# Supplementary material for: 2D Synthetic dataset of numerical simulations of long-period seismicity in a volcanic edifice and related sensitivity kernels
Source: Data Brief. 2021 Jan 25;34:106673. doi: 10.1016/j.dib.2020.106673 (PMC7841316; doi:10.1016/j.dib.2020.106673)
Supplement: Supplementary Data S1 — Supplementary Raw Research Data. This is open data under the CC BY license http://creativecommons.org/licenses/by/4.0/ [file mmc1.zip]

Archive with 409 entries (400 files):
- Dataset/OUTPUT_KERNELS/
- Dataset/OUTPUT_KERNELS/9000_3000/
- Dataset/OUTPUT_KERNELS/9000_3000/kernel_hetero_17000_1320_ISO7e-1Hz_00-03.dat
- Dataset/OUTPUT_KERNELS/9000_3000/kernel_hetero_17000_1320_ISO7e-1Hz_03-06.dat
- Dataset/OUTPUT_KERNELS/9000_3000/kernel_hetero_17000_1320_ISO7e-1Hz_06-09.dat
- Dataset/OUTPUT_KERNELS/9000_3000/kernel_hetero_17000_1320_ISO7e-1Hz_09-12.dat
- Dataset/OUTPUT_KERNELS/9000_3000/kernel_hetero_17000_1320_ISO7e-1Hz_12-15.dat
- Dataset/OUTPUT_KERNELS/9000_3000/kernel_hetero_17000_1320_ISO7e-1Hz_15-18.dat
- Dataset/OUTPUT_KERNELS/9000_3000/kernel_hetero_3000_1551_SVF1e0Hz_00-03.dat
- Dataset/OUTPUT_KERNELS/9000_3000/kernel_hetero_3000_1551_SVF1e0Hz_03-06.dat
- Dataset/OUTPUT_KERNELS/9000_3000/kernel_hetero_3000_1551_SVF1e0Hz_06-09.dat
- Dataset/OUTPUT_KERNELS/9000_3000/kernel_hetero_3000_1551_SVF1e0Hz_09-12.dat
- Dataset/OUTPUT_KERNELS/9000_3000/kernel_hetero_3000_1551_SVF1e0Hz_12-15.dat
- Dataset/OUTPUT_KERNELS/9000_3000/kernel_hetero_3000_1551_SVF1e0Hz_15-18.dat
- Dataset/OUTPUT_KERNELS/9000_3000/kernel_hetero_3000_1551_SVF7e-1Hz_00-03.dat
- Dataset/OUTPUT_KERNELS/9000_3000/kernel_hetero_3000_1551_SVF7e-1Hz_03-06.dat
- Dataset/OUTPUT_KERNELS/9000_3000/kernel_hetero_3000_1551_SVF7e-1Hz_06-09.dat
- Dataset/OUTPUT_KERNELS/9000_3000/kernel_hetero_3000_1551_SVF7e-1Hz_09-12.dat
- Dataset/OUTPUT_KERNELS/9000_3000/kernel_hetero_3000_1551_SVF7e-1Hz_12-15.dat
- Dataset/OUTPUT_KERNELS/9000_3000/kernel_hetero_3000_1551_SVF7e-1Hz_15-18.dat
- Dataset/OUTPUT_KERNELS/9000_3000/kernel_homo_3000_1551_SVF7e-1Hz_00-03.dat
- Dataset/OUTPUT_KERNELS/9000_3000/kernel_homo_3000_1551_SVF7e-1Hz_03-06.dat
- Dataset/OUTPUT_KERNELS/9000_3000/kernel_homo_3000_1551_SVF7e-1Hz_06-09.dat
- Dataset/OUTPUT_KERNELS/9000_3000/kernel_homo_3000_1551_SVF7e-1Hz_09-12.dat
- Dataset/OUTPUT_KERNELS/9000_3000/kernel_homo_3000_1551_SVF7e-1Hz_12-15.dat
- Dataset/OUTPUT_KERNELS/9000_3000/kernel_homo_3000_1551_SVF7e-1Hz_15-18.dat
- Dataset/OUTPUT_KERNELS/9000_-500/
- Dataset/OUTPUT_KERNELS/9000_-500/kernel_hetero_7000_2202_SVF7e-1Hz_00-03.dat
- Dataset/OUTPUT_KERNELS/9000_-500/kernel_hetero_7000_2202_SVF7e-1Hz_03-06.dat
- Dataset/OUTPUT_KERNELS/9000_-500/kernel_hetero_7000_2202_SVF7e-1Hz_06-09.dat
- Dataset/OUTPUT_KERNELS/9000_-500/kernel_hetero_7000_2202_SVF7e-1Hz_09-12.dat
- Dataset/OUTPUT_KERNELS/9000_-500/kernel_hetero_7000_2202_SVF7e-1Hz_12-15.dat
- Dataset/OUTPUT_KERNELS/9000_-500/kernel_hetero_7000_2202_SVF7e-1Hz_15-18.dat
- Dataset/OUTPUT_SEISMOGRAMS/
- Dataset/OUTPUT_SEISMOGRAMS/9000_3000/
- Dataset/OUTPUT_SEISMOGRAMS/9000_3000/disp_X_hetero_10000_3210_ISO7e-1Hz.semd
- Dataset/OUTPUT_SEISMOGRAMS/9000_3000/disp_X_hetero_10000_3210_SVF1e0Hz.semd
- Dataset/OUTPUT_SEISMOGRAMS/9000_3000/disp_X_hetero_10000_3210_SVF7e-1Hz.semd
- Dataset/OUTPUT_SEISMOGRAMS/9000_3000/disp_X_hetero_11000_2830_ISO7e-1Hz.semd
- Dataset/OUTPUT_SEISMOGRAMS/9000_3000/disp_X_hetero_11000_2830_SVF1e0Hz.semd
- Dataset/OUTPUT_SEISMOGRAMS/9000_3000/disp_X_hetero_11000_2830_SVF7e-1Hz.semd
- Dataset/OUTPUT_SEISMOGRAMS/9000_3000/disp_X_hetero_12000_2493_ISO7e-1Hz.semd
- Dataset/OUTPUT_SEISMOGRAMS/9000_3000/disp_X_hetero_12000_2493_SVF1e0Hz.semd
- Dataset/OUTPUT_SEISMOGRAMS/9000_3000/disp_X_hetero_12000_2493_SVF7e-1Hz.semd
- Dataset/OUTPUT_SEISMOGRAMS/9000_3000/disp_X_hetero_13000_2105_ISO7e-1Hz.semd
- Dataset/OUTPUT_SEISMOGRAMS/9000_3000/disp_X_hetero_13000_2105_SVF1e0Hz.semd
- Dataset/OUTPUT_SEISMOGRAMS/9000_3000/disp_X_hetero_13000_2105_SVF7e-1Hz.semd
- Dataset/OUTPUT_SEISMOGRAMS/9000_3000/disp_X_hetero_14000_1946_ISO7e-1Hz.semd
- Dataset/OUTPUT_SEISMOGRAMS/9000_3000/disp_X_hetero_14000_1946_SVF1e0Hz.semd
- Dataset/OUTPUT_SEISMOGRAMS/9000_3000/disp_X_hetero_14000_1946_SVF7e-1Hz.semd
- Dataset/OUTPUT_SEISMOGRAMS/9000_3000/disp_X_hetero_15000_1795_ISO7e-1Hz.semd
- Dataset/OUTPUT_SEISMOGRAMS/9000_3000/disp_X_hetero_15000_1795_SVF1e0Hz.semd
- Dataset/OUTPUT_SEISMOGRAMS/9000_3000/disp_X_hetero_15000_1795_SVF7e-1Hz.semd
- Dataset/OUTPUT_SEISMOGRAMS/9000_3000/disp_X_hetero_16000_1580_ISO7e-1Hz.semd
- Dataset/OUTPUT_SEISMOGRAMS/9000_3000/disp_X_hetero_16000_1580_SVF1e0Hz.semd
- Dataset/OUTPUT_SEISMOGRAMS/9000_3000/disp_X_hetero_16000_1580_SVF7e-1Hz.semd
- Dataset/OUTPUT_SEISMOGRAMS/9000_3000/disp_X_hetero_17000_1320_ISO7e-1Hz.semd
- Dataset/OUTPUT_SEISMOGRAMS/9000_3000/disp_X_hetero_17000_1320_SVF1e0Hz.semd
- Dataset/OUTPUT_SEISMOGRAMS/9000_3000/disp_X_hetero_17000_1320_SVF7e-1Hz.semd
- Dataset/OUTPUT_SEISMOGRAMS/9000_3000/disp_X_hetero_3000_1551_ISO7e-1Hz.semd
- Dataset/OUTPUT_SEISMOGRAMS/9000_3000/disp_X_hetero_3000_1551_SVF1e0Hz.semd
- Dataset/OUTPUT_SEISMOGRAMS/9000_3000/disp_X_hetero_3000_1551_SVF7e-1Hz.semd
- Dataset/OUTPUT_SEISMOGRAMS/9000_3000/disp_X_hetero_4000_1655_ISO7e-1Hz.semd
- Dataset/OUTPUT_SEISMOGRAMS/9000_3000/disp_X_hetero_4000_1655_SVF1e0Hz.semd
- Dataset/OUTPUT_SEISMOGRAMS/9000_3000/disp_X_hetero_4000_1655_SVF7e-1Hz.semd
- Dataset/OUTPUT_SEISMOGRAMS/9000_3000/disp_X_hetero_5000_1768_ISO7e-1Hz.semd
- Dataset/OUTPUT_SEISMOGRAMS/9000_3000/disp_X_hetero_5000_1768_SVF1e0Hz.semd
- Dataset/OUTPUT_SEISMOGRAMS/9000_3000/disp_X_hetero_5000_1768_SVF7e-1Hz.semd
- Dataset/OUTPUT_SEISMOGRAMS/9000_3000/disp_X_hetero_6000_1904_ISO7e-1Hz.semd
- Dataset/OUTPUT_SEISMOGRAMS/9000_3000/disp_X_hetero_6000_1904_SVF1e0Hz.semd
- Dataset/OUTPUT_SEISMOGRAMS/9000_3000/disp_X_hetero_6000_1904_SVF7e-1Hz.semd
- Dataset/OUTPUT_SEISMOGRAMS/9000_3000/disp_X_hetero_7000_2202_ISO7e-1Hz.semd
- Dataset/OUTPUT_SEISMOGRAMS/9000_3000/disp_X_hetero_7000_2202_SVF1e0Hz.semd
- Dataset/OUTPUT_SEISMOGRAMS/9000_3000/disp_X_hetero_7000_2202_SVF7e-1Hz.semd
- Dataset/OUTPUT_SEISMOGRAMS/9000_3000/disp_X_hetero_8000_2685_ISO7e-1Hz.semd
- Dataset/OUTPUT_SEISMOGRAMS/9000_3000/disp_X_hetero_8000_2685_SVF1e0Hz.semd
- Dataset/OUTPUT_SEISMOGRAMS/9000_3000/disp_X_hetero_8000_2685_SVF7e-1Hz.semd
- Dataset/OUTPUT_SEISMOGRAMS/9000_3000/disp_X_hetero_9000_3113_ISO7e-1Hz.semd
- Dataset/OUTPUT_SEISMOGRAMS/9000_3000/disp_X_hetero_9000_3113_SVF1e0Hz.semd
- Dataset/OUTPUT_SEISMOGRAMS/9000_3000/disp_X_hetero_9000_3113_SVF7e-1Hz.semd
- Dataset/OUTPUT_SEISMOGRAMS/9000_3000/disp_X_homo_10000_3210_ISO7e-1Hz.semd
- Dataset/OUTPUT_SEISMOGRAMS/9000_3000/disp_X_homo_10000_3210_SVF7e-1Hz.semd
- Dataset/OUTPUT_SEISMOGRAMS/9000_3000/disp_X_homo_11000_2830_ISO7e-1Hz.semd
- Dataset/OUTPUT_SEISMOGRAMS/9000_3000/disp_X_homo_11000_2830_SVF7e-1Hz.semd
- Dataset/OUTPUT_SEISMOGRAMS/9000_3000/disp_X_homo_12000_2493_ISO7e-1Hz.semd
- Dataset/OUTPUT_SEISMOGRAMS/9000_3000/disp_X_homo_12000_2493_SVF7e-1Hz.semd
- Dataset/OUTPUT_SEISMOGRAMS/9000_3000/disp_X_homo_13000_2105_ISO7e-1Hz.semd
- Dataset/OUTPUT_SEISMOGRAMS/9000_3000/disp_X_homo_13000_2105_SVF7e-1Hz.semd
- Dataset/OUTPUT_SEISMOGRAMS/9000_3000/disp_X_homo_14000_1946_ISO7e-1Hz.semd
- Dataset/OUTPUT_SEISMOGRAMS/9000_3000/disp_X_homo_14000_1946_SVF7e-1Hz.semd
- Dataset/OUTPUT_SEISMOGRAMS/9000_3000/disp_X_homo_15000_1795_ISO7e-1Hz.semd
- Dataset/OUTPUT_SEISMOGRAMS/9000_3000/disp_X_homo_15000_1795_SVF7e-1Hz.semd
- Dataset/OUTPUT_SEISMOGRAMS/9000_3000/disp_X_homo_16000_1580_ISO7e-1Hz.semd
- Dataset/OUTPUT_SEISMOGRAMS/9000_3000/disp_X_homo_16000_1580_SVF7e-1Hz.semd
- Dataset/OUTPUT_SEISMOGRAMS/9000_3000/disp_X_homo_17000_1320_ISO7e-1Hz.semd
- Dataset/OUTPUT_SEISMOGRAMS/9000_3000/disp_X_homo_17000_1320_SVF7e-1Hz.semd
- Dataset/OUTPUT_SEISMOGRAMS/9000_3000/disp_X_homo_3000_1551_ISO7e-1Hz.semd
- Dataset/OUTPUT_SEISMOGRAMS/9000_3000/disp_X_homo_3000_1551_SVF7e-1Hz.semd
- Dataset/OUTPUT_SEISMOGRAMS/9000_3000/disp_X_homo_4000_1655_ISO7e-1Hz.semd
- Dataset/OUTPUT_SEISMOGRAMS/9000_3000/disp_X_homo_4000_1655_SVF7e-1Hz.semd
- Dataset/OUTPUT_SEISMOGRAMS/9000_3000/disp_X_homo_5000_1768_ISO7e-1Hz.semd
- Dataset/OUTPUT_SEISMOGRAMS/9000_3000/disp_X_homo_5000_1768_SVF7e-1Hz.semd
- Dataset/OUTPUT_SEISMOGRAMS/9000_3000/disp_X_homo_6000_1904_ISO7e-1Hz.semd
- Dataset/OUTPUT_SEISMOGRAMS/9000_3000/disp_X_homo_6000_1904_SVF7e-1Hz.semd
- Dataset/OUTPUT_SEISMOGRAMS/9000_3000/disp_X_homo_7000_2202_ISO7e-1Hz.semd
- Dataset/OUTPUT_SEISMOGRAMS/9000_3000/disp_X_homo_7000_2202_SVF7e-1Hz.semd
- Dataset/OUTPUT_SEISMOGRAMS/9000_3000/disp_X_homo_8000_2685_ISO7e-1Hz.semd
- Dataset/OUTPUT_SEISMOGRAMS/9000_3000/disp_X_homo_8000_2685_SVF7e-1Hz.semd
- Dataset/OUTPUT_SEISMOGRAMS/9000_3000/disp_X_homo_9000_3113_ISO7e-1Hz.semd
- Dataset/OUTPUT_SEISMOGRAMS/9000_3000/disp_X_homo_9000_3113_SVF7e-1Hz.semd
- Dataset/OUTPUT_SEISMOGRAMS/9000_3000/disp_Z_hetero_10000_3210_ISO7e-1Hz.semd
- Dataset/OUTPUT_SEISMOGRAMS/9000_3000/disp_Z_hetero_10000_3210_SVF1e0Hz.semd
- Dataset/OUTPUT_SEISMOGRAMS/9000_3000/disp_Z_hetero_10000_3210_SVF7e-1Hz.semd
- Dataset/OUTPUT_SEISMOGRAMS/9000_3000/disp_Z_hetero_11000_2830_ISO7e-1Hz.semd
- Dataset/OUTPUT_SEISMOGRAMS/9000_3000/disp_Z_hetero_11000_2830_SVF1e0Hz.semd
- Dataset/OUTPUT_SEISMOGRAMS/9000_3000/disp_Z_hetero_11000_2830_SVF7e-1Hz.semd
- Dataset/OUTPUT_SEISMOGRAMS/9000_3000/disp_Z_hetero_12000_2493_ISO7e-1Hz.semd
- Dataset/OUTPUT_SEISMOGRAMS/9000_3000/disp_Z_hetero_12000_2493_SVF1e0Hz.semd
- Dataset/OUTPUT_SEISMOGRAMS/9000_3000/disp_Z_hetero_12000_2493_SVF7e-1Hz.semd
- Dataset/OUTPUT_SEISMOGRAMS/9000_3000/disp_Z_hetero_13000_2105_ISO7e-1Hz.semd
- Dataset/OUTPUT_SEISMOGRAMS/9000_3000/disp_Z_hetero_13000_2105_SVF1e0Hz.semd
- Dataset/OUTPUT_SEISMOGRAMS/9000_3000/disp_Z_hetero_13000_2105_SVF7e-1Hz.semd
- Dataset/OUTPUT_SEISMOGRAMS/9000_3000/disp_Z_hetero_14000_1946_ISO7e-1Hz.semd
- Dataset/OUTPUT_SEISMOGRAMS/9000_3000/disp_Z_hetero_14000_1946_SVF1e0Hz.semd
- Dataset/OUTPUT_SEISMOGRAMS/9000_3000/disp_Z_hetero_14000_1946_SVF7e-1Hz.semd
- Dataset/OUTPUT_SEISMOGRAMS/9000_3000/disp_Z_hetero_15000_1795_ISO7e-1Hz.semd
- Dataset/OUTPUT_SEISMOGRAMS/9000_3000/disp_Z_hetero_15000_1795_SVF1e0Hz.semd
- Dataset/OUTPUT_SEISMOGRAMS/9000_3000/disp_Z_hetero_15000_1795_SVF7e-1Hz.semd
- Dataset/OUTPUT_SEISMOGRAMS/9000_3000/disp_Z_hetero_16000_1580_ISO7e-1Hz.semd
- Dataset/OUTPUT_SEISMOGRAMS/9000_3000/disp_Z_hetero_16000_1580_SVF1e0Hz.semd
- Dataset/OUTPUT_SEISMOGRAMS/9000_3000/disp_Z_hetero_16000_1580_SVF7e-1Hz.semd
- Dataset/OUTPUT_SEISMOGRAMS/9000_3000/disp_Z_hetero_17000_1320_ISO7e-1Hz.semd
- Dataset/OUTPUT_SEISMOGRAMS/9000_3000/disp_Z_hetero_17000_1320_SVF1e0Hz.semd
- Dataset/OUTPUT_SEISMOGRAMS/9000_3000/disp_Z_hetero_17000_1320_SVF7e-1Hz.semd
- Dataset/OUTPUT_SEISMOGRAMS/9000_3000/disp_Z_hetero_3000_1551_ISO7e-1Hz.semd
- Dataset/OUTPUT_SEISMOGRAMS/9000_3000/disp_Z_hetero_3000_1551_SVF1e0Hz.semd
- Dataset/OUTPUT_SEISMOGRAMS/9000_3000/disp_Z_hetero_3000_1551_SVF7e-1Hz.semd
- Dataset/OUTPUT_SEISMOGRAMS/9000_3000/disp_Z_hetero_4000_1655_ISO7e-1Hz.semd
- Dataset/OUTPUT_SEISMOGRAMS/9000_3000/disp_Z_hetero_4000_1655_SVF1e0Hz.semd
- Dataset/OUTPUT_SEISMOGRAMS/9000_3000/disp_Z_hetero_4000_1655_SVF7e-1Hz.semd
- Dataset/OUTPUT_SEISMOGRAMS/9000_3000/disp_Z_hetero_5000_1768_ISO7e-1Hz.semd
- Dataset/OUTPUT_SEISMOGRAMS/9000_3000/disp_Z_hetero_5000_1768_SVF1e0Hz.semd
- Dataset/OUTPUT_SEISMOGRAMS/9000_3000/disp_Z_hetero_5000_1768_SVF7e-1Hz.semd
- Dataset/OUTPUT_SEISMOGRAMS/9000_3000/disp_Z_hetero_6000_1904_ISO7e-1Hz.semd
- Dataset/OUTPUT_SEISMOGRAMS/9000_3000/disp_Z_hetero_6000_1904_SVF1e0Hz.semd
- Dataset/OUTPUT_SEISMOGRAMS/9000_3000/disp_Z_hetero_6000_1904_SVF7e-1Hz.semd
- Dataset/OUTPUT_SEISMOGRAMS/9000_3000/disp_Z_hetero_7000_2202_ISO7e-1Hz.semd
- Dataset/OUTPUT_SEISMOGRAMS/9000_3000/disp_Z_hetero_7000_2202_SVF1e0Hz.semd
- Dataset/OUTPUT_SEISMOGRAMS/9000_3000/disp_Z_hetero_7000_2202_SVF7e-1Hz.semd
- Dataset/OUTPUT_SEISMOGRAMS/9000_3000/disp_Z_hetero_8000_2685_ISO7e-1Hz.semd
- Dataset/OUTPUT_SEISMOGRAMS/9000_3000/disp_Z_hetero_8000_2685_SVF1e0Hz.semd
- Dataset/OUTPUT_SEISMOGRAMS/9000_3000/disp_Z_hetero_8000_2685_SVF7e-1Hz.semd
- Dataset/OUTPUT_SEISMOGRAMS/9000_3000/disp_Z_hetero_9000_3113_ISO7e-1Hz.semd
- Dataset/OUTPUT_SEISMOGRAMS/9000_3000/disp_Z_hetero_9000_3113_SVF1e0Hz.semd
- Dataset/OUTPUT_SEISMOGRAMS/9000_3000/disp_Z_hetero_9000_3113_SVF7e-1Hz.semd
- Dataset/OUTPUT_SEISMOGRAMS/9000_3000/disp_Z_homo_10000_3210_ISO7e-1Hz.semd
- Dataset/OUTPUT_SEISMOGRAMS/9000_3000/disp_Z_homo_10000_3210_SVF7e-1Hz.semd
- Dataset/OUTPUT_SEISMOGRAMS/9000_3000/disp_Z_homo_11000_2830_ISO7e-1Hz.semd
- Dataset/OUTPUT_SEISMOGRAMS/9000_3000/disp_Z_homo_11000_2830_SVF7e-1Hz.semd
- Dataset/OUTPUT_SEISMOGRAMS/9000_3000/disp_Z_homo_12000_2493_ISO7e-1Hz.semd
- Dataset/OUTPUT_SEISMOGRAMS/9000_3000/disp_Z_homo_12000_2493_SVF7e-1Hz.semd
- Dataset/OUTPUT_SEISMOGRAMS/9000_3000/disp_Z_homo_13000_2105_ISO7e-1Hz.semd
- Dataset/OUTPUT_SEISMOGRAMS/9000_3000/disp_Z_homo_13000_2105_SVF7e-1Hz.semd
- Dataset/OUTPUT_SEISMOGRAMS/9000_3000/disp_Z_homo_14000_1946_ISO7e-1Hz.semd
- Dataset/OUTPUT_SEISMOGRAMS/9000_3000/disp_Z_homo_14000_1946_SVF7e-1Hz.semd
- Dataset/OUTPUT_SEISMOGRAMS/9000_3000/disp_Z_homo_15000_1795_ISO7e-1Hz.semd
- Dataset/OUTPUT_SEISMOGRAMS/9000_3000/disp_Z_homo_15000_1795_SVF7e-1Hz.semd
- Dataset/OUTPUT_SEISMOGRAMS/9000_3000/disp_Z_homo_16000_1580_ISO7e-1Hz.semd
- Dataset/OUTPUT_SEISMOGRAMS/9000_3000/disp_Z_homo_16000_1580_SVF7e-1Hz.semd
- Dataset/OUTPUT_SEISMOGRAMS/9000_3000/disp_Z_homo_17000_1320_ISO7e-1Hz.semd
- Dataset/OUTPUT_SEISMOGRAMS/9000_3000/disp_Z_homo_17000_1320_SVF7e-1Hz.semd
- Dataset/OUTPUT_SEISMOGRAMS/9000_3000/disp_Z_homo_3000_1551_ISO7e-1Hz.semd
- Dataset/OUTPUT_SEISMOGRAMS/9000_3000/disp_Z_homo_3000_1551_SVF7e-1Hz.semd
- Dataset/OUTPUT_SEISMOGRAMS/9000_3000/disp_Z_homo_4000_1655_ISO7e-1Hz.semd
- Dataset/OUTPUT_SEISMOGRAMS/9000_3000/disp_Z_homo_4000_1655_SVF7e-1Hz.semd
- Dataset/OUTPUT_SEISMOGRAMS/9000_3000/disp_Z_homo_5000_1768_ISO7e-1Hz.semd
- Dataset/OUTPUT_SEISMOGRAMS/9000_3000/disp_Z_homo_5000_1768_SVF7e-1Hz.semd
- Dataset/OUTPUT_SEISMOGRAMS/9000_3000/disp_Z_homo_6000_1904_ISO7e-1Hz.semd
- Dataset/OUTPUT_SEISMOGRAMS/9000_3000/disp_Z_homo_6000_1904_SVF7e-1Hz.semd
- Dataset/OUTPUT_SEISMOGRAMS/9000_3000/disp_Z_homo_7000_2202_ISO7e-1Hz.semd
- Dataset/OUTPUT_SEISMOGRAMS/9000_3000/disp_Z_homo_7000_2202_SVF7e-1Hz.semd
- Dataset/OUTPUT_SEISMOGRAMS/9000_3000/disp_Z_homo_8000_2685_ISO7e-1Hz.semd
- Dataset/OUTPUT_SEISMOGRAMS/9000_3000/disp_Z_homo_8000_2685_SVF7e-1Hz.semd
- Dataset/OUTPUT_SEISMOGRAMS/9000_3000/disp_Z_homo_9000_3113_ISO7e-1Hz.semd
- Dataset/OUTPUT_SEISMOGRAMS/9000_3000/disp_Z_homo_9000_3113_SVF7e-1Hz.semd
- Dataset/OUTPUT_SEISMOGRAMS/9000_3000/vel_X_hetero_10000_3210_ISO7e-1Hz.semv
- Dataset/OUTPUT_SEISMOGRAMS/9000_3000/vel_X_hetero_10000_3210_SVF1e0Hz.semv
- Dataset/OUTPUT_SEISMOGRAMS/9000_3000/vel_X_hetero_10000_3210_SVF7e-1Hz.semv
- Dataset/OUTPUT_SEISMOGRAMS/9000_3000/vel_X_hetero_11000_2830_ISO7e-1Hz.semv
- Dataset/OUTPUT_SEISMOGRAMS/9000_3000/vel_X_hetero_11000_2830_SVF1e0Hz.semv
- Dataset/OUTPUT_SEISMOGRAMS/9000_3000/vel_X_hetero_11000_2830_SVF7e-1Hz.semv
- Dataset/OUTPUT_SEISMOGRAMS/9000_3000/vel_X_hetero_12000_2493_ISO7e-1Hz.semv
- Dataset/OUTPUT_SEISMOGRAMS/9000_3000/vel_X_hetero_12000_2493_SVF1e0Hz.semv
- Dataset/OUTPUT_SEISMOGRAMS/9000_3000/vel_X_hetero_12000_2493_SVF7e-1Hz.semv
- Dataset/OUTPUT_SEISMOGRAMS/9000_3000/vel_X_hetero_13000_2105_ISO7e-1Hz.semv
- Dataset/OUTPUT_SEISMOGRAMS/9000_3000/vel_X_hetero_13000_2105_SVF1e0Hz.semv
- Dataset/OUTPUT_SEISMOGRAMS/9000_3000/vel_X_hetero_13000_2105_SVF7e-1Hz.semv
- Dataset/OUTPUT_SEISMOGRAMS/9000_3000/vel_X_hetero_14000_1946_ISO7e-1Hz.semv
- Dataset/OUTPUT_SEISMOGRAMS/9000_3000/vel_X_hetero_14000_1946_SVF1e0Hz.semv
- Dataset/OUTPUT_SEISMOGRAMS/9000_3000/vel_X_hetero_14000_1946_SVF7e-1Hz.semv
- Dataset/OUTPUT_SEISMOGRAMS/9000_3000/vel_X_hetero_15000_1795_ISO7e-1Hz.semv
- Dataset/OUTPUT_SEISMOGRAMS/9000_3000/vel_X_hetero_15000_1795_SVF1e0Hz.semv
- Dataset/OUTPUT_SEISMOGRAMS/9000_3000/vel_X_hetero_15000_1795_SVF7e-1Hz.semv
- Dataset/OUTPUT_SEISMOGRAMS/9000_3000/vel_X_hetero_16000_1580_ISO7e-1Hz.semv
- Dataset/OUTPUT_SEISMOGRAMS/9000_3000/vel_X_hetero_16000_1580_SVF1e0Hz.semv
- Dataset/OUTPUT_SEISMOGRAMS/9000_3000/vel_X_hetero_16000_1580_SVF7e-1Hz.semv
- Dataset/OUTPUT_SEISMOGRAMS/9000_3000/vel_X_hetero_17000_1320_ISO7e-1Hz.semv
- Dataset/OUTPUT_SEISMOGRAMS/9000_3000/vel_X_hetero_17000_1320_SVF1e0Hz.semv
- Dataset/OUTPUT_SEISMOGRAMS/9000_3000/vel_X_hetero_17000_1320_SVF7e-1Hz.semv
- Dataset/OUTPUT_SEISMOGRAMS/9000_3000/vel_X_hetero_3000_1551_ISO7e-1Hz.semv
- Dataset/OUTPUT_SEISMOGRAMS/9000_3000/vel_X_hetero_3000_1551_SVF1e0Hz.semv
- Dataset/OUTPUT_SEISMOGRAMS/9000_3000/vel_X_hetero_3000_1551_SVF7e-1Hz.semv
- Dataset/OUTPUT_SEISMOGRAMS/9000_3000/vel_X_hetero_4000_1655_ISO7e-1Hz.semv
- Dataset/OUTPUT_SEISMOGRAMS/9000_3000/vel_X_hetero_4000_1655_SVF1e0Hz.semv
- Dataset/OUTPUT_SEISMOGRAMS/9000_3000/vel_X_hetero_4000_1655_SVF7e-1Hz.semv
- Dataset/OUTPUT_SEISMOGRAMS/9000_3000/vel_X_hetero_5000_1768_ISO7e-1Hz.semv
- Dataset/OUTPUT_SEISMOGRAMS/9000_3000/vel_X_hetero_5000_1768_SVF1e0Hz.semv
- Dataset/OUTPUT_SEISMOGRAMS/9000_3000/vel_X_hetero_5000_1768_SVF7e-1Hz.semv
- Dataset/OUTPUT_SEISMOGRAMS/9000_3000/vel_X_hetero_6000_1904_ISO7e-1Hz.semv
- Dataset/OUTPUT_SEISMOGRAMS/9000_3000/vel_X_hetero_6000_1904_SVF1e0Hz.semv
- Dataset/OUTPUT_SEISMOGRAMS/9000_3000/vel_X_hetero_6000_1904_SVF7e-1Hz.semv
- Dataset/OUTPUT_SEISMOGRAMS/9000_3000/vel_X_hetero_7000_2202_ISO7e-1Hz.semv
- Dataset/OUTPUT_SEISMOGRAMS/9000_3000/vel_X_hetero_7000_2202_SVF1e0Hz.semv
- Dataset/OUTPUT_SEISMOGRAMS/9000_3000/vel_X_hetero_7000_2202_SVF7e-1Hz.semv
- Dataset/OUTPUT_SEISMOGRAMS/9000_3000/vel_X_hetero_8000_2685_ISO7e-1Hz.semv
- Dataset/OUTPUT_SEISMOGRAMS/9000_3000/vel_X_hetero_8000_2685_SVF1e0Hz.semv
- Dataset/OUTPUT_SEISMOGRAMS/9000_3000/vel_X_hetero_8000_2685_SVF7e-1Hz.semv
- Dataset/OUTPUT_SEISMOGRAMS/9000_3000/vel_X_hetero_9000_3113_ISO7e-1Hz.semv
- Dataset/OUTPUT_SEISMOGRAMS/9000_3000/vel_X_hetero_9000_3113_SVF1e0Hz.semv
- Dataset/OUTPUT_SEISMOGRAMS/9000_3000/vel_X_hetero_9000_3113_SVF7e-1Hz.semv
- Dataset/OUTPUT_SEISMOGRAMS/9000_3000/vel_X_homo_10000_3210_ISO7e-1Hz.semv
- Dataset/OUTPUT_SEISMOGRAMS/9000_3000/vel_X_homo_10000_3210_SVF7e-1Hz.semv
- Dataset/OUTPUT_SEISMOGRAMS/9000_3000/vel_X_homo_11000_2830_ISO7e-1Hz.semv
- Dataset/OUTPUT_SEISMOGRAMS/9000_3000/vel_X_homo_11000_2830_SVF7e-1Hz.semv
- Dataset/OUTPUT_SEISMOGRAMS/9000_3000/vel_X_homo_12000_2493_ISO7e-1Hz.semv
- Dataset/OUTPUT_SEISMOGRAMS/9000_3000/vel_X_homo_12000_2493_SVF7e-1Hz.semv
- Dataset/OUTPUT_SEISMOGRAMS/9000_3000/vel_X_homo_13000_2105_ISO7e-1Hz.semv
- Dataset/OUTPUT_SEISMOGRAMS/9000_3000/vel_X_homo_13000_2105_SVF7e-1Hz.semv
- Dataset/OUTPUT_SEISMOGRAMS/9000_3000/vel_X_homo_14000_1946_ISO7e-1Hz.semv
- Dataset/OUTPUT_SEISMOGRAMS/9000_3000/vel_X_homo_14000_1946_SVF7e-1Hz.semv
- Dataset/OUTPUT_SEISMOGRAMS/9000_3000/vel_X_homo_15000_1795_ISO7e-1Hz.semv
- Dataset/OUTPUT_SEISMOGRAMS/9000_3000/vel_X_homo_15000_1795_SVF7e-1Hz.semv
- Dataset/OUTPUT_SEISMOGRAMS/9000_3000/vel_X_homo_16000_1580_ISO7e-1Hz.semv
- Dataset/OUTPUT_SEISMOGRAMS/9000_3000/vel_X_homo_16000_1580_SVF7e-1Hz.semv
- Dataset/OUTPUT_SEISMOGRAMS/9000_3000/vel_X_homo_17000_1320_ISO7e-1Hz.semv
- Dataset/OUTPUT_SEISMOGRAMS/9000_3000/vel_X_homo_17000_1320_SVF7e-1Hz.semv
- Dataset/OUTPUT_SEISMOGRAMS/9000_3000/vel_X_homo_3000_1551_ISO7e-1Hz.semv
- Dataset/OUTPUT_SEISMOGRAMS/9000_3000/vel_X_homo_3000_1551_SVF7e-1Hz.semv
- Dataset/OUTPUT_SEISMOGRAMS/9000_3000/vel_X_homo_4000_1655_ISO7e-1Hz.semv
- Dataset/OUTPUT_SEISMOGRAMS/9000_3000/vel_X_homo_4000_1655_SVF7e-1Hz.semv
- Dataset/OUTPUT_SEISMOGRAMS/9000_3000/vel_X_homo_5000_1768_ISO7e-1Hz.semv
- Dataset/OUTPUT_SEISMOGRAMS/9000_3000/vel_X_homo_5000_1768_SVF7e-1Hz.semv
- Dataset/OUTPUT_SEISMOGRAMS/9000_3000/vel_X_homo_6000_1904_ISO7e-1Hz.semv
- Dataset/OUTPUT_SEISMOGRAMS/9000_3000/vel_X_homo_6000_1904_SVF7e-1Hz.semv
- Dataset/OUTPUT_SEISMOGRAMS/9000_3000/vel_X_homo_7000_2202_ISO7e-1Hz.semv
- Dataset/OUTPUT_SEISMOGRAMS/9000_3000/vel_X_homo_7000_2202_SVF7e-1Hz.semv
- Dataset/OUTPUT_SEISMOGRAMS/9000_3000/vel_X_homo_8000_2685_ISO7e-1Hz.semv
- Dataset/OUTPUT_SEISMOGRAMS/9000_3000/vel_X_homo_8000_2685_SVF7e-1Hz.semv
- Dataset/OUTPUT_SEISMOGRAMS/9000_3000/vel_X_homo_9000_3113_ISO7e-1Hz.semv
- Dataset/OUTPUT_SEISMOGRAMS/9000_3000/vel_X_homo_9000_3113_SVF7e-1Hz.semv
- Dataset/OUTPUT_SEISMOGRAMS/9000_3000/vel_Z_hetero_10000_3210_ISO7e-1Hz.semv
- Dataset/OUTPUT_SEISMOGRAMS/9000_3000/vel_Z_hetero_10000_3210_SVF1e0Hz.semv
- Dataset/OUTPUT_SEISMOGRAMS/9000_3000/vel_Z_hetero_10000_3210_SVF7e-1Hz.semv
- Dataset/OUTPUT_SEISMOGRAMS/9000_3000/vel_Z_hetero_11000_2830_ISO7e-1Hz.semv
- Dataset/OUTPUT_SEISMOGRAMS/9000_3000/vel_Z_hetero_11000_2830_SVF1e0Hz.semv
- Dataset/OUTPUT_SEISMOGRAMS/9000_3000/vel_Z_hetero_11000_2830_SVF7e-1Hz.semv
- Dataset/OUTPUT_SEISMOGRAMS/9000_3000/vel_Z_hetero_12000_2493_ISO7e-1Hz.semv
- Dataset/OUTPUT_SEISMOGRAMS/9000_3000/vel_Z_hetero_12000_2493_SVF1e0Hz.semv
- Dataset/OUTPUT_SEISMOGRAMS/9000_3000/vel_Z_hetero_12000_2493_SVF7e-1Hz.semv
- Dataset/OUTPUT_SEISMOGRAMS/9000_3000/vel_Z_hetero_13000_2105_ISO7e-1Hz.semv
- Dataset/OUTPUT_SEISMOGRAMS/9000_3000/vel_Z_hetero_13000_2105_SVF1e0Hz.semv
- Dataset/OUTPUT_SEISMOGRAMS/9000_3000/vel_Z_hetero_13000_2105_SVF7e-1Hz.semv
- Dataset/OUTPUT_SEISMOGRAMS/9000_3000/vel_Z_hetero_14000_1946_ISO7e-1Hz.semv
- Dataset/OUTPUT_SEISMOGRAMS/9000_3000/vel_Z_hetero_14000_1946_SVF1e0Hz.semv
- Dataset/OUTPUT_SEISMOGRAMS/9000_3000/vel_Z_hetero_14000_1946_SVF7e-1Hz.semv
- Dataset/OUTPUT_SEISMOGRAMS/9000_3000/vel_Z_hetero_15000_1795_ISO7e-1Hz.semv
- Dataset/OUTPUT_SEISMOGRAMS/9000_3000/vel_Z_hetero_15000_1795_SVF1e0Hz.semv
- Dataset/OUTPUT_SEISMOGRAMS/9000_3000/vel_Z_hetero_15000_1795_SVF7e-1Hz.semv
- Dataset/OUTPUT_SEISMOGRAMS/9000_3000/vel_Z_hetero_16000_1580_ISO7e-1Hz.semv
- Dataset/OUTPUT_SEISMOGRAMS/9000_3000/vel_Z_hetero_16000_1580_SVF1e0Hz.semv
- Dataset/OUTPUT_SEISMOGRAMS/9000_3000/vel_Z_hetero_16000_1580_SVF7e-1Hz.semv
- Dataset/OUTPUT_SEISMOGRAMS/9000_3000/vel_Z_hetero_17000_1320_ISO7e-1Hz.semv
- Dataset/OUTPUT_SEISMOGRAMS/9000_3000/vel_Z_hetero_17000_1320_SVF1e0Hz.semv
- Dataset/OUTPUT_SEISMOGRAMS/9000_3000/vel_Z_hetero_17000_1320_SVF7e-1Hz.semv
- Dataset/OUTPUT_SEISMOGRAMS/9000_3000/vel_Z_hetero_3000_1551_ISO7e-1Hz.semv
- Dataset/OUTPUT_SEISMOGRAMS/9000_3000/vel_Z_hetero_3000_1551_SVF1e0Hz.semv
- Dataset/OUTPUT_SEISMOGRAMS/9000_3000/vel_Z_hetero_3000_1551_SVF7e-1Hz.semv
- Dataset/OUTPUT_SEISMOGRAMS/9000_3000/vel_Z_hetero_4000_1655_ISO7e-1Hz.semv
- Dataset/OUTPUT_SEISMOGRAMS/9000_3000/vel_Z_hetero_4000_1655_SVF1e0Hz.semv
- Dataset/OUTPUT_SEISMOGRAMS/9000_3000/vel_Z_hetero_4000_1655_SVF7e-1Hz.semv
- Dataset/OUTPUT_SEISMOGRAMS/9000_3000/vel_Z_hetero_5000_1768_ISO7e-1Hz.semv
- Dataset/OUTPUT_SEISMOGRAMS/9000_3000/vel_Z_hetero_5000_1768_SVF1e0Hz.semv
- Dataset/OUTPUT_SEISMOGRAMS/9000_3000/vel_Z_hetero_5000_1768_SVF7e-1Hz.semv
- Dataset/OUTPUT_SEISMOGRAMS/9000_3000/vel_Z_hetero_6000_1904_ISO7e-1Hz.semv
- Dataset/OUTPUT_SEISMOGRAMS/9000_3000/vel_Z_hetero_6000_1904_SVF1e0Hz.semv
- Dataset/OUTPUT_SEISMOGRAMS/9000_3000/vel_Z_hetero_6000_1904_SVF7e-1Hz.semv
- Dataset/OUTPUT_SEISMOGRAMS/9000_3000/vel_Z_hetero_7000_2202_ISO7e-1Hz.semv
- Dataset/OUTPUT_SEISMOGRAMS/9000_3000/vel_Z_hetero_7000_2202_SVF1e0Hz.semv
- Dataset/OUTPUT_SEISMOGRAMS/9000_3000/vel_Z_hetero_7000_2202_SVF7e-1Hz.semv
- Dataset/OUTPUT_SEISMOGRAMS/9000_3000/vel_Z_hetero_8000_2685_ISO7e-1Hz.semv
[truncated: 109 more entries]
