# Supplementary material for: 2D Synthetic dataset of numerical simulations of long-period seismicity in a volcanic edifice and related sensitivity kernels
Source: Data Brief. 2021 Jan 25;34:106673. doi: 10.1016/j.dib.2020.106673 (PMC7841316; doi:10.1016/j.dib.2020.106673)
Supplement: Supplementary Data S1 — Supplementary Raw Research Data. This is open data under the CC BY license http://creativecommons.org/licenses/by/4.0/ [file mmc1.zip › Dataset/OUTPUT_KERNELS/9000_3000/kernel_hetero_17000_1320_ISO7e-1Hz_00-03.dat]

  0.00000E+0000 -0.30000E+0004 -0.24331E-0012  0.20094E-0015 -0.38480E-0014
  0.57558E+0002 -0.30000E+0004 -0.24850E-0012 -0.34630E-0013  0.35904E-0013
  0.16667E+0003 -0.30000E+0004 -0.24925E-0012 -0.30763E-0013  0.24393E-0013
  0.27578E+0003 -0.30000E+0004 -0.18829E-0012  0.10923E-0012 -0.57229E-0013
  0.33333E+0003 -0.30000E+0004 -0.15159E-0012  0.24189E-0012 -0.14371E-0012
  0.00000E+0000 -0.29451E+0004 -0.26861E-0012 -0.29063E-0013  0.26639E-0013
  0.57558E+0002 -0.29449E+0004 -0.30461E-0012 -0.10018E-0012  0.17370E-0013
  0.16667E+0003 -0.29445E+0004 -0.27523E-0012 -0.51399E-0013  0.10827E-0013
  0.27578E+0003 -0.29441E+0004 -0.13285E-0012  0.14854E-0012  0.14438E-0013
  0.33333E+0003 -0.29439E+0004 -0.67280E-0013  0.25999E-0012 -0.40747E-0014
  0.00000E+0000 -0.28411E+0004 -0.30046E-0012 -0.44688E-0013  0.69438E-0013
  0.57558E+0002 -0.28405E+0004 -0.36573E-0012 -0.16940E-0012  0.22474E-0013
  0.16667E+0003 -0.28394E+0004 -0.27862E-0012 -0.93941E-0013  0.34001E-0013
  0.27578E+0003 -0.28383E+0004 -0.54401E-0013  0.14502E-0012  0.12379E-0012
  0.33333E+0003 -0.28377E+0004  0.68253E-0013  0.22328E-0012  0.22566E-0012
  0.00000E+0000 -0.27370E+0004 -0.31569E-0012  0.92792E-0014  0.25600E-0013
  0.57558E+0002 -0.27361E+0004 -0.28385E-0012 -0.62601E-0013  0.10528E-0012
  0.16667E+0003 -0.27342E+0004 -0.17450E-0012 -0.49852E-0013  0.14967E-0012
  0.27578E+0003 -0.27324E+0004 -0.12794E-0013  0.53916E-0013  0.24895E-0012
  0.33333E+0003 -0.27314E+0004  0.18192E-0012  0.20067E-0012  0.41151E-0012
  0.00000E+0000 -0.26821E+0004 -0.27394E-0012  0.96103E-0013 -0.52961E-0014
  0.57558E+0002 -0.26810E+0004 -0.23457E-0012 -0.60943E-0013  0.17424E-0012
  0.16667E+0003 -0.26787E+0004 -0.63381E-0013  0.10296E-0012  0.17607E-0012
  0.27578E+0003 -0.26765E+0004  0.27484E-0013  0.69852E-0013  0.28116E-0012
  0.33333E+0003 -0.26753E+0004  0.14341E-0012 -0.23668E-0013  0.53111E-0012
  0.33333E+0003 -0.30000E+0004 -0.15159E-0012  0.24189E-0012 -0.14371E-0012
  0.39089E+0003 -0.30000E+0004 -0.22655E-0012  0.33052E-0013 -0.91751E-0013
  0.50000E+0003 -0.30000E+0004 -0.12667E-0012  0.12715E-0012 -0.61554E-0013
  0.60911E+0003 -0.30000E+0004 -0.24791E-0014  0.21943E-0012 -0.10496E-0013
  0.66667E+0003 -0.30000E+0004  0.51984E-0013  0.22512E-0012  0.17872E-0014
  0.33333E+0003 -0.29439E+0004 -0.67280E-0013  0.25999E-0012 -0.40747E-0014
  0.39089E+0003 -0.29438E+0004 -0.11002E-0012  0.14241E-0012  0.10949E-0013
  0.50000E+0003 -0.29435E+0004 -0.35375E-0013  0.13950E-0012  0.96634E-0013
  0.60911E+0003 -0.29433E+0004  0.55388E-0013  0.31415E-0012  0.33449E-0013
  0.66667E+0003 -0.29431E+0004  0.34635E-0013  0.29429E-0012 -0.47985E-0013
  0.33333E+0003 -0.28377E+0004  0.68253E-0013  0.22328E-0012  0.22566E-0012
  0.39089E+0003 -0.28373E+0004  0.96760E-0014  0.11842E-0012  0.19644E-0012
  0.50000E+0003 -0.28365E+0004  0.63798E-0013  0.22427E-0012  0.19854E-0012
  0.60911E+0003 -0.28357E+0004  0.87508E-0013  0.27748E-0012  0.13728E-0012
  0.66667E+0003 -0.28353E+0004  0.57916E-0013  0.23541E-0012  0.83906E-0013
  0.33333E+0003 -0.27314E+0004  0.18192E-0012  0.20067E-0012  0.41151E-0012
  0.39089E+0003 -0.27307E+0004  0.23175E-0012  0.18023E-0012  0.48657E-0012
  0.50000E+0003 -0.27295E+0004  0.12897E-0012  0.25954E-0012  0.27521E-0012
  0.60911E+0003 -0.27282E+0004  0.21385E-0013  0.20312E-0012  0.12297E-0012
  0.66667E+0003 -0.27275E+0004  0.55535E-0013  0.19725E-0012  0.15398E-0012
  0.33333E+0003 -0.26753E+0004  0.14341E-0012 -0.23668E-0013  0.53111E-0012
  0.39089E+0003 -0.26745E+0004  0.24971E-0012  0.81778E-0013  0.60205E-0012
  0.50000E+0003 -0.26730E+0004  0.14549E-0012  0.27950E-0012  0.28133E-0012
  0.60911E+0003 -0.26714E+0004  0.93511E-0014  0.22786E-0012  0.10504E-0012
  0.66667E+0003 -0.26706E+0004  0.53558E-0013  0.20588E-0012  0.18280E-0012
  0.66667E+0003 -0.30000E+0004  0.51984E-0013  0.22512E-0012  0.17872E-0014
  0.72422E+0003 -0.30000E+0004  0.16580E-0012  0.25959E-0012  0.12434E-0012
  0.83333E+0003 -0.30000E+0004  0.10807E-0012  0.18719E-0012  0.26668E-0013
  0.94244E+0003 -0.30000E+0004  0.65033E-0014  0.24637E-0013 -0.33321E-0013
  0.10000E+0004 -0.30000E+0004  0.16153E-0013  0.13187E-0012 -0.10210E-0012
  0.66667E+0003 -0.29431E+0004  0.34635E-0013  0.29429E-0012 -0.47985E-0013
  0.72422E+0003 -0.29431E+0004  0.11815E-0012  0.28375E-0012  0.57931E-0013
  0.83333E+0003 -0.29430E+0004  0.90452E-0013  0.15280E-0012  0.80479E-0013
  0.94244E+0003 -0.29428E+0004  0.47418E-0013  0.44002E-0013  0.70080E-0013
  0.10000E+0004 -0.29428E+0004  0.49659E-0014  0.20697E-0013  0.28353E-0014
  0.66667E+0003 -0.28353E+0004  0.57916E-0013  0.23541E-0012  0.83906E-0013
  0.72422E+0003 -0.28351E+0004  0.73925E-0013  0.22652E-0012  0.79183E-0013
  0.83333E+0003 -0.28348E+0004  0.86694E-0013  0.16744E-0012  0.12933E-0012
  0.94244E+0003 -0.28345E+0004  0.12047E-0012  0.14686E-0012  0.18645E-0012
  0.10000E+0004 -0.28343E+0004  0.10101E-0012  0.12964E-0012  0.16997E-0012
  0.66667E+0003 -0.27275E+0004  0.55535E-0013  0.19725E-0012  0.15398E-0012
  0.72422E+0003 -0.27272E+0004  0.66667E-0013  0.20022E-0012  0.12239E-0012
  0.83333E+0003 -0.27267E+0004  0.11199E-0012  0.19430E-0012  0.19911E-0012
  0.94244E+0003 -0.27261E+0004  0.10584E-0012  0.18303E-0012  0.25165E-0012
  0.10000E+0004 -0.27258E+0004  0.93405E-0013  0.14780E-0012  0.28132E-0012
  0.66667E+0003 -0.26706E+0004  0.53558E-0013  0.20588E-0012  0.18280E-0012
  0.72422E+0003 -0.26703E+0004  0.83029E-0013  0.22383E-0012  0.18029E-0012
  0.83333E+0003 -0.26696E+0004  0.99922E-0013  0.20936E-0012  0.22004E-0012
  0.94244E+0003 -0.26690E+0004  0.89690E-0013  0.17917E-0012  0.27223E-0012
  0.10000E+0004 -0.26686E+0004  0.86354E-0013  0.14584E-0012  0.32745E-0012
  0.10000E+0004 -0.30000E+0004  0.16153E-0013  0.13187E-0012 -0.10210E-0012
  0.10576E+0004 -0.30000E+0004 -0.54363E-0013 -0.57074E-0013 -0.20716E-0013
  0.11667E+0004 -0.30000E+0004 -0.11377E-0012 -0.11039E-0012 -0.29057E-0013
  0.12758E+0004 -0.30000E+0004 -0.41961E-0013 -0.35327E-0013 -0.18616E-0013
  0.13333E+0004 -0.30000E+0004 -0.59762E-0014 -0.12419E-0013  0.16726E-0013
  0.10000E+0004 -0.29428E+0004  0.49659E-0014  0.20697E-0013  0.28353E-0014
  0.10576E+0004 -0.29427E+0004  0.29915E-0013  0.40773E-0014  0.80233E-0013
  0.11667E+0004 -0.29425E+0004 -0.43612E-0013 -0.36412E-0013  0.31082E-0013
  0.12758E+0004 -0.29424E+0004 -0.27302E-0013  0.27929E-0013 -0.19331E-0013
  0.13333E+0004 -0.29423E+0004 -0.18895E-0013  0.69964E-0013 -0.49844E-0013
  0.10000E+0004 -0.28343E+0004  0.10101E-0012  0.12964E-0012  0.16997E-0012
  0.10576E+0004 -0.28341E+0004  0.63451E-0013  0.89353E-0013  0.15981E-0012
  0.11667E+0004 -0.28336E+0004 -0.28740E-0013  0.80319E-0013  0.43484E-0013
  0.12758E+0004 -0.28332E+0004 -0.10879E-0012  0.95000E-0013 -0.84260E-0013
  0.13333E+0004 -0.28330E+0004 -0.11617E-0012  0.17038E-0012 -0.17199E-0012
  0.10000E+0004 -0.27258E+0004  0.93405E-0013  0.14780E-0012  0.28132E-0012
  0.10576E+0004 -0.27254E+0004  0.62548E-0013  0.12788E-0012  0.24983E-0012
  0.11667E+0004 -0.27247E+0004 -0.88581E-0013  0.10893E-0012  0.80404E-0013
  0.12758E+0004 -0.27240E+0004 -0.16109E-0012  0.12646E-0012 -0.75097E-0013
  0.13333E+0004 -0.27236E+0004 -0.17887E-0012  0.14849E-0012 -0.13123E-0012
  0.10000E+0004 -0.26686E+0004  0.86354E-0013  0.14584E-0012  0.32745E-0012
  0.10576E+0004 -0.26681E+0004  0.59759E-0013  0.12080E-0012  0.31036E-0012
  0.11667E+0004 -0.26673E+0004 -0.12130E-0012  0.13903E-0012  0.65518E-0013
  0.12758E+0004 -0.26664E+0004 -0.16439E-0012  0.11600E-0012  0.53122E-0014
  0.13333E+0004 -0.26659E+0004 -0.21821E-0012  0.64254E-0013 -0.30972E-0013
  0.13333E+0004 -0.30000E+0004 -0.59762E-0014 -0.12419E-0013  0.16726E-0013
  0.13909E+0004 -0.30000E+0004  0.81286E-0013  0.11857E-0012 -0.99867E-0014
  0.15000E+0004 -0.30000E+0004  0.25641E-0012  0.31278E-0012  0.19799E-0013
  0.16091E+0004 -0.30000E+0004  0.27959E-0012  0.33827E-0012  0.42346E-0013
  0.16667E+0004 -0.30000E+0004  0.20549E-0012  0.19564E-0012  0.60172E-0013
  0.13333E+0004 -0.29423E+0004 -0.18895E-0013  0.69964E-0013 -0.49844E-0013
  0.13909E+0004 -0.29422E+0004  0.53319E-0014  0.12545E-0012 -0.90543E-0013
  0.15000E+0004 -0.29420E+0004  0.13472E-0012  0.21618E-0012 -0.22709E-0013
  0.16091E+0004 -0.29418E+0004  0.18129E-0012  0.25277E-0012  0.36143E-0013
  0.16667E+0004 -0.29417E+0004  0.16682E-0012  0.24906E-0012  0.28339E-0013
  0.13333E+0004 -0.28330E+0004 -0.11617E-0012  0.17038E-0012 -0.17199E-0012
  0.13909E+0004 -0.28326E+0004 -0.14410E-0012  0.16111E-0012 -0.22697E-0012
  0.15000E+0004 -0.28320E+0004  0.34290E-0014  0.20580E-0012 -0.10834E-0012
  0.16091E+0004 -0.28314E+0004  0.99977E-0013  0.23784E-0012 -0.53662E-0014
  0.16667E+0004 -0.28311E+0004  0.12518E-0012  0.19768E-0012  0.99453E-0013
  0.13333E+0004 -0.27236E+0004 -0.17887E-0012  0.14849E-0012 -0.13123E-0012
  0.13909E+0004 -0.27231E+0004 -0.23788E-0012  0.16681E-0012 -0.25280E-0012
  0.15000E+0004 -0.27221E+0004 -0.95133E-0013  0.19276E-0012 -0.11997E-0012
  0.16091E+0004 -0.27211E+0004  0.34203E-0014  0.15296E-0012  0.26715E-0013
  0.16667E+0004 -0.27206E+0004 -0.38710E-0013  0.30009E-0013  0.83652E-0013
  0.13333E+0004 -0.26659E+0004 -0.21821E-0012  0.64254E-0013 -0.30972E-0013
  0.13909E+0004 -0.26653E+0004 -0.23444E-0012  0.18141E-0012 -0.15425E-0012
  0.15000E+0004 -0.26641E+0004 -0.15132E-0012  0.14723E-0012 -0.61488E-0013
  0.16091E+0004 -0.26629E+0004 -0.14027E-0012  0.92475E-0013 -0.51688E-0013
  0.16667E+0004 -0.26623E+0004 -0.17428E-0012 -0.22213E-0013 -0.44097E-0014
  0.16667E+0004 -0.30000E+0004  0.20549E-0012  0.19564E-0012  0.60172E-0013
  0.17242E+0004 -0.30000E+0004  0.25122E-0012  0.27375E-0012  0.12897E-0012
  0.18333E+0004 -0.30000E+0004  0.22636E-0012  0.26850E-0012  0.18601E-0012
  0.19424E+0004 -0.30000E+0004 -0.18817E-0013  0.69049E-0013  0.15008E-0012
  0.20000E+0004 -0.30000E+0004  0.14659E-0013  0.29154E-0012  0.58836E-0013
  0.16667E+0004 -0.29417E+0004  0.16682E-0012  0.24906E-0012  0.28339E-0013
  0.17242E+0004 -0.29416E+0004  0.15558E-0012  0.27671E-0012  0.88304E-0014
  0.18333E+0004 -0.29413E+0004  0.12470E-0012  0.29196E-0012  0.22158E-0013
  0.19424E+0004 -0.29411E+0004 -0.11055E-0012  0.17650E-0012 -0.76393E-0013
  0.20000E+0004 -0.29409E+0004 -0.25910E-0012  0.18560E-0012 -0.31027E-0012
  0.16667E+0004 -0.28311E+0004  0.12518E-0012  0.19768E-0012  0.99453E-0013
  0.17242E+0004 -0.28308E+0004  0.42347E-0013  0.15272E-0012  0.23581E-0013
  0.18333E+0004 -0.28300E+0004 -0.41428E-0013  0.12994E-0012 -0.13405E-0013
  0.19424E+0004 -0.28293E+0004 -0.20328E-0012  0.10879E-0012 -0.62284E-0013
  0.20000E+0004 -0.28289E+0004 -0.22486E-0012  0.19088E-0012 -0.81740E-0013
  0.16667E+0004 -0.27206E+0004 -0.38710E-0013  0.30009E-0013  0.83652E-0013
  0.17242E+0004 -0.27200E+0004 -0.23780E-0013 -0.14795E-0013  0.22215E-0012
  0.18333E+0004 -0.27188E+0004 -0.76855E-0013 -0.39578E-0013  0.24431E-0012
  0.19424E+0004 -0.27176E+0004 -0.18358E-0012  0.39905E-0013  0.10070E-0012
  0.20000E+0004 -0.27170E+0004 -0.11090E-0012  0.98467E-0013  0.28893E-0012
  0.16667E+0004 -0.26623E+0004 -0.17428E-0012 -0.22213E-0013 -0.44097E-0014
  0.17242E+0004 -0.26615E+0004 -0.79495E-0013 -0.10480E-0012  0.29526E-0012
  0.18333E+0004 -0.26601E+0004 -0.68525E-0013 -0.12084E-0012  0.39086E-0012
  0.19424E+0004 -0.26587E+0004 -0.13583E-0012  0.73392E-0013  0.16627E-0012
  0.20000E+0004 -0.26579E+0004  0.75171E-0013  0.29874E-0012  0.44736E-0012
  0.20000E+0004 -0.30000E+0004  0.14659E-0013  0.29154E-0012  0.58836E-0013
  0.20576E+0004 -0.30000E+0004  0.65495E-0013  0.25517E-0012  0.26521E-0012
  0.21667E+0004 -0.30000E+0004 -0.34697E-0013  0.26345E-0012  0.15195E-0012
  0.22758E+0004 -0.30000E+0004 -0.14747E-0012  0.25410E-0012 -0.55191E-0013
  0.23333E+0004 -0.30000E+0004 -0.14854E-0012  0.31747E-0012 -0.11222E-0012
  0.20000E+0004 -0.29409E+0004 -0.25910E-0012  0.18560E-0012 -0.31027E-0012
  0.20576E+0004 -0.29408E+0004 -0.10515E-0012  0.28716E-0012 -0.35668E-0013
  0.21667E+0004 -0.29404E+0004 -0.13439E-0012  0.26130E-0012  0.41776E-0013
  0.22758E+0004 -0.29401E+0004 -0.18661E-0012  0.25968E-0012 -0.70001E-0013
  0.23333E+0004 -0.29399E+0004 -0.19995E-0012  0.24935E-0012 -0.93906E-0013
  0.20000E+0004 -0.28289E+0004 -0.22486E-0012  0.19088E-0012 -0.81740E-0013
  0.20576E+0004 -0.28284E+0004 -0.25860E-0012  0.15602E-0012 -0.42548E-0013
  0.21667E+0004 -0.28275E+0004 -0.22594E-0012  0.20946E-0012  0.44728E-0013
  0.22758E+0004 -0.28265E+0004 -0.11894E-0012  0.30334E-0012  0.90675E-0013
  0.23333E+0004 -0.28260E+0004 -0.44152E-0013  0.32069E-0012  0.17552E-0012
  0.20000E+0004 -0.27170E+0004 -0.11090E-0012  0.98467E-0013  0.28893E-0012
  0.20576E+0004 -0.27161E+0004 -0.25862E-0012  0.48095E-0013  0.12285E-0012
  0.21667E+0004 -0.27146E+0004 -0.24370E-0012  0.17759E-0012  0.58344E-0013
  0.22758E+0004 -0.27130E+0004 -0.17447E-0012  0.30291E-0012 -0.33742E-0014
  0.23333E+0004 -0.27122E+0004 -0.20644E-0012  0.28039E-0012 -0.11591E-0012
  0.20000E+0004 -0.26579E+0004  0.75171E-0013  0.29874E-0012  0.44736E-0012
  0.20576E+0004 -0.26569E+0004 -0.17759E-0012  0.20256E-0012  0.13063E-0012
  0.21667E+0004 -0.26550E+0004 -0.21665E-0012  0.15900E-0012  0.13078E-0012
  0.22758E+0004 -0.26531E+0004 -0.22828E-0012  0.22178E-0012 -0.45172E-0014
  0.23333E+0004 -0.26521E+0004 -0.29724E-0012  0.76597E-0013 -0.10094E-0012
  0.23333E+0004 -0.30000E+0004 -0.14854E-0012  0.31747E-0012 -0.11222E-0012
  0.23909E+0004 -0.30000E+0004  0.25370E-0013  0.37469E-0012  0.19401E-0012
  0.25000E+0004 -0.30000E+0004 -0.83429E-0013  0.31976E-0012  0.16265E-0012
  0.26091E+0004 -0.30000E+0004 -0.15839E-0012  0.41307E-0012 -0.48436E-0013
  0.26667E+0004 -0.30000E+0004 -0.39447E-0012  0.30289E-0012 -0.34446E-0012
  0.23333E+0004 -0.29399E+0004 -0.19995E-0012  0.24935E-0012 -0.93906E-0013
  0.23909E+0004 -0.29397E+0004 -0.73760E-0013  0.36775E-0012  0.34361E-0013
  0.25000E+0004 -0.29393E+0004 -0.11567E-0012  0.42514E-0012 -0.41036E-0013
  0.26091E+0004 -0.29388E+0004 -0.11984E-0012  0.41050E-0012  0.40021E-0014
  0.26667E+0004 -0.29386E+0004 -0.14856E-0012  0.41346E-0012 -0.79410E-0014
  0.23333E+0004 -0.28260E+0004 -0.44152E-0013  0.32069E-0012  0.17552E-0012
  0.23909E+0004 -0.28254E+0004 -0.49488E-0014  0.31038E-0012  0.19710E-0012
  0.25000E+0004 -0.28241E+0004 -0.77954E-0013  0.41227E-0012 -0.25032E-0013
  0.26091E+0004 -0.28229E+0004 -0.20599E-0013  0.45871E-0012  0.50509E-0013
  0.26667E+0004 -0.28222E+0004  0.70178E-0013  0.47658E-0012  0.21278E-0012
  0.23333E+0004 -0.27122E+0004 -0.20644E-0012  0.28039E-0012 -0.11591E-0012
  0.23909E+0004 -0.27111E+0004 -0.45293E-0013  0.27908E-0012  0.13849E-0012
  0.25000E+0004 -0.27090E+0004 -0.19606E-0013  0.36832E-0012  0.10069E-0012
  0.26091E+0004 -0.27069E+0004 -0.72142E-0013  0.48520E-0012 -0.94913E-0013
  0.26667E+0004 -0.27058E+0004 -0.27912E-0013  0.46764E-0012  0.13054E-0013
  0.23333E+0004 -0.26521E+0004 -0.29724E-0012  0.76597E-0013 -0.10094E-0012
  0.23909E+0004 -0.26508E+0004  0.11245E-0013  0.39180E-0012  0.13601E-0012
  0.25000E+0004 -0.26482E+0004 -0.34144E-0013  0.38003E-0012  0.68446E-0013
  0.26091E+0004 -0.26457E+0004 -0.82274E-0013  0.51355E-0012 -0.14611E-0012
  0.26667E+0004 -0.26444E+0004 -0.31184E-0013  0.42859E-0012  0.32992E-0013
  0.26667E+0004 -0.30000E+0004 -0.39447E-0012  0.30289E-0012 -0.34446E-0012
  0.27242E+0004 -0.30000E+0004 -0.27599E-0012  0.39305E-0012 -0.19335E-0012
  0.28333E+0004 -0.30000E+0004 -0.13376E-0012  0.44605E-0012 -0.19276E-0013
  0.29424E+0004 -0.30000E+0004 -0.45930E-0013  0.55488E-0012  0.82386E-0014
  0.30000E+0004 -0.30000E+0004 -0.22016E-0012  0.24788E-0012 -0.71181E-0013
  0.26667E+0004 -0.29386E+0004 -0.14856E-0012  0.41346E-0012 -0.79410E-0014
  0.27242E+0004 -0.29383E+0004 -0.93550E-0013  0.45332E-0012  0.54430E-0013
  0.28333E+0004 -0.29378E+0004 -0.49007E-0013  0.49276E-0012  0.32747E-0013
  0.29424E+0004 -0.29373E+0004 -0.15365E-0012  0.46323E-0012 -0.15364E-0012
  0.30000E+0004 -0.29371E+0004 -0.19502E-0012  0.28831E-0012 -0.10942E-0012
  0.26667E+0004 -0.28222E+0004  0.70178E-0013  0.47658E-0012  0.21278E-0012
  0.27242E+0004 -0.28214E+0004 -0.35218E-0013  0.40414E-0012  0.92209E-0013
  0.28333E+0004 -0.28200E+0004 -0.10951E-0012  0.36737E-0012 -0.39363E-0013
  0.29424E+0004 -0.28185E+0004 -0.82115E-0013  0.37747E-0012 -0.29944E-0013
  0.30000E+0004 -0.28178E+0004 -0.63870E-0013  0.48958E-0012 -0.16634E-0012
  0.26667E+0004 -0.27058E+0004 -0.27912E-0013  0.46764E-0012  0.13054E-0013
  0.27242E+0004 -0.27045E+0004 -0.56385E-0013  0.42218E-0012  0.22854E-0013
  0.28333E+0004 -0.27021E+0004 -0.40910E-0013  0.40853E-0012  0.18060E-0013
  0.29424E+0004 -0.26998E+0004  0.59127E-0013  0.32403E-0012  0.18817E-0012
  0.30000E+0004 -0.26985E+0004 -0.16469E-0013  0.22767E-0012  0.11569E-0012
  0.26667E+0004 -0.26444E+0004 -0.31184E-0013  0.42859E-0012  0.32992E-0013
  0.27242E+0004 -0.26429E+0004 -0.30239E-0013  0.40280E-0012  0.68367E-0013
  0.28333E+0004 -0.26400E+0004 -0.15546E-0013  0.30330E-0012  0.55886E-0013
  0.29424E+0004 -0.26371E+0004 -0.10824E-0013  0.21952E-0012  0.84118E-0013
  0.30000E+0004 -0.26356E+0004 -0.18985E-0013  0.12103E-0012  0.16319E-0012
  0.30000E+0004 -0.30000E+0004 -0.22016E-0012  0.24788E-0012 -0.71181E-0013
  0.30576E+0004 -0.30000E+0004 -0.21103E-0012  0.23832E-0012 -0.89952E-0013
  0.31667E+0004 -0.30000E+0004 -0.18039E-0012  0.14143E-0012 -0.35960E-0013
  0.32758E+0004 -0.30000E+0004 -0.15431E-0012  0.12365E-0012 -0.96375E-0013
  0.33333E+0004 -0.30000E+0004 -0.22796E-0013  0.26840E-0012 -0.59208E-0013
  0.30000E+0004 -0.29371E+0004 -0.19502E-0012  0.28831E-0012 -0.10942E-0012
  0.30576E+0004 -0.29369E+0004 -0.11811E-0012  0.25011E-0012  0.15801E-0014
  0.31667E+0004 -0.29365E+0004 -0.94130E-0013  0.28132E-0012 -0.85313E-0013
  0.32758E+0004 -0.29361E+0004  0.26943E-0013  0.30126E-0012 -0.71024E-0014
  0.33333E+0004 -0.29359E+0004  0.24858E-0012  0.53882E-0012  0.94476E-0013
  0.30000E+0004 -0.28178E+0004 -0.63870E-0013  0.48958E-0012 -0.16634E-0012
  0.30576E+0004 -0.28172E+0004  0.12812E-0013  0.29954E-0012  0.11405E-0012
  0.31667E+0004 -0.28161E+0004  0.12381E-0012  0.35600E-0012  0.11528E-0012
  0.32758E+0004 -0.28151E+0004  0.25907E-0012  0.42923E-0012  0.16314E-0012
  0.33333E+0004 -0.28145E+0004  0.33839E-0012  0.47876E-0012  0.22067E-0012
  0.30000E+0004 -0.26985E+0004 -0.16469E-0013  0.22767E-0012  0.11569E-0012
  0.30576E+0004 -0.26976E+0004  0.81452E-0013  0.31909E-0012  0.18810E-0012
  0.31667E+0004 -0.26958E+0004  0.21247E-0012  0.31091E-0012  0.26392E-0012
  0.32758E+0004 -0.26940E+0004  0.31959E-0012  0.37545E-0012  0.31973E-0012
  0.33333E+0004 -0.26931E+0004  0.33057E-0012  0.36512E-0012  0.34223E-0012
  0.30000E+0004 -0.26356E+0004 -0.18985E-0013  0.12103E-0012  0.16319E-0012
  0.30576E+0004 -0.26344E+0004  0.10687E-0012  0.24427E-0012  0.26425E-0012
  0.31667E+0004 -0.26323E+0004  0.25680E-0012  0.27061E-0012  0.37729E-0012
  0.32758E+0004 -0.26302E+0004  0.36159E-0012  0.46881E-0012  0.33741E-0012
  0.33333E+0004 -0.26290E+0004  0.43130E-0012  0.41133E-0012  0.44481E-0012
  0.33333E+0004 -0.30000E+0004 -0.22796E-0013  0.26840E-0012 -0.59208E-0013
  0.33909E+0004 -0.30000E+0004 -0.48251E-0013  0.17931E-0012 -0.11080E-0012
  0.35000E+0004 -0.30000E+0004  0.23431E-0012  0.40702E-0012 -0.25724E-0013
  0.36091E+0004 -0.30000E+0004  0.49932E-0012  0.79243E-0012 -0.11900E-0012
  0.36667E+0004 -0.30000E+0004  0.46078E-0012  0.72389E-0012 -0.18189E-0012
  0.33333E+0004 -0.29359E+0004  0.24858E-0012  0.53882E-0012  0.94476E-0013
  0.33909E+0004 -0.29358E+0004  0.10883E-0012  0.27518E-0012 -0.17868E-0013
  0.35000E+0004 -0.29356E+0004  0.28934E-0012  0.49457E-0012 -0.58546E-0013
  0.36091E+0004 -0.29354E+0004  0.57473E-0012  0.82107E-0012 -0.39588E-0013
  0.36667E+0004 -0.29353E+0004  0.62780E-0012  0.97974E-0012 -0.12443E-0012
  0.33333E+0004 -0.28145E+0004  0.33839E-0012  0.47876E-0012  0.22067E-0012
  0.33909E+0004 -0.28142E+0004  0.32417E-0012  0.34947E-0012  0.24081E-0012
  0.35000E+0004 -0.28136E+0004  0.49588E-0012  0.56565E-0012  0.17192E-0012
  0.36091E+0004 -0.28129E+0004  0.63212E-0012  0.73147E-0012  0.16642E-0012
  0.36667E+0004 -0.28126E+0004  0.64397E-0012  0.76923E-0012  0.15020E-0012
  0.33333E+0004 -0.26931E+0004  0.33057E-0012  0.36512E-0012  0.34223E-0012
  0.33909E+0004 -0.26925E+0004  0.39331E-0012  0.40425E-0012  0.36246E-0012
  0.35000E+0004 -0.26915E+0004  0.51996E-0012  0.51978E-0012  0.29345E-0012
  0.36091E+0004 -0.26905E+0004  0.55948E-0012  0.54571E-0012  0.29054E-0012
  0.36667E+0004 -0.26899E+0004  0.55150E-0012  0.42581E-0012  0.40509E-0012
  0.33333E+0004 -0.26290E+0004  0.43130E-0012  0.41133E-0012  0.44481E-0012
  0.33909E+0004 -0.26284E+0004  0.38738E-0012  0.36823E-0012  0.36804E-0012
  0.35000E+0004 -0.26271E+0004  0.38685E-0012  0.36738E-0012  0.28225E-0012
  0.36091E+0004 -0.26259E+0004  0.51236E-0012  0.43497E-0012  0.35541E-0012
  0.36667E+0004 -0.26252E+0004  0.47335E-0012  0.36179E-0012  0.34301E-0012
  0.36667E+0004 -0.30000E+0004  0.46078E-0012  0.72389E-0012 -0.18189E-0012
  0.37242E+0004 -0.30000E+0004  0.54994E-0012  0.78609E-0012 -0.79728E-0013
  0.38333E+0004 -0.30000E+0004  0.30830E-0012  0.45324E-0012 -0.88266E-0013
  0.39424E+0004 -0.30000E+0004 -0.18614E-0013  0.30481E-0013 -0.10612E-0013
  0.40000E+0004 -0.30000E+0004 -0.65021E-0013  0.11874E-0012 -0.65452E-0013
  0.36667E+0004 -0.29353E+0004  0.62780E-0012  0.97974E-0012 -0.12443E-0012
  0.37242E+0004 -0.29351E+0004  0.53881E-0012  0.74506E-0012 -0.34635E-0013
  0.38333E+0004 -0.29349E+0004  0.33624E-0012  0.42809E-0012 -0.14375E-0014
  0.39424E+0004 -0.29346E+0004  0.57431E-0013  0.16460E-0012 -0.86457E-0014
  0.40000E+0004 -0.29345E+0004 -0.81499E-0013  0.29420E-0013  0.40294E-0013
  0.36667E+0004 -0.28126E+0004  0.64397E-0012  0.76923E-0012  0.15020E-0012
  0.37242E+0004 -0.28122E+0004  0.52573E-0012  0.64595E-0012  0.83626E-0013
  0.38333E+0004 -0.28115E+0004  0.39712E-0012  0.44627E-0012  0.15422E-0012
  0.39424E+0004 -0.28107E+0004  0.19892E-0012  0.23324E-0012  0.19263E-0012
  0.40000E+0004 -0.28103E+0004  0.51238E-0014  0.10857E-0012  0.85156E-0013
  0.36667E+0004 -0.26899E+0004  0.55150E-0012  0.42581E-0012  0.40509E-0012
  0.37242E+0004 -0.26893E+0004  0.53337E-0012  0.43721E-0012  0.37660E-0012
  0.38333E+0004 -0.26880E+0004  0.41782E-0012  0.38499E-0012  0.30050E-0012
  0.39424E+0004 -0.26868E+0004  0.13185E-0012  0.19951E-0012  0.24693E-0012
  0.40000E+0004 -0.26861E+0004  0.13118E-0013  0.15485E-0012  0.18116E-0012
  0.36667E+0004 -0.26252E+0004  0.47335E-0012  0.36179E-0012  0.34301E-0012
  0.37242E+0004 -0.26244E+0004  0.60237E-0012  0.41588E-0012  0.49045E-0012
  0.38333E+0004 -0.26229E+0004  0.46984E-0012  0.36771E-0012  0.34089E-0012
  0.39424E+0004 -0.26214E+0004  0.20606E-0013  0.15462E-0012  0.62455E-0013
  0.40000E+0004 -0.26206E+0004 -0.16796E-0013  0.52163E-0013  0.31047E-0012
  0.40000E+0004 -0.30000E+0004 -0.65021E-0013  0.11874E-0012 -0.65452E-0013
  0.40576E+0004 -0.30000E+0004 -0.23673E-0012 -0.23913E-0012  0.72424E-0013
  0.41667E+0004 -0.30000E+0004 -0.31623E-0012 -0.26802E-0012  0.14792E-0013
  0.42758E+0004 -0.30000E+0004 -0.29122E-0012 -0.21443E-0012 -0.32049E-0013
  0.43333E+0004 -0.30000E+0004 -0.14620E-0012 -0.16962E-0012  0.16723E-0012
  0.40000E+0004 -0.29345E+0004 -0.81499E-0013  0.29420E-0013  0.40294E-0013
  0.40576E+0004 -0.29344E+0004 -0.18943E-0012 -0.10164E-0012  0.69644E-0013
  0.41667E+0004 -0.29341E+0004 -0.27813E-0012 -0.14164E-0012 -0.23462E-0013
  0.42758E+0004 -0.29338E+0004 -0.22760E-0012 -0.11957E-0012  0.35471E-0013
  0.43333E+0004 -0.29337E+0004 -0.13343E-0012  0.23395E-0013  0.12162E-0013
  0.40000E+0004 -0.28103E+0004  0.51238E-0014  0.10857E-0012  0.85156E-0013
  0.40576E+0004 -0.28099E+0004 -0.15459E-0012 -0.11627E-0013  0.42225E-0013
  0.41667E+0004 -0.28091E+0004 -0.24535E-0012 -0.18959E-0013 -0.28799E-0013
  0.42758E+0004 -0.28084E+0004 -0.20917E-0012 -0.18381E-0013  0.43572E-0013
  0.43333E+0004 -0.28079E+0004 -0.19681E-0012 -0.38177E-0013  0.14315E-0012
  0.40000E+0004 -0.26861E+0004  0.13118E-0013  0.15485E-0012  0.18116E-0012
  0.40576E+0004 -0.26855E+0004 -0.92374E-0013  0.53269E-0013  0.24167E-0012
  0.41667E+0004 -0.26842E+0004 -0.26793E-0012  0.37051E-0013  0.41716E-0013
  0.42758E+0004 -0.26829E+0004 -0.39607E-0012  0.69130E-0013 -0.14548E-0012
  0.43333E+0004 -0.26822E+0004 -0.38044E-0012 -0.18073E-0013  0.75028E-0013
  0.40000E+0004 -0.26206E+0004 -0.16796E-0013  0.52163E-0013  0.31047E-0012
  0.40576E+0004 -0.26198E+0004 -0.14132E-0012 -0.20594E-0013  0.29203E-0012
  0.41667E+0004 -0.26183E+0004 -0.28216E-0012  0.10795E-0012  0.65429E-0013
  0.42758E+0004 -0.26167E+0004 -0.43320E-0012  0.30972E-0012 -0.29581E-0012
  0.43333E+0004 -0.26159E+0004 -0.57357E-0012  0.15950E-0012 -0.34050E-0012
  0.43333E+0004 -0.30000E+0004 -0.14620E-0012 -0.16962E-0012  0.16723E-0012
  0.43909E+0004 -0.30000E+0004 -0.13212E-0012  0.22289E-0013 -0.67366E-0013
  0.45000E+0004 -0.30000E+0004 -0.11630E-0012  0.20935E-0012 -0.28568E-0012
  0.46091E+0004 -0.30000E+0004  0.11060E-0013  0.18656E-0012 -0.43151E-0013
  0.46667E+0004 -0.30000E+0004  0.14220E-0014  0.21651E-0012 -0.70826E-0013
  0.43333E+0004 -0.29337E+0004 -0.13343E-0012  0.23395E-0013  0.12162E-0013
  0.43909E+0004 -0.29335E+0004 -0.25234E-0012  0.35321E-0013 -0.28162E-0012
  0.45000E+0004 -0.29333E+0004 -0.20643E-0013  0.19997E-0012 -0.27524E-0013
  0.46091E+0004 -0.29331E+0004  0.15607E-0012  0.20033E-0012  0.26276E-0012
  0.46667E+0004 -0.29329E+0004  0.51800E-0013  0.43715E-0012 -0.11567E-0012
  0.43333E+0004 -0.28079E+0004 -0.19681E-0012 -0.38177E-0013  0.14315E-0012
  0.43909E+0004 -0.28076E+0004 -0.14927E-0012  0.14392E-0012  0.36505E-0013
  0.45000E+0004 -0.28069E+0004 -0.42484E-0013  0.28571E-0012  0.11842E-0012
  0.46091E+0004 -0.28061E+0004 -0.80746E-0013  0.14300E-0012  0.25879E-0012
  0.46667E+0004 -0.28058E+0004 -0.60994E-0013  0.84482E-0013  0.38322E-0012
  0.43333E+0004 -0.26822E+0004 -0.38044E-0012 -0.18073E-0013  0.75028E-0013
  0.43909E+0004 -0.26816E+0004 -0.32007E-0012  0.14878E-0012  0.12897E-0012
  0.45000E+0004 -0.26804E+0004 -0.44983E-0012  0.21686E-0012 -0.77598E-0013
  0.46091E+0004 -0.26792E+0004 -0.27500E-0012  0.28823E-0012  0.12061E-0012
  0.46667E+0004 -0.26786E+0004  0.22158E-0013  0.51904E-0012  0.40925E-0012
  0.43333E+0004 -0.26159E+0004 -0.57357E-0012  0.15950E-0012 -0.34050E-0012
  0.43909E+0004 -0.26151E+0004 -0.44582E-0012  0.25830E-0012 -0.68714E-0013
  0.45000E+0004 -0.26137E+0004 -0.55258E-0012  0.34436E-0012 -0.19366E-0012
  0.46091E+0004 -0.26123E+0004 -0.19913E-0012  0.30736E-0012  0.39273E-0012
  0.46667E+0004 -0.26115E+0004  0.81927E-0014  0.37083E-0012  0.72204E-0012
  0.46667E+0004 -0.30000E+0004  0.14220E-0014  0.21651E-0012 -0.70826E-0013
  0.47242E+0004 -0.30000E+0004  0.59983E-0013  0.39317E-0012  0.38268E-0013
  0.48333E+0004 -0.30000E+0004 -0.62404E-0013  0.60735E-0012 -0.82490E-0013
  0.49424E+0004 -0.30000E+0004 -0.11043E-0012  0.43452E-0012  0.11864E-0012
  0.50000E+0004 -0.30000E+0004  0.15314E-0012  0.51714E-0012  0.64480E-0012
  0.46667E+0004 -0.29329E+0004  0.51800E-0013  0.43715E-0012 -0.11567E-0012
  0.47242E+0004 -0.29327E+0004  0.20636E-0013  0.42810E-0012 -0.21780E-0013
  0.48333E+0004 -0.29323E+0004 -0.60819E-0013  0.56602E-0012  0.74059E-0015
  0.49424E+0004 -0.29319E+0004 -0.15412E-0012  0.53588E-0012 -0.82165E-0013
  0.50000E+0004 -0.29317E+0004 -0.25957E-0012  0.42569E-0012 -0.18540E-0012
  0.46667E+0004 -0.28058E+0004 -0.60994E-0013  0.84482E-0013  0.38322E-0012
  0.47242E+0004 -0.28052E+0004 -0.23123E-0013  0.53865E-0012  0.57775E-0013
  0.48333E+0004 -0.28040E+0004 -0.29322E-0012  0.54309E-0012 -0.26496E-0012
  0.49424E+0004 -0.28029E+0004 -0.20688E-0012  0.55083E-0012 -0.57907E-0013
  0.50000E+0004 -0.28023E+0004 -0.90559E-0014  0.58775E-0012  0.76811E-0013
  0.46667E+0004 -0.26786E+0004  0.22158E-0013  0.51904E-0012  0.40925E-0012
  0.47242E+0004 -0.26776E+0004 -0.22161E-0012  0.49652E-0012 -0.69927E-0013
  0.48333E+0004 -0.26757E+0004 -0.42962E-0012  0.27823E-0012 -0.22528E-0012
  0.49424E+0004 -0.26738E+0004 -0.42782E-0013  0.52799E-0012  0.20566E-0012
  0.50000E+0004 -0.26728E+0004  0.15302E-0012  0.42756E-0012  0.56484E-0012
  0.46667E+0004 -0.26115E+0004  0.81927E-0014  0.37083E-0012  0.72204E-0012
  0.47242E+0004 -0.26103E+0004 -0.46694E-0012  0.21278E-0012 -0.12486E-0012
  0.48333E+0004 -0.26081E+0004 -0.67900E-0012  0.34129E-0012 -0.64499E-0012
  0.49424E+0004 -0.26058E+0004 -0.38247E-0012  0.23770E-0012 -0.16038E-0012
  0.50000E+0004 -0.26046E+0004 -0.27801E-0012  0.40542E-0012 -0.16790E-0012
  0.50000E+0004 -0.30000E+0004  0.15314E-0012  0.51714E-0012  0.64480E-0012
  0.50576E+0004 -0.30000E+0004  0.61501E-0013  0.74214E-0012  0.10357E-0012
  0.51667E+0004 -0.30000E+0004  0.98026E-0014  0.60072E-0012  0.22869E-0013
  0.52758E+0004 -0.30000E+0004  0.21983E-0012  0.46530E-0012  0.42048E-0012
  0.53333E+0004 -0.30000E+0004  0.26633E-0012  0.66837E-0012  0.23384E-0012
  0.50000E+0004 -0.29317E+0004 -0.25957E-0012  0.42569E-0012 -0.18540E-0012
  0.50576E+0004 -0.29315E+0004 -0.10806E-0013  0.61718E-0012 -0.45513E-0013
  0.51667E+0004 -0.29310E+0004  0.21142E-0012  0.40179E-0012  0.37510E-0012
  0.52758E+0004 -0.29306E+0004  0.13540E-0012  0.43798E-0012 -0.56002E-0013
  0.53333E+0004 -0.29303E+0004  0.17540E-0012  0.55268E-0012 -0.23729E-0012
  0.50000E+0004 -0.28023E+0004 -0.90559E-0014  0.58775E-0012  0.76811E-0013
  0.50576E+0004 -0.28016E+0004  0.16889E-0012  0.51611E-0012  0.28842E-0012
  0.51667E+0004 -0.28003E+0004  0.40052E-0012  0.33734E-0012  0.46366E-0012
  0.52758E+0004 -0.27990E+0004  0.48582E-0012  0.46099E-0012  0.41886E-0013
  0.53333E+0004 -0.27983E+0004  0.69190E-0012  0.73319E-0012 -0.19071E-0012
  0.50000E+0004 -0.26728E+0004  0.15302E-0012  0.42756E-0012  0.56484E-0012
  0.50576E+0004 -0.26717E+0004  0.22831E-0012  0.38455E-0012  0.57736E-0012
  0.51667E+0004 -0.26696E+0004  0.41578E-0012  0.40780E-0012  0.36561E-0012
  0.52758E+0004 -0.26674E+0004  0.94652E-0012  0.89468E-0012  0.81538E-0013
  0.53333E+0004 -0.26663E+0004  0.12596E-0011  0.11316E-0011 -0.52490E-0013
  0.50000E+0004 -0.26046E+0004 -0.27801E-0012  0.40542E-0012 -0.16790E-0012
  0.50576E+0004 -0.26032E+0004  0.22051E-0012  0.46001E-0012  0.39020E-0012
  0.51667E+0004 -0.26006E+0004  0.43715E-0012  0.58552E-0012  0.21917E-0012
  0.52758E+0004 -0.25980E+0004  0.11757E-0011  0.12549E-0011 -0.19266E-0012
  0.53333E+0004 -0.25966E+0004  0.15957E-0011  0.18181E-0011 -0.53529E-0012
  0.53333E+0004 -0.30000E+0004  0.26633E-0012  0.66837E-0012  0.23384E-0012
  0.53909E+0004 -0.30000E+0004  0.33163E-0012  0.58330E-0012  0.31305E-0012
  0.55000E+0004 -0.30000E+0004  0.81472E-0012  0.10873E-0011  0.22711E-0012
  0.56091E+0004 -0.30000E+0004  0.18100E-0011  0.20357E-0011  0.15925E-0012
  0.56667E+0004 -0.30000E+0004  0.25832E-0011  0.28429E-0011  0.20861E-0012
  0.53333E+0004 -0.29303E+0004  0.17540E-0012  0.55268E-0012 -0.23729E-0012
  0.53909E+0004 -0.29302E+0004  0.39963E-0012  0.70454E-0012 -0.17518E-0012
  0.55000E+0004 -0.29299E+0004  0.12412E-0011  0.14943E-0011 -0.18139E-0012
  0.56091E+0004 -0.29296E+0004  0.27323E-0011  0.27470E-0011  0.75129E-0013
  0.56667E+0004 -0.29294E+0004  0.35912E-0011  0.38215E-0011 -0.14298E-0012
  0.53333E+0004 -0.27983E+0004  0.69190E-0012  0.73319E-0012 -0.19071E-0012
  0.53909E+0004 -0.27978E+0004  0.11604E-0011  0.11729E-0011 -0.24021E-0012
  0.55000E+0004 -0.27969E+0004  0.25735E-0011  0.26179E-0011 -0.34828E-0012
  0.56091E+0004 -0.27960E+0004  0.43579E-0011  0.46788E-0011 -0.69577E-0012
  0.56667E+0004 -0.27955E+0004  0.58990E-0011  0.62084E-0011 -0.71136E-0012
  0.53333E+0004 -0.26663E+0004  0.12596E-0011  0.11316E-0011 -0.52490E-0013
  0.53909E+0004 -0.26655E+0004  0.21318E-0011  0.21374E-0011 -0.16872E-0012
  0.55000E+0004 -0.26640E+0004  0.40888E-0011  0.41218E-0011 -0.29269E-0012
  0.56091E+0004 -0.26625E+0004  0.71401E-0011  0.74579E-0011 -0.72203E-0012
  0.56667E+0004 -0.26617E+0004  0.94144E-0011  0.97393E-0011 -0.75688E-0012
  0.53333E+0004 -0.25966E+0004  0.15957E-0011  0.18181E-0011 -0.53529E-0012
  0.53909E+0004 -0.25957E+0004  0.26312E-0011  0.27747E-0011 -0.43585E-0012
  0.55000E+0004 -0.25938E+0004  0.50466E-0011  0.52275E-0011 -0.47818E-0012
  0.56091E+0004 -0.25920E+0004  0.91266E-0011  0.90600E-0011 -0.26162E-0012
  0.56667E+0004 -0.25911E+0004  0.11487E-0010  0.11721E-0010 -0.62388E-0012
  0.56667E+0004 -0.30000E+0004  0.25832E-0011  0.28429E-0011  0.20861E-0012
  0.57242E+0004 -0.30000E+0004  0.36436E-0011  0.40577E-0011  0.21951E-0012
  0.58333E+0004 -0.30000E+0004  0.61131E-0011  0.67272E-0011  0.22550E-0013
  0.59424E+0004 -0.30000E+0004  0.99953E-0011  0.10641E-0010  0.29933E-0012
  0.60000E+0004 -0.30000E+0004  0.12344E-0010  0.13262E-0010  0.14760E-0013
  0.56667E+0004 -0.29294E+0004  0.35912E-0011  0.38215E-0011 -0.14298E-0012
  0.57242E+0004 -0.29292E+0004  0.47265E-0011  0.51552E-0011 -0.27828E-0012
  0.58333E+0004 -0.29289E+0004  0.80673E-0011  0.86815E-0011 -0.19748E-0012
  0.59424E+0004 -0.29286E+0004  0.12788E-0010  0.13787E-0010 -0.30162E-0012
  0.60000E+0004 -0.29284E+0004  0.15834E-0010  0.17251E-0010 -0.56499E-0012
  0.56667E+0004 -0.27955E+0004  0.58990E-0011  0.62084E-0011 -0.71136E-0012
  0.57242E+0004 -0.27950E+0004  0.80363E-0011  0.83080E-0011 -0.47751E-0012
  0.58333E+0004 -0.27941E+0004  0.12738E-0010  0.13490E-0010 -0.82969E-0012
  0.59424E+0004 -0.27931E+0004  0.19200E-0010  0.20963E-0010 -0.19346E-0011
  0.60000E+0004 -0.27926E+0004  0.23777E-0010  0.26351E-0010 -0.28146E-0011
  0.56667E+0004 -0.26617E+0004  0.94144E-0011  0.97393E-0011 -0.75688E-0012
  0.57242E+0004 -0.26608E+0004  0.12150E-0010  0.12716E-0010 -0.98053E-0012
  0.58333E+0004 -0.26592E+0004  0.18391E-0010  0.20189E-0010 -0.24435E-0011
  0.59424E+0004 -0.26577E+0004  0.28122E-0010  0.31487E-0010 -0.42706E-0011
  0.60000E+0004 -0.26568E+0004  0.34800E-0010  0.39512E-0010 -0.59268E-0011
  0.56667E+0004 -0.25911E+0004  0.11487E-0010  0.11721E-0010 -0.62388E-0012
  0.57242E+0004 -0.25900E+0004  0.14457E-0010  0.15679E-0010 -0.19071E-0011
  0.58333E+0004 -0.25881E+0004  0.22356E-0010  0.25082E-0010 -0.35618E-0011
  0.59424E+0004 -0.25862E+0004  0.34334E-0010  0.39125E-0010 -0.59659E-0011
  0.60000E+0004 -0.25852E+0004  0.42825E-0010  0.49604E-0010 -0.80001E-0011
  0.60000E+0004 -0.30000E+0004  0.12344E-0010  0.13262E-0010  0.14760E-0013
  0.60576E+0004 -0.30000E+0004  0.15404E-0010  0.16727E-0010  0.47371E-0013
  0.61667E+0004 -0.30000E+0004  0.23156E-0010  0.25046E-0010  0.50306E-0012
  0.62758E+0004 -0.30000E+0004  0.34340E-0010  0.38274E-0010 -0.27507E-0012
  0.63333E+0004 -0.30000E+0004  0.42530E-0010  0.48093E-0010 -0.85420E-0012
  0.60000E+0004 -0.29284E+0004  0.15834E-0010  0.17251E-0010 -0.56499E-0012
  0.60576E+0004 -0.29281E+0004  0.19772E-0010  0.21458E-0010 -0.52475E-0012
  0.61667E+0004 -0.29276E+0004  0.29195E-0010  0.32668E-0010 -0.15929E-0011
  0.62758E+0004 -0.29270E+0004  0.43278E-0010  0.49564E-0010 -0.37635E-0011
  0.63333E+0004 -0.29268E+0004  0.53183E-0010  0.61794E-0010 -0.56805E-0011
  0.60000E+0004 -0.27926E+0004  0.23777E-0010  0.26351E-0010 -0.28146E-0011
  0.60576E+0004 -0.27918E+0004  0.29364E-0010  0.33436E-0010 -0.40531E-0011
  0.61667E+0004 -0.27903E+0004  0.43924E-0010  0.51495E-0010 -0.73371E-0011
  0.62758E+0004 -0.27887E+0004  0.65492E-0010  0.77982E-0010 -0.12498E-0010
  0.63333E+0004 -0.27879E+0004  0.80163E-0010  0.96847E-0010 -0.17165E-0010
  0.60000E+0004 -0.26568E+0004  0.34800E-0010  0.39512E-0010 -0.59268E-0011
  0.60576E+0004 -0.26555E+0004  0.43554E-0010  0.50942E-0010 -0.86344E-0011
  0.61667E+0004 -0.26530E+0004  0.65389E-0010  0.78651E-0010 -0.15206E-0010
  0.62758E+0004 -0.26504E+0004  0.97306E-0010  0.12020E-0009 -0.26029E-0010
  0.63333E+0004 -0.26491E+0004  0.11919E-0009  0.14884E-0009 -0.33696E-0010
  0.60000E+0004 -0.25852E+0004  0.42825E-0010  0.49604E-0010 -0.80001E-0011
  0.60576E+0004 -0.25836E+0004  0.53617E-0010  0.63226E-0010 -0.11272E-0010
  0.61667E+0004 -0.25805E+0004  0.80104E-0010  0.97924E-0010 -0.20715E-0010
  0.62758E+0004 -0.25775E+0004  0.11919E-0009  0.14890E-0009 -0.34515E-0010
  0.63333E+0004 -0.25758E+0004  0.14527E-0009  0.18424E-0009 -0.45481E-0010
  0.63333E+0004 -0.30000E+0004  0.42530E-0010  0.48093E-0010 -0.85420E-0012
  0.63909E+0004 -0.30000E+0004  0.51845E-0010  0.59406E-0010 -0.22652E-0011
  0.65000E+0004 -0.30000E+0004  0.75028E-0010  0.87364E-0010 -0.55059E-0011
  0.66091E+0004 -0.30000E+0004  0.10654E-0009  0.12643E-0009 -0.11966E-0010
  0.66667E+0004 -0.30000E+0004  0.12819E-0009  0.15412E-0009 -0.17120E-0010
  0.63333E+0004 -0.29268E+0004  0.53183E-0010  0.61794E-0010 -0.56805E-0011
  0.63909E+0004 -0.29263E+0004  0.65046E-0010  0.76274E-0010 -0.79371E-0011
  0.65000E+0004 -0.29255E+0004  0.93862E-0010  0.11254E-0009 -0.14760E-0010
  0.66091E+0004 -0.29247E+0004  0.13418E-0009  0.16341E-0009 -0.24991E-0010
  0.66667E+0004 -0.29242E+0004  0.16072E-0009  0.19835E-0009 -0.33487E-0010
  0.63333E+0004 -0.27879E+0004  0.80163E-0010  0.96847E-0010 -0.17165E-0010
  0.63909E+0004 -0.27867E+0004  0.98013E-0010  0.11992E-0009 -0.22402E-0010
  0.65000E+0004 -0.27843E+0004  0.14165E-0009  0.17758E-0009 -0.37641E-0010
  0.66091E+0004 -0.27819E+0004  0.20089E-0009  0.25749E-0009 -0.61523E-0010
  0.66667E+0004 -0.27806E+0004  0.24010E-0009  0.31044E-0009 -0.77595E-0010
  0.63333E+0004 -0.26491E+0004  0.11919E-0009  0.14884E-0009 -0.33696E-0010
  0.63909E+0004 -0.26470E+0004  0.14553E-0009  0.18400E-0009 -0.43709E-0010
  0.65000E+0004 -0.26430E+0004  0.20848E-0009  0.27002E-0009 -0.70653E-0010
  0.66091E+0004 -0.26391E+0004  0.29338E-0009  0.38908E-0009 -0.11229E-0009
  0.66667E+0004 -0.26370E+0004  0.34820E-0009  0.46803E-0009 -0.14149E-0009
  0.63333E+0004 -0.25758E+0004  0.14527E-0009  0.18424E-0009 -0.45481E-0010
  0.63909E+0004 -0.25733E+0004  0.17654E-0009  0.22683E-0009 -0.59381E-0010
  0.65000E+0004 -0.25685E+0004  0.25314E-0009  0.33382E-0009 -0.94667E-0010
  0.66091E+0004 -0.25637E+0004  0.35431E-0009  0.47738E-0009 -0.14707E-0009
  0.66667E+0004 -0.25612E+0004  0.41929E-0009  0.57275E-0009 -0.18410E-0009
  0.66667E+0004 -0.30000E+0004  0.12819E-0009  0.15412E-0009 -0.17120E-0010
  0.67242E+0004 -0.30000E+0004  0.15327E-0009  0.18483E-0009 -0.22217E-0010
  0.68333E+0004 -0.30000E+0004  0.21230E-0009  0.26093E-0009 -0.38370E-0010
  0.69424E+0004 -0.30000E+0004  0.28815E-0009  0.36094E-0009 -0.62349E-0010
  0.70000E+0004 -0.30000E+0004  0.33500E-0009  0.42315E-0009 -0.78325E-0010
  0.66667E+0004 -0.29242E+0004  0.16072E-0009  0.19835E-0009 -0.33487E-0010
  0.67242E+0004 -0.29237E+0004  0.19182E-0009  0.23922E-0009 -0.43686E-0010
  0.68333E+0004 -0.29226E+0004  0.26455E-0009  0.33536E-0009 -0.68629E-0010
  0.69424E+0004 -0.29216E+0004  0.35572E-0009  0.46186E-0009 -0.10708E-0009
  0.70000E+0004 -0.29210E+0004  0.41204E-0009  0.54279E-0009 -0.13420E-0009
  0.66667E+0004 -0.27806E+0004  0.24010E-0009  0.31044E-0009 -0.77595E-0010
  0.67242E+0004 -0.27790E+0004  0.28497E-0009  0.37303E-0009 -0.98422E-0010
  0.68333E+0004 -0.27760E+0004  0.38761E-0009  0.51984E-0009 -0.14973E-0009
  0.69424E+0004 -0.27729E+0004  0.51558E-0009  0.71080E-0009 -0.22358E-0009
  0.70000E+0004 -0.27713E+0004  0.59410E-0009  0.83208E-0009 -0.27342E-0009
  0.66667E+0004 -0.26370E+0004  0.34820E-0009  0.46803E-0009 -0.14149E-0009
  0.67242E+0004 -0.26343E+0004  0.41092E-0009  0.56026E-0009 -0.17737E-0009
  0.68333E+0004 -0.26293E+0004  0.55303E-0009  0.77594E-0009 -0.26598E-0009
  0.69424E+0004 -0.26243E+0004  0.72494E-0009  0.10508E-0008 -0.38945E-0009
  0.70000E+0004 -0.26216E+0004  0.82750E-0009  0.12228E-0008 -0.47227E-0009
  0.66667E+0004 -0.25612E+0004  0.41929E-0009  0.57275E-0009 -0.18410E-0009
  0.67242E+0004 -0.25580E+0004  0.49432E-0009  0.68605E-0009 -0.23023E-0009
  0.68333E+0004 -0.25519E+0004  0.65982E-0009  0.94450E-0009 -0.34360E-0009
  0.69424E+0004 -0.25458E+0004  0.85710E-0009  0.12723E-0008 -0.50086E-0009
  0.70000E+0004 -0.25426E+0004  0.97344E-0009  0.14761E-0008 -0.60580E-0009
  0.70000E+0004 -0.30000E+0004  0.33500E-0009  0.42315E-0009 -0.78325E-0010
  0.70576E+0004 -0.30000E+0004  0.38730E-0009  0.49805E-0009 -0.10174E-0009
  0.71667E+0004 -0.30000E+0004  0.50146E-0009  0.66334E-0009 -0.15654E-0009
  0.72758E+0004 -0.30000E+0004  0.63597E-0009  0.86689E-0009 -0.23232E-0009
  0.73333E+0004 -0.30000E+0004  0.71408E-0009  0.99154E-0009 -0.28438E-0009
  0.70000E+0004 -0.29210E+0004  0.41204E-0009  0.54279E-0009 -0.13420E-0009
  0.70576E+0004 -0.29204E+0004  0.47508E-0009  0.63528E-0009 -0.16666E-0009
  0.71667E+0004 -0.29192E+0004  0.61107E-0009  0.84167E-0009 -0.24600E-0009
  0.72758E+0004 -0.29181E+0004  0.76754E-0009  0.10943E-0008 -0.35528E-0009
  0.73333E+0004 -0.29174E+0004  0.85748E-0009  0.12477E-0008 -0.42771E-0009
  0.70000E+0004 -0.27713E+0004  0.59410E-0009  0.83208E-0009 -0.27342E-0009
  0.70576E+0004 -0.27695E+0004  0.67947E-0009  0.96873E-0009 -0.33336E-0009
  0.71667E+0004 -0.27661E+0004  0.85899E-0009  0.12715E-0008 -0.47760E-0009
  0.72758E+0004 -0.27627E+0004  0.10582E-0008  0.16332E-0008 -0.66841E-0009
  0.73333E+0004 -0.27609E+0004  0.11692E-0008  0.18488E-0008 -0.79086E-0009
  0.70000E+0004 -0.26216E+0004  0.82750E-0009  0.12228E-0008 -0.47227E-0009
  0.70576E+0004 -0.26186E+0004  0.93747E-0009  0.14147E-0008 -0.56996E-0009
  0.71667E+0004 -0.26130E+0004  0.11648E-0008  0.18357E-0008 -0.80095E-0009
  0.72758E+0004 -0.26074E+0004  0.14054E-0008  0.23268E-0008 -0.10998E-0008
  0.73333E+0004 -0.26044E+0004  0.15337E-0008  0.26135E-0008 -0.12878E-0008
  0.70000E+0004 -0.25426E+0004  0.97344E-0009  0.14761E-0008 -0.60580E-0009
  0.70576E+0004 -0.25390E+0004  0.10982E-0008  0.17027E-0008 -0.72819E-0009
  0.71667E+0004 -0.25322E+0004  0.13501E-0008  0.21925E-0008 -0.10143E-0008
  0.72758E+0004 -0.25254E+0004  0.16088E-0008  0.27576E-0008 -0.13815E-0008
  0.73333E+0004 -0.25218E+0004  0.17425E-0008  0.30829E-0008 -0.16102E-0008
  0.73333E+0004 -0.30000E+0004  0.71408E-0009  0.99154E-0009 -0.28438E-0009
  0.73909E+0004 -0.30000E+0004  0.79683E-0009  0.11265E-0008 -0.34343E-0009
  0.75000E+0004 -0.30000E+0004  0.96400E-0009  0.14170E-0008 -0.48425E-0009
  0.76091E+0004 -0.30000E+0004  0.11380E-0008  0.17500E-0008 -0.66807E-0009
  0.76667E+0004 -0.30000E+0004  0.12290E-0008  0.19395E-0008 -0.78316E-0009
  0.73333E+0004 -0.29174E+0004  0.85748E-0009  0.12477E-0008 -0.42771E-0009
  0.73909E+0004 -0.29168E+0004  0.95166E-0009  0.14143E-0008 -0.51082E-0009
  0.75000E+0004 -0.29155E+0004  0.11371E-0008  0.17667E-0008 -0.70420E-0009
  0.76091E+0004 -0.29142E+0004  0.13234E-0008  0.21629E-0008 -0.94909E-0009
  0.76667E+0004 -0.29135E+0004  0.14186E-0008  0.23878E-0008 -0.11006E-0008
  0.73333E+0004 -0.27609E+0004  0.11692E-0008  0.18488E-0008 -0.79086E-0009
  0.73909E+0004 -0.27589E+0004  0.12826E-0008  0.20815E-0008 -0.93056E-0009
  0.75000E+0004 -0.27552E+0004  0.14950E-0008  0.25622E-0008 -0.12458E-0008
  0.76091E+0004 -0.27515E+0004  0.16896E-0008  0.30842E-0008 -0.16310E-0008
  0.76667E+0004 -0.27495E+0004  0.17778E-0008  0.33703E-0008 -0.18639E-0008
  0.73333E+0004 -0.26044E+0004  0.15337E-0008  0.26135E-0008 -0.12878E-0008
  0.73909E+0004 -0.26011E+0004  0.16588E-0008  0.29170E-0008 -0.15002E-0008
  0.75000E+0004 -0.25950E+0004  0.18751E-0008  0.35277E-0008 -0.19680E-0008
  0.76091E+0004 -0.25888E+0004  0.20397E-0008  0.41602E-0008 -0.25214E-0008
  0.76667E+0004 -0.25855E+0004  0.20948E-0008  0.44906E-0008 -0.28469E-0008
  0.73333E+0004 -0.25218E+0004  0.17425E-0008  0.30829E-0008 -0.16102E-0008
  0.73909E+0004 -0.25179E+0004  0.18692E-0008  0.34241E-0008 -0.18665E-0008
  0.75000E+0004 -0.25104E+0004  0.20725E-0008  0.40984E-0008 -0.24269E-0008
  0.76091E+0004 -0.25030E+0004  0.21995E-0008  0.47730E-0008 -0.30776E-0008
  0.76667E+0004 -0.24990E+0004  0.22228E-0008  0.51138E-0008 -0.34534E-0008
  0.76667E+0004 -0.30000E+0004  0.12290E-0008  0.19395E-0008 -0.78316E-0009
  0.77242E+0004 -0.30000E+0004  0.13174E-0008  0.21386E-0008 -0.91316E-0009
  0.78333E+0004 -0.30000E+0004  0.14719E-0008  0.25367E-0008 -0.12000E-0008
  0.79424E+0004 -0.30000E+0004  0.15945E-0008  0.29479E-0008 -0.15416E-0008
  0.80000E+0004 -0.30000E+0004  0.16403E-0008  0.31634E-0008 -0.17438E-0008
  0.76667E+0004 -0.29135E+0004  0.14186E-0008  0.23878E-0008 -0.11006E-0008
  0.77242E+0004 -0.29127E+0004  0.15071E-0008  0.26198E-0008 -0.12696E-0008
  0.78333E+0004 -0.29113E+0004  0.16513E-0008  0.30752E-0008 -0.16358E-0008
  0.79424E+0004 -0.29099E+0004  0.17463E-0008  0.35313E-0008 -0.20619E-0008
  0.80000E+0004 -0.29091E+0004  0.17692E-0008  0.37644E-0008 -0.23100E-0008
  0.76667E+0004 -0.27495E+0004  0.17778E-0008  0.33703E-0008 -0.18639E-0008
  0.77242E+0004 -0.27473E+0004  0.18513E-0008  0.36585E-0008 -0.21170E-0008
  0.78333E+0004 -0.27432E+0004  0.19367E-0008  0.41975E-0008 -0.26495E-0008
  0.79424E+0004 -0.27390E+0004  0.19256E-0008  0.46908E-0008 -0.32407E-0008
  0.80000E+0004 -0.27368E+0004  0.18714E-0008  0.49183E-0008 -0.35704E-0008
  0.76667E+0004 -0.25855E+0004  0.20948E-0008  0.44906E-0008 -0.28469E-0008
  0.77242E+0004 -0.25819E+0004  0.21216E-0008  0.48112E-0008 -0.31942E-0008
  0.78333E+0004 -0.25750E+0004  0.20719E-0008  0.53615E-0008 -0.39005E-0008
  0.79424E+0004 -0.25681E+0004  0.18584E-0008  0.57817E-0008 -0.46435E-0008
  0.80000E+0004 -0.25645E+0004  0.16677E-0008  0.59281E-0008 -0.50374E-0008
  0.76667E+0004 -0.24990E+0004  0.22228E-0008  0.51138E-0008 -0.34534E-0008
  0.77242E+0004 -0.24946E+0004  0.22065E-0008  0.54344E-0008 -0.38523E-0008
  0.78333E+0004 -0.24863E+0004  0.20437E-0008  0.59446E-0008 -0.46462E-0008
  0.79424E+0004 -0.24780E+0004  0.16733E-0008  0.62613E-0008 -0.54526E-0008
  0.80000E+0004 -0.24736E+0004  0.13821E-0008  0.63231E-0008 -0.58648E-0008
  0.80000E+0004 -0.30000E+0004  0.16403E-0008  0.31634E-0008 -0.17438E-0008
  0.80576E+0004 -0.30000E+0004  0.16711E-0008  0.33780E-0008 -0.19610E-0008
  0.81667E+0004 -0.30000E+0004  0.16746E-0008  0.37618E-0008 -0.24108E-0008
  0.82758E+0004 -0.30000E+0004  0.15909E-0008  0.40934E-0008 -0.29011E-0008
  0.83333E+0004 -0.30000E+0004  0.15065E-0008  0.42404E-0008 -0.31718E-0008
  0.80000E+0004 -0.29091E+0004  0.17692E-0008  0.37644E-0008 -0.23100E-0008
  0.80576E+0004 -0.29083E+0004  0.17691E-0008  0.39869E-0008 -0.25725E-0008
  0.81667E+0004 -0.29067E+0004  0.16951E-0008  0.43635E-0008 -0.31029E-0008
  0.82758E+0004 -0.29052E+0004  0.15059E-0008  0.46502E-0008 -0.36611E-0008
  0.83333E+0004 -0.29044E+0004  0.13538E-0008  0.47533E-0008 -0.39587E-0008
  0.80000E+0004 -0.27368E+0004  0.18714E-0008  0.49183E-0008 -0.35704E-0008
  0.80576E+0004 -0.27344E+0004  0.17774E-0008  0.51147E-0008 -0.39101E-0008
  0.81667E+0004 -0.27300E+0004  0.14788E-0008  0.53718E-0008 -0.45572E-0008
  0.82758E+0004 -0.27255E+0004  0.10022E-0008  0.54314E-0008 -0.51778E-0008
  0.83333E+0004 -0.27232E+0004  0.67354E-0009  0.53657E-0008 -0.54800E-0008
  0.80000E+0004 -0.25645E+0004  0.16677E-0008  0.59281E-0008 -0.50374E-0008
  0.80576E+0004 -0.25606E+0004  0.14167E-0008  0.60085E-0008 -0.54238E-0008
  0.81667E+0004 -0.25532E+0004  0.76058E-0009  0.59407E-0008 -0.61044E-0008
  0.82758E+0004 -0.25458E+0004 -0.14197E-0009  0.55195E-0008 -0.66549E-0008
  0.83333E+0004 -0.25419E+0004 -0.71747E-0009  0.51327E-0008 -0.68671E-0008
  0.80000E+0004 -0.24736E+0004  0.13821E-0008  0.63231E-0008 -0.58648E-0008
  0.80576E+0004 -0.24689E+0004  0.10174E-0008  0.62936E-0008 -0.62546E-0008
  0.81667E+0004 -0.24600E+0004  0.11265E-0009  0.59461E-0008 -0.68993E-0008
  0.82758E+0004 -0.24510E+0004 -0.10710E-0008  0.51459E-0008 -0.73357E-0008
  0.83333E+0004 -0.24463E+0004 -0.18021E-0008  0.45179E-0008 -0.74480E-0008
  0.83333E+0004 -0.30000E+0004  0.15065E-0008  0.42404E-0008 -0.31718E-0008
  0.83909E+0004 -0.30000E+0004  0.13910E-0008  0.43603E-0008 -0.34467E-0008
  0.85000E+0004 -0.30000E+0004  0.10812E-0008  0.45005E-0008 -0.39669E-0008
  0.86091E+0004 -0.30000E+0004  0.64529E-0009  0.45015E-0008 -0.44636E-0008
  0.86667E+0004 -0.30000E+0004  0.36259E-0009  0.44369E-0008 -0.47072E-0008
  0.83333E+0004 -0.29044E+0004  0.13538E-0008  0.47533E-0008 -0.39587E-0008
  0.83909E+0004 -0.29038E+0004  0.11632E-0008  0.48149E-0008 -0.42515E-0008
  0.85000E+0004 -0.29026E+0004  0.69059E-0009  0.48016E-0008 -0.47798E-0008
  0.86091E+0004 -0.29014E+0004  0.67601E-0010  0.45886E-0008 -0.52426E-0008
  0.86667E+0004 -0.29008E+0004 -0.32136E-0009  0.43852E-0008 -0.54471E-0008
  0.83333E+0004 -0.27232E+0004  0.67354E-0009  0.53657E-0008 -0.54800E-0008
  0.83909E+0004 -0.27214E+0004  0.29362E-0009  0.52210E-0008 -0.57487E-0008
  0.85000E+0004 -0.27180E+0004 -0.57233E-0009  0.47154E-0008 -0.61530E-0008
  0.86091E+0004 -0.27146E+0004 -0.16218E-0008  0.38714E-0008 -0.63710E-0008
  0.86667E+0004 -0.27128E+0004 -0.22414E-0008  0.32802E-0008 -0.63903E-0008
  0.83333E+0004 -0.25419E+0004 -0.71747E-0009  0.51327E-0008 -0.68671E-0008
  0.83909E+0004 -0.25390E+0004 -0.13492E-0008  0.46262E-0008 -0.70043E-0008
  0.85000E+0004 -0.25333E+0004 -0.27079E-0008  0.33135E-0008 -0.70380E-0008
  0.86091E+0004 -0.25277E+0004 -0.42426E-0008  0.15166E-0008 -0.67108E-0008
  0.86667E+0004 -0.25247E+0004 -0.51037E-0008  0.37103E-0009 -0.63687E-0008
  0.83333E+0004 -0.24463E+0004 -0.18021E-0008  0.45179E-0008 -0.74480E-0008
  0.83909E+0004 -0.24427E+0004 -0.25862E-0008  0.37499E-0008 -0.74580E-0008
  0.85000E+0004 -0.24359E+0004 -0.42281E-0008  0.18766E-0008 -0.71708E-0008
  0.86091E+0004 -0.24291E+0004 -0.60158E-0008 -0.54919E-0009 -0.64112E-0008
  0.86667E+0004 -0.24255E+0004 -0.69909E-0008 -0.20469E-0008 -0.57963E-0008
  0.86667E+0004 -0.30000E+0004  0.36259E-0009  0.44369E-0008 -0.47072E-0008
  0.87242E+0004 -0.30000E+0004  0.43773E-0010  0.43219E-0008 -0.49307E-0008
  0.88333E+0004 -0.30000E+0004 -0.65697E-0009  0.39536E-0008 -0.52809E-0008
  0.89424E+0004 -0.30000E+0004 -0.14727E-0008  0.33734E-0008 -0.55026E-0008
  0.90000E+0004 -0.30000E+0004 -0.19434E-0008  0.29772E-0008 -0.55554E-0008
  0.86667E+0004 -0.29008E+0004 -0.32136E-0009  0.43852E-0008 -0.54471E-0008
  0.87242E+0004 -0.29004E+0004 -0.74837E-0009  0.41141E-0008 -0.56140E-0008
  0.88333E+0004 -0.28997E+0004 -0.16581E-0008  0.34050E-0008 -0.58099E-0008
  0.89424E+0004 -0.28989E+0004 -0.26803E-0008  0.24275E-0008 -0.58113E-0008
  0.90000E+0004 -0.28985E+0004 -0.32547E-0008  0.18016E-0008 -0.57197E-0008
  0.86667E+0004 -0.27128E+0004 -0.22414E-0008  0.32802E-0008 -0.63903E-0008
  0.87242E+0004 -0.27116E+0004 -0.28917E-0008  0.25934E-0008 -0.63329E-0008
  0.88333E+0004 -0.27095E+0004 -0.42087E-0008  0.10122E-0008 -0.59925E-0008
  0.89424E+0004 -0.27073E+0004 -0.55925E-0008 -0.92591E-0009 -0.53100E-0008
  0.90000E+0004 -0.27062E+0004 -0.63302E-0008 -0.20845E-0008 -0.47998E-0008
  0.86667E+0004 -0.25247E+0004 -0.51037E-0008  0.37103E-0009 -0.63687E-0008
  0.87242E+0004 -0.25228E+0004 -0.59665E-0008 -0.88002E-0009 -0.59059E-0008
  0.88333E+0004 -0.25193E+0004 -0.76177E-0008 -0.35799E-0008 -0.46677E-0008
  0.89424E+0004 -0.25157E+0004 -0.92160E-0008 -0.66571E-0008 -0.29368E-0008
  0.90000E+0004 -0.25138E+0004 -0.10008E-0007 -0.84072E-0008 -0.18218E-0008
  0.86667E+0004 -0.24255E+0004 -0.69909E-0008 -0.20469E-0008 -0.57963E-0008
  0.87242E+0004 -0.24232E+0004 -0.79407E-0008 -0.36419E-0008 -0.50396E-0008
  0.88333E+0004 -0.24189E+0004 -0.96931E-0008 -0.69923E-0008 -0.31773E-0008
  0.89424E+0004 -0.24146E+0004 -0.11291E-0007 -0.10684E-0007 -0.75442E-0009
  0.90000E+0004 -0.24124E+0004 -0.12037E-0007 -0.12731E-0007  0.74313E-0009
  0.90000E+0004 -0.30000E+0004 -0.19434E-0008  0.29772E-0008 -0.55554E-0008
  0.90576E+0004 -0.30000E+0004 -0.24382E-0008  0.25175E-0008 -0.55585E-0008
  0.91667E+0004 -0.30000E+0004 -0.34259E-0008  0.14697E-0008 -0.54061E-0008
  0.92758E+0004 -0.30000E+0004 -0.44517E-0008  0.19515E-0009 -0.50229E-0008
  0.93333E+0004 -0.30000E+0004 -0.49963E-0008 -0.56510E-0009 -0.47193E-0008
  0.90000E+0004 -0.28985E+0004 -0.32547E-0008  0.18016E-0008 -0.57197E-0008
  0.90576E+0004 -0.28981E+0004 -0.38467E-0008  0.11009E-0008 -0.55579E-0008
  0.91667E+0004 -0.28974E+0004 -0.49966E-0008 -0.42967E-0009 -0.50406E-0008
  0.92758E+0004 -0.28967E+0004 -0.61442E-0008 -0.22064E-0008 -0.42267E-0008
  0.93333E+0004 -0.28963E+0004 -0.67330E-0008 -0.32344E-0008 -0.36713E-0008
  0.90000E+0004 -0.27062E+0004 -0.63302E-0008 -0.20845E-0008 -0.47998E-0008
  0.90576E+0004 -0.27051E+0004 -0.70612E-0008 -0.33273E-0008 -0.41837E-0008
  0.91667E+0004 -0.27030E+0004 -0.83930E-0008 -0.58946E-0008 -0.27107E-0008
  0.92758E+0004 -0.27009E+0004 -0.95986E-0008 -0.86805E-0008 -0.84240E-0009
  0.93333E+0004 -0.26998E+0004 -0.10162E-0007 -0.10214E-0007  0.29756E-0009
  0.90000E+0004 -0.25138E+0004 -0.10008E-0007 -0.84072E-0008 -0.18218E-0008
  0.90576E+0004 -0.25120E+0004 -0.10745E-0007 -0.10221E-0007 -0.57347E-0009
  0.91667E+0004 -0.25085E+0004 -0.11950E-0007 -0.13788E-0007  0.21514E-0008
  0.92758E+0004 -0.25050E+0004 -0.12833E-0007 -0.17412E-0007  0.52933E-0008
  0.93333E+0004 -0.25032E+0004 -0.13146E-0007 -0.19303E-0007  0.70940E-0008
  0.90000E+0004 -0.24124E+0004 -0.12037E-0007 -0.12731E-0007  0.74313E-0009
  0.90576E+0004 -0.24101E+0004 -0.12693E-0007 -0.14814E-0007  0.23809E-0008
  0.91667E+0004 -0.24059E+0004 -0.13646E-0007 -0.18798E-0007  0.58429E-0008
  0.92758E+0004 -0.24017E+0004 -0.14146E-0007 -0.22681E-0007  0.96818E-0008
  0.93333E+0004 -0.23995E+0004 -0.14206E-0007 -0.24635E-0007  0.11821E-0007
  0.93333E+0004 -0.30000E+0004 -0.49963E-0008 -0.56510E-0009 -0.47193E-0008
  0.93909E+0004 -0.30000E+0004 -0.55351E-0008 -0.13818E-0008 -0.43422E-0008
  0.95000E+0004 -0.30000E+0004 -0.65228E-0008 -0.30749E-0008 -0.34199E-0008
  0.96091E+0004 -0.30000E+0004 -0.74313E-0008 -0.49303E-0008 -0.22226E-0008
  0.96667E+0004 -0.30000E+0004 -0.78665E-0008 -0.59633E-0008 -0.14819E-0008
  0.93333E+0004 -0.28963E+0004 -0.67330E-0008 -0.32344E-0008 -0.36713E-0008
  0.93909E+0004 -0.28961E+0004 -0.72974E-0008 -0.43105E-0008 -0.30307E-0008
  0.95000E+0004 -0.28956E+0004 -0.82871E-0008 -0.64788E-0008 -0.15788E-0008
  0.96091E+0004 -0.28952E+0004 -0.91318E-0008 -0.87687E-0008  0.17328E-0009
  0.96667E+0004 -0.28950E+0004 -0.95061E-0008 -0.10009E-0007  0.12106E-0008
  0.93333E+0004 -0.26998E+0004 -0.10162E-0007 -0.10214E-0007  0.29756E-0009
  0.93909E+0004 -0.26991E+0004 -0.10657E-0007 -0.11754E-0007  0.15224E-0008
  0.95000E+0004 -0.26978E+0004 -0.11395E-0007 -0.14697E-0007  0.40905E-0008
  0.96091E+0004 -0.26965E+0004 -0.11836E-0007 -0.17590E-0007  0.69247E-0008
  0.96667E+0004 -0.26959E+0004 -0.11936E-0007 -0.19065E-0007  0.85041E-0008
  0.93333E+0004 -0.25032E+0004 -0.13146E-0007 -0.19303E-0007  0.70940E-0008
  0.93909E+0004 -0.25021E+0004 -0.13331E-0007 -0.21111E-0007  0.89401E-0008
  0.95000E+0004 -0.25000E+0004 -0.13344E-0007 -0.24348E-0007  0.12591E-0007
  0.96091E+0004 -0.24979E+0004 -0.12888E-0007 -0.27220E-0007  0.16334E-0007
  0.96667E+0004 -0.24967E+0004 -0.12456E-0007 -0.28547E-0007  0.18302E-0007
  0.93333E+0004 -0.23995E+0004 -0.14206E-0007 -0.24635E-0007  0.11821E-0007
  0.93909E+0004 -0.23982E+0004 -0.14109E-0007 -0.26440E-0007  0.13963E-0007
  0.95000E+0004 -0.23956E+0004 -0.13511E-0007 -0.29510E-0007  0.18071E-0007
  0.96091E+0004 -0.23931E+0004 -0.12365E-0007 -0.31992E-0007  0.22105E-0007
  0.96667E+0004 -0.23917E+0004 -0.11544E-0007 -0.33022E-0007  0.24151E-0007
  0.96667E+0004 -0.30000E+0004 -0.78665E-0008 -0.59633E-0008 -0.14819E-0008
  0.97242E+0004 -0.30000E+0004 -0.82644E-0008 -0.70253E-0008 -0.66923E-0009
  0.98333E+0004 -0.30000E+0004 -0.89006E-0008 -0.90973E-0008  0.10588E-0008
  0.99424E+0004 -0.30000E+0004 -0.93586E-0008 -0.11208E-0007  0.30067E-0008
  0.10000E+0005 -0.30000E+0004 -0.95214E-0008 -0.12321E-0007  0.41107E-0008
  0.96667E+0004 -0.28950E+0004 -0.95061E-0008 -0.10009E-0007  0.12106E-0008
  0.97242E+0004 -0.28952E+0004 -0.98175E-0008 -0.11237E-0007  0.23032E-0008
  0.98333E+0004 -0.28956E+0004 -0.10240E-0007 -0.13563E-0007  0.45440E-0008
  0.99424E+0004 -0.28959E+0004 -0.10422E-0007 -0.15830E-0007  0.69623E-0008
  0.10000E+0005 -0.28962E+0004 -0.10417E-0007 -0.16984E-0007  0.82908E-0008
  0.96667E+0004 -0.26959E+0004 -0.11936E-0007 -0.19065E-0007  0.85041E-0008
  0.97242E+0004 -0.26964E+0004 -0.11931E-0007 -0.20423E-0007  0.10068E-0007
  0.98333E+0004 -0.26976E+0004 -0.11664E-0007 -0.22808E-0007  0.13089E-0007
  0.99424E+0004 -0.26987E+0004 -0.11058E-0007 -0.24882E-0007  0.16114E-0007
  0.10000E+0005 -0.26993E+0004 -0.10605E-0007 -0.25829E-0007  0.17681E-0007
  0.96667E+0004 -0.24967E+0004 -0.12456E-0007 -0.28547E-0007  0.18302E-0007
  0.97242E+0004 -0.24977E+0004 -0.11907E-0007 -0.29630E-0007  0.20124E-0007
  0.98333E+0004 -0.24996E+0004 -0.10558E-0007 -0.31254E-0007  0.23423E-0007
  0.99424E+0004 -0.25015E+0004 -0.88339E-0008 -0.32258E-0007  0.26425E-0007
  0.10000E+0005 -0.25024E+0004 -0.77901E-0008 -0.32523E-0007  0.27855E-0007
  0.96667E+0004 -0.23917E+0004 -0.11544E-0007 -0.33022E-0007  0.24151E-0007
  0.97242E+0004 -0.23929E+0004 -0.10626E-0007 -0.33749E-0007  0.25961E-0007
  0.98333E+0004 -0.23952E+0004 -0.85776E-0008 -0.34558E-0007  0.29090E-0007
  0.99424E+0004 -0.23974E+0004 -0.61788E-0008 -0.34584E-0007  0.31719E-0007
  0.10000E+0005 -0.23986E+0004 -0.47994E-0008 -0.34275E-0007  0.32869E-0007
  0.10000E+0005 -0.30000E+0004 -0.95214E-0008 -0.12321E-0007  0.41107E-0008
  0.10058E+0005 -0.30000E+0004 -0.96271E-0008 -0.13425E-0007  0.52576E-0008
  0.10167E+0005 -0.30000E+0004 -0.96645E-0008 -0.15469E-0007  0.75274E-0008
  0.10276E+0005 -0.30000E+0004 -0.94856E-0008 -0.17409E-0007  0.98774E-0008
  0.10333E+0005 -0.30000E+0004 -0.93049E-0008 -0.18378E-0007  0.11132E-0007
  0.10000E+0005 -0.28962E+0004 -0.10417E-0007 -0.16984E-0007  0.82908E-0008
  0.10058E+0005 -0.28968E+0004 -0.10339E-0007 -0.18077E-0007  0.96229E-0008
  0.10167E+0005 -0.28980E+0004 -0.10002E-0007 -0.20016E-0007  0.12178E-0007
  0.10276E+0005 -0.28992E+0004 -0.94228E-0008 -0.21740E-0007  0.14715E-0007
  0.10333E+0005 -0.28998E+0004 -0.90245E-0008 -0.22551E-0007  0.16026E-0007
  0.10000E+0005 -0.26993E+0004 -0.10605E-0007 -0.25829E-0007  0.17681E-0007
  0.10058E+0005 -0.27011E+0004 -0.10075E-0007 -0.26615E-0007  0.19149E-0007
  0.10167E+0005 -0.27045E+0004 -0.88600E-0008 -0.27793E-0007  0.21788E-0007
  0.10276E+0005 -0.27080E+0004 -0.74019E-0008 -0.28541E-0007  0.24181E-0007
  0.10333E+0005 -0.27098E+0004 -0.65493E-0008 -0.28755E-0007  0.25322E-0007
  0.10000E+0005 -0.25024E+0004 -0.77901E-0008 -0.32523E-0007  0.27855E-0007
  0.10058E+0005 -0.25054E+0004 -0.67196E-0008 -0.32563E-0007  0.29062E-0007
  0.10167E+0005 -0.25111E+0004 -0.45310E-0008 -0.32172E-0007  0.30998E-0007
  0.10276E+0005 -0.25168E+0004 -0.21904E-0008 -0.31187E-0007  0.32427E-0007
  0.10333E+0005 -0.25198E+0004 -0.91605E-0009 -0.30435E-0007  0.32964E-0007
  0.10000E+0005 -0.23986E+0004 -0.47994E-0008 -0.34275E-0007  0.32869E-0007
  0.10058E+0005 -0.24022E+0004 -0.34464E-0008 -0.33740E-0007  0.33741E-0007
  0.10167E+0005 -0.24091E+0004 -0.78467E-0009 -0.32209E-0007  0.34928E-0007
  0.10276E+0005 -0.24160E+0004  0.19392E-0008 -0.30039E-0007  0.35479E-0007
  0.10333E+0005 -0.24196E+0004  0.33764E-0008 -0.28655E-0007  0.35509E-0007
  0.10333E+0005 -0.30000E+0004 -0.93049E-0008 -0.18378E-0007  0.11132E-0007
  0.10391E+0005 -0.30000E+0004 -0.90664E-0008 -0.19299E-0007  0.12382E-0007
  0.10500E+0005 -0.30000E+0004 -0.84614E-0008 -0.20899E-0007  0.14718E-0007
  0.10609E+0005 -0.30000E+0004 -0.76730E-0008 -0.22282E-0007  0.16961E-0007
  0.10667E+0005 -0.30000E+0004 -0.71907E-0008 -0.22915E-0007  0.18088E-0007
  0.10333E+0005 -0.28998E+0004 -0.90245E-0008 -0.22551E-0007  0.16026E-0007
  0.10391E+0005 -0.29002E+0004 -0.85653E-0008 -0.23289E-0007  0.17310E-0007
  0.10500E+0005 -0.29011E+0004 -0.75438E-0008 -0.24469E-0007  0.19625E-0007
  0.10609E+0005 -0.29020E+0004 -0.63477E-0008 -0.25336E-0007  0.21734E-0007
  0.10667E+0005 -0.29025E+0004 -0.56572E-0008 -0.25664E-0007  0.22748E-0007
  0.10333E+0005 -0.27098E+0004 -0.65493E-0008 -0.28755E-0007  0.25322E-0007
  0.10391E+0005 -0.27111E+0004 -0.56373E-0008 -0.28854E-0007  0.26387E-0007
  0.10500E+0005 -0.27137E+0004 -0.37931E-0008 -0.28687E-0007  0.28113E-0007
  0.10609E+0005 -0.27163E+0004 -0.18406E-0008 -0.28067E-0007  0.29423E-0007
  0.10667E+0005 -0.27177E+0004 -0.78345E-0009 -0.27563E-0007  0.29937E-0007
  0.10333E+0005 -0.25198E+0004 -0.91605E-0009 -0.30435E-0007  0.32964E-0007
  0.10391E+0005 -0.25220E+0004  0.40280E-0009 -0.29522E-0007  0.33369E-0007
  0.10500E+0005 -0.25263E+0004  0.29204E-0008 -0.27372E-0007  0.33685E-0007
  0.10609E+0005 -0.25306E+0004  0.54044E-0008 -0.24719E-0007  0.33411E-0007
  0.10667E+0005 -0.25328E+0004  0.66820E-0008 -0.23137E-0007  0.33032E-0007
  0.10333E+0005 -0.24196E+0004  0.33764E-0008 -0.28655E-0007  0.35509E-0007
  0.10391E+0005 -0.24223E+0004  0.48459E-0008 -0.27089E-0007  0.35375E-0007
  0.10500E+0005 -0.24274E+0004  0.75682E-0008 -0.23704E-0007  0.34608E-0007
  0.10609E+0005 -0.24326E+0004  0.10154E-0007 -0.19849E-0007  0.33196E-0007
  0.10667E+0005 -0.24353E+0004  0.11446E-0007 -0.17651E-0007  0.32204E-0007
  0.10667E+0005 -0.30000E+0004 -0.71907E-0008 -0.22915E-0007  0.18088E-0007
  0.10724E+0005 -0.30000E+0004 -0.66673E-0008 -0.23475E-0007  0.19167E-0007
  0.10833E+0005 -0.30000E+0004 -0.55763E-0008 -0.24333E-0007  0.21056E-0007
  0.10942E+0005 -0.30000E+0004 -0.43813E-0008 -0.24912E-0007  0.22707E-0007
  0.11000E+0005 -0.30000E+0004 -0.37194E-0008 -0.25104E-0007  0.23472E-0007
  0.10667E+0005 -0.29025E+0004 -0.56572E-0008 -0.25664E-0007  0.22748E-0007
  0.10724E+0005 -0.29030E+0004 -0.49344E-0008 -0.25898E-0007  0.23681E-0007
  0.10833E+0005 -0.29040E+0004 -0.34901E-0008 -0.26090E-0007  0.25219E-0007
  0.10942E+0005 -0.29050E+0004 -0.19799E-0008 -0.25953E-0007  0.26428E-0007
  0.11000E+0005 -0.29055E+0004 -0.11688E-0008 -0.25752E-0007  0.26926E-0007
  0.10667E+0005 -0.27177E+0004 -0.78345E-0009 -0.27563E-0007  0.29937E-0007
  0.10724E+0005 -0.27192E+0004  0.27495E-0009 -0.26945E-0007  0.30318E-0007
  0.10833E+0005 -0.27220E+0004  0.22811E-0008 -0.25473E-0007  0.30691E-0007
  0.10942E+0005 -0.27249E+0004  0.42449E-0008 -0.23643E-0007  0.30605E-0007
  0.11000E+0005 -0.27264E+0004  0.52502E-0008 -0.22547E-0007  0.30379E-0007
  0.10667E+0005 -0.25328E+0004  0.66820E-0008 -0.23137E-0007  0.33032E-0007
  0.10724E+0005 -0.25353E+0004  0.79145E-0008 -0.21459E-0007  0.32499E-0007
  0.10833E+0005 -0.25401E+0004  0.10137E-0007 -0.18010E-0007  0.31081E-0007
  0.10942E+0005 -0.25448E+0004  0.12176E-0007 -0.14279E-0007  0.29169E-0007
  0.11000E+0005 -0.25473E+0004  0.13168E-0007 -0.12220E-0007  0.27978E-0007
  0.10667E+0005 -0.24353E+0004  0.11446E-0007 -0.17651E-0007  0.32204E-0007
  0.10724E+0005 -0.24383E+0004  0.12662E-0007 -0.15384E-0007  0.31061E-0007
  0.10833E+0005 -0.24441E+0004  0.14786E-0007 -0.10878E-0007  0.28494E-0007
  0.10942E+0005 -0.24498E+0004  0.16647E-0007 -0.61791E-0008  0.25468E-0007
  0.11000E+0005 -0.24528E+0004  0.17516E-0007 -0.36480E-0008  0.23709E-0007
  0.11000E+0005 -0.30000E+0004 -0.37194E-0008 -0.25104E-0007  0.23472E-0007
  0.11058E+0005 -0.30000E+0004 -0.30411E-0008 -0.25216E-0007  0.24158E-0007
  0.11167E+0005 -0.30000E+0004 -0.17277E-0008 -0.25215E-0007  0.25231E-0007
  0.11276E+0005 -0.30000E+0004 -0.40178E-0009 -0.24939E-0007  0.25997E-0007
  0.11333E+0005 -0.30000E+0004  0.29313E-0009 -0.24687E-0007  0.26274E-0007
  0.11000E+0005 -0.29055E+0004 -0.11688E-0008 -0.25752E-0007  0.26926E-0007
  0.11058E+0005 -0.29061E+0004 -0.35631E-0009 -0.25467E-0007  0.27325E-0007
  0.11167E+0005 -0.29071E+0004  0.11757E-0008 -0.24698E-0007  0.27807E-0007
  0.11276E+0005 -0.29082E+0004  0.26694E-0008 -0.23652E-0007  0.27932E-0007
  0.11333E+0005 -0.29087E+0004  0.34327E-0008 -0.22997E-0007  0.27857E-0007
  0.11000E+0005 -0.27264E+0004  0.52502E-0008 -0.22547E-0007  0.30379E-0007
  0.11058E+0005 -0.27280E+0004  0.62241E-0008 -0.21375E-0007  0.30033E-0007
  0.11167E+0005 -0.27311E+0004  0.79748E-0008 -0.18957E-0007  0.29059E-0007
  0.11276E+0005 -0.27341E+0004  0.95797E-0008 -0.16325E-0007  0.27700E-0007
  0.11333E+0005 -0.27357E+0004  0.10362E-0007 -0.14865E-0007  0.26841E-0007
  0.11000E+0005 -0.25473E+0004  0.13168E-0007 -0.12220E-0007  0.27978E-0007
  0.11058E+0005 -0.25500E+0004  0.14089E-0007 -0.10129E-0007  0.26680E-0007
  0.11167E+0005 -0.25550E+0004  0.15652E-0007 -0.60701E-0008  0.23939E-0007
  0.11276E+0005 -0.25600E+0004  0.16966E-0007 -0.19468E-0008  0.20890E-0007
  0.11333E+0005 -0.25627E+0004  0.17557E-0007  0.23553E-0009  0.19178E-0007
  0.11000E+0005 -0.24528E+0004  0.17516E-0007 -0.36480E-0008  0.23709E-0007
  0.11058E+0005 -0.24561E+0004  0.18296E-0007 -0.11209E-0008  0.21866E-0007
  0.11167E+0005 -0.24621E+0004  0.19551E-0007  0.36837E-0008  0.18151E-0007
  0.11276E+0005 -0.24682E+0004  0.20515E-0007  0.84422E-0008  0.14215E-0007
  0.11333E+0005 -0.24714E+0004  0.20911E-0007  0.10916E-0007  0.12075E-0007
  0.11333E+0005 -0.30000E+0004  0.29313E-0009 -0.24687E-0007  0.26274E-0007
  0.11391E+0005 -0.30000E+0004  0.98024E-0009 -0.24364E-0007  0.26464E-0007
  0.11500E+0005 -0.30000E+0004  0.22481E-0008 -0.23570E-0007  0.26587E-0007
  0.11609E+0005 -0.30000E+0004  0.34563E-0008 -0.22553E-0007  0.26412E-0007
  0.11667E+0005 -0.30000E+0004  0.40632E-0008 -0.21935E-0007  0.26204E-0007
  0.11333E+0005 -0.29087E+0004  0.34327E-0008 -0.22997E-0007  0.27857E-0007
  0.11391E+0005 -0.29092E+0004  0.41775E-0008 -0.22276E-0007  0.27691E-0007
  0.11500E+0005 -0.29102E+0004  0.55196E-0008 -0.20743E-0007  0.27126E-0007
  0.11609E+0005 -0.29111E+0004  0.67566E-0008 -0.19021E-0007  0.26259E-0007
  0.11667E+0005 -0.29116E+0004  0.73632E-0008 -0.18046E-0007  0.25691E-0007
  0.11333E+0005 -0.27357E+0004  0.10362E-0007 -0.14865E-0007  0.26841E-0007
  0.11391E+0005 -0.27372E+0004  0.11101E-0007 -0.13357E-0007  0.25889E-0007
  0.11500E+0005 -0.27399E+0004  0.12367E-0007 -0.10409E-0007  0.23862E-0007
  0.11609E+0005 -0.27426E+0004  0.13446E-0007 -0.73877E-0008  0.21586E-0007
  0.11667E+0005 -0.27440E+0004  0.13940E-0007 -0.57774E-0008  0.20302E-0007
  0.11333E+0005 -0.25627E+0004  0.17557E-0007  0.23553E-0009  0.19178E-0007
  0.11391E+0005 -0.25651E+0004  0.18089E-0007  0.24378E-0008  0.17392E-0007
  0.11500E+0005 -0.25696E+0004  0.18906E-0007  0.65755E-0008  0.13873E-0007
  0.11609E+0005 -0.25741E+0004  0.19484E-0007  0.10616E-0007  0.10243E-0007
  0.11667E+0005 -0.25765E+0004  0.19697E-0007  0.12697E-0007  0.83022E-0008
  0.11333E+0005 -0.24714E+0004  0.20911E-0007  0.10916E-0007  0.12075E-0007
  0.11391E+0005 -0.24743E+0004  0.21240E-0007  0.13392E-0007  0.98752E-0008
  0.11500E+0005 -0.24797E+0004  0.21659E-0007  0.17967E-0007  0.56501E-0008
  0.11609E+0005 -0.24852E+0004  0.21832E-0007  0.22344E-0007  0.14189E-0008
  0.11667E+0005 -0.24881E+0004  0.21832E-0007  0.24563E-0007 -0.79684E-0009
  0.11667E+0005 -0.30000E+0004  0.40632E-0008 -0.21935E-0007  0.26204E-0007
  0.11724E+0005 -0.30000E+0004  0.46464E-0008 -0.21266E-0007  0.25921E-0007
  0.11833E+0005 -0.30000E+0004  0.56831E-0008 -0.19874E-0007  0.25196E-0007
  0.11942E+0005 -0.30000E+0004  0.66222E-0008 -0.18341E-0007  0.24245E-0007
  0.12000E+0005 -0.30000E+0004  0.70764E-0008 -0.17484E-0007  0.23662E-0007
  0.11667E+0005 -0.29116E+0004  0.73632E-0008 -0.18046E-0007  0.25691E-0007
  0.11724E+0005 -0.29120E+0004  0.79397E-0008 -0.17029E-0007  0.25051E-0007
  0.11833E+0005 -0.29127E+0004  0.89369E-0008 -0.15008E-0007  0.23664E-0007
  0.11942E+0005 -0.29135E+0004  0.98064E-0008 -0.12900E-0007  0.22084E-0007
  0.12000E+0005 -0.29138E+0004  0.10212E-0007 -0.11762E-0007  0.21183E-0007
  0.11667E+0005 -0.27440E+0004  0.13940E-0007 -0.57774E-0008  0.20302E-0007
  0.11724E+0005 -0.27452E+0004  0.14394E-0007 -0.41371E-0008  0.18957E-0007
  0.11833E+0005 -0.27473E+0004  0.15118E-0007 -0.10321E-0008  0.16299E-0007
  0.11942E+0005 -0.27494E+0004  0.15668E-0007  0.20300E-0008  0.13549E-0007
  0.12000E+0005 -0.27505E+0004  0.15892E-0007  0.36187E-0008  0.12077E-0007
  0.11667E+0005 -0.25765E+0004  0.19697E-0007  0.12697E-0007  0.83022E-0008
  0.11724E+0005 -0.25783E+0004  0.19865E-0007  0.14798E-0007  0.63115E-0008
  0.11833E+0005 -0.25818E+0004  0.20026E-0007  0.18652E-0007  0.25411E-0008
  0.11942E+0005 -0.25853E+0004  0.20004E-0007  0.22309E-0007 -0.11666E-0008
  0.12000E+0005 -0.25872E+0004  0.19927E-0007  0.24152E-0007 -0.30833E-0008
  0.11667E+0005 -0.24881E+0004  0.21832E-0007  0.24563E-0007 -0.79684E-0009
  0.11724E+0005 -0.24903E+0004  0.21784E-0007  0.26797E-0007 -0.30584E-0008
  0.11833E+0005 -0.24946E+0004  0.21541E-0007  0.30838E-0007 -0.72658E-0008
  0.11942E+0005 -0.24988E+0004  0.21128E-0007  0.34597E-0007 -0.11315E-0007
  0.12000E+0005 -0.25010E+0004  0.20853E-0007  0.36463E-0007 -0.13374E-0007
  0.12000E+0005 -0.30000E+0004  0.70764E-0008 -0.17484E-0007  0.23662E-0007
  0.12058E+0005 -0.30000E+0004  0.75005E-0008 -0.16603E-0007  0.23031E-0007
  0.12167E+0005 -0.30000E+0004  0.82229E-0008 -0.14875E-0007  0.21716E-0007
  0.12276E+0005 -0.30000E+0004  0.88424E-0008 -0.13098E-0007  0.20282E-0007
  0.12333E+0005 -0.30000E+0004  0.91285E-0008 -0.12149E-0007  0.19488E-0007
  0.12000E+0005 -0.29138E+0004  0.10212E-0007 -0.11762E-0007  0.21183E-0007
  0.12058E+0005 -0.29143E+0004  0.10579E-0007 -0.10622E-0007  0.20253E-0007
  0.12167E+0005 -0.29152E+0004  0.11184E-0007 -0.84492E-0008  0.18411E-0007
  0.12276E+0005 -0.29162E+0004  0.11672E-0007 -0.62871E-0008  0.16505E-0007
  0.12333E+0005 -0.29166E+0004  0.11885E-0007 -0.51581E-0008  0.15484E-0007
  0.12000E+0005 -0.27505E+0004  0.15892E-0007  0.36187E-0008  0.12077E-0007
  0.12058E+0005 -0.27519E+0004  0.16067E-0007  0.51480E-0008  0.10625E-0007
  0.12167E+0005 -0.27546E+0004  0.16293E-0007  0.79622E-0008  0.78887E-0008
  0.12276E+0005 -0.27572E+0004  0.16394E-0007  0.10639E-0007  0.52116E-0008
  0.12333E+0005 -0.27586E+0004  0.16405E-0007  0.11992E-0007  0.38358E-0008
  0.12000E+0005 -0.25872E+0004  0.19927E-0007  0.24152E-0007 -0.30833E-0008
  0.12058E+0005 -0.25895E+0004  0.19803E-0007  0.25864E-0007 -0.49086E-0008
  0.12167E+0005 -0.25939E+0004  0.19475E-0007  0.28924E-0007 -0.82430E-0008
  0.12276E+0005 -0.25983E+0004  0.19052E-0007  0.31727E-0007 -0.11377E-0007
  0.12333E+0005 -0.26006E+0004  0.18799E-0007  0.33102E-0007 -0.12942E-0007
  0.12000E+0005 -0.25010E+0004  0.20853E-0007  0.36463E-0007 -0.13374E-0007
  0.12058E+0005 -0.25038E+0004  0.20540E-0007  0.38163E-0007 -0.15303E-0007
  0.12167E+0005 -0.25091E+0004  0.19880E-0007  0.41154E-0007 -0.18767E-0007
  0.12276E+0005 -0.25144E+0004  0.19155E-0007  0.43836E-0007 -0.21960E-0007
  0.12333E+0005 -0.25172E+0004  0.18755E-0007  0.45129E-0007 -0.23532E-0007
  0.12333E+0005 -0.30000E+0004  0.91285E-0008 -0.12149E-0007  0.19488E-0007
  0.12391E+0005 -0.30000E+0004  0.93870E-0008 -0.11200E-0007  0.18677E-0007
  0.12500E+0005 -0.30000E+0004  0.98042E-0008 -0.94068E-0008  0.17104E-0007
  0.12609E+0005 -0.30000E+0004  0.10134E-0007 -0.76441E-0008  0.15517E-0007
  0.12667E+0005 -0.30000E+0004  0.10276E-0007 -0.67342E-0008  0.14684E-0007
  0.12333E+0005 -0.29166E+0004  0.11885E-0007 -0.51581E-0008  0.15484E-0007
  0.12391E+0005 -0.29173E+0004  0.12063E-0007 -0.40642E-0008  0.14474E-0007
  0.12500E+0005 -0.29186E+0004  0.12328E-0007 -0.20411E-0008  0.12573E-0007
  0.12609E+0005 -0.29199E+0004  0.12508E-0007 -0.10739E-0009  0.10721E-0007
  0.12667E+0005 -0.29205E+0004  0.12573E-0007  0.87147E-0009  0.97728E-0008
  0.12333E+0005 -0.27586E+0004  0.16405E-0007  0.11992E-0007  0.38358E-0008
  0.12391E+0005 -0.27606E+0004  0.16377E-0007  0.13227E-0007  0.25449E-0008
  0.12500E+0005 -0.27642E+0004  0.16263E-0007  0.15434E-0007  0.20694E-0009
  0.12609E+0005 -0.27679E+0004  0.16089E-0007  0.17448E-0007 -0.19606E-0008
  0.12667E+0005 -0.27699E+0004  0.15978E-0007  0.18432E-0007 -0.30303E-0008
  0.12333E+0005 -0.26006E+0004  0.18799E-0007  0.33102E-0007 -0.12942E-0007
  0.12391E+0005 -0.26038E+0004  0.18527E-0007  0.34272E-0007 -0.14328E-0007
  0.12500E+0005 -0.26099E+0004  0.17987E-0007  0.36288E-0007 -0.16758E-0007
  0.12609E+0005 -0.26160E+0004  0.17435E-0007  0.38038E-0007 -0.18917E-0007
  0.12667E+0005 -0.26192E+0004  0.17146E-0007  0.38856E-0007 -0.19945E-0007
  0.12333E+0005 -0.25172E+0004  0.18755E-0007  0.45129E-0007 -0.23532E-0007
  0.12391E+0005 -0.25211E+0004  0.18358E-0007  0.46175E-0007 -0.24872E-0007
  0.12500E+0005 -0.25285E+0004  0.17610E-0007  0.47938E-0007 -0.27182E-0007
  0.12609E+0005 -0.25359E+0004  0.16883E-0007  0.49415E-0007 -0.29184E-0007
  0.12667E+0005 -0.25398E+0004  0.16517E-0007  0.50082E-0007 -0.30113E-0007
  0.12667E+0005 -0.30000E+0004  0.10276E-0007 -0.67342E-0008  0.14684E-0007
  0.12724E+0005 -0.30000E+0004  0.10397E-0007 -0.58435E-0008  0.13861E-0007
  0.12833E+0005 -0.30000E+0004  0.10573E-0007 -0.42153E-0008  0.12339E-0007
  0.12942E+0005 -0.30000E+0004  0.10686E-0007 -0.26841E-0008  0.10891E-0007
  0.13000E+0005 -0.30000E+0004  0.10723E-0007 -0.19186E-0008  0.10162E-0007
  0.12667E+0005 -0.29205E+0004  0.12573E-0007  0.87147E-0009  0.97728E-0008
  0.12724E+0005 -0.29210E+0004  0.12625E-0007  0.18340E-0008  0.88399E-0008
  0.12833E+0005 -0.29220E+0004  0.12673E-0007  0.35631E-0008  0.71492E-0008
  0.12942E+0005 -0.29229E+0004  0.12670E-0007  0.51499E-0008  0.55868E-0008
  0.13000E+0005 -0.29234E+0004  0.12651E-0007  0.59272E-0008  0.48188E-0008
  0.12667E+0005 -0.27699E+0004  0.15978E-0007  0.18432E-0007 -0.30303E-0008
  0.12724E+0005 -0.27713E+0004  0.15865E-0007  0.19423E-0007 -0.40931E-0008
  0.12833E+0005 -0.27741E+0004  0.15627E-0007  0.21143E-0007 -0.59506E-0008
  0.12942E+0005 -0.27768E+0004  0.15370E-0007  0.22648E-0007 -0.75874E-0008
  0.13000E+0005 -0.27782E+0004  0.15231E-0007  0.23356E-0007 -0.83587E-0008
  0.12667E+0005 -0.26192E+0004  0.17146E-0007  0.38856E-0007 -0.19945E-0007
  0.12724E+0005 -0.26216E+0004  0.16858E-0007  0.39719E-0007 -0.20994E-0007
  0.12833E+0005 -0.26261E+0004  0.16328E-0007  0.41156E-0007 -0.22767E-0007
  0.12942E+0005 -0.26307E+0004  0.15829E-0007  0.42337E-0007 -0.24250E-0007
  0.13000E+0005 -0.26331E+0004  0.15583E-0007  0.42858E-0007 -0.24915E-0007
  0.12667E+0005 -0.25398E+0004  0.16517E-0007  0.50082E-0007 -0.30113E-0007
  0.12724E+0005 -0.25427E+0004  0.16147E-0007  0.50817E-0007 -0.31090E-0007
  0.12833E+0005 -0.25481E+0004  0.15487E-0007  0.52001E-0007 -0.32702E-0007
  0.12942E+0005 -0.25536E+0004  0.14890E-0007  0.52920E-0007 -0.34003E-0007
  0.13000E+0005 -0.25565E+0004  0.14604E-0007  0.53304E-0007 -0.34568E-0007
  0.13000E+0005 -0.30000E+0004  0.10723E-0007 -0.19186E-0008  0.10162E-0007
  0.13058E+0005 -0.30000E+0004  0.10746E-0007 -0.11902E-0008  0.94661E-0008
  0.13167E+0005 -0.30000E+0004  0.10757E-0007  0.95915E-0010  0.82340E-0008
  0.13276E+0005 -0.30000E+0004  0.10728E-0007  0.12415E-0008  0.71335E-0008
  0.13333E+0005 -0.30000E+0004  0.10698E-0007  0.17862E-0008  0.66102E-0008
  0.13000E+0005 -0.29234E+0004  0.12651E-0007  0.59272E-0008  0.48188E-0008
  0.13058E+0005 -0.29237E+0004  0.12626E-0007  0.66806E-0008  0.40792E-0008
  0.13167E+0005 -0.29243E+0004  0.12553E-0007  0.79838E-0008  0.27989E-0008
  0.13276E+0005 -0.29248E+0004  0.12454E-0007  0.91125E-0008  0.16911E-0008
  0.13333E+0005 -0.29251E+0004  0.12394E-0007  0.96367E-0008  0.11786E-0008
  0.13000E+0005 -0.27782E+0004  0.15231E-0007  0.23356E-0007 -0.83587E-0008
  0.13058E+0005 -0.27791E+0004  0.15098E-0007  0.24079E-0007 -0.91273E-0008
  0.13167E+0005 -0.27807E+0004  0.14849E-0007  0.25280E-0007 -0.10402E-0007
  0.13276E+0005 -0.27823E+0004  0.14608E-0007  0.26255E-0007 -0.11436E-0007
  0.13333E+0005 -0.27831E+0004  0.14486E-0007  0.26679E-0007 -0.11884E-0007
  0.13000E+0005 -0.26331E+0004  0.15583E-0007  0.42858E-0007 -0.24915E-0007
  0.13058E+0005 -0.26344E+0004  0.15344E-0007  0.43444E-0007 -0.25620E-0007
  0.13167E+0005 -0.26371E+0004  0.14926E-0007  0.44363E-0007 -0.26738E-0007
  0.13276E+0005 -0.26397E+0004  0.14562E-0007  0.45033E-0007 -0.27568E-0007
  0.13333E+0005 -0.26411E+0004  0.14396E-0007  0.45289E-0007 -0.27892E-0007
  0.13000E+0005 -0.25565E+0004  0.14604E-0007  0.53304E-0007 -0.34568E-0007
  0.13058E+0005 -0.25581E+0004  0.14317E-0007  0.53777E-0007 -0.35199E-0007
  0.13167E+0005 -0.25613E+0004  0.13829E-0007  0.54481E-0007 -0.36168E-0007
  0.13276E+0005 -0.25645E+0004  0.13424E-0007  0.54938E-0007 -0.36839E-0007
  0.13333E+0005 -0.25662E+0004  0.13246E-0007  0.55082E-0007 -0.37075E-0007
  0.13333E+0005 -0.30000E+0004  0.10698E-0007  0.17862E-0008  0.66102E-0008
  0.13391E+0005 -0.30000E+0004  0.10661E-0007  0.22891E-0008  0.61274E-0008
  0.13500E+0005 -0.30000E+0004  0.10567E-0007  0.31215E-0008  0.53277E-0008
  0.13609E+0005 -0.30000E+0004  0.10447E-0007  0.37909E-0008  0.46847E-0008
  0.13667E+0005 -0.30000E+0004  0.10375E-0007  0.40785E-0008  0.44090E-0008
  0.13333E+0005 -0.29251E+0004  0.12394E-0007  0.96367E-0008  0.11786E-0008
  0.13391E+0005 -0.29253E+0004  0.12329E-0007  0.10114E-0007  0.71413E-0009
  0.13500E+0005 -0.29258E+0004  0.12195E-0007  0.10878E-0007 -0.26349E-0010
  0.13609E+0005 -0.29263E+0004  0.12048E-0007  0.11452E-0007 -0.57799E-0009
  0.13667E+0005 -0.29265E+0004  0.11966E-0007  0.11679E-0007 -0.79445E-0009
  0.13333E+0005 -0.27831E+0004  0.14486E-0007  0.26679E-0007 -0.11884E-0007
  0.13391E+0005 -0.27838E+0004  0.14371E-0007  0.27058E-0007 -0.12278E-0007
  0.13500E+0005 -0.27851E+0004  0.14167E-0007  0.27605E-0007 -0.12842E-0007
  0.13609E+0005 -0.27865E+0004  0.13983E-0007  0.27926E-0007 -0.13168E-0007
  0.13667E+0005 -0.27872E+0004  0.13894E-0007  0.28006E-0007 -0.13247E-0007
  0.13333E+0005 -0.26411E+0004  0.14396E-0007  0.45289E-0007 -0.27892E-0007
  0.13391E+0005 -0.26423E+0004  0.14243E-0007  0.45508E-0007 -0.28166E-0007
  0.13500E+0005 -0.26445E+0004  0.14002E-0007  0.45741E-0007 -0.28478E-0007
  0.13609E+0005 -0.26467E+0004  0.13822E-0007  0.45738E-0007 -0.28523E-0007
  0.13667E+0005 -0.26478E+0004  0.13751E-0007  0.45644E-0007 -0.28443E-0007
  0.13333E+0005 -0.25662E+0004  0.13246E-0007  0.55082E-0007 -0.37075E-0007
  0.13391E+0005 -0.25676E+0004  0.13086E-0007  0.55199E-0007 -0.37269E-0007
  0.13500E+0005 -0.25703E+0004  0.12848E-0007  0.55239E-0007 -0.37423E-0007
  0.13609E+0005 -0.25729E+0004  0.12694E-0007  0.55052E-0007 -0.37308E-0007
  0.13667E+0005 -0.25743E+0004  0.12646E-0007  0.54863E-0007 -0.37140E-0007
  0.13667E+0005 -0.30000E+0004  0.10375E-0007  0.40785E-0008  0.44090E-0008
  0.13724E+0005 -0.30000E+0004  0.10296E-0007  0.43192E-0008  0.41779E-0008
  0.13833E+0005 -0.30000E+0004  0.10132E-0007  0.46510E-0008  0.38587E-0008
  0.13942E+0005 -0.30000E+0004  0.99458E-0008  0.48192E-0008  0.36918E-0008
  0.14000E+0005 -0.30000E+0004  0.98371E-0008  0.48444E-0008  0.36603E-0008
  0.13667E+0005 -0.29265E+0004  0.11966E-0007  0.11679E-0007 -0.79445E-0009
  0.13724E+0005 -0.29266E+0004  0.11883E-0007  0.11864E-0007 -0.96576E-0009
  0.13833E+0005 -0.29269E+0004  0.11718E-0007  0.12071E-0007 -0.11539E-0008
  0.13942E+0005 -0.29272E+0004  0.11539E-0007  0.12092E-0007 -0.11664E-0008
  0.14000E+0005 -0.29273E+0004  0.11439E-0007  0.12030E-0007 -0.11054E-0008
  0.13667E+0005 -0.27872E+0004  0.13894E-0007  0.28006E-0007 -0.13247E-0007
  0.13724E+0005 -0.27876E+0004  0.13812E-0007  0.28059E-0007 -0.13290E-0007
  0.13833E+0005 -0.27884E+0004  0.13670E-0007  0.27993E-0007 -0.13202E-0007
  0.13942E+0005 -0.27891E+0004  0.13544E-0007  0.27710E-0007 -0.12897E-0007
  0.14000E+0005 -0.27895E+0004  0.13481E-0007  0.27474E-0007 -0.12652E-0007
  0.13667E+0005 -0.26478E+0004  0.13751E-0007  0.45644E-0007 -0.28443E-0007
  0.13724E+0005 -0.26485E+0004  0.13692E-0007  0.45546E-0007 -0.28345E-0007
  0.13833E+0005 -0.26498E+0004  0.13620E-0007  0.45186E-0007 -0.27969E-0007
  0.13942E+0005 -0.26511E+0004  0.13599E-0007  0.44601E-0007 -0.27350E-0007
  0.14000E+0005 -0.26518E+0004  0.13605E-0007  0.44203E-0007 -0.26929E-0007
  0.13667E+0005 -0.25743E+0004  0.12646E-0007  0.54863E-0007 -0.37140E-0007
  0.13724E+0005 -0.25751E+0004  0.12608E-0007  0.54684E-0007 -0.36970E-0007
  0.13833E+0005 -0.25767E+0004  0.12594E-0007  0.54175E-0007 -0.36454E-0007
  0.13942E+0005 -0.25783E+0004  0.12651E-0007  0.53447E-0007 -0.35688E-0007
  0.14000E+0005 -0.25791E+0004  0.12707E-0007  0.52976E-0007 -0.35188E-0007
  0.14000E+0005 -0.30000E+0004  0.98371E-0008  0.48444E-0008  0.36603E-0008
  0.14058E+0005 -0.30000E+0004  0.97224E-0008  0.48242E-0008  0.36694E-0008
  0.14167E+0005 -0.30000E+0004  0.94848E-0008  0.46700E-0008  0.37864E-0008
  0.14276E+0005 -0.30000E+0004  0.92176E-0008  0.43692E-0008  0.40233E-0008
  0.14333E+0005 -0.30000E+0004  0.90633E-0008  0.41544E-0008  0.41916E-0008
  0.14000E+0005 -0.29273E+0004  0.11439E-0007  0.12030E-0007 -0.11054E-0008
  0.14058E+0005 -0.29274E+0004  0.11336E-0007  0.11924E-0007 -0.10036E-0008
  0.14167E+0005 -0.29275E+0004  0.11125E-0007  0.11590E-0007 -0.69507E-0009
  0.14276E+0005 -0.29277E+0004  0.10889E-0007  0.11087E-0007 -0.24587E-0009
  0.14333E+0005 -0.29278E+0004  0.10754E-0007  0.10759E-0007  0.41514E-0010
  0.14000E+0005 -0.27895E+0004  0.13481E-0007  0.27474E-0007 -0.12652E-0007
  0.14058E+0005 -0.27898E+0004  0.13421E-0007  0.27203E-0007 -0.12369E-0007
  0.14167E+0005 -0.27902E+0004  0.13308E-0007  0.26531E-0007 -0.11688E-0007
  0.14276E+0005 -0.27906E+0004  0.13189E-0007  0.25659E-0007 -0.10828E-0007
  0.14333E+0005 -0.27908E+0004  0.13119E-0007  0.25122E-0007 -0.10308E-0007
  0.14000E+0005 -0.26518E+0004  0.13605E-0007  0.44203E-0007 -0.26929E-0007
  0.14058E+0005 -0.26521E+0004  0.13620E-0007  0.43781E-0007 -0.26478E-0007
  0.14167E+0005 -0.26528E+0004  0.13671E-0007  0.42815E-0007 -0.25455E-0007
  0.14276E+0005 -0.26535E+0004  0.13743E-0007  0.41636E-0007 -0.24222E-0007
  0.14333E+0005 -0.26539E+0004  0.13785E-0007  0.40928E-0007 -0.23491E-0007
  0.14000E+0005 -0.25791E+0004  0.12707E-0007  0.52976E-0007 -0.35188E-0007
  0.14058E+0005 -0.25795E+0004  0.12772E-0007  0.52491E-0007 -0.34664E-0007
  0.14167E+0005 -0.25804E+0004  0.12933E-0007  0.51405E-0007 -0.33496E-0007
  0.14276E+0005 -0.25812E+0004  0.13132E-0007  0.50107E-0007 -0.32107E-0007
  0.14333E+0005 -0.25817E+0004  0.13248E-0007  0.49337E-0007 -0.31287E-0007
  0.14333E+0005 -0.30000E+0004  0.90633E-0008  0.41544E-0008  0.41916E-0008
  0.14391E+0005 -0.30000E+0004  0.89000E-0008  0.39046E-0008  0.43869E-0008
  0.14500E+0005 -0.30000E+0004  0.85601E-0008  0.33378E-0008  0.48197E-0008
  0.14609E+0005 -0.30000E+0004  0.81782E-0008  0.26618E-0008  0.53187E-0008
  0.14667E+0005 -0.30000E+0004  0.79587E-0008  0.22671E-0008  0.56008E-0008
  0.14333E+0005 -0.29278E+0004  0.10754E-0007  0.10759E-0007  0.41514E-0010
  0.14391E+0005 -0.29280E+0004  0.10606E-0007  0.10375E-0007  0.36996E-0009
  0.14500E+0005 -0.29284E+0004  0.10295E-0007  0.95408E-0008  0.10666E-0008
  0.14609E+0005 -0.29288E+0004  0.99418E-0008  0.85779E-0008  0.18439E-0008
  0.14667E+0005 -0.29290E+0004  0.97349E-0008  0.80235E-0008  0.22777E-0008
  0.14333E+0005 -0.27908E+0004  0.13119E-0007  0.25122E-0007 -0.10308E-0007
  0.14391E+0005 -0.27914E+0004  0.13039E-0007  0.24491E-0007 -0.97132E-0008
  0.14500E+0005 -0.27926E+0004  0.12865E-0007  0.23162E-0007 -0.84832E-0008
  0.14609E+0005 -0.27938E+0004  0.12649E-0007  0.21670E-0007 -0.71392E-0008
  0.14667E+0005 -0.27944E+0004  0.12514E-0007  0.20822E-0007 -0.63928E-0008
  0.14333E+0005 -0.26539E+0004  0.13785E-0007  0.40928E-0007 -0.23491E-0007
  0.14391E+0005 -0.26549E+0004  0.13829E-0007  0.40091E-0007 -0.22642E-0007
  0.14500E+0005 -0.26568E+0004  0.13900E-0007  0.38351E-0007 -0.20902E-0007
  0.14609E+0005 -0.26587E+0004  0.13945E-0007  0.36422E-0007 -0.19006E-0007
  0.14667E+0005 -0.26597E+0004  0.13952E-0007  0.35331E-0007 -0.17951E-0007
  0.14333E+0005 -0.25817E+0004  0.13248E-0007  0.49337E-0007 -0.31287E-0007
  0.14391E+0005 -0.25829E+0004  0.13378E-0007  0.48423E-0007 -0.30327E-0007
  0.14500E+0005 -0.25852E+0004  0.13623E-0007  0.46532E-0007 -0.28360E-0007
  0.14609E+0005 -0.25875E+0004  0.13853E-0007  0.44442E-0007 -0.26214E-0007
  0.14667E+0005 -0.25887E+0004  0.13961E-0007  0.43261E-0007 -0.25017E-0007
  0.14667E+0005 -0.30000E+0004  0.79587E-0008  0.22671E-0008  0.56008E-0008
  0.14724E+0005 -0.30000E+0004  0.77248E-0008  0.18472E-0008  0.58926E-0008
  0.14833E+0005 -0.30000E+0004  0.72449E-0008  0.99752E-0009  0.64598E-0008
  0.14942E+0005 -0.30000E+0004  0.67123E-0008  0.90679E-0010  0.70246E-0008
  0.15000E+0005 -0.30000E+0004  0.64103E-0008 -0.40336E-0009  0.73136E-0008
  0.14667E+0005 -0.29290E+0004  0.97349E-0008  0.80235E-0008  0.22777E-0008
  0.14724E+0005 -0.29293E+0004  0.95107E-0008  0.74279E-0008  0.27337E-0008
  0.14833E+0005 -0.29300E+0004  0.90412E-0008  0.62318E-0008  0.36164E-0008
  0.14942E+0005 -0.29307E+0004  0.85105E-0008  0.49641E-0008  0.45030E-0008
  0.15000E+0005 -0.29311E+0004  0.82040E-0008  0.42742E-0008  0.49619E-0008
  0.14667E+0005 -0.27944E+0004  0.12514E-0007  0.20822E-0007 -0.63928E-0008
  0.14724E+0005 -0.27954E+0004  0.12357E-0007  0.19893E-0007 -0.55909E-0008
  0.14833E+0005 -0.27974E+0004  0.12007E-0007  0.18037E-0007 -0.40337E-0008
  0.14942E+0005 -0.27993E+0004  0.11580E-0007  0.16077E-0007 -0.24518E-0008
  0.15000E+0005 -0.28004E+0004  0.11320E-0007  0.15009E-0007 -0.16181E-0008
  0.14667E+0005 -0.26597E+0004  0.13952E-0007  0.35331E-0007 -0.17951E-0007
  0.14724E+0005 -0.26614E+0004  0.13941E-0007  0.34113E-0007 -0.16794E-0007
  0.14833E+0005 -0.26647E+0004  0.13863E-0007  0.31683E-0007 -0.14535E-0007
  0.14942E+0005 -0.26679E+0004  0.13699E-0007  0.29108E-0007 -0.12211E-0007
  0.15000E+0005 -0.26697E+0004  0.13572E-0007  0.27698E-0007 -0.10970E-0007
  0.14667E+0005 -0.25887E+0004  0.13961E-0007  0.43261E-0007 -0.25017E-0007
  0.14724E+0005 -0.25908E+0004  0.14058E-0007  0.41930E-0007 -0.23691E-0007
  0.14833E+0005 -0.25947E+0004  0.14188E-0007  0.39272E-0007 -0.21088E-0007
  0.14942E+0005 -0.25986E+0004  0.14232E-0007  0.36446E-0007 -0.18391E-0007
  0.15000E+0005 -0.26007E+0004  0.14212E-0007  0.34892E-0007 -0.16941E-0007
  0.15000E+0005 -0.30000E+0004  0.64103E-0008 -0.40336E-0009  0.73136E-0008
  0.15058E+0005 -0.30000E+0004  0.60938E-0008 -0.90562E-0009  0.75939E-0008
  0.15167E+0005 -0.30000E+0004  0.54537E-0008 -0.18652E-0008  0.80842E-0008
  0.15276E+0005 -0.30000E+0004  0.47644E-0008 -0.28186E-0008  0.85045E-0008
  0.15333E+0005 -0.30000E+0004  0.43834E-0008 -0.33111E-0008  0.86920E-0008
  0.15000E+0005 -0.29311E+0004  0.82040E-0008  0.42742E-0008  0.49619E-0008
  0.15058E+0005 -0.29315E+0004  0.78788E-0008  0.35701E-0008  0.54153E-0008
  0.15167E+0005 -0.29322E+0004  0.72113E-0008  0.22200E-0008  0.62308E-0008
  0.15276E+0005 -0.29330E+0004  0.64800E-0008  0.86933E-0009  0.69709E-0008
  0.15333E+0005 -0.29334E+0004  0.60701E-0008  0.16506E-0009  0.73233E-0008
  0.15000E+0005 -0.28004E+0004  0.11320E-0007  0.15009E-0007 -0.16181E-0008
  0.15058E+0005 -0.28015E+0004  0.11033E-0007  0.13908E-0007 -0.78005E-0009
  0.15167E+0005 -0.28038E+0004  0.10416E-0007  0.11786E-0007  0.76919E-0009
  0.15276E+0005 -0.28060E+0004  0.97022E-0008  0.96393E-0008  0.22422E-0008
  0.15333E+0005 -0.28072E+0004  0.92867E-0008  0.85070E-0008  0.29778E-0008
  0.15000E+0005 -0.26697E+0004  0.13572E-0007  0.27698E-0007 -0.10970E-0007
  0.15058E+0005 -0.26716E+0004  0.13411E-0007  0.26233E-0007 -0.97068E-0008
  0.15167E+0005 -0.26753E+0004  0.13013E-0007  0.23385E-0007 -0.73283E-0008
  0.15276E+0005 -0.26790E+0004  0.12485E-0007  0.20470E-0007 -0.50028E-0008
  0.15333E+0005 -0.26810E+0004  0.12151E-0007  0.18916E-0007 -0.38126E-0008
  0.15000E+0005 -0.26007E+0004  0.14212E-0007  0.34892E-0007 -0.16941E-0007
  0.15058E+0005 -0.26031E+0004  0.14158E-0007  0.33269E-0007 -0.15454E-0007
  0.15167E+0005 -0.26075E+0004  0.13952E-0007  0.30099E-0007 -0.12632E-0007
  0.15276E+0005 -0.26120E+0004  0.13600E-0007  0.26830E-0007 -0.98398E-0008
  0.15333E+0005 -0.26144E+0004  0.13351E-0007  0.25077E-0007 -0.83960E-0008
  0.15333E+0005 -0.30000E+0004  0.43834E-0008 -0.33111E-0008  0.86920E-0008
  0.15391E+0005 -0.30000E+0004  0.39921E-0008 -0.37938E-0008  0.88538E-0008
  0.15500E+0005 -0.30000E+0004  0.32246E-0008 -0.46681E-0008  0.90792E-0008
  0.15609E+0005 -0.30000E+0004  0.24333E-0008 -0.54739E-0008  0.91896E-0008
  0.15667E+0005 -0.30000E+0004  0.20111E-0008 -0.58649E-0008  0.91995E-0008
  0.15333E+0005 -0.29334E+0004  0.60701E-0008  0.16506E-0009  0.73233E-0008
  0.15391E+0005 -0.29337E+0004  0.56481E-0008 -0.52291E-0009  0.76439E-0008
  0.15500E+0005 -0.29343E+0004  0.48093E-0008 -0.17874E-0008  0.81590E-0008
  0.15609E+0005 -0.29348E+0004  0.39300E-0008 -0.29809E-0008  0.85420E-0008
  0.15667E+0005 -0.29351E+0004  0.34541E-0008 -0.35739E-0008  0.86862E-0008
  0.15333E+0005 -0.28072E+0004  0.92867E-0008  0.85070E-0008  0.29778E-0008
  0.15391E+0005 -0.28080E+0004  0.88538E-0008  0.74045E-0008  0.36664E-0008
  0.15500E+0005 -0.28096E+0004  0.79642E-0008  0.53423E-0008  0.48665E-0008
  0.15609E+0005 -0.28112E+0004  0.69921E-0008  0.33422E-0008  0.59088E-0008
  0.15667E+0005 -0.28121E+0004  0.64505E-0008  0.23234E-0008  0.63870E-0008
  0.15333E+0005 -0.26810E+0004  0.12151E-0007  0.18916E-0007 -0.38126E-0008
  0.15391E+0005 -0.26824E+0004  0.11791E-0007  0.17405E-0007 -0.26879E-0008
  0.15500E+0005 -0.26850E+0004  0.11003E-0007  0.14541E-0007 -0.65743E-0009
  0.15609E+0005 -0.26876E+0004  0.10084E-0007  0.11706E-0007  0.12100E-0008
  0.15667E+0005 -0.26890E+0004  0.95480E-0008  0.10237E-0007  0.21165E-0008
  0.15333E+0005 -0.26144E+0004  0.13351E-0007  0.25077E-0007 -0.83960E-0008
  0.15391E+0005 -0.26161E+0004  0.13068E-0007  0.23372E-0007 -0.70246E-0008
  0.15500E+0005 -0.26193E+0004  0.12410E-0007  0.20117E-0007 -0.45191E-0008
  0.15609E+0005 -0.26224E+0004  0.11593E-0007  0.16863E-0007 -0.21667E-0008
  0.15667E+0005 -0.26241E+0004  0.11098E-0007  0.15162E-0007 -0.10038E-0008
  0.15667E+0005 -0.30000E+0004  0.20111E-0008 -0.58649E-0008  0.91995E-0008
  0.15724E+0005 -0.30000E+0004  0.15886E-0008 -0.62294E-0008  0.91746E-0008
  0.15833E+0005 -0.30000E+0004  0.79395E-0009 -0.68384E-0008  0.90305E-0008
  0.15942E+0005 -0.30000E+0004  0.23099E-0010 -0.73298E-0008  0.87642E-0008
  0.16000E+0005 -0.30000E+0004 -0.36769E-0009 -0.75380E-0008  0.85765E-0008
  0.15667E+0005 -0.29351E+0004  0.34541E-0008 -0.35739E-0008  0.86862E-0008
  0.15724E+0005 -0.29353E+0004  0.29745E-0008 -0.41347E-0008  0.87877E-0008
  0.15833E+0005 -0.29357E+0004  0.20612E-0008 -0.51077E-0008  0.88667E-0008
  0.15942E+0005 -0.29361E+0004  0.11588E-0008 -0.59477E-0008  0.87958E-0008
  0.16000E+0005 -0.29364E+0004  0.69376E-0009 -0.63320E-0008  0.86988E-0008
  0.15667E+0005 -0.28121E+0004  0.64505E-0008  0.23234E-0008  0.63870E-0008
  0.15724E+0005 -0.28127E+0004  0.58977E-0008  0.13458E-0008  0.68087E-0008
  0.15833E+0005 -0.28139E+0004  0.48138E-0008 -0.40958E-0009  0.74579E-0008
  0.15942E+0005 -0.28151E+0004  0.37012E-0008 -0.20142E-0008  0.79043E-0008
  0.16000E+0005 -0.28157E+0004  0.31118E-0008 -0.27901E-0008  0.80572E-0008
  0.15667E+0005 -0.26890E+0004  0.95480E-0008  0.10237E-0007  0.21165E-0008
  0.15724E+0005 -0.26901E+0004  0.89885E-0008  0.88159E-0008  0.29504E-0008
  0.15833E+0005 -0.26921E+0004  0.78499E-0008  0.62085E-0008  0.43569E-0008
  0.15942E+0005 -0.26941E+0004  0.66263E-0008  0.37463E-0008  0.55178E-0008
  0.16000E+0005 -0.26951E+0004  0.59561E-0008  0.25203E-0008  0.60263E-0008
  0.15667E+0005 -0.26241E+0004  0.11098E-0007  0.15162E-0007 -0.10038E-0008
  0.15724E+0005 -0.26254E+0004  0.10571E-0007  0.13511E-0007  0.78689E-0010
  0.15833E+0005 -0.26278E+0004  0.94668E-0008  0.10453E-0007  0.19503E-0008
  0.15942E+0005 -0.26302E+0004  0.82427E-0008  0.75239E-0008  0.35625E-0008
  0.16000E+0005 -0.26315E+0004  0.75571E-0008  0.60483E-0008  0.42982E-0008
  0.16000E+0005 -0.30000E+0004 -0.36769E-0009 -0.75380E-0008  0.85765E-0008
  0.16058E+0005 -0.30000E+0004 -0.74466E-0009 -0.77099E-0008  0.83580E-0008
  0.16167E+0005 -0.30000E+0004 -0.14109E-0008 -0.79325E-0008  0.78669E-0008
  0.16276E+0005 -0.30000E+0004 -0.20001E-0008 -0.80183E-0008  0.72915E-0008
  0.16333E+0005 -0.30000E+0004 -0.22751E-0008 -0.80089E-0008  0.69604E-0008
  0.16000E+0005 -0.29364E+0004  0.69376E-0009 -0.63320E-0008  0.86988E-0008
  0.16058E+0005 -0.29367E+0004  0.23857E-0009 -0.66752E-0008  0.85625E-0008
  0.16167E+0005 -0.29373E+0004 -0.58034E-0009 -0.72010E-0008  0.82027E-0008
  0.16276E+0005 -0.29380E+0004 -0.13246E-0008 -0.75584E-0008  0.77237E-0008
  0.16333E+0005 -0.29383E+0004 -0.16809E-0008 -0.76791E-0008  0.74297E-0008
  0.16000E+0005 -0.28157E+0004  0.31118E-0008 -0.27901E-0008  0.80572E-0008
  0.16058E+0005 -0.28167E+0004  0.25182E-0008 -0.35253E-0008  0.81562E-0008
  0.16167E+0005 -0.28186E+0004  0.14194E-0008 -0.47555E-0008  0.81892E-0008
  0.16276E+0005 -0.28204E+0004  0.37768E-0009 -0.57605E-0008  0.80308E-0008
  0.16333E+0005 -0.28214E+0004 -0.13976E-0009 -0.61963E-0008  0.78763E-0008
  0.16000E+0005 -0.26951E+0004  0.59561E-0008  0.25203E-0008  0.60263E-0008
  0.16058E+0005 -0.26967E+0004  0.52607E-0008  0.13238E-0008  0.64720E-0008
  0.16167E+0005 -0.26998E+0004  0.39314E-0008 -0.75680E-0009  0.71032E-0008
  0.16276E+0005 -0.27028E+0004  0.26194E-0008 -0.25682E-0008  0.74624E-0008
  0.16333E+0005 -0.27044E+0004  0.19467E-0008 -0.34064E-0008  0.75465E-0008
  0.16000E+0005 -0.26315E+0004  0.75571E-0008  0.60483E-0008  0.42982E-0008
  0.16058E+0005 -0.26334E+0004  0.68336E-0008  0.45902E-0008  0.49738E-0008
  0.16167E+0005 -0.26371E+0004  0.54220E-0008  0.20183E-0008  0.60082E-0008
  0.16276E+0005 -0.26408E+0004  0.39951E-0008 -0.27085E-0009  0.67253E-0008
  0.16333E+0005 -0.26428E+0004  0.32512E-0008 -0.13525E-0008  0.69800E-0008
  0.16333E+0005 -0.30000E+0004 -0.22751E-0008 -0.80089E-0008  0.69604E-0008
  0.16391E+0005 -0.30000E+0004 -0.25234E-0008 -0.79625E-0008  0.66126E-0008
  0.16500E+0005 -0.30000E+0004 -0.29136E-0008 -0.77771E-0008  0.59239E-0008
  0.16609E+0005 -0.30000E+0004 -0.31942E-0008 -0.74736E-0008  0.52141E-0008
  0.16667E+0005 -0.30000E+0004 -0.32977E-0008 -0.72705E-0008  0.48386E-0008
  0.16333E+0005 -0.29383E+0004 -0.16809E-0008 -0.76791E-0008  0.74297E-0008
  0.16391E+0005 -0.29387E+0004 -0.20083E-0008 -0.77521E-0008  0.71122E-0008
  0.16500E+0005 -0.29395E+0004 -0.25441E-0008 -0.77653E-0008  0.64570E-0008
  0.16609E+0005 -0.29402E+0004 -0.29581E-0008 -0.76217E-0008  0.57557E-0008
  0.16667E+0005 -0.29406E+0004 -0.31258E-0008 -0.74881E-0008  0.53758E-0008
  0.16333E+0005 -0.28214E+0004 -0.13976E-0009 -0.61963E-0008  0.78763E-0008
  0.16391E+0005 -0.28225E+0004 -0.63129E-0009 -0.65680E-0008  0.76776E-0008
  0.16500E+0005 -0.28247E+0004 -0.14727E-0008 -0.70887E-0008  0.71951E-0008
  0.16609E+0005 -0.28269E+0004 -0.21789E-0008 -0.73738E-0008  0.66008E-0008
  0.16667E+0005 -0.28280E+0004 -0.24919E-0008 -0.74337E-0008  0.62540E-0008
  0.16333E+0005 -0.27044E+0004  0.19467E-0008 -0.34064E-0008  0.75465E-0008
  0.16391E+0005 -0.27063E+0004  0.12905E-0008 -0.41685E-0008  0.75644E-0008
  0.16500E+0005 -0.27100E+0004  0.12428E-0009 -0.53713E-0008  0.74218E-0008
  0.16609E+0005 -0.27136E+0004 -0.91099E-0009 -0.62563E-0008  0.70796E-0008
  0.16667E+0005 -0.27155E+0004 -0.13939E-0008 -0.65972E-0008  0.68331E-0008
  0.16333E+0005 -0.26428E+0004  0.32512E-0008 -0.13525E-0008  0.69800E-0008
  0.16391E+0005 -0.26451E+0004  0.25134E-0008 -0.23545E-0008  0.71542E-0008
  0.16500E+0005 -0.26494E+0004  0.11803E-0008 -0.39839E-0008  0.72674E-0008
  0.16609E+0005 -0.26538E+0004 -0.33895E-0010 -0.52544E-0008  0.71274E-0008
  0.16667E+0005 -0.26561E+0004 -0.61250E-0009 -0.57797E-0008  0.69668E-0008
  0.16667E+0005 -0.30000E+0004 -0.32977E-0008 -0.72705E-0008  0.48386E-0008
  0.16724E+0005 -0.30000E+0004 -0.33695E-0008 -0.70402E-0008  0.44665E-0008
  0.16833E+0005 -0.30000E+0004 -0.34236E-0008 -0.65417E-0008  0.37817E-0008
  0.16942E+0005 -0.30000E+0004 -0.33757E-0008 -0.59773E-0008  0.31372E-0008
  0.17000E+0005 -0.30000E+0004 -0.33132E-0008 -0.56606E-0008  0.28185E-0008
  0.16667E+0005 -0.29406E+0004 -0.31258E-0008 -0.74881E-0008  0.53758E-0008
  0.16724E+0005 -0.29410E+0004 -0.32577E-0008 -0.73177E-0008  0.49942E-0008
  0.16833E+0005 -0.29417E+0004 -0.34119E-0008 -0.69056E-0008  0.42786E-0008
  0.16942E+0005 -0.29424E+0004 -0.34456E-0008 -0.63957E-0008  0.35914E-0008
  0.17000E+0005 -0.29428E+0004 -0.34180E-0008 -0.60961E-0008  0.32472E-0008
  0.16667E+0005 -0.28280E+0004 -0.24919E-0008 -0.74337E-0008  0.62540E-0008
  0.16724E+0005 -0.28291E+0004 -0.27608E-0008 -0.74339E-0008  0.58910E-0008
  0.16833E+0005 -0.28312E+0004 -0.31513E-0008 -0.72868E-0008  0.51758E-0008
  0.16942E+0005 -0.28332E+0004 -0.33857E-0008 -0.69682E-0008  0.44508E-0008
  0.17000E+0005 -0.28343E+0004 -0.34483E-0008 -0.67417E-0008  0.40755E-0008
  0.16667E+0005 -0.27155E+0004 -0.13939E-0008 -0.65972E-0008  0.68331E-0008
  0.16724E+0005 -0.27173E+0004 -0.18284E-0008 -0.68533E-0008  0.65493E-0008
  0.16833E+0005 -0.27206E+0004 -0.25142E-0008 -0.71204E-0008  0.59306E-0008
  0.16942E+0005 -0.27240E+0004 -0.30134E-0008 -0.71273E-0008  0.52417E-0008
  0.17000E+0005 -0.27258E+0004 -0.32016E-0008 -0.70385E-0008  0.48644E-0008
  0.16667E+0005 -0.26561E+0004 -0.61250E-0009 -0.57797E-0008  0.69668E-0008
  0.16724E+0005 -0.26582E+0004 -0.11439E-0008 -0.62061E-0008  0.67521E-0008
  0.16833E+0005 -0.26623E+0004 -0.20056E-0008 -0.67567E-0008  0.62322E-0008
  0.16942E+0005 -0.26664E+0004 -0.26690E-0008 -0.69956E-0008  0.56009E-0008
  0.17000E+0005 -0.26685E+0004 -0.29360E-0008 -0.70084E-0008  0.52396E-0008
  0.17000E+0005 -0.30000E+0004 -0.33132E-0008 -0.56606E-0008  0.28185E-0008
  0.17058E+0005 -0.30000E+0004 -0.32276E-0008 -0.53338E-0008  0.25162E-0008
  0.17167E+0005 -0.30000E+0004 -0.30110E-0008 -0.47011E-0008  0.19944E-0008
  0.17276E+0005 -0.30000E+0004 -0.27392E-0008 -0.40676E-0008  0.15418E-0008
  0.17333E+0005 -0.30000E+0004 -0.25792E-0008 -0.37398E-0008  0.13326E-0008
  0.17000E+0005 -0.29428E+0004 -0.34180E-0008 -0.60961E-0008  0.32472E-0008
  0.17058E+0005 -0.29431E+0004 -0.33628E-0008 -0.57803E-0008  0.29180E-0008
  0.17167E+0005 -0.29436E+0004 -0.31893E-0008 -0.51505E-0008  0.23424E-0008
  0.17276E+0005 -0.29442E+0004 -0.29431E-0008 -0.45009E-0008  0.18364E-0008
  0.17333E+0005 -0.29445E+0004 -0.27901E-0008 -0.41582E-0008  0.15997E-0008
  0.17000E+0005 -0.28343E+0004 -0.34483E-0008 -0.67417E-0008  0.40755E-0008
  0.17058E+0005 -0.28351E+0004 -0.34728E-0008 -0.64828E-0008  0.37086E-0008
  0.17167E+0005 -0.28368E+0004 -0.34204E-0008 -0.59173E-0008  0.30508E-0008
  0.17276E+0005 -0.28385E+0004 -0.32579E-0008 -0.52834E-0008  0.24523E-0008
  0.17333E+0005 -0.28393E+0004 -0.31354E-0008 -0.49331E-0008  0.21655E-0008
  0.17000E+0005 -0.27258E+0004 -0.32016E-0008 -0.70385E-0008  0.48644E-0008
  0.17058E+0005 -0.27272E+0004 -0.33369E-0008 -0.68932E-0008  0.44871E-0008
  0.17167E+0005 -0.27300E+0004 -0.34651E-0008 -0.64880E-0008  0.37828E-0008
  0.17276E+0005 -0.27327E+0004 -0.34401E-0008 -0.59478E-0008  0.31139E-0008
  0.17333E+0005 -0.27342E+0004 -0.33740E-0008 -0.56239E-0008  0.27832E-0008
  0.17000E+0005 -0.26685E+0004 -0.29360E-0008 -0.70084E-0008  0.52396E-0008
  0.17058E+0005 -0.26703E+0004 -0.31454E-0008 -0.69501E-0008  0.48689E-0008
  0.17167E+0005 -0.26736E+0004 -0.33942E-0008 -0.66746E-0008  0.41599E-0008
  0.17276E+0005 -0.26769E+0004 -0.34665E-0008 -0.62220E-0008  0.34669E-0008
  0.17333E+0005 -0.26787E+0004 -0.34407E-0008 -0.59289E-0008  0.31195E-0008
  0.17333E+0005 -0.30000E+0004 -0.25792E-0008 -0.37398E-0008  0.13326E-0008
  0.17391E+0005 -0.30000E+0004 -0.24119E-0008 -0.34196E-0008  0.11432E-0008
  0.17500E+0005 -0.30000E+0004 -0.20836E-0008 -0.28416E-0008  0.83661E-0009
  0.17609E+0005 -0.30000E+0004 -0.17556E-0008 -0.23120E-0008  0.59301E-0009
  0.17667E+0005 -0.30000E+0004 -0.15869E-0008 -0.20544E-0008  0.48773E-0009
  0.17333E+0005 -0.29445E+0004 -0.27901E-0008 -0.41582E-0008  0.15997E-0008
  0.17391E+0005 -0.29447E+0004 -0.26266E-0008 -0.38212E-0008  0.13843E-0008
  0.17500E+0005 -0.29452E+0004 -0.22963E-0008 -0.32040E-0008  0.10307E-0008
  0.17609E+0005 -0.29456E+0004 -0.19560E-0008 -0.26293E-0008  0.74615E-0009
  0.17667E+0005 -0.29458E+0004 -0.17773E-0008 -0.23472E-0008  0.62287E-0009
  0.17333E+0005 -0.28393E+0004 -0.31354E-0008 -0.49331E-0008  0.21655E-0008
  0.17391E+0005 -0.28400E+0004 -0.29935E-0008 -0.45795E-0008  0.18998E-0008
  0.17500E+0005 -0.28412E+0004 -0.26825E-0008 -0.39109E-0008  0.14548E-0008
  0.17609E+0005 -0.28425E+0004 -0.23370E-0008 -0.32654E-0008  0.10857E-0008
  0.17667E+0005 -0.28431E+0004 -0.21483E-0008 -0.29416E-0008  0.92179E-0009
  0.17333E+0005 -0.27342E+0004 -0.33740E-0008 -0.56239E-0008  0.27832E-0008
  0.17391E+0005 -0.27352E+0004 -0.32771E-0008 -0.52830E-0008  0.24716E-0008
  0.17500E+0005 -0.27373E+0004 -0.30222E-0008 -0.46065E-0008  0.19373E-0008
  0.17609E+0005 -0.27393E+0004 -0.27005E-0008 -0.39208E-0008  0.14814E-0008
  0.17667E+0005 -0.27404E+0004 -0.25138E-0008 -0.35661E-0008  0.12734E-0008
  0.17333E+0005 -0.26787E+0004 -0.34407E-0008 -0.59289E-0008  0.31195E-0008
  0.17391E+0005 -0.26800E+0004 -0.33784E-0008 -0.56097E-0008  0.27868E-0008
  0.17500E+0005 -0.26824E+0004 -0.31723E-0008 -0.49522E-0008  0.22086E-0008
  0.17609E+0005 -0.26849E+0004 -0.28775E-0008 -0.42621E-0008  0.17084E-0008
  0.17667E+0005 -0.26862E+0004 -0.26970E-0008 -0.38978E-0008  0.14779E-0008
  0.17667E+0005 -0.30000E+0004 -0.15869E-0008 -0.20544E-0008  0.48773E-0009
  0.17724E+0005 -0.30000E+0004 -0.14244E-0008 -0.18145E-0008  0.39703E-0009
  0.17833E+0005 -0.30000E+0004 -0.11358E-0008 -0.14064E-0008  0.26075E-0009
  0.17942E+0005 -0.30000E+0004 -0.87935E-0009 -0.10612E-0008  0.16454E-0009
  0.18000E+0005 -0.30000E+0004 -0.75928E-0009 -0.90463E-0009  0.12587E-0009
  0.17667E+0005 -0.29458E+0004 -0.17773E-0008 -0.23472E-0008  0.62287E-0009
  0.17724E+0005 -0.29460E+0004 -0.16044E-0008 -0.20828E-0008  0.51438E-0009
  0.17833E+0005 -0.29463E+0004 -0.12930E-0008 -0.16293E-0008  0.34982E-0009
  0.17942E+0005 -0.29466E+0004 -0.10125E-0008 -0.12416E-0008  0.22950E-0009
  0.18000E+0005 -0.29468E+0004 -0.87873E-0009 -0.10638E-0008  0.18177E-0009
  0.17667E+0005 -0.28431E+0004 -0.21483E-0008 -0.29416E-0008  0.92179E-0009
  0.17724E+0005 -0.28436E+0004 -0.19602E-0008 -0.26334E-0008  0.77527E-0009
  0.17833E+0005 -0.28445E+0004 -0.16120E-0008 -0.20959E-0008  0.54902E-0009
  0.17942E+0005 -0.28454E+0004 -0.12879E-0008 -0.16261E-0008  0.37818E-0009
  0.18000E+0005 -0.28459E+0004 -0.11304E-0008 -0.14072E-0008  0.30820E-0009
  0.17667E+0005 -0.27404E+0004 -0.25138E-0008 -0.35661E-0008  0.12734E-0008
  0.17724E+0005 -0.27412E+0004 -0.23209E-0008 -0.32228E-0008  0.10864E-0008
  0.17833E+0005 -0.27427E+0004 -0.19507E-0008 -0.26103E-0008  0.78942E-0009
  0.17942E+0005 -0.27442E+0004 -0.15913E-0008 -0.20608E-0008  0.55931E-0009
  0.18000E+0005 -0.27450E+0004 -0.14111E-0008 -0.17998E-0008  0.46271E-0009
  0.17667E+0005 -0.26862E+0004 -0.26970E-0008 -0.38978E-0008  0.14779E-0008
  0.17724E+0005 -0.26872E+0004 -0.25080E-0008 -0.35411E-0008  0.12680E-0008
  0.17833E+0005 -0.26890E+0004 -0.21336E-0008 -0.28961E-0008  0.93211E-0009
  0.17942E+0005 -0.26908E+0004 -0.17599E-0008 -0.23077E-0008  0.66796E-0009
  0.18000E+0005 -0.26918E+0004 -0.15698E-0008 -0.20246E-0008  0.55452E-0009
  0.18000E+0005 -0.30000E+0004 -0.75928E-0009 -0.90463E-0009  0.12587E-0009
  0.18058E+0005 -0.30000E+0004 -0.64923E-0009 -0.76411E-0009  0.95428E-0010
  0.18167E+0005 -0.30000E+0004 -0.46952E-0009 -0.54136E-0009  0.53725E-0010
  0.18276E+0005 -0.30000E+0004 -0.32582E-0009 -0.36961E-0009  0.28863E-0010
  0.18333E+0005 -0.30000E+0004 -0.26469E-0009 -0.29636E-0009  0.18158E-0010
  0.18000E+0005 -0.29468E+0004 -0.87873E-0009 -0.10638E-0008  0.18177E-0009
  0.18058E+0005 -0.29470E+0004 -0.75665E-0009 -0.90414E-0009  0.14096E-0009
  0.18167E+0005 -0.29473E+0004 -0.55400E-0009 -0.64812E-0009  0.85924E-0010
  0.18276E+0005 -0.29476E+0004 -0.39071E-0009 -0.44864E-0009  0.49744E-0010
  0.18333E+0005 -0.29478E+0004 -0.31918E-0009 -0.36375E-0009  0.36929E-0010
  0.18000E+0005 -0.28459E+0004 -0.11304E-0008 -0.14072E-0008  0.30820E-0009
  0.18058E+0005 -0.28464E+0004 -0.98355E-0009 -0.12077E-0008  0.24700E-0009
  0.18167E+0005 -0.28474E+0004 -0.73673E-0009 -0.88354E-0009  0.16036E-0009
  0.18276E+0005 -0.28484E+0004 -0.53210E-0009 -0.62589E-0009  0.10165E-0009
  0.18333E+0005 -0.28489E+0004 -0.44118E-0009 -0.51447E-0009  0.79683E-0010
  0.18000E+0005 -0.27450E+0004 -0.14111E-0008 -0.17998E-0008  0.46271E-0009
  0.18058E+0005 -0.27459E+0004 -0.12412E-0008 -0.15597E-0008  0.37858E-0009
  0.18167E+0005 -0.27475E+0004 -0.94851E-0009 -0.11624E-0008  0.25423E-0009
  0.18276E+0005 -0.27491E+0004 -0.70015E-0009 -0.83977E-0009  0.16674E-0009
  0.18333E+0005 -0.27499E+0004 -0.58767E-0009 -0.69795E-0009  0.13209E-0009
  0.18000E+0005 -0.26918E+0004 -0.15698E-0008 -0.20246E-0008  0.55452E-0009
  0.18058E+0005 -0.26928E+0004 -0.13882E-0008 -0.17633E-0008  0.45754E-0009
  0.18167E+0005 -0.26948E+0004 -0.10725E-0008 -0.13267E-0008  0.31092E-0009
  0.18276E+0005 -0.26967E+0004 -0.79976E-0009 -0.96783E-0009  0.20672E-0009
  0.18333E+0005 -0.26977E+0004 -0.67595E-0009 -0.80862E-0009  0.16402E-0009
  0.18333E+0005 -0.30000E+0004 -0.26469E-0009 -0.29636E-0009  0.18158E-0010
  0.18391E+0005 -0.30000E+0004 -0.21150E-0009 -0.23500E-0009  0.12190E-0010
  0.18500E+0005 -0.30000E+0004 -0.13260E-0009 -0.14435E-0009  0.42601E-0011
  0.18609E+0005 -0.30000E+0004 -0.75636E-0010 -0.81547E-0010  0.19637E-0011
  0.18667E+0005 -0.30000E+0004 -0.54370E-0010 -0.57353E-0010  0.59027E-0013
  0.18333E+0005 -0.29478E+0004 -0.31918E-0009 -0.36375E-0009  0.36929E-0010
  0.18391E+0005 -0.29480E+0004 -0.25787E-0009 -0.29089E-0009  0.26447E-0010
  0.18500E+0005 -0.29484E+0004 -0.16451E-0009 -0.18292E-0009  0.14404E-0010
  0.18609E+0005 -0.29488E+0004 -0.97712E-0010 -0.10744E-0009  0.77924E-0011
  0.18667E+0005 -0.29490E+0004 -0.71481E-0010 -0.78214E-0010  0.55491E-0011
  0.18333E+0005 -0.28489E+0004 -0.44118E-0009 -0.51447E-0009  0.79683E-0010
  0.18391E+0005 -0.28495E+0004 -0.36103E-0009 -0.41776E-0009  0.61092E-0010
  0.18500E+0005 -0.28507E+0004 -0.23851E-0009 -0.27229E-0009  0.36946E-0010
  0.18609E+0005 -0.28518E+0004 -0.14808E-0009 -0.16839E-0009  0.23112E-0010
  0.18667E+0005 -0.28524E+0004 -0.11212E-0009 -0.12724E-0009  0.18105E-0010
  0.18333E+0005 -0.27499E+0004 -0.58767E-0009 -0.69795E-0009  0.13209E-0009
  0.18391E+0005 -0.27510E+0004 -0.48777E-0009 -0.57399E-0009  0.10370E-0009
  0.18500E+0005 -0.27529E+0004 -0.33069E-0009 -0.38428E-0009  0.65593E-0010
  0.18609E+0005 -0.27548E+0004 -0.21297E-0009 -0.24591E-0009  0.41954E-0010
  0.18667E+0005 -0.27558E+0004 -0.16526E-0009 -0.19032E-0009  0.32177E-0010
  0.18333E+0005 -0.26977E+0004 -0.67595E-0009 -0.80862E-0009  0.16402E-0009
  0.18391E+0005 -0.26990E+0004 -0.56401E-0009 -0.66875E-0009  0.13024E-0009
  0.18500E+0005 -0.27013E+0004 -0.38747E-0009 -0.45318E-0009  0.82829E-0010
  0.18609E+0005 -0.27036E+0004 -0.25303E-0009 -0.29405E-0009  0.53406E-0010
  0.18667E+0005 -0.27049E+0004 -0.19862E-0009 -0.22936E-0009  0.40114E-0010
  0.18667E+0005 -0.30000E+0004 -0.54370E-0010 -0.57353E-0010  0.59027E-0013
  0.18724E+0005 -0.30000E+0004 -0.36492E-0010 -0.38888E-0010  0.86037E-0012
  0.18833E+0005 -0.30000E+0004 -0.13594E-0010 -0.14810E-0010  0.15259E-0011
  0.18942E+0005 -0.30000E+0004  0.40079E-0012 -0.72537E-0012  0.16533E-0011
  0.19000E+0005 -0.30000E+0004  0.40360E-0011  0.30200E-0011  0.71716E-0012
  0.18667E+0005 -0.29490E+0004 -0.71481E-0010 -0.78214E-0010  0.55491E-0011
  0.18724E+0005 -0.29493E+0004 -0.50020E-0010 -0.54920E-0010  0.50314E-0011
  0.18833E+0005 -0.29497E+0004 -0.21853E-0010 -0.24329E-0010  0.37855E-0011
  0.18942E+0005 -0.29501E+0004 -0.52730E-0011 -0.61129E-0011  0.20424E-0011
  0.19000E+0005 -0.29503E+0004  0.63723E-0012 -0.17546E-0012  0.13737E-0011
  0.18667E+0005 -0.28524E+0004 -0.11212E-0009 -0.12724E-0009  0.18105E-0010
  0.18724E+0005 -0.28531E+0004 -0.82139E-0010 -0.93461E-0010  0.14342E-0010
  0.18833E+0005 -0.28543E+0004 -0.40883E-0010 -0.47673E-0010  0.96809E-0011
  0.18942E+0005 -0.28554E+0004 -0.16063E-0010 -0.19630E-0010  0.55291E-0011
  0.19000E+0005 -0.28561E+0004 -0.81463E-0011 -0.10305E-0010  0.31151E-0011
  0.18667E+0005 -0.27558E+0004 -0.16526E-0009 -0.19032E-0009  0.32177E-0010
  0.18724E+0005 -0.27569E+0004 -0.12486E-0009 -0.14416E-0009  0.25473E-0010
  0.18833E+0005 -0.27588E+0004 -0.68659E-0010 -0.79941E-0010  0.15990E-0010
  0.18942E+0005 -0.27608E+0004 -0.32033E-0010 -0.38784E-0010  0.98924E-0011
  0.19000E+0005 -0.27619E+0004 -0.19211E-0010 -0.23973E-0010  0.67188E-0011
  0.18667E+0005 -0.27049E+0004 -0.19862E-0009 -0.22936E-0009  0.40114E-0010
  0.18724E+0005 -0.27061E+0004 -0.15239E-0009 -0.17638E-0009  0.31733E-0010
  0.18833E+0005 -0.27085E+0004 -0.85877E-0010 -0.10023E-0009  0.19969E-0010
  0.18942E+0005 -0.27109E+0004 -0.42684E-0010 -0.51292E-0010  0.12185E-0010
  0.19000E+0005 -0.27122E+0004 -0.28467E-0010 -0.33377E-0010  0.68761E-0011
  0.19000E+0005 -0.30000E+0004  0.40360E-0011  0.30200E-0011  0.71716E-0012
  0.19058E+0005 -0.30000E+0004  0.72315E-0011  0.66723E-0011  0.75591E-0012
  0.19167E+0005 -0.30000E+0004  0.92667E-0011  0.94341E-0011  0.45605E-0012
  0.19276E+0005 -0.30000E+0004  0.97909E-0011  0.93448E-0011  0.14142E-0011
  0.19333E+0005 -0.30000E+0004  0.91943E-0011  0.91296E-0011  0.11173E-0011
  0.19000E+0005 -0.29503E+0004  0.63723E-0012 -0.17546E-0012  0.13737E-0011
  0.19058E+0005 -0.29504E+0004  0.49540E-0011  0.38141E-0011  0.16482E-0011
  0.19167E+0005 -0.29507E+0004  0.93305E-0011  0.80875E-0011  0.23479E-0011
  0.19276E+0005 -0.29510E+0004  0.10043E-0010  0.91528E-0011  0.24400E-0011
  0.19333E+0005 -0.29512E+0004  0.10046E-0010  0.88753E-0011  0.29247E-0011
  0.19000E+0005 -0.28561E+0004 -0.81463E-0011 -0.10305E-0010  0.31151E-0011
  0.19058E+0005 -0.28565E+0004 -0.12662E-0011 -0.31715E-0011  0.28615E-0011
  0.19167E+0005 -0.28574E+0004  0.64846E-0011  0.46242E-0011  0.33125E-0011
  0.19276E+0005 -0.28582E+0004  0.85296E-0011  0.76368E-0011  0.29725E-0011
  0.19333E+0005 -0.28586E+0004  0.93651E-0011  0.85102E-0011  0.27665E-0011
  0.19000E+0005 -0.27619E+0004 -0.19211E-0010 -0.23973E-0010  0.67188E-0011
  0.19058E+0005 -0.27626E+0004 -0.94211E-0011 -0.13199E-0010  0.54692E-0011
  0.19167E+0005 -0.27640E+0004  0.17598E-0011 -0.58878E-0012  0.36958E-0011
  0.19276E+0005 -0.27653E+0004  0.68763E-0011  0.57606E-0011  0.27240E-0011
  0.19333E+0005 -0.27661E+0004  0.79081E-0011  0.71567E-0011  0.31257E-0011
  0.19000E+0005 -0.27122E+0004 -0.28467E-0010 -0.33377E-0010  0.68761E-0011
  0.19058E+0005 -0.27130E+0004 -0.15433E-0010 -0.19865E-0010  0.59459E-0011
  0.19167E+0005 -0.27147E+0004 -0.19623E-0011 -0.39874E-0011  0.30999E-0011
  0.19276E+0005 -0.27164E+0004  0.59980E-0011  0.36192E-0011  0.31880E-0011
  0.19333E+0005 -0.27172E+0004  0.73433E-0011  0.58308E-0011  0.33346E-0011
  0.19333E+0005 -0.30000E+0004  0.91943E-0011  0.91296E-0011  0.11173E-0011
  0.19391E+0005 -0.30000E+0004  0.93893E-0011  0.81504E-0011  0.33370E-0011
  0.19500E+0005 -0.30000E+0004  0.71833E-0011  0.58764E-0011  0.32743E-0011
  0.19609E+0005 -0.30000E+0004  0.49289E-0011  0.42831E-0011  0.20880E-0011
  0.19667E+0005 -0.30000E+0004  0.46288E-0011  0.25613E-0011  0.38998E-0011
  0.19333E+0005 -0.29512E+0004  0.10046E-0010  0.88753E-0011  0.29247E-0011
  0.19391E+0005 -0.29513E+0004  0.95547E-0011  0.86667E-0011  0.29992E-0011
  0.19500E+0005 -0.29516E+0004  0.81370E-0011  0.67887E-0011  0.34613E-0011
  0.19609E+0005 -0.29518E+0004  0.57447E-0011  0.47610E-0011  0.25502E-0011
  0.19667E+0005 -0.29519E+0004  0.53662E-0011  0.42428E-0011  0.35446E-0011
  0.19333E+0005 -0.28586E+0004  0.93651E-0011  0.85102E-0011  0.27665E-0011
  0.19391E+0005 -0.28590E+0004  0.96982E-0011  0.83193E-0011  0.32571E-0011
  0.19500E+0005 -0.28597E+0004  0.89496E-0011  0.71677E-0011  0.35329E-0011
  0.19609E+0005 -0.28604E+0004  0.73376E-0011  0.53084E-0011  0.30777E-0011
  0.19667E+0005 -0.28608E+0004  0.45253E-0011  0.35470E-0011  0.11496E-0011
  0.19333E+0005 -0.27661E+0004  0.79081E-0011  0.71567E-0011  0.31257E-0011
  0.19391E+0005 -0.27667E+0004  0.79653E-0011  0.75374E-0011  0.23378E-0011
  0.19500E+0005 -0.27679E+0004  0.89831E-0011  0.74653E-0011  0.35386E-0011
  0.19609E+0005 -0.27690E+0004  0.72635E-0011  0.59757E-0011  0.29002E-0011
  0.19667E+0005 -0.27697E+0004  0.75948E-0011  0.60603E-0011  0.31471E-0011
  0.19333E+0005 -0.27172E+0004  0.73433E-0011  0.58308E-0011  0.33346E-0011
  0.19391E+0005 -0.27180E+0004  0.77881E-0011  0.72506E-0011  0.21147E-0011
  0.19500E+0005 -0.27194E+0004  0.83928E-0011  0.76982E-0011  0.25355E-0011
  0.19609E+0005 -0.27208E+0004  0.82887E-0011  0.70720E-0011  0.28447E-0011
  0.19667E+0005 -0.27216E+0004  0.62801E-0011  0.68302E-0011  0.11839E-0011
  0.19667E+0005 -0.30000E+0004  0.46288E-0011  0.25613E-0011  0.38998E-0011
  0.19724E+0005 -0.30000E+0004  0.33700E-0011  0.31549E-0011  0.12617E-0011
  0.19833E+0005 -0.30000E+0004  0.22490E-0011  0.23587E-0011  0.71843E-0012
  0.19942E+0005 -0.30000E+0004  0.23522E-0011  0.11834E-0011  0.10479E-0011
  0.20000E+0005 -0.30000E+0004  0.18789E-0011  0.13645E-0011 -0.22036E-0012
  0.19667E+0005 -0.29519E+0004  0.53662E-0011  0.42428E-0011  0.35446E-0011
  0.19724E+0005 -0.29522E+0004  0.33816E-0011  0.33193E-0011  0.11362E-0011
  0.19833E+0005 -0.29527E+0004  0.23601E-0011  0.23081E-0011  0.79053E-0012
  0.19942E+0005 -0.29532E+0004  0.16355E-0011  0.12019E-0011  0.19530E-0012
  0.20000E+0005 -0.29534E+0004  0.20015E-0011  0.78465E-0012  0.68042E-0012
  0.19667E+0005 -0.28608E+0004  0.45253E-0011  0.35470E-0011  0.11496E-0011
  0.19724E+0005 -0.28615E+0004  0.43627E-0011  0.38049E-0011  0.11451E-0011
  0.19833E+0005 -0.28630E+0004  0.27067E-0011  0.22642E-0011  0.89443E-0012
  0.19942E+0005 -0.28644E+0004  0.66309E-0012  0.10617E-0011 -0.56782E-0012
  0.20000E+0005 -0.28651E+0004  0.16388E-0011  0.48580E-0012  0.10810E-0011
  0.19667E+0005 -0.27697E+0004  0.75948E-0011  0.60603E-0011  0.31471E-0011
  0.19724E+0005 -0.27709E+0004  0.49818E-0011  0.42966E-0011  0.18661E-0011
  0.19833E+0005 -0.27733E+0004  0.30707E-0011  0.26961E-0011  0.11167E-0011
  0.19942E+0005 -0.27756E+0004  0.64418E-0012  0.12708E-0011 -0.70727E-0012
  0.20000E+0005 -0.27769E+0004  0.26291E-0012  0.10620E-0011 -0.82103E-0012
  0.19667E+0005 -0.27216E+0004  0.62801E-0011  0.68302E-0011  0.11839E-0011
  0.19724E+0005 -0.27231E+0004  0.52601E-0011  0.45213E-0011  0.16821E-0011
  0.19833E+0005 -0.27259E+0004  0.37604E-0011  0.32955E-0011  0.95691E-0012
  0.19942E+0005 -0.27288E+0004  0.15857E-0011  0.16807E-0011 -0.10604E-0012
  0.20000E+0005 -0.27303E+0004 -0.88552E-0012  0.69897E-0012 -0.20957E-0011
  0.00000E+0000 -0.26821E+0004 -0.27394E-0012  0.96103E-0013 -0.52961E-0014
  0.57558E+0002 -0.26810E+0004 -0.23457E-0012 -0.60943E-0013  0.17424E-0012
  0.16667E+0003 -0.26787E+0004 -0.63381E-0013  0.10296E-0012  0.17607E-0012
  0.27578E+0003 -0.26765E+0004  0.27484E-0013  0.69852E-0013  0.28116E-0012
  0.33333E+0003 -0.26753E+0004  0.14341E-0012 -0.23668E-0013  0.53111E-0012
  0.00000E+0000 -0.26273E+0004 -0.31387E-0012 -0.73092E-0013  0.90654E-0014
  0.57558E+0002 -0.26259E+0004 -0.15481E-0012  0.61754E-0013  0.13740E-0012
  0.16667E+0003 -0.26233E+0004  0.11879E-0013  0.14142E-0012  0.22991E-0012
  0.27578E+0003 -0.26206E+0004  0.72368E-0013  0.13297E-0012  0.25345E-0012
  0.33333E+0003 -0.26193E+0004  0.13091E-0012  0.13130E-0012  0.31697E-0012
  0.00000E+0000 -0.25232E+0004 -0.17826E-0012 -0.60990E-0013  0.54251E-0013
  0.57558E+0002 -0.25214E+0004 -0.94814E-0013 -0.14354E-0013  0.11768E-0012
  0.16667E+0003 -0.25181E+0004  0.64429E-0013  0.10740E-0012  0.24124E-0012
  0.27578E+0003 -0.25148E+0004  0.12685E-0012  0.16314E-0012  0.20408E-0012
  0.33333E+0003 -0.25130E+0004 -0.42511E-0013  0.89265E-0014  0.10262E-0013
  0.00000E+0000 -0.24192E+0004 -0.11008E-0012 -0.46694E-0013  0.16343E-0013
  0.57558E+0002 -0.24170E+0004 -0.47928E-0013 -0.72944E-0013  0.10322E-0012
  0.16667E+0003 -0.24129E+0004  0.47284E-0013  0.31933E-0013  0.14142E-0012
  0.27578E+0003 -0.24089E+0004  0.17143E-0012  0.13639E-0012  0.22419E-0012
  0.33333E+0003 -0.24067E+0004  0.16885E-0012  0.14496E-0012  0.18934E-0012
  0.00000E+0000 -0.23643E+0004 -0.18893E-0013  0.12703E-0012 -0.71705E-0014
  0.57558E+0002 -0.23619E+0004  0.81996E-0014 -0.27341E-0013  0.10688E-0012
  0.16667E+0003 -0.23575E+0004  0.90297E-0013  0.88204E-0013  0.75636E-0013
  0.27578E+0003 -0.23530E+0004  0.20327E-0012  0.11052E-0012  0.27110E-0012
  0.33333E+0003 -0.23507E+0004  0.23798E-0012  0.55277E-0013  0.38556E-0012
  0.33333E+0003 -0.26753E+0004  0.14341E-0012 -0.23668E-0013  0.53111E-0012
  0.39089E+0003 -0.26745E+0004  0.24971E-0012  0.81778E-0013  0.60205E-0012
  0.50000E+0003 -0.26730E+0004  0.14549E-0012  0.27950E-0012  0.28133E-0012
  0.60911E+0003 -0.26714E+0004  0.93511E-0014  0.22786E-0012  0.10504E-0012
  0.66667E+0003 -0.26706E+0004  0.53558E-0013  0.20588E-0012  0.18280E-0012
  0.33333E+0003 -0.26193E+0004  0.13091E-0012  0.13130E-0012  0.31697E-0012
  0.39089E+0003 -0.26183E+0004  0.24452E-0012  0.28222E-0012  0.37689E-0012
  0.50000E+0003 -0.26165E+0004  0.13709E-0012  0.24660E-0012  0.26700E-0012
  0.60911E+0003 -0.26147E+0004  0.28340E-0013  0.22519E-0012  0.12332E-0012
  0.66667E+0003 -0.26138E+0004  0.41620E-0013  0.21468E-0012  0.18088E-0012
  0.33333E+0003 -0.25130E+0004 -0.42511E-0013  0.89265E-0014  0.10262E-0013
  0.39089E+0003 -0.25118E+0004  0.11694E-0012  0.21640E-0012  0.12107E-0012
  0.50000E+0003 -0.25095E+0004  0.19034E-0012  0.29229E-0012  0.22324E-0012
  0.60911E+0003 -0.25072E+0004  0.13885E-0012  0.30621E-0012  0.17268E-0012
  0.66667E+0003 -0.25060E+0004  0.75977E-0013  0.27638E-0012  0.17997E-0012
  0.33333E+0003 -0.24067E+0004  0.16885E-0012  0.14496E-0012  0.18934E-0012
  0.39089E+0003 -0.24052E+0004  0.21797E-0012  0.22539E-0012  0.22642E-0012
  0.50000E+0003 -0.24024E+0004  0.17083E-0012  0.24854E-0012  0.21904E-0012
  0.60911E+0003 -0.23996E+0004  0.12058E-0012  0.33203E-0012  0.17116E-0012
  0.66667E+0003 -0.23982E+0004  0.50417E-0013  0.28001E-0012  0.17301E-0012
  0.33333E+0003 -0.23507E+0004  0.23798E-0012  0.55277E-0013  0.38556E-0012
  0.39089E+0003 -0.23490E+0004  0.20717E-0012  0.84388E-0013  0.33301E-0012
  0.50000E+0003 -0.23460E+0004  0.12570E-0012  0.18020E-0012  0.21110E-0012
  0.60911E+0003 -0.23429E+0004  0.88402E-0013  0.29330E-0012  0.17390E-0012
  0.66667E+0003 -0.23413E+0004  0.49859E-0013  0.24729E-0012  0.21431E-0012
  0.66667E+0003 -0.26706E+0004  0.53558E-0013  0.20588E-0012  0.18280E-0012
  0.72422E+0003 -0.26703E+0004  0.83029E-0013  0.22383E-0012  0.18029E-0012
  0.83333E+0003 -0.26696E+0004  0.99922E-0013  0.20936E-0012  0.22004E-0012
  0.94244E+0003 -0.26690E+0004  0.89690E-0013  0.17917E-0012  0.27223E-0012
  0.10000E+0004 -0.26686E+0004  0.86354E-0013  0.14584E-0012  0.32745E-0012
  0.66667E+0003 -0.26138E+0004  0.41620E-0013  0.21468E-0012  0.18088E-0012
  0.72422E+0003 -0.26134E+0004  0.21691E-0013  0.28558E-0012  0.91574E-0013
  0.83333E+0003 -0.26126E+0004  0.62603E-0013  0.22079E-0012  0.21186E-0012
  0.94244E+0003 -0.26118E+0004  0.64287E-0013  0.17028E-0012  0.28937E-0012
  0.10000E+0004 -0.26114E+0004  0.21704E-0013  0.12252E-0012  0.29669E-0012
  0.66667E+0003 -0.25060E+0004  0.75977E-0013  0.27638E-0012  0.17997E-0012
  0.72422E+0003 -0.25054E+0004  0.55089E-0014  0.29408E-0012  0.15900E-0012
  0.83333E+0003 -0.25044E+0004 -0.37312E-0013  0.22829E-0012  0.22301E-0012
  0.94244E+0003 -0.25034E+0004 -0.50270E-0013  0.15429E-0012  0.29285E-0012
  0.10000E+0004 -0.25029E+0004 -0.91909E-0013  0.83717E-0013  0.30553E-0012
  0.66667E+0003 -0.23982E+0004  0.50417E-0013  0.28001E-0012  0.17301E-0012
  0.72422E+0003 -0.23975E+0004  0.26194E-0013  0.31584E-0012  0.18135E-0012
  0.83333E+0003 -0.23963E+0004 -0.16591E-0012  0.22687E-0012  0.13336E-0012
  0.94244E+0003 -0.23951E+0004 -0.16956E-0012  0.12871E-0012  0.24977E-0012
  0.10000E+0004 -0.23944E+0004 -0.21495E-0012  0.17187E-0013  0.27747E-0012
  0.66667E+0003 -0.23413E+0004  0.49859E-0013  0.24729E-0012  0.21431E-0012
  0.72422E+0003 -0.23406E+0004 -0.70990E-0014  0.29782E-0012  0.11443E-0012
  0.83333E+0003 -0.23392E+0004 -0.14154E-0012  0.22072E-0012  0.88297E-0013
  0.94244E+0003 -0.23379E+0004 -0.18169E-0012  0.11518E-0012  0.15972E-0012
  0.10000E+0004 -0.23372E+0004 -0.24556E-0012 -0.22982E-0015  0.18408E-0012
  0.10000E+0004 -0.26686E+0004  0.86354E-0013  0.14584E-0012  0.32745E-0012
  0.10576E+0004 -0.26681E+0004  0.59759E-0013  0.12080E-0012  0.31036E-0012
  0.11667E+0004 -0.26673E+0004 -0.12130E-0012  0.13903E-0012  0.65518E-0013
  0.12758E+0004 -0.26664E+0004 -0.16439E-0012  0.11600E-0012  0.53122E-0014
  0.13333E+0004 -0.26659E+0004 -0.21821E-0012  0.64254E-0013 -0.30972E-0013
  0.10000E+0004 -0.26114E+0004  0.21704E-0013  0.12252E-0012  0.29669E-0012
  0.10576E+0004 -0.26108E+0004 -0.22004E-0013  0.15329E-0012  0.23287E-0012
  0.11667E+0004 -0.26098E+0004 -0.13777E-0012  0.10028E-0012  0.14233E-0012
  0.12758E+0004 -0.26088E+0004 -0.16652E-0012  0.70693E-0013  0.14185E-0012
  0.13333E+0004 -0.26082E+0004 -0.16546E-0012  0.11101E-0012  0.14101E-0012
  0.10000E+0004 -0.25029E+0004 -0.91909E-0013  0.83717E-0013  0.30553E-0012
  0.10576E+0004 -0.25022E+0004 -0.12626E-0012  0.94006E-0013  0.24675E-0012
  0.11667E+0004 -0.25009E+0004 -0.13447E-0012  0.11902E-0012  0.23781E-0012
  0.12758E+0004 -0.24996E+0004 -0.12157E-0012  0.14065E-0012  0.31651E-0012
  0.13333E+0004 -0.24989E+0004 -0.11060E-0012  0.14666E-0012  0.39353E-0012
  0.10000E+0004 -0.23944E+0004 -0.21495E-0012  0.17187E-0013  0.27747E-0012
  0.10576E+0004 -0.23936E+0004 -0.20452E-0012 -0.99732E-0014  0.31007E-0012
  0.11667E+0004 -0.23920E+0004 -0.16374E-0012  0.13319E-0012  0.24038E-0012
  0.12758E+0004 -0.23904E+0004 -0.11241E-0012  0.23823E-0012  0.25356E-0012
  0.13333E+0004 -0.23895E+0004 -0.21922E-0013  0.24637E-0012  0.41415E-0012
  0.10000E+0004 -0.23372E+0004 -0.24556E-0012 -0.22982E-0015  0.18408E-0012
  0.10576E+0004 -0.23363E+0004 -0.21260E-0012 -0.27157E-0013  0.29082E-0012
  0.11667E+0004 -0.23345E+0004 -0.17795E-0012  0.14709E-0012  0.19237E-0012
  0.12758E+0004 -0.23327E+0004 -0.14694E-0012  0.31251E-0012  0.79821E-0013
  0.13333E+0004 -0.23318E+0004 -0.40103E-0013  0.26273E-0012  0.31108E-0012
  0.13333E+0004 -0.26659E+0004 -0.21821E-0012  0.64254E-0013 -0.30972E-0013
  0.13909E+0004 -0.26653E+0004 -0.23444E-0012  0.18141E-0012 -0.15425E-0012
  0.15000E+0004 -0.26641E+0004 -0.15132E-0012  0.14723E-0012 -0.61488E-0013
  0.16091E+0004 -0.26629E+0004 -0.14027E-0012  0.92475E-0013 -0.51688E-0013
  0.16667E+0004 -0.26623E+0004 -0.17428E-0012 -0.22213E-0013 -0.44097E-0014
  0.13333E+0004 -0.26082E+0004 -0.16546E-0012  0.11101E-0012  0.14101E-0012
  0.13909E+0004 -0.26075E+0004 -0.24721E-0012  0.12393E-0012 -0.12174E-0013
  0.15000E+0004 -0.26061E+0004 -0.24902E-0012 -0.18010E-0013  0.40468E-0013
  0.16091E+0004 -0.26047E+0004 -0.18717E-0012 -0.10608E-0012  0.20191E-0012
  0.16667E+0004 -0.26039E+0004 -0.12831E-0012  0.22464E-0013  0.15664E-0012
  0.13333E+0004 -0.24989E+0004 -0.11060E-0012  0.14666E-0012  0.39353E-0012
  0.13909E+0004 -0.24979E+0004 -0.26411E-0012  0.78753E-0013  0.12980E-0012
  0.15000E+0004 -0.24961E+0004 -0.28766E-0012  0.13483E-0013  0.37967E-0013
  0.16091E+0004 -0.24943E+0004 -0.18796E-0012 -0.39737E-0013  0.28363E-0012
  0.16667E+0004 -0.24934E+0004 -0.10902E-0012  0.95960E-0014  0.33699E-0012
  0.13333E+0004 -0.23895E+0004 -0.21922E-0013  0.24637E-0012  0.41415E-0012
  0.13909E+0004 -0.23884E+0004 -0.10060E-0012  0.14307E-0012  0.31294E-0012
  0.15000E+0004 -0.23862E+0004 -0.27381E-0012  0.53475E-0013  0.87279E-0014
  0.16091E+0004 -0.23840E+0004 -0.32637E-0012 -0.12261E-0013 -0.29528E-0014
  0.16667E+0004 -0.23828E+0004 -0.10627E-0012  0.84603E-0013  0.30677E-0012
  0.13333E+0004 -0.23318E+0004 -0.40103E-0013  0.26273E-0012  0.31108E-0012
  0.13909E+0004 -0.23306E+0004 -0.60313E-0013  0.57025E-0013  0.43663E-0012
  0.15000E+0004 -0.23282E+0004 -0.27173E-0012 -0.42090E-0013  0.13767E-0012
  0.16091E+0004 -0.23258E+0004 -0.28107E-0012 -0.31298E-0013  0.83592E-0013
  0.16667E+0004 -0.23245E+0004 -0.74869E-0013  0.11812E-0012  0.32161E-0012
  0.16667E+0004 -0.26623E+0004 -0.17428E-0012 -0.22213E-0013 -0.44097E-0014
  0.17242E+0004 -0.26615E+0004 -0.79495E-0013 -0.10480E-0012  0.29526E-0012
  0.18333E+0004 -0.26601E+0004 -0.68525E-0013 -0.12084E-0012  0.39086E-0012
  0.19424E+0004 -0.26587E+0004 -0.13583E-0012  0.73392E-0013  0.16627E-0012
  0.20000E+0004 -0.26579E+0004  0.75171E-0013  0.29874E-0012  0.44736E-0012
  0.16667E+0004 -0.26039E+0004 -0.12831E-0012  0.22464E-0013  0.15664E-0012
  0.17242E+0004 -0.26031E+0004 -0.23469E-0013  0.78356E-0014  0.36024E-0012
  0.18333E+0004 -0.26014E+0004  0.30783E-0013 -0.59960E-0013  0.54530E-0012
  0.19424E+0004 -0.25997E+0004 -0.32053E-0013 -0.77378E-0014  0.41571E-0012
  0.20000E+0004 -0.25988E+0004 -0.54500E-0013  0.73745E-0013  0.40879E-0012
  0.16667E+0004 -0.24934E+0004 -0.10902E-0012  0.95960E-0014  0.33699E-0012
  0.17242E+0004 -0.24923E+0004 -0.30339E-0013  0.90223E-0013  0.37623E-0012
  0.18333E+0004 -0.24901E+0004  0.42958E-0013 -0.30151E-0013  0.59192E-0012
  0.19424E+0004 -0.24880E+0004  0.33428E-0013 -0.50953E-0013  0.58387E-0012
  0.20000E+0004 -0.24868E+0004 -0.93776E-0013 -0.19663E-0013  0.36629E-0012
  0.16667E+0004 -0.23828E+0004 -0.10627E-0012  0.84603E-0013  0.30677E-0012
  0.17242E+0004 -0.23815E+0004 -0.89232E-0013  0.13506E-0012  0.28448E-0012
  0.18333E+0004 -0.23789E+0004 -0.69995E-0013  0.13598E-0014  0.41905E-0012
  0.19424E+0004 -0.23762E+0004 -0.97119E-0014 -0.16014E-0013  0.52309E-0012
  0.20000E+0004 -0.23749E+0004  0.83018E-0013  0.13132E-0012  0.53486E-0012
  0.16667E+0004 -0.23245E+0004 -0.74869E-0013  0.11812E-0012  0.32161E-0012
  0.17242E+0004 -0.23230E+0004 -0.11613E-0012  0.10115E-0012  0.25228E-0012
  0.18333E+0004 -0.23202E+0004 -0.88421E-0013 -0.65357E-0013  0.40993E-0012
  0.19424E+0004 -0.23173E+0004 -0.49340E-0013 -0.12984E-0012  0.53311E-0012
  0.20000E+0004 -0.23158E+0004  0.13446E-0012  0.35735E-0012  0.38083E-0012
  0.20000E+0004 -0.26579E+0004  0.75171E-0013  0.29874E-0012  0.44736E-0012
  0.20576E+0004 -0.26569E+0004 -0.17759E-0012  0.20256E-0012  0.13063E-0012
  0.21667E+0004 -0.26550E+0004 -0.21665E-0012  0.15900E-0012  0.13078E-0012
  0.22758E+0004 -0.26531E+0004 -0.22828E-0012  0.22178E-0012 -0.45172E-0014
  0.23333E+0004 -0.26521E+0004 -0.29724E-0012  0.76597E-0013 -0.10094E-0012
  0.20000E+0004 -0.25988E+0004 -0.54500E-0013  0.73745E-0013  0.40879E-0012
  0.20576E+0004 -0.25976E+0004 -0.16530E-0012  0.73748E-0013  0.29543E-0012
  0.21667E+0004 -0.25954E+0004 -0.27340E-0012  0.10155E-0012  0.10581E-0012
  0.22758E+0004 -0.25932E+0004 -0.25060E-0012  0.22130E-0012 -0.78284E-0013
  0.23333E+0004 -0.25920E+0004 -0.19902E-0012  0.24910E-0012 -0.70107E-0013
  0.20000E+0004 -0.24868E+0004 -0.93776E-0013 -0.19663E-0013  0.36629E-0012
  0.20576E+0004 -0.24853E+0004 -0.11165E-0012  0.39839E-0013  0.32968E-0012
  0.21667E+0004 -0.24825E+0004 -0.21844E-0012  0.10016E-0012  0.12381E-0012
  0.22758E+0004 -0.24796E+0004 -0.25632E-0012  0.13469E-0012 -0.88662E-0014
  0.23333E+0004 -0.24781E+0004 -0.17449E-0012  0.20718E-0012  0.41641E-0013
  0.20000E+0004 -0.23749E+0004  0.83018E-0013  0.13132E-0012  0.53486E-0012
  0.20576E+0004 -0.23730E+0004 -0.85077E-0013  0.45779E-0013  0.24202E-0012
  0.21667E+0004 -0.23696E+0004 -0.13415E-0012  0.98778E-0013  0.55336E-0013
  0.22758E+0004 -0.23661E+0004 -0.13550E-0012  0.11373E-0012  0.95027E-0013
  0.23333E+0004 -0.23642E+0004 -0.12809E-0012  0.10624E-0012  0.97586E-0013
  0.20000E+0004 -0.23158E+0004  0.13446E-0012  0.35735E-0012  0.38083E-0012
  0.20576E+0004 -0.23138E+0004 -0.92690E-0013 -0.22399E-0013  0.24355E-0012
  0.21667E+0004 -0.23100E+0004 -0.96408E-0013  0.42326E-0013  0.11370E-0012
  0.22758E+0004 -0.23062E+0004 -0.37453E-0013  0.15345E-0012  0.10523E-0012
  0.23333E+0004 -0.23042E+0004 -0.31539E-0013  0.16037E-0012  0.48633E-0013
  0.23333E+0004 -0.26521E+0004 -0.29724E-0012  0.76597E-0013 -0.10094E-0012
  0.23909E+0004 -0.26508E+0004  0.11245E-0013  0.39180E-0012  0.13601E-0012
  0.25000E+0004 -0.26482E+0004 -0.34144E-0013  0.38003E-0012  0.68446E-0013
  0.26091E+0004 -0.26457E+0004 -0.82274E-0013  0.51355E-0012 -0.14611E-0012
  0.26667E+0004 -0.26444E+0004 -0.31184E-0013  0.42859E-0012  0.32992E-0013
  0.23333E+0004 -0.25920E+0004 -0.19902E-0012  0.24910E-0012 -0.70107E-0013
  0.23909E+0004 -0.25904E+0004 -0.10153E-0012  0.33251E-0012  0.63322E-0014
  0.25000E+0004 -0.25875E+0004 -0.34217E-0014  0.42554E-0012  0.45613E-0013
  0.26091E+0004 -0.25845E+0004  0.26622E-0013  0.52097E-0012 -0.23687E-0013
  0.26667E+0004 -0.25830E+0004 -0.28540E-0015  0.45576E-0012  0.28274E-0014
  0.23333E+0004 -0.24781E+0004 -0.17449E-0012  0.20718E-0012  0.41641E-0013
  0.23909E+0004 -0.24761E+0004 -0.13032E-0012  0.19736E-0012  0.84791E-0013
  0.25000E+0004 -0.24724E+0004  0.55220E-0013  0.30894E-0012  0.10426E-0012
  0.26091E+0004 -0.24686E+0004  0.62204E-0013  0.39517E-0012 -0.47833E-0013
  0.26667E+0004 -0.24666E+0004  0.15114E-0012  0.38941E-0012  0.75759E-0013
  0.23333E+0004 -0.23642E+0004 -0.12809E-0012  0.10624E-0012  0.97586E-0013
  0.23909E+0004 -0.23618E+0004 -0.40775E-0013  0.20934E-0012  0.69874E-0013
  0.25000E+0004 -0.23572E+0004  0.23015E-0013  0.16650E-0012  0.14170E-0012
  0.26091E+0004 -0.23526E+0004  0.10242E-0012  0.26772E-0012  0.66215E-0013
  0.26667E+0004 -0.23502E+0004  0.17379E-0012  0.25835E-0012  0.12838E-0012
  0.23333E+0004 -0.23042E+0004 -0.31539E-0013  0.16037E-0012  0.48633E-0013
  0.23909E+0004 -0.23015E+0004  0.88181E-0013  0.26449E-0012  0.87979E-0013
  0.25000E+0004 -0.22965E+0004  0.75216E-0013  0.18082E-0012  0.17017E-0012
  0.26091E+0004 -0.22914E+0004  0.53273E-0013  0.20862E-0012  0.50961E-0013
  0.26667E+0004 -0.22888E+0004  0.50880E-0013  0.14793E-0012  0.25356E-0013
  0.26667E+0004 -0.26444E+0004 -0.31184E-0013  0.42859E-0012  0.32992E-0013
  0.27242E+0004 -0.26429E+0004 -0.30239E-0013  0.40280E-0012  0.68367E-0013
  0.28333E+0004 -0.26400E+0004 -0.15546E-0013  0.30330E-0012  0.55886E-0013
  0.29424E+0004 -0.26371E+0004 -0.10824E-0013  0.21952E-0012  0.84118E-0013
  0.30000E+0004 -0.26356E+0004 -0.18985E-0013  0.12103E-0012  0.16319E-0012
  0.26667E+0004 -0.25830E+0004 -0.28540E-0015  0.45576E-0012  0.28274E-0014
  0.27242E+0004 -0.25812E+0004  0.38170E-0013  0.42922E-0012  0.47477E-0013
  0.28333E+0004 -0.25778E+0004  0.67407E-0013  0.29128E-0012  0.11420E-0012
  0.29424E+0004 -0.25744E+0004  0.58905E-0013  0.21230E-0012  0.17562E-0012
  0.30000E+0004 -0.25726E+0004  0.93396E-0013  0.11854E-0012  0.30687E-0012
  0.26667E+0004 -0.24666E+0004  0.15114E-0012  0.38941E-0012  0.75759E-0013
  0.27242E+0004 -0.24643E+0004  0.14371E-0012  0.26862E-0012  0.12946E-0012
  0.28333E+0004 -0.24600E+0004  0.11144E-0012  0.26701E-0012  0.11626E-0012
  0.29424E+0004 -0.24556E+0004  0.99258E-0013  0.20017E-0012  0.17982E-0012
  0.30000E+0004 -0.24533E+0004  0.93188E-0013  0.13695E-0012  0.23484E-0012
  0.26667E+0004 -0.23502E+0004  0.17379E-0012  0.25835E-0012  0.12838E-0012
  0.27242E+0004 -0.23474E+0004  0.18365E-0012  0.18356E-0012  0.24960E-0012
  0.28333E+0004 -0.23421E+0004  0.13876E-0012  0.31680E-0012  0.10887E-0012
  0.29424E+0004 -0.23368E+0004  0.59558E-0013  0.15808E-0012  0.12326E-0012
  0.30000E+0004 -0.23341E+0004 -0.42080E-0013 -0.18937E-0013  0.15799E-0012
  0.26667E+0004 -0.22888E+0004  0.50880E-0013  0.14793E-0012  0.25356E-0013
  0.27242E+0004 -0.22857E+0004  0.10462E-0012  0.14809E-0012  0.16067E-0012
  0.28333E+0004 -0.22800E+0004  0.30236E-0013  0.21483E-0012 -0.14544E-0013
  0.29424E+0004 -0.22742E+0004  0.20378E-0013  0.15312E-0012  0.25461E-0013
  0.30000E+0004 -0.22711E+0004 -0.80691E-0013 -0.13033E-0012  0.16636E-0012
  0.30000E+0004 -0.26356E+0004 -0.18985E-0013  0.12103E-0012  0.16319E-0012
  0.30576E+0004 -0.26344E+0004  0.10687E-0012  0.24427E-0012  0.26425E-0012
  0.31667E+0004 -0.26323E+0004  0.25680E-0012  0.27061E-0012  0.37729E-0012
  0.32758E+0004 -0.26302E+0004  0.36159E-0012  0.46881E-0012  0.33741E-0012
  0.33333E+0004 -0.26290E+0004  0.43130E-0012  0.41133E-0012  0.44481E-0012
  0.30000E+0004 -0.25726E+0004  0.93396E-0013  0.11854E-0012  0.30687E-0012
  0.30576E+0004 -0.25713E+0004  0.10545E-0012  0.18026E-0012  0.26305E-0012
  0.31667E+0004 -0.25688E+0004  0.21646E-0012  0.31781E-0012  0.28264E-0012
  0.32758E+0004 -0.25663E+0004  0.28088E-0012  0.35449E-0012  0.29834E-0012
  0.33333E+0004 -0.25650E+0004  0.37951E-0012  0.44638E-0012  0.29841E-0012
  0.30000E+0004 -0.24533E+0004  0.93188E-0013  0.13695E-0012  0.23484E-0012
  0.30576E+0004 -0.24517E+0004  0.87031E-0013  0.64851E-0013  0.30944E-0012
  0.31667E+0004 -0.24484E+0004  0.12381E-0012  0.19692E-0012  0.26056E-0012
  0.32758E+0004 -0.24452E+0004  0.14062E-0012  0.18970E-0012  0.23561E-0012
  0.33333E+0004 -0.24435E+0004  0.16785E-0012  0.15197E-0012  0.29002E-0012
  0.30000E+0004 -0.23341E+0004 -0.42080E-0013 -0.18937E-0013  0.15799E-0012
  0.30576E+0004 -0.23320E+0004  0.33503E-0014  0.16222E-0013  0.27290E-0012
  0.31667E+0004 -0.23281E+0004  0.42353E-0013  0.11477E-0012  0.22249E-0012
  0.32758E+0004 -0.23242E+0004  0.45600E-0013  0.11550E-0012  0.18001E-0012
  0.33333E+0004 -0.23221E+0004  0.98201E-0013  0.16796E-0012  0.23845E-0012
  0.30000E+0004 -0.22711E+0004 -0.80691E-0013 -0.13033E-0012  0.16636E-0012
  0.30576E+0004 -0.22689E+0004 -0.11320E-0012 -0.37183E-0013  0.10587E-0012
  0.31667E+0004 -0.22646E+0004 -0.28589E-0013  0.58939E-0013  0.13295E-0012
  0.32758E+0004 -0.22603E+0004 -0.21316E-0013  0.82364E-0013  0.13993E-0012
  0.33333E+0004 -0.22581E+0004  0.96069E-0013  0.15941E-0012  0.28196E-0012
  0.33333E+0004 -0.26290E+0004  0.43130E-0012  0.41133E-0012  0.44481E-0012
  0.33909E+0004 -0.26284E+0004  0.38738E-0012  0.36823E-0012  0.36804E-0012
  0.35000E+0004 -0.26271E+0004  0.38685E-0012  0.36738E-0012  0.28225E-0012
  0.36091E+0004 -0.26259E+0004  0.51236E-0012  0.43497E-0012  0.35541E-0012
  0.36667E+0004 -0.26252E+0004  0.47335E-0012  0.36179E-0012  0.34301E-0012
  0.33333E+0004 -0.25650E+0004  0.37951E-0012  0.44638E-0012  0.29841E-0012
  0.33909E+0004 -0.25642E+0004  0.29523E-0012  0.32169E-0012  0.26363E-0012
  0.35000E+0004 -0.25627E+0004  0.34396E-0012  0.40242E-0012  0.22418E-0012
  0.36091E+0004 -0.25613E+0004  0.47187E-0012  0.47089E-0012  0.26099E-0012
  0.36667E+0004 -0.25605E+0004  0.42569E-0012  0.35135E-0012  0.24914E-0012
  0.33333E+0004 -0.24435E+0004  0.16785E-0012  0.15197E-0012  0.29002E-0012
  0.33909E+0004 -0.24425E+0004  0.19912E-0012  0.25881E-0012  0.24552E-0012
  0.35000E+0004 -0.24407E+0004  0.33056E-0012  0.32407E-0012  0.31177E-0012
  0.36091E+0004 -0.24388E+0004  0.35543E-0012  0.29445E-0012  0.29487E-0012
  0.36667E+0004 -0.24378E+0004  0.30628E-0012  0.22555E-0012  0.21560E-0012
  0.33333E+0004 -0.23221E+0004  0.98201E-0013  0.16796E-0012  0.23845E-0012
  0.33909E+0004 -0.23209E+0004  0.10508E-0012  0.26310E-0012  0.18245E-0012
  0.35000E+0004 -0.23186E+0004  0.15766E-0012  0.24386E-0012  0.20230E-0012
  0.36091E+0004 -0.23163E+0004  0.20937E-0012  0.20405E-0012  0.18814E-0012
  0.36667E+0004 -0.23151E+0004  0.27960E-0012  0.16503E-0012  0.24532E-0012
  0.33333E+0004 -0.22581E+0004  0.96069E-0013  0.15941E-0012  0.28196E-0012
  0.33909E+0004 -0.22567E+0004  0.39625E-0013  0.23218E-0012  0.11003E-0012
  0.35000E+0004 -0.22542E+0004  0.30474E-0013  0.20987E-0012  0.26541E-0013
  0.36091E+0004 -0.22517E+0004  0.20409E-0012  0.25490E-0012  0.81260E-0013
  0.36667E+0004 -0.22504E+0004  0.25344E-0012  0.23235E-0012  0.82078E-0013
  0.36667E+0004 -0.26252E+0004  0.47335E-0012  0.36179E-0012  0.34301E-0012
  0.37242E+0004 -0.26244E+0004  0.60237E-0012  0.41588E-0012  0.49045E-0012
  0.38333E+0004 -0.26229E+0004  0.46984E-0012  0.36771E-0012  0.34089E-0012
  0.39424E+0004 -0.26214E+0004  0.20606E-0013  0.15462E-0012  0.62455E-0013
  0.40000E+0004 -0.26206E+0004 -0.16796E-0013  0.52163E-0013  0.31047E-0012
  0.36667E+0004 -0.25605E+0004  0.42569E-0012  0.35135E-0012  0.24914E-0012
  0.37242E+0004 -0.25596E+0004  0.44182E-0012  0.29017E-0012  0.28955E-0012
  0.38333E+0004 -0.25578E+0004  0.43019E-0012  0.18874E-0012  0.38116E-0012
  0.39424E+0004 -0.25561E+0004  0.24502E-0013  0.63500E-0013  0.13303E-0012
  0.40000E+0004 -0.25551E+0004 -0.27110E-0012 -0.79433E-0013 -0.28997E-0013
  0.36667E+0004 -0.24378E+0004  0.30628E-0012  0.22555E-0012  0.21560E-0012
  0.37242E+0004 -0.24366E+0004  0.29172E-0012  0.15279E-0012  0.26291E-0012
  0.38333E+0004 -0.24344E+0004  0.32518E-0012  0.11064E-0012  0.36823E-0012
  0.39424E+0004 -0.24321E+0004  0.10784E-0012  0.36324E-0013  0.23475E-0012
  0.40000E+0004 -0.24310E+0004 -0.17173E-0012 -0.12176E-0012  0.18040E-0013
  0.36667E+0004 -0.23151E+0004  0.27960E-0012  0.16503E-0012  0.24532E-0012
  0.37242E+0004 -0.23137E+0004  0.36196E-0012  0.89445E-0013  0.37580E-0012
  0.38333E+0004 -0.23110E+0004  0.22892E-0012 -0.14723E-0013  0.32677E-0012
  0.39424E+0004 -0.23082E+0004  0.47361E-0013 -0.11306E-0012  0.23527E-0012
  0.40000E+0004 -0.23068E+0004  0.12558E-0013 -0.12711E-0012  0.30283E-0012
  0.36667E+0004 -0.22504E+0004  0.25344E-0012  0.23235E-0012  0.82078E-0013
  0.37242E+0004 -0.22488E+0004  0.23307E-0012  0.13580E-0012  0.13825E-0012
  0.38333E+0004 -0.22458E+0004  0.17048E-0012  0.30560E-0013  0.20264E-0012
  0.39424E+0004 -0.22429E+0004  0.42589E-0013 -0.19683E-0012  0.32137E-0012
  0.40000E+0004 -0.22413E+0004 -0.19408E-0013 -0.15245E-0012  0.28478E-0012
  0.40000E+0004 -0.26206E+0004 -0.16796E-0013  0.52163E-0013  0.31047E-0012
  0.40576E+0004 -0.26198E+0004 -0.14132E-0012 -0.20594E-0013  0.29203E-0012
  0.41667E+0004 -0.26183E+0004 -0.28216E-0012  0.10795E-0012  0.65429E-0013
  0.42758E+0004 -0.26167E+0004 -0.43320E-0012  0.30972E-0012 -0.29581E-0012
  0.43333E+0004 -0.26159E+0004 -0.57357E-0012  0.15950E-0012 -0.34050E-0012
  0.40000E+0004 -0.25551E+0004 -0.27110E-0012 -0.79433E-0013 -0.28997E-0013
  0.40576E+0004 -0.25542E+0004 -0.28313E-0012  0.12205E-0013  0.40597E-0013
  0.41667E+0004 -0.25524E+0004 -0.33180E-0012  0.18551E-0012  0.74337E-0014
  0.42758E+0004 -0.25505E+0004 -0.40469E-0012  0.25125E-0012 -0.27816E-0013
  0.43333E+0004 -0.25496E+0004 -0.53246E-0012  0.22812E-0012 -0.18056E-0012
  0.40000E+0004 -0.24310E+0004 -0.17173E-0012 -0.12176E-0012  0.18040E-0013
  0.40576E+0004 -0.24297E+0004 -0.28384E-0012 -0.39315E-0013 -0.56651E-0013
  0.41667E+0004 -0.24274E+0004 -0.42645E-0012  0.13002E-0012 -0.10623E-0012
  0.42758E+0004 -0.24251E+0004 -0.58587E-0012  0.13666E-0012  0.29215E-0014
  0.43333E+0004 -0.24238E+0004 -0.70778E-0012  0.86541E-0013 -0.46771E-0014
  0.40000E+0004 -0.23068E+0004  0.12558E-0013 -0.12711E-0012  0.30283E-0012
  0.40576E+0004 -0.23053E+0004 -0.19825E-0012 -0.22614E-0012  0.20410E-0012
  0.41667E+0004 -0.23025E+0004 -0.55484E-0012 -0.20698E-0012 -0.60130E-0013
  0.42758E+0004 -0.22996E+0004 -0.85986E-0012 -0.14023E-0012 -0.20598E-0012
  0.43333E+0004 -0.22981E+0004 -0.99081E-0012 -0.53255E-0013 -0.25260E-0012
  0.40000E+0004 -0.22413E+0004 -0.19408E-0013 -0.15245E-0012  0.28478E-0012
  0.40576E+0004 -0.22396E+0004 -0.14544E-0012 -0.24047E-0012  0.30360E-0012
  0.41667E+0004 -0.22365E+0004 -0.63124E-0012 -0.24511E-0012 -0.16195E-0012
  0.42758E+0004 -0.22334E+0004 -0.10394E-0011 -0.45883E-0012 -0.17046E-0012
  0.43333E+0004 -0.22318E+0004 -0.11996E-0011 -0.39447E-0012 -0.15164E-0012
  0.43333E+0004 -0.26159E+0004 -0.57357E-0012  0.15950E-0012 -0.34050E-0012
  0.43909E+0004 -0.26151E+0004 -0.44582E-0012  0.25830E-0012 -0.68714E-0013
  0.45000E+0004 -0.26137E+0004 -0.55258E-0012  0.34436E-0012 -0.19366E-0012
  0.46091E+0004 -0.26123E+0004 -0.19913E-0012  0.30736E-0012  0.39273E-0012
  0.46667E+0004 -0.26115E+0004  0.81927E-0014  0.37083E-0012  0.72204E-0012
  0.43333E+0004 -0.25496E+0004 -0.53246E-0012  0.22812E-0012 -0.18056E-0012
  0.43909E+0004 -0.25487E+0004 -0.48796E-0012  0.31567E-0012 -0.14670E-0013
  0.45000E+0004 -0.25470E+0004 -0.70859E-0012  0.21341E-0012 -0.17686E-0012
  0.46091E+0004 -0.25454E+0004 -0.45761E-0012  0.26473E-0012  0.17136E-0012
  0.46667E+0004 -0.25445E+0004 -0.20532E-0012  0.42422E-0012  0.49989E-0012
  0.43333E+0004 -0.24238E+0004 -0.70778E-0012  0.86541E-0013 -0.46771E-0014
  0.43909E+0004 -0.24227E+0004 -0.92310E-0012  0.51229E-0013 -0.19841E-0012
  0.45000E+0004 -0.24206E+0004 -0.89476E-0012  0.77005E-0014  0.89926E-0013
  0.46091E+0004 -0.24184E+0004 -0.79039E-0012 -0.36391E-0014  0.33039E-0012
  0.46667E+0004 -0.24173E+0004 -0.89332E-0012  0.85622E-0013 -0.79909E-0013
  0.43333E+0004 -0.22981E+0004 -0.99081E-0012 -0.53255E-0013 -0.25260E-0012
  0.43909E+0004 -0.22967E+0004 -0.11776E-0011 -0.98589E-0013 -0.40031E-0012
  0.45000E+0004 -0.22941E+0004 -0.10547E-0011  0.34276E-0013 -0.50322E-0013
  0.46091E+0004 -0.22915E+0004 -0.99861E-0012 -0.27501E-0012  0.39082E-0012
  0.46667E+0004 -0.22902E+0004 -0.12783E-0011 -0.31839E-0012 -0.18899E-0012
  0.43333E+0004 -0.22318E+0004 -0.11996E-0011 -0.39447E-0012 -0.15164E-0012
  0.43909E+0004 -0.22303E+0004 -0.12150E-0011 -0.39899E-0012  0.67071E-0014
  0.45000E+0004 -0.22274E+0004 -0.12861E-0011  0.29986E-0014 -0.39295E-0012
  0.46091E+0004 -0.22246E+0004 -0.11957E-0011  0.15332E-0012 -0.54735E-0012
  0.46667E+0004 -0.22231E+0004 -0.14484E-0011 -0.72240E-0012 -0.26171E-0012
  0.46667E+0004 -0.26115E+0004  0.81927E-0014  0.37083E-0012  0.72204E-0012
  0.47242E+0004 -0.26103E+0004 -0.46694E-0012  0.21278E-0012 -0.12486E-0012
  0.48333E+0004 -0.26081E+0004 -0.67900E-0012  0.34129E-0012 -0.64499E-0012
  0.49424E+0004 -0.26058E+0004 -0.38247E-0012  0.23770E-0012 -0.16038E-0012
  0.50000E+0004 -0.26046E+0004 -0.27801E-0012  0.40542E-0012 -0.16790E-0012
  0.46667E+0004 -0.25445E+0004 -0.20532E-0012  0.42422E-0012  0.49989E-0012
  0.47242E+0004 -0.25431E+0004 -0.27524E-0012  0.27998E-0012  0.33244E-0012
  0.48333E+0004 -0.25404E+0004 -0.18618E-0012  0.66336E-0012  0.20442E-0012
  0.49424E+0004 -0.25377E+0004 -0.36007E-0012  0.42632E-0012 -0.15892E-0012
  0.50000E+0004 -0.25363E+0004 -0.49920E-0012  0.22169E-0013 -0.21469E-0012
  0.46667E+0004 -0.24173E+0004 -0.89332E-0012  0.85622E-0013 -0.79909E-0013
  0.47242E+0004 -0.24155E+0004 -0.57949E-0012  0.27951E-0012  0.22485E-0012
  0.48333E+0004 -0.24121E+0004 -0.63471E-0012  0.52926E-0012 -0.26251E-0012
  0.49424E+0004 -0.24086E+0004 -0.58634E-0012  0.22536E-0012 -0.37628E-0012
  0.50000E+0004 -0.24068E+0004 -0.32232E-0012  0.10370E-0015 -0.62670E-0013
  0.46667E+0004 -0.22902E+0004 -0.12783E-0011 -0.31839E-0012 -0.18899E-0012
  0.47242E+0004 -0.22880E+0004 -0.10220E-0011 -0.12971E-0012 -0.16843E-0013
  0.48333E+0004 -0.22838E+0004 -0.11305E-0011  0.44336E-0013 -0.85648E-0012
  0.49424E+0004 -0.22796E+0004 -0.51266E-0012  0.29354E-0012 -0.73819E-0012
  0.50000E+0004 -0.22774E+0004 -0.28220E-0013  0.14959E-0012 -0.12619E-0012
  0.46667E+0004 -0.22231E+0004 -0.14484E-0011 -0.72240E-0012 -0.26171E-0012
  0.47242E+0004 -0.22207E+0004 -0.87163E-0012 -0.91643E-0013  0.10401E-0012
  0.48333E+0004 -0.22161E+0004 -0.10374E-0011 -0.32401E-0012 -0.54612E-0012
  0.49424E+0004 -0.22115E+0004 -0.30401E-0012  0.10778E-0012 -0.57929E-0012
  0.50000E+0004 -0.22091E+0004  0.45119E-0013  0.32471E-0012 -0.59608E-0012
  0.50000E+0004 -0.26046E+0004 -0.27801E-0012  0.40542E-0012 -0.16790E-0012
  0.50576E+0004 -0.26032E+0004  0.22051E-0012  0.46001E-0012  0.39020E-0012
  0.51667E+0004 -0.26006E+0004  0.43715E-0012  0.58552E-0012  0.21917E-0012
  0.52758E+0004 -0.25980E+0004  0.11757E-0011  0.12549E-0011 -0.19266E-0012
  0.53333E+0004 -0.25966E+0004  0.15957E-0011  0.18181E-0011 -0.53529E-0012
  0.50000E+0004 -0.25363E+0004 -0.49920E-0012  0.22169E-0013 -0.21469E-0012
  0.50576E+0004 -0.25347E+0004 -0.11303E-0012  0.15168E-0012  0.10505E-0012
  0.51667E+0004 -0.25316E+0004  0.42349E-0012  0.71408E-0012 -0.79588E-0013
  0.52758E+0004 -0.25286E+0004  0.14175E-0011  0.17850E-0011 -0.48589E-0012
  0.53333E+0004 -0.25270E+0004  0.22233E-0011  0.24219E-0011 -0.58821E-0012
  0.50000E+0004 -0.24068E+0004 -0.32232E-0012  0.10370E-0015 -0.62670E-0013
  0.50576E+0004 -0.24048E+0004 -0.10154E-0012  0.27376E-0012 -0.32408E-0012
  0.51667E+0004 -0.24009E+0004  0.76158E-0012  0.11940E-0011 -0.62207E-0012
  0.52758E+0004 -0.23970E+0004  0.23955E-0011  0.29700E-0011 -0.99678E-0012
  0.53333E+0004 -0.23949E+0004  0.37614E-0011  0.43050E-0011 -0.95175E-0012
  0.50000E+0004 -0.22774E+0004 -0.28220E-0013  0.14959E-0012 -0.12619E-0012
  0.50576E+0004 -0.22749E+0004  0.42376E-0012  0.78504E-0012 -0.51403E-0012
  0.51667E+0004 -0.22701E+0004  0.17445E-0011  0.21437E-0011 -0.76957E-0012
  0.52758E+0004 -0.22654E+0004  0.40031E-0011  0.46242E-0011 -0.11609E-0011
  0.53333E+0004 -0.22629E+0004  0.58629E-0011  0.63690E-0011 -0.10559E-0011
  0.50000E+0004 -0.22091E+0004  0.45119E-0013  0.32471E-0012 -0.59608E-0012
  0.50576E+0004 -0.22064E+0004  0.78052E-0012  0.10053E-0011 -0.59900E-0012
  0.51667E+0004 -0.22012E+0004  0.25562E-0011  0.28567E-0011 -0.85027E-0012
  0.52758E+0004 -0.21960E+0004  0.52244E-0011  0.55243E-0011 -0.11963E-0011
  0.53333E+0004 -0.21933E+0004  0.75610E-0011  0.77962E-0011 -0.96624E-0012
  0.53333E+0004 -0.25966E+0004  0.15957E-0011  0.18181E-0011 -0.53529E-0012
  0.53909E+0004 -0.25957E+0004  0.26312E-0011  0.27747E-0011 -0.43585E-0012
  0.55000E+0004 -0.25938E+0004  0.50466E-0011  0.52275E-0011 -0.47818E-0012
  0.56091E+0004 -0.25920E+0004  0.91266E-0011  0.90600E-0011 -0.26162E-0012
  0.56667E+0004 -0.25911E+0004  0.11487E-0010  0.11721E-0010 -0.62388E-0012
  0.53333E+0004 -0.25270E+0004  0.22233E-0011  0.24219E-0011 -0.58821E-0012
  0.53909E+0004 -0.25258E+0004  0.34304E-0011  0.36903E-0011 -0.70389E-0012
  0.55000E+0004 -0.25237E+0004  0.62845E-0011  0.67991E-0011 -0.10893E-0011
  0.56091E+0004 -0.25216E+0004  0.10746E-0010  0.11555E-0010 -0.13908E-0011
  0.56667E+0004 -0.25204E+0004  0.13654E-0010  0.14833E-0010 -0.18103E-0011
  0.53333E+0004 -0.23949E+0004  0.37614E-0011  0.43050E-0011 -0.95175E-0012
  0.53909E+0004 -0.23935E+0004  0.52946E-0011  0.59174E-0011 -0.11514E-0011
  0.55000E+0004 -0.23908E+0004  0.93153E-0011  0.10188E-0010 -0.16428E-0011
  0.56091E+0004 -0.23880E+0004  0.15270E-0010  0.16796E-0010 -0.24763E-0011
  0.56667E+0004 -0.23866E+0004  0.19671E-0010  0.21911E-0010 -0.33077E-0011
  0.53333E+0004 -0.22629E+0004  0.58629E-0011  0.63690E-0011 -0.10559E-0011
  0.53909E+0004 -0.22611E+0004  0.80905E-0011  0.89318E-0011 -0.15190E-0011
  0.55000E+0004 -0.22578E+0004  0.13578E-0010  0.14859E-0010 -0.22792E-0011
  0.56091E+0004 -0.22545E+0004  0.21824E-0010  0.24092E-0010 -0.36753E-0011
  0.56667E+0004 -0.22527E+0004  0.27849E-0010  0.31361E-0010 -0.51708E-0011
  0.53333E+0004 -0.21933E+0004  0.75610E-0011  0.77962E-0011 -0.96624E-0012
  0.53909E+0004 -0.21913E+0004  0.10011E-0010  0.10654E-0010 -0.15590E-0011
  0.55000E+0004 -0.21877E+0004  0.16586E-0010  0.18355E-0010 -0.27796E-0011
  0.56091E+0004 -0.21840E+0004  0.26361E-0010  0.29384E-0010 -0.44184E-0011
  0.56667E+0004 -0.21821E+0004  0.33228E-0010  0.37248E-0010 -0.58410E-0011
  0.56667E+0004 -0.25911E+0004  0.11487E-0010  0.11721E-0010 -0.62388E-0012
  0.57242E+0004 -0.25900E+0004  0.14457E-0010  0.15679E-0010 -0.19071E-0011
  0.58333E+0004 -0.25881E+0004  0.22356E-0010  0.25082E-0010 -0.35618E-0011
  0.59424E+0004 -0.25862E+0004  0.34334E-0010  0.39125E-0010 -0.59659E-0011
  0.60000E+0004 -0.25852E+0004  0.42825E-0010  0.49604E-0010 -0.80001E-0011
  0.56667E+0004 -0.25204E+0004  0.13654E-0010  0.14833E-0010 -0.18103E-0011
  0.57242E+0004 -0.25193E+0004  0.17404E-0010  0.19226E-0010 -0.25828E-0011
  0.58333E+0004 -0.25170E+0004  0.27314E-0010  0.30640E-0010 -0.44613E-0011
  0.59424E+0004 -0.25148E+0004  0.41560E-0010  0.48538E-0010 -0.86304E-0011
  0.60000E+0004 -0.25136E+0004  0.51773E-0010  0.60972E-0010 -0.11402E-0010
  0.56667E+0004 -0.23866E+0004  0.19671E-0010  0.21911E-0010 -0.33077E-0011
  0.57242E+0004 -0.23851E+0004  0.24990E-0010  0.28212E-0010 -0.45774E-0011
  0.58333E+0004 -0.23822E+0004  0.38762E-0010  0.44918E-0010 -0.80169E-0011
  0.59424E+0004 -0.23793E+0004  0.59663E-0010  0.71014E-0010 -0.14103E-0010
  0.60000E+0004 -0.23778E+0004  0.74587E-0010  0.89647E-0010 -0.18616E-0010
  0.56667E+0004 -0.22527E+0004  0.27849E-0010  0.31361E-0010 -0.51708E-0011
  0.57242E+0004 -0.22509E+0004  0.35159E-0010  0.40176E-0010 -0.70599E-0011
  0.58333E+0004 -0.22474E+0004  0.54789E-0010  0.64531E-0010 -0.12489E-0010
  0.59424E+0004 -0.22439E+0004  0.84741E-0010  0.10206E-0009 -0.21502E-0010
  0.60000E+0004 -0.22420E+0004  0.10572E-0009  0.12922E-0009 -0.28964E-0010
  0.56667E+0004 -0.21821E+0004  0.33228E-0010  0.37248E-0010 -0.58410E-0011
  0.57242E+0004 -0.21801E+0004  0.41929E-0010  0.48119E-0010 -0.82908E-0011
  0.58333E+0004 -0.21763E+0004  0.65494E-0010  0.77763E-0010 -0.15537E-0010
  0.59424E+0004 -0.21724E+0004  0.10115E-0009  0.12252E-0009 -0.26291E-0010
  0.60000E+0004 -0.21704E+0004  0.12596E-0009  0.15537E-0009 -0.35854E-0010
  0.60000E+0004 -0.25852E+0004  0.42825E-0010  0.49604E-0010 -0.80001E-0011
  0.60576E+0004 -0.25836E+0004  0.53617E-0010  0.63226E-0010 -0.11272E-0010
  0.61667E+0004 -0.25805E+0004  0.80104E-0010  0.97924E-0010 -0.20715E-0010
  0.62758E+0004 -0.25775E+0004  0.11919E-0009  0.14890E-0009 -0.34515E-0010
  0.63333E+0004 -0.25758E+0004  0.14527E-0009  0.18424E-0009 -0.45481E-0010
  0.60000E+0004 -0.25136E+0004  0.51773E-0010  0.60972E-0010 -0.11402E-0010
  0.60576E+0004 -0.25117E+0004  0.64876E-0010  0.78135E-0010 -0.15938E-0010
  0.61667E+0004 -0.25081E+0004  0.97242E-0010  0.12019E-0009 -0.27597E-0010
  0.62758E+0004 -0.25045E+0004  0.14420E-0009  0.18206E-0009 -0.45315E-0010
  0.63333E+0004 -0.25026E+0004  0.17595E-0009  0.22558E-0009 -0.59234E-0010
  0.60000E+0004 -0.23778E+0004  0.74587E-0010  0.89647E-0010 -0.18616E-0010
  0.60576E+0004 -0.23754E+0004  0.92934E-0010  0.11383E-0009 -0.25543E-0010
  0.61667E+0004 -0.23708E+0004  0.13937E-0009  0.17514E-0009 -0.43596E-0010
  0.62758E+0004 -0.23662E+0004  0.20540E-0009  0.26401E-0009 -0.71222E-0010
  0.63333E+0004 -0.23638E+0004  0.24952E-0009  0.32626E-0009 -0.93370E-0010
  0.60000E+0004 -0.22420E+0004  0.10572E-0009  0.12922E-0009 -0.28964E-0010
  0.60576E+0004 -0.22391E+0004  0.13126E-0009  0.16223E-0009 -0.38330E-0010
  0.61667E+0004 -0.22335E+0004  0.19655E-0009  0.24886E-0009 -0.64286E-0010
  0.62758E+0004 -0.22279E+0004  0.28760E-0009  0.37369E-0009 -0.10544E-0009
  0.63333E+0004 -0.22249E+0004  0.34651E-0009  0.45904E-0009 -0.13877E-0009
  0.60000E+0004 -0.21704E+0004  0.12596E-0009  0.15537E-0009 -0.35854E-0010
  0.60576E+0004 -0.21672E+0004  0.15625E-0009  0.19382E-0009 -0.46647E-0010
  0.61667E+0004 -0.21611E+0004  0.23359E-0009  0.29727E-0009 -0.78418E-0010
  0.62758E+0004 -0.21549E+0004  0.34037E-0009  0.44529E-0009 -0.12893E-0009
  0.63333E+0004 -0.21517E+0004  0.40934E-0009  0.54391E-0009 -0.16637E-0009
  0.63333E+0004 -0.25758E+0004  0.14527E-0009  0.18424E-0009 -0.45481E-0010
  0.63909E+0004 -0.25733E+0004  0.17654E-0009  0.22683E-0009 -0.59381E-0010
  0.65000E+0004 -0.25685E+0004  0.25314E-0009  0.33382E-0009 -0.94667E-0010
  0.66091E+0004 -0.25637E+0004  0.35431E-0009  0.47738E-0009 -0.14707E-0009
  0.66667E+0004 -0.25612E+0004  0.41929E-0009  0.57275E-0009 -0.18410E-0009
  0.63333E+0004 -0.25026E+0004  0.17595E-0009  0.22558E-0009 -0.59234E-0010
  0.63909E+0004 -0.24996E+0004  0.21420E-0009  0.27862E-0009 -0.76540E-0010
  0.65000E+0004 -0.24940E+0004  0.30486E-0009  0.40633E-0009 -0.12182E-0009
  0.66091E+0004 -0.24884E+0004  0.42492E-0009  0.58116E-0009 -0.18898E-0009
  0.66667E+0004 -0.24855E+0004  0.50149E-0009  0.69591E-0009 -0.23581E-0009
  0.63333E+0004 -0.23638E+0004  0.24952E-0009  0.32626E-0009 -0.93370E-0010
  0.63909E+0004 -0.23600E+0004  0.30252E-0009  0.40020E-0009 -0.11903E-0009
  0.65000E+0004 -0.23528E+0004  0.42780E-0009  0.58141E-0009 -0.18739E-0009
  0.66091E+0004 -0.23456E+0004  0.58971E-0009  0.82494E-0009 -0.28776E-0009
  0.66667E+0004 -0.23418E+0004  0.69084E-0009  0.98254E-0009 -0.35725E-0009
  0.63333E+0004 -0.22249E+0004  0.34651E-0009  0.45904E-0009 -0.13877E-0009
  0.63909E+0004 -0.22203E+0004  0.41954E-0009  0.56120E-0009 -0.17365E-0009
  0.65000E+0004 -0.22116E+0004  0.58717E-0009  0.81017E-0009 -0.27292E-0009
  0.66091E+0004 -0.22028E+0004  0.79920E-0009  0.11405E-0008 -0.41855E-0009
  0.66667E+0004 -0.21982E+0004  0.92965E-0009  0.13515E-0008 -0.51723E-0009
  0.63333E+0004 -0.21517E+0004  0.40934E-0009  0.54391E-0009 -0.16637E-0009
  0.63909E+0004 -0.21466E+0004  0.49373E-0009  0.66456E-0009 -0.20990E-0009
  0.65000E+0004 -0.21371E+0004  0.68797E-0009  0.95533E-0009 -0.32774E-0009
  0.66091E+0004 -0.21275E+0004  0.92996E-0009  0.13391E-0008 -0.50212E-0009
  0.66667E+0004 -0.21224E+0004  0.10775E-0008  0.15830E-0008 -0.62008E-0009
  0.66667E+0004 -0.25612E+0004  0.41929E-0009  0.57275E-0009 -0.18410E-0009
  0.67242E+0004 -0.25580E+0004  0.49432E-0009  0.68605E-0009 -0.23023E-0009
  0.68333E+0004 -0.25519E+0004  0.65982E-0009  0.94450E-0009 -0.34360E-0009
  0.69424E+0004 -0.25458E+0004  0.85710E-0009  0.12723E-0008 -0.50086E-0009
  0.70000E+0004 -0.25426E+0004  0.97344E-0009  0.14761E-0008 -0.60580E-0009
  0.66667E+0004 -0.24855E+0004  0.50149E-0009  0.69591E-0009 -0.23581E-0009
  0.67242E+0004 -0.24817E+0004  0.58856E-0009  0.82927E-0009 -0.29275E-0009
  0.68333E+0004 -0.24746E+0004  0.78035E-0009  0.11380E-0008 -0.43476E-0009
  0.69424E+0004 -0.24674E+0004  0.10051E-0008  0.15246E-0008 -0.63063E-0009
  0.70000E+0004 -0.24637E+0004  0.11362E-0008  0.17623E-0008 -0.75981E-0009
  0.66667E+0004 -0.23418E+0004  0.69084E-0009  0.98254E-0009 -0.35725E-0009
  0.67242E+0004 -0.23370E+0004  0.80479E-0009  0.11661E-0008 -0.44239E-0009
  0.68333E+0004 -0.23279E+0004  0.10511E-0008  0.15831E-0008 -0.65102E-0009
  0.69424E+0004 -0.23188E+0004  0.13334E-0008  0.20974E-0008 -0.93401E-0009
  0.70000E+0004 -0.23140E+0004  0.14927E-0008  0.24088E-0008 -0.11190E-0008
  0.66667E+0004 -0.21982E+0004  0.92965E-0009  0.13515E-0008 -0.51723E-0009
  0.67242E+0004 -0.21923E+0004  0.10749E-0008  0.15963E-0008 -0.63914E-0009
  0.68333E+0004 -0.21812E+0004  0.13834E-0008  0.21432E-0008 -0.93202E-0009
  0.69424E+0004 -0.21701E+0004  0.17230E-0008  0.28036E-0008 -0.13247E-0008
  0.70000E+0004 -0.21643E+0004  0.19075E-0008  0.31951E-0008 -0.15780E-0008
  0.66667E+0004 -0.21224E+0004  0.10775E-0008  0.15830E-0008 -0.62008E-0009
  0.67242E+0004 -0.21160E+0004  0.12406E-0008  0.18629E-0008 -0.76406E-0009
  0.68333E+0004 -0.21039E+0004  0.15833E-0008  0.24863E-0008 -0.11092E-0008
  0.69424E+0004 -0.20917E+0004  0.19514E-0008  0.32300E-0008 -0.15697E-0008
  0.70000E+0004 -0.20853E+0004  0.21471E-0008  0.36674E-0008 -0.18650E-0008
  0.70000E+0004 -0.25426E+0004  0.97344E-0009  0.14761E-0008 -0.60580E-0009
  0.70576E+0004 -0.25390E+0004  0.10982E-0008  0.17027E-0008 -0.72819E-0009
  0.71667E+0004 -0.25322E+0004  0.13501E-0008  0.21925E-0008 -0.10143E-0008
  0.72758E+0004 -0.25254E+0004  0.16088E-0008  0.27576E-0008 -0.13815E-0008
  0.73333E+0004 -0.25218E+0004  0.17425E-0008  0.30829E-0008 -0.16102E-0008
  0.70000E+0004 -0.24637E+0004  0.11362E-0008  0.17623E-0008 -0.75981E-0009
  0.70576E+0004 -0.24595E+0004  0.12757E-0008  0.20266E-0008 -0.91050E-0009
  0.71667E+0004 -0.24515E+0004  0.15506E-0008  0.25911E-0008 -0.12601E-0008
  0.72758E+0004 -0.24435E+0004  0.18237E-0008  0.32327E-0008 -0.17032E-0008
  0.73333E+0004 -0.24393E+0004  0.19585E-0008  0.35958E-0008 -0.19771E-0008
  0.70000E+0004 -0.23140E+0004  0.14927E-0008  0.24088E-0008 -0.11190E-0008
  0.70576E+0004 -0.23086E+0004  0.16576E-0008  0.27504E-0008 -0.13338E-0008
  0.71667E+0004 -0.22983E+0004  0.19686E-0008  0.34653E-0008 -0.18239E-0008
  0.72758E+0004 -0.22881E+0004  0.22475E-0008  0.42483E-0008 -0.24339E-0008
  0.73333E+0004 -0.22827E+0004  0.23681E-0008  0.46765E-0008 -0.28050E-0008
  0.70000E+0004 -0.21643E+0004  0.19075E-0008  0.31951E-0008 -0.15780E-0008
  0.70576E+0004 -0.21577E+0004  0.20925E-0008  0.36198E-0008 -0.18705E-0008
  0.71667E+0004 -0.21452E+0004  0.24150E-0008  0.44846E-0008 -0.25312E-0008
  0.72758E+0004 -0.21328E+0004  0.26580E-0008  0.53888E-0008 -0.33350E-0008
  0.73333E+0004 -0.21262E+0004  0.27345E-0008  0.58605E-0008 -0.38144E-0008
  0.70000E+0004 -0.20853E+0004  0.21471E-0008  0.36674E-0008 -0.18650E-0008
  0.70576E+0004 -0.20781E+0004  0.23373E-0008  0.41353E-0008 -0.22046E-0008
  0.71667E+0004 -0.20645E+0004  0.26505E-0008  0.50731E-0008 -0.29670E-0008
  0.72758E+0004 -0.20508E+0004  0.28508E-0008  0.60245E-0008 -0.38821E-0008
  0.73333E+0004 -0.20436E+0004  0.28856E-0008  0.65038E-0008 -0.44229E-0008
  0.73333E+0004 -0.25218E+0004  0.17425E-0008  0.30829E-0008 -0.16102E-0008
  0.73909E+0004 -0.25179E+0004  0.18692E-0008  0.34241E-0008 -0.18665E-0008
  0.75000E+0004 -0.25104E+0004  0.20725E-0008  0.40984E-0008 -0.24269E-0008
  0.76091E+0004 -0.25030E+0004  0.21995E-0008  0.47730E-0008 -0.30776E-0008
  0.76667E+0004 -0.24990E+0004  0.22228E-0008  0.51138E-0008 -0.34534E-0008
  0.73333E+0004 -0.24393E+0004  0.19585E-0008  0.35958E-0008 -0.19771E-0008
  0.73909E+0004 -0.24346E+0004  0.20809E-0008  0.39729E-0008 -0.22823E-0008
  0.75000E+0004 -0.24259E+0004  0.22577E-0008  0.47007E-0008 -0.29406E-0008
  0.76091E+0004 -0.24171E+0004  0.23264E-0008  0.54003E-0008 -0.36929E-0008
  0.76667E+0004 -0.24125E+0004  0.23028E-0008  0.57369E-0008 -0.41211E-0008
  0.73333E+0004 -0.22827E+0004  0.23681E-0008  0.46765E-0008 -0.28050E-0008
  0.73909E+0004 -0.22768E+0004  0.24625E-0008  0.51085E-0008 -0.32122E-0008
  0.75000E+0004 -0.22656E+0004  0.25365E-0008  0.58956E-0008 -0.40701E-0008
  0.76091E+0004 -0.22544E+0004  0.24204E-0008  0.65682E-0008 -0.50162E-0008
  0.76667E+0004 -0.22485E+0004  0.22615E-0008  0.68447E-0008 -0.55367E-0008
  0.73333E+0004 -0.21262E+0004  0.27345E-0008  0.58605E-0008 -0.38144E-0008
  0.73909E+0004 -0.21190E+0004  0.27618E-0008  0.63159E-0008 -0.43338E-0008
  0.75000E+0004 -0.21054E+0004  0.26356E-0008  0.70706E-0008 -0.53994E-0008
  0.76091E+0004 -0.20917E+0004  0.22096E-0008  0.75767E-0008 -0.65243E-0008
  0.76667E+0004 -0.20845E+0004  0.18400E-0008  0.76980E-0008 -0.71155E-0008
  0.73333E+0004 -0.20436E+0004  0.28856E-0008  0.65038E-0008 -0.44229E-0008
  0.73909E+0004 -0.20358E+0004  0.28563E-0008  0.69522E-0008 -0.50035E-0008
  0.75000E+0004 -0.20208E+0004  0.25740E-0008  0.76383E-0008 -0.61774E-0008
  0.76091E+0004 -0.20059E+0004  0.19235E-0008  0.79824E-0008 -0.73817E-0008
  0.76667E+0004 -0.19980E+0004  0.14076E-0008  0.79729E-0008 -0.79943E-0008
  0.76667E+0004 -0.24990E+0004  0.22228E-0008  0.51138E-0008 -0.34534E-0008
  0.77242E+0004 -0.24946E+0004  0.22065E-0008  0.54344E-0008 -0.38523E-0008
  0.78333E+0004 -0.24863E+0004  0.20437E-0008  0.59446E-0008 -0.46462E-0008
  0.79424E+0004 -0.24780E+0004  0.16733E-0008  0.62613E-0008 -0.54526E-0008
  0.80000E+0004 -0.24736E+0004  0.13821E-0008  0.63231E-0008 -0.58648E-0008
  0.76667E+0004 -0.24125E+0004  0.23028E-0008  0.57369E-0008 -0.41211E-0008
  0.77242E+0004 -0.24074E+0004  0.22277E-0008  0.60391E-0008 -0.45688E-0008
  0.78333E+0004 -0.23976E+0004  0.19165E-0008  0.64650E-0008 -0.54406E-0008
  0.79424E+0004 -0.23878E+0004  0.13483E-0008  0.66178E-0008 -0.62892E-0008
  0.80000E+0004 -0.23827E+0004  0.93327E-0009  0.65561E-0008 -0.67029E-0008
  0.76667E+0004 -0.22485E+0004  0.22615E-0008  0.68447E-0008 -0.55367E-0008
  0.77242E+0004 -0.22419E+0004  0.20212E-0008  0.70478E-0008 -0.60664E-0008
  0.78333E+0004 -0.22295E+0004  0.13178E-0008  0.71608E-0008 -0.70392E-0008
  0.79424E+0004 -0.22170E+0004  0.25441E-0009  0.68092E-0008 -0.78847E-0008
  0.80000E+0004 -0.22104E+0004 -0.45855E-0009  0.63962E-0008 -0.82403E-0008
  0.76667E+0004 -0.20845E+0004  0.18400E-0008  0.76980E-0008 -0.71155E-0008
  0.77242E+0004 -0.20765E+0004  0.13531E-0008  0.76903E-0008 -0.76932E-0008
  0.78333E+0004 -0.20613E+0004  0.91318E-0010  0.72336E-0008 -0.86633E-0008
  0.79424E+0004 -0.20461E+0004 -0.16322E-0008  0.60694E-0008 -0.93413E-0008
  0.80000E+0004 -0.20381E+0004 -0.27225E-0008  0.51266E-0008 -0.95240E-0008
  0.76667E+0004 -0.19980E+0004  0.14076E-0008  0.79729E-0008 -0.79943E-0008
  0.77242E+0004 -0.19892E+0004  0.75309E-0009  0.77981E-0008 -0.85754E-0008
  0.78333E+0004 -0.19726E+0004 -0.87439E-0009  0.69191E-0008 -0.94839E-0008
  0.79424E+0004 -0.19560E+0004 -0.30088E-0008  0.51893E-0008 -0.99856E-0008
  0.80000E+0004 -0.19472E+0004 -0.43232E-0008  0.38920E-0008 -0.10018E-0007
  0.80000E+0004 -0.24736E+0004  0.13821E-0008  0.63231E-0008 -0.58648E-0008
  0.80576E+0004 -0.24689E+0004  0.10174E-0008  0.62936E-0008 -0.62546E-0008
  0.81667E+0004 -0.24600E+0004  0.11265E-0009  0.59461E-0008 -0.68993E-0008
  0.82758E+0004 -0.24510E+0004 -0.10710E-0008  0.51459E-0008 -0.73357E-0008
  0.83333E+0004 -0.24463E+0004 -0.18021E-0008  0.45179E-0008 -0.74480E-0008
  0.80000E+0004 -0.23827E+0004  0.93327E-0009  0.65561E-0008 -0.67029E-0008
  0.80576E+0004 -0.23772E+0004  0.43060E-0009  0.63758E-0008 -0.70794E-0008
  0.81667E+0004 -0.23667E+0004 -0.76234E-0009  0.56604E-0008 -0.76325E-0008
  0.82758E+0004 -0.23562E+0004 -0.22599E-0008  0.43837E-0008 -0.78810E-0008
  0.83333E+0004 -0.23507E+0004 -0.31603E-0008  0.34621E-0008 -0.78501E-0008
  0.80000E+0004 -0.22104E+0004 -0.45855E-0009  0.63962E-0008 -0.82403E-0008
  0.80576E+0004 -0.22033E+0004 -0.12831E-0008  0.58002E-0008 -0.85112E-0008
  0.81667E+0004 -0.21899E+0004 -0.31258E-0008  0.41225E-0008 -0.87076E-0008
  0.82758E+0004 -0.21765E+0004 -0.52848E-0008  0.16686E-0008 -0.83639E-0008
  0.83333E+0004 -0.21695E+0004 -0.65196E-0008  0.50117E-0010 -0.79165E-0008
  0.80000E+0004 -0.20381E+0004 -0.27225E-0008  0.51266E-0008 -0.95240E-0008
  0.80576E+0004 -0.20295E+0004 -0.39401E-0008  0.39271E-0008 -0.95546E-0008
  0.81667E+0004 -0.20132E+0004 -0.65225E-0008  0.92733E-0009 -0.90820E-0008
  0.82758E+0004 -0.19969E+0004 -0.93468E-0008 -0.30354E-0008 -0.77675E-0008
  0.83333E+0004 -0.19883E+0004 -0.10872E-0007 -0.54994E-0008 -0.66808E-0008
  0.80000E+0004 -0.19472E+0004 -0.43232E-0008  0.38920E-0008 -0.10018E-0007
  0.80576E+0004 -0.19378E+0004 -0.57657E-0008  0.22982E-0008 -0.98533E-0008
  0.81667E+0004 -0.19199E+0004 -0.87418E-0008 -0.15325E-0008 -0.88748E-0008
  0.82758E+0004 -0.19021E+0004 -0.11867E-0007 -0.63950E-0008 -0.68681E-0008
  0.83333E+0004 -0.18926E+0004 -0.13493E-0007 -0.93408E-0008 -0.53452E-0008
  0.83333E+0004 -0.24463E+0004 -0.18021E-0008  0.45179E-0008 -0.74480E-0008
  0.83909E+0004 -0.24427E+0004 -0.25862E-0008  0.37499E-0008 -0.74580E-0008
  0.85000E+0004 -0.24359E+0004 -0.42281E-0008  0.18766E-0008 -0.71708E-0008
  0.86091E+0004 -0.24291E+0004 -0.60158E-0008 -0.54919E-0009 -0.64112E-0008
  0.86667E+0004 -0.24255E+0004 -0.69909E-0008 -0.20469E-0008 -0.57963E-0008
  0.83333E+0004 -0.23507E+0004 -0.31603E-0008  0.34621E-0008 -0.78501E-0008
  0.83909E+0004 -0.23465E+0004 -0.41049E-0008  0.23836E-0008 -0.76867E-0008
  0.85000E+0004 -0.23385E+0004 -0.60273E-0008 -0.13549E-0009 -0.69783E-0008
  0.86091E+0004 -0.23305E+0004 -0.80412E-0008 -0.32573E-0008 -0.56781E-0008
  0.86667E+0004 -0.23263E+0004 -0.91026E-0008 -0.51302E-0008 -0.47317E-0008
  0.83333E+0004 -0.21695E+0004 -0.65196E-0008  0.50117E-0010 -0.79165E-0008
  0.83909E+0004 -0.21641E+0004 -0.77595E-0008 -0.17412E-0008 -0.72726E-0008
  0.85000E+0004 -0.21539E+0004 -0.10139E-0007 -0.56787E-0008 -0.54593E-0008
  0.86091E+0004 -0.21437E+0004 -0.12414E-0007 -0.10233E-0007 -0.28206E-0008
  0.86667E+0004 -0.21383E+0004 -0.13513E-0007 -0.12834E-0007 -0.10874E-0008
  0.83333E+0004 -0.19883E+0004 -0.10872E-0007 -0.54994E-0008 -0.66808E-0008
  0.83909E+0004 -0.19817E+0004 -0.12323E-0007 -0.81127E-0008 -0.53351E-0008
  0.85000E+0004 -0.19692E+0004 -0.14891E-0007 -0.13573E-0007 -0.19937E-0008
  0.86091E+0004 -0.19568E+0004 -0.17008E-0007 -0.19490E-0007  0.23772E-0008
  0.86667E+0004 -0.19502E+0004 -0.17858E-0007 -0.22699E-0007  0.50781E-0008
  0.83333E+0004 -0.18926E+0004 -0.13493E-0007 -0.93408E-0008 -0.53452E-0008
  0.83909E+0004 -0.18855E+0004 -0.14982E-0007 -0.12398E-0007 -0.35336E-0008
  0.85000E+0004 -0.18718E+0004 -0.17457E-0007 -0.18625E-0007  0.78559E-0009
  0.86091E+0004 -0.18582E+0004 -0.19227E-0007 -0.25132E-0007  0.62112E-0008
  0.86667E+0004 -0.18510E+0004 -0.19782E-0007 -0.28551E-0007  0.94742E-0008
  0.86667E+0004 -0.24255E+0004 -0.69909E-0008 -0.20469E-0008 -0.57963E-0008
  0.87242E+0004 -0.24232E+0004 -0.79407E-0008 -0.36419E-0008 -0.50396E-0008
  0.88333E+0004 -0.24189E+0004 -0.96931E-0008 -0.69923E-0008 -0.31773E-0008
  0.89424E+0004 -0.24146E+0004 -0.11291E-0007 -0.10684E-0007 -0.75442E-0009
  0.90000E+0004 -0.24124E+0004 -0.12037E-0007 -0.12731E-0007  0.74313E-0009
  0.86667E+0004 -0.23263E+0004 -0.91026E-0008 -0.51302E-0008 -0.47317E-0008
  0.87242E+0004 -0.23236E+0004 -0.10104E-0007 -0.70801E-0008 -0.36278E-0008
  0.88333E+0004 -0.23186E+0004 -0.11867E-0007 -0.11070E-0007 -0.10496E-0008
  0.89424E+0004 -0.23136E+0004 -0.13345E-0007 -0.15320E-0007  0.21386E-0008
  0.90000E+0004 -0.23109E+0004 -0.13970E-0007 -0.17614E-0007  0.40479E-0008
  0.86667E+0004 -0.21383E+0004 -0.13513E-0007 -0.12834E-0007 -0.10874E-0008
  0.87242E+0004 -0.21349E+0004 -0.14458E-0007 -0.15431E-0007  0.81519E-0009
  0.88333E+0004 -0.21284E+0004 -0.15881E-0007 -0.20482E-0007  0.49732E-0008
  0.89424E+0004 -0.21219E+0004 -0.16692E-0007 -0.25486E-0007  0.97484E-0008
  0.90000E+0004 -0.21185E+0004 -0.16830E-0007 -0.28023E-0007  0.12465E-0007
  0.86667E+0004 -0.19502E+0004 -0.17858E-0007 -0.22699E-0007  0.50781E-0008
  0.87242E+0004 -0.19461E+0004 -0.18433E-0007 -0.25755E-0007  0.79129E-0008
  0.88333E+0004 -0.19382E+0004 -0.18838E-0007 -0.31337E-0007  0.13794E-0007
  0.89424E+0004 -0.19303E+0004 -0.18227E-0007 -0.36334E-0007  0.20117E-0007
  0.90000E+0004 -0.19262E+0004 -0.17464E-0007 -0.38621E-0007  0.23530E-0007
  0.86667E+0004 -0.18510E+0004 -0.19782E-0007 -0.28551E-0007  0.94742E-0008
  0.87242E+0004 -0.18465E+0004 -0.19992E-0007 -0.31711E-0007  0.12825E-0007
  0.88333E+0004 -0.18379E+0004 -0.19515E-0007 -0.37232E-0007  0.19596E-0007
  0.89424E+0004 -0.18293E+0004 -0.17798E-0007 -0.41792E-0007  0.26614E-0007
  0.90000E+0004 -0.18247E+0004 -0.16379E-0007 -0.43684E-0007  0.30281E-0007
  0.90000E+0004 -0.24124E+0004 -0.12037E-0007 -0.12731E-0007  0.74313E-0009
  0.90576E+0004 -0.24101E+0004 -0.12693E-0007 -0.14814E-0007  0.23809E-0008
  0.91667E+0004 -0.24059E+0004 -0.13646E-0007 -0.18798E-0007  0.58429E-0008
  0.92758E+0004 -0.24017E+0004 -0.14146E-0007 -0.22681E-0007  0.96818E-0008
  0.93333E+0004 -0.23995E+0004 -0.14206E-0007 -0.24635E-0007  0.11821E-0007
  0.90000E+0004 -0.23109E+0004 -0.13970E-0007 -0.17614E-0007  0.40479E-0008
  0.90576E+0004 -0.23083E+0004 -0.14462E-0007 -0.19900E-0007  0.60940E-0008
  0.91667E+0004 -0.23034E+0004 -0.14994E-0007 -0.24134E-0007  0.10295E-0007
  0.92758E+0004 -0.22984E+0004 -0.14933E-0007 -0.28059E-0007  0.14786E-0007
  0.93333E+0004 -0.22958E+0004 -0.14643E-0007 -0.29939E-0007  0.17217E-0007
  0.90000E+0004 -0.21185E+0004 -0.16830E-0007 -0.28023E-0007  0.12465E-0007
  0.90576E+0004 -0.21152E+0004 -0.16746E-0007 -0.30425E-0007  0.15271E-0007
  0.91667E+0004 -0.21089E+0004 -0.15950E-0007 -0.34501E-0007  0.20734E-0007
  0.92758E+0004 -0.21026E+0004 -0.14293E-0007 -0.37724E-0007  0.26157E-0007
  0.93333E+0004 -0.20993E+0004 -0.13076E-0007 -0.39004E-0007  0.28907E-0007
  0.90000E+0004 -0.19262E+0004 -0.17464E-0007 -0.38621E-0007  0.23530E-0007
  0.90576E+0004 -0.19221E+0004 -0.16390E-0007 -0.40591E-0007  0.26919E-0007
  0.91667E+0004 -0.19145E+0004 -0.13513E-0007 -0.43328E-0007  0.33110E-0007
  0.92758E+0004 -0.19068E+0004 -0.96008E-0008 -0.44525E-0007  0.38658E-0007
  0.93333E+0004 -0.19027E+0004 -0.71660E-0008 -0.44466E-0007  0.41196E-0007
  0.90000E+0004 -0.18247E+0004 -0.16379E-0007 -0.43684E-0007  0.30281E-0007
  0.90576E+0004 -0.18203E+0004 -0.14612E-0007 -0.45143E-0007  0.33831E-0007
  0.91667E+0004 -0.18119E+0004 -0.10359E-0007 -0.46598E-0007  0.40027E-0007
  0.92758E+0004 -0.18035E+0004 -0.50594E-0008 -0.46122E-0007  0.45140E-0007
  0.93333E+0004 -0.17990E+0004 -0.19192E-0008 -0.45037E-0007  0.47255E-0007
  0.93333E+0004 -0.23995E+0004 -0.14206E-0007 -0.24635E-0007  0.11821E-0007
  0.93909E+0004 -0.23982E+0004 -0.14109E-0007 -0.26440E-0007  0.13963E-0007
  0.95000E+0004 -0.23956E+0004 -0.13511E-0007 -0.29510E-0007  0.18071E-0007
  0.96091E+0004 -0.23931E+0004 -0.12365E-0007 -0.31992E-0007  0.22105E-0007
  0.96667E+0004 -0.23917E+0004 -0.11544E-0007 -0.33022E-0007  0.24151E-0007
  0.93333E+0004 -0.22958E+0004 -0.14643E-0007 -0.29939E-0007  0.17217E-0007
  0.93909E+0004 -0.22942E+0004 -0.14172E-0007 -0.31597E-0007  0.19593E-0007
  0.95000E+0004 -0.22912E+0004 -0.12802E-0007 -0.34203E-0007  0.24002E-0007
  0.96091E+0004 -0.22882E+0004 -0.10826E-0007 -0.35972E-0007  0.28119E-0007
  0.96667E+0004 -0.22867E+0004 -0.95576E-0008 -0.36528E-0007  0.30108E-0007
  0.93333E+0004 -0.20993E+0004 -0.13076E-0007 -0.39004E-0007  0.28907E-0007
  0.93909E+0004 -0.20972E+0004 -0.11663E-0007 -0.39906E-0007  0.31444E-0007
  0.95000E+0004 -0.20934E+0004 -0.84454E-0008 -0.40666E-0007  0.35756E-0007
  0.96091E+0004 -0.20896E+0004 -0.46249E-0008 -0.40085E-0007  0.39205E-0007
  0.96667E+0004 -0.20876E+0004 -0.24164E-0008 -0.39215E-0007  0.40600E-0007
  0.93333E+0004 -0.19027E+0004 -0.71660E-0008 -0.44466E-0007  0.41196E-0007
  0.93909E+0004 -0.19003E+0004 -0.45886E-0008 -0.43892E-0007  0.43303E-0007
  0.95000E+0004 -0.18956E+0004  0.73294E-0009 -0.41454E-0007  0.46239E-0007
  0.96091E+0004 -0.18909E+0004  0.64184E-0008 -0.37244E-0007  0.47571E-0007
  0.96667E+0004 -0.18884E+0004  0.94766E-0008 -0.34326E-0007  0.47559E-0007
  0.93333E+0004 -0.17990E+0004 -0.19192E-0008 -0.45037E-0007  0.47255E-0007
  0.93909E+0004 -0.17963E+0004  0.12925E-0008 -0.43389E-0007  0.48807E-0007
  0.95000E+0004 -0.17912E+0004  0.76709E-0008 -0.38742E-0007  0.50337E-0007
  0.96091E+0004 -0.17861E+0004  0.14161E-0007 -0.32176E-0007  0.49828E-0007
  0.96667E+0004 -0.17834E+0004  0.17524E-0007 -0.27983E-0007  0.48686E-0007
  0.96667E+0004 -0.23917E+0004 -0.11544E-0007 -0.33022E-0007  0.24151E-0007
  0.97242E+0004 -0.23929E+0004 -0.10626E-0007 -0.33749E-0007  0.25961E-0007
  0.98333E+0004 -0.23952E+0004 -0.85776E-0008 -0.34558E-0007  0.29090E-0007
  0.99424E+0004 -0.23974E+0004 -0.61788E-0008 -0.34584E-0007  0.31719E-0007
  0.10000E+0005 -0.23986E+0004 -0.47994E-0008 -0.34275E-0007  0.32869E-0007
  0.96667E+0004 -0.22867E+0004 -0.95576E-0008 -0.36528E-0007  0.30108E-0007
  0.97242E+0004 -0.22881E+0004 -0.82323E-0008 -0.36738E-0007  0.31773E-0007
  0.98333E+0004 -0.22907E+0004 -0.54429E-0008 -0.36440E-0007  0.34451E-0007
  0.99424E+0004 -0.22934E+0004 -0.23713E-0008 -0.35219E-0007  0.36406E-0007
  0.10000E+0005 -0.22948E+0004 -0.67116E-0009 -0.34205E-0007  0.37117E-0007
  0.96667E+0004 -0.20876E+0004 -0.24164E-0008 -0.39215E-0007  0.40600E-0007
  0.97242E+0004 -0.20893E+0004 -0.30491E-0009 -0.38000E-0007  0.41510E-0007
  0.98333E+0004 -0.20927E+0004  0.38139E-0008 -0.34817E-0007  0.42391E-0007
  0.99424E+0004 -0.20961E+0004  0.79562E-0008 -0.30548E-0007  0.42113E-0007
  0.10000E+0005 -0.20979E+0004  0.10103E-0007 -0.27888E-0007  0.41489E-0007
  0.96667E+0004 -0.18884E+0004  0.94766E-0008 -0.34326E-0007  0.47559E-0007
  0.97242E+0004 -0.18906E+0004  0.12181E-0007 -0.31222E-0007  0.46979E-0007
  0.98333E+0004 -0.18947E+0004  0.17107E-0007 -0.24432E-0007  0.44689E-0007
  0.99424E+0004 -0.18989E+0004  0.21619E-0007 -0.16622E-0007  0.40883E-0007
  0.10000E+0005 -0.19011E+0004  0.23780E-0007 -0.12152E-0007  0.38291E-0007
  0.96667E+0004 -0.17834E+0004  0.17524E-0007 -0.27983E-0007  0.48686E-0007
  0.97242E+0004 -0.17858E+0004  0.20362E-0007 -0.23769E-0007  0.46994E-0007
  0.98333E+0004 -0.17903E+0004  0.25314E-0007 -0.14950E-0007  0.42456E-0007
  0.99424E+0004 -0.17948E+0004  0.29559E-0007 -0.52658E-0008  0.36293E-0007
  0.10000E+0005 -0.17972E+0004  0.31470E-0007  0.11431E-0009  0.32442E-0007
  0.10000E+0005 -0.23986E+0004 -0.47994E-0008 -0.34275E-0007  0.32869E-0007
  0.10058E+0005 -0.24022E+0004 -0.34464E-0008 -0.33740E-0007  0.33741E-0007
  0.10167E+0005 -0.24091E+0004 -0.78467E-0009 -0.32209E-0007  0.34928E-0007
  0.10276E+0005 -0.24160E+0004  0.19392E-0008 -0.30039E-0007  0.35479E-0007
  0.10333E+0005 -0.24196E+0004  0.33764E-0008 -0.28655E-0007  0.35509E-0007
  0.10000E+0005 -0.22948E+0004 -0.67116E-0009 -0.34205E-0007  0.37117E-0007
  0.10058E+0005 -0.22990E+0004  0.92715E-0009 -0.32997E-0007  0.37507E-0007
  0.10167E+0005 -0.23071E+0004  0.39675E-0008 -0.30168E-0007  0.37677E-0007
  0.10276E+0005 -0.23151E+0004  0.69520E-0008 -0.26702E-0007  0.37104E-0007
  0.10333E+0005 -0.23193E+0004  0.84797E-0008 -0.24642E-0007  0.36509E-0007
  0.10000E+0005 -0.20979E+0004  0.10103E-0007 -0.27888E-0007  0.41489E-0007
  0.10058E+0005 -0.21033E+0004  0.11962E-0007 -0.25209E-0007  0.40550E-0007
  0.10167E+0005 -0.21136E+0004  0.15275E-0007 -0.19657E-0007  0.38068E-0007
  0.10276E+0005 -0.21239E+0004  0.18250E-0007 -0.13610E-0007  0.34743E-0007
  0.10333E+0005 -0.21294E+0004  0.19665E-0007 -0.10261E-0007  0.32680E-0007
  0.10000E+0005 -0.19011E+0004  0.23780E-0007 -0.12152E-0007  0.38291E-0007
  0.10058E+0005 -0.19077E+0004  0.25447E-0007 -0.79941E-0008  0.35557E-0007
  0.10167E+0005 -0.19202E+0004  0.28138E-0007  0.13872E-0009  0.29687E-0007
  0.10276E+0005 -0.19328E+0004  0.30196E-0007  0.84405E-0008  0.23080E-0007
  0.10333E+0005 -0.19394E+0004  0.31024E-0007  0.12839E-0007  0.19355E-0007
  0.10000E+0005 -0.17972E+0004  0.31470E-0007  0.11431E-0009  0.32442E-0007
  0.10058E+0005 -0.18044E+0004  0.32794E-0007  0.49520E-0008  0.28633E-0007
  0.10167E+0005 -0.18182E+0004  0.34709E-0007  0.14191E-0007  0.20818E-0007
  0.10276E+0005 -0.18319E+0004  0.35856E-0007  0.23354E-0007  0.12431E-0007
  0.10333E+0005 -0.18391E+0004  0.36164E-0007  0.28108E-0007  0.78472E-0008
  0.10333E+0005 -0.24196E+0004  0.33764E-0008 -0.28655E-0007  0.35509E-0007
  0.10391E+0005 -0.24223E+0004  0.48459E-0008 -0.27089E-0007  0.35375E-0007
  0.10500E+0005 -0.24274E+0004  0.75682E-0008 -0.23704E-0007  0.34608E-0007
  0.10609E+0005 -0.24326E+0004  0.10154E-0007 -0.19849E-0007  0.33196E-0007
  0.10667E+0005 -0.24353E+0004  0.11446E-0007 -0.17651E-0007  0.32204E-0007
  0.10333E+0005 -0.23193E+0004  0.84797E-0008 -0.24642E-0007  0.36509E-0007
  0.10391E+0005 -0.23225E+0004  0.10019E-0007 -0.22384E-0007  0.35716E-0007
  0.10500E+0005 -0.23286E+0004  0.12783E-0007 -0.17723E-0007  0.33660E-0007
  0.10609E+0005 -0.23346E+0004  0.15296E-0007 -0.12660E-0007  0.30941E-0007
  0.10667E+0005 -0.23378E+0004  0.16507E-0007 -0.98585E-0008  0.29261E-0007
  0.10333E+0005 -0.21294E+0004  0.19665E-0007 -0.10261E-0007  0.32680E-0007
  0.10391E+0005 -0.21334E+0004  0.21044E-0007 -0.66918E-0008  0.30360E-0007
  0.10500E+0005 -0.21412E+0004  0.23313E-0007  0.28367E-0009  0.25438E-0007
  0.10609E+0005 -0.21489E+0004  0.25107E-0007  0.74062E-0008  0.19948E-0007
  0.10667E+0005 -0.21530E+0004  0.25858E-0007  0.11183E-0007  0.16867E-0007
  0.10333E+0005 -0.19394E+0004  0.31024E-0007  0.12839E-0007  0.19355E-0007
  0.10391E+0005 -0.19443E+0004  0.31759E-0007  0.17454E-0007  0.15332E-0007
  0.10500E+0005 -0.19537E+0004  0.32640E-0007  0.26126E-0007  0.73710E-0008
  0.10609E+0005 -0.19632E+0004  0.32878E-0007  0.34561E-0007 -0.84880E-0009
  0.10667E+0005 -0.19681E+0004  0.32761E-0007  0.38879E-0007 -0.52300E-0008
  0.10333E+0005 -0.18391E+0004  0.36164E-0007  0.28108E-0007  0.78472E-0008
  0.10391E+0005 -0.18446E+0004  0.36348E-0007  0.33065E-0007  0.29531E-0008
  0.10500E+0005 -0.18549E+0004  0.36132E-0007  0.42198E-0007 -0.64774E-0008
  0.10609E+0005 -0.18652E+0004  0.35239E-0007  0.50858E-0007 -0.15910E-0007
  0.10667E+0005 -0.18706E+0004  0.34524E-0007  0.55205E-0007 -0.20822E-0007
  0.10667E+0005 -0.24353E+0004  0.11446E-0007 -0.17651E-0007  0.32204E-0007
  0.10724E+0005 -0.24383E+0004  0.12662E-0007 -0.15384E-0007  0.31061E-0007
  0.10833E+0005 -0.24441E+0004  0.14786E-0007 -0.10878E-0007  0.28494E-0007
  0.10942E+0005 -0.24498E+0004  0.16647E-0007 -0.61791E-0008  0.25468E-0007
  0.11000E+0005 -0.24528E+0004  0.17516E-0007 -0.36480E-0008  0.23709E-0007
  0.10667E+0005 -0.23378E+0004  0.16507E-0007 -0.98585E-0008  0.29261E-0007
  0.10724E+0005 -0.23414E+0004  0.17611E-0007 -0.70300E-0008  0.27451E-0007
  0.10833E+0005 -0.23481E+0004  0.19457E-0007 -0.15402E-0008  0.23657E-0007
  0.10942E+0005 -0.23548E+0004  0.20965E-0007  0.40242E-0008  0.19476E-0007
  0.11000E+0005 -0.23584E+0004  0.21623E-0007  0.69629E-0008  0.17143E-0007
  0.10667E+0005 -0.21530E+0004  0.25858E-0007  0.11183E-0007  0.16867E-0007
  0.10724E+0005 -0.21575E+0004  0.26456E-0007  0.14879E-0007  0.13737E-0007
  0.10833E+0005 -0.21661E+0004  0.27240E-0007  0.21792E-0007  0.76142E-0008
  0.10942E+0005 -0.21747E+0004  0.27589E-0007  0.28490E-0007  0.13624E-0008
  0.11000E+0005 -0.21793E+0004  0.27609E-0007  0.31912E-0007 -0.19510E-0008
  0.10667E+0005 -0.19681E+0004  0.32761E-0007  0.38879E-0007 -0.52300E-0008
  0.10724E+0005 -0.19737E+0004  0.32477E-0007  0.42982E-0007 -0.95133E-0008
  0.10833E+0005 -0.19842E+0004  0.31564E-0007  0.50402E-0007 -0.17522E-0007
  0.10942E+0005 -0.19946E+0004  0.30224E-0007  0.57282E-0007 -0.25255E-0007
  0.11000E+0005 -0.20002E+0004  0.29371E-0007  0.60679E-0007 -0.29188E-0007
  0.10667E+0005 -0.18706E+0004  0.34524E-0007  0.55205E-0007 -0.20822E-0007
  0.10724E+0005 -0.18767E+0004  0.33657E-0007  0.59268E-0007 -0.25537E-0007
  0.10833E+0005 -0.18882E+0004  0.31672E-0007  0.66470E-0007 -0.34159E-0007
  0.10942E+0005 -0.18996E+0004  0.29326E-0007  0.72969E-0007 -0.42245E-0007
  0.11000E+0005 -0.19057E+0004  0.27974E-0007  0.76108E-0007 -0.46265E-0007
  0.11000E+0005 -0.24528E+0004  0.17516E-0007 -0.36480E-0008  0.23709E-0007
  0.11058E+0005 -0.24561E+0004  0.18296E-0007 -0.11209E-0008  0.21866E-0007
  0.11167E+0005 -0.24621E+0004  0.19551E-0007  0.36837E-0008  0.18151E-0007
  0.11276E+0005 -0.24682E+0004  0.20515E-0007  0.84422E-0008  0.14215E-0007
  0.11333E+0005 -0.24714E+0004  0.20911E-0007  0.10916E-0007  0.12075E-0007
  0.11000E+0005 -0.23584E+0004  0.21623E-0007  0.69629E-0008  0.17143E-0007
  0.11058E+0005 -0.23621E+0004  0.22178E-0007  0.98550E-0008  0.14764E-0007
  0.11167E+0005 -0.23693E+0004  0.22978E-0007  0.15258E-0007  0.10114E-0007
  0.11276E+0005 -0.23764E+0004  0.23463E-0007  0.20491E-0007  0.53645E-0008
  0.11333E+0005 -0.23802E+0004  0.23599E-0007  0.23167E-0007  0.28418E-0008
  0.11000E+0005 -0.21793E+0004  0.27609E-0007  0.31912E-0007 -0.19510E-0008
  0.11058E+0005 -0.21841E+0004  0.27518E-0007  0.35196E-0007 -0.52108E-0008
  0.11167E+0005 -0.21932E+0004  0.27085E-0007  0.41141E-0007 -0.11300E-0007
  0.11276E+0005 -0.22023E+0004  0.26352E-0007  0.46671E-0007 -0.17192E-0007
  0.11333E+0005 -0.22072E+0004  0.25862E-0007  0.49412E-0007 -0.20198E-0007
  0.11000E+0005 -0.20002E+0004  0.29371E-0007  0.60679E-0007 -0.29188E-0007
  0.11058E+0005 -0.20060E+0004  0.28437E-0007  0.63850E-0007 -0.32934E-0007
  0.11167E+0005 -0.20172E+0004  0.26476E-0007  0.69390E-0007 -0.39658E-0007
  0.11276E+0005 -0.20283E+0004  0.24333E-0007  0.74302E-0007 -0.45824E-0007
  0.11333E+0005 -0.20341E+0004  0.23152E-0007  0.76643E-0007 -0.48843E-0007
  0.11000E+0005 -0.19057E+0004  0.27974E-0007  0.76108E-0007 -0.46265E-0007
  0.11058E+0005 -0.19121E+0004  0.26573E-0007  0.78984E-0007 -0.50023E-0007
  0.11167E+0005 -0.19243E+0004  0.23802E-0007  0.83887E-0007 -0.56608E-0007
  0.11276E+0005 -0.19365E+0004  0.20954E-0007  0.88082E-0007 -0.62449E-0007
  0.11333E+0005 -0.19429E+0004  0.19444E-0007  0.90018E-0007 -0.65229E-0007
  0.11333E+0005 -0.24714E+0004  0.20911E-0007  0.10916E-0007  0.12075E-0007
  0.11391E+0005 -0.24743E+0004  0.21240E-0007  0.13392E-0007  0.98752E-0008
  0.11500E+0005 -0.24797E+0004  0.21659E-0007  0.17967E-0007  0.56501E-0008
  0.11609E+0005 -0.24852E+0004  0.21832E-0007  0.22344E-0007  0.14189E-0008
  0.11667E+0005 -0.24881E+0004  0.21832E-0007  0.24563E-0007 -0.79684E-0009
  0.11333E+0005 -0.23802E+0004  0.23599E-0007  0.23167E-0007  0.28418E-0008
  0.11391E+0005 -0.23835E+0004  0.23667E-0007  0.25827E-0007  0.28229E-0009
  0.11500E+0005 -0.23899E+0004  0.23591E-0007  0.30667E-0007 -0.45322E-0008
  0.11609E+0005 -0.23963E+0004  0.23277E-0007  0.35203E-0007 -0.92320E-0008
  0.11667E+0005 -0.23997E+0004  0.23028E-0007  0.37467E-0007 -0.11647E-0007
  0.11333E+0005 -0.22072E+0004  0.25862E-0007  0.49412E-0007 -0.20198E-0007
  0.11391E+0005 -0.22115E+0004  0.25307E-0007  0.52102E-0007 -0.23194E-0007
  0.11500E+0005 -0.22196E+0004  0.24098E-0007  0.56846E-0007 -0.28622E-0007
  0.11609E+0005 -0.22278E+0004  0.22728E-0007  0.61108E-0007 -0.33678E-0007
  0.11667E+0005 -0.22321E+0004  0.21956E-0007  0.63165E-0007 -0.36185E-0007
  0.11333E+0005 -0.20341E+0004  0.23152E-0007  0.76643E-0007 -0.48843E-0007
  0.11391E+0005 -0.20394E+0004  0.21925E-0007  0.78903E-0007 -0.51798E-0007
  0.11500E+0005 -0.20493E+0004  0.19558E-0007  0.82717E-0007 -0.56928E-0007
  0.11609E+0005 -0.20593E+0004  0.17180E-0007  0.85935E-0007 -0.61433E-0007
  0.11667E+0005 -0.20645E+0004  0.15939E-0007  0.87403E-0007 -0.63562E-0007
  0.11333E+0005 -0.19429E+0004  0.19444E-0007  0.90018E-0007 -0.65229E-0007
  0.11391E+0005 -0.19486E+0004  0.17905E-0007  0.91863E-0007 -0.67920E-0007
  0.11500E+0005 -0.19595E+0004  0.15029E-0007  0.94858E-0007 -0.72442E-0007
  0.11609E+0005 -0.19704E+0004  0.12248E-0007  0.97234E-0007 -0.76232E-0007
  0.11667E+0005 -0.19761E+0004  0.10832E-0007  0.98253E-0007 -0.77951E-0007
  0.11667E+0005 -0.24881E+0004  0.21832E-0007  0.24563E-0007 -0.79684E-0009
  0.11724E+0005 -0.24903E+0004  0.21784E-0007  0.26797E-0007 -0.30584E-0008
  0.11833E+0005 -0.24946E+0004  0.21541E-0007  0.30838E-0007 -0.72658E-0008
  0.11942E+0005 -0.24988E+0004  0.21128E-0007  0.34597E-0007 -0.11315E-0007
  0.12000E+0005 -0.25010E+0004  0.20853E-0007  0.36463E-0007 -0.13374E-0007
  0.11667E+0005 -0.23997E+0004  0.23028E-0007  0.37467E-0007 -0.11647E-0007
  0.11724E+0005 -0.24023E+0004  0.22728E-0007  0.39744E-0007 -0.14105E-0007
  0.11833E+0005 -0.24073E+0004  0.22031E-0007  0.43800E-0007 -0.18596E-0007
  0.11942E+0005 -0.24123E+0004  0.21191E-0007  0.47498E-0007 -0.22831E-0007
  0.12000E+0005 -0.24149E+0004  0.20703E-0007  0.49304E-0007 -0.24952E-0007
  0.11667E+0005 -0.22321E+0004  0.21956E-0007  0.63165E-0007 -0.36185E-0007
  0.11724E+0005 -0.22355E+0004  0.21137E-0007  0.65229E-0007 -0.38721E-0007
  0.11833E+0005 -0.22418E+0004  0.19525E-0007  0.68779E-0007 -0.43203E-0007
  0.11942E+0005 -0.22482E+0004  0.17870E-0007  0.71859E-0007 -0.47242E-0007
  0.12000E+0005 -0.22516E+0004  0.16993E-0007  0.73303E-0007 -0.49195E-0007
  0.11667E+0005 -0.20645E+0004  0.15939E-0007  0.87403E-0007 -0.63562E-0007
  0.11724E+0005 -0.20686E+0004  0.14654E-0007  0.88869E-0007 -0.65710E-0007
  0.11833E+0005 -0.20764E+0004  0.12273E-0007  0.91228E-0007 -0.69316E-0007
  0.11942E+0005 -0.20841E+0004  0.99957E-0008  0.93077E-0007 -0.72339E-0007
  0.12000E+0005 -0.20882E+0004  0.88450E-0008  0.93861E-0007 -0.73713E-0007
  0.11667E+0005 -0.19761E+0004  0.10832E-0007  0.98253E-0007 -0.77951E-0007
  0.11724E+0005 -0.19806E+0004  0.93767E-0008  0.99259E-0007 -0.79681E-0007
  0.11833E+0005 -0.19891E+0004  0.67430E-0008  0.10075E-0006 -0.82448E-0007
  0.11942E+0005 -0.19976E+0004  0.42972E-0008  0.10174E-0006 -0.84591E-0007
  0.12000E+0005 -0.20021E+0004  0.30870E-0008  0.10208E-0006 -0.85494E-0007
  0.12000E+0005 -0.25010E+0004  0.20853E-0007  0.36463E-0007 -0.13374E-0007
  0.12058E+0005 -0.25038E+0004  0.20540E-0007  0.38163E-0007 -0.15303E-0007
  0.12167E+0005 -0.25091E+0004  0.19880E-0007  0.41154E-0007 -0.18767E-0007
  0.12276E+0005 -0.25144E+0004  0.19155E-0007  0.43836E-0007 -0.21960E-0007
  0.12333E+0005 -0.25172E+0004  0.18755E-0007  0.45129E-0007 -0.23532E-0007
  0.12000E+0005 -0.24149E+0004  0.20703E-0007  0.49304E-0007 -0.24952E-0007
  0.12058E+0005 -0.24182E+0004  0.20199E-0007  0.50911E-0007 -0.26894E-0007
  0.12167E+0005 -0.24244E+0004  0.19205E-0007  0.53690E-0007 -0.30331E-0007
  0.12276E+0005 -0.24306E+0004  0.18184E-0007  0.56120E-0007 -0.33438E-0007
  0.12333E+0005 -0.24339E+0004  0.17646E-0007  0.57267E-0007 -0.34941E-0007
  0.12000E+0005 -0.22516E+0004  0.16993E-0007  0.73303E-0007 -0.49195E-0007
  0.12058E+0005 -0.22558E+0004  0.16154E-0007  0.74511E-0007 -0.50898E-0007
  0.12167E+0005 -0.22637E+0004  0.14602E-0007  0.76497E-0007 -0.53802E-0007
  0.12276E+0005 -0.22716E+0004  0.13122E-0007  0.78107E-0007 -0.56296E-0007
  0.12333E+0005 -0.22758E+0004  0.12379E-0007  0.78815E-0007 -0.57452E-0007
  0.12000E+0005 -0.20882E+0004  0.88450E-0008  0.93861E-0007 -0.73713E-0007
  0.12058E+0005 -0.20934E+0004  0.77995E-0008  0.94421E-0007 -0.74803E-0007
  0.12167E+0005 -0.21030E+0004  0.59423E-0008  0.95193E-0007 -0.76521E-0007
  0.12276E+0005 -0.21127E+0004  0.42636E-0008  0.95631E-0007 -0.77826E-0007
  0.12333E+0005 -0.21178E+0004  0.34497E-0008  0.95739E-0007 -0.78366E-0007
  0.12000E+0005 -0.20021E+0004  0.30870E-0008  0.10208E-0006 -0.85494E-0007
  0.12058E+0005 -0.20077E+0004  0.20160E-0008  0.10222E-0006 -0.86120E-0007
  0.12167E+0005 -0.20183E+0004  0.15469E-0009  0.10224E-0006 -0.86973E-0007
  0.12276E+0005 -0.20289E+0004 -0.14845E-0008  0.10197E-0006 -0.87454E-0007
  0.12333E+0005 -0.20344E+0004 -0.22621E-0008  0.10173E-0006 -0.87579E-0007
  0.12333E+0005 -0.25172E+0004  0.18755E-0007  0.45129E-0007 -0.23532E-0007
  0.12391E+0005 -0.25211E+0004  0.18358E-0007  0.46175E-0007 -0.24872E-0007
  0.12500E+0005 -0.25285E+0004  0.17610E-0007  0.47938E-0007 -0.27182E-0007
  0.12609E+0005 -0.25359E+0004  0.16883E-0007  0.49415E-0007 -0.29184E-0007
  0.12667E+0005 -0.25398E+0004  0.16517E-0007  0.50082E-0007 -0.30113E-0007
  0.12333E+0005 -0.24339E+0004  0.17646E-0007  0.57267E-0007 -0.34941E-0007
  0.12391E+0005 -0.24384E+0004  0.17139E-0007  0.58137E-0007 -0.36168E-0007
  0.12500E+0005 -0.24471E+0004  0.16215E-0007  0.59554E-0007 -0.38238E-0007
  0.12609E+0005 -0.24557E+0004  0.15353E-0007  0.60679E-0007 -0.39975E-0007
  0.12667E+0005 -0.24603E+0004  0.14926E-0007  0.61161E-0007 -0.40763E-0007
  0.12333E+0005 -0.22758E+0004  0.12379E-0007  0.78815E-0007 -0.57452E-0007
  0.12391E+0005 -0.22817E+0004  0.11742E-0007  0.79229E-0007 -0.58275E-0007
  0.12500E+0005 -0.22927E+0004  0.10630E-0007  0.79799E-0007 -0.59573E-0007
  0.12609E+0005 -0.23038E+0004  0.96522E-0008  0.80112E-0007 -0.60551E-0007
  0.12667E+0005 -0.23097E+0004  0.91930E-0008  0.80181E-0007 -0.60945E-0007
  0.12333E+0005 -0.21178E+0004  0.34497E-0008  0.95739E-0007 -0.78366E-0007
  0.12391E+0005 -0.21249E+0004  0.28218E-0008  0.95613E-0007 -0.78579E-0007
  0.12500E+0005 -0.21384E+0004  0.17726E-0008  0.95217E-0007 -0.78783E-0007
  0.12609E+0005 -0.21519E+0004  0.91093E-0009  0.94655E-0007 -0.78758E-0007
  0.12667E+0005 -0.21590E+0004  0.52894E-0009  0.94297E-0007 -0.78663E-0007
  0.12333E+0005 -0.20344E+0004 -0.22621E-0008  0.10173E-0006 -0.87579E-0007
  0.12391E+0005 -0.20422E+0004 -0.28230E-0008  0.10131E-0006 -0.87417E-0007
  0.12500E+0005 -0.20570E+0004 -0.37320E-0008  0.10042E-0006 -0.86969E-0007
  0.12609E+0005 -0.20718E+0004 -0.44426E-0008  0.99432E-0007 -0.86376E-0007
  0.12667E+0005 -0.20796E+0004 -0.47429E-0008  0.98872E-0007 -0.86012E-0007
  0.12667E+0005 -0.25398E+0004  0.16517E-0007  0.50082E-0007 -0.30113E-0007
  0.12724E+0005 -0.25427E+0004  0.16147E-0007  0.50817E-0007 -0.31090E-0007
  0.12833E+0005 -0.25481E+0004  0.15487E-0007  0.52001E-0007 -0.32702E-0007
  0.12942E+0005 -0.25536E+0004  0.14890E-0007  0.52920E-0007 -0.34003E-0007
  0.13000E+0005 -0.25565E+0004  0.14604E-0007  0.53304E-0007 -0.34568E-0007
  0.12667E+0005 -0.24603E+0004  0.14926E-0007  0.61161E-0007 -0.40763E-0007
  0.12724E+0005 -0.24637E+0004  0.14491E-0007  0.61729E-0007 -0.41617E-0007
  0.12833E+0005 -0.24701E+0004  0.13733E-0007  0.62599E-0007 -0.42992E-0007
  0.12942E+0005 -0.24765E+0004  0.13068E-0007  0.63212E-0007 -0.44049E-0007
  0.13000E+0005 -0.24799E+0004  0.12758E-0007  0.63436E-0007 -0.44484E-0007
  0.12667E+0005 -0.23097E+0004  0.91930E-0008  0.80181E-0007 -0.60945E-0007
  0.12724E+0005 -0.23140E+0004  0.86993E-0008  0.80358E-0007 -0.61452E-0007
  0.12833E+0005 -0.23222E+0004  0.78734E-0008  0.80519E-0007 -0.62185E-0007
  0.12942E+0005 -0.23304E+0004  0.71961E-0008  0.80470E-0007 -0.62636E-0007
  0.13000E+0005 -0.23347E+0004  0.68989E-0008  0.80365E-0007 -0.62767E-0007
  0.12667E+0005 -0.21590E+0004  0.52894E-0009  0.94297E-0007 -0.78663E-0007
  0.12724E+0005 -0.21643E+0004  0.80622E-0010  0.94037E-0007 -0.78704E-0007
  0.12833E+0005 -0.21743E+0004 -0.63014E-0009  0.93434E-0007 -0.78625E-0007
  0.12942E+0005 -0.21843E+0004 -0.11609E-0008  0.92715E-0007 -0.78367E-0007
  0.13000E+0005 -0.21895E+0004 -0.13720E-0008  0.92292E-0007 -0.78165E-0007
  0.12667E+0005 -0.20796E+0004 -0.47429E-0008  0.98872E-0007 -0.86012E-0007
  0.12724E+0005 -0.20853E+0004 -0.51231E-0008  0.98388E-0007 -0.85782E-0007
  0.12833E+0005 -0.20962E+0004 -0.57040E-0008  0.97403E-0007 -0.85248E-0007
  0.12942E+0005 -0.21072E+0004 -0.61024E-0008  0.96367E-0007 -0.84614E-0007
  0.13000E+0005 -0.21129E+0004 -0.62432E-0008  0.95802E-0007 -0.84245E-0007
  0.13000E+0005 -0.25565E+0004  0.14604E-0007  0.53304E-0007 -0.34568E-0007
  0.13058E+0005 -0.25581E+0004  0.14317E-0007  0.53777E-0007 -0.35199E-0007
  0.13167E+0005 -0.25613E+0004  0.13829E-0007  0.54481E-0007 -0.36168E-0007
  0.13276E+0005 -0.25645E+0004  0.13424E-0007  0.54938E-0007 -0.36839E-0007
  0.13333E+0005 -0.25662E+0004  0.13246E-0007  0.55082E-0007 -0.37075E-0007
  0.13000E+0005 -0.24799E+0004  0.12758E-0007  0.63436E-0007 -0.44484E-0007
  0.13058E+0005 -0.24819E+0004  0.12435E-0007  0.63772E-0007 -0.45015E-0007
  0.13167E+0005 -0.24856E+0004  0.11902E-0007  0.64223E-0007 -0.45791E-0007
  0.13276E+0005 -0.24893E+0004  0.11477E-0007  0.64440E-0007 -0.46273E-0007
  0.13333E+0005 -0.24913E+0004  0.11298E-0007  0.64463E-0007 -0.46413E-0007
  0.13000E+0005 -0.23347E+0004  0.68989E-0008  0.80365E-0007 -0.62767E-0007
  0.13058E+0005 -0.23372E+0004  0.65545E-0008  0.80391E-0007 -0.63038E-0007
  0.13167E+0005 -0.23420E+0004  0.60163E-0008  0.80291E-0007 -0.63351E-0007
  0.13276E+0005 -0.23468E+0004  0.56305E-0008  0.80013E-0007 -0.63414E-0007
  0.13333E+0005 -0.23493E+0004  0.54866E-0008  0.79797E-0007 -0.63351E-0007
  0.13000E+0005 -0.21895E+0004 -0.13720E-0008  0.92292E-0007 -0.78165E-0007
  0.13058E+0005 -0.21926E+0004 -0.16680E-0008  0.91976E-0007 -0.78116E-0007
  0.13167E+0005 -0.21984E+0004 -0.20948E-0008  0.91292E-0007 -0.77890E-0007
  0.13276E+0005 -0.22043E+0004 -0.23473E-0008  0.90522E-0007 -0.77511E-0007
  0.13333E+0005 -0.22073E+0004 -0.24141E-0008  0.90081E-0007 -0.77254E-0007
  0.13000E+0005 -0.21129E+0004 -0.62432E-0008  0.95802E-0007 -0.84245E-0007
  0.13058E+0005 -0.21163E+0004 -0.64861E-0008  0.95306E-0007 -0.84015E-0007
  0.13167E+0005 -0.21227E+0004 -0.68101E-0008  0.94327E-0007 -0.83499E-0007
  0.13276E+0005 -0.21291E+0004 -0.69625E-0008  0.93324E-0007 -0.82904E-0007
  0.13333E+0005 -0.21324E+0004 -0.69766E-0008  0.92783E-0007 -0.82558E-0007
  0.13333E+0005 -0.25662E+0004  0.13246E-0007  0.55082E-0007 -0.37075E-0007
  0.13391E+0005 -0.25676E+0004  0.13086E-0007  0.55199E-0007 -0.37269E-0007
  0.13500E+0005 -0.25703E+0004  0.12848E-0007  0.55239E-0007 -0.37423E-0007
  0.13609E+0005 -0.25729E+0004  0.12694E-0007  0.55052E-0007 -0.37308E-0007
  0.13667E+0005 -0.25743E+0004  0.12646E-0007  0.54863E-0007 -0.37140E-0007
  0.13333E+0005 -0.24913E+0004  0.11298E-0007  0.64463E-0007 -0.46413E-0007
  0.13391E+0005 -0.24930E+0004  0.11140E-0007  0.64466E-0007 -0.46515E-0007
  0.13500E+0005 -0.24961E+0004  0.10924E-0007  0.64305E-0007 -0.46503E-0007
  0.13609E+0005 -0.24992E+0004  0.10814E-0007  0.63933E-0007 -0.46227E-0007
  0.13667E+0005 -0.25008E+0004  0.10797E-0007  0.63652E-0007 -0.45978E-0007
  0.13333E+0005 -0.23493E+0004  0.54866E-0008  0.79797E-0007 -0.63351E-0007
  0.13391E+0005 -0.23514E+0004  0.53639E-0008  0.79577E-0007 -0.63271E-0007
  0.13500E+0005 -0.23554E+0004  0.52430E-0008  0.79036E-0007 -0.62945E-0007
  0.13609E+0005 -0.23594E+0004  0.52632E-0008  0.78345E-0007 -0.62403E-0007
  0.13667E+0005 -0.23615E+0004  0.53271E-0008  0.77917E-0007 -0.62030E-0007
  0.13333E+0005 -0.22073E+0004 -0.24141E-0008  0.90081E-0007 -0.77254E-0007
  0.13391E+0005 -0.22099E+0004 -0.24631E-0008  0.89653E-0007 -0.77001E-0007
  0.13500E+0005 -0.22147E+0004 -0.24344E-0008  0.88782E-0007 -0.76417E-0007
  0.13609E+0005 -0.22196E+0004 -0.22495E-0008  0.87851E-0007 -0.75706E-0007
  0.13667E+0005 -0.22221E+0004 -0.20919E-0008  0.87333E-0007 -0.75276E-0007
  0.13333E+0005 -0.21324E+0004 -0.69766E-0008  0.92783E-0007 -0.82558E-0007
  0.13391E+0005 -0.21352E+0004 -0.69779E-0008  0.92260E-0007 -0.82230E-0007
  0.13500E+0005 -0.21405E+0004 -0.68606E-0008  0.91252E-0007 -0.81550E-0007
  0.13609E+0005 -0.21458E+0004 -0.65900E-0008  0.90243E-0007 -0.80806E-0007
  0.13667E+0005 -0.21486E+0004 -0.63892E-0008  0.89704E-0007 -0.80382E-0007
  0.13667E+0005 -0.25743E+0004  0.12646E-0007  0.54863E-0007 -0.37140E-0007
  0.13724E+0005 -0.25751E+0004  0.12608E-0007  0.54684E-0007 -0.36970E-0007
  0.13833E+0005 -0.25767E+0004  0.12594E-0007  0.54175E-0007 -0.36454E-0007
  0.13942E+0005 -0.25783E+0004  0.12651E-0007  0.53447E-0007 -0.35688E-0007
  0.14000E+0005 -0.25791E+0004  0.12707E-0007  0.52976E-0007 -0.35188E-0007
  0.13667E+0005 -0.25008E+0004  0.10797E-0007  0.63652E-0007 -0.45978E-0007
  0.13724E+0005 -0.25018E+0004  0.10789E-0007  0.63394E-0007 -0.45741E-0007
  0.13833E+0005 -0.25036E+0004  0.10846E-0007  0.62746E-0007 -0.45098E-0007
  0.13942E+0005 -0.25054E+0004  0.10994E-0007  0.61896E-0007 -0.44211E-0007
  0.14000E+0005 -0.25064E+0004  0.11104E-0007  0.61366E-0007 -0.43647E-0007
  0.13667E+0005 -0.23615E+0004  0.53271E-0008  0.77917E-0007 -0.62030E-0007
  0.13724E+0005 -0.23627E+0004  0.53895E-0008  0.77529E-0007 -0.61691E-0007
  0.13833E+0005 -0.23651E+0004  0.56050E-0008  0.76672E-0007 -0.60887E-0007
  0.13942E+0005 -0.23674E+0004  0.59442E-0008  0.75669E-0007 -0.59872E-0007
  0.14000E+0005 -0.23686E+0004  0.61691E-0008  0.75075E-0007 -0.59249E-0007
  0.13667E+0005 -0.22221E+0004 -0.20919E-0008  0.87333E-0007 -0.75276E-0007
  0.13724E+0005 -0.22236E+0004 -0.19522E-0008  0.86851E-0007 -0.74895E-0007
  0.13833E+0005 -0.22265E+0004 -0.15773E-0008  0.85882E-0007 -0.74067E-0007
  0.13942E+0005 -0.22293E+0004 -0.10602E-0008  0.84849E-0007 -0.73096E-0007
  0.14000E+0005 -0.22308E+0004 -0.73396E-0009  0.84272E-0007 -0.72521E-0007
  0.13667E+0005 -0.21486E+0004 -0.63892E-0008  0.89704E-0007 -0.80382E-0007
  0.13724E+0005 -0.21503E+0004 -0.62120E-0008  0.89195E-0007 -0.80008E-0007
  0.13833E+0005 -0.21534E+0004 -0.57687E-0008  0.88212E-0007 -0.79234E-0007
  0.13942E+0005 -0.21565E+0004 -0.51833E-0008  0.87221E-0007 -0.78370E-0007
  0.14000E+0005 -0.21582E+0004 -0.48193E-0008  0.86686E-0007 -0.77868E-0007
  0.14000E+0005 -0.25791E+0004  0.12707E-0007  0.52976E-0007 -0.35188E-0007
  0.14058E+0005 -0.25795E+0004  0.12772E-0007  0.52491E-0007 -0.34664E-0007
  0.14167E+0005 -0.25804E+0004  0.12933E-0007  0.51405E-0007 -0.33496E-0007
  0.14276E+0005 -0.25812E+0004  0.13132E-0007  0.50107E-0007 -0.32107E-0007
  0.14333E+0005 -0.25817E+0004  0.13248E-0007  0.49337E-0007 -0.31287E-0007
  0.14000E+0005 -0.25064E+0004  0.11104E-0007  0.61366E-0007 -0.43647E-0007
  0.14058E+0005 -0.25069E+0004  0.11226E-0007  0.60829E-0007 -0.43067E-0007
  0.14167E+0005 -0.25079E+0004  0.11507E-0007  0.59654E-0007 -0.41792E-0007
  0.14276E+0005 -0.25089E+0004  0.11845E-0007  0.58278E-0007 -0.40288E-0007
  0.14333E+0005 -0.25095E+0004  0.12042E-0007  0.57467E-0007 -0.39405E-0007
  0.14000E+0005 -0.23686E+0004  0.61691E-0008  0.75075E-0007 -0.59249E-0007
  0.14058E+0005 -0.23693E+0004  0.64013E-0008  0.74491E-0007 -0.58627E-0007
  0.14167E+0005 -0.23706E+0004  0.69181E-0008  0.73257E-0007 -0.57284E-0007
  0.14276E+0005 -0.23719E+0004  0.75295E-0008  0.71862E-0007 -0.55720E-0007
  0.14333E+0005 -0.23725E+0004  0.78847E-0008  0.71055E-0007 -0.54804E-0007
  0.14000E+0005 -0.22308E+0004 -0.73396E-0009  0.84272E-0007 -0.72521E-0007
  0.14058E+0005 -0.22317E+0004 -0.40713E-0009  0.83710E-0007 -0.71961E-0007
  0.14167E+0005 -0.22332E+0004  0.30854E-0009  0.82575E-0007 -0.70770E-0007
  0.14276E+0005 -0.22348E+0004  0.11470E-0008  0.81350E-0007 -0.69399E-0007
  0.14333E+0005 -0.22356E+0004  0.16346E-0008  0.80657E-0007 -0.68595E-0007
  0.14000E+0005 -0.21582E+0004 -0.48193E-0008  0.86686E-0007 -0.77868E-0007
  0.14058E+0005 -0.21591E+0004 -0.44587E-0008  0.86167E-0007 -0.77387E-0007
  0.14167E+0005 -0.21608E+0004 -0.36749E-0008  0.85149E-0007 -0.76373E-0007
  0.14276E+0005 -0.21625E+0004 -0.27605E-0008  0.84089E-0007 -0.75217E-0007
  0.14333E+0005 -0.21634E+0004 -0.22288E-0008  0.83501E-0007 -0.74539E-0007
  0.14333E+0005 -0.25817E+0004  0.13248E-0007  0.49337E-0007 -0.31287E-0007
  0.14391E+0005 -0.25829E+0004  0.13378E-0007  0.48423E-0007 -0.30327E-0007
  0.14500E+0005 -0.25852E+0004  0.13623E-0007  0.46532E-0007 -0.28360E-0007
  0.14609E+0005 -0.25875E+0004  0.13853E-0007  0.44442E-0007 -0.26214E-0007
  0.14667E+0005 -0.25887E+0004  0.13961E-0007  0.43261E-0007 -0.25017E-0007
  0.14333E+0005 -0.25095E+0004  0.12042E-0007  0.57467E-0007 -0.39405E-0007
  0.14391E+0005 -0.25109E+0004  0.12268E-0007  0.56505E-0007 -0.38358E-0007
  0.14500E+0005 -0.25136E+0004  0.12707E-0007  0.54521E-0007 -0.36215E-0007
  0.14609E+0005 -0.25163E+0004  0.13146E-0007  0.52332E-0007 -0.33871E-0007
  0.14667E+0005 -0.25177E+0004  0.13368E-0007  0.51094E-0007 -0.32560E-0007
  0.14333E+0005 -0.23725E+0004  0.78847E-0008  0.71055E-0007 -0.54804E-0007
  0.14391E+0005 -0.23743E+0004  0.83049E-0008  0.70102E-0007 -0.53699E-0007
  0.14500E+0005 -0.23778E+0004  0.91384E-0008  0.68145E-0007 -0.51424E-0007
  0.14609E+0005 -0.23813E+0004  0.10006E-0007  0.65988E-0007 -0.48912E-0007
  0.14667E+0005 -0.23831E+0004  0.10470E-0007  0.64763E-0007 -0.47491E-0007
  0.14333E+0005 -0.22356E+0004  0.16346E-0008  0.80657E-0007 -0.68595E-0007
  0.14391E+0005 -0.22378E+0004  0.22246E-0008  0.79862E-0007 -0.67606E-0007
  0.14500E+0005 -0.22420E+0004  0.34107E-0008  0.78232E-0007 -0.65544E-0007
  0.14609E+0005 -0.22462E+0004  0.46748E-0008  0.76432E-0007 -0.63221E-0007
  0.14667E+0005 -0.22485E+0004  0.53664E-0008  0.75400E-0007 -0.61883E-0007
  0.14333E+0005 -0.21634E+0004 -0.22288E-0008  0.83501E-0007 -0.74539E-0007
  0.14391E+0005 -0.21658E+0004 -0.15772E-0008  0.82852E-0007 -0.73691E-0007
  0.14500E+0005 -0.21704E+0004 -0.25873E-0009  0.81522E-0007 -0.71903E-0007
  0.14609E+0005 -0.21750E+0004  0.11620E-0008  0.80048E-0007 -0.69852E-0007
  0.14667E+0005 -0.21774E+0004  0.19465E-0008  0.79196E-0007 -0.68653E-0007
  0.14667E+0005 -0.25887E+0004  0.13961E-0007  0.43261E-0007 -0.25017E-0007
  0.14724E+0005 -0.25908E+0004  0.14058E-0007  0.41930E-0007 -0.23691E-0007
  0.14833E+0005 -0.25947E+0004  0.14188E-0007  0.39272E-0007 -0.21088E-0007
  0.14942E+0005 -0.25986E+0004  0.14232E-0007  0.36446E-0007 -0.18391E-0007
  0.15000E+0005 -0.26007E+0004  0.14212E-0007  0.34892E-0007 -0.16941E-0007
  0.14667E+0005 -0.25177E+0004  0.13368E-0007  0.51094E-0007 -0.32560E-0007
  0.14724E+0005 -0.25201E+0004  0.13594E-0007  0.49691E-0007 -0.31090E-0007
  0.14833E+0005 -0.25247E+0004  0.13970E-0007  0.46877E-0007 -0.28188E-0007
  0.14942E+0005 -0.25293E+0004  0.14264E-0007  0.43870E-0007 -0.25156E-0007
  0.15000E+0005 -0.25318E+0004  0.14376E-0007  0.42210E-0007 -0.23515E-0007
  0.14667E+0005 -0.23831E+0004  0.10470E-0007  0.64763E-0007 -0.47491E-0007
  0.14724E+0005 -0.23862E+0004  0.10971E-0007  0.63359E-0007 -0.45860E-0007
  0.14833E+0005 -0.23921E+0004  0.11890E-0007  0.60515E-0007 -0.42598E-0007
  0.14942E+0005 -0.23980E+0004  0.12747E-0007  0.57430E-0007 -0.39121E-0007
  0.15000E+0005 -0.24011E+0004  0.13162E-0007  0.55705E-0007 -0.37210E-0007
  0.14667E+0005 -0.22485E+0004  0.53664E-0008  0.75400E-0007 -0.61883E-0007
  0.14724E+0005 -0.22522E+0004  0.61392E-0008  0.74209E-0007 -0.60306E-0007
  0.14833E+0005 -0.22594E+0004  0.76123E-0008  0.71747E-0007 -0.57075E-0007
  0.14942E+0005 -0.22666E+0004  0.90696E-0008  0.69005E-0007 -0.53531E-0007
  0.15000E+0005 -0.22704E+0004  0.98189E-0008  0.67437E-0007 -0.51538E-0007
  0.14667E+0005 -0.21774E+0004  0.19465E-0008  0.79196E-0007 -0.68653E-0007
  0.14724E+0005 -0.21816E+0004  0.28395E-0008  0.78211E-0007 -0.67209E-0007
  0.14833E+0005 -0.21894E+0004  0.45656E-0008  0.76137E-0007 -0.64199E-0007
  0.14942E+0005 -0.21973E+0004  0.63109E-0008  0.73768E-0007 -0.60821E-0007
  0.15000E+0005 -0.22014E+0004  0.72260E-0008  0.72386E-0007 -0.58889E-0007
  0.15000E+0005 -0.26007E+0004  0.14212E-0007  0.34892E-0007 -0.16941E-0007
  0.15058E+0005 -0.26031E+0004  0.14158E-0007  0.33269E-0007 -0.15454E-0007
  0.15167E+0005 -0.26075E+0004  0.13952E-0007  0.30099E-0007 -0.12632E-0007
  0.15276E+0005 -0.26120E+0004  0.13600E-0007  0.26830E-0007 -0.98398E-0008
  0.15333E+0005 -0.26144E+0004  0.13351E-0007  0.25077E-0007 -0.83960E-0008
  0.15000E+0005 -0.25318E+0004  0.14376E-0007  0.42210E-0007 -0.23515E-0007
  0.15058E+0005 -0.25345E+0004  0.14454E-0007  0.40465E-0007 -0.21820E-0007
  0.15167E+0005 -0.25398E+0004  0.14494E-0007  0.37038E-0007 -0.18575E-0007
  0.15276E+0005 -0.25450E+0004  0.14374E-0007  0.33475E-0007 -0.15325E-0007
  0.15333E+0005 -0.25478E+0004  0.14240E-0007  0.31551E-0007 -0.13626E-0007
  0.15000E+0005 -0.24011E+0004  0.13162E-0007  0.55705E-0007 -0.37210E-0007
  0.15058E+0005 -0.24046E+0004  0.13555E-0007  0.53870E-0007 -0.35203E-0007
  0.15167E+0005 -0.24113E+0004  0.14187E-0007  0.50211E-0007 -0.31292E-0007
  0.15276E+0005 -0.24180E+0004  0.14649E-0007  0.46329E-0007 -0.27280E-0007
  0.15333E+0005 -0.24216E+0004  0.14813E-0007  0.44199E-0007 -0.25143E-0007
  0.15000E+0005 -0.22704E+0004  0.98189E-0008  0.67437E-0007 -0.51538E-0007
  0.15058E+0005 -0.22747E+0004  0.10565E-0007  0.65742E-0007 -0.49405E-0007
  0.15167E+0005 -0.22829E+0004  0.11892E-0007  0.62279E-0007 -0.45151E-0007
  0.15276E+0005 -0.22910E+0004  0.13068E-0007  0.58492E-0007 -0.40654E-0007
  0.15333E+0005 -0.22954E+0004  0.13613E-0007  0.56366E-0007 -0.38203E-0007
  0.15000E+0005 -0.22014E+0004  0.72260E-0008  0.72386E-0007 -0.58889E-0007
  0.15058E+0005 -0.22061E+0004  0.81535E-0008  0.70871E-0007 -0.56792E-0007
  0.15167E+0005 -0.22151E+0004  0.98501E-0008  0.67716E-0007 -0.52542E-0007
  0.15276E+0005 -0.22240E+0004  0.11423E-0007  0.64181E-0007 -0.47960E-0007
  0.15333E+0005 -0.22288E+0004  0.12185E-0007  0.62162E-0007 -0.45424E-0007
  0.15333E+0005 -0.26144E+0004  0.13351E-0007  0.25077E-0007 -0.83960E-0008
  0.15391E+0005 -0.26161E+0004  0.13068E-0007  0.23372E-0007 -0.70246E-0008
  0.15500E+0005 -0.26193E+0004  0.12410E-0007  0.20117E-0007 -0.45191E-0008
  0.15609E+0005 -0.26224E+0004  0.11593E-0007  0.16863E-0007 -0.21667E-0008
  0.15667E+0005 -0.26241E+0004  0.11098E-0007  0.15162E-0007 -0.10038E-0008
  0.15333E+0005 -0.25478E+0004  0.14240E-0007  0.31551E-0007 -0.13626E-0007
  0.15391E+0005 -0.25498E+0004  0.14064E-0007  0.29679E-0007 -0.12012E-0007
  0.15500E+0005 -0.25535E+0004  0.13591E-0007  0.26079E-0007 -0.90222E-0008
  0.15609E+0005 -0.25573E+0004  0.12931E-0007  0.22442E-0007 -0.61678E-0008
  0.15667E+0005 -0.25592E+0004  0.12507E-0007  0.20525E-0007 -0.47341E-0008
  0.15333E+0005 -0.24216E+0004  0.14813E-0007  0.44199E-0007 -0.25143E-0007
  0.15391E+0005 -0.24241E+0004  0.14918E-0007  0.42119E-0007 -0.23098E-0007
  0.15500E+0005 -0.24289E+0004  0.14952E-0007  0.38052E-0007 -0.19232E-0007
  0.15609E+0005 -0.24337E+0004  0.14753E-0007  0.33855E-0007 -0.15430E-0007
  0.15667E+0005 -0.24362E+0004  0.14550E-0007  0.31605E-0007 -0.13474E-0007
  0.15333E+0005 -0.22954E+0004  0.13613E-0007  0.56366E-0007 -0.38203E-0007
  0.15391E+0005 -0.22984E+0004  0.14078E-0007  0.54269E-0007 -0.35840E-0007
  0.15500E+0005 -0.23043E+0004  0.14793E-0007  0.50084E-0007 -0.31268E-0007
  0.15609E+0005 -0.23101E+0004  0.15254E-0007  0.45646E-0007 -0.26636E-0007
  0.15667E+0005 -0.23132E+0004  0.15384E-0007  0.43218E-0007 -0.24197E-0007
  0.15333E+0005 -0.22288E+0004  0.12185E-0007  0.62162E-0007 -0.45424E-0007
  0.15391E+0005 -0.22321E+0004  0.12861E-0007  0.60153E-0007 -0.42965E-0007
  0.15500E+0005 -0.22385E+0004  0.13981E-0007  0.56082E-0007 -0.38144E-0007
  0.15609E+0005 -0.22449E+0004  0.14852E-0007  0.51685E-0007 -0.33173E-0007
  0.15667E+0005 -0.22483E+0004  0.15194E-0007  0.49247E-0007 -0.30522E-0007
  0.15667E+0005 -0.26241E+0004  0.11098E-0007  0.15162E-0007 -0.10038E-0008
  0.15724E+0005 -0.26254E+0004  0.10571E-0007  0.13511E-0007  0.78689E-0010
  0.15833E+0005 -0.26278E+0004  0.94668E-0008  0.10453E-0007  0.19503E-0008
  0.15942E+0005 -0.26302E+0004  0.82427E-0008  0.75239E-0008  0.35625E-0008
  0.16000E+0005 -0.26315E+0004  0.75571E-0008  0.60483E-0008  0.42982E-0008
  0.15667E+0005 -0.25592E+0004  0.12507E-0007  0.20525E-0007 -0.47341E-0008
  0.15724E+0005 -0.25607E+0004  0.12041E-0007  0.18658E-0007 -0.33889E-0008
  0.15833E+0005 -0.25635E+0004  0.11025E-0007  0.15166E-0007 -0.10170E-0008
  0.15942E+0005 -0.25663E+0004  0.98496E-0008  0.11780E-0007  0.10889E-0008
  0.16000E+0005 -0.25678E+0004  0.91735E-0008  0.10055E-0007  0.20795E-0008
  0.15667E+0005 -0.24362E+0004  0.14550E-0007  0.31605E-0007 -0.13474E-0007
  0.15724E+0005 -0.24381E+0004  0.14285E-0007  0.29395E-0007 -0.11611E-0007
  0.15833E+0005 -0.24417E+0004  0.13598E-0007  0.25190E-0007 -0.82321E-0008
  0.15942E+0005 -0.24453E+0004  0.12673E-0007  0.21012E-0007 -0.51033E-0008
  0.16000E+0005 -0.24472E+0004  0.12093E-0007  0.18843E-0007 -0.35752E-0008
  0.15667E+0005 -0.23132E+0004  0.15384E-0007  0.43218E-0007 -0.24197E-0007
  0.15724E+0005 -0.23155E+0004  0.15431E-0007  0.40808E-0007 -0.21845E-0007
  0.15833E+0005 -0.23199E+0004  0.15292E-0007  0.36131E-0007 -0.17472E-0007
  0.15942E+0005 -0.23243E+0004  0.14842E-0007  0.31361E-0007 -0.13281E-0007
  0.16000E+0005 -0.23266E+0004  0.14477E-0007  0.28835E-0007 -0.11177E-0007
  0.15667E+0005 -0.22483E+0004  0.15194E-0007  0.49247E-0007 -0.30522E-0007
  0.15724E+0005 -0.22508E+0004  0.15447E-0007  0.46810E-0007 -0.27946E-0007
  0.15833E+0005 -0.22556E+0004  0.15679E-0007  0.42021E-0007 -0.23097E-0007
  0.15942E+0005 -0.22604E+0004  0.15570E-0007  0.37060E-0007 -0.18368E-0007
  0.16000E+0005 -0.22629E+0004  0.15369E-0007  0.34401E-0007 -0.15960E-0007
  0.16000E+0005 -0.26315E+0004  0.75571E-0008  0.60483E-0008  0.42982E-0008
  0.16058E+0005 -0.26334E+0004  0.68336E-0008  0.45902E-0008  0.49738E-0008
  0.16167E+0005 -0.26371E+0004  0.54220E-0008  0.20183E-0008  0.60082E-0008
  0.16276E+0005 -0.26408E+0004  0.39951E-0008 -0.27085E-0009  0.67253E-0008
  0.16333E+0005 -0.26428E+0004  0.32512E-0008 -0.13525E-0008  0.69800E-0008
  0.16000E+0005 -0.25678E+0004  0.91735E-0008  0.10055E-0007  0.20795E-0008
  0.16058E+0005 -0.25701E+0004  0.84440E-0008  0.83312E-0008  0.30114E-0008
  0.16167E+0005 -0.25744E+0004  0.69892E-0008  0.52534E-0008  0.45060E-0008
  0.16276E+0005 -0.25788E+0004  0.54768E-0008  0.24619E-0008  0.56409E-0008
  0.16333E+0005 -0.25811E+0004  0.46730E-0008  0.11217E-0008  0.60949E-0008
  0.16000E+0005 -0.24472E+0004  0.12093E-0007  0.18843E-0007 -0.35752E-0008
  0.16058E+0005 -0.24501E+0004  0.11431E-0007  0.16631E-0007 -0.20877E-0008
  0.16167E+0005 -0.24557E+0004  0.10025E-0007  0.12596E-0007  0.42209E-0009
  0.16276E+0005 -0.24612E+0004  0.84638E-0008  0.88245E-0008  0.25033E-0008
  0.16333E+0005 -0.24641E+0004  0.75958E-0008  0.69654E-0008  0.34213E-0008
  0.16000E+0005 -0.23266E+0004  0.14477E-0007  0.28835E-0007 -0.11177E-0007
  0.16058E+0005 -0.23301E+0004  0.14002E-0007  0.26207E-0007 -0.90746E-0008
  0.16167E+0005 -0.23369E+0004  0.12865E-0007  0.21313E-0007 -0.54061E-0008
  0.16276E+0005 -0.23436E+0004  0.11450E-0007  0.16604E-0007 -0.22027E-0008
  0.16333E+0005 -0.23472E+0004  0.10610E-0007  0.14231E-0007 -0.71927E-0009
  0.16000E+0005 -0.22629E+0004  0.15369E-0007  0.34401E-0007 -0.15960E-0007
  0.16058E+0005 -0.22668E+0004  0.15048E-0007  0.31605E-0007 -0.13525E-0007
  0.16167E+0005 -0.22742E+0004  0.14153E-0007  0.26337E-0007 -0.92131E-0008
  0.16276E+0005 -0.22816E+0004  0.12910E-0007  0.21190E-0007 -0.53656E-0008
  0.16333E+0005 -0.22855E+0004  0.12130E-0007  0.18564E-0007 -0.35513E-0008
  0.16333E+0005 -0.26428E+0004  0.32512E-0008 -0.13525E-0008  0.69800E-0008
  0.16391E+0005 -0.26451E+0004  0.25134E-0008 -0.23545E-0008  0.71542E-0008
  0.16500E+0005 -0.26494E+0004  0.11803E-0008 -0.39839E-0008  0.72674E-0008
  0.16609E+0005 -0.26538E+0004 -0.33895E-0010 -0.52544E-0008  0.71274E-0008
  0.16667E+0005 -0.26561E+0004 -0.61250E-0009 -0.57797E-0008  0.69668E-0008
  0.16333E+0005 -0.25811E+0004  0.46730E-0008  0.11217E-0008  0.60949E-0008
  0.16391E+0005 -0.25838E+0004  0.38644E-0008 -0.13930E-0009  0.64574E-0008
  0.16500E+0005 -0.25889E+0004  0.23757E-0008 -0.22359E-0008  0.68835E-0008
  0.16609E+0005 -0.25940E+0004  0.98585E-0009 -0.39362E-0008  0.69971E-0008
  0.16667E+0005 -0.25967E+0004  0.30841E-0009 -0.46701E-0008  0.69448E-0008
  0.16333E+0005 -0.24641E+0004  0.75958E-0008  0.69654E-0008  0.34213E-0008
  0.16391E+0005 -0.24676E+0004  0.66951E-0008  0.51777E-0008  0.42289E-0008
  0.16500E+0005 -0.24741E+0004  0.49706E-0008  0.21084E-0008  0.54095E-0008
  0.16609E+0005 -0.24807E+0004  0.32806E-0008 -0.51186E-0009  0.61557E-0008
  0.16667E+0005 -0.24841E+0004  0.24256E-0008 -0.17021E-0008  0.63860E-0008
  0.16333E+0005 -0.23472E+0004  0.10610E-0007  0.14231E-0007 -0.71927E-0009
  0.16391E+0005 -0.23514E+0004  0.96994E-0008  0.11903E-0007  0.64153E-0009
  0.16500E+0005 -0.23594E+0004  0.78678E-0008  0.78049E-0008  0.27877E-0008
  0.16609E+0005 -0.23674E+0004  0.59668E-0008  0.41704E-0008  0.43749E-0008
  0.16667E+0005 -0.23716E+0004  0.49654E-0008  0.24620E-0008  0.49937E-0008
  0.16333E+0005 -0.22855E+0004  0.12130E-0007  0.18564E-0007 -0.35513E-0008
  0.16391E+0005 -0.22901E+0004  0.11259E-0007  0.15964E-0007 -0.18578E-0008
  0.16500E+0005 -0.22988E+0004  0.94439E-0008  0.11328E-0007  0.87837E-0009
  0.16609E+0005 -0.23076E+0004  0.74878E-0008  0.71424E-0008  0.29925E-0008
  0.16667E+0005 -0.23122E+0004  0.64319E-0008  0.51453E-0008  0.38604E-0008
  0.16667E+0005 -0.26561E+0004 -0.61250E-0009 -0.57797E-0008  0.69668E-0008
  0.16724E+0005 -0.26582E+0004 -0.11439E-0008 -0.62061E-0008  0.67521E-0008
  0.16833E+0005 -0.26623E+0004 -0.20056E-0008 -0.67567E-0008  0.62322E-0008
  0.16942E+0005 -0.26664E+0004 -0.26690E-0008 -0.69956E-0008  0.56009E-0008
  0.17000E+0005 -0.26685E+0004 -0.29360E-0008 -0.70084E-0008  0.52396E-0008
  0.16667E+0005 -0.25967E+0004  0.30841E-0009 -0.46701E-0008  0.69448E-0008
  0.16724E+0005 -0.25992E+0004 -0.32054E-0009 -0.52903E-0008  0.68242E-0008
  0.16833E+0005 -0.26040E+0004 -0.13691E-0008 -0.61701E-0008  0.64410E-0008
  0.16942E+0005 -0.26088E+0004 -0.22104E-0008 -0.66845E-0008  0.58989E-0008
  0.17000E+0005 -0.26113E+0004 -0.25661E-0008 -0.68206E-0008  0.55669E-0008
  0.16667E+0005 -0.24841E+0004  0.24256E-0008 -0.17021E-0008  0.63860E-0008
  0.16724E+0005 -0.24874E+0004  0.16117E-0008 -0.27524E-0008  0.65136E-0008
  0.16833E+0005 -0.24935E+0004  0.19749E-0009 -0.43769E-0008  0.65088E-0008
  0.16942E+0005 -0.24996E+0004 -0.10114E-0008 -0.55347E-0008  0.62342E-0008
  0.17000E+0005 -0.25028E+0004 -0.15552E-0008 -0.59663E-0008  0.60028E-0008
  0.16667E+0005 -0.23716E+0004  0.49654E-0008  0.24620E-0008  0.49937E-0008
  0.16724E+0005 -0.23755E+0004  0.39878E-0008  0.91385E-0009  0.54696E-0008
  0.16833E+0005 -0.23829E+0004  0.22226E-0008 -0.15961E-0008  0.60173E-0008
  0.16942E+0005 -0.23904E+0004  0.63166E-0009 -0.35473E-0008  0.61606E-0008
  0.17000E+0005 -0.23943E+0004 -0.11725E-0009 -0.43545E-0008  0.60987E-0008
  0.16667E+0005 -0.23122E+0004  0.64319E-0008  0.51453E-0008  0.38604E-0008
  0.16724E+0005 -0.23165E+0004  0.53862E-0008  0.33159E-0008  0.45622E-0008
  0.16833E+0005 -0.23246E+0004  0.34578E-0008  0.29330E-0009  0.54786E-0008
  0.16942E+0005 -0.23328E+0004  0.16727E-0008 -0.21299E-0008  0.59116E-0008
  0.17000E+0005 -0.23371E+0004  0.81473E-0009 -0.31652E-0008  0.59724E-0008
  0.17000E+0005 -0.26685E+0004 -0.29360E-0008 -0.70084E-0008  0.52396E-0008
  0.17058E+0005 -0.26703E+0004 -0.31454E-0008 -0.69501E-0008  0.48689E-0008
  0.17167E+0005 -0.26736E+0004 -0.33942E-0008 -0.66746E-0008  0.41599E-0008
  0.17276E+0005 -0.26769E+0004 -0.34665E-0008 -0.62220E-0008  0.34669E-0008
  0.17333E+0005 -0.26787E+0004 -0.34407E-0008 -0.59289E-0008  0.31195E-0008
  0.17000E+0005 -0.26113E+0004 -0.25661E-0008 -0.68206E-0008  0.55669E-0008
  0.17058E+0005 -0.26134E+0004 -0.28574E-0008 -0.68698E-0008  0.52160E-0008
  0.17167E+0005 -0.26173E+0004 -0.32458E-0008 -0.67589E-0008  0.45189E-0008
  0.17276E+0005 -0.26212E+0004 -0.34326E-0008 -0.64239E-0008  0.38147E-0008
  0.17333E+0005 -0.26232E+0004 -0.34573E-0008 -0.61752E-0008  0.34530E-0008
  0.17000E+0005 -0.25028E+0004 -0.15552E-0008 -0.59663E-0008  0.60028E-0008
  0.17058E+0005 -0.25054E+0004 -0.20240E-0008 -0.62770E-0008  0.57274E-0008
  0.17167E+0005 -0.25104E+0004 -0.27242E-0008 -0.65813E-0008  0.51134E-0008
  0.17276E+0005 -0.25154E+0004 -0.31786E-0008 -0.65598E-0008  0.44301E-0008
  0.17333E+0005 -0.25180E+0004 -0.33244E-0008 -0.64385E-0008  0.40598E-0008
  0.17000E+0005 -0.23943E+0004 -0.11725E-0009 -0.43545E-0008  0.60987E-0008
  0.17058E+0005 -0.23975E+0004 -0.78554E-0009 -0.50039E-0008  0.59591E-0008
  0.17167E+0005 -0.24036E+0004 -0.18476E-0008 -0.58638E-0008  0.55270E-0008
  0.17276E+0005 -0.24097E+0004 -0.26291E-0008 -0.62849E-0008  0.49399E-0008
  0.17333E+0005 -0.24129E+0004 -0.29287E-0008 -0.63523E-0008  0.45920E-0008
  0.17000E+0005 -0.23371E+0004  0.81473E-0009 -0.31652E-0008  0.59724E-0008
  0.17058E+0005 -0.23406E+0004  0.36983E-0010 -0.40231E-0008  0.59328E-0008
  0.17167E+0005 -0.23472E+0004 -0.12295E-0008 -0.52329E-0008  0.56444E-0008
  0.17276E+0005 -0.23539E+0004 -0.22044E-0008 -0.59415E-0008  0.51452E-0008
  0.17333E+0005 -0.23574E+0004 -0.25977E-0008 -0.61356E-0008  0.48251E-0008
  0.17333E+0005 -0.26787E+0004 -0.34407E-0008 -0.59289E-0008  0.31195E-0008
  0.17391E+0005 -0.26800E+0004 -0.33784E-0008 -0.56097E-0008  0.27868E-0008
  0.17500E+0005 -0.26824E+0004 -0.31723E-0008 -0.49522E-0008  0.22086E-0008
  0.17609E+0005 -0.26849E+0004 -0.28775E-0008 -0.42621E-0008  0.17084E-0008
  0.17667E+0005 -0.26862E+0004 -0.26970E-0008 -0.38978E-0008  0.14779E-0008
  0.17333E+0005 -0.26232E+0004 -0.34573E-0008 -0.61752E-0008  0.34530E-0008
  0.17391E+0005 -0.26247E+0004 -0.34378E-0008 -0.58899E-0008  0.31037E-0008
  0.17500E+0005 -0.26276E+0004 -0.32934E-0008 -0.52711E-0008  0.24887E-0008
  0.17609E+0005 -0.26305E+0004 -0.30380E-0008 -0.45909E-0008  0.19450E-0008
  0.17667E+0005 -0.26320E+0004 -0.28715E-0008 -0.42231E-0008  0.16892E-0008
  0.17333E+0005 -0.25180E+0004 -0.33244E-0008 -0.64385E-0008  0.40598E-0008
  0.17391E+0005 -0.25200E+0004 -0.34081E-0008 -0.62543E-0008  0.36954E-0008
  0.17500E+0005 -0.25237E+0004 -0.34227E-0008 -0.57690E-0008  0.30270E-0008
  0.17609E+0005 -0.25274E+0004 -0.32778E-0008 -0.51560E-0008  0.24118E-0008
  0.17667E+0005 -0.25293E+0004 -0.31505E-0008 -0.48010E-0008  0.21155E-0008
  0.17333E+0005 -0.24129E+0004 -0.29287E-0008 -0.63523E-0008  0.45920E-0008
  0.17391E+0005 -0.24152E+0004 -0.31500E-0008 -0.63256E-0008  0.42346E-0008
  0.17500E+0005 -0.24197E+0004 -0.33824E-0008 -0.60661E-0008  0.35471E-0008
  0.17609E+0005 -0.24242E+0004 -0.33996E-0008 -0.55948E-0008  0.28828E-0008
  0.17667E+0005 -0.24266E+0004 -0.33358E-0008 -0.52853E-0008  0.25545E-0008
  0.17333E+0005 -0.23574E+0004 -0.25977E-0008 -0.61356E-0008  0.48251E-0008
  0.17391E+0005 -0.23600E+0004 -0.29044E-0008 -0.62158E-0008  0.44823E-0008
  0.17500E+0005 -0.23649E+0004 -0.32767E-0008 -0.61173E-0008  0.38032E-0008
  0.17609E+0005 -0.23698E+0004 -0.34020E-0008 -0.57551E-0008  0.31262E-0008
  0.17667E+0005 -0.23724E+0004 -0.33832E-0008 -0.54852E-0008  0.27845E-0008
  0.17667E+0005 -0.26862E+0004 -0.26970E-0008 -0.38978E-0008  0.14779E-0008
  0.17724E+0005 -0.26872E+0004 -0.25080E-0008 -0.35411E-0008  0.12680E-0008
  0.17833E+0005 -0.26890E+0004 -0.21336E-0008 -0.28961E-0008  0.93211E-0009
  0.17942E+0005 -0.26908E+0004 -0.17599E-0008 -0.23077E-0008  0.66796E-0009
  0.18000E+0005 -0.26918E+0004 -0.15698E-0008 -0.20246E-0008  0.55452E-0009
  0.17667E+0005 -0.26320E+0004 -0.28715E-0008 -0.42231E-0008  0.16892E-0008
  0.17724E+0005 -0.26331E+0004 -0.26889E-0008 -0.38582E-0008  0.14589E-0008
  0.17833E+0005 -0.26353E+0004 -0.23170E-0008 -0.31866E-0008  0.10825E-0008
  0.17942E+0005 -0.26374E+0004 -0.19328E-0008 -0.25631E-0008  0.78343E-0009
  0.18000E+0005 -0.26386E+0004 -0.17349E-0008 -0.22604E-0008  0.65348E-0009
  0.17667E+0005 -0.25293E+0004 -0.31505E-0008 -0.48010E-0008  0.21155E-0008
  0.17724E+0005 -0.25307E+0004 -0.29969E-0008 -0.44370E-0008  0.18436E-0008
  0.17833E+0005 -0.25335E+0004 -0.26511E-0008 -0.37395E-0008  0.13917E-0008
  0.17942E+0005 -0.25362E+0004 -0.22646E-0008 -0.30643E-0008  0.10226E-0008
  0.18000E+0005 -0.25377E+0004 -0.20558E-0008 -0.27280E-0008  0.85963E-0009
  0.17667E+0005 -0.24266E+0004 -0.33358E-0008 -0.52853E-0008  0.25545E-0008
  0.17724E+0005 -0.24283E+0004 -0.32326E-0008 -0.49503E-0008  0.22467E-0008
  0.17833E+0005 -0.24317E+0004 -0.29471E-0008 -0.42676E-0008  0.17236E-0008
  0.17942E+0005 -0.24350E+0004 -0.25837E-0008 -0.35684E-0008  0.12849E-0008
  0.18000E+0005 -0.24368E+0004 -0.23745E-0008 -0.32080E-0008  0.10887E-0008
  0.17667E+0005 -0.23724E+0004 -0.33832E-0008 -0.54852E-0008  0.27845E-0008
  0.17724E+0005 -0.23743E+0004 -0.33159E-0008 -0.51785E-0008  0.24616E-0008
  0.17833E+0005 -0.23780E+0004 -0.30788E-0008 -0.45240E-0008  0.19042E-0008
  0.17942E+0005 -0.23816E+0004 -0.27398E-0008 -0.38265E-0008  0.14307E-0008
  0.18000E+0005 -0.23836E+0004 -0.25358E-0008 -0.34598E-0008  0.12171E-0008
  0.18000E+0005 -0.26918E+0004 -0.15698E-0008 -0.20246E-0008  0.55452E-0009
  0.18058E+0005 -0.26928E+0004 -0.13882E-0008 -0.17633E-0008  0.45754E-0009
  0.18167E+0005 -0.26948E+0004 -0.10725E-0008 -0.13267E-0008  0.31092E-0009
  0.18276E+0005 -0.26967E+0004 -0.79976E-0009 -0.96783E-0009  0.20672E-0009
  0.18333E+0005 -0.26977E+0004 -0.67595E-0009 -0.80862E-0009  0.16402E-0009
  0.18000E+0005 -0.26386E+0004 -0.17349E-0008 -0.22604E-0008  0.65348E-0009
  0.18058E+0005 -0.26398E+0004 -0.15422E-0008 -0.19776E-0008  0.54212E-0009
  0.18167E+0005 -0.26421E+0004 -0.12041E-0008 -0.15017E-0008  0.37225E-0009
  0.18276E+0005 -0.26443E+0004 -0.90766E-0009 -0.11060E-0008  0.24977E-0009
  0.18333E+0005 -0.26456E+0004 -0.77189E-0009 -0.92929E-0009  0.19916E-0009
  0.18000E+0005 -0.25377E+0004 -0.20558E-0008 -0.27280E-0008  0.85963E-0009
  0.18058E+0005 -0.25392E+0004 -0.18483E-0008 -0.24088E-0008  0.71810E-0009
  0.18167E+0005 -0.25421E+0004 -0.14725E-0008 -0.18606E-0008  0.49944E-0009
  0.18276E+0005 -0.25451E+0004 -0.11332E-0008 -0.13943E-0008  0.33870E-0009
  0.18333E+0005 -0.25466E+0004 -0.97375E-0009 -0.11820E-0008  0.27132E-0009
  0.18000E+0005 -0.24368E+0004 -0.23745E-0008 -0.32080E-0008  0.10887E-0008
  0.18058E+0005 -0.24387E+0004 -0.21607E-0008 -0.28598E-0008  0.91359E-0009
  0.18167E+0005 -0.24422E+0004 -0.17585E-0008 -0.22476E-0008  0.64106E-0009
  0.18276E+0005 -0.24458E+0004 -0.13811E-0008 -0.17131E-0008  0.43794E-0009
  0.18333E+0005 -0.24477E+0004 -0.11985E-0008 -0.14659E-0008  0.35400E-0009
  0.18000E+0005 -0.23836E+0004 -0.25358E-0008 -0.34598E-0008  0.12171E-0008
  0.18058E+0005 -0.23856E+0004 -0.23228E-0008 -0.30999E-0008  0.10240E-0008
  0.18167E+0005 -0.23895E+0004 -0.19119E-0008 -0.24596E-0008  0.72288E-0009
  0.18276E+0005 -0.23934E+0004 -0.15182E-0008 -0.18912E-0008  0.49469E-0009
  0.18333E+0005 -0.23955E+0004 -0.13252E-0008 -0.16256E-0008  0.39967E-0009
  0.18333E+0005 -0.26977E+0004 -0.67595E-0009 -0.80862E-0009  0.16402E-0009
  0.18391E+0005 -0.26990E+0004 -0.56401E-0009 -0.66875E-0009  0.13024E-0009
  0.18500E+0005 -0.27013E+0004 -0.38747E-0009 -0.45318E-0009  0.82829E-0010
  0.18609E+0005 -0.27036E+0004 -0.25303E-0009 -0.29405E-0009  0.53406E-0010
  0.18667E+0005 -0.27049E+0004 -0.19862E-0009 -0.22936E-0009  0.40114E-0010
  0.18333E+0005 -0.26456E+0004 -0.77189E-0009 -0.92929E-0009  0.19916E-0009
  0.18391E+0005 -0.26470E+0004 -0.64798E-0009 -0.77247E-0009  0.15877E-0009
  0.18500E+0005 -0.26497E+0004 -0.45102E-0009 -0.52917E-0009  0.10103E-0009
  0.18609E+0005 -0.26525E+0004 -0.29844E-0009 -0.34790E-0009  0.65023E-0010
  0.18667E+0005 -0.26539E+0004 -0.23576E-0009 -0.27367E-0009  0.50576E-0010
  0.18333E+0005 -0.25466E+0004 -0.97375E-0009 -0.11820E-0008  0.27132E-0009
  0.18391E+0005 -0.25485E+0004 -0.82679E-0009 -0.99231E-0009  0.21672E-0009
  0.18500E+0005 -0.25520E+0004 -0.58813E-0009 -0.69276E-0009  0.13869E-0009
  0.18609E+0005 -0.25555E+0004 -0.40016E-0009 -0.46538E-0009  0.87200E-0010
  0.18667E+0005 -0.25573E+0004 -0.32003E-0009 -0.37073E-0009  0.67886E-0010
  0.18333E+0005 -0.24477E+0004 -0.11985E-0008 -0.14659E-0008  0.35400E-0009
  0.18391E+0005 -0.24499E+0004 -0.10281E-0008 -0.12412E-0008  0.28342E-0009
  0.18500E+0005 -0.24542E+0004 -0.74693E-0009 -0.88179E-0009  0.18138E-0009
  0.18609E+0005 -0.24585E+0004 -0.51993E-0009 -0.60307E-0009  0.11324E-0009
  0.18667E+0005 -0.24607E+0004 -0.42172E-0009 -0.48555E-0009  0.87170E-0010
  0.18333E+0005 -0.23955E+0004 -0.13252E-0008 -0.16256E-0008  0.39967E-0009
  0.18391E+0005 -0.23980E+0004 -0.11423E-0008 -0.13830E-0008  0.32154E-0009
  0.18500E+0005 -0.24026E+0004 -0.83806E-0009 -0.99101E-0009  0.20661E-0009
  0.18609E+0005 -0.24073E+0004 -0.58995E-0009 -0.68409E-0009  0.12906E-0009
  0.18667E+0005 -0.24097E+0004 -0.48152E-0009 -0.55345E-0009  0.99200E-0010
  0.18667E+0005 -0.27049E+0004 -0.19862E-0009 -0.22936E-0009  0.40114E-0010
  0.18724E+0005 -0.27061E+0004 -0.15239E-0009 -0.17638E-0009  0.31733E-0010
  0.18833E+0005 -0.27085E+0004 -0.85877E-0010 -0.10023E-0009  0.19969E-0010
  0.18942E+0005 -0.27109E+0004 -0.42684E-0010 -0.51292E-0010  0.12185E-0010
  0.19000E+0005 -0.27122E+0004 -0.28467E-0010 -0.33377E-0010  0.68761E-0011
  0.18667E+0005 -0.26539E+0004 -0.23576E-0009 -0.27367E-0009  0.50576E-0010
  0.18724E+0005 -0.26554E+0004 -0.18268E-0009 -0.21206E-0009  0.39368E-0010
  0.18833E+0005 -0.26582E+0004 -0.10673E-0009 -0.12406E-0009  0.23597E-0010
  0.18942E+0005 -0.26610E+0004 -0.55823E-0010 -0.66033E-0010  0.14555E-0010
  0.19000E+0005 -0.26625E+0004 -0.37030E-0010 -0.44924E-0010  0.11357E-0010
  0.18667E+0005 -0.25573E+0004 -0.32003E-0009 -0.37073E-0009  0.67886E-0010
  0.18724E+0005 -0.25592E+0004 -0.25172E-0009 -0.29119E-0009  0.53219E-0010
  0.18833E+0005 -0.25628E+0004 -0.15258E-0009 -0.17676E-0009  0.32246E-0010
  0.18942E+0005 -0.25663E+0004 -0.85043E-0010 -0.99538E-0010  0.19430E-0010
  0.19000E+0005 -0.25682E+0004 -0.59673E-0010 -0.70405E-0010  0.14464E-0010
  0.18667E+0005 -0.24607E+0004 -0.42172E-0009 -0.48555E-0009  0.87170E-0010
  0.18724E+0005 -0.24630E+0004 -0.33594E-0009 -0.38586E-0009  0.68454E-0010
  0.18833E+0005 -0.24674E+0004 -0.21022E-0009 -0.24079E-0009  0.42012E-0010
  0.18942E+0005 -0.24717E+0004 -0.12164E-0009 -0.14100E-0009  0.26463E-0010
  0.19000E+0005 -0.24740E+0004 -0.88445E-0010 -0.10309E-0009  0.19904E-0010
  0.18667E+0005 -0.24097E+0004 -0.48152E-0009 -0.55345E-0009  0.99200E-0010
  0.18724E+0005 -0.24123E+0004 -0.38641E-0009 -0.44299E-0009  0.78465E-0010
  0.18833E+0005 -0.24170E+0004 -0.24512E-0009 -0.27957E-0009  0.47921E-0010
  0.18942E+0005 -0.24218E+0004 -0.14527E-0009 -0.16674E-0009  0.30213E-0010
  0.19000E+0005 -0.24243E+0004 -0.10670E-0009 -0.12349E-0009  0.23187E-0010
  0.19000E+0005 -0.27122E+0004 -0.28467E-0010 -0.33377E-0010  0.68761E-0011
  0.19058E+0005 -0.27130E+0004 -0.15433E-0010 -0.19865E-0010  0.59459E-0011
  0.19167E+0005 -0.27147E+0004 -0.19623E-0011 -0.39874E-0011  0.30999E-0011
  0.19276E+0005 -0.27164E+0004  0.59980E-0011  0.36192E-0011  0.31880E-0011
  0.19333E+0005 -0.27172E+0004  0.73433E-0011  0.58308E-0011  0.33346E-0011
  0.19000E+0005 -0.26625E+0004 -0.37030E-0010 -0.44924E-0010  0.11357E-0010
  0.19058E+0005 -0.26635E+0004 -0.23360E-0010 -0.28720E-0010  0.71303E-0011
  0.19167E+0005 -0.26654E+0004 -0.56510E-0011 -0.86258E-0011  0.41146E-0011
  0.19276E+0005 -0.26674E+0004  0.39918E-0011  0.17967E-0011  0.29033E-0011
  0.19333E+0005 -0.26684E+0004  0.58553E-0011  0.42482E-0011  0.19365E-0011
  0.19000E+0005 -0.25682E+0004 -0.59673E-0010 -0.70405E-0010  0.14464E-0010
  0.19058E+0005 -0.25696E+0004 -0.40566E-0010 -0.48312E-0010  0.10191E-0010
  0.19167E+0005 -0.25721E+0004 -0.15116E-0010 -0.19678E-0010  0.59391E-0011
  0.19276E+0005 -0.25746E+0004 -0.13123E-0011 -0.40170E-0011  0.32533E-0011
  0.19333E+0005 -0.25759E+0004  0.31350E-0011  0.13647E-0011  0.25850E-0011
  0.19000E+0005 -0.24740E+0004 -0.88445E-0010 -0.10309E-0009  0.19904E-0010
  0.19058E+0005 -0.24756E+0004 -0.61477E-0010 -0.72907E-0010  0.15866E-0010
  0.19167E+0005 -0.24787E+0004 -0.27874E-0010 -0.33895E-0010  0.84109E-0011
  0.19276E+0005 -0.24817E+0004 -0.71062E-0011 -0.11580E-0010  0.58501E-0011
  0.19333E+0005 -0.24833E+0004 -0.20465E-0012 -0.43547E-0011  0.56197E-0011
  0.19000E+0005 -0.24243E+0004 -0.10670E-0009 -0.12349E-0009  0.23187E-0010
  0.19058E+0005 -0.24261E+0004 -0.75179E-0010 -0.88710E-0010  0.19271E-0010
  0.19167E+0005 -0.24294E+0004 -0.35357E-0010 -0.43101E-0010  0.10744E-0010
  0.19276E+0005 -0.24327E+0004 -0.11483E-0010 -0.16511E-0010  0.69962E-0011
  0.19333E+0005 -0.24345E+0004 -0.27956E-0011 -0.79476E-0011  0.72921E-0011
  0.19333E+0005 -0.27172E+0004  0.73433E-0011  0.58308E-0011  0.33346E-0011
  0.19391E+0005 -0.27180E+0004  0.77881E-0011  0.72506E-0011  0.21147E-0011
  0.19500E+0005 -0.27194E+0004  0.83928E-0011  0.76982E-0011  0.25355E-0011
  0.19609E+0005 -0.27208E+0004  0.82887E-0011  0.70720E-0011  0.28447E-0011
  0.19667E+0005 -0.27216E+0004  0.62801E-0011  0.68302E-0011  0.11839E-0011
  0.19333E+0005 -0.26684E+0004  0.58553E-0011  0.42482E-0011  0.19365E-0011
  0.19391E+0005 -0.26693E+0004  0.68078E-0011  0.59483E-0011  0.18472E-0011
  0.19500E+0005 -0.26710E+0004  0.69507E-0011  0.72483E-0011  0.10963E-0011
  0.19609E+0005 -0.26726E+0004  0.74135E-0011  0.66587E-0011  0.19561E-0011
  0.19667E+0005 -0.26735E+0004  0.61070E-0011  0.52473E-0011  0.22944E-0011
  0.19333E+0005 -0.25759E+0004  0.31350E-0011  0.13647E-0011  0.25850E-0011
  0.19391E+0005 -0.25770E+0004  0.51353E-0011  0.38401E-0011  0.22724E-0011
  0.19500E+0005 -0.25791E+0004  0.57548E-0011  0.65367E-0011  0.51496E-0012
  0.19609E+0005 -0.25813E+0004  0.58141E-0011  0.65428E-0011  0.76887E-0012
  0.19667E+0005 -0.25824E+0004  0.74754E-0011  0.70935E-0011  0.24077E-0011
  0.19333E+0005 -0.24833E+0004 -0.20465E-0012 -0.43547E-0011  0.56197E-0011
  0.19391E+0005 -0.24847E+0004  0.27652E-0011  0.31196E-0012  0.37421E-0011
  0.19500E+0005 -0.24873E+0004  0.57418E-0011  0.51574E-0011  0.18354E-0011
  0.19609E+0005 -0.24899E+0004  0.55631E-0011  0.61920E-0011  0.74066E-0012
  0.19667E+0005 -0.24913E+0004  0.53825E-0011  0.63303E-0011  0.16057E-0011
  0.19333E+0005 -0.24345E+0004 -0.27956E-0011 -0.79476E-0011  0.72921E-0011
  0.19391E+0005 -0.24360E+0004  0.13786E-0011 -0.20851E-0011  0.47373E-0011
  0.19500E+0005 -0.24388E+0004  0.49976E-0011  0.34083E-0011  0.27874E-0011
  0.19609E+0005 -0.24417E+0004  0.48824E-0011  0.58654E-0011  0.96521E-0012
  0.19667E+0005 -0.24432E+0004  0.58761E-0011  0.44838E-0011  0.40316E-0011
  0.19667E+0005 -0.27216E+0004  0.62801E-0011  0.68302E-0011  0.11839E-0011
  0.19724E+0005 -0.27231E+0004  0.52601E-0011  0.45213E-0011  0.16821E-0011
  0.19833E+0005 -0.27259E+0004  0.37604E-0011  0.32955E-0011  0.95691E-0012
  0.19942E+0005 -0.27288E+0004  0.15857E-0011  0.16807E-0011 -0.10604E-0012
  0.20000E+0005 -0.27303E+0004 -0.88552E-0012  0.69897E-0012 -0.20957E-0011
  0.19667E+0005 -0.26735E+0004  0.61070E-0011  0.52473E-0011  0.22944E-0011
  0.19724E+0005 -0.26753E+0004  0.53084E-0011  0.49262E-0011  0.12647E-0011
  0.19833E+0005 -0.26786E+0004  0.35465E-0011  0.29306E-0011  0.95660E-0012
  0.19942E+0005 -0.26820E+0004  0.16224E-0011  0.13639E-0011 -0.23724E-0012
  0.20000E+0005 -0.26837E+0004  0.13625E-0011  0.70008E-0012  0.20254E-0012
  0.19667E+0005 -0.25824E+0004  0.74754E-0011  0.70935E-0011  0.24077E-0011
  0.19724E+0005 -0.25846E+0004  0.46640E-0011  0.49925E-0011  0.85002E-0012
  0.19833E+0005 -0.25889E+0004  0.42055E-0011  0.33511E-0011  0.17889E-0011
  0.19942E+0005 -0.25932E+0004  0.20082E-0011  0.16810E-0011  0.68841E-0013
  0.20000E+0005 -0.25954E+0004  0.13514E-0011  0.10403E-0011 -0.30991E-0012
  0.19667E+0005 -0.24913E+0004  0.53825E-0011  0.63303E-0011  0.16057E-0011
  0.19724E+0005 -0.24940E+0004  0.53660E-0011  0.54689E-0011  0.67602E-0012
  0.19833E+0005 -0.24992E+0004  0.38172E-0011  0.38432E-0011  0.10596E-0011
  0.19942E+0005 -0.25044E+0004  0.39741E-0011  0.21954E-0011  0.17481E-0011
  0.20000E+0005 -0.25071E+0004  0.16296E-0011  0.14601E-0011  0.37001E-0012
  0.19667E+0005 -0.24432E+0004  0.58761E-0011  0.44838E-0011  0.40316E-0011
  0.19724E+0005 -0.24462E+0004  0.49129E-0011  0.57078E-0011  0.10263E-0011
  0.19833E+0005 -0.24519E+0004  0.36497E-0011  0.37440E-0011  0.92516E-0012
  0.19942E+0005 -0.24576E+0004  0.43654E-0011  0.25086E-0011  0.19662E-0011
  0.20000E+0005 -0.24606E+0004  0.25293E-0011  0.16523E-0011 -0.12928E-0012
  0.00000E+0000 -0.23643E+0004 -0.18893E-0013  0.12703E-0012 -0.71705E-0014
  0.57558E+0002 -0.23619E+0004  0.81996E-0014 -0.27341E-0013  0.10688E-0012
  0.16667E+0003 -0.23575E+0004  0.90297E-0013  0.88204E-0013  0.75636E-0013
  0.27578E+0003 -0.23530E+0004  0.20327E-0012  0.11052E-0012  0.27110E-0012
  0.33333E+0003 -0.23507E+0004  0.23798E-0012  0.55277E-0013  0.38556E-0012
  0.00000E+0000 -0.23094E+0004  0.11881E-0013  0.20127E-0012 -0.78567E-0013
  0.57558E+0002 -0.23068E+0004  0.70921E-0013  0.20738E-0012 -0.60217E-0013
  0.16667E+0003 -0.23020E+0004  0.13840E-0012  0.17224E-0012  0.21286E-0013
  0.27578E+0003 -0.22972E+0004  0.22124E-0012  0.22709E-0012  0.14101E-0012
  0.33333E+0003 -0.22946E+0004  0.28798E-0012  0.28487E-0012  0.22136E-0012
  0.00000E+0000 -0.22054E+0004  0.92212E-0013  0.83545E-0013 -0.21463E-0013
  0.57558E+0002 -0.22024E+0004  0.11940E-0012  0.23834E-0012 -0.89971E-0013
  0.16667E+0003 -0.21968E+0004  0.17230E-0012  0.18765E-0012  0.47165E-0013
  0.27578E+0003 -0.21913E+0004  0.24902E-0012  0.33096E-0012  0.10508E-0013
  0.33333E+0003 -0.21883E+0004  0.20076E-0012  0.27033E-0012  0.92057E-0014
  0.00000E+0000 -0.21013E+0004  0.12980E-0012  0.82495E-0013 -0.51069E-0013
  0.57558E+0002 -0.20980E+0004  0.15213E-0012  0.13033E-0012 -0.38318E-0013
  0.16667E+0003 -0.20917E+0004  0.17686E-0012  0.20204E-0012 -0.23080E-0013
  0.27578E+0003 -0.20854E+0004  0.24370E-0012  0.38117E-0012 -0.59830E-0013
  0.33333E+0003 -0.20820E+0004  0.23721E-0012  0.43033E-0012 -0.84260E-0013
  0.00000E+0000 -0.20464E+0004  0.43884E-0013  0.10064E-0012 -0.20625E-0012
  0.57558E+0002 -0.20429E+0004  0.16264E-0012  0.13502E-0012 -0.48844E-0013
  0.16667E+0003 -0.20362E+0004  0.26210E-0012  0.40033E-0012 -0.98967E-0013
  0.27578E+0003 -0.20295E+0004  0.24138E-0012  0.35802E-0012 -0.37721E-0013
  0.33333E+0003 -0.20260E+0004  0.23105E-0012  0.40217E-0012 -0.73969E-0013
  0.33333E+0003 -0.23507E+0004  0.23798E-0012  0.55277E-0013  0.38556E-0012
  0.39089E+0003 -0.23490E+0004  0.20717E-0012  0.84388E-0013  0.33301E-0012
  0.50000E+0003 -0.23460E+0004  0.12570E-0012  0.18020E-0012  0.21110E-0012
  0.60911E+0003 -0.23429E+0004  0.88402E-0013  0.29330E-0012  0.17390E-0012
  0.66667E+0003 -0.23413E+0004  0.49859E-0013  0.24729E-0012  0.21431E-0012
  0.33333E+0003 -0.22946E+0004  0.28798E-0012  0.28487E-0012  0.22136E-0012
  0.39089E+0003 -0.22928E+0004  0.21214E-0012  0.15980E-0012  0.24708E-0012
  0.50000E+0003 -0.22895E+0004  0.11940E-0012  0.10267E-0012  0.24864E-0012
  0.60911E+0003 -0.22862E+0004  0.74822E-0013  0.27798E-0012  0.13186E-0012
  0.66667E+0003 -0.22844E+0004  0.38984E-0013  0.29413E-0012  0.10781E-0012
  0.33333E+0003 -0.21883E+0004  0.20076E-0012  0.27033E-0012  0.92057E-0014
  0.39089E+0003 -0.21863E+0004  0.21415E-0012  0.31289E-0012  0.32409E-0013
  0.50000E+0003 -0.21825E+0004  0.15794E-0012  0.22878E-0012  0.88679E-0013
  0.60911E+0003 -0.21786E+0004  0.33154E-0013  0.21613E-0012  0.16380E-0013
  0.66667E+0003 -0.21766E+0004 -0.14828E-0013  0.19546E-0012  0.25289E-0013
  0.33333E+0003 -0.20820E+0004  0.23721E-0012  0.43033E-0012 -0.84260E-0013
  0.39089E+0003 -0.20798E+0004  0.25653E-0012  0.50551E-0012 -0.94215E-0013
  0.50000E+0003 -0.20754E+0004  0.11427E-0012  0.32776E-0012 -0.85218E-0013
  0.60911E+0003 -0.20711E+0004 -0.43660E-0013  0.18587E-0012 -0.75769E-0013
  0.66667E+0003 -0.20688E+0004 -0.82505E-0013  0.85191E-0013  0.67244E-0013
  0.33333E+0003 -0.20260E+0004  0.23105E-0012  0.40217E-0012 -0.73969E-0013
  0.39089E+0003 -0.20236E+0004  0.27284E-0012  0.45234E-0012 -0.18972E-0013
  0.50000E+0003 -0.20190E+0004  0.81018E-0013  0.27024E-0012 -0.66671E-0013
  0.60911E+0003 -0.20143E+0004 -0.10707E-0012  0.12985E-0012 -0.11152E-0012
  0.66667E+0003 -0.20119E+0004 -0.11145E-0012  0.27170E-0013  0.73186E-0013
  0.66667E+0003 -0.23413E+0004  0.49859E-0013  0.24729E-0012  0.21431E-0012
  0.72422E+0003 -0.23406E+0004 -0.70990E-0014  0.29782E-0012  0.11443E-0012
  0.83333E+0003 -0.23392E+0004 -0.14154E-0012  0.22072E-0012  0.88297E-0013
  0.94244E+0003 -0.23379E+0004 -0.18169E-0012  0.11518E-0012  0.15972E-0012
  0.10000E+0004 -0.23372E+0004 -0.24556E-0012 -0.22982E-0015  0.18408E-0012
  0.66667E+0003 -0.22844E+0004  0.38984E-0013  0.29413E-0012  0.10781E-0012
  0.72422E+0003 -0.22836E+0004 -0.13071E-0013  0.28250E-0012  0.65156E-0013
  0.83333E+0003 -0.22822E+0004 -0.13598E-0012  0.19834E-0012  0.21960E-0013
  0.94244E+0003 -0.22807E+0004 -0.23569E-0012  0.84966E-0013  0.44179E-0013
  0.10000E+0004 -0.22800E+0004 -0.25331E-0012 -0.73294E-0014  0.12524E-0012
  0.66667E+0003 -0.21766E+0004 -0.14828E-0013  0.19546E-0012  0.25289E-0013
  0.72422E+0003 -0.21757E+0004 -0.61590E-0013  0.16534E-0012  0.50580E-0013
  0.83333E+0003 -0.21741E+0004 -0.18383E-0012  0.81459E-0013  0.30277E-0013
  0.94244E+0003 -0.21724E+0004 -0.30010E-0012  0.54151E-0013 -0.17322E-0013
  0.10000E+0004 -0.21715E+0004 -0.28185E-0012  0.10446E-0013  0.11846E-0012
  0.66667E+0003 -0.20688E+0004 -0.82505E-0013  0.85191E-0013  0.67244E-0013
  0.72422E+0003 -0.20678E+0004 -0.18496E-0012  0.29252E-0013  0.52605E-0013
  0.83333E+0003 -0.20659E+0004 -0.27789E-0012 -0.15394E-0013  0.75769E-0013
  0.94244E+0003 -0.20640E+0004 -0.28375E-0012  0.41149E-0013  0.47780E-0013
  0.10000E+0004 -0.20630E+0004 -0.28675E-0012  0.49717E-0013  0.41775E-0013
  0.66667E+0003 -0.20119E+0004 -0.11145E-0012  0.27170E-0013  0.73186E-0013
  0.72422E+0003 -0.20109E+0004 -0.19859E-0012 -0.37221E-0013  0.86368E-0013
  0.83333E+0003 -0.20089E+0004 -0.36489E-0012 -0.56278E-0013 -0.26274E-0013
  0.94244E+0003 -0.20069E+0004 -0.37331E-0012 -0.55679E-0013 -0.19747E-0013
  0.10000E+0004 -0.20058E+0004 -0.25269E-0012  0.18123E-0013  0.77460E-0013
  0.10000E+0004 -0.23372E+0004 -0.24556E-0012 -0.22982E-0015  0.18408E-0012
  0.10576E+0004 -0.23363E+0004 -0.21260E-0012 -0.27157E-0013  0.29082E-0012
  0.11667E+0004 -0.23345E+0004 -0.17795E-0012  0.14709E-0012  0.19237E-0012
  0.12758E+0004 -0.23327E+0004 -0.14694E-0012  0.31251E-0012  0.79821E-0013
  0.13333E+0004 -0.23318E+0004 -0.40103E-0013  0.26273E-0012  0.31108E-0012
  0.10000E+0004 -0.22800E+0004 -0.25331E-0012 -0.73294E-0014  0.12524E-0012
  0.10576E+0004 -0.22790E+0004 -0.25969E-0012 -0.18471E-0015  0.12331E-0012
  0.11667E+0004 -0.22771E+0004 -0.23762E-0012  0.42870E-0013  0.17022E-0012
  0.12758E+0004 -0.22751E+0004 -0.14284E-0012  0.10185E-0012  0.28491E-0012
  0.13333E+0004 -0.22741E+0004 -0.67011E-0013  0.13764E-0012  0.37083E-0012
  0.10000E+0004 -0.21715E+0004 -0.28185E-0012  0.10446E-0013  0.11846E-0012
  0.10576E+0004 -0.21703E+0004 -0.27247E-0012 -0.63570E-0014  0.14842E-0012
  0.11667E+0004 -0.21681E+0004 -0.18119E-0012  0.36943E-0013  0.23840E-0012
  0.12758E+0004 -0.21659E+0004 -0.14866E-0012  0.12979E-0012  0.21975E-0012
  0.13333E+0004 -0.21648E+0004 -0.15051E-0012  0.66582E-0013  0.29616E-0012
  0.10000E+0004 -0.20630E+0004 -0.28675E-0012  0.49717E-0013  0.41775E-0013
  0.10576E+0004 -0.20617E+0004 -0.23872E-0012  0.23556E-0014  0.14732E-0012
  0.11667E+0004 -0.20592E+0004 -0.12272E-0012  0.94117E-0013  0.20929E-0012
  0.12758E+0004 -0.20567E+0004 -0.96642E-0013  0.21820E-0012  0.13966E-0012
  0.13333E+0004 -0.20554E+0004 -0.10205E-0012  0.15849E-0012  0.21189E-0012
  0.10000E+0004 -0.20058E+0004 -0.25269E-0012  0.18123E-0013  0.77460E-0013
  0.10576E+0004 -0.20044E+0004 -0.21006E-0012  0.83794E-0013  0.24159E-0013
  0.11667E+0004 -0.20018E+0004 -0.70129E-0013  0.22546E-0012  0.14476E-0012
  0.12758E+0004 -0.19991E+0004  0.23526E-0013  0.27332E-0012  0.29484E-0012
  0.13333E+0004 -0.19977E+0004  0.68630E-0016  0.23867E-0012  0.29874E-0012
  0.13333E+0004 -0.23318E+0004 -0.40103E-0013  0.26273E-0012  0.31108E-0012
  0.13909E+0004 -0.23306E+0004 -0.60313E-0013  0.57025E-0013  0.43663E-0012
  0.15000E+0004 -0.23282E+0004 -0.27173E-0012 -0.42090E-0013  0.13767E-0012
  0.16091E+0004 -0.23258E+0004 -0.28107E-0012 -0.31298E-0013  0.83592E-0013
  0.16667E+0004 -0.23245E+0004 -0.74869E-0013  0.11812E-0012  0.32161E-0012
  0.13333E+0004 -0.22741E+0004 -0.67011E-0013  0.13764E-0012  0.37083E-0012
  0.13909E+0004 -0.22728E+0004 -0.86437E-0013  0.11856E-0012  0.32640E-0012
  0.15000E+0004 -0.22702E+0004 -0.18941E-0012 -0.16723E-0013  0.28797E-0012
  0.16091E+0004 -0.22676E+0004 -0.19705E-0012  0.52724E-0013  0.13430E-0012
  0.16667E+0004 -0.22662E+0004 -0.97976E-0013  0.18486E-0012  0.16393E-0012
  0.13333E+0004 -0.21648E+0004 -0.15051E-0012  0.66582E-0013  0.29616E-0012
  0.13909E+0004 -0.21632E+0004 -0.14790E-0012  0.10661E-0012  0.23455E-0012
  0.15000E+0004 -0.21602E+0004 -0.35421E-0013  0.54136E-0013  0.47598E-0012
  0.16091E+0004 -0.21572E+0004 -0.10609E-0013  0.10900E-0012  0.39269E-0012
  0.16667E+0004 -0.21557E+0004 -0.63963E-0013  0.14145E-0012  0.15044E-0012
  0.13333E+0004 -0.20554E+0004 -0.10205E-0012  0.15849E-0012  0.21189E-0012
  0.13909E+0004 -0.20536E+0004 -0.45086E-0013  0.16630E-0012  0.29597E-0012
  0.15000E+0004 -0.20503E+0004  0.16745E-0013  0.14055E-0012  0.38863E-0012
  0.16091E+0004 -0.20469E+0004  0.41014E-0014  0.37531E-0013  0.41744E-0012
  0.16667E+0004 -0.20451E+0004  0.89042E-0013  0.67680E-0013  0.40984E-0012
  0.13333E+0004 -0.19977E+0004  0.68630E-0016  0.23867E-0012  0.29874E-0012
  0.13909E+0004 -0.19958E+0004 -0.20716E-0013  0.16359E-0012  0.31005E-0012
  0.15000E+0004 -0.19923E+0004  0.29597E-0013  0.18706E-0012  0.28636E-0012
  0.16091E+0004 -0.19887E+0004  0.41648E-0013 -0.15163E-0013  0.42820E-0012
  0.16667E+0004 -0.19868E+0004  0.18534E-0012  0.22212E-0012  0.38288E-0012
  0.16667E+0004 -0.23245E+0004 -0.74869E-0013  0.11812E-0012  0.32161E-0012
  0.17242E+0004 -0.23230E+0004 -0.11613E-0012  0.10115E-0012  0.25228E-0012
  0.18333E+0004 -0.23202E+0004 -0.88421E-0013 -0.65357E-0013  0.40993E-0012
  0.19424E+0004 -0.23173E+0004 -0.49340E-0013 -0.12984E-0012  0.53311E-0012
  0.20000E+0004 -0.23158E+0004  0.13446E-0012  0.35735E-0012  0.38083E-0012
  0.16667E+0004 -0.22662E+0004 -0.97976E-0013  0.18486E-0012  0.16393E-0012
  0.17242E+0004 -0.22646E+0004 -0.68595E-0013  0.17417E-0012  0.20628E-0012
  0.18333E+0004 -0.22615E+0004 -0.21699E-0013  0.71616E-0013  0.32278E-0012
  0.19424E+0004 -0.22584E+0004 -0.71163E-0013  0.57145E-0014  0.28243E-0012
  0.20000E+0004 -0.22567E+0004 -0.42359E-0013  0.27859E-0013  0.28963E-0012
  0.16667E+0004 -0.21557E+0004 -0.63963E-0013  0.14145E-0012  0.15044E-0012
  0.17242E+0004 -0.21538E+0004  0.88470E-0014  0.17130E-0012  0.18175E-0012
  0.18333E+0004 -0.21502E+0004 -0.64753E-0013  0.11874E-0015  0.17395E-0012
  0.19424E+0004 -0.21466E+0004 -0.76387E-0013 -0.27763E-0013  0.10829E-0012
  0.20000E+0004 -0.21447E+0004 -0.84630E-0013 -0.35881E-0013  0.93010E-0013
  0.16667E+0004 -0.20451E+0004  0.89042E-0013  0.67680E-0013  0.40984E-0012
  0.17242E+0004 -0.20430E+0004  0.54918E-0013  0.45104E-0013  0.26401E-0012
  0.18333E+0004 -0.20389E+0004 -0.53890E-0013 -0.36837E-0013  0.11469E-0012
  0.19424E+0004 -0.20349E+0004 -0.53656E-0013 -0.70934E-0013  0.10356E-0012
  0.20000E+0004 -0.20328E+0004 -0.11011E-0012 -0.13573E-0012  0.43922E-0014
  0.16667E+0004 -0.19868E+0004  0.18534E-0012  0.22212E-0012  0.38288E-0012
  0.17242E+0004 -0.19845E+0004  0.36679E-0013 -0.18287E-0013  0.27603E-0012
  0.18333E+0004 -0.19802E+0004 -0.63816E-0013 -0.55722E-0013  0.90592E-0013
  0.19424E+0004 -0.19760E+0004 -0.36079E-0013 -0.56691E-0013  0.83373E-0013
  0.20000E+0004 -0.19737E+0004  0.53579E-0013  0.45722E-0013  0.66482E-0013
  0.20000E+0004 -0.23158E+0004  0.13446E-0012  0.35735E-0012  0.38083E-0012
  0.20576E+0004 -0.23138E+0004 -0.92690E-0013 -0.22399E-0013  0.24355E-0012
  0.21667E+0004 -0.23100E+0004 -0.96408E-0013  0.42326E-0013  0.11370E-0012
  0.22758E+0004 -0.23062E+0004 -0.37453E-0013  0.15345E-0012  0.10523E-0012
  0.23333E+0004 -0.23042E+0004 -0.31539E-0013  0.16037E-0012  0.48633E-0013
  0.20000E+0004 -0.22567E+0004 -0.42359E-0013  0.27859E-0013  0.28963E-0012
  0.20576E+0004 -0.22545E+0004  0.32246E-0013  0.21933E-0013  0.37362E-0012
  0.21667E+0004 -0.22504E+0004 -0.11023E-0013  0.10521E-0012  0.14624E-0012
  0.22758E+0004 -0.22463E+0004  0.25036E-0013  0.12991E-0012  0.77428E-0013
  0.23333E+0004 -0.22441E+0004  0.12275E-0012  0.16726E-0012  0.16963E-0012
  0.20000E+0004 -0.21447E+0004 -0.84630E-0013 -0.35881E-0013  0.93010E-0013
  0.20576E+0004 -0.21422E+0004  0.16033E-0013 -0.20798E-0013  0.22074E-0012
  0.21667E+0004 -0.21375E+0004  0.70517E-0013 -0.37944E-0013  0.19477E-0012
  0.22758E+0004 -0.21327E+0004  0.17781E-0012  0.72876E-0013  0.12732E-0012
  0.23333E+0004 -0.21302E+0004  0.21970E-0012  0.96360E-0013  0.18879E-0012
  0.20000E+0004 -0.20328E+0004 -0.11011E-0012 -0.13573E-0012  0.43922E-0014
  0.20576E+0004 -0.20299E+0004  0.11603E-0013 -0.58216E-0013  0.54998E-0013
  0.21667E+0004 -0.20245E+0004  0.21290E-0012 -0.10744E-0013  0.20493E-0012
  0.22758E+0004 -0.20192E+0004  0.23726E-0012  0.10846E-0012  0.82976E-0013
  0.23333E+0004 -0.20163E+0004  0.20043E-0012  0.45936E-0013  0.82140E-0013
  0.20000E+0004 -0.19737E+0004  0.53579E-0013  0.45722E-0013  0.66482E-0013
  0.20576E+0004 -0.19707E+0004  0.79081E-0013 -0.11569E-0012  0.14757E-0012
  0.21667E+0004 -0.19650E+0004  0.22113E-0012  0.39402E-0013  0.10003E-0012
  0.22758E+0004 -0.19593E+0004  0.23631E-0012  0.17600E-0012 -0.31490E-0013
  0.23333E+0004 -0.19562E+0004  0.18807E-0012  0.68578E-0013 -0.30004E-0013
  0.23333E+0004 -0.23042E+0004 -0.31539E-0013  0.16037E-0012  0.48633E-0013
  0.23909E+0004 -0.23015E+0004  0.88181E-0013  0.26449E-0012  0.87979E-0013
  0.25000E+0004 -0.22965E+0004  0.75216E-0013  0.18082E-0012  0.17017E-0012
  0.26091E+0004 -0.22914E+0004  0.53273E-0013  0.20862E-0012  0.50961E-0013
  0.26667E+0004 -0.22888E+0004  0.50880E-0013  0.14793E-0012  0.25356E-0013
  0.23333E+0004 -0.22441E+0004  0.12275E-0012  0.16726E-0012  0.16963E-0012
  0.23909E+0004 -0.22412E+0004  0.95999E-0013  0.20620E-0012  0.57470E-0013
  0.25000E+0004 -0.22357E+0004  0.42184E-0013  0.16507E-0012  0.40442E-0013
  0.26091E+0004 -0.22303E+0004  0.79391E-0013  0.10399E-0012  0.11689E-0012
  0.26667E+0004 -0.22274E+0004  0.58446E-0013  0.11754E-0012  0.70071E-0013
  0.23333E+0004 -0.21302E+0004  0.21970E-0012  0.96360E-0013  0.18879E-0012
  0.23909E+0004 -0.21269E+0004  0.91696E-0013  0.55387E-0013  0.49972E-0013
  0.25000E+0004 -0.21206E+0004 -0.29083E-0013  0.40585E-0013 -0.69770E-0013
  0.26091E+0004 -0.21143E+0004 -0.11145E-0013  0.51437E-0014 -0.22988E-0013
  0.26667E+0004 -0.21110E+0004  0.16247E-0013  0.77099E-0014  0.43880E-0013
  0.23333E+0004 -0.20163E+0004  0.20043E-0012  0.45936E-0013  0.82140E-0013
  0.23909E+0004 -0.20126E+0004  0.76328E-0013 -0.60843E-0013 -0.58424E-0014
  0.25000E+0004 -0.20054E+0004 -0.60154E-0013 -0.12114E-0012 -0.13989E-0012
  0.26091E+0004 -0.19983E+0004 -0.55813E-0013 -0.30905E-0013 -0.21659E-0012
  0.26667E+0004 -0.19946E+0004  0.81089E-0014  0.65848E-0013 -0.18254E-0012
  0.23333E+0004 -0.19562E+0004  0.18807E-0012  0.68578E-0013 -0.30004E-0013
  0.23909E+0004 -0.19523E+0004  0.95605E-0013 -0.42294E-0013 -0.68895E-0013
  0.25000E+0004 -0.19447E+0004 -0.20901E-0013 -0.10886E-0012 -0.14775E-0012
  0.26091E+0004 -0.19372E+0004 -0.32095E-0014  0.26119E-0013 -0.19940E-0012
  0.26667E+0004 -0.19332E+0004  0.36568E-0013  0.14259E-0012 -0.22403E-0012
  0.26667E+0004 -0.22888E+0004  0.50880E-0013  0.14793E-0012  0.25356E-0013
  0.27242E+0004 -0.22857E+0004  0.10462E-0012  0.14809E-0012  0.16067E-0012
  0.28333E+0004 -0.22800E+0004  0.30236E-0013  0.21483E-0012 -0.14544E-0013
  0.29424E+0004 -0.22742E+0004  0.20378E-0013  0.15312E-0012  0.25461E-0013
  0.30000E+0004 -0.22711E+0004 -0.80691E-0013 -0.13033E-0012  0.16636E-0012
  0.26667E+0004 -0.22274E+0004  0.58446E-0013  0.11754E-0012  0.70071E-0013
  0.27242E+0004 -0.22241E+0004  0.14687E-0012  0.17230E-0012  0.22784E-0012
  0.28333E+0004 -0.22178E+0004  0.43024E-0013  0.18849E-0012  0.50331E-0013
  0.29424E+0004 -0.22115E+0004  0.48412E-0013  0.12221E-0012  0.46901E-0013
  0.30000E+0004 -0.22082E+0004  0.86265E-0013 -0.58000E-0013  0.33412E-0012
  0.26667E+0004 -0.21110E+0004  0.16247E-0013  0.77099E-0014  0.43880E-0013
  0.27242E+0004 -0.21072E+0004  0.28635E-0013  0.63402E-0013  0.32331E-0014
  0.28333E+0004 -0.20999E+0004  0.67621E-0014  0.19292E-0013 -0.59941E-0013
  0.29424E+0004 -0.20927E+0004  0.15017E-0012  0.16513E-0012 -0.17167E-0013
  0.30000E+0004 -0.20889E+0004  0.24027E-0012  0.10121E-0012  0.18845E-0012
  0.26667E+0004 -0.19946E+0004  0.81089E-0014  0.65848E-0013 -0.18254E-0012
  0.27242E+0004 -0.19903E+0004 -0.40501E-0013 -0.93645E-0014 -0.23713E-0012
  0.28333E+0004 -0.19821E+0004  0.11847E-0012 -0.11524E-0013 -0.94622E-0013
  0.29424E+0004 -0.19739E+0004  0.25408E-0012  0.31949E-0012 -0.15562E-0012
  0.30000E+0004 -0.19696E+0004  0.35039E-0012  0.42555E-0012 -0.12864E-0012
  0.26667E+0004 -0.19332E+0004  0.36568E-0013  0.14259E-0012 -0.22403E-0012
  0.27242E+0004 -0.19286E+0004 -0.34470E-0013 -0.28566E-0014 -0.28592E-0012
  0.28333E+0004 -0.19199E+0004  0.23226E-0012  0.16786E-0012 -0.10722E-0012
  0.29424E+0004 -0.19113E+0004  0.30894E-0012  0.23477E-0012 -0.78752E-0013
  0.30000E+0004 -0.19067E+0004  0.38814E-0012  0.33155E-0012 -0.73376E-0013
  0.30000E+0004 -0.22711E+0004 -0.80691E-0013 -0.13033E-0012  0.16636E-0012
  0.30576E+0004 -0.22689E+0004 -0.11320E-0012 -0.37183E-0013  0.10587E-0012
  0.31667E+0004 -0.22646E+0004 -0.28589E-0013  0.58939E-0013  0.13295E-0012
  0.32758E+0004 -0.22603E+0004 -0.21316E-0013  0.82364E-0013  0.13993E-0012
  0.33333E+0004 -0.22581E+0004  0.96069E-0013  0.15941E-0012  0.28196E-0012
  0.30000E+0004 -0.22082E+0004  0.86265E-0013 -0.58000E-0013  0.33412E-0012
  0.30576E+0004 -0.22057E+0004  0.82436E-0013  0.18927E-0012  0.13037E-0012
  0.31667E+0004 -0.22011E+0004 -0.15939E-0013  0.17973E-0012 -0.13307E-0013
  0.32758E+0004 -0.21964E+0004  0.66493E-0013  0.28563E-0012  0.73025E-0013
  0.33333E+0004 -0.21940E+0004  0.15739E-0012  0.29589E-0012  0.23724E-0012
  0.30000E+0004 -0.20889E+0004  0.24027E-0012  0.10121E-0012  0.18845E-0012
  0.30576E+0004 -0.20861E+0004  0.25907E-0012  0.35517E-0012 -0.69497E-0013
  0.31667E+0004 -0.20807E+0004  0.22242E-0012  0.31485E-0012 -0.67112E-0013
  0.32758E+0004 -0.20754E+0004  0.18852E-0012  0.32777E-0012  0.43456E-0013
  0.33333E+0004 -0.20726E+0004  0.85443E-0013  0.29851E-0012 -0.64505E-0013
  0.30000E+0004 -0.19696E+0004  0.35039E-0012  0.42555E-0012 -0.12864E-0012
  0.30576E+0004 -0.19664E+0004  0.34495E-0012  0.47159E-0012 -0.23462E-0012
  0.31667E+0004 -0.19604E+0004  0.42438E-0012  0.43774E-0012 -0.82755E-0013
  0.32758E+0004 -0.19543E+0004  0.22186E-0012  0.28792E-0012 -0.50633E-0013
  0.33333E+0004 -0.19511E+0004  0.81849E-0013  0.28625E-0012 -0.21651E-0012
  0.30000E+0004 -0.19067E+0004  0.38814E-0012  0.33155E-0012 -0.73376E-0013
  0.30576E+0004 -0.19033E+0004  0.42287E-0012  0.48068E-0012 -0.23116E-0012
  0.31667E+0004 -0.18969E+0004  0.46838E-0012  0.46844E-0012 -0.11934E-0012
  0.32758E+0004 -0.18905E+0004  0.25674E-0012  0.31342E-0012 -0.11098E-0012
  0.33333E+0004 -0.18871E+0004  0.14563E-0012  0.31183E-0012 -0.25116E-0012
  0.33333E+0004 -0.22581E+0004  0.96069E-0013  0.15941E-0012  0.28196E-0012
  0.33909E+0004 -0.22567E+0004  0.39625E-0013  0.23218E-0012  0.11003E-0012
  0.35000E+0004 -0.22542E+0004  0.30474E-0013  0.20987E-0012  0.26541E-0013
  0.36091E+0004 -0.22517E+0004  0.20409E-0012  0.25490E-0012  0.81260E-0013
  0.36667E+0004 -0.22504E+0004  0.25344E-0012  0.23235E-0012  0.82078E-0013
  0.33333E+0004 -0.21940E+0004  0.15739E-0012  0.29589E-0012  0.23724E-0012
  0.33909E+0004 -0.21926E+0004  0.33069E-0013  0.27260E-0012  0.39569E-0013
  0.35000E+0004 -0.21898E+0004  0.25616E-0013  0.22016E-0012 -0.28659E-0013
  0.36091E+0004 -0.21871E+0004  0.10404E-0012  0.22027E-0012 -0.66043E-0013
  0.36667E+0004 -0.21857E+0004  0.15004E-0012  0.21955E-0012 -0.12457E-0012
  0.33333E+0004 -0.20726E+0004  0.85443E-0013  0.29851E-0012 -0.64505E-0013
  0.33909E+0004 -0.20709E+0004 -0.19374E-0015  0.25349E-0012 -0.14490E-0012
  0.35000E+0004 -0.20678E+0004 -0.25157E-0013  0.25295E-0012 -0.17267E-0012
  0.36091E+0004 -0.20646E+0004  0.69375E-0013  0.26854E-0012 -0.14140E-0012
  0.36667E+0004 -0.20630E+0004  0.16772E-0012  0.23984E-0012 -0.21084E-0013
  0.33333E+0004 -0.19511E+0004  0.81849E-0013  0.28625E-0012 -0.21651E-0012
  0.33909E+0004 -0.19493E+0004 -0.25881E-0014  0.23431E-0012 -0.26261E-0012
  0.35000E+0004 -0.19457E+0004  0.75888E-0013  0.24859E-0012 -0.19720E-0012
  0.36091E+0004 -0.19422E+0004  0.10614E-0012  0.18755E-0012 -0.98659E-0013
  0.36667E+0004 -0.19403E+0004  0.21192E-0012  0.24551E-0012 -0.38490E-0014
  0.33333E+0004 -0.18871E+0004  0.14563E-0012  0.31183E-0012 -0.25116E-0012
  0.33909E+0004 -0.18851E+0004  0.36035E-0013  0.22800E-0012 -0.28529E-0012
  0.35000E+0004 -0.18813E+0004  0.67388E-0013  0.19190E-0012 -0.21536E-0012
  0.36091E+0004 -0.18776E+0004  0.19460E-0012  0.19349E-0012 -0.11305E-0012
  0.36667E+0004 -0.18756E+0004  0.27607E-0012  0.35771E-0012 -0.16412E-0012
  0.36667E+0004 -0.22504E+0004  0.25344E-0012  0.23235E-0012  0.82078E-0013
  0.37242E+0004 -0.22488E+0004  0.23307E-0012  0.13580E-0012  0.13825E-0012
  0.38333E+0004 -0.22458E+0004  0.17048E-0012  0.30560E-0013  0.20264E-0012
  0.39424E+0004 -0.22429E+0004  0.42589E-0013 -0.19683E-0012  0.32137E-0012
  0.40000E+0004 -0.22413E+0004 -0.19408E-0013 -0.15245E-0012  0.28478E-0012
  0.36667E+0004 -0.21857E+0004  0.15004E-0012  0.21955E-0012 -0.12457E-0012
  0.37242E+0004 -0.21840E+0004  0.12992E-0012  0.65623E-0013  0.47026E-0013
  0.38333E+0004 -0.21807E+0004  0.18923E-0012 -0.54436E-0013  0.31503E-0012
  0.39424E+0004 -0.21775E+0004  0.59396E-0013 -0.17365E-0012  0.31891E-0012
  0.40000E+0004 -0.21758E+0004  0.22615E-0014 -0.12471E-0012  0.28849E-0012
  0.36667E+0004 -0.20630E+0004  0.16772E-0012  0.23984E-0012 -0.21084E-0013
  0.37242E+0004 -0.20610E+0004  0.14768E-0012  0.98917E-0013  0.69092E-0013
  0.38333E+0004 -0.20573E+0004  0.11760E-0012 -0.71590E-0013  0.16402E-0012
  0.39424E+0004 -0.20536E+0004  0.38390E-0013 -0.80922E-0013  0.14359E-0012
  0.40000E+0004 -0.20516E+0004 -0.11647E-0013  0.54890E-0013  0.12898E-0012
  0.36667E+0004 -0.19403E+0004  0.21192E-0012  0.24551E-0012 -0.38490E-0014
  0.37242E+0004 -0.19381E+0004  0.84560E-0013  0.50301E-0013 -0.42570E-0013
  0.38333E+0004 -0.19339E+0004  0.97214E-0013  0.10168E-0012 -0.11972E-0012
  0.39424E+0004 -0.19297E+0004  0.41810E-0013  0.15658E-0012 -0.74267E-0013
  0.40000E+0004 -0.19274E+0004 -0.13905E-0012  0.13810E-0012 -0.14368E-0012
  0.36667E+0004 -0.18756E+0004  0.27607E-0012  0.35771E-0012 -0.16412E-0012
  0.37242E+0004 -0.18732E+0004  0.12777E-0012  0.51823E-0013 -0.11689E-0012
  0.38333E+0004 -0.18688E+0004  0.13465E-0012  0.25964E-0013 -0.91745E-0013
  0.39424E+0004 -0.18643E+0004  0.11686E-0012  0.15389E-0012 -0.50927E-0013
  0.40000E+0004 -0.18619E+0004 -0.53323E-0013  0.42462E-0012 -0.25512E-0012
  0.40000E+0004 -0.22413E+0004 -0.19408E-0013 -0.15245E-0012  0.28478E-0012
  0.40576E+0004 -0.22396E+0004 -0.14544E-0012 -0.24047E-0012  0.30360E-0012
  0.41667E+0004 -0.22365E+0004 -0.63124E-0012 -0.24511E-0012 -0.16195E-0012
  0.42758E+0004 -0.22334E+0004 -0.10394E-0011 -0.45883E-0012 -0.17046E-0012
  0.43333E+0004 -0.22318E+0004 -0.11996E-0011 -0.39447E-0012 -0.15164E-0012
  0.40000E+0004 -0.21758E+0004  0.22615E-0014 -0.12471E-0012  0.28849E-0012
  0.40576E+0004 -0.21740E+0004 -0.21255E-0012 -0.37840E-0012  0.31910E-0012
  0.41667E+0004 -0.21706E+0004 -0.50820E-0012 -0.34441E-0012  0.24620E-0012
  0.42758E+0004 -0.21672E+0004 -0.86358E-0012  0.13386E-0012 -0.26321E-0012
  0.43333E+0004 -0.21655E+0004 -0.11077E-0011  0.28395E-0012 -0.57130E-0012
  0.40000E+0004 -0.20516E+0004 -0.11647E-0013  0.54890E-0013  0.12898E-0012
  0.40576E+0004 -0.20496E+0004 -0.23108E-0012 -0.14143E-0012  0.20260E-0012
  0.41667E+0004 -0.20457E+0004 -0.56088E-0012 -0.34033E-0012  0.31123E-0012
  0.42758E+0004 -0.20418E+0004 -0.88884E-0012 -0.19456E-0012 -0.56963E-0014
  0.43333E+0004 -0.20397E+0004 -0.13418E-0011  0.10834E-0012 -0.10522E-0011
  0.40000E+0004 -0.19274E+0004 -0.13905E-0012  0.13810E-0012 -0.14368E-0012
  0.40576E+0004 -0.19251E+0004 -0.27126E-0012 -0.16525E-0013  0.38928E-0013
  0.41667E+0004 -0.19207E+0004 -0.69104E-0012 -0.23449E-0012 -0.18451E-0013
  0.42758E+0004 -0.19163E+0004 -0.11570E-0011 -0.50025E-0012 -0.16480E-0012
  0.43333E+0004 -0.19140E+0004 -0.12537E-0011 -0.55636E-0012 -0.11457E-0012
  0.40000E+0004 -0.18619E+0004 -0.53323E-0013  0.42462E-0012 -0.25512E-0012
  0.40576E+0004 -0.18595E+0004 -0.23276E-0012 -0.11806E-0012  0.17946E-0012
  0.41667E+0004 -0.18548E+0004 -0.71231E-0012 -0.65762E-0012  0.37043E-0012
  0.42758E+0004 -0.18501E+0004 -0.90407E-0012 -0.64778E-0012  0.47760E-0012
  0.43333E+0004 -0.18477E+0004 -0.59986E-0012 -0.25847E-0012  0.86550E-0012
  0.43333E+0004 -0.22318E+0004 -0.11996E-0011 -0.39447E-0012 -0.15164E-0012
  0.43909E+0004 -0.22303E+0004 -0.12150E-0011 -0.39899E-0012  0.67071E-0014
  0.45000E+0004 -0.22274E+0004 -0.12861E-0011  0.29986E-0014 -0.39295E-0012
  0.46091E+0004 -0.22246E+0004 -0.11957E-0011  0.15332E-0012 -0.54735E-0012
  0.46667E+0004 -0.22231E+0004 -0.14484E-0011 -0.72240E-0012 -0.26171E-0012
  0.43333E+0004 -0.21655E+0004 -0.11077E-0011  0.28395E-0012 -0.57130E-0012
  0.43909E+0004 -0.21638E+0004 -0.97909E-0012  0.83732E-0013  0.50425E-0013
  0.45000E+0004 -0.21607E+0004 -0.82888E-0012  0.15059E-0012  0.31544E-0012
  0.46091E+0004 -0.21576E+0004 -0.88131E-0012 -0.10073E-0012  0.17728E-0012
  0.46667E+0004 -0.21560E+0004 -0.10226E-0011 -0.21907E-0012 -0.11699E-0012
  0.43333E+0004 -0.20397E+0004 -0.13418E-0011  0.10834E-0012 -0.10522E-0011
  0.43909E+0004 -0.20379E+0004 -0.91711E-0012  0.10114E-0012 -0.56330E-0013
  0.45000E+0004 -0.20343E+0004 -0.95518E-0012  0.27940E-0012 -0.22141E-0012
  0.46091E+0004 -0.20307E+0004 -0.97496E-0012  0.10347E-0012 -0.43885E-0012
  0.46667E+0004 -0.20289E+0004 -0.98705E-0012 -0.65166E-0012  0.35136E-0013
  0.43333E+0004 -0.19140E+0004 -0.12537E-0011 -0.55636E-0012 -0.11457E-0012
  0.43909E+0004 -0.19119E+0004 -0.94365E-0012 -0.27731E-0012  0.19977E-0012
  0.45000E+0004 -0.19079E+0004 -0.10017E-0011 -0.16376E-0012 -0.65080E-0013
  0.46091E+0004 -0.19038E+0004 -0.73327E-0012  0.20803E-0012 -0.23888E-0012
  0.46667E+0004 -0.19017E+0004 -0.66329E-0012  0.22083E-0013 -0.15026E-0012
  0.43333E+0004 -0.18477E+0004 -0.59986E-0012 -0.25847E-0012  0.86550E-0012
  0.43909E+0004 -0.18454E+0004 -0.63017E-0012  0.53457E-0013  0.57410E-0012
  0.45000E+0004 -0.18412E+0004 -0.59420E-0012  0.40149E-0012  0.15887E-0012
  0.46091E+0004 -0.18369E+0004 -0.44578E-0012  0.10950E-0013  0.53051E-0012
  0.46667E+0004 -0.18346E+0004 -0.34848E-0012  0.22114E-0012  0.25231E-0012
  0.46667E+0004 -0.22231E+0004 -0.14484E-0011 -0.72240E-0012 -0.26171E-0012
  0.47242E+0004 -0.22207E+0004 -0.87163E-0012 -0.91643E-0013  0.10401E-0012
  0.48333E+0004 -0.22161E+0004 -0.10374E-0011 -0.32401E-0012 -0.54612E-0012
  0.49424E+0004 -0.22115E+0004 -0.30401E-0012  0.10778E-0012 -0.57929E-0012
  0.50000E+0004 -0.22091E+0004  0.45119E-0013  0.32471E-0012 -0.59608E-0012
  0.46667E+0004 -0.21560E+0004 -0.10226E-0011 -0.21907E-0012 -0.11699E-0012
  0.47242E+0004 -0.21534E+0004 -0.77563E-0012 -0.39610E-0013 -0.55067E-0013
  0.48333E+0004 -0.21484E+0004 -0.58189E-0012  0.18999E-0013 -0.33910E-0012
  0.49424E+0004 -0.21434E+0004 -0.68581E-0014  0.36709E-0012 -0.63492E-0012
  0.50000E+0004 -0.21408E+0004  0.53312E-0012  0.10707E-0011 -0.90787E-0012
  0.46667E+0004 -0.20289E+0004 -0.98705E-0012 -0.65166E-0012  0.35136E-0013
  0.47242E+0004 -0.20258E+0004 -0.55431E-0012 -0.41182E-0012  0.31363E-0012
  0.48333E+0004 -0.20201E+0004 -0.37702E-0012 -0.25368E-0012 -0.55231E-0013
  0.49424E+0004 -0.20144E+0004  0.64300E-0012  0.59474E-0012 -0.39127E-0012
  0.50000E+0004 -0.20114E+0004  0.14941E-0011  0.13665E-0011 -0.54016E-0012
  0.46667E+0004 -0.19017E+0004 -0.66329E-0012  0.22083E-0013 -0.15026E-0012
  0.47242E+0004 -0.18983E+0004 -0.37674E-0012 -0.26383E-0012  0.32616E-0012
  0.48333E+0004 -0.18918E+0004 -0.39081E-0013 -0.19684E-0012  0.16574E-0012
  0.49424E+0004 -0.18854E+0004  0.14873E-0011  0.12550E-0011 -0.13543E-0012
  0.50000E+0004 -0.18819E+0004  0.25516E-0011  0.19810E-0011 -0.98849E-0013
  0.46667E+0004 -0.18346E+0004 -0.34848E-0012  0.22114E-0012  0.25231E-0012
  0.47242E+0004 -0.18310E+0004 -0.17167E-0012 -0.19437E-0012  0.65246E-0012
  0.48333E+0004 -0.18242E+0004  0.25276E-0012 -0.14862E-0012  0.35171E-0012
  0.49424E+0004 -0.18173E+0004  0.19770E-0011  0.15299E-0011  0.10004E-0013
  0.50000E+0004 -0.18137E+0004  0.34332E-0011  0.29432E-0011 -0.35671E-0013
  0.50000E+0004 -0.22091E+0004  0.45119E-0013  0.32471E-0012 -0.59608E-0012
  0.50576E+0004 -0.22064E+0004  0.78052E-0012  0.10053E-0011 -0.59900E-0012
  0.51667E+0004 -0.22012E+0004  0.25562E-0011  0.28567E-0011 -0.85027E-0012
  0.52758E+0004 -0.21960E+0004  0.52244E-0011  0.55243E-0011 -0.11963E-0011
  0.53333E+0004 -0.21933E+0004  0.75610E-0011  0.77962E-0011 -0.96624E-0012
  0.50000E+0004 -0.21408E+0004  0.53312E-0012  0.10707E-0011 -0.90787E-0012
  0.50576E+0004 -0.21379E+0004  0.13335E-0011  0.14112E-0011 -0.68719E-0012
  0.51667E+0004 -0.21322E+0004  0.35522E-0011  0.36114E-0011 -0.74912E-0012
  0.52758E+0004 -0.21266E+0004  0.69786E-0011  0.72288E-0011 -0.10611E-0011
  0.53333E+0004 -0.21236E+0004  0.95096E-0011  0.95790E-0011 -0.83148E-0012
  0.50000E+0004 -0.20114E+0004  0.14941E-0011  0.13665E-0011 -0.54016E-0012
  0.50576E+0004 -0.20080E+0004  0.26350E-0011  0.23422E-0011 -0.56568E-0012
  0.51667E+0004 -0.20015E+0004  0.54719E-0011  0.53993E-0011 -0.87630E-0012
  0.52758E+0004 -0.19950E+0004  0.99319E-0011  0.10097E-0010 -0.12209E-0011
  0.53333E+0004 -0.19916E+0004  0.13138E-0010  0.13539E-0010 -0.15083E-0011
  0.50000E+0004 -0.18819E+0004  0.25516E-0011  0.19810E-0011 -0.98849E-0013
  0.50576E+0004 -0.18781E+0004  0.39899E-0011  0.34119E-0011 -0.26210E-0012
  0.51667E+0004 -0.18707E+0004  0.77183E-0011  0.76041E-0011 -0.90483E-0012
  0.52758E+0004 -0.18634E+0004  0.13302E-0010  0.13651E-0010 -0.15556E-0011
  0.53333E+0004 -0.18595E+0004  0.17103E-0010  0.17939E-0010 -0.25802E-0011
  0.50000E+0004 -0.18137E+0004  0.34332E-0011  0.29432E-0011 -0.35671E-0013
  0.50576E+0004 -0.18096E+0004  0.48908E-0011  0.43881E-0011 -0.19088E-0012
  0.51667E+0004 -0.18018E+0004  0.90619E-0011  0.88177E-0011 -0.77376E-0012
  0.52758E+0004 -0.17940E+0004  0.15567E-0010  0.16033E-0010 -0.16357E-0011
  0.53333E+0004 -0.17899E+0004  0.20140E-0010  0.21101E-0010 -0.25028E-0011
  0.53333E+0004 -0.21933E+0004  0.75610E-0011  0.77962E-0011 -0.96624E-0012
  0.53909E+0004 -0.21913E+0004  0.10011E-0010  0.10654E-0010 -0.15590E-0011
  0.55000E+0004 -0.21877E+0004  0.16586E-0010  0.18355E-0010 -0.27796E-0011
  0.56091E+0004 -0.21840E+0004  0.26361E-0010  0.29384E-0010 -0.44184E-0011
  0.56667E+0004 -0.21821E+0004  0.33228E-0010  0.37248E-0010 -0.58410E-0011
  0.53333E+0004 -0.21236E+0004  0.95096E-0011  0.95790E-0011 -0.83148E-0012
  0.53909E+0004 -0.21215E+0004  0.12257E-0010  0.13039E-0010 -0.17533E-0011
  0.55000E+0004 -0.21175E+0004  0.19765E-0010  0.21369E-0010 -0.28196E-0011
  0.56091E+0004 -0.21136E+0004  0.31098E-0010  0.34589E-0010 -0.51492E-0011
  0.56667E+0004 -0.21115E+0004  0.39417E-0010  0.44773E-0010 -0.71473E-0011
  0.53333E+0004 -0.19916E+0004  0.13138E-0010  0.13539E-0010 -0.15083E-0011
  0.53909E+0004 -0.19892E+0004  0.16753E-0010  0.17743E-0010 -0.23775E-0011
  0.55000E+0004 -0.19846E+0004  0.26949E-0010  0.29316E-0010 -0.39247E-0011
  0.56091E+0004 -0.19800E+0004  0.42241E-0010  0.47686E-0010 -0.73638E-0011
  0.56667E+0004 -0.19776E+0004  0.53570E-0010  0.61335E-0010 -0.10173E-0010
  0.53333E+0004 -0.18595E+0004  0.17103E-0010  0.17939E-0010 -0.25802E-0011
  0.53909E+0004 -0.18568E+0004  0.22260E-0010  0.23664E-0010 -0.30846E-0011
  0.55000E+0004 -0.18517E+0004  0.35761E-0010  0.39222E-0010 -0.54041E-0011
  0.56091E+0004 -0.18465E+0004  0.56724E-0010  0.64341E-0010 -0.10006E-0010
  0.56667E+0004 -0.18438E+0004  0.72333E-0010  0.83300E-0010 -0.13878E-0010
  0.53333E+0004 -0.17899E+0004  0.20140E-0010  0.21101E-0010 -0.25028E-0011
  0.53909E+0004 -0.17870E+0004  0.25925E-0010  0.27635E-0010 -0.31273E-0011
  0.55000E+0004 -0.17815E+0004  0.41553E-0010  0.45567E-0010 -0.58960E-0011
  0.56091E+0004 -0.17761E+0004  0.65946E-0010  0.74737E-0010 -0.11468E-0010
  0.56667E+0004 -0.17732E+0004  0.84092E-0010  0.97151E-0010 -0.16276E-0010
  0.56667E+0004 -0.21821E+0004  0.33228E-0010  0.37248E-0010 -0.58410E-0011
  0.57242E+0004 -0.21801E+0004  0.41929E-0010  0.48119E-0010 -0.82908E-0011
  0.58333E+0004 -0.21763E+0004  0.65494E-0010  0.77763E-0010 -0.15537E-0010
  0.59424E+0004 -0.21724E+0004  0.10115E-0009  0.12252E-0009 -0.26291E-0010
  0.60000E+0004 -0.21704E+0004  0.12596E-0009  0.15537E-0009 -0.35854E-0010
  0.56667E+0004 -0.21115E+0004  0.39417E-0010  0.44773E-0010 -0.71473E-0011
  0.57242E+0004 -0.21093E+0004  0.49720E-0010  0.57392E-0010 -0.10106E-0010
  0.58333E+0004 -0.21051E+0004  0.77881E-0010  0.92354E-0010 -0.18347E-0010
  0.59424E+0004 -0.21010E+0004  0.11961E-0009  0.14547E-0009 -0.32135E-0010
  0.60000E+0004 -0.20988E+0004  0.14875E-0009  0.18379E-0009 -0.43553E-0010
  0.56667E+0004 -0.19776E+0004  0.53570E-0010  0.61335E-0010 -0.10173E-0010
  0.57242E+0004 -0.19751E+0004  0.68148E-0010  0.79076E-0010 -0.13966E-0010
  0.58333E+0004 -0.19703E+0004  0.10668E-0009  0.12691E-0009 -0.25249E-0010
  0.59424E+0004 -0.19655E+0004  0.16359E-0009  0.19973E-0009 -0.44663E-0010
  0.60000E+0004 -0.19630E+0004  0.20388E-0009  0.25120E-0009 -0.58502E-0010
  0.56667E+0004 -0.18438E+0004  0.72333E-0010  0.83300E-0010 -0.13878E-0010
  0.57242E+0004 -0.18409E+0004  0.91936E-0010  0.10701E-0009 -0.18899E-0010
  0.58333E+0004 -0.18355E+0004  0.14388E-0009  0.17116E-0009 -0.33902E-0010
  0.59424E+0004 -0.18301E+0004  0.22026E-0009  0.26858E-0009 -0.59954E-0010
  0.60000E+0004 -0.18272E+0004  0.27348E-0009  0.33714E-0009 -0.78842E-0010
  0.56667E+0004 -0.17732E+0004  0.84092E-0010  0.97151E-0010 -0.16276E-0010
  0.57242E+0004 -0.17701E+0004  0.10692E-0009  0.12453E-0009 -0.22008E-0010
  0.58333E+0004 -0.17644E+0004  0.16745E-0009  0.19908E-0009 -0.39213E-0010
  0.59424E+0004 -0.17586E+0004  0.25566E-0009  0.31149E-0009 -0.69410E-0010
  0.60000E+0004 -0.17556E+0004  0.31670E-0009  0.39069E-0009 -0.91968E-0010
  0.60000E+0004 -0.21704E+0004  0.12596E-0009  0.15537E-0009 -0.35854E-0010
  0.60576E+0004 -0.21672E+0004  0.15625E-0009  0.19382E-0009 -0.46647E-0010
  0.61667E+0004 -0.21611E+0004  0.23359E-0009  0.29727E-0009 -0.78418E-0010
  0.62758E+0004 -0.21549E+0004  0.34037E-0009  0.44529E-0009 -0.12893E-0009
  0.63333E+0004 -0.21517E+0004  0.40934E-0009  0.54391E-0009 -0.16637E-0009
  0.60000E+0004 -0.20988E+0004  0.14875E-0009  0.18379E-0009 -0.43553E-0010
  0.60576E+0004 -0.20953E+0004  0.18559E-0009  0.23171E-0009 -0.56742E-0010
  0.61667E+0004 -0.20886E+0004  0.27631E-0009  0.35242E-0009 -0.93733E-0010
  0.62758E+0004 -0.20820E+0004  0.40065E-0009  0.52543E-0009 -0.15349E-0009
  0.63333E+0004 -0.20784E+0004  0.48158E-0009  0.64226E-0009 -0.19781E-0009
  0.60000E+0004 -0.19630E+0004  0.20388E-0009  0.25120E-0009 -0.58502E-0010
  0.60576E+0004 -0.19590E+0004  0.25295E-0009  0.31606E-0009 -0.77955E-0010
  0.61667E+0004 -0.19513E+0004  0.37378E-0009  0.47925E-0009 -0.12988E-0009
  0.62758E+0004 -0.19437E+0004  0.53790E-0009  0.70952E-0009 -0.21072E-0009
  0.63333E+0004 -0.19396E+0004  0.64374E-0009  0.86400E-0009 -0.27111E-0009
  0.60000E+0004 -0.18272E+0004  0.27348E-0009  0.33714E-0009 -0.78842E-0010
  0.60576E+0004 -0.18227E+0004  0.33800E-0009  0.42280E-0009 -0.10492E-0009
  0.61667E+0004 -0.18140E+0004  0.49613E-0009  0.63794E-0009 -0.17484E-0009
  0.62758E+0004 -0.18053E+0004  0.70838E-0009  0.93801E-0009 -0.28289E-0009
  0.63333E+0004 -0.18008E+0004  0.84449E-0009  0.11378E-0008 -0.36161E-0009
  0.60000E+0004 -0.17556E+0004  0.31670E-0009  0.39069E-0009 -0.91968E-0010
  0.60576E+0004 -0.17508E+0004  0.39117E-0009  0.48968E-0009 -0.12208E-0009
  0.61667E+0004 -0.17416E+0004  0.57286E-0009  0.73608E-0009 -0.20120E-0009
  0.62758E+0004 -0.17324E+0004  0.81321E-0009  0.10784E-0008 -0.32771E-0009
  0.63333E+0004 -0.17275E+0004  0.96691E-0009  0.13048E-0008 -0.41736E-0009
  0.63333E+0004 -0.21517E+0004  0.40934E-0009  0.54391E-0009 -0.16637E-0009
  0.63909E+0004 -0.21466E+0004  0.49373E-0009  0.66456E-0009 -0.20990E-0009
  0.65000E+0004 -0.21371E+0004  0.68797E-0009  0.95533E-0009 -0.32774E-0009
  0.66091E+0004 -0.21275E+0004  0.92996E-0009  0.13391E-0008 -0.50212E-0009
  0.66667E+0004 -0.21224E+0004  0.10775E-0008  0.15830E-0008 -0.62008E-0009
  0.63333E+0004 -0.20784E+0004  0.48158E-0009  0.64226E-0009 -0.19781E-0009
  0.63909E+0004 -0.20730E+0004  0.57938E-0009  0.78325E-0009 -0.24986E-0009
  0.65000E+0004 -0.20626E+0004  0.80130E-0009  0.11195E-0008 -0.39058E-0009
  0.66091E+0004 -0.20522E+0004  0.10756E-0008  0.15609E-0008 -0.59615E-0009
  0.66667E+0004 -0.20467E+0004  0.12418E-0008  0.18411E-0008 -0.73580E-0009
  0.63333E+0004 -0.19396E+0004  0.64374E-0009  0.86400E-0009 -0.27111E-0009
  0.63909E+0004 -0.19333E+0004  0.76953E-0009  0.10494E-0008 -0.34406E-0009
  0.65000E+0004 -0.19213E+0004  0.10527E-0008  0.14876E-0008 -0.53516E-0009
  0.66091E+0004 -0.19094E+0004  0.13967E-0008  0.20535E-0008 -0.80857E-0009
  0.66667E+0004 -0.19030E+0004  0.15995E-0008  0.24073E-0008 -0.99447E-0009
  0.63333E+0004 -0.18008E+0004  0.84449E-0009  0.11378E-0008 -0.36161E-0009
  0.63909E+0004 -0.17936E+0004  0.10030E-0008  0.13763E-0008 -0.46023E-0009
  0.65000E+0004 -0.17801E+0004  0.13580E-0008  0.19345E-0008 -0.71081E-0009
  0.66091E+0004 -0.17666E+0004  0.17772E-0008  0.26431E-0008 -0.10683E-0008
  0.66667E+0004 -0.17594E+0004  0.20174E-0008  0.30792E-0008 -0.13104E-0008
  0.63333E+0004 -0.17275E+0004  0.96691E-0009  0.13048E-0008 -0.41736E-0009
  0.63909E+0004 -0.17200E+0004  0.11460E-0008  0.15758E-0008 -0.53039E-0009
  0.65000E+0004 -0.17056E+0004  0.15426E-0008  0.22036E-0008 -0.81609E-0009
  0.66091E+0004 -0.16912E+0004  0.20012E-0008  0.29940E-0008 -0.12264E-0008
  0.66667E+0004 -0.16837E+0004  0.22609E-0008  0.34770E-0008 -0.15022E-0008
  0.66667E+0004 -0.21224E+0004  0.10775E-0008  0.15830E-0008 -0.62008E-0009
  0.67242E+0004 -0.21160E+0004  0.12406E-0008  0.18629E-0008 -0.76406E-0009
  0.68333E+0004 -0.21039E+0004  0.15833E-0008  0.24863E-0008 -0.11092E-0008
  0.69424E+0004 -0.20917E+0004  0.19514E-0008  0.32300E-0008 -0.15697E-0008
  0.70000E+0004 -0.20853E+0004  0.21471E-0008  0.36674E-0008 -0.18650E-0008
  0.66667E+0004 -0.20467E+0004  0.12418E-0008  0.18411E-0008 -0.73580E-0009
  0.67242E+0004 -0.20397E+0004  0.14245E-0008  0.21604E-0008 -0.90406E-0009
  0.68333E+0004 -0.20265E+0004  0.18009E-0008  0.28654E-0008 -0.13083E-0008
  0.69424E+0004 -0.20133E+0004  0.21945E-0008  0.36954E-0008 -0.18439E-0008
  0.70000E+0004 -0.20063E+0004  0.23963E-0008  0.41771E-0008 -0.21868E-0008
  0.66667E+0004 -0.19030E+0004  0.15995E-0008  0.24073E-0008 -0.99447E-0009
  0.67242E+0004 -0.18950E+0004  0.18191E-0008  0.28081E-0008 -0.12179E-0008
  0.68333E+0004 -0.18798E+0004  0.22558E-0008  0.36780E-0008 -0.17514E-0008
  0.69424E+0004 -0.18646E+0004  0.26821E-0008  0.46730E-0008 -0.24505E-0008
  0.70000E+0004 -0.18566E+0004  0.28831E-0008  0.52346E-0008 -0.28934E-0008
  0.66667E+0004 -0.17594E+0004  0.20174E-0008  0.30792E-0008 -0.13104E-0008
  0.67242E+0004 -0.17504E+0004  0.22726E-0008  0.35697E-0008 -0.16007E-0008
  0.68333E+0004 -0.17332E+0004  0.27564E-0008  0.46116E-0008 -0.22881E-0008
  0.69424E+0004 -0.17160E+0004  0.31844E-0008  0.57639E-0008 -0.31785E-0008
  0.70000E+0004 -0.17069E+0004  0.33586E-0008  0.63921E-0008 -0.37359E-0008
  0.66667E+0004 -0.16837E+0004  0.22609E-0008  0.34770E-0008 -0.15022E-0008
  0.67242E+0004 -0.16740E+0004  0.25329E-0008  0.40162E-0008 -0.18320E-0008
  0.68333E+0004 -0.16558E+0004  0.30320E-0008  0.51487E-0008 -0.26117E-0008
  0.69424E+0004 -0.16375E+0004  0.34426E-0008  0.63752E-0008 -0.36142E-0008
  0.70000E+0004 -0.16279E+0004  0.35872E-0008  0.70295E-0008 -0.42392E-0008
  0.70000E+0004 -0.20853E+0004  0.21471E-0008  0.36674E-0008 -0.18650E-0008
  0.70576E+0004 -0.20781E+0004  0.23373E-0008  0.41353E-0008 -0.22046E-0008
  0.71667E+0004 -0.20645E+0004  0.26505E-0008  0.50731E-0008 -0.29670E-0008
  0.72758E+0004 -0.20508E+0004  0.28508E-0008  0.60245E-0008 -0.38821E-0008
  0.73333E+0004 -0.20436E+0004  0.28856E-0008  0.65038E-0008 -0.44229E-0008
  0.70000E+0004 -0.20063E+0004  0.23963E-0008  0.41771E-0008 -0.21868E-0008
  0.70576E+0004 -0.19985E+0004  0.25870E-0008  0.46872E-0008 -0.25779E-0008
  0.71667E+0004 -0.19837E+0004  0.28781E-0008  0.56897E-0008 -0.34475E-0008
  0.72758E+0004 -0.19689E+0004  0.30126E-0008  0.66707E-0008 -0.44805E-0008
  0.73333E+0004 -0.19611E+0004  0.29907E-0008  0.71448E-0008 -0.50846E-0008
  0.70000E+0004 -0.18566E+0004  0.28831E-0008  0.52346E-0008 -0.28934E-0008
  0.70576E+0004 -0.18476E+0004  0.30572E-0008  0.58160E-0008 -0.33927E-0008
  0.71667E+0004 -0.18306E+0004  0.32529E-0008  0.69070E-0008 -0.44887E-0008
  0.72758E+0004 -0.18135E+0004  0.31840E-0008  0.78785E-0008 -0.57594E-0008
  0.73333E+0004 -0.18045E+0004  0.30021E-0008  0.82917E-0008 -0.64848E-0008
  0.70000E+0004 -0.17069E+0004  0.33586E-0008  0.63921E-0008 -0.37359E-0008
  0.70576E+0004 -0.16967E+0004  0.34799E-0008  0.70230E-0008 -0.43603E-0008
  0.71667E+0004 -0.16775E+0004  0.34861E-0008  0.81321E-0008 -0.57089E-0008
  0.72758E+0004 -0.16582E+0004  0.30852E-0008  0.89768E-0008 -0.72275E-0008
  0.73333E+0004 -0.16480E+0004  0.26623E-0008  0.92449E-0008 -0.80683E-0008
  0.70000E+0004 -0.16279E+0004  0.35872E-0008  0.70295E-0008 -0.42392E-0008
  0.70576E+0004 -0.16171E+0004  0.36615E-0008  0.76738E-0008 -0.49363E-0008
  0.71667E+0004 -0.15967E+0004  0.35200E-0008  0.87531E-0008 -0.64262E-0008
  0.72758E+0004 -0.15762E+0004  0.28812E-0008  0.94698E-0008 -0.80748E-0008
  0.73333E+0004 -0.15655E+0004  0.22917E-0008  0.96196E-0008 -0.89716E-0008
  0.73333E+0004 -0.20436E+0004  0.28856E-0008  0.65038E-0008 -0.44229E-0008
  0.73909E+0004 -0.20358E+0004  0.28563E-0008  0.69522E-0008 -0.50035E-0008
  0.75000E+0004 -0.20208E+0004  0.25740E-0008  0.76383E-0008 -0.61774E-0008
  0.76091E+0004 -0.20059E+0004  0.19235E-0008  0.79824E-0008 -0.73817E-0008
  0.76667E+0004 -0.19980E+0004  0.14076E-0008  0.79729E-0008 -0.79943E-0008
  0.73333E+0004 -0.19611E+0004  0.29907E-0008  0.71448E-0008 -0.50846E-0008
  0.73909E+0004 -0.19525E+0004  0.28858E-0008  0.75683E-0008 -0.57277E-0008
  0.75000E+0004 -0.19363E+0004  0.24064E-0008  0.81383E-0008 -0.70030E-0008
  0.76091E+0004 -0.19201E+0004  0.14848E-0008  0.82576E-0008 -0.82671E-0008
  0.76667E+0004 -0.19115E+0004  0.79511E-0009  0.80776E-0008 -0.88864E-0008
  0.73333E+0004 -0.18045E+0004  0.30021E-0008  0.82917E-0008 -0.64848E-0008
  0.73909E+0004 -0.17947E+0004  0.26956E-0008  0.86055E-0008 -0.72408E-0008
  0.75000E+0004 -0.17760E+0004  0.17152E-0008  0.88057E-0008 -0.86786E-0008
  0.76091E+0004 -0.17574E+0004  0.13473E-0009  0.83019E-0008 -0.99905E-0008
  0.76667E+0004 -0.17475E+0004 -0.96011E-0009  0.76785E-0008 -0.10567E-0007
  0.73333E+0004 -0.16480E+0004  0.26623E-0008  0.92449E-0008 -0.80683E-0008
  0.73909E+0004 -0.16369E+0004  0.20628E-0008  0.93469E-0008 -0.89211E-0008
  0.75000E+0004 -0.16158E+0004  0.38818E-0009  0.89370E-0008 -0.10456E-0007
  0.76091E+0004 -0.15947E+0004 -0.20480E-0008  0.75152E-0008 -0.11688E-0007
  0.76667E+0004 -0.15835E+0004 -0.36420E-0008  0.62766E-0008 -0.12123E-0007
  0.73333E+0004 -0.15655E+0004  0.22917E-0008  0.96196E-0008 -0.89716E-0008
  0.73909E+0004 -0.15536E+0004  0.14961E-0008  0.95631E-0008 -0.98655E-0008
  0.75000E+0004 -0.15312E+0004 -0.62697E-0009  0.87226E-0008 -0.11414E-0007
  0.76091E+0004 -0.15089E+0004 -0.35892E-0008  0.66910E-0008 -0.12536E-0007
  0.76667E+0004 -0.14970E+0004 -0.54782E-0008  0.50566E-0008 -0.12845E-0007
  0.76667E+0004 -0.19980E+0004  0.14076E-0008  0.79729E-0008 -0.79943E-0008
  0.77242E+0004 -0.19892E+0004  0.75309E-0009  0.77981E-0008 -0.85754E-0008
  0.78333E+0004 -0.19726E+0004 -0.87439E-0009  0.69191E-0008 -0.94839E-0008
  0.79424E+0004 -0.19560E+0004 -0.30088E-0008  0.51893E-0008 -0.99856E-0008
  0.80000E+0004 -0.19472E+0004 -0.43232E-0008  0.38920E-0008 -0.10018E-0007
  0.76667E+0004 -0.19115E+0004  0.79511E-0009  0.80776E-0008 -0.88864E-0008
  0.77242E+0004 -0.19020E+0004 -0.54688E-0010  0.76910E-0008 -0.94510E-0008
  0.78333E+0004 -0.18839E+0004 -0.20971E-0008  0.62945E-0008 -0.10244E-0007
  0.79424E+0004 -0.18658E+0004 -0.46780E-0008  0.38963E-0008 -0.10489E-0007
  0.80000E+0004 -0.18563E+0004 -0.62267E-0008  0.21906E-0008 -0.10320E-0007
  0.76667E+0004 -0.17475E+0004 -0.96011E-0009  0.76785E-0008 -0.10567E-0007
  0.77242E+0004 -0.17366E+0004 -0.22544E-0008  0.67590E-0008 -0.11028E-0007
  0.78333E+0004 -0.17158E+0004 -0.51987E-0008  0.41162E-0008 -0.11417E-0007
  0.79424E+0004 -0.16950E+0004 -0.86832E-0008  0.19192E-0009 -0.10929E-0007
  0.80000E+0004 -0.16840E+0004 -0.10671E-0007 -0.24120E-0008 -0.10222E-0007
  0.76667E+0004 -0.15835E+0004 -0.36420E-0008  0.62766E-0008 -0.12123E-0007
  0.77242E+0004 -0.15711E+0004 -0.54652E-0008  0.46409E-0008 -0.12357E-0007
  0.78333E+0004 -0.15476E+0004 -0.94109E-0008  0.40346E-0009 -0.12035E-0007
  0.79424E+0004 -0.15241E+0004 -0.13769E-0007 -0.53534E-0008 -0.10411E-0007
  0.80000E+0004 -0.15117E+0004 -0.16105E-0007 -0.89751E-0008 -0.89170E-0008
  0.76667E+0004 -0.14970E+0004 -0.54782E-0008  0.50566E-0008 -0.12845E-0007
  0.77242E+0004 -0.14839E+0004 -0.76021E-0008  0.29722E-0008 -0.12897E-0007
  0.78333E+0004 -0.14589E+0004 -0.12075E-0007 -0.22262E-0008 -0.12049E-0007
  0.79424E+0004 -0.14339E+0004 -0.16814E-0007 -0.90348E-0008 -0.96322E-0008
  0.80000E+0004 -0.14208E+0004 -0.19253E-0007 -0.13216E-0007 -0.76064E-0008
  0.80000E+0004 -0.19472E+0004 -0.43232E-0008  0.38920E-0008 -0.10018E-0007
  0.80576E+0004 -0.19378E+0004 -0.57657E-0008  0.22982E-0008 -0.98533E-0008
  0.81667E+0004 -0.19199E+0004 -0.87418E-0008 -0.15325E-0008 -0.88748E-0008
  0.82758E+0004 -0.19021E+0004 -0.11867E-0007 -0.63950E-0008 -0.68681E-0008
  0.83333E+0004 -0.18926E+0004 -0.13493E-0007 -0.93408E-0008 -0.53452E-0008
  0.80000E+0004 -0.18563E+0004 -0.62267E-0008  0.21906E-0008 -0.10320E-0007
  0.80576E+0004 -0.18461E+0004 -0.78954E-0008  0.15201E-0009 -0.99004E-0008
  0.81667E+0004 -0.18267E+0004 -0.11240E-0007 -0.45885E-0008 -0.82935E-0008
  0.82758E+0004 -0.18073E+0004 -0.14590E-0007 -0.10389E-0007 -0.54639E-0008
  0.83333E+0004 -0.17970E+0004 -0.16251E-0007 -0.13811E-0007 -0.34323E-0008
  0.80000E+0004 -0.16840E+0004 -0.10671E-0007 -0.24120E-0008 -0.10222E-0007
  0.80576E+0004 -0.16722E+0004 -0.12733E-0007 -0.54038E-0008 -0.91475E-0008
  0.81667E+0004 -0.16499E+0004 -0.16590E-0007 -0.12003E-0007 -0.59764E-0008
  0.82758E+0004 -0.16276E+0004 -0.20010E-0007 -0.19577E-0007 -0.11897E-0008
  0.83333E+0004 -0.16158E+0004 -0.21475E-0007 -0.23829E-0007  0.20080E-0008
  0.80000E+0004 -0.15117E+0004 -0.16105E-0007 -0.89751E-0008 -0.89170E-0008
  0.80576E+0004 -0.14984E+0004 -0.18408E-0007 -0.13003E-0007 -0.69154E-0008
  0.81667E+0004 -0.14731E+0004 -0.22295E-0007 -0.21468E-0007 -0.16348E-0008
  0.82758E+0004 -0.14479E+0004 -0.25029E-0007 -0.30562E-0007  0.56355E-0008
  0.83333E+0004 -0.14346E+0004 -0.25791E-0007 -0.35384E-0007  0.10238E-0007
  0.80000E+0004 -0.14208E+0004 -0.19253E-0007 -0.13216E-0007 -0.76064E-0008
  0.80576E+0004 -0.14066E+0004 -0.21568E-0007 -0.17789E-0007 -0.49922E-0008
  0.81667E+0004 -0.13799E+0004 -0.25161E-0007 -0.27157E-0007  0.16388E-0008
  0.82758E+0004 -0.13531E+0004 -0.27103E-0007 -0.36847E-0007  0.10425E-0007
  0.83333E+0004 -0.13390E+0004 -0.27225E-0007 -0.41804E-0007  0.15847E-0007
  0.83333E+0004 -0.18926E+0004 -0.13493E-0007 -0.93408E-0008 -0.53452E-0008
  0.83909E+0004 -0.18855E+0004 -0.14982E-0007 -0.12398E-0007 -0.35336E-0008
  0.85000E+0004 -0.18718E+0004 -0.17457E-0007 -0.18625E-0007  0.78559E-0009
  0.86091E+0004 -0.18582E+0004 -0.19227E-0007 -0.25132E-0007  0.62112E-0008
  0.86667E+0004 -0.18510E+0004 -0.19782E-0007 -0.28551E-0007  0.94742E-0008
  0.83333E+0004 -0.17970E+0004 -0.16251E-0007 -0.13811E-0007 -0.34323E-0008
  0.83909E+0004 -0.17892E+0004 -0.17701E-0007 -0.17293E-0007 -0.10896E-0008
  0.85000E+0004 -0.17744E+0004 -0.19889E-0007 -0.24188E-0007  0.43120E-0008
  0.86091E+0004 -0.17596E+0004 -0.21067E-0007 -0.31102E-0007  0.10853E-0007
  0.86667E+0004 -0.17518E+0004 -0.21181E-0007 -0.34600E-0007  0.14687E-0007
  0.83333E+0004 -0.16158E+0004 -0.21475E-0007 -0.23829E-0007  0.20080E-0008
  0.83909E+0004 -0.16068E+0004 -0.22544E-0007 -0.27977E-0007  0.55281E-0008
  0.85000E+0004 -0.15898E+0004 -0.23498E-0007 -0.35712E-0007  0.13227E-0007
  0.86091E+0004 -0.15728E+0004 -0.22748E-0007 -0.42741E-0007  0.21965E-0007
  0.86667E+0004 -0.15638E+0004 -0.21576E-0007 -0.45949E-0007  0.26833E-0007
  0.83333E+0004 -0.14346E+0004 -0.25791E-0007 -0.35384E-0007  0.10238E-0007
  0.83909E+0004 -0.14244E+0004 -0.25931E-0007 -0.39851E-0007  0.15111E-0007
  0.85000E+0004 -0.14051E+0004 -0.24487E-0007 -0.47518E-0007  0.25251E-0007
  0.86091E+0004 -0.13859E+0004 -0.20563E-0007 -0.53441E-0007  0.36005E-0007
  0.86667E+0004 -0.13757E+0004 -0.17456E-0007 -0.55601E-0007  0.41647E-0007
  0.83333E+0004 -0.13390E+0004 -0.27225E-0007 -0.41804E-0007  0.15847E-0007
  0.83909E+0004 -0.13282E+0004 -0.26601E-0007 -0.46244E-0007  0.21475E-0007
  0.85000E+0004 -0.13077E+0004 -0.23341E-0007 -0.53400E-0007  0.32875E-0007
  0.86091E+0004 -0.12873E+0004 -0.17212E-0007 -0.58150E-0007  0.44478E-0007
  0.86667E+0004 -0.12765E+0004 -0.12836E-0007 -0.59412E-0007  0.50329E-0007
  0.86667E+0004 -0.18510E+0004 -0.19782E-0007 -0.28551E-0007  0.94742E-0008
  0.87242E+0004 -0.18465E+0004 -0.19992E-0007 -0.31711E-0007  0.12825E-0007
  0.88333E+0004 -0.18379E+0004 -0.19515E-0007 -0.37232E-0007  0.19596E-0007
  0.89424E+0004 -0.18293E+0004 -0.17798E-0007 -0.41792E-0007  0.26614E-0007
  0.90000E+0004 -0.18247E+0004 -0.16379E-0007 -0.43684E-0007  0.30281E-0007
  0.86667E+0004 -0.17518E+0004 -0.21181E-0007 -0.34600E-0007  0.14687E-0007
  0.87242E+0004 -0.17469E+0004 -0.20883E-0007 -0.37715E-0007  0.18537E-0007
  0.88333E+0004 -0.17375E+0004 -0.19252E-0007 -0.42845E-0007  0.26104E-0007
  0.89424E+0004 -0.17282E+0004 -0.16177E-0007 -0.46582E-0007  0.33631E-0007
  0.90000E+0004 -0.17232E+0004 -0.13983E-0007 -0.47860E-0007  0.37418E-0007
  0.86667E+0004 -0.15638E+0004 -0.21576E-0007 -0.45949E-0007  0.26833E-0007
  0.87242E+0004 -0.15581E+0004 -0.19893E-0007 -0.48505E-0007  0.31509E-0007
  0.88333E+0004 -0.15473E+0004 -0.15313E-0007 -0.51868E-0007  0.40143E-0007
  0.89424E+0004 -0.15366E+0004 -0.90223E-0008 -0.52902E-0007  0.47902E-0007
  0.90000E+0004 -0.15309E+0004 -0.51008E-0008 -0.52392E-0007  0.51408E-0007
  0.86667E+0004 -0.13757E+0004 -0.17456E-0007 -0.55601E-0007  0.41647E-0007
  0.87242E+0004 -0.13693E+0004 -0.13830E-0007 -0.56821E-0007  0.46759E-0007
  0.88333E+0004 -0.13571E+0004 -0.54206E-0008 -0.56857E-0007  0.55388E-0007
  0.89424E+0004 -0.13450E+0004  0.46241E-0008 -0.53605E-0007  0.61857E-0007
  0.90000E+0004 -0.13385E+0004  0.10381E-0007 -0.50502E-0007  0.64104E-0007
  0.86667E+0004 -0.12765E+0004 -0.12836E-0007 -0.59412E-0007  0.50329E-0007
  0.87242E+0004 -0.12697E+0004 -0.80002E-0008 -0.59594E-0007  0.55413E-0007
  0.88333E+0004 -0.12568E+0004  0.26467E-0008 -0.57234E-0007  0.63384E-0007
  0.89424E+0004 -0.12439E+0004  0.14670E-0007 -0.51120E-0007  0.68313E-0007
  0.90000E+0004 -0.12371E+0004  0.21292E-0007 -0.46369E-0007  0.69372E-0007
  0.90000E+0004 -0.18247E+0004 -0.16379E-0007 -0.43684E-0007  0.30281E-0007
  0.90576E+0004 -0.18203E+0004 -0.14612E-0007 -0.45143E-0007  0.33831E-0007
  0.91667E+0004 -0.18119E+0004 -0.10359E-0007 -0.46598E-0007  0.40027E-0007
  0.92758E+0004 -0.18035E+0004 -0.50594E-0008 -0.46122E-0007  0.45140E-0007
  0.93333E+0004 -0.17990E+0004 -0.19192E-0008 -0.45037E-0007  0.47255E-0007
  0.90000E+0004 -0.17232E+0004 -0.13983E-0007 -0.47860E-0007  0.37418E-0007
  0.90576E+0004 -0.17184E+0004 -0.11421E-0007 -0.48586E-0007  0.40968E-0007
  0.91667E+0004 -0.17093E+0004 -0.56523E-0008 -0.48334E-0007  0.46798E-0007
  0.92758E+0004 -0.17002E+0004  0.10832E-0008 -0.45786E-0007  0.51021E-0007
  0.93333E+0004 -0.16953E+0004  0.49120E-0008 -0.43484E-0007  0.52445E-0007
  0.90000E+0004 -0.15309E+0004 -0.51008E-0008 -0.52392E-0007  0.51408E-0007
  0.90576E+0004 -0.15254E+0004 -0.84112E-0009 -0.51103E-0007  0.54367E-0007
  0.91667E+0004 -0.15148E+0004  0.79446E-0008 -0.46467E-0007  0.58174E-0007
  0.92758E+0004 -0.15043E+0004  0.17216E-0007 -0.38964E-0007  0.59157E-0007
  0.93333E+0004 -0.14988E+0004  0.22109E-0007 -0.33894E-0007  0.58386E-0007
  0.90000E+0004 -0.13385E+0004  0.10381E-0007 -0.50502E-0007  0.64104E-0007
  0.90576E+0004 -0.13323E+0004  0.16306E-0007 -0.46443E-0007  0.65395E-0007
  0.91667E+0004 -0.13204E+0004  0.27627E-0007 -0.36194E-0007  0.64897E-0007
  0.92758E+0004 -0.13085E+0004  0.38385E-0007 -0.22873E-0007  0.60160E-0007
  0.93333E+0004 -0.13022E+0004  0.43563E-0007 -0.14758E-0007  0.55859E-0007
  0.90000E+0004 -0.12371E+0004  0.21292E-0007 -0.46369E-0007  0.69372E-0007
  0.90576E+0004 -0.12304E+0004  0.27916E-0007 -0.40605E-0007  0.69219E-0007
  0.91667E+0004 -0.12178E+0004  0.40026E-0007 -0.27054E-0007  0.65307E-0007
  0.92758E+0004 -0.12052E+0004  0.50758E-0007 -0.10518E-0007  0.56382E-0007
  0.93333E+0004 -0.11985E+0004  0.55572E-0007 -0.80481E-0009  0.49626E-0007
  0.93333E+0004 -0.17990E+0004 -0.19192E-0008 -0.45037E-0007  0.47255E-0007
  0.93909E+0004 -0.17963E+0004  0.12925E-0008 -0.43389E-0007  0.48807E-0007
  0.95000E+0004 -0.17912E+0004  0.76709E-0008 -0.38742E-0007  0.50337E-0007
  0.96091E+0004 -0.17861E+0004  0.14161E-0007 -0.32176E-0007  0.49828E-0007
  0.96667E+0004 -0.17834E+0004  0.17524E-0007 -0.27983E-0007  0.48686E-0007
  0.93333E+0004 -0.16953E+0004  0.49120E-0008 -0.43484E-0007  0.52445E-0007
  0.93909E+0004 -0.16924E+0004  0.87070E-0008 -0.40600E-0007  0.53172E-0007
  0.95000E+0004 -0.16869E+0004  0.15966E-0007 -0.33502E-0007  0.52772E-0007
  0.96091E+0004 -0.16813E+0004  0.22981E-0007 -0.24439E-0007  0.49900E-0007
  0.96667E+0004 -0.16784E+0004  0.26459E-0007 -0.18946E-0007  0.47362E-0007
  0.93333E+0004 -0.14988E+0004  0.22109E-0007 -0.33894E-0007  0.58386E-0007
  0.93909E+0004 -0.14954E+0004  0.26666E-0007 -0.28304E-0007  0.56680E-0007
  0.95000E+0004 -0.14890E+0004  0.34698E-0007 -0.16086E-0007  0.50960E-0007
  0.96091E+0004 -0.14826E+0004  0.41531E-0007 -0.21311E-0008  0.42036E-0007
  0.96667E+0004 -0.14793E+0004  0.44516E-0007  0.57766E-0008  0.36093E-0007
  0.93333E+0004 -0.13022E+0004  0.43563E-0007 -0.14758E-0007  0.55859E-0007
  0.93909E+0004 -0.12984E+0004  0.47979E-0007 -0.63575E-0008  0.50474E-0007
  0.95000E+0004 -0.12912E+0004  0.54772E-0007  0.10794E-0007  0.37248E-0007
  0.96091E+0004 -0.12840E+0004  0.59127E-0007  0.28935E-0007  0.20447E-0007
  0.96667E+0004 -0.12801E+0004  0.60343E-0007  0.38675E-0007  0.10339E-0007
  0.93333E+0004 -0.11985E+0004  0.55572E-0007 -0.80481E-0009  0.49626E-0007
  0.93909E+0004 -0.11945E+0004  0.59366E-0007  0.89952E-0008  0.41780E-0007
  0.95000E+0004 -0.11868E+0004  0.64383E-0007  0.28415E-0007  0.23753E-0007
  0.96091E+0004 -0.11792E+0004  0.66272E-0007  0.48210E-0007  0.22271E-0008
  0.96667E+0004 -0.11751E+0004  0.65966E-0007  0.58548E-0007 -0.10234E-0007
  0.96667E+0004 -0.17834E+0004  0.17524E-0007 -0.27983E-0007  0.48686E-0007
  0.97242E+0004 -0.17858E+0004  0.20362E-0007 -0.23769E-0007  0.46994E-0007
  0.98333E+0004 -0.17903E+0004  0.25314E-0007 -0.14950E-0007  0.42456E-0007
  0.99424E+0004 -0.17948E+0004  0.29559E-0007 -0.52658E-0008  0.36293E-0007
  0.10000E+0005 -0.17972E+0004  0.31470E-0007  0.11431E-0009  0.32442E-0007
  0.96667E+0004 -0.16784E+0004  0.26459E-0007 -0.18946E-0007  0.47362E-0007
  0.97242E+0004 -0.16810E+0004  0.29230E-0007 -0.13646E-0007  0.44352E-0007
  0.98333E+0004 -0.16859E+0004  0.33807E-0007 -0.29087E-0008  0.37234E-0007
  0.99424E+0004 -0.16908E+0004  0.37366E-0007  0.84567E-0008  0.28466E-0007
  0.10000E+0005 -0.16934E+0004  0.38800E-0007  0.14612E-0007  0.23263E-0007
  0.96667E+0004 -0.14793E+0004  0.44516E-0007  0.57766E-0008  0.36093E-0007
  0.97242E+0004 -0.14822E+0004  0.46482E-0007  0.12950E-0007  0.30056E-0007
  0.98333E+0004 -0.14879E+0004  0.49025E-0007  0.26764E-0007  0.17274E-0007
  0.99424E+0004 -0.14935E+0004  0.49988E-0007  0.40508E-0007  0.31344E-0008
  0.10000E+0005 -0.14965E+0004  0.49872E-0007  0.47621E-0007 -0.47173E-0008
  0.96667E+0004 -0.12801E+0004  0.60343E-0007  0.38675E-0007  0.10339E-0007
  0.97242E+0004 -0.12835E+0004  0.60406E-0007  0.47039E-0007  0.89799E-0009
  0.98333E+0004 -0.12899E+0004  0.58955E-0007  0.62411E-0007 -0.17832E-0007
  0.99424E+0004 -0.12963E+0004  0.55598E-0007  0.76781E-0007 -0.37053E-0007
  0.10000E+0005 -0.12997E+0004  0.53144E-0007  0.83856E-0007 -0.47172E-0007
  0.96667E+0004 -0.11751E+0004  0.65966E-0007  0.58548E-0007 -0.10234E-0007
  0.97242E+0004 -0.11787E+0004  0.64578E-0007  0.67173E-0007 -0.21455E-0007
  0.98333E+0004 -0.11855E+0004  0.60280E-0007  0.82563E-0007 -0.43056E-0007
  0.99424E+0004 -0.11922E+0004  0.54087E-0007  0.96380E-0007 -0.64404E-0007
  0.10000E+0005 -0.11958E+0004  0.50198E-0007  0.10296E-0006 -0.75309E-0007
  0.10000E+0005 -0.17972E+0004  0.31470E-0007  0.11431E-0009  0.32442E-0007
  0.10058E+0005 -0.18044E+0004  0.32794E-0007  0.49520E-0008  0.28633E-0007
  0.10167E+0005 -0.18182E+0004  0.34709E-0007  0.14191E-0007  0.20818E-0007
  0.10276E+0005 -0.18319E+0004  0.35856E-0007  0.23354E-0007  0.12431E-0007
  0.10333E+0005 -0.18391E+0004  0.36164E-0007  0.28108E-0007  0.78472E-0008
  0.10000E+0005 -0.16934E+0004  0.38800E-0007  0.14612E-0007  0.23263E-0007
  0.10058E+0005 -0.17012E+0004  0.39589E-0007  0.19977E-0007  0.18353E-0007
  0.10167E+0005 -0.17161E+0004  0.40398E-0007  0.30017E-0007  0.86126E-0008
  0.10276E+0005 -0.17311E+0004  0.40353E-0007  0.39719E-0007 -0.14546E-0008
  0.10333E+0005 -0.17389E+0004  0.40012E-0007  0.44657E-0007 -0.68147E-0008
  0.10000E+0005 -0.14965E+0004  0.49872E-0007  0.47621E-0007 -0.47173E-0008
  0.10058E+0005 -0.15056E+0004  0.49152E-0007  0.53462E-0007 -0.11581E-0007
  0.10167E+0005 -0.15227E+0004  0.47041E-0007  0.63947E-0007 -0.24515E-0007
  0.10276E+0005 -0.15399E+0004  0.44092E-0007  0.73542E-0007 -0.37066E-0007
  0.10333E+0005 -0.15489E+0004  0.42258E-0007  0.78220E-0007 -0.43446E-0007
  0.10000E+0005 -0.12997E+0004  0.53144E-0007  0.83856E-0007 -0.47172E-0007
  0.10058E+0005 -0.13099E+0004  0.50436E-0007  0.89271E-0007 -0.55363E-0007
  0.10167E+0005 -0.13293E+0004  0.44760E-0007  0.98515E-0007 -0.70052E-0007
  0.10276E+0005 -0.13487E+0004  0.38592E-0007  0.10638E-0006 -0.83391E-0007
  0.10333E+0005 -0.13589E+0004  0.35220E-0007  0.10997E-0006 -0.89821E-0007
  0.10000E+0005 -0.11958E+0004  0.50198E-0007  0.10296E-0006 -0.75309E-0007
  0.10058E+0005 -0.12067E+0004  0.46395E-0007  0.10776E-0006 -0.83736E-0007
  0.10167E+0005 -0.12273E+0004  0.38866E-0007  0.11561E-0006 -0.98388E-0007
  0.10276E+0005 -0.12479E+0004  0.31166E-0007  0.12187E-0006 -0.11113E-0006
  0.10333E+0005 -0.12587E+0004  0.27122E-0007  0.12455E-0006 -0.11704E-0006
  0.10333E+0005 -0.18391E+0004  0.36164E-0007  0.28108E-0007  0.78472E-0008
  0.10391E+0005 -0.18446E+0004  0.36348E-0007  0.33065E-0007  0.29531E-0008
  0.10500E+0005 -0.18549E+0004  0.36132E-0007  0.42198E-0007 -0.64774E-0008
  0.10609E+0005 -0.18652E+0004  0.35239E-0007  0.50858E-0007 -0.15910E-0007
  0.10667E+0005 -0.18706E+0004  0.34524E-0007  0.55205E-0007 -0.20822E-0007
  0.10333E+0005 -0.17389E+0004  0.40012E-0007  0.44657E-0007 -0.68147E-0008
  0.10391E+0005 -0.17448E+0004  0.39517E-0007  0.49773E-0007 -0.12488E-0007
  0.10500E+0005 -0.17560E+0004  0.38004E-0007  0.59010E-0007 -0.23161E-0007
  0.10609E+0005 -0.17672E+0004  0.35836E-0007  0.67535E-0007 -0.33520E-0007
  0.10667E+0005 -0.17731E+0004  0.34470E-0007  0.71722E-0007 -0.38793E-0007
  0.10333E+0005 -0.15489E+0004  0.42258E-0007  0.78220E-0007 -0.43446E-0007
  0.10391E+0005 -0.15557E+0004  0.40221E-0007  0.83001E-0007 -0.50110E-0007
  0.10500E+0005 -0.15686E+0004  0.35916E-0007  0.91236E-0007 -0.62084E-0007
  0.10609E+0005 -0.15815E+0004  0.31184E-0007  0.98338E-0007 -0.73005E-0007
  0.10667E+0005 -0.15883E+0004  0.28575E-0007  0.10163E-0006 -0.78292E-0007
  0.10333E+0005 -0.13589E+0004  0.35220E-0007  0.10997E-0006 -0.89821E-0007
  0.10391E+0005 -0.13666E+0004  0.31627E-0007  0.11356E-0006 -0.96457E-0007
  0.10500E+0005 -0.13812E+0004  0.24721E-0007  0.11924E-0006 -0.10770E-0006
  0.10609E+0005 -0.13958E+0004  0.17876E-0007  0.12350E-0006 -0.11709E-0006
  0.10667E+0005 -0.14034E+0004  0.14352E-0007  0.12520E-0006 -0.12129E-0006
  0.10333E+0005 -0.12587E+0004  0.27122E-0007  0.12455E-0006 -0.11704E-0006
  0.10391E+0005 -0.12669E+0004  0.22856E-0007  0.12716E-0006 -0.12310E-0006
  0.10500E+0005 -0.12823E+0004  0.14953E-0007  0.13089E-0006 -0.13289E-0006
  0.10609E+0005 -0.12978E+0004  0.74607E-0008  0.13313E-0006 -0.14046E-0006
  0.10667E+0005 -0.13059E+0004  0.37273E-0008  0.13376E-0006 -0.14358E-0006
  0.10667E+0005 -0.18706E+0004  0.34524E-0007  0.55205E-0007 -0.20822E-0007
  0.10724E+0005 -0.18767E+0004  0.33657E-0007  0.59268E-0007 -0.25537E-0007
  0.10833E+0005 -0.18882E+0004  0.31672E-0007  0.66470E-0007 -0.34159E-0007
  0.10942E+0005 -0.18996E+0004  0.29326E-0007  0.72969E-0007 -0.42245E-0007
  0.11000E+0005 -0.19057E+0004  0.27974E-0007  0.76108E-0007 -0.46265E-0007
  0.10667E+0005 -0.17731E+0004  0.34470E-0007  0.71722E-0007 -0.38793E-0007
  0.10724E+0005 -0.17797E+0004  0.32985E-0007  0.75563E-0007 -0.43756E-0007
  0.10833E+0005 -0.17922E+0004  0.29899E-0007  0.82216E-0007 -0.52628E-0007
  0.10942E+0005 -0.18046E+0004  0.26561E-0007  0.88023E-0007 -0.60688E-0007
  0.11000E+0005 -0.18112E+0004  0.24734E-0007  0.90749E-0007 -0.64592E-0007
  0.10667E+0005 -0.15883E+0004  0.28575E-0007  0.10163E-0006 -0.78292E-0007
  0.10724E+0005 -0.15958E+0004  0.25967E-0007  0.10449E-0006 -0.83049E-0007
  0.10833E+0005 -0.16102E+0004  0.20995E-0007  0.10911E-0006 -0.91085E-0007
  0.10942E+0005 -0.16246E+0004  0.16098E-0007  0.11270E-0006 -0.97803E-0007
  0.11000E+0005 -0.16321E+0004  0.13580E-0007  0.11421E-0006 -0.10082E-0006
  0.10667E+0005 -0.14034E+0004  0.14352E-0007  0.12520E-0006 -0.12129E-0006
  0.10724E+0005 -0.14120E+0004  0.11011E-0007  0.12647E-0006 -0.12477E-0006
  0.10833E+0005 -0.14282E+0004  0.49997E-0008  0.12800E-0006 -0.13002E-0006
  0.10942E+0005 -0.14445E+0004 -0.50736E-0009  0.12849E-0006 -0.13360E-0006
  0.11000E+0005 -0.14530E+0004 -0.31904E-0008  0.12837E-0006 -0.13485E-0006
  0.10667E+0005 -0.13059E+0004  0.37273E-0008  0.13376E-0006 -0.14358E-0006
  0.10724E+0005 -0.13150E+0004  0.28523E-0009  0.13398E-0006 -0.14592E-0006
  0.10833E+0005 -0.13322E+0004 -0.57158E-0008  0.13355E-0006 -0.14889E-0006
  0.10942E+0005 -0.13495E+0004 -0.10983E-0007  0.13216E-0006 -0.15011E-0006
  0.11000E+0005 -0.13585E+0004 -0.13463E-0007  0.13108E-0006 -0.15012E-0006
  0.11000E+0005 -0.19057E+0004  0.27974E-0007  0.76108E-0007 -0.46265E-0007
  0.11058E+0005 -0.19121E+0004  0.26573E-0007  0.78984E-0007 -0.50023E-0007
  0.11167E+0005 -0.19243E+0004  0.23802E-0007  0.83887E-0007 -0.56608E-0007
  0.11276E+0005 -0.19365E+0004  0.20954E-0007  0.88082E-0007 -0.62449E-0007
  0.11333E+0005 -0.19429E+0004  0.19444E-0007  0.90018E-0007 -0.65229E-0007
  0.11000E+0005 -0.18112E+0004  0.24734E-0007  0.90749E-0007 -0.64592E-0007
  0.11058E+0005 -0.18182E+0004  0.22903E-0007  0.93186E-0007 -0.68161E-0007
  0.11167E+0005 -0.18314E+0004  0.19415E-0007  0.97199E-0007 -0.74233E-0007
  0.11276E+0005 -0.18446E+0004  0.15978E-0007  0.10045E-0006 -0.79388E-0007
  0.11333E+0005 -0.18516E+0004  0.14207E-0007  0.10188E-0006 -0.81748E-0007
  0.11000E+0005 -0.16321E+0004  0.13580E-0007  0.11421E-0006 -0.10082E-0006
  0.11058E+0005 -0.16401E+0004  0.11166E-0007  0.11542E-0006 -0.10339E-0006
  0.11167E+0005 -0.16554E+0004  0.68042E-0008  0.11708E-0006 -0.10735E-0006
  0.11276E+0005 -0.16706E+0004  0.27778E-0008  0.11798E-0006 -0.11016E-0006
  0.11333E+0005 -0.16786E+0004  0.79945E-0009  0.11818E-0006 -0.11122E-0006
  0.11000E+0005 -0.14530E+0004 -0.31904E-0008  0.12837E-0006 -0.13485E-0006
  0.11058E+0005 -0.14621E+0004 -0.56520E-0008  0.12800E-0006 -0.13562E-0006
  0.11167E+0005 -0.14793E+0004 -0.98701E-0008  0.12675E-0006 -0.13607E-0006
  0.11276E+0005 -0.14965E+0004 -0.13492E-0007  0.12489E-0006 -0.13538E-0006
  0.11333E+0005 -0.15056E+0004 -0.15173E-0007  0.12369E-0006 -0.13461E-0006
  0.11000E+0005 -0.13585E+0004 -0.13463E-0007  0.13108E-0006 -0.15012E-0006
  0.11058E+0005 -0.13682E+0004 -0.15668E-0007  0.12981E-0006 -0.14966E-0006
  0.11167E+0005 -0.13864E+0004 -0.19306E-0007  0.12692E-0006 -0.14785E-0006
  0.11276E+0005 -0.14047E+0004 -0.22253E-0007  0.12356E-0006 -0.14499E-0006
  0.11333E+0005 -0.14143E+0004 -0.23554E-0007  0.12161E-0006 -0.14313E-0006
  0.11333E+0005 -0.19429E+0004  0.19444E-0007  0.90018E-0007 -0.65229E-0007
  0.11391E+0005 -0.19486E+0004  0.17905E-0007  0.91863E-0007 -0.67920E-0007
  0.11500E+0005 -0.19595E+0004  0.15029E-0007  0.94858E-0007 -0.72442E-0007
  0.11609E+0005 -0.19704E+0004  0.12248E-0007  0.97234E-0007 -0.76232E-0007
  0.11667E+0005 -0.19761E+0004  0.10832E-0007  0.98253E-0007 -0.77951E-0007
  0.11333E+0005 -0.18516E+0004  0.14207E-0007  0.10188E-0006 -0.81748E-0007
  0.11391E+0005 -0.18578E+0004  0.12430E-0007  0.10320E-0006 -0.83994E-0007
  0.11500E+0005 -0.18697E+0004  0.91869E-0008  0.10520E-0006 -0.87595E-0007
  0.11609E+0005 -0.18815E+0004  0.61508E-0008  0.10658E-0006 -0.90386E-0007
  0.11667E+0005 -0.18877E+0004  0.46399E-0008  0.10708E-0006 -0.91558E-0007
  0.11333E+0005 -0.16786E+0004  0.79945E-0009  0.11818E-0006 -0.11122E-0006
  0.11391E+0005 -0.16858E+0004 -0.11432E-0008  0.11826E-0006 -0.11214E-0006
  0.11500E+0005 -0.16994E+0004 -0.45251E-0008  0.11796E-0006 -0.11315E-0006
  0.11609E+0005 -0.17130E+0004 -0.75034E-0008  0.11714E-0006 -0.11332E-0006
  0.11667E+0005 -0.17201E+0004 -0.89155E-0008  0.11652E-0006 -0.11312E-0006
  0.11333E+0005 -0.15056E+0004 -0.15173E-0007  0.12369E-0006 -0.13461E-0006
  0.11391E+0005 -0.15137E+0004 -0.16776E-0007  0.12238E-0006 -0.13369E-0006
  0.11500E+0005 -0.15291E+0004 -0.19397E-0007  0.11955E-0006 -0.13131E-0006
  0.11609E+0005 -0.15445E+0004 -0.21486E-0007  0.11640E-0006 -0.12826E-0006
  0.11667E+0005 -0.15526E+0004 -0.22400E-0007  0.11463E-0006 -0.12644E-0006
  0.11333E+0005 -0.14143E+0004 -0.23554E-0007  0.12161E-0006 -0.14313E-0006
  0.11391E+0005 -0.14229E+0004 -0.24762E-0007  0.11956E-0006 -0.14114E-0006
  0.11500E+0005 -0.14392E+0004 -0.26609E-0007  0.11542E-0006 -0.13685E-0006
  0.11609E+0005 -0.14556E+0004 -0.27914E-0007  0.11111E-0006 -0.13205E-0006
  0.11667E+0005 -0.14642E+0004 -0.28419E-0007  0.10878E-0006 -0.12938E-0006
  0.11667E+0005 -0.19761E+0004  0.10832E-0007  0.98253E-0007 -0.77951E-0007
  0.11724E+0005 -0.19806E+0004  0.93767E-0008  0.99259E-0007 -0.79681E-0007
  0.11833E+0005 -0.19891E+0004  0.67430E-0008  0.10075E-0006 -0.82448E-0007
  0.11942E+0005 -0.19976E+0004  0.42972E-0008  0.10174E-0006 -0.84591E-0007
  0.12000E+0005 -0.20021E+0004  0.30870E-0008  0.10208E-0006 -0.85494E-0007
  0.11667E+0005 -0.18877E+0004  0.46399E-0008  0.10708E-0006 -0.91558E-0007
  0.11724E+0005 -0.18926E+0004  0.30968E-0008  0.10755E-0006 -0.92729E-0007
  0.11833E+0005 -0.19018E+0004  0.36458E-0009  0.10804E-0006 -0.94413E-0007
  0.11942E+0005 -0.19111E+0004 -0.21018E-0008  0.10807E-0006 -0.95473E-0007
  0.12000E+0005 -0.19159E+0004 -0.32946E-0008  0.10792E-0006 -0.95810E-0007
  0.11667E+0005 -0.17201E+0004 -0.89155E-0008  0.11652E-0006 -0.11312E-0006
  0.11724E+0005 -0.17258E+0004 -0.10342E-0007  0.11583E-0006 -0.11290E-0006
  0.11833E+0005 -0.17364E+0004 -0.12748E-0007  0.11421E-0006 -0.11199E-0006
  0.11942E+0005 -0.17470E+0004 -0.14770E-0007  0.11227E-0006 -0.11054E-0006
  0.12000E+0005 -0.17526E+0004 -0.15695E-0007  0.11113E-0006 -0.10961E-0006
  0.11667E+0005 -0.15526E+0004 -0.22400E-0007  0.11463E-0006 -0.12644E-0006
  0.11724E+0005 -0.15589E+0004 -0.23303E-0007  0.11274E-0006 -0.12458E-0006
  0.11833E+0005 -0.15709E+0004 -0.24679E-0007  0.10897E-0006 -0.12072E-0006
  0.11942E+0005 -0.15830E+0004 -0.25642E-0007  0.10510E-0006 -0.11657E-0006
  0.12000E+0005 -0.15893E+0004 -0.26013E-0007  0.10301E-0006 -0.11431E-0006
  0.11667E+0005 -0.14642E+0004 -0.28419E-0007  0.10878E-0006 -0.12938E-0006
  0.11724E+0005 -0.14709E+0004 -0.28900E-0007  0.10628E-0006 -0.12665E-0006
  0.11833E+0005 -0.14837E+0004 -0.29491E-0007  0.10147E-0006 -0.12130E-0006
  0.11942E+0005 -0.14964E+0004 -0.29701E-0007  0.96676E-0007 -0.11582E-0006
  0.12000E+0005 -0.15031E+0004 -0.29696E-0007  0.94151E-0007 -0.11293E-0006
  0.12000E+0005 -0.20021E+0004  0.30870E-0008  0.10208E-0006 -0.85494E-0007
  0.12058E+0005 -0.20077E+0004  0.20160E-0008  0.10222E-0006 -0.86120E-0007
  0.12167E+0005 -0.20183E+0004  0.15469E-0009  0.10224E-0006 -0.86973E-0007
  0.12276E+0005 -0.20289E+0004 -0.14845E-0008  0.10197E-0006 -0.87454E-0007
  0.12333E+0005 -0.20344E+0004 -0.22621E-0008  0.10173E-0006 -0.87579E-0007
  0.12000E+0005 -0.19159E+0004 -0.32946E-0008  0.10792E-0006 -0.95810E-0007
  0.12058E+0005 -0.19220E+0004 -0.43185E-0008  0.10762E-0006 -0.95891E-0007
  0.12167E+0005 -0.19335E+0004 -0.60616E-0008  0.10684E-0006 -0.95755E-0007
  0.12276E+0005 -0.19450E+0004 -0.75490E-0008  0.10585E-0006 -0.95313E-0007
  0.12333E+0005 -0.19511E+0004 -0.82382E-0008  0.10525E-0006 -0.94982E-0007
  0.12000E+0005 -0.17526E+0004 -0.15695E-0007  0.11113E-0006 -0.10961E-0006
  0.12058E+0005 -0.17596E+0004 -0.16424E-0007  0.10998E-0006 -0.10852E-0006
  0.12167E+0005 -0.17728E+0004 -0.17591E-0007  0.10770E-0006 -0.10630E-0006
  0.12276E+0005 -0.17861E+0004 -0.18490E-0007  0.10537E-0006 -0.10398E-0006
  0.12333E+0005 -0.17931E+0004 -0.18876E-0007  0.10413E-0006 -0.10274E-0006
  0.12000E+0005 -0.15893E+0004 -0.26013E-0007  0.10301E-0006 -0.11431E-0006
  0.12058E+0005 -0.15972E+0004 -0.26212E-0007  0.10109E-0006 -0.11204E-0006
  0.12167E+0005 -0.16122E+0004 -0.26423E-0007  0.97492E-0007 -0.10779E-0006
  0.12276E+0005 -0.16271E+0004 -0.26436E-0007  0.94046E-0007 -0.10370E-0006
  0.12333E+0005 -0.16350E+0004 -0.26390E-0007  0.92281E-0007 -0.10163E-0006
  0.12000E+0005 -0.15031E+0004 -0.29696E-0007  0.94151E-0007 -0.11293E-0006
  0.12058E+0005 -0.15115E+0004 -0.29552E-0007  0.91899E-0007 -0.11012E-0006
  0.12167E+0005 -0.15274E+0004 -0.29171E-0007  0.87741E-0007 -0.10496E-0006
  0.12276E+0005 -0.15433E+0004 -0.28658E-0007  0.83842E-0007 -0.10010E-0006
  0.12333E+0005 -0.15517E+0004 -0.28364E-0007  0.81875E-0007 -0.97673E-0007
  0.12333E+0005 -0.20344E+0004 -0.22621E-0008  0.10173E-0006 -0.87579E-0007
  0.12391E+0005 -0.20422E+0004 -0.28230E-0008  0.10131E-0006 -0.87417E-0007
  0.12500E+0005 -0.20570E+0004 -0.37320E-0008  0.10042E-0006 -0.86969E-0007
  0.12609E+0005 -0.20718E+0004 -0.44426E-0008  0.99432E-0007 -0.86376E-0007
  0.12667E+0005 -0.20796E+0004 -0.47429E-0008  0.98872E-0007 -0.86012E-0007
  0.12333E+0005 -0.19511E+0004 -0.82382E-0008  0.10525E-0006 -0.94982E-0007
  0.12391E+0005 -0.19595E+0004 -0.86900E-0008  0.10456E-0006 -0.94428E-0007
  0.12500E+0005 -0.19756E+0004 -0.93945E-0008  0.10322E-0006 -0.93312E-0007
  0.12609E+0005 -0.19916E+0004 -0.99029E-0008  0.10185E-0006 -0.92151E-0007
  0.12667E+0005 -0.20001E+0004 -0.10100E-0007  0.10112E-0006 -0.91527E-0007
  0.12333E+0005 -0.17931E+0004 -0.18876E-0007  0.10413E-0006 -0.10274E-0006
  0.12391E+0005 -0.18028E+0004 -0.19034E-0007  0.10303E-0006 -0.10146E-0006
  0.12500E+0005 -0.18212E+0004 -0.19223E-0007  0.10101E-0006 -0.99152E-0007
  0.12609E+0005 -0.18397E+0004 -0.19267E-0007  0.99138E-0007 -0.97017E-0007
  0.12667E+0005 -0.18494E+0004 -0.19242E-0007  0.98197E-0007 -0.95967E-0007
  0.12333E+0005 -0.16350E+0004 -0.26390E-0007  0.92281E-0007 -0.10163E-0006
  0.12391E+0005 -0.16460E+0004 -0.26203E-0007  0.90945E-0007 -0.99749E-0007
  0.12500E+0005 -0.16669E+0004 -0.25824E-0007  0.88589E-0007 -0.96478E-0007
  0.12609E+0005 -0.16878E+0004 -0.25402E-0007  0.86537E-0007 -0.93607E-0007
  0.12667E+0005 -0.16988E+0004 -0.25176E-0007  0.85556E-0007 -0.92255E-0007
  0.12333E+0005 -0.15517E+0004 -0.28364E-0007  0.81875E-0007 -0.97673E-0007
  0.12391E+0005 -0.15634E+0004 -0.28000E-0007  0.80495E-0007 -0.95559E-0007
  0.12500E+0005 -0.15855E+0004 -0.27346E-0007  0.78107E-0007 -0.91922E-0007
  0.12609E+0005 -0.16076E+0004 -0.26715E-0007  0.76101E-0007 -0.88781E-0007
  0.12667E+0005 -0.16193E+0004 -0.26409E-0007  0.75168E-0007 -0.87326E-0007
  0.12667E+0005 -0.20796E+0004 -0.47429E-0008  0.98872E-0007 -0.86012E-0007
  0.12724E+0005 -0.20853E+0004 -0.51231E-0008  0.98388E-0007 -0.85782E-0007
  0.12833E+0005 -0.20962E+0004 -0.57040E-0008  0.97403E-0007 -0.85248E-0007
  0.12942E+0005 -0.21072E+0004 -0.61024E-0008  0.96367E-0007 -0.84614E-0007
  0.13000E+0005 -0.21129E+0004 -0.62432E-0008  0.95802E-0007 -0.84245E-0007
  0.12667E+0005 -0.20001E+0004 -0.10100E-0007  0.10112E-0006 -0.91527E-0007
  0.12724E+0005 -0.20063E+0004 -0.10388E-0007  0.10042E-0006 -0.91022E-0007
  0.12833E+0005 -0.20182E+0004 -0.10801E-0007  0.99092E-0007 -0.90041E-0007
  0.12942E+0005 -0.20301E+0004 -0.11040E-0007  0.97782E-0007 -0.89050E-0007
  0.13000E+0005 -0.20363E+0004 -0.11101E-0007  0.97096E-0007 -0.88528E-0007
  0.12667E+0005 -0.18494E+0004 -0.19242E-0007  0.98197E-0007 -0.95967E-0007
  0.12724E+0005 -0.18566E+0004 -0.19309E-0007  0.97180E-0007 -0.94979E-0007
  0.12833E+0005 -0.18703E+0004 -0.19343E-0007  0.95343E-0007 -0.93232E-0007
  0.12942E+0005 -0.18840E+0004 -0.19253E-0007  0.93675E-0007 -0.91672E-0007
  0.13000E+0005 -0.18912E+0004 -0.19166E-0007  0.92854E-0007 -0.90928E-0007
  0.12667E+0005 -0.16988E+0004 -0.25176E-0007  0.85556E-0007 -0.92255E-0007
  0.12724E+0005 -0.17069E+0004 -0.25002E-0007  0.84350E-0007 -0.90873E-0007
  0.12833E+0005 -0.17224E+0004 -0.24660E-0007  0.82256E-0007 -0.88539E-0007
  0.12942E+0005 -0.17378E+0004 -0.24286E-0007  0.80476E-0007 -0.86588E-0007
  0.13000E+0005 -0.17460E+0004 -0.24086E-0007  0.79647E-0007 -0.85711E-0007
  0.12667E+0005 -0.16193E+0004 -0.26409E-0007  0.75168E-0007 -0.87326E-0007
  0.12724E+0005 -0.16280E+0004 -0.26122E-0007  0.73920E-0007 -0.85790E-0007
  0.12833E+0005 -0.16444E+0004 -0.25614E-0007  0.71796E-0007 -0.83230E-0007
  0.12942E+0005 -0.16608E+0004 -0.25133E-0007  0.70056E-0007 -0.81140E-0007
  0.13000E+0005 -0.16694E+0004 -0.24903E-0007  0.69269E-0007 -0.80225E-0007
  0.13000E+0005 -0.21129E+0004 -0.62432E-0008  0.95802E-0007 -0.84245E-0007
  0.13058E+0005 -0.21163E+0004 -0.64861E-0008  0.95306E-0007 -0.84015E-0007
  0.13167E+0005 -0.21227E+0004 -0.68101E-0008  0.94327E-0007 -0.83499E-0007
  0.13276E+0005 -0.21291E+0004 -0.69625E-0008  0.93324E-0007 -0.82904E-0007
  0.13333E+0005 -0.21324E+0004 -0.69766E-0008  0.92783E-0007 -0.82558E-0007
  0.13000E+0005 -0.20363E+0004 -0.11101E-0007  0.97096E-0007 -0.88528E-0007
  0.13058E+0005 -0.20400E+0004 -0.11273E-0007  0.96433E-0007 -0.88117E-0007
  0.13167E+0005 -0.20469E+0004 -0.11475E-0007  0.95179E-0007 -0.87324E-0007
  0.13276E+0005 -0.20539E+0004 -0.11515E-0007  0.93970E-0007 -0.86533E-0007
  0.13333E+0005 -0.20575E+0004 -0.11477E-0007  0.93346E-0007 -0.86117E-0007
  0.13000E+0005 -0.18912E+0004 -0.19166E-0007  0.92854E-0007 -0.90928E-0007
  0.13058E+0005 -0.18954E+0004 -0.19178E-0007  0.91914E-0007 -0.90202E-0007
  0.13167E+0005 -0.19034E+0004 -0.19121E-0007  0.90235E-0007 -0.88952E-0007
  0.13276E+0005 -0.19113E+0004 -0.18950E-0007  0.88739E-0007 -0.87874E-0007
  0.13333E+0005 -0.19155E+0004 -0.18822E-0007  0.88015E-0007 -0.87375E-0007
  0.13000E+0005 -0.17460E+0004 -0.24086E-0007  0.79647E-0007 -0.85711E-0007
  0.13058E+0005 -0.17507E+0004 -0.23938E-0007  0.78511E-0007 -0.84734E-0007
  0.13167E+0005 -0.17598E+0004 -0.23638E-0007  0.76562E-0007 -0.83138E-0007
  0.13276E+0005 -0.17688E+0004 -0.23313E-0007  0.74932E-0007 -0.81888E-0007
  0.13333E+0005 -0.17736E+0004 -0.23137E-0007  0.74187E-0007 -0.81363E-0007
  0.13000E+0005 -0.16694E+0004 -0.24903E-0007  0.69269E-0007 -0.80225E-0007
  0.13058E+0005 -0.16744E+0004 -0.24676E-0007  0.68070E-0007 -0.79142E-0007
  0.13167E+0005 -0.16840E+0004 -0.24282E-0007  0.66045E-0007 -0.77410E-0007
  0.13276E+0005 -0.16936E+0004 -0.23909E-0007  0.64407E-0007 -0.76101E-0007
  0.13333E+0005 -0.16987E+0004 -0.23732E-0007  0.63681E-0007 -0.75577E-0007
  0.13333E+0005 -0.21324E+0004 -0.69766E-0008  0.92783E-0007 -0.82558E-0007
  0.13391E+0005 -0.21352E+0004 -0.69779E-0008  0.92260E-0007 -0.82230E-0007
  0.13500E+0005 -0.21405E+0004 -0.68606E-0008  0.91252E-0007 -0.81550E-0007
  0.13609E+0005 -0.21458E+0004 -0.65900E-0008  0.90243E-0007 -0.80806E-0007
  0.13667E+0005 -0.21486E+0004 -0.63892E-0008  0.89704E-0007 -0.80382E-0007
  0.13333E+0005 -0.20575E+0004 -0.11477E-0007  0.93346E-0007 -0.86117E-0007
  0.13391E+0005 -0.20606E+0004 -0.11427E-0007  0.92742E-0007 -0.85725E-0007
  0.13500E+0005 -0.20663E+0004 -0.11226E-0007  0.91628E-0007 -0.84985E-0007
  0.13609E+0005 -0.20721E+0004 -0.10882E-0007  0.90578E-0007 -0.84251E-0007
  0.13667E+0005 -0.20751E+0004 -0.10647E-0007  0.90042E-0007 -0.83860E-0007
  0.13333E+0005 -0.19155E+0004 -0.18822E-0007  0.88015E-0007 -0.87375E-0007
  0.13391E+0005 -0.19190E+0004 -0.18691E-0007  0.87306E-0007 -0.86912E-0007
  0.13500E+0005 -0.19257E+0004 -0.18373E-0007  0.86091E-0007 -0.86157E-0007
  0.13609E+0005 -0.19323E+0004 -0.17956E-0007  0.85070E-0007 -0.85558E-0007
  0.13667E+0005 -0.19358E+0004 -0.17701E-0007  0.84598E-0007 -0.85298E-0007
  0.13333E+0005 -0.17736E+0004 -0.23137E-0007  0.74187E-0007 -0.81363E-0007
  0.13391E+0005 -0.17775E+0004 -0.22962E-0007  0.73444E-0007 -0.80881E-0007
  0.13500E+0005 -0.17850E+0004 -0.22622E-0007  0.72257E-0007 -0.80207E-0007
  0.13609E+0005 -0.17925E+0004 -0.22256E-0007  0.71392E-0007 -0.79841E-0007
  0.13667E+0005 -0.17965E+0004 -0.22054E-0007  0.71052E-0007 -0.79762E-0007
  0.13333E+0005 -0.16987E+0004 -0.23732E-0007  0.63681E-0007 -0.75577E-0007
  0.13391E+0005 -0.17028E+0004 -0.23556E-0007  0.62946E-0007 -0.75094E-0007
  0.13500E+0005 -0.17108E+0004 -0.23253E-0007  0.61818E-0007 -0.74476E-0007
  0.13609E+0005 -0.17188E+0004 -0.22968E-0007  0.61077E-0007 -0.74239E-0007
  0.13667E+0005 -0.17230E+0004 -0.22827E-0007  0.60825E-0007 -0.74256E-0007
  0.13667E+0005 -0.21486E+0004 -0.63892E-0008  0.89704E-0007 -0.80382E-0007
  0.13724E+0005 -0.21503E+0004 -0.62120E-0008  0.89195E-0007 -0.80008E-0007
  0.13833E+0005 -0.21534E+0004 -0.57687E-0008  0.88212E-0007 -0.79234E-0007
  0.13942E+0005 -0.21565E+0004 -0.51833E-0008  0.87221E-0007 -0.78370E-0007
  0.14000E+0005 -0.21582E+0004 -0.48193E-0008  0.86686E-0007 -0.77868E-0007
  0.13667E+0005 -0.20751E+0004 -0.10647E-0007  0.90042E-0007 -0.83860E-0007
  0.13724E+0005 -0.20769E+0004 -0.10441E-0007  0.89518E-0007 -0.83513E-0007
  0.13833E+0005 -0.20803E+0004 -0.99509E-0008  0.88554E-0007 -0.82839E-0007
  0.13942E+0005 -0.20837E+0004 -0.93250E-0008  0.87643E-0007 -0.82136E-0007
  0.14000E+0005 -0.20855E+0004 -0.89422E-0008  0.87173E-0007 -0.81742E-0007
  0.13667E+0005 -0.19358E+0004 -0.17701E-0007  0.84598E-0007 -0.85298E-0007
  0.13724E+0005 -0.19379E+0004 -0.17475E-0007  0.84088E-0007 -0.85053E-0007
  0.13833E+0005 -0.19418E+0004 -0.16980E-0007  0.83246E-0007 -0.84680E-0007
  0.13942E+0005 -0.19456E+0004 -0.16381E-0007  0.82581E-0007 -0.84409E-0007
  0.14000E+0005 -0.19477E+0004 -0.16024E-0007  0.82289E-0007 -0.84293E-0007
  0.13667E+0005 -0.17965E+0004 -0.22054E-0007  0.71052E-0007 -0.79762E-0007
  0.13724E+0005 -0.17988E+0004 -0.21870E-0007  0.70604E-0007 -0.79660E-0007
  0.13833E+0005 -0.18032E+0004 -0.21501E-0007  0.69973E-0007 -0.79664E-0007
  0.13942E+0005 -0.18076E+0004 -0.21088E-0007  0.69647E-0007 -0.79912E-0007
  0.14000E+0005 -0.18099E+0004 -0.20852E-0007  0.69584E-0007 -0.80127E-0007
  0.13667E+0005 -0.17230E+0004 -0.22827E-0007  0.60825E-0007 -0.74256E-0007
  0.13724E+0005 -0.17254E+0004 -0.22690E-0007  0.60423E-0007 -0.74227E-0007
  0.13833E+0005 -0.17301E+0004 -0.22444E-0007  0.59926E-0007 -0.74422E-0007
  0.13942E+0005 -0.17348E+0004 -0.22192E-0007  0.59798E-0007 -0.74933E-0007
  0.14000E+0005 -0.17372E+0004 -0.22057E-0007  0.59864E-0007 -0.75317E-0007
  0.14000E+0005 -0.21582E+0004 -0.48193E-0008  0.86686E-0007 -0.77868E-0007
  0.14058E+0005 -0.21591E+0004 -0.44587E-0008  0.86167E-0007 -0.77387E-0007
  0.14167E+0005 -0.21608E+0004 -0.36749E-0008  0.85149E-0007 -0.76373E-0007
  0.14276E+0005 -0.21625E+0004 -0.27605E-0008  0.84089E-0007 -0.75217E-0007
  0.14333E+0005 -0.21634E+0004 -0.22288E-0008  0.83501E-0007 -0.74539E-0007
  0.14000E+0005 -0.20855E+0004 -0.89422E-0008  0.87173E-0007 -0.81742E-0007
  0.14058E+0005 -0.20865E+0004 -0.85648E-0008  0.86714E-0007 -0.81367E-0007
  0.14167E+0005 -0.20883E+0004 -0.77513E-0008  0.85854E-0007 -0.80598E-0007
  0.14276E+0005 -0.20902E+0004 -0.68042E-0008  0.85007E-0007 -0.79729E-0007
  0.14333E+0005 -0.20911E+0004 -0.62520E-0008  0.84553E-0007 -0.79218E-0007
  0.14000E+0005 -0.19477E+0004 -0.16024E-0007  0.82289E-0007 -0.84293E-0007
  0.14058E+0005 -0.19488E+0004 -0.15676E-0007  0.81989E-0007 -0.84192E-0007
  0.14167E+0005 -0.19510E+0004 -0.14935E-0007  0.81522E-0007 -0.84031E-0007
  0.14276E+0005 -0.19531E+0004 -0.14072E-0007  0.81188E-0007 -0.83880E-0007
  0.14333E+0005 -0.19542E+0004 -0.13567E-0007  0.81050E-0007 -0.83787E-0007
  0.14000E+0005 -0.18099E+0004 -0.20852E-0007  0.69584E-0007 -0.80127E-0007
  0.14058E+0005 -0.18112E+0004 -0.20622E-0007  0.69482E-0007 -0.80344E-0007
  0.14167E+0005 -0.18136E+0004 -0.20137E-0007  0.69489E-0007 -0.80888E-0007
  0.14276E+0005 -0.18160E+0004 -0.19569E-0007  0.69758E-0007 -0.81578E-0007
  0.14333E+0005 -0.18173E+0004 -0.19232E-0007  0.69989E-0007 -0.81981E-0007
  0.14000E+0005 -0.17372E+0004 -0.22057E-0007  0.59864E-0007 -0.75317E-0007
  0.14058E+0005 -0.17386E+0004 -0.21920E-0007  0.59872E-0007 -0.75693E-0007
  0.14167E+0005 -0.17411E+0004 -0.21641E-0007  0.60138E-0007 -0.76596E-0007
  0.14276E+0005 -0.17437E+0004 -0.21308E-0007  0.60734E-0007 -0.77723E-0007
  0.14333E+0005 -0.17451E+0004 -0.21105E-0007  0.61166E-0007 -0.78387E-0007
  0.14333E+0005 -0.21634E+0004 -0.22288E-0008  0.83501E-0007 -0.74539E-0007
  0.14391E+0005 -0.21658E+0004 -0.15772E-0008  0.82852E-0007 -0.73691E-0007
  0.14500E+0005 -0.21704E+0004 -0.25873E-0009  0.81522E-0007 -0.71903E-0007
  0.14609E+0005 -0.21750E+0004  0.11620E-0008  0.80048E-0007 -0.69852E-0007
  0.14667E+0005 -0.21774E+0004  0.19465E-0008  0.79196E-0007 -0.68653E-0007
  0.14333E+0005 -0.20911E+0004 -0.62520E-0008  0.84553E-0007 -0.79218E-0007
  0.14391E+0005 -0.20938E+0004 -0.55685E-0008  0.84090E-0007 -0.78569E-0007
  0.14500E+0005 -0.20988E+0004 -0.41749E-0008  0.83143E-0007 -0.77167E-0007
  0.14609E+0005 -0.21038E+0004 -0.26547E-0008  0.82085E-0007 -0.75509E-0007
  0.14667E+0005 -0.21064E+0004 -0.18063E-0008  0.81463E-0007 -0.74514E-0007
  0.14333E+0005 -0.19542E+0004 -0.13567E-0007  0.81050E-0007 -0.83787E-0007
  0.14391E+0005 -0.19572E+0004 -0.12927E-0007  0.81037E-0007 -0.83653E-0007
  0.14500E+0005 -0.19630E+0004 -0.11595E-0007  0.81014E-0007 -0.83269E-0007
  0.14609E+0005 -0.19688E+0004 -0.10098E-0007  0.80966E-0007 -0.82673E-0007
  0.14667E+0005 -0.19718E+0004 -0.92415E-0008  0.80906E-0007 -0.82246E-0007
  0.14333E+0005 -0.18173E+0004 -0.19232E-0007  0.69989E-0007 -0.81981E-0007
  0.14391E+0005 -0.18207E+0004 -0.18788E-0007  0.70514E-0007 -0.82477E-0007
  0.14500E+0005 -0.18272E+0004 -0.17824E-0007  0.71599E-0007 -0.83372E-0007
  0.14609E+0005 -0.18337E+0004 -0.16677E-0007  0.72769E-0007 -0.84147E-0007
  0.14667E+0005 -0.18372E+0004 -0.15992E-0007  0.73394E-0007 -0.84475E-0007
  0.14333E+0005 -0.17451E+0004 -0.21105E-0007  0.61166E-0007 -0.78387E-0007
  0.14391E+0005 -0.17487E+0004 -0.20825E-0007  0.61988E-0007 -0.79227E-0007
  0.14500E+0005 -0.17556E+0004 -0.20176E-0007  0.63690E-0007 -0.80831E-0007
  0.14609E+0005 -0.17625E+0004 -0.19345E-0007  0.65545E-0007 -0.82388E-0007
  0.14667E+0005 -0.17662E+0004 -0.18824E-0007  0.66556E-0007 -0.83154E-0007
  0.14667E+0005 -0.21774E+0004  0.19465E-0008  0.79196E-0007 -0.68653E-0007
  0.14724E+0005 -0.21816E+0004  0.28395E-0008  0.78211E-0007 -0.67209E-0007
  0.14833E+0005 -0.21894E+0004  0.45656E-0008  0.76137E-0007 -0.64199E-0007
  0.14942E+0005 -0.21973E+0004  0.63109E-0008  0.73768E-0007 -0.60821E-0007
  0.15000E+0005 -0.22014E+0004  0.72260E-0008  0.72386E-0007 -0.58889E-0007
  0.14667E+0005 -0.21064E+0004 -0.18063E-0008  0.81463E-0007 -0.74514E-0007
  0.14724E+0005 -0.21109E+0004 -0.82587E-0009  0.80750E-0007 -0.73285E-0007
  0.14833E+0005 -0.21194E+0004  0.10971E-0008  0.79190E-0007 -0.70649E-0007
  0.14942E+0005 -0.21280E+0004  0.30830E-0008  0.77326E-0007 -0.67591E-0007
  0.15000E+0005 -0.21325E+0004  0.41433E-0008  0.76203E-0007 -0.65801E-0007
  0.14667E+0005 -0.19718E+0004 -0.92415E-0008  0.80906E-0007 -0.82246E-0007
  0.14724E+0005 -0.19770E+0004 -0.82196E-0008  0.80871E-0007 -0.81641E-0007
  0.14833E+0005 -0.19868E+0004 -0.61511E-0008  0.80613E-0007 -0.80147E-0007
  0.14942E+0005 -0.19966E+0004 -0.39223E-0008  0.80059E-0007 -0.78151E-0007
  0.15000E+0005 -0.20018E+0004 -0.26908E-0008  0.79621E-0007 -0.76876E-0007
  0.14667E+0005 -0.18372E+0004 -0.15992E-0007  0.73394E-0007 -0.84475E-0007
  0.14724E+0005 -0.18430E+0004 -0.15133E-0007  0.74205E-0007 -0.84734E-0007
  0.14833E+0005 -0.18541E+0004 -0.13307E-0007  0.75600E-0007 -0.84884E-0007
  0.14942E+0005 -0.18652E+0004 -0.11214E-0007  0.76744E-0007 -0.84505E-0007
  0.15000E+0005 -0.18711E+0004 -0.10007E-0007  0.77211E-0007 -0.84057E-0007
  0.14667E+0005 -0.17662E+0004 -0.18824E-0007  0.66556E-0007 -0.83154E-0007
  0.14724E+0005 -0.17724E+0004 -0.18140E-0007  0.67856E-0007 -0.83933E-0007
  0.14833E+0005 -0.17841E+0004 -0.16616E-0007  0.70213E-0007 -0.85095E-0007
  0.14942E+0005 -0.17959E+0004 -0.14776E-0007  0.72364E-0007 -0.85748E-0007
  0.15000E+0005 -0.18021E+0004 -0.13676E-0007  0.73375E-0007 -0.85844E-0007
  0.15000E+0005 -0.22014E+0004  0.72260E-0008  0.72386E-0007 -0.58889E-0007
  0.15058E+0005 -0.22061E+0004  0.81535E-0008  0.70871E-0007 -0.56792E-0007
  0.15167E+0005 -0.22151E+0004  0.98501E-0008  0.67716E-0007 -0.52542E-0007
  0.15276E+0005 -0.22240E+0004  0.11423E-0007  0.64181E-0007 -0.47960E-0007
  0.15333E+0005 -0.22288E+0004  0.12185E-0007  0.62162E-0007 -0.45424E-0007
  0.15000E+0005 -0.21325E+0004  0.41433E-0008  0.76203E-0007 -0.65801E-0007
  0.15058E+0005 -0.21376E+0004  0.52338E-0008  0.74945E-0007 -0.63825E-0007
  0.15167E+0005 -0.21473E+0004  0.72732E-0008  0.72246E-0007 -0.59735E-0007
  0.15276E+0005 -0.21571E+0004  0.92303E-0008  0.69112E-0007 -0.55211E-0007
  0.15333E+0005 -0.21622E+0004  0.10209E-0007  0.67278E-0007 -0.52663E-0007
  0.15000E+0005 -0.20018E+0004 -0.26908E-0008  0.79621E-0007 -0.76876E-0007
  0.15058E+0005 -0.20077E+0004 -0.13864E-0008  0.79064E-0007 -0.75385E-0007
  0.15167E+0005 -0.20189E+0004  0.11464E-0008  0.77642E-0007 -0.72079E-0007
  0.15276E+0005 -0.20301E+0004  0.37127E-0008  0.75696E-0007 -0.68138E-0007
  0.15333E+0005 -0.20360E+0004  0.50567E-0008  0.74442E-0007 -0.65807E-0007
  0.15000E+0005 -0.18711E+0004 -0.10007E-0007  0.77211E-0007 -0.84057E-0007
  0.15058E+0005 -0.18778E+0004 -0.86827E-0008  0.77600E-0007 -0.83386E-0007
  0.15167E+0005 -0.18904E+0004 -0.59966E-0008  0.77947E-0007 -0.81525E-0007
  0.15276E+0005 -0.19031E+0004 -0.31160E-0008  0.77715E-0007 -0.78842E-0007
  0.15333E+0005 -0.19097E+0004 -0.15397E-0008  0.77331E-0007 -0.77082E-0007
  0.15000E+0005 -0.18021E+0004 -0.13676E-0007  0.73375E-0007 -0.85844E-0007
  0.15058E+0005 -0.18092E+0004 -0.12439E-0007  0.74339E-0007 -0.85728E-0007
  0.15167E+0005 -0.18226E+0004 -0.98536E-0008  0.75782E-0007 -0.84879E-0007
  0.15276E+0005 -0.18361E+0004 -0.69777E-0008  0.76639E-0007 -0.83133E-0007
  0.15333E+0005 -0.18432E+0004 -0.53624E-0008  0.76817E-0007 -0.81825E-0007
  0.15333E+0005 -0.22288E+0004  0.12185E-0007  0.62162E-0007 -0.45424E-0007
  0.15391E+0005 -0.22321E+0004  0.12861E-0007  0.60153E-0007 -0.42965E-0007
  0.15500E+0005 -0.22385E+0004  0.13981E-0007  0.56082E-0007 -0.38144E-0007
  0.15609E+0005 -0.22449E+0004  0.14852E-0007  0.51685E-0007 -0.33173E-0007
  0.15667E+0005 -0.22483E+0004  0.15194E-0007  0.49247E-0007 -0.30522E-0007
  0.15333E+0005 -0.21622E+0004  0.10209E-0007  0.67278E-0007 -0.52663E-0007
  0.15391E+0005 -0.21658E+0004  0.11095E-0007  0.65428E-0007 -0.50174E-0007
  0.15500E+0005 -0.21728E+0004  0.12633E-0007  0.61607E-0007 -0.45216E-0007
  0.15609E+0005 -0.21797E+0004  0.13938E-0007  0.57383E-0007 -0.40006E-0007
  0.15667E+0005 -0.21834E+0004  0.14514E-0007  0.55003E-0007 -0.37185E-0007
  0.15333E+0005 -0.20360E+0004  0.50567E-0008  0.74442E-0007 -0.65807E-0007
  0.15391E+0005 -0.20402E+0004  0.63054E-0008  0.73103E-0007 -0.63479E-0007
  0.15500E+0005 -0.20481E+0004  0.86006E-0008  0.70159E-0007 -0.58655E-0007
  0.15609E+0005 -0.20561E+0004  0.10738E-0007  0.66665E-0007 -0.53343E-0007
  0.15667E+0005 -0.20603E+0004  0.11775E-0007  0.64603E-0007 -0.50372E-0007
  0.15333E+0005 -0.19097E+0004 -0.15397E-0008  0.77331E-0007 -0.77082E-0007
  0.15391E+0005 -0.19145E+0004 -0.44073E-0010  0.76773E-0007 -0.75243E-0007
  0.15500E+0005 -0.19235E+0004  0.28305E-0008  0.75229E-0007 -0.71165E-0007
  0.15609E+0005 -0.19325E+0004  0.56857E-0008  0.73009E-0007 -0.66330E-0007
  0.15667E+0005 -0.19373E+0004  0.71512E-0008  0.71553E-0007 -0.63495E-0007
  0.15333E+0005 -0.18432E+0004 -0.53624E-0008  0.76817E-0007 -0.81825E-0007
  0.15391E+0005 -0.18482E+0004 -0.38107E-0008  0.76769E-0007 -0.80388E-0007
  0.15500E+0005 -0.18578E+0004 -0.75634E-0009  0.76164E-0007 -0.76976E-0007
  0.15609E+0005 -0.18673E+0004  0.23765E-0008  0.74826E-0007 -0.72664E-0007
  0.15667E+0005 -0.18724E+0004  0.40282E-0008  0.73808E-0007 -0.70036E-0007
  0.15667E+0005 -0.22483E+0004  0.15194E-0007  0.49247E-0007 -0.30522E-0007
  0.15724E+0005 -0.22508E+0004  0.15447E-0007  0.46810E-0007 -0.27946E-0007
  0.15833E+0005 -0.22556E+0004  0.15679E-0007  0.42021E-0007 -0.23097E-0007
  0.15942E+0005 -0.22604E+0004  0.15570E-0007  0.37060E-0007 -0.18368E-0007
  0.16000E+0005 -0.22629E+0004  0.15369E-0007  0.34401E-0007 -0.15960E-0007
  0.15667E+0005 -0.21834E+0004  0.14514E-0007  0.55003E-0007 -0.37185E-0007
  0.15724E+0005 -0.21861E+0004  0.14989E-0007  0.52601E-0007 -0.34427E-0007
  0.15833E+0005 -0.21913E+0004  0.15641E-0007  0.47815E-0007 -0.29160E-0007
  0.15942E+0005 -0.21965E+0004  0.15929E-0007  0.42766E-0007 -0.23935E-0007
  0.16000E+0005 -0.21993E+0004  0.15925E-0007  0.40026E-0007 -0.21238E-0007
  0.15667E+0005 -0.20603E+0004  0.11775E-0007  0.64603E-0007 -0.50372E-0007
  0.15724E+0005 -0.20635E+0004  0.12706E-0007  0.62465E-0007 -0.47415E-0007
  0.15833E+0005 -0.20695E+0004  0.14239E-0007  0.58043E-0007 -0.41602E-0007
  0.15942E+0005 -0.20755E+0004  0.15406E-0007  0.53169E-0007 -0.35623E-0007
  0.16000E+0005 -0.20787E+0004  0.15854E-0007  0.50442E-0007 -0.32450E-0007
  0.15667E+0005 -0.19373E+0004  0.71512E-0008  0.71553E-0007 -0.63495E-0007
  0.15724E+0005 -0.19409E+0004  0.85211E-0008  0.69954E-0007 -0.60601E-0007
  0.15833E+0005 -0.19477E+0004  0.10953E-0007  0.66415E-0007 -0.54691E-0007
  0.15942E+0005 -0.19544E+0004  0.13083E-0007  0.62223E-0007 -0.48330E-0007
  0.16000E+0005 -0.19580E+0004  0.14052E-0007  0.59767E-0007 -0.44846E-0007
  0.15667E+0005 -0.18724E+0004  0.40282E-0008  0.73808E-0007 -0.70036E-0007
  0.15724E+0005 -0.18762E+0004  0.55940E-0008  0.72604E-0007 -0.67307E-0007
  0.15833E+0005 -0.18834E+0004  0.84607E-0008  0.69749E-0007 -0.61575E-0007
  0.15942E+0005 -0.18906E+0004  0.11090E-0007  0.66137E-0007 -0.55216E-0007
  0.16000E+0005 -0.18944E+0004  0.12341E-0007  0.63937E-0007 -0.51663E-0007
  0.16000E+0005 -0.22629E+0004  0.15369E-0007  0.34401E-0007 -0.15960E-0007
  0.16058E+0005 -0.22668E+0004  0.15048E-0007  0.31605E-0007 -0.13525E-0007
  0.16167E+0005 -0.22742E+0004  0.14153E-0007  0.26337E-0007 -0.92131E-0008
  0.16276E+0005 -0.22816E+0004  0.12910E-0007  0.21190E-0007 -0.53656E-0008
  0.16333E+0005 -0.22855E+0004  0.12130E-0007  0.18564E-0007 -0.35513E-0008
  0.16000E+0005 -0.21993E+0004  0.15925E-0007  0.40026E-0007 -0.21238E-0007
  0.16058E+0005 -0.22035E+0004  0.15794E-0007  0.37111E-0007 -0.18477E-0007
  0.16167E+0005 -0.22116E+0004  0.15215E-0007  0.31549E-0007 -0.13518E-0007
  0.16276E+0005 -0.22196E+0004  0.14217E-0007  0.26025E-0007 -0.90046E-0008
  0.16333E+0005 -0.22238E+0004  0.13534E-0007  0.23171E-0007 -0.68408E-0008
  0.16000E+0005 -0.20787E+0004  0.15854E-0007  0.50442E-0007 -0.32450E-0007
  0.16058E+0005 -0.20835E+0004  0.16179E-0007  0.47470E-0007 -0.29128E-0007
  0.16167E+0005 -0.20928E+0004  0.16392E-0007  0.41632E-0007 -0.22996E-0007
  0.16276E+0005 -0.21020E+0004  0.16063E-0007  0.35625E-0007 -0.17217E-0007
  0.16333E+0005 -0.21069E+0004  0.15675E-0007  0.32441E-0007 -0.14365E-0007
  0.16000E+0005 -0.19580E+0004  0.14052E-0007  0.59767E-0007 -0.44846E-0007
  0.16058E+0005 -0.19635E+0004  0.14927E-0007  0.57002E-0007 -0.41103E-0007
  0.16167E+0005 -0.19740E+0004  0.16151E-0007  0.51352E-0007 -0.33991E-0007
  0.16276E+0005 -0.19844E+0004  0.16748E-0007  0.45265E-0007 -0.27038E-0007
  0.16333E+0005 -0.19900E+0004  0.16800E-0007  0.41936E-0007 -0.23510E-0007
  0.16000E+0005 -0.18944E+0004  0.12341E-0007  0.63937E-0007 -0.51663E-0007
  0.16058E+0005 -0.19002E+0004  0.13528E-0007  0.61403E-0007 -0.47784E-0007
  0.16167E+0005 -0.19113E+0004  0.15348E-0007  0.56069E-0007 -0.40284E-0007
  0.16276E+0005 -0.19224E+0004  0.16522E-0007  0.50137E-0007 -0.32795E-0007
  0.16333E+0005 -0.19283E+0004  0.16860E-0007  0.46827E-0007 -0.28938E-0007
  0.16333E+0005 -0.22855E+0004  0.12130E-0007  0.18564E-0007 -0.35513E-0008
  0.16391E+0005 -0.22901E+0004  0.11259E-0007  0.15964E-0007 -0.18578E-0008
  0.16500E+0005 -0.22988E+0004  0.94439E-0008  0.11328E-0007  0.87837E-0009
  0.16609E+0005 -0.23076E+0004  0.74878E-0008  0.71424E-0008  0.29925E-0008
  0.16667E+0005 -0.23122E+0004  0.64319E-0008  0.51453E-0008  0.38604E-0008
  0.16333E+0005 -0.22238E+0004  0.13534E-0007  0.23171E-0007 -0.68408E-0008
  0.16391E+0005 -0.22288E+0004  0.12738E-0007  0.20319E-0007 -0.47957E-0008
  0.16500E+0005 -0.22383E+0004  0.10999E-0007  0.15169E-0007 -0.14237E-0008
  0.16609E+0005 -0.22478E+0004  0.90393E-0008  0.10440E-0007  0.12732E-0008
  0.16667E+0005 -0.22528E+0004  0.79516E-0008  0.81515E-0008  0.24206E-0008
  0.16333E+0005 -0.21069E+0004  0.15675E-0007  0.32441E-0007 -0.14365E-0007
  0.16391E+0005 -0.21126E+0004  0.15130E-0007  0.29198E-0007 -0.11612E-0007
  0.16500E+0005 -0.21236E+0004  0.13733E-0007  0.23194E-0007 -0.69211E-0008
  0.16609E+0005 -0.21345E+0004  0.11934E-0007  0.17499E-0007 -0.29842E-0008
  0.16667E+0005 -0.21402E+0004  0.10861E-0007  0.14673E-0007 -0.12304E-0008
  0.16333E+0005 -0.19900E+0004  0.16800E-0007  0.41936E-0007 -0.23510E-0007
  0.16391E+0005 -0.19965E+0004  0.16659E-0007  0.38470E-0007 -0.20035E-0007
  0.16500E+0005 -0.20088E+0004  0.15888E-0007  0.31871E-0007 -0.13946E-0007
  0.16609E+0005 -0.20211E+0004  0.14513E-0007  0.25388E-0007 -0.86320E-0008
  0.16667E+0005 -0.20277E+0004  0.13580E-0007  0.22086E-0007 -0.61820E-0008
  0.16333E+0005 -0.19283E+0004  0.16860E-0007  0.46827E-0007 -0.28938E-0007
  0.16391E+0005 -0.19352E+0004  0.16992E-0007  0.43331E-0007 -0.25096E-0007
  0.16500E+0005 -0.19483E+0004  0.16669E-0007  0.36560E-0007 -0.18268E-0007
  0.16609E+0005 -0.19614E+0004  0.15636E-0007  0.29769E-0007 -0.12193E-0007
  0.16667E+0005 -0.19683E+0004  0.14836E-0007  0.26260E-0007 -0.93479E-0008
  0.16667E+0005 -0.23122E+0004  0.64319E-0008  0.51453E-0008  0.38604E-0008
  0.16724E+0005 -0.23165E+0004  0.53862E-0008  0.33159E-0008  0.45622E-0008
  0.16833E+0005 -0.23246E+0004  0.34578E-0008  0.29330E-0009  0.54786E-0008
  0.16942E+0005 -0.23328E+0004  0.16727E-0008 -0.21299E-0008  0.59116E-0008
  0.17000E+0005 -0.23371E+0004  0.81473E-0009 -0.31652E-0008  0.59724E-0008
  0.16667E+0005 -0.22528E+0004  0.79516E-0008  0.81515E-0008  0.24206E-0008
  0.16724E+0005 -0.22575E+0004  0.68559E-0008  0.60337E-0008  0.33790E-0008
  0.16833E+0005 -0.22663E+0004  0.47897E-0008  0.24781E-0008  0.47176E-0008
  0.16942E+0005 -0.22752E+0004  0.28236E-0008 -0.44744E-0009  0.54907E-0008
  0.17000E+0005 -0.22798E+0004  0.18588E-0008 -0.17295E-0008  0.56977E-0008
  0.16667E+0005 -0.21402E+0004  0.10861E-0007  0.14673E-0007 -0.12304E-0008
  0.16724E+0005 -0.21456E+0004  0.97375E-0008  0.12011E-0007  0.29231E-0009
  0.16833E+0005 -0.21558E+0004  0.75092E-0008  0.74184E-0008  0.25844E-0008
  0.16942E+0005 -0.21660E+0004  0.52646E-0008  0.34820E-0008  0.41489E-0008
  0.17000E+0005 -0.21713E+0004  0.41173E-0008  0.16917E-0008  0.47054E-0008
  0.16667E+0005 -0.20277E+0004  0.13580E-0007  0.22086E-0007 -0.61820E-0008
  0.16724E+0005 -0.20337E+0004  0.12541E-0007  0.18923E-0007 -0.39997E-0008
  0.16833E+0005 -0.20452E+0004  0.10329E-0007  0.13323E-0007 -0.56219E-0009
  0.16942E+0005 -0.20568E+0004  0.79361E-0008  0.83500E-0008  0.19863E-0008
  0.17000E+0005 -0.20628E+0004  0.66553E-0008  0.60190E-0008  0.29896E-0008
  0.16667E+0005 -0.19683E+0004  0.14836E-0007  0.26260E-0007 -0.93479E-0008
  0.16724E+0005 -0.19747E+0004  0.13896E-0007  0.22866E-0007 -0.67843E-0008
  0.16833E+0005 -0.19869E+0004  0.11784E-0007  0.16776E-0007 -0.26715E-0008
  0.16942E+0005 -0.19992E+0004  0.93823E-0008  0.11269E-0007  0.47205E-0009
  0.17000E+0005 -0.20056E+0004  0.80609E-0008  0.86501E-0008  0.17526E-0008
  0.17000E+0005 -0.23371E+0004  0.81473E-0009 -0.31652E-0008  0.59724E-0008
  0.17058E+0005 -0.23406E+0004  0.36983E-0010 -0.40231E-0008  0.59328E-0008
  0.17167E+0005 -0.23472E+0004 -0.12295E-0008 -0.52329E-0008  0.56444E-0008
  0.17276E+0005 -0.23539E+0004 -0.22044E-0008 -0.59415E-0008  0.51452E-0008
  0.17333E+0005 -0.23574E+0004 -0.25977E-0008 -0.61356E-0008  0.48251E-0008
  0.17000E+0005 -0.22798E+0004  0.18588E-0008 -0.17295E-0008  0.56977E-0008
  0.17058E+0005 -0.22836E+0004  0.97338E-0009 -0.28141E-0008  0.57818E-0008
  0.17167E+0005 -0.22909E+0004 -0.50306E-0009 -0.44105E-0008  0.56724E-0008
  0.17276E+0005 -0.22981E+0004 -0.16821E-0008 -0.54441E-0008  0.52903E-0008
  0.17333E+0005 -0.23019E+0004 -0.21767E-0008 -0.57831E-0008  0.50092E-0008
  0.17000E+0005 -0.21713E+0004  0.41173E-0008  0.16917E-0008  0.47054E-0008
  0.17058E+0005 -0.21757E+0004  0.30378E-0008  0.13242E-0009  0.50874E-0008
  0.17167E+0005 -0.21840E+0004  0.11643E-0008 -0.22902E-0008  0.54261E-0008
  0.17276E+0005 -0.21923E+0004 -0.41969E-0009 -0.40378E-0008  0.53558E-0008
  0.17333E+0005 -0.21967E+0004 -0.11217E-0008 -0.47037E-0008  0.51910E-0008
  0.17000E+0005 -0.20628E+0004  0.66553E-0008  0.60190E-0008  0.29896E-0008
  0.17058E+0005 -0.20678E+0004  0.54184E-0008  0.39453E-0008  0.37612E-0008
  0.17167E+0005 -0.20772E+0004  0.31844E-0008  0.59912E-0009  0.47063E-0008
  0.17276E+0005 -0.20866E+0004  0.11955E-0008 -0.19767E-0008  0.50817E-0008
  0.17333E+0005 -0.20916E+0004  0.27563E-0009 -0.30321E-0008  0.50935E-0008
  0.17000E+0005 -0.20056E+0004  0.80609E-0008  0.86501E-0008  0.17526E-0008
  0.17058E+0005 -0.20109E+0004  0.67627E-0008  0.62975E-0008  0.27653E-0008
  0.17167E+0005 -0.20208E+0004  0.43683E-0008  0.24373E-0008  0.40989E-0008
  0.17276E+0005 -0.20308E+0004  0.21784E-0008 -0.61319E-0009  0.47707E-0008
  0.17333E+0005 -0.20361E+0004  0.11441E-0008 -0.18972E-0008  0.49038E-0008
  0.17333E+0005 -0.23574E+0004 -0.25977E-0008 -0.61356E-0008  0.48251E-0008
  0.17391E+0005 -0.23600E+0004 -0.29044E-0008 -0.62158E-0008  0.44823E-0008
  0.17500E+0005 -0.23649E+0004 -0.32767E-0008 -0.61173E-0008  0.38032E-0008
  0.17609E+0005 -0.23698E+0004 -0.34020E-0008 -0.57551E-0008  0.31262E-0008
  0.17667E+0005 -0.23724E+0004 -0.33832E-0008 -0.54852E-0008  0.27845E-0008
  0.17333E+0005 -0.23019E+0004 -0.21767E-0008 -0.57831E-0008  0.50092E-0008
  0.17391E+0005 -0.23047E+0004 -0.25747E-0008 -0.59882E-0008  0.46958E-0008
  0.17500E+0005 -0.23101E+0004 -0.31033E-0008 -0.60806E-0008  0.40393E-0008
  0.17609E+0005 -0.23154E+0004 -0.33544E-0008 -0.58542E-0008  0.33587E-0008
  0.17667E+0005 -0.23182E+0004 -0.33887E-0008 -0.56359E-0008  0.30076E-0008
  0.17333E+0005 -0.21967E+0004 -0.11217E-0008 -0.47037E-0008  0.51910E-0008
  0.17391E+0005 -0.22000E+0004 -0.17131E-0008 -0.51941E-0008  0.49637E-0008
  0.17500E+0005 -0.22061E+0004 -0.25745E-0008 -0.57352E-0008  0.44063E-0008
  0.17609E+0005 -0.22123E+0004 -0.31052E-0008 -0.58426E-0008  0.37577E-0008
  0.17667E+0005 -0.22155E+0004 -0.32619E-0008 -0.57563E-0008  0.34035E-0008
  0.17333E+0005 -0.20916E+0004  0.27563E-0009 -0.30321E-0008  0.50935E-0008
  0.17391E+0005 -0.20952E+0004 -0.52587E-0009 -0.38699E-0008  0.50037E-0008
  0.17500E+0005 -0.21022E+0004 -0.17629E-0008 -0.49734E-0008  0.46253E-0008
  0.17609E+0005 -0.21091E+0004 -0.26237E-0008 -0.55182E-0008  0.40683E-0008
  0.17667E+0005 -0.21128E+0004 -0.29316E-0008 -0.56148E-0008  0.37350E-0008
  0.17333E+0005 -0.20361E+0004  0.11441E-0008 -0.18972E-0008  0.49038E-0008
  0.17391E+0005 -0.20400E+0004  0.23036E-0009 -0.29405E-0008  0.49104E-0008
  0.17500E+0005 -0.20473E+0004 -0.12166E-0008 -0.43851E-0008  0.46635E-0008
  0.17609E+0005 -0.20547E+0004 -0.22689E-0008 -0.52030E-0008  0.41828E-0008
  0.17667E+0005 -0.20586E+0004 -0.26681E-0008 -0.54169E-0008  0.38706E-0008
  0.17667E+0005 -0.23724E+0004 -0.33832E-0008 -0.54852E-0008  0.27845E-0008
  0.17724E+0005 -0.23743E+0004 -0.33159E-0008 -0.51785E-0008  0.24616E-0008
  0.17833E+0005 -0.23780E+0004 -0.30788E-0008 -0.45240E-0008  0.19042E-0008
  0.17942E+0005 -0.23816E+0004 -0.27398E-0008 -0.38265E-0008  0.14307E-0008
  0.18000E+0005 -0.23836E+0004 -0.25358E-0008 -0.34598E-0008  0.12171E-0008
  0.17667E+0005 -0.23182E+0004 -0.33887E-0008 -0.56359E-0008  0.30076E-0008
  0.17724E+0005 -0.23203E+0004 -0.33638E-0008 -0.53671E-0008  0.26728E-0008
  0.17833E+0005 -0.23243E+0004 -0.31878E-0008 -0.47575E-0008  0.20856E-0008
  0.17942E+0005 -0.23283E+0004 -0.28842E-0008 -0.40742E-0008  0.15780E-0008
  0.18000E+0005 -0.23303E+0004 -0.26898E-0008 -0.37050E-0008  0.13463E-0008
  0.17667E+0005 -0.22155E+0004 -0.32619E-0008 -0.57563E-0008  0.34035E-0008
  0.17724E+0005 -0.22179E+0004 -0.33415E-0008 -0.55924E-0008  0.30558E-0008
  0.17833E+0005 -0.22225E+0004 -0.33160E-0008 -0.51163E-0008  0.24264E-0008
  0.17942E+0005 -0.22271E+0004 -0.31082E-0008 -0.44969E-0008  0.18632E-0008
  0.18000E+0005 -0.22295E+0004 -0.29450E-0008 -0.41390E-0008  0.16001E-0008
  0.17667E+0005 -0.21128E+0004 -0.29316E-0008 -0.56148E-0008  0.37350E-0008
  0.17724E+0005 -0.21155E+0004 -0.31422E-0008 -0.55991E-0008  0.33940E-0008
  0.17833E+0005 -0.21207E+0004 -0.33173E-0008 -0.53294E-0008  0.27482E-0008
  0.17942E+0005 -0.21258E+0004 -0.32472E-0008 -0.48308E-0008  0.21459E-0008
  0.18000E+0005 -0.21286E+0004 -0.31336E-0008 -0.45083E-0008  0.18575E-0008
  0.17667E+0005 -0.20586E+0004 -0.26681E-0008 -0.54169E-0008  0.38706E-0008
  0.17724E+0005 -0.20615E+0004 -0.29569E-0008 -0.54981E-0008  0.35441E-0008
  0.17833E+0005 -0.20670E+0004 -0.32568E-0008 -0.53692E-0008  0.29048E-0008
  0.17942E+0005 -0.20725E+0004 -0.32780E-0008 -0.49595E-0008  0.22890E-0008
  0.18000E+0005 -0.20754E+0004 -0.31991E-0008 -0.46666E-0008  0.19895E-0008
  0.18000E+0005 -0.23836E+0004 -0.25358E-0008 -0.34598E-0008  0.12171E-0008
  0.18058E+0005 -0.23856E+0004 -0.23228E-0008 -0.30999E-0008  0.10240E-0008
  0.18167E+0005 -0.23895E+0004 -0.19119E-0008 -0.24596E-0008  0.72288E-0009
  0.18276E+0005 -0.23934E+0004 -0.15182E-0008 -0.18912E-0008  0.49469E-0009
  0.18333E+0005 -0.23955E+0004 -0.13252E-0008 -0.16256E-0008  0.39967E-0009
  0.18000E+0005 -0.23303E+0004 -0.26898E-0008 -0.37050E-0008  0.13463E-0008
  0.18058E+0005 -0.23326E+0004 -0.24808E-0008 -0.33384E-0008  0.11371E-0008
  0.18167E+0005 -0.23368E+0004 -0.20658E-0008 -0.26740E-0008  0.80729E-0009
  0.18276E+0005 -0.23411E+0004 -0.16573E-0008 -0.20745E-0008  0.55632E-0009
  0.18333E+0005 -0.23433E+0004 -0.14537E-0008 -0.17909E-0008  0.45130E-0009
  0.18000E+0005 -0.22295E+0004 -0.29450E-0008 -0.41390E-0008  0.16001E-0008
  0.18058E+0005 -0.22320E+0004 -0.27552E-0008 -0.37712E-0008  0.13607E-0008
  0.18167E+0005 -0.22369E+0004 -0.23505E-0008 -0.30798E-0008  0.97691E-0009
  0.18276E+0005 -0.22418E+0004 -0.19257E-0008 -0.24311E-0008  0.67903E-0009
  0.18333E+0005 -0.22444E+0004 -0.17066E-0008 -0.21168E-0008  0.55297E-0009
  0.18000E+0005 -0.21286E+0004 -0.31336E-0008 -0.45083E-0008  0.18575E-0008
  0.18058E+0005 -0.21315E+0004 -0.29796E-0008 -0.41598E-0008  0.15913E-0008
  0.18167E+0005 -0.21370E+0004 -0.26105E-0008 -0.34690E-0008  0.11557E-0008
  0.18276E+0005 -0.21425E+0004 -0.21879E-0008 -0.27890E-0008  0.80983E-0009
  0.18333E+0005 -0.21454E+0004 -0.19598E-0008 -0.24508E-0008  0.66212E-0009
  0.18000E+0005 -0.20754E+0004 -0.31991E-0008 -0.46666E-0008  0.19895E-0008
  0.18058E+0005 -0.20784E+0004 -0.30716E-0008 -0.43375E-0008  0.17112E-0008
  0.18167E+0005 -0.20843E+0004 -0.27320E-0008 -0.36612E-0008  0.12517E-0008
  0.18276E+0005 -0.20901E+0004 -0.23200E-0008 -0.29741E-0008  0.88057E-0009
  0.18333E+0005 -0.20932E+0004 -0.20899E-0008 -0.26259E-0008  0.72222E-0009
  0.18333E+0005 -0.23955E+0004 -0.13252E-0008 -0.16256E-0008  0.39967E-0009
  0.18391E+0005 -0.23980E+0004 -0.11423E-0008 -0.13830E-0008  0.32154E-0009
  0.18500E+0005 -0.24026E+0004 -0.83806E-0009 -0.99101E-0009  0.20661E-0009
  0.18609E+0005 -0.24073E+0004 -0.58995E-0009 -0.68409E-0009  0.12906E-0009
  0.18667E+0005 -0.24097E+0004 -0.48152E-0009 -0.55345E-0009  0.99200E-0010
  0.18333E+0005 -0.23433E+0004 -0.14537E-0008 -0.17909E-0008  0.45130E-0009
  0.18391E+0005 -0.23460E+0004 -0.12609E-0008 -0.15306E-0008  0.36238E-0009
  0.18500E+0005 -0.23510E+0004 -0.93432E-0009 -0.11064E-0008  0.23336E-0009
  0.18609E+0005 -0.23561E+0004 -0.66431E-0009 -0.77072E-0009  0.14607E-0009
  0.18667E+0005 -0.23588E+0004 -0.54485E-0009 -0.62648E-0009  0.11358E-0009
  0.18333E+0005 -0.22444E+0004 -0.17066E-0008 -0.21168E-0008  0.55297E-0009
  0.18391E+0005 -0.22474E+0004 -0.14948E-0008 -0.18247E-0008  0.44613E-0009
  0.18500E+0005 -0.22533E+0004 -0.11285E-0008 -0.13398E-0008  0.28850E-0009
  0.18609E+0005 -0.22591E+0004 -0.81795E-0009 -0.94819E-0009  0.18004E-0009
  0.18667E+0005 -0.22622E+0004 -0.67837E-0009 -0.77782E-0009  0.13934E-0009
  0.18333E+0005 -0.21454E+0004 -0.19598E-0008 -0.24508E-0008  0.66212E-0009
  0.18391E+0005 -0.21489E+0004 -0.17341E-0008 -0.21303E-0008  0.53606E-0009
  0.18500E+0005 -0.21555E+0004 -0.13337E-0008 -0.15888E-0008  0.34868E-0009
  0.18609E+0005 -0.21621E+0004 -0.98375E-0009 -0.11414E-0008  0.21829E-0009
  0.18667E+0005 -0.21656E+0004 -0.82439E-0009 -0.94362E-0009  0.16713E-0009
  0.18333E+0005 -0.20932E+0004 -0.20899E-0008 -0.26259E-0008  0.72222E-0009
  0.18391E+0005 -0.20969E+0004 -0.18598E-0008 -0.22932E-0008  0.58567E-0009
  0.18500E+0005 -0.21039E+0004 -0.14437E-0008 -0.17246E-0008  0.38303E-0009
  0.18609E+0005 -0.21109E+0004 -0.10747E-0008 -0.12485E-0008  0.24009E-0009
  0.18667E+0005 -0.21146E+0004 -0.90334E-0009 -0.10364E-0008  0.18603E-0009
  0.18667E+0005 -0.24097E+0004 -0.48152E-0009 -0.55345E-0009  0.99200E-0010
  0.18724E+0005 -0.24123E+0004 -0.38641E-0009 -0.44299E-0009  0.78465E-0010
  0.18833E+0005 -0.24170E+0004 -0.24512E-0009 -0.27957E-0009  0.47921E-0010
  0.18942E+0005 -0.24218E+0004 -0.14527E-0009 -0.16674E-0009  0.30213E-0010
  0.19000E+0005 -0.24243E+0004 -0.10670E-0009 -0.12349E-0009  0.23187E-0010
  0.18667E+0005 -0.23588E+0004 -0.54485E-0009 -0.62648E-0009  0.11358E-0009
  0.18724E+0005 -0.23615E+0004 -0.44088E-0009 -0.50364E-0009  0.87812E-0010
  0.18833E+0005 -0.23667E+0004 -0.28222E-0009 -0.32072E-0009  0.54309E-0010
  0.18942E+0005 -0.23719E+0004 -0.17000E-0009 -0.19393E-0009  0.34469E-0010
  0.19000E+0005 -0.23746E+0004 -0.12693E-0009 -0.14412E-0009  0.25888E-0010
  0.18667E+0005 -0.22622E+0004 -0.67837E-0009 -0.77782E-0009  0.13934E-0009
  0.18724E+0005 -0.22653E+0004 -0.55481E-0009 -0.63073E-0009  0.10761E-0009
  0.18833E+0005 -0.22713E+0004 -0.36444E-0009 -0.40964E-0009  0.65191E-0010
  0.18942E+0005 -0.22772E+0004 -0.22467E-0009 -0.25267E-0009  0.41006E-0010
  0.19000E+0005 -0.22804E+0004 -0.16969E-0009 -0.19125E-0009  0.31486E-0010
  0.18667E+0005 -0.21656E+0004 -0.82439E-0009 -0.94362E-0009  0.16713E-0009
  0.18724E+0005 -0.21691E+0004 -0.68075E-0009 -0.77203E-0009  0.12975E-0009
  0.18833E+0005 -0.21759E+0004 -0.45635E-0009 -0.50988E-0009  0.77765E-0010
  0.18942E+0005 -0.21826E+0004 -0.28902E-0009 -0.32073E-0009  0.47101E-0010
  0.19000E+0005 -0.21862E+0004 -0.22148E-0009 -0.24593E-0009  0.36156E-0010
  0.18667E+0005 -0.21146E+0004 -0.90334E-0009 -0.10364E-0008  0.18603E-0009
  0.18724E+0005 -0.21184E+0004 -0.75100E-0009 -0.85136E-0009  0.14238E-0009
  0.18833E+0005 -0.21255E+0004 -0.50931E-0009 -0.56714E-0009  0.84411E-0010
  0.18942E+0005 -0.21327E+0004 -0.32609E-0009 -0.35931E-0009  0.50561E-0010
  0.19000E+0005 -0.21365E+0004 -0.25128E-0009 -0.27741E-0009  0.39687E-0010
  0.19000E+0005 -0.24243E+0004 -0.10670E-0009 -0.12349E-0009  0.23187E-0010
  0.19058E+0005 -0.24261E+0004 -0.75179E-0010 -0.88710E-0010  0.19271E-0010
  0.19167E+0005 -0.24294E+0004 -0.35357E-0010 -0.43101E-0010  0.10744E-0010
  0.19276E+0005 -0.24327E+0004 -0.11483E-0010 -0.16511E-0010  0.69962E-0011
  0.19333E+0005 -0.24345E+0004 -0.27956E-0011 -0.79476E-0011  0.72921E-0011
  0.19000E+0005 -0.23746E+0004 -0.12693E-0009 -0.14412E-0009  0.25888E-0010
  0.19058E+0005 -0.23765E+0004 -0.90887E-0010 -0.10554E-0009  0.21231E-0010
  0.19167E+0005 -0.23801E+0004 -0.43176E-0010 -0.52926E-0010  0.13274E-0010
  0.19276E+0005 -0.23838E+0004 -0.15819E-0010 -0.21913E-0010  0.78359E-0011
  0.19333E+0005 -0.23857E+0004 -0.62399E-0011 -0.11102E-0010  0.64047E-0011
  0.19000E+0005 -0.22804E+0004 -0.16969E-0009 -0.19125E-0009  0.31486E-0010
  0.19058E+0005 -0.22826E+0004 -0.12489E-0009 -0.14219E-0009  0.25217E-0010
  0.19167E+0005 -0.22868E+0004 -0.64000E-0010 -0.75736E-0010  0.16753E-0010
  0.19276E+0005 -0.22909E+0004 -0.25600E-0010 -0.34871E-0010  0.11738E-0010
  0.19333E+0005 -0.22931E+0004 -0.14109E-0010 -0.20953E-0010  0.78681E-0011
  0.19000E+0005 -0.21862E+0004 -0.22148E-0009 -0.24593E-0009  0.36156E-0010
  0.19058E+0005 -0.21887E+0004 -0.16588E-0009 -0.18503E-0009  0.29309E-0010
  0.19167E+0005 -0.21934E+0004 -0.89015E-0010 -0.10211E-0009  0.19157E-0010
  0.19276E+0005 -0.21981E+0004 -0.40036E-0010 -0.50395E-0010  0.13664E-0010
  0.19333E+0005 -0.22006E+0004 -0.22410E-0010 -0.31787E-0010  0.12141E-0010
  0.19000E+0005 -0.21365E+0004 -0.25128E-0009 -0.27741E-0009  0.39687E-0010
  0.19058E+0005 -0.21391E+0004 -0.19001E-0009 -0.20954E-0009  0.31294E-0010
  0.19167E+0005 -0.21441E+0004 -0.10433E-0009 -0.11809E-0009  0.20361E-0010
  0.19276E+0005 -0.21491E+0004 -0.50038E-0010 -0.60221E-0010  0.14010E-0010
  0.19333E+0005 -0.21517E+0004 -0.27739E-0010 -0.39929E-0010  0.16318E-0010
  0.19333E+0005 -0.24345E+0004 -0.27956E-0011 -0.79476E-0011  0.72921E-0011
  0.19391E+0005 -0.24360E+0004  0.13786E-0011 -0.20851E-0011  0.47373E-0011
  0.19500E+0005 -0.24388E+0004  0.49976E-0011  0.34083E-0011  0.27874E-0011
  0.19609E+0005 -0.24417E+0004  0.48824E-0011  0.58654E-0011  0.96521E-0012
  0.19667E+0005 -0.24432E+0004  0.58761E-0011  0.44838E-0011  0.40316E-0011
  0.19333E+0005 -0.23857E+0004 -0.62399E-0011 -0.11102E-0010  0.64047E-0011
  0.19391E+0005 -0.23873E+0004 -0.70046E-0012 -0.46414E-0011  0.48543E-0011
  0.19500E+0005 -0.23904E+0004  0.49144E-0011  0.30140E-0011  0.36827E-0011
  0.19609E+0005 -0.23935E+0004  0.52914E-0011  0.56870E-0011  0.17922E-0011
  0.19667E+0005 -0.23951E+0004  0.65833E-0011  0.73970E-0011  0.17719E-0011
  0.19333E+0005 -0.22931E+0004 -0.14109E-0010 -0.20953E-0010  0.78681E-0011
  0.19391E+0005 -0.22950E+0004 -0.43529E-0011 -0.11201E-0010  0.79890E-0011
  0.19500E+0005 -0.22985E+0004  0.28727E-0011 -0.25514E-0012  0.52166E-0011
  0.19609E+0005 -0.23021E+0004  0.60074E-0011  0.46737E-0011  0.32513E-0011
  0.19667E+0005 -0.23040E+0004  0.42273E-0011  0.44006E-0011  0.90999E-0012
  0.19333E+0005 -0.22006E+0004 -0.22410E-0010 -0.31787E-0010  0.12141E-0010
  0.19391E+0005 -0.22027E+0004 -0.11285E-0010 -0.19254E-0010  0.98621E-0011
  0.19500E+0005 -0.22067E+0004  0.14840E-0011 -0.38196E-0011  0.73310E-0011
  0.19609E+0005 -0.22107E+0004  0.50486E-0011  0.27650E-0011  0.45204E-0011
  0.19667E+0005 -0.22128E+0004  0.66272E-0011  0.49836E-0011  0.47232E-0011
  0.19333E+0005 -0.21517E+0004 -0.27739E-0010 -0.39929E-0010  0.16318E-0010
  0.19391E+0005 -0.21540E+0004 -0.15738E-0010 -0.23895E-0010  0.10498E-0010
  0.19500E+0005 -0.21583E+0004 -0.30088E-0012 -0.68472E-0011  0.81383E-0011
  0.19609E+0005 -0.21625E+0004  0.44334E-0011  0.17178E-0011  0.48522E-0011
  0.19667E+0005 -0.21648E+0004  0.56403E-0011  0.34909E-0011  0.60050E-0011
  0.19667E+0005 -0.24432E+0004  0.58761E-0011  0.44838E-0011  0.40316E-0011
  0.19724E+0005 -0.24462E+0004  0.49129E-0011  0.57078E-0011  0.10263E-0011
  0.19833E+0005 -0.24519E+0004  0.36497E-0011  0.37440E-0011  0.92516E-0012
  0.19942E+0005 -0.24576E+0004  0.43654E-0011  0.25086E-0011  0.19662E-0011
  0.20000E+0005 -0.24606E+0004  0.25293E-0011  0.16523E-0011 -0.12928E-0012
  0.19667E+0005 -0.23951E+0004  0.65833E-0011  0.73970E-0011  0.17719E-0011
  0.19724E+0005 -0.23984E+0004  0.45076E-0011  0.59686E-0011 -0.30092E-0013
  0.19833E+0005 -0.24046E+0004  0.39495E-0011  0.47833E-0011  0.15511E-0012
  0.19942E+0005 -0.24107E+0004  0.46044E-0011  0.29146E-0011  0.15069E-0011
  0.20000E+0005 -0.24140E+0004  0.26988E-0011  0.20052E-0011 -0.19092E-0012
  0.19667E+0005 -0.23040E+0004  0.42273E-0011  0.44006E-0011  0.90999E-0012
  0.19724E+0005 -0.23077E+0004  0.58621E-0011  0.59001E-0011  0.12525E-0011
  0.19833E+0005 -0.23148E+0004  0.42855E-0011  0.48218E-0011  0.62014E-0012
  0.19942E+0005 -0.23220E+0004  0.41887E-0011  0.30258E-0011  0.11623E-0011
  0.20000E+0005 -0.23257E+0004  0.43740E-0011  0.22843E-0011  0.11449E-0011
  0.19667E+0005 -0.22128E+0004  0.66272E-0011  0.49836E-0011  0.47232E-0011
  0.19724E+0005 -0.22171E+0004  0.63213E-0011  0.53335E-0011  0.31456E-0011
  0.19833E+0005 -0.22251E+0004  0.57577E-0011  0.50356E-0011  0.20542E-0011
  0.19942E+0005 -0.22332E+0004  0.49640E-0011  0.35440E-0011  0.18771E-0011
  0.20000E+0005 -0.22374E+0004  0.49701E-0011  0.30517E-0011  0.26905E-0011
  0.19667E+0005 -0.21648E+0004  0.56403E-0011  0.34909E-0011  0.60050E-0011
  0.19724E+0005 -0.21693E+0004  0.63631E-0011  0.51604E-0011  0.36824E-0011
  0.19833E+0005 -0.21778E+0004  0.53944E-0011  0.48647E-0011  0.20235E-0011
  0.19942E+0005 -0.21864E+0004  0.54293E-0011  0.38270E-0011  0.24119E-0011
  0.20000E+0005 -0.21909E+0004  0.51841E-0011  0.21254E-0011  0.39264E-0011
  0.00000E+0000 -0.20464E+0004  0.43884E-0013  0.10064E-0012 -0.20625E-0012
  0.57558E+0002 -0.20429E+0004  0.16264E-0012  0.13502E-0012 -0.48844E-0013
  0.16667E+0003 -0.20362E+0004  0.26210E-0012  0.40033E-0012 -0.98967E-0013
  0.27578E+0003 -0.20295E+0004  0.24138E-0012  0.35802E-0012 -0.37721E-0013
  0.33333E+0003 -0.20260E+0004  0.23105E-0012  0.40217E-0012 -0.73969E-0013
  0.00000E+0000 -0.19915E+0004  0.84280E-0013  0.15339E-0012 -0.15489E-0012
  0.57558E+0002 -0.19878E+0004  0.17335E-0012  0.16938E-0012 -0.55137E-0013
  0.16667E+0003 -0.19807E+0004  0.20441E-0012  0.27785E-0012 -0.12285E-0012
  0.27578E+0003 -0.19737E+0004  0.17353E-0012  0.32187E-0012 -0.14026E-0012
  0.33333E+0003 -0.19699E+0004  0.19030E-0012  0.38040E-0012 -0.16741E-0012
  0.00000E+0000 -0.18875E+0004  0.12647E-0012  0.55429E-0013 -0.10875E-0012
  0.57558E+0002 -0.18834E+0004  0.17872E-0012  0.24935E-0012 -0.18008E-0012
  0.16667E+0003 -0.18756E+0004  0.17525E-0012  0.25811E-0012 -0.19069E-0012
  0.27578E+0003 -0.18678E+0004  0.16454E-0012  0.20858E-0012 -0.16479E-0012
  0.33333E+0003 -0.18637E+0004  0.23542E-0012  0.22796E-0012 -0.12381E-0012
  0.00000E+0000 -0.17835E+0004  0.21669E-0012  0.13743E-0012 -0.26743E-0012
  0.57558E+0002 -0.17790E+0004  0.24210E-0012  0.16636E-0012 -0.19854E-0012
  0.16667E+0003 -0.17704E+0004  0.24142E-0012  0.19368E-0012 -0.18949E-0012
  0.27578E+0003 -0.17619E+0004  0.28214E-0012  0.24445E-0012 -0.21545E-0012
  0.33333E+0003 -0.17574E+0004  0.32636E-0012  0.22890E-0012 -0.14674E-0012
  0.00000E+0000 -0.17286E+0004  0.34612E-0012  0.35907E-0012 -0.35838E-0012
  0.57558E+0002 -0.17239E+0004  0.34927E-0012  0.22530E-0012 -0.18533E-0012
  0.16667E+0003 -0.17149E+0004  0.30614E-0012  0.24351E-0012 -0.24765E-0012
  0.27578E+0003 -0.17060E+0004  0.28993E-0012  0.26210E-0012 -0.31964E-0012
  0.33333E+0003 -0.17013E+0004  0.33495E-0012  0.29305E-0012 -0.25725E-0012
  0.33333E+0003 -0.20260E+0004  0.23105E-0012  0.40217E-0012 -0.73969E-0013
  0.39089E+0003 -0.20236E+0004  0.27284E-0012  0.45234E-0012 -0.18972E-0013
  0.50000E+0003 -0.20190E+0004  0.81018E-0013  0.27024E-0012 -0.66671E-0013
  0.60911E+0003 -0.20143E+0004 -0.10707E-0012  0.12985E-0012 -0.11152E-0012
  0.66667E+0003 -0.20119E+0004 -0.11145E-0012  0.27170E-0013  0.73186E-0013
  0.33333E+0003 -0.19699E+0004  0.19030E-0012  0.38040E-0012 -0.16741E-0012
  0.39089E+0003 -0.19674E+0004  0.28413E-0012  0.44895E-0012 -0.52778E-0013
  0.50000E+0003 -0.19625E+0004  0.11989E-0012  0.34588E-0012 -0.10375E-0012
  0.60911E+0003 -0.19576E+0004 -0.91100E-0013  0.55814E-0013 -0.46721E-0013
  0.66667E+0003 -0.19550E+0004 -0.88751E-0013 -0.45323E-0013  0.13916E-0012
  0.33333E+0003 -0.18637E+0004  0.23542E-0012  0.22796E-0012 -0.12381E-0012
  0.39089E+0003 -0.18608E+0004  0.26612E-0012  0.25885E-0012 -0.10988E-0012
  0.50000E+0003 -0.18554E+0004  0.11859E-0012  0.18857E-0012 -0.17265E-0012
  0.60911E+0003 -0.18501E+0004 -0.68433E-0013 -0.69855E-0013 -0.89127E-0013
  0.66667E+0003 -0.18472E+0004 -0.91236E-0013 -0.13839E-0012  0.49317E-0013
  0.33333E+0003 -0.17574E+0004  0.32636E-0012  0.22890E-0012 -0.14674E-0012
  0.39089E+0003 -0.17543E+0004  0.25080E-0012  0.19725E-0012 -0.22821E-0012
  0.50000E+0003 -0.17484E+0004  0.91277E-0013  0.38096E-0013 -0.23060E-0012
  0.60911E+0003 -0.17425E+0004 -0.57440E-0013 -0.16192E-0012 -0.12540E-0012
  0.66667E+0003 -0.17394E+0004 -0.11873E-0012 -0.22595E-0012 -0.46522E-0013
  0.33333E+0003 -0.17013E+0004  0.33495E-0012  0.29305E-0012 -0.25725E-0012
  0.39089E+0003 -0.16981E+0004  0.23718E-0012  0.16175E-0012 -0.27683E-0012
  0.50000E+0003 -0.16919E+0004  0.98343E-0013 -0.10878E-0013 -0.22698E-0012
  0.60911E+0003 -0.16858E+0004 -0.60362E-0013 -0.17082E-0012 -0.18018E-0012
  0.66667E+0003 -0.16826E+0004 -0.12128E-0012 -0.22861E-0012 -0.11917E-0012
  0.66667E+0003 -0.20119E+0004 -0.11145E-0012  0.27170E-0013  0.73186E-0013
  0.72422E+0003 -0.20109E+0004 -0.19859E-0012 -0.37221E-0013  0.86368E-0013
  0.83333E+0003 -0.20089E+0004 -0.36489E-0012 -0.56278E-0013 -0.26274E-0013
  0.94244E+0003 -0.20069E+0004 -0.37331E-0012 -0.55679E-0013 -0.19747E-0013
  0.10000E+0004 -0.20058E+0004 -0.25269E-0012  0.18123E-0013  0.77460E-0013
  0.66667E+0003 -0.19550E+0004 -0.88751E-0013 -0.45323E-0013  0.13916E-0012
  0.72422E+0003 -0.19539E+0004 -0.19559E-0012 -0.90082E-0013  0.79339E-0013
  0.83333E+0003 -0.19518E+0004 -0.35644E-0012 -0.98230E-0013 -0.10513E-0013
  0.94244E+0003 -0.19497E+0004 -0.34788E-0012 -0.77404E-0013  0.28960E-0013
  0.10000E+0004 -0.19486E+0004 -0.18145E-0012  0.13608E-0013  0.17128E-0012
  0.66667E+0003 -0.18472E+0004 -0.91236E-0013 -0.13839E-0012  0.49317E-0013
  0.72422E+0003 -0.18460E+0004 -0.20661E-0012 -0.18257E-0012 -0.29892E-0013
  0.83333E+0003 -0.18437E+0004 -0.29336E-0012 -0.17561E-0012 -0.86014E-0013
  0.94244E+0003 -0.18413E+0004 -0.28425E-0012 -0.11769E-0012 -0.14991E-0013
  0.10000E+0004 -0.18401E+0004 -0.18444E-0012 -0.41785E-0013  0.12243E-0012
  0.66667E+0003 -0.17394E+0004 -0.11873E-0012 -0.22595E-0012 -0.46522E-0013
  0.72422E+0003 -0.17381E+0004 -0.20240E-0012 -0.25264E-0012 -0.88546E-0013
  0.83333E+0003 -0.17355E+0004 -0.22720E-0012 -0.26574E-0012 -0.76318E-0013
  0.94244E+0003 -0.17330E+0004 -0.20238E-0012 -0.16457E-0012 -0.29819E-0013
  0.10000E+0004 -0.17316E+0004 -0.20564E-0012 -0.17555E-0012  0.45134E-0013
  0.66667E+0003 -0.16826E+0004 -0.12128E-0012 -0.22861E-0012 -0.11917E-0012
  0.72422E+0003 -0.16812E+0004 -0.19402E-0012 -0.28040E-0012 -0.12098E-0012
  0.83333E+0003 -0.16785E+0004 -0.17654E-0012 -0.29813E-0012 -0.26909E-0014
  0.94244E+0003 -0.16758E+0004 -0.16096E-0012 -0.19541E-0012 -0.46980E-0014
  0.10000E+0004 -0.16744E+0004 -0.13276E-0012 -0.96404E-0013  0.11668E-0013
  0.10000E+0004 -0.20058E+0004 -0.25269E-0012  0.18123E-0013  0.77460E-0013
  0.10576E+0004 -0.20044E+0004 -0.21006E-0012  0.83794E-0013  0.24159E-0013
  0.11667E+0004 -0.20018E+0004 -0.70129E-0013  0.22546E-0012  0.14476E-0012
  0.12758E+0004 -0.19991E+0004  0.23526E-0013  0.27332E-0012  0.29484E-0012
  0.13333E+0004 -0.19977E+0004  0.68630E-0016  0.23867E-0012  0.29874E-0012
  0.10000E+0004 -0.19486E+0004 -0.18145E-0012  0.13608E-0013  0.17128E-0012
  0.10576E+0004 -0.19471E+0004 -0.12645E-0012  0.83635E-0013  0.11566E-0012
  0.11667E+0004 -0.19443E+0004 -0.42875E-0014  0.25223E-0012  0.17704E-0012
  0.12758E+0004 -0.19415E+0004  0.31820E-0013  0.28921E-0012  0.23454E-0012
  0.13333E+0004 -0.19400E+0004 -0.29589E-0013  0.25464E-0012  0.15601E-0012
  0.10000E+0004 -0.18401E+0004 -0.18444E-0012 -0.41785E-0013  0.12243E-0012
  0.10576E+0004 -0.18385E+0004 -0.13887E-0012  0.35226E-0013  0.73687E-0013
  0.11667E+0004 -0.18354E+0004  0.17971E-0013  0.15640E-0012  0.11315E-0012
  0.12758E+0004 -0.18323E+0004  0.72148E-0013  0.22865E-0012  0.97640E-0013
  0.13333E+0004 -0.18307E+0004  0.26614E-0013  0.16141E-0012  0.10168E-0012
  0.10000E+0004 -0.17316E+0004 -0.20564E-0012 -0.17555E-0012  0.45134E-0013
  0.10576E+0004 -0.17298E+0004 -0.16125E-0012 -0.65297E-0013 -0.91499E-0015
  0.11667E+0004 -0.17265E+0004  0.98143E-0013  0.17960E-0012  0.44681E-0013
  0.12758E+0004 -0.17231E+0004  0.22863E-0012  0.34467E-0012  0.32003E-0013
  0.13333E+0004 -0.17213E+0004  0.24993E-0012  0.34967E-0012  0.87029E-0013
  0.10000E+0004 -0.16744E+0004 -0.13276E-0012 -0.96404E-0013  0.11668E-0013
  0.10576E+0004 -0.16725E+0004 -0.70222E-0013  0.79003E-0014  0.78984E-0017
  0.11667E+0004 -0.16690E+0004  0.15900E-0012  0.23653E-0012  0.46426E-0013
  0.12758E+0004 -0.16655E+0004  0.29319E-0012  0.39325E-0012  0.35405E-0013
  0.13333E+0004 -0.16636E+0004  0.30621E-0012  0.40708E-0012  0.38362E-0013
  0.13333E+0004 -0.19977E+0004  0.68630E-0016  0.23867E-0012  0.29874E-0012
  0.13909E+0004 -0.19958E+0004 -0.20716E-0013  0.16359E-0012  0.31005E-0012
  0.15000E+0004 -0.19923E+0004  0.29597E-0013  0.18706E-0012  0.28636E-0012
  0.16091E+0004 -0.19887E+0004  0.41648E-0013 -0.15163E-0013  0.42820E-0012
  0.16667E+0004 -0.19868E+0004  0.18534E-0012  0.22212E-0012  0.38288E-0012
  0.13333E+0004 -0.19400E+0004 -0.29589E-0013  0.25464E-0012  0.15601E-0012
  0.13909E+0004 -0.19380E+0004 -0.66900E-0013  0.17931E-0012  0.13837E-0012
  0.15000E+0004 -0.19343E+0004  0.15745E-0013  0.17485E-0012  0.19167E-0012
  0.16091E+0004 -0.19305E+0004  0.87078E-0013  0.11844E-0012  0.26845E-0012
  0.16667E+0004 -0.19285E+0004  0.51938E-0013 -0.83086E-0013  0.34202E-0012
  0.13333E+0004 -0.18307E+0004  0.26614E-0013  0.16141E-0012  0.10168E-0012
  0.13909E+0004 -0.18285E+0004 -0.20024E-0013  0.19187E-0012  0.30760E-0013
  0.15000E+0004 -0.18243E+0004  0.68721E-0013  0.20251E-0012  0.14659E-0012
  0.16091E+0004 -0.18201E+0004  0.19360E-0012  0.23189E-0012  0.22080E-0012
  0.16667E+0004 -0.18179E+0004  0.17654E-0012  0.19019E-0012  0.20310E-0012
  0.13333E+0004 -0.17213E+0004  0.24993E-0012  0.34967E-0012  0.87029E-0013
  0.13909E+0004 -0.17189E+0004  0.15608E-0012  0.27818E-0012  0.17737E-0013
  0.15000E+0004 -0.17143E+0004  0.15060E-0012  0.25909E-0012  0.54995E-0013
  0.16091E+0004 -0.17098E+0004  0.19483E-0012  0.28635E-0012  0.65972E-0013
  0.16667E+0004 -0.17074E+0004  0.17444E-0012  0.28492E-0012  0.15117E-0013
  0.13333E+0004 -0.16636E+0004  0.30621E-0012  0.40708E-0012  0.38362E-0013
  0.13909E+0004 -0.16611E+0004  0.22666E-0012  0.34501E-0012 -0.30413E-0013
  0.15000E+0004 -0.16563E+0004  0.17819E-0012  0.29827E-0012 -0.12881E-0013
  0.16091E+0004 -0.16516E+0004  0.15479E-0012  0.33093E-0012 -0.69764E-0013
  0.16667E+0004 -0.16491E+0004  0.91005E-0013  0.18966E-0012 -0.44946E-0013
  0.16667E+0004 -0.19868E+0004  0.18534E-0012  0.22212E-0012  0.38288E-0012
  0.17242E+0004 -0.19845E+0004  0.36679E-0013 -0.18287E-0013  0.27603E-0012
  0.18333E+0004 -0.19802E+0004 -0.63816E-0013 -0.55722E-0013  0.90592E-0013
  0.19424E+0004 -0.19760E+0004 -0.36079E-0013 -0.56691E-0013  0.83373E-0013
  0.20000E+0004 -0.19737E+0004  0.53579E-0013  0.45722E-0013  0.66482E-0013
  0.16667E+0004 -0.19285E+0004  0.51938E-0013 -0.83086E-0013  0.34202E-0012
  0.17242E+0004 -0.19261E+0004  0.55405E-0013 -0.37100E-0013  0.29648E-0012
  0.18333E+0004 -0.19215E+0004 -0.45502E-0013 -0.60721E-0013  0.12230E-0012
  0.19424E+0004 -0.19170E+0004 -0.72494E-0014 -0.50523E-0013  0.59764E-0013
  0.20000E+0004 -0.19146E+0004  0.12163E-0012 -0.18445E-0013  0.16845E-0012
  0.16667E+0004 -0.18179E+0004  0.17654E-0012  0.19019E-0012  0.20310E-0012
  0.17242E+0004 -0.18153E+0004  0.91309E-0013  0.55465E-0013  0.17236E-0012
  0.18333E+0004 -0.18103E+0004 -0.20564E-0014 -0.38777E-0013  0.11177E-0012
  0.19424E+0004 -0.18053E+0004  0.94734E-0013 -0.30207E-0013  0.13076E-0012
  0.20000E+0004 -0.18026E+0004  0.18501E-0012  0.30820E-0013  0.13992E-0012
  0.16667E+0004 -0.17074E+0004  0.17444E-0012  0.28492E-0012  0.15117E-0013
  0.17242E+0004 -0.17045E+0004  0.66527E-0013  0.55198E-0013  0.35323E-0013
  0.18333E+0004 -0.16990E+0004  0.58609E-0014 -0.62458E-0013  0.35708E-0013
  0.19424E+0004 -0.16935E+0004  0.47602E-0013 -0.15808E-0012  0.84308E-0013
  0.20000E+0004 -0.16907E+0004  0.92426E-0013 -0.14429E-0012  0.45195E-0013
  0.16667E+0004 -0.16491E+0004  0.91005E-0013  0.18966E-0012 -0.44946E-0013
  0.17242E+0004 -0.16460E+0004  0.47532E-0013  0.91539E-0013 -0.39003E-0013
  0.18333E+0004 -0.16403E+0004 -0.24823E-0013 -0.18513E-0012  0.45466E-0013
  0.19424E+0004 -0.16346E+0004  0.31676E-0013 -0.29364E-0012  0.12663E-0012
  0.20000E+0004 -0.16316E+0004  0.54482E-0013 -0.36835E-0012  0.15829E-0012
  0.20000E+0004 -0.19737E+0004  0.53579E-0013  0.45722E-0013  0.66482E-0013
  0.20576E+0004 -0.19707E+0004  0.79081E-0013 -0.11569E-0012  0.14757E-0012
  0.21667E+0004 -0.19650E+0004  0.22113E-0012  0.39402E-0013  0.10003E-0012
  0.22758E+0004 -0.19593E+0004  0.23631E-0012  0.17600E-0012 -0.31490E-0013
  0.23333E+0004 -0.19562E+0004  0.18807E-0012  0.68578E-0013 -0.30004E-0013
  0.20000E+0004 -0.19146E+0004  0.12163E-0012 -0.18445E-0013  0.16845E-0012
  0.20576E+0004 -0.19114E+0004  0.17680E-0012 -0.96092E-0013  0.23475E-0012
  0.21667E+0004 -0.19054E+0004  0.23547E-0012 -0.26424E-0014  0.14545E-0012
  0.22758E+0004 -0.18994E+0004  0.23503E-0012  0.54538E-0013  0.51856E-0013
  0.23333E+0004 -0.18962E+0004  0.17740E-0012 -0.64816E-0013  0.53101E-0013
  0.20000E+0004 -0.18026E+0004  0.18501E-0012  0.30820E-0013  0.13992E-0012
  0.20576E+0004 -0.17991E+0004  0.20826E-0012 -0.53998E-0013  0.17513E-0012
  0.21667E+0004 -0.17925E+0004  0.24020E-0012 -0.12782E-0012  0.20565E-0012
  0.22758E+0004 -0.17858E+0004  0.20675E-0012 -0.87654E-0013  0.11215E-0012
  0.23333E+0004 -0.17823E+0004  0.20714E-0012 -0.62052E-0013  0.96276E-0013
  0.20000E+0004 -0.16907E+0004  0.92426E-0013 -0.14429E-0012  0.45195E-0013
  0.20576E+0004 -0.16868E+0004  0.19002E-0012 -0.79675E-0013  0.70849E-0013
  0.21667E+0004 -0.16795E+0004  0.25187E-0012 -0.89787E-0013  0.14568E-0012
  0.22758E+0004 -0.16722E+0004  0.20320E-0012 -0.10625E-0012  0.10368E-0012
  0.23333E+0004 -0.16684E+0004  0.11040E-0012 -0.19536E-0012  0.51049E-0013
  0.20000E+0004 -0.16316E+0004  0.54482E-0013 -0.36835E-0012  0.15829E-0012
  0.20576E+0004 -0.16276E+0004  0.24312E-0012 -0.80877E-0013  0.17654E-0012
  0.21667E+0004 -0.16200E+0004  0.24256E-0012 -0.12853E-0012  0.22672E-0012
  0.22758E+0004 -0.16123E+0004  0.17973E-0012 -0.18633E-0012  0.13810E-0012
  0.23333E+0004 -0.16083E+0004  0.32807E-0013 -0.26896E-0012 -0.16594E-0013
  0.23333E+0004 -0.19562E+0004  0.18807E-0012  0.68578E-0013 -0.30004E-0013
  0.23909E+0004 -0.19523E+0004  0.95605E-0013 -0.42294E-0013 -0.68895E-0013
  0.25000E+0004 -0.19447E+0004 -0.20901E-0013 -0.10886E-0012 -0.14775E-0012
  0.26091E+0004 -0.19372E+0004 -0.32095E-0014  0.26119E-0013 -0.19940E-0012
  0.26667E+0004 -0.19332E+0004  0.36568E-0013  0.14259E-0012 -0.22403E-0012
  0.23333E+0004 -0.18962E+0004  0.17740E-0012 -0.64816E-0013  0.53101E-0013
  0.23909E+0004 -0.18920E+0004  0.10859E-0012 -0.11647E-0012 -0.23080E-0013
  0.25000E+0004 -0.18840E+0004 -0.15610E-0013 -0.53070E-0013 -0.21327E-0012
  0.26091E+0004 -0.18760E+0004 -0.86168E-0013  0.67451E-0013 -0.37596E-0012
  0.26667E+0004 -0.18718E+0004 -0.72598E-0013  0.26831E-0013 -0.34074E-0012
  0.23333E+0004 -0.17823E+0004  0.20714E-0012 -0.62052E-0013  0.96276E-0013
  0.23909E+0004 -0.17776E+0004  0.10965E-0012 -0.88735E-0013 -0.39794E-0013
  0.25000E+0004 -0.17688E+0004 -0.43351E-0013 -0.53311E-0013 -0.26575E-0012
  0.26091E+0004 -0.17600E+0004 -0.10349E-0012  0.60395E-0014 -0.39244E-0012
  0.26667E+0004 -0.17554E+0004 -0.13242E-0012 -0.22774E-0013 -0.43454E-0012
  0.23333E+0004 -0.16684E+0004  0.11040E-0012 -0.19536E-0012  0.51049E-0013
  0.23909E+0004 -0.16633E+0004  0.79407E-0014 -0.14599E-0012 -0.99406E-0013
  0.25000E+0004 -0.16537E+0004 -0.62899E-0013 -0.82158E-0013 -0.23583E-0012
  0.26091E+0004 -0.16440E+0004 -0.90388E-0014 -0.96115E-0014 -0.27558E-0012
  0.26667E+0004 -0.16390E+0004  0.23766E-0014  0.14402E-0014 -0.30082E-0012
  0.23333E+0004 -0.16083E+0004  0.32807E-0013 -0.26896E-0012 -0.16594E-0013
  0.23909E+0004 -0.16030E+0004 -0.31385E-0014 -0.13750E-0012 -0.12632E-0012
  0.25000E+0004 -0.15929E+0004 -0.50981E-0013 -0.12102E-0012 -0.18029E-0012
  0.26091E+0004 -0.15829E+0004  0.61013E-0013  0.35462E-0013 -0.19765E-0012
  0.26667E+0004 -0.15776E+0004  0.88235E-0013  0.25673E-0013 -0.19716E-0012
  0.26667E+0004 -0.19332E+0004  0.36568E-0013  0.14259E-0012 -0.22403E-0012
  0.27242E+0004 -0.19286E+0004 -0.34470E-0013 -0.28566E-0014 -0.28592E-0012
  0.28333E+0004 -0.19199E+0004  0.23226E-0012  0.16786E-0012 -0.10722E-0012
  0.29424E+0004 -0.19113E+0004  0.30894E-0012  0.23477E-0012 -0.78752E-0013
  0.30000E+0004 -0.19067E+0004  0.38814E-0012  0.33155E-0012 -0.73376E-0013
  0.26667E+0004 -0.18718E+0004 -0.72598E-0013  0.26831E-0013 -0.34074E-0012
  0.27242E+0004 -0.18669E+0004 -0.40720E-0013  0.47192E-0013 -0.35849E-0012
  0.28333E+0004 -0.18578E+0004  0.20323E-0012  0.10783E-0012 -0.15058E-0012
  0.29424E+0004 -0.18486E+0004  0.37942E-0012  0.27479E-0012 -0.82794E-0013
  0.30000E+0004 -0.18438E+0004  0.48354E-0012  0.41273E-0012 -0.87798E-0013
  0.26667E+0004 -0.17554E+0004 -0.13242E-0012 -0.22774E-0013 -0.43454E-0012
  0.27242E+0004 -0.17500E+0004 -0.43965E-0013  0.37861E-0013 -0.38537E-0012
  0.28333E+0004 -0.17399E+0004  0.25293E-0012  0.15739E-0012 -0.22060E-0012
  0.29424E+0004 -0.17298E+0004  0.50741E-0012  0.27585E-0012 -0.10802E-0012
  0.30000E+0004 -0.17245E+0004  0.60849E-0012  0.40871E-0012 -0.13227E-0012
  0.26667E+0004 -0.16390E+0004  0.23766E-0014  0.14402E-0014 -0.30082E-0012
  0.27242E+0004 -0.16331E+0004  0.72650E-0013 -0.16474E-0014 -0.28018E-0012
  0.28333E+0004 -0.16221E+0004  0.33300E-0012  0.79718E-0013 -0.16614E-0012
  0.29424E+0004 -0.16110E+0004  0.58540E-0012  0.18445E-0012 -0.47314E-0013
  0.30000E+0004 -0.16052E+0004  0.74692E-0012  0.40205E-0012 -0.27554E-0013
  0.26667E+0004 -0.15776E+0004  0.88235E-0013  0.25673E-0013 -0.19716E-0012
  0.27242E+0004 -0.15715E+0004  0.10303E-0012  0.54391E-0013 -0.28266E-0012
  0.28333E+0004 -0.15599E+0004  0.39105E-0012  0.40598E-0013 -0.47835E-0013
  0.29424E+0004 -0.15484E+0004  0.53618E-0012  0.14569E-0012 -0.24446E-0013
  0.30000E+0004 -0.15423E+0004  0.65215E-0012  0.28845E-0012 -0.50502E-0013
  0.30000E+0004 -0.19067E+0004  0.38814E-0012  0.33155E-0012 -0.73376E-0013
  0.30576E+0004 -0.19033E+0004  0.42287E-0012  0.48068E-0012 -0.23116E-0012
  0.31667E+0004 -0.18969E+0004  0.46838E-0012  0.46844E-0012 -0.11934E-0012
  0.32758E+0004 -0.18905E+0004  0.25674E-0012  0.31342E-0012 -0.11098E-0012
  0.33333E+0004 -0.18871E+0004  0.14563E-0012  0.31183E-0012 -0.25116E-0012
  0.30000E+0004 -0.18438E+0004  0.48354E-0012  0.41273E-0012 -0.87798E-0013
  0.30576E+0004 -0.18402E+0004  0.54008E-0012  0.53289E-0012 -0.19202E-0012
  0.31667E+0004 -0.18334E+0004  0.51130E-0012  0.52101E-0012 -0.15779E-0012
  0.32758E+0004 -0.18266E+0004  0.28275E-0012  0.37180E-0012 -0.20339E-0012
  0.33333E+0004 -0.18230E+0004  0.20265E-0012  0.35629E-0012 -0.32186E-0012
  0.30000E+0004 -0.17245E+0004  0.60849E-0012  0.40871E-0012 -0.13227E-0012
  0.30576E+0004 -0.17205E+0004  0.58303E-0012  0.41006E-0012 -0.22651E-0012
  0.31667E+0004 -0.17130E+0004  0.57386E-0012  0.43388E-0012 -0.21243E-0012
  0.32758E+0004 -0.17055E+0004  0.33448E-0012  0.27698E-0012 -0.23717E-0012
  0.33333E+0004 -0.17016E+0004  0.21971E-0012  0.27655E-0012 -0.34717E-0012
  0.30000E+0004 -0.16052E+0004  0.74692E-0012  0.40205E-0012 -0.27554E-0013
  0.30576E+0004 -0.16009E+0004  0.70418E-0012  0.36890E-0012 -0.54469E-0013
  0.31667E+0004 -0.15927E+0004  0.57752E-0012  0.36942E-0012 -0.15847E-0012
  0.32758E+0004 -0.15845E+0004  0.30058E-0012  0.23401E-0012 -0.24918E-0012
  0.33333E+0004 -0.15802E+0004  0.26518E-0012  0.30882E-0012 -0.27582E-0012
  0.30000E+0004 -0.15423E+0004  0.65215E-0012  0.28845E-0012 -0.50502E-0013
  0.30576E+0004 -0.15377E+0004  0.74894E-0012  0.39833E-0012  0.43744E-0014
  0.31667E+0004 -0.15292E+0004  0.51108E-0012  0.35190E-0012 -0.12095E-0012
  0.32758E+0004 -0.15206E+0004  0.26607E-0012  0.25164E-0012 -0.25387E-0012
  0.33333E+0004 -0.15161E+0004  0.23001E-0012  0.28767E-0012 -0.26051E-0012
  0.33333E+0004 -0.18871E+0004  0.14563E-0012  0.31183E-0012 -0.25116E-0012
  0.33909E+0004 -0.18851E+0004  0.36035E-0013  0.22800E-0012 -0.28529E-0012
  0.35000E+0004 -0.18813E+0004  0.67388E-0013  0.19190E-0012 -0.21536E-0012
  0.36091E+0004 -0.18776E+0004  0.19460E-0012  0.19349E-0012 -0.11305E-0012
  0.36667E+0004 -0.18756E+0004  0.27607E-0012  0.35771E-0012 -0.16412E-0012
  0.33333E+0004 -0.18230E+0004  0.20265E-0012  0.35629E-0012 -0.32186E-0012
  0.33909E+0004 -0.18209E+0004  0.11585E-0012  0.22650E-0012 -0.28795E-0012
  0.35000E+0004 -0.18169E+0004  0.12716E-0012  0.19271E-0012 -0.24691E-0012
  0.36091E+0004 -0.18130E+0004  0.20354E-0012  0.13097E-0012 -0.13167E-0012
  0.36667E+0004 -0.18109E+0004  0.24749E-0012  0.97454E-0013 -0.65021E-0013
  0.33333E+0004 -0.17016E+0004  0.21971E-0012  0.27655E-0012 -0.34717E-0012
  0.33909E+0004 -0.16993E+0004  0.16920E-0012  0.24401E-0012 -0.33524E-0012
  0.35000E+0004 -0.16949E+0004  0.15965E-0012  0.23401E-0012 -0.31615E-0012
  0.36091E+0004 -0.16905E+0004  0.13229E-0012  0.74483E-0013 -0.20548E-0012
  0.36667E+0004 -0.16882E+0004  0.15716E-0012  0.61615E-0013 -0.10436E-0012
  0.33333E+0004 -0.15802E+0004  0.26518E-0012  0.30882E-0012 -0.27582E-0012
  0.33909E+0004 -0.15776E+0004  0.14978E-0012  0.25910E-0012 -0.32349E-0012
  0.35000E+0004 -0.15728E+0004  0.54347E-0013  0.22624E-0012 -0.32300E-0012
  0.36091E+0004 -0.15680E+0004 -0.50307E-0014  0.14799E-0012 -0.29399E-0012
  0.36667E+0004 -0.15655E+0004  0.68218E-0013  0.14349E-0012 -0.17345E-0012
  0.33333E+0004 -0.15161E+0004  0.23001E-0012  0.28767E-0012 -0.26051E-0012
  0.33909E+0004 -0.15135E+0004  0.12491E-0012  0.26019E-0012 -0.30131E-0012
  0.35000E+0004 -0.15084E+0004  0.56166E-0013  0.27954E-0012 -0.28328E-0012
  0.36091E+0004 -0.15034E+0004 -0.59556E-0013  0.15842E-0012 -0.25071E-0012
  0.36667E+0004 -0.15008E+0004  0.35042E-0013  0.26947E-0012 -0.17878E-0012
  0.36667E+0004 -0.18756E+0004  0.27607E-0012  0.35771E-0012 -0.16412E-0012
  0.37242E+0004 -0.18732E+0004  0.12777E-0012  0.51823E-0013 -0.11689E-0012
  0.38333E+0004 -0.18688E+0004  0.13465E-0012  0.25964E-0013 -0.91745E-0013
  0.39424E+0004 -0.18643E+0004  0.11686E-0012  0.15389E-0012 -0.50927E-0013
  0.40000E+0004 -0.18619E+0004 -0.53323E-0013  0.42462E-0012 -0.25512E-0012
  0.36667E+0004 -0.18109E+0004  0.24749E-0012  0.97454E-0013 -0.65021E-0013
  0.37242E+0004 -0.18084E+0004  0.18736E-0012 -0.51724E-0013 -0.15024E-0013
  0.38333E+0004 -0.18036E+0004  0.18716E-0012 -0.95731E-0013  0.53404E-0013
  0.39424E+0004 -0.17989E+0004  0.36231E-0013  0.38743E-0013 -0.74507E-0013
  0.40000E+0004 -0.17964E+0004 -0.70229E-0013 -0.10918E-0013  0.57234E-0013
  0.36667E+0004 -0.16882E+0004  0.15716E-0012  0.61615E-0013 -0.10436E-0012
  0.37242E+0004 -0.16854E+0004  0.15404E-0012 -0.21714E-0013 -0.34201E-0013
  0.38333E+0004 -0.16802E+0004  0.12767E-0012 -0.21132E-0012  0.14009E-0012
  0.39424E+0004 -0.16750E+0004 -0.20605E-0013 -0.26274E-0012  0.11297E-0012
  0.40000E+0004 -0.16723E+0004 -0.31315E-0012 -0.45319E-0012  0.54496E-0013
  0.36667E+0004 -0.15655E+0004  0.68218E-0013  0.14349E-0012 -0.17345E-0012
  0.37242E+0004 -0.15625E+0004  0.10026E-0012  0.15670E-0012 -0.14791E-0012
  0.38333E+0004 -0.15568E+0004  0.65857E-0013 -0.14597E-0012  0.89844E-0013
  0.39424E+0004 -0.15511E+0004 -0.25406E-0012 -0.47996E-0012  0.19095E-0012
  0.40000E+0004 -0.15481E+0004 -0.55219E-0012 -0.49353E-0012 -0.11039E-0012
  0.36667E+0004 -0.15008E+0004  0.35042E-0013  0.26947E-0012 -0.17878E-0012
  0.37242E+0004 -0.14976E+0004  0.89180E-0013  0.21241E-0012 -0.46121E-0013
  0.38333E+0004 -0.14917E+0004  0.55434E-0013  0.37998E-0013  0.13579E-0012
  0.39424E+0004 -0.14857E+0004 -0.28250E-0012 -0.26080E-0012  0.14932E-0012
  0.40000E+0004 -0.14826E+0004 -0.63528E-0012 -0.42965E-0012 -0.13165E-0012
  0.40000E+0004 -0.18619E+0004 -0.53323E-0013  0.42462E-0012 -0.25512E-0012
  0.40576E+0004 -0.18595E+0004 -0.23276E-0012 -0.11806E-0012  0.17946E-0012
  0.41667E+0004 -0.18548E+0004 -0.71231E-0012 -0.65762E-0012  0.37043E-0012
  0.42758E+0004 -0.18501E+0004 -0.90407E-0012 -0.64778E-0012  0.47760E-0012
  0.43333E+0004 -0.18477E+0004 -0.59986E-0012 -0.25847E-0012  0.86550E-0012
  0.40000E+0004 -0.17964E+0004 -0.70229E-0013 -0.10918E-0013  0.57234E-0013
  0.40576E+0004 -0.17938E+0004 -0.27123E-0012 -0.19987E-0012  0.18510E-0012
  0.41667E+0004 -0.17889E+0004 -0.53041E-0012 -0.26381E-0012  0.30184E-0012
  0.42758E+0004 -0.17840E+0004 -0.75400E-0012 -0.15007E-0012  0.30782E-0012
  0.43333E+0004 -0.17814E+0004 -0.31311E-0012  0.12380E-0012  0.10581E-0011
  0.40000E+0004 -0.16723E+0004 -0.31315E-0012 -0.45319E-0012  0.54496E-0013
  0.40576E+0004 -0.16694E+0004 -0.29659E-0012 -0.11323E-0012  0.81050E-0013
  0.41667E+0004 -0.16639E+0004 -0.59944E-0012 -0.39440E-0013 -0.83666E-0014
  0.42758E+0004 -0.16585E+0004 -0.51723E-0012  0.13812E-0012  0.38820E-0012
  0.43333E+0004 -0.16556E+0004 -0.22472E-0012  0.92510E-0013  0.11971E-0011
  0.40000E+0004 -0.15481E+0004 -0.55219E-0012 -0.49353E-0012 -0.11039E-0012
  0.40576E+0004 -0.15449E+0004 -0.61130E-0012 -0.30025E-0012 -0.52123E-0013
  0.41667E+0004 -0.15390E+0004 -0.67674E-0012  0.11071E-0012 -0.14317E-0012
  0.42758E+0004 -0.15330E+0004 -0.54533E-0012  0.18175E-0012  0.27692E-0012
  0.43333E+0004 -0.15299E+0004 -0.32977E-0012 -0.81330E-0015  0.10312E-0011
  0.40000E+0004 -0.14826E+0004 -0.63528E-0012 -0.42965E-0012 -0.13165E-0012
  0.40576E+0004 -0.14793E+0004 -0.88140E-0012 -0.57565E-0012 -0.18132E-0012
  0.41667E+0004 -0.14731E+0004 -0.82798E-0012  0.45876E-0013 -0.34559E-0012
  0.42758E+0004 -0.14668E+0004 -0.78504E-0012 -0.28974E-0012  0.30230E-0012
  0.43333E+0004 -0.14636E+0004 -0.78406E-0012 -0.60952E-0012  0.76798E-0012
  0.43333E+0004 -0.18477E+0004 -0.59986E-0012 -0.25847E-0012  0.86550E-0012
  0.43909E+0004 -0.18454E+0004 -0.63017E-0012  0.53457E-0013  0.57410E-0012
  0.45000E+0004 -0.18412E+0004 -0.59420E-0012  0.40149E-0012  0.15887E-0012
  0.46091E+0004 -0.18369E+0004 -0.44578E-0012  0.10950E-0013  0.53051E-0012
  0.46667E+0004 -0.18346E+0004 -0.34848E-0012  0.22114E-0012  0.25231E-0012
  0.43333E+0004 -0.17814E+0004 -0.31311E-0012  0.12380E-0012  0.10581E-0011
  0.43909E+0004 -0.17790E+0004 -0.64551E-0012 -0.19247E-0012  0.73785E-0012
  0.45000E+0004 -0.17745E+0004 -0.73120E-0012 -0.18360E-0012  0.45463E-0012
  0.46091E+0004 -0.17699E+0004 -0.36534E-0012  0.65445E-0014  0.71266E-0012
  0.46667E+0004 -0.17676E+0004 -0.37436E-0012  0.14341E-0012  0.21903E-0012
  0.43333E+0004 -0.16556E+0004 -0.22472E-0012  0.92510E-0013  0.11971E-0011
  0.43909E+0004 -0.16530E+0004 -0.84071E-0012  0.10351E-0013  0.86075E-0013
  0.45000E+0004 -0.16480E+0004 -0.97683E-0012 -0.11275E-0012 -0.12735E-0012
  0.46091E+0004 -0.16430E+0004 -0.52928E-0012 -0.22581E-0012  0.53920E-0012
  0.46667E+0004 -0.16404E+0004 -0.43938E-0012 -0.27172E-0012  0.35098E-0012
  0.43333E+0004 -0.15299E+0004 -0.32977E-0012 -0.81330E-0015  0.10312E-0011
  0.43909E+0004 -0.15270E+0004 -0.10973E-0011 -0.39255E-0012  0.16223E-0013
  0.45000E+0004 -0.15216E+0004 -0.10504E-0011  0.21143E-0012 -0.53973E-0012
  0.46091E+0004 -0.15161E+0004 -0.59489E-0012  0.16072E-0013  0.10593E-0012
  0.46667E+0004 -0.15133E+0004 -0.38955E-0012 -0.56207E-0012  0.78122E-0012
  0.43333E+0004 -0.14636E+0004 -0.78406E-0012 -0.60952E-0012  0.76798E-0012
  0.43909E+0004 -0.14606E+0004 -0.11723E-0011 -0.51534E-0012 -0.64510E-0013
  0.45000E+0004 -0.14549E+0004 -0.81931E-0012  0.58444E-0012 -0.45456E-0012
  0.46091E+0004 -0.14492E+0004 -0.56500E-0012  0.39314E-0012 -0.14996E-0012
  0.46667E+0004 -0.14462E+0004 -0.14471E-0012 -0.47319E-0013  0.70493E-0012
  0.46667E+0004 -0.18346E+0004 -0.34848E-0012  0.22114E-0012  0.25231E-0012
  0.47242E+0004 -0.18310E+0004 -0.17167E-0012 -0.19437E-0012  0.65246E-0012
  0.48333E+0004 -0.18242E+0004  0.25276E-0012 -0.14862E-0012  0.35171E-0012
  0.49424E+0004 -0.18173E+0004  0.19770E-0011  0.15299E-0011  0.10004E-0013
  0.50000E+0004 -0.18137E+0004  0.34332E-0011  0.29432E-0011 -0.35671E-0013
  0.46667E+0004 -0.17676E+0004 -0.37436E-0012  0.14341E-0012  0.21903E-0012
  0.47242E+0004 -0.17637E+0004 -0.20543E-0012 -0.51781E-0012  0.79008E-0012
  0.48333E+0004 -0.17565E+0004  0.59697E-0012  0.21812E-0012  0.39179E-0012
  0.49424E+0004 -0.17492E+0004  0.25913E-0011  0.20143E-0011  0.12668E-0012
  0.50000E+0004 -0.17454E+0004  0.41733E-0011  0.37399E-0011 -0.13532E-0012
  0.46667E+0004 -0.16404E+0004 -0.43938E-0012 -0.27172E-0012  0.35098E-0012
  0.47242E+0004 -0.16362E+0004 -0.41343E-0013 -0.37443E-0012  0.72752E-0012
  0.48333E+0004 -0.16282E+0004  0.97316E-0012  0.46759E-0012  0.38734E-0012
  0.49424E+0004 -0.16202E+0004  0.35065E-0011  0.30615E-0011 -0.36395E-0013
  0.50000E+0004 -0.16159E+0004  0.54208E-0011  0.50214E-0011 -0.34203E-0012
  0.46667E+0004 -0.15133E+0004 -0.38955E-0012 -0.56207E-0012  0.78122E-0012
  0.47242E+0004 -0.15086E+0004 -0.16191E-0012  0.55093E-0013 -0.63152E-0013
  0.48333E+0004 -0.14999E+0004  0.16093E-0011  0.12611E-0011  0.16967E-0012
  0.49424E+0004 -0.14911E+0004  0.44174E-0011  0.41316E-0011 -0.22696E-0012
  0.50000E+0004 -0.14865E+0004  0.66129E-0011  0.61124E-0011 -0.35718E-0012
  0.46667E+0004 -0.14462E+0004 -0.14471E-0012 -0.47319E-0013  0.70493E-0012
  0.47242E+0004 -0.14414E+0004 -0.57733E-0013  0.22706E-0012 -0.51537E-0013
  0.48333E+0004 -0.14322E+0004  0.18532E-0011  0.17470E-0011 -0.13503E-0013
  0.49424E+0004 -0.14230E+0004  0.49401E-0011  0.47458E-0011 -0.18974E-0012
  0.50000E+0004 -0.14182E+0004  0.72553E-0011  0.67203E-0011 -0.22865E-0012
  0.50000E+0004 -0.18137E+0004  0.34332E-0011  0.29432E-0011 -0.35671E-0013
  0.50576E+0004 -0.18096E+0004  0.48908E-0011  0.43881E-0011 -0.19088E-0012
  0.51667E+0004 -0.18018E+0004  0.90619E-0011  0.88177E-0011 -0.77376E-0012
  0.52758E+0004 -0.17940E+0004  0.15567E-0010  0.16033E-0010 -0.16357E-0011
  0.53333E+0004 -0.17899E+0004  0.20140E-0010  0.21101E-0010 -0.25028E-0011
  0.50000E+0004 -0.17454E+0004  0.41733E-0011  0.37399E-0011 -0.13532E-0012
  0.50576E+0004 -0.17410E+0004  0.58352E-0011  0.52607E-0011 -0.26630E-0012
  0.51667E+0004 -0.17328E+0004  0.10564E-0010  0.10233E-0010 -0.76946E-0012
  0.52758E+0004 -0.17246E+0004  0.18001E-0010  0.18221E-0010 -0.15351E-0011
  0.53333E+0004 -0.17202E+0004  0.23059E-0010  0.23945E-0010 -0.25105E-0011
  0.50000E+0004 -0.16159E+0004  0.54208E-0011  0.50214E-0011 -0.34203E-0012
  0.50576E+0004 -0.16111E+0004  0.77993E-0011  0.71811E-0011 -0.45447E-0012
  0.51667E+0004 -0.16021E+0004  0.13793E-0010  0.13397E-0010 -0.11240E-0011
  0.52758E+0004 -0.15930E+0004  0.23048E-0010  0.23603E-0010 -0.21756E-0011
  0.53333E+0004 -0.15882E+0004  0.29900E-0010  0.31169E-0010 -0.28327E-0011
  0.50000E+0004 -0.14865E+0004  0.66129E-0011  0.61124E-0011 -0.35718E-0012
  0.50576E+0004 -0.14813E+0004  0.96481E-0011  0.93264E-0011 -0.58428E-0012
  0.51667E+0004 -0.14713E+0004  0.17267E-0010  0.17167E-0010 -0.12318E-0011
  0.52758E+0004 -0.14614E+0004  0.28911E-0010  0.29784E-0010 -0.24453E-0011
  0.53333E+0004 -0.14562E+0004  0.37730E-0010  0.39377E-0010 -0.31385E-0011
  0.50000E+0004 -0.14182E+0004  0.72553E-0011  0.67203E-0011 -0.22865E-0012
  0.50576E+0004 -0.14127E+0004  0.10581E-0010  0.10211E-0010 -0.43401E-0012
  0.51667E+0004 -0.14024E+0004  0.19500E-0010  0.19388E-0010 -0.66592E-0012
  0.52758E+0004 -0.13920E+0004  0.32356E-0010  0.33495E-0010 -0.24772E-0011
  0.53333E+0004 -0.13865E+0004  0.42287E-0010  0.44366E-0010 -0.36056E-0011
  0.53333E+0004 -0.17899E+0004  0.20140E-0010  0.21101E-0010 -0.25028E-0011
  0.53909E+0004 -0.17870E+0004  0.25925E-0010  0.27635E-0010 -0.31273E-0011
  0.55000E+0004 -0.17815E+0004  0.41553E-0010  0.45567E-0010 -0.58960E-0011
  0.56091E+0004 -0.17761E+0004  0.65946E-0010  0.74737E-0010 -0.11468E-0010
  0.56667E+0004 -0.17732E+0004  0.84092E-0010  0.97151E-0010 -0.16276E-0010
  0.53333E+0004 -0.17202E+0004  0.23059E-0010  0.23945E-0010 -0.25105E-0011
  0.53909E+0004 -0.17172E+0004  0.29646E-0010  0.31601E-0010 -0.36437E-0011
  0.55000E+0004 -0.17114E+0004  0.47821E-0010  0.52549E-0010 -0.67757E-0011
  0.56091E+0004 -0.17056E+0004  0.76342E-0010  0.86370E-0010 -0.12958E-0010
  0.56667E+0004 -0.17026E+0004  0.97176E-0010  0.11147E-0009 -0.18273E-0010
  0.53333E+0004 -0.15882E+0004  0.29900E-0010  0.31169E-0010 -0.28327E-0011
  0.53909E+0004 -0.15848E+0004  0.38511E-0010  0.40933E-0010 -0.41247E-0011
  0.55000E+0004 -0.15784E+0004  0.62061E-0010  0.68041E-0010 -0.81622E-0011
  0.56091E+0004 -0.15721E+0004  0.99769E-0010  0.11226E-0009 -0.15821E-0010
  0.56667E+0004 -0.15687E+0004  0.12738E-0009  0.14505E-0009 -0.22277E-0010
  0.53333E+0004 -0.14562E+0004  0.37730E-0010  0.39377E-0010 -0.31385E-0011
  0.53909E+0004 -0.14525E+0004  0.48984E-0010  0.52037E-0010 -0.46444E-0011
  0.55000E+0004 -0.14455E+0004  0.79814E-0010  0.86802E-0010 -0.91306E-0011
  0.56091E+0004 -0.14385E+0004  0.12886E-0009  0.14331E-0009 -0.18047E-0010
  0.56667E+0004 -0.14348E+0004  0.16474E-0009  0.18553E-0009 -0.25753E-0010
  0.53333E+0004 -0.13865E+0004  0.42287E-0010  0.44366E-0010 -0.36056E-0011
  0.53909E+0004 -0.13827E+0004  0.55446E-0010  0.58569E-0010 -0.45260E-0011
  0.55000E+0004 -0.13754E+0004  0.90752E-0010  0.97885E-0010 -0.91947E-0011
  0.56091E+0004 -0.13681E+0004  0.14638E-0009  0.16178E-0009 -0.19296E-0010
  0.56667E+0004 -0.13642E+0004  0.18729E-0009  0.20947E-0009 -0.27553E-0010
  0.56667E+0004 -0.17732E+0004  0.84092E-0010  0.97151E-0010 -0.16276E-0010
  0.57242E+0004 -0.17701E+0004  0.10692E-0009  0.12453E-0009 -0.22008E-0010
  0.58333E+0004 -0.17644E+0004  0.16745E-0009  0.19908E-0009 -0.39213E-0010
  0.59424E+0004 -0.17586E+0004  0.25566E-0009  0.31149E-0009 -0.69410E-0010
  0.60000E+0004 -0.17556E+0004  0.31670E-0009  0.39069E-0009 -0.91968E-0010
  0.56667E+0004 -0.17026E+0004  0.97176E-0010  0.11147E-0009 -0.18273E-0010
  0.57242E+0004 -0.16993E+0004  0.12408E-0009  0.14416E-0009 -0.25067E-0010
  0.58333E+0004 -0.16933E+0004  0.19363E-0009  0.22984E-0009 -0.44945E-0010
  0.59424E+0004 -0.16872E+0004  0.29534E-0009  0.35917E-0009 -0.79308E-0010
  0.60000E+0004 -0.16840E+0004  0.36568E-0009  0.45020E-0009 -0.10495E-0009
  0.56667E+0004 -0.15687E+0004  0.12738E-0009  0.14505E-0009 -0.22277E-0010
  0.57242E+0004 -0.15652E+0004  0.16236E-0009  0.18723E-0009 -0.30938E-0010
  0.58333E+0004 -0.15585E+0004  0.25282E-0009  0.29829E-0009 -0.56217E-0010
  0.59424E+0004 -0.15518E+0004  0.38457E-0009  0.46468E-0009 -0.99210E-0010
  0.60000E+0004 -0.15482E+0004  0.47448E-0009  0.58140E-0009 -0.13261E-0009
  0.56667E+0004 -0.14348E+0004  0.16474E-0009  0.18553E-0009 -0.25753E-0010
  0.57242E+0004 -0.14310E+0004  0.20952E-0009  0.23904E-0009 -0.36418E-0010
  0.58333E+0004 -0.14236E+0004  0.32533E-0009  0.38001E-0009 -0.67555E-0010
  0.59424E+0004 -0.14163E+0004  0.49260E-0009  0.58978E-0009 -0.12070E-0009
  0.60000E+0004 -0.14125E+0004  0.60662E-0009  0.73597E-0009 -0.16091E-0009
  0.56667E+0004 -0.13642E+0004  0.18729E-0009  0.20947E-0009 -0.27553E-0010
  0.57242E+0004 -0.13602E+0004  0.23839E-0009  0.27001E-0009 -0.39000E-0010
  0.58333E+0004 -0.13525E+0004  0.36900E-0009  0.42827E-0009 -0.73517E-0010
  0.59424E+0004 -0.13449E+0004  0.55766E-0009  0.66377E-0009 -0.13221E-0009
  0.60000E+0004 -0.13408E+0004  0.68578E-0009  0.82783E-0009 -0.17708E-0009
  0.60000E+0004 -0.17556E+0004  0.31670E-0009  0.39069E-0009 -0.91968E-0010
  0.60576E+0004 -0.17508E+0004  0.39117E-0009  0.48968E-0009 -0.12208E-0009
  0.61667E+0004 -0.17416E+0004  0.57286E-0009  0.73608E-0009 -0.20120E-0009
  0.62758E+0004 -0.17324E+0004  0.81321E-0009  0.10784E-0008 -0.32771E-0009
  0.63333E+0004 -0.17275E+0004  0.96691E-0009  0.13048E-0008 -0.41736E-0009
  0.60000E+0004 -0.16840E+0004  0.36568E-0009  0.45020E-0009 -0.10495E-0009
  0.60576E+0004 -0.16789E+0004  0.45101E-0009  0.56372E-0009 -0.13963E-0009
  0.61667E+0004 -0.16691E+0004  0.65775E-0009  0.84495E-0009 -0.23136E-0009
  0.62758E+0004 -0.16594E+0004  0.93055E-0009  0.12333E-0008 -0.37398E-0009
  0.63333E+0004 -0.16543E+0004  0.11040E-0008  0.14891E-0008 -0.47531E-0009
  0.60000E+0004 -0.15482E+0004  0.47448E-0009  0.58140E-0009 -0.13261E-0009
  0.60576E+0004 -0.15426E+0004  0.58391E-0009  0.72533E-0009 -0.17531E-0009
  0.61667E+0004 -0.15318E+0004  0.84540E-0009  0.10809E-0008 -0.29200E-0009
  0.62758E+0004 -0.15211E+0004  0.11850E-0008  0.15671E-0008 -0.47353E-0009
  0.63333E+0004 -0.15155E+0004  0.13983E-0008  0.18845E-0008 -0.60275E-0009
  0.60000E+0004 -0.14125E+0004  0.60662E-0009  0.73597E-0009 -0.16091E-0009
  0.60576E+0004 -0.14063E+0004  0.74405E-0009  0.91598E-0009 -0.21402E-0009
  0.61667E+0004 -0.13945E+0004  0.10688E-0008  0.13573E-0008 -0.35865E-0009
  0.62758E+0004 -0.13828E+0004  0.14857E-0008  0.19547E-0008 -0.58296E-0009
  0.63333E+0004 -0.13766E+0004  0.17427E-0008  0.23415E-0008 -0.74404E-0009
  0.60000E+0004 -0.13408E+0004  0.68578E-0009  0.82783E-0009 -0.17708E-0009
  0.60576E+0004 -0.13344E+0004  0.83988E-0009  0.10286E-0008 -0.23498E-0009
  0.61667E+0004 -0.13221E+0004  0.12018E-0008  0.15198E-0008 -0.39576E-0009
  0.62758E+0004 -0.13098E+0004  0.16622E-0008  0.21808E-0008 -0.64531E-0009
  0.63333E+0004 -0.13034E+0004  0.19440E-0008  0.26070E-0008 -0.82373E-0009
  0.63333E+0004 -0.17275E+0004  0.96691E-0009  0.13048E-0008 -0.41736E-0009
  0.63909E+0004 -0.17200E+0004  0.11460E-0008  0.15758E-0008 -0.53039E-0009
  0.65000E+0004 -0.17056E+0004  0.15426E-0008  0.22036E-0008 -0.81609E-0009
  0.66091E+0004 -0.16912E+0004  0.20012E-0008  0.29940E-0008 -0.12264E-0008
  0.66667E+0004 -0.16837E+0004  0.22609E-0008  0.34770E-0008 -0.15022E-0008
  0.63333E+0004 -0.16543E+0004  0.11040E-0008  0.14891E-0008 -0.47531E-0009
  0.63909E+0004 -0.16463E+0004  0.13042E-0008  0.17940E-0008 -0.60492E-0009
  0.65000E+0004 -0.16311E+0004  0.17422E-0008  0.24963E-0008 -0.93250E-0009
  0.66091E+0004 -0.16159E+0004  0.22414E-0008  0.33718E-0008 -0.13981E-0008
  0.66667E+0004 -0.16079E+0004  0.25189E-0008  0.39032E-0008 -0.17114E-0008
  0.63333E+0004 -0.15155E+0004  0.13983E-0008  0.18845E-0008 -0.60275E-0009
  0.63909E+0004 -0.15066E+0004  0.16424E-0008  0.22600E-0008 -0.76586E-0009
  0.65000E+0004 -0.14899E+0004  0.21636E-0008  0.31156E-0008 -0.11802E-0008
  0.66091E+0004 -0.14731E+0004  0.27368E-0008  0.41629E-0008 -0.17660E-0008
  0.66667E+0004 -0.14643E+0004  0.30420E-0008  0.47872E-0008 -0.21591E-0008
  0.63333E+0004 -0.13766E+0004  0.17427E-0008  0.23415E-0008 -0.74404E-0009
  0.63909E+0004 -0.13669E+0004  0.20320E-0008  0.27953E-0008 -0.94866E-0009
  0.65000E+0004 -0.13486E+0004  0.26381E-0008  0.38180E-0008 -0.14634E-0008
  0.66091E+0004 -0.13303E+0004  0.32732E-0008  0.50443E-0008 -0.21903E-0008
  0.66667E+0004 -0.13206E+0004  0.35935E-0008  0.57611E-0008 -0.26760E-0008
  0.63333E+0004 -0.13034E+0004  0.19440E-0008  0.26070E-0008 -0.82373E-0009
  0.63909E+0004 -0.12933E+0004  0.22579E-0008  0.31053E-0008 -0.10526E-0008
  0.65000E+0004 -0.12741E+0004  0.29059E-0008  0.42198E-0008 -0.16286E-0008
  0.66091E+0004 -0.12550E+0004  0.35672E-0008  0.55426E-0008 -0.24384E-0008
  0.66667E+0004 -0.12449E+0004  0.38899E-0008  0.63062E-0008 -0.29753E-0008
  0.66667E+0004 -0.16837E+0004  0.22609E-0008  0.34770E-0008 -0.15022E-0008
  0.67242E+0004 -0.16740E+0004  0.25329E-0008  0.40162E-0008 -0.18320E-0008
  0.68333E+0004 -0.16558E+0004  0.30320E-0008  0.51487E-0008 -0.26117E-0008
  0.69424E+0004 -0.16375E+0004  0.34426E-0008  0.63752E-0008 -0.36142E-0008
  0.70000E+0004 -0.16279E+0004  0.35872E-0008  0.70295E-0008 -0.42392E-0008
  0.66667E+0004 -0.16079E+0004  0.25189E-0008  0.39032E-0008 -0.17114E-0008
  0.67242E+0004 -0.15977E+0004  0.28051E-0008  0.44925E-0008 -0.20851E-0008
  0.68333E+0004 -0.15784E+0004  0.33108E-0008  0.57135E-0008 -0.29649E-0008
  0.69424E+0004 -0.15591E+0004  0.36863E-0008  0.70064E-0008 -0.40900E-0008
  0.70000E+0004 -0.15490E+0004  0.37886E-0008  0.76782E-0008 -0.47865E-0008
  0.66667E+0004 -0.14643E+0004  0.30420E-0008  0.47872E-0008 -0.21591E-0008
  0.67242E+0004 -0.14530E+0004  0.33445E-0008  0.54699E-0008 -0.26263E-0008
  0.68333E+0004 -0.14318E+0004  0.38286E-0008  0.68462E-0008 -0.37192E-0008
  0.69424E+0004 -0.14105E+0004  0.40780E-0008  0.82289E-0008 -0.51013E-0008
  0.70000E+0004 -0.13992E+0004  0.40582E-0008  0.89045E-0008 -0.59461E-0008
  0.66667E+0004 -0.13206E+0004  0.35935E-0008  0.57611E-0008 -0.26760E-0008
  0.67242E+0004 -0.13084E+0004  0.38932E-0008  0.65329E-0008 -0.32528E-0008
  0.68333E+0004 -0.12851E+0004  0.42948E-0008  0.80378E-0008 -0.45937E-0008
  0.69424E+0004 -0.12618E+0004  0.43218E-0008  0.94506E-0008 -0.62664E-0008
  0.70000E+0004 -0.12495E+0004  0.41127E-0008  0.10081E-0007 -0.72739E-0008
  0.66667E+0004 -0.12449E+0004  0.38899E-0008  0.63062E-0008 -0.29753E-0008
  0.67242E+0004 -0.12320E+0004  0.41761E-0008  0.71216E-0008 -0.36192E-0008
  0.68333E+0004 -0.12077E+0004  0.45027E-0008  0.86781E-0008 -0.51058E-0008
  0.69424E+0004 -0.11834E+0004  0.43673E-0008  0.10079E-0007 -0.69449E-0008
  0.70000E+0004 -0.11706E+0004  0.40266E-0008  0.10662E-0007 -0.80450E-0008
  0.70000E+0004 -0.16279E+0004  0.35872E-0008  0.70295E-0008 -0.42392E-0008
  0.70576E+0004 -0.16171E+0004  0.36615E-0008  0.76738E-0008 -0.49363E-0008
  0.71667E+0004 -0.15967E+0004  0.35200E-0008  0.87531E-0008 -0.64262E-0008
  0.72758E+0004 -0.15762E+0004  0.28812E-0008  0.94698E-0008 -0.80748E-0008
  0.73333E+0004 -0.15655E+0004  0.22917E-0008  0.96196E-0008 -0.89716E-0008
  0.70000E+0004 -0.15490E+0004  0.37886E-0008  0.76782E-0008 -0.47865E-0008
  0.70576E+0004 -0.15375E+0004  0.38001E-0008  0.83232E-0008 -0.55597E-0008
  0.71667E+0004 -0.15159E+0004  0.34722E-0008  0.93397E-0008 -0.71954E-0008
  0.72758E+0004 -0.14943E+0004  0.25460E-0008  0.98796E-0008 -0.89709E-0008
  0.73333E+0004 -0.14829E+0004  0.17614E-0008  0.98778E-0008 -0.99158E-0008
  0.70000E+0004 -0.13992E+0004  0.40582E-0008  0.89045E-0008 -0.59461E-0008
  0.70576E+0004 -0.13867E+0004  0.38987E-0008  0.95120E-0008 -0.68742E-0008
  0.71667E+0004 -0.13628E+0004  0.30954E-0008  0.10302E-0007 -0.87938E-0008
  0.72758E+0004 -0.13390E+0004  0.14760E-0008  0.10357E-0007 -0.10795E-0007
  0.73333E+0004 -0.13264E+0004  0.23753E-0009  0.99729E-0008 -0.11809E-0007
  0.70000E+0004 -0.12495E+0004  0.41127E-0008  0.10081E-0007 -0.72739E-0008
  0.70576E+0004 -0.12358E+0004  0.37022E-0008  0.10587E-0007 -0.83691E-0008
  0.71667E+0004 -0.12097E+0004  0.22429E-0008  0.10988E-0007 -0.10575E-0007
  0.72758E+0004 -0.11836E+0004 -0.27508E-0009  0.10335E-0007 -0.12758E-0007
  0.73333E+0004 -0.11698E+0004 -0.20771E-0008  0.94282E-0008 -0.13795E-0007
  0.70000E+0004 -0.11706E+0004  0.40266E-0008  0.10662E-0007 -0.80450E-0008
  0.70576E+0004 -0.11562E+0004  0.34477E-0008  0.11085E-0007 -0.92307E-0008
  0.71667E+0004 -0.11289E+0004  0.15645E-0008  0.11209E-0007 -0.11584E-0007
  0.72758E+0004 -0.11017E+0004 -0.15075E-0008  0.10089E-0007 -0.13837E-0007
  0.73333E+0004 -0.10873E+0004 -0.36437E-0008  0.88506E-0008 -0.14857E-0007
  0.73333E+0004 -0.15655E+0004  0.22917E-0008  0.96196E-0008 -0.89716E-0008
  0.73909E+0004 -0.15536E+0004  0.14961E-0008  0.95631E-0008 -0.98655E-0008
  0.75000E+0004 -0.15312E+0004 -0.62697E-0009  0.87226E-0008 -0.11414E-0007
  0.76091E+0004 -0.15089E+0004 -0.35892E-0008  0.66910E-0008 -0.12536E-0007
  0.76667E+0004 -0.14970E+0004 -0.54782E-0008  0.50566E-0008 -0.12845E-0007
  0.73333E+0004 -0.14829E+0004  0.17614E-0008  0.98778E-0008 -0.99158E-0008
  0.73909E+0004 -0.14704E+0004  0.73765E-0009  0.96232E-0008 -0.10841E-0007
  0.75000E+0004 -0.14467E+0004 -0.18921E-0008  0.82660E-0008 -0.12366E-0007
  0.76091E+0004 -0.14230E+0004 -0.54269E-0008  0.55283E-0008 -0.13315E-0007
  0.76667E+0004 -0.14105E+0004 -0.76251E-0008  0.34488E-0008 -0.13454E-0007
  0.73333E+0004 -0.13264E+0004  0.23753E-0009  0.99729E-0008 -0.11809E-0007
  0.73909E+0004 -0.13126E+0004 -0.13032E-0008  0.92327E-0008 -0.12753E-0007
  0.75000E+0004 -0.12865E+0004 -0.50367E-0008  0.66680E-0008 -0.14114E-0007
  0.76091E+0004 -0.12603E+0004 -0.97432E-0008  0.23515E-0008 -0.14535E-0007
  0.76667E+0004 -0.12465E+0004 -0.12531E-0007 -0.69161E-0009 -0.14211E-0007
  0.73333E+0004 -0.11698E+0004 -0.20771E-0008  0.94282E-0008 -0.13795E-0007
  0.73909E+0004 -0.11548E+0004 -0.42360E-0008  0.80513E-0008 -0.14685E-0007
  0.75000E+0004 -0.11262E+0004 -0.92156E-0008  0.39695E-0008 -0.15663E-0007
  0.76091E+0004 -0.10976E+0004 -0.15102E-0007 -0.22234E-0008 -0.15213E-0007
  0.76667E+0004 -0.10826E+0004 -0.18401E-0007 -0.63632E-0008 -0.14186E-0007
  0.73333E+0004 -0.10873E+0004 -0.36437E-0008  0.88506E-0008 -0.14857E-0007
  0.73909E+0004 -0.10715E+0004 -0.61608E-0008  0.70779E-0008 -0.15681E-0007
  0.75000E+0004 -0.10417E+0004 -0.11819E-0007  0.20812E-0008 -0.16343E-0007
  0.76091E+0004 -0.10118E+0004 -0.18269E-0007 -0.51955E-0008 -0.15260E-0007
  0.76667E+0004 -0.99606E+0003 -0.21762E-0007 -0.99484E-0008 -0.13745E-0007
  0.76667E+0004 -0.14970E+0004 -0.54782E-0008  0.50566E-0008 -0.12845E-0007
  0.77242E+0004 -0.14839E+0004 -0.76021E-0008  0.29722E-0008 -0.12897E-0007
  0.78333E+0004 -0.14589E+0004 -0.12075E-0007 -0.22262E-0008 -0.12049E-0007
  0.79424E+0004 -0.14339E+0004 -0.16814E-0007 -0.90348E-0008 -0.96322E-0008
  0.80000E+0004 -0.14208E+0004 -0.19253E-0007 -0.13216E-0007 -0.76064E-0008
  0.76667E+0004 -0.14105E+0004 -0.76251E-0008  0.34488E-0008 -0.13454E-0007
  0.77242E+0004 -0.13966E+0004 -0.10056E-0007  0.86354E-0009 -0.13270E-0007
  0.78333E+0004 -0.13702E+0004 -0.15026E-0007 -0.53801E-0008 -0.11765E-0007
  0.79424E+0004 -0.13438E+0004 -0.20043E-0007 -0.13280E-0007 -0.83970E-0008
  0.80000E+0004 -0.13299E+0004 -0.22496E-0007 -0.18017E-0007 -0.57500E-0008
  0.76667E+0004 -0.12465E+0004 -0.12531E-0007 -0.69161E-0009 -0.14211E-0007
  0.77242E+0004 -0.12312E+0004 -0.15504E-0007 -0.43294E-0008 -0.13405E-0007
  0.78333E+0004 -0.12021E+0004 -0.21192E-0007 -0.12683E-0007 -0.10257E-0007
  0.79424E+0004 -0.11729E+0004 -0.26287E-0007 -0.22647E-0007 -0.46161E-0008
  0.80000E+0004 -0.11576E+0004 -0.28425E-0007 -0.28356E-0007 -0.53100E-0009
  0.76667E+0004 -0.10826E+0004 -0.18401E-0007 -0.63632E-0008 -0.14186E-0007
  0.77242E+0004 -0.10658E+0004 -0.21765E-0007 -0.11160E-0007 -0.12479E-0007
  0.78333E+0004 -0.10339E+0004 -0.27643E-0007 -0.21691E-0007 -0.70679E-0008
  0.79424E+0004 -0.10021E+0004 -0.31928E-0007 -0.33552E-0007  0.15328E-0008
  0.80000E+0004 -0.98526E+0003 -0.33130E-0007 -0.40018E-0007  0.74078E-0008
  0.76667E+0004 -0.99606E+0003 -0.21762E-0007 -0.99484E-0008 -0.13745E-0007
  0.77242E+0004 -0.97850E+0003 -0.25220E-0007 -0.15373E-0007 -0.11432E-0007
  0.78333E+0004 -0.94521E+0003 -0.30873E-0007 -0.27030E-0007 -0.45409E-0008
  0.79424E+0004 -0.91192E+0003 -0.34247E-0007 -0.39757E-0007  0.59144E-0008
  0.80000E+0004 -0.89437E+0003 -0.34643E-0007 -0.46497E-0007  0.12874E-0007
  0.80000E+0004 -0.14208E+0004 -0.19253E-0007 -0.13216E-0007 -0.76064E-0008
  0.80576E+0004 -0.14066E+0004 -0.21568E-0007 -0.17789E-0007 -0.49922E-0008
  0.81667E+0004 -0.13799E+0004 -0.25161E-0007 -0.27157E-0007  0.16388E-0008
  0.82758E+0004 -0.13531E+0004 -0.27103E-0007 -0.36847E-0007  0.10425E-0007
  0.83333E+0004 -0.13390E+0004 -0.27225E-0007 -0.41804E-0007  0.15847E-0007
  0.80000E+0004 -0.13299E+0004 -0.22496E-0007 -0.18017E-0007 -0.57500E-0008
  0.80576E+0004 -0.13149E+0004 -0.24711E-0007 -0.23112E-0007 -0.24316E-0008
  0.81667E+0004 -0.12866E+0004 -0.27723E-0007 -0.33262E-0007  0.57059E-0008
  0.82758E+0004 -0.12583E+0004 -0.28500E-0007 -0.43315E-0007  0.16114E-0007
  0.83333E+0004 -0.12434E+0004 -0.27756E-0007 -0.48236E-0007  0.22380E-0007
  0.80000E+0004 -0.11576E+0004 -0.28425E-0007 -0.28356E-0007 -0.53100E-0009
  0.80576E+0004 -0.11411E+0004 -0.30028E-0007 -0.34297E-0007  0.43823E-0008
  0.81667E+0004 -0.11099E+0004 -0.30942E-0007 -0.45460E-0007  0.15807E-0007
  0.82758E+0004 -0.10786E+0004 -0.28318E-0007 -0.55456E-0007  0.29536E-0007
  0.83333E+0004 -0.10621E+0004 -0.25271E-0007 -0.59806E-0007  0.37402E-0007
  0.80000E+0004 -0.98526E+0003 -0.33130E-0007 -0.40018E-0007  0.74078E-0008
  0.80576E+0004 -0.96724E+0003 -0.33394E-0007 -0.46492E-0007  0.14244E-0007
  0.81667E+0004 -0.93308E+0003 -0.30613E-0007 -0.57774E-0007  0.29392E-0007
  0.82758E+0004 -0.89892E+0003 -0.22856E-0007 -0.66436E-0007  0.46456E-0007
  0.83333E+0004 -0.88090E+0003 -0.16624E-0007 -0.69403E-0007  0.55685E-0007
  0.80000E+0004 -0.89437E+0003 -0.34643E-0007 -0.46497E-0007  0.12874E-0007
  0.80576E+0004 -0.87553E+0003 -0.33852E-0007 -0.53087E-0007  0.20839E-0007
  0.81667E+0004 -0.83983E+0003 -0.28412E-0007 -0.64008E-0007  0.38049E-0007
  0.82758E+0004 -0.80413E+0003 -0.17275E-0007 -0.71413E-0007  0.56726E-0007
  0.83333E+0004 -0.78529E+0003 -0.90652E-0008 -0.73308E-0007  0.66465E-0007
  0.83333E+0004 -0.13390E+0004 -0.27225E-0007 -0.41804E-0007  0.15847E-0007
  0.83909E+0004 -0.13282E+0004 -0.26601E-0007 -0.46244E-0007  0.21475E-0007
  0.85000E+0004 -0.13077E+0004 -0.23341E-0007 -0.53400E-0007  0.32875E-0007
  0.86091E+0004 -0.12873E+0004 -0.17212E-0007 -0.58150E-0007  0.44478E-0007
  0.86667E+0004 -0.12765E+0004 -0.12836E-0007 -0.59412E-0007  0.50329E-0007
  0.83333E+0004 -0.12434E+0004 -0.27756E-0007 -0.48236E-0007  0.22380E-0007
  0.83909E+0004 -0.12320E+0004 -0.26145E-0007 -0.52448E-0007  0.28747E-0007
  0.85000E+0004 -0.12103E+0004 -0.20663E-0007 -0.58662E-0007  0.41277E-0007
  0.86091E+0004 -0.11887E+0004 -0.11981E-0007 -0.61751E-0007  0.53442E-0007
  0.86667E+0004 -0.11773E+0004 -0.62020E-0008 -0.61850E-0007  0.59274E-0007
  0.83333E+0004 -0.10621E+0004 -0.25271E-0007 -0.59806E-0007  0.37402E-0007
  0.83909E+0004 -0.10496E+0004 -0.21178E-0007 -0.63048E-0007  0.45058E-0007
  0.85000E+0004 -0.10257E+0004 -0.10446E-0007 -0.66304E-0007  0.59156E-0007
  0.86091E+0004 -0.10019E+0004  0.37795E-0008 -0.64974E-0007  0.71267E-0007
  0.86667E+0004 -0.98928E+0003  0.12393E-0007 -0.62197E-0007  0.76240E-0007
  0.83333E+0004 -0.88090E+0003 -0.16624E-0007 -0.69403E-0007  0.55685E-0007
  0.83909E+0004 -0.86714E+0003 -0.93166E-0008 -0.70832E-0007  0.64188E-0007
  0.85000E+0004 -0.84106E+0003  0.76643E-0008 -0.69435E-0007  0.78411E-0007
  0.86091E+0004 -0.81499E+0003  0.27658E-0007 -0.62023E-0007  0.88173E-0007
  0.86667E+0004 -0.80123E+0003  0.38816E-0007 -0.55579E-0007  0.90733E-0007
  0.83333E+0004 -0.78529E+0003 -0.90652E-0008 -0.73308E-0007  0.66465E-0007
  0.83909E+0004 -0.77092E+0003  0.13586E-0009 -0.73450E-0007  0.75107E-0007
  0.85000E+0004 -0.74366E+0003  0.20515E-0007 -0.68976E-0007  0.88511E-0007
  0.86091E+0004 -0.71641E+0003  0.43197E-0007 -0.57796E-0007  0.95756E-0007
  0.86667E+0004 -0.70203E+0003  0.55301E-0007 -0.49161E-0007  0.96228E-0007
  0.86667E+0004 -0.12765E+0004 -0.12836E-0007 -0.59412E-0007  0.50329E-0007
  0.87242E+0004 -0.12697E+0004 -0.80002E-0008 -0.59594E-0007  0.55413E-0007
  0.88333E+0004 -0.12568E+0004  0.26467E-0008 -0.57234E-0007  0.63384E-0007
  0.89424E+0004 -0.12439E+0004  0.14670E-0007 -0.51120E-0007  0.68313E-0007
  0.90000E+0004 -0.12371E+0004  0.21292E-0007 -0.46369E-0007  0.69372E-0007
  0.86667E+0004 -0.11773E+0004 -0.62020E-0008 -0.61850E-0007  0.59274E-0007
  0.87242E+0004 -0.11701E+0004 -0.77732E-0010 -0.60745E-0007  0.64065E-0007
  0.88333E+0004 -0.11565E+0004  0.12816E-0007 -0.55564E-0007  0.70761E-0007
  0.89424E+0004 -0.11428E+0004  0.26619E-0007 -0.46259E-0007  0.73407E-0007
  0.90000E+0004 -0.11356E+0004  0.33911E-0007 -0.39738E-0007  0.72851E-0007
  0.86667E+0004 -0.98928E+0003  0.12393E-0007 -0.62197E-0007  0.76240E-0007
  0.87242E+0004 -0.98133E+0003  0.20927E-0007 -0.58061E-0007  0.79538E-0007
  0.88333E+0004 -0.96627E+0003  0.37534E-0007 -0.46552E-0007  0.81693E-0007
  0.89424E+0004 -0.95120E+0003  0.53485E-0007 -0.30510E-0007  0.77543E-0007
  0.90000E+0004 -0.94326E+0003  0.61125E-0007 -0.20425E-0007  0.72540E-0007
  0.86667E+0004 -0.80123E+0003  0.38816E-0007 -0.55579E-0007  0.90733E-0007
  0.87242E+0004 -0.79254E+0003  0.49154E-0007 -0.47776E-0007  0.90881E-0007
  0.88333E+0004 -0.77607E+0003  0.67521E-0007 -0.29091E-0007  0.84985E-0007
  0.89424E+0004 -0.75960E+0003  0.82636E-0007 -0.60534E-0008  0.70298E-0007
  0.90000E+0004 -0.75091E+0003  0.88682E-0007  0.74527E-0008  0.58910E-0007
  0.86667E+0004 -0.70203E+0003  0.55301E-0007 -0.49161E-0007  0.96228E-0007
  0.87242E+0004 -0.69295E+0003  0.66056E-0007 -0.39255E-0007  0.93881E-0007
  0.88333E+0004 -0.67573E+0003  0.83972E-0007 -0.16638E-0007  0.82053E-0007
  0.89424E+0004 -0.65852E+0003  0.96861E-0007  0.99780E-0008  0.60149E-0007
  0.90000E+0004 -0.64944E+0003  0.10101E-0006  0.25118E-0007  0.44605E-0007
  0.90000E+0004 -0.12371E+0004  0.21292E-0007 -0.46369E-0007  0.69372E-0007
  0.90576E+0004 -0.12304E+0004  0.27916E-0007 -0.40605E-0007  0.69219E-0007
  0.91667E+0004 -0.12178E+0004  0.40026E-0007 -0.27054E-0007  0.65307E-0007
  0.92758E+0004 -0.12052E+0004  0.50758E-0007 -0.10518E-0007  0.56382E-0007
  0.93333E+0004 -0.11985E+0004  0.55572E-0007 -0.80481E-0009  0.49626E-0007
  0.90000E+0004 -0.11356E+0004  0.33911E-0007 -0.39738E-0007  0.72851E-0007
  0.90576E+0004 -0.11286E+0004  0.40976E-0007 -0.32197E-0007  0.70816E-0007
  0.91667E+0004 -0.11152E+0004  0.53223E-0007 -0.15346E-0007  0.62664E-0007
  0.92758E+0004 -0.11019E+0004  0.63097E-0007  0.41992E-0008  0.48798E-0007
  0.93333E+0004 -0.10949E+0004  0.67044E-0007  0.15307E-0007  0.39242E-0007
  0.90000E+0004 -0.94326E+0003  0.61125E-0007 -0.20425E-0007  0.72540E-0007
  0.90576E+0004 -0.93550E+0003  0.67929E-0007 -0.94219E-0008  0.65545E-0007
  0.91667E+0004 -0.92078E+0003  0.77940E-0007  0.13495E-0007  0.46812E-0007
  0.92758E+0004 -0.90606E+0003  0.83300E-0007  0.38064E-0007  0.21400E-0007
  0.93333E+0004 -0.89830E+0003  0.84011E-0007  0.51269E-0007  0.56335E-0008
  0.90000E+0004 -0.75091E+0003  0.88682E-0007  0.74527E-0008  0.58910E-0007
  0.90576E+0004 -0.74242E+0003  0.93084E-0007  0.21568E-0007  0.45134E-0007
  0.91667E+0004 -0.72633E+0003  0.96416E-0007  0.49323E-0007  0.12913E-0007
  0.92758E+0004 -0.71024E+0003  0.92674E-0007  0.76969E-0007 -0.25830E-0007
  0.93333E+0004 -0.70175E+0003  0.87833E-0007  0.90985E-0007 -0.48143E-0007
  0.90000E+0004 -0.64944E+0003  0.10101E-0006  0.25118E-0007  0.44605E-0007
  0.90576E+0004 -0.64057E+0003  0.10304E-0006  0.40627E-0007  0.26572E-0007
  0.91667E+0004 -0.62375E+0003  0.10076E-0006  0.70255E-0007 -0.13623E-0007
  0.92758E+0004 -0.60693E+0003  0.90320E-0007  0.98596E-0007 -0.59489E-0007
  0.93333E+0004 -0.59806E+0003  0.81715E-0007  0.11245E-0006 -0.84923E-0007
  0.93333E+0004 -0.11985E+0004  0.55572E-0007 -0.80481E-0009  0.49626E-0007
  0.93909E+0004 -0.11945E+0004  0.59366E-0007  0.89952E-0008  0.41780E-0007
  0.95000E+0004 -0.11868E+0004  0.64383E-0007  0.28415E-0007  0.23753E-0007
  0.96091E+0004 -0.11792E+0004  0.66272E-0007  0.48210E-0007  0.22271E-0008
  0.96667E+0004 -0.11751E+0004  0.65966E-0007  0.58548E-0007 -0.10234E-0007
  0.93333E+0004 -0.10949E+0004  0.67044E-0007  0.15307E-0007  0.39242E-0007
  0.93909E+0004 -0.10906E+0004  0.69722E-0007  0.26258E-0007  0.28675E-0007
  0.95000E+0004 -0.10825E+0004  0.72024E-0007  0.47367E-0007  0.55307E-0008
  0.96091E+0004 -0.10744E+0004  0.70554E-0007  0.68104E-0007 -0.20771E-0007
  0.96667E+0004 -0.10701E+0004  0.68286E-0007  0.78615E-0007 -0.35513E-0007
  0.93333E+0004 -0.89830E+0003  0.84011E-0007  0.51269E-0007  0.56335E-0008
  0.93909E+0004 -0.89358E+0003  0.83077E-0007  0.63745E-0007 -0.10698E-0007
  0.95000E+0004 -0.88463E+0003  0.77558E-0007  0.86491E-0007 -0.43993E-0007
  0.96091E+0004 -0.87568E+0003  0.67485E-0007  0.10713E-0006 -0.78756E-0007
  0.96667E+0004 -0.87096E+0003  0.60583E-0007  0.11690E-0006 -0.97044E-0007
  0.93333E+0004 -0.70175E+0003  0.87833E-0007  0.90985E-0007 -0.48143E-0007
  0.93909E+0004 -0.69658E+0003  0.81307E-0007  0.10360E-0006 -0.70028E-0007
  0.95000E+0004 -0.68680E+0003  0.64906E-0007  0.12511E-0006 -0.11175E-0006
  0.96091E+0004 -0.67701E+0003  0.44352E-0007  0.14257E-0006 -0.15146E-0006
  0.96667E+0004 -0.67185E+0003  0.32383E-0007  0.14994E-0006 -0.17075E-0006
  0.93333E+0004 -0.59806E+0003  0.81715E-0007  0.11245E-0006 -0.84923E-0007
  0.93909E+0004 -0.59266E+0003  0.71639E-0007  0.12456E-0006 -0.10914E-0006
  0.95000E+0004 -0.58244E+0003  0.48850E-0007  0.14419E-0006 -0.15344E-0006
  0.96091E+0004 -0.57221E+0003  0.22850E-0007  0.15871E-0006 -0.19302E-0006
  0.96667E+0004 -0.56682E+0003  0.85129E-0008  0.16407E-0006 -0.21108E-0006
  0.96667E+0004 -0.11751E+0004  0.65966E-0007  0.58548E-0007 -0.10234E-0007
  0.97242E+0004 -0.11787E+0004  0.64578E-0007  0.67173E-0007 -0.21455E-0007
  0.98333E+0004 -0.11855E+0004  0.60280E-0007  0.82563E-0007 -0.43056E-0007
  0.99424E+0004 -0.11922E+0004  0.54087E-0007  0.96380E-0007 -0.64404E-0007
  0.10000E+0005 -0.11958E+0004  0.50198E-0007  0.10296E-0006 -0.75309E-0007
  0.96667E+0004 -0.10701E+0004  0.68286E-0007  0.78615E-0007 -0.35513E-0007
  0.97242E+0004 -0.10739E+0004  0.65155E-0007  0.87093E-0007 -0.48302E-0007
  0.98333E+0004 -0.10810E+0004  0.57621E-0007  0.10180E-0006 -0.72230E-0007
  0.99424E+0004 -0.10882E+0004  0.48408E-0007  0.11442E-0006 -0.94976E-0007
  0.10000E+0005 -0.10920E+0004  0.43052E-0007  0.12017E-0006 -0.10624E-0006
  0.96667E+0004 -0.87096E+0003  0.60583E-0007  0.11690E-0006 -0.97044E-0007
  0.97242E+0004 -0.87513E+0003  0.53725E-0007  0.12417E-0006 -0.11176E-0006
  0.98333E+0004 -0.88304E+0003  0.39715E-0007  0.13573E-0006 -0.13759E-0006
  0.99424E+0004 -0.89094E+0003  0.25050E-0007  0.14424E-0006 -0.15995E-0006
  0.10000E+0005 -0.89512E+0003  0.17305E-0007  0.14751E-0006 -0.17014E-0006
  0.96667E+0004 -0.67185E+0003  0.32383E-0007  0.14994E-0006 -0.17075E-0006
  0.97242E+0004 -0.67641E+0003  0.22057E-0007  0.15465E-0006 -0.18480E-0006
  0.98333E+0004 -0.68506E+0003  0.28391E-0008  0.16070E-0006 -0.20715E-0006
  0.99424E+0004 -0.69370E+0003 -0.15132E-0007  0.16306E-0006 -0.22342E-0006
  0.10000E+0005 -0.69826E+0003 -0.23844E-0007  0.16291E-0006 -0.22949E-0006
  0.96667E+0004 -0.56682E+0003  0.85129E-0008  0.16407E-0006 -0.21108E-0006
  0.97242E+0004 -0.57158E+0003 -0.30666E-0008  0.16692E-0006 -0.22323E-0006
  0.98333E+0004 -0.58062E+0003 -0.23652E-0007  0.16914E-0006 -0.24067E-0006
  0.99424E+0004 -0.58965E+0003 -0.41708E-0007  0.16749E-0006 -0.25076E-0006
  0.10000E+0005 -0.59442E+0003 -0.50037E-0007  0.16514E-0006 -0.25322E-0006
  0.10000E+0005 -0.11958E+0004  0.50198E-0007  0.10296E-0006 -0.75309E-0007
  0.10058E+0005 -0.12067E+0004  0.46395E-0007  0.10776E-0006 -0.83736E-0007
  0.10167E+0005 -0.12273E+0004  0.38866E-0007  0.11561E-0006 -0.98388E-0007
  0.10276E+0005 -0.12479E+0004  0.31166E-0007  0.12187E-0006 -0.11113E-0006
  0.10333E+0005 -0.12587E+0004  0.27122E-0007  0.12455E-0006 -0.11704E-0006
  0.10000E+0005 -0.10920E+0004  0.43052E-0007  0.12017E-0006 -0.10624E-0006
  0.10058E+0005 -0.11035E+0004  0.38231E-0007  0.12409E-0006 -0.11447E-0006
  0.10167E+0005 -0.11252E+0004  0.29108E-0007  0.13015E-0006 -0.12827E-0006
  0.10276E+0005 -0.11470E+0004  0.20241E-0007  0.13449E-0006 -0.13961E-0006
  0.10333E+0005 -0.11585E+0004  0.15748E-0007  0.13612E-0006 -0.14459E-0006
  0.10000E+0005 -0.89512E+0003  0.17305E-0007  0.14751E-0006 -0.17014E-0006
  0.10058E+0005 -0.90779E+0003  0.11205E-0007  0.14911E-0006 -0.17646E-0006
  0.10167E+0005 -0.93181E+0003  0.44512E-0009  0.15063E-0006 -0.18582E-0006
[truncated: 1,424,013 more chars]
