# Supplementary material for: 2D Synthetic dataset of numerical simulations of long-period seismicity in a volcanic edifice and related sensitivity kernels
Source: Data Brief. 2021 Jan 25;34:106673. doi: 10.1016/j.dib.2020.106673 (PMC7841316; doi:10.1016/j.dib.2020.106673)
Supplement: Supplementary Data S1 — Supplementary Raw Research Data. This is open data under the CC BY license http://creativecommons.org/licenses/by/4.0/ [file mmc1.zip › Dataset/OUTPUT_KERNELS/9000_3000/kernel_hetero_17000_1320_ISO7e-1Hz_03-06.dat]

  0.00000E+0000 -0.30000E+0004 -0.13329E-0010 -0.12569E-0010 -0.26638E-0011
  0.57558E+0002 -0.30000E+0004 -0.16895E-0010 -0.16497E-0010 -0.56616E-0011
  0.16667E+0003 -0.30000E+0004 -0.18848E-0010 -0.17346E-0010 -0.81644E-0011
  0.27578E+0003 -0.30000E+0004 -0.18416E-0010 -0.15780E-0010 -0.92127E-0011
  0.33333E+0003 -0.30000E+0004 -0.17760E-0010 -0.14805E-0010 -0.97171E-0011
  0.00000E+0000 -0.29451E+0004 -0.12572E-0010 -0.96726E-0011 -0.26778E-0011
  0.57558E+0002 -0.29449E+0004 -0.15164E-0010 -0.13321E-0010 -0.41525E-0011
  0.16667E+0003 -0.29445E+0004 -0.17784E-0010 -0.15477E-0010 -0.73386E-0011
  0.27578E+0003 -0.29441E+0004 -0.17784E-0010 -0.14734E-0010 -0.93049E-0011
  0.33333E+0003 -0.29439E+0004 -0.16592E-0010 -0.13237E-0010 -0.98390E-0011
  0.00000E+0000 -0.28411E+0004 -0.14459E-0010 -0.98228E-0011 -0.44588E-0011
  0.57558E+0002 -0.28405E+0004 -0.15348E-0010 -0.11759E-0010 -0.43235E-0011
  0.16667E+0003 -0.28394E+0004 -0.16559E-0010 -0.13154E-0010 -0.63457E-0011
  0.27578E+0003 -0.28383E+0004 -0.15647E-0010 -0.11811E-0010 -0.86861E-0011
  0.33333E+0003 -0.28377E+0004 -0.13695E-0010 -0.97385E-0011 -0.93809E-0011
  0.00000E+0000 -0.27370E+0004 -0.16113E-0010 -0.10735E-0010 -0.54528E-0011
  0.57558E+0002 -0.27361E+0004 -0.16413E-0010 -0.11251E-0010 -0.57039E-0011
  0.16667E+0003 -0.27342E+0004 -0.16114E-0010 -0.11404E-0010 -0.66950E-0011
  0.27578E+0003 -0.27324E+0004 -0.13473E-0010 -0.88530E-0011 -0.82485E-0011
  0.33333E+0003 -0.27314E+0004 -0.10621E-0010 -0.60724E-0011 -0.89192E-0011
  0.00000E+0000 -0.26821E+0004 -0.16746E-0010 -0.10691E-0010 -0.61294E-0011
  0.57558E+0002 -0.26810E+0004 -0.16911E-0010 -0.11134E-0010 -0.62789E-0011
  0.16667E+0003 -0.26787E+0004 -0.16035E-0010 -0.10634E-0010 -0.71617E-0011
  0.27578E+0003 -0.26765E+0004 -0.12492E-0010 -0.73212E-0011 -0.84029E-0011
  0.33333E+0003 -0.26753E+0004 -0.90672E-0011 -0.41137E-0011 -0.88889E-0011
  0.33333E+0003 -0.30000E+0004 -0.17760E-0010 -0.14805E-0010 -0.97171E-0011
  0.39089E+0003 -0.30000E+0004 -0.16123E-0010 -0.12897E-0010 -0.97966E-0011
  0.50000E+0003 -0.30000E+0004 -0.10292E-0010 -0.68801E-0011 -0.89788E-0011
  0.60911E+0003 -0.30000E+0004  0.74955E-0013  0.30445E-0011 -0.63794E-0011
  0.66667E+0003 -0.30000E+0004  0.76908E-0011  0.10119E-0010 -0.41291E-0011
  0.33333E+0003 -0.29439E+0004 -0.16592E-0010 -0.13237E-0010 -0.98390E-0011
  0.39089E+0003 -0.29438E+0004 -0.14499E-0010 -0.10946E-0010 -0.10068E-0010
  0.50000E+0003 -0.29435E+0004 -0.74763E-0011 -0.39413E-0011 -0.94120E-0011
  0.60911E+0003 -0.29433E+0004  0.44004E-0011  0.72487E-0011 -0.69348E-0011
  0.66667E+0003 -0.29431E+0004  0.12883E-0010  0.15041E-0010 -0.47466E-0011
  0.33333E+0003 -0.28377E+0004 -0.13695E-0010 -0.97385E-0011 -0.93809E-0011
  0.39089E+0003 -0.28373E+0004 -0.10672E-0010 -0.67097E-0011 -0.97841E-0011
  0.50000E+0003 -0.28365E+0004 -0.13531E-0011  0.21615E-0011 -0.93760E-0011
  0.60911E+0003 -0.28357E+0004  0.13353E-0010  0.15631E-0010 -0.70582E-0011
  0.66667E+0003 -0.28353E+0004  0.23458E-0010  0.24706E-0010 -0.49215E-0011
  0.33333E+0003 -0.27314E+0004 -0.10621E-0010 -0.60724E-0011 -0.89192E-0011
  0.39089E+0003 -0.27307E+0004 -0.65151E-0011 -0.21972E-0011 -0.92635E-0011
  0.50000E+0003 -0.27295E+0004  0.52411E-0011  0.86119E-0011 -0.88166E-0011
  0.60911E+0003 -0.27282E+0004  0.22801E-0010  0.24277E-0010 -0.64252E-0011
  0.66667E+0003 -0.27275E+0004  0.34515E-0010  0.34540E-0010 -0.42010E-0011
  0.33333E+0003 -0.26753E+0004 -0.90672E-0011 -0.41137E-0011 -0.88889E-0011
  0.39089E+0003 -0.26745E+0004 -0.43530E-0011  0.24597E-0012 -0.91380E-0011
  0.50000E+0003 -0.26730E+0004  0.87362E-0011  0.12089E-0010 -0.85275E-0011
  0.60911E+0003 -0.26714E+0004  0.27814E-0010  0.28874E-0010 -0.59642E-0011
  0.66667E+0003 -0.26706E+0004  0.40360E-0010  0.39720E-0010 -0.36373E-0011
  0.66667E+0003 -0.30000E+0004  0.76908E-0011  0.10119E-0010 -0.41291E-0011
  0.72422E+0003 -0.30000E+0004  0.16910E-0010  0.18538E-0010 -0.11788E-0011
  0.83333E+0003 -0.30000E+0004  0.38890E-0010  0.38243E-0010  0.64627E-0011
  0.94244E+0003 -0.30000E+0004  0.66386E-0010  0.62360E-0010  0.16920E-0010
  0.10000E+0004 -0.30000E+0004  0.82711E-0010  0.76456E-0010  0.23531E-0010
  0.66667E+0003 -0.29431E+0004  0.12883E-0010  0.15041E-0010 -0.47466E-0011
  0.72422E+0003 -0.29431E+0004  0.22981E-0010  0.24178E-0010 -0.18510E-0011
  0.83333E+0003 -0.29430E+0004  0.46556E-0010  0.45128E-0010  0.57497E-0011
  0.94244E+0003 -0.29428E+0004  0.75279E-0010  0.70100E-0010  0.16235E-0010
  0.10000E+0004 -0.29428E+0004  0.91974E-0010  0.84366E-0010  0.22896E-0010
  0.66667E+0003 -0.28353E+0004  0.23458E-0010  0.24706E-0010 -0.49215E-0011
  0.72422E+0003 -0.28351E+0004  0.35170E-0010  0.35087E-0010 -0.20605E-0011
  0.83333E+0003 -0.28348E+0004  0.61574E-0010  0.58099E-0010  0.55423E-0011
  0.94244E+0003 -0.28345E+0004  0.92301E-0010  0.84270E-0010  0.16125E-0010
  0.10000E+0004 -0.28343E+0004  0.10948E-0009  0.98610E-0010  0.22883E-0010
  0.66667E+0003 -0.27275E+0004  0.34515E-0010  0.34540E-0010 -0.42010E-0011
  0.72422E+0003 -0.27272E+0004  0.47793E-0010  0.46022E-0010 -0.12390E-0011
  0.83333E+0003 -0.27267E+0004  0.76857E-0010  0.70720E-0010  0.66148E-0011
  0.94244E+0003 -0.27261E+0004  0.10930E-0009  0.97572E-0010  0.17512E-0010
  0.10000E+0004 -0.27258E+0004  0.12679E-0009  0.11167E-0009  0.24466E-0010
  0.66667E+0003 -0.26706E+0004  0.40360E-0010  0.39720E-0010 -0.36373E-0011
  0.72422E+0003 -0.26703E+0004  0.54452E-0010  0.51732E-0010 -0.55145E-0012
  0.83333E+0003 -0.26696E+0004  0.84867E-0010  0.77175E-0010  0.75642E-0011
  0.94244E+0003 -0.26690E+0004  0.11815E-0009  0.10420E-0009  0.18758E-0010
  0.10000E+0004 -0.26686E+0004  0.13576E-0009  0.11806E-0009  0.25881E-0010
  0.10000E+0004 -0.30000E+0004  0.82711E-0010  0.76456E-0010  0.23531E-0010
  0.10576E+0004 -0.30000E+0004  0.99866E-0010  0.91052E-0010  0.30824E-0010
  0.11667E+0004 -0.30000E+0004  0.13309E-0009  0.11870E-0009  0.46072E-0010
  0.12758E+0004 -0.30000E+0004  0.16382E-0009  0.14310E-0009  0.62218E-0010
  0.13333E+0004 -0.30000E+0004  0.17738E-0009  0.15315E-0009  0.70585E-0010
  0.10000E+0004 -0.29428E+0004  0.91974E-0010  0.84366E-0010  0.22896E-0010
  0.10576E+0004 -0.29427E+0004  0.10926E-0009  0.98906E-0010  0.30281E-0010
  0.11667E+0004 -0.29425E+0004  0.14180E-0009  0.12556E-0009  0.45818E-0010
  0.12758E+0004 -0.29424E+0004  0.17041E-0009  0.14760E-0009  0.62444E-0010
  0.13333E+0004 -0.29423E+0004  0.18219E-0009  0.15580E-0009  0.71164E-0010
  0.10000E+0004 -0.28343E+0004  0.10948E-0009  0.98610E-0010  0.22883E-0010
  0.10576E+0004 -0.28341E+0004  0.12673E-0009  0.11272E-0009  0.30395E-0010
  0.11667E+0004 -0.28336E+0004  0.15742E-0009  0.13689E-0009  0.46325E-0010
  0.12758E+0004 -0.28332E+0004  0.18135E-0009  0.15389E-0009  0.63566E-0010
  0.13333E+0004 -0.28330E+0004  0.18942E-0009  0.15830E-0009  0.72704E-0010
  0.10000E+0004 -0.27258E+0004  0.12679E-0009  0.11167E-0009  0.24466E-0010
  0.10576E+0004 -0.27254E+0004  0.14380E-0009  0.12503E-0009  0.32178E-0010
  0.11667E+0004 -0.27247E+0004  0.17219E-0009  0.14606E-0009  0.48545E-0010
  0.12758E+0004 -0.27240E+0004  0.19099E-0009  0.15743E-0009  0.66249E-0010
  0.13333E+0004 -0.27236E+0004  0.19513E-0009  0.15783E-0009  0.75631E-0010
  0.10000E+0004 -0.26686E+0004  0.13576E-0009  0.11806E-0009  0.25881E-0010
  0.10576E+0004 -0.26681E+0004  0.15261E-0009  0.13090E-0009  0.33780E-0010
  0.11667E+0004 -0.26673E+0004  0.17972E-0009  0.15008E-0009  0.50473E-0010
  0.12758E+0004 -0.26664E+0004  0.19577E-0009  0.15831E-0009  0.68446E-0010
  0.13333E+0004 -0.26659E+0004  0.19781E-0009  0.15655E-0009  0.77933E-0010
  0.13333E+0004 -0.30000E+0004  0.17738E-0009  0.15315E-0009  0.70585E-0010
  0.13909E+0004 -0.30000E+0004  0.18808E-0009  0.16034E-0009  0.78508E-0010
  0.15000E+0004 -0.30000E+0004  0.19758E-0009  0.16344E-0009  0.91222E-0010
  0.16091E+0004 -0.30000E+0004  0.18850E-0009  0.14890E-0009  0.99178E-0010
  0.16667E+0004 -0.30000E+0004  0.17472E-0009  0.13285E-0009  0.10079E-0009
  0.13333E+0004 -0.29423E+0004  0.18219E-0009  0.15580E-0009  0.71164E-0010
  0.13909E+0004 -0.29422E+0004  0.19065E-0009  0.16070E-0009  0.79483E-0010
  0.15000E+0004 -0.29420E+0004  0.19464E-0009  0.15837E-0009  0.93116E-0010
  0.16091E+0004 -0.29418E+0004  0.17872E-0009  0.13725E-0009  0.10215E-0009
  0.16667E+0004 -0.29417E+0004  0.16098E-0009  0.11744E-0009  0.10436E-0009
  0.13333E+0004 -0.28330E+0004  0.18942E-0009  0.15830E-0009  0.72704E-0010
  0.13909E+0004 -0.28326E+0004  0.19330E-0009  0.15867E-0009  0.81516E-0010
  0.15000E+0004 -0.28320E+0004  0.18639E-0009  0.14585E-0009  0.96256E-0010
  0.16091E+0004 -0.28314E+0004  0.15732E-0009  0.11249E-0009  0.10659E-0009
  0.16667E+0004 -0.28311E+0004  0.13212E-0009  0.85922E-0010  0.10950E-0009
  0.13333E+0004 -0.27236E+0004  0.19513E-0009  0.15783E-0009  0.75631E-0010
  0.13909E+0004 -0.27231E+0004  0.19423E-0009  0.15351E-0009  0.84692E-0010
  0.15000E+0004 -0.27221E+0004  0.17617E-0009  0.13022E-0009  0.99870E-0010
  0.16091E+0004 -0.27211E+0004  0.13394E-0009  0.85140E-0010  0.11055E-0009
  0.16667E+0004 -0.27206E+0004  0.10142E-0009  0.52333E-0010  0.11357E-0009
  0.13333E+0004 -0.26659E+0004  0.19781E-0009  0.15655E-0009  0.77933E-0010
  0.13909E+0004 -0.26653E+0004  0.19440E-0009  0.14973E-0009  0.87081E-0010
  0.15000E+0004 -0.26641E+0004  0.17053E-0009  0.12100E-0009  0.10232E-0009
  0.16091E+0004 -0.26629E+0004  0.12147E-0009  0.69990E-0010  0.11286E-0009
  0.16667E+0004 -0.26623E+0004  0.85171E-0010  0.34113E-0010  0.11570E-0009
  0.16667E+0004 -0.30000E+0004  0.17472E-0009  0.13285E-0009  0.10079E-0009
  0.17242E+0004 -0.30000E+0004  0.15413E-0009  0.11056E-0009  0.10025E-0009
  0.18333E+0004 -0.30000E+0004  0.95918E-0010  0.50927E-0010  0.92751E-0010
  0.19424E+0004 -0.30000E+0004  0.13739E-0010 -0.29778E-0010  0.76120E-0010
  0.20000E+0004 -0.30000E+0004 -0.37898E-0010 -0.79343E-0010  0.63653E-0010
  0.16667E+0004 -0.29417E+0004  0.16098E-0009  0.11744E-0009  0.10436E-0009
  0.17242E+0004 -0.29416E+0004  0.13636E-0009  0.91400E-0010  0.10443E-0009
  0.18333E+0004 -0.29413E+0004  0.70745E-0010  0.25064E-0010  0.97942E-0010
  0.19424E+0004 -0.29411E+0004 -0.17569E-0010 -0.60841E-0010  0.81966E-0010
  0.20000E+0004 -0.29409E+0004 -0.71554E-0010 -0.11216E-0009  0.69608E-0010
  0.16667E+0004 -0.28311E+0004  0.13212E-0009  0.85922E-0010  0.10950E-0009
  0.17242E+0004 -0.28308E+0004  0.10001E-0009  0.53213E-0010  0.11029E-0009
  0.18333E+0004 -0.28300E+0004  0.21027E-0010 -0.24513E-0010  0.10492E-0009
  0.19424E+0004 -0.28293E+0004 -0.77821E-0010 -0.11845E-0009  0.89483E-0010
  0.20000E+0004 -0.28289E+0004 -0.13556E-0009 -0.17197E-0009  0.77002E-0010
  0.16667E+0004 -0.27206E+0004  0.10142E-0009  0.52333E-0010  0.11357E-0009
  0.17242E+0004 -0.27200E+0004  0.62003E-0010  0.13642E-0010  0.11437E-0009
  0.18333E+0004 -0.27188E+0004 -0.29724E-0010 -0.73696E-0010  0.10871E-0009
  0.19424E+0004 -0.27176E+0004 -0.13825E-0009 -0.17338E-0009  0.92309E-0010
  0.20000E+0004 -0.27170E+0004 -0.19923E-0009 -0.22777E-0009  0.78924E-0010
  0.16667E+0004 -0.26623E+0004  0.85171E-0010  0.34113E-0010  0.11570E-0009
  0.17242E+0004 -0.26615E+0004  0.42003E-0010 -0.74432E-0011  0.11623E-0009
  0.18333E+0004 -0.26601E+0004 -0.56257E-0010 -0.99161E-0010  0.10978E-0009
  0.19424E+0004 -0.26587E+0004 -0.16973E-0009 -0.20104E-0009  0.92096E-0010
  0.20000E+0004 -0.26579E+0004 -0.23237E-0009 -0.25541E-0009  0.77803E-0010
  0.20000E+0004 -0.30000E+0004 -0.37898E-0010 -0.79343E-0010  0.63653E-0010
  0.20576E+0004 -0.30000E+0004 -0.93932E-0010 -0.13231E-0009  0.48749E-0010
  0.21667E+0004 -0.30000E+0004 -0.20733E-0009 -0.23714E-0009  0.14556E-0010
  0.22758E+0004 -0.30000E+0004 -0.32056E-0009 -0.33798E-0009 -0.25847E-0010
  0.23333E+0004 -0.30000E+0004 -0.37595E-0009 -0.38525E-0009 -0.48903E-0010
  0.20000E+0004 -0.29409E+0004 -0.71554E-0010 -0.11216E-0009  0.69608E-0010
  0.20576E+0004 -0.29408E+0004 -0.12917E-0009 -0.16603E-0009  0.54586E-0010
  0.21667E+0004 -0.29404E+0004 -0.24295E-0009 -0.26969E-0009  0.19403E-0010
  0.22758E+0004 -0.29401E+0004 -0.35273E-0009 -0.36519E-0009 -0.23200E-0010
  0.23333E+0004 -0.29399E+0004 -0.40474E-0009 -0.40792E-0009 -0.47971E-0010
  0.20000E+0004 -0.28289E+0004 -0.13556E-0009 -0.17197E-0009  0.77002E-0010
  0.20576E+0004 -0.28284E+0004 -0.19538E-0009 -0.22635E-0009  0.61505E-0010
  0.21667E+0004 -0.28275E+0004 -0.30835E-0009 -0.32553E-0009  0.24106E-0010
  0.22758E+0004 -0.28265E+0004 -0.41029E-0009 -0.40890E-0009 -0.22803E-0010
  0.23333E+0004 -0.28260E+0004 -0.45541E-0009 -0.44222E-0009 -0.50795E-0010
  0.20000E+0004 -0.27170E+0004 -0.19923E-0009 -0.22777E-0009  0.78924E-0010
  0.20576E+0004 -0.27161E+0004 -0.26075E-0009 -0.28129E-0009  0.62200E-0010
  0.21667E+0004 -0.27146E+0004 -0.37207E-0009 -0.37350E-0009  0.21351E-0010
  0.22758E+0004 -0.27130E+0004 -0.46568E-0009 -0.44278E-0009 -0.30696E-0010
  0.23333E+0004 -0.27122E+0004 -0.50383E-0009 -0.46602E-0009 -0.62097E-0010
  0.20000E+0004 -0.26579E+0004 -0.23237E-0009 -0.25541E-0009  0.77803E-0010
  0.20576E+0004 -0.26569E+0004 -0.29476E-0009 -0.30800E-0009  0.60007E-0010
  0.21667E+0004 -0.26550E+0004 -0.40529E-0009 -0.39571E-0009  0.16551E-0010
  0.22758E+0004 -0.26531E+0004 -0.49474E-0009 -0.45699E-0009 -0.38807E-0010
  0.23333E+0004 -0.26521E+0004 -0.52943E-0009 -0.47478E-0009 -0.72213E-0010
  0.23333E+0004 -0.30000E+0004 -0.37595E-0009 -0.38525E-0009 -0.48903E-0010
  0.23909E+0004 -0.30000E+0004 -0.42590E-0009 -0.42597E-0009 -0.72688E-0010
  0.25000E+0004 -0.30000E+0004 -0.49937E-0009 -0.47882E-0009 -0.11853E-0009
  0.26091E+0004 -0.30000E+0004 -0.53694E-0009 -0.49162E-0009 -0.16360E-0009
  0.26667E+0004 -0.30000E+0004 -0.54006E-0009 -0.48002E-0009 -0.18649E-0009
  0.23333E+0004 -0.29399E+0004 -0.40474E-0009 -0.40792E-0009 -0.47971E-0010
  0.23909E+0004 -0.29397E+0004 -0.45036E-0009 -0.44304E-0009 -0.73870E-0010
  0.25000E+0004 -0.29393E+0004 -0.51337E-0009 -0.48266E-0009 -0.12476E-0009
  0.26091E+0004 -0.29388E+0004 -0.53862E-0009 -0.48011E-0009 -0.17600E-0009
  0.26667E+0004 -0.29386E+0004 -0.53504E-0009 -0.46015E-0009 -0.20238E-0009
  0.23333E+0004 -0.28260E+0004 -0.45541E-0009 -0.44222E-0009 -0.50795E-0010
  0.23909E+0004 -0.28254E+0004 -0.49248E-0009 -0.46609E-0009 -0.80601E-0010
  0.25000E+0004 -0.28241E+0004 -0.53557E-0009 -0.48039E-0009 -0.14063E-0009
  0.26091E+0004 -0.28229E+0004 -0.53823E-0009 -0.44977E-0009 -0.20268E-0009
  0.26667E+0004 -0.28222E+0004 -0.52265E-0009 -0.41514E-0009 -0.23505E-0009
  0.23333E+0004 -0.27122E+0004 -0.50383E-0009 -0.46602E-0009 -0.62097E-0010
  0.23909E+0004 -0.27111E+0004 -0.53244E-0009 -0.47832E-0009 -0.95812E-0010
  0.25000E+0004 -0.27090E+0004 -0.55624E-0009 -0.46774E-0009 -0.16429E-0009
  0.26091E+0004 -0.27069E+0004 -0.53738E-0009 -0.41115E-0009 -0.23537E-0009
  0.26667E+0004 -0.27058E+0004 -0.51044E-0009 -0.36362E-0009 -0.27228E-0009
  0.23333E+0004 -0.26521E+0004 -0.52943E-0009 -0.47478E-0009 -0.72213E-0010
  0.23909E+0004 -0.26508E+0004 -0.55384E-0009 -0.48096E-0009 -0.10808E-0009
  0.25000E+0004 -0.26482E+0004 -0.56799E-0009 -0.45767E-0009 -0.18078E-0009
  0.26091E+0004 -0.26457E+0004 -0.53828E-0009 -0.38838E-0009 -0.25578E-0009
  0.26667E+0004 -0.26444E+0004 -0.50554E-0009 -0.33480E-0009 -0.29434E-0009
  0.26667E+0004 -0.30000E+0004 -0.54006E-0009 -0.48002E-0009 -0.18649E-0009
  0.27242E+0004 -0.30000E+0004 -0.53118E-0009 -0.45533E-0009 -0.20850E-0009
  0.28333E+0004 -0.30000E+0004 -0.48236E-0009 -0.37389E-0009 -0.24735E-0009
  0.29424E+0004 -0.30000E+0004 -0.39703E-0009 -0.25350E-0009 -0.28174E-0009
  0.30000E+0004 -0.30000E+0004 -0.34079E-0009 -0.17845E-0009 -0.29775E-0009
  0.26667E+0004 -0.29386E+0004 -0.53504E-0009 -0.46015E-0009 -0.20238E-0009
  0.27242E+0004 -0.29383E+0004 -0.51968E-0009 -0.42738E-0009 -0.22795E-0009
  0.28333E+0004 -0.29378E+0004 -0.45997E-0009 -0.33240E-0009 -0.27307E-0009
  0.29424E+0004 -0.29373E+0004 -0.36680E-0009 -0.20268E-0009 -0.31213E-0009
  0.30000E+0004 -0.29371E+0004 -0.30798E-0009 -0.12498E-0009 -0.32953E-0009
  0.26667E+0004 -0.28222E+0004 -0.52265E-0009 -0.41514E-0009 -0.23505E-0009
  0.27242E+0004 -0.28214E+0004 -0.49580E-0009 -0.36853E-0009 -0.26651E-0009
  0.28333E+0004 -0.28200E+0004 -0.41717E-0009 -0.25177E-0009 -0.32136E-0009
  0.29424E+0004 -0.28185E+0004 -0.31060E-0009 -0.10907E-0009 -0.36622E-0009
  0.30000E+0004 -0.28178E+0004 -0.24732E-0009 -0.28996E-0010 -0.38422E-0009
  0.26667E+0004 -0.27058E+0004 -0.51044E-0009 -0.36362E-0009 -0.27228E-0009
  0.27242E+0004 -0.27045E+0004 -0.47272E-0009 -0.30534E-0009 -0.30780E-0009
  0.28333E+0004 -0.27021E+0004 -0.37602E-0009 -0.17183E-0009 -0.36788E-0009
  0.29424E+0004 -0.26998E+0004 -0.25598E-0009 -0.21858E-0010 -0.41279E-0009
  0.30000E+0004 -0.26985E+0004 -0.18770E-0009  0.57571E-0010 -0.42800E-0009
  0.26667E+0004 -0.26444E+0004 -0.50554E-0009 -0.33480E-0009 -0.29434E-0009
  0.27242E+0004 -0.26429E+0004 -0.46220E-0009 -0.27126E-0009 -0.33106E-0009
  0.28333E+0004 -0.26400E+0004 -0.35583E-0009 -0.13088E-0009 -0.39156E-0009
  0.29424E+0004 -0.26371E+0004 -0.22800E-0009  0.20828E-0010 -0.43361E-0009
  0.30000E+0004 -0.26356E+0004 -0.15647E-0009  0.98882E-0010 -0.44569E-0009
  0.30000E+0004 -0.30000E+0004 -0.34079E-0009 -0.17845E-0009 -0.29775E-0009
  0.30576E+0004 -0.30000E+0004 -0.27936E-0009 -0.98499E-0010 -0.31203E-0009
  0.31667E+0004 -0.30000E+0004 -0.15656E-0009  0.56591E-0010 -0.33322E-0009
  0.32758E+0004 -0.30000E+0004 -0.38232E-0010  0.19973E-0009 -0.34408E-0009
  0.33333E+0004 -0.30000E+0004  0.17716E-0010  0.26396E-0009 -0.34424E-0009
  0.30000E+0004 -0.29371E+0004 -0.30798E-0009 -0.12498E-0009 -0.32953E-0009
  0.30576E+0004 -0.29369E+0004 -0.24513E-0009 -0.44253E-0010 -0.34414E-0009
  0.31667E+0004 -0.29365E+0004 -0.12259E-0009  0.10713E-0009 -0.36268E-0009
  0.32758E+0004 -0.29361E+0004 -0.74753E-0011  0.24011E-0009 -0.36589E-0009
  0.33333E+0004 -0.29359E+0004  0.46110E-0010  0.29680E-0009 -0.35991E-0009
  0.30000E+0004 -0.28178E+0004 -0.24732E-0009 -0.28996E-0010 -0.38422E-0009
  0.30576E+0004 -0.28172E+0004 -0.18190E-0009  0.50617E-0010 -0.39728E-0009
  0.31667E+0004 -0.28161E+0004 -0.58910E-0010  0.19063E-0009 -0.40607E-0009
  0.32758E+0004 -0.28151E+0004  0.52640E-0010  0.30143E-0009 -0.38986E-0009
  0.33333E+0004 -0.28145E+0004  0.10370E-0009  0.34311E-0009 -0.36980E-0009
  0.30000E+0004 -0.26985E+0004 -0.18770E-0009  0.57571E-0010 -0.42800E-0009
  0.30576E+0004 -0.26976E+0004 -0.11875E-0009  0.13333E-0009 -0.43598E-0009
  0.31667E+0004 -0.26958E+0004  0.76867E-0011  0.25779E-0009 -0.42839E-0009
  0.32758E+0004 -0.26940E+0004  0.11999E-0009  0.34438E-0009 -0.38702E-0009
  0.33333E+0004 -0.26931E+0004  0.17112E-0009  0.37106E-0009 -0.35059E-0009
  0.30000E+0004 -0.26356E+0004 -0.15647E-0009  0.98882E-0010 -0.44569E-0009
  0.30576E+0004 -0.26344E+0004 -0.84874E-0010  0.17168E-0009 -0.44934E-0009
  0.31667E+0004 -0.26323E+0004  0.45189E-0010  0.28670E-0009 -0.43022E-0009
  0.32758E+0004 -0.26302E+0004  0.15990E-0009  0.36021E-0009 -0.37348E-0009
  0.33333E+0004 -0.26290E+0004  0.21209E-0009  0.37926E-0009 -0.32780E-0009
  0.33333E+0004 -0.30000E+0004  0.17716E-0010  0.26396E-0009 -0.34424E-0009
  0.33909E+0004 -0.30000E+0004  0.67137E-0010  0.31727E-0009 -0.33957E-0009
  0.35000E+0004 -0.30000E+0004  0.13933E-0009  0.38194E-0009 -0.31463E-0009
  0.36091E+0004 -0.30000E+0004  0.18181E-0009  0.39333E-0009 -0.26390E-0009
  0.36667E+0004 -0.30000E+0004  0.19327E-0009  0.37763E-0009 -0.22508E-0009
  0.33333E+0004 -0.29359E+0004  0.46110E-0010  0.29680E-0009 -0.35991E-0009
  0.33909E+0004 -0.29358E+0004  0.93058E-0010  0.34147E-0009 -0.34772E-0009
  0.35000E+0004 -0.29356E+0004  0.16140E-0009  0.38811E-0009 -0.30524E-0009
  0.36091E+0004 -0.29354E+0004  0.20271E-0009  0.38190E-0009 -0.23412E-0009
  0.36667E+0004 -0.29353E+0004  0.21512E-0009  0.35815E-0009 -0.18416E-0009
  0.33333E+0004 -0.28145E+0004  0.10370E-0009  0.34311E-0009 -0.36980E-0009
  0.33909E+0004 -0.28142E+0004  0.14821E-0009  0.37132E-0009 -0.34119E-0009
  0.35000E+0004 -0.28136E+0004  0.21401E-0009  0.38567E-0009 -0.26275E-0009
  0.36091E+0004 -0.28129E+0004  0.25757E-0009  0.35052E-0009 -0.15278E-0009
  0.36667E+0004 -0.28126E+0004  0.27363E-0009  0.31471E-0009 -0.82875E-0010
  0.33333E+0004 -0.26931E+0004  0.17112E-0009  0.37106E-0009 -0.35059E-0009
  0.33909E+0004 -0.26925E+0004  0.21583E-0009  0.38371E-0009 -0.30410E-0009
  0.35000E+0004 -0.26915E+0004  0.28362E-0009  0.36976E-0009 -0.18944E-0009
  0.36091E+0004 -0.26905E+0004  0.33250E-0009  0.31240E-0009 -0.44322E-0010
  0.36667E+0004 -0.26899E+0004  0.35289E-0009  0.26895E-0009  0.41856E-0010
  0.33333E+0004 -0.26290E+0004  0.21209E-0009  0.37926E-0009 -0.32780E-0009
  0.33909E+0004 -0.26284E+0004  0.25778E-0009  0.38431E-0009 -0.27175E-0009
  0.35000E+0004 -0.26271E+0004  0.32780E-0009  0.35745E-0009 -0.13905E-0009
  0.36091E+0004 -0.26259E+0004  0.37971E-0009  0.29135E-0009  0.21715E-0010
  0.36667E+0004 -0.26252E+0004  0.40204E-0009  0.24573E-0009  0.11425E-0009
  0.36667E+0004 -0.30000E+0004  0.19327E-0009  0.37763E-0009 -0.22508E-0009
  0.37242E+0004 -0.30000E+0004  0.19864E-0009  0.34810E-0009 -0.17726E-0009
  0.38333E+0004 -0.30000E+0004  0.19804E-0009  0.26010E-0009 -0.61090E-0010
  0.39424E+0004 -0.30000E+0004  0.19478E-0009  0.14390E-0009  0.87674E-0010
  0.40000E+0004 -0.30000E+0004  0.19691E-0009  0.77894E-0010  0.17806E-0009
  0.36667E+0004 -0.29353E+0004  0.21512E-0009  0.35815E-0009 -0.18416E-0009
  0.37242E+0004 -0.29351E+0004  0.22269E-0009  0.32194E-0009 -0.12540E-0009
  0.38333E+0004 -0.29349E+0004  0.22968E-0009  0.22634E-0009  0.93584E-0011
  0.39424E+0004 -0.29346E+0004  0.23795E-0009  0.11058E-0009  0.17161E-0009
  0.40000E+0004 -0.29345E+0004  0.24728E-0009  0.48259E-0010  0.26623E-0009
  0.36667E+0004 -0.28126E+0004  0.27363E-0009  0.31471E-0009 -0.82875E-0010
  0.37242E+0004 -0.28122E+0004  0.28667E-0009  0.26958E-0009 -0.56122E-0011
  0.38333E+0004 -0.28115E+0004  0.30855E-0009  0.16754E-0009  0.15741E-0009
  0.39424E+0004 -0.28107E+0004  0.33606E-0009  0.60737E-0010  0.33486E-0009
  0.40000E+0004 -0.28103E+0004  0.35634E-0009  0.94282E-0011  0.43100E-0009
  0.36667E+0004 -0.26899E+0004  0.35289E-0009  0.26895E-0009  0.41856E-0010
  0.37242E+0004 -0.26893E+0004  0.37130E-0009  0.21971E-0009  0.13287E-0009
  0.38333E+0004 -0.26880E+0004  0.40545E-0009  0.12083E-0009  0.31232E-0009
  0.39424E+0004 -0.26868E+0004  0.44638E-0009  0.31949E-0010  0.49065E-0009
  0.40000E+0004 -0.26861E+0004  0.47345E-0009 -0.43761E-0011  0.58034E-0009
  0.36667E+0004 -0.26252E+0004  0.40204E-0009  0.24573E-0009  0.11425E-0009
  0.37242E+0004 -0.26244E+0004  0.42263E-0009  0.19627E-0009  0.20994E-0009
  0.38333E+0004 -0.26229E+0004  0.46119E-0009  0.10272E-0009  0.39238E-0009
  0.39424E+0004 -0.26214E+0004  0.50633E-0009  0.26458E-0010  0.56524E-0009
  0.40000E+0004 -0.26206E+0004  0.53528E-0009 -0.68165E-0012  0.64864E-0009
  0.40000E+0004 -0.30000E+0004  0.19691E-0009  0.77894E-0010  0.17806E-0009
  0.40576E+0004 -0.30000E+0004  0.20432E-0009  0.12534E-0010  0.27551E-0009
  0.41667E+0004 -0.30000E+0004  0.23914E-0009 -0.98512E-0010  0.47511E-0009
  0.42758E+0004 -0.30000E+0004  0.30841E-0009 -0.17729E-0009  0.68577E-0009
  0.43333E+0004 -0.30000E+0004  0.36047E-0009 -0.20066E-0009  0.79753E-0009
  0.40000E+0004 -0.29345E+0004  0.24728E-0009  0.48259E-0010  0.26623E-0009
  0.40576E+0004 -0.29344E+0004  0.26231E-0009 -0.11030E-0010  0.36559E-0009
  0.41667E+0004 -0.29341E+0004  0.31145E-0009 -0.10477E-0009  0.56187E-0009
  0.42758E+0004 -0.29338E+0004  0.39271E-0009 -0.16052E-0009  0.75995E-0009
  0.43333E+0004 -0.29337E+0004  0.44924E-0009 -0.17043E-0009  0.86151E-0009
  0.40000E+0004 -0.28103E+0004  0.35634E-0009  0.94282E-0011  0.43100E-0009
  0.40576E+0004 -0.28099E+0004  0.38222E-0009 -0.34919E-0010  0.52704E-0009
  0.41667E+0004 -0.28091E+0004  0.44970E-0009 -0.91216E-0010  0.70357E-0009
  0.42758E+0004 -0.28084E+0004  0.54291E-0009 -0.10210E-0009  0.86552E-0009
  0.43333E+0004 -0.28079E+0004  0.60177E-0009 -0.87455E-0010  0.94235E-0009
  0.40000E+0004 -0.26861E+0004  0.47345E-0009 -0.43761E-0011  0.58034E-0009
  0.40576E+0004 -0.26855E+0004  0.50541E-0009 -0.30609E-0010  0.66529E-0009
  0.41667E+0004 -0.26842E+0004  0.58103E-0009 -0.46212E-0010  0.80873E-0009
  0.42758E+0004 -0.26829E+0004  0.67539E-0009 -0.13323E-0010  0.92469E-0009
  0.43333E+0004 -0.26822E+0004  0.73088E-0009  0.23403E-0010  0.97333E-0009
  0.40000E+0004 -0.26206E+0004  0.53528E-0009 -0.68165E-0012  0.64864E-0009
  0.40576E+0004 -0.26198E+0004  0.56872E-0009 -0.16437E-0010  0.72515E-0009
  0.41667E+0004 -0.26183E+0004  0.64543E-0009 -0.10090E-0010  0.84754E-0009
  0.42758E+0004 -0.26167E+0004  0.73755E-0009  0.44606E-0010  0.93768E-0009
  0.43333E+0004 -0.26159E+0004  0.78996E-0009  0.91578E-0010  0.97150E-0009
  0.43333E+0004 -0.30000E+0004  0.36047E-0009 -0.20066E-0009  0.79753E-0009
  0.43909E+0004 -0.30000E+0004  0.42329E-0009 -0.20958E-0009  0.90757E-0009
  0.45000E+0004 -0.30000E+0004  0.56978E-0009 -0.18319E-0009  0.11046E-0008
  0.46091E+0004 -0.30000E+0004  0.74437E-0009 -0.99657E-0010  0.12752E-0008
  0.46667E+0004 -0.30000E+0004  0.84301E-0009 -0.33775E-0010  0.13495E-0008
  0.43333E+0004 -0.29337E+0004  0.44924E-0009 -0.17043E-0009  0.86151E-0009
  0.43909E+0004 -0.29335E+0004  0.51468E-0009 -0.16575E-0009  0.95910E-0009
  0.45000E+0004 -0.29333E+0004  0.65965E-0009 -0.11510E-0009  0.11271E-0008
  0.46091E+0004 -0.29331E+0004  0.82171E-0009 -0.12774E-0010  0.12629E-0008
  0.46667E+0004 -0.29329E+0004  0.90833E-0009  0.59552E-0010  0.13168E-0008
  0.43333E+0004 -0.28079E+0004  0.60177E-0009 -0.87455E-0010  0.94235E-0009
  0.43909E+0004 -0.28076E+0004  0.66584E-0009 -0.59072E-0010  0.10119E-0008
  0.45000E+0004 -0.28069E+0004  0.79583E-0009  0.30559E-0010  0.11193E-0008
  0.46091E+0004 -0.28061E+0004  0.92208E-0009  0.15831E-0009  0.11864E-0008
  0.46667E+0004 -0.28058E+0004  0.97947E-0009  0.23656E-0009  0.12010E-0008
  0.43333E+0004 -0.26822E+0004  0.73088E-0009  0.23403E-0010  0.97333E-0009
  0.43909E+0004 -0.26816E+0004  0.78806E-0009  0.71743E-0010  0.10127E-0008
  0.45000E+0004 -0.26804E+0004  0.89277E-0009  0.19014E-0009  0.10586E-0008
  0.46091E+0004 -0.26792E+0004  0.97295E-0009  0.33008E-0009  0.10587E-0008
  0.46667E+0004 -0.26786E+0004  0.99549E-0009  0.40662E-0009  0.10350E-0008
  0.43333E+0004 -0.26159E+0004  0.78996E-0009  0.91578E-0010  0.97150E-0009
  0.43909E+0004 -0.26151E+0004  0.84225E-0009  0.14859E-0009  0.99544E-0009
  0.45000E+0004 -0.26137E+0004  0.93135E-0009  0.27760E-0009  0.10109E-0008
  0.46091E+0004 -0.26123E+0004  0.98468E-0009  0.41858E-0009  0.97787E-0009
  0.46667E+0004 -0.26115E+0004  0.98732E-0009  0.49130E-0009  0.93491E-0009
  0.46667E+0004 -0.30000E+0004  0.84301E-0009 -0.33775E-0010  0.13495E-0008
  0.47242E+0004 -0.30000E+0004  0.94241E-0009  0.45487E-0010  0.14095E-0008
  0.48333E+0004 -0.30000E+0004  0.11201E-0008  0.22623E-0009  0.14733E-0008
  0.49424E+0004 -0.30000E+0004  0.12583E-0008  0.43349E-0009  0.14502E-0008
  0.50000E+0004 -0.30000E+0004  0.13034E-0008  0.54696E-0009  0.13933E-0008
  0.46667E+0004 -0.29329E+0004  0.90833E-0009  0.59552E-0010  0.13168E-0008
  0.47242E+0004 -0.29327E+0004  0.99140E-0009  0.14237E-0009  0.13550E-0008
  0.48333E+0004 -0.29323E+0004  0.11247E-0008  0.32040E-0009  0.13736E-0008
  0.49424E+0004 -0.29319E+0004  0.11994E-0008  0.51176E-0009  0.12995E-0008
  0.50000E+0004 -0.29317E+0004  0.12031E-0008  0.61166E-0009  0.12130E-0008
  0.46667E+0004 -0.28058E+0004  0.97947E-0009  0.23656E-0009  0.12010E-0008
  0.47242E+0004 -0.28052E+0004  0.10251E-0008  0.31969E-0009  0.11971E-0008
  0.48333E+0004 -0.28040E+0004  0.10620E-0008  0.48060E-0009  0.11277E-0008
  0.49424E+0004 -0.28029E+0004  0.10045E-0008  0.63225E-0009  0.95193E-0009
  0.50000E+0004 -0.28023E+0004  0.92445E-0009  0.70290E-0009  0.80554E-0009
  0.46667E+0004 -0.26786E+0004  0.99549E-0009  0.40662E-0009  0.10350E-0008
  0.47242E+0004 -0.26776E+0004  0.99782E-0009  0.48243E-0009  0.98975E-0009
  0.48333E+0004 -0.26757E+0004  0.92685E-0009  0.61277E-0009  0.83123E-0009
  0.49424E+0004 -0.26738E+0004  0.72713E-0009  0.71456E-0009  0.54901E-0009
  0.50000E+0004 -0.26728E+0004  0.55942E-0009  0.75264E-0009  0.33909E-0009
  0.46667E+0004 -0.26115E+0004  0.98732E-0009  0.49130E-0009  0.93491E-0009
  0.47242E+0004 -0.26103E+0004  0.96511E-0009  0.56043E-0009  0.86831E-0009
  0.48333E+0004 -0.26081E+0004  0.83386E-0009  0.66995E-0009  0.66258E-0009
  0.49424E+0004 -0.26058E+0004  0.55642E-0009  0.74231E-0009  0.32259E-0009
  0.50000E+0004 -0.26046E+0004  0.34201E-0009  0.76236E-0009  0.78165E-0010
  0.50000E+0004 -0.30000E+0004  0.13034E-0008  0.54696E-0009  0.13933E-0008
  0.50576E+0004 -0.30000E+0004  0.13220E-0008  0.65976E-0009  0.12987E-0008
  0.51667E+0004 -0.30000E+0004  0.12634E-0008  0.85830E-0009  0.10006E-0008
  0.52758E+0004 -0.30000E+0004  0.10506E-0008  0.10184E-0008  0.52152E-0009
  0.53333E+0004 -0.30000E+0004  0.86553E-0009  0.10798E-0008  0.18880E-0009
  0.50000E+0004 -0.29317E+0004  0.12031E-0008  0.61166E-0009  0.12130E-0008
  0.50576E+0004 -0.29315E+0004  0.11750E-0008  0.70775E-0009  0.10871E-0008
  0.51667E+0004 -0.29310E+0004  0.10162E-0008  0.86779E-0009  0.72448E-0009
  0.52758E+0004 -0.29306E+0004  0.69441E-0009  0.98507E-0009  0.17714E-0009
  0.53333E+0004 -0.29303E+0004  0.45236E-0009  0.10241E-0008 -0.19131E-0009
  0.50000E+0004 -0.28023E+0004  0.92445E-0009  0.70290E-0009  0.80554E-0009
  0.50576E+0004 -0.28016E+0004  0.80409E-0009  0.76536E-0009  0.61537E-0009
  0.51667E+0004 -0.28003E+0004  0.45349E-0009  0.85304E-0009  0.12225E-0009
  0.52758E+0004 -0.27990E+0004 -0.63756E-0010  0.89537E-0009 -0.55697E-0009
  0.53333E+0004 -0.27983E+0004 -0.40049E-0009  0.89763E-0009 -0.98918E-0009
  0.50000E+0004 -0.26728E+0004  0.55942E-0009  0.75264E-0009  0.33909E-0009
  0.50576E+0004 -0.26717E+0004  0.34493E-0009  0.77972E-0009  0.81043E-0010
  0.51667E+0004 -0.26696E+0004 -0.19159E-0009  0.79673E-0009 -0.54659E-0009
  0.52758E+0004 -0.26674E+0004 -0.87994E-0009  0.77194E-0009 -0.13503E-0008
  0.53333E+0004 -0.26663E+0004 -0.12886E-0008  0.74365E-0009 -0.18346E-0008
  0.50000E+0004 -0.26046E+0004  0.34201E-0009  0.76236E-0009  0.78165E-0010
  0.50576E+0004 -0.26032E+0004  0.78529E-0010  0.77048E-0009 -0.21627E-0009
  0.51667E+0004 -0.26006E+0004 -0.55026E-0009  0.75135E-0009 -0.91342E-0009
  0.52758E+0004 -0.25980E+0004 -0.13148E-0008  0.69405E-0009 -0.17751E-0008
  0.53333E+0004 -0.25966E+0004 -0.17499E-0008  0.65168E-0009 -0.22790E-0008
  0.53333E+0004 -0.30000E+0004  0.86553E-0009  0.10798E-0008  0.18880E-0009
  0.53909E+0004 -0.30000E+0004  0.62663E-0009  0.11221E-0008 -0.20086E-0009
  0.55000E+0004 -0.30000E+0004  0.23652E-0010  0.11415E-0008 -0.10902E-0008
  0.56091E+0004 -0.30000E+0004 -0.76016E-0009  0.10759E-0008 -0.21483E-0008
  0.56667E+0004 -0.30000E+0004 -0.12324E-0008  0.10075E-0008 -0.27551E-0008
  0.53333E+0004 -0.29303E+0004  0.45236E-0009  0.10241E-0008 -0.19131E-0009
  0.53909E+0004 -0.29302E+0004  0.16046E-0009  0.10458E-0008 -0.61405E-0009
  0.55000E+0004 -0.29299E+0004 -0.52372E-0009  0.10338E-0008 -0.15546E-0008
  0.56091E+0004 -0.29296E+0004 -0.13464E-0008  0.95180E-0009 -0.26364E-0008
  0.56667E+0004 -0.29294E+0004 -0.18152E-0008  0.88206E-0009 -0.32391E-0008
  0.53333E+0004 -0.27983E+0004 -0.40049E-0009  0.89763E-0009 -0.98918E-0009
  0.53909E+0004 -0.27978E+0004 -0.77344E-0009  0.88634E-0009 -0.14655E-0008
  0.55000E+0004 -0.27969E+0004 -0.15551E-0008  0.82855E-0009 -0.24663E-0008
  0.56091E+0004 -0.27960E+0004 -0.23683E-0008  0.72795E-0009 -0.35257E-0008
  0.56667E+0004 -0.27955E+0004 -0.27768E-0008  0.66116E-0009 -0.40723E-0008
  0.53333E+0004 -0.26663E+0004 -0.12886E-0008  0.74365E-0009 -0.18346E-0008
  0.53909E+0004 -0.26655E+0004 -0.17121E-0008  0.70666E-0009 -0.23455E-0008
  0.55000E+0004 -0.26640E+0004 -0.25106E-0008  0.61794E-0009 -0.33474E-0008
  0.56091E+0004 -0.26625E+0004 -0.32067E-0008  0.51234E-0009 -0.42925E-0008
  0.56667E+0004 -0.26617E+0004 -0.34901E-0008  0.45400E-0009 -0.47222E-0008
  0.53333E+0004 -0.25966E+0004 -0.17499E-0008  0.65168E-0009 -0.22790E-0008
  0.53909E+0004 -0.25957E+0004 -0.21857E-0008  0.60333E-0009 -0.27975E-0008
  0.55000E+0004 -0.25938E+0004 -0.29589E-0008  0.50229E-0009 -0.37713E-0008
  0.56091E+0004 -0.25920E+0004 -0.35522E-0008  0.39695E-0009 -0.46173E-0008
  0.56667E+0004 -0.25911E+0004 -0.37472E-0008  0.34379E-0009 -0.49623E-0008
  0.56667E+0004 -0.30000E+0004 -0.12324E-0008  0.10075E-0008 -0.27551E-0008
  0.57242E+0004 -0.30000E+0004 -0.17321E-0008  0.91689E-0009 -0.33782E-0008
  0.58333E+0004 -0.30000E+0004 -0.27081E-0008  0.69565E-0009 -0.45511E-0008
  0.59424E+0004 -0.30000E+0004 -0.36293E-0008  0.42949E-0009 -0.56064E-0008
  0.60000E+0004 -0.30000E+0004 -0.40522E-0008  0.28154E-0009 -0.60703E-0008
  0.56667E+0004 -0.29294E+0004 -0.18152E-0008  0.88206E-0009 -0.32391E-0008
  0.57242E+0004 -0.29292E+0004 -0.22918E-0008  0.79558E-0009 -0.38441E-0008
  0.58333E+0004 -0.29289E+0004 -0.31626E-0008  0.59656E-0009 -0.49358E-0008
  0.59424E+0004 -0.29286E+0004 -0.38936E-0008  0.36841E-0009 -0.58411E-0008
  0.60000E+0004 -0.29284E+0004 -0.41826E-0008  0.24505E-0009 -0.61970E-0008
  0.56667E+0004 -0.27955E+0004 -0.27768E-0008  0.66116E-0009 -0.40723E-0008
  0.57242E+0004 -0.27950E+0004 -0.31503E-0008  0.58605E-0009 -0.45857E-0008
  0.58333E+0004 -0.27941E+0004 -0.37005E-0008  0.43094E-0009 -0.53969E-0008
  0.59424E+0004 -0.27931E+0004 -0.39523E-0008  0.26900E-0009 -0.58803E-0008
  0.60000E+0004 -0.27926E+0004 -0.39332E-0008  0.18585E-0009 -0.59613E-0008
  0.56667E+0004 -0.26617E+0004 -0.34901E-0008  0.45400E-0009 -0.47222E-0008
  0.57242E+0004 -0.26608E+0004 -0.36928E-0008  0.39410E-0009 -0.50766E-0008
  0.58333E+0004 -0.26592E+0004 -0.37966E-0008  0.28416E-0009 -0.54698E-0008
  0.59424E+0004 -0.26577E+0004 -0.34671E-0008  0.18099E-0009 -0.54000E-0008
  0.60000E+0004 -0.26568E+0004 -0.31043E-0008  0.13046E-0009 -0.51481E-0008
  0.56667E+0004 -0.25911E+0004 -0.37472E-0008  0.34379E-0009 -0.49623E-0008
  0.57242E+0004 -0.25900E+0004 -0.38383E-0008  0.29202E-0009 -0.52092E-0008
  0.58333E+0004 -0.25881E+0004 -0.36734E-0008  0.20399E-0009 -0.53395E-0008
  0.59424E+0004 -0.25862E+0004 -0.30217E-0008  0.12724E-0009 -0.49465E-0008
  0.60000E+0004 -0.25852E+0004 -0.24792E-0008  0.90498E-0010 -0.45102E-0008
  0.60000E+0004 -0.30000E+0004 -0.40522E-0008  0.28154E-0009 -0.60703E-0008
  0.60576E+0004 -0.30000E+0004 -0.44082E-0008  0.13363E-0009 -0.64439E-0008
  0.61667E+0004 -0.30000E+0004 -0.48376E-0008 -0.12765E-0009 -0.68400E-0008
  0.62758E+0004 -0.30000E+0004 -0.48652E-0008 -0.34244E-0009 -0.67417E-0008
  0.63333E+0004 -0.30000E+0004 -0.46942E-0008 -0.42987E-0009 -0.64665E-0008
  0.60000E+0004 -0.29284E+0004 -0.41826E-0008  0.24505E-0009 -0.61970E-0008
  0.60576E+0004 -0.29281E+0004 -0.43837E-0008  0.12347E-0009 -0.64436E-0008
  0.61667E+0004 -0.29276E+0004 -0.44730E-0008 -0.87764E-0010 -0.65522E-0008
  0.62758E+0004 -0.29270E+0004 -0.41248E-0008 -0.25910E-0009 -0.61236E-0008
  0.63333E+0004 -0.29268E+0004 -0.37540E-0008 -0.32887E-0009 -0.56669E-0008
  0.60000E+0004 -0.27926E+0004 -0.39332E-0008  0.18585E-0009 -0.59613E-0008
  0.60576E+0004 -0.27918E+0004 -0.37952E-0008  0.10592E-0009 -0.59023E-0008
  0.61667E+0004 -0.27903E+0004 -0.31907E-0008 -0.30574E-0010 -0.53729E-0008
  0.62758E+0004 -0.27887E+0004 -0.21480E-0008 -0.14319E-0009 -0.42857E-0008
  0.63333E+0004 -0.27879E+0004 -0.14398E-0008 -0.19274E-0009 -0.34986E-0008
  0.60000E+0004 -0.26568E+0004 -0.31043E-0008  0.13046E-0009 -0.51481E-0008
  0.60576E+0004 -0.26555E+0004 -0.26072E-0008  0.82274E-0010 -0.47365E-0008
  0.61667E+0004 -0.26530E+0004 -0.13306E-0008 -0.37695E-0011 -0.35291E-0008
  0.62758E+0004 -0.26504E+0004  0.29567E-0009 -0.86834E-0010 -0.18235E-0008
  0.63333E+0004 -0.26491E+0004  0.12450E-0008 -0.13240E-0009 -0.76372E-0009
  0.60000E+0004 -0.25852E+0004 -0.24792E-0008  0.90498E-0010 -0.45102E-0008
  0.60576E+0004 -0.25836E+0004 -0.18025E-0008  0.55072E-0010 -0.39103E-0008
  0.61667E+0004 -0.25805E+0004 -0.21503E-0009 -0.12955E-0010 -0.23631E-0008
  0.62758E+0004 -0.25775E+0004  0.16419E-0008 -0.89496E-0010 -0.38147E-0009
  0.63333E+0004 -0.25758E+0004  0.26658E-0008 -0.13749E-0009  0.78315E-0009
  0.63333E+0004 -0.30000E+0004 -0.46942E-0008 -0.42987E-0009 -0.64665E-0008
  0.63909E+0004 -0.30000E+0004 -0.43889E-0008 -0.49652E-0009 -0.60323E-0008
  0.65000E+0004 -0.30000E+0004 -0.34444E-0008 -0.56530E-0009 -0.47766E-0008
  0.66091E+0004 -0.30000E+0004 -0.20619E-0008 -0.56120E-0009 -0.30078E-0008
  0.66667E+0004 -0.30000E+0004 -0.11854E-0008 -0.53369E-0009 -0.19026E-0008
  0.63333E+0004 -0.29268E+0004 -0.37540E-0008 -0.32887E-0009 -0.56669E-0008
  0.63909E+0004 -0.29263E+0004 -0.32536E-0008 -0.38265E-0009 -0.50507E-0008
  0.65000E+0004 -0.29255E+0004 -0.19801E-0008 -0.44243E-0009 -0.34741E-0008
  0.66091E+0004 -0.29247E+0004 -0.35808E-0009 -0.45112E-0009 -0.14495E-0008
  0.66667E+0004 -0.29242E+0004  0.59586E-0009 -0.43911E-0009 -0.24847E-0009
  0.63333E+0004 -0.27879E+0004 -0.14398E-0008 -0.19274E-0009 -0.34986E-0008
  0.63909E+0004 -0.27867E+0004 -0.63191E-0009 -0.23478E-0009 -0.25724E-0008
  0.65000E+0004 -0.27843E+0004  0.10826E-0008 -0.30004E-0009 -0.52071E-0009
  0.66091E+0004 -0.27819E+0004  0.29011E-0008 -0.35135E-0009  0.17731E-0008
  0.66667E+0004 -0.27806E+0004  0.38432E-0008 -0.37611E-0009  0.30152E-0008
  0.63333E+0004 -0.26491E+0004  0.12450E-0008 -0.13240E-0009 -0.76372E-0009
  0.63909E+0004 -0.26470E+0004  0.22391E-0008 -0.17947E-0009  0.39054E-0009
  0.65000E+0004 -0.26430E+0004  0.41018E-0008 -0.28033E-0009  0.26940E-0008
  0.66091E+0004 -0.26391E+0004  0.57665E-0008 -0.39992E-0009  0.49638E-0008
  0.66667E+0004 -0.26370E+0004  0.65019E-0008 -0.47225E-0009  0.60746E-0008
  0.63333E+0004 -0.25758E+0004  0.26658E-0008 -0.13749E-0009  0.78315E-0009
  0.63909E+0004 -0.25733E+0004  0.36974E-0008 -0.19163E-0009  0.20103E-0008
  0.65000E+0004 -0.25685E+0004  0.55098E-0008 -0.31820E-0009  0.43387E-0008
  0.66091E+0004 -0.25637E+0004  0.69607E-0008 -0.47823E-0009  0.64753E-0008
  0.66667E+0004 -0.25612E+0004  0.75215E-0008 -0.57670E-0009  0.74532E-0008
  0.66667E+0004 -0.30000E+0004 -0.11854E-0008 -0.53369E-0009 -0.19026E-0008
  0.67242E+0004 -0.30000E+0004 -0.23065E-0009 -0.49100E-0009 -0.70722E-0009
  0.68333E+0004 -0.30000E+0004  0.17178E-0008 -0.38053E-0009  0.17183E-0008
  0.69424E+0004 -0.30000E+0004  0.37105E-0008 -0.24666E-0009  0.41883E-0008
  0.70000E+0004 -0.30000E+0004  0.47229E-0008 -0.17315E-0009  0.54417E-0008
  0.66667E+0004 -0.29242E+0004  0.59586E-0009 -0.43911E-0009 -0.24847E-0009
  0.67242E+0004 -0.29237E+0004  0.15916E-0008 -0.41751E-0009  0.10128E-0008
  0.68333E+0004 -0.29226E+0004  0.35001E-0008 -0.36018E-0009  0.34618E-0008
  0.69424E+0004 -0.29216E+0004  0.52945E-0008 -0.29278E-0009  0.58149E-0008
  0.70000E+0004 -0.29210E+0004  0.61413E-0008 -0.25781E-0009  0.69513E-0008
  0.66667E+0004 -0.27806E+0004  0.38432E-0008 -0.37611E-0009  0.30152E-0008
  0.67242E+0004 -0.27790E+0004  0.47469E-0008 -0.40056E-0009  0.42475E-0008
  0.68333E+0004 -0.27760E+0004  0.62480E-0008 -0.45089E-0009  0.64294E-0008
  0.69424E+0004 -0.27729E+0004  0.73572E-0008 -0.51065E-0009  0.82580E-0008
  0.70000E+0004 -0.27713E+0004  0.77507E-0008 -0.54701E-0009  0.90303E-0008
  0.66667E+0004 -0.26370E+0004  0.65019E-0008 -0.47225E-0009  0.60746E-0008
  0.67242E+0004 -0.26343E+0004  0.71173E-0008 -0.55170E-0009  0.70991E-0008
  0.68333E+0004 -0.26293E+0004  0.78678E-0008 -0.71972E-0009  0.86832E-0008
  0.69424E+0004 -0.26243E+0004  0.80284E-0008 -0.90617E-0009  0.97055E-0008
  0.70000E+0004 -0.26216E+0004  0.78768E-0008 -0.10092E-0008  0.99985E-0008
  0.66667E+0004 -0.25612E+0004  0.75215E-0008 -0.57670E-0009  0.74532E-0008
  0.67242E+0004 -0.25580E+0004  0.79242E-0008 -0.68539E-0009  0.83063E-0008
  0.68333E+0004 -0.25519E+0004  0.81914E-0008 -0.91311E-0009  0.94749E-0008
  0.69424E+0004 -0.25458E+0004  0.78129E-0008 -0.11599E-0008  0.10005E-0007
  0.70000E+0004 -0.25426E+0004  0.73762E-0008 -0.12930E-0008  0.10027E-0007
  0.70000E+0004 -0.30000E+0004  0.47229E-0008 -0.17315E-0009  0.54417E-0008
  0.70576E+0004 -0.30000E+0004  0.56774E-0008 -0.10099E-0009  0.66237E-0008
  0.71667E+0004 -0.30000E+0004  0.72519E-0008  0.25335E-0010  0.85764E-0008
  0.72758E+0004 -0.30000E+0004  0.84179E-0008  0.12737E-0009  0.10032E-0007
  0.73333E+0004 -0.30000E+0004  0.88383E-0008  0.16800E-0009  0.10563E-0007
  0.70000E+0004 -0.29210E+0004  0.61413E-0008 -0.25781E-0009  0.69513E-0008
  0.70576E+0004 -0.29204E+0004  0.68936E-0008 -0.22553E-0009  0.79829E-0008
  0.71667E+0004 -0.29192E+0004  0.79989E-0008 -0.17607E-0009  0.95708E-0008
  0.72758E+0004 -0.29181E+0004  0.86218E-0008 -0.14869E-0009  0.10592E-0007
  0.73333E+0004 -0.29174E+0004  0.87438E-0008 -0.14522E-0009  0.10884E-0007
  0.70000E+0004 -0.27713E+0004  0.77507E-0008 -0.54701E-0009  0.90303E-0008
  0.70576E+0004 -0.27695E+0004  0.80021E-0008 -0.58769E-0009  0.96525E-0008
  0.71667E+0004 -0.27661E+0004  0.80779E-0008 -0.67490E-0009  0.10382E-0007
  0.72758E+0004 -0.27627E+0004  0.76601E-0008 -0.77474E-0009  0.10523E-0007
  0.73333E+0004 -0.27609E+0004  0.72661E-0008 -0.83216E-0009  0.10373E-0007
  0.70000E+0004 -0.26216E+0004  0.78768E-0008 -0.10092E-0008  0.99985E-0008
  0.70576E+0004 -0.26186E+0004  0.75718E-0008 -0.11150E-0008  0.10123E-0007
  0.71667E+0004 -0.26130E+0004  0.66303E-0008 -0.13148E-0008  0.99143E-0008
  0.72758E+0004 -0.26074E+0004  0.53381E-0008 -0.15054E-0008  0.92092E-0008
  0.73333E+0004 -0.26044E+0004  0.45716E-0008 -0.15994E-0008  0.86794E-0008
  0.70000E+0004 -0.25426E+0004  0.73762E-0008 -0.12930E-0008  0.10027E-0007
  0.70576E+0004 -0.25390E+0004  0.67964E-0008 -0.14267E-0008  0.98814E-0008
  0.71667E+0004 -0.25322E+0004  0.53973E-0008 -0.16705E-0008  0.91988E-0008
  0.72758E+0004 -0.25254E+0004  0.37701E-0008 -0.18889E-0008  0.81037E-0008
  0.73333E+0004 -0.25218E+0004  0.28860E-0008 -0.19899E-0008  0.74119E-0008
  0.73333E+0004 -0.30000E+0004  0.88383E-0008  0.16800E-0009  0.10563E-0007
  0.73909E+0004 -0.30000E+0004  0.91144E-0008  0.19753E-0009  0.10922E-0007
  0.75000E+0004 -0.30000E+0004  0.92341E-0008  0.21964E-0009  0.11120E-0007
  0.76091E+0004 -0.30000E+0004  0.88460E-0008  0.19043E-0009  0.10724E-0007
  0.76667E+0004 -0.30000E+0004  0.84560E-0008  0.15190E-0009  0.10304E-0007
  0.73333E+0004 -0.29174E+0004  0.87438E-0008 -0.14522E-0009  0.10884E-0007
  0.73909E+0004 -0.29168E+0004  0.87239E-0008 -0.15069E-0009  0.11004E-0007
  0.75000E+0004 -0.29155E+0004  0.83180E-0008 -0.18792E-0009  0.10780E-0007
  0.76091E+0004 -0.29142E+0004  0.74933E-0008 -0.26432E-0009  0.10038E-0007
  0.76667E+0004 -0.29135E+0004  0.69228E-0008 -0.32201E-0009  0.94765E-0008
  0.73333E+0004 -0.27609E+0004  0.72661E-0008 -0.83216E-0009  0.10373E-0007
  0.73909E+0004 -0.27589E+0004  0.67703E-0008 -0.89294E-0009  0.10085E-0007
  0.75000E+0004 -0.27552E+0004  0.56217E-0008 -0.10169E-0008  0.92155E-0008
  0.76091E+0004 -0.27515E+0004  0.43136E-0008 -0.11505E-0008  0.80323E-0008
  0.76667E+0004 -0.27495E+0004  0.36025E-0008 -0.12250E-0008  0.73255E-0008
  0.73333E+0004 -0.26044E+0004  0.45716E-0008 -0.15994E-0008  0.86794E-0008
  0.73909E+0004 -0.26011E+0004  0.37737E-0008 -0.16883E-0008  0.80634E-0008
  0.75000E+0004 -0.25950E+0004  0.22698E-0008 -0.18384E-0008  0.67398E-0008
  0.76091E+0004 -0.25888E+0004  0.88524E-0009 -0.19597E-0008  0.53150E-0008
  0.76667E+0004 -0.25855E+0004  0.23218E-0009 -0.20114E-0008  0.45546E-0008
  0.73333E+0004 -0.25218E+0004  0.28860E-0008 -0.19899E-0008  0.74119E-0008
  0.73909E+0004 -0.25179E+0004  0.20113E-0008 -0.20802E-0008  0.66647E-0008
  0.75000E+0004 -0.25104E+0004  0.47199E-0009 -0.22159E-0008  0.51778E-0008
  0.76091E+0004 -0.25030E+0004 -0.83126E-0009 -0.23005E-0008  0.36845E-0008
  0.76667E+0004 -0.24990E+0004 -0.14101E-0008 -0.23240E-0008  0.29156E-0008
  0.76667E+0004 -0.30000E+0004  0.84560E-0008  0.15190E-0009  0.10304E-0007
  0.77242E+0004 -0.30000E+0004  0.79555E-0008  0.96984E-0010  0.97630E-0008
  0.78333E+0004 -0.30000E+0004  0.67591E-0008 -0.55366E-0010  0.84792E-0008
  0.79424E+0004 -0.30000E+0004  0.53433E-0008 -0.26890E-0009  0.69940E-0008
  0.80000E+0004 -0.30000E+0004  0.45511E-0008 -0.40421E-0009  0.61827E-0008
  0.76667E+0004 -0.29135E+0004  0.69228E-0008 -0.32201E-0009  0.94765E-0008
  0.77242E+0004 -0.29127E+0004  0.62802E-0008 -0.39211E-0009  0.88242E-0008
  0.78333E+0004 -0.29113E+0004  0.49307E-0008 -0.55963E-0009  0.74158E-0008
  0.79424E+0004 -0.29099E+0004  0.35134E-0008 -0.76848E-0009  0.59078E-0008
  0.80000E+0004 -0.29091E+0004  0.27759E-0008 -0.89271E-0009  0.51163E-0008
  0.76667E+0004 -0.27495E+0004  0.36025E-0008 -0.12250E-0008  0.73255E-0008
  0.77242E+0004 -0.27473E+0004  0.28950E-0008 -0.13027E-0008  0.65830E-0008
  0.78333E+0004 -0.27432E+0004  0.16219E-0008 -0.14550E-0008  0.51386E-0008
  0.79424E+0004 -0.27390E+0004  0.49254E-0009 -0.16087E-0008  0.37186E-0008
  0.80000E+0004 -0.27368E+0004 -0.34277E-0010 -0.16872E-0008  0.29984E-0008
  0.76667E+0004 -0.25855E+0004  0.23218E-0009 -0.20114E-0008  0.45546E-0008
  0.77242E+0004 -0.25819E+0004 -0.36575E-0009 -0.20563E-0008  0.37952E-0008
  0.78333E+0004 -0.25750E+0004 -0.13276E-0008 -0.21150E-0008  0.23927E-0008
  0.79424E+0004 -0.25681E+0004 -0.20934E-0008 -0.21396E-0008  0.10547E-0008
  0.80000E+0004 -0.25645E+0004 -0.24385E-0008 -0.21371E-0008  0.37541E-0009
  0.76667E+0004 -0.24990E+0004 -0.14101E-0008 -0.23240E-0008  0.29156E-0008
  0.77242E+0004 -0.24946E+0004 -0.19235E-0008 -0.23351E-0008  0.21584E-0008
  0.78333E+0004 -0.24863E+0004 -0.27220E-0008 -0.23151E-0008  0.77839E-0009
  0.79424E+0004 -0.24780E+0004 -0.33604E-0008 -0.22465E-0008 -0.53123E-0009
  0.80000E+0004 -0.24736E+0004 -0.36631E-0008 -0.21905E-0008 -0.11955E-0008
  0.80000E+0004 -0.30000E+0004  0.45511E-0008 -0.40421E-0009  0.61827E-0008
  0.80576E+0004 -0.30000E+0004  0.37526E-0008 -0.55261E-0009  0.53822E-0008
  0.81667E+0004 -0.30000E+0004  0.22780E-0008 -0.86109E-0009  0.39540E-0008
  0.82758E+0004 -0.30000E+0004  0.93678E-0009 -0.11848E-0008  0.27223E-0008
  0.83333E+0004 -0.30000E+0004  0.30752E-0009 -0.13518E-0008  0.21692E-0008
  0.80000E+0004 -0.29091E+0004  0.27759E-0008 -0.89271E-0009  0.51163E-0008
  0.80576E+0004 -0.29083E+0004  0.20636E-0008 -0.10246E-0008  0.43503E-0008
  0.81667E+0004 -0.29067E+0004  0.82178E-0009 -0.12849E-0008  0.30067E-0008
  0.82758E+0004 -0.29052E+0004 -0.23444E-0009 -0.15411E-0008  0.18515E-0008
  0.83333E+0004 -0.29044E+0004 -0.70791E-0009 -0.16656E-0008  0.13242E-0008
  0.80000E+0004 -0.27368E+0004 -0.34277E-0010 -0.16872E-0008  0.29984E-0008
  0.80576E+0004 -0.27344E+0004 -0.51421E-0009 -0.17640E-0008  0.23049E-0008
  0.81667E+0004 -0.27300E+0004 -0.12972E-0008 -0.18914E-0008  0.10734E-0008
  0.82758E+0004 -0.27255E+0004 -0.19401E-0008 -0.19864E-0008 -0.41018E-0010
  0.83333E+0004 -0.27232E+0004 -0.22351E-0008 -0.20174E-0008 -0.58101E-0009
  0.80000E+0004 -0.25645E+0004 -0.24385E-0008 -0.21371E-0008  0.37541E-0009
  0.80576E+0004 -0.25606E+0004 -0.27607E-0008 -0.21259E-0008 -0.28935E-0009
  0.81667E+0004 -0.25532E+0004 -0.33314E-0008 -0.20715E-0008 -0.14926E-0008
  0.82758E+0004 -0.25458E+0004 -0.38963E-0008 -0.19758E-0008 -0.25996E-0008
  0.83333E+0004 -0.25419E+0004 -0.42003E-0008 -0.19075E-0008 -0.31276E-0008
  0.80000E+0004 -0.24736E+0004 -0.36631E-0008 -0.21905E-0008 -0.11955E-0008
  0.80576E+0004 -0.24689E+0004 -0.39644E-0008 -0.21238E-0008 -0.18464E-0008
  0.81667E+0004 -0.24600E+0004 -0.45475E-0008 -0.19631E-0008 -0.30086E-0008
  0.82758E+0004 -0.24510E+0004 -0.51741E-0008 -0.17655E-0008 -0.40337E-0008
  0.83333E+0004 -0.24463E+0004 -0.55180E-0008 -0.16479E-0008 -0.44907E-0008
  0.83333E+0004 -0.30000E+0004  0.30752E-0009 -0.13518E-0008  0.21692E-0008
  0.83909E+0004 -0.30000E+0004 -0.25769E-0009 -0.15115E-0008  0.16889E-0008
  0.85000E+0004 -0.30000E+0004 -0.11429E-0008 -0.17745E-0008  0.96231E-0009
  0.86091E+0004 -0.30000E+0004 -0.17838E-0008 -0.19628E-0008  0.44114E-0009
  0.86667E+0004 -0.30000E+0004 -0.20303E-0008 -0.20232E-0008  0.22628E-0009
  0.83333E+0004 -0.29044E+0004 -0.70791E-0009 -0.16656E-0008  0.13242E-0008
  0.83909E+0004 -0.29038E+0004 -0.11214E-0008 -0.17789E-0008  0.85516E-0009
  0.85000E+0004 -0.29026E+0004 -0.17523E-0008 -0.19475E-0008  0.10376E-0009
  0.86091E+0004 -0.29014E+0004 -0.22062E-0008 -0.20402E-0008 -0.50037E-0009
  0.86667E+0004 -0.29008E+0004 -0.23856E-0008 -0.20522E-0008 -0.77501E-0009
  0.83333E+0004 -0.27232E+0004 -0.22351E-0008 -0.20174E-0008 -0.58101E-0009
  0.83909E+0004 -0.27214E+0004 -0.25035E-0008 -0.20345E-0008 -0.10818E-0008
  0.85000E+0004 -0.27180E+0004 -0.29635E-0008 -0.20203E-0008 -0.19322E-0008
  0.86091E+0004 -0.27146E+0004 -0.33773E-0008 -0.19417E-0008 -0.26431E-0008
  0.86667E+0004 -0.27128E+0004 -0.35776E-0008 -0.18733E-0008 -0.29515E-0008
  0.83333E+0004 -0.25419E+0004 -0.42003E-0008 -0.19075E-0008 -0.31276E-0008
  0.83909E+0004 -0.25390E+0004 -0.44990E-0008 -0.18299E-0008 -0.35969E-0008
  0.85000E+0004 -0.25333E+0004 -0.50610E-0008 -0.16536E-0008 -0.43120E-0008
  0.86091E+0004 -0.25277E+0004 -0.55834E-0008 -0.14425E-0008 -0.47489E-0008
  0.86667E+0004 -0.25247E+0004 -0.58221E-0008 -0.13203E-0008 -0.48430E-0008
  0.83333E+0004 -0.24463E+0004 -0.55180E-0008 -0.16479E-0008 -0.44907E-0008
  0.83909E+0004 -0.24427E+0004 -0.58489E-0008 -0.15265E-0008 -0.48646E-0008
  0.85000E+0004 -0.24359E+0004 -0.64418E-0008 -0.12818E-0008 -0.53296E-0008
  0.86091E+0004 -0.24291E+0004 -0.69279E-0008 -0.10230E-0008 -0.54276E-0008
  0.86667E+0004 -0.24255E+0004 -0.71137E-0008 -0.88525E-0009 -0.53133E-0008
  0.86667E+0004 -0.30000E+0004 -0.20303E-0008 -0.20232E-0008  0.22628E-0009
  0.87242E+0004 -0.30000E+0004 -0.22211E-0008 -0.20549E-0008  0.38476E-0010
  0.88333E+0004 -0.30000E+0004 -0.24534E-0008 -0.20276E-0008 -0.28563E-0009
  0.89424E+0004 -0.30000E+0004 -0.25622E-0008 -0.18885E-0008 -0.62893E-0009
  0.90000E+0004 -0.30000E+0004 -0.25871E-0008 -0.17735E-0008 -0.83560E-0009
  0.86667E+0004 -0.29008E+0004 -0.23856E-0008 -0.20522E-0008 -0.77501E-0009
  0.87242E+0004 -0.29004E+0004 -0.25319E-0008 -0.20381E-0008 -0.10282E-0008
  0.88333E+0004 -0.28997E+0004 -0.27361E-0008 -0.19363E-0008 -0.14683E-0008
  0.89424E+0004 -0.28989E+0004 -0.28770E-0008 -0.17425E-0008 -0.18859E-0008
  0.90000E+0004 -0.28985E+0004 -0.29346E-0008 -0.16081E-0008 -0.20999E-0008
  0.86667E+0004 -0.27128E+0004 -0.35776E-0008 -0.18733E-0008 -0.29515E-0008
  0.87242E+0004 -0.27116E+0004 -0.37608E-0008 -0.17875E-0008 -0.32073E-0008
  0.88333E+0004 -0.27095E+0004 -0.40633E-0008 -0.15813E-0008 -0.35398E-0008
  0.89424E+0004 -0.27073E+0004 -0.42972E-0008 -0.13258E-0008 -0.36670E-0008
  0.90000E+0004 -0.27062E+0004 -0.43862E-0008 -0.11782E-0008 -0.36442E-0008
  0.86667E+0004 -0.25247E+0004 -0.58221E-0008 -0.13203E-0008 -0.48430E-0008
  0.87242E+0004 -0.25228E+0004 -0.60115E-0008 -0.11942E-0008 -0.48354E-0008
  0.88333E+0004 -0.25193E+0004 -0.62475E-0008 -0.94616E-0009 -0.45480E-0008
  0.89424E+0004 -0.25157E+0004 -0.62968E-0008 -0.69106E-0009 -0.39291E-0008
  0.90000E+0004 -0.25138E+0004 -0.62437E-0008 -0.55962E-0009 -0.34858E-0008
  0.86667E+0004 -0.24255E+0004 -0.71137E-0008 -0.88525E-0009 -0.53133E-0008
  0.87242E+0004 -0.24232E+0004 -0.72245E-0008 -0.75158E-0009 -0.50881E-0008
  0.88333E+0004 -0.24189E+0004 -0.72555E-0008 -0.50597E-0009 -0.43796E-0008
  0.89424E+0004 -0.24146E+0004 -0.70420E-0008 -0.27222E-0009 -0.33665E-0008
  0.90000E+0004 -0.24124E+0004 -0.68383E-0008 -0.15822E-0009 -0.27460E-0008
  0.90000E+0004 -0.30000E+0004 -0.25871E-0008 -0.17735E-0008 -0.83560E-0009
  0.90576E+0004 -0.30000E+0004 -0.26012E-0008 -0.16331E-0008 -0.10714E-0008
  0.91667E+0004 -0.30000E+0004 -0.26152E-0008 -0.13130E-0008 -0.15939E-0008
  0.92758E+0004 -0.30000E+0004 -0.26442E-0008 -0.94915E-0009 -0.22155E-0008
  0.93333E+0004 -0.30000E+0004 -0.26725E-0008 -0.75257E-0009 -0.25707E-0008
  0.90000E+0004 -0.28985E+0004 -0.29346E-0008 -0.16081E-0008 -0.20999E-0008
  0.90576E+0004 -0.28981E+0004 -0.29873E-0008 -0.14546E-0008 -0.23158E-0008
  0.91667E+0004 -0.28974E+0004 -0.30757E-0008 -0.11284E-0008 -0.27079E-0008
  0.92758E+0004 -0.28967E+0004 -0.31608E-0008 -0.77928E-0009 -0.30702E-0008
  0.93333E+0004 -0.28963E+0004 -0.32051E-0008 -0.59771E-0009 -0.32373E-0008
  0.90000E+0004 -0.27062E+0004 -0.43862E-0008 -0.11782E-0008 -0.36442E-0008
  0.90576E+0004 -0.27051E+0004 -0.44500E-0008 -0.10225E-0008 -0.35651E-0008
  0.91667E+0004 -0.27030E+0004 -0.44963E-0008 -0.72474E-0009 -0.32548E-0008
  0.92758E+0004 -0.27009E+0004 -0.44483E-0008 -0.43666E-0009 -0.27679E-0008
  0.93333E+0004 -0.26998E+0004 -0.43893E-0008 -0.29685E-0009 -0.24543E-0008
  0.90000E+0004 -0.25138E+0004 -0.62437E-0008 -0.55962E-0009 -0.34858E-0008
  0.90576E+0004 -0.25120E+0004 -0.61358E-0008 -0.42990E-0009 -0.29775E-0008
  0.91667E+0004 -0.25085E+0004 -0.58042E-0008 -0.20214E-0009 -0.18955E-0008
  0.92758E+0004 -0.25050E+0004 -0.53451E-0008 -0.24465E-0011 -0.75963E-0009
  0.93333E+0004 -0.25032E+0004 -0.50752E-0008  0.88381E-0010 -0.18704E-0009
  0.90000E+0004 -0.24124E+0004 -0.68383E-0008 -0.15822E-0009 -0.27460E-0008
  0.90576E+0004 -0.24101E+0004 -0.65768E-0008 -0.49883E-0010 -0.20877E-0008
  0.91667E+0004 -0.24059E+0004 -0.59697E-0008  0.13167E-0009 -0.82812E-0009
  0.92758E+0004 -0.24017E+0004 -0.52805E-0008  0.28135E-0009  0.32643E-0009
  0.93333E+0004 -0.23995E+0004 -0.49172E-0008  0.34715E-0009  0.83812E-0009
  0.93333E+0004 -0.30000E+0004 -0.26725E-0008 -0.75257E-0009 -0.25707E-0008
  0.93909E+0004 -0.30000E+0004 -0.27149E-0008 -0.55785E-0009 -0.29433E-0008
  0.95000E+0004 -0.30000E+0004 -0.28300E-0008 -0.21891E-0009 -0.36477E-0008
  0.96091E+0004 -0.30000E+0004 -0.29917E-0008  0.56846E-0010 -0.43078E-0008
  0.96667E+0004 -0.30000E+0004 -0.30925E-0008  0.16683E-0009 -0.46147E-0008
  0.93333E+0004 -0.28963E+0004 -0.32051E-0008 -0.59771E-0009 -0.32373E-0008
  0.93909E+0004 -0.28961E+0004 -0.32497E-0008 -0.42195E-0009 -0.33869E-0008
  0.95000E+0004 -0.28956E+0004 -0.33342E-0008 -0.12502E-0009 -0.35978E-0008
  0.96091E+0004 -0.28952E+0004 -0.34202E-0008  0.10781E-0009 -0.37018E-0008
  0.96667E+0004 -0.28950E+0004 -0.34663E-0008  0.19764E-0009 -0.37076E-0008
  0.93333E+0004 -0.26998E+0004 -0.43893E-0008 -0.29685E-0009 -0.24543E-0008
  0.93909E+0004 -0.26991E+0004 -0.43080E-0008 -0.16767E-0009 -0.21165E-0008
  0.95000E+0004 -0.26978E+0004 -0.41204E-0008  0.39153E-0010 -0.14404E-0008
  0.96091E+0004 -0.26965E+0004 -0.39154E-0008  0.19008E-0009 -0.77166E-0009
  0.96667E+0004 -0.26959E+0004 -0.38143E-0008  0.24573E-0009 -0.44818E-0009
  0.93333E+0004 -0.25032E+0004 -0.50752E-0008  0.88381E-0010 -0.18704E-0009
  0.93909E+0004 -0.25021E+0004 -0.47965E-0008  0.16648E-0009  0.34191E-0009
  0.95000E+0004 -0.25000E+0004 -0.42958E-0008  0.28577E-0009  0.11632E-0008
  0.96091E+0004 -0.24979E+0004 -0.38814E-0008  0.36644E-0009  0.16788E-0008
  0.96667E+0004 -0.24967E+0004 -0.37188E-0008  0.39635E-0009  0.17970E-0008
  0.93333E+0004 -0.23995E+0004 -0.49172E-0008  0.34715E-0009  0.83812E-0009
  0.93909E+0004 -0.23982E+0004 -0.45721E-0008  0.39980E-0009  0.12599E-0008
  0.95000E+0004 -0.23956E+0004 -0.40106E-0008  0.47824E-0009  0.17581E-0008
  0.96091E+0004 -0.23931E+0004 -0.36192E-0008  0.52846E-0009  0.18162E-0008
  0.96667E+0004 -0.23917E+0004 -0.34981E-0008  0.54880E-0009  0.16510E-0008
  0.96667E+0004 -0.30000E+0004 -0.30925E-0008  0.16683E-0009 -0.46147E-0008
  0.97242E+0004 -0.30000E+0004 -0.32035E-0008  0.25037E-0009 -0.48874E-0008
  0.98333E+0004 -0.30000E+0004 -0.34312E-0008  0.32568E-0009 -0.52740E-0008
  0.99424E+0004 -0.30000E+0004 -0.36741E-0008  0.29181E-0009 -0.54703E-0008
  0.10000E+0005 -0.30000E+0004 -0.38048E-0008  0.23114E-0009 -0.54912E-0008
  0.96667E+0004 -0.28950E+0004 -0.34663E-0008  0.19764E-0009 -0.37076E-0008
  0.97242E+0004 -0.28952E+0004 -0.35117E-0008  0.26364E-0009 -0.36853E-0008
  0.98333E+0004 -0.28956E+0004 -0.36048E-0008  0.31856E-0009 -0.35576E-0008
  0.99424E+0004 -0.28959E+0004 -0.37108E-0008  0.28475E-0009 -0.33278E-0008
  0.10000E+0005 -0.28962E+0004 -0.37750E-0008  0.23426E-0009 -0.31743E-0008
  0.96667E+0004 -0.26959E+0004 -0.38143E-0008  0.24573E-0009 -0.44818E-0009
  0.97242E+0004 -0.26964E+0004 -0.37224E-0008  0.28335E-0009 -0.17224E-0009
  0.98333E+0004 -0.26976E+0004 -0.36017E-0008  0.31419E-0009  0.23187E-0009
  0.99424E+0004 -0.26987E+0004 -0.35684E-0008  0.29608E-0009  0.45830E-0009
  0.10000E+0005 -0.26993E+0004 -0.35939E-0008  0.27241E-0009  0.49174E-0009
  0.96667E+0004 -0.24967E+0004 -0.37188E-0008  0.39635E-0009  0.17970E-0008
  0.97242E+0004 -0.24977E+0004 -0.36033E-0008  0.41316E-0009  0.18054E-0008
  0.98333E+0004 -0.24996E+0004 -0.35215E-0008  0.43050E-0009  0.15250E-0008
  0.99424E+0004 -0.25015E+0004 -0.36234E-0008  0.43065E-0009  0.87377E-0009
  0.10000E+0005 -0.25024E+0004 -0.37500E-0008  0.42966E-0009  0.38658E-0009
  0.96667E+0004 -0.23917E+0004 -0.34981E-0008  0.54880E-0009  0.16510E-0008
  0.97242E+0004 -0.23929E+0004 -0.34459E-0008  0.55657E-0009  0.13780E-0008
  0.98333E+0004 -0.23952E+0004 -0.35118E-0008  0.56721E-0009  0.54070E-0009
  0.99424E+0004 -0.23974E+0004 -0.37828E-0008  0.57265E-0009 -0.67423E-0009
  0.10000E+0005 -0.23986E+0004 -0.39990E-0008  0.57942E-0009 -0.14501E-0008
  0.10000E+0005 -0.30000E+0004 -0.38048E-0008  0.23114E-0009 -0.54912E-0008
  0.10058E+0005 -0.30000E+0004 -0.39361E-0008  0.14258E-0009 -0.54546E-0008
  0.10167E+0005 -0.30000E+0004 -0.41844E-0008 -0.89017E-0010 -0.52388E-0008
  0.10276E+0005 -0.30000E+0004 -0.44307E-0008 -0.38540E-0009 -0.48551E-0008
  0.10333E+0005 -0.30000E+0004 -0.45608E-0008 -0.55752E-0009 -0.46008E-0008
  0.10000E+0005 -0.28962E+0004 -0.37750E-0008  0.23426E-0009 -0.31743E-0008
  0.10058E+0005 -0.28968E+0004 -0.38453E-0008  0.16307E-0009 -0.30100E-0008
  0.10167E+0005 -0.28980E+0004 -0.40039E-0008 -0.15755E-0010 -0.26732E-0008
  0.10276E+0005 -0.28992E+0004 -0.41985E-0008 -0.23499E-0009 -0.23255E-0008
  0.10333E+0005 -0.28998E+0004 -0.43187E-0008 -0.35721E-0009 -0.21535E-0008
  0.10000E+0005 -0.26993E+0004 -0.35939E-0008  0.27241E-0009  0.49174E-0009
  0.10058E+0005 -0.27011E+0004 -0.36495E-0008  0.23822E-0009  0.45833E-0009
  0.10167E+0005 -0.27045E+0004 -0.38422E-0008  0.16233E-0009  0.23343E-0009
  0.10276E+0005 -0.27080E+0004 -0.41434E-0008  0.81605E-0010 -0.18975E-0009
  0.10333E+0005 -0.27098E+0004 -0.43438E-0008  0.44743E-0010 -0.49290E-0009
  0.10000E+0005 -0.25024E+0004 -0.37500E-0008  0.42966E-0009  0.38658E-0009
  0.10058E+0005 -0.25054E+0004 -0.39181E-0008  0.42427E-0009 -0.15889E-0009
  0.10167E+0005 -0.25111E+0004 -0.43439E-0008  0.42204E-0009 -0.13853E-0008
  0.10276E+0005 -0.25168E+0004 -0.48859E-0008  0.43478E-0009 -0.28174E-0008
  0.10333E+0005 -0.25198E+0004 -0.52072E-0008  0.45232E-0009 -0.36378E-0008
  0.10000E+0005 -0.23986E+0004 -0.39990E-0008  0.57942E-0009 -0.14501E-0008
  0.10058E+0005 -0.24022E+0004 -0.42513E-0008  0.58238E-0009 -0.22437E-0008
  0.10167E+0005 -0.24091E+0004 -0.48170E-0008  0.60080E-0009 -0.38984E-0008
  0.10276E+0005 -0.24160E+0004 -0.54667E-0008  0.63882E-0009 -0.56987E-0008
  0.10333E+0005 -0.24196E+0004 -0.58286E-0008  0.67002E-0009 -0.66842E-0008
  0.10333E+0005 -0.30000E+0004 -0.45608E-0008 -0.55752E-0009 -0.46008E-0008
  0.10391E+0005 -0.30000E+0004 -0.46905E-0008 -0.73785E-0009 -0.43148E-0008
  0.10500E+0005 -0.30000E+0004 -0.49420E-0008 -0.10760E-0008 -0.37320E-0008
  0.10609E+0005 -0.30000E+0004 -0.52039E-0008 -0.13878E-0008 -0.31360E-0008
  0.10667E+0005 -0.30000E+0004 -0.53492E-0008 -0.15298E-0008 -0.28393E-0008
  0.10333E+0005 -0.28998E+0004 -0.43187E-0008 -0.35721E-0009 -0.21535E-0008
  0.10391E+0005 -0.29002E+0004 -0.44496E-0008 -0.48107E-0009 -0.19876E-0008
  0.10500E+0005 -0.29011E+0004 -0.47350E-0008 -0.69959E-0009 -0.17367E-0008
  0.10609E+0005 -0.29020E+0004 -0.50675E-0008 -0.87990E-0009 -0.15878E-0008
  0.10667E+0005 -0.29025E+0004 -0.52626E-0008 -0.95013E-0009 -0.15641E-0008
  0.10333E+0005 -0.27098E+0004 -0.43438E-0008  0.44743E-0010 -0.49290E-0009
  0.10391E+0005 -0.27111E+0004 -0.45710E-0008  0.13876E-0010 -0.84774E-0009
  0.10500E+0005 -0.27137E+0004 -0.50665E-0008 -0.15401E-0010 -0.16625E-0008
  0.10609E+0005 -0.27163E+0004 -0.56305E-0008  0.27683E-0011 -0.26414E-0008
  0.10667E+0005 -0.27177E+0004 -0.59493E-0008  0.36538E-0010 -0.32183E-0008
  0.10333E+0005 -0.25198E+0004 -0.52072E-0008  0.45232E-0009 -0.36378E-0008
  0.10391E+0005 -0.25220E+0004 -0.55528E-0008  0.47996E-0009 -0.45166E-0008
  0.10500E+0005 -0.25263E+0004 -0.62418E-0008  0.56226E-0009 -0.62598E-0008
  0.10609E+0005 -0.25306E+0004 -0.69499E-0008  0.68946E-0009 -0.80692E-0008
  0.10667E+0005 -0.25328E+0004 -0.73206E-0008  0.77606E-0009 -0.90349E-0008
  0.10333E+0005 -0.24196E+0004 -0.58286E-0008  0.67002E-0009 -0.66842E-0008
  0.10391E+0005 -0.24223E+0004 -0.62043E-0008  0.71229E-0009 -0.77192E-0008
  0.10500E+0005 -0.24274E+0004 -0.69153E-0008  0.81988E-0009 -0.96983E-0008
  0.10609E+0005 -0.24326E+0004 -0.75996E-0008  0.96829E-0009 -0.11668E-0007
  0.10667E+0005 -0.24353E+0004 -0.79399E-0008  0.10631E-0008 -0.12689E-0007
  0.10667E+0005 -0.30000E+0004 -0.53492E-0008 -0.15298E-0008 -0.28393E-0008
  0.10724E+0005 -0.30000E+0004 -0.54987E-0008 -0.16551E-0008 -0.25575E-0008
  0.10833E+0005 -0.30000E+0004 -0.58019E-0008 -0.18226E-0008 -0.21134E-0008
  0.10942E+0005 -0.30000E+0004 -0.61313E-0008 -0.18884E-0008 -0.18110E-0008
  0.11000E+0005 -0.30000E+0004 -0.63174E-0008 -0.18754E-0008 -0.17238E-0008
  0.10667E+0005 -0.29025E+0004 -0.52626E-0008 -0.95013E-0009 -0.15641E-0008
  0.10724E+0005 -0.29030E+0004 -0.54692E-0008 -0.10023E-0008 -0.15776E-0008
  0.10833E+0005 -0.29040E+0004 -0.58942E-0008 -0.10348E-0008 -0.17289E-0008
  0.10942E+0005 -0.29050E+0004 -0.63552E-0008 -0.97345E-0009 -0.20468E-0008
  0.11000E+0005 -0.29055E+0004 -0.66110E-0008 -0.89919E-0009 -0.22863E-0008
  0.10667E+0005 -0.27177E+0004 -0.59493E-0008  0.36538E-0010 -0.32183E-0008
  0.10724E+0005 -0.27192E+0004 -0.62774E-0008  0.87812E-0010 -0.38278E-0008
  0.10833E+0005 -0.27220E+0004 -0.69176E-0008  0.23855E-0009 -0.50703E-0008
  0.10942E+0005 -0.27249E+0004 -0.75644E-0008  0.46358E-0009 -0.64078E-0008
  0.11000E+0005 -0.27264E+0004 -0.79023E-0008  0.61211E-0009 -0.71441E-0008
  0.10667E+0005 -0.25328E+0004 -0.73206E-0008  0.77606E-0009 -0.90349E-0008
  0.10724E+0005 -0.25353E+0004 -0.76829E-0008  0.87818E-0009 -0.99954E-0008
  0.10833E+0005 -0.25401E+0004 -0.83388E-0008  0.11104E-0008 -0.11802E-0007
  0.10942E+0005 -0.25448E+0004 -0.89395E-0008  0.13980E-0008 -0.13576E-0007
  0.11000E+0005 -0.25473E+0004 -0.92293E-0008  0.15695E-0008 -0.14491E-0007
  0.10667E+0005 -0.24353E+0004 -0.79399E-0008  0.10631E-0008 -0.12689E-0007
  0.10724E+0005 -0.24383E+0004 -0.82603E-0008  0.11721E-0008 -0.13684E-0007
  0.10833E+0005 -0.24441E+0004 -0.88089E-0008  0.14103E-0008 -0.15509E-0007
  0.10942E+0005 -0.24498E+0004 -0.92702E-0008  0.16956E-0008 -0.17246E-0007
  0.11000E+0005 -0.24528E+0004 -0.94761E-0008  0.18620E-0008 -0.18123E-0007
  0.11000E+0005 -0.30000E+0004 -0.63174E-0008 -0.18754E-0008 -0.17238E-0008
  0.11058E+0005 -0.30000E+0004 -0.65099E-0008 -0.18304E-0008 -0.16843E-0008
  0.11167E+0005 -0.30000E+0004 -0.68974E-0008 -0.16473E-0008 -0.17679E-0008
  0.11276E+0005 -0.30000E+0004 -0.73077E-0008 -0.13405E-0008 -0.20527E-0008
  0.11333E+0005 -0.30000E+0004 -0.75324E-0008 -0.11297E-0008 -0.22854E-0008
  0.11000E+0005 -0.29055E+0004 -0.66110E-0008 -0.89919E-0009 -0.22863E-0008
  0.11058E+0005 -0.29061E+0004 -0.68725E-0008 -0.79670E-0009 -0.25712E-0008
  0.11167E+0005 -0.29071E+0004 -0.73818E-0008 -0.52112E-0009 -0.32423E-0008
  0.11276E+0005 -0.29082E+0004 -0.78979E-0008 -0.14325E-0009 -0.40695E-0008
  0.11333E+0005 -0.29087E+0004 -0.81698E-0008  0.95031E-0010 -0.45646E-0008
  0.11000E+0005 -0.27264E+0004 -0.79023E-0008  0.61211E-0009 -0.71441E-0008
  0.11058E+0005 -0.27280E+0004 -0.82335E-0008  0.78240E-0009 -0.78953E-0008
  0.11167E+0005 -0.27311E+0004 -0.88382E-0008  0.11581E-0008 -0.93538E-0008
  0.11276E+0005 -0.27341E+0004 -0.94016E-0008  0.16020E-0008 -0.10844E-0007
  0.11333E+0005 -0.27357E+0004 -0.96792E-0008  0.18591E-0008 -0.11637E-0007
  0.11000E+0005 -0.25473E+0004 -0.92293E-0008  0.15695E-0008 -0.14491E-0007
  0.11058E+0005 -0.25500E+0004 -0.94971E-0008  0.17580E-0008 -0.15386E-0007
  0.11167E+0005 -0.25550E+0004 -0.99455E-0008  0.21481E-0008 -0.17032E-0007
  0.11276E+0005 -0.25600E+0004 -0.10313E-0007  0.25841E-0008 -0.18612E-0007
  0.11333E+0005 -0.25627E+0004 -0.10474E-0007  0.28273E-0008 -0.19416E-0007
  0.11000E+0005 -0.24528E+0004 -0.94761E-0008  0.18620E-0008 -0.18123E-0007
  0.11058E+0005 -0.24561E+0004 -0.96544E-0008  0.20435E-0008 -0.18968E-0007
  0.11167E+0005 -0.24621E+0004 -0.99219E-0008  0.24138E-0008 -0.20493E-0007
  0.11276E+0005 -0.24682E+0004 -0.10098E-0007  0.28228E-0008 -0.21925E-0007
  0.11333E+0005 -0.24714E+0004 -0.10158E-0007  0.30491E-0008 -0.22644E-0007
  0.11333E+0005 -0.30000E+0004 -0.75324E-0008 -0.11297E-0008 -0.22854E-0008
  0.11391E+0005 -0.30000E+0004 -0.77590E-0008 -0.88704E-0009 -0.25680E-0008
  0.11500E+0005 -0.30000E+0004 -0.81949E-0008 -0.34628E-0009 -0.32417E-0008
  0.11609E+0005 -0.30000E+0004 -0.86271E-0008  0.28690E-0009 -0.40668E-0008
  0.11667E+0005 -0.30000E+0004 -0.88509E-0008  0.65179E-0009 -0.45541E-0008
  0.11333E+0005 -0.29087E+0004 -0.81698E-0008  0.95031E-0010 -0.45646E-0008
  0.11391E+0005 -0.29092E+0004 -0.84386E-0008  0.35961E-0009 -0.50962E-0008
  0.11500E+0005 -0.29102E+0004 -0.89356E-0008  0.92234E-0009 -0.61906E-0008
  0.11609E+0005 -0.29111E+0004 -0.94054E-0008  0.15545E-0008 -0.73728E-0008
  0.11667E+0005 -0.29116E+0004 -0.96397E-0008  0.19094E-0008 -0.80227E-0008
  0.11333E+0005 -0.27357E+0004 -0.96792E-0008  0.18591E-0008 -0.11637E-0007
  0.11391E+0005 -0.27372E+0004 -0.99421E-0008  0.21351E-0008 -0.12440E-0007
  0.11500E+0005 -0.27399E+0004 -0.10397E-0007  0.26904E-0008 -0.13959E-0007
  0.11609E+0005 -0.27426E+0004 -0.10790E-0007  0.32836E-0008 -0.15462E-0007
  0.11667E+0005 -0.27440E+0004 -0.10972E-0007  0.36049E-0008 -0.16244E-0007
  0.11333E+0005 -0.25627E+0004 -0.10474E-0007  0.28273E-0008 -0.19416E-0007
  0.11391E+0005 -0.25651E+0004 -0.10613E-0007  0.30841E-0008 -0.20214E-0007
  0.11500E+0005 -0.25696E+0004 -0.10819E-0007  0.35873E-0008 -0.21672E-0007
  0.11609E+0005 -0.25741E+0004 -0.10954E-0007  0.41118E-0008 -0.23064E-0007
  0.11667E+0005 -0.25765E+0004 -0.11001E-0007  0.43910E-0008 -0.23772E-0007
  0.11333E+0005 -0.24714E+0004 -0.10158E-0007  0.30491E-0008 -0.22644E-0007
  0.11391E+0005 -0.24743E+0004 -0.10191E-0007  0.32870E-0008 -0.23350E-0007
  0.11500E+0005 -0.24797E+0004 -0.10200E-0007  0.37506E-0008 -0.24626E-0007
  0.11609E+0005 -0.24852E+0004 -0.10144E-0007  0.42321E-0008 -0.25831E-0007
  0.11667E+0005 -0.24881E+0004 -0.10094E-0007  0.44878E-0008 -0.26440E-0007
  0.11667E+0005 -0.30000E+0004 -0.88509E-0008  0.65179E-0009 -0.45541E-0008
  0.11724E+0005 -0.30000E+0004 -0.90672E-0008  0.10364E-0008 -0.50680E-0008
  0.11833E+0005 -0.30000E+0004 -0.94574E-0008  0.18023E-0008 -0.61024E-0008
  0.11942E+0005 -0.30000E+0004 -0.98093E-0008  0.26024E-0008 -0.71802E-0008
  0.12000E+0005 -0.30000E+0004 -0.99775E-0008  0.30302E-0008 -0.77552E-0008
  0.11667E+0005 -0.29116E+0004 -0.96397E-0008  0.19094E-0008 -0.80227E-0008
  0.11724E+0005 -0.29120E+0004 -0.98626E-0008  0.22795E-0008 -0.86891E-0008
  0.11833E+0005 -0.29127E+0004 -0.10251E-0007  0.30030E-0008 -0.99713E-0008
  0.11942E+0005 -0.29135E+0004 -0.10587E-0007  0.37442E-0008 -0.11252E-0007
  0.12000E+0005 -0.29138E+0004 -0.10742E-0007  0.41350E-0008 -0.11918E-0007
  0.11667E+0005 -0.27440E+0004 -0.10972E-0007  0.36049E-0008 -0.16244E-0007
  0.11724E+0005 -0.27452E+0004 -0.11139E-0007  0.39361E-0008 -0.17033E-0007
  0.11833E+0005 -0.27473E+0004 -0.11408E-0007  0.45658E-0008 -0.18495E-0007
  0.11942E+0005 -0.27494E+0004 -0.11618E-0007  0.51937E-0008 -0.19906E-0007
  0.12000E+0005 -0.27505E+0004 -0.11707E-0007  0.55175E-0008 -0.20625E-0007
  0.11667E+0005 -0.25765E+0004 -0.11001E-0007  0.43910E-0008 -0.23772E-0007
  0.11724E+0005 -0.25783E+0004 -0.11028E-0007  0.46758E-0008 -0.24483E-0007
  0.11833E+0005 -0.25818E+0004 -0.11040E-0007  0.52097E-0008 -0.25782E-0007
  0.11942E+0005 -0.25853E+0004 -0.11007E-0007  0.57350E-0008 -0.27021E-0007
  0.12000E+0005 -0.25872E+0004 -0.10976E-0007  0.60030E-0008 -0.27651E-0007
  0.11667E+0005 -0.24881E+0004 -0.10094E-0007  0.44878E-0008 -0.26440E-0007
  0.11724E+0005 -0.24903E+0004 -0.10021E-0007  0.47471E-0008 -0.27047E-0007
  0.11833E+0005 -0.24946E+0004 -0.98521E-0008  0.52328E-0008 -0.28152E-0007
  0.11942E+0005 -0.24988E+0004 -0.96526E-0008  0.57101E-0008 -0.29204E-0007
  0.12000E+0005 -0.25010E+0004 -0.95401E-0008  0.59534E-0008 -0.29738E-0007
  0.12000E+0005 -0.30000E+0004 -0.99775E-0008  0.30302E-0008 -0.77552E-0008
  0.12058E+0005 -0.30000E+0004 -0.10130E-0007  0.34612E-0008 -0.83258E-0008
  0.12167E+0005 -0.30000E+0004 -0.10377E-0007  0.42681E-0008 -0.93832E-0008
  0.12276E+0005 -0.30000E+0004 -0.10563E-0007  0.50516E-0008 -0.10382E-0007
  0.12333E+0005 -0.30000E+0004 -0.10636E-0007  0.54487E-0008 -0.10876E-0007
  0.12000E+0005 -0.29138E+0004 -0.10742E-0007  0.41350E-0008 -0.11918E-0007
  0.12058E+0005 -0.29143E+0004 -0.10879E-0007  0.45241E-0008 -0.12567E-0007
  0.12167E+0005 -0.29152E+0004 -0.11092E-0007  0.52448E-0008 -0.13751E-0007
  0.12276E+0005 -0.29162E+0004 -0.11241E-0007  0.59356E-0008 -0.14856E-0007
  0.12333E+0005 -0.29166E+0004 -0.11294E-0007  0.62821E-0008 -0.15400E-0007
  0.12000E+0005 -0.27505E+0004 -0.11707E-0007  0.55175E-0008 -0.20625E-0007
  0.12058E+0005 -0.27519E+0004 -0.11779E-0007  0.58364E-0008 -0.21312E-0007
  0.12167E+0005 -0.27546E+0004 -0.11879E-0007  0.64162E-0008 -0.22554E-0007
  0.12276E+0005 -0.27572E+0004 -0.11929E-0007  0.69611E-0008 -0.23712E-0007
  0.12333E+0005 -0.27586E+0004 -0.11937E-0007  0.72295E-0008 -0.24285E-0007
  0.12000E+0005 -0.25872E+0004 -0.10976E-0007  0.60030E-0008 -0.27651E-0007
  0.12058E+0005 -0.25895E+0004 -0.10943E-0007  0.62669E-0008 -0.28251E-0007
  0.12167E+0005 -0.25939E+0004 -0.10865E-0007  0.67423E-0008 -0.29343E-0007
  0.12276E+0005 -0.25983E+0004 -0.10772E-0007  0.71851E-0008 -0.30378E-0007
  0.12333E+0005 -0.26006E+0004 -0.10720E-0007  0.74011E-0008 -0.30898E-0007
  0.12000E+0005 -0.25010E+0004 -0.95401E-0008  0.59534E-0008 -0.29738E-0007
  0.12058E+0005 -0.25038E+0004 -0.94364E-0008  0.61945E-0008 -0.30253E-0007
  0.12167E+0005 -0.25091E+0004 -0.92408E-0008  0.66287E-0008 -0.31197E-0007
  0.12276E+0005 -0.25144E+0004 -0.90543E-0008  0.70334E-0008 -0.32105E-0007
  0.12333E+0005 -0.25172E+0004 -0.89625E-0008  0.72308E-0008 -0.32567E-0007
  0.12333E+0005 -0.30000E+0004 -0.10636E-0007  0.54487E-0008 -0.10876E-0007
  0.12391E+0005 -0.30000E+0004 -0.10689E-0007  0.58348E-0008 -0.11343E-0007
  0.12500E+0005 -0.30000E+0004 -0.10741E-0007  0.65210E-0008 -0.12145E-0007
  0.12609E+0005 -0.30000E+0004 -0.10728E-0007  0.71425E-0008 -0.12824E-0007
  0.12667E+0005 -0.30000E+0004 -0.10697E-0007  0.74400E-0008 -0.13130E-0007
  0.12333E+0005 -0.29166E+0004 -0.11294E-0007  0.62821E-0008 -0.15400E-0007
  0.12391E+0005 -0.29173E+0004 -0.11328E-0007  0.66147E-0008 -0.15903E-0007
  0.12500E+0005 -0.29186E+0004 -0.11343E-0007  0.72008E-0008 -0.16765E-0007
  0.12609E+0005 -0.29199E+0004 -0.11295E-0007  0.77249E-0008 -0.17498E-0007
  0.12667E+0005 -0.29205E+0004 -0.11246E-0007  0.79727E-0008 -0.17829E-0007
  0.12333E+0005 -0.27586E+0004 -0.11937E-0007  0.72295E-0008 -0.24285E-0007
  0.12391E+0005 -0.27606E+0004 -0.11933E-0007  0.74844E-0008 -0.24801E-0007
  0.12500E+0005 -0.27642E+0004 -0.11893E-0007  0.79260E-0008 -0.25696E-0007
  0.12609E+0005 -0.27679E+0004 -0.11812E-0007  0.83123E-0008 -0.26475E-0007
  0.12667E+0005 -0.27699E+0004 -0.11753E-0007  0.84909E-0008 -0.26836E-0007
  0.12333E+0005 -0.26006E+0004 -0.10720E-0007  0.74011E-0008 -0.30898E-0007
  0.12391E+0005 -0.26038E+0004 -0.10681E-0007  0.76083E-0008 -0.31377E-0007
  0.12500E+0005 -0.26099E+0004 -0.10608E-0007  0.79642E-0008 -0.32230E-0007
  0.12609E+0005 -0.26160E+0004 -0.10534E-0007  0.82730E-0008 -0.33011E-0007
  0.12667E+0005 -0.26192E+0004 -0.10495E-0007  0.84141E-0008 -0.33389E-0007
  0.12333E+0005 -0.25172E+0004 -0.89625E-0008  0.72308E-0008 -0.32567E-0007
  0.12391E+0005 -0.25211E+0004 -0.89062E-0008  0.74232E-0008 -0.33010E-0007
  0.12500E+0005 -0.25285E+0004 -0.88206E-0008  0.77538E-0008 -0.33819E-0007
  0.12609E+0005 -0.25359E+0004 -0.87646E-0008  0.80418E-0008 -0.34589E-0007
  0.12667E+0005 -0.25398E+0004 -0.87462E-0008  0.81737E-0008 -0.34973E-0007
  0.12667E+0005 -0.30000E+0004 -0.10697E-0007  0.74400E-0008 -0.13130E-0007
  0.12724E+0005 -0.30000E+0004 -0.10647E-0007  0.77169E-0008 -0.13396E-0007
  0.12833E+0005 -0.30000E+0004 -0.10512E-0007  0.81766E-0008 -0.13796E-0007
  0.12942E+0005 -0.30000E+0004 -0.10326E-0007  0.85493E-0008 -0.14054E-0007
  0.13000E+0005 -0.30000E+0004 -0.10211E-0007  0.87090E-0008 -0.14136E-0007
  0.12667E+0005 -0.29205E+0004 -0.11246E-0007  0.79727E-0008 -0.17829E-0007
  0.12724E+0005 -0.29210E+0004 -0.11182E-0007  0.82019E-0008 -0.18131E-0007
  0.12833E+0005 -0.29220E+0004 -0.11020E-0007  0.85767E-0008 -0.18594E-0007
  0.12942E+0005 -0.29229E+0004 -0.10809E-0007  0.88723E-0008 -0.18911E-0007
  0.13000E+0005 -0.29234E+0004 -0.10681E-0007  0.89950E-0008 -0.19020E-0007
  0.12667E+0005 -0.27699E+0004 -0.11753E-0007  0.84909E-0008 -0.26836E-0007
  0.12724E+0005 -0.27713E+0004 -0.11683E-0007  0.86536E-0008 -0.27190E-0007
  0.12833E+0005 -0.27741E+0004 -0.11522E-0007  0.89112E-0008 -0.27759E-0007
  0.12942E+0005 -0.27768E+0004 -0.11326E-0007  0.91032E-0008 -0.28193E-0007
  0.13000E+0005 -0.27782E+0004 -0.11210E-0007  0.91772E-0008 -0.28366E-0007
  0.12667E+0005 -0.26192E+0004 -0.10495E-0007  0.84141E-0008 -0.33389E-0007
  0.12724E+0005 -0.26216E+0004 -0.10443E-0007  0.85399E-0008 -0.33771E-0007
  0.12833E+0005 -0.26261E+0004 -0.10342E-0007  0.87353E-0008 -0.34421E-0007
  0.12942E+0005 -0.26307E+0004 -0.10239E-0007  0.88771E-0008 -0.34975E-0007
  0.13000E+0005 -0.26331E+0004 -0.10183E-0007  0.89294E-0008 -0.35224E-0007
  0.12667E+0005 -0.25398E+0004 -0.87462E-0008  0.81737E-0008 -0.34973E-0007
  0.12724E+0005 -0.25427E+0004 -0.87092E-0008  0.82898E-0008 -0.35356E-0007
  0.12833E+0005 -0.25481E+0004 -0.86574E-0008  0.84706E-0008 -0.36032E-0007
  0.12942E+0005 -0.25536E+0004 -0.86303E-0008  0.86036E-0008 -0.36644E-0007
  0.13000E+0005 -0.25565E+0004 -0.86233E-0008  0.86534E-0008 -0.36933E-0007
  0.13000E+0005 -0.30000E+0004 -0.10211E-0007  0.87090E-0008 -0.14136E-0007
  0.13058E+0005 -0.30000E+0004 -0.10084E-0007  0.88437E-0008 -0.14177E-0007
  0.13167E+0005 -0.30000E+0004 -0.98184E-0008  0.90268E-0008 -0.14156E-0007
  0.13276E+0005 -0.30000E+0004 -0.95259E-0008  0.91156E-0008 -0.14005E-0007
  0.13333E+0005 -0.30000E+0004 -0.93640E-0008  0.91240E-0008 -0.13877E-0007
  0.13000E+0005 -0.29234E+0004 -0.10681E-0007  0.89950E-0008 -0.19020E-0007
  0.13058E+0005 -0.29237E+0004 -0.10543E-0007  0.90952E-0008 -0.19102E-0007
  0.13167E+0005 -0.29243E+0004 -0.10257E-0007  0.92216E-0008 -0.19150E-0007
  0.13276E+0005 -0.29248E+0004 -0.99442E-0008  0.92642E-0008 -0.19060E-0007
  0.13333E+0005 -0.29251E+0004 -0.97709E-0008  0.92535E-0008 -0.18958E-0007
  0.13000E+0005 -0.27782E+0004 -0.11210E-0007  0.91772E-0008 -0.28366E-0007
  0.13058E+0005 -0.27791E+0004 -0.11086E-0007  0.92322E-0008 -0.28537E-0007
  0.13167E+0005 -0.27807E+0004 -0.10833E-0007  0.92858E-0008 -0.28754E-0007
  0.13276E+0005 -0.27823E+0004 -0.10560E-0007  0.92737E-0008 -0.28835E-0007
  0.13333E+0005 -0.27831E+0004 -0.10409E-0007  0.92419E-0008 -0.28820E-0007
  0.13000E+0005 -0.26331E+0004 -0.10183E-0007  0.89294E-0008 -0.35224E-0007
  0.13058E+0005 -0.26344E+0004 -0.10114E-0007  0.89640E-0008 -0.35479E-0007
  0.13167E+0005 -0.26371E+0004 -0.99810E-0008  0.89889E-0008 -0.35877E-0007
  0.13276E+0005 -0.26397E+0004 -0.98512E-0008  0.89632E-0008 -0.36169E-0007
  0.13333E+0005 -0.26411E+0004 -0.97829E-0008  0.89302E-0008 -0.36275E-0007
  0.13000E+0005 -0.25565E+0004 -0.86233E-0008  0.86534E-0008 -0.36933E-0007
  0.13058E+0005 -0.25581E+0004 -0.85940E-0008  0.86854E-0008 -0.37221E-0007
  0.13167E+0005 -0.25613E+0004 -0.85520E-0008  0.87101E-0008 -0.37701E-0007
  0.13276E+0005 -0.25645E+0004 -0.85325E-0008  0.86913E-0008 -0.38101E-0007
  0.13333E+0005 -0.25662E+0004 -0.85291E-0008  0.86644E-0008 -0.38275E-0007
  0.13333E+0005 -0.30000E+0004 -0.93640E-0008  0.91240E-0008 -0.13877E-0007
  0.13391E+0005 -0.30000E+0004 -0.91960E-0008  0.91065E-0008 -0.13714E-0007
  0.13500E+0005 -0.30000E+0004 -0.88696E-0008  0.89998E-0008 -0.13318E-0007
  0.13609E+0005 -0.30000E+0004 -0.85331E-0008  0.87978E-0008 -0.12808E-0007
  0.13667E+0005 -0.30000E+0004 -0.83533E-0008  0.86524E-0008 -0.12495E-0007
  0.13333E+0005 -0.29251E+0004 -0.97709E-0008  0.92535E-0008 -0.18958E-0007
  0.13391E+0005 -0.29253E+0004 -0.95932E-0008  0.92190E-0008 -0.18822E-0007
  0.13500E+0005 -0.29258E+0004 -0.92470E-0008  0.90918E-0008 -0.18465E-0007
  0.13609E+0005 -0.29263E+0004 -0.88921E-0008  0.88822E-0008 -0.17978E-0007
  0.13667E+0005 -0.29265E+0004 -0.87025E-0008  0.87391E-0008 -0.17669E-0007
  0.13333E+0005 -0.27831E+0004 -0.10409E-0007  0.92419E-0008 -0.28820E-0007
  0.13391E+0005 -0.27838E+0004 -0.10257E-0007  0.91909E-0008 -0.28779E-0007
  0.13500E+0005 -0.27851E+0004 -0.99606E-0008  0.90489E-0008 -0.28592E-0007
  0.13609E+0005 -0.27865E+0004 -0.96610E-0008  0.88453E-0008 -0.28266E-0007
  0.13667E+0005 -0.27872E+0004 -0.95012E-0008  0.87150E-0008 -0.28035E-0007
  0.13333E+0005 -0.26411E+0004 -0.97829E-0008  0.89302E-0008 -0.36275E-0007
  0.13391E+0005 -0.26423E+0004 -0.97166E-0008  0.88818E-0008 -0.36364E-0007
  0.13500E+0005 -0.26445E+0004 -0.95942E-0008  0.87571E-0008 -0.36441E-0007
  0.13609E+0005 -0.26467E+0004 -0.94849E-0008  0.85872E-0008 -0.36406E-0007
  0.13667E+0005 -0.26478E+0004 -0.94305E-0008  0.84814E-0008 -0.36336E-0007
  0.13333E+0005 -0.25662E+0004 -0.85291E-0008  0.86644E-0008 -0.38275E-0007
  0.13391E+0005 -0.25676E+0004 -0.85291E-0008  0.86240E-0008 -0.38436E-0007
  0.13500E+0005 -0.25703E+0004 -0.85438E-0008  0.85194E-0008 -0.38668E-0007
  0.13609E+0005 -0.25729E+0004 -0.85860E-0008  0.83768E-0008 -0.38816E-0007
  0.13667E+0005 -0.25743E+0004 -0.86165E-0008  0.82881E-0008 -0.38855E-0007
  0.13667E+0005 -0.30000E+0004 -0.83533E-0008  0.86524E-0008 -0.12495E-0007
  0.13724E+0005 -0.30000E+0004 -0.81704E-0008  0.84810E-0008 -0.12149E-0007
  0.13833E+0005 -0.30000E+0004 -0.78202E-0008  0.80811E-0008 -0.11412E-0007
  0.13942E+0005 -0.30000E+0004 -0.74610E-0008  0.75836E-0008 -0.10561E-0007
  0.14000E+0005 -0.30000E+0004 -0.72678E-0008  0.72807E-0008 -0.10067E-0007
  0.13667E+0005 -0.29265E+0004 -0.87025E-0008  0.87391E-0008 -0.17669E-0007
  0.13724E+0005 -0.29266E+0004 -0.85120E-0008  0.85725E-0008 -0.17330E-0007
  0.13833E+0005 -0.29269E+0004 -0.81478E-0008  0.81947E-0008 -0.16589E-0007
  0.13942E+0005 -0.29272E+0004 -0.77779E-0008  0.77334E-0008 -0.15713E-0007
  0.14000E+0005 -0.29273E+0004 -0.75797E-0008  0.74565E-0008 -0.15196E-0007
  0.13667E+0005 -0.27872E+0004 -0.95012E-0008  0.87150E-0008 -0.28035E-0007
  0.13724E+0005 -0.27876E+0004 -0.93450E-0008  0.85653E-0008 -0.27787E-0007
  0.13833E+0005 -0.27884E+0004 -0.90473E-0008  0.82392E-0008 -0.27201E-0007
  0.13942E+0005 -0.27891E+0004 -0.87511E-0008  0.78516E-0008 -0.26461E-0007
  0.14000E+0005 -0.27895E+0004 -0.85925E-0008  0.76239E-0008 -0.26005E-0007
  0.13667E+0005 -0.26478E+0004 -0.94305E-0008  0.84814E-0008 -0.36336E-0007
  0.13724E+0005 -0.26485E+0004 -0.93808E-0008  0.83595E-0008 -0.36259E-0007
  0.13833E+0005 -0.26498E+0004 -0.92952E-0008  0.80999E-0008 -0.36014E-0007
  0.13942E+0005 -0.26511E+0004 -0.92267E-0008  0.77954E-0008 -0.35640E-0007
  0.14000E+0005 -0.26518E+0004 -0.91924E-0008  0.76191E-0008 -0.35382E-0007
  0.13667E+0005 -0.25743E+0004 -0.86165E-0008  0.82881E-0008 -0.38855E-0007
  0.13724E+0005 -0.25751E+0004 -0.86502E-0008  0.81847E-0008 -0.38887E-0007
  0.13833E+0005 -0.25767E+0004 -0.87320E-0008  0.79656E-0008 -0.38870E-0007
  0.13942E+0005 -0.25783E+0004 -0.88443E-0008  0.77084E-0008 -0.38754E-0007
  0.14000E+0005 -0.25791E+0004 -0.89098E-0008  0.75599E-0008 -0.38643E-0007
  0.14000E+0005 -0.30000E+0004 -0.72678E-0008  0.72807E-0008 -0.10067E-0007
  0.14058E+0005 -0.30000E+0004 -0.70692E-0008  0.69520E-0008 -0.95390E-0008
  0.14167E+0005 -0.30000E+0004 -0.66800E-0008  0.62509E-0008 -0.84489E-0008
  0.14276E+0005 -0.30000E+0004 -0.62641E-0008  0.54527E-0008 -0.72351E-0008
  0.14333E+0005 -0.30000E+0004 -0.60322E-0008  0.49921E-0008 -0.65453E-0008
  0.14000E+0005 -0.29273E+0004 -0.75797E-0008  0.74565E-0008 -0.15196E-0007
  0.14058E+0005 -0.29274E+0004 -0.73783E-0008  0.71562E-0008 -0.14643E-0007
  0.14167E+0005 -0.29275E+0004 -0.69852E-0008  0.65220E-0008 -0.13484E-0007
  0.14276E+0005 -0.29277E+0004 -0.65692E-0008  0.58034E-0008 -0.12174E-0007
  0.14333E+0005 -0.29278E+0004 -0.63381E-0008  0.53903E-0008 -0.11422E-0007
  0.14000E+0005 -0.27895E+0004 -0.85925E-0008  0.76239E-0008 -0.26005E-0007
  0.14058E+0005 -0.27898E+0004 -0.84354E-0008  0.73767E-0008 -0.25516E-0007
  0.14167E+0005 -0.27902E+0004 -0.81267E-0008  0.68633E-0008 -0.24452E-0007
  0.14276E+0005 -0.27906E+0004 -0.77992E-0008  0.62850E-0008 -0.23199E-0007
  0.14333E+0005 -0.27908E+0004 -0.76135E-0008  0.59553E-0008 -0.22457E-0007
  0.14000E+0005 -0.26518E+0004 -0.91924E-0008  0.76191E-0008 -0.35382E-0007
  0.14058E+0005 -0.26521E+0004 -0.91638E-0008  0.74258E-0008 -0.35101E-0007
  0.14167E+0005 -0.26528E+0004 -0.91052E-0008  0.70291E-0008 -0.34437E-0007
  0.14276E+0005 -0.26535E+0004 -0.90385E-0008  0.65817E-0008 -0.33592E-0007
  0.14333E+0005 -0.26539E+0004 -0.89915E-0008  0.63282E-0008 -0.33061E-0007
  0.14000E+0005 -0.25791E+0004 -0.89098E-0008  0.75599E-0008 -0.38643E-0007
  0.14058E+0005 -0.25795E+0004 -0.89825E-0008  0.73955E-0008 -0.38515E-0007
  0.14167E+0005 -0.25804E+0004 -0.91243E-0008  0.70591E-0008 -0.38162E-0007
  0.14276E+0005 -0.25812E+0004 -0.92698E-0008  0.66776E-0008 -0.37654E-0007
  0.14333E+0005 -0.25817E+0004 -0.93381E-0008  0.64613E-0008 -0.37309E-0007
  0.14333E+0005 -0.30000E+0004 -0.60322E-0008  0.49921E-0008 -0.65453E-0008
  0.14391E+0005 -0.30000E+0004 -0.57877E-0008  0.45086E-0008 -0.58203E-0008
  0.14500E+0005 -0.30000E+0004 -0.52889E-0008  0.35242E-0008 -0.43517E-0008
  0.14609E+0005 -0.30000E+0004 -0.47311E-0008  0.24670E-0008 -0.27625E-0008
  0.14667E+0005 -0.30000E+0004 -0.44108E-0008  0.18838E-0008 -0.18801E-0008
  0.14333E+0005 -0.29278E+0004 -0.63381E-0008  0.53903E-0008 -0.11422E-0007
  0.14391E+0005 -0.29280E+0004 -0.60940E-0008  0.49558E-0008 -0.10616E-0007
  0.14500E+0005 -0.29284E+0004 -0.55978E-0008  0.40714E-0008 -0.89717E-0008
  0.14609E+0005 -0.29288E+0004 -0.50435E-0008  0.31195E-0008 -0.71764E-0008
  0.14667E+0005 -0.29290E+0004 -0.47254E-0008  0.25924E-0008 -0.61735E-0008
  0.14333E+0005 -0.27908E+0004 -0.76135E-0008  0.59553E-0008 -0.22457E-0007
  0.14391E+0005 -0.27914E+0004 -0.74129E-0008  0.56055E-0008 -0.21624E-0007
  0.14500E+0005 -0.27926E+0004 -0.69924E-0008  0.48954E-0008 -0.19881E-0007
  0.14609E+0005 -0.27938E+0004 -0.65068E-0008  0.41259E-0008 -0.17918E-0007
  0.14667E+0005 -0.27944E+0004 -0.62191E-0008  0.36985E-0008 -0.16794E-0007
  0.14333E+0005 -0.26539E+0004 -0.89915E-0008  0.63282E-0008 -0.33061E-0007
  0.14391E+0005 -0.26549E+0004 -0.89318E-0008  0.60551E-0008 -0.32427E-0007
  0.14500E+0005 -0.26568E+0004 -0.87712E-0008  0.55018E-0008 -0.31029E-0007
  0.14609E+0005 -0.26587E+0004 -0.85367E-0008  0.48949E-0008 -0.29364E-0007
  0.14667E+0005 -0.26597E+0004 -0.83731E-0008  0.45566E-0008 -0.28369E-0007
  0.14333E+0005 -0.25817E+0004 -0.93381E-0008  0.64613E-0008 -0.37309E-0007
  0.14391E+0005 -0.25829E+0004 -0.94004E-0008  0.62261E-0008 -0.36872E-0007
  0.14500E+0005 -0.25852E+0004 -0.94719E-0008  0.57486E-0008 -0.35851E-0007
  0.14609E+0005 -0.25875E+0004 -0.94703E-0008  0.52199E-0008 -0.34560E-0007
  0.14667E+0005 -0.25887E+0004 -0.94270E-0008  0.49243E-0008 -0.33755E-0007
  0.14667E+0005 -0.30000E+0004 -0.44108E-0008  0.18838E-0008 -0.18801E-0008
  0.14724E+0005 -0.30000E+0004 -0.40688E-0008  0.12902E-0008 -0.96970E-0009
  0.14833E+0005 -0.30000E+0004 -0.33613E-0008  0.14228E-0009  0.81961E-0009
  0.14942E+0005 -0.30000E+0004 -0.25692E-0008 -0.10033E-0008  0.26672E-0008
  0.15000E+0005 -0.30000E+0004 -0.21184E-0008 -0.15957E-0008  0.36503E-0008
  0.14667E+0005 -0.29290E+0004 -0.47254E-0008  0.25924E-0008 -0.61735E-0008
  0.14724E+0005 -0.29293E+0004 -0.43830E-0008  0.20547E-0008 -0.51233E-0008
  0.14833E+0005 -0.29300E+0004 -0.36745E-0008  0.10070E-0008 -0.30489E-0008
  0.14942E+0005 -0.29307E+0004 -0.28767E-0008 -0.47662E-0010 -0.88871E-0009
  0.15000E+0005 -0.29311E+0004 -0.24212E-0008 -0.59946E-0009  0.26959E-0009
  0.14667E+0005 -0.27944E+0004 -0.62191E-0008  0.36985E-0008 -0.16794E-0007
  0.14724E+0005 -0.27954E+0004 -0.58985E-0008  0.32570E-0008 -0.15573E-0007
  0.14833E+0005 -0.27974E+0004 -0.52155E-0008  0.23889E-0008 -0.13104E-0007
  0.14942E+0005 -0.27993E+0004 -0.44203E-0008  0.15002E-0008 -0.10452E-0007
  0.15000E+0005 -0.28004E+0004 -0.39546E-0008  0.10279E-0008 -0.89933E-0008
  0.14667E+0005 -0.26597E+0004 -0.83731E-0008  0.45566E-0008 -0.28369E-0007
  0.14724E+0005 -0.26614E+0004 -0.81671E-0008  0.42010E-0008 -0.27233E-0007
  0.14833E+0005 -0.26647E+0004 -0.76727E-0008  0.34964E-0008 -0.24839E-0007
  0.14942E+0005 -0.26679E+0004 -0.70259E-0008  0.27611E-0008 -0.22134E-0007
  0.15000E+0005 -0.26697E+0004 -0.66170E-0008  0.23654E-0008 -0.20586E-0007
  0.14667E+0005 -0.25887E+0004 -0.94270E-0008  0.49243E-0008 -0.33755E-0007
  0.14724E+0005 -0.25908E+0004 -0.93401E-0008  0.46099E-0008 -0.32801E-0007
  0.14833E+0005 -0.25947E+0004 -0.90560E-0008  0.39842E-0008 -0.30714E-0007
  0.14942E+0005 -0.25986E+0004 -0.85964E-0008  0.33239E-0008 -0.28255E-0007
  0.15000E+0005 -0.26007E+0004 -0.82729E-0008  0.29663E-0008 -0.26802E-0007
  0.15000E+0005 -0.30000E+0004 -0.21184E-0008 -0.15957E-0008  0.36503E-0008
  0.15058E+0005 -0.30000E+0004 -0.16442E-0008 -0.21715E-0008  0.46321E-0008
  0.15167E+0005 -0.30000E+0004 -0.68855E-0009 -0.31938E-0008  0.64549E-0008
  0.15276E+0005 -0.30000E+0004  0.33055E-0009 -0.40855E-0008  0.81764E-0008
  0.15333E+0005 -0.30000E+0004  0.88528E-0009 -0.44871E-0008  0.90180E-0008
  0.15000E+0005 -0.29311E+0004 -0.24212E-0008 -0.59946E-0009  0.26959E-0009
  0.15058E+0005 -0.29315E+0004 -0.19374E-0008 -0.11366E-0008  0.14368E-0008
  0.15167E+0005 -0.29322E+0004 -0.95810E-0009 -0.21075E-0008  0.36281E-0008
  0.15276E+0005 -0.29330E+0004  0.99163E-0010 -0.29737E-0008  0.57409E-0008
  0.15333E+0005 -0.29334E+0004  0.67964E-0009 -0.33767E-0008  0.67970E-0008
  0.15000E+0005 -0.28004E+0004 -0.39546E-0008  0.10279E-0008 -0.89933E-0008
  0.15058E+0005 -0.28015E+0004 -0.34492E-0008  0.56258E-0009 -0.74873E-0008
  0.15167E+0005 -0.28038E+0004 -0.24026E-0008 -0.29934E-0009 -0.45751E-0008
  0.15276E+0005 -0.28060E+0004 -0.12376E-0008 -0.10971E-0008 -0.16398E-0008
  0.15333E+0005 -0.28072E+0004 -0.58334E-0009 -0.14847E-0008 -0.11099E-0009
  0.15000E+0005 -0.26697E+0004 -0.66170E-0008  0.23654E-0008 -0.20586E-0007
  0.15058E+0005 -0.26716E+0004 -0.61505E-0008  0.19695E-0008 -0.18937E-0007
  0.15167E+0005 -0.26753E+0004 -0.51266E-0008  0.12221E-0008 -0.15615E-0007
  0.15276E+0005 -0.26790E+0004 -0.39130E-0008  0.50786E-0009 -0.12083E-0007
  0.15333E+0005 -0.26810E+0004 -0.32013E-0008  0.14948E-0009 -0.10161E-0007
  0.15000E+0005 -0.26007E+0004 -0.82729E-0008  0.29663E-0008 -0.26802E-0007
  0.15058E+0005 -0.26031E+0004 -0.78810E-0008  0.26054E-0008 -0.25219E-0007
  0.15167E+0005 -0.26075E+0004 -0.69625E-0008  0.19180E-0008 -0.21937E-0007
  0.15276E+0005 -0.26120E+0004 -0.58037E-0008  0.12508E-0008 -0.18320E-0007
  0.15333E+0005 -0.26144E+0004 -0.50971E-0008  0.91150E-0009 -0.16298E-0007
  0.15333E+0005 -0.30000E+0004  0.88528E-0009 -0.44871E-0008  0.90180E-0008
  0.15391E+0005 -0.30000E+0004  0.14469E-0008 -0.48357E-0008  0.98035E-0008
  0.15500E+0005 -0.30000E+0004  0.25120E-0008 -0.53173E-0008  0.11088E-0007
  0.15609E+0005 -0.30000E+0004  0.35437E-0008 -0.55388E-0008  0.12047E-0007
  0.15667E+0005 -0.30000E+0004  0.40581E-0008 -0.55393E-0008  0.12396E-0007
  0.15333E+0005 -0.29334E+0004  0.67964E-0009 -0.33767E-0008  0.67970E-0008
  0.15391E+0005 -0.29337E+0004  0.12739E-0008 -0.37294E-0008  0.77975E-0008
  0.15500E+0005 -0.29343E+0004  0.24154E-0008 -0.42515E-0008  0.95051E-0008
  0.15609E+0005 -0.29348E+0004  0.35490E-0008 -0.45492E-0008  0.10906E-0007
  0.15667E+0005 -0.29351E+0004  0.41273E-0008 -0.46064E-0008  0.11493E-0007
  0.15333E+0005 -0.28072E+0004 -0.58334E-0009 -0.14847E-0008 -0.11099E-0009
  0.15391E+0005 -0.28080E+0004  0.95253E-0010 -0.18308E-0008  0.13703E-0008
  0.15500E+0005 -0.28096E+0004  0.14326E-0008 -0.23881E-0008  0.40556E-0008
  0.15609E+0005 -0.28112E+0004  0.28160E-0008 -0.27789E-0008  0.65092E-0008
  0.15667E+0005 -0.28121E+0004  0.35464E-0008 -0.29123E-0008  0.76750E-0008
  0.15333E+0005 -0.26810E+0004 -0.32013E-0008  0.14948E-0009 -0.10161E-0007
  0.15391E+0005 -0.26824E+0004 -0.24519E-0008 -0.17540E-0009 -0.82613E-0008
  0.15500E+0005 -0.26850E+0004 -0.91783E-0009 -0.72821E-0009 -0.46394E-0008
  0.15609E+0005 -0.26876E+0004  0.74628E-0009 -0.11615E-0008 -0.10767E-0008
  0.15667E+0005 -0.26890E+0004  0.16571E-0008 -0.13390E-0008  0.73555E-0009
  0.15333E+0005 -0.26144E+0004 -0.50971E-0008  0.91150E-0009 -0.16298E-0007
  0.15391E+0005 -0.26161E+0004 -0.43426E-0008  0.60167E-0009 -0.14273E-0007
  0.15500E+0005 -0.26193E+0004 -0.27512E-0008  0.63037E-0010 -0.10307E-0007
  0.15609E+0005 -0.26224E+0004 -0.96587E-0009 -0.37654E-0009 -0.62617E-0008
  0.15667E+0005 -0.26241E+0004  0.34445E-0010 -0.56673E-0009 -0.41414E-0008
  0.15667E+0005 -0.30000E+0004  0.40581E-0008 -0.55393E-0008  0.12396E-0007
  0.15724E+0005 -0.30000E+0004  0.45418E-0008 -0.54625E-0008  0.12629E-0007
  0.15833E+0005 -0.30000E+0004  0.53474E-0008 -0.50824E-0008  0.12711E-0007
  0.15942E+0005 -0.30000E+0004  0.59588E-0008 -0.44146E-0008  0.12297E-0007
  0.16000E+0005 -0.30000E+0004  0.61842E-0008 -0.39517E-0008  0.11867E-0007
  0.15667E+0005 -0.29351E+0004  0.41273E-0008 -0.46064E-0008  0.11493E-0007
  0.15724E+0005 -0.29353E+0004  0.46839E-0008 -0.45919E-0008  0.11966E-0007
  0.15833E+0005 -0.29357E+0004  0.56487E-0008 -0.43582E-0008  0.12510E-0007
  0.15942E+0005 -0.29361E+0004  0.64478E-0008 -0.38630E-0008  0.12561E-0007
  0.16000E+0005 -0.29364E+0004  0.67823E-0008 -0.34993E-0008  0.12374E-0007
  0.15667E+0005 -0.28121E+0004  0.35464E-0008 -0.29123E-0008  0.76750E-0008
  0.15724E+0005 -0.28127E+0004  0.42706E-0008 -0.29845E-0008  0.87318E-0008
  0.15833E+0005 -0.28139E+0004  0.55916E-0008 -0.29641E-0008  0.10405E-0007
  0.15942E+0005 -0.28151E+0004  0.67990E-0008 -0.27292E-0008  0.11591E-0007
  0.16000E+0005 -0.28157E+0004  0.73661E-0008 -0.25208E-0008  0.11995E-0007
  0.15667E+0005 -0.26890E+0004  0.16571E-0008 -0.13390E-0008  0.73555E-0009
  0.15724E+0005 -0.26901E+0004  0.25802E-0008 -0.14646E-0008  0.24611E-0008
  0.15833E+0005 -0.26921E+0004  0.43331E-0008 -0.15869E-0008  0.54835E-0008
  0.15942E+0005 -0.26941E+0004  0.60411E-0008 -0.15376E-0008  0.80871E-0008
  0.16000E+0005 -0.26951E+0004  0.68937E-0008 -0.14450E-0008  0.92487E-0008
  0.15667E+0005 -0.26241E+0004  0.34445E-0010 -0.56673E-0009 -0.41414E-0008
  0.15724E+0005 -0.26254E+0004  0.10606E-0008 -0.70925E-0009 -0.20839E-0008
  0.15833E+0005 -0.26278E+0004  0.30528E-0008 -0.88246E-0009  0.16496E-0008
  0.15942E+0005 -0.26302E+0004  0.50533E-0008 -0.90411E-0009  0.50494E-0008
  0.16000E+0005 -0.26315E+0004  0.60778E-0008 -0.85762E-0009  0.66539E-0008
  0.16000E+0005 -0.30000E+0004  0.61842E-0008 -0.39517E-0008  0.11867E-0007
  0.16058E+0005 -0.30000E+0004  0.63316E-0008 -0.34272E-0008  0.11295E-0007
  0.16167E+0005 -0.30000E+0004  0.63746E-0008 -0.22759E-0008  0.98170E-0008
  0.16276E+0005 -0.30000E+0004  0.60743E-0008 -0.99084E-0009  0.78618E-0008
  0.16333E+0005 -0.30000E+0004  0.57691E-0008 -0.28521E-0009  0.66573E-0008
  0.16000E+0005 -0.29364E+0004  0.67823E-0008 -0.34993E-0008  0.12374E-0007
  0.16058E+0005 -0.29367E+0004  0.70434E-0008 -0.30786E-0008  0.12040E-0007
  0.16167E+0005 -0.29373E+0004  0.73129E-0008 -0.21248E-0008  0.10992E-0007
  0.16276E+0005 -0.29380E+0004  0.72432E-0008 -0.10286E-0008  0.94270E-0008
  0.16333E+0005 -0.29383E+0004  0.70572E-0008 -0.41241E-0009  0.84052E-0008
  0.16000E+0005 -0.28157E+0004  0.73661E-0008 -0.25208E-0008  0.11995E-0007
  0.16058E+0005 -0.28167E+0004  0.78722E-0008 -0.22624E-0008  0.12244E-0007
  0.16167E+0005 -0.28186E+0004  0.86247E-0008 -0.16301E-0008  0.12245E-0007
  0.16276E+0005 -0.28204E+0004  0.90517E-0008 -0.85043E-0009  0.11627E-0007
  0.16333E+0005 -0.28214E+0004  0.91254E-0008 -0.39264E-0009  0.11054E-0007
  0.16000E+0005 -0.26951E+0004  0.68937E-0008 -0.14450E-0008  0.92487E-0008
  0.16058E+0005 -0.26967E+0004  0.77062E-0008 -0.13092E-0008  0.10267E-0007
  0.16167E+0005 -0.26998E+0004  0.90602E-0008 -0.93082E-0009  0.11678E-0007
  0.16276E+0005 -0.27028E+0004  0.10106E-0007 -0.41124E-0009  0.12367E-0007
  0.16333E+0005 -0.27044E+0004  0.10506E-0007 -0.89765E-0010  0.12424E-0007
  0.16000E+0005 -0.26315E+0004  0.60778E-0008 -0.85762E-0009  0.66539E-0008
  0.16058E+0005 -0.26334E+0004  0.70793E-0008 -0.77184E-0009  0.81372E-0008
  0.16167E+0005 -0.26371E+0004  0.88095E-0008 -0.50057E-0009  0.10427E-0007
  0.16276E+0005 -0.26408E+0004  0.10247E-0007 -0.94836E-0010  0.11960E-0007
  0.16333E+0005 -0.26428E+0004  0.10853E-0007  0.16490E-0009  0.12436E-0007
  0.16333E+0005 -0.30000E+0004  0.57691E-0008 -0.28521E-0009  0.66573E-0008
  0.16391E+0005 -0.30000E+0004  0.53603E-0008  0.41927E-0009  0.53512E-0008
  0.16500E+0005 -0.30000E+0004  0.43069E-0008  0.17042E-0008  0.26517E-0008
  0.16609E+0005 -0.30000E+0004  0.29136E-0008  0.28372E-0008 -0.22856E-0009
  0.16667E+0005 -0.30000E+0004  0.20603E-0008  0.33425E-0008 -0.17690E-0008
  0.16333E+0005 -0.29383E+0004  0.70572E-0008 -0.41241E-0009  0.84052E-0008
  0.16391E+0005 -0.29387E+0004  0.67594E-0008  0.20661E-0009  0.72625E-0008
  0.16500E+0005 -0.29395E+0004  0.58927E-0008  0.13645E-0008  0.48064E-0008
  0.16609E+0005 -0.29402E+0004  0.46361E-0008  0.24156E-0008  0.20693E-0008
  0.16667E+0005 -0.29406E+0004  0.38293E-0008  0.29014E-0008  0.55686E-0009
  0.16333E+0005 -0.28214E+0004  0.91254E-0008 -0.39264E-0009  0.11054E-0007
  0.16391E+0005 -0.28225E+0004  0.90797E-0008  0.77627E-0010  0.10317E-0007
  0.16500E+0005 -0.28247E+0004  0.86576E-0008  0.99542E-0009  0.84967E-0008
  0.16609E+0005 -0.28269E+0004  0.77748E-0008  0.18738E-0008  0.62016E-0008
  0.16667E+0005 -0.28280E+0004  0.71252E-0008  0.23021E-0008  0.48348E-0008
  0.16333E+0005 -0.27044E+0004  0.10506E-0007 -0.89765E-0010  0.12424E-0007
  0.16391E+0005 -0.27063E+0004  0.10783E-0007  0.25026E-0009  0.12272E-0007
  0.16500E+0005 -0.27100E+0004  0.10945E-0007  0.94357E-0009  0.11408E-0007
  0.16609E+0005 -0.27136E+0004  0.10592E-0007  0.16433E-0008  0.98484E-0008
  0.16667E+0005 -0.27155E+0004  0.10188E-0007  0.20006E-0008  0.87728E-0008
  0.16333E+0005 -0.26428E+0004  0.10853E-0007  0.16490E-0009  0.12436E-0007
  0.16391E+0005 -0.26451E+0004  0.11337E-0007  0.44490E-0009  0.12682E-0007
  0.16500E+0005 -0.26494E+0004  0.11878E-0007  0.10299E-0008  0.12484E-0007
  0.16609E+0005 -0.26538E+0004  0.11874E-0007  0.16377E-0008  0.11465E-0007
  0.16667E+0005 -0.26561E+0004  0.11639E-0007  0.19552E-0008  0.10617E-0007
  0.16667E+0005 -0.30000E+0004  0.20603E-0008  0.33425E-0008 -0.17690E-0008
  0.16724E+0005 -0.30000E+0004  0.11399E-0008  0.37718E-0008 -0.32961E-0008
  0.16833E+0005 -0.30000E+0004 -0.73718E-0009  0.43305E-0008 -0.60500E-0008
  0.16942E+0005 -0.30000E+0004 -0.26897E-0008  0.45239E-0008 -0.84799E-0008
  0.17000E+0005 -0.30000E+0004 -0.37054E-0008  0.44699E-0008 -0.95719E-0008
  0.16667E+0005 -0.29406E+0004  0.38293E-0008  0.29014E-0008  0.55686E-0009
  0.16724E+0005 -0.29410E+0004  0.29334E-0008  0.33209E-0008 -0.97344E-0009
  0.16833E+0005 -0.29417E+0004  0.10381E-0008  0.39078E-0008 -0.38365E-0008
  0.16942E+0005 -0.29424E+0004 -0.10264E-0008  0.41772E-0008 -0.65065E-0008
  0.17000E+0005 -0.29428E+0004 -0.21392E-0008  0.41812E-0008 -0.77762E-0008
  0.16667E+0005 -0.28280E+0004  0.71252E-0008  0.23021E-0008  0.48348E-0008
  0.16724E+0005 -0.28291E+0004  0.63527E-0008  0.26846E-0008  0.33899E-0008
  0.16833E+0005 -0.28312E+0004  0.45811E-0008  0.32723E-0008  0.50391E-0009
  0.16942E+0005 -0.28332E+0004  0.24709E-0008  0.36243E-0008 -0.24326E-0008
  0.17000E+0005 -0.28343E+0004  0.12600E-0008  0.37038E-0008 -0.39410E-0008
  0.16667E+0005 -0.27155E+0004  0.10188E-0007  0.20006E-0008  0.87728E-0008
  0.16724E+0005 -0.27173E+0004  0.96347E-0008  0.23286E-0008  0.75537E-0008
  0.16833E+0005 -0.27206E+0004  0.81824E-0008  0.28677E-0008  0.49019E-0008
  0.16942E+0005 -0.27240E+0004  0.62377E-0008  0.32394E-0008  0.19452E-0008
  0.17000E+0005 -0.27258E+0004  0.50418E-0008  0.33573E-0008  0.32270E-0009
  0.16667E+0005 -0.26561E+0004  0.11639E-0007  0.19552E-0008  0.10617E-0007
  0.16724E+0005 -0.26582E+0004  0.11239E-0007  0.22504E-0008  0.95862E-0008
  0.16833E+0005 -0.26623E+0004  0.10032E-0007  0.27497E-0008  0.71786E-0008
  0.16942E+0005 -0.26664E+0004  0.82557E-0008  0.31117E-0008  0.43190E-0008
  0.17000E+0005 -0.26685E+0004  0.71122E-0008  0.32374E-0008  0.26885E-0008
  0.17000E+0005 -0.30000E+0004 -0.37054E-0008  0.44699E-0008 -0.95719E-0008
  0.17058E+0005 -0.30000E+0004 -0.46855E-0008  0.43146E-0008 -0.10510E-0007
  0.17167E+0005 -0.30000E+0004 -0.63749E-0008  0.37427E-0008 -0.11787E-0007
  0.17276E+0005 -0.30000E+0004 -0.77406E-0008  0.28642E-0008 -0.12348E-0007
  0.17333E+0005 -0.30000E+0004 -0.82950E-0008  0.23020E-0008 -0.12339E-0007
  0.17000E+0005 -0.29428E+0004 -0.21392E-0008  0.41812E-0008 -0.77762E-0008
  0.17058E+0005 -0.29431E+0004 -0.32400E-0008  0.40912E-0008 -0.89206E-0008
  0.17167E+0005 -0.29436E+0004 -0.52204E-0008  0.36618E-0008 -0.10662E-0007
  0.17276E+0005 -0.29442E+0004 -0.69402E-0008  0.29345E-0008 -0.11750E-0007
  0.17333E+0005 -0.29445E+0004 -0.76976E-0008  0.24488E-0008 -0.12030E-0007
  0.17000E+0005 -0.28343E+0004  0.12600E-0008  0.37038E-0008 -0.39410E-0008
  0.17058E+0005 -0.28351E+0004  0.12379E-0010  0.37037E-0008 -0.53817E-0008
  0.17167E+0005 -0.28368E+0004 -0.23870E-0008  0.34850E-0008 -0.78453E-0008
  0.17276E+0005 -0.28385E+0004 -0.46921E-0008  0.29936E-0008 -0.98224E-0008
  0.17333E+0005 -0.28393E+0004 -0.58116E-0008  0.26340E-0008 -0.10616E-0007
  0.17000E+0005 -0.27258E+0004  0.50418E-0008  0.33573E-0008  0.32270E-0009
  0.17058E+0005 -0.27272E+0004  0.37593E-0008  0.34095E-0008 -0.12936E-0008
  0.17167E+0005 -0.27300E+0004  0.11380E-0008  0.33308E-0008 -0.42720E-0008
  0.17276E+0005 -0.27327E+0004 -0.15950E-0008  0.30118E-0008 -0.69740E-0008
  0.17333E+0005 -0.27342E+0004 -0.30174E-0008  0.27507E-0008 -0.82211E-0008
  0.17000E+0005 -0.26685E+0004  0.71122E-0008  0.32374E-0008  0.26885E-0008
  0.17058E+0005 -0.26703E+0004  0.58560E-0008  0.33042E-0008  0.10286E-0008
  0.17167E+0005 -0.26736E+0004  0.32012E-0008  0.32738E-0008 -0.21367E-0008
  0.17276E+0005 -0.26769E+0004  0.31814E-0009  0.30217E-0008 -0.51504E-0008
  0.17333E+0005 -0.26787E+0004 -0.12302E-0008  0.28011E-0008 -0.66066E-0008
  0.17333E+0005 -0.30000E+0004 -0.82950E-0008  0.23020E-0008 -0.12339E-0007
  0.17391E+0005 -0.30000E+0004 -0.87212E-0008  0.16923E-0008 -0.12126E-0007
  0.17500E+0005 -0.30000E+0004 -0.91526E-0008  0.45711E-0009 -0.11189E-0007
  0.17609E+0005 -0.30000E+0004 -0.90870E-0008 -0.78497E-0009 -0.96515E-0008
  0.17667E+0005 -0.30000E+0004 -0.88621E-0008 -0.14062E-0008 -0.86506E-0008
  0.17333E+0005 -0.29445E+0004 -0.76976E-0008  0.24488E-0008 -0.12030E-0007
  0.17391E+0005 -0.29447E+0004 -0.83299E-0008  0.19133E-0008 -0.12104E-0007
  0.17500E+0005 -0.29452E+0004 -0.91478E-0008  0.79485E-0009 -0.11678E-0007
  0.17609E+0005 -0.29456E+0004 -0.94331E-0008 -0.36742E-0009 -0.10571E-0007
  0.17667E+0005 -0.29458E+0004 -0.93687E-0008 -0.96626E-0009 -0.97494E-0008
  0.17333E+0005 -0.28393E+0004 -0.58116E-0008  0.26340E-0008 -0.10616E-0007
  0.17391E+0005 -0.28400E+0004 -0.68291E-0008  0.22205E-0008 -0.11219E-0007
  0.17500E+0005 -0.28412E+0004 -0.84193E-0008  0.13068E-0008 -0.11792E-0007
  0.17609E+0005 -0.28425E+0004 -0.94720E-0008  0.29674E-0009 -0.11608E-0007
  0.17667E+0005 -0.28431E+0004 -0.97863E-0008 -0.25009E-0009 -0.11212E-0007
  0.17333E+0005 -0.27342E+0004 -0.30174E-0008  0.27507E-0008 -0.82211E-0008
  0.17391E+0005 -0.27352E+0004 -0.43788E-0008  0.24346E-0008 -0.93073E-0008
  0.17500E+0005 -0.27373E+0004 -0.67237E-0008  0.16952E-0008 -0.10865E-0007
  0.17609E+0005 -0.27393E+0004 -0.86101E-0008  0.82614E-0009 -0.11679E-0007
  0.17667E+0005 -0.27404E+0004 -0.93696E-0008  0.33414E-0009 -0.11782E-0007
  0.17333E+0005 -0.26787E+0004 -0.12302E-0008  0.28011E-0008 -0.66066E-0008
  0.17391E+0005 -0.26800E+0004 -0.27445E-0008  0.25262E-0008 -0.79237E-0008
  0.17500E+0005 -0.26824E+0004 -0.54533E-0008  0.18641E-0008 -0.99741E-0008
  0.17609E+0005 -0.26849E+0004 -0.77764E-0008  0.10616E-0008 -0.11320E-0007
  0.17667E+0005 -0.26862E+0004 -0.87826E-0008  0.59739E-0009 -0.11705E-0007
  0.17667E+0005 -0.30000E+0004 -0.88621E-0008 -0.14062E-0008 -0.86506E-0008
  0.17724E+0005 -0.30000E+0004 -0.85190E-0008 -0.19875E-0008 -0.75535E-0008
  0.17833E+0005 -0.30000E+0004 -0.75896E-0008 -0.29278E-0008 -0.53190E-0008
  0.17942E+0005 -0.30000E+0004 -0.63888E-0008 -0.36089E-0008 -0.30504E-0008
  0.18000E+0005 -0.30000E+0004 -0.56868E-0008 -0.38498E-0008 -0.19049E-0008
  0.17667E+0005 -0.29458E+0004 -0.93687E-0008 -0.96626E-0009 -0.97494E-0008
  0.17724E+0005 -0.29460E+0004 -0.91644E-0008 -0.15350E-0008 -0.87968E-0008
  0.17833E+0005 -0.29463E+0004 -0.84316E-0008 -0.24915E-0008 -0.67216E-0008
  0.17942E+0005 -0.29466E+0004 -0.73347E-0008 -0.32326E-0008 -0.44653E-0008
  0.18000E+0005 -0.29468E+0004 -0.66513E-0008 -0.35205E-0008 -0.32713E-0008
  0.17667E+0005 -0.28431E+0004 -0.97863E-0008 -0.25009E-0009 -0.11212E-0007
  0.17724E+0005 -0.28436E+0004 -0.99297E-0008 -0.78547E-0009 -0.10629E-0007
  0.17833E+0005 -0.28445E+0004 -0.97458E-0008 -0.17410E-0008 -0.90679E-0008
  0.17942E+0005 -0.28454E+0004 -0.90220E-0008 -0.25561E-0008 -0.70559E-0008
  0.18000E+0005 -0.28459E+0004 -0.84588E-0008 -0.29110E-0008 -0.58791E-0008
  0.17667E+0005 -0.27404E+0004 -0.93696E-0008  0.33414E-0009 -0.11782E-0007
  0.17724E+0005 -0.27412E+0004 -0.99448E-0008 -0.16091E-0009 -0.11665E-0007
  0.17833E+0005 -0.27427E+0004 -0.10509E-0007 -0.10892E-0008 -0.10849E-0007
  0.17942E+0005 -0.27442E+0004 -0.10384E-0007 -0.19402E-0008 -0.93472E-0008
  0.18000E+0005 -0.27450E+0004 -0.10059E-0007 -0.23394E-0008 -0.83293E-0008
  0.17667E+0005 -0.26862E+0004 -0.87826E-0008  0.59739E-0009 -0.11705E-0007
  0.17724E+0005 -0.26872E+0004 -0.96053E-0008  0.12412E-0009 -0.11859E-0007
  0.17833E+0005 -0.26890E+0004 -0.10623E-0007 -0.78368E-0009 -0.11505E-0007
  0.17942E+0005 -0.26908E+0004 -0.10895E-0007 -0.16427E-0008 -0.10365E-0007
  0.18000E+0005 -0.26918E+0004 -0.10743E-0007 -0.20579E-0008 -0.94847E-0008
  0.18000E+0005 -0.30000E+0004 -0.56868E-0008 -0.38498E-0008 -0.19049E-0008
  0.18058E+0005 -0.30000E+0004 -0.49606E-0008 -0.40096E-0008 -0.82327E-0009
  0.18167E+0005 -0.30000E+0004 -0.35759E-0008 -0.40872E-0008  0.97871E-0009
  0.18276E+0005 -0.30000E+0004 -0.22619E-0008 -0.39024E-0008  0.23899E-0008
  0.18333E+0005 -0.30000E+0004 -0.16232E-0008 -0.37150E-0008  0.29616E-0008
  0.18000E+0005 -0.29468E+0004 -0.66513E-0008 -0.35205E-0008 -0.32713E-0008
  0.18058E+0005 -0.29470E+0004 -0.59213E-0008 -0.37352E-0008 -0.21088E-0008
  0.18167E+0005 -0.29473E+0004 -0.44782E-0008 -0.39323E-0008 -0.84503E-0010
  0.18276E+0005 -0.29476E+0004 -0.30584E-0008 -0.38744E-0008  0.16030E-0008
  0.18333E+0005 -0.29478E+0004 -0.23529E-0008 -0.37514E-0008  0.23271E-0008
  0.18000E+0005 -0.28459E+0004 -0.84588E-0008 -0.29110E-0008 -0.58791E-0008
  0.18058E+0005 -0.28464E+0004 -0.77963E-0008 -0.32076E-0008 -0.46624E-0008
  0.18167E+0005 -0.28474E+0004 -0.63494E-0008 -0.35931E-0008 -0.23626E-0008
  0.18276E+0005 -0.28484E+0004 -0.47855E-0008 -0.37457E-0008 -0.23403E-0009
  0.18333E+0005 -0.28489E+0004 -0.39634E-0008 -0.37342E-0008  0.76255E-0009
  0.18000E+0005 -0.27450E+0004 -0.10059E-0007 -0.23394E-0008 -0.83293E-0008
  0.18058E+0005 -0.27459E+0004 -0.95767E-0008 -0.26941E-0008 -0.71940E-0008
  0.18167E+0005 -0.27475E+0004 -0.83072E-0008 -0.32249E-0008 -0.48399E-0008
  0.18276E+0005 -0.27491E+0004 -0.67231E-0008 -0.35510E-0008 -0.24239E-0008
  0.18333E+0005 -0.27499E+0004 -0.58238E-0008 -0.36363E-0008 -0.12036E-0008
  0.18000E+0005 -0.26918E+0004 -0.10743E-0007 -0.20579E-0008 -0.94847E-0008
  0.18058E+0005 -0.26928E+0004 -0.10403E-0007 -0.24356E-0008 -0.84468E-0008
  0.18167E+0005 -0.26948E+0004 -0.93121E-0008 -0.30277E-0008 -0.61610E-0008
  0.18276E+0005 -0.26967E+0004 -0.77859E-0008 -0.34317E-0008 -0.36716E-0008
  0.18333E+0005 -0.26977E+0004 -0.68727E-0008 -0.35620E-0008 -0.23637E-0008
  0.18333E+0005 -0.30000E+0004 -0.16232E-0008 -0.37150E-0008  0.29616E-0008
  0.18391E+0005 -0.30000E+0004 -0.10317E-0008 -0.34774E-0008  0.34158E-0008
  0.18500E+0005 -0.30000E+0004 -0.58214E-0010 -0.29231E-0008  0.39659E-0008
  0.18609E+0005 -0.30000E+0004  0.71326E-0009 -0.22863E-0008  0.41570E-0008
  0.18667E+0005 -0.30000E+0004  0.10403E-0008 -0.19369E-0008  0.41359E-0008
  0.18333E+0005 -0.29478E+0004 -0.23529E-0008 -0.37514E-0008  0.23271E-0008
  0.18391E+0005 -0.29480E+0004 -0.16912E-0008 -0.35756E-0008  0.29319E-0008
  0.18500E+0005 -0.29484E+0004 -0.58526E-0009 -0.31200E-0008  0.37413E-0008
  0.18609E+0005 -0.29488E+0004  0.30688E-0009 -0.25535E-0008  0.41405E-0008
  0.18667E+0005 -0.29490E+0004  0.69048E-0009 -0.22275E-0008  0.42041E-0008
  0.18333E+0005 -0.28489E+0004 -0.39634E-0008 -0.37342E-0008  0.76255E-0009
  0.18391E+0005 -0.28495E+0004 -0.31656E-0008 -0.36665E-0008  0.16529E-0008
  0.18500E+0005 -0.28507E+0004 -0.17771E-0008 -0.33931E-0008  0.29947E-0008
  0.18609E+0005 -0.28518E+0004 -0.60425E-0009 -0.29670E-0008  0.38639E-0008
  0.18667E+0005 -0.28524E+0004 -0.83315E-0010 -0.26940E-0008  0.41357E-0008
  0.18333E+0005 -0.27499E+0004 -0.58238E-0008 -0.36363E-0008 -0.12036E-0008
  0.18391E+0005 -0.27510E+0004 -0.49115E-0008 -0.36650E-0008 -0.53936E-0010
  0.18500E+0005 -0.27529E+0004 -0.32381E-0008 -0.35627E-0008  0.18274E-0008
  0.18609E+0005 -0.27548E+0004 -0.17404E-0008 -0.32794E-0008  0.32321E-0008
  0.18667E+0005 -0.27558E+0004 -0.10489E-0008 -0.30660E-0008  0.37617E-0008
  0.18333E+0005 -0.26977E+0004 -0.68727E-0008 -0.35620E-0008 -0.23637E-0008
  0.18391E+0005 -0.26990E+0004 -0.59198E-0008 -0.36365E-0008 -0.10993E-0008
  0.18500E+0005 -0.27013E+0004 -0.41143E-0008 -0.36185E-0008  0.10489E-0008
  0.18609E+0005 -0.27036E+0004 -0.24415E-0008 -0.34095E-0008  0.27454E-0008
  0.18667E+0005 -0.27049E+0004 -0.16514E-0008 -0.32287E-0008  0.34245E-0008
  0.18667E+0005 -0.30000E+0004  0.10403E-0008 -0.19369E-0008  0.41359E-0008
  0.18724E+0005 -0.30000E+0004  0.13165E-0008 -0.15859E-0008  0.40449E-0008
  0.18833E+0005 -0.30000E+0004  0.17122E-0008 -0.93991E-0009  0.37202E-0008
  0.18942E+0005 -0.30000E+0004  0.19677E-0008 -0.33841E-0009  0.32533E-0008
  0.19000E+0005 -0.30000E+0004  0.20567E-0008 -0.44764E-0010  0.29706E-0008
  0.18667E+0005 -0.29490E+0004  0.69048E-0009 -0.22275E-0008  0.42041E-0008
  0.18724E+0005 -0.29493E+0004  0.10177E-0008 -0.18914E-0008  0.41811E-0008
  0.18833E+0005 -0.29497E+0004  0.14964E-0008 -0.12485E-0008  0.39405E-0008
  0.18942E+0005 -0.29501E+0004  0.18201E-0008 -0.62180E-0009  0.35097E-0008
  0.19000E+0005 -0.29503E+0004  0.19408E-0008 -0.30585E-0009  0.32316E-0008
  0.18667E+0005 -0.28524E+0004 -0.83315E-0010 -0.26940E-0008  0.41357E-0008
  0.18724E+0005 -0.28531E+0004  0.37046E-0009 -0.23962E-0008  0.42898E-0008
  0.18833E+0005 -0.28543E+0004  0.10558E-0008 -0.17833E-0008  0.42957E-0008
  0.18942E+0005 -0.28554E+0004  0.15440E-0008 -0.11360E-0008  0.40050E-0008
  0.19000E+0005 -0.28561E+0004  0.17370E-0008 -0.79142E-0009  0.37650E-0008
  0.18667E+0005 -0.27558E+0004 -0.10489E-0008 -0.30660E-0008  0.37617E-0008
  0.18724E+0005 -0.27569E+0004 -0.43215E-0009 -0.28158E-0008  0.41484E-0008
  0.18833E+0005 -0.27588E+0004  0.52786E-0009 -0.22569E-0008  0.45089E-0008
  0.18942E+0005 -0.27608E+0004  0.12367E-0008 -0.16181E-0008  0.44548E-0008
  0.19000E+0005 -0.27619E+0004  0.15243E-0008 -0.12607E-0008  0.42946E-0008
  0.18667E+0005 -0.27049E+0004 -0.16514E-0008 -0.32287E-0008  0.34245E-0008
  0.18724E+0005 -0.27061E+0004 -0.93720E-0009 -0.30061E-0008  0.39513E-0008
  0.18833E+0005 -0.27085E+0004  0.19339E-0009 -0.24832E-0008  0.45377E-0008
  0.18942E+0005 -0.27109E+0004  0.10435E-0008 -0.18584E-0008  0.46473E-0008
  0.19000E+0005 -0.27122E+0004  0.13920E-0008 -0.14998E-0008  0.45470E-0008
  0.19000E+0005 -0.30000E+0004  0.20567E-0008 -0.44764E-0010  0.29706E-0008
  0.19058E+0005 -0.30000E+0004  0.21199E-0008  0.23141E-0009  0.26724E-0008
  0.19167E+0005 -0.30000E+0004  0.21835E-0008  0.70422E-0009  0.20896E-0008
  0.19276E+0005 -0.30000E+0004  0.21922E-0008  0.11094E-0008  0.15153E-0008
  0.19333E+0005 -0.30000E+0004  0.21805E-0008  0.12950E-0008  0.12270E-0008
  0.19000E+0005 -0.29503E+0004  0.19408E-0008 -0.30585E-0009  0.32316E-0008
  0.19058E+0005 -0.29504E+0004  0.20337E-0008 -0.21300E-0011  0.29309E-0008
  0.19167E+0005 -0.29507E+0004  0.21495E-0008  0.53232E-0009  0.23303E-0008
  0.19276E+0005 -0.29510E+0004  0.22075E-0008  0.10068E-0008  0.17295E-0008
  0.19333E+0005 -0.29512E+0004  0.22209E-0008  0.12297E-0008  0.14265E-0008
  0.19000E+0005 -0.28561E+0004  0.17370E-0008 -0.79142E-0009  0.37650E-0008
  0.19058E+0005 -0.28565E+0004  0.18941E-0008 -0.44947E-0009  0.34833E-0008
  0.19167E+0005 -0.28574E+0004  0.21159E-0008  0.17944E-0009  0.28792E-0008
  0.19276E+0005 -0.28582E+0004  0.22665E-0008  0.76796E-0009  0.22423E-0008
  0.19333E+0005 -0.28586E+0004  0.23256E-0008  0.10554E-0008  0.19138E-0008
  0.19000E+0005 -0.27619E+0004  0.15243E-0008 -0.12607E-0008  0.42946E-0008
  0.19058E+0005 -0.27626E+0004  0.17622E-0008 -0.89615E-0009  0.40665E-0008
  0.19167E+0005 -0.27640E+0004  0.21071E-0008 -0.20012E-0009  0.35031E-0008
  0.19276E+0005 -0.27653E+0004  0.23518E-0008  0.47963E-0009  0.28491E-0008
  0.19333E+0005 -0.27661E+0004  0.24527E-0008  0.82182E-0009  0.24964E-0008
  0.19000E+0005 -0.27122E+0004  0.13920E-0008 -0.14998E-0008  0.45470E-0008
  0.19058E+0005 -0.27130E+0004  0.16816E-0008 -0.11289E-0008  0.43626E-0008
  0.19167E+0005 -0.27147E+0004  0.21025E-0008 -0.40770E-0009  0.38417E-0008
  0.19276E+0005 -0.27164E+0004  0.24002E-0008  0.31122E-0009  0.31887E-0008
  0.19333E+0005 -0.27172E+0004  0.25221E-0008  0.67817E-0009  0.28242E-0008
  0.19333E+0005 -0.30000E+0004  0.21805E-0008  0.12950E-0008  0.12270E-0008
  0.19391E+0005 -0.30000E+0004  0.21601E-0008  0.14596E-0008  0.95514E-0009
  0.19500E+0005 -0.30000E+0004  0.21010E-0008  0.17125E-0008  0.49546E-0009
  0.19609E+0005 -0.30000E+0004  0.20171E-0008  0.18780E-0008  0.12598E-0009
  0.19667E+0005 -0.30000E+0004  0.19421E-0008  0.19040E-0008 -0.46233E-0010
  0.19333E+0005 -0.29512E+0004  0.22209E-0008  0.12297E-0008  0.14265E-0008
  0.19391E+0005 -0.29513E+0004  0.22252E-0008  0.14321E-0008  0.11402E-0008
  0.19500E+0005 -0.29516E+0004  0.22106E-0008  0.17543E-0008  0.65471E-0009
  0.19609E+0005 -0.29518E+0004  0.21714E-0008  0.19871E-0008  0.26719E-0009
  0.19667E+0005 -0.29519E+0004  0.21540E-0008  0.20830E-0008  0.12094E-0009
  0.19333E+0005 -0.28586E+0004  0.23256E-0008  0.10554E-0008  0.19138E-0008
  0.19391E+0005 -0.28590E+0004  0.23736E-0008  0.13238E-0008  0.15993E-0008
  0.19500E+0005 -0.28597E+0004  0.24392E-0008  0.17720E-0008  0.10603E-0008
  0.19609E+0005 -0.28604E+0004  0.24759E-0008  0.21298E-0008  0.62042E-0009
  0.19667E+0005 -0.28608E+0004  0.24937E-0008  0.22886E-0008  0.44361E-0009
  0.19333E+0005 -0.27661E+0004  0.24527E-0008  0.82182E-0009  0.24964E-0008
  0.19391E+0005 -0.27667E+0004  0.25381E-0008  0.11479E-0008  0.21497E-0008
  0.19500E+0005 -0.27679E+0004  0.26662E-0008  0.17097E-0008  0.15370E-0008
  0.19609E+0005 -0.27690E+0004  0.27516E-0008  0.21814E-0008  0.10050E-0008
  0.19667E+0005 -0.27697E+0004  0.27778E-0008  0.23888E-0008  0.76105E-0009
  0.19333E+0005 -0.27172E+0004  0.25221E-0008  0.67817E-0009  0.28242E-0008
  0.19391E+0005 -0.27180E+0004  0.26251E-0008  0.10311E-0008  0.24594E-0008
  0.19500E+0005 -0.27194E+0004  0.27781E-0008  0.16472E-0008  0.17988E-0008
  0.19609E+0005 -0.27208E+0004  0.28779E-0008  0.21745E-0008  0.12037E-0008
  0.19667E+0005 -0.27216E+0004  0.29076E-0008  0.24098E-0008  0.92184E-0009
  0.19667E+0005 -0.30000E+0004  0.19421E-0008  0.19040E-0008 -0.46233E-0010
  0.19724E+0005 -0.30000E+0004  0.19203E-0008  0.19629E-0008 -0.12958E-0009
  0.19833E+0005 -0.30000E+0004  0.17490E-0008  0.18822E-0008 -0.30909E-0009
  0.19942E+0005 -0.30000E+0004  0.16710E-0008  0.17812E-0008 -0.23670E-0009
  0.20000E+0005 -0.30000E+0004  0.18539E-0008  0.19753E-0008 -0.51575E-0012
  0.19667E+0005 -0.29519E+0004  0.21540E-0008  0.20830E-0008  0.12094E-0009
  0.19724E+0005 -0.29522E+0004  0.21029E-0008  0.21263E-0008 -0.22581E-0010
  0.19833E+0005 -0.29527E+0004  0.20485E-0008  0.21759E-0008 -0.12874E-0009
  0.19942E+0005 -0.29532E+0004  0.20648E-0008  0.22578E-0008 -0.79928E-0010
  0.20000E+0005 -0.29534E+0004  0.21371E-0008  0.24983E-0008 -0.11846E-0009
  0.19667E+0005 -0.28608E+0004  0.24937E-0008  0.22886E-0008  0.44361E-0009
  0.19724E+0005 -0.28615E+0004  0.24786E-0008  0.23987E-0008  0.27144E-0009
  0.19833E+0005 -0.28630E+0004  0.24800E-0008  0.25771E-0008  0.90456E-0010
  0.19942E+0005 -0.28644E+0004  0.24025E-0008  0.27221E-0008 -0.14759E-0009
  0.20000E+0005 -0.28651E+0004  0.22843E-0008  0.28461E-0008 -0.44814E-0009
  0.19667E+0005 -0.27697E+0004  0.27778E-0008  0.23888E-0008  0.76105E-0009
  0.19724E+0005 -0.27709E+0004  0.27898E-0008  0.25668E-0008  0.54303E-0009
  0.19833E+0005 -0.27733E+0004  0.27515E-0008  0.28274E-0008  0.15206E-0009
  0.19942E+0005 -0.27756E+0004  0.25847E-0008  0.29951E-0008 -0.31296E-0009
  0.20000E+0005 -0.27769E+0004  0.24340E-0008  0.30274E-0008 -0.59224E-0009
  0.19667E+0005 -0.27216E+0004  0.29076E-0008  0.24098E-0008  0.92184E-0009
  0.19724E+0005 -0.27231E+0004  0.29157E-0008  0.26156E-0008  0.65347E-0009
  0.19833E+0005 -0.27259E+0004  0.28579E-0008  0.29134E-0008  0.16445E-0009
  0.19942E+0005 -0.27288E+0004  0.26711E-0008  0.30937E-0008 -0.36741E-0009
  0.20000E+0005 -0.27303E+0004  0.25129E-0008  0.31290E-0008 -0.66999E-0009
  0.00000E+0000 -0.26821E+0004 -0.16746E-0010 -0.10691E-0010 -0.61294E-0011
  0.57558E+0002 -0.26810E+0004 -0.16911E-0010 -0.11134E-0010 -0.62789E-0011
  0.16667E+0003 -0.26787E+0004 -0.16035E-0010 -0.10634E-0010 -0.71617E-0011
  0.27578E+0003 -0.26765E+0004 -0.12492E-0010 -0.73212E-0011 -0.84029E-0011
  0.33333E+0003 -0.26753E+0004 -0.90672E-0011 -0.41137E-0011 -0.88889E-0011
  0.00000E+0000 -0.26273E+0004 -0.17359E-0010 -0.10789E-0010 -0.66973E-0011
  0.57558E+0002 -0.26259E+0004 -0.17382E-0010 -0.10972E-0010 -0.69225E-0011
  0.16667E+0003 -0.26233E+0004 -0.15957E-0010 -0.98544E-0011 -0.77084E-0011
  0.27578E+0003 -0.26206E+0004 -0.11557E-0010 -0.57948E-0011 -0.86884E-0011
  0.33333E+0003 -0.26193E+0004 -0.75851E-0011 -0.21382E-0011 -0.90435E-0011
  0.00000E+0000 -0.25232E+0004 -0.18337E-0010 -0.10845E-0010 -0.77022E-0011
  0.57558E+0002 -0.25214E+0004 -0.18121E-0010 -0.10599E-0010 -0.80779E-0011
  0.16667E+0003 -0.25181E+0004 -0.15784E-0010 -0.83927E-0011 -0.88428E-0011
  0.27578E+0003 -0.25148E+0004 -0.98937E-0011 -0.29518E-0011 -0.94908E-0011
  0.33333E+0003 -0.25130E+0004 -0.49368E-0011  0.15508E-0011 -0.96353E-0011
  0.00000E+0000 -0.24192E+0004 -0.19129E-0010 -0.10784E-0010 -0.86436E-0011
  0.57558E+0002 -0.24170E+0004 -0.18680E-0010 -0.10150E-0010 -0.91496E-0011
  0.16667E+0003 -0.24129E+0004 -0.15538E-0010 -0.69279E-0011 -0.10010E-0010
  0.27578E+0003 -0.24089E+0004 -0.83177E-0011 -0.15481E-0012 -0.10496E-0010
  0.33333E+0003 -0.24067E+0004 -0.24373E-0011  0.51761E-0011 -0.10460E-0010
  0.00000E+0000 -0.23643E+0004 -0.19478E-0010 -0.10719E-0010 -0.91049E-0011
  0.57558E+0002 -0.23619E+0004 -0.18910E-0010 -0.98849E-0011 -0.96829E-0011
  0.16667E+0003 -0.23575E+0004 -0.15375E-0010 -0.61564E-0011 -0.10614E-0010
  0.27578E+0003 -0.23530E+0004 -0.75094E-0011  0.12821E-0011 -0.11052E-0010
  0.33333E+0003 -0.23507E+0004 -0.11799E-0011  0.70254E-0011 -0.10939E-0010
  0.33333E+0003 -0.26753E+0004 -0.90672E-0011 -0.41137E-0011 -0.88889E-0011
  0.39089E+0003 -0.26745E+0004 -0.43530E-0011  0.24597E-0012 -0.91380E-0011
  0.50000E+0003 -0.26730E+0004  0.87362E-0011  0.12089E-0010 -0.85275E-0011
  0.60911E+0003 -0.26714E+0004  0.27814E-0010  0.28874E-0010 -0.59642E-0011
  0.66667E+0003 -0.26706E+0004  0.40360E-0010  0.39720E-0010 -0.36373E-0011
  0.33333E+0003 -0.26193E+0004 -0.75851E-0011 -0.21382E-0011 -0.90435E-0011
  0.39089E+0003 -0.26183E+0004 -0.22506E-0011  0.27108E-0011 -0.91532E-0011
  0.50000E+0003 -0.26165E+0004  0.12178E-0010  0.15573E-0010 -0.82947E-0011
  0.60911E+0003 -0.26147E+0004  0.32764E-0010  0.33445E-0010 -0.54827E-0011
  0.66667E+0003 -0.26138E+0004  0.46131E-0010  0.44839E-0010 -0.30054E-0011
  0.33333E+0003 -0.25130E+0004 -0.49368E-0011  0.15508E-0011 -0.96353E-0011
  0.39089E+0003 -0.25118E+0004  0.15312E-0011  0.73256E-0011 -0.94883E-0011
  0.50000E+0003 -0.25095E+0004  0.18444E-0010  0.22102E-0010 -0.80911E-0011
  0.60911E+0003 -0.25072E+0004  0.41803E-0010  0.41940E-0010 -0.46675E-0011
  0.66667E+0003 -0.25060E+0004  0.56675E-0010  0.54300E-0010 -0.18158E-0011
  0.33333E+0003 -0.24067E+0004 -0.24373E-0011  0.51761E-0011 -0.10460E-0010
  0.39089E+0003 -0.24052E+0004  0.50734E-0011  0.11838E-0010 -0.10101E-0010
  0.50000E+0003 -0.24024E+0004  0.24284E-0010  0.28420E-0010 -0.81777E-0011
  0.60911E+0003 -0.23996E+0004  0.50236E-0010  0.50064E-0010 -0.40471E-0011
  0.66667E+0003 -0.23982E+0004  0.66499E-0010  0.63271E-0010 -0.75130E-0012
  0.33333E+0003 -0.23507E+0004 -0.11799E-0011  0.70254E-0011 -0.10939E-0010
  0.39089E+0003 -0.23490E+0004  0.68370E-0011  0.14131E-0010 -0.10491E-0010
  0.50000E+0003 -0.23460E+0004  0.27174E-0010  0.31617E-0010 -0.83100E-0011
  0.60911E+0003 -0.23429E+0004  0.54400E-0010  0.54142E-0010 -0.37937E-0011
  0.66667E+0003 -0.23413E+0004  0.71353E-0010  0.67753E-0010 -0.23562E-0012
  0.66667E+0003 -0.26706E+0004  0.40360E-0010  0.39720E-0010 -0.36373E-0011
  0.72422E+0003 -0.26703E+0004  0.54452E-0010  0.51732E-0010 -0.55145E-0012
  0.83333E+0003 -0.26696E+0004  0.84867E-0010  0.77175E-0010  0.75642E-0011
  0.94244E+0003 -0.26690E+0004  0.11815E-0009  0.10420E-0009  0.18758E-0010
  0.10000E+0004 -0.26686E+0004  0.13576E-0009  0.11806E-0009  0.25881E-0010
  0.66667E+0003 -0.26138E+0004  0.46131E-0010  0.44839E-0010 -0.30054E-0011
  0.72422E+0003 -0.26134E+0004  0.61013E-0010  0.57346E-0010  0.23044E-0012
  0.83333E+0003 -0.26126E+0004  0.92742E-0010  0.83438E-0010  0.86955E-0011
  0.94244E+0003 -0.26118E+0004  0.12684E-0009  0.11051E-0009  0.20302E-0010
  0.10000E+0004 -0.26114E+0004  0.14456E-0009  0.12407E-0009  0.27661E-0010
  0.66667E+0003 -0.25060E+0004  0.56675E-0010  0.54300E-0010 -0.18158E-0011
  0.72422E+0003 -0.25054E+0004  0.73009E-0010  0.67633E-0010  0.18411E-0011
  0.83333E+0003 -0.25044E+0004  0.10712E-0009  0.94727E-0010  0.11192E-0010
  0.94244E+0003 -0.25034E+0004  0.14265E-0009  0.12163E-0009  0.23823E-0010
  0.10000E+0004 -0.25029E+0004  0.16055E-0009  0.13447E-0009  0.31759E-0010
  0.66667E+0003 -0.23982E+0004  0.66499E-0010  0.63271E-0010 -0.75130E-0012
  0.72422E+0003 -0.23975E+0004  0.84188E-0010  0.77307E-0010  0.34276E-0011
  0.83333E+0003 -0.23963E+0004  0.12050E-0009  0.10512E-0009  0.13906E-0010
  0.94244E+0003 -0.23951E+0004  0.15737E-0009  0.13158E-0009  0.27856E-0010
  0.10000E+0004 -0.23944E+0004  0.17545E-0009  0.14356E-0009  0.36552E-0010
  0.66667E+0003 -0.23413E+0004  0.71353E-0010  0.67753E-0010 -0.23562E-0012
  0.72422E+0003 -0.23406E+0004  0.89693E-0010  0.82116E-0010  0.42109E-0011
  0.83333E+0003 -0.23392E+0004  0.12709E-0009  0.11023E-0009  0.15344E-0010
  0.94244E+0003 -0.23379E+0004  0.16464E-0009  0.13635E-0009  0.30110E-0010
  0.10000E+0004 -0.23372E+0004  0.18281E-0009  0.14784E-0009  0.39267E-0010
  0.10000E+0004 -0.26686E+0004  0.13576E-0009  0.11806E-0009  0.25881E-0010
  0.10576E+0004 -0.26681E+0004  0.15261E-0009  0.13090E-0009  0.33780E-0010
  0.11667E+0004 -0.26673E+0004  0.17972E-0009  0.15008E-0009  0.50473E-0010
  0.12758E+0004 -0.26664E+0004  0.19577E-0009  0.15831E-0009  0.68446E-0010
  0.13333E+0004 -0.26659E+0004  0.19781E-0009  0.15655E-0009  0.77933E-0010
  0.10000E+0004 -0.26114E+0004  0.14456E-0009  0.12407E-0009  0.27661E-0010
  0.10576E+0004 -0.26108E+0004  0.16122E-0009  0.13633E-0009  0.35787E-0010
  0.11667E+0004 -0.26098E+0004  0.18705E-0009  0.15353E-0009  0.52879E-0010
  0.12758E+0004 -0.26088E+0004  0.20037E-0009  0.15855E-0009  0.71185E-0010
  0.13333E+0004 -0.26082E+0004  0.20037E-0009  0.15461E-0009  0.80799E-0010
  0.10000E+0004 -0.25029E+0004  0.16055E-0009  0.13447E-0009  0.31759E-0010
  0.10576E+0004 -0.25022E+0004  0.17689E-0009  0.14549E-0009  0.40483E-0010
  0.11667E+0004 -0.25009E+0004  0.20038E-0009  0.15872E-0009  0.58658E-0010
  0.12758E+0004 -0.24996E+0004  0.20879E-0009  0.15755E-0009  0.77844E-0010
  0.13333E+0004 -0.24989E+0004  0.20509E-0009  0.14949E-0009  0.87785E-0010
  0.10000E+0004 -0.23944E+0004  0.17545E-0009  0.14356E-0009  0.36552E-0010
  0.10576E+0004 -0.23936E+0004  0.19149E-0009  0.15321E-0009  0.46051E-0010
  0.11667E+0004 -0.23920E+0004  0.21286E-0009  0.16231E-0009  0.65691E-0010
  0.12758E+0004 -0.23904E+0004  0.21682E-0009  0.15498E-0009  0.86130E-0010
  0.13333E+0004 -0.23895E+0004  0.20976E-0009  0.14292E-0009  0.96544E-0010
  0.10000E+0004 -0.23372E+0004  0.18281E-0009  0.14784E-0009  0.39267E-0010
  0.10576E+0004 -0.23363E+0004  0.19870E-0009  0.15675E-0009  0.49224E-0010
  0.11667E+0004 -0.23345E+0004  0.21906E-0009  0.16367E-0009  0.69766E-0010
  0.12758E+0004 -0.23327E+0004  0.22089E-0009  0.15317E-0009  0.91004E-0010
  0.13333E+0004 -0.23318E+0004  0.21223E-0009  0.13907E-0009  0.10173E-0009
  0.13333E+0004 -0.26659E+0004  0.19781E-0009  0.15655E-0009  0.77933E-0010
  0.13909E+0004 -0.26653E+0004  0.19440E-0009  0.14973E-0009  0.87081E-0010
  0.15000E+0004 -0.26641E+0004  0.17053E-0009  0.12100E-0009  0.10232E-0009
  0.16091E+0004 -0.26629E+0004  0.12147E-0009  0.69990E-0010  0.11286E-0009
  0.16667E+0004 -0.26623E+0004  0.85171E-0010  0.34113E-0010  0.11570E-0009
  0.13333E+0004 -0.26082E+0004  0.20037E-0009  0.15461E-0009  0.80799E-0010
  0.13909E+0004 -0.26075E+0004  0.19450E-0009  0.14531E-0009  0.90034E-0010
  0.15000E+0004 -0.26061E+0004  0.16495E-0009  0.11124E-0009  0.10526E-0009
  0.16091E+0004 -0.26047E+0004  0.10922E-0009  0.54550E-0010  0.11546E-0009
  0.16667E+0004 -0.26039E+0004  0.69233E-0010  0.15767E-0010  0.11799E-0009
  0.13333E+0004 -0.24989E+0004  0.20509E-0009  0.14949E-0009  0.87785E-0010
  0.13909E+0004 -0.24979E+0004  0.19479E-0009  0.13558E-0009  0.97227E-0010
  0.15000E+0004 -0.24961E+0004  0.15500E-0009  0.91738E-0010  0.11235E-0009
  0.16091E+0004 -0.24943E+0004  0.87268E-0010  0.24914E-0010  0.12157E-0009
  0.16667E+0004 -0.24934E+0004  0.40609E-0010 -0.18884E-0010  0.12316E-0009
  0.13333E+0004 -0.23895E+0004  0.20976E-0009  0.14292E-0009  0.96544E-0010
  0.13909E+0004 -0.23884E+0004  0.19544E-0009  0.12458E-0009  0.10629E-0009
  0.15000E+0004 -0.23862E+0004  0.14632E-0009  0.71590E-0010  0.12133E-0009
  0.16091E+0004 -0.23840E+0004  0.67629E-0010 -0.44114E-0011  0.12931E-0009
  0.16667E+0004 -0.23828E+0004  0.14807E-0010 -0.52604E-0010  0.12961E-0009
  0.13333E+0004 -0.23318E+0004  0.21223E-0009  0.13907E-0009  0.10173E-0009
  0.13909E+0004 -0.23306E+0004  0.19596E-0009  0.11851E-0009  0.11168E-0009
  0.15000E+0004 -0.23282E+0004  0.14234E-0009  0.60986E-0010  0.12671E-0009
  0.16091E+0004 -0.23258E+0004  0.58306E-0010 -0.19472E-0010  0.13395E-0009
  0.16667E+0004 -0.23245E+0004  0.24661E-0011 -0.69745E-0010  0.13349E-0009
  0.16667E+0004 -0.26623E+0004  0.85171E-0010  0.34113E-0010  0.11570E-0009
  0.17242E+0004 -0.26615E+0004  0.42003E-0010 -0.74432E-0011  0.11623E-0009
  0.18333E+0004 -0.26601E+0004 -0.56257E-0010 -0.99161E-0010  0.10978E-0009
  0.19424E+0004 -0.26587E+0004 -0.16973E-0009 -0.20104E-0009  0.92096E-0010
  0.20000E+0004 -0.26579E+0004 -0.23237E-0009 -0.25541E-0009  0.77803E-0010
  0.16667E+0004 -0.26039E+0004  0.69233E-0010  0.15767E-0010  0.11799E-0009
  0.17242E+0004 -0.26031E+0004  0.22401E-0010 -0.28449E-0010  0.11807E-0009
  0.18333E+0004 -0.26014E+0004 -0.82250E-0010 -0.12406E-0009  0.11037E-0009
  0.19424E+0004 -0.25997E+0004 -0.20060E-0009 -0.22757E-0009  0.90877E-0010
  0.20000E+0004 -0.25988E+0004 -0.26490E-0009 -0.28163E-0009  0.75372E-0010
  0.16667E+0004 -0.24934E+0004  0.40609E-0010 -0.18884E-0010  0.12316E-0009
  0.17242E+0004 -0.24923E+0004 -0.12864E-0010 -0.67599E-0010  0.12197E-0009
  0.18333E+0004 -0.24901E+0004 -0.12923E-0009 -0.16940E-0009  0.11081E-0009
  0.19424E+0004 -0.24880E+0004 -0.25678E-0009 -0.27473E-0009  0.86346E-0010
  0.20000E+0004 -0.24868E+0004 -0.32440E-0009 -0.32755E-0009  0.67617E-0010
  0.16667E+0004 -0.23828E+0004  0.14807E-0010 -0.52604E-0010  0.12961E-0009
  0.17242E+0004 -0.23815E+0004 -0.44838E-0010 -0.10512E-0009  0.12670E-0009
  0.18333E+0004 -0.23789E+0004 -0.17230E-0009 -0.21169E-0009  0.11080E-0009
  0.19424E+0004 -0.23762E+0004 -0.30902E-0009 -0.31743E-0009  0.79602E-0010
  0.20000E+0004 -0.23749E+0004 -0.38025E-0009 -0.36835E-0009  0.56539E-0010
  0.16667E+0004 -0.23245E+0004  0.24661E-0011 -0.69745E-0010  0.13349E-0009
  0.17242E+0004 -0.23230E+0004 -0.60234E-0010 -0.12401E-0009  0.12952E-0009
  0.18333E+0004 -0.23202E+0004 -0.19330E-0009 -0.23261E-0009  0.11071E-0009
  0.19424E+0004 -0.23173E+0004 -0.33482E-0009 -0.33812E-0009  0.75361E-0010
  0.20000E+0004 -0.23158E+0004 -0.40807E-0009 -0.38786E-0009  0.49626E-0010
  0.20000E+0004 -0.26579E+0004 -0.23237E-0009 -0.25541E-0009  0.77803E-0010
  0.20576E+0004 -0.26569E+0004 -0.29476E-0009 -0.30800E-0009  0.60007E-0010
  0.21667E+0004 -0.26550E+0004 -0.40529E-0009 -0.39571E-0009  0.16551E-0010
  0.22758E+0004 -0.26531E+0004 -0.49474E-0009 -0.45699E-0009 -0.38807E-0010
  0.23333E+0004 -0.26521E+0004 -0.52943E-0009 -0.47478E-0009 -0.72213E-0010
  0.20000E+0004 -0.25988E+0004 -0.26490E-0009 -0.28163E-0009  0.75372E-0010
  0.20576E+0004 -0.25976E+0004 -0.32823E-0009 -0.33303E-0009  0.56148E-0010
  0.21667E+0004 -0.25954E+0004 -0.43820E-0009 -0.41581E-0009  0.94704E-0011
  0.22758E+0004 -0.25932E+0004 -0.52392E-0009 -0.46888E-0009 -0.49712E-0010
  0.23333E+0004 -0.25920E+0004 -0.55541E-0009 -0.48122E-0009 -0.85292E-0010
  0.20000E+0004 -0.24868E+0004 -0.32440E-0009 -0.32755E-0009  0.67617E-0010
  0.20576E+0004 -0.24853E+0004 -0.38982E-0009 -0.37605E-0009  0.44720E-0010
  0.21667E+0004 -0.24825E+0004 -0.49975E-0009 -0.44863E-0009 -0.99164E-0011
  0.22758E+0004 -0.24796E+0004 -0.57989E-0009 -0.48581E-0009 -0.77936E-0010
  0.23333E+0004 -0.24781E+0004 -0.60626E-0009 -0.48793E-0009 -0.11825E-0009
  0.20000E+0004 -0.23749E+0004 -0.38025E-0009 -0.36835E-0009  0.56539E-0010
  0.20576E+0004 -0.23730E+0004 -0.44824E-0009 -0.41339E-0009  0.28797E-0010
  0.21667E+0004 -0.23696E+0004 -0.55969E-0009 -0.47514E-0009 -0.36060E-0010
  0.22758E+0004 -0.23661E+0004 -0.63657E-0009 -0.49661E-0009 -0.11487E-0009
  0.23333E+0004 -0.23642E+0004 -0.65923E-0009 -0.48901E-0009 -0.16070E-0009
  0.20000E+0004 -0.23158E+0004 -0.40807E-0009 -0.38786E-0009  0.49626E-0010
  0.20576E+0004 -0.23138E+0004 -0.47761E-0009 -0.43096E-0009  0.18940E-0010
  0.21667E+0004 -0.23100E+0004 -0.59052E-0009 -0.48696E-0009 -0.52086E-0010
  0.22758E+0004 -0.23062E+0004 -0.66659E-0009 -0.50040E-0009 -0.13726E-0009
  0.23333E+0004 -0.23042E+0004 -0.68787E-0009 -0.48795E-0009 -0.18623E-0009
  0.23333E+0004 -0.26521E+0004 -0.52943E-0009 -0.47478E-0009 -0.72213E-0010
  0.23909E+0004 -0.26508E+0004 -0.55384E-0009 -0.48096E-0009 -0.10808E-0009
  0.25000E+0004 -0.26482E+0004 -0.56799E-0009 -0.45767E-0009 -0.18078E-0009
  0.26091E+0004 -0.26457E+0004 -0.53828E-0009 -0.38838E-0009 -0.25578E-0009
  0.26667E+0004 -0.26444E+0004 -0.50554E-0009 -0.33480E-0009 -0.29434E-0009
  0.23333E+0004 -0.25920E+0004 -0.55541E-0009 -0.48122E-0009 -0.85292E-0010
  0.23909E+0004 -0.25904E+0004 -0.57589E-0009 -0.48136E-0009 -0.12342E-0009
  0.25000E+0004 -0.25875E+0004 -0.58097E-0009 -0.44581E-0009 -0.20025E-0009
  0.26091E+0004 -0.25845E+0004 -0.54084E-0009 -0.36462E-0009 -0.27855E-0009
  0.26667E+0004 -0.25830E+0004 -0.50245E-0009 -0.30554E-0009 -0.31823E-0009
  0.23333E+0004 -0.24781E+0004 -0.60626E-0009 -0.48793E-0009 -0.11825E-0009
  0.23909E+0004 -0.24761E+0004 -0.62031E-0009 -0.47702E-0009 -0.16104E-0009
  0.25000E+0004 -0.24724E+0004 -0.61000E-0009 -0.41960E-0009 -0.24551E-0009
  0.26091E+0004 -0.24686E+0004 -0.55149E-0009 -0.31811E-0009 -0.32846E-0009
  0.26667E+0004 -0.24666E+0004 -0.50272E-0009 -0.25006E-0009 -0.36875E-0009
  0.23333E+0004 -0.23642E+0004 -0.65923E-0009 -0.48901E-0009 -0.16070E-0009
  0.23909E+0004 -0.23618E+0004 -0.66833E-0009 -0.46778E-0009 -0.20859E-0009
  0.25000E+0004 -0.23572E+0004 -0.64527E-0009 -0.39070E-0009 -0.30049E-0009
  0.26091E+0004 -0.23526E+0004 -0.57034E-0009 -0.27196E-0009 -0.38610E-0009
  0.26667E+0004 -0.23502E+0004 -0.51171E-0009 -0.19679E-0009 -0.42515E-0009
  0.23333E+0004 -0.23042E+0004 -0.68787E-0009 -0.48795E-0009 -0.18623E-0009
  0.23909E+0004 -0.23015E+0004 -0.69492E-0009 -0.46166E-0009 -0.23694E-0009
  0.25000E+0004 -0.22965E+0004 -0.66617E-0009 -0.37518E-0009 -0.33257E-0009
  0.26091E+0004 -0.22914E+0004 -0.58330E-0009 -0.24855E-0009 -0.41877E-0009
  0.26667E+0004 -0.22888E+0004 -0.51970E-0009 -0.17032E-0009 -0.45648E-0009
  0.26667E+0004 -0.26444E+0004 -0.50554E-0009 -0.33480E-0009 -0.29434E-0009
  0.27242E+0004 -0.26429E+0004 -0.46220E-0009 -0.27126E-0009 -0.33106E-0009
  0.28333E+0004 -0.26400E+0004 -0.35583E-0009 -0.13088E-0009 -0.39156E-0009
  0.29424E+0004 -0.26371E+0004 -0.22800E-0009  0.20828E-0010 -0.43361E-0009
  0.30000E+0004 -0.26356E+0004 -0.15647E-0009  0.98882E-0010 -0.44569E-0009
  0.26667E+0004 -0.25830E+0004 -0.50245E-0009 -0.30554E-0009 -0.31823E-0009
  0.27242E+0004 -0.25812E+0004 -0.45353E-0009 -0.23736E-0009 -0.35546E-0009
  0.28333E+0004 -0.25778E+0004 -0.33725E-0009 -0.91388E-0010 -0.41470E-0009
  0.29424E+0004 -0.25744E+0004 -0.20090E-0009  0.60834E-0010 -0.45181E-0009
  0.30000E+0004 -0.25726E+0004 -0.12554E-0009  0.13696E-0009 -0.45960E-0009
  0.26667E+0004 -0.24666E+0004 -0.50272E-0009 -0.25006E-0009 -0.36875E-0009
  0.27242E+0004 -0.24643E+0004 -0.44328E-0009 -0.17470E-0009 -0.40500E-0009
  0.28333E+0004 -0.24600E+0004 -0.30727E-0009 -0.21321E-0010 -0.45700E-0009
  0.29424E+0004 -0.24556E+0004 -0.15241E-0009  0.12889E-0009 -0.47887E-0009
  0.30000E+0004 -0.24533E+0004 -0.68048E-0010  0.20006E-0009 -0.47529E-0009
  0.26667E+0004 -0.23502E+0004 -0.51171E-0009 -0.19679E-0009 -0.42515E-0009
  0.27242E+0004 -0.23474E+0004 -0.44184E-0009 -0.11618E-0009 -0.45802E-0009
  0.28333E+0004 -0.23421E+0004 -0.28492E-0009  0.41022E-0010 -0.49700E-0009
  0.29424E+0004 -0.23368E+0004 -0.10858E-0009  0.18629E-0009 -0.49683E-0009
  0.30000E+0004 -0.23341E+0004 -0.13024E-0010  0.25146E-0009 -0.47821E-0009
  0.26667E+0004 -0.22888E+0004 -0.51970E-0009 -0.17032E-0009 -0.45648E-0009
  0.27242E+0004 -0.22857E+0004 -0.44436E-0009 -0.87622E-0010 -0.48670E-0009
  0.28333E+0004 -0.22800E+0004 -0.27601E-0009  0.70414E-0010 -0.51676E-0009
  0.29424E+0004 -0.22742E+0004 -0.87340E-0010  0.21227E-0009 -0.50267E-0009
  0.30000E+0004 -0.22711E+0004  0.14867E-0010  0.27408E-0009 -0.47493E-0009
  0.30000E+0004 -0.26356E+0004 -0.15647E-0009  0.98882E-0010 -0.44569E-0009
  0.30576E+0004 -0.26344E+0004 -0.84874E-0010  0.17168E-0009 -0.44934E-0009
  0.31667E+0004 -0.26323E+0004  0.45189E-0010  0.28670E-0009 -0.43022E-0009
  0.32758E+0004 -0.26302E+0004  0.15990E-0009  0.36021E-0009 -0.37348E-0009
  0.33333E+0004 -0.26290E+0004  0.21209E-0009  0.37926E-0009 -0.32780E-0009
  0.30000E+0004 -0.25726E+0004 -0.12554E-0009  0.13696E-0009 -0.45960E-0009
  0.30576E+0004 -0.25713E+0004 -0.50629E-0010  0.20634E-0009 -0.45778E-0009
  0.31667E+0004 -0.25688E+0004  0.84538E-0010  0.31148E-0009 -0.42524E-0009
  0.32758E+0004 -0.25663E+0004  0.20315E-0009  0.37207E-0009 -0.35191E-0009
  0.33333E+0004 -0.25650E+0004  0.25712E-0009  0.38387E-0009 -0.29671E-0009
  0.30000E+0004 -0.24533E+0004 -0.68048E-0010  0.20006E-0009 -0.47529E-0009
  0.30576E+0004 -0.24517E+0004  0.15202E-0010  0.26204E-0009 -0.45998E-0009
  0.31667E+0004 -0.24484E+0004  0.16428E-0009  0.34772E-0009 -0.39701E-0009
  0.32758E+0004 -0.24452E+0004  0.29436E-0009  0.38487E-0009 -0.28938E-0009
  0.33333E+0004 -0.24435E+0004  0.35341E-0009  0.38422E-0009 -0.21589E-0009
  0.30000E+0004 -0.23341E+0004 -0.13024E-0010  0.25146E-0009 -0.47821E-0009
  0.30576E+0004 -0.23320E+0004  0.81070E-0010  0.30546E-0009 -0.44599E-0009
  0.31667E+0004 -0.23281E+0004  0.24916E-0009  0.37205E-0009 -0.34746E-0009
  0.32758E+0004 -0.23242E+0004  0.39541E-0009  0.38824E-0009 -0.20326E-0009
  0.33333E+0004 -0.23221E+0004  0.46152E-0009  0.37729E-0009 -0.11175E-0009
  0.30000E+0004 -0.22711E+0004  0.14867E-0010  0.27408E-0009 -0.47493E-0009
  0.30576E+0004 -0.22689E+0004  0.11548E-0009  0.32386E-0009 -0.43280E-0009
  0.31667E+0004 -0.22646E+0004  0.29523E-0009  0.38097E-0009 -0.31416E-0009
  0.32758E+0004 -0.22603E+0004  0.45146E-0009  0.38745E-0009 -0.15041E-0009
  0.33333E+0004 -0.22581E+0004  0.52190E-0009  0.37207E-0009 -0.49816E-0010
  0.33333E+0004 -0.26290E+0004  0.21209E-0009  0.37926E-0009 -0.32780E-0009
  0.33909E+0004 -0.26284E+0004  0.25778E-0009  0.38431E-0009 -0.27175E-0009
  0.35000E+0004 -0.26271E+0004  0.32780E-0009  0.35745E-0009 -0.13905E-0009
  0.36091E+0004 -0.26259E+0004  0.37971E-0009  0.29135E-0009  0.21715E-0010
  0.36667E+0004 -0.26252E+0004  0.40204E-0009  0.24573E-0009  0.11425E-0009
  0.33333E+0004 -0.25650E+0004  0.25712E-0009  0.38387E-0009 -0.29671E-0009
  0.33909E+0004 -0.25642E+0004  0.30436E-0009  0.38189E-0009 -0.23116E-0009
  0.35000E+0004 -0.25627E+0004  0.37719E-0009  0.34369E-0009 -0.81529E-0010
  0.36091E+0004 -0.25613E+0004  0.43192E-0009  0.27088E-0009  0.92564E-0010
  0.36667E+0004 -0.25605E+0004  0.45577E-0009  0.22423E-0009  0.18986E-0009
  0.33333E+0004 -0.24435E+0004  0.35341E-0009  0.38422E-0009 -0.21589E-0009
  0.33909E+0004 -0.24425E+0004  0.40491E-0009  0.37075E-0009 -0.13308E-0009
  0.35000E+0004 -0.24407E+0004  0.48406E-0009  0.31567E-0009  0.44512E-0010
  0.36091E+0004 -0.24388E+0004  0.54298E-0009  0.23585E-0009  0.23646E-0009
  0.36667E+0004 -0.24378E+0004  0.56826E-0009  0.19049E-0009  0.33782E-0009
  0.33333E+0004 -0.23221E+0004  0.46152E-0009  0.37729E-0009 -0.11175E-0009
  0.33909E+0004 -0.23209E+0004  0.51872E-0009  0.35500E-0009 -0.13106E-0010
  0.35000E+0004 -0.23186E+0004  0.60520E-0009  0.28920E-0009  0.18669E-0009
  0.36091E+0004 -0.23163E+0004  0.66703E-0009  0.20935E-0009  0.38747E-0009
  0.36667E+0004 -0.23151E+0004  0.69221E-0009  0.16892E-0009  0.48731E-0009
  0.33333E+0004 -0.22581E+0004  0.52190E-0009  0.37207E-0009 -0.49816E-0010
  0.33909E+0004 -0.22567E+0004  0.58256E-0009  0.34629E-0009  0.56426E-0010
  0.35000E+0004 -0.22542E+0004  0.67327E-0009  0.27733E-0009  0.26557E-0009
  0.36091E+0004 -0.22517E+0004  0.73638E-0009  0.20008E-0009  0.46778E-0009
  0.36667E+0004 -0.22504E+0004  0.76117E-0009  0.16353E-0009  0.56495E-0009
  0.36667E+0004 -0.26252E+0004  0.40204E-0009  0.24573E-0009  0.11425E-0009
  0.37242E+0004 -0.26244E+0004  0.42263E-0009  0.19627E-0009  0.20994E-0009
  0.38333E+0004 -0.26229E+0004  0.46119E-0009  0.10272E-0009  0.39238E-0009
  0.39424E+0004 -0.26214E+0004  0.50633E-0009  0.26458E-0010  0.56524E-0009
  0.40000E+0004 -0.26206E+0004  0.53528E-0009 -0.68165E-0012  0.64864E-0009
  0.36667E+0004 -0.25605E+0004  0.45577E-0009  0.22423E-0009  0.18986E-0009
  0.37242E+0004 -0.25596E+0004  0.47789E-0009  0.17570E-0009  0.28834E-0009
  0.38333E+0004 -0.25578E+0004  0.51917E-0009  0.89591E-0010  0.46998E-0009
  0.39424E+0004 -0.25561E+0004  0.56652E-0009  0.27607E-0010  0.63377E-0009
  0.40000E+0004 -0.25551E+0004  0.59627E-0009  0.10203E-0010  0.70925E-0009
  0.36667E+0004 -0.24378E+0004  0.56826E-0009  0.19049E-0009  0.33782E-0009
  0.37242E+0004 -0.24366E+0004  0.59136E-0009  0.14695E-0009  0.43630E-0009
  0.38333E+0004 -0.24344E+0004  0.63324E-0009  0.80349E-0010  0.60613E-0009
  0.39424E+0004 -0.24321E+0004  0.67982E-0009  0.49206E-0010  0.74373E-0009
  0.40000E+0004 -0.24310E+0004  0.70863E-0009  0.51380E-0010  0.80058E-0009
  0.36667E+0004 -0.23151E+0004  0.69221E-0009  0.16892E-0009  0.48731E-0009
  0.37242E+0004 -0.23137E+0004  0.71430E-0009  0.13385E-0009  0.57989E-0009
  0.38333E+0004 -0.23110E+0004  0.75239E-0009  0.92175E-0010  0.72730E-0009
  0.39424E+0004 -0.23082E+0004  0.79365E-0009  0.94950E-0010  0.83046E-0009
  0.40000E+0004 -0.23068E+0004  0.81941E-0009  0.11710E-0009  0.86589E-0009
  0.36667E+0004 -0.22504E+0004  0.76117E-0009  0.16353E-0009  0.56495E-0009
  0.37242E+0004 -0.22488E+0004  0.78234E-0009  0.13406E-0009  0.65264E-0009
  0.38333E+0004 -0.22458E+0004  0.81750E-0009  0.10713E-0009  0.78523E-0009
  0.39424E+0004 -0.22429E+0004  0.85506E-0009  0.12833E-0009  0.86832E-0009
  0.40000E+0004 -0.22413E+0004  0.87876E-0009  0.16081E-0009  0.89203E-0009
  0.40000E+0004 -0.26206E+0004  0.53528E-0009 -0.68165E-0012  0.64864E-0009
  0.40576E+0004 -0.26198E+0004  0.56872E-0009 -0.16437E-0010  0.72515E-0009
  0.41667E+0004 -0.26183E+0004  0.64543E-0009 -0.10090E-0010  0.84754E-0009
  0.42758E+0004 -0.26167E+0004  0.73755E-0009  0.44606E-0010  0.93768E-0009
  0.43333E+0004 -0.26159E+0004  0.78996E-0009  0.91578E-0010  0.97150E-0009
  0.40000E+0004 -0.25551E+0004  0.59627E-0009  0.10203E-0010  0.70925E-0009
  0.40576E+0004 -0.25542E+0004  0.63011E-0009  0.52399E-0011  0.77592E-0009
  0.41667E+0004 -0.25524E+0004  0.70621E-0009  0.33371E-0010  0.87572E-0009
  0.42758E+0004 -0.25505E+0004  0.79480E-0009  0.10864E-0009  0.93992E-0009
  0.43333E+0004 -0.25496E+0004  0.84356E-0009  0.16475E-0009  0.95940E-0009
  0.40000E+0004 -0.24310E+0004  0.70863E-0009  0.51380E-0010  0.80058E-0009
  0.40576E+0004 -0.24297E+0004  0.74109E-0009  0.67199E-0010  0.84615E-0009
  0.41667E+0004 -0.24274E+0004  0.81279E-0009  0.13502E-0009  0.90151E-0009
  0.42758E+0004 -0.24251E+0004  0.89252E-0009  0.24468E-0009  0.91896E-0009
  0.43333E+0004 -0.24238E+0004  0.93342E-0009  0.31465E-0009  0.91370E-0009
  0.40000E+0004 -0.23068E+0004  0.81941E-0009  0.11710E-0009  0.86589E-0009
  0.40576E+0004 -0.23053E+0004  0.84860E-0009  0.15317E-0009  0.88874E-0009
  0.41667E+0004 -0.23025E+0004  0.91302E-0009  0.25704E-0009  0.90011E-0009
  0.42758E+0004 -0.22996E+0004  0.98122E-0009  0.39408E-0009  0.87491E-0009
  0.43333E+0004 -0.22981E+0004  0.10126E-0008  0.47309E-0009  0.84792E-0009
  0.40000E+0004 -0.22413E+0004  0.87876E-0009  0.16081E-0009  0.89203E-0009
  0.40576E+0004 -0.22396E+0004  0.90575E-0009  0.20698E-0009  0.90283E-0009
  0.41667E+0004 -0.22365E+0004  0.96530E-0009  0.32777E-0009  0.89182E-0009
  0.42758E+0004 -0.22334E+0004  0.10258E-0008  0.47605E-0009  0.84558E-0009
  0.43333E+0004 -0.22318E+0004  0.10510E-0008  0.55780E-0009  0.80789E-0009
  0.43333E+0004 -0.26159E+0004  0.78996E-0009  0.91578E-0010  0.97150E-0009
  0.43909E+0004 -0.26151E+0004  0.84225E-0009  0.14859E-0009  0.99544E-0009
  0.45000E+0004 -0.26137E+0004  0.93135E-0009  0.27760E-0009  0.10109E-0008
  0.46091E+0004 -0.26123E+0004  0.98468E-0009  0.41858E-0009  0.97787E-0009
  0.46667E+0004 -0.26115E+0004  0.98732E-0009  0.49130E-0009  0.93491E-0009
  0.43333E+0004 -0.25496E+0004  0.84356E-0009  0.16475E-0009  0.95940E-0009
  0.43909E+0004 -0.25487E+0004  0.89046E-0009  0.22911E-0009  0.96868E-0009
  0.45000E+0004 -0.25470E+0004  0.96293E-0009  0.36561E-0009  0.95543E-0009
  0.46091E+0004 -0.25454E+0004  0.98804E-0009  0.50410E-0009  0.89097E-0009
  0.46667E+0004 -0.25445E+0004  0.96984E-0009  0.57113E-0009  0.82933E-0009
  0.43333E+0004 -0.24238E+0004  0.93342E-0009  0.31465E-0009  0.91370E-0009
  0.43909E+0004 -0.24227E+0004  0.96916E-0009  0.38885E-0009  0.89820E-0009
  0.45000E+0004 -0.24206E+0004  0.10076E-0008  0.53066E-0009  0.83637E-0009
  0.46091E+0004 -0.24184E+0004  0.97516E-0009  0.65509E-0009  0.71648E-0009
  0.46667E+0004 -0.24173E+0004  0.91465E-0009  0.70660E-0009  0.62040E-0009
  0.43333E+0004 -0.22981E+0004  0.10126E-0008  0.47309E-0009  0.84792E-0009
  0.43909E+0004 -0.22967E+0004  0.10351E-0008  0.55169E-0009  0.81072E-0009
  0.45000E+0004 -0.22941E+0004  0.10337E-0008  0.68752E-0009  0.70510E-0009
  0.46091E+0004 -0.22915E+0004  0.93554E-0009  0.78651E-0009  0.53144E-0009
  0.46667E+0004 -0.22902E+0004  0.82779E-0009  0.81694E-0009  0.40029E-0009
  0.43333E+0004 -0.22318E+0004  0.10510E-0008  0.55780E-0009  0.80789E-0009
  0.43909E+0004 -0.22303E+0004  0.10649E-0008  0.63654E-0009  0.75979E-0009
  0.45000E+0004 -0.22274E+0004  0.10386E-0008  0.76490E-0009  0.63122E-0009
  0.46091E+0004 -0.22246E+0004  0.90099E-0009  0.84638E-0009  0.42793E-0009
  0.46667E+0004 -0.22231E+0004  0.76579E-0009  0.86381E-0009  0.27714E-0009
  0.46667E+0004 -0.26115E+0004  0.98732E-0009  0.49130E-0009  0.93491E-0009
  0.47242E+0004 -0.26103E+0004  0.96511E-0009  0.56043E-0009  0.86831E-0009
  0.48333E+0004 -0.26081E+0004  0.83386E-0009  0.66995E-0009  0.66258E-0009
  0.49424E+0004 -0.26058E+0004  0.55642E-0009  0.74231E-0009  0.32259E-0009
  0.50000E+0004 -0.26046E+0004  0.34201E-0009  0.76236E-0009  0.78165E-0010
  0.46667E+0004 -0.25445E+0004  0.96984E-0009  0.57113E-0009  0.82933E-0009
  0.47242E+0004 -0.25431E+0004  0.92206E-0009  0.63175E-0009  0.74174E-0009
  0.48333E+0004 -0.25404E+0004  0.72846E-0009  0.71751E-0009  0.48854E-0009
  0.49424E+0004 -0.25377E+0004  0.37213E-0009  0.75850E-0009  0.90008E-0010
  0.50000E+0004 -0.25363E+0004  0.11133E-0009  0.76006E-0009 -0.18914E-0009
  0.46667E+0004 -0.24173E+0004  0.91465E-0009  0.70660E-0009  0.62040E-0009
  0.47242E+0004 -0.24155E+0004  0.81525E-0009  0.74675E-0009  0.49302E-0009
  0.48333E+0004 -0.24121E+0004  0.49814E-0009  0.78089E-0009  0.14786E-0009
  0.49424E+0004 -0.24086E+0004 -0.92099E-0011  0.75865E-0009 -0.36377E-0009
  0.50000E+0004 -0.24068E+0004 -0.35553E-0009  0.72445E-0009 -0.70841E-0009
  0.46667E+0004 -0.22902E+0004  0.82779E-0009  0.81694E-0009  0.40029E-0009
  0.47242E+0004 -0.22880E+0004  0.67186E-0009  0.83157E-0009  0.23164E-0009
  0.48333E+0004 -0.22838E+0004  0.22442E-0009  0.80663E-0009 -0.20913E-0009
  0.49424E+0004 -0.22796E+0004 -0.43218E-0009  0.71725E-0009 -0.83404E-0009
  0.50000E+0004 -0.22774E+0004 -0.85739E-0009  0.64681E-0009 -0.12406E-0008
  0.46667E+0004 -0.22231E+0004  0.76579E-0009  0.86381E-0009  0.27714E-0009
  0.47242E+0004 -0.22207E+0004  0.57775E-0009  0.86328E-0009  0.85462E-0010
  0.48333E+0004 -0.22161E+0004  0.59339E-0010  0.80482E-0009 -0.40733E-0009
  0.49424E+0004 -0.22115E+0004 -0.67325E-0009  0.67885E-0009 -0.10904E-0008
  0.50000E+0004 -0.22091E+0004 -0.11357E-0008  0.58916E-0009 -0.15266E-0008
  0.50000E+0004 -0.26046E+0004  0.34201E-0009  0.76236E-0009  0.78165E-0010
  0.50576E+0004 -0.26032E+0004  0.78529E-0010  0.77048E-0009 -0.21627E-0009
  0.51667E+0004 -0.26006E+0004 -0.55026E-0009  0.75135E-0009 -0.91342E-0009
  0.52758E+0004 -0.25980E+0004 -0.13148E-0008  0.69405E-0009 -0.17751E-0008
  0.53333E+0004 -0.25966E+0004 -0.17499E-0008  0.65168E-0009 -0.22790E-0008
  0.50000E+0004 -0.25363E+0004  0.11133E-0009  0.76006E-0009 -0.18914E-0009
  0.50576E+0004 -0.25347E+0004 -0.19994E-0009  0.74916E-0009 -0.51979E-0009
  0.51667E+0004 -0.25316E+0004 -0.91496E-0009  0.69490E-0009 -0.12837E-0008
  0.52758E+0004 -0.25286E+0004 -0.17436E-0008  0.60743E-0009 -0.21956E-0008
  0.53333E+0004 -0.25270E+0004 -0.21961E-0008  0.55264E-0009 -0.27127E-0008
  0.50000E+0004 -0.24068E+0004 -0.35553E-0009  0.72445E-0009 -0.70841E-0009
  0.50576E+0004 -0.24048E+0004 -0.75173E-0009  0.67758E-0009 -0.11052E-0008
  0.51667E+0004 -0.24009E+0004 -0.16082E-0008  0.55901E-0009 -0.19819E-0008
  0.52758E+0004 -0.23970E+0004 -0.25192E-0008  0.41848E-0009 -0.29596E-0008
  0.53333E+0004 -0.23949E+0004 -0.29771E-0008  0.34262E-0009 -0.34788E-0008
  0.50000E+0004 -0.22774E+0004 -0.85739E-0009  0.64681E-0009 -0.12406E-0008
  0.50576E+0004 -0.22749E+0004 -0.13269E-0008  0.56438E-0009 -0.16961E-0008
  0.51667E+0004 -0.22701E+0004 -0.22863E-0008  0.38490E-0009 -0.26576E-0008
  0.52758E+0004 -0.22654E+0004 -0.32195E-0008  0.19682E-0009 -0.36520E-0008
  0.53333E+0004 -0.22629E+0004 -0.36440E-0008  0.10315E-0009 -0.41388E-0008
  0.50000E+0004 -0.22091E+0004 -0.11357E-0008  0.58916E-0009 -0.15266E-0008
  0.50576E+0004 -0.22064E+0004 -0.16372E-0008  0.48805E-0009 -0.20079E-0008
  0.51667E+0004 -0.22012E+0004 -0.26315E-0008  0.27720E-0009 -0.29978E-0008
  0.52758E+0004 -0.21960E+0004 -0.35493E-0008  0.65130E-0010 -0.39761E-0008
  0.53333E+0004 -0.21933E+0004 -0.39400E-0008 -0.37364E-0010 -0.44301E-0008
  0.53333E+0004 -0.25966E+0004 -0.17499E-0008  0.65168E-0009 -0.22790E-0008
  0.53909E+0004 -0.25957E+0004 -0.21857E-0008  0.60333E-0009 -0.27975E-0008
  0.55000E+0004 -0.25938E+0004 -0.29589E-0008  0.50229E-0009 -0.37713E-0008
  0.56091E+0004 -0.25920E+0004 -0.35522E-0008  0.39695E-0009 -0.46173E-0008
  0.56667E+0004 -0.25911E+0004 -0.37472E-0008  0.34379E-0009 -0.49623E-0008
  0.53333E+0004 -0.25270E+0004 -0.21961E-0008  0.55264E-0009 -0.27127E-0008
  0.53909E+0004 -0.25258E+0004 -0.26335E-0008  0.49475E-0009 -0.32307E-0008
  0.55000E+0004 -0.25237E+0004 -0.33572E-0008  0.38488E-0009 -0.41561E-0008
  0.56091E+0004 -0.25216E+0004 -0.38220E-0008  0.28261E-0009 -0.48788E-0008
  0.56667E+0004 -0.25204E+0004 -0.39160E-0008  0.23555E-0009 -0.51257E-0008
  0.53333E+0004 -0.23949E+0004 -0.29771E-0008  0.34262E-0009 -0.34788E-0008
  0.53909E+0004 -0.23935E+0004 -0.33866E-0008  0.26905E-0009 -0.39685E-0008
  0.55000E+0004 -0.23908E+0004 -0.39523E-0008  0.14598E-0009 -0.47403E-0008
  0.56091E+0004 -0.23880E+0004 -0.41128E-0008  0.50638E-0010 -0.51629E-0008
  0.56667E+0004 -0.23866E+0004 -0.39902E-0008  0.14410E-0010 -0.51916E-0008
  0.53333E+0004 -0.22629E+0004 -0.36440E-0008  0.10315E-0009 -0.41388E-0008
  0.53909E+0004 -0.22611E+0004 -0.39843E-0008  0.17091E-0010 -0.45618E-0008
  0.55000E+0004 -0.22578E+0004 -0.43144E-0008 -0.11444E-0009 -0.51014E-0008
  0.56091E+0004 -0.22545E+0004 -0.41107E-0008 -0.20115E-0009 -0.51509E-0008
  0.56667E+0004 -0.22527E+0004 -0.37546E-0008 -0.22738E-0009 -0.49319E-0008
  0.53333E+0004 -0.21933E+0004 -0.39400E-0008 -0.37364E-0010 -0.44301E-0008
  0.53909E+0004 -0.21913E+0004 -0.42276E-0008 -0.12953E-0009 -0.48010E-0008
  0.55000E+0004 -0.21877E+0004 -0.44063E-0008 -0.26511E-0009 -0.51868E-0008
  0.56091E+0004 -0.21840E+0004 -0.39952E-0008 -0.34769E-0009 -0.50155E-0008
  0.56667E+0004 -0.21821E+0004 -0.35153E-0008 -0.36925E-0009 -0.46588E-0008
  0.56667E+0004 -0.25911E+0004 -0.37472E-0008  0.34379E-0009 -0.49623E-0008
  0.57242E+0004 -0.25900E+0004 -0.38383E-0008  0.29202E-0009 -0.52092E-0008
  0.58333E+0004 -0.25881E+0004 -0.36734E-0008  0.20399E-0009 -0.53395E-0008
  0.59424E+0004 -0.25862E+0004 -0.30217E-0008  0.12724E-0009 -0.49465E-0008
  0.60000E+0004 -0.25852E+0004 -0.24792E-0008  0.90498E-0010 -0.45102E-0008
  0.56667E+0004 -0.25204E+0004 -0.39160E-0008  0.23555E-0009 -0.51257E-0008
  0.57242E+0004 -0.25193E+0004 -0.38848E-0008  0.19234E-0009 -0.52524E-0008
  0.58333E+0004 -0.25170E+0004 -0.34392E-0008  0.12531E-0009 -0.51004E-0008
  0.59424E+0004 -0.25148E+0004 -0.24691E-0008  0.71630E-0010 -0.43758E-0008
  0.60000E+0004 -0.25136E+0004 -0.17572E-0008  0.45962E-0010 -0.37568E-0008
  0.56667E+0004 -0.23866E+0004 -0.39902E-0008  0.14410E-0010 -0.51916E-0008
  0.57242E+0004 -0.23851E+0004 -0.37099E-0008 -0.14245E-0010 -0.50631E-0008
  0.58333E+0004 -0.23822E+0004 -0.27300E-0008 -0.47372E-0010 -0.43461E-0008
  0.59424E+0004 -0.23793E+0004 -0.12051E-0008 -0.66078E-0010 -0.30049E-0008
  0.60000E+0004 -0.23778E+0004 -0.22064E-0009 -0.76238E-0010 -0.20662E-0008
  0.56667E+0004 -0.22527E+0004 -0.37546E-0008 -0.22738E-0009 -0.49319E-0008
  0.57242E+0004 -0.22509E+0004 -0.32221E-0008 -0.24344E-0009 -0.45287E-0008
  0.58333E+0004 -0.22474E+0004 -0.17498E-0008 -0.25000E-0009 -0.32479E-0008
  0.59424E+0004 -0.22439E+0004  0.21711E-0009 -0.24483E-0009 -0.13530E-0008
  0.60000E+0004 -0.22420E+0004  0.13855E-0008 -0.24642E-0009 -0.15550E-0009
  0.56667E+0004 -0.21821E+0004 -0.35153E-0008 -0.36925E-0009 -0.46588E-0008
  0.57242E+0004 -0.21801E+0004 -0.28558E-0008 -0.37944E-0009 -0.41091E-0008
  0.58333E+0004 -0.21763E+0004 -0.11558E-0008 -0.37396E-0009 -0.25465E-0008
  0.59424E+0004 -0.21724E+0004  0.98450E-0009 -0.35826E-0009 -0.40218E-0009
  0.60000E+0004 -0.21704E+0004  0.22083E-0008 -0.35624E-0009  0.89836E-0009
  0.60000E+0004 -0.25852E+0004 -0.24792E-0008  0.90498E-0010 -0.45102E-0008
  0.60576E+0004 -0.25836E+0004 -0.18025E-0008  0.55072E-0010 -0.39103E-0008
  0.61667E+0004 -0.25805E+0004 -0.21503E-0009 -0.12955E-0010 -0.23631E-0008
  0.62758E+0004 -0.25775E+0004  0.16419E-0008 -0.89496E-0010 -0.38147E-0009
  0.63333E+0004 -0.25758E+0004  0.26658E-0008 -0.13749E-0009  0.78315E-0009
  0.60000E+0004 -0.25136E+0004 -0.17572E-0008  0.45962E-0010 -0.37568E-0008
  0.60576E+0004 -0.25117E+0004 -0.91683E-0009  0.19895E-0010 -0.29748E-0008
  0.61667E+0004 -0.25081E+0004  0.93400E-0009 -0.37908E-0010 -0.11152E-0008
  0.62758E+0004 -0.25045E+0004  0.29545E-0008 -0.11672E-0009  0.10964E-0008
  0.63333E+0004 -0.25026E+0004  0.40114E-0008 -0.17185E-0009  0.23345E-0008
  0.60000E+0004 -0.23778E+0004 -0.22064E-0009 -0.76238E-0010 -0.20662E-0008
  0.60576E+0004 -0.23754E+0004  0.86473E-0009 -0.90399E-0010 -0.98136E-0009
  0.61667E+0004 -0.23708E+0004  0.30494E-0008 -0.13977E-0009  0.13484E-0008
  0.62758E+0004 -0.23662E+0004  0.51731E-0008 -0.23204E-0009  0.38256E-0008
  0.63333E+0004 -0.23638E+0004  0.61750E-0008 -0.30412E-0009  0.50999E-0008
  0.60000E+0004 -0.22420E+0004  0.13855E-0008 -0.24642E-0009 -0.15550E-0009
  0.60576E+0004 -0.22391E+0004  0.26078E-0008 -0.25609E-0009  0.11525E-0008
  0.61667E+0004 -0.22335E+0004  0.48795E-0008 -0.31055E-0009  0.37529E-0008
  0.62758E+0004 -0.22279E+0004  0.68310E-0008 -0.42665E-0009  0.62512E-0008
  0.63333E+0004 -0.22249E+0004  0.76341E-0008 -0.51883E-0009  0.74244E-0008
  0.60000E+0004 -0.21704E+0004  0.22083E-0008 -0.35624E-0009  0.89836E-0009
  0.60576E+0004 -0.21672E+0004  0.34550E-0008 -0.36423E-0009  0.22832E-0008
  0.61667E+0004 -0.21611E+0004  0.56714E-0008 -0.42154E-0009  0.49330E-0008
  0.62758E+0004 -0.21549E+0004  0.74303E-0008 -0.54818E-0009  0.73382E-0008
  0.63333E+0004 -0.21517E+0004  0.80803E-0008 -0.64869E-0009  0.84035E-0008
  0.63333E+0004 -0.25758E+0004  0.26658E-0008 -0.13749E-0009  0.78315E-0009
  0.63909E+0004 -0.25733E+0004  0.36974E-0008 -0.19163E-0009  0.20103E-0008
  0.65000E+0004 -0.25685E+0004  0.55098E-0008 -0.31820E-0009  0.43387E-0008
  0.66091E+0004 -0.25637E+0004  0.69607E-0008 -0.47823E-0009  0.64753E-0008
  0.66667E+0004 -0.25612E+0004  0.75215E-0008 -0.57670E-0009  0.74532E-0008
  0.63333E+0004 -0.25026E+0004  0.40114E-0008 -0.17185E-0009  0.23345E-0008
  0.63909E+0004 -0.24996E+0004  0.50356E-0008 -0.23762E-0009  0.35994E-0008
  0.65000E+0004 -0.24940E+0004  0.67108E-0008 -0.39728E-0009  0.58798E-0008
  0.66091E+0004 -0.24884E+0004  0.78692E-0008 -0.60227E-0009  0.78100E-0008
  0.66667E+0004 -0.24855E+0004  0.82218E-0008 -0.72785E-0009  0.86203E-0008
  0.63333E+0004 -0.23638E+0004  0.61750E-0008 -0.30412E-0009  0.50999E-0008
  0.63909E+0004 -0.23600E+0004  0.70634E-0008 -0.39440E-0009  0.63246E-0008
  0.65000E+0004 -0.23528E+0004  0.82624E-0008 -0.61712E-0009  0.83009E-0008
  0.66091E+0004 -0.23456E+0004  0.87013E-0008 -0.90109E-0009  0.96524E-0008
  0.66667E+0004 -0.23418E+0004  0.86038E-0008 -0.10717E-0008  0.10066E-0007
  0.63333E+0004 -0.22249E+0004  0.76341E-0008 -0.51883E-0009  0.74244E-0008
  0.63909E+0004 -0.22203E+0004  0.82475E-0008 -0.63472E-0009  0.84688E-0008
  0.65000E+0004 -0.22116E+0004  0.87566E-0008 -0.91473E-0009  0.98980E-0008
  0.66091E+0004 -0.22028E+0004  0.83655E-0008 -0.12599E-0008  0.10494E-0007
  0.66667E+0004 -0.21982E+0004  0.78140E-0008 -0.14608E-0008  0.10457E-0007
  0.63333E+0004 -0.21517E+0004  0.80803E-0008 -0.64869E-0009  0.84035E-0008
  0.63909E+0004 -0.21466E+0004  0.85064E-0008 -0.77491E-0009  0.93004E-0008
  0.65000E+0004 -0.21371E+0004  0.86011E-0008 -0.10762E-0008  0.10361E-0007
  0.66091E+0004 -0.21275E+0004  0.77744E-0008 -0.14409E-0008  0.10517E-0007
  0.66667E+0004 -0.21224E+0004  0.70090E-0008 -0.16493E-0008  0.10241E-0007
  0.66667E+0004 -0.25612E+0004  0.75215E-0008 -0.57670E-0009  0.74532E-0008
  0.67242E+0004 -0.25580E+0004  0.79242E-0008 -0.68539E-0009  0.83063E-0008
  0.68333E+0004 -0.25519E+0004  0.81914E-0008 -0.91311E-0009  0.94749E-0008
  0.69424E+0004 -0.25458E+0004  0.78129E-0008 -0.11599E-0008  0.10005E-0007
  0.70000E+0004 -0.25426E+0004  0.73762E-0008 -0.12930E-0008  0.10027E-0007
  0.66667E+0004 -0.24855E+0004  0.82218E-0008 -0.72785E-0009  0.86203E-0008
  0.67242E+0004 -0.24817E+0004  0.83845E-0008 -0.86544E-0009  0.92703E-0008
  0.68333E+0004 -0.24746E+0004  0.81431E-0008 -0.11484E-0008  0.99799E-0008
  0.69424E+0004 -0.24674E+0004  0.72404E-0008 -0.14458E-0008  0.10002E-0007
  0.70000E+0004 -0.24637E+0004  0.65435E-0008 -0.16018E-0008  0.97558E-0008
  0.66667E+0004 -0.23418E+0004  0.86038E-0008 -0.10717E-0008  0.10066E-0007
  0.67242E+0004 -0.23370E+0004  0.82806E-0008 -0.12555E-0008  0.10269E-0007
  0.68333E+0004 -0.23279E+0004  0.71026E-0008 -0.16206E-0008  0.10056E-0007
  0.69424E+0004 -0.23188E+0004  0.53511E-0008 -0.19829E-0008  0.91528E-0008
  0.70000E+0004 -0.23140E+0004  0.42805E-0008 -0.21625E-0008  0.84551E-0008
  0.66667E+0004 -0.21982E+0004  0.78140E-0008 -0.14608E-0008  0.10457E-0007
  0.67242E+0004 -0.21923E+0004  0.70408E-0008 -0.16719E-0008  0.10187E-0007
  0.68333E+0004 -0.21812E+0004  0.51166E-0008 -0.20721E-0008  0.90999E-0008
  0.69424E+0004 -0.21701E+0004  0.28523E-0008 -0.24394E-0008  0.74455E-0008
  0.70000E+0004 -0.21643E+0004  0.16307E-0008 -0.26063E-0008  0.64293E-0008
  0.66667E+0004 -0.21224E+0004  0.70090E-0008 -0.16493E-0008  0.10241E-0007
  0.67242E+0004 -0.21160E+0004  0.60420E-0008 -0.18650E-0008  0.97347E-0008
  0.68333E+0004 -0.21039E+0004  0.38537E-0008 -0.22623E-0008  0.82549E-0008
  0.69424E+0004 -0.20917E+0004  0.14957E-0008 -0.26077E-0008  0.63205E-0008
  0.70000E+0004 -0.20853E+0004  0.29801E-0009 -0.27543E-0008  0.52115E-0008
  0.70000E+0004 -0.25426E+0004  0.73762E-0008 -0.12930E-0008  0.10027E-0007
  0.70576E+0004 -0.25390E+0004  0.67964E-0008 -0.14267E-0008  0.98814E-0008
  0.71667E+0004 -0.25322E+0004  0.53973E-0008 -0.16705E-0008  0.91988E-0008
  0.72758E+0004 -0.25254E+0004  0.37701E-0008 -0.18889E-0008  0.81037E-0008
  0.73333E+0004 -0.25218E+0004  0.28860E-0008 -0.19899E-0008  0.74119E-0008
  0.70000E+0004 -0.24637E+0004  0.65435E-0008 -0.16018E-0008  0.97558E-0008
  0.70576E+0004 -0.24595E+0004  0.57236E-0008 -0.17548E-0008  0.93513E-0008
  0.71667E+0004 -0.24515E+0004  0.39584E-0008 -0.20226E-0008  0.82324E-0008
  0.72758E+0004 -0.24435E+0004  0.21072E-0008 -0.22454E-0008  0.68003E-0008
  0.73333E+0004 -0.24393E+0004  0.11653E-0008 -0.23400E-0008  0.59762E-0008
  0.70000E+0004 -0.23140E+0004  0.42805E-0008 -0.21625E-0008  0.84551E-0008
  0.70576E+0004 -0.23086E+0004  0.31509E-0008 -0.23301E-0008  0.76360E-0008
  0.71667E+0004 -0.22983E+0004  0.10139E-0008 -0.25960E-0008  0.58788E-0008
  0.72758E+0004 -0.22881E+0004 -0.92448E-0009 -0.27743E-0008  0.40211E-0008
  0.73333E+0004 -0.22827E+0004 -0.18117E-0008 -0.28276E-0008  0.30548E-0008
  0.70000E+0004 -0.21643E+0004  0.16307E-0008 -0.26063E-0008  0.64293E-0008
  0.70576E+0004 -0.21577E+0004  0.43528E-0009 -0.27497E-0008  0.53504E-0008
  0.71667E+0004 -0.21452E+0004 -0.15956E-0008 -0.29353E-0008  0.32797E-0008
  0.72758E+0004 -0.21328E+0004 -0.31933E-0008 -0.29903E-0008  0.13154E-0008
  0.73333E+0004 -0.21262E+0004 -0.38461E-0008 -0.29621E-0008  0.35638E-0009
  0.70000E+0004 -0.20853E+0004  0.29801E-0009 -0.27543E-0008  0.52115E-0008
  0.70576E+0004 -0.20781E+0004 -0.82627E-0009 -0.28706E-0008  0.40763E-0008
  0.71667E+0004 -0.20645E+0004 -0.26160E-0008 -0.29871E-0008  0.19945E-0008
  0.72758E+0004 -0.20508E+0004 -0.38963E-0008 -0.29526E-0008  0.11107E-0009
  0.73333E+0004 -0.20436E+0004 -0.43795E-0008 -0.28705E-0008 -0.78358E-0009
  0.73333E+0004 -0.25218E+0004  0.28860E-0008 -0.19899E-0008  0.74119E-0008
  0.73909E+0004 -0.25179E+0004  0.20113E-0008 -0.20802E-0008  0.66647E-0008
  0.75000E+0004 -0.25104E+0004  0.47199E-0009 -0.22159E-0008  0.51778E-0008
  0.76091E+0004 -0.25030E+0004 -0.83126E-0009 -0.23005E-0008  0.36845E-0008
  0.76667E+0004 -0.24990E+0004 -0.14101E-0008 -0.23240E-0008  0.29156E-0008
  0.73333E+0004 -0.24393E+0004  0.11653E-0008 -0.23400E-0008  0.59762E-0008
  0.73909E+0004 -0.24346E+0004  0.27103E-0009 -0.24181E-0008  0.51258E-0008
  0.75000E+0004 -0.24259E+0004 -0.12143E-0008 -0.25130E-0008  0.35191E-0008
  0.76091E+0004 -0.24171E+0004 -0.23856E-0008 -0.25362E-0008  0.19814E-0008
  0.76667E+0004 -0.24125E+0004 -0.28822E-0008 -0.25194E-0008  0.12087E-0008
  0.73333E+0004 -0.22827E+0004 -0.18117E-0008 -0.28276E-0008  0.30548E-0008
  0.73909E+0004 -0.22768E+0004 -0.25977E-0008 -0.28521E-0008  0.21092E-0008
  0.75000E+0004 -0.22656E+0004 -0.37845E-0008 -0.28133E-0008  0.42880E-0009
  0.76091E+0004 -0.22544E+0004 -0.46345E-0008 -0.26679E-0008 -0.10924E-0008
  0.76667E+0004 -0.22485E+0004 -0.49879E-0008 -0.25507E-0008 -0.18353E-0008
  0.73333E+0004 -0.21262E+0004 -0.38461E-0008 -0.29621E-0008  0.35638E-0009
  0.73909E+0004 -0.21190E+0004 -0.43833E-0008 -0.28949E-0008 -0.55095E-0009
  0.75000E+0004 -0.21054E+0004 -0.51345E-0008 -0.26599E-0008 -0.21059E-0008
  0.76091E+0004 -0.20917E+0004 -0.56844E-0008 -0.23016E-0008 -0.34637E-0008
  0.76667E+0004 -0.20845E+0004 -0.59521E-0008 -0.20701E-0008 -0.41055E-0008
  0.73333E+0004 -0.20436E+0004 -0.43795E-0008 -0.28705E-0008 -0.78358E-0009
  0.73909E+0004 -0.20358E+0004 -0.47583E-0008 -0.27453E-0008 -0.16180E-0008
  0.75000E+0004 -0.20208E+0004 -0.52799E-0008 -0.23948E-0008 -0.30269E-0008
  0.76091E+0004 -0.20059E+0004 -0.57177E-0008 -0.19220E-0008 -0.42306E-0008
  0.76667E+0004 -0.19980E+0004 -0.59704E-0008 -0.16336E-0008 -0.47805E-0008
  0.76667E+0004 -0.24990E+0004 -0.14101E-0008 -0.23240E-0008  0.29156E-0008
  0.77242E+0004 -0.24946E+0004 -0.19235E-0008 -0.23351E-0008  0.21584E-0008
  0.78333E+0004 -0.24863E+0004 -0.27220E-0008 -0.23151E-0008  0.77839E-0009
  0.79424E+0004 -0.24780E+0004 -0.33604E-0008 -0.22465E-0008 -0.53123E-0009
  0.80000E+0004 -0.24736E+0004 -0.36631E-0008 -0.21905E-0008 -0.11955E-0008
  0.76667E+0004 -0.24125E+0004 -0.28822E-0008 -0.25194E-0008  0.12087E-0008
  0.77242E+0004 -0.24074E+0004 -0.33159E-0008 -0.24856E-0008  0.45399E-0009
  0.78333E+0004 -0.23976E+0004 -0.39928E-0008 -0.23698E-0008 -0.90803E-0009
  0.79424E+0004 -0.23878E+0004 -0.45738E-0008 -0.21968E-0008 -0.21871E-0008
  0.80000E+0004 -0.23827E+0004 -0.48746E-0008 -0.20844E-0008 -0.28261E-0008
  0.76667E+0004 -0.22485E+0004 -0.49879E-0008 -0.25507E-0008 -0.18353E-0008
  0.77242E+0004 -0.22419E+0004 -0.53102E-0008 -0.24098E-0008 -0.25514E-0008
  0.78333E+0004 -0.22295E+0004 -0.58849E-0008 -0.20815E-0008 -0.38053E-0008
  0.79424E+0004 -0.22170E+0004 -0.64960E-0008 -0.16962E-0008 -0.49010E-0008
  0.80000E+0004 -0.22104E+0004 -0.68448E-0008 -0.14770E-0008 -0.53919E-0008
  0.76667E+0004 -0.20845E+0004 -0.59521E-0008 -0.20701E-0008 -0.41055E-0008
  0.77242E+0004 -0.20765E+0004 -0.62337E-0008 -0.18135E-0008 -0.47012E-0008
  0.78333E+0004 -0.20613E+0004 -0.68318E-0008 -0.12782E-0008 -0.56433E-0008
  0.79424E+0004 -0.20461E+0004 -0.75015E-0008 -0.71328E-0009 -0.62582E-0008
  0.80000E+0004 -0.20381E+0004 -0.78470E-0008 -0.41505E-0009 -0.64053E-0008
  0.76667E+0004 -0.19980E+0004 -0.59704E-0008 -0.16336E-0008 -0.47805E-0008
  0.77242E+0004 -0.19892E+0004 -0.62562E-0008 -0.13225E-0008 -0.52677E-0008
  0.78333E+0004 -0.19726E+0004 -0.68833E-0008 -0.69963E-0009 -0.59403E-0008
  0.79424E+0004 -0.19560E+0004 -0.75346E-0008 -0.72750E-0010 -0.61748E-0008
  0.80000E+0004 -0.19472E+0004 -0.78228E-0008  0.24584E-0009 -0.60725E-0008
  0.80000E+0004 -0.24736E+0004 -0.36631E-0008 -0.21905E-0008 -0.11955E-0008
  0.80576E+0004 -0.24689E+0004 -0.39644E-0008 -0.21238E-0008 -0.18464E-0008
  0.81667E+0004 -0.24600E+0004 -0.45475E-0008 -0.19631E-0008 -0.30086E-0008
  0.82758E+0004 -0.24510E+0004 -0.51741E-0008 -0.17655E-0008 -0.40337E-0008
  0.83333E+0004 -0.24463E+0004 -0.55180E-0008 -0.16479E-0008 -0.44907E-0008
  0.80000E+0004 -0.23827E+0004 -0.48746E-0008 -0.20844E-0008 -0.28261E-0008
  0.80576E+0004 -0.23772E+0004 -0.51923E-0008 -0.19607E-0008 -0.34429E-0008
  0.81667E+0004 -0.23667E+0004 -0.58364E-0008 -0.16966E-0008 -0.44931E-0008
  0.82758E+0004 -0.23562E+0004 -0.65253E-0008 -0.14064E-0008 -0.53205E-0008
  0.83333E+0004 -0.23507E+0004 -0.68847E-0008 -0.12467E-0008 -0.56303E-0008
  0.80000E+0004 -0.22104E+0004 -0.68448E-0008 -0.14770E-0008 -0.53919E-0008
  0.80576E+0004 -0.22033E+0004 -0.72148E-0008 -0.12498E-0008 -0.58146E-0008
  0.81667E+0004 -0.21899E+0004 -0.79080E-0008 -0.81311E-0009 -0.63368E-0008
  0.82758E+0004 -0.21765E+0004 -0.84865E-0008 -0.38727E-0009 -0.64144E-0008
  0.83333E+0004 -0.21695E+0004 -0.86939E-0008 -0.17426E-0009 -0.62469E-0008
  0.80000E+0004 -0.20381E+0004 -0.78470E-0008 -0.41505E-0009 -0.64053E-0008
  0.80576E+0004 -0.20295E+0004 -0.81587E-0008 -0.11833E-0009 -0.64110E-0008
  0.81667E+0004 -0.20132E+0004 -0.85384E-0008  0.41105E-0009 -0.59648E-0008
  0.82758E+0004 -0.19969E+0004 -0.84838E-0008  0.87897E-0009 -0.49115E-0008
  0.83333E+0004 -0.19883E+0004 -0.82309E-0008  0.10934E-0008 -0.41311E-0008
  0.80000E+0004 -0.19472E+0004 -0.78228E-0008  0.24584E-0009 -0.60725E-0008
  0.80576E+0004 -0.19378E+0004 -0.80290E-0008  0.55569E-0009 -0.57952E-0008
  0.81667E+0004 -0.19199E+0004 -0.80703E-0008  0.10854E-0008 -0.47612E-0008
  0.82758E+0004 -0.19021E+0004 -0.75082E-0008  0.15255E-0008 -0.31274E-0008
  0.83333E+0004 -0.18926E+0004 -0.69397E-0008  0.17162E-0008 -0.20814E-0008
  0.83333E+0004 -0.24463E+0004 -0.55180E-0008 -0.16479E-0008 -0.44907E-0008
  0.83909E+0004 -0.24427E+0004 -0.58489E-0008 -0.15265E-0008 -0.48646E-0008
  0.85000E+0004 -0.24359E+0004 -0.64418E-0008 -0.12818E-0008 -0.53296E-0008
  0.86091E+0004 -0.24291E+0004 -0.69279E-0008 -0.10230E-0008 -0.54276E-0008
  0.86667E+0004 -0.24255E+0004 -0.71137E-0008 -0.88525E-0009 -0.53133E-0008
  0.83333E+0004 -0.23507E+0004 -0.68847E-0008 -0.12467E-0008 -0.56303E-0008
  0.83909E+0004 -0.23465E+0004 -0.72093E-0008 -0.10903E-0008 -0.58307E-0008
  0.85000E+0004 -0.23385E+0004 -0.77205E-0008 -0.79644E-0009 -0.58972E-0008
  0.86091E+0004 -0.23305E+0004 -0.80194E-0008 -0.51060E-0009 -0.55319E-0008
  0.86667E+0004 -0.23263E+0004 -0.80658E-0008 -0.36774E-0009 -0.51652E-0008
  0.83333E+0004 -0.21695E+0004 -0.86939E-0008 -0.17426E-0009 -0.62469E-0008
  0.83909E+0004 -0.21641E+0004 -0.88032E-0008  0.18963E-0010 -0.59466E-0008
  0.85000E+0004 -0.21539E+0004 -0.87204E-0008  0.34809E-0009 -0.50179E-0008
  0.86091E+0004 -0.21437E+0004 -0.82188E-0008  0.62815E-0009 -0.37034E-0008
  0.86667E+0004 -0.21383E+0004 -0.77907E-0008  0.75308E-0009 -0.29071E-0008
  0.83333E+0004 -0.19883E+0004 -0.82309E-0008  0.10934E-0008 -0.41311E-0008
  0.83909E+0004 -0.19817E+0004 -0.78353E-0008  0.12733E-0008 -0.32684E-0008
  0.85000E+0004 -0.19692E+0004 -0.66760E-0008  0.15482E-0008 -0.14335E-0008
  0.86091E+0004 -0.19568E+0004 -0.50656E-0008  0.17450E-0008  0.45080E-0009
  0.86667E+0004 -0.19502E+0004 -0.40971E-0008  0.18183E-0008  0.13659E-0008
  0.83333E+0004 -0.18926E+0004 -0.69397E-0008  0.17162E-0008 -0.20814E-0008
  0.83909E+0004 -0.18855E+0004 -0.62305E-0008  0.18668E-0008 -0.10134E-0008
  0.85000E+0004 -0.18718E+0004 -0.44922E-0008  0.20776E-0008  0.10381E-0008
  0.86091E+0004 -0.18582E+0004 -0.24055E-0008  0.22048E-0008  0.28717E-0008
  0.86667E+0004 -0.18510E+0004 -0.12557E-0008  0.22425E-0008  0.36461E-0008
  0.86667E+0004 -0.24255E+0004 -0.71137E-0008 -0.88525E-0009 -0.53133E-0008
  0.87242E+0004 -0.24232E+0004 -0.72245E-0008 -0.75158E-0009 -0.50881E-0008
  0.88333E+0004 -0.24189E+0004 -0.72555E-0008 -0.50597E-0009 -0.43796E-0008
  0.89424E+0004 -0.24146E+0004 -0.70420E-0008 -0.27222E-0009 -0.33665E-0008
  0.90000E+0004 -0.24124E+0004 -0.68383E-0008 -0.15822E-0009 -0.27460E-0008
  0.86667E+0004 -0.23263E+0004 -0.80658E-0008 -0.36774E-0009 -0.51652E-0008
  0.87242E+0004 -0.23236E+0004 -0.80183E-0008 -0.23703E-0009 -0.47011E-0008
  0.88333E+0004 -0.23186E+0004 -0.77100E-0008 -0.11249E-0010 -0.35922E-0008
  0.89424E+0004 -0.23136E+0004 -0.71386E-0008  0.18747E-0009 -0.22897E-0008
  0.90000E+0004 -0.23109E+0004 -0.67550E-0008  0.27877E-0009 -0.15801E-0008
  0.86667E+0004 -0.21383E+0004 -0.77907E-0008  0.75308E-0009 -0.29071E-0008
  0.87242E+0004 -0.21349E+0004 -0.72851E-0008  0.85367E-0009 -0.21102E-0008
  0.88333E+0004 -0.21284E+0004 -0.61410E-0008  0.10058E-0008 -0.62421E-0009
  0.89424E+0004 -0.21219E+0004 -0.48604E-0008  0.11156E-0008  0.67860E-0009
  0.90000E+0004 -0.21185E+0004 -0.41844E-0008  0.11581E-0008  0.12252E-0008
  0.86667E+0004 -0.19502E+0004 -0.40971E-0008  0.18183E-0008  0.13659E-0008
  0.87242E+0004 -0.19461E+0004 -0.31520E-0008  0.18636E-0008  0.21300E-0008
  0.88333E+0004 -0.19382E+0004 -0.13881E-0008  0.19107E-0008  0.32015E-0008
  0.89424E+0004 -0.19303E+0004  0.17794E-0009  0.19207E-0008  0.36754E-0008
  0.90000E+0004 -0.19262E+0004  0.86311E-0009  0.19161E-0008  0.36520E-0008
  0.86667E+0004 -0.18510E+0004 -0.12557E-0008  0.22425E-0008  0.36461E-0008
  0.87242E+0004 -0.18465E+0004 -0.20230E-0009  0.22547E-0008  0.41993E-0008
  0.88333E+0004 -0.18379E+0004  0.16054E-0008  0.22464E-0008  0.47172E-0008
  0.89424E+0004 -0.18293E+0004  0.30062E-0008  0.22117E-0008  0.44972E-0008
  0.90000E+0004 -0.18247E+0004  0.35318E-0008  0.21890E-0008  0.40836E-0008
  0.90000E+0004 -0.24124E+0004 -0.68383E-0008 -0.15822E-0009 -0.27460E-0008
  0.90576E+0004 -0.24101E+0004 -0.65768E-0008 -0.49883E-0010 -0.20877E-0008
  0.91667E+0004 -0.24059E+0004 -0.59697E-0008  0.13167E-0009 -0.82812E-0009
  0.92758E+0004 -0.24017E+0004 -0.52805E-0008  0.28135E-0009  0.32643E-0009
  0.93333E+0004 -0.23995E+0004 -0.49172E-0008  0.34715E-0009  0.83812E-0009
  0.90000E+0004 -0.23109E+0004 -0.67550E-0008  0.27877E-0009 -0.15801E-0008
  0.90576E+0004 -0.23083E+0004 -0.63273E-0008  0.36159E-0009 -0.88003E-0009
  0.91667E+0004 -0.23034E+0004 -0.54636E-0008  0.49275E-0009  0.31056E-0009
  0.92758E+0004 -0.22984E+0004 -0.46158E-0008  0.59211E-0009  0.12063E-0008
  0.93333E+0004 -0.22958E+0004 -0.42133E-0008  0.63330E-0009  0.15097E-0008
  0.90000E+0004 -0.21185E+0004 -0.41844E-0008  0.11581E-0008  0.12252E-0008
  0.90576E+0004 -0.21152E+0004 -0.35338E-0008  0.11906E-0008  0.16543E-0008
  0.91667E+0004 -0.21089E+0004 -0.24498E-0008  0.12324E-0008  0.20636E-0008
  0.92758E+0004 -0.21026E+0004 -0.16475E-0008  0.12529E-0008  0.19010E-0008
  0.93333E+0004 -0.20993E+0004 -0.13647E-0008  0.12595E-0008  0.15742E-0008
  0.90000E+0004 -0.19262E+0004  0.86311E-0009  0.19161E-0008  0.36520E-0008
  0.90576E+0004 -0.19221E+0004  0.14250E-0008  0.19051E-0008  0.34408E-0008
  0.91667E+0004 -0.19145E+0004  0.21167E-0008  0.18800E-0008  0.25388E-0008
  0.92758E+0004 -0.19068E+0004  0.22987E-0008  0.18536E-0008  0.10584E-0008
  0.93333E+0004 -0.19027E+0004  0.22003E-0008  0.18434E-0008  0.88527E-0010
  0.90000E+0004 -0.18247E+0004  0.35318E-0008  0.21890E-0008  0.40836E-0008
  0.90576E+0004 -0.18203E+0004  0.38918E-0008  0.21635E-0008  0.34800E-0008
  0.91667E+0004 -0.18119E+0004  0.41243E-0008  0.21208E-0008  0.18840E-0008
  0.92758E+0004 -0.18035E+0004  0.38015E-0008  0.20881E-0008 -0.17048E-0009
  0.93333E+0004 -0.17990E+0004  0.34416E-0008  0.20775E-0008 -0.13746E-0008
  0.93333E+0004 -0.23995E+0004 -0.49172E-0008  0.34715E-0009  0.83812E-0009
  0.93909E+0004 -0.23982E+0004 -0.45721E-0008  0.39980E-0009  0.12599E-0008
  0.95000E+0004 -0.23956E+0004 -0.40106E-0008  0.47824E-0009  0.17581E-0008
  0.96091E+0004 -0.23931E+0004 -0.36192E-0008  0.52846E-0009  0.18162E-0008
  0.96667E+0004 -0.23917E+0004 -0.34981E-0008  0.54880E-0009  0.16510E-0008
  0.93333E+0004 -0.22958E+0004 -0.42133E-0008  0.63330E-0009  0.15097E-0008
  0.93909E+0004 -0.22942E+0004 -0.38660E-0008  0.66220E-0009  0.16844E-0008
  0.95000E+0004 -0.22912E+0004 -0.33746E-0008  0.70341E-0009  0.16283E-0008
  0.96091E+0004 -0.22882E+0004 -0.31354E-0008  0.72663E-0009  0.10586E-0008
  0.96667E+0004 -0.22867E+0004 -0.31176E-0008  0.73622E-0009  0.55228E-0009
  0.93333E+0004 -0.20993E+0004 -0.13647E-0008  0.12595E-0008  0.15742E-0008
  0.93909E+0004 -0.20972E+0004 -0.12085E-0008  0.12568E-0008  0.10971E-0008
  0.95000E+0004 -0.20934E+0004 -0.11848E-0008  0.12523E-0008 -0.19333E-0009
  0.96091E+0004 -0.20896E+0004 -0.14941E-0008  0.12466E-0008 -0.19195E-0008
  0.96667E+0004 -0.20876E+0004 -0.17698E-0008  0.12469E-0008 -0.29693E-0008
  0.93333E+0004 -0.19027E+0004  0.22003E-0008  0.18434E-0008  0.88527E-0010
  0.93909E+0004 -0.19003E+0004  0.19556E-0008  0.18294E-0008 -0.96758E-0009
  0.95000E+0004 -0.18956E+0004  0.12347E-0008  0.18141E-0008 -0.31525E-0008
  0.96091E+0004 -0.18909E+0004  0.26608E-0009  0.18076E-0008 -0.54755E-0008
  0.96667E+0004 -0.18884E+0004 -0.29999E-0009  0.18086E-0008 -0.67107E-0008
  0.93333E+0004 -0.17990E+0004  0.34416E-0008  0.20775E-0008 -0.13746E-0008
  0.93909E+0004 -0.17963E+0004  0.29620E-0008  0.20671E-0008 -0.26032E-0008
  0.95000E+0004 -0.17912E+0004  0.18606E-0008  0.20604E-0008 -0.49711E-0008
  0.96091E+0004 -0.17861E+0004  0.62093E-0009  0.20635E-0008 -0.72971E-0008
  0.96667E+0004 -0.17834E+0004 -0.40446E-0010  0.20660E-0008 -0.84692E-0008
  0.96667E+0004 -0.23917E+0004 -0.34981E-0008  0.54880E-0009  0.16510E-0008
  0.97242E+0004 -0.23929E+0004 -0.34459E-0008  0.55657E-0009  0.13780E-0008
  0.98333E+0004 -0.23952E+0004 -0.35118E-0008  0.56721E-0009  0.54070E-0009
  0.99424E+0004 -0.23974E+0004 -0.37828E-0008  0.57265E-0009 -0.67423E-0009
  0.10000E+0005 -0.23986E+0004 -0.39990E-0008  0.57942E-0009 -0.14501E-0008
  0.96667E+0004 -0.22867E+0004 -0.31176E-0008  0.73622E-0009  0.55228E-0009
  0.97242E+0004 -0.22881E+0004 -0.31857E-0008  0.73497E-0009 -0.35949E-0010
  0.98333E+0004 -0.22907E+0004 -0.34813E-0008  0.73643E-0009 -0.14354E-0008
  0.99424E+0004 -0.22934E+0004 -0.39665E-0008  0.74119E-0009 -0.31486E-0008
  0.10000E+0005 -0.22948E+0004 -0.42813E-0008  0.74907E-0009 -0.41510E-0008
  0.96667E+0004 -0.20876E+0004 -0.17698E-0008  0.12469E-0008 -0.29693E-0008
  0.97242E+0004 -0.20893E+0004 -0.21384E-0008  0.12357E-0008 -0.40180E-0008
  0.98333E+0004 -0.20927E+0004 -0.29390E-0008  0.12227E-0008 -0.61275E-0008
  0.99424E+0004 -0.20961E+0004 -0.38177E-0008  0.12169E-0008 -0.83351E-0008
  0.10000E+0005 -0.20979E+0004 -0.42863E-0008  0.12185E-0008 -0.95095E-0008
  0.96667E+0004 -0.18884E+0004 -0.29999E-0009  0.18086E-0008 -0.67107E-0008
  0.97242E+0004 -0.18906E+0004 -0.90551E-0009  0.17968E-0008 -0.78608E-0008
  0.98333E+0004 -0.18947E+0004 -0.20281E-0008  0.17777E-0008 -0.99866E-0008
  0.99424E+0004 -0.18989E+0004 -0.30618E-0008  0.17560E-0008 -0.12012E-0007
  0.10000E+0005 -0.19011E+0004 -0.35501E-0008  0.17428E-0008 -0.13028E-0007
  0.96667E+0004 -0.17834E+0004 -0.40446E-0010  0.20660E-0008 -0.84692E-0008
  0.97242E+0004 -0.17858E+0004 -0.68037E-0009  0.20583E-0008 -0.95168E-0008
  0.98333E+0004 -0.17903E+0004 -0.17977E-0008  0.20396E-0008 -0.11387E-0007
  0.99424E+0004 -0.17948E+0004 -0.27430E-0008  0.20090E-0008 -0.13097E-0007
  0.10000E+0005 -0.17972E+0004 -0.31596E-0008  0.19848E-0008 -0.13933E-0007
  0.10000E+0005 -0.23986E+0004 -0.39990E-0008  0.57942E-0009 -0.14501E-0008
  0.10058E+0005 -0.24022E+0004 -0.42513E-0008  0.58238E-0009 -0.22437E-0008
  0.10167E+0005 -0.24091E+0004 -0.48170E-0008  0.60080E-0009 -0.38984E-0008
  0.10276E+0005 -0.24160E+0004 -0.54667E-0008  0.63882E-0009 -0.56987E-0008
  0.10333E+0005 -0.24196E+0004 -0.58286E-0008  0.67002E-0009 -0.66842E-0008
  0.10000E+0005 -0.22948E+0004 -0.42813E-0008  0.74907E-0009 -0.41510E-0008
  0.10058E+0005 -0.22990E+0004 -0.46215E-0008  0.75358E-0009 -0.51251E-0008
  0.10167E+0005 -0.23071E+0004 -0.53118E-0008  0.77756E-0009 -0.70530E-0008
  0.10276E+0005 -0.23151E+0004 -0.60296E-0008  0.82304E-0009 -0.90410E-0008
  0.10333E+0005 -0.23193E+0004 -0.64045E-0008  0.85771E-0009 -0.10093E-0007
  0.10000E+0005 -0.20979E+0004 -0.42863E-0008  0.12185E-0008 -0.95095E-0008
  0.10058E+0005 -0.21033E+0004 -0.47547E-0008  0.12129E-0008 -0.10594E-0007
  0.10167E+0005 -0.21136E+0004 -0.55869E-0008  0.12124E-0008 -0.12608E-0007
  0.10276E+0005 -0.21239E+0004 -0.63180E-0008  0.12264E-0008 -0.14539E-0007
  0.10333E+0005 -0.21294E+0004 -0.66526E-0008  0.12403E-0008 -0.15510E-0007
  0.10000E+0005 -0.19011E+0004 -0.35501E-0008  0.17428E-0008 -0.13028E-0007
  0.10058E+0005 -0.19077E+0004 -0.40123E-0008  0.17164E-0008 -0.13957E-0007
  0.10167E+0005 -0.19202E+0004 -0.47567E-0008  0.16632E-0008 -0.15629E-0007
  0.10276E+0005 -0.19328E+0004 -0.53109E-0008  0.16075E-0008 -0.17166E-0007
  0.10333E+0005 -0.19394E+0004 -0.55239E-0008  0.15772E-0008 -0.17918E-0007
  0.10000E+0005 -0.17972E+0004 -0.31596E-0008  0.19848E-0008 -0.13933E-0007
  0.10058E+0005 -0.18044E+0004 -0.35312E-0008  0.19464E-0008 -0.14699E-0007
  0.10167E+0005 -0.18182E+0004 -0.40907E-0008  0.18608E-0008 -0.16074E-0007
  0.10276E+0005 -0.18319E+0004 -0.44485E-0008  0.17610E-0008 -0.17329E-0007
  0.10333E+0005 -0.18391E+0004 -0.45566E-0008  0.17033E-0008 -0.17940E-0007
  0.10333E+0005 -0.24196E+0004 -0.58286E-0008  0.67002E-0009 -0.66842E-0008
  0.10391E+0005 -0.24223E+0004 -0.62043E-0008  0.71229E-0009 -0.77192E-0008
  0.10500E+0005 -0.24274E+0004 -0.69153E-0008  0.81988E-0009 -0.96983E-0008
  0.10609E+0005 -0.24326E+0004 -0.75996E-0008  0.96829E-0009 -0.11668E-0007
  0.10667E+0005 -0.24353E+0004 -0.79399E-0008  0.10631E-0008 -0.12689E-0007
  0.10333E+0005 -0.23193E+0004 -0.64045E-0008  0.85771E-0009 -0.10093E-0007
  0.10391E+0005 -0.23225E+0004 -0.67763E-0008  0.90355E-0009 -0.11176E-0007
  0.10500E+0005 -0.23286E+0004 -0.74379E-0008  0.10134E-0008 -0.13189E-0007
  0.10609E+0005 -0.23346E+0004 -0.80217E-0008  0.11585E-0008 -0.15123E-0007
  0.10667E+0005 -0.23378E+0004 -0.82908E-0008  0.12485E-0008 -0.16100E-0007
  0.10333E+0005 -0.21294E+0004 -0.66526E-0008  0.12403E-0008 -0.15510E-0007
  0.10391E+0005 -0.21334E+0004 -0.69433E-0008  0.12634E-0008 -0.16473E-0007
  0.10500E+0005 -0.21412E+0004 -0.73737E-0008  0.13195E-0008 -0.18178E-0007
  0.10609E+0005 -0.21489E+0004 -0.76344E-0008  0.13981E-0008 -0.19710E-0007
  0.10667E+0005 -0.21530E+0004 -0.77029E-0008  0.14475E-0008 -0.20447E-0007
  0.10333E+0005 -0.19394E+0004 -0.55239E-0008  0.15772E-0008 -0.17918E-0007
  0.10391E+0005 -0.19443E+0004 -0.56605E-0008  0.15515E-0008 -0.18626E-0007
  0.10500E+0005 -0.19537E+0004 -0.57549E-0008  0.15016E-0008 -0.19828E-0007
  0.10609E+0005 -0.19632E+0004 -0.56278E-0008  0.14585E-0008 -0.20826E-0007
  0.10667E+0005 -0.19681E+0004 -0.54754E-0008  0.14383E-0008 -0.21271E-0007
  0.10333E+0005 -0.18391E+0004 -0.45566E-0008  0.17033E-0008 -0.17940E-0007
  0.10391E+0005 -0.18446E+0004 -0.45833E-0008  0.16465E-0008 -0.18497E-0007
  0.10500E+0005 -0.18549E+0004 -0.44682E-0008  0.15294E-0008 -0.19423E-0007
  0.10609E+0005 -0.18652E+0004 -0.41308E-0008  0.14103E-0008 -0.20153E-0007
  0.10667E+0005 -0.18706E+0004 -0.38673E-0008  0.13473E-0008 -0.20456E-0007
  0.10667E+0005 -0.24353E+0004 -0.79399E-0008  0.10631E-0008 -0.12689E-0007
  0.10724E+0005 -0.24383E+0004 -0.82603E-0008  0.11721E-0008 -0.13684E-0007
  0.10833E+0005 -0.24441E+0004 -0.88089E-0008  0.14103E-0008 -0.15509E-0007
  0.10942E+0005 -0.24498E+0004 -0.92702E-0008  0.16956E-0008 -0.17246E-0007
  0.11000E+0005 -0.24528E+0004 -0.94761E-0008  0.18620E-0008 -0.18123E-0007
  0.10667E+0005 -0.23378E+0004 -0.82908E-0008  0.12485E-0008 -0.16100E-0007
  0.10724E+0005 -0.23414E+0004 -0.85294E-0008  0.13512E-0008 -0.17035E-0007
  0.10833E+0005 -0.23481E+0004 -0.88977E-0008  0.15718E-0008 -0.18712E-0007
  0.10942E+0005 -0.23548E+0004 -0.91516E-0008  0.18329E-0008 -0.20264E-0007
  0.11000E+0005 -0.23584E+0004 -0.92404E-0008  0.19838E-0008 -0.21031E-0007
  0.10667E+0005 -0.21530E+0004 -0.77029E-0008  0.14475E-0008 -0.20447E-0007
  0.10724E+0005 -0.21575E+0004 -0.77257E-0008  0.15067E-0008 -0.21126E-0007
  0.10833E+0005 -0.21661E+0004 -0.76469E-0008  0.16369E-0008 -0.22281E-0007
  0.10942E+0005 -0.21747E+0004 -0.74142E-0008  0.17990E-0008 -0.23268E-0007
  0.11000E+0005 -0.21793E+0004 -0.72364E-0008  0.18954E-0008 -0.23727E-0007
  0.10667E+0005 -0.19681E+0004 -0.54754E-0008  0.14383E-0008 -0.21271E-0007
  0.10724E+0005 -0.19737E+0004 -0.52721E-0008  0.14252E-0008 -0.21659E-0007
  0.10833E+0005 -0.19842E+0004 -0.47415E-0008  0.14128E-0008 -0.22241E-0007
  0.10942E+0005 -0.19946E+0004 -0.40320E-0008  0.14275E-0008 -0.22627E-0007
  0.11000E+0005 -0.20002E+0004 -0.35943E-0008  0.14463E-0008 -0.22757E-0007
  0.10667E+0005 -0.18706E+0004 -0.38673E-0008  0.13473E-0008 -0.20456E-0007
  0.10724E+0005 -0.18767E+0004 -0.35549E-0008  0.12898E-0008 -0.20707E-0007
  0.10833E+0005 -0.18882E+0004 -0.28147E-0008  0.11912E-0008 -0.21021E-0007
  0.10942E+0005 -0.18996E+0004 -0.18913E-0008  0.11180E-0008 -0.21128E-0007
  0.11000E+0005 -0.19057E+0004 -0.13377E-0008  0.10909E-0008 -0.21103E-0007
  0.11000E+0005 -0.24528E+0004 -0.94761E-0008  0.18620E-0008 -0.18123E-0007
  0.11058E+0005 -0.24561E+0004 -0.96544E-0008  0.20435E-0008 -0.18968E-0007
  0.11167E+0005 -0.24621E+0004 -0.99219E-0008  0.24138E-0008 -0.20493E-0007
  0.11276E+0005 -0.24682E+0004 -0.10098E-0007  0.28228E-0008 -0.21925E-0007
  0.11333E+0005 -0.24714E+0004 -0.10158E-0007  0.30491E-0008 -0.22644E-0007
  0.11000E+0005 -0.23584E+0004 -0.92404E-0008  0.19838E-0008 -0.21031E-0007
  0.11058E+0005 -0.23621E+0004 -0.92988E-0008  0.21485E-0008 -0.21760E-0007
  0.11167E+0005 -0.23693E+0004 -0.93333E-0008  0.24834E-0008 -0.23055E-0007
  0.11276E+0005 -0.23764E+0004 -0.92745E-0008  0.28529E-0008 -0.24245E-0007
  0.11333E+0005 -0.23802E+0004 -0.92114E-0008  0.30575E-0008 -0.24834E-0007
  0.11000E+0005 -0.21793E+0004 -0.72364E-0008  0.18954E-0008 -0.23727E-0007
  0.11058E+0005 -0.21841E+0004 -0.70269E-0008  0.20042E-0008 -0.24145E-0007
  0.11167E+0005 -0.21932E+0004 -0.65494E-0008  0.22328E-0008 -0.24841E-0007
  0.11276E+0005 -0.22023E+0004 -0.59824E-0008  0.24961E-0008 -0.25428E-0007
  0.11333E+0005 -0.22072E+0004 -0.56557E-0008  0.26465E-0008 -0.25700E-0007
  0.11000E+0005 -0.20002E+0004 -0.35943E-0008  0.14463E-0008 -0.22757E-0007
  0.11058E+0005 -0.20060E+0004 -0.31254E-0008  0.14777E-0008 -0.22847E-0007
  0.11167E+0005 -0.20172E+0004 -0.21463E-0008  0.15644E-0008 -0.22901E-0007
  0.11276E+0005 -0.20283E+0004 -0.10731E-0008  0.16929E-0008 -0.22832E-0007
  0.11333E+0005 -0.20341E+0004 -0.47848E-0009  0.17772E-0008 -0.22753E-0007
  0.11000E+0005 -0.19057E+0004 -0.13377E-0008  0.10909E-0008 -0.21103E-0007
  0.11058E+0005 -0.19121E+0004 -0.75298E-0009  0.10767E-0008 -0.21037E-0007
  0.11167E+0005 -0.19243E+0004  0.45415E-0009  0.10808E-0008 -0.20781E-0007
  0.11276E+0005 -0.19365E+0004  0.17632E-0008  0.11318E-0008 -0.20386E-0007
  0.11333E+0005 -0.19429E+0004  0.24863E-0008  0.11785E-0008 -0.20127E-0007
  0.11333E+0005 -0.24714E+0004 -0.10158E-0007  0.30491E-0008 -0.22644E-0007
  0.11391E+0005 -0.24743E+0004 -0.10191E-0007  0.32870E-0008 -0.23350E-0007
  0.11500E+0005 -0.24797E+0004 -0.10200E-0007  0.37506E-0008 -0.24626E-0007
  0.11609E+0005 -0.24852E+0004 -0.10144E-0007  0.42321E-0008 -0.25831E-0007
  0.11667E+0005 -0.24881E+0004 -0.10094E-0007  0.44878E-0008 -0.26440E-0007
  0.11333E+0005 -0.23802E+0004 -0.92114E-0008  0.30575E-0008 -0.24834E-0007
  0.11391E+0005 -0.23835E+0004 -0.91207E-0008  0.32721E-0008 -0.25407E-0007
  0.11500E+0005 -0.23899E+0004 -0.89003E-0008  0.36911E-0008 -0.26431E-0007
  0.11609E+0005 -0.23963E+0004 -0.86261E-0008  0.41277E-0008 -0.27387E-0007
  0.11667E+0005 -0.23997E+0004 -0.84659E-0008  0.43604E-0008 -0.27867E-0007
  0.11333E+0005 -0.22072E+0004 -0.56557E-0008  0.26465E-0008 -0.25700E-0007
  0.11391E+0005 -0.22115E+0004 -0.52992E-0008  0.28052E-0008 -0.25948E-0007
  0.11500E+0005 -0.22196E+0004 -0.45885E-0008  0.31244E-0008 -0.26363E-0007
  0.11609E+0005 -0.22278E+0004 -0.38486E-0008  0.34679E-0008 -0.26725E-0007
  0.11667E+0005 -0.22321E+0004 -0.34527E-0008  0.36560E-0008 -0.26898E-0007
  0.11333E+0005 -0.20341E+0004 -0.47848E-0009  0.17772E-0008 -0.22753E-0007
  0.11391E+0005 -0.20394E+0004  0.14909E-0009  0.18698E-0008 -0.22638E-0007
  0.11500E+0005 -0.20493E+0004  0.13704E-0008  0.20755E-0008 -0.22362E-0007
  0.11609E+0005 -0.20593E+0004  0.26062E-0008  0.23190E-0008 -0.22040E-0007
  0.11667E+0005 -0.20645E+0004  0.32572E-0008  0.24616E-0008 -0.21857E-0007
  0.11333E+0005 -0.19429E+0004  0.24863E-0008  0.11785E-0008 -0.20127E-0007
  0.11391E+0005 -0.19486E+0004  0.32444E-0008  0.12340E-0008 -0.19828E-0007
  0.11500E+0005 -0.19595E+0004  0.47176E-0008  0.13765E-0008 -0.19192E-0007
  0.11609E+0005 -0.19704E+0004  0.62041E-0008  0.15654E-0008 -0.18509E-0007
  0.11667E+0005 -0.19761E+0004  0.69866E-0008  0.16837E-0008 -0.18136E-0007
  0.11667E+0005 -0.24881E+0004 -0.10094E-0007  0.44878E-0008 -0.26440E-0007
  0.11724E+0005 -0.24903E+0004 -0.10021E-0007  0.47471E-0008 -0.27047E-0007
  0.11833E+0005 -0.24946E+0004 -0.98521E-0008  0.52328E-0008 -0.28152E-0007
  0.11942E+0005 -0.24988E+0004 -0.96526E-0008  0.57101E-0008 -0.29204E-0007
  0.12000E+0005 -0.25010E+0004 -0.95401E-0008  0.59534E-0008 -0.29738E-0007
  0.11667E+0005 -0.23997E+0004 -0.84659E-0008  0.43604E-0008 -0.27867E-0007
  0.11724E+0005 -0.24023E+0004 -0.82790E-0008  0.45951E-0008 -0.28340E-0007
  0.11833E+0005 -0.24073E+0004 -0.79048E-0008  0.50362E-0008 -0.29194E-0007
  0.11942E+0005 -0.24123E+0004 -0.75160E-0008  0.54716E-0008 -0.30005E-0007
  0.12000E+0005 -0.24149E+0004 -0.73102E-0008  0.56945E-0008 -0.30418E-0007
  0.11667E+0005 -0.22321E+0004 -0.34527E-0008  0.36560E-0008 -0.26898E-0007
  0.11724E+0005 -0.22355E+0004 -0.30221E-0008  0.38436E-0008 -0.27047E-0007
  0.11833E+0005 -0.22418E+0004 -0.22053E-0008  0.42049E-0008 -0.27299E-0007
  0.11942E+0005 -0.22482E+0004 -0.14059E-0008  0.45704E-0008 -0.27532E-0007
  0.12000E+0005 -0.22516E+0004 -0.99663E-0009  0.47619E-0008 -0.27649E-0007
  0.11667E+0005 -0.20645E+0004  0.32572E-0008  0.24616E-0008 -0.21857E-0007
  0.11724E+0005 -0.20686E+0004  0.39489E-0008  0.26025E-0008 -0.21630E-0007
  0.11833E+0005 -0.20764E+0004  0.52441E-0008  0.28892E-0008 -0.21182E-0007
  0.11942E+0005 -0.20841E+0004  0.64895E-0008  0.31947E-0008 -0.20743E-0007
  0.12000E+0005 -0.20882E+0004  0.71209E-0008  0.33619E-0008 -0.20516E-0007
  0.11667E+0005 -0.19761E+0004  0.69866E-0008  0.16837E-0008 -0.18136E-0007
  0.11724E+0005 -0.19806E+0004  0.78098E-0008  0.18000E-0008 -0.17712E-0007
  0.11833E+0005 -0.19891E+0004  0.93473E-0008  0.20483E-0008 -0.16897E-0007
  0.11942E+0005 -0.19976E+0004  0.10819E-0007  0.23241E-0008 -0.16108E-0007
  0.12000E+0005 -0.20021E+0004  0.11563E-0007  0.24799E-0008 -0.15704E-0007
  0.12000E+0005 -0.25010E+0004 -0.95401E-0008  0.59534E-0008 -0.29738E-0007
  0.12058E+0005 -0.25038E+0004 -0.94364E-0008  0.61945E-0008 -0.30253E-0007
  0.12167E+0005 -0.25091E+0004 -0.92408E-0008  0.66287E-0008 -0.31197E-0007
  0.12276E+0005 -0.25144E+0004 -0.90543E-0008  0.70334E-0008 -0.32105E-0007
  0.12333E+0005 -0.25172E+0004 -0.89625E-0008  0.72308E-0008 -0.32567E-0007
  0.12000E+0005 -0.24149E+0004 -0.73102E-0008  0.56945E-0008 -0.30418E-0007
  0.12058E+0005 -0.24182E+0004 -0.71277E-0008  0.59173E-0008 -0.30826E-0007
  0.12167E+0005 -0.24244E+0004 -0.67988E-0008  0.63206E-0008 -0.31581E-0007
  0.12276E+0005 -0.24306E+0004 -0.65040E-0008  0.66987E-0008 -0.32324E-0007
  0.12333E+0005 -0.24339E+0004 -0.63656E-0008  0.68840E-0008 -0.32710E-0007
  0.12000E+0005 -0.22516E+0004 -0.99663E-0009  0.47619E-0008 -0.27649E-0007
  0.12058E+0005 -0.22558E+0004 -0.64134E-0009  0.49586E-0008 -0.27800E-0007
  0.12167E+0005 -0.22637E+0004 -0.17395E-0010  0.53228E-0008 -0.28097E-0007
  0.12276E+0005 -0.22716E+0004  0.52166E-0009  0.56720E-0008 -0.28430E-0007
  0.12333E+0005 -0.22758E+0004  0.76763E-0009  0.58471E-0008 -0.28620E-0007
  0.12000E+0005 -0.20882E+0004  0.71209E-0008  0.33619E-0008 -0.20516E-0007
  0.12058E+0005 -0.20934E+0004  0.76702E-0008  0.35406E-0008 -0.20364E-0007
  0.12167E+0005 -0.21030E+0004  0.86291E-0008  0.38838E-0008 -0.20117E-0007
  0.12276E+0005 -0.21127E+0004  0.94521E-0008  0.42247E-0008 -0.19955E-0007
  0.12333E+0005 -0.21178E+0004  0.98274E-0008  0.44020E-0008 -0.19904E-0007
  0.12000E+0005 -0.20021E+0004  0.11563E-0007  0.24799E-0008 -0.15704E-0007
  0.12058E+0005 -0.20077E+0004  0.12214E-0007  0.26504E-0008 -0.15390E-0007
  0.12167E+0005 -0.20183E+0004  0.13351E-0007  0.29864E-0008 -0.14854E-0007
  0.12276E+0005 -0.20289E+0004  0.14328E-0007  0.33278E-0008 -0.14427E-0007
  0.12333E+0005 -0.20344E+0004  0.14775E-0007  0.35091E-0008 -0.14245E-0007
  0.12333E+0005 -0.25172E+0004 -0.89625E-0008  0.72308E-0008 -0.32567E-0007
  0.12391E+0005 -0.25211E+0004 -0.89062E-0008  0.74232E-0008 -0.33010E-0007
  0.12500E+0005 -0.25285E+0004 -0.88206E-0008  0.77538E-0008 -0.33819E-0007
  0.12609E+0005 -0.25359E+0004 -0.87646E-0008  0.80418E-0008 -0.34589E-0007
  0.12667E+0005 -0.25398E+0004 -0.87462E-0008  0.81737E-0008 -0.34973E-0007
  0.12333E+0005 -0.24339E+0004 -0.63656E-0008  0.68840E-0008 -0.32710E-0007
  0.12391E+0005 -0.24384E+0004 -0.62900E-0008  0.70685E-0008 -0.33108E-0007
  0.12500E+0005 -0.24471E+0004 -0.61915E-0008  0.73877E-0008 -0.33857E-0007
  0.12609E+0005 -0.24557E+0004 -0.61559E-0008  0.76688E-0008 -0.34602E-0007
  0.12667E+0005 -0.24603E+0004 -0.61613E-0008  0.77988E-0008 -0.34988E-0007
  0.12333E+0005 -0.22758E+0004  0.76763E-0009  0.58471E-0008 -0.28620E-0007
  0.12391E+0005 -0.22817E+0004  0.89231E-0009  0.60305E-0008 -0.28902E-0007
  0.12500E+0005 -0.22927E+0004  0.10346E-0008  0.63552E-0008 -0.29481E-0007
  0.12609E+0005 -0.23038E+0004  0.10443E-0008  0.66507E-0008 -0.30134E-0007
  0.12667E+0005 -0.23097E+0004  0.99720E-0009  0.67921E-0008 -0.30502E-0007
  0.12333E+0005 -0.21178E+0004  0.98274E-0008  0.44020E-0008 -0.19904E-0007
  0.12391E+0005 -0.21249E+0004  0.10031E-0007  0.45966E-0008 -0.20023E-0007
  0.12500E+0005 -0.21384E+0004  0.10275E-0007  0.49532E-0008 -0.20345E-0007
  0.12609E+0005 -0.21519E+0004  0.10321E-0007  0.52898E-0008 -0.20812E-0007
  0.12667E+0005 -0.21590E+0004  0.10265E-0007  0.54576E-0008 -0.21113E-0007
  0.12333E+0005 -0.20344E+0004  0.14775E-0007  0.35091E-0008 -0.14245E-0007
  0.12391E+0005 -0.20422E+0004  0.15036E-0007  0.37124E-0008 -0.14262E-0007
  0.12500E+0005 -0.20570E+0004  0.15368E-0007  0.40923E-0008 -0.14413E-0007
  0.12609E+0005 -0.20718E+0004  0.15473E-0007  0.44579E-0008 -0.14738E-0007
  0.12667E+0005 -0.20796E+0004  0.15437E-0007  0.46440E-0008 -0.14977E-0007
  0.12667E+0005 -0.25398E+0004 -0.87462E-0008  0.81737E-0008 -0.34973E-0007
  0.12724E+0005 -0.25427E+0004 -0.87092E-0008  0.82898E-0008 -0.35356E-0007
  0.12833E+0005 -0.25481E+0004 -0.86574E-0008  0.84706E-0008 -0.36032E-0007
  0.12942E+0005 -0.25536E+0004 -0.86303E-0008  0.86036E-0008 -0.36644E-0007
  0.13000E+0005 -0.25565E+0004 -0.86233E-0008  0.86534E-0008 -0.36933E-0007
  0.12667E+0005 -0.24603E+0004 -0.61613E-0008  0.77988E-0008 -0.34988E-0007
  0.12724E+0005 -0.24637E+0004 -0.61401E-0008  0.79122E-0008 -0.35363E-0007
  0.12833E+0005 -0.24701E+0004 -0.61423E-0008  0.80914E-0008 -0.36047E-0007
  0.12942E+0005 -0.24765E+0004 -0.61996E-0008  0.82282E-0008 -0.36703E-0007
  0.13000E+0005 -0.24799E+0004 -0.62487E-0008  0.82819E-0008 -0.37030E-0007
  0.12667E+0005 -0.23097E+0004  0.99720E-0009  0.67921E-0008 -0.30502E-0007
  0.12724E+0005 -0.23140E+0004  0.99671E-0009  0.69139E-0008 -0.30820E-0007
  0.12833E+0005 -0.23222E+0004  0.90201E-0009  0.71161E-0008 -0.31456E-0007
  0.12942E+0005 -0.23304E+0004  0.68471E-0009  0.72852E-0008 -0.32141E-0007
  0.13000E+0005 -0.23347E+0004  0.52552E-0009  0.73594E-0008 -0.32515E-0007
  0.12667E+0005 -0.21590E+0004  0.10265E-0007  0.54576E-0008 -0.21113E-0007
  0.12724E+0005 -0.21643E+0004  0.10272E-0007  0.56017E-0008 -0.21320E-0007
  0.12833E+0005 -0.21743E+0004  0.10141E-0007  0.58541E-0008 -0.21801E-0007
  0.12942E+0005 -0.21843E+0004  0.98217E-0008  0.60821E-0008 -0.22407E-0007
  0.13000E+0005 -0.21895E+0004  0.95818E-0008  0.61911E-0008 -0.22770E-0007
  0.12667E+0005 -0.20796E+0004  0.15437E-0007  0.46440E-0008 -0.14977E-0007
  0.12724E+0005 -0.20853E+0004  0.15467E-0007  0.48038E-0008 -0.15105E-0007
  0.12833E+0005 -0.20962E+0004  0.15357E-0007  0.50907E-0008 -0.15459E-0007
  0.12942E+0005 -0.21072E+0004  0.15029E-0007  0.53573E-0008 -0.15969E-0007
  0.13000E+0005 -0.21129E+0004  0.14773E-0007  0.54890E-0008 -0.16296E-0007
  0.13000E+0005 -0.25565E+0004 -0.86233E-0008  0.86534E-0008 -0.36933E-0007
  0.13058E+0005 -0.25581E+0004 -0.85940E-0008  0.86854E-0008 -0.37221E-0007
  0.13167E+0005 -0.25613E+0004 -0.85520E-0008  0.87101E-0008 -0.37701E-0007
  0.13276E+0005 -0.25645E+0004 -0.85325E-0008  0.86913E-0008 -0.38101E-0007
  0.13333E+0005 -0.25662E+0004 -0.85291E-0008  0.86644E-0008 -0.38275E-0007
  0.13000E+0005 -0.24799E+0004 -0.62487E-0008  0.82819E-0008 -0.37030E-0007
  0.13058E+0005 -0.24819E+0004 -0.62622E-0008  0.83173E-0008 -0.37338E-0007
  0.13167E+0005 -0.24856E+0004 -0.63211E-0008  0.83528E-0008 -0.37878E-0007
  0.13276E+0005 -0.24893E+0004 -0.64268E-0008  0.83508E-0008 -0.38373E-0007
  0.13333E+0005 -0.24913E+0004 -0.64980E-0008  0.83350E-0008 -0.38610E-0007
  0.13000E+0005 -0.23347E+0004  0.52552E-0009  0.73594E-0008 -0.32515E-0007
  0.13058E+0005 -0.23372E+0004  0.43364E-0009  0.74133E-0008 -0.32813E-0007
  0.13167E+0005 -0.23420E+0004  0.18195E-0009  0.74906E-0008 -0.33390E-0007
  0.13276E+0005 -0.23468E+0004 -0.17028E-0009  0.75411E-0008 -0.33995E-0007
  0.13333E+0005 -0.23493E+0004 -0.39196E-0009  0.75563E-0008 -0.34319E-0007
  0.13000E+0005 -0.21895E+0004  0.95818E-0008  0.61911E-0008 -0.22770E-0007
  0.13058E+0005 -0.21926E+0004  0.94389E-0008  0.62761E-0008 -0.22993E-0007
  0.13167E+0005 -0.21984E+0004  0.90459E-0008  0.64192E-0008 -0.23481E-0007
  0.13276E+0005 -0.22043E+0004  0.84985E-0008  0.65439E-0008 -0.24064E-0007
  0.13333E+0005 -0.22073E+0004  0.81533E-0008  0.66012E-0008 -0.24406E-0007
  0.13000E+0005 -0.21129E+0004  0.14773E-0007  0.54890E-0008 -0.16296E-0007
  0.13058E+0005 -0.21163E+0004  0.14623E-0007  0.55941E-0008 -0.16454E-0007
  0.13167E+0005 -0.21227E+0004  0.14196E-0007  0.57788E-0008 -0.16842E-0007
  0.13276E+0005 -0.21291E+0004  0.13592E-0007  0.59487E-0008 -0.17352E-0007
  0.13333E+0005 -0.21324E+0004  0.13208E-0007  0.60311E-0008 -0.17666E-0007
  0.13333E+0005 -0.25662E+0004 -0.85291E-0008  0.86644E-0008 -0.38275E-0007
  0.13391E+0005 -0.25676E+0004 -0.85291E-0008  0.86240E-0008 -0.38436E-0007
  0.13500E+0005 -0.25703E+0004 -0.85438E-0008  0.85194E-0008 -0.38668E-0007
  0.13609E+0005 -0.25729E+0004 -0.85860E-0008  0.83768E-0008 -0.38816E-0007
  0.13667E+0005 -0.25743E+0004 -0.86165E-0008  0.82881E-0008 -0.38855E-0007
  0.13333E+0005 -0.24913E+0004 -0.64980E-0008  0.83350E-0008 -0.38610E-0007
  0.13391E+0005 -0.24930E+0004 -0.65739E-0008  0.83075E-0008 -0.38836E-0007
  0.13500E+0005 -0.24961E+0004 -0.67467E-0008  0.82312E-0008 -0.39218E-0007
  0.13609E+0005 -0.24992E+0004 -0.69649E-0008  0.81233E-0008 -0.39553E-0007
  0.13667E+0005 -0.25008E+0004 -0.70948E-0008  0.80548E-0008 -0.39703E-0007
  0.13333E+0005 -0.23493E+0004 -0.39196E-0009  0.75563E-0008 -0.34319E-0007
  0.13391E+0005 -0.23514E+0004 -0.61923E-0009  0.75625E-0008 -0.34634E-0007
  0.13500E+0005 -0.23554E+0004 -0.11129E-0008  0.75560E-0008 -0.35241E-0007
  0.13609E+0005 -0.23594E+0004 -0.16917E-0008  0.75272E-0008 -0.35878E-0007
  0.13667E+0005 -0.23615E+0004 -0.20273E-0008  0.75031E-0008 -0.36220E-0007
  0.13333E+0005 -0.22073E+0004  0.81533E-0008  0.66012E-0008 -0.24406E-0007
  0.13391E+0005 -0.22099E+0004  0.78026E-0008  0.66511E-0008 -0.24733E-0007
  0.13500E+0005 -0.22147E+0004  0.70417E-0008  0.67313E-0008 -0.25417E-0007
  0.13609E+0005 -0.22196E+0004  0.61580E-0008  0.67955E-0008 -0.26197E-0007
  0.13667E+0005 -0.22221E+0004  0.56464E-0008  0.68215E-0008 -0.26646E-0007
  0.13333E+0005 -0.21324E+0004  0.13208E-0007  0.60311E-0008 -0.17666E-0007
  0.13391E+0005 -0.21352E+0004  0.12819E-0007  0.61067E-0008 -0.17962E-0007
  0.13500E+0005 -0.21405E+0004  0.11972E-0007  0.62368E-0008 -0.18605E-0007
  0.13609E+0005 -0.21458E+0004  0.10987E-0007  0.63528E-0008 -0.19368E-0007
  0.13667E+0005 -0.21486E+0004  0.10416E-0007  0.64064E-0008 -0.19818E-0007
  0.13667E+0005 -0.25743E+0004 -0.86165E-0008  0.82881E-0008 -0.38855E-0007
  0.13724E+0005 -0.25751E+0004 -0.86502E-0008  0.81847E-0008 -0.38887E-0007
  0.13833E+0005 -0.25767E+0004 -0.87320E-0008  0.79656E-0008 -0.38870E-0007
  0.13942E+0005 -0.25783E+0004 -0.88443E-0008  0.77084E-0008 -0.38754E-0007
  0.14000E+0005 -0.25791E+0004 -0.89098E-0008  0.75599E-0008 -0.38643E-0007
  0.13667E+0005 -0.25008E+0004 -0.70948E-0008  0.80548E-0008 -0.39703E-0007
  0.13724E+0005 -0.25018E+0004 -0.72243E-0008  0.79730E-0008 -0.39844E-0007
  0.13833E+0005 -0.25036E+0004 -0.75005E-0008  0.77988E-0008 -0.40064E-0007
  0.13942E+0005 -0.25054E+0004 -0.78237E-0008  0.75921E-0008 -0.40225E-0007
  0.14000E+0005 -0.25064E+0004 -0.80066E-0008  0.74721E-0008 -0.40277E-0007
  0.13667E+0005 -0.23615E+0004 -0.20273E-0008  0.75031E-0008 -0.36220E-0007
  0.13724E+0005 -0.23627E+0004 -0.23495E-0008  0.74673E-0008 -0.36535E-0007
  0.13833E+0005 -0.23651E+0004 -0.30195E-0008  0.73848E-0008 -0.37149E-0007
  0.13942E+0005 -0.23674E+0004 -0.37737E-0008  0.72773E-0008 -0.37798E-0007
  0.14000E+0005 -0.23686E+0004 -0.41999E-0008  0.72116E-0008 -0.38147E-0007
  0.13667E+0005 -0.22221E+0004  0.56464E-0008  0.68215E-0008 -0.26646E-0007
  0.13724E+0005 -0.22236E+0004  0.51657E-0008  0.68367E-0008 -0.27037E-0007
  0.13833E+0005 -0.22265E+0004  0.41682E-0008  0.68515E-0008 -0.27855E-0007
  0.13942E+0005 -0.22293E+0004  0.30515E-0008  0.68447E-0008 -0.28795E-0007
  0.14000E+0005 -0.22308E+0004  0.24168E-0008  0.68320E-0008 -0.29338E-0007
  0.13667E+0005 -0.21486E+0004  0.10416E-0007  0.64064E-0008 -0.19818E-0007
  0.13724E+0005 -0.21503E+0004  0.98855E-0008  0.64489E-0008 -0.20194E-0007
  0.13833E+0005 -0.21534E+0004  0.87827E-0008  0.65147E-0008 -0.21005E-0007
  0.13942E+0005 -0.21565E+0004  0.75478E-0008  0.65592E-0008 -0.21968E-0007
  0.14000E+0005 -0.21582E+0004  0.68434E-0008  0.65727E-0008 -0.22539E-0007
  0.14000E+0005 -0.25791E+0004 -0.89098E-0008  0.75599E-0008 -0.38643E-0007
  0.14058E+0005 -0.25795E+0004 -0.89825E-0008  0.73955E-0008 -0.38515E-0007
  0.14167E+0005 -0.25804E+0004 -0.91243E-0008  0.70591E-0008 -0.38162E-0007
  0.14276E+0005 -0.25812E+0004 -0.92698E-0008  0.66776E-0008 -0.37654E-0007
  0.14333E+0005 -0.25817E+0004 -0.93381E-0008  0.64613E-0008 -0.37309E-0007
  0.14000E+0005 -0.25064E+0004 -0.80066E-0008  0.74721E-0008 -0.40277E-0007
  0.14058E+0005 -0.25069E+0004 -0.81974E-0008  0.73374E-0008 -0.40316E-0007
  0.14167E+0005 -0.25079E+0004 -0.85755E-0008  0.70610E-0008 -0.40311E-0007
  0.14276E+0005 -0.25089E+0004 -0.89750E-0008  0.67438E-0008 -0.40195E-0007
  0.14333E+0005 -0.25095E+0004 -0.91831E-0008  0.65633E-0008 -0.40072E-0007
  0.14000E+0005 -0.23686E+0004 -0.41999E-0008  0.72116E-0008 -0.38147E-0007
  0.14058E+0005 -0.23693E+0004 -0.46317E-0008  0.71326E-0008 -0.38486E-0007
  0.14167E+0005 -0.23706E+0004 -0.55006E-0008  0.69652E-0008 -0.39134E-0007
  0.14276E+0005 -0.23719E+0004 -0.64382E-0008  0.67620E-0008 -0.39787E-0007
  0.14333E+0005 -0.23725E+0004 -0.69502E-0008  0.66432E-0008 -0.40118E-0007
  0.14000E+0005 -0.22308E+0004  0.24168E-0008  0.68320E-0008 -0.29338E-0007
  0.14058E+0005 -0.22317E+0004  0.17826E-0008  0.68067E-0008 -0.29865E-0007
  0.14167E+0005 -0.22332E+0004  0.49022E-0009  0.67401E-0008 -0.30960E-0007
  0.14276E+0005 -0.22348E+0004 -0.93016E-0009  0.66387E-0008 -0.32196E-0007
  0.14333E+0005 -0.22356E+0004 -0.17252E-0008  0.65729E-0008 -0.32895E-0007
  0.14000E+0005 -0.21582E+0004  0.68434E-0008  0.65727E-0008 -0.22539E-0007
  0.14058E+0005 -0.21591E+0004  0.61435E-0008  0.65737E-0008 -0.23089E-0007
  0.14167E+0005 -0.21608E+0004  0.47071E-0008  0.65547E-0008 -0.24268E-0007
  0.14276E+0005 -0.21625E+0004  0.31122E-0008  0.65001E-0008 -0.25651E-0007
  0.14333E+0005 -0.21634E+0004  0.22088E-0008  0.64578E-0008 -0.26460E-0007
  0.14333E+0005 -0.25817E+0004 -0.93381E-0008  0.64613E-0008 -0.37309E-0007
  0.14391E+0005 -0.25829E+0004 -0.94004E-0008  0.62261E-0008 -0.36872E-0007
  0.14500E+0005 -0.25852E+0004 -0.94719E-0008  0.57486E-0008 -0.35851E-0007
  0.14609E+0005 -0.25875E+0004 -0.94703E-0008  0.52199E-0008 -0.34560E-0007
  0.14667E+0005 -0.25887E+0004 -0.94270E-0008  0.49243E-0008 -0.33755E-0007
  0.14333E+0005 -0.25095E+0004 -0.91831E-0008  0.65633E-0008 -0.40072E-0007
  0.14391E+0005 -0.25109E+0004 -0.93975E-0008  0.63643E-0008 -0.39882E-0007
  0.14500E+0005 -0.25136E+0004 -0.97638E-0008  0.59586E-0008 -0.39350E-0007
  0.14609E+0005 -0.25163E+0004 -0.10065E-0007  0.55030E-0008 -0.38568E-0007
  0.14667E+0005 -0.25177E+0004 -0.10182E-0007  0.52472E-0008 -0.38033E-0007
  0.14333E+0005 -0.23725E+0004 -0.69502E-0008  0.66432E-0008 -0.40118E-0007
  0.14391E+0005 -0.23743E+0004 -0.75086E-0008  0.65073E-0008 -0.40471E-0007
  0.14500E+0005 -0.23778E+0004 -0.85602E-0008  0.62235E-0008 -0.41052E-0007
  0.14609E+0005 -0.23813E+0004 -0.95916E-0008  0.58916E-0008 -0.41488E-0007
  0.14667E+0005 -0.23831E+0004 -0.10108E-0007  0.57019E-0008 -0.41630E-0007
  0.14333E+0005 -0.22356E+0004 -0.17252E-0008  0.65729E-0008 -0.32895E-0007
  0.14391E+0005 -0.22378E+0004 -0.26259E-0008  0.64924E-0008 -0.33743E-0007
  0.14500E+0005 -0.22420E+0004 -0.43899E-0008  0.63124E-0008 -0.35396E-0007
  0.14609E+0005 -0.22462E+0004 -0.62211E-0008  0.60842E-0008 -0.37091E-0007
  0.14667E+0005 -0.22485E+0004 -0.71949E-0008  0.59489E-0008 -0.37972E-0007
  0.14333E+0005 -0.21634E+0004  0.22088E-0008  0.64578E-0008 -0.26460E-0007
  0.14391E+0005 -0.21658E+0004  0.11654E-0008  0.64025E-0008 -0.27485E-0007
  0.14500E+0005 -0.21704E+0004 -0.91233E-0009  0.62686E-0008 -0.29559E-0007
  0.14609E+0005 -0.21750E+0004 -0.31187E-0008  0.60860E-0008 -0.31794E-0007
  0.14667E+0005 -0.21774E+0004 -0.43177E-0008  0.59740E-0008 -0.33011E-0007
  0.14667E+0005 -0.25887E+0004 -0.94270E-0008  0.49243E-0008 -0.33755E-0007
  0.14724E+0005 -0.25908E+0004 -0.93401E-0008  0.46099E-0008 -0.32801E-0007
  0.14833E+0005 -0.25947E+0004 -0.90560E-0008  0.39842E-0008 -0.30714E-0007
  0.14942E+0005 -0.25986E+0004 -0.85964E-0008  0.33239E-0008 -0.28255E-0007
  0.15000E+0005 -0.26007E+0004 -0.82729E-0008  0.29663E-0008 -0.26802E-0007
  0.14667E+0005 -0.25177E+0004 -0.10182E-0007  0.52472E-0008 -0.38033E-0007
  0.14724E+0005 -0.25201E+0004 -0.10260E-0007  0.49712E-0008 -0.37358E-0007
  0.14833E+0005 -0.25247E+0004 -0.10277E-0007  0.44193E-0008 -0.35774E-0007
  0.14942E+0005 -0.25293E+0004 -0.10098E-0007  0.38293E-0008 -0.33770E-0007
  0.15000E+0005 -0.25318E+0004 -0.99103E-0008  0.35078E-0008 -0.32529E-0007
  0.14667E+0005 -0.23831E+0004 -0.10108E-0007  0.57019E-0008 -0.41630E-0007
  0.14724E+0005 -0.23862E+0004 -0.10615E-0007  0.54912E-0008 -0.41702E-0007
  0.14833E+0005 -0.23921E+0004 -0.11448E-0007  0.50639E-0008 -0.41550E-0007
  0.14942E+0005 -0.23980E+0004 -0.12079E-0007  0.45942E-0008 -0.40964E-0007
  0.15000E+0005 -0.24011E+0004 -0.12302E-0007  0.43351E-0008 -0.40443E-0007
  0.14667E+0005 -0.22485E+0004 -0.71949E-0008  0.59489E-0008 -0.37972E-0007
  0.14724E+0005 -0.22522E+0004 -0.82246E-0008  0.57937E-0008 -0.38923E-0007
  0.14833E+0005 -0.22594E+0004 -0.10101E-0007  0.54718E-0008 -0.40553E-0007
  0.14942E+0005 -0.22666E+0004 -0.11831E-0007  0.51050E-0008 -0.41879E-0007
  0.15000E+0005 -0.22704E+0004 -0.12647E-0007  0.48999E-0008 -0.42397E-0007
  0.14667E+0005 -0.21774E+0004 -0.43177E-0008  0.59740E-0008 -0.33011E-0007
  0.14724E+0005 -0.21816E+0004 -0.56199E-0008  0.58440E-0008 -0.34394E-0007
  0.14833E+0005 -0.21894E+0004 -0.80648E-0008  0.55693E-0008 -0.36946E-0007
  0.14942E+0005 -0.21973E+0004 -0.10429E-0007  0.52496E-0008 -0.39326E-0007
  0.15000E+0005 -0.22014E+0004 -0.11602E-0007  0.50692E-0008 -0.40445E-0007
  0.15000E+0005 -0.26007E+0004 -0.82729E-0008  0.29663E-0008 -0.26802E-0007
  0.15058E+0005 -0.26031E+0004 -0.78810E-0008  0.26054E-0008 -0.25219E-0007
  0.15167E+0005 -0.26075E+0004 -0.69625E-0008  0.19180E-0008 -0.21937E-0007
  0.15276E+0005 -0.26120E+0004 -0.58037E-0008  0.12508E-0008 -0.18320E-0007
  0.15333E+0005 -0.26144E+0004 -0.50971E-0008  0.91150E-0009 -0.16298E-0007
  0.15000E+0005 -0.25318E+0004 -0.99103E-0008  0.35078E-0008 -0.32529E-0007
  0.15058E+0005 -0.25345E+0004 -0.96440E-0008  0.31800E-0008 -0.31133E-0007
  0.15167E+0005 -0.25398E+0004 -0.89251E-0008  0.25507E-0008 -0.28118E-0007
  0.15276E+0005 -0.25450E+0004 -0.79088E-0008  0.19309E-0008 -0.24637E-0007
  0.15333E+0005 -0.25478E+0004 -0.72495E-0008  0.16119E-0008 -0.22624E-0007
  0.15000E+0005 -0.24011E+0004 -0.12302E-0007  0.43351E-0008 -0.40443E-0007
  0.15058E+0005 -0.24046E+0004 -0.12439E-0007  0.40654E-0008 -0.39750E-0007
  0.15167E+0005 -0.24113E+0004 -0.12418E-0007  0.35413E-0008 -0.37936E-0007
  0.15276E+0005 -0.24180E+0004 -0.11993E-0007  0.30114E-0008 -0.35435E-0007
  0.15333E+0005 -0.24216E+0004 -0.11588E-0007  0.27340E-0008 -0.33822E-0007
  0.15000E+0005 -0.22704E+0004 -0.12647E-0007  0.48999E-0008 -0.42397E-0007
  0.15058E+0005 -0.22747E+0004 -0.13392E-0007  0.46819E-0008 -0.42783E-0007
  0.15167E+0005 -0.22829E+0004 -0.14500E-0007  0.42538E-0008 -0.42984E-0007
  0.15276E+0005 -0.22910E+0004 -0.15143E-0007  0.38113E-0008 -0.42398E-0007
  0.15333E+0005 -0.22954E+0004 -0.15256E-0007  0.35771E-0008 -0.41715E-0007
  0.15000E+0005 -0.22014E+0004 -0.11602E-0007  0.50692E-0008 -0.40445E-0007
  0.15058E+0005 -0.22061E+0004 -0.12726E-0007  0.48757E-0008 -0.41480E-0007
  0.15167E+0005 -0.22151E+0004 -0.14572E-0007  0.44943E-0008 -0.42962E-0007
  0.15276E+0005 -0.22240E+0004 -0.15959E-0007  0.40962E-0008 -0.43684E-0007
  0.15333E+0005 -0.22288E+0004 -0.16454E-0007  0.38849E-0008 -0.43680E-0007
  0.15333E+0005 -0.26144E+0004 -0.50971E-0008  0.91150E-0009 -0.16298E-0007
  0.15391E+0005 -0.26161E+0004 -0.43426E-0008  0.60167E-0009 -0.14273E-0007
  0.15500E+0005 -0.26193E+0004 -0.27512E-0008  0.63037E-0010 -0.10307E-0007
  0.15609E+0005 -0.26224E+0004 -0.96587E-0009 -0.37654E-0009 -0.62617E-0008
  0.15667E+0005 -0.26241E+0004  0.34445E-0010 -0.56673E-0009 -0.41414E-0008
  0.15333E+0005 -0.25478E+0004 -0.72495E-0008  0.16119E-0008 -0.22624E-0007
  0.15391E+0005 -0.25498E+0004 -0.65295E-0008  0.13185E-0008 -0.20578E-0007
  0.15500E+0005 -0.25535E+0004 -0.49457E-0008  0.79926E-0009 -0.16444E-0007
  0.15609E+0005 -0.25573E+0004 -0.30894E-0008  0.36122E-0009 -0.12063E-0007
  0.15667E+0005 -0.25592E+0004 -0.20190E-0008  0.16394E-0009 -0.96979E-0008
  0.15333E+0005 -0.24216E+0004 -0.11588E-0007  0.27340E-0008 -0.33822E-0007
  0.15391E+0005 -0.24241E+0004 -0.11090E-0007  0.24754E-0008 -0.32097E-0007
  0.15500E+0005 -0.24289E+0004 -0.97992E-0008  0.20065E-0008 -0.28314E-0007
  0.15609E+0005 -0.24337E+0004 -0.80527E-0008  0.15925E-0008 -0.23911E-0007
  0.15667E+0005 -0.24362E+0004 -0.69586E-0008  0.13967E-0008 -0.21371E-0007
  0.15333E+0005 -0.22954E+0004 -0.15256E-0007  0.35771E-0008 -0.41715E-0007
  0.15391E+0005 -0.22984E+0004 -0.15238E-0007  0.33553E-0008 -0.40834E-0007
  0.15500E+0005 -0.23043E+0004 -0.14730E-0007  0.29477E-0008 -0.38422E-0007
  0.15609E+0005 -0.23101E+0004 -0.13570E-0007  0.25779E-0008 -0.35030E-0007
  0.15667E+0005 -0.23132E+0004 -0.12688E-0007  0.23983E-0008 -0.32844E-0007
  0.15333E+0005 -0.22288E+0004 -0.16454E-0007  0.38849E-0008 -0.43680E-0007
  0.15391E+0005 -0.22321E+0004 -0.16798E-0007  0.36829E-0008 -0.43434E-0007
  0.15500E+0005 -0.22385E+0004 -0.16929E-0007  0.33108E-0008 -0.42156E-0007
  0.15609E+0005 -0.22449E+0004 -0.16320E-0007  0.29710E-0008 -0.39754E-0007
  0.15667E+0005 -0.22483E+0004 -0.15677E-0007  0.28053E-0008 -0.38006E-0007
  0.15667E+0005 -0.26241E+0004  0.34445E-0010 -0.56673E-0009 -0.41414E-0008
  0.15724E+0005 -0.26254E+0004  0.10606E-0008 -0.70925E-0009 -0.20839E-0008
  0.15833E+0005 -0.26278E+0004  0.30528E-0008 -0.88246E-0009  0.16496E-0008
  0.15942E+0005 -0.26302E+0004  0.50533E-0008 -0.90411E-0009  0.50494E-0008
  0.16000E+0005 -0.26315E+0004  0.60778E-0008 -0.85762E-0009  0.66539E-0008
  0.15667E+0005 -0.25592E+0004 -0.20190E-0008  0.16394E-0009 -0.96979E-0008
  0.15724E+0005 -0.25607E+0004 -0.90554E-0009  0.10126E-0010 -0.73610E-0008
  0.15833E+0005 -0.25635E+0004  0.13102E-0008 -0.20088E-0009 -0.29843E-0008
  0.15942E+0005 -0.25663E+0004  0.36049E-0008 -0.27894E-0009  0.11860E-0008
  0.16000E+0005 -0.25678E+0004  0.48090E-0008 -0.27033E-0009  0.32372E-0008
  0.15667E+0005 -0.24362E+0004 -0.69586E-0008  0.13967E-0008 -0.21371E-0007
  0.15724E+0005 -0.24381E+0004 -0.57763E-0008  0.12371E-0008 -0.18766E-0007
  0.15833E+0005 -0.24417E+0004 -0.32750E-0008  0.99125E-0009 -0.13580E-0007
  0.15942E+0005 -0.24453E+0004 -0.49920E-0009  0.84884E-0009 -0.82306E-0008
  0.16000E+0005 -0.24472E+0004  0.10312E-0008  0.81070E-0009 -0.54244E-0008
  0.15667E+0005 -0.23132E+0004 -0.12688E-0007  0.23983E-0008 -0.32844E-0007
  0.15724E+0005 -0.23155E+0004 -0.11657E-0007  0.22489E-0008 -0.30472E-0007
  0.15833E+0005 -0.23199E+0004 -0.92348E-0008  0.20064E-0008 -0.25347E-0007
  0.15942E+0005 -0.23243E+0004 -0.62593E-0008  0.18455E-0008 -0.19548E-0007
  0.16000E+0005 -0.23266E+0004 -0.45101E-0008  0.17882E-0008 -0.16296E-0007
  0.15667E+0005 -0.22483E+0004 -0.15677E-0007  0.28053E-0008 -0.38006E-0007
  0.15724E+0005 -0.22508E+0004 -0.14850E-0007  0.26668E-0008 -0.36004E-0007
  0.15833E+0005 -0.22556E+0004 -0.12694E-0007  0.24401E-0008 -0.31373E-0007
  0.15942E+0005 -0.22604E+0004 -0.98109E-0008  0.22873E-0008 -0.25769E-0007
  0.16000E+0005 -0.22629E+0004 -0.80346E-0008  0.22311E-0008 -0.22487E-0007
  0.16000E+0005 -0.26315E+0004  0.60778E-0008 -0.85762E-0009  0.66539E-0008
  0.16058E+0005 -0.26334E+0004  0.70793E-0008 -0.77184E-0009  0.81372E-0008
  0.16167E+0005 -0.26371E+0004  0.88095E-0008 -0.50057E-0009  0.10427E-0007
  0.16276E+0005 -0.26408E+0004  0.10247E-0007 -0.94836E-0010  0.11960E-0007
  0.16333E+0005 -0.26428E+0004  0.10853E-0007  0.16490E-0009  0.12436E-0007
  0.16000E+0005 -0.25678E+0004  0.48090E-0008 -0.27033E-0009  0.32372E-0008
  0.16058E+0005 -0.25701E+0004  0.60135E-0008 -0.22610E-0009  0.52035E-0008
  0.16167E+0005 -0.25744E+0004  0.81561E-0008 -0.45847E-0010  0.84340E-0008
  0.16276E+0005 -0.25788E+0004  0.10031E-0007  0.26108E-0009  0.10904E-0007
  0.16333E+0005 -0.25811E+0004  0.10870E-0007  0.46612E-0009  0.11855E-0007
  0.16000E+0005 -0.24472E+0004  0.10312E-0008  0.81070E-0009 -0.54244E-0008
  0.16058E+0005 -0.24501E+0004  0.26293E-0008  0.80171E-0009 -0.25884E-0008
  0.16167E+0005 -0.24557E+0004  0.56171E-0008  0.85867E-0009  0.24526E-0008
  0.16276E+0005 -0.24612E+0004  0.84322E-0008  0.10247E-0008  0.68529E-0008
  0.16333E+0005 -0.24641E+0004  0.97879E-0008  0.11485E-0008  0.88286E-0008
  0.16000E+0005 -0.23266E+0004 -0.45101E-0008  0.17882E-0008 -0.16296E-0007
  0.16058E+0005 -0.23301E+0004 -0.25918E-0008  0.17551E-0008 -0.12844E-0007
  0.16167E+0005 -0.23369E+0004  0.11920E-0008  0.17476E-0008 -0.62879E-0008
  0.16276E+0005 -0.23436E+0004  0.50050E-0008  0.18312E-0008 -0.18876E-0010
  0.16333E+0005 -0.23472E+0004  0.69448E-0008  0.19038E-0008  0.30377E-0008
  0.16000E+0005 -0.22629E+0004 -0.80346E-0008  0.22311E-0008 -0.22487E-0007
  0.16058E+0005 -0.22668E+0004 -0.60228E-0008  0.21974E-0008 -0.18898E-0007
  0.16167E+0005 -0.22742E+0004 -0.19168E-0008  0.21809E-0008 -0.11823E-0007
  0.16276E+0005 -0.22816E+0004  0.23841E-0008  0.22467E-0008 -0.47362E-0008
  0.16333E+0005 -0.22855E+0004  0.46353E-0008  0.23061E-0008 -0.11511E-0008
  0.16333E+0005 -0.26428E+0004  0.10853E-0007  0.16490E-0009  0.12436E-0007
  0.16391E+0005 -0.26451E+0004  0.11337E-0007  0.44490E-0009  0.12682E-0007
  0.16500E+0005 -0.26494E+0004  0.11878E-0007  0.10299E-0008  0.12484E-0007
  0.16609E+0005 -0.26538E+0004  0.11874E-0007  0.16377E-0008  0.11465E-0007
  0.16667E+0005 -0.26561E+0004  0.11639E-0007  0.19552E-0008  0.10617E-0007
  0.16333E+0005 -0.25811E+0004  0.10870E-0007  0.46612E-0009  0.11855E-0007
  0.16391E+0005 -0.25838E+0004  0.11590E-0007  0.69250E-0009  0.12559E-0007
  0.16500E+0005 -0.25889E+0004  0.12564E-0007  0.11786E-0008  0.13150E-0007
  0.16609E+0005 -0.25940E+0004  0.12964E-0007  0.16997E-0008  0.12787E-0007
  0.16667E+0005 -0.25967E+0004  0.12925E-0007  0.19781E-0008  0.12225E-0007
  0.16333E+0005 -0.24641E+0004  0.97879E-0008  0.11485E-0008  0.88286E-0008
  0.16391E+0005 -0.24676E+0004  0.11040E-0007  0.12937E-0008  0.10557E-0007
  0.16500E+0005 -0.24741E+0004  0.13004E-0007  0.16229E-0008  0.12972E-0007
  0.16609E+0005 -0.24807E+0004  0.14344E-0007  0.19987E-0008  0.14209E-0007
  0.16667E+0005 -0.24841E+0004  0.14764E-0007  0.22070E-0008  0.14373E-0007
  0.16333E+0005 -0.23472E+0004  0.69448E-0008  0.19038E-0008  0.30377E-0008
  0.16391E+0005 -0.23514E+0004  0.88215E-0008  0.19962E-0008  0.59043E-0008
  0.16500E+0005 -0.23594E+0004  0.11996E-0007  0.22160E-0008  0.10482E-0007
  0.16609E+0005 -0.23674E+0004  0.14525E-0007  0.24826E-0008  0.13762E-0007
  0.16667E+0005 -0.23716E+0004  0.15540E-0007  0.26343E-0008  0.14905E-0007
  0.16333E+0005 -0.22855E+0004  0.46353E-0008  0.23061E-0008 -0.11511E-0008
  0.16391E+0005 -0.22901E+0004  0.68610E-0008  0.23839E-0008  0.23069E-0008
  0.16500E+0005 -0.22988E+0004  0.10745E-0007  0.25692E-0008  0.80871E-0008
  0.16609E+0005 -0.23076E+0004  0.14003E-0007  0.27973E-0008  0.12587E-0007
  0.16667E+0005 -0.23122E+0004  0.15394E-0007  0.29273E-0008  0.14345E-0007
  0.16667E+0005 -0.26561E+0004  0.11639E-0007  0.19552E-0008  0.10617E-0007
  0.16724E+0005 -0.26582E+0004  0.11239E-0007  0.22504E-0008  0.95862E-0008
  0.16833E+0005 -0.26623E+0004  0.10032E-0007  0.27497E-0008  0.71786E-0008
  0.16942E+0005 -0.26664E+0004  0.82557E-0008  0.31117E-0008  0.43190E-0008
  0.17000E+0005 -0.26685E+0004  0.71122E-0008  0.32374E-0008  0.26885E-0008
  0.16667E+0005 -0.25967E+0004  0.12925E-0007  0.19781E-0008  0.12225E-0007
  0.16724E+0005 -0.25992E+0004  0.12707E-0007  0.22402E-0008  0.11438E-0007
  0.16833E+0005 -0.26040E+0004  0.11798E-0007  0.26953E-0008  0.93677E-0008
  0.16942E+0005 -0.26088E+0004  0.10245E-0007  0.30392E-0008  0.66858E-0008
  0.17000E+0005 -0.26113E+0004  0.91830E-0008  0.31667E-0008  0.50850E-0008
  0.16667E+0005 -0.24841E+0004  0.14764E-0007  0.22070E-0008  0.14373E-0007
  0.16724E+0005 -0.24874E+0004  0.14979E-0007  0.24078E-0008  0.14224E-0007
  0.16833E+0005 -0.24935E+0004  0.14792E-0007  0.27705E-0008  0.13102E-0007
  0.16942E+0005 -0.24996E+0004  0.13816E-0007  0.30596E-0008  0.11020E-0007
  0.17000E+0005 -0.25028E+0004  0.12989E-0007  0.31750E-0008  0.95967E-0008
  0.16667E+0005 -0.23716E+0004  0.15540E-0007  0.26343E-0008  0.14905E-0007
  0.16724E+0005 -0.23755E+0004  0.16319E-0007  0.27838E-0008  0.15649E-0007
  0.16833E+0005 -0.23829E+0004  0.17096E-0007  0.30600E-0008  0.15937E-0007
  0.16942E+0005 -0.23904E+0004  0.16920E-0007  0.32854E-0008  0.14869E-0007
  0.17000E+0005 -0.23943E+0004  0.16440E-0007  0.33777E-0008  0.13813E-0007
  0.16667E+0005 -0.23122E+0004  0.15394E-0007  0.29273E-0008  0.14345E-0007
  0.16724E+0005 -0.23165E+0004  0.16532E-0007  0.30561E-0008  0.15664E-0007
  0.16833E+0005 -0.23246E+0004  0.17933E-0007  0.32942E-0008  0.16906E-0007
  0.16942E+0005 -0.23328E+0004  0.18287E-0007  0.34871E-0008  0.16571E-0007
  0.17000E+0005 -0.23371E+0004  0.18043E-0007  0.35651E-0008  0.15803E-0007
  0.17000E+0005 -0.26685E+0004  0.71122E-0008  0.32374E-0008  0.26885E-0008
  0.17058E+0005 -0.26703E+0004  0.58560E-0008  0.33042E-0008  0.10286E-0008
  0.17167E+0005 -0.26736E+0004  0.32012E-0008  0.32738E-0008 -0.21367E-0008
  0.17276E+0005 -0.26769E+0004  0.31814E-0009  0.30217E-0008 -0.51504E-0008
  0.17333E+0005 -0.26787E+0004 -0.12302E-0008  0.28011E-0008 -0.66066E-0008
  0.17000E+0005 -0.26113E+0004  0.91830E-0008  0.31667E-0008  0.50850E-0008
  0.17058E+0005 -0.26134E+0004  0.79833E-0008  0.32416E-0008  0.34165E-0008
  0.17167E+0005 -0.26173E+0004  0.53530E-0008  0.32458E-0008  0.12369E-0009
  0.17276E+0005 -0.26212E+0004  0.23765E-0008  0.30461E-0008 -0.31511E-0008
  0.17333E+0005 -0.26232E+0004  0.72962E-0009  0.28587E-0008 -0.47936E-0008
  0.17000E+0005 -0.25028E+0004  0.12989E-0007  0.31750E-0008  0.95967E-0008
  0.17058E+0005 -0.25054E+0004  0.11977E-0007  0.32486E-0008  0.80204E-0008
  0.17167E+0005 -0.25104E+0004  0.95480E-0008  0.32817E-0008  0.46649E-0008
  0.17276E+0005 -0.25154E+0004  0.65507E-0008  0.31428E-0008  0.10444E-0008
  0.17333E+0005 -0.25180E+0004  0.47979E-0008  0.29985E-0008 -0.88346E-0009
  0.17000E+0005 -0.23943E+0004  0.16440E-0007  0.33777E-0008  0.13813E-0007
  0.17058E+0005 -0.23975E+0004  0.15723E-0007  0.34369E-0008  0.12497E-0007
  0.17167E+0005 -0.24036E+0004  0.13695E-0007  0.34651E-0008  0.93491E-0008
  0.17276E+0005 -0.24097E+0004  0.10879E-0007  0.33471E-0008  0.55979E-0008
  0.17333E+0005 -0.24129E+0004  0.91261E-0008  0.32234E-0008  0.34801E-0008
  0.17000E+0005 -0.23371E+0004  0.18043E-0007  0.35651E-0008  0.15803E-0007
  0.17058E+0005 -0.23406E+0004  0.17529E-0007  0.36135E-0008  0.14710E-0007
  0.17167E+0005 -0.23472E+0004  0.15798E-0007  0.36293E-0008  0.11806E-0007
  0.17276E+0005 -0.23539E+0004  0.13157E-0007  0.35087E-0008  0.80896E-0008
  0.17333E+0005 -0.23574E+0004  0.11446E-0007  0.33877E-0008  0.59149E-0008
  0.17333E+0005 -0.26787E+0004 -0.12302E-0008  0.28011E-0008 -0.66066E-0008
  0.17391E+0005 -0.26800E+0004 -0.27445E-0008  0.25262E-0008 -0.79237E-0008
  0.17500E+0005 -0.26824E+0004 -0.54533E-0008  0.18641E-0008 -0.99741E-0008
  0.17609E+0005 -0.26849E+0004 -0.77764E-0008  0.10616E-0008 -0.11320E-0007
  0.17667E+0005 -0.26862E+0004 -0.87826E-0008  0.59739E-0009 -0.11705E-0007
  0.17333E+0005 -0.26232E+0004  0.72962E-0009  0.28587E-0008 -0.47936E-0008
  0.17391E+0005 -0.26247E+0004 -0.91237E-0009  0.26184E-0008 -0.63214E-0008
  0.17500E+0005 -0.26276E+0004 -0.39475E-0008  0.20230E-0008 -0.88376E-0008
  0.17609E+0005 -0.26305E+0004 -0.66880E-0008  0.12795E-0008 -0.10705E-0007
  0.17667E+0005 -0.26320E+0004 -0.79394E-0008  0.84080E-0009 -0.11374E-0007
  0.17333E+0005 -0.25180E+0004  0.47979E-0008  0.29985E-0008 -0.88346E-0009
  0.17391E+0005 -0.25200E+0004  0.29908E-0008  0.28050E-0008 -0.27503E-0008
  0.17500E+0005 -0.25237E+0004 -0.53437E-0009  0.23052E-0008 -0.60575E-0008
  0.17609E+0005 -0.25274E+0004 -0.39750E-0008  0.16515E-0008 -0.88611E-0008
  0.17667E+0005 -0.25293E+0004 -0.56639E-0008  0.12535E-0008 -0.10058E-0007
  0.17333E+0005 -0.24129E+0004  0.91261E-0008  0.32234E-0008  0.34801E-0008
  0.17391E+0005 -0.24152E+0004  0.72590E-0008  0.30549E-0008  0.13596E-0008
  0.17500E+0005 -0.24197E+0004  0.34342E-0008  0.26118E-0008 -0.26024E-0008
  0.17609E+0005 -0.24242E+0004 -0.54445E-0009  0.20154E-0008 -0.62423E-0008
  0.17667E+0005 -0.24266E+0004 -0.26045E-0008  0.16447E-0008 -0.79332E-0008
  0.17333E+0005 -0.23574E+0004  0.11446E-0007  0.33877E-0008  0.59149E-0008
  0.17391E+0005 -0.23600E+0004  0.95886E-0008  0.32244E-0008  0.36983E-0008
  0.17500E+0005 -0.23649E+0004  0.56830E-0008  0.27958E-0008 -0.55049E-0009
  0.17609E+0005 -0.23698E+0004  0.14933E-0008  0.22158E-0008 -0.45868E-0008
  0.17667E+0005 -0.23724E+0004 -0.72854E-0009  0.18533E-0008 -0.65203E-0008
  0.17667E+0005 -0.26862E+0004 -0.87826E-0008  0.59739E-0009 -0.11705E-0007
  0.17724E+0005 -0.26872E+0004 -0.96053E-0008  0.12412E-0009 -0.11859E-0007
  0.17833E+0005 -0.26890E+0004 -0.10623E-0007 -0.78368E-0009 -0.11505E-0007
  0.17942E+0005 -0.26908E+0004 -0.10895E-0007 -0.16427E-0008 -0.10365E-0007
  0.18000E+0005 -0.26918E+0004 -0.10743E-0007 -0.20579E-0008 -0.94847E-0008
  0.17667E+0005 -0.26320E+0004 -0.79394E-0008  0.84080E-0009 -0.11374E-0007
  0.17724E+0005 -0.26331E+0004 -0.90143E-0008  0.38799E-0009 -0.11806E-0007
  0.17833E+0005 -0.26353E+0004 -0.10512E-0007 -0.49871E-0009 -0.11948E-0007
  0.17942E+0005 -0.26374E+0004 -0.11225E-0007 -0.13618E-0008 -0.11220E-0007
  0.18000E+0005 -0.26386E+0004 -0.11276E-0007 -0.17898E-0008 -0.10510E-0007
  0.17667E+0005 -0.25293E+0004 -0.56639E-0008  0.12535E-0008 -0.10058E-0007
  0.17724E+0005 -0.25307E+0004 -0.72047E-0008  0.83443E-0009 -0.11023E-0007
  0.17833E+0005 -0.25335E+0004 -0.96366E-0008 -0.13540E-0010 -0.12155E-0007
  0.17942E+0005 -0.25362E+0004 -0.11272E-0007 -0.87651E-0009 -0.12315E-0007
  0.18000E+0005 -0.25377E+0004 -0.11772E-0007 -0.13215E-0008 -0.12002E-0007
  0.17667E+0005 -0.24266E+0004 -0.26045E-0008  0.16447E-0008 -0.79332E-0008
  0.17724E+0005 -0.24283E+0004 -0.45613E-0008  0.12489E-0008 -0.94108E-0008
  0.17833E+0005 -0.24317E+0004 -0.78893E-0008  0.42816E-0009 -0.11541E-0007
  0.17942E+0005 -0.24350E+0004 -0.10491E-0007 -0.43560E-0009 -0.12666E-0007
  0.18000E+0005 -0.24368E+0004 -0.11495E-0007 -0.89408E-0009 -0.12818E-0007
  0.17667E+0005 -0.23724E+0004 -0.72854E-0009  0.18533E-0008 -0.65203E-0008
  0.17724E+0005 -0.23743E+0004 -0.28754E-0008  0.14645E-0008 -0.82541E-0008
  0.17833E+0005 -0.23780E+0004 -0.66378E-0008  0.65123E-0009 -0.10899E-0007
  0.17942E+0005 -0.23816E+0004 -0.97400E-0008 -0.21606E-0009 -0.12543E-0007
  0.18000E+0005 -0.23836E+0004 -0.11020E-0007 -0.68173E-0009 -0.12957E-0007
  0.18000E+0005 -0.26918E+0004 -0.10743E-0007 -0.20579E-0008 -0.94847E-0008
  0.18058E+0005 -0.26928E+0004 -0.10403E-0007 -0.24356E-0008 -0.84468E-0008
  0.18167E+0005 -0.26948E+0004 -0.93121E-0008 -0.30277E-0008 -0.61610E-0008
  0.18276E+0005 -0.26967E+0004 -0.77859E-0008 -0.34317E-0008 -0.36716E-0008
  0.18333E+0005 -0.26977E+0004 -0.68727E-0008 -0.35620E-0008 -0.23637E-0008
  0.18000E+0005 -0.26386E+0004 -0.11276E-0007 -0.17898E-0008 -0.10510E-0007
  0.18058E+0005 -0.26398E+0004 -0.11110E-0007 -0.21867E-0008 -0.96035E-0008
  0.18167E+0005 -0.26421E+0004 -0.10258E-0007 -0.28326E-0008 -0.74525E-0008
  0.18276E+0005 -0.26443E+0004 -0.88451E-0008 -0.33068E-0008 -0.49491E-0008
  0.18333E+0005 -0.26456E+0004 -0.79424E-0008 -0.34784E-0008 -0.35794E-0008
  0.18000E+0005 -0.25377E+0004 -0.11772E-0007 -0.13215E-0008 -0.12002E-0007
  0.18058E+0005 -0.25392E+0004 -0.12013E-0007 -0.17463E-0008 -0.11431E-0007
  0.18167E+0005 -0.25421E+0004 -0.11780E-0007 -0.24747E-0008 -0.97121E-0008
  0.18276E+0005 -0.25451E+0004 -0.10746E-0007 -0.30621E-0008 -0.73569E-0008
  0.18333E+0005 -0.25466E+0004 -0.99412E-0008 -0.33024E-0008 -0.59522E-0008
  0.18000E+0005 -0.24368E+0004 -0.11495E-0007 -0.89408E-0009 -0.12818E-0007
  0.18058E+0005 -0.24387E+0004 -0.12220E-0007 -0.13412E-0008 -0.12668E-0007
  0.18167E+0005 -0.24422E+0004 -0.12790E-0007 -0.21369E-0008 -0.11580E-0007
  0.18276E+0005 -0.24458E+0004 -0.12349E-0007 -0.28193E-0008 -0.95935E-0008
  0.18333E+0005 -0.24477E+0004 -0.11755E-0007 -0.31187E-0008 -0.82680E-0008
  0.18000E+0005 -0.23836E+0004 -0.11020E-0007 -0.68173E-0009 -0.12957E-0007
  0.18058E+0005 -0.23856E+0004 -0.12018E-0007 -0.11398E-0008 -0.13053E-0007
  0.18167E+0005 -0.23895E+0004 -0.13069E-0007 -0.19674E-0008 -0.12362E-0007
  0.18276E+0005 -0.23934E+0004 -0.13017E-0007 -0.26947E-0008 -0.10650E-0007
  0.18333E+0005 -0.23955E+0004 -0.12579E-0007 -0.30222E-0008 -0.94116E-0008
  0.18333E+0005 -0.26977E+0004 -0.68727E-0008 -0.35620E-0008 -0.23637E-0008
  0.18391E+0005 -0.26990E+0004 -0.59198E-0008 -0.36365E-0008 -0.10993E-0008
  0.18500E+0005 -0.27013E+0004 -0.41143E-0008 -0.36185E-0008  0.10489E-0008
  0.18609E+0005 -0.27036E+0004 -0.24415E-0008 -0.34095E-0008  0.27454E-0008
  0.18667E+0005 -0.27049E+0004 -0.16514E-0008 -0.32287E-0008  0.34245E-0008
  0.18333E+0005 -0.26456E+0004 -0.79424E-0008 -0.34784E-0008 -0.35794E-0008
  0.18391E+0005 -0.26470E+0004 -0.69687E-0008 -0.35956E-0008 -0.22210E-0008
  0.18500E+0005 -0.26497E+0004 -0.50554E-0008 -0.36579E-0008  0.16983E-0009
  0.18609E+0005 -0.26525E+0004 -0.32146E-0008 -0.35215E-0008  0.21537E-0008
  0.18667E+0005 -0.26539E+0004 -0.23241E-0008 -0.33737E-0008  0.29868E-0008
  0.18333E+0005 -0.25466E+0004 -0.99412E-0008 -0.33024E-0008 -0.59522E-0008
  0.18391E+0005 -0.25485E+0004 -0.89974E-0008 -0.34919E-0008 -0.44873E-0008
  0.18500E+0005 -0.25520E+0004 -0.69768E-0008 -0.36940E-0008 -0.17337E-0008
  0.18609E+0005 -0.25555E+0004 -0.48670E-0008 -0.36896E-0008  0.75198E-0009
  0.18667E+0005 -0.25573E+0004 -0.37939E-0008 -0.36042E-0008  0.18752E-0008
  0.18333E+0005 -0.24477E+0004 -0.11755E-0007 -0.31187E-0008 -0.82680E-0008
  0.18391E+0005 -0.24499E+0004 -0.10947E-0007 -0.33714E-0008 -0.68035E-0008
  0.18500E+0005 -0.24542E+0004 -0.89870E-0008 -0.36992E-0008 -0.38524E-0008
  0.18609E+0005 -0.24585E+0004 -0.67185E-0008 -0.38184E-0008 -0.96683E-0009
  0.18667E+0005 -0.24607E+0004 -0.54955E-0008 -0.37935E-0008  0.42041E-0009
  0.18333E+0005 -0.23955E+0004 -0.12579E-0007 -0.30222E-0008 -0.94116E-0008
  0.18391E+0005 -0.23980E+0004 -0.11888E-0007 -0.33052E-0008 -0.79922E-0008
  0.18500E+0005 -0.24026E+0004 -0.10039E-0007 -0.36943E-0008 -0.50137E-0008
  0.18609E+0005 -0.24073E+0004 -0.77468E-0008 -0.38752E-0008 -0.19737E-0008
  0.18667E+0005 -0.24097E+0004 -0.64669E-0008 -0.38812E-0008 -0.46672E-0009
  0.18667E+0005 -0.27049E+0004 -0.16514E-0008 -0.32287E-0008  0.34245E-0008
  0.18724E+0005 -0.27061E+0004 -0.93720E-0009 -0.30061E-0008  0.39513E-0008
  0.18833E+0005 -0.27085E+0004  0.19339E-0009 -0.24832E-0008  0.45377E-0008
  0.18942E+0005 -0.27109E+0004  0.10435E-0008 -0.18584E-0008  0.46473E-0008
  0.19000E+0005 -0.27122E+0004  0.13920E-0008 -0.14998E-0008  0.45470E-0008
  0.18667E+0005 -0.26539E+0004 -0.23241E-0008 -0.33737E-0008  0.29868E-0008
  0.18724E+0005 -0.26554E+0004 -0.15074E-0008 -0.31796E-0008  0.36621E-0008
  0.18833E+0005 -0.26582E+0004 -0.19131E-0009 -0.26960E-0008  0.44965E-0008
  0.18942E+0005 -0.26610E+0004  0.81739E-0009 -0.20902E-0008  0.47948E-0008
  0.19000E+0005 -0.26625E+0004  0.12354E-0008 -0.17335E-0008  0.47673E-0008
  0.18667E+0005 -0.25573E+0004 -0.37939E-0008 -0.36042E-0008  0.18752E-0008
  0.18724E+0005 -0.25592E+0004 -0.27799E-0008 -0.34655E-0008  0.28419E-0008
  0.18833E+0005 -0.25628E+0004 -0.10849E-0008 -0.30637E-0008  0.41916E-0008
  0.18942E+0005 -0.25663E+0004  0.26709E-0009 -0.25058E-0008  0.49106E-0008
  0.19000E+0005 -0.25682E+0004  0.84042E-0009 -0.21600E-0008  0.50552E-0008
  0.18667E+0005 -0.24607E+0004 -0.54955E-0008 -0.37935E-0008  0.42041E-0009
  0.18724E+0005 -0.24630E+0004 -0.43008E-0008 -0.37103E-0008  0.16704E-0008
  0.18833E+0005 -0.24674E+0004 -0.22203E-0008 -0.33955E-0008  0.35614E-0008
  0.18942E+0005 -0.24717E+0004 -0.48407E-0009 -0.28959E-0008  0.47643E-0008
  0.19000E+0005 -0.24740E+0004  0.27305E-0009 -0.25682E-0008  0.51218E-0008
  0.18667E+0005 -0.24097E+0004 -0.64669E-0008 -0.38812E-0008 -0.46672E-0009
  0.18724E+0005 -0.24123E+0004 -0.51921E-0008 -0.38269E-0008  0.92051E-0009
  0.18833E+0005 -0.24170E+0004 -0.29192E-0008 -0.35590E-0008  0.30933E-0008
  0.18942E+0005 -0.24218E+0004 -0.97301E-0009 -0.30930E-0008  0.45672E-0008
  0.19000E+0005 -0.24243E+0004 -0.11017E-0009 -0.27769E-0008  0.50504E-0008
  0.19000E+0005 -0.27122E+0004  0.13920E-0008 -0.14998E-0008  0.45470E-0008
  0.19058E+0005 -0.27130E+0004  0.16816E-0008 -0.11289E-0008  0.43626E-0008
  0.19167E+0005 -0.27147E+0004  0.21025E-0008 -0.40770E-0009  0.38417E-0008
  0.19276E+0005 -0.27164E+0004  0.24002E-0008  0.31122E-0009  0.31887E-0008
  0.19333E+0005 -0.27172E+0004  0.25221E-0008  0.67817E-0009  0.28242E-0008
  0.19000E+0005 -0.26625E+0004  0.12354E-0008 -0.17335E-0008  0.47673E-0008
  0.19058E+0005 -0.26635E+0004  0.15840E-0008 -0.13594E-0008  0.46376E-0008
  0.19167E+0005 -0.26654E+0004  0.20910E-0008 -0.61903E-0009  0.41756E-0008
  0.19276E+0005 -0.26674E+0004  0.24465E-0008  0.13344E-0009  0.35328E-0008
  0.19333E+0005 -0.26684E+0004  0.25900E-0008  0.52254E-0009  0.31586E-0008
  0.19000E+0005 -0.25682E+0004  0.84042E-0009 -0.21600E-0008  0.50552E-0008
  0.19058E+0005 -0.25696E+0004  0.13229E-0008 -0.17878E-0008  0.50615E-0008
  0.19167E+0005 -0.25721E+0004  0.20273E-0008 -0.10262E-0008  0.47620E-0008
  0.19276E+0005 -0.25746E+0004  0.25129E-0008 -0.22456E-0009  0.41720E-0008
  0.19333E+0005 -0.25759E+0004  0.27022E-0008  0.19954E-0009  0.37893E-0008
  0.19000E+0005 -0.24740E+0004  0.27305E-0009 -0.25682E-0008  0.51218E-0008
  0.19058E+0005 -0.24756E+0004  0.91839E-0009 -0.22054E-0008  0.53050E-0008
  0.19167E+0005 -0.24787E+0004  0.18711E-0008 -0.14385E-0008  0.52399E-0008
  0.19276E+0005 -0.24817E+0004  0.25250E-0008 -0.60353E-0009  0.47582E-0008
  0.19333E+0005 -0.24833E+0004  0.27739E-0008 -0.15228E-0009  0.43879E-0008
  0.19000E+0005 -0.24243E+0004 -0.11017E-0009 -0.27769E-0008  0.50504E-0008
  0.19058E+0005 -0.24261E+0004  0.63148E-0009 -0.24216E-0008  0.53419E-0008
  0.19167E+0005 -0.24294E+0004  0.17364E-0008 -0.16571E-0008  0.54299E-0008
  0.19276E+0005 -0.24327E+0004  0.24980E-0008 -0.80981E-0009  0.50316E-0008
  0.19333E+0005 -0.24345E+0004  0.27862E-0008 -0.34693E-0009  0.46792E-0008
  0.19333E+0005 -0.27172E+0004  0.25221E-0008  0.67817E-0009  0.28242E-0008
  0.19391E+0005 -0.27180E+0004  0.26251E-0008  0.10311E-0008  0.24594E-0008
  0.19500E+0005 -0.27194E+0004  0.27781E-0008  0.16472E-0008  0.17988E-0008
  0.19609E+0005 -0.27208E+0004  0.28779E-0008  0.21745E-0008  0.12037E-0008
  0.19667E+0005 -0.27216E+0004  0.29076E-0008  0.24098E-0008  0.92184E-0009
  0.19333E+0005 -0.26684E+0004  0.25900E-0008  0.52254E-0009  0.31586E-0008
  0.19391E+0005 -0.26693E+0004  0.27096E-0008  0.89994E-0009  0.27759E-0008
  0.19500E+0005 -0.26710E+0004  0.28835E-0008  0.15665E-0008  0.20641E-0008
  0.19609E+0005 -0.26726E+0004  0.29920E-0008  0.21463E-0008  0.13993E-0008
  0.19667E+0005 -0.26735E+0004  0.30203E-0008  0.24079E-0008  0.10729E-0008
  0.19333E+0005 -0.25759E+0004  0.27022E-0008  0.19954E-0009  0.37893E-0008
  0.19391E+0005 -0.25770E+0004  0.28552E-0008  0.61693E-0009  0.33784E-0008
  0.19500E+0005 -0.25791E+0004  0.30643E-0008  0.13687E-0008  0.25697E-0008
  0.19609E+0005 -0.25813E+0004  0.31805E-0008  0.20395E-0008  0.17680E-0008
  0.19667E+0005 -0.25824E+0004  0.32041E-0008  0.23486E-0008  0.13585E-0008
  0.19333E+0005 -0.24833E+0004  0.27739E-0008 -0.15228E-0009  0.43879E-0008
  0.19391E+0005 -0.24847E+0004  0.29693E-0008  0.29774E-0009  0.39642E-0008
  0.19500E+0005 -0.24873E+0004  0.32208E-0008  0.11226E-0008  0.30756E-0008
  0.19609E+0005 -0.24899E+0004  0.33449E-0008  0.18754E-0008  0.21465E-0008
  0.19667E+0005 -0.24913E+0004  0.33645E-0008  0.22288E-0008  0.16606E-0008
  0.19333E+0005 -0.24345E+0004  0.27862E-0008 -0.34693E-0009  0.46792E-0008
  0.19391E+0005 -0.24360E+0004  0.30104E-0008  0.11772E-0009  0.42583E-0008
  0.19500E+0005 -0.24388E+0004  0.32925E-0008  0.97688E-0009  0.33409E-0008
  0.19609E+0005 -0.24417E+0004  0.34254E-0008  0.17696E-0008  0.23540E-0008
  0.19667E+0005 -0.24432E+0004  0.34445E-0008  0.21453E-0008  0.18320E-0008
  0.19667E+0005 -0.27216E+0004  0.29076E-0008  0.24098E-0008  0.92184E-0009
  0.19724E+0005 -0.27231E+0004  0.29157E-0008  0.26156E-0008  0.65347E-0009
  0.19833E+0005 -0.27259E+0004  0.28579E-0008  0.29134E-0008  0.16445E-0009
  0.19942E+0005 -0.27288E+0004  0.26711E-0008  0.30937E-0008 -0.36741E-0009
  0.20000E+0005 -0.27303E+0004  0.25129E-0008  0.31290E-0008 -0.66999E-0009
  0.19667E+0005 -0.26735E+0004  0.30203E-0008  0.24079E-0008  0.10729E-0008
  0.19724E+0005 -0.26753E+0004  0.30250E-0008  0.26396E-0008  0.75826E-0009
  0.19833E+0005 -0.26786E+0004  0.29505E-0008  0.29755E-0008  0.17749E-0009
  0.19942E+0005 -0.26820E+0004  0.27500E-0008  0.31749E-0008 -0.41484E-0009
  0.20000E+0005 -0.26837E+0004  0.25917E-0008  0.32125E-0008 -0.72528E-0009
  0.19667E+0005 -0.25824E+0004  0.32041E-0008  0.23486E-0008  0.13585E-0008
  0.19724E+0005 -0.25846E+0004  0.31998E-0008  0.26260E-0008  0.95779E-0009
  0.19833E+0005 -0.25889E+0004  0.31037E-0008  0.30363E-0008  0.22527E-0009
  0.19942E+0005 -0.25932E+0004  0.28927E-0008  0.32863E-0008 -0.46382E-0009
  0.20000E+0005 -0.25954E+0004  0.27384E-0008  0.33423E-0008 -0.79525E-0009
  0.19667E+0005 -0.24913E+0004  0.33645E-0008  0.22288E-0008  0.16606E-0008
  0.19724E+0005 -0.24940E+0004  0.33525E-0008  0.25496E-0008  0.11815E-0008
  0.19833E+0005 -0.24992E+0004  0.32440E-0008  0.30363E-0008  0.31849E-0009
  0.19942E+0005 -0.25044E+0004  0.30311E-0008  0.33486E-0008 -0.45885E-0009
  0.20000E+0005 -0.25071E+0004  0.28809E-0008  0.34340E-0008 -0.82051E-0009
  0.19667E+0005 -0.24432E+0004  0.34445E-0008  0.21453E-0008  0.18320E-0008
  0.19724E+0005 -0.24462E+0004  0.34300E-0008  0.24884E-0008  0.13156E-0008
  0.19833E+0005 -0.24519E+0004  0.33173E-0008  0.30160E-0008  0.38907E-0009
  0.19942E+0005 -0.24576E+0004  0.31041E-0008  0.33645E-0008 -0.43507E-0009
  0.20000E+0005 -0.24606E+0004  0.29556E-0008  0.34675E-0008 -0.81482E-0009
  0.00000E+0000 -0.23643E+0004 -0.19478E-0010 -0.10719E-0010 -0.91049E-0011
  0.57558E+0002 -0.23619E+0004 -0.18910E-0010 -0.98849E-0011 -0.96829E-0011
  0.16667E+0003 -0.23575E+0004 -0.15375E-0010 -0.61564E-0011 -0.10614E-0010
  0.27578E+0003 -0.23530E+0004 -0.75094E-0011  0.12821E-0011 -0.11052E-0010
  0.33333E+0003 -0.23507E+0004 -0.11799E-0011  0.70254E-0011 -0.10939E-0010
  0.00000E+0000 -0.23094E+0004 -0.19788E-0010 -0.10633E-0010 -0.95554E-0011
  0.57558E+0002 -0.23068E+0004 -0.19101E-0010 -0.96048E-0011 -0.10197E-0010
  0.16667E+0003 -0.23020E+0004 -0.15188E-0010 -0.53916E-0011 -0.11195E-0010
  0.27578E+0003 -0.22972E+0004 -0.67198E-0011  0.26927E-0011 -0.11623E-0010
  0.33333E+0003 -0.22946E+0004  0.27931E-0013  0.88401E-0011 -0.11461E-0010
  0.00000E+0000 -0.22054E+0004 -0.20277E-0010 -0.10433E-0010 -0.10350E-0010
  0.57558E+0002 -0.22024E+0004 -0.19371E-0010 -0.90640E-0011 -0.11095E-0010
  0.16667E+0003 -0.21968E+0004 -0.14790E-0010 -0.39897E-0011 -0.12224E-0010
  0.27578E+0003 -0.21913E+0004 -0.52762E-0011  0.52394E-0011 -0.12668E-0010
  0.33333E+0003 -0.21883E+0004  0.21846E-0011  0.12084E-0010 -0.12440E-0010
  0.00000E+0000 -0.21013E+0004 -0.20666E-0010 -0.10201E-0010 -0.11074E-0010
  0.57558E+0002 -0.20980E+0004 -0.19559E-0010 -0.85293E-0011 -0.11911E-0010
  0.16667E+0003 -0.20917E+0004 -0.14376E-0010 -0.26778E-0011 -0.13172E-0010
  0.27578E+0003 -0.20854E+0004 -0.39305E-0011  0.75692E-0011 -0.13628E-0010
  0.33333E+0003 -0.20820E+0004  0.41680E-0011  0.15040E-0010 -0.13335E-0010
  0.00000E+0000 -0.20464E+0004 -0.20841E-0010 -0.10078E-0010 -0.11426E-0010
  0.57558E+0002 -0.20429E+0004 -0.19638E-0010 -0.82548E-0011 -0.12316E-0010
  0.16667E+0003 -0.20362E+0004 -0.14166E-0010 -0.20283E-0011 -0.13647E-0010
  0.27578E+0003 -0.20295E+0004 -0.32728E-0011  0.86859E-0011 -0.14083E-0010
  0.33333E+0003 -0.20260E+0004  0.51302E-0011  0.16448E-0010 -0.13750E-0010
  0.33333E+0003 -0.23507E+0004 -0.11799E-0011  0.70254E-0011 -0.10939E-0010
  0.39089E+0003 -0.23490E+0004  0.68370E-0011  0.14131E-0010 -0.10491E-0010
  0.50000E+0003 -0.23460E+0004  0.27174E-0010  0.31617E-0010 -0.83100E-0011
  0.60911E+0003 -0.23429E+0004  0.54400E-0010  0.54142E-0010 -0.37937E-0011
  0.66667E+0003 -0.23413E+0004  0.71353E-0010  0.67753E-0010 -0.23562E-0012
  0.33333E+0003 -0.22946E+0004  0.27931E-0013  0.88401E-0011 -0.11461E-0010
  0.39089E+0003 -0.22928E+0004  0.85262E-0011  0.16368E-0010 -0.10923E-0010
  0.50000E+0003 -0.22895E+0004  0.29931E-0010  0.34707E-0010 -0.84801E-0011
  0.60911E+0003 -0.22862E+0004  0.58357E-0010  0.58063E-0010 -0.35890E-0011
  0.66667E+0003 -0.22844E+0004  0.75953E-0010  0.72053E-0010  0.21230E-0012
  0.33333E+0003 -0.21883E+0004  0.21846E-0011  0.12084E-0010 -0.12440E-0010
  0.39089E+0003 -0.21863E+0004  0.11517E-0010  0.20369E-0010 -0.11763E-0010
  0.50000E+0003 -0.21825E+0004  0.34775E-0010  0.40208E-0010 -0.88706E-0011
  0.60911E+0003 -0.21786E+0004  0.65281E-0010  0.64977E-0010 -0.32634E-0011
  0.66667E+0003 -0.21766E+0004  0.84004E-0010  0.79591E-0010  0.10405E-0011
  0.33333E+0003 -0.20820E+0004  0.41680E-0011  0.15040E-0010 -0.13335E-0010
  0.39089E+0003 -0.20798E+0004  0.14233E-0010  0.23991E-0010 -0.12540E-0010
  0.50000E+0003 -0.20754E+0004  0.39117E-0010  0.45143E-0010 -0.92352E-0011
  0.60911E+0003 -0.20711E+0004  0.71474E-0010  0.71140E-0010 -0.29141E-0011
  0.66667E+0003 -0.20688E+0004  0.91203E-0010  0.86281E-0010  0.19030E-0011
  0.33333E+0003 -0.20260E+0004  0.51302E-0011  0.16448E-0010 -0.13750E-0010
  0.39089E+0003 -0.20236E+0004  0.15548E-0010  0.25709E-0010 -0.12884E-0010
  0.50000E+0003 -0.20190E+0004  0.41210E-0010  0.47476E-0010 -0.93616E-0011
  0.60911E+0003 -0.20143E+0004  0.74449E-0010  0.74048E-0010 -0.26839E-0011
  0.66667E+0003 -0.20119E+0004  0.94658E-0010  0.89436E-0010  0.23910E-0011
  0.66667E+0003 -0.23413E+0004  0.71353E-0010  0.67753E-0010 -0.23562E-0012
  0.72422E+0003 -0.23406E+0004  0.89693E-0010  0.82116E-0010  0.42109E-0011
  0.83333E+0003 -0.23392E+0004  0.12709E-0009  0.11023E-0009  0.15344E-0010
  0.94244E+0003 -0.23379E+0004  0.16464E-0009  0.13635E-0009  0.30110E-0010
  0.10000E+0004 -0.23372E+0004  0.18281E-0009  0.14784E-0009  0.39267E-0010
  0.66667E+0003 -0.22844E+0004  0.75953E-0010  0.72053E-0010  0.21230E-0012
  0.72422E+0003 -0.22836E+0004  0.94921E-0010  0.86703E-0010  0.49711E-0011
  0.83333E+0003 -0.22822E+0004  0.13336E-0009  0.11504E-0009  0.16825E-0010
  0.94244E+0003 -0.22807E+0004  0.17154E-0009  0.14081E-0009  0.32418E-0010
  0.10000E+0004 -0.22800E+0004  0.18980E-0009  0.15179E-0009  0.42056E-0010
  0.66667E+0003 -0.21766E+0004  0.84004E-0010  0.79591E-0010  0.10405E-0011
  0.72422E+0003 -0.21757E+0004  0.10407E-0009  0.94725E-0010  0.64003E-0011
  0.83333E+0003 -0.21741E+0004  0.14431E-0009  0.12339E-0009  0.19617E-0010
  0.94244E+0003 -0.21724E+0004  0.18361E-0009  0.14838E-0009  0.36878E-0010
  0.10000E+0004 -0.21715E+0004  0.20203E-0009  0.15840E-0009  0.47477E-0010
  0.66667E+0003 -0.20688E+0004  0.91203E-0010  0.86281E-0010  0.19030E-0011
  0.72422E+0003 -0.20678E+0004  0.11224E-0009  0.10180E-0009  0.78524E-0011
  0.83333E+0003 -0.20659E+0004  0.15409E-0009  0.13068E-0009  0.22436E-0010
  0.94244E+0003 -0.20640E+0004  0.19443E-0009  0.15490E-0009  0.41414E-0010
  0.10000E+0004 -0.20630E+0004  0.21305E-0009  0.16400E-0009  0.53037E-0010
  0.66667E+0003 -0.20119E+0004  0.94658E-0010  0.89436E-0010  0.23910E-0011
  0.72422E+0003 -0.20109E+0004  0.11617E-0009  0.10514E-0009  0.86590E-0011
  0.83333E+0003 -0.20089E+0004  0.15882E-0009  0.13410E-0009  0.23992E-0010
  0.94244E+0003 -0.20069E+0004  0.19969E-0009  0.15794E-0009  0.43853E-0010
  0.10000E+0004 -0.20058E+0004  0.21841E-0009  0.16659E-0009  0.55992E-0010
  0.10000E+0004 -0.23372E+0004  0.18281E-0009  0.14784E-0009  0.39267E-0010
  0.10576E+0004 -0.23363E+0004  0.19870E-0009  0.15675E-0009  0.49224E-0010
  0.11667E+0004 -0.23345E+0004  0.21906E-0009  0.16367E-0009  0.69766E-0010
  0.12758E+0004 -0.23327E+0004  0.22089E-0009  0.15317E-0009  0.91004E-0010
  0.13333E+0004 -0.23318E+0004  0.21223E-0009  0.13907E-0009  0.10173E-0009
  0.10000E+0004 -0.22800E+0004  0.18980E-0009  0.15179E-0009  0.42056E-0010
  0.10576E+0004 -0.22790E+0004  0.20557E-0009  0.15994E-0009  0.52537E-0010
  0.11667E+0004 -0.22771E+0004  0.22500E-0009  0.16472E-0009  0.74033E-0010
  0.12758E+0004 -0.22751E+0004  0.22484E-0009  0.15113E-0009  0.96109E-0010
  0.13333E+0004 -0.22741E+0004  0.21467E-0009  0.13506E-0009  0.10719E-0009
  0.10000E+0004 -0.21715E+0004  0.20203E-0009  0.15840E-0009  0.47477E-0010
  0.10576E+0004 -0.21703E+0004  0.21762E-0009  0.16516E-0009  0.58981E-0010
  0.11667E+0004 -0.21681E+0004  0.23549E-0009  0.16602E-0009  0.82436E-0010
  0.12758E+0004 -0.21659E+0004  0.23197E-0009  0.14688E-0009  0.10625E-0009
  0.13333E+0004 -0.21648E+0004  0.21923E-0009  0.12733E-0009  0.11802E-0009
  0.10000E+0004 -0.20630E+0004  0.21305E-0009  0.16400E-0009  0.53037E-0010
  0.10576E+0004 -0.20617E+0004  0.22851E-0009  0.16946E-0009  0.65584E-0010
  0.11667E+0004 -0.20592E+0004  0.24507E-0009  0.16671E-0009  0.91031E-0010
  0.12758E+0004 -0.20567E+0004  0.23864E-0009  0.14256E-0009  0.11660E-0009
  0.13333E+0004 -0.20554E+0004  0.22367E-0009  0.11988E-0009  0.12905E-0009
  0.10000E+0004 -0.20058E+0004  0.21841E-0009  0.16659E-0009  0.55992E-0010
  0.10576E+0004 -0.20044E+0004  0.23383E-0009  0.17142E-0009  0.69113E-0010
  0.11667E+0004 -0.20018E+0004  0.24979E-0009  0.16695E-0009  0.95560E-0010
  0.12758E+0004 -0.19991E+0004  0.24198E-0009  0.14041E-0009  0.12196E-0009
  0.13333E+0004 -0.19977E+0004  0.22595E-0009  0.11624E-0009  0.13475E-0009
  0.13333E+0004 -0.23318E+0004  0.21223E-0009  0.13907E-0009  0.10173E-0009
  0.13909E+0004 -0.23306E+0004  0.19596E-0009  0.11851E-0009  0.11168E-0009
  0.15000E+0004 -0.23282E+0004  0.14234E-0009  0.60986E-0010  0.12671E-0009
  0.16091E+0004 -0.23258E+0004  0.58306E-0010 -0.19472E-0010  0.13395E-0009
  0.16667E+0004 -0.23245E+0004  0.24661E-0011 -0.69745E-0010  0.13349E-0009
  0.13333E+0004 -0.22741E+0004  0.21467E-0009  0.13506E-0009  0.10719E-0009
  0.13909E+0004 -0.22728E+0004  0.19659E-0009  0.11235E-0009  0.11738E-0009
  0.15000E+0004 -0.22702E+0004  0.13875E-0009  0.50510E-0010  0.13241E-0009
  0.16091E+0004 -0.22676E+0004  0.49682E-0010 -0.34124E-0010  0.13886E-0009
  0.16667E+0004 -0.22662E+0004 -0.90199E-0011 -0.86316E-0010  0.13758E-0009
  0.13333E+0004 -0.21648E+0004  0.21923E-0009  0.12733E-0009  0.11802E-0009
  0.13909E+0004 -0.21632E+0004  0.19806E-0009  0.10085E-0009  0.12870E-0009
  0.15000E+0004 -0.21602E+0004  0.13295E-0009  0.31459E-0010  0.14372E-0009
  0.16091E+0004 -0.21572E+0004  0.35117E-0010 -0.60347E-0010  0.14854E-0009
  0.16667E+0004 -0.21557E+0004 -0.28617E-0010 -0.11577E-0009  0.14556E-0009
  0.13333E+0004 -0.20554E+0004  0.22367E-0009  0.11988E-0009  0.12905E-0009
  0.13909E+0004 -0.20536E+0004  0.19977E-0009  0.90022E-0010  0.14016E-0009
  0.15000E+0004 -0.20503E+0004  0.12821E-0009  0.13976E-0010  0.15504E-0009
  0.16091E+0004 -0.20469E+0004  0.22452E-0010 -0.84063E-0010  0.15796E-0009
  0.16667E+0004 -0.20451E+0004 -0.45907E-0010 -0.14226E-0009  0.15309E-0009
  0.13333E+0004 -0.19977E+0004  0.22595E-0009  0.11624E-0009  0.13475E-0009
  0.13909E+0004 -0.19958E+0004  0.20074E-0009  0.84801E-0010  0.14603E-0009
  0.15000E+0004 -0.19923E+0004  0.12602E-0009  0.56101E-0011  0.16072E-0009
  0.16091E+0004 -0.19887E+0004  0.16339E-0010 -0.95359E-0010  0.16250E-0009
  0.16667E+0004 -0.19868E+0004 -0.54343E-0010 -0.15485E-0009  0.15655E-0009
  0.16667E+0004 -0.23245E+0004  0.24661E-0011 -0.69745E-0010  0.13349E-0009
  0.17242E+0004 -0.23230E+0004 -0.60234E-0010 -0.12401E-0009  0.12952E-0009
  0.18333E+0004 -0.23202E+0004 -0.19330E-0009 -0.23261E-0009  0.11071E-0009
  0.19424E+0004 -0.23173E+0004 -0.33482E-0009 -0.33812E-0009  0.75361E-0010
  0.20000E+0004 -0.23158E+0004 -0.40807E-0009 -0.38786E-0009  0.49626E-0010
  0.16667E+0004 -0.22662E+0004 -0.90199E-0011 -0.86316E-0010  0.13758E-0009
  0.17242E+0004 -0.22646E+0004 -0.74642E-0010 -0.14217E-0009  0.13246E-0009
  0.18333E+0004 -0.22615E+0004 -0.21312E-0009 -0.25250E-0009  0.11050E-0009
  0.19424E+0004 -0.22584E+0004 -0.35941E-0009 -0.35756E-0009  0.70685E-0010
  0.20000E+0004 -0.22567E+0004 -0.43474E-0009 -0.40603E-0009  0.42089E-0010
  0.16667E+0004 -0.21557E+0004 -0.28617E-0010 -0.11577E-0009  0.14556E-0009
  0.17242E+0004 -0.21538E+0004 -0.99425E-0010 -0.17425E-0009  0.13808E-0009
  0.18333E+0004 -0.21502E+0004 -0.24771E-0009 -0.28720E-0009  0.10961E-0009
  0.19424E+0004 -0.21466E+0004 -0.40298E-0009 -0.39099E-0009  0.60618E-0010
  0.20000E+0004 -0.21447E+0004 -0.48239E-0009 -0.43702E-0009  0.26182E-0010
  0.16667E+0004 -0.20451E+0004 -0.45907E-0010 -0.14226E-0009  0.15309E-0009
  0.17242E+0004 -0.20430E+0004 -0.12154E-0009 -0.20292E-0009  0.14301E-0009
  0.18333E+0004 -0.20389E+0004 -0.27914E-0009 -0.31789E-0009  0.10752E-0009
  0.19424E+0004 -0.20349E+0004 -0.44329E-0009 -0.42023E-0009  0.48775E-0010
  0.20000E+0004 -0.20328E+0004 -0.52689E-0009 -0.46392E-0009  0.82076E-0011
  0.16667E+0004 -0.19868E+0004 -0.54343E-0010 -0.15485E-0009  0.15655E-0009
  0.17242E+0004 -0.19845E+0004 -0.13241E-0009 -0.21652E-0009  0.14499E-0009
  0.18333E+0004 -0.19802E+0004 -0.29482E-0009 -0.33243E-0009  0.10564E-0009
  0.19424E+0004 -0.19760E+0004 -0.46361E-0009 -0.43406E-0009  0.41647E-0010
  0.20000E+0004 -0.19737E+0004 -0.54944E-0009 -0.47664E-0009 -0.21482E-0011
  0.20000E+0004 -0.23158E+0004 -0.40807E-0009 -0.38786E-0009  0.49626E-0010
  0.20576E+0004 -0.23138E+0004 -0.47761E-0009 -0.43096E-0009  0.18940E-0010
  0.21667E+0004 -0.23100E+0004 -0.59052E-0009 -0.48696E-0009 -0.52086E-0010
  0.22758E+0004 -0.23062E+0004 -0.66659E-0009 -0.50040E-0009 -0.13726E-0009
  0.23333E+0004 -0.23042E+0004 -0.68787E-0009 -0.48795E-0009 -0.18623E-0009
  0.20000E+0004 -0.22567E+0004 -0.43474E-0009 -0.40603E-0009  0.42089E-0010
  0.20576E+0004 -0.22545E+0004 -0.50596E-0009 -0.44714E-0009  0.82332E-0011
  0.21667E+0004 -0.22504E+0004 -0.62070E-0009 -0.49745E-0009 -0.69356E-0010
  0.22758E+0004 -0.22463E+0004 -0.69654E-0009 -0.50315E-0009 -0.16122E-0009
  0.23333E+0004 -0.22441E+0004 -0.71676E-0009 -0.48608E-0009 -0.21340E-0009
  0.20000E+0004 -0.21447E+0004 -0.48239E-0009 -0.43702E-0009  0.26182E-0010
  0.20576E+0004 -0.21422E+0004 -0.55706E-0009 -0.47442E-0009 -0.14084E-0010
  0.21667E+0004 -0.21375E+0004 -0.67617E-0009 -0.51445E-0009 -0.10483E-0009
  0.22758E+0004 -0.21327E+0004 -0.75282E-0009 -0.50651E-0009 -0.20974E-0009
  0.23333E+0004 -0.21302E+0004 -0.77178E-0009 -0.48144E-0009 -0.26806E-0009
  0.20000E+0004 -0.20328E+0004 -0.52689E-0009 -0.46392E-0009  0.82076E-0011
  0.20576E+0004 -0.20299E+0004 -0.60527E-0009 -0.49788E-0009 -0.38724E-0010
  0.21667E+0004 -0.20245E+0004 -0.72947E-0009 -0.52866E-0009 -0.14282E-0009
  0.22758E+0004 -0.20192E+0004 -0.80790E-0009 -0.50874E-0009 -0.26050E-0009
  0.23333E+0004 -0.20163E+0004 -0.82615E-0009 -0.47675E-0009 -0.32454E-0009
  0.20000E+0004 -0.19737E+0004 -0.54944E-0009 -0.47664E-0009 -0.21482E-0011
  0.20576E+0004 -0.19707E+0004 -0.62982E-0009 -0.50900E-0009 -0.52566E-0010
  0.21667E+0004 -0.19650E+0004 -0.75685E-0009 -0.53547E-0009 -0.16354E-0009
  0.22758E+0004 -0.19593E+0004 -0.83634E-0009 -0.51002E-0009 -0.28748E-0009
  0.23333E+0004 -0.19562E+0004 -0.85425E-0009 -0.47488E-0009 -0.35417E-0009
  0.23333E+0004 -0.23042E+0004 -0.68787E-0009 -0.48795E-0009 -0.18623E-0009
  0.23909E+0004 -0.23015E+0004 -0.69492E-0009 -0.46166E-0009 -0.23694E-0009
  0.25000E+0004 -0.22965E+0004 -0.66617E-0009 -0.37518E-0009 -0.33257E-0009
  0.26091E+0004 -0.22914E+0004 -0.58330E-0009 -0.24855E-0009 -0.41877E-0009
  0.26667E+0004 -0.22888E+0004 -0.51970E-0009 -0.17032E-0009 -0.45648E-0009
  0.23333E+0004 -0.22441E+0004 -0.71676E-0009 -0.48608E-0009 -0.21340E-0009
  0.23909E+0004 -0.22412E+0004 -0.72211E-0009 -0.45502E-0009 -0.26695E-0009
  0.25000E+0004 -0.22357E+0004 -0.68830E-0009 -0.35981E-0009 -0.36616E-0009
  0.26091E+0004 -0.22303E+0004 -0.59793E-0009 -0.22608E-0009 -0.45239E-0009
  0.26667E+0004 -0.22274E+0004 -0.52945E-0009 -0.14521E-0009 -0.48831E-0009
  0.23333E+0004 -0.21302E+0004 -0.77178E-0009 -0.48144E-0009 -0.26806E-0009
  0.23909E+0004 -0.21269E+0004 -0.77466E-0009 -0.44224E-0009 -0.32682E-0009
  0.25000E+0004 -0.21206E+0004 -0.73246E-0009 -0.33244E-0009 -0.43184E-0009
  0.26091E+0004 -0.21143E+0004 -0.62873E-0009 -0.18735E-0009 -0.51641E-0009
  0.26667E+0004 -0.21110E+0004 -0.55123E-0009 -0.10250E-0009 -0.54774E-0009
  0.23333E+0004 -0.20163E+0004 -0.82615E-0009 -0.47675E-0009 -0.32454E-0009
  0.23909E+0004 -0.20126E+0004 -0.82707E-0009 -0.43063E-0009 -0.38787E-0009
  0.25000E+0004 -0.20054E+0004 -0.77725E-0009 -0.30872E-0009 -0.49688E-0009
  0.26091E+0004 -0.19983E+0004 -0.66055E-0009 -0.15463E-0009 -0.57733E-0009
  0.26667E+0004 -0.19946E+0004 -0.57406E-0009 -0.66871E-0010 -0.60262E-0009
  0.23333E+0004 -0.19562E+0004 -0.85425E-0009 -0.47488E-0009 -0.35417E-0009
  0.23909E+0004 -0.19523E+0004 -0.85415E-0009 -0.42563E-0009 -0.41948E-0009
  0.25000E+0004 -0.19447E+0004 -0.80025E-0009 -0.29831E-0009 -0.52957E-0009
  0.26091E+0004 -0.19372E+0004 -0.67652E-0009 -0.14031E-0009 -0.60670E-0009
  0.26667E+0004 -0.19332E+0004 -0.58517E-0009 -0.51351E-0010 -0.62821E-0009
  0.26667E+0004 -0.22888E+0004 -0.51970E-0009 -0.17032E-0009 -0.45648E-0009
  0.27242E+0004 -0.22857E+0004 -0.44436E-0009 -0.87622E-0010 -0.48670E-0009
  0.28333E+0004 -0.22800E+0004 -0.27601E-0009  0.70414E-0010 -0.51676E-0009
  0.29424E+0004 -0.22742E+0004 -0.87340E-0010  0.21227E-0009 -0.50267E-0009
  0.30000E+0004 -0.22711E+0004  0.14867E-0010  0.27408E-0009 -0.47493E-0009
  0.26667E+0004 -0.22274E+0004 -0.52945E-0009 -0.14521E-0009 -0.48831E-0009
  0.27242E+0004 -0.22241E+0004 -0.44870E-0009 -0.60829E-0010 -0.51536E-0009
  0.28333E+0004 -0.22178E+0004 -0.26873E-0009  0.97398E-0010 -0.53533E-0009
  0.29424E+0004 -0.22115E+0004 -0.67236E-0010  0.23548E-0009 -0.50614E-0009
  0.30000E+0004 -0.22082E+0004  0.41964E-0010  0.29390E-0009 -0.46875E-0009
  0.26667E+0004 -0.21110E+0004 -0.55123E-0009 -0.10250E-0009 -0.54774E-0009
  0.27242E+0004 -0.21072E+0004 -0.46024E-0009 -0.15887E-0010 -0.56746E-0009
  0.28333E+0004 -0.20999E+0004 -0.25783E-0009  0.14144E-0009 -0.56565E-0009
  0.29424E+0004 -0.20927E+0004 -0.31058E-0010  0.27205E-0009 -0.50539E-0009
  0.30000E+0004 -0.20889E+0004  0.92017E-0010  0.32432E-0009 -0.44875E-0009
  0.26667E+0004 -0.19946E+0004 -0.57406E-0009 -0.66871E-0010 -0.60262E-0009
  0.27242E+0004 -0.19903E+0004 -0.47273E-0009  0.21083E-0010 -0.61349E-0009
  0.28333E+0004 -0.19821E+0004 -0.24745E-0009  0.17659E-0009 -0.58731E-0009
  0.29424E+0004 -0.19739E+0004  0.51213E-0011  0.30008E-0009 -0.49429E-0009
  0.30000E+0004 -0.19696E+0004  0.14229E-0009  0.34696E-0009 -0.41809E-0009
  0.26667E+0004 -0.19332E+0004 -0.58517E-0009 -0.51351E-0010 -0.62821E-0009
  0.27242E+0004 -0.19286E+0004 -0.47827E-0009  0.37083E-0010 -0.63389E-0009
  0.28333E+0004 -0.19199E+0004 -0.24071E-0009  0.19158E-0009 -0.59408E-0009
  0.29424E+0004 -0.19113E+0004  0.25520E-0010  0.31180E-0009 -0.48356E-0009
  0.30000E+0004 -0.19067E+0004  0.17005E-0009  0.35635E-0009 -0.39723E-0009
  0.30000E+0004 -0.22711E+0004  0.14867E-0010  0.27408E-0009 -0.47493E-0009
  0.30576E+0004 -0.22689E+0004  0.11548E-0009  0.32386E-0009 -0.43280E-0009
  0.31667E+0004 -0.22646E+0004  0.29523E-0009  0.38097E-0009 -0.31416E-0009
  0.32758E+0004 -0.22603E+0004  0.45146E-0009  0.38745E-0009 -0.15041E-0009
  0.33333E+0004 -0.22581E+0004  0.52190E-0009  0.37207E-0009 -0.49816E-0010
  0.30000E+0004 -0.22082E+0004  0.41964E-0010  0.29390E-0009 -0.46875E-0009
  0.30576E+0004 -0.22057E+0004  0.14950E-0009  0.33956E-0009 -0.41621E-0009
  0.31667E+0004 -0.22011E+0004  0.34167E-0009  0.38768E-0009 -0.27695E-0009
  0.32758E+0004 -0.21964E+0004  0.50859E-0009  0.38544E-0009 -0.93776E-0010
  0.33333E+0004 -0.21940E+0004  0.58364E-0009  0.36629E-0009  0.15584E-0010
  0.30000E+0004 -0.20889E+0004  0.92017E-0010  0.32432E-0009 -0.44875E-0009
  0.30576E+0004 -0.20861E+0004  0.21331E-0009  0.36282E-0009 -0.37593E-0009
  0.31667E+0004 -0.20807E+0004  0.43029E-0009  0.39611E-0009 -0.19754E-0009
  0.32758E+0004 -0.20754E+0004  0.61847E-0009  0.38062E-0009  0.20861E-0010
  0.33333E+0004 -0.20726E+0004  0.70268E-0009  0.35643E-0009  0.14532E-0009
  0.30000E+0004 -0.19696E+0004  0.14229E-0009  0.34696E-0009 -0.41809E-0009
  0.30576E+0004 -0.19664E+0004  0.27752E-0009  0.37945E-0009 -0.32510E-0009
  0.31667E+0004 -0.19604E+0004  0.51939E-0009  0.40116E-0009 -0.10921E-0009
  0.32758E+0004 -0.19543E+0004  0.72879E-0009  0.37674E-0009  0.14121E-0009
  0.33333E+0004 -0.19511E+0004  0.82216E-0009  0.35008E-0009  0.27863E-0009
  0.30000E+0004 -0.19067E+0004  0.17005E-0009  0.35635E-0009 -0.39723E-0009
  0.30576E+0004 -0.19033E+0004  0.31249E-0009  0.38634E-0009 -0.29401E-0009
  0.31667E+0004 -0.18969E+0004  0.56708E-0009  0.40352E-0009 -0.59600E-0010
  0.32758E+0004 -0.18905E+0004  0.78717E-0009  0.37630E-0009  0.20592E-0009
  0.33333E+0004 -0.18871E+0004  0.88513E-0009  0.34935E-0009  0.34912E-0009
  0.33333E+0004 -0.22581E+0004  0.52190E-0009  0.37207E-0009 -0.49816E-0010
  0.33909E+0004 -0.22567E+0004  0.58256E-0009  0.34629E-0009  0.56426E-0010
  0.35000E+0004 -0.22542E+0004  0.67327E-0009  0.27733E-0009  0.26557E-0009
  0.36091E+0004 -0.22517E+0004  0.73638E-0009  0.20008E-0009  0.46778E-0009
  0.36667E+0004 -0.22504E+0004  0.76117E-0009  0.16353E-0009  0.56495E-0009
  0.33333E+0004 -0.21940E+0004  0.58364E-0009  0.36629E-0009  0.15584E-0010
  0.33909E+0004 -0.21926E+0004  0.64798E-0009  0.33776E-0009  0.12887E-0009
  0.35000E+0004 -0.21898E+0004  0.74321E-0009  0.26722E-0009  0.34598E-0009
  0.36091E+0004 -0.21871E+0004  0.80770E-0009  0.19413E-0009  0.54792E-0009
  0.36667E+0004 -0.21857E+0004  0.83210E-0009  0.16225E-0009  0.64148E-0009
  0.33333E+0004 -0.20726E+0004  0.70268E-0009  0.35643E-0009  0.14532E-0009
  0.33909E+0004 -0.20709E+0004  0.77441E-0009  0.32490E-0009  0.27026E-0009
  0.35000E+0004 -0.20678E+0004  0.87887E-0009  0.25561E-0009  0.49857E-0009
  0.36091E+0004 -0.20646E+0004  0.94658E-0009  0.19422E-0009  0.69602E-0009
  0.36667E+0004 -0.20630E+0004  0.97061E-0009  0.17277E-0009  0.78098E-0009
  0.33333E+0004 -0.19511E+0004  0.82216E-0009  0.35008E-0009  0.27863E-0009
  0.33909E+0004 -0.19493E+0004  0.90137E-0009  0.31816E-0009  0.41288E-0009
  0.35000E+0004 -0.19457E+0004  0.10155E-0008  0.25490E-0009  0.64792E-0009
  0.36091E+0004 -0.19422E+0004  0.10875E-0008  0.20919E-0009  0.83701E-0009
  0.36667E+0004 -0.19403E+0004  0.11118E-0008  0.19972E-0009  0.91178E-0009
  0.33333E+0004 -0.18871E+0004  0.88513E-0009  0.34935E-0009  0.34912E-0009
  0.33909E+0004 -0.18851E+0004  0.96809E-0009  0.31822E-0009  0.48722E-0009
  0.35000E+0004 -0.18813E+0004  0.10872E-0008  0.25980E-0009  0.72396E-0009
  0.36091E+0004 -0.18776E+0004  0.11615E-0008  0.22351E-0009  0.90723E-0009
  0.36667E+0004 -0.18756E+0004  0.11861E-0008  0.22067E-0009  0.97610E-0009
  0.36667E+0004 -0.22504E+0004  0.76117E-0009  0.16353E-0009  0.56495E-0009
  0.37242E+0004 -0.22488E+0004  0.78234E-0009  0.13406E-0009  0.65264E-0009
  0.38333E+0004 -0.22458E+0004  0.81750E-0009  0.10713E-0009  0.78523E-0009
  0.39424E+0004 -0.22429E+0004  0.85506E-0009  0.12833E-0009  0.86832E-0009
  0.40000E+0004 -0.22413E+0004  0.87876E-0009  0.16081E-0009  0.89203E-0009
  0.36667E+0004 -0.21857E+0004  0.83210E-0009  0.16225E-0009  0.64148E-0009
  0.37242E+0004 -0.21840E+0004  0.85232E-0009  0.13904E-0009  0.72341E-0009
  0.38333E+0004 -0.21807E+0004  0.88447E-0009  0.12771E-0009  0.83987E-0009
  0.39424E+0004 -0.21775E+0004  0.91818E-0009  0.16752E-0009  0.90220E-0009
  0.40000E+0004 -0.21758E+0004  0.93964E-0009  0.21011E-0009  0.91402E-0009
  0.36667E+0004 -0.20630E+0004  0.97061E-0009  0.17277E-0009  0.78098E-0009
  0.37242E+0004 -0.20610E+0004  0.98936E-0009  0.16267E-0009  0.85043E-0009
  0.38333E+0004 -0.20573E+0004  0.10164E-0008  0.18194E-0009  0.93446E-0009
  0.39424E+0004 -0.20536E+0004  0.10428E-0008  0.25607E-0009  0.95701E-0009
  0.40000E+0004 -0.20516E+0004  0.10595E-0008  0.31645E-0009  0.94656E-0009
  0.36667E+0004 -0.19403E+0004  0.11118E-0008  0.19972E-0009  0.91178E-0009
  0.37242E+0004 -0.19381E+0004  0.11298E-0008  0.20378E-0009  0.96753E-0009
  0.38333E+0004 -0.19339E+0004  0.11527E-0008  0.25401E-0009  0.10179E-0008
  0.39424E+0004 -0.19297E+0004  0.11713E-0008  0.36036E-0009  0.10002E-0008
  0.40000E+0004 -0.19274E+0004  0.11821E-0008  0.43643E-0009  0.96729E-0009
  0.36667E+0004 -0.18756E+0004  0.11861E-0008  0.22067E-0009  0.97610E-0009
  0.37242E+0004 -0.18732E+0004  0.12037E-0008  0.23229E-0009  0.10242E-0008
  0.38333E+0004 -0.18688E+0004  0.12243E-0008  0.29834E-0009  0.10562E-0008
  0.39424E+0004 -0.18643E+0004  0.12379E-0008  0.42027E-0009  0.10168E-0008
  0.40000E+0004 -0.18619E+0004  0.12445E-0008  0.50349E-0009  0.97162E-0009
  0.40000E+0004 -0.22413E+0004  0.87876E-0009  0.16081E-0009  0.89203E-0009
  0.40576E+0004 -0.22396E+0004  0.90575E-0009  0.20698E-0009  0.90283E-0009
  0.41667E+0004 -0.22365E+0004  0.96530E-0009  0.32777E-0009  0.89182E-0009
  0.42758E+0004 -0.22334E+0004  0.10258E-0008  0.47605E-0009  0.84558E-0009
  0.43333E+0004 -0.22318E+0004  0.10510E-0008  0.55780E-0009  0.80789E-0009
  0.40000E+0004 -0.21758E+0004  0.93964E-0009  0.21011E-0009  0.91402E-0009
  0.40576E+0004 -0.21740E+0004  0.96421E-0009  0.26594E-0009  0.91285E-0009
  0.41667E+0004 -0.21706E+0004  0.10180E-0008  0.40213E-0009  0.87978E-0009
  0.42758E+0004 -0.21672E+0004  0.10691E-0008  0.55939E-0009  0.81282E-0009
  0.43333E+0004 -0.21655E+0004  0.10866E-0008  0.64240E-0009  0.76444E-0009
  0.40000E+0004 -0.20516E+0004  0.10595E-0008  0.31645E-0009  0.94656E-0009
  0.40576E+0004 -0.20496E+0004  0.10785E-0008  0.38861E-0009  0.92304E-0009
  0.41667E+0004 -0.20457E+0004  0.11175E-0008  0.54892E-0009  0.84857E-0009
  0.42758E+0004 -0.20418E+0004  0.11440E-0008  0.71668E-0009  0.74141E-0009
  0.43333E+0004 -0.20397E+0004  0.11422E-0008  0.79832E-0009  0.67129E-0009
  0.40000E+0004 -0.19274E+0004  0.11821E-0008  0.43643E-0009  0.96729E-0009
  0.40576E+0004 -0.19251E+0004  0.11932E-0008  0.52215E-0009  0.92089E-0009
  0.41667E+0004 -0.19207E+0004  0.12100E-0008  0.69966E-0009  0.80283E-0009
  0.42758E+0004 -0.19163E+0004  0.11998E-0008  0.86940E-0009  0.65064E-0009
  0.43333E+0004 -0.19140E+0004  0.11708E-0008  0.94478E-0009  0.55516E-0009
  0.40000E+0004 -0.18619E+0004  0.12445E-0008  0.50349E-0009  0.97162E-0009
  0.40576E+0004 -0.18595E+0004  0.12500E-0008  0.59508E-0009  0.91253E-0009
  0.41667E+0004 -0.18548E+0004  0.12511E-0008  0.77871E-0009  0.76957E-0009
  0.42758E+0004 -0.18501E+0004  0.12161E-0008  0.94615E-0009  0.59081E-0009
  0.43333E+0004 -0.18477E+0004  0.11694E-0008  0.10164E-0008  0.48015E-0009
  0.43333E+0004 -0.22318E+0004  0.10510E-0008  0.55780E-0009  0.80789E-0009
  0.43909E+0004 -0.22303E+0004  0.10649E-0008  0.63654E-0009  0.75979E-0009
  0.45000E+0004 -0.22274E+0004  0.10386E-0008  0.76490E-0009  0.63122E-0009
  0.46091E+0004 -0.22246E+0004  0.90099E-0009  0.84638E-0009  0.42793E-0009
  0.46667E+0004 -0.22231E+0004  0.76579E-0009  0.86381E-0009  0.27714E-0009
  0.43333E+0004 -0.21655E+0004  0.10866E-0008  0.64240E-0009  0.76444E-0009
  0.43909E+0004 -0.21638E+0004  0.10903E-0008  0.71975E-0009  0.70524E-0009
  0.45000E+0004 -0.21607E+0004  0.10354E-0008  0.83759E-0009  0.55272E-0009
  0.46091E+0004 -0.21576E+0004  0.85420E-0009  0.89867E-0009  0.31816E-0009
  0.46667E+0004 -0.21560E+0004  0.68962E-0009  0.90173E-0009  0.14682E-0009
  0.43333E+0004 -0.20397E+0004  0.11422E-0008  0.79832E-0009  0.67129E-0009
  0.43909E+0004 -0.20379E+0004  0.11209E-0008  0.86917E-0009  0.58900E-0009
  0.45000E+0004 -0.20343E+0004  0.99925E-0009  0.95988E-0009  0.38534E-0009
  0.46091E+0004 -0.20307E+0004  0.72373E-0009  0.97599E-0009  0.84829E-0010
  0.46667E+0004 -0.20289E+0004  0.49864E-0009  0.94906E-0009 -0.12847E-0009
  0.43333E+0004 -0.19140E+0004  0.11708E-0008  0.94478E-0009  0.55516E-0009
  0.43909E+0004 -0.19119E+0004  0.11158E-0008  0.10042E-0008  0.44546E-0009
  0.45000E+0004 -0.19079E+0004  0.91093E-0009  0.10587E-0008  0.18182E-0009
  0.46091E+0004 -0.19038E+0004  0.52791E-0009  0.10220E-0008 -0.19176E-0009
  0.46667E+0004 -0.19017E+0004  0.23876E-0009  0.96169E-0009 -0.44846E-0009
  0.43333E+0004 -0.18477E+0004  0.11694E-0008  0.10164E-0008  0.48015E-0009
  0.43909E+0004 -0.18454E+0004  0.10934E-0008  0.10680E-0008  0.35415E-0009
  0.45000E+0004 -0.18412E+0004  0.83921E-0009  0.11004E-0008  0.55819E-0010
  0.46091E+0004 -0.18369E+0004  0.39673E-0009  0.10332E-0008 -0.35732E-0009
  0.46667E+0004 -0.18346E+0004  0.74109E-0010  0.95420E-0009 -0.63601E-0009
  0.46667E+0004 -0.22231E+0004  0.76579E-0009  0.86381E-0009  0.27714E-0009
  0.47242E+0004 -0.22207E+0004  0.57775E-0009  0.86328E-0009  0.85462E-0010
  0.48333E+0004 -0.22161E+0004  0.59339E-0010  0.80482E-0009 -0.40733E-0009
  0.49424E+0004 -0.22115E+0004 -0.67325E-0009  0.67885E-0009 -0.10904E-0008
  0.50000E+0004 -0.22091E+0004 -0.11357E-0008  0.58916E-0009 -0.15266E-0008
  0.46667E+0004 -0.21560E+0004  0.68962E-0009  0.90173E-0009  0.14682E-0009
  0.47242E+0004 -0.21534E+0004  0.46794E-0009  0.88488E-0009 -0.68686E-0010
  0.48333E+0004 -0.21484E+0004 -0.12215E-0009  0.79140E-0009 -0.61384E-0009
  0.49424E+0004 -0.21434E+0004 -0.92706E-0009  0.62840E-0009 -0.13524E-0008
  0.50000E+0004 -0.21408E+0004 -0.14226E-0008  0.51966E-0009 -0.18150E-0008
  0.46667E+0004 -0.20289E+0004  0.49864E-0009  0.94906E-0009 -0.12847E-0009
  0.47242E+0004 -0.20258E+0004  0.21011E-0009  0.89888E-0009 -0.39108E-0009
  0.48333E+0004 -0.20201E+0004 -0.51397E-0009  0.73580E-0009 -0.10334E-0008
  0.49424E+0004 -0.20144E+0004 -0.14402E-0008  0.50104E-0009 -0.18635E-0008
  0.50000E+0004 -0.20114E+0004 -0.19837E-0008  0.35604E-0009 -0.23629E-0008
  0.46667E+0004 -0.19017E+0004  0.23876E-0009  0.96169E-0009 -0.44846E-0009
  0.47242E+0004 -0.18983E+0004 -0.11701E-0009  0.87531E-0009 -0.75726E-0009
  0.48333E+0004 -0.18918E+0004 -0.96324E-0009  0.63917E-0009 -0.14848E-0008
  0.49424E+0004 -0.18854E+0004 -0.19794E-0008  0.33171E-0009 -0.23770E-0008
  0.50000E+0004 -0.18819E+0004 -0.25460E-0008  0.15092E-0009 -0.28896E-0008
  0.46667E+0004 -0.18346E+0004  0.74109E-0010  0.95420E-0009 -0.63601E-0009
  0.47242E+0004 -0.18310E+0004 -0.31517E-0009  0.84777E-0009 -0.96682E-0009
  0.48333E+0004 -0.18242E+0004 -0.12167E-0008  0.57192E-0009 -0.17299E-0008
  0.49424E+0004 -0.18173E+0004 -0.22637E-0008  0.22560E-0009 -0.26379E-0008
  0.50000E+0004 -0.18137E+0004 -0.28308E-0008  0.25935E-0010 -0.31455E-0008
  0.50000E+0004 -0.22091E+0004 -0.11357E-0008  0.58916E-0009 -0.15266E-0008
  0.50576E+0004 -0.22064E+0004 -0.16372E-0008  0.48805E-0009 -0.20079E-0008
  0.51667E+0004 -0.22012E+0004 -0.26315E-0008  0.27720E-0009 -0.29978E-0008
  0.52758E+0004 -0.21960E+0004 -0.35493E-0008  0.65130E-0010 -0.39761E-0008
  0.53333E+0004 -0.21933E+0004 -0.39400E-0008 -0.37364E-0010 -0.44301E-0008
  0.50000E+0004 -0.21408E+0004 -0.14226E-0008  0.51966E-0009 -0.18150E-0008
  0.50576E+0004 -0.21379E+0004 -0.19502E-0008  0.40033E-0009 -0.23175E-0008
  0.51667E+0004 -0.21322E+0004 -0.29638E-0008  0.15961E-0009 -0.33227E-0008
  0.52758E+0004 -0.21266E+0004 -0.38463E-0008 -0.74590E-0010 -0.42668E-0008
  0.53333E+0004 -0.21236E+0004 -0.41920E-0008 -0.18496E-0009 -0.46769E-0008
  0.50000E+0004 -0.20114E+0004 -0.19837E-0008  0.35604E-0009 -0.23629E-0008
  0.50576E+0004 -0.20080E+0004 -0.25414E-0008  0.20219E-0009 -0.28877E-0008
  0.51667E+0004 -0.20015E+0004 -0.35438E-0008 -0.94413E-0010 -0.38759E-0008
  0.52758E+0004 -0.19950E+0004 -0.43036E-0008 -0.36953E-0009 -0.46972E-0008
  0.53333E+0004 -0.19916E+0004 -0.45352E-0008 -0.49431E-0009 -0.49919E-0008
  0.50000E+0004 -0.18819E+0004 -0.25460E-0008  0.15092E-0009 -0.28896E-0008
  0.50576E+0004 -0.18781E+0004 -0.31039E-0008 -0.36595E-0010 -0.34077E-0008
  0.51667E+0004 -0.18707E+0004 -0.40282E-0008 -0.38630E-0009 -0.43114E-0008
  0.52758E+0004 -0.18634E+0004 -0.45958E-0008 -0.69902E-0009 -0.49339E-0008
  0.53333E+0004 -0.18595E+0004 -0.46808E-0008 -0.83651E-0009 -0.50740E-0008
  0.50000E+0004 -0.18137E+0004 -0.28308E-0008  0.25935E-0010 -0.31455E-0008
  0.50576E+0004 -0.18096E+0004 -0.33757E-0008 -0.17923E-0009 -0.36463E-0008
  0.51667E+0004 -0.18018E+0004 -0.42320E-0008 -0.55635E-0009 -0.44755E-0008
  0.52758E+0004 -0.17940E+0004 -0.46735E-0008 -0.88790E-0009 -0.49628E-0008
  0.53333E+0004 -0.17899E+0004 -0.46713E-0008 -0.10314E-0008 -0.50075E-0008
  0.53333E+0004 -0.21933E+0004 -0.39400E-0008 -0.37364E-0010 -0.44301E-0008
  0.53909E+0004 -0.21913E+0004 -0.42276E-0008 -0.12953E-0009 -0.48010E-0008
  0.55000E+0004 -0.21877E+0004 -0.44063E-0008 -0.26511E-0009 -0.51868E-0008
  0.56091E+0004 -0.21840E+0004 -0.39952E-0008 -0.34769E-0009 -0.50155E-0008
  0.56667E+0004 -0.21821E+0004 -0.35153E-0008 -0.36925E-0009 -0.46588E-0008
  0.53333E+0004 -0.21236E+0004 -0.41920E-0008 -0.18496E-0009 -0.46769E-0008
  0.53909E+0004 -0.21215E+0004 -0.44165E-0008 -0.28236E-0009 -0.49851E-0008
  0.55000E+0004 -0.21175E+0004 -0.44283E-0008 -0.42099E-0009 -0.51983E-0008
  0.56091E+0004 -0.21136E+0004 -0.38047E-0008 -0.49952E-0009 -0.47942E-0008
  0.56667E+0004 -0.21115E+0004 -0.32043E-0008 -0.51701E-0009 -0.42981E-0008
  0.53333E+0004 -0.19916E+0004 -0.45352E-0008 -0.49431E-0009 -0.49919E-0008
  0.53909E+0004 -0.19892E+0004 -0.46146E-0008 -0.60112E-0009 -0.51504E-0008
  0.55000E+0004 -0.19846E+0004 -0.42776E-0008 -0.74489E-0009 -0.49890E-0008
  0.56091E+0004 -0.19800E+0004 -0.32516E-0008 -0.81539E-0009 -0.41228E-0008
  0.56667E+0004 -0.19776E+0004 -0.24397E-0008 -0.82503E-0009 -0.33667E-0008
  0.53333E+0004 -0.18595E+0004 -0.46808E-0008 -0.83651E-0009 -0.50740E-0008
  0.53909E+0004 -0.18568E+0004 -0.45895E-0008 -0.95104E-0009 -0.50488E-0008
  0.55000E+0004 -0.18517E+0004 -0.38823E-0008 -0.10975E-0008 -0.44689E-0008
  0.56091E+0004 -0.18465E+0004 -0.24785E-0008 -0.11581E-0008 -0.31384E-0008
  0.56667E+0004 -0.18438E+0004 -0.14901E-0008 -0.11591E-0008 -0.21430E-0008
  0.53333E+0004 -0.17899E+0004 -0.46713E-0008 -0.10314E-0008 -0.50075E-0008
  0.53909E+0004 -0.17870E+0004 -0.44837E-0008 -0.11492E-0008 -0.48744E-0008
  0.55000E+0004 -0.17815E+0004 -0.35810E-0008 -0.12951E-0008 -0.40645E-0008
  0.56091E+0004 -0.17761E+0004 -0.19965E-0008 -0.13479E-0008 -0.24995E-0008
  0.56667E+0004 -0.17732E+0004 -0.93295E-0009 -0.13426E-0008 -0.13929E-0008
  0.56667E+0004 -0.21821E+0004 -0.35153E-0008 -0.36925E-0009 -0.46588E-0008
  0.57242E+0004 -0.21801E+0004 -0.28558E-0008 -0.37944E-0009 -0.41091E-0008
  0.58333E+0004 -0.21763E+0004 -0.11558E-0008 -0.37396E-0009 -0.25465E-0008
  0.59424E+0004 -0.21724E+0004  0.98450E-0009 -0.35826E-0009 -0.40218E-0009
  0.60000E+0004 -0.21704E+0004  0.22083E-0008 -0.35624E-0009  0.89836E-0009
  0.56667E+0004 -0.21115E+0004 -0.32043E-0008 -0.51701E-0009 -0.42981E-0008
  0.57242E+0004 -0.21093E+0004 -0.24257E-0008 -0.52225E-0009 -0.36041E-0008
  0.58333E+0004 -0.21051E+0004 -0.52694E-0009 -0.50730E-0009 -0.17764E-0008
  0.59424E+0004 -0.21010E+0004  0.17406E-0008 -0.48422E-0009  0.58311E-0009
  0.60000E+0004 -0.20988E+0004  0.29897E-0008 -0.48033E-0009  0.19618E-0008
  0.56667E+0004 -0.19776E+0004 -0.24397E-0008 -0.82503E-0009 -0.33667E-0008
  0.57242E+0004 -0.19751E+0004 -0.14652E-0008 -0.82048E-0009 -0.24161E-0008
  0.58333E+0004 -0.19703E+0004  0.71850E-0009 -0.78625E-0009 -0.15564E-0009
  0.59424E+0004 -0.19655E+0004  0.30956E-0008 -0.74601E-0009  0.24932E-0008
  0.60000E+0004 -0.19630E+0004  0.43122E-0008 -0.73575E-0009  0.39404E-0008
  0.56667E+0004 -0.18438E+0004 -0.14901E-0008 -0.11591E-0008 -0.21430E-0008
  0.57242E+0004 -0.18409E+0004 -0.36954E-0009 -0.11437E-0008 -0.97274E-0009
  0.58333E+0004 -0.18355E+0004  0.19659E-0008 -0.10874E-0008  0.16034E-0008
  0.59424E+0004 -0.18301E+0004  0.42829E-0008 -0.10245E-0008  0.43701E-0008
  0.60000E+0004 -0.18272E+0004  0.53707E-0008 -0.10033E-0008  0.57793E-0008
  0.56667E+0004 -0.17732E+0004 -0.93295E-0009 -0.13426E-0008 -0.13929E-0008
  0.57242E+0004 -0.17701E+0004  0.24157E-0009 -0.13195E-0008 -0.12857E-0009
  0.58333E+0004 -0.17644E+0004  0.26016E-0008 -0.12467E-0008  0.25551E-0008
  0.59424E+0004 -0.17586E+0004  0.48231E-0008 -0.11656E-0008  0.53071E-0008
  0.60000E+0004 -0.17556E+0004  0.58098E-0008 -0.11346E-0008  0.66516E-0008
  0.60000E+0004 -0.21704E+0004  0.22083E-0008 -0.35624E-0009  0.89836E-0009
  0.60576E+0004 -0.21672E+0004  0.34550E-0008 -0.36423E-0009  0.22832E-0008
  0.61667E+0004 -0.21611E+0004  0.56714E-0008 -0.42154E-0009  0.49330E-0008
  0.62758E+0004 -0.21549E+0004  0.74303E-0008 -0.54818E-0009  0.73382E-0008
  0.63333E+0004 -0.21517E+0004  0.80803E-0008 -0.64869E-0009  0.84035E-0008
  0.60000E+0004 -0.20988E+0004  0.29897E-0008 -0.48033E-0009  0.19618E-0008
  0.60576E+0004 -0.20953E+0004  0.42277E-0008 -0.48809E-0009  0.33945E-0008
  0.61667E+0004 -0.20886E+0004  0.63237E-0008 -0.54986E-0009  0.60308E-0008
  0.62758E+0004 -0.20820E+0004  0.78306E-0008 -0.68627E-0009  0.82774E-0008
  0.63333E+0004 -0.20784E+0004  0.83029E-0008 -0.79355E-0009  0.92031E-0008
  0.60000E+0004 -0.19630E+0004  0.43122E-0008 -0.73575E-0009  0.39404E-0008
  0.60576E+0004 -0.19590E+0004  0.54484E-0008 -0.73931E-0009  0.53749E-0008
  0.61667E+0004 -0.19513E+0004  0.71582E-0008 -0.79914E-0009  0.78035E-0008
  0.62758E+0004 -0.19437E+0004  0.80610E-0008 -0.93894E-0009  0.95753E-0008
  0.63333E+0004 -0.19396E+0004  0.81533E-0008 -0.10487E-0008  0.10159E-0007
  0.60000E+0004 -0.18272E+0004  0.53707E-0008 -0.10033E-0008  0.57793E-0008
  0.60576E+0004 -0.18227E+0004  0.63093E-0008 -0.99646E-0009  0.71010E-0008
  0.61667E+0004 -0.18140E+0004  0.74745E-0008 -0.10372E-0008  0.91049E-0008
  0.62758E+0004 -0.18053E+0004  0.76797E-0008 -0.11557E-0008  0.10221E-0007
  0.63333E+0004 -0.18008E+0004  0.73815E-0008 -0.12515E-0008  0.10396E-0007
  0.60000E+0004 -0.17556E+0004  0.58098E-0008 -0.11346E-0008  0.66516E-0008
  0.60576E+0004 -0.17508E+0004  0.66132E-0008 -0.11176E-0008  0.78682E-0008
  0.61667E+0004 -0.17416E+0004  0.74486E-0008 -0.11381E-0008  0.95698E-0008
  0.62758E+0004 -0.17324E+0004  0.72768E-0008 -0.12335E-0008  0.10288E-0007
  0.63333E+0004 -0.17275E+0004  0.67854E-0008 -0.13150E-0008  0.10236E-0007
  0.63333E+0004 -0.21517E+0004  0.80803E-0008 -0.64869E-0009  0.84035E-0008
  0.63909E+0004 -0.21466E+0004  0.85064E-0008 -0.77491E-0009  0.93004E-0008
  0.65000E+0004 -0.21371E+0004  0.86011E-0008 -0.10762E-0008  0.10361E-0007
  0.66091E+0004 -0.21275E+0004  0.77744E-0008 -0.14409E-0008  0.10517E-0007
  0.66667E+0004 -0.21224E+0004  0.70090E-0008 -0.16493E-0008  0.10241E-0007
  0.63333E+0004 -0.20784E+0004  0.83029E-0008 -0.79355E-0009  0.92031E-0008
  0.63909E+0004 -0.20730E+0004  0.85227E-0008 -0.92719E-0009  0.99230E-0008
  0.65000E+0004 -0.20626E+0004  0.81930E-0008 -0.12409E-0008  0.10576E-0007
  0.66091E+0004 -0.20522E+0004  0.69601E-0008 -0.16117E-0008  0.10285E-0007
  0.66667E+0004 -0.20467E+0004  0.60138E-0008 -0.18189E-0008  0.97811E-0008
  0.63333E+0004 -0.19396E+0004  0.81533E-0008 -0.10487E-0008  0.10159E-0007
  0.63909E+0004 -0.19333E+0004  0.79607E-0008 -0.11842E-0008  0.10480E-0007
  0.65000E+0004 -0.19213E+0004  0.68619E-0008 -0.14936E-0008  0.10305E-0007
  0.66091E+0004 -0.19094E+0004  0.50054E-0008 -0.18431E-0008  0.92100E-0008
  0.66667E+0004 -0.19030E+0004  0.38366E-0008 -0.20290E-0008  0.83406E-0008
  0.63333E+0004 -0.18008E+0004  0.73815E-0008 -0.12515E-0008  0.10396E-0007
  0.63909E+0004 -0.17936E+0004  0.67994E-0008 -0.13693E-0008  0.10278E-0007
  0.65000E+0004 -0.17801E+0004  0.50788E-0008 -0.16310E-0008  0.92934E-0008
  0.66091E+0004 -0.17666E+0004  0.28780E-0008 -0.19102E-0008  0.75508E-0008
  0.66667E+0004 -0.17594E+0004  0.16768E-0008 -0.20476E-0008  0.64489E-0008
  0.63333E+0004 -0.17275E+0004  0.67854E-0008 -0.13150E-0008  0.10236E-0007
  0.63909E+0004 -0.17200E+0004  0.60250E-0008 -0.14159E-0008  0.98885E-0008
  0.65000E+0004 -0.17056E+0004  0.40676E-0008 -0.16373E-0008  0.85237E-0008
  0.66091E+0004 -0.16912E+0004  0.18180E-0008 -0.18649E-0008  0.65393E-0008
  0.66667E+0004 -0.16837E+0004  0.67875E-0009 -0.19698E-0008  0.53835E-0008
  0.66667E+0004 -0.21224E+0004  0.70090E-0008 -0.16493E-0008  0.10241E-0007
  0.67242E+0004 -0.21160E+0004  0.60420E-0008 -0.18650E-0008  0.97347E-0008
  0.68333E+0004 -0.21039E+0004  0.38537E-0008 -0.22623E-0008  0.82549E-0008
  0.69424E+0004 -0.20917E+0004  0.14957E-0008 -0.26077E-0008  0.63205E-0008
  0.70000E+0004 -0.20853E+0004  0.29801E-0009 -0.27543E-0008  0.52115E-0008
  0.66667E+0004 -0.20467E+0004  0.60138E-0008 -0.18189E-0008  0.97811E-0008
  0.67242E+0004 -0.20397E+0004  0.48975E-0008 -0.20294E-0008  0.90595E-0008
  0.68333E+0004 -0.20265E+0004  0.25564E-0008 -0.24029E-0008  0.72535E-0008
  0.69424E+0004 -0.20133E+0004  0.23624E-0009 -0.27046E-0008  0.51315E-0008
  0.70000E+0004 -0.20063E+0004 -0.86783E-0009 -0.28195E-0008  0.39832E-0008
  0.66667E+0004 -0.19030E+0004  0.38366E-0008 -0.20290E-0008  0.83406E-0008
  0.67242E+0004 -0.18950E+0004  0.25868E-0008 -0.22087E-0008  0.73070E-0008
  0.68333E+0004 -0.18798E+0004  0.29014E-0009 -0.24961E-0008  0.51316E-0008
  0.69424E+0004 -0.18646E+0004 -0.16121E-0008 -0.26751E-0008  0.29488E-0008
  0.70000E+0004 -0.18566E+0004 -0.23756E-0008 -0.27108E-0008  0.18813E-0008
  0.66667E+0004 -0.17594E+0004  0.16768E-0008 -0.20476E-0008  0.64489E-0008
  0.67242E+0004 -0.17504E+0004  0.50749E-0009 -0.21684E-0008  0.52666E-0008
  0.68333E+0004 -0.17332E+0004 -0.13304E-0008 -0.23199E-0008  0.30778E-0008
  0.69424E+0004 -0.17160E+0004 -0.24739E-0008 -0.23362E-0008  0.11821E-0008
  0.70000E+0004 -0.17069E+0004 -0.27794E-0008 -0.22778E-0008  0.34835E-0009
  0.66667E+0004 -0.16837E+0004  0.67875E-0009 -0.19698E-0008  0.53835E-0008
  0.67242E+0004 -0.16740E+0004 -0.36738E-0009 -0.20527E-0008  0.41987E-0008
  0.68333E+0004 -0.16558E+0004 -0.18330E-0008 -0.21228E-0008  0.21450E-0008
  0.69424E+0004 -0.16375E+0004 -0.25112E-0008 -0.20495E-0008  0.50862E-0009
  0.70000E+0004 -0.16279E+0004 -0.25778E-0008 -0.19428E-0008 -0.16893E-0009
  0.70000E+0004 -0.20853E+0004  0.29801E-0009 -0.27543E-0008  0.52115E-0008
  0.70576E+0004 -0.20781E+0004 -0.82627E-0009 -0.28706E-0008  0.40763E-0008
  0.71667E+0004 -0.20645E+0004 -0.26160E-0008 -0.29871E-0008  0.19945E-0008
  0.72758E+0004 -0.20508E+0004 -0.38963E-0008 -0.29526E-0008  0.11107E-0009
  0.73333E+0004 -0.20436E+0004 -0.43795E-0008 -0.28705E-0008 -0.78358E-0009
  0.70000E+0004 -0.20063E+0004 -0.86783E-0009 -0.28195E-0008  0.39832E-0008
  0.70576E+0004 -0.19985E+0004 -0.18550E-0008 -0.28980E-0008  0.28458E-0008
  0.71667E+0004 -0.19837E+0004 -0.33042E-0008 -0.29279E-0008  0.84618E-0009
  0.72758E+0004 -0.19689E+0004 -0.42161E-0008 -0.27921E-0008 -0.88568E-0009
  0.73333E+0004 -0.19611E+0004 -0.45247E-0008 -0.26525E-0008 -0.16893E-0008
  0.70000E+0004 -0.18566E+0004 -0.23756E-0008 -0.27108E-0008  0.18813E-0008
  0.70576E+0004 -0.18476E+0004 -0.29635E-0008 -0.26996E-0008  0.88701E-0009
  0.71667E+0004 -0.18306E+0004 -0.36070E-0008 -0.25395E-0008 -0.72988E-0009
  0.72758E+0004 -0.18135E+0004 -0.38177E-0008 -0.22004E-0008 -0.20331E-0008
  0.73333E+0004 -0.18045E+0004 -0.38536E-0008 -0.19536E-0008 -0.26226E-0008
  0.70000E+0004 -0.17069E+0004 -0.27794E-0008 -0.22778E-0008  0.34835E-0009
  0.70576E+0004 -0.16967E+0004 -0.29057E-0008 -0.21673E-0008 -0.37997E-0009
  0.71667E+0004 -0.16775E+0004 -0.28038E-0008 -0.18179E-0008 -0.14916E-0008
  0.72758E+0004 -0.16582E+0004 -0.25875E-0008 -0.13045E-0008 -0.23793E-0008
  0.73333E+0004 -0.16480E+0004 -0.25557E-0008 -0.97816E-0009 -0.28009E-0008
  0.70000E+0004 -0.16279E+0004 -0.25778E-0008 -0.19428E-0008 -0.16893E-0009
  0.70576E+0004 -0.16171E+0004 -0.24917E-0008 -0.17834E-0008 -0.74288E-0009
  0.71667E+0004 -0.15967E+0004 -0.21304E-0008 -0.13496E-0008 -0.16156E-0008
  0.72758E+0004 -0.15762E+0004 -0.18903E-0008 -0.77097E-0009 -0.23641E-0008
  0.73333E+0004 -0.15655E+0004 -0.19380E-0008 -0.42179E-0009 -0.27492E-0008
  0.73333E+0004 -0.20436E+0004 -0.43795E-0008 -0.28705E-0008 -0.78358E-0009
  0.73909E+0004 -0.20358E+0004 -0.47583E-0008 -0.27453E-0008 -0.16180E-0008
  0.75000E+0004 -0.20208E+0004 -0.52799E-0008 -0.23948E-0008 -0.30269E-0008
  0.76091E+0004 -0.20059E+0004 -0.57177E-0008 -0.19220E-0008 -0.42306E-0008
  0.76667E+0004 -0.19980E+0004 -0.59704E-0008 -0.16336E-0008 -0.47805E-0008
  0.73333E+0004 -0.19611E+0004 -0.45247E-0008 -0.26525E-0008 -0.16893E-0008
  0.73909E+0004 -0.19525E+0004 -0.47539E-0008 -0.24677E-0008 -0.24297E-0008
  0.75000E+0004 -0.19363E+0004 -0.50914E-0008 -0.20051E-0008 -0.36638E-0008
  0.76091E+0004 -0.19201E+0004 -0.54771E-0008 -0.14292E-0008 -0.46851E-0008
  0.76667E+0004 -0.19115E+0004 -0.57412E-0008 -0.10930E-0008 -0.51238E-0008
  0.73333E+0004 -0.18045E+0004 -0.38536E-0008 -0.19536E-0008 -0.26226E-0008
  0.73909E+0004 -0.17947E+0004 -0.38893E-0008 -0.16630E-0008 -0.31592E-0008
  0.75000E+0004 -0.17760E+0004 -0.40988E-0008 -0.10198E-0008 -0.40390E-0008
  0.76091E+0004 -0.17574E+0004 -0.45930E-0008 -0.30445E-0009 -0.46890E-0008
  0.76667E+0004 -0.17475E+0004 -0.49543E-0008  0.83264E-0010 -0.48924E-0008
  0.73333E+0004 -0.16480E+0004 -0.25557E-0008 -0.97816E-0009 -0.28009E-0008
  0.73909E+0004 -0.16369E+0004 -0.26263E-0008 -0.61826E-0009 -0.31955E-0008
  0.75000E+0004 -0.16158E+0004 -0.31243E-0008  0.11267E-0009 -0.38407E-0008
  0.76091E+0004 -0.15947E+0004 -0.40173E-0008  0.84927E-0009 -0.41999E-0008
  0.76667E+0004 -0.15835E+0004 -0.45510E-0008  0.12183E-0008 -0.41920E-0008
  0.73333E+0004 -0.15655E+0004 -0.19380E-0008 -0.42179E-0009 -0.27492E-0008
  0.73909E+0004 -0.15536E+0004 -0.21394E-0008 -0.47916E-0010 -0.31223E-0008
  0.75000E+0004 -0.15312E+0004 -0.29579E-0008  0.67843E-0009 -0.37306E-0008
  0.76091E+0004 -0.15089E+0004 -0.41396E-0008  0.13678E-0008 -0.39953E-0008
  0.76667E+0004 -0.14970E+0004 -0.47665E-0008  0.16944E-0008 -0.38989E-0008
  0.76667E+0004 -0.19980E+0004 -0.59704E-0008 -0.16336E-0008 -0.47805E-0008
  0.77242E+0004 -0.19892E+0004 -0.62562E-0008 -0.13225E-0008 -0.52677E-0008
  0.78333E+0004 -0.19726E+0004 -0.68833E-0008 -0.69963E-0009 -0.59403E-0008
  0.79424E+0004 -0.19560E+0004 -0.75346E-0008 -0.72750E-0010 -0.61748E-0008
  0.80000E+0004 -0.19472E+0004 -0.78228E-0008  0.24584E-0009 -0.60725E-0008
  0.76667E+0004 -0.19115E+0004 -0.57412E-0008 -0.10930E-0008 -0.51238E-0008
  0.77242E+0004 -0.19020E+0004 -0.60483E-0008 -0.73819E-0009 -0.54764E-0008
  0.78333E+0004 -0.18839E+0004 -0.66992E-0008 -0.53244E-0010 -0.58160E-0008
  0.79424E+0004 -0.18658E+0004 -0.72730E-0008  0.60608E-0009 -0.56004E-0008
  0.80000E+0004 -0.18563E+0004 -0.74554E-0008  0.92876E-0009 -0.52189E-0008
  0.76667E+0004 -0.17475E+0004 -0.49543E-0008  0.83264E-0010 -0.48924E-0008
  0.77242E+0004 -0.17366E+0004 -0.53464E-0008  0.47484E-0009 -0.49614E-0008
  0.78333E+0004 -0.17158E+0004 -0.60259E-0008  0.11757E-0008 -0.46198E-0008
  0.79424E+0004 -0.16950E+0004 -0.63308E-0008  0.17821E-0008 -0.35624E-0008
  0.80000E+0004 -0.16840E+0004 -0.62323E-0008  0.20501E-0008 -0.27105E-0008
  0.76667E+0004 -0.15835E+0004 -0.45510E-0008  0.12183E-0008 -0.41920E-0008
  0.77242E+0004 -0.15711E+0004 -0.50528E-0008  0.15705E-0008 -0.40001E-0008
  0.78333E+0004 -0.15476E+0004 -0.56760E-0008  0.21385E-0008 -0.30493E-0008
  0.79424E+0004 -0.15241E+0004 -0.55513E-0008  0.25474E-0008 -0.13430E-0008
  0.80000E+0004 -0.15117E+0004 -0.51076E-0008  0.26903E-0008 -0.20238E-0009
  0.76667E+0004 -0.14970E+0004 -0.47665E-0008  0.16944E-0008 -0.38989E-0008
  0.77242E+0004 -0.14839E+0004 -0.53081E-0008  0.19924E-0008 -0.35948E-0008
  0.78333E+0004 -0.14589E+0004 -0.58295E-0008  0.24298E-0008 -0.23904E-0008
  0.79424E+0004 -0.14339E+0004 -0.54099E-0008  0.26836E-0008 -0.46327E-0009
  0.80000E+0004 -0.14208E+0004 -0.47709E-0008  0.27396E-0008  0.73824E-0009
  0.80000E+0004 -0.19472E+0004 -0.78228E-0008  0.24584E-0009 -0.60725E-0008
  0.80576E+0004 -0.19378E+0004 -0.80290E-0008  0.55569E-0009 -0.57952E-0008
  0.81667E+0004 -0.19199E+0004 -0.80703E-0008  0.10854E-0008 -0.47612E-0008
  0.82758E+0004 -0.19021E+0004 -0.75082E-0008  0.15255E-0008 -0.31274E-0008
  0.83333E+0004 -0.18926E+0004 -0.69397E-0008  0.17162E-0008 -0.20814E-0008
  0.80000E+0004 -0.18563E+0004 -0.74554E-0008  0.92876E-0009 -0.52189E-0008
  0.80576E+0004 -0.18461E+0004 -0.75007E-0008  0.12345E-0008 -0.46388E-0008
  0.81667E+0004 -0.18267E+0004 -0.71019E-0008  0.17319E-0008 -0.30298E-0008
  0.82758E+0004 -0.18073E+0004 -0.59746E-0008  0.21127E-0008 -0.91576E-0009
  0.83333E+0004 -0.17970E+0004 -0.50933E-0008  0.22626E-0008  0.30210E-0009
  0.80000E+0004 -0.16840E+0004 -0.62323E-0008  0.20501E-0008 -0.27105E-0008
  0.80576E+0004 -0.16722E+0004 -0.59049E-0008  0.22844E-0008 -0.16706E-0008
  0.81667E+0004 -0.16499E+0004 -0.46332E-0008  0.26075E-0008  0.64104E-0009
  0.82758E+0004 -0.16276E+0004 -0.25959E-0008  0.27802E-0008  0.30519E-0008
  0.83333E+0004 -0.16158E+0004 -0.13060E-0008  0.28139E-0008  0.42003E-0008
  0.80000E+0004 -0.15117E+0004 -0.51076E-0008  0.26903E-0008 -0.20238E-0009
  0.80576E+0004 -0.14984E+0004 -0.43914E-0008  0.27868E-0008  0.10435E-0008
  0.81667E+0004 -0.14731E+0004 -0.24029E-0008  0.28320E-0008  0.33981E-0008
  0.82758E+0004 -0.14479E+0004  0.91397E-0010  0.27267E-0008  0.52761E-0008
  0.83333E+0004 -0.14346E+0004  0.14366E-0008  0.26222E-0008  0.58969E-0008
  0.80000E+0004 -0.14208E+0004 -0.47709E-0008  0.27396E-0008  0.73824E-0009
  0.80576E+0004 -0.14066E+0004 -0.38612E-0008  0.27469E-0008  0.19828E-0008
  0.81667E+0004 -0.13799E+0004 -0.15922E-0008  0.26298E-0008  0.41248E-0008
  0.82758E+0004 -0.13531E+0004  0.95714E-0009  0.23834E-0008  0.54981E-0008
  0.83333E+0004 -0.13390E+0004  0.22122E-0008  0.22156E-0008  0.57504E-0008
  0.83333E+0004 -0.18926E+0004 -0.69397E-0008  0.17162E-0008 -0.20814E-0008
  0.83909E+0004 -0.18855E+0004 -0.62305E-0008  0.18668E-0008 -0.10134E-0008
  0.85000E+0004 -0.18718E+0004 -0.44922E-0008  0.20776E-0008  0.10381E-0008
  0.86091E+0004 -0.18582E+0004 -0.24055E-0008  0.22048E-0008  0.28717E-0008
  0.86667E+0004 -0.18510E+0004 -0.12557E-0008  0.22425E-0008  0.36461E-0008
  0.83333E+0004 -0.17970E+0004 -0.50933E-0008  0.22626E-0008  0.30210E-0009
  0.83909E+0004 -0.17892E+0004 -0.40943E-0008  0.23708E-0008  0.14654E-0008
  0.85000E+0004 -0.17744E+0004 -0.18966E-0008  0.24962E-0008  0.34749E-0008
  0.86091E+0004 -0.17596E+0004  0.45501E-0009  0.25369E-0008  0.49635E-0008
  0.86667E+0004 -0.17518E+0004  0.16445E-0008  0.25311E-0008  0.54430E-0008
  0.83333E+0004 -0.16158E+0004 -0.13060E-0008  0.28139E-0008  0.42003E-0008
  0.83909E+0004 -0.16068E+0004  0.76679E-0011  0.28141E-0008  0.51428E-0008
  0.85000E+0004 -0.15898E+0004  0.24747E-0008  0.27464E-0008  0.63008E-0008
  0.86091E+0004 -0.15728E+0004  0.45849E-0008  0.26200E-0008  0.64505E-0008
  0.86667E+0004 -0.15638E+0004  0.54371E-0008  0.25411E-0008  0.60862E-0008
  0.83333E+0004 -0.14346E+0004  0.14366E-0008  0.26222E-0008  0.58969E-0008
  0.83909E+0004 -0.14244E+0004  0.26732E-0008  0.25069E-0008  0.61995E-0008
  0.85000E+0004 -0.14051E+0004  0.45713E-0008  0.22561E-0008  0.58338E-0008
  0.86091E+0004 -0.13859E+0004  0.55975E-0008  0.19993E-0008  0.42290E-0008
  0.86667E+0004 -0.13757E+0004  0.57159E-0008  0.18746E-0008  0.29305E-0008
  0.83333E+0004 -0.13390E+0004  0.22122E-0008  0.22156E-0008  0.57504E-0008
  0.83909E+0004 -0.13282E+0004  0.32863E-0008  0.20553E-0008  0.56508E-0008
  0.85000E+0004 -0.13077E+0004  0.46723E-0008  0.17461E-0008  0.44463E-0008
  0.86091E+0004 -0.12873E+0004  0.49817E-0008  0.14650E-0008  0.20010E-0008
  0.86667E+0004 -0.12765E+0004  0.46741E-0008  0.13368E-0008  0.29804E-0009
  0.86667E+0004 -0.18510E+0004 -0.12557E-0008  0.22425E-0008  0.36461E-0008
  0.87242E+0004 -0.18465E+0004 -0.20230E-0009  0.22547E-0008  0.41993E-0008
  0.88333E+0004 -0.18379E+0004  0.16054E-0008  0.22464E-0008  0.47172E-0008
  0.89424E+0004 -0.18293E+0004  0.30062E-0008  0.22117E-0008  0.44972E-0008
  0.90000E+0004 -0.18247E+0004  0.35318E-0008  0.21890E-0008  0.40836E-0008
  0.86667E+0004 -0.17518E+0004  0.16445E-0008  0.25311E-0008  0.54430E-0008
  0.87242E+0004 -0.17469E+0004  0.26681E-0008  0.25069E-0008  0.56575E-0008
  0.88333E+0004 -0.17375E+0004  0.42481E-0008  0.24414E-0008  0.54277E-0008
  0.89424E+0004 -0.17282E+0004  0.52293E-0008  0.23657E-0008  0.44030E-0008
  0.90000E+0004 -0.17232E+0004  0.54787E-0008  0.23286E-0008  0.35794E-0008
  0.86667E+0004 -0.15638E+0004  0.54371E-0008  0.25411E-0008  0.60862E-0008
  0.87242E+0004 -0.15581E+0004  0.60371E-0008  0.24658E-0008  0.54661E-0008
  0.88333E+0004 -0.15473E+0004  0.65556E-0008  0.23341E-0008  0.36417E-0008
  0.89424E+0004 -0.15366E+0004  0.62553E-0008  0.22302E-0008  0.11550E-0008
  0.90000E+0004 -0.15309E+0004  0.57970E-0008  0.21919E-0008 -0.32972E-0009
  0.86667E+0004 -0.13757E+0004  0.57159E-0008  0.18746E-0008  0.29305E-0008
  0.87242E+0004 -0.13693E+0004  0.55719E-0008  0.17809E-0008  0.14757E-0008
  0.88333E+0004 -0.13571E+0004  0.45920E-0008  0.16497E-0008 -0.17448E-0008
  0.89424E+0004 -0.13450E+0004  0.28276E-0008  0.15844E-0008 -0.52873E-0008
  0.90000E+0004 -0.13385E+0004  0.16657E-0008  0.15781E-0008 -0.71680E-0008
  0.86667E+0004 -0.12765E+0004  0.46741E-0008  0.13368E-0008  0.29804E-0009
  0.87242E+0004 -0.12697E+0004  0.41211E-0008  0.12550E-0008 -0.15003E-0008
  0.88333E+0004 -0.12568E+0004  0.23889E-0008  0.11596E-0008 -0.52423E-0008
  0.89424E+0004 -0.12439E+0004 -0.24739E-0010  0.11422E-0008 -0.91104E-0008
  0.90000E+0004 -0.12371E+0004 -0.14659E-0008  0.11632E-0008 -0.11083E-0007
  0.90000E+0004 -0.18247E+0004  0.35318E-0008  0.21890E-0008  0.40836E-0008
  0.90576E+0004 -0.18203E+0004  0.38918E-0008  0.21635E-0008  0.34800E-0008
  0.91667E+0004 -0.18119E+0004  0.41243E-0008  0.21208E-0008  0.18840E-0008
  0.92758E+0004 -0.18035E+0004  0.38015E-0008  0.20881E-0008 -0.17048E-0009
  0.93333E+0004 -0.17990E+0004  0.34416E-0008  0.20775E-0008 -0.13746E-0008
  0.90000E+0004 -0.17232E+0004  0.54787E-0008  0.23286E-0008  0.35794E-0008
  0.90576E+0004 -0.17184E+0004  0.55379E-0008  0.22935E-0008  0.25906E-0008
  0.91667E+0004 -0.17093E+0004  0.51778E-0008  0.22450E-0008  0.38114E-0009
  0.92758E+0004 -0.17002E+0004  0.42925E-0008  0.22202E-0008 -0.20959E-0008
  0.93333E+0004 -0.16953E+0004  0.36704E-0008  0.22186E-0008 -0.34352E-0008
  0.90000E+0004 -0.15309E+0004  0.57970E-0008  0.21919E-0008 -0.32972E-0009
  0.90576E+0004 -0.15254E+0004  0.51594E-0008  0.21648E-0008 -0.18817E-0008
  0.91667E+0004 -0.15148E+0004  0.35775E-0008  0.21486E-0008 -0.48561E-0008
  0.92758E+0004 -0.15043E+0004  0.16982E-0008  0.21723E-0008 -0.76829E-0008
  0.93333E+0004 -0.14988E+0004  0.67082E-0009  0.21985E-0008 -0.90461E-0008
  0.90000E+0004 -0.13385E+0004  0.16657E-0008  0.15781E-0008 -0.71680E-0008
  0.90576E+0004 -0.13323E+0004  0.40233E-0009  0.15895E-0008 -0.89939E-0008
  0.91667E+0004 -0.13204E+0004 -0.21184E-0008  0.16551E-0008 -0.12180E-0007
  0.92758E+0004 -0.13085E+0004 -0.45581E-0008  0.17633E-0008 -0.14836E-0007
  0.93333E+0004 -0.13022E+0004 -0.57241E-0008  0.18312E-0008 -0.15978E-0007
  0.90000E+0004 -0.12371E+0004 -0.14659E-0008  0.11632E-0008 -0.11083E-0007
  0.90576E+0004 -0.12304E+0004 -0.29529E-0008  0.12023E-0008 -0.12941E-0007
  0.91667E+0004 -0.12178E+0004 -0.57390E-0008  0.13176E-0008 -0.16048E-0007
  0.92758E+0004 -0.12052E+0004 -0.82253E-0008  0.14672E-0008 -0.18448E-0007
  0.93333E+0004 -0.11985E+0004 -0.93303E-0008  0.15527E-0008 -0.19391E-0007
  0.93333E+0004 -0.17990E+0004  0.34416E-0008  0.20775E-0008 -0.13746E-0008
  0.93909E+0004 -0.17963E+0004  0.29620E-0008  0.20671E-0008 -0.26032E-0008
  0.95000E+0004 -0.17912E+0004  0.18606E-0008  0.20604E-0008 -0.49711E-0008
  0.96091E+0004 -0.17861E+0004  0.62093E-0009  0.20635E-0008 -0.72971E-0008
  0.96667E+0004 -0.17834E+0004 -0.40446E-0010  0.20660E-0008 -0.84692E-0008
  0.93333E+0004 -0.16953E+0004  0.36704E-0008  0.22186E-0008 -0.34352E-0008
  0.93909E+0004 -0.16924E+0004  0.29812E-0008  0.22201E-0008 -0.47255E-0008
  0.95000E+0004 -0.16869E+0004  0.15846E-0008  0.22379E-0008 -0.70627E-0008
  0.96091E+0004 -0.16813E+0004  0.19447E-0009  0.22646E-0008 -0.91874E-0008
  0.96667E+0004 -0.16784E+0004 -0.48902E-0009  0.22795E-0008 -0.10200E-0007
  0.93333E+0004 -0.14988E+0004  0.67082E-0009  0.21985E-0008 -0.90461E-0008
  0.93909E+0004 -0.14954E+0004 -0.28076E-0009  0.22328E-0008 -0.10226E-0007
  0.95000E+0004 -0.14890E+0004 -0.19309E-0008  0.23066E-0008 -0.12124E-0007
  0.96091E+0004 -0.14826E+0004 -0.32627E-0008  0.23768E-0008 -0.13555E-0007
  0.96667E+0004 -0.14793E+0004 -0.38049E-0008  0.24067E-0008 -0.14129E-0007
  0.93333E+0004 -0.13022E+0004 -0.57241E-0008  0.18312E-0008 -0.15978E-0007
  0.93909E+0004 -0.12984E+0004 -0.66757E-0008  0.19073E-0008 -0.16838E-0007
  0.95000E+0004 -0.12912E+0004 -0.80720E-0008  0.20454E-0008 -0.17957E-0007
  0.96091E+0004 -0.12840E+0004 -0.88541E-0008  0.21572E-0008 -0.18416E-0007
  0.96667E+0004 -0.12801E+0004 -0.90093E-0008  0.21993E-0008 -0.18417E-0007
  0.93333E+0004 -0.11985E+0004 -0.93303E-0008  0.15527E-0008 -0.19391E-0007
  0.93909E+0004 -0.11945E+0004 -0.10171E-0007  0.16432E-0008 -0.20020E-0007
  0.95000E+0004 -0.11868E+0004 -0.11231E-0007  0.18002E-0008 -0.20610E-0007
  0.96091E+0004 -0.11792E+0004 -0.11543E-0007  0.19173E-0008 -0.20438E-0007
  0.96667E+0004 -0.11751E+0004 -0.11407E-0007  0.19605E-0008 -0.20075E-0007
  0.96667E+0004 -0.17834E+0004 -0.40446E-0010  0.20660E-0008 -0.84692E-0008
  0.97242E+0004 -0.17858E+0004 -0.68037E-0009  0.20583E-0008 -0.95168E-0008
  0.98333E+0004 -0.17903E+0004 -0.17977E-0008  0.20396E-0008 -0.11387E-0007
  0.99424E+0004 -0.17948E+0004 -0.27430E-0008  0.20090E-0008 -0.13097E-0007
  0.10000E+0005 -0.17972E+0004 -0.31596E-0008  0.19848E-0008 -0.13933E-0007
  0.96667E+0004 -0.16784E+0004 -0.48902E-0009  0.22795E-0008 -0.10200E-0007
  0.97242E+0004 -0.16810E+0004 -0.10731E-0008  0.22827E-0008 -0.11046E-0007
  0.98333E+0004 -0.16859E+0004 -0.20209E-0008  0.22753E-0008 -0.12502E-0007
  0.99424E+0004 -0.16908E+0004 -0.27308E-0008  0.22428E-0008 -0.13772E-0007
  0.10000E+0005 -0.16934E+0004 -0.30056E-0008  0.22133E-0008 -0.14378E-0007
  0.96667E+0004 -0.14793E+0004 -0.38049E-0008  0.24067E-0008 -0.14129E-0007
  0.97242E+0004 -0.14822E+0004 -0.40839E-0008  0.24291E-0008 -0.14455E-0007
  0.98333E+0004 -0.14879E+0004 -0.43444E-0008  0.24408E-0008 -0.14884E-0007
  0.99424E+0004 -0.14935E+0004 -0.42683E-0008  0.24030E-0008 -0.15104E-0007
  0.10000E+0005 -0.14965E+0004 -0.41084E-0008  0.23601E-0008 -0.15162E-0007
  0.96667E+0004 -0.12801E+0004 -0.90093E-0008  0.21993E-0008 -0.18417E-0007
  0.97242E+0004 -0.12835E+0004 -0.88177E-0008  0.22390E-0008 -0.18143E-0007
  0.98333E+0004 -0.12899E+0004 -0.81040E-0008  0.22647E-0008 -0.17390E-0007
  0.99424E+0004 -0.12963E+0004 -0.69925E-0008  0.22190E-0008 -0.16405E-0007
  0.10000E+0005 -0.12997E+0004 -0.62766E-0008  0.21639E-0008 -0.15826E-0007
  0.96667E+0004 -0.11751E+0004 -0.11407E-0007  0.19605E-0008 -0.20075E-0007
  0.97242E+0004 -0.11787E+0004 -0.10949E-0007  0.19987E-0008 -0.19471E-0007
  0.98333E+0004 -0.11855E+0004 -0.96979E-0008  0.20202E-0008 -0.18071E-0007
  0.99424E+0004 -0.11922E+0004 -0.80377E-0008  0.19643E-0008 -0.16441E-0007
  0.10000E+0005 -0.11958E+0004 -0.70332E-0008  0.19043E-0008 -0.15526E-0007
  0.10000E+0005 -0.17972E+0004 -0.31596E-0008  0.19848E-0008 -0.13933E-0007
  0.10058E+0005 -0.18044E+0004 -0.35312E-0008  0.19464E-0008 -0.14699E-0007
  0.10167E+0005 -0.18182E+0004 -0.40907E-0008  0.18608E-0008 -0.16074E-0007
  0.10276E+0005 -0.18319E+0004 -0.44485E-0008  0.17610E-0008 -0.17329E-0007
  0.10333E+0005 -0.18391E+0004 -0.45566E-0008  0.17033E-0008 -0.17940E-0007
  0.10000E+0005 -0.16934E+0004 -0.30056E-0008  0.22133E-0008 -0.14378E-0007
  0.10058E+0005 -0.17012E+0004 -0.32115E-0008  0.21667E-0008 -0.14927E-0007
  0.10167E+0005 -0.17161E+0004 -0.34671E-0008  0.20536E-0008 -0.15928E-0007
  0.10276E+0005 -0.17311E+0004 -0.35410E-0008  0.19120E-0008 -0.16853E-0007
  0.10333E+0005 -0.17389E+0004 -0.35099E-0008  0.18264E-0008 -0.17308E-0007
  0.10000E+0005 -0.14965E+0004 -0.41084E-0008  0.23601E-0008 -0.15162E-0007
  0.10058E+0005 -0.15056E+0004 -0.38271E-0008  0.23023E-0008 -0.15173E-0007
  0.10167E+0005 -0.15227E+0004 -0.32010E-0008  0.21488E-0008 -0.15222E-0007
  0.10276E+0005 -0.15399E+0004 -0.24731E-0008  0.19430E-0008 -0.15303E-0007
  0.10333E+0005 -0.15489E+0004 -0.20568E-0008  0.18142E-0008 -0.15357E-0007
  0.10000E+0005 -0.12997E+0004 -0.62766E-0008  0.21639E-0008 -0.15826E-0007
  0.10058E+0005 -0.13099E+0004 -0.54366E-0008  0.21029E-0008 -0.15237E-0007
  0.10167E+0005 -0.13293E+0004 -0.37869E-0008  0.19284E-0008 -0.14194E-0007
  0.10276E+0005 -0.13487E+0004 -0.21173E-0008  0.16848E-0008 -0.13280E-0007
  0.10333E+0005 -0.13589E+0004 -0.12443E-0008  0.15289E-0008 -0.12850E-0007
  0.10000E+0005 -0.11958E+0004 -0.70332E-0008  0.19043E-0008 -0.15526E-0007
  0.10058E+0005 -0.12067E+0004 -0.59491E-0008  0.18417E-0008 -0.14660E-0007
  0.10167E+0005 -0.12273E+0004 -0.38473E-0008  0.16630E-0008 -0.13108E-0007
  0.10276E+0005 -0.12479E+0004 -0.17576E-0008  0.14117E-0008 -0.11731E-0007
  0.10333E+0005 -0.12587E+0004 -0.67914E-0009  0.12489E-0008 -0.11076E-0007
  0.10333E+0005 -0.18391E+0004 -0.45566E-0008  0.17033E-0008 -0.17940E-0007
  0.10391E+0005 -0.18446E+0004 -0.45833E-0008  0.16465E-0008 -0.18497E-0007
  0.10500E+0005 -0.18549E+0004 -0.44682E-0008  0.15294E-0008 -0.19423E-0007
  0.10609E+0005 -0.18652E+0004 -0.41308E-0008  0.14103E-0008 -0.20153E-0007
  0.10667E+0005 -0.18706E+0004 -0.38673E-0008  0.13473E-0008 -0.20456E-0007
  0.10333E+0005 -0.17389E+0004 -0.35099E-0008  0.18264E-0008 -0.17308E-0007
  0.10391E+0005 -0.17448E+0004 -0.34037E-0008  0.17379E-0008 -0.17710E-0007
  0.10500E+0005 -0.17560E+0004 -0.30521E-0008  0.15529E-0008 -0.18363E-0007
  0.10609E+0005 -0.17672E+0004 -0.24987E-0008  0.13572E-0008 -0.18841E-0007
  0.10667E+0005 -0.17731E+0004 -0.21277E-0008  0.12509E-0008 -0.19016E-0007
  0.10333E+0005 -0.15489E+0004 -0.20568E-0008  0.18142E-0008 -0.15357E-0007
  0.10391E+0005 -0.15557E+0004 -0.16015E-0008  0.16738E-0008 -0.15381E-0007
  0.10500E+0005 -0.15686E+0004 -0.65725E-0009  0.13755E-0008 -0.15384E-0007
  0.10609E+0005 -0.15815E+0004  0.39273E-0009  0.10502E-0008 -0.15303E-0007
  0.10667E+0005 -0.15883E+0004  0.99088E-0009  0.87001E-0009 -0.15210E-0007
  0.10333E+0005 -0.13589E+0004 -0.12443E-0008  0.15289E-0008 -0.12850E-0007
  0.10391E+0005 -0.13666E+0004 -0.37073E-0009  0.13534E-0008 -0.12421E-0007
  0.10500E+0005 -0.13812E+0004  0.12735E-0008  0.97768E-0009 -0.11656E-0007
  0.10609E+0005 -0.13958E+0004  0.28837E-0008  0.56339E-0009 -0.10953E-0007
  0.10667E+0005 -0.14034E+0004  0.37220E-0008  0.33148E-0009 -0.10587E-0007
  0.10333E+0005 -0.12587E+0004 -0.67914E-0009  0.12489E-0008 -0.11076E-0007
  0.10391E+0005 -0.12669E+0004  0.39146E-0009  0.10640E-0008 -0.10431E-0007
  0.10500E+0005 -0.12823E+0004  0.23621E-0008  0.66649E-0009 -0.93095E-0008
  0.10609E+0005 -0.12978E+0004  0.42252E-0008  0.22671E-0009 -0.83363E-0008
  0.10667E+0005 -0.13059E+0004  0.51656E-0008 -0.20501E-0010 -0.78624E-0008
  0.10667E+0005 -0.18706E+0004 -0.38673E-0008  0.13473E-0008 -0.20456E-0007
  0.10724E+0005 -0.18767E+0004 -0.35549E-0008  0.12898E-0008 -0.20707E-0007
  0.10833E+0005 -0.18882E+0004 -0.28147E-0008  0.11912E-0008 -0.21021E-0007
  0.10942E+0005 -0.18996E+0004 -0.18913E-0008  0.11180E-0008 -0.21128E-0007
  0.11000E+0005 -0.19057E+0004 -0.13377E-0008  0.10909E-0008 -0.21103E-0007
  0.10667E+0005 -0.17731E+0004 -0.21277E-0008  0.12509E-0008 -0.19016E-0007
  0.10724E+0005 -0.17797E+0004 -0.17146E-0008  0.11489E-0008 -0.19146E-0007
  0.10833E+0005 -0.17922E+0004 -0.79008E-0009  0.96291E-0009 -0.19230E-0007
  0.10942E+0005 -0.18046E+0004  0.31187E-0009  0.80050E-0009 -0.19100E-0007
  0.11000E+0005 -0.18112E+0004  0.96072E-0009  0.72660E-0009 -0.18942E-0007
  0.10667E+0005 -0.15883E+0004  0.99088E-0009  0.87001E-0009 -0.15210E-0007
  0.10724E+0005 -0.15958E+0004  0.16041E-0008  0.69218E-0009 -0.15106E-0007
  0.10833E+0005 -0.16102E+0004  0.28558E-0008  0.35619E-0009 -0.14779E-0007
  0.10942E+0005 -0.16246E+0004  0.42248E-0008  0.39548E-0010 -0.14281E-0007
  0.11000E+0005 -0.16321E+0004  0.49998E-0008 -0.11627E-0009 -0.13935E-0007
  0.10667E+0005 -0.14034E+0004  0.37220E-0008  0.33148E-0009 -0.10587E-0007
  0.10724E+0005 -0.14120E+0004  0.45332E-0008  0.10135E-0009 -0.10261E-0007
  0.10833E+0005 -0.14282E+0004  0.60600E-0008 -0.34167E-0009 -0.96099E-0008
  0.10942E+0005 -0.14445E+0004  0.75803E-0008 -0.77132E-0009 -0.89134E-0008
  0.11000E+0005 -0.14530E+0004  0.83938E-0008 -0.98940E-0009 -0.85022E-0008
  0.10667E+0005 -0.13059E+0004  0.51656E-0008 -0.20501E-0010 -0.78624E-0008
  0.10724E+0005 -0.13150E+0004  0.60541E-0008 -0.26610E-0009 -0.74582E-0008
  0.10833E+0005 -0.13322E+0004  0.76648E-0008 -0.74305E-0009 -0.67283E-0008
  0.10942E+0005 -0.13495E+0004  0.91888E-0008 -0.12107E-0008 -0.60410E-0008
  0.11000E+0005 -0.13585E+0004  0.99740E-0008 -0.14510E-0008 -0.56664E-0008
  0.11000E+0005 -0.19057E+0004 -0.13377E-0008  0.10909E-0008 -0.21103E-0007
  0.11058E+0005 -0.19121E+0004 -0.75298E-0009  0.10767E-0008 -0.21037E-0007
  0.11167E+0005 -0.19243E+0004  0.45415E-0009  0.10808E-0008 -0.20781E-0007
  0.11276E+0005 -0.19365E+0004  0.17632E-0008  0.11318E-0008 -0.20386E-0007
  0.11333E+0005 -0.19429E+0004  0.24863E-0008  0.11785E-0008 -0.20127E-0007
  0.11000E+0005 -0.18112E+0004  0.96072E-0009  0.72660E-0009 -0.18942E-0007
  0.11058E+0005 -0.18182E+0004  0.16396E-0008  0.66612E-0009 -0.18745E-0007
  0.11167E+0005 -0.18314E+0004  0.30331E-0008  0.58542E-0009 -0.18221E-0007
  0.11276E+0005 -0.18446E+0004  0.45381E-0008  0.55658E-0009 -0.17539E-0007
  0.11333E+0005 -0.18516E+0004  0.53700E-0008  0.56397E-0009 -0.17121E-0007
  0.11000E+0005 -0.16321E+0004  0.49998E-0008 -0.11627E-0009 -0.13935E-0007
  0.11058E+0005 -0.16401E+0004  0.57946E-0008 -0.25782E-0009 -0.13561E-0007
  0.11167E+0005 -0.16554E+0004  0.74024E-0008 -0.48872E-0009 -0.12694E-0007
  0.11276E+0005 -0.16706E+0004  0.91224E-0008 -0.66037E-0009 -0.11658E-0007
  0.11333E+0005 -0.16786E+0004  0.10074E-0007 -0.72413E-0009 -0.11043E-0007
  0.11000E+0005 -0.14530E+0004  0.83938E-0008 -0.98940E-0009 -0.85022E-0008
  0.11058E+0005 -0.14621E+0004  0.92025E-0008 -0.11927E-0008 -0.80914E-0008
  0.11167E+0005 -0.14793E+0004  0.10786E-0007 -0.15432E-0008 -0.71997E-0008
  0.11276E+0005 -0.14965E+0004  0.12437E-0007 -0.18329E-0008 -0.61820E-0008
  0.11333E+0005 -0.15056E+0004  0.13344E-0007 -0.19584E-0008 -0.55825E-0008
  0.11000E+0005 -0.13585E+0004  0.99740E-0008 -0.14510E-0008 -0.56664E-0008
  0.11058E+0005 -0.13682E+0004  0.10736E-0007 -0.16767E-0008 -0.53119E-0008
  0.11167E+0005 -0.13864E+0004  0.12187E-0007 -0.20735E-0008 -0.45717E-0008
  0.11276E+0005 -0.14047E+0004  0.13660E-0007 -0.24117E-0008 -0.37490E-0008
  0.11333E+0005 -0.14143E+0004  0.14461E-0007 -0.25643E-0008 -0.32636E-0008
  0.11333E+0005 -0.19429E+0004  0.24863E-0008  0.11785E-0008 -0.20127E-0007
  0.11391E+0005 -0.19486E+0004  0.32444E-0008  0.12340E-0008 -0.19828E-0007
  0.11500E+0005 -0.19595E+0004  0.47176E-0008  0.13765E-0008 -0.19192E-0007
  0.11609E+0005 -0.19704E+0004  0.62041E-0008  0.15654E-0008 -0.18509E-0007
  0.11667E+0005 -0.19761E+0004  0.69866E-0008  0.16837E-0008 -0.18136E-0007
  0.11333E+0005 -0.18516E+0004  0.53700E-0008  0.56397E-0009 -0.17121E-0007
  0.11391E+0005 -0.18578E+0004  0.62388E-0008  0.58093E-0009 -0.16655E-0007
  0.11500E+0005 -0.18697E+0004  0.79299E-0008  0.65763E-0009 -0.15693E-0007
  0.11609E+0005 -0.18815E+0004  0.96382E-0008  0.78932E-0009 -0.14681E-0007
  0.11667E+0005 -0.18877E+0004  0.10538E-0007  0.88154E-0009 -0.14133E-0007
  0.11333E+0005 -0.16786E+0004  0.10074E-0007 -0.72413E-0009 -0.11043E-0007
  0.11391E+0005 -0.16858E+0004  0.11063E-0007 -0.77662E-0009 -0.10374E-0007
  0.11500E+0005 -0.16994E+0004  0.12996E-0007 -0.82068E-0009 -0.90105E-0008
  0.11609E+0005 -0.17130E+0004  0.14960E-0007 -0.79521E-0009 -0.75867E-0008
  0.11667E+0005 -0.17201E+0004  0.16000E-0007 -0.75201E-0009 -0.68181E-0008
  0.11333E+0005 -0.15056E+0004  0.13344E-0007 -0.19584E-0008 -0.55825E-0008
  0.11391E+0005 -0.15137E+0004  0.14280E-0007 -0.20711E-0008 -0.49345E-0008
  0.11500E+0005 -0.15291E+0004  0.16109E-0007 -0.22248E-0008 -0.36118E-0008
  0.11609E+0005 -0.15445E+0004  0.17978E-0007 -0.23002E-0008 -0.22206E-0008
  0.11667E+0005 -0.15526E+0004  0.18975E-0007 -0.23065E-0008 -0.14626E-0008
  0.11333E+0005 -0.14143E+0004  0.14461E-0007 -0.25643E-0008 -0.32636E-0008
  0.11391E+0005 -0.14229E+0004  0.15281E-0007 -0.27031E-0008 -0.27374E-0008
  0.11500E+0005 -0.14392E+0004  0.16880E-0007 -0.29073E-0008 -0.16545E-0008
  0.11609E+0005 -0.14556E+0004  0.18517E-0007 -0.30317E-0008 -0.50011E-0009
  0.11667E+0005 -0.14642E+0004  0.19395E-0007 -0.30637E-0008  0.13777E-0009
  0.11667E+0005 -0.19761E+0004  0.69866E-0008  0.16837E-0008 -0.18136E-0007
  0.11724E+0005 -0.19806E+0004  0.78098E-0008  0.18000E-0008 -0.17712E-0007
  0.11833E+0005 -0.19891E+0004  0.93473E-0008  0.20483E-0008 -0.16897E-0007
  0.11942E+0005 -0.19976E+0004  0.10819E-0007  0.23241E-0008 -0.16108E-0007
  0.12000E+0005 -0.20021E+0004  0.11563E-0007  0.24799E-0008 -0.15704E-0007
  0.11667E+0005 -0.18877E+0004  0.10538E-0007  0.88154E-0009 -0.14133E-0007
  0.11724E+0005 -0.18926E+0004  0.11477E-0007  0.97191E-0009 -0.13531E-0007
  0.11833E+0005 -0.19018E+0004  0.13227E-0007  0.11797E-0008 -0.12383E-0007
  0.11942E+0005 -0.19111E+0004  0.14898E-0007  0.14240E-0008 -0.11277E-0007
  0.12000E+0005 -0.19159E+0004  0.15740E-0007  0.15678E-0008 -0.10713E-0007
  0.11667E+0005 -0.17201E+0004  0.16000E-0007 -0.75201E-0009 -0.68181E-0008
  0.11724E+0005 -0.17258E+0004  0.17066E-0007 -0.70949E-0009 -0.59978E-0008
  0.11833E+0005 -0.17364E+0004  0.19052E-0007 -0.57823E-0009 -0.44499E-0008
  0.11942E+0005 -0.17470E+0004  0.20943E-0007 -0.39443E-0009 -0.29648E-0008
  0.12000E+0005 -0.17526E+0004  0.21896E-0007 -0.27473E-0009 -0.22101E-0008
  0.11667E+0005 -0.15526E+0004  0.18975E-0007 -0.23065E-0008 -0.14626E-0008
  0.11724E+0005 -0.15589E+0004  0.19978E-0007 -0.23113E-0008 -0.66903E-0009
  0.11833E+0005 -0.15709E+0004  0.21849E-0007 -0.22603E-0008  0.82853E-0009
  0.11942E+0005 -0.15830E+0004  0.23638E-0007 -0.21443E-0008  0.22714E-0008
  0.12000E+0005 -0.15893E+0004  0.24543E-0007 -0.20544E-0008  0.30083E-0008
  0.11667E+0005 -0.14642E+0004  0.19395E-0007 -0.30637E-0008  0.13777E-0009
  0.11724E+0005 -0.14709E+0004  0.20267E-0007 -0.30922E-0008  0.79984E-0009
  0.11833E+0005 -0.14837E+0004  0.21898E-0007 -0.30840E-0008  0.20572E-0008
  0.11942E+0005 -0.14964E+0004  0.23467E-0007 -0.30066E-0008  0.32817E-0008
  0.12000E+0005 -0.15031E+0004  0.24265E-0007 -0.29349E-0008  0.39143E-0008
  0.12000E+0005 -0.20021E+0004  0.11563E-0007  0.24799E-0008 -0.15704E-0007
  0.12058E+0005 -0.20077E+0004  0.12214E-0007  0.26504E-0008 -0.15390E-0007
  0.12167E+0005 -0.20183E+0004  0.13351E-0007  0.29864E-0008 -0.14854E-0007
  0.12276E+0005 -0.20289E+0004  0.14328E-0007  0.33278E-0008 -0.14427E-0007
  0.12333E+0005 -0.20344E+0004  0.14775E-0007  0.35091E-0008 -0.14245E-0007
  0.12000E+0005 -0.19159E+0004  0.15740E-0007  0.15678E-0008 -0.10713E-0007
  0.12058E+0005 -0.19220E+0004  0.16486E-0007  0.17291E-0008 -0.10250E-0007
  0.12167E+0005 -0.19335E+0004  0.17789E-0007  0.20561E-0008 -0.94457E-0008
  0.12276E+0005 -0.19450E+0004  0.18912E-0007  0.23960E-0008 -0.87685E-0008
  0.12333E+0005 -0.19511E+0004  0.19430E-0007  0.25809E-0008 -0.84621E-0008
  0.12000E+0005 -0.17526E+0004  0.21896E-0007 -0.27473E-0009 -0.22101E-0008
  0.12058E+0005 -0.17596E+0004  0.22763E-0007 -0.13262E-0009 -0.15518E-0008
  0.12167E+0005 -0.17728E+0004  0.24286E-0007  0.17394E-0009 -0.38892E-0009
  0.12276E+0005 -0.17861E+0004  0.25622E-0007  0.50882E-0009  0.63877E-0009
  0.12333E+0005 -0.17931E+0004  0.26250E-0007  0.69925E-0009  0.11282E-0008
  0.12000E+0005 -0.15893E+0004  0.24543E-0007 -0.20544E-0008  0.30083E-0008
  0.12058E+0005 -0.15972E+0004  0.25402E-0007 -0.19390E-0008  0.36898E-0008
  0.12167E+0005 -0.16122E+0004  0.26939E-0007 -0.16693E-0008  0.49231E-0008
  0.12276E+0005 -0.16271E+0004  0.28329E-0007 -0.13567E-0008  0.60662E-0008
  0.12333E+0005 -0.16350E+0004  0.29006E-0007 -0.11700E-0008  0.66367E-0008
  0.12000E+0005 -0.15031E+0004  0.24265E-0007 -0.29349E-0008  0.39143E-0008
  0.12058E+0005 -0.15115E+0004  0.25051E-0007 -0.28372E-0008  0.45263E-0008
  0.12167E+0005 -0.15274E+0004  0.26481E-0007 -0.25951E-0008  0.56619E-0008
  0.12276E+0005 -0.15433E+0004  0.27811E-0007 -0.23032E-0008  0.67559E-0008
  0.12333E+0005 -0.15517E+0004  0.28477E-0007 -0.21232E-0008  0.73214E-0008
  0.12333E+0005 -0.20344E+0004  0.14775E-0007  0.35091E-0008 -0.14245E-0007
  0.12391E+0005 -0.20422E+0004  0.15036E-0007  0.37124E-0008 -0.14262E-0007
  0.12500E+0005 -0.20570E+0004  0.15368E-0007  0.40923E-0008 -0.14413E-0007
  0.12609E+0005 -0.20718E+0004  0.15473E-0007  0.44579E-0008 -0.14738E-0007
  0.12667E+0005 -0.20796E+0004  0.15437E-0007  0.46440E-0008 -0.14977E-0007
  0.12333E+0005 -0.19511E+0004  0.19430E-0007  0.25809E-0008 -0.84621E-0008
  0.12391E+0005 -0.19595E+0004  0.19758E-0007  0.27919E-0008 -0.83684E-0008
  0.12500E+0005 -0.19756E+0004  0.20205E-0007  0.31938E-0008 -0.83243E-0008
  0.12609E+0005 -0.19916E+0004  0.20404E-0007  0.35870E-0008 -0.84729E-0008
  0.12667E+0005 -0.20001E+0004  0.20410E-0007  0.37910E-0008 -0.86274E-0008
  0.12333E+0005 -0.17931E+0004  0.26250E-0007  0.69925E-0009  0.11282E-0008
  0.12391E+0005 -0.18028E+0004  0.26726E-0007  0.92258E-0009  0.14330E-0008
  0.12500E+0005 -0.18212E+0004  0.27453E-0007  0.13641E-0008  0.18789E-0008
  0.12609E+0005 -0.18397E+0004  0.27930E-0007  0.18097E-0008  0.21373E-0008
  0.12667E+0005 -0.18494E+0004  0.28080E-0007  0.20489E-0008  0.21968E-0008
  0.12333E+0005 -0.16350E+0004  0.29006E-0007 -0.11700E-0008  0.66367E-0008
  0.12391E+0005 -0.16460E+0004  0.29626E-0007 -0.94604E-0009  0.71235E-0008
  0.12500E+0005 -0.16669E+0004  0.30674E-0007 -0.48545E-0009  0.79663E-0008
  0.12609E+0005 -0.16878E+0004  0.31529E-0007 -0.61224E-0011  0.86899E-0008
  0.12667E+0005 -0.16988E+0004  0.31900E-0007  0.25955E-0009  0.90202E-0008
  0.12333E+0005 -0.15517E+0004  0.28477E-0007 -0.21232E-0008  0.73214E-0008
  0.12391E+0005 -0.15634E+0004  0.29156E-0007 -0.19054E-0008  0.78787E-0008
  0.12500E+0005 -0.15855E+0004  0.30362E-0007 -0.14463E-0008  0.89037E-0008
  0.12609E+0005 -0.16076E+0004  0.31431E-0007 -0.95965E-0009  0.98705E-0008
  0.12667E+0005 -0.16193E+0004  0.31938E-0007 -0.68527E-0009  0.10353E-0007
  0.12667E+0005 -0.20796E+0004  0.15437E-0007  0.46440E-0008 -0.14977E-0007
  0.12724E+0005 -0.20853E+0004  0.15467E-0007  0.48038E-0008 -0.15105E-0007
  0.12833E+0005 -0.20962E+0004  0.15357E-0007  0.50907E-0008 -0.15459E-0007
  0.12942E+0005 -0.21072E+0004  0.15029E-0007  0.53573E-0008 -0.15969E-0007
  0.13000E+0005 -0.21129E+0004  0.14773E-0007  0.54890E-0008 -0.16296E-0007
  0.12667E+0005 -0.20001E+0004  0.20410E-0007  0.37910E-0008 -0.86274E-0008
  0.12724E+0005 -0.20063E+0004  0.20476E-0007  0.39661E-0008 -0.86633E-0008
  0.12833E+0005 -0.20182E+0004  0.20421E-0007  0.42878E-0008 -0.88592E-0008
  0.12942E+0005 -0.20301E+0004  0.20127E-0007  0.45938E-0008 -0.92312E-0008
  0.13000E+0005 -0.20363E+0004  0.19880E-0007  0.47486E-0008 -0.94949E-0008
  0.12667E+0005 -0.18494E+0004  0.28080E-0007  0.20489E-0008  0.21968E-0008
  0.12724E+0005 -0.18566E+0004  0.28259E-0007  0.22544E-0008  0.23588E-0008
  0.12833E+0005 -0.18703E+0004  0.28415E-0007  0.26458E-0008  0.25358E-0008
  0.12942E+0005 -0.18840E+0004  0.28322E-0007  0.30300E-0008  0.25355E-0008
  0.13000E+0005 -0.18912E+0004  0.28175E-0007  0.32313E-0008  0.24636E-0008
  0.12667E+0005 -0.16988E+0004  0.31900E-0007  0.25955E-0009  0.90202E-0008
  0.12724E+0005 -0.17069E+0004  0.32239E-0007  0.48788E-0009  0.93937E-0008
  0.12833E+0005 -0.17224E+0004  0.32734E-0007  0.93700E-0009  0.10014E-0007
  0.12942E+0005 -0.17378E+0004  0.33020E-0007  0.13884E-0008  0.10510E-0007
  0.13000E+0005 -0.17460E+0004  0.33086E-0007  0.16312E-0008  0.10718E-0007
  0.12667E+0005 -0.16193E+0004  0.31938E-0007 -0.68527E-0009  0.10353E-0007
  0.12724E+0005 -0.16280E+0004  0.32371E-0007 -0.44900E-0009  0.10835E-0007
  0.12833E+0005 -0.16444E+0004  0.33084E-0007  0.22968E-0010  0.11702E-0007
  0.12942E+0005 -0.16608E+0004  0.33628E-0007  0.50272E-0009  0.12491E-0007
  0.13000E+0005 -0.16694E+0004  0.33845E-0007  0.76410E-0009  0.12873E-0007
  0.13000E+0005 -0.21129E+0004  0.14773E-0007  0.54890E-0008 -0.16296E-0007
  0.13058E+0005 -0.21163E+0004  0.14623E-0007  0.55941E-0008 -0.16454E-0007
  0.13167E+0005 -0.21227E+0004  0.14196E-0007  0.57788E-0008 -0.16842E-0007
  0.13276E+0005 -0.21291E+0004  0.13592E-0007  0.59487E-0008 -0.17352E-0007
  0.13333E+0005 -0.21324E+0004  0.13208E-0007  0.60311E-0008 -0.17666E-0007
  0.13000E+0005 -0.20363E+0004  0.19880E-0007  0.47486E-0008 -0.94949E-0008
  0.13058E+0005 -0.20400E+0004  0.19739E-0007  0.48742E-0008 -0.95743E-0008
  0.13167E+0005 -0.20469E+0004  0.19316E-0007  0.51016E-0008 -0.98278E-0008
  0.13276E+0005 -0.20539E+0004  0.18701E-0007  0.53176E-0008 -0.10219E-0007
  0.13333E+0005 -0.20575E+0004  0.18304E-0007  0.54257E-0008 -0.10477E-0007
  0.13000E+0005 -0.18912E+0004  0.28175E-0007  0.32313E-0008  0.24636E-0008
  0.13058E+0005 -0.18954E+0004  0.28105E-0007  0.33974E-0008  0.25643E-0008
  0.13167E+0005 -0.19034E+0004  0.27813E-0007  0.37095E-0008  0.26504E-0008
  0.13276E+0005 -0.19113E+0004  0.27322E-0007  0.40147E-0008  0.26043E-0008
  0.13333E+0005 -0.19155E+0004  0.26988E-0007  0.41725E-0008  0.25291E-0008
  0.13000E+0005 -0.17460E+0004  0.33086E-0007  0.16312E-0008  0.10718E-0007
  0.13058E+0005 -0.17507E+0004  0.33159E-0007  0.18329E-0008  0.11027E-0007
  0.13167E+0005 -0.17598E+0004  0.33163E-0007  0.22208E-0008  0.11543E-0007
  0.13276E+0005 -0.17688E+0004  0.32998E-0007  0.26052E-0008  0.11976E-0007
  0.13333E+0005 -0.17736E+0004  0.32848E-0007  0.28074E-0008  0.12173E-0007
  0.13000E+0005 -0.16694E+0004  0.33845E-0007  0.76410E-0009  0.12873E-0007
  0.13058E+0005 -0.16744E+0004  0.34018E-0007  0.98147E-0009  0.13297E-0007
  0.13167E+0005 -0.16840E+0004  0.34240E-0007  0.14033E-0008  0.14065E-0007
  0.13276E+0005 -0.16936E+0004  0.34321E-0007  0.18231E-0008  0.14788E-0007
  0.13333E+0005 -0.16987E+0004  0.34311E-0007  0.20453E-0008  0.15155E-0007
  0.13333E+0005 -0.21324E+0004  0.13208E-0007  0.60311E-0008 -0.17666E-0007
  0.13391E+0005 -0.21352E+0004  0.12819E-0007  0.61067E-0008 -0.17962E-0007
  0.13500E+0005 -0.21405E+0004  0.11972E-0007  0.62368E-0008 -0.18605E-0007
  0.13609E+0005 -0.21458E+0004  0.10987E-0007  0.63528E-0008 -0.19368E-0007
  0.13667E+0005 -0.21486E+0004  0.10416E-0007  0.64064E-0008 -0.19818E-0007
  0.13333E+0005 -0.20575E+0004  0.18304E-0007  0.54257E-0008 -0.10477E-0007
  0.13391E+0005 -0.20606E+0004  0.17902E-0007  0.55270E-0008 -0.10713E-0007
  0.13500E+0005 -0.20663E+0004  0.17021E-0007  0.57073E-0008 -0.11254E-0007
  0.13609E+0005 -0.20721E+0004  0.15995E-0007  0.58746E-0008 -0.11925E-0007
  0.13667E+0005 -0.20751E+0004  0.15398E-0007  0.59551E-0008 -0.12333E-0007
  0.13333E+0005 -0.19155E+0004  0.26988E-0007  0.41725E-0008  0.25291E-0008
  0.13391E+0005 -0.19190E+0004  0.26646E-0007  0.43224E-0008  0.24805E-0008
  0.13500E+0005 -0.19257E+0004  0.25879E-0007  0.45965E-0008  0.23031E-0008
  0.13609E+0005 -0.19323E+0004  0.24969E-0007  0.48575E-0008  0.20137E-0008
  0.13667E+0005 -0.19358E+0004  0.24434E-0007  0.49870E-0008  0.18126E-0008
  0.13333E+0005 -0.17736E+0004  0.32848E-0007  0.28074E-0008  0.12173E-0007
  0.13391E+0005 -0.17775E+0004  0.32681E-0007  0.29993E-0008  0.12393E-0007
  0.13500E+0005 -0.17850E+0004  0.32267E-0007  0.33547E-0008  0.12767E-0007
  0.13609E+0005 -0.17925E+0004  0.31738E-0007  0.36946E-0008  0.13088E-0007
  0.13667E+0005 -0.17965E+0004  0.31415E-0007  0.38648E-0008  0.13233E-0007
  0.13333E+0005 -0.16987E+0004  0.34311E-0007  0.20453E-0008  0.15155E-0007
  0.13391E+0005 -0.17028E+0004  0.34278E-0007  0.22556E-0008  0.15538E-0007
  0.13500E+0005 -0.17108E+0004  0.34136E-0007  0.26466E-0008  0.16252E-0007
  0.13609E+0005 -0.17188E+0004  0.33900E-0007  0.30200E-0008  0.16953E-0007
  0.13667E+0005 -0.17230E+0004  0.33740E-0007  0.32076E-0008  0.17316E-0007
  0.13667E+0005 -0.21486E+0004  0.10416E-0007  0.64064E-0008 -0.19818E-0007
  0.13724E+0005 -0.21503E+0004  0.98855E-0008  0.64489E-0008 -0.20194E-0007
  0.13833E+0005 -0.21534E+0004  0.87827E-0008  0.65147E-0008 -0.21005E-0007
  0.13942E+0005 -0.21565E+0004  0.75478E-0008  0.65592E-0008 -0.21968E-0007
  0.14000E+0005 -0.21582E+0004  0.68434E-0008  0.65727E-0008 -0.22539E-0007
  0.13667E+0005 -0.20751E+0004  0.15398E-0007  0.59551E-0008 -0.12333E-0007
  0.13724E+0005 -0.20769E+0004  0.14849E-0007  0.60240E-0008 -0.12651E-0007
  0.13833E+0005 -0.20803E+0004  0.13706E-0007  0.61387E-0008 -0.13364E-0007
  0.13942E+0005 -0.20837E+0004  0.12423E-0007  0.62313E-0008 -0.14244E-0007
  0.14000E+0005 -0.20855E+0004  0.11688E-0007  0.62690E-0008 -0.14784E-0007
  0.13667E+0005 -0.19358E+0004  0.24434E-0007  0.49870E-0008  0.18126E-0008
  0.13724E+0005 -0.19379E+0004  0.23952E-0007  0.51023E-0008  0.17160E-0008
  0.13833E+0005 -0.19418E+0004  0.22942E-0007  0.53011E-0008  0.14375E-0008
  0.13942E+0005 -0.19456E+0004  0.21799E-0007  0.54742E-0008  0.10064E-0008
  0.14000E+0005 -0.19477E+0004  0.21135E-0007  0.55514E-0008  0.70251E-0009
  0.13667E+0005 -0.17965E+0004  0.31415E-0007  0.38648E-0008  0.13233E-0007
  0.13724E+0005 -0.17988E+0004  0.31131E-0007  0.40167E-0008  0.13472E-0007
  0.13833E+0005 -0.18032E+0004  0.30523E-0007  0.42801E-0008  0.13882E-0007
  0.13942E+0005 -0.18076E+0004  0.29816E-0007  0.45118E-0008  0.14207E-0007
  0.14000E+0005 -0.18099E+0004  0.29393E-0007  0.46168E-0008  0.14327E-0007
  0.13667E+0005 -0.17230E+0004  0.33740E-0007  0.32076E-0008  0.17316E-0007
  0.13724E+0005 -0.17254E+0004  0.33604E-0007  0.33739E-0008  0.17754E-0007
  0.13833E+0005 -0.17301E+0004  0.33297E-0007  0.36621E-0008  0.18580E-0007
  0.13942E+0005 -0.17348E+0004  0.32915E-0007  0.39148E-0008  0.19371E-0007
  0.14000E+0005 -0.17372E+0004  0.32673E-0007  0.40294E-0008  0.19755E-0007
  0.14000E+0005 -0.21582E+0004  0.68434E-0008  0.65727E-0008 -0.22539E-0007
  0.14058E+0005 -0.21591E+0004  0.61435E-0008  0.65737E-0008 -0.23089E-0007
  0.14167E+0005 -0.21608E+0004  0.47071E-0008  0.65547E-0008 -0.24268E-0007
  0.14276E+0005 -0.21625E+0004  0.31122E-0008  0.65001E-0008 -0.25651E-0007
  0.14333E+0005 -0.21634E+0004  0.22088E-0008  0.64578E-0008 -0.26460E-0007
  0.14000E+0005 -0.20855E+0004  0.11688E-0007  0.62690E-0008 -0.14784E-0007
  0.14058E+0005 -0.20865E+0004  0.10962E-0007  0.62941E-0008 -0.15294E-0007
  0.14167E+0005 -0.20883E+0004  0.94602E-0008  0.63178E-0008 -0.16431E-0007
  0.14276E+0005 -0.20902E+0004  0.77732E-0008  0.63047E-0008 -0.17821E-0007
  0.14333E+0005 -0.20911E+0004  0.68060E-0008  0.62828E-0008 -0.18661E-0007
  0.14000E+0005 -0.19477E+0004  0.21135E-0007  0.55514E-0008  0.70251E-0009
  0.14058E+0005 -0.19488E+0004  0.20488E-0007  0.56146E-0008  0.43966E-0009
  0.14167E+0005 -0.19510E+0004  0.19120E-0007  0.57037E-0008 -0.24489E-0009
  0.14276E+0005 -0.19531E+0004  0.17540E-0007  0.57513E-0008 -0.12258E-0008
  0.14333E+0005 -0.19542E+0004  0.16608E-0007  0.57581E-0008 -0.18823E-0008
  0.14000E+0005 -0.18099E+0004  0.29393E-0007  0.46168E-0008  0.14327E-0007
  0.14058E+0005 -0.18112E+0004  0.28986E-0007  0.47052E-0008  0.14491E-0007
  0.14167E+0005 -0.18136E+0004  0.28090E-0007  0.48345E-0008  0.14655E-0007
  0.14276E+0005 -0.18160E+0004  0.26992E-0007  0.49173E-0008  0.14557E-0007
  0.14333E+0005 -0.18173E+0004  0.26311E-0007  0.49393E-0008  0.14370E-0007
  0.14000E+0005 -0.17372E+0004  0.32673E-0007  0.40294E-0008  0.19755E-0007
  0.14058E+0005 -0.17386E+0004  0.32444E-0007  0.41255E-0008  0.20182E-0007
  0.14167E+0005 -0.17411E+0004  0.31905E-0007  0.42656E-0008  0.20880E-0007
  0.14276E+0005 -0.17437E+0004  0.31186E-0007  0.43565E-0008  0.21365E-0007
  0.14333E+0005 -0.17451E+0004  0.30712E-0007  0.43811E-0008  0.21502E-0007
  0.14333E+0005 -0.21634E+0004  0.22088E-0008  0.64578E-0008 -0.26460E-0007
  0.14391E+0005 -0.21658E+0004  0.11654E-0008  0.64025E-0008 -0.27485E-0007
  0.14500E+0005 -0.21704E+0004 -0.91233E-0009  0.62686E-0008 -0.29559E-0007
  0.14609E+0005 -0.21750E+0004 -0.31187E-0008  0.60860E-0008 -0.31794E-0007
  0.14667E+0005 -0.21774E+0004 -0.43177E-0008  0.59740E-0008 -0.33011E-0007
  0.14333E+0005 -0.20911E+0004  0.68060E-0008  0.62828E-0008 -0.18661E-0007
  0.14391E+0005 -0.20938E+0004  0.56655E-0008  0.62504E-0008 -0.19781E-0007
  0.14500E+0005 -0.20988E+0004  0.33569E-0008  0.61573E-0008 -0.22116E-0007
  0.14609E+0005 -0.21038E+0004  0.85201E-0009  0.60150E-0008 -0.24735E-0007
  0.14667E+0005 -0.21064E+0004 -0.53575E-0009  0.59238E-0008 -0.26212E-0007
  0.14333E+0005 -0.19542E+0004  0.16608E-0007  0.57581E-0008 -0.18823E-0008
  0.14391E+0005 -0.19572E+0004  0.15455E-0007  0.57600E-0008 -0.28954E-0008
  0.14500E+0005 -0.19630E+0004  0.13040E-0007  0.57265E-0008 -0.51607E-0008
  0.14609E+0005 -0.19688E+0004  0.10300E-0007  0.56428E-0008 -0.79167E-0008
  0.14667E+0005 -0.19718E+0004  0.87241E-0008  0.55807E-0008 -0.95690E-0008
  0.14333E+0005 -0.18173E+0004  0.26311E-0007  0.49393E-0008  0.14370E-0007
  0.14391E+0005 -0.18207E+0004  0.25401E-0007  0.49639E-0008  0.13829E-0007
  0.14500E+0005 -0.18272E+0004  0.23390E-0007  0.49685E-0008  0.12395E-0007
  0.14609E+0005 -0.18337E+0004  0.20959E-0007  0.49231E-0008  0.10353E-0007
  0.14667E+0005 -0.18372E+0004  0.19492E-0007  0.48798E-0008  0.90051E-0008
  0.14333E+0005 -0.17451E+0004  0.30712E-0007  0.43811E-0008  0.21502E-0007
  0.14391E+0005 -0.17487E+0004  0.30026E-0007  0.44131E-0008  0.21322E-0007
  0.14500E+0005 -0.17556E+0004  0.28429E-0007  0.44298E-0008  0.20580E-0007
  0.14609E+0005 -0.17625E+0004  0.26390E-0007  0.43968E-0008  0.19221E-0007
  0.14667E+0005 -0.17662E+0004  0.25112E-0007  0.43594E-0008  0.18219E-0007
  0.14667E+0005 -0.21774E+0004 -0.43177E-0008  0.59740E-0008 -0.33011E-0007
  0.14724E+0005 -0.21816E+0004 -0.56199E-0008  0.58440E-0008 -0.34394E-0007
  0.14833E+0005 -0.21894E+0004 -0.80648E-0008  0.55693E-0008 -0.36946E-0007
  0.14942E+0005 -0.21973E+0004 -0.10429E-0007  0.52496E-0008 -0.39326E-0007
  0.15000E+0005 -0.22014E+0004 -0.11602E-0007  0.50692E-0008 -0.40445E-0007
  0.14667E+0005 -0.21064E+0004 -0.53575E-0009  0.59238E-0008 -0.26212E-0007
  0.14724E+0005 -0.21109E+0004 -0.20800E-0008  0.58170E-0008 -0.27954E-0007
  0.14833E+0005 -0.21194E+0004 -0.50536E-0008  0.55858E-0008 -0.31318E-0007
  0.14942E+0005 -0.21280E+0004 -0.80371E-0008  0.53099E-0008 -0.34679E-0007
  0.15000E+0005 -0.21325E+0004 -0.95708E-0008  0.51528E-0008 -0.36382E-0007
  0.14667E+0005 -0.19718E+0004  0.87241E-0008  0.55807E-0008 -0.95690E-0008
  0.14724E+0005 -0.19770E+0004  0.68879E-0008  0.55102E-0008 -0.11662E-0007
  0.14833E+0005 -0.19868E+0004  0.31927E-0008  0.53466E-0008 -0.15975E-0007
  0.14942E+0005 -0.19966E+0004 -0.74374E-0009  0.51405E-0008 -0.20683E-0007
  0.15000E+0005 -0.20018E+0004 -0.28775E-0008  0.50203E-0008 -0.23267E-0007
  0.14667E+0005 -0.18372E+0004  0.19492E-0007  0.48798E-0008  0.90051E-0008
  0.14724E+0005 -0.18430E+0004  0.17686E-0007  0.48381E-0008  0.71131E-0008
  0.14833E+0005 -0.18541E+0004  0.13865E-0007  0.47282E-0008  0.29136E-0008
  0.14942E+0005 -0.18652E+0004  0.95308E-0008  0.45795E-0008 -0.20917E-0008
  0.15000E+0005 -0.18711E+0004  0.70610E-0008  0.44901E-0008 -0.50273E-0008
  0.14667E+0005 -0.17662E+0004  0.25112E-0007  0.43594E-0008  0.18219E-0007
  0.14724E+0005 -0.17724E+0004  0.23475E-0007  0.43299E-0008  0.16665E-0007
  0.14833E+0005 -0.17841E+0004  0.19890E-0007  0.42428E-0008  0.13003E-0007
  0.14942E+0005 -0.17959E+0004  0.15658E-0007  0.41190E-0008  0.83587E-0008
  0.15000E+0005 -0.18021E+0004  0.13173E-0007  0.40428E-0008  0.55195E-0008
  0.15000E+0005 -0.22014E+0004 -0.11602E-0007  0.50692E-0008 -0.40445E-0007
  0.15058E+0005 -0.22061E+0004 -0.12726E-0007  0.48757E-0008 -0.41480E-0007
  0.15167E+0005 -0.22151E+0004 -0.14572E-0007  0.44943E-0008 -0.42962E-0007
  0.15276E+0005 -0.22240E+0004 -0.15959E-0007  0.40962E-0008 -0.43684E-0007
  0.15333E+0005 -0.22288E+0004 -0.16454E-0007  0.38849E-0008 -0.43680E-0007
  0.15000E+0005 -0.21325E+0004 -0.95708E-0008  0.51528E-0008 -0.36382E-0007
  0.15058E+0005 -0.21376E+0004 -0.11088E-0007  0.49830E-0008 -0.38066E-0007
  0.15167E+0005 -0.21473E+0004 -0.13729E-0007  0.46468E-0008 -0.40876E-0007
  0.15276E+0005 -0.21571E+0004 -0.15952E-0007  0.42930E-0008 -0.43023E-0007
  0.15333E+0005 -0.21622E+0004 -0.16893E-0007  0.41047E-0008 -0.43788E-0007
  0.15000E+0005 -0.20018E+0004 -0.28775E-0008  0.50203E-0008 -0.23267E-0007
  0.15058E+0005 -0.20077E+0004 -0.50866E-0008  0.48902E-0008 -0.25996E-0007
  0.15167E+0005 -0.20189E+0004 -0.92136E-0008  0.46310E-0008 -0.31108E-0007
  0.15276E+0005 -0.20301E+0004 -0.13124E-0007  0.43559E-0008 -0.35941E-0007
  0.15333E+0005 -0.20360E+0004 -0.15015E-0007  0.42100E-0008 -0.38247E-0007
  0.15000E+0005 -0.18711E+0004  0.70610E-0008  0.44901E-0008 -0.50273E-0008
  0.15058E+0005 -0.18778E+0004  0.43998E-0008  0.43953E-0008 -0.82899E-0008
  0.15167E+0005 -0.18904E+0004 -0.86091E-0009  0.42051E-0008 -0.14864E-0007
  0.15276E+0005 -0.19031E+0004 -0.62647E-0008  0.40035E-0008 -0.21762E-0007
  0.15333E+0005 -0.19097E+0004 -0.90804E-0008  0.38981E-0008 -0.25397E-0007
  0.15000E+0005 -0.18021E+0004  0.13173E-0007  0.40428E-0008  0.55195E-0008
  0.15058E+0005 -0.18092E+0004  0.10434E-0007  0.39642E-0008  0.22676E-0008
  0.15167E+0005 -0.18226E+0004  0.48541E-0008  0.38056E-0008 -0.45411E-0008
  0.15276E+0005 -0.18361E+0004 -0.11096E-0008  0.36383E-0008 -0.12042E-0007
  0.15333E+0005 -0.18432E+0004 -0.43217E-0008  0.35522E-0008 -0.16156E-0007
  0.15333E+0005 -0.22288E+0004 -0.16454E-0007  0.38849E-0008 -0.43680E-0007
  0.15391E+0005 -0.22321E+0004 -0.16798E-0007  0.36829E-0008 -0.43434E-0007
  0.15500E+0005 -0.22385E+0004 -0.16929E-0007  0.33108E-0008 -0.42156E-0007
  0.15609E+0005 -0.22449E+0004 -0.16320E-0007  0.29710E-0008 -0.39754E-0007
  0.15667E+0005 -0.22483E+0004 -0.15677E-0007  0.28053E-0008 -0.38006E-0007
  0.15333E+0005 -0.21622E+0004 -0.16893E-0007  0.41047E-0008 -0.43788E-0007
  0.15391E+0005 -0.21658E+0004 -0.17664E-0007  0.39227E-0008 -0.44276E-0007
  0.15500E+0005 -0.21728E+0004 -0.18582E-0007  0.35880E-0008 -0.44363E-0007
  0.15609E+0005 -0.21797E+0004 -0.18695E-0007  0.32819E-0008 -0.43238E-0007
  0.15667E+0005 -0.21834E+0004 -0.18390E-0007  0.31328E-0008 -0.42097E-0007
  0.15333E+0005 -0.20360E+0004 -0.15015E-0007  0.42100E-0008 -0.38247E-0007
  0.15391E+0005 -0.20402E+0004 -0.16720E-0007  0.40647E-0008 -0.40244E-0007
  0.15500E+0005 -0.20481E+0004 -0.19455E-0007  0.38012E-0008 -0.43317E-0007
  0.15609E+0005 -0.20561E+0004 -0.21374E-0007  0.35650E-0008 -0.45228E-0007
  0.15667E+0005 -0.20603E+0004 -0.21979E-0007  0.34530E-0008 -0.45645E-0007
  0.15333E+0005 -0.19097E+0004 -0.90804E-0008  0.38981E-0008 -0.25397E-0007
  0.15391E+0005 -0.19145E+0004 -0.11728E-0007  0.37870E-0008 -0.28758E-0007
  0.15500E+0005 -0.19235E+0004 -0.16448E-0007  0.35926E-0008 -0.34782E-0007
  0.15609E+0005 -0.19325E+0004 -0.20545E-0007  0.34299E-0008 -0.40035E-0007
  0.15667E+0005 -0.19373E+0004 -0.22335E-0007  0.33587E-0008 -0.42313E-0007
  0.15333E+0005 -0.18432E+0004 -0.43217E-0008  0.35522E-0008 -0.16156E-0007
  0.15391E+0005 -0.18482E+0004 -0.73926E-0008  0.34569E-0008 -0.20047E-0007
  0.15500E+0005 -0.18578E+0004 -0.13085E-0007  0.32947E-0008 -0.27354E-0007
  0.15609E+0005 -0.18673E+0004 -0.18353E-0007  0.31678E-0008 -0.34236E-0007
  0.15667E+0005 -0.18724E+0004 -0.20821E-0007  0.31175E-0008 -0.37491E-0007
  0.15667E+0005 -0.22483E+0004 -0.15677E-0007  0.28053E-0008 -0.38006E-0007
  0.15724E+0005 -0.22508E+0004 -0.14850E-0007  0.26668E-0008 -0.36004E-0007
  0.15833E+0005 -0.22556E+0004 -0.12694E-0007  0.24401E-0008 -0.31373E-0007
  0.15942E+0005 -0.22604E+0004 -0.98109E-0008  0.22873E-0008 -0.25769E-0007
  0.16000E+0005 -0.22629E+0004 -0.80346E-0008  0.22311E-0008 -0.22487E-0007
  0.15667E+0005 -0.21834E+0004 -0.18390E-0007  0.31328E-0008 -0.42097E-0007
  0.15724E+0005 -0.21861E+0004 -0.17865E-0007  0.30080E-0008 -0.40638E-0007
  0.15833E+0005 -0.21913E+0004 -0.16161E-0007  0.28043E-0008 -0.36844E-0007
  0.15942E+0005 -0.21965E+0004 -0.13551E-0007  0.26686E-0008 -0.31781E-0007
  0.16000E+0005 -0.21993E+0004 -0.11834E-0007  0.26188E-0008 -0.28645E-0007
  0.15667E+0005 -0.20603E+0004 -0.21979E-0007  0.34530E-0008 -0.45645E-0007
  0.15724E+0005 -0.20635E+0004 -0.22305E-0007  0.33609E-0008 -0.45648E-0007
  0.15833E+0005 -0.20695E+0004 -0.22032E-0007  0.32187E-0008 -0.44375E-0007
  0.15942E+0005 -0.20755E+0004 -0.20534E-0007  0.31404E-0008 -0.41368E-0007
  0.16000E+0005 -0.20787E+0004 -0.19240E-0007  0.31195E-0008 -0.39064E-0007
  0.15667E+0005 -0.19373E+0004 -0.22335E-0007  0.33587E-0008 -0.42313E-0007
  0.15724E+0005 -0.19409E+0004 -0.23821E-0007  0.33039E-0008 -0.44153E-0007
  0.15833E+0005 -0.19477E+0004 -0.25689E-0007  0.32369E-0008 -0.46350E-0007
  0.15942E+0005 -0.19544E+0004 -0.26135E-0007  0.32380E-0008 -0.46617E-0007
  0.16000E+0005 -0.19580E+0004 -0.25730E-0007  0.32610E-0008 -0.45869E-0007
  0.15667E+0005 -0.18724E+0004 -0.20821E-0007  0.31175E-0008 -0.37491E-0007
  0.15724E+0005 -0.18762E+0004 -0.22993E-0007  0.30817E-0008 -0.40333E-0007
  0.15833E+0005 -0.18834E+0004 -0.26206E-0007  0.30552E-0008 -0.44552E-0007
  0.15942E+0005 -0.18906E+0004 -0.27984E-0007  0.31023E-0008 -0.46904E-0007
  0.16000E+0005 -0.18944E+0004 -0.28241E-0007  0.31519E-0008 -0.47225E-0007
  0.16000E+0005 -0.22629E+0004 -0.80346E-0008  0.22311E-0008 -0.22487E-0007
  0.16058E+0005 -0.22668E+0004 -0.60228E-0008  0.21974E-0008 -0.18898E-0007
  0.16167E+0005 -0.22742E+0004 -0.19168E-0008  0.21809E-0008 -0.11823E-0007
  0.16276E+0005 -0.22816E+0004  0.23841E-0008  0.22467E-0008 -0.47362E-0008
  0.16333E+0005 -0.22855E+0004  0.46353E-0008  0.23061E-0008 -0.11511E-0008
  0.16000E+0005 -0.21993E+0004 -0.11834E-0007  0.26188E-0008 -0.28645E-0007
  0.16058E+0005 -0.22035E+0004 -0.98096E-0008  0.25905E-0008 -0.25091E-0007
  0.16167E+0005 -0.22116E+0004 -0.55031E-0008  0.25779E-0008 -0.17775E-0007
  0.16276E+0005 -0.22196E+0004 -0.79008E-0009  0.26397E-0008 -0.10075E-0007
  0.16333E+0005 -0.22238E+0004  0.17524E-0008  0.26934E-0008 -0.60350E-0008
  0.16000E+0005 -0.20787E+0004 -0.19240E-0007  0.31195E-0008 -0.39064E-0007
  0.16058E+0005 -0.20835E+0004 -0.17497E-0007  0.31216E-0008 -0.36154E-0007
  0.16167E+0005 -0.20928E+0004 -0.13317E-0007  0.31599E-0008 -0.29394E-0007
  0.16276E+0005 -0.21020E+0004 -0.82018E-0008  0.32623E-0008 -0.21373E-0007
  0.16333E+0005 -0.21069E+0004 -0.52455E-0008  0.33322E-0008 -0.16818E-0007
  0.16000E+0005 -0.19580E+0004 -0.25730E-0007  0.32610E-0008 -0.45869E-0007
  0.16058E+0005 -0.19635E+0004 -0.24768E-0007  0.33131E-0008 -0.44411E-0007
  0.16167E+0005 -0.19740E+0004 -0.21615E-0007  0.34466E-0008 -0.39751E-0007
  0.16276E+0005 -0.19844E+0004 -0.16879E-0007  0.36418E-0008 -0.32855E-0007
  0.16333E+0005 -0.19900E+0004 -0.13845E-0007  0.37586E-0008 -0.28458E-0007
  0.16000E+0005 -0.18944E+0004 -0.28241E-0007  0.31519E-0008 -0.47225E-0007
  0.16058E+0005 -0.19002E+0004 -0.27910E-0007  0.32366E-0008 -0.46837E-0007
  0.16167E+0005 -0.19113E+0004 -0.25734E-0007  0.34356E-0008 -0.43932E-0007
  0.16276E+0005 -0.19224E+0004 -0.21619E-0007  0.36999E-0008 -0.38310E-0007
  0.16333E+0005 -0.19283E+0004 -0.18746E-0007  0.38538E-0008 -0.34345E-0007
  0.16333E+0005 -0.22855E+0004  0.46353E-0008  0.23061E-0008 -0.11511E-0008
  0.16391E+0005 -0.22901E+0004  0.68610E-0008  0.23839E-0008  0.23069E-0008
  0.16500E+0005 -0.22988E+0004  0.10745E-0007  0.25692E-0008  0.80871E-0008
  0.16609E+0005 -0.23076E+0004  0.14003E-0007  0.27973E-0008  0.12587E-0007
  0.16667E+0005 -0.23122E+0004  0.15394E-0007  0.29273E-0008  0.14345E-0007
  0.16333E+0005 -0.22238E+0004  0.17524E-0008  0.26934E-0008 -0.60350E-0008
  0.16391E+0005 -0.22288E+0004  0.43213E-0008  0.27640E-0008 -0.20336E-0008
  0.16500E+0005 -0.22383E+0004  0.89380E-0008  0.29293E-0008  0.49265E-0008
  0.16609E+0005 -0.22478E+0004  0.12984E-0007  0.31321E-0008  0.10701E-0007
  0.16667E+0005 -0.22528E+0004  0.14790E-0007  0.32465E-0008  0.13125E-0007
  0.16333E+0005 -0.21069E+0004 -0.52455E-0008  0.33322E-0008 -0.16818E-0007
  0.16391E+0005 -0.21126E+0004 -0.21186E-0008  0.34171E-0008 -0.12065E-0007
  0.16500E+0005 -0.21236E+0004  0.38381E-0008  0.35965E-0008 -0.31738E-0008
  0.16609E+0005 -0.21345E+0004  0.94722E-0008  0.37996E-0008  0.49863E-0008
  0.16667E+0005 -0.21402E+0004  0.12161E-0007  0.39078E-0008  0.87576E-0008
  0.16333E+0005 -0.19900E+0004 -0.13845E-0007  0.37586E-0008 -0.28458E-0007
  0.16391E+0005 -0.19965E+0004 -0.10438E-0007  0.38904E-0008 -0.23554E-0007
  0.16500E+0005 -0.20088E+0004 -0.34692E-0008  0.41492E-0008 -0.13574E-0007
  0.16609E+0005 -0.20211E+0004  0.36786E-0008  0.44179E-0008 -0.34554E-0008
  0.16667E+0005 -0.20277E+0004  0.73066E-0008  0.45536E-0008  0.16040E-0008
  0.16333E+0005 -0.19283E+0004 -0.18746E-0007  0.38538E-0008 -0.34345E-0007
  0.16391E+0005 -0.19352E+0004 -0.15373E-0007  0.40244E-0008 -0.29696E-0007
  0.16500E+0005 -0.19483E+0004 -0.81342E-0008  0.43541E-0008 -0.19671E-0007
  0.16609E+0005 -0.19614E+0004 -0.33050E-0009  0.46879E-0008 -0.88808E-0008
  0.16667E+0005 -0.19683E+0004  0.37680E-0008  0.48545E-0008 -0.32532E-0008
  0.16667E+0005 -0.23122E+0004  0.15394E-0007  0.29273E-0008  0.14345E-0007
  0.16724E+0005 -0.23165E+0004  0.16532E-0007  0.30561E-0008  0.15664E-0007
  0.16833E+0005 -0.23246E+0004  0.17933E-0007  0.32942E-0008  0.16906E-0007
  0.16942E+0005 -0.23328E+0004  0.18287E-0007  0.34871E-0008  0.16571E-0007
  0.17000E+0005 -0.23371E+0004  0.18043E-0007  0.35651E-0008  0.15803E-0007
  0.16667E+0005 -0.22528E+0004  0.14790E-0007  0.32465E-0008  0.13125E-0007
  0.16724E+0005 -0.22575E+0004  0.16332E-0007  0.33604E-0008  0.15085E-0007
  0.16833E+0005 -0.22663E+0004  0.18445E-0007  0.35690E-0008  0.17421E-0007
  0.16942E+0005 -0.22752E+0004  0.19416E-0007  0.37349E-0008  0.17969E-0007
  0.17000E+0005 -0.22798E+0004  0.19448E-0007  0.38002E-0008  0.17562E-0007
  0.16667E+0005 -0.21402E+0004  0.12161E-0007  0.39078E-0008  0.87576E-0008
  0.16724E+0005 -0.21456E+0004  0.14587E-0007  0.40139E-0008  0.12065E-0007
  0.16833E+0005 -0.21558E+0004  0.18312E-0007  0.41986E-0008  0.16839E-0007
  0.16942E+0005 -0.21660E+0004  0.20729E-0007  0.43346E-0008  0.19495E-0007
  0.17000E+0005 -0.21713E+0004  0.21428E-0007  0.43823E-0008  0.20008E-0007
  0.16667E+0005 -0.20277E+0004  0.73066E-0008  0.45536E-0008  0.16040E-0008
  0.16724E+0005 -0.20337E+0004  0.10720E-0007  0.46834E-0008  0.63004E-0008
  0.16833E+0005 -0.20452E+0004  0.16370E-0007  0.48989E-0008  0.13827E-0007
  0.16942E+0005 -0.20568E+0004  0.20629E-0007  0.50491E-0008  0.19117E-0007
  0.17000E+0005 -0.20628E+0004  0.22212E-0007  0.50976E-0008  0.20870E-0007
  0.16667E+0005 -0.19683E+0004  0.37680E-0008  0.48545E-0008 -0.32532E-0008
  0.16724E+0005 -0.19747E+0004  0.77077E-0008  0.50124E-0008  0.21162E-0008
  0.16833E+0005 -0.19869E+0004  0.14460E-0007  0.52723E-0008  0.11118E-0007
  0.16942E+0005 -0.19992E+0004  0.19847E-0007  0.54544E-0008  0.17961E-0007
  0.17000E+0005 -0.20056E+0004  0.21994E-0007  0.55143E-0008  0.20491E-0007
  0.17000E+0005 -0.23371E+0004  0.18043E-0007  0.35651E-0008  0.15803E-0007
  0.17058E+0005 -0.23406E+0004  0.17529E-0007  0.36135E-0008  0.14710E-0007
  0.17167E+0005 -0.23472E+0004  0.15798E-0007  0.36293E-0008  0.11806E-0007
  0.17276E+0005 -0.23539E+0004  0.13157E-0007  0.35087E-0008  0.80896E-0008
  0.17333E+0005 -0.23574E+0004  0.11446E-0007  0.33877E-0008  0.59149E-0008
  0.17000E+0005 -0.22798E+0004  0.19448E-0007  0.38002E-0008  0.17562E-0007
  0.17058E+0005 -0.22836E+0004  0.19177E-0007  0.38386E-0008  0.16758E-0007
  0.17167E+0005 -0.22909E+0004  0.17808E-0007  0.38404E-0008  0.14207E-0007
  0.17276E+0005 -0.22981E+0004  0.15400E-0007  0.37130E-0008  0.10607E-0007
  0.17333E+0005 -0.23019E+0004  0.13759E-0007  0.35915E-0008  0.84089E-0008
  0.17000E+0005 -0.21713E+0004  0.21428E-0007  0.43823E-0008  0.20008E-0007
  0.17058E+0005 -0.21757E+0004  0.21744E-0007  0.44052E-0008  0.19973E-0007
  0.17167E+0005 -0.21840E+0004  0.21279E-0007  0.43789E-0008  0.18459E-0007
  0.17276E+0005 -0.21923E+0004  0.19494E-0007  0.42276E-0008  0.15368E-0007
  0.17333E+0005 -0.21967E+0004  0.18069E-0007  0.40958E-0008  0.13244E-0007
  0.17000E+0005 -0.20628E+0004  0.22212E-0007  0.50976E-0008  0.20870E-0007
  0.17058E+0005 -0.20678E+0004  0.23325E-0007  0.51197E-0008  0.21923E-0007
  0.17167E+0005 -0.20772E+0004  0.24125E-0007  0.50830E-0008  0.22024E-0007
  0.17276E+0005 -0.20866E+0004  0.23264E-0007  0.49119E-0008  0.19925E-0007
  0.17333E+0005 -0.20916E+0004  0.22186E-0007  0.47669E-0008  0.18076E-0007
  0.17000E+0005 -0.20056E+0004  0.21994E-0007  0.55143E-0008  0.20491E-0007
  0.17058E+0005 -0.20109E+0004  0.23626E-0007  0.55449E-0008  0.22254E-0007
  0.17167E+0005 -0.20208E+0004  0.25277E-0007  0.55159E-0008  0.23476E-0007
  0.17276E+0005 -0.20308E+0004  0.25061E-0007  0.53415E-0008  0.22146E-0007
  0.17333E+0005 -0.20361E+0004  0.24236E-0007  0.51907E-0008  0.20550E-0007
  0.17333E+0005 -0.23574E+0004  0.11446E-0007  0.33877E-0008  0.59149E-0008
  0.17391E+0005 -0.23600E+0004  0.95886E-0008  0.32244E-0008  0.36983E-0008
  0.17500E+0005 -0.23649E+0004  0.56830E-0008  0.27958E-0008 -0.55049E-0009
  0.17609E+0005 -0.23698E+0004  0.14933E-0008  0.22158E-0008 -0.45868E-0008
  0.17667E+0005 -0.23724E+0004 -0.72854E-0009  0.18533E-0008 -0.65203E-0008
  0.17333E+0005 -0.23019E+0004  0.13759E-0007  0.35915E-0008  0.84089E-0008
  0.17391E+0005 -0.23047E+0004  0.11939E-0007  0.34298E-0008  0.61242E-0008
  0.17500E+0005 -0.23101E+0004  0.80037E-0008  0.30080E-0008  0.16302E-0008
  0.17609E+0005 -0.23154E+0004  0.36531E-0008  0.24362E-0008 -0.27718E-0008
  0.17667E+0005 -0.23182E+0004  0.12943E-0008  0.20777E-0008 -0.49349E-0008
  0.17333E+0005 -0.21967E+0004  0.18069E-0007  0.40958E-0008  0.13244E-0007
  0.17391E+0005 -0.22000E+0004  0.16395E-0007  0.39271E-0008  0.10926E-0007
  0.17500E+0005 -0.22061E+0004  0.12538E-0007  0.34957E-0008  0.60989E-0008
  0.17609E+0005 -0.22123E+0004  0.80098E-0008  0.29158E-0008  0.10900E-0008
  0.17667E+0005 -0.22155E+0004  0.54559E-0008  0.25525E-0008 -0.14759E-0008
  0.17333E+0005 -0.20916E+0004  0.22186E-0007  0.47669E-0008  0.18076E-0007
  0.17391E+0005 -0.20952E+0004  0.20772E-0007  0.45860E-0008  0.15888E-0007
  0.17500E+0005 -0.21022E+0004  0.17176E-0007  0.41281E-0008  0.10948E-0007
  0.17609E+0005 -0.21091E+0004  0.12625E-0007  0.35167E-0008  0.54579E-0008
  0.17667E+0005 -0.21128E+0004  0.99506E-0008  0.31349E-0008  0.25291E-0008
  0.17333E+0005 -0.20361E+0004  0.24236E-0007  0.51907E-0008  0.20550E-0007
  0.17391E+0005 -0.20400E+0004  0.23018E-0007  0.50034E-0008  0.18522E-0007
  0.17500E+0005 -0.20473E+0004  0.19647E-0007  0.45280E-0008  0.13645E-0007
  0.17609E+0005 -0.20547E+0004  0.15146E-0007  0.38927E-0008  0.79676E-0008
  0.17667E+0005 -0.20586E+0004  0.12436E-0007  0.34959E-0008  0.48653E-0008
  0.17667E+0005 -0.23724E+0004 -0.72854E-0009  0.18533E-0008 -0.65203E-0008
  0.17724E+0005 -0.23743E+0004 -0.28754E-0008  0.14645E-0008 -0.82541E-0008
  0.17833E+0005 -0.23780E+0004 -0.66378E-0008  0.65123E-0009 -0.10899E-0007
  0.17942E+0005 -0.23816E+0004 -0.97400E-0008 -0.21606E-0009 -0.12543E-0007
  0.18000E+0005 -0.23836E+0004 -0.11020E-0007 -0.68173E-0009 -0.12957E-0007
  0.17667E+0005 -0.23182E+0004  0.12943E-0008  0.20777E-0008 -0.49349E-0008
  0.17724E+0005 -0.23203E+0004 -0.10197E-0008  0.16922E-0008 -0.69138E-0008
  0.17833E+0005 -0.23243E+0004 -0.51817E-0008  0.88015E-0009 -0.10059E-0007
  0.17942E+0005 -0.23283E+0004 -0.87668E-0008  0.49884E-0011 -0.12222E-0007
  0.18000E+0005 -0.23303E+0004 -0.10321E-0007 -0.46940E-0009 -0.12903E-0007
  0.17667E+0005 -0.22155E+0004  0.54559E-0008  0.25525E-0008 -0.14759E-0008
  0.17724E+0005 -0.22179E+0004  0.28866E-0008  0.21619E-0008 -0.38927E-0008
  0.17833E+0005 -0.22225E+0004 -0.19310E-0008  0.13336E-0008 -0.79516E-0008
  0.17942E+0005 -0.22271E+0004 -0.63615E-0008  0.42969E-0009 -0.11086E-0007
  0.18000E+0005 -0.22295E+0004 -0.84163E-0008 -0.66335E-0010 -0.12280E-0007
  0.17667E+0005 -0.21128E+0004  0.99506E-0008  0.31349E-0008  0.25291E-0008
  0.17724E+0005 -0.21155E+0004  0.71980E-0008  0.27256E-0008 -0.29699E-0009
  0.17833E+0005 -0.21207E+0004  0.18509E-0008  0.18556E-0008 -0.52374E-0008
  0.17942E+0005 -0.21258E+0004 -0.33231E-0008  0.90030E-0009 -0.93305E-0008
  0.18000E+0005 -0.21286E+0004 -0.58408E-0008  0.37233E-0009 -0.11040E-0007
  0.17667E+0005 -0.20586E+0004  0.12436E-0007  0.34959E-0008  0.48653E-0008
  0.17724E+0005 -0.20615E+0004  0.96113E-0008  0.30717E-0008  0.18334E-0008
  0.17833E+0005 -0.20670E+0004  0.40269E-0008  0.21693E-0008 -0.35670E-0008
  0.17942E+0005 -0.20725E+0004 -0.15024E-0008  0.11765E-0008 -0.81702E-0008
  0.18000E+0005 -0.20754E+0004 -0.42481E-0008  0.62667E-0009 -0.10155E-0007
  0.18000E+0005 -0.23836E+0004 -0.11020E-0007 -0.68173E-0009 -0.12957E-0007
  0.18058E+0005 -0.23856E+0004 -0.12018E-0007 -0.11398E-0008 -0.13053E-0007
  0.18167E+0005 -0.23895E+0004 -0.13069E-0007 -0.19674E-0008 -0.12362E-0007
  0.18276E+0005 -0.23934E+0004 -0.13017E-0007 -0.26947E-0008 -0.10650E-0007
  0.18333E+0005 -0.23955E+0004 -0.12579E-0007 -0.30222E-0008 -0.94116E-0008
  0.18000E+0005 -0.23303E+0004 -0.10321E-0007 -0.46940E-0009 -0.12903E-0007
  0.18058E+0005 -0.23326E+0004 -0.11597E-0007 -0.93955E-0009 -0.13255E-0007
  0.18167E+0005 -0.23368E+0004 -0.13155E-0007 -0.17997E-0008 -0.12991E-0007
  0.18276E+0005 -0.23411E+0004 -0.13538E-0007 -0.25710E-0008 -0.11600E-0007
  0.18333E+0005 -0.23433E+0004 -0.13284E-0007 -0.29257E-0008 -0.10477E-0007
  0.18000E+0005 -0.22295E+0004 -0.84163E-0008 -0.66335E-0010 -0.12280E-0007
  0.18058E+0005 -0.22320E+0004 -0.10217E-0007 -0.56301E-0009 -0.13132E-0007
  0.18167E+0005 -0.22369E+0004 -0.12774E-0007 -0.14877E-0008 -0.13742E-0007
  0.18276E+0005 -0.22418E+0004 -0.14075E-0007 -0.23417E-0008 -0.13062E-0007
  0.18333E+0005 -0.22444E+0004 -0.14236E-0007 -0.27461E-0008 -0.12224E-0007
  0.18000E+0005 -0.21286E+0004 -0.58408E-0008  0.37233E-0009 -0.11040E-0007
  0.18058E+0005 -0.21315E+0004 -0.81422E-0008 -0.15975E-0009 -0.12404E-0007
  0.18167E+0005 -0.21370E+0004 -0.11703E-0007 -0.11618E-0008 -0.13936E-0007
  0.18276E+0005 -0.21425E+0004 -0.13992E-0007 -0.21059E-0008 -0.14058E-0007
  0.18333E+0005 -0.21454E+0004 -0.14632E-0007 -0.25623E-0008 -0.13570E-0007
  0.18000E+0005 -0.20754E+0004 -0.42481E-0008  0.62667E-0009 -0.10155E-0007
  0.18058E+0005 -0.20784E+0004 -0.68011E-0008  0.71333E-0010 -0.11795E-0007
  0.18167E+0005 -0.20843E+0004 -0.10881E-0007 -0.97882E-0009 -0.13826E-0007
  0.18276E+0005 -0.20901E+0004 -0.13703E-0007 -0.19757E-0008 -0.14395E-0007
  0.18333E+0005 -0.20932E+0004 -0.14611E-0007 -0.24616E-0008 -0.14111E-0007
  0.18333E+0005 -0.23955E+0004 -0.12579E-0007 -0.30222E-0008 -0.94116E-0008
  0.18391E+0005 -0.23980E+0004 -0.11888E-0007 -0.33052E-0008 -0.79922E-0008
  0.18500E+0005 -0.24026E+0004 -0.10039E-0007 -0.36943E-0008 -0.50137E-0008
  0.18609E+0005 -0.24073E+0004 -0.77468E-0008 -0.38752E-0008 -0.19737E-0008
  0.18667E+0005 -0.24097E+0004 -0.64669E-0008 -0.38812E-0008 -0.46672E-0009
  0.18333E+0005 -0.23433E+0004 -0.13284E-0007 -0.29257E-0008 -0.10477E-0007
  0.18391E+0005 -0.23460E+0004 -0.12741E-0007 -0.32382E-0008 -0.91320E-0008
  0.18500E+0005 -0.23510E+0004 -0.11059E-0007 -0.36867E-0008 -0.61794E-0008
  0.18609E+0005 -0.23561E+0004 -0.87904E-0008 -0.39279E-0008 -0.30291E-0008
  0.18667E+0005 -0.23588E+0004 -0.74732E-0008 -0.39643E-0008 -0.14197E-0008
  0.18333E+0005 -0.22444E+0004 -0.14236E-0007 -0.27461E-0008 -0.12224E-0007
  0.18391E+0005 -0.22474E+0004 -0.14048E-0007 -0.31124E-0008 -0.11094E-0007
  0.18500E+0005 -0.22533E+0004 -0.12832E-0007 -0.36687E-0008 -0.83339E-0008
  0.18609E+0005 -0.22591E+0004 -0.10749E-0007 -0.40200E-0008 -0.51043E-0008
  0.18667E+0005 -0.22622E+0004 -0.94225E-0008 -0.41126E-0008 -0.33565E-0008
  0.18333E+0005 -0.21454E+0004 -0.14632E-0007 -0.25623E-0008 -0.13570E-0007
  0.18391E+0005 -0.21489E+0004 -0.14876E-0007 -0.29838E-0008 -0.12730E-0007
  0.18500E+0005 -0.21555E+0004 -0.14300E-0007 -0.36483E-0008 -0.10326E-0007
  0.18609E+0005 -0.21621E+0004 -0.12582E-0007 -0.41091E-0008 -0.71810E-0008
  0.18667E+0005 -0.21656E+0004 -0.11334E-0007 -0.42572E-0008 -0.53731E-0008
  0.18333E+0005 -0.20932E+0004 -0.14611E-0007 -0.24616E-0008 -0.14111E-0007
  0.18391E+0005 -0.20969E+0004 -0.15105E-0007 -0.29138E-0008 -0.13447E-0007
  0.18500E+0005 -0.21039E+0004 -0.14923E-0007 -0.36373E-0008 -0.11283E-0007
  0.18609E+0005 -0.21109E+0004 -0.13464E-0007 -0.41567E-0008 -0.82423E-0008
  0.18667E+0005 -0.21146E+0004 -0.12292E-0007 -0.43344E-0008 -0.64335E-0008
  0.18667E+0005 -0.24097E+0004 -0.64669E-0008 -0.38812E-0008 -0.46672E-0009
  0.18724E+0005 -0.24123E+0004 -0.51921E-0008 -0.38269E-0008  0.92051E-0009
  0.18833E+0005 -0.24170E+0004 -0.29192E-0008 -0.35590E-0008  0.30933E-0008
  0.18942E+0005 -0.24218E+0004 -0.97301E-0009 -0.30930E-0008  0.45672E-0008
  0.19000E+0005 -0.24243E+0004 -0.11017E-0009 -0.27769E-0008  0.50504E-0008
  0.18667E+0005 -0.23588E+0004 -0.74732E-0008 -0.39643E-0008 -0.14197E-0008
  0.18724E+0005 -0.23615E+0004 -0.61332E-0008 -0.39387E-0008  0.92261E-0010
  0.18833E+0005 -0.23667E+0004 -0.36836E-0008 -0.37178E-0008  0.25360E-0008
  0.18942E+0005 -0.23719E+0004 -0.15285E-0008 -0.32866E-0008  0.42852E-0008
  0.19000E+0005 -0.23746E+0004 -0.55615E-0009 -0.29832E-0008  0.49009E-0008
  0.18667E+0005 -0.22622E+0004 -0.94225E-0008 -0.41126E-0008 -0.33565E-0008
  0.18724E+0005 -0.22653E+0004 -0.80102E-0008 -0.41403E-0008 -0.16532E-0008
  0.18833E+0005 -0.22713E+0004 -0.52897E-0008 -0.40086E-0008  0.12535E-0008
  0.18942E+0005 -0.22772E+0004 -0.27609E-0008 -0.36455E-0008  0.35169E-0008
  0.19000E+0005 -0.22804E+0004 -0.15785E-0008 -0.33681E-0008  0.43942E-0008
  0.18667E+0005 -0.21656E+0004 -0.11334E-0007 -0.42572E-0008 -0.53731E-0008
  0.18724E+0005 -0.21691E+0004 -0.99276E-0008 -0.43381E-0008 -0.35463E-0008
  0.18833E+0005 -0.21759E+0004 -0.70473E-0008 -0.42958E-0008 -0.26887E-0009
  0.18942E+0005 -0.21826E+0004 -0.42033E-0008 -0.40026E-0008  0.24690E-0008
  0.19000E+0005 -0.21862E+0004 -0.28218E-0008 -0.37526E-0008  0.36070E-0008
  0.18667E+0005 -0.21146E+0004 -0.12292E-0007 -0.43344E-0008 -0.64335E-0008
  0.18724E+0005 -0.21184E+0004 -0.10921E-0007 -0.44434E-0008 -0.45704E-0008
  0.18833E+0005 -0.21255E+0004 -0.80088E-0008 -0.44485E-0008 -0.11419E-0008
  0.18942E+0005 -0.21327E+0004 -0.50328E-0008 -0.41925E-0008  0.18196E-0008
  0.19000E+0005 -0.21365E+0004 -0.35561E-0008 -0.39573E-0008  0.30890E-0008
  0.19000E+0005 -0.24243E+0004 -0.11017E-0009 -0.27769E-0008  0.50504E-0008
  0.19058E+0005 -0.24261E+0004  0.63148E-0009 -0.24216E-0008  0.53419E-0008
  0.19167E+0005 -0.24294E+0004  0.17364E-0008 -0.16571E-0008  0.54299E-0008
  0.19276E+0005 -0.24327E+0004  0.24980E-0008 -0.80981E-0009  0.50316E-0008
  0.19333E+0005 -0.24345E+0004  0.27862E-0008 -0.34693E-0009  0.46792E-0008
  0.19000E+0005 -0.23746E+0004 -0.55615E-0009 -0.29832E-0008  0.49009E-0008
  0.19058E+0005 -0.23765E+0004  0.28743E-0009 -0.26364E-0008  0.53091E-0008
  0.19167E+0005 -0.23801E+0004  0.15581E-0008 -0.18767E-0008  0.55692E-0008
  0.19276E+0005 -0.23838E+0004  0.24416E-0008 -0.10198E-0008  0.52731E-0008
  0.19333E+0005 -0.23857E+0004  0.27757E-0008 -0.54672E-0009  0.49475E-0008
  0.19000E+0005 -0.22804E+0004 -0.15785E-0008 -0.33681E-0008  0.43942E-0008
  0.19058E+0005 -0.22826E+0004 -0.53239E-0009 -0.30400E-0008  0.50410E-0008
  0.19167E+0005 -0.22868E+0004  0.10836E-0008 -0.22952E-0008  0.56731E-0008
  0.19276E+0005 -0.22909E+0004  0.22363E-0008 -0.14264E-0008  0.56231E-0008
  0.19333E+0005 -0.22931E+0004  0.26773E-0008 -0.93730E-0009  0.53750E-0008
  0.19000E+0005 -0.21862E+0004 -0.28218E-0008 -0.37526E-0008  0.36070E-0008
  0.19058E+0005 -0.21887E+0004 -0.15728E-0008 -0.34451E-0008  0.45026E-0008
  0.19167E+0005 -0.21934E+0004  0.41339E-0009 -0.27195E-0008  0.55497E-0008
  0.19276E+0005 -0.21981E+0004  0.18789E-0008 -0.18437E-0008  0.58066E-0008
  0.19333E+0005 -0.22006E+0004  0.24529E-0008 -0.13415E-0008  0.56702E-0008
  0.19000E+0005 -0.21365E+0004 -0.35561E-0008 -0.39573E-0008  0.30890E-0008
  0.19058E+0005 -0.21391E+0004 -0.22051E-0008 -0.36611E-0008  0.41145E-0008
  0.19167E+0005 -0.21441E+0004 -0.21517E-0010 -0.29466E-0008  0.53897E-0008
  0.19276E+0005 -0.21491E+0004  0.16222E-0008 -0.20682E-0008  0.58281E-0008
  0.19333E+0005 -0.21517E+0004  0.22757E-0008 -0.15596E-0008  0.57633E-0008
  0.19333E+0005 -0.24345E+0004  0.27862E-0008 -0.34693E-0009  0.46792E-0008
  0.19391E+0005 -0.24360E+0004  0.30104E-0008  0.11772E-0009  0.42583E-0008
  0.19500E+0005 -0.24388E+0004  0.32925E-0008  0.97688E-0009  0.33409E-0008
  0.19609E+0005 -0.24417E+0004  0.34254E-0008  0.17696E-0008  0.23540E-0008
  0.19667E+0005 -0.24432E+0004  0.34445E-0008  0.21453E-0008  0.18320E-0008
  0.19333E+0005 -0.23857E+0004  0.27757E-0008 -0.54672E-0009  0.49475E-0008
  0.19391E+0005 -0.23873E+0004  0.30343E-0008 -0.68841E-0010  0.45371E-0008
  0.19500E+0005 -0.23904E+0004  0.33552E-0008  0.82225E-0009  0.36029E-0008
  0.19609E+0005 -0.23935E+0004  0.35021E-0008  0.16531E-0008  0.25669E-0008
  0.19667E+0005 -0.23951E+0004  0.35227E-0008  0.20502E-0008  0.20125E-0008
  0.19333E+0005 -0.22931E+0004  0.26773E-0008 -0.93730E-0009  0.53750E-0008
  0.19391E+0005 -0.22950E+0004  0.30194E-0008 -0.43758E-0009  0.50089E-0008
  0.19500E+0005 -0.22985E+0004  0.34425E-0008  0.50843E-0009  0.40822E-0008
  0.19609E+0005 -0.23021E+0004  0.36362E-0008  0.14070E-0008  0.29828E-0008
  0.19667E+0005 -0.23040E+0004  0.36671E-0008  0.18431E-0008  0.23789E-0008
  0.19333E+0005 -0.22006E+0004  0.24529E-0008 -0.13415E-0008  0.56702E-0008
  0.19391E+0005 -0.22027E+0004  0.29039E-0008 -0.82267E-0009  0.53820E-0008
  0.19500E+0005 -0.22067E+0004  0.34734E-0008  0.17325E-0009  0.45207E-0008
  0.19609E+0005 -0.22107E+0004  0.37483E-0008  0.11353E-0008  0.34041E-0008
  0.19667E+0005 -0.22128E+0004  0.38029E-0008  0.16085E-0008  0.27692E-0008
  0.19333E+0005 -0.21517E+0004  0.22757E-0008 -0.15596E-0008  0.57633E-0008
  0.19391E+0005 -0.21540E+0004  0.27944E-0008 -0.10314E-0008  0.55294E-0008
  0.19500E+0005 -0.21583E+0004  0.34601E-0008 -0.10430E-0010  0.47271E-0008
  0.19609E+0005 -0.21625E+0004  0.37941E-0008  0.98391E-0009  0.36221E-0008
  0.19667E+0005 -0.21648E+0004  0.38679E-0008  0.14762E-0008  0.29796E-0008
  0.19667E+0005 -0.24432E+0004  0.34445E-0008  0.21453E-0008  0.18320E-0008
  0.19724E+0005 -0.24462E+0004  0.34300E-0008  0.24884E-0008  0.13156E-0008
  0.19833E+0005 -0.24519E+0004  0.33173E-0008  0.30160E-0008  0.38907E-0009
  0.19942E+0005 -0.24576E+0004  0.31041E-0008  0.33645E-0008 -0.43507E-0009
  0.20000E+0005 -0.24606E+0004  0.29556E-0008  0.34675E-0008 -0.81482E-0009
  0.19667E+0005 -0.23951E+0004  0.35227E-0008  0.20502E-0008  0.20125E-0008
  0.19724E+0005 -0.23984E+0004  0.35073E-0008  0.24152E-0008  0.14616E-0008
  0.19833E+0005 -0.24046E+0004  0.33918E-0008  0.29836E-0008  0.47508E-0009
  0.19942E+0005 -0.24107E+0004  0.31782E-0008  0.33695E-0008 -0.39602E-0009
  0.20000E+0005 -0.24140E+0004  0.30307E-0008  0.34913E-0008 -0.79555E-0009
  0.19667E+0005 -0.23040E+0004  0.36671E-0008  0.18431E-0008  0.23789E-0008
  0.19724E+0005 -0.23077E+0004  0.36552E-0008  0.22486E-0008  0.17719E-0008
  0.19833E+0005 -0.23148E+0004  0.35394E-0008  0.28942E-0008  0.68044E-0009
  0.19942E+0005 -0.23220E+0004  0.33243E-0008  0.33529E-0008 -0.28037E-0009
  0.20000E+0005 -0.23257E+0004  0.31769E-0008  0.35116E-0008 -0.72030E-0009
  0.19667E+0005 -0.22128E+0004  0.38029E-0008  0.16085E-0008  0.27692E-0008
  0.19724E+0005 -0.22171E+0004  0.38047E-0008  0.20532E-0008  0.21203E-0008
  0.19833E+0005 -0.22251E+0004  0.36986E-0008  0.27745E-0008  0.93925E-0009
  0.19942E+0005 -0.22332E+0004  0.34823E-0008  0.33067E-0008 -0.10981E-0009
  0.20000E+0005 -0.22374E+0004  0.33326E-0008  0.35028E-0008 -0.59290E-0009
  0.19667E+0005 -0.21648E+0004  0.38679E-0008  0.14762E-0008  0.29796E-0008
  0.19724E+0005 -0.21693E+0004  0.38825E-0008  0.19412E-0008  0.23158E-0008
  0.19833E+0005 -0.21778E+0004  0.37873E-0008  0.27018E-0008  0.10954E-0008
  0.19942E+0005 -0.21864E+0004  0.35718E-0008  0.32724E-0008  0.19756E-0011
  0.20000E+0005 -0.21909E+0004  0.34202E-0008  0.34881E-0008 -0.50429E-0009
  0.00000E+0000 -0.20464E+0004 -0.20841E-0010 -0.10078E-0010 -0.11426E-0010
  0.57558E+0002 -0.20429E+0004 -0.19638E-0010 -0.82548E-0011 -0.12316E-0010
  0.16667E+0003 -0.20362E+0004 -0.14166E-0010 -0.20283E-0011 -0.13647E-0010
  0.27578E+0003 -0.20295E+0004 -0.32728E-0011  0.86859E-0011 -0.14083E-0010
  0.33333E+0003 -0.20260E+0004  0.51302E-0011  0.16448E-0010 -0.13750E-0010
  0.00000E+0000 -0.19915E+0004 -0.21005E-0010 -0.99450E-0011 -0.11781E-0010
  0.57558E+0002 -0.19878E+0004 -0.19710E-0010 -0.79915E-0011 -0.12705E-0010
  0.16667E+0003 -0.19807E+0004 -0.13971E-0010 -0.14375E-0011 -0.14081E-0010
  0.27578E+0003 -0.19737E+0004 -0.26629E-0011  0.97138E-0011 -0.14506E-0010
  0.33333E+0003 -0.19699E+0004  0.60213E-0011  0.17744E-0010 -0.14139E-0010
  0.00000E+0000 -0.18875E+0004 -0.21293E-0010 -0.97154E-0011 -0.12407E-0010
  0.57558E+0002 -0.18834E+0004 -0.19834E-0010 -0.75401E-0011 -0.13378E-0010
  0.16667E+0003 -0.18756E+0004 -0.13641E-0010 -0.45617E-0012 -0.14799E-0010
  0.27578E+0003 -0.18678E+0004 -0.16443E-0011  0.11387E-0010 -0.15182E-0010
  0.33333E+0003 -0.18637E+0004  0.75171E-0011  0.19839E-0010 -0.14723E-0010
  0.00000E+0000 -0.17835E+0004 -0.21569E-0010 -0.95208E-0011 -0.12980E-0010
  0.57558E+0002 -0.17790E+0004 -0.19988E-0010 -0.71926E-0011 -0.13981E-0010
  0.16667E+0003 -0.17704E+0004 -0.13421E-0010  0.29293E-0012 -0.15400E-0010
  0.27578E+0003 -0.17619E+0004 -0.82554E-0012  0.12664E-0010 -0.15654E-0010
  0.33333E+0003 -0.17574E+0004  0.87455E-0011  0.21433E-0010 -0.15063E-0010
  0.00000E+0000 -0.17286E+0004 -0.21721E-0010 -0.94327E-0011 -0.13273E-0010
  0.57558E+0002 -0.17239E+0004 -0.20086E-0010 -0.70506E-0011 -0.14267E-0010
  0.16667E+0003 -0.17149E+0004 -0.13355E-0010  0.58677E-0012 -0.15663E-0010
  0.27578E+0003 -0.17060E+0004 -0.49320E-0012  0.13156E-0010 -0.15822E-0010
  0.33333E+0003 -0.17013E+0004  0.92663E-0011  0.22054E-0010 -0.15150E-0010
  0.33333E+0003 -0.20260E+0004  0.51302E-0011  0.16448E-0010 -0.13750E-0010
  0.39089E+0003 -0.20236E+0004  0.15548E-0010  0.25709E-0010 -0.12884E-0010
  0.50000E+0003 -0.20190E+0004  0.41210E-0010  0.47476E-0010 -0.93616E-0011
  0.60911E+0003 -0.20143E+0004  0.74449E-0010  0.74048E-0010 -0.26839E-0011
  0.66667E+0003 -0.20119E+0004  0.94658E-0010  0.89436E-0010  0.23910E-0011
  0.33333E+0003 -0.19699E+0004  0.60213E-0011  0.17744E-0010 -0.14139E-0010
  0.39089E+0003 -0.19674E+0004  0.16769E-0010  0.27291E-0010 -0.13199E-0010
  0.50000E+0003 -0.19625E+0004  0.43161E-0010  0.49626E-0010 -0.94543E-0011
  0.60911E+0003 -0.19576E+0004  0.77234E-0010  0.76708E-0010 -0.23898E-0011
  0.66667E+0003 -0.19550E+0004  0.97895E-0010  0.92317E-0010  0.29425E-0011
  0.33333E+0003 -0.18637E+0004  0.75171E-0011  0.19839E-0010 -0.14723E-0010
  0.39089E+0003 -0.18608E+0004  0.18825E-0010  0.29845E-0010 -0.13629E-0010
  0.50000E+0003 -0.18554E+0004  0.46471E-0010  0.53090E-0010 -0.94248E-0011
  0.60911E+0003 -0.18501E+0004  0.82001E-0010  0.81028E-0010 -0.16196E-0011
  0.66667E+0003 -0.18472E+0004  0.10348E-0009  0.97015E-0010  0.42297E-0011
  0.33333E+0003 -0.17574E+0004  0.87455E-0011  0.21433E-0010 -0.15063E-0010
  0.39089E+0003 -0.17543E+0004  0.20530E-0010  0.31786E-0010 -0.13796E-0010
  0.50000E+0003 -0.17484E+0004  0.49273E-0010  0.55729E-0010 -0.90845E-0011
  0.60911E+0003 -0.17425E+0004  0.86106E-0010  0.84354E-0010 -0.52501E-0012
  0.66667E+0003 -0.17394E+0004  0.10833E-0009  0.10066E-0009  0.58412E-0011
  0.33333E+0003 -0.17013E+0004  0.92663E-0011  0.22054E-0010 -0.15150E-0010
  0.39089E+0003 -0.16981E+0004  0.21273E-0010  0.32537E-0010 -0.13768E-0010
  0.50000E+0003 -0.16919E+0004  0.50539E-0010  0.56765E-0010 -0.87644E-0011
  0.60911E+0003 -0.16858E+0004  0.88010E-0010  0.85687E-0010  0.21040E-0012
  0.66667E+0003 -0.16826E+0004  0.11061E-0009  0.10214E-0009  0.68536E-0011
  0.66667E+0003 -0.20119E+0004  0.94658E-0010  0.89436E-0010  0.23910E-0011
  0.72422E+0003 -0.20109E+0004  0.11617E-0009  0.10514E-0009  0.86590E-0011
  0.83333E+0003 -0.20089E+0004  0.15882E-0009  0.13410E-0009  0.23992E-0010
  0.94244E+0003 -0.20069E+0004  0.19969E-0009  0.15794E-0009  0.43853E-0010
  0.10000E+0004 -0.20058E+0004  0.21841E-0009  0.16659E-0009  0.55992E-0010
  0.66667E+0003 -0.19550E+0004  0.97895E-0010  0.92317E-0010  0.29425E-0011
  0.72422E+0003 -0.19539E+0004  0.11986E-0009  0.10819E-0009  0.95252E-0011
  0.83333E+0003 -0.19518E+0004  0.16328E-0009  0.13723E-0009  0.25586E-0010
  0.94244E+0003 -0.19497E+0004  0.20466E-0009  0.16072E-0009  0.46317E-0010
  0.10000E+0004 -0.19486E+0004  0.22349E-0009  0.16897E-0009  0.58961E-0010
  0.66667E+0003 -0.18472E+0004  0.10348E-0009  0.97015E-0010  0.42297E-0011
  0.72422E+0003 -0.18460E+0004  0.12623E-0009  0.11317E-0009  0.11380E-0010
  0.83333E+0003 -0.18437E+0004  0.17104E-0009  0.14237E-0009  0.28782E-0010
  0.94244E+0003 -0.18413E+0004  0.21339E-0009  0.16533E-0009  0.51119E-0010
  0.10000E+0004 -0.18401E+0004  0.23246E-0009  0.17295E-0009  0.64658E-0010
  0.66667E+0003 -0.17394E+0004  0.10833E-0009  0.10066E-0009  0.58412E-0011
  0.72422E+0003 -0.17381E+0004  0.13184E-0009  0.11708E-0009  0.13579E-0010
  0.83333E+0003 -0.17355E+0004  0.17797E-0009  0.14651E-0009  0.32254E-0010
  0.94244E+0003 -0.17330E+0004  0.22133E-0009  0.16919E-0009  0.56052E-0010
  0.10000E+0004 -0.17316E+0004  0.24070E-0009  0.17639E-0009  0.70394E-0010
  0.66667E+0003 -0.16826E+0004  0.11061E-0009  0.10214E-0009  0.68536E-0011
  0.72422E+0003 -0.16812E+0004  0.13450E-0009  0.11870E-0009  0.14902E-0010
  0.83333E+0003 -0.16785E+0004  0.18133E-0009  0.14829E-0009  0.34223E-0010
  0.94244E+0003 -0.16758E+0004  0.22524E-0009  0.17094E-0009  0.58712E-0010
  0.10000E+0004 -0.16744E+0004  0.24479E-0009  0.17803E-0009  0.73424E-0010
  0.10000E+0004 -0.20058E+0004  0.21841E-0009  0.16659E-0009  0.55992E-0010
  0.10576E+0004 -0.20044E+0004  0.23383E-0009  0.17142E-0009  0.69113E-0010
  0.11667E+0004 -0.20018E+0004  0.24979E-0009  0.16695E-0009  0.95560E-0010
  0.12758E+0004 -0.19991E+0004  0.24198E-0009  0.14041E-0009  0.12196E-0009
  0.13333E+0004 -0.19977E+0004  0.22595E-0009  0.11624E-0009  0.13475E-0009
  0.10000E+0004 -0.19486E+0004  0.22349E-0009  0.16897E-0009  0.58961E-0010
  0.10576E+0004 -0.19471E+0004  0.23888E-0009  0.17322E-0009  0.72598E-0010
  0.11667E+0004 -0.19443E+0004  0.25431E-0009  0.16717E-0009  0.10002E-0009
  0.12758E+0004 -0.19415E+0004  0.24523E-0009  0.13844E-0009  0.12724E-0009
  0.13333E+0004 -0.19400E+0004  0.22820E-0009  0.11291E-0009  0.14031E-0009
  0.10000E+0004 -0.18401E+0004  0.23246E-0009  0.17295E-0009  0.64658E-0010
  0.10576E+0004 -0.18385E+0004  0.24784E-0009  0.17629E-0009  0.79197E-0010
  0.11667E+0004 -0.18354E+0004  0.26243E-0009  0.16773E-0009  0.10828E-0009
  0.12758E+0004 -0.18323E+0004  0.25115E-0009  0.13544E-0009  0.13673E-0009
  0.13333E+0004 -0.18307E+0004  0.23232E-0009  0.10767E-0009  0.15014E-0009
  0.10000E+0004 -0.17316E+0004  0.24070E-0009  0.17639E-0009  0.70394E-0010
  0.10576E+0004 -0.17298E+0004  0.25615E-0009  0.17911E-0009  0.85704E-0010
  0.11667E+0004 -0.17265E+0004  0.27006E-0009  0.16870E-0009  0.11606E-0009
  0.12758E+0004 -0.17231E+0004  0.25679E-0009  0.13372E-0009  0.14525E-0009
  0.13333E+0004 -0.17213E+0004  0.23628E-0009  0.10420E-0009  0.15870E-0009
  0.10000E+0004 -0.16744E+0004  0.24479E-0009  0.17803E-0009  0.73424E-0010
  0.10576E+0004 -0.16725E+0004  0.26030E-0009  0.18054E-0009  0.89079E-0010
  0.11667E+0004 -0.16690E+0004  0.27393E-0009  0.16948E-0009  0.11991E-0009
  0.12758E+0004 -0.16655E+0004  0.25968E-0009  0.13346E-0009  0.14925E-0009
  0.13333E+0004 -0.16636E+0004  0.23833E-0009  0.10323E-0009  0.16260E-0009
  0.13333E+0004 -0.19977E+0004  0.22595E-0009  0.11624E-0009  0.13475E-0009
  0.13909E+0004 -0.19958E+0004  0.20074E-0009  0.84801E-0010  0.14603E-0009
  0.15000E+0004 -0.19923E+0004  0.12602E-0009  0.56101E-0011  0.16072E-0009
  0.16091E+0004 -0.19887E+0004  0.16339E-0010 -0.95359E-0010  0.16250E-0009
  0.16667E+0004 -0.19868E+0004 -0.54343E-0010 -0.15485E-0009  0.15655E-0009
  0.13333E+0004 -0.19400E+0004  0.22820E-0009  0.11291E-0009  0.14031E-0009
  0.13909E+0004 -0.19380E+0004  0.20174E-0009  0.79995E-0010  0.15173E-0009
  0.15000E+0004 -0.19343E+0004  0.12399E-0009 -0.20952E-0011  0.16611E-0009
  0.16091E+0004 -0.19305E+0004  0.10493E-0010 -0.10578E-0009  0.16661E-0009
  0.16667E+0004 -0.19285E+0004 -0.62465E-0010 -0.16647E-0009  0.15949E-0009
  0.13333E+0004 -0.18307E+0004  0.23232E-0009  0.10767E-0009  0.15014E-0009
  0.13909E+0004 -0.18285E+0004  0.20362E-0009  0.72355E-0010  0.16160E-0009
  0.15000E+0004 -0.18243E+0004  0.12037E-0009 -0.14530E-0010  0.17499E-0009
  0.16091E+0004 -0.18201E+0004 -0.16325E-0012 -0.12278E-0009  0.17264E-0009
  0.16667E+0004 -0.18179E+0004 -0.77360E-0010 -0.18554E-0009  0.16314E-0009
  0.13333E+0004 -0.17213E+0004  0.23628E-0009  0.10420E-0009  0.15870E-0009
  0.13909E+0004 -0.17189E+0004  0.20546E-0009  0.66986E-0010  0.16990E-0009
  0.15000E+0004 -0.17143E+0004  0.11685E-0009 -0.23810E-0010  0.18164E-0009
  0.16091E+0004 -0.17098E+0004 -0.10686E-0010 -0.13596E-0009  0.17585E-0009
  0.16667E+0004 -0.17074E+0004 -0.92125E-0010 -0.20058E-0009  0.16373E-0009
  0.13333E+0004 -0.16636E+0004  0.23833E-0009  0.10323E-0009  0.16260E-0009
  0.13909E+0004 -0.16611E+0004  0.20640E-0009  0.65227E-0010  0.17350E-0009
  0.15000E+0004 -0.16563E+0004  0.11497E-0009 -0.27269E-0010  0.18406E-0009
  0.16091E+0004 -0.16516E+0004 -0.16303E-0010 -0.14123E-0009  0.17618E-0009
  0.16667E+0004 -0.16491E+0004 -0.10001E-0009 -0.20678E-0009  0.16258E-0009
  0.16667E+0004 -0.19868E+0004 -0.54343E-0010 -0.15485E-0009  0.15655E-0009
  0.17242E+0004 -0.19845E+0004 -0.13241E-0009 -0.21652E-0009  0.14499E-0009
  0.18333E+0004 -0.19802E+0004 -0.29482E-0009 -0.33243E-0009  0.10564E-0009
  0.19424E+0004 -0.19760E+0004 -0.46361E-0009 -0.43406E-0009  0.41647E-0010
  0.20000E+0004 -0.19737E+0004 -0.54944E-0009 -0.47664E-0009 -0.21482E-0011
  0.16667E+0004 -0.19285E+0004 -0.62465E-0010 -0.16647E-0009  0.15949E-0009
  0.17242E+0004 -0.19261E+0004 -0.14294E-0009 -0.22910E-0009  0.14642E-0009
  0.18333E+0004 -0.19215E+0004 -0.31007E-0009 -0.34590E-0009  0.10313E-0009
  0.19424E+0004 -0.19170E+0004 -0.48350E-0009 -0.44693E-0009  0.33873E-0010
  0.20000E+0004 -0.19146E+0004 -0.57156E-0009 -0.48853E-0009 -0.13111E-0010
  0.16667E+0004 -0.18179E+0004 -0.77360E-0010 -0.18554E-0009  0.16314E-0009
  0.17242E+0004 -0.18153E+0004 -0.16234E-0009 -0.24983E-0009  0.14702E-0009
  0.18333E+0004 -0.18103E+0004 -0.33841E-0009 -0.36835E-0009  0.96118E-0010
  0.19424E+0004 -0.18053E+0004 -0.52060E-0009 -0.46875E-0009  0.17070E-0010
  0.20000E+0004 -0.18026E+0004 -0.61287E-0009 -0.50895E-0009 -0.35733E-0010
  0.16667E+0004 -0.17074E+0004 -0.92125E-0010 -0.20058E-0009  0.16373E-0009
  0.17242E+0004 -0.17045E+0004 -0.18165E-0009 -0.26647E-0009  0.14436E-0009
  0.18333E+0004 -0.16990E+0004 -0.36676E-0009 -0.38702E-0009  0.85759E-0010
  0.19424E+0004 -0.16935E+0004 -0.55769E-0009 -0.48770E-0009 -0.25899E-0011
  0.20000E+0004 -0.16907E+0004 -0.65406E-0009 -0.52724E-0009 -0.60673E-0010
  0.16667E+0004 -0.16491E+0004 -0.10001E-0009 -0.20678E-0009  0.16258E-0009
  0.17242E+0004 -0.16460E+0004 -0.19199E-0009 -0.27351E-0009  0.14143E-0009
  0.18333E+0004 -0.16403E+0004 -0.38194E-0009 -0.39535E-0009  0.78788E-0010
  0.19424E+0004 -0.16346E+0004 -0.57747E-0009 -0.49667E-0009 -0.14163E-0010
  0.20000E+0004 -0.16316E+0004 -0.67593E-0009 -0.53621E-0009 -0.74721E-0010
  0.20000E+0004 -0.19737E+0004 -0.54944E-0009 -0.47664E-0009 -0.21482E-0011
  0.20576E+0004 -0.19707E+0004 -0.62982E-0009 -0.50900E-0009 -0.52566E-0010
  0.21667E+0004 -0.19650E+0004 -0.75685E-0009 -0.53547E-0009 -0.16354E-0009
  0.22758E+0004 -0.19593E+0004 -0.83634E-0009 -0.51002E-0009 -0.28748E-0009
  0.23333E+0004 -0.19562E+0004 -0.85425E-0009 -0.47488E-0009 -0.35417E-0009
  0.20000E+0004 -0.19146E+0004 -0.57156E-0009 -0.48853E-0009 -0.13111E-0010
  0.20576E+0004 -0.19114E+0004 -0.65394E-0009 -0.51944E-0009 -0.66943E-0010
  0.21667E+0004 -0.19054E+0004 -0.78377E-0009 -0.54203E-0009 -0.18449E-0009
  0.22758E+0004 -0.18994E+0004 -0.86423E-0009 -0.51160E-0009 -0.31423E-0009
  0.23333E+0004 -0.18962E+0004 -0.88173E-0009 -0.47360E-0009 -0.38326E-0009
  0.20000E+0004 -0.18026E+0004 -0.61287E-0009 -0.50895E-0009 -0.35733E-0010
  0.20576E+0004 -0.17991E+0004 -0.69897E-0009 -0.53772E-0009 -0.95636E-0010
  0.21667E+0004 -0.17925E+0004 -0.83381E-0009 -0.55441E-0009 -0.22441E-0009
  0.22758E+0004 -0.17858E+0004 -0.91554E-0009 -0.51630E-0009 -0.36338E-0009
  0.23333E+0004 -0.17823E+0004 -0.93181E-0009 -0.47387E-0009 -0.43569E-0009
  0.20000E+0004 -0.16907E+0004 -0.65406E-0009 -0.52724E-0009 -0.60673E-0010
  0.20576E+0004 -0.16868E+0004 -0.74367E-0009 -0.55477E-0009 -0.12586E-0009
  0.21667E+0004 -0.16795E+0004 -0.88273E-0009 -0.56763E-0009 -0.26377E-0009
  0.22758E+0004 -0.16722E+0004 -0.96439E-0009 -0.52416E-0009 -0.40909E-0009
  0.23333E+0004 -0.16684E+0004 -0.97851E-0009 -0.47852E-0009 -0.48295E-0009
  0.20000E+0004 -0.16316E+0004 -0.67593E-0009 -0.53621E-0009 -0.74721E-0010
  0.20576E+0004 -0.16276E+0004 -0.76727E-0009 -0.56352E-0009 -0.14230E-0009
  0.21667E+0004 -0.16200E+0004 -0.90813E-0009 -0.57530E-0009 -0.28400E-0009
  0.22758E+0004 -0.16123E+0004 -0.98902E-0009 -0.53002E-0009 -0.43127E-0009
  0.23333E+0004 -0.16083E+0004 -0.10015E-0008 -0.48321E-0009 -0.50510E-0009
  0.23333E+0004 -0.19562E+0004 -0.85425E-0009 -0.47488E-0009 -0.35417E-0009
  0.23909E+0004 -0.19523E+0004 -0.85415E-0009 -0.42563E-0009 -0.41948E-0009
  0.25000E+0004 -0.19447E+0004 -0.80025E-0009 -0.29831E-0009 -0.52957E-0009
  0.26091E+0004 -0.19372E+0004 -0.67652E-0009 -0.14031E-0009 -0.60670E-0009
  0.26667E+0004 -0.19332E+0004 -0.58517E-0009 -0.51351E-0010 -0.62821E-0009
  0.23333E+0004 -0.18962E+0004 -0.88173E-0009 -0.47360E-0009 -0.38326E-0009
  0.23909E+0004 -0.18920E+0004 -0.88051E-0009 -0.42153E-0009 -0.45018E-0009
  0.25000E+0004 -0.18840E+0004 -0.82227E-0009 -0.28936E-0009 -0.56059E-0009
  0.26091E+0004 -0.18760E+0004 -0.69123E-0009 -0.12790E-0009 -0.63364E-0009
  0.26667E+0004 -0.18718E+0004 -0.59488E-0009 -0.37907E-0010 -0.65103E-0009
  0.23333E+0004 -0.17823E+0004 -0.93181E-0009 -0.47387E-0009 -0.43569E-0009
  0.23909E+0004 -0.17776E+0004 -0.92793E-0009 -0.41745E-0009 -0.50439E-0009
  0.25000E+0004 -0.17688E+0004 -0.86022E-0009 -0.27774E-0009 -0.61280E-0009
  0.26091E+0004 -0.17600E+0004 -0.71396E-0009 -0.11084E-0009 -0.67557E-0009
  0.26667E+0004 -0.17554E+0004 -0.60745E-0009 -0.19142E-0010 -0.68398E-0009
  0.23333E+0004 -0.16684E+0004 -0.97851E-0009 -0.47852E-0009 -0.48295E-0009
  0.23909E+0004 -0.16633E+0004 -0.97083E-0009 -0.41889E-0009 -0.55148E-0009
  0.25000E+0004 -0.16537E+0004 -0.89124E-0009 -0.27346E-0009 -0.65414E-0009
  0.26091E+0004 -0.16440E+0004 -0.72730E-0009 -0.10209E-0009 -0.70329E-0009
  0.26667E+0004 -0.16390E+0004 -0.60948E-0009 -0.87760E-0011 -0.70134E-0009
  0.23333E+0004 -0.16083E+0004 -0.10015E-0008 -0.48321E-0009 -0.50510E-0009
  0.23909E+0004 -0.16030E+0004 -0.99124E-0009 -0.42236E-0009 -0.57266E-0009
  0.25000E+0004 -0.15929E+0004 -0.90415E-0009 -0.27457E-0009 -0.67062E-0009
  0.26091E+0004 -0.15829E+0004 -0.72966E-0009 -0.10111E-0009 -0.71118E-0009
  0.26667E+0004 -0.15776E+0004 -0.60531E-0009 -0.68831E-0011 -0.70322E-0009
  0.26667E+0004 -0.19332E+0004 -0.58517E-0009 -0.51351E-0010 -0.62821E-0009
  0.27242E+0004 -0.19286E+0004 -0.47827E-0009  0.37083E-0010 -0.63389E-0009
  0.28333E+0004 -0.19199E+0004 -0.24071E-0009  0.19158E-0009 -0.59408E-0009
  0.29424E+0004 -0.19113E+0004  0.25520E-0010  0.31180E-0009 -0.48356E-0009
  0.30000E+0004 -0.19067E+0004  0.17005E-0009  0.35635E-0009 -0.39723E-0009
  0.26667E+0004 -0.18718E+0004 -0.59488E-0009 -0.37907E-0010 -0.65103E-0009
  0.27242E+0004 -0.18669E+0004 -0.48223E-0009  0.50938E-0010 -0.65113E-0009
  0.28333E+0004 -0.18578E+0004 -0.23224E-0009  0.20448E-0009 -0.59729E-0009
  0.29424E+0004 -0.18486E+0004  0.47561E-0010  0.32183E-0009 -0.46934E-0009
  0.30000E+0004 -0.18438E+0004  0.19933E-0009  0.36435E-0009 -0.37305E-0009
  0.26667E+0004 -0.17554E+0004 -0.60745E-0009 -0.19142E-0010 -0.68398E-0009
  0.27242E+0004 -0.17500E+0004 -0.48336E-0009  0.70452E-0010 -0.67267E-0009
  0.28333E+0004 -0.17399E+0004 -0.20918E-0009  0.22293E-0009 -0.59151E-0009
  0.29424E+0004 -0.17298E+0004  0.96220E-0010  0.33662E-0009 -0.43116E-0009
  0.30000E+0004 -0.17245E+0004  0.26125E-0009  0.37665E-0009 -0.31705E-0009
  0.26667E+0004 -0.16390E+0004 -0.60948E-0009 -0.87760E-0011 -0.70134E-0009
  0.27242E+0004 -0.16331E+0004 -0.47298E-0009  0.81796E-0010 -0.67759E-0009
  0.28333E+0004 -0.16221E+0004 -0.17360E-0009  0.23461E-0009 -0.56851E-0009
  0.29424E+0004 -0.16110E+0004  0.15696E-0009  0.34725E-0009 -0.37729E-0009
  0.30000E+0004 -0.16052E+0004  0.33434E-0009  0.38656E-0009 -0.24704E-0009
  0.26667E+0004 -0.15776E+0004 -0.60531E-0009 -0.68831E-0011 -0.70322E-0009
  0.27242E+0004 -0.15715E+0004 -0.46179E-0009  0.84423E-0010 -0.67254E-0009
  0.28333E+0004 -0.15599E+0004 -0.14866E-0009  0.23823E-0009 -0.54869E-0009
  0.29424E+0004 -0.15484E+0004  0.19489E-0009  0.35162E-0009 -0.34215E-0009
  0.30000E+0004 -0.15423E+0004  0.37828E-0009  0.39136E-0009 -0.20432E-0009
  0.30000E+0004 -0.19067E+0004  0.17005E-0009  0.35635E-0009 -0.39723E-0009
  0.30576E+0004 -0.19033E+0004  0.31249E-0009  0.38634E-0009 -0.29401E-0009
  0.31667E+0004 -0.18969E+0004  0.56708E-0009  0.40352E-0009 -0.59600E-0010
  0.32758E+0004 -0.18905E+0004  0.78717E-0009  0.37630E-0009  0.20592E-0009
  0.33333E+0004 -0.18871E+0004  0.88513E-0009  0.34935E-0009  0.34912E-0009
  0.30000E+0004 -0.18438E+0004  0.19933E-0009  0.36435E-0009 -0.37305E-0009
  0.30576E+0004 -0.18402E+0004  0.34876E-0009  0.39224E-0009 -0.25994E-0009
  0.31667E+0004 -0.18334E+0004  0.61550E-0009  0.40582E-0009 -0.80230E-0011
  0.32758E+0004 -0.18266E+0004  0.84562E-0009  0.37688E-0009  0.27126E-0009
  0.33333E+0004 -0.18230E+0004  0.94786E-0009  0.35026E-0009  0.41949E-0009
  0.30000E+0004 -0.17245E+0004  0.26125E-0009  0.37665E-0009 -0.31705E-0009
  0.30576E+0004 -0.17205E+0004  0.42317E-0009  0.40209E-0009 -0.18663E-0009
  0.31667E+0004 -0.17130E+0004  0.71095E-0009  0.41217E-0009  0.94759E-0010
  0.32758E+0004 -0.17055E+0004  0.95759E-0009  0.38336E-0009  0.39563E-0009
  0.33333E+0004 -0.17016E+0004  0.10665E-0008  0.35903E-0009  0.55088E-0009
  0.30000E+0004 -0.16052E+0004  0.33434E-0009  0.38656E-0009 -0.24704E-0009
  0.30576E+0004 -0.16009E+0004  0.50735E-0009  0.41150E-0009 -0.10164E-0009
  0.31667E+0004 -0.15927E+0004  0.81231E-0009  0.42204E-0009  0.20346E-0009
  0.32758E+0004 -0.15845E+0004  0.10705E-0008  0.39724E-0009  0.51892E-0009
  0.33333E+0004 -0.15802E+0004  0.11832E-0008  0.37702E-0009  0.67725E-0009
  0.30000E+0004 -0.15423E+0004  0.37828E-0009  0.39136E-0009 -0.20432E-0009
  0.30576E+0004 -0.15377E+0004  0.55636E-0009  0.41694E-0009 -0.52235E-0010
  0.31667E+0004 -0.15292E+0004  0.86829E-0009  0.42940E-0009  0.26244E-0009
  0.32758E+0004 -0.15206E+0004  0.11298E-0008  0.40822E-0009  0.58208E-0009
  0.33333E+0004 -0.15161E+0004  0.12428E-0008  0.39083E-0009  0.74003E-0009
  0.33333E+0004 -0.18871E+0004  0.88513E-0009  0.34935E-0009  0.34912E-0009
  0.33909E+0004 -0.18851E+0004  0.96809E-0009  0.31822E-0009  0.48722E-0009
  0.35000E+0004 -0.18813E+0004  0.10872E-0008  0.25980E-0009  0.72396E-0009
  0.36091E+0004 -0.18776E+0004  0.11615E-0008  0.22351E-0009  0.90723E-0009
  0.36667E+0004 -0.18756E+0004  0.11861E-0008  0.22067E-0009  0.97610E-0009
  0.33333E+0004 -0.18230E+0004  0.94786E-0009  0.35026E-0009  0.41949E-0009
  0.33909E+0004 -0.18209E+0004  0.10343E-0008  0.32046E-0009  0.56073E-0009
  0.35000E+0004 -0.18169E+0004  0.11579E-0008  0.26782E-0009  0.79787E-0009
  0.36091E+0004 -0.18130E+0004  0.12342E-0008  0.24164E-0009  0.97424E-0009
  0.36667E+0004 -0.18109E+0004  0.12590E-0008  0.24568E-0009  0.10367E-0008
  0.33333E+0004 -0.17016E+0004  0.10665E-0008  0.35903E-0009  0.55088E-0009
  0.33909E+0004 -0.16993E+0004  0.11580E-0008  0.33326E-0009  0.69553E-0009
  0.35000E+0004 -0.16949E+0004  0.12878E-0008  0.29372E-0009  0.92904E-0009
  0.36091E+0004 -0.16905E+0004  0.13657E-0008  0.28758E-0009  0.10885E-0008
  0.36667E+0004 -0.16882E+0004  0.13896E-0008  0.30449E-0009  0.11371E-0008
  0.33333E+0004 -0.15802E+0004  0.11832E-0008  0.37702E-0009  0.67725E-0009
  0.33909E+0004 -0.15776E+0004  0.12769E-0008  0.35680E-0009  0.82142E-0009
  0.35000E+0004 -0.15728E+0004  0.14071E-0008  0.33236E-0009  0.10442E-0008
  0.36091E+0004 -0.15680E+0004  0.14811E-0008  0.34678E-0009  0.11804E-0008
  0.36667E+0004 -0.15655E+0004  0.15012E-0008  0.37621E-0009  0.12119E-0008
  0.33333E+0004 -0.15161E+0004  0.12428E-0008  0.39083E-0009  0.74003E-0009
  0.33909E+0004 -0.15135E+0004  0.13359E-0008  0.37401E-0009  0.88200E-0009
  0.35000E+0004 -0.15084E+0004  0.14631E-0008  0.35799E-0009  0.10956E-0008
  0.36091E+0004 -0.15034E+0004  0.15319E-0008  0.38306E-0009  0.12163E-0008
  0.36667E+0004 -0.15008E+0004  0.15483E-0008  0.41873E-0009  0.12374E-0008
  0.36667E+0004 -0.18756E+0004  0.11861E-0008  0.22067E-0009  0.97610E-0009
  0.37242E+0004 -0.18732E+0004  0.12037E-0008  0.23229E-0009  0.10242E-0008
  0.38333E+0004 -0.18688E+0004  0.12243E-0008  0.29834E-0009  0.10562E-0008
  0.39424E+0004 -0.18643E+0004  0.12379E-0008  0.42027E-0009  0.10168E-0008
  0.40000E+0004 -0.18619E+0004  0.12445E-0008  0.50349E-0009  0.97162E-0009
  0.36667E+0004 -0.18109E+0004  0.12590E-0008  0.24568E-0009  0.10367E-0008
  0.37242E+0004 -0.18084E+0004  0.12762E-0008  0.26493E-0009  0.10767E-0008
  0.38333E+0004 -0.18036E+0004  0.12940E-0008  0.34655E-0009  0.10896E-0008
  0.39424E+0004 -0.17989E+0004  0.13013E-0008  0.48321E-0009  0.10275E-0008
  0.40000E+0004 -0.17964E+0004  0.13029E-0008  0.57293E-0009  0.96941E-0009
  0.36667E+0004 -0.16882E+0004  0.13896E-0008  0.30449E-0009  0.11371E-0008
  0.37242E+0004 -0.16854E+0004  0.14045E-0008  0.33770E-0009  0.11602E-0008
  0.38333E+0004 -0.16802E+0004  0.14135E-0008  0.44669E-0009  0.11339E-0008
  0.39424E+0004 -0.16750E+0004  0.14044E-0008  0.60774E-0009  0.10254E-0008
  0.40000E+0004 -0.16723E+0004  0.13931E-0008  0.70738E-0009  0.94077E-0009
  0.36667E+0004 -0.15655E+0004  0.15012E-0008  0.37621E-0009  0.12119E-0008
  0.37242E+0004 -0.15625E+0004  0.15107E-0008  0.42254E-0009  0.12150E-0008
  0.38333E+0004 -0.15568E+0004  0.15048E-0008  0.55601E-0009  0.11439E-0008
  0.39424E+0004 -0.15511E+0004  0.14724E-0008  0.73699E-0009  0.98383E-0009
  0.40000E+0004 -0.15481E+0004  0.14444E-0008  0.84363E-0009  0.87004E-0009
  0.36667E+0004 -0.15008E+0004  0.15483E-0008  0.41873E-0009  0.12374E-0008
  0.37242E+0004 -0.14976E+0004  0.15535E-0008  0.47142E-0009  0.12286E-0008
  0.38333E+0004 -0.14917E+0004  0.15370E-0008  0.61632E-0009  0.11316E-0008
  0.39424E+0004 -0.14857E+0004  0.14899E-0008  0.80585E-0009  0.94267E-0009
  0.40000E+0004 -0.14826E+0004  0.14520E-0008  0.91499E-0009  0.81296E-0009
  0.40000E+0004 -0.18619E+0004  0.12445E-0008  0.50349E-0009  0.97162E-0009
  0.40576E+0004 -0.18595E+0004  0.12500E-0008  0.59508E-0009  0.91253E-0009
  0.41667E+0004 -0.18548E+0004  0.12511E-0008  0.77871E-0009  0.76957E-0009
  0.42758E+0004 -0.18501E+0004  0.12161E-0008  0.94615E-0009  0.59081E-0009
  0.43333E+0004 -0.18477E+0004  0.11694E-0008  0.10164E-0008  0.48015E-0009
  0.40000E+0004 -0.17964E+0004  0.13029E-0008  0.57293E-0009  0.96941E-0009
  0.40576E+0004 -0.17938E+0004  0.13016E-0008  0.66951E-0009  0.89692E-0009
  0.41667E+0004 -0.17889E+0004  0.12839E-0008  0.85726E-0009  0.72737E-0009
  0.42758E+0004 -0.17840E+0004  0.12205E-0008  0.10201E-0008  0.52003E-0009
  0.43333E+0004 -0.17814E+0004  0.11542E-0008  0.10840E-0008  0.39315E-0009
  0.40000E+0004 -0.16723E+0004  0.13931E-0008  0.70738E-0009  0.94077E-0009
  0.40576E+0004 -0.16694E+0004  0.13753E-0008  0.81085E-0009  0.84063E-0009
  0.41667E+0004 -0.16639E+0004  0.13144E-0008  0.10010E-0008  0.61606E-0009
  0.42758E+0004 -0.16585E+0004  0.11892E-0008  0.11493E-0008  0.35033E-0009
  0.43333E+0004 -0.16556E+0004  0.10823E-0008  0.11980E-0008  0.19113E-0009
  0.40000E+0004 -0.15481E+0004  0.14444E-0008  0.84363E-0009  0.87004E-0009
  0.40576E+0004 -0.15449E+0004  0.14062E-0008  0.95077E-0009  0.73978E-0009
  0.41667E+0004 -0.15390E+0004  0.12951E-0008  0.11364E-0008  0.45666E-0009
  0.42758E+0004 -0.15330E+0004  0.11036E-0008  0.12631E-0008  0.13163E-0009
  0.43333E+0004 -0.15299E+0004  0.95545E-0009  0.12929E-0008 -0.58581E-0010
  0.40000E+0004 -0.14826E+0004  0.14520E-0008  0.91499E-0009  0.81296E-0009
  0.40576E+0004 -0.14793E+0004  0.14023E-0008  0.10228E-0008  0.66650E-0009
  0.41667E+0004 -0.14731E+0004  0.12641E-0008  0.12036E-0008  0.35282E-0009
  0.42758E+0004 -0.14668E+0004  0.10387E-0008  0.13162E-0008 -0.14074E-0011
  0.43333E+0004 -0.14636E+0004  0.87023E-0009  0.13347E-0008 -0.20601E-0009
  0.43333E+0004 -0.18477E+0004  0.11694E-0008  0.10164E-0008  0.48015E-0009
  0.43909E+0004 -0.18454E+0004  0.10934E-0008  0.10680E-0008  0.35415E-0009
  0.45000E+0004 -0.18412E+0004  0.83921E-0009  0.11004E-0008  0.55819E-0010
  0.46091E+0004 -0.18369E+0004  0.39673E-0009  0.10332E-0008 -0.35732E-0009
  0.46667E+0004 -0.18346E+0004  0.74109E-0010  0.95420E-0009 -0.63601E-0009
  0.43333E+0004 -0.17814E+0004  0.11542E-0008  0.10840E-0008  0.39315E-0009
  0.43909E+0004 -0.17790E+0004  0.10554E-0008  0.11265E-0008  0.25003E-0009
  0.45000E+0004 -0.17745E+0004  0.74949E-0009  0.11344E-0008 -0.83754E-0010
  0.46091E+0004 -0.17699E+0004  0.24767E-0009  0.10349E-0008 -0.53517E-0009
  0.46667E+0004 -0.17676E+0004 -0.10698E-0009  0.93653E-0009 -0.83407E-0009
  0.43333E+0004 -0.16556E+0004  0.10823E-0008  0.11980E-0008  0.19113E-0009
  0.43909E+0004 -0.16530E+0004  0.93773E-0009  0.12205E-0008  0.14792E-0010
  0.45000E+0004 -0.16480E+0004  0.53301E-0009  0.11770E-0008 -0.38402E-0009
  0.46091E+0004 -0.16430E+0004 -0.74477E-0010  0.10124E-0008 -0.89897E-0009
  0.46667E+0004 -0.16404E+0004 -0.48225E-0009  0.87577E-0009 -0.12276E-0008
  0.43333E+0004 -0.15299E+0004  0.95545E-0009  0.12929E-0008 -0.58581E-0010
  0.43909E+0004 -0.15270E+0004  0.76624E-0009  0.12917E-0008 -0.26520E-0009
  0.45000E+0004 -0.15216E+0004  0.27099E-0009  0.11908E-0008 -0.71769E-0009
  0.46091E+0004 -0.15161E+0004 -0.42401E-0009  0.95640E-0009 -0.12754E-0008
  0.46667E+0004 -0.15133E+0004 -0.87087E-0009  0.77973E-0009 -0.16184E-0008
  0.43333E+0004 -0.14636E+0004  0.87023E-0009  0.13347E-0008 -0.20601E-0009
  0.43909E+0004 -0.14606E+0004  0.65971E-0009  0.13197E-0008 -0.42586E-0009
  0.45000E+0004 -0.14549E+0004  0.12333E-0009  0.11864E-0008 -0.89909E-0009
  0.46091E+0004 -0.14492E+0004 -0.60787E-0009  0.91354E-0009 -0.14683E-0008
  0.46667E+0004 -0.14462E+0004 -0.10688E-0008  0.71517E-0009 -0.18116E-0008
  0.46667E+0004 -0.18346E+0004  0.74109E-0010  0.95420E-0009 -0.63601E-0009
  0.47242E+0004 -0.18310E+0004 -0.31517E-0009  0.84777E-0009 -0.96682E-0009
  0.48333E+0004 -0.18242E+0004 -0.12167E-0008  0.57192E-0009 -0.17299E-0008
  0.49424E+0004 -0.18173E+0004 -0.22637E-0008  0.22560E-0009 -0.26379E-0008
  0.50000E+0004 -0.18137E+0004 -0.28308E-0008  0.25935E-0010 -0.31455E-0008
  0.46667E+0004 -0.17676E+0004 -0.10698E-0009  0.93653E-0009 -0.83407E-0009
  0.47242E+0004 -0.17637E+0004 -0.52707E-0009  0.80956E-0009 -0.11840E-0008
  0.48333E+0004 -0.17565E+0004 -0.14752E-0008  0.49367E-0009 -0.19738E-0008
  0.49424E+0004 -0.17492E+0004 -0.25397E-0008  0.10892E-0009 -0.28842E-0008
  0.50000E+0004 -0.17454E+0004 -0.30989E-0008 -0.10914E-0009 -0.33781E-0008
  0.46667E+0004 -0.16404E+0004 -0.48225E-0009  0.87577E-0009 -0.12276E-0008
  0.47242E+0004 -0.16362E+0004 -0.95010E-0009  0.70846E-0009 -0.16021E-0008
  0.48333E+0004 -0.16282E+0004 -0.19578E-0008  0.31515E-0009 -0.24115E-0008
  0.49424E+0004 -0.16202E+0004 -0.30174E-0008 -0.14271E-0009 -0.32843E-0008
  0.50000E+0004 -0.16159E+0004 -0.35394E-0008 -0.39526E-0009 -0.37263E-0008
  0.46667E+0004 -0.15133E+0004 -0.87087E-0009  0.77973E-0009 -0.16184E-0008
  0.47242E+0004 -0.15086E+0004 -0.13690E-0008  0.57084E-0009 -0.19984E-0008
  0.48333E+0004 -0.14999E+0004 -0.23952E-0008  0.99499E-0010 -0.27819E-0008
  0.49424E+0004 -0.14911E+0004 -0.34024E-0008 -0.43007E-0009 -0.35615E-0008
  0.50000E+0004 -0.14865E+0004 -0.38614E-0008 -0.71557E-0009 -0.39198E-0008
  0.46667E+0004 -0.14462E+0004 -0.10688E-0008  0.71517E-0009 -0.18116E-0008
  0.47242E+0004 -0.14414E+0004 -0.15754E-0008  0.48391E-0009 -0.21859E-0008
  0.48333E+0004 -0.14322E+0004 -0.25954E-0008 -0.28808E-0010 -0.29368E-0008
  0.49424E+0004 -0.14230E+0004 -0.35583E-0008 -0.59554E-0009 -0.36458E-0008
  0.50000E+0004 -0.14182E+0004 -0.39760E-0008 -0.89772E-0009 -0.39484E-0008
  0.50000E+0004 -0.18137E+0004 -0.28308E-0008  0.25935E-0010 -0.31455E-0008
  0.50576E+0004 -0.18096E+0004 -0.33757E-0008 -0.17923E-0009 -0.36463E-0008
  0.51667E+0004 -0.18018E+0004 -0.42320E-0008 -0.55635E-0009 -0.44755E-0008
  0.52758E+0004 -0.17940E+0004 -0.46735E-0008 -0.88790E-0009 -0.49628E-0008
  0.53333E+0004 -0.17899E+0004 -0.46713E-0008 -0.10314E-0008 -0.50075E-0008
  0.50000E+0004 -0.17454E+0004 -0.30989E-0008 -0.10914E-0009 -0.33781E-0008
  0.50576E+0004 -0.17410E+0004 -0.36219E-0008 -0.33136E-0009 -0.38519E-0008
  0.51667E+0004 -0.17328E+0004 -0.43933E-0008 -0.73466E-0009 -0.45872E-0008
  0.52758E+0004 -0.17246E+0004 -0.46952E-0008 -0.10839E-0008 -0.49214E-0008
  0.53333E+0004 -0.17202E+0004 -0.46014E-0008 -0.12329E-0008 -0.48633E-0008
  0.50000E+0004 -0.16159E+0004 -0.35394E-0008 -0.39526E-0009 -0.37263E-0008
  0.50576E+0004 -0.16111E+0004 -0.39977E-0008 -0.64915E-0009 -0.41213E-0008
  0.51667E+0004 -0.16021E+0004 -0.45681E-0008 -0.10997E-0008 -0.46266E-0008
  0.52758E+0004 -0.15930E+0004 -0.45780E-0008 -0.14786E-0008 -0.46278E-0008
  0.53333E+0004 -0.15882E+0004 -0.43044E-0008 -0.16356E-0008 -0.43600E-0008
  0.50000E+0004 -0.14865E+0004 -0.38614E-0008 -0.71557E-0009 -0.39198E-0008
  0.50576E+0004 -0.14813E+0004 -0.42307E-0008 -0.99913E-0009 -0.42038E-0008
  0.51667E+0004 -0.14713E+0004 -0.45621E-0008 -0.14921E-0008 -0.44227E-0008
  0.52758E+0004 -0.14614E+0004 -0.42624E-0008 -0.18945E-0008 -0.40525E-0008
  0.53333E+0004 -0.14562E+0004 -0.38110E-0008 -0.20555E-0008 -0.35667E-0008
  0.50000E+0004 -0.14182E+0004 -0.39760E-0008 -0.89772E-0009 -0.39484E-0008
  0.50576E+0004 -0.14127E+0004 -0.42909E-0008 -0.11960E-0008 -0.41626E-0008
  0.51667E+0004 -0.14024E+0004 -0.44870E-0008 -0.17088E-0008 -0.42128E-0008
  0.52758E+0004 -0.13920E+0004 -0.40227E-0008 -0.21199E-0008 -0.36377E-0008
  0.53333E+0004 -0.13865E+0004 -0.34814E-0008 -0.22808E-0008 -0.30380E-0008
  0.53333E+0004 -0.17899E+0004 -0.46713E-0008 -0.10314E-0008 -0.50075E-0008
  0.53909E+0004 -0.17870E+0004 -0.44837E-0008 -0.11492E-0008 -0.48744E-0008
  0.55000E+0004 -0.17815E+0004 -0.35810E-0008 -0.12951E-0008 -0.40645E-0008
  0.56091E+0004 -0.17761E+0004 -0.19965E-0008 -0.13479E-0008 -0.24995E-0008
  0.56667E+0004 -0.17732E+0004 -0.93295E-0009 -0.13426E-0008 -0.13929E-0008
  0.53333E+0004 -0.17202E+0004 -0.46014E-0008 -0.12329E-0008 -0.48633E-0008
  0.53909E+0004 -0.17172E+0004 -0.43157E-0008 -0.13534E-0008 -0.46175E-0008
  0.55000E+0004 -0.17114E+0004 -0.32229E-0008 -0.14982E-0008 -0.35765E-0008
  0.56091E+0004 -0.17056E+0004 -0.14754E-0008 -0.15424E-0008 -0.17900E-0008
  0.56667E+0004 -0.17026E+0004 -0.35072E-0009 -0.15304E-0008 -0.58501E-0009
  0.53333E+0004 -0.15882E+0004 -0.43044E-0008 -0.16356E-0008 -0.43600E-0008
  0.53909E+0004 -0.15848E+0004 -0.38341E-0008 -0.17581E-0008 -0.38938E-0008
  0.55000E+0004 -0.15784E+0004 -0.24058E-0008 -0.18933E-0008 -0.24291E-0008
  0.56091E+0004 -0.15721E+0004 -0.40497E-0009 -0.19117E-0008 -0.27770E-0009
  0.56667E+0004 -0.15687E+0004  0.79497E-0009 -0.18809E-0008  0.10669E-0008
  0.53333E+0004 -0.14562E+0004 -0.38110E-0008 -0.20555E-0008 -0.35667E-0008
  0.53909E+0004 -0.14525E+0004 -0.31672E-0008 -0.21757E-0008 -0.28834E-0008
  0.55000E+0004 -0.14455E+0004 -0.14513E-0008 -0.22916E-0008 -0.10369E-0008
  0.56091E+0004 -0.14385E+0004  0.72193E-0009 -0.22718E-0008  0.13854E-0008
  0.56667E+0004 -0.14348E+0004  0.19432E-0008 -0.22143E-0008  0.27993E-0008
  0.53333E+0004 -0.13865E+0004 -0.34814E-0008 -0.22808E-0008 -0.30380E-0008
  0.53909E+0004 -0.13827E+0004 -0.27531E-0008 -0.23972E-0008 -0.22458E-0008
  0.55000E+0004 -0.13754E+0004 -0.90820E-0009 -0.24973E-0008 -0.22380E-0009
  0.56091E+0004 -0.13681E+0004  0.13220E-0008 -0.24503E-0008  0.22951E-0008
  0.56667E+0004 -0.13642E+0004  0.25332E-0008 -0.23747E-0008  0.37136E-0008
  0.56667E+0004 -0.17732E+0004 -0.93295E-0009 -0.13426E-0008 -0.13929E-0008
  0.57242E+0004 -0.17701E+0004  0.24157E-0009 -0.13195E-0008 -0.12857E-0009
  0.58333E+0004 -0.17644E+0004  0.26016E-0008 -0.12467E-0008  0.25551E-0008
  0.59424E+0004 -0.17586E+0004  0.48231E-0008 -0.11656E-0008  0.53071E-0008
  0.60000E+0004 -0.17556E+0004  0.58098E-0008 -0.11346E-0008  0.66516E-0008
  0.56667E+0004 -0.17026E+0004 -0.35072E-0009 -0.15304E-0008 -0.58501E-0009
  0.57242E+0004 -0.16993E+0004  0.86086E-0009 -0.14988E-0008  0.75637E-0009
  0.58333E+0004 -0.16933E+0004  0.32080E-0008 -0.14073E-0008  0.35048E-0008
  0.59424E+0004 -0.16872E+0004  0.52948E-0008 -0.13042E-0008  0.61902E-0008
  0.60000E+0004 -0.16840E+0004  0.61618E-0008 -0.12607E-0008  0.74417E-0008
  0.56667E+0004 -0.15687E+0004  0.79497E-0009 -0.18809E-0008  0.10669E-0008
  0.57242E+0004 -0.15652E+0004  0.20301E-0008 -0.18264E-0008  0.24966E-0008
  0.58333E+0004 -0.15585E+0004  0.42545E-0008 -0.16847E-0008  0.52332E-0008
  0.59424E+0004 -0.15518E+0004  0.59913E-0008 -0.15228E-0008  0.76422E-0008
  0.60000E+0004 -0.15482E+0004  0.65906E-0008 -0.14456E-0008  0.86407E-0008
  0.56667E+0004 -0.14348E+0004  0.19432E-0008 -0.22143E-0008  0.27993E-0008
  0.57242E+0004 -0.14310E+0004  0.31430E-0008 -0.21281E-0008  0.42350E-0008
  0.58333E+0004 -0.14236E+0004  0.51294E-0008 -0.19165E-0008  0.67809E-0008
  0.59424E+0004 -0.14163E+0004  0.64179E-0008 -0.16724E-0008  0.87309E-0008
  0.60000E+0004 -0.14125E+0004  0.67143E-0008 -0.15481E-0008  0.93918E-0008
  0.56667E+0004 -0.13642E+0004  0.25332E-0008 -0.23747E-0008  0.37136E-0008
  0.57242E+0004 -0.13602E+0004  0.36920E-0008 -0.22672E-0008  0.51166E-0008
  0.58333E+0004 -0.13525E+0004  0.55114E-0008 -0.20095E-0008  0.74887E-0008
  0.59424E+0004 -0.13449E+0004  0.65321E-0008 -0.17126E-0008  0.91289E-0008
  0.60000E+0004 -0.13408E+0004  0.66602E-0008 -0.15586E-0008  0.95839E-0008
  0.60000E+0004 -0.17556E+0004  0.58098E-0008 -0.11346E-0008  0.66516E-0008
  0.60576E+0004 -0.17508E+0004  0.66132E-0008 -0.11176E-0008  0.78682E-0008
  0.61667E+0004 -0.17416E+0004  0.74486E-0008 -0.11381E-0008  0.95698E-0008
  0.62758E+0004 -0.17324E+0004  0.72768E-0008 -0.12335E-0008  0.10288E-0007
  0.63333E+0004 -0.17275E+0004  0.67854E-0008 -0.13150E-0008  0.10236E-0007
  0.60000E+0004 -0.16840E+0004  0.61618E-0008 -0.12607E-0008  0.74417E-0008
  0.60576E+0004 -0.16789E+0004  0.68146E-0008 -0.12301E-0008  0.85254E-0008
  0.61667E+0004 -0.16691E+0004  0.73049E-0008 -0.12217E-0008  0.98813E-0008
  0.62758E+0004 -0.16594E+0004  0.67664E-0008 -0.12833E-0008  0.10180E-0007
  0.63333E+0004 -0.16543E+0004  0.61001E-0008 -0.13443E-0008  0.99037E-0008
  0.60000E+0004 -0.15482E+0004  0.65906E-0008 -0.14456E-0008  0.86407E-0008
  0.60576E+0004 -0.15426E+0004  0.69270E-0008 -0.13786E-0008  0.94020E-0008
  0.61667E+0004 -0.15318E+0004  0.67498E-0008 -0.12946E-0008  0.10009E-0007
  0.62758E+0004 -0.15211E+0004  0.55771E-0008 -0.12720E-0008  0.94997E-0008
  0.63333E+0004 -0.15155E+0004  0.46439E-0008 -0.12839E-0008  0.88284E-0008
  0.60000E+0004 -0.14125E+0004  0.67143E-0008 -0.15481E-0008  0.93918E-0008
  0.60576E+0004 -0.14063E+0004  0.67160E-0008 -0.14303E-0008  0.97597E-0008
  0.61667E+0004 -0.13945E+0004  0.58988E-0008 -0.12430E-0008  0.95521E-0008
  0.62758E+0004 -0.13828E+0004  0.42134E-0008 -0.11105E-0008  0.82824E-0008
  0.63333E+0004 -0.13766E+0004  0.31143E-0008 -0.10616E-0008  0.72929E-0008
  0.60000E+0004 -0.13408E+0004  0.66602E-0008 -0.15586E-0008  0.95839E-0008
  0.60576E+0004 -0.13344E+0004  0.64838E-0008 -0.14093E-0008  0.97244E-0008
  0.61667E+0004 -0.13221E+0004  0.53515E-0008 -0.11598E-0008  0.90820E-0008
  0.62758E+0004 -0.13098E+0004  0.34522E-0008 -0.96474E-0009  0.74552E-0008
  0.63333E+0004 -0.13034E+0004  0.23068E-0008 -0.88309E-0009  0.63401E-0008
  0.63333E+0004 -0.17275E+0004  0.67854E-0008 -0.13150E-0008  0.10236E-0007
  0.63909E+0004 -0.17200E+0004  0.60250E-0008 -0.14159E-0008  0.98885E-0008
  0.65000E+0004 -0.17056E+0004  0.40676E-0008 -0.16373E-0008  0.85237E-0008
  0.66091E+0004 -0.16912E+0004  0.18180E-0008 -0.18649E-0008  0.65393E-0008
  0.66667E+0004 -0.16837E+0004  0.67875E-0009 -0.19698E-0008  0.53835E-0008
  0.63333E+0004 -0.16543E+0004  0.61001E-0008 -0.13443E-0008  0.99037E-0008
  0.63909E+0004 -0.16463E+0004  0.51890E-0008 -0.14213E-0008  0.93367E-0008
  0.65000E+0004 -0.16311E+0004  0.30701E-0008 -0.15895E-0008  0.76412E-0008
  0.66091E+0004 -0.16159E+0004  0.86448E-0009 -0.17537E-0008  0.54932E-0008
  0.66667E+0004 -0.16079E+0004 -0.16409E-0009 -0.18208E-0008  0.43306E-0008
  0.63333E+0004 -0.15155E+0004  0.46439E-0008 -0.12839E-0008  0.88284E-0008
  0.63909E+0004 -0.15066E+0004  0.35360E-0008 -0.13058E-0008  0.79065E-0008
  0.65000E+0004 -0.14899E+0004  0.13259E-0008 -0.13575E-0008  0.57715E-0008
  0.66091E+0004 -0.14731E+0004 -0.56583E-0009 -0.13929E-0008  0.35586E-0008
  0.66667E+0004 -0.14643E+0004 -0.12811E-0008 -0.13879E-0008  0.25142E-0008
  0.63333E+0004 -0.13766E+0004  0.31143E-0008 -0.10616E-0008  0.72929E-0008
  0.63909E+0004 -0.13669E+0004  0.19327E-0008 -0.10182E-0008  0.61255E-0008
  0.65000E+0004 -0.13486E+0004 -0.10971E-0009 -0.94252E-0009  0.38270E-0008
  0.66091E+0004 -0.13303E+0004 -0.14689E-0008 -0.85287E-0009  0.18457E-0008
  0.66667E+0004 -0.13206E+0004 -0.18051E-0008 -0.78484E-0009  0.10507E-0008
  0.63333E+0004 -0.13034E+0004  0.23068E-0008 -0.88309E-0009  0.63401E-0008
  0.63909E+0004 -0.12933E+0004  0.11320E-0008 -0.80556E-0009  0.50959E-0008
  0.65000E+0004 -0.12741E+0004 -0.73890E-0009 -0.66792E-0009  0.28262E-0008
  0.66091E+0004 -0.12550E+0004 -0.17704E-0008 -0.52391E-0009  0.10681E-0008
  0.66667E+0004 -0.12449E+0004 -0.19088E-0008 -0.43154E-0009  0.43883E-0009
  0.66667E+0004 -0.16837E+0004  0.67875E-0009 -0.19698E-0008  0.53835E-0008
  0.67242E+0004 -0.16740E+0004 -0.36738E-0009 -0.20527E-0008  0.41987E-0008
  0.68333E+0004 -0.16558E+0004 -0.18330E-0008 -0.21228E-0008  0.21450E-0008
  0.69424E+0004 -0.16375E+0004 -0.25112E-0008 -0.20495E-0008  0.50862E-0009
  0.70000E+0004 -0.16279E+0004 -0.25778E-0008 -0.19428E-0008 -0.16893E-0009
  0.66667E+0004 -0.16079E+0004 -0.16409E-0009 -0.18208E-0008  0.43306E-0008
  0.67242E+0004 -0.15977E+0004 -0.10427E-0008 -0.18621E-0008  0.31914E-0008
  0.68333E+0004 -0.15784E+0004 -0.20841E-0008 -0.18483E-0008  0.13483E-0008
  0.69424E+0004 -0.15591E+0004 -0.23070E-0008 -0.16901E-0008  0.72232E-0011
  0.70000E+0004 -0.15490E+0004 -0.21693E-0008 -0.15407E-0008 -0.51621E-0009
  0.66667E+0004 -0.14643E+0004 -0.12811E-0008 -0.13879E-0008  0.25142E-0008
  0.67242E+0004 -0.14530E+0004 -0.17644E-0008 -0.13521E-0008  0.15818E-0008
  0.68333E+0004 -0.14318E+0004 -0.19725E-0008 -0.11934E-0008  0.28856E-0009
  0.69424E+0004 -0.14105E+0004 -0.14946E-0008 -0.90394E-0009 -0.48647E-0009
  0.70000E+0004 -0.13992E+0004 -0.11316E-0008 -0.69646E-0009 -0.77733E-0009
  0.66667E+0004 -0.13206E+0004 -0.18051E-0008 -0.78484E-0009  0.10507E-0008
  0.67242E+0004 -0.13084E+0004 -0.18797E-0008 -0.68699E-0009  0.42430E-0009
  0.68333E+0004 -0.12851E+0004 -0.14109E-0008 -0.42967E-0009 -0.27287E-0009
  0.69424E+0004 -0.12618E+0004 -0.62271E-0009 -0.77665E-0010 -0.63566E-0009
  0.70000E+0004 -0.12495E+0004 -0.31052E-0009  0.14302E-0009 -0.84311E-0009
  0.66667E+0004 -0.12449E+0004 -0.19088E-0008 -0.43154E-0009  0.43883E-0009
  0.67242E+0004 -0.12320E+0004 -0.17946E-0008 -0.31212E-0009 -0.10864E-0010
  0.68333E+0004 -0.12077E+0004 -0.10884E-0008 -0.29583E-0010 -0.42737E-0009
  0.69424E+0004 -0.11834E+0004 -0.32346E-0009  0.32247E-0009 -0.67653E-0009
  0.70000E+0004 -0.11706E+0004 -0.14592E-0009  0.53080E-0009 -0.91059E-0009
  0.70000E+0004 -0.16279E+0004 -0.25778E-0008 -0.19428E-0008 -0.16893E-0009
  0.70576E+0004 -0.16171E+0004 -0.24917E-0008 -0.17834E-0008 -0.74288E-0009
  0.71667E+0004 -0.15967E+0004 -0.21304E-0008 -0.13496E-0008 -0.16156E-0008
  0.72758E+0004 -0.15762E+0004 -0.18903E-0008 -0.77097E-0009 -0.23641E-0008
  0.73333E+0004 -0.15655E+0004 -0.19380E-0008 -0.42179E-0009 -0.27492E-0008
  0.70000E+0004 -0.15490E+0004 -0.21693E-0008 -0.15407E-0008 -0.51621E-0009
  0.70576E+0004 -0.15375E+0004 -0.19255E-0008 -0.13409E-0008 -0.95204E-0009
  0.71667E+0004 -0.15159E+0004 -0.14505E-0008 -0.84457E-0009 -0.16500E-0008
  0.72758E+0004 -0.14943E+0004 -0.13533E-0008 -0.22992E-0009 -0.23444E-0008
  0.73333E+0004 -0.14829E+0004 -0.15607E-0008  0.12474E-0009 -0.27361E-0008
  0.70000E+0004 -0.13992E+0004 -0.11316E-0008 -0.69646E-0009 -0.77733E-0009
  0.70576E+0004 -0.13867E+0004 -0.79641E-0009 -0.44800E-0009 -0.10489E-0008
  0.71667E+0004 -0.13628E+0004 -0.56371E-0009  0.98849E-0010 -0.16693E-0008
  0.72758E+0004 -0.13390E+0004 -0.11640E-0008  0.69747E-0009 -0.25251E-0008
  0.73333E+0004 -0.13264E+0004 -0.18416E-0008  0.10125E-0008 -0.30424E-0008
  0.70000E+0004 -0.12495E+0004 -0.31052E-0009  0.14302E-0009 -0.84311E-0009
  0.70576E+0004 -0.12358E+0004 -0.18750E-0009  0.38868E-0009 -0.11300E-0008
  0.71667E+0004 -0.12097E+0004 -0.73633E-0009  0.87703E-0009 -0.20226E-0008
  0.72758E+0004 -0.11836E+0004 -0.23698E-0008  0.13431E-0008 -0.32878E-0008
  0.73333E+0004 -0.11698E+0004 -0.35651E-0008  0.15577E-0008 -0.39878E-0008
  0.70000E+0004 -0.11706E+0004 -0.14592E-0009  0.53080E-0009 -0.91059E-0009
  0.70576E+0004 -0.11562E+0004 -0.23670E-0009  0.75409E-0009 -0.12775E-0008
  0.71667E+0004 -0.11289E+0004 -0.13283E-0008  0.11709E-0008 -0.24187E-0008
  0.72758E+0004 -0.11017E+0004 -0.35059E-0008  0.15284E-0008 -0.39266E-0008
  0.73333E+0004 -0.10873E+0004 -0.49126E-0008  0.16721E-0008 -0.46986E-0008
  0.73333E+0004 -0.15655E+0004 -0.19380E-0008 -0.42179E-0009 -0.27492E-0008
  0.73909E+0004 -0.15536E+0004 -0.21394E-0008 -0.47916E-0010 -0.31223E-0008
  0.75000E+0004 -0.15312E+0004 -0.29579E-0008  0.67843E-0009 -0.37306E-0008
  0.76091E+0004 -0.15089E+0004 -0.41396E-0008  0.13678E-0008 -0.39953E-0008
  0.76667E+0004 -0.14970E+0004 -0.47665E-0008  0.16944E-0008 -0.38989E-0008
  0.73333E+0004 -0.14829E+0004 -0.15607E-0008  0.12474E-0009 -0.27361E-0008
  0.73909E+0004 -0.14704E+0004 -0.19607E-0008  0.49365E-0009 -0.31255E-0008
  0.75000E+0004 -0.14467E+0004 -0.31717E-0008  0.11783E-0008 -0.37420E-0008
  0.76091E+0004 -0.14230E+0004 -0.46309E-0008  0.17842E-0008 -0.39240E-0008
  0.76667E+0004 -0.14105E+0004 -0.53165E-0008  0.20509E-0008 -0.37379E-0008
  0.73333E+0004 -0.13264E+0004 -0.18416E-0008  0.10125E-0008 -0.30424E-0008
  0.73909E+0004 -0.13126E+0004 -0.27301E-0008  0.13184E-0008 -0.35497E-0008
  0.75000E+0004 -0.12865E+0004 -0.47062E-0008  0.18198E-0008 -0.42555E-0008
  0.76091E+0004 -0.12603E+0004 -0.64854E-0008  0.21690E-0008 -0.42625E-0008
  0.76667E+0004 -0.12465E+0004 -0.71121E-0008  0.22761E-0008 -0.38812E-0008
  0.73333E+0004 -0.11698E+0004 -0.35651E-0008  0.15577E-0008 -0.39878E-0008
  0.73909E+0004 -0.11548E+0004 -0.48896E-0008  0.17407E-0008 -0.46155E-0008
  0.75000E+0004 -0.11262E+0004 -0.72669E-0008  0.19601E-0008 -0.52718E-0008
  0.76091E+0004 -0.10976E+0004 -0.87707E-0008  0.19835E-0008 -0.48605E-0008
  0.76667E+0004 -0.10826E+0004 -0.89961E-0008  0.19101E-0008 -0.41522E-0008
  0.73333E+0004 -0.10873E+0004 -0.49126E-0008  0.16721E-0008 -0.46986E-0008
  0.73909E+0004 -0.10715E+0004 -0.63643E-0008  0.17748E-0008 -0.53411E-0008
  0.75000E+0004 -0.10417E+0004 -0.86786E-0008  0.18263E-0008 -0.58320E-0008
  0.76091E+0004 -0.10118E+0004 -0.97306E-0008  0.16771E-0008 -0.50464E-0008
  0.76667E+0004 -0.99606E+0003 -0.96001E-0008  0.15168E-0008 -0.40961E-0008
  0.76667E+0004 -0.14970E+0004 -0.47665E-0008  0.16944E-0008 -0.38989E-0008
  0.77242E+0004 -0.14839E+0004 -0.53081E-0008  0.19924E-0008 -0.35948E-0008
  0.78333E+0004 -0.14589E+0004 -0.58295E-0008  0.24298E-0008 -0.23904E-0008
  0.79424E+0004 -0.14339E+0004 -0.54099E-0008  0.26836E-0008 -0.46327E-0009
  0.80000E+0004 -0.14208E+0004 -0.47709E-0008  0.27396E-0008  0.73824E-0009
  0.76667E+0004 -0.14105E+0004 -0.53165E-0008  0.20509E-0008 -0.37379E-0008
  0.77242E+0004 -0.13966E+0004 -0.58507E-0008  0.22774E-0008 -0.33214E-0008
  0.78333E+0004 -0.13702E+0004 -0.61695E-0008  0.25563E-0008 -0.18782E-0008
  0.79424E+0004 -0.13438E+0004 -0.53828E-0008  0.26336E-0008  0.21787E-0009
  0.80000E+0004 -0.13299E+0004 -0.45346E-0008  0.25942E-0008  0.14377E-0008
  0.76667E+0004 -0.12465E+0004 -0.71121E-0008  0.22761E-0008 -0.38812E-0008
  0.77242E+0004 -0.12312E+0004 -0.74401E-0008  0.23269E-0008 -0.32296E-0008
  0.78333E+0004 -0.12021E+0004 -0.70303E-0008  0.22546E-0008 -0.13290E-0008
  0.79424E+0004 -0.11729E+0004 -0.53238E-0008  0.19895E-0008  0.10275E-0008
  0.80000E+0004 -0.11576E+0004 -0.40294E-0008  0.17841E-0008  0.22352E-0008
  0.76667E+0004 -0.10826E+0004 -0.89961E-0008  0.19101E-0008 -0.41522E-0008
  0.77242E+0004 -0.10658E+0004 -0.87828E-0008  0.17767E-0008 -0.31455E-0008
  0.78333E+0004 -0.10339E+0004 -0.71489E-0008  0.13755E-0008 -0.63454E-0009
  0.79424E+0004 -0.10021E+0004 -0.42904E-0008  0.84161E-0009  0.20386E-0008
  0.80000E+0004 -0.98526E+0003 -0.25347E-0008  0.52800E-0009  0.32442E-0008
  0.76667E+0004 -0.99606E+0003 -0.96001E-0008  0.15168E-0008 -0.40961E-0008
  0.77242E+0004 -0.97850E+0003 -0.89777E-0008  0.13019E-0008 -0.28428E-0008
  0.78333E+0004 -0.94521E+0003 -0.65605E-0008  0.77596E-0009  0.57531E-0010
  0.79424E+0004 -0.91192E+0003 -0.30881E-0008  0.17140E-0009  0.29155E-0008
  0.80000E+0004 -0.89437E+0003 -0.11280E-0008 -0.15415E-0009  0.41172E-0008
  0.80000E+0004 -0.14208E+0004 -0.47709E-0008  0.27396E-0008  0.73824E-0009
  0.80576E+0004 -0.14066E+0004 -0.38612E-0008  0.27469E-0008  0.19828E-0008
  0.81667E+0004 -0.13799E+0004 -0.15922E-0008  0.26298E-0008  0.41248E-0008
  0.82758E+0004 -0.13531E+0004  0.95714E-0009  0.23834E-0008  0.54981E-0008
  0.83333E+0004 -0.13390E+0004  0.22122E-0008  0.22156E-0008  0.57504E-0008
  0.80000E+0004 -0.13299E+0004 -0.45346E-0008  0.25942E-0008  0.14377E-0008
  0.80576E+0004 -0.13149E+0004 -0.34384E-0008  0.25055E-0008  0.26288E-0008
  0.81667E+0004 -0.12866E+0004 -0.95459E-0009  0.22191E-0008  0.44571E-0008
  0.82758E+0004 -0.12583E+0004  0.15401E-0008  0.18335E-0008  0.52552E-0008
  0.83333E+0004 -0.12434E+0004  0.26458E-0008  0.16104E-0008  0.51268E-0008
  0.80000E+0004 -0.11576E+0004 -0.40294E-0008  0.17841E-0008  0.22352E-0008
  0.80576E+0004 -0.11411E+0004 -0.25704E-0008  0.15429E-0008  0.32855E-0008
  0.81667E+0004 -0.11099E+0004  0.24563E-0009  0.10277E-0008  0.45018E-0008
  0.82758E+0004 -0.10786E+0004  0.25226E-0008  0.50899E-0009  0.43259E-0008
  0.83333E+0004 -0.10621E+0004  0.33033E-0008  0.25678E-0009  0.36020E-0008
  0.80000E+0004 -0.98526E+0003 -0.25347E-0008  0.52800E-0009  0.32442E-0008
  0.80576E+0004 -0.96724E+0003 -0.75077E-0009  0.20536E-0009  0.41724E-0008
  0.81667E+0004 -0.93308E+0003  0.22278E-0008 -0.37706E-0009  0.48564E-0008
  0.82758E+0004 -0.89892E+0003  0.41090E-0008 -0.84617E-0009  0.38723E-0008
  0.83333E+0004 -0.88090E+0003  0.45078E-0008 -0.10272E-0008  0.26671E-0008
  0.80000E+0004 -0.89437E+0003 -0.11280E-0008 -0.15415E-0009  0.41172E-0008
  0.80576E+0004 -0.87553E+0003  0.76918E-0009 -0.47138E-0009  0.49757E-0008
  0.81667E+0004 -0.83983E+0003  0.36972E-0008 -0.99378E-0009  0.53585E-0008
  0.82758E+0004 -0.80413E+0003  0.52409E-0008 -0.13494E-0008  0.39112E-0008
  0.83333E+0004 -0.78529E+0003  0.53841E-0008 -0.14539E-0008  0.24195E-0008
  0.83333E+0004 -0.13390E+0004  0.22122E-0008  0.22156E-0008  0.57504E-0008
  0.83909E+0004 -0.13282E+0004  0.32863E-0008  0.20553E-0008  0.56508E-0008
  0.85000E+0004 -0.13077E+0004  0.46723E-0008  0.17461E-0008  0.44463E-0008
  0.86091E+0004 -0.12873E+0004  0.49817E-0008  0.14650E-0008  0.20010E-0008
  0.86667E+0004 -0.12765E+0004  0.46741E-0008  0.13368E-0008  0.29804E-0009
  0.83333E+0004 -0.12434E+0004  0.26458E-0008  0.16104E-0008  0.51268E-0008
  0.83909E+0004 -0.12320E+0004  0.34998E-0008  0.14118E-0008  0.46288E-0008
  0.85000E+0004 -0.12103E+0004  0.43009E-0008  0.10634E-0008  0.26500E-0008
  0.86091E+0004 -0.11887E+0004  0.38926E-0008  0.78521E-0009 -0.50135E-0009
  0.86667E+0004 -0.11773E+0004  0.31940E-0008  0.67768E-0009 -0.25197E-0008
  0.83333E+0004 -0.10621E+0004  0.33033E-0008  0.25678E-0009  0.36020E-0008
  0.83909E+0004 -0.10496E+0004  0.37094E-0008  0.60278E-0010  0.24902E-0008
  0.85000E+0004 -0.10257E+0004  0.34472E-0008 -0.22270E-0009 -0.61092E-0009
  0.86091E+0004 -0.10019E+0004  0.18759E-0008 -0.37371E-0009 -0.47025E-0008
  0.86667E+0004 -0.98928E+0003  0.59391E-0009 -0.39698E-0009 -0.71099E-0008
  0.83333E+0004 -0.88090E+0003  0.45078E-0008 -0.10272E-0008  0.26671E-0008
  0.83909E+0004 -0.86714E+0003  0.44385E-0008 -0.11363E-0008  0.10552E-0008
  0.85000E+0004 -0.84106E+0003  0.31911E-0008 -0.12055E-0008 -0.29432E-0008
  0.86091E+0004 -0.81499E+0003  0.70679E-0009 -0.11086E-0008 -0.77591E-0008
  0.86667E+0004 -0.80123E+0003 -0.96610E-0009 -0.99633E-0009 -0.10449E-0007
  0.83333E+0004 -0.78529E+0003  0.53841E-0008 -0.14539E-0008  0.24195E-0008
  0.83909E+0004 -0.77092E+0003  0.50321E-0008 -0.14883E-0008  0.51334E-0009
  0.85000E+0004 -0.74366E+0003  0.32495E-0008 -0.14082E-0008 -0.40273E-0008
  0.86091E+0004 -0.71641E+0003  0.32644E-0009 -0.11696E-0008 -0.92866E-0008
  0.86667E+0004 -0.70203E+0003 -0.15049E-0008 -0.98512E-0009 -0.12140E-0007
  0.86667E+0004 -0.12765E+0004  0.46741E-0008  0.13368E-0008  0.29804E-0009
  0.87242E+0004 -0.12697E+0004  0.41211E-0008  0.12550E-0008 -0.15003E-0008
  0.88333E+0004 -0.12568E+0004  0.23889E-0008  0.11596E-0008 -0.52423E-0008
  0.89424E+0004 -0.12439E+0004 -0.24739E-0010  0.11422E-0008 -0.91104E-0008
  0.90000E+0004 -0.12371E+0004 -0.14659E-0008  0.11632E-0008 -0.11083E-0007
  0.86667E+0004 -0.11773E+0004  0.31940E-0008  0.67768E-0009 -0.25197E-0008
  0.87242E+0004 -0.11701E+0004  0.22705E-0008  0.62344E-0009 -0.45796E-0008
  0.88333E+0004 -0.11565E+0004 -0.93989E-0010  0.59463E-0009 -0.86781E-0008
  0.89424E+0004 -0.11428E+0004 -0.29888E-0008  0.65357E-0009 -0.12707E-0007
  0.90000E+0004 -0.11356E+0004 -0.46077E-0008  0.71570E-0009 -0.14689E-0007
  0.86667E+0004 -0.98928E+0003  0.59391E-0009 -0.39698E-0009 -0.71099E-0008
  0.87242E+0004 -0.98133E+0003 -0.86948E-0009 -0.36557E-0009 -0.94890E-0008
  0.88333E+0004 -0.96627E+0003 -0.40539E-0008 -0.22863E-0009 -0.13952E-0007
  0.89424E+0004 -0.95120E+0003 -0.74130E-0008 -0.16675E-0010 -0.17988E-0007
  0.90000E+0004 -0.94326E+0003 -0.91133E-0008  0.11576E-0009 -0.19824E-0007
  0.86667E+0004 -0.80123E+0003 -0.96610E-0009 -0.99633E-0009 -0.10449E-0007
  0.87242E+0004 -0.79254E+0003 -0.27525E-0008 -0.85122E-0009 -0.13027E-0007
  0.88333E+0004 -0.77607E+0003 -0.62634E-0008 -0.52395E-0009 -0.17573E-0007
  0.89424E+0004 -0.75960E+0003 -0.95127E-0008 -0.16788E-0009 -0.21223E-0007
  0.90000E+0004 -0.75091E+0003 -0.10968E-0007  0.17812E-0010 -0.22643E-0007
  0.86667E+0004 -0.70203E+0003 -0.15049E-0008 -0.98512E-0009 -0.12140E-0007
  0.87242E+0004 -0.69295E+0003 -0.33926E-0008 -0.79235E-0009 -0.14802E-0007
  0.88333E+0004 -0.67573E+0003 -0.69068E-0008 -0.39667E-0009 -0.19275E-0007
  0.89424E+0004 -0.65852E+0003 -0.98908E-0008 -0.57257E-0011 -0.22497E-0007
  0.90000E+0004 -0.64944E+0003 -0.11096E-0007  0.18464E-0009 -0.23534E-0007
  0.90000E+0004 -0.12371E+0004 -0.14659E-0008  0.11632E-0008 -0.11083E-0007
  0.90576E+0004 -0.12304E+0004 -0.29529E-0008  0.12023E-0008 -0.12941E-0007
  0.91667E+0004 -0.12178E+0004 -0.57390E-0008  0.13176E-0008 -0.16048E-0007
  0.92758E+0004 -0.12052E+0004 -0.82253E-0008  0.14672E-0008 -0.18448E-0007
  0.93333E+0004 -0.11985E+0004 -0.93303E-0008  0.15527E-0008 -0.19391E-0007
  0.90000E+0004 -0.11356E+0004 -0.46077E-0008  0.71570E-0009 -0.14689E-0007
  0.90576E+0004 -0.11286E+0004 -0.62124E-0008  0.79450E-0009 -0.16503E-0007
  0.91667E+0004 -0.11152E+0004 -0.90584E-0008  0.97711E-0009 -0.19396E-0007
  0.92758E+0004 -0.11019E+0004 -0.11391E-0007  0.11782E-0008 -0.21414E-0007
  0.93333E+0004 -0.10949E+0004 -0.12336E-0007  0.12825E-0008 -0.22094E-0007
  0.90000E+0004 -0.94326E+0003 -0.91133E-0008  0.11576E-0009 -0.19824E-0007
  0.90576E+0004 -0.93550E+0003 -0.10680E-0007  0.25470E-0009 -0.21382E-0007
  0.91667E+0004 -0.92078E+0003 -0.13129E-0007  0.52091E-0009 -0.23487E-0007
  0.92758E+0004 -0.90606E+0003 -0.14660E-0007  0.76149E-0009 -0.24321E-0007
  0.93333E+0004 -0.89830E+0003 -0.15037E-0007  0.86910E-0009 -0.24227E-0007
  0.90000E+0004 -0.75091E+0003 -0.10968E-0007  0.17812E-0010 -0.22643E-0007
  0.90576E+0004 -0.74242E+0003 -0.12166E-0007  0.19255E-0009 -0.23637E-0007
  0.91667E+0004 -0.72633E+0003 -0.13580E-0007  0.47909E-0009 -0.24248E-0007
  0.92758E+0004 -0.71024E+0003 -0.13708E-0007  0.67991E-0009 -0.23105E-0007
  0.93333E+0004 -0.70175E+0003 -0.13229E-0007  0.74459E-0009 -0.21808E-0007
  0.90000E+0004 -0.64944E+0003 -0.11096E-0007  0.18464E-0009 -0.23534E-0007
  0.90576E+0004 -0.64057E+0003 -0.11975E-0007  0.35463E-0009 -0.24045E-0007
  0.91667E+0004 -0.62375E+0003 -0.12612E-0007  0.60811E-0009 -0.23472E-0007
  0.92758E+0004 -0.60693E+0003 -0.11797E-0007  0.74998E-0009 -0.20887E-0007
  0.93333E+0004 -0.59806E+0003 -0.10781E-0007  0.77762E-0009 -0.18770E-0007
  0.93333E+0004 -0.11985E+0004 -0.93303E-0008  0.15527E-0008 -0.19391E-0007
  0.93909E+0004 -0.11945E+0004 -0.10171E-0007  0.16432E-0008 -0.20020E-0007
  0.95000E+0004 -0.11868E+0004 -0.11231E-0007  0.18002E-0008 -0.20610E-0007
  0.96091E+0004 -0.11792E+0004 -0.11543E-0007  0.19173E-0008 -0.20438E-0007
  0.96667E+0004 -0.11751E+0004 -0.11407E-0007  0.19605E-0008 -0.20075E-0007
  0.93333E+0004 -0.10949E+0004 -0.12336E-0007  0.12825E-0008 -0.22094E-0007
  0.93909E+0004 -0.10906E+0004 -0.12987E-0007  0.13859E-0008 -0.22441E-0007
  0.95000E+0004 -0.10825E+0004 -0.13582E-0007  0.15507E-0008 -0.22407E-0007
  0.96091E+0004 -0.10744E+0004 -0.13324E-0007  0.16559E-0008 -0.21519E-0007
  0.96667E+0004 -0.10701E+0004 -0.12858E-0007  0.16824E-0008 -0.20746E-0007
  0.93333E+0004 -0.89830E+0003 -0.15037E-0007  0.86910E-0009 -0.24227E-0007
  0.93909E+0004 -0.89358E+0003 -0.15105E-0007  0.96120E-0009 -0.23783E-0007
  0.95000E+0004 -0.88463E+0003 -0.14437E-0007  0.10799E-0008 -0.22078E-0007
  0.96091E+0004 -0.87568E+0003 -0.12798E-0007  0.11110E-0008 -0.19404E-0007
  0.96667E+0004 -0.87096E+0003 -0.11587E-0007  0.10908E-0008 -0.17680E-0007
  0.93333E+0004 -0.70175E+0003 -0.13229E-0007  0.74459E-0009 -0.21808E-0007
  0.93909E+0004 -0.69658E+0003 -0.12469E-0007  0.77613E-0009 -0.20183E-0007
  0.95000E+0004 -0.68680E+0003 -0.10175E-0007  0.75608E-0009 -0.16181E-0007
  0.96091E+0004 -0.67701E+0003 -0.69637E-0008  0.62621E-0009 -0.11334E-0007
  0.96667E+0004 -0.67185E+0003 -0.49837E-0008  0.51693E-0009 -0.85743E-0008
  0.93333E+0004 -0.59806E+0003 -0.10781E-0007  0.77762E-0009 -0.18770E-0007
  0.93909E+0004 -0.59266E+0003 -0.95111E-0008  0.76268E-0009 -0.16362E-0007
  0.95000E+0004 -0.58244E+0003 -0.62847E-0008  0.64532E-0009 -0.10949E-0007
  0.96091E+0004 -0.57221E+0003 -0.22598E-0008  0.41369E-0009 -0.49181E-0008
  0.96667E+0004 -0.56682E+0003  0.76787E-0010  0.25073E-0009 -0.16660E-0008
  0.96667E+0004 -0.11751E+0004 -0.11407E-0007  0.19605E-0008 -0.20075E-0007
  0.97242E+0004 -0.11787E+0004 -0.10949E-0007  0.19987E-0008 -0.19471E-0007
  0.98333E+0004 -0.11855E+0004 -0.96979E-0008  0.20202E-0008 -0.18071E-0007
  0.99424E+0004 -0.11922E+0004 -0.80377E-0008  0.19643E-0008 -0.16441E-0007
  0.10000E+0005 -0.11958E+0004 -0.70332E-0008  0.19043E-0008 -0.15526E-0007
  0.96667E+0004 -0.10701E+0004 -0.12858E-0007  0.16824E-0008 -0.20746E-0007
  0.97242E+0004 -0.10739E+0004 -0.12145E-0007  0.17099E-0008 -0.19826E-0007
  0.98333E+0004 -0.10810E+0004 -0.10402E-0007  0.17041E-0008 -0.17822E-0007
  0.99424E+0004 -0.10882E+0004 -0.82581E-0008  0.16181E-0008 -0.15606E-0007
  0.10000E+0005 -0.10920E+0004 -0.70066E-0008  0.15392E-0008 -0.14393E-0007
  0.96667E+0004 -0.87096E+0003 -0.11587E-0007  0.10908E-0008 -0.17680E-0007
  0.97242E+0004 -0.87513E+0003 -0.10389E-0007  0.10729E-0008 -0.16115E-0007
  0.98333E+0004 -0.88304E+0003 -0.77942E-0008  0.98338E-0009 -0.13007E-0007
  0.99424E+0004 -0.89094E+0003 -0.49225E-0008  0.82188E-0009 -0.99000E-0008
  0.10000E+0005 -0.89512E+0003 -0.33409E-0008  0.70783E-0009 -0.83034E-0008
  0.96667E+0004 -0.67185E+0003 -0.49837E-0008  0.51693E-0009 -0.85743E-0008
  0.97242E+0004 -0.67641E+0003 -0.33293E-0008  0.41216E-0009 -0.63979E-0008
  0.98333E+0004 -0.68506E+0003 -0.61015E-0010  0.17526E-0009 -0.24640E-0008
  0.99424E+0004 -0.69370E+0003  0.32137E-0008 -0.10775E-0009  0.10129E-0008
  0.10000E+0005 -0.69826E+0003  0.49009E-0008 -0.27412E-0009  0.26286E-0008
  0.96667E+0004 -0.56682E+0003  0.76787E-0010  0.25073E-0009 -0.16660E-0008
  0.97242E+0004 -0.57158E+0003  0.19516E-0008  0.10018E-0009  0.77617E-0009
  0.98333E+0004 -0.58062E+0003  0.54802E-0008 -0.22371E-0009  0.49431E-0008
  0.99424E+0004 -0.58965E+0003  0.88201E-0008 -0.58043E-0009  0.83203E-0008
  0.10000E+0005 -0.59442E+0003  0.10469E-0007 -0.77931E-0009  0.97642E-0008
  0.10000E+0005 -0.11958E+0004 -0.70332E-0008  0.19043E-0008 -0.15526E-0007
  0.10058E+0005 -0.12067E+0004 -0.59491E-0008  0.18417E-0008 -0.14660E-0007
  0.10167E+0005 -0.12273E+0004 -0.38473E-0008  0.16630E-0008 -0.13108E-0007
  0.10276E+0005 -0.12479E+0004 -0.17576E-0008  0.14117E-0008 -0.11731E-0007
  0.10333E+0005 -0.12587E+0004 -0.67914E-0009  0.12489E-0008 -0.11076E-0007
  0.10000E+0005 -0.10920E+0004 -0.70066E-0008  0.15392E-0008 -0.14393E-0007
  0.10058E+0005 -0.11035E+0004 -0.57610E-0008  0.14698E-0008 -0.13336E-0007
  0.10167E+0005 -0.11252E+0004 -0.33573E-0008  0.12792E-0008 -0.11432E-0007
  0.10276E+0005 -0.11470E+0004 -0.98203E-0009  0.10200E-0008 -0.97306E-0008
  0.10333E+0005 -0.11585E+0004  0.23848E-0009  0.85454E-0009 -0.89164E-0008
  0.10000E+0005 -0.89512E+0003 -0.33409E-0008  0.70783E-0009 -0.83034E-0008
  0.10058E+0005 -0.90779E+0003 -0.20162E-0008  0.62087E-0009 -0.71607E-0008
  0.10167E+0005 -0.93181E+0003  0.48561E-0009  0.40941E-0009 -0.51793E-0008
[truncated: 1,424,013 more chars]
