# Supplementary material for: 2D Synthetic dataset of numerical simulations of long-period seismicity in a volcanic edifice and related sensitivity kernels
Source: Data Brief. 2021 Jan 25;34:106673. doi: 10.1016/j.dib.2020.106673 (PMC7841316; doi:10.1016/j.dib.2020.106673)
Supplement: Supplementary Data S1 — Supplementary Raw Research Data. This is open data under the CC BY license http://creativecommons.org/licenses/by/4.0/ [file mmc1.zip › Dataset/OUTPUT_KERNELS/9000_3000/kernel_hetero_17000_1320_ISO7e-1Hz_06-09.dat]

  0.00000E+0000 -0.30000E+0004  0.17216E-0009  0.16725E-0009  0.27605E-0010
  0.57558E+0002 -0.30000E+0004  0.22372E-0009  0.21899E-0009  0.58498E-0010
  0.16667E+0003 -0.30000E+0004  0.27587E-0009  0.26442E-0009  0.77661E-0010
  0.27578E+0003 -0.30000E+0004  0.29502E-0009  0.28321E-0009  0.73646E-0010
  0.33333E+0003 -0.30000E+0004  0.29611E-0009  0.28845E-0009  0.68082E-0010
  0.00000E+0000 -0.29451E+0004  0.18169E-0009  0.15549E-0009  0.29516E-0010
  0.57558E+0002 -0.29449E+0004  0.22341E-0009  0.20652E-0009  0.45442E-0010
  0.16667E+0003 -0.29445E+0004  0.27526E-0009  0.26081E-0009  0.68412E-0010
  0.27578E+0003 -0.29441E+0004  0.29284E-0009  0.28328E-0009  0.70840E-0010
  0.33333E+0003 -0.29439E+0004  0.28781E-0009  0.28194E-0009  0.66125E-0010
  0.00000E+0000 -0.28411E+0004  0.21988E-0009  0.17607E-0009  0.46496E-0010
  0.57558E+0002 -0.28405E+0004  0.24294E-0009  0.21297E-0009  0.42905E-0010
  0.16667E+0003 -0.28394E+0004  0.27434E-0009  0.25746E-0009  0.51445E-0010
  0.27578E+0003 -0.28383E+0004  0.27891E-0009  0.27037E-0009  0.58231E-0010
  0.33333E+0003 -0.28377E+0004  0.26718E-0009  0.26248E-0009  0.57284E-0010
  0.00000E+0000 -0.27370E+0004  0.25175E-0009  0.20176E-0009  0.54548E-0010
  0.57558E+0002 -0.27361E+0004  0.26539E-0009  0.22503E-0009  0.49659E-0010
  0.16667E+0003 -0.27342E+0004  0.27726E-0009  0.25549E-0009  0.45025E-0010
  0.27578E+0003 -0.27324E+0004  0.26541E-0009  0.25529E-0009  0.47835E-0010
  0.33333E+0003 -0.27314E+0004  0.24801E-0009  0.24114E-0009  0.50277E-0010
  0.00000E+0000 -0.26821E+0004  0.26545E-0009  0.21085E-0009  0.58830E-0010
  0.57558E+0002 -0.26810E+0004  0.27612E-0009  0.23263E-0009  0.51468E-0010
  0.16667E+0003 -0.26787E+0004  0.28052E-0009  0.25550E-0009  0.44811E-0010
  0.27578E+0003 -0.26765E+0004  0.26086E-0009  0.24754E-0009  0.46511E-0010
  0.33333E+0003 -0.26753E+0004  0.24014E-0009  0.22990E-0009  0.49543E-0010
  0.33333E+0003 -0.30000E+0004  0.29611E-0009  0.28845E-0009  0.68082E-0010
  0.39089E+0003 -0.30000E+0004  0.28577E-0009  0.28241E-0009  0.58550E-0010
  0.50000E+0003 -0.30000E+0004  0.23912E-0009  0.24362E-0009  0.35487E-0010
  0.60911E+0003 -0.30000E+0004  0.16021E-0009  0.16890E-0009  0.10544E-0010
  0.66667E+0003 -0.30000E+0004  0.10857E-0009  0.11659E-0009 -0.94011E-0012
  0.33333E+0003 -0.29439E+0004  0.28781E-0009  0.28194E-0009  0.66125E-0010
  0.39089E+0003 -0.29438E+0004  0.27333E-0009  0.27142E-0009  0.58836E-0010
  0.50000E+0003 -0.29435E+0004  0.22065E-0009  0.22469E-0009  0.40873E-0010
  0.60911E+0003 -0.29433E+0004  0.13939E-0009  0.14403E-0009  0.22394E-0010
  0.66667E+0003 -0.29431E+0004  0.88301E-0010  0.89989E-0010  0.14585E-0010
  0.33333E+0003 -0.28377E+0004  0.26718E-0009  0.26248E-0009  0.57284E-0010
  0.39089E+0003 -0.28373E+0004  0.24705E-0009  0.24524E-0009  0.55224E-0010
  0.50000E+0003 -0.28365E+0004  0.18707E-0009  0.18649E-0009  0.49566E-0010
  0.60911E+0003 -0.28357E+0004  0.10473E-0009  0.97516E-0010  0.45453E-0010
  0.66667E+0003 -0.28353E+0004  0.55801E-0010  0.41319E-0010  0.45338E-0010
  0.33333E+0003 -0.27314E+0004  0.24801E-0009  0.24114E-0009  0.50277E-0010
  0.39089E+0003 -0.27307E+0004  0.22306E-0009  0.21766E-0009  0.52724E-0010
  0.50000E+0003 -0.27295E+0004  0.15781E-0009  0.14867E-0009  0.58976E-0010
  0.60911E+0003 -0.27282E+0004  0.75902E-0010  0.53485E-0010  0.68954E-0010
  0.66667E+0003 -0.27275E+0004  0.29413E-0010 -0.39027E-0011  0.76180E-0010
  0.33333E+0003 -0.26753E+0004  0.24014E-0009  0.22990E-0009  0.49543E-0010
  0.39089E+0003 -0.26745E+0004  0.21272E-0009  0.20319E-0009  0.53857E-0010
  0.50000E+0003 -0.26730E+0004  0.14475E-0009  0.12933E-0009  0.65256E-0010
  0.60911E+0003 -0.26714E+0004  0.62848E-0010  0.31505E-0010  0.81516E-0010
  0.66667E+0003 -0.26706E+0004  0.17365E-0010 -0.26204E-0010  0.91996E-0010
  0.66667E+0003 -0.30000E+0004  0.10857E-0009  0.11659E-0009 -0.94011E-0012
  0.72422E+0003 -0.30000E+0004  0.52469E-0010  0.57181E-0010 -0.98411E-0011
  0.83333E+0003 -0.30000E+0004 -0.57809E-0010 -0.67328E-0010 -0.16619E-0010
  0.94244E+0003 -0.30000E+0004 -0.15894E-0009 -0.19305E-0009 -0.68041E-0011
  0.10000E+0004 -0.30000E+0004 -0.20299E-0009 -0.25346E-0009  0.53950E-0011
  0.66667E+0003 -0.29431E+0004  0.88301E-0010  0.89989E-0010  0.14585E-0010
  0.72422E+0003 -0.29431E+0004  0.33942E-0010  0.29918E-0010  0.92151E-0011
  0.83333E+0003 -0.29430E+0004 -0.70214E-0010 -0.92743E-0010  0.80053E-0011
  0.94244E+0003 -0.29428E+0004 -0.16282E-0009 -0.21297E-0009  0.20628E-0010
  0.10000E+0004 -0.29428E+0004 -0.20204E-0009 -0.26928E-0009  0.32772E-0010
  0.66667E+0003 -0.28353E+0004  0.55801E-0010  0.41319E-0010  0.45338E-0010
  0.72422E+0003 -0.28351E+0004  0.54064E-0011 -0.19071E-0010  0.47162E-0010
  0.83333E+0003 -0.28348E+0004 -0.87271E-0010 -0.13721E-0009  0.56755E-0010
  0.94244E+0003 -0.28345E+0004 -0.16556E-0009 -0.24687E-0009  0.74049E-0010
  0.10000E+0004 -0.28343E+0004 -0.19722E-0009 -0.29571E-0009  0.85397E-0010
  0.66667E+0003 -0.27275E+0004  0.29413E-0010 -0.39027E-0011  0.76180E-0010
  0.72422E+0003 -0.27272E+0004 -0.17163E-0010 -0.63794E-0010  0.84696E-0010
  0.83333E+0003 -0.27267E+0004 -0.99878E-0010 -0.17655E-0009  0.10376E-0009
  0.94244E+0003 -0.27261E+0004 -0.16680E-0009 -0.27564E-0009  0.12400E-0009
  0.10000E+0004 -0.27258E+0004 -0.19291E-0009 -0.31733E-0009  0.13354E-0009
  0.66667E+0003 -0.26706E+0004  0.17365E-0010 -0.26204E-0010  0.91996E-0010
  0.72422E+0003 -0.26703E+0004 -0.27605E-0010 -0.85592E-0010  0.10342E-0009
  0.83333E+0003 -0.26696E+0004 -0.10617E-0009 -0.19527E-0009  0.12633E-0009
  0.94244E+0003 -0.26690E+0004 -0.16851E-0009 -0.28884E-0009  0.14707E-0009
  0.10000E+0004 -0.26686E+0004 -0.19249E-0009 -0.32690E-0009  0.15518E-0009
  0.10000E+0004 -0.30000E+0004 -0.20299E-0009 -0.25346E-0009  0.53950E-0011
  0.10576E+0004 -0.30000E+0004 -0.23799E-0009 -0.30633E-0009  0.21936E-0010
  0.11667E+0004 -0.30000E+0004 -0.27418E-0009 -0.37728E-0009  0.62214E-0010
  0.12758E+0004 -0.30000E+0004 -0.26732E-0009 -0.40016E-0009  0.10649E-0009
  0.13333E+0004 -0.30000E+0004 -0.24690E-0009 -0.39085E-0009  0.12777E-0009
  0.10000E+0004 -0.29428E+0004 -0.20204E-0009 -0.26928E-0009  0.32772E-0010
  0.10576E+0004 -0.29427E+0004 -0.23242E-0009 -0.31754E-0009  0.48024E-0010
  0.11667E+0004 -0.29425E+0004 -0.26141E-0009 -0.37902E-0009  0.82360E-0010
  0.12758E+0004 -0.29424E+0004 -0.25087E-0009 -0.39284E-0009  0.11632E-0009
  0.13333E+0004 -0.29423E+0004 -0.23031E-0009 -0.37934E-0009  0.13069E-0009
  0.10000E+0004 -0.28343E+0004 -0.19722E-0009 -0.29571E-0009  0.85397E-0010
  0.10576E+0004 -0.28341E+0004 -0.22071E-0009 -0.33557E-0009  0.97305E-0010
  0.11667E+0004 -0.28336E+0004 -0.24019E-0009 -0.38006E-0009  0.11810E-0009
  0.12758E+0004 -0.28332E+0004 -0.22686E-0009 -0.37757E-0009  0.12977E-0009
  0.13333E+0004 -0.28330E+0004 -0.20798E-0009 -0.35660E-0009  0.12961E-0009
  0.10000E+0004 -0.27258E+0004 -0.19291E-0009 -0.31733E-0009  0.13354E-0009
  0.10576E+0004 -0.27254E+0004 -0.21169E-0009 -0.34927E-0009  0.14104E-0009
  0.11667E+0004 -0.27247E+0004 -0.22599E-0009 -0.37794E-0009  0.14626E-0009
  0.12758E+0004 -0.27240E+0004 -0.21369E-0009 -0.36040E-0009  0.13386E-0009
  0.13333E+0004 -0.27236E+0004 -0.19803E-0009 -0.33254E-0009  0.11843E-0009
  0.10000E+0004 -0.26686E+0004 -0.19249E-0009 -0.32690E-0009  0.15518E-0009
  0.10576E+0004 -0.26681E+0004 -0.20959E-0009 -0.35484E-0009  0.15997E-0009
  0.11667E+0004 -0.26673E+0004 -0.22252E-0009 -0.37565E-0009  0.15649E-0009
  0.12758E+0004 -0.26664E+0004 -0.21171E-0009 -0.35069E-0009  0.13132E-0009
  0.13333E+0004 -0.26659E+0004 -0.19800E-0009 -0.31945E-0009  0.10800E-0009
  0.13333E+0004 -0.30000E+0004 -0.24690E-0009 -0.39085E-0009  0.12777E-0009
  0.13909E+0004 -0.30000E+0004 -0.21636E-0009 -0.36662E-0009  0.14507E-0009
  0.15000E+0004 -0.30000E+0004 -0.13748E-0009 -0.28409E-0009  0.16148E-0009
  0.16091E+0004 -0.30000E+0004 -0.44974E-0010 -0.16407E-0009  0.14826E-0009
  0.16667E+0004 -0.30000E+0004  0.31337E-0011 -0.91658E-0010  0.12743E-0009
  0.13333E+0004 -0.29423E+0004 -0.23031E-0009 -0.37934E-0009  0.13069E-0009
  0.13909E+0004 -0.29422E+0004 -0.20097E-0009 -0.35167E-0009  0.14040E-0009
  0.15000E+0004 -0.29420E+0004 -0.12770E-0009 -0.26467E-0009  0.14146E-0009
  0.16091E+0004 -0.29418E+0004 -0.44103E-0010 -0.14322E-0009  0.11366E-0009
  0.16667E+0004 -0.29417E+0004 -0.13151E-0011 -0.71235E-0010  0.86361E-0010
  0.13333E+0004 -0.28330E+0004 -0.20798E-0009 -0.35660E-0009  0.12961E-0009
  0.13909E+0004 -0.28326E+0004 -0.18245E-0009 -0.32254E-0009  0.12350E-0009
  0.15000E+0004 -0.28320E+0004 -0.12146E-0009 -0.22718E-0009  0.93442E-0010
  0.16091E+0004 -0.28314E+0004 -0.54050E-0010 -0.10279E-0009  0.37595E-0010
  0.16667E+0004 -0.28311E+0004 -0.19912E-0010 -0.31438E-0010 -0.12920E-0011
  0.13333E+0004 -0.27236E+0004 -0.19803E-0009 -0.33254E-0009  0.11843E-0009
  0.13909E+0004 -0.27231E+0004 -0.17739E-0009 -0.29259E-0009  0.96045E-0010
  0.15000E+0004 -0.27221E+0004 -0.12901E-0009 -0.18957E-0009  0.35004E-0010
  0.16091E+0004 -0.27211E+0004 -0.75555E-0010 -0.62685E-0010 -0.46910E-0010
  0.16667E+0004 -0.27206E+0004 -0.47814E-0010  0.78779E-0011 -0.95468E-0010
  0.13333E+0004 -0.26659E+0004 -0.19800E-0009 -0.31945E-0009  0.10800E-0009
  0.13909E+0004 -0.26653E+0004 -0.17997E-0009 -0.27665E-0009  0.77347E-0010
  0.15000E+0004 -0.26641E+0004 -0.13766E-0009 -0.17000E-0009  0.10328E-0011
  0.16091E+0004 -0.26629E+0004 -0.90135E-0010 -0.42154E-0010 -0.92936E-0010
  0.16667E+0004 -0.26623E+0004 -0.64727E-0010  0.27825E-0010 -0.14547E-0009
  0.16667E+0004 -0.30000E+0004  0.31337E-0011 -0.91658E-0010  0.12743E-0009
  0.17242E+0004 -0.30000E+0004  0.47442E-0010 -0.16704E-0010  0.96796E-0010
  0.18333E+0004 -0.30000E+0004  0.11285E-0009  0.12050E-0009  0.14323E-0010
  0.19424E+0004 -0.30000E+0004  0.14520E-0009  0.23406E-0009 -0.90993E-0010
  0.20000E+0004 -0.30000E+0004  0.14728E-0009  0.27824E-0009 -0.15024E-0009
  0.16667E+0004 -0.29417E+0004 -0.13151E-0011 -0.71235E-0010  0.86361E-0010
  0.17242E+0004 -0.29416E+0004  0.37746E-0010  0.25184E-0011  0.50653E-0010
  0.18333E+0004 -0.29413E+0004  0.94992E-0010  0.13579E-0009 -0.36243E-0010
  0.19424E+0004 -0.29411E+0004  0.12391E-0009  0.24384E-0009 -0.13723E-0009
  0.20000E+0004 -0.29409E+0004  0.12686E-0009  0.28473E-0009 -0.19018E-0009
  0.16667E+0004 -0.28311E+0004 -0.19912E-0010 -0.31438E-0010 -0.12920E-0011
  0.17242E+0004 -0.28308E+0004  0.11361E-0010  0.40223E-0010 -0.45256E-0010
  0.18333E+0004 -0.28300E+0004  0.58987E-0010  0.16622E-0009 -0.13595E-0009
  0.19424E+0004 -0.28293E+0004  0.88542E-0010  0.26354E-0009 -0.22212E-0009
  0.20000E+0004 -0.28289E+0004  0.96889E-0010  0.29796E-0009 -0.25932E-0009
  0.16667E+0004 -0.27206E+0004 -0.47814E-0010  0.78779E-0011 -0.95468E-0010
  0.17242E+0004 -0.27200E+0004 -0.21437E-0010  0.77270E-0010 -0.14517E-0009
  0.18333E+0004 -0.27188E+0004  0.23302E-0010  0.19557E-0009 -0.23353E-0009
  0.19424E+0004 -0.27176E+0004  0.60397E-0010  0.28146E-0009 -0.29804E-0009
  0.20000E+0004 -0.27170E+0004  0.77079E-0010  0.30889E-0009 -0.31626E-0009
  0.16667E+0004 -0.26623E+0004 -0.64727E-0010  0.27825E-0010 -0.14547E-0009
  0.17242E+0004 -0.26615E+0004 -0.39760E-0010  0.95852E-0010 -0.19697E-0009
  0.18333E+0004 -0.26601E+0004  0.57641E-0011  0.20976E-0009 -0.28167E-0009
  0.19424E+0004 -0.26587E+0004  0.48665E-0010  0.28924E-0009 -0.33272E-0009
  0.20000E+0004 -0.26579E+0004  0.70246E-0010  0.31276E-0009 -0.34024E-0009
  0.20000E+0004 -0.30000E+0004  0.14728E-0009  0.27824E-0009 -0.15024E-0009
  0.20576E+0004 -0.30000E+0004  0.13938E-0009  0.30867E-0009 -0.20773E-0009
  0.21667E+0004 -0.30000E+0004  0.10093E-0009  0.32417E-0009 -0.29963E-0009
  0.22758E+0004 -0.30000E+0004  0.42614E-0010  0.28136E-0009 -0.34769E-0009
  0.23333E+0004 -0.30000E+0004  0.92985E-0011  0.23640E-0009 -0.34785E-0009
  0.20000E+0004 -0.29409E+0004  0.12686E-0009  0.28473E-0009 -0.19018E-0009
  0.20576E+0004 -0.29408E+0004  0.12197E-0009  0.31189E-0009 -0.23859E-0009
  0.21667E+0004 -0.29404E+0004  0.94974E-0010  0.32142E-0009 -0.30640E-0009
  0.22758E+0004 -0.29401E+0004  0.54036E-0010  0.27383E-0009 -0.32458E-0009
  0.23333E+0004 -0.29399E+0004  0.30979E-0010  0.22712E-0009 -0.30866E-0009
  0.20000E+0004 -0.28289E+0004  0.96889E-0010  0.29796E-0009 -0.25932E-0009
  0.20576E+0004 -0.28284E+0004  0.10082E-0009  0.31829E-0009 -0.28694E-0009
  0.21667E+0004 -0.28275E+0004  0.98723E-0010  0.31506E-0009 -0.30424E-0009
  0.22758E+0004 -0.28265E+0004  0.88051E-0010  0.25628E-0009 -0.26570E-0009
  0.23333E+0004 -0.28260E+0004  0.80102E-0010  0.20489E-0009 -0.22180E-0009
  0.20000E+0004 -0.27170E+0004  0.77079E-0010  0.30889E-0009 -0.31626E-0009
  0.20576E+0004 -0.27161E+0004  0.91808E-0010  0.32175E-0009 -0.32056E-0009
  0.21667E+0004 -0.27146E+0004  0.11441E-0009  0.30423E-0009 -0.28571E-0009
  0.22758E+0004 -0.27130E+0004  0.12735E-0009  0.23229E-0009 -0.19433E-0009
  0.23333E+0004 -0.27122E+0004  0.12835E-0009  0.17498E-0009 -0.12681E-0009
  0.20000E+0004 -0.26579E+0004  0.70246E-0010  0.31276E-0009 -0.34024E-0009
  0.20576E+0004 -0.26569E+0004  0.90737E-0010  0.32145E-0009 -0.33193E-0009
  0.21667E+0004 -0.26550E+0004  0.12501E-0009  0.29592E-0009 -0.27032E-0009
  0.22758E+0004 -0.26531E+0004  0.14717E-0009  0.21657E-0009 -0.15352E-0009
  0.23333E+0004 -0.26521E+0004  0.15065E-0009  0.15589E-0009 -0.75337E-0010
  0.23333E+0004 -0.30000E+0004  0.92985E-0011  0.23640E-0009 -0.34785E-0009
  0.23909E+0004 -0.30000E+0004 -0.22550E-0010  0.17757E-0009 -0.32731E-0009
  0.25000E+0004 -0.30000E+0004 -0.70373E-0010  0.37401E-0010 -0.22839E-0009
  0.26091E+0004 -0.30000E+0004 -0.91996E-0010 -0.12190E-0009 -0.56383E-0010
  0.26667E+0004 -0.30000E+0004 -0.90660E-0010 -0.20435E-0009  0.56696E-0010
  0.23333E+0004 -0.29399E+0004  0.30979E-0010  0.22712E-0009 -0.30866E-0009
  0.23909E+0004 -0.29397E+0004  0.91323E-0011  0.16727E-0009 -0.27329E-0009
  0.25000E+0004 -0.29393E+0004 -0.24112E-0010  0.27091E-0010 -0.15438E-0009
  0.26091E+0004 -0.29388E+0004 -0.42520E-0010 -0.12989E-0009  0.20179E-0010
  0.26667E+0004 -0.29386E+0004 -0.45931E-0010 -0.21054E-0009  0.12564E-0009
  0.23333E+0004 -0.28260E+0004  0.80102E-0010  0.20489E-0009 -0.22180E-0009
  0.23909E+0004 -0.28254E+0004  0.70738E-0010  0.14139E-0009 -0.16265E-0009
  0.25000E+0004 -0.28241E+0004  0.48195E-0010 -0.24785E-0011 -0.18123E-0010
  0.26091E+0004 -0.28229E+0004  0.16446E-0010 -0.15914E-0009  0.14703E-0009
  0.26667E+0004 -0.28222E+0004 -0.50729E-0011 -0.23852E-0009  0.23171E-0009
  0.23333E+0004 -0.27122E+0004  0.12835E-0009  0.17498E-0009 -0.12681E-0009
  0.23909E+0004 -0.27111E+0004  0.12390E-0009  0.10652E-0009 -0.49446E-0010
  0.25000E+0004 -0.27090E+0004  0.95867E-0010 -0.43793E-0010  0.10869E-0009
  0.26091E+0004 -0.27069E+0004  0.37459E-0010 -0.20272E-0009  0.25526E-0009
  0.26667E+0004 -0.27058E+0004 -0.55831E-0011 -0.28195E-0009  0.31769E-0009
  0.23333E+0004 -0.26521E+0004  0.15065E-0009  0.15589E-0009 -0.75337E-0010
  0.23909E+0004 -0.26508E+0004  0.14643E-0009  0.84600E-0010  0.97347E-0011
  0.25000E+0004 -0.26482E+0004  0.11176E-0009 -0.69443E-0010  0.17208E-0009
  0.26091E+0004 -0.26457E+0004  0.38388E-0010 -0.22963E-0009  0.30843E-0009
  0.26667E+0004 -0.26444E+0004 -0.14638E-0010 -0.30862E-0009  0.36054E-0009
  0.26667E+0004 -0.30000E+0004 -0.90660E-0010 -0.20435E-0009  0.56696E-0010
  0.27242E+0004 -0.30000E+0004 -0.80769E-0010 -0.28028E-0009  0.17839E-0009
  0.28333E+0004 -0.30000E+0004 -0.41749E-0010 -0.39024E-0009  0.40841E-0009
  0.29424E+0004 -0.30000E+0004  0.13159E-0010 -0.43514E-0009  0.59346E-0009
  0.30000E+0004 -0.30000E+0004  0.43273E-0010 -0.42710E-0009  0.65614E-0009
  0.26667E+0004 -0.29386E+0004 -0.45931E-0010 -0.21054E-0009  0.12564E-0009
  0.27242E+0004 -0.29383E+0004 -0.45779E-0010 -0.28457E-0009  0.23319E-0009
  0.28333E+0004 -0.29378E+0004 -0.38500E-0010 -0.39220E-0009  0.42069E-0009
  0.29424E+0004 -0.29373E+0004 -0.28024E-0010 -0.43857E-0009  0.55119E-0009
  0.30000E+0004 -0.29371E+0004 -0.23190E-0010 -0.43357E-0009  0.58535E-0009
  0.26667E+0004 -0.28222E+0004 -0.50729E-0011 -0.23852E-0009  0.23171E-0009
  0.27242E+0004 -0.28214E+0004 -0.30108E-0010 -0.31085E-0009  0.30839E-0009
  0.28333E+0004 -0.28200E+0004 -0.85411E-0010 -0.41624E-0009  0.41685E-0009
  0.29424E+0004 -0.28185E+0004 -0.14349E-0009 -0.46407E-0009  0.46057E-0009
  0.30000E+0004 -0.28178E+0004 -0.17072E-0009 -0.46244E-0009  0.45532E-0009
  0.26667E+0004 -0.27058E+0004 -0.55831E-0011 -0.28195E-0009  0.31769E-0009
  0.27242E+0004 -0.27045E+0004 -0.55422E-0010 -0.35320E-0009  0.36544E-0009
  0.28333E+0004 -0.27021E+0004 -0.15969E-0009 -0.45565E-0009  0.40957E-0009
  0.29424E+0004 -0.26998E+0004 -0.25561E-0009 -0.50040E-0009  0.39433E-0009
  0.30000E+0004 -0.26985E+0004 -0.29346E-0009 -0.49764E-0009  0.36731E-0009
  0.26667E+0004 -0.26444E+0004 -0.14638E-0010 -0.30862E-0009  0.36054E-0009
  0.27242E+0004 -0.26429E+0004 -0.74696E-0010 -0.37897E-0009  0.39572E-0009
  0.28333E+0004 -0.26400E+0004 -0.19523E-0009 -0.47851E-0009  0.41435E-0009
  0.29424E+0004 -0.26371E+0004 -0.29779E-0009 -0.51905E-0009  0.37879E-0009
  0.30000E+0004 -0.26356E+0004 -0.33393E-0009 -0.51377E-0009  0.34556E-0009
  0.30000E+0004 -0.30000E+0004  0.43273E-0010 -0.42710E-0009  0.65614E-0009
  0.30576E+0004 -0.30000E+0004  0.71118E-0010 -0.39563E-0009  0.68664E-0009
  0.31667E+0004 -0.30000E+0004  0.10946E-0009 -0.27857E-0009  0.64571E-0009
  0.32758E+0004 -0.30000E+0004  0.11942E-0009 -0.10614E-0009  0.47629E-0009
  0.33333E+0004 -0.30000E+0004  0.11043E-0009 -0.60127E-0011  0.34380E-0009
  0.30000E+0004 -0.29371E+0004 -0.23190E-0010 -0.43357E-0009  0.58535E-0009
  0.30576E+0004 -0.29369E+0004 -0.19498E-0010 -0.40717E-0009  0.59103E-0009
  0.31667E+0004 -0.29365E+0004 -0.16917E-0010 -0.30440E-0009  0.52180E-0009
  0.32758E+0004 -0.29361E+0004 -0.21186E-0010 -0.15017E-0009  0.35726E-0009
  0.33333E+0004 -0.29359E+0004 -0.27265E-0010 -0.59597E-0010  0.24123E-0009
  0.30000E+0004 -0.28178E+0004 -0.17072E-0009 -0.46244E-0009  0.45532E-0009
  0.30576E+0004 -0.28172E+0004 -0.19236E-0009 -0.44103E-0009  0.43111E-0009
  0.31667E+0004 -0.28161E+0004 -0.21235E-0009 -0.35249E-0009  0.34196E-0009
  0.32758E+0004 -0.28151E+0004 -0.20161E-0009 -0.21477E-0009  0.20967E-0009
  0.33333E+0004 -0.28145E+0004 -0.18647E-0009 -0.13152E-0009  0.12792E-0009
  0.30000E+0004 -0.26985E+0004 -0.29346E-0009 -0.49764E-0009  0.36731E-0009
  0.30576E+0004 -0.26976E+0004 -0.31764E-0009 -0.47536E-0009  0.33042E-0009
  0.31667E+0004 -0.26958E+0004 -0.32038E-0009 -0.38565E-0009  0.24499E-0009
  0.32758E+0004 -0.26940E+0004 -0.27173E-0009 -0.24502E-0009  0.14491E-0009
  0.33333E+0004 -0.26931E+0004 -0.23412E-0009 -0.15796E-0009  0.84350E-0010
  0.30000E+0004 -0.26356E+0004 -0.33393E-0009 -0.51377E-0009  0.34556E-0009
  0.30576E+0004 -0.26344E+0004 -0.35300E-0009 -0.48873E-0009  0.30592E-0009
  0.31667E+0004 -0.26323E+0004 -0.33913E-0009 -0.39303E-0009  0.22369E-0009
  0.32758E+0004 -0.26302E+0004 -0.27243E-0009 -0.24474E-0009  0.13088E-0009
  0.33333E+0004 -0.26290E+0004 -0.22828E-0009 -0.15243E-0009  0.71729E-0010
  0.33333E+0004 -0.30000E+0004  0.11043E-0009 -0.60127E-0011  0.34380E-0009
  0.33909E+0004 -0.30000E+0004  0.90966E-0010  0.92745E-0010  0.18945E-0009
  0.35000E+0004 -0.30000E+0004  0.22945E-0010  0.24792E-0009 -0.13240E-0009
  0.36091E+0004 -0.30000E+0004 -0.87984E-0010  0.32793E-0009 -0.44774E-0009
  0.36667E+0004 -0.30000E+0004 -0.16502E-0009  0.33026E-0009 -0.59699E-0009
  0.33333E+0004 -0.29359E+0004 -0.27265E-0010 -0.59597E-0010  0.24123E-0009
  0.33909E+0004 -0.29358E+0004 -0.36786E-0010  0.30646E-0010  0.11154E-0009
  0.35000E+0004 -0.29356E+0004 -0.71307E-0010  0.17699E-0009 -0.15222E-0009
  0.36091E+0004 -0.29354E+0004 -0.13996E-0009  0.26226E-0009 -0.41449E-0009
  0.36667E+0004 -0.29353E+0004 -0.19556E-0009  0.27426E-0009 -0.54562E-0009
  0.33333E+0004 -0.28145E+0004 -0.18647E-0009 -0.13152E-0009  0.12792E-0009
  0.33909E+0004 -0.28142E+0004 -0.16865E-0009 -0.46263E-0010  0.39343E-0010
  0.35000E+0004 -0.28136E+0004 -0.14560E-0009  0.10266E-0009 -0.14807E-0009
  0.36091E+0004 -0.28129E+0004 -0.16574E-0009  0.21168E-0009 -0.36606E-0009
  0.36667E+0004 -0.28126E+0004 -0.20320E-0009  0.24662E-0009 -0.49560E-0009
  0.33333E+0004 -0.26931E+0004 -0.23412E-0009 -0.15796E-0009  0.84350E-0010
  0.33909E+0004 -0.26925E+0004 -0.19624E-0009 -0.66955E-0010  0.14786E-0010
  0.35000E+0004 -0.26915E+0004 -0.14971E-0009  0.10230E-0009 -0.15789E-0009
  0.36091E+0004 -0.26905E+0004 -0.16990E-0009  0.24598E-0009 -0.40166E-0009
  0.36667E+0004 -0.26899E+0004 -0.21356E-0009  0.30575E-0009 -0.56079E-0009
  0.33333E+0004 -0.26290E+0004 -0.22828E-0009 -0.15243E-0009  0.71729E-0010
  0.33909E+0004 -0.26284E+0004 -0.18765E-0009 -0.55438E-0010  0.13939E-0013
  0.35000E+0004 -0.26271E+0004 -0.14770E-0009  0.12883E-0009 -0.19110E-0009
  0.36091E+0004 -0.26259E+0004 -0.18570E-0009  0.29239E-0009 -0.47064E-0009
  0.36667E+0004 -0.26252E+0004 -0.23873E-0009  0.36466E-0009 -0.65196E-0009
  0.36667E+0004 -0.30000E+0004 -0.16502E-0009  0.33026E-0009 -0.59699E-0009
  0.37242E+0004 -0.30000E+0004 -0.25543E-0009  0.30232E-0009 -0.72898E-0009
  0.38333E+0004 -0.30000E+0004 -0.46244E-0009  0.17396E-0009 -0.93054E-0009
  0.39424E+0004 -0.30000E+0004 -0.70675E-0009 -0.30477E-0010 -0.10729E-0008
  0.40000E+0004 -0.30000E+0004 -0.84171E-0009 -0.15398E-0009 -0.11278E-0008
  0.36667E+0004 -0.29353E+0004 -0.19556E-0009  0.27426E-0009 -0.54562E-0009
  0.37242E+0004 -0.29351E+0004 -0.26668E-0009  0.26126E-0009 -0.66916E-0009
  0.38333E+0004 -0.29349E+0004 -0.44457E-0009  0.17368E-0009 -0.88307E-0009
  0.39424E+0004 -0.29346E+0004 -0.66289E-0009  0.22102E-0010 -0.10632E-0008
  0.40000E+0004 -0.29345E+0004 -0.78027E-0009 -0.70925E-0010 -0.11392E-0008
  0.36667E+0004 -0.28126E+0004 -0.20320E-0009  0.24662E-0009 -0.49560E-0009
  0.37242E+0004 -0.28122E+0004 -0.26084E-0009  0.26307E-0009 -0.63276E-0009
  0.38333E+0004 -0.28115E+0004 -0.41626E-0009  0.24885E-0009 -0.90509E-0009
  0.39424E+0004 -0.28107E+0004 -0.59020E-0009  0.18540E-0009 -0.11487E-0008
  0.40000E+0004 -0.28103E+0004 -0.66339E-0009  0.14121E-0009 -0.12412E-0008
  0.36667E+0004 -0.26899E+0004 -0.21356E-0009  0.30575E-0009 -0.56079E-0009
  0.37242E+0004 -0.26893E+0004 -0.27693E-0009  0.35076E-0009 -0.73384E-0009
  0.38333E+0004 -0.26880E+0004 -0.42254E-0009  0.39962E-0009 -0.10698E-0008
  0.39424E+0004 -0.26868E+0004 -0.52847E-0009  0.40393E-0009 -0.13282E-0008
  0.40000E+0004 -0.26861E+0004 -0.53313E-0009  0.39416E-0009 -0.13929E-0008
  0.36667E+0004 -0.26252E+0004 -0.23873E-0009  0.36466E-0009 -0.65196E-0009
  0.37242E+0004 -0.26244E+0004 -0.30775E-0009  0.42315E-0009 -0.84564E-0009
  0.38333E+0004 -0.26229E+0004 -0.44205E-0009  0.49917E-0009 -0.12025E-0008
  0.39424E+0004 -0.26214E+0004 -0.49384E-0009  0.52956E-0009 -0.14380E-0008
  0.40000E+0004 -0.26206E+0004 -0.45058E-0009  0.53158E-0009 -0.14675E-0008
  0.40000E+0004 -0.30000E+0004 -0.84171E-0009 -0.15398E-0009 -0.11278E-0008
  0.40576E+0004 -0.30000E+0004 -0.97226E-0009 -0.28042E-0009 -0.11666E-0008
  0.41667E+0004 -0.30000E+0004 -0.11739E-0008 -0.49703E-0009 -0.11895E-0008
  0.42758E+0004 -0.30000E+0004 -0.12494E-0008 -0.64890E-0009 -0.11042E-0008
  0.43333E+0004 -0.30000E+0004 -0.12106E-0008 -0.69102E-0009 -0.99410E-0009
  0.40000E+0004 -0.29345E+0004 -0.78027E-0009 -0.70925E-0010 -0.11392E-0008
  0.40576E+0004 -0.29344E+0004 -0.88702E-0009 -0.16618E-0009 -0.11942E-0008
  0.41667E+0004 -0.29341E+0004 -0.10180E-0008 -0.32638E-0009 -0.12165E-0008
  0.42758E+0004 -0.29338E+0004 -0.98548E-0009 -0.42930E-0009 -0.10765E-0008
  0.43333E+0004 -0.29337E+0004 -0.87814E-0009 -0.44971E-0009 -0.91720E-0009
  0.40000E+0004 -0.28103E+0004 -0.66339E-0009  0.14121E-0009 -0.12412E-0008
  0.40576E+0004 -0.28099E+0004 -0.70662E-0009  0.94166E-0010 -0.12918E-0008
  0.41667E+0004 -0.28091E+0004 -0.65917E-0009  0.16927E-0010 -0.12290E-0008
  0.42758E+0004 -0.28084E+0004 -0.39131E-0009 -0.21671E-0010 -0.90898E-0009
  0.43333E+0004 -0.28079E+0004 -0.15476E-0009 -0.18572E-0010 -0.63119E-0009
  0.40000E+0004 -0.26861E+0004 -0.53313E-0009  0.39416E-0009 -0.13929E-0008
  0.40576E+0004 -0.26855E+0004 -0.48471E-0009  0.37910E-0009 -0.13872E-0008
  0.41667E+0004 -0.26842E+0004 -0.21255E-0009  0.34923E-0009 -0.11398E-0008
  0.42758E+0004 -0.26829E+0004  0.29883E-0009  0.33477E-0009 -0.57313E-0009
  0.43333E+0004 -0.26822E+0004  0.64435E-0009  0.33859E-0009 -0.16609E-0009
  0.40000E+0004 -0.26206E+0004 -0.45058E-0009  0.53158E-0009 -0.14675E-0008
  0.40576E+0004 -0.26198E+0004 -0.34287E-0009  0.52639E-0009 -0.14112E-0008
  0.41667E+0004 -0.26183E+0004  0.59409E-0010  0.50686E-0009 -0.10338E-0008
  0.42758E+0004 -0.26167E+0004  0.69037E-0009  0.48956E-0009 -0.32405E-0009
  0.43333E+0004 -0.26159E+0004  0.10790E-0008  0.48551E-0009  0.14773E-0009
  0.43333E+0004 -0.30000E+0004 -0.12106E-0008 -0.69102E-0009 -0.99410E-0009
  0.43909E+0004 -0.30000E+0004 -0.11041E-0008 -0.70261E-0009 -0.82677E-0009
  0.45000E+0004 -0.30000E+0004 -0.69329E-0009 -0.63387E-0009 -0.32784E-0009
  0.46091E+0004 -0.30000E+0004 -0.11889E-0010 -0.44220E-0009  0.40553E-0009
  0.46667E+0004 -0.30000E+0004  0.43795E-0009 -0.29223E-0009  0.86558E-0009
  0.43333E+0004 -0.29337E+0004 -0.87814E-0009 -0.44971E-0009 -0.91720E-0009
  0.43909E+0004 -0.29335E+0004 -0.70082E-0009 -0.44301E-0009 -0.69218E-0009
  0.45000E+0004 -0.29333E+0004 -0.17163E-0009 -0.34999E-0009 -0.84581E-0010
  0.46091E+0004 -0.29331E+0004  0.56549E-0009 -0.14991E-0009  0.70862E-0009
  0.46667E+0004 -0.29329E+0004  0.10038E-0008 -0.34653E-0011  0.11630E-0008
  0.43333E+0004 -0.28079E+0004 -0.15476E-0009 -0.18572E-0010 -0.63119E-0009
  0.43909E+0004 -0.28076E+0004  0.14004E-0009  0.42725E-0011 -0.28807E-0009
  0.45000E+0004 -0.28069E+0004  0.81265E-0009  0.10308E-0009  0.49155E-0009
  0.46091E+0004 -0.28061E+0004  0.15219E-0008  0.27498E-0009  0.13077E-0008
  0.46667E+0004 -0.28058E+0004  0.18583E-0008  0.39095E-0009  0.16913E-0008
  0.43333E+0004 -0.26822E+0004  0.64435E-0009  0.33859E-0009 -0.16609E-0009
  0.43909E+0004 -0.26816E+0004  0.10180E-0008  0.35414E-0009  0.28677E-0009
  0.45000E+0004 -0.26804E+0004  0.17155E-0008  0.41322E-0009  0.11725E-0008
  0.46091E+0004 -0.26792E+0004  0.22483E-0008  0.51283E-0009  0.19067E-0008
  0.46667E+0004 -0.26786E+0004  0.24092E-0008  0.57743E-0009  0.21643E-0008
  0.43333E+0004 -0.26159E+0004  0.10790E-0008  0.48551E-0009  0.14773E-0009
  0.43909E+0004 -0.26151E+0004  0.14738E-0008  0.48908E-0009  0.64849E-0009
  0.45000E+0004 -0.26137E+0004  0.21356E-0008  0.51288E-0009  0.15578E-0008
  0.46091E+0004 -0.26123E+0004  0.25278E-0008  0.56239E-0009  0.22123E-0008
  0.46667E+0004 -0.26115E+0004  0.25782E-0008  0.59515E-0009  0.23887E-0008
  0.46667E+0004 -0.30000E+0004  0.43795E-0009 -0.29223E-0009  0.86558E-0009
  0.47242E+0004 -0.30000E+0004  0.92848E-0009 -0.10873E-0009  0.13482E-0008
  0.48333E+0004 -0.30000E+0004  0.18900E-0008  0.32113E-0009  0.22300E-0008
  0.49424E+0004 -0.30000E+0004  0.27401E-0008  0.84167E-0009  0.28745E-0008
  0.50000E+0004 -0.30000E+0004  0.30827E-0008  0.11409E-0008  0.30443E-0008
  0.46667E+0004 -0.29329E+0004  0.10038E-0008 -0.34653E-0011  0.11630E-0008
  0.47242E+0004 -0.29327E+0004  0.14492E-0008  0.17015E-0009  0.16085E-0008
  0.48333E+0004 -0.29323E+0004  0.22272E-0008  0.55992E-0009  0.23289E-0008
  0.49424E+0004 -0.29319E+0004  0.27856E-0008  0.10085E-0008  0.27205E-0008
  0.50000E+0004 -0.29317E+0004  0.29485E-0008  0.12560E-0008  0.27415E-0008
  0.46667E+0004 -0.28058E+0004  0.18583E-0008  0.39095E-0009  0.16913E-0008
  0.47242E+0004 -0.28052E+0004  0.21411E-0008  0.52349E-0009  0.20072E-0008
  0.48333E+0004 -0.28040E+0004  0.24622E-0008  0.80160E-0009  0.23390E-0008
  0.49424E+0004 -0.28029E+0004  0.24496E-0008  0.10944E-0008  0.22450E-0008
  0.50000E+0004 -0.28023E+0004  0.23095E-0008  0.12429E-0008  0.20206E-0008
  0.46667E+0004 -0.26786E+0004  0.24092E-0008  0.57743E-0009  0.21643E-0008
  0.47242E+0004 -0.26776E+0004  0.24692E-0008  0.64990E-0009  0.23051E-0008
  0.48333E+0004 -0.26757E+0004  0.22839E-0008  0.79196E-0009  0.22135E-0008
  0.49424E+0004 -0.26738E+0004  0.17605E-0008  0.92448E-0009  0.16886E-0008
  0.50000E+0004 -0.26728E+0004  0.13945E-0008  0.98197E-0009  0.12838E-0008
  0.46667E+0004 -0.26115E+0004  0.25782E-0008  0.59515E-0009  0.23887E-0008
  0.47242E+0004 -0.26103E+0004  0.25103E-0008  0.63223E-0009  0.24286E-0008
  0.48333E+0004 -0.26081E+0004  0.20667E-0008  0.70026E-0009  0.21198E-0008
  0.49424E+0004 -0.26058E+0004  0.13194E-0008  0.75312E-0009  0.14025E-0008
  0.50000E+0004 -0.26046E+0004  0.86976E-0009  0.76838E-0009  0.92926E-0009
  0.50000E+0004 -0.30000E+0004  0.30827E-0008  0.11409E-0008  0.30443E-0008
  0.50576E+0004 -0.30000E+0004  0.33236E-0008  0.14499E-0008  0.30614E-0008
  0.51667E+0004 -0.30000E+0004  0.34477E-0008  0.20262E-0008  0.26265E-0008
  0.52758E+0004 -0.30000E+0004  0.31171E-0008  0.25325E-0008  0.15937E-0008
  0.53333E+0004 -0.30000E+0004  0.27770E-0008  0.27449E-0008  0.85277E-0009
  0.50000E+0004 -0.29317E+0004  0.29485E-0008  0.12560E-0008  0.27415E-0008
  0.50576E+0004 -0.29315E+0004  0.30064E-0008  0.15041E-0008  0.26164E-0008
  0.51667E+0004 -0.29310E+0004  0.28202E-0008  0.19442E-0008  0.19790E-0008
  0.52758E+0004 -0.29306E+0004  0.22956E-0008  0.22984E-0008  0.90171E-0009
  0.53333E+0004 -0.29303E+0004  0.19213E-0008  0.24299E-0008  0.21954E-0009
  0.50000E+0004 -0.28023E+0004  0.23095E-0008  0.12429E-0008  0.20206E-0008
  0.50576E+0004 -0.28016E+0004  0.20907E-0008  0.13815E-0008  0.16896E-0008
  0.51667E+0004 -0.28003E+0004  0.15259E-0008  0.15949E-0008  0.84959E-0009
  0.52758E+0004 -0.27990E+0004  0.89741E-0009  0.17137E-0008 -0.97306E-0010
  0.53333E+0004 -0.27983E+0004  0.59493E-0009  0.17271E-0008 -0.56432E-0009
  0.50000E+0004 -0.26728E+0004  0.13945E-0008  0.98197E-0009  0.12838E-0008
  0.50576E+0004 -0.26717E+0004  0.10017E-0008  0.10256E-0008  0.83073E-0009
  0.51667E+0004 -0.26696E+0004  0.29506E-0009  0.10602E-0008 -0.29377E-0010
  0.52758E+0004 -0.26674E+0004 -0.20748E-0009  0.10132E-0008 -0.69117E-0009
  0.53333E+0004 -0.26663E+0004 -0.34622E-0009  0.95111E-0009 -0.89693E-0009
  0.50000E+0004 -0.26046E+0004  0.86976E-0009  0.76838E-0009  0.92926E-0009
  0.50576E+0004 -0.26032E+0004  0.42466E-0009  0.76989E-0009  0.44034E-0009
  0.51667E+0004 -0.26006E+0004 -0.28417E-0009  0.73096E-0009 -0.38379E-0009
  0.52758E+0004 -0.25980E+0004 -0.67328E-0009  0.62316E-0009 -0.87912E-0009
  0.53333E+0004 -0.25966E+0004 -0.71868E-0009  0.53684E-0009 -0.95739E-0009
  0.53333E+0004 -0.30000E+0004  0.27770E-0008  0.27449E-0008  0.85277E-0009
  0.53909E+0004 -0.30000E+0004  0.23477E-0008  0.29059E-0008  0.24278E-0010
  0.55000E+0004 -0.30000E+0004  0.13817E-0008  0.30349E-0008 -0.16233E-0008
  0.56091E+0004 -0.30000E+0004  0.39495E-0009  0.28976E-0008 -0.30741E-0008
  0.56667E+0004 -0.30000E+0004 -0.63576E-0010  0.27123E-0008 -0.36477E-0008
  0.53333E+0004 -0.29303E+0004  0.19213E-0008  0.24299E-0008  0.21954E-0009
  0.53909E+0004 -0.29302E+0004  0.15118E-0008  0.25136E-0008 -0.48992E-0009
  0.55000E+0004 -0.29299E+0004  0.72589E-0009  0.25168E-0008 -0.17656E-0008
  0.56091E+0004 -0.29296E+0004  0.68554E-0010  0.22936E-0008 -0.27144E-0008
  0.56667E+0004 -0.29294E+0004 -0.18082E-0009  0.20832E-0008 -0.30055E-0008
  0.53333E+0004 -0.27983E+0004  0.59493E-0009  0.17271E-0008 -0.56432E-0009
  0.53909E+0004 -0.27978E+0004  0.34064E-0009  0.17014E-0008 -0.96687E-0009
  0.55000E+0004 -0.27969E+0004  0.34524E-0010  0.15371E-0008 -0.14723E-0008
  0.56091E+0004 -0.27960E+0004 -0.10972E-0010  0.12138E-0008 -0.15524E-0008
  0.56667E+0004 -0.27955E+0004  0.62549E-0010  0.98323E-0009 -0.14149E-0008
  0.53333E+0004 -0.26663E+0004 -0.34622E-0009  0.95111E-0009 -0.89693E-0009
  0.53909E+0004 -0.26655E+0004 -0.38709E-0009  0.86112E-0009 -0.98247E-0009
  0.55000E+0004 -0.26640E+0004 -0.21742E-0009  0.61397E-0009 -0.81265E-0009
  0.56091E+0004 -0.26625E+0004  0.18568E-0009  0.26671E-0009 -0.26899E-0009
  0.56667E+0004 -0.26617E+0004  0.43896E-0009  0.49135E-0010  0.11850E-0009
  0.53333E+0004 -0.25966E+0004 -0.71868E-0009  0.53684E-0009 -0.95739E-0009
  0.53909E+0004 -0.25957E+0004 -0.65468E-0009  0.42897E-0009 -0.90057E-0009
  0.55000E+0004 -0.25938E+0004 -0.28952E-0009  0.16776E-0009 -0.46057E-0009
  0.56091E+0004 -0.25920E+0004  0.25112E-0009 -0.16568E-0009  0.28755E-0009
  0.56667E+0004 -0.25911E+0004  0.53652E-0009 -0.36458E-0009  0.73356E-0009
  0.56667E+0004 -0.30000E+0004 -0.63576E-0010  0.27123E-0008 -0.36477E-0008
  0.57242E+0004 -0.30000E+0004 -0.44537E-0009  0.24495E-0008 -0.40356E-0008
  0.58333E+0004 -0.30000E+0004 -0.89144E-0009  0.17667E-0008 -0.41739E-0008
  0.59424E+0004 -0.30000E+0004 -0.92861E-0009  0.89491E-0009 -0.34892E-0008
  0.60000E+0004 -0.30000E+0004 -0.78838E-0009  0.38874E-0009 -0.28216E-0008
  0.56667E+0004 -0.29294E+0004 -0.18082E-0009  0.20832E-0008 -0.30055E-0008
  0.57242E+0004 -0.29292E+0004 -0.34678E-0009  0.18106E-0008 -0.31216E-0008
  0.58333E+0004 -0.29289E+0004 -0.41737E-0009  0.11487E-0008 -0.28345E-0008
  0.59424E+0004 -0.29286E+0004 -0.19612E-0009  0.34342E-0009 -0.19204E-0008
  0.60000E+0004 -0.29284E+0004  0.10988E-0010 -0.11356E-0009 -0.12317E-0008
  0.56667E+0004 -0.27955E+0004  0.62549E-0010  0.98323E-0009 -0.14149E-0008
  0.57242E+0004 -0.27950E+0004  0.18876E-0009  0.71327E-0009 -0.11607E-0008
  0.58333E+0004 -0.27941E+0004  0.51455E-0009  0.11788E-0009 -0.42084E-0009
  0.59424E+0004 -0.27931E+0004  0.84413E-0009 -0.55070E-0009  0.52845E-0009
  0.60000E+0004 -0.27926E+0004  0.97663E-0009 -0.91402E-0009  0.10537E-0008
  0.56667E+0004 -0.26617E+0004  0.43896E-0009  0.49135E-0010  0.11850E-0009
  0.57242E+0004 -0.26608E+0004  0.68512E-0009 -0.18977E-0009  0.54102E-0009
  0.58333E+0004 -0.26592E+0004  0.10384E-0008 -0.68122E-0009  0.13276E-0008
  0.59424E+0004 -0.26577E+0004  0.11212E-0008 -0.11948E-0008  0.19429E-0008
  0.60000E+0004 -0.26568E+0004  0.10241E-0008 -0.14615E-0008  0.21502E-0008
  0.56667E+0004 -0.25911E+0004  0.53652E-0009 -0.36458E-0009  0.73356E-0009
  0.57242E+0004 -0.25900E+0004  0.78139E-0009 -0.57685E-0009  0.11717E-0008
  0.58333E+0004 -0.25881E+0004  0.10373E-0008 -0.99920E-0009  0.18605E-0008
  0.59424E+0004 -0.25862E+0004  0.91483E-0009 -0.14231E-0008  0.22204E-0008
  0.60000E+0004 -0.25852E+0004  0.67860E-0009 -0.16368E-0008  0.22418E-0008
  0.60000E+0004 -0.30000E+0004 -0.78838E-0009  0.38874E-0009 -0.28216E-0008
  0.60576E+0004 -0.30000E+0004 -0.55462E-0009 -0.13304E-0009 -0.19784E-0008
  0.61667E+0004 -0.30000E+0004  0.78765E-0010 -0.11099E-0008 -0.38370E-0010
  0.62758E+0004 -0.30000E+0004  0.82439E-0009 -0.19999E-0008  0.20852E-0008
  0.63333E+0004 -0.30000E+0004  0.12068E-0008 -0.24095E-0008  0.31721E-0008
  0.60000E+0004 -0.29284E+0004  0.10988E-0010 -0.11356E-0009 -0.12317E-0008
  0.60576E+0004 -0.29281E+0004  0.25781E-0009 -0.57965E-0009 -0.43890E-0009
  0.61667E+0004 -0.29276E+0004  0.76298E-0009 -0.14407E-0008  0.12136E-0008
  0.62758E+0004 -0.29270E+0004  0.12024E-0008 -0.22128E-0008  0.28412E-0008
  0.63333E+0004 -0.29268E+0004  0.13685E-0008 -0.25632E-0008  0.36080E-0008
  0.60000E+0004 -0.27926E+0004  0.97663E-0009 -0.91402E-0009  0.10537E-0008
  0.60576E+0004 -0.27918E+0004  0.10602E-0008 -0.12755E-0008  0.15647E-0008
  0.61667E+0004 -0.27903E+0004  0.10400E-0008 -0.19210E-0008  0.23999E-0008
  0.62758E+0004 -0.27887E+0004  0.75350E-0009 -0.24711E-0008  0.29545E-0008
  0.63333E+0004 -0.27879E+0004  0.49578E-0009 -0.27088E-0008  0.31068E-0008
  0.60000E+0004 -0.26568E+0004  0.10241E-0008 -0.14615E-0008  0.21502E-0008
  0.60576E+0004 -0.26555E+0004  0.82097E-0009 -0.17179E-0008  0.22596E-0008
  0.61667E+0004 -0.26530E+0004  0.15917E-0009 -0.21529E-0008  0.21747E-0008
  0.62758E+0004 -0.26504E+0004 -0.80028E-0009 -0.24899E-0008  0.17249E-0008
  0.63333E+0004 -0.26491E+0004 -0.13883E-0008 -0.26194E-0008  0.13638E-0008
  0.60000E+0004 -0.25852E+0004  0.67860E-0009 -0.16368E-0008  0.22418E-0008
  0.60576E+0004 -0.25836E+0004  0.32249E-0009 -0.18367E-0008  0.21380E-0008
  0.61667E+0004 -0.25805E+0004 -0.63196E-0009 -0.21617E-0008  0.16162E-0008
  0.62758E+0004 -0.25775E+0004 -0.18426E-0008 -0.23901E-0008  0.74452E-0009
  0.63333E+0004 -0.25758E+0004 -0.25314E-0008 -0.24653E-0008  0.18864E-0009
  0.63333E+0004 -0.30000E+0004  0.12068E-0008 -0.24095E-0008  0.31721E-0008
  0.63909E+0004 -0.30000E+0004  0.15525E-0008 -0.27669E-0008  0.41798E-0008
  0.65000E+0004 -0.30000E+0004  0.20425E-0008 -0.32846E-0008  0.57512E-0008
  0.66091E+0004 -0.30000E+0004  0.22485E-0008 -0.35793E-0008  0.67432E-0008
  0.66667E+0004 -0.30000E+0004  0.22293E-0008 -0.36458E-0008  0.70040E-0008
  0.63333E+0004 -0.29268E+0004  0.13685E-0008 -0.25632E-0008  0.36080E-0008
  0.63909E+0004 -0.29263E+0004  0.14718E-0008 -0.28655E-0008  0.42721E-0008
  0.65000E+0004 -0.29255E+0004  0.14682E-0008 -0.32907E-0008  0.51728E-0008
  0.66091E+0004 -0.29247E+0004  0.11920E-0008 -0.35093E-0008  0.55356E-0008
  0.66667E+0004 -0.29242E+0004  0.94241E-0009 -0.35420E-0008  0.55032E-0008
  0.63333E+0004 -0.27879E+0004  0.49578E-0009 -0.27088E-0008  0.31068E-0008
  0.63909E+0004 -0.27867E+0004  0.16518E-0009 -0.29026E-0008  0.31481E-0008
  0.65000E+0004 -0.27843E+0004 -0.61803E-0009 -0.31405E-0008  0.29334E-0008
  0.66091E+0004 -0.27819E+0004 -0.15404E-0008 -0.31995E-0008  0.23650E-0008
  0.66667E+0004 -0.27806E+0004 -0.20549E-0008 -0.31598E-0008  0.19441E-0008
  0.63333E+0004 -0.26491E+0004 -0.13883E-0008 -0.26194E-0008  0.13638E-0008
  0.63909E+0004 -0.26470E+0004 -0.20208E-0008 -0.27082E-0008  0.91988E-0009
  0.65000E+0004 -0.26430E+0004 -0.32414E-0008 -0.27644E-0008 -0.59774E-0010
  0.66091E+0004 -0.26391E+0004 -0.43873E-0008 -0.26693E-0008 -0.11291E-0008
  0.66667E+0004 -0.26370E+0004 -0.49276E-0008 -0.25607E-0008 -0.16942E-0008
  0.63333E+0004 -0.25758E+0004 -0.25314E-0008 -0.24653E-0008  0.18864E-0009
  0.63909E+0004 -0.25733E+0004 -0.32389E-0008 -0.25016E-0008 -0.42435E-0009
  0.65000E+0004 -0.25685E+0004 -0.45124E-0008 -0.24688E-0008 -0.16228E-0008
  0.66091E+0004 -0.25637E+0004 -0.55904E-0008 -0.23013E-0008 -0.27604E-0008
  0.66667E+0004 -0.25612E+0004 -0.60481E-0008 -0.21620E-0008 -0.32989E-0008
  0.66667E+0004 -0.30000E+0004  0.22293E-0008 -0.36458E-0008  0.70040E-0008
  0.67242E+0004 -0.30000E+0004  0.21227E-0008 -0.36526E-0008  0.70809E-0008
  0.68333E+0004 -0.30000E+0004  0.16961E-0008 -0.35180E-0008  0.67452E-0008
  0.69424E+0004 -0.30000E+0004  0.10207E-0008 -0.32157E-0008  0.58508E-0008
  0.70000E+0004 -0.30000E+0004  0.58528E-0009 -0.30012E-0008  0.51910E-0008
  0.66667E+0004 -0.29242E+0004  0.94241E-0009 -0.35420E-0008  0.55032E-0008
  0.67242E+0004 -0.29237E+0004  0.62718E-0009 -0.35189E-0008  0.53190E-0008
  0.68333E+0004 -0.29226E+0004 -0.11534E-0009 -0.33364E-0008  0.45964E-0008
  0.69424E+0004 -0.29216E+0004 -0.99324E-0009 -0.29961E-0008  0.34636E-0008
  0.70000E+0004 -0.29210E+0004 -0.14895E-0008 -0.27653E-0008  0.27373E-0008
  0.66667E+0004 -0.27806E+0004 -0.20549E-0008 -0.31598E-0008  0.19441E-0008
  0.67242E+0004 -0.27790E+0004 -0.25814E-0008 -0.30713E-0008  0.14438E-0008
  0.68333E+0004 -0.27760E+0004 -0.35553E-0008 -0.27857E-0008  0.34877E-0009
  0.69424E+0004 -0.27729E+0004 -0.44481E-0008 -0.23685E-0008 -0.86619E-0009
  0.70000E+0004 -0.27713E+0004 -0.48705E-0008 -0.21073E-0008 -0.15262E-0008
  0.66667E+0004 -0.26370E+0004 -0.49276E-0008 -0.25607E-0008 -0.16942E-0008
  0.67242E+0004 -0.26343E+0004 -0.54189E-0008 -0.24109E-0008 -0.22581E-0008
  0.68333E+0004 -0.26293E+0004 -0.61594E-0008 -0.20340E-0008 -0.32458E-0008
  0.69424E+0004 -0.26243E+0004 -0.66254E-0008 -0.15589E-0008 -0.40840E-0008
  0.70000E+0004 -0.26216E+0004 -0.67561E-0008 -0.12804E-0008 -0.44529E-0008
  0.66667E+0004 -0.25612E+0004 -0.60481E-0008 -0.21620E-0008 -0.32989E-0008
  0.67242E+0004 -0.25580E+0004 -0.64252E-0008 -0.19860E-0008 -0.37937E-0008
  0.68333E+0004 -0.25519E+0004 -0.68744E-0008 -0.15750E-0008 -0.45435E-0008
  0.69424E+0004 -0.25458E+0004 -0.69696E-0008 -0.10864E-0008 -0.50278E-0008
  0.70000E+0004 -0.25426E+0004 -0.68811E-0008 -0.80872E-0009 -0.51759E-0008
  0.70000E+0004 -0.30000E+0004  0.58528E-0009 -0.30012E-0008  0.51910E-0008
  0.70576E+0004 -0.30000E+0004  0.10721E-0009 -0.27561E-0008  0.44236E-0008
  0.71667E+0004 -0.30000E+0004 -0.88438E-0009 -0.22295E-0008  0.27390E-0008
  0.72758E+0004 -0.30000E+0004 -0.19451E-0008 -0.16569E-0008  0.84874E-0009
  0.73333E+0004 -0.30000E+0004 -0.25171E-0008 -0.13509E-0008 -0.19340E-0009
  0.70000E+0004 -0.29210E+0004 -0.14895E-0008 -0.27653E-0008  0.27373E-0008
  0.70576E+0004 -0.29204E+0004 -0.19995E-0008 -0.25057E-0008  0.19403E-0008
  0.71667E+0004 -0.29192E+0004 -0.29722E-0008 -0.19581E-0008  0.30094E-0009
  0.72758E+0004 -0.29181E+0004 -0.39160E-0008 -0.13730E-0008 -0.14206E-0008
  0.73333E+0004 -0.29174E+0004 -0.43887E-0008 -0.10638E-0008 -0.23277E-0008
  0.70000E+0004 -0.27713E+0004 -0.48705E-0008 -0.21073E-0008 -0.15262E-0008
  0.70576E+0004 -0.27695E+0004 -0.52560E-0008 -0.18233E-0008 -0.21897E-0008
  0.71667E+0004 -0.27661E+0004 -0.58590E-0008 -0.12482E-0008 -0.34018E-0008
  0.72758E+0004 -0.27627E+0004 -0.62760E-0008 -0.65876E-0009 -0.45008E-0008
  0.73333E+0004 -0.27609E+0004 -0.64155E-0008 -0.35602E-0009 -0.50164E-0008
  0.70000E+0004 -0.26216E+0004 -0.67561E-0008 -0.12804E-0008 -0.44529E-0008
  0.70576E+0004 -0.26186E+0004 -0.68083E-0008 -0.98732E-0009 -0.47707E-0008
  0.71667E+0004 -0.26130E+0004 -0.66906E-0008 -0.41861E-0009 -0.52145E-0008
  0.72758E+0004 -0.26074E+0004 -0.63064E-0008  0.13582E-0009 -0.54570E-0008
  0.73333E+0004 -0.26044E+0004 -0.60078E-0008  0.41027E-0009 -0.55125E-0008
  0.70000E+0004 -0.25426E+0004 -0.68811E-0008 -0.80872E-0009 -0.51759E-0008
  0.70576E+0004 -0.25390E+0004 -0.66995E-0008 -0.52159E-0009 -0.52543E-0008
  0.71667E+0004 -0.25322E+0004 -0.61218E-0008  0.22245E-0010 -0.52247E-0008
  0.72758E+0004 -0.25254E+0004 -0.52822E-0008  0.53578E-0009 -0.50066E-0008
  0.73333E+0004 -0.25218E+0004 -0.47570E-0008  0.78350E-0009 -0.48400E-0008
  0.73333E+0004 -0.30000E+0004 -0.25171E-0008 -0.13509E-0008 -0.19340E-0009
  0.73909E+0004 -0.30000E+0004 -0.30906E-0008 -0.10497E-0008 -0.12483E-0008
  0.75000E+0004 -0.30000E+0004 -0.41599E-0008 -0.51355E-0009 -0.32251E-0008
  0.76091E+0004 -0.30000E+0004 -0.51702E-0008 -0.52176E-0010 -0.50864E-0008
  0.76667E+0004 -0.30000E+0004 -0.56630E-0008  0.15096E-0009 -0.59864E-0008
  0.73333E+0004 -0.29174E+0004 -0.43887E-0008 -0.10638E-0008 -0.23277E-0008
  0.73909E+0004 -0.29168E+0004 -0.48383E-0008 -0.76140E-0009 -0.32182E-0008
  0.75000E+0004 -0.29155E+0004 -0.56039E-0008 -0.22843E-0009 -0.48077E-0008
  0.76091E+0004 -0.29142E+0004 -0.62247E-0008  0.22480E-0009 -0.61980E-0008
  0.76667E+0004 -0.29135E+0004 -0.64816E-0008  0.42266E-0009 -0.68257E-0008
  0.73333E+0004 -0.27609E+0004 -0.64155E-0008 -0.35602E-0009 -0.50164E-0008
  0.73909E+0004 -0.27589E+0004 -0.64970E-0008 -0.64853E-0010 -0.54802E-0008
  0.75000E+0004 -0.27552E+0004 -0.64892E-0008  0.43434E-0009 -0.61983E-0008
  0.76091E+0004 -0.27515E+0004 -0.62727E-0008  0.84242E-0009 -0.66918E-0008
  0.76667E+0004 -0.27495E+0004 -0.60810E-0008  0.10144E-0008 -0.68634E-0008
  0.73333E+0004 -0.26044E+0004 -0.60078E-0008  0.41027E-0009 -0.55125E-0008
  0.73909E+0004 -0.26011E+0004 -0.56462E-0008  0.66739E-0009 -0.55202E-0008
  0.75000E+0004 -0.25950E+0004 -0.48285E-0008  0.10898E-0008 -0.54384E-0008
  0.76091E+0004 -0.25888E+0004 -0.38925E-0008  0.14107E-0008 -0.52697E-0008
  0.76667E+0004 -0.25855E+0004 -0.33773E-0008  0.15356E-0008 -0.51649E-0008
  0.73333E+0004 -0.25218E+0004 -0.47570E-0008  0.78350E-0009 -0.48400E-0008
  0.73909E+0004 -0.25179E+0004 -0.41811E-0008  0.10108E-0008 -0.46434E-0008
  0.75000E+0004 -0.25104E+0004 -0.30171E-0008  0.13712E-0008 -0.42487E-0008
  0.76091E+0004 -0.25030E+0004 -0.18335E-0008  0.16259E-0008 -0.38731E-0008
  0.76667E+0004 -0.24990E+0004 -0.12319E-0008  0.17161E-0008 -0.37002E-0008
  0.76667E+0004 -0.30000E+0004 -0.56630E-0008  0.15096E-0009 -0.59864E-0008
  0.77242E+0004 -0.30000E+0004 -0.61174E-0008  0.32249E-0009 -0.68096E-0008
  0.78333E+0004 -0.30000E+0004 -0.68440E-0008  0.55318E-0009 -0.81097E-0008
  0.79424E+0004 -0.30000E+0004 -0.73423E-0008  0.65861E-0009 -0.89935E-0008
  0.80000E+0004 -0.30000E+0004 -0.74949E-0008  0.66639E-0009 -0.92700E-0008
  0.76667E+0004 -0.29135E+0004 -0.64816E-0008  0.42266E-0009 -0.68257E-0008
  0.77242E+0004 -0.29127E+0004 -0.66821E-0008  0.58907E-0009 -0.73656E-0008
  0.78333E+0004 -0.29113E+0004 -0.68925E-0008  0.81205E-0009 -0.81247E-0008
  0.79424E+0004 -0.29099E+0004 -0.68586E-0008  0.91461E-0009 -0.85020E-0008
  0.80000E+0004 -0.29091E+0004 -0.67386E-0008  0.92364E-0009 -0.85430E-0008
  0.76667E+0004 -0.27495E+0004 -0.60810E-0008  0.10144E-0008 -0.68634E-0008
  0.77242E+0004 -0.27473E+0004 -0.58366E-0008  0.11548E-0008 -0.69706E-0008
  0.78333E+0004 -0.27432E+0004 -0.52582E-0008  0.13320E-0008 -0.70221E-0008
  0.79424E+0004 -0.27390E+0004 -0.45640E-0008  0.13971E-0008 -0.68908E-0008
  0.80000E+0004 -0.27368E+0004 -0.41679E-0008  0.13917E-0008 -0.67582E-0008
  0.76667E+0004 -0.25855E+0004 -0.33773E-0008  0.15356E-0008 -0.51649E-0008
  0.77242E+0004 -0.25819E+0004 -0.28515E-0008  0.16289E-0008 -0.50471E-0008
  0.78333E+0004 -0.25750E+0004 -0.18875E-0008  0.17221E-0008 -0.48247E-0008
  0.79424E+0004 -0.25681E+0004 -0.10118E-0008  0.17137E-0008 -0.45961E-0008
  0.80000E+0004 -0.25645E+0004 -0.59698E-0009  0.16753E-0008 -0.44634E-0008
  0.76667E+0004 -0.24990E+0004 -0.12319E-0008  0.17161E-0008 -0.37002E-0008
  0.77242E+0004 -0.24946E+0004 -0.64739E-0009  0.17751E-0008 -0.35367E-0008
  0.78333E+0004 -0.24863E+0004  0.34979E-0009  0.18077E-0008 -0.32739E-0008
  0.79424E+0004 -0.24780E+0004  0.11783E-0008  0.17464E-0008 -0.30266E-0008
  0.80000E+0004 -0.24736E+0004  0.15490E-0008  0.16839E-0008 -0.28736E-0008
  0.80000E+0004 -0.30000E+0004 -0.74949E-0008  0.66639E-0009 -0.92700E-0008
  0.80576E+0004 -0.30000E+0004 -0.75604E-0008  0.64409E-0009 -0.94026E-0008
  0.81667E+0004 -0.30000E+0004 -0.74315E-0008  0.53355E-0009 -0.92602E-0008
  0.82758E+0004 -0.30000E+0004 -0.69535E-0008  0.35943E-0009 -0.86063E-0008
  0.83333E+0004 -0.30000E+0004 -0.65619E-0008  0.25398E-0009 -0.80712E-0008
  0.80000E+0004 -0.29091E+0004 -0.67386E-0008  0.92364E-0009 -0.85430E-0008
  0.80576E+0004 -0.29083E+0004 -0.65452E-0008  0.90471E-0009 -0.84709E-0008
  0.81667E+0004 -0.29067E+0004 -0.59891E-0008  0.80637E-0009 -0.80471E-0008
  0.82758E+0004 -0.29052E+0004 -0.52030E-0008  0.65032E-0009 -0.72754E-0008
  0.83333E+0004 -0.29044E+0004 -0.47080E-0008  0.55606E-0009 -0.67475E-0008
  0.80000E+0004 -0.27368E+0004 -0.41679E-0008  0.13917E-0008 -0.67582E-0008
  0.80576E+0004 -0.27344E+0004 -0.37566E-0008  0.13619E-0008 -0.65820E-0008
  0.81667E+0004 -0.27300E+0004 -0.29660E-0008  0.12542E-0008 -0.61445E-0008
  0.82758E+0004 -0.27255E+0004 -0.21902E-0008  0.11011E-0008 -0.55739E-0008
  0.83333E+0004 -0.27232E+0004 -0.17948E-0008  0.10122E-0008 -0.52169E-0008
  0.80000E+0004 -0.25645E+0004 -0.59698E-0009  0.16753E-0008 -0.44634E-0008
  0.80576E+0004 -0.25606E+0004 -0.21294E-0009  0.16166E-0008 -0.43098E-0008
  0.81667E+0004 -0.25532E+0004  0.42383E-0009  0.14656E-0008 -0.39283E-0008
  0.82758E+0004 -0.25458E+0004  0.95977E-0009  0.12830E-0008 -0.33701E-0008
  0.83333E+0004 -0.25419E+0004  0.12164E-0008  0.11827E-0008 -0.29777E-0008
  0.80000E+0004 -0.24736E+0004  0.15490E-0008  0.16839E-0008 -0.28736E-0008
  0.80576E+0004 -0.24689E+0004  0.18839E-0008  0.16039E-0008 -0.26841E-0008
  0.81667E+0004 -0.24600E+0004  0.24345E-0008  0.14202E-0008 -0.21695E-0008
  0.82758E+0004 -0.24510E+0004  0.29205E-0008  0.12148E-0008 -0.13821E-0008
  0.83333E+0004 -0.24463E+0004  0.31733E-0008  0.11057E-0008 -0.83124E-0009
  0.83333E+0004 -0.30000E+0004 -0.65619E-0008  0.25398E-0009 -0.80712E-0008
  0.83909E+0004 -0.30000E+0004 -0.60767E-0008  0.14513E-0009 -0.74149E-0008
  0.85000E+0004 -0.30000E+0004 -0.49250E-0008 -0.50769E-0010 -0.58946E-0008
  0.86091E+0004 -0.30000E+0004 -0.35186E-0008 -0.20954E-0009 -0.41023E-0008
  0.86667E+0004 -0.30000E+0004 -0.26986E-0008 -0.27025E-0009 -0.30876E-0008
  0.83333E+0004 -0.29044E+0004 -0.47080E-0008  0.55606E-0009 -0.67475E-0008
  0.83909E+0004 -0.29038E+0004 -0.41700E-0008  0.45839E-0009 -0.61507E-0008
  0.85000E+0004 -0.29026E+0004 -0.30481E-0008  0.28312E-0009 -0.48602E-0008
  0.86091E+0004 -0.29014E+0004 -0.18419E-0008  0.14127E-0009 -0.34268E-0008
  0.86667E+0004 -0.29008E+0004 -0.11911E-0008  0.86862E-0010 -0.26371E-0008
  0.83333E+0004 -0.27232E+0004 -0.17948E-0008  0.10122E-0008 -0.52169E-0008
  0.83909E+0004 -0.27214E+0004 -0.14224E-0008  0.92137E-0009 -0.48285E-0008
  0.85000E+0004 -0.27180E+0004 -0.75173E-0009  0.76041E-0009 -0.39761E-0008
  0.86091E+0004 -0.27146E+0004 -0.13805E-0009  0.63015E-0009 -0.29844E-0008
  0.86667E+0004 -0.27128E+0004  0.16178E-0009  0.57852E-0009 -0.24075E-0008
  0.83333E+0004 -0.25419E+0004  0.12164E-0008  0.11827E-0008 -0.29777E-0008
  0.83909E+0004 -0.25390E+0004  0.14419E-0008  0.10845E-0008 -0.25337E-0008
  0.85000E+0004 -0.25333E+0004  0.18583E-0008  0.91275E-0009 -0.14807E-0008
  0.86091E+0004 -0.25277E+0004  0.22670E-0008  0.77294E-0009 -0.18607E-0009
  0.86667E+0004 -0.25247E+0004  0.24790E-0008  0.71469E-0009  0.57339E-0009
  0.83333E+0004 -0.24463E+0004  0.31733E-0008  0.11057E-0008 -0.83124E-0009
  0.83909E+0004 -0.24427E+0004  0.34053E-0008  0.10022E-0008 -0.22007E-0009
  0.85000E+0004 -0.24359E+0004  0.38718E-0008  0.82361E-0009  0.11749E-0008
  0.86091E+0004 -0.24291E+0004  0.43628E-0008  0.67995E-0009  0.27956E-0008
  0.86667E+0004 -0.24255E+0004  0.46200E-0008  0.61968E-0009  0.36976E-0008
  0.86667E+0004 -0.30000E+0004 -0.26986E-0008 -0.27025E-0009 -0.30876E-0008
  0.87242E+0004 -0.30000E+0004 -0.18427E-0008 -0.31232E-0009 -0.20515E-0008
  0.88333E+0004 -0.30000E+0004 -0.16551E-0009 -0.33586E-0009 -0.85441E-0010
  0.89424E+0004 -0.30000E+0004  0.14988E-0008 -0.28566E-0009  0.17794E-0008
  0.90000E+0004 -0.30000E+0004  0.23405E-0008 -0.23172E-0009  0.26895E-0008
  0.86667E+0004 -0.29008E+0004 -0.11911E-0008  0.86862E-0010 -0.26371E-0008
  0.87242E+0004 -0.29004E+0004 -0.54681E-0009  0.48164E-0010 -0.18441E-0008
  0.88333E+0004 -0.28997E+0004  0.64136E-0009  0.23571E-0010 -0.35112E-0009
  0.89424E+0004 -0.28989E+0004  0.17308E-0008  0.62376E-0010  0.10588E-0008
  0.90000E+0004 -0.28985E+0004  0.22480E-0008  0.10594E-0009  0.17502E-0008
  0.86667E+0004 -0.27128E+0004  0.16178E-0009  0.57852E-0009 -0.24075E-0008
  0.87242E+0004 -0.27116E+0004  0.43615E-0009  0.53961E-0009 -0.18101E-0008
  0.88333E+0004 -0.27095E+0004  0.90048E-0009  0.50373E-0009 -0.62197E-0009
  0.89424E+0004 -0.27073E+0004  0.12674E-0008  0.51617E-0009  0.57051E-0009
  0.90000E+0004 -0.27062E+0004  0.14126E-0008  0.53921E-0009  0.11748E-0008
  0.86667E+0004 -0.25247E+0004  0.24790E-0008  0.71469E-0009  0.57339E-0009
  0.87242E+0004 -0.25228E+0004  0.26625E-0008  0.66964E-0009  0.13320E-0008
  0.88333E+0004 -0.25193E+0004  0.29660E-0008  0.61589E-0009  0.27776E-0008
  0.89424E+0004 -0.25157E+0004  0.31664E-0008  0.60166E-0009  0.41057E-0008
  0.90000E+0004 -0.25138E+0004  0.32091E-0008  0.60671E-0009  0.47037E-0008
  0.86667E+0004 -0.24255E+0004  0.46200E-0008  0.61968E-0009  0.36976E-0008
  0.87242E+0004 -0.24232E+0004  0.48335E-0008  0.57414E-0009  0.45520E-0008
  0.88333E+0004 -0.24189E+0004  0.51597E-0008  0.51735E-0009  0.60647E-0008
  0.89424E+0004 -0.24146E+0004  0.53207E-0008  0.49690E-0009  0.72893E-0008
  0.90000E+0004 -0.24124E+0004  0.53110E-0008  0.49722E-0009  0.77572E-0008
  0.90000E+0004 -0.30000E+0004  0.23405E-0008 -0.23172E-0009  0.26895E-0008
  0.90576E+0004 -0.30000E+0004  0.31361E-0008 -0.16088E-0009  0.35235E-0008
  0.91667E+0004 -0.30000E+0004  0.44826E-0008  0.96032E-0011  0.48764E-0008
  0.92758E+0004 -0.30000E+0004  0.55494E-0008  0.21072E-0009  0.58683E-0008
  0.93333E+0004 -0.30000E+0004  0.59800E-0008  0.32131E-0009  0.62352E-0008
  0.90000E+0004 -0.28985E+0004  0.22480E-0008  0.10594E-0009  0.17502E-0008
  0.90576E+0004 -0.28981E+0004  0.27126E-0008  0.16351E-0009  0.23874E-0008
  0.91667E+0004 -0.28974E+0004  0.34319E-0008  0.30151E-0009  0.34344E-0008
  0.92758E+0004 -0.28967E+0004  0.39020E-0008  0.46213E-0009  0.42203E-0008
  0.93333E+0004 -0.28963E+0004  0.40401E-0008  0.54885E-0009  0.45180E-0008
  0.90000E+0004 -0.27062E+0004  0.14126E-0008  0.53921E-0009  0.11748E-0008
  0.90576E+0004 -0.27051E+0004  0.15184E-0008  0.57208E-0009  0.17435E-0008
  0.91667E+0004 -0.27030E+0004  0.15934E-0008  0.65221E-0009  0.26748E-0008
  0.92758E+0004 -0.27009E+0004  0.14830E-0008  0.74316E-0009  0.33416E-0008
  0.93333E+0004 -0.26998E+0004  0.13425E-0008  0.78974E-0009  0.35585E-0008
  0.90000E+0004 -0.25138E+0004  0.32091E-0008  0.60671E-0009  0.47037E-0008
  0.90576E+0004 -0.25120E+0004  0.32004E-0008  0.61908E-0009  0.52085E-0008
  0.91667E+0004 -0.25085E+0004  0.30085E-0008  0.65430E-0009  0.58244E-0008
  0.92758E+0004 -0.25050E+0004  0.25686E-0008  0.69422E-0009  0.59285E-0008
  0.93333E+0004 -0.25032E+0004  0.22301E-0008  0.71270E-0009  0.57524E-0008
  0.90000E+0004 -0.24124E+0004  0.53110E-0008  0.49722E-0009  0.77572E-0008
  0.90576E+0004 -0.24101E+0004  0.52282E-0008  0.50383E-0009  0.80833E-0008
  0.91667E+0004 -0.24059E+0004  0.48377E-0008  0.52589E-0009  0.82357E-0008
  0.92758E+0004 -0.24017E+0004  0.41392E-0008  0.55041E-0009  0.77527E-0008
  0.93333E+0004 -0.23995E+0004  0.36491E-0008  0.56048E-0009  0.72364E-0008
  0.93333E+0004 -0.30000E+0004  0.59800E-0008  0.32131E-0009  0.62352E-0008
  0.93909E+0004 -0.30000E+0004  0.63072E-0008  0.43100E-0009  0.64825E-0008
  0.95000E+0004 -0.30000E+0004  0.66358E-0008  0.62372E-0009  0.66382E-0008
  0.96091E+0004 -0.30000E+0004  0.65690E-0008  0.77948E-0009  0.63865E-0008
  0.96667E+0004 -0.30000E+0004  0.63772E-0008  0.84033E-0009  0.61014E-0008
  0.93333E+0004 -0.28963E+0004  0.40401E-0008  0.54885E-0009  0.45180E-0008
  0.93909E+0004 -0.28961E+0004  0.41016E-0008  0.63307E-0009  0.47306E-0008
  0.95000E+0004 -0.28956E+0004  0.39966E-0008  0.77570E-0009  0.48861E-0008
  0.96091E+0004 -0.28952E+0004  0.36076E-0008  0.88136E-0009  0.47163E-0008
  0.96667E+0004 -0.28950E+0004  0.32940E-0008  0.91695E-0009  0.44984E-0008
  0.93333E+0004 -0.26998E+0004  0.13425E-0008  0.78974E-0009  0.35585E-0008
  0.93909E+0004 -0.26991E+0004  0.11499E-0008  0.83216E-0009  0.36771E-0008
  0.95000E+0004 -0.26978E+0004  0.62867E-0009  0.89448E-0009  0.35990E-0008
  0.96091E+0004 -0.26965E+0004 -0.74238E-0010  0.92205E-0009  0.31310E-0008
  0.96667E+0004 -0.26959E+0004 -0.51007E-0009  0.91945E-0009  0.27273E-0008
  0.93333E+0004 -0.25032E+0004  0.22301E-0008  0.71270E-0009  0.57524E-0008
  0.93909E+0004 -0.25021E+0004  0.18177E-0008  0.72736E-0009  0.54163E-0008
  0.95000E+0004 -0.25000E+0004  0.86520E-0009  0.73894E-0009  0.43648E-0008
  0.96091E+0004 -0.24979E+0004 -0.25816E-0009  0.72065E-0009  0.28456E-0008
  0.96667E+0004 -0.24967E+0004 -0.89841E-0009  0.69749E-0009  0.18857E-0008
  0.93333E+0004 -0.23995E+0004  0.36491E-0008  0.56048E-0009  0.72364E-0008
  0.93909E+0004 -0.23982E+0004  0.30770E-0008  0.56752E-0009  0.65503E-0008
  0.95000E+0004 -0.23956E+0004  0.18306E-0008  0.56573E-0009  0.48524E-0008
  0.96091E+0004 -0.23931E+0004  0.44929E-0009  0.53729E-0009  0.27569E-0008
  0.96667E+0004 -0.23917E+0004 -0.30248E-0009  0.51084E-0009  0.15413E-0008
  0.96667E+0004 -0.30000E+0004  0.63772E-0008  0.84033E-0009  0.61014E-0008
  0.97242E+0004 -0.30000E+0004  0.60822E-0008  0.88359E-0009  0.57208E-0008
  0.98333E+0004 -0.30000E+0004  0.52622E-0008  0.91143E-0009  0.47705E-0008
  0.99424E+0004 -0.30000E+0004  0.41526E-0008  0.86142E-0009  0.35908E-0008
  0.10000E+0005 -0.30000E+0004  0.34743E-0008  0.80257E-0009  0.29046E-0008
  0.96667E+0004 -0.28950E+0004  0.32940E-0008  0.91695E-0009  0.44984E-0008
  0.97242E+0004 -0.28952E+0004  0.29269E-0008  0.93605E-0009  0.42087E-0008
  0.98333E+0004 -0.28956E+0004  0.20662E-0008  0.92361E-0009  0.34511E-0008
  0.99424E+0004 -0.28959E+0004  0.10413E-0008  0.84301E-0009  0.24802E-0008
  0.10000E+0005 -0.28962E+0004  0.45312E-0009  0.77289E-0009  0.19004E-0008
  0.96667E+0004 -0.26959E+0004 -0.51007E-0009  0.91945E-0009  0.27273E-0008
  0.97242E+0004 -0.26964E+0004 -0.96425E-0009  0.90403E-0009  0.22429E-0008
  0.98333E+0004 -0.26976E+0004 -0.18953E-0008  0.83753E-0009  0.10956E-0008
  0.99424E+0004 -0.26987E+0004 -0.28662E-0008  0.72076E-0009 -0.27397E-0009
  0.10000E+0005 -0.26993E+0004 -0.33778E-0008  0.64024E-0009 -0.10619E-0008
  0.96667E+0004 -0.24967E+0004 -0.89841E-0009  0.69749E-0009  0.18857E-0008
  0.97242E+0004 -0.24977E+0004 -0.15621E-0008  0.66680E-0009  0.85722E-0009
  0.98333E+0004 -0.24996E+0004 -0.28159E-0008  0.58185E-0009 -0.12259E-0008
  0.99424E+0004 -0.25015E+0004 -0.40032E-0008  0.46188E-0009 -0.33715E-0008
  0.10000E+0005 -0.25024E+0004 -0.45800E-0008  0.38666E-0009 -0.44851E-0008
  0.96667E+0004 -0.23917E+0004 -0.30248E-0009  0.51084E-0009  0.15413E-0008
  0.97242E+0004 -0.23929E+0004 -0.10640E-0008  0.48052E-0009  0.29691E-0009
  0.98333E+0004 -0.23952E+0004 -0.24422E-0008  0.40013E-0009 -0.20750E-0008
  0.99424E+0004 -0.23974E+0004 -0.36752E-0008  0.29171E-0009 -0.43518E-0008
  0.10000E+0005 -0.23986E+0004 -0.42442E-0008  0.22579E-0009 -0.54692E-0008
  0.10000E+0005 -0.30000E+0004  0.34743E-0008  0.80257E-0009  0.29046E-0008
  0.10058E+0005 -0.30000E+0004  0.27516E-0008  0.72114E-0009  0.22010E-0008
  0.10167E+0005 -0.30000E+0004  0.12960E-0008  0.50947E-0009  0.84818E-0009
  0.10276E+0005 -0.30000E+0004 -0.18749E-0009  0.23136E-0009 -0.43511E-0009
  0.10333E+0005 -0.30000E+0004 -0.95326E-0009  0.63679E-0010 -0.10597E-0008
  0.10000E+0005 -0.28962E+0004  0.45312E-0009  0.77289E-0009  0.19004E-0008
  0.10058E+0005 -0.28968E+0004 -0.14013E-0009  0.68430E-0009  0.13019E-0008
  0.10167E+0005 -0.28980E+0004 -0.12870E-0008  0.46999E-0009  0.11765E-0009
  0.10276E+0005 -0.28992E+0004 -0.23999E-0008  0.20463E-0009 -0.10516E-0008
  0.10333E+0005 -0.28998E+0004 -0.29543E-0008  0.49703E-0010 -0.16429E-0008
  0.10000E+0005 -0.26993E+0004 -0.33778E-0008  0.64024E-0009 -0.10619E-0008
  0.10058E+0005 -0.27011E+0004 -0.38604E-0008  0.54872E-0009 -0.18480E-0008
  0.10167E+0005 -0.27045E+0004 -0.47186E-0008  0.34715E-0009 -0.33557E-0008
  0.10276E+0005 -0.27080E+0004 -0.54624E-0008  0.11876E-0009 -0.48098E-0008
  0.10333E+0005 -0.27098E+0004 -0.57957E-0008 -0.73905E-0011 -0.55296E-0008
  0.10000E+0005 -0.25024E+0004 -0.45800E-0008  0.38666E-0009 -0.44851E-0008
  0.10058E+0005 -0.25054E+0004 -0.51142E-0008  0.30714E-0009 -0.55392E-0008
  0.10167E+0005 -0.25111E+0004 -0.59766E-0008  0.14201E-0009 -0.73811E-0008
  0.10276E+0005 -0.25168E+0004 -0.66192E-0008 -0.32739E-0010 -0.89606E-0008
  0.10333E+0005 -0.25198E+0004 -0.68583E-0008 -0.12430E-0009 -0.96601E-0008
  0.10000E+0005 -0.23986E+0004 -0.42442E-0008  0.22579E-0009 -0.54692E-0008
  0.10058E+0005 -0.24022E+0004 -0.47644E-0008  0.15919E-0009 -0.65020E-0008
  0.10167E+0005 -0.24091E+0004 -0.55576E-0008  0.22474E-0010 -0.82102E-0008
  0.10276E+0005 -0.24160E+0004 -0.60872E-0008 -0.11834E-0009 -0.95557E-0008
  0.10333E+0005 -0.24196E+0004 -0.62514E-0008 -0.18997E-0009 -0.10095E-0007
  0.10333E+0005 -0.30000E+0004 -0.95326E-0009  0.63679E-0010 -0.10597E-0008
  0.10391E+0005 -0.30000E+0004 -0.16855E-0008 -0.11503E-0009 -0.16218E-0008
  0.10500E+0005 -0.30000E+0004 -0.29586E-0008 -0.46952E-0009 -0.25201E-0008
  0.10609E+0005 -0.30000E+0004 -0.40196E-0008 -0.82247E-0009 -0.31482E-0008
  0.10667E+0005 -0.30000E+0004 -0.44801E-0008 -0.99809E-0009 -0.33702E-0008
  0.10333E+0005 -0.28998E+0004 -0.29543E-0008  0.49703E-0010 -0.16429E-0008
  0.10391E+0005 -0.29002E+0004 -0.34739E-0008 -0.11206E-0009 -0.21981E-0008
  0.10500E+0005 -0.29011E+0004 -0.43394E-0008 -0.42486E-0009 -0.31403E-0008
  0.10609E+0005 -0.29020E+0004 -0.50080E-0008 -0.72544E-0009 -0.38909E-0008
  0.10667E+0005 -0.29025E+0004 -0.52725E-0008 -0.87037E-0009 -0.42032E-0008
  0.10333E+0005 -0.27098E+0004 -0.57957E-0008 -0.73905E-0011 -0.55296E-0008
  0.10391E+0005 -0.27111E+0004 -0.60872E-0008 -0.13418E-0009 -0.62166E-0008
  0.10500E+0005 -0.27137E+0004 -0.64918E-0008 -0.36607E-0009 -0.73574E-0008
  0.10609E+0005 -0.27163E+0004 -0.66857E-0008 -0.57001E-0009 -0.82459E-0008
  0.10667E+0005 -0.27177E+0004 -0.66963E-0008 -0.66005E-0009 -0.85952E-0008
  0.10333E+0005 -0.25198E+0004 -0.68583E-0008 -0.12430E-0009 -0.96601E-0008
  0.10391E+0005 -0.25220E+0004 -0.70287E-0008 -0.21275E-0009 -0.10276E-0007
  0.10500E+0005 -0.25263E+0004 -0.71419E-0008 -0.36330E-0009 -0.11130E-0007
  0.10609E+0005 -0.25306E+0004 -0.69840E-0008 -0.47799E-0009 -0.11562E-0007
  0.10667E+0005 -0.25328E+0004 -0.67881E-0008 -0.51984E-0009 -0.11605E-0007
  0.10333E+0005 -0.24196E+0004 -0.62514E-0008 -0.18997E-0009 -0.10095E-0007
  0.10391E+0005 -0.24223E+0004 -0.63318E-0008 -0.25770E-0009 -0.10521E-0007
  0.10500E+0005 -0.24274E+0004 -0.62563E-0008 -0.36639E-0009 -0.10963E-0007
  0.10609E+0005 -0.24326E+0004 -0.58980E-0008 -0.43825E-0009 -0.10943E-0007
  0.10667E+0005 -0.24353E+0004 -0.55957E-0008 -0.45817E-0009 -0.10738E-0007
  0.10667E+0005 -0.30000E+0004 -0.44801E-0008 -0.99809E-0009 -0.33702E-0008
  0.10724E+0005 -0.30000E+0004 -0.48601E-0008 -0.11612E-0008 -0.35054E-0008
  0.10833E+0005 -0.30000E+0004 -0.53654E-0008 -0.14216E-0008 -0.35639E-0008
  0.10942E+0005 -0.30000E+0004 -0.55799E-0008 -0.15991E-0008 -0.33762E-0008
  0.11000E+0005 -0.30000E+0004 -0.55822E-0008 -0.16533E-0008 -0.31978E-0008
  0.10667E+0005 -0.29025E+0004 -0.52725E-0008 -0.87037E-0009 -0.42032E-0008
  0.10724E+0005 -0.29030E+0004 -0.54706E-0008 -0.10013E-0008 -0.44510E-0008
  0.10833E+0005 -0.29040E+0004 -0.56634E-0008 -0.11993E-0008 -0.47503E-0008
  0.10942E+0005 -0.29050E+0004 -0.56182E-0008 -0.13158E-0008 -0.48316E-0008
  0.11000E+0005 -0.29055E+0004 -0.55034E-0008 -0.13397E-0008 -0.47935E-0008
  0.10667E+0005 -0.27177E+0004 -0.66963E-0008 -0.66005E-0009 -0.85952E-0008
  0.10724E+0005 -0.27192E+0004 -0.66453E-0008 -0.73412E-0009 -0.88606E-0008
  0.10833E+0005 -0.27220E+0004 -0.63702E-0008 -0.82453E-0009 -0.91097E-0008
  0.10942E+0005 -0.27249E+0004 -0.58766E-0008 -0.83857E-0009 -0.90378E-0008
  0.11000E+0005 -0.27264E+0004 -0.55313E-0008 -0.81338E-0009 -0.88673E-0008
  0.10667E+0005 -0.25328E+0004 -0.67881E-0008 -0.51984E-0009 -0.11605E-0007
  0.10724E+0005 -0.25353E+0004 -0.65246E-0008 -0.54554E-0009 -0.11535E-0007
  0.10833E+0005 -0.25401E+0004 -0.58262E-0008 -0.54846E-0009 -0.11056E-0007
  0.10942E+0005 -0.25448E+0004 -0.48980E-0008 -0.48445E-0009 -0.10167E-0007
  0.11000E+0005 -0.25473E+0004 -0.43230E-0008 -0.42410E-0009 -0.95383E-0008
  0.10667E+0005 -0.24353E+0004 -0.55957E-0008 -0.45817E-0009 -0.10738E-0007
  0.10724E+0005 -0.24383E+0004 -0.52305E-0008 -0.46273E-0009 -0.10423E-0007
  0.10833E+0005 -0.24441E+0004 -0.43505E-0008 -0.42971E-0009 -0.94890E-0008
  0.10942E+0005 -0.24498E+0004 -0.32616E-0008 -0.33692E-0009 -0.81689E-0008
  0.11000E+0005 -0.24528E+0004 -0.26133E-0008 -0.26508E-0009 -0.73288E-0008
  0.11000E+0005 -0.30000E+0004 -0.55822E-0008 -0.16533E-0008 -0.31978E-0008
  0.11058E+0005 -0.30000E+0004 -0.55102E-0008 -0.16773E-0008 -0.29698E-0008
  0.11167E+0005 -0.30000E+0004 -0.51989E-0008 -0.16399E-0008 -0.24492E-0008
  0.11276E+0005 -0.30000E+0004 -0.46986E-0008 -0.14951E-0008 -0.18632E-0008
  0.11333E+0005 -0.30000E+0004 -0.43796E-0008 -0.13795E-0008 -0.15514E-0008
  0.11000E+0005 -0.29055E+0004 -0.55034E-0008 -0.13397E-0008 -0.47935E-0008
  0.11058E+0005 -0.29061E+0004 -0.53323E-0008 -0.13358E-0008 -0.47082E-0008
  0.11167E+0005 -0.29071E+0004 -0.48669E-0008 -0.12529E-0008 -0.44261E-0008
  0.11276E+0005 -0.29082E+0004 -0.42583E-0008 -0.10747E-0008 -0.40314E-0008
  0.11333E+0005 -0.29087E+0004 -0.38958E-0008 -0.94697E-0009 -0.37906E-0008
  0.11000E+0005 -0.27264E+0004 -0.55313E-0008 -0.81338E-0009 -0.88673E-0008
  0.11058E+0005 -0.27280E+0004 -0.51389E-0008 -0.76455E-0009 -0.86209E-0008
  0.11167E+0005 -0.27311E+0004 -0.42666E-0008 -0.61169E-0009 -0.79307E-0008
  0.11276E+0005 -0.27341E+0004 -0.32719E-0008 -0.38631E-0009 -0.70068E-0008
  0.11333E+0005 -0.27357E+0004 -0.27102E-0008 -0.24394E-0009 -0.64350E-0008
  0.11000E+0005 -0.25473E+0004 -0.43230E-0008 -0.42410E-0009 -0.95383E-0008
  0.11058E+0005 -0.25500E+0004 -0.37044E-0008 -0.34456E-0009 -0.88232E-0008
  0.11167E+0005 -0.25550E+0004 -0.24144E-0008 -0.14897E-0009 -0.72251E-0008
  0.11276E+0005 -0.25600E+0004 -0.10191E-0008  0.97811E-0010 -0.53865E-0008
  0.11333E+0005 -0.25627E+0004 -0.25480E-0009  0.24239E-0009 -0.43390E-0008
  0.11000E+0005 -0.24528E+0004 -0.26133E-0008 -0.26508E-0009 -0.73288E-0008
  0.11058E+0005 -0.24561E+0004 -0.19304E-0008 -0.17667E-0009 -0.64175E-0008
  0.11167E+0005 -0.24621E+0004 -0.54501E-0009  0.27500E-0010 -0.44945E-0008
  0.11276E+0005 -0.24682E+0004  0.91434E-0009  0.27216E-0009 -0.23936E-0008
  0.11333E+0005 -0.24714E+0004  0.16992E-0008  0.41146E-0009 -0.12379E-0008
  0.11333E+0005 -0.30000E+0004 -0.43796E-0008 -0.13795E-0008 -0.15514E-0008
  0.11391E+0005 -0.30000E+0004 -0.40359E-0008 -0.12382E-0008 -0.12536E-0008
  0.11500E+0005 -0.30000E+0004 -0.33508E-0008 -0.91782E-0009 -0.74902E-0009
  0.11609E+0005 -0.30000E+0004 -0.26814E-0008 -0.54903E-0009 -0.37377E-0009
  0.11667E+0005 -0.30000E+0004 -0.23553E-0008 -0.34675E-0009 -0.23876E-0009
  0.11333E+0005 -0.29087E+0004 -0.38958E-0008 -0.94697E-0009 -0.37906E-0008
  0.11391E+0005 -0.29092E+0004 -0.35192E-0008 -0.79807E-0009 -0.35475E-0008
  0.11500E+0005 -0.29102E+0004 -0.27863E-0008 -0.47432E-0009 -0.30734E-0008
  0.11609E+0005 -0.29111E+0004 -0.20839E-0008 -0.11748E-0009 -0.26352E-0008
  0.11667E+0005 -0.29116E+0004 -0.17409E-0008  0.73129E-0010 -0.24253E-0008
  0.11333E+0005 -0.27357E+0004 -0.27102E-0008 -0.24394E-0009 -0.64350E-0008
  0.11391E+0005 -0.27372E+0004 -0.21372E-0008 -0.87511E-0010 -0.58295E-0008
  0.11500E+0005 -0.27399E+0004 -0.10332E-0008  0.23082E-0009 -0.45796E-0008
  0.11609E+0005 -0.27426E+0004  0.41836E-0010  0.55734E-0009 -0.32679E-0008
  0.11667E+0005 -0.27440E+0004  0.58469E-0009  0.72334E-0009 -0.25637E-0008
  0.11333E+0005 -0.25627E+0004 -0.25480E-0009  0.24239E-0009 -0.43390E-0008
  0.11391E+0005 -0.25651E+0004  0.52162E-0009  0.39491E-0009 -0.32528E-0008
  0.11500E+0005 -0.25696E+0004  0.19952E-0008  0.68999E-0009 -0.11290E-0008
  0.11609E+0005 -0.25741E+0004  0.34263E-0008  0.97480E-0009  0.10027E-0008
  0.11667E+0005 -0.25765E+0004  0.41498E-0008  0.11131E-0008  0.21068E-0008
  0.11333E+0005 -0.24714E+0004  0.16992E-0008  0.41146E-0009 -0.12379E-0008
  0.11391E+0005 -0.24743E+0004  0.24929E-0008  0.55585E-0009 -0.53504E-0010
  0.11500E+0005 -0.24797E+0004  0.39767E-0008  0.82882E-0009  0.21938E-0008
  0.11609E+0005 -0.24852E+0004  0.53977E-0008  0.10845E-0008  0.43770E-0008
  0.11667E+0005 -0.24881E+0004  0.61079E-0008  0.12058E-0008  0.54767E-0008
  0.11667E+0005 -0.30000E+0004 -0.23553E-0008 -0.34675E-0009 -0.23876E-0009
  0.11724E+0005 -0.30000E+0004 -0.20622E-0008 -0.14182E-0009 -0.16332E-0009
  0.11833E+0005 -0.30000E+0004 -0.16097E-0008  0.22730E-0009 -0.15875E-0009
  0.11942E+0005 -0.30000E+0004 -0.13229E-0008  0.55219E-0009 -0.34918E-0009
  0.12000E+0005 -0.30000E+0004 -0.12412E-0008  0.69564E-0009 -0.51566E-0009
  0.11667E+0005 -0.29116E+0004 -0.17409E-0008  0.73129E-0010 -0.24253E-0008
  0.11724E+0005 -0.29120E+0004 -0.14299E-0008  0.26198E-0009 -0.22495E-0008
  0.11833E+0005 -0.29127E+0004 -0.93368E-0009  0.59301E-0009 -0.19779E-0008
  0.11942E+0005 -0.29135E+0004 -0.58750E-0009  0.87032E-0009 -0.18138E-0008
  0.12000E+0005 -0.29138E+0004 -0.46596E-0009  0.98659E-0009 -0.17625E-0008
  0.11667E+0005 -0.27440E+0004  0.58469E-0009  0.72334E-0009 -0.25637E-0008
  0.11724E+0005 -0.27452E+0004  0.11039E-0008  0.88156E-0009 -0.18663E-0008
  0.11833E+0005 -0.27473E+0004  0.20036E-0008  0.11433E-0008 -0.57117E-0009
  0.11942E+0005 -0.27494E+0004  0.27609E-0008  0.13389E-0008  0.63565E-0009
  0.12000E+0005 -0.27505E+0004  0.30982E-0008  0.14102E-0008  0.12285E-0008
  0.11667E+0005 -0.25765E+0004  0.41498E-0008  0.11131E-0008  0.21068E-0008
  0.11724E+0005 -0.25783E+0004  0.48549E-0008  0.12393E-0008  0.32018E-0008
  0.11833E+0005 -0.25818E+0004  0.60887E-0008  0.14351E-0008  0.51639E-0008
  0.11942E+0005 -0.25853E+0004  0.71564E-0008  0.15603E-0008  0.69243E-0008
  0.12000E+0005 -0.25872E+0004  0.76413E-0008  0.15956E-0008  0.77507E-0008
  0.11667E+0005 -0.24881E+0004  0.61079E-0008  0.12058E-0008  0.54767E-0008
  0.11724E+0005 -0.24903E+0004  0.67991E-0008  0.13135E-0008  0.65569E-0008
  0.11833E+0005 -0.24946E+0004  0.79917E-0008  0.14733E-0008  0.84288E-0008
  0.11942E+0005 -0.24988E+0004  0.90054E-0008  0.15634E-0008  0.10032E-0007
  0.12000E+0005 -0.25010E+0004  0.94556E-0008  0.15816E-0008  0.10748E-0007
  0.12000E+0005 -0.30000E+0004 -0.12412E-0008  0.69564E-0009 -0.51566E-0009
  0.12058E+0005 -0.30000E+0004 -0.12123E-0008  0.82048E-0009 -0.73611E-0009
  0.12167E+0005 -0.30000E+0004 -0.12781E-0008  0.98762E-0009 -0.12347E-0008
  0.12276E+0005 -0.30000E+0004 -0.14833E-0008  0.10666E-0008 -0.18155E-0008
  0.12333E+0005 -0.30000E+0004 -0.16309E-0008  0.10717E-0008 -0.21279E-0008
  0.12000E+0005 -0.29138E+0004 -0.46596E-0009  0.98659E-0009 -0.17625E-0008
  0.12058E+0005 -0.29143E+0004 -0.39228E-0009  0.10814E-0008 -0.17453E-0008
  0.12167E+0005 -0.29152E+0004 -0.35946E-0009  0.11919E-0008 -0.17633E-0008
  0.12276E+0005 -0.29162E+0004 -0.45283E-0009  0.12146E-0008 -0.18444E-0008
  0.12333E+0005 -0.29166E+0004 -0.53895E-0009  0.11916E-0008 -0.18961E-0008
  0.12000E+0005 -0.27505E+0004  0.30982E-0008  0.14102E-0008  0.12285E-0008
  0.12058E+0005 -0.27519E+0004  0.33796E-0008  0.14573E-0008  0.17697E-0008
  0.12167E+0005 -0.27546E+0004  0.37832E-0008  0.14803E-0008  0.26777E-0008
  0.12276E+0005 -0.27572E+0004  0.40177E-0008  0.14193E-0008  0.34130E-0008
  0.12333E+0005 -0.27586E+0004  0.40789E-0008  0.13565E-0008  0.37310E-0008
  0.12000E+0005 -0.25872E+0004  0.76413E-0008  0.15956E-0008  0.77507E-0008
  0.12058E+0005 -0.25895E+0004  0.80573E-0008  0.16066E-0008  0.84853E-0008
  0.12167E+0005 -0.25939E+0004  0.86708E-0008  0.15684E-0008  0.96375E-0008
  0.12276E+0005 -0.25983E+0004  0.90499E-0008  0.14547E-0008  0.10468E-0007
  0.12333E+0005 -0.26006E+0004  0.91539E-0008  0.13697E-0008  0.10769E-0007
  0.12000E+0005 -0.25010E+0004  0.94556E-0008  0.15816E-0008  0.10748E-0007
  0.12058E+0005 -0.25038E+0004  0.98375E-0008  0.15769E-0008  0.11363E-0007
  0.12167E+0005 -0.25091E+0004  0.10377E-0007  0.15143E-0008  0.12248E-0007
  0.12276E+0005 -0.25144E+0004  0.10672E-0007  0.13828E-0008  0.12776E-0007
  0.12333E+0005 -0.25172E+0004  0.10725E-0007  0.12915E-0008  0.12905E-0007
  0.12333E+0005 -0.30000E+0004 -0.16309E-0008  0.10717E-0008 -0.21279E-0008
  0.12391E+0005 -0.30000E+0004 -0.18015E-0008  0.10574E-0008 -0.24482E-0008
  0.12500E+0005 -0.30000E+0004 -0.21441E-0008  0.97364E-0009 -0.30029E-0008
  0.12609E+0005 -0.30000E+0004 -0.24732E-0008  0.83791E-0009 -0.34673E-0008
  0.12667E+0005 -0.30000E+0004 -0.26208E-0008  0.75049E-0009 -0.36535E-0008
  0.12333E+0005 -0.29166E+0004 -0.53895E-0009  0.11916E-0008 -0.18961E-0008
  0.12391E+0005 -0.29173E+0004 -0.65049E-0009  0.11491E-0008 -0.19616E-0008
  0.12500E+0005 -0.29186E+0004 -0.88902E-0009  0.10171E-0008 -0.20735E-0008
  0.12609E+0005 -0.29199E+0004 -0.11302E-0008  0.83846E-0009 -0.21588E-0008
  0.12667E+0005 -0.29205E+0004 -0.12414E-0008  0.73127E-0009 -0.21786E-0008
  0.12333E+0005 -0.27586E+0004  0.40789E-0008  0.13565E-0008  0.37310E-0008
  0.12391E+0005 -0.27606E+0004  0.40809E-0008  0.12747E-0008  0.39740E-0008
  0.12500E+0005 -0.27642E+0004  0.39900E-0008  0.10792E-0008  0.43046E-0008
  0.12609E+0005 -0.27679E+0004  0.38055E-0008  0.84701E-0009  0.44835E-0008
  0.12667E+0005 -0.27699E+0004  0.36843E-0008  0.71720E-0009  0.45258E-0008
  0.12333E+0005 -0.26006E+0004  0.91539E-0008  0.13697E-0008  0.10769E-0007
  0.12391E+0005 -0.26038E+0004  0.91736E-0008  0.12682E-0008  0.10955E-0007
  0.12500E+0005 -0.26099E+0004  0.90463E-0008  0.10461E-0008  0.11068E-0007
  0.12609E+0005 -0.26160E+0004  0.87366E-0008  0.79719E-0009  0.10916E-0007
  0.12667E+0005 -0.26192E+0004  0.85114E-0008  0.66332E-0009  0.10740E-0007
  0.12333E+0005 -0.25172E+0004  0.10725E-0007  0.12915E-0008  0.12905E-0007
  0.12391E+0005 -0.25211E+0004  0.10701E-0007  0.11860E-0008  0.12931E-0007
  0.12500E+0005 -0.25285E+0004  0.10481E-0007  0.96247E-0009  0.12733E-0007
  0.12609E+0005 -0.25359E+0004  0.10062E-0007  0.71789E-0009  0.12271E-0007
  0.12667E+0005 -0.25398E+0004  0.97704E-0008  0.58853E-0009  0.11932E-0007
  0.12667E+0005 -0.30000E+0004 -0.26208E-0008  0.75049E-0009 -0.36535E-0008
  0.12724E+0005 -0.30000E+0004 -0.27460E-0008  0.65962E-0009 -0.38050E-0008
  0.12833E+0005 -0.30000E+0004 -0.28855E-0008  0.47854E-0009 -0.39436E-0008
  0.12942E+0005 -0.30000E+0004 -0.28747E-0008  0.30501E-0009 -0.38884E-0008
  0.13000E+0005 -0.30000E+0004 -0.27973E-0008  0.21901E-0009 -0.37697E-0008
  0.12667E+0005 -0.29205E+0004 -0.12414E-0008  0.73127E-0009 -0.21786E-0008
  0.12724E+0005 -0.29210E+0004 -0.13318E-0008  0.62150E-0009 -0.21780E-0008
  0.12833E+0005 -0.29220E+0004 -0.14313E-0008  0.40999E-0009 -0.21051E-0008
  0.12942E+0005 -0.29229E+0004 -0.14152E-0008  0.21129E-0009 -0.19367E-0008
  0.13000E+0005 -0.29234E+0004 -0.13509E-0008  0.11463E-0009 -0.18012E-0008
  0.12667E+0005 -0.27699E+0004  0.36843E-0008  0.71720E-0009  0.45258E-0008
  0.12724E+0005 -0.27713E+0004  0.35736E-0008  0.58578E-0009  0.45650E-0008
  0.12833E+0005 -0.27741E+0004  0.33588E-0008  0.34291E-0009  0.45700E-0008
  0.12942E+0005 -0.27768E+0004  0.31673E-0008  0.12091E-0009  0.45120E-0008
  0.13000E+0005 -0.27782E+0004  0.30845E-0008  0.16612E-0010  0.44634E-0008
  0.12667E+0005 -0.26192E+0004  0.85114E-0008  0.66332E-0009  0.10740E-0007
  0.12724E+0005 -0.26216E+0004  0.82748E-0008  0.52849E-0009  0.10537E-0007
  0.12833E+0005 -0.26261E+0004  0.77511E-0008  0.28679E-0009  0.10015E-0007
  0.12942E+0005 -0.26307E+0004  0.71684E-0008  0.71805E-0010  0.93730E-0008
  0.13000E+0005 -0.26331E+0004  0.68465E-0008 -0.25846E-0010  0.89952E-0008
  0.12667E+0005 -0.25398E+0004  0.97704E-0008  0.58853E-0009  0.11932E-0007
  0.12724E+0005 -0.25427E+0004  0.94504E-0008  0.45853E-0009  0.11551E-0007
  0.12833E+0005 -0.25481E+0004  0.87485E-0008  0.22874E-0009  0.10699E-0007
  0.12942E+0005 -0.25536E+0004  0.79616E-0008  0.27885E-0010  0.97441E-0008
  0.13000E+0005 -0.25565E+0004  0.75206E-0008 -0.61448E-0010  0.92077E-0008
  0.13000E+0005 -0.30000E+0004 -0.27973E-0008  0.21901E-0009 -0.37697E-0008
  0.13058E+0005 -0.30000E+0004 -0.26710E-0008  0.14111E-0009 -0.35983E-0008
  0.13167E+0005 -0.30000E+0004 -0.22826E-0008  0.10237E-0010 -0.30985E-0008
  0.13276E+0005 -0.30000E+0004 -0.17071E-0008 -0.93751E-0010 -0.23925E-0008
  0.13333E+0005 -0.30000E+0004 -0.13302E-0008 -0.13984E-0009 -0.19370E-0008
  0.13000E+0005 -0.29234E+0004 -0.13509E-0008  0.11463E-0009 -0.18012E-0008
  0.13058E+0005 -0.29237E+0004 -0.12422E-0008  0.27022E-0010 -0.16314E-0008
  0.13167E+0005 -0.29243E+0004 -0.92121E-0009 -0.11708E-0009 -0.12195E-0008
  0.13276E+0005 -0.29248E+0004 -0.45743E-0009 -0.22868E-0009 -0.70629E-0009
  0.13333E+0005 -0.29251E+0004 -0.15874E-0009 -0.27611E-0009 -0.39609E-0009
  0.13000E+0005 -0.27782E+0004  0.30845E-0008  0.16612E-0010  0.44634E-0008
  0.13058E+0005 -0.27791E+0004  0.30371E-0008 -0.77962E-0010  0.44333E-0008
  0.13167E+0005 -0.27807E+0004  0.29904E-0008 -0.22663E-0009  0.43509E-0008
  0.13276E+0005 -0.27823E+0004  0.29990E-0008 -0.33514E-0009  0.42404E-0008
  0.13333E+0005 -0.27831E+0004  0.30217E-0008 -0.37640E-0009  0.41677E-0008
  0.13000E+0005 -0.26331E+0004  0.68465E-0008 -0.25846E-0010  0.89952E-0008
  0.13058E+0005 -0.26344E+0004  0.65373E-0008 -0.11347E-0009  0.86180E-0008
  0.13167E+0005 -0.26371E+0004  0.59343E-0008 -0.24373E-0009  0.78474E-0008
  0.13276E+0005 -0.26397E+0004  0.53191E-0008 -0.32957E-0009  0.70289E-0008
  0.13333E+0005 -0.26411E+0004  0.49874E-0008 -0.35642E-0009  0.65741E-0008
  0.13000E+0005 -0.25565E+0004  0.75206E-0008 -0.61448E-0010  0.92077E-0008
  0.13058E+0005 -0.25581E+0004  0.70705E-0008 -0.14073E-0009  0.86544E-0008
  0.13167E+0005 -0.25613E+0004  0.61791E-0008 -0.25408E-0009  0.75651E-0008
  0.13276E+0005 -0.25645E+0004  0.52528E-0008 -0.32214E-0009  0.64542E-0008
  0.13333E+0005 -0.25662E+0004  0.47496E-0008 -0.33915E-0009  0.58556E-0008
  0.13333E+0005 -0.30000E+0004 -0.13302E-0008 -0.13984E-0009 -0.19370E-0008
  0.13391E+0005 -0.30000E+0004 -0.91036E-0009 -0.17845E-0009 -0.14377E-0008
  0.13500E+0005 -0.30000E+0004 -0.28069E-0011 -0.23792E-0009 -0.36565E-0009
  0.13609E+0005 -0.30000E+0004  0.10132E-0008 -0.27788E-0009  0.81862E-0009
  0.13667E+0005 -0.30000E+0004  0.15802E-0008 -0.29242E-0009  0.14763E-0008
  0.13333E+0005 -0.29251E+0004 -0.15874E-0009 -0.27611E-0009 -0.39609E-0009
  0.13391E+0005 -0.29253E+0004  0.17147E-0009 -0.31453E-0009 -0.67934E-0010
  0.13500E+0005 -0.29258E+0004  0.87123E-0009 -0.36900E-0009  0.60013E-0009
  0.13609E+0005 -0.29263E+0004  0.16334E-0008 -0.39937E-0009  0.12876E-0008
  0.13667E+0005 -0.29265E+0004  0.20492E-0008 -0.40712E-0009  0.16486E-0008
  0.13333E+0005 -0.27831E+0004  0.30217E-0008 -0.37640E-0009  0.41677E-0008
  0.13391E+0005 -0.27838E+0004  0.30567E-0008 -0.40766E-0009  0.40879E-0008
  0.13500E+0005 -0.27851E+0004  0.31342E-0008 -0.44062E-0009  0.38908E-0008
  0.13609E+0005 -0.27865E+0004  0.32076E-0008 -0.44314E-0009  0.36189E-0008
  0.13667E+0005 -0.27872E+0004  0.32374E-0008 -0.43310E-0009  0.34385E-0008
  0.13333E+0005 -0.26411E+0004  0.49874E-0008 -0.35642E-0009  0.65741E-0008
  0.13391E+0005 -0.26423E+0004  0.46532E-0008 -0.37268E-0009  0.61104E-0008
  0.13500E+0005 -0.26445E+0004  0.39981E-0008 -0.37307E-0009  0.51810E-0008
  0.13609E+0005 -0.26467E+0004  0.33189E-0008 -0.33973E-0009  0.41931E-0008
  0.13667E+0005 -0.26478E+0004  0.29511E-0008 -0.30932E-0009  0.36434E-0008
  0.13333E+0005 -0.25662E+0004  0.47496E-0008 -0.33915E-0009  0.58556E-0008
  0.13391E+0005 -0.25676E+0004  0.42377E-0008 -0.34538E-0009  0.52523E-0008
  0.13500E+0005 -0.25703E+0004  0.32430E-0008 -0.32607E-0009  0.40840E-0008
  0.13609E+0005 -0.25729E+0004  0.22346E-0008 -0.27246E-0009  0.29002E-0008
  0.13667E+0005 -0.25743E+0004  0.17019E-0008 -0.23127E-0009  0.22658E-0008
  0.13667E+0005 -0.30000E+0004  0.15802E-0008 -0.29242E-0009  0.14763E-0008
  0.13724E+0005 -0.30000E+0004  0.21559E-0008 -0.30106E-0009  0.21376E-0008
  0.13833E+0005 -0.30000E+0004  0.32553E-0008 -0.30257E-0009  0.33915E-0008
  0.13942E+0005 -0.30000E+0004  0.43187E-0008 -0.27972E-0009  0.45835E-0008
  0.14000E+0005 -0.30000E+0004  0.48525E-0008 -0.25741E-0009  0.51755E-0008
  0.13667E+0005 -0.29265E+0004  0.20492E-0008 -0.40712E-0009  0.16486E-0008
  0.13724E+0005 -0.29266E+0004  0.24644E-0008 -0.40794E-0009  0.19936E-0008
  0.13833E+0005 -0.29269E+0004  0.32359E-0008 -0.39311E-0009  0.25996E-0008
  0.13942E+0005 -0.29272E+0004  0.39536E-0008 -0.35326E-0009  0.31011E-0008
  0.14000E+0005 -0.29273E+0004  0.43037E-0008 -0.32198E-0009  0.33198E-0008
  0.13667E+0005 -0.27872E+0004  0.32374E-0008 -0.43310E-0009  0.34385E-0008
  0.13724E+0005 -0.27876E+0004  0.32584E-0008 -0.41550E-0009  0.32311E-0008
  0.13833E+0005 -0.27884E+0004  0.32639E-0008 -0.36238E-0009  0.27504E-0008
  0.13942E+0005 -0.27891E+0004  0.32228E-0008 -0.28344E-0009  0.21526E-0008
  0.14000E+0005 -0.27895E+0004  0.31855E-0008 -0.23129E-0009  0.17942E-0008
  0.13667E+0005 -0.26478E+0004  0.29511E-0008 -0.30932E-0009  0.36434E-0008
  0.13724E+0005 -0.26485E+0004  0.25754E-0008 -0.27064E-0009  0.30747E-0008
  0.13833E+0005 -0.26498E+0004  0.18583E-0008 -0.17647E-0009  0.19481E-0008
  0.13942E+0005 -0.26511E+0004  0.11660E-0008 -0.56672E-0010  0.78366E-0009
  0.14000E+0005 -0.26518E+0004  0.82179E-0009  0.16401E-0010  0.15962E-0009
  0.13667E+0005 -0.25743E+0004  0.17019E-0008 -0.23127E-0009  0.22658E-0008
  0.13724E+0005 -0.25751E+0004  0.11646E-0008 -0.18146E-0009  0.16200E-0008
  0.13833E+0005 -0.25767E+0004  0.17593E-0009 -0.66496E-0010  0.39355E-0009
  0.13942E+0005 -0.25783E+0004 -0.72793E-0009  0.73589E-0010 -0.80062E-0009
  0.14000E+0005 -0.25791E+0004 -0.11566E-0008  0.15674E-0009 -0.14131E-0008
  0.14000E+0005 -0.30000E+0004  0.48525E-0008 -0.25741E-0009  0.51755E-0008
  0.14058E+0005 -0.30000E+0004  0.53562E-0008 -0.22694E-0009  0.57254E-0008
  0.14167E+0005 -0.30000E+0004  0.62211E-0008 -0.14723E-0009  0.66570E-0008
  0.14276E+0005 -0.30000E+0004  0.69407E-0008 -0.38883E-0010  0.74135E-0008
  0.14333E+0005 -0.30000E+0004  0.72582E-0008  0.27880E-0010  0.77457E-0008
  0.14000E+0005 -0.29273E+0004  0.43037E-0008 -0.32198E-0009  0.33198E-0008
  0.14058E+0005 -0.29274E+0004  0.46254E-0008 -0.28234E-0009  0.34930E-0008
  0.14167E+0005 -0.29275E+0004  0.51640E-0008 -0.18607E-0009  0.37225E-0008
  0.14276E+0005 -0.29277E+0004  0.55971E-0008 -0.61905E-0010  0.38129E-0008
  0.14333E+0005 -0.29278E+0004  0.57864E-0008  0.13336E-0010  0.38172E-0008
  0.14000E+0005 -0.27895E+0004  0.31855E-0008 -0.23129E-0009  0.17942E-0008
  0.14058E+0005 -0.27898E+0004  0.31362E-0008 -0.17122E-0009  0.14040E-0008
  0.14167E+0005 -0.27902E+0004  0.30306E-0008 -0.37237E-0010  0.60473E-0009
  0.14276E+0005 -0.27906E+0004  0.29263E-0008  0.12259E-0009 -0.25083E-0009
  0.14333E+0005 -0.27908E+0004  0.28814E-0008  0.21634E-0009 -0.70933E-0009
  0.14000E+0005 -0.26518E+0004  0.82179E-0009  0.16401E-0010  0.15962E-0009
  0.14058E+0005 -0.26521E+0004  0.49456E-0009  0.97499E-0010 -0.46704E-0009
  0.14167E+0005 -0.26528E+0004 -0.44684E-0010  0.26884E-0009 -0.16400E-0008
  0.14276E+0005 -0.26535E+0004 -0.44352E-0009  0.46342E-0009 -0.27624E-0008
  0.14333E+0005 -0.26539E+0004 -0.58906E-0009  0.57413E-0009 -0.33278E-0008
  0.14000E+0005 -0.25791E+0004 -0.11566E-0008  0.15674E-0009 -0.14131E-0008
  0.14058E+0005 -0.25795E+0004 -0.15502E-0008  0.24809E-0009 -0.20099E-0008
  0.14167E+0005 -0.25804E+0004 -0.21576E-0008  0.43719E-0009 -0.30767E-0008
  0.14276E+0005 -0.25812E+0004 -0.25476E-0008  0.64823E-0009 -0.40322E-0008
  0.14333E+0005 -0.25817E+0004 -0.26611E-0008  0.76675E-0009 -0.44932E-0008
  0.14333E+0005 -0.30000E+0004  0.72582E-0008  0.27880E-0010  0.77457E-0008
  0.14391E+0005 -0.30000E+0004  0.75264E-0008  0.10052E-0009  0.80238E-0008
  0.14500E+0005 -0.30000E+0004  0.79068E-0008  0.24814E-0009  0.84308E-0008
  0.14609E+0005 -0.30000E+0004  0.81109E-0008  0.39998E-0009  0.86825E-0008
  0.14667E+0005 -0.30000E+0004  0.81502E-0008  0.47664E-0009  0.87659E-0008
  0.14333E+0005 -0.29278E+0004  0.57864E-0008  0.13336E-0010  0.38172E-0008
  0.14391E+0005 -0.29280E+0004  0.59468E-0008  0.94678E-0010  0.37912E-0008
  0.14500E+0005 -0.29284E+0004  0.61828E-0008  0.26020E-0009  0.36923E-0008
  0.14609E+0005 -0.29288E+0004  0.63241E-0008  0.43270E-0009  0.35351E-0008
  0.14667E+0005 -0.29290E+0004  0.63653E-0008  0.52230E-0009  0.34470E-0008
  0.14333E+0005 -0.27908E+0004  0.28814E-0008  0.21634E-0009 -0.70933E-0009
  0.14391E+0005 -0.27914E+0004  0.28532E-0008  0.31496E-0009 -0.11627E-0008
  0.14500E+0005 -0.27926E+0004  0.28402E-0008  0.51409E-0009 -0.19913E-0008
  0.14609E+0005 -0.27938E+0004  0.28772E-0008  0.72241E-0009 -0.27671E-0008
  0.14667E+0005 -0.27944E+0004  0.29180E-0008  0.83307E-0009 -0.31416E-0008
  0.14333E+0005 -0.26539E+0004 -0.58906E-0009  0.57413E-0009 -0.33278E-0008
  0.14391E+0005 -0.26549E+0004 -0.66829E-0009  0.68874E-0009 -0.38605E-0008
  0.14500E+0005 -0.26568E+0004 -0.68610E-0009  0.91647E-0009 -0.48070E-0008
  0.14609E+0005 -0.26587E+0004 -0.54122E-0009  0.11536E-0008 -0.56712E-0008
  0.14667E+0005 -0.26597E+0004 -0.40833E-0009  0.12800E-0008 -0.60968E-0008
  0.14333E+0005 -0.25817E+0004 -0.26611E-0008  0.76675E-0009 -0.44932E-0008
  0.14391E+0005 -0.25829E+0004 -0.26847E-0008  0.88900E-0009 -0.49091E-0008
  0.14500E+0005 -0.25852E+0004 -0.25613E-0008  0.11299E-0008 -0.56329E-0008
  0.14609E+0005 -0.25875E+0004 -0.22366E-0008  0.13803E-0008 -0.62848E-0008
  0.14667E+0005 -0.25887E+0004 -0.19999E-0008  0.15135E-0008 -0.66137E-0008
  0.14667E+0005 -0.30000E+0004  0.81502E-0008  0.47664E-0009  0.87659E-0008
  0.14724E+0005 -0.30000E+0004  0.81390E-0008  0.54941E-0009  0.88104E-0008
  0.14833E+0005 -0.30000E+0004  0.79885E-0008  0.66592E-0009  0.88177E-0008
  0.14942E+0005 -0.30000E+0004  0.76655E-0008  0.74462E-0009  0.87215E-0008
  0.15000E+0005 -0.30000E+0004  0.74288E-0008  0.76542E-0009  0.86369E-0008
  0.14667E+0005 -0.29290E+0004  0.63653E-0008  0.52230E-0009  0.34470E-0008
  0.14724E+0005 -0.29293E+0004  0.63808E-0008  0.60875E-0009  0.33573E-0008
  0.14833E+0005 -0.29300E+0004  0.63436E-0008  0.75604E-0009  0.32027E-0008
  0.14942E+0005 -0.29307E+0004  0.62023E-0008  0.87113E-0009  0.30577E-0008
  0.15000E+0005 -0.29311E+0004  0.60865E-0008  0.91402E-0009  0.29956E-0008
  0.14667E+0005 -0.27944E+0004  0.29180E-0008  0.83307E-0009 -0.31416E-0008
  0.14724E+0005 -0.27954E+0004  0.29758E-0008  0.94026E-0009 -0.34848E-0008
  0.14833E+0005 -0.27974E+0004  0.31059E-0008  0.11330E-0008 -0.40495E-0008
  0.14942E+0005 -0.27993E+0004  0.32271E-0008  0.13008E-0008 -0.45176E-0008
  0.15000E+0005 -0.28004E+0004  0.32804E-0008  0.13757E-0008 -0.47168E-0008
  0.14667E+0005 -0.26597E+0004 -0.40833E-0009  0.12800E-0008 -0.60968E-0008
  0.14724E+0005 -0.26614E+0004 -0.23013E-0009  0.14024E-0008 -0.65001E-0008
  0.14833E+0005 -0.26647E+0004  0.16567E-0009  0.16271E-0008 -0.72231E-0008
  0.14942E+0005 -0.26679E+0004  0.58646E-0009  0.18317E-0008 -0.79133E-0008
  0.15000E+0005 -0.26697E+0004  0.80160E-0009  0.19288E-0008 -0.82647E-0008
  0.14667E+0005 -0.25887E+0004 -0.19999E-0008  0.15135E-0008 -0.66137E-0008
  0.14724E+0005 -0.25908E+0004 -0.17111E-0008  0.16430E-0008 -0.69364E-0008
  0.14833E+0005 -0.25947E+0004 -0.11063E-0008  0.18821E-0008 -0.75622E-0008
  0.14942E+0005 -0.25986E+0004 -0.48294E-0009  0.21032E-0008 -0.82320E-0008
  0.15000E+0005 -0.26007E+0004 -0.16863E-0009  0.22101E-0008 -0.86103E-0008
  0.15000E+0005 -0.30000E+0004  0.74288E-0008  0.76542E-0009  0.86369E-0008
  0.15058E+0005 -0.30000E+0004  0.71441E-0008  0.77181E-0009  0.85211E-0008
  0.15167E+0005 -0.30000E+0004  0.64811E-0008  0.73292E-0009  0.82311E-0008
  0.15276E+0005 -0.30000E+0004  0.56605E-0008  0.62403E-0009  0.78323E-0008
  0.15333E+0005 -0.30000E+0004  0.51699E-0008  0.53490E-0009  0.75790E-0008
  0.15000E+0005 -0.29311E+0004  0.60865E-0008  0.91402E-0009  0.29956E-0008
  0.15058E+0005 -0.29315E+0004  0.59350E-0008  0.94338E-0009  0.29341E-0008
  0.15167E+0005 -0.29322E+0004  0.55572E-0008  0.95297E-0009  0.28395E-0008
  0.15276E+0005 -0.29330E+0004  0.50457E-0008  0.89703E-0009  0.27454E-0008
  0.15333E+0005 -0.29334E+0004  0.47246E-0008  0.83761E-0009  0.27000E-0008
  0.15000E+0005 -0.28004E+0004  0.32804E-0008  0.13757E-0008 -0.47168E-0008
  0.15058E+0005 -0.28015E+0004  0.33148E-0008  0.14376E-0008 -0.48916E-0008
  0.15167E+0005 -0.28038E+0004  0.33247E-0008  0.15169E-0008 -0.51295E-0008
  0.15276E+0005 -0.28060E+0004  0.32259E-0008  0.15372E-0008 -0.52685E-0008
  0.15333E+0005 -0.28072E+0004  0.31287E-0008  0.15214E-0008 -0.52893E-0008
  0.15000E+0005 -0.26697E+0004  0.80160E-0009  0.19288E-0008 -0.82647E-0008
  0.15058E+0005 -0.26716E+0004  0.99902E-0009  0.20134E-0008 -0.86155E-0008
  0.15167E+0005 -0.26753E+0004  0.13059E-0008  0.21419E-0008 -0.92519E-0008
  0.15276E+0005 -0.26790E+0004  0.14796E-0008  0.22171E-0008 -0.98552E-0008
  0.15333E+0005 -0.26810E+0004  0.15130E-0008  0.22334E-0008 -0.10141E-0007
  0.15000E+0005 -0.26007E+0004 -0.16863E-0009  0.22101E-0008 -0.86103E-0008
  0.15058E+0005 -0.26031E+0004  0.12250E-0009  0.23050E-0008 -0.90145E-0008
  0.15167E+0005 -0.26075E+0004  0.58400E-0009  0.24557E-0008 -0.98281E-0008
  0.15276E+0005 -0.26120E+0004  0.88047E-0009  0.25559E-0008 -0.10698E-0007
  0.15333E+0005 -0.26144E+0004  0.96361E-0009  0.25868E-0008 -0.11159E-0007
  0.15333E+0005 -0.30000E+0004  0.51699E-0008  0.53490E-0009  0.75790E-0008
  0.15391E+0005 -0.30000E+0004  0.46417E-0008  0.42639E-0009  0.72889E-0008
  0.15500E+0005 -0.30000E+0004  0.35527E-0008  0.15927E-0009  0.66471E-0008
  0.15609E+0005 -0.30000E+0004  0.23797E-0008 -0.17966E-0009  0.58846E-0008
  0.15667E+0005 -0.30000E+0004  0.17432E-0008 -0.38652E-0009  0.54410E-0008
  0.15333E+0005 -0.29334E+0004  0.47246E-0008  0.83761E-0009  0.27000E-0008
  0.15391E+0005 -0.29337E+0004  0.43640E-0008  0.76007E-0009  0.26365E-0008
  0.15500E+0005 -0.29343E+0004  0.35905E-0008  0.55330E-0009  0.25103E-0008
  0.15609E+0005 -0.29348E+0004  0.27113E-0008  0.27470E-0009  0.23575E-0008
  0.15667E+0005 -0.29351E+0004  0.22163E-0008  0.98433E-0010  0.22714E-0008
  0.15333E+0005 -0.28072E+0004  0.31287E-0008  0.15214E-0008 -0.52893E-0008
  0.15391E+0005 -0.28080E+0004  0.29858E-0008  0.14888E-0008 -0.53070E-0008
  0.15500E+0005 -0.28096E+0004  0.26243E-0008  0.13714E-0008 -0.52317E-0008
  0.15609E+0005 -0.28112E+0004  0.21374E-0008  0.11813E-0008 -0.50270E-0008
  0.15667E+0005 -0.28121E+0004  0.18400E-0008  0.10510E-0008 -0.48505E-0008
  0.15333E+0005 -0.26810E+0004  0.15130E-0008  0.22334E-0008 -0.10141E-0007
  0.15391E+0005 -0.26824E+0004  0.14885E-0008  0.22338E-0008 -0.10427E-0007
  0.15500E+0005 -0.26850E+0004  0.13256E-0008  0.21834E-0008 -0.10859E-0007
  0.15609E+0005 -0.26876E+0004  0.10038E-0008  0.20605E-0008 -0.11120E-0007
  0.15667E+0005 -0.26890E+0004  0.78375E-0009  0.19658E-0008 -0.11152E-0007
  0.15333E+0005 -0.26144E+0004  0.96361E-0009  0.25868E-0008 -0.11159E-0007
  0.15391E+0005 -0.26161E+0004  0.98073E-0009  0.26022E-0008 -0.11632E-0007
  0.15500E+0005 -0.26193E+0004  0.86955E-0009  0.25824E-0008 -0.12466E-0007
  0.15609E+0005 -0.26224E+0004  0.56715E-0009  0.24904E-0008 -0.13167E-0007
  0.15667E+0005 -0.26241E+0004  0.34684E-0009  0.24124E-0008 -0.13436E-0007
  0.15667E+0005 -0.30000E+0004  0.17432E-0008 -0.38652E-0009  0.54410E-0008
  0.15724E+0005 -0.30000E+0004  0.11061E-0008 -0.60735E-0009  0.49729E-0008
  0.15833E+0005 -0.30000E+0004 -0.66973E-0010 -0.10643E-0008  0.40498E-0008
  0.15942E+0005 -0.30000E+0004 -0.11186E-0008 -0.15512E-0008  0.31462E-0008
  0.16000E+0005 -0.30000E+0004 -0.15922E-0008 -0.18150E-0008  0.27108E-0008
  0.15667E+0005 -0.29351E+0004  0.22163E-0008  0.98433E-0010  0.22714E-0008
  0.15724E+0005 -0.29353E+0004  0.17074E-0008 -0.91723E-0010  0.21749E-0008
  0.15833E+0005 -0.29357E+0004  0.72915E-0009 -0.49722E-0009  0.19941E-0008
  0.15942E+0005 -0.29361E+0004 -0.21233E-0009 -0.94339E-0009  0.18434E-0008
  0.16000E+0005 -0.29364E+0004 -0.67034E-0009 -0.11926E-0008  0.17939E-0008
  0.15667E+0005 -0.28121E+0004  0.18400E-0008  0.10510E-0008 -0.48505E-0008
  0.15724E+0005 -0.28127E+0004  0.15120E-0008  0.90488E-0009 -0.46494E-0008
  0.15833E+0005 -0.28139E+0004  0.83989E-0009  0.57510E-0009 -0.41239E-0008
  0.15942E+0005 -0.28151E+0004  0.12462E-0009  0.18702E-0009 -0.34177E-0008
  0.16000E+0005 -0.28157E+0004 -0.25412E-0009 -0.40524E-0010 -0.29625E-0008
  0.15667E+0005 -0.26890E+0004  0.78375E-0009  0.19658E-0008 -0.11152E-0007
  0.15724E+0005 -0.26901E+0004  0.52192E-0009  0.18532E-0008 -0.11133E-0007
  0.15833E+0005 -0.26921E+0004 -0.35560E-0010  0.15829E-0008 -0.10827E-0007
  0.15942E+0005 -0.26941E+0004 -0.65768E-0009  0.12411E-0008 -0.10154E-0007
  0.16000E+0005 -0.26951E+0004 -0.99430E-0009  0.10321E-0008 -0.96249E-0008
  0.15667E+0005 -0.26241E+0004  0.34684E-0009  0.24124E-0008 -0.13436E-0007
  0.15724E+0005 -0.26254E+0004  0.78307E-0010  0.23154E-0008 -0.13649E-0007
  0.15833E+0005 -0.26278E+0004 -0.50179E-0009  0.20732E-0008 -0.13754E-0007
  0.15942E+0005 -0.26302E+0004 -0.11548E-0008  0.17542E-0008 -0.13424E-0007
  0.16000E+0005 -0.26315E+0004 -0.15072E-0008  0.15549E-0008 -0.13037E-0007
  0.16000E+0005 -0.30000E+0004 -0.15922E-0008 -0.18150E-0008  0.27108E-0008
  0.16058E+0005 -0.30000E+0004 -0.19873E-0008 -0.20779E-0008  0.23301E-0008
  0.16167E+0005 -0.30000E+0004 -0.24658E-0008 -0.25687E-0008  0.18293E-0008
  0.16276E+0005 -0.30000E+0004 -0.24922E-0008 -0.30341E-0008  0.17580E-0008
  0.16333E+0005 -0.30000E+0004 -0.22926E-0008 -0.32667E-0008  0.19427E-0008
  0.16000E+0005 -0.29364E+0004 -0.67034E-0009 -0.11926E-0008  0.17939E-0008
  0.16058E+0005 -0.29367E+0004 -0.10829E-0008 -0.14454E-0008  0.17841E-0008
  0.16167E+0005 -0.29373E+0004 -0.16993E-0008 -0.19349E-0008  0.18982E-0008
  0.16276E+0005 -0.29380E+0004 -0.20064E-0008 -0.24213E-0008  0.22831E-0008
  0.16333E+0005 -0.29383E+0004 -0.20134E-0008 -0.26756E-0008  0.26276E-0008
  0.16000E+0005 -0.28157E+0004 -0.25412E-0009 -0.40524E-0010 -0.29625E-0008
  0.16058E+0005 -0.28167E+0004 -0.62459E-0009 -0.28130E-0009 -0.24371E-0008
  0.16167E+0005 -0.28186E+0004 -0.12805E-0008 -0.77211E-0009 -0.12893E-0008
  0.16276E+0005 -0.28204E+0004 -0.18210E-0008 -0.12941E-0008  0.58415E-0010
  0.16333E+0005 -0.28214E+0004 -0.20378E-0008 -0.15817E-0008  0.85040E-0009
  0.16000E+0005 -0.26951E+0004 -0.99430E-0009  0.10321E-0008 -0.96249E-0008
  0.16058E+0005 -0.26967E+0004 -0.13328E-0008  0.80161E-0009 -0.89582E-0008
  0.16167E+0005 -0.26998E+0004 -0.19606E-0008  0.31366E-0009 -0.73689E-0008
  0.16276E+0005 -0.27028E+0004 -0.25562E-0008 -0.23169E-0009 -0.54146E-0008
  0.16333E+0005 -0.27044E+0004 -0.28460E-0008 -0.54232E-0009 -0.42550E-0008
  0.16000E+0005 -0.26315E+0004 -0.15072E-0008  0.15549E-0008 -0.13037E-0007
  0.16058E+0005 -0.26334E+0004 -0.18627E-0008  0.13305E-0008 -0.12478E-0007
  0.16167E+0005 -0.26371E+0004 -0.25190E-0008  0.84752E-0009 -0.10984E-0007
  0.16276E+0005 -0.26408E+0004 -0.31521E-0008  0.29589E-0009 -0.89897E-0008
  0.16333E+0005 -0.26428E+0004 -0.34688E-0008 -0.22544E-0010 -0.77554E-0008
  0.16333E+0005 -0.30000E+0004 -0.22926E-0008 -0.32667E-0008  0.19427E-0008
  0.16391E+0005 -0.30000E+0004 -0.19275E-0008 -0.34895E-0008  0.23146E-0008
  0.16500E+0005 -0.30000E+0004 -0.76578E-0009 -0.38837E-0008  0.35712E-0008
  0.16609E+0005 -0.30000E+0004  0.10136E-0008 -0.42449E-0008  0.56008E-0008
  0.16667E+0005 -0.30000E+0004  0.21786E-0008 -0.44242E-0008  0.69673E-0008
  0.16333E+0005 -0.29383E+0004 -0.20134E-0008 -0.26756E-0008  0.26276E-0008
  0.16391E+0005 -0.29387E+0004 -0.18893E-0008 -0.29249E-0008  0.31009E-0008
  0.16500E+0005 -0.29395E+0004 -0.12713E-0008 -0.33872E-0008  0.43708E-0008
  0.16609E+0005 -0.29402E+0004 -0.10207E-0009 -0.38318E-0008  0.62007E-0008
  0.16667E+0005 -0.29406E+0004  0.73498E-0009 -0.40596E-0008  0.73879E-0008
  0.16333E+0005 -0.28214E+0004 -0.20378E-0008 -0.15817E-0008  0.85040E-0009
  0.16391E+0005 -0.28225E+0004 -0.21860E-0008 -0.18741E-0008  0.17127E-0008
  0.16500E+0005 -0.28247E+0004 -0.22553E-0008 -0.24434E-0008  0.35016E-0008
  0.16609E+0005 -0.28269E+0004 -0.19659E-0008 -0.30196E-0008  0.55189E-0008
  0.16667E+0005 -0.28280E+0004 -0.16486E-0008 -0.33245E-0008  0.66670E-0008
  0.16333E+0005 -0.27044E+0004 -0.28460E-0008 -0.54232E-0009 -0.42550E-0008
  0.16391E+0005 -0.27063E+0004 -0.31089E-0008 -0.86618E-0009 -0.30104E-0008
  0.16500E+0005 -0.27100E+0004 -0.35230E-0008 -0.15147E-0008 -0.51631E-0009
  0.16609E+0005 -0.27136E+0004 -0.37712E-0008 -0.21920E-0008  0.20765E-0008
  0.16667E+0005 -0.27155E+0004 -0.38134E-0008 -0.25576E-0008  0.34491E-0008
  0.16333E+0005 -0.26428E+0004 -0.34688E-0008 -0.22544E-0010 -0.77554E-0008
  0.16391E+0005 -0.26451E+0004 -0.37702E-0008 -0.35803E-0009 -0.64058E-0008
  0.16500E+0005 -0.26494E+0004 -0.42960E-0008 -0.10372E-0008 -0.36487E-0008
  0.16609E+0005 -0.26538E+0004 -0.47321E-0008 -0.17560E-0008 -0.76472E-0009
  0.16667E+0005 -0.26561E+0004 -0.49088E-0008 -0.21471E-0008  0.75618E-0009
  0.16667E+0005 -0.30000E+0004  0.21786E-0008 -0.44242E-0008  0.69673E-0008
  0.16724E+0005 -0.30000E+0004  0.34810E-0008 -0.45982E-0008  0.85249E-0008
  0.16833E+0005 -0.30000E+0004  0.62216E-0008 -0.49094E-0008  0.11864E-0007
  0.16942E+0005 -0.30000E+0004  0.91222E-0008 -0.51927E-0008  0.15456E-0007
  0.17000E+0005 -0.30000E+0004  0.10619E-0007 -0.53242E-0008  0.17316E-0007
  0.16667E+0005 -0.29406E+0004  0.73498E-0009 -0.40596E-0008  0.73879E-0008
  0.16724E+0005 -0.29410E+0004  0.17220E-0008 -0.42818E-0008  0.87316E-0008
  0.16833E+0005 -0.29417E+0004  0.39399E-0008 -0.46839E-0008  0.11609E-0007
  0.16942E+0005 -0.29424E+0004  0.64917E-0008 -0.50484E-0008  0.14764E-0007
  0.17000E+0005 -0.29428E+0004  0.78999E-0008 -0.52168E-0008  0.16438E-0007
  0.16667E+0005 -0.28280E+0004 -0.16486E-0008 -0.33245E-0008  0.66670E-0008
  0.16724E+0005 -0.28291E+0004 -0.11993E-0008 -0.36248E-0008  0.78854E-0008
  0.16833E+0005 -0.28312E+0004  0.10131E-0010 -0.41774E-0008  0.10327E-0007
  0.16942E+0005 -0.28332E+0004  0.16969E-0008 -0.46834E-0008  0.12908E-0007
  0.17000E+0005 -0.28343E+0004  0.27567E-0008 -0.49202E-0008  0.14278E-0007
  0.16667E+0005 -0.27155E+0004 -0.38134E-0008 -0.25576E-0008  0.34491E-0008
  0.16724E+0005 -0.27173E+0004 -0.37718E-0008 -0.29209E-0008  0.48199E-0008
  0.16833E+0005 -0.27206E+0004 -0.34326E-0008 -0.35997E-0008  0.73571E-0008
  0.16942E+0005 -0.27240E+0004 -0.26604E-0008 -0.42328E-0008  0.98074E-0008
  0.17000E+0005 -0.27258E+0004 -0.20590E-0008 -0.45357E-0008  0.11045E-0007
  0.16667E+0005 -0.26561E+0004 -0.49088E-0008 -0.21471E-0008  0.75618E-0009
  0.16724E+0005 -0.26582E+0004 -0.50292E-0008 -0.25377E-0008  0.22563E-0008
  0.16833E+0005 -0.26623E+0004 -0.50651E-0008 -0.32732E-0008  0.49797E-0008
  0.16942E+0005 -0.26664E+0004 -0.47353E-0008 -0.39668E-0008  0.75206E-0008
  0.17000E+0005 -0.26685E+0004 -0.43791E-0008 -0.43029E-0008  0.87688E-0008
  0.17000E+0005 -0.30000E+0004  0.10619E-0007 -0.53242E-0008  0.17316E-0007
  0.17058E+0005 -0.30000E+0004  0.12037E-0007 -0.54391E-0008  0.19072E-0007
  0.17167E+0005 -0.30000E+0004  0.14344E-0007 -0.55833E-0008  0.21855E-0007
  0.17276E+0005 -0.30000E+0004  0.15930E-0007 -0.55863E-0008  0.23567E-0007
  0.17333E+0005 -0.30000E+0004  0.16405E-0007 -0.55087E-0008  0.23916E-0007
  0.17000E+0005 -0.29428E+0004  0.78999E-0008 -0.52168E-0008  0.16438E-0007
  0.17058E+0005 -0.29431E+0004  0.93033E-0008 -0.53628E-0008  0.18059E-0007
  0.17167E+0005 -0.29436E+0004  0.11811E-0007 -0.55513E-0008  0.20771E-0007
  0.17276E+0005 -0.29442E+0004  0.13895E-0007 -0.55800E-0008  0.22699E-0007
  0.17333E+0005 -0.29445E+0004  0.14740E-0007 -0.55100E-0008  0.23282E-0007
  0.17000E+0005 -0.28343E+0004  0.27567E-0008 -0.49202E-0008  0.14278E-0007
  0.17058E+0005 -0.28351E+0004  0.39104E-0008 -0.51278E-0008  0.15631E-0007
  0.17167E+0005 -0.28368E+0004  0.62856E-0008 -0.54160E-0008  0.18032E-0007
  0.17276E+0005 -0.28385E+0004  0.87501E-0008 -0.55223E-0008  0.20039E-0007
  0.17333E+0005 -0.28393E+0004  0.10008E-0007 -0.54863E-0008  0.20856E-0007
  0.17000E+0005 -0.27258E+0004 -0.20590E-0008 -0.45357E-0008  0.11045E-0007
  0.17058E+0005 -0.27272E+0004 -0.13215E-0008 -0.48059E-0008  0.12243E-0007
  0.17167E+0005 -0.27300E+0004  0.45947E-0009 -0.52075E-0008  0.14373E-0007
  0.17276E+0005 -0.27327E+0004  0.27043E-0008 -0.54178E-0008  0.16292E-0007
  0.17333E+0005 -0.27342E+0004  0.40308E-0008 -0.54340E-0008  0.17182E-0007
  0.17000E+0005 -0.26685E+0004 -0.43791E-0008 -0.43029E-0008  0.87688E-0008
  0.17058E+0005 -0.26703E+0004 -0.38840E-0008 -0.46056E-0008  0.99550E-0008
  0.17167E+0005 -0.26736E+0004 -0.25164E-0008 -0.50699E-0008  0.12036E-0007
  0.17276E+0005 -0.26769E+0004 -0.55749E-0009 -0.53425E-0008  0.13931E-0007
  0.17333E+0005 -0.26787E+0004  0.69288E-0009 -0.53918E-0008  0.14842E-0007
  0.17333E+0005 -0.30000E+0004  0.16405E-0007 -0.55087E-0008  0.23916E-0007
  0.17391E+0005 -0.30000E+0004  0.16609E-0007 -0.53648E-0008  0.23838E-0007
  0.17500E+0005 -0.30000E+0004  0.16245E-0007 -0.48755E-0008  0.22480E-0007
  0.17609E+0005 -0.30000E+0004  0.14981E-0007 -0.40645E-0008  0.19614E-0007
  0.17667E+0005 -0.30000E+0004  0.14024E-0007 -0.34977E-0008  0.17586E-0007
  0.17333E+0005 -0.29445E+0004  0.14740E-0007 -0.55100E-0008  0.23282E-0007
  0.17391E+0005 -0.29447E+0004  0.15370E-0007 -0.53712E-0008  0.23511E-0007
  0.17500E+0005 -0.29452E+0004  0.15926E-0007 -0.48885E-0008  0.22906E-0007
  0.17609E+0005 -0.29456E+0004  0.15623E-0007 -0.40881E-0008  0.20919E-0007
  0.17667E+0005 -0.29458E+0004  0.15144E-0007 -0.35309E-0008  0.19362E-0007
  0.17333E+0005 -0.28393E+0004  0.10008E-0007 -0.54863E-0008  0.20856E-0007
  0.17391E+0005 -0.28400E+0004  0.11181E-0007 -0.53779E-0008  0.21455E-0007
  0.17500E+0005 -0.28412E+0004  0.13087E-0007 -0.49493E-0008  0.21913E-0007
  0.17609E+0005 -0.28425E+0004  0.14418E-0007 -0.42061E-0008  0.21367E-0007
  0.17667E+0005 -0.28431E+0004  0.14845E-0007 -0.36832E-0008  0.20659E-0007
  0.17333E+0005 -0.27342E+0004  0.40308E-0008 -0.54340E-0008  0.17182E-0007
  0.17391E+0005 -0.27352E+0004  0.54007E-0008 -0.53757E-0008  0.17956E-0007
  0.17500E+0005 -0.27373E+0004  0.80551E-0008 -0.50408E-0008  0.19067E-0007
  0.17609E+0005 -0.27393E+0004  0.10572E-0007 -0.43917E-0008  0.19591E-0007
  0.17667E+0005 -0.27404E+0004  0.11758E-0007 -0.39197E-0008  0.19587E-0007
  0.17333E+0005 -0.26787E+0004  0.69288E-0009 -0.53918E-0008  0.14842E-0007
  0.17391E+0005 -0.26800E+0004  0.20454E-0008 -0.53661E-0008  0.15673E-0007
  0.17500E+0005 -0.26824E+0004  0.48522E-0008 -0.50937E-0008  0.17016E-0007
  0.17609E+0005 -0.26849E+0004  0.77699E-0008 -0.45073E-0008  0.17966E-0007
  0.17667E+0005 -0.26862E+0004  0.92562E-0008 -0.40683E-0008  0.18260E-0007
  0.17667E+0005 -0.30000E+0004  0.14024E-0007 -0.34977E-0008  0.17586E-0007
  0.17724E+0005 -0.30000E+0004  0.12916E-0007 -0.28358E-0008  0.15276E-0007
  0.17833E+0005 -0.30000E+0004  0.10589E-0007 -0.13331E-0008  0.10400E-0007
  0.17942E+0005 -0.30000E+0004  0.82456E-0008  0.44335E-0009  0.53199E-0008
  0.18000E+0005 -0.30000E+0004  0.71055E-0008  0.14630E-0008  0.27319E-0008
  0.17667E+0005 -0.29458E+0004  0.15144E-0007 -0.35309E-0008  0.19362E-0007
  0.17724E+0005 -0.29460E+0004  0.14475E-0007 -0.28826E-0008  0.17501E-0007
  0.17833E+0005 -0.29463E+0004  0.12814E-0007 -0.14170E-0008  0.13351E-0007
  0.17942E+0005 -0.29466E+0004  0.10868E-0007  0.30910E-0009  0.87500E-0008
  0.18000E+0005 -0.29468E+0004  0.98243E-0008  0.12988E-0008  0.62987E-0008
  0.17667E+0005 -0.28431E+0004  0.14845E-0007 -0.36832E-0008  0.20659E-0007
  0.17724E+0005 -0.28436E+0004  0.15066E-0007 -0.30731E-0008  0.19666E-0007
  0.17833E+0005 -0.28445E+0004  0.14952E-0007 -0.16907E-0008  0.17087E-0007
  0.17942E+0005 -0.28454E+0004  0.14219E-0007 -0.58601E-0010  0.13783E-0007
  0.18000E+0005 -0.28459E+0004  0.13642E-0007  0.87952E-0009  0.11849E-0007
  0.17667E+0005 -0.27404E+0004  0.11758E-0007 -0.39197E-0008  0.19587E-0007
  0.17724E+0005 -0.27412E+0004  0.12788E-0007 -0.33612E-0008  0.19362E-0007
  0.17833E+0005 -0.27427E+0004  0.14270E-0007 -0.20785E-0008  0.18333E-0007
  0.17942E+0005 -0.27442E+0004  0.15045E-0007 -0.54370E-0009  0.16531E-0007
  0.18000E+0005 -0.27450E+0004  0.15167E-0007  0.34570E-0009  0.15305E-0007
  0.17667E+0005 -0.26862E+0004  0.92562E-0008 -0.40683E-0008  0.18260E-0007
  0.17724E+0005 -0.26872E+0004  0.10633E-0007 -0.35426E-0008  0.18374E-0007
  0.17833E+0005 -0.26890E+0004  0.12865E-0007 -0.23204E-0008  0.18075E-0007
  0.17942E+0005 -0.26908E+0004  0.14435E-0007 -0.84113E-0009  0.17046E-0007
  0.18000E+0005 -0.26918E+0004  0.14962E-0007  0.21824E-0010  0.16214E-0007
  0.18000E+0005 -0.30000E+0004  0.71055E-0008  0.14630E-0008  0.27319E-0008
  0.18058E+0005 -0.30000E+0004  0.60731E-0008  0.25186E-0008  0.28555E-0009
  0.18167E+0005 -0.30000E+0004  0.44810E-0008  0.45611E-0008 -0.38084E-0008
  0.18276E+0005 -0.30000E+0004  0.33758E-0008  0.65555E-0008 -0.70767E-0008
  0.18333E+0005 -0.30000E+0004  0.29585E-0008  0.75489E-0008 -0.84705E-0008
  0.18000E+0005 -0.29468E+0004  0.98243E-0008  0.12988E-0008  0.62987E-0008
  0.18058E+0005 -0.29470E+0004  0.88146E-0008  0.23230E-0008  0.39083E-0008
  0.18167E+0005 -0.29473E+0004  0.70978E-0008  0.43082E-0008 -0.27592E-0009
  0.18276E+0005 -0.29476E+0004  0.57235E-0008  0.62534E-0008 -0.38220E-0008
  0.18333E+0005 -0.29478E+0004  0.51391E-0008  0.72267E-0008 -0.54046E-0008
  0.18000E+0005 -0.28459E+0004  0.13642E-0007  0.87952E-0009  0.11849E-0007
  0.18058E+0005 -0.28464E+0004  0.12969E-0007  0.18533E-0008  0.98412E-0008
  0.18167E+0005 -0.28474E+0004  0.11553E-0007  0.37499E-0008  0.60146E-0008
  0.18276E+0005 -0.28484E+0004  0.10115E-0007  0.56243E-0008  0.24019E-0008
  0.18333E+0005 -0.28489E+0004  0.93962E-0008  0.65696E-0008  0.65629E-0009
  0.18000E+0005 -0.27450E+0004  0.15167E-0007  0.34570E-0009  0.15305E-0007
  0.18058E+0005 -0.27459E+0004  0.15104E-0007  0.12746E-0008  0.13918E-0007
  0.18167E+0005 -0.27475E+0004  0.14562E-0007  0.30985E-0008  0.10980E-0007
  0.18276E+0005 -0.27491E+0004  0.13626E-0007  0.49213E-0008  0.78604E-0008
  0.18333E+0005 -0.27499E+0004  0.13043E-0007  0.58490E-0008  0.62304E-0008
  0.18000E+0005 -0.26918E+0004  0.14962E-0007  0.21824E-0010  0.16214E-0007
  0.18058E+0005 -0.26928E+0004  0.15278E-0007  0.92740E-0009  0.15196E-0007
  0.18167E+0005 -0.26948E+0004  0.15349E-0007  0.27155E-0008  0.12857E-0007
  0.18276E+0005 -0.26967E+0004  0.14863E-0007  0.45160E-0008  0.10172E-0007
  0.18333E+0005 -0.26977E+0004  0.14453E-0007  0.54377E-0008  0.87039E-0008
  0.18333E+0005 -0.30000E+0004  0.29585E-0008  0.75489E-0008 -0.84705E-0008
  0.18391E+0005 -0.30000E+0004  0.26251E-0008  0.84795E-0008 -0.96549E-0008
  0.18500E+0005 -0.30000E+0004  0.21132E-0008  0.10016E-0007 -0.11417E-0007
  0.18609E+0005 -0.30000E+0004  0.15992E-0008  0.11167E-0007 -0.12662E-0007
  0.18667E+0005 -0.30000E+0004  0.12782E-0008  0.11584E-0007 -0.13135E-0007
  0.18333E+0005 -0.29478E+0004  0.51391E-0008  0.72267E-0008 -0.54046E-0008
  0.18391E+0005 -0.29480E+0004  0.46353E-0008  0.81404E-0008 -0.67903E-0008
  0.18500E+0005 -0.29484E+0004  0.38311E-0008  0.96587E-0008 -0.89245E-0008
  0.18609E+0005 -0.29488E+0004  0.30841E-0008  0.10806E-0007 -0.10502E-0007
  0.18667E+0005 -0.29490E+0004  0.26601E-0008  0.11228E-0007 -0.11140E-0007
  0.18333E+0005 -0.28489E+0004  0.93962E-0008  0.65696E-0008  0.65629E-0009
  0.18391E+0005 -0.28495E+0004  0.87139E-0008  0.74626E-0008 -0.95645E-0009
  0.18500E+0005 -0.28507E+0004  0.75278E-0008  0.89628E-0008 -0.36111E-0008
  0.18609E+0005 -0.28518E+0004  0.64149E-0008  0.10119E-0007 -0.57496E-0008
  0.18667E+0005 -0.28524E+0004  0.58148E-0008  0.10557E-0007 -0.66909E-0008
  0.18333E+0005 -0.27499E+0004  0.13043E-0007  0.58490E-0008  0.62304E-0008
  0.18391E+0005 -0.27510E+0004  0.12424E-0007  0.67320E-0008  0.46462E-0008
  0.18500E+0005 -0.27529E+0004  0.11223E-0007  0.82332E-0008  0.18698E-0008
  0.18609E+0005 -0.27548E+0004  0.10003E-0007  0.94160E-0008 -0.54618E-0009
  0.18667E+0005 -0.27558E+0004  0.93315E-0008  0.98805E-0008 -0.16800E-0008
  0.18333E+0005 -0.26977E+0004  0.14453E-0007  0.54377E-0008  0.87039E-0008
  0.18391E+0005 -0.26990E+0004  0.13967E-0007  0.63190E-0008  0.72373E-0008
  0.18500E+0005 -0.27013E+0004  0.12931E-0007  0.78281E-0008  0.45816E-0008
  0.18609E+0005 -0.27036E+0004  0.11799E-0007  0.90330E-0008  0.21803E-0008
  0.18667E+0005 -0.27049E+0004  0.11155E-0007  0.95153E-0008  0.10189E-0008
  0.18667E+0005 -0.30000E+0004  0.12782E-0008  0.11584E-0007 -0.13135E-0007
  0.18724E+0005 -0.30000E+0004  0.90952E-0009  0.11851E-0007 -0.13481E-0007
  0.18833E+0005 -0.30000E+0004  0.93994E-0010  0.11894E-0007 -0.13703E-0007
  0.18942E+0005 -0.30000E+0004 -0.79174E-0009  0.11262E-0007 -0.13196E-0007
  0.19000E+0005 -0.30000E+0004 -0.12339E-0008  0.10637E-0007 -0.12556E-0007
  0.18667E+0005 -0.29490E+0004  0.26601E-0008  0.11228E-0007 -0.11140E-0007
  0.18724E+0005 -0.29493E+0004  0.21936E-0008  0.11503E-0007 -0.11650E-0007
  0.18833E+0005 -0.29497E+0004  0.11760E-0008  0.11579E-0007 -0.12231E-0007
  0.18942E+0005 -0.29501E+0004  0.18856E-0010  0.11006E-0007 -0.12201E-0007
  0.19000E+0005 -0.29503E+0004 -0.60693E-0009  0.10427E-0007 -0.11880E-0007
  0.18667E+0005 -0.28524E+0004  0.58148E-0008  0.10557E-0007 -0.66909E-0008
  0.18724E+0005 -0.28531E+0004  0.51779E-0008  0.10857E-0007 -0.75153E-0008
  0.18833E+0005 -0.28543E+0004  0.38148E-0008  0.11008E-0007 -0.87783E-0008
  0.18942E+0005 -0.28554E+0004  0.22062E-0008  0.10557E-0007 -0.96363E-0008
  0.19000E+0005 -0.28561E+0004  0.12722E-0008  0.10066E-0007 -0.99002E-0008
  0.18667E+0005 -0.27558E+0004  0.93315E-0008  0.98805E-0008 -0.16800E-0008
  0.18724E+0005 -0.27569E+0004  0.86147E-0008  0.10213E-0007 -0.27282E-0008
  0.18833E+0005 -0.27588E+0004  0.70605E-0008  0.10454E-0007 -0.45326E-0008
  0.18942E+0005 -0.27608E+0004  0.51510E-0008  0.10132E-0007 -0.61518E-0008
  0.19000E+0005 -0.27619E+0004  0.39868E-0008  0.97287E-0008 -0.69359E-0008
  0.18667E+0005 -0.27049E+0004  0.11155E-0007  0.95153E-0008  0.10189E-0008
  0.18724E+0005 -0.27061E+0004  0.10456E-0007  0.98693E-0008 -0.80313E-0010
  0.18833E+0005 -0.27085E+0004  0.89039E-0008  0.10164E-0007 -0.20591E-0008
  0.18942E+0005 -0.27109E+0004  0.69301E-0008  0.99127E-0008 -0.39830E-0008
  0.19000E+0005 -0.27122E+0004  0.56915E-0008  0.95554E-0008 -0.49949E-0008
  0.19000E+0005 -0.30000E+0004 -0.12339E-0008  0.10637E-0007 -0.12556E-0007
  0.19058E+0005 -0.30000E+0004 -0.16296E-0008  0.98115E-0008 -0.11636E-0007
  0.19167E+0005 -0.30000E+0004 -0.21727E-0008  0.77105E-0008 -0.90816E-0008
  0.19276E+0005 -0.30000E+0004 -0.23930E-0008  0.50156E-0008 -0.56131E-0008
  0.19333E+0005 -0.30000E+0004 -0.23846E-0008  0.34209E-0008 -0.35328E-0008
  0.19000E+0005 -0.29503E+0004 -0.60693E-0009  0.10427E-0007 -0.11880E-0007
  0.19058E+0005 -0.29504E+0004 -0.12137E-0008  0.96585E-0008 -0.11326E-0007
  0.19167E+0005 -0.29507E+0004 -0.22167E-0008  0.77038E-0008 -0.95736E-0008
  0.19276E+0005 -0.29510E+0004 -0.29115E-0008  0.52065E-0008 -0.69670E-0008
  0.19333E+0005 -0.29512E+0004 -0.31245E-0008  0.37350E-0008 -0.53170E-0008
  0.19000E+0005 -0.28561E+0004  0.12722E-0008  0.10066E-0007 -0.99002E-0008
  0.19058E+0005 -0.28565E+0004  0.30530E-0009  0.94031E-0008 -0.10012E-0007
  0.19167E+0005 -0.28574E+0004 -0.15228E-0008  0.77053E-0008 -0.97461E-0008
  0.19276E+0005 -0.28582E+0004 -0.31492E-0008  0.55357E-0008 -0.87919E-0008
  0.19333E+0005 -0.28586E+0004 -0.38448E-0008  0.42617E-0008 -0.80049E-0008
  0.19000E+0005 -0.27619E+0004  0.39868E-0008  0.97287E-0008 -0.69359E-0008
  0.19058E+0005 -0.27626E+0004  0.27350E-0008  0.91652E-0008 -0.76496E-0008
  0.19167E+0005 -0.27640E+0004  0.18930E-0009  0.76967E-0008 -0.87681E-0008
  0.19276E+0005 -0.27653E+0004 -0.23456E-0008  0.58011E-0008 -0.94223E-0008
  0.19333E+0005 -0.27661E+0004 -0.35596E-0008  0.46828E-0008 -0.95093E-0008
  0.19000E+0005 -0.27122E+0004  0.56915E-0008  0.95554E-0008 -0.49949E-0008
  0.19058E+0005 -0.27130E+0004  0.43338E-0008  0.90425E-0008 -0.59820E-0008
  0.19167E+0005 -0.27147E+0004  0.14803E-0008  0.76854E-0008 -0.77597E-0008
  0.19276E+0005 -0.27164E+0004 -0.14939E-0008  0.59161E-0008 -0.92161E-0008
  0.19333E+0005 -0.27172E+0004 -0.29768E-0008  0.48679E-0008 -0.97530E-0008
  0.19333E+0005 -0.30000E+0004 -0.23846E-0008  0.34209E-0008 -0.35328E-0008
  0.19391E+0005 -0.30000E+0004 -0.23177E-0008  0.17585E-0008 -0.13956E-0008
  0.19500E+0005 -0.30000E+0004 -0.21195E-0008 -0.14063E-0008  0.24755E-0008
  0.19609E+0005 -0.30000E+0004 -0.20184E-0008 -0.42829E-0008  0.55077E-0008
  0.19667E+0005 -0.30000E+0004 -0.19617E-0008 -0.55167E-0008  0.67376E-0008
  0.19333E+0005 -0.29512E+0004 -0.31245E-0008  0.37350E-0008 -0.53170E-0008
  0.19391E+0005 -0.29513E+0004 -0.32402E-0008  0.22073E-0008 -0.35683E-0008
  0.19500E+0005 -0.29516E+0004 -0.32207E-0008 -0.67904E-0009 -0.22186E-0009
  0.19609E+0005 -0.29518E+0004 -0.30458E-0008 -0.32639E-0008  0.26079E-0008
  0.19667E+0005 -0.29519E+0004 -0.29954E-0008 -0.43660E-0008  0.35874E-0008
  0.19333E+0005 -0.28586E+0004 -0.38448E-0008  0.42617E-0008 -0.80049E-0008
  0.19391E+0005 -0.28590E+0004 -0.43975E-0008  0.29449E-0008 -0.70565E-0008
  0.19500E+0005 -0.28597E+0004 -0.49860E-0008  0.47424E-0009 -0.49141E-0008
  0.19609E+0005 -0.28604E+0004 -0.49851E-0008 -0.17048E-0008 -0.26644E-0008
  0.19667E+0005 -0.28608E+0004 -0.48071E-0008 -0.26335E-0008 -0.16442E-0008
  0.19333E+0005 -0.27661E+0004 -0.35596E-0008  0.46828E-0008 -0.95093E-0008
  0.19391E+0005 -0.27667E+0004 -0.46189E-0008  0.35305E-0008 -0.93972E-0008
  0.19500E+0005 -0.27679E+0004 -0.60432E-0008  0.13603E-0008 -0.85871E-0008
  0.19609E+0005 -0.27690E+0004 -0.65180E-0008 -0.55708E-0009 -0.70481E-0008
  0.19667E+0005 -0.27697E+0004 -0.63368E-0008 -0.13803E-0008 -0.59608E-0008
  0.19333E+0005 -0.27172E+0004 -0.29768E-0008  0.48679E-0008 -0.97530E-0008
  0.19391E+0005 -0.27180E+0004 -0.43142E-0008  0.37856E-0008 -0.10082E-0007
  0.19500E+0005 -0.27194E+0004 -0.62352E-0008  0.17394E-0008 -0.99989E-0008
  0.19609E+0005 -0.27208E+0004 -0.70649E-0008 -0.80055E-0010 -0.88940E-0008
  0.19667E+0005 -0.27216E+0004 -0.69835E-0008 -0.87221E-0009 -0.78748E-0008
  0.19667E+0005 -0.30000E+0004 -0.19617E-0008 -0.55167E-0008  0.67376E-0008
  0.19724E+0005 -0.30000E+0004 -0.23165E-0008 -0.65845E-0008  0.69366E-0008
  0.19833E+0005 -0.30000E+0004 -0.28813E-0008 -0.78632E-0008  0.67885E-0008
  0.19942E+0005 -0.30000E+0004 -0.42139E-0008 -0.74306E-0008  0.33742E-0008
  0.20000E+0005 -0.30000E+0004 -0.42193E-0008 -0.52364E-0008  0.78999E-0009
  0.19667E+0005 -0.29519E+0004 -0.29954E-0008 -0.43660E-0008  0.35874E-0008
  0.19724E+0005 -0.29522E+0004 -0.28824E-0008 -0.52888E-0008  0.44238E-0008
  0.19833E+0005 -0.29527E+0004 -0.30517E-0008 -0.61092E-0008  0.41923E-0008
  0.19942E+0005 -0.29532E+0004 -0.29050E-0008 -0.50638E-0008  0.25309E-0008
  0.20000E+0005 -0.29534E+0004 -0.13408E-0008 -0.24585E-0008  0.24799E-0008
  0.19667E+0005 -0.28608E+0004 -0.48071E-0008 -0.26335E-0008 -0.16442E-0008
  0.19724E+0005 -0.28615E+0004 -0.44093E-0008 -0.33446E-0008 -0.57853E-0009
  0.19833E+0005 -0.28630E+0004 -0.34886E-0008 -0.38919E-0008  0.58298E-0009
  0.19942E+0005 -0.28644E+0004 -0.14368E-0008 -0.29684E-0008  0.22754E-0008
  0.20000E+0005 -0.28651E+0004  0.57070E-0009 -0.14304E-0008  0.40628E-0008
  0.19667E+0005 -0.27697E+0004 -0.63368E-0008 -0.13803E-0008 -0.59608E-0008
  0.19724E+0005 -0.27709E+0004 -0.58865E-0008 -0.20115E-0008 -0.47902E-0008
  0.19833E+0005 -0.27733E+0004 -0.40741E-0008 -0.25656E-0008 -0.19018E-0008
  0.19942E+0005 -0.27756E+0004 -0.11609E-0008 -0.20272E-0008  0.17108E-0008
  0.20000E+0005 -0.27769E+0004  0.40226E-0009 -0.13786E-0008  0.33809E-0008
  0.19667E+0005 -0.27216E+0004 -0.69835E-0008 -0.87221E-0009 -0.78748E-0008
  0.19724E+0005 -0.27231E+0004 -0.65217E-0008 -0.14855E-0008 -0.65717E-0008
  0.19833E+0005 -0.27259E+0004 -0.45561E-0008 -0.20870E-0008 -0.31920E-0008
  0.19942E+0005 -0.27288E+0004 -0.14906E-0008 -0.17568E-0008  0.93590E-0009
  0.20000E+0005 -0.27303E+0004  0.20721E-0009 -0.12322E-0008  0.29454E-0008
  0.00000E+0000 -0.26821E+0004  0.26545E-0009  0.21085E-0009  0.58830E-0010
  0.57558E+0002 -0.26810E+0004  0.27612E-0009  0.23263E-0009  0.51468E-0010
  0.16667E+0003 -0.26787E+0004  0.28052E-0009  0.25550E-0009  0.44811E-0010
  0.27578E+0003 -0.26765E+0004  0.26086E-0009  0.24754E-0009  0.46511E-0010
  0.33333E+0003 -0.26753E+0004  0.24014E-0009  0.22990E-0009  0.49543E-0010
  0.00000E+0000 -0.26273E+0004  0.27864E-0009  0.22161E-0009  0.61453E-0010
  0.57558E+0002 -0.26259E+0004  0.28660E-0009  0.23995E-0009  0.53788E-0010
  0.16667E+0003 -0.26233E+0004  0.28441E-0009  0.25545E-0009  0.45894E-0010
  0.27578E+0003 -0.26206E+0004  0.25799E-0009  0.24022E-0009  0.47268E-0010
  0.33333E+0003 -0.26193E+0004  0.23425E-0009  0.21911E-0009  0.51059E-0010
  0.00000E+0000 -0.25232E+0004  0.30133E-0009  0.24177E-0009  0.63903E-0010
  0.57558E+0002 -0.25214E+0004  0.30559E-0009  0.25387E-0009  0.57452E-0010
  0.16667E+0003 -0.25181E+0004  0.29417E-0009  0.25620E-0009  0.51007E-0010
  0.27578E+0003 -0.25148E+0004  0.25757E-0009  0.22792E-0009  0.54137E-0010
  0.33333E+0003 -0.25130E+0004  0.22890E-0009  0.20055E-0009  0.59679E-0010
  0.00000E+0000 -0.24192E+0004  0.32200E-0009  0.26218E-0009  0.63605E-0010
  0.57558E+0002 -0.24170E+0004  0.32420E-0009  0.26832E-0009  0.60295E-0010
  0.16667E+0003 -0.24129E+0004  0.30711E-0009  0.25826E-0009  0.59191E-0010
  0.27578E+0003 -0.24089E+0004  0.26337E-0009  0.21787E-0009  0.66785E-0010
  0.33333E+0003 -0.24067E+0004  0.23079E-0009  0.18473E-0009  0.74507E-0010
  0.00000E+0000 -0.23643E+0004  0.33236E-0009  0.27314E-0009  0.62531E-0010
  0.57558E+0002 -0.23619E+0004  0.33405E-0009  0.27621E-0009  0.61553E-0010
  0.16667E+0003 -0.23575E+0004  0.31517E-0009  0.25998E-0009  0.64413E-0010
  0.27578E+0003 -0.23530E+0004  0.26872E-0009  0.21364E-0009  0.75149E-0010
  0.33333E+0003 -0.23507E+0004  0.23444E-0009  0.17769E-0009  0.84165E-0010
  0.33333E+0003 -0.26753E+0004  0.24014E-0009  0.22990E-0009  0.49543E-0010
  0.39089E+0003 -0.26745E+0004  0.21272E-0009  0.20319E-0009  0.53857E-0010
  0.50000E+0003 -0.26730E+0004  0.14475E-0009  0.12933E-0009  0.65256E-0010
  0.60911E+0003 -0.26714E+0004  0.62848E-0010  0.31505E-0010  0.81516E-0010
  0.66667E+0003 -0.26706E+0004  0.17365E-0010 -0.26204E-0010  0.91996E-0010
  0.33333E+0003 -0.26193E+0004  0.23425E-0009  0.21911E-0009  0.51059E-0010
  0.39089E+0003 -0.26183E+0004  0.20440E-0009  0.18929E-0009  0.56859E-0010
  0.50000E+0003 -0.26165E+0004  0.13362E-0009  0.11089E-0009  0.72580E-0010
  0.60911E+0003 -0.26147E+0004  0.51301E-0010  0.10754E-0010  0.94100E-0010
  0.66667E+0003 -0.26138E+0004  0.64735E-0011 -0.47133E-0010  0.10726E-0009
  0.33333E+0003 -0.25130E+0004  0.22890E-0009  0.20055E-0009  0.59679E-0010
  0.39089E+0003 -0.25118E+0004  0.19472E-0009  0.16512E-0009  0.67878E-0010
  0.50000E+0003 -0.25095E+0004  0.11813E-0009  0.78750E-0010  0.89671E-0010
  0.60911E+0003 -0.25072E+0004  0.33333E-0010 -0.25167E-0010  0.11796E-0009
  0.66667E+0003 -0.25060E+0004 -0.11527E-0010 -0.83128E-0010  0.13429E-0009
  0.33333E+0003 -0.24067E+0004  0.23079E-0009  0.18473E-0009  0.74507E-0010
  0.39089E+0003 -0.24052E+0004  0.19275E-0009  0.14421E-0009  0.84768E-0010
  0.50000E+0003 -0.24024E+0004  0.10976E-0009  0.50817E-0010  0.11018E-0009
  0.60911E+0003 -0.23996E+0004  0.20145E-0010 -0.56166E-0010  0.14110E-0009
  0.66667E+0003 -0.23982E+0004 -0.26558E-0010 -0.11399E-0009  0.15808E-0009
  0.33333E+0003 -0.23507E+0004  0.23444E-0009  0.17769E-0009  0.84165E-0010
  0.39089E+0003 -0.23490E+0004  0.19455E-0009  0.13470E-0009  0.95408E-0010
  0.50000E+0003 -0.23460E+0004  0.10798E-0009  0.37917E-0010  0.12189E-0009
  0.60911E+0003 -0.23429E+0004  0.14914E-0010 -0.70507E-0010  0.15270E-0009
  0.66667E+0003 -0.23413E+0004 -0.33468E-0010 -0.12824E-0009  0.16908E-0009
  0.66667E+0003 -0.26706E+0004  0.17365E-0010 -0.26204E-0010  0.91996E-0010
  0.72422E+0003 -0.26703E+0004 -0.27605E-0010 -0.85592E-0010  0.10342E-0009
  0.83333E+0003 -0.26696E+0004 -0.10617E-0009 -0.19527E-0009  0.12633E-0009
  0.94244E+0003 -0.26690E+0004 -0.16851E-0009 -0.28884E-0009  0.14707E-0009
  0.10000E+0004 -0.26686E+0004 -0.19249E-0009 -0.32690E-0009  0.15518E-0009
  0.66667E+0003 -0.26138E+0004  0.64735E-0011 -0.47133E-0010  0.10726E-0009
  0.72422E+0003 -0.26134E+0004 -0.37327E-0010 -0.10591E-0009  0.12101E-0009
  0.83333E+0003 -0.26126E+0004 -0.11274E-0009 -0.21245E-0009  0.14670E-0009
  0.94244E+0003 -0.26118E+0004 -0.17160E-0009 -0.30061E-0009  0.16708E-0009
  0.10000E+0004 -0.26114E+0004 -0.19404E-0009 -0.33516E-0009  0.17342E-0009
  0.66667E+0003 -0.25060E+0004 -0.11527E-0010 -0.83128E-0010  0.13429E-0009
  0.72422E+0003 -0.25054E+0004 -0.54610E-0010 -0.14060E-0009  0.15053E-0009
  0.83333E+0003 -0.25044E+0004 -0.12725E-0009 -0.24121E-0009  0.17810E-0009
  0.94244E+0003 -0.25034E+0004 -0.18276E-0009 -0.31957E-0009  0.19514E-0009
  0.10000E+0004 -0.25029E+0004 -0.20381E-0009 -0.34788E-0009  0.19716E-0009
  0.66667E+0003 -0.23982E+0004 -0.26558E-0010 -0.11399E-0009  0.15808E-0009
  0.72422E+0003 -0.23975E+0004 -0.71025E-0010 -0.17010E-0009  0.17422E-0009
  0.83333E+0003 -0.23963E+0004 -0.14527E-0009 -0.26509E-0009  0.19912E-0009
  0.94244E+0003 -0.23951E+0004 -0.20172E-0009 -0.33457E-0009  0.20939E-0009
  0.10000E+0004 -0.23944E+0004 -0.22331E-0009 -0.35731E-0009  0.20601E-0009
  0.66667E+0003 -0.23413E+0004 -0.33468E-0010 -0.12824E-0009  0.16908E-0009
  0.72422E+0003 -0.23406E+0004 -0.79481E-0010 -0.18368E-0009  0.18422E-0009
  0.83333E+0003 -0.23392E+0004 -0.15627E-0009 -0.27598E-0009  0.20601E-0009
  0.94244E+0003 -0.23379E+0004 -0.21481E-0009 -0.34126E-0009  0.21154E-0009
  0.10000E+0004 -0.23372E+0004 -0.23738E-0009 -0.36139E-0009  0.20497E-0009
  0.10000E+0004 -0.26686E+0004 -0.19249E-0009 -0.32690E-0009  0.15518E-0009
  0.10576E+0004 -0.26681E+0004 -0.20959E-0009 -0.35484E-0009  0.15997E-0009
  0.11667E+0004 -0.26673E+0004 -0.22252E-0009 -0.37565E-0009  0.15649E-0009
  0.12758E+0004 -0.26664E+0004 -0.21171E-0009 -0.35069E-0009  0.13132E-0009
  0.13333E+0004 -0.26659E+0004 -0.19800E-0009 -0.31945E-0009  0.10800E-0009
  0.10000E+0004 -0.26114E+0004 -0.19404E-0009 -0.33516E-0009  0.17342E-0009
  0.10576E+0004 -0.26108E+0004 -0.20999E-0009 -0.35929E-0009  0.17524E-0009
  0.11667E+0004 -0.26098E+0004 -0.22234E-0009 -0.37263E-0009  0.16290E-0009
  0.12758E+0004 -0.26088E+0004 -0.21340E-0009 -0.34070E-0009  0.12525E-0009
  0.13333E+0004 -0.26082E+0004 -0.20163E-0009 -0.30633E-0009  0.94383E-0010
  0.10000E+0004 -0.25029E+0004 -0.20381E-0009 -0.34788E-0009  0.19716E-0009
  0.10576E+0004 -0.25022E+0004 -0.21893E-0009 -0.36525E-0009  0.19276E-0009
  0.11667E+0004 -0.25009E+0004 -0.23192E-0009 -0.36554E-0009  0.16365E-0009
  0.12758E+0004 -0.24996E+0004 -0.22687E-0009 -0.32163E-0009  0.10392E-0009
  0.13333E+0004 -0.24989E+0004 -0.21835E-0009 -0.28196E-0009  0.60194E-0010
  0.10000E+0004 -0.23944E+0004 -0.22331E-0009 -0.35731E-0009  0.20601E-0009
  0.10576E+0004 -0.23936E+0004 -0.23918E-0009 -0.36874E-0009  0.19487E-0009
  0.11667E+0004 -0.23920E+0004 -0.25453E-0009 -0.35769E-0009  0.14974E-0009
  0.12758E+0004 -0.23904E+0004 -0.25311E-0009 -0.30365E-0009  0.71003E-0010
  0.13333E+0004 -0.23895E+0004 -0.24686E-0009 -0.25963E-0009  0.16858E-0010
  0.10000E+0004 -0.23372E+0004 -0.23738E-0009 -0.36139E-0009  0.20497E-0009
  0.10576E+0004 -0.23363E+0004 -0.25419E-0009 -0.37004E-0009  0.19022E-0009
  0.11667E+0004 -0.23345E+0004 -0.27126E-0009 -0.35378E-0009  0.13723E-0009
  0.12758E+0004 -0.23327E+0004 -0.27147E-0009 -0.29517E-0009  0.49977E-0010
  0.13333E+0004 -0.23318E+0004 -0.26596E-0009 -0.24924E-0009 -0.85647E-0011
  0.13333E+0004 -0.26659E+0004 -0.19800E-0009 -0.31945E-0009  0.10800E-0009
  0.13909E+0004 -0.26653E+0004 -0.17997E-0009 -0.27665E-0009  0.77347E-0010
  0.15000E+0004 -0.26641E+0004 -0.13766E-0009 -0.17000E-0009  0.10328E-0011
  0.16091E+0004 -0.26629E+0004 -0.90135E-0010 -0.42154E-0010 -0.92936E-0010
  0.16667E+0004 -0.26623E+0004 -0.64727E-0010  0.27825E-0010 -0.14547E-0009
  0.13333E+0004 -0.26082E+0004 -0.20163E-0009 -0.30633E-0009  0.94383E-0010
  0.13909E+0004 -0.26075E+0004 -0.18606E-0009 -0.26091E-0009  0.55929E-0010
  0.15000E+0004 -0.26061E+0004 -0.14910E-0009 -0.15103E-0009 -0.34437E-0010
  0.16091E+0004 -0.26047E+0004 -0.10632E-0009 -0.22566E-0010 -0.13889E-0009
  0.16667E+0004 -0.26039E+0004 -0.82486E-0010  0.46671E-0010 -0.19451E-0009
  0.13333E+0004 -0.24989E+0004 -0.21835E-0009 -0.28196E-0009  0.60194E-0010
  0.13909E+0004 -0.24979E+0004 -0.20658E-0009 -0.23220E-0009  0.87698E-0011
  0.15000E+0004 -0.24961E+0004 -0.17708E-0009 -0.11730E-0009 -0.10395E-0009
  0.16091E+0004 -0.24943E+0004 -0.13963E-0009  0.11408E-0010 -0.22336E-0009
  0.16667E+0004 -0.24934E+0004 -0.11672E-0009  0.78814E-0010 -0.28220E-0009
  0.13333E+0004 -0.23895E+0004 -0.24686E-0009 -0.25963E-0009  0.16858E-0010
  0.13909E+0004 -0.23884E+0004 -0.23741E-0009 -0.20645E-0009 -0.44622E-0010
  0.15000E+0004 -0.23862E+0004 -0.21144E-0009 -0.88080E-0010 -0.17332E-0009
  0.16091E+0004 -0.23840E+0004 -0.17464E-0009  0.39621E-0010 -0.30106E-0009
  0.16667E+0004 -0.23828E+0004 -0.15029E-0009  0.10469E-0009 -0.35991E-0009
  0.13333E+0004 -0.23318E+0004 -0.26596E-0009 -0.24924E-0009 -0.85647E-0011
  0.13909E+0004 -0.23306E+0004 -0.25710E-0009 -0.19462E-0009 -0.74099E-0010
  0.15000E+0004 -0.23282E+0004 -0.23145E-0009 -0.75000E-0010 -0.20866E-0009
  0.16091E+0004 -0.23258E+0004 -0.19338E-0009  0.51759E-0010 -0.33836E-0009
  0.16667E+0004 -0.23245E+0004 -0.16753E-0009  0.11545E-0009 -0.39617E-0009
  0.16667E+0004 -0.26623E+0004 -0.64727E-0010  0.27825E-0010 -0.14547E-0009
  0.17242E+0004 -0.26615E+0004 -0.39760E-0010  0.95852E-0010 -0.19697E-0009
  0.18333E+0004 -0.26601E+0004  0.57641E-0011  0.20976E-0009 -0.28167E-0009
  0.19424E+0004 -0.26587E+0004  0.48665E-0010  0.28924E-0009 -0.33272E-0009
  0.20000E+0004 -0.26579E+0004  0.70246E-0010  0.31276E-0009 -0.34024E-0009
  0.16667E+0004 -0.26039E+0004 -0.82486E-0010  0.46671E-0010 -0.19451E-0009
  0.17242E+0004 -0.26031E+0004 -0.58146E-0010  0.11319E-0009 -0.24690E-0009
  0.18333E+0004 -0.26014E+0004 -0.10488E-0010  0.22246E-0009 -0.32639E-0009
  0.19424E+0004 -0.25997E+0004  0.39020E-0010  0.29536E-0009 -0.36299E-0009
  0.20000E+0004 -0.25988E+0004  0.65565E-0010  0.31489E-0009 -0.35963E-0009
  0.16667E+0004 -0.24934E+0004 -0.11672E-0009  0.78814E-0010 -0.28220E-0009
  0.17242E+0004 -0.24923E+0004 -0.91610E-0010  0.14209E-0009 -0.33383E-0009
  0.18333E+0004 -0.24901E+0004 -0.36975E-0010  0.24198E-0009 -0.39977E-0009
  0.19424E+0004 -0.24880E+0004  0.26095E-0010  0.30195E-0009 -0.40731E-0009
  0.20000E+0004 -0.24868E+0004  0.61587E-0010  0.31376E-0009 -0.38349E-0009
  0.16667E+0004 -0.23828E+0004 -0.15029E-0009  0.10469E-0009 -0.35991E-0009
  0.17242E+0004 -0.23815E+0004 -0.12232E-0009  0.16431E-0009 -0.40802E-0009
  0.18333E+0004 -0.23789E+0004 -0.58182E-0010  0.25437E-0009 -0.45689E-0009
  0.19424E+0004 -0.23762E+0004  0.18440E-0010  0.30142E-0009 -0.43476E-0009
  0.20000E+0004 -0.23749E+0004  0.61772E-0010  0.30569E-0009 -0.39141E-0009
  0.16667E+0004 -0.23245E+0004 -0.16753E-0009  0.11545E-0009 -0.39617E-0009
  0.17242E+0004 -0.23230E+0004 -0.13747E-0009  0.17307E-0009 -0.44159E-0009
  0.18333E+0004 -0.23202E+0004 -0.67822E-0010  0.25795E-0009 -0.48065E-0009
  0.19424E+0004 -0.23173E+0004  0.15587E-0010  0.29840E-0009 -0.44316E-0009
  0.20000E+0004 -0.23158E+0004  0.62573E-0010  0.29889E-0009 -0.39006E-0009
  0.20000E+0004 -0.26579E+0004  0.70246E-0010  0.31276E-0009 -0.34024E-0009
  0.20576E+0004 -0.26569E+0004  0.90737E-0010  0.32145E-0009 -0.33193E-0009
  0.21667E+0004 -0.26550E+0004  0.12501E-0009  0.29592E-0009 -0.27032E-0009
  0.22758E+0004 -0.26531E+0004  0.14717E-0009  0.21657E-0009 -0.15352E-0009
  0.23333E+0004 -0.26521E+0004  0.15065E-0009  0.15589E-0009 -0.75337E-0010
  0.20000E+0004 -0.25988E+0004  0.65565E-0010  0.31489E-0009 -0.35963E-0009
  0.20576E+0004 -0.25976E+0004  0.91581E-0010  0.31934E-0009 -0.33882E-0009
  0.21667E+0004 -0.25954E+0004  0.13623E-0009  0.28569E-0009 -0.25147E-0009
  0.22758E+0004 -0.25932E+0004  0.16547E-0009  0.19891E-0009 -0.11112E-0009
  0.23333E+0004 -0.25920E+0004  0.17022E-0009  0.13486E-0009 -0.23368E-0010
  0.20000E+0004 -0.24868E+0004  0.61587E-0010  0.31376E-0009 -0.38349E-0009
  0.20576E+0004 -0.24853E+0004  0.96909E-0010  0.31010E-0009 -0.33986E-0009
  0.21667E+0004 -0.24825E+0004  0.15731E-0009  0.26113E-0009 -0.20722E-0009
  0.22758E+0004 -0.24796E+0004  0.19512E-0009  0.16061E-0009 -0.26992E-0010
  0.23333E+0004 -0.24781E+0004  0.20008E-0009  0.90526E-0010  0.76559E-0010
  0.20000E+0004 -0.23749E+0004  0.61772E-0010  0.30569E-0009 -0.39141E-0009
  0.20576E+0004 -0.23730E+0004  0.10466E-0009  0.29424E-0009 -0.32664E-0009
  0.21667E+0004 -0.23696E+0004  0.17650E-0009  0.23091E-0009 -0.15334E-0009
  0.22758E+0004 -0.23661E+0004  0.21926E-0009  0.11821E-0009  0.61980E-0010
  0.23333E+0004 -0.23642E+0004  0.22375E-0009  0.43105E-0010  0.17961E-0009
  0.20000E+0004 -0.23158E+0004  0.62573E-0010  0.29889E-0009 -0.39006E-0009
  0.20576E+0004 -0.23138E+0004  0.10886E-0009  0.28362E-0009 -0.31486E-0009
  0.21667E+0004 -0.23100E+0004  0.18571E-0009  0.21341E-0009 -0.12164E-0009
  0.22758E+0004 -0.23062E+0004  0.23093E-0009  0.95215E-0010  0.11106E-0009
  0.23333E+0004 -0.23042E+0004  0.23576E-0009  0.18044E-0010  0.23594E-0009
  0.23333E+0004 -0.26521E+0004  0.15065E-0009  0.15589E-0009 -0.75337E-0010
  0.23909E+0004 -0.26508E+0004  0.14643E-0009  0.84600E-0010  0.97347E-0011
  0.25000E+0004 -0.26482E+0004  0.11176E-0009 -0.69443E-0010  0.17208E-0009
  0.26091E+0004 -0.26457E+0004  0.38388E-0010 -0.22963E-0009  0.30843E-0009
  0.26667E+0004 -0.26444E+0004 -0.14638E-0010 -0.30862E-0009  0.36054E-0009
  0.23333E+0004 -0.25920E+0004  0.17022E-0009  0.13486E-0009 -0.23368E-0010
  0.23909E+0004 -0.25904E+0004  0.16516E-0009  0.60774E-0010  0.68422E-0010
  0.25000E+0004 -0.25875E+0004  0.12286E-0009 -0.96832E-0010  0.23401E-0009
  0.26091E+0004 -0.25845E+0004  0.35974E-0010 -0.25789E-0009  0.36127E-0009
  0.26667E+0004 -0.25830E+0004 -0.25024E-0010 -0.33632E-0009  0.40474E-0009
  0.23333E+0004 -0.24781E+0004  0.20008E-0009  0.90526E-0010  0.76559E-0010
  0.23909E+0004 -0.24761E+0004  0.19206E-0009  0.11624E-0010  0.17936E-0009
  0.25000E+0004 -0.24724E+0004  0.13653E-0009 -0.15144E-0009  0.35092E-0009
  0.26091E+0004 -0.24686E+0004  0.31978E-0010 -0.31216E-0009  0.46637E-0009
  0.26667E+0004 -0.24666E+0004 -0.37022E-0010 -0.38813E-0009  0.49869E-0009
  0.23333E+0004 -0.23642E+0004  0.22375E-0009  0.43105E-0010  0.17961E-0009
  0.23909E+0004 -0.23618E+0004  0.21357E-0009 -0.39382E-0010  0.29274E-0009
  0.25000E+0004 -0.23572E+0004  0.15142E-0009 -0.20508E-0009  0.47299E-0009
  0.26091E+0004 -0.23526E+0004  0.43023E-0010 -0.36192E-0009  0.58491E-0009
  0.26667E+0004 -0.23502E+0004 -0.24330E-0010 -0.43320E-0009  0.61222E-0009
  0.23333E+0004 -0.23042E+0004  0.23576E-0009  0.18044E-0010  0.23594E-0009
  0.23909E+0004 -0.23015E+0004  0.22560E-0009 -0.65673E-0010  0.35478E-0009
  0.25000E+0004 -0.22965E+0004  0.16388E-0009 -0.23134E-0009  0.54124E-0009
  0.26091E+0004 -0.22914E+0004  0.59138E-0010 -0.38450E-0009  0.65412E-0009
  0.26667E+0004 -0.22888E+0004 -0.40988E-0011 -0.45236E-0009  0.68035E-0009
  0.26667E+0004 -0.26444E+0004 -0.14638E-0010 -0.30862E-0009  0.36054E-0009
  0.27242E+0004 -0.26429E+0004 -0.74696E-0010 -0.37897E-0009  0.39572E-0009
  0.28333E+0004 -0.26400E+0004 -0.19523E-0009 -0.47851E-0009  0.41435E-0009
  0.29424E+0004 -0.26371E+0004 -0.29779E-0009 -0.51905E-0009  0.37879E-0009
  0.30000E+0004 -0.26356E+0004 -0.33393E-0009 -0.51377E-0009  0.34556E-0009
  0.26667E+0004 -0.25830E+0004 -0.25024E-0010 -0.33632E-0009  0.40474E-0009
  0.27242E+0004 -0.25812E+0004 -0.92409E-0010 -0.40532E-0009  0.42974E-0009
  0.28333E+0004 -0.25778E+0004 -0.22180E-0009 -0.50067E-0009  0.42882E-0009
  0.29424E+0004 -0.25744E+0004 -0.32280E-0009 -0.53510E-0009  0.37889E-0009
  0.30000E+0004 -0.25726E+0004 -0.35358E-0009 -0.52596E-0009  0.34155E-0009
  0.26667E+0004 -0.24666E+0004 -0.37022E-0010 -0.38813E-0009  0.49869E-0009
  0.27242E+0004 -0.24643E+0004 -0.10950E-0009 -0.45293E-0009  0.51094E-0009
  0.28333E+0004 -0.24600E+0004 -0.23650E-0009 -0.53632E-0009  0.48677E-0009
  0.29424E+0004 -0.24556E+0004 -0.31760E-0009 -0.55394E-0009  0.41983E-0009
  0.30000E+0004 -0.24533E+0004 -0.33271E-0009 -0.53421E-0009  0.37609E-0009
  0.26667E+0004 -0.23502E+0004 -0.24330E-0010 -0.43320E-0009  0.61222E-0009
  0.27242E+0004 -0.23474E+0004 -0.91370E-0010 -0.49136E-0009  0.61835E-0009
  0.28333E+0004 -0.23421E+0004 -0.19720E-0009 -0.55742E-0009  0.58158E-0009
  0.29424E+0004 -0.23368E+0004 -0.24785E-0009 -0.55213E-0009  0.49959E-0009
  0.30000E+0004 -0.23341E+0004 -0.24760E-0009 -0.51837E-0009  0.44460E-0009
  0.26667E+0004 -0.22888E+0004 -0.40988E-0011 -0.45236E-0009  0.68035E-0009
  0.27242E+0004 -0.22857E+0004 -0.65225E-0010 -0.50605E-0009  0.68457E-0009
  0.28333E+0004 -0.22800E+0004 -0.15602E-0009 -0.56100E-0009  0.64173E-0009
  0.29424E+0004 -0.22742E+0004 -0.19126E-0009 -0.54169E-0009  0.54828E-0009
  0.30000E+0004 -0.22711E+0004 -0.18558E-0009 -0.49957E-0009  0.48340E-0009
  0.30000E+0004 -0.26356E+0004 -0.33393E-0009 -0.51377E-0009  0.34556E-0009
  0.30576E+0004 -0.26344E+0004 -0.35300E-0009 -0.48873E-0009  0.30592E-0009
  0.31667E+0004 -0.26323E+0004 -0.33913E-0009 -0.39303E-0009  0.22369E-0009
  0.32758E+0004 -0.26302E+0004 -0.27243E-0009 -0.24474E-0009  0.13088E-0009
  0.33333E+0004 -0.26290E+0004 -0.22828E-0009 -0.15243E-0009  0.71729E-0010
  0.30000E+0004 -0.25726E+0004 -0.35358E-0009 -0.52596E-0009  0.34155E-0009
  0.30576E+0004 -0.25713E+0004 -0.36499E-0009 -0.49673E-0009  0.29995E-0009
  0.31667E+0004 -0.25688E+0004 -0.33402E-0009 -0.39187E-0009  0.21751E-0009
  0.32758E+0004 -0.25663E+0004 -0.25545E-0009 -0.23263E-0009  0.12143E-0009
  0.33333E+0004 -0.25650E+0004 -0.21047E-0009 -0.13347E-0009  0.55682E-0010
  0.30000E+0004 -0.24533E+0004 -0.33271E-0009 -0.53421E-0009  0.37609E-0009
  0.30576E+0004 -0.24517E+0004 -0.32795E-0009 -0.49364E-0009  0.32825E-0009
  0.31667E+0004 -0.24484E+0004 -0.27376E-0009 -0.36463E-0009  0.22762E-0009
  0.32758E+0004 -0.24452E+0004 -0.19781E-0009 -0.17835E-0009  0.91820E-0010
  0.33333E+0004 -0.24435E+0004 -0.16895E-0009 -0.63525E-0010 -0.81042E-0011
  0.30000E+0004 -0.23341E+0004 -0.24760E-0009 -0.51837E-0009  0.44460E-0009
  0.30576E+0004 -0.23320E+0004 -0.23193E-0009 -0.46314E-0009  0.38104E-0009
  0.31667E+0004 -0.23281E+0004 -0.17833E-0009 -0.30407E-0009  0.23113E-0009
  0.32758E+0004 -0.23242E+0004 -0.14211E-0009 -0.86517E-0010  0.13030E-0010
  0.33333E+0004 -0.23221E+0004 -0.15050E-0009  0.45032E-0010 -0.14394E-0009
  0.30000E+0004 -0.22711E+0004 -0.18558E-0009 -0.49957E-0009  0.48340E-0009
  0.30576E+0004 -0.22689E+0004 -0.16844E-0009 -0.43580E-0009  0.40631E-0009
  0.31667E+0004 -0.22646E+0004 -0.12681E-0009 -0.25975E-0009  0.21764E-0009
  0.32758E+0004 -0.22603E+0004 -0.12480E-0009 -0.25489E-0010 -0.57074E-0010
  0.33333E+0004 -0.22581E+0004 -0.15879E-0009  0.11445E-0009 -0.24947E-0009
  0.33333E+0004 -0.26290E+0004 -0.22828E-0009 -0.15243E-0009  0.71729E-0010
  0.33909E+0004 -0.26284E+0004 -0.18765E-0009 -0.55438E-0010  0.13939E-0013
  0.35000E+0004 -0.26271E+0004 -0.14770E-0009  0.12883E-0009 -0.19110E-0009
  0.36091E+0004 -0.26259E+0004 -0.18570E-0009  0.29239E-0009 -0.47064E-0009
  0.36667E+0004 -0.26252E+0004 -0.23873E-0009  0.36466E-0009 -0.65196E-0009
  0.33333E+0004 -0.25650E+0004 -0.21047E-0009 -0.13347E-0009  0.55682E-0010
  0.33909E+0004 -0.25642E+0004 -0.17387E-0009 -0.29138E-0010 -0.27041E-0010
  0.35000E+0004 -0.25627E+0004 -0.15374E-0009  0.17167E-0009 -0.25285E-0009
  0.36091E+0004 -0.25613E+0004 -0.21871E-0009  0.35481E-0009 -0.57818E-0009
  0.36667E+0004 -0.25605E+0004 -0.28266E-0009  0.43846E-0009 -0.78246E-0009
  0.33333E+0004 -0.24435E+0004 -0.16895E-0009 -0.63525E-0010 -0.81042E-0011
  0.33909E+0004 -0.24425E+0004 -0.15843E-0009  0.56616E-0010 -0.13339E-0009
  0.35000E+0004 -0.24407E+0004 -0.20614E-0009  0.28954E-0009 -0.45839E-0009
  0.36091E+0004 -0.24388E+0004 -0.33508E-0009  0.50581E-0009 -0.88090E-0009
  0.36667E+0004 -0.24378E+0004 -0.41637E-0009  0.60669E-0009 -0.11209E-0008
  0.33333E+0004 -0.23221E+0004 -0.15050E-0009  0.45032E-0010 -0.14394E-0009
  0.33909E+0004 -0.23209E+0004 -0.18509E-0009  0.18099E-0009 -0.33146E-0009
  0.35000E+0004 -0.23186E+0004 -0.32320E-0009  0.44226E-0009 -0.77534E-0009
  0.36091E+0004 -0.23163E+0004 -0.51112E-0009  0.68225E-0009 -0.12804E-0008
  0.36667E+0004 -0.23151E+0004 -0.59464E-0009  0.79278E-0009 -0.15324E-0008
  0.33333E+0004 -0.22581E+0004 -0.15879E-0009  0.11445E-0009 -0.24947E-0009
  0.33909E+0004 -0.22567E+0004 -0.22126E-0009  0.25792E-0009 -0.47291E-0009
  0.35000E+0004 -0.22542E+0004 -0.40769E-0009  0.53116E-0009 -0.97675E-0009
  0.36091E+0004 -0.22517E+0004 -0.61655E-0009  0.77876E-0009 -0.15094E-0008
  0.36667E+0004 -0.22504E+0004 -0.69211E-0009  0.89096E-0009 -0.17544E-0008
  0.36667E+0004 -0.26252E+0004 -0.23873E-0009  0.36466E-0009 -0.65196E-0009
  0.37242E+0004 -0.26244E+0004 -0.30775E-0009  0.42315E-0009 -0.84564E-0009
  0.38333E+0004 -0.26229E+0004 -0.44205E-0009  0.49917E-0009 -0.12025E-0008
  0.39424E+0004 -0.26214E+0004 -0.49384E-0009  0.52956E-0009 -0.14380E-0008
  0.40000E+0004 -0.26206E+0004 -0.45058E-0009  0.53158E-0009 -0.14675E-0008
  0.36667E+0004 -0.25605E+0004 -0.28266E-0009  0.43846E-0009 -0.78246E-0009
  0.37242E+0004 -0.25596E+0004 -0.35615E-0009  0.50871E-0009 -0.99393E-0009
  0.38333E+0004 -0.25578E+0004 -0.46962E-0009  0.60668E-0009 -0.13561E-0008
  0.39424E+0004 -0.25561E+0004 -0.45191E-0009  0.65578E-0009 -0.15436E-0008
  0.40000E+0004 -0.25551E+0004 -0.35281E-0009  0.66496E-0009 -0.15236E-0008
  0.36667E+0004 -0.24378E+0004 -0.41637E-0009  0.60669E-0009 -0.11209E-0008
  0.37242E+0004 -0.24366E+0004 -0.48775E-0009  0.69336E-0009 -0.13490E-0008
  0.38333E+0004 -0.24344E+0004 -0.52564E-0009  0.81747E-0009 -0.16657E-0008
  0.39424E+0004 -0.24321E+0004 -0.33323E-0009  0.88183E-0009 -0.16916E-0008
  0.40000E+0004 -0.24310E+0004 -0.11036E-0009  0.89249E-0009 -0.15428E-0008
  0.36667E+0004 -0.23151E+0004 -0.59464E-0009  0.79278E-0009 -0.15324E-0008
  0.37242E+0004 -0.23137E+0004 -0.64153E-0009  0.88672E-0009 -0.17435E-0008
  0.38333E+0004 -0.23110E+0004 -0.55035E-0009  0.10151E-0008 -0.19327E-0008
  0.39424E+0004 -0.23082E+0004 -0.13684E-0009  0.10685E-0008 -0.17143E-0008
  0.40000E+0004 -0.23068E+0004  0.22202E-0009  0.10658E-0008 -0.14030E-0008
  0.36667E+0004 -0.22504E+0004 -0.69211E-0009  0.89096E-0009 -0.17544E-0008
  0.37242E+0004 -0.22488E+0004 -0.71534E-0009  0.98483E-0009 -0.19409E-0008
  0.38333E+0004 -0.22458E+0004 -0.53609E-0009  0.11067E-0008 -0.20311E-0008
  0.39424E+0004 -0.22429E+0004  0.49703E-0011  0.11448E-0008 -0.16590E-0008
  0.40000E+0004 -0.22413E+0004  0.43456E-0009  0.11298E-0008 -0.12552E-0008
  0.40000E+0004 -0.26206E+0004 -0.45058E-0009  0.53158E-0009 -0.14675E-0008
  0.40576E+0004 -0.26198E+0004 -0.34287E-0009  0.52639E-0009 -0.14112E-0008
  0.41667E+0004 -0.26183E+0004  0.59409E-0010  0.50686E-0009 -0.10338E-0008
  0.42758E+0004 -0.26167E+0004  0.69037E-0009  0.48956E-0009 -0.32405E-0009
  0.43333E+0004 -0.26159E+0004  0.10790E-0008  0.48551E-0009  0.14773E-0009
  0.40000E+0004 -0.25551E+0004 -0.35281E-0009  0.66496E-0009 -0.15236E-0008
  0.40576E+0004 -0.25542E+0004 -0.17964E-0009  0.66469E-0009 -0.14036E-0008
  0.41667E+0004 -0.25524E+0004  0.35544E-0009  0.64550E-0009 -0.87952E-0009
  0.42758E+0004 -0.25505E+0004  0.10932E-0008  0.61528E-0009 -0.25584E-0010
  0.43333E+0004 -0.25496E+0004  0.15120E-0008  0.59830E-0009  0.50470E-0009
  0.40000E+0004 -0.24310E+0004 -0.11036E-0009  0.89249E-0009 -0.15428E-0008
  0.40576E+0004 -0.24297E+0004  0.19742E-0009  0.88885E-0009 -0.12732E-0008
  0.41667E+0004 -0.24274E+0004  0.97471E-0009  0.84566E-0009 -0.44511E-0009
  0.42758E+0004 -0.24251E+0004  0.18635E-0008  0.76750E-0009  0.66324E-0009
  0.43333E+0004 -0.24238E+0004  0.22989E-0008  0.71497E-0009  0.12779E-0008
  0.40000E+0004 -0.23068E+0004  0.22202E-0009  0.10658E-0008 -0.14030E-0008
  0.40576E+0004 -0.23053E+0004  0.66393E-0009  0.10436E-0008 -0.96199E-0009
  0.41667E+0004 -0.23025E+0004  0.16416E-0008  0.94876E-0009  0.16859E-0009
  0.42758E+0004 -0.22996E+0004  0.25916E-0008  0.79874E-0009  0.14746E-0008
  0.43333E+0004 -0.22981E+0004  0.29850E-0008  0.70067E-0009  0.21273E-0008
  0.40000E+0004 -0.22413E+0004  0.43456E-0009  0.11298E-0008 -0.12552E-0008
  0.40576E+0004 -0.22396E+0004  0.94057E-0009  0.10928E-0008 -0.72285E-0009
  0.41667E+0004 -0.22365E+0004  0.19958E-0008  0.96200E-0009  0.55195E-0009
  0.42758E+0004 -0.22334E+0004  0.29356E-0008  0.76753E-0009  0.19284E-0008
  0.43333E+0004 -0.22318E+0004  0.32827E-0008  0.64330E-0009  0.25790E-0008
  0.43333E+0004 -0.26159E+0004  0.10790E-0008  0.48551E-0009  0.14773E-0009
  0.43909E+0004 -0.26151E+0004  0.14738E-0008  0.48908E-0009  0.64849E-0009
  0.45000E+0004 -0.26137E+0004  0.21356E-0008  0.51288E-0009  0.15578E-0008
  0.46091E+0004 -0.26123E+0004  0.25278E-0008  0.56239E-0009  0.22123E-0008
  0.46667E+0004 -0.26115E+0004  0.25782E-0008  0.59515E-0009  0.23887E-0008
  0.43333E+0004 -0.25496E+0004  0.15120E-0008  0.59830E-0009  0.50470E-0009
  0.43909E+0004 -0.25487E+0004  0.19124E-0008  0.58515E-0009  0.10434E-0008
  0.45000E+0004 -0.25470E+0004  0.25057E-0008  0.56605E-0009  0.19519E-0008
  0.46091E+0004 -0.25454E+0004  0.27317E-0008  0.56029E-0009  0.25051E-0008
  0.46667E+0004 -0.25445E+0004  0.26650E-0008  0.55982E-0009  0.25939E-0008
  0.43333E+0004 -0.24238E+0004  0.22989E-0008  0.71497E-0009  0.12779E-0008
  0.43909E+0004 -0.24227E+0004  0.26639E-0008  0.66019E-0009  0.18548E-0008
  0.45000E+0004 -0.24206E+0004  0.30446E-0008  0.54583E-0009  0.26916E-0008
  0.46091E+0004 -0.24184E+0004  0.29049E-0008  0.42876E-0009  0.30017E-0008
  0.46667E+0004 -0.24173E+0004  0.26116E-0008  0.36560E-0009  0.29137E-0008
  0.43333E+0004 -0.22981E+0004  0.29850E-0008  0.70067E-0009  0.21273E-0008
  0.43909E+0004 -0.22967E+0004  0.32554E-0008  0.59634E-0009  0.26909E-0008
  0.45000E+0004 -0.22941E+0004  0.33315E-0008  0.37930E-0009  0.33649E-0008
  0.46091E+0004 -0.22915E+0004  0.27912E-0008  0.15446E-0009  0.33785E-0008
  0.46667E+0004 -0.22902E+0004  0.22837E-0008  0.35504E-0010  0.31085E-0008
  0.43333E+0004 -0.22318E+0004  0.32827E-0008  0.64330E-0009  0.25790E-0008
  0.43909E+0004 -0.22303E+0004  0.34812E-0008  0.51159E-0009  0.31136E-0008
  0.45000E+0004 -0.22274E+0004  0.33681E-0008  0.24133E-0009  0.36670E-0008
  0.46091E+0004 -0.22246E+0004  0.26145E-0008 -0.35023E-0010  0.35082E-0008
  0.46667E+0004 -0.22231E+0004  0.20048E-0008 -0.17873E-0009  0.31430E-0008
  0.46667E+0004 -0.26115E+0004  0.25782E-0008  0.59515E-0009  0.23887E-0008
  0.47242E+0004 -0.26103E+0004  0.25103E-0008  0.63223E-0009  0.24286E-0008
  0.48333E+0004 -0.26081E+0004  0.20667E-0008  0.70026E-0009  0.21198E-0008
  0.49424E+0004 -0.26058E+0004  0.13194E-0008  0.75312E-0009  0.14025E-0008
  0.50000E+0004 -0.26046E+0004  0.86976E-0009  0.76838E-0009  0.92926E-0009
  0.46667E+0004 -0.25445E+0004  0.26650E-0008  0.55982E-0009  0.25939E-0008
  0.47242E+0004 -0.25431E+0004  0.24690E-0008  0.56098E-0009  0.25312E-0008
  0.48333E+0004 -0.25404E+0004  0.17849E-0008  0.55744E-0009  0.20166E-0008
  0.49424E+0004 -0.25377E+0004  0.85197E-0009  0.53777E-0009  0.11333E-0008
  0.50000E+0004 -0.25363E+0004  0.34301E-0009  0.51655E-0009  0.60758E-0009
  0.46667E+0004 -0.24173E+0004  0.26116E-0008  0.36560E-0009  0.29137E-0008
  0.47242E+0004 -0.24155E+0004  0.21848E-0008  0.30137E-0009  0.26588E-0008
  0.48333E+0004 -0.24121E+0004  0.11142E-0008  0.17559E-0009  0.17941E-0008
  0.49424E+0004 -0.24086E+0004 -0.62006E-0010  0.42718E-0010  0.66380E-0009
  0.50000E+0004 -0.24068E+0004 -0.62323E-0009 -0.30640E-0010  0.73808E-0010
  0.46667E+0004 -0.22902E+0004  0.22837E-0008  0.35504E-0010  0.31085E-0008
  0.47242E+0004 -0.22880E+0004  0.16590E-0008 -0.84011E-0010  0.26721E-0008
  0.48333E+0004 -0.22838E+0004  0.31189E-0009 -0.30281E-0009  0.15135E-0008
  0.49424E+0004 -0.22796E+0004 -0.97083E-0009 -0.50782E-0009  0.20931E-0009
  0.50000E+0004 -0.22774E+0004 -0.15193E-0008 -0.60757E-0009 -0.41542E-0009
  0.46667E+0004 -0.22231E+0004  0.20048E-0008 -0.17873E-0009  0.31430E-0008
  0.47242E+0004 -0.22207E+0004  0.12934E-0008 -0.32146E-0009  0.26167E-0008
  0.48333E+0004 -0.22161E+0004 -0.15226E-0009 -0.57474E-0009  0.13253E-0008
  0.49424E+0004 -0.22115E+0004 -0.14417E-0008 -0.79955E-0009 -0.47845E-0010
  0.50000E+0004 -0.22091E+0004 -0.19630E-0008 -0.90255E-0009 -0.68405E-0009
  0.50000E+0004 -0.26046E+0004  0.86976E-0009  0.76838E-0009  0.92926E-0009
  0.50576E+0004 -0.26032E+0004  0.42466E-0009  0.76989E-0009  0.44034E-0009
  0.51667E+0004 -0.26006E+0004 -0.28417E-0009  0.73096E-0009 -0.38379E-0009
  0.52758E+0004 -0.25980E+0004 -0.67328E-0009  0.62316E-0009 -0.87912E-0009
  0.53333E+0004 -0.25966E+0004 -0.71868E-0009  0.53684E-0009 -0.95739E-0009
  0.50000E+0004 -0.25363E+0004  0.34301E-0009  0.51655E-0009  0.60758E-0009
  0.50576E+0004 -0.25347E+0004 -0.13026E-0009  0.48294E-0009  0.97485E-0010
  0.51667E+0004 -0.25316E+0004 -0.80539E-0009  0.38688E-0009 -0.67500E-0009
  0.52758E+0004 -0.25286E+0004 -0.10706E-0008  0.23758E-0009 -0.10151E-0008
  0.53333E+0004 -0.25270E+0004 -0.10307E-0008  0.13767E-0009 -0.98519E-0009
  0.50000E+0004 -0.24068E+0004 -0.62323E-0009 -0.30640E-0010  0.73808E-0010
  0.50576E+0004 -0.24048E+0004 -0.10963E-0008 -0.11108E-0009 -0.44971E-0009
  0.51667E+0004 -0.24009E+0004 -0.16468E-0008 -0.27229E-0009 -0.11167E-0008
  0.52758E+0004 -0.23970E+0004 -0.16944E-0008 -0.45192E-0009 -0.12318E-0008
  0.53333E+0004 -0.23949E+0004 -0.15366E-0008 -0.55156E-0009 -0.10659E-0008
  0.50000E+0004 -0.22774E+0004 -0.15193E-0008 -0.60757E-0009 -0.41542E-0009
  0.50576E+0004 -0.22749E+0004 -0.19419E-0008 -0.70649E-0009 -0.93790E-0009
  0.51667E+0004 -0.22701E+0004 -0.23352E-0008 -0.87503E-0009 -0.15312E-0008
  0.52758E+0004 -0.22654E+0004 -0.22295E-0008 -0.10251E-0008 -0.15406E-0008
  0.53333E+0004 -0.22629E+0004 -0.20239E-0008 -0.10940E-0008 -0.13325E-0008
  0.50000E+0004 -0.22091E+0004 -0.19630E-0008 -0.90255E-0009 -0.68405E-0009
  0.50576E+0004 -0.22064E+0004 -0.23457E-0008 -0.99987E-0009 -0.12053E-0008
  0.51667E+0004 -0.22012E+0004 -0.26552E-0008 -0.11503E-0008 -0.17794E-0008
  0.52758E+0004 -0.21960E+0004 -0.24990E-0008 -0.12634E-0008 -0.17779E-0008
  0.53333E+0004 -0.21933E+0004 -0.22932E-0008 -0.13058E-0008 -0.15778E-0008
  0.53333E+0004 -0.25966E+0004 -0.71868E-0009  0.53684E-0009 -0.95739E-0009
  0.53909E+0004 -0.25957E+0004 -0.65468E-0009  0.42897E-0009 -0.90057E-0009
  0.55000E+0004 -0.25938E+0004 -0.28952E-0009  0.16776E-0009 -0.46057E-0009
  0.56091E+0004 -0.25920E+0004  0.25112E-0009 -0.16568E-0009  0.28755E-0009
  0.56667E+0004 -0.25911E+0004  0.53652E-0009 -0.36458E-0009  0.73356E-0009
  0.53333E+0004 -0.25270E+0004 -0.10307E-0008  0.13767E-0009 -0.98519E-0009
  0.53909E+0004 -0.25258E+0004 -0.87923E-0009  0.22580E-0010 -0.81407E-0009
  0.55000E+0004 -0.25237E+0004 -0.37386E-0009 -0.23374E-0009 -0.17668E-0009
  0.56091E+0004 -0.25216E+0004  0.23170E-0009 -0.53736E-0009  0.69037E-0009
  0.56667E+0004 -0.25204E+0004  0.51023E-0009 -0.71090E-0009  0.11512E-0008
  0.53333E+0004 -0.23949E+0004 -0.15366E-0008 -0.55156E-0009 -0.10659E-0008
  0.53909E+0004 -0.23935E+0004 -0.12844E-0008 -0.65471E-0009 -0.76580E-0009
  0.55000E+0004 -0.23908E+0004 -0.67737E-0009 -0.85680E-0009  0.46241E-0010
  0.56091E+0004 -0.23880E+0004 -0.12595E-0009 -0.10659E-0008  0.93685E-0009
  0.56667E+0004 -0.23866E+0004  0.59046E-0010 -0.11753E-0008  0.13367E-0008
  0.53333E+0004 -0.22629E+0004 -0.20239E-0008 -0.10940E-0008 -0.13325E-0008
  0.53909E+0004 -0.22611E+0004 -0.17582E-0008 -0.11565E-0008 -0.10099E-0008
  0.55000E+0004 -0.22578E+0004 -0.12340E-0008 -0.12571E-0008 -0.23259E-0009
  0.56091E+0004 -0.22545E+0004 -0.89111E-0009 -0.13363E-0008  0.51547E-0009
  0.56667E+0004 -0.22527E+0004 -0.84751E-0009 -0.13687E-0008  0.80491E-0009
  0.53333E+0004 -0.21933E+0004 -0.22932E-0008 -0.13058E-0008 -0.15778E-0008
  0.53909E+0004 -0.21913E+0004 -0.20479E-0008 -0.13375E-0008 -0.12742E-0008
  0.55000E+0004 -0.21877E+0004 -0.16147E-0008 -0.13705E-0008 -0.56486E-0009
  0.56091E+0004 -0.21840E+0004 -0.14030E-0008 -0.13719E-0008  0.88024E-0010
  0.56667E+0004 -0.21821E+0004 -0.14281E-0008 -0.13612E-0008  0.32665E-0009
  0.56667E+0004 -0.25911E+0004  0.53652E-0009 -0.36458E-0009  0.73356E-0009
  0.57242E+0004 -0.25900E+0004  0.78139E-0009 -0.57685E-0009  0.11717E-0008
  0.58333E+0004 -0.25881E+0004  0.10373E-0008 -0.99920E-0009  0.18605E-0008
  0.59424E+0004 -0.25862E+0004  0.91483E-0009 -0.14231E-0008  0.22204E-0008
  0.60000E+0004 -0.25852E+0004  0.67860E-0009 -0.16368E-0008  0.22418E-0008
  0.56667E+0004 -0.25204E+0004  0.51023E-0009 -0.71090E-0009  0.11512E-0008
  0.57242E+0004 -0.25193E+0004  0.71815E-0009 -0.89110E-0009  0.15660E-0008
  0.58333E+0004 -0.25170E+0004  0.82811E-0009 -0.12380E-0008  0.21057E-0008
  0.59424E+0004 -0.25148E+0004  0.48784E-0009 -0.15707E-0008  0.21986E-0008
  0.60000E+0004 -0.25136E+0004  0.12301E-0009 -0.17324E-0008  0.20462E-0008
  0.56667E+0004 -0.23866E+0004  0.59046E-0010 -0.11753E-0008  0.13367E-0008
  0.57242E+0004 -0.23851E+0004  0.13502E-0009 -0.12815E-0008  0.16391E-0008
  0.58333E+0004 -0.23822E+0004 -0.76649E-0010 -0.14690E-0008  0.18460E-0008
  0.59424E+0004 -0.23793E+0004 -0.76109E-0009 -0.16237E-0008  0.15024E-0008
  0.60000E+0004 -0.23778E+0004 -0.12867E-0008 -0.16886E-0008  0.11059E-0008
  0.56667E+0004 -0.22527E+0004 -0.84751E-0009 -0.13687E-0008  0.80491E-0009
  0.57242E+0004 -0.22509E+0004 -0.91861E-0009 -0.13920E-0008  0.98027E-0009
  0.58333E+0004 -0.22474E+0004 -0.13747E-0008 -0.14155E-0008  0.93803E-0009
  0.59424E+0004 -0.22439E+0004 -0.21840E-0008 -0.14027E-0008  0.38853E-0009
  0.60000E+0004 -0.22420E+0004 -0.27040E-0008 -0.13816E-0008 -0.77788E-0010
  0.56667E+0004 -0.21821E+0004 -0.14281E-0008 -0.13612E-0008  0.32665E-0009
  0.57242E+0004 -0.21801E+0004 -0.15571E-0008 -0.13400E-0008  0.45675E-0009
  0.58333E+0004 -0.21763E+0004 -0.20651E-0008 -0.12800E-0008  0.36478E-0009
  0.59424E+0004 -0.21724E+0004 -0.28177E-0008 -0.11875E-0008 -0.16461E-0009
  0.60000E+0004 -0.21704E+0004 -0.32572E-0008 -0.11276E-0008 -0.58590E-0009
  0.60000E+0004 -0.25852E+0004  0.67860E-0009 -0.16368E-0008  0.22418E-0008
  0.60576E+0004 -0.25836E+0004  0.32249E-0009 -0.18367E-0008  0.21380E-0008
  0.61667E+0004 -0.25805E+0004 -0.63196E-0009 -0.21617E-0008  0.16162E-0008
  0.62758E+0004 -0.25775E+0004 -0.18426E-0008 -0.23901E-0008  0.74452E-0009
  0.63333E+0004 -0.25758E+0004 -0.25314E-0008 -0.24653E-0008  0.18864E-0009
  0.60000E+0004 -0.25136E+0004  0.12301E-0009 -0.17324E-0008  0.20462E-0008
  0.60576E+0004 -0.25117E+0004 -0.36372E-0009 -0.18778E-0008  0.17532E-0008
  0.61667E+0004 -0.25081E+0004 -0.15381E-0008 -0.20985E-0008  0.87134E-0009
  0.62758E+0004 -0.25045E+0004 -0.28962E-0008 -0.22263E-0008 -0.31345E-0009
  0.63333E+0004 -0.25026E+0004 -0.36233E-0008 -0.22519E-0008 -0.99847E-0009
  0.60000E+0004 -0.23778E+0004 -0.12867E-0008 -0.16886E-0008  0.11059E-0008
  0.60576E+0004 -0.23754E+0004 -0.19072E-0008 -0.17342E-0008  0.57173E-0009
  0.61667E+0004 -0.23708E+0004 -0.32143E-0008 -0.17714E-0008 -0.69838E-0009
  0.62758E+0004 -0.23662E+0004 -0.45123E-0008 -0.17303E-0008 -0.21204E-0008
  0.63333E+0004 -0.23638E+0004 -0.51248E-0008 -0.16761E-0008 -0.28514E-0008
  0.60000E+0004 -0.22420E+0004 -0.27040E-0008 -0.13816E-0008 -0.77788E-0010
  0.60576E+0004 -0.22391E+0004 -0.32601E-0008 -0.13417E-0008 -0.64588E-0009
  0.61667E+0004 -0.22335E+0004 -0.42736E-0008 -0.12302E-0008 -0.18548E-0008
  0.62758E+0004 -0.22279E+0004 -0.50678E-0008 -0.10646E-0008 -0.30377E-0008
  0.63333E+0004 -0.22249E+0004 -0.53437E-0008 -0.95639E-0009 -0.35715E-0008
  0.60000E+0004 -0.21704E+0004 -0.32572E-0008 -0.11276E-0008 -0.58590E-0009
  0.60576E+0004 -0.21672E+0004 -0.36940E-0008 -0.10507E-0008 -0.10812E-0008
  0.61667E+0004 -0.21611E+0004 -0.43883E-0008 -0.87918E-0009 -0.20802E-0008
  0.62758E+0004 -0.21549E+0004 -0.47689E-0008 -0.66968E-0009 -0.29703E-0008
  0.63333E+0004 -0.21517E+0004 -0.48027E-0008 -0.54554E-0009 -0.33238E-0008
  0.63333E+0004 -0.25758E+0004 -0.25314E-0008 -0.24653E-0008  0.18864E-0009
  0.63909E+0004 -0.25733E+0004 -0.32389E-0008 -0.25016E-0008 -0.42435E-0009
  0.65000E+0004 -0.25685E+0004 -0.45124E-0008 -0.24688E-0008 -0.16228E-0008
  0.66091E+0004 -0.25637E+0004 -0.55904E-0008 -0.23013E-0008 -0.27604E-0008
  0.66667E+0004 -0.25612E+0004 -0.60481E-0008 -0.21620E-0008 -0.32989E-0008
  0.63333E+0004 -0.25026E+0004 -0.36233E-0008 -0.22519E-0008 -0.99847E-0009
  0.63909E+0004 -0.24996E+0004 -0.43384E-0008 -0.22406E-0008 -0.17099E-0008
  0.65000E+0004 -0.24940E+0004 -0.55351E-0008 -0.21287E-0008 -0.29899E-0008
  0.66091E+0004 -0.24884E+0004 -0.64218E-0008 -0.18991E-0008 -0.40634E-0008
  0.66667E+0004 -0.24855E+0004 -0.67373E-0008 -0.17348E-0008 -0.45108E-0008
  0.63333E+0004 -0.23638E+0004 -0.51248E-0008 -0.16761E-0008 -0.28514E-0008
  0.63909E+0004 -0.23600E+0004 -0.56616E-0008 -0.15903E-0008 -0.35425E-0008
  0.65000E+0004 -0.23528E+0004 -0.63682E-0008 -0.13621E-0008 -0.45999E-0008
  0.66091E+0004 -0.23456E+0004 -0.65988E-0008 -0.10541E-0008 -0.52202E-0008
  0.66667E+0004 -0.23418E+0004 -0.65173E-0008 -0.86425E-0009 -0.53472E-0008
  0.63333E+0004 -0.22249E+0004 -0.53437E-0008 -0.95639E-0009 -0.35715E-0008
  0.63909E+0004 -0.22203E+0004 -0.54869E-0008 -0.82382E-0009 -0.40024E-0008
  0.65000E+0004 -0.22116E+0004 -0.53624E-0008 -0.53542E-0009 -0.44445E-0008
  0.66091E+0004 -0.22028E+0004 -0.47089E-0008 -0.20786E-0009 -0.43307E-0008
  0.66667E+0004 -0.21982E+0004 -0.41619E-0008 -0.23894E-0010 -0.40447E-0008
  0.63333E+0004 -0.21517E+0004 -0.48027E-0008 -0.54554E-0009 -0.33238E-0008
  0.63909E+0004 -0.21466E+0004 -0.46825E-0008 -0.40188E-0009 -0.35483E-0008
  0.65000E+0004 -0.21371E+0004 -0.40562E-0008 -0.10836E-0009 -0.35760E-0008
  0.66091E+0004 -0.21275E+0004 -0.29343E-0008  0.20240E-0009 -0.30493E-0008
  0.66667E+0004 -0.21224E+0004 -0.21670E-0008  0.36923E-0009 -0.25608E-0008
  0.66667E+0004 -0.25612E+0004 -0.60481E-0008 -0.21620E-0008 -0.32989E-0008
  0.67242E+0004 -0.25580E+0004 -0.64252E-0008 -0.19860E-0008 -0.37937E-0008
  0.68333E+0004 -0.25519E+0004 -0.68744E-0008 -0.15750E-0008 -0.45435E-0008
  0.69424E+0004 -0.25458E+0004 -0.69696E-0008 -0.10864E-0008 -0.50278E-0008
  0.70000E+0004 -0.25426E+0004 -0.68811E-0008 -0.80872E-0009 -0.51759E-0008
  0.66667E+0004 -0.24855E+0004 -0.67373E-0008 -0.17348E-0008 -0.45108E-0008
  0.67242E+0004 -0.24817E+0004 -0.69431E-0008 -0.15385E-0008 -0.48746E-0008
  0.68333E+0004 -0.24746E+0004 -0.70081E-0008 -0.11048E-0008 -0.52863E-0008
  0.69424E+0004 -0.24674E+0004 -0.66638E-0008 -0.61429E-0009 -0.53457E-0008
  0.70000E+0004 -0.24637E+0004 -0.63311E-0008 -0.34366E-0009 -0.52500E-0008
  0.66667E+0004 -0.23418E+0004 -0.65173E-0008 -0.86425E-0009 -0.53472E-0008
  0.67242E+0004 -0.23370E+0004 -0.62854E-0008 -0.65310E-0009 -0.53307E-0008
  0.68333E+0004 -0.23279E+0004 -0.54739E-0008 -0.22315E-0009 -0.49264E-0008
  0.69424E+0004 -0.23188E+0004 -0.42429E-0008  0.22208E-0009 -0.41178E-0008
  0.70000E+0004 -0.23140E+0004 -0.34608E-0008  0.45376E-0009 -0.35770E-0008
  0.66667E+0004 -0.21982E+0004 -0.41619E-0008 -0.23894E-0010 -0.40447E-0008
  0.67242E+0004 -0.21923E+0004 -0.34571E-0008  0.16973E-0009 -0.35917E-0008
  0.68333E+0004 -0.21812E+0004 -0.18177E-0008  0.53585E-0009 -0.23973E-0008
  0.69424E+0004 -0.21701E+0004  0.93641E-0010  0.87911E-0009 -0.92791E-0009
  0.70000E+0004 -0.21643E+0004  0.11521E-0008  0.10442E-0008 -0.12317E-0009
  0.66667E+0004 -0.21224E+0004 -0.21670E-0008  0.36923E-0009 -0.25608E-0008
  0.67242E+0004 -0.21160E+0004 -0.12572E-0008  0.53940E-0009 -0.19144E-0008
  0.68333E+0004 -0.21039E+0004  0.68023E-0009  0.84664E-0009 -0.43517E-0009
  0.69424E+0004 -0.20917E+0004  0.27431E-0008  0.11141E-0008  0.11738E-0008
  0.70000E+0004 -0.20853E+0004  0.38130E-0008  0.12340E-0008  0.19816E-0008
  0.70000E+0004 -0.25426E+0004 -0.68811E-0008 -0.80872E-0009 -0.51759E-0008
  0.70576E+0004 -0.25390E+0004 -0.66995E-0008 -0.52159E-0009 -0.52543E-0008
  0.71667E+0004 -0.25322E+0004 -0.61218E-0008  0.22245E-0010 -0.52247E-0008
  0.72758E+0004 -0.25254E+0004 -0.52822E-0008  0.53578E-0009 -0.50066E-0008
  0.73333E+0004 -0.25218E+0004 -0.47570E-0008  0.78350E-0009 -0.48400E-0008
  0.70000E+0004 -0.24637E+0004 -0.63311E-0008 -0.34366E-0009 -0.52500E-0008
  0.70576E+0004 -0.24595E+0004 -0.58982E-0008 -0.68819E-0010 -0.50758E-0008
  0.71667E+0004 -0.24515E+0004 -0.48549E-0008  0.43839E-0009 -0.45819E-0008
  0.72758E+0004 -0.24435E+0004 -0.35942E-0008  0.90004E-0009 -0.39575E-0008
  0.73333E+0004 -0.24393E+0004 -0.28772E-0008  0.11158E-0008 -0.36142E-0008
  0.70000E+0004 -0.23140E+0004 -0.34608E-0008  0.45376E-0009 -0.35770E-0008
  0.70576E+0004 -0.23086E+0004 -0.25937E-0008  0.67941E-0009 -0.29744E-0008
  0.71667E+0004 -0.22983E+0004 -0.83610E-0009  0.10701E-0008 -0.17928E-0008
  0.72758E+0004 -0.22881E+0004  0.94182E-0009  0.13903E-0008 -0.69873E-0009
  0.73333E+0004 -0.22827E+0004  0.18347E-0008  0.15250E-0008 -0.20873E-0009
  0.70000E+0004 -0.21643E+0004  0.11521E-0008  0.10442E-0008 -0.12317E-0009
  0.70576E+0004 -0.21577E+0004  0.22345E-0008  0.11941E-0008  0.67886E-0009
  0.71667E+0004 -0.21452E+0004  0.41765E-0008  0.14243E-0008  0.20060E-0008
  0.72758E+0004 -0.21328E+0004  0.58217E-0008  0.15689E-0008  0.29406E-0008
  0.73333E+0004 -0.21262E+0004  0.65182E-0008  0.16086E-0008  0.32395E-0008
  0.70000E+0004 -0.20853E+0004  0.38130E-0008  0.12340E-0008  0.19816E-0008
  0.70576E+0004 -0.20781E+0004  0.48564E-0008  0.13350E-0008  0.27360E-0008
  0.71667E+0004 -0.20645E+0004  0.65748E-0008  0.14678E-0008  0.38284E-0008
  0.72758E+0004 -0.20508E+0004  0.78115E-0008  0.15129E-0008  0.43722E-0008
  0.73333E+0004 -0.20436E+0004  0.82304E-0008  0.15014E-0008  0.44249E-0008
  0.73333E+0004 -0.25218E+0004 -0.47570E-0008  0.78350E-0009 -0.48400E-0008
  0.73909E+0004 -0.25179E+0004 -0.41811E-0008  0.10108E-0008 -0.46434E-0008
  0.75000E+0004 -0.25104E+0004 -0.30171E-0008  0.13712E-0008 -0.42487E-0008
  0.76091E+0004 -0.25030E+0004 -0.18335E-0008  0.16259E-0008 -0.38731E-0008
  0.76667E+0004 -0.24990E+0004 -0.12319E-0008  0.17161E-0008 -0.37002E-0008
  0.73333E+0004 -0.24393E+0004 -0.28772E-0008  0.11158E-0008 -0.36142E-0008
  0.73909E+0004 -0.24346E+0004 -0.21322E-0008  0.13083E-0008 -0.32681E-0008
  0.75000E+0004 -0.24259E+0004 -0.73406E-0009  0.15984E-0008 -0.26807E-0008
  0.76091E+0004 -0.24171E+0004  0.56282E-0009  0.17807E-0008 -0.22205E-0008
  0.76667E+0004 -0.24125E+0004  0.11778E-0008  0.18336E-0008 -0.20356E-0008
  0.73333E+0004 -0.22827E+0004  0.18347E-0008  0.15250E-0008 -0.20873E-0009
  0.73909E+0004 -0.22768E+0004  0.26886E-0008  0.16320E-0008  0.22058E-0009
  0.75000E+0004 -0.22656E+0004  0.40915E-0008  0.17576E-0008  0.79972E-0009
  0.76091E+0004 -0.22544E+0004  0.51604E-0008  0.17787E-0008  0.11116E-0008
  0.76667E+0004 -0.22485E+0004  0.55866E-0008  0.17511E-0008  0.12042E-0008
  0.73333E+0004 -0.21262E+0004  0.65182E-0008  0.16086E-0008  0.32395E-0008
  0.73909E+0004 -0.21190E+0004  0.70936E-0008  0.16196E-0008  0.34198E-0008
  0.75000E+0004 -0.21054E+0004  0.77868E-0008  0.15688E-0008  0.34438E-0008
  0.76091E+0004 -0.20917E+0004  0.80063E-0008  0.14290E-0008  0.32256E-0008
  0.76667E+0004 -0.20845E+0004  0.79756E-0008  0.13251E-0008  0.31048E-0008
  0.73333E+0004 -0.20436E+0004  0.82304E-0008  0.15014E-0008  0.44249E-0008
  0.73909E+0004 -0.20358E+0004  0.84902E-0008  0.14623E-0008  0.43421E-0008
  0.75000E+0004 -0.20208E+0004  0.85338E-0008  0.13242E-0008  0.38874E-0008
  0.76091E+0004 -0.20059E+0004  0.81090E-0008  0.11114E-0008  0.32938E-0008
  0.76667E+0004 -0.19980E+0004  0.77695E-0008  0.97566E-0009  0.30421E-0008
  0.76667E+0004 -0.24990E+0004 -0.12319E-0008  0.17161E-0008 -0.37002E-0008
  0.77242E+0004 -0.24946E+0004 -0.64739E-0009  0.17751E-0008 -0.35367E-0008
  0.78333E+0004 -0.24863E+0004  0.34979E-0009  0.18077E-0008 -0.32739E-0008
  0.79424E+0004 -0.24780E+0004  0.11783E-0008  0.17464E-0008 -0.30266E-0008
  0.80000E+0004 -0.24736E+0004  0.15490E-0008  0.16839E-0008 -0.28736E-0008
  0.76667E+0004 -0.24125E+0004  0.11778E-0008  0.18336E-0008 -0.20356E-0008
  0.77242E+0004 -0.24074E+0004  0.17500E-0008  0.18558E-0008 -0.18718E-0008
  0.78333E+0004 -0.23976E+0004  0.26652E-0008  0.18238E-0008 -0.16132E-0008
  0.79424E+0004 -0.23878E+0004  0.33729E-0008  0.17066E-0008 -0.13267E-0008
  0.80000E+0004 -0.23827E+0004  0.36818E-0008  0.16187E-0008 -0.11163E-0008
  0.76667E+0004 -0.22485E+0004  0.55866E-0008  0.17511E-0008  0.12042E-0008
  0.77242E+0004 -0.22419E+0004  0.59386E-0008  0.16961E-0008  0.12885E-0008
  0.78333E+0004 -0.22295E+0004  0.64109E-0008  0.15328E-0008  0.15053E-0008
  0.79424E+0004 -0.22170E+0004  0.67313E-0008  0.13088E-0008  0.19651E-0008
  0.80000E+0004 -0.22104E+0004  0.68892E-0008  0.11746E-0008  0.23708E-0008
  0.76667E+0004 -0.20845E+0004  0.79756E-0008  0.13251E-0008  0.31048E-0008
  0.77242E+0004 -0.20765E+0004  0.78761E-0008  0.11999E-0008  0.30323E-0008
  0.78333E+0004 -0.20613E+0004  0.76049E-0008  0.92552E-0009  0.31811E-0008
  0.79424E+0004 -0.20461E+0004  0.73916E-0008  0.62287E-0009  0.38638E-0008
  0.80000E+0004 -0.20381E+0004  0.73597E-0008  0.45967E-0009  0.44775E-0008
  0.76667E+0004 -0.19980E+0004  0.77695E-0008  0.97566E-0009  0.30421E-0008
  0.77242E+0004 -0.19892E+0004  0.73827E-0008  0.82357E-0009  0.28809E-0008
  0.78333E+0004 -0.19726E+0004  0.66807E-0008  0.51268E-0009  0.30018E-0008
  0.79424E+0004 -0.19560E+0004  0.61892E-0008  0.19432E-0009  0.37885E-0008
  0.80000E+0004 -0.19472E+0004  0.60603E-0008  0.30498E-0010  0.44762E-0008
  0.80000E+0004 -0.24736E+0004  0.15490E-0008  0.16839E-0008 -0.28736E-0008
  0.80576E+0004 -0.24689E+0004  0.18839E-0008  0.16039E-0008 -0.26841E-0008
  0.81667E+0004 -0.24600E+0004  0.24345E-0008  0.14202E-0008 -0.21695E-0008
  0.82758E+0004 -0.24510E+0004  0.29205E-0008  0.12148E-0008 -0.13821E-0008
  0.83333E+0004 -0.24463E+0004  0.31733E-0008  0.11057E-0008 -0.83124E-0009
  0.80000E+0004 -0.23827E+0004  0.36818E-0008  0.16187E-0008 -0.11163E-0008
  0.80576E+0004 -0.23772E+0004  0.39653E-0008  0.15159E-0008 -0.83676E-0009
  0.81667E+0004 -0.23667E+0004  0.44651E-0008  0.12965E-0008 -0.55044E-0010
  0.82758E+0004 -0.23562E+0004  0.49765E-0008  0.10651E-0008  0.11089E-0008
  0.83333E+0004 -0.23507E+0004  0.52728E-0008  0.94549E-0009  0.18873E-0008
  0.80000E+0004 -0.22104E+0004  0.68892E-0008  0.11746E-0008  0.23708E-0008
  0.80576E+0004 -0.22033E+0004  0.70654E-0008  0.10329E-0008  0.29123E-0008
  0.81667E+0004 -0.21899E+0004  0.74947E-0008  0.75841E-0009  0.43345E-0008
  0.82758E+0004 -0.21765E+0004  0.80783E-0008  0.49658E-0009  0.62083E-0008
  0.83333E+0004 -0.21695E+0004  0.84417E-0008  0.36873E-0009  0.73271E-0008
  0.80000E+0004 -0.20381E+0004  0.73597E-0008  0.45967E-0009  0.44775E-0008
  0.80576E+0004 -0.20295E+0004  0.73919E-0008  0.29778E-0009  0.52541E-0008
  0.81667E+0004 -0.20132E+0004  0.76489E-0008  0.68156E-0011  0.70991E-0008
  0.82758E+0004 -0.19969E+0004  0.80803E-0008 -0.24434E-0009  0.91776E-0008
  0.83333E+0004 -0.19883E+0004  0.83175E-0008 -0.35792E-0009  0.10240E-0007
  0.80000E+0004 -0.19472E+0004  0.60603E-0008  0.30498E-0010  0.44762E-0008
  0.80576E+0004 -0.19378E+0004  0.60109E-0008 -0.12693E-0009  0.53127E-0008
  0.81667E+0004 -0.19199E+0004  0.61275E-0008 -0.39752E-0009  0.71722E-0008
  0.82758E+0004 -0.19021E+0004  0.63625E-0008 -0.61513E-0009  0.90449E-0008
  0.83333E+0004 -0.18926E+0004  0.64456E-0008 -0.70796E-0009  0.98846E-0008
  0.83333E+0004 -0.24463E+0004  0.31733E-0008  0.11057E-0008 -0.83124E-0009
  0.83909E+0004 -0.24427E+0004  0.34053E-0008  0.10022E-0008 -0.22007E-0009
  0.85000E+0004 -0.24359E+0004  0.38718E-0008  0.82361E-0009  0.11749E-0008
  0.86091E+0004 -0.24291E+0004  0.43628E-0008  0.67995E-0009  0.27956E-0008
  0.86667E+0004 -0.24255E+0004  0.46200E-0008  0.61968E-0009  0.36976E-0008
  0.83333E+0004 -0.23507E+0004  0.52728E-0008  0.94549E-0009  0.18873E-0008
  0.83909E+0004 -0.23465E+0004  0.55611E-0008  0.83547E-0009  0.27213E-0008
  0.85000E+0004 -0.23385E+0004  0.61584E-0008  0.64855E-0009  0.45105E-0008
  0.86091E+0004 -0.23305E+0004  0.67762E-0008  0.50047E-0009  0.64244E-0008
  0.86667E+0004 -0.23263E+0004  0.70809E-0008  0.43866E-0009  0.74123E-0008
  0.83333E+0004 -0.21695E+0004  0.84417E-0008  0.36873E-0009  0.73271E-0008
  0.83909E+0004 -0.21641E+0004  0.88109E-0008  0.25910E-0009  0.84448E-0008
  0.85000E+0004 -0.21539E+0004  0.95017E-0008  0.81883E-0010  0.10526E-0007
  0.86091E+0004 -0.21437E+0004  0.10051E-0007 -0.47948E-0010  0.12313E-0007
  0.86667E+0004 -0.21383E+0004  0.10224E-0007 -0.98489E-0010  0.13035E-0007
  0.83333E+0004 -0.19883E+0004  0.83175E-0008 -0.35792E-0009  0.10240E-0007
  0.83909E+0004 -0.19817E+0004  0.85515E-0008 -0.44648E-0009  0.11205E-0007
  0.85000E+0004 -0.19692E+0004  0.87823E-0008 -0.57502E-0009  0.12584E-0007
  0.86091E+0004 -0.19568E+0004  0.85663E-0008 -0.64939E-0009  0.13143E-0007
  0.86667E+0004 -0.19502E+0004  0.82130E-0008 -0.66931E-0009  0.13032E-0007
  0.83333E+0004 -0.18926E+0004  0.64456E-0008 -0.70796E-0009  0.98846E-0008
  0.83909E+0004 -0.18855E+0004  0.65100E-0008 -0.77366E-0009  0.10573E-0007
  0.85000E+0004 -0.18718E+0004  0.62924E-0008 -0.85629E-0009  0.11225E-0007
  0.86091E+0004 -0.18582E+0004  0.54810E-0008 -0.88528E-0009  0.10861E-0007
  0.86667E+0004 -0.18510E+0004  0.47744E-0008 -0.88278E-0009  0.10225E-0007
  0.86667E+0004 -0.24255E+0004  0.46200E-0008  0.61968E-0009  0.36976E-0008
  0.87242E+0004 -0.24232E+0004  0.48335E-0008  0.57414E-0009  0.45520E-0008
  0.88333E+0004 -0.24189E+0004  0.51597E-0008  0.51735E-0009  0.60647E-0008
  0.89424E+0004 -0.24146E+0004  0.53207E-0008  0.49690E-0009  0.72893E-0008
  0.90000E+0004 -0.24124E+0004  0.53110E-0008  0.49722E-0009  0.77572E-0008
  0.86667E+0004 -0.23263E+0004  0.70809E-0008  0.43866E-0009  0.74123E-0008
  0.87242E+0004 -0.23236E+0004  0.73173E-0008  0.39340E-0009  0.82893E-0008
  0.88333E+0004 -0.23186E+0004  0.76147E-0008  0.33673E-0009  0.96784E-0008
  0.89424E+0004 -0.23136E+0004  0.76425E-0008  0.31480E-0009  0.10565E-0007
  0.90000E+0004 -0.23109E+0004  0.75196E-0008  0.31359E-0009  0.10773E-0007
  0.86667E+0004 -0.21383E+0004  0.10224E-0007 -0.98489E-0010  0.13035E-0007
  0.87242E+0004 -0.21349E+0004  0.10287E-0007 -0.12982E-0009  0.13541E-0007
  0.88333E+0004 -0.21284E+0004  0.10070E-0007 -0.16151E-0009  0.13909E-0007
  0.89424E+0004 -0.21219E+0004  0.93739E-0008 -0.16284E-0009  0.13453E-0007
  0.90000E+0004 -0.21185E+0004  0.88099E-0008 -0.15497E-0009  0.12875E-0007
  0.86667E+0004 -0.19502E+0004  0.82130E-0008 -0.66931E-0009  0.13032E-0007
  0.87242E+0004 -0.19461E+0004  0.77578E-0008 -0.67094E-0009  0.12696E-0007
  0.88333E+0004 -0.19382E+0004  0.64393E-0008 -0.64926E-0009  0.11338E-0007
  0.89424E+0004 -0.19303E+0004  0.45987E-0008 -0.60424E-0009  0.91706E-0008
  0.90000E+0004 -0.19262E+0004  0.34674E-0008 -0.57446E-0009  0.77767E-0008
  0.86667E+0004 -0.18510E+0004  0.47744E-0008 -0.88278E-0009  0.10225E-0007
  0.87242E+0004 -0.18465E+0004  0.39931E-0008 -0.86447E-0009  0.94046E-0008
  0.88333E+0004 -0.18379E+0004  0.20759E-0008 -0.80841E-0009  0.71966E-0008
  0.89424E+0004 -0.18293E+0004 -0.26429E-0009 -0.73536E-0009  0.43637E-0008
  0.90000E+0004 -0.18247E+0004 -0.15889E-0008 -0.69310E-0009  0.27293E-0008
  0.90000E+0004 -0.24124E+0004  0.53110E-0008  0.49722E-0009  0.77572E-0008
  0.90576E+0004 -0.24101E+0004  0.52282E-0008  0.50383E-0009  0.80833E-0008
  0.91667E+0004 -0.24059E+0004  0.48377E-0008  0.52589E-0009  0.82357E-0008
  0.92758E+0004 -0.24017E+0004  0.41392E-0008  0.55041E-0009  0.77527E-0008
  0.93333E+0004 -0.23995E+0004  0.36491E-0008  0.56048E-0009  0.72364E-0008
  0.90000E+0004 -0.23109E+0004  0.75196E-0008  0.31359E-0009  0.10773E-0007
  0.90576E+0004 -0.23083E+0004  0.72973E-0008  0.31793E-0009  0.10794E-0007
  0.91667E+0004 -0.23034E+0004  0.65854E-0008  0.33445E-0009  0.10273E-0007
  0.92758E+0004 -0.22984E+0004  0.55233E-0008  0.35195E-0009  0.90574E-0008
  0.93333E+0004 -0.22958E+0004  0.48407E-0008  0.35829E-0009  0.81611E-0008
  0.90000E+0004 -0.21185E+0004  0.88099E-0008 -0.15497E-0009  0.12875E-0007
  0.90576E+0004 -0.21152E+0004  0.81243E-0008 -0.14350E-0009  0.12090E-0007
  0.91667E+0004 -0.21089E+0004  0.65369E-0008 -0.11639E-0009  0.10092E-0007
  0.92758E+0004 -0.21026E+0004  0.46989E-0008 -0.91977E-0010  0.76169E-0008
  0.93333E+0004 -0.20993E+0004  0.36886E-0008 -0.82323E-0010  0.62067E-0008
  0.90000E+0004 -0.19262E+0004  0.34674E-0008 -0.57446E-0009  0.77767E-0008
  0.90576E+0004 -0.19221E+0004  0.22683E-0008 -0.54384E-0009  0.62697E-0008
  0.91667E+0004 -0.19145E+0004 -0.66747E-0010 -0.48484E-0009  0.32762E-0008
  0.92758E+0004 -0.19068E+0004 -0.22691E-0008 -0.43425E-0009  0.38794E-0009
  0.93333E+0004 -0.19027E+0004 -0.32874E-0008 -0.41194E-0009 -0.97354E-0009
  0.90000E+0004 -0.18247E+0004 -0.15889E-0008 -0.69310E-0009  0.27293E-0008
  0.90576E+0004 -0.18203E+0004 -0.29206E-0008 -0.65208E-0009  0.10688E-0008
  0.91667E+0004 -0.18119E+0004 -0.53125E-0008 -0.57700E-0009 -0.19485E-0008
  0.92758E+0004 -0.18035E+0004 -0.73026E-0008 -0.51485E-0009 -0.45146E-0008
  0.93333E+0004 -0.17990E+0004 -0.81016E-0008 -0.48754E-0009 -0.55756E-0008
  0.93333E+0004 -0.23995E+0004  0.36491E-0008  0.56048E-0009  0.72364E-0008
  0.93909E+0004 -0.23982E+0004  0.30770E-0008  0.56752E-0009  0.65503E-0008
  0.95000E+0004 -0.23956E+0004  0.18306E-0008  0.56573E-0009  0.48524E-0008
  0.96091E+0004 -0.23931E+0004  0.44929E-0009  0.53729E-0009  0.27569E-0008
  0.96667E+0004 -0.23917E+0004 -0.30248E-0009  0.51084E-0009  0.15413E-0008
  0.93333E+0004 -0.22958E+0004  0.48407E-0008  0.35829E-0009  0.81611E-0008
  0.93909E+0004 -0.22942E+0004  0.40873E-0008  0.36199E-0009  0.71192E-0008
  0.95000E+0004 -0.22912E+0004  0.25455E-0008  0.35521E-0009  0.48439E-0008
  0.96091E+0004 -0.22882E+0004  0.95715E-0009  0.32399E-0009  0.23410E-0008
  0.96667E+0004 -0.22867E+0004  0.14290E-0009  0.29758E-0009  0.99871E-0009
  0.93333E+0004 -0.20993E+0004  0.36886E-0008 -0.82323E-0010  0.62067E-0008
  0.93909E+0004 -0.20972E+0004  0.27114E-0008 -0.74925E-0010  0.48038E-0008
  0.95000E+0004 -0.20934E+0004  0.97983E-0009 -0.72796E-0010  0.22357E-0008
  0.96091E+0004 -0.20896E+0004 -0.47022E-0009 -0.90354E-0010 -0.29488E-0010
  0.96667E+0004 -0.20876E+0004 -0.10736E-0008 -0.10657E-0009 -0.10263E-0008
  0.93333E+0004 -0.19027E+0004 -0.32874E-0008 -0.41194E-0009 -0.97354E-0009
  0.93909E+0004 -0.19003E+0004 -0.41021E-0008 -0.39350E-0009 -0.21149E-0008
  0.95000E+0004 -0.18956E+0004 -0.51853E-0008 -0.37042E-0009 -0.37228E-0008
  0.96091E+0004 -0.18909E+0004 -0.55866E-0008 -0.36429E-0009 -0.45041E-0008
  0.96667E+0004 -0.18884E+0004 -0.55001E-0008 -0.36609E-0009 -0.45457E-0008
  0.93333E+0004 -0.17990E+0004 -0.81016E-0008 -0.48754E-0009 -0.55756E-0008
  0.93909E+0004 -0.17963E+0004 -0.86249E-0008 -0.46601E-0009 -0.63353E-0008
  0.95000E+0004 -0.17912E+0004 -0.90100E-0008 -0.43669E-0009 -0.70606E-0008
  0.96091E+0004 -0.17861E+0004 -0.85755E-0008 -0.42338E-0009 -0.68240E-0008
  0.96667E+0004 -0.17834E+0004 -0.80181E-0008 -0.42062E-0009 -0.63089E-0008
  0.96667E+0004 -0.23917E+0004 -0.30248E-0009  0.51084E-0009  0.15413E-0008
  0.97242E+0004 -0.23929E+0004 -0.10640E-0008  0.48052E-0009  0.29691E-0009
  0.98333E+0004 -0.23952E+0004 -0.24422E-0008  0.40013E-0009 -0.20750E-0008
  0.99424E+0004 -0.23974E+0004 -0.36752E-0008  0.29171E-0009 -0.43518E-0008
  0.10000E+0005 -0.23986E+0004 -0.42442E-0008  0.22579E-0009 -0.54692E-0008
  0.96667E+0004 -0.22867E+0004  0.14290E-0009  0.29758E-0009  0.99871E-0009
  0.97242E+0004 -0.22881E+0004 -0.64346E-0009  0.26929E-0009 -0.30951E-0009
  0.98333E+0004 -0.22907E+0004 -0.19859E-0008  0.19750E-0009 -0.26472E-0008
  0.99424E+0004 -0.22934E+0004 -0.30871E-0008  0.10364E-0009 -0.47055E-0008
  0.10000E+0005 -0.22948E+0004 -0.35508E-0008  0.47893E-0010 -0.56368E-0008
  0.96667E+0004 -0.20876E+0004 -0.10736E-0008 -0.10657E-0009 -0.10263E-0008
  0.97242E+0004 -0.20893E+0004 -0.15083E-0008 -0.12159E-0009 -0.18316E-0008
  0.98333E+0004 -0.20927E+0004 -0.20169E-0008 -0.16147E-0009 -0.29442E-0008
  0.99424E+0004 -0.20961E+0004 -0.21215E-0008 -0.21295E-0009 -0.35091E-0008
  0.10000E+0005 -0.20979E+0004 -0.20157E-0008 -0.24211E-0009 -0.35768E-0008
  0.96667E+0004 -0.18884E+0004 -0.55001E-0008 -0.36609E-0009 -0.45457E-0008
  0.97242E+0004 -0.18906E+0004 -0.51175E-0008 -0.36761E-0009 -0.42840E-0008
  0.98333E+0004 -0.18947E+0004 -0.39789E-0008 -0.37703E-0009 -0.32560E-0008
  0.99424E+0004 -0.18989E+0004 -0.23881E-0008 -0.38934E-0009 -0.16352E-0008
  0.10000E+0005 -0.19011E+0004 -0.14022E-0008 -0.39463E-0009 -0.57770E-0009
  0.96667E+0004 -0.17834E+0004 -0.80181E-0008 -0.42062E-0009 -0.63089E-0008
  0.97242E+0004 -0.17858E+0004 -0.71674E-0008 -0.42050E-0009 -0.54943E-0008
  0.98333E+0004 -0.17903E+0004 -0.51565E-0008 -0.42141E-0009 -0.34570E-0008
  0.99424E+0004 -0.17948E+0004 -0.27458E-0008 -0.41956E-0009 -0.91088E-0009
  0.10000E+0005 -0.17972E+0004 -0.13631E-0008 -0.41645E-0009  0.58305E-0009
  0.10000E+0005 -0.23986E+0004 -0.42442E-0008  0.22579E-0009 -0.54692E-0008
  0.10058E+0005 -0.24022E+0004 -0.47644E-0008  0.15919E-0009 -0.65020E-0008
  0.10167E+0005 -0.24091E+0004 -0.55576E-0008  0.22474E-0010 -0.82102E-0008
  0.10276E+0005 -0.24160E+0004 -0.60872E-0008 -0.11834E-0009 -0.95557E-0008
  0.10333E+0005 -0.24196E+0004 -0.62514E-0008 -0.18997E-0009 -0.10095E-0007
  0.10000E+0005 -0.22948E+0004 -0.35508E-0008  0.47893E-0010 -0.56368E-0008
  0.10058E+0005 -0.22990E+0004 -0.39616E-0008 -0.67172E-0011 -0.64763E-0008
  0.10167E+0005 -0.23071E+0004 -0.45201E-0008 -0.11497E-0009 -0.77517E-0008
  0.10276E+0005 -0.23151E+0004 -0.47980E-0008 -0.22144E-0009 -0.86100E-0008
  0.10333E+0005 -0.23193E+0004 -0.48284E-0008 -0.27321E-0009 -0.88811E-0008
  0.10000E+0005 -0.20979E+0004 -0.20157E-0008 -0.24211E-0009 -0.35768E-0008
  0.10058E+0005 -0.21033E+0004 -0.18495E-0008 -0.26759E-0009 -0.35791E-0008
  0.10167E+0005 -0.21136E+0004 -0.13559E-0008 -0.31468E-0009 -0.32966E-0008
  0.10276E+0005 -0.21239E+0004 -0.67685E-0009 -0.35384E-0009 -0.26958E-0008
  0.10333E+0005 -0.21294E+0004 -0.25655E-0009 -0.36868E-0009 -0.22621E-0008
  0.10000E+0005 -0.19011E+0004 -0.14022E-0008 -0.39463E-0009 -0.57770E-0009
  0.10058E+0005 -0.19077E+0004 -0.36312E-0009 -0.39656E-0009  0.50616E-0009
  0.10167E+0005 -0.19202E+0004  0.16539E-0008 -0.39440E-0009  0.26749E-0008
  0.10276E+0005 -0.19328E+0004  0.36459E-0008 -0.37950E-0009  0.48891E-0008
  0.10333E+0005 -0.19394E+0004  0.46557E-0008 -0.36518E-0009  0.60378E-0008
  0.10000E+0005 -0.17972E+0004 -0.13631E-0008 -0.41645E-0009  0.58305E-0009
  0.10058E+0005 -0.18044E+0004  0.50351E-0010 -0.41097E-0009  0.20909E-0008
  0.10167E+0005 -0.18182E+0004  0.27076E-0008 -0.38939E-0009  0.49681E-0008
  0.10276E+0005 -0.18319E+0004  0.52388E-0008 -0.35051E-0009  0.77585E-0008
  0.10333E+0005 -0.18391E+0004  0.64850E-0008 -0.32223E-0009  0.91471E-0008
  0.10333E+0005 -0.24196E+0004 -0.62514E-0008 -0.18997E-0009 -0.10095E-0007
  0.10391E+0005 -0.24223E+0004 -0.63318E-0008 -0.25770E-0009 -0.10521E-0007
  0.10500E+0005 -0.24274E+0004 -0.62563E-0008 -0.36639E-0009 -0.10963E-0007
  0.10609E+0005 -0.24326E+0004 -0.58980E-0008 -0.43825E-0009 -0.10943E-0007
  0.10667E+0005 -0.24353E+0004 -0.55957E-0008 -0.45817E-0009 -0.10738E-0007
  0.10333E+0005 -0.23193E+0004 -0.48284E-0008 -0.27321E-0009 -0.88811E-0008
  0.10391E+0005 -0.23225E+0004 -0.47652E-0008 -0.31998E-0009 -0.90131E-0008
  0.10500E+0005 -0.23286E+0004 -0.44277E-0008 -0.38792E-0009 -0.89008E-0008
  0.10609E+0005 -0.23346E+0004 -0.38319E-0008 -0.41917E-0009 -0.83494E-0008
  0.10667E+0005 -0.23378E+0004 -0.34193E-0008 -0.41852E-0009 -0.78841E-0008
  0.10333E+0005 -0.21294E+0004 -0.25655E-0009 -0.36868E-0009 -0.22621E-0008
  0.10391E+0005 -0.21334E+0004  0.23621E-0009 -0.37794E-0009 -0.16987E-0008
  0.10500E+0005 -0.21412E+0004  0.12603E-0008 -0.37578E-0009 -0.44082E-0009
  0.10609E+0005 -0.21489E+0004  0.23592E-0008 -0.34237E-0009  0.10050E-0008
  0.10667E+0005 -0.21530E+0004  0.29539E-0008 -0.31125E-0009  0.18232E-0008
  0.10333E+0005 -0.19394E+0004  0.46557E-0008 -0.36518E-0009  0.60378E-0008
  0.10391E+0005 -0.19443E+0004  0.56657E-0008 -0.34444E-0009  0.72275E-0008
  0.10500E+0005 -0.19537E+0004  0.74436E-0008 -0.28833E-0009  0.93654E-0008
  0.10609E+0005 -0.19632E+0004  0.89931E-0008 -0.20864E-0009  0.11287E-0007
  0.10667E+0005 -0.19681E+0004  0.96966E-0008 -0.15749E-0009  0.12181E-0007
  0.10333E+0005 -0.18391E+0004  0.64850E-0008 -0.32223E-0009  0.91471E-0008
  0.10391E+0005 -0.18446E+0004  0.76879E-0008 -0.28720E-0009  0.10515E-0007
  0.10500E+0005 -0.18549E+0004  0.97197E-0008 -0.20604E-0009  0.12844E-0007
  0.10609E+0005 -0.18652E+0004  0.11377E-0007 -0.10591E-0009  0.14768E-0007
  0.10667E+0005 -0.18706E+0004  0.12076E-0007 -0.46655E-0010  0.15583E-0007
  0.10667E+0005 -0.24353E+0004 -0.55957E-0008 -0.45817E-0009 -0.10738E-0007
  0.10724E+0005 -0.24383E+0004 -0.52305E-0008 -0.46273E-0009 -0.10423E-0007
  0.10833E+0005 -0.24441E+0004 -0.43505E-0008 -0.42971E-0009 -0.94890E-0008
  0.10942E+0005 -0.24498E+0004 -0.32616E-0008 -0.33692E-0009 -0.81689E-0008
  0.11000E+0005 -0.24528E+0004 -0.26133E-0008 -0.26508E-0009 -0.73288E-0008
  0.10667E+0005 -0.23378E+0004 -0.34193E-0008 -0.41852E-0009 -0.78841E-0008
  0.10724E+0005 -0.23414E+0004 -0.29594E-0008 -0.40365E-0009 -0.73313E-0008
  0.10833E+0005 -0.23481E+0004 -0.19397E-0008 -0.33805E-0009 -0.60059E-0008
  0.10942E+0005 -0.23548E+0004 -0.76559E-0009 -0.22010E-0009 -0.43805E-0008
  0.11000E+0005 -0.23584E+0004 -0.97241E-0010 -0.13864E-0009 -0.34208E-0008
  0.10667E+0005 -0.21530E+0004  0.29539E-0008 -0.31125E-0009  0.18232E-0008
  0.10724E+0005 -0.21575E+0004  0.35338E-0008 -0.26969E-0009  0.26405E-0008
  0.10833E+0005 -0.21661E+0004  0.46144E-0008 -0.16464E-0009  0.42224E-0008
  0.10942E+0005 -0.21747E+0004  0.56441E-0008 -0.25015E-0010  0.58009E-0008
  0.11000E+0005 -0.21793E+0004  0.61532E-0008  0.60114E-0010  0.66078E-0008
  0.10667E+0005 -0.19681E+0004  0.96966E-0008 -0.15749E-0009  0.12181E-0007
  0.10724E+0005 -0.19737E+0004  0.10303E-0007 -0.10053E-0009  0.12969E-0007
  0.10833E+0005 -0.19842E+0004  0.11198E-0007  0.21762E-0010  0.14173E-0007
  0.10942E+0005 -0.19946E+0004  0.11759E-0007  0.15986E-0009  0.14993E-0007
  0.11000E+0005 -0.20002E+0004  0.11913E-0007  0.23649E-0009  0.15250E-0007
  0.10667E+0005 -0.18706E+0004  0.12076E-0007 -0.46655E-0010  0.15583E-0007
  0.10724E+0005 -0.18767E+0004  0.12645E-0007  0.15904E-0010  0.16252E-0007
  0.10833E+0005 -0.18882E+0004  0.13357E-0007  0.14217E-0009  0.17086E-0007
  0.10942E+0005 -0.18996E+0004  0.13602E-0007  0.27372E-0009  0.17365E-0007
  0.11000E+0005 -0.19057E+0004  0.13539E-0007  0.34256E-0009  0.17273E-0007
  0.11000E+0005 -0.24528E+0004 -0.26133E-0008 -0.26508E-0009 -0.73288E-0008
  0.11058E+0005 -0.24561E+0004 -0.19304E-0008 -0.17667E-0009 -0.64175E-0008
  0.11167E+0005 -0.24621E+0004 -0.54501E-0009  0.27500E-0010 -0.44945E-0008
  0.11276E+0005 -0.24682E+0004  0.91434E-0009  0.27216E-0009 -0.23936E-0008
  0.11333E+0005 -0.24714E+0004  0.16992E-0008  0.41146E-0009 -0.12379E-0008
  0.11000E+0005 -0.23584E+0004 -0.97241E-0010 -0.13864E-0009 -0.34208E-0008
  0.11058E+0005 -0.23621E+0004  0.58897E-0009 -0.43349E-0010 -0.24186E-0008
  0.11167E+0005 -0.23693E+0004  0.19339E-0008  0.16584E-0009 -0.40809E-0009
  0.11276E+0005 -0.23764E+0004  0.33002E-0008  0.40506E-0009  0.16782E-0008
  0.11333E+0005 -0.23802E+0004  0.40151E-0008  0.53735E-0009  0.27825E-0008
  0.11000E+0005 -0.21793E+0004  0.61532E-0008  0.60114E-0010  0.66078E-0008
  0.11058E+0005 -0.21841E+0004  0.66292E-0008  0.15334E-0009  0.73797E-0008
  0.11167E+0005 -0.21932E+0004  0.74399E-0008  0.34346E-0009  0.87332E-0008
  0.11276E+0005 -0.22023E+0004  0.81259E-0008  0.54482E-0009  0.99185E-0008
  0.11333E+0005 -0.22072E+0004  0.84293E-0008  0.65049E-0009  0.10454E-0007
  0.11000E+0005 -0.20002E+0004  0.11913E-0007  0.23649E-0009  0.15250E-0007
  0.11058E+0005 -0.20060E+0004  0.11973E-0007  0.31517E-0009  0.15395E-0007
  0.11167E+0005 -0.20172E+0004  0.11832E-0007  0.46356E-0009  0.15332E-0007
  0.11276E+0005 -0.20283E+0004  0.11396E-0007  0.60568E-0009  0.14871E-0007
  0.11333E+0005 -0.20341E+0004  0.11052E-0007  0.67437E-0009  0.14461E-0007
  0.11000E+0005 -0.19057E+0004  0.13539E-0007  0.34256E-0009  0.17273E-0007
  0.11058E+0005 -0.19121E+0004  0.13356E-0007  0.41005E-0009  0.17039E-0007
  0.11167E+0005 -0.19243E+0004  0.12682E-0007  0.52956E-0009  0.16168E-0007
  0.11276E+0005 -0.19365E+0004  0.11637E-0007  0.63332E-0009  0.14812E-0007
  0.11333E+0005 -0.19429E+0004  0.10948E-0007  0.67878E-0009  0.13907E-0007
  0.11333E+0005 -0.24714E+0004  0.16992E-0008  0.41146E-0009 -0.12379E-0008
  0.11391E+0005 -0.24743E+0004  0.24929E-0008  0.55585E-0009 -0.53504E-0010
  0.11500E+0005 -0.24797E+0004  0.39767E-0008  0.82882E-0009  0.21938E-0008
  0.11609E+0005 -0.24852E+0004  0.53977E-0008  0.10845E-0008  0.43770E-0008
  0.11667E+0005 -0.24881E+0004  0.61079E-0008  0.12058E-0008  0.54767E-0008
  0.11333E+0005 -0.23802E+0004  0.40151E-0008  0.53735E-0009  0.27825E-0008
  0.11391E+0005 -0.23835E+0004  0.47315E-0008  0.67209E-0009  0.38972E-0008
  0.11500E+0005 -0.23899E+0004  0.60360E-0008  0.92075E-0009  0.59332E-0008
  0.11609E+0005 -0.23963E+0004  0.72492E-0008  0.11461E-0008  0.78218E-0008
  0.11667E+0005 -0.23997E+0004  0.78399E-0008  0.12497E-0008  0.87331E-0008
  0.11333E+0005 -0.22072E+0004  0.84293E-0008  0.65049E-0009  0.10454E-0007
  0.11391E+0005 -0.22115E+0004  0.87095E-0008  0.75444E-0009  0.10953E-0007
  0.11500E+0005 -0.22196E+0004  0.91147E-0008  0.93614E-0009  0.11679E-0007
  0.11609E+0005 -0.22278E+0004  0.93704E-0008  0.10879E-0008  0.12128E-0007
  0.11667E+0005 -0.22321E+0004  0.94413E-0008  0.11519E-0008  0.12239E-0007
  0.11333E+0005 -0.20341E+0004  0.11052E-0007  0.67437E-0009  0.14461E-0007
  0.11391E+0005 -0.20394E+0004  0.10649E-0007  0.73794E-0009  0.13965E-0007
  0.11500E+0005 -0.20493E+0004  0.96973E-0008  0.83693E-0009  0.12725E-0007
  0.11609E+0005 -0.20593E+0004  0.85559E-0008  0.90287E-0009  0.11172E-0007
  0.11667E+0005 -0.20645E+0004  0.78872E-0008  0.92230E-0009  0.10234E-0007
  0.11333E+0005 -0.19429E+0004  0.10948E-0007  0.67878E-0009  0.13907E-0007
  0.11391E+0005 -0.19486E+0004  0.10180E-0007  0.71746E-0009  0.12892E-0007
  0.11500E+0005 -0.19595E+0004  0.85176E-0008  0.76640E-0009  0.10667E-0007
  0.11609E+0005 -0.19704E+0004  0.66601E-0008  0.78145E-0009  0.81572E-0008
  0.11667E+0005 -0.19761E+0004  0.56193E-0008  0.77456E-0009  0.67371E-0008
  0.11667E+0005 -0.24881E+0004  0.61079E-0008  0.12058E-0008  0.54767E-0008
  0.11724E+0005 -0.24903E+0004  0.67991E-0008  0.13135E-0008  0.65569E-0008
  0.11833E+0005 -0.24946E+0004  0.79917E-0008  0.14733E-0008  0.84288E-0008
  0.11942E+0005 -0.24988E+0004  0.90054E-0008  0.15634E-0008  0.10032E-0007
  0.12000E+0005 -0.25010E+0004  0.94556E-0008  0.15816E-0008  0.10748E-0007
  0.11667E+0005 -0.23997E+0004  0.78399E-0008  0.12497E-0008  0.87331E-0008
  0.11724E+0005 -0.24023E+0004  0.84077E-0008  0.13386E-0008  0.96097E-0008
  0.11833E+0005 -0.24073E+0004  0.93530E-0008  0.14633E-0008  0.11041E-0007
  0.11942E+0005 -0.24123E+0004  0.10114E-0007  0.15207E-0008  0.12156E-0007
  0.12000E+0005 -0.24149E+0004  0.10430E-0007  0.15237E-0008  0.12597E-0007
  0.11667E+0005 -0.22321E+0004  0.94413E-0008  0.11519E-0008  0.12239E-0007
  0.11724E+0005 -0.22355E+0004  0.94760E-0008  0.12007E-0008  0.12284E-0007
  0.11833E+0005 -0.22418E+0004  0.94066E-0008  0.12535E-0008  0.12102E-0007
  0.11942E+0005 -0.22482E+0004  0.91829E-0008  0.12486E-0008  0.11616E-0007
  0.12000E+0005 -0.22516E+0004  0.90010E-0008  0.12242E-0008  0.11233E-0007
  0.11667E+0005 -0.20645E+0004  0.78872E-0008  0.92230E-0009  0.10234E-0007
  0.11724E+0005 -0.20686E+0004  0.71651E-0008  0.92758E-0009  0.92063E-0008
  0.11833E+0005 -0.20764E+0004  0.56973E-0008  0.90478E-0009  0.70693E-0008
  0.11942E+0005 -0.20841E+0004  0.41638E-0008  0.83837E-0009  0.47881E-0008
  0.12000E+0005 -0.20882E+0004  0.33426E-0008  0.78827E-0009  0.35439E-0008
  0.11667E+0005 -0.19761E+0004  0.56193E-0008  0.77456E-0009  0.67371E-0008
  0.11724E+0005 -0.19806E+0004  0.45170E-0008  0.75497E-0009  0.52240E-0008
  0.11833E+0005 -0.19891E+0004  0.23647E-0008  0.68940E-0009  0.22513E-0008
  0.11942E+0005 -0.19976E+0004  0.21276E-0009  0.58920E-0009 -0.73423E-0009
  0.12000E+0005 -0.20021E+0004 -0.89959E-0009  0.52553E-0009 -0.22871E-0008
  0.12000E+0005 -0.25010E+0004  0.94556E-0008  0.15816E-0008  0.10748E-0007
  0.12058E+0005 -0.25038E+0004  0.98375E-0008  0.15769E-0008  0.11363E-0007
  0.12167E+0005 -0.25091E+0004  0.10377E-0007  0.15143E-0008  0.12248E-0007
  0.12276E+0005 -0.25144E+0004  0.10672E-0007  0.13828E-0008  0.12776E-0007
  0.12333E+0005 -0.25172E+0004  0.10725E-0007  0.12915E-0008  0.12905E-0007
  0.12000E+0005 -0.24149E+0004  0.10430E-0007  0.15237E-0008  0.12597E-0007
  0.12058E+0005 -0.24182E+0004  0.10687E-0007  0.15055E-0008  0.12944E-0007
  0.12167E+0005 -0.24244E+0004  0.11000E-0007  0.14229E-0008  0.13317E-0007
  0.12276E+0005 -0.24306E+0004  0.11086E-0007  0.12789E-0008  0.13346E-0007
  0.12333E+0005 -0.24339E+0004  0.11036E-0007  0.11845E-0008  0.13218E-0007
  0.12000E+0005 -0.22516E+0004  0.90010E-0008  0.12242E-0008  0.11233E-0007
  0.12058E+0005 -0.22558E+0004  0.88071E-0008  0.11841E-0008  0.10816E-0007
  0.12167E+0005 -0.22637E+0004  0.83469E-0008  0.10732E-0008  0.98457E-0008
  0.12276E+0005 -0.22716E+0004  0.77861E-0008  0.91867E-0009  0.86995E-0008
  0.12333E+0005 -0.22758E+0004  0.74488E-0008  0.82595E-0009  0.80273E-0008
  0.12000E+0005 -0.20882E+0004  0.33426E-0008  0.78827E-0009  0.35439E-0008
  0.12058E+0005 -0.20934E+0004  0.25805E-0008  0.72934E-0009  0.23725E-0008
  0.12167E+0005 -0.21030E+0004  0.11889E-0008  0.59793E-0009  0.18400E-0009
  0.12276E+0005 -0.21127E+0004 -0.90601E-0010  0.44370E-0009 -0.18824E-0008
  0.12333E+0005 -0.21178E+0004 -0.71474E-0009  0.35886E-0009 -0.29139E-0008
  0.12000E+0005 -0.20021E+0004 -0.89959E-0009  0.52553E-0009 -0.22871E-0008
  0.12058E+0005 -0.20077E+0004 -0.19144E-0008  0.45686E-0009 -0.37083E-0008
  0.12167E+0005 -0.20183E+0004 -0.36997E-0008  0.31581E-0009 -0.62407E-0008
  0.12276E+0005 -0.20289E+0004 -0.52524E-0008  0.16424E-0009 -0.84830E-0008
  0.12333E+0005 -0.20344E+0004 -0.59689E-0008  0.85606E-0010 -0.95395E-0008
  0.12333E+0005 -0.25172E+0004  0.10725E-0007  0.12915E-0008  0.12905E-0007
  0.12391E+0005 -0.25211E+0004  0.10701E-0007  0.11860E-0008  0.12931E-0007
  0.12500E+0005 -0.25285E+0004  0.10481E-0007  0.96247E-0009  0.12733E-0007
  0.12609E+0005 -0.25359E+0004  0.10062E-0007  0.71789E-0009  0.12271E-0007
  0.12667E+0005 -0.25398E+0004  0.97704E-0008  0.58853E-0009  0.11932E-0007
  0.12333E+0005 -0.24339E+0004  0.11036E-0007  0.11845E-0008  0.13218E-0007
  0.12391E+0005 -0.24384E+0004  0.10936E-0007  0.10786E-0008  0.13029E-0007
  0.12500E+0005 -0.24471E+0004  0.10585E-0007  0.85953E-0009  0.12456E-0007
  0.12609E+0005 -0.24557E+0004  0.10051E-0007  0.62481E-0009  0.11667E-0007
  0.12667E+0005 -0.24603E+0004  0.97022E-0008  0.50267E-0009  0.11174E-0007
  0.12333E+0005 -0.22758E+0004  0.74488E-0008  0.82595E-0009  0.80273E-0008
  0.12391E+0005 -0.22817E+0004  0.71586E-0008  0.72812E-0009  0.74288E-0008
  0.12500E+0005 -0.22927E+0004  0.65524E-0008  0.53553E-0009  0.62363E-0008
  0.12609E+0005 -0.23038E+0004  0.58796E-0008  0.33851E-0009  0.50202E-0008
  0.12667E+0005 -0.23097E+0004  0.54937E-0008  0.23972E-0009  0.43712E-0008
  0.12333E+0005 -0.21178E+0004 -0.71474E-0009  0.35886E-0009 -0.29139E-0008
  0.12391E+0005 -0.21249E+0004 -0.11713E-0008  0.27611E-0009 -0.37235E-0008
  0.12500E+0005 -0.21384E+0004 -0.19250E-0008  0.12330E-0009 -0.51050E-0008
  0.12609E+0005 -0.21519E+0004 -0.25539E-0008 -0.22313E-0010 -0.62719E-0008
  0.12667E+0005 -0.21590E+0004 -0.28529E-0008 -0.90942E-0010 -0.68134E-0008
  0.12333E+0005 -0.20344E+0004 -0.59689E-0008  0.85606E-0010 -0.95395E-0008
  0.12391E+0005 -0.20422E+0004 -0.64657E-0008  0.12483E-0010 -0.10319E-0007
  0.12500E+0005 -0.20570E+0004 -0.72069E-0008 -0.11583E-0009 -0.11546E-0007
  0.12609E+0005 -0.20718E+0004 -0.77210E-0008 -0.23065E-0009 -0.12456E-0007
  0.12667E+0005 -0.20796E+0004 -0.79248E-0008 -0.28193E-0009 -0.12829E-0007
  0.12667E+0005 -0.25398E+0004  0.97704E-0008  0.58853E-0009  0.11932E-0007
  0.12724E+0005 -0.25427E+0004  0.94504E-0008  0.45853E-0009  0.11551E-0007
  0.12833E+0005 -0.25481E+0004  0.87485E-0008  0.22874E-0009  0.10699E-0007
  0.12942E+0005 -0.25536E+0004  0.79616E-0008  0.27885E-0010  0.97441E-0008
  0.13000E+0005 -0.25565E+0004  0.75206E-0008 -0.61448E-0010  0.92077E-0008
  0.12667E+0005 -0.24603E+0004  0.97022E-0008  0.50267E-0009  0.11174E-0007
  0.12724E+0005 -0.24637E+0004  0.93047E-0008  0.37999E-0009  0.10623E-0007
  0.12833E+0005 -0.24701E+0004  0.84523E-0008  0.16705E-0009  0.94814E-0008
  0.12942E+0005 -0.24765E+0004  0.75050E-0008 -0.15068E-0010  0.82803E-0008
  0.13000E+0005 -0.24799E+0004  0.69732E-0008 -0.93969E-0010  0.76304E-0008
  0.12667E+0005 -0.23097E+0004  0.54937E-0008  0.23972E-0009  0.43712E-0008
  0.12724E+0005 -0.23140E+0004  0.50233E-0008  0.14058E-0009  0.36371E-0008
  0.12833E+0005 -0.23222E+0004  0.40706E-0008 -0.24406E-0010  0.22603E-0008
  0.12942E+0005 -0.23304E+0004  0.30464E-0008 -0.15694E-0009  0.94480E-0009
  0.13000E+0005 -0.23347E+0004  0.24749E-0008 -0.20988E-0009  0.27467E-0009
  0.12667E+0005 -0.21590E+0004 -0.28529E-0008 -0.90942E-0010 -0.68134E-0008
  0.12724E+0005 -0.21643E+0004 -0.32515E-0008 -0.15968E-0009 -0.74414E-0008
  0.12833E+0005 -0.21743E+0004 -0.39898E-0008 -0.26504E-0009 -0.85009E-0008
  0.12942E+0005 -0.21843E+0004 -0.47385E-0008 -0.33819E-0009 -0.93958E-0008
  0.13000E+0005 -0.21895E+0004 -0.51532E-0008 -0.36119E-0009 -0.98166E-0008
  0.12667E+0005 -0.20796E+0004 -0.79248E-0008 -0.28193E-0009 -0.12829E-0007
  0.12724E+0005 -0.20853E+0004 -0.82213E-0008 -0.33263E-0009 -0.13273E-0007
  0.12833E+0005 -0.20962E+0004 -0.87219E-0008 -0.40339E-0009 -0.13944E-0007
  0.12942E+0005 -0.21072E+0004 -0.91976E-0008 -0.44286E-0009 -0.14428E-0007
  0.13000E+0005 -0.21129E+0004 -0.94612E-0008 -0.44970E-0009 -0.14630E-0007
  0.13000E+0005 -0.25565E+0004  0.75206E-0008 -0.61448E-0010  0.92077E-0008
  0.13058E+0005 -0.25581E+0004  0.70705E-0008 -0.14073E-0009  0.86544E-0008
  0.13167E+0005 -0.25613E+0004  0.61791E-0008 -0.25408E-0009  0.75651E-0008
  0.13276E+0005 -0.25645E+0004  0.52528E-0008 -0.32214E-0009  0.64542E-0008
  0.13333E+0005 -0.25662E+0004  0.47496E-0008 -0.33915E-0009  0.58556E-0008
  0.13000E+0005 -0.24799E+0004  0.69732E-0008 -0.93969E-0010  0.76304E-0008
  0.13058E+0005 -0.24819E+0004  0.64042E-0008 -0.16318E-0009  0.69404E-0008
  0.13167E+0005 -0.24856E+0004  0.52754E-0008 -0.25672E-0009  0.56232E-0008
  0.13276E+0005 -0.24893E+0004  0.40986E-0008 -0.30493E-0009  0.43261E-0008
  0.13333E+0005 -0.24913E+0004  0.34599E-0008 -0.31149E-0009  0.36460E-0008
  0.13000E+0005 -0.23347E+0004  0.24749E-0008 -0.20988E-0009  0.27467E-0009
  0.13058E+0005 -0.23372E+0004  0.18067E-0008 -0.25427E-0009 -0.48192E-0009
  0.13167E+0005 -0.23420E+0004  0.48614E-0009 -0.30244E-0009 -0.18542E-0008
  0.13276E+0005 -0.23468E+0004 -0.88658E-0009 -0.30815E-0009 -0.31221E-0008
  0.13333E+0005 -0.23493E+0004 -0.16267E-0008 -0.29375E-0009 -0.37530E-0008
  0.13000E+0005 -0.21895E+0004 -0.51532E-0008 -0.36119E-0009 -0.98166E-0008
  0.13058E+0005 -0.21926E+0004 -0.57054E-0008 -0.37746E-0009 -0.10343E-0007
  0.13167E+0005 -0.21984E+0004 -0.67927E-0008 -0.37683E-0009 -0.11236E-0007
  0.13276E+0005 -0.22043E+0004 -0.79208E-0008 -0.34020E-0009 -0.11985E-0007
  0.13333E+0005 -0.22073E+0004 -0.85249E-0008 -0.30661E-0009 -0.12326E-0007
  0.13000E+0005 -0.21129E+0004 -0.94612E-0008 -0.44970E-0009 -0.14630E-0007
  0.13058E+0005 -0.21163E+0004 -0.98659E-0008 -0.45061E-0009 -0.14927E-0007
  0.13167E+0005 -0.21227E+0004 -0.10665E-0007 -0.42429E-0009 -0.15388E-0007
  0.13276E+0005 -0.21291E+0004 -0.11497E-0007 -0.36678E-0009 -0.15719E-0007
  0.13333E+0005 -0.21324E+0004 -0.11942E-0007 -0.32455E-0009 -0.15844E-0007
  0.13333E+0005 -0.25662E+0004  0.47496E-0008 -0.33915E-0009  0.58556E-0008
  0.13391E+0005 -0.25676E+0004  0.42377E-0008 -0.34538E-0009  0.52523E-0008
  0.13500E+0005 -0.25703E+0004  0.32430E-0008 -0.32607E-0009  0.40840E-0008
  0.13609E+0005 -0.25729E+0004  0.22346E-0008 -0.27246E-0009  0.29002E-0008
  0.13667E+0005 -0.25743E+0004  0.17019E-0008 -0.23127E-0009  0.22658E-0008
  0.13333E+0005 -0.24913E+0004  0.34599E-0008 -0.31149E-0009  0.36460E-0008
  0.13391E+0005 -0.24930E+0004  0.28076E-0008 -0.30738E-0009  0.29674E-0008
  0.13500E+0005 -0.24961E+0004  0.15532E-0008 -0.26869E-0009  0.16940E-0008
  0.13609E+0005 -0.24992E+0004  0.30757E-0009 -0.19608E-0009  0.46204E-0009
  0.13667E+0005 -0.25008E+0004 -0.33608E-0009 -0.14509E-0009 -0.17307E-0009
  0.13333E+0005 -0.23493E+0004 -0.16267E-0008 -0.29375E-0009 -0.37530E-0008
  0.13391E+0005 -0.23514E+0004 -0.23861E-0008 -0.26955E-0009 -0.43705E-0008
  0.13500E+0005 -0.23554E+0004 -0.38141E-0008 -0.19570E-0009 -0.54516E-0008
  0.13609E+0005 -0.23594E+0004 -0.51710E-0008 -0.91238E-0010 -0.63787E-0008
  0.13667E+0005 -0.23615E+0004 -0.58391E-0008 -0.24978E-0010 -0.68030E-0008
  0.13333E+0005 -0.22073E+0004 -0.85249E-0008 -0.30661E-0009 -0.12326E-0007
  0.13391E+0005 -0.22099E+0004 -0.91466E-0008 -0.26517E-0009 -0.12645E-0007
  0.13500E+0005 -0.22147E+0004 -0.10278E-0007 -0.16461E-0009 -0.13114E-0007
  0.13609E+0005 -0.22196E+0004 -0.11275E-0007 -0.40329E-0010 -0.13357E-0007
  0.13667E+0005 -0.22221E+0004 -0.11723E-0007  0.33651E-0010 -0.13386E-0007
  0.13333E+0005 -0.21324E+0004 -0.11942E-0007 -0.32455E-0009 -0.15844E-0007
  0.13391E+0005 -0.21352E+0004 -0.12400E-0007 -0.27591E-0009 -0.15943E-0007
  0.13500E+0005 -0.21405E+0004 -0.13206E-0007 -0.16595E-0009 -0.15994E-0007
  0.13609E+0005 -0.21458E+0004 -0.13855E-0007 -0.37373E-0010 -0.15813E-0007
  0.13667E+0005 -0.21486E+0004 -0.14108E-0007  0.36870E-0010 -0.15611E-0007
  0.13667E+0005 -0.25743E+0004  0.17019E-0008 -0.23127E-0009  0.22658E-0008
  0.13724E+0005 -0.25751E+0004  0.11646E-0008 -0.18146E-0009  0.16200E-0008
  0.13833E+0005 -0.25767E+0004  0.17593E-0009 -0.66496E-0010  0.39355E-0009
  0.13942E+0005 -0.25783E+0004 -0.72793E-0009  0.73589E-0010 -0.80062E-0009
  0.14000E+0005 -0.25791E+0004 -0.11566E-0008  0.15674E-0009 -0.14131E-0008
  0.13667E+0005 -0.25008E+0004 -0.33608E-0009 -0.14509E-0009 -0.17307E-0009
  0.13724E+0005 -0.25018E+0004 -0.97942E-0009 -0.85501E-0010 -0.81046E-0009
  0.13833E+0005 -0.25036E+0004 -0.21246E-0008  0.47144E-0010 -0.19636E-0008
  0.13942E+0005 -0.25054E+0004 -0.31152E-0008  0.20395E-0009 -0.30040E-0008
  0.14000E+0005 -0.25064E+0004 -0.35602E-0008  0.29520E-0009 -0.35049E-0008
  0.13667E+0005 -0.23615E+0004 -0.58391E-0008 -0.24978E-0010 -0.68030E-0008
  0.13724E+0005 -0.23627E+0004 -0.64922E-0008  0.49220E-0010 -0.72081E-0008
  0.13833E+0005 -0.23651E+0004 -0.75614E-0008  0.20654E-0009 -0.78075E-0008
  0.13942E+0005 -0.23674E+0004 -0.83434E-0008  0.38499E-0009 -0.81456E-0008
  0.14000E+0005 -0.23686E+0004 -0.86262E-0008  0.48596E-0009 -0.82210E-0008
  0.13667E+0005 -0.22221E+0004 -0.11723E-0007  0.33651E-0010 -0.13386E-0007
  0.13724E+0005 -0.22236E+0004 -0.12131E-0007  0.11363E-0009 -0.13365E-0007
  0.13833E+0005 -0.22265E+0004 -0.12662E-0007  0.27723E-0009 -0.13077E-0007
  0.13942E+0005 -0.22293E+0004 -0.12816E-0007  0.45695E-0009 -0.12430E-0007
  0.14000E+0005 -0.22308E+0004 -0.12739E-0007  0.55665E-0009 -0.11953E-0007
  0.13667E+0005 -0.21486E+0004 -0.14108E-0007  0.36870E-0010 -0.15611E-0007
  0.13724E+0005 -0.21503E+0004 -0.14307E-0007  0.11564E-0009 -0.15339E-0007
  0.13833E+0005 -0.21534E+0004 -0.14419E-0007  0.27398E-0009 -0.14559E-0007
  0.13942E+0005 -0.21565E+0004 -0.14142E-0007  0.44498E-0009 -0.13405E-0007
  0.14000E+0005 -0.21582E+0004 -0.13838E-0007  0.53896E-0009 -0.12657E-0007
  0.14000E+0005 -0.25791E+0004 -0.11566E-0008  0.15674E-0009 -0.14131E-0008
  0.14058E+0005 -0.25795E+0004 -0.15502E-0008  0.24809E-0009 -0.20099E-0008
  0.14167E+0005 -0.25804E+0004 -0.21576E-0008  0.43719E-0009 -0.30767E-0008
  0.14276E+0005 -0.25812E+0004 -0.25476E-0008  0.64823E-0009 -0.40322E-0008
  0.14333E+0005 -0.25817E+0004 -0.26611E-0008  0.76675E-0009 -0.44932E-0008
  0.14000E+0005 -0.25064E+0004 -0.35602E-0008  0.29520E-0009 -0.35049E-0008
  0.14058E+0005 -0.25069E+0004 -0.39513E-0008  0.39461E-0009 -0.39715E-0008
  0.14167E+0005 -0.25079E+0004 -0.44970E-0008  0.59725E-0009 -0.47402E-0008
  0.14276E+0005 -0.25089E+0004 -0.47544E-0008  0.82048E-0009 -0.53404E-0008
  0.14333E+0005 -0.25095E+0004 -0.47747E-0008  0.94449E-0009 -0.56000E-0008
  0.14000E+0005 -0.23686E+0004 -0.86262E-0008  0.48596E-0009 -0.82210E-0008
  0.14058E+0005 -0.23693E+0004 -0.88232E-0008  0.59466E-0009 -0.82295E-0008
  0.14167E+0005 -0.23706E+0004 -0.89152E-0008  0.81156E-0009 -0.80486E-0008
  0.14276E+0005 -0.23719E+0004 -0.86293E-0008  0.10467E-0008 -0.76227E-0008
  0.14333E+0005 -0.23725E+0004 -0.83403E-0008  0.11754E-0008 -0.73283E-0008
  0.14000E+0005 -0.22308E+0004 -0.12739E-0007  0.55665E-0009 -0.11953E-0007
  0.14058E+0005 -0.22317E+0004 -0.12556E-0007  0.66275E-0009 -0.11384E-0007
  0.14167E+0005 -0.22332E+0004 -0.11906E-0007  0.87167E-0009 -0.10076E-0007
  0.14276E+0005 -0.22348E+0004 -0.10885E-0007  0.10965E-0008 -0.85175E-0008
  0.14333E+0005 -0.22356E+0004 -0.10225E-0007  0.12189E-0008 -0.76381E-0008
  0.14000E+0005 -0.21582E+0004 -0.13838E-0007  0.53896E-0009 -0.12657E-0007
  0.14058E+0005 -0.21591E+0004 -0.13424E-0007  0.63822E-0009 -0.11807E-0007
  0.14167E+0005 -0.21608E+0004 -0.12361E-0007  0.83280E-0009 -0.99797E-0008
  0.14276E+0005 -0.21625E+0004 -0.10979E-0007  0.10421E-0008 -0.79331E-0008
  0.14333E+0005 -0.21634E+0004 -0.10157E-0007  0.11561E-0008 -0.68143E-0008
  0.14333E+0005 -0.25817E+0004 -0.26611E-0008  0.76675E-0009 -0.44932E-0008
  0.14391E+0005 -0.25829E+0004 -0.26847E-0008  0.88900E-0009 -0.49091E-0008
  0.14500E+0005 -0.25852E+0004 -0.25613E-0008  0.11299E-0008 -0.56329E-0008
  0.14609E+0005 -0.25875E+0004 -0.22366E-0008  0.13803E-0008 -0.62848E-0008
  0.14667E+0005 -0.25887E+0004 -0.19999E-0008  0.15135E-0008 -0.66137E-0008
  0.14333E+0005 -0.25095E+0004 -0.47747E-0008  0.94449E-0009 -0.56000E-0008
  0.14391E+0005 -0.25109E+0004 -0.46870E-0008  0.10725E-0008 -0.58060E-0008
  0.14500E+0005 -0.25136E+0004 -0.43298E-0008  0.13230E-0008 -0.61395E-0008
  0.14609E+0005 -0.25163E+0004 -0.37508E-0008  0.15831E-0008 -0.64267E-0008
  0.14667E+0005 -0.25177E+0004 -0.33786E-0008  0.17214E-0008 -0.65844E-0008
  0.14333E+0005 -0.23725E+0004 -0.83403E-0008  0.11754E-0008 -0.73283E-0008
  0.14391E+0005 -0.23743E+0004 -0.79341E-0008  0.13095E-0008 -0.69810E-0008
  0.14500E+0005 -0.23778E+0004 -0.69747E-0008  0.15700E-0008 -0.63051E-0008
  0.14609E+0005 -0.23813E+0004 -0.58133E-0008  0.18412E-0008 -0.56629E-0008
  0.14667E+0005 -0.23831E+0004 -0.51512E-0008  0.19854E-0008 -0.53796E-0008
  0.14333E+0005 -0.22356E+0004 -0.10225E-0007  0.12189E-0008 -0.76381E-0008
  0.14391E+0005 -0.22378E+0004 -0.94847E-0008  0.13492E-0008 -0.67400E-0008
  0.14500E+0005 -0.22420E+0004 -0.79580E-0008  0.16026E-0008 -0.50843E-0008
  0.14609E+0005 -0.22462E+0004 -0.63251E-0008  0.18699E-0008 -0.35670E-0008
  0.14667E+0005 -0.22485E+0004 -0.54546E-0008  0.20130E-0008 -0.28717E-0008
  0.14333E+0005 -0.21634E+0004 -0.10157E-0007  0.11561E-0008 -0.68143E-0008
  0.14391E+0005 -0.21658E+0004 -0.92915E-0008  0.12797E-0008 -0.57087E-0008
  0.14500E+0005 -0.21704E+0004 -0.75882E-0008  0.15212E-0008 -0.37000E-0008
  0.14609E+0005 -0.21750E+0004 -0.58543E-0008  0.17792E-0008 -0.18867E-0008
  0.14667E+0005 -0.21774E+0004 -0.49579E-0008  0.19184E-0008 -0.10575E-0008
  0.14667E+0005 -0.25887E+0004 -0.19999E-0008  0.15135E-0008 -0.66137E-0008
  0.14724E+0005 -0.25908E+0004 -0.17111E-0008  0.16430E-0008 -0.69364E-0008
  0.14833E+0005 -0.25947E+0004 -0.11063E-0008  0.18821E-0008 -0.75622E-0008
  0.14942E+0005 -0.25986E+0004 -0.48294E-0009  0.21032E-0008 -0.82320E-0008
  0.15000E+0005 -0.26007E+0004 -0.16863E-0009  0.22101E-0008 -0.86103E-0008
  0.14667E+0005 -0.25177E+0004 -0.33786E-0008  0.17214E-0008 -0.65844E-0008
  0.14724E+0005 -0.25201E+0004 -0.29539E-0008  0.18566E-0008 -0.67574E-0008
  0.14833E+0005 -0.25247E+0004 -0.21046E-0008  0.21073E-0008 -0.71674E-0008
  0.14942E+0005 -0.25293E+0004 -0.12567E-0008  0.23423E-0008 -0.77146E-0008
  0.15000E+0005 -0.25318E+0004 -0.83608E-0009  0.24576E-0008 -0.80729E-0008
  0.14667E+0005 -0.23831E+0004 -0.51512E-0008  0.19854E-0008 -0.53796E-0008
  0.14724E+0005 -0.23862E+0004 -0.44548E-0008  0.21294E-0008 -0.51601E-0008
  0.14833E+0005 -0.23921E+0004 -0.31375E-0008  0.23985E-0008 -0.49599E-0008
  0.14942E+0005 -0.23980E+0004 -0.18778E-0008  0.26576E-0008 -0.50762E-0008
  0.15000E+0005 -0.24011E+0004 -0.12661E-0008  0.27875E-0008 -0.52908E-0008
  0.14667E+0005 -0.22485E+0004 -0.54546E-0008  0.20130E-0008 -0.28717E-0008
  0.14724E+0005 -0.22522E+0004 -0.45882E-0008  0.21611E-0008 -0.22906E-0008
  0.14833E+0005 -0.22594E+0004 -0.30043E-0008  0.24416E-0008 -0.15062E-0008
  0.14942E+0005 -0.22666E+0004 -0.15271E-0008  0.27199E-0008 -0.11651E-0008
  0.15000E+0005 -0.22704E+0004 -0.81496E-0009  0.28626E-0008 -0.11938E-0008
  0.14667E+0005 -0.21774E+0004 -0.49579E-0008  0.19184E-0008 -0.10575E-0008
  0.14724E+0005 -0.21816E+0004 -0.40903E-0008  0.20663E-0008 -0.36625E-0009
  0.14833E+0005 -0.21894E+0004 -0.25281E-0008  0.23492E-0008  0.59851E-0009
  0.14942E+0005 -0.21973E+0004 -0.10836E-0008  0.26354E-0008  0.10904E-0008
  0.15000E+0005 -0.22014E+0004 -0.38622E-0009  0.27840E-0008  0.11311E-0008
  0.15000E+0005 -0.26007E+0004 -0.16863E-0009  0.22101E-0008 -0.86103E-0008
  0.15058E+0005 -0.26031E+0004  0.12250E-0009  0.23050E-0008 -0.90145E-0008
  0.15167E+0005 -0.26075E+0004  0.58400E-0009  0.24557E-0008 -0.98281E-0008
  0.15276E+0005 -0.26120E+0004  0.88047E-0009  0.25559E-0008 -0.10698E-0007
  0.15333E+0005 -0.26144E+0004  0.96361E-0009  0.25868E-0008 -0.11159E-0007
  0.15000E+0005 -0.25318E+0004 -0.83608E-0009  0.24576E-0008 -0.80729E-0008
  0.15058E+0005 -0.25345E+0004 -0.44684E-0009  0.25615E-0008 -0.84887E-0008
  0.15167E+0005 -0.25398E+0004  0.17107E-0009  0.27320E-0008 -0.94163E-0008
  0.15276E+0005 -0.25450E+0004  0.58518E-0009  0.28549E-0008 -0.10513E-0007
  0.15333E+0005 -0.25478E+0004  0.71226E-0009  0.28992E-0008 -0.11140E-0007
  0.15000E+0005 -0.24011E+0004 -0.12661E-0008  0.27875E-0008 -0.52908E-0008
  0.15058E+0005 -0.24046E+0004 -0.70133E-0009  0.29084E-0008 -0.56211E-0008
  0.15167E+0005 -0.24113E+0004  0.19783E-0009  0.31158E-0008 -0.65618E-0008
  0.15276E+0005 -0.24180E+0004  0.82985E-0009  0.32823E-0008 -0.78925E-0008
  0.15333E+0005 -0.24216E+0004  0.10405E-0008  0.33523E-0008 -0.87412E-0008
  0.15000E+0005 -0.22704E+0004 -0.81496E-0009  0.28626E-0008 -0.11938E-0008
  0.15058E+0005 -0.22747E+0004 -0.15376E-0009  0.30001E-0008 -0.13749E-0008
  0.15167E+0005 -0.22829E+0004  0.91847E-0009  0.32449E-0008 -0.21479E-0008
  0.15276E+0005 -0.22910E+0004  0.17207E-0008  0.34573E-0008 -0.34609E-0008
  0.15333E+0005 -0.22954E+0004  0.20143E-0008  0.35545E-0008 -0.43750E-0008
  0.15000E+0005 -0.22014E+0004 -0.38622E-0009  0.27840E-0008  0.11311E-0008
  0.15058E+0005 -0.22061E+0004  0.26687E-0009  0.29304E-0008  0.10142E-0008
  0.15167E+0005 -0.22151E+0004  0.13470E-0008  0.31956E-0008  0.34439E-0009
  0.15276E+0005 -0.22240E+0004  0.21958E-0008  0.34341E-0008 -0.89099E-0009
  0.15333E+0005 -0.22288E+0004  0.25271E-0008  0.35470E-0008 -0.17822E-0008
  0.15333E+0005 -0.26144E+0004  0.96361E-0009  0.25868E-0008 -0.11159E-0007
  0.15391E+0005 -0.26161E+0004  0.98073E-0009  0.26022E-0008 -0.11632E-0007
  0.15500E+0005 -0.26193E+0004  0.86955E-0009  0.25824E-0008 -0.12466E-0007
  0.15609E+0005 -0.26224E+0004  0.56715E-0009  0.24904E-0008 -0.13167E-0007
  0.15667E+0005 -0.26241E+0004  0.34684E-0009  0.24124E-0008 -0.13436E-0007
  0.15333E+0005 -0.25478E+0004  0.71226E-0009  0.28992E-0008 -0.11140E-0007
  0.15391E+0005 -0.25498E+0004  0.76506E-0009  0.29282E-0008 -0.11795E-0007
  0.15500E+0005 -0.25535E+0004  0.68710E-0009  0.29366E-0008 -0.13048E-0007
  0.15609E+0005 -0.25573E+0004  0.37707E-0009  0.28738E-0008 -0.14244E-0007
  0.15667E+0005 -0.25592E+0004  0.13776E-0009  0.28116E-0008 -0.14795E-0007
  0.15333E+0005 -0.24216E+0004  0.10405E-0008  0.33523E-0008 -0.87412E-0008
  0.15391E+0005 -0.24241E+0004  0.11658E-0008  0.34069E-0008 -0.96507E-0008
  0.15500E+0005 -0.24289E+0004  0.11590E-0008  0.34690E-0008 -0.11566E-0007
  0.15609E+0005 -0.24337E+0004  0.83612E-0009  0.34627E-0008 -0.13631E-0007
  0.15667E+0005 -0.24362E+0004  0.55383E-0009  0.34318E-0008 -0.14721E-0007
  0.15333E+0005 -0.22954E+0004  0.20143E-0008  0.35545E-0008 -0.43750E-0008
  0.15391E+0005 -0.22984E+0004  0.22246E-0008  0.36361E-0008 -0.53748E-0008
  0.15500E+0005 -0.23043E+0004  0.23480E-0008  0.37550E-0008 -0.76248E-0008
  0.15609E+0005 -0.23101E+0004  0.21039E-0008  0.38107E-0008 -0.10240E-0007
  0.15667E+0005 -0.23132E+0004  0.18309E-0008  0.38147E-0008 -0.11721E-0007
  0.15333E+0005 -0.22288E+0004  0.25271E-0008  0.35470E-0008 -0.17822E-0008
  0.15391E+0005 -0.22321E+0004  0.27846E-0008  0.36441E-0008 -0.27637E-0008
  0.15500E+0005 -0.22385E+0004  0.30092E-0008  0.37957E-0008 -0.50343E-0008
  0.15609E+0005 -0.22449E+0004  0.28700E-0008  0.38881E-0008 -0.77559E-0008
  0.15667E+0005 -0.22483E+0004  0.26439E-0008  0.39128E-0008 -0.93424E-0008
  0.15667E+0005 -0.26241E+0004  0.34684E-0009  0.24124E-0008 -0.13436E-0007
  0.15724E+0005 -0.26254E+0004  0.78307E-0010  0.23154E-0008 -0.13649E-0007
  0.15833E+0005 -0.26278E+0004 -0.50179E-0009  0.20732E-0008 -0.13754E-0007
  0.15942E+0005 -0.26302E+0004 -0.11548E-0008  0.17542E-0008 -0.13424E-0007
  0.16000E+0005 -0.26315E+0004 -0.15072E-0008  0.15549E-0008 -0.13037E-0007
  0.15667E+0005 -0.25592E+0004  0.13776E-0009  0.28116E-0008 -0.14795E-0007
  0.15724E+0005 -0.25607E+0004 -0.15706E-0009  0.27296E-0008 -0.15295E-0007
  0.15833E+0005 -0.25635E+0004 -0.80479E-0009  0.25156E-0008 -0.15947E-0007
  0.15942E+0005 -0.25663E+0004 -0.15397E-0008  0.22206E-0008 -0.16136E-0007
  0.16000E+0005 -0.25678E+0004 -0.19363E-0008  0.20324E-0008 -0.15995E-0007
  0.15667E+0005 -0.24362E+0004  0.55383E-0009  0.34318E-0008 -0.14721E-0007
  0.15724E+0005 -0.24381E+0004  0.19947E-0009  0.33794E-0008 -0.15784E-0007
  0.15833E+0005 -0.24417E+0004 -0.61871E-0009  0.32217E-0008 -0.17607E-0007
  0.15942E+0005 -0.24453E+0004 -0.15828E-0008  0.29777E-0008 -0.19037E-0007
  0.16000E+0005 -0.24472E+0004 -0.21160E-0008  0.28144E-0008 -0.19554E-0007
  0.15667E+0005 -0.23132E+0004  0.18309E-0008  0.38147E-0008 -0.11721E-0007
  0.15724E+0005 -0.23155E+0004  0.14698E-0008  0.37956E-0008 -0.13218E-0007
  0.15833E+0005 -0.23199E+0004  0.56259E-0009  0.37037E-0008 -0.16054E-0007
  0.15942E+0005 -0.23243E+0004 -0.58774E-0009  0.35233E-0008 -0.18713E-0007
  0.16000E+0005 -0.23266E+0004 -0.12587E-0008  0.33932E-0008 -0.19957E-0007
  0.15667E+0005 -0.22483E+0004  0.26439E-0008  0.39128E-0008 -0.93424E-0008
  0.15724E+0005 -0.22508E+0004  0.23241E-0008  0.39137E-0008 -0.10968E-0007
  0.15833E+0005 -0.22556E+0004  0.14576E-0008  0.38616E-0008 -0.14164E-0007
  0.15942E+0005 -0.22604E+0004  0.28905E-0009  0.37211E-0008 -0.17335E-0007
  0.16000E+0005 -0.22629E+0004 -0.42068E-0009  0.36120E-0008 -0.18915E-0007
  0.16000E+0005 -0.26315E+0004 -0.15072E-0008  0.15549E-0008 -0.13037E-0007
  0.16058E+0005 -0.26334E+0004 -0.18627E-0008  0.13305E-0008 -0.12478E-0007
  0.16167E+0005 -0.26371E+0004 -0.25190E-0008  0.84752E-0009 -0.10984E-0007
  0.16276E+0005 -0.26408E+0004 -0.31521E-0008  0.29589E-0009 -0.89897E-0008
  0.16333E+0005 -0.26428E+0004 -0.34688E-0008 -0.22544E-0010 -0.77554E-0008
  0.16000E+0005 -0.25678E+0004 -0.19363E-0008  0.20324E-0008 -0.15995E-0007
  0.16058E+0005 -0.25701E+0004 -0.23381E-0008  0.18161E-0008 -0.15661E-0007
  0.16167E+0005 -0.25744E+0004 -0.30733E-0008  0.13432E-0008 -0.14494E-0007
  0.16276E+0005 -0.25788E+0004 -0.37798E-0008  0.79162E-0009 -0.12685E-0007
  0.16333E+0005 -0.25811E+0004 -0.41343E-0008  0.46942E-0009 -0.11486E-0007
  0.16000E+0005 -0.24472E+0004 -0.21160E-0008  0.28144E-0008 -0.19554E-0007
  0.16058E+0005 -0.24501E+0004 -0.26694E-0008  0.26186E-0008 -0.19880E-0007
  0.16167E+0005 -0.24557E+0004 -0.36903E-0008  0.21771E-0008 -0.19860E-0007
  0.16276E+0005 -0.24612E+0004 -0.46710E-0008  0.16412E-0008 -0.19000E-0007
  0.16333E+0005 -0.24641E+0004 -0.51598E-0008  0.13214E-0008 -0.18194E-0007
  0.16000E+0005 -0.23266E+0004 -0.12587E-0008  0.33932E-0008 -0.19957E-0007
  0.16058E+0005 -0.23301E+0004 -0.19846E-0008  0.32281E-0008 -0.21076E-0007
  0.16167E+0005 -0.23369E+0004 -0.33828E-0008  0.28398E-0008 -0.22616E-0007
  0.16276E+0005 -0.23436E+0004 -0.47783E-0008  0.23447E-0008 -0.23298E-0007
  0.16333E+0005 -0.23472E+0004 -0.54875E-0008  0.20416E-0008 -0.23256E-0007
  0.16000E+0005 -0.22629E+0004 -0.42068E-0009  0.36120E-0008 -0.18915E-0007
  0.16058E+0005 -0.22668E+0004 -0.12109E-0008  0.34673E-0008 -0.20428E-0007
  0.16167E+0005 -0.22742E+0004 -0.27856E-0008  0.31160E-0008 -0.22817E-0007
  0.16276E+0005 -0.22816E+0004 -0.44126E-0008  0.26521E-0008 -0.24432E-0007
  0.16333E+0005 -0.22855E+0004 -0.52583E-0008  0.23634E-0008 -0.24894E-0007
  0.16333E+0005 -0.26428E+0004 -0.34688E-0008 -0.22544E-0010 -0.77554E-0008
  0.16391E+0005 -0.26451E+0004 -0.37702E-0008 -0.35803E-0009 -0.64058E-0008
  0.16500E+0005 -0.26494E+0004 -0.42960E-0008 -0.10372E-0008 -0.36487E-0008
  0.16609E+0005 -0.26538E+0004 -0.47321E-0008 -0.17560E-0008 -0.76472E-0009
  0.16667E+0005 -0.26561E+0004 -0.49088E-0008 -0.21471E-0008  0.75618E-0009
  0.16333E+0005 -0.25811E+0004 -0.41343E-0008  0.46942E-0009 -0.11486E-0007
  0.16391E+0005 -0.25838E+0004 -0.44788E-0008  0.12642E-0009 -0.10133E-0007
  0.16500E+0005 -0.25889E+0004 -0.51042E-0008 -0.57515E-0009 -0.72640E-0008
  0.16609E+0005 -0.25940E+0004 -0.56908E-0008 -0.13271E-0008 -0.41784E-0008
  0.16667E+0005 -0.25967E+0004 -0.59740E-0008 -0.17398E-0008 -0.25286E-0008
  0.16333E+0005 -0.24641E+0004 -0.51598E-0008  0.13214E-0008 -0.18194E-0007
  0.16391E+0005 -0.24676E+0004 -0.56400E-0008  0.97433E-0009 -0.17158E-0007
  0.16500E+0005 -0.24741E+0004 -0.65138E-0008  0.25172E-0009 -0.14640E-0007
  0.16609E+0005 -0.24807E+0004 -0.73788E-0008 -0.54092E-0009 -0.11615E-0007
  0.16667E+0005 -0.24841E+0004 -0.78317E-0008 -0.98251E-0009 -0.98887E-0008
  0.16333E+0005 -0.23472E+0004 -0.54875E-0008  0.20416E-0008 -0.23256E-0007
  0.16391E+0005 -0.23514E+0004 -0.61924E-0008  0.17057E-0008 -0.22940E-0007
  0.16500E+0005 -0.23594E+0004 -0.74646E-0008  0.99206E-0009 -0.21563E-0007
  0.16609E+0005 -0.23674E+0004 -0.86999E-0008  0.18851E-0009 -0.19333E-0007
  0.16667E+0005 -0.23716E+0004 -0.93375E-0008 -0.26658E-0009 -0.17865E-0007
  0.16333E+0005 -0.22855E+0004 -0.52583E-0008  0.23634E-0008 -0.24894E-0007
  0.16391E+0005 -0.22901E+0004 -0.61088E-0008  0.20391E-0008 -0.25083E-0007
  0.16500E+0005 -0.22988E+0004 -0.76535E-0008  0.13417E-0008 -0.24590E-0007
  0.16609E+0005 -0.23076E+0004 -0.91438E-0008  0.54399E-0009 -0.23092E-0007
  0.16667E+0005 -0.23122E+0004 -0.99033E-0008  0.87902E-0010 -0.21920E-0007
  0.16667E+0005 -0.26561E+0004 -0.49088E-0008 -0.21471E-0008  0.75618E-0009
  0.16724E+0005 -0.26582E+0004 -0.50292E-0008 -0.25377E-0008  0.22563E-0008
  0.16833E+0005 -0.26623E+0004 -0.50651E-0008 -0.32732E-0008  0.49797E-0008
  0.16942E+0005 -0.26664E+0004 -0.47353E-0008 -0.39668E-0008  0.75206E-0008
  0.17000E+0005 -0.26685E+0004 -0.43791E-0008 -0.43029E-0008  0.87688E-0008
  0.16667E+0005 -0.25967E+0004 -0.59740E-0008 -0.17398E-0008 -0.25286E-0008
  0.16724E+0005 -0.25992E+0004 -0.62256E-0008 -0.21538E-0008 -0.90192E-0009
  0.16833E+0005 -0.26040E+0004 -0.65753E-0008 -0.29403E-0008  0.20482E-0008
  0.16942E+0005 -0.26088E+0004 -0.66389E-0008 -0.36907E-0008  0.47621E-0008
  0.17000E+0005 -0.26113E+0004 -0.65126E-0008 -0.40589E-0008  0.60745E-0008
  0.16667E+0005 -0.24841E+0004 -0.78317E-0008 -0.98251E-0009 -0.98887E-0008
  0.16724E+0005 -0.24874E+0004 -0.82840E-0008 -0.14302E-0008 -0.81430E-0008
  0.16833E+0005 -0.24935E+0004 -0.91018E-0008 -0.22938E-0008 -0.48503E-0008
  0.16942E+0005 -0.24996E+0004 -0.97718E-0008 -0.31373E-0008 -0.17334E-0008
  0.17000E+0005 -0.25028E+0004 -0.10017E-0007 -0.35609E-0008 -0.20690E-0009
  0.16667E+0005 -0.23716E+0004 -0.93375E-0008 -0.26658E-0009 -0.17865E-0007
  0.16724E+0005 -0.23755E+0004 -0.99809E-0008 -0.73360E-0009 -0.16284E-0007
  0.16833E+0005 -0.23829E+0004 -0.11179E-0007 -0.16498E-0008 -0.13017E-0007
  0.16942E+0005 -0.23904E+0004 -0.12302E-0007 -0.25671E-0008 -0.96289E-0008
  0.17000E+0005 -0.23943E+0004 -0.12824E-0007 -0.30381E-0008 -0.78648E-0008
  0.16667E+0005 -0.23122E+0004 -0.99033E-0008  0.87902E-0010 -0.21920E-0007
  0.16724E+0005 -0.23165E+0004 -0.10664E-0007 -0.38353E-0009 -0.20577E-0007
  0.16833E+0005 -0.23246E+0004 -0.12067E-0007 -0.13171E-0008 -0.17560E-0007
  0.16942E+0005 -0.23328E+0004 -0.13398E-0007 -0.22643E-0008 -0.14184E-0007
  0.17000E+0005 -0.23371E+0004 -0.14036E-0007 -0.27562E-0008 -0.12335E-0007
  0.17000E+0005 -0.26685E+0004 -0.43791E-0008 -0.43029E-0008  0.87688E-0008
  0.17058E+0005 -0.26703E+0004 -0.38840E-0008 -0.46056E-0008  0.99550E-0008
  0.17167E+0005 -0.26736E+0004 -0.25164E-0008 -0.50699E-0008  0.12036E-0007
  0.17276E+0005 -0.26769E+0004 -0.55749E-0009 -0.53425E-0008  0.13931E-0007
  0.17333E+0005 -0.26787E+0004  0.69288E-0009 -0.53918E-0008  0.14842E-0007
  0.17000E+0005 -0.26113E+0004 -0.65126E-0008 -0.40589E-0008  0.60745E-0008
  0.17058E+0005 -0.26134E+0004 -0.62543E-0008 -0.43938E-0008  0.73010E-0008
  0.17167E+0005 -0.26173E+0004 -0.53233E-0008 -0.49222E-0008  0.94228E-0008
  0.17276E+0005 -0.26212E+0004 -0.37223E-0008 -0.52607E-0008  0.11351E-0007
  0.17333E+0005 -0.26232E+0004 -0.26051E-0008 -0.53456E-0008  0.12296E-0007
  0.17000E+0005 -0.25028E+0004 -0.10017E-0007 -0.35609E-0008 -0.20690E-0009
  0.17058E+0005 -0.25054E+0004 -0.10159E-0007 -0.39534E-0008  0.12071E-0008
  0.17167E+0005 -0.25104E+0004 -0.10026E-0007 -0.46013E-0008  0.36463E-0008
  0.17276E+0005 -0.25154E+0004 -0.91893E-0008 -0.50699E-0008  0.58533E-0008
  0.17333E+0005 -0.25180E+0004 -0.84205E-0008 -0.52274E-0008  0.69430E-0008
  0.17000E+0005 -0.23943E+0004 -0.12824E-0007 -0.30381E-0008 -0.78648E-0008
  0.17058E+0005 -0.23975E+0004 -0.13274E-0007 -0.34824E-0008 -0.61919E-0008
  0.17167E+0005 -0.24036E+0004 -0.13801E-0007 -0.42444E-0008 -0.31895E-0008
  0.17276E+0005 -0.24097E+0004 -0.13689E-0007 -0.48446E-0008 -0.39780E-0009
  0.17333E+0005 -0.24129E+0004 -0.13304E-0007 -0.50784E-0008  0.99143E-0009
  0.17000E+0005 -0.23371E+0004 -0.14036E-0007 -0.27562E-0008 -0.12335E-0007
  0.17058E+0005 -0.23406E+0004 -0.14616E-0007 -0.32246E-0008 -0.10542E-0007
  0.17167E+0005 -0.23472E+0004 -0.15422E-0007 -0.40422E-0008 -0.72077E-0008
  0.17276E+0005 -0.23539E+0004 -0.15640E-0007 -0.47099E-0008 -0.40124E-0008
  0.17333E+0005 -0.23574E+0004 -0.15444E-0007 -0.49838E-0008 -0.24019E-0008
  0.17333E+0005 -0.26787E+0004  0.69288E-0009 -0.53918E-0008  0.14842E-0007
  0.17391E+0005 -0.26800E+0004  0.20454E-0008 -0.53661E-0008  0.15673E-0007
  0.17500E+0005 -0.26824E+0004  0.48522E-0008 -0.50937E-0008  0.17016E-0007
  0.17609E+0005 -0.26849E+0004  0.77699E-0008 -0.45073E-0008  0.17966E-0007
  0.17667E+0005 -0.26862E+0004  0.92562E-0008 -0.40683E-0008  0.18260E-0007
  0.17333E+0005 -0.26232E+0004 -0.26051E-0008 -0.53456E-0008  0.12296E-0007
  0.17391E+0005 -0.26247E+0004 -0.13371E-0008 -0.53555E-0008  0.13180E-0007
  0.17500E+0005 -0.26276E+0004  0.14725E-0008 -0.51518E-0008  0.14715E-0007
  0.17609E+0005 -0.26305E+0004  0.46303E-0008 -0.46340E-0008  0.16011E-0007
  0.17667E+0005 -0.26320E+0004  0.63364E-0008 -0.42310E-0008  0.16553E-0007
  0.17333E+0005 -0.25180E+0004 -0.84205E-0008 -0.52274E-0008  0.69430E-0008
  0.17391E+0005 -0.25200E+0004 -0.74406E-0008 -0.53112E-0008  0.79782E-0008
  0.17500E+0005 -0.25237E+0004 -0.49517E-0008 -0.52528E-0008  0.98767E-0008
  0.17609E+0005 -0.25274E+0004 -0.17404E-0008 -0.48827E-0008  0.11705E-0007
  0.17667E+0005 -0.25293E+0004  0.15911E-0009 -0.45571E-0008  0.12611E-0007
  0.17333E+0005 -0.24129E+0004 -0.13304E-0007 -0.50784E-0008  0.99143E-0009
  0.17391E+0005 -0.24152E+0004 -0.12688E-0007 -0.52409E-0008  0.23079E-0008
  0.17500E+0005 -0.24197E+0004 -0.10785E-0007 -0.53409E-0008  0.47211E-0008
  0.17609E+0005 -0.24242E+0004 -0.79275E-0008 -0.51346E-0008  0.70739E-0008
  0.17667E+0005 -0.24266E+0004 -0.60907E-0008 -0.48957E-0008  0.82725E-0008
  0.17333E+0005 -0.23574E+0004 -0.15444E-0007 -0.49838E-0008 -0.24019E-0008
  0.17391E+0005 -0.23600E+0004 -0.15019E-0007 -0.51887E-0008 -0.87424E-0009
  0.17500E+0005 -0.23649E+0004 -0.13469E-0007 -0.53754E-0008  0.19145E-0008
  0.17609E+0005 -0.23698E+0004 -0.10901E-0007 -0.52606E-0008  0.46025E-0008
  0.17667E+0005 -0.23724E+0004 -0.91733E-0008 -0.50707E-0008  0.59615E-0008
  0.17667E+0005 -0.26862E+0004  0.92562E-0008 -0.40683E-0008  0.18260E-0007
  0.17724E+0005 -0.26872E+0004  0.10633E-0007 -0.35426E-0008  0.18374E-0007
  0.17833E+0005 -0.26890E+0004  0.12865E-0007 -0.23204E-0008  0.18075E-0007
  0.17942E+0005 -0.26908E+0004  0.14435E-0007 -0.84113E-0009  0.17046E-0007
  0.18000E+0005 -0.26918E+0004  0.14962E-0007  0.21824E-0010  0.16214E-0007
  0.17667E+0005 -0.26320E+0004  0.63364E-0008 -0.42310E-0008  0.16553E-0007
  0.17724E+0005 -0.26331E+0004  0.79862E-0008 -0.37406E-0008  0.16954E-0007
  0.17833E+0005 -0.26353E+0004  0.10859E-0007 -0.25825E-0008  0.17295E-0007
  0.17942E+0005 -0.26374E+0004  0.13166E-0007 -0.11607E-0008  0.16977E-0007
  0.18000E+0005 -0.26386E+0004  0.14090E-0007 -0.32446E-0009  0.16525E-0007
  0.17667E+0005 -0.25293E+0004  0.15911E-0009 -0.45571E-0008  0.12611E-0007
  0.17724E+0005 -0.25307E+0004  0.21082E-0008 -0.41426E-0008  0.13433E-0007
  0.17833E+0005 -0.25335E+0004  0.58258E-0008 -0.31215E-0008  0.14729E-0007
  0.17942E+0005 -0.25362E+0004  0.92574E-0008 -0.18204E-0008  0.15529E-0007
  0.18000E+0005 -0.25377E+0004  0.10842E-0007 -0.10395E-0008  0.15705E-0007
  0.17667E+0005 -0.24266E+0004 -0.60907E-0008 -0.48957E-0008  0.82725E-0008
  0.17724E+0005 -0.24283E+0004 -0.41097E-0008 -0.45663E-0008  0.94078E-0008
  0.17833E+0005 -0.24317E+0004 -0.60525E-0010 -0.36987E-0008  0.11370E-0007
  0.17942E+0005 -0.24350E+0004  0.40400E-0008 -0.25326E-0008  0.12953E-0007
  0.18000E+0005 -0.24368E+0004  0.60892E-0008 -0.18133E-0008  0.13584E-0007
  0.17667E+0005 -0.23724E+0004 -0.91733E-0008 -0.50707E-0008  0.59615E-0008
  0.17724E+0005 -0.23743E+0004 -0.72619E-0008 -0.47897E-0008  0.72508E-0008
  0.17833E+0005 -0.23780E+0004 -0.32221E-0008 -0.40102E-0008  0.94978E-0008
  0.17942E+0005 -0.23816E+0004  0.10426E-0008 -0.29225E-0008  0.11381E-0007
  0.18000E+0005 -0.23836E+0004  0.32444E-0008 -0.22391E-0008  0.12184E-0007
  0.18000E+0005 -0.26918E+0004  0.14962E-0007  0.21824E-0010  0.16214E-0007
  0.18058E+0005 -0.26928E+0004  0.15278E-0007  0.92740E-0009  0.15196E-0007
  0.18167E+0005 -0.26948E+0004  0.15349E-0007  0.27155E-0008  0.12857E-0007
  0.18276E+0005 -0.26967E+0004  0.14863E-0007  0.45160E-0008  0.10172E-0007
  0.18333E+0005 -0.26977E+0004  0.14453E-0007  0.54377E-0008  0.87039E-0008
  0.18000E+0005 -0.26386E+0004  0.14090E-0007 -0.32446E-0009  0.16525E-0007
  0.18058E+0005 -0.26398E+0004  0.14793E-0007  0.55792E-0009  0.15876E-0007
  0.18167E+0005 -0.26421E+0004  0.15530E-0007  0.23116E-0008  0.14171E-0007
  0.18276E+0005 -0.26443E+0004  0.15586E-0007  0.40924E-0008  0.12000E-0007
  0.18333E+0005 -0.26456E+0004  0.15405E-0007  0.50096E-0008  0.10748E-0007
  0.18000E+0005 -0.25377E+0004  0.10842E-0007 -0.10395E-0008  0.15705E-0007
  0.18058E+0005 -0.25392E+0004  0.12227E-0007 -0.20434E-0009  0.15690E-0007
  0.18167E+0005 -0.25421E+0004  0.14236E-0007  0.14815E-0008  0.15159E-0007
  0.18276E+0005 -0.25451E+0004  0.15444E-0007  0.32266E-0008  0.14050E-0007
  0.18333E+0005 -0.25466E+0004  0.15799E-0007  0.41381E-0008  0.13297E-0007
  0.18000E+0005 -0.24368E+0004  0.60892E-0008 -0.18133E-0008  0.13584E-0007
  0.18058E+0005 -0.24387E+0004  0.79989E-0008 -0.10304E-0008  0.14052E-0007
  0.18167E+0005 -0.24422E+0004  0.11101E-0007  0.58153E-0009  0.14483E-0007
  0.18276E+0005 -0.24458E+0004  0.13434E-0007  0.22903E-0008  0.14359E-0007
  0.18333E+0005 -0.24477E+0004  0.14365E-0007  0.31976E-0008  0.14121E-0007
  0.18000E+0005 -0.23836E+0004  0.32444E-0008 -0.22391E-0008  0.12184E-0007
  0.18058E+0005 -0.23856E+0004  0.53476E-0008 -0.14869E-0008  0.12836E-0007
  0.18167E+0005 -0.23895E+0004  0.89010E-0008  0.81285E-0010  0.13651E-0007
  0.18276E+0005 -0.23934E+0004  0.11751E-0007  0.17682E-0008  0.13954E-0007
  0.18333E+0005 -0.23955E+0004  0.12966E-0007  0.26729E-0008  0.13955E-0007
  0.18333E+0005 -0.26977E+0004  0.14453E-0007  0.54377E-0008  0.87039E-0008
  0.18391E+0005 -0.26990E+0004  0.13967E-0007  0.63190E-0008  0.72373E-0008
  0.18500E+0005 -0.27013E+0004  0.12931E-0007  0.78281E-0008  0.45816E-0008
  0.18609E+0005 -0.27036E+0004  0.11799E-0007  0.90330E-0008  0.21803E-0008
  0.18667E+0005 -0.27049E+0004  0.11155E-0007  0.95153E-0008  0.10189E-0008
  0.18333E+0005 -0.26456E+0004  0.15405E-0007  0.50096E-0008  0.10748E-0007
  0.18391E+0005 -0.26470E+0004  0.15112E-0007  0.58912E-0008  0.94592E-0008
  0.18500E+0005 -0.26497E+0004  0.14354E-0007  0.74120E-0008  0.70455E-0008
  0.18609E+0005 -0.26525E+0004  0.13417E-0007  0.86431E-0008  0.47783E-0008
  0.18667E+0005 -0.26539E+0004  0.12852E-0007  0.91452E-0008  0.36489E-0008
  0.18333E+0005 -0.25466E+0004  0.15799E-0007  0.41381E-0008  0.13297E-0007
  0.18391E+0005 -0.25485E+0004  0.15994E-0007  0.50240E-0008  0.12461E-0007
  0.18500E+0005 -0.25520E+0004  0.16019E-0007  0.65771E-0008  0.10772E-0007
  0.18609E+0005 -0.25555E+0004  0.15716E-0007  0.78703E-0008  0.90588E-0008
  0.18667E+0005 -0.25573E+0004  0.15440E-0007  0.84168E-0008  0.81526E-0008
  0.18333E+0005 -0.24477E+0004  0.14365E-0007  0.31976E-0008  0.14121E-0007
  0.18391E+0005 -0.24499E+0004  0.15118E-0007  0.40912E-0008  0.13793E-0007
  0.18500E+0005 -0.24542E+0004  0.16124E-0007  0.56863E-0008  0.13021E-0007
  0.18609E+0005 -0.24585E+0004  0.16706E-0007  0.70549E-0008  0.12143E-0007
  0.18667E+0005 -0.24607E+0004  0.16866E-0007  0.76534E-0008  0.11636E-0007
  0.18333E+0005 -0.23955E+0004  0.12966E-0007  0.26729E-0008  0.13955E-0007
  0.18391E+0005 -0.23980E+0004  0.14005E-0007  0.35710E-0008  0.13875E-0007
  0.18500E+0005 -0.24026E+0004  0.15543E-0007  0.51907E-0008  0.13590E-0007
  0.18609E+0005 -0.24073E+0004  0.16637E-0007  0.66038E-0008  0.13202E-0007
  0.18667E+0005 -0.24097E+0004  0.17061E-0007  0.72327E-0008  0.12949E-0007
  0.18667E+0005 -0.27049E+0004  0.11155E-0007  0.95153E-0008  0.10189E-0008
  0.18724E+0005 -0.27061E+0004  0.10456E-0007  0.98693E-0008 -0.80313E-0010
  0.18833E+0005 -0.27085E+0004  0.89039E-0008  0.10164E-0007 -0.20591E-0008
  0.18942E+0005 -0.27109E+0004  0.69301E-0008  0.99127E-0008 -0.39830E-0008
  0.19000E+0005 -0.27122E+0004  0.56915E-0008  0.95554E-0008 -0.49949E-0008
  0.18667E+0005 -0.26539E+0004  0.12852E-0007  0.91452E-0008  0.36489E-0008
  0.18724E+0005 -0.26554E+0004  0.12219E-0007  0.95227E-0008  0.25549E-0008
  0.18833E+0005 -0.26582E+0004  0.10755E-0007  0.98739E-0008  0.50023E-0009
  0.18942E+0005 -0.26610E+0004  0.87974E-0008  0.96951E-0008 -0.16399E-0008
  0.19000E+0005 -0.26625E+0004  0.75249E-0008  0.93829E-0008 -0.28366E-0008
  0.18667E+0005 -0.25573E+0004  0.15440E-0007  0.84168E-0008  0.81526E-0008
  0.18724E+0005 -0.25592E+0004  0.15071E-0007  0.88456E-0008  0.72308E-0008
  0.18833E+0005 -0.25628E+0004  0.14029E-0007  0.93151E-0008  0.53355E-0008
  0.18942E+0005 -0.25663E+0004  0.12357E-0007  0.92799E-0008  0.30770E-0008
  0.19000E+0005 -0.25682E+0004  0.11153E-0007  0.90537E-0008  0.16773E-0008
  0.18667E+0005 -0.24607E+0004  0.16866E-0007  0.76534E-0008  0.11636E-0007
  0.18724E+0005 -0.24630E+0004  0.16914E-0007  0.81413E-0008  0.11075E-0007
  0.18833E+0005 -0.24674E+0004  0.16608E-0007  0.87425E-0008  0.97255E-0008
  0.18942E+0005 -0.24717E+0004  0.15560E-0007  0.88589E-0008  0.77580E-0008
  0.19000E+0005 -0.24740E+0004  0.14614E-0007  0.87200E-0008  0.63748E-0008
  0.18667E+0005 -0.24097E+0004  0.17061E-0007  0.72327E-0008  0.12949E-0007
  0.18724E+0005 -0.24123E+0004  0.17371E-0007  0.77552E-0008  0.12632E-0007
  0.18833E+0005 -0.24170E+0004  0.17551E-0007  0.84314E-0008  0.11700E-0007
  0.18942E+0005 -0.24218E+0004  0.16959E-0007  0.86322E-0008  0.10044E-0007
  0.19000E+0005 -0.24243E+0004  0.16224E-0007  0.85406E-0008  0.87618E-0008
  0.19000E+0005 -0.27122E+0004  0.56915E-0008  0.95554E-0008 -0.49949E-0008
  0.19058E+0005 -0.27130E+0004  0.43338E-0008  0.90425E-0008 -0.59820E-0008
  0.19167E+0005 -0.27147E+0004  0.14803E-0008  0.76854E-0008 -0.77597E-0008
  0.19276E+0005 -0.27164E+0004 -0.14939E-0008  0.59161E-0008 -0.92161E-0008
  0.19333E+0005 -0.27172E+0004 -0.29768E-0008  0.48679E-0008 -0.97530E-0008
  0.19000E+0005 -0.26625E+0004  0.75249E-0008  0.93829E-0008 -0.28366E-0008
  0.19058E+0005 -0.26635E+0004  0.61005E-0008  0.89193E-0008 -0.40564E-0008
  0.19167E+0005 -0.26654E+0004  0.30047E-0008  0.76676E-0008 -0.64256E-0008
  0.19276E+0005 -0.26674E+0004 -0.36215E-0009  0.60144E-0008 -0.86355E-0008
  0.19333E+0005 -0.26684E+0004 -0.21014E-0008  0.50284E-0008 -0.96067E-0008
  0.19000E+0005 -0.25682E+0004  0.11153E-0007  0.90537E-0008  0.16773E-0008
  0.19058E+0005 -0.25696E+0004  0.97306E-0008  0.86814E-0008  0.15653E-0009
  0.19167E+0005 -0.25721E+0004  0.64040E-0008  0.76176E-0008 -0.30935E-0008
  0.19276E+0005 -0.25746E+0004  0.24735E-0008  0.61624E-0008 -0.65463E-0008
  0.19333E+0005 -0.25759E+0004  0.31313E-0009  0.52798E-0008 -0.82758E-0008
  0.19000E+0005 -0.24740E+0004  0.14614E-0007  0.87200E-0008  0.63748E-0008
  0.19058E+0005 -0.24756E+0004  0.13385E-0007  0.84375E-0008  0.47681E-0008
  0.19167E+0005 -0.24787E+0004  0.10184E-0007  0.75512E-0008  0.10245E-0008
  0.19276E+0005 -0.24817E+0004  0.60039E-0008  0.62730E-0008 -0.33484E-0008
  0.19333E+0005 -0.24833E+0004  0.35525E-0008  0.54798E-0008 -0.57095E-0008
  0.19000E+0005 -0.24243E+0004  0.16224E-0007  0.85406E-0008  0.87618E-0008
  0.19058E+0005 -0.24261E+0004  0.15175E-0007  0.83058E-0008  0.72037E-0008
  0.19167E+0005 -0.24294E+0004  0.12200E-0007  0.75112E-0008  0.33789E-0008
  0.19276E+0005 -0.24327E+0004  0.80415E-0008  0.63210E-0008 -0.13183E-0008
  0.19333E+0005 -0.24345E+0004  0.55058E-0008  0.55712E-0008 -0.39440E-0008
  0.19333E+0005 -0.27172E+0004 -0.29768E-0008  0.48679E-0008 -0.97530E-0008
  0.19391E+0005 -0.27180E+0004 -0.43142E-0008  0.37856E-0008 -0.10082E-0007
  0.19500E+0005 -0.27194E+0004 -0.62352E-0008  0.17394E-0008 -0.99989E-0008
  0.19609E+0005 -0.27208E+0004 -0.70649E-0008 -0.80055E-0010 -0.88940E-0008
  0.19667E+0005 -0.27216E+0004 -0.69835E-0008 -0.87221E-0009 -0.78748E-0008
  0.19333E+0005 -0.26684E+0004 -0.21014E-0008  0.50284E-0008 -0.96067E-0008
  0.19391E+0005 -0.26693E+0004 -0.37128E-0008  0.40087E-0008 -0.10370E-0007
  0.19500E+0005 -0.26710E+0004 -0.61534E-0008  0.20682E-0008 -0.11025E-0007
  0.19609E+0005 -0.26726E+0004 -0.74006E-0008  0.32739E-0009 -0.10401E-0007
  0.19667E+0005 -0.26735E+0004 -0.74574E-0008 -0.43862E-0009 -0.94758E-0008
  0.19333E+0005 -0.25759E+0004  0.31313E-0009  0.52798E-0008 -0.82758E-0008
  0.19391E+0005 -0.25770E+0004 -0.17813E-0008  0.43600E-0008 -0.98228E-0008
  0.19500E+0005 -0.25791E+0004 -0.52270E-0008  0.25837E-0008 -0.11896E-0007
  0.19609E+0005 -0.25813E+0004 -0.74219E-0008  0.95433E-0009 -0.12351E-0007
  0.19667E+0005 -0.25824E+0004 -0.78883E-0008  0.21699E-0009 -0.11776E-0007
  0.19333E+0005 -0.24833E+0004  0.35525E-0008  0.54798E-0008 -0.57095E-0008
  0.19391E+0005 -0.24847E+0004  0.10698E-0008  0.46425E-0008 -0.79522E-0008
  0.19500E+0005 -0.24873E+0004 -0.33239E-0008  0.29975E-0008 -0.11413E-0007
  0.19609E+0005 -0.24899E+0004 -0.65984E-0008  0.14486E-0008 -0.13133E-0007
  0.19667E+0005 -0.24913E+0004 -0.76243E-0008  0.72671E-0009 -0.13103E-0007
  0.19333E+0005 -0.24345E+0004  0.55058E-0008  0.55712E-0008 -0.39440E-0008
  0.19391E+0005 -0.24360E+0004  0.28749E-0008  0.47728E-0008 -0.65010E-0008
  0.19500E+0005 -0.24388E+0004 -0.19602E-0008  0.31883E-0008 -0.10653E-0007
  0.19609E+0005 -0.24417E+0004 -0.58227E-0008  0.16743E-0008 -0.13089E-0007
  0.19667E+0005 -0.24432E+0004 -0.71854E-0008  0.95785E-0009 -0.13409E-0007
  0.19667E+0005 -0.27216E+0004 -0.69835E-0008 -0.87221E-0009 -0.78748E-0008
  0.19724E+0005 -0.27231E+0004 -0.65217E-0008 -0.14855E-0008 -0.65717E-0008
  0.19833E+0005 -0.27259E+0004 -0.45561E-0008 -0.20870E-0008 -0.31920E-0008
  0.19942E+0005 -0.27288E+0004 -0.14906E-0008 -0.17568E-0008  0.93590E-0009
  0.20000E+0005 -0.27303E+0004  0.20721E-0009 -0.12322E-0008  0.29454E-0008
  0.19667E+0005 -0.26735E+0004 -0.74574E-0008 -0.43862E-0009 -0.94758E-0008
  0.19724E+0005 -0.26753E+0004 -0.70746E-0008 -0.10482E-0008 -0.81520E-0008
  0.19833E+0005 -0.26786E+0004 -0.51047E-0008 -0.17008E-0008 -0.44719E-0008
  0.19942E+0005 -0.26820E+0004 -0.19716E-0008 -0.15437E-0008  0.46111E-0010
  0.20000E+0005 -0.26837E+0004 -0.24041E-0009 -0.11584E-0008  0.22331E-0008
  0.19667E+0005 -0.25824E+0004 -0.78883E-0008  0.21699E-0009 -0.11776E-0007
  0.19724E+0005 -0.25846E+0004 -0.78300E-0008 -0.39711E-0009 -0.10622E-0007
  0.19833E+0005 -0.25889E+0004 -0.62442E-0008 -0.11485E-0008 -0.68879E-0008
  0.19942E+0005 -0.25932E+0004 -0.32503E-0008 -0.12521E-0008 -0.20071E-0008
  0.20000E+0005 -0.25954E+0004 -0.14785E-0008 -0.10581E-0008  0.48252E-0009
  0.19667E+0005 -0.24913E+0004 -0.76243E-0008  0.72671E-0009 -0.13103E-0007
  0.19724E+0005 -0.24940E+0004 -0.80898E-0008  0.10281E-0009 -0.12380E-0007
  0.19833E+0005 -0.24992E+0004 -0.73225E-0008 -0.73859E-0009 -0.91610E-0008
  0.19942E+0005 -0.25044E+0004 -0.48131E-0008 -0.10440E-0008 -0.43585E-0008
  0.20000E+0005 -0.25071E+0004 -0.31023E-0008 -0.98799E-0009 -0.16835E-0008
  0.19667E+0005 -0.24432E+0004 -0.71854E-0008  0.95785E-0009 -0.13409E-0007
  0.19724E+0005 -0.24462E+0004 -0.79896E-0008  0.32820E-0009 -0.13001E-0007
  0.19833E+0005 -0.24519E+0004 -0.77948E-0008 -0.55572E-0009 -0.10237E-0007
  0.19942E+0005 -0.24576E+0004 -0.56740E-0008 -0.94923E-0009 -0.56367E-0008
  0.20000E+0005 -0.24606E+0004 -0.40582E-0008 -0.95439E-0009 -0.29381E-0008
  0.00000E+0000 -0.23643E+0004  0.33236E-0009  0.27314E-0009  0.62531E-0010
  0.57558E+0002 -0.23619E+0004  0.33405E-0009  0.27621E-0009  0.61553E-0010
  0.16667E+0003 -0.23575E+0004  0.31517E-0009  0.25998E-0009  0.64413E-0010
  0.27578E+0003 -0.23530E+0004  0.26872E-0009  0.21364E-0009  0.75149E-0010
  0.33333E+0003 -0.23507E+0004  0.23444E-0009  0.17769E-0009  0.84165E-0010
  0.00000E+0000 -0.23094E+0004  0.34245E-0009  0.28424E-0009  0.60918E-0010
  0.57558E+0002 -0.23068E+0004  0.34397E-0009  0.28434E-0009  0.62613E-0010
  0.16667E+0003 -0.23020E+0004  0.32400E-0009  0.26219E-0009  0.70062E-0010
  0.27578E+0003 -0.22972E+0004  0.27544E-0009  0.21017E-0009  0.84343E-0010
  0.33333E+0003 -0.22946E+0004  0.23967E-0009  0.17156E-0009  0.94707E-0010
  0.00000E+0000 -0.22054E+0004  0.36112E-0009  0.30554E-0009  0.56826E-0010
  0.57558E+0002 -0.22024E+0004  0.36302E-0009  0.30034E-0009  0.64179E-0010
  0.16667E+0003 -0.21968E+0004  0.34249E-0009  0.26774E-0009  0.81381E-0010
  0.27578E+0003 -0.21913E+0004  0.29129E-0009  0.20583E-0009  0.10301E-0009
  0.33333E+0003 -0.21883E+0004  0.25323E-0009  0.16260E-0009  0.11595E-0009
  0.00000E+0000 -0.21013E+0004  0.37945E-0009  0.32707E-0009  0.51831E-0010
  0.57558E+0002 -0.20980E+0004  0.38233E-0009  0.31708E-0009  0.65098E-0010
  0.16667E+0003 -0.20917E+0004  0.36257E-0009  0.27512E-0009  0.92533E-0010
  0.27578E+0003 -0.20854E+0004  0.31005E-0009  0.20444E-0009  0.12171E-0009
  0.33333E+0003 -0.20820E+0004  0.27022E-0009  0.15713E-0009  0.13711E-0009
  0.00000E+0000 -0.20464E+0004  0.38906E-0009  0.33843E-0009  0.49016E-0010
  0.57558E+0002 -0.20429E+0004  0.39258E-0009  0.32615E-0009  0.65314E-0010
  0.16667E+0003 -0.20362E+0004  0.37353E-0009  0.27974E-0009  0.98010E-0010
  0.27578E+0003 -0.20295E+0004  0.32067E-0009  0.20492E-0009  0.13102E-0009
  0.33333E+0003 -0.20260E+0004  0.28009E-0009  0.15567E-0009  0.14762E-0009
  0.33333E+0003 -0.23507E+0004  0.23444E-0009  0.17769E-0009  0.84165E-0010
  0.39089E+0003 -0.23490E+0004  0.19455E-0009  0.13470E-0009  0.95408E-0010
  0.50000E+0003 -0.23460E+0004  0.10798E-0009  0.37917E-0010  0.12189E-0009
  0.60911E+0003 -0.23429E+0004  0.14914E-0010 -0.70507E-0010  0.15270E-0009
  0.66667E+0003 -0.23413E+0004 -0.33468E-0010 -0.12824E-0009  0.16908E-0009
  0.33333E+0003 -0.22946E+0004  0.23967E-0009  0.17156E-0009  0.94707E-0010
  0.39089E+0003 -0.22928E+0004  0.19806E-0009  0.12624E-0009  0.10686E-0009
  0.50000E+0003 -0.22895E+0004  0.10780E-0009  0.26282E-0010  0.13391E-0009
  0.60911E+0003 -0.22862E+0004  0.10768E-0010 -0.83475E-0010  0.16373E-0009
  0.66667E+0003 -0.22844E+0004 -0.39707E-0010 -0.14112E-0009  0.17894E-0009
  0.33333E+0003 -0.21883E+0004  0.25323E-0009  0.16260E-0009  0.11595E-0009
  0.39089E+0003 -0.21863E+0004  0.20864E-0009  0.11325E-0009  0.12961E-0009
  0.50000E+0003 -0.21825E+0004  0.11124E-0009  0.77706E-0011  0.15658E-0009
  0.60911E+0003 -0.21786E+0004  0.56025E-0011 -0.10440E-0009  0.18259E-0009
  0.66667E+0003 -0.21766E+0004 -0.49750E-0010 -0.16202E-0009  0.19443E-0009
  0.33333E+0003 -0.20820E+0004  0.27022E-0009  0.15713E-0009  0.13711E-0009
  0.39089E+0003 -0.20798E+0004  0.22305E-0009  0.10422E-0009  0.15199E-0009
  0.50000E+0003 -0.20754E+0004  0.11865E-0009 -0.62645E-0011  0.17785E-0009
  0.60911E+0003 -0.20711E+0004  0.37028E-0011 -0.12090E-0009  0.19850E-0009
  0.66667E+0003 -0.20688E+0004 -0.57212E-0010 -0.17879E-0009  0.20610E-0009
  0.33333E+0003 -0.20260E+0004  0.28009E-0009  0.15567E-0009  0.14762E-0009
  0.39089E+0003 -0.20236E+0004  0.23172E-0009  0.10106E-0009  0.16305E-0009
  0.50000E+0003 -0.20190E+0004  0.12384E-0009 -0.11913E-0010  0.18809E-0009
  0.60911E+0003 -0.20143E+0004  0.39939E-0011 -0.12796E-0009  0.20571E-0009
  0.66667E+0003 -0.20119E+0004 -0.59925E-0010 -0.18617E-0009  0.21100E-0009
  0.66667E+0003 -0.23413E+0004 -0.33468E-0010 -0.12824E-0009  0.16908E-0009
  0.72422E+0003 -0.23406E+0004 -0.79481E-0010 -0.18368E-0009  0.18422E-0009
  0.83333E+0003 -0.23392E+0004 -0.15627E-0009 -0.27598E-0009  0.20601E-0009
  0.94244E+0003 -0.23379E+0004 -0.21481E-0009 -0.34126E-0009  0.21154E-0009
  0.10000E+0004 -0.23372E+0004 -0.23738E-0009 -0.36139E-0009  0.20497E-0009
  0.66667E+0003 -0.22844E+0004 -0.39707E-0010 -0.14112E-0009  0.17894E-0009
  0.72422E+0003 -0.22836E+0004 -0.87758E-0010 -0.19595E-0009  0.19251E-0009
  0.83333E+0003 -0.22822E+0004 -0.16811E-0009 -0.28579E-0009  0.21024E-0009
  0.94244E+0003 -0.22807E+0004 -0.22970E-0009 -0.34726E-0009  0.21039E-0009
  0.10000E+0004 -0.22800E+0004 -0.25367E-0009 -0.36504E-0009  0.20053E-0009
  0.66667E+0003 -0.21766E+0004 -0.49750E-0010 -0.16202E-0009  0.19443E-0009
  0.72422E+0003 -0.21757E+0004 -0.10275E-0009 -0.21598E-0009  0.20384E-0009
  0.83333E+0003 -0.21741E+0004 -0.19213E-0009 -0.30204E-0009  0.21196E-0009
  0.94244E+0003 -0.21724E+0004 -0.26169E-0009 -0.35756E-0009  0.20089E-0009
  0.10000E+0004 -0.21715E+0004 -0.28926E-0009 -0.37167E-0009  0.18470E-0009
  0.66667E+0003 -0.20688E+0004 -0.57212E-0010 -0.17879E-0009  0.20610E-0009
  0.72422E+0003 -0.20678E+0004 -0.11602E-0009 -0.23236E-0009  0.21053E-0009
  0.83333E+0003 -0.20659E+0004 -0.21639E-0009 -0.31606E-0009  0.20789E-0009
  0.94244E+0003 -0.20640E+0004 -0.29595E-0009 -0.36759E-0009  0.18535E-0009
  0.10000E+0004 -0.20630E+0004 -0.32807E-0009 -0.37917E-0009  0.16320E-0009
  0.66667E+0003 -0.20119E+0004 -0.59925E-0010 -0.18617E-0009  0.21100E-0009
  0.72422E+0003 -0.20109E+0004 -0.12194E-0009 -0.23980E-0009  0.21277E-0009
  0.83333E+0003 -0.20089E+0004 -0.22849E-0009 -0.32296E-0009  0.20453E-0009
  0.94244E+0003 -0.20069E+0004 -0.31385E-0009 -0.37327E-0009  0.17627E-0009
  0.10000E+0004 -0.20058E+0004 -0.34868E-0009 -0.38404E-0009  0.15126E-0009
  0.10000E+0004 -0.23372E+0004 -0.23738E-0009 -0.36139E-0009  0.20497E-0009
  0.10576E+0004 -0.23363E+0004 -0.25419E-0009 -0.37004E-0009  0.19022E-0009
  0.11667E+0004 -0.23345E+0004 -0.27126E-0009 -0.35378E-0009  0.13723E-0009
  0.12758E+0004 -0.23327E+0004 -0.27147E-0009 -0.29517E-0009  0.49977E-0010
  0.13333E+0004 -0.23318E+0004 -0.26596E-0009 -0.24924E-0009 -0.85647E-0011
  0.10000E+0004 -0.22800E+0004 -0.25367E-0009 -0.36504E-0009  0.20053E-0009
  0.10576E+0004 -0.22790E+0004 -0.27174E-0009 -0.37121E-0009  0.18218E-0009
  0.11667E+0004 -0.22771E+0004 -0.29082E-0009 -0.35031E-0009  0.12187E-0009
  0.12758E+0004 -0.22751E+0004 -0.29246E-0009 -0.28770E-0009  0.27174E-0010
  0.13333E+0004 -0.22741E+0004 -0.28741E-0009 -0.24015E-0009 -0.35033E-0010
  0.10000E+0004 -0.21715E+0004 -0.28926E-0009 -0.37167E-0009  0.18470E-0009
  0.10576E+0004 -0.21703E+0004 -0.31044E-0009 -0.37399E-0009  0.15990E-0009
  0.11667E+0004 -0.21681E+0004 -0.33397E-0009 -0.34594E-0009  0.87408E-0010
  0.12758E+0004 -0.21659E+0004 -0.33796E-0009 -0.27730E-0009 -0.18506E-0010
  0.13333E+0004 -0.21648E+0004 -0.33326E-0009 -0.22735E-0009 -0.85830E-0010
  0.10000E+0004 -0.20630E+0004 -0.32807E-0009 -0.37917E-0009  0.16320E-0009
  0.10576E+0004 -0.20617E+0004 -0.35318E-0009 -0.37884E-0009  0.13265E-0009
  0.11667E+0004 -0.20592E+0004 -0.38219E-0009 -0.34590E-0009  0.50224E-0010
  0.12758E+0004 -0.20567E+0004 -0.38892E-0009 -0.27319E-0009 -0.63887E-0010
  0.13333E+0004 -0.20554E+0004 -0.38454E-0009 -0.22169E-0009 -0.13463E-0009
  0.10000E+0004 -0.20058E+0004 -0.34868E-0009 -0.38404E-0009  0.15126E-0009
  0.10576E+0004 -0.20044E+0004 -0.37618E-0009 -0.38284E-0009  0.11803E-0009
  0.11667E+0004 -0.20018E+0004 -0.40870E-0009 -0.34824E-0009  0.31134E-0010
  0.12758E+0004 -0.19991E+0004 -0.41747E-0009 -0.27414E-0009 -0.86518E-0010
  0.13333E+0004 -0.19977E+0004 -0.41357E-0009 -0.22210E-0009 -0.15874E-0009
  0.13333E+0004 -0.23318E+0004 -0.26596E-0009 -0.24924E-0009 -0.85647E-0011
  0.13909E+0004 -0.23306E+0004 -0.25710E-0009 -0.19462E-0009 -0.74099E-0010
  0.15000E+0004 -0.23282E+0004 -0.23145E-0009 -0.75000E-0010 -0.20866E-0009
  0.16091E+0004 -0.23258E+0004 -0.19338E-0009  0.51759E-0010 -0.33836E-0009
  0.16667E+0004 -0.23245E+0004 -0.16753E-0009  0.11545E-0009 -0.39617E-0009
  0.13333E+0004 -0.22741E+0004 -0.28741E-0009 -0.24015E-0009 -0.35033E-0010
  0.13909E+0004 -0.22728E+0004 -0.27878E-0009 -0.18434E-0009 -0.10382E-0009
  0.15000E+0004 -0.22702E+0004 -0.25260E-0009 -0.63862E-0010 -0.24267E-0009
  0.16091E+0004 -0.22676E+0004 -0.21244E-0009  0.61720E-0010 -0.37300E-0009
  0.16667E+0004 -0.22662E+0004 -0.18474E-0009  0.12399E-0009 -0.42922E-0009
  0.13333E+0004 -0.21648E+0004 -0.33326E-0009 -0.22735E-0009 -0.85830E-0010
  0.13909E+0004 -0.21632E+0004 -0.32435E-0009 -0.16992E-0009 -0.15887E-0009
  0.15000E+0004 -0.21602E+0004 -0.29564E-0009 -0.48622E-0010 -0.30243E-0009
  0.16091E+0004 -0.21572E+0004 -0.25015E-0009  0.74418E-0010 -0.43135E-0009
  0.16667E+0004 -0.21557E+0004 -0.21846E-0009  0.13403E-0009 -0.48374E-0009
  0.13333E+0004 -0.20554E+0004 -0.38454E-0009 -0.22169E-0009 -0.13463E-0009
  0.13909E+0004 -0.20536E+0004 -0.37522E-0009 -0.16331E-0009 -0.21030E-0009
  0.15000E+0004 -0.20503E+0004 -0.34368E-0009 -0.41919E-0010 -0.35606E-0009
  0.16091E+0004 -0.20469E+0004 -0.29268E-0009  0.78671E-0010 -0.48226E-0009
  0.16667E+0004 -0.20451E+0004 -0.25703E-0009  0.13601E-0009 -0.53069E-0009
  0.13333E+0004 -0.19977E+0004 -0.41357E-0009 -0.22210E-0009 -0.15874E-0009
  0.13909E+0004 -0.19958E+0004 -0.40435E-0009 -0.16340E-0009 -0.23553E-0009
  0.15000E+0004 -0.19923E+0004 -0.37186E-0009 -0.42047E-0010 -0.38229E-0009
  0.16091E+0004 -0.19887E+0004 -0.31842E-0009  0.77547E-0010 -0.50730E-0009
  0.16667E+0004 -0.19868E+0004 -0.28081E-0009  0.13398E-0009 -0.55387E-0009
  0.16667E+0004 -0.23245E+0004 -0.16753E-0009  0.11545E-0009 -0.39617E-0009
  0.17242E+0004 -0.23230E+0004 -0.13747E-0009  0.17307E-0009 -0.44159E-0009
  0.18333E+0004 -0.23202E+0004 -0.67822E-0010  0.25795E-0009 -0.48065E-0009
  0.19424E+0004 -0.23173E+0004  0.15587E-0010  0.29840E-0009 -0.44316E-0009
  0.20000E+0004 -0.23158E+0004  0.62573E-0010  0.29889E-0009 -0.39006E-0009
  0.16667E+0004 -0.22662E+0004 -0.18474E-0009  0.12399E-0009 -0.42922E-0009
  0.17242E+0004 -0.22646E+0004 -0.15236E-0009  0.17960E-0009 -0.47157E-0009
  0.18333E+0004 -0.22615E+0004 -0.77079E-0010  0.25942E-0009 -0.50061E-0009
  0.19424E+0004 -0.22584E+0004  0.12843E-0010  0.29361E-0009 -0.44815E-0009
  0.20000E+0004 -0.22567E+0004  0.63263E-0010  0.29056E-0009 -0.38563E-0009
  0.16667E+0004 -0.21557E+0004 -0.21846E-0009  0.13403E-0009 -0.48374E-0009
  0.17242E+0004 -0.21538E+0004 -0.18141E-0009  0.18603E-0009 -0.51985E-0009
  0.18333E+0004 -0.21502E+0004 -0.95519E-0010  0.25707E-0009 -0.53015E-0009
  0.19424E+0004 -0.21466E+0004  0.63406E-0011  0.28067E-0009 -0.45053E-0009
  0.20000E+0004 -0.21447E+0004  0.63167E-0010  0.27177E-0009 -0.37098E-0009
  0.16667E+0004 -0.20451E+0004 -0.25703E-0009  0.13601E-0009 -0.53069E-0009
  0.17242E+0004 -0.20430E+0004 -0.21536E-0009  0.18500E-0009 -0.56077E-0009
  0.18333E+0004 -0.20389E+0004 -0.11878E-0009  0.24896E-0009 -0.55336E-0009
  0.19424E+0004 -0.20349E+0004 -0.40052E-0011  0.26434E-0009 -0.44769E-0009
  0.20000E+0004 -0.20328E+0004  0.60410E-0010  0.25107E-0009 -0.35137E-0009
  0.16667E+0004 -0.19868E+0004 -0.28081E-0009  0.13398E-0009 -0.55387E-0009
  0.17242E+0004 -0.19845E+0004 -0.23673E-0009  0.18179E-0009 -0.58106E-0009
  0.18333E+0004 -0.19802E+0004 -0.13409E-0009  0.24299E-0009 -0.56475E-0009
  0.19424E+0004 -0.19760E+0004 -0.11224E-0010  0.25527E-0009 -0.44532E-0009
  0.20000E+0004 -0.19737E+0004  0.58286E-0010  0.24039E-0009 -0.33989E-0009
  0.20000E+0004 -0.23158E+0004  0.62573E-0010  0.29889E-0009 -0.39006E-0009
  0.20576E+0004 -0.23138E+0004  0.10886E-0009  0.28362E-0009 -0.31486E-0009
  0.21667E+0004 -0.23100E+0004  0.18571E-0009  0.21341E-0009 -0.12164E-0009
  0.22758E+0004 -0.23062E+0004  0.23093E-0009  0.95215E-0010  0.11106E-0009
  0.23333E+0004 -0.23042E+0004  0.23576E-0009  0.18044E-0010  0.23594E-0009
  0.20000E+0004 -0.22567E+0004  0.63263E-0010  0.29056E-0009 -0.38563E-0009
  0.20576E+0004 -0.22545E+0004  0.11275E-0009  0.27176E-0009 -0.30041E-0009
  0.21667E+0004 -0.22504E+0004  0.19452E-0009  0.19535E-0009 -0.87955E-0010
  0.22758E+0004 -0.22463E+0004  0.24294E-0009  0.72496E-0010  0.16192E-0009
  0.23333E+0004 -0.22441E+0004  0.24894E-0009 -0.62450E-0011  0.29423E-0009
  0.20000E+0004 -0.21447E+0004  0.63167E-0010  0.27177E-0009 -0.37098E-0009
  0.20576E+0004 -0.21422E+0004  0.11889E-0009  0.24727E-0009 -0.26749E-0009
  0.21667E+0004 -0.21375E+0004  0.21162E-0009  0.16128E-0009 -0.19280E-0010
  0.22758E+0004 -0.21327E+0004  0.27002E-0009  0.32141E-0010  0.26371E-0009
  0.23333E+0004 -0.21302E+0004  0.28124E-0009 -0.48143E-0010  0.41090E-0009
  0.20000E+0004 -0.20328E+0004  0.60410E-0010  0.25107E-0009 -0.35137E-0009
  0.20576E+0004 -0.20299E+0004  0.12418E-0009  0.22251E-0009 -0.22955E-0009
  0.21667E+0004 -0.20245E+0004  0.23327E-0009  0.13033E-0009  0.55700E-0010
  0.22758E+0004 -0.20192E+0004  0.30928E-0009 -0.14515E-0011  0.37415E-0009
  0.23333E+0004 -0.20163E+0004  0.33018E-0009 -0.81299E-0010  0.53741E-0009
  0.20000E+0004 -0.19737E+0004  0.58286E-0010  0.24039E-0009 -0.33989E-0009
  0.20576E+0004 -0.19707E+0004  0.12770E-0009  0.21045E-0009 -0.20795E-0009
  0.21667E+0004 -0.19650E+0004  0.24870E-0009  0.11649E-0009  0.98051E-0010
  0.22758E+0004 -0.19593E+0004  0.33755E-0009 -0.15185E-0010  0.43631E-0009
  0.23333E+0004 -0.19562E+0004  0.36518E-0009 -0.94037E-0010  0.60825E-0009
  0.23333E+0004 -0.23042E+0004  0.23576E-0009  0.18044E-0010  0.23594E-0009
  0.23909E+0004 -0.23015E+0004  0.22560E-0009 -0.65673E-0010  0.35478E-0009
  0.25000E+0004 -0.22965E+0004  0.16388E-0009 -0.23134E-0009  0.54124E-0009
  0.26091E+0004 -0.22914E+0004  0.59138E-0010 -0.38450E-0009  0.65412E-0009
  0.26667E+0004 -0.22888E+0004 -0.40988E-0011 -0.45236E-0009  0.68035E-0009
  0.23333E+0004 -0.22441E+0004  0.24894E-0009 -0.62450E-0011  0.29423E-0009
  0.23909E+0004 -0.22412E+0004  0.23998E-0009 -0.90658E-0010  0.41913E-0009
  0.25000E+0004 -0.22357E+0004  0.18166E-0009 -0.25520E-0009  0.61294E-0009
  0.26091E+0004 -0.22303E+0004  0.83901E-0010 -0.40351E-0009  0.72792E-0009
  0.26667E+0004 -0.22274E+0004  0.26308E-0010 -0.46730E-0009  0.75337E-0009
  0.23333E+0004 -0.21302E+0004  0.28124E-0009 -0.48143E-0010  0.41090E-0009
  0.23909E+0004 -0.21269E+0004  0.27814E-0009 -0.13235E-0009  0.54835E-0009
  0.25000E+0004 -0.21206E+0004  0.23360E-0009 -0.29178E-0009  0.75785E-0009
  0.26091E+0004 -0.21143E+0004  0.15498E-0009 -0.42793E-0009  0.87665E-0009
  0.26667E+0004 -0.21110E+0004  0.10964E-0009 -0.48251E-0009  0.89902E-0009
  0.23333E+0004 -0.20163E+0004  0.33018E-0009 -0.81299E-0010  0.53741E-0009
  0.23909E+0004 -0.20126E+0004  0.33736E-0009 -0.16331E-0009  0.68820E-0009
  0.25000E+0004 -0.20054E+0004  0.31297E-0009 -0.31391E-0009  0.91231E-0009
  0.26091E+0004 -0.19983E+0004  0.25442E-0009 -0.43458E-0009  0.10285E-0008
  0.26667E+0004 -0.19946E+0004  0.21870E-0009 -0.47841E-0009  0.10416E-0008
  0.23333E+0004 -0.19562E+0004  0.36518E-0009 -0.94037E-0010  0.60825E-0009
  0.23909E+0004 -0.19523E+0004  0.37903E-0009 -0.17414E-0009  0.76582E-0009
  0.25000E+0004 -0.19447E+0004  0.36577E-0009 -0.31881E-0009  0.99528E-0009
  0.26091E+0004 -0.19372E+0004  0.31507E-0009 -0.43036E-0009  0.11048E-0008
  0.26667E+0004 -0.19332E+0004  0.28157E-0009 -0.46814E-0009  0.11092E-0008
  0.26667E+0004 -0.22888E+0004 -0.40988E-0011 -0.45236E-0009  0.68035E-0009
  0.27242E+0004 -0.22857E+0004 -0.65225E-0010 -0.50605E-0009  0.68457E-0009
  0.28333E+0004 -0.22800E+0004 -0.15602E-0009 -0.56100E-0009  0.64173E-0009
  0.29424E+0004 -0.22742E+0004 -0.19126E-0009 -0.54169E-0009  0.54828E-0009
  0.30000E+0004 -0.22711E+0004 -0.18558E-0009 -0.49957E-0009  0.48340E-0009
  0.26667E+0004 -0.22274E+0004  0.26308E-0010 -0.46730E-0009  0.75337E-0009
  0.27242E+0004 -0.22241E+0004 -0.27799E-0010 -0.51589E-0009  0.75557E-0009
  0.28333E+0004 -0.22178E+0004 -0.10333E-0009 -0.55856E-0009  0.70479E-0009
  0.29424E+0004 -0.22115E+0004 -0.12610E-0009 -0.52423E-0009  0.59538E-0009
  0.30000E+0004 -0.22082E+0004 -0.11789E-0009 -0.47331E-0009  0.51720E-0009
  0.26667E+0004 -0.21110E+0004  0.10964E-0009 -0.48251E-0009  0.89902E-0009
  0.27242E+0004 -0.21072E+0004  0.68748E-0010 -0.52003E-0009  0.89439E-0009
  0.28333E+0004 -0.20999E+0004  0.16463E-0010 -0.53709E-0009  0.81842E-0009
  0.29424E+0004 -0.20927E+0004  0.42434E-0011 -0.47280E-0009  0.66349E-0009
  0.30000E+0004 -0.20889E+0004  0.80760E-0011 -0.40487E-0009  0.55088E-0009
  0.26667E+0004 -0.19946E+0004  0.21870E-0009 -0.47841E-0009  0.10416E-0008
  0.27242E+0004 -0.19903E+0004  0.18593E-0009 -0.50360E-0009  0.10221E-0008
  0.28333E+0004 -0.19821E+0004  0.14084E-0009 -0.49344E-0009  0.90151E-0009
  0.29424E+0004 -0.19739E+0004  0.11768E-0009 -0.39907E-0009  0.68006E-0009
  0.30000E+0004 -0.19696E+0004  0.10569E-0009 -0.31480E-0009  0.52352E-0009
  0.26667E+0004 -0.19332E+0004  0.28157E-0009 -0.46814E-0009  0.11092E-0008
  0.27242E+0004 -0.19286E+0004  0.24931E-0009 -0.48663E-0009  0.10775E-0008
  0.28333E+0004 -0.19199E+0004  0.19929E-0009 -0.46213E-0009  0.92454E-0009
  0.29424E+0004 -0.19113E+0004  0.16175E-0009 -0.35264E-0009  0.66116E-0009
  0.30000E+0004 -0.19067E+0004  0.13803E-0009 -0.26047E-0009  0.47976E-0009
  0.30000E+0004 -0.22711E+0004 -0.18558E-0009 -0.49957E-0009  0.48340E-0009
  0.30576E+0004 -0.22689E+0004 -0.16844E-0009 -0.43580E-0009  0.40631E-0009
  0.31667E+0004 -0.22646E+0004 -0.12681E-0009 -0.25975E-0009  0.21764E-0009
  0.32758E+0004 -0.22603E+0004 -0.12480E-0009 -0.25489E-0010 -0.57074E-0010
  0.33333E+0004 -0.22581E+0004 -0.15879E-0009  0.11445E-0009 -0.24947E-0009
  0.30000E+0004 -0.22082E+0004 -0.11789E-0009 -0.47331E-0009  0.51720E-0009
  0.30576E+0004 -0.22057E+0004 -0.10286E-0009 -0.40070E-0009  0.42275E-0009
  0.31667E+0004 -0.22011E+0004 -0.80971E-0010 -0.20754E-0009  0.18776E-0009
  0.32758E+0004 -0.21964E+0004 -0.11985E-0009  0.42784E-0010 -0.14904E-0009
  0.33333E+0004 -0.21940E+0004 -0.18142E-0009  0.19037E-0009 -0.37782E-0009
  0.30000E+0004 -0.20889E+0004  0.80760E-0011 -0.40487E-0009  0.55088E-0009
  0.30576E+0004 -0.20861E+0004  0.94847E-0011 -0.31557E-0009  0.41470E-0009
  0.31667E+0004 -0.20807E+0004 -0.22622E-0010 -0.91388E-0010  0.78971E-0010
  0.32758E+0004 -0.20754E+0004 -0.14732E-0009  0.18598E-0009 -0.37775E-0009
  0.33333E+0004 -0.20726E+0004 -0.25999E-0009  0.34525E-0009 -0.67008E-0009
  0.30000E+0004 -0.19696E+0004  0.10569E-0009 -0.31480E-0009  0.52352E-0009
  0.30576E+0004 -0.19664E+0004  0.83774E-0010 -0.21007E-0009  0.33904E-0009
  0.31667E+0004 -0.19604E+0004 -0.12433E-0010  0.40962E-0010 -0.98780E-0010
  0.32758E+0004 -0.19543E+0004 -0.21642E-0009  0.33861E-0009 -0.65720E-0009
  0.33333E+0004 -0.19511E+0004 -0.36874E-0009  0.50482E-0009 -0.99448E-0009
  0.30000E+0004 -0.19067E+0004  0.13803E-0009 -0.26047E-0009  0.47976E-0009
  0.30576E+0004 -0.19033E+0004  0.10195E-0009 -0.14853E-0009  0.27004E-0009
  0.31667E+0004 -0.18969E+0004 -0.26426E-0010  0.11420E-0009 -0.21497E-0009
  0.32758E+0004 -0.18905E+0004 -0.26290E-0009  0.41922E-0009 -0.81190E-0009
  0.33333E+0004 -0.18871E+0004 -0.42840E-0009  0.58695E-0009 -0.11619E-0008
  0.33333E+0004 -0.22581E+0004 -0.15879E-0009  0.11445E-0009 -0.24947E-0009
  0.33909E+0004 -0.22567E+0004 -0.22126E-0009  0.25792E-0009 -0.47291E-0009
  0.35000E+0004 -0.22542E+0004 -0.40769E-0009  0.53116E-0009 -0.97675E-0009
  0.36091E+0004 -0.22517E+0004 -0.61655E-0009  0.77876E-0009 -0.15094E-0008
  0.36667E+0004 -0.22504E+0004 -0.69211E-0009  0.89096E-0009 -0.17544E-0008
  0.33333E+0004 -0.21940E+0004 -0.18142E-0009  0.19037E-0009 -0.37782E-0009
  0.33909E+0004 -0.21926E+0004 -0.27217E-0009  0.34037E-0009 -0.63629E-0009
  0.35000E+0004 -0.21898E+0004 -0.50262E-0009  0.62274E-0009 -0.11924E-0008
  0.36091E+0004 -0.21871E+0004 -0.72199E-0009  0.87394E-0009 -0.17375E-0008
  0.36667E+0004 -0.21857E+0004 -0.78253E-0009  0.98521E-0009 -0.19653E-0008
  0.33333E+0004 -0.20726E+0004 -0.25999E-0009  0.34525E-0009 -0.67008E-0009
  0.33909E+0004 -0.20709E+0004 -0.39861E-0009  0.50423E-0009 -0.98455E-0009
  0.35000E+0004 -0.20678E+0004 -0.68964E-0009  0.79545E-0009 -0.16061E-0008
  0.36091E+0004 -0.20646E+0004 -0.89511E-0009  0.10426E-0008 -0.21275E-0008
  0.36667E+0004 -0.20630E+0004 -0.90864E-0009  0.11454E-0008 -0.22957E-0008
  0.33333E+0004 -0.19511E+0004 -0.36874E-0009  0.50482E-0009 -0.99448E-0009
  0.33909E+0004 -0.19493E+0004 -0.53885E-0009  0.66747E-0009 -0.13412E-0008
  0.35000E+0004 -0.19457E+0004 -0.84937E-0009  0.95533E-0009 -0.19717E-0008
  0.36091E+0004 -0.19422E+0004 -0.99740E-0009  0.11840E-0008 -0.24087E-0008
  0.36667E+0004 -0.19403E+0004 -0.94564E-0009  0.12702E-0008 -0.24890E-0008
  0.33333E+0004 -0.18871E+0004 -0.42840E-0009  0.58695E-0009 -0.11619E-0008
  0.33909E+0004 -0.18851E+0004 -0.60619E-0009  0.74930E-0009 -0.15136E-0008
  0.35000E+0004 -0.18813E+0004 -0.90907E-0009  0.10306E-0008 -0.21249E-0008
  0.36091E+0004 -0.18776E+0004 -0.10128E-0008  0.12443E-0008 -0.24974E-0008
  0.36667E+0004 -0.18756E+0004 -0.92304E-0009  0.13189E-0008 -0.25247E-0008
  0.36667E+0004 -0.22504E+0004 -0.69211E-0009  0.89096E-0009 -0.17544E-0008
  0.37242E+0004 -0.22488E+0004 -0.71534E-0009  0.98483E-0009 -0.19409E-0008
  0.38333E+0004 -0.22458E+0004 -0.53609E-0009  0.11067E-0008 -0.20311E-0008
  0.39424E+0004 -0.22429E+0004  0.49703E-0011  0.11448E-0008 -0.16590E-0008
  0.40000E+0004 -0.22413E+0004  0.43456E-0009  0.11298E-0008 -0.12552E-0008
  0.36667E+0004 -0.21857E+0004 -0.78253E-0009  0.98521E-0009 -0.19653E-0008
  0.37242E+0004 -0.21840E+0004 -0.77491E-0009  0.10762E-0008 -0.21163E-0008
  0.38333E+0004 -0.21807E+0004 -0.49697E-0009  0.11857E-0008 -0.20889E-0008
  0.39424E+0004 -0.21775E+0004  0.17317E-0009  0.12021E-0008 -0.15525E-0008
  0.40000E+0004 -0.21758E+0004  0.66909E-0009  0.11717E-0008 -0.10561E-0008
  0.36667E+0004 -0.20630E+0004 -0.90864E-0009  0.11454E-0008 -0.22957E-0008
  0.37242E+0004 -0.20610E+0004 -0.82624E-0009  0.12238E-0008 -0.23540E-0008
  0.38333E+0004 -0.20573E+0004 -0.34511E-0009  0.12955E-0008 -0.20682E-0008
  0.39424E+0004 -0.20536E+0004  0.55564E-0009  0.12569E-0008 -0.12141E-0008
  0.40000E+0004 -0.20516E+0004  0.11556E-0008  0.11907E-0008 -0.55361E-0009
  0.36667E+0004 -0.19403E+0004 -0.94564E-0009  0.12702E-0008 -0.24890E-0008
  0.37242E+0004 -0.19381E+0004 -0.77669E-0009  0.13274E-0008 -0.24323E-0008
  0.38333E+0004 -0.19339E+0004 -0.96666E-0010  0.13455E-0008 -0.18714E-0008
  0.39424E+0004 -0.19297E+0004  0.98871E-0009  0.12378E-0008 -0.72569E-0009
  0.40000E+0004 -0.19274E+0004  0.16521E-0008  0.11298E-0008  0.66852E-0010
  0.36667E+0004 -0.18756E+0004 -0.92304E-0009  0.13189E-0008 -0.25247E-0008
  0.37242E+0004 -0.18732E+0004 -0.70849E-0009  0.13621E-0008 -0.24041E-0008
  0.38333E+0004 -0.18688E+0004  0.64464E-0010  0.13471E-0008 -0.17044E-0008
  0.39424E+0004 -0.18643E+0004  0.12199E-0008  0.11992E-0008 -0.42771E-0009
  0.40000E+0004 -0.18619E+0004  0.18977E-0008  0.10679E-0008  0.41671E-0009
  0.40000E+0004 -0.22413E+0004  0.43456E-0009  0.11298E-0008 -0.12552E-0008
  0.40576E+0004 -0.22396E+0004  0.94057E-0009  0.10928E-0008 -0.72285E-0009
  0.41667E+0004 -0.22365E+0004  0.19958E-0008  0.96200E-0009  0.55195E-0009
  0.42758E+0004 -0.22334E+0004  0.29356E-0008  0.76753E-0009  0.19284E-0008
  0.43333E+0004 -0.22318E+0004  0.32827E-0008  0.64330E-0009  0.25790E-0008
  0.40000E+0004 -0.21758E+0004  0.66909E-0009  0.11717E-0008 -0.10561E-0008
  0.40576E+0004 -0.21740E+0004  0.12310E-0008  0.11169E-0008 -0.43598E-0009
  0.41667E+0004 -0.21706E+0004  0.23392E-0008  0.94570E-0009  0.96517E-0009
  0.42758E+0004 -0.21672E+0004  0.32380E-0008  0.70423E-0009  0.23843E-0008
  0.43333E+0004 -0.21655E+0004  0.35233E-0008  0.55352E-0009  0.30171E-0008
  0.40000E+0004 -0.20516E+0004  0.11556E-0008  0.11907E-0008 -0.55361E-0009
  0.40576E+0004 -0.20496E+0004  0.17925E-0008  0.10961E-0008  0.21089E-0009
  0.41667E+0004 -0.20457E+0004  0.29239E-0008  0.84026E-0009  0.17855E-0008
  0.42758E+0004 -0.20418E+0004  0.36618E-0008  0.50700E-0009  0.32028E-0008
  0.43333E+0004 -0.20397E+0004  0.37926E-0008  0.30747E-0009  0.37589E-0008
  0.40000E+0004 -0.19274E+0004  0.16521E-0008  0.11298E-0008  0.66852E-0010
  0.40576E+0004 -0.19251E+0004  0.23151E-0008  0.99068E-0009  0.93320E-0009
  0.41667E+0004 -0.19207E+0004  0.33652E-0008  0.64625E-0009  0.25802E-0008
  0.42758E+0004 -0.19163E+0004  0.38480E-0008  0.22514E-0009  0.38896E-0008
  0.43333E+0004 -0.19140E+0004  0.37889E-0008 -0.17388E-0010  0.43203E-0008
  0.40000E+0004 -0.18619E+0004  0.18977E-0008  0.10679E-0008  0.41671E-0009
  0.40576E+0004 -0.18595E+0004  0.25534E-0008  0.90463E-0009  0.13163E-0008
  0.41667E+0004 -0.18548E+0004  0.35219E-0008  0.51429E-0009  0.29596E-0008
  0.42758E+0004 -0.18501E+0004  0.38416E-0008  0.50716E-0010  0.41745E-0008
  0.43333E+0004 -0.18477E+0004  0.36745E-0008 -0.21102E-0009  0.45238E-0008
  0.43333E+0004 -0.22318E+0004  0.32827E-0008  0.64330E-0009  0.25790E-0008
  0.43909E+0004 -0.22303E+0004  0.34812E-0008  0.51159E-0009  0.31136E-0008
  0.45000E+0004 -0.22274E+0004  0.33681E-0008  0.24133E-0009  0.36670E-0008
  0.46091E+0004 -0.22246E+0004  0.26145E-0008 -0.35023E-0010  0.35082E-0008
  0.46667E+0004 -0.22231E+0004  0.20048E-0008 -0.17873E-0009  0.31430E-0008
  0.43333E+0004 -0.21655E+0004  0.35233E-0008  0.55352E-0009  0.30171E-0008
  0.43909E+0004 -0.21638E+0004  0.36368E-0008  0.39484E-0009  0.35077E-0008
  0.45000E+0004 -0.21607E+0004  0.33211E-0008  0.74533E-0010  0.39194E-0008
  0.46091E+0004 -0.21576E+0004  0.23595E-0008 -0.24712E-0009  0.35806E-0008
  0.46667E+0004 -0.21560E+0004  0.16577E-0008 -0.41106E-0009  0.31217E-0008
  0.43333E+0004 -0.20397E+0004  0.37926E-0008  0.30747E-0009  0.37589E-0008
  0.43909E+0004 -0.20379E+0004  0.37168E-0008  0.10095E-0009  0.41286E-0008
  0.45000E+0004 -0.20343E+0004  0.29976E-0008 -0.30198E-0009  0.42235E-0008
  0.46091E+0004 -0.20307E+0004  0.16711E-0008 -0.68977E-0009  0.35326E-0008
  0.46667E+0004 -0.20289E+0004  0.82763E-0009 -0.87884E-0009  0.29049E-0008
  0.43333E+0004 -0.19140E+0004  0.37889E-0008 -0.17388E-0010  0.43203E-0008
  0.43909E+0004 -0.19119E+0004  0.35024E-0008 -0.26345E-0009  0.45294E-0008
  0.45000E+0004 -0.19079E+0004  0.23846E-0008 -0.72596E-0009  0.42658E-0008
  0.46091E+0004 -0.19038E+0004  0.75346E-0009 -0.11482E-0008  0.32252E-0008
  0.46667E+0004 -0.19017E+0004 -0.18376E-0009 -0.13428E-0008  0.24446E-0008
  0.43333E+0004 -0.18477E+0004  0.36745E-0008 -0.21102E-0009  0.45238E-0008
  0.43909E+0004 -0.18454E+0004  0.32750E-0008 -0.47358E-0009  0.46374E-0008
  0.45000E+0004 -0.18412E+0004  0.19598E-0008 -0.95667E-0009  0.41771E-0008
  0.46091E+0004 -0.18369E+0004  0.19808E-0009 -0.13834E-0008  0.29595E-0008
  0.46667E+0004 -0.18346E+0004 -0.76879E-0009 -0.15728E-0008  0.21064E-0008
  0.46667E+0004 -0.22231E+0004  0.20048E-0008 -0.17873E-0009  0.31430E-0008
  0.47242E+0004 -0.22207E+0004  0.12934E-0008 -0.32146E-0009  0.26167E-0008
  0.48333E+0004 -0.22161E+0004 -0.15226E-0009 -0.57474E-0009  0.13253E-0008
  0.49424E+0004 -0.22115E+0004 -0.14417E-0008 -0.79955E-0009 -0.47845E-0010
  0.50000E+0004 -0.22091E+0004 -0.19630E-0008 -0.90255E-0009 -0.68405E-0009
  0.46667E+0004 -0.21560E+0004  0.16577E-0008 -0.41106E-0009  0.31217E-0008
  0.47242E+0004 -0.21534E+0004  0.87378E-0009 -0.57170E-0009  0.25104E-0008
  0.48333E+0004 -0.21484E+0004 -0.63801E-0009 -0.84755E-0009  0.10996E-0008
  0.49424E+0004 -0.21434E+0004 -0.19042E-0008 -0.10785E-0008 -0.33049E-0009
  0.50000E+0004 -0.21408E+0004 -0.23874E-0008 -0.11772E-0008 -0.97561E-0009
  0.46667E+0004 -0.20289E+0004  0.82763E-0009 -0.87884E-0009  0.29049E-0008
  0.47242E+0004 -0.20258E+0004 -0.53066E-0010 -0.10582E-0008  0.21471E-0008
  0.48333E+0004 -0.20201E+0004 -0.16048E-0008 -0.13440E-0008  0.54755E-0009
  0.49424E+0004 -0.20144E+0004 -0.27550E-0008 -0.15505E-0008 -0.96010E-0009
  0.50000E+0004 -0.20114E+0004 -0.31413E-0008 -0.16219E-0008 -0.16146E-0008
  0.46667E+0004 -0.19017E+0004 -0.18376E-0009 -0.13428E-0008  0.24446E-0008
  0.47242E+0004 -0.18983E+0004 -0.11075E-0008 -0.15190E-0008  0.15617E-0008
  0.48333E+0004 -0.18918E+0004 -0.25979E-0008 -0.17708E-0008 -0.18006E-0009
  0.49424E+0004 -0.18854E+0004 -0.35548E-0008 -0.19080E-0008 -0.17274E-0008
  0.50000E+0004 -0.18819E+0004 -0.38186E-0008 -0.19295E-0008 -0.23781E-0008
  0.46667E+0004 -0.18346E+0004 -0.76879E-0009 -0.15728E-0008  0.21064E-0008
  0.47242E+0004 -0.18310E+0004 -0.16945E-0008 -0.17387E-0008  0.11673E-0008
  0.48333E+0004 -0.18242E+0004 -0.31168E-0008 -0.19557E-0008 -0.62984E-0009
  0.49424E+0004 -0.18173E+0004 -0.39457E-0008 -0.20399E-0008 -0.21799E-0008
  0.50000E+0004 -0.18137E+0004 -0.41353E-0008 -0.20276E-0008 -0.28195E-0008
  0.50000E+0004 -0.22091E+0004 -0.19630E-0008 -0.90255E-0009 -0.68405E-0009
  0.50576E+0004 -0.22064E+0004 -0.23457E-0008 -0.99987E-0009 -0.12053E-0008
  0.51667E+0004 -0.22012E+0004 -0.26552E-0008 -0.11503E-0008 -0.17794E-0008
  0.52758E+0004 -0.21960E+0004 -0.24990E-0008 -0.12634E-0008 -0.17779E-0008
  0.53333E+0004 -0.21933E+0004 -0.22932E-0008 -0.13058E-0008 -0.15778E-0008
  0.50000E+0004 -0.21408E+0004 -0.23874E-0008 -0.11772E-0008 -0.97561E-0009
  0.50576E+0004 -0.21379E+0004 -0.27239E-0008 -0.12653E-0008 -0.14969E-0008
  0.51667E+0004 -0.21322E+0004 -0.29520E-0008 -0.13837E-0008 -0.20644E-0008
  0.52758E+0004 -0.21266E+0004 -0.27630E-0008 -0.14475E-0008 -0.20750E-0008
  0.53333E+0004 -0.21236E+0004 -0.25691E-0008 -0.14579E-0008 -0.18955E-0008
  0.50000E+0004 -0.20114E+0004 -0.31413E-0008 -0.16219E-0008 -0.16146E-0008
  0.50576E+0004 -0.20080E+0004 -0.33765E-0008 -0.16729E-0008 -0.21359E-0008
  0.51667E+0004 -0.20015E+0004 -0.34537E-0008 -0.16966E-0008 -0.27088E-0008
  0.52758E+0004 -0.19950E+0004 -0.32278E-0008 -0.16384E-0008 -0.27685E-0008
  0.53333E+0004 -0.19916E+0004 -0.30689E-0008 -0.15767E-0008 -0.26368E-0008
  0.50000E+0004 -0.18819E+0004 -0.38186E-0008 -0.19295E-0008 -0.23781E-0008
  0.50576E+0004 -0.18781E+0004 -0.39367E-0008 -0.19218E-0008 -0.28903E-0008
  0.51667E+0004 -0.18707E+0004 -0.38519E-0008 -0.18162E-0008 -0.34545E-0008
  0.52758E+0004 -0.18634E+0004 -0.35772E-0008 -0.16122E-0008 -0.35322E-0008
  0.53333E+0004 -0.18595E+0004 -0.34349E-0008 -0.14709E-0008 -0.34158E-0008
  0.50000E+0004 -0.18137E+0004 -0.41353E-0008 -0.20276E-0008 -0.28195E-0008
  0.50576E+0004 -0.18096E+0004 -0.41839E-0008 -0.19818E-0008 -0.33173E-0008
  0.51667E+0004 -0.18018E+0004 -0.39994E-0008 -0.17982E-0008 -0.38529E-0008
  0.52758E+0004 -0.17940E+0004 -0.36752E-0008 -0.15123E-0008 -0.39023E-0008
  0.53333E+0004 -0.17899E+0004 -0.35216E-0008 -0.13291E-0008 -0.37663E-0008
  0.53333E+0004 -0.21933E+0004 -0.22932E-0008 -0.13058E-0008 -0.15778E-0008
  0.53909E+0004 -0.21913E+0004 -0.20479E-0008 -0.13375E-0008 -0.12742E-0008
  0.55000E+0004 -0.21877E+0004 -0.16147E-0008 -0.13705E-0008 -0.56486E-0009
  0.56091E+0004 -0.21840E+0004 -0.14030E-0008 -0.13719E-0008  0.88024E-0010
  0.56667E+0004 -0.21821E+0004 -0.14281E-0008 -0.13612E-0008  0.32665E-0009
  0.53333E+0004 -0.21236E+0004 -0.25691E-0008 -0.14579E-0008 -0.18955E-0008
  0.53909E+0004 -0.21215E+0004 -0.23557E-0008 -0.14545E-0008 -0.16220E-0008
  0.55000E+0004 -0.21175E+0004 -0.20261E-0008 -0.14142E-0008 -0.99016E-0009
  0.56091E+0004 -0.21136E+0004 -0.19358E-0008 -0.13364E-0008 -0.41809E-0009
  0.56667E+0004 -0.21115E+0004 -0.20129E-0008 -0.12835E-0008 -0.21084E-0009
  0.53333E+0004 -0.19916E+0004 -0.30689E-0008 -0.15767E-0008 -0.26368E-0008
  0.53909E+0004 -0.19892E+0004 -0.29220E-0008 -0.14978E-0008 -0.24205E-0008
  0.55000E+0004 -0.19846E+0004 -0.27657E-0008 -0.13099E-0008 -0.18989E-0008
  0.56091E+0004 -0.19800E+0004 -0.28203E-0008 -0.10841E-0008 -0.13817E-0008
  0.56667E+0004 -0.19776E+0004 -0.29234E-0008 -0.95665E-0009 -0.11555E-0008
  0.53333E+0004 -0.18595E+0004 -0.34349E-0008 -0.14709E-0008 -0.34158E-0008
  0.53909E+0004 -0.18568E+0004 -0.33231E-0008 -0.13136E-0008 -0.32107E-0008
  0.55000E+0004 -0.18517E+0004 -0.32316E-0008 -0.98350E-0009 -0.26655E-0008
  0.56091E+0004 -0.18465E+0004 -0.32557E-0008 -0.62957E-0009 -0.20097E-0008
  0.56667E+0004 -0.18438E+0004 -0.32702E-0008 -0.44322E-0009 -0.16440E-0008
  0.53333E+0004 -0.17899E+0004 -0.35216E-0008 -0.13291E-0008 -0.37663E-0008
  0.53909E+0004 -0.17870E+0004 -0.34031E-0008 -0.11320E-0008 -0.35348E-0008
  0.55000E+0004 -0.17815E+0004 -0.32812E-0008 -0.73460E-0009 -0.29029E-0008
  0.56091E+0004 -0.17761E+0004 -0.32095E-0008 -0.32638E-0009 -0.20900E-0008
  0.56667E+0004 -0.17732E+0004 -0.31338E-0008 -0.11790E-0009 -0.16069E-0008
  0.56667E+0004 -0.21821E+0004 -0.14281E-0008 -0.13612E-0008  0.32665E-0009
  0.57242E+0004 -0.21801E+0004 -0.15571E-0008 -0.13400E-0008  0.45675E-0009
  0.58333E+0004 -0.21763E+0004 -0.20651E-0008 -0.12800E-0008  0.36478E-0009
  0.59424E+0004 -0.21724E+0004 -0.28177E-0008 -0.11875E-0008 -0.16461E-0009
  0.60000E+0004 -0.21704E+0004 -0.32572E-0008 -0.11276E-0008 -0.58590E-0009
  0.56667E+0004 -0.21115E+0004 -0.20129E-0008 -0.12835E-0008 -0.21084E-0009
  0.57242E+0004 -0.21093E+0004 -0.21742E-0008 -0.12198E-0008 -0.97984E-0010
  0.58333E+0004 -0.21051E+0004 -0.26646E-0008 -0.10827E-0008 -0.16551E-0009
  0.59424E+0004 -0.21010E+0004 -0.32711E-0008 -0.92057E-0009 -0.58030E-0009
  0.60000E+0004 -0.20988E+0004 -0.35791E-0008 -0.82820E-0009 -0.90264E-0009
  0.56667E+0004 -0.19776E+0004 -0.29234E-0008 -0.95665E-0009 -0.11555E-0008
  0.57242E+0004 -0.19751E+0004 -0.30562E-0008 -0.82114E-0009 -0.97986E-0009
  0.58333E+0004 -0.19703E+0004 -0.33070E-0008 -0.56236E-0009 -0.78476E-0009
  0.59424E+0004 -0.19655E+0004 -0.34122E-0008 -0.30121E-0009 -0.74392E-0009
  0.60000E+0004 -0.19630E+0004 -0.33587E-0008 -0.16749E-0009 -0.75584E-0009
  0.56667E+0004 -0.18438E+0004 -0.32702E-0008 -0.44322E-0009 -0.16440E-0008
  0.57242E+0004 -0.18409E+0004 -0.32507E-0008 -0.25531E-0009 -0.12770E-0008
  0.58333E+0004 -0.18355E+0004 -0.30257E-0008  0.80898E-0010 -0.57505E-0009
  0.59424E+0004 -0.18301E+0004 -0.24335E-0008  0.38856E-0009  0.13269E-0009
  0.60000E+0004 -0.18272E+0004 -0.19478E-0008  0.53409E-0009  0.51591E-0009
  0.56667E+0004 -0.17732E+0004 -0.31338E-0008 -0.11790E-0009 -0.16069E-0008
  0.57242E+0004 -0.17701E+0004 -0.29928E-0008  0.87386E-0010 -0.10980E-0008
  0.58333E+0004 -0.17644E+0004 -0.24565E-0008  0.44270E-0009 -0.68532E-0010
  0.59424E+0004 -0.17586E+0004 -0.14755E-0008  0.75105E-0009  0.10172E-0008
  0.60000E+0004 -0.17556E+0004 -0.77173E-0009  0.89005E-0009  0.16051E-0008
  0.60000E+0004 -0.21704E+0004 -0.32572E-0008 -0.11276E-0008 -0.58590E-0009
  0.60576E+0004 -0.21672E+0004 -0.36940E-0008 -0.10507E-0008 -0.10812E-0008
  0.61667E+0004 -0.21611E+0004 -0.43883E-0008 -0.87918E-0009 -0.20802E-0008
  0.62758E+0004 -0.21549E+0004 -0.47689E-0008 -0.66968E-0009 -0.29703E-0008
  0.63333E+0004 -0.21517E+0004 -0.48027E-0008 -0.54554E-0009 -0.33238E-0008
  0.60000E+0004 -0.20988E+0004 -0.35791E-0008 -0.82820E-0009 -0.90264E-0009
  0.60576E+0004 -0.20953E+0004 -0.38444E-0008 -0.72126E-0009 -0.12691E-0008
  0.61667E+0004 -0.20886E+0004 -0.41300E-0008 -0.50433E-0009 -0.19590E-0008
  0.62758E+0004 -0.20820E+0004 -0.40314E-0008 -0.26661E-0009 -0.24774E-0008
  0.63333E+0004 -0.20784E+0004 -0.38019E-0008 -0.13476E-0009 -0.26211E-0008
  0.60000E+0004 -0.19630E+0004 -0.33587E-0008 -0.16749E-0009 -0.75584E-0009
  0.60576E+0004 -0.19590E+0004 -0.31941E-0008 -0.26223E-0010 -0.75886E-0009
  0.61667E+0004 -0.19513E+0004 -0.25604E-0008  0.23071E-0009 -0.68050E-0009
  0.62758E+0004 -0.19437E+0004 -0.15039E-0008  0.47303E-0009 -0.39406E-0009
  0.63333E+0004 -0.19396E+0004 -0.79389E-0009  0.59361E-0009 -0.12860E-0009
  0.60000E+0004 -0.18272E+0004 -0.19478E-0008  0.53409E-0009  0.51591E-0009
  0.60576E+0004 -0.18227E+0004 -0.13106E-0008  0.67804E-0009  0.93928E-0009
  0.61667E+0004 -0.18140E+0004  0.21791E-0009  0.91452E-0009  0.18159E-0008
  0.62758E+0004 -0.18053E+0004  0.20557E-0008  0.11026E-0008  0.28045E-0008
  0.63333E+0004 -0.18008E+0004  0.30919E-0008  0.11828E-0008  0.33675E-0008
  0.60000E+0004 -0.17556E+0004 -0.77173E-0009  0.89005E-0009  0.16051E-0008
  0.60576E+0004 -0.17508E+0004  0.87796E-0010  0.10221E-0008  0.22359E-0008
  0.61667E+0004 -0.17416E+0004  0.19870E-0008  0.12236E-0008  0.34587E-0008
  0.62758E+0004 -0.17324E+0004  0.40738E-0008  0.13614E-0008  0.46885E-0008
  0.63333E+0004 -0.17275E+0004  0.51744E-0008  0.14102E-0008  0.53197E-0008
  0.63333E+0004 -0.21517E+0004 -0.48027E-0008 -0.54554E-0009 -0.33238E-0008
  0.63909E+0004 -0.21466E+0004 -0.46825E-0008 -0.40188E-0009 -0.35483E-0008
  0.65000E+0004 -0.21371E+0004 -0.40562E-0008 -0.10836E-0009 -0.35760E-0008
  0.66091E+0004 -0.21275E+0004 -0.29343E-0008  0.20240E-0009 -0.30493E-0008
  0.66667E+0004 -0.21224E+0004 -0.21670E-0008  0.36923E-0009 -0.25608E-0008
  0.63333E+0004 -0.20784E+0004 -0.38019E-0008 -0.13476E-0009 -0.26211E-0008
  0.63909E+0004 -0.20730E+0004 -0.34065E-0008  0.11320E-0010 -0.26181E-0008
  0.65000E+0004 -0.20626E+0004 -0.22897E-0008  0.29395E-0009 -0.22254E-0008
  0.66091E+0004 -0.20522E+0004 -0.75733E-0009  0.57292E-0009 -0.13286E-0008
  0.66667E+0004 -0.20467E+0004  0.18111E-0009  0.71547E-0009 -0.68121E-0009
  0.63333E+0004 -0.19396E+0004 -0.79389E-0009  0.59361E-0009 -0.12860E-0009
  0.63909E+0004 -0.19333E+0004  0.69488E-0010  0.71723E-0009  0.28396E-0009
  0.65000E+0004 -0.19213E+0004  0.19127E-0008  0.93019E-0009  0.13279E-0008
  0.66091E+0004 -0.19094E+0004  0.38922E-0008  0.11047E-0008  0.26379E-0008
  0.66667E+0004 -0.19030E+0004  0.49329E-0008  0.11806E-0008  0.33782E-0008
  0.63333E+0004 -0.18008E+0004  0.30919E-0008  0.11828E-0008  0.33675E-0008
  0.63909E+0004 -0.17936E+0004  0.42157E-0008  0.12548E-0008  0.40267E-0008
  0.65000E+0004 -0.17801E+0004  0.62766E-0008  0.13490E-0008  0.52888E-0008
  0.66091E+0004 -0.17666E+0004  0.80691E-0008  0.13807E-0008  0.64287E-0008
  0.66667E+0004 -0.17594E+0004  0.88395E-0008  0.13746E-0008  0.69034E-0008
  0.63333E+0004 -0.17275E+0004  0.51744E-0008  0.14102E-0008  0.53197E-0008
  0.63909E+0004 -0.17200E+0004  0.63073E-0008  0.14453E-0008  0.59996E-0008
  0.65000E+0004 -0.17056E+0004  0.82102E-0008  0.14629E-0008  0.71331E-0008
  0.66091E+0004 -0.16912E+0004  0.96108E-0008  0.14114E-0008  0.79054E-0008
  0.66667E+0004 -0.16837E+0004  0.10084E-0007  0.13604E-0008  0.80868E-0008
  0.66667E+0004 -0.21224E+0004 -0.21670E-0008  0.36923E-0009 -0.25608E-0008
  0.67242E+0004 -0.21160E+0004 -0.12572E-0008  0.53940E-0009 -0.19144E-0008
  0.68333E+0004 -0.21039E+0004  0.68023E-0009  0.84664E-0009 -0.43517E-0009
  0.69424E+0004 -0.20917E+0004  0.27431E-0008  0.11141E-0008  0.11738E-0008
  0.70000E+0004 -0.20853E+0004  0.38130E-0008  0.12340E-0008  0.19816E-0008
  0.66667E+0004 -0.20467E+0004  0.18111E-0009  0.71547E-0009 -0.68121E-0009
  0.67242E+0004 -0.20397E+0004  0.12319E-0008  0.85507E-0009  0.99108E-0010
  0.68333E+0004 -0.20265E+0004  0.33097E-0008  0.10917E-0008  0.17093E-0008
  0.69424E+0004 -0.20133E+0004  0.53249E-0008  0.12742E-0008  0.32590E-0008
  0.70000E+0004 -0.20063E+0004  0.62880E-0008  0.13454E-0008  0.39523E-0008
  0.66667E+0004 -0.19030E+0004  0.49329E-0008  0.11806E-0008  0.33782E-0008
  0.67242E+0004 -0.18950E+0004  0.59871E-0008  0.12432E-0008  0.41571E-0008
  0.68333E+0004 -0.18798E+0004  0.77550E-0008  0.13173E-0008  0.54407E-0008
  0.69424E+0004 -0.18646E+0004  0.90358E-0008  0.13221E-0008  0.62281E-0008
  0.70000E+0004 -0.18566E+0004  0.94465E-0008  0.12970E-0008  0.63557E-0008
  0.66667E+0004 -0.17594E+0004  0.88395E-0008  0.13746E-0008  0.69034E-0008
  0.67242E+0004 -0.17504E+0004  0.94853E-0008  0.13478E-0008  0.72755E-0008
  0.68333E+0004 -0.17332E+0004  0.10136E-0007  0.12474E-0008  0.74200E-0008
  0.69424E+0004 -0.17160E+0004  0.99003E-0008  0.10787E-0008  0.66531E-0008
  0.70000E+0004 -0.17069E+0004  0.93860E-0008  0.96576E-0009  0.58443E-0008
  0.66667E+0004 -0.16837E+0004  0.10084E-0007  0.13604E-0008  0.80868E-0008
  0.67242E+0004 -0.16740E+0004  0.10355E-0007  0.12868E-0008  0.80833E-0008
  0.68333E+0004 -0.16558E+0004  0.10143E-0007  0.11005E-0008  0.73433E-0008
  0.69424E+0004 -0.16375E+0004  0.89023E-0008  0.85383E-0009  0.55397E-0008
  0.70000E+0004 -0.16279E+0004  0.78315E-0008  0.70428E-0009  0.41655E-0008
  0.70000E+0004 -0.20853E+0004  0.38130E-0008  0.12340E-0008  0.19816E-0008
  0.70576E+0004 -0.20781E+0004  0.48564E-0008  0.13350E-0008  0.27360E-0008
  0.71667E+0004 -0.20645E+0004  0.65748E-0008  0.14678E-0008  0.38284E-0008
  0.72758E+0004 -0.20508E+0004  0.78115E-0008  0.15129E-0008  0.43722E-0008
  0.73333E+0004 -0.20436E+0004  0.82304E-0008  0.15014E-0008  0.44249E-0008
  0.70000E+0004 -0.20063E+0004  0.62880E-0008  0.13454E-0008  0.39523E-0008
  0.70576E+0004 -0.19985E+0004  0.71648E-0008  0.13947E-0008  0.45340E-0008
  0.71667E+0004 -0.19837E+0004  0.84108E-0008  0.14272E-0008  0.51572E-0008
  0.72758E+0004 -0.19689E+0004  0.90035E-0008  0.13737E-0008  0.51053E-0008
  0.73333E+0004 -0.19611E+0004  0.90354E-0008  0.13125E-0008  0.48263E-0008
  0.70000E+0004 -0.18566E+0004  0.94465E-0008  0.12970E-0008  0.63557E-0008
  0.70576E+0004 -0.18476E+0004  0.96517E-0008  0.12483E-0008  0.62628E-0008
  0.71667E+0004 -0.18306E+0004  0.93802E-0008  0.11006E-0008  0.54203E-0008
  0.72758E+0004 -0.18135E+0004  0.82649E-0008  0.88377E-0009  0.38412E-0008
  0.73333E+0004 -0.18045E+0004  0.73852E-0008  0.74597E-0009  0.28170E-0008
  0.70000E+0004 -0.17069E+0004  0.93860E-0008  0.96576E-0009  0.58443E-0008
  0.70576E+0004 -0.16967E+0004  0.85810E-0008  0.83247E-0009  0.47494E-0008
  0.71667E+0004 -0.16775E+0004  0.63342E-0008  0.54152E-0009  0.20378E-0008
  0.72758E+0004 -0.16582E+0004  0.33709E-0008  0.21293E-0009 -0.11169E-0008
  0.73333E+0004 -0.16480E+0004  0.16550E-0008  0.30103E-0010 -0.27556E-0008
  0.70000E+0004 -0.16279E+0004  0.78315E-0008  0.70428E-0009  0.41655E-0008
  0.70576E+0004 -0.16171E+0004  0.64577E-0008  0.53832E-0009  0.25066E-0008
  0.71667E+0004 -0.15967E+0004  0.32170E-0008  0.19855E-0009 -0.11317E-0008
  0.72758E+0004 -0.15762E+0004 -0.50543E-0009 -0.15739E-0009 -0.48838E-0008
  0.73333E+0004 -0.15655E+0004 -0.24812E-0008 -0.34598E-0009 -0.66584E-0008
  0.73333E+0004 -0.20436E+0004  0.82304E-0008  0.15014E-0008  0.44249E-0008
  0.73909E+0004 -0.20358E+0004  0.84902E-0008  0.14623E-0008  0.43421E-0008
  0.75000E+0004 -0.20208E+0004  0.85338E-0008  0.13242E-0008  0.38874E-0008
  0.76091E+0004 -0.20059E+0004  0.81090E-0008  0.11114E-0008  0.32938E-0008
  0.76667E+0004 -0.19980E+0004  0.77695E-0008  0.97566E-0009  0.30421E-0008
  0.73333E+0004 -0.19611E+0004  0.90354E-0008  0.13125E-0008  0.48263E-0008
  0.73909E+0004 -0.19525E+0004  0.88818E-0008  0.12260E-0008  0.44111E-0008
  0.75000E+0004 -0.19363E+0004  0.81442E-0008  0.10077E-0008  0.34079E-0008
  0.76091E+0004 -0.19201E+0004  0.70223E-0008  0.73118E-0009  0.24460E-0008
  0.76667E+0004 -0.19115E+0004  0.63767E-0008  0.56892E-0009  0.20915E-0008
  0.73333E+0004 -0.18045E+0004  0.73852E-0008  0.74597E-0009  0.28170E-0008
  0.73909E+0004 -0.17947E+0004  0.63282E-0008  0.59106E-0009  0.17188E-0008
  0.75000E+0004 -0.17760E+0004  0.40781E-0008  0.26921E-0009 -0.23644E-0009
  0.76091E+0004 -0.17574E+0004  0.18469E-0008 -0.69633E-0010 -0.16176E-0008
  0.76667E+0004 -0.17475E+0004  0.81303E-0009 -0.24856E-0009 -0.19776E-0008
  0.73333E+0004 -0.16480E+0004  0.16550E-0008  0.30103E-0010 -0.27556E-0008
  0.73909E+0004 -0.16369E+0004 -0.12189E-0009 -0.15758E-0009 -0.43028E-0008
  0.75000E+0004 -0.16158E+0004 -0.32478E-0008 -0.50985E-0009 -0.65176E-0008
  0.76091E+0004 -0.15947E+0004 -0.56487E-0008 -0.83314E-0009 -0.74218E-0008
  0.76667E+0004 -0.15835E+0004 -0.65003E-0008 -0.98724E-0009 -0.72927E-0008
  0.73333E+0004 -0.15655E+0004 -0.24812E-0008 -0.34598E-0009 -0.66584E-0008
  0.73909E+0004 -0.15536E+0004 -0.44098E-0008 -0.53197E-0009 -0.82129E-0008
  0.75000E+0004 -0.15312E+0004 -0.74703E-0008 -0.86376E-0009 -0.10061E-0007
  0.76091E+0004 -0.15089E+0004 -0.93683E-0008 -0.11433E-0008 -0.10189E-0007
  0.76667E+0004 -0.14970E+0004 -0.98129E-0008 -0.12665E-0008 -0.95476E-0008
  0.76667E+0004 -0.19980E+0004  0.77695E-0008  0.97566E-0009  0.30421E-0008
  0.77242E+0004 -0.19892E+0004  0.73827E-0008  0.82357E-0009  0.28809E-0008
  0.78333E+0004 -0.19726E+0004  0.66807E-0008  0.51268E-0009  0.30018E-0008
  0.79424E+0004 -0.19560E+0004  0.61892E-0008  0.19432E-0009  0.37885E-0008
  0.80000E+0004 -0.19472E+0004  0.60603E-0008  0.30498E-0010  0.44762E-0008
  0.76667E+0004 -0.19115E+0004  0.63767E-0008  0.56892E-0009  0.20915E-0008
  0.77242E+0004 -0.19020E+0004  0.57215E-0008  0.39587E-0009  0.18785E-0008
  0.78333E+0004 -0.18839E+0004  0.46627E-0008  0.60393E-0010  0.20499E-0008
  0.79424E+0004 -0.18658E+0004  0.39871E-0008 -0.26149E-0009  0.29941E-0008
  0.80000E+0004 -0.18563E+0004  0.38069E-0008 -0.41994E-0009  0.37619E-0008
  0.76667E+0004 -0.17475E+0004  0.81303E-0009 -0.24856E-0009 -0.19776E-0008
  0.77242E+0004 -0.17366E+0004 -0.11532E-0009 -0.42543E-0009 -0.20890E-0008
  0.78333E+0004 -0.17158E+0004 -0.13413E-0008 -0.73716E-0009 -0.14827E-0008
  0.79424E+0004 -0.16950E+0004 -0.18599E-0008 -0.99528E-0009 -0.26468E-0010
  0.80000E+0004 -0.16840E+0004 -0.19013E-0008 -0.11068E-0008  0.93874E-0009
  0.76667E+0004 -0.15835E+0004 -0.65003E-0008 -0.98724E-0009 -0.72927E-0008
  0.77242E+0004 -0.15711E+0004 -0.70879E-0008 -0.11258E-0008 -0.68062E-0008
  0.78333E+0004 -0.15476E+0004 -0.73341E-0008 -0.13364E-0008 -0.49434E-0008
  0.79424E+0004 -0.15241E+0004 -0.66873E-0008 -0.14612E-0008 -0.23780E-0008
  0.80000E+0004 -0.15117E+0004 -0.61432E-0008 -0.14926E-0008 -0.99424E-0009
  0.76667E+0004 -0.14970E+0004 -0.98129E-0008 -0.12665E-0008 -0.95476E-0008
  0.77242E+0004 -0.14839E+0004 -0.99121E-0008 -0.13680E-0008 -0.85059E-0008
  0.78333E+0004 -0.14589E+0004 -0.91353E-0008 -0.14973E-0008 -0.56250E-0008
  0.79424E+0004 -0.14339E+0004 -0.75071E-0008 -0.15314E-0008 -0.22557E-0008
  0.80000E+0004 -0.14208E+0004 -0.65203E-0008 -0.15130E-0008 -0.58182E-0009
  0.80000E+0004 -0.19472E+0004  0.60603E-0008  0.30498E-0010  0.44762E-0008
  0.80576E+0004 -0.19378E+0004  0.60109E-0008 -0.12693E-0009  0.53127E-0008
  0.81667E+0004 -0.19199E+0004  0.61275E-0008 -0.39752E-0009  0.71722E-0008
  0.82758E+0004 -0.19021E+0004  0.63625E-0008 -0.61513E-0009  0.90449E-0008
  0.83333E+0004 -0.18926E+0004  0.64456E-0008 -0.70796E-0009  0.98846E-0008
  0.80000E+0004 -0.18563E+0004  0.38069E-0008 -0.41994E-0009  0.37619E-0008
  0.80576E+0004 -0.18461E+0004  0.37135E-0008 -0.56643E-0009  0.46447E-0008
  0.81667E+0004 -0.18267E+0004  0.37289E-0008 -0.80417E-0009  0.64386E-0008
  0.82758E+0004 -0.18073E+0004  0.37627E-0008 -0.97499E-0009  0.79716E-0008
  0.83333E+0004 -0.17970E+0004  0.36758E-0008 -0.10381E-0008  0.85065E-0008
  0.80000E+0004 -0.16840E+0004 -0.19013E-0008 -0.11068E-0008  0.93874E-0009
  0.80576E+0004 -0.16722E+0004 -0.18622E-0008 -0.11976E-0008  0.19207E-0008
  0.81667E+0004 -0.16499E+0004 -0.17075E-0008 -0.13121E-0008  0.35404E-0008
  0.82758E+0004 -0.16276E+0004 -0.17879E-0008 -0.13452E-0008  0.43958E-0008
  0.83333E+0004 -0.16158E+0004 -0.20509E-0008 -0.13326E-0008  0.43976E-0008
  0.80000E+0004 -0.15117E+0004 -0.61432E-0008 -0.14926E-0008 -0.99424E-0009
  0.80576E+0004 -0.14984E+0004 -0.55666E-0008 -0.14979E-0008  0.27539E-0009
  0.81667E+0004 -0.14731E+0004 -0.46471E-0008 -0.14409E-0008  0.20151E-0008
  0.82758E+0004 -0.14479E+0004 -0.43165E-0008 -0.13027E-0008  0.25461E-0008
  0.83333E+0004 -0.14346E+0004 -0.44715E-0008 -0.12020E-0008  0.22824E-0008
  0.80000E+0004 -0.14208E+0004 -0.65203E-0008 -0.15130E-0008 -0.58182E-0009
  0.80576E+0004 -0.14066E+0004 -0.55559E-0008 -0.14684E-0008  0.89401E-0009
  0.81667E+0004 -0.13799E+0004 -0.41150E-0008 -0.13183E-0008  0.27757E-0008
  0.82758E+0004 -0.13531E+0004 -0.35031E-0008 -0.10962E-0008  0.32347E-0008
  0.83333E+0004 -0.13390E+0004 -0.35677E-0008 -0.95358E-0009  0.29064E-0008
  0.83333E+0004 -0.18926E+0004  0.64456E-0008 -0.70796E-0009  0.98846E-0008
  0.83909E+0004 -0.18855E+0004  0.65100E-0008 -0.77366E-0009  0.10573E-0007
  0.85000E+0004 -0.18718E+0004  0.62924E-0008 -0.85629E-0009  0.11225E-0007
  0.86091E+0004 -0.18582E+0004  0.54810E-0008 -0.88528E-0009  0.10861E-0007
  0.86667E+0004 -0.18510E+0004  0.47744E-0008 -0.88278E-0009  0.10225E-0007
  0.83333E+0004 -0.17970E+0004  0.36758E-0008 -0.10381E-0008  0.85065E-0008
  0.83909E+0004 -0.17892E+0004  0.35468E-0008 -0.10748E-0008  0.88434E-0008
  0.85000E+0004 -0.17744E+0004  0.28425E-0008 -0.11000E-0008  0.86644E-0008
  0.86091E+0004 -0.17596E+0004  0.14397E-0008 -0.10720E-0008  0.73585E-0008
  0.86667E+0004 -0.17518E+0004  0.41086E-0009 -0.10394E-0008  0.62321E-0008
  0.83333E+0004 -0.16158E+0004 -0.20509E-0008 -0.13326E-0008  0.43976E-0008
  0.83909E+0004 -0.16068E+0004 -0.24325E-0008 -0.13003E-0008  0.41288E-0008
  0.85000E+0004 -0.15898E+0004 -0.37399E-0008 -0.11985E-0008  0.27123E-0008
  0.86091E+0004 -0.15728E+0004 -0.57409E-0008 -0.10567E-0008  0.30133E-0009
  0.86667E+0004 -0.15638E+0004 -0.70042E-0008 -0.97034E-0009 -0.12533E-0008
  0.83333E+0004 -0.14346E+0004 -0.44715E-0008 -0.12020E-0008  0.22824E-0008
  0.83909E+0004 -0.14244E+0004 -0.48647E-0008 -0.10952E-0008  0.16830E-0008
  0.85000E+0004 -0.14051E+0004 -0.61770E-0008 -0.86522E-0009 -0.20999E-0009
  0.86091E+0004 -0.13859E+0004 -0.79543E-0008 -0.61911E-0009 -0.26753E-0008
  0.86667E+0004 -0.13757E+0004 -0.89324E-0008 -0.48763E-0009 -0.40193E-0008
  0.83333E+0004 -0.13390E+0004 -0.35677E-0008 -0.95358E-0009  0.29064E-0008
  0.83909E+0004 -0.13282E+0004 -0.39329E-0008 -0.81587E-0009  0.22198E-0008
  0.85000E+0004 -0.13077E+0004 -0.51360E-0008 -0.53713E-0009  0.29598E-0009
  0.86091E+0004 -0.12873E+0004 -0.66308E-0008 -0.25702E-0009 -0.19458E-0008
  0.86667E+0004 -0.12765E+0004 -0.73633E-0008 -0.11098E-0009 -0.30589E-0008
  0.86667E+0004 -0.18510E+0004  0.47744E-0008 -0.88278E-0009  0.10225E-0007
  0.87242E+0004 -0.18465E+0004  0.39931E-0008 -0.86447E-0009  0.94046E-0008
  0.88333E+0004 -0.18379E+0004  0.20759E-0008 -0.80841E-0009  0.71966E-0008
  0.89424E+0004 -0.18293E+0004 -0.26429E-0009 -0.73536E-0009  0.43637E-0008
  0.90000E+0004 -0.18247E+0004 -0.15889E-0008 -0.69310E-0009  0.27293E-0008
  0.86667E+0004 -0.17518E+0004  0.41086E-0009 -0.10394E-0008  0.62321E-0008
  0.87242E+0004 -0.17469E+0004 -0.65709E-0009 -0.99638E-0009  0.49855E-0008
  0.88333E+0004 -0.17375E+0004 -0.30346E-0008 -0.89831E-0009  0.21211E-0008
  0.89424E+0004 -0.17282E+0004 -0.56532E-0008 -0.79108E-0009 -0.10909E-0008
  0.90000E+0004 -0.17232E+0004 -0.70255E-0008 -0.73362E-0009 -0.27878E-0008
  0.86667E+0004 -0.15638E+0004 -0.70042E-0008 -0.97034E-0009 -0.12533E-0008
  0.87242E+0004 -0.15581E+0004 -0.82602E-0008 -0.88657E-0009 -0.28171E-0008
  0.88333E+0004 -0.15473E+0004 -0.10687E-0007 -0.72480E-0009 -0.58452E-0008
  0.89424E+0004 -0.15366E+0004 -0.12874E-0007 -0.57303E-0009 -0.86096E-0008
  0.90000E+0004 -0.15309E+0004 -0.13810E-0007 -0.49907E-0009 -0.98278E-0008
  0.86667E+0004 -0.13757E+0004 -0.89324E-0008 -0.48763E-0009 -0.40193E-0008
  0.87242E+0004 -0.13693E+0004 -0.98933E-0008 -0.37472E-0009 -0.53160E-0008
  0.88333E+0004 -0.13571E+0004 -0.11383E-0007 -0.17581E-0009 -0.74037E-0008
  0.89424E+0004 -0.13450E+0004 -0.12171E-0007 -0.90650E-0011 -0.87630E-0008
  0.90000E+0004 -0.13385E+0004 -0.12218E-0007  0.64454E-0010 -0.91142E-0008
  0.86667E+0004 -0.12765E+0004 -0.73633E-0008 -0.11098E-0009 -0.30589E-0008
  0.87242E+0004 -0.12697E+0004 -0.80668E-0008  0.67122E-0011 -0.41005E-0008
  0.88333E+0004 -0.12568E+0004 -0.88983E-0008  0.20561E-0009 -0.55499E-0008
  0.89424E+0004 -0.12439E+0004 -0.88658E-0008  0.36234E-0009 -0.61602E-0008
  0.90000E+0004 -0.12371E+0004 -0.84516E-0008  0.42706E-0009 -0.61148E-0008
  0.90000E+0004 -0.18247E+0004 -0.15889E-0008 -0.69310E-0009  0.27293E-0008
  0.90576E+0004 -0.18203E+0004 -0.29206E-0008 -0.65208E-0009  0.10688E-0008
  0.91667E+0004 -0.18119E+0004 -0.53125E-0008 -0.57700E-0009 -0.19485E-0008
  0.92758E+0004 -0.18035E+0004 -0.73026E-0008 -0.51485E-0009 -0.45146E-0008
  0.93333E+0004 -0.17990E+0004 -0.81016E-0008 -0.48754E-0009 -0.55756E-0008
  0.90000E+0004 -0.17232E+0004 -0.70255E-0008 -0.73362E-0009 -0.27878E-0008
  0.90576E+0004 -0.17184E+0004 -0.83306E-0008 -0.67976E-0009 -0.44146E-0008
  0.91667E+0004 -0.17093E+0004 -0.10455E-0007 -0.58536E-0009 -0.70988E-0008
  0.92758E+0004 -0.17002E+0004 -0.11910E-0007 -0.50948E-0009 -0.90237E-0008
  0.93333E+0004 -0.16953E+0004 -0.12333E-0007 -0.47671E-0009 -0.96465E-0008
  0.90000E+0004 -0.15309E+0004 -0.13810E-0007 -0.49907E-0009 -0.98278E-0008
  0.90576E+0004 -0.15254E+0004 -0.14546E-0007 -0.43350E-0009 -0.10834E-0007
  0.91667E+0004 -0.15148E+0004 -0.15264E-0007 -0.32775E-0009 -0.12023E-0007
  0.92758E+0004 -0.15043E+0004 -0.15004E-0007 -0.25165E-0009 -0.12206E-0007
  0.93333E+0004 -0.14988E+0004 -0.14461E-0007 -0.22215E-0009 -0.11890E-0007
  0.90000E+0004 -0.13385E+0004 -0.12218E-0007  0.64454E-0010 -0.91142E-0008
  0.90576E+0004 -0.13323E+0004 -0.12000E-0007  0.12499E-0009 -0.92139E-0008
  0.91667E+0004 -0.13204E+0004 -0.10825E-0007  0.20892E-0009 -0.86983E-0008
  0.92758E+0004 -0.13085E+0004 -0.87528E-0008  0.25194E-0009 -0.73922E-0008
  0.93333E+0004 -0.13022E+0004 -0.73670E-0008  0.26028E-0009 -0.64557E-0008
  0.90000E+0004 -0.12371E+0004 -0.84516E-0008  0.42706E-0009 -0.61148E-0008
  0.90576E+0004 -0.12304E+0004 -0.77750E-0008  0.47734E-0009 -0.58408E-0008
  0.91667E+0004 -0.12178E+0004 -0.58062E-0008  0.53708E-0009 -0.47423E-0008
  0.92758E+0004 -0.12052E+0004 -0.31326E-0008  0.55317E-0009 -0.30910E-0008
  0.93333E+0004 -0.11985E+0004 -0.15424E-0008  0.54671E-0009 -0.20944E-0008
  0.93333E+0004 -0.17990E+0004 -0.81016E-0008 -0.48754E-0009 -0.55756E-0008
  0.93909E+0004 -0.17963E+0004 -0.86249E-0008 -0.46601E-0009 -0.63353E-0008
  0.95000E+0004 -0.17912E+0004 -0.90100E-0008 -0.43669E-0009 -0.70606E-0008
  0.96091E+0004 -0.17861E+0004 -0.85755E-0008 -0.42338E-0009 -0.68240E-0008
  0.96667E+0004 -0.17834E+0004 -0.80181E-0008 -0.42062E-0009 -0.63089E-0008
  0.93333E+0004 -0.16953E+0004 -0.12333E-0007 -0.47671E-0009 -0.96465E-0008
  0.93909E+0004 -0.16924E+0004 -0.12450E-0007 -0.45169E-0009 -0.99379E-0008
  0.95000E+0004 -0.16869E+0004 -0.11978E-0007 -0.41750E-0009 -0.97026E-0008
  0.96091E+0004 -0.16813E+0004 -0.10643E-0007 -0.39849E-0009 -0.84944E-0008
  0.96667E+0004 -0.16784E+0004 -0.96213E-0008 -0.39195E-0009 -0.74962E-0008
  0.93333E+0004 -0.14988E+0004 -0.14461E-0007 -0.22215E-0009 -0.11890E-0007
  0.93909E+0004 -0.14954E+0004 -0.13698E-0007 -0.20468E-0009 -0.11345E-0007
  0.95000E+0004 -0.14890E+0004 -0.11653E-0007 -0.18626E-0009 -0.97084E-0008
  0.96091E+0004 -0.14826E+0004 -0.90018E-0008 -0.18142E-0009 -0.74604E-0008
  0.96667E+0004 -0.14793E+0004 -0.74415E-0008 -0.18107E-0009 -0.61085E-0008
  0.93333E+0004 -0.13022E+0004 -0.73670E-0008  0.26028E-0009 -0.64557E-0008
  0.93909E+0004 -0.12984E+0004 -0.59689E-0008  0.25344E-0009 -0.55017E-0008
  0.95000E+0004 -0.12912E+0004 -0.30998E-0008  0.22501E-0009 -0.35194E-0008
  0.96091E+0004 -0.12840E+0004 -0.20363E-0009  0.18566E-0009 -0.15219E-0008
  0.96667E+0004 -0.12801E+0004  0.12281E-0008  0.16456E-0009 -0.55116E-0009
  0.93333E+0004 -0.11985E+0004 -0.15424E-0008  0.54671E-0009 -0.20944E-0008
  0.93909E+0004 -0.11945E+0004 -0.42446E-0010  0.52463E-0009 -0.11700E-0008
  0.95000E+0004 -0.11868E+0004  0.27736E-0008  0.46664E-0009  0.53360E-0009
  0.96091E+0004 -0.11792E+0004  0.52876E-0008  0.40040E-0009  0.19837E-0008
  0.96667E+0004 -0.11751E+0004  0.63860E-0008  0.36585E-0009  0.25653E-0008
  0.96667E+0004 -0.17834E+0004 -0.80181E-0008 -0.42062E-0009 -0.63089E-0008
  0.97242E+0004 -0.17858E+0004 -0.71674E-0008 -0.42050E-0009 -0.54943E-0008
  0.98333E+0004 -0.17903E+0004 -0.51565E-0008 -0.42141E-0009 -0.34570E-0008
  0.99424E+0004 -0.17948E+0004 -0.27458E-0008 -0.41956E-0009 -0.91088E-0009
  0.10000E+0005 -0.17972E+0004 -0.13631E-0008 -0.41645E-0009  0.58305E-0009
  0.96667E+0004 -0.16784E+0004 -0.96213E-0008 -0.39195E-0009 -0.74962E-0008
  0.97242E+0004 -0.16810E+0004 -0.83895E-0008 -0.38916E-0009 -0.62738E-0008
  0.98333E+0004 -0.16859E+0004 -0.57210E-0008 -0.38361E-0009 -0.35491E-0008
  0.99424E+0004 -0.16908E+0004 -0.27596E-0008 -0.37034E-0009 -0.45012E-0009
  0.10000E+0005 -0.16934E+0004 -0.11382E-0008 -0.35835E-0009  0.12700E-0008
  0.96667E+0004 -0.14793E+0004 -0.74415E-0008 -0.18107E-0009 -0.61085E-0008
  0.97242E+0004 -0.14822E+0004 -0.60066E-0008 -0.18887E-0009 -0.48015E-0008
  0.98333E+0004 -0.14879E+0004 -0.32163E-0008 -0.19592E-0009 -0.21978E-0008
  0.99424E+0004 -0.14935E+0004 -0.46328E-0009 -0.18454E-0009  0.44888E-0009
  0.10000E+0005 -0.14965E+0004  0.92122E-0009 -0.16985E-0009  0.18049E-0008
  0.96667E+0004 -0.12801E+0004  0.12281E-0008  0.16456E-0009 -0.55116E-0009
  0.97242E+0004 -0.12835E+0004  0.22032E-0008  0.13396E-0009  0.13204E-0009
  0.98333E+0004 -0.12899E+0004  0.37700E-0008  0.93589E-0010  0.12466E-0008
  0.99424E+0004 -0.12963E+0004  0.49065E-0008  0.83944E-0010  0.20946E-0008
  0.10000E+0005 -0.12997E+0004  0.53105E-0008  0.92636E-0010  0.24089E-0008
  0.96667E+0004 -0.11751E+0004  0.63860E-0008  0.36585E-0009  0.25653E-0008
  0.97242E+0004 -0.11787E+0004  0.69753E-0008  0.32495E-0009  0.28293E-0008
  0.98333E+0004 -0.11855E+0004  0.76510E-0008  0.26482E-0009  0.30427E-0008
  0.99424E+0004 -0.11922E+0004  0.77299E-0008  0.23933E-0009  0.28894E-0008
  0.10000E+0005 -0.11958E+0004  0.75268E-0008  0.24283E-0009  0.26481E-0008
  0.10000E+0005 -0.17972E+0004 -0.13631E-0008 -0.41645E-0009  0.58305E-0009
  0.10058E+0005 -0.18044E+0004  0.50351E-0010 -0.41097E-0009  0.20909E-0008
  0.10167E+0005 -0.18182E+0004  0.27076E-0008 -0.38939E-0009  0.49681E-0008
  0.10276E+0005 -0.18319E+0004  0.52388E-0008 -0.35051E-0009  0.77585E-0008
  0.10333E+0005 -0.18391E+0004  0.64850E-0008 -0.32223E-0009  0.91471E-0008
  0.10000E+0005 -0.16934E+0004 -0.11382E-0008 -0.35835E-0009  0.12700E-0008
  0.10058E+0005 -0.17012E+0004  0.47017E-0009 -0.34445E-0009  0.29919E-0008
  0.10167E+0005 -0.17161E+0004  0.34448E-0008 -0.30667E-0009  0.62101E-0008
  0.10276E+0005 -0.17311E+0004  0.62270E-0008 -0.25052E-0009  0.92568E-0008
  0.10333E+0005 -0.17389E+0004  0.75754E-0008 -0.21393E-0009  0.10740E-0007
  0.10000E+0005 -0.14965E+0004  0.92122E-0009 -0.16985E-0009  0.18049E-0008
  0.10058E+0005 -0.15056E+0004  0.21620E-0008 -0.15408E-0009  0.31360E-0008
  0.10167E+0005 -0.15227E+0004  0.44087E-0008 -0.10464E-0009  0.55957E-0008
  0.10276E+0005 -0.15399E+0004  0.64731E-0008 -0.27907E-0010  0.79082E-0008
  0.10333E+0005 -0.15489E+0004  0.74585E-0008  0.21521E-0010  0.90191E-0008
  0.10000E+0005 -0.12997E+0004  0.53105E-0008  0.92636E-0010  0.24089E-0008
  0.10058E+0005 -0.13099E+0004  0.54654E-0008  0.10465E-0009  0.26631E-0008
  0.10167E+0005 -0.13293E+0004  0.56335E-0008  0.15600E-0009  0.31036E-0008
  0.10276E+0005 -0.13487E+0004  0.56953E-0008  0.24395E-0009  0.35184E-0008
  0.10333E+0005 -0.13589E+0004  0.56907E-0008  0.30161E-0009  0.37057E-0008
  0.10000E+0005 -0.11958E+0004  0.75268E-0008  0.24283E-0009  0.26481E-0008
  0.10058E+0005 -0.12067E+0004  0.70833E-0008  0.25165E-0009  0.23399E-0008
  0.10167E+0005 -0.12273E+0004  0.60853E-0008  0.29855E-0009  0.17058E-0008
  0.10276E+0005 -0.12479E+0004  0.49932E-0008  0.38549E-0009  0.10749E-0008
  0.10333E+0005 -0.12587E+0004  0.44064E-0008  0.44324E-0009  0.74044E-0009
  0.10333E+0005 -0.18391E+0004  0.64850E-0008 -0.32223E-0009  0.91471E-0008
  0.10391E+0005 -0.18446E+0004  0.76879E-0008 -0.28720E-0009  0.10515E-0007
  0.10500E+0005 -0.18549E+0004  0.97197E-0008 -0.20604E-0009  0.12844E-0007
  0.10609E+0005 -0.18652E+0004  0.11377E-0007 -0.10591E-0009  0.14768E-0007
  0.10667E+0005 -0.18706E+0004  0.12076E-0007 -0.46655E-0010  0.15583E-0007
  0.10333E+0005 -0.17389E+0004  0.75754E-0008 -0.21393E-0009  0.10740E-0007
  0.10391E+0005 -0.17448E+0004  0.88440E-0008 -0.16970E-0009  0.12144E-0007
  0.10500E+0005 -0.17560E+0004  0.10923E-0007 -0.72685E-0010  0.14436E-0007
  0.10609E+0005 -0.17672E+0004  0.12530E-0007  0.39043E-0010  0.16192E-0007
  0.10667E+0005 -0.17731E+0004  0.13161E-0007  0.10207E-0009  0.16861E-0007
  0.10333E+0005 -0.15489E+0004  0.74585E-0008  0.21521E-0010  0.90191E-0008
  0.10391E+0005 -0.15557E+0004  0.83476E-0008  0.80654E-0010  0.99963E-0008
  0.10500E+0005 -0.15686E+0004  0.97178E-0008  0.20405E-0009  0.11478E-0007
  0.10609E+0005 -0.15815E+0004  0.10643E-0007  0.33646E-0009  0.12425E-0007
  0.10667E+0005 -0.15883E+0004  0.10926E-0007  0.40651E-0009  0.12664E-0007
  0.10333E+0005 -0.13589E+0004  0.56907E-0008  0.30161E-0009  0.37057E-0008
  0.10391E+0005 -0.13666E+0004  0.56292E-0008  0.37044E-0009  0.37898E-0008
  0.10500E+0005 -0.13812E+0004  0.53729E-0008  0.51271E-0009  0.37597E-0008
  0.10609E+0005 -0.13958E+0004  0.49392E-0008  0.66146E-0009  0.34499E-0008
  0.10667E+0005 -0.14034E+0004  0.46228E-0008  0.73744E-0009  0.31345E-0008
  0.10333E+0005 -0.12587E+0004  0.44064E-0008  0.44324E-0009  0.74044E-0009
  0.10391E+0005 -0.12669E+0004  0.37839E-0008  0.51373E-0009  0.33309E-0009
  0.10500E+0005 -0.12823E+0004  0.25713E-0008  0.66059E-0009 -0.52786E-0009
  0.10609E+0005 -0.12978E+0004  0.13514E-0008  0.81477E-0009 -0.15166E-0008
  0.10667E+0005 -0.13059E+0004  0.69910E-0009  0.89345E-0009 -0.21192E-0008
  0.10667E+0005 -0.18706E+0004  0.12076E-0007 -0.46655E-0010  0.15583E-0007
  0.10724E+0005 -0.18767E+0004  0.12645E-0007  0.15904E-0010  0.16252E-0007
  0.10833E+0005 -0.18882E+0004  0.13357E-0007  0.14217E-0009  0.17086E-0007
  0.10942E+0005 -0.18996E+0004  0.13602E-0007  0.27372E-0009  0.17365E-0007
  0.11000E+0005 -0.19057E+0004  0.13539E-0007  0.34256E-0009  0.17273E-0007
  0.10667E+0005 -0.17731E+0004  0.13161E-0007  0.10207E-0009  0.16861E-0007
  0.10724E+0005 -0.17797E+0004  0.13644E-0007  0.16564E-0009  0.17365E-0007
  0.10833E+0005 -0.17922E+0004  0.14120E-0007  0.28713E-0009  0.17784E-0007
  0.10942E+0005 -0.18046E+0004  0.14035E-0007  0.40384E-0009  0.17524E-0007
  0.11000E+0005 -0.18112E+0004  0.13762E-0007  0.46102E-0009  0.17101E-0007
  0.10667E+0005 -0.15883E+0004  0.10926E-0007  0.40651E-0009  0.12664E-0007
  0.10724E+0005 -0.15958E+0004  0.11091E-0007  0.47312E-0009  0.12767E-0007
  0.10833E+0005 -0.16102E+0004  0.10982E-0007  0.58930E-0009  0.12411E-0007
  0.10942E+0005 -0.16246E+0004  0.10322E-0007  0.68315E-0009  0.11345E-0007
  0.11000E+0005 -0.16321E+0004  0.97444E-0008  0.72103E-0009  0.10483E-0007
  0.10667E+0005 -0.14034E+0004  0.46228E-0008  0.73744E-0009  0.31345E-0008
  0.10724E+0005 -0.14120E+0004  0.42838E-0008  0.80743E-0009  0.27667E-0008
  0.10833E+0005 -0.14282E+0004  0.34397E-0008  0.92050E-0009  0.17128E-0008
  0.10942E+0005 -0.14445E+0004  0.22982E-0008  0.99644E-0009  0.16779E-0009
  0.11000E+0005 -0.14530E+0004  0.15574E-0008  0.10184E-0008 -0.86421E-0009
  0.10667E+0005 -0.13059E+0004  0.69910E-0009  0.89345E-0009 -0.21192E-0008
  0.10724E+0005 -0.13150E+0004  0.80463E-0010  0.96548E-0009 -0.27303E-0008
  0.10833E+0005 -0.13322E+0004 -0.11380E-0008  0.10798E-0008 -0.41036E-0008
  0.10942E+0005 -0.13495E+0004 -0.24648E-0008  0.11522E-0008 -0.57963E-0008
  0.11000E+0005 -0.13585E+0004 -0.32327E-0008  0.11699E-0008 -0.68373E-0008
  0.11000E+0005 -0.19057E+0004  0.13539E-0007  0.34256E-0009  0.17273E-0007
  0.11058E+0005 -0.19121E+0004  0.13356E-0007  0.41005E-0009  0.17039E-0007
  0.11167E+0005 -0.19243E+0004  0.12682E-0007  0.52956E-0009  0.16168E-0007
  0.11276E+0005 -0.19365E+0004  0.11637E-0007  0.63332E-0009  0.14812E-0007
  0.11333E+0005 -0.19429E+0004  0.10948E-0007  0.67878E-0009  0.13907E-0007
  0.11000E+0005 -0.18112E+0004  0.13762E-0007  0.46102E-0009  0.17101E-0007
  0.11058E+0005 -0.18182E+0004  0.13355E-0007  0.51353E-0009  0.16519E-0007
  0.11167E+0005 -0.18314E+0004  0.12200E-0007  0.59785E-0009  0.14925E-0007
  0.11276E+0005 -0.18446E+0004  0.10620E-0007  0.65809E-0009  0.12791E-0007
  0.11333E+0005 -0.18516E+0004  0.96327E-0008  0.67824E-0009  0.11465E-0007
  0.11000E+0005 -0.16321E+0004  0.97444E-0008  0.72103E-0009  0.10483E-0007
  0.11058E+0005 -0.16401E+0004  0.90416E-0008  0.74805E-0009  0.94697E-0008
  0.11167E+0005 -0.16554E+0004  0.73176E-0008  0.77082E-0009  0.70477E-0008
  0.11276E+0005 -0.16706E+0004  0.51537E-0008  0.75248E-0009  0.40907E-0008
  0.11333E+0005 -0.16786E+0004  0.38580E-0008  0.72606E-0009  0.23483E-0008
  0.11000E+0005 -0.14530E+0004  0.15574E-0008  0.10184E-0008 -0.86421E-0009
  0.11058E+0005 -0.14621E+0004  0.74880E-0009  0.10240E-0008 -0.19965E-0008
  0.11167E+0005 -0.14793E+0004 -0.10544E-0008  0.99360E-0009 -0.45147E-0008
  0.11276E+0005 -0.14965E+0004 -0.31806E-0008  0.90547E-0009 -0.74230E-0008
  0.11333E+0005 -0.15056E+0004 -0.44166E-0008  0.83713E-0009 -0.90765E-0008
  0.11000E+0005 -0.13585E+0004 -0.32327E-0008  0.11699E-0008 -0.68373E-0008
  0.11058E+0005 -0.13682E+0004 -0.40272E-0008  0.11690E-0008 -0.79416E-0008
  0.11167E+0005 -0.13864E+0004 -0.57017E-0008  0.11209E-0008 -0.10294E-0007
  0.11276E+0005 -0.14047E+0004 -0.75965E-0008  0.10071E-0008 -0.12913E-0007
  0.11333E+0005 -0.14143E+0004 -0.86766E-0008  0.92252E-0009 -0.14366E-0007
  0.11333E+0005 -0.19429E+0004  0.10948E-0007  0.67878E-0009  0.13907E-0007
  0.11391E+0005 -0.19486E+0004  0.10180E-0007  0.71746E-0009  0.12892E-0007
  0.11500E+0005 -0.19595E+0004  0.85176E-0008  0.76640E-0009  0.10667E-0007
  0.11609E+0005 -0.19704E+0004  0.66601E-0008  0.78145E-0009  0.81572E-0008
  0.11667E+0005 -0.19761E+0004  0.56193E-0008  0.77456E-0009  0.67371E-0008
  0.11333E+0005 -0.18516E+0004  0.96327E-0008  0.67824E-0009  0.11465E-0007
  0.11391E+0005 -0.18578E+0004  0.85488E-0008  0.69024E-0009  0.10011E-0007
  0.11500E+0005 -0.18697E+0004  0.62807E-0008  0.68679E-0009  0.69761E-0008
  0.11609E+0005 -0.18815E+0004  0.38252E-0008  0.64959E-0009  0.37106E-0008
  0.11667E+0005 -0.18877E+0004  0.24797E-0008  0.61647E-0009  0.19269E-0008
  0.11333E+0005 -0.16786E+0004  0.38580E-0008  0.72606E-0009  0.23483E-0008
  0.11391E+0005 -0.16858E+0004  0.24445E-0008  0.68847E-0009  0.46846E-0009
  0.11500E+0005 -0.16994E+0004 -0.42185E-0009  0.58646E-0009 -0.32756E-0008
  0.11609E+0005 -0.17130E+0004 -0.34276E-0008  0.44931E-0009 -0.70917E-0008
  0.11667E+0005 -0.17201E+0004 -0.50335E-0008  0.36510E-0009 -0.90824E-0008
  0.11333E+0005 -0.15056E+0004 -0.44166E-0008  0.83713E-0009 -0.90765E-0008
  0.11391E+0005 -0.15137E+0004 -0.57607E-0008  0.75433E-0009 -0.10836E-0007
  0.11500E+0005 -0.15291E+0004 -0.84243E-0008  0.56171E-0009 -0.14206E-0007
  0.11609E+0005 -0.15445E+0004 -0.11144E-0007  0.33091E-0009 -0.17458E-0007
  0.11667E+0005 -0.15526E+0004 -0.12561E-0007  0.19850E-0009 -0.19063E-0007
  0.11333E+0005 -0.14143E+0004 -0.86766E-0008  0.92252E-0009 -0.14366E-0007
  0.11391E+0005 -0.14229E+0004 -0.98456E-0008  0.82152E-0009 -0.15891E-0007
  0.11500E+0005 -0.14392E+0004 -0.12128E-0007  0.59110E-0009 -0.18729E-0007
  0.11609E+0005 -0.14556E+0004 -0.14416E-0007  0.31917E-0009 -0.21349E-0007
  0.11667E+0005 -0.14642E+0004 -0.15586E-0007  0.16490E-0009 -0.22580E-0007
  0.11667E+0005 -0.19761E+0004  0.56193E-0008  0.77456E-0009  0.67371E-0008
  0.11724E+0005 -0.19806E+0004  0.45170E-0008  0.75497E-0009  0.52240E-0008
  0.11833E+0005 -0.19891E+0004  0.23647E-0008  0.68940E-0009  0.22513E-0008
  0.11942E+0005 -0.19976E+0004  0.21276E-0009  0.58920E-0009 -0.73423E-0009
  0.12000E+0005 -0.20021E+0004 -0.89959E-0009  0.52553E-0009 -0.22871E-0008
  0.11667E+0005 -0.18877E+0004  0.24797E-0008  0.61647E-0009  0.19269E-0008
  0.11724E+0005 -0.18926E+0004  0.10668E-0008  0.57193E-0009  0.54764E-0010
  0.11833E+0005 -0.19018E+0004 -0.16273E-0008  0.46403E-0009 -0.34923E-0008
  0.11942E+0005 -0.19111E+0004 -0.42467E-0008  0.33068E-0009 -0.69009E-0008
  0.12000E+0005 -0.19159E+0004 -0.55682E-0008  0.25332E-0009 -0.86073E-0008
  0.11667E+0005 -0.17201E+0004 -0.50335E-0008  0.36510E-0009 -0.90824E-0008
  0.11724E+0005 -0.17258E+0004 -0.67028E-0008  0.27254E-0009 -0.11124E-0007
  0.11833E+0005 -0.17364E+0004 -0.97810E-0008  0.82742E-0010 -0.14770E-0007
  0.11942E+0005 -0.17470E+0004 -0.12641E-0007 -0.11491E-0009 -0.17987E-0007
  0.12000E+0005 -0.17526E+0004 -0.14022E-0007 -0.21834E-0009 -0.19469E-0007
  0.11667E+0005 -0.15526E+0004 -0.12561E-0007  0.19850E-0009 -0.19063E-0007
  0.11724E+0005 -0.15589E+0004 -0.14010E-0007  0.60627E-0010 -0.20644E-0007
  0.11833E+0005 -0.15709E+0004 -0.16570E-0007 -0.20702E-0009 -0.23215E-0007
  0.11942E+0005 -0.15830E+0004 -0.18786E-0007 -0.46706E-0009 -0.25124E-0007
  0.12000E+0005 -0.15893E+0004 -0.19779E-0007 -0.59614E-0009 -0.25825E-0007
  0.11667E+0005 -0.14642E+0004 -0.15586E-0007  0.16490E-0009 -0.22580E-0007
  0.11724E+0005 -0.14709E+0004 -0.16760E-0007  0.60281E-0011 -0.23736E-0007
  0.11833E+0005 -0.14837E+0004 -0.18753E-0007 -0.29818E-0009 -0.25423E-0007
  0.11942E+0005 -0.14964E+0004 -0.20355E-0007 -0.58841E-0009 -0.26366E-0007
  0.12000E+0005 -0.15031E+0004 -0.21006E-0007 -0.73011E-0009 -0.26531E-0007
  0.12000E+0005 -0.20021E+0004 -0.89959E-0009  0.52553E-0009 -0.22871E-0008
  0.12058E+0005 -0.20077E+0004 -0.19144E-0008  0.45686E-0009 -0.37083E-0008
  0.12167E+0005 -0.20183E+0004 -0.36997E-0008  0.31581E-0009 -0.62407E-0008
  0.12276E+0005 -0.20289E+0004 -0.52524E-0008  0.16424E-0009 -0.84830E-0008
  0.12333E+0005 -0.20344E+0004 -0.59689E-0008  0.85606E-0010 -0.95395E-0008
  0.12000E+0005 -0.19159E+0004 -0.55682E-0008  0.25332E-0009 -0.86073E-0008
  0.12058E+0005 -0.19220E+0004 -0.67583E-0008  0.17529E-0009 -0.10131E-0007
  0.12167E+0005 -0.19335E+0004 -0.87943E-0008  0.25233E-0010 -0.12728E-0007
  0.12276E+0005 -0.19450E+0004 -0.10486E-0007 -0.12298E-0009 -0.14879E-0007
  0.12333E+0005 -0.19511E+0004 -0.11229E-0007 -0.19608E-0009 -0.15825E-0007
  0.12000E+0005 -0.17526E+0004 -0.14022E-0007 -0.21834E-0009 -0.19469E-0007
  0.12058E+0005 -0.17596E+0004 -0.15235E-0007 -0.31502E-0009 -0.20709E-0007
  0.12167E+0005 -0.17728E+0004 -0.17197E-0007 -0.48366E-0009 -0.22580E-0007
  0.12276E+0005 -0.17861E+0004 -0.18669E-0007 -0.62614E-0009 -0.23796E-0007
  0.12333E+0005 -0.17931E+0004 -0.19237E-0007 -0.68777E-0009 -0.24174E-0007
  0.12000E+0005 -0.15893E+0004 -0.19779E-0007 -0.59614E-0009 -0.25825E-0007
  0.12058E+0005 -0.15972E+0004 -0.20606E-0007 -0.71239E-0009 -0.26288E-0007
  0.12167E+0005 -0.16122E+0004 -0.21785E-0007 -0.90179E-0009 -0.26590E-0007
  0.12276E+0005 -0.16271E+0004 -0.22432E-0007 -0.10416E-0008 -0.26167E-0007
  0.12333E+0005 -0.16350E+0004 -0.22557E-0007 -0.10937E-0008 -0.25672E-0007
  0.12000E+0005 -0.15031E+0004 -0.21006E-0007 -0.73011E-0009 -0.26531E-0007
  0.12058E+0005 -0.15115E+0004 -0.21510E-0007 -0.85638E-0009 -0.26483E-0007
  0.12167E+0005 -0.15274E+0004 -0.22075E-0007 -0.10574E-0008 -0.25808E-0007
  0.12276E+0005 -0.15433E+0004 -0.22125E-0007 -0.11974E-0008 -0.24428E-0007
  0.12333E+0005 -0.15517E+0004 -0.21950E-0007 -0.12455E-0008 -0.23448E-0007
  0.12333E+0005 -0.20344E+0004 -0.59689E-0008  0.85606E-0010 -0.95395E-0008
  0.12391E+0005 -0.20422E+0004 -0.64657E-0008  0.12483E-0010 -0.10319E-0007
  0.12500E+0005 -0.20570E+0004 -0.72069E-0008 -0.11583E-0009 -0.11546E-0007
  0.12609E+0005 -0.20718E+0004 -0.77210E-0008 -0.23065E-0009 -0.12456E-0007
  0.12667E+0005 -0.20796E+0004 -0.79248E-0008 -0.28193E-0009 -0.12829E-0007
  0.12333E+0005 -0.19511E+0004 -0.11229E-0007 -0.19608E-0009 -0.15825E-0007
  0.12391E+0005 -0.19595E+0004 -0.11719E-0007 -0.25940E-0009 -0.16469E-0007
  0.12500E+0005 -0.19756E+0004 -0.12372E-0007 -0.36296E-0009 -0.17365E-0007
  0.12609E+0005 -0.19916E+0004 -0.12711E-0007 -0.44620E-0009 -0.17873E-0007
  0.12667E+0005 -0.20001E+0004 -0.12793E-0007 -0.47897E-0009 -0.18015E-0007
  0.12333E+0005 -0.17931E+0004 -0.19237E-0007 -0.68777E-0009 -0.24174E-0007
  0.12391E+0005 -0.18028E+0004 -0.19562E-0007 -0.73308E-0009 -0.24298E-0007
  0.12500E+0005 -0.18212E+0004 -0.19829E-0007 -0.79090E-0009 -0.24162E-0007
  0.12609E+0005 -0.18397E+0004 -0.19703E-0007 -0.81579E-0009 -0.23622E-0007
  0.12667E+0005 -0.18494E+0004 -0.19514E-0007 -0.81522E-0009 -0.23221E-0007
  0.12333E+0005 -0.16350E+0004 -0.22557E-0007 -0.10937E-0008 -0.25672E-0007
  0.12391E+0005 -0.16460E+0004 -0.22539E-0007 -0.11243E-0008 -0.25069E-0007
  0.12500E+0005 -0.16669E+0004 -0.22195E-0007 -0.11422E-0008 -0.23627E-0007
  0.12609E+0005 -0.16878E+0004 -0.21510E-0007 -0.11138E-0008 -0.21908E-0007
  0.12667E+0005 -0.16988E+0004 -0.21050E-0007 -0.10824E-0008 -0.20949E-0007
  0.12333E+0005 -0.15517E+0004 -0.21950E-0007 -0.12455E-0008 -0.23448E-0007
  0.12391E+0005 -0.15634E+0004 -0.21711E-0007 -0.12696E-0008 -0.22457E-0007
  0.12500E+0005 -0.15855E+0004 -0.21005E-0007 -0.12696E-0008 -0.20353E-0007
  0.12609E+0005 -0.16076E+0004 -0.20035E-0007 -0.12170E-0008 -0.18076E-0007
  0.12667E+0005 -0.16193E+0004 -0.19455E-0007 -0.11714E-0008 -0.16870E-0007
  0.12667E+0005 -0.20796E+0004 -0.79248E-0008 -0.28193E-0009 -0.12829E-0007
  0.12724E+0005 -0.20853E+0004 -0.82213E-0008 -0.33263E-0009 -0.13273E-0007
  0.12833E+0005 -0.20962E+0004 -0.87219E-0008 -0.40339E-0009 -0.13944E-0007
  0.12942E+0005 -0.21072E+0004 -0.91976E-0008 -0.44286E-0009 -0.14428E-0007
  0.13000E+0005 -0.21129E+0004 -0.94612E-0008 -0.44970E-0009 -0.14630E-0007
  0.12667E+0005 -0.20001E+0004 -0.12793E-0007 -0.47897E-0009 -0.18015E-0007
  0.12724E+0005 -0.20063E+0004 -0.12948E-0007 -0.51100E-0009 -0.18198E-0007
  0.12833E+0005 -0.20182E+0004 -0.13143E-0007 -0.54642E-0009 -0.18359E-0007
  0.12942E+0005 -0.20301E+0004 -0.13284E-0007 -0.55198E-0009 -0.18341E-0007
  0.13000E+0005 -0.20363E+0004 -0.13366E-0007 -0.54200E-0009 -0.18290E-0007
  0.12667E+0005 -0.18494E+0004 -0.19514E-0007 -0.81522E-0009 -0.23221E-0007
  0.12724E+0005 -0.18566E+0004 -0.19330E-0007 -0.81229E-0009 -0.22775E-0007
  0.12833E+0005 -0.18703E+0004 -0.18852E-0007 -0.78169E-0009 -0.21796E-0007
  0.12942E+0005 -0.18840E+0004 -0.18297E-0007 -0.72500E-0009 -0.20742E-0007
  0.13000E+0005 -0.18912E+0004 -0.18011E-0007 -0.68572E-0009 -0.20198E-0007
  0.12667E+0005 -0.16988E+0004 -0.21050E-0007 -0.10824E-0008 -0.20949E-0007
  0.12724E+0005 -0.17069E+0004 -0.20505E-0007 -0.10460E-0008 -0.19849E-0007
  0.12833E+0005 -0.17224E+0004 -0.19380E-0007 -0.95323E-0009 -0.17773E-0007
  0.12942E+0005 -0.17378E+0004 -0.18218E-0007 -0.83931E-0009 -0.15813E-0007
  0.13000E+0005 -0.17460E+0004 -0.17624E-0007 -0.77369E-0009 -0.14872E-0007
  0.12667E+0005 -0.16193E+0004 -0.19455E-0007 -0.11714E-0008 -0.16870E-0007
  0.12724E+0005 -0.16280E+0004 -0.18744E-0007 -0.11193E-0008 -0.15481E-0007
  0.12833E+0005 -0.16444E+0004 -0.17351E-0007 -0.99668E-0009 -0.12953E-0007
  0.12942E+0005 -0.16608E+0004 -0.15967E-0007 -0.85578E-0009 -0.10657E-0007
  0.13000E+0005 -0.16694E+0004 -0.15269E-0007 -0.77813E-0009 -0.95853E-0008
  0.13000E+0005 -0.21129E+0004 -0.94612E-0008 -0.44970E-0009 -0.14630E-0007
  0.13058E+0005 -0.21163E+0004 -0.98659E-0008 -0.45061E-0009 -0.14927E-0007
  0.13167E+0005 -0.21227E+0004 -0.10665E-0007 -0.42429E-0009 -0.15388E-0007
  0.13276E+0005 -0.21291E+0004 -0.11497E-0007 -0.36678E-0009 -0.15719E-0007
  0.13333E+0005 -0.21324E+0004 -0.11942E-0007 -0.32455E-0009 -0.15844E-0007
  0.13000E+0005 -0.20363E+0004 -0.13366E-0007 -0.54200E-0009 -0.18290E-0007
  0.13058E+0005 -0.20400E+0004 -0.13574E-0007 -0.52751E-0009 -0.18303E-0007
  0.13167E+0005 -0.20469E+0004 -0.13995E-0007 -0.47641E-0009 -0.18253E-0007
  0.13276E+0005 -0.20539E+0004 -0.14445E-0007 -0.40007E-0009 -0.18111E-0007
  0.13333E+0005 -0.20575E+0004 -0.14687E-0007 -0.35052E-0009 -0.18002E-0007
  0.13000E+0005 -0.18912E+0004 -0.18011E-0007 -0.68572E-0009 -0.20198E-0007
  0.13058E+0005 -0.18954E+0004 -0.17778E-0007 -0.64392E-0009 -0.19620E-0007
  0.13167E+0005 -0.19034E+0004 -0.17361E-0007 -0.55047E-0009 -0.18557E-0007
  0.13276E+0005 -0.19113E+0004 -0.16973E-0007 -0.44519E-0009 -0.17537E-0007
  0.13333E+0005 -0.19155E+0004 -0.16772E-0007 -0.38648E-0009 -0.17017E-0007
  0.13000E+0005 -0.17460E+0004 -0.17624E-0007 -0.77369E-0009 -0.14872E-0007
  0.13058E+0005 -0.17507E+0004 -0.16969E-0007 -0.70720E-0009 -0.13784E-0007
  0.13167E+0005 -0.17598E+0004 -0.15770E-0007 -0.57840E-0009 -0.11907E-0007
  0.13276E+0005 -0.17688E+0004 -0.14611E-0007 -0.45396E-0009 -0.10253E-0007
  0.13333E+0005 -0.17736E+0004 -0.14008E-0007 -0.39223E-0009 -0.94664E-0008
  0.13000E+0005 -0.16694E+0004 -0.15269E-0007 -0.77813E-0009 -0.95853E-0008
  0.13058E+0005 -0.16744E+0004 -0.14445E-0007 -0.70053E-0009 -0.83168E-0008
  0.13167E+0005 -0.16840E+0004 -0.12941E-0007 -0.55646E-0009 -0.61824E-0008
  0.13276E+0005 -0.16936E+0004 -0.11483E-0007 -0.42597E-0009 -0.43613E-0008
  0.13333E+0005 -0.16987E+0004 -0.10726E-0007 -0.36511E-0009 -0.35209E-0008
  0.13333E+0005 -0.21324E+0004 -0.11942E-0007 -0.32455E-0009 -0.15844E-0007
  0.13391E+0005 -0.21352E+0004 -0.12400E-0007 -0.27591E-0009 -0.15943E-0007
  0.13500E+0005 -0.21405E+0004 -0.13206E-0007 -0.16595E-0009 -0.15994E-0007
  0.13609E+0005 -0.21458E+0004 -0.13855E-0007 -0.37373E-0010 -0.15813E-0007
  0.13667E+0005 -0.21486E+0004 -0.14108E-0007  0.36870E-0010 -0.15611E-0007
  0.13333E+0005 -0.20575E+0004 -0.14687E-0007 -0.35052E-0009 -0.18002E-0007
  0.13391E+0005 -0.20606E+0004 -0.14933E-0007 -0.29634E-0009 -0.17863E-0007
  0.13500E+0005 -0.20663E+0004 -0.15329E-0007 -0.18095E-0009 -0.17484E-0007
  0.13609E+0005 -0.20721E+0004 -0.15555E-0007 -0.52977E-0010 -0.16887E-0007
  0.13667E+0005 -0.20751E+0004 -0.15581E-0007  0.18846E-0010 -0.16470E-0007
  0.13333E+0005 -0.19155E+0004 -0.16772E-0007 -0.38648E-0009 -0.17017E-0007
  0.13391E+0005 -0.19190E+0004 -0.16556E-0007 -0.32722E-0009 -0.16465E-0007
  0.13500E+0005 -0.19257E+0004 -0.16075E-0007 -0.21352E-0009 -0.15381E-0007
  0.13609E+0005 -0.19323E+0004 -0.15434E-0007 -0.10131E-0009 -0.14168E-0007
  0.13667E+0005 -0.19358E+0004 -0.15013E-0007 -0.42788E-0010 -0.13458E-0007
  0.13333E+0005 -0.17736E+0004 -0.14008E-0007 -0.39223E-0009 -0.94664E-0008
  0.13391E+0005 -0.17775E+0004 -0.13364E-0007 -0.33478E-0009 -0.86516E-0008
  0.13500E+0005 -0.17850E+0004 -0.12094E-0007 -0.23791E-0009 -0.71830E-0008
  0.13609E+0005 -0.17925E+0004 -0.10712E-0007 -0.15951E-0009 -0.57184E-0008
  0.13667E+0005 -0.17965E+0004 -0.99330E-0008 -0.12463E-0009 -0.49295E-0008
  0.13333E+0005 -0.16987E+0004 -0.10726E-0007 -0.36511E-0009 -0.35209E-0008
  0.13391E+0005 -0.17028E+0004 -0.99152E-0008 -0.31138E-0009 -0.26560E-0008
  0.13500E+0005 -0.17108E+0004 -0.83439E-0008 -0.22917E-0009 -0.11520E-0008
  0.13609E+0005 -0.17188E+0004 -0.66950E-0008 -0.17543E-0009  0.27684E-0009
  0.13667E+0005 -0.17230E+0004 -0.57986E-0008 -0.15691E-0009  0.10153E-0008
  0.13667E+0005 -0.21486E+0004 -0.14108E-0007  0.36870E-0010 -0.15611E-0007
  0.13724E+0005 -0.21503E+0004 -0.14307E-0007  0.11564E-0009 -0.15339E-0007
  0.13833E+0005 -0.21534E+0004 -0.14419E-0007  0.27398E-0009 -0.14559E-0007
  0.13942E+0005 -0.21565E+0004 -0.14142E-0007  0.44498E-0009 -0.13405E-0007
  0.14000E+0005 -0.21582E+0004 -0.13838E-0007  0.53896E-0009 -0.12657E-0007
  0.13667E+0005 -0.20751E+0004 -0.15581E-0007  0.18846E-0010 -0.16470E-0007
  0.13724E+0005 -0.20769E+0004 -0.15535E-0007  0.93290E-0010 -0.15959E-0007
  0.13833E+0005 -0.20803E+0004 -0.15182E-0007  0.23986E-0009 -0.14732E-0007
  0.13942E+0005 -0.20837E+0004 -0.14455E-0007  0.39496E-0009 -0.13143E-0007
  0.14000E+0005 -0.20855E+0004 -0.13927E-0007  0.47946E-0009 -0.12173E-0007
  0.13667E+0005 -0.19358E+0004 -0.15013E-0007 -0.42788E-0010 -0.13458E-0007
  0.13724E+0005 -0.19379E+0004 -0.14487E-0007  0.14060E-0010 -0.12612E-0007
  0.13833E+0005 -0.19418E+0004 -0.13280E-0007  0.11971E-0009 -0.10815E-0007
  0.13942E+0005 -0.19456E+0004 -0.11808E-0007  0.22438E-0009 -0.87518E-0008
  0.14000E+0005 -0.19477E+0004 -0.10947E-0007  0.27997E-0009 -0.75739E-0008
  0.13667E+0005 -0.17965E+0004 -0.99330E-0008 -0.12463E-0009 -0.49295E-0008
  0.13724E+0005 -0.17988E+0004 -0.90281E-0008 -0.96452E-0010 -0.39804E-0008
  0.13833E+0005 -0.18032E+0004 -0.72218E-0008 -0.54133E-0010 -0.21088E-0008
  0.13942E+0005 -0.18076E+0004 -0.53494E-0008 -0.24526E-0010 -0.13222E-0009
  0.14000E+0005 -0.18099E+0004 -0.43713E-0008 -0.11080E-0010  0.93185E-0009
  0.13667E+0005 -0.17230E+0004 -0.57986E-0008 -0.15691E-0009  0.10153E-0008
  0.13724E+0005 -0.17254E+0004 -0.47744E-0008 -0.14805E-0009  0.19145E-0008
  0.13833E+0005 -0.17301E+0004 -0.28218E-0008 -0.14739E-0009  0.36184E-0008
  0.13942E+0005 -0.17348E+0004 -0.92808E-0009 -0.16648E-0009  0.53315E-0008
  0.14000E+0005 -0.17372E+0004  0.44638E-0011 -0.18021E-0009  0.62168E-0008
  0.14000E+0005 -0.21582E+0004 -0.13838E-0007  0.53896E-0009 -0.12657E-0007
  0.14058E+0005 -0.21591E+0004 -0.13424E-0007  0.63822E-0009 -0.11807E-0007
  0.14167E+0005 -0.21608E+0004 -0.12361E-0007  0.83280E-0009 -0.99797E-0008
  0.14276E+0005 -0.21625E+0004 -0.10979E-0007  0.10421E-0008 -0.79331E-0008
  0.14333E+0005 -0.21634E+0004 -0.10157E-0007  0.11561E-0008 -0.68143E-0008
  0.14000E+0005 -0.20855E+0004 -0.13927E-0007  0.47946E-0009 -0.12173E-0007
  0.14058E+0005 -0.20865E+0004 -0.13292E-0007  0.56783E-0009 -0.11096E-0007
  0.14167E+0005 -0.20883E+0004 -0.11859E-0007  0.74045E-0009 -0.88685E-0008
  0.14276E+0005 -0.20902E+0004 -0.10193E-0007  0.92657E-0009 -0.64751E-0008
  0.14333E+0005 -0.20911E+0004 -0.92604E-0008  0.10282E-0008 -0.51976E-0008
  0.14000E+0005 -0.19477E+0004 -0.10947E-0007  0.27997E-0009 -0.75739E-0008
  0.14058E+0005 -0.19488E+0004 -0.10002E-0007  0.33602E-0009 -0.62906E-0008
  0.14167E+0005 -0.19510E+0004 -0.81433E-0008  0.44530E-0009 -0.37764E-0008
  0.14276E+0005 -0.19531E+0004 -0.62872E-0008  0.56543E-0009 -0.12423E-0008
  0.14333E+0005 -0.19542E+0004 -0.53529E-0008  0.63279E-0009  0.52417E-0010
  0.14000E+0005 -0.18099E+0004 -0.43713E-0008 -0.11080E-0010  0.93185E-0009
  0.14058E+0005 -0.18112E+0004 -0.33568E-0008 -0.13309E-0011  0.20809E-0008
  0.14167E+0005 -0.18136E+0004 -0.15811E-0008  0.18181E-0010  0.42040E-0008
  0.14276E+0005 -0.18160E+0004 -0.91459E-0010  0.45240E-0010  0.61844E-0008
  0.14333E+0005 -0.18173E+0004  0.54283E-0009  0.64471E-0010  0.71330E-0008
  0.14000E+0005 -0.17372E+0004  0.44638E-0011 -0.18021E-0009  0.62168E-0008
  0.14058E+0005 -0.17386E+0004  0.94053E-0009 -0.20010E-0009  0.71685E-0008
  0.14167E+0005 -0.17411E+0004  0.24505E-0008 -0.23788E-0009  0.88461E-0008
  0.14276E+0005 -0.17437E+0004  0.35311E-0008 -0.27028E-0009  0.10306E-0007
  0.14333E+0005 -0.17451E+0004  0.39004E-0008 -0.28185E-0009  0.10959E-0007
  0.14333E+0005 -0.21634E+0004 -0.10157E-0007  0.11561E-0008 -0.68143E-0008
  0.14391E+0005 -0.21658E+0004 -0.92915E-0008  0.12797E-0008 -0.57087E-0008
  0.14500E+0005 -0.21704E+0004 -0.75882E-0008  0.15212E-0008 -0.37000E-0008
  0.14609E+0005 -0.21750E+0004 -0.58543E-0008  0.17792E-0008 -0.18867E-0008
  0.14667E+0005 -0.21774E+0004 -0.49579E-0008  0.19184E-0008 -0.10575E-0008
  0.14333E+0005 -0.20911E+0004 -0.92604E-0008  0.10282E-0008 -0.51976E-0008
  0.14391E+0005 -0.20938E+0004 -0.83336E-0008  0.11415E-0008 -0.39723E-0008
  0.14500E+0005 -0.20988E+0004 -0.65842E-0008  0.13652E-0008 -0.17768E-0008
  0.14609E+0005 -0.21038E+0004 -0.48901E-0008  0.16086E-0008  0.17203E-0009
  0.14667E+0005 -0.21064E+0004 -0.40432E-0008  0.17413E-0008  0.10559E-0008
  0.14333E+0005 -0.19542E+0004 -0.53529E-0008  0.63279E-0009  0.52417E-0010
  0.14391E+0005 -0.19572E+0004 -0.45303E-0008  0.71557E-0009  0.12166E-0008
  0.14500E+0005 -0.19630E+0004 -0.31287E-0008  0.88596E-0009  0.32316E-0008
  0.14609E+0005 -0.19688E+0004 -0.19494E-0008  0.10840E-0008  0.49333E-0008
  0.14667E+0005 -0.19718E+0004 -0.14230E-0008  0.11964E-0008  0.56741E-0008
  0.14333E+0005 -0.18173E+0004  0.54283E-0009  0.64471E-0010  0.71330E-0008
  0.14391E+0005 -0.18207E+0004  0.97237E-0009  0.10250E-0009  0.78972E-0008
  0.14500E+0005 -0.18272E+0004  0.14975E-0008  0.19456E-0009  0.91263E-0008
  0.14609E+0005 -0.18337E+0004  0.16738E-0008  0.32368E-0009  0.10041E-0007
  0.14667E+0005 -0.18372E+0004  0.16432E-0008  0.40452E-0009  0.10386E-0007
  0.14333E+0005 -0.17451E+0004  0.39004E-0008 -0.28185E-0009  0.10959E-0007
  0.14391E+0005 -0.17487E+0004  0.40339E-0008 -0.27323E-0009  0.11421E-0007
  0.14500E+0005 -0.17556E+0004  0.39504E-0008 -0.23314E-0009  0.12082E-0007
  0.14609E+0005 -0.17625E+0004  0.34834E-0008 -0.15065E-0009  0.12461E-0007
  0.14667E+0005 -0.17662E+0004  0.31117E-0008 -0.91412E-0010  0.12546E-0007
  0.14667E+0005 -0.21774E+0004 -0.49579E-0008  0.19184E-0008 -0.10575E-0008
  0.14724E+0005 -0.21816E+0004 -0.40903E-0008  0.20663E-0008 -0.36625E-0009
  0.14833E+0005 -0.21894E+0004 -0.25281E-0008  0.23492E-0008  0.59851E-0009
  0.14942E+0005 -0.21973E+0004 -0.10836E-0008  0.26354E-0008  0.10904E-0008
  0.15000E+0005 -0.22014E+0004 -0.38622E-0009  0.27840E-0008  0.11311E-0008
  0.14667E+0005 -0.21064E+0004 -0.40432E-0008  0.17413E-0008  0.10559E-0008
  0.14724E+0005 -0.21109E+0004 -0.32500E-0008  0.18872E-0008  0.17824E-0008
  0.14833E+0005 -0.21194E+0004 -0.18451E-0008  0.21697E-0008  0.28057E-0008
  0.14942E+0005 -0.21280E+0004 -0.55419E-0009  0.24620E-0008  0.33561E-0008
  0.15000E+0005 -0.21325E+0004  0.72793E-0010  0.26159E-0008  0.34317E-0008
  0.14667E+0005 -0.19718E+0004 -0.14230E-0008  0.11964E-0008  0.56741E-0008
  0.14724E+0005 -0.19770E+0004 -0.98780E-0009  0.13313E-0008  0.62398E-0008
  0.14833E+0005 -0.19868E+0004 -0.26393E-0009  0.16021E-0008  0.69990E-0008
  0.14942E+0005 -0.19966E+0004  0.39726E-0009  0.18980E-0008  0.73643E-0008
  0.15000E+0005 -0.20018E+0004  0.73456E-0009  0.20590E-0008  0.73868E-0008
  0.14667E+0005 -0.18372E+0004  0.16432E-0008  0.40452E-0009  0.10386E-0007
  0.14724E+0005 -0.18430E+0004  0.15117E-0008  0.51830E-0009  0.10576E-0007
  0.14833E+0005 -0.18541E+0004  0.11981E-0008  0.76080E-0009  0.10725E-0007
  0.14942E+0005 -0.18652E+0004  0.92319E-0009  0.10475E-0008  0.10642E-0007
  0.15000E+0005 -0.18711E+0004  0.82984E-0009  0.12102E-0008  0.10508E-0007
  0.14667E+0005 -0.17662E+0004  0.31117E-0008 -0.91412E-0010  0.12546E-0007
  0.14724E+0005 -0.17724E+0004  0.26489E-0008  0.61706E-0011  0.12504E-0007
  0.14833E+0005 -0.17841E+0004  0.17407E-0008  0.22528E-0009  0.12287E-0007
  0.14942E+0005 -0.17959E+0004  0.93670E-0009  0.49997E-0009  0.11943E-0007
  0.15000E+0005 -0.18021E+0004  0.60027E-0009  0.66061E-0009  0.11720E-0007
  0.15000E+0005 -0.22014E+0004 -0.38622E-0009  0.27840E-0008  0.11311E-0008
  0.15058E+0005 -0.22061E+0004  0.26687E-0009  0.29304E-0008  0.10142E-0008
  0.15167E+0005 -0.22151E+0004  0.13470E-0008  0.31956E-0008  0.34439E-0009
  0.15276E+0005 -0.22240E+0004  0.21958E-0008  0.34341E-0008 -0.89099E-0009
  0.15333E+0005 -0.22288E+0004  0.25271E-0008  0.35470E-0008 -0.17822E-0008
  0.15000E+0005 -0.21325E+0004  0.72793E-0010  0.26159E-0008  0.34317E-0008
  0.15058E+0005 -0.21376E+0004  0.66928E-0009  0.27710E-0008  0.33552E-0008
  0.15167E+0005 -0.21473E+0004  0.16869E-0008  0.30566E-0008  0.27751E-0008
  0.15276E+0005 -0.21571E+0004  0.25421E-0008  0.33222E-0008  0.16450E-0008
  0.15333E+0005 -0.21622E+0004  0.29035E-0008  0.34516E-0008  0.80843E-0009
  0.15000E+0005 -0.20018E+0004  0.73456E-0009  0.20590E-0008  0.73868E-0008
  0.15058E+0005 -0.20077E+0004  0.10859E-0008  0.22290E-0008  0.72946E-0008
  0.15167E+0005 -0.20189E+0004  0.17780E-0008  0.25527E-0008  0.67911E-0008
  0.15276E+0005 -0.20301E+0004  0.25169E-0008  0.28720E-0008  0.58763E-0008
  0.15333E+0005 -0.20360E+0004  0.29022E-0008  0.30345E-0008  0.51992E-0008
  0.15000E+0005 -0.18711E+0004  0.82984E-0009  0.12102E-0008  0.10508E-0007
  0.15058E+0005 -0.18778E+0004  0.81029E-0009  0.13915E-0008  0.10321E-0007
  0.15167E+0005 -0.18904E+0004  0.98094E-0009  0.17488E-0008  0.98177E-0008
  0.15276E+0005 -0.19031E+0004  0.14696E-0008  0.21216E-0008  0.91401E-0008
  0.15333E+0005 -0.19097E+0004  0.18386E-0008  0.23181E-0008  0.86801E-0008
  0.15000E+0005 -0.18021E+0004  0.60027E-0009  0.66061E-0009  0.11720E-0007
  0.15058E+0005 -0.18092E+0004  0.37019E-0009  0.84531E-0009  0.11483E-0007
  0.15167E+0005 -0.18226E+0004  0.23817E-0009  0.12168E-0008  0.10990E-0007
  0.15276E+0005 -0.18361E+0004  0.56951E-0009  0.16159E-0008  0.10465E-0007
  0.15333E+0005 -0.18432E+0004  0.91956E-0009  0.18300E-0008  0.10143E-0007
  0.15333E+0005 -0.22288E+0004  0.25271E-0008  0.35470E-0008 -0.17822E-0008
  0.15391E+0005 -0.22321E+0004  0.27846E-0008  0.36441E-0008 -0.27637E-0008
  0.15500E+0005 -0.22385E+0004  0.30092E-0008  0.37957E-0008 -0.50343E-0008
  0.15609E+0005 -0.22449E+0004  0.28700E-0008  0.38881E-0008 -0.77559E-0008
  0.15667E+0005 -0.22483E+0004  0.26439E-0008  0.39128E-0008 -0.93424E-0008
  0.15333E+0005 -0.21622E+0004  0.29035E-0008  0.34516E-0008  0.80843E-0009
  0.15391E+0005 -0.21658E+0004  0.32063E-0008  0.35647E-0008 -0.11568E-0009
  0.15500E+0005 -0.21728E+0004  0.35525E-0008  0.37507E-0008 -0.23042E-0008
  0.15609E+0005 -0.21797E+0004  0.35664E-0008  0.38821E-0008 -0.49999E-0008
  0.15667E+0005 -0.21834E+0004  0.34214E-0008  0.39289E-0008 -0.66134E-0008
  0.15333E+0005 -0.20360E+0004  0.29022E-0008  0.30345E-0008  0.51992E-0008
  0.15391E+0005 -0.20402E+0004  0.32760E-0008  0.31807E-0008  0.44635E-0008
  0.15500E+0005 -0.20481E+0004  0.38931E-0008  0.34377E-0008  0.26693E-0008
  0.15609E+0005 -0.20561E+0004  0.43220E-0008  0.36514E-0008  0.36385E-0009
  0.15667E+0005 -0.20603E+0004  0.44276E-0008  0.37452E-0008 -0.10850E-0008
  0.15333E+0005 -0.19097E+0004  0.18386E-0008  0.23181E-0008  0.86801E-0008
  0.15391E+0005 -0.19145E+0004  0.22621E-0008  0.24992E-0008  0.82155E-0008
  0.15500E+0005 -0.19235E+0004  0.31793E-0008  0.28324E-0008  0.70703E-0008
  0.15609E+0005 -0.19325E+0004  0.41464E-0008  0.31369E-0008  0.55333E-0008
  0.15667E+0005 -0.19373E+0004  0.46059E-0008  0.32828E-0008  0.44982E-0008
  0.15333E+0005 -0.18432E+0004  0.91956E-0009  0.18300E-0008  0.10143E-0007
  0.15391E+0005 -0.18482E+0004  0.13634E-0008  0.20296E-0008  0.98507E-0008
  0.15500E+0005 -0.18578E+0004  0.24414E-0008  0.24042E-0008  0.91297E-0008
  0.15609E+0005 -0.18673E+0004  0.37181E-0008  0.27592E-0008  0.81171E-0008
  0.15667E+0005 -0.18724E+0004  0.43896E-0008  0.29344E-0008  0.73806E-0008
  0.15667E+0005 -0.22483E+0004  0.26439E-0008  0.39128E-0008 -0.93424E-0008
  0.15724E+0005 -0.22508E+0004  0.23241E-0008  0.39137E-0008 -0.10968E-0007
  0.15833E+0005 -0.22556E+0004  0.14576E-0008  0.38616E-0008 -0.14164E-0007
  0.15942E+0005 -0.22604E+0004  0.28905E-0009  0.37211E-0008 -0.17335E-0007
  0.16000E+0005 -0.22629E+0004 -0.42068E-0009  0.36120E-0008 -0.18915E-0007
  0.15667E+0005 -0.21834E+0004  0.34214E-0008  0.39289E-0008 -0.66134E-0008
  0.15724E+0005 -0.21861E+0004  0.31805E-0008  0.39515E-0008 -0.82878E-0008
  0.15833E+0005 -0.21913E+0004  0.24335E-0008  0.39426E-0008 -0.11690E-0007
  0.15942E+0005 -0.21965E+0004  0.13267E-0008  0.38465E-0008 -0.15233E-0007
  0.16000E+0005 -0.21993E+0004  0.61654E-0009  0.37612E-0008 -0.17088E-0007
  0.15667E+0005 -0.20603E+0004  0.44276E-0008  0.37452E-0008 -0.10850E-0008
  0.15724E+0005 -0.20635E+0004  0.44470E-0008  0.38142E-0008 -0.26198E-0008
  0.15833E+0005 -0.20695E+0004  0.41736E-0008  0.38989E-0008 -0.59400E-0008
  0.15942E+0005 -0.20755E+0004  0.34575E-0008  0.39003E-0008 -0.97060E-0008
  0.16000E+0005 -0.20787E+0004  0.28907E-0008  0.38678E-0008 -0.11843E-0007
  0.15667E+0005 -0.19373E+0004  0.46059E-0008  0.32828E-0008  0.44982E-0008
  0.15724E+0005 -0.19409E+0004  0.50110E-0008  0.34045E-0008  0.33786E-0008
  0.15833E+0005 -0.19477E+0004  0.55088E-0008  0.35957E-0008  0.73505E-0009
  0.15942E+0005 -0.19544E+0004  0.55400E-0008  0.37108E-0008 -0.25972E-0008
  0.16000E+0005 -0.19580E+0004  0.53180E-0008  0.37402E-0008 -0.46604E-0008
  0.15667E+0005 -0.18724E+0004  0.43896E-0008  0.29344E-0008  0.73806E-0008
  0.15724E+0005 -0.18762E+0004  0.50323E-0008  0.30862E-0008  0.65718E-0008
  0.15833E+0005 -0.18834E+0004  0.60266E-0008  0.33385E-0008  0.44943E-0008
  0.15942E+0005 -0.18906E+0004  0.65720E-0008  0.35198E-0008  0.16405E-0008
  0.16000E+0005 -0.18944E+0004  0.66061E-0008  0.35857E-0008 -0.23834E-0009
  0.16000E+0005 -0.22629E+0004 -0.42068E-0009  0.36120E-0008 -0.18915E-0007
  0.16058E+0005 -0.22668E+0004 -0.12109E-0008  0.34673E-0008 -0.20428E-0007
  0.16167E+0005 -0.22742E+0004 -0.27856E-0008  0.31160E-0008 -0.22817E-0007
  0.16276E+0005 -0.22816E+0004 -0.44126E-0008  0.26521E-0008 -0.24432E-0007
  0.16333E+0005 -0.22855E+0004 -0.52583E-0008  0.23634E-0008 -0.24894E-0007
  0.16000E+0005 -0.21993E+0004  0.61654E-0009  0.37612E-0008 -0.17088E-0007
  0.16058E+0005 -0.22035E+0004 -0.20279E-0009  0.36406E-0008 -0.18947E-0007
  0.16167E+0005 -0.22116E+0004 -0.19067E-0008  0.33335E-0008 -0.22138E-0007
  0.16276E+0005 -0.22196E+0004 -0.37448E-0008  0.29091E-0008 -0.24704E-0007
  0.16333E+0005 -0.22238E+0004 -0.47275E-0008  0.26394E-0008 -0.25708E-0007
  0.16000E+0005 -0.20787E+0004  0.28907E-0008  0.38678E-0008 -0.11843E-0007
  0.16058E+0005 -0.20835E+0004  0.21573E-0008  0.38014E-0008 -0.14133E-0007
  0.16167E+0005 -0.20928E+0004  0.43720E-0009  0.35956E-0008 -0.18519E-0007
  0.16276E+0005 -0.21020E+0004 -0.16404E-0008  0.32648E-0008 -0.22718E-0007
  0.16333E+0005 -0.21069E+0004 -0.28324E-0008  0.30413E-0008 -0.24738E-0007
  0.16000E+0005 -0.19580E+0004  0.53180E-0008  0.37402E-0008 -0.46604E-0008
  0.16058E+0005 -0.19635E+0004  0.48780E-0008  0.37393E-0008 -0.70347E-0008
  0.16167E+0005 -0.19740E+0004  0.35152E-0008  0.36572E-0008 -0.12018E-0007
  0.16276E+0005 -0.19844E+0004  0.15158E-0008  0.34448E-0008 -0.17393E-0007
  0.16333E+0005 -0.19900E+0004  0.24652E-0009  0.32813E-0008 -0.20271E-0007
  0.16000E+0005 -0.18944E+0004  0.66061E-0008  0.35857E-0008 -0.23834E-0009
  0.16058E+0005 -0.19002E+0004  0.64006E-0008  0.36236E-0008 -0.25060E-0008
  0.16167E+0005 -0.19113E+0004  0.53863E-0008  0.36150E-0008 -0.75159E-0008
  0.16276E+0005 -0.19224E+0004  0.35863E-0008  0.34743E-0008 -0.13244E-0007
  0.16333E+0005 -0.19283E+0004  0.23524E-0008  0.33473E-0008 -0.16454E-0007
  0.16333E+0005 -0.22855E+0004 -0.52583E-0008  0.23634E-0008 -0.24894E-0007
  0.16391E+0005 -0.22901E+0004 -0.61088E-0008  0.20391E-0008 -0.25083E-0007
  0.16500E+0005 -0.22988E+0004 -0.76535E-0008  0.13417E-0008 -0.24590E-0007
  0.16609E+0005 -0.23076E+0004 -0.91438E-0008  0.54399E-0009 -0.23092E-0007
  0.16667E+0005 -0.23122E+0004 -0.99033E-0008  0.87902E-0010 -0.21920E-0007
  0.16333E+0005 -0.22238E+0004 -0.47275E-0008  0.26394E-0008 -0.25708E-0007
  0.16391E+0005 -0.22288E+0004 -0.57319E-0008  0.23317E-0008 -0.26460E-0007
  0.16500E+0005 -0.22383E+0004 -0.75806E-0008  0.16597E-0008 -0.27010E-0007
  0.16609E+0005 -0.22478E+0004 -0.93666E-0008  0.87701E-0009 -0.26438E-0007
  0.16667E+0005 -0.22528E+0004 -0.10269E-0007  0.42455E-0009 -0.25676E-0007
  0.16333E+0005 -0.21069E+0004 -0.28324E-0008  0.30413E-0008 -0.24738E-0007
  0.16391E+0005 -0.21126E+0004 -0.41014E-0008  0.27755E-0008 -0.26605E-0007
  0.16500E+0005 -0.21236E+0004 -0.65391E-0008  0.21726E-0008 -0.29377E-0007
  0.16609E+0005 -0.21345E+0004 -0.89594E-0008  0.14393E-0008 -0.30986E-0007
  0.16667E+0005 -0.21402E+0004 -0.10186E-0007  0.10048E-0008 -0.31275E-0007
  0.16333E+0005 -0.19900E+0004  0.24652E-0009  0.32813E-0008 -0.20271E-0007
  0.16391E+0005 -0.19965E+0004 -0.11841E-0008  0.30719E-0008 -0.23164E-0007
  0.16500E+0005 -0.20088E+0004 -0.41068E-0008  0.25662E-0008 -0.28209E-0007
  0.16609E+0005 -0.20211E+0004 -0.71658E-0008  0.19106E-0008 -0.32318E-0007
  0.16667E+0005 -0.20277E+0004 -0.87574E-0008  0.15090E-0008 -0.33931E-0007
  0.16333E+0005 -0.19283E+0004  0.23524E-0008  0.33473E-0008 -0.16454E-0007
  0.16391E+0005 -0.19352E+0004  0.90436E-0009  0.31728E-0008 -0.19792E-0007
  0.16500E+0005 -0.19483E+0004 -0.21775E-0008  0.27284E-0008 -0.25928E-0007
  0.16609E+0005 -0.19614E+0004 -0.55240E-0008  0.21238E-0008 -0.31367E-0007
  0.16667E+0005 -0.19683E+0004 -0.73027E-0008  0.17447E-0008 -0.33735E-0007
  0.16667E+0005 -0.23122E+0004 -0.99033E-0008  0.87902E-0010 -0.21920E-0007
  0.16724E+0005 -0.23165E+0004 -0.10664E-0007 -0.38353E-0009 -0.20577E-0007
  0.16833E+0005 -0.23246E+0004 -0.12067E-0007 -0.13171E-0008 -0.17560E-0007
  0.16942E+0005 -0.23328E+0004 -0.13398E-0007 -0.22643E-0008 -0.14184E-0007
  0.17000E+0005 -0.23371E+0004 -0.14036E-0007 -0.27562E-0008 -0.12335E-0007
  0.16667E+0005 -0.22528E+0004 -0.10269E-0007  0.42455E-0009 -0.25676E-0007
  0.16724E+0005 -0.22575E+0004 -0.11164E-0007 -0.47025E-0010 -0.24679E-0007
  0.16833E+0005 -0.22663E+0004 -0.12792E-0007 -0.99040E-0009 -0.22105E-0007
  0.16942E+0005 -0.22752E+0004 -0.14326E-0007 -0.19615E-0008 -0.18886E-0007
  0.17000E+0005 -0.22798E+0004 -0.15069E-0007 -0.24719E-0008 -0.17006E-0007
  0.16667E+0005 -0.21402E+0004 -0.10186E-0007  0.10048E-0008 -0.31275E-0007
  0.16724E+0005 -0.21456E+0004 -0.11391E-0007  0.54363E-0009 -0.31228E-0007
  0.16833E+0005 -0.21558E+0004 -0.13536E-0007 -0.39867E-0009 -0.30063E-0007
  0.16942E+0005 -0.21660E+0004 -0.15508E-0007 -0.13972E-0008 -0.27666E-0007
  0.17000E+0005 -0.21713E+0004 -0.16455E-0007 -0.19338E-0008 -0.25956E-0007
  0.16667E+0005 -0.20277E+0004 -0.87574E-0008  0.15090E-0008 -0.33931E-0007
  0.16724E+0005 -0.20337E+0004 -0.10325E-0007  0.10725E-0008 -0.35154E-0007
  0.16833E+0005 -0.20452E+0004 -0.13121E-0007  0.15724E-0009 -0.36121E-0007
  0.16942E+0005 -0.20568E+0004 -0.15662E-0007 -0.84538E-0009 -0.35318E-0007
  0.17000E+0005 -0.20628E+0004 -0.16866E-0007 -0.13970E-0008 -0.34168E-0007
  0.16667E+0005 -0.19683E+0004 -0.73027E-0008  0.17447E-0008 -0.33735E-0007
  0.16724E+0005 -0.19747E+0004 -0.90678E-0008  0.13264E-0008 -0.35714E-0007
  0.16833E+0005 -0.19869E+0004 -0.12246E-0007  0.43500E-0009 -0.38051E-0007
  0.16942E+0005 -0.19992E+0004 -0.15151E-0007 -0.56087E-0009 -0.38411E-0007
  0.17000E+0005 -0.20056E+0004 -0.16528E-0007 -0.11160E-0008 -0.37742E-0007
  0.17000E+0005 -0.23371E+0004 -0.14036E-0007 -0.27562E-0008 -0.12335E-0007
  0.17058E+0005 -0.23406E+0004 -0.14616E-0007 -0.32246E-0008 -0.10542E-0007
  0.17167E+0005 -0.23472E+0004 -0.15422E-0007 -0.40422E-0008 -0.72077E-0008
  0.17276E+0005 -0.23539E+0004 -0.15640E-0007 -0.47099E-0008 -0.40124E-0008
  0.17333E+0005 -0.23574E+0004 -0.15444E-0007 -0.49838E-0008 -0.24019E-0008
  0.17000E+0005 -0.22798E+0004 -0.15069E-0007 -0.24719E-0008 -0.17006E-0007
  0.17058E+0005 -0.22836E+0004 -0.15759E-0007 -0.29624E-0008 -0.15127E-0007
  0.17167E+0005 -0.22909E+0004 -0.16799E-0007 -0.38328E-0008 -0.11475E-0007
  0.17276E+0005 -0.22981E+0004 -0.17302E-0007 -0.45671E-0008 -0.78360E-0008
  0.17333E+0005 -0.23019E+0004 -0.17277E-0007 -0.48813E-0008 -0.59671E-0008
  0.17000E+0005 -0.21713E+0004 -0.16455E-0007 -0.19338E-0008 -0.25956E-0007
  0.17058E+0005 -0.21757E+0004 -0.17342E-0007 -0.24584E-0008 -0.24098E-0007
  0.17167E+0005 -0.21840E+0004 -0.18763E-0007 -0.34168E-0008 -0.20063E-0007
  0.17276E+0005 -0.21923E+0004 -0.19714E-0007 -0.42691E-0008 -0.15630E-0007
  0.17333E+0005 -0.21967E+0004 -0.19962E-0007 -0.46569E-0008 -0.13233E-0007
  0.17000E+0005 -0.20628E+0004 -0.16866E-0007 -0.13970E-0008 -0.34168E-0007
  0.17058E+0005 -0.20678E+0004 -0.17984E-0007 -0.19459E-0008 -0.32678E-0007
  0.17167E+0005 -0.20772E+0004 -0.19804E-0007 -0.29766E-0008 -0.28790E-0007
  0.17276E+0005 -0.20866E+0004 -0.21168E-0007 -0.39357E-0008 -0.23881E-0007
  0.17333E+0005 -0.20916E+0004 -0.21657E-0007 -0.43931E-0008 -0.21030E-0007
  0.17000E+0005 -0.20056E+0004 -0.16528E-0007 -0.11160E-0008 -0.37742E-0007
  0.17058E+0005 -0.20109E+0004 -0.17802E-0007 -0.16736E-0008 -0.36625E-0007
  0.17167E+0005 -0.20208E+0004 -0.19888E-0007 -0.27353E-0008 -0.33130E-0007
  0.17276E+0005 -0.20308E+0004 -0.21506E-0007 -0.37454E-0008 -0.28225E-0007
  0.17333E+0005 -0.20361E+0004 -0.22133E-0007 -0.42372E-0008 -0.25230E-0007
  0.17333E+0005 -0.23574E+0004 -0.15444E-0007 -0.49838E-0008 -0.24019E-0008
  0.17391E+0005 -0.23600E+0004 -0.15019E-0007 -0.51887E-0008 -0.87424E-0009
  0.17500E+0005 -0.23649E+0004 -0.13469E-0007 -0.53754E-0008  0.19145E-0008
  0.17609E+0005 -0.23698E+0004 -0.10901E-0007 -0.52606E-0008  0.46025E-0008
  0.17667E+0005 -0.23724E+0004 -0.91733E-0008 -0.50707E-0008  0.59615E-0008
  0.17333E+0005 -0.23019E+0004 -0.17277E-0007 -0.48813E-0008 -0.59671E-0008
  0.17391E+0005 -0.23047E+0004 -0.17031E-0007 -0.51289E-0008 -0.41866E-0008
  0.17500E+0005 -0.23101E+0004 -0.15832E-0007 -0.54042E-0008 -0.93990E-0009
  0.17609E+0005 -0.23154E+0004 -0.13592E-0007 -0.53837E-0008  0.21480E-0008
  0.17667E+0005 -0.23182E+0004 -0.12010E-0007 -0.52445E-0008  0.36880E-0008
  0.17333E+0005 -0.21967E+0004 -0.19962E-0007 -0.46569E-0008 -0.13233E-0007
  0.17391E+0005 -0.22000E+0004 -0.20013E-0007 -0.49841E-0008 -0.10906E-0007
  0.17500E+0005 -0.22061E+0004 -0.19439E-0007 -0.54276E-0008 -0.66033E-0008
  0.17609E+0005 -0.22123E+0004 -0.17854E-0007 -0.55909E-0008 -0.25532E-0008
  0.17667E+0005 -0.22155E+0004 -0.16600E-0007 -0.55522E-0008 -0.57668E-0009
  0.17333E+0005 -0.20916E+0004 -0.21657E-0007 -0.43931E-0008 -0.21030E-0007
  0.17391E+0005 -0.20952E+0004 -0.21966E-0007 -0.47976E-0008 -0.18171E-0007
  0.17500E+0005 -0.21022E+0004 -0.21957E-0007 -0.54084E-0008 -0.12708E-0007
  0.17609E+0005 -0.21091E+0004 -0.21017E-0007 -0.57601E-0008 -0.74758E-0008
  0.17667E+0005 -0.21128E+0004 -0.20115E-0007 -0.58261E-0008 -0.49278E-0008
  0.17333E+0005 -0.20361E+0004 -0.22133E-0007 -0.42372E-0008 -0.25230E-0007
  0.17391E+0005 -0.20400E+0004 -0.22584E-0007 -0.46806E-0008 -0.22159E-0007
  0.17500E+0005 -0.20473E+0004 -0.22877E-0007 -0.53779E-0008 -0.16140E-0007
  0.17609E+0005 -0.20547E+0004 -0.22279E-0007 -0.58295E-0008 -0.10258E-0007
  0.17667E+0005 -0.20586E+0004 -0.21568E-0007 -0.59520E-0008 -0.73690E-0008
  0.17667E+0005 -0.23724E+0004 -0.91733E-0008 -0.50707E-0008  0.59615E-0008
  0.17724E+0005 -0.23743E+0004 -0.72619E-0008 -0.47897E-0008  0.72508E-0008
  0.17833E+0005 -0.23780E+0004 -0.32221E-0008 -0.40102E-0008  0.94978E-0008
  0.17942E+0005 -0.23816E+0004  0.10426E-0008 -0.29225E-0008  0.11381E-0007
  0.18000E+0005 -0.23836E+0004  0.32444E-0008 -0.22391E-0008  0.12184E-0007
  0.17667E+0005 -0.23182E+0004 -0.12010E-0007 -0.52445E-0008  0.36880E-0008
  0.17724E+0005 -0.23203E+0004 -0.10212E-0007 -0.50138E-0008  0.51405E-0008
  0.17833E+0005 -0.23243E+0004 -0.62862E-0008 -0.43264E-0008  0.76565E-0008
  0.17942E+0005 -0.23283E+0004 -0.19761E-0008 -0.33210E-0008  0.97858E-0008
  0.18000E+0005 -0.23303E+0004  0.31501E-0009 -0.26755E-0008  0.10719E-0007
  0.17667E+0005 -0.22155E+0004 -0.16600E-0007 -0.55522E-0008 -0.57668E-0009
  0.17724E+0005 -0.22179E+0004 -0.15093E-0007 -0.54220E-0008  0.12584E-0008
  0.17833E+0005 -0.22225E+0004 -0.11583E-0007 -0.49209E-0008  0.43511E-0008
  0.17942E+0005 -0.22271E+0004 -0.74420E-0008 -0.40852E-0008  0.69083E-0008
  0.18000E+0005 -0.22295E+0004 -0.51274E-0008 -0.35189E-0008  0.80271E-0008
  0.17667E+0005 -0.21128E+0004 -0.20115E-0007 -0.58261E-0008 -0.49278E-0008
  0.17724E+0005 -0.21155E+0004 -0.18944E-0007 -0.58021E-0008 -0.25809E-0008
  0.17833E+0005 -0.21207E+0004 -0.15997E-0007 -0.55012E-0008  0.12908E-0008
  0.17942E+0005 -0.21258E+0004 -0.12243E-0007 -0.48522E-0008  0.43769E-0008
  0.18000E+0005 -0.21286E+0004 -0.10042E-0007 -0.43748E-0008  0.56826E-0008
  0.17667E+0005 -0.20586E+0004 -0.21568E-0007 -0.59520E-0008 -0.73690E-0008
  0.17724E+0005 -0.20615E+0004 -0.20581E-0007 -0.59859E-0008 -0.47030E-0008
  0.17833E+0005 -0.20670E+0004 -0.17960E-0007 -0.57957E-0008 -0.31465E-0009
  0.17942E+0005 -0.20725E+0004 -0.14456E-0007 -0.52523E-0008  0.31455E-0008
  0.18000E+0005 -0.20754E+0004 -0.12345E-0007 -0.48259E-0008  0.45864E-0008
  0.18000E+0005 -0.23836E+0004  0.32444E-0008 -0.22391E-0008  0.12184E-0007
  0.18058E+0005 -0.23856E+0004  0.53476E-0008 -0.14869E-0008  0.12836E-0007
  0.18167E+0005 -0.23895E+0004  0.89010E-0008  0.81285E-0010  0.13651E-0007
  0.18276E+0005 -0.23934E+0004  0.11751E-0007  0.17682E-0008  0.13954E-0007
  0.18333E+0005 -0.23955E+0004  0.12966E-0007  0.26729E-0008  0.13955E-0007
  0.18000E+0005 -0.23303E+0004  0.31501E-0009 -0.26755E-0008  0.10719E-0007
  0.18058E+0005 -0.23326E+0004  0.25513E-0008 -0.19557E-0008  0.11509E-0007
  0.18167E+0005 -0.23368E+0004  0.64549E-0008 -0.43387E-0009  0.12614E-0007
  0.18276E+0005 -0.23411E+0004  0.97458E-0008  0.12299E-0008  0.13257E-0007
  0.18333E+0005 -0.23433E+0004  0.11213E-0007  0.21318E-0008  0.13459E-0007
  0.18000E+0005 -0.22295E+0004 -0.51274E-0008 -0.35189E-0008  0.80271E-0008
  0.18058E+0005 -0.22320E+0004 -0.27867E-0008 -0.28680E-0008  0.89925E-0008
  0.18167E+0005 -0.22369E+0004  0.15100E-0008 -0.14464E-0008  0.10435E-0007
  0.18276E+0005 -0.22418E+0004  0.53962E-0008  0.16419E-0009  0.11475E-0007
  0.18333E+0005 -0.22444E+0004  0.72329E-0008  0.10577E-0008  0.11927E-0007
  0.18000E+0005 -0.21286E+0004 -0.10042E-0007 -0.43748E-0008  0.56826E-0008
  0.18058E+0005 -0.21315E+0004 -0.77435E-0008 -0.38024E-0008  0.67881E-0008
  0.18167E+0005 -0.21370E+0004 -0.33465E-0008 -0.24982E-0008  0.84024E-0008
  0.18276E+0005 -0.21425E+0004  0.83838E-0009 -0.95404E-0009  0.95700E-0008
  0.18333E+0005 -0.21454E+0004  0.28900E-0008 -0.73736E-0010  0.10101E-0007
  0.18000E+0005 -0.20754E+0004 -0.12345E-0007 -0.48259E-0008  0.45864E-0008
  0.18058E+0005 -0.20784E+0004 -0.10104E-0007 -0.42994E-0008  0.57895E-0008
  0.18167E+0005 -0.20843E+0004 -0.57321E-0008 -0.30653E-0008  0.74955E-0008
  0.18276E+0005 -0.20901E+0004 -0.14805E-0008 -0.15634E-0008  0.86726E-0008
  0.18333E+0005 -0.20932E+0004  0.63097E-0009 -0.69286E-0009  0.91924E-0008
  0.18333E+0005 -0.23955E+0004  0.12966E-0007  0.26729E-0008  0.13955E-0007
  0.18391E+0005 -0.23980E+0004  0.14005E-0007  0.35710E-0008  0.13875E-0007
  0.18500E+0005 -0.24026E+0004  0.15543E-0007  0.51907E-0008  0.13590E-0007
  0.18609E+0005 -0.24073E+0004  0.16637E-0007  0.66038E-0008  0.13202E-0007
  0.18667E+0005 -0.24097E+0004  0.17061E-0007  0.72327E-0008  0.12949E-0007
  0.18333E+0005 -0.23433E+0004  0.11213E-0007  0.21318E-0008  0.13459E-0007
  0.18391E+0005 -0.23460E+0004  0.12515E-0007  0.30347E-0008  0.13596E-0007
  0.18500E+0005 -0.23510E+0004  0.14561E-0007  0.46807E-0008  0.13760E-0007
  0.18609E+0005 -0.23561E+0004  0.16164E-0007  0.61412E-0008  0.13858E-0007
  0.18667E+0005 -0.23588E+0004  0.16860E-0007  0.68024E-0008  0.13868E-0007
  0.18333E+0005 -0.22444E+0004  0.72329E-0008  0.10577E-0008  0.11927E-0007
  0.18391E+0005 -0.22474E+0004  0.89357E-0008  0.19683E-0008  0.12352E-0007
  0.18500E+0005 -0.22533E+0004  0.11790E-0007  0.36655E-0008  0.13167E-0007
  0.18609E+0005 -0.22591E+0004  0.14257E-0007  0.52223E-0008  0.14056E-0007
  0.18667E+0005 -0.22622E+0004  0.15437E-0007  0.59497E-0008  0.14538E-0007
  0.18333E+0005 -0.21454E+0004  0.28900E-0008 -0.73736E-0010  0.10101E-0007
  0.18391E+0005 -0.21489E+0004  0.48400E-0008  0.84180E-0009  0.10628E-0007
  0.18500E+0005 -0.21555E+0004  0.82263E-0008  0.25904E-0008  0.11744E-0007
  0.18609E+0005 -0.21621E+0004  0.11311E-0007  0.42511E-0008  0.13118E-0007
  0.18667E+0005 -0.21656E+0004  0.12866E-0007  0.50506E-0008  0.13945E-0007
  0.18333E+0005 -0.20932E+0004  0.63097E-0009 -0.69286E-0009  0.91924E-0008
  0.18391E+0005 -0.20969E+0004  0.26530E-0008  0.22334E-0009  0.97073E-0008
  0.18500E+0005 -0.21039E+0004  0.61993E-0008  0.19978E-0008  0.10830E-0007
  0.18609E+0005 -0.21109E+0004  0.94827E-0008  0.37156E-0008  0.12299E-0007
  0.18667E+0005 -0.21146E+0004  0.11169E-0007  0.45556E-0008  0.13229E-0007
  0.18667E+0005 -0.24097E+0004  0.17061E-0007  0.72327E-0008  0.12949E-0007
  0.18724E+0005 -0.24123E+0004  0.17371E-0007  0.77552E-0008  0.12632E-0007
  0.18833E+0005 -0.24170E+0004  0.17551E-0007  0.84314E-0008  0.11700E-0007
  0.18942E+0005 -0.24218E+0004  0.16959E-0007  0.86322E-0008  0.10044E-0007
  0.19000E+0005 -0.24243E+0004  0.16224E-0007  0.85406E-0008  0.87618E-0008
  0.18667E+0005 -0.23588E+0004  0.16860E-0007  0.68024E-0008  0.13868E-0007
  0.18724E+0005 -0.23615E+0004  0.17445E-0007  0.73613E-0008  0.13817E-0007
  0.18833E+0005 -0.23667E+0004  0.18155E-0007  0.81162E-0008  0.13366E-0007
  0.18942E+0005 -0.23719E+0004  0.18086E-0007  0.84042E-0008  0.12116E-0007
  0.19000E+0005 -0.23746E+0004  0.17610E-0007  0.83608E-0008  0.10995E-0007
  0.18667E+0005 -0.22622E+0004  0.15437E-0007  0.59497E-0008  0.14538E-0007
  0.18724E+0005 -0.22653E+0004  0.16531E-0007  0.65833E-0008  0.14987E-0007
  0.18833E+0005 -0.22713E+0004  0.18283E-0007  0.74990E-0008  0.15528E-0007
  0.18942E+0005 -0.22772E+0004  0.19331E-0007  0.79622E-0008  0.15242E-0007
  0.19000E+0005 -0.22804E+0004  0.19449E-0007  0.80141E-0008  0.14569E-0007
  0.18667E+0005 -0.21656E+0004  0.12866E-0007  0.50506E-0008  0.13945E-0007
  0.18724E+0005 -0.21691E+0004  0.14379E-0007  0.57667E-0008  0.14802E-0007
  0.18833E+0005 -0.21759E+0004  0.17078E-0007  0.68583E-0008  0.16282E-0007
  0.18942E+0005 -0.21826E+0004  0.19280E-0007  0.75110E-0008  0.17077E-0007
  0.19000E+0005 -0.21862E+0004  0.20071E-0007  0.76642E-0008  0.16987E-0007
  0.18667E+0005 -0.21146E+0004  0.11169E-0007  0.45556E-0008  0.13229E-0007
  0.18724E+0005 -0.21184E+0004  0.12843E-0007  0.53181E-0008  0.14232E-0007
  0.18833E+0005 -0.21255E+0004  0.15951E-0007  0.65094E-0008  0.16118E-0007
  0.18942E+0005 -0.21327E+0004  0.18722E-0007  0.72688E-0008  0.17470E-0007
  0.19000E+0005 -0.21365E+0004  0.19874E-0007  0.74784E-0008  0.17715E-0007
  0.19000E+0005 -0.24243E+0004  0.16224E-0007  0.85406E-0008  0.87618E-0008
  0.19058E+0005 -0.24261E+0004  0.15175E-0007  0.83058E-0008  0.72037E-0008
  0.19167E+0005 -0.24294E+0004  0.12200E-0007  0.75112E-0008  0.33789E-0008
  0.19276E+0005 -0.24327E+0004  0.80415E-0008  0.63210E-0008 -0.13183E-0008
  0.19333E+0005 -0.24345E+0004  0.55058E-0008  0.55712E-0008 -0.39440E-0008
  0.19000E+0005 -0.23746E+0004  0.17610E-0007  0.83608E-0008  0.10995E-0007
  0.19058E+0005 -0.23765E+0004  0.16794E-0007  0.81740E-0008  0.95492E-0008
  0.19167E+0005 -0.23801E+0004  0.14155E-0007  0.74701E-0008  0.57721E-0008
  0.19276E+0005 -0.23838E+0004  0.10132E-0007  0.63649E-0008  0.87523E-0009
  0.19333E+0005 -0.23857E+0004  0.75680E-0008  0.56563E-0008 -0.19586E-0008
  0.19000E+0005 -0.22804E+0004  0.19449E-0007  0.80141E-0008  0.14569E-0007
  0.19058E+0005 -0.22826E+0004  0.19197E-0007  0.79207E-0008  0.13500E-0007
  0.19167E+0005 -0.22868E+0004  0.17485E-0007  0.73899E-0008  0.10169E-0007
  0.19276E+0005 -0.22909E+0004  0.14049E-0007  0.64418E-0008  0.52630E-0008
  0.19333E+0005 -0.22931E+0004  0.11599E-0007  0.58075E-0008  0.22130E-0008
  0.19000E+0005 -0.21862E+0004  0.20071E-0007  0.76642E-0008  0.16987E-0007
  0.19058E+0005 -0.21887E+0004  0.20500E-0007  0.76685E-0008  0.16468E-0007
  0.19167E+0005 -0.21934E+0004  0.20041E-0007  0.73141E-0008  0.14010E-0007
  0.19276E+0005 -0.21981E+0004  0.17605E-0007  0.65197E-0008  0.95903E-0008
  0.19333E+0005 -0.22006E+0004  0.15502E-0007  0.59557E-0008  0.65816E-0008
  0.19000E+0005 -0.21365E+0004  0.19874E-0007  0.74784E-0008  0.17715E-0007
  0.19058E+0005 -0.21391E+0004  0.20687E-0007  0.75366E-0008  0.17532E-0007
  0.19167E+0005 -0.21441E+0004  0.20985E-0007  0.72778E-0008  0.15680E-0007
  0.19276E+0005 -0.21491E+0004  0.19229E-0007  0.65640E-0008  0.11710E-0007
  0.19333E+0005 -0.21517E+0004  0.17400E-0007  0.60358E-0008  0.88306E-0008
  0.19333E+0005 -0.24345E+0004  0.55058E-0008  0.55712E-0008 -0.39440E-0008
  0.19391E+0005 -0.24360E+0004  0.28749E-0008  0.47728E-0008 -0.65010E-0008
  0.19500E+0005 -0.24388E+0004 -0.19602E-0008  0.31883E-0008 -0.10653E-0007
  0.19609E+0005 -0.24417E+0004 -0.58227E-0008  0.16743E-0008 -0.13089E-0007
  0.19667E+0005 -0.24432E+0004 -0.71854E-0008  0.95785E-0009 -0.13409E-0007
  0.19333E+0005 -0.23857E+0004  0.75680E-0008  0.56563E-0008 -0.19586E-0008
  0.19391E+0005 -0.23873E+0004  0.48372E-0008  0.48944E-0008 -0.47831E-0008
  0.19500E+0005 -0.23904E+0004 -0.37808E-0009  0.33660E-0008 -0.95771E-0008
  0.19609E+0005 -0.23935E+0004 -0.48181E-0008  0.18833E-0008 -0.12740E-0007
  0.19667E+0005 -0.23951E+0004 -0.65336E-0008  0.11715E-0008 -0.13441E-0007
  0.19333E+0005 -0.22931E+0004  0.11599E-0007  0.58075E-0008  0.22130E-0008
  0.19391E+0005 -0.22950E+0004  0.88321E-0008  0.51103E-0008 -0.96452E-0009
  0.19500E+0005 -0.22985E+0004  0.31151E-0008  0.36786E-0008 -0.67803E-0008
  0.19609E+0005 -0.23021E+0004 -0.23304E-0008  0.22485E-0008 -0.11286E-0007
  0.19667E+0005 -0.23040E+0004 -0.47252E-0008  0.15437E-0008 -0.12756E-0007
  0.19333E+0005 -0.22006E+0004  0.15502E-0007  0.59557E-0008  0.65816E-0008
  0.19391E+0005 -0.22027E+0004  0.12921E-0007  0.53184E-0008  0.32864E-0008
  0.19500E+0005 -0.22067E+0004  0.70546E-0008  0.39736E-0008 -0.32105E-0008
  0.19609E+0005 -0.22107E+0004  0.81029E-0009  0.25892E-0008 -0.89076E-0008
  0.19667E+0005 -0.22128E+0004 -0.22258E-0008  0.18905E-0008 -0.11150E-0007
  0.19333E+0005 -0.21517E+0004  0.17400E-0007  0.60358E-0008  0.88306E-0008
  0.19391E+0005 -0.21540E+0004  0.15009E-0007  0.54284E-0008  0.55772E-0008
  0.19500E+0005 -0.21583E+0004  0.92246E-0008  0.41258E-0008 -0.11133E-0008
  0.19609E+0005 -0.21625E+0004  0.26723E-0008  0.27625E-0008 -0.73387E-0008
  0.19667E+0005 -0.21648E+0004 -0.66804E-0009  0.20663E-0008 -0.99675E-0008
  0.19667E+0005 -0.24432E+0004 -0.71854E-0008  0.95785E-0009 -0.13409E-0007
  0.19724E+0005 -0.24462E+0004 -0.79896E-0008  0.32820E-0009 -0.13001E-0007
  0.19833E+0005 -0.24519E+0004 -0.77948E-0008 -0.55572E-0009 -0.10237E-0007
  0.19942E+0005 -0.24576E+0004 -0.56740E-0008 -0.94923E-0009 -0.56367E-0008
  0.20000E+0005 -0.24606E+0004 -0.40582E-0008 -0.95439E-0009 -0.29381E-0008
  0.19667E+0005 -0.23951E+0004 -0.65336E-0008  0.11715E-0008 -0.13441E-0007
  0.19724E+0005 -0.23984E+0004 -0.77074E-0008  0.53644E-0009 -0.13395E-0007
  0.19833E+0005 -0.24046E+0004 -0.81671E-0008 -0.38641E-0009 -0.11195E-0007
  0.19942E+0005 -0.24107E+0004 -0.65261E-0008 -0.85848E-0009 -0.69075E-0008
  0.20000E+0005 -0.24140E+0004 -0.50501E-0008 -0.91755E-0009 -0.42375E-0008
  0.19667E+0005 -0.23040E+0004 -0.47252E-0008  0.15437E-0008 -0.12756E-0007
  0.19724E+0005 -0.23077E+0004 -0.66505E-0008  0.89972E-0009 -0.13489E-0007
  0.19833E+0005 -0.23148E+0004 -0.85239E-0008 -0.86786E-0010 -0.12600E-0007
  0.19942E+0005 -0.23220E+0004 -0.80216E-0008 -0.68479E-0009 -0.91869E-0008
  0.20000E+0005 -0.23257E+0004 -0.69401E-0008 -0.83157E-0009 -0.67225E-0008
  0.19667E+0005 -0.22128E+0004 -0.22258E-0008  0.18905E-0008 -0.11150E-0007
  0.19724E+0005 -0.22171E+0004 -0.49166E-0008  0.12392E-0008 -0.12723E-0007
  0.19833E+0005 -0.22251E+0004 -0.83483E-0008  0.20064E-0009 -0.13373E-0007
  0.19942E+0005 -0.22332E+0004 -0.92374E-0008 -0.49861E-0009 -0.11152E-0007
  0.20000E+0005 -0.22374E+0004 -0.87094E-0008 -0.71689E-0009 -0.90802E-0008
  0.19667E+0005 -0.21648E+0004 -0.66804E-0009  0.20663E-0008 -0.99675E-0008
  0.19724E+0005 -0.21693E+0004 -0.37482E-0008  0.14117E-0008 -0.11984E-0007
  0.19833E+0005 -0.21778E+0004 -0.80258E-0008  0.34979E-0009 -0.13499E-0007
  0.19942E+0005 -0.21864E+0004 -0.97264E-0008 -0.39438E-0009 -0.12011E-0007
  0.20000E+0005 -0.21909E+0004 -0.95466E-0008 -0.64481E-0009 -0.10213E-0007
  0.00000E+0000 -0.20464E+0004  0.38906E-0009  0.33843E-0009  0.49016E-0010
  0.57558E+0002 -0.20429E+0004  0.39258E-0009  0.32615E-0009  0.65314E-0010
  0.16667E+0003 -0.20362E+0004  0.37353E-0009  0.27974E-0009  0.98010E-0010
  0.27578E+0003 -0.20295E+0004  0.32067E-0009  0.20492E-0009  0.13102E-0009
  0.33333E+0003 -0.20260E+0004  0.28009E-0009  0.15567E-0009  0.14762E-0009
  0.00000E+0000 -0.19915E+0004  0.39864E-0009  0.34978E-0009  0.46128E-0010
  0.57558E+0002 -0.19878E+0004  0.40281E-0009  0.33537E-0009  0.65318E-0010
  0.16667E+0003 -0.19807E+0004  0.38459E-0009  0.28484E-0009  0.10303E-0009
  0.27578E+0003 -0.19737E+0004  0.33156E-0009  0.20618E-0009  0.13969E-0009
  0.33333E+0003 -0.19699E+0004  0.29036E-0009  0.15513E-0009  0.15743E-0009
  0.00000E+0000 -0.18875E+0004  0.41670E-0009  0.37104E-0009  0.40650E-0010
  0.57558E+0002 -0.18834E+0004  0.42208E-0009  0.35310E-0009  0.64740E-0010
  0.16667E+0003 -0.18756E+0004  0.40554E-0009  0.29576E-0009  0.11101E-0009
  0.27578E+0003 -0.18678E+0004  0.35261E-0009  0.21076E-0009  0.15390E-0009
  0.33333E+0003 -0.18637E+0004  0.31053E-0009  0.15669E-0009  0.17359E-0009
  0.00000E+0000 -0.17835E+0004  0.43455E-0009  0.39181E-0009  0.35269E-0010
  0.57558E+0002 -0.17790E+0004  0.44104E-0009  0.37101E-0009  0.63374E-0010
  0.16667E+0003 -0.17704E+0004  0.42622E-0009  0.30819E-0009  0.11673E-0009
  0.27578E+0003 -0.17619E+0004  0.37389E-0009  0.21805E-0009  0.16493E-0009
  0.33333E+0003 -0.17574E+0004  0.33140E-0009  0.16147E-0009  0.18640E-0009
  0.00000E+0000 -0.17286E+0004  0.44384E-0009  0.40248E-0009  0.32516E-0010
  0.57558E+0002 -0.17239E+0004  0.45088E-0009  0.38046E-0009  0.62373E-0010
  0.16667E+0003 -0.17149E+0004  0.43704E-0009  0.31530E-0009  0.11887E-0009
  0.27578E+0003 -0.17060E+0004  0.38526E-0009  0.22299E-0009  0.16955E-0009
  0.33333E+0003 -0.17013E+0004  0.34278E-0009  0.16530E-0009  0.19193E-0009
  0.33333E+0003 -0.20260E+0004  0.28009E-0009  0.15567E-0009  0.14762E-0009
  0.39089E+0003 -0.20236E+0004  0.23172E-0009  0.10106E-0009  0.16305E-0009
  0.50000E+0003 -0.20190E+0004  0.12384E-0009 -0.11913E-0010  0.18809E-0009
  0.60911E+0003 -0.20143E+0004  0.39939E-0011 -0.12796E-0009  0.20571E-0009
  0.66667E+0003 -0.20119E+0004 -0.59925E-0010 -0.18617E-0009  0.21100E-0009
  0.33333E+0003 -0.19699E+0004  0.29036E-0009  0.15513E-0009  0.15743E-0009
  0.39089E+0003 -0.19674E+0004  0.24091E-0009  0.98910E-0010  0.17336E-0009
  0.50000E+0003 -0.19625E+0004  0.12977E-0009 -0.16469E-0010  0.19758E-0009
  0.60911E+0003 -0.19576E+0004  0.52112E-0011 -0.13404E-0009  0.21227E-0009
  0.66667E+0003 -0.19550E+0004 -0.61650E-0010 -0.19272E-0009  0.21534E-0009
  0.33333E+0003 -0.18637E+0004  0.31053E-0009  0.15669E-0009  0.17359E-0009
  0.39089E+0003 -0.18608E+0004  0.25943E-0009  0.97717E-0010  0.19042E-0009
  0.50000E+0003 -0.18554E+0004  0.14296E-0009 -0.22059E-0010  0.21338E-0009
  0.60911E+0003 -0.18501E+0004  0.10315E-0010 -0.14297E-0009  0.22330E-0009
  0.66667E+0003 -0.18472E+0004 -0.61759E-0010 -0.20304E-0009  0.22276E-0009
  0.33333E+0003 -0.17574E+0004  0.33140E-0009  0.16147E-0009  0.18640E-0009
  0.39089E+0003 -0.17543E+0004  0.27924E-0009  0.10009E-0009  0.20422E-0009
  0.50000E+0003 -0.17484E+0004  0.15880E-0009 -0.23971E-0010  0.22682E-0009
  0.60911E+0003 -0.17425E+0004  0.19521E-0010 -0.14897E-0009  0.23371E-0009
  0.66667E+0003 -0.17394E+0004 -0.57112E-0010 -0.21119E-0009  0.23074E-0009
  0.33333E+0003 -0.17013E+0004  0.34278E-0009  0.16530E-0009  0.19193E-0009
  0.39089E+0003 -0.16981E+0004  0.29033E-0009  0.10281E-0009  0.21035E-0009
  0.50000E+0003 -0.16919E+0004  0.16841E-0009 -0.23475E-0010  0.23325E-0009
  0.60911E+0003 -0.16858E+0004  0.26224E-0010 -0.15099E-0009  0.23942E-0009
  0.66667E+0003 -0.16826E+0004 -0.52578E-0010 -0.21471E-0009  0.23571E-0009
  0.66667E+0003 -0.20119E+0004 -0.59925E-0010 -0.18617E-0009  0.21100E-0009
  0.72422E+0003 -0.20109E+0004 -0.12194E-0009 -0.23980E-0009  0.21277E-0009
  0.83333E+0003 -0.20089E+0004 -0.22849E-0009 -0.32296E-0009  0.20453E-0009
  0.94244E+0003 -0.20069E+0004 -0.31385E-0009 -0.37327E-0009  0.17627E-0009
  0.10000E+0004 -0.20058E+0004 -0.34868E-0009 -0.38404E-0009  0.15126E-0009
  0.66667E+0003 -0.19550E+0004 -0.61650E-0010 -0.19272E-0009  0.21534E-0009
  0.72422E+0003 -0.19539E+0004 -0.12684E-0009 -0.24662E-0009  0.21457E-0009
  0.83333E+0003 -0.19518E+0004 -0.23967E-0009 -0.32975E-0009  0.20103E-0009
  0.94244E+0003 -0.19497E+0004 -0.33109E-0009 -0.37949E-0009  0.16744E-0009
  0.10000E+0004 -0.19486E+0004 -0.36884E-0009 -0.38980E-0009  0.13978E-0009
  0.66667E+0003 -0.18472E+0004 -0.61759E-0010 -0.20304E-0009  0.22276E-0009
  0.72422E+0003 -0.18460E+0004 -0.13273E-0009 -0.25811E-0009  0.21787E-0009
  0.83333E+0003 -0.18437E+0004 -0.25740E-0009 -0.34286E-0009  0.19569E-0009
  0.94244E+0003 -0.18413E+0004 -0.36095E-0009 -0.39351E-0009  0.15332E-0009
  0.10000E+0004 -0.18401E+0004 -0.40489E-0009 -0.40406E-0009  0.12123E-0009
  0.66667E+0003 -0.17394E+0004 -0.57112E-0010 -0.21119E-0009  0.23074E-0009
  0.72422E+0003 -0.17381E+0004 -0.13341E-0009 -0.26844E-0009  0.22293E-0009
  0.83333E+0003 -0.17355E+0004 -0.26979E-0009 -0.35721E-0009  0.19433E-0009
  0.94244E+0003 -0.17330E+0004 -0.38663E-0009 -0.41158E-0009  0.14485E-0009
  0.10000E+0004 -0.17316E+0004 -0.43796E-0009 -0.42383E-0009  0.10880E-0009
  0.66667E+0003 -0.16826E+0004 -0.52578E-0010 -0.21471E-0009  0.23571E-0009
  0.72422E+0003 -0.16812E+0004 -0.13156E-0009 -0.27358E-0009  0.22689E-0009
  0.83333E+0003 -0.16785E+0004 -0.27424E-0009 -0.36558E-0009  0.19580E-0009
  0.94244E+0003 -0.16758E+0004 -0.39883E-0009 -0.42317E-0009  0.14307E-0009
  0.10000E+0004 -0.16744E+0004 -0.45473E-0009 -0.43699E-0009  0.10496E-0009
  0.10000E+0004 -0.20058E+0004 -0.34868E-0009 -0.38404E-0009  0.15126E-0009
  0.10576E+0004 -0.20044E+0004 -0.37618E-0009 -0.38284E-0009  0.11803E-0009
  0.11667E+0004 -0.20018E+0004 -0.40870E-0009 -0.34824E-0009  0.31134E-0010
  0.12758E+0004 -0.19991E+0004 -0.41747E-0009 -0.27414E-0009 -0.86518E-0010
  0.13333E+0004 -0.19977E+0004 -0.41357E-0009 -0.22210E-0009 -0.15874E-0009
  0.10000E+0004 -0.19486E+0004 -0.36884E-0009 -0.38980E-0009  0.13978E-0009
  0.10576E+0004 -0.19471E+0004 -0.39898E-0009 -0.38808E-0009  0.10408E-0009
  0.11667E+0004 -0.19443E+0004 -0.43561E-0009 -0.35245E-0009  0.13056E-0010
  0.12758E+0004 -0.19415E+0004 -0.44715E-0009 -0.27742E-0009 -0.10798E-0009
  0.13333E+0004 -0.19400E+0004 -0.44414E-0009 -0.22500E-0009 -0.18168E-0009
  0.10000E+0004 -0.18401E+0004 -0.40489E-0009 -0.40406E-0009  0.12123E-0009
  0.10576E+0004 -0.18385E+0004 -0.44094E-0009 -0.40243E-0009  0.81321E-0010
  0.11667E+0004 -0.18354E+0004 -0.48762E-0009 -0.36660E-0009 -0.17165E-0010
  0.12758E+0004 -0.18323E+0004 -0.50721E-0009 -0.29098E-0009 -0.14504E-0009
  0.13333E+0004 -0.18307E+0004 -0.50744E-0009 -0.23816E-0009 -0.22208E-0009
  0.10000E+0004 -0.17316E+0004 -0.43796E-0009 -0.42383E-0009  0.10880E-0009
  0.10576E+0004 -0.17298E+0004 -0.48149E-0009 -0.42372E-0009  0.64832E-0010
  0.11667E+0004 -0.17265E+0004 -0.54219E-0009 -0.38990E-0009 -0.41873E-0010
  0.12758E+0004 -0.17231E+0004 -0.57452E-0009 -0.31495E-0009 -0.17862E-0009
  0.13333E+0004 -0.17213E+0004 -0.58044E-0009 -0.26189E-0009 -0.26046E-0009
  0.10000E+0004 -0.16744E+0004 -0.45473E-0009 -0.43699E-0009  0.10496E-0009
  0.10576E+0004 -0.16725E+0004 -0.50305E-0009 -0.43828E-0009  0.58710E-0010
  0.11667E+0004 -0.16690E+0004 -0.57308E-0009 -0.40642E-0009 -0.53079E-0010
  0.12758E+0004 -0.16655E+0004 -0.61421E-0009 -0.33223E-0009 -0.19574E-0009
  0.13333E+0004 -0.16636E+0004 -0.62412E-0009 -0.27901E-0009 -0.28085E-0009
  0.13333E+0004 -0.19977E+0004 -0.41357E-0009 -0.22210E-0009 -0.15874E-0009
  0.13909E+0004 -0.19958E+0004 -0.40435E-0009 -0.16340E-0009 -0.23553E-0009
  0.15000E+0004 -0.19923E+0004 -0.37186E-0009 -0.42047E-0010 -0.38229E-0009
  0.16091E+0004 -0.19887E+0004 -0.31842E-0009  0.77547E-0010 -0.50730E-0009
  0.16667E+0004 -0.19868E+0004 -0.28081E-0009  0.13398E-0009 -0.55387E-0009
  0.13333E+0004 -0.19400E+0004 -0.44414E-0009 -0.22500E-0009 -0.18168E-0009
  0.13909E+0004 -0.19380E+0004 -0.43543E-0009 -0.16609E-0009 -0.25967E-0009
  0.15000E+0004 -0.19343E+0004 -0.40273E-0009 -0.44721E-0010 -0.40775E-0009
  0.16091E+0004 -0.19305E+0004 -0.34732E-0009  0.74207E-0010 -0.53206E-0009
  0.16667E+0004 -0.19285E+0004 -0.30783E-0009  0.13002E-0009 -0.57702E-0009
  0.13333E+0004 -0.18307E+0004 -0.50744E-0009 -0.23816E-0009 -0.22208E-0009
  0.13909E+0004 -0.18285E+0004 -0.50122E-0009 -0.17889E-0009 -0.30312E-0009
  0.15000E+0004 -0.18243E+0004 -0.47053E-0009 -0.56949E-0010 -0.45546E-0009
  0.16091E+0004 -0.18201E+0004 -0.41254E-0009  0.62148E-0010 -0.58011E-0009
  0.16667E+0004 -0.18179E+0004 -0.36934E-0009  0.11784E-0009 -0.62262E-0009
  0.13333E+0004 -0.17213E+0004 -0.58044E-0009 -0.26189E-0009 -0.26046E-0009
  0.13909E+0004 -0.17189E+0004 -0.57898E-0009 -0.20210E-0009 -0.34613E-0009
  0.15000E+0004 -0.17143E+0004 -0.55329E-0009 -0.78226E-0010 -0.50564E-0009
  0.16091E+0004 -0.17098E+0004 -0.49298E-0009  0.43621E-0010 -0.63240E-0009
  0.16667E+0004 -0.17074E+0004 -0.44476E-0009  0.10094E-0009 -0.67260E-0009
  0.13333E+0004 -0.16636E+0004 -0.62412E-0009 -0.27901E-0009 -0.28085E-0009
  0.13909E+0004 -0.16611E+0004 -0.62597E-0009 -0.21874E-0009 -0.36968E-0009
  0.15000E+0004 -0.16563E+0004 -0.60359E-0009 -0.92984E-0010 -0.53398E-0009
  0.16091E+0004 -0.16516E+0004 -0.54122E-0009  0.31710E-0010 -0.66202E-0009
  0.16667E+0004 -0.16491E+0004 -0.48923E-0009  0.90775E-0010 -0.70063E-0009
  0.16667E+0004 -0.19868E+0004 -0.28081E-0009  0.13398E-0009 -0.55387E-0009
  0.17242E+0004 -0.19845E+0004 -0.23673E-0009  0.18179E-0009 -0.58106E-0009
  0.18333E+0004 -0.19802E+0004 -0.13409E-0009  0.24299E-0009 -0.56475E-0009
  0.19424E+0004 -0.19760E+0004 -0.11224E-0010  0.25527E-0009 -0.44532E-0009
  0.20000E+0004 -0.19737E+0004  0.58286E-0010  0.24039E-0009 -0.33989E-0009
  0.16667E+0004 -0.19285E+0004 -0.30783E-0009  0.13002E-0009 -0.57702E-0009
  0.17242E+0004 -0.19261E+0004 -0.26127E-0009  0.17700E-0009 -0.60150E-0009
  0.18333E+0004 -0.19215E+0004 -0.15187E-0009  0.23624E-0009 -0.57636E-0009
  0.19424E+0004 -0.19170E+0004 -0.19361E-0010  0.24636E-0009 -0.44272E-0009
  0.20000E+0004 -0.19146E+0004  0.56383E-0010  0.23041E-0009 -0.32771E-0009
  0.16667E+0004 -0.18179E+0004 -0.36934E-0009  0.11784E-0009 -0.62262E-0009
  0.17242E+0004 -0.18153E+0004 -0.31726E-0009  0.16447E-0009 -0.64226E-0009
  0.18333E+0004 -0.18103E+0004 -0.19154E-0009  0.22272E-0009 -0.59968E-0009
  0.19424E+0004 -0.18053E+0004 -0.34712E-0010  0.23172E-0009 -0.43672E-0009
  0.20000E+0004 -0.18026E+0004  0.56816E-0010  0.21535E-0009 -0.30177E-0009
  0.16667E+0004 -0.17074E+0004 -0.44476E-0009  0.10094E-0009 -0.67260E-0009
  0.17242E+0004 -0.17045E+0004 -0.38479E-0009  0.14920E-0009 -0.68687E-0009
  0.18333E+0004 -0.16990E+0004 -0.23523E-0009  0.21055E-0009 -0.62380E-0009
  0.19424E+0004 -0.16935E+0004 -0.43560E-0010  0.22267E-0009 -0.42648E-0009
  0.20000E+0004 -0.16907E+0004  0.69849E-0010  0.20803E-0009 -0.26865E-0009
  0.16667E+0004 -0.16491E+0004 -0.48923E-0009  0.90775E-0010 -0.70063E-0009
  0.17242E+0004 -0.16460E+0004 -0.42346E-0009  0.14086E-0009 -0.71137E-0009
  0.18333E+0004 -0.16403E+0004 -0.25716E-0009  0.20576E-0009 -0.63543E-0009
  0.19424E+0004 -0.16346E+0004 -0.42175E-0010  0.22136E-0009 -0.41746E-0009
  0.20000E+0004 -0.16316E+0004  0.85289E-0010  0.20851E-0009 -0.24640E-0009
  0.20000E+0004 -0.19737E+0004  0.58286E-0010  0.24039E-0009 -0.33989E-0009
  0.20576E+0004 -0.19707E+0004  0.12770E-0009  0.21045E-0009 -0.20795E-0009
  0.21667E+0004 -0.19650E+0004  0.24870E-0009  0.11649E-0009  0.98051E-0010
  0.22758E+0004 -0.19593E+0004  0.33755E-0009 -0.15185E-0010  0.43631E-0009
  0.23333E+0004 -0.19562E+0004  0.36518E-0009 -0.94037E-0010  0.60825E-0009
  0.20000E+0004 -0.19146E+0004  0.56383E-0010  0.23041E-0009 -0.32771E-0009
  0.20576E+0004 -0.19114E+0004  0.13276E-0009  0.19965E-0009 -0.18507E-0009
  0.21667E+0004 -0.19054E+0004  0.26844E-0009  0.10497E-0009  0.14287E-0009
  0.22758E+0004 -0.18994E+0004  0.37257E-0009 -0.25589E-0010  0.50163E-0009
  0.23333E+0004 -0.18962E+0004  0.40778E-0009 -0.10295E-0009  0.68213E-0009
  0.20000E+0004 -0.18026E+0004  0.56816E-0010  0.21535E-0009 -0.30177E-0009
  0.20576E+0004 -0.17991E+0004  0.15068E-0009  0.18463E-0009 -0.13693E-0009
  0.21667E+0004 -0.17925E+0004  0.32202E-0009  0.91473E-0010  0.23562E-0009
  0.22758E+0004 -0.17858E+0004  0.46040E-0009 -0.34424E-0010  0.63349E-0009
  0.23333E+0004 -0.17823E+0004  0.51087E-0009 -0.10780E-0009  0.82847E-0009
  0.20000E+0004 -0.16907E+0004  0.69849E-0010  0.20803E-0009 -0.26865E-0009
  0.20576E+0004 -0.16868E+0004  0.18725E-0009  0.17944E-0009 -0.78901E-0010
  0.21667E+0004 -0.16795E+0004  0.40350E-0009  0.91349E-0010  0.34099E-0009
  0.22758E+0004 -0.16722E+0004  0.57947E-0009 -0.27081E-0010  0.77495E-0009
  0.23333E+0004 -0.16684E+0004  0.64355E-0009 -0.95328E-0010  0.97970E-0009
  0.20000E+0004 -0.16316E+0004  0.85289E-0010  0.20851E-0009 -0.24640E-0009
  0.20576E+0004 -0.16276E+0004  0.21733E-0009  0.18185E-0009 -0.42683E-0010
  0.21667E+0004 -0.16200E+0004  0.45980E-0009  0.97675E-0010  0.40209E-0009
  0.22758E+0004 -0.16123E+0004  0.65486E-0009 -0.15998E-0010  0.85200E-0009
  0.23333E+0004 -0.16083E+0004  0.72418E-0009 -0.81284E-0010  0.10589E-0008
  0.23333E+0004 -0.19562E+0004  0.36518E-0009 -0.94037E-0010  0.60825E-0009
  0.23909E+0004 -0.19523E+0004  0.37903E-0009 -0.17414E-0009  0.76582E-0009
  0.25000E+0004 -0.19447E+0004  0.36577E-0009 -0.31881E-0009  0.99528E-0009
  0.26091E+0004 -0.19372E+0004  0.31507E-0009 -0.43036E-0009  0.11048E-0008
  0.26667E+0004 -0.19332E+0004  0.28157E-0009 -0.46814E-0009  0.11092E-0008
  0.23333E+0004 -0.18962E+0004  0.40778E-0009 -0.10295E-0009  0.68213E-0009
  0.23909E+0004 -0.18920E+0004  0.42867E-0009 -0.18069E-0009  0.84588E-0009
  0.25000E+0004 -0.18840E+0004  0.42553E-0009 -0.31869E-0009  0.10779E-0008
  0.26091E+0004 -0.18760E+0004  0.37909E-0009 -0.42064E-0009  0.11759E-0008
  0.26667E+0004 -0.18718E+0004  0.34496E-0009 -0.45227E-0009  0.11683E-0008
  0.23333E+0004 -0.17823E+0004  0.51087E-0009 -0.10780E-0009  0.82847E-0009
  0.23909E+0004 -0.17776E+0004  0.54430E-0009 -0.18004E-0009  0.10006E-0008
  0.25000E+0004 -0.17688E+0004  0.55323E-0009 -0.30402E-0009  0.12262E-0008
  0.26091E+0004 -0.17600E+0004  0.50090E-0009 -0.38731E-0009  0.12860E-0008
  0.26667E+0004 -0.17554E+0004  0.45635E-0009 -0.40744E-0009  0.12463E-0008
  0.23333E+0004 -0.16684E+0004  0.64355E-0009 -0.95328E-0010  0.97970E-0009
  0.23909E+0004 -0.16633E+0004  0.68525E-0009 -0.16121E-0009  0.11531E-0008
  0.25000E+0004 -0.16537E+0004  0.69076E-0009 -0.27036E-0009  0.13531E-0008
  0.26091E+0004 -0.16440E+0004  0.60993E-0009 -0.33555E-0009  0.13514E-0008
  0.26667E+0004 -0.16390E+0004  0.54196E-0009 -0.34507E-0009  0.12678E-0008
  0.23333E+0004 -0.16083E+0004  0.72418E-0009 -0.81284E-0010  0.10589E-0008
  0.23909E+0004 -0.16030E+0004  0.76720E-0009 -0.14368E-0009  0.12290E-0008
  0.25000E+0004 -0.15929E+0004  0.76265E-0009 -0.24516E-0009  0.14064E-0008
  0.26091E+0004 -0.15829E+0004  0.65692E-0009 -0.30154E-0009  0.13631E-0008
  0.26667E+0004 -0.15776E+0004  0.57173E-0009 -0.30610E-0009  0.12526E-0008
  0.26667E+0004 -0.19332E+0004  0.28157E-0009 -0.46814E-0009  0.11092E-0008
  0.27242E+0004 -0.19286E+0004  0.24931E-0009 -0.48663E-0009  0.10775E-0008
  0.28333E+0004 -0.19199E+0004  0.19929E-0009 -0.46213E-0009  0.92454E-0009
  0.29424E+0004 -0.19113E+0004  0.16175E-0009 -0.35264E-0009  0.66116E-0009
  0.30000E+0004 -0.19067E+0004  0.13803E-0009 -0.26047E-0009  0.47976E-0009
  0.26667E+0004 -0.18718E+0004  0.34496E-0009 -0.45227E-0009  0.11683E-0008
  0.27242E+0004 -0.18669E+0004  0.30992E-0009 -0.46403E-0009  0.11208E-0008
  0.28333E+0004 -0.18578E+0004  0.24838E-0009 -0.42553E-0009  0.92959E-0009
  0.29424E+0004 -0.18486E+0004  0.19138E-0009 -0.30178E-0009  0.62112E-0009
  0.30000E+0004 -0.18438E+0004  0.15465E-0009 -0.20241E-0009  0.41513E-0009
  0.26667E+0004 -0.17554E+0004  0.45635E-0009 -0.40744E-0009  0.12463E-0008
  0.27242E+0004 -0.17500E+0004  0.40618E-0009 -0.40700E-0009  0.11599E-0008
  0.28333E+0004 -0.17399E+0004  0.30596E-0009 -0.34397E-0009  0.88341E-0009
  0.29424E+0004 -0.17298E+0004  0.20299E-0009 -0.19668E-0009  0.48836E-0009
  0.30000E+0004 -0.17245E+0004  0.14192E-0009 -0.86093E-0010  0.24159E-0009
  0.26667E+0004 -0.16390E+0004  0.54196E-0009 -0.34507E-0009  0.12678E-0008
  0.27242E+0004 -0.16331E+0004  0.46426E-0009 -0.33381E-0009  0.11327E-0008
  0.28333E+0004 -0.16221E+0004  0.30818E-0009 -0.25022E-0009  0.76237E-0009
  0.29424E+0004 -0.16110E+0004  0.15675E-0009 -0.85173E-0010  0.29151E-0009
  0.30000E+0004 -0.16052E+0004  0.77582E-0010  0.32854E-0010  0.18691E-0010
  0.26667E+0004 -0.15776E+0004  0.57173E-0009 -0.30610E-0009  0.12526E-0008
  0.27242E+0004 -0.15715E+0004  0.47542E-0009 -0.28995E-0009  0.10894E-0008
  0.28333E+0004 -0.15599E+0004  0.28608E-0009 -0.19762E-0009  0.67059E-0009
  0.29424E+0004 -0.15484E+0004  0.11222E-0009 -0.25948E-0010  0.16931E-0009
  0.30000E+0004 -0.15423E+0004  0.28138E-0010  0.94314E-0010 -0.10879E-0009
  0.30000E+0004 -0.19067E+0004  0.13803E-0009 -0.26047E-0009  0.47976E-0009
  0.30576E+0004 -0.19033E+0004  0.10195E-0009 -0.14853E-0009  0.27004E-0009
  0.31667E+0004 -0.18969E+0004 -0.26426E-0010  0.11420E-0009 -0.21497E-0009
  0.32758E+0004 -0.18905E+0004 -0.26290E-0009  0.41922E-0009 -0.81190E-0009
  0.33333E+0004 -0.18871E+0004 -0.42840E-0009  0.58695E-0009 -0.11619E-0008
  0.30000E+0004 -0.18438E+0004  0.15465E-0009 -0.20241E-0009  0.41513E-0009
  0.30576E+0004 -0.18402E+0004  0.10449E-0009 -0.84088E-0010  0.18206E-0009
  0.31667E+0004 -0.18334E+0004 -0.51811E-0010  0.18829E-0009 -0.34189E-0009
  0.32758E+0004 -0.18266E+0004 -0.31147E-0009  0.49811E-0009 -0.96368E-0009
  0.33333E+0004 -0.18230E+0004 -0.48382E-0009  0.66580E-0009 -0.13178E-0008
  0.30000E+0004 -0.17245E+0004  0.14192E-0009 -0.86093E-0010  0.24159E-0009
  0.30576E+0004 -0.17205E+0004  0.69529E-0010  0.41581E-0010 -0.25268E-0010
  0.31667E+0004 -0.17130E+0004 -0.12024E-0009  0.32609E-0009 -0.59115E-0009
  0.32758E+0004 -0.17055E+0004 -0.39348E-0009  0.63788E-0009 -0.12176E-0008
  0.33333E+0004 -0.17016E+0004 -0.56106E-0009  0.80142E-0009 -0.15558E-0008
  0.30000E+0004 -0.16052E+0004  0.77582E-0010  0.32854E-0010  0.18691E-0010
  0.30576E+0004 -0.16009E+0004 -0.55976E-0011  0.16584E-0009 -0.26175E-0009
  0.31667E+0004 -0.15927E+0004 -0.19538E-0009  0.45388E-0009 -0.81924E-0009
  0.32758E+0004 -0.15845E+0004 -0.44135E-0009  0.75848E-0009 -0.13945E-0008
  0.33333E+0004 -0.15802E+0004 -0.58406E-0009  0.91295E-0009 -0.16903E-0008
  0.30000E+0004 -0.15423E+0004  0.28138E-0010  0.94314E-0010 -0.10879E-0009
  0.30576E+0004 -0.15377E+0004 -0.54419E-0010  0.22837E-0009 -0.38630E-0009
  0.31667E+0004 -0.15292E+0004 -0.22932E-0009  0.51479E-0009 -0.91777E-0009
  0.32758E+0004 -0.15206E+0004 -0.44635E-0009  0.81222E-0009 -0.14463E-0008
  0.33333E+0004 -0.15161E+0004 -0.57032E-0009  0.96026E-0009 -0.17123E-0008
  0.33333E+0004 -0.18871E+0004 -0.42840E-0009  0.58695E-0009 -0.11619E-0008
  0.33909E+0004 -0.18851E+0004 -0.60619E-0009  0.74930E-0009 -0.15136E-0008
  0.35000E+0004 -0.18813E+0004 -0.90907E-0009  0.10306E-0008 -0.21249E-0008
  0.36091E+0004 -0.18776E+0004 -0.10128E-0008  0.12443E-0008 -0.24974E-0008
  0.36667E+0004 -0.18756E+0004 -0.92304E-0009  0.13189E-0008 -0.25247E-0008
  0.33333E+0004 -0.18230E+0004 -0.48382E-0009  0.66580E-0009 -0.13178E-0008
  0.33909E+0004 -0.18209E+0004 -0.66273E-0009  0.82623E-0009 -0.16658E-0008
  0.35000E+0004 -0.18169E+0004 -0.94674E-0009  0.10977E-0008 -0.22429E-0008
  0.36091E+0004 -0.18130E+0004 -0.10001E-0008  0.12931E-0008 -0.25414E-0008
  0.36667E+0004 -0.18109E+0004 -0.87237E-0009  0.13544E-0008 -0.25141E-0008
  0.33333E+0004 -0.17016E+0004 -0.56106E-0009  0.80142E-0009 -0.15558E-0008
  0.33909E+0004 -0.16993E+0004 -0.72543E-0009  0.95424E-0009 -0.18751E-0008
  0.35000E+0004 -0.16949E+0004 -0.95032E-0009  0.11993E-0008 -0.23562E-0008
  0.36091E+0004 -0.16905E+0004 -0.90356E-0009  0.13530E-0008 -0.25042E-0008
  0.36667E+0004 -0.16882E+0004 -0.71135E-0009  0.13857E-0008 -0.23785E-0008
  0.33333E+0004 -0.15802E+0004 -0.58406E-0009  0.91295E-0009 -0.16903E-0008
  0.33909E+0004 -0.15776E+0004 -0.71784E-0009  0.10536E-0008 -0.19598E-0008
  0.35000E+0004 -0.15728E+0004 -0.86967E-0009  0.12642E-0008 -0.23250E-0008
  0.36091E+0004 -0.15680E+0004 -0.73693E-0009  0.13694E-0008 -0.23345E-0008
  0.36667E+0004 -0.15655E+0004 -0.49962E-0009  0.13709E-0008 -0.21303E-0008
  0.33333E+0004 -0.15161E+0004 -0.57032E-0009  0.96026E-0009 -0.17123E-0008
  0.33909E+0004 -0.15135E+0004 -0.68473E-0009  0.10930E-0008 -0.19513E-0008
  0.35000E+0004 -0.15084E+0004 -0.79993E-0009  0.12833E-0008 -0.22570E-0008
  0.36091E+0004 -0.15034E+0004 -0.63477E-0009  0.13616E-0008 -0.22082E-0008
  0.36667E+0004 -0.15008E+0004 -0.38422E-0009  0.13464E-0008 -0.19747E-0008
  0.36667E+0004 -0.18756E+0004 -0.92304E-0009  0.13189E-0008 -0.25247E-0008
  0.37242E+0004 -0.18732E+0004 -0.70849E-0009  0.13621E-0008 -0.24041E-0008
  0.38333E+0004 -0.18688E+0004  0.64464E-0010  0.13471E-0008 -0.17044E-0008
  0.39424E+0004 -0.18643E+0004  0.12199E-0008  0.11992E-0008 -0.42771E-0009
  0.40000E+0004 -0.18619E+0004  0.18977E-0008  0.10679E-0008  0.41671E-0009
  0.36667E+0004 -0.18109E+0004 -0.87237E-0009  0.13544E-0008 -0.25141E-0008
  0.37242E+0004 -0.18084E+0004 -0.61502E-0009  0.13821E-0008 -0.23308E-0008
  0.38333E+0004 -0.18036E+0004  0.23772E-0009  0.13315E-0008 -0.15030E-0008
  0.39424E+0004 -0.17989E+0004  0.14417E-0008  0.11419E-0008 -0.11558E-0009
  0.40000E+0004 -0.17964E+0004  0.21206E-0008  0.98711E-0009  0.76732E-0009
  0.36667E+0004 -0.16882E+0004 -0.71135E-0009  0.13857E-0008 -0.23785E-0008
  0.37242E+0004 -0.16854E+0004 -0.38747E-0009  0.13808E-0008 -0.20892E-0008
  0.38333E+0004 -0.16802E+0004  0.57121E-0009  0.12585E-0008 -0.10623E-0008
  0.39424E+0004 -0.16750E+0004  0.18072E-0008  0.98862E-0009  0.47300E-0009
  0.40000E+0004 -0.16723E+0004  0.24555E-0008  0.79021E-0009  0.13928E-0008
  0.36667E+0004 -0.15655E+0004 -0.49962E-0009  0.13709E-0008 -0.21303E-0008
  0.37242E+0004 -0.15625E+0004 -0.13592E-0009  0.13315E-0008 -0.17630E-0008
  0.38333E+0004 -0.15568E+0004  0.86436E-0009  0.11361E-0008 -0.60653E-0009
  0.39424E+0004 -0.15511E+0004  0.20642E-0008  0.78841E-0009  0.99885E-0009
  0.40000E+0004 -0.15481E+0004  0.26507E-0008  0.54968E-0009  0.19167E-0008
  0.36667E+0004 -0.15008E+0004 -0.38422E-0009  0.13464E-0008 -0.19747E-0008
  0.37242E+0004 -0.14976E+0004 -0.11787E-0010  0.12887E-0008 -0.15803E-0008
  0.38333E+0004 -0.14917E+0004  0.98613E-0009  0.10558E-0008 -0.38443E-0009
  0.39424E+0004 -0.14857E+0004  0.21471E-0008  0.66927E-0009  0.12321E-0008
  0.40000E+0004 -0.14826E+0004  0.26944E-0008  0.41113E-0009  0.21385E-0008
  0.40000E+0004 -0.18619E+0004  0.18977E-0008  0.10679E-0008  0.41671E-0009
  0.40576E+0004 -0.18595E+0004  0.25534E-0008  0.90463E-0009  0.13163E-0008
  0.41667E+0004 -0.18548E+0004  0.35219E-0008  0.51429E-0009  0.29596E-0008
  0.42758E+0004 -0.18501E+0004  0.38416E-0008  0.50716E-0010  0.41745E-0008
  0.43333E+0004 -0.18477E+0004  0.36745E-0008 -0.21102E-0009  0.45238E-0008
  0.40000E+0004 -0.17964E+0004  0.21206E-0008  0.98711E-0009  0.76732E-0009
  0.40576E+0004 -0.17938E+0004  0.27559E-0008  0.79991E-0009  0.16859E-0008
  0.41667E+0004 -0.17889E+0004  0.36208E-0008  0.36570E-0009  0.32994E-0008
  0.42758E+0004 -0.17840E+0004  0.37648E-0008 -0.13619E-0009  0.43991E-0008
  0.43333E+0004 -0.17814E+0004  0.34884E-0008 -0.41406E-0009  0.46599E-0008
  0.40000E+0004 -0.16723E+0004  0.24555E-0008  0.79021E-0009  0.13928E-0008
  0.40576E+0004 -0.16694E+0004  0.30214E-0008  0.55956E-0009  0.23120E-0008
  0.41667E+0004 -0.16639E+0004  0.36469E-0008  0.49662E-0010  0.38097E-0008
  0.42758E+0004 -0.16585E+0004  0.34437E-0008 -0.51220E-0009  0.46521E-0008
  0.43333E+0004 -0.16556E+0004  0.29657E-0008 -0.81177E-0009  0.47346E-0008
  0.40000E+0004 -0.15481E+0004  0.26507E-0008  0.54968E-0009  0.19167E-0008
  0.40576E+0004 -0.15449E+0004  0.31223E-0008  0.28017E-0009  0.28018E-0008
  0.41667E+0004 -0.15390E+0004  0.34855E-0008 -0.29216E-0009  0.41358E-0008
  0.42758E+0004 -0.15330E+0004  0.29481E-0008 -0.89488E-0009  0.47004E-0008
  0.43333E+0004 -0.15299E+0004  0.22891E-0008 -0.12038E-0008  0.46048E-0008
  0.40000E+0004 -0.14826E+0004  0.26944E-0008  0.41113E-0009  0.21385E-0008
  0.40576E+0004 -0.14793E+0004  0.31131E-0008  0.12345E-0009  0.29978E-0008
  0.41667E+0004 -0.14731E+0004  0.33420E-0008 -0.47598E-0009  0.42391E-0008
  0.42758E+0004 -0.14668E+0004  0.26439E-0008 -0.10925E-0008  0.46603E-0008
  0.43333E+0004 -0.14636E+0004  0.19009E-0008 -0.14015E-0008  0.44753E-0008
  0.43333E+0004 -0.18477E+0004  0.36745E-0008 -0.21102E-0009  0.45238E-0008
  0.43909E+0004 -0.18454E+0004  0.32750E-0008 -0.47358E-0009  0.46374E-0008
  0.45000E+0004 -0.18412E+0004  0.19598E-0008 -0.95667E-0009  0.41771E-0008
  0.46091E+0004 -0.18369E+0004  0.19808E-0009 -0.13834E-0008  0.29595E-0008
  0.46667E+0004 -0.18346E+0004 -0.76879E-0009 -0.15728E-0008  0.21064E-0008
  0.43333E+0004 -0.17814E+0004  0.34884E-0008 -0.41406E-0009  0.46599E-0008
  0.43909E+0004 -0.17790E+0004  0.29783E-0008 -0.68944E-0009  0.46738E-0008
  0.45000E+0004 -0.17745E+0004  0.14797E-0008 -0.11847E-0008  0.40164E-0008
  0.46091E+0004 -0.17699E+0004 -0.39031E-0009 -0.16060E-0008  0.26294E-0008
  0.46667E+0004 -0.17676E+0004 -0.13738E-0008 -0.17848E-0008  0.17099E-0008
  0.43333E+0004 -0.16556E+0004  0.29657E-0008 -0.81177E-0009  0.47346E-0008
  0.43909E+0004 -0.16530E+0004  0.22605E-0008 -0.11012E-0008  0.45558E-0008
  0.45000E+0004 -0.16480E+0004  0.46127E-0009 -0.15967E-0008  0.35357E-0008
  0.46091E+0004 -0.16430E+0004 -0.15531E-0008 -0.19817E-0008  0.18550E-0008
  0.46667E+0004 -0.16404E+0004 -0.25354E-0008 -0.21261E-0008  0.82781E-0009
  0.43333E+0004 -0.15299E+0004  0.22891E-0008 -0.12038E-0008  0.46048E-0008
  0.43909E+0004 -0.15270E+0004  0.14168E-0008 -0.14934E-0008  0.42400E-0008
  0.45000E+0004 -0.15216E+0004 -0.61691E-0009 -0.19599E-0008  0.28839E-0008
  0.46091E+0004 -0.15161E+0004 -0.27047E-0008 -0.22769E-0008  0.94759E-0009
  0.46667E+0004 -0.15133E+0004 -0.36509E-0008 -0.23703E-0008 -0.16379E-0009
  0.43333E+0004 -0.14636E+0004  0.19009E-0008 -0.14015E-0008  0.44753E-0008
  0.43909E+0004 -0.14606E+0004  0.95305E-0009 -0.16859E-0008  0.40180E-0008
  0.45000E+0004 -0.14549E+0004 -0.11793E-0008 -0.21263E-0008  0.24980E-0008
  0.46091E+0004 -0.14492E+0004 -0.32825E-0008 -0.23960E-0008  0.44198E-0009
  0.46667E+0004 -0.14462E+0004 -0.41986E-0008 -0.24567E-0008 -0.70476E-0009
  0.46667E+0004 -0.18346E+0004 -0.76879E-0009 -0.15728E-0008  0.21064E-0008
  0.47242E+0004 -0.18310E+0004 -0.16945E-0008 -0.17387E-0008  0.11673E-0008
  0.48333E+0004 -0.18242E+0004 -0.31168E-0008 -0.19557E-0008 -0.62984E-0009
  0.49424E+0004 -0.18173E+0004 -0.39457E-0008 -0.20399E-0008 -0.21799E-0008
  0.50000E+0004 -0.18137E+0004 -0.41353E-0008 -0.20276E-0008 -0.28195E-0008
  0.46667E+0004 -0.17676E+0004 -0.13738E-0008 -0.17848E-0008  0.17099E-0008
  0.47242E+0004 -0.17637E+0004 -0.22886E-0008 -0.19346E-0008  0.72125E-0009
  0.48333E+0004 -0.17565E+0004 -0.36220E-0008 -0.21062E-0008 -0.11180E-0008
  0.49424E+0004 -0.17492E+0004 -0.43077E-0008 -0.21283E-0008 -0.26570E-0008
  0.50000E+0004 -0.17454E+0004 -0.44169E-0008 -0.20781E-0008 -0.32772E-0008
  0.46667E+0004 -0.16404E+0004 -0.25354E-0008 -0.21261E-0008  0.82781E-0009
  0.47242E+0004 -0.16362E+0004 -0.33981E-0008 -0.22303E-0008 -0.23488E-0009
  0.48333E+0004 -0.16282E+0004 -0.45121E-0008 -0.22895E-0008 -0.21127E-0008
  0.49424E+0004 -0.16202E+0004 -0.48863E-0008 -0.21717E-0008 -0.35820E-0008
  0.50000E+0004 -0.16159E+0004 -0.48231E-0008 -0.20410E-0008 -0.41339E-0008
  0.46667E+0004 -0.15133E+0004 -0.36509E-0008 -0.23703E-0008 -0.16379E-0009
  0.47242E+0004 -0.15086E+0004 -0.44286E-0008 -0.24124E-0008 -0.12746E-0008
  0.48333E+0004 -0.14999E+0004 -0.52689E-0008 -0.23319E-0008 -0.31336E-0008
  0.49424E+0004 -0.14911E+0004 -0.52812E-0008 -0.20547E-0008 -0.44578E-0008
  0.50000E+0004 -0.14865E+0004 -0.50158E-0008 -0.18375E-0008 -0.48911E-0008
  0.46667E+0004 -0.14462E+0004 -0.41986E-0008 -0.24567E-0008 -0.70476E-0009
  0.47242E+0004 -0.14414E+0004 -0.49208E-0008 -0.24605E-0008 -0.18303E-0008
  0.48333E+0004 -0.14322E+0004 -0.55972E-0008 -0.22976E-0008 -0.36537E-0008
  0.49424E+0004 -0.14230E+0004 -0.53963E-0008 -0.19313E-0008 -0.48659E-0008
  0.50000E+0004 -0.14182E+0004 -0.50103E-0008 -0.16678E-0008 -0.52134E-0008
  0.50000E+0004 -0.18137E+0004 -0.41353E-0008 -0.20276E-0008 -0.28195E-0008
  0.50576E+0004 -0.18096E+0004 -0.41839E-0008 -0.19818E-0008 -0.33173E-0008
  0.51667E+0004 -0.18018E+0004 -0.39994E-0008 -0.17982E-0008 -0.38529E-0008
  0.52758E+0004 -0.17940E+0004 -0.36752E-0008 -0.15123E-0008 -0.39023E-0008
  0.53333E+0004 -0.17899E+0004 -0.35216E-0008 -0.13291E-0008 -0.37663E-0008
  0.50000E+0004 -0.17454E+0004 -0.44169E-0008 -0.20781E-0008 -0.32772E-0008
  0.50576E+0004 -0.17410E+0004 -0.43899E-0008 -0.19912E-0008 -0.37507E-0008
  0.51667E+0004 -0.17328E+0004 -0.40907E-0008 -0.17259E-0008 -0.42324E-0008
  0.52758E+0004 -0.17246E+0004 -0.36922E-0008 -0.13586E-0008 -0.42161E-0008
  0.53333E+0004 -0.17202E+0004 -0.35088E-0008 -0.11351E-0008 -0.40358E-0008
  0.50000E+0004 -0.16159E+0004 -0.48231E-0008 -0.20410E-0008 -0.41339E-0008
  0.50576E+0004 -0.16111E+0004 -0.46303E-0008 -0.18693E-0008 -0.45238E-0008
  0.51667E+0004 -0.16021E+0004 -0.40574E-0008 -0.14450E-0008 -0.48113E-0008
  0.52758E+0004 -0.15930E+0004 -0.34344E-0008 -0.93036E-0009 -0.45515E-0008
  0.53333E+0004 -0.15882E+0004 -0.31391E-0008 -0.63895E-0009 -0.42160E-0008
  0.50000E+0004 -0.14865E+0004 -0.50158E-0008 -0.18375E-0008 -0.48911E-0008
  0.50576E+0004 -0.14813E+0004 -0.46218E-0008 -0.15787E-0008 -0.51376E-0008
  0.51667E+0004 -0.14713E+0004 -0.36893E-0008 -0.10014E-0008 -0.50944E-0008
  0.52758E+0004 -0.14614E+0004 -0.27310E-0008 -0.36051E-0009 -0.44344E-0008
  0.53333E+0004 -0.14562E+0004 -0.22598E-0008 -0.18082E-0010 -0.38620E-0008
  0.50000E+0004 -0.14182E+0004 -0.50103E-0008 -0.16678E-0008 -0.52134E-0008
  0.50576E+0004 -0.14127E+0004 -0.44942E-0008 -0.13638E-0008 -0.53578E-0008
  0.51667E+0004 -0.14024E+0004 -0.33370E-0008 -0.71194E-0009 -0.50858E-0008
  0.52758E+0004 -0.13920E+0004 -0.21661E-0008 -0.16699E-0010 -0.41630E-0008
  0.53333E+0004 -0.13865E+0004 -0.15867E-0008  0.34392E-0009 -0.34445E-0008
  0.53333E+0004 -0.17899E+0004 -0.35216E-0008 -0.13291E-0008 -0.37663E-0008
  0.53909E+0004 -0.17870E+0004 -0.34031E-0008 -0.11320E-0008 -0.35348E-0008
  0.55000E+0004 -0.17815E+0004 -0.32812E-0008 -0.73460E-0009 -0.29029E-0008
  0.56091E+0004 -0.17761E+0004 -0.32095E-0008 -0.32638E-0009 -0.20900E-0008
  0.56667E+0004 -0.17732E+0004 -0.31338E-0008 -0.11790E-0009 -0.16069E-0008
  0.53333E+0004 -0.17202E+0004 -0.35088E-0008 -0.11351E-0008 -0.40358E-0008
  0.53909E+0004 -0.17172E+0004 -0.33617E-0008 -0.90129E-0009 -0.37511E-0008
  0.55000E+0004 -0.17114E+0004 -0.31609E-0008 -0.44482E-0009 -0.29779E-0008
  0.56091E+0004 -0.17056E+0004 -0.29426E-0008  0.62377E-0011 -0.19561E-0008
  0.56667E+0004 -0.17026E+0004 -0.27533E-0008  0.22987E-0009 -0.13332E-0008
  0.53333E+0004 -0.15882E+0004 -0.31391E-0008 -0.63895E-0009 -0.42160E-0008
  0.53909E+0004 -0.15848E+0004 -0.28782E-0008 -0.34735E-0009 -0.37592E-0008
  0.55000E+0004 -0.15784E+0004 -0.24105E-0008  0.19109E-0009 -0.25909E-0008
  0.56091E+0004 -0.15721E+0004 -0.18180E-0008  0.68481E-0009 -0.10813E-0008
  0.56667E+0004 -0.15687E+0004 -0.13833E-0008  0.91461E-0009 -0.16974E-0009
  0.53333E+0004 -0.14562E+0004 -0.22598E-0008 -0.18082E-0010 -0.38620E-0008
  0.53909E+0004 -0.14525E+0004 -0.18241E-0008  0.31081E-0009 -0.31600E-0008
  0.55000E+0004 -0.14455E+0004 -0.99590E-0009  0.88442E-0009 -0.14980E-0008
  0.56091E+0004 -0.14385E+0004  0.19540E-0013  0.13661E-0008  0.51553E-0009
  0.56667E+0004 -0.14348E+0004  0.65590E-0009  0.15717E-0008  0.16807E-0008
  0.53333E+0004 -0.13865E+0004 -0.15867E-0008  0.34392E-0009 -0.34445E-0008
  0.53909E+0004 -0.13827E+0004 -0.10483E-0008  0.68242E-0009 -0.25993E-0008
  0.55000E+0004 -0.13754E+0004 -0.29440E-0010  0.12529E-0008 -0.67643E-0009
  0.56091E+0004 -0.13681E+0004  0.11435E-0008  0.17042E-0008  0.15609E-0008
  0.56667E+0004 -0.13642E+0004  0.18791E-0008  0.18845E-0008  0.28188E-0008
  0.56667E+0004 -0.17732E+0004 -0.31338E-0008 -0.11790E-0009 -0.16069E-0008
  0.57242E+0004 -0.17701E+0004 -0.29928E-0008  0.87386E-0010 -0.10980E-0008
  0.58333E+0004 -0.17644E+0004 -0.24565E-0008  0.44270E-0009 -0.68532E-0010
  0.59424E+0004 -0.17586E+0004 -0.14755E-0008  0.75105E-0009  0.10172E-0008
  0.60000E+0004 -0.17556E+0004 -0.77173E-0009  0.89005E-0009  0.16051E-0008
  0.56667E+0004 -0.17026E+0004 -0.27533E-0008  0.22987E-0009 -0.13332E-0008
  0.57242E+0004 -0.16993E+0004 -0.24724E-0008  0.44496E-0009 -0.66557E-0009
  0.58333E+0004 -0.16933E+0004 -0.16112E-0008  0.80428E-0009  0.70316E-0009
  0.59424E+0004 -0.16872E+0004 -0.26451E-0009  0.10979E-0008  0.21464E-0008
  0.60000E+0004 -0.16840E+0004  0.62835E-0009  0.12225E-0008  0.29145E-0008
  0.56667E+0004 -0.15687E+0004 -0.13833E-0008  0.91461E-0009 -0.16974E-0009
  0.57242E+0004 -0.15652E+0004 -0.82841E-0009  0.11243E-0008  0.80121E-0009
  0.58333E+0004 -0.15585E+0004  0.59123E-0009  0.14449E-0008  0.27480E-0008
  0.59424E+0004 -0.15518E+0004  0.24614E-0008  0.16658E-0008  0.47084E-0008
  0.60000E+0004 -0.15482E+0004  0.35765E-0008  0.17413E-0008  0.56958E-0008
  0.56667E+0004 -0.14348E+0004  0.65590E-0009  0.15717E-0008  0.16807E-0008
  0.57242E+0004 -0.14310E+0004  0.14264E-0008  0.17451E-0008  0.28863E-0008
  0.58333E+0004 -0.14236E+0004  0.31899E-0008  0.19708E-0008  0.51864E-0008
  0.59424E+0004 -0.14163E+0004  0.52312E-0008  0.20690E-0008  0.73262E-0008
  0.60000E+0004 -0.14125E+0004  0.63334E-0008  0.20728E-0008  0.83179E-0008
  0.56667E+0004 -0.13642E+0004  0.18791E-0008  0.18845E-0008  0.28188E-0008
  0.57242E+0004 -0.13602E+0004  0.27129E-0008  0.20262E-0008  0.40942E-0008
  0.58333E+0004 -0.13525E+0004  0.45258E-0008  0.21804E-0008  0.64471E-0008
  0.59424E+0004 -0.13449E+0004  0.64851E-0008  0.21967E-0008  0.85170E-0008
  0.60000E+0004 -0.13408E+0004  0.74782E-0008  0.21561E-0008  0.94171E-0008
  0.60000E+0004 -0.17556E+0004 -0.77173E-0009  0.89005E-0009  0.16051E-0008
  0.60576E+0004 -0.17508E+0004  0.87796E-0010  0.10221E-0008  0.22359E-0008
  0.61667E+0004 -0.17416E+0004  0.19870E-0008  0.12236E-0008  0.34587E-0008
  0.62758E+0004 -0.17324E+0004  0.40738E-0008  0.13614E-0008  0.46885E-0008
  0.63333E+0004 -0.17275E+0004  0.51744E-0008  0.14102E-0008  0.53197E-0008
  0.60000E+0004 -0.16840E+0004  0.62835E-0009  0.12225E-0008  0.29145E-0008
  0.60576E+0004 -0.16789E+0004  0.16673E-0008  0.13348E-0008  0.37168E-0008
  0.61667E+0004 -0.16691E+0004  0.38226E-0008  0.14877E-0008  0.51904E-0008
  0.62758E+0004 -0.16594E+0004  0.60077E-0008  0.15639E-0008  0.65360E-0008
  0.63333E+0004 -0.16543E+0004  0.70832E-0008  0.15766E-0008  0.71599E-0008
  0.60000E+0004 -0.15482E+0004  0.35765E-0008  0.17413E-0008  0.56958E-0008
  0.60576E+0004 -0.15426E+0004  0.47821E-0008  0.17949E-0008  0.66707E-0008
  0.61667E+0004 -0.15318E+0004  0.70189E-0008  0.18220E-0008  0.82722E-0008
  0.62758E+0004 -0.15211E+0004  0.89216E-0008  0.17580E-0008  0.94355E-0008
  0.63333E+0004 -0.15155E+0004  0.96922E-0008  0.16944E-0008  0.98219E-0008
  0.60000E+0004 -0.14125E+0004  0.63334E-0008  0.20728E-0008  0.83179E-0008
  0.60576E+0004 -0.14063E+0004  0.74305E-0008  0.20475E-0008  0.92196E-0008
  0.61667E+0004 -0.13945E+0004  0.91761E-0008  0.19209E-0008  0.10449E-0007
  0.62758E+0004 -0.13828E+0004  0.10214E-0007  0.17046E-0008  0.10924E-0007
  0.63333E+0004 -0.13766E+0004  0.10392E-0007  0.15645E-0008  0.10821E-0007
  0.60000E+0004 -0.13408E+0004  0.74782E-0008  0.21561E-0008  0.94171E-0008
  0.60576E+0004 -0.13344E+0004  0.84069E-0008  0.20839E-0008  0.10180E-0007
  0.61667E+0004 -0.13221E+0004  0.96849E-0008  0.18720E-0008  0.11028E-0007
  0.62758E+0004 -0.13098E+0004  0.10085E-0007  0.15788E-0008  0.10980E-0007
  0.63333E+0004 -0.13034E+0004  0.98764E-0008  0.14030E-0008  0.10550E-0007
  0.63333E+0004 -0.17275E+0004  0.51744E-0008  0.14102E-0008  0.53197E-0008
  0.63909E+0004 -0.17200E+0004  0.63073E-0008  0.14453E-0008  0.59996E-0008
  0.65000E+0004 -0.17056E+0004  0.82102E-0008  0.14629E-0008  0.71331E-0008
  0.66091E+0004 -0.16912E+0004  0.96108E-0008  0.14114E-0008  0.79054E-0008
  0.66667E+0004 -0.16837E+0004  0.10084E-0007  0.13604E-0008  0.80868E-0008
  0.63333E+0004 -0.16543E+0004  0.70832E-0008  0.15766E-0008  0.71599E-0008
  0.63909E+0004 -0.16463E+0004  0.81242E-0008  0.15705E-0008  0.77729E-0008
  0.65000E+0004 -0.16311E+0004  0.96728E-0008  0.15059E-0008  0.86021E-0008
  0.66091E+0004 -0.16159E+0004  0.10494E-0007  0.13695E-0008  0.88290E-0008
  0.66667E+0004 -0.16079E+0004  0.10580E-0007  0.12743E-0008  0.86282E-0008
  0.63333E+0004 -0.15155E+0004  0.96922E-0008  0.16944E-0008  0.98219E-0008
  0.63909E+0004 -0.15066E+0004  0.10286E-0007  0.16054E-0008  0.10065E-0007
  0.65000E+0004 -0.14899E+0004  0.10680E-0007  0.13859E-0008  0.98697E-0008
  0.66091E+0004 -0.14731E+0004  0.10015E-0007  0.11038E-0008  0.86732E-0008
  0.66667E+0004 -0.14643E+0004  0.92183E-0008  0.93786E-0009  0.75845E-0008
  0.63333E+0004 -0.13766E+0004  0.10392E-0007  0.15645E-0008  0.10821E-0007
  0.63909E+0004 -0.13669E+0004  0.10260E-0007  0.13969E-0008  0.10442E-0007
  0.65000E+0004 -0.13486E+0004  0.90934E-0008  0.10435E-0008  0.88320E-0008
  0.66091E+0004 -0.13303E+0004  0.67504E-0008  0.65281E-0009  0.59861E-0008
  0.66667E+0004 -0.13206E+0004  0.50763E-0008  0.44080E-0009  0.39780E-0008
  0.63333E+0004 -0.13034E+0004  0.98764E-0008  0.14030E-0008  0.10550E-0007
  0.63909E+0004 -0.12933E+0004  0.93018E-0008  0.12009E-0008  0.97843E-0008
  0.65000E+0004 -0.12741E+0004  0.72722E-0008  0.79511E-0009  0.73740E-0008
  0.66091E+0004 -0.12550E+0004  0.41150E-0008  0.37124E-0009  0.36955E-0008
  0.66667E+0004 -0.12449E+0004  0.20643E-0008  0.14925E-0009  0.12667E-0008
  0.66667E+0004 -0.16837E+0004  0.10084E-0007  0.13604E-0008  0.80868E-0008
  0.67242E+0004 -0.16740E+0004  0.10355E-0007  0.12868E-0008  0.80833E-0008
  0.68333E+0004 -0.16558E+0004  0.10143E-0007  0.11005E-0008  0.73433E-0008
  0.69424E+0004 -0.16375E+0004  0.89023E-0008  0.85383E-0009  0.55397E-0008
  0.70000E+0004 -0.16279E+0004  0.78315E-0008  0.70428E-0009  0.41655E-0008
  0.66667E+0004 -0.16079E+0004  0.10580E-0007  0.12743E-0008  0.86282E-0008
  0.67242E+0004 -0.15977E+0004  0.10393E-0007  0.11556E-0008  0.81624E-0008
  0.68333E+0004 -0.15784E+0004  0.92009E-0008  0.88972E-0009  0.64094E-0008
  0.69424E+0004 -0.15591E+0004  0.69123E-0008  0.57547E-0009  0.35116E-0008
  0.70000E+0004 -0.15490E+0004  0.52992E-0008  0.39599E-0009  0.15804E-0008
  0.66667E+0004 -0.14643E+0004  0.92183E-0008  0.93786E-0009  0.75845E-0008
  0.67242E+0004 -0.14530E+0004  0.80542E-0008  0.75138E-0009  0.61126E-0008
  0.68333E+0004 -0.14318E+0004  0.49749E-0008  0.37666E-0009  0.23558E-0008
  0.69424E+0004 -0.14105E+0004  0.93666E-0009 -0.13156E-0010 -0.24290E-0008
  0.70000E+0004 -0.13992E+0004 -0.14589E-0008 -0.21862E-0009 -0.51904E-0008
  0.66667E+0004 -0.13206E+0004  0.50763E-0008  0.44080E-0009  0.39780E-0008
  0.67242E+0004 -0.13084E+0004  0.30275E-0008  0.21622E-0009  0.15456E-0008
  0.68333E+0004 -0.12851E+0004 -0.14960E-0008 -0.20330E-0009 -0.38687E-0008
  0.69424E+0004 -0.12618E+0004 -0.64706E-0008 -0.59705E-0009 -0.98113E-0008
  0.70000E+0004 -0.12495E+0004 -0.90732E-0008 -0.78935E-0009 -0.12860E-0007
  0.66667E+0004 -0.12449E+0004  0.20643E-0008  0.14925E-0009  0.12667E-0008
  0.67242E+0004 -0.12320E+0004 -0.32162E-0009 -0.79618E-0010 -0.15678E-0008
  0.68333E+0004 -0.12077E+0004 -0.52534E-0008 -0.49159E-0009 -0.75452E-0008
  0.69424E+0004 -0.11834E+0004 -0.10238E-0007 -0.85632E-0009 -0.13641E-0007
  0.70000E+0004 -0.11706E+0004 -0.12653E-0007 -0.10260E-0008 -0.16549E-0007
  0.70000E+0004 -0.16279E+0004  0.78315E-0008  0.70428E-0009  0.41655E-0008
  0.70576E+0004 -0.16171E+0004  0.64577E-0008  0.53832E-0009  0.25066E-0008
  0.71667E+0004 -0.15967E+0004  0.32170E-0008  0.19855E-0009 -0.11317E-0008
  0.72758E+0004 -0.15762E+0004 -0.50543E-0009 -0.15739E-0009 -0.48838E-0008
  0.73333E+0004 -0.15655E+0004 -0.24812E-0008 -0.34598E-0009 -0.66584E-0008
  0.70000E+0004 -0.15490E+0004  0.52992E-0008  0.39599E-0009  0.15804E-0008
  0.70576E+0004 -0.15375E+0004  0.34013E-0008  0.20537E-0009 -0.60282E-0009
  0.71667E+0004 -0.15159E+0004 -0.65730E-0009 -0.16606E-0009 -0.49967E-0008
  0.72758E+0004 -0.14943E+0004 -0.48444E-0008 -0.53012E-0009 -0.90557E-0008
  0.73333E+0004 -0.14829E+0004 -0.68835E-0008 -0.71403E-0009 -0.10774E-0007
  0.70000E+0004 -0.13992E+0004 -0.14589E-0008 -0.21862E-0009 -0.51904E-0008
  0.70576E+0004 -0.13867E+0004 -0.40095E-0008 -0.42264E-0009 -0.80418E-0008
  0.71667E+0004 -0.13628E+0004 -0.87331E-0008 -0.78867E-0009 -0.13000E-0007
  0.72758E+0004 -0.13390E+0004 -0.12661E-0007 -0.11023E-0008 -0.16521E-0007
  0.73333E+0004 -0.13264E+0004 -0.14156E-0007 -0.12437E-0008 -0.17491E-0007
  0.70000E+0004 -0.12495E+0004 -0.90732E-0008 -0.78935E-0009 -0.12860E-0007
  0.70576E+0004 -0.12358E+0004 -0.11589E-0007 -0.96613E-0009 -0.15717E-0007
  0.71667E+0004 -0.12097E+0004 -0.15466E-0007 -0.12511E-0008 -0.19759E-0007
  0.72758E+0004 -0.11836E+0004 -0.17505E-0007 -0.14446E-0008 -0.21145E-0007
  0.73333E+0004 -0.11698E+0004 -0.17630E-0007 -0.15098E-0008 -0.20568E-0007
  0.70000E+0004 -0.11706E+0004 -0.12653E-0007 -0.10260E-0008 -0.16549E-0007
  0.70576E+0004 -0.11562E+0004 -0.14824E-0007 -0.11734E-0008 -0.19085E-0007
  0.71667E+0004 -0.11289E+0004 -0.17624E-0007 -0.13905E-0008 -0.22004E-0007
  0.72758E+0004 -0.11017E+0004 -0.18110E-0007 -0.15017E-0008 -0.21698E-0007
  0.73333E+0004 -0.10873E+0004 -0.17290E-0007 -0.15195E-0008 -0.20082E-0007
  0.73333E+0004 -0.15655E+0004 -0.24812E-0008 -0.34598E-0009 -0.66584E-0008
  0.73909E+0004 -0.15536E+0004 -0.44098E-0008 -0.53197E-0009 -0.82129E-0008
  0.75000E+0004 -0.15312E+0004 -0.74703E-0008 -0.86376E-0009 -0.10061E-0007
  0.76091E+0004 -0.15089E+0004 -0.93683E-0008 -0.11433E-0008 -0.10189E-0007
  0.76667E+0004 -0.14970E+0004 -0.98129E-0008 -0.12665E-0008 -0.95476E-0008
  0.73333E+0004 -0.14829E+0004 -0.68835E-0008 -0.71403E-0009 -0.10774E-0007
  0.73909E+0004 -0.14704E+0004 -0.87391E-0008 -0.88726E-0009 -0.12120E-0007
  0.75000E+0004 -0.14467E+0004 -0.11273E-0007 -0.11775E-0008 -0.13172E-0007
  0.76091E+0004 -0.14230E+0004 -0.12217E-0007 -0.13930E-0008 -0.12130E-0007
  0.76667E+0004 -0.14105E+0004 -0.12043E-0007 -0.14748E-0008 -0.10803E-0007
  0.73333E+0004 -0.13264E+0004 -0.14156E-0007 -0.12437E-0008 -0.17491E-0007
  0.73909E+0004 -0.13126E+0004 -0.15178E-0007 -0.13604E-0008 -0.17781E-0007
  0.75000E+0004 -0.12865E+0004 -0.15464E-0007 -0.15167E-0008 -0.16188E-0007
  0.76091E+0004 -0.12603E+0004 -0.13609E-0007 -0.15683E-0008 -0.12105E-0007
  0.76667E+0004 -0.12465E+0004 -0.11904E-0007 -0.15549E-0008 -0.92224E-0008
  0.73333E+0004 -0.11698E+0004 -0.17630E-0007 -0.15098E-0008 -0.20568E-0007
  0.73909E+0004 -0.11548E+0004 -0.17045E-0007 -0.15399E-0008 -0.19072E-0007
  0.75000E+0004 -0.11262E+0004 -0.13986E-0007 -0.15148E-0008 -0.13854E-0007
  0.76091E+0004 -0.10976E+0004 -0.89195E-0008 -0.13728E-0008 -0.64734E-0008
  0.76667E+0004 -0.10826E+0004 -0.57888E-0008 -0.12549E-0008 -0.22278E-0008
  0.73333E+0004 -0.10873E+0004 -0.17290E-0007 -0.15195E-0008 -0.20082E-0007
  0.73909E+0004 -0.10715E+0004 -0.15700E-0007 -0.14993E-0008 -0.17492E-0007
  0.75000E+0004 -0.10417E+0004 -0.10834E-0007 -0.13759E-0008 -0.10349E-0007
  0.76091E+0004 -0.10118E+0004 -0.44012E-0008 -0.11391E-0008 -0.16018E-0008
  0.76667E+0004 -0.99606E+0003 -0.83454E-0009 -0.97390E-0009  0.30204E-0008
  0.76667E+0004 -0.14970E+0004 -0.98129E-0008 -0.12665E-0008 -0.95476E-0008
  0.77242E+0004 -0.14839E+0004 -0.99121E-0008 -0.13680E-0008 -0.85059E-0008
  0.78333E+0004 -0.14589E+0004 -0.91353E-0008 -0.14973E-0008 -0.56250E-0008
  0.79424E+0004 -0.14339E+0004 -0.75071E-0008 -0.15314E-0008 -0.22557E-0008
  0.80000E+0004 -0.14208E+0004 -0.65203E-0008 -0.15130E-0008 -0.58182E-0009
  0.76667E+0004 -0.14105E+0004 -0.12043E-0007 -0.14748E-0008 -0.10803E-0007
  0.77242E+0004 -0.13966E+0004 -0.11463E-0007 -0.15292E-0008 -0.90581E-0008
  0.78333E+0004 -0.13702E+0004 -0.94058E-0008 -0.15588E-0008 -0.49888E-0008
  0.79424E+0004 -0.13438E+0004 -0.66916E-0008 -0.14861E-0008 -0.78515E-0009
  0.80000E+0004 -0.13299E+0004 -0.52637E-0008 -0.14097E-0008  0.11490E-0008
  0.76667E+0004 -0.12465E+0004 -0.11904E-0007 -0.15549E-0008 -0.92224E-0008
  0.77242E+0004 -0.12312E+0004 -0.97962E-0008 -0.15086E-0008 -0.60089E-0008
  0.78333E+0004 -0.12021E+0004 -0.52710E-0008 -0.13412E-0008  0.18921E-0009
  0.79424E+0004 -0.11729E+0004 -0.94951E-0009 -0.10797E-0008  0.54410E-0008
  0.80000E+0004 -0.11576E+0004  0.92431E-0009 -0.90870E-0009  0.74787E-0008
  0.76667E+0004 -0.10826E+0004 -0.57888E-0008 -0.12549E-0008 -0.22278E-0008
  0.77242E+0004 -0.10658E+0004 -0.24863E-0008 -0.11053E-0008  0.20421E-0008
  0.78333E+0004 -0.10339E+0004  0.32874E-0008 -0.75041E-0009  0.90418E-0008
  0.79424E+0004 -0.10021E+0004  0.74568E-0008 -0.33064E-0009  0.13558E-0007
  0.80000E+0004 -0.98526E+0003  0.87536E-0008 -0.88176E-0010  0.14697E-0007
  0.76667E+0004 -0.99606E+0003 -0.83454E-0009 -0.97390E-0009  0.30204E-0008
  0.77242E+0004 -0.97850E+0003  0.26869E-0008 -0.78064E-0009  0.74137E-0008
  0.78333E+0004 -0.94521E+0003  0.81809E-0008 -0.35317E-0009  0.13865E-0007
  0.79424E+0004 -0.91192E+0003  0.11293E-0007  0.11663E-0009  0.17003E-0007
  0.80000E+0004 -0.89437E+0003  0.11825E-0007  0.37672E-0009  0.17206E-0007
  0.80000E+0004 -0.14208E+0004 -0.65203E-0008 -0.15130E-0008 -0.58182E-0009
  0.80576E+0004 -0.14066E+0004 -0.55559E-0008 -0.14684E-0008  0.89401E-0009
  0.81667E+0004 -0.13799E+0004 -0.41150E-0008 -0.13183E-0008  0.27757E-0008
  0.82758E+0004 -0.13531E+0004 -0.35031E-0008 -0.10962E-0008  0.32347E-0008
  0.83333E+0004 -0.13390E+0004 -0.35677E-0008 -0.95358E-0009  0.29064E-0008
  0.80000E+0004 -0.13299E+0004 -0.52637E-0008 -0.14097E-0008  0.11490E-0008
  0.80576E+0004 -0.13149E+0004 -0.39443E-0008 -0.13080E-0008  0.27802E-0008
  0.81667E+0004 -0.12866E+0004 -0.21093E-0008 -0.10535E-0008  0.46727E-0008
  0.82758E+0004 -0.12583E+0004 -0.13807E-0008 -0.74126E-0009  0.49260E-0008
  0.83333E+0004 -0.12434E+0004 -0.14403E-0008 -0.55947E-0009  0.44749E-0008
  0.80000E+0004 -0.11576E+0004  0.92431E-0009 -0.90870E-0009  0.74787E-0008
  0.80576E+0004 -0.11411E+0004  0.24462E-0008 -0.72037E-0009  0.89658E-0008
  0.81667E+0004 -0.11099E+0004  0.40404E-0008 -0.32159E-0009  0.10019E-0007
  0.82758E+0004 -0.10786E+0004  0.40333E-0008  0.95868E-0010  0.90898E-0008
  0.83333E+0004 -0.10621E+0004  0.35352E-0008  0.31810E-0009  0.80311E-0008
  0.80000E+0004 -0.98526E+0003  0.87536E-0008 -0.88176E-0010  0.14697E-0007
  0.80576E+0004 -0.96724E+0003  0.94311E-0008  0.15866E-0009  0.15030E-0007
  0.81667E+0004 -0.93308E+0003  0.89944E-0008  0.63601E-0009  0.13541E-0007
  0.82758E+0004 -0.89892E+0003  0.69273E-0008  0.10820E-0008  0.10155E-0007
  0.83333E+0004 -0.88090E+0003  0.55164E-0008  0.12997E-0008  0.80115E-0008
  0.80000E+0004 -0.89437E+0003  0.11825E-0007  0.37672E-0009  0.17206E-0007
  0.80576E+0004 -0.87553E+0003  0.11655E-0007  0.63431E-0009  0.16527E-0007
  0.81667E+0004 -0.83983E+0003  0.96510E-0008  0.11136E-0008  0.13194E-0007
  0.82758E+0004 -0.80413E+0003  0.63837E-0008  0.15388E-0008  0.83782E-0008
  0.83333E+0004 -0.78529E+0003  0.45717E-0008  0.17355E-0008  0.57303E-0008
  0.83333E+0004 -0.13390E+0004 -0.35677E-0008 -0.95358E-0009  0.29064E-0008
  0.83909E+0004 -0.13282E+0004 -0.39329E-0008 -0.81587E-0009  0.22198E-0008
  0.85000E+0004 -0.13077E+0004 -0.51360E-0008 -0.53713E-0009  0.29598E-0009
  0.86091E+0004 -0.12873E+0004 -0.66308E-0008 -0.25702E-0009 -0.19458E-0008
  0.86667E+0004 -0.12765E+0004 -0.73633E-0008 -0.11098E-0009 -0.30589E-0008
  0.83333E+0004 -0.12434E+0004 -0.14403E-0008 -0.55947E-0009  0.44749E-0008
  0.83909E+0004 -0.12320E+0004 -0.18417E-0008 -0.39110E-0009  0.36594E-0008
  0.85000E+0004 -0.12103E+0004 -0.30212E-0008 -0.68145E-0010  0.16543E-0008
  0.86091E+0004 -0.11887E+0004 -0.42887E-0008  0.23553E-0009 -0.40540E-0009
  0.86667E+0004 -0.11773E+0004 -0.48053E-0008  0.38328E-0009 -0.13167E-0008
  0.83333E+0004 -0.10621E+0004  0.35352E-0008  0.31810E-0009  0.80311E-0008
  0.83909E+0004 -0.10496E+0004  0.27495E-0008  0.51020E-0009  0.67116E-0008
  0.85000E+0004 -0.10257E+0004  0.11421E-0008  0.85113E-0009  0.41169E-0008
  0.86091E+0004 -0.10019E+0004 -0.83276E-0010  0.11418E-0008  0.19462E-0008
  0.86667E+0004 -0.98928E+0003 -0.40501E-0009  0.12714E-0008  0.11286E-0008
  0.83333E+0004 -0.88090E+0003  0.55164E-0008  0.12997E-0008  0.80115E-0008
  0.83909E+0004 -0.86714E+0003  0.41066E-0008  0.14771E-0008  0.59260E-0008
  0.85000E+0004 -0.84106E+0003  0.18742E-0008  0.17635E-0008  0.24541E-0008
  0.86091E+0004 -0.81499E+0003  0.64867E-0009  0.19751E-0008  0.22928E-0010
  0.86667E+0004 -0.80123E+0003  0.49054E-0009  0.20537E-0008 -0.76699E-0009
  0.83333E+0004 -0.78529E+0003  0.45717E-0008  0.17355E-0008  0.57303E-0008
  0.83909E+0004 -0.77092E+0003  0.29832E-0008  0.18925E-0008  0.33820E-0008
  0.85000E+0004 -0.74366E+0003  0.78764E-0009  0.21306E-0008 -0.18691E-0009
  0.86091E+0004 -0.71641E+0003 -0.68452E-0010  0.22885E-0008 -0.23364E-0008
  0.86667E+0004 -0.70203E+0003  0.21626E-0010  0.23329E-0008 -0.28904E-0008
  0.86667E+0004 -0.12765E+0004 -0.73633E-0008 -0.11098E-0009 -0.30589E-0008
  0.87242E+0004 -0.12697E+0004 -0.80668E-0008  0.67122E-0011 -0.41005E-0008
  0.88333E+0004 -0.12568E+0004 -0.88983E-0008  0.20561E-0009 -0.55499E-0008
  0.89424E+0004 -0.12439E+0004 -0.88658E-0008  0.36234E-0009 -0.61602E-0008
  0.90000E+0004 -0.12371E+0004 -0.84516E-0008  0.42706E-0009 -0.61148E-0008
  0.86667E+0004 -0.11773E+0004 -0.48053E-0008  0.38328E-0009 -0.13167E-0008
  0.87242E+0004 -0.11701E+0004 -0.52599E-0008  0.49820E-0009 -0.21241E-0008
  0.88333E+0004 -0.11565E+0004 -0.54796E-0008  0.68105E-0009 -0.30156E-0008
  0.89424E+0004 -0.11428E+0004 -0.47418E-0008  0.81076E-0009 -0.30272E-0008
  0.90000E+0004 -0.11356E+0004 -0.39617E-0008  0.85692E-0009 -0.26944E-0008
  0.86667E+0004 -0.98928E+0003 -0.40501E-0009  0.12714E-0008  0.11286E-0008
  0.87242E+0004 -0.98133E+0003 -0.52714E-0009  0.13620E-0008  0.55351E-0009
  0.88333E+0004 -0.96627E+0003  0.18508E-0010  0.14846E-0008  0.18338E-0009
  0.89424E+0004 -0.95120E+0003  0.14894E-0008  0.15431E-0008  0.61028E-0009
  0.90000E+0004 -0.94326E+0003  0.25607E-0008  0.15480E-0008  0.10762E-0008
  0.86667E+0004 -0.80123E+0003  0.49054E-0009  0.20537E-0008 -0.76699E-0009
  0.87242E+0004 -0.79254E+0003  0.66654E-0009  0.20971E-0008 -0.11473E-0008
  0.88333E+0004 -0.77607E+0003  0.17245E-0008  0.21245E-0008 -0.11518E-0008
  0.89424E+0004 -0.75960E+0003  0.34297E-0008  0.20875E-0008 -0.51403E-0009
  0.90000E+0004 -0.75091E+0003  0.44523E-0008  0.20425E-0008 -0.34784E-0010
  0.86667E+0004 -0.70203E+0003  0.21626E-0010  0.23329E-0008 -0.28904E-0008
  0.87242E+0004 -0.69295E+0003  0.44505E-0009  0.23516E-0008 -0.30063E-0008
  0.88333E+0004 -0.67573E+0003  0.18414E-0008  0.23331E-0008 -0.25608E-0008
  0.89424E+0004 -0.65852E+0003  0.36370E-0008  0.22542E-0008 -0.15933E-0008
  0.90000E+0004 -0.64944E+0003  0.45947E-0008  0.21886E-0008 -0.99571E-0009
  0.90000E+0004 -0.12371E+0004 -0.84516E-0008  0.42706E-0009 -0.61148E-0008
  0.90576E+0004 -0.12304E+0004 -0.77750E-0008  0.47734E-0009 -0.58408E-0008
  0.91667E+0004 -0.12178E+0004 -0.58062E-0008  0.53708E-0009 -0.47423E-0008
  0.92758E+0004 -0.12052E+0004 -0.31326E-0008  0.55317E-0009 -0.30910E-0008
  0.93333E+0004 -0.11985E+0004 -0.15424E-0008  0.54671E-0009 -0.20944E-0008
  0.90000E+0004 -0.11356E+0004 -0.39617E-0008  0.85692E-0009 -0.26944E-0008
  0.90576E+0004 -0.11286E+0004 -0.29463E-0008  0.88710E-0009 -0.21722E-0008
  0.91667E+0004 -0.11152E+0004 -0.47536E-0009  0.90375E-0009 -0.76581E-0009
  0.92758E+0004 -0.11019E+0004  0.24392E-0008  0.87312E-0009  0.93396E-0009
  0.93333E+0004 -0.10949E+0004  0.40280E-0008  0.84090E-0009  0.18422E-0008
  0.90000E+0004 -0.94326E+0003  0.25607E-0008  0.15480E-0008  0.10762E-0008
  0.90576E+0004 -0.93550E+0003  0.37683E-0008  0.15365E-0008  0.16458E-0008
  0.91667E+0004 -0.92078E+0003  0.62418E-0008  0.14716E-0008  0.28537E-0008
  0.92758E+0004 -0.90606E+0003  0.86191E-0008  0.13604E-0008  0.39771E-0008
  0.93333E+0004 -0.89830E+0003  0.97005E-0008  0.12867E-0008  0.44439E-0008
  0.90000E+0004 -0.75091E+0003  0.44523E-0008  0.20425E-0008 -0.34784E-0010
  0.90576E+0004 -0.74242E+0003  0.54784E-0008  0.19829E-0008  0.47803E-0009
  0.91667E+0004 -0.72633E+0003  0.72266E-0008  0.18312E-0008  0.13891E-0008
  0.92758E+0004 -0.71024E+0003  0.84265E-0008  0.16413E-0008  0.20256E-0008
  0.93333E+0004 -0.70175E+0003  0.87416E-0008  0.15299E-0008  0.21904E-0008
  0.90000E+0004 -0.64944E+0003  0.45947E-0008  0.21886E-0008 -0.99571E-0009
  0.90576E+0004 -0.64057E+0003  0.54812E-0008  0.21094E-0008 -0.40109E-0009
  0.91667E+0004 -0.62375E+0003  0.67869E-0008  0.19245E-0008  0.58179E-0009
  0.92758E+0004 -0.60693E+0003  0.73756E-0008  0.17041E-0008  0.12169E-0008
  0.93333E+0004 -0.59806E+0003  0.73300E-0008  0.15760E-0008  0.13656E-0008
  0.93333E+0004 -0.11985E+0004 -0.15424E-0008  0.54671E-0009 -0.20944E-0008
  0.93909E+0004 -0.11945E+0004 -0.42446E-0010  0.52463E-0009 -0.11700E-0008
  0.95000E+0004 -0.11868E+0004  0.27736E-0008  0.46664E-0009  0.53360E-0009
  0.96091E+0004 -0.11792E+0004  0.52876E-0008  0.40040E-0009  0.19837E-0008
  0.96667E+0004 -0.11751E+0004  0.63860E-0008  0.36585E-0009  0.25653E-0008
  0.93333E+0004 -0.10949E+0004  0.40280E-0008  0.84090E-0009  0.18422E-0008
  0.93909E+0004 -0.10906E+0004  0.54561E-0008  0.79358E-0009  0.26308E-0008
  0.95000E+0004 -0.10825E+0004  0.78973E-0008  0.69043E-0009  0.38904E-0008
  0.96091E+0004 -0.10744E+0004  0.97436E-0008  0.58210E-0009  0.46948E-0008
  0.96667E+0004 -0.10701E+0004  0.10388E-0007  0.52759E-0009  0.48773E-0008
  0.93333E+0004 -0.89830E+0003  0.97005E-0008  0.12867E-0008  0.44439E-0008
  0.93909E+0004 -0.89358E+0003  0.10585E-0007  0.12011E-0008  0.48107E-0008
  0.95000E+0004 -0.88463E+0003  0.11676E-0007  0.10291E-0008  0.51190E-0008
  0.96091E+0004 -0.87568E+0003  0.11855E-0007  0.85861E-0009  0.48743E-0008
  0.96667E+0004 -0.87096E+0003  0.11539E-0007  0.77436E-0009  0.45048E-0008
  0.93333E+0004 -0.70175E+0003  0.87416E-0008  0.15299E-0008  0.21904E-0008
  0.93909E+0004 -0.69658E+0003  0.88641E-0008  0.14126E-0008  0.22758E-0008
  0.95000E+0004 -0.68680E+0003  0.83976E-0008  0.11865E-0008  0.20502E-0008
  0.96091E+0004 -0.67701E+0003  0.70036E-0008  0.97028E-0009  0.13579E-0008
  0.96667E+0004 -0.67185E+0003  0.59064E-0008  0.86517E-0009  0.81766E-0009
  0.93333E+0004 -0.59806E+0003  0.73300E-0008  0.15760E-0008  0.13656E-0008
  0.93909E+0004 -0.59266E+0003  0.70819E-0008  0.14467E-0008  0.13960E-0008
  0.95000E+0004 -0.58244E+0003  0.59256E-0008  0.12017E-0008  0.10669E-0008
  0.96091E+0004 -0.57221E+0003  0.39200E-0008  0.96789E-0009  0.30474E-0009
  0.96667E+0004 -0.56682E+0003  0.25594E-0008  0.85290E-0009 -0.23760E-0009
  0.96667E+0004 -0.11751E+0004  0.63860E-0008  0.36585E-0009  0.25653E-0008
  0.97242E+0004 -0.11787E+0004  0.69753E-0008  0.32495E-0009  0.28293E-0008
  0.98333E+0004 -0.11855E+0004  0.76510E-0008  0.26482E-0009  0.30427E-0008
  0.99424E+0004 -0.11922E+0004  0.77299E-0008  0.23933E-0009  0.28894E-0008
  0.10000E+0005 -0.11958E+0004  0.75268E-0008  0.24283E-0009  0.26481E-0008
  0.96667E+0004 -0.10701E+0004  0.10388E-0007  0.52759E-0009  0.48773E-0008
  0.97242E+0004 -0.10739E+0004  0.10591E-0007  0.46668E-0009  0.48133E-0008
  0.98333E+0004 -0.10810E+0004  0.10412E-0007  0.37752E-0009  0.43150E-0008
  0.99424E+0004 -0.10882E+0004  0.95234E-0008  0.33034E-0009  0.33781E-0008
  0.10000E+0005 -0.10920E+0004  0.87836E-0008  0.32421E-0009  0.27127E-0008
  0.96667E+0004 -0.87096E+0003  0.11539E-0007  0.77436E-0009  0.45048E-0008
  0.97242E+0004 -0.87513E+0003  0.11118E-0007  0.69044E-0009  0.41390E-0008
  0.98333E+0004 -0.88304E+0003  0.97314E-0008  0.56275E-0009  0.30842E-0008
  0.99424E+0004 -0.89094E+0003  0.76666E-0008  0.48406E-0009  0.16482E-0008
  0.10000E+0005 -0.89512E+0003  0.63450E-0008  0.46510E-0009  0.75265E-0009
  0.96667E+0004 -0.67185E+0003  0.59064E-0008  0.86517E-0009  0.81766E-0009
  0.97242E+0004 -0.67641E+0003  0.49559E-0008  0.76868E-0009  0.36125E-0009
  0.98333E+0004 -0.68506E+0003  0.27511E-0008  0.61672E-0009 -0.70775E-0009
  0.99424E+0004 -0.69370E+0003  0.17430E-0009  0.51643E-0009 -0.19325E-0008
  0.10000E+0005 -0.69826E+0003 -0.12740E-0008  0.48738E-0009 -0.26213E-0008
  0.96667E+0004 -0.56682E+0003  0.25594E-0008  0.85290E-0009 -0.23760E-0009
  0.97242E+0004 -0.57158E+0003  0.13358E-0008  0.74930E-0009 -0.80169E-0009
  0.98333E+0004 -0.58062E+0003 -0.12528E-0008  0.59136E-0009 -0.19784E-0008
  0.99424E+0004 -0.58965E+0003 -0.40119E-0008  0.48802E-0009 -0.31733E-0008
  0.10000E+0005 -0.59442E+0003 -0.54605E-0008  0.45600E-0009 -0.37768E-0008
  0.10000E+0005 -0.11958E+0004  0.75268E-0008  0.24283E-0009  0.26481E-0008
  0.10058E+0005 -0.12067E+0004  0.70833E-0008  0.25165E-0009  0.23399E-0008
  0.10167E+0005 -0.12273E+0004  0.60853E-0008  0.29855E-0009  0.17058E-0008
  0.10276E+0005 -0.12479E+0004  0.49932E-0008  0.38549E-0009  0.10749E-0008
  0.10333E+0005 -0.12587E+0004  0.44064E-0008  0.44324E-0009  0.74044E-0009
  0.10000E+0005 -0.10920E+0004  0.87836E-0008  0.32421E-0009  0.27127E-0008
  0.10058E+0005 -0.11035E+0004  0.78840E-0008  0.32567E-0009  0.20097E-0008
  0.10167E+0005 -0.11252E+0004  0.59703E-0008  0.36837E-0009  0.56346E-0009
  0.10276E+0005 -0.11470E+0004  0.39392E-0008  0.45957E-0009 -0.91975E-0009
  0.10333E+0005 -0.11585E+0004  0.28673E-0008  0.52348E-0009 -0.17016E-0008
  0.10000E+0005 -0.89512E+0003  0.63450E-0008  0.46510E-0009  0.75265E-0009
  0.10058E+0005 -0.90779E+0003  0.51553E-0008  0.45862E-0009 -0.75576E-0010
  0.10167E+0005 -0.93181E+0003  0.26721E-0008  0.49316E-0009 -0.18463E-0008
[truncated: 1,424,013 more chars]
