# Supplementary material for: 2D Synthetic dataset of numerical simulations of long-period seismicity in a volcanic edifice and related sensitivity kernels
Source: Data Brief. 2021 Jan 25;34:106673. doi: 10.1016/j.dib.2020.106673 (PMC7841316; doi:10.1016/j.dib.2020.106673)
Supplement: Supplementary Data S1 — Supplementary Raw Research Data. This is open data under the CC BY license http://creativecommons.org/licenses/by/4.0/ [file mmc1.zip › Dataset/OUTPUT_KERNELS/9000_3000/kernel_hetero_17000_1320_ISO7e-1Hz_09-12.dat]

  0.00000E+0000 -0.30000E+0004 -0.35113E-0009 -0.28929E-0009 -0.13002E-0009
  0.57558E+0002 -0.30000E+0004 -0.53139E-0009 -0.56072E-0009 -0.16101E-0009
  0.16667E+0003 -0.30000E+0004 -0.50819E-0009 -0.64964E-0009 -0.76323E-0011
  0.27578E+0003 -0.30000E+0004 -0.34025E-0009 -0.58345E-0009  0.21172E-0009
  0.33333E+0003 -0.30000E+0004 -0.24315E-0009 -0.53979E-0009  0.31521E-0009
  0.00000E+0000 -0.29451E+0004 -0.22182E-0009 -0.74287E-0010 -0.15174E-0009
  0.57558E+0002 -0.29449E+0004 -0.31555E-0009 -0.30035E-0009 -0.68291E-0010
  0.16667E+0003 -0.29445E+0004 -0.34111E-0009 -0.46597E-0009  0.63254E-0010
  0.27578E+0003 -0.29441E+0004 -0.23825E-0009 -0.46627E-0009  0.22628E-0009
  0.33333E+0003 -0.29439E+0004 -0.15271E-0009 -0.41871E-0009  0.31099E-0009
  0.00000E+0000 -0.28411E+0004 -0.16573E-0009 -0.24183E-0010 -0.18500E-0009
  0.57558E+0002 -0.28405E+0004 -0.15575E-0009 -0.14393E-0009 -0.27372E-0010
  0.16667E+0003 -0.28394E+0004 -0.14647E-0009 -0.26899E-0009  0.12766E-0009
  0.27578E+0003 -0.28383E+0004 -0.88021E-0010 -0.27734E-0009  0.23178E-0009
  0.33333E+0003 -0.28377E+0004 -0.33927E-0010 -0.23727E-0009  0.27754E-0009
  0.00000E+0000 -0.27370E+0004 -0.12479E-0009 -0.54848E-0010 -0.13612E-0009
  0.57558E+0002 -0.27361E+0004 -0.92559E-0010 -0.11175E-0009 -0.84619E-0011
  0.16667E+0003 -0.27342E+0004 -0.56109E-0010 -0.18315E-0009  0.14053E-0009
  0.27578E+0003 -0.27324E+0004 -0.11030E-0010 -0.17074E-0009  0.20728E-0009
  0.33333E+0003 -0.27314E+0004  0.25978E-0010 -0.12961E-0009  0.22548E-0009
  0.00000E+0000 -0.26821E+0004 -0.10936E-0009 -0.71610E-0010 -0.10985E-0009
  0.57558E+0002 -0.26810E+0004 -0.76090E-0010 -0.11803E-0009  0.70068E-0011
  0.16667E+0003 -0.26787E+0004 -0.35282E-0010 -0.16639E-0009  0.13873E-0009
  0.27578E+0003 -0.26765E+0004  0.11382E-0010 -0.14037E-0009  0.19257E-0009
  0.33333E+0003 -0.26753E+0004  0.45990E-0010 -0.96331E-0010  0.20161E-0009
  0.33333E+0003 -0.30000E+0004 -0.24315E-0009 -0.53979E-0009  0.31521E-0009
  0.39089E+0003 -0.30000E+0004 -0.12643E-0009 -0.46125E-0009  0.41076E-0009
  0.50000E+0003 -0.30000E+0004  0.11737E-0009 -0.24555E-0009  0.54494E-0009
  0.60911E+0003 -0.30000E+0004  0.36915E-0009  0.53082E-0010  0.59233E-0009
  0.66667E+0003 -0.30000E+0004  0.49533E-0009  0.23837E-0009  0.57399E-0009
  0.33333E+0003 -0.29439E+0004 -0.15271E-0009 -0.41871E-0009  0.31099E-0009
  0.39089E+0003 -0.29438E+0004 -0.56718E-0010 -0.34579E-0009  0.38232E-0009
  0.50000E+0003 -0.29435E+0004  0.14376E-0009 -0.14063E-0009  0.46940E-0009
  0.60911E+0003 -0.29433E+0004  0.34836E-0009  0.14129E-0009  0.47355E-0009
  0.66667E+0003 -0.29431E+0004  0.44990E-0009  0.31297E-0009  0.43791E-0009
  0.33333E+0003 -0.28377E+0004 -0.33927E-0010 -0.23727E-0009  0.27754E-0009
  0.39089E+0003 -0.28373E+0004  0.28671E-0010 -0.17242E-0009  0.30938E-0009
  0.50000E+0003 -0.28365E+0004  0.16417E-0009  0.12641E-0010  0.32568E-0009
  0.60911E+0003 -0.28357E+0004  0.30715E-0009  0.26074E-0009  0.27670E-0009
  0.66667E+0003 -0.28353E+0004  0.38014E-0009  0.40697E-0009  0.22537E-0009
  0.33333E+0003 -0.27314E+0004  0.25978E-0010 -0.12961E-0009  0.22548E-0009
  0.39089E+0003 -0.27307E+0004  0.70990E-0010 -0.66372E-0010  0.23093E-0009
  0.50000E+0003 -0.27295E+0004  0.17432E-0009  0.10540E-0009  0.20607E-0009
  0.60911E+0003 -0.27282E+0004  0.29025E-0009  0.32475E-0009  0.13513E-0009
  0.66667E+0003 -0.27275E+0004  0.35120E-0009  0.44908E-0009  0.81563E-0010
  0.33333E+0003 -0.26753E+0004  0.45990E-0010 -0.96331E-0010  0.20161E-0009
  0.39089E+0003 -0.26745E+0004  0.88458E-0010 -0.32335E-0010  0.19926E-0009
  0.50000E+0003 -0.26730E+0004  0.18641E-0009  0.13475E-0009  0.16290E-0009
  0.60911E+0003 -0.26714E+0004  0.29625E-0009  0.34137E-0009  0.86492E-0010
  0.66667E+0003 -0.26706E+0004  0.35307E-0009  0.45576E-0009  0.32504E-0010
  0.66667E+0003 -0.30000E+0004  0.49533E-0009  0.23837E-0009  0.57399E-0009
  0.72422E+0003 -0.30000E+0004  0.61112E-0009  0.43748E-0009  0.52286E-0009
  0.83333E+0003 -0.30000E+0004  0.78545E-0009  0.82831E-0009  0.33692E-0009
  0.94244E+0003 -0.30000E+0004  0.87625E-0009  0.11874E-0008  0.51440E-0010
  0.10000E+0004 -0.30000E+0004  0.88148E-0009  0.13399E-0008 -0.12601E-0009
  0.66667E+0003 -0.29431E+0004  0.44990E-0009  0.31297E-0009  0.43791E-0009
  0.72422E+0003 -0.29431E+0004  0.54285E-0009  0.49451E-0009  0.37593E-0009
  0.83333E+0003 -0.29430E+0004  0.68252E-0009  0.84081E-0009  0.19217E-0009
  0.94244E+0003 -0.29428E+0004  0.75491E-0009  0.11431E-0008 -0.56635E-0010
  0.10000E+0004 -0.29428E+0004  0.75795E-0009  0.12630E-0008 -0.20141E-0009
  0.66667E+0003 -0.28353E+0004  0.38014E-0009  0.40697E-0009  0.22537E-0009
  0.72422E+0003 -0.28351E+0004  0.44855E-0009  0.55700E-0009  0.15905E-0009
  0.83333E+0003 -0.28348E+0004  0.55494E-0009  0.82773E-0009  0.18686E-0011
  0.94244E+0003 -0.28345E+0004  0.61174E-0009  0.10388E-0008 -0.17540E-0009
  0.10000E+0004 -0.28343E+0004  0.61264E-0009  0.11082E-0008 -0.26792E-0009
  0.66667E+0003 -0.27275E+0004  0.35120E-0009  0.44908E-0009  0.81563E-0010
  0.72422E+0003 -0.27272E+0004  0.40867E-0009  0.57242E-0009  0.20102E-0010
  0.83333E+0003 -0.27267E+0004  0.49569E-0009  0.78144E-0009 -0.10942E-0009
  0.94244E+0003 -0.27261E+0004  0.53090E-0009  0.92143E-0009 -0.23970E-0009
  0.10000E+0004 -0.27258E+0004  0.51826E-0009  0.95316E-0009 -0.30304E-0009
  0.66667E+0003 -0.26706E+0004  0.35307E-0009  0.45576E-0009  0.32504E-0010
  0.72422E+0003 -0.26703E+0004  0.40515E-0009  0.56704E-0009 -0.27836E-0010
  0.83333E+0003 -0.26696E+0004  0.47755E-0009  0.74867E-0009 -0.15170E-0009
  0.94244E+0003 -0.26690E+0004  0.49128E-0009  0.85798E-0009 -0.27309E-0009
  0.10000E+0004 -0.26686E+0004  0.46481E-0009  0.87392E-0009 -0.33112E-0009
  0.10000E+0004 -0.30000E+0004  0.88148E-0009  0.13399E-0008 -0.12601E-0009
  0.10576E+0004 -0.30000E+0004  0.85381E-0009  0.14534E-0008 -0.31123E-0009
  0.11667E+0004 -0.30000E+0004  0.70329E-0009  0.15233E-0008 -0.64972E-0009
  0.12758E+0004 -0.30000E+0004  0.42359E-0009  0.13617E-0008 -0.91611E-0009
  0.13333E+0004 -0.30000E+0004  0.22766E-0009  0.11757E-0008 -0.10088E-0008
  0.10000E+0004 -0.29428E+0004  0.75795E-0009  0.12630E-0008 -0.20141E-0009
  0.10576E+0004 -0.29427E+0004  0.73307E-0009  0.13438E-0008 -0.34660E-0009
  0.11667E+0004 -0.29425E+0004  0.59917E-0009  0.13585E-0008 -0.59873E-0009
  0.12758E+0004 -0.29424E+0004  0.34477E-0009  0.11612E-0008 -0.78422E-0009
  0.13333E+0004 -0.29423E+0004  0.16286E-0009  0.96787E-0009 -0.84441E-0009
  0.10000E+0004 -0.28343E+0004  0.61264E-0009  0.11082E-0008 -0.26792E-0009
  0.10576E+0004 -0.28341E+0004  0.58835E-0009  0.11397E-0008 -0.35498E-0009
  0.11667E+0004 -0.28336E+0004  0.45969E-0009  0.10751E-0008 -0.49513E-0009
  0.12758E+0004 -0.28332E+0004  0.21042E-0009  0.83198E-0009 -0.59170E-0009
  0.13333E+0004 -0.28330E+0004  0.30512E-0010  0.63347E-0009 -0.62313E-0009
  0.10000E+0004 -0.27258E+0004  0.51826E-0009  0.95316E-0009 -0.30304E-0009
  0.10576E+0004 -0.27254E+0004  0.47834E-0009  0.94886E-0009 -0.36043E-0009
  0.11667E+0004 -0.27247E+0004  0.31631E-0009  0.83023E-0009 -0.44988E-0009
  0.12758E+0004 -0.27240E+0004  0.35024E-0010  0.56177E-0009 -0.51227E-0009
  0.13333E+0004 -0.27236E+0004 -0.15675E-0009  0.36523E-0009 -0.53437E-0009
  0.10000E+0004 -0.26686E+0004  0.46481E-0009  0.87392E-0009 -0.33112E-0009
  0.10576E+0004 -0.26681E+0004  0.40987E-0009  0.85504E-0009 -0.38313E-0009
  0.11667E+0004 -0.26673E+0004  0.21972E-0009  0.71570E-0009 -0.46259E-0009
  0.12758E+0004 -0.26664E+0004 -0.81836E-0010  0.44002E-0009 -0.51506E-0009
  0.13333E+0004 -0.26659E+0004 -0.27770E-0009  0.24655E-0009 -0.53151E-0009
  0.13333E+0004 -0.30000E+0004  0.22766E-0009  0.11757E-0008 -0.10088E-0008
  0.13909E+0004 -0.30000E+0004  0.32381E-0011  0.92208E-0009 -0.10601E-0008
  0.15000E+0004 -0.30000E+0004 -0.47799E-0009  0.28730E-0009 -0.10386E-0008
  0.16091E+0004 -0.30000E+0004 -0.98374E-0009 -0.47210E-0009 -0.86875E-0009
  0.16667E+0004 -0.30000E+0004 -0.12362E-0008 -0.88066E-0009 -0.73080E-0009
  0.13333E+0004 -0.29423E+0004  0.16286E-0009  0.96787E-0009 -0.84441E-0009
  0.13909E+0004 -0.29422E+0004 -0.48253E-0010  0.71674E-0009 -0.87438E-0009
  0.15000E+0004 -0.29420E+0004 -0.50884E-0009  0.11338E-0009 -0.84855E-0009
  0.16091E+0004 -0.29418E+0004 -0.99993E-0009 -0.58261E-0009 -0.72288E-0009
  0.16667E+0004 -0.29417E+0004 -0.12460E-0008 -0.94814E-0009 -0.62437E-0009
  0.13333E+0004 -0.28330E+0004  0.30512E-0010  0.63347E-0009 -0.62313E-0009
  0.13909E+0004 -0.28326E+0004 -0.17878E-0009  0.39161E-0009 -0.64005E-0009
  0.15000E+0004 -0.28320E+0004 -0.63156E-0009 -0.15237E-0009 -0.63479E-0009
  0.16091E+0004 -0.28314E+0004 -0.11002E-0008 -0.74099E-0009 -0.58095E-0009
  0.16667E+0004 -0.28311E+0004 -0.13252E-0008 -0.10359E-0008 -0.53407E-0009
  0.13333E+0004 -0.27236E+0004 -0.15675E-0009  0.36523E-0009 -0.53437E-0009
  0.13909E+0004 -0.27231E+0004 -0.37174E-0009  0.13673E-0009 -0.54814E-0009
  0.15000E+0004 -0.27221E+0004 -0.80942E-0009 -0.35014E-0009 -0.55043E-0009
  0.16091E+0004 -0.27211E+0004 -0.12206E-0008 -0.84594E-0009 -0.51486E-0009
  0.16667E+0004 -0.27206E+0004 -0.13977E-0008 -0.10821E-0008 -0.47885E-0009
  0.13333E+0004 -0.26659E+0004 -0.27770E-0009  0.24655E-0009 -0.53151E-0009
  0.13909E+0004 -0.26653E+0004 -0.49056E-0009  0.26200E-0010 -0.53910E-0009
  0.15000E+0004 -0.26641E+0004 -0.90346E-0009 -0.43158E-0009 -0.52700E-0009
  0.16091E+0004 -0.26629E+0004 -0.12622E-0008 -0.88321E-0009 -0.47403E-0009
  0.16667E+0004 -0.26623E+0004 -0.14026E-0008 -0.10921E-0008 -0.42858E-0009
  0.16667E+0004 -0.30000E+0004 -0.12362E-0008 -0.88066E-0009 -0.73080E-0009
  0.17242E+0004 -0.30000E+0004 -0.14640E-0008 -0.12699E-0008 -0.56791E-0009
  0.18333E+0004 -0.30000E+0004 -0.17860E-0008 -0.18770E-0008 -0.22436E-0009
  0.19424E+0004 -0.30000E+0004 -0.19078E-0008 -0.22162E-0008  0.11536E-0009
  0.20000E+0004 -0.30000E+0004 -0.18755E-0008 -0.22587E-0008  0.27400E-0009
  0.16667E+0004 -0.29417E+0004 -0.12460E-0008 -0.94814E-0009 -0.62437E-0009
  0.17242E+0004 -0.29416E+0004 -0.14674E-0008 -0.12900E-0008 -0.50891E-0009
  0.18333E+0004 -0.29413E+0004 -0.17745E-0008 -0.18058E-0008 -0.26340E-0009
  0.19424E+0004 -0.29411E+0004 -0.18760E-0008 -0.20653E-0008 -0.13334E-0010
  0.20000E+0004 -0.29409E+0004 -0.18313E-0008 -0.20754E-0008  0.10795E-0009
  0.16667E+0004 -0.28311E+0004 -0.13252E-0008 -0.10359E-0008 -0.53407E-0009
  0.17242E+0004 -0.28308E+0004 -0.15180E-0008 -0.13014E-0008 -0.47507E-0009
  0.18333E+0004 -0.28300E+0004 -0.17519E-0008 -0.16716E-0008 -0.33512E-0009
  0.19424E+0004 -0.28293E+0004 -0.17656E-0008 -0.18049E-0008 -0.17275E-0009
  0.20000E+0004 -0.28289E+0004 -0.16756E-0008 -0.17645E-0008 -0.86439E-0010
  0.16667E+0004 -0.27206E+0004 -0.13977E-0008 -0.10821E-0008 -0.47885E-0009
  0.17242E+0004 -0.27200E+0004 -0.15325E-0008 -0.12847E-0008 -0.43087E-0009
  0.18333E+0004 -0.27188E+0004 -0.16399E-0008 -0.15368E-0008 -0.31116E-0009
  0.19424E+0004 -0.27176E+0004 -0.15310E-0008 -0.15689E-0008 -0.17338E-0009
  0.20000E+0004 -0.27170E+0004 -0.13895E-0008 -0.14882E-0008 -0.10456E-0009
  0.16667E+0004 -0.26623E+0004 -0.14026E-0008 -0.10921E-0008 -0.42858E-0009
  0.17242E+0004 -0.26615E+0004 -0.14967E-0008 -0.12659E-0008 -0.37212E-0009
  0.18333E+0004 -0.26601E+0004 -0.15258E-0008 -0.14646E-0008 -0.24317E-0009
  0.19424E+0004 -0.26587E+0004 -0.13537E-0008 -0.14514E-0008 -0.11248E-0009
  0.20000E+0004 -0.26579E+0004 -0.11913E-0008 -0.13526E-0008 -0.56225E-0010
  0.20000E+0004 -0.30000E+0004 -0.18755E-0008 -0.22587E-0008  0.27400E-0009
  0.20576E+0004 -0.30000E+0004 -0.17735E-0008 -0.21994E-0008  0.40848E-0009
  0.21667E+0004 -0.30000E+0004 -0.13996E-0008 -0.18179E-0008  0.57909E-0009
  0.22758E+0004 -0.30000E+0004 -0.83930E-0009 -0.11404E-0008  0.61532E-0009
  0.23333E+0004 -0.30000E+0004 -0.50021E-0009 -0.70266E-0009  0.57597E-0009
  0.20000E+0004 -0.29409E+0004 -0.18313E-0008 -0.20754E-0008  0.10795E-0009
  0.20576E+0004 -0.29408E+0004 -0.17169E-0008 -0.19929E-0008  0.21411E-0009
  0.21667E+0004 -0.29404E+0004 -0.13235E-0008 -0.15946E-0008  0.35836E-0009
  0.22758E+0004 -0.29401E+0004 -0.75666E-0009 -0.93609E-0009  0.40110E-0009
  0.23333E+0004 -0.29399E+0004 -0.42143E-0009 -0.52075E-0009  0.37580E-0009
  0.20000E+0004 -0.28289E+0004 -0.16756E-0008 -0.17645E-0008 -0.86439E-0010
  0.20576E+0004 -0.28284E+0004 -0.15211E-0008 -0.16447E-0008 -0.75135E-0011
  0.21667E+0004 -0.28275E+0004 -0.10797E-0008 -0.12193E-0008  0.10518E-0009
  0.22758E+0004 -0.28265E+0004 -0.51491E-0009 -0.58890E-0009  0.13636E-0009
  0.23333E+0004 -0.28260E+0004 -0.20246E-0009 -0.20801E-0009  0.11143E-0009
  0.20000E+0004 -0.27170E+0004 -0.13895E-0008 -0.14882E-0008 -0.10456E-0009
  0.20576E+0004 -0.27161E+0004 -0.11978E-0008 -0.13384E-0008 -0.47707E-0010
  0.21667E+0004 -0.27146E+0004 -0.73671E-0009 -0.89043E-0009  0.83633E-0011
  0.22758E+0004 -0.27130E+0004 -0.22166E-0009 -0.28110E-0009 -0.31601E-0010
  0.23333E+0004 -0.27122E+0004  0.41319E-0010  0.73539E-0010 -0.94709E-0010
  0.20000E+0004 -0.26579E+0004 -0.11913E-0008 -0.13526E-0008 -0.56225E-0010
  0.20576E+0004 -0.26569E+0004 -0.98902E-0009 -0.11895E-0008 -0.18285E-0010
  0.21667E+0004 -0.26550E+0004 -0.54017E-0009 -0.73164E-0009 -0.14184E-0010
  0.22758E+0004 -0.26531E+0004 -0.73894E-0010 -0.13173E-0009 -0.11766E-0009
  0.23333E+0004 -0.26521E+0004  0.15394E-0009  0.21126E-0009 -0.21314E-0009
  0.23333E+0004 -0.30000E+0004 -0.50021E-0009 -0.70266E-0009  0.57597E-0009
  0.23909E+0004 -0.30000E+0004 -0.15282E-0009 -0.23439E-0009  0.49446E-0009
  0.25000E+0004 -0.30000E+0004  0.46147E-0009  0.64531E-0009  0.23766E-0009
  0.26091E+0004 -0.30000E+0004  0.92222E-0009  0.13880E-0008 -0.12558E-0009
  0.26667E+0004 -0.30000E+0004  0.10730E-0008  0.16789E-0008 -0.34160E-0009
  0.23333E+0004 -0.29399E+0004 -0.42143E-0009 -0.52075E-0009  0.37580E-0009
  0.23909E+0004 -0.29397E+0004 -0.83403E-0010 -0.82109E-0010  0.31414E-0009
  0.25000E+0004 -0.29393E+0004  0.50070E-0009  0.73106E-0009  0.10501E-0009
  0.26091E+0004 -0.29388E+0004  0.92346E-0009  0.14061E-0008 -0.20315E-0009
  0.26667E+0004 -0.29386E+0004  0.10559E-0008  0.16657E-0008 -0.38894E-0009
  0.23333E+0004 -0.28260E+0004 -0.20246E-0009 -0.20801E-0009  0.11143E-0009
  0.23909E+0004 -0.28254E+0004  0.10012E-0009  0.18608E-0009  0.54484E-0010
  0.25000E+0004 -0.28241E+0004  0.59398E-0009  0.89780E-0009 -0.13149E-0009
  0.26091E+0004 -0.28229E+0004  0.92461E-0009  0.14685E-0008 -0.39074E-0009
  0.26667E+0004 -0.28222E+0004  0.10201E-0008  0.16801E-0008 -0.53809E-0009
  0.23333E+0004 -0.27122E+0004  0.41319E-0010  0.73539E-0010 -0.94709E-0010
  0.23909E+0004 -0.27111E+0004  0.28429E-0009  0.43303E-0009 -0.18551E-0009
  0.25000E+0004 -0.27090E+0004  0.65830E-0009  0.10657E-0008 -0.40984E-0009
  0.26091E+0004 -0.27069E+0004  0.89628E-0009  0.15532E-0008 -0.65136E-0009
  0.26667E+0004 -0.27058E+0004  0.96677E-0009  0.17257E-0008 -0.76143E-0009
  0.23333E+0004 -0.26521E+0004  0.15394E-0009  0.21126E-0009 -0.21314E-0009
  0.23909E+0004 -0.26508E+0004  0.35942E-0009  0.55525E-0009 -0.33167E-0009
  0.25000E+0004 -0.26482E+0004  0.66915E-0009  0.11524E-0008 -0.58515E-0009
  0.26091E+0004 -0.26457E+0004  0.87021E-0009  0.16017E-0008 -0.81211E-0009
  0.26667E+0004 -0.26444E+0004  0.93756E-0009  0.17556E-0008 -0.89473E-0009
  0.26667E+0004 -0.30000E+0004  0.10730E-0008  0.16789E-0008 -0.34160E-0009
  0.27242E+0004 -0.30000E+0004  0.11509E-0008  0.18823E-0008 -0.56063E-0009
  0.28333E+0004 -0.30000E+0004  0.10958E-0008  0.20016E-0008 -0.94198E-0009
  0.29424E+0004 -0.30000E+0004  0.81284E-0009  0.17793E-0008 -0.12085E-0008
  0.30000E+0004 -0.30000E+0004  0.60030E-0009  0.15452E-0008 -0.12789E-0008
  0.26667E+0004 -0.29386E+0004  0.10559E-0008  0.16657E-0008 -0.38894E-0009
  0.27242E+0004 -0.29383E+0004  0.11198E-0008  0.18438E-0008 -0.57749E-0009
  0.28333E+0004 -0.29378E+0004  0.10567E-0008  0.19358E-0008 -0.90315E-0009
  0.29424E+0004 -0.29373E+0004  0.79712E-0009  0.17157E-0008 -0.11196E-0008
  0.30000E+0004 -0.29371E+0004  0.60981E-0009  0.14938E-0008 -0.11675E-0008
  0.26667E+0004 -0.28222E+0004  0.10201E-0008  0.16801E-0008 -0.53809E-0009
  0.27242E+0004 -0.28214E+0004  0.10611E-0008  0.18175E-0008 -0.67850E-0009
  0.28333E+0004 -0.28200E+0004  0.10046E-0008  0.18629E-0008 -0.89039E-0009
  0.29424E+0004 -0.28185E+0004  0.82119E-0009  0.16380E-0008 -0.97445E-0009
  0.30000E+0004 -0.28178E+0004  0.69848E-0009  0.14296E-0008 -0.95247E-0009
  0.26667E+0004 -0.27058E+0004  0.96677E-0009  0.17257E-0008 -0.76143E-0009
  0.27242E+0004 -0.27045E+0004  0.10033E-0008  0.18285E-0008 -0.84469E-0009
  0.28333E+0004 -0.27021E+0004  0.99915E-0009  0.18290E-0008 -0.90169E-0009
  0.29424E+0004 -0.26998E+0004  0.93581E-0009  0.15868E-0008 -0.79439E-0009
  0.30000E+0004 -0.26985E+0004  0.89378E-0009  0.13798E-0008 -0.67029E-0009
  0.26667E+0004 -0.26444E+0004  0.93756E-0009  0.17556E-0008 -0.89473E-0009
  0.27242E+0004 -0.26429E+0004  0.98302E-0009  0.18415E-0008 -0.93759E-0009
  0.28333E+0004 -0.26400E+0004  0.10270E-0008  0.18177E-0008 -0.89030E-0009
  0.29424E+0004 -0.26371E+0004  0.10395E-0008  0.15615E-0008 -0.66173E-0009
  0.30000E+0004 -0.26356E+0004  0.10411E-0008  0.13509E-0008 -0.47620E-0009
  0.30000E+0004 -0.30000E+0004  0.60030E-0009  0.15452E-0008 -0.12789E-0008
  0.30576E+0004 -0.30000E+0004  0.36535E-0009  0.12473E-0008 -0.12883E-0008
  0.31667E+0004 -0.30000E+0004 -0.74950E-0010  0.58712E-0009 -0.11344E-0008
  0.32758E+0004 -0.30000E+0004 -0.40895E-0009 -0.79746E-0010 -0.76168E-0009
  0.33333E+0004 -0.30000E+0004 -0.50854E-0009 -0.38607E-0009 -0.49221E-0009
  0.30000E+0004 -0.29371E+0004  0.60981E-0009  0.14938E-0008 -0.11675E-0008
  0.30576E+0004 -0.29369E+0004  0.40812E-0009  0.12153E-0008 -0.11586E-0008
  0.31667E+0004 -0.29365E+0004  0.45343E-0010  0.60182E-0009 -0.98092E-0009
  0.32758E+0004 -0.29361E+0004 -0.20504E-0009 -0.17460E-0010 -0.59840E-0009
  0.33333E+0004 -0.29359E+0004 -0.26375E-0009 -0.30324E-0009 -0.32811E-0009
  0.30000E+0004 -0.28178E+0004  0.69848E-0009  0.14296E-0008 -0.95247E-0009
  0.30576E+0004 -0.28172E+0004  0.57289E-0009  0.11730E-0008 -0.87841E-0009
  0.31667E+0004 -0.28161E+0004  0.36827E-0009  0.61492E-0009 -0.60163E-0009
  0.32758E+0004 -0.28151E+0004  0.26186E-0009  0.51118E-0010 -0.16455E-0009
  0.33333E+0004 -0.28145E+0004  0.26072E-0009 -0.21310E-0009  0.11456E-0009
  0.30000E+0004 -0.26985E+0004  0.89378E-0009  0.13798E-0008 -0.67029E-0009
  0.30576E+0004 -0.26976E+0004  0.85232E-0009  0.11301E-0008 -0.50243E-0009
  0.31667E+0004 -0.26958E+0004  0.79417E-0009  0.59289E-0009 -0.88698E-0010
  0.32758E+0004 -0.26940E+0004  0.78149E-0009  0.48682E-0010  0.40776E-0009
  0.33333E+0004 -0.26931E+0004  0.79642E-0009 -0.21130E-0009  0.68235E-0009
  0.30000E+0004 -0.26356E+0004  0.10411E-0008  0.13509E-0008 -0.47620E-0009
  0.30576E+0004 -0.26344E+0004  0.10409E-0008  0.10998E-0008 -0.25459E-0009
  0.31667E+0004 -0.26323E+0004  0.10417E-0008  0.56246E-0009  0.22956E-0009
  0.32758E+0004 -0.26302E+0004  0.10463E-0008  0.17381E-0010  0.74203E-0009
  0.33333E+0004 -0.26290E+0004  0.10486E-0008 -0.24551E-0009  0.10012E-0008
  0.33333E+0004 -0.30000E+0004 -0.50854E-0009 -0.38607E-0009 -0.49221E-0009
  0.33909E+0004 -0.30000E+0004 -0.54256E-0009 -0.64095E-0009 -0.18403E-0009
  0.35000E+0004 -0.30000E+0004 -0.41150E-0009 -0.93797E-0009  0.45934E-0009
  0.36091E+0004 -0.30000E+0004 -0.35229E-0010 -0.96961E-0009  0.11110E-0008
  0.36667E+0004 -0.30000E+0004  0.24477E-0009 -0.88606E-0009  0.14322E-0008
  0.33333E+0004 -0.29359E+0004 -0.26375E-0009 -0.30324E-0009 -0.32811E-0009
  0.33909E+0004 -0.29358E+0004 -0.26286E-0009 -0.54318E-0009 -0.21905E-0010
  0.35000E+0004 -0.29356E+0004 -0.87855E-0010 -0.83246E-0009  0.61609E-0009
  0.36091E+0004 -0.29354E+0004  0.29328E-0009 -0.88463E-0009  0.12607E-0008
  0.36667E+0004 -0.29353E+0004  0.55703E-0009 -0.82209E-0009  0.15763E-0008
  0.33333E+0004 -0.28145E+0004  0.26072E-0009 -0.21310E-0009  0.11456E-0009
  0.33909E+0004 -0.28142E+0004  0.29979E-0009 -0.43887E-0009  0.41405E-0009
  0.35000E+0004 -0.28136E+0004  0.48275E-0009 -0.73193E-0009  0.10049E-0008
  0.36091E+0004 -0.28129E+0004  0.77364E-0009 -0.82811E-0009  0.15580E-0008
  0.36667E+0004 -0.28126E+0004  0.94715E-0009 -0.80419E-0009  0.18082E-0008
  0.33333E+0004 -0.26931E+0004  0.79642E-0009 -0.21130E-0009  0.68235E-0009
  0.33909E+0004 -0.26925E+0004  0.82344E-0009 -0.43735E-0009  0.95018E-0009
  0.35000E+0004 -0.26915E+0004  0.90046E-0009 -0.75216E-0009  0.14164E-0008
  0.36091E+0004 -0.26905E+0004  0.97521E-0009 -0.89594E-0009  0.17692E-0008
  0.36667E+0004 -0.26899E+0004  0.99328E-0009 -0.90657E-0009  0.18887E-0008
  0.33333E+0004 -0.26290E+0004  0.10486E-0008 -0.24551E-0009  0.10012E-0008
  0.33909E+0004 -0.26284E+0004  0.10465E-0008 -0.47593E-0009  0.12365E-0008
  0.35000E+0004 -0.26271E+0004  0.10234E-0008 -0.80665E-0009  0.16017E-0008
  0.36091E+0004 -0.26259E+0004  0.94438E-0009 -0.97491E-0009  0.18111E-0008
  0.36667E+0004 -0.26252E+0004  0.86384E-0009 -0.10012E-0008  0.18432E-0008
  0.36667E+0004 -0.30000E+0004  0.24477E-0009 -0.88606E-0009  0.14322E-0008
  0.37242E+0004 -0.30000E+0004  0.56542E-0009 -0.74244E-0009  0.17239E-0008
  0.38333E+0004 -0.30000E+0004  0.12272E-0008 -0.35997E-0009  0.21750E-0008
  0.39424E+0004 -0.30000E+0004  0.18582E-0008  0.83457E-0010  0.24575E-0008
  0.40000E+0004 -0.30000E+0004  0.21367E-0008  0.30630E-0009  0.25289E-0008
  0.36667E+0004 -0.29353E+0004  0.55703E-0009 -0.82209E-0009  0.15763E-0008
  0.37242E+0004 -0.29351E+0004  0.84663E-0009 -0.70579E-0009  0.18592E-0008
  0.38333E+0004 -0.29349E+0004  0.14074E-0008 -0.38399E-0009  0.22757E-0008
  0.39424E+0004 -0.29346E+0004  0.18805E-0008 -0.27908E-0011  0.24843E-0008
  0.40000E+0004 -0.29345E+0004  0.20544E-0008  0.19016E-0009  0.24959E-0008
  0.36667E+0004 -0.28126E+0004  0.94715E-0009 -0.80419E-0009  0.18082E-0008
  0.37242E+0004 -0.28122E+0004  0.11170E-0008 -0.73359E-0009  0.20113E-0008
  0.38333E+0004 -0.28115E+0004  0.13737E-0008 -0.51190E-0009  0.22353E-0008
  0.39424E+0004 -0.28107E+0004  0.14596E-0008 -0.23123E-0009  0.21906E-0008
  0.40000E+0004 -0.28103E+0004  0.14071E-0008 -0.85653E-0010  0.20450E-0008
  0.36667E+0004 -0.26899E+0004  0.99328E-0009 -0.90657E-0009  0.18887E-0008
  0.37242E+0004 -0.26893E+0004  0.98291E-0009 -0.87454E-0009  0.19465E-0008
  0.38333E+0004 -0.26880E+0004  0.84739E-0009 -0.73108E-0009  0.18651E-0008
  0.39424E+0004 -0.26868E+0004  0.51297E-0009 -0.52287E-0009  0.14960E-0008
  0.40000E+0004 -0.26861E+0004  0.24665E-0009 -0.40819E-0009  0.11822E-0008
  0.36667E+0004 -0.26252E+0004  0.86384E-0009 -0.10012E-0008  0.18432E-0008
  0.37242E+0004 -0.26244E+0004  0.74615E-0009 -0.98587E-0009  0.18083E-0008
  0.38333E+0004 -0.26229E+0004  0.39660E-0009 -0.87350E-0009  0.15466E-0008
  0.39424E+0004 -0.26214E+0004 -0.14030E-0009 -0.69071E-0009  0.10088E-0008
  0.40000E+0004 -0.26206E+0004 -0.49735E-0009 -0.58490E-0009  0.61813E-0009
  0.40000E+0004 -0.30000E+0004  0.21367E-0008  0.30630E-0009  0.25289E-0008
  0.40576E+0004 -0.30000E+0004  0.23559E-0008  0.50744E-0009  0.25390E-0008
  0.41667E+0004 -0.30000E+0004  0.25588E-0008  0.78983E-0009  0.23827E-0008
  0.42758E+0004 -0.30000E+0004  0.24303E-0008  0.91994E-0009  0.19760E-0008
  0.43333E+0004 -0.30000E+0004  0.22206E-0008  0.92603E-0009  0.16578E-0008
  0.40000E+0004 -0.29345E+0004  0.20544E-0008  0.19016E-0009  0.24959E-0008
  0.40576E+0004 -0.29344E+0004  0.21566E-0008  0.36468E-0009  0.24311E-0008
  0.41667E+0004 -0.29341E+0004  0.21151E-0008  0.60908E-0009  0.20934E-0008
  0.42758E+0004 -0.29338E+0004  0.17390E-0008  0.71683E-0009  0.14745E-0008
  0.43333E+0004 -0.29337E+0004  0.14103E-0008  0.71620E-0009  0.10446E-0008
  0.40000E+0004 -0.28103E+0004  0.14071E-0008 -0.85653E-0010  0.20450E-0008
  0.40576E+0004 -0.28099E+0004  0.12769E-0008  0.47323E-0010  0.18111E-0008
  0.41667E+0004 -0.28091E+0004  0.81030E-0009  0.23562E-0009  0.11377E-0008
  0.42758E+0004 -0.28084E+0004  0.88067E-0010  0.31701E-0009  0.21290E-0009
  0.43333E+0004 -0.28079E+0004 -0.36722E-0009  0.31432E-0009 -0.34320E-0009
  0.40000E+0004 -0.26861E+0004  0.24665E-0009 -0.40819E-0009  0.11822E-0008
  0.40576E+0004 -0.26855E+0004 -0.79846E-0010 -0.30033E-0009  0.79095E-0009
  0.41667E+0004 -0.26842E+0004 -0.83416E-0009 -0.13611E-0009 -0.12745E-0009
  0.42758E+0004 -0.26829E+0004 -0.16817E-0008 -0.48599E-0010 -0.11803E-0008
  0.43333E+0004 -0.26822E+0004 -0.21209E-0008 -0.35552E-0010 -0.17405E-0008
  0.40000E+0004 -0.26206E+0004 -0.49735E-0009 -0.58490E-0009  0.61813E-0009
  0.40576E+0004 -0.26198E+0004 -0.89706E-0009 -0.48273E-0009  0.16365E-0009
  0.41667E+0004 -0.26183E+0004 -0.17251E-0008 -0.31680E-0009 -0.82583E-0009
  0.42758E+0004 -0.26167E+0004 -0.25412E-0008 -0.21210E-0009 -0.18668E-0008
  0.43333E+0004 -0.26159E+0004 -0.29172E-0008 -0.18372E-0009 -0.23825E-0008
  0.43333E+0004 -0.30000E+0004  0.22206E-0008  0.92603E-0009  0.16578E-0008
  0.43909E+0004 -0.30000E+0004  0.19162E-0008  0.89286E-0009  0.12703E-0008
  0.45000E+0004 -0.30000E+0004  0.11121E-0008  0.74227E-0009  0.36624E-0009
  0.46091E+0004 -0.30000E+0004  0.95486E-0010  0.51145E-0009 -0.69290E-0009
  0.46667E+0004 -0.30000E+0004 -0.48231E-0009  0.37103E-0009 -0.12761E-0008
  0.43333E+0004 -0.29337E+0004  0.14103E-0008  0.71620E-0009  0.10446E-0008
  0.43909E+0004 -0.29335E+0004  0.10038E-0008  0.67900E-0009  0.55530E-0009
  0.45000E+0004 -0.29333E+0004  0.71987E-0010  0.52519E-0009 -0.48907E-0009
  0.46091E+0004 -0.29331E+0004 -0.95858E-0009  0.29361E-0009 -0.15831E-0008
  0.46667E+0004 -0.29329E+0004 -0.14918E-0008  0.15378E-0009 -0.21332E-0008
  0.43333E+0004 -0.28079E+0004 -0.36722E-0009  0.31432E-0009 -0.34320E-0009
  0.43909E+0004 -0.28076E+0004 -0.84972E-0009  0.28063E-0009 -0.91938E-0009
  0.45000E+0004 -0.28069E+0004 -0.17632E-0008  0.14903E-0009 -0.19923E-0008
  0.46091E+0004 -0.28061E+0004 -0.25494E-0008 -0.47198E-0010 -0.29055E-0008
  0.46667E+0004 -0.28058E+0004 -0.28676E-0008 -0.16345E-0009 -0.32756E-0008
  0.43333E+0004 -0.26822E+0004 -0.21209E-0008 -0.35552E-0010 -0.17405E-0008
  0.43909E+0004 -0.26816E+0004 -0.25260E-0008 -0.47290E-0010 -0.22691E-0008
  0.45000E+0004 -0.26804E+0004 -0.31246E-0008 -0.11985E-0009 -0.31048E-0008
  0.46091E+0004 -0.26792E+0004 -0.34054E-0008 -0.24194E-0009 -0.36013E-0008
  0.46667E+0004 -0.26786E+0004 -0.34016E-0008 -0.31467E-0009 -0.36953E-0008
  0.43333E+0004 -0.26159E+0004 -0.29172E-0008 -0.18372E-0009 -0.23825E-0008
  0.43909E+0004 -0.26151E+0004 -0.32274E-0008 -0.17697E-0009 -0.28393E-0008
  0.45000E+0004 -0.26137E+0004 -0.35691E-0008 -0.20625E-0009 -0.34690E-0008
  0.46091E+0004 -0.26123E+0004 -0.35206E-0008 -0.27843E-0009 -0.36883E-0008
  0.46667E+0004 -0.26115E+0004 -0.33295E-0008 -0.32349E-0009 -0.36199E-0008
  0.46667E+0004 -0.30000E+0004 -0.48231E-0009  0.37103E-0009 -0.12761E-0008
  0.47242E+0004 -0.30000E+0004 -0.10604E-0008  0.22206E-0009 -0.18470E-0008
  0.48333E+0004 -0.30000E+0004 -0.20799E-0008 -0.69200E-0010 -0.28172E-0008
  0.49424E+0004 -0.30000E+0004 -0.28892E-0008 -0.36653E-0009 -0.35092E-0008
  0.50000E+0004 -0.30000E+0004 -0.31979E-0008 -0.52419E-0009 -0.37203E-0008
  0.46667E+0004 -0.29329E+0004 -0.14918E-0008  0.15378E-0009 -0.21332E-0008
  0.47242E+0004 -0.29327E+0004 -0.19905E-0008  0.63487E-0011 -0.26353E-0008
  0.48333E+0004 -0.29323E+0004 -0.27712E-0008 -0.27588E-0009 -0.33848E-0008
  0.49424E+0004 -0.29319E+0004 -0.32591E-0008 -0.55052E-0009 -0.37758E-0008
  0.50000E+0004 -0.29317E+0004 -0.33830E-0008 -0.68817E-0009 -0.38169E-0008
  0.46667E+0004 -0.28058E+0004 -0.28676E-0008 -0.16345E-0009 -0.32756E-0008
  0.47242E+0004 -0.28052E+0004 -0.31019E-0008 -0.28471E-0009 -0.35472E-0008
  0.48333E+0004 -0.28040E+0004 -0.32828E-0008 -0.50607E-0009 -0.37580E-0008
  0.49424E+0004 -0.28029E+0004 -0.31252E-0008 -0.70136E-0009 -0.35666E-0008
  0.50000E+0004 -0.28023E+0004 -0.29262E-0008 -0.78809E-0009 -0.33233E-0008
  0.46667E+0004 -0.26786E+0004 -0.34016E-0008 -0.31467E-0009 -0.36953E-0008
  0.47242E+0004 -0.26776E+0004 -0.32910E-0008 -0.38986E-0009 -0.36657E-0008
  0.48333E+0004 -0.26757E+0004 -0.28100E-0008 -0.51928E-0009 -0.32884E-0008
  0.49424E+0004 -0.26738E+0004 -0.20660E-0008 -0.61718E-0009 -0.25776E-0008
  0.50000E+0004 -0.26728E+0004 -0.16179E-0008 -0.65141E-0009 -0.21214E-0008
  0.46667E+0004 -0.26115E+0004 -0.33295E-0008 -0.32349E-0009 -0.36199E-0008
  0.47242E+0004 -0.26103E+0004 -0.30303E-0008 -0.37009E-0009 -0.34245E-0008
  0.48333E+0004 -0.26081E+0004 -0.22206E-0008 -0.44617E-0009 -0.27537E-0008
  0.49424E+0004 -0.26058E+0004 -0.12244E-0008 -0.49296E-0009 -0.18183E-0008
  0.50000E+0004 -0.26046E+0004 -0.68532E-0009 -0.50220E-0009 -0.12843E-0008
  0.50000E+0004 -0.30000E+0004 -0.31979E-0008 -0.52419E-0009 -0.37203E-0008
  0.50576E+0004 -0.30000E+0004 -0.34145E-0008 -0.68389E-0009 -0.38088E-0008
  0.51667E+0004 -0.30000E+0004 -0.35689E-0008 -0.98500E-0009 -0.36361E-0008
  0.52758E+0004 -0.30000E+0004 -0.34252E-0008 -0.12754E-0008 -0.30654E-0008
  0.53333E+0004 -0.30000E+0004 -0.32583E-0008 -0.14161E-0008 -0.26469E-0008
  0.50000E+0004 -0.29317E+0004 -0.33830E-0008 -0.68817E-0009 -0.38169E-0008
  0.50576E+0004 -0.29315E+0004 -0.34161E-0008 -0.82104E-0009 -0.37423E-0008
  0.51667E+0004 -0.29310E+0004 -0.32568E-0008 -0.10525E-0008 -0.33143E-0008
  0.52758E+0004 -0.29306E+0004 -0.28856E-0008 -0.12504E-0008 -0.26067E-0008
  0.53333E+0004 -0.29303E+0004 -0.26440E-0008 -0.13356E-0008 -0.21745E-0008
  0.50000E+0004 -0.28023E+0004 -0.29262E-0008 -0.78809E-0009 -0.33233E-0008
  0.50576E+0004 -0.28016E+0004 -0.26664E-0008 -0.86241E-0009 -0.30021E-0008
  0.51667E+0004 -0.28003E+0004 -0.20771E-0008 -0.96505E-0009 -0.22593E-0008
  0.52758E+0004 -0.27990E+0004 -0.14747E-0008 -0.10144E-0008 -0.14808E-0008
  0.53333E+0004 -0.27983E+0004 -0.11919E-0008 -0.10182E-0008 -0.11094E-0008
  0.50000E+0004 -0.26728E+0004 -0.16179E-0008 -0.65141E-0009 -0.21214E-0008
  0.50576E+0004 -0.26717E+0004 -0.11610E-0008 -0.67105E-0009 -0.16433E-0008
  0.51667E+0004 -0.26696E+0004 -0.35790E-0009 -0.67079E-0009 -0.77881E-0009
  0.52758E+0004 -0.26674E+0004  0.26235E-0009 -0.62018E-0009 -0.10219E-0009
  0.53333E+0004 -0.26663E+0004  0.49365E-0009 -0.57587E-0009  0.14477E-0009
  0.50000E+0004 -0.26046E+0004 -0.68532E-0009 -0.50220E-0009 -0.12843E-0008
  0.50576E+0004 -0.26032E+0004 -0.16830E-0009 -0.49752E-0009 -0.76049E-0009
  0.51667E+0004 -0.26006E+0004  0.66398E-0009 -0.45688E-0009  0.10156E-0009
  0.52758E+0004 -0.25980E+0004  0.12246E-0008 -0.37375E-0009  0.67750E-0009
  0.53333E+0004 -0.25966E+0004  0.14026E-0008 -0.31670E-0009  0.84681E-0009
  0.53333E+0004 -0.30000E+0004 -0.32583E-0008 -0.14161E-0008 -0.26469E-0008
  0.53909E+0004 -0.30000E+0004 -0.30511E-0008 -0.15427E-0008 -0.21820E-0008
  0.55000E+0004 -0.30000E+0004 -0.26145E-0008 -0.17229E-0008 -0.12856E-0008
  0.56091E+0004 -0.30000E+0004 -0.22240E-0008 -0.17946E-0008 -0.55009E-0009
  0.56667E+0004 -0.30000E+0004 -0.20699E-0008 -0.17789E-0008 -0.29000E-0009
  0.53333E+0004 -0.29303E+0004 -0.26440E-0008 -0.13356E-0008 -0.21745E-0008
  0.53909E+0004 -0.29302E+0004 -0.23955E-0008 -0.14042E-0008 -0.17372E-0008
  0.55000E+0004 -0.29299E+0004 -0.19616E-0008 -0.14764E-0008 -0.98755E-0009
  0.56091E+0004 -0.29296E+0004 -0.16449E-0008 -0.14547E-0008 -0.47131E-0009
  0.56667E+0004 -0.29294E+0004 -0.15387E-0008 -0.14007E-0008 -0.32808E-0009
  0.53333E+0004 -0.27983E+0004 -0.11919E-0008 -0.10182E-0008 -0.11094E-0008
  0.53909E+0004 -0.27978E+0004 -0.95099E-0009 -0.10053E-0008 -0.79174E-0009
  0.55000E+0004 -0.27969E+0004 -0.62016E-0009 -0.93608E-0009 -0.36953E-0009
  0.56091E+0004 -0.27960E+0004 -0.43339E-0009 -0.80419E-0009 -0.19480E-0009
  0.56667E+0004 -0.27955E+0004 -0.36731E-0009 -0.71113E-0009 -0.18326E-0009
  0.53333E+0004 -0.26663E+0004  0.49365E-0009 -0.57587E-0009  0.14477E-0009
  0.53909E+0004 -0.26655E+0004  0.65596E-0009 -0.51911E-0009  0.30622E-0009
  0.55000E+0004 -0.26640E+0004  0.82315E-0009 -0.38509E-0009  0.41934E-0009
  0.56091E+0004 -0.26625E+0004  0.91627E-0009 -0.21842E-0009  0.38399E-0009
  0.56667E+0004 -0.26617E+0004  0.99227E-0009 -0.12172E-0009  0.36897E-0009
  0.53333E+0004 -0.25966E+0004  0.14026E-0008 -0.31670E-0009  0.84681E-0009
  0.53909E+0004 -0.25957E+0004  0.15057E-0008 -0.25047E-0009  0.92385E-0009
  0.55000E+0004 -0.25938E+0004  0.15746E-0008 -0.10891E-0009  0.89623E-0009
  0.56091E+0004 -0.25920E+0004  0.16254E-0008  0.50556E-0010  0.79677E-0009
  0.56667E+0004 -0.25911E+0004  0.17119E-0008  0.13733E-0009  0.79523E-0009
  0.56667E+0004 -0.30000E+0004 -0.20699E-0008 -0.17789E-0008 -0.29000E-0009
  0.57242E+0004 -0.30000E+0004 -0.19624E-0008 -0.17212E-0008 -0.14357E-0009
  0.58333E+0004 -0.30000E+0004 -0.18940E-0008 -0.15015E-0008 -0.20331E-0009
  0.59424E+0004 -0.30000E+0004 -0.19664E-0008 -0.11506E-0008 -0.67170E-0009
  0.60000E+0004 -0.30000E+0004 -0.20314E-0008 -0.92622E-0009 -0.10397E-0008
  0.56667E+0004 -0.29294E+0004 -0.15387E-0008 -0.14007E-0008 -0.32808E-0009
  0.57242E+0004 -0.29292E+0004 -0.14724E-0008 -0.13146E-0008 -0.28173E-0009
  0.58333E+0004 -0.29289E+0004 -0.14274E-0008 -0.10709E-0008 -0.43766E-0009
  0.59424E+0004 -0.29286E+0004 -0.14044E-0008 -0.73583E-0009 -0.82014E-0009
  0.60000E+0004 -0.29284E+0004 -0.13584E-0008 -0.53433E-0009 -0.10542E-0008
  0.56667E+0004 -0.27955E+0004 -0.36731E-0009 -0.71113E-0009 -0.18326E-0009
  0.57242E+0004 -0.27950E+0004 -0.30056E-0009 -0.60072E-0009 -0.20713E-0009
  0.58333E+0004 -0.27941E+0004 -0.97952E-0010 -0.35649E-0009 -0.25995E-0009
  0.59424E+0004 -0.27931E+0004  0.32650E-0009 -0.78476E-0010 -0.17180E-0009
  0.60000E+0004 -0.27926E+0004  0.68264E-0009  0.72992E-0010 -0.60783E-0011
  0.56667E+0004 -0.26617E+0004  0.99227E-0009 -0.12172E-0009  0.36897E-0009
  0.57242E+0004 -0.26608E+0004  0.11214E-0008 -0.18838E-0010  0.39496E-0009
  0.58333E+0004 -0.26592E+0004  0.15979E-0008  0.18171E-0009  0.67411E-0009
  0.59424E+0004 -0.26577E+0004  0.24746E-0008  0.38018E-0009  0.13941E-0008
  0.60000E+0004 -0.26568E+0004  0.31153E-0008  0.47896E-0009  0.19878E-0008
  0.56667E+0004 -0.25911E+0004  0.17119E-0008  0.13733E-0009  0.79523E-0009
  0.57242E+0004 -0.25900E+0004  0.18756E-0008  0.22562E-0009  0.87208E-0009
  0.58333E+0004 -0.25881E+0004  0.24762E-0008  0.38819E-0009  0.13482E-0008
  0.59424E+0004 -0.25862E+0004  0.35191E-0008  0.53680E-0009  0.23663E-0008
  0.60000E+0004 -0.25852E+0004  0.42438E-0008  0.60644E-0009  0.31355E-0008
  0.60000E+0004 -0.30000E+0004 -0.20314E-0008 -0.92622E-0009 -0.10397E-0008
  0.60576E+0004 -0.30000E+0004 -0.20902E-0008 -0.68221E-0009 -0.14540E-0008
  0.61667E+0004 -0.30000E+0004 -0.21086E-0008 -0.20413E-0009 -0.22284E-0008
  0.62758E+0004 -0.30000E+0004 -0.18801E-0008  0.24763E-0009 -0.27662E-0008
  0.63333E+0004 -0.30000E+0004 -0.16161E-0008  0.45715E-0009 -0.28693E-0008
  0.60000E+0004 -0.29284E+0004 -0.13584E-0008 -0.53433E-0009 -0.10542E-0008
  0.60576E+0004 -0.29281E+0004 -0.12609E-0008 -0.32139E-0009 -0.12708E-0008
  0.61667E+0004 -0.29276E+0004 -0.86862E-0009  0.82566E-0010 -0.15114E-0008
  0.62758E+0004 -0.29270E+0004 -0.11726E-0009  0.45137E-0009 -0.13597E-0008
  0.63333E+0004 -0.29268E+0004  0.44539E-0009  0.61831E-0009 -0.10670E-0008
  0.60000E+0004 -0.27926E+0004  0.68264E-0009  0.72992E-0010 -0.60783E-0011
  0.60576E+0004 -0.27918E+0004  0.11522E-0008  0.22465E-0009  0.27365E-0009
  0.61667E+0004 -0.27903E+0004  0.23598E-0008  0.49304E-0009  0.11672E-0008
  0.62758E+0004 -0.27887E+0004  0.39547E-0008  0.71645E-0009  0.25573E-0008
  0.63333E+0004 -0.27879E+0004  0.49205E-0008  0.81036E-0009  0.34744E-0008
  0.60000E+0004 -0.26568E+0004  0.31153E-0008  0.47896E-0009  0.19878E-0008
  0.60576E+0004 -0.26555E+0004  0.38814E-0008  0.57111E-0009  0.27404E-0008
  0.61667E+0004 -0.26530E+0004  0.55966E-0008  0.71974E-0009  0.45426E-0008
  0.62758E+0004 -0.26504E+0004  0.74922E-0008  0.82366E-0009  0.66835E-0008
  0.63333E+0004 -0.26491E+0004  0.84814E-0008  0.85985E-0009  0.78611E-0008
  0.60000E+0004 -0.25852E+0004  0.42438E-0008  0.60644E-0009  0.31355E-0008
  0.60576E+0004 -0.25836E+0004  0.50765E-0008  0.66744E-0009  0.40608E-0008
  0.61667E+0004 -0.25805E+0004  0.68259E-0008  0.75744E-0009  0.61214E-0008
  0.62758E+0004 -0.25775E+0004  0.85720E-0008  0.80673E-0009  0.83444E-0008
  0.63333E+0004 -0.25758E+0004  0.93884E-0008  0.81757E-0009  0.94633E-0008
  0.63333E+0004 -0.30000E+0004 -0.16161E-0008  0.45715E-0009 -0.28693E-0008
  0.63909E+0004 -0.30000E+0004 -0.12360E-0008  0.63972E-0009 -0.28121E-0008
  0.65000E+0004 -0.30000E+0004 -0.17147E-0009  0.90122E-0009 -0.21963E-0008
  0.66091E+0004 -0.30000E+0004  0.13313E-0008  0.10518E-0008 -0.90036E-0009
  0.66667E+0004 -0.30000E+0004  0.22787E-0008  0.10930E-0008  0.33788E-0010
  0.63333E+0004 -0.29268E+0004  0.44539E-0009  0.61831E-0009 -0.10670E-0008
  0.63909E+0004 -0.29263E+0004  0.11297E-0008  0.76126E-0009 -0.60667E-0009
  0.65000E+0004 -0.29255E+0004  0.27290E-0008  0.95964E-0009  0.72399E-0009
  0.66091E+0004 -0.29247E+0004  0.46440E-0008  0.10646E-0008  0.25884E-0008
  0.66667E+0004 -0.29242E+0004  0.57373E-0008  0.10886E-0008  0.37372E-0008
  0.63333E+0004 -0.27879E+0004  0.49205E-0008  0.81036E-0009  0.34744E-0008
  0.63909E+0004 -0.27867E+0004  0.59579E-0008  0.88430E-0009  0.45121E-0008
  0.65000E+0004 -0.27843E+0004  0.79853E-0008  0.97247E-0009  0.66688E-0008
  0.66091E+0004 -0.27819E+0004  0.99179E-0008  0.99594E-0009  0.88829E-0008
  0.66667E+0004 -0.27806E+0004  0.10832E-0007  0.98874E-0009  0.99913E-0008
  0.63333E+0004 -0.26491E+0004  0.84814E-0008  0.85985E-0009  0.78611E-0008
  0.63909E+0004 -0.26470E+0004  0.94231E-0008  0.87994E-0009  0.90362E-0008
  0.65000E+0004 -0.26430E+0004  0.10891E-0007  0.88405E-0009  0.11019E-0007
  0.66091E+0004 -0.26391E+0004  0.11749E-0007  0.84772E-0009  0.12436E-0007
  0.66667E+0004 -0.26370E+0004  0.11898E-0007  0.81812E-0009  0.12873E-0007
  0.63333E+0004 -0.25758E+0004  0.93884E-0008  0.81757E-0009  0.94633E-0008
  0.63909E+0004 -0.25733E+0004  0.10078E-0007  0.81473E-0009  0.10492E-0007
  0.65000E+0004 -0.25685E+0004  0.10861E-0007  0.78466E-0009  0.11945E-0007
  0.66091E+0004 -0.25637E+0004  0.10792E-0007  0.72649E-0009  0.12515E-0007
  0.66667E+0004 -0.25612E+0004  0.10377E-0007  0.68967E-0009  0.12397E-0007
  0.66667E+0004 -0.30000E+0004  0.22787E-0008  0.10930E-0008  0.33788E-0010
  0.67242E+0004 -0.30000E+0004  0.33099E-0008  0.11121E-0008  0.11104E-0008
  0.68333E+0004 -0.30000E+0004  0.54215E-0008  0.11123E-0008  0.34297E-0008
  0.69424E+0004 -0.30000E+0004  0.76025E-0008  0.10938E-0008  0.59079E-0008
  0.70000E+0004 -0.30000E+0004  0.87283E-0008  0.10872E-0008  0.71974E-0008
  0.66667E+0004 -0.29242E+0004  0.57373E-0008  0.10886E-0008  0.37372E-0008
  0.67242E+0004 -0.29237E+0004  0.68625E-0008  0.10943E-0008  0.49678E-0008
  0.68333E+0004 -0.29226E+0004  0.89850E-0008  0.10758E-0008  0.73880E-0008
  0.69424E+0004 -0.29216E+0004  0.10965E-0007  0.10412E-0008  0.97338E-0008
  0.70000E+0004 -0.29210E+0004  0.11910E-0007  0.10253E-0008  0.10873E-0007
  0.66667E+0004 -0.27806E+0004  0.10832E-0007  0.98874E-0009  0.99913E-0008
  0.67242E+0004 -0.27790E+0004  0.11648E-0007  0.96929E-0009  0.11029E-0007
  0.68333E+0004 -0.27760E+0004  0.12830E-0007  0.91676E-0009  0.12657E-0007
  0.69424E+0004 -0.27729E+0004  0.13469E-0007  0.85724E-0009  0.13732E-0007
  0.70000E+0004 -0.27713E+0004  0.13579E-0007  0.82847E-0009  0.14051E-0007
  0.66667E+0004 -0.26370E+0004  0.11898E-0007  0.81812E-0009  0.12873E-0007
  0.67242E+0004 -0.26343E+0004  0.11813E-0007  0.78158E-0009  0.13070E-0007
  0.68333E+0004 -0.26293E+0004  0.11014E-0007  0.70705E-0009  0.12731E-0007
  0.69424E+0004 -0.26243E+0004  0.94469E-0008  0.63404E-0009  0.11503E-0007
  0.70000E+0004 -0.26216E+0004  0.83584E-0008  0.59858E-0009  0.10539E-0007
  0.66667E+0004 -0.25612E+0004  0.10377E-0007  0.68967E-0009  0.12397E-0007
  0.67242E+0004 -0.25580E+0004  0.96783E-0008  0.64862E-0009  0.11966E-0007
  0.68333E+0004 -0.25519E+0004  0.76703E-0008  0.57041E-0009  0.10333E-0007
  0.69424E+0004 -0.25458E+0004  0.49319E-0008  0.49811E-0009  0.77848E-0008
  0.70000E+0004 -0.25426E+0004  0.32759E-0008  0.46339E-0009  0.61588E-0008
  0.70000E+0004 -0.30000E+0004  0.87283E-0008  0.10872E-0008  0.71974E-0008
  0.70576E+0004 -0.30000E+0004  0.98116E-0008  0.10853E-0008  0.84366E-0008
  0.71667E+0004 -0.30000E+0004  0.11693E-0007  0.10986E-0008  0.10563E-0007
  0.72758E+0004 -0.30000E+0004  0.13296E-0007  0.11237E-0008  0.12333E-0007
  0.73333E+0004 -0.30000E+0004  0.14019E-0007  0.11341E-0008  0.13116E-0007
  0.70000E+0004 -0.29210E+0004  0.11910E-0007  0.10253E-0008  0.10873E-0007
  0.70576E+0004 -0.29204E+0004  0.12770E-0007  0.10126E-0008  0.11920E-0007
  0.71667E+0004 -0.29192E+0004  0.14131E-0007  0.10012E-0008  0.13589E-0007
  0.72758E+0004 -0.29181E+0004  0.15121E-0007  0.99819E-0009  0.14815E-0007
  0.73333E+0004 -0.29174E+0004  0.15495E-0007  0.99405E-0009  0.15286E-0007
  0.70000E+0004 -0.27713E+0004  0.13579E-0007  0.82847E-0009  0.14051E-0007
  0.70576E+0004 -0.27695E+0004  0.13533E-0007  0.80259E-0009  0.14196E-0007
  0.71667E+0004 -0.27661E+0004  0.13042E-0007  0.76183E-0009  0.14003E-0007
  0.72758E+0004 -0.27627E+0004  0.12076E-0007  0.72676E-0009  0.13252E-0007
  0.73333E+0004 -0.27609E+0004  0.11395E-0007  0.70579E-0009  0.12655E-0007
  0.70000E+0004 -0.26216E+0004  0.83584E-0008  0.59858E-0009  0.10539E-0007
  0.70576E+0004 -0.26186E+0004  0.71022E-0008  0.56620E-0009  0.93727E-0008
  0.71667E+0004 -0.26130E+0004  0.43977E-0008  0.50995E-0009  0.67498E-0008
  0.72758E+0004 -0.26074E+0004  0.14040E-0008  0.45701E-0009  0.37458E-0008
  0.73333E+0004 -0.26044E+0004 -0.25007E-0009  0.42616E-0009  0.20626E-0008
  0.70000E+0004 -0.25426E+0004  0.32759E-0008  0.46339E-0009  0.61588E-0008
  0.70576E+0004 -0.25390E+0004  0.14943E-0008  0.43187E-0009  0.43657E-0008
  0.71667E+0004 -0.25322E+0004 -0.20278E-0008  0.37592E-0009  0.72893E-0009
  0.72758E+0004 -0.25254E+0004 -0.55714E-0008  0.32204E-0009 -0.30088E-0008
  0.73333E+0004 -0.25218E+0004 -0.74014E-0008  0.29047E-0009 -0.49542E-0008
  0.73333E+0004 -0.30000E+0004  0.14019E-0007  0.11341E-0008  0.13116E-0007
  0.73909E+0004 -0.30000E+0004  0.14660E-0007  0.11379E-0008  0.13804E-0007
  0.75000E+0004 -0.30000E+0004  0.15659E-0007  0.11094E-0008  0.14881E-0007
  0.76091E+0004 -0.30000E+0004  0.16401E-0007  0.10168E-0008  0.15730E-0007
  0.76667E+0004 -0.30000E+0004  0.16697E-0007  0.93788E-0009  0.16107E-0007
  0.73333E+0004 -0.29174E+0004  0.15495E-0007  0.99405E-0009  0.15286E-0007
  0.73909E+0004 -0.29168E+0004  0.15769E-0007  0.98445E-0009  0.15645E-0007
  0.75000E+0004 -0.29155E+0004  0.16025E-0007  0.93768E-0009  0.16042E-0007
  0.76091E+0004 -0.29142E+0004  0.15947E-0007  0.84005E-0009  0.16108E-0007
  0.76667E+0004 -0.29135E+0004  0.15772E-0007  0.76453E-0009  0.16020E-0007
  0.73333E+0004 -0.27609E+0004  0.11395E-0007  0.70579E-0009  0.12655E-0007
  0.73909E+0004 -0.27589E+0004  0.10593E-0007  0.68108E-0009  0.11924E-0007
  0.75000E+0004 -0.27552E+0004  0.87793E-0008  0.61373E-0009  0.10214E-0007
  0.76091E+0004 -0.27515E+0004  0.65920E-0008  0.51164E-0009  0.81089E-0008
  0.76667E+0004 -0.27495E+0004  0.52909E-0008  0.44147E-0009  0.68489E-0008
  0.73333E+0004 -0.26044E+0004 -0.25007E-0009  0.42616E-0009  0.20626E-0008
  0.73909E+0004 -0.26011E+0004 -0.19665E-0008  0.39214E-0009  0.30631E-0009
  0.75000E+0004 -0.25950E+0004 -0.52986E-0008  0.31144E-0009 -0.31151E-0008
  0.76091E+0004 -0.25888E+0004 -0.87056E-0008  0.20534E-0009 -0.66169E-0008
  0.76667E+0004 -0.25855E+0004 -0.10519E-0007  0.13812E-0009 -0.84795E-0008
  0.73333E+0004 -0.25218E+0004 -0.74014E-0008  0.29047E-0009 -0.49542E-0008
  0.73909E+0004 -0.25179E+0004 -0.92179E-0008  0.25553E-0009 -0.68892E-0008
  0.75000E+0004 -0.25104E+0004 -0.12520E-0007  0.17451E-0009 -0.10405E-0007
  0.76091E+0004 -0.25030E+0004 -0.15618E-0007  0.71177E-0010 -0.13692E-0007
  0.76667E+0004 -0.24990E+0004 -0.17157E-0007  0.74985E-0011 -0.15323E-0007
  0.76667E+0004 -0.30000E+0004  0.16697E-0007  0.93788E-0009  0.16107E-0007
  0.77242E+0004 -0.30000E+0004  0.16929E-0007  0.83904E-0009  0.16439E-0007
  0.78333E+0004 -0.30000E+0004  0.17188E-0007  0.60486E-0009  0.16943E-0007
  0.79424E+0004 -0.30000E+0004  0.17190E-0007  0.33441E-0009  0.17226E-0007
  0.80000E+0004 -0.30000E+0004  0.17075E-0007  0.18999E-0009  0.17256E-0007
  0.76667E+0004 -0.29135E+0004  0.15772E-0007  0.76453E-0009  0.16020E-0007
  0.77242E+0004 -0.29127E+0004  0.15499E-0007  0.67292E-0009  0.15843E-0007
  0.78333E+0004 -0.29113E+0004  0.14712E-0007  0.46126E-0009  0.15261E-0007
  0.79424E+0004 -0.29099E+0004  0.13566E-0007  0.21874E-0009  0.14327E-0007
  0.80000E+0004 -0.29091E+0004  0.12819E-0007  0.88365E-0010  0.13684E-0007
  0.76667E+0004 -0.27495E+0004  0.52909E-0008  0.44147E-0009  0.68489E-0008
  0.77242E+0004 -0.27473E+0004  0.38698E-0008  0.35976E-0009  0.54691E-0008
  0.78333E+0004 -0.27432E+0004  0.92689E-0009  0.17941E-0009  0.26023E-0008
  0.79424E+0004 -0.27390E+0004 -0.22639E-0008 -0.22671E-0010 -0.52189E-0009
  0.80000E+0004 -0.27368E+0004 -0.39965E-0008 -0.13091E-0009 -0.22262E-0008
  0.76667E+0004 -0.25855E+0004 -0.10519E-0007  0.13812E-0009 -0.84795E-0008
  0.77242E+0004 -0.25819E+0004 -0.12364E-0007  0.62196E-0010 -0.10374E-0007
  0.78333E+0004 -0.25750E+0004 -0.15787E-0007 -0.97294E-0010 -0.13895E-0007
  0.79424E+0004 -0.25681E+0004 -0.18963E-0007 -0.26963E-0009 -0.17180E-0007
  0.80000E+0004 -0.25645E+0004 -0.20458E-0007 -0.35986E-0009 -0.18741E-0007
  0.76667E+0004 -0.24990E+0004 -0.17157E-0007  0.74985E-0011 -0.15323E-0007
  0.77242E+0004 -0.24946E+0004 -0.18642E-0007 -0.64041E-0010 -0.16897E-0007
  0.78333E+0004 -0.24863E+0004 -0.21159E-0007 -0.21112E-0009 -0.19584E-0007
  0.79424E+0004 -0.24780E+0004 -0.23128E-0007 -0.36715E-0009 -0.21739E-0007
  0.80000E+0004 -0.24736E+0004 -0.23871E-0007 -0.44755E-0009 -0.22590E-0007
  0.80000E+0004 -0.30000E+0004  0.17075E-0007  0.18999E-0009  0.17256E-0007
  0.80576E+0004 -0.30000E+0004  0.16873E-0007  0.51420E-0010  0.17181E-0007
  0.81667E+0004 -0.30000E+0004  0.16245E-0007 -0.17344E-0009  0.16712E-0007
  0.82758E+0004 -0.30000E+0004  0.15308E-0007 -0.32622E-0009  0.15773E-0007
  0.83333E+0004 -0.30000E+0004  0.14708E-0007 -0.37249E-0009  0.15098E-0007
  0.80000E+0004 -0.29091E+0004  0.12819E-0007  0.88365E-0010  0.13684E-0007
  0.80576E+0004 -0.29083E+0004  0.11977E-0007 -0.38358E-0010  0.12930E-0007
  0.81667E+0004 -0.29067E+0004  0.10173E-0007 -0.25049E-0009  0.11233E-0007
  0.82758E+0004 -0.29052E+0004  0.82004E-0008 -0.40716E-0009  0.92627E-0008
  0.83333E+0004 -0.29044E+0004  0.71491E-0008 -0.46214E-0009  0.81687E-0008
  0.80000E+0004 -0.27368E+0004 -0.39965E-0008 -0.13091E-0009 -0.22262E-0008
  0.80576E+0004 -0.27344E+0004 -0.57447E-0008 -0.23780E-0009 -0.39519E-0008
  0.81667E+0004 -0.27300E+0004 -0.89215E-0008 -0.42105E-0009 -0.71054E-0008
  0.82758E+0004 -0.27255E+0004 -0.11699E-0007 -0.56671E-0009 -0.98803E-0008
  0.83333E+0004 -0.27232E+0004 -0.12915E-0007 -0.62363E-0009 -0.11099E-0007
  0.80000E+0004 -0.25645E+0004 -0.20458E-0007 -0.35986E-0009 -0.18741E-0007
  0.80576E+0004 -0.25606E+0004 -0.21796E-0007 -0.44890E-0009 -0.20149E-0007
  0.81667E+0004 -0.25532E+0004 -0.23704E-0007 -0.60009E-0009 -0.22200E-0007
  0.82758E+0004 -0.25458E+0004 -0.24606E-0007 -0.72083E-0009 -0.23243E-0007
  0.83333E+0004 -0.25419E+0004 -0.24630E-0007 -0.76851E-0009 -0.23335E-0007
  0.80000E+0004 -0.24736E+0004 -0.23871E-0007 -0.44755E-0009 -0.22590E-0007
  0.80576E+0004 -0.24689E+0004 -0.24365E-0007 -0.52660E-0009 -0.23203E-0007
  0.81667E+0004 -0.24600E+0004 -0.24489E-0007 -0.65909E-0009 -0.23570E-0007
  0.82758E+0004 -0.24510E+0004 -0.23446E-0007 -0.76353E-0009 -0.22777E-0007
  0.83333E+0004 -0.24463E+0004 -0.22423E-0007 -0.80405E-0009 -0.21881E-0007
  0.83333E+0004 -0.30000E+0004  0.14708E-0007 -0.37249E-0009  0.15098E-0007
  0.83909E+0004 -0.30000E+0004  0.14054E-0007 -0.39563E-0009  0.14317E-0007
  0.85000E+0004 -0.30000E+0004  0.12744E-0007 -0.38235E-0009  0.12645E-0007
  0.86091E+0004 -0.30000E+0004  0.11494E-0007 -0.31812E-0009  0.10937E-0007
  0.86667E+0004 -0.30000E+0004  0.10924E-0007 -0.27529E-0009  0.10124E-0007
  0.83333E+0004 -0.29044E+0004  0.71491E-0008 -0.46214E-0009  0.81687E-0008
  0.83909E+0004 -0.29038E+0004  0.61465E-0008 -0.49786E-0009  0.70941E-0008
  0.85000E+0004 -0.29026E+0004  0.44423E-0008 -0.51522E-0009  0.51988E-0008
  0.86091E+0004 -0.29014E+0004  0.31621E-0008 -0.48170E-0009  0.37061E-0008
  0.86667E+0004 -0.29008E+0004  0.27153E-0008 -0.45102E-0009  0.31638E-0008
  0.83333E+0004 -0.27232E+0004 -0.12915E-0007 -0.62363E-0009 -0.11099E-0007
  0.83909E+0004 -0.27214E+0004 -0.13863E-0007 -0.66602E-0009 -0.12049E-0007
  0.85000E+0004 -0.27180E+0004 -0.15013E-0007 -0.70650E-0009 -0.13187E-0007
  0.86091E+0004 -0.27146E+0004 -0.15277E-0007 -0.70167E-0009 -0.13398E-0007
  0.86667E+0004 -0.27128E+0004 -0.15079E-0007 -0.68484E-0009 -0.13150E-0007
  0.83333E+0004 -0.25419E+0004 -0.24630E-0007 -0.76851E-0009 -0.23335E-0007
  0.83909E+0004 -0.25390E+0004 -0.24336E-0007 -0.80451E-0009 -0.23093E-0007
  0.85000E+0004 -0.25333E+0004 -0.23026E-0007 -0.84154E-0009 -0.21846E-0007
  0.86091E+0004 -0.25277E+0004 -0.20939E-0007 -0.84182E-0009 -0.19771E-0007
  0.86667E+0004 -0.25247E+0004 -0.19651E-0007 -0.83028E-0009 -0.18472E-0007
  0.83333E+0004 -0.24463E+0004 -0.22423E-0007 -0.80405E-0009 -0.21881E-0007
  0.83909E+0004 -0.24427E+0004 -0.21171E-0007 -0.83440E-0009 -0.20733E-0007
  0.85000E+0004 -0.24359E+0004 -0.18183E-0007 -0.86486E-0009 -0.17902E-0007
  0.86091E+0004 -0.24291E+0004 -0.14729E-0007 -0.86361E-0009 -0.14544E-0007
  0.86667E+0004 -0.24255E+0004 -0.12890E-0007 -0.85289E-0009 -0.12735E-0007
  0.86667E+0004 -0.30000E+0004  0.10924E-0007 -0.27529E-0009  0.10124E-0007
  0.87242E+0004 -0.30000E+0004  0.10452E-0007 -0.23333E-0009  0.94288E-0008
  0.88333E+0004 -0.30000E+0004  0.99136E-0008 -0.17143E-0009  0.85843E-0008
  0.89424E+0004 -0.30000E+0004  0.99275E-0008 -0.14967E-0009  0.85284E-0008
  0.90000E+0004 -0.30000E+0004  0.10169E-0007 -0.15576E-0009  0.88500E-0008
  0.86667E+0004 -0.29008E+0004  0.27153E-0008 -0.45102E-0009  0.31638E-0008
  0.87242E+0004 -0.29004E+0004  0.24699E-0008 -0.41609E-0009  0.28461E-0008
  0.88333E+0004 -0.28997E+0004  0.25190E-0008 -0.35069E-0009  0.28639E-0008
  0.89424E+0004 -0.28989E+0004  0.32139E-0008 -0.30098E-0009  0.37070E-0008
  0.90000E+0004 -0.28985E+0004  0.38034E-0008 -0.28369E-0009  0.44533E-0008
  0.86667E+0004 -0.27128E+0004 -0.15079E-0007 -0.68484E-0009 -0.13150E-0007
  0.87242E+0004 -0.27116E+0004 -0.14630E-0007 -0.65990E-0009 -0.12634E-0007
  0.88333E+0004 -0.27095E+0004 -0.13366E-0007 -0.60143E-0009 -0.11197E-0007
  0.89424E+0004 -0.27073E+0004 -0.11800E-0007 -0.53910E-0009 -0.94126E-0008
  0.90000E+0004 -0.27062E+0004 -0.10959E-0007 -0.50861E-0009 -0.84490E-0008
  0.86667E+0004 -0.25247E+0004 -0.19651E-0007 -0.83028E-0009 -0.18472E-0007
  0.87242E+0004 -0.25228E+0004 -0.18361E-0007 -0.81117E-0009 -0.17151E-0007
  0.88333E+0004 -0.25193E+0004 -0.16059E-0007 -0.76528E-0009 -0.14787E-0007
  0.89424E+0004 -0.25157E+0004 -0.14287E-0007 -0.71418E-0009 -0.12988E-0007
  0.90000E+0004 -0.25138E+0004 -0.13678E-0007 -0.68931E-0009 -0.12399E-0007
  0.86667E+0004 -0.24255E+0004 -0.12890E-0007 -0.85289E-0009 -0.12735E-0007
  0.87242E+0004 -0.24232E+0004 -0.11267E-0007 -0.83628E-0009 -0.11114E-0007
  0.88333E+0004 -0.24189E+0004 -0.87105E-0008 -0.79751E-0009 -0.85597E-0008
  0.89424E+0004 -0.24146E+0004 -0.71550E-0008 -0.75532E-0009 -0.70531E-0008
  0.90000E+0004 -0.24124E+0004 -0.68247E-0008 -0.73564E-0009 -0.67901E-0008
  0.90000E+0004 -0.30000E+0004  0.10169E-0007 -0.15576E-0009  0.88500E-0008
  0.90576E+0004 -0.30000E+0004  0.10564E-0007 -0.17260E-0009  0.94076E-0008
  0.91667E+0004 -0.30000E+0004  0.11662E-0007 -0.21915E-0009  0.11028E-0007
  0.92758E+0004 -0.30000E+0004  0.13048E-0007 -0.25739E-0009  0.13145E-0007
  0.93333E+0004 -0.30000E+0004  0.13807E-0007 -0.26152E-0009  0.14334E-0007
  0.90000E+0004 -0.28985E+0004  0.38034E-0008 -0.28369E-0009  0.44533E-0008
  0.90576E+0004 -0.28981E+0004  0.45145E-0008 -0.27249E-0009  0.53738E-0008
  0.91667E+0004 -0.28974E+0004  0.60729E-0008 -0.26199E-0009  0.74445E-0008
  0.92758E+0004 -0.28967E+0004  0.76991E-0008 -0.25186E-0009  0.96700E-0008
  0.93333E+0004 -0.28963E+0004  0.85005E-0008 -0.24030E-0009  0.10788E-0007
  0.90000E+0004 -0.27062E+0004 -0.10959E-0007 -0.50861E-0009 -0.84490E-0008
  0.90576E+0004 -0.27051E+0004 -0.10157E-0007 -0.48032E-0009 -0.75269E-0008
  0.91667E+0004 -0.27030E+0004 -0.88808E-0008 -0.43606E-0009 -0.60596E-0008
  0.92758E+0004 -0.27009E+0004 -0.80388E-0008 -0.40221E-0009 -0.51169E-0008
  0.93333E+0004 -0.26998E+0004 -0.77848E-0008 -0.38796E-0009 -0.48634E-0008
  0.90000E+0004 -0.25138E+0004 -0.13678E-0007 -0.68931E-0009 -0.12399E-0007
  0.90576E+0004 -0.25120E+0004 -0.13333E-0007 -0.66614E-0009 -0.12103E-0007
  0.91667E+0004 -0.25085E+0004 -0.13428E-0007 -0.63289E-0009 -0.12406E-0007
  0.92758E+0004 -0.25050E+0004 -0.14408E-0007 -0.61400E-0009 -0.13759E-0007
  0.93333E+0004 -0.25032E+0004 -0.15198E-0007 -0.61019E-0009 -0.14813E-0007
  0.90000E+0004 -0.24124E+0004 -0.68247E-0008 -0.73564E-0009 -0.67901E-0008
  0.90576E+0004 -0.24101E+0004 -0.68512E-0008 -0.71785E-0009 -0.69215E-0008
  0.91667E+0004 -0.24059E+0004 -0.78234E-0008 -0.69493E-0009 -0.82237E-0008
  0.92758E+0004 -0.24017E+0004 -0.97834E-0008 -0.68646E-0009 -0.10699E-0007
  0.93333E+0004 -0.23995E+0004 -0.11085E-0007 -0.68759E-0009 -0.12341E-0007
  0.93333E+0004 -0.30000E+0004  0.13807E-0007 -0.26152E-0009  0.14334E-0007
  0.93909E+0004 -0.30000E+0004  0.14532E-0007 -0.24863E-0009  0.15492E-0007
  0.95000E+0004 -0.30000E+0004  0.15660E-0007 -0.16699E-0009  0.17375E-0007
  0.96091E+0004 -0.30000E+0004  0.16262E-0007 -0.10294E-0010  0.18535E-0007
  0.96667E+0004 -0.30000E+0004  0.16302E-0007  0.94927E-0010  0.18760E-0007
  0.93333E+0004 -0.28963E+0004  0.85005E-0008 -0.24030E-0009  0.10788E-0007
  0.93909E+0004 -0.28961E+0004  0.92346E-0008 -0.22117E-0009  0.11818E-0007
  0.95000E+0004 -0.28956E+0004  0.10323E-0007 -0.16012E-0009  0.13357E-0007
  0.96091E+0004 -0.28952E+0004  0.10941E-0007 -0.67824E-0010  0.14215E-0007
  0.96667E+0004 -0.28950E+0004  0.11070E-0007 -0.12062E-0010  0.14365E-0007
  0.93333E+0004 -0.26998E+0004 -0.77848E-0008 -0.38796E-0009 -0.48634E-0008
  0.93909E+0004 -0.26991E+0004 -0.76122E-0008 -0.37455E-0009 -0.47308E-0008
  0.95000E+0004 -0.26978E+0004 -0.75161E-0008 -0.35317E-0009 -0.48380E-0008
  0.96091E+0004 -0.26965E+0004 -0.75325E-0008 -0.33751E-0009 -0.52244E-0008
  0.96667E+0004 -0.26959E+0004 -0.75004E-0008 -0.33348E-0009 -0.54487E-0008
  0.93333E+0004 -0.25032E+0004 -0.15198E-0007 -0.61019E-0009 -0.14813E-0007
  0.93909E+0004 -0.25021E+0004 -0.16111E-0007 -0.60953E-0009 -0.16022E-0007
  0.95000E+0004 -0.25000E+0004 -0.17930E-0007 -0.61724E-0009 -0.18486E-0007
  0.96091E+0004 -0.24979E+0004 -0.19518E-0007 -0.63480E-0009 -0.20778E-0007
  0.96667E+0004 -0.24967E+0004 -0.20137E-0007 -0.64683E-0009 -0.21764E-0007
  0.93333E+0004 -0.23995E+0004 -0.11085E-0007 -0.68759E-0009 -0.12341E-0007
  0.93909E+0004 -0.23982E+0004 -0.12534E-0007 -0.69248E-0009 -0.14157E-0007
  0.95000E+0004 -0.23956E+0004 -0.15276E-0007 -0.70899E-0009 -0.17659E-0007
  0.96091E+0004 -0.23931E+0004 -0.17660E-0007 -0.73261E-0009 -0.20808E-0007
  0.96667E+0004 -0.23917E+0004 -0.18659E-0007 -0.74477E-0009 -0.22177E-0007
  0.96667E+0004 -0.30000E+0004  0.16302E-0007  0.94927E-0010  0.18760E-0007
  0.97242E+0004 -0.30000E+0004  0.16135E-0007  0.20855E-0009  0.18693E-0007
  0.98333E+0004 -0.30000E+0004  0.15227E-0007  0.41128E-0009  0.17749E-0007
  0.99424E+0004 -0.30000E+0004  0.13613E-0007  0.53904E-0009  0.15855E-0007
  0.10000E+0005 -0.30000E+0004  0.12524E-0007  0.55152E-0009  0.14553E-0007
  0.96667E+0004 -0.28950E+0004  0.11070E-0007 -0.12062E-0010  0.14365E-0007
  0.97242E+0004 -0.28952E+0004  0.11106E-0007  0.44641E-0010  0.14348E-0007
  0.98333E+0004 -0.28956E+0004  0.10874E-0007  0.13190E-0009  0.13823E-0007
  0.99424E+0004 -0.28959E+0004  0.10365E-0007  0.15728E-0009  0.12818E-0007
  0.10000E+0005 -0.28962E+0004  0.10034E-0007  0.13114E-0009  0.12171E-0007
  0.96667E+0004 -0.26959E+0004 -0.75004E-0008 -0.33348E-0009 -0.54487E-0008
  0.97242E+0004 -0.26964E+0004 -0.72683E-0008 -0.33148E-0009 -0.54903E-0008
  0.98333E+0004 -0.26976E+0004 -0.65098E-0008 -0.34493E-0009 -0.53195E-0008
  0.99424E+0004 -0.26987E+0004 -0.52326E-0008 -0.39185E-0009 -0.46786E-0008
  0.10000E+0005 -0.26993E+0004 -0.43347E-0008 -0.43358E-0009 -0.41178E-0008
  0.96667E+0004 -0.24967E+0004 -0.20137E-0007 -0.64683E-0009 -0.21764E-0007
  0.97242E+0004 -0.24977E+0004 -0.20512E-0007 -0.65870E-0009 -0.22447E-0007
  0.98333E+0004 -0.24996E+0004 -0.20533E-0007 -0.68493E-0009 -0.22966E-0007
  0.99424E+0004 -0.25015E+0004 -0.19624E-0007 -0.71701E-0009 -0.22401E-0007
  0.10000E+0005 -0.25024E+0004 -0.18790E-0007 -0.73528E-0009 -0.21673E-0007
  0.96667E+0004 -0.23917E+0004 -0.18659E-0007 -0.74477E-0009 -0.22177E-0007
  0.97242E+0004 -0.23929E+0004 -0.19536E-0007 -0.75709E-0009 -0.23334E-0007
  0.98333E+0004 -0.23952E+0004 -0.20504E-0007 -0.77682E-0009 -0.24672E-0007
  0.99424E+0004 -0.23974E+0004 -0.20584E-0007 -0.79136E-0009 -0.24866E-0007
  0.10000E+0005 -0.23986E+0004 -0.20303E-0007 -0.79445E-0009 -0.24532E-0007
  0.10000E+0005 -0.30000E+0004  0.12524E-0007  0.55152E-0009  0.14553E-0007
  0.10058E+0005 -0.30000E+0004  0.11315E-0007  0.51473E-0009  0.13114E-0007
  0.10167E+0005 -0.30000E+0004  0.88081E-0008  0.28814E-0009  0.10186E-0007
  0.10276E+0005 -0.30000E+0004  0.62246E-0008 -0.15152E-0009  0.73038E-0008
  0.10333E+0005 -0.30000E+0004  0.49049E-0008 -0.45993E-0009  0.59014E-0008
  0.10000E+0005 -0.28962E+0004  0.10034E-0007  0.13114E-0009  0.12171E-0007
  0.10058E+0005 -0.28968E+0004  0.97020E-0008  0.72647E-0010  0.11507E-0007
  0.10167E+0005 -0.28980E+0004  0.90656E-0008 -0.14131E-0009  0.10242E-0007
  0.10276E+0005 -0.28992E+0004  0.84825E-0008 -0.49093E-0009  0.91084E-0008
  0.10333E+0005 -0.28998E+0004  0.82078E-0008 -0.72147E-0009  0.85948E-0008
  0.10000E+0005 -0.26993E+0004 -0.43347E-0008 -0.43358E-0009 -0.41178E-0008
  0.10058E+0005 -0.27011E+0004 -0.31872E-0008 -0.48640E-0009 -0.32829E-0008
  0.10167E+0005 -0.27045E+0004 -0.69800E-0009 -0.62368E-0009 -0.13461E-0008
  0.10276E+0005 -0.27080E+0004  0.20515E-0008 -0.80455E-0009  0.92849E-0009
  0.10333E+0005 -0.27098E+0004  0.35378E-0008 -0.91105E-0009  0.22025E-0008
  0.10000E+0005 -0.25024E+0004 -0.18790E-0007 -0.73528E-0009 -0.21673E-0007
  0.10058E+0005 -0.25054E+0004 -0.17647E-0007 -0.75326E-0009 -0.20556E-0007
  0.10167E+0005 -0.25111E+0004 -0.14933E-0007 -0.78894E-0009 -0.17770E-0007
  0.10276E+0005 -0.25168E+0004 -0.11683E-0007 -0.82149E-0009 -0.14312E-0007
  0.10333E+0005 -0.25198E+0004 -0.98200E-0008 -0.83373E-0009 -0.12297E-0007
  0.10000E+0005 -0.23986E+0004 -0.20303E-0007 -0.79445E-0009 -0.24532E-0007
  0.10058E+0005 -0.24022E+0004 -0.19839E-0007 -0.79545E-0009 -0.23910E-0007
  0.10167E+0005 -0.24091E+0004 -0.18412E-0007 -0.78751E-0009 -0.22017E-0007
  0.10276E+0005 -0.24160E+0004 -0.16383E-0007 -0.76285E-0009 -0.19351E-0007
  0.10333E+0005 -0.24196E+0004 -0.15103E-0007 -0.74089E-0009 -0.17687E-0007
  0.10333E+0005 -0.30000E+0004  0.49049E-0008 -0.45993E-0009  0.59014E-0008
  0.10391E+0005 -0.30000E+0004  0.36501E-0008 -0.81181E-0009  0.46249E-0008
  0.10500E+0005 -0.30000E+0004  0.15177E-0008 -0.15427E-0008  0.26017E-0008
  0.10609E+0005 -0.30000E+0004 -0.22856E-0009 -0.22659E-0008  0.11064E-0008
  0.10667E+0005 -0.30000E+0004 -0.98415E-0009 -0.26014E-0008  0.50320E-0009
  0.10333E+0005 -0.28998E+0004  0.82078E-0008 -0.72147E-0009  0.85948E-0008
  0.10391E+0005 -0.29002E+0004  0.79574E-0008 -0.97639E-0009  0.81463E-0008
  0.10500E+0005 -0.29011E+0004  0.75309E-0008 -0.14854E-0008  0.74557E-0008
  0.10609E+0005 -0.29020E+0004  0.71139E-0008 -0.19613E-0008  0.68900E-0008
  0.10667E+0005 -0.29025E+0004  0.68756E-0008 -0.21685E-0008  0.65997E-0008
  0.10333E+0005 -0.27098E+0004  0.35378E-0008 -0.91105E-0009  0.22025E-0008
  0.10391E+0005 -0.27111E+0004  0.49827E-0008 -0.10202E-0008  0.34589E-0008
  0.10500E+0005 -0.27137E+0004  0.75884E-0008 -0.12123E-0008  0.57853E-0008
  0.10609E+0005 -0.27163E+0004  0.98728E-0008 -0.13497E-0008  0.78810E-0008
  0.10667E+0005 -0.27177E+0004  0.10904E-0007 -0.13856E-0008  0.88446E-0008
  0.10333E+0005 -0.25198E+0004 -0.98200E-0008 -0.83373E-0009 -0.12297E-0007
  0.10391E+0005 -0.25220E+0004 -0.79418E-0008 -0.83834E-0009 -0.10246E-0007
  0.10500E+0005 -0.25263E+0004 -0.42758E-0008 -0.81943E-0009 -0.61996E-0008
  0.10609E+0005 -0.25306E+0004 -0.55645E-0009 -0.74716E-0009 -0.20593E-0008
  0.10667E+0005 -0.25328E+0004  0.14019E-0008 -0.68245E-0009  0.13028E-0009
  0.10333E+0005 -0.24196E+0004 -0.15103E-0007 -0.74089E-0009 -0.17687E-0007
  0.10391E+0005 -0.24223E+0004 -0.13731E-0007 -0.70835E-0009 -0.15912E-0007
  0.10500E+0005 -0.24274E+0004 -0.10815E-0007 -0.61836E-0009 -0.12195E-0007
  0.10609E+0005 -0.24326E+0004 -0.74806E-0008 -0.47998E-0009 -0.80574E-0008
  0.10667E+0005 -0.24353E+0004 -0.55510E-0008 -0.38558E-0009 -0.57160E-0008
  0.10667E+0005 -0.30000E+0004 -0.98415E-0009 -0.26014E-0008  0.50320E-0009
  0.10724E+0005 -0.30000E+0004 -0.16302E-0008 -0.28849E-0008 -0.16398E-0011
  0.10833E+0005 -0.30000E+0004 -0.25675E-0008 -0.32210E-0008 -0.77076E-0009
  0.10942E+0005 -0.30000E+0004 -0.31732E-0008 -0.32397E-0008 -0.14338E-0008
  0.11000E+0005 -0.30000E+0004 -0.33723E-0008 -0.31119E-0008 -0.17772E-0008
  0.10667E+0005 -0.29025E+0004  0.68756E-0008 -0.21685E-0008  0.65997E-0008
  0.10724E+0005 -0.29030E+0004  0.66063E-0008 -0.23309E-0008  0.62818E-0008
  0.10833E+0005 -0.29040E+0004  0.60047E-0008 -0.24766E-0008  0.55620E-0008
  0.10942E+0005 -0.29050E+0004  0.52649E-0008 -0.23736E-0008  0.46176E-0008
  0.11000E+0005 -0.29055E+0004  0.48249E-0008 -0.22141E-0008  0.40256E-0008
  0.10667E+0005 -0.27177E+0004  0.10904E-0007 -0.13856E-0008  0.88446E-0008
  0.10724E+0005 -0.27192E+0004  0.11798E-0007 -0.13887E-0008  0.96873E-0008
  0.10833E+0005 -0.27220E+0004  0.13081E-0007 -0.12904E-0008  0.10914E-0007
  0.10942E+0005 -0.27249E+0004  0.13802E-0007 -0.10408E-0008  0.11619E-0007
  0.11000E+0005 -0.27264E+0004  0.13954E-0007 -0.84998E-0009  0.11780E-0007
  0.10667E+0005 -0.25328E+0004  0.14019E-0008 -0.68245E-0009  0.13028E-0009
  0.10724E+0005 -0.25353E+0004  0.33619E-0008 -0.59575E-0009  0.23188E-0008
  0.10833E+0005 -0.25401E+0004  0.69836E-0008 -0.37031E-0009  0.63709E-0008
  0.10942E+0005 -0.25448E+0004  0.10380E-0007 -0.61833E-0010  0.10179E-0007
  0.11000E+0005 -0.25473E+0004  0.12026E-0007  0.12958E-0009  0.12030E-0007
  0.10667E+0005 -0.24353E+0004 -0.55510E-0008 -0.38558E-0009 -0.57160E-0008
  0.10724E+0005 -0.24383E+0004 -0.34861E-0008 -0.27400E-0009 -0.32590E-0008
  0.10833E+0005 -0.24441E+0004  0.69766E-0009 -0.18544E-0010  0.16158E-0008
  0.10942E+0005 -0.24498E+0004  0.50961E-0008  0.29390E-0009  0.66160E-0008
  0.11000E+0005 -0.24528E+0004  0.74175E-0008  0.47618E-0009  0.92106E-0008
  0.11000E+0005 -0.30000E+0004 -0.33723E-0008 -0.31119E-0008 -0.17772E-0008
  0.11058E+0005 -0.30000E+0004 -0.34980E-0008 -0.28910E-0008 -0.21346E-0008
  0.11167E+0005 -0.30000E+0004 -0.35355E-0008 -0.22504E-0008 -0.28200E-0008
  0.11276E+0005 -0.30000E+0004 -0.33200E-0008 -0.13958E-0008 -0.34581E-0008
  0.11333E+0005 -0.30000E+0004 -0.31027E-0008 -0.89997E-0009 -0.37265E-0008
  0.11000E+0005 -0.29055E+0004  0.48249E-0008 -0.22141E-0008  0.40256E-0008
  0.11058E+0005 -0.29061E+0004  0.43531E-0008 -0.19850E-0008  0.33683E-0008
  0.11167E+0005 -0.29071E+0004  0.34178E-0008 -0.13872E-0008  0.20162E-0008
  0.11276E+0005 -0.29082E+0004  0.24861E-0008 -0.63800E-0009  0.63252E-0009
  0.11333E+0005 -0.29087E+0004  0.20221E-0008 -0.21544E-0009 -0.51451E-0010
  0.11000E+0005 -0.27264E+0004  0.13954E-0007 -0.84998E-0009  0.11780E-0007
  0.11058E+0005 -0.27280E+0004  0.13950E-0007 -0.62095E-0009  0.11792E-0007
  0.11167E+0005 -0.27311E+0004  0.13522E-0007 -0.10589E-0009  0.11433E-0007
  0.11276E+0005 -0.27341E+0004  0.12567E-0007  0.47230E-0009  0.10602E-0007
  0.11333E+0005 -0.27357E+0004  0.11861E-0007  0.77967E-0009  0.99903E-0008
  0.11000E+0005 -0.25473E+0004  0.12026E-0007  0.12958E-0009  0.12030E-0007
  0.11058E+0005 -0.25500E+0004  0.13538E-0007  0.33819E-0009  0.13731E-0007
  0.11167E+0005 -0.25550E+0004  0.15892E-0007  0.76156E-0009  0.16397E-0007
  0.11276E+0005 -0.25600E+0004  0.17379E-0007  0.11915E-0008  0.18110E-0007
  0.11333E+0005 -0.25627E+0004  0.17739E-0007  0.14055E-0008  0.18541E-0007
  0.11000E+0005 -0.24528E+0004  0.74175E-0008  0.47618E-0009  0.92106E-0008
  0.11058E+0005 -0.24561E+0004  0.96887E-0008  0.66810E-0009  0.11715E-0007
  0.11167E+0005 -0.24621E+0004  0.13618E-0007  0.10415E-0008  0.15963E-0007
  0.11276E+0005 -0.24682E+0004  0.16718E-0007  0.14027E-0008  0.19184E-0007
  0.11333E+0005 -0.24714E+0004  0.17888E-0007  0.15759E-0008  0.20318E-0007
  0.11333E+0005 -0.30000E+0004 -0.31027E-0008 -0.89997E-0009 -0.37265E-0008
  0.11391E+0005 -0.30000E+0004 -0.28182E-0008 -0.39612E-0009 -0.39268E-0008
  0.11500E+0005 -0.30000E+0004 -0.20966E-0008  0.50523E-0009 -0.40194E-0008
  0.11609E+0005 -0.30000E+0004 -0.11798E-0008  0.12410E-0008 -0.36575E-0008
  0.11667E+0005 -0.30000E+0004 -0.64286E-0009  0.15302E-0008 -0.32660E-0008
  0.11333E+0005 -0.29087E+0004  0.20221E-0008 -0.21544E-0009 -0.51451E-0010
  0.11391E+0005 -0.29092E+0004  0.15914E-0008  0.20774E-0009 -0.67288E-0009
  0.11500E+0005 -0.29102E+0004  0.88171E-0009  0.95025E-0009 -0.16016E-0008
  0.11609E+0005 -0.29111E+0004  0.32877E-0009  0.15377E-0008 -0.21189E-0008
  0.11667E+0005 -0.29116E+0004  0.98326E-0010  0.17590E-0008 -0.22080E-0008
  0.11333E+0005 -0.27357E+0004  0.11861E-0007  0.77967E-0009  0.99903E-0008
  0.11391E+0005 -0.27372E+0004  0.11034E-0007  0.10771E-0008  0.92823E-0008
  0.11500E+0005 -0.27399E+0004  0.91392E-0008  0.15719E-0008  0.76758E-0008
  0.11609E+0005 -0.27426E+0004  0.68888E-0008  0.19262E-0008  0.57980E-0008
  0.11667E+0005 -0.27440E+0004  0.55951E-0008  0.20402E-0008  0.47281E-0008
  0.11333E+0005 -0.25627E+0004  0.17739E-0007  0.14055E-0008  0.18541E-0007
  0.11391E+0005 -0.25651E+0004  0.17784E-0007  0.16027E-0008  0.18626E-0007
  0.11500E+0005 -0.25696E+0004  0.16947E-0007  0.19045E-0008  0.17734E-0007
  0.11609E+0005 -0.25741E+0004  0.14920E-0007  0.20800E-0008  0.15465E-0007
  0.11667E+0005 -0.25765E+0004  0.13414E-0007  0.21124E-0008  0.13746E-0007
  0.11333E+0005 -0.24714E+0004  0.17888E-0007  0.15759E-0008  0.20318E-0007
  0.11391E+0005 -0.24743E+0004  0.18680E-0007  0.17303E-0008  0.21006E-0007
  0.11500E+0005 -0.24797E+0004  0.19034E-0007  0.19524E-0008  0.20927E-0007
  0.11609E+0005 -0.24852E+0004  0.17830E-0007  0.20571E-0008  0.18962E-0007
  0.11667E+0005 -0.24881E+0004  0.16590E-0007  0.20587E-0008  0.17185E-0007
  0.11667E+0005 -0.30000E+0004 -0.64286E-0009  0.15302E-0008 -0.32660E-0008
  0.11724E+0005 -0.30000E+0004 -0.90807E-0010  0.17404E-0008 -0.27445E-0008
  0.11833E+0005 -0.30000E+0004  0.92753E-0009  0.19068E-0008 -0.14545E-0008
  0.11942E+0005 -0.30000E+0004  0.17818E-0008  0.17797E-0008  0.74992E-0010
  0.12000E+0005 -0.30000E+0004  0.21131E-0008  0.16090E-0008  0.89602E-0009
  0.11667E+0005 -0.29116E+0004  0.98326E-0010  0.17590E-0008 -0.22080E-0008
  0.11724E+0005 -0.29120E+0004 -0.92690E-0010  0.19109E-0008 -0.21673E-0008
  0.11833E+0005 -0.29127E+0004 -0.38501E-0009  0.19957E-0008 -0.17875E-0008
  0.11942E+0005 -0.29135E+0004 -0.63243E-0009  0.18242E-0008 -0.11057E-0008
  0.12000E+0005 -0.29138E+0004 -0.76791E-0009  0.16432E-0008 -0.68119E-0009
  0.11667E+0005 -0.27440E+0004  0.55951E-0008  0.20402E-0008  0.47281E-0008
  0.11724E+0005 -0.27452E+0004  0.42713E-0008  0.20985E-0008  0.36477E-0008
  0.11833E+0005 -0.27473E+0004  0.17138E-0008  0.20501E-0008  0.15623E-0008
  0.11942E+0005 -0.27494E+0004 -0.74474E-0009  0.18043E-0008 -0.45047E-0009
  0.12000E+0005 -0.27505E+0004 -0.19381E-0008  0.16058E-0008 -0.14428E-0008
  0.11667E+0005 -0.25765E+0004  0.13414E-0007  0.21124E-0008  0.13746E-0007
  0.11724E+0005 -0.25783E+0004  0.11679E-0007  0.20996E-0008  0.11743E-0007
  0.11833E+0005 -0.25818E+0004  0.78689E-0008  0.19521E-0008  0.72482E-0008
  0.11942E+0005 -0.25853E+0004  0.37288E-0008  0.16548E-0008  0.22065E-0008
  0.12000E+0005 -0.25872E+0004  0.15654E-0008  0.14473E-0008 -0.51344E-0009
  0.11667E+0005 -0.24881E+0004  0.16590E-0007  0.20587E-0008  0.17185E-0007
  0.11724E+0005 -0.24903E+0004  0.15000E-0007  0.20195E-0008  0.14968E-0007
  0.11833E+0005 -0.24946E+0004  0.11165E-0007  0.18386E-0008  0.97014E-0008
  0.11942E+0005 -0.24988E+0004  0.66527E-0008  0.15292E-0008  0.34914E-0008
  0.12000E+0005 -0.25010E+0004  0.41832E-0008  0.13236E-0008  0.44453E-0010
  0.12000E+0005 -0.30000E+0004  0.21131E-0008  0.16090E-0008  0.89602E-0009
  0.12058E+0005 -0.30000E+0004  0.23386E-0008  0.13789E-0008  0.16841E-0008
  0.12167E+0005 -0.30000E+0004  0.24081E-0008  0.82838E-0009  0.29301E-0008
  0.12276E+0005 -0.30000E+0004  0.19621E-0008  0.20647E-0009  0.36815E-0008
  0.12333E+0005 -0.30000E+0004  0.15133E-0008 -0.11757E-0009  0.38188E-0008
  0.12000E+0005 -0.29138E+0004 -0.76791E-0009  0.16432E-0008 -0.68119E-0009
  0.12058E+0005 -0.29143E+0004 -0.91071E-0009  0.14112E-0008 -0.23549E-0009
  0.12167E+0005 -0.29152E+0004 -0.12428E-0008  0.87164E-0009  0.54695E-0009
  0.12276E+0005 -0.29162E+0004 -0.16706E-0008  0.27206E-0009  0.11272E-0008
  0.12333E+0005 -0.29166E+0004 -0.19388E-0008 -0.39229E-0010  0.13031E-0008
  0.12000E+0005 -0.27505E+0004 -0.19381E-0008  0.16058E-0008 -0.14428E-0008
  0.12058E+0005 -0.27519E+0004 -0.30218E-0008  0.13698E-0008 -0.23559E-0008
  0.12167E+0005 -0.27546E+0004 -0.46873E-0008  0.84927E-0009 -0.38257E-0008
  0.12276E+0005 -0.27572E+0004 -0.57378E-0008  0.29071E-0009 -0.48936E-0008
  0.12333E+0005 -0.27586E+0004 -0.60219E-0008  0.36586E-0011 -0.52898E-0008
  0.12000E+0005 -0.25872E+0004  0.15654E-0008  0.14473E-0008 -0.51344E-0009
  0.12058E+0005 -0.25895E+0004 -0.50712E-0009  0.12136E-0008 -0.31806E-0008
  0.12167E+0005 -0.25939E+0004 -0.39191E-0008  0.72081E-0009 -0.78252E-0008
  0.12276E+0005 -0.25983E+0004 -0.63649E-0008  0.20974E-0009 -0.11615E-0007
  0.12333E+0005 -0.26006E+0004 -0.71836E-0008 -0.49411E-0010 -0.13175E-0007
  0.12000E+0005 -0.25010E+0004  0.41832E-0008  0.13236E-0008  0.44453E-0010
  0.12058E+0005 -0.25038E+0004  0.17434E-0008  0.10968E-0008 -0.33990E-0008
  0.12167E+0005 -0.25091E+0004 -0.24594E-0008  0.62753E-0009 -0.95513E-0008
  0.12276E+0005 -0.25144E+0004 -0.57218E-0008  0.14820E-0009 -0.14761E-0007
  0.12333E+0005 -0.25172E+0004 -0.69432E-0008 -0.93125E-0010 -0.16980E-0007
  0.12333E+0005 -0.30000E+0004  0.15133E-0008 -0.11757E-0009  0.38188E-0008
  0.12391E+0005 -0.30000E+0004  0.93376E-0009 -0.42256E-0009  0.37763E-0008
  0.12500E+0005 -0.30000E+0004 -0.48353E-0009 -0.90639E-0009  0.31697E-0008
  0.12609E+0005 -0.30000E+0004 -0.21687E-0008 -0.12185E-0008  0.19815E-0008
  0.12667E+0005 -0.30000E+0004 -0.30990E-0008 -0.13004E-0008  0.11745E-0008
  0.12333E+0005 -0.29166E+0004 -0.19388E-0008 -0.39229E-0010  0.13031E-0008
  0.12391E+0005 -0.29173E+0004 -0.22211E-0008 -0.33203E-0009  0.13902E-0008
  0.12500E+0005 -0.29186E+0004 -0.28062E-0008 -0.79906E-0009  0.12504E-0008
  0.12609E+0005 -0.29199E+0004 -0.33942E-0008 -0.11048E-0008  0.74894E-0009
  0.12667E+0005 -0.29205E+0004 -0.36791E-0008 -0.11884E-0008  0.36122E-0009
  0.12333E+0005 -0.27586E+0004 -0.60219E-0008  0.36586E-0011 -0.52898E-0008
  0.12391E+0005 -0.27606E+0004 -0.61065E-0008 -0.26453E-0009 -0.55439E-0008
  0.12500E+0005 -0.27642E+0004 -0.57721E-0008 -0.69411E-0009 -0.57385E-0008
  0.12609E+0005 -0.27679E+0004 -0.48738E-0008 -0.97950E-0009 -0.56386E-0008
  0.12667E+0005 -0.27699E+0004 -0.42184E-0008 -0.10615E-0008 -0.55034E-0008
  0.12333E+0005 -0.26006E+0004 -0.71836E-0008 -0.49411E-0010 -0.13175E-0007
  0.12391E+0005 -0.26038E+0004 -0.76547E-0008 -0.28894E-0009 -0.14360E-0007
  0.12500E+0005 -0.26099E+0004 -0.75871E-0008 -0.67225E-0009 -0.15658E-0007
  0.12609E+0005 -0.26160E+0004 -0.63955E-0008 -0.92722E-0009 -0.15839E-0007
  0.12667E+0005 -0.26192E+0004 -0.53963E-0008 -0.10021E-0008 -0.15556E-0007
  0.12333E+0005 -0.25172E+0004 -0.69432E-0008 -0.93125E-0010 -0.16980E-0007
  0.12391E+0005 -0.25211E+0004 -0.77859E-0008 -0.31501E-0009 -0.18743E-0007
  0.12500E+0005 -0.25285E+0004 -0.82743E-0008 -0.66947E-0009 -0.20854E-0007
  0.12609E+0005 -0.25359E+0004 -0.74115E-0008 -0.90478E-0009 -0.21454E-0007
  0.12667E+0005 -0.25398E+0004 -0.64908E-0008 -0.97437E-0009 -0.21230E-0007
  0.12667E+0005 -0.30000E+0004 -0.30990E-0008 -0.13004E-0008  0.11745E-0008
  0.12724E+0005 -0.30000E+0004 -0.40068E-0008 -0.13215E-0008  0.30253E-0009
  0.12833E+0005 -0.30000E+0004 -0.55579E-0008 -0.11962E-0008 -0.14155E-0008
  0.12942E+0005 -0.30000E+0004 -0.66850E-0008 -0.87069E-0009 -0.29529E-0008
  0.13000E+0005 -0.30000E+0004 -0.70431E-0008 -0.63106E-0009 -0.35989E-0008
  0.12667E+0005 -0.29205E+0004 -0.36791E-0008 -0.11884E-0008  0.36122E-0009
  0.12724E+0005 -0.29210E+0004 -0.39232E-0008 -0.12145E-0008 -0.82523E-0010
  0.12833E+0005 -0.29220E+0004 -0.42200E-0008 -0.11072E-0008 -0.99606E-0009
  0.12942E+0005 -0.29229E+0004 -0.42046E-0008 -0.80921E-0009 -0.18363E-0008
  0.13000E+0005 -0.29234E+0004 -0.40390E-0008 -0.58661E-0009 -0.21861E-0008
  0.12667E+0005 -0.27699E+0004 -0.42184E-0008 -0.10615E-0008 -0.55034E-0008
  0.12724E+0005 -0.27713E+0004 -0.34672E-0008 -0.10918E-0008 -0.53612E-0008
  0.12833E+0005 -0.27741E+0004 -0.18421E-0008 -0.10096E-0008 -0.50226E-0008
  0.12942E+0005 -0.27768E+0004 -0.72609E-0010 -0.75553E-0009 -0.46429E-0008
  0.13000E+0005 -0.27782E+0004  0.87995E-0009 -0.56209E-0009 -0.44300E-0008
  0.12667E+0005 -0.26192E+0004 -0.53963E-0008 -0.10021E-0008 -0.15556E-0007
  0.12724E+0005 -0.26216E+0004 -0.42169E-0008 -0.10309E-0008 -0.15139E-0007
  0.12833E+0005 -0.26261E+0004 -0.16256E-0008 -0.96371E-0009 -0.13938E-0007
  0.12942E+0005 -0.26307E+0004  0.11302E-0008 -0.74509E-0009 -0.12468E-0007
  0.13000E+0005 -0.26331E+0004  0.25434E-0008 -0.57730E-0009 -0.11666E-0007
  0.12667E+0005 -0.25398E+0004 -0.64908E-0008 -0.97437E-0009 -0.21230E-0007
  0.12724E+0005 -0.25427E+0004 -0.53389E-0008 -0.10009E-0008 -0.20786E-0007
  0.12833E+0005 -0.25481E+0004 -0.26731E-0008 -0.93948E-0009 -0.19305E-0007
  0.12942E+0005 -0.25536E+0004  0.25924E-0009 -0.73817E-0009 -0.17349E-0007
  0.13000E+0005 -0.25565E+0004  0.17783E-0008 -0.58386E-0009 -0.16246E-0007
  0.13000E+0005 -0.30000E+0004 -0.70431E-0008 -0.63106E-0009 -0.35989E-0008
  0.13058E+0005 -0.30000E+0004 -0.72033E-0008 -0.35252E-0009 -0.40759E-0008
  0.13167E+0005 -0.30000E+0004 -0.69199E-0008  0.24618E-0009 -0.44276E-0008
  0.13276E+0005 -0.30000E+0004 -0.58255E-0008  0.88422E-0009 -0.39319E-0008
  0.13333E+0005 -0.30000E+0004 -0.49287E-0008  0.12126E-0008 -0.33073E-0008
  0.13000E+0005 -0.29234E+0004 -0.40390E-0008 -0.58661E-0009 -0.21861E-0008
  0.13058E+0005 -0.29237E+0004 -0.37395E-0008 -0.32707E-0009 -0.24329E-0008
  0.13167E+0005 -0.29243E+0004 -0.27994E-0008  0.23503E-0009 -0.25383E-0008
  0.13276E+0005 -0.29248E+0004 -0.13616E-0008  0.83809E-0009 -0.20711E-0008
  0.13333E+0005 -0.29251E+0004 -0.41158E-0009  0.11506E-0008 -0.15699E-0008
  0.13000E+0005 -0.27782E+0004  0.87995E-0009 -0.56209E-0009 -0.44300E-0008
  0.13058E+0005 -0.27791E+0004  0.18413E-0008 -0.33502E-0009 -0.42332E-0008
  0.13167E+0005 -0.27807E+0004  0.36223E-0008  0.16150E-0009 -0.38038E-0008
  0.13276E+0005 -0.27823E+0004  0.52887E-0008  0.69951E-0009 -0.32832E-0008
  0.13333E+0005 -0.27831E+0004  0.61059E-0008  0.98123E-0009 -0.29556E-0008
  0.13000E+0005 -0.26331E+0004  0.25434E-0008 -0.57730E-0009 -0.11666E-0007
  0.13058E+0005 -0.26344E+0004  0.38682E-0008 -0.37969E-0009 -0.10954E-0007
  0.13167E+0005 -0.26371E+0004  0.60474E-0008  0.54365E-0010 -0.97273E-0008
  0.13276E+0005 -0.26397E+0004  0.76385E-0008  0.52715E-0009 -0.87713E-0008
  0.13333E+0005 -0.26411E+0004  0.82064E-0008  0.77628E-0009 -0.83897E-0008
  0.13000E+0005 -0.25565E+0004  0.17783E-0008 -0.58386E-0009 -0.16246E-0007
  0.13058E+0005 -0.25581E+0004  0.31818E-0008 -0.40161E-0009 -0.15238E-0007
  0.13167E+0005 -0.25613E+0004  0.54398E-0008 -0.11697E-0011 -0.13485E-0007
  0.13276E+0005 -0.25645E+0004  0.69621E-0008  0.43547E-0009 -0.12130E-0007
  0.13333E+0005 -0.25662E+0004  0.74180E-0008  0.66582E-0009 -0.11612E-0007
  0.13333E+0005 -0.30000E+0004 -0.49287E-0008  0.12126E-0008 -0.33073E-0008
  0.13391E+0005 -0.30000E+0004 -0.38249E-0008  0.15247E-0008 -0.24321E-0008
  0.13500E+0005 -0.30000E+0004 -0.12388E-0008  0.20341E-0008 -0.12735E-0009
  0.13609E+0005 -0.30000E+0004  0.18407E-0008  0.23971E-0008  0.29018E-0008
  0.13667E+0005 -0.30000E+0004  0.35888E-0008  0.25165E-0008  0.47232E-0008
  0.13333E+0005 -0.29251E+0004 -0.41158E-0009  0.11506E-0008 -0.15699E-0008
  0.13391E+0005 -0.29253E+0004  0.65848E-0009  0.14483E-0008 -0.89471E-0009
  0.13500E+0005 -0.29258E+0004  0.29550E-0008  0.19400E-0008  0.84813E-0009
  0.13609E+0005 -0.29263E+0004  0.54724E-0008  0.22987E-0008  0.30955E-0008
  0.13667E+0005 -0.29265E+0004  0.68286E-0008  0.24223E-0008  0.44308E-0008
  0.13333E+0005 -0.27831E+0004  0.61059E-0008  0.98123E-0009 -0.29556E-0008
  0.13391E+0005 -0.27838E+0004  0.68694E-0008  0.12506E-0008 -0.26027E-0008
  0.13500E+0005 -0.27851E+0004  0.81401E-0008  0.17032E-0008 -0.18320E-0008
  0.13609E+0005 -0.27865E+0004  0.91124E-0008  0.20440E-0008 -0.98632E-0009
  0.13667E+0005 -0.27872E+0004  0.94814E-0008  0.21688E-0008 -0.53347E-0009
  0.13333E+0005 -0.26411E+0004  0.82064E-0008  0.77628E-0009 -0.83897E-0008
  0.13391E+0005 -0.26423E+0004  0.85673E-0008  0.10147E-0008 -0.81200E-0008
  0.13500E+0005 -0.26445E+0004  0.86881E-0008  0.14192E-0008 -0.78625E-0008
  0.13609E+0005 -0.26467E+0004  0.80671E-0008  0.17289E-0008 -0.79597E-0008
  0.13667E+0005 -0.26478E+0004  0.74548E-0008  0.18458E-0008 -0.81507E-0008
  0.13333E+0005 -0.25662E+0004  0.74180E-0008  0.66582E-0009 -0.11612E-0007
  0.13391E+0005 -0.25676E+0004  0.76061E-0008  0.88618E-0009 -0.11267E-0007
  0.13500E+0005 -0.25703E+0004  0.72438E-0008  0.12610E-0008 -0.11042E-0007
  0.13609E+0005 -0.25729E+0004  0.59600E-0008  0.15486E-0008 -0.11389E-0007
  0.13667E+0005 -0.25743E+0004  0.49422E-0008  0.16577E-0008 -0.11788E-0007
  0.13667E+0005 -0.30000E+0004  0.35888E-0008  0.25165E-0008  0.47232E-0008
  0.13724E+0005 -0.30000E+0004  0.53742E-0008  0.25839E-0008  0.66478E-0008
  0.13833E+0005 -0.30000E+0004  0.87244E-0008  0.25640E-0008  0.10433E-0007
  0.13942E+0005 -0.30000E+0004  0.11803E-0007  0.23662E-0008  0.14123E-0007
  0.14000E+0005 -0.30000E+0004  0.13231E-0007  0.22007E-0008  0.15920E-0007
  0.13667E+0005 -0.29265E+0004  0.68286E-0008  0.24223E-0008  0.44308E-0008
  0.13724E+0005 -0.29266E+0004  0.81653E-0008  0.24976E-0008  0.58198E-0008
  0.13833E+0005 -0.29269E+0004  0.10528E-0007  0.25039E-0008  0.84906E-0008
  0.13942E+0005 -0.29272E+0004  0.12482E-0007  0.23433E-0008  0.10973E-0007
  0.14000E+0005 -0.29273E+0004  0.13282E-0007  0.22001E-0008  0.12117E-0007
  0.13667E+0005 -0.27872E+0004  0.94814E-0008  0.21688E-0008 -0.53347E-0009
  0.13724E+0005 -0.27876E+0004  0.97278E-0008  0.22505E-0008 -0.12427E-0009
  0.13833E+0005 -0.27884E+0004  0.98204E-0008  0.22882E-0008  0.51846E-0009
  0.13942E+0005 -0.27891E+0004  0.93547E-0008  0.21773E-0008  0.85003E-0009
  0.14000E+0005 -0.27895E+0004  0.88707E-0008  0.20656E-0008  0.85854E-0009
  0.13667E+0005 -0.26478E+0004  0.74548E-0008  0.18458E-0008 -0.81507E-0008
  0.13724E+0005 -0.26485E+0004  0.66340E-0008  0.19241E-0008 -0.84758E-0008
  0.13833E+0005 -0.26498E+0004  0.45864E-0008  0.19713E-0008 -0.93789E-0008
  0.13942E+0005 -0.26511E+0004  0.19713E-0008  0.18863E-0008 -0.10667E-0007
  0.14000E+0005 -0.26518E+0004  0.40864E-0009  0.17934E-0008 -0.11490E-0007
  0.13667E+0005 -0.25743E+0004  0.49422E-0008  0.16577E-0008 -0.11788E-0007
  0.13724E+0005 -0.25751E+0004  0.36830E-0008  0.17306E-0008 -0.12361E-0007
  0.13833E+0005 -0.25767E+0004  0.77854E-0009  0.17753E-0008 -0.13808E-0007
  0.13942E+0005 -0.25783E+0004 -0.26503E-0008  0.16964E-0008 -0.15665E-0007
  0.14000E+0005 -0.25791E+0004 -0.45951E-0008  0.16096E-0008 -0.16771E-0007
  0.14000E+0005 -0.30000E+0004  0.13231E-0007  0.22007E-0008  0.15920E-0007
  0.14058E+0005 -0.30000E+0004  0.14476E-0007  0.20018E-0008  0.17546E-0007
  0.14167E+0005 -0.30000E+0004  0.16231E-0007  0.15611E-0008  0.20009E-0007
  0.14276E+0005 -0.30000E+0004  0.17056E-0007  0.10858E-0008  0.21434E-0007
  0.14333E+0005 -0.30000E+0004  0.17081E-0007  0.83934E-0009  0.21700E-0007
  0.14000E+0005 -0.29273E+0004  0.13282E-0007  0.22001E-0008  0.12117E-0007
  0.14058E+0005 -0.29274E+0004  0.13886E-0007  0.20245E-0008  0.13086E-0007
  0.14167E+0005 -0.29275E+0004  0.14430E-0007  0.16254E-0008  0.14351E-0007
  0.14276E+0005 -0.29277E+0004  0.14113E-0007  0.11823E-0008  0.14706E-0007
  0.14333E+0005 -0.29278E+0004  0.13589E-0007  0.94645E-0009  0.14489E-0007
  0.14000E+0005 -0.27895E+0004  0.88707E-0008  0.20656E-0008  0.85854E-0009
  0.14058E+0005 -0.27898E+0004  0.82053E-0008  0.19223E-0008  0.70608E-0009
  0.14167E+0005 -0.27902E+0004  0.64908E-0008  0.15828E-0008  0.28724E-0011
  0.14276E+0005 -0.27906E+0004  0.42379E-0008  0.11867E-0008 -0.12673E-0008
  0.14333E+0005 -0.27908E+0004  0.28708E-0008  0.96683E-0009 -0.21505E-0008
  0.14000E+0005 -0.26518E+0004  0.40864E-0009  0.17934E-0008 -0.11490E-0007
  0.14058E+0005 -0.26521E+0004 -0.12759E-0008  0.16701E-0008 -0.12433E-0007
  0.14167E+0005 -0.26528E+0004 -0.46458E-0008  0.13696E-0008 -0.14423E-0007
  0.14276E+0005 -0.26535E+0004 -0.80726E-0008  0.10065E-0008 -0.16575E-0007
  0.14333E+0005 -0.26539E+0004 -0.98284E-0008  0.79897E-0009 -0.17721E-0007
  0.14000E+0005 -0.25791E+0004 -0.45951E-0008  0.16096E-0008 -0.16771E-0007
  0.14058E+0005 -0.25795E+0004 -0.66157E-0008  0.14935E-0008 -0.17964E-0007
  0.14167E+0005 -0.25804E+0004 -0.10449E-0007  0.12086E-0008 -0.20307E-0007
  0.14276E+0005 -0.25812E+0004 -0.14061E-0007  0.86092E-0009 -0.22598E-0007
  0.14333E+0005 -0.25817E+0004 -0.15791E-0007  0.66006E-0009 -0.23715E-0007
  0.14333E+0005 -0.30000E+0004  0.17081E-0007  0.83934E-0009  0.21700E-0007
  0.14391E+0005 -0.30000E+0004  0.16812E-0007  0.60576E-0009  0.21603E-0007
  0.14500E+0005 -0.30000E+0004  0.15510E-0007  0.21500E-0009  0.20420E-0007
  0.14609E+0005 -0.30000E+0004  0.13247E-0007 -0.88788E-0010  0.17984E-0007
  0.14667E+0005 -0.30000E+0004  0.11717E-0007 -0.21337E-0009  0.16257E-0007
  0.14333E+0005 -0.29278E+0004  0.13589E-0007  0.94645E-0009  0.14489E-0007
  0.14391E+0005 -0.29280E+0004  0.12830E-0007  0.71866E-0009  0.13995E-0007
  0.14500E+0005 -0.29284E+0004  0.10769E-0007  0.32147E-0009  0.12287E-0007
  0.14609E+0005 -0.29288E+0004  0.79940E-0008 -0.10966E-0010  0.96506E-0008
  0.14667E+0005 -0.29290E+0004  0.62985E-0008 -0.15951E-0009  0.79486E-0008
  0.14333E+0005 -0.27908E+0004  0.28708E-0008  0.96683E-0009 -0.21505E-0008
  0.14391E+0005 -0.27914E+0004  0.14405E-0008  0.74817E-0009 -0.31227E-0008
  0.14500E+0005 -0.27926E+0004 -0.14547E-0008  0.34357E-0009 -0.52641E-0008
  0.14609E+0005 -0.27938E+0004 -0.44713E-0008 -0.28725E-0010 -0.76933E-0008
  0.14667E+0005 -0.27944E+0004 -0.60647E-0008 -0.21107E-0009 -0.90371E-0008
  0.14333E+0005 -0.26539E+0004 -0.98284E-0008  0.79897E-0009 -0.17721E-0007
  0.14391E+0005 -0.26549E+0004 -0.11453E-0007  0.58895E-0009 -0.18785E-0007
  0.14500E+0005 -0.26568E+0004 -0.14236E-0007  0.18531E-0009 -0.20654E-0007
  0.14609E+0005 -0.26587E+0004 -0.16533E-0007 -0.20670E-0009 -0.22233E-0007
  0.14667E+0005 -0.26597E+0004 -0.17526E-0007 -0.40740E-0009 -0.22919E-0007
  0.14333E+0005 -0.25817E+0004 -0.15791E-0007  0.66006E-0009 -0.23715E-0007
  0.14391E+0005 -0.25829E+0004 -0.17301E-0007  0.45603E-0009 -0.24683E-0007
  0.14500E+0005 -0.25852E+0004 -0.19640E-0007  0.58827E-0010 -0.26169E-0007
  0.14609E+0005 -0.25875E+0004 -0.21217E-0007 -0.33348E-0009 -0.27117E-0007
  0.14667E+0005 -0.25887E+0004 -0.21738E-0007 -0.53704E-0009 -0.27384E-0007
  0.14667E+0005 -0.30000E+0004  0.11717E-0007 -0.21337E-0009  0.16257E-0007
  0.14724E+0005 -0.30000E+0004  0.99972E-0008 -0.31334E-0009  0.14271E-0007
  0.14833E+0005 -0.30000E+0004  0.63492E-0008 -0.45369E-0009  0.99909E-0008
  0.14942E+0005 -0.30000E+0004  0.24375E-0008 -0.55358E-0009  0.53620E-0008
  0.15000E+0005 -0.30000E+0004  0.36944E-0009 -0.60318E-0009  0.29209E-0008
  0.14667E+0005 -0.29290E+0004  0.62985E-0008 -0.15951E-0009  0.79486E-0008
  0.14724E+0005 -0.29293E+0004  0.44926E-0008 -0.28818E-0009  0.60919E-0008
  0.14833E+0005 -0.29300E+0004  0.84746E-0009 -0.49413E-0009  0.22543E-0008
  0.14942E+0005 -0.29307E+0004 -0.28961E-0008 -0.66674E-0009 -0.17435E-0008
  0.15000E+0005 -0.29311E+0004 -0.48326E-0008 -0.75539E-0009 -0.38073E-0008
  0.14667E+0005 -0.27944E+0004 -0.60647E-0008 -0.21107E-0009 -0.90371E-0008
  0.14724E+0005 -0.27954E+0004 -0.75990E-0008 -0.37983E-0009 -0.10351E-0007
  0.14833E+0005 -0.27974E+0004 -0.10411E-0007 -0.67753E-0009 -0.12820E-0007
  0.14942E+0005 -0.27993E+0004 -0.13040E-0007 -0.95176E-0009 -0.15161E-0007
  0.15000E+0005 -0.28004E+0004 -0.14334E-0007 -0.10941E-0008 -0.16302E-0007
  0.14667E+0005 -0.26597E+0004 -0.17526E-0007 -0.40740E-0009 -0.22919E-0007
  0.14724E+0005 -0.26614E+0004 -0.18324E-0007 -0.59822E-0009 -0.23448E-0007
  0.14833E+0005 -0.26647E+0004 -0.19482E-0007 -0.94690E-0009 -0.24184E-0007
  0.14942E+0005 -0.26679E+0004 -0.20272E-0007 -0.12773E-0008 -0.24625E-0007
  0.15000E+0005 -0.26697E+0004 -0.20586E-0007 -0.14483E-0008 -0.24762E-0007
  0.14667E+0005 -0.25887E+0004 -0.21738E-0007 -0.53704E-0009 -0.27384E-0007
  0.14724E+0005 -0.25908E+0004 -0.22024E-0007 -0.73180E-0009 -0.27464E-0007
  0.14833E+0005 -0.25947E+0004 -0.22125E-0007 -0.10907E-0008 -0.27270E-0007
  0.14942E+0005 -0.25986E+0004 -0.21816E-0007 -0.14327E-0008 -0.26748E-0007
  0.15000E+0005 -0.26007E+0004 -0.21565E-0007 -0.16090E-0008 -0.26396E-0007
  0.15000E+0005 -0.30000E+0004  0.36944E-0009 -0.60318E-0009  0.29209E-0008
  0.15058E+0005 -0.30000E+0004 -0.16461E-0008 -0.65476E-0009  0.55380E-0009
  0.15167E+0005 -0.30000E+0004 -0.51824E-0008 -0.77769E-0009 -0.35361E-0008
  0.15276E+0005 -0.30000E+0004 -0.81583E-0008 -0.94164E-0009 -0.68714E-0008
  0.15333E+0005 -0.30000E+0004 -0.94447E-0008 -0.10454E-0008 -0.82600E-0008
  0.15000E+0005 -0.29311E+0004 -0.48326E-0008 -0.75539E-0009 -0.38073E-0008
  0.15058E+0005 -0.29315E+0004 -0.66968E-0008 -0.84433E-0009 -0.57797E-0008
  0.15167E+0005 -0.29322E+0004 -0.99408E-0008 -0.10318E-0008 -0.91366E-0008
  0.15276E+0005 -0.29330E+0004 -0.12663E-0007 -0.12475E-0008 -0.11815E-0007
  0.15333E+0005 -0.29334E+0004 -0.13844E-0007 -0.13733E-0008 -0.12903E-0007
  0.15000E+0005 -0.28004E+0004 -0.14334E-0007 -0.10941E-0008 -0.16302E-0007
  0.15058E+0005 -0.28015E+0004 -0.15548E-0007 -0.12342E-0008 -0.17349E-0007
  0.15167E+0005 -0.28038E+0004 -0.17635E-0007 -0.15074E-0008 -0.19056E-0007
  0.15276E+0005 -0.28060E+0004 -0.19403E-0007 -0.17892E-0008 -0.20329E-0007
  0.15333E+0005 -0.28072E+0004 -0.20189E-0007 -0.19408E-0008 -0.20800E-0007
  0.15000E+0005 -0.26697E+0004 -0.20586E-0007 -0.14483E-0008 -0.24762E-0007
  0.15058E+0005 -0.26716E+0004 -0.20853E-0007 -0.16152E-0008 -0.24845E-0007
  0.15167E+0005 -0.26753E+0004 -0.21312E-0007 -0.19297E-0008 -0.24906E-0007
  0.15276E+0005 -0.26790E+0004 -0.21781E-0007 -0.22381E-0008 -0.24877E-0007
  0.15333E+0005 -0.26810E+0004 -0.22042E-0007 -0.23970E-0008 -0.24820E-0007
  0.15000E+0005 -0.26007E+0004 -0.21565E-0007 -0.16090E-0008 -0.26396E-0007
  0.15058E+0005 -0.26031E+0004 -0.21299E-0007 -0.17807E-0008 -0.26025E-0007
  0.15167E+0005 -0.26075E+0004 -0.20863E-0007 -0.21000E-0008 -0.25346E-0007
  0.15276E+0005 -0.26120E+0004 -0.20637E-0007 -0.24076E-0008 -0.24779E-0007
  0.15333E+0005 -0.26144E+0004 -0.20626E-0007 -0.25632E-0008 -0.24532E-0007
  0.15333E+0005 -0.30000E+0004 -0.94447E-0008 -0.10454E-0008 -0.82600E-0008
  0.15391E+0005 -0.30000E+0004 -0.10514E-0007 -0.11574E-0008 -0.93738E-0008
  0.15500E+0005 -0.30000E+0004 -0.11920E-0007 -0.13792E-0008 -0.10728E-0007
  0.15609E+0005 -0.30000E+0004 -0.12516E-0007 -0.15807E-0008 -0.11151E-0007
  0.15667E+0005 -0.30000E+0004 -0.12522E-0007 -0.16644E-0008 -0.11047E-0007
  0.15333E+0005 -0.29334E+0004 -0.13844E-0007 -0.13733E-0008 -0.12903E-0007
  0.15391E+0005 -0.29337E+0004 -0.14838E-0007 -0.15032E-0008 -0.13758E-0007
  0.15500E+0005 -0.29343E+0004 -0.16164E-0007 -0.17503E-0008 -0.14712E-0007
  0.15609E+0005 -0.29348E+0004 -0.16749E-0007 -0.19677E-0008 -0.14835E-0007
  0.15667E+0005 -0.29351E+0004 -0.16770E-0007 -0.20579E-0008 -0.14599E-0007
  0.15333E+0005 -0.28072E+0004 -0.20189E-0007 -0.19408E-0008 -0.20800E-0007
  0.15391E+0005 -0.28080E+0004 -0.20875E-0007 -0.20915E-0008 -0.21138E-0007
  0.15500E+0005 -0.28096E+0004 -0.21836E-0007 -0.23638E-0008 -0.21342E-0007
  0.15609E+0005 -0.28112E+0004 -0.22311E-0007 -0.25934E-0008 -0.20966E-0007
  0.15667E+0005 -0.28121E+0004 -0.22351E-0007 -0.26880E-0008 -0.20535E-0007
  0.15333E+0005 -0.26810E+0004 -0.22042E-0007 -0.23970E-0008 -0.24820E-0007
  0.15391E+0005 -0.26824E+0004 -0.22305E-0007 -0.25514E-0008 -0.24735E-0007
  0.15500E+0005 -0.26850E+0004 -0.22780E-0007 -0.28210E-0008 -0.24432E-0007
  0.15609E+0005 -0.26876E+0004 -0.23148E-0007 -0.30412E-0008 -0.23878E-0007
  0.15667E+0005 -0.26890E+0004 -0.23259E-0007 -0.31307E-0008 -0.23450E-0007
  0.15333E+0005 -0.26144E+0004 -0.20626E-0007 -0.25632E-0008 -0.24532E-0007
  0.15391E+0005 -0.26161E+0004 -0.20668E-0007 -0.27131E-0008 -0.24306E-0007
  0.15500E+0005 -0.26193E+0004 -0.20911E-0007 -0.29709E-0008 -0.23908E-0007
  0.15609E+0005 -0.26224E+0004 -0.21278E-0007 -0.31782E-0008 -0.23459E-0007
  0.15667E+0005 -0.26241E+0004 -0.21469E-0007 -0.32616E-0008 -0.23148E-0007
  0.15667E+0005 -0.30000E+0004 -0.12522E-0007 -0.16644E-0008 -0.11047E-0007
  0.15724E+0005 -0.30000E+0004 -0.12332E-0007 -0.17255E-0008 -0.10747E-0007
  0.15833E+0005 -0.30000E+0004 -0.11495E-0007 -0.17566E-0008 -0.97542E-0008
  0.15942E+0005 -0.30000E+0004 -0.10139E-0007 -0.16579E-0008 -0.83571E-0008
  0.16000E+0005 -0.30000E+0004 -0.92614E-0008 -0.15495E-0008 -0.75174E-0008
  0.15667E+0005 -0.29351E+0004 -0.16770E-0007 -0.20579E-0008 -0.14599E-0007
  0.15724E+0005 -0.29353E+0004 -0.16604E-0007 -0.21247E-0008 -0.14182E-0007
  0.15833E+0005 -0.29357E+0004 -0.15815E-0007 -0.21681E-0008 -0.12976E-0007
  0.15942E+0005 -0.29361E+0004 -0.14482E-0007 -0.20852E-0008 -0.11349E-0007
  0.16000E+0005 -0.29364E+0004 -0.13596E-0007 -0.19869E-0008 -0.10374E-0007
  0.15667E+0005 -0.28121E+0004 -0.22351E-0007 -0.26880E-0008 -0.20535E-0007
  0.15724E+0005 -0.28127E+0004 -0.22247E-0007 -0.27592E-0008 -0.19960E-0007
  0.15833E+0005 -0.28139E+0004 -0.21635E-0007 -0.28159E-0008 -0.18480E-0007
  0.15942E+0005 -0.28151E+0004 -0.20493E-0007 -0.27563E-0008 -0.16553E-0007
  0.16000E+0005 -0.28157E+0004 -0.19691E-0007 -0.26759E-0008 -0.15389E-0007
  0.15667E+0005 -0.26890E+0004 -0.23259E-0007 -0.31307E-0008 -0.23450E-0007
  0.15724E+0005 -0.26901E+0004 -0.23287E-0007 -0.31978E-0008 -0.22921E-0007
  0.15833E+0005 -0.26921E+0004 -0.23067E-0007 -0.32546E-0008 -0.21591E-0007
  0.15942E+0005 -0.26941E+0004 -0.22425E-0007 -0.32092E-0008 -0.19820E-0007
  0.16000E+0005 -0.26951E+0004 -0.21900E-0007 -0.31436E-0008 -0.18710E-0007
  0.15667E+0005 -0.26241E+0004 -0.21469E-0007 -0.32616E-0008 -0.23148E-0007
  0.15724E+0005 -0.26254E+0004 -0.21613E-0007 -0.33233E-0008 -0.22760E-0007
  0.15833E+0005 -0.26278E+0004 -0.21716E-0007 -0.33754E-0008 -0.21752E-0007
  0.15942E+0005 -0.26302E+0004 -0.21489E-0007 -0.33340E-0008 -0.20324E-0007
  0.16000E+0005 -0.26315E+0004 -0.21202E-0007 -0.32750E-0008 -0.19384E-0007
  0.16000E+0005 -0.30000E+0004 -0.92614E-0008 -0.15495E-0008 -0.75174E-0008
  0.16058E+0005 -0.30000E+0004 -0.82937E-0008 -0.14040E-0008 -0.66282E-0008
  0.16167E+0005 -0.30000E+0004 -0.62820E-0008 -0.10365E-0008 -0.48725E-0008
  0.16276E+0005 -0.30000E+0004 -0.41304E-0008 -0.58221E-0009 -0.30759E-0008
  0.16333E+0005 -0.30000E+0004 -0.29767E-0008 -0.32494E-0009 -0.21301E-0008
  0.16000E+0005 -0.29364E+0004 -0.13596E-0007 -0.19869E-0008 -0.10374E-0007
  0.16058E+0005 -0.29367E+0004 -0.12595E-0007 -0.18527E-0008 -0.93333E-0008
  0.16167E+0005 -0.29373E+0004 -0.10468E-0007 -0.15079E-0008 -0.72669E-0008
  0.16276E+0005 -0.29380E+0004 -0.81301E-0008 -0.10760E-0008 -0.51393E-0008
  0.16333E+0005 -0.29383E+0004 -0.68498E-0008 -0.82739E-0009 -0.40196E-0008
  0.16000E+0005 -0.28157E+0004 -0.19691E-0007 -0.26759E-0008 -0.15389E-0007
  0.16058E+0005 -0.28167E+0004 -0.18747E-0007 -0.25620E-0008 -0.14127E-0007
  0.16167E+0005 -0.28186E+0004 -0.16650E-0007 -0.22639E-0008 -0.11570E-0007
  0.16276E+0005 -0.28204E+0004 -0.14227E-0007 -0.18834E-0008 -0.88820E-0008
  0.16333E+0005 -0.28214E+0004 -0.12855E-0007 -0.16605E-0008 -0.74515E-0008
  0.16000E+0005 -0.26951E+0004 -0.21900E-0007 -0.31436E-0008 -0.18710E-0007
  0.16058E+0005 -0.26967E+0004 -0.21242E-0007 -0.30489E-0008 -0.17477E-0007
  0.16167E+0005 -0.26998E+0004 -0.19642E-0007 -0.27999E-0008 -0.14872E-0007
  0.16276E+0005 -0.27028E+0004 -0.17630E-0007 -0.24795E-0008 -0.12009E-0007
  0.16333E+0005 -0.27044E+0004 -0.16433E-0007 -0.22904E-0008 -0.10441E-0007
  0.16000E+0005 -0.26315E+0004 -0.21202E-0007 -0.32750E-0008 -0.19384E-0007
  0.16058E+0005 -0.26334E+0004 -0.20803E-0007 -0.31899E-0008 -0.18314E-0007
  0.16167E+0005 -0.26371E+0004 -0.19683E-0007 -0.29674E-0008 -0.15954E-0007
  0.16276E+0005 -0.26408E+0004 -0.18119E-0007 -0.26813E-0008 -0.13246E-0007
  0.16333E+0005 -0.26428E+0004 -0.17137E-0007 -0.25126E-0008 -0.11722E-0007
  0.16333E+0005 -0.30000E+0004 -0.29767E-0008 -0.32494E-0009 -0.21301E-0008
  0.16391E+0005 -0.30000E+0004 -0.18265E-0008 -0.63923E-0010 -0.11884E-0008
  0.16500E+0005 -0.30000E+0004  0.28558E-0009  0.40037E-0009  0.56529E-0009
  0.16609E+0005 -0.30000E+0004  0.22288E-0008  0.77977E-0009  0.22491E-0008
  0.16667E+0005 -0.30000E+0004  0.31502E-0008  0.92640E-0009  0.30889E-0008
  0.16333E+0005 -0.29383E+0004 -0.68498E-0008 -0.82739E-0009 -0.40196E-0008
  0.16391E+0005 -0.29387E+0004 -0.55508E-0008 -0.57440E-0009 -0.29035E-0008
  0.16500E+0005 -0.29395E+0004 -0.31104E-0008 -0.11193E-0009 -0.84552E-0009
  0.16609E+0005 -0.29402E+0004 -0.78261E-0009  0.28398E-0009  0.11026E-0008
  0.16667E+0005 -0.29406E+0004  0.36264E-0009  0.44947E-0009  0.20623E-0008
  0.16333E+0005 -0.28214E+0004 -0.12855E-0007 -0.16605E-0008 -0.74515E-0008
  0.16391E+0005 -0.28225E+0004 -0.11430E-0007 -0.14307E-0008 -0.60195E-0008
  0.16500E+0005 -0.28247E+0004 -0.86665E-0008 -0.99702E-0009 -0.33853E-0008
  0.16609E+0005 -0.28269E+0004 -0.59142E-0008 -0.60376E-0009 -0.91599E-0009
  0.16667E+0005 -0.28280E+0004 -0.45052E-0008 -0.42474E-0009  0.28856E-0009
  0.16333E+0005 -0.27044E+0004 -0.16433E-0007 -0.22904E-0008 -0.10441E-0007
  0.16391E+0005 -0.27063E+0004 -0.15155E-0007 -0.20945E-0008 -0.88465E-0008
  0.16500E+0005 -0.27100E+0004 -0.12584E-0007 -0.17182E-0008 -0.58587E-0008
  0.16609E+0005 -0.27136E+0004 -0.99109E-0008 -0.13666E-0008 -0.30113E-0008
  0.16667E+0005 -0.27155E+0004 -0.84962E-0008 -0.11992E-0008 -0.16078E-0008
  0.16333E+0005 -0.26428E+0004 -0.17137E-0007 -0.25126E-0008 -0.11722E-0007
  0.16391E+0005 -0.26451E+0004 -0.16063E-0007 -0.23382E-0008 -0.10148E-0007
  0.16500E+0005 -0.26494E+0004 -0.13828E-0007 -0.20018E-0008 -0.71410E-0008
  0.16609E+0005 -0.26538E+0004 -0.11422E-0007 -0.16861E-0008 -0.42154E-0008
  0.16667E+0005 -0.26561E+0004 -0.10119E-0007 -0.15339E-0008 -0.27532E-0008
  0.16667E+0005 -0.30000E+0004  0.31502E-0008  0.92640E-0009  0.30889E-0008
  0.16724E+0005 -0.30000E+0004  0.39834E-0008  0.10344E-0008  0.38799E-0008
  0.16833E+0005 -0.30000E+0004  0.52609E-0008  0.11032E-0008  0.51938E-0008
  0.16942E+0005 -0.30000E+0004  0.60666E-0008  0.99970E-0009  0.61562E-0008
  0.17000E+0005 -0.30000E+0004  0.62729E-0008  0.87825E-0009  0.64766E-0008
  0.16667E+0005 -0.29406E+0004  0.36264E-0009  0.44947E-0009  0.20623E-0008
  0.16724E+0005 -0.29410E+0004  0.14322E-0008  0.58097E-0009  0.29627E-0008
  0.16833E+0005 -0.29417E+0004  0.31954E-0008  0.71627E-0009  0.44559E-0008
  0.16942E+0005 -0.29424E+0004  0.45333E-0008  0.70384E-0009  0.55802E-0008
  0.17000E+0005 -0.29428E+0004  0.50368E-0008  0.63881E-0009  0.59863E-0008
  0.16667E+0005 -0.28280E+0004 -0.45052E-0008 -0.42474E-0009  0.28856E-0009
  0.16724E+0005 -0.28291E+0004 -0.31453E-0008 -0.27129E-0009  0.14154E-0008
  0.16833E+0005 -0.28312E+0004 -0.75228E-0009 -0.60177E-0010  0.32882E-0008
  0.16942E+0005 -0.28332E+0004  0.13260E-0008  0.43027E-0010  0.47586E-0008
  0.17000E+0005 -0.28343E+0004  0.22651E-0008  0.55078E-0010  0.53445E-0008
  0.16667E+0005 -0.27155E+0004 -0.84962E-0008 -0.11992E-0008 -0.16078E-0008
  0.16724E+0005 -0.27173E+0004 -0.70976E-0008 -0.10518E-0008 -0.28451E-0009
  0.16833E+0005 -0.27206E+0004 -0.45318E-0008 -0.82561E-0009  0.19486E-0008
  0.16942E+0005 -0.27240E+0004 -0.21361E-0008 -0.67606E-0009  0.37801E-0008
  0.17000E+0005 -0.27258E+0004 -0.96618E-0009 -0.62555E-0009  0.45625E-0008
  0.16667E+0005 -0.26561E+0004 -0.10119E-0007 -0.15339E-0008 -0.27532E-0008
  0.16724E+0005 -0.26582E+0004 -0.88107E-0008 -0.13999E-0008 -0.13624E-0008
  0.16833E+0005 -0.26623E+0004 -0.63554E-0008 -0.11886E-0008  0.10181E-0008
  0.16942E+0005 -0.26664E+0004 -0.39817E-0008 -0.10413E-0008  0.30225E-0008
  0.17000E+0005 -0.26685E+0004 -0.27836E-0008 -0.98585E-0009  0.39070E-0008
  0.17000E+0005 -0.30000E+0004  0.62729E-0008  0.87825E-0009  0.64766E-0008
  0.17058E+0005 -0.30000E+0004  0.63176E-0008  0.72254E-0009  0.66389E-0008
  0.17167E+0005 -0.30000E+0004  0.59390E-0008  0.34894E-0009  0.64559E-0008
  0.17276E+0005 -0.30000E+0004  0.49598E-0008 -0.58199E-0010  0.55496E-0008
  0.17333E+0005 -0.30000E+0004  0.42193E-0008 -0.25892E-0009  0.47691E-0008
  0.17000E+0005 -0.29428E+0004  0.50368E-0008  0.63881E-0009  0.59863E-0008
  0.17058E+0005 -0.29431E+0004  0.53867E-0008  0.54498E-0009  0.62369E-0008
  0.17167E+0005 -0.29436E+0004  0.56047E-0008  0.29643E-0009  0.62440E-0008
  0.17276E+0005 -0.29442E+0004  0.52246E-0008  0.17250E-0010  0.55635E-0008
  0.17333E+0005 -0.29445E+0004  0.47896E-0008 -0.12107E-0009  0.49181E-0008
  0.17000E+0005 -0.28343E+0004  0.22651E-0008  0.55078E-0010  0.53445E-0008
  0.17058E+0005 -0.28351E+0004  0.30774E-0008  0.44816E-0010  0.57830E-0008
  0.17167E+0005 -0.28368E+0004  0.42476E-0008 -0.26226E-0010  0.61820E-0008
  0.17276E+0005 -0.28385E+0004  0.48907E-0008 -0.11911E-0009  0.59614E-0008
  0.17333E+0005 -0.28393E+0004  0.50062E-0008 -0.16177E-0009  0.55858E-0008
  0.17000E+0005 -0.27258E+0004 -0.96618E-0009 -0.62555E-0009  0.45625E-0008
  0.17058E+0005 -0.27272E+0004  0.11890E-0009 -0.59252E-0009  0.52104E-0008
  0.17167E+0005 -0.27300E+0004  0.19324E-0008 -0.56204E-0009  0.60503E-0008
  0.17276E+0005 -0.27327E+0004  0.33756E-0008 -0.54113E-0009  0.63529E-0008
  0.17333E+0005 -0.27342E+0004  0.39647E-0008 -0.52234E-0009  0.62855E-0008
  0.17000E+0005 -0.26685E+0004 -0.27836E-0008 -0.98585E-0009  0.39070E-0008
  0.17058E+0005 -0.26703E+0004 -0.16433E-0008 -0.94583E-0009  0.46666E-0008
  0.17167E+0005 -0.26736E+0004  0.35787E-0009 -0.89278E-0009  0.57497E-0008
  0.17276E+0005 -0.26769E+0004  0.21002E-0008 -0.84238E-0009  0.63488E-0008
  0.17333E+0005 -0.26787E+0004  0.28893E-0008 -0.80636E-0009  0.64591E-0008
  0.17333E+0005 -0.30000E+0004  0.42193E-0008 -0.25892E-0009  0.47691E-0008
  0.17391E+0005 -0.30000E+0004  0.33425E-0008 -0.43309E-0009  0.37829E-0008
  0.17500E+0005 -0.30000E+0004  0.13920E-0008 -0.63821E-0009  0.14082E-0008
  0.17609E+0005 -0.30000E+0004 -0.76433E-0009 -0.61242E-0009 -0.14703E-0008
  0.17667E+0005 -0.30000E+0004 -0.18984E-0008 -0.48281E-0009 -0.30965E-0008
  0.17333E+0005 -0.29445E+0004  0.47896E-0008 -0.12107E-0009  0.49181E-0008
  0.17391E+0005 -0.29447E+0004  0.42044E-0008 -0.23343E-0009  0.40714E-0008
  0.17500E+0005 -0.29452E+0004  0.27430E-0008 -0.34570E-0009  0.19745E-0008
  0.17609E+0005 -0.29456E+0004  0.95019E-0009 -0.26232E-0009 -0.64676E-0009
  0.17667E+0005 -0.29458E+0004 -0.58822E-0010 -0.12165E-0009 -0.21584E-0008
  0.17333E+0005 -0.28393E+0004  0.50062E-0008 -0.16177E-0009  0.55858E-0008
  0.17391E+0005 -0.28400E+0004  0.49649E-0008 -0.18382E-0009  0.50250E-0008
  0.17500E+0005 -0.28412E+0004  0.44767E-0008 -0.15222E-0009  0.34908E-0008
  0.17609E+0005 -0.28425E+0004  0.34994E-0008  0.26527E-0010  0.13988E-0008
  0.17667E+0005 -0.28431E+0004  0.28223E-0008  0.19182E-0009  0.12375E-0009
  0.17333E+0005 -0.27342E+0004  0.39647E-0008 -0.52234E-0009  0.62855E-0008
  0.17391E+0005 -0.27352E+0004  0.44190E-0008 -0.48635E-0009  0.60560E-0008
  0.17500E+0005 -0.27373E+0004  0.49036E-0008 -0.35860E-0009  0.51848E-0008
  0.17609E+0005 -0.27393E+0004  0.48662E-0008 -0.11206E-0009  0.37484E-0008
  0.17667E+0005 -0.27404E+0004  0.46334E-0008  0.72852E-0010  0.27842E-0008
  0.17333E+0005 -0.26787E+0004  0.28893E-0008 -0.80636E-0009  0.64591E-0008
  0.17391E+0005 -0.26800E+0004  0.35661E-0008 -0.75402E-0009  0.64222E-0008
  0.17500E+0005 -0.26824E+0004  0.45276E-0008 -0.59855E-0009  0.59463E-0008
  0.17609E+0005 -0.26849E+0004  0.50046E-0008 -0.33241E-0009  0.49201E-0008
  0.17667E+0005 -0.26862E+0004  0.50392E-0008 -0.14237E-0009  0.41618E-0008
  0.17667E+0005 -0.30000E+0004 -0.18984E-0008 -0.48281E-0009 -0.30965E-0008
  0.17724E+0005 -0.30000E+0004 -0.29809E-0008 -0.27301E-0009 -0.47320E-0008
  0.17833E+0005 -0.30000E+0004 -0.47263E-0008  0.36746E-0009 -0.76429E-0008
  0.17942E+0005 -0.30000E+0004 -0.58424E-0008  0.12835E-0008 -0.99484E-0008
  0.18000E+0005 -0.30000E+0004 -0.60943E-0008  0.18550E-0008 -0.10780E-0007
  0.17667E+0005 -0.29458E+0004 -0.58822E-0010 -0.12165E-0009 -0.21584E-0008
  0.17724E+0005 -0.29460E+0004 -0.10675E-0008  0.90106E-0010 -0.37056E-0008
  0.17833E+0005 -0.29463E+0004 -0.28362E-0008  0.69522E-0009 -0.65402E-0008
  0.17942E+0005 -0.29466E+0004 -0.41986E-0008  0.15357E-0008 -0.89268E-0008
  0.18000E+0005 -0.29468E+0004 -0.46664E-0008  0.20559E-0008 -0.98735E-0008
  0.17667E+0005 -0.28431E+0004  0.28223E-0008  0.19182E-0009  0.12375E-0009
  0.17724E+0005 -0.28436E+0004  0.20620E-0008  0.41198E-0009 -0.12342E-0008
  0.17833E+0005 -0.28445E+0004  0.48603E-0009  0.97936E-0009 -0.38935E-0008
  0.17942E+0005 -0.28454E+0004 -0.10932E-0008  0.17248E-0008 -0.64232E-0008
  0.18000E+0005 -0.28459E+0004 -0.18461E-0008  0.21767E-0008 -0.75926E-0008
  0.17667E+0005 -0.27404E+0004  0.46334E-0008  0.72852E-0010  0.27842E-0008
  0.17724E+0005 -0.27412E+0004  0.42610E-0008  0.30223E-0009  0.16956E-0008
  0.17833E+0005 -0.27427E+0004  0.32054E-0008  0.85146E-0009 -0.63409E-0009
  0.17942E+0005 -0.27442E+0004  0.17837E-0008  0.15420E-0008 -0.31660E-0008
  0.18000E+0005 -0.27450E+0004  0.94317E-0009  0.19521E-0008 -0.44994E-0008
  0.17667E+0005 -0.26862E+0004  0.50392E-0008 -0.14237E-0009  0.41618E-0008
  0.17724E+0005 -0.26872E+0004  0.49181E-0008  0.88774E-0010  0.32621E-0008
  0.17833E+0005 -0.26890E+0004  0.42635E-0008  0.62926E-0009  0.12068E-0008
  0.17942E+0005 -0.26908E+0004  0.30880E-0008  0.12995E-0008 -0.12183E-0008
  0.18000E+0005 -0.26918E+0004  0.22949E-0008  0.16944E-0008 -0.25832E-0008
  0.18000E+0005 -0.30000E+0004 -0.60943E-0008  0.18550E-0008 -0.10780E-0007
  0.18058E+0005 -0.30000E+0004 -0.60844E-0008  0.24609E-0008 -0.11283E-0007
  0.18167E+0005 -0.30000E+0004 -0.52937E-0008  0.36465E-0008 -0.11199E-0007
  0.18276E+0005 -0.30000E+0004 -0.35227E-0008  0.47464E-0008 -0.96820E-0008
  0.18333E+0005 -0.30000E+0004 -0.22448E-0008  0.52427E-0008 -0.83353E-0008
  0.18000E+0005 -0.29468E+0004 -0.46664E-0008  0.20559E-0008 -0.98735E-0008
  0.18058E+0005 -0.29470E+0004 -0.49246E-0008  0.26046E-0008 -0.10539E-0007
  0.18167E+0005 -0.29473E+0004 -0.47528E-0008  0.36831E-0008 -0.10889E-0007
  0.18276E+0005 -0.29476E+0004 -0.36725E-0008  0.46950E-0008 -0.99241E-0008
  0.18333E+0005 -0.29478E+0004 -0.27525E-0008  0.51623E-0008 -0.88899E-0008
  0.18000E+0005 -0.28459E+0004 -0.18461E-0008  0.21767E-0008 -0.75926E-0008
  0.18058E+0005 -0.28464E+0004 -0.25019E-0008  0.26512E-0008 -0.85876E-0008
  0.18167E+0005 -0.28474E+0004 -0.33483E-0008  0.35860E-0008 -0.98344E-0008
  0.18276E+0005 -0.28484E+0004 -0.35206E-0008  0.44807E-0008 -0.10044E-0007
  0.18333E+0005 -0.28489E+0004 -0.32958E-0008  0.49081E-0008 -0.96906E-0008
  0.18000E+0005 -0.27450E+0004  0.94317E-0009  0.19521E-0008 -0.44994E-0008
  0.18058E+0005 -0.27459E+0004  0.76035E-0010  0.23823E-0008 -0.57832E-0008
  0.18167E+0005 -0.27475E+0004 -0.14985E-0008  0.32293E-0008 -0.79091E-0008
  0.18276E+0005 -0.27491E+0004 -0.27597E-0008  0.40541E-0008 -0.93763E-0008
  0.18333E+0005 -0.27499E+0004 -0.32073E-0008  0.44591E-0008 -0.97899E-0008
  0.18000E+0005 -0.26918E+0004  0.22949E-0008  0.16944E-0008 -0.25832E-0008
  0.18058E+0005 -0.26928E+0004  0.14101E-0008  0.21094E-0008 -0.39691E-0008
  0.18167E+0005 -0.26948E+0004 -0.38561E-0009  0.29269E-0008 -0.64863E-0008
  0.18276E+0005 -0.26967E+0004 -0.21012E-0008  0.37301E-0008 -0.85887E-0008
  0.18333E+0005 -0.26977E+0004 -0.28657E-0008  0.41294E-0008 -0.94151E-0008
  0.18333E+0005 -0.30000E+0004 -0.22448E-0008  0.52427E-0008 -0.83353E-0008
  0.18391E+0005 -0.30000E+0004 -0.77888E-0009  0.56590E-0008 -0.66620E-0008
  0.18500E+0005 -0.30000E+0004  0.23148E-0008  0.61671E-0008 -0.28313E-0008
  0.18609E+0005 -0.30000E+0004  0.54591E-0008  0.62659E-0008  0.13844E-0008
  0.18667E+0005 -0.30000E+0004  0.69793E-0008  0.61474E-0008  0.35431E-0008
  0.18333E+0005 -0.29478E+0004 -0.27525E-0008  0.51623E-0008 -0.88899E-0008
  0.18391E+0005 -0.29480E+0004 -0.16197E-0008  0.55599E-0008 -0.75214E-0008
  0.18500E+0005 -0.29484E+0004  0.96916E-0009  0.60814E-0008 -0.41999E-0008
  0.18609E+0005 -0.29488E+0004  0.38436E-0008  0.62529E-0008 -0.31632E-0009
  0.18667E+0005 -0.29490E+0004  0.53343E-0008  0.61952E-0008  0.17639E-0008
  0.18333E+0005 -0.28489E+0004 -0.32958E-0008  0.49081E-0008 -0.96906E-0008
  0.18391E+0005 -0.28495E+0004 -0.28431E-0008  0.52848E-0008 -0.90067E-0008
  0.18500E+0005 -0.28507E+0004 -0.13876E-0008  0.58324E-0008 -0.68777E-0008
  0.18609E+0005 -0.28518E+0004  0.71702E-0009  0.61166E-0008 -0.38692E-0008
  0.18667E+0005 -0.28524E+0004  0.19985E-0008  0.61516E-0008 -0.20612E-0008
  0.18333E+0005 -0.27499E+0004 -0.32073E-0008  0.44591E-0008 -0.97899E-0008
  0.18391E+0005 -0.27510E+0004 -0.34613E-0008  0.48270E-0008 -0.99109E-0008
  0.18500E+0005 -0.27529E+0004 -0.33149E-0008  0.54029E-0008 -0.92717E-0008
  0.18609E+0005 -0.27548E+0004 -0.22923E-0008  0.57772E-0008 -0.74984E-0008
  0.18667E+0005 -0.27558E+0004 -0.14197E-0008  0.58847E-0008 -0.61597E-0008
  0.18333E+0005 -0.26977E+0004 -0.28657E-0008  0.41294E-0008 -0.94151E-0008
  0.18391E+0005 -0.26990E+0004 -0.34754E-0008  0.44973E-0008 -0.99858E-0008
  0.18500E+0005 -0.27013E+0004 -0.40473E-0008  0.50908E-0008 -0.10226E-0007
  0.18609E+0005 -0.27036E+0004 -0.36954E-0008  0.55073E-0008 -0.92467E-0008
  0.18667E+0005 -0.27049E+0004 -0.31138E-0008  0.56474E-0008 -0.82433E-0008
  0.18667E+0005 -0.30000E+0004  0.69793E-0008  0.61474E-0008  0.35431E-0008
  0.18724E+0005 -0.30000E+0004  0.83276E-0008  0.59236E-0008  0.55438E-0008
  0.18833E+0005 -0.30000E+0004  0.10203E-0007  0.52234E-0008  0.86023E-0008
  0.18942E+0005 -0.30000E+0004  0.10994E-0007  0.42359E-0008  0.10399E-0007
  0.19000E+0005 -0.30000E+0004  0.10935E-0007  0.36230E-0008  0.10779E-0007
  0.18667E+0005 -0.29490E+0004  0.53343E-0008  0.61952E-0008  0.17639E-0008
  0.18724E+0005 -0.29493E+0004  0.67321E-0008  0.60424E-0008  0.37602E-0008
  0.18833E+0005 -0.29497E+0004  0.89053E-0008  0.55003E-0008  0.70112E-0008
  0.18942E+0005 -0.29501E+0004  0.10199E-0007  0.46824E-0008  0.92169E-0008
  0.19000E+0005 -0.29503E+0004  0.10454E-0007  0.41572E-0008  0.98684E-0008
  0.18667E+0005 -0.28524E+0004  0.19985E-0008  0.61516E-0008 -0.20612E-0008
  0.18724E+0005 -0.28531E+0004  0.33369E-0008  0.61097E-0008 -0.18669E-0009
  0.18833E+0005 -0.28543E+0004  0.58115E-0008  0.58178E-0008  0.32642E-0008
  0.18942E+0005 -0.28554E+0004  0.78758E-0008  0.52788E-0008  0.61687E-0008
  0.19000E+0005 -0.28561E+0004  0.86759E-0008  0.49044E-0008  0.73365E-0008
  0.18667E+0005 -0.27558E+0004 -0.14197E-0008  0.58847E-0008 -0.61597E-0008
  0.18724E+0005 -0.27569E+0004 -0.35090E-0009  0.59294E-0008 -0.45979E-0008
  0.18833E+0005 -0.27588E+0004  0.20420E-0008  0.58374E-0008 -0.12586E-0008
  0.18942E+0005 -0.27608E+0004  0.45752E-0008  0.55304E-0008  0.21426E-0008
  0.19000E+0005 -0.27619E+0004  0.58127E-0008  0.52874E-0008  0.37763E-0008
  0.18667E+0005 -0.27049E+0004 -0.31138E-0008  0.56474E-0008 -0.82433E-0008
  0.18724E+0005 -0.27061E+0004 -0.22728E-0008  0.57306E-0008 -0.69376E-0008
  0.18833E+0005 -0.27085E+0004 -0.94464E-0010  0.57277E-0008 -0.38226E-0008
  0.18942E+0005 -0.27109E+0004  0.25318E-0008  0.55261E-0008 -0.29062E-0009
  0.19000E+0005 -0.27122E+0004  0.39358E-0008  0.53441E-0008  0.15414E-0008
  0.19000E+0005 -0.30000E+0004  0.10935E-0007  0.36230E-0008  0.10779E-0007
  0.19058E+0005 -0.30000E+0004  0.10558E-0007  0.29633E-0008  0.10779E-0007
  0.19167E+0005 -0.30000E+0004  0.90493E-0008  0.15966E-0008  0.98555E-0008
  0.19276E+0005 -0.30000E+0004  0.67134E-0008  0.10969E-0009  0.80196E-0008
  0.19333E+0005 -0.30000E+0004  0.52474E-0008 -0.71870E-0009  0.68191E-0008
  0.19000E+0005 -0.29503E+0004  0.10454E-0007  0.41572E-0008  0.98684E-0008
  0.19058E+0005 -0.29504E+0004  0.10405E-0007  0.35822E-0008  0.10156E-0007
  0.19167E+0005 -0.29507E+0004  0.94967E-0008  0.23656E-0008  0.97596E-0008
  0.19276E+0005 -0.29510E+0004  0.76704E-0008  0.10179E-0008  0.83506E-0008
  0.19333E+0005 -0.29512E+0004  0.64205E-0008  0.26128E-0009  0.73160E-0008
  0.19000E+0005 -0.28561E+0004  0.86759E-0008  0.49044E-0008  0.73365E-0008
  0.19058E+0005 -0.28565E+0004  0.92244E-0008  0.44807E-0008  0.81955E-0008
  0.19167E+0005 -0.28574E+0004  0.95024E-0008  0.35477E-0008  0.89237E-0008
  0.19276E+0005 -0.28582E+0004  0.87776E-0008  0.24833E-0008  0.85153E-0008
  0.19333E+0005 -0.28586E+0004  0.80320E-0008  0.18822E-0008  0.79083E-0008
  0.19000E+0005 -0.27619E+0004  0.58127E-0008  0.52874E-0008  0.37763E-0008
  0.19058E+0005 -0.27626E+0004  0.68907E-0008  0.49978E-0008  0.51944E-0008
  0.19167E+0005 -0.27640E+0004  0.83374E-0008  0.43301E-0008  0.71278E-0008
  0.19276E+0005 -0.27653E+0004  0.88198E-0008  0.35433E-0008  0.79042E-0008
  0.19333E+0005 -0.27661E+0004  0.86664E-0008  0.30982E-0008  0.78433E-0008
  0.19000E+0005 -0.27122E+0004  0.39358E-0008  0.53441E-0008  0.15414E-0008
  0.19058E+0005 -0.27130E+0004  0.52439E-0008  0.51176E-0008  0.32237E-0008
  0.19167E+0005 -0.27147E+0004  0.72599E-0008  0.45773E-0008  0.57825E-0008
  0.19276E+0005 -0.27164E+0004  0.83877E-0008  0.39272E-0008  0.72264E-0008
  0.19333E+0005 -0.27172E+0004  0.85674E-0008  0.35581E-0008  0.74901E-0008
  0.19333E+0005 -0.30000E+0004  0.52474E-0008 -0.71870E-0009  0.68191E-0008
  0.19391E+0005 -0.30000E+0004  0.36836E-0008 -0.15625E-0008  0.55319E-0008
  0.19500E+0005 -0.30000E+0004  0.58994E-0009 -0.31972E-0008  0.30111E-0008
  0.19609E+0005 -0.30000E+0004 -0.24590E-0008 -0.48003E-0008  0.56188E-0009
  0.19667E+0005 -0.30000E+0004 -0.41238E-0008 -0.58444E-0008 -0.70329E-0009
  0.19333E+0005 -0.29512E+0004  0.64205E-0008  0.26128E-0009  0.73160E-0008
  0.19391E+0005 -0.29513E+0004  0.50358E-0008 -0.50683E-0009  0.61510E-0008
  0.19500E+0005 -0.29516E+0004  0.21866E-0008 -0.19938E-0008  0.37635E-0008
  0.19609E+0005 -0.29518E+0004 -0.68957E-0009 -0.34180E-0008  0.13925E-0008
  0.19667E+0005 -0.29519E+0004 -0.20321E-0008 -0.39943E-0008  0.30349E-0009
  0.19333E+0005 -0.28586E+0004  0.80320E-0008  0.18822E-0008  0.79083E-0008
  0.19391E+0005 -0.28590E+0004  0.70834E-0008  0.12695E-0008  0.70897E-0008
  0.19500E+0005 -0.28597E+0004  0.48917E-0008  0.10679E-0009  0.51591E-0008
  0.19609E+0005 -0.28604E+0004  0.24938E-0008 -0.95706E-0009  0.30687E-0008
  0.19667E+0005 -0.28608E+0004  0.13303E-0008 -0.13485E-0008  0.20676E-0008
  0.19333E+0005 -0.27661E+0004  0.86664E-0008  0.30982E-0008  0.78433E-0008
  0.19391E+0005 -0.27667E+0004  0.82517E-0008  0.26391E-0008  0.74945E-0008
  0.19500E+0005 -0.27679E+0004  0.68978E-0008  0.17905E-0008  0.62239E-0008
  0.19609E+0005 -0.27690E+0004  0.50953E-0008  0.10442E-0008  0.45114E-0008
  0.19667E+0005 -0.27697E+0004  0.40931E-0008  0.71942E-0009  0.35839E-0008
  0.19333E+0005 -0.27172E+0004  0.85674E-0008  0.35581E-0008  0.74901E-0008
  0.19391E+0005 -0.27180E+0004  0.84630E-0008  0.31768E-0008  0.74290E-0008
  0.19500E+0005 -0.27194E+0004  0.76060E-0008  0.24805E-0008  0.65746E-0008
  0.19609E+0005 -0.27208E+0004  0.61564E-0008  0.18814E-0008  0.50974E-0008
  0.19667E+0005 -0.27216E+0004  0.52819E-0008  0.16310E-0008  0.42230E-0008
  0.19667E+0005 -0.30000E+0004 -0.41238E-0008 -0.58444E-0008 -0.70329E-0009
  0.19724E+0005 -0.30000E+0004 -0.52466E-0008 -0.61743E-0008 -0.16717E-0008
  0.19833E+0005 -0.30000E+0004 -0.77238E-0008 -0.76618E-0008 -0.36367E-0008
  0.19942E+0005 -0.30000E+0004 -0.84821E-0008 -0.79159E-0008 -0.39362E-0008
  0.20000E+0005 -0.30000E+0004 -0.66636E-0008 -0.57673E-0008 -0.22754E-0008
  0.19667E+0005 -0.29519E+0004 -0.20321E-0008 -0.39943E-0008  0.30349E-0009
  0.19724E+0005 -0.29522E+0004 -0.34576E-0008 -0.47130E-0008 -0.84627E-0009
  0.19833E+0005 -0.29527E+0004 -0.53044E-0008 -0.54018E-0008 -0.21834E-0008
  0.19942E+0005 -0.29532E+0004 -0.56525E-0008 -0.46629E-0008 -0.23548E-0008
  0.20000E+0005 -0.29534E+0004 -0.49838E-0008 -0.26074E-0008 -0.26895E-0008
  0.19667E+0005 -0.28608E+0004  0.13303E-0008 -0.13485E-0008  0.20676E-0008
  0.19724E+0005 -0.28615E+0004  0.93023E-0010 -0.18373E-0008  0.10361E-0008
  0.19833E+0005 -0.28630E+0004 -0.15227E-0008 -0.20779E-0008 -0.19969E-0009
  0.19942E+0005 -0.28644E+0004 -0.27601E-0008 -0.14721E-0008 -0.17420E-0008
  0.20000E+0005 -0.28651E+0004 -0.36526E-0008 -0.54545E-0009 -0.38055E-0008
  0.19667E+0005 -0.27697E+0004  0.40931E-0008  0.71942E-0009  0.35839E-0008
  0.19724E+0005 -0.27709E+0004  0.31036E-0008  0.49779E-0009  0.26510E-0008
  0.19833E+0005 -0.27733E+0004  0.13543E-0008  0.37369E-0009  0.91163E-0009
  0.19942E+0005 -0.27756E+0004 -0.55546E-0009  0.71644E-0009 -0.16461E-0008
  0.20000E+0005 -0.27769E+0004 -0.17736E-0008  0.89642E-0009 -0.34797E-0008
  0.19667E+0005 -0.27216E+0004  0.52819E-0008  0.16310E-0008  0.42230E-0008
  0.19724E+0005 -0.27231E+0004  0.43657E-0008  0.14690E-0008  0.32769E-0008
  0.19833E+0005 -0.27259E+0004  0.25944E-0008  0.13672E-0008  0.13512E-0008
  0.19942E+0005 -0.27288E+0004  0.57581E-0009  0.16091E-0008 -0.13565E-0008
  0.20000E+0005 -0.27303E+0004 -0.69158E-0009  0.17731E-0008 -0.32467E-0008
  0.00000E+0000 -0.26821E+0004 -0.10936E-0009 -0.71610E-0010 -0.10985E-0009
  0.57558E+0002 -0.26810E+0004 -0.76090E-0010 -0.11803E-0009  0.70068E-0011
  0.16667E+0003 -0.26787E+0004 -0.35282E-0010 -0.16639E-0009  0.13873E-0009
  0.27578E+0003 -0.26765E+0004  0.11382E-0010 -0.14037E-0009  0.19257E-0009
  0.33333E+0003 -0.26753E+0004  0.45990E-0010 -0.96331E-0010  0.20161E-0009
  0.00000E+0000 -0.26273E+0004 -0.10225E-0009 -0.96708E-0010 -0.82552E-0010
  0.57558E+0002 -0.26259E+0004 -0.69070E-0010 -0.13213E-0009  0.21227E-0010
  0.16667E+0003 -0.26233E+0004 -0.23105E-0010 -0.16145E-0009  0.13879E-0009
  0.27578E+0003 -0.26206E+0004  0.28798E-0010 -0.12334E-0009  0.18342E-0009
  0.33333E+0003 -0.26193E+0004  0.65163E-0010 -0.75971E-0010  0.18774E-0009
  0.00000E+0000 -0.25232E+0004 -0.10630E-0009 -0.15384E-0009 -0.36100E-0010
  0.57558E+0002 -0.25214E+0004 -0.72406E-0010 -0.17398E-0009  0.48854E-0010
  0.16667E+0003 -0.25181E+0004 -0.10334E-0010 -0.17510E-0009  0.15131E-0009
  0.27578E+0003 -0.25148E+0004  0.64114E-0010 -0.11683E-0009  0.19321E-0009
  0.33333E+0003 -0.25130E+0004  0.11078E-0009 -0.62981E-0010  0.19581E-0009
  0.00000E+0000 -0.24192E+0004 -0.12502E-0009 -0.21754E-0009  0.41568E-0011
  0.57558E+0002 -0.24170E+0004 -0.83005E-0010 -0.22649E-0009  0.83406E-0010
  0.16667E+0003 -0.24129E+0004  0.92513E-0011 -0.20567E-0009  0.19196E-0009
  0.27578E+0003 -0.24089E+0004  0.11735E-0009 -0.12997E-0009  0.24557E-0009
  0.33333E+0003 -0.24067E+0004  0.17688E-0009 -0.69856E-0010  0.24966E-0009
  0.00000E+0000 -0.23643E+0004 -0.13580E-0009 -0.25183E-0009  0.26280E-0010
  0.57558E+0002 -0.23619E+0004 -0.85472E-0010 -0.25573E-0009  0.10832E-0009
  0.16667E+0003 -0.23575E+0004  0.27864E-0010 -0.22487E-0009  0.22759E-0009
  0.27578E+0003 -0.23530E+0004  0.15409E-0009 -0.14073E-0009  0.28860E-0009
  0.33333E+0003 -0.23507E+0004  0.21833E-0009 -0.77409E-0010  0.29144E-0009
  0.33333E+0003 -0.26753E+0004  0.45990E-0010 -0.96331E-0010  0.20161E-0009
  0.39089E+0003 -0.26745E+0004  0.88458E-0010 -0.32335E-0010  0.19926E-0009
  0.50000E+0003 -0.26730E+0004  0.18641E-0009  0.13475E-0009  0.16290E-0009
  0.60911E+0003 -0.26714E+0004  0.29625E-0009  0.34137E-0009  0.86492E-0010
  0.66667E+0003 -0.26706E+0004  0.35307E-0009  0.45576E-0009  0.32504E-0010
  0.33333E+0003 -0.26193E+0004  0.65163E-0010 -0.75971E-0010  0.18774E-0009
  0.39089E+0003 -0.26183E+0004  0.10855E-0009 -0.10662E-0010  0.18062E-0009
  0.50000E+0003 -0.26165E+0004  0.20603E-0009  0.15307E-0009  0.13649E-0009
  0.60911E+0003 -0.26147E+0004  0.31114E-0009  0.34882E-0009  0.54201E-0010
  0.66667E+0003 -0.26138E+0004  0.36281E-0009  0.45453E-0009 -0.24114E-0011
  0.33333E+0003 -0.25130E+0004  0.11078E-0009 -0.62981E-0010  0.19581E-0009
  0.39089E+0003 -0.25118E+0004  0.16165E-0009  0.56378E-0011  0.18526E-0009
  0.50000E+0003 -0.25095E+0004  0.26209E-0009  0.16584E-0009  0.12832E-0009
  0.60911E+0003 -0.25072E+0004  0.35088E-0009  0.34519E-0009  0.23709E-0010
  0.66667E+0003 -0.25060E+0004  0.38483E-0009  0.43735E-0009 -0.48392E-0010
  0.33333E+0003 -0.24067E+0004  0.17688E-0009 -0.69856E-0010  0.24966E-0009
  0.39089E+0003 -0.24052E+0004  0.23437E-0009  0.24512E-0011  0.23481E-0009
  0.50000E+0003 -0.24024E+0004  0.32578E-0009  0.16172E-0009  0.15091E-0009
  0.60911E+0003 -0.23996E+0004  0.37468E-0009  0.32928E-0009 -0.36610E-0011
  0.66667E+0003 -0.23982E+0004  0.37615E-0009  0.41121E-0009 -0.10863E-0009
  0.33333E+0003 -0.23507E+0004  0.21833E-0009 -0.77409E-0010  0.29144E-0009
  0.39089E+0003 -0.23490E+0004  0.27564E-0009 -0.30510E-0011  0.27044E-0009
  0.50000E+0003 -0.23460E+0004  0.35183E-0009  0.15652E-0009  0.16101E-0009
  0.60911E+0003 -0.23429E+0004  0.36730E-0009  0.31934E-0009 -0.33455E-0010
  0.66667E+0003 -0.23413E+0004  0.34583E-0009  0.39692E-0009 -0.16223E-0009
  0.66667E+0003 -0.26706E+0004  0.35307E-0009  0.45576E-0009  0.32504E-0010
  0.72422E+0003 -0.26703E+0004  0.40515E-0009  0.56704E-0009 -0.27836E-0010
  0.83333E+0003 -0.26696E+0004  0.47755E-0009  0.74867E-0009 -0.15170E-0009
  0.94244E+0003 -0.26690E+0004  0.49128E-0009  0.85798E-0009 -0.27309E-0009
  0.10000E+0004 -0.26686E+0004  0.46481E-0009  0.87392E-0009 -0.33112E-0009
  0.66667E+0003 -0.26138E+0004  0.36281E-0009  0.45453E-0009 -0.24114E-0011
  0.72422E+0003 -0.26134E+0004  0.40737E-0009  0.55527E-0009 -0.65111E-0010
  0.83333E+0003 -0.26126E+0004  0.45869E-0009  0.71301E-0009 -0.19272E-0009
  0.94244E+0003 -0.26118E+0004  0.44300E-0009  0.79591E-0009 -0.31644E-0009
  0.10000E+0004 -0.26114E+0004  0.39889E-0009  0.79848E-0009 -0.37478E-0009
  0.66667E+0003 -0.25060E+0004  0.38483E-0009  0.43735E-0009 -0.48392E-0010
  0.72422E+0003 -0.25054E+0004  0.40532E-0009  0.52150E-0009 -0.12831E-0009
  0.83333E+0003 -0.25044E+0004  0.39600E-0009  0.64187E-0009 -0.28990E-0009
  0.94244E+0003 -0.25034E+0004  0.30767E-0009  0.68424E-0009 -0.44195E-0009
  0.10000E+0004 -0.25029E+0004  0.22539E-0009  0.66680E-0009 -0.50952E-0009
  0.66667E+0003 -0.23982E+0004  0.37615E-0009  0.41121E-0009 -0.10863E-0009
  0.72422E+0003 -0.23975E+0004  0.35842E-0009  0.48260E-0009 -0.22275E-0009
  0.83333E+0003 -0.23963E+0004  0.26817E-0009  0.57431E-0009 -0.44440E-0009
  0.94244E+0003 -0.23951E+0004  0.10331E-0009  0.58615E-0009 -0.63522E-0009
  0.10000E+0004 -0.23944E+0004 -0.10336E-0010  0.55409E-0009 -0.70907E-0009
  0.66667E+0003 -0.23413E+0004  0.34583E-0009  0.39692E-0009 -0.16223E-0009
  0.72422E+0003 -0.23406E+0004  0.30368E-0009  0.46280E-0009 -0.29927E-0009
  0.83333E+0003 -0.23392E+0004  0.16870E-0009  0.54209E-0009 -0.55594E-0009
  0.94244E+0003 -0.23379E+0004 -0.28675E-0010  0.54091E-0009 -0.76115E-0009
  0.10000E+0004 -0.23372E+0004 -0.15066E-0009  0.50277E-0009 -0.83137E-0009
  0.10000E+0004 -0.26686E+0004  0.46481E-0009  0.87392E-0009 -0.33112E-0009
  0.10576E+0004 -0.26681E+0004  0.40987E-0009  0.85504E-0009 -0.38313E-0009
  0.11667E+0004 -0.26673E+0004  0.21972E-0009  0.71570E-0009 -0.46259E-0009
  0.12758E+0004 -0.26664E+0004 -0.81836E-0010  0.44002E-0009 -0.51506E-0009
  0.13333E+0004 -0.26659E+0004 -0.27770E-0009  0.24655E-0009 -0.53151E-0009
  0.10000E+0004 -0.26114E+0004  0.39889E-0009  0.79848E-0009 -0.37478E-0009
  0.10576E+0004 -0.26108E+0004  0.32594E-0009  0.76742E-0009 -0.42620E-0009
  0.11667E+0004 -0.26098E+0004  0.10580E-0009  0.61151E-0009 -0.50068E-0009
  0.12758E+0004 -0.26088E+0004 -0.21144E-0009  0.33154E-0009 -0.54106E-0009
  0.13333E+0004 -0.26082E+0004 -0.40631E-0009  0.14193E-0009 -0.54755E-0009
  0.10000E+0004 -0.25029E+0004  0.22539E-0009  0.66680E-0009 -0.50952E-0009
  0.10576E+0004 -0.25022E+0004  0.11767E-0009  0.61810E-0009 -0.56455E-0009
  0.11667E+0004 -0.25009E+0004 -0.14715E-0009  0.44005E-0009 -0.62512E-0009
  0.12758E+0004 -0.24996E+0004 -0.46486E-0009  0.15861E-0009 -0.62025E-0009
  0.13333E+0004 -0.24989E+0004 -0.63726E-0009 -0.21831E-0010 -0.59024E-0009
  0.10000E+0004 -0.23944E+0004 -0.10336E-0010  0.55409E-0009 -0.70907E-0009
  0.10576E+0004 -0.23936E+0004 -0.13947E-0009  0.49306E-0009 -0.75866E-0009
  0.11667E+0004 -0.23920E+0004 -0.40742E-0009  0.30145E-0009 -0.77275E-0009
  0.12758E+0004 -0.23904E+0004 -0.67040E-0009  0.23939E-0010 -0.67705E-0009
  0.13333E+0004 -0.23895E+0004 -0.79049E-0009 -0.14633E-0009 -0.58548E-0009
  0.10000E+0004 -0.23372E+0004 -0.15066E-0009  0.50277E-0009 -0.83137E-0009
  0.10576E+0004 -0.23363E+0004 -0.28043E-0009  0.43684E-0009 -0.86903E-0009
  0.11667E+0004 -0.23345E+0004 -0.52568E-0009  0.24055E-0009 -0.83805E-0009
  0.12758E+0004 -0.23327E+0004 -0.73542E-0009 -0.33465E-0010 -0.67463E-0009
  0.13333E+0004 -0.23318E+0004 -0.81757E-0009 -0.19823E-0009 -0.54270E-0009
  0.13333E+0004 -0.26659E+0004 -0.27770E-0009  0.24655E-0009 -0.53151E-0009
  0.13909E+0004 -0.26653E+0004 -0.49056E-0009  0.26200E-0010 -0.53910E-0009
  0.15000E+0004 -0.26641E+0004 -0.90346E-0009 -0.43158E-0009 -0.52700E-0009
  0.16091E+0004 -0.26629E+0004 -0.12622E-0008 -0.88321E-0009 -0.47403E-0009
  0.16667E+0004 -0.26623E+0004 -0.14026E-0008 -0.10921E-0008 -0.42858E-0009
  0.13333E+0004 -0.26082E+0004 -0.40631E-0009  0.14193E-0009 -0.54755E-0009
  0.13909E+0004 -0.26075E+0004 -0.61037E-0009 -0.70022E-0010 -0.54271E-0009
  0.15000E+0004 -0.26061E+0004 -0.98334E-0009 -0.49993E-0009 -0.50065E-0009
  0.16091E+0004 -0.26047E+0004 -0.12751E-0008 -0.91059E-0009 -0.41366E-0009
  0.16667E+0004 -0.26039E+0004 -0.13729E-0008 -0.10945E-0008 -0.35134E-0009
  0.13333E+0004 -0.24989E+0004 -0.63726E-0009 -0.21831E-0010 -0.59024E-0009
  0.13909E+0004 -0.24979E+0004 -0.80212E-0009 -0.21722E-0009 -0.54160E-0009
  0.15000E+0004 -0.24961E+0004 -0.10585E-0008 -0.59703E-0009 -0.40360E-0009
  0.16091E+0004 -0.24943E+0004 -0.11952E-0008 -0.93744E-0009 -0.22239E-0009
  0.16667E+0004 -0.24934E+0004 -0.12069E-0008 -0.10794E-0008 -0.12008E-0009
  0.13333E+0004 -0.23895E+0004 -0.79049E-0009 -0.14633E-0009 -0.58548E-0009
  0.13909E+0004 -0.23884E+0004 -0.88864E-0009 -0.32545E-0009 -0.46983E-0009
  0.15000E+0004 -0.23862E+0004 -0.99226E-0009 -0.65973E-0009 -0.20550E-0009
  0.16091E+0004 -0.23840E+0004 -0.96997E-0009 -0.93908E-0009  0.73091E-0010
  0.16667E+0004 -0.23828E+0004 -0.90824E-0009 -0.10453E-0008  0.20408E-0009
  0.13333E+0004 -0.23318E+0004 -0.81757E-0009 -0.19823E-0009 -0.54270E-0009
  0.13909E+0004 -0.23306E+0004 -0.87308E-0009 -0.36905E-0009 -0.38652E-0009
  0.15000E+0004 -0.23282E+0004 -0.89322E-0009 -0.68119E-0009 -0.55877E-0010
  0.16091E+0004 -0.23258E+0004 -0.80058E-0009 -0.93177E-0009  0.25953E-0009
  0.16667E+0004 -0.23245E+0004 -0.71349E-0009 -0.10214E-0008  0.39288E-0009
  0.16667E+0004 -0.26623E+0004 -0.14026E-0008 -0.10921E-0008 -0.42858E-0009
  0.17242E+0004 -0.26615E+0004 -0.14967E-0008 -0.12659E-0008 -0.37212E-0009
  0.18333E+0004 -0.26601E+0004 -0.15258E-0008 -0.14646E-0008 -0.24317E-0009
  0.19424E+0004 -0.26587E+0004 -0.13537E-0008 -0.14514E-0008 -0.11248E-0009
  0.20000E+0004 -0.26579E+0004 -0.11913E-0008 -0.13526E-0008 -0.56225E-0010
  0.16667E+0004 -0.26039E+0004 -0.13729E-0008 -0.10945E-0008 -0.35134E-0009
  0.17242E+0004 -0.26031E+0004 -0.14225E-0008 -0.12421E-0008 -0.28078E-0009
  0.18333E+0004 -0.26014E+0004 -0.13734E-0008 -0.13923E-0008 -0.13871E-0009
  0.19424E+0004 -0.25997E+0004 -0.11476E-0008 -0.13382E-0008 -0.20954E-0010
  0.20000E+0004 -0.25988E+0004 -0.97208E-0009 -0.12231E-0008  0.16260E-0010
  0.16667E+0004 -0.24934E+0004 -0.12069E-0008 -0.10794E-0008 -0.12008E-0009
  0.17242E+0004 -0.24923E+0004 -0.11740E-0008 -0.11834E-0008 -0.21189E-0010
  0.18333E+0004 -0.24901E+0004 -0.10008E-0008 -0.12539E-0008  0.12938E-0009
  0.19424E+0004 -0.24880E+0004 -0.71896E-0009 -0.11335E-0008  0.18559E-0009
  0.20000E+0004 -0.24868E+0004 -0.54699E-0009 -0.99230E-0009  0.16247E-0009
  0.16667E+0004 -0.23828E+0004 -0.90824E-0009 -0.10453E-0008  0.20408E-0009
  0.17242E+0004 -0.23815E+0004 -0.81586E-0009 -0.11126E-0008  0.31153E-0009
  0.18333E+0004 -0.23789E+0004 -0.58406E-0009 -0.11169E-0008  0.41441E-0009
  0.19424E+0004 -0.23762E+0004 -0.32464E-0009 -0.94247E-0009  0.34280E-0009
  0.20000E+0004 -0.23749E+0004 -0.19497E-0009 -0.78036E-0009  0.22735E-0009
  0.16667E+0004 -0.23245E+0004 -0.71349E-0009 -0.10214E-0008  0.39288E-0009
  0.17242E+0004 -0.23230E+0004 -0.60634E-0009 -0.10719E-0008  0.48961E-0009
  0.18333E+0004 -0.23202E+0004 -0.37977E-0009 -0.10462E-0008  0.53569E-0009
  0.19424E+0004 -0.23173E+0004 -0.16580E-0009 -0.84785E-0009  0.36939E-0009
  0.20000E+0004 -0.23158E+0004 -0.71594E-0010 -0.67669E-0009  0.19576E-0009
  0.20000E+0004 -0.26579E+0004 -0.11913E-0008 -0.13526E-0008 -0.56225E-0010
  0.20576E+0004 -0.26569E+0004 -0.98902E-0009 -0.11895E-0008 -0.18285E-0010
  0.21667E+0004 -0.26550E+0004 -0.54017E-0009 -0.73164E-0009 -0.14184E-0010
  0.22758E+0004 -0.26531E+0004 -0.73894E-0010 -0.13173E-0009 -0.11766E-0009
  0.23333E+0004 -0.26521E+0004  0.15394E-0009  0.21126E-0009 -0.21314E-0009
  0.20000E+0004 -0.25988E+0004 -0.97208E-0009 -0.12231E-0008  0.16260E-0010
  0.20576E+0004 -0.25976E+0004 -0.76851E-0009 -0.10482E-0008  0.27197E-0010
  0.21667E+0004 -0.25954E+0004 -0.34942E-0009 -0.58131E-0009 -0.37612E-0010
  0.22758E+0004 -0.25932E+0004  0.55239E-0010  0.10048E-0010 -0.21863E-0009
  0.23333E+0004 -0.25920E+0004  0.24466E-0009  0.34248E-0009 -0.35097E-0009
  0.20000E+0004 -0.24868E+0004 -0.54699E-0009 -0.99230E-0009  0.16247E-0009
  0.20576E+0004 -0.24853E+0004 -0.36929E-0009 -0.79865E-0009  0.97425E-0010
  0.21667E+0004 -0.24825E+0004 -0.50548E-0010 -0.31849E-0009 -0.13751E-0009
  0.22758E+0004 -0.24796E+0004  0.21804E-0009  0.25719E-0009 -0.48351E-0009
  0.23333E+0004 -0.24781E+0004  0.33714E-0009  0.57141E-0009 -0.68368E-0009
  0.20000E+0004 -0.23749E+0004 -0.19497E-0009 -0.78036E-0009  0.22735E-0009
  0.20576E+0004 -0.23730E+0004 -0.76087E-0010 -0.57226E-0009  0.59926E-0010
  0.21667E+0004 -0.23696E+0004  0.10776E-0009 -0.83315E-0010 -0.36888E-0009
  0.22758E+0004 -0.23661E+0004  0.25120E-0009  0.47640E-0009 -0.86102E-0009
  0.23333E+0004 -0.23642E+0004  0.32404E-0009  0.77367E-0009 -0.11019E-0008
  0.20000E+0004 -0.23158E+0004 -0.71594E-0010 -0.67669E-0009  0.19576E-0009
  0.20576E+0004 -0.23138E+0004  0.76054E-0011 -0.46269E-0009 -0.30605E-0010
  0.21667E+0004 -0.23100E+0004  0.11983E-0009  0.28832E-0010 -0.55552E-0009
  0.22758E+0004 -0.23062E+0004  0.21790E-0009  0.57952E-0009 -0.10986E-0008
  0.23333E+0004 -0.23042E+0004  0.28411E-0009  0.86803E-0009 -0.13409E-0008
  0.23333E+0004 -0.26521E+0004  0.15394E-0009  0.21126E-0009 -0.21314E-0009
  0.23909E+0004 -0.26508E+0004  0.35942E-0009  0.55525E-0009 -0.33167E-0009
  0.25000E+0004 -0.26482E+0004  0.66915E-0009  0.11524E-0008 -0.58515E-0009
  0.26091E+0004 -0.26457E+0004  0.87021E-0009  0.16017E-0008 -0.81211E-0009
  0.26667E+0004 -0.26444E+0004  0.93756E-0009  0.17556E-0008 -0.89473E-0009
  0.23333E+0004 -0.25920E+0004  0.24466E-0009  0.34248E-0009 -0.35097E-0009
  0.23909E+0004 -0.25904E+0004  0.41214E-0009  0.67232E-0009 -0.49921E-0009
  0.25000E+0004 -0.25875E+0004  0.66441E-0009  0.12368E-0008 -0.77793E-0009
  0.26091E+0004 -0.25845E+0004  0.84294E-0009  0.16503E-0008 -0.97800E-0009
  0.26667E+0004 -0.25830E+0004  0.91599E-0009  0.17864E-0008 -0.10247E-0008
  0.23333E+0004 -0.24781E+0004  0.33714E-0009  0.57141E-0009 -0.68368E-0009
  0.23909E+0004 -0.24761E+0004  0.44358E-0009  0.87689E-0009 -0.87817E-0009
  0.25000E+0004 -0.24724E+0004  0.62768E-0009  0.13849E-0008 -0.11659E-0008
  0.26091E+0004 -0.24686E+0004  0.81727E-0009  0.17354E-0008 -0.12617E-0008
  0.26667E+0004 -0.24666E+0004  0.92814E-0009  0.18390E-0008 -0.12121E-0008
  0.23333E+0004 -0.23642E+0004  0.32404E-0009  0.77367E-0009 -0.11019E-0008
  0.23909E+0004 -0.23618E+0004  0.40377E-0009  0.10567E-0008 -0.13060E-0008
  0.25000E+0004 -0.23572E+0004  0.60226E-0009  0.15125E-0008 -0.15164E-0008
  0.26091E+0004 -0.23526E+0004  0.88448E-0009  0.18032E-0008 -0.14223E-0008
  0.26667E+0004 -0.23502E+0004  0.10659E-0008  0.18748E-0008 -0.12406E-0008
  0.23333E+0004 -0.23042E+0004  0.28411E-0009  0.86803E-0009 -0.13409E-0008
  0.23909E+0004 -0.23015E+0004  0.37064E-0009  0.11397E-0008 -0.15271E-0008
  0.25000E+0004 -0.22965E+0004  0.61826E-0009  0.15690E-0008 -0.16523E-0008
  0.26091E+0004 -0.22914E+0004  0.98219E-0009  0.18292E-0008 -0.14230E-0008
  0.26667E+0004 -0.22888E+0004  0.12104E-0008  0.18840E-0008 -0.11611E-0008
  0.26667E+0004 -0.26444E+0004  0.93756E-0009  0.17556E-0008 -0.89473E-0009
  0.27242E+0004 -0.26429E+0004  0.98302E-0009  0.18415E-0008 -0.93759E-0009
  0.28333E+0004 -0.26400E+0004  0.10270E-0008  0.18177E-0008 -0.89030E-0009
  0.29424E+0004 -0.26371E+0004  0.10395E-0008  0.15615E-0008 -0.66173E-0009
  0.30000E+0004 -0.26356E+0004  0.10411E-0008  0.13509E-0008 -0.47620E-0009
  0.26667E+0004 -0.25830E+0004  0.91599E-0009  0.17864E-0008 -0.10247E-0008
  0.27242E+0004 -0.25812E+0004  0.97899E-0009  0.18557E-0008 -0.10183E-0008
  0.28333E+0004 -0.25778E+0004  0.10832E-0008  0.18063E-0008 -0.85180E-0009
  0.29424E+0004 -0.25744E+0004  0.11741E-0008  0.15328E-0008 -0.49361E-0009
  0.30000E+0004 -0.25726E+0004  0.12162E-0008  0.13158E-0008 -0.24591E-0009
  0.26667E+0004 -0.24666E+0004  0.92814E-0009  0.18390E-0008 -0.12121E-0008
  0.27242E+0004 -0.24643E+0004  0.10471E-0008  0.18773E-0008 -0.10873E-0008
  0.28333E+0004 -0.24600E+0004  0.12873E-0008  0.17764E-0008 -0.66467E-0009
  0.29424E+0004 -0.24556E+0004  0.15133E-0008  0.14622E-0008 -0.61299E-0010
  0.30000E+0004 -0.24533E+0004  0.16099E-0008  0.12275E-0008  0.29068E-0009
  0.26667E+0004 -0.23502E+0004  0.10659E-0008  0.18748E-0008 -0.12406E-0008
  0.27242E+0004 -0.23474E+0004  0.12621E-0008  0.18816E-0008 -0.97260E-0009
  0.28333E+0004 -0.23421E+0004  0.16373E-0008  0.17248E-0008 -0.28518E-0009
  0.29424E+0004 -0.23368E+0004  0.19409E-0008  0.13614E-0008  0.51789E-0009
  0.30000E+0004 -0.23341E+0004  0.20414E-0008  0.11030E-0008  0.93101E-0009
  0.26667E+0004 -0.22888E+0004  0.12104E-0008  0.18840E-0008 -0.11611E-0008
  0.27242E+0004 -0.22857E+0004  0.14504E-0008  0.18743E-0008 -0.81348E-0009
  0.28333E+0004 -0.22800E+0004  0.18817E-0008  0.16870E-0008  0.26651E-0012
  0.29424E+0004 -0.22742E+0004  0.21861E-0008  0.12954E-0008  0.87045E-0009
  0.30000E+0004 -0.22711E+0004  0.22603E-0008  0.10231E-0008  0.12884E-0008
  0.30000E+0004 -0.26356E+0004  0.10411E-0008  0.13509E-0008 -0.47620E-0009
  0.30576E+0004 -0.26344E+0004  0.10409E-0008  0.10998E-0008 -0.25459E-0009
  0.31667E+0004 -0.26323E+0004  0.10417E-0008  0.56246E-0009  0.22956E-0009
  0.32758E+0004 -0.26302E+0004  0.10463E-0008  0.17381E-0010  0.74203E-0009
  0.33333E+0004 -0.26290E+0004  0.10486E-0008 -0.24551E-0009  0.10012E-0008
  0.30000E+0004 -0.25726E+0004  0.12162E-0008  0.13158E-0008 -0.24591E-0009
  0.30576E+0004 -0.25713E+0004  0.12505E-0008  0.10604E-0008  0.27332E-0010
  0.31667E+0004 -0.25688E+0004  0.12902E-0008  0.51657E-0009  0.57092E-0009
  0.32758E+0004 -0.25663E+0004  0.12848E-0008 -0.35272E-0010  0.10811E-0008
  0.33333E+0004 -0.25650E+0004  0.12587E-0008 -0.30357E-0009  0.13132E-0008
  0.30000E+0004 -0.24533E+0004  0.16099E-0008  0.12275E-0008  0.29068E-0009
  0.30576E+0004 -0.24517E+0004  0.16787E-0008  0.95726E-0009  0.63984E-0009
  0.31667E+0004 -0.24484E+0004  0.17154E-0008  0.38809E-0009  0.12376E-0008
  0.32758E+0004 -0.24452E+0004  0.16055E-0008 -0.18840E-0009  0.16740E-0008
  0.33333E+0004 -0.24435E+0004  0.14829E-0008 -0.47151E-0009  0.18187E-0008
  0.30000E+0004 -0.23341E+0004  0.20414E-0008  0.11030E-0008  0.93101E-0009
  0.30576E+0004 -0.23320E+0004  0.20847E-0008  0.81182E-0009  0.13035E-0008
  0.31667E+0004 -0.23281E+0004  0.19926E-0008  0.20552E-0009  0.18431E-0008
  0.32758E+0004 -0.23242E+0004  0.16610E-0008 -0.40452E-0009  0.20991E-0008
  0.33333E+0004 -0.23221E+0004  0.13932E-0008 -0.70474E-0009  0.21109E-0008
  0.30000E+0004 -0.22711E+0004  0.22603E-0008  0.10231E-0008  0.12884E-0008
  0.30576E+0004 -0.22689E+0004  0.22593E-0008  0.71925E-0009  0.16432E-0008
  0.31667E+0004 -0.22646E+0004  0.20418E-0008  0.90711E-0010  0.20961E-0008
  0.32758E+0004 -0.22603E+0004  0.15488E-0008 -0.53858E-0009  0.22130E-0008
  0.33333E+0004 -0.22581E+0004  0.11907E-0008 -0.84774E-0009  0.21402E-0008
  0.33333E+0004 -0.26290E+0004  0.10486E-0008 -0.24551E-0009  0.10012E-0008
  0.33909E+0004 -0.26284E+0004  0.10465E-0008 -0.47593E-0009  0.12365E-0008
  0.35000E+0004 -0.26271E+0004  0.10234E-0008 -0.80665E-0009  0.16017E-0008
  0.36091E+0004 -0.26259E+0004  0.94438E-0009 -0.97491E-0009  0.18111E-0008
  0.36667E+0004 -0.26252E+0004  0.86384E-0009 -0.10012E-0008  0.18432E-0008
  0.33333E+0004 -0.25650E+0004  0.12587E-0008 -0.30357E-0009  0.13132E-0008
  0.33909E+0004 -0.25642E+0004  0.12123E-0008 -0.54021E-0009  0.15041E-0008
  0.35000E+0004 -0.25627E+0004  0.10636E-0008 -0.88806E-0009  0.17457E-0008
  0.36091E+0004 -0.25613E+0004  0.81329E-0009 -0.10787E-0008  0.17933E-0008
  0.36667E+0004 -0.25605E+0004  0.62975E-0009 -0.11182E-0008  0.17309E-0008
  0.33333E+0004 -0.24435E+0004  0.14829E-0008 -0.47151E-0009  0.18187E-0008
  0.33909E+0004 -0.24425E+0004  0.13153E-0008 -0.72306E-0009  0.18929E-0008
  0.35000E+0004 -0.24407E+0004  0.87845E-0009 -0.11035E-0008  0.18530E-0008
  0.36091E+0004 -0.24388E+0004  0.29013E-0009 -0.13292E-0008  0.15723E-0008
  0.36667E+0004 -0.24378E+0004 -0.78453E-0010 -0.13863E-0008  0.13323E-0008
  0.33333E+0004 -0.23221E+0004  0.13932E-0008 -0.70474E-0009  0.21109E-0008
  0.33909E+0004 -0.23209E+0004  0.10704E-0008 -0.97174E-0009  0.20352E-0008
  0.35000E+0004 -0.23186E+0004  0.32620E-0009 -0.13789E-0008  0.16879E-0008
  0.36091E+0004 -0.23163E+0004 -0.55366E-0009 -0.16245E-0008  0.11062E-0008
  0.36667E+0004 -0.23151E+0004 -0.10561E-0008 -0.16877E-0008  0.72346E-0009
  0.33333E+0004 -0.22581E+0004  0.11907E-0008 -0.84774E-0009  0.21402E-0008
  0.33909E+0004 -0.22567E+0004  0.78094E-0009 -0.11222E-0008  0.19790E-0008
  0.35000E+0004 -0.22542E+0004 -0.11052E-0009 -0.15398E-0008  0.14789E-0008
  0.36091E+0004 -0.22517E+0004 -0.10977E-0008 -0.17893E-0008  0.77435E-0009
  0.36667E+0004 -0.22504E+0004 -0.16352E-0008 -0.18509E-0008  0.34418E-0009
  0.36667E+0004 -0.26252E+0004  0.86384E-0009 -0.10012E-0008  0.18432E-0008
  0.37242E+0004 -0.26244E+0004  0.74615E-0009 -0.98587E-0009  0.18083E-0008
  0.38333E+0004 -0.26229E+0004  0.39660E-0009 -0.87350E-0009  0.15466E-0008
  0.39424E+0004 -0.26214E+0004 -0.14030E-0009 -0.69071E-0009  0.10088E-0008
  0.40000E+0004 -0.26206E+0004 -0.49735E-0009 -0.58490E-0009  0.61813E-0009
  0.36667E+0004 -0.25605E+0004  0.62975E-0009 -0.11182E-0008  0.17309E-0008
  0.37242E+0004 -0.25596E+0004  0.40431E-0009 -0.11163E-0008  0.15993E-0008
  0.38333E+0004 -0.25578E+0004 -0.14731E-0009 -0.10268E-0008  0.11588E-0008
  0.39424E+0004 -0.25561E+0004 -0.85682E-0009 -0.85940E-0009  0.46848E-0009
  0.40000E+0004 -0.25551E+0004 -0.12818E-0008 -0.75677E-0009  0.15739E-0010
  0.36667E+0004 -0.24378E+0004 -0.78453E-0010 -0.13863E-0008  0.13323E-0008
  0.37242E+0004 -0.24366E+0004 -0.48520E-0009 -0.14009E-0008  0.10283E-0008
  0.38333E+0004 -0.24344E+0004 -0.13409E-0008 -0.13325E-0008  0.29730E-0009
  0.39424E+0004 -0.24321E+0004 -0.22559E-0008 -0.11684E-0008 -0.59890E-0009
  0.40000E+0004 -0.24310E+0004 -0.27317E-0008 -0.10573E-0008 -0.11134E-0008
  0.36667E+0004 -0.23151E+0004 -0.10561E-0008 -0.16877E-0008  0.72346E-0009
  0.37242E+0004 -0.23137E+0004 -0.15757E-0008 -0.17050E-0008  0.29549E-0009
  0.38333E+0004 -0.23110E+0004 -0.25653E-0008 -0.16272E-0008 -0.60393E-0009
  0.39424E+0004 -0.23082E+0004 -0.34797E-0008 -0.14323E-0008 -0.15562E-0008
  0.40000E+0004 -0.23068E+0004 -0.38919E-0008 -0.12947E-0008 -0.20486E-0008
  0.36667E+0004 -0.22504E+0004 -0.16352E-0008 -0.18509E-0008  0.34418E-0009
  0.37242E+0004 -0.22488E+0004 -0.21727E-0008 -0.18644E-0008 -0.11667E-0009
  0.38333E+0004 -0.22458E+0004 -0.31431E-0008 -0.17699E-0008 -0.10359E-0008
  0.39424E+0004 -0.22429E+0004 -0.39644E-0008 -0.15462E-0008 -0.19480E-0008
  0.40000E+0004 -0.22413E+0004 -0.42981E-0008 -0.13883E-0008 -0.23955E-0008
  0.40000E+0004 -0.26206E+0004 -0.49735E-0009 -0.58490E-0009  0.61813E-0009
  0.40576E+0004 -0.26198E+0004 -0.89706E-0009 -0.48273E-0009  0.16365E-0009
  0.41667E+0004 -0.26183E+0004 -0.17251E-0008 -0.31680E-0009 -0.82583E-0009
  0.42758E+0004 -0.26167E+0004 -0.25412E-0008 -0.21210E-0009 -0.18668E-0008
  0.43333E+0004 -0.26159E+0004 -0.29172E-0008 -0.18372E-0009 -0.23825E-0008
  0.40000E+0004 -0.25551E+0004 -0.12818E-0008 -0.75677E-0009  0.15739E-0010
  0.40576E+0004 -0.25542E+0004 -0.17276E-0008 -0.65454E-0009 -0.48304E-0009
  0.41667E+0004 -0.25524E+0004 -0.25692E-0008 -0.47630E-0009 -0.14984E-0008
  0.42758E+0004 -0.25505E+0004 -0.32890E-0008 -0.34477E-0009 -0.24754E-0008
  0.43333E+0004 -0.25496E+0004 -0.35691E-0008 -0.29659E-0009 -0.29192E-0008
  0.40000E+0004 -0.24310E+0004 -0.27317E-0008 -0.10573E-0008 -0.11134E-0008
  0.40576E+0004 -0.24297E+0004 -0.31804E-0008 -0.94046E-0009 -0.16340E-0008
  0.41667E+0004 -0.24274E+0004 -0.38809E-0008 -0.71261E-0009 -0.25711E-0008
  0.42758E+0004 -0.24251E+0004 -0.42644E-0008 -0.50705E-0009 -0.33041E-0008
  0.43333E+0004 -0.24238E+0004 -0.42958E-0008 -0.41114E-0009 -0.35557E-0008
  0.40000E+0004 -0.23068E+0004 -0.38919E-0008 -0.12947E-0008 -0.20486E-0008
  0.40576E+0004 -0.23053E+0004 -0.42310E-0008 -0.11454E-0008 -0.25079E-0008
  0.41667E+0004 -0.23025E+0004 -0.45995E-0008 -0.83788E-0009 -0.32235E-0008
  0.42758E+0004 -0.22996E+0004 -0.45121E-0008 -0.53470E-0009 -0.36073E-0008
  0.43333E+0004 -0.22981E+0004 -0.42556E-0008 -0.38235E-0009 -0.36333E-0008
  0.40000E+0004 -0.22413E+0004 -0.42981E-0008 -0.13883E-0008 -0.23955E-0008
  0.40576E+0004 -0.22396E+0004 -0.45394E-0008 -0.12157E-0008 -0.27933E-0008
  0.41667E+0004 -0.22365E+0004 -0.46786E-0008 -0.85623E-0009 -0.33530E-0008
  0.42758E+0004 -0.22334E+0004 -0.43247E-0008 -0.49465E-0009 -0.35397E-0008
  0.43333E+0004 -0.22318E+0004 -0.39232E-0008 -0.31051E-0009 -0.34514E-0008
  0.43333E+0004 -0.26159E+0004 -0.29172E-0008 -0.18372E-0009 -0.23825E-0008
  0.43909E+0004 -0.26151E+0004 -0.32274E-0008 -0.17697E-0009 -0.28393E-0008
  0.45000E+0004 -0.26137E+0004 -0.35691E-0008 -0.20625E-0009 -0.34690E-0008
  0.46091E+0004 -0.26123E+0004 -0.35206E-0008 -0.27843E-0009 -0.36883E-0008
  0.46667E+0004 -0.26115E+0004 -0.33295E-0008 -0.32349E-0009 -0.36199E-0008
  0.43333E+0004 -0.25496E+0004 -0.35691E-0008 -0.29659E-0009 -0.29192E-0008
  0.43909E+0004 -0.25487E+0004 -0.37551E-0008 -0.26732E-0009 -0.32788E-0008
  0.45000E+0004 -0.25470E+0004 -0.37979E-0008 -0.24736E-0009 -0.36643E-0008
  0.46091E+0004 -0.25454E+0004 -0.34025E-0008 -0.26601E-0009 -0.35874E-0008
  0.46667E+0004 -0.25445E+0004 -0.30259E-0008 -0.28268E-0009 -0.33557E-0008
  0.43333E+0004 -0.24238E+0004 -0.42958E-0008 -0.41114E-0009 -0.35557E-0008
  0.43909E+0004 -0.24227E+0004 -0.41942E-0008 -0.33015E-0009 -0.36859E-0008
  0.45000E+0004 -0.24206E+0004 -0.36208E-0008 -0.20486E-0009 -0.35596E-0008
  0.46091E+0004 -0.24184E+0004 -0.25910E-0008 -0.11652E-0009 -0.29297E-0008
  0.46667E+0004 -0.24173E+0004 -0.19038E-0008 -0.79636E-0010 -0.24165E-0008
  0.43333E+0004 -0.22981E+0004 -0.42556E-0008 -0.38235E-0009 -0.36333E-0008
  0.43909E+0004 -0.22967E+0004 -0.38529E-0008 -0.24324E-0009 -0.35191E-0008
  0.45000E+0004 -0.22941E+0004 -0.27113E-0008 -0.89245E-0011 -0.29057E-0008
  0.46091E+0004 -0.22915E+0004 -0.11851E-0008  0.17957E-0009 -0.18151E-0008
  0.46667E+0004 -0.22902E+0004 -0.28982E-0009  0.26193E-0009 -0.10917E-0008
  0.43333E+0004 -0.22318E+0004 -0.39232E-0008 -0.31051E-0009 -0.34514E-0008
  0.43909E+0004 -0.22303E+0004 -0.33798E-0008 -0.13977E-0009 -0.32213E-0008
  0.45000E+0004 -0.22274E+0004 -0.20012E-0008  0.15039E-0009 -0.23952E-0008
  0.46091E+0004 -0.22246E+0004 -0.30407E-0009  0.38574E-0009 -0.11258E-0008
  0.46667E+0004 -0.22231E+0004  0.64639E-0009  0.48725E-0009 -0.33039E-0009
  0.46667E+0004 -0.26115E+0004 -0.33295E-0008 -0.32349E-0009 -0.36199E-0008
  0.47242E+0004 -0.26103E+0004 -0.30303E-0008 -0.37009E-0009 -0.34245E-0008
  0.48333E+0004 -0.26081E+0004 -0.22206E-0008 -0.44617E-0009 -0.27537E-0008
  0.49424E+0004 -0.26058E+0004 -0.12244E-0008 -0.49296E-0009 -0.18183E-0008
  0.50000E+0004 -0.26046E+0004 -0.68532E-0009 -0.50220E-0009 -0.12843E-0008
  0.46667E+0004 -0.25445E+0004 -0.30259E-0008 -0.28268E-0009 -0.33557E-0008
  0.47242E+0004 -0.25431E+0004 -0.25473E-0008 -0.30063E-0009 -0.30001E-0008
  0.48333E+0004 -0.25404E+0004 -0.14454E-0008 -0.32597E-0009 -0.20623E-0008
  0.49424E+0004 -0.25377E+0004 -0.25131E-0009 -0.32784E-0009 -0.94391E-0009
  0.50000E+0004 -0.25363E+0004  0.34666E-0009 -0.31692E-0009 -0.35671E-0009
  0.46667E+0004 -0.24173E+0004 -0.19038E-0008 -0.79636E-0010 -0.24165E-0008
  0.47242E+0004 -0.24155E+0004 -0.11435E-0008 -0.45202E-0010 -0.17995E-0008
  0.48333E+0004 -0.24121E+0004  0.36359E-0009  0.15222E-0010 -0.46768E-0009
  0.49424E+0004 -0.24086E+0004  0.17586E-0008  0.79633E-0010  0.86474E-0009
  0.50000E+0004 -0.24068E+0004  0.23768E-0008  0.11546E-0009  0.14840E-0008
  0.46667E+0004 -0.22902E+0004 -0.28982E-0009  0.26193E-0009 -0.10917E-0008
  0.47242E+0004 -0.22880E+0004  0.63427E-0009  0.33806E-0009 -0.29738E-0009
  0.48333E+0004 -0.22838E+0004  0.23004E-0008  0.45612E-0009  0.12509E-0008
  0.49424E+0004 -0.22796E+0004  0.36550E-0008  0.54982E-0009  0.26223E-0008
  0.50000E+0004 -0.22774E+0004  0.41804E-0008  0.58829E-0009  0.31926E-0008
  0.46667E+0004 -0.22231E+0004  0.64639E-0009  0.48725E-0009 -0.33039E-0009
  0.47242E+0004 -0.22207E+0004  0.15998E-0008  0.57944E-0009  0.51685E-0009
  0.48333E+0004 -0.22161E+0004  0.32450E-0008  0.71395E-0009  0.21041E-0008
  0.49424E+0004 -0.22115E+0004  0.44893E-0008  0.80637E-0009  0.34326E-0008
  0.50000E+0004 -0.22091E+0004  0.49285E-0008  0.83675E-0009  0.39507E-0008
  0.50000E+0004 -0.26046E+0004 -0.68532E-0009 -0.50220E-0009 -0.12843E-0008
  0.50576E+0004 -0.26032E+0004 -0.16830E-0009 -0.49752E-0009 -0.76049E-0009
  0.51667E+0004 -0.26006E+0004  0.66398E-0009 -0.45688E-0009  0.10156E-0009
  0.52758E+0004 -0.25980E+0004  0.12246E-0008 -0.37375E-0009  0.67750E-0009
  0.53333E+0004 -0.25966E+0004  0.14026E-0008 -0.31670E-0009  0.84681E-0009
  0.50000E+0004 -0.25363E+0004  0.34666E-0009 -0.31692E-0009 -0.35671E-0009
  0.50576E+0004 -0.25347E+0004  0.89162E-0009 -0.29365E-0009  0.18863E-0009
  0.51667E+0004 -0.25316E+0004  0.16980E-0008 -0.22589E-0009  0.10092E-0008
  0.52758E+0004 -0.25286E+0004  0.21585E-0008 -0.12571E-0009  0.14617E-0008
  0.53333E+0004 -0.25270E+0004  0.22691E-0008 -0.64371E-0010  0.15492E-0008
  0.50000E+0004 -0.24068E+0004  0.23768E-0008  0.11546E-0009  0.14840E-0008
  0.50576E+0004 -0.24048E+0004  0.28888E-0008  0.15825E-0009  0.20072E-0008
  0.51667E+0004 -0.24009E+0004  0.35112E-0008  0.24261E-0009  0.26585E-0008
  0.52758E+0004 -0.23970E+0004  0.36935E-0008  0.33516E-0009  0.28344E-0008
  0.53333E+0004 -0.23949E+0004  0.36481E-0008  0.38281E-0009  0.27638E-0008
  0.50000E+0004 -0.22774E+0004  0.41804E-0008  0.58829E-0009  0.31926E-0008
  0.50576E+0004 -0.22749E+0004  0.45601E-0008  0.62641E-0009  0.36248E-0008
  0.51667E+0004 -0.22701E+0004  0.48584E-0008  0.67948E-0009  0.40171E-0008
  0.52758E+0004 -0.22654E+0004  0.46829E-0008  0.71604E-0009  0.38809E-0008
  0.53333E+0004 -0.22629E+0004  0.44576E-0008  0.72606E-0009  0.36493E-0008
  0.50000E+0004 -0.22091E+0004  0.49285E-0008  0.83675E-0009  0.39507E-0008
  0.50576E+0004 -0.22064E+0004  0.52085E-0008  0.86238E-0009  0.43143E-0008
  0.51667E+0004 -0.22012E+0004  0.52989E-0008  0.88008E-0009  0.45459E-0008
  0.52758E+0004 -0.21960E+0004  0.49175E-0008  0.86915E-0009  0.42365E-0008
  0.53333E+0004 -0.21933E+0004  0.45924E-0008  0.85093E-0009  0.39183E-0008
  0.53333E+0004 -0.25966E+0004  0.14026E-0008 -0.31670E-0009  0.84681E-0009
  0.53909E+0004 -0.25957E+0004  0.15057E-0008 -0.25047E-0009  0.92385E-0009
  0.55000E+0004 -0.25938E+0004  0.15746E-0008 -0.10891E-0009  0.89623E-0009
  0.56091E+0004 -0.25920E+0004  0.16254E-0008  0.50556E-0010  0.79677E-0009
  0.56667E+0004 -0.25911E+0004  0.17119E-0008  0.13733E-0009  0.79523E-0009
  0.53333E+0004 -0.25270E+0004  0.22691E-0008 -0.64371E-0010  0.15492E-0008
  0.53909E+0004 -0.25258E+0004  0.23042E-0008  0.28105E-0011  0.15435E-0008
  0.55000E+0004 -0.25237E+0004  0.22679E-0008  0.13711E-0009  0.13894E-0008
  0.56091E+0004 -0.25216E+0004  0.22728E-0008  0.27731E-0009  0.12448E-0008
  0.56667E+0004 -0.25204E+0004  0.23642E-0008  0.34951E-0009  0.12632E-0008
  0.53333E+0004 -0.23949E+0004  0.36481E-0008  0.38281E-0009  0.27638E-0008
  0.53909E+0004 -0.23935E+0004  0.35364E-0008  0.42986E-0009  0.26094E-0008
  0.55000E+0004 -0.23908E+0004  0.32786E-0008  0.51144E-0009  0.22449E-0008
  0.56091E+0004 -0.23880E+0004  0.31582E-0008  0.58162E-0009  0.20293E-0008
  0.56667E+0004 -0.23866E+0004  0.32188E-0008  0.61208E-0009  0.20712E-0008
  0.53333E+0004 -0.22629E+0004  0.44576E-0008  0.72606E-0009  0.36493E-0008
  0.53909E+0004 -0.22611E+0004  0.41837E-0008  0.73058E-0009  0.33510E-0008
  0.55000E+0004 -0.22578E+0004  0.36704E-0008  0.72407E-0009  0.27772E-0008
  0.56091E+0004 -0.22545E+0004  0.33472E-0008  0.69941E-0009  0.24414E-0008
  0.56667E+0004 -0.22527E+0004  0.33045E-0008  0.68028E-0009  0.24436E-0008
  0.53333E+0004 -0.21933E+0004  0.45924E-0008  0.85093E-0009  0.39183E-0008
  0.53909E+0004 -0.21913E+0004  0.42290E-0008  0.82549E-0009  0.35425E-0008
  0.55000E+0004 -0.21877E+0004  0.35660E-0008  0.76141E-0009  0.28452E-0008
  0.56091E+0004 -0.21840E+0004  0.31003E-0008  0.68013E-0009  0.24070E-0008
  0.56667E+0004 -0.21821E+0004  0.29732E-0008  0.63338E-0009  0.23532E-0008
  0.56667E+0004 -0.25911E+0004  0.17119E-0008  0.13733E-0009  0.79523E-0009
  0.57242E+0004 -0.25900E+0004  0.18756E-0008  0.22562E-0009  0.87208E-0009
  0.58333E+0004 -0.25881E+0004  0.24762E-0008  0.38819E-0009  0.13482E-0008
  0.59424E+0004 -0.25862E+0004  0.35191E-0008  0.53680E-0009  0.23663E-0008
  0.60000E+0004 -0.25852E+0004  0.42438E-0008  0.60644E-0009  0.31355E-0008
  0.56667E+0004 -0.25204E+0004  0.23642E-0008  0.34951E-0009  0.12632E-0008
  0.57242E+0004 -0.25193E+0004  0.25512E-0008  0.41968E-0009  0.13915E-0008
  0.58333E+0004 -0.25170E+0004  0.32308E-0008  0.54156E-0009  0.20395E-0008
  0.59424E+0004 -0.25148E+0004  0.43535E-0008  0.64233E-0009  0.32834E-0008
  0.60000E+0004 -0.25136E+0004  0.50977E-0008  0.68574E-0009  0.41673E-0008
  0.56667E+0004 -0.23866E+0004  0.32188E-0008  0.61208E-0009  0.20712E-0008
  0.57242E+0004 -0.23851E+0004  0.33884E-0008  0.63630E-0009  0.22591E-0008
  0.58333E+0004 -0.23822E+0004  0.40267E-0008  0.66757E-0009  0.30739E-0008
  0.59424E+0004 -0.23793E+0004  0.50000E-0008  0.67532E-0009  0.44525E-0008
  0.60000E+0004 -0.23778E+0004  0.55794E-0008  0.67174E-0009  0.53425E-0008
  0.56667E+0004 -0.22527E+0004  0.33045E-0008  0.68028E-0009  0.24436E-0008
  0.57242E+0004 -0.22509E+0004  0.33564E-0008  0.65429E-0009  0.25946E-0008
  0.58333E+0004 -0.22474E+0004  0.36810E-0008  0.59698E-0009  0.32882E-0008
  0.59424E+0004 -0.22439E+0004  0.41348E-0008  0.52599E-0009  0.43767E-0008
  0.60000E+0004 -0.22420E+0004  0.43279E-0008  0.48679E-0009  0.50040E-0008
  0.56667E+0004 -0.21821E+0004  0.29732E-0008  0.63338E-0009  0.23532E-0008
  0.57242E+0004 -0.21801E+0004  0.29249E-0008  0.58090E-0009  0.24381E-0008
  0.58333E+0004 -0.21763E+0004  0.29930E-0008  0.48055E-0009  0.29493E-0008
  0.59424E+0004 -0.21724E+0004  0.30703E-0008  0.37624E-0009  0.37378E-0008
  0.60000E+0004 -0.21704E+0004  0.30101E-0008  0.32391E-0009  0.41461E-0008
  0.60000E+0004 -0.25852E+0004  0.42438E-0008  0.60644E-0009  0.31355E-0008
  0.60576E+0004 -0.25836E+0004  0.50765E-0008  0.66744E-0009  0.40608E-0008
  0.61667E+0004 -0.25805E+0004  0.68259E-0008  0.75744E-0009  0.61214E-0008
  0.62758E+0004 -0.25775E+0004  0.85720E-0008  0.80673E-0009  0.83444E-0008
  0.63333E+0004 -0.25758E+0004  0.93884E-0008  0.81757E-0009  0.94633E-0008
  0.60000E+0004 -0.25136E+0004  0.50977E-0008  0.68574E-0009  0.41673E-0008
  0.60576E+0004 -0.25117E+0004  0.59172E-0008  0.71922E-0009  0.51868E-0008
  0.61667E+0004 -0.25081E+0004  0.75167E-0008  0.75929E-0009  0.73140E-0008
  0.62758E+0004 -0.25045E+0004  0.89007E-0008  0.76379E-0009  0.93849E-0008
  0.63333E+0004 -0.25026E+0004  0.94291E-0008  0.75439E-0009  0.10312E-0007
  0.60000E+0004 -0.23778E+0004  0.55794E-0008  0.67174E-0009  0.53425E-0008
  0.60576E+0004 -0.23754E+0004  0.61422E-0008  0.65851E-0009  0.62883E-0008
  0.61667E+0004 -0.23708E+0004  0.69744E-0008  0.61988E-0009  0.79869E-0008
  0.62758E+0004 -0.23662E+0004  0.71936E-0008  0.56127E-0009  0.91759E-0008
  0.63333E+0004 -0.23638E+0004  0.69553E-0008  0.52576E-0009  0.94443E-0008
  0.60000E+0004 -0.22420E+0004  0.43279E-0008  0.48679E-0009  0.50040E-0008
  0.60576E+0004 -0.22391E+0004  0.44020E-0008  0.44071E-0009  0.55806E-0008
  0.61667E+0004 -0.22335E+0004  0.40631E-0008  0.35326E-0009  0.62883E-0008
  0.62758E+0004 -0.22279E+0004  0.28578E-0008  0.26418E-0009  0.61329E-0008
  0.63333E+0004 -0.22249E+0004  0.18156E-0008  0.21907E-0009  0.55857E-0008
  0.60000E+0004 -0.21704E+0004  0.30101E-0008  0.32391E-0009  0.41461E-0008
  0.60576E+0004 -0.21672E+0004  0.27861E-0008  0.26725E-0009  0.44505E-0008
  0.61667E+0004 -0.21611E+0004  0.18042E-0008  0.16811E-0009  0.45284E-0008
  0.62758E+0004 -0.21549E+0004 -0.73675E-0010  0.78158E-0010  0.36517E-0008
  0.63333E+0004 -0.21517E+0004 -0.14429E-0008  0.35922E-0010  0.27235E-0008
  0.63333E+0004 -0.25758E+0004  0.93884E-0008  0.81757E-0009  0.94633E-0008
  0.63909E+0004 -0.25733E+0004  0.10078E-0007  0.81473E-0009  0.10492E-0007
  0.65000E+0004 -0.25685E+0004  0.10861E-0007  0.78466E-0009  0.11945E-0007
  0.66091E+0004 -0.25637E+0004  0.10792E-0007  0.72649E-0009  0.12515E-0007
  0.66667E+0004 -0.25612E+0004  0.10377E-0007  0.68967E-0009  0.12397E-0007
  0.63333E+0004 -0.25026E+0004  0.94291E-0008  0.75439E-0009  0.10312E-0007
  0.63909E+0004 -0.24996E+0004  0.97491E-0008  0.73325E-0009  0.11057E-0007
  0.65000E+0004 -0.24940E+0004  0.96540E-0008  0.67610E-0009  0.11737E-0007
  0.66091E+0004 -0.24884E+0004  0.85325E-0008  0.60065E-0009  0.11274E-0007
  0.66667E+0004 -0.24855E+0004  0.75254E-0008  0.55770E-0009  0.10537E-0007
  0.63333E+0004 -0.23638E+0004  0.69553E-0008  0.52576E-0009  0.94443E-0008
  0.63909E+0004 -0.23600E+0004  0.63870E-0008  0.48328E-0009  0.93723E-0008
  0.65000E+0004 -0.23528E+0004  0.44419E-0008  0.39944E-0009  0.82135E-0008
  0.66091E+0004 -0.23456E+0004  0.14437E-0008  0.31503E-0009  0.57096E-0008
  0.66667E+0004 -0.23418E+0004 -0.47780E-0009  0.27209E-0009  0.39053E-0008
  0.63333E+0004 -0.22249E+0004  0.18156E-0008  0.21907E-0009  0.55857E-0008
  0.63909E+0004 -0.22203E+0004  0.41650E-0009  0.17153E-0009  0.46237E-0008
  0.65000E+0004 -0.22116E+0004 -0.29455E-0008  0.87800E-0010  0.18098E-0008
  0.66091E+0004 -0.22028E+0004 -0.69077E-0008  0.15701E-0010 -0.20500E-0008
  0.66667E+0004 -0.21982E+0004 -0.90633E-0008 -0.18727E-0010 -0.43425E-0008
  0.63333E+0004 -0.21517E+0004 -0.14429E-0008  0.35922E-0010  0.27235E-0008
  0.63909E+0004 -0.21466E+0004 -0.31305E-0008 -0.63729E-0011  0.13924E-0008
  0.65000E+0004 -0.21371E+0004 -0.68159E-0008 -0.76521E-0010 -0.19505E-0008
  0.66091E+0004 -0.21275E+0004 -0.10687E-0007 -0.13082E-0009 -0.59790E-0008
  0.66667E+0004 -0.21224E+0004 -0.12592E-0007 -0.15562E-0009 -0.81674E-0008
  0.66667E+0004 -0.25612E+0004  0.10377E-0007  0.68967E-0009  0.12397E-0007
  0.67242E+0004 -0.25580E+0004  0.96783E-0008  0.64862E-0009  0.11966E-0007
  0.68333E+0004 -0.25519E+0004  0.76703E-0008  0.57041E-0009  0.10333E-0007
  0.69424E+0004 -0.25458E+0004  0.49319E-0008  0.49811E-0009  0.77848E-0008
  0.70000E+0004 -0.25426E+0004  0.32759E-0008  0.46339E-0009  0.61588E-0008
  0.66667E+0004 -0.24855E+0004  0.75254E-0008  0.55770E-0009  0.10537E-0007
  0.67242E+0004 -0.24817E+0004  0.62145E-0008  0.51261E-0009  0.94432E-0008
  0.68333E+0004 -0.24746E+0004  0.31011E-0008  0.42960E-0009  0.65492E-0008
  0.69424E+0004 -0.24674E+0004 -0.56789E-0009  0.35520E-0009  0.28565E-0008
  0.70000E+0004 -0.24637E+0004 -0.26095E-0008  0.31913E-0009  0.71901E-0009
  0.66667E+0004 -0.23418E+0004 -0.47780E-0009  0.27209E-0009  0.39053E-0008
  0.67242E+0004 -0.23370E+0004 -0.26259E-0008  0.23056E-0009  0.17749E-0008
  0.68333E+0004 -0.23279E+0004 -0.69023E-0008  0.15785E-0009 -0.27477E-0008
  0.69424E+0004 -0.23188E+0004 -0.11015E-0007  0.96789E-0010 -0.74147E-0008
  0.70000E+0004 -0.23140E+0004 -0.12960E-0007  0.66991E-0010 -0.97358E-0008
  0.66667E+0004 -0.21982E+0004 -0.90633E-0008 -0.18727E-0010 -0.43425E-0008
  0.67242E+0004 -0.21923E+0004 -0.11212E-0007 -0.49732E-0010 -0.67616E-0008
  0.68333E+0004 -0.21812E+0004 -0.14740E-0007 -0.10272E-0009 -0.11109E-0007
  0.69424E+0004 -0.21701E+0004 -0.17103E-0007 -0.14515E-0009 -0.14569E-0007
  0.70000E+0004 -0.21643E+0004 -0.17752E-0007 -0.16654E-0009 -0.15842E-0007
  0.66667E+0004 -0.21224E+0004 -0.12592E-0007 -0.15562E-0009 -0.81674E-0008
  0.67242E+0004 -0.21160E+0004 -0.14322E-0007 -0.17689E-0009 -0.10323E-0007
  0.68333E+0004 -0.21039E+0004 -0.16627E-0007 -0.21344E-0009 -0.13717E-0007
  0.69424E+0004 -0.20917E+0004 -0.17286E-0007 -0.24259E-0009 -0.15681E-0007
  0.70000E+0004 -0.20853E+0004 -0.16898E-0007 -0.25829E-0009 -0.15989E-0007
  0.70000E+0004 -0.25426E+0004  0.32759E-0008  0.46339E-0009  0.61588E-0008
  0.70576E+0004 -0.25390E+0004  0.14943E-0008  0.43187E-0009  0.43657E-0008
  0.71667E+0004 -0.25322E+0004 -0.20278E-0008  0.37592E-0009  0.72893E-0009
  0.72758E+0004 -0.25254E+0004 -0.55714E-0008  0.32204E-0009 -0.30088E-0008
  0.73333E+0004 -0.25218E+0004 -0.74014E-0008  0.29047E-0009 -0.49542E-0008
  0.70000E+0004 -0.24637E+0004 -0.26095E-0008  0.31913E-0009  0.71901E-0009
  0.70576E+0004 -0.24595E+0004 -0.46963E-0008  0.28636E-0009 -0.15108E-0008
  0.71667E+0004 -0.24515E+0004 -0.85281E-0008  0.22691E-0009 -0.57003E-0008
  0.72758E+0004 -0.24435E+0004 -0.12018E-0007  0.16888E-0009 -0.95999E-0008
  0.73333E+0004 -0.24393E+0004 -0.13676E-0007  0.13516E-0009 -0.11471E-0007
  0.70000E+0004 -0.23140E+0004 -0.12960E-0007  0.66991E-0010 -0.97358E-0008
  0.70576E+0004 -0.23086E+0004 -0.14708E-0007  0.39855E-0010 -0.11902E-0007
  0.71667E+0004 -0.22983E+0004 -0.17249E-0007 -0.11653E-0010 -0.15257E-0007
  0.72758E+0004 -0.22881E+0004 -0.18691E-0007 -0.64501E-0010 -0.17447E-0007
  0.73333E+0004 -0.22827E+0004 -0.19019E-0007 -0.95496E-0010 -0.18109E-0007
  0.70000E+0004 -0.21643E+0004 -0.17752E-0007 -0.16654E-0009 -0.15842E-0007
  0.70576E+0004 -0.21577E+0004 -0.17952E-0007 -0.18663E-0009 -0.16674E-0007
  0.71667E+0004 -0.21452E+0004 -0.17079E-0007 -0.22645E-0009 -0.16886E-0007
  0.72758E+0004 -0.21328E+0004 -0.14774E-0007 -0.26930E-0009 -0.15399E-0007
  0.73333E+0004 -0.21262E+0004 -0.13110E-0007 -0.29391E-0009 -0.14028E-0007
  0.70000E+0004 -0.20853E+0004 -0.16898E-0007 -0.25829E-0009 -0.15989E-0007
  0.70576E+0004 -0.20781E+0004 -0.15985E-0007 -0.27412E-0009 -0.15750E-0007
  0.71667E+0004 -0.20645E+0004 -0.12985E-0007 -0.30726E-0009 -0.13823E-0007
  0.72758E+0004 -0.20508E+0004 -0.87459E-0008 -0.34503E-0009 -0.10272E-0007
  0.73333E+0004 -0.20436E+0004 -0.62164E-0008 -0.36643E-0009 -0.79254E-0008
  0.73333E+0004 -0.25218E+0004 -0.74014E-0008  0.29047E-0009 -0.49542E-0008
  0.73909E+0004 -0.25179E+0004 -0.92179E-0008  0.25553E-0009 -0.68892E-0008
  0.75000E+0004 -0.25104E+0004 -0.12520E-0007  0.17451E-0009 -0.10405E-0007
  0.76091E+0004 -0.25030E+0004 -0.15618E-0007  0.71177E-0010 -0.13692E-0007
  0.76667E+0004 -0.24990E+0004 -0.17157E-0007  0.74985E-0011 -0.15323E-0007
  0.73333E+0004 -0.24393E+0004 -0.13676E-0007  0.13516E-0009 -0.11471E-0007
  0.73909E+0004 -0.24346E+0004 -0.15224E-0007  0.98354E-0010 -0.13223E-0007
  0.75000E+0004 -0.24259E+0004 -0.17772E-0007  0.16395E-0010 -0.16109E-0007
  0.76091E+0004 -0.24171E+0004 -0.19824E-0007 -0.83536E-0010 -0.18437E-0007
  0.76667E+0004 -0.24125E+0004 -0.20706E-0007 -0.14304E-0009 -0.19443E-0007
  0.73333E+0004 -0.22827E+0004 -0.19019E-0007 -0.95496E-0010 -0.18109E-0007
  0.73909E+0004 -0.22768E+0004 -0.19067E-0007 -0.13003E-0009 -0.18445E-0007
  0.75000E+0004 -0.22656E+0004 -0.18468E-0007 -0.20387E-0009 -0.18246E-0007
  0.76091E+0004 -0.22544E+0004 -0.17117E-0007 -0.28968E-0009 -0.17128E-0007
  0.76667E+0004 -0.22485E+0004 -0.16148E-0007 -0.33780E-0009 -0.16237E-0007
  0.73333E+0004 -0.21262E+0004 -0.13110E-0007 -0.29391E-0009 -0.14028E-0007
  0.73909E+0004 -0.21190E+0004 -0.11173E-0007 -0.32194E-0009 -0.12288E-0007
  0.75000E+0004 -0.21054E+0004 -0.70936E-0008 -0.37738E-0009 -0.83241E-0008
  0.76091E+0004 -0.20917E+0004 -0.28024E-0008 -0.43673E-0009 -0.38922E-0008
  0.76667E+0004 -0.20845E+0004 -0.54171E-0009 -0.46647E-0009 -0.15038E-0008
  0.73333E+0004 -0.20436E+0004 -0.62164E-0008 -0.36643E-0009 -0.79254E-0008
  0.73909E+0004 -0.20358E+0004 -0.35355E-0008 -0.39104E-0009 -0.53073E-0008
  0.75000E+0004 -0.20208E+0004  0.14975E-0008 -0.43648E-0009 -0.99393E-0010
  0.76091E+0004 -0.20059E+0004  0.61116E-0008 -0.48102E-0009  0.49535E-0008
  0.76667E+0004 -0.19980E+0004  0.82959E-0008 -0.50078E-0009  0.74081E-0008
  0.76667E+0004 -0.24990E+0004 -0.17157E-0007  0.74985E-0011 -0.15323E-0007
  0.77242E+0004 -0.24946E+0004 -0.18642E-0007 -0.64041E-0010 -0.16897E-0007
  0.78333E+0004 -0.24863E+0004 -0.21159E-0007 -0.21112E-0009 -0.19584E-0007
  0.79424E+0004 -0.24780E+0004 -0.23128E-0007 -0.36715E-0009 -0.21739E-0007
  0.80000E+0004 -0.24736E+0004 -0.23871E-0007 -0.44755E-0009 -0.22590E-0007
  0.76667E+0004 -0.24125E+0004 -0.20706E-0007 -0.14304E-0009 -0.19443E-0007
  0.77242E+0004 -0.24074E+0004 -0.21446E-0007 -0.20888E-0009 -0.20301E-0007
  0.78333E+0004 -0.23976E+0004 -0.22362E-0007 -0.34000E-0009 -0.21437E-0007
  0.79424E+0004 -0.23878E+0004 -0.22514E-0007 -0.47497E-0009 -0.21829E-0007
  0.80000E+0004 -0.23827E+0004 -0.22224E-0007 -0.54268E-0009 -0.21683E-0007
  0.76667E+0004 -0.22485E+0004 -0.16148E-0007 -0.33780E-0009 -0.16237E-0007
  0.77242E+0004 -0.22419E+0004 -0.14960E-0007 -0.39009E-0009 -0.15114E-0007
  0.78333E+0004 -0.22295E+0004 -0.12219E-0007 -0.48746E-0009 -0.12498E-0007
  0.79424E+0004 -0.22170E+0004 -0.87977E-0008 -0.58021E-0009 -0.92625E-0008
  0.80000E+0004 -0.22104E+0004 -0.66991E-0008 -0.62310E-0009 -0.73046E-0008
  0.76667E+0004 -0.20845E+0004 -0.54171E-0009 -0.46647E-0009 -0.15038E-0008
  0.77242E+0004 -0.20765E+0004  0.17835E-0008 -0.49732E-0009  0.95933E-0009
  0.78333E+0004 -0.20613E+0004  0.61102E-0008 -0.54605E-0009  0.54912E-0008
  0.79424E+0004 -0.20461E+0004  0.10363E-0007 -0.58170E-0009  0.97808E-0008
  0.80000E+0004 -0.20381E+0004  0.12592E-0007 -0.59254E-0009  0.11938E-0007
  0.76667E+0004 -0.19980E+0004  0.82959E-0008 -0.50078E-0009  0.74081E-0008
  0.77242E+0004 -0.19892E+0004  0.10378E-0007 -0.51932E-0009  0.97574E-0008
  0.78333E+0004 -0.19726E+0004  0.13826E-0007 -0.54049E-0009  0.13589E-0007
  0.79424E+0004 -0.19560E+0004  0.16739E-0007 -0.54379E-0009  0.16618E-0007
  0.80000E+0004 -0.19472E+0004  0.18106E-0007 -0.53686E-0009  0.17917E-0007
  0.80000E+0004 -0.24736E+0004 -0.23871E-0007 -0.44755E-0009 -0.22590E-0007
  0.80576E+0004 -0.24689E+0004 -0.24365E-0007 -0.52660E-0009 -0.23203E-0007
  0.81667E+0004 -0.24600E+0004 -0.24489E-0007 -0.65909E-0009 -0.23570E-0007
  0.82758E+0004 -0.24510E+0004 -0.23446E-0007 -0.76353E-0009 -0.22777E-0007
  0.83333E+0004 -0.24463E+0004 -0.22423E-0007 -0.80405E-0009 -0.21881E-0007
  0.80000E+0004 -0.23827E+0004 -0.22224E-0007 -0.54268E-0009 -0.21683E-0007
  0.80576E+0004 -0.23772E+0004 -0.21625E-0007 -0.60836E-0009 -0.21242E-0007
  0.81667E+0004 -0.23667E+0004 -0.19618E-0007 -0.71525E-0009 -0.19567E-0007
  0.82758E+0004 -0.23562E+0004 -0.16469E-0007 -0.79579E-0009 -0.16767E-0007
  0.83333E+0004 -0.23507E+0004 -0.14395E-0007 -0.82560E-0009 -0.14871E-0007
  0.80000E+0004 -0.22104E+0004 -0.66991E-0008 -0.62310E-0009 -0.73046E-0008
  0.80576E+0004 -0.22033E+0004 -0.43341E-0008 -0.66234E-0009 -0.51129E-0008
  0.81667E+0004 -0.21899E+0004  0.69074E-0009 -0.71862E-0009 -0.49130E-0009
  0.82758E+0004 -0.21765E+0004  0.62459E-0008 -0.75054E-0009  0.46137E-0008
  0.83333E+0004 -0.21695E+0004  0.92678E-0008 -0.75729E-0009  0.74067E-0008
  0.80000E+0004 -0.20381E+0004  0.12592E-0007 -0.59254E-0009  0.11938E-0007
  0.80576E+0004 -0.20295E+0004  0.14856E-0007 -0.59781E-0009  0.14071E-0007
  0.81667E+0004 -0.20132E+0004  0.19024E-0007 -0.59098E-0009  0.17853E-0007
  0.82758E+0004 -0.19969E+0004  0.22809E-0007 -0.56352E-0009  0.21177E-0007
  0.83333E+0004 -0.19883E+0004  0.24520E-0007 -0.54256E-0009  0.22667E-0007
  0.80000E+0004 -0.19472E+0004  0.18106E-0007 -0.53686E-0009  0.17917E-0007
  0.80576E+0004 -0.19378E+0004  0.19381E-0007 -0.52299E-0009  0.19048E-0007
  0.81667E+0004 -0.19199E+0004  0.21425E-0007 -0.48102E-0009  0.20645E-0007
  0.82758E+0004 -0.19021E+0004  0.22804E-0007 -0.42056E-0009  0.21499E-0007
  0.83333E+0004 -0.18926E+0004  0.23154E-0007 -0.38427E-0009  0.21613E-0007
  0.83333E+0004 -0.24463E+0004 -0.22423E-0007 -0.80405E-0009 -0.21881E-0007
  0.83909E+0004 -0.24427E+0004 -0.21171E-0007 -0.83440E-0009 -0.20733E-0007
  0.85000E+0004 -0.24359E+0004 -0.18183E-0007 -0.86486E-0009 -0.17902E-0007
  0.86091E+0004 -0.24291E+0004 -0.14729E-0007 -0.86361E-0009 -0.14544E-0007
  0.86667E+0004 -0.24255E+0004 -0.12890E-0007 -0.85289E-0009 -0.12735E-0007
  0.83333E+0004 -0.23507E+0004 -0.14395E-0007 -0.82560E-0009 -0.14871E-0007
  0.83909E+0004 -0.23465E+0004 -0.12247E-0007 -0.84654E-0009 -0.12875E-0007
  0.85000E+0004 -0.23385E+0004 -0.78232E-0008 -0.86429E-0009 -0.86851E-0008
  0.86091E+0004 -0.23305E+0004 -0.33714E-0008 -0.85640E-0009 -0.43799E-0008
  0.86667E+0004 -0.23263E+0004 -0.12062E-0008 -0.84525E-0009 -0.22595E-0008
  0.83333E+0004 -0.21695E+0004  0.92678E-0008 -0.75729E-0009  0.74067E-0008
  0.83909E+0004 -0.21641E+0004  0.12052E-0007 -0.75811E-0009  0.99934E-0008
  0.85000E+0004 -0.21539E+0004  0.16990E-0007 -0.74613E-0009  0.14664E-0007
  0.86091E+0004 -0.21437E+0004  0.21023E-0007 -0.71893E-0009  0.18613E-0007
  0.86667E+0004 -0.21383E+0004  0.22616E-0007 -0.70201E-0009  0.20238E-0007
  0.83333E+0004 -0.19883E+0004  0.24520E-0007 -0.54256E-0009  0.22667E-0007
  0.83909E+0004 -0.19817E+0004  0.25924E-0007 -0.51968E-0009  0.23894E-0007
  0.85000E+0004 -0.19692E+0004  0.27713E-0007 -0.47179E-0009  0.25545E-0007
  0.86091E+0004 -0.19568E+0004  0.28050E-0007 -0.42015E-0009  0.26075E-0007
  0.86667E+0004 -0.19502E+0004  0.27568E-0007 -0.39495E-0009  0.25827E-0007
  0.83333E+0004 -0.18926E+0004  0.23154E-0007 -0.38427E-0009  0.21613E-0007
  0.83909E+0004 -0.18855E+0004  0.23310E-0007 -0.34851E-0009  0.21590E-0007
  0.85000E+0004 -0.18718E+0004  0.22673E-0007 -0.28167E-0009  0.20883E-0007
  0.86091E+0004 -0.18582E+0004  0.20615E-0007 -0.21742E-0009  0.19179E-0007
  0.86667E+0004 -0.18510E+0004  0.18938E-0007 -0.18817E-0009  0.17856E-0007
  0.86667E+0004 -0.24255E+0004 -0.12890E-0007 -0.85289E-0009 -0.12735E-0007
  0.87242E+0004 -0.24232E+0004 -0.11267E-0007 -0.83628E-0009 -0.11114E-0007
  0.88333E+0004 -0.24189E+0004 -0.87105E-0008 -0.79751E-0009 -0.85597E-0008
  0.89424E+0004 -0.24146E+0004 -0.71550E-0008 -0.75532E-0009 -0.70531E-0008
  0.90000E+0004 -0.24124E+0004 -0.68247E-0008 -0.73564E-0009 -0.67901E-0008
  0.86667E+0004 -0.23263E+0004 -0.12062E-0008 -0.84525E-0009 -0.22595E-0008
  0.87242E+0004 -0.23236E+0004  0.52260E-0009 -0.82962E-0009 -0.54028E-0009
  0.88333E+0004 -0.23186E+0004  0.29349E-0008 -0.79646E-0009  0.18684E-0008
  0.89424E+0004 -0.23136E+0004  0.39704E-0008 -0.76289E-0009  0.28595E-0008
  0.90000E+0004 -0.23109E+0004  0.39190E-0008 -0.74849E-0009  0.27409E-0008
  0.86667E+0004 -0.21383E+0004  0.22616E-0007 -0.70201E-0009  0.20238E-0007
  0.87242E+0004 -0.21349E+0004  0.23599E-0007 -0.68512E-0009  0.21299E-0007
  0.88333E+0004 -0.21284E+0004  0.24242E-0007 -0.65633E-0009  0.22161E-0007
  0.89424E+0004 -0.21219E+0004  0.23308E-0007 -0.63336E-0009  0.21440E-0007
  0.90000E+0004 -0.21185E+0004  0.22253E-0007 -0.62581E-0009  0.20453E-0007
  0.86667E+0004 -0.19502E+0004  0.27568E-0007 -0.39495E-0009  0.25827E-0007
  0.87242E+0004 -0.19461E+0004  0.26774E-0007 -0.37517E-0009  0.25328E-0007
  0.88333E+0004 -0.19382E+0004  0.24251E-0007 -0.34638E-0009  0.23490E-0007
  0.89424E+0004 -0.19303E+0004  0.20713E-0007 -0.32900E-0009  0.20645E-0007
  0.90000E+0004 -0.19262E+0004  0.18621E-0007 -0.32511E-0009  0.18857E-0007
  0.86667E+0004 -0.18510E+0004  0.18938E-0007 -0.18817E-0009  0.17856E-0007
  0.87242E+0004 -0.18465E+0004  0.17217E-0007 -0.16672E-0009  0.16556E-0007
  0.88333E+0004 -0.18379E+0004  0.13227E-0007 -0.13791E-0009  0.13510E-0007
  0.89424E+0004 -0.18293E+0004  0.87159E-0008 -0.12327E-0009  0.99361E-0008
  0.90000E+0004 -0.18247E+0004  0.63436E-0008 -0.12100E-0009  0.79765E-0008
  0.90000E+0004 -0.24124E+0004 -0.68247E-0008 -0.73564E-0009 -0.67901E-0008
  0.90576E+0004 -0.24101E+0004 -0.68512E-0008 -0.71785E-0009 -0.69215E-0008
  0.91667E+0004 -0.24059E+0004 -0.78234E-0008 -0.69493E-0009 -0.82237E-0008
  0.92758E+0004 -0.24017E+0004 -0.97834E-0008 -0.68646E-0009 -0.10699E-0007
  0.93333E+0004 -0.23995E+0004 -0.11085E-0007 -0.68759E-0009 -0.12341E-0007
  0.90000E+0004 -0.23109E+0004  0.39190E-0008 -0.74849E-0009  0.27409E-0008
  0.90576E+0004 -0.23083E+0004  0.34630E-0008 -0.73628E-0009  0.21745E-0008
  0.91667E+0004 -0.23034E+0004  0.16361E-0008 -0.72363E-0009 -0.80420E-0011
  0.92758E+0004 -0.22984E+0004 -0.11179E-0008 -0.72424E-0009 -0.33242E-0008
  0.93333E+0004 -0.22958E+0004 -0.27788E-0008 -0.72938E-0009 -0.53563E-0008
  0.90000E+0004 -0.21185E+0004  0.22253E-0007 -0.62581E-0009  0.20453E-0007
  0.90576E+0004 -0.21152E+0004  0.20882E-0007 -0.62131E-0009  0.19096E-0007
  0.91667E+0004 -0.21089E+0004  0.17701E-0007 -0.62206E-0009  0.15756E-0007
  0.92758E+0004 -0.21026E+0004  0.14238E-0007 -0.63319E-0009  0.11863E-0007
  0.93333E+0004 -0.20993E+0004  0.12484E-0007 -0.64134E-0009  0.97867E-0008
  0.90000E+0004 -0.19262E+0004  0.18621E-0007 -0.32511E-0009  0.18857E-0007
  0.90576E+0004 -0.19221E+0004  0.16499E-0007 -0.32509E-0009  0.16962E-0007
  0.91667E+0004 -0.19145E+0004  0.12724E-0007 -0.33233E-0009  0.13351E-0007
  0.92758E+0004 -0.19068E+0004  0.97428E-0008 -0.34675E-0009  0.10151E-0007
  0.93333E+0004 -0.19027E+0004  0.86372E-0008 -0.35446E-0009  0.87933E-0008
  0.90000E+0004 -0.18247E+0004  0.63436E-0008 -0.12100E-0009  0.79765E-0008
  0.90576E+0004 -0.18203E+0004  0.41165E-0008 -0.12288E-0009  0.60632E-0008
  0.91667E+0004 -0.18119E+0004  0.58988E-0009 -0.13248E-0009  0.28057E-0008
  0.92758E+0004 -0.18035E+0004 -0.16245E-0008 -0.14726E-0009  0.40154E-0009
  0.93333E+0004 -0.17990E+0004 -0.21627E-0008 -0.15427E-0009 -0.39613E-0009
  0.93333E+0004 -0.23995E+0004 -0.11085E-0007 -0.68759E-0009 -0.12341E-0007
  0.93909E+0004 -0.23982E+0004 -0.12534E-0007 -0.69248E-0009 -0.14157E-0007
  0.95000E+0004 -0.23956E+0004 -0.15276E-0007 -0.70899E-0009 -0.17659E-0007
  0.96091E+0004 -0.23931E+0004 -0.17660E-0007 -0.73261E-0009 -0.20808E-0007
  0.96667E+0004 -0.23917E+0004 -0.18659E-0007 -0.74477E-0009 -0.22177E-0007
  0.93333E+0004 -0.22958E+0004 -0.27788E-0008 -0.72938E-0009 -0.53563E-0008
  0.93909E+0004 -0.22942E+0004 -0.45793E-0008 -0.73778E-0009 -0.75595E-0008
  0.95000E+0004 -0.22912E+0004 -0.78606E-0008 -0.75754E-0009 -0.11658E-0007
  0.96091E+0004 -0.22882E+0004 -0.10667E-0007 -0.77946E-0009 -0.15247E-0007
  0.96667E+0004 -0.22867E+0004 -0.11873E-0007 -0.78890E-0009 -0.16806E-0007
  0.93333E+0004 -0.20993E+0004  0.12484E-0007 -0.64134E-0009  0.97867E-0008
  0.93909E+0004 -0.20972E+0004  0.10807E-0007 -0.65293E-0009  0.77239E-0008
  0.95000E+0004 -0.20934E+0004  0.81387E-0008 -0.67233E-0009  0.42676E-0008
  0.96091E+0004 -0.20896E+0004  0.62323E-0008 -0.68556E-0009  0.16430E-0008
  0.96667E+0004 -0.20876E+0004  0.55177E-0008 -0.68636E-0009  0.64215E-0009
  0.93333E+0004 -0.19027E+0004  0.86372E-0008 -0.35446E-0009  0.87933E-0008
  0.93909E+0004 -0.19003E+0004  0.80132E-0008 -0.36598E-0009  0.78200E-0008
  0.95000E+0004 -0.18956E+0004  0.77774E-0008 -0.38050E-0009  0.68379E-0008
  0.96091E+0004 -0.18909E+0004  0.86095E-0008 -0.38391E-0009  0.70086E-0008
  0.96667E+0004 -0.18884E+0004  0.93605E-0008 -0.37817E-0009  0.75234E-0008
  0.93333E+0004 -0.17990E+0004 -0.21627E-0008 -0.15427E-0009 -0.39613E-0009
  0.93909E+0004 -0.17963E+0004 -0.20619E-0008 -0.16470E-0009 -0.65873E-0009
  0.95000E+0004 -0.17912E+0004 -0.79820E-0009 -0.17598E-0009 -0.17363E-0009
  0.96091E+0004 -0.17861E+0004  0.15815E-0008 -0.17413E-0009  0.15341E-0008
  0.96667E+0004 -0.17834E+0004  0.31303E-0008 -0.16607E-0009  0.28572E-0008
  0.96667E+0004 -0.23917E+0004 -0.18659E-0007 -0.74477E-0009 -0.22177E-0007
  0.97242E+0004 -0.23929E+0004 -0.19536E-0007 -0.75709E-0009 -0.23334E-0007
  0.98333E+0004 -0.23952E+0004 -0.20504E-0007 -0.77682E-0009 -0.24672E-0007
  0.99424E+0004 -0.23974E+0004 -0.20584E-0007 -0.79136E-0009 -0.24866E-0007
  0.10000E+0005 -0.23986E+0004 -0.20303E-0007 -0.79445E-0009 -0.24532E-0007
  0.96667E+0004 -0.22867E+0004 -0.11873E-0007 -0.78890E-0009 -0.16806E-0007
  0.97242E+0004 -0.22881E+0004 -0.13121E-0007 -0.79710E-0009 -0.18315E-0007
  0.98333E+0004 -0.22907E+0004 -0.14904E-0007 -0.80288E-0009 -0.20361E-0007
  0.99424E+0004 -0.22934E+0004 -0.16008E-0007 -0.79454E-0009 -0.21374E-0007
  0.10000E+0005 -0.22948E+0004 -0.16364E-0007 -0.78239E-0009 -0.21534E-0007
  0.96667E+0004 -0.20876E+0004  0.55177E-0008 -0.68636E-0009  0.64215E-0009
  0.97242E+0004 -0.20893E+0004  0.46793E-0008 -0.68794E-0009 -0.42374E-0009
  0.98333E+0004 -0.20927E+0004  0.32777E-0008 -0.67431E-0009 -0.19329E-0008
  0.99424E+0004 -0.20961E+0004  0.18919E-0008 -0.63783E-0009 -0.29494E-0008
  0.10000E+0005 -0.20979E+0004  0.10867E-0008 -0.60767E-0009 -0.33681E-0008
  0.96667E+0004 -0.18884E+0004  0.93605E-0008 -0.37817E-0009  0.75234E-0008
  0.97242E+0004 -0.18906E+0004  0.10364E-0007 -0.37707E-0009  0.83271E-0008
  0.98333E+0004 -0.18947E+0004  0.12148E-0007 -0.35635E-0009  0.10106E-0007
  0.99424E+0004 -0.18989E+0004  0.13442E-0007 -0.31224E-0009  0.11922E-0007
  0.10000E+0005 -0.19011E+0004  0.13821E-0007 -0.27900E-0009  0.12772E-0007
  0.96667E+0004 -0.17834E+0004  0.31303E-0008 -0.16607E-0009  0.28572E-0008
  0.97242E+0004 -0.17858E+0004  0.51369E-0008 -0.16290E-0009  0.46988E-0008
  0.98333E+0004 -0.17903E+0004  0.87767E-0008 -0.14097E-0009  0.84285E-0008
  0.99424E+0004 -0.17948E+0004  0.11868E-0007 -0.97869E-0010  0.12152E-0007
  0.10000E+0005 -0.17972E+0004  0.13175E-0007 -0.66742E-0010  0.13982E-0007
  0.10000E+0005 -0.23986E+0004 -0.20303E-0007 -0.79445E-0009 -0.24532E-0007
  0.10058E+0005 -0.24022E+0004 -0.19839E-0007 -0.79545E-0009 -0.23910E-0007
  0.10167E+0005 -0.24091E+0004 -0.18412E-0007 -0.78751E-0009 -0.22017E-0007
  0.10276E+0005 -0.24160E+0004 -0.16383E-0007 -0.76285E-0009 -0.19351E-0007
  0.10333E+0005 -0.24196E+0004 -0.15103E-0007 -0.74089E-0009 -0.17687E-0007
  0.10000E+0005 -0.22948E+0004 -0.16364E-0007 -0.78239E-0009 -0.21534E-0007
  0.10058E+0005 -0.22990E+0004 -0.16757E-0007 -0.76592E-0009 -0.21620E-0007
  0.10167E+0005 -0.23071E+0004 -0.17090E-0007 -0.71868E-0009 -0.21154E-0007
  0.10276E+0005 -0.23151E+0004 -0.16902E-0007 -0.64734E-0009 -0.19953E-0007
  0.10333E+0005 -0.23193E+0004 -0.16580E-0007 -0.59899E-0009 -0.19044E-0007
  0.10000E+0005 -0.20979E+0004  0.10867E-0008 -0.60767E-0009 -0.33681E-0008
  0.10058E+0005 -0.21033E+0004 -0.15017E-0009 -0.57484E-0009 -0.41421E-0008
  0.10167E+0005 -0.21136E+0004 -0.27369E-0008 -0.49223E-0009 -0.55888E-0008
  0.10276E+0005 -0.21239E+0004 -0.55043E-0008 -0.38166E-0009 -0.69877E-0008
  0.10333E+0005 -0.21294E+0004 -0.69468E-0008 -0.31273E-0009 -0.76655E-0008
  0.10000E+0005 -0.19011E+0004  0.13821E-0007 -0.27900E-0009  0.12772E-0007
  0.10058E+0005 -0.19077E+0004  0.13820E-0007 -0.24730E-0009  0.13265E-0007
  0.10167E+0005 -0.19202E+0004  0.12893E-0007 -0.16855E-0009  0.13482E-0007
  0.10276E+0005 -0.19328E+0004  0.10863E-0007 -0.66332E-0010  0.12717E-0007
  0.10333E+0005 -0.19394E+0004  0.94303E-0008 -0.45569E-0011  0.11938E-0007
  0.10000E+0005 -0.17972E+0004  0.13175E-0007 -0.66742E-0010  0.13982E-0007
  0.10058E+0005 -0.18044E+0004  0.14327E-0007 -0.38174E-0010  0.15669E-0007
  0.10167E+0005 -0.18182E+0004  0.15508E-0007  0.29344E-0010  0.18015E-0007
  0.10276E+0005 -0.18319E+0004  0.15395E-0007  0.11431E-0009  0.19080E-0007
  0.10333E+0005 -0.18391E+0004  0.14852E-0007  0.16435E-0009  0.19093E-0007
  0.10333E+0005 -0.24196E+0004 -0.15103E-0007 -0.74089E-0009 -0.17687E-0007
  0.10391E+0005 -0.24223E+0004 -0.13731E-0007 -0.70835E-0009 -0.15912E-0007
  0.10500E+0005 -0.24274E+0004 -0.10815E-0007 -0.61836E-0009 -0.12195E-0007
  0.10609E+0005 -0.24326E+0004 -0.74806E-0008 -0.47998E-0009 -0.80574E-0008
  0.10667E+0005 -0.24353E+0004 -0.55510E-0008 -0.38558E-0009 -0.57160E-0008
  0.10333E+0005 -0.23193E+0004 -0.16580E-0007 -0.59899E-0009 -0.19044E-0007
  0.10391E+0005 -0.23225E+0004 -0.16088E-0007 -0.53924E-0009 -0.17939E-0007
  0.10500E+0005 -0.23286E+0004 -0.14677E-0007 -0.39959E-0009 -0.15351E-0007
  0.10609E+0005 -0.23346E+0004 -0.12524E-0007 -0.21883E-0009 -0.12059E-0007
  0.10667E+0005 -0.23378E+0004 -0.11050E-0007 -0.10721E-0009 -0.10017E-0007
  0.10333E+0005 -0.21294E+0004 -0.69468E-0008 -0.31273E-0009 -0.76655E-0008
  0.10391E+0005 -0.21334E+0004 -0.82051E-0008 -0.23250E-0009 -0.81372E-0008
  0.10500E+0005 -0.21412E+0004 -0.10222E-0007 -0.61433E-0010 -0.87138E-0008
  0.10609E+0005 -0.21489E+0004 -0.11440E-0007  0.13605E-0009 -0.86327E-0008
  0.10667E+0005 -0.21530E+0004 -0.11650E-0007  0.24825E-0009 -0.82332E-0008
  0.10333E+0005 -0.19394E+0004  0.94303E-0008 -0.45569E-0011  0.11938E-0007
  0.10391E+0005 -0.19443E+0004  0.79451E-0008  0.66224E-0010  0.11097E-0007
  0.10500E+0005 -0.19537E+0004  0.48657E-0008  0.20999E-0009  0.90612E-0008
  0.10609E+0005 -0.19632E+0004  0.17639E-0008  0.36558E-0009  0.67146E-0008
  0.10667E+0005 -0.19681E+0004  0.24095E-0009  0.44933E-0009  0.54681E-0008
  0.10333E+0005 -0.18391E+0004  0.14852E-0007  0.16435E-0009  0.19093E-0007
  0.10391E+0005 -0.18446E+0004  0.14096E-0007  0.22151E-0009  0.18851E-0007
  0.10500E+0005 -0.18549E+0004  0.12066E-0007  0.33474E-0009  0.17522E-0007
  0.10609E+0005 -0.18652E+0004  0.94606E-0008  0.45260E-0009  0.15223E-0007
  0.10667E+0005 -0.18706E+0004  0.79357E-0008  0.51380E-0009  0.13708E-0007
  0.10667E+0005 -0.24353E+0004 -0.55510E-0008 -0.38558E-0009 -0.57160E-0008
  0.10724E+0005 -0.24383E+0004 -0.34861E-0008 -0.27400E-0009 -0.32590E-0008
  0.10833E+0005 -0.24441E+0004  0.69766E-0009 -0.18544E-0010  0.16158E-0008
  0.10942E+0005 -0.24498E+0004  0.50961E-0008  0.29390E-0009  0.66160E-0008
  0.11000E+0005 -0.24528E+0004  0.74175E-0008  0.47618E-0009  0.92106E-0008
  0.10667E+0005 -0.23378E+0004 -0.11050E-0007 -0.10721E-0009 -0.10017E-0007
  0.10724E+0005 -0.23414E+0004 -0.93146E-0008  0.17282E-0010 -0.77516E-0008
  0.10833E+0005 -0.23481E+0004 -0.53708E-0008  0.28230E-0009 -0.29058E-0008
  0.10942E+0005 -0.23548E+0004 -0.71344E-0009  0.58287E-0009  0.24924E-0008
  0.11000E+0005 -0.23584E+0004  0.19295E-0008  0.75012E-0009  0.54494E-0008
  0.10667E+0005 -0.21530E+0004 -0.11650E-0007  0.24825E-0009 -0.82332E-0008
  0.10724E+0005 -0.21575E+0004 -0.11525E-0007  0.36699E-0009 -0.75635E-0008
  0.10833E+0005 -0.21661E+0004 -0.10250E-0007  0.60145E-0009 -0.54260E-0008
  0.10942E+0005 -0.21747E+0004 -0.76408E-0008  0.84455E-0009 -0.21880E-0008
  0.11000E+0005 -0.21793E+0004 -0.57918E-0008  0.97120E-0009 -0.10962E-0009
  0.10667E+0005 -0.19681E+0004  0.24095E-0009  0.44933E-0009  0.54681E-0008
  0.10724E+0005 -0.19737E+0004 -0.11829E-0008  0.53513E-0009  0.42391E-0008
  0.10833E+0005 -0.19842E+0004 -0.33385E-0008  0.69526E-0009  0.22716E-0008
  0.10942E+0005 -0.19946E+0004 -0.46066E-0008  0.84940E-0009  0.10003E-0008
  0.11000E+0005 -0.20002E+0004 -0.48801E-0008  0.92452E-0009  0.66162E-0009
  0.10667E+0005 -0.18706E+0004  0.79357E-0008  0.51380E-0009  0.13708E-0007
  0.10724E+0005 -0.18767E+0004  0.63088E-0008  0.57503E-0009  0.11998E-0007
  0.10833E+0005 -0.18882E+0004  0.31976E-0008  0.68416E-0009  0.85482E-0008
  0.10942E+0005 -0.18996E+0004  0.27644E-0009  0.78263E-0009  0.51433E-0008
  0.11000E+0005 -0.19057E+0004 -0.11023E-0008  0.82756E-0009  0.34826E-0008
  0.11000E+0005 -0.24528E+0004  0.74175E-0008  0.47618E-0009  0.92106E-0008
  0.11058E+0005 -0.24561E+0004  0.96887E-0008  0.66810E-0009  0.11715E-0007
  0.11167E+0005 -0.24621E+0004  0.13618E-0007  0.10415E-0008  0.15963E-0007
  0.11276E+0005 -0.24682E+0004  0.16718E-0007  0.14027E-0008  0.19184E-0007
  0.11333E+0005 -0.24714E+0004  0.17888E-0007  0.15759E-0008  0.20318E-0007
  0.11000E+0005 -0.23584E+0004  0.19295E-0008  0.75012E-0009  0.54494E-0008
  0.11058E+0005 -0.23621E+0004  0.46372E-0008  0.92126E-0009  0.84074E-0008
  0.11167E+0005 -0.23693E+0004  0.96459E-0008  0.12415E-0008  0.13694E-0007
  0.11276E+0005 -0.23764E+0004  0.14044E-0007  0.15359E-0008  0.18066E-0007
  0.11333E+0005 -0.23802E+0004  0.15938E-0007  0.16709E-0008  0.19800E-0007
  0.11000E+0005 -0.21793E+0004 -0.57918E-0008  0.97120E-0009 -0.10962E-0009
  0.11058E+0005 -0.21841E+0004 -0.36704E-0008  0.10956E-0008  0.21625E-0008
  0.11167E+0005 -0.21932E+0004  0.83904E-0009  0.13137E-0008  0.67143E-0008
  0.11276E+0005 -0.22023E+0004  0.55248E-0008  0.14956E-0008  0.11064E-0007
  0.11333E+0005 -0.22072E+0004  0.78649E-0008  0.15709E-0008  0.13046E-0007
  0.11000E+0005 -0.20002E+0004 -0.48801E-0008  0.92452E-0009  0.66162E-0009
  0.11058E+0005 -0.20060E+0004 -0.48806E-0008  0.99543E-0009  0.55683E-0009
  0.11167E+0005 -0.20172E+0004 -0.41310E-0008  0.11095E-0008  0.98258E-0009
  0.11276E+0005 -0.20283E+0004 -0.25354E-0008  0.11901E-0008  0.20345E-0008
  0.11333E+0005 -0.20341E+0004 -0.14373E-0008  0.12159E-0008  0.27268E-0008
  0.11000E+0005 -0.19057E+0004 -0.11023E-0008  0.82756E-0009  0.34826E-0008
  0.11058E+0005 -0.19121E+0004 -0.23358E-0008  0.86817E-0009  0.19641E-0008
  0.11167E+0005 -0.19243E+0004 -0.41051E-0008  0.92625E-0009 -0.35848E-0009
  0.11276E+0005 -0.19365E+0004 -0.49969E-0008  0.95577E-0009 -0.18611E-0008
  0.11333E+0005 -0.19429E+0004 -0.50866E-0008  0.95753E-0009 -0.23239E-0008
  0.11333E+0005 -0.24714E+0004  0.17888E-0007  0.15759E-0008  0.20318E-0007
  0.11391E+0005 -0.24743E+0004  0.18680E-0007  0.17303E-0008  0.21006E-0007
  0.11500E+0005 -0.24797E+0004  0.19034E-0007  0.19524E-0008  0.20927E-0007
  0.11609E+0005 -0.24852E+0004  0.17830E-0007  0.20571E-0008  0.18962E-0007
  0.11667E+0005 -0.24881E+0004  0.16590E-0007  0.20587E-0008  0.17185E-0007
  0.11333E+0005 -0.23802E+0004  0.15938E-0007  0.16709E-0008  0.19800E-0007
  0.11391E+0005 -0.23835E+0004  0.17442E-0007  0.17861E-0008  0.21040E-0007
  0.11500E+0005 -0.23899E+0004  0.19072E-0007  0.19371E-0008  0.21839E-0007
  0.11609E+0005 -0.23963E+0004  0.18947E-0007  0.19804E-0008  0.20436E-0007
  0.11667E+0005 -0.23997E+0004  0.18166E-0007  0.19558E-0008  0.18802E-0007
  0.11333E+0005 -0.22072E+0004  0.78649E-0008  0.15709E-0008  0.13046E-0007
  0.11391E+0005 -0.22115E+0004  0.99751E-0008  0.16271E-0008  0.14662E-0007
  0.11500E+0005 -0.22196E+0004  0.13150E-0007  0.16775E-0008  0.16486E-0007
  0.11609E+0005 -0.22278E+0004  0.14914E-0007  0.16430E-0008  0.16344E-0007
  0.11667E+0005 -0.22321E+0004  0.15190E-0007  0.15895E-0008  0.15398E-0007
  0.11333E+0005 -0.20341E+0004 -0.14373E-0008  0.12159E-0008  0.27268E-0008
  0.11391E+0005 -0.20394E+0004 -0.26106E-0009  0.12259E-0008  0.33872E-0008
  0.11500E+0005 -0.20493E+0004  0.20631E-0008  0.12046E-0008  0.44102E-0008
  0.11609E+0005 -0.20593E+0004  0.41914E-0008  0.11250E-0008  0.47646E-0008
  0.11667E+0005 -0.20645E+0004  0.51118E-0008  0.10600E-0008  0.45565E-0008
  0.11333E+0005 -0.19429E+0004 -0.50866E-0008  0.95753E-0009 -0.23239E-0008
  0.11391E+0005 -0.19486E+0004 -0.49524E-0008  0.94651E-0009 -0.26349E-0008
  0.11500E+0005 -0.19595E+0004 -0.40987E-0008  0.89489E-0009 -0.28344E-0008
  0.11609E+0005 -0.19704E+0004 -0.26503E-0008  0.80023E-0009 -0.27912E-0008
  0.11667E+0005 -0.19761E+0004 -0.17484E-0008  0.73362E-0009 -0.27848E-0008
  0.11667E+0005 -0.24881E+0004  0.16590E-0007  0.20587E-0008  0.17185E-0007
  0.11724E+0005 -0.24903E+0004  0.15000E-0007  0.20195E-0008  0.14968E-0007
  0.11833E+0005 -0.24946E+0004  0.11165E-0007  0.18386E-0008  0.97014E-0008
  0.11942E+0005 -0.24988E+0004  0.66527E-0008  0.15292E-0008  0.34914E-0008
  0.12000E+0005 -0.25010E+0004  0.41832E-0008  0.13236E-0008  0.44453E-0010
  0.11667E+0005 -0.23997E+0004  0.18166E-0007  0.19558E-0008  0.18802E-0007
  0.11724E+0005 -0.24023E+0004  0.16932E-0007  0.18947E-0008  0.16600E-0007
  0.11833E+0005 -0.24073E+0004  0.13516E-0007  0.16880E-0008  0.11060E-0007
  0.11942E+0005 -0.24123E+0004  0.90819E-0008  0.13733E-0008  0.42164E-0008
  0.12000E+0005 -0.24149E+0004  0.65241E-0008  0.11724E-0008  0.31661E-0009
  0.11667E+0005 -0.22321E+0004  0.15190E-0007  0.15895E-0008  0.15398E-0007
  0.11724E+0005 -0.22355E+0004  0.14963E-0007  0.15072E-0008  0.13809E-0007
  0.11833E+0005 -0.22418E+0004  0.13329E-0007  0.12877E-0008  0.92843E-0008
  0.11942E+0005 -0.22482E+0004  0.10328E-0007  0.99432E-0009  0.31255E-0008
  0.12000E+0005 -0.22516E+0004  0.83260E-0008  0.81744E-0009 -0.57871E-0009
  0.11667E+0005 -0.20645E+0004  0.51118E-0008  0.10600E-0008  0.45565E-0008
  0.11724E+0005 -0.20686E+0004  0.57428E-0008  0.97380E-0009  0.39291E-0008
  0.11833E+0005 -0.20764E+0004  0.62796E-0008  0.77240E-0009  0.18120E-0008
  0.11942E+0005 -0.20841E+0004  0.58338E-0008  0.52846E-0009 -0.15009E-0008
  0.12000E+0005 -0.20882E+0004  0.51950E-0008  0.38898E-0009 -0.36643E-0008
  0.11667E+0005 -0.19761E+0004 -0.17484E-0008  0.73362E-0009 -0.27848E-0008
  0.11724E+0005 -0.19806E+0004 -0.92869E-0009  0.65022E-0009 -0.29733E-0008
  0.11833E+0005 -0.19891E+0004  0.50397E-0009  0.46717E-0009 -0.36753E-0008
  0.11942E+0005 -0.19976E+0004  0.14895E-0008  0.25743E-0009 -0.50048E-0008
  0.12000E+0005 -0.20021E+0004  0.17352E-0008  0.14181E-0009 -0.59875E-0008
  0.12000E+0005 -0.25010E+0004  0.41832E-0008  0.13236E-0008  0.44453E-0010
  0.12058E+0005 -0.25038E+0004  0.17434E-0008  0.10968E-0008 -0.33990E-0008
  0.12167E+0005 -0.25091E+0004 -0.24594E-0008  0.62753E-0009 -0.95513E-0008
  0.12276E+0005 -0.25144E+0004 -0.57218E-0008  0.14820E-0009 -0.14761E-0007
  0.12333E+0005 -0.25172E+0004 -0.69432E-0008 -0.93125E-0010 -0.16980E-0007
  0.12000E+0005 -0.24149E+0004  0.65241E-0008  0.11724E-0008  0.31661E-0009
  0.12058E+0005 -0.24182E+0004  0.39143E-0008  0.95517E-0009 -0.36438E-0008
  0.12167E+0005 -0.24244E+0004 -0.79956E-0009  0.51352E-0009 -0.10889E-0007
  0.12276E+0005 -0.24306E+0004 -0.47447E-0008  0.69463E-0010 -0.17230E-0007
  0.12333E+0005 -0.24339E+0004 -0.63594E-0008 -0.15242E-0009 -0.20012E-0007
  0.12000E+0005 -0.22516E+0004  0.83260E-0008  0.81744E-0009 -0.57871E-0009
  0.12058E+0005 -0.22558E+0004  0.61217E-0008  0.63174E-0009 -0.44665E-0008
  0.12167E+0005 -0.22637E+0004  0.16757E-0008  0.26505E-0009 -0.11944E-0007
  0.12276E+0005 -0.22716E+0004 -0.26404E-0008 -0.93944E-0010 -0.18929E-0007
  0.12333E+0005 -0.22758E+0004 -0.46741E-0008 -0.27027E-0009 -0.22167E-0007
  0.12000E+0005 -0.20882E+0004  0.51950E-0008  0.38898E-0009 -0.36643E-0008
  0.12058E+0005 -0.20934E+0004  0.43128E-0008  0.24702E-0009 -0.60492E-0008
  0.12167E+0005 -0.21030E+0004  0.19691E-0008 -0.23840E-0010 -0.11027E-0007
  0.12276E+0005 -0.21127E+0004 -0.98855E-0009 -0.27990E-0009 -0.16157E-0007
  0.12333E+0005 -0.21178E+0004 -0.26531E-0008 -0.40186E-0009 -0.18715E-0007
  0.12000E+0005 -0.20021E+0004  0.17352E-0008  0.14181E-0009 -0.59875E-0008
  0.12058E+0005 -0.20077E+0004  0.17890E-0008  0.26557E-0010 -0.71484E-0008
  0.12167E+0005 -0.20183E+0004  0.11568E-0008 -0.18755E-0009 -0.98826E-0008
  0.12276E+0005 -0.20289E+0004 -0.37838E-0009 -0.38376E-0009 -0.13072E-0007
  0.12333E+0005 -0.20344E+0004 -0.14730E-0008 -0.47375E-0009 -0.14795E-0007
  0.12333E+0005 -0.25172E+0004 -0.69432E-0008 -0.93125E-0010 -0.16980E-0007
  0.12391E+0005 -0.25211E+0004 -0.77859E-0008 -0.31501E-0009 -0.18743E-0007
  0.12500E+0005 -0.25285E+0004 -0.82743E-0008 -0.66947E-0009 -0.20854E-0007
  0.12609E+0005 -0.25359E+0004 -0.74115E-0008 -0.90478E-0009 -0.21454E-0007
  0.12667E+0005 -0.25398E+0004 -0.64908E-0008 -0.97437E-0009 -0.21230E-0007
  0.12333E+0005 -0.24339E+0004 -0.63594E-0008 -0.15242E-0009 -0.20012E-0007
  0.12391E+0005 -0.24384E+0004 -0.76046E-0008 -0.35483E-0009 -0.22302E-0007
  0.12500E+0005 -0.24471E+0004 -0.88051E-0008 -0.67701E-0009 -0.25226E-0007
  0.12609E+0005 -0.24557E+0004 -0.85170E-0008 -0.88893E-0009 -0.26334E-0007
  0.12667E+0005 -0.24603E+0004 -0.78236E-0008 -0.95079E-0009 -0.26241E-0007
  0.12333E+0005 -0.22758E+0004 -0.46741E-0008 -0.27027E-0009 -0.22167E-0007
  0.12391E+0005 -0.22817E+0004 -0.64739E-0008 -0.42865E-0009 -0.25007E-0007
  0.12500E+0005 -0.22927E+0004 -0.89615E-0008 -0.67770E-0009 -0.29006E-0007
  0.12609E+0005 -0.23038E+0004 -0.10057E-0007 -0.83639E-0009 -0.31030E-0007
  0.12667E+0005 -0.23097E+0004 -0.10053E-0007 -0.88011E-0009 -0.31292E-0007
  0.12333E+0005 -0.21178E+0004 -0.26531E-0008 -0.40186E-0009 -0.18715E-0007
  0.12391E+0005 -0.21249E+0004 -0.43387E-0008 -0.50844E-0009 -0.21159E-0007
  0.12500E+0005 -0.21384E+0004 -0.72545E-0008 -0.66996E-0009 -0.24967E-0007
  0.12609E+0005 -0.21519E+0004 -0.94087E-0008 -0.76239E-0009 -0.27316E-0007
  0.12667E+0005 -0.21590E+0004 -0.10115E-0007 -0.78115E-0009 -0.27864E-0007
  0.12333E+0005 -0.20344E+0004 -0.14730E-0008 -0.47375E-0009 -0.14795E-0007
  0.12391E+0005 -0.20422E+0004 -0.27426E-0008 -0.55028E-0009 -0.16592E-0007
  0.12500E+0005 -0.20570E+0004 -0.53170E-0008 -0.66058E-0009 -0.19635E-0007
  0.12609E+0005 -0.20718E+0004 -0.76502E-0008 -0.71371E-0009 -0.21742E-0007
  0.12667E+0005 -0.20796E+0004 -0.86162E-0008 -0.71727E-0009 -0.22331E-0007
  0.12667E+0005 -0.25398E+0004 -0.64908E-0008 -0.97437E-0009 -0.21230E-0007
  0.12724E+0005 -0.25427E+0004 -0.53389E-0008 -0.10009E-0008 -0.20786E-0007
  0.12833E+0005 -0.25481E+0004 -0.26731E-0008 -0.93948E-0009 -0.19305E-0007
  0.12942E+0005 -0.25536E+0004  0.25924E-0009 -0.73817E-0009 -0.17349E-0007
  0.13000E+0005 -0.25565E+0004  0.17783E-0008 -0.58386E-0009 -0.16246E-0007
  0.12667E+0005 -0.24603E+0004 -0.78236E-0008 -0.95079E-0009 -0.26241E-0007
  0.12724E+0005 -0.24637E+0004 -0.68495E-0008 -0.97278E-0009 -0.25832E-0007
  0.12833E+0005 -0.24701E+0004 -0.43814E-0008 -0.91295E-0009 -0.24190E-0007
  0.12942E+0005 -0.24765E+0004 -0.14953E-0008 -0.72514E-0009 -0.21835E-0007
  0.13000E+0005 -0.24799E+0004  0.40129E-0010 -0.58210E-0009 -0.20460E-0007
  0.12667E+0005 -0.23097E+0004 -0.10053E-0007 -0.88011E-0009 -0.31292E-0007
  0.12724E+0005 -0.23140E+0004 -0.97019E-0008 -0.89041E-0009 -0.31066E-0007
  0.12833E+0005 -0.23222E+0004 -0.81953E-0008 -0.82876E-0009 -0.29437E-0007
  0.12942E+0005 -0.23304E+0004 -0.59370E-0008 -0.66379E-0009 -0.26677E-0007
  0.13000E+0005 -0.23347E+0004 -0.46035E-0008 -0.54203E-0009 -0.24952E-0007
  0.12667E+0005 -0.21590E+0004 -0.10115E-0007 -0.78115E-0009 -0.27864E-0007
  0.12724E+0005 -0.21643E+0004 -0.10480E-0007 -0.77343E-0009 -0.27831E-0007
  0.12833E+0005 -0.21743E+0004 -0.10310E-0007 -0.69870E-0009 -0.26519E-0007
  0.12942E+0005 -0.21843E+0004 -0.91791E-0008 -0.54707E-0009 -0.23882E-0007
  0.13000E+0005 -0.21895E+0004 -0.83111E-0008 -0.44220E-0009 -0.22127E-0007
  0.12667E+0005 -0.20796E+0004 -0.86162E-0008 -0.71727E-0009 -0.22331E-0007
  0.12724E+0005 -0.20853E+0004 -0.92821E-0008 -0.69818E-0009 -0.22345E-0007
  0.12833E+0005 -0.20962E+0004 -0.98003E-0008 -0.61270E-0009 -0.21254E-0007
  0.12942E+0005 -0.21072E+0004 -0.93692E-0008 -0.46475E-0009 -0.18891E-0007
  0.13000E+0005 -0.21129E+0004 -0.88313E-0008 -0.36745E-0009 -0.17269E-0007
  0.13000E+0005 -0.25565E+0004  0.17783E-0008 -0.58386E-0009 -0.16246E-0007
  0.13058E+0005 -0.25581E+0004  0.31818E-0008 -0.40161E-0009 -0.15238E-0007
  0.13167E+0005 -0.25613E+0004  0.54398E-0008 -0.11697E-0011 -0.13485E-0007
  0.13276E+0005 -0.25645E+0004  0.69621E-0008  0.43547E-0009 -0.12130E-0007
  0.13333E+0005 -0.25662E+0004  0.74180E-0008  0.66582E-0009 -0.11612E-0007
  0.13000E+0005 -0.24799E+0004  0.40129E-0010 -0.58210E-0009 -0.20460E-0007
  0.13058E+0005 -0.24819E+0004  0.14546E-0008 -0.41338E-0009 -0.19157E-0007
  0.13167E+0005 -0.24856E+0004  0.37258E-0008 -0.44022E-0010 -0.16842E-0007
  0.13276E+0005 -0.24893E+0004  0.51945E-0008  0.35782E-0009 -0.15004E-0007
  0.13333E+0005 -0.24913E+0004  0.55756E-0008  0.56962E-0009 -0.14293E-0007
  0.13000E+0005 -0.23347E+0004 -0.46035E-0008 -0.54203E-0009 -0.24952E-0007
  0.13058E+0005 -0.23372E+0004 -0.33359E-0008 -0.39859E-0009 -0.23176E-0007
  0.13167E+0005 -0.23420E+0004 -0.12056E-0008 -0.88854E-0010 -0.19883E-0007
  0.13276E+0005 -0.23468E+0004  0.20965E-0009  0.24460E-0009 -0.17102E-0007
  0.13333E+0005 -0.23493E+0004  0.55707E-0009  0.41879E-0009 -0.15968E-0007
  0.13000E+0005 -0.21895E+0004 -0.83111E-0008 -0.44220E-0009 -0.22127E-0007
  0.13058E+0005 -0.21926E+0004 -0.73810E-0008 -0.31988E-0009 -0.20130E-0007
  0.13167E+0005 -0.21984E+0004 -0.56371E-0008 -0.64111E-0010 -0.16304E-0007
  0.13276E+0005 -0.22043E+0004 -0.43133E-0008  0.20380E-0009 -0.12921E-0007
  0.13333E+0005 -0.22073E+0004 -0.39264E-0008  0.34049E-0009 -0.11492E-0007
  0.13000E+0005 -0.21129E+0004 -0.88313E-0008 -0.36745E-0009 -0.17269E-0007
  0.13058E+0005 -0.21163E+0004 -0.81495E-0008 -0.25498E-0009 -0.15305E-0007
  0.13167E+0005 -0.21227E+0004 -0.67388E-0008 -0.25357E-0010 -0.11497E-0007
  0.13276E+0005 -0.21291E+0004 -0.55521E-0008  0.20962E-0009 -0.80776E-0008
  0.13333E+0005 -0.21324E+0004 -0.51648E-0008  0.32701E-0009 -0.66221E-0008
  0.13333E+0005 -0.25662E+0004  0.74180E-0008  0.66582E-0009 -0.11612E-0007
  0.13391E+0005 -0.25676E+0004  0.76061E-0008  0.88618E-0009 -0.11267E-0007
  0.13500E+0005 -0.25703E+0004  0.72438E-0008  0.12610E-0008 -0.11042E-0007
  0.13609E+0005 -0.25729E+0004  0.59600E-0008  0.15486E-0008 -0.11389E-0007
  0.13667E+0005 -0.25743E+0004  0.49422E-0008  0.16577E-0008 -0.11788E-0007
  0.13333E+0005 -0.24913E+0004  0.55756E-0008  0.56962E-0009 -0.14293E-0007
  0.13391E+0005 -0.24930E+0004  0.56462E-0008  0.77190E-0009 -0.13804E-0007
  0.13500E+0005 -0.24961E+0004  0.49484E-0008  0.11156E-0008 -0.13466E-0007
  0.13609E+0005 -0.24992E+0004  0.31955E-0008  0.13786E-0008 -0.13906E-0007
  0.13667E+0005 -0.25008E+0004  0.18889E-0008  0.14781E-0008 -0.14428E-0007
  0.13333E+0005 -0.23493E+0004  0.55707E-0009  0.41879E-0009 -0.15968E-0007
  0.13391E+0005 -0.23514E+0004  0.57114E-0009  0.58437E-0009 -0.15110E-0007
  0.13500E+0005 -0.23554E+0004 -0.31931E-0009  0.86255E-0009 -0.14322E-0007
  0.13609E+0005 -0.23594E+0004 -0.23762E-0008  0.10708E-0008 -0.14641E-0007
  0.13667E+0005 -0.23615E+0004 -0.38765E-0008  0.11469E-0008 -0.15224E-0007
  0.13333E+0005 -0.22073E+0004 -0.39264E-0008  0.34049E-0009 -0.11492E-0007
  0.13391E+0005 -0.22099E+0004 -0.38200E-0008  0.46910E-0009 -0.10342E-0007
  0.13500E+0005 -0.22147E+0004 -0.44532E-0008  0.67831E-0009 -0.91515E-0008
  0.13609E+0005 -0.22196E+0004 -0.61711E-0008  0.82567E-0009 -0.92816E-0008
  0.13667E+0005 -0.22221E+0004 -0.74638E-0008  0.87376E-0009 -0.98495E-0008
  0.13333E+0005 -0.21324E+0004 -0.51648E-0008  0.32701E-0009 -0.66221E-0008
  0.13391E+0005 -0.21352E+0004 -0.50039E-0008  0.43644E-0009 -0.54308E-0008
  0.13500E+0005 -0.21405E+0004 -0.54288E-0008  0.60912E-0009 -0.41921E-0008
  0.13609E+0005 -0.21458E+0004 -0.68194E-0008  0.72334E-0009 -0.43228E-0008
  0.13667E+0005 -0.21486E+0004 -0.78986E-0008  0.75582E-0009 -0.49129E-0008
  0.13667E+0005 -0.25743E+0004  0.49422E-0008  0.16577E-0008 -0.11788E-0007
  0.13724E+0005 -0.25751E+0004  0.36830E-0008  0.17306E-0008 -0.12361E-0007
  0.13833E+0005 -0.25767E+0004  0.77854E-0009  0.17753E-0008 -0.13808E-0007
  0.13942E+0005 -0.25783E+0004 -0.26503E-0008  0.16964E-0008 -0.15665E-0007
  0.14000E+0005 -0.25791E+0004 -0.45951E-0008  0.16096E-0008 -0.16771E-0007
  0.13667E+0005 -0.25008E+0004  0.18889E-0008  0.14781E-0008 -0.14428E-0007
  0.13724E+0005 -0.25018E+0004  0.31932E-0009  0.15435E-0008 -0.15153E-0007
  0.13833E+0005 -0.25036E+0004 -0.31758E-0008  0.15808E-0008 -0.16959E-0007
  0.13942E+0005 -0.25054E+0004 -0.71260E-0008  0.15029E-0008 -0.19194E-0007
  0.14000E+0005 -0.25064E+0004 -0.92907E-0008  0.14193E-0008 -0.20479E-0007
  0.13667E+0005 -0.23615E+0004 -0.38765E-0008  0.11469E-0008 -0.15224E-0007
  0.13724E+0005 -0.23627E+0004 -0.56427E-0008  0.11933E-0008 -0.16036E-0007
  0.13833E+0005 -0.23651E+0004 -0.94561E-0008  0.12069E-0008 -0.18121E-0007
  0.13942E+0005 -0.23674E+0004 -0.13539E-0007  0.11215E-0008 -0.20643E-0007
  0.14000E+0005 -0.23686E+0004 -0.15658E-0007  0.10397E-0008 -0.22033E-0007
  0.13667E+0005 -0.22221E+0004 -0.74638E-0008  0.87376E-0009 -0.98495E-0008
  0.13724E+0005 -0.22236E+0004 -0.89715E-0008  0.89683E-0009 -0.10637E-0007
  0.13833E+0005 -0.22265E+0004 -0.12173E-0007  0.87664E-0009 -0.12740E-0007
  0.13942E+0005 -0.22293E+0004 -0.15416E-0007  0.77362E-0009 -0.15247E-0007
  0.14000E+0005 -0.22308E+0004 -0.16980E-0007  0.68831E-0009 -0.16575E-0007
  0.13667E+0005 -0.21486E+0004 -0.78986E-0008  0.75582E-0009 -0.49129E-0008
  0.13724E+0005 -0.21503E+0004 -0.91461E-0008  0.76570E-0009 -0.57060E-0008
  0.13833E+0005 -0.21534E+0004 -0.11767E-0007  0.72566E-0009 -0.78267E-0008
  0.13942E+0005 -0.21565E+0004 -0.14302E-0007  0.61114E-0009 -0.10311E-0007
  0.14000E+0005 -0.21582E+0004 -0.15441E-0007  0.52297E-0009 -0.11595E-0007
  0.14000E+0005 -0.25791E+0004 -0.45951E-0008  0.16096E-0008 -0.16771E-0007
  0.14058E+0005 -0.25795E+0004 -0.66157E-0008  0.14935E-0008 -0.17964E-0007
  0.14167E+0005 -0.25804E+0004 -0.10449E-0007  0.12086E-0008 -0.20307E-0007
  0.14276E+0005 -0.25812E+0004 -0.14061E-0007  0.86092E-0009 -0.22598E-0007
  0.14333E+0005 -0.25817E+0004 -0.15791E-0007  0.66006E-0009 -0.23715E-0007
  0.14000E+0005 -0.25064E+0004 -0.92907E-0008  0.14193E-0008 -0.20479E-0007
  0.14058E+0005 -0.25069E+0004 -0.11478E-0007  0.13077E-0008 -0.21810E-0007
  0.14167E+0005 -0.25079E+0004 -0.15447E-0007  0.10340E-0008 -0.24297E-0007
  0.14276E+0005 -0.25089E+0004 -0.18924E-0007  0.69877E-0009 -0.26524E-0007
  0.14333E+0005 -0.25095E+0004 -0.20467E-0007  0.50416E-0009 -0.27515E-0007
  0.14000E+0005 -0.23686E+0004 -0.15658E-0007  0.10397E-0008 -0.22033E-0007
  0.14058E+0005 -0.23693E+0004 -0.17686E-0007  0.93332E-0009 -0.23382E-0007
  0.14167E+0005 -0.23706E+0004 -0.21032E-0007  0.67677E-0009 -0.25680E-0007
  0.14276E+0005 -0.23719E+0004 -0.23439E-0007  0.36539E-0009 -0.27364E-0007
  0.14333E+0005 -0.23725E+0004 -0.24246E-0007  0.18463E-0009 -0.27920E-0007
  0.14000E+0005 -0.22308E+0004 -0.16980E-0007  0.68831E-0009 -0.16575E-0007
  0.14058E+0005 -0.22317E+0004 -0.18339E-0007  0.58276E-0009 -0.17767E-0007
  0.14167E+0005 -0.22332E+0004 -0.20169E-0007  0.33717E-0009 -0.19567E-0007
  0.14276E+0005 -0.22348E+0004 -0.20771E-0007  0.47891E-0010 -0.20471E-0007
  0.14333E+0005 -0.22356E+0004 -0.20540E-0007 -0.11767E-0009 -0.20510E-0007
  0.14000E+0005 -0.21582E+0004 -0.15441E-0007  0.52297E-0009 -0.11595E-0007
  0.14058E+0005 -0.21591E+0004 -0.16323E-0007  0.41697E-0009 -0.12698E-0007
  0.14167E+0005 -0.21608E+0004 -0.17162E-0007  0.17605E-0009 -0.14237E-0007
  0.14276E+0005 -0.21625E+0004 -0.16704E-0007 -0.10180E-0009 -0.14763E-0007
  0.14333E+0005 -0.21634E+0004 -0.15910E-0007 -0.25913E-0009 -0.14567E-0007
  0.14333E+0005 -0.25817E+0004 -0.15791E-0007  0.66006E-0009 -0.23715E-0007
  0.14391E+0005 -0.25829E+0004 -0.17301E-0007  0.45603E-0009 -0.24683E-0007
  0.14500E+0005 -0.25852E+0004 -0.19640E-0007  0.58827E-0010 -0.26169E-0007
  0.14609E+0005 -0.25875E+0004 -0.21217E-0007 -0.33348E-0009 -0.27117E-0007
  0.14667E+0005 -0.25887E+0004 -0.21738E-0007 -0.53704E-0009 -0.27384E-0007
  0.14333E+0005 -0.25095E+0004 -0.20467E-0007  0.50416E-0009 -0.27515E-0007
  0.14391E+0005 -0.25109E+0004 -0.21722E-0007  0.30610E-0009 -0.28309E-0007
  0.14500E+0005 -0.25136E+0004 -0.23386E-0007 -0.82520E-0010 -0.29295E-0007
  0.14609E+0005 -0.25163E+0004 -0.24072E-0007 -0.47027E-0009 -0.29542E-0007
  0.14667E+0005 -0.25177E+0004 -0.24055E-0007 -0.67271E-0009 -0.29376E-0007
  0.14333E+0005 -0.23725E+0004 -0.24246E-0007  0.18463E-0009 -0.27920E-0007
  0.14391E+0005 -0.23743E+0004 -0.24707E-0007  0.13303E-0011 -0.28245E-0007
  0.14500E+0005 -0.23778E+0004 -0.24641E-0007 -0.35979E-0009 -0.28111E-0007
  0.14609E+0005 -0.23813E+0004 -0.23385E-0007 -0.72195E-0009 -0.27003E-0007
  0.14667E+0005 -0.23831E+0004 -0.22299E-0007 -0.91150E-0009 -0.26063E-0007
  0.14333E+0005 -0.22356E+0004 -0.20540E-0007 -0.11767E-0009 -0.20510E-0007
  0.14391E+0005 -0.22378E+0004 -0.20003E-0007 -0.28365E-0009 -0.20331E-0007
  0.14500E+0005 -0.22420E+0004 -0.18028E-0007 -0.60752E-0009 -0.19134E-0007
  0.14609E+0005 -0.22462E+0004 -0.14945E-0007 -0.92807E-0009 -0.16906E-0007
  0.14667E+0005 -0.22485E+0004 -0.12964E-0007 -0.10938E-0008 -0.15392E-0007
  0.14333E+0005 -0.21634E+0004 -0.15910E-0007 -0.25913E-0009 -0.14567E-0007
  0.14391E+0005 -0.21658E+0004 -0.14863E-0007 -0.41548E-0009 -0.14165E-0007
  0.14500E+0005 -0.21704E+0004 -0.11996E-0007 -0.71727E-0009 -0.12533E-0007
  0.14609E+0005 -0.21750E+0004 -0.81754E-0008 -0.10119E-0008 -0.99044E-0008
  0.14667E+0005 -0.21774E+0004 -0.58831E-0008 -0.11626E-0008 -0.82097E-0008
  0.14667E+0005 -0.25887E+0004 -0.21738E-0007 -0.53704E-0009 -0.27384E-0007
  0.14724E+0005 -0.25908E+0004 -0.22024E-0007 -0.73180E-0009 -0.27464E-0007
  0.14833E+0005 -0.25947E+0004 -0.22125E-0007 -0.10907E-0008 -0.27270E-0007
  0.14942E+0005 -0.25986E+0004 -0.21816E-0007 -0.14327E-0008 -0.26748E-0007
  0.15000E+0005 -0.26007E+0004 -0.21565E-0007 -0.16090E-0008 -0.26396E-0007
  0.14667E+0005 -0.25177E+0004 -0.24055E-0007 -0.67271E-0009 -0.29376E-0007
  0.14724E+0005 -0.25201E+0004 -0.23792E-0007 -0.86724E-0009 -0.29021E-0007
  0.14833E+0005 -0.25247E+0004 -0.22807E-0007 -0.12271E-0008 -0.27957E-0007
  0.14942E+0005 -0.25293E+0004 -0.21415E-0007 -0.15704E-0008 -0.26569E-0007
  0.15000E+0005 -0.25318E+0004 -0.20618E-0007 -0.17464E-0008 -0.25788E-0007
  0.14667E+0005 -0.23831E+0004 -0.22299E-0007 -0.91150E-0009 -0.26063E-0007
  0.14724E+0005 -0.23862E+0004 -0.21032E-0007 -0.10938E-0008 -0.24996E-0007
  0.14833E+0005 -0.23921E+0004 -0.18176E-0007 -0.14304E-0008 -0.22588E-0007
  0.14942E+0005 -0.23980E+0004 -0.15033E-0007 -0.17492E-0008 -0.19955E-0007
  0.15000E+0005 -0.24011E+0004 -0.13390E-0007 -0.19103E-0008 -0.18595E-0007
  0.14667E+0005 -0.22485E+0004 -0.12964E-0007 -0.10938E-0008 -0.15392E-0007
  0.14724E+0005 -0.22522E+0004 -0.10949E-0007 -0.12522E-0008 -0.13854E-0007
  0.14833E+0005 -0.22594E+0004 -0.68568E-0008 -0.15403E-0008 -0.10660E-0007
  0.14942E+0005 -0.22666E+0004 -0.27167E-0008 -0.18074E-0008 -0.74200E-0008
  0.15000E+0005 -0.22704E+0004 -0.64167E-0009 -0.19391E-0008 -0.58269E-0008
  0.14667E+0005 -0.21774E+0004 -0.58831E-0008 -0.11626E-0008 -0.82097E-0008
  0.14724E+0005 -0.21816E+0004 -0.36499E-0008 -0.13056E-0008 -0.65437E-0008
  0.14833E+0005 -0.21894E+0004  0.72080E-0009 -0.15620E-0008 -0.31870E-0008
  0.14942E+0005 -0.21973E+0004  0.49881E-0008 -0.17947E-0008  0.10823E-0009
  0.15000E+0005 -0.22014E+0004  0.70845E-0008 -0.19071E-0008  0.16893E-0008
  0.15000E+0005 -0.26007E+0004 -0.21565E-0007 -0.16090E-0008 -0.26396E-0007
  0.15058E+0005 -0.26031E+0004 -0.21299E-0007 -0.17807E-0008 -0.26025E-0007
  0.15167E+0005 -0.26075E+0004 -0.20863E-0007 -0.21000E-0008 -0.25346E-0007
  0.15276E+0005 -0.26120E+0004 -0.20637E-0007 -0.24076E-0008 -0.24779E-0007
  0.15333E+0005 -0.26144E+0004 -0.20626E-0007 -0.25632E-0008 -0.24532E-0007
  0.15000E+0005 -0.25318E+0004 -0.20618E-0007 -0.17464E-0008 -0.25788E-0007
  0.15058E+0005 -0.25345E+0004 -0.19849E-0007 -0.19174E-0008 -0.25034E-0007
  0.15167E+0005 -0.25398E+0004 -0.18579E-0007 -0.22318E-0008 -0.23756E-0007
  0.15276E+0005 -0.25450E+0004 -0.17723E-0007 -0.25299E-0008 -0.22797E-0007
  0.15333E+0005 -0.25478E+0004 -0.17474E-0007 -0.26787E-0008 -0.22436E-0007
  0.15000E+0005 -0.24011E+0004 -0.13390E-0007 -0.19103E-0008 -0.18595E-0007
  0.15058E+0005 -0.24046E+0004 -0.11868E-0007 -0.20660E-0008 -0.17358E-0007
  0.15167E+0005 -0.24113E+0004 -0.93927E-0008 -0.23459E-0008 -0.15403E-0007
  0.15276E+0005 -0.24180E+0004 -0.76704E-0008 -0.26041E-0008 -0.14133E-0007
  0.15333E+0005 -0.24216E+0004 -0.71179E-0008 -0.27293E-0008 -0.13773E-0007
  0.15000E+0005 -0.22704E+0004 -0.64167E-0009 -0.19391E-0008 -0.58269E-0008
  0.15058E+0005 -0.22747E+0004  0.12296E-0008 -0.20652E-0008 -0.44430E-0008
  0.15167E+0005 -0.22829E+0004  0.42120E-0008 -0.22854E-0008 -0.24007E-0008
  0.15276E+0005 -0.22910E+0004  0.62388E-0008 -0.24810E-0008 -0.13180E-0008
  0.15333E+0005 -0.22954E+0004  0.68654E-0008 -0.25725E-0008 -0.11766E-0008
  0.15000E+0005 -0.22014E+0004  0.70845E-0008 -0.19071E-0008  0.16893E-0008
  0.15058E+0005 -0.22061E+0004  0.89494E-0008 -0.20140E-0008  0.30314E-0008
  0.15167E+0005 -0.22151E+0004  0.11886E-0007 -0.21958E-0008  0.49284E-0008
  0.15276E+0005 -0.22240E+0004  0.13844E-0007 -0.23521E-0008  0.57821E-0008
  0.15333E+0005 -0.22288E+0004  0.14427E-0007 -0.24226E-0008  0.57656E-0008
  0.15333E+0005 -0.26144E+0004 -0.20626E-0007 -0.25632E-0008 -0.24532E-0007
  0.15391E+0005 -0.26161E+0004 -0.20668E-0007 -0.27131E-0008 -0.24306E-0007
  0.15500E+0005 -0.26193E+0004 -0.20911E-0007 -0.29709E-0008 -0.23908E-0007
  0.15609E+0005 -0.26224E+0004 -0.21278E-0007 -0.31782E-0008 -0.23459E-0007
  0.15667E+0005 -0.26241E+0004 -0.21469E-0007 -0.32616E-0008 -0.23148E-0007
  0.15333E+0005 -0.25478E+0004 -0.17474E-0007 -0.26787E-0008 -0.22436E-0007
  0.15391E+0005 -0.25498E+0004 -0.17321E-0007 -0.28204E-0008 -0.22139E-0007
  0.15500E+0005 -0.25535E+0004 -0.17383E-0007 -0.30605E-0008 -0.21785E-0007
  0.15609E+0005 -0.25573E+0004 -0.17805E-0007 -0.32502E-0008 -0.21586E-0007
  0.15667E+0005 -0.25592E+0004 -0.18109E-0007 -0.33256E-0008 -0.21473E-0007
  0.15333E+0005 -0.24216E+0004 -0.71179E-0008 -0.27293E-0008 -0.13773E-0007
  0.15391E+0005 -0.24241E+0004 -0.67205E-0008 -0.28455E-0008 -0.13540E-0007
  0.15500E+0005 -0.24289E+0004 -0.66361E-0008 -0.30359E-0008 -0.13629E-0007
  0.15609E+0005 -0.24337E+0004 -0.73187E-0008 -0.31796E-0008 -0.14259E-0007
  0.15667E+0005 -0.24362E+0004 -0.79136E-0008 -0.32339E-0008 -0.14714E-0007
  0.15333E+0005 -0.22954E+0004  0.68654E-0008 -0.25725E-0008 -0.11766E-0008
  0.15391E+0005 -0.22984E+0004  0.73125E-0008 -0.26533E-0008 -0.12099E-0008
  0.15500E+0005 -0.23043E+0004  0.72952E-0008 -0.27777E-0008 -0.20523E-0008
  0.15609E+0005 -0.23101E+0004  0.62389E-0008 -0.28614E-0008 -0.37511E-0008
  0.15667E+0005 -0.23132E+0004  0.53334E-0008 -0.28885E-0008 -0.48876E-0008
  0.15333E+0005 -0.22288E+0004  0.14427E-0007 -0.24226E-0008  0.57656E-0008
  0.15391E+0005 -0.22321E+0004  0.14829E-0007 -0.24815E-0008  0.55536E-0008
  0.15500E+0005 -0.22385E+0004  0.14697E-0007 -0.25661E-0008  0.42883E-0008
  0.15609E+0005 -0.22449E+0004  0.13467E-0007 -0.26137E-0008  0.20517E-0008
  0.15667E+0005 -0.22483E+0004  0.12437E-0007 -0.26238E-0008  0.58377E-0009
  0.15667E+0005 -0.26241E+0004 -0.21469E-0007 -0.32616E-0008 -0.23148E-0007
  0.15724E+0005 -0.26254E+0004 -0.21613E-0007 -0.33233E-0008 -0.22760E-0007
  0.15833E+0005 -0.26278E+0004 -0.21716E-0007 -0.33754E-0008 -0.21752E-0007
  0.15942E+0005 -0.26302E+0004 -0.21489E-0007 -0.33340E-0008 -0.20324E-0007
  0.16000E+0005 -0.26315E+0004 -0.21202E-0007 -0.32750E-0008 -0.19384E-0007
  0.15667E+0005 -0.25592E+0004 -0.18109E-0007 -0.33256E-0008 -0.21473E-0007
  0.15724E+0005 -0.25607E+0004 -0.18404E-0007 -0.33801E-0008 -0.21310E-0007
  0.15833E+0005 -0.25635E+0004 -0.18908E-0007 -0.34244E-0008 -0.20793E-0007
  0.15942E+0005 -0.25663E+0004 -0.19192E-0007 -0.33846E-0008 -0.19892E-0007
  0.16000E+0005 -0.25678E+0004 -0.19202E-0007 -0.33311E-0008 -0.19222E-0007
  0.15667E+0005 -0.24362E+0004 -0.79136E-0008 -0.32339E-0008 -0.14714E-0007
  0.15724E+0005 -0.24381E+0004 -0.85659E-0008 -0.32692E-0008 -0.15169E-0007
  0.15833E+0005 -0.24417E+0004 -0.99782E-0008 -0.32893E-0008 -0.15973E-0007
  0.15942E+0005 -0.24453E+0004 -0.11412E-0007 -0.32443E-0008 -0.16497E-0007
  0.16000E+0005 -0.24472E+0004 -0.12096E-0007 -0.31971E-0008 -0.16581E-0007
  0.15667E+0005 -0.23132E+0004  0.53334E-0008 -0.28885E-0008 -0.48876E-0008
  0.15724E+0005 -0.23155E+0004  0.43155E-0008 -0.28978E-0008 -0.60754E-0008
  0.15833E+0005 -0.23199E+0004  0.20073E-0008 -0.28820E-0008 -0.84262E-0008
  0.15942E+0005 -0.23243E+0004 -0.55896E-0009 -0.28197E-0008 -0.10636E-0007
  0.16000E+0005 -0.23266E+0004 -0.19195E-0008 -0.27725E-0008 -0.11629E-0007
  0.15667E+0005 -0.22483E+0004  0.12437E-0007 -0.26238E-0008  0.58377E-0009
  0.15724E+0005 -0.22508E+0004  0.11272E-0007 -0.26168E-0008 -0.96254E-0009
  0.15833E+0005 -0.22556E+0004  0.86073E-0008 -0.25767E-0008 -0.40689E-0008
  0.15942E+0005 -0.22604E+0004  0.55793E-0008 -0.24993E-0008 -0.71102E-0008
  0.16000E+0005 -0.22629E+0004  0.39345E-0008 -0.24486E-0008 -0.85606E-0008
  0.16000E+0005 -0.26315E+0004 -0.21202E-0007 -0.32750E-0008 -0.19384E-0007
  0.16058E+0005 -0.26334E+0004 -0.20803E-0007 -0.31899E-0008 -0.18314E-0007
  0.16167E+0005 -0.26371E+0004 -0.19683E-0007 -0.29674E-0008 -0.15954E-0007
  0.16276E+0005 -0.26408E+0004 -0.18119E-0007 -0.26813E-0008 -0.13246E-0007
  0.16333E+0005 -0.26428E+0004 -0.17137E-0007 -0.25126E-0008 -0.11722E-0007
  0.16000E+0005 -0.25678E+0004 -0.19202E-0007 -0.33311E-0008 -0.19222E-0007
  0.16058E+0005 -0.25701E+0004 -0.19129E-0007 -0.32552E-0008 -0.18422E-0007
  0.16167E+0005 -0.25744E+0004 -0.18628E-0007 -0.30588E-0008 -0.16505E-0007
  0.16276E+0005 -0.25788E+0004 -0.17660E-0007 -0.28081E-0008 -0.14138E-0007
  0.16333E+0005 -0.25811E+0004 -0.16974E-0007 -0.26610E-0008 -0.12747E-0007
  0.16000E+0005 -0.24472E+0004 -0.12096E-0007 -0.31971E-0008 -0.16581E-0007
  0.16058E+0005 -0.24501E+0004 -0.12773E-0007 -0.31358E-0008 -0.16545E-0007
  0.16167E+0005 -0.24557E+0004 -0.13727E-0007 -0.29849E-0008 -0.15958E-0007
  0.16276E+0005 -0.24612E+0004 -0.14206E-0007 -0.27996E-0008 -0.14723E-0007
  0.16333E+0005 -0.24641E+0004 -0.14260E-0007 -0.26938E-0008 -0.13829E-0007
  0.16000E+0005 -0.23266E+0004 -0.19195E-0008 -0.27725E-0008 -0.11629E-0007
  0.16058E+0005 -0.23301E+0004 -0.33559E-0008 -0.27201E-0008 -0.12526E-0007
  0.16167E+0005 -0.23369E+0004 -0.58331E-0008 -0.26048E-0008 -0.13634E-0007
  0.16276E+0005 -0.23436E+0004 -0.78925E-0008 -0.24764E-0008 -0.13936E-0007
  0.16333E+0005 -0.23472E+0004 -0.87807E-0008 -0.24088E-0008 -0.13763E-0007
  0.16000E+0005 -0.22629E+0004  0.39345E-0008 -0.24486E-0008 -0.85606E-0008
  0.16058E+0005 -0.22668E+0004  0.21756E-0008 -0.23974E-0008 -0.99292E-0008
  0.16167E+0005 -0.22742E+0004 -0.97719E-0009 -0.22932E-0008 -0.11922E-0007
  0.16276E+0005 -0.22816E+0004 -0.37750E-0008 -0.21871E-0008 -0.13065E-0007
  0.16333E+0005 -0.22855E+0004 -0.50678E-0008 -0.21357E-0008 -0.13302E-0007
  0.16333E+0005 -0.26428E+0004 -0.17137E-0007 -0.25126E-0008 -0.11722E-0007
  0.16391E+0005 -0.26451E+0004 -0.16063E-0007 -0.23382E-0008 -0.10148E-0007
  0.16500E+0005 -0.26494E+0004 -0.13828E-0007 -0.20018E-0008 -0.71410E-0008
  0.16609E+0005 -0.26538E+0004 -0.11422E-0007 -0.16861E-0008 -0.42154E-0008
  0.16667E+0005 -0.26561E+0004 -0.10119E-0007 -0.15339E-0008 -0.27532E-0008
  0.16333E+0005 -0.25811E+0004 -0.16974E-0007 -0.26610E-0008 -0.12747E-0007
  0.16391E+0005 -0.25838E+0004 -0.16187E-0007 -0.25099E-0008 -0.11279E-0007
  0.16500E+0005 -0.25889E+0004 -0.14443E-0007 -0.22188E-0008 -0.83881E-0008
  0.16609E+0005 -0.25940E+0004 -0.12455E-0007 -0.19467E-0008 -0.54887E-0008
  0.16667E+0005 -0.25967E+0004 -0.11340E-0007 -0.18151E-0008 -0.40098E-0008
  0.16333E+0005 -0.24641E+0004 -0.14260E-0007 -0.26938E-0008 -0.13829E-0007
  0.16391E+0005 -0.24676E+0004 -0.14204E-0007 -0.25894E-0008 -0.12795E-0007
  0.16500E+0005 -0.24741E+0004 -0.13752E-0007 -0.23927E-0008 -0.10523E-0007
  0.16609E+0005 -0.24807E+0004 -0.12920E-0007 -0.22188E-0008 -0.80006E-0008
  0.16667E+0005 -0.24841E+0004 -0.12353E-0007 -0.21374E-0008 -0.66312E-0008
  0.16333E+0005 -0.23472E+0004 -0.87807E-0008 -0.24088E-0008 -0.13763E-0007
  0.16391E+0005 -0.23514E+0004 -0.95688E-0008 -0.23494E-0008 -0.13390E-0007
  0.16500E+0005 -0.23594E+0004 -0.10663E-0007 -0.22492E-0008 -0.12153E-0007
  0.16609E+0005 -0.23674E+0004 -0.11283E-0007 -0.21830E-0008 -0.10391E-0007
  0.16667E+0005 -0.23716E+0004 -0.11432E-0007 -0.21603E-0008 -0.93122E-0008
  0.16333E+0005 -0.22855E+0004 -0.50678E-0008 -0.21357E-0008 -0.13302E-0007
  0.16391E+0005 -0.22901E+0004 -0.62759E-0008 -0.20968E-0008 -0.13317E-0007
  0.16500E+0005 -0.22988E+0004 -0.81676E-0008 -0.20422E-0008 -0.12722E-0007
  0.16609E+0005 -0.23076E+0004 -0.95705E-0008 -0.20301E-0008 -0.11472E-0007
  0.16667E+0005 -0.23122E+0004 -0.10121E-0007 -0.20384E-0008 -0.10607E-0007
  0.16667E+0005 -0.26561E+0004 -0.10119E-0007 -0.15339E-0008 -0.27532E-0008
  0.16724E+0005 -0.26582E+0004 -0.88107E-0008 -0.13999E-0008 -0.13624E-0008
  0.16833E+0005 -0.26623E+0004 -0.63554E-0008 -0.11886E-0008  0.10181E-0008
  0.16942E+0005 -0.26664E+0004 -0.39817E-0008 -0.10413E-0008  0.30225E-0008
  0.17000E+0005 -0.26685E+0004 -0.27836E-0008 -0.98585E-0009  0.39070E-0008
  0.16667E+0005 -0.25967E+0004 -0.11340E-0007 -0.18151E-0008 -0.40098E-0008
  0.16724E+0005 -0.25992E+0004 -0.10198E-0007 -0.17003E-0008 -0.25860E-0008
  0.16833E+0005 -0.26040E+0004 -0.79903E-0008 -0.15172E-0008 -0.10347E-0009
  0.16942E+0005 -0.26088E+0004 -0.57700E-0008 -0.13878E-0008  0.20486E-0008
  0.17000E+0005 -0.26113E+0004 -0.46105E-0008 -0.13365E-0008  0.30281E-0008
  0.16667E+0005 -0.24841E+0004 -0.12353E-0007 -0.21374E-0008 -0.66312E-0008
  0.16724E+0005 -0.24874E+0004 -0.11712E-0007 -0.20724E-0008 -0.52668E-0008
  0.16833E+0005 -0.24935E+0004 -0.10327E-0007 -0.19744E-0008 -0.27685E-0008
  0.16942E+0005 -0.24996E+0004 -0.87477E-0008 -0.19187E-0008 -0.45784E-0009
  0.17000E+0005 -0.25028E+0004 -0.78446E-0008 -0.18991E-0008  0.65632E-0009
  0.16667E+0005 -0.23716E+0004 -0.11432E-0007 -0.21603E-0008 -0.93122E-0008
  0.16724E+0005 -0.23755E+0004 -0.11469E-0007 -0.21561E-0008 -0.81725E-0008
  0.16833E+0005 -0.23829E+0004 -0.11261E-0007 -0.21719E-0008 -0.59247E-0008
  0.16942E+0005 -0.23904E+0004 -0.10705E-0007 -0.22289E-0008 -0.36674E-0008
  0.17000E+0005 -0.23943E+0004 -0.10272E-0007 -0.22655E-0008 -0.25109E-0008
  0.16667E+0005 -0.23122E+0004 -0.10121E-0007 -0.20384E-0008 -0.10607E-0007
  0.16724E+0005 -0.23165E+0004 -0.10546E-0007 -0.20673E-0008 -0.96470E-0008
  0.16833E+0005 -0.23246E+0004 -0.11038E-0007 -0.21482E-0008 -0.76425E-0008
  0.16942E+0005 -0.23328E+0004 -0.11129E-0007 -0.22744E-0008 -0.55159E-0008
  0.17000E+0005 -0.23371E+0004 -0.11011E-0007 -0.23476E-0008 -0.43866E-0008
  0.17000E+0005 -0.26685E+0004 -0.27836E-0008 -0.98585E-0009  0.39070E-0008
  0.17058E+0005 -0.26703E+0004 -0.16433E-0008 -0.94583E-0009  0.46666E-0008
  0.17167E+0005 -0.26736E+0004  0.35787E-0009 -0.89278E-0009  0.57497E-0008
  0.17276E+0005 -0.26769E+0004  0.21002E-0008 -0.84238E-0009  0.63488E-0008
  0.17333E+0005 -0.26787E+0004  0.28893E-0008 -0.80636E-0009  0.64591E-0008
  0.17000E+0005 -0.26113E+0004 -0.46105E-0008 -0.13365E-0008  0.30281E-0008
  0.17058E+0005 -0.26134E+0004 -0.34793E-0008 -0.12988E-0008  0.38944E-0008
  0.17167E+0005 -0.26173E+0004 -0.14054E-0008 -0.12415E-0008  0.52178E-0008
  0.17276E+0005 -0.26212E+0004  0.53524E-0009 -0.11799E-0008  0.61174E-0008
  0.17333E+0005 -0.26232E+0004  0.14793E-0008 -0.11358E-0008  0.64107E-0008
  0.17000E+0005 -0.25028E+0004 -0.78446E-0008 -0.18991E-0008  0.65632E-0009
  0.17058E+0005 -0.25054E+0004 -0.69112E-0008 -0.18910E-0008  0.16863E-0008
  0.17167E+0005 -0.25104E+0004 -0.50351E-0008 -0.18768E-0008  0.34124E-0008
  0.17276E+0005 -0.25154E+0004 -0.30362E-0008 -0.18471E-0008  0.48500E-0008
  0.17333E+0005 -0.25180E+0004 -0.19517E-0008 -0.18153E-0008  0.54824E-0008
  0.17000E+0005 -0.23943E+0004 -0.10272E-0007 -0.22655E-0008 -0.25109E-0008
  0.17058E+0005 -0.23975E+0004 -0.97527E-0008 -0.23129E-0008 -0.14012E-0008
  0.17167E+0005 -0.24036E+0004 -0.85043E-0008 -0.23965E-0008  0.59018E-0009
  0.17276E+0005 -0.24097E+0004 -0.68921E-0008 -0.24583E-0008  0.24477E-0008
  0.17333E+0005 -0.24129E+0004 -0.59000E-0008 -0.24708E-0008  0.33655E-0008
  0.17000E+0005 -0.23371E+0004 -0.11011E-0007 -0.23476E-0008 -0.43866E-0008
  0.17058E+0005 -0.23406E+0004 -0.10782E-0007 -0.24321E-0008 -0.32817E-0008
  0.17167E+0005 -0.23472E+0004 -0.10019E-0007 -0.25850E-0008 -0.12336E-0008
  0.17276E+0005 -0.23539E+0004 -0.87879E-0008 -0.27160E-0008  0.76667E-0009
  0.17333E+0005 -0.23574E+0004 -0.79445E-0008 -0.27636E-0008  0.17955E-0008
  0.17333E+0005 -0.26787E+0004  0.28893E-0008 -0.80636E-0009  0.64591E-0008
  0.17391E+0005 -0.26800E+0004  0.35661E-0008 -0.75402E-0009  0.64222E-0008
  0.17500E+0005 -0.26824E+0004  0.45276E-0008 -0.59855E-0009  0.59463E-0008
  0.17609E+0005 -0.26849E+0004  0.50046E-0008 -0.33241E-0009  0.49201E-0008
  0.17667E+0005 -0.26862E+0004  0.50392E-0008 -0.14237E-0009  0.41618E-0008
  0.17333E+0005 -0.26232E+0004  0.14793E-0008 -0.11358E-0008  0.64107E-0008
  0.17391E+0005 -0.26247E+0004  0.23399E-0008 -0.10758E-0008  0.65731E-0008
  0.17500E+0005 -0.26276E+0004  0.37283E-0008 -0.90680E-0009  0.65142E-0008
  0.17609E+0005 -0.26305E+0004  0.47068E-0008 -0.63173E-0009  0.59359E-0008
  0.17667E+0005 -0.26320E+0004  0.50186E-0008 -0.44036E-0009  0.54108E-0008
  0.17333E+0005 -0.25180E+0004 -0.19517E-0008 -0.18153E-0008  0.54824E-0008
  0.17391E+0005 -0.25200E+0004 -0.88227E-0009 -0.17674E-0008  0.60189E-0008
  0.17500E+0005 -0.25237E+0004  0.11020E-0008 -0.16191E-0008  0.67703E-0008
  0.17609E+0005 -0.25274E+0004  0.29105E-0008 -0.13650E-0008  0.71105E-0008
  0.17667E+0005 -0.25293E+0004  0.37301E-0008 -0.11867E-0008  0.70894E-0008
  0.17333E+0005 -0.24129E+0004 -0.59000E-0008 -0.24708E-0008  0.33655E-0008
  0.17391E+0005 -0.24152E+0004 -0.48458E-0008 -0.24660E-0008  0.42256E-0008
  0.17500E+0005 -0.24197E+0004 -0.26541E-0008 -0.23941E-0008  0.57193E-0008
  0.17609E+0005 -0.24242E+0004 -0.31854E-0009 -0.22100E-0008  0.69680E-0008
  0.17667E+0005 -0.24266E+0004  0.90018E-0009 -0.20665E-0008  0.74795E-0008
  0.17333E+0005 -0.23574E+0004 -0.79445E-0008 -0.27636E-0008  0.17955E-0008
  0.17391E+0005 -0.23600E+0004 -0.69986E-0008 -0.27934E-0008  0.27876E-0008
  0.17500E+0005 -0.23649E+0004 -0.48878E-0008 -0.27841E-0008  0.46061E-0008
  0.17609E+0005 -0.23698E+0004 -0.24493E-0008 -0.26579E-0008  0.62847E-0008
  0.17667E+0005 -0.23724E+0004 -0.10984E-0008 -0.25427E-0008  0.70634E-0008
  0.17667E+0005 -0.26862E+0004  0.50392E-0008 -0.14237E-0009  0.41618E-0008
  0.17724E+0005 -0.26872E+0004  0.49181E-0008  0.88774E-0010  0.32621E-0008
  0.17833E+0005 -0.26890E+0004  0.42635E-0008  0.62926E-0009  0.12068E-0008
  0.17942E+0005 -0.26908E+0004  0.30880E-0008  0.12995E-0008 -0.12183E-0008
  0.18000E+0005 -0.26918E+0004  0.22949E-0008  0.16944E-0008 -0.25832E-0008
  0.17667E+0005 -0.26320E+0004  0.50186E-0008 -0.44036E-0009  0.54108E-0008
  0.17724E+0005 -0.26331E+0004  0.51700E-0008 -0.21013E-0009  0.47322E-0008
  0.17833E+0005 -0.26353E+0004  0.49880E-0008  0.32009E-0009  0.30267E-0008
  0.17942E+0005 -0.26374E+0004  0.41665E-0008  0.97253E-0009  0.79893E-0009
  0.18000E+0005 -0.26386E+0004  0.34878E-0008  0.13551E-0008 -0.54676E-0009
  0.17667E+0005 -0.25293E+0004  0.37301E-0008 -0.11867E-0008  0.70894E-0008
  0.17724E+0005 -0.25307E+0004  0.44130E-0008 -0.97060E-0009  0.69093E-0008
  0.17833E+0005 -0.25335E+0004  0.52557E-0008 -0.47371E-0009  0.60750E-0008
  0.17942E+0005 -0.25362E+0004  0.53615E-0008  0.14321E-0009  0.45012E-0008
  0.18000E+0005 -0.25377E+0004  0.50783E-0008  0.50557E-0009  0.33613E-0008
  0.17667E+0005 -0.24266E+0004  0.90018E-0009 -0.20665E-0008  0.74795E-0008
  0.17724E+0005 -0.24283E+0004  0.20466E-0008 -0.18828E-0008  0.78515E-0008
  0.17833E+0005 -0.24317E+0004  0.39203E-0008 -0.14442E-0008  0.80818E-0008
  0.17942E+0005 -0.24350E+0004  0.51531E-0008 -0.87488E-0009  0.74866E-0008
  0.18000E+0005 -0.24368E+0004  0.54480E-0008 -0.53448E-0009  0.67741E-0008
  0.17667E+0005 -0.23724E+0004 -0.10984E-0008 -0.25427E-0008  0.70634E-0008
  0.17724E+0005 -0.23743E+0004  0.22797E-0009 -0.23849E-0008  0.77223E-0008
  0.17833E+0005 -0.23780E+0004  0.25724E-0008 -0.19904E-0008  0.85451E-0008
  0.17942E+0005 -0.23816E+0004  0.44066E-0008 -0.14551E-0008  0.85592E-0008
  0.18000E+0005 -0.23836E+0004  0.50462E-0008 -0.11290E-0008  0.81486E-0008
  0.18000E+0005 -0.26918E+0004  0.22949E-0008  0.16944E-0008 -0.25832E-0008
  0.18058E+0005 -0.26928E+0004  0.14101E-0008  0.21094E-0008 -0.39691E-0008
  0.18167E+0005 -0.26948E+0004 -0.38561E-0009  0.29269E-0008 -0.64863E-0008
  0.18276E+0005 -0.26967E+0004 -0.21012E-0008  0.37301E-0008 -0.85887E-0008
  0.18333E+0005 -0.26977E+0004 -0.28657E-0008  0.41294E-0008 -0.94151E-0008
  0.18000E+0005 -0.26386E+0004  0.34878E-0008  0.13551E-0008 -0.54676E-0009
  0.18058E+0005 -0.26398E+0004  0.26565E-0008  0.17584E-0008 -0.19844E-0008
  0.18167E+0005 -0.26421E+0004  0.77385E-0009  0.25533E-0008 -0.48066E-0008
  0.18276E+0005 -0.26443E+0004 -0.12812E-0008  0.33414E-0008 -0.74836E-0008
  0.18333E+0005 -0.26456E+0004 -0.23169E-0008  0.37375E-0008 -0.87060E-0008
  0.18000E+0005 -0.25377E+0004  0.50783E-0008  0.50557E-0009  0.33613E-0008
  0.18058E+0005 -0.25392E+0004  0.45503E-0008  0.89197E-0009  0.20046E-0008
  0.18167E+0005 -0.25421E+0004  0.29175E-0008  0.16588E-0008 -0.10582E-0008
  0.18276E+0005 -0.25451E+0004  0.61949E-0009  0.24339E-0008 -0.45338E-0008
  0.18333E+0005 -0.25466E+0004 -0.74880E-0009  0.28309E-0008 -0.63920E-0008
  0.18000E+0005 -0.24368E+0004  0.54480E-0008 -0.53448E-0009  0.67741E-0008
  0.18058E+0005 -0.24387E+0004  0.54543E-0008 -0.16370E-0009  0.57503E-0008
  0.18167E+0005 -0.24422E+0004  0.46100E-0008  0.58247E-0009  0.29756E-0008
  0.18276E+0005 -0.24458E+0004  0.26704E-0008  0.13552E-0008 -0.76570E-0009
  0.18333E+0005 -0.24477E+0004  0.12777E-0008  0.17581E-0008 -0.30072E-0008
  0.18000E+0005 -0.23836E+0004  0.50462E-0008 -0.11290E-0008  0.81486E-0008
  0.18058E+0005 -0.23856E+0004  0.53999E-0008 -0.76810E-0009  0.73957E-0008
  0.18167E+0005 -0.23895E+0004  0.51583E-0008 -0.33219E-0010  0.49959E-0008
  0.18276E+0005 -0.23934E+0004  0.36545E-0008  0.74014E-0009  0.13701E-0008
  0.18333E+0005 -0.23955E+0004  0.23900E-0008  0.11474E-0008 -0.93850E-0009
  0.18333E+0005 -0.26977E+0004 -0.28657E-0008  0.41294E-0008 -0.94151E-0008
  0.18391E+0005 -0.26990E+0004 -0.34754E-0008  0.44973E-0008 -0.99858E-0008
  0.18500E+0005 -0.27013E+0004 -0.40473E-0008  0.50908E-0008 -0.10226E-0007
  0.18609E+0005 -0.27036E+0004 -0.36954E-0008  0.55073E-0008 -0.92467E-0008
  0.18667E+0005 -0.27049E+0004 -0.31138E-0008  0.56474E-0008 -0.82433E-0008
  0.18333E+0005 -0.26456E+0004 -0.23169E-0008  0.37375E-0008 -0.87060E-0008
  0.18391E+0005 -0.26470E+0004 -0.32509E-0008  0.41071E-0008 -0.97233E-0008
  0.18500E+0005 -0.26497E+0004 -0.45249E-0008  0.47183E-0008 -0.10874E-0007
  0.18609E+0005 -0.26525E+0004 -0.48856E-0008  0.51730E-0008 -0.10766E-0007
  0.18667E+0005 -0.26539E+0004 -0.46380E-0008  0.53419E-0008 -0.10154E-0007
  0.18333E+0005 -0.25466E+0004 -0.74880E-0009  0.28309E-0008 -0.63920E-0008
  0.18391E+0005 -0.25485E+0004 -0.21492E-0008  0.32089E-0008 -0.81775E-0008
  0.18500E+0005 -0.25520E+0004 -0.45924E-0008  0.38576E-0008 -0.11025E-0007
  0.18609E+0005 -0.25555E+0004 -0.63203E-0008  0.43782E-0008 -0.12701E-0007
  0.18667E+0005 -0.25573E+0004 -0.67851E-0008  0.45943E-0008 -0.12960E-0007
  0.18333E+0005 -0.24477E+0004  0.12777E-0008  0.17581E-0008 -0.30072E-0008
  0.18391E+0005 -0.24499E+0004 -0.30751E-0009  0.21484E-0008 -0.53461E-0008
  0.18500E+0005 -0.24542E+0004 -0.35151E-0008  0.28357E-0008 -0.96297E-0008
  0.18609E+0005 -0.24585E+0004 -0.64364E-0008  0.34135E-0008 -0.13067E-0007
  0.18667E+0005 -0.24607E+0004 -0.76279E-0008  0.36678E-0008 -0.14285E-0007
  0.18333E+0005 -0.23955E+0004  0.23900E-0008  0.11474E-0008 -0.93850E-0009
  0.18391E+0005 -0.23980E+0004  0.84747E-0009  0.15452E-0008 -0.34420E-0008
  0.18500E+0005 -0.24026E+0004 -0.25302E-0008  0.22535E-0008 -0.82901E-0008
  0.18609E+0005 -0.24073E+0004 -0.59285E-0008  0.28589E-0008 -0.12557E-0007
  0.18667E+0005 -0.24097E+0004 -0.74666E-0008  0.31304E-0008 -0.14274E-0007
  0.18667E+0005 -0.27049E+0004 -0.31138E-0008  0.56474E-0008 -0.82433E-0008
  0.18724E+0005 -0.27061E+0004 -0.22728E-0008  0.57306E-0008 -0.69376E-0008
  0.18833E+0005 -0.27085E+0004 -0.94464E-0010  0.57277E-0008 -0.38226E-0008
  0.18942E+0005 -0.27109E+0004  0.25318E-0008  0.55261E-0008 -0.29062E-0009
  0.19000E+0005 -0.27122E+0004  0.39358E-0008  0.53441E-0008  0.15414E-0008
  0.18667E+0005 -0.26539E+0004 -0.46380E-0008  0.53419E-0008 -0.10154E-0007
  0.18724E+0005 -0.26554E+0004 -0.40787E-0008  0.54589E-0008 -0.91676E-0008
  0.18833E+0005 -0.26582E+0004 -0.22356E-0008  0.55345E-0008 -0.64025E-0008
  0.18942E+0005 -0.26610E+0004  0.36162E-0009  0.54265E-0008 -0.28534E-0008
  0.19000E+0005 -0.26625E+0004  0.18758E-0008  0.52994E-0008 -0.87066E-0009
  0.18667E+0005 -0.25573E+0004 -0.67851E-0008  0.45943E-0008 -0.12960E-0007
  0.18724E+0005 -0.25592E+0004 -0.68823E-0008  0.47655E-0008 -0.12741E-0007
  0.18833E+0005 -0.25628E+0004 -0.59920E-0008  0.49653E-0008 -0.11004E-0007
  0.18942E+0005 -0.25663E+0004 -0.38151E-0008  0.50051E-0008 -0.77943E-0008
  0.19000E+0005 -0.25682E+0004 -0.22767E-0008  0.49650E-0008 -0.56989E-0008
  0.18667E+0005 -0.24607E+0004 -0.76279E-0008  0.36678E-0008 -0.14285E-0007
  0.18724E+0005 -0.24630E+0004 -0.84674E-0008  0.38807E-0008 -0.14984E-0007
  0.18833E+0005 -0.24674E+0004 -0.88606E-0008  0.41739E-0008 -0.14697E-0007
  0.18942E+0005 -0.24717E+0004 -0.75770E-0008  0.43225E-0008 -0.12343E-0007
  0.19000E+0005 -0.24740E+0004 -0.62823E-0008  0.43463E-0008 -0.10404E-0007
  0.18667E+0005 -0.24097E+0004 -0.74666E-0008  0.31304E-0008 -0.14274E-0007
  0.18724E+0005 -0.24123E+0004 -0.86939E-0008  0.33612E-0008 -0.15483E-0007
  0.18833E+0005 -0.24170E+0004 -0.98435E-0008  0.36927E-0008 -0.16088E-0007
  0.18942E+0005 -0.24218E+0004 -0.91990E-0008  0.38837E-0008 -0.14384E-0007
  0.19000E+0005 -0.24243E+0004 -0.81420E-0008  0.39320E-0008 -0.12645E-0007
  0.19000E+0005 -0.27122E+0004  0.39358E-0008  0.53441E-0008  0.15414E-0008
  0.19058E+0005 -0.27130E+0004  0.52439E-0008  0.51176E-0008  0.32237E-0008
  0.19167E+0005 -0.27147E+0004  0.72599E-0008  0.45773E-0008  0.57825E-0008
  0.19276E+0005 -0.27164E+0004  0.83877E-0008  0.39272E-0008  0.72264E-0008
  0.19333E+0005 -0.27172E+0004  0.85674E-0008  0.35581E-0008  0.74901E-0008
  0.19000E+0005 -0.26625E+0004  0.18758E-0008  0.52994E-0008 -0.87066E-0009
  0.19058E+0005 -0.26635E+0004  0.33666E-0008  0.51297E-0008  0.10392E-0008
  0.19167E+0005 -0.26654E+0004  0.58931E-0008  0.47058E-0008  0.41884E-0008
  0.19276E+0005 -0.26674E+0004  0.76493E-0008  0.41820E-0008  0.63077E-0008
  0.19333E+0005 -0.26684E+0004  0.81673E-0008  0.38839E-0008  0.69129E-0008
  0.19000E+0005 -0.25682E+0004 -0.22767E-0008  0.49650E-0008 -0.56989E-0008
  0.19058E+0005 -0.25696E+0004 -0.60424E-0009  0.48858E-0008 -0.35030E-0008
  0.19167E+0005 -0.25721E+0004  0.26540E-0008  0.46484E-0008  0.58518E-0009
  0.19276E+0005 -0.25746E+0004  0.54836E-0008  0.43295E-0008  0.39347E-0008
  0.19333E+0005 -0.25759E+0004  0.66253E-0008  0.41458E-0008  0.52077E-0008
  0.19000E+0005 -0.24740E+0004 -0.62823E-0008  0.43463E-0008 -0.10404E-0007
  0.19058E+0005 -0.24756E+0004 -0.46839E-0008  0.43333E-0008 -0.81654E-0008
  0.19167E+0005 -0.24787E+0004 -0.11066E-0008  0.42332E-0008 -0.34957E-0008
  0.19276E+0005 -0.24817E+0004  0.25296E-0008  0.40679E-0008  0.90103E-0009
  0.19333E+0005 -0.24833E+0004  0.42193E-0008  0.39702E-0008  0.28168E-0008
  0.19000E+0005 -0.24243E+0004 -0.81420E-0008  0.39320E-0008 -0.12645E-0007
  0.19058E+0005 -0.24261E+0004 -0.66940E-0008  0.39441E-0008 -0.10498E-0007
  0.19167E+0005 -0.24294E+0004 -0.31462E-0008  0.38958E-0008 -0.57069E-0008
  0.19276E+0005 -0.24327E+0004  0.76635E-0009  0.37896E-0008 -0.87874E-0009
  0.19333E+0005 -0.24345E+0004  0.26932E-0008  0.37252E-0008  0.13435E-0008
  0.19333E+0005 -0.27172E+0004  0.85674E-0008  0.35581E-0008  0.74901E-0008
  0.19391E+0005 -0.27180E+0004  0.84630E-0008  0.31768E-0008  0.74290E-0008
  0.19500E+0005 -0.27194E+0004  0.76060E-0008  0.24805E-0008  0.65746E-0008
  0.19609E+0005 -0.27208E+0004  0.61564E-0008  0.18814E-0008  0.50974E-0008
  0.19667E+0005 -0.27216E+0004  0.52819E-0008  0.16310E-0008  0.42230E-0008
  0.19333E+0005 -0.26684E+0004  0.81673E-0008  0.38839E-0008  0.69129E-0008
  0.19391E+0005 -0.26693E+0004  0.83848E-0008  0.35743E-0008  0.71626E-0008
  0.19500E+0005 -0.26710E+0004  0.80559E-0008  0.30189E-0008  0.67705E-0008
  0.19609E+0005 -0.26726E+0004  0.69885E-0008  0.25548E-0008  0.55646E-0008
  0.19667E+0005 -0.26735E+0004  0.62453E-0008  0.23655E-0008  0.47461E-0008
  0.19333E+0005 -0.25759E+0004  0.66253E-0008  0.41458E-0008  0.52077E-0008
  0.19391E+0005 -0.25770E+0004  0.74604E-0008  0.39535E-0008  0.60879E-0008
  0.19500E+0005 -0.25791E+0004  0.81861E-0008  0.36232E-0008  0.66854E-0008
  0.19609E+0005 -0.25813E+0004  0.79155E-0008  0.33729E-0008  0.61122E-0008
  0.19667E+0005 -0.25824E+0004  0.74674E-0008  0.32880E-0008  0.54668E-0008
  0.19333E+0005 -0.24833E+0004  0.42193E-0008  0.39702E-0008  0.28168E-0008
  0.19391E+0005 -0.24847E+0004  0.56362E-0008  0.38678E-0008  0.43420E-0008
  0.19500E+0005 -0.24873E+0004  0.74307E-0008  0.37095E-0008  0.60354E-0008
  0.19609E+0005 -0.24899E+0004  0.80292E-0008  0.36256E-0008  0.62486E-0008
  0.19667E+0005 -0.24913E+0004  0.79253E-0008  0.36250E-0008  0.58676E-0008
  0.19333E+0005 -0.24345E+0004  0.26932E-0008  0.37252E-0008  0.13435E-0008
  0.19391E+0005 -0.24360E+0004  0.43830E-0008  0.36581E-0008  0.31957E-0008
  0.19500E+0005 -0.24388E+0004  0.67190E-0008  0.35676E-0008  0.54859E-0008
  0.19609E+0005 -0.24417E+0004  0.77889E-0008  0.35512E-0008  0.61666E-0008
  0.19667E+0005 -0.24432E+0004  0.78799E-0008  0.35857E-0008  0.59592E-0008
  0.19667E+0005 -0.27216E+0004  0.52819E-0008  0.16310E-0008  0.42230E-0008
  0.19724E+0005 -0.27231E+0004  0.43657E-0008  0.14690E-0008  0.32769E-0008
  0.19833E+0005 -0.27259E+0004  0.25944E-0008  0.13672E-0008  0.13512E-0008
  0.19942E+0005 -0.27288E+0004  0.57581E-0009  0.16091E-0008 -0.13565E-0008
  0.20000E+0005 -0.27303E+0004 -0.69158E-0009  0.17731E-0008 -0.32467E-0008
  0.19667E+0005 -0.26735E+0004  0.62453E-0008  0.23655E-0008  0.47461E-0008
  0.19724E+0005 -0.26753E+0004  0.54211E-0008  0.22577E-0008  0.38121E-0008
  0.19833E+0005 -0.26786E+0004  0.36884E-0008  0.21974E-0008  0.17695E-0008
  0.19942E+0005 -0.26820E+0004  0.16341E-0008  0.23925E-0008 -0.10318E-0008
  0.20000E+0005 -0.26837E+0004  0.36505E-0009  0.25167E-0008 -0.28850E-0008
  0.19667E+0005 -0.25824E+0004  0.74674E-0008  0.32880E-0008  0.54668E-0008
  0.19724E+0005 -0.25846E+0004  0.68581E-0008  0.32600E-0008  0.46227E-0008
  0.19833E+0005 -0.25889E+0004  0.53438E-0008  0.33049E-0008  0.25574E-0008
  0.19942E+0005 -0.25932E+0004  0.34037E-0008  0.35083E-0008 -0.23540E-0009
  0.20000E+0005 -0.25954E+0004  0.22032E-0008  0.36296E-0008 -0.20076E-0008
  0.19667E+0005 -0.24913E+0004  0.79253E-0008  0.36250E-0008  0.58676E-0008
  0.19724E+0005 -0.24940E+0004  0.75860E-0008  0.36657E-0008  0.52069E-0008
  0.19833E+0005 -0.24992E+0004  0.64222E-0008  0.38262E-0008  0.33246E-0008
  0.19942E+0005 -0.25044E+0004  0.47360E-0008  0.40985E-0008  0.69394E-0009
  0.20000E+0005 -0.25071E+0004  0.36607E-0008  0.42618E-0008 -0.98481E-0009
  0.19667E+0005 -0.24432E+0004  0.78799E-0008  0.35857E-0008  0.59592E-0008
  0.19724E+0005 -0.24462E+0004  0.76997E-0008  0.36582E-0008  0.54300E-0008
  0.19833E+0005 -0.24519E+0004  0.67521E-0008  0.38775E-0008  0.37058E-0008
  0.19942E+0005 -0.24576E+0004  0.52271E-0008  0.41939E-0008  0.11995E-0008
  0.20000E+0005 -0.24606E+0004  0.42328E-0008  0.43818E-0008 -0.41515E-0009
  0.00000E+0000 -0.23643E+0004 -0.13580E-0009 -0.25183E-0009  0.26280E-0010
  0.57558E+0002 -0.23619E+0004 -0.85472E-0010 -0.25573E-0009  0.10832E-0009
  0.16667E+0003 -0.23575E+0004  0.27864E-0010 -0.22487E-0009  0.22759E-0009
  0.27578E+0003 -0.23530E+0004  0.15409E-0009 -0.14073E-0009  0.28860E-0009
  0.33333E+0003 -0.23507E+0004  0.21833E-0009 -0.77409E-0010  0.29144E-0009
  0.00000E+0000 -0.23094E+0004 -0.14399E-0009 -0.28587E-0009  0.52056E-0010
  0.57558E+0002 -0.23068E+0004 -0.82722E-0010 -0.28502E-0009  0.14042E-0009
  0.16667E+0003 -0.23020E+0004  0.53784E-0010 -0.24465E-0009  0.27346E-0009
  0.27578E+0003 -0.22972E+0004  0.19567E-0009 -0.15229E-0009  0.33943E-0009
  0.33333E+0003 -0.22946E+0004  0.26146E-0009 -0.85723E-0010  0.33758E-0009
  0.00000E+0000 -0.22054E+0004 -0.14501E-0009 -0.34848E-0009  0.11873E-0009
  0.57558E+0002 -0.22024E+0004 -0.57721E-0010 -0.33885E-0009  0.22565E-0009
  0.16667E+0003 -0.21968E+0004  0.12217E-0009 -0.28122E-0009  0.38500E-0009
  0.27578E+0003 -0.21913E+0004  0.27935E-0009 -0.17361E-0009  0.44440E-0009
  0.33333E+0003 -0.21883E+0004  0.33596E-0009 -0.10078E-0009  0.42008E-0009
  0.00000E+0000 -0.21013E+0004 -0.11856E-0009 -0.40780E-0009  0.21927E-0009
  0.57558E+0002 -0.20980E+0004 -0.32883E-0011 -0.38910E-0009  0.34647E-0009
  0.16667E+0003 -0.20917E+0004  0.20854E-0009 -0.31398E-0009  0.51795E-0009
  0.27578E+0003 -0.20854E+0004  0.35313E-0009 -0.19056E-0009  0.53766E-0009
  0.33333E+0003 -0.20820E+0004  0.38192E-0009 -0.11096E-0009  0.46906E-0009
  0.00000E+0000 -0.20464E+0004 -0.92373E-0010 -0.43774E-0009  0.28780E-0009
  0.57558E+0002 -0.20429E+0004  0.36088E-0010 -0.41395E-0009  0.42324E-0009
  0.16667E+0003 -0.20362E+0004  0.25629E-0009 -0.32923E-0009  0.59016E-0009
  0.27578E+0003 -0.20295E+0004  0.38125E-0009 -0.19706E-0009  0.57280E-0009
  0.33333E+0003 -0.20260E+0004  0.38814E-0009 -0.11357E-0009  0.47200E-0009
  0.33333E+0003 -0.23507E+0004  0.21833E-0009 -0.77409E-0010  0.29144E-0009
  0.39089E+0003 -0.23490E+0004  0.27564E-0009 -0.30510E-0011  0.27044E-0009
  0.50000E+0003 -0.23460E+0004  0.35183E-0009  0.15652E-0009  0.16101E-0009
  0.60911E+0003 -0.23429E+0004  0.36730E-0009  0.31934E-0009 -0.33455E-0010
  0.66667E+0003 -0.23413E+0004  0.34583E-0009  0.39692E-0009 -0.16223E-0009
  0.33333E+0003 -0.22946E+0004  0.26146E-0009 -0.85723E-0010  0.33758E-0009
  0.39089E+0003 -0.22928E+0004  0.31449E-0009 -0.91968E-0011  0.30598E-0009
  0.50000E+0003 -0.22895E+0004  0.36619E-0009  0.15123E-0009  0.16085E-0009
  0.60911E+0003 -0.22862E+0004  0.33964E-0009  0.31024E-0009 -0.82922E-0010
  0.66667E+0003 -0.22844E+0004  0.29218E-0009  0.38413E-0009 -0.23887E-0009
  0.33333E+0003 -0.21883E+0004  0.33596E-0009 -0.10078E-0009  0.42008E-0009
  0.39089E+0003 -0.21863E+0004  0.36702E-0009 -0.19844E-0010  0.35299E-0009
  0.50000E+0003 -0.21825E+0004  0.34557E-0009  0.14348E-0009  0.11082E-0009
  0.60911E+0003 -0.21786E+0004  0.22043E-0009  0.29737E-0009 -0.24689E-0009
  0.66667E+0003 -0.21766E+0004  0.12012E-0009  0.36571E-0009 -0.45826E-0009
  0.33333E+0003 -0.20820E+0004  0.38192E-0009 -0.11096E-0009  0.46906E-0009
  0.39089E+0003 -0.20798E+0004  0.37213E-0009 -0.24947E-0010  0.34462E-0009
  0.50000E+0003 -0.20754E+0004  0.24724E-0009  0.14313E-0009 -0.29129E-0010
  0.60911E+0003 -0.20711E+0004  0.10962E-0010  0.29439E-0009 -0.51492E-0009
  0.66667E+0003 -0.20688E+0004 -0.13817E-0009  0.35870E-0009 -0.77753E-0009
  0.33333E+0003 -0.20260E+0004  0.38814E-0009 -0.11357E-0009  0.47200E-0009
  0.39089E+0003 -0.20236E+0004  0.35036E-0009 -0.24544E-0010  0.30951E-0009
  0.50000E+0003 -0.20190E+0004  0.16307E-0009  0.14683E-0009 -0.14313E-0009
  0.60911E+0003 -0.20143E+0004 -0.13068E-0009  0.29762E-0009 -0.69550E-0009
  0.66667E+0003 -0.20119E+0004 -0.30053E-0009  0.36031E-0009 -0.97970E-0009
  0.66667E+0003 -0.23413E+0004  0.34583E-0009  0.39692E-0009 -0.16223E-0009
  0.72422E+0003 -0.23406E+0004  0.30368E-0009  0.46280E-0009 -0.29927E-0009
  0.83333E+0003 -0.23392E+0004  0.16870E-0009  0.54209E-0009 -0.55594E-0009
  0.94244E+0003 -0.23379E+0004 -0.28675E-0010  0.54091E-0009 -0.76115E-0009
  0.10000E+0004 -0.23372E+0004 -0.15066E-0009  0.50277E-0009 -0.83137E-0009
  0.66667E+0003 -0.22844E+0004  0.29218E-0009  0.38413E-0009 -0.23887E-0009
  0.72422E+0003 -0.22836E+0004  0.22433E-0009  0.44519E-0009 -0.40040E-0009
  0.83333E+0003 -0.22822E+0004  0.47756E-0010  0.51360E-0009 -0.68941E-0009
  0.94244E+0003 -0.22807E+0004 -0.17134E-0009  0.50098E-0009 -0.89900E-0009
  0.10000E+0004 -0.22800E+0004 -0.29332E-0009  0.45752E-0009 -0.95796E-0009
  0.66667E+0003 -0.21766E+0004  0.12012E-0009  0.36571E-0009 -0.45826E-0009
  0.72422E+0003 -0.21757E+0004  0.59036E-0011  0.41920E-0009 -0.66388E-0009
  0.83333E+0003 -0.21741E+0004 -0.22796E-0009  0.47030E-0009 -0.99284E-0009
  0.94244E+0003 -0.21724E+0004 -0.44641E-0009  0.43952E-0009 -0.11707E-0008
  0.10000E+0004 -0.21715E+0004 -0.54087E-0009  0.38775E-0009 -0.11827E-0008
  0.66667E+0003 -0.20688E+0004 -0.13817E-0009  0.35870E-0009 -0.77753E-0009
  0.72422E+0003 -0.20678E+0004 -0.28650E-0009  0.40618E-0009 -0.10143E-0008
  0.83333E+0003 -0.20659E+0004 -0.53276E-0009  0.44303E-0009 -0.13372E-0008
  0.94244E+0003 -0.20640E+0004 -0.68449E-0009  0.39695E-0009 -0.14185E-0008
  0.10000E+0004 -0.20630E+0004 -0.71314E-0009  0.33809E-0009 -0.13477E-0008
  0.66667E+0003 -0.20119E+0004 -0.30053E-0009  0.36031E-0009 -0.97970E-0009
  0.72422E+0003 -0.20109E+0004 -0.45888E-0009  0.40508E-0009 -0.12244E-0008
  0.83333E+0003 -0.20089E+0004 -0.68954E-0009  0.43526E-0009 -0.15210E-0008
  0.94244E+0003 -0.20069E+0004 -0.77883E-0009  0.38178E-0009 -0.15245E-0008
  0.10000E+0004 -0.20058E+0004 -0.75863E-0009  0.31941E-0009 -0.13968E-0008
  0.10000E+0004 -0.23372E+0004 -0.15066E-0009  0.50277E-0009 -0.83137E-0009
  0.10576E+0004 -0.23363E+0004 -0.28043E-0009  0.43684E-0009 -0.86903E-0009
  0.11667E+0004 -0.23345E+0004 -0.52568E-0009  0.24055E-0009 -0.83805E-0009
  0.12758E+0004 -0.23327E+0004 -0.73542E-0009 -0.33465E-0010 -0.67463E-0009
  0.13333E+0004 -0.23318E+0004 -0.81757E-0009 -0.19823E-0009 -0.54270E-0009
  0.10000E+0004 -0.22800E+0004 -0.29332E-0009  0.45752E-0009 -0.95796E-0009
  0.10576E+0004 -0.22790E+0004 -0.41419E-0009  0.38740E-0009 -0.97509E-0009
  0.11667E+0004 -0.22771E+0004 -0.61785E-0009  0.18739E-0009 -0.88265E-0009
  0.12758E+0004 -0.22751E+0004 -0.75902E-0009 -0.82867E-0010 -0.63934E-0009
  0.13333E+0004 -0.22741E+0004 -0.79840E-0009 -0.24233E-0009 -0.46390E-0009
  0.10000E+0004 -0.21715E+0004 -0.54087E-0009  0.38775E-0009 -0.11827E-0008
  0.10576E+0004 -0.21703E+0004 -0.61582E-0009  0.31129E-0009 -0.11349E-0008
  0.11667E+0004 -0.21681E+0004 -0.68993E-0009  0.10636E-0009 -0.88316E-0009
  0.12758E+0004 -0.21659E+0004 -0.66949E-0009 -0.15626E-0009 -0.46654E-0009
  0.13333E+0004 -0.21648E+0004 -0.62329E-0009 -0.30628E-0009 -0.20928E-0009
  0.10000E+0004 -0.20630E+0004 -0.71314E-0009  0.33809E-0009 -0.13477E-0008
  0.10576E+0004 -0.20617E+0004 -0.70509E-0009  0.25632E-0009 -0.12015E-0008
  0.11667E+0004 -0.20592E+0004 -0.59459E-0009  0.47232E-0010 -0.74548E-0009
  0.12758E+0004 -0.20567E+0004 -0.39353E-0009 -0.20881E-0009 -0.14861E-0009
  0.13333E+0004 -0.20554E+0004 -0.27077E-0009 -0.35082E-0009  0.17554E-0009
  0.10000E+0004 -0.20058E+0004 -0.75863E-0009  0.31941E-0009 -0.13968E-0008
  0.10576E+0004 -0.20044E+0004 -0.69430E-0009  0.23498E-0009 -0.11877E-0008
  0.11667E+0004 -0.20018E+0004 -0.47168E-0009  0.23558E-0010 -0.61340E-0009
  0.12758E+0004 -0.19991E+0004 -0.17753E-0009 -0.22978E-0009  0.71793E-0010
  0.13333E+0004 -0.19977E+0004 -0.23475E-0010 -0.36828E-0009  0.42016E-0009
  0.13333E+0004 -0.23318E+0004 -0.81757E-0009 -0.19823E-0009 -0.54270E-0009
  0.13909E+0004 -0.23306E+0004 -0.87308E-0009 -0.36905E-0009 -0.38652E-0009
  0.15000E+0004 -0.23282E+0004 -0.89322E-0009 -0.68119E-0009 -0.55877E-0010
  0.16091E+0004 -0.23258E+0004 -0.80058E-0009 -0.93177E-0009  0.25953E-0009
  0.16667E+0004 -0.23245E+0004 -0.71349E-0009 -0.10214E-0008  0.39288E-0009
  0.13333E+0004 -0.22741E+0004 -0.79840E-0009 -0.24233E-0009 -0.46390E-0009
  0.13909E+0004 -0.22728E+0004 -0.80939E-0009 -0.40531E-0009 -0.26688E-0009
  0.15000E+0004 -0.22702E+0004 -0.75195E-0009 -0.69684E-0009  0.12201E-0009
  0.16091E+0004 -0.22676E+0004 -0.60670E-0009 -0.92088E-0009  0.45605E-0009
  0.16667E+0004 -0.22662E+0004 -0.50724E-0009 -0.99530E-0009  0.57938E-0009
  0.13333E+0004 -0.21648E+0004 -0.62329E-0009 -0.30628E-0009 -0.20928E-0009
  0.13909E+0004 -0.21632E+0004 -0.55507E-0009 -0.45560E-0009  0.55459E-0010
  0.15000E+0004 -0.21602E+0004 -0.38835E-0009 -0.71212E-0009  0.51154E-0009
  0.16091E+0004 -0.21572E+0004 -0.21120E-0009 -0.89204E-0009  0.81378E-0009
  0.16667E+0004 -0.21557E+0004 -0.13106E-0009 -0.94146E-0009  0.87845E-0009
  0.13333E+0004 -0.20554E+0004 -0.27077E-0009 -0.35082E-0009  0.17554E-0009
  0.13909E+0004 -0.20536E+0004 -0.14612E-0009 -0.48858E-0009  0.48048E-0009
  0.15000E+0004 -0.20503E+0004  0.51867E-0010 -0.71577E-0009  0.92185E-0009
  0.16091E+0004 -0.20469E+0004  0.15249E-0009 -0.85917E-0009  0.10889E-0008
  0.16667E+0004 -0.20451E+0004  0.15282E-0009 -0.88805E-0009  0.10408E-0008
  0.13333E+0004 -0.19977E+0004 -0.23475E-0010 -0.36828E-0009  0.42016E-0009
  0.13909E+0004 -0.19958E+0004  0.11656E-0009 -0.50089E-0009  0.73064E-0009
  0.15000E+0004 -0.19923E+0004  0.29192E-0009 -0.71499E-0009  0.11252E-0008
  0.16091E+0004 -0.19887E+0004  0.30546E-0009 -0.84220E-0009  0.11784E-0008
  0.16667E+0004 -0.19868E+0004  0.24005E-0009 -0.86204E-0009  0.10509E-0008
  0.16667E+0004 -0.23245E+0004 -0.71349E-0009 -0.10214E-0008  0.39288E-0009
  0.17242E+0004 -0.23230E+0004 -0.60634E-0009 -0.10719E-0008  0.48961E-0009
  0.18333E+0004 -0.23202E+0004 -0.37977E-0009 -0.10462E-0008  0.53569E-0009
  0.19424E+0004 -0.23173E+0004 -0.16580E-0009 -0.84785E-0009  0.36939E-0009
  0.20000E+0004 -0.23158E+0004 -0.71594E-0010 -0.67669E-0009  0.19576E-0009
  0.16667E+0004 -0.22662E+0004 -0.50724E-0009 -0.99530E-0009  0.57938E-0009
  0.17242E+0004 -0.22646E+0004 -0.39976E-0009 -0.10305E-0008  0.65215E-0009
  0.18333E+0004 -0.22615E+0004 -0.20580E-0009 -0.97757E-0009  0.61777E-0009
  0.19424E+0004 -0.22584E+0004 -0.58173E-0010 -0.75773E-0009  0.34093E-0009
  0.20000E+0004 -0.22567E+0004 -0.55344E-0011 -0.57854E-0009  0.10593E-0009
  0.16667E+0004 -0.21557E+0004 -0.13106E-0009 -0.94146E-0009  0.87845E-0009
  0.17242E+0004 -0.21538E+0004 -0.66930E-0010 -0.95177E-0009  0.86682E-0009
  0.18333E+0004 -0.21502E+0004 -0.88739E-0011 -0.85526E-0009  0.61964E-0009
  0.19424E+0004 -0.21466E+0004 -0.31475E-0010 -0.60221E-0009  0.10615E-0009
  0.20000E+0004 -0.21447E+0004 -0.63804E-0010 -0.41112E-0009 -0.24170E-0009
  0.16667E+0004 -0.20451E+0004  0.15282E-0009 -0.88805E-0009  0.10408E-0008
  0.17242E+0004 -0.20430E+0004  0.11621E-0009 -0.87835E-0009  0.89626E-0009
  0.18333E+0004 -0.20389E+0004 -0.44753E-0010 -0.74718E-0009  0.37486E-0009
  0.19424E+0004 -0.20349E+0004 -0.26726E-0009 -0.46899E-0009 -0.38009E-0009
  0.20000E+0004 -0.20328E+0004 -0.37400E-0009 -0.26952E-0009 -0.81719E-0009
  0.16667E+0004 -0.19868E+0004  0.24005E-0009 -0.86204E-0009  0.10509E-0008
  0.17242E+0004 -0.19845E+0004  0.12962E-0009 -0.84368E-0009  0.82013E-0009
  0.18333E+0004 -0.19802E+0004 -0.17158E-0009 -0.69777E-0009  0.13959E-0009
  0.19424E+0004 -0.19760E+0004 -0.49902E-0009 -0.40948E-0009 -0.73165E-0009
  0.20000E+0004 -0.19737E+0004 -0.63369E-0009 -0.20694E-0009 -0.11994E-0008
  0.20000E+0004 -0.23158E+0004 -0.71594E-0010 -0.67669E-0009  0.19576E-0009
  0.20576E+0004 -0.23138E+0004  0.76054E-0011 -0.46269E-0009 -0.30605E-0010
  0.21667E+0004 -0.23100E+0004  0.11983E-0009  0.28832E-0010 -0.55552E-0009
  0.22758E+0004 -0.23062E+0004  0.21790E-0009  0.57952E-0009 -0.10986E-0008
  0.23333E+0004 -0.23042E+0004  0.28411E-0009  0.86803E-0009 -0.13409E-0008
  0.20000E+0004 -0.22567E+0004 -0.55344E-0011 -0.57854E-0009  0.10593E-0009
  0.20576E+0004 -0.22545E+0004  0.31917E-0010 -0.35952E-0009 -0.17854E-0009
  0.21667E+0004 -0.22504E+0004  0.81150E-0010  0.13352E-0009 -0.78576E-0009
  0.22758E+0004 -0.22463E+0004  0.15680E-0009  0.67482E-0009 -0.13527E-0008
  0.23333E+0004 -0.22441E+0004  0.23235E-0009  0.95456E-0009 -0.15785E-0008
  0.20000E+0004 -0.21447E+0004 -0.63804E-0010 -0.41112E-0009 -0.24170E-0009
  0.20576E+0004 -0.21422E+0004 -0.98843E-0010 -0.18543E-0009 -0.62023E-0009
  0.21667E+0004 -0.21375E+0004 -0.12086E-0009  0.30686E-0009 -0.13190E-0008
  0.22758E+0004 -0.21327E+0004 -0.42065E-0011  0.82903E-0009 -0.18347E-0008
  0.23333E+0004 -0.21302E+0004  0.13991E-0009  0.10922E-0008 -0.19735E-0008
  0.20000E+0004 -0.20328E+0004 -0.37400E-0009 -0.26952E-0009 -0.81719E-0009
  0.20576E+0004 -0.20299E+0004 -0.45326E-0009 -0.40130E-0010 -0.12492E-0008
  0.21667E+0004 -0.20245E+0004 -0.44957E-0009  0.44769E-0009 -0.19225E-0008
  0.22758E+0004 -0.20192E+0004 -0.16072E-0009  0.94957E-0009 -0.22416E-0008
  0.23333E+0004 -0.20163E+0004  0.12290E-0009  0.11963E-0008 -0.22171E-0008
  0.20000E+0004 -0.19737E+0004 -0.63369E-0009 -0.20694E-0009 -0.11994E-0008
  0.20576E+0004 -0.19707E+0004 -0.71806E-0009  0.23296E-0010 -0.16368E-0008
  0.21667E+0004 -0.19650E+0004 -0.65154E-0009  0.50751E-0009 -0.22407E-0008
  0.22758E+0004 -0.19593E+0004 -0.21471E-0009  0.99864E-0009 -0.23950E-0008
  0.23333E+0004 -0.19562E+0004  0.17037E-0009  0.12371E-0008 -0.22555E-0008
  0.23333E+0004 -0.23042E+0004  0.28411E-0009  0.86803E-0009 -0.13409E-0008
  0.23909E+0004 -0.23015E+0004  0.37064E-0009  0.11397E-0008 -0.15271E-0008
  0.25000E+0004 -0.22965E+0004  0.61826E-0009  0.15690E-0008 -0.16523E-0008
  0.26091E+0004 -0.22914E+0004  0.98219E-0009  0.18292E-0008 -0.14230E-0008
  0.26667E+0004 -0.22888E+0004  0.12104E-0008  0.18840E-0008 -0.11611E-0008
  0.23333E+0004 -0.22441E+0004  0.23235E-0009  0.95456E-0009 -0.15785E-0008
  0.23909E+0004 -0.22412E+0004  0.34276E-0009  0.12149E-0008 -0.17282E-0008
  0.25000E+0004 -0.22357E+0004  0.66972E-0009  0.16181E-0008 -0.17357E-0008
  0.26091E+0004 -0.22303E+0004  0.11346E-0008  0.18477E-0008 -0.13504E-0008
  0.26667E+0004 -0.22274E+0004  0.14129E-0008  0.18856E-0008 -0.10045E-0008
  0.23333E+0004 -0.21302E+0004  0.13991E-0009  0.10922E-0008 -0.19735E-0008
  0.23909E+0004 -0.21269E+0004  0.34657E-0009  0.13318E-0008 -0.19990E-0008
  0.25000E+0004 -0.21206E+0004  0.90441E-0009  0.16869E-0008 -0.16980E-0008
  0.26091E+0004 -0.21143E+0004  0.15990E-0008  0.18609E-0008 -0.97766E-0009
  0.26667E+0004 -0.21110E+0004  0.19692E-0008  0.18674E-0008 -0.47600E-0009
  0.23333E+0004 -0.20163E+0004  0.12290E-0009  0.11963E-0008 -0.22171E-0008
  0.23909E+0004 -0.20126E+0004  0.49139E-0009  0.14160E-0008 -0.20492E-0008
  0.25000E+0004 -0.20054E+0004  0.13678E-0008  0.17252E-0008 -0.13488E-0008
  0.26091E+0004 -0.19983E+0004  0.23080E-0008  0.18461E-0008 -0.27907E-0009
  0.26667E+0004 -0.19946E+0004  0.27444E-0008  0.18225E-0008  0.35022E-0009
  0.23333E+0004 -0.19562E+0004  0.17037E-0009  0.12371E-0008 -0.22555E-0008
  0.23909E+0004 -0.19523E+0004  0.64789E-0009  0.14470E-0008 -0.19614E-0008
  0.25000E+0004 -0.19447E+0004  0.17170E-0008  0.17336E-0008 -0.10264E-0008
  0.26091E+0004 -0.19372E+0004  0.27777E-0008  0.18287E-0008  0.21638E-0009
  0.26667E+0004 -0.19332E+0004  0.32299E-0008  0.17903E-0008  0.89199E-0009
  0.26667E+0004 -0.22888E+0004  0.12104E-0008  0.18840E-0008 -0.11611E-0008
  0.27242E+0004 -0.22857E+0004  0.14504E-0008  0.18743E-0008 -0.81348E-0009
  0.28333E+0004 -0.22800E+0004  0.18817E-0008  0.16870E-0008  0.26651E-0012
  0.29424E+0004 -0.22742E+0004  0.21861E-0008  0.12954E-0008  0.87045E-0009
  0.30000E+0004 -0.22711E+0004  0.22603E-0008  0.10231E-0008  0.12884E-0008
  0.26667E+0004 -0.22274E+0004  0.14129E-0008  0.18856E-0008 -0.10045E-0008
  0.27242E+0004 -0.22241E+0004  0.16943E-0008  0.18591E-0008 -0.57923E-0009
  0.28333E+0004 -0.22178E+0004  0.21618E-0008  0.16401E-0008  0.34139E-0009
  0.29424E+0004 -0.22115E+0004  0.24303E-0008  0.12191E-0008  0.12422E-0008
  0.30000E+0004 -0.22082E+0004  0.24549E-0008  0.93201E-0009  0.16416E-0008
  0.26667E+0004 -0.21110E+0004  0.19692E-0008  0.18674E-0008 -0.47600E-0009
  0.27242E+0004 -0.21072E+0004  0.23096E-0008  0.18096E-0008  0.75758E-0010
  0.28333E+0004 -0.20999E+0004  0.27645E-0008  0.15310E-0008  0.11140E-0008
  0.29424E+0004 -0.20927E+0004  0.28431E-0008  0.10534E-0008  0.19455E-0008
  0.30000E+0004 -0.20889E+0004  0.27028E-0008  0.73798E-0009  0.22355E-0008
  0.26667E+0004 -0.19946E+0004  0.27444E-0008  0.18225E-0008  0.35022E-0009
  0.27242E+0004 -0.19903E+0004  0.30954E-0008  0.17345E-0008  0.97669E-0009
  0.28333E+0004 -0.19821E+0004  0.33931E-0008  0.13975E-0008  0.19788E-0008
  0.29424E+0004 -0.19739E+0004  0.30992E-0008  0.86435E-0009  0.25462E-0008
  0.30000E+0004 -0.19696E+0004  0.26988E-0008  0.52124E-0009  0.26241E-0008
  0.26667E+0004 -0.19332E+0004  0.32299E-0008  0.17903E-0008  0.89199E-0009
  0.27242E+0004 -0.19286E+0004  0.35585E-0008  0.16874E-0008  0.15277E-0008
  0.28333E+0004 -0.19199E+0004  0.37027E-0008  0.13214E-0008  0.24345E-0008
  0.29424E+0004 -0.19113E+0004  0.31346E-0008  0.76017E-0009  0.27781E-0008
  0.30000E+0004 -0.19067E+0004  0.25609E-0008  0.40313E-0009  0.27039E-0008
  0.30000E+0004 -0.22711E+0004  0.22603E-0008  0.10231E-0008  0.12884E-0008
  0.30576E+0004 -0.22689E+0004  0.22593E-0008  0.71925E-0009  0.16432E-0008
  0.31667E+0004 -0.22646E+0004  0.20418E-0008  0.90711E-0010  0.20961E-0008
  0.32758E+0004 -0.22603E+0004  0.15488E-0008 -0.53858E-0009  0.22130E-0008
  0.33333E+0004 -0.22581E+0004  0.11907E-0008 -0.84774E-0009  0.21402E-0008
  0.30000E+0004 -0.22082E+0004  0.24549E-0008  0.93201E-0009  0.16416E-0008
  0.30576E+0004 -0.22057E+0004  0.23860E-0008  0.61492E-0009  0.19549E-0008
  0.31667E+0004 -0.22011E+0004  0.20030E-0008 -0.36502E-0010  0.22801E-0008
  0.32758E+0004 -0.21964E+0004  0.13238E-0008 -0.68450E-0009  0.22313E-0008
  0.33333E+0004 -0.21940E+0004  0.87106E-0009 -0.10016E-0008  0.20680E-0008
  0.30000E+0004 -0.20889E+0004  0.27028E-0008  0.73798E-0009  0.22355E-0008
  0.30576E+0004 -0.20861E+0004  0.24377E-0008  0.39511E-0009  0.23992E-0008
  0.31667E+0004 -0.20807E+0004  0.16385E-0008 -0.29984E-0009  0.23726E-0008
  0.32758E+0004 -0.20754E+0004  0.56183E-0009 -0.98140E-0009  0.19559E-0008
  0.33333E+0004 -0.20726E+0004 -0.63691E-0010 -0.13111E-0008  0.16216E-0008
  0.30000E+0004 -0.19696E+0004  0.26988E-0008  0.52124E-0009  0.26241E-0008
  0.30576E+0004 -0.19664E+0004  0.21543E-0008  0.15322E-0009  0.25472E-0008
  0.31667E+0004 -0.19604E+0004  0.83616E-0009 -0.58225E-0009  0.20496E-0008
  0.32758E+0004 -0.19543E+0004 -0.64093E-0009 -0.12915E-0008  0.12431E-0008
  0.33333E+0004 -0.19511E+0004 -0.13946E-0008 -0.16288E-0008  0.77070E-0009
  0.30000E+0004 -0.19067E+0004  0.25609E-0008  0.40313E-0009  0.27039E-0008
  0.30576E+0004 -0.19033E+0004  0.18410E-0008  0.22377E-0010  0.24677E-0008
  0.31667E+0004 -0.18969E+0004  0.22624E-0009 -0.73301E-0009  0.16901E-0008
  0.32758E+0004 -0.18905E+0004 -0.14369E-0008 -0.14546E-0008  0.69347E-0009
  0.33333E+0004 -0.18871E+0004 -0.22251E-0008 -0.17942E-0008  0.17547E-0009
  0.33333E+0004 -0.22581E+0004  0.11907E-0008 -0.84774E-0009  0.21402E-0008
  0.33909E+0004 -0.22567E+0004  0.78094E-0009 -0.11222E-0008  0.19790E-0008
  0.35000E+0004 -0.22542E+0004 -0.11052E-0009 -0.15398E-0008  0.14789E-0008
  0.36091E+0004 -0.22517E+0004 -0.10977E-0008 -0.17893E-0008  0.77435E-0009
  0.36667E+0004 -0.22504E+0004 -0.16352E-0008 -0.18509E-0008  0.34418E-0009
  0.33333E+0004 -0.21940E+0004  0.87106E-0009 -0.10016E-0008  0.20680E-0008
  0.33909E+0004 -0.21926E+0004  0.37743E-0009 -0.12822E-0008  0.18224E-0008
  0.35000E+0004 -0.21898E+0004 -0.63599E-0009 -0.17059E-0008  0.11884E-0008
  0.36091E+0004 -0.21871E+0004 -0.16829E-0008 -0.19534E-0008  0.39898E-0009
  0.36667E+0004 -0.21857E+0004 -0.22235E-0008 -0.20096E-0008 -0.53270E-0010
  0.33333E+0004 -0.20726E+0004 -0.63691E-0010 -0.13111E-0008  0.16216E-0008
  0.33909E+0004 -0.20709E+0004 -0.68702E-0009 -0.16000E-0008  0.12380E-0008
  0.35000E+0004 -0.20678E+0004 -0.18203E-0008 -0.20256E-0008  0.44294E-0009
  0.36091E+0004 -0.20646E+0004 -0.28118E-0008 -0.22554E-0008 -0.36530E-0009
  0.36667E+0004 -0.20630E+0004 -0.32559E-0008 -0.22927E-0008 -0.77436E-0009
  0.33333E+0004 -0.19511E+0004 -0.13946E-0008 -0.16288E-0008  0.77070E-0009
  0.33909E+0004 -0.19493E+0004 -0.20725E-0008 -0.19201E-0008  0.31109E-0009
  0.35000E+0004 -0.19457E+0004 -0.31148E-0008 -0.23329E-0008 -0.46468E-0009
  0.36091E+0004 -0.19422E+0004 -0.37858E-0008 -0.25259E-0008 -0.10652E-0008
  0.36667E+0004 -0.19403E+0004 -0.39893E-0008 -0.25332E-0008 -0.13102E-0008
  0.33333E+0004 -0.18871E+0004 -0.22251E-0008 -0.17942E-0008  0.17547E-0009
  0.33909E+0004 -0.18851E+0004 -0.28875E-0008 -0.20847E-0008 -0.28579E-0009
  0.35000E+0004 -0.18813E+0004 -0.37758E-0008 -0.24856E-0008 -0.95814E-0009
  0.36091E+0004 -0.18776E+0004 -0.41626E-0008 -0.26527E-0008 -0.13487E-0008
  0.36667E+0004 -0.18756E+0004 -0.41838E-0008 -0.26402E-0008 -0.14597E-0008
  0.36667E+0004 -0.22504E+0004 -0.16352E-0008 -0.18509E-0008  0.34418E-0009
  0.37242E+0004 -0.22488E+0004 -0.21727E-0008 -0.18644E-0008 -0.11667E-0009
  0.38333E+0004 -0.22458E+0004 -0.31431E-0008 -0.17699E-0008 -0.10359E-0008
  0.39424E+0004 -0.22429E+0004 -0.39644E-0008 -0.15462E-0008 -0.19480E-0008
  0.40000E+0004 -0.22413E+0004 -0.42981E-0008 -0.13883E-0008 -0.23955E-0008
  0.36667E+0004 -0.21857E+0004 -0.22235E-0008 -0.20096E-0008 -0.53270E-0010
  0.37242E+0004 -0.21840E+0004 -0.27439E-0008 -0.20151E-0008 -0.51942E-0009
  0.38333E+0004 -0.21807E+0004 -0.36263E-0008 -0.18958E-0008 -0.14054E-0008
  0.39424E+0004 -0.21775E+0004 -0.42926E-0008 -0.16356E-0008 -0.22310E-0008
  0.40000E+0004 -0.21758E+0004 -0.45213E-0008 -0.14536E-0008 -0.26144E-0008
  0.36667E+0004 -0.20630E+0004 -0.32559E-0008 -0.22927E-0008 -0.77436E-0009
  0.37242E+0004 -0.20610E+0004 -0.36380E-0008 -0.22735E-0008 -0.11642E-0008
  0.38333E+0004 -0.20573E+0004 -0.41646E-0008 -0.20880E-0008 -0.18374E-0008
  0.39424E+0004 -0.20536E+0004 -0.43915E-0008 -0.17397E-0008 -0.23906E-0008
  0.40000E+0004 -0.20516E+0004 -0.43723E-0008 -0.15034E-0008 -0.26186E-0008
  0.36667E+0004 -0.19403E+0004 -0.39893E-0008 -0.25332E-0008 -0.13102E-0008
  0.37242E+0004 -0.19381E+0004 -0.40958E-0008 -0.24774E-0008 -0.15107E-0008
  0.38333E+0004 -0.19339E+0004 -0.40551E-0008 -0.22038E-0008 -0.18041E-0008
  0.39424E+0004 -0.19297E+0004 -0.37303E-0008 -0.17479E-0008 -0.20053E-0008
  0.40000E+0004 -0.19274E+0004 -0.34527E-0008 -0.14495E-0008 -0.20764E-0008
  0.36667E+0004 -0.18756E+0004 -0.41838E-0008 -0.26402E-0008 -0.14597E-0008
  0.37242E+0004 -0.18732E+0004 -0.40973E-0008 -0.25611E-0008 -0.15205E-0008
  0.38333E+0004 -0.18688E+0004 -0.37002E-0008 -0.22335E-0008 -0.15685E-0008
  0.39424E+0004 -0.18643E+0004 -0.30810E-0008 -0.17146E-0008 -0.15855E-0008
  0.40000E+0004 -0.18619E+0004 -0.26879E-0008 -0.13811E-0008 -0.15928E-0008
  0.40000E+0004 -0.22413E+0004 -0.42981E-0008 -0.13883E-0008 -0.23955E-0008
  0.40576E+0004 -0.22396E+0004 -0.45394E-0008 -0.12157E-0008 -0.27933E-0008
  0.41667E+0004 -0.22365E+0004 -0.46786E-0008 -0.85623E-0009 -0.33530E-0008
  0.42758E+0004 -0.22334E+0004 -0.43247E-0008 -0.49465E-0009 -0.35397E-0008
  0.43333E+0004 -0.22318E+0004 -0.39232E-0008 -0.31051E-0009 -0.34514E-0008
  0.40000E+0004 -0.21758E+0004 -0.45213E-0008 -0.14536E-0008 -0.26144E-0008
  0.40576E+0004 -0.21740E+0004 -0.46447E-0008 -0.12545E-0008 -0.29367E-0008
  0.41667E+0004 -0.21706E+0004 -0.45370E-0008 -0.83882E-0009 -0.33288E-0008
  0.42758E+0004 -0.21672E+0004 -0.39286E-0008 -0.41726E-0009 -0.33279E-0008
  0.43333E+0004 -0.21655E+0004 -0.34001E-0008 -0.20181E-0009 -0.31381E-0008
  0.40000E+0004 -0.20516E+0004 -0.43723E-0008 -0.15034E-0008 -0.26186E-0008
  0.40576E+0004 -0.20496E+0004 -0.42457E-0008 -0.12461E-0008 -0.27820E-0008
  0.41667E+0004 -0.20457E+0004 -0.36867E-0008 -0.71353E-0009 -0.28773E-0008
  0.42758E+0004 -0.20418E+0004 -0.26970E-0008 -0.17506E-0009 -0.26013E-0008
  0.43333E+0004 -0.20397E+0004 -0.20096E-0008  0.98011E-0010 -0.22803E-0008
  0.40000E+0004 -0.19274E+0004 -0.34527E-0008 -0.14495E-0008 -0.20764E-0008
  0.40576E+0004 -0.19251E+0004 -0.31008E-0008 -0.11279E-0008 -0.21068E-0008
  0.41667E+0004 -0.19207E+0004 -0.22275E-0008 -0.47410E-0009 -0.20192E-0008
  0.42758E+0004 -0.19163E+0004 -0.10860E-0008  0.17548E-0009 -0.16422E-0008
  0.43333E+0004 -0.19140E+0004 -0.38330E-0009  0.49859E-0009 -0.12932E-0008
  0.40000E+0004 -0.18619E+0004 -0.26879E-0008 -0.13811E-0008 -0.15928E-0008
  0.40576E+0004 -0.18595E+0004 -0.22522E-0008 -0.10239E-0008 -0.15829E-0008
  0.41667E+0004 -0.18548E+0004 -0.13102E-0008 -0.30617E-0009 -0.14762E-0008
  0.42758E+0004 -0.18501E+0004 -0.20774E-0009  0.39781E-0009 -0.11340E-0008
  0.43333E+0004 -0.18477E+0004  0.43964E-0009  0.74329E-0009 -0.81442E-0009
  0.43333E+0004 -0.22318E+0004 -0.39232E-0008 -0.31051E-0009 -0.34514E-0008
  0.43909E+0004 -0.22303E+0004 -0.33798E-0008 -0.13977E-0009 -0.32213E-0008
  0.45000E+0004 -0.22274E+0004 -0.20012E-0008  0.15039E-0009 -0.23952E-0008
  0.46091E+0004 -0.22246E+0004 -0.30407E-0009  0.38574E-0009 -0.11258E-0008
  0.46667E+0004 -0.22231E+0004  0.64639E-0009  0.48725E-0009 -0.33039E-0009
  0.43333E+0004 -0.21655E+0004 -0.34001E-0008 -0.20181E-0009 -0.31381E-0008
  0.43909E+0004 -0.21638E+0004 -0.27413E-0008 -0.72066E-0012 -0.28096E-0008
  0.45000E+0004 -0.21607E+0004 -0.11886E-0008  0.34040E-0009 -0.18138E-0008
  0.46091E+0004 -0.21576E+0004  0.60506E-0009  0.61501E-0009 -0.41600E-0009
  0.46667E+0004 -0.21560E+0004  0.15707E-0008  0.73071E-0009  0.42453E-0009
  0.43333E+0004 -0.20397E+0004 -0.20096E-0008  0.98011E-0010 -0.22803E-0008
  0.43909E+0004 -0.20379E+0004 -0.12285E-0008  0.35267E-0009 -0.18357E-0008
  0.45000E+0004 -0.20343E+0004  0.44781E-0009  0.77639E-0009 -0.66359E-0009
  0.46091E+0004 -0.20307E+0004  0.22152E-0008  0.11038E-0008  0.83372E-0009
  0.46667E+0004 -0.20289E+0004  0.31082E-0008  0.12326E-0008  0.16907E-0008
  0.43333E+0004 -0.19140E+0004 -0.38330E-0009  0.49859E-0009 -0.12932E-0008
  0.43909E+0004 -0.19119E+0004  0.37086E-0009  0.79633E-0009 -0.83643E-0009
  0.45000E+0004 -0.19079E+0004  0.18971E-0008  0.12753E-0008  0.32945E-0009
  0.46091E+0004 -0.19038E+0004  0.34099E-0008  0.16202E-0008  0.17805E-0008
  0.46667E+0004 -0.19017E+0004  0.41373E-0008  0.17413E-0008  0.25948E-0008
  0.43333E+0004 -0.18477E+0004  0.43964E-0009  0.74329E-0009 -0.81442E-0009
  0.43909E+0004 -0.18454E+0004  0.11205E-0008  0.10585E-0008 -0.39069E-0009
  0.45000E+0004 -0.18412E+0004  0.24760E-0008  0.15539E-0008  0.71497E-0009
  0.46091E+0004 -0.18369E+0004  0.37986E-0008  0.18924E-0008  0.21101E-0008
  0.46667E+0004 -0.18346E+0004  0.44235E-0008  0.20007E-0008  0.28940E-0008
  0.46667E+0004 -0.22231E+0004  0.64639E-0009  0.48725E-0009 -0.33039E-0009
  0.47242E+0004 -0.22207E+0004  0.15998E-0008  0.57944E-0009  0.51685E-0009
  0.48333E+0004 -0.22161E+0004  0.32450E-0008  0.71395E-0009  0.21041E-0008
  0.49424E+0004 -0.22115E+0004  0.44893E-0008  0.80637E-0009  0.34326E-0008
  0.50000E+0004 -0.22091E+0004  0.49285E-0008  0.83675E-0009  0.39507E-0008
  0.46667E+0004 -0.21560E+0004  0.15707E-0008  0.73071E-0009  0.42453E-0009
  0.47242E+0004 -0.21534E+0004  0.25142E-0008  0.83344E-0009  0.12980E-0008
  0.48333E+0004 -0.21484E+0004  0.40728E-0008  0.97300E-0009  0.28793E-0008
  0.49424E+0004 -0.21434E+0004  0.51579E-0008  0.10521E-0008  0.41297E-0008
  0.50000E+0004 -0.21408E+0004  0.54926E-0008  0.10683E-0008  0.45817E-0008
  0.46667E+0004 -0.20289E+0004  0.31082E-0008  0.12326E-0008  0.16907E-0008
  0.47242E+0004 -0.20258E+0004  0.39397E-0008  0.13396E-0008  0.25503E-0008
  0.48333E+0004 -0.20201E+0004  0.51949E-0008  0.14564E-0008  0.40226E-0008
  0.49424E+0004 -0.20144E+0004  0.58914E-0008  0.14763E-0008  0.50598E-0008
  0.50000E+0004 -0.20114E+0004  0.60016E-0008  0.14480E-0008  0.53626E-0008
  0.46667E+0004 -0.19017E+0004  0.41373E-0008  0.17413E-0008  0.25948E-0008
  0.47242E+0004 -0.18983E+0004  0.47816E-0008  0.18303E-0008  0.33923E-0008
  0.48333E+0004 -0.18918E+0004  0.56467E-0008  0.18817E-0008  0.46923E-0008
  0.49424E+0004 -0.18854E+0004  0.59262E-0008  0.18017E-0008  0.54762E-0008
  0.50000E+0004 -0.18819E+0004  0.58109E-0008  0.17100E-0008  0.56114E-0008
  0.46667E+0004 -0.18346E+0004  0.44235E-0008  0.20007E-0008  0.28940E-0008
  0.47242E+0004 -0.18310E+0004  0.49624E-0008  0.20708E-0008  0.36549E-0008
  0.48333E+0004 -0.18242E+0004  0.56279E-0008  0.20704E-0008  0.48625E-0008
  0.49424E+0004 -0.18173E+0004  0.57047E-0008  0.19224E-0008  0.55091E-0008
  0.50000E+0004 -0.18137E+0004  0.54791E-0008  0.17904E-0008  0.55499E-0008
  0.50000E+0004 -0.22091E+0004  0.49285E-0008  0.83675E-0009  0.39507E-0008
  0.50576E+0004 -0.22064E+0004  0.52085E-0008  0.86238E-0009  0.43143E-0008
  0.51667E+0004 -0.22012E+0004  0.52989E-0008  0.88008E-0009  0.45459E-0008
  0.52758E+0004 -0.21960E+0004  0.49175E-0008  0.86915E-0009  0.42365E-0008
  0.53333E+0004 -0.21933E+0004  0.45924E-0008  0.85093E-0009  0.39183E-0008
  0.50000E+0004 -0.21408E+0004  0.54926E-0008  0.10683E-0008  0.45817E-0008
  0.50576E+0004 -0.21379E+0004  0.56594E-0008  0.10753E-0008  0.48656E-0008
  0.51667E+0004 -0.21322E+0004  0.55274E-0008  0.10475E-0008  0.49226E-0008
  0.52758E+0004 -0.21266E+0004  0.49350E-0008  0.98095E-0009  0.44310E-0008
  0.53333E+0004 -0.21236E+0004  0.45084E-0008  0.93125E-0009  0.40212E-0008
  0.50000E+0004 -0.20114E+0004  0.60016E-0008  0.14480E-0008  0.53626E-0008
  0.50576E+0004 -0.20080E+0004  0.59370E-0008  0.14025E-0008  0.54776E-0008
  0.51667E+0004 -0.20015E+0004  0.53720E-0008  0.12593E-0008  0.51783E-0008
  0.52758E+0004 -0.19950E+0004  0.43779E-0008  0.10643E-0008  0.43181E-0008
  0.53333E+0004 -0.19916E+0004  0.37565E-0008  0.94619E-0009  0.37187E-0008
  0.50000E+0004 -0.18819E+0004  0.58109E-0008  0.17100E-0008  0.56114E-0008
  0.50576E+0004 -0.18781E+0004  0.55187E-0008  0.15946E-0008  0.55383E-0008
  0.51667E+0004 -0.18707E+0004  0.45287E-0008  0.13105E-0008  0.48382E-0008
  0.52758E+0004 -0.18634E+0004  0.31324E-0008  0.97208E-0009  0.35534E-0008
  0.53333E+0004 -0.18595E+0004  0.23124E-0008  0.78248E-0009  0.27320E-0008
  0.50000E+0004 -0.18137E+0004  0.54791E-0008  0.17904E-0008  0.55499E-0008
  0.50576E+0004 -0.18096E+0004  0.50732E-0008  0.16323E-0008  0.53686E-0008
  0.51667E+0004 -0.18018E+0004  0.38630E-0008  0.12665E-0008  0.44322E-0008
  0.52758E+0004 -0.17940E+0004  0.22510E-0008  0.85032E-0009  0.28956E-0008
  0.53333E+0004 -0.17899E+0004  0.13251E-0008  0.62406E-0009  0.19451E-0008
  0.53333E+0004 -0.21933E+0004  0.45924E-0008  0.85093E-0009  0.39183E-0008
  0.53909E+0004 -0.21913E+0004  0.42290E-0008  0.82549E-0009  0.35425E-0008
  0.55000E+0004 -0.21877E+0004  0.35660E-0008  0.76141E-0009  0.28452E-0008
  0.56091E+0004 -0.21840E+0004  0.31003E-0008  0.68013E-0009  0.24070E-0008
  0.56667E+0004 -0.21821E+0004  0.29732E-0008  0.63338E-0009  0.23532E-0008
  0.53333E+0004 -0.21236E+0004  0.45084E-0008  0.93125E-0009  0.40212E-0008
  0.53909E+0004 -0.21215E+0004  0.40535E-0008  0.87353E-0009  0.35621E-0008
  0.55000E+0004 -0.21175E+0004  0.32312E-0008  0.74983E-0009  0.27231E-0008
  0.56091E+0004 -0.21136E+0004  0.26032E-0008  0.61277E-0009  0.21505E-0008
  0.56667E+0004 -0.21115E+0004  0.23767E-0008  0.53990E-0009  0.20169E-0008
  0.53333E+0004 -0.19916E+0004  0.37565E-0008  0.94619E-0009  0.37187E-0008
  0.53909E+0004 -0.19892E+0004  0.31234E-0008  0.82102E-0009  0.30828E-0008
  0.55000E+0004 -0.19846E+0004  0.19806E-0008  0.57947E-0009  0.19234E-0008
  0.56091E+0004 -0.19800E+0004  0.10157E-0008  0.34084E-0009  0.10217E-0008
  0.56667E+0004 -0.19776E+0004  0.58603E-0009  0.22399E-0009  0.69077E-0009
  0.53333E+0004 -0.18595E+0004  0.23124E-0008  0.78248E-0009  0.27320E-0008
  0.53909E+0004 -0.18568E+0004  0.14974E-0008  0.59031E-0009  0.18883E-0008
  0.55000E+0004 -0.18517E+0004  0.36914E-0010  0.23988E-0009  0.35706E-0009
  0.56091E+0004 -0.18465E+0004 -0.12273E-0008 -0.81757E-0010 -0.90348E-0009
  0.56667E+0004 -0.18438E+0004 -0.18162E-0008 -0.22994E-0009 -0.14318E-0008
  0.53333E+0004 -0.17899E+0004  0.13251E-0008  0.62406E-0009  0.19451E-0008
  0.53909E+0004 -0.17870E+0004  0.41620E-0009  0.39910E-0009  0.98423E-0009
  0.55000E+0004 -0.17815E+0004 -0.11908E-0008 -0.63044E-0012 -0.73973E-0009
  0.56091E+0004 -0.17761E+0004 -0.25571E-0008 -0.35423E-0009 -0.21561E-0008
  0.56667E+0004 -0.17732E+0004 -0.31827E-0008 -0.51172E-0009 -0.27561E-0008
  0.56667E+0004 -0.21821E+0004  0.29732E-0008  0.63338E-0009  0.23532E-0008
  0.57242E+0004 -0.21801E+0004  0.29249E-0008  0.58090E-0009  0.24381E-0008
  0.58333E+0004 -0.21763E+0004  0.29930E-0008  0.48055E-0009  0.29493E-0008
  0.59424E+0004 -0.21724E+0004  0.30703E-0008  0.37624E-0009  0.37378E-0008
  0.60000E+0004 -0.21704E+0004  0.30101E-0008  0.32391E-0009  0.41461E-0008
  0.56667E+0004 -0.21115E+0004  0.23767E-0008  0.53990E-0009  0.20169E-0008
  0.57242E+0004 -0.21093E+0004  0.22112E-0008  0.46316E-0009  0.20079E-0008
  0.58333E+0004 -0.21051E+0004  0.19886E-0008  0.32527E-0009  0.22753E-0008
  0.59424E+0004 -0.21010E+0004  0.16662E-0008  0.19445E-0009  0.27028E-0008
  0.60000E+0004 -0.20988E+0004  0.13508E-0008  0.13266E-0009  0.28665E-0008
  0.56667E+0004 -0.19776E+0004  0.58603E-0009  0.22399E-0009  0.69077E-0009
  0.57242E+0004 -0.19751E+0004  0.18790E-0009  0.10932E-0009  0.45470E-0009
  0.58333E+0004 -0.19703E+0004 -0.57494E-0009 -0.79611E-0010  0.17759E-0009
  0.59424E+0004 -0.19655E+0004 -0.15699E-0008 -0.23505E-0009 -0.11220E-0009
  0.60000E+0004 -0.19630E+0004 -0.22776E-0008 -0.30013E-0009 -0.38997E-0009
  0.56667E+0004 -0.18438E+0004 -0.18162E-0008 -0.22994E-0009 -0.14318E-0008
  0.57242E+0004 -0.18409E+0004 -0.23797E-0008 -0.36765E-0009 -0.18793E-0008
  0.58333E+0004 -0.18355E+0004 -0.34727E-0008 -0.57686E-0009 -0.26082E-0008
  0.59424E+0004 -0.18301E+0004 -0.47909E-0008 -0.72385E-0009 -0.34029E-0008
  0.60000E+0004 -0.18272E+0004 -0.56388E-0008 -0.77533E-0009 -0.39438E-0008
  0.56667E+0004 -0.17732E+0004 -0.31827E-0008 -0.51172E-0009 -0.27561E-0008
  0.57242E+0004 -0.17701E+0004 -0.37718E-0008 -0.65360E-0009 -0.32712E-0008
  0.58333E+0004 -0.17644E+0004 -0.48805E-0008 -0.85790E-0009 -0.41191E-0008
  0.59424E+0004 -0.17586E+0004 -0.61543E-0008 -0.98470E-0009 -0.50069E-0008
  0.60000E+0004 -0.17556E+0004 -0.69410E-0008 -0.10212E-0008 -0.55710E-0008
  0.60000E+0004 -0.21704E+0004  0.30101E-0008  0.32391E-0009  0.41461E-0008
  0.60576E+0004 -0.21672E+0004  0.27861E-0008  0.26725E-0009  0.44505E-0008
  0.61667E+0004 -0.21611E+0004  0.18042E-0008  0.16811E-0009  0.45284E-0008
  0.62758E+0004 -0.21549E+0004 -0.73675E-0010  0.78158E-0010  0.36517E-0008
  0.63333E+0004 -0.21517E+0004 -0.14429E-0008  0.35922E-0010  0.27235E-0008
  0.60000E+0004 -0.20988E+0004  0.13508E-0008  0.13266E-0009  0.28665E-0008
  0.60576E+0004 -0.20953E+0004  0.84039E-0009  0.69199E-0010  0.28833E-0008
  0.61667E+0004 -0.20886E+0004 -0.71413E-0009 -0.35033E-0010  0.23464E-0008
  0.62758E+0004 -0.20820E+0004 -0.31117E-0008 -0.12025E-0009  0.84592E-0009
  0.63333E+0004 -0.20784E+0004 -0.46887E-0008 -0.15764E-0009 -0.37028E-0009
  0.60000E+0004 -0.19630E+0004 -0.22776E-0008 -0.30013E-0009 -0.38997E-0009
  0.60576E+0004 -0.19590E+0004 -0.31903E-0008 -0.36048E-0009 -0.85311E-0009
  0.61667E+0004 -0.19513E+0004 -0.54159E-0008 -0.44440E-0009 -0.22797E-0008
  0.62758E+0004 -0.19437E+0004 -0.81681E-0008 -0.49196E-0009 -0.44469E-0008
  0.63333E+0004 -0.19396E+0004 -0.97189E-0008 -0.50607E-0009 -0.58310E-0008
  0.60000E+0004 -0.18272E+0004 -0.56388E-0008 -0.77533E-0009 -0.39438E-0008
  0.60576E+0004 -0.18227E+0004 -0.66357E-0008 -0.81524E-0009 -0.46418E-0008
  0.61667E+0004 -0.18140E+0004 -0.87735E-0008 -0.84910E-0009 -0.63106E-0008
  0.62758E+0004 -0.18053E+0004 -0.10944E-0007 -0.83395E-0009 -0.82580E-0008
  0.63333E+0004 -0.18008E+0004 -0.11927E-0007 -0.81395E-0009 -0.92600E-0008
  0.60000E+0004 -0.17556E+0004 -0.69410E-0008 -0.10212E-0008 -0.55710E-0008
  0.60576E+0004 -0.17508E+0004 -0.78268E-0008 -0.10426E-0008 -0.62531E-0008
  0.61667E+0004 -0.17416E+0004 -0.95951E-0008 -0.10374E-0008 -0.77364E-0008
  0.62758E+0004 -0.17324E+0004 -0.11129E-0007 -0.97957E-0009 -0.92132E-0008
  0.63333E+0004 -0.17275E+0004 -0.11653E-0007 -0.93773E-0009 -0.98245E-0008
  0.63333E+0004 -0.21517E+0004 -0.14429E-0008  0.35922E-0010  0.27235E-0008
  0.63909E+0004 -0.21466E+0004 -0.31305E-0008 -0.63729E-0011  0.13924E-0008
  0.65000E+0004 -0.21371E+0004 -0.68159E-0008 -0.76521E-0010 -0.19505E-0008
  0.66091E+0004 -0.21275E+0004 -0.10687E-0007 -0.13082E-0009 -0.59790E-0008
  0.66667E+0004 -0.21224E+0004 -0.12592E-0007 -0.15562E-0009 -0.81674E-0008
  0.63333E+0004 -0.20784E+0004 -0.46887E-0008 -0.15764E-0009 -0.37028E-0009
  0.63909E+0004 -0.20730E+0004 -0.65092E-0008 -0.19273E-0009 -0.19393E-0008
  0.65000E+0004 -0.20626E+0004 -0.10145E-0007 -0.24656E-0009 -0.54704E-0008
  0.66091E+0004 -0.20522E+0004 -0.13478E-0007 -0.28141E-0009 -0.92259E-0008
  0.66667E+0004 -0.20467E+0004 -0.14881E-0007 -0.29623E-0009 -0.11051E-0007
  0.63333E+0004 -0.19396E+0004 -0.97189E-0008 -0.50607E-0009 -0.58310E-0008
  0.63909E+0004 -0.19333E+0004 -0.11290E-0007 -0.51440E-0009 -0.73774E-0008
  0.65000E+0004 -0.19213E+0004 -0.13772E-0007 -0.51676E-0009 -0.10194E-0007
  0.66091E+0004 -0.19094E+0004 -0.15000E-0007 -0.50068E-0009 -0.12246E-0007
  0.66667E+0004 -0.19030E+0004 -0.14934E-0007 -0.49105E-0009 -0.12773E-0007
  0.63333E+0004 -0.18008E+0004 -0.11927E-0007 -0.81395E-0009 -0.92600E-0008
  0.63909E+0004 -0.17936E+0004 -0.12667E-0007 -0.78590E-0009 -0.10163E-0007
  0.65000E+0004 -0.17801E+0004 -0.12968E-0007 -0.72258E-0009 -0.11073E-0007
  0.66091E+0004 -0.17666E+0004 -0.11366E-0007 -0.64735E-0009 -0.10418E-0007
  0.66667E+0004 -0.17594E+0004 -0.96570E-0008 -0.61022E-0009 -0.92862E-0008
  0.63333E+0004 -0.17275E+0004 -0.11653E-0007 -0.93773E-0009 -0.98245E-0008
  0.63909E+0004 -0.17200E+0004 -0.11811E-0007 -0.88774E-0009 -0.10200E-0007
  0.65000E+0004 -0.17056E+0004 -0.10808E-0007 -0.78706E-0009 -0.98330E-0008
  0.66091E+0004 -0.16912E+0004 -0.77940E-0008 -0.68170E-0009 -0.76761E-0008
  0.66667E+0004 -0.16837E+0004 -0.53821E-0008 -0.63174E-0009 -0.57439E-0008
  0.66667E+0004 -0.21224E+0004 -0.12592E-0007 -0.15562E-0009 -0.81674E-0008
  0.67242E+0004 -0.21160E+0004 -0.14322E-0007 -0.17689E-0009 -0.10323E-0007
  0.68333E+0004 -0.21039E+0004 -0.16627E-0007 -0.21344E-0009 -0.13717E-0007
  0.69424E+0004 -0.20917E+0004 -0.17286E-0007 -0.24259E-0009 -0.15681E-0007
  0.70000E+0004 -0.20853E+0004 -0.16898E-0007 -0.25829E-0009 -0.15989E-0007
  0.66667E+0004 -0.20467E+0004 -0.14881E-0007 -0.29623E-0009 -0.11051E-0007
  0.67242E+0004 -0.20397E+0004 -0.15935E-0007 -0.30715E-0009 -0.12666E-0007
  0.68333E+0004 -0.20265E+0004 -0.16579E-0007 -0.32532E-0009 -0.14608E-0007
  0.69424E+0004 -0.20133E+0004 -0.15236E-0007 -0.33825E-0009 -0.14686E-0007
  0.70000E+0004 -0.20063E+0004 -0.13738E-0007 -0.34599E-0009 -0.13898E-0007
  0.66667E+0004 -0.19030E+0004 -0.14934E-0007 -0.49105E-0009 -0.12773E-0007
  0.67242E+0004 -0.18950E+0004 -0.14250E-0007 -0.47935E-0009 -0.12789E-0007
  0.68333E+0004 -0.18798E+0004 -0.11236E-0007 -0.46084E-0009 -0.11182E-0007
  0.69424E+0004 -0.18646E+0004 -0.62337E-0008 -0.44660E-0009 -0.74744E-0008
  0.70000E+0004 -0.18566E+0004 -0.30155E-0008 -0.44220E-0009 -0.48026E-0008
  0.66667E+0004 -0.17594E+0004 -0.96570E-0008 -0.61022E-0009 -0.92862E-0008
  0.67242E+0004 -0.17504E+0004 -0.72596E-0008 -0.57425E-0009 -0.75079E-0008
  0.68333E+0004 -0.17332E+0004 -0.13132E-0008 -0.51633E-0009 -0.26263E-0008
  0.69424E+0004 -0.17160E+0004  0.56426E-0008 -0.47341E-0009  0.36053E-0008
  0.70000E+0004 -0.17069E+0004  0.92937E-0008 -0.45555E-0009  0.70833E-0008
  0.66667E+0004 -0.16837E+0004 -0.53821E-0008 -0.63174E-0009 -0.57439E-0008
  0.67242E+0004 -0.16740E+0004 -0.23502E-0008 -0.58533E-0009 -0.31943E-0008
  0.68333E+0004 -0.16558E+0004  0.43492E-0008 -0.51191E-0009  0.27848E-0008
  0.69424E+0004 -0.16375E+0004  0.11219E-0007 -0.45975E-0009  0.93548E-0008
  0.70000E+0004 -0.16279E+0004  0.14421E-0007 -0.43786E-0009  0.12619E-0007
  0.70000E+0004 -0.20853E+0004 -0.16898E-0007 -0.25829E-0009 -0.15989E-0007
  0.70576E+0004 -0.20781E+0004 -0.15985E-0007 -0.27412E-0009 -0.15750E-0007
  0.71667E+0004 -0.20645E+0004 -0.12985E-0007 -0.30726E-0009 -0.13823E-0007
  0.72758E+0004 -0.20508E+0004 -0.87459E-0008 -0.34503E-0009 -0.10272E-0007
  0.73333E+0004 -0.20436E+0004 -0.62164E-0008 -0.36643E-0009 -0.79254E-0008
  0.70000E+0004 -0.20063E+0004 -0.13738E-0007 -0.34599E-0009 -0.13898E-0007
  0.70576E+0004 -0.19985E+0004 -0.11708E-0007 -0.35484E-0009 -0.12519E-0007
  0.71667E+0004 -0.19837E+0004 -0.67953E-0008 -0.37455E-0009 -0.85345E-0008
  0.72758E+0004 -0.19689E+0004 -0.11382E-0008 -0.39906E-0009 -0.33016E-0008
  0.73333E+0004 -0.19611E+0004  0.18711E-0008 -0.41225E-0009 -0.30164E-0009
  0.70000E+0004 -0.18566E+0004 -0.30155E-0008 -0.44220E-0009 -0.48026E-0008
  0.70576E+0004 -0.18476E+0004  0.50548E-0009 -0.44178E-0009 -0.16978E-0008
  0.71667E+0004 -0.18306E+0004  0.72112E-0008 -0.44400E-0009  0.46797E-0008
  0.72758E+0004 -0.18135E+0004  0.13004E-0007 -0.45116E-0009  0.10788E-0007
  0.73333E+0004 -0.18045E+0004  0.15367E-0007 -0.45281E-0009  0.13549E-0007
  0.70000E+0004 -0.17069E+0004  0.92937E-0008 -0.45555E-0009  0.70833E-0008
  0.70576E+0004 -0.16967E+0004  0.12744E-0007 -0.44410E-0009  0.10541E-0007
  0.71667E+0004 -0.16775E+0004  0.17785E-0007 -0.42438E-0009  0.16098E-0007
  0.72758E+0004 -0.16582E+0004  0.19998E-0007 -0.40819E-0009  0.19426E-0007
  0.73333E+0004 -0.16480E+0004  0.19834E-0007 -0.39521E-0009  0.20015E-0007
  0.70000E+0004 -0.16279E+0004  0.14421E-0007 -0.43786E-0009  0.12619E-0007
  0.70576E+0004 -0.16171E+0004  0.17111E-0007 -0.42289E-0009  0.15560E-0007
  0.71667E+0004 -0.15967E+0004  0.19951E-0007 -0.39485E-0009  0.19326E-0007
  0.72758E+0004 -0.15762E+0004  0.19232E-0007 -0.36737E-0009  0.20018E-0007
  0.73333E+0004 -0.15655E+0004  0.17378E-0007 -0.34669E-0009  0.19007E-0007
  0.73333E+0004 -0.20436E+0004 -0.62164E-0008 -0.36643E-0009 -0.79254E-0008
  0.73909E+0004 -0.20358E+0004 -0.35355E-0008 -0.39104E-0009 -0.53073E-0008
  0.75000E+0004 -0.20208E+0004  0.14975E-0008 -0.43648E-0009 -0.99393E-0010
  0.76091E+0004 -0.20059E+0004  0.61116E-0008 -0.48102E-0009  0.49535E-0008
  0.76667E+0004 -0.19980E+0004  0.82959E-0008 -0.50078E-0009  0.74081E-0008
  0.73333E+0004 -0.19611E+0004  0.18711E-0008 -0.41225E-0009 -0.30164E-0009
  0.73909E+0004 -0.19525E+0004  0.48307E-0008 -0.42840E-0009  0.27895E-0008
  0.75000E+0004 -0.19363E+0004  0.97808E-0008 -0.45460E-0009  0.82960E-0008
  0.76091E+0004 -0.19201E+0004  0.13560E-0007 -0.47601E-0009  0.12864E-0007
  0.76667E+0004 -0.19115E+0004  0.15044E-0007 -0.48164E-0009  0.14771E-0007
  0.73333E+0004 -0.18045E+0004  0.15367E-0007 -0.45281E-0009  0.13549E-0007
  0.73909E+0004 -0.17947E+0004  0.17173E-0007 -0.45562E-0009  0.15898E-0007
  0.75000E+0004 -0.17760E+0004  0.18725E-0007 -0.44918E-0009  0.18690E-0007
  0.76091E+0004 -0.17574E+0004  0.17927E-0007 -0.42800E-0009  0.19151E-0007
  0.76667E+0004 -0.17475E+0004  0.16715E-0007 -0.40778E-0009  0.18496E-0007
  0.73333E+0004 -0.16480E+0004  0.19834E-0007 -0.39521E-0009  0.20015E-0007
  0.73909E+0004 -0.16369E+0004  0.18728E-0007 -0.38079E-0009  0.19748E-0007
  0.75000E+0004 -0.16158E+0004  0.14285E-0007 -0.33685E-0009  0.16858E-0007
  0.76091E+0004 -0.15947E+0004  0.76309E-0008 -0.27115E-0009  0.11395E-0007
  0.76667E+0004 -0.15835E+0004  0.36686E-0008 -0.22637E-0009  0.77961E-0008
  0.73333E+0004 -0.15655E+0004  0.17378E-0007 -0.34669E-0009  0.19007E-0007
  0.73909E+0004 -0.15536E+0004  0.14547E-0007 -0.32236E-0009  0.17051E-0007
  0.75000E+0004 -0.15312E+0004  0.71453E-0008 -0.25693E-0009  0.11103E-0007
  0.76091E+0004 -0.15089E+0004 -0.16328E-0008 -0.16619E-0009  0.32012E-0008
  0.76667E+0004 -0.14970E+0004 -0.62529E-0008 -0.10793E-0009 -0.12962E-0008
  0.76667E+0004 -0.19980E+0004  0.82959E-0008 -0.50078E-0009  0.74081E-0008
  0.77242E+0004 -0.19892E+0004  0.10378E-0007 -0.51932E-0009  0.97574E-0008
  0.78333E+0004 -0.19726E+0004  0.13826E-0007 -0.54049E-0009  0.13589E-0007
  0.79424E+0004 -0.19560E+0004  0.16739E-0007 -0.54379E-0009  0.16618E-0007
  0.80000E+0004 -0.19472E+0004  0.18106E-0007 -0.53686E-0009  0.17917E-0007
  0.76667E+0004 -0.19115E+0004  0.15044E-0007 -0.48164E-0009  0.14771E-0007
  0.77242E+0004 -0.19020E+0004  0.16242E-0007 -0.48472E-0009  0.16363E-0007
  0.78333E+0004 -0.18839E+0004  0.17670E-0007 -0.47483E-0009  0.18317E-0007
  0.79424E+0004 -0.18658E+0004  0.18261E-0007 -0.44522E-0009  0.19033E-0007
  0.80000E+0004 -0.18563E+0004  0.18331E-0007 -0.42111E-0009  0.18994E-0007
  0.76667E+0004 -0.17475E+0004  0.16715E-0007 -0.40778E-0009  0.18496E-0007
  0.77242E+0004 -0.17366E+0004  0.15029E-0007 -0.38086E-0009  0.17256E-0007
  0.78333E+0004 -0.17158E+0004  0.11025E-0007 -0.31068E-0009  0.13631E-0007
  0.79424E+0004 -0.16950E+0004  0.66217E-0008 -0.21746E-0009  0.89285E-0008
  0.80000E+0004 -0.16840E+0004  0.43410E-0008 -0.16121E-0009  0.62412E-0008
  0.76667E+0004 -0.15835E+0004  0.36686E-0008 -0.22637E-0009  0.77961E-0008
  0.77242E+0004 -0.15711E+0004 -0.49294E-0009 -0.17217E-0009  0.37784E-0008
  0.78333E+0004 -0.15476E+0004 -0.78847E-0008 -0.53108E-0010 -0.40450E-0008
  0.79424E+0004 -0.15241E+0004 -0.13784E-0007  0.84707E-0010 -0.11240E-0007
  0.80000E+0004 -0.15117E+0004 -0.16099E-0007  0.16035E-0009 -0.14500E-0007
  0.76667E+0004 -0.14970E+0004 -0.62529E-0008 -0.10793E-0009 -0.12962E-0008
  0.77242E+0004 -0.14839E+0004 -0.10721E-0007 -0.40000E-0010 -0.59093E-0008
  0.78333E+0004 -0.14589E+0004 -0.17630E-0007  0.10129E-0009 -0.13861E-0007
  0.79424E+0004 -0.14339E+0004 -0.21793E-0007  0.25504E-0009 -0.19925E-0007
  0.80000E+0004 -0.14208E+0004 -0.22788E-0007  0.33585E-0009 -0.22141E-0007
  0.80000E+0004 -0.19472E+0004  0.18106E-0007 -0.53686E-0009  0.17917E-0007
  0.80576E+0004 -0.19378E+0004  0.19381E-0007 -0.52299E-0009  0.19048E-0007
  0.81667E+0004 -0.19199E+0004  0.21425E-0007 -0.48102E-0009  0.20645E-0007
  0.82758E+0004 -0.19021E+0004  0.22804E-0007 -0.42056E-0009  0.21499E-0007
  0.83333E+0004 -0.18926E+0004  0.23154E-0007 -0.38427E-0009  0.21613E-0007
  0.80000E+0004 -0.18563E+0004  0.18331E-0007 -0.42111E-0009  0.18994E-0007
  0.80576E+0004 -0.18461E+0004  0.18237E-0007 -0.38981E-0009  0.18689E-0007
  0.81667E+0004 -0.18267E+0004  0.17645E-0007 -0.31759E-0009  0.17486E-0007
  0.82758E+0004 -0.18073E+0004  0.16398E-0007 -0.23088E-0009  0.15551E-0007
  0.83333E+0004 -0.17970E+0004  0.15390E-0007 -0.18286E-0009  0.14242E-0007
  0.80000E+0004 -0.16840E+0004  0.43410E-0008 -0.16121E-0009  0.62412E-0008
  0.80576E+0004 -0.16722E+0004  0.20569E-0008 -0.97563E-0010  0.34172E-0008
  0.81667E+0004 -0.16499E+0004 -0.19845E-0008  0.28443E-0010 -0.18526E-0008
  0.82758E+0004 -0.16276E+0004 -0.57464E-0008  0.15786E-0009 -0.67943E-0008
  0.83333E+0004 -0.16158E+0004 -0.77053E-0008  0.22283E-0009 -0.92277E-0008
  0.80000E+0004 -0.15117E+0004 -0.16099E-0007  0.16035E-0009 -0.14500E-0007
  0.80576E+0004 -0.14984E+0004 -0.17923E-0007  0.24088E-0009 -0.17383E-0007
  0.81667E+0004 -0.14731E+0004 -0.19879E-0007  0.38796E-0009 -0.21384E-0007
  0.82758E+0004 -0.14479E+0004 -0.20304E-0007  0.52376E-0009 -0.23475E-0007
  0.83333E+0004 -0.14346E+0004 -0.20124E-0007  0.58667E-0009 -0.23872E-0007
  0.80000E+0004 -0.14208E+0004 -0.22788E-0007  0.33585E-0009 -0.22141E-0007
  0.80576E+0004 -0.14066E+0004 -0.23033E-0007  0.41812E-0009 -0.23682E-0007
  0.81667E+0004 -0.13799E+0004 -0.21601E-0007  0.56072E-0009 -0.24570E-0007
  0.82758E+0004 -0.13531E+0004 -0.18442E-0007  0.68144E-0009 -0.23101E-0007
  0.83333E+0004 -0.13390E+0004 -0.16399E-0007  0.73284E-0009 -0.21557E-0007
  0.83333E+0004 -0.18926E+0004  0.23154E-0007 -0.38427E-0009  0.21613E-0007
  0.83909E+0004 -0.18855E+0004  0.23310E-0007 -0.34851E-0009  0.21590E-0007
  0.85000E+0004 -0.18718E+0004  0.22673E-0007 -0.28167E-0009  0.20883E-0007
  0.86091E+0004 -0.18582E+0004  0.20615E-0007 -0.21742E-0009  0.19179E-0007
  0.86667E+0004 -0.18510E+0004  0.18938E-0007 -0.18817E-0009  0.17856E-0007
  0.83333E+0004 -0.17970E+0004  0.15390E-0007 -0.18286E-0009  0.14242E-0007
  0.83909E+0004 -0.17892E+0004  0.14376E-0007 -0.13783E-0009  0.13013E-0007
  0.85000E+0004 -0.17744E+0004  0.11635E-0007 -0.57118E-0010  0.10212E-0007
  0.86091E+0004 -0.17596E+0004  0.77194E-0008  0.15733E-0010  0.67556E-0008
  0.86667E+0004 -0.17518E+0004  0.52081E-0008  0.48299E-0010  0.46816E-0008
  0.83333E+0004 -0.16158E+0004 -0.77053E-0008  0.22283E-0009 -0.92277E-0008
  0.83909E+0004 -0.16068E+0004 -0.93778E-0008  0.27959E-0009 -0.11192E-0007
  0.85000E+0004 -0.15898E+0004 -0.12846E-0007  0.37348E-0009 -0.14679E-0007
  0.86091E+0004 -0.15728E+0004 -0.16742E-0007  0.44795E-0009 -0.17892E-0007
  0.86667E+0004 -0.15638E+0004 -0.18906E-0007  0.47822E-0009 -0.19466E-0007
  0.83333E+0004 -0.14346E+0004 -0.20124E-0007  0.58667E-0009 -0.23872E-0007
  0.83909E+0004 -0.14244E+0004 -0.19823E-0007  0.63810E-0009 -0.23841E-0007
  0.85000E+0004 -0.14051E+0004 -0.19283E-0007  0.71562E-0009 -0.23080E-0007
  0.86091E+0004 -0.13859E+0004 -0.18878E-0007  0.76642E-0009 -0.21621E-0007
  0.86667E+0004 -0.13757E+0004 -0.18668E-0007  0.78334E-0009 -0.20632E-0007
  0.83333E+0004 -0.13390E+0004 -0.16399E-0007  0.73284E-0009 -0.21557E-0007
  0.83909E+0004 -0.13282E+0004 -0.14549E-0007  0.77262E-0009 -0.19840E-0007
  0.85000E+0004 -0.13077E+0004 -0.11282E-0007  0.82657E-0009 -0.16022E-0007
  0.86091E+0004 -0.12873E+0004 -0.84349E-0008  0.85234E-0009 -0.11784E-0007
  0.86667E+0004 -0.12765E+0004 -0.70539E-0008  0.85685E-0009 -0.94817E-0008
  0.86667E+0004 -0.18510E+0004  0.18938E-0007 -0.18817E-0009  0.17856E-0007
  0.87242E+0004 -0.18465E+0004  0.17217E-0007 -0.16672E-0009  0.16556E-0007
  0.88333E+0004 -0.18379E+0004  0.13227E-0007 -0.13791E-0009  0.13510E-0007
  0.89424E+0004 -0.18293E+0004  0.87159E-0008 -0.12327E-0009  0.99361E-0008
  0.90000E+0004 -0.18247E+0004  0.63436E-0008 -0.12100E-0009  0.79765E-0008
  0.86667E+0004 -0.17518E+0004  0.52081E-0008  0.48299E-0010  0.46816E-0008
  0.87242E+0004 -0.17469E+0004  0.28902E-0008  0.70305E-0010  0.28897E-0008
  0.88333E+0004 -0.17375E+0004 -0.18912E-0008  0.99031E-0010 -0.74830E-0009
  0.89424E+0004 -0.17282E+0004 -0.66810E-0008  0.11185E-0009 -0.44425E-0008
  0.90000E+0004 -0.17232E+0004 -0.89827E-0008  0.11321E-0009 -0.62764E-0008
  0.86667E+0004 -0.15638E+0004 -0.18906E-0007  0.47822E-0009 -0.19466E-0007
  0.87242E+0004 -0.15581E+0004 -0.20837E-0007  0.49534E-0009 -0.20691E-0007
  0.88333E+0004 -0.15473E+0004 -0.24374E-0007  0.51347E-0009 -0.22812E-0007
  0.89424E+0004 -0.15366E+0004 -0.27261E-0007  0.51452E-0009 -0.24500E-0007
  0.90000E+0004 -0.15309E+0004 -0.28328E-0007  0.51054E-0009 -0.25133E-0007
  0.86667E+0004 -0.13757E+0004 -0.18668E-0007  0.78334E-0009 -0.20632E-0007
  0.87242E+0004 -0.13693E+0004 -0.18752E-0007  0.78898E-0009 -0.19849E-0007
  0.88333E+0004 -0.13571E+0004 -0.18723E-0007  0.78702E-0009 -0.18274E-0007
  0.89424E+0004 -0.13450E+0004 -0.18048E-0007  0.77076E-0009 -0.16552E-0007
  0.90000E+0004 -0.13385E+0004 -0.17302E-0007  0.75942E-0009 -0.15569E-0007
  0.86667E+0004 -0.12765E+0004 -0.70539E-0008  0.85685E-0009 -0.94817E-0008
  0.87242E+0004 -0.12697E+0004 -0.62821E-0008  0.85293E-0009 -0.77529E-0008
  0.88333E+0004 -0.12568E+0004 -0.47681E-0008  0.83644E-0009 -0.46604E-0008
  0.89424E+0004 -0.12439E+0004 -0.28139E-0008  0.80977E-0009 -0.18086E-0008
  0.90000E+0004 -0.12371E+0004 -0.14978E-0008  0.79442E-0009 -0.39485E-0009
  0.90000E+0004 -0.18247E+0004  0.63436E-0008 -0.12100E-0009  0.79765E-0008
  0.90576E+0004 -0.18203E+0004  0.41165E-0008 -0.12288E-0009  0.60632E-0008
  0.91667E+0004 -0.18119E+0004  0.58988E-0009 -0.13248E-0009  0.28057E-0008
  0.92758E+0004 -0.18035E+0004 -0.16245E-0008 -0.14726E-0009  0.40154E-0009
  0.93333E+0004 -0.17990E+0004 -0.21627E-0008 -0.15427E-0009 -0.39613E-0009
  0.90000E+0004 -0.17232E+0004 -0.89827E-0008  0.11321E-0009 -0.62764E-0008
  0.90576E+0004 -0.17184E+0004 -0.10993E-0007  0.11015E-0009 -0.79411E-0008
  0.91667E+0004 -0.17093E+0004 -0.13758E-0007  0.99343E-0010 -0.10444E-0007
  0.92758E+0004 -0.17002E+0004 -0.14865E-0007  0.84368E-0010 -0.11822E-0007
  0.93333E+0004 -0.16953E+0004 -0.14738E-0007  0.77997E-0010 -0.12015E-0007
  0.90000E+0004 -0.15309E+0004 -0.28328E-0007  0.51054E-0009 -0.25133E-0007
  0.90576E+0004 -0.15254E+0004 -0.28997E-0007  0.50267E-0009 -0.25550E-0007
  0.91667E+0004 -0.15148E+0004 -0.29040E-0007  0.48554E-0009 -0.25661E-0007
  0.92758E+0004 -0.15043E+0004 -0.27465E-0007  0.46789E-0009 -0.24822E-0007
  0.93333E+0004 -0.14988E+0004 -0.26055E-0007  0.46112E-0009 -0.24002E-0007
  0.90000E+0004 -0.13385E+0004 -0.17302E-0007  0.75942E-0009 -0.15569E-0007
  0.90576E+0004 -0.13323E+0004 -0.16269E-0007  0.74580E-0009 -0.14547E-0007
  0.91667E+0004 -0.13204E+0004 -0.13481E-0007  0.72076E-0009 -0.12464E-0007
  0.92758E+0004 -0.13085E+0004 -0.98115E-0008  0.69904E-0009 -0.10231E-0007
  0.93333E+0004 -0.13022E+0004 -0.76711E-0008  0.69069E-0009 -0.90307E-0008
  0.90000E+0004 -0.12371E+0004 -0.14978E-0008  0.79442E-0009 -0.39485E-0009
  0.90576E+0004 -0.12304E+0004  0.12021E-0010  0.77814E-0009  0.93328E-0009
  0.91667E+0004 -0.12178E+0004  0.34263E-0008  0.74989E-0009  0.32820E-0008
  0.92758E+0004 -0.12052E+0004  0.73075E-0008  0.72679E-0009  0.53906E-0008
  0.93333E+0004 -0.11985E+0004  0.93805E-0008  0.71762E-0009  0.63841E-0008
  0.93333E+0004 -0.17990E+0004 -0.21627E-0008 -0.15427E-0009 -0.39613E-0009
  0.93909E+0004 -0.17963E+0004 -0.20619E-0008 -0.16470E-0009 -0.65873E-0009
  0.95000E+0004 -0.17912E+0004 -0.79820E-0009 -0.17598E-0009 -0.17363E-0009
  0.96091E+0004 -0.17861E+0004  0.15815E-0008 -0.17413E-0009  0.15341E-0008
  0.96667E+0004 -0.17834E+0004  0.31303E-0008 -0.16607E-0009  0.28572E-0008
  0.93333E+0004 -0.16953E+0004 -0.14738E-0007  0.77997E-0010 -0.12015E-0007
  0.93909E+0004 -0.16924E+0004 -0.13942E-0007  0.67819E-0010 -0.11632E-0007
  0.95000E+0004 -0.16869E+0004 -0.11377E-0007  0.57591E-0010 -0.99272E-0008
  0.96091E+0004 -0.16813E+0004 -0.78104E-0008  0.59968E-0010 -0.70678E-0008
  0.96667E+0004 -0.16784E+0004 -0.57033E-0008  0.68308E-0010 -0.51809E-0008
  0.93333E+0004 -0.14988E+0004 -0.26055E-0007  0.46112E-0009 -0.24002E-0007
  0.93909E+0004 -0.14954E+0004 -0.24367E-0007  0.45218E-0009 -0.22949E-0007
  0.95000E+0004 -0.14890E+0004 -0.20602E-0007  0.44416E-0009 -0.20401E-0007
  0.96091E+0004 -0.14826E+0004 -0.16559E-0007  0.44809E-0009 -0.17282E-0007
  0.96667E+0004 -0.14793E+0004 -0.14494E-0007  0.45560E-0009 -0.15488E-0007
  0.93333E+0004 -0.13022E+0004 -0.76711E-0008  0.69069E-0009 -0.90307E-0008
  0.93909E+0004 -0.12984E+0004 -0.58751E-0008  0.68336E-0009 -0.81676E-0008
  0.95000E+0004 -0.12912E+0004 -0.26782E-0008  0.67664E-0009 -0.66084E-0008
  0.96091E+0004 -0.12840E+0004 -0.19810E-0009  0.67975E-0009 -0.52577E-0008
  0.96667E+0004 -0.12801E+0004  0.67138E-0009  0.68487E-0009 -0.46855E-0008
  0.93333E+0004 -0.11985E+0004  0.93805E-0008  0.71762E-0009  0.63841E-0008
  0.93909E+0004 -0.11945E+0004  0.10943E-0007  0.71134E-0009  0.68951E-0008
  0.95000E+0004 -0.11868E+0004  0.13402E-0007  0.70552E-0009  0.76033E-0008
  0.96091E+0004 -0.11792E+0004  0.14788E-0007  0.70701E-0009  0.78866E-0008
  0.96667E+0004 -0.11751E+0004  0.14957E-0007  0.70993E-0009  0.78209E-0008
  0.96667E+0004 -0.17834E+0004  0.31303E-0008 -0.16607E-0009  0.28572E-0008
  0.97242E+0004 -0.17858E+0004  0.51369E-0008 -0.16290E-0009  0.46988E-0008
  0.98333E+0004 -0.17903E+0004  0.87767E-0008 -0.14097E-0009  0.84285E-0008
  0.99424E+0004 -0.17948E+0004  0.11868E-0007 -0.97869E-0010  0.12152E-0007
  0.10000E+0005 -0.17972E+0004  0.13175E-0007 -0.66742E-0010  0.13982E-0007
  0.96667E+0004 -0.16784E+0004 -0.57033E-0008  0.68308E-0010 -0.51809E-0008
  0.97242E+0004 -0.16810E+0004 -0.30956E-0008  0.68768E-0010 -0.26629E-0008
  0.98333E+0004 -0.16859E+0004  0.16859E-0008  0.84356E-0010  0.23847E-0008
  0.99424E+0004 -0.16908E+0004  0.59797E-0008  0.11740E-0009  0.75033E-0008
  0.10000E+0005 -0.16934E+0004  0.79703E-0008  0.14139E-0009  0.10109E-0007
  0.96667E+0004 -0.14793E+0004 -0.14494E-0007  0.45560E-0009 -0.15488E-0007
  0.97242E+0004 -0.14822E+0004 -0.12586E-0007  0.45594E-0009 -0.13550E-0007
  0.98333E+0004 -0.14879E+0004 -0.91839E-0008  0.46597E-0009 -0.95671E-0008
  0.99424E+0004 -0.14935E+0004 -0.60976E-0008  0.48604E-0009 -0.52894E-0008
  0.10000E+0005 -0.14965E+0004 -0.45763E-0008  0.49953E-0009 -0.29682E-0008
  0.96667E+0004 -0.12801E+0004  0.67138E-0009  0.68487E-0009 -0.46855E-0008
  0.97242E+0004 -0.12835E+0004  0.33881E-0009  0.68821E-0009 -0.49296E-0008
  0.98333E+0004 -0.12899E+0004 -0.87592E-0009  0.69766E-0009 -0.53619E-0008
  0.99424E+0004 -0.12963E+0004 -0.26512E-0008  0.70998E-0009 -0.56955E-0008
  0.10000E+0005 -0.12997E+0004 -0.36858E-0008  0.71619E-0009 -0.58039E-0008
  0.96667E+0004 -0.11751E+0004  0.14957E-0007  0.70993E-0009  0.78209E-0008
  0.97242E+0004 -0.11787E+0004  0.13710E-0007  0.71438E-0009  0.66749E-0008
  0.98333E+0004 -0.11855E+0004  0.10470E-0007  0.72527E-0009  0.42586E-0008
  0.99424E+0004 -0.11922E+0004  0.63312E-0008  0.73665E-0009  0.15880E-0008
  0.10000E+0005 -0.11958E+0004  0.39418E-0008  0.74078E-0009  0.12446E-0009
  0.10000E+0005 -0.17972E+0004  0.13175E-0007 -0.66742E-0010  0.13982E-0007
  0.10058E+0005 -0.18044E+0004  0.14327E-0007 -0.38174E-0010  0.15669E-0007
  0.10167E+0005 -0.18182E+0004  0.15508E-0007  0.29344E-0010  0.18015E-0007
  0.10276E+0005 -0.18319E+0004  0.15395E-0007  0.11431E-0009  0.19080E-0007
  0.10333E+0005 -0.18391E+0004  0.14852E-0007  0.16435E-0009  0.19093E-0007
  0.10000E+0005 -0.16934E+0004  0.79703E-0008  0.14139E-0009  0.10109E-0007
  0.10058E+0005 -0.17012E+0004  0.10070E-0007  0.15919E-0009  0.12862E-0007
  0.10167E+0005 -0.17161E+0004  0.13253E-0007  0.20433E-0009  0.17350E-0007
  0.10276E+0005 -0.17311E+0004  0.15325E-0007  0.26251E-0009  0.20601E-0007
  0.10333E+0005 -0.17389E+0004  0.15952E-0007  0.29674E-0009  0.21723E-0007
  0.10000E+0005 -0.14965E+0004 -0.45763E-0008  0.49953E-0009 -0.29682E-0008
  0.10058E+0005 -0.15056E+0004 -0.27848E-0008  0.50545E-0009 -0.24110E-0009
  0.10167E+0005 -0.15227E+0004  0.81810E-0009  0.51965E-0009  0.50872E-0008
  0.10276E+0005 -0.15399E+0004  0.46299E-0008  0.53503E-0009  0.10292E-0007
  0.10333E+0005 -0.15489E+0004  0.66589E-0008  0.54197E-0009  0.12828E-0007
  0.10000E+0005 -0.12997E+0004 -0.36858E-0008  0.71619E-0009 -0.58039E-0008
  0.10058E+0005 -0.13099E+0004 -0.49523E-0008  0.71765E-0009 -0.59602E-0008
  0.10167E+0005 -0.13293E+0004 -0.64067E-0008  0.71539E-0009 -0.53809E-0008
  0.10276E+0005 -0.13487E+0004 -0.63114E-0008  0.70418E-0009 -0.36469E-0008
  0.10333E+0005 -0.13589E+0004 -0.55855E-0008  0.69308E-0009 -0.23164E-0008
  0.10000E+0005 -0.11958E+0004  0.39418E-0008  0.74078E-0009  0.12446E-0009
  0.10058E+0005 -0.12067E+0004  0.96801E-0009  0.74320E-0009 -0.18015E-0008
  0.10167E+0005 -0.12273E+0004 -0.38730E-0008  0.74250E-0009 -0.47320E-0008
  0.10276E+0005 -0.12479E+0004 -0.70840E-0008  0.73121E-0009 -0.64126E-0008
  0.10333E+0005 -0.12587E+0004 -0.79531E-0008  0.71963E-0009 -0.67202E-0008
  0.10333E+0005 -0.18391E+0004  0.14852E-0007  0.16435E-0009  0.19093E-0007
  0.10391E+0005 -0.18446E+0004  0.14096E-0007  0.22151E-0009  0.18851E-0007
  0.10500E+0005 -0.18549E+0004  0.12066E-0007  0.33474E-0009  0.17522E-0007
  0.10609E+0005 -0.18652E+0004  0.94606E-0008  0.45260E-0009  0.15223E-0007
  0.10667E+0005 -0.18706E+0004  0.79357E-0008  0.51380E-0009  0.13708E-0007
  0.10333E+0005 -0.17389E+0004  0.15952E-0007  0.29674E-0009  0.21723E-0007
  0.10391E+0005 -0.17448E+0004  0.16253E-0007  0.33640E-0009  0.22420E-0007
  0.10500E+0005 -0.17560E+0004  0.16063E-0007  0.41155E-0009  0.22590E-0007
  0.10609E+0005 -0.17672E+0004  0.14897E-0007  0.48497E-0009  0.21256E-0007
  0.10667E+0005 -0.17731E+0004  0.13897E-0007  0.52055E-0009  0.19974E-0007
  0.10333E+0005 -0.15489E+0004  0.66589E-0008  0.54197E-0009  0.12828E-0007
  0.10391E+0005 -0.15557E+0004  0.84864E-0008  0.55001E-0009  0.14954E-0007
  0.10500E+0005 -0.15686E+0004  0.11662E-0007  0.55703E-0009  0.18114E-0007
  0.10609E+0005 -0.15815E+0004  0.14097E-0007  0.55084E-0009  0.19783E-0007
  0.10667E+0005 -0.15883E+0004  0.14915E-0007  0.54081E-0009  0.19935E-0007
  0.10333E+0005 -0.13589E+0004 -0.55855E-0008  0.69308E-0009 -0.23164E-0008
  0.10391E+0005 -0.13666E+0004 -0.45566E-0008  0.67906E-0009 -0.95552E-0009
  0.10500E+0005 -0.13812E+0004 -0.17184E-0008  0.63778E-0009  0.18620E-0008
  0.10609E+0005 -0.13958E+0004  0.18268E-0008  0.57412E-0009  0.45556E-0008
  0.10667E+0005 -0.14034E+0004  0.37312E-0008  0.53086E-0009  0.57214E-0008
  0.10333E+0005 -0.12587E+0004 -0.79531E-0008  0.71963E-0009 -0.67202E-0008
  0.10391E+0005 -0.12669E+0004 -0.82706E-0008  0.70279E-0009 -0.67408E-0008
  0.10500E+0005 -0.12823E+0004 -0.74685E-0008  0.65398E-0009 -0.59908E-0008
  0.10609E+0005 -0.12978E+0004 -0.51318E-0008  0.57939E-0009 -0.44824E-0008
  0.10667E+0005 -0.13059E+0004 -0.34930E-0008  0.52888E-0009 -0.35466E-0008
  0.10667E+0005 -0.18706E+0004  0.79357E-0008  0.51380E-0009  0.13708E-0007
  0.10724E+0005 -0.18767E+0004  0.63088E-0008  0.57503E-0009  0.11998E-0007
  0.10833E+0005 -0.18882E+0004  0.31976E-0008  0.68416E-0009  0.85482E-0008
  0.10942E+0005 -0.18996E+0004  0.27644E-0009  0.78263E-0009  0.51433E-0008
  0.11000E+0005 -0.19057E+0004 -0.11023E-0008  0.82756E-0009  0.34826E-0008
  0.10667E+0005 -0.17731E+0004  0.13897E-0007  0.52055E-0009  0.19974E-0007
  0.10724E+0005 -0.17797E+0004  0.12610E-0007  0.55470E-0009  0.18302E-0007
  0.10833E+0005 -0.17922E+0004  0.95163E-0008  0.61028E-0009  0.14281E-0007
  0.10942E+0005 -0.18046E+0004  0.57590E-0008  0.65295E-0009  0.94928E-0008
  0.11000E+0005 -0.18112E+0004  0.36138E-0008  0.66830E-0009  0.68156E-0008
  0.10667E+0005 -0.15883E+0004  0.14915E-0007  0.54081E-0009  0.19935E-0007
  0.10724E+0005 -0.15958E+0004  0.15341E-0007  0.52621E-0009  0.19565E-0007
  0.10833E+0005 -0.16102E+0004  0.14777E-0007  0.48481E-0009  0.17248E-0007
  0.10942E+0005 -0.16246E+0004  0.12258E-0007  0.42565E-0009  0.12901E-0007
  0.11000E+0005 -0.16321E+0004  0.10159E-0007  0.38726E-0009  0.98974E-0008
  0.10667E+0005 -0.14034E+0004  0.37312E-0008  0.53086E-0009  0.57214E-0008
  0.10724E+0005 -0.14120E+0004  0.55596E-0008  0.47988E-0009  0.66731E-0008
  0.10833E+0005 -0.14282E+0004  0.81527E-0008  0.36528E-0009  0.73232E-0008
  0.10942E+0005 -0.14445E+0004  0.89361E-0008  0.22705E-0009  0.60626E-0008
  0.11000E+0005 -0.14530E+0004  0.84303E-0008  0.14630E-0009  0.45426E-0008
  0.10667E+0005 -0.13059E+0004 -0.34930E-0008  0.52888E-0009 -0.35466E-0008
  0.10724E+0005 -0.13150E+0004 -0.16675E-0008  0.46940E-0009 -0.25464E-0008
  0.10833E+0005 -0.13322E+0004  0.16176E-0008  0.33594E-0009 -0.10797E-0008
  0.10942E+0005 -0.13495E+0004  0.38302E-0008  0.17432E-0009 -0.77424E-0009
  0.11000E+0005 -0.13585E+0004  0.42744E-0008  0.79882E-0010 -0.12752E-0008
  0.11000E+0005 -0.19057E+0004 -0.11023E-0008  0.82756E-0009  0.34826E-0008
  0.11058E+0005 -0.19121E+0004 -0.23358E-0008  0.86817E-0009  0.19641E-0008
  0.11167E+0005 -0.19243E+0004 -0.41051E-0008  0.92625E-0009 -0.35848E-0009
  0.11276E+0005 -0.19365E+0004 -0.49969E-0008  0.95577E-0009 -0.18611E-0008
  0.11333E+0005 -0.19429E+0004 -0.50866E-0008  0.95753E-0009 -0.23239E-0008
  0.11000E+0005 -0.18112E+0004  0.36138E-0008  0.66830E-0009  0.68156E-0008
  0.11058E+0005 -0.18182E+0004  0.14149E-0008  0.67993E-0009  0.41219E-0008
  0.11167E+0005 -0.18314E+0004 -0.25950E-0008  0.68595E-0009 -0.70864E-0009
  0.11276E+0005 -0.18446E+0004 -0.59942E-0008  0.66987E-0009 -0.47892E-0008
  0.11333E+0005 -0.18516E+0004 -0.73900E-0008  0.65135E-0009 -0.65107E-0008
  0.11000E+0005 -0.16321E+0004  0.10159E-0007  0.38726E-0009  0.98974E-0008
  0.11058E+0005 -0.16401E+0004  0.75797E-0008  0.34561E-0009  0.65089E-0008
  0.11167E+0005 -0.16554E+0004  0.17086E-0008  0.25559E-0009 -0.57850E-0009
  0.11276E+0005 -0.16706E+0004 -0.47538E-0008  0.15450E-0009 -0.77876E-0008
  0.11333E+0005 -0.16786E+0004 -0.80720E-0008  0.97368E-0010 -0.11313E-0007
  0.11000E+0005 -0.14530E+0004  0.84303E-0008  0.14630E-0009  0.45426E-0008
  0.11058E+0005 -0.14621E+0004  0.72574E-0008  0.61193E-0010  0.24624E-0008
  0.11167E+0005 -0.14793E+0004  0.32246E-0008 -0.10854E-0009 -0.29105E-0008
  0.11276E+0005 -0.14965E+0004 -0.27057E-0008 -0.28311E-0009 -0.95678E-0008
  0.11333E+0005 -0.15056E+0004 -0.62855E-0008 -0.37462E-0009 -0.13262E-0007
  0.11000E+0005 -0.13585E+0004  0.42744E-0008  0.79882E-0010 -0.12752E-0008
  0.11058E+0005 -0.13682E+0004  0.41280E-0008 -0.20361E-0010 -0.22664E-0008
  0.11167E+0005 -0.13864E+0004  0.20140E-0008 -0.22007E-0009 -0.56227E-0008
  0.11276E+0005 -0.14047E+0004 -0.23432E-0008 -0.42564E-0009 -0.10627E-0007
  0.11333E+0005 -0.14143E+0004 -0.53325E-0008 -0.53272E-0009 -0.13689E-0007
  0.11333E+0005 -0.19429E+0004 -0.50866E-0008  0.95753E-0009 -0.23239E-0008
  0.11391E+0005 -0.19486E+0004 -0.49524E-0008  0.94651E-0009 -0.26349E-0008
  0.11500E+0005 -0.19595E+0004 -0.40987E-0008  0.89489E-0009 -0.28344E-0008
  0.11609E+0005 -0.19704E+0004 -0.26503E-0008  0.80023E-0009 -0.27912E-0008
  0.11667E+0005 -0.19761E+0004 -0.17484E-0008  0.73362E-0009 -0.27848E-0008
  0.11333E+0005 -0.18516E+0004 -0.73900E-0008  0.65135E-0009 -0.65107E-0008
  0.11391E+0005 -0.18578E+0004 -0.84734E-0008  0.62287E-0009 -0.79387E-0008
  0.11500E+0005 -0.18697E+0004 -0.95399E-0008  0.54764E-0009 -0.97171E-0008
  0.11609E+0005 -0.18815E+0004 -0.92917E-0008  0.44443E-0009 -0.10365E-0007
  0.11667E+0005 -0.18877E+0004 -0.86770E-0008  0.38003E-0009 -0.10324E-0007
  0.11333E+0005 -0.16786E+0004 -0.80720E-0008  0.97368E-0010 -0.11313E-0007
  0.11391E+0005 -0.16858E+0004 -0.11147E-0007  0.36143E-0010 -0.14509E-0007
  0.11500E+0005 -0.16994E+0004 -0.15859E-0007 -0.83999E-0010 -0.19209E-0007
  0.11609E+0005 -0.17130E+0004 -0.18552E-0007 -0.20505E-0009 -0.21715E-0007
  0.11667E+0005 -0.17201E+0004 -0.19019E-0007 -0.26782E-0009 -0.22061E-0007
  0.11333E+0005 -0.15056E+0004 -0.62855E-0008 -0.37462E-0009 -0.13262E-0007
  0.11391E+0005 -0.15137E+0004 -0.99454E-0008 -0.46533E-0009 -0.16879E-0007
  0.11500E+0005 -0.15291E+0004 -0.16455E-0007 -0.62857E-0009 -0.22855E-0007
  0.11609E+0005 -0.15445E+0004 -0.21411E-0007 -0.77123E-0009 -0.26813E-0007
  0.11667E+0005 -0.15526E+0004 -0.23056E-0007 -0.83636E-0009 -0.27795E-0007
  0.11333E+0005 -0.14143E+0004 -0.53325E-0008 -0.53272E-0009 -0.13689E-0007
  0.11391E+0005 -0.14229E+0004 -0.85978E-0008 -0.63789E-0009 -0.16858E-0007
  0.11500E+0005 -0.14392E+0004 -0.14903E-0007 -0.82467E-0009 -0.22493E-0007
  0.11609E+0005 -0.14556E+0004 -0.20290E-0007 -0.98375E-0009 -0.26672E-0007
  0.11667E+0005 -0.14642E+0004 -0.22350E-0007 -0.10542E-0008 -0.27921E-0007
  0.11667E+0005 -0.19761E+0004 -0.17484E-0008  0.73362E-0009 -0.27848E-0008
  0.11724E+0005 -0.19806E+0004 -0.92869E-0009  0.65022E-0009 -0.29733E-0008
  0.11833E+0005 -0.19891E+0004  0.50397E-0009  0.46717E-0009 -0.36753E-0008
  0.11942E+0005 -0.19976E+0004  0.14895E-0008  0.25743E-0009 -0.50048E-0008
  0.12000E+0005 -0.20021E+0004  0.17352E-0008  0.14181E-0009 -0.59875E-0008
  0.11667E+0005 -0.18877E+0004 -0.86770E-0008  0.38003E-0009 -0.10324E-0007
  0.11724E+0005 -0.18926E+0004 -0.79019E-0008  0.30264E-0009 -0.10209E-0007
  0.11833E+0005 -0.19018E+0004 -0.59174E-0008  0.14300E-0009 -0.96388E-0008
  0.11942E+0005 -0.19111E+0004 -0.36709E-0008 -0.28678E-0010 -0.89506E-0008
  0.12000E+0005 -0.19159E+0004 -0.25511E-0008 -0.11936E-0009 -0.86592E-0008
  0.11667E+0005 -0.17201E+0004 -0.19019E-0007 -0.26782E-0009 -0.22061E-0007
  0.11724E+0005 -0.17258E+0004 -0.18902E-0007 -0.33507E-0009 -0.21848E-0007
  0.11833E+0005 -0.17364E+0004 -0.17007E-0007 -0.45410E-0009 -0.19798E-0007
  0.11942E+0005 -0.17470E+0004 -0.13353E-0007 -0.55787E-0009 -0.16049E-0007
  0.12000E+0005 -0.17526E+0004 -0.10959E-0007 -0.60344E-0009 -0.13614E-0007
  0.11667E+0005 -0.15526E+0004 -0.23056E-0007 -0.83636E-0009 -0.27795E-0007
  0.11724E+0005 -0.15589E+0004 -0.23924E-0007 -0.89735E-0009 -0.27961E-0007
  0.11833E+0005 -0.15709E+0004 -0.23294E-0007 -0.98722E-0009 -0.25883E-0007
  0.11942E+0005 -0.15830E+0004 -0.19811E-0007 -0.10378E-0008 -0.20903E-0007
  0.12000E+0005 -0.15893E+0004 -0.17002E-0007 -0.10473E-0008 -0.17306E-0007
  0.11667E+0005 -0.14642E+0004 -0.22350E-0007 -0.10542E-0008 -0.27921E-0007
  0.11724E+0005 -0.14709E+0004 -0.23666E-0007 -0.11167E-0008 -0.28359E-0007
  0.11833E+0005 -0.14837E+0004 -0.23909E-0007 -0.12019E-0008 -0.26763E-0007
  0.11942E+0005 -0.14964E+0004 -0.21085E-0007 -0.12368E-0008 -0.21991E-0007
  0.12000E+0005 -0.15031E+0004 -0.18451E-0007 -0.12346E-0008 -0.18321E-0007
  0.12000E+0005 -0.20021E+0004  0.17352E-0008  0.14181E-0009 -0.59875E-0008
  0.12058E+0005 -0.20077E+0004  0.17890E-0008  0.26557E-0010 -0.71484E-0008
  0.12167E+0005 -0.20183E+0004  0.11568E-0008 -0.18755E-0009 -0.98826E-0008
  0.12276E+0005 -0.20289E+0004 -0.37838E-0009 -0.38376E-0009 -0.13072E-0007
  0.12333E+0005 -0.20344E+0004 -0.14730E-0008 -0.47375E-0009 -0.14795E-0007
  0.12000E+0005 -0.19159E+0004 -0.25511E-0008 -0.11936E-0009 -0.86592E-0008
  0.12058E+0005 -0.19220E+0004 -0.15201E-0008 -0.20657E-0009 -0.84565E-0008
  0.12167E+0005 -0.19335E+0004 -0.21965E-0009 -0.36151E-0009 -0.85646E-0008
  0.12276E+0005 -0.19450E+0004  0.33442E-0010 -0.49573E-0009 -0.93303E-0008
  0.12333E+0005 -0.19511E+0004 -0.26403E-0009 -0.55351E-0009 -0.99468E-0008
  0.12000E+0005 -0.17526E+0004 -0.10959E-0007 -0.60344E-0009 -0.13614E-0007
  0.12058E+0005 -0.17596E+0004 -0.83522E-0008 -0.64004E-0009 -0.10988E-0007
  0.12167E+0005 -0.17728E+0004 -0.35131E-0008 -0.68808E-0009 -0.60603E-0008
  0.12276E+0005 -0.17861E+0004  0.50928E-0009 -0.70853E-0009 -0.17449E-0008
  0.12333E+0005 -0.17931E+0004  0.20927E-0008 -0.70553E-0009  0.12226E-0009
  0.12000E+0005 -0.15893E+0004 -0.17002E-0007 -0.10473E-0008 -0.17306E-0007
  0.12058E+0005 -0.15972E+0004 -0.13650E-0007 -0.10425E-0008 -0.13188E-0007
  0.12167E+0005 -0.16122E+0004 -0.65058E-0008 -0.10008E-0008 -0.46346E-0008
  0.12276E+0005 -0.16271E+0004  0.66444E-0009 -0.92209E-0009  0.39549E-0008
  0.12333E+0005 -0.16350E+0004  0.40708E-0008 -0.86530E-0009  0.81362E-0008
  0.12000E+0005 -0.15031E+0004 -0.18451E-0007 -0.12346E-0008 -0.18321E-0007
  0.12058E+0005 -0.15115E+0004 -0.15138E-0007 -0.12148E-0008 -0.13984E-0007
  0.12167E+0005 -0.15274E+0004 -0.75839E-0008 -0.11397E-0008 -0.45476E-0008
  0.12276E+0005 -0.15433E+0004  0.59148E-0009 -0.10213E-0008  0.54471E-0008
  0.12333E+0005 -0.15517E+0004  0.47112E-0008 -0.94236E-0009  0.10509E-0007
  0.12333E+0005 -0.20344E+0004 -0.14730E-0008 -0.47375E-0009 -0.14795E-0007
  0.12391E+0005 -0.20422E+0004 -0.27426E-0008 -0.55028E-0009 -0.16592E-0007
  0.12500E+0005 -0.20570E+0004 -0.53170E-0008 -0.66058E-0009 -0.19635E-0007
  0.12609E+0005 -0.20718E+0004 -0.76502E-0008 -0.71371E-0009 -0.21742E-0007
  0.12667E+0005 -0.20796E+0004 -0.86162E-0008 -0.71727E-0009 -0.22331E-0007
  0.12333E+0005 -0.19511E+0004 -0.26403E-0009 -0.55351E-0009 -0.99468E-0008
  0.12391E+0005 -0.19595E+0004 -0.88045E-0009 -0.59918E-0009 -0.10824E-0007
  0.12500E+0005 -0.19756E+0004 -0.26816E-0008 -0.65579E-0009 -0.12640E-0007
  0.12609E+0005 -0.19916E+0004 -0.48418E-0008 -0.66624E-0009 -0.14166E-0007
  0.12667E+0005 -0.20001E+0004 -0.59299E-0008 -0.65202E-0009 -0.14678E-0007
  0.12333E+0005 -0.17931E+0004  0.20927E-0008 -0.70553E-0009  0.12226E-0009
  0.12391E+0005 -0.18028E+0004  0.31769E-0008 -0.69308E-0009  0.14784E-0008
  0.12500E+0005 -0.18212E+0004  0.38539E-0008 -0.64719E-0009  0.29852E-0008
  0.12609E+0005 -0.18397E+0004  0.30155E-0008 -0.57442E-0009  0.34528E-0008
  0.12667E+0005 -0.18494E+0004  0.21448E-0008 -0.52480E-0009  0.34507E-0008
  0.12333E+0005 -0.16350E+0004  0.40708E-0008 -0.86530E-0009  0.81362E-0008
  0.12391E+0005 -0.16460E+0004  0.69929E-0008 -0.80037E-0009  0.11794E-0007
  0.12500E+0005 -0.16669E+0004  0.10839E-0007 -0.65852E-0009  0.17147E-0007
  0.12609E+0005 -0.16878E+0004  0.12337E-0007 -0.50373E-0009  0.20402E-0007
  0.12667E+0005 -0.16988E+0004  0.12247E-0007 -0.41719E-0009  0.21340E-0007
  0.12333E+0005 -0.15517E+0004  0.47112E-0008 -0.94236E-0009  0.10509E-0007
  0.12391E+0005 -0.15634E+0004  0.84442E-0008 -0.85470E-0009  0.15152E-0007
  0.12500E+0005 -0.15855E+0004  0.13895E-0007 -0.67042E-0009  0.22347E-0007
  0.12609E+0005 -0.16076E+0004  0.16806E-0007 -0.47762E-0009  0.27135E-0007
  0.12667E+0005 -0.16193E+0004  0.17289E-0007 -0.37301E-0009  0.28666E-0007
  0.12667E+0005 -0.20796E+0004 -0.86162E-0008 -0.71727E-0009 -0.22331E-0007
  0.12724E+0005 -0.20853E+0004 -0.92821E-0008 -0.69818E-0009 -0.22345E-0007
  0.12833E+0005 -0.20962E+0004 -0.98003E-0008 -0.61270E-0009 -0.21254E-0007
  0.12942E+0005 -0.21072E+0004 -0.93692E-0008 -0.46475E-0009 -0.18891E-0007
  0.13000E+0005 -0.21129E+0004 -0.88313E-0008 -0.36745E-0009 -0.17269E-0007
  0.12667E+0005 -0.20001E+0004 -0.59299E-0008 -0.65202E-0009 -0.14678E-0007
  0.12724E+0005 -0.20063E+0004 -0.67910E-0008 -0.61942E-0009 -0.14667E-0007
  0.12833E+0005 -0.20182E+0004 -0.78922E-0008 -0.51949E-0009 -0.13778E-0007
  0.12942E+0005 -0.20301E+0004 -0.81675E-0008 -0.37177E-0009 -0.11795E-0007
  0.13000E+0005 -0.20363E+0004 -0.79977E-0008 -0.27981E-0009 -0.10400E-0007
  0.12667E+0005 -0.18494E+0004  0.21448E-0008 -0.52480E-0009  0.34507E-0008
  0.12724E+0005 -0.18566E+0004  0.12839E-0008 -0.46474E-0009  0.37392E-0008
  0.12833E+0005 -0.18703E+0004 -0.46114E-0009 -0.33139E-0009  0.44101E-0008
  0.12942E+0005 -0.18840E+0004 -0.19365E-0008 -0.17708E-0009  0.55016E-0008
  0.13000E+0005 -0.18912E+0004 -0.25058E-0008 -0.91562E-0010  0.62633E-0008
  0.12667E+0005 -0.16988E+0004  0.12247E-0007 -0.41719E-0009  0.21340E-0007
  0.12724E+0005 -0.17069E+0004  0.11880E-0007 -0.32793E-0009  0.22190E-0007
  0.12833E+0005 -0.17224E+0004  0.10240E-0007 -0.15510E-0009  0.22985E-0007
  0.12942E+0005 -0.17378E+0004  0.79769E-0008  0.14064E-0010  0.23204E-0007
  0.13000E+0005 -0.17460E+0004  0.67406E-0008  0.98650E-0010  0.23216E-0007
  0.12667E+0005 -0.16193E+0004  0.17289E-0007 -0.37301E-0009  0.28666E-0007
  0.12724E+0005 -0.16280E+0004  0.17333E-0007 -0.26953E-0009  0.29880E-0007
  0.12833E+0005 -0.16444E+0004  0.16037E-0007 -0.75814E-0010  0.30872E-0007
  0.12942E+0005 -0.16608E+0004  0.13582E-0007  0.10331E-0009  0.30712E-0007
  0.13000E+0005 -0.16694E+0004  0.12070E-0007  0.18966E-0009  0.30339E-0007
  0.13000E+0005 -0.21129E+0004 -0.88313E-0008 -0.36745E-0009 -0.17269E-0007
  0.13058E+0005 -0.21163E+0004 -0.81495E-0008 -0.25498E-0009 -0.15305E-0007
  0.13167E+0005 -0.21227E+0004 -0.67388E-0008 -0.25357E-0010 -0.11497E-0007
  0.13276E+0005 -0.21291E+0004 -0.55521E-0008  0.20962E-0009 -0.80776E-0008
  0.13333E+0005 -0.21324E+0004 -0.51648E-0008  0.32701E-0009 -0.66221E-0008
  0.13000E+0005 -0.20363E+0004 -0.79977E-0008 -0.27981E-0009 -0.10400E-0007
  0.13058E+0005 -0.20400E+0004 -0.76045E-0008 -0.17539E-0009 -0.85812E-0008
  0.13167E+0005 -0.20469E+0004 -0.66268E-0008  0.30620E-0010 -0.50294E-0008
  0.13276E+0005 -0.20539E+0004 -0.56769E-0008  0.23439E-0009 -0.18137E-0008
  0.13333E+0005 -0.20575E+0004 -0.53311E-0008  0.33313E-0009 -0.44823E-0009
  0.13000E+0005 -0.18912E+0004 -0.25058E-0008 -0.91562E-0010  0.62633E-0008
  0.13058E+0005 -0.18954E+0004 -0.27509E-0008  0.98416E-0012  0.75023E-0008
  0.13167E+0005 -0.19034E+0004 -0.28810E-0008  0.16970E-0009  0.98927E-0008
  0.13276E+0005 -0.19113E+0004 -0.27316E-0008  0.32136E-0009  0.12016E-0007
  0.13333E+0005 -0.19155E+0004 -0.26433E-0008  0.38818E-0009  0.12861E-0007
  0.13000E+0005 -0.17460E+0004  0.67406E-0008  0.98650E-0010  0.23216E-0007
  0.13058E+0005 -0.17507E+0004  0.58070E-0008  0.18393E-0009  0.23570E-0007
  0.13167E+0005 -0.17598E+0004  0.42817E-0008  0.32497E-0009  0.24090E-0007
  0.13276E+0005 -0.17688E+0004  0.31860E-0008  0.43382E-0009  0.24351E-0007
  0.13333E+0005 -0.17736E+0004  0.27621E-0008  0.47367E-0009  0.24293E-0007
  0.13000E+0005 -0.16694E+0004  0.12070E-0007  0.18966E-0009  0.30339E-0007
  0.13058E+0005 -0.16744E+0004  0.10787E-0007  0.27279E-0009  0.30158E-0007
  0.13167E+0005 -0.16840E+0004  0.84765E-0008  0.40366E-0009  0.29521E-0007
  0.13276E+0005 -0.16936E+0004  0.66014E-0008  0.49488E-0009  0.28608E-0007
  0.13333E+0005 -0.16987E+0004  0.58264E-0008  0.52346E-0009  0.27979E-0007
  0.13333E+0005 -0.21324E+0004 -0.51648E-0008  0.32701E-0009 -0.66221E-0008
  0.13391E+0005 -0.21352E+0004 -0.50039E-0008  0.43644E-0009 -0.54308E-0008
  0.13500E+0005 -0.21405E+0004 -0.54288E-0008  0.60912E-0009 -0.41921E-0008
  0.13609E+0005 -0.21458E+0004 -0.68194E-0008  0.72334E-0009 -0.43228E-0008
  0.13667E+0005 -0.21486E+0004 -0.78986E-0008  0.75582E-0009 -0.49129E-0008
  0.13333E+0005 -0.20575E+0004 -0.53311E-0008  0.33313E-0009 -0.44823E-0009
  0.13391E+0005 -0.20606E+0004 -0.51449E-0008  0.42385E-0009  0.67753E-0009
  0.13500E+0005 -0.20663E+0004 -0.53811E-0008  0.56022E-0009  0.17977E-0008
  0.13609E+0005 -0.20721E+0004 -0.64162E-0008  0.64081E-0009  0.15500E-0008
  0.13667E+0005 -0.20751E+0004 -0.72502E-0008  0.65701E-0009  0.89588E-0009
  0.13333E+0005 -0.19155E+0004 -0.26433E-0008  0.38818E-0009  0.12861E-0007
  0.13391E+0005 -0.19190E+0004 -0.25677E-0008  0.44641E-0009  0.13528E-0007
  0.13500E+0005 -0.19257E+0004 -0.26708E-0008  0.51876E-0009  0.13900E-0007
  0.13609E+0005 -0.19323E+0004 -0.31443E-0008  0.53880E-0009  0.13060E-0007
  0.13667E+0005 -0.19358E+0004 -0.35301E-0008  0.52541E-0009  0.12149E-0007
  0.13333E+0005 -0.17736E+0004  0.27621E-0008  0.47367E-0009  0.24293E-0007
  0.13391E+0005 -0.17775E+0004  0.24690E-0008  0.50357E-0009  0.24124E-0007
  0.13500E+0005 -0.17850E+0004  0.20667E-0008  0.51930E-0009  0.23172E-0007
  0.13609E+0005 -0.17925E+0004  0.18232E-0008  0.48440E-0009  0.21368E-0007
  0.13667E+0005 -0.17965E+0004  0.17515E-0008  0.44378E-0009  0.20084E-0007
  0.13333E+0005 -0.16987E+0004  0.58264E-0008  0.52346E-0009  0.27979E-0007
  0.13391E+0005 -0.17028E+0004  0.52468E-0008  0.54101E-0009  0.27276E-0007
  0.13500E+0005 -0.17108E+0004  0.45175E-0008  0.53186E-0009  0.25500E-0007
  0.13609E+0005 -0.17188E+0004  0.42450E-0008  0.47243E-0009  0.23139E-0007
  0.13667E+0005 -0.17230E+0004  0.42681E-0008  0.41982E-0009  0.21662E-0007
  0.13667E+0005 -0.21486E+0004 -0.78986E-0008  0.75582E-0009 -0.49129E-0008
  0.13724E+0005 -0.21503E+0004 -0.91461E-0008  0.76570E-0009 -0.57060E-0008
  0.13833E+0005 -0.21534E+0004 -0.11767E-0007  0.72566E-0009 -0.78267E-0008
  0.13942E+0005 -0.21565E+0004 -0.14302E-0007  0.61114E-0009 -0.10311E-0007
  0.14000E+0005 -0.21582E+0004 -0.15441E-0007  0.52297E-0009 -0.11595E-0007
  0.13667E+0005 -0.20751E+0004 -0.72502E-0008  0.65701E-0009  0.89588E-0009
  0.13724E+0005 -0.20769E+0004 -0.81949E-0008  0.65299E-0009  0.59286E-0010
  0.13833E+0005 -0.20803E+0004 -0.10142E-0007  0.59143E-0009 -0.21281E-0008
  0.13942E+0005 -0.20837E+0004 -0.11878E-0007  0.46358E-0009 -0.46232E-0008
  0.14000E+0005 -0.20855E+0004 -0.12551E-0007  0.37145E-0009 -0.58791E-0008
  0.13667E+0005 -0.19358E+0004 -0.35301E-0008  0.52541E-0009  0.12149E-0007
  0.13724E+0005 -0.19379E+0004 -0.39022E-0008  0.49585E-0009  0.11096E-0007
  0.13833E+0005 -0.19418E+0004 -0.45477E-0008  0.39393E-0009  0.85999E-0008
  0.13942E+0005 -0.19456E+0004 -0.47671E-0008  0.23996E-0009  0.59451E-0008
  0.14000E+0005 -0.19477E+0004 -0.45845E-0008  0.13978E-0009  0.46707E-0008
  0.13667E+0005 -0.17965E+0004  0.17515E-0008  0.44378E-0009  0.20084E-0007
  0.13724E+0005 -0.17988E+0004  0.18136E-0008  0.39016E-0009  0.18690E-0007
  0.13833E+0005 -0.18032E+0004  0.22191E-0008  0.24981E-0009  0.15739E-0007
  0.13942E+0005 -0.18076E+0004  0.32136E-0008  0.69846E-0010  0.12824E-0007
  0.14000E+0005 -0.18099E+0004  0.40455E-0008 -0.38762E-0010  0.11470E-0007
  0.13667E+0005 -0.17230E+0004  0.42681E-0008  0.41982E-0009  0.21662E-0007
  0.13724E+0005 -0.17254E+0004  0.44776E-0008  0.35522E-0009  0.20088E-0007
  0.13833E+0005 -0.17301E+0004  0.52782E-0008  0.19731E-0009  0.16932E-0007
  0.13942E+0005 -0.17348E+0004  0.67227E-0008  0.51807E-0011  0.13923E-0007
  0.14000E+0005 -0.17372E+0004  0.77762E-0008 -0.10733E-0009  0.12543E-0007
  0.14000E+0005 -0.21582E+0004 -0.15441E-0007  0.52297E-0009 -0.11595E-0007
  0.14058E+0005 -0.21591E+0004 -0.16323E-0007  0.41697E-0009 -0.12698E-0007
  0.14167E+0005 -0.21608E+0004 -0.17162E-0007  0.17605E-0009 -0.14237E-0007
  0.14276E+0005 -0.21625E+0004 -0.16704E-0007 -0.10180E-0009 -0.14763E-0007
  0.14333E+0005 -0.21634E+0004 -0.15910E-0007 -0.25913E-0009 -0.14567E-0007
  0.14000E+0005 -0.20855E+0004 -0.12551E-0007  0.37145E-0009 -0.58791E-0008
  0.14058E+0005 -0.20865E+0004 -0.12926E-0007  0.26414E-0009 -0.69168E-0008
  0.14167E+0005 -0.20883E+0004 -0.12757E-0007  0.26741E-0010 -0.82524E-0008
  0.14276E+0005 -0.20902E+0004 -0.11285E-0007 -0.23975E-0009 -0.84857E-0008
  0.14333E+0005 -0.20911E+0004 -0.99799E-0008 -0.38804E-0009 -0.81125E-0008
  0.14000E+0005 -0.19477E+0004 -0.45845E-0008  0.13978E-0009  0.46707E-0008
  0.14058E+0005 -0.19488E+0004 -0.40673E-0008  0.29077E-0010  0.36528E-0008
  0.14167E+0005 -0.19510E+0004 -0.22315E-0008 -0.20366E-0009  0.24617E-0008
  0.14276E+0005 -0.19531E+0004  0.73974E-0009 -0.45126E-0009  0.24544E-0008
  0.14333E+0005 -0.19542E+0004  0.27117E-0008 -0.58419E-0009  0.29513E-0008
  0.14000E+0005 -0.18099E+0004  0.40455E-0008 -0.38762E-0010  0.11470E-0007
  0.14058E+0005 -0.18112E+0004  0.51802E-0008 -0.15384E-0009  0.10358E-0007
  0.14167E+0005 -0.18136E+0004  0.80101E-0008 -0.38410E-0009  0.90203E-0008
  0.14276E+0005 -0.18160E+0004  0.11593E-0007 -0.61581E-0009  0.88199E-0008
  0.14333E+0005 -0.18173E+0004  0.13684E-0007 -0.73485E-0009  0.91689E-0008
  0.14000E+0005 -0.17372E+0004  0.77762E-0008 -0.10733E-0009  0.12543E-0007
  0.14058E+0005 -0.17386E+0004  0.90870E-0008 -0.22477E-0009  0.11378E-0007
  0.14167E+0005 -0.17411E+0004  0.12103E-0007 -0.45456E-0009  0.99176E-0008
  0.14276E+0005 -0.17437E+0004  0.15603E-0007 -0.68012E-0009  0.95165E-0008
  0.14333E+0005 -0.17451E+0004  0.17521E-0007 -0.79340E-0009  0.97157E-0008
  0.14333E+0005 -0.21634E+0004 -0.15910E-0007 -0.25913E-0009 -0.14567E-0007
  0.14391E+0005 -0.21658E+0004 -0.14863E-0007 -0.41548E-0009 -0.14165E-0007
  0.14500E+0005 -0.21704E+0004 -0.11996E-0007 -0.71727E-0009 -0.12533E-0007
  0.14609E+0005 -0.21750E+0004 -0.81754E-0008 -0.10119E-0008 -0.99044E-0008
  0.14667E+0005 -0.21774E+0004 -0.58831E-0008 -0.11626E-0008 -0.82097E-0008
  0.14333E+0005 -0.20911E+0004 -0.99799E-0008 -0.38804E-0009 -0.81125E-0008
  0.14391E+0005 -0.20938E+0004 -0.84899E-0008 -0.53386E-0009 -0.75443E-0008
  0.14500E+0005 -0.20988E+0004 -0.49110E-0008 -0.81137E-0009 -0.56086E-0008
  0.14609E+0005 -0.21038E+0004 -0.59673E-0009 -0.10767E-0008 -0.27436E-0008
  0.14667E+0005 -0.21064E+0004  0.18570E-0008 -0.12098E-0008 -0.96706E-0009
  0.14333E+0005 -0.19542E+0004  0.27117E-0008 -0.58419E-0009  0.29513E-0008
  0.14391E+0005 -0.19572E+0004  0.47268E-0008 -0.71177E-0009  0.36442E-0008
  0.14500E+0005 -0.19630E+0004  0.89439E-0008 -0.94541E-0009  0.57298E-0008
  0.14609E+0005 -0.19688E+0004  0.13357E-0007 -0.11567E-0008  0.85470E-0008
  0.14667E+0005 -0.19718E+0004  0.15640E-0007 -0.12574E-0008  0.10200E-0007
  0.14333E+0005 -0.18173E+0004  0.13684E-0007 -0.73485E-0009  0.91689E-0008
  0.14391E+0005 -0.18207E+0004  0.15694E-0007 -0.84595E-0009  0.97445E-0008
  0.14500E+0005 -0.18272E+0004  0.19458E-0007 -0.10392E-0008  0.11457E-0007
  0.14609E+0005 -0.18337E+0004  0.22820E-0007 -0.12000E-0008  0.13657E-0007
  0.14667E+0005 -0.18372E+0004  0.24322E-0007 -0.12700E-0008  0.14885E-0007
  0.14333E+0005 -0.17451E+0004  0.17521E-0007 -0.79340E-0009  0.97157E-0008
  0.14391E+0005 -0.17487E+0004  0.19310E-0007 -0.89779E-0009  0.10162E-0007
  0.14500E+0005 -0.17556E+0004  0.22417E-0007 -0.10740E-0008  0.11530E-0007
  0.14609E+0005 -0.17625E+0004  0.24824E-0007 -0.12133E-0008  0.13253E-0007
  0.14667E+0005 -0.17662E+0004  0.25721E-0007 -0.12699E-0008  0.14182E-0007
  0.14667E+0005 -0.21774E+0004 -0.58831E-0008 -0.11626E-0008 -0.82097E-0008
  0.14724E+0005 -0.21816E+0004 -0.36499E-0008 -0.13056E-0008 -0.65437E-0008
  0.14833E+0005 -0.21894E+0004  0.72080E-0009 -0.15620E-0008 -0.31870E-0008
  0.14942E+0005 -0.21973E+0004  0.49881E-0008 -0.17947E-0008  0.10823E-0009
  0.15000E+0005 -0.22014E+0004  0.70845E-0008 -0.19071E-0008  0.16893E-0008
  0.14667E+0005 -0.21064E+0004  0.18570E-0008 -0.12098E-0008 -0.96706E-0009
  0.14724E+0005 -0.21109E+0004  0.41627E-0008 -0.13348E-0008  0.74166E-0009
  0.14833E+0005 -0.21194E+0004  0.85190E-0008 -0.15543E-0008  0.40933E-0008
  0.14942E+0005 -0.21280E+0004  0.12621E-0007 -0.17476E-0008  0.72816E-0008
  0.15000E+0005 -0.21325E+0004  0.14592E-0007 -0.18380E-0008  0.87726E-0008
  0.14667E+0005 -0.19718E+0004  0.15640E-0007 -0.12574E-0008  0.10200E-0007
  0.14724E+0005 -0.19770E+0004  0.17652E-0007 -0.13485E-0008  0.11768E-0007
  0.14833E+0005 -0.19868E+0004  0.21164E-0007 -0.14979E-0008  0.14697E-0007
  0.14942E+0005 -0.19966E+0004  0.24182E-0007 -0.16147E-0008  0.17314E-0007
  0.15000E+0005 -0.20018E+0004  0.25550E-0007 -0.16627E-0008  0.18473E-0007
  0.14667E+0005 -0.18372E+0004  0.24322E-0007 -0.12700E-0008  0.14885E-0007
  0.14724E+0005 -0.18430E+0004  0.25531E-0007 -0.13283E-0008  0.16088E-0007
  0.14833E+0005 -0.18541E+0004  0.27294E-0007 -0.14099E-0008  0.18218E-0007
  0.14942E+0005 -0.18652E+0004  0.28447E-0007 -0.14521E-0008  0.19982E-0007
  0.15000E+0005 -0.18711E+0004  0.28864E-0007 -0.14586E-0008  0.20711E-0007
  0.14667E+0005 -0.17662E+0004  0.25721E-0007 -0.12699E-0008  0.14182E-0007
  0.14724E+0005 -0.17724E+0004  0.26354E-0007 -0.13140E-0008  0.15140E-0007
  0.14833E+0005 -0.17841E+0004  0.26954E-0007 -0.13655E-0008  0.16772E-0007
  0.14942E+0005 -0.17959E+0004  0.26944E-0007 -0.13742E-0008  0.18055E-0007
  0.15000E+0005 -0.18021E+0004  0.26791E-0007 -0.13620E-0008  0.18561E-0007
  0.15000E+0005 -0.22014E+0004  0.70845E-0008 -0.19071E-0008  0.16893E-0008
  0.15058E+0005 -0.22061E+0004  0.89494E-0008 -0.20140E-0008  0.30314E-0008
  0.15167E+0005 -0.22151E+0004  0.11886E-0007 -0.21958E-0008  0.49284E-0008
  0.15276E+0005 -0.22240E+0004  0.13844E-0007 -0.23521E-0008  0.57821E-0008
  0.15333E+0005 -0.22288E+0004  0.14427E-0007 -0.24226E-0008  0.57656E-0008
  0.15000E+0005 -0.21325E+0004  0.14592E-0007 -0.18380E-0008  0.87726E-0008
  0.15058E+0005 -0.21376E+0004  0.16323E-0007 -0.19228E-0008  0.10010E-0007
  0.15167E+0005 -0.21473E+0004  0.19011E-0007 -0.20615E-0008  0.11675E-0007
  0.15276E+0005 -0.21571E+0004  0.20765E-0007 -0.21745E-0008  0.12262E-0007
  0.15333E+0005 -0.21622E+0004  0.21265E-0007 -0.22224E-0008  0.12090E-0007
  0.15000E+0005 -0.20018E+0004  0.25550E-0007 -0.16627E-0008  0.18473E-0007
  0.15058E+0005 -0.20077E+0004  0.26718E-0007 -0.17042E-0008  0.19404E-0007
  0.15167E+0005 -0.20189E+0004  0.28481E-0007 -0.17587E-0008  0.20521E-0007
  0.15276E+0005 -0.20301E+0004  0.29594E-0007 -0.17860E-0008  0.20649E-0007
  0.15333E+0005 -0.20360E+0004  0.29887E-0007 -0.17891E-0008  0.20270E-0007
  0.15000E+0005 -0.18711E+0004  0.28864E-0007 -0.14586E-0008  0.20711E-0007
  0.15058E+0005 -0.18778E+0004  0.29203E-0007 -0.14570E-0008  0.21301E-0007
  0.15167E+0005 -0.18904E+0004  0.29689E-0007 -0.14279E-0008  0.21934E-0007
  0.15276E+0005 -0.19031E+0004  0.30037E-0007 -0.13693E-0008  0.21850E-0007
  0.15333E+0005 -0.19097E+0004  0.30154E-0007 -0.13274E-0008  0.21471E-0007
  0.15000E+0005 -0.18021E+0004  0.26791E-0007 -0.13620E-0008  0.18561E-0007
  0.15058E+0005 -0.18092E+0004  0.26649E-0007 -0.13404E-0008  0.18994E-0007
  0.15167E+0005 -0.18226E+0004  0.26428E-0007 -0.12723E-0008  0.19454E-0007
  0.15276E+0005 -0.18361E+0004  0.26400E-0007 -0.11727E-0008  0.19400E-0007
  0.15333E+0005 -0.18432E+0004  0.26465E-0007 -0.11092E-0008  0.19120E-0007
  0.15333E+0005 -0.22288E+0004  0.14427E-0007 -0.24226E-0008  0.57656E-0008
  0.15391E+0005 -0.22321E+0004  0.14829E-0007 -0.24815E-0008  0.55536E-0008
  0.15500E+0005 -0.22385E+0004  0.14697E-0007 -0.25661E-0008  0.42883E-0008
  0.15609E+0005 -0.22449E+0004  0.13467E-0007 -0.26137E-0008  0.20517E-0008
  0.15667E+0005 -0.22483E+0004  0.12437E-0007 -0.26238E-0008  0.58377E-0009
  0.15333E+0005 -0.21622E+0004  0.21265E-0007 -0.22224E-0008  0.12090E-0007
  0.15391E+0005 -0.21658E+0004  0.21588E-0007 -0.22580E-0008  0.11702E-0007
  0.15500E+0005 -0.21728E+0004  0.21333E-0007 -0.22999E-0008  0.10058E-0007
  0.15609E+0005 -0.21797E+0004  0.19990E-0007 -0.23084E-0008  0.73732E-0008
  0.15667E+0005 -0.21834E+0004  0.18891E-0007 -0.23003E-0008  0.56339E-0008
  0.15333E+0005 -0.20360E+0004  0.29887E-0007 -0.17891E-0008  0.20270E-0007
  0.15391E+0005 -0.20402E+0004  0.30022E-0007 -0.17785E-0008  0.19640E-0007
  0.15500E+0005 -0.20481E+0004  0.29627E-0007 -0.17360E-0008  0.17574E-0007
  0.15609E+0005 -0.20561E+0004  0.28365E-0007 -0.16657E-0008  0.14474E-0007
  0.15667E+0005 -0.20603E+0004  0.27359E-0007 -0.16198E-0008  0.12492E-0007
  0.15333E+0005 -0.19097E+0004  0.30154E-0007 -0.13274E-0008  0.21471E-0007
  0.15391E+0005 -0.19145E+0004  0.30142E-0007 -0.12708E-0008  0.20818E-0007
  0.15500E+0005 -0.19235E+0004  0.29873E-0007 -0.11433E-0008  0.18893E-0007
  0.15609E+0005 -0.19325E+0004  0.29187E-0007 -0.99077E-0009  0.16109E-0007
  0.15667E+0005 -0.19373E+0004  0.28615E-0007 -0.90422E-0009  0.14324E-0007
  0.15333E+0005 -0.18432E+0004  0.26465E-0007 -0.11092E-0008  0.19120E-0007
  0.15391E+0005 -0.18482E+0004  0.26422E-0007 -0.10303E-0008  0.18568E-0007
  0.15500E+0005 -0.18578E+0004  0.26358E-0007 -0.86115E-0009  0.16974E-0007
  0.15609E+0005 -0.18673E+0004  0.26176E-0007 -0.66677E-0009  0.14668E-0007
  0.15667E+0005 -0.18724E+0004  0.25962E-0007 -0.55887E-0009  0.13167E-0007
  0.15667E+0005 -0.22483E+0004  0.12437E-0007 -0.26238E-0008  0.58377E-0009
  0.15724E+0005 -0.22508E+0004  0.11272E-0007 -0.26168E-0008 -0.96254E-0009
  0.15833E+0005 -0.22556E+0004  0.86073E-0008 -0.25767E-0008 -0.40689E-0008
  0.15942E+0005 -0.22604E+0004  0.55793E-0008 -0.24993E-0008 -0.71102E-0008
  0.16000E+0005 -0.22629E+0004  0.39345E-0008 -0.24486E-0008 -0.85606E-0008
  0.15667E+0005 -0.21834E+0004  0.18891E-0007 -0.23003E-0008  0.56339E-0008
  0.15724E+0005 -0.21861E+0004  0.17639E-0007 -0.22758E-0008  0.37895E-0008
  0.15833E+0005 -0.21913E+0004  0.14760E-0007 -0.22083E-0008  0.52691E-0010
  0.15942E+0005 -0.21965E+0004  0.11435E-0007 -0.21120E-0008 -0.36925E-0008
  0.16000E+0005 -0.21993E+0004  0.95959E-0008 -0.20554E-0008 -0.55370E-0008
  0.15667E+0005 -0.20603E+0004  0.27359E-0007 -0.16198E-0008  0.12492E-0007
  0.15724E+0005 -0.20635E+0004  0.26180E-0007 -0.15578E-0008  0.10360E-0007
  0.15833E+0005 -0.20695E+0004  0.23432E-0007 -0.14291E-0008  0.59946E-0008
  0.15942E+0005 -0.20755E+0004  0.20164E-0007 -0.12837E-0008  0.15020E-0008
  0.16000E+0005 -0.20787E+0004  0.18302E-0007 -0.12076E-0008 -0.78815E-0009
  0.15667E+0005 -0.19373E+0004  0.28615E-0007 -0.90422E-0009  0.14324E-0007
  0.15724E+0005 -0.19409E+0004  0.27868E-0007 -0.80120E-0009  0.12356E-0007
  0.15833E+0005 -0.19477E+0004  0.26047E-0007 -0.60121E-0009  0.82757E-0008
  0.15942E+0005 -0.19544E+0004  0.23745E-0007 -0.39067E-0009  0.39825E-0008
  0.16000E+0005 -0.19580E+0004  0.22368E-0007 -0.28444E-0009  0.17385E-0008
  0.15667E+0005 -0.18724E+0004  0.25962E-0007 -0.55887E-0009  0.13167E-0007
  0.15724E+0005 -0.18762E+0004  0.25581E-0007 -0.43392E-0009  0.11476E-0007
  0.15833E+0005 -0.18834E+0004  0.24544E-0007 -0.19391E-0009  0.79238E-0008
  0.15942E+0005 -0.18906E+0004  0.23085E-0007  0.56344E-0010  0.41244E-0008
  0.16000E+0005 -0.18944E+0004  0.22153E-0007  0.18266E-0009  0.21076E-0008
  0.16000E+0005 -0.22629E+0004  0.39345E-0008 -0.24486E-0008 -0.85606E-0008
  0.16058E+0005 -0.22668E+0004  0.21756E-0008 -0.23974E-0008 -0.99292E-0008
  0.16167E+0005 -0.22742E+0004 -0.97719E-0009 -0.22932E-0008 -0.11922E-0007
  0.16276E+0005 -0.22816E+0004 -0.37750E-0008 -0.21871E-0008 -0.13065E-0007
  0.16333E+0005 -0.22855E+0004 -0.50678E-0008 -0.21357E-0008 -0.13302E-0007
  0.16000E+0005 -0.21993E+0004  0.95959E-0008 -0.20554E-0008 -0.55370E-0008
  0.16058E+0005 -0.22035E+0004  0.76139E-0008 -0.20026E-0008 -0.73136E-0008
  0.16167E+0005 -0.22116E+0004  0.39618E-0008 -0.19048E-0008 -0.10094E-0007
  0.16276E+0005 -0.22196E+0004  0.57914E-0009 -0.18160E-0008 -0.12012E-0007
  0.16333E+0005 -0.22238E+0004 -0.10486E-0008 -0.17783E-0008 -0.12640E-0007
  0.16000E+0005 -0.20787E+0004  0.18302E-0007 -0.12076E-0008 -0.78815E-0009
  0.16058E+0005 -0.20835E+0004  0.16278E-0007 -0.11418E-0008 -0.30314E-0008
  0.16167E+0005 -0.20928E+0004  0.12379E-0007 -0.10339E-0008 -0.67946E-0008
  0.16276E+0005 -0.21020E+0004  0.85328E-0008 -0.95241E-0009 -0.97841E-0008
  0.16333E+0005 -0.21069E+0004  0.65788E-0008 -0.92660E-0009 -0.10993E-0007
  0.16000E+0005 -0.19580E+0004  0.22368E-0007 -0.28444E-0009  0.17385E-0008
  0.16058E+0005 -0.19635E+0004  0.20869E-0007 -0.19129E-0009 -0.47554E-0009
  0.16167E+0005 -0.19740E+0004  0.17793E-0007 -0.42497E-0010 -0.43617E-0008
  0.16276E+0005 -0.19844E+0004  0.14520E-0007  0.67754E-0010 -0.76947E-0008
  0.16333E+0005 -0.19900E+0004  0.12759E-0007  0.10204E-0009 -0.91676E-0008
  0.16000E+0005 -0.18944E+0004  0.22153E-0007  0.18266E-0009  0.21076E-0008
  0.16058E+0005 -0.19002E+0004  0.21138E-0007  0.29611E-0009  0.10800E-0009
  0.16167E+0005 -0.19113E+0004  0.18907E-0007  0.48025E-0009 -0.34894E-0008
  0.16276E+0005 -0.19224E+0004  0.16354E-0007  0.62289E-0009 -0.66915E-0008
  0.16333E+0005 -0.19283E+0004  0.14914E-0007  0.67171E-0009 -0.81613E-0008
  0.16333E+0005 -0.22855E+0004 -0.50678E-0008 -0.21357E-0008 -0.13302E-0007
  0.16391E+0005 -0.22901E+0004 -0.62759E-0008 -0.20968E-0008 -0.13317E-0007
  0.16500E+0005 -0.22988E+0004 -0.81676E-0008 -0.20422E-0008 -0.12722E-0007
  0.16609E+0005 -0.23076E+0004 -0.95705E-0008 -0.20301E-0008 -0.11472E-0007
  0.16667E+0005 -0.23122E+0004 -0.10121E-0007 -0.20384E-0008 -0.10607E-0007
  0.16333E+0005 -0.22238E+0004 -0.10486E-0008 -0.17783E-0008 -0.12640E-0007
  0.16391E+0005 -0.22288E+0004 -0.26139E-0008 -0.17573E-0008 -0.13033E-0007
  0.16500E+0005 -0.22383E+0004 -0.52108E-0008 -0.17447E-0008 -0.13087E-0007
  0.16609E+0005 -0.22478E+0004 -0.73396E-0008 -0.17844E-0008 -0.12383E-0007
  0.16667E+0005 -0.22528E+0004 -0.82730E-0008 -0.18233E-0008 -0.11758E-0007
  0.16333E+0005 -0.21069E+0004  0.65788E-0008 -0.92660E-0009 -0.10993E-0007
  0.16391E+0005 -0.21126E+0004  0.46281E-0008 -0.92528E-0009 -0.11977E-0007
  0.16500E+0005 -0.21236E+0004  0.11640E-0008 -0.96596E-0009 -0.13122E-0007
  0.16609E+0005 -0.21345E+0004 -0.19838E-0008 -0.10803E-0008 -0.13435E-0007
  0.16667E+0005 -0.21402E+0004 -0.35015E-0008 -0.11667E-0008 -0.13296E-0007
  0.16333E+0005 -0.19900E+0004  0.12759E-0007  0.10204E-0009 -0.91676E-0008
  0.16391E+0005 -0.19965E+0004  0.10933E-0007  0.10573E-0009 -0.10470E-0007
  0.16500E+0005 -0.20088E+0004  0.74757E-0008  0.53342E-0010 -0.12337E-0007
  0.16609E+0005 -0.20211E+0004  0.40459E-0008 -0.95326E-0010 -0.13476E-0007
  0.16667E+0005 -0.20277E+0004  0.22722E-0008 -0.20980E-0009 -0.13789E-0007
  0.16333E+0005 -0.19283E+0004  0.14914E-0007  0.67171E-0009 -0.81613E-0008
  0.16391E+0005 -0.19352E+0004  0.13376E-0007  0.68795E-0009 -0.95061E-0008
  0.16500E+0005 -0.19483E+0004  0.10324E-0007  0.65170E-0009 -0.11570E-0007
  0.16609E+0005 -0.19614E+0004  0.71107E-0008  0.50810E-0009 -0.13030E-0007
  0.16667E+0005 -0.19683E+0004  0.53761E-0008  0.39058E-0009 -0.13548E-0007
  0.16667E+0005 -0.23122E+0004 -0.10121E-0007 -0.20384E-0008 -0.10607E-0007
  0.16724E+0005 -0.23165E+0004 -0.10546E-0007 -0.20673E-0008 -0.96470E-0008
  0.16833E+0005 -0.23246E+0004 -0.11038E-0007 -0.21482E-0008 -0.76425E-0008
  0.16942E+0005 -0.23328E+0004 -0.11129E-0007 -0.22744E-0008 -0.55159E-0008
  0.17000E+0005 -0.23371E+0004 -0.11011E-0007 -0.23476E-0008 -0.43866E-0008
  0.16667E+0005 -0.22528E+0004 -0.82730E-0008 -0.18233E-0008 -0.11758E-0007
  0.16724E+0005 -0.22575E+0004 -0.90783E-0008 -0.18852E-0008 -0.11008E-0007
  0.16833E+0005 -0.22663E+0004 -0.10275E-0007 -0.20331E-0008 -0.93088E-0008
  0.16942E+0005 -0.22752E+0004 -0.11047E-0007 -0.22331E-0008 -0.73789E-0008
  0.17000E+0005 -0.22798E+0004 -0.11271E-0007 -0.23463E-0008 -0.63113E-0008
  0.16667E+0005 -0.21402E+0004 -0.35015E-0008 -0.11667E-0008 -0.13296E-0007
  0.16724E+0005 -0.21456E+0004 -0.49140E-0008 -0.12823E-0008 -0.12993E-0007
  0.16833E+0005 -0.21558E+0004 -0.73148E-0008 -0.15458E-0008 -0.12016E-0007
  0.16942E+0005 -0.21660E+0004 -0.93423E-0008 -0.18827E-0008 -0.10639E-0007
  0.17000E+0005 -0.21713E+0004 -0.10237E-0007 -0.20743E-0008 -0.97904E-0008
  0.16667E+0005 -0.20277E+0004  0.22722E-0008 -0.20980E-0009 -0.13789E-0007
  0.16724E+0005 -0.20337E+0004  0.53677E-0009 -0.36080E-0009 -0.13938E-0007
  0.16833E+0005 -0.20452E+0004 -0.26428E-0008 -0.71171E-0009 -0.13776E-0007
  0.16942E+0005 -0.20568E+0004 -0.56494E-0008 -0.11671E-0008 -0.13130E-0007
  0.17000E+0005 -0.20628E+0004 -0.71274E-0008 -0.14321E-0008 -0.12616E-0007
  0.16667E+0005 -0.19683E+0004  0.53761E-0008  0.39058E-0009 -0.13548E-0007
  0.16724E+0005 -0.19747E+0004  0.36287E-0008  0.23253E-0009 -0.13918E-0007
  0.16833E+0005 -0.19869E+0004  0.29715E-0009 -0.14462E-0009 -0.14196E-0007
  0.16942E+0005 -0.19992E+0004 -0.30248E-0008 -0.64622E-0009 -0.13987E-0007
  0.17000E+0005 -0.20056E+0004 -0.47283E-0008 -0.94332E-0009 -0.13686E-0007
  0.17000E+0005 -0.23371E+0004 -0.11011E-0007 -0.23476E-0008 -0.43866E-0008
  0.17058E+0005 -0.23406E+0004 -0.10782E-0007 -0.24321E-0008 -0.32817E-0008
  0.17167E+0005 -0.23472E+0004 -0.10019E-0007 -0.25850E-0008 -0.12336E-0008
  0.17276E+0005 -0.23539E+0004 -0.87879E-0008 -0.27160E-0008  0.76667E-0009
  0.17333E+0005 -0.23574E+0004 -0.79445E-0008 -0.27636E-0008  0.17955E-0008
  0.17000E+0005 -0.22798E+0004 -0.11271E-0007 -0.23463E-0008 -0.63113E-0008
  0.17058E+0005 -0.22836E+0004 -0.11366E-0007 -0.24720E-0008 -0.52451E-0008
  0.17167E+0005 -0.22909E+0004 -0.11172E-0007 -0.27035E-0008 -0.32033E-0008
  0.17276E+0005 -0.22981E+0004 -0.10429E-0007 -0.29153E-0008 -0.11234E-0008
  0.17333E+0005 -0.23019E+0004 -0.97997E-0008 -0.30047E-0008 -0.16934E-0010
  0.17000E+0005 -0.21713E+0004 -0.10237E-0007 -0.20743E-0008 -0.97904E-0008
  0.17058E+0005 -0.21757E+0004 -0.10987E-0007 -0.22823E-0008 -0.89003E-0008
  0.17167E+0005 -0.21840E+0004 -0.12015E-0007 -0.26783E-0008 -0.70682E-0008
  0.17276E+0005 -0.21923E+0004 -0.12431E-0007 -0.30677E-0008 -0.50414E-0008
  0.17333E+0005 -0.21967E+0004 -0.12363E-0007 -0.32522E-0008 -0.38971E-0008
  0.17000E+0005 -0.20628E+0004 -0.71274E-0008 -0.14321E-0008 -0.12616E-0007
  0.17058E+0005 -0.20678E+0004 -0.84809E-0008 -0.17200E-0008 -0.12022E-0007
  0.17167E+0005 -0.20772E+0004 -0.10736E-0007 -0.22856E-0008 -0.10642E-0007
  0.17276E+0005 -0.20866E+0004 -0.12455E-0007 -0.28710E-0008 -0.89276E-0008
  0.17333E+0005 -0.20916E+0004 -0.13081E-0007 -0.31650E-0008 -0.78884E-0008
  0.17000E+0005 -0.20056E+0004 -0.47283E-0008 -0.94332E-0009 -0.13686E-0007
  0.17058E+0005 -0.20109E+0004 -0.63348E-0008 -0.12680E-0008 -0.13290E-0007
  0.17167E+0005 -0.20208E+0004 -0.91576E-0008 -0.19173E-0008 -0.12236E-0007
  0.17276E+0005 -0.20308E+0004 -0.11545E-0007 -0.26065E-0008 -0.10783E-0007
  0.17333E+0005 -0.20361E+0004 -0.12552E-0007 -0.29609E-0008 -0.98529E-0008
  0.17333E+0005 -0.23574E+0004 -0.79445E-0008 -0.27636E-0008  0.17955E-0008
  0.17391E+0005 -0.23600E+0004 -0.69986E-0008 -0.27934E-0008  0.27876E-0008
  0.17500E+0005 -0.23649E+0004 -0.48878E-0008 -0.27841E-0008  0.46061E-0008
  0.17609E+0005 -0.23698E+0004 -0.24493E-0008 -0.26579E-0008  0.62847E-0008
  0.17667E+0005 -0.23724E+0004 -0.10984E-0008 -0.25427E-0008  0.70634E-0008
  0.17333E+0005 -0.23019E+0004 -0.97997E-0008 -0.30047E-0008 -0.16934E-0010
  0.17391E+0005 -0.23047E+0004 -0.90299E-0008 -0.30758E-0008  0.10732E-0008
  0.17500E+0005 -0.23101E+0004 -0.71385E-0008 -0.31422E-0008  0.31535E-0008
  0.17609E+0005 -0.23154E+0004 -0.47383E-0008 -0.30868E-0008  0.52047E-0008
  0.17667E+0005 -0.23182E+0004 -0.33259E-0008 -0.30061E-0008  0.62257E-0008
  0.17333E+0005 -0.21967E+0004 -0.12363E-0007 -0.32522E-0008 -0.38971E-0008
  0.17391E+0005 -0.22000E+0004 -0.12097E-0007 -0.34184E-0008 -0.27311E-0008
  0.17500E+0005 -0.22061E+0004 -0.10993E-0007 -0.36627E-0008 -0.36894E-0009
  0.17609E+0005 -0.22123E+0004 -0.90828E-0008 -0.37786E-0008  0.21747E-0008
  0.17667E+0005 -0.22155E+0004 -0.77778E-0008 -0.37827E-0008  0.35503E-0008
  0.17333E+0005 -0.20916E+0004 -0.13081E-0007 -0.31650E-0008 -0.78884E-0008
  0.17391E+0005 -0.20952E+0004 -0.13479E-0007 -0.34425E-0008 -0.67916E-0008
  0.17500E+0005 -0.21022E+0004 -0.13563E-0007 -0.39016E-0008 -0.44415E-0008
  0.17609E+0005 -0.21091E+0004 -0.12659E-0007 -0.42323E-0008 -0.17267E-0008
  0.17667E+0005 -0.21128E+0004 -0.11767E-0007 -0.43446E-0008 -0.17106E-0009
  0.17333E+0005 -0.20361E+0004 -0.12552E-0007 -0.29609E-0008 -0.98529E-0008
  0.17391E+0005 -0.20400E+0004 -0.13330E-0007 -0.33012E-0008 -0.88471E-0008
  0.17500E+0005 -0.20473E+0004 -0.14148E-0007 -0.38848E-0008 -0.66168E-0008
  0.17609E+0005 -0.20547E+0004 -0.13945E-0007 -0.43446E-0008 -0.39436E-0008
  0.17667E+0005 -0.20586E+0004 -0.13384E-0007 -0.45233E-0008 -0.23700E-0008
  0.17667E+0005 -0.23724E+0004 -0.10984E-0008 -0.25427E-0008  0.70634E-0008
  0.17724E+0005 -0.23743E+0004  0.22797E-0009 -0.23849E-0008  0.77223E-0008
  0.17833E+0005 -0.23780E+0004  0.25724E-0008 -0.19904E-0008  0.85451E-0008
  0.17942E+0005 -0.23816E+0004  0.44066E-0008 -0.14551E-0008  0.85592E-0008
  0.18000E+0005 -0.23836E+0004  0.50462E-0008 -0.11290E-0008  0.81486E-0008
  0.17667E+0005 -0.23182E+0004 -0.33259E-0008 -0.30061E-0008  0.62257E-0008
  0.17724E+0005 -0.23203E+0004 -0.18831E-0008 -0.28799E-0008  0.71519E-0008
  0.17833E+0005 -0.23243E+0004  0.83738E-0009 -0.25385E-0008  0.85534E-0008
  0.17942E+0005 -0.23283E+0004  0.32279E-0008 -0.20436E-0008  0.92045E-0008
  0.18000E+0005 -0.23303E+0004  0.42135E-0008 -0.17344E-0008  0.91309E-0008
  0.17667E+0005 -0.22155E+0004 -0.77778E-0008 -0.37827E-0008  0.35503E-0008
  0.17724E+0005 -0.22179E+0004 -0.63297E-0008 -0.37341E-0008  0.48886E-0008
  0.17833E+0005 -0.22225E+0004 -0.32617E-0008 -0.35238E-0008  0.72573E-0008
  0.17942E+0005 -0.22271E+0004 -0.75072E-0010 -0.31297E-0008  0.90892E-0008
  0.18000E+0005 -0.22295E+0004  0.14929E-0008 -0.28619E-0008  0.96964E-0008
  0.17667E+0005 -0.21128E+0004 -0.11767E-0007 -0.43446E-0008 -0.17106E-0009
  0.17724E+0005 -0.21155E+0004 -0.10626E-0007 -0.43968E-0008  0.14071E-0008
  0.17833E+0005 -0.21207E+0004 -0.78040E-0008 -0.43580E-0008  0.44442E-0008
  0.17942E+0005 -0.21258E+0004 -0.43483E-0008 -0.40991E-0008  0.72458E-0008
  0.18000E+0005 -0.21286E+0004 -0.24168E-0008 -0.38871E-0008  0.84827E-0008
  0.17667E+0005 -0.20586E+0004 -0.13384E-0007 -0.45233E-0008 -0.23700E-0008
  0.17724E+0005 -0.20615E+0004 -0.12528E-0007 -0.46380E-0008 -0.74506E-0009
  0.17833E+0005 -0.20670E+0004 -0.10094E-0007 -0.47074E-0008  0.24881E-0008
  0.17942E+0005 -0.20725E+0004 -0.67620E-0008 -0.45358E-0008  0.56572E-0008
  0.18000E+0005 -0.20754E+0004 -0.47676E-0008 -0.43601E-0008  0.71659E-0008
  0.18000E+0005 -0.23836E+0004  0.50462E-0008 -0.11290E-0008  0.81486E-0008
  0.18058E+0005 -0.23856E+0004  0.53999E-0008 -0.76810E-0009  0.73957E-0008
  0.18167E+0005 -0.23895E+0004  0.51583E-0008 -0.33219E-0010  0.49959E-0008
  0.18276E+0005 -0.23934E+0004  0.36545E-0008  0.74014E-0009  0.13701E-0008
  0.18333E+0005 -0.23955E+0004  0.23900E-0008  0.11474E-0008 -0.93850E-0009
  0.18000E+0005 -0.23303E+0004  0.42135E-0008 -0.17344E-0008  0.91309E-0008
  0.18058E+0005 -0.23326E+0004  0.49352E-0008 -0.13848E-0008  0.86993E-0008
  0.18167E+0005 -0.23368E+0004  0.53877E-0008 -0.66254E-0009  0.68094E-0008
  0.18276E+0005 -0.23411E+0004  0.44707E-0008  0.11186E-0009  0.34746E-0008
  0.18333E+0005 -0.23433E+0004  0.34306E-0008  0.52394E-0009  0.12001E-0008
  0.18000E+0005 -0.22295E+0004  0.14929E-0008 -0.28619E-0008  0.96964E-0008
  0.18058E+0005 -0.22320E+0004  0.28914E-0008 -0.25412E-0008  0.99613E-0008
  0.18167E+0005 -0.22369E+0004  0.47787E-0008 -0.18511E-0008  0.93344E-0008
  0.18276E+0005 -0.22418E+0004  0.52959E-0008 -0.10764E-0008  0.70029E-0008
  0.18333E+0005 -0.22444E+0004  0.49193E-0008 -0.65449E-0009  0.50772E-0008
  0.18000E+0005 -0.21286E+0004 -0.24168E-0008 -0.38871E-0008  0.84827E-0008
  0.18058E+0005 -0.21315E+0004 -0.50217E-0009 -0.36068E-0008  0.94482E-0008
  0.18167E+0005 -0.21370E+0004  0.27161E-0008 -0.29625E-0008  0.10271E-0007
  0.18276E+0005 -0.21425E+0004  0.48616E-0008 -0.21906E-0008  0.93800E-0008
  0.18333E+0005 -0.21454E+0004  0.53690E-0008 -0.17576E-0008  0.81263E-0008
  0.18000E+0005 -0.20754E+0004 -0.47676E-0008 -0.43601E-0008  0.71659E-0008
  0.18058E+0005 -0.20784E+0004 -0.26940E-0008 -0.41068E-0008  0.84583E-0008
  0.18167E+0005 -0.20843E+0004  0.10801E-0008 -0.34937E-0008  0.10032E-0007
  0.18276E+0005 -0.20901E+0004  0.40570E-0008 -0.27252E-0008  0.99961E-0008
  0.18333E+0005 -0.20932E+0004  0.50708E-0008 -0.22857E-0008  0.91940E-0008
  0.18333E+0005 -0.23955E+0004  0.23900E-0008  0.11474E-0008 -0.93850E-0009
  0.18391E+0005 -0.23980E+0004  0.84747E-0009  0.15452E-0008 -0.34420E-0008
  0.18500E+0005 -0.24026E+0004 -0.25302E-0008  0.22535E-0008 -0.82901E-0008
  0.18609E+0005 -0.24073E+0004 -0.59285E-0008  0.28589E-0008 -0.12557E-0007
  0.18667E+0005 -0.24097E+0004 -0.74666E-0008  0.31304E-0008 -0.14274E-0007
  0.18333E+0005 -0.23433E+0004  0.34306E-0008  0.52394E-0009  0.12001E-0008
  0.18391E+0005 -0.23460E+0004  0.20329E-0008  0.92973E-0009 -0.13662E-0008
  0.18500E+0005 -0.23510E+0004 -0.13271E-0008  0.16592E-0008 -0.66059E-0008
  0.18609E+0005 -0.23561E+0004 -0.50547E-0008  0.22904E-0008 -0.11583E-0007
  0.18667E+0005 -0.23588E+0004 -0.68890E-0008  0.25772E-0008 -0.13767E-0007
  0.18333E+0005 -0.22444E+0004  0.49193E-0008 -0.65449E-0009  0.50772E-0008
  0.18391E+0005 -0.22474E+0004  0.40699E-0008 -0.23257E-0009  0.26951E-0008
  0.18500E+0005 -0.22533E+0004  0.12967E-0008  0.53828E-0009 -0.27236E-0008
  0.18609E+0005 -0.22591E+0004 -0.25560E-0008  0.12165E-0008 -0.85911E-0008
  0.18667E+0005 -0.22622E+0004 -0.47488E-0008  0.15290E-0008 -0.11498E-0007
  0.18333E+0005 -0.21454E+0004  0.53690E-0008 -0.17576E-0008  0.81263E-0008
  0.18391E+0005 -0.21489E+0004  0.53626E-0008 -0.13172E-0008  0.63052E-0008
  0.18500E+0005 -0.21555E+0004  0.38680E-0008 -0.49964E-0009  0.14903E-0008
  0.18609E+0005 -0.21621E+0004  0.62479E-0009  0.22756E-0009 -0.45268E-0008
  0.18667E+0005 -0.21656E+0004 -0.15808E-0008  0.56403E-0009 -0.78384E-0008
  0.18333E+0005 -0.20932E+0004  0.50708E-0008 -0.22857E-0008  0.91940E-0008
  0.18391E+0005 -0.20969E+0004  0.55874E-0008 -0.18339E-0008  0.77973E-0008
  0.18500E+0005 -0.21039E+0004  0.50018E-0008 -0.98780E-0009  0.36057E-0008
  0.18609E+0005 -0.21109E+0004  0.23799E-0008 -0.23137E-0009 -0.21572E-0008
  0.18667E+0005 -0.21146E+0004  0.32707E-0009  0.11850E-0009 -0.55204E-0008
  0.18667E+0005 -0.24097E+0004 -0.74666E-0008  0.31304E-0008 -0.14274E-0007
  0.18724E+0005 -0.24123E+0004 -0.86939E-0008  0.33612E-0008 -0.15483E-0007
  0.18833E+0005 -0.24170E+0004 -0.98435E-0008  0.36927E-0008 -0.16088E-0007
  0.18942E+0005 -0.24218E+0004 -0.91990E-0008  0.38837E-0008 -0.14384E-0007
  0.19000E+0005 -0.24243E+0004 -0.81420E-0008  0.39320E-0008 -0.12645E-0007
  0.18667E+0005 -0.23588E+0004 -0.68890E-0008  0.25772E-0008 -0.13767E-0007
  0.18724E+0005 -0.23615E+0004 -0.84764E-0008  0.28231E-0008 -0.15477E-0007
  0.18833E+0005 -0.23667E+0004 -0.10396E-0007  0.31853E-0008 -0.17024E-0007
  0.18942E+0005 -0.23719E+0004 -0.10481E-0007  0.34082E-0008 -0.16086E-0007
  0.19000E+0005 -0.23746E+0004 -0.97301E-0008  0.34745E-0008 -0.14623E-0007
  0.18667E+0005 -0.22622E+0004 -0.47488E-0008  0.15290E-0008 -0.11498E-0007
  0.18724E+0005 -0.22653E+0004 -0.68747E-0008  0.17974E-0008 -0.14061E-0007
  0.18833E+0005 -0.22713E+0004 -0.10167E-0007  0.22006E-0008 -0.17403E-0007
  0.18942E+0005 -0.22772E+0004 -0.11785E-0007  0.24582E-0008 -0.18156E-0007
  0.19000E+0005 -0.22804E+0004 -0.11774E-0007  0.25417E-0008 -0.17411E-0007
  0.18667E+0005 -0.21656E+0004 -0.15808E-0008  0.56403E-0009 -0.78384E-0008
  0.18724E+0005 -0.21691E+0004 -0.39581E-0008  0.85000E-0009 -0.11010E-0007
  0.18833E+0005 -0.21759E+0004 -0.83048E-0008  0.12762E-0008 -0.15941E-0007
  0.18942E+0005 -0.21826E+0004 -0.11473E-0007  0.15374E-0008 -0.18522E-0007
  0.19000E+0005 -0.21862E+0004 -0.12335E-0007  0.16173E-0008 -0.18685E-0007
  0.18667E+0005 -0.21146E+0004  0.32707E-0009  0.11850E-0009 -0.55204E-0008
  0.18724E+0005 -0.21184E+0004 -0.20371E-0008  0.41304E-0009 -0.88744E-0008
  0.18833E+0005 -0.21255E+0004 -0.67379E-0008  0.84650E-0009 -0.14474E-0007
  0.18942E+0005 -0.21327E+0004 -0.10654E-0007  0.10990E-0008 -0.17997E-0007
  0.19000E+0005 -0.21365E+0004 -0.11996E-0007  0.11695E-0008 -0.18684E-0007
  0.19000E+0005 -0.24243E+0004 -0.81420E-0008  0.39320E-0008 -0.12645E-0007
  0.19058E+0005 -0.24261E+0004 -0.66940E-0008  0.39441E-0008 -0.10498E-0007
  0.19167E+0005 -0.24294E+0004 -0.31462E-0008  0.38958E-0008 -0.57069E-0008
  0.19276E+0005 -0.24327E+0004  0.76635E-0009  0.37896E-0008 -0.87874E-0009
  0.19333E+0005 -0.24345E+0004  0.26932E-0008  0.37252E-0008  0.13435E-0008
  0.19000E+0005 -0.23746E+0004 -0.97301E-0008  0.34745E-0008 -0.14623E-0007
  0.19058E+0005 -0.23765E+0004 -0.85076E-0008  0.35047E-0008 -0.12647E-0007
  0.19167E+0005 -0.23801E+0004 -0.51340E-0008  0.34936E-0008 -0.78768E-0008
  0.19276E+0005 -0.23838E+0004 -0.10654E-0008  0.34308E-0008 -0.27214E-0008
  0.19333E+0005 -0.23857E+0004  0.10521E-0008  0.33912E-0008 -0.22684E-0009
  0.19000E+0005 -0.22804E+0004 -0.11774E-0007  0.25417E-0008 -0.17411E-0007
  0.19058E+0005 -0.22826E+0004 -0.11168E-0007  0.25883E-0008 -0.15971E-0007
  0.19167E+0005 -0.22868E+0004 -0.85226E-0008  0.26090E-0008 -0.11652E-0007
  0.19276E+0005 -0.22909E+0004 -0.45221E-0008  0.25862E-0008 -0.62150E-0008
  0.19333E+0005 -0.22931E+0004 -0.21944E-0008  0.25706E-0008 -0.33289E-0008
  0.19000E+0005 -0.21862E+0004 -0.12335E-0007  0.16173E-0008 -0.18685E-0007
  0.19058E+0005 -0.21887E+0004 -0.12540E-0007  0.16575E-0008 -0.18019E-0007
  0.19167E+0005 -0.21934E+0004 -0.11100E-0007  0.16607E-0008 -0.14675E-0007
  0.19276E+0005 -0.21981E+0004 -0.76590E-0008  0.16237E-0008 -0.94425E-0008
  0.19333E+0005 -0.22006E+0004 -0.53415E-0008  0.16025E-0008 -0.63629E-0008
  0.19000E+0005 -0.21365E+0004 -0.11996E-0007  0.11695E-0008 -0.18684E-0007
  0.19058E+0005 -0.21391E+0004 -0.12680E-0007  0.11978E-0008 -0.18501E-0007
  0.19167E+0005 -0.21441E+0004 -0.12038E-0007  0.11730E-0008 -0.15865E-0007
  0.19276E+0005 -0.21491E+0004 -0.90855E-0008  0.11075E-0008 -0.10943E-0007
  0.19333E+0005 -0.21517E+0004 -0.68663E-0008  0.10721E-0008 -0.78515E-0008
  0.19333E+0005 -0.24345E+0004  0.26932E-0008  0.37252E-0008  0.13435E-0008
  0.19391E+0005 -0.24360E+0004  0.43830E-0008  0.36581E-0008  0.31957E-0008
  0.19500E+0005 -0.24388E+0004  0.67190E-0008  0.35676E-0008  0.54859E-0008
  0.19609E+0005 -0.24417E+0004  0.77889E-0008  0.35512E-0008  0.61666E-0008
  0.19667E+0005 -0.24432E+0004  0.78799E-0008  0.35857E-0008  0.59592E-0008
  0.19333E+0005 -0.23857E+0004  0.10521E-0008  0.33912E-0008 -0.22684E-0009
  0.19391E+0005 -0.23873E+0004  0.29816E-0008  0.33509E-0008  0.19327E-0008
  0.19500E+0005 -0.23904E+0004  0.58282E-0008  0.33130E-0008  0.48167E-0008
  0.19609E+0005 -0.23935E+0004  0.73673E-0008  0.33506E-0008  0.59903E-0008
  0.19667E+0005 -0.23951E+0004  0.76573E-0008  0.34137E-0008  0.59751E-0008
  0.19333E+0005 -0.22931E+0004 -0.21944E-0008  0.25706E-0008 -0.33289E-0008
  0.19391E+0005 -0.22950E+0004  0.73638E-0010  0.25587E-0008 -0.67077E-0009
  0.19500E+0005 -0.22985E+0004  0.37629E-0008  0.25793E-0008  0.32843E-0008
  0.19609E+0005 -0.23021E+0004  0.61570E-0008  0.26827E-0008  0.54306E-0008
  0.19667E+0005 -0.23040E+0004  0.68238E-0008  0.27828E-0008  0.58166E-0008
  0.19333E+0005 -0.22006E+0004 -0.53415E-0008  0.16025E-0008 -0.63629E-0008
  0.19391E+0005 -0.22027E+0004 -0.29129E-0008  0.15906E-0008 -0.33531E-0008
  0.19500E+0005 -0.22067E+0004  0.14067E-0008  0.16179E-0008  0.15378E-0008
  0.19609E+0005 -0.22107E+0004  0.45743E-0008  0.17422E-0008  0.46584E-0008
  0.19667E+0005 -0.22128E+0004  0.56023E-0008  0.18577E-0008  0.54724E-0008
  0.19333E+0005 -0.21517E+0004 -0.68663E-0008  0.10721E-0008 -0.78515E-0008
  0.19391E+0005 -0.21540E+0004 -0.44310E-0008  0.10495E-0008 -0.47272E-0008
  0.19500E+0005 -0.21583E+0004  0.12294E-0009  0.10613E-0008  0.58125E-0009
  0.19609E+0005 -0.21625E+0004  0.36574E-0008  0.11809E-0008  0.42004E-0008
  0.19667E+0005 -0.21648E+0004  0.48669E-0008  0.12974E-0008  0.52441E-0008
  0.19667E+0005 -0.24432E+0004  0.78799E-0008  0.35857E-0008  0.59592E-0008
  0.19724E+0005 -0.24462E+0004  0.76997E-0008  0.36582E-0008  0.54300E-0008
  0.19833E+0005 -0.24519E+0004  0.67521E-0008  0.38775E-0008  0.37058E-0008
  0.19942E+0005 -0.24576E+0004  0.52271E-0008  0.41939E-0008  0.11995E-0008
  0.20000E+0005 -0.24606E+0004  0.42328E-0008  0.43818E-0008 -0.41515E-0009
  0.19667E+0005 -0.23951E+0004  0.76573E-0008  0.34137E-0008  0.59751E-0008
  0.19724E+0005 -0.23984E+0004  0.76421E-0008  0.35139E-0008  0.55960E-0008
  0.19833E+0005 -0.24046E+0004  0.69193E-0008  0.37860E-0008  0.40602E-0008
  0.19942E+0005 -0.24107E+0004  0.55624E-0008  0.41456E-0008  0.16978E-0008
  0.20000E+0005 -0.24140E+0004  0.46544E-0008  0.43572E-0008  0.15609E-0009
  0.19667E+0005 -0.23040E+0004  0.68238E-0008  0.27828E-0008  0.58166E-0008
  0.19724E+0005 -0.23077E+0004  0.71244E-0008  0.29227E-0008  0.57596E-0008
  0.19833E+0005 -0.23148E+0004  0.68232E-0008  0.32737E-0008  0.46342E-0008
  0.19942E+0005 -0.23220E+0004  0.57702E-0008  0.36991E-0008  0.25747E-0008
  0.20000E+0005 -0.23257E+0004  0.50272E-0008  0.39453E-0008  0.11939E-0008
  0.19667E+0005 -0.22128E+0004  0.56023E-0008  0.18577E-0008  0.54724E-0008
  0.19724E+0005 -0.22171E+0004  0.62057E-0008  0.20192E-0008  0.57643E-0008
  0.19833E+0005 -0.22251E+0004  0.62819E-0008  0.24183E-0008  0.50712E-0008
  0.19942E+0005 -0.22332E+0004  0.54650E-0008  0.28842E-0008  0.33024E-0008
  0.20000E+0005 -0.22374E+0004  0.48607E-0008  0.31498E-0008  0.20869E-0008
  0.19667E+0005 -0.21648E+0004  0.48669E-0008  0.12974E-0008  0.52441E-0008
  0.19724E+0005 -0.21693E+0004  0.56218E-0008  0.14640E-0008  0.57236E-0008
  0.19833E+0005 -0.21778E+0004  0.58699E-0008  0.18774E-0008  0.52506E-0008
  0.19942E+0005 -0.21864E+0004  0.51330E-0008  0.23555E-0008  0.36082E-0008
  0.20000E+0005 -0.21909E+0004  0.45797E-0008  0.26263E-0008  0.24683E-0008
  0.00000E+0000 -0.20464E+0004 -0.92373E-0010 -0.43774E-0009  0.28780E-0009
  0.57558E+0002 -0.20429E+0004  0.36088E-0010 -0.41395E-0009  0.42324E-0009
  0.16667E+0003 -0.20362E+0004  0.25629E-0009 -0.32923E-0009  0.59016E-0009
  0.27578E+0003 -0.20295E+0004  0.38125E-0009 -0.19706E-0009  0.57280E-0009
  0.33333E+0003 -0.20260E+0004  0.38814E-0009 -0.11357E-0009  0.47200E-0009
  0.00000E+0000 -0.19915E+0004 -0.58383E-0010 -0.46681E-0009  0.36669E-0009
  0.57558E+0002 -0.19878E+0004  0.80945E-0010 -0.43770E-0009  0.50704E-0009
  0.16667E+0003 -0.19807E+0004  0.30229E-0009 -0.34292E-0009  0.65975E-0009
  0.27578E+0003 -0.19737E+0004  0.39894E-0009 -0.20144E-0009  0.59398E-0009
  0.33333E+0003 -0.19699E+0004  0.37986E-0009 -0.11376E-0009  0.45558E-0009
  0.00000E+0000 -0.18875E+0004  0.21393E-0010 -0.51978E-0009  0.53784E-0009
  0.57558E+0002 -0.18834E+0004  0.17226E-0009 -0.47988E-0009  0.67482E-0009
  0.16667E+0003 -0.18756E+0004  0.37477E-0009 -0.36473E-0009  0.77183E-0009
  0.27578E+0003 -0.18678E+0004  0.39871E-0009 -0.20405E-0009  0.58749E-0009
  0.33333E+0003 -0.18637E+0004  0.32371E-0009 -0.10743E-0009  0.36779E-0009
  0.00000E+0000 -0.17835E+0004  0.10710E-0009 -0.57016E-0009  0.72067E-0009
  0.57558E+0002 -0.17790E+0004  0.25557E-0009 -0.51863E-0009  0.83478E-0009
  0.16667E+0003 -0.17704E+0004  0.41536E-0009 -0.38100E-0009  0.84087E-0009
  0.27578E+0003 -0.17619E+0004  0.35404E-0009 -0.19829E-0009  0.51515E-0009
  0.33333E+0003 -0.17574E+0004  0.22336E-0009 -0.91031E-0010  0.21038E-0009
  0.00000E+0000 -0.17286E+0004  0.14748E-0009 -0.59575E-0009  0.81287E-0009
  0.57558E+0002 -0.17239E+0004  0.28920E-0009 -0.53781E-0009  0.90704E-0009
  0.16667E+0003 -0.17149E+0004  0.42020E-0009 -0.38739E-0009  0.85438E-0009
  0.27578E+0003 -0.17060E+0004  0.31541E-0009 -0.19164E-0009  0.45184E-0009
  0.33333E+0003 -0.17013E+0004  0.15948E-0009 -0.77873E-0010  0.10511E-0009
  0.33333E+0003 -0.20260E+0004  0.38814E-0009 -0.11357E-0009  0.47200E-0009
  0.39089E+0003 -0.20236E+0004  0.35036E-0009 -0.24544E-0010  0.30951E-0009
  0.50000E+0003 -0.20190E+0004  0.16307E-0009  0.14683E-0009 -0.14313E-0009
  0.60911E+0003 -0.20143E+0004 -0.13068E-0009  0.29762E-0009 -0.69550E-0009
  0.66667E+0003 -0.20119E+0004 -0.30053E-0009  0.36031E-0009 -0.97970E-0009
  0.33333E+0003 -0.19699E+0004  0.37986E-0009 -0.11376E-0009  0.45558E-0009
  0.39089E+0003 -0.19674E+0004  0.31095E-0009 -0.21405E-0010  0.25086E-0009
  0.50000E+0003 -0.19625E+0004  0.59108E-0010  0.15389E-0009 -0.28395E-0009
  0.60911E+0003 -0.19576E+0004 -0.28798E-0009  0.30477E-0009 -0.89864E-0009
  0.66667E+0003 -0.19550E+0004 -0.47365E-0009  0.36610E-0009 -0.11991E-0008
  0.33333E+0003 -0.18637E+0004  0.32371E-0009 -0.10743E-0009  0.36779E-0009
  0.39089E+0003 -0.18608E+0004  0.19257E-0009 -0.77968E-0011  0.77339E-0010
  0.50000E+0003 -0.18554E+0004 -0.17686E-0009  0.17682E-0009 -0.61014E-0009
  0.60911E+0003 -0.18501E+0004 -0.60540E-0009  0.32947E-0009 -0.13214E-0008
  0.66667E+0003 -0.18472E+0004 -0.80535E-0009  0.38888E-0009 -0.16349E-0008
  0.33333E+0003 -0.17574E+0004  0.22336E-0009 -0.91031E-0010  0.21038E-0009
  0.39089E+0003 -0.17543E+0004  0.35066E-0010  0.17528E-0010 -0.16318E-0009
  0.50000E+0003 -0.17484E+0004 -0.42997E-0009  0.21435E-0009 -0.98165E-0009
  0.60911E+0003 -0.17425E+0004 -0.90622E-0009  0.37075E-0009 -0.17508E-0008
  0.66667E+0003 -0.17394E+0004 -0.11002E-0008  0.42879E-0009 -0.20534E-0008
  0.33333E+0003 -0.17013E+0004  0.15948E-0009 -0.77873E-0010  0.10511E-0009
  0.39089E+0003 -0.16981E+0004 -0.53059E-0010  0.36248E-0010 -0.30689E-0009
  0.50000E+0003 -0.16919E+0004 -0.55419E-0009  0.24095E-0009 -0.11791E-0008
  0.60911E+0003 -0.16858E+0004 -0.10408E-0008  0.40017E-0009 -0.19610E-0008
  0.66667E+0003 -0.16826E+0004 -0.12249E-0008  0.45760E-0009 -0.22491E-0008
  0.66667E+0003 -0.20119E+0004 -0.30053E-0009  0.36031E-0009 -0.97970E-0009
  0.72422E+0003 -0.20109E+0004 -0.45888E-0009  0.40508E-0009 -0.12244E-0008
  0.83333E+0003 -0.20089E+0004 -0.68954E-0009  0.43526E-0009 -0.15210E-0008
  0.94244E+0003 -0.20069E+0004 -0.77883E-0009  0.38178E-0009 -0.15245E-0008
  0.10000E+0004 -0.20058E+0004 -0.75863E-0009  0.31941E-0009 -0.13968E-0008
  0.66667E+0003 -0.19550E+0004 -0.47365E-0009  0.36610E-0009 -0.11991E-0008
  0.72422E+0003 -0.19539E+0004 -0.63559E-0009  0.40836E-0009 -0.14446E-0008
  0.83333E+0003 -0.19518E+0004 -0.83507E-0009  0.43207E-0009 -0.16983E-0008
  0.94244E+0003 -0.19497E+0004 -0.84485E-0009  0.37116E-0009 -0.16069E-0008
  0.10000E+0004 -0.19486E+0004 -0.76776E-0009  0.30516E-0009 -0.14147E-0008
  0.66667E+0003 -0.18472E+0004 -0.80535E-0009  0.38888E-0009 -0.16349E-0008
  0.72422E+0003 -0.18460E+0004 -0.95616E-0009  0.42682E-0009 -0.18619E-0008
  0.83333E+0003 -0.18437E+0004 -0.10585E-0008  0.43858E-0009 -0.19931E-0008
  0.94244E+0003 -0.18413E+0004 -0.88135E-0009  0.36322E-0009 -0.16855E-0008
  0.10000E+0004 -0.18401E+0004 -0.68141E-0009  0.28981E-0009 -0.13577E-0008
  0.66667E+0003 -0.17394E+0004 -0.11002E-0008  0.42879E-0009 -0.20534E-0008
  0.72422E+0003 -0.17381E+0004 -0.12202E-0008  0.46245E-0009 -0.22384E-0008
  0.83333E+0003 -0.17355E+0004 -0.11909E-0008  0.46128E-0009 -0.22071E-0008
  0.94244E+0003 -0.17330E+0004 -0.80160E-0009  0.36916E-0009 -0.16570E-0008
  0.10000E+0004 -0.17316E+0004 -0.47166E-0009  0.28669E-0009 -0.11880E-0008
  0.66667E+0003 -0.16826E+0004 -0.12249E-0008  0.45760E-0009 -0.22491E-0008
  0.72422E+0003 -0.16812E+0004 -0.13237E-0008  0.48887E-0009 -0.24050E-0008
  0.83333E+0003 -0.16785E+0004 -0.12196E-0008  0.47997E-0009 -0.22802E-0008
  0.94244E+0003 -0.16758E+0004 -0.71852E-0009  0.37748E-0009 -0.16019E-0008
  0.10000E+0004 -0.16744E+0004 -0.32225E-0009  0.28922E-0009 -0.10613E-0008
  0.10000E+0004 -0.20058E+0004 -0.75863E-0009  0.31941E-0009 -0.13968E-0008
  0.10576E+0004 -0.20044E+0004 -0.69430E-0009  0.23498E-0009 -0.11877E-0008
  0.11667E+0004 -0.20018E+0004 -0.47168E-0009  0.23558E-0010 -0.61340E-0009
  0.12758E+0004 -0.19991E+0004 -0.17753E-0009 -0.22978E-0009  0.71793E-0010
  0.13333E+0004 -0.19977E+0004 -0.23475E-0010 -0.36828E-0009  0.42016E-0009
  0.10000E+0004 -0.19486E+0004 -0.76776E-0009  0.30516E-0009 -0.14147E-0008
  0.10576E+0004 -0.19471E+0004 -0.64066E-0009  0.21789E-0009 -0.11371E-0008
  0.11667E+0004 -0.19443E+0004 -0.30053E-0009  0.35354E-0011 -0.44138E-0009
  0.12758E+0004 -0.19415E+0004  0.80308E-0010 -0.24799E-0009  0.32330E-0009
  0.13333E+0004 -0.19400E+0004  0.25718E-0009 -0.38358E-0009  0.68649E-0009
  0.10000E+0004 -0.18401E+0004 -0.68141E-0009  0.28981E-0009 -0.13577E-0008
  0.10576E+0004 -0.18385E+0004 -0.42516E-0009  0.19648E-0009 -0.94280E-0009
  0.11667E+0004 -0.18354E+0004  0.13872E-0009 -0.25365E-0010 -0.22456E-0010
  0.12758E+0004 -0.18323E+0004  0.65606E-0009 -0.27617E-0009  0.85936E-0009
  0.13333E+0004 -0.18307E+0004  0.84969E-0009 -0.40802E-0009  0.12227E-0008
  0.10000E+0004 -0.17316E+0004 -0.47166E-0009  0.28669E-0009 -0.11880E-0008
  0.10576E+0004 -0.17298E+0004 -0.84789E-0010  0.18543E-0009 -0.63703E-0009
  0.11667E+0004 -0.17265E+0004  0.68648E-0009 -0.48002E-0010  0.48519E-0009
  0.12758E+0004 -0.17231E+0004  0.12959E-0008 -0.30264E-0009  0.14355E-0008
  0.13333E+0004 -0.17213E+0004  0.14720E-0008 -0.43328E-0009  0.17649E-0008
  0.10000E+0004 -0.16744E+0004 -0.32225E-0009  0.28922E-0009 -0.10613E-0008
  0.10576E+0004 -0.16725E+0004  0.12969E-0009  0.18271E-0009 -0.44326E-0009
  0.11667E+0004 -0.16690E+0004  0.99865E-0009 -0.59027E-0010  0.77179E-0009
  0.12758E+0004 -0.16655E+0004  0.16388E-0008 -0.31787E-0009  0.17400E-0008
  0.13333E+0004 -0.16636E+0004  0.17937E-0008 -0.44899E-0009  0.20405E-0008
  0.13333E+0004 -0.19977E+0004 -0.23475E-0010 -0.36828E-0009  0.42016E-0009
  0.13909E+0004 -0.19958E+0004  0.11656E-0009 -0.50089E-0009  0.73064E-0009
  0.15000E+0004 -0.19923E+0004  0.29192E-0009 -0.71499E-0009  0.11252E-0008
  0.16091E+0004 -0.19887E+0004  0.30546E-0009 -0.84220E-0009  0.11784E-0008
  0.16667E+0004 -0.19868E+0004  0.24005E-0009 -0.86204E-0009  0.10509E-0008
  0.13333E+0004 -0.19400E+0004  0.25718E-0009 -0.38358E-0009  0.68649E-0009
  0.13909E+0004 -0.19380E+0004  0.40087E-0009 -0.51171E-0009  0.99035E-0009
  0.15000E+0004 -0.19343E+0004  0.52490E-0009 -0.71420E-0009  0.13104E-0008
  0.16091E+0004 -0.19305E+0004  0.42007E-0009 -0.82689E-0009  0.12219E-0008
  0.16667E+0004 -0.19285E+0004  0.27423E-0009 -0.83859E-0009  0.10032E-0008
  0.13333E+0004 -0.18307E+0004  0.84969E-0009 -0.40802E-0009  0.12227E-0008
  0.13909E+0004 -0.18285E+0004  0.96671E-0009 -0.52973E-0009  0.14807E-0008
  0.15000E+0004 -0.18243E+0004  0.91724E-0009 -0.71472E-0009  0.15896E-0008
  0.16091E+0004 -0.18201E+0004  0.51113E-0009 -0.80517E-0009  0.11691E-0008
  0.16667E+0004 -0.18179E+0004  0.17931E-0009 -0.80436E-0009  0.75299E-0009
  0.13333E+0004 -0.17213E+0004  0.14720E-0008 -0.43328E-0009  0.17649E-0008
  0.13909E+0004 -0.17189E+0004  0.15216E-0008 -0.55124E-0009  0.19391E-0008
  0.15000E+0004 -0.17143E+0004  0.12127E-0008 -0.72397E-0009  0.17626E-0008
  0.16091E+0004 -0.17098E+0004  0.42532E-0009 -0.79759E-0009  0.94990E-0009
  0.16667E+0004 -0.17074E+0004 -0.12406E-0009 -0.78708E-0009  0.31697E-0009
  0.13333E+0004 -0.16636E+0004  0.17937E-0008 -0.44899E-0009  0.20405E-0008
  0.13909E+0004 -0.16611E+0004  0.17948E-0008 -0.56610E-0009  0.21594E-0008
  0.15000E+0004 -0.16563E+0004  0.13228E-0008 -0.73439E-0009  0.18128E-0008
  0.16091E+0004 -0.16516E+0004  0.31204E-0009 -0.80111E-0009  0.77975E-0009
  0.16667E+0004 -0.16491E+0004 -0.35978E-0009 -0.78647E-0009  0.29630E-0010
  0.16667E+0004 -0.19868E+0004  0.24005E-0009 -0.86204E-0009  0.10509E-0008
  0.17242E+0004 -0.19845E+0004  0.12962E-0009 -0.84368E-0009  0.82013E-0009
  0.18333E+0004 -0.19802E+0004 -0.17158E-0009 -0.69777E-0009  0.13959E-0009
  0.19424E+0004 -0.19760E+0004 -0.49902E-0009 -0.40948E-0009 -0.73165E-0009
  0.20000E+0004 -0.19737E+0004 -0.63369E-0009 -0.20694E-0009 -0.11994E-0008
  0.16667E+0004 -0.19285E+0004  0.27423E-0009 -0.83859E-0009  0.10032E-0008
  0.17242E+0004 -0.19261E+0004  0.78011E-0010 -0.81253E-0009  0.67740E-0009
  0.18333E+0004 -0.19215E+0004 -0.37464E-0009 -0.65355E-0009 -0.16676E-0009
  0.19424E+0004 -0.19170E+0004 -0.80003E-0009 -0.35666E-0009 -0.11409E-0008
  0.20000E+0004 -0.19146E+0004 -0.95155E-0009 -0.15167E-0009 -0.16253E-0008
  0.16667E+0004 -0.18179E+0004  0.17931E-0009 -0.80436E-0009  0.75299E-0009
  0.17242E+0004 -0.18153E+0004 -0.20455E-0009 -0.76674E-0009  0.23233E-0009
  0.18333E+0004 -0.18103E+0004 -0.95905E-0009 -0.58844E-0009 -0.91754E-0009
  0.19424E+0004 -0.18053E+0004 -0.15362E-0008 -0.27975E-0009 -0.20371E-0008
  0.20000E+0004 -0.18026E+0004 -0.16831E-0008 -0.71944E-0010 -0.25104E-0008
  0.16667E+0004 -0.17074E+0004 -0.12406E-0009 -0.78708E-0009  0.31697E-0009
  0.17242E+0004 -0.17045E+0004 -0.71570E-0009 -0.74080E-0009 -0.40643E-0009
  0.18333E+0004 -0.16990E+0004 -0.17693E-0008 -0.54810E-0009 -0.18387E-0008
  0.19424E+0004 -0.16935E+0004 -0.24374E-0008 -0.23159E-0009 -0.30298E-0008
  0.20000E+0004 -0.16907E+0004 -0.25269E-0008 -0.22399E-0010 -0.34361E-0008
  0.16667E+0004 -0.16491E+0004 -0.35978E-0009 -0.78647E-0009  0.29630E-0010
  0.17242E+0004 -0.16460E+0004 -0.10645E-0008 -0.73659E-0009 -0.79966E-0009
  0.18333E+0004 -0.16403E+0004 -0.22679E-0008 -0.53792E-0009 -0.23667E-0008
  0.19424E+0004 -0.16346E+0004 -0.29562E-0008 -0.21839E-0009 -0.35660E-0008
  0.20000E+0004 -0.16316E+0004 -0.29940E-0008 -0.87758E-0011 -0.39164E-0008
  0.20000E+0004 -0.19737E+0004 -0.63369E-0009 -0.20694E-0009 -0.11994E-0008
  0.20576E+0004 -0.19707E+0004 -0.71806E-0009  0.23296E-0010 -0.16368E-0008
  0.21667E+0004 -0.19650E+0004 -0.65154E-0009  0.50751E-0009 -0.22407E-0008
  0.22758E+0004 -0.19593E+0004 -0.21471E-0009  0.99864E-0009 -0.23950E-0008
  0.23333E+0004 -0.19562E+0004  0.17037E-0009  0.12371E-0008 -0.22555E-0008
  0.20000E+0004 -0.19146E+0004 -0.95155E-0009 -0.15167E-0009 -0.16253E-0008
  0.20576E+0004 -0.19114E+0004 -0.10256E-0008  0.78896E-0010 -0.20503E-0008
  0.21667E+0004 -0.19054E+0004 -0.85893E-0009  0.55889E-0009 -0.25442E-0008
  0.22758E+0004 -0.18994E+0004 -0.23497E-0009  0.10392E-0008 -0.24931E-0008
  0.23333E+0004 -0.18962E+0004  0.26902E-0009  0.12695E-0008 -0.22209E-0008
  0.20000E+0004 -0.18026E+0004 -0.16831E-0008 -0.71944E-0010 -0.25104E-0008
  0.20576E+0004 -0.17991E+0004 -0.16907E-0008  0.15800E-0009 -0.28606E-0008
  0.21667E+0004 -0.17925E+0004 -0.12293E-0008  0.62921E-0009 -0.30377E-0008
  0.22758E+0004 -0.17858E+0004 -0.14981E-0009  0.10906E-0008 -0.24978E-0008
  0.23333E+0004 -0.17823E+0004  0.62057E-0009  0.13071E-0008 -0.19351E-0008
  0.20000E+0004 -0.16907E+0004 -0.25269E-0008 -0.22399E-0010 -0.34361E-0008
  0.20576E+0004 -0.16868E+0004 -0.24046E-0008  0.20610E-0009 -0.36476E-0008
  0.21667E+0004 -0.16795E+0004 -0.15168E-0008  0.66871E-0009 -0.33808E-0008
  0.22758E+0004 -0.16722E+0004  0.13199E-0009  0.11141E-0008 -0.22475E-0008
  0.23333E+0004 -0.16684E+0004  0.12082E-0008  0.13192E-0008 -0.13598E-0008
  0.20000E+0004 -0.16316E+0004 -0.29940E-0008 -0.87758E-0011 -0.39164E-0008
  0.20576E+0004 -0.16276E+0004 -0.27786E-0008  0.21897E-0009 -0.40322E-0008
  0.21667E+0004 -0.16200E+0004 -0.16182E-0008  0.67791E-0009 -0.34899E-0008
  0.22758E+0004 -0.16123E+0004  0.36727E-0009  0.11170E-0008 -0.20140E-0008
  0.23333E+0004 -0.16083E+0004  0.16146E-0008  0.13176E-0008 -0.94829E-0009
  0.23333E+0004 -0.19562E+0004  0.17037E-0009  0.12371E-0008 -0.22555E-0008
  0.23909E+0004 -0.19523E+0004  0.64789E-0009  0.14470E-0008 -0.19614E-0008
  0.25000E+0004 -0.19447E+0004  0.17170E-0008  0.17336E-0008 -0.10264E-0008
  0.26091E+0004 -0.19372E+0004  0.27777E-0008  0.18287E-0008  0.21638E-0009
  0.26667E+0004 -0.19332E+0004  0.32299E-0008  0.17903E-0008  0.89199E-0009
  0.23333E+0004 -0.18962E+0004  0.26902E-0009  0.12695E-0008 -0.22209E-0008
  0.23909E+0004 -0.18920E+0004  0.86905E-0009  0.14698E-0008 -0.17872E-0008
  0.25000E+0004 -0.18840E+0004  0.21403E-0008  0.17347E-0008 -0.60879E-0009
  0.26091E+0004 -0.18760E+0004  0.33062E-0008  0.18048E-0008  0.79011E-0009
  0.26667E+0004 -0.18718E+0004  0.37564E-0008  0.17521E-0008  0.14931E-0008
  0.23333E+0004 -0.17823E+0004  0.62057E-0009  0.13071E-0008 -0.19351E-0008
  0.23909E+0004 -0.17776E+0004  0.14808E-0008  0.14916E-0008 -0.12112E-0008
  0.25000E+0004 -0.17688E+0004  0.31396E-0008  0.17205E-0008  0.42750E-0009
  0.26091E+0004 -0.17600E+0004  0.44408E-0008  0.17496E-0008  0.20521E-0008
  0.26667E+0004 -0.17554E+0004  0.48288E-0008  0.16730E-0008  0.27445E-0008
  0.23333E+0004 -0.16684E+0004  0.12082E-0008  0.13192E-0008 -0.13598E-0008
  0.23909E+0004 -0.16633E+0004  0.23486E-0008  0.14912E-0008 -0.33045E-0009
  0.25000E+0004 -0.16537E+0004  0.43670E-0008  0.16915E-0008  0.17330E-0008
  0.26091E+0004 -0.16440E+0004  0.56902E-0008  0.16878E-0008  0.34644E-0008
  0.26667E+0004 -0.16390E+0004  0.59291E-0008  0.15917E-0008  0.40561E-0008
  0.23333E+0004 -0.16083E+0004  0.16146E-0008  0.13176E-0008 -0.94829E-0009
  0.23909E+0004 -0.16030E+0004  0.29043E-0008  0.14850E-0008  0.24094E-0009
  0.25000E+0004 -0.15929E+0004  0.50891E-0008  0.16743E-0008  0.25021E-0008
  0.26091E+0004 -0.15829E+0004  0.63702E-0008  0.16576E-0008  0.42349E-0008
  0.26667E+0004 -0.15776E+0004  0.64940E-0008  0.15532E-0008  0.47367E-0008
  0.26667E+0004 -0.19332E+0004  0.32299E-0008  0.17903E-0008  0.89199E-0009
  0.27242E+0004 -0.19286E+0004  0.35585E-0008  0.16874E-0008  0.15277E-0008
  0.28333E+0004 -0.19199E+0004  0.37027E-0008  0.13214E-0008  0.24345E-0008
  0.29424E+0004 -0.19113E+0004  0.31346E-0008  0.76017E-0009  0.27781E-0008
  0.30000E+0004 -0.19067E+0004  0.25609E-0008  0.40313E-0009  0.27039E-0008
  0.26667E+0004 -0.18718E+0004  0.37564E-0008  0.17521E-0008  0.14931E-0008
  0.27242E+0004 -0.18669E+0004  0.40394E-0008  0.16349E-0008  0.21133E-0008
  0.28333E+0004 -0.18578E+0004  0.39767E-0008  0.12411E-0008  0.28678E-0008
  0.29424E+0004 -0.18486E+0004  0.30822E-0008  0.65314E-0009  0.29300E-0008
  0.30000E+0004 -0.18438E+0004  0.23136E-0008  0.28301E-0009  0.26789E-0008
  0.26667E+0004 -0.17554E+0004  0.48288E-0008  0.16730E-0008  0.27445E-0008
  0.27242E+0004 -0.17500E+0004  0.49543E-0008  0.15317E-0008  0.32599E-0008
  0.28333E+0004 -0.17399E+0004  0.43498E-0008  0.10900E-0008  0.35649E-0008
  0.29424E+0004 -0.17298E+0004  0.27054E-0008  0.45519E-0009  0.29479E-0008
  0.30000E+0004 -0.17245E+0004  0.15216E-0008  0.61916E-0010  0.23060E-0008
  0.26667E+0004 -0.16390E+0004  0.59291E-0008  0.15917E-0008  0.40561E-0008
  0.27242E+0004 -0.16331E+0004  0.57988E-0008  0.14303E-0008  0.43643E-0008
  0.28333E+0004 -0.16221E+0004  0.44656E-0008  0.94781E-0009  0.40212E-0008
  0.29424E+0004 -0.16110E+0004  0.19349E-0008  0.27146E-0009  0.25701E-0008
  0.30000E+0004 -0.16052E+0004  0.30338E-0009 -0.14256E-0009  0.14924E-0008
  0.26667E+0004 -0.15776E+0004  0.64940E-0008  0.15532E-0008  0.47367E-0008
  0.27242E+0004 -0.15715E+0004  0.61902E-0008  0.13832E-0008  0.48964E-0008
  0.28333E+0004 -0.15599E+0004  0.44069E-0008  0.88199E-0009  0.41430E-0008
  0.29424E+0004 -0.15484E+0004  0.13722E-0008  0.18518E-0009  0.22096E-0008
  0.30000E+0004 -0.15423E+0004 -0.49634E-0009 -0.23944E-0009  0.89669E-0009
  0.30000E+0004 -0.19067E+0004  0.25609E-0008  0.40313E-0009  0.27039E-0008
  0.30576E+0004 -0.19033E+0004  0.18410E-0008  0.22377E-0010  0.24677E-0008
  0.31667E+0004 -0.18969E+0004  0.22624E-0009 -0.73301E-0009  0.16901E-0008
  0.32758E+0004 -0.18905E+0004 -0.14369E-0008 -0.14546E-0008  0.69347E-0009
  0.33333E+0004 -0.18871E+0004 -0.22251E-0008 -0.17942E-0008  0.17547E-0009
  0.30000E+0004 -0.18438E+0004  0.23136E-0008  0.28301E-0009  0.26789E-0008
  0.30576E+0004 -0.18402E+0004  0.14041E-0008 -0.10967E-0009  0.22656E-0008
  0.31667E+0004 -0.18334E+0004 -0.50944E-0009 -0.88295E-0009  0.11982E-0008
  0.32758E+0004 -0.18266E+0004 -0.23252E-0008 -0.16143E-0008  0.36370E-0010
  0.33333E+0004 -0.18230E+0004 -0.31171E-0008 -0.19545E-0008 -0.50102E-0009
  0.30000E+0004 -0.17245E+0004  0.15216E-0008  0.61916E-0010  0.23060E-0008
  0.30576E+0004 -0.17205E+0004  0.23074E-0009 -0.35217E-0009  0.15248E-0008
  0.31667E+0004 -0.17130E+0004 -0.22163E-0008 -0.11568E-0008 -0.80514E-0010
  0.32758E+0004 -0.17055E+0004 -0.41906E-0008 -0.19033E-0008 -0.14480E-0008
  0.33333E+0004 -0.17016E+0004 -0.48882E-0008 -0.22420E-0008 -0.19337E-0008
  0.30000E+0004 -0.16052E+0004  0.30338E-0009 -0.14256E-0009  0.14924E-0008
  0.30576E+0004 -0.16009E+0004 -0.13665E-0008 -0.57636E-0009  0.33140E-0009
  0.31667E+0004 -0.15927E+0004 -0.42421E-0008 -0.14091E-0008 -0.17378E-0008
  0.32758E+0004 -0.15845E+0004 -0.61549E-0008 -0.21668E-0008 -0.31236E-0008
  0.33333E+0004 -0.15802E+0004 -0.66115E-0008 -0.25013E-0008 -0.34280E-0008
  0.30000E+0004 -0.15423E+0004 -0.49634E-0009 -0.23944E-0009  0.89669E-0009
  0.30576E+0004 -0.15377E+0004 -0.23529E-0008 -0.68371E-0009 -0.45689E-0009
  0.31667E+0004 -0.15292E+0004 -0.53922E-0008 -0.15317E-0008 -0.27200E-0008
  0.32758E+0004 -0.15206E+0004 -0.71738E-0008 -0.22955E-0008 -0.40296E-0008
  0.33333E+0004 -0.15161E+0004 -0.74451E-0008 -0.26276E-0008 -0.41866E-0008
  0.33333E+0004 -0.18871E+0004 -0.22251E-0008 -0.17942E-0008  0.17547E-0009
  0.33909E+0004 -0.18851E+0004 -0.28875E-0008 -0.20847E-0008 -0.28579E-0009
  0.35000E+0004 -0.18813E+0004 -0.37758E-0008 -0.24856E-0008 -0.95814E-0009
  0.36091E+0004 -0.18776E+0004 -0.41626E-0008 -0.26527E-0008 -0.13487E-0008
  0.36667E+0004 -0.18756E+0004 -0.41838E-0008 -0.26402E-0008 -0.14597E-0008
  0.33333E+0004 -0.18230E+0004 -0.31171E-0008 -0.19545E-0008 -0.50102E-0009
  0.33909E+0004 -0.18209E+0004 -0.37264E-0008 -0.22424E-0008 -0.93132E-0009
  0.35000E+0004 -0.18169E+0004 -0.43801E-0008 -0.26274E-0008 -0.14291E-0008
  0.36091E+0004 -0.18130E+0004 -0.44056E-0008 -0.27641E-0008 -0.15418E-0008
  0.36667E+0004 -0.18109E+0004 -0.42116E-0008 -0.27297E-0008 -0.14905E-0008
  0.33333E+0004 -0.17016E+0004 -0.48882E-0008 -0.22420E-0008 -0.19337E-0008
  0.33909E+0004 -0.16993E+0004 -0.52837E-0008 -0.25221E-0008 -0.22042E-0008
  0.35000E+0004 -0.16949E+0004 -0.52690E-0008 -0.28692E-0008 -0.21703E-0008
  0.36091E+0004 -0.16905E+0004 -0.44233E-0008 -0.29387E-0008 -0.15898E-0008
  0.36667E+0004 -0.16882E+0004 -0.37561E-0008 -0.28569E-0008 -0.11730E-0008
  0.33333E+0004 -0.15802E+0004 -0.66115E-0008 -0.25013E-0008 -0.34280E-0008
  0.33909E+0004 -0.15776E+0004 -0.66414E-0008 -0.27700E-0008 -0.34029E-0008
  0.35000E+0004 -0.15728E+0004 -0.56933E-0008 -0.30713E-0008 -0.25975E-0008
  0.36091E+0004 -0.15680E+0004 -0.38028E-0008 -0.30630E-0008 -0.11652E-0008
  0.36667E+0004 -0.15655E+0004 -0.26272E-0008 -0.29282E-0008 -0.34914E-0009
  0.33333E+0004 -0.15161E+0004 -0.74451E-0008 -0.26276E-0008 -0.41866E-0008
  0.33909E+0004 -0.15135E+0004 -0.72272E-0008 -0.28898E-0008 -0.39560E-0008
  0.35000E+0004 -0.15084E+0004 -0.57037E-0008 -0.31646E-0008 -0.26683E-0008
  0.36091E+0004 -0.15034E+0004 -0.32287E-0008 -0.31117E-0008 -0.75454E-0009
  0.36667E+0004 -0.15008E+0004 -0.17925E-0008 -0.29468E-0008  0.26714E-0009
  0.36667E+0004 -0.18756E+0004 -0.41838E-0008 -0.26402E-0008 -0.14597E-0008
  0.37242E+0004 -0.18732E+0004 -0.40973E-0008 -0.25611E-0008 -0.15205E-0008
  0.38333E+0004 -0.18688E+0004 -0.37002E-0008 -0.22335E-0008 -0.15685E-0008
  0.39424E+0004 -0.18643E+0004 -0.30810E-0008 -0.17146E-0008 -0.15855E-0008
  0.40000E+0004 -0.18619E+0004 -0.26879E-0008 -0.13811E-0008 -0.15928E-0008
  0.36667E+0004 -0.18109E+0004 -0.42116E-0008 -0.27297E-0008 -0.14905E-0008
  0.37242E+0004 -0.18084E+0004 -0.39077E-0008 -0.26249E-0008 -0.13911E-0008
  0.38333E+0004 -0.18036E+0004 -0.31378E-0008 -0.22398E-0008 -0.11808E-0008
  0.39424E+0004 -0.17989E+0004 -0.22495E-0008 -0.16557E-0008 -0.10359E-0008
  0.40000E+0004 -0.17964E+0004 -0.17698E-0008 -0.12868E-0008 -0.10032E-0008
  0.36667E+0004 -0.16882E+0004 -0.37561E-0008 -0.28569E-0008 -0.11730E-0008
  0.37242E+0004 -0.16854E+0004 -0.30039E-0008 -0.26975E-0008 -0.73824E-0009
  0.38333E+0004 -0.16802E+0004 -0.15509E-0008 -0.21933E-0008 -0.59247E-0010
  0.39424E+0004 -0.16750E+0004 -0.29143E-0009 -0.14786E-0008  0.27676E-0009
  0.40000E+0004 -0.16723E+0004  0.24282E-0009 -0.10411E-0008  0.29729E-0009
  0.36667E+0004 -0.15655E+0004 -0.26272E-0008 -0.29282E-0008 -0.34914E-0009
  0.37242E+0004 -0.15625E+0004 -0.14360E-0008 -0.27084E-0008  0.41593E-0009
  0.38333E+0004 -0.15568E+0004  0.55959E-0009 -0.20760E-0008  0.14509E-0008
  0.39424E+0004 -0.15511E+0004  0.19202E-0008 -0.12264E-0008  0.17647E-0008
  0.40000E+0004 -0.15481E+0004  0.23363E-0008 -0.72099E-0009  0.16416E-0008
  0.36667E+0004 -0.15008E+0004 -0.17925E-0008 -0.29468E-0008  0.26714E-0009
  0.37242E+0004 -0.14976E+0004 -0.39496E-0009 -0.26926E-0008  0.11866E-0008
  0.38333E+0004 -0.14917E+0004  0.17961E-0008 -0.19888E-0008  0.23378E-0008
  0.39424E+0004 -0.14857E+0004  0.30845E-0008 -0.10659E-0008  0.25447E-0008
  0.40000E+0004 -0.14826E+0004  0.33690E-0008 -0.52481E-0009  0.22963E-0008
  0.40000E+0004 -0.18619E+0004 -0.26879E-0008 -0.13811E-0008 -0.15928E-0008
  0.40576E+0004 -0.18595E+0004 -0.22522E-0008 -0.10239E-0008 -0.15829E-0008
  0.41667E+0004 -0.18548E+0004 -0.13102E-0008 -0.30617E-0009 -0.14762E-0008
  0.42758E+0004 -0.18501E+0004 -0.20774E-0009  0.39781E-0009 -0.11340E-0008
  0.43333E+0004 -0.18477E+0004  0.43964E-0009  0.74329E-0009 -0.81442E-0009
  0.40000E+0004 -0.17964E+0004 -0.17698E-0008 -0.12868E-0008 -0.10032E-0008
  0.40576E+0004 -0.17938E+0004 -0.12874E-0008 -0.89443E-0009 -0.98271E-0009
  0.41667E+0004 -0.17889E+0004 -0.36168E-0009 -0.11539E-0009 -0.92093E-0009
  0.42758E+0004 -0.17840E+0004  0.61465E-0009  0.63772E-0009 -0.67445E-0009
  0.43333E+0004 -0.17814E+0004  0.11663E-0008  0.10018E-0008 -0.41018E-0009
  0.40000E+0004 -0.16723E+0004  0.24282E-0009 -0.10411E-0008  0.29729E-0009
  0.40576E+0004 -0.16694E+0004  0.68753E-0009 -0.58217E-0009  0.23950E-0009
  0.41667E+0004 -0.16639E+0004  0.13301E-0008  0.30672E-0009  0.29944E-0010
  0.42758E+0004 -0.16585E+0004  0.18465E-0008  0.11382E-0008 -0.51875E-0010
  0.43333E+0004 -0.16556E+0004  0.21294E-0008  0.15265E-0008  0.56852E-0010
  0.40000E+0004 -0.15481E+0004  0.23363E-0008 -0.72099E-0009  0.16416E-0008
  0.40576E+0004 -0.15449E+0004  0.25649E-0008 -0.19858E-0009  0.13745E-0008
  0.41667E+0004 -0.15390E+0004  0.26159E-0008  0.78667E-0009  0.68482E-0009
  0.42758E+0004 -0.15330E+0004  0.24621E-0008  0.16728E-0008  0.15859E-0009
  0.43333E+0004 -0.15299E+0004  0.24206E-0008  0.20691E-0008  0.95179E-0010
  0.40000E+0004 -0.14826E+0004  0.33690E-0008 -0.52481E-0009  0.22963E-0008
  0.40576E+0004 -0.14793E+0004  0.34187E-0008  0.29759E-0010  0.18755E-0008
  0.41667E+0004 -0.14731E+0004  0.30638E-0008  0.10599E-0008  0.87919E-0009
  0.42758E+0004 -0.14668E+0004  0.25176E-0008  0.19640E-0008  0.11156E-0009
  0.43333E+0004 -0.14636E+0004  0.23086E-0008  0.23572E-0008 -0.29062E-0010
  0.43333E+0004 -0.18477E+0004  0.43964E-0009  0.74329E-0009 -0.81442E-0009
  0.43909E+0004 -0.18454E+0004  0.11205E-0008  0.10585E-0008 -0.39069E-0009
  0.45000E+0004 -0.18412E+0004  0.24760E-0008  0.15539E-0008  0.71497E-0009
  0.46091E+0004 -0.18369E+0004  0.37986E-0008  0.18924E-0008  0.21101E-0008
  0.46667E+0004 -0.18346E+0004  0.44235E-0008  0.20007E-0008  0.28940E-0008
  0.43333E+0004 -0.17814E+0004  0.11663E-0008  0.10018E-0008 -0.41018E-0009
  0.43909E+0004 -0.17790E+0004  0.17400E-0008  0.13301E-0008 -0.39534E-0010
  0.45000E+0004 -0.17745E+0004  0.28837E-0008  0.18322E-0008  0.98524E-0009
  0.46091E+0004 -0.17699E+0004  0.40048E-0008  0.21538E-0008  0.23231E-0008
  0.46667E+0004 -0.17676E+0004  0.45318E-0008  0.22436E-0008  0.30805E-0008
  0.43333E+0004 -0.16556E+0004  0.21294E-0008  0.15265E-0008  0.56852E-0010
  0.43909E+0004 -0.16530E+0004  0.24394E-0008  0.18665E-0008  0.29736E-0009
  0.45000E+0004 -0.16480E+0004  0.31408E-0008  0.23524E-0008  0.11655E-0008
  0.46091E+0004 -0.16430E+0004  0.39240E-0008  0.26095E-0008  0.24378E-0008
  0.46667E+0004 -0.16404E+0004  0.43102E-0008  0.26475E-0008  0.31734E-0008
  0.43333E+0004 -0.15299E+0004  0.24206E-0008  0.20691E-0008  0.95179E-0010
  0.43909E+0004 -0.15270E+0004  0.24516E-0008  0.24020E-0008  0.21754E-0009
  0.45000E+0004 -0.15216E+0004  0.27795E-0008  0.28329E-0008  0.10077E-0008
  0.46091E+0004 -0.15161E+0004  0.33779E-0008  0.29852E-0008  0.23179E-0008
  0.46667E+0004 -0.15133E+0004  0.37150E-0008  0.29514E-0008  0.30742E-0008
  0.43333E+0004 -0.14636E+0004  0.23086E-0008  0.23572E-0008 -0.29062E-0010
  0.43909E+0004 -0.14606E+0004  0.22110E-0008  0.26781E-0008  0.53205E-0010
  0.45000E+0004 -0.14549E+0004  0.24068E-0008  0.30625E-0008  0.85388E-0009
  0.46091E+0004 -0.14492E+0004  0.29864E-0008  0.31421E-0008  0.22240E-0008
  0.46667E+0004 -0.14462E+0004  0.33342E-0008  0.30620E-0008  0.29993E-0008
  0.46667E+0004 -0.18346E+0004  0.44235E-0008  0.20007E-0008  0.28940E-0008
  0.47242E+0004 -0.18310E+0004  0.49624E-0008  0.20708E-0008  0.36549E-0008
  0.48333E+0004 -0.18242E+0004  0.56279E-0008  0.20704E-0008  0.48625E-0008
  0.49424E+0004 -0.18173E+0004  0.57047E-0008  0.19224E-0008  0.55091E-0008
  0.50000E+0004 -0.18137E+0004  0.54791E-0008  0.17904E-0008  0.55499E-0008
  0.46667E+0004 -0.17676E+0004  0.45318E-0008  0.22436E-0008  0.30805E-0008
  0.47242E+0004 -0.17637E+0004  0.49745E-0008  0.22892E-0008  0.38099E-0008
  0.48333E+0004 -0.17565E+0004  0.54648E-0008  0.22278E-0008  0.49321E-0008
  0.49424E+0004 -0.17492E+0004  0.53607E-0008  0.20045E-0008  0.54375E-0008
  0.50000E+0004 -0.17454E+0004  0.50319E-0008  0.18297E-0008  0.53763E-0008
  0.46667E+0004 -0.16404E+0004  0.43102E-0008  0.26475E-0008  0.31734E-0008
  0.47242E+0004 -0.16362E+0004  0.46234E-0008  0.26298E-0008  0.38697E-0008
  0.48333E+0004 -0.16282E+0004  0.48776E-0008  0.24244E-0008  0.48527E-0008
  0.49424E+0004 -0.16202E+0004  0.44910E-0008  0.20376E-0008  0.50647E-0008
  0.50000E+0004 -0.16159E+0004  0.39780E-0008  0.17747E-0008  0.47780E-0008
  0.46667E+0004 -0.15133E+0004  0.37150E-0008  0.29514E-0008  0.30742E-0008
  0.47242E+0004 -0.15086E+0004  0.39872E-0008  0.28515E-0008  0.37646E-0008
  0.48333E+0004 -0.14999E+0004  0.41277E-0008  0.24738E-0008  0.45938E-0008
  0.49424E+0004 -0.14911E+0004  0.34983E-0008  0.19081E-0008  0.44178E-0008
  0.50000E+0004 -0.14865E+0004  0.27917E-0008  0.15547E-0008  0.38374E-0008
  0.46667E+0004 -0.14462E+0004  0.33342E-0008  0.30620E-0008  0.29993E-0008
  0.47242E+0004 -0.14414E+0004  0.36146E-0008  0.29113E-0008  0.36837E-0008
  0.48333E+0004 -0.14322E+0004  0.37214E-0008  0.24326E-0008  0.43937E-0008
  0.49424E+0004 -0.14230E+0004  0.29529E-0008  0.17692E-0008  0.39480E-0008
  0.50000E+0004 -0.14182E+0004  0.21295E-0008  0.13694E-0008  0.31787E-0008
  0.50000E+0004 -0.18137E+0004  0.54791E-0008  0.17904E-0008  0.55499E-0008
  0.50576E+0004 -0.18096E+0004  0.50732E-0008  0.16323E-0008  0.53686E-0008
  0.51667E+0004 -0.18018E+0004  0.38630E-0008  0.12665E-0008  0.44322E-0008
  0.52758E+0004 -0.17940E+0004  0.22510E-0008  0.85032E-0009  0.28956E-0008
  0.53333E+0004 -0.17899E+0004  0.13251E-0008  0.62406E-0009  0.19451E-0008
  0.50000E+0004 -0.17454E+0004  0.50319E-0008  0.18297E-0008  0.53763E-0008
  0.50576E+0004 -0.17410E+0004  0.45159E-0008  0.16268E-0008  0.50757E-0008
  0.51667E+0004 -0.17328E+0004  0.30832E-0008  0.11783E-0008  0.38773E-0008
  0.52758E+0004 -0.17246E+0004  0.12503E-0008  0.68619E-0009  0.20678E-0008
  0.53333E+0004 -0.17202E+0004  0.21928E-0009  0.42519E-0009  0.98374E-0009
  0.50000E+0004 -0.16159E+0004  0.39780E-0008  0.17747E-0008  0.47780E-0008
  0.50576E+0004 -0.16111E+0004  0.32526E-0008  0.14832E-0008  0.42117E-0008
  0.51667E+0004 -0.16021E+0004  0.13777E-0008  0.87890E-0009  0.24424E-0008
  0.52758E+0004 -0.15930E+0004 -0.88289E-0009  0.25527E-0009  0.83038E-0010
  0.53333E+0004 -0.15882E+0004 -0.20960E-0008 -0.61069E-0010 -0.12386E-0008
  0.50000E+0004 -0.14865E+0004  0.27917E-0008  0.15547E-0008  0.38374E-0008
  0.50576E+0004 -0.14813E+0004  0.18346E-0008  0.11765E-0008  0.29371E-0008
  0.51667E+0004 -0.14713E+0004 -0.52320E-0009  0.43141E-0009  0.51396E-0009
  0.52758E+0004 -0.14614E+0004 -0.31852E-0008 -0.29623E-0009 -0.23536E-0008
  0.53333E+0004 -0.14562E+0004 -0.45160E-0008 -0.64973E-0009 -0.38215E-0008
  0.50000E+0004 -0.14182E+0004  0.21295E-0008  0.13694E-0008  0.31787E-0008
  0.50576E+0004 -0.14127E+0004  0.10354E-0008  0.94895E-0009  0.20757E-0008
  0.51667E+0004 -0.14024E+0004 -0.15856E-0008  0.14126E-0009 -0.69936E-0009
  0.52758E+0004 -0.13920E+0004 -0.44154E-0008 -0.62396E-0009 -0.37621E-0008
  0.53333E+0004 -0.13865E+0004 -0.57569E-0008 -0.98662E-0009 -0.52327E-0008
  0.53333E+0004 -0.17899E+0004  0.13251E-0008  0.62406E-0009  0.19451E-0008
  0.53909E+0004 -0.17870E+0004  0.41620E-0009  0.39910E-0009  0.98423E-0009
  0.55000E+0004 -0.17815E+0004 -0.11908E-0008 -0.63044E-0012 -0.73973E-0009
  0.56091E+0004 -0.17761E+0004 -0.25571E-0008 -0.35423E-0009 -0.21561E-0008
  0.56667E+0004 -0.17732E+0004 -0.31827E-0008 -0.51172E-0009 -0.27561E-0008
  0.53333E+0004 -0.17202E+0004  0.21928E-0009  0.42519E-0009  0.98374E-0009
  0.53909E+0004 -0.17172E+0004 -0.77802E-0009  0.17011E-0009 -0.92107E-0010
  0.55000E+0004 -0.17114E+0004 -0.25002E-0008 -0.27272E-0009 -0.19821E-0008
  0.56091E+0004 -0.17056E+0004 -0.39037E-0008 -0.65100E-0009 -0.34954E-0008
  0.56667E+0004 -0.17026E+0004 -0.45167E-0008 -0.81389E-0009 -0.41227E-0008
  0.53333E+0004 -0.15882E+0004 -0.20960E-0008 -0.61069E-0010 -0.12386E-0008
  0.53909E+0004 -0.15848E+0004 -0.32221E-0008 -0.36044E-0009 -0.24901E-0008
  0.55000E+0004 -0.15784E+0004 -0.50126E-0008 -0.85659E-0009 -0.45333E-0008
  0.56091E+0004 -0.15721E+0004 -0.62292E-0008 -0.12499E-0008 -0.59688E-0008
  0.56667E+0004 -0.15687E+0004 -0.66429E-0008 -0.14060E-0008 -0.64755E-0008
  0.53333E+0004 -0.14562E+0004 -0.45160E-0008 -0.64973E-0009 -0.38215E-0008
  0.53909E+0004 -0.14525E+0004 -0.56668E-0008 -0.97354E-0009 -0.51107E-0008
  0.55000E+0004 -0.14455E+0004 -0.72125E-0008 -0.14836E-0008 -0.69239E-0008
  0.56091E+0004 -0.14385E+0004 -0.78018E-0008 -0.18530E-0008 -0.77831E-0008
  0.56667E+0004 -0.14348E+0004 -0.77514E-0008 -0.19835E-0008 -0.78821E-0008
  0.53333E+0004 -0.13865E+0004 -0.57569E-0008 -0.98662E-0009 -0.52327E-0008
  0.53909E+0004 -0.13827E+0004 -0.68516E-0008 -0.13126E-0008 -0.64474E-0008
  0.55000E+0004 -0.13754E+0004 -0.80938E-0008 -0.18101E-0008 -0.79175E-0008
  0.56091E+0004 -0.13681E+0004 -0.81477E-0008 -0.21490E-0008 -0.82289E-0008
  0.56667E+0004 -0.13642E+0004 -0.77458E-0008 -0.22579E-0008 -0.79898E-0008
  0.56667E+0004 -0.17732E+0004 -0.31827E-0008 -0.51172E-0009 -0.27561E-0008
  0.57242E+0004 -0.17701E+0004 -0.37718E-0008 -0.65360E-0009 -0.32712E-0008
  0.58333E+0004 -0.17644E+0004 -0.48805E-0008 -0.85790E-0009 -0.41191E-0008
  0.59424E+0004 -0.17586E+0004 -0.61543E-0008 -0.98470E-0009 -0.50069E-0008
  0.60000E+0004 -0.17556E+0004 -0.69410E-0008 -0.10212E-0008 -0.55710E-0008
  0.56667E+0004 -0.17026E+0004 -0.45167E-0008 -0.81389E-0009 -0.41227E-0008
  0.57242E+0004 -0.16993E+0004 -0.50717E-0008 -0.95590E-0009 -0.46524E-0008
  0.58333E+0004 -0.16933E+0004 -0.60571E-0008 -0.11480E-0008 -0.54955E-0008
  0.59424E+0004 -0.16872E+0004 -0.71200E-0008 -0.12477E-0008 -0.63246E-0008
  0.60000E+0004 -0.16840E+0004 -0.77503E-0008 -0.12660E-0008 -0.68213E-0008
  0.56667E+0004 -0.15687E+0004 -0.66429E-0008 -0.14060E-0008 -0.64755E-0008
  0.57242E+0004 -0.15652E+0004 -0.69344E-0008 -0.15312E-0008 -0.68407E-0008
  0.58333E+0004 -0.15585E+0004 -0.72653E-0008 -0.16700E-0008 -0.72713E-0008
  0.59424E+0004 -0.15518E+0004 -0.74880E-0008 -0.16924E-0008 -0.75570E-0008
  0.60000E+0004 -0.15482E+0004 -0.75986E-0008 -0.16645E-0008 -0.76961E-0008
  0.56667E+0004 -0.14348E+0004 -0.77514E-0008 -0.19835E-0008 -0.78821E-0008
  0.57242E+0004 -0.14310E+0004 -0.75049E-0008 -0.20738E-0008 -0.77913E-0008
  0.58333E+0004 -0.14236E+0004 -0.66794E-0008 -0.21300E-0008 -0.72812E-0008
  0.59424E+0004 -0.14163E+0004 -0.56520E-0008 -0.20519E-0008 -0.65741E-0008
  0.60000E+0004 -0.14125E+0004 -0.50905E-0008 -0.19681E-0008 -0.61669E-0008
  0.56667E+0004 -0.13642E+0004 -0.77458E-0008 -0.22579E-0008 -0.79898E-0008
  0.57242E+0004 -0.13602E+0004 -0.71170E-0008 -0.23228E-0008 -0.75461E-0008
  0.58333E+0004 -0.13525E+0004 -0.55400E-0008 -0.23253E-0008 -0.63748E-0008
  0.59424E+0004 -0.13449E+0004 -0.37982E-0008 -0.21881E-0008 -0.50599E-0008
  0.60000E+0004 -0.13408E+0004 -0.28969E-0008 -0.20731E-0008 -0.43584E-0008
  0.60000E+0004 -0.17556E+0004 -0.69410E-0008 -0.10212E-0008 -0.55710E-0008
  0.60576E+0004 -0.17508E+0004 -0.78268E-0008 -0.10426E-0008 -0.62531E-0008
  0.61667E+0004 -0.17416E+0004 -0.95951E-0008 -0.10374E-0008 -0.77364E-0008
  0.62758E+0004 -0.17324E+0004 -0.11129E-0007 -0.97957E-0009 -0.92132E-0008
  0.63333E+0004 -0.17275E+0004 -0.11653E-0007 -0.93773E-0009 -0.98245E-0008
  0.60000E+0004 -0.16840E+0004 -0.77503E-0008 -0.12660E-0008 -0.68213E-0008
  0.60576E+0004 -0.16789E+0004 -0.84236E-0008 -0.12656E-0008 -0.73868E-0008
  0.61667E+0004 -0.16691E+0004 -0.96370E-0008 -0.12155E-0008 -0.84859E-0008
  0.62758E+0004 -0.16594E+0004 -0.10385E-0007 -0.11096E-0008 -0.93057E-0008
  0.63333E+0004 -0.16543E+0004 -0.10400E-0007 -0.10431E-0008 -0.94453E-0008
  0.60000E+0004 -0.15482E+0004 -0.75986E-0008 -0.16645E-0008 -0.76961E-0008
  0.60576E+0004 -0.15426E+0004 -0.76555E-0008 -0.16123E-0008 -0.78044E-0008
  0.61667E+0004 -0.15318E+0004 -0.75080E-0008 -0.14625E-0008 -0.77775E-0008
  0.62758E+0004 -0.15211E+0004 -0.66627E-0008 -0.12585E-0008 -0.70924E-0008
  0.63333E+0004 -0.15155E+0004 -0.57737E-0008 -0.11444E-0008 -0.62933E-0008
  0.60000E+0004 -0.14125E+0004 -0.50905E-0008 -0.19681E-0008 -0.61669E-0008
  0.60576E+0004 -0.14063E+0004 -0.44341E-0008 -0.18554E-0008 -0.56640E-0008
  0.61667E+0004 -0.13945E+0004 -0.29671E-0008 -0.15936E-0008 -0.43933E-0008
  0.62758E+0004 -0.13828E+0004 -0.93524E-0009 -0.12846E-0008 -0.23894E-0008
  0.63333E+0004 -0.13766E+0004  0.47228E-0009 -0.11205E-0008 -0.90519E-0009
  0.60000E+0004 -0.13408E+0004 -0.28969E-0008 -0.20731E-0008 -0.43584E-0008
  0.60576E+0004 -0.13344E+0004 -0.19158E-0008 -0.19276E-0008 -0.35558E-0008
  0.61667E+0004 -0.13221E+0004  0.37321E-0010 -0.16070E-0008 -0.17702E-0008
  0.62758E+0004 -0.13098E+0004  0.23334E-0008 -0.12459E-0008  0.64735E-0009
  0.63333E+0004 -0.13034E+0004  0.37653E-0008 -0.10580E-0008  0.22840E-0008
  0.63333E+0004 -0.17275E+0004 -0.11653E-0007 -0.93773E-0009 -0.98245E-0008
  0.63909E+0004 -0.17200E+0004 -0.11811E-0007 -0.88774E-0009 -0.10200E-0007
  0.65000E+0004 -0.17056E+0004 -0.10808E-0007 -0.78706E-0009 -0.98330E-0008
  0.66091E+0004 -0.16912E+0004 -0.77940E-0008 -0.68170E-0009 -0.76761E-0008
  0.66667E+0004 -0.16837E+0004 -0.53821E-0008 -0.63174E-0009 -0.57439E-0008
  0.63333E+0004 -0.16543E+0004 -0.10400E-0007 -0.10431E-0008 -0.94453E-0008
  0.63909E+0004 -0.16463E+0004 -0.99547E-0008 -0.96818E-0009 -0.92305E-0008
  0.65000E+0004 -0.16311E+0004 -0.77253E-0008 -0.82429E-0009 -0.75683E-0008
  0.66091E+0004 -0.16159E+0004 -0.35629E-0008 -0.68316E-0009 -0.40674E-0008
  0.66667E+0004 -0.16079E+0004 -0.67063E-0009 -0.61695E-0009 -0.15037E-0008
  0.63333E+0004 -0.15155E+0004 -0.57737E-0008 -0.11444E-0008 -0.62933E-0008
  0.63909E+0004 -0.15066E+0004 -0.43626E-0008 -0.10234E-0008 -0.50075E-0008
  0.65000E+0004 -0.14899E+0004 -0.49757E-0009 -0.80403E-0009 -0.13162E-0008
  0.66091E+0004 -0.14731E+0004  0.46610E-0008 -0.60751E-0009  0.37979E-0008
  0.66667E+0004 -0.14643E+0004  0.76598E-0008 -0.51861E-0009  0.68574E-0008
  0.63333E+0004 -0.13766E+0004  0.47228E-0009 -0.11205E-0008 -0.90519E-0009
  0.63909E+0004 -0.13669E+0004  0.22961E-0008 -0.95259E-0009  0.10443E-0008
  0.65000E+0004 -0.13486E+0004  0.63665E-0008 -0.65838E-0009  0.55783E-0008
  0.66091E+0004 -0.13303E+0004  0.10700E-0007 -0.41130E-0009  0.10628E-0007
  0.66667E+0004 -0.13206E+0004  0.12766E-0007 -0.30331E-0009  0.13156E-0007
  0.63333E+0004 -0.13034E+0004  0.37653E-0008 -0.10580E-0008  0.22840E-0008
  0.63909E+0004 -0.12933E+0004  0.54998E-0008 -0.86825E-0009  0.43134E-0008
  0.65000E+0004 -0.12741E+0004  0.90213E-0008 -0.54070E-0009  0.86682E-0008
  0.66091E+0004 -0.12550E+0004  0.12257E-0007 -0.27389E-0009  0.12987E-0007
  0.66667E+0004 -0.12449E+0004  0.13528E-0007 -0.15957E-0009  0.14881E-0007
  0.66667E+0004 -0.16837E+0004 -0.53821E-0008 -0.63174E-0009 -0.57439E-0008
  0.67242E+0004 -0.16740E+0004 -0.23502E-0008 -0.58533E-0009 -0.31943E-0008
  0.68333E+0004 -0.16558E+0004  0.43492E-0008 -0.51191E-0009  0.27848E-0008
  0.69424E+0004 -0.16375E+0004  0.11219E-0007 -0.45975E-0009  0.93548E-0008
  0.70000E+0004 -0.16279E+0004  0.14421E-0007 -0.43786E-0009  0.12619E-0007
  0.66667E+0004 -0.16079E+0004 -0.67063E-0009 -0.61695E-0009 -0.15037E-0008
  0.67242E+0004 -0.15977E+0004  0.27021E-0008 -0.55724E-0009  0.15774E-0008
  0.68333E+0004 -0.15784E+0004  0.94553E-0008 -0.46344E-0009  0.80328E-0008
  0.69424E+0004 -0.15591E+0004  0.15436E-0007 -0.39885E-0009  0.14170E-0007
  0.70000E+0004 -0.15490E+0004  0.17767E-0007 -0.37184E-0009  0.16793E-0007
  0.66667E+0004 -0.14643E+0004  0.76598E-0008 -0.51861E-0009  0.68574E-0008
  0.67242E+0004 -0.14530E+0004  0.10735E-0007 -0.44209E-0009  0.10081E-0007
  0.68333E+0004 -0.14318E+0004  0.15661E-0007 -0.32526E-0009  0.15547E-0007
  0.69424E+0004 -0.14105E+0004  0.18171E-0007 -0.25043E-0009  0.18949E-0007
  0.70000E+0004 -0.13992E+0004  0.18121E-0007 -0.21987E-0009  0.19490E-0007
  0.66667E+0004 -0.13206E+0004  0.12766E-0007 -0.30331E-0009  0.13156E-0007
  0.67242E+0004 -0.13084E+0004  0.14472E-0007 -0.21420E-0009  0.15410E-0007
  0.68333E+0004 -0.12851E+0004  0.15850E-0007 -0.84877E-0010  0.17916E-0007
  0.69424E+0004 -0.12618E+0004  0.14027E-0007 -0.12649E-0010  0.17267E-0007
  0.70000E+0004 -0.12495E+0004  0.11651E-0007  0.13143E-0010  0.15480E-0007
  0.66667E+0004 -0.12449E+0004  0.13528E-0007 -0.15957E-0009  0.14881E-0007
  0.67242E+0004 -0.12320E+0004  0.14266E-0007 -0.66957E-0010  0.16298E-0007
  0.68333E+0004 -0.12077E+0004  0.13603E-0007  0.63440E-0010  0.16861E-0007
  0.69424E+0004 -0.11834E+0004  0.98487E-0008  0.13044E-0009  0.14167E-0007
  0.70000E+0004 -0.11706E+0004  0.66714E-0008  0.15220E-0009  0.11435E-0007
  0.70000E+0004 -0.16279E+0004  0.14421E-0007 -0.43786E-0009  0.12619E-0007
  0.70576E+0004 -0.16171E+0004  0.17111E-0007 -0.42289E-0009  0.15560E-0007
  0.71667E+0004 -0.15967E+0004  0.19951E-0007 -0.39485E-0009  0.19326E-0007
  0.72758E+0004 -0.15762E+0004  0.19232E-0007 -0.36737E-0009  0.20018E-0007
  0.73333E+0004 -0.15655E+0004  0.17378E-0007 -0.34669E-0009  0.19007E-0007
  0.70000E+0004 -0.15490E+0004  0.17767E-0007 -0.37184E-0009  0.16793E-0007
  0.70576E+0004 -0.15375E+0004  0.19302E-0007 -0.35324E-0009  0.18796E-0007
  0.71667E+0004 -0.15159E+0004  0.19381E-0007 -0.31941E-0009  0.20119E-0007
  0.72758E+0004 -0.14943E+0004  0.15557E-0007 -0.28653E-0009  0.17850E-0007
  0.73333E+0004 -0.14829E+0004  0.12118E-0007 -0.26297E-0009  0.15246E-0007
  0.70000E+0004 -0.13992E+0004  0.18121E-0007 -0.21987E-0009  0.19490E-0007
  0.70576E+0004 -0.13867E+0004  0.16955E-0007 -0.19781E-0009  0.19021E-0007
  0.71667E+0004 -0.13628E+0004  0.11721E-0007 -0.15662E-0009  0.15185E-0007
  0.72758E+0004 -0.13390E+0004  0.32947E-0008 -0.11194E-0009  0.80777E-0008
  0.73333E+0004 -0.13264E+0004 -0.19068E-0008 -0.81197E-0010  0.34323E-0008
  0.70000E+0004 -0.12495E+0004  0.11651E-0007  0.13143E-0010  0.15480E-0007
  0.70576E+0004 -0.12358E+0004  0.82835E-0008  0.30813E-0010  0.12696E-0007
  0.71667E+0004 -0.12097E+0004 -0.39415E-0010  0.60572E-0010  0.52715E-0008
  0.72758E+0004 -0.11836E+0004 -0.93235E-0008  0.95448E-0010 -0.34942E-0008
  0.73333E+0004 -0.11698E+0004 -0.13869E-0007  0.11989E-0009 -0.79812E-0008
  0.70000E+0004 -0.11706E+0004  0.66714E-0008  0.15220E-0009  0.11435E-0007
  0.70576E+0004 -0.11562E+0004  0.27443E-0008  0.16660E-0009  0.78944E-0008
  0.71667E+0004 -0.11289E+0004 -0.56883E-0008  0.18815E-0009 -0.10765E-0009
  0.72758E+0004 -0.11017E+0004 -0.13662E-0007  0.21501E-0009 -0.80755E-0008
  0.73333E+0004 -0.10873E+0004 -0.16963E-0007  0.23412E-0009 -0.11573E-0007
  0.73333E+0004 -0.15655E+0004  0.17378E-0007 -0.34669E-0009  0.19007E-0007
  0.73909E+0004 -0.15536E+0004  0.14547E-0007 -0.32236E-0009  0.17051E-0007
  0.75000E+0004 -0.15312E+0004  0.71453E-0008 -0.25693E-0009  0.11103E-0007
  0.76091E+0004 -0.15089E+0004 -0.16328E-0008 -0.16619E-0009  0.32012E-0008
  0.76667E+0004 -0.14970E+0004 -0.62529E-0008 -0.10793E-0009 -0.12962E-0008
  0.73333E+0004 -0.14829E+0004  0.12118E-0007 -0.26297E-0009  0.15246E-0007
  0.73909E+0004 -0.14704E+0004  0.78189E-0008 -0.23426E-0009  0.11750E-0007
  0.75000E+0004 -0.14467E+0004 -0.16469E-0008 -0.16057E-0009  0.34287E-0008
  0.76091E+0004 -0.14230E+0004 -0.11209E-0007 -0.60204E-0010 -0.57652E-0008
  0.76667E+0004 -0.14105E+0004 -0.15656E-0007  0.19477E-0011 -0.10413E-0007
  0.73333E+0004 -0.13264E+0004 -0.19068E-0008 -0.81197E-0010  0.34323E-0008
  0.73909E+0004 -0.13126E+0004 -0.73427E-0008 -0.41825E-0010 -0.15909E-0008
  0.75000E+0004 -0.12865E+0004 -0.16804E-0007  0.50408E-0010 -0.10868E-0007
  0.76091E+0004 -0.12603E+0004 -0.23417E-0007  0.16725E-0009 -0.18254E-0007
  0.76667E+0004 -0.12465E+0004 -0.25236E-0007  0.23424E-0009 -0.20884E-0007
  0.73333E+0004 -0.11698E+0004 -0.13869E-0007  0.11989E-0009 -0.79812E-0008
  0.73909E+0004 -0.11548E+0004 -0.17801E-0007  0.15483E-0009 -0.12046E-0007
  0.75000E+0004 -0.11262E+0004 -0.22327E-0007  0.23290E-0009 -0.17405E-0007
  0.76091E+0004 -0.10976E+0004 -0.22051E-0007  0.32758E-0009 -0.18775E-0007
  0.76667E+0004 -0.10826E+0004 -0.19878E-0007  0.37746E-0009 -0.17761E-0007
  0.73333E+0004 -0.10873E+0004 -0.16963E-0007  0.23412E-0009 -0.11573E-0007
  0.73909E+0004 -0.10715E+0004 -0.19291E-0007  0.26284E-0009 -0.14274E-0007
  0.75000E+0004 -0.10417E+0004 -0.20209E-0007  0.32302E-0009 -0.16366E-0007
  0.76091E+0004 -0.10118E+0004 -0.16265E-0007  0.39025E-0009 -0.14229E-0007
  0.76667E+0004 -0.99606E+0003 -0.12416E-0007  0.42130E-0009 -0.11546E-0007
  0.76667E+0004 -0.14970E+0004 -0.62529E-0008 -0.10793E-0009 -0.12962E-0008
  0.77242E+0004 -0.14839E+0004 -0.10721E-0007 -0.40000E-0010 -0.59093E-0008
  0.78333E+0004 -0.14589E+0004 -0.17630E-0007  0.10129E-0009 -0.13861E-0007
  0.79424E+0004 -0.14339E+0004 -0.21793E-0007  0.25504E-0009 -0.19925E-0007
  0.80000E+0004 -0.14208E+0004 -0.22788E-0007  0.33585E-0009 -0.22141E-0007
  0.76667E+0004 -0.14105E+0004 -0.15656E-0007  0.19477E-0011 -0.10413E-0007
  0.77242E+0004 -0.13966E+0004 -0.19519E-0007  0.74548E-0010 -0.14777E-0007
  0.78333E+0004 -0.13702E+0004 -0.24215E-0007  0.22135E-0009 -0.21190E-0007
  0.79424E+0004 -0.13438E+0004 -0.25104E-0007  0.37582E-0009 -0.24552E-0007
  0.80000E+0004 -0.13299E+0004 -0.24114E-0007  0.45406E-0009 -0.25005E-0007
  0.76667E+0004 -0.12465E+0004 -0.25236E-0007  0.23424E-0009 -0.20884E-0007
  0.77242E+0004 -0.12312E+0004 -0.25741E-0007  0.30847E-0009 -0.22492E-0007
  0.78333E+0004 -0.12021E+0004 -0.22917E-0007  0.44498E-0009 -0.22330E-0007
  0.79424E+0004 -0.11729E+0004 -0.15874E-0007  0.56942E-0009 -0.18298E-0007
  0.80000E+0004 -0.11576E+0004 -0.10956E-0007  0.62431E-0009 -0.14900E-0007
  0.76667E+0004 -0.10826E+0004 -0.19878E-0007  0.37746E-0009 -0.17761E-0007
  0.77242E+0004 -0.10658E+0004 -0.16284E-0007  0.42845E-0009 -0.15525E-0007
  0.78333E+0004 -0.10339E+0004 -0.65999E-0008  0.50792E-0009 -0.86387E-0008
  0.79424E+0004 -0.10021E+0004  0.50410E-0008  0.55656E-0009  0.34142E-0009
  0.80000E+0004 -0.98526E+0003  0.11187E-0007  0.56617E-0009  0.53403E-0008
  0.76667E+0004 -0.99606E+0003 -0.12416E-0007  0.42130E-0009 -0.11546E-0007
  0.77242E+0004 -0.97850E+0003 -0.74341E-0008  0.44829E-0009 -0.78686E-0008
  0.78333E+0004 -0.94521E+0003  0.36061E-0008  0.47439E-0009  0.62742E-0009
  0.79424E+0004 -0.91192E+0003  0.14708E-0007  0.46093E-0009  0.94909E-0008
  0.80000E+0004 -0.89437E+0003  0.19825E-0007  0.43642E-0009  0.13731E-0007
  0.80000E+0004 -0.14208E+0004 -0.22788E-0007  0.33585E-0009 -0.22141E-0007
  0.80576E+0004 -0.14066E+0004 -0.23033E-0007  0.41812E-0009 -0.23682E-0007
  0.81667E+0004 -0.13799E+0004 -0.21601E-0007  0.56072E-0009 -0.24570E-0007
  0.82758E+0004 -0.13531E+0004 -0.18442E-0007  0.68144E-0009 -0.23101E-0007
  0.83333E+0004 -0.13390E+0004 -0.16399E-0007  0.73284E-0009 -0.21557E-0007
  0.80000E+0004 -0.13299E+0004 -0.24114E-0007  0.45406E-0009 -0.25005E-0007
  0.80576E+0004 -0.13149E+0004 -0.22225E-0007  0.53176E-0009 -0.24566E-0007
  0.81667E+0004 -0.12866E+0004 -0.16772E-0007  0.66034E-0009 -0.21496E-0007
  0.82758E+0004 -0.12583E+0004 -0.99705E-0008  0.75993E-0009 -0.16152E-0007
  0.83333E+0004 -0.12434E+0004 -0.62539E-0008  0.79835E-0009 -0.12710E-0007
  0.80000E+0004 -0.11576E+0004 -0.10956E-0007  0.62431E-0009 -0.14900E-0007
  0.80576E+0004 -0.11411E+0004 -0.54137E-0008  0.67109E-0009 -0.10726E-0007
  0.81667E+0004 -0.11099E+0004  0.54515E-0008  0.72962E-0009 -0.16694E-0008
  0.82758E+0004 -0.10786E+0004  0.15312E-0007  0.74718E-0009  0.77540E-0008
  0.83333E+0004 -0.10621E+0004  0.19659E-0007  0.74095E-0009  0.12473E-0007
  0.80000E+0004 -0.98526E+0003  0.11187E-0007  0.56617E-0009  0.53403E-0008
  0.80576E+0004 -0.96724E+0003  0.17052E-0007  0.56189E-0009  0.10342E-0007
  0.81667E+0004 -0.93308E+0003  0.26007E-0007  0.52076E-0009  0.18681E-0007
  0.82758E+0004 -0.89892E+0003  0.31124E-0007  0.44082E-0009  0.24690E-0007
  0.83333E+0004 -0.88090E+0003  0.32101E-0007  0.38753E-0009  0.26712E-0007
  0.80000E+0004 -0.89437E+0003  0.19825E-0007  0.43642E-0009  0.13731E-0007
  0.80576E+0004 -0.87553E+0003  0.24149E-0007  0.39757E-0009  0.17493E-0007
  0.81667E+0004 -0.83983E+0003  0.29183E-0007  0.29596E-0009  0.22486E-0007
  0.82758E+0004 -0.80413E+0003  0.29655E-0007  0.16804E-0009  0.24364E-0007
  0.83333E+0004 -0.78529E+0003  0.28124E-0007  0.96473E-0010  0.24097E-0007
  0.83333E+0004 -0.13390E+0004 -0.16399E-0007  0.73284E-0009 -0.21557E-0007
  0.83909E+0004 -0.13282E+0004 -0.14549E-0007  0.77262E-0009 -0.19840E-0007
  0.85000E+0004 -0.13077E+0004 -0.11282E-0007  0.82657E-0009 -0.16022E-0007
  0.86091E+0004 -0.12873E+0004 -0.84349E-0008  0.85234E-0009 -0.11784E-0007
  0.86667E+0004 -0.12765E+0004 -0.70539E-0008  0.85685E-0009 -0.94817E-0008
  0.83333E+0004 -0.12434E+0004 -0.62539E-0008  0.79835E-0009 -0.12710E-0007
  0.83909E+0004 -0.12320E+0004 -0.31328E-0008  0.82523E-0009 -0.94715E-0008
  0.85000E+0004 -0.12103E+0004  0.20922E-0008  0.85317E-0009 -0.31709E-0008
  0.86091E+0004 -0.11887E+0004  0.63497E-0008  0.85252E-0009  0.29589E-0008
  0.86667E+0004 -0.11773E+0004  0.82741E-0008  0.84353E-0009  0.60054E-0008
  0.83333E+0004 -0.10621E+0004  0.19659E-0007  0.74095E-0009  0.12473E-0007
  0.83909E+0004 -0.10496E+0004  0.22819E-0007  0.72932E-0009  0.16370E-0007
  0.85000E+0004 -0.10257E+0004  0.26965E-0007  0.69025E-0009  0.22692E-0007
  0.86091E+0004 -0.10019E+0004  0.28945E-0007  0.63318E-0009  0.27380E-0007
  0.86667E+0004 -0.98928E+0003  0.29295E-0007  0.59975E-0009  0.29140E-0007
  0.83333E+0004 -0.88090E+0003  0.32101E-0007  0.38753E-0009  0.26712E-0007
  0.83909E+0004 -0.86714E+0003  0.32034E-0007  0.34016E-0009  0.27952E-0007
  0.85000E+0004 -0.84106E+0003  0.29587E-0007  0.24721E-0009  0.28525E-0007
  0.86091E+0004 -0.81499E+0003  0.24792E-0007  0.15654E-0009  0.26895E-0007
  0.86667E+0004 -0.80123E+0003  0.21627E-0007  0.11315E-0009  0.25217E-0007
  0.83333E+0004 -0.78529E+0003  0.28124E-0007  0.96473E-0010  0.24097E-0007
  0.83909E+0004 -0.77092E+0003  0.25940E-0007  0.38161E-0010  0.23385E-0007
  0.85000E+0004 -0.74366E+0003  0.19803E-0007 -0.64022E-0010  0.20458E-0007
  0.86091E+0004 -0.71641E+0003  0.11883E-0007 -0.14993E-0009  0.15721E-0007
  0.86667E+0004 -0.70203E+0003  0.73309E-0008 -0.18649E-0009  0.12604E-0007
  0.86667E+0004 -0.12765E+0004 -0.70539E-0008  0.85685E-0009 -0.94817E-0008
  0.87242E+0004 -0.12697E+0004 -0.62821E-0008  0.85293E-0009 -0.77529E-0008
  0.88333E+0004 -0.12568E+0004 -0.47681E-0008  0.83644E-0009 -0.46604E-0008
  0.89424E+0004 -0.12439E+0004 -0.28139E-0008  0.80977E-0009 -0.18086E-0008
  0.90000E+0004 -0.12371E+0004 -0.14978E-0008  0.79442E-0009 -0.39485E-0009
  0.86667E+0004 -0.11773E+0004  0.82741E-0008  0.84353E-0009  0.60054E-0008
  0.87242E+0004 -0.11701E+0004  0.94003E-0008  0.83068E-0009  0.82046E-0008
  0.88333E+0004 -0.11565E+0004  0.11412E-0007  0.79959E-0009  0.11860E-0007
  0.89424E+0004 -0.11428E+0004  0.13630E-0007  0.76219E-0009  0.14856E-0007
  0.90000E+0004 -0.11356E+0004  0.14982E-0007  0.74260E-0009  0.16186E-0007
  0.86667E+0004 -0.98928E+0003  0.29295E-0007  0.59975E-0009  0.29140E-0007
  0.87242E+0004 -0.98133E+0003  0.29151E-0007  0.57372E-0009  0.30183E-0007
  0.88333E+0004 -0.96627E+0003  0.28601E-0007  0.52637E-0009  0.31214E-0007
  0.89424E+0004 -0.95120E+0003  0.28113E-0007  0.48313E-0009  0.31170E-0007
  0.90000E+0004 -0.94326E+0003  0.27993E-0007  0.46325E-0009  0.30800E-0007
  0.86667E+0004 -0.80123E+0003  0.21627E-0007  0.11315E-0009  0.25217E-0007
  0.87242E+0004 -0.79254E+0003  0.18874E-0007  0.87810E-0010  0.23616E-0007
  0.88333E+0004 -0.77607E+0003  0.13695E-0007  0.50285E-0010  0.19770E-0007
  0.89424E+0004 -0.75960E+0003  0.90279E-0008  0.25023E-0010  0.15200E-0007
  0.90000E+0004 -0.75091E+0003  0.68996E-0008  0.15826E-0010  0.12666E-0007
  0.86667E+0004 -0.70203E+0003  0.73309E-0008 -0.18649E-0009  0.12604E-0007
  0.87242E+0004 -0.69295E+0003  0.35863E-0008 -0.20140E-0009  0.99490E-0008
  0.88333E+0004 -0.67573E+0003 -0.31613E-0008 -0.21772E-0009  0.43764E-0008
  0.89424E+0004 -0.65852E+0003 -0.90093E-0008 -0.22158E-0009 -0.15165E-0008
  0.90000E+0004 -0.64944E+0003 -0.11608E-0007 -0.22046E-0009 -0.45646E-0008
  0.90000E+0004 -0.12371E+0004 -0.14978E-0008  0.79442E-0009 -0.39485E-0009
  0.90576E+0004 -0.12304E+0004  0.12021E-0010  0.77814E-0009  0.93328E-0009
  0.91667E+0004 -0.12178E+0004  0.34263E-0008  0.74989E-0009  0.32820E-0008
  0.92758E+0004 -0.12052E+0004  0.73075E-0008  0.72679E-0009  0.53906E-0008
  0.93333E+0004 -0.11985E+0004  0.93805E-0008  0.71762E-0009  0.63841E-0008
  0.90000E+0004 -0.11356E+0004  0.14982E-0007  0.74260E-0009  0.16186E-0007
  0.90576E+0004 -0.11286E+0004  0.16454E-0007  0.72361E-0009  0.17333E-0007
  0.91667E+0004 -0.11152E+0004  0.19576E-0007  0.69186E-0009  0.19106E-0007
  0.92758E+0004 -0.11019E+0004  0.22877E-0007  0.66765E-0009  0.20414E-0007
  0.93333E+0004 -0.10949E+0004  0.24535E-0007  0.65803E-0009  0.20928E-0007
  0.90000E+0004 -0.94326E+0003  0.27993E-0007  0.46325E-0009  0.30800E-0007
  0.90576E+0004 -0.93550E+0003  0.28001E-0007  0.44647E-0009  0.30257E-0007
  0.91667E+0004 -0.92078E+0003  0.28334E-0007  0.42031E-0009  0.28926E-0007
  0.92758E+0004 -0.90606E+0003  0.28919E-0007  0.40224E-0009  0.27491E-0007
  0.93333E+0004 -0.89830E+0003  0.29225E-0007  0.39443E-0009  0.26791E-0007
  0.90000E+0004 -0.75091E+0003  0.68996E-0008  0.15826E-0010  0.12666E-0007
  0.90576E+0004 -0.74242E+0003  0.50773E-0008  0.10584E-0010  0.10188E-0007
  0.91667E+0004 -0.72633E+0003  0.23873E-0008  0.38522E-0011  0.58622E-0008
  0.92758E+0004 -0.71024E+0003  0.61692E-0009  0.30605E-0012  0.24702E-0008
  0.93333E+0004 -0.70175E+0003 -0.14711E-0010 -0.29795E-0011  0.12005E-0008
  0.90000E+0004 -0.64944E+0003 -0.11608E-0007 -0.22046E-0009 -0.45646E-0008
  0.90576E+0004 -0.64057E+0003 -0.13794E-0007 -0.21627E-0009 -0.74159E-0008
  0.91667E+0004 -0.62375E+0003 -0.16897E-0007 -0.20914E-0009 -0.12061E-0007
  0.92758E+0004 -0.60693E+0003 -0.18727E-0007 -0.20438E-0009 -0.15271E-0007
  0.93333E+0004 -0.59806E+0003 -0.19257E-0007 -0.20494E-0009 -0.16262E-0007
  0.93333E+0004 -0.11985E+0004  0.93805E-0008  0.71762E-0009  0.63841E-0008
  0.93909E+0004 -0.11945E+0004  0.10943E-0007  0.71134E-0009  0.68951E-0008
  0.95000E+0004 -0.11868E+0004  0.13402E-0007  0.70552E-0009  0.76033E-0008
  0.96091E+0004 -0.11792E+0004  0.14788E-0007  0.70701E-0009  0.78866E-0008
  0.96667E+0004 -0.11751E+0004  0.14957E-0007  0.70993E-0009  0.78209E-0008
  0.93333E+0004 -0.10949E+0004  0.24535E-0007  0.65803E-0009  0.20928E-0007
  0.93909E+0004 -0.10906E+0004  0.25739E-0007  0.65373E-0009  0.21037E-0007
  0.95000E+0004 -0.10825E+0004  0.27392E-0007  0.65006E-0009  0.20972E-0007
  0.96091E+0004 -0.10744E+0004  0.27851E-0007  0.65283E-0009  0.20492E-0007
  0.96667E+0004 -0.10701E+0004  0.27499E-0007  0.65556E-0009  0.20024E-0007
  0.93333E+0004 -0.89830E+0003  0.29225E-0007  0.39443E-0009  0.26791E-0007
  0.93909E+0004 -0.89358E+0003  0.29707E-0007  0.39435E-0009  0.26368E-0007
  0.95000E+0004 -0.88463E+0003  0.30300E-0007  0.39408E-0009  0.25862E-0007
  0.96091E+0004 -0.87568E+0003  0.30187E-0007  0.39412E-0009  0.25672E-0007
  0.96667E+0004 -0.87096E+0003  0.29755E-0007  0.39278E-0009  0.25628E-0007
  0.93333E+0004 -0.70175E+0003 -0.14711E-0010 -0.29795E-0011  0.12005E-0008
  0.93909E+0004 -0.69658E+0003  0.15975E-0009  0.21912E-0012  0.91953E-0009
  0.95000E+0004 -0.68680E+0003  0.76153E-0009 -0.43217E-0012  0.14759E-0008
  0.96091E+0004 -0.67701E+0003  0.14861E-0008 -0.93673E-0011  0.33166E-0008
  0.96667E+0004 -0.67185E+0003  0.18444E-0008 -0.18130E-0010  0.46879E-0008
  0.93333E+0004 -0.59806E+0003 -0.19257E-0007 -0.20494E-0009 -0.16262E-0007
  0.93909E+0004 -0.59266E+0003 -0.18956E-0007 -0.20213E-0009 -0.16190E-0007
  0.95000E+0004 -0.58244E+0003 -0.17946E-0007 -0.20754E-0009 -0.14756E-0007
  0.96091E+0004 -0.57221E+0003 -0.16591E-0007 -0.22566E-0009 -0.11824E-0007
  0.96667E+0004 -0.56682E+0003 -0.15811E-0007 -0.23872E-0009 -0.98226E-0008
  0.96667E+0004 -0.11751E+0004  0.14957E-0007  0.70993E-0009  0.78209E-0008
  0.97242E+0004 -0.11787E+0004  0.13710E-0007  0.71438E-0009  0.66749E-0008
  0.98333E+0004 -0.11855E+0004  0.10470E-0007  0.72527E-0009  0.42586E-0008
  0.99424E+0004 -0.11922E+0004  0.63312E-0008  0.73665E-0009  0.15880E-0008
  0.10000E+0005 -0.11958E+0004  0.39418E-0008  0.74078E-0009  0.12446E-0009
  0.96667E+0004 -0.10701E+0004  0.27499E-0007  0.65556E-0009  0.20024E-0007
  0.97242E+0004 -0.10739E+0004  0.25976E-0007  0.66584E-0009  0.18623E-0007
  0.98333E+0004 -0.10810E+0004  0.21946E-0007  0.68456E-0009  0.15425E-0007
  0.99424E+0004 -0.10882E+0004  0.16641E-0007  0.70232E-0009  0.11517E-0007
  0.10000E+0005 -0.10920E+0004  0.13474E-0007  0.71008E-0009  0.91958E-0008
  0.96667E+0004 -0.87096E+0003  0.29755E-0007  0.39278E-0009  0.25628E-0007
  0.97242E+0004 -0.87513E+0003  0.29651E-0007  0.40739E-0009  0.25892E-0007
  0.98333E+0004 -0.88304E+0003  0.28251E-0007  0.43279E-0009  0.25643E-0007
  0.99424E+0004 -0.89094E+0003  0.25273E-0007  0.45692E-0009  0.24095E-0007
  0.10000E+0005 -0.89512E+0003  0.23115E-0007  0.46841E-0009  0.22664E-0007
  0.96667E+0004 -0.67185E+0003  0.18444E-0008 -0.18130E-0010  0.46879E-0008
  0.97242E+0004 -0.67641E+0003  0.38295E-0008 -0.73056E-0011  0.75579E-0008
  0.98333E+0004 -0.68506E+0003  0.70337E-0008  0.11895E-0010  0.12682E-0007
  0.99424E+0004 -0.69370E+0003  0.93318E-0008  0.33012E-0010  0.16803E-0007
  0.10000E+0005 -0.69826E+0003  0.10126E-0007  0.45775E-0010  0.18357E-0007
  0.96667E+0004 -0.56682E+0003 -0.15811E-0007 -0.23872E-0009 -0.98226E-0008
  0.97242E+0004 -0.57158E+0003 -0.13480E-0007 -0.23393E-0009 -0.63142E-0008
  0.98333E+0004 -0.58062E+0003 -0.91744E-0008 -0.22700E-0009  0.37678E-0009
  0.99424E+0004 -0.58965E+0003 -0.51581E-0008 -0.21666E-0009  0.65239E-0008
  0.10000E+0005 -0.59442E+0003 -0.32179E-0008 -0.20603E-0009  0.93050E-0008
  0.10000E+0005 -0.11958E+0004  0.39418E-0008  0.74078E-0009  0.12446E-0009
  0.10058E+0005 -0.12067E+0004  0.96801E-0009  0.74320E-0009 -0.18015E-0008
  0.10167E+0005 -0.12273E+0004 -0.38730E-0008  0.74250E-0009 -0.47320E-0008
  0.10276E+0005 -0.12479E+0004 -0.70840E-0008  0.73121E-0009 -0.64126E-0008
  0.10333E+0005 -0.12587E+0004 -0.79531E-0008  0.71963E-0009 -0.67202E-0008
  0.10000E+0005 -0.10920E+0004  0.13474E-0007  0.71008E-0009  0.91958E-0008
  0.10058E+0005 -0.11035E+0004  0.95161E-0008  0.72177E-0009  0.60752E-0008
  0.10167E+0005 -0.11252E+0004  0.22471E-0008  0.73491E-0009  0.29379E-0009
  0.10276E+0005 -0.11470E+0004 -0.39135E-0008  0.73425E-0009 -0.47448E-0008
  0.10333E+0005 -0.11585E+0004 -0.64345E-0008  0.72620E-0009 -0.68916E-0008
  0.10000E+0005 -0.89512E+0003  0.23115E-0007  0.46841E-0009  0.22664E-0007
  0.10058E+0005 -0.90779E+0003  0.20533E-0007  0.49522E-0009  0.20428E-0007
  0.10167E+0005 -0.93181E+0003  0.14330E-0007  0.54029E-0009  0.14575E-0007
[truncated: 1,424,013 more chars]
