# Supplementary material for: 2D Synthetic dataset of numerical simulations of long-period seismicity in a volcanic edifice and related sensitivity kernels
Source: Data Brief. 2021 Jan 25;34:106673. doi: 10.1016/j.dib.2020.106673 (PMC7841316; doi:10.1016/j.dib.2020.106673)
Supplement: Supplementary Data S1 — Supplementary Raw Research Data. This is open data under the CC BY license http://creativecommons.org/licenses/by/4.0/ [file mmc1.zip › Dataset/OUTPUT_KERNELS/9000_3000/kernel_hetero_17000_1320_ISO7e-1Hz_12-15.dat]

  0.00000E+0000 -0.30000E+0004  0.45524E-0009  0.19588E-0009  0.42791E-0009
  0.57558E+0002 -0.30000E+0004  0.11986E-0008  0.42895E-0009  0.15480E-0008
  0.16667E+0003 -0.30000E+0004  0.20277E-0008  0.84638E-0009  0.25404E-0008
  0.27578E+0003 -0.30000E+0004  0.20883E-0008  0.14892E-0008  0.19738E-0008
  0.33333E+0003 -0.30000E+0004  0.19858E-0008  0.19222E-0008  0.14034E-0008
  0.00000E+0000 -0.29451E+0004  0.97049E-0009  0.12907E-0009  0.10092E-0008
  0.57558E+0002 -0.29449E+0004  0.11923E-0008  0.45417E-0009  0.11390E-0008
  0.16667E+0003 -0.29445E+0004  0.15238E-0008  0.94114E-0009  0.14488E-0008
  0.27578E+0003 -0.29441E+0004  0.14507E-0008  0.15257E-0008  0.95273E-0009
  0.33333E+0003 -0.29439E+0004  0.12175E-0008  0.18265E-0008  0.33939E-0009
  0.00000E+0000 -0.28411E+0004  0.15037E-0008  0.14631E-0009  0.17722E-0008
  0.57558E+0002 -0.28405E+0004  0.11337E-0008  0.41189E-0009  0.95312E-0009
  0.16667E+0003 -0.28394E+0004  0.55629E-0009  0.85505E-0009 -0.12738E-0009
  0.27578E+0003 -0.28383E+0004  0.11883E-0009  0.12933E-0008 -0.96110E-0009
  0.33333E+0003 -0.28377E+0004 -0.11682E-0009  0.14835E-0008 -0.14461E-0008
  0.00000E+0000 -0.27370E+0004  0.12936E-0008  0.16696E-0009  0.15467E-0008
  0.57558E+0002 -0.27361E+0004  0.77832E-0009  0.29525E-0009  0.69466E-0009
  0.16667E+0003 -0.27342E+0004 -0.23578E-0009  0.63821E-0009 -0.10538E-0008
  0.27578E+0003 -0.27324E+0004 -0.87422E-0009  0.96027E-0009 -0.22387E-0008
  0.33333E+0003 -0.27314E+0004 -0.10040E-0008  0.10924E-0008 -0.25613E-0008
  0.00000E+0000 -0.26821E+0004  0.10621E-0008  0.10543E-0009  0.13766E-0008
  0.57558E+0002 -0.26810E+0004  0.45661E-0009  0.23278E-0009  0.37697E-0009
  0.16667E+0003 -0.26787E+0004 -0.60752E-0009  0.52326E-0009 -0.14502E-0008
  0.27578E+0003 -0.26765E+0004 -0.12000E-0008  0.78854E-0009 -0.26108E-0008
  0.33333E+0003 -0.26753E+0004 -0.12599E-0008  0.89697E-0009 -0.28598E-0008
  0.33333E+0003 -0.30000E+0004  0.19858E-0008  0.19222E-0008  0.14034E-0008
  0.39089E+0003 -0.30000E+0004  0.16980E-0008  0.22917E-0008  0.57268E-0009
  0.50000E+0003 -0.30000E+0004  0.86223E-0009  0.27624E-0008 -0.12628E-0008
  0.60911E+0003 -0.30000E+0004 -0.15548E-0009  0.27853E-0008 -0.29738E-0008
  0.66667E+0003 -0.30000E+0004 -0.67662E-0009  0.25861E-0008 -0.36442E-0008
  0.33333E+0003 -0.29439E+0004  0.12175E-0008  0.18265E-0008  0.33939E-0009
  0.39089E+0003 -0.29438E+0004  0.91788E-0009  0.20947E-0008 -0.37370E-0009
  0.50000E+0003 -0.29435E+0004  0.22730E-0009  0.24066E-0008 -0.18146E-0008
  0.60911E+0003 -0.29433E+0004 -0.46423E-0009  0.23434E-0008 -0.29830E-0008
  0.66667E+0003 -0.29431E+0004 -0.77130E-0009  0.21400E-0008 -0.33595E-0008
  0.33333E+0003 -0.28377E+0004 -0.11682E-0009  0.14835E-0008 -0.14461E-0008
  0.39089E+0003 -0.28373E+0004 -0.30754E-0009  0.16399E-0008 -0.18778E-0008
  0.50000E+0003 -0.28365E+0004 -0.53371E-0009  0.17728E-0008 -0.24686E-0008
  0.60911E+0003 -0.28357E+0004 -0.56365E-0009  0.16280E-0008 -0.26180E-0008
  0.66667E+0003 -0.28353E+0004 -0.51307E-0009  0.14346E-0008 -0.25002E-0008
  0.33333E+0003 -0.27314E+0004 -0.10040E-0008  0.10924E-0008 -0.25613E-0008
  0.39089E+0003 -0.27307E+0004 -0.10102E-0008  0.11875E-0008 -0.27116E-0008
  0.50000E+0003 -0.27295E+0004 -0.71808E-0009  0.12296E-0008 -0.25146E-0008
  0.60911E+0003 -0.27282E+0004 -0.18079E-0009  0.10611E-0008 -0.18196E-0008
  0.66667E+0003 -0.27275E+0004  0.12027E-0009  0.88872E-0009 -0.13411E-0008
  0.33333E+0003 -0.26753E+0004 -0.12599E-0008  0.89697E-0009 -0.28598E-0008
  0.39089E+0003 -0.26745E+0004 -0.11560E-0008  0.96961E-0009 -0.28642E-0008
  0.50000E+0003 -0.26730E+0004 -0.61408E-0009  0.98454E-0009 -0.23115E-0008
  0.60911E+0003 -0.26714E+0004  0.14632E-0009  0.81608E-0009 -0.12771E-0008
  0.66667E+0003 -0.26706E+0004  0.52534E-0009  0.65662E-0009 -0.67339E-0009
  0.66667E+0003 -0.30000E+0004 -0.67662E-0009  0.25861E-0008 -0.36442E-0008
  0.72422E+0003 -0.30000E+0004 -0.11415E-0008  0.22442E-0008 -0.40766E-0008
  0.83333E+0003 -0.30000E+0004 -0.17686E-0008  0.12898E-0008 -0.41409E-0008
  0.94244E+0003 -0.30000E+0004 -0.19905E-0008  0.12818E-0009 -0.32641E-0008
  0.10000E+0004 -0.30000E+0004 -0.19443E-0008 -0.46933E-0009 -0.25159E-0008
  0.66667E+0003 -0.29431E+0004 -0.77130E-0009  0.21400E-0008 -0.33595E-0008
  0.72422E+0003 -0.29431E+0004 -0.10189E-0008  0.18231E-0008 -0.35291E-0008
  0.83333E+0003 -0.29430E+0004 -0.12930E-0008  0.98348E-0009 -0.32607E-0008
  0.94244E+0003 -0.29428E+0004 -0.13199E-0008 -0.99496E-0011 -0.23397E-0008
  0.10000E+0004 -0.29428E+0004 -0.12509E-0008 -0.51498E-0009 -0.16868E-0008
  0.66667E+0003 -0.28353E+0004 -0.51307E-0009  0.14346E-0008 -0.25002E-0008
  0.72422E+0003 -0.28351E+0004 -0.43800E-0009  0.11653E-0008 -0.22637E-0008
  0.83333E+0003 -0.28348E+0004 -0.28388E-0009  0.50460E-0009 -0.15817E-0008
  0.94244E+0003 -0.28345E+0004 -0.19827E-0009 -0.24151E-0009 -0.77869E-0009
  0.10000E+0004 -0.28343E+0004 -0.19831E-0009 -0.61332E-0009 -0.38109E-0009
  0.66667E+0003 -0.27275E+0004  0.12027E-0009  0.88872E-0009 -0.13411E-0008
  0.72422E+0003 -0.27272E+0004  0.38253E-0009  0.66483E-0009 -0.84839E-0009
  0.83333E+0003 -0.27267E+0004  0.67533E-0009  0.14373E-0009 -0.34310E-0010
  0.94244E+0003 -0.27261E+0004  0.61801E-0009 -0.42214E-0009  0.44350E-0009
  0.10000E+0004 -0.27258E+0004  0.45383E-0009 -0.69890E-0009  0.52856E-0009
  0.66667E+0003 -0.26706E+0004  0.52534E-0009  0.65662E-0009 -0.67339E-0009
  0.72422E+0003 -0.26703E+0004  0.82799E-0009  0.45470E-0009 -0.11066E-0009
  0.83333E+0003 -0.26696E+0004  0.10888E-0008 -0.57733E-0011  0.66760E-0009
  0.94244E+0003 -0.26690E+0004  0.88196E-0009 -0.49678E-0009  0.91461E-0009
  0.10000E+0004 -0.26686E+0004  0.61133E-0009 -0.73455E-0009  0.82749E-0009
  0.10000E+0004 -0.30000E+0004 -0.19443E-0008 -0.46933E-0009 -0.25159E-0008
  0.10576E+0004 -0.30000E+0004 -0.18033E-0008 -0.10044E-0008 -0.16551E-0008
  0.11667E+0004 -0.30000E+0004 -0.13455E-0008 -0.17212E-0008  0.24025E-0010
  0.12758E+0004 -0.30000E+0004 -0.77010E-0009 -0.19440E-0008  0.13885E-0008
  0.13333E+0004 -0.30000E+0004 -0.46712E-0009 -0.18597E-0008  0.18756E-0008
  0.10000E+0004 -0.29428E+0004 -0.12509E-0008 -0.51498E-0009 -0.16868E-0008
  0.10576E+0004 -0.29427E+0004 -0.11413E-0008 -0.96583E-0009 -0.98916E-0009
  0.11667E+0004 -0.29425E+0004 -0.86011E-0009 -0.15697E-0008  0.26926E-0009
  0.12758E+0004 -0.29424E+0004 -0.54189E-0009 -0.17601E-0008  0.12001E-0008
  0.13333E+0004 -0.29423E+0004 -0.37470E-0009 -0.16909E-0008  0.15029E-0008
  0.10000E+0004 -0.28343E+0004 -0.19831E-0009 -0.61332E-0009 -0.38109E-0009
  0.10576E+0004 -0.28341E+0004 -0.22965E-0009 -0.94141E-0009 -0.34847E-0010
  0.11667E+0004 -0.28336E+0004 -0.34338E-0009 -0.13772E-0008  0.43554E-0009
  0.12758E+0004 -0.28332E+0004 -0.45614E-0009 -0.15085E-0008  0.64956E-0009
  0.13333E+0004 -0.28330E+0004 -0.48491E-0009 -0.14530E-0008  0.67934E-0009
  0.10000E+0004 -0.27258E+0004  0.45383E-0009 -0.69890E-0009  0.52856E-0009
  0.10576E+0004 -0.27254E+0004  0.22181E-0009 -0.93902E-0009  0.50596E-0009
  0.11667E+0004 -0.27247E+0004 -0.29704E-0009 -0.12514E-0008  0.25850E-0009
  0.12758E+0004 -0.27240E+0004 -0.73993E-0009 -0.13310E-0008 -0.80317E-0010
  0.13333E+0004 -0.27236E+0004 -0.88393E-0009 -0.12780E-0008 -0.22249E-0009
  0.10000E+0004 -0.26686E+0004  0.61133E-0009 -0.73455E-0009  0.82749E-0009
  0.10576E+0004 -0.26681E+0004  0.26769E-0009 -0.93852E-0009  0.61897E-0009
  0.11667E+0004 -0.26673E+0004 -0.43906E-0009 -0.11991E-0008  0.46843E-0010
  0.12758E+0004 -0.26664E+0004 -0.99598E-0009 -0.12546E-0008 -0.50153E-0009
  0.13333E+0004 -0.26659E+0004 -0.11623E-0008 -0.12004E-0008 -0.68943E-0009
  0.13333E+0004 -0.30000E+0004 -0.46712E-0009 -0.18597E-0008  0.18756E-0008
  0.13909E+0004 -0.30000E+0004 -0.18343E-0009 -0.16490E-0008  0.21728E-0008
  0.15000E+0004 -0.30000E+0004  0.26395E-0009 -0.10145E-0008  0.22449E-0008
  0.16091E+0004 -0.30000E+0004  0.57253E-0009 -0.24288E-0009  0.18151E-0008
  0.16667E+0004 -0.30000E+0004  0.67708E-0009  0.14849E-0009  0.14673E-0008
  0.13333E+0004 -0.29423E+0004 -0.37470E-0009 -0.16909E-0008  0.15029E-0008
  0.13909E+0004 -0.29422E+0004 -0.21332E-0009 -0.15156E-0008  0.16646E-0008
  0.15000E+0004 -0.29420E+0004  0.66364E-0010 -0.97681E-0009  0.16317E-0008
  0.16091E+0004 -0.29418E+0004  0.29363E-0009 -0.30584E-0009  0.12645E-0008
  0.16667E+0004 -0.29417E+0004  0.38148E-0009  0.42376E-0010  0.99062E-0009
  0.13333E+0004 -0.28330E+0004 -0.48491E-0009 -0.14530E-0008  0.67934E-0009
  0.13909E+0004 -0.28326E+0004 -0.48249E-0009 -0.13173E-0008  0.66178E-0009
  0.15000E+0004 -0.28320E+0004 -0.38592E-0009 -0.89825E-0009  0.55479E-0009
  0.16091E+0004 -0.28314E+0004 -0.21059E-0009 -0.36173E-0009  0.38219E-0009
  0.16667E+0004 -0.28311E+0004 -0.11591E-0009 -0.73589E-0010  0.26861E-0009
  0.13333E+0004 -0.27236E+0004 -0.88393E-0009 -0.12780E-0008 -0.22249E-0009
  0.13909E+0004 -0.27231E+0004 -0.95145E-0009 -0.11625E-0008 -0.31985E-0009
  0.15000E+0004 -0.27221E+0004 -0.87237E-0009 -0.81450E-0009 -0.34581E-0009
  0.16091E+0004 -0.27211E+0004 -0.60806E-0009 -0.36563E-0009 -0.22682E-0009
  0.16667E+0004 -0.27206E+0004 -0.44356E-0009 -0.11963E-0009 -0.15037E-0009
  0.13333E+0004 -0.26659E+0004 -0.11623E-0008 -0.12004E-0008 -0.68943E-0009
  0.13909E+0004 -0.26653E+0004 -0.12272E-0008 -0.10908E-0008 -0.78714E-0009
  0.15000E+0004 -0.26641E+0004 -0.10878E-0008 -0.76757E-0009 -0.70963E-0009
  0.16091E+0004 -0.26629E+0004 -0.72023E-0009 -0.35222E-0009 -0.40468E-0009
  0.16667E+0004 -0.26623E+0004 -0.49517E-0009 -0.12336E-0009 -0.22156E-0009
  0.16667E+0004 -0.30000E+0004  0.67708E-0009  0.14849E-0009  0.14673E-0008
  0.17242E+0004 -0.30000E+0004  0.74012E-0009  0.49862E-0009  0.10776E-0008
  0.18333E+0004 -0.30000E+0004  0.74393E-0009  0.99679E-0009  0.31903E-0009
  0.19424E+0004 -0.30000E+0004  0.58013E-0009  0.12476E-0008 -0.39550E-0009
  0.20000E+0004 -0.30000E+0004  0.42134E-0009  0.12837E-0008 -0.74692E-0009
  0.16667E+0004 -0.29417E+0004  0.38148E-0009  0.42376E-0010  0.99062E-0009
  0.17242E+0004 -0.29416E+0004  0.43885E-0009  0.36142E-0009  0.68533E-0009
  0.18333E+0004 -0.29413E+0004  0.44125E-0009  0.83435E-0009  0.72797E-0010
  0.19424E+0004 -0.29411E+0004  0.27813E-0009  0.10960E-0008 -0.54082E-0009
  0.20000E+0004 -0.29409E+0004  0.12459E-0009  0.11461E-0008 -0.85373E-0009
  0.16667E+0004 -0.28311E+0004 -0.11591E-0009 -0.73589E-0010  0.26861E-0009
  0.17242E+0004 -0.28308E+0004 -0.38521E-0010  0.19754E-0009  0.13661E-0009
  0.18333E+0004 -0.28300E+0004  0.20089E-0010  0.62190E-0009 -0.17429E-0009
  0.19424E+0004 -0.28293E+0004 -0.57464E-0010  0.88232E-0009 -0.54765E-0009
  0.20000E+0004 -0.28289E+0004 -0.14285E-0009  0.94491E-0009 -0.75009E-0009
  0.16667E+0004 -0.27206E+0004 -0.44356E-0009 -0.11963E-0009 -0.15037E-0009
  0.17242E+0004 -0.27200E+0004 -0.28807E-0009  0.11510E-0009 -0.88818E-0010
  0.18333E+0004 -0.27188E+0004 -0.68760E-0010  0.49451E-0009 -0.71585E-0010
  0.19424E+0004 -0.27176E+0004  0.38297E-0010  0.74028E-0009 -0.18491E-0009
  0.20000E+0004 -0.27170E+0004  0.65165E-0010  0.80568E-0009 -0.27260E-0009
  0.16667E+0004 -0.26623E+0004 -0.49517E-0009 -0.12336E-0009 -0.22156E-0009
  0.17242E+0004 -0.26615E+0004 -0.27835E-0009  0.95713E-0010 -0.57106E-0010
  0.18333E+0004 -0.26601E+0004  0.53783E-0010  0.45343E-0009  0.12323E-0009
  0.19424E+0004 -0.26587E+0004  0.26947E-0009  0.68879E-0009  0.12380E-0009
  0.20000E+0004 -0.26579E+0004  0.35174E-0009  0.75331E-0009  0.77949E-0010
  0.20000E+0004 -0.30000E+0004  0.42134E-0009  0.12837E-0008 -0.74692E-0009
  0.20576E+0004 -0.30000E+0004  0.21279E-0009  0.12581E-0008 -0.10806E-0008
  0.21667E+0004 -0.30000E+0004 -0.29975E-0009  0.10622E-0008 -0.16593E-0008
  0.22758E+0004 -0.30000E+0004 -0.89791E-0009  0.68918E-0009 -0.21024E-0008
  0.23333E+0004 -0.30000E+0004 -0.12089E-0008  0.42635E-0009 -0.22392E-0008
  0.20000E+0004 -0.29409E+0004  0.12459E-0009  0.11461E-0008 -0.85373E-0009
  0.20576E+0004 -0.29408E+0004 -0.68235E-0010  0.11372E-0008 -0.11493E-0008
  0.21667E+0004 -0.29404E+0004 -0.50296E-0009  0.97111E-0009 -0.16289E-0008
  0.22758E+0004 -0.29401E+0004 -0.94130E-0009  0.62657E-0009 -0.19123E-0008
  0.23333E+0004 -0.29399E+0004 -0.11384E-0008  0.38133E-0009 -0.19458E-0008
  0.20000E+0004 -0.28289E+0004 -0.14285E-0009  0.94491E-0009 -0.75009E-0009
  0.20576E+0004 -0.28284E+0004 -0.24292E-0009  0.95369E-0009 -0.93347E-0009
  0.21667E+0004 -0.28275E+0004 -0.42354E-0009  0.82920E-0009 -0.11704E-0008
  0.22758E+0004 -0.28265E+0004 -0.52689E-0009  0.53686E-0009 -0.11764E-0008
  0.23333E+0004 -0.28260E+0004 -0.54114E-0009  0.32709E-0009 -0.10745E-0008
  0.20000E+0004 -0.27170E+0004  0.65165E-0010  0.80568E-0009 -0.27260E-0009
  0.20576E+0004 -0.27161E+0004  0.88534E-0010  0.82284E-0009 -0.35130E-0009
  0.21667E+0004 -0.27146E+0004  0.15671E-0009  0.72771E-0009 -0.41370E-0009
  0.22758E+0004 -0.27130E+0004  0.26460E-0009  0.48236E-0009 -0.30920E-0009
  0.23333E+0004 -0.27122E+0004  0.31636E-0009  0.30577E-0009 -0.19980E-0009
  0.20000E+0004 -0.26579E+0004  0.35174E-0009  0.75331E-0009  0.77949E-0010
  0.20576E+0004 -0.26569E+0004  0.42749E-0009  0.77238E-0009  0.29714E-0010
  0.21667E+0004 -0.26550E+0004  0.57349E-0009  0.68859E-0009 -0.70239E-0011
  0.22758E+0004 -0.26531E+0004  0.70176E-0009  0.46461E-0009  0.66126E-0010
  0.23333E+0004 -0.26521E+0004  0.73011E-0009  0.30346E-0009  0.12814E-0009
  0.23333E+0004 -0.30000E+0004 -0.12089E-0008  0.42635E-0009 -0.22392E-0008
  0.23909E+0004 -0.30000E+0004 -0.14900E-0008  0.12191E-0009 -0.22783E-0008
  0.25000E+0004 -0.30000E+0004 -0.18749E-0008 -0.54027E-0009 -0.20256E-0008
  0.26091E+0004 -0.30000E+0004 -0.19928E-0008 -0.12277E-0008 -0.13299E-0008
  0.26667E+0004 -0.30000E+0004 -0.19373E-0008 -0.15475E-0008 -0.82576E-0009
  0.23333E+0004 -0.29399E+0004 -0.11384E-0008  0.38133E-0009 -0.19458E-0008
  0.23909E+0004 -0.29397E+0004 -0.12943E-0008  0.99341E-0010 -0.18804E-0008
  0.25000E+0004 -0.29393E+0004 -0.14543E-0008 -0.50041E-0009 -0.14836E-0008
  0.26091E+0004 -0.29388E+0004 -0.14397E-0008 -0.10985E-0008 -0.80204E-0009
  0.26667E+0004 -0.29386E+0004 -0.13763E-0008 -0.13652E-0008 -0.39184E-0009
  0.23333E+0004 -0.28260E+0004 -0.54114E-0009  0.32709E-0009 -0.10745E-0008
  0.23909E+0004 -0.28254E+0004 -0.53267E-0009  0.88483E-0010 -0.90744E-0009
  0.25000E+0004 -0.28241E+0004 -0.50280E-0009 -0.40144E-0009 -0.49219E-0009
  0.26091E+0004 -0.28229E+0004 -0.53772E-0009 -0.85931E-0009 -0.10951E-0009
  0.26667E+0004 -0.28222E+0004 -0.60483E-0009 -0.10489E-0008  0.13136E-0010
  0.23333E+0004 -0.27122E+0004  0.31636E-0009  0.30577E-0009 -0.19980E-0009
  0.23909E+0004 -0.27111E+0004  0.34319E-0009  0.10698E-0009 -0.77465E-0010
  0.25000E+0004 -0.27090E+0004  0.24792E-0009 -0.29065E-0009  0.76531E-0010
  0.26091E+0004 -0.27069E+0004 -0.10436E-0009 -0.64312E-0009 -0.20403E-0010
  0.26667E+0004 -0.27058E+0004 -0.38313E-0009 -0.78003E-0009 -0.20076E-0009
  0.23333E+0004 -0.26521E+0004  0.73011E-0009  0.30346E-0009  0.12814E-0009
  0.23909E+0004 -0.26508E+0004  0.70656E-0009  0.12312E-0009  0.17789E-0009
  0.25000E+0004 -0.26482E+0004  0.44766E-0009 -0.23359E-0009  0.12896E-0009
  0.26091E+0004 -0.26457E+0004 -0.11457E-0009 -0.54236E-0009 -0.21830E-0009
  0.26667E+0004 -0.26444E+0004 -0.49541E-0009 -0.65898E-0009 -0.52154E-0009
  0.26667E+0004 -0.30000E+0004 -0.19373E-0008 -0.15475E-0008 -0.82576E-0009
  0.27242E+0004 -0.30000E+0004 -0.18087E-0008 -0.18045E-0008 -0.27643E-0009
  0.28333E+0004 -0.30000E+0004 -0.14071E-0008 -0.20112E-0008  0.69841E-0009
  0.29424E+0004 -0.30000E+0004 -0.89397E-0009 -0.17372E-0008  0.12802E-0008
  0.30000E+0004 -0.30000E+0004 -0.61194E-0009 -0.13833E-0008  0.13385E-0008
  0.26667E+0004 -0.29386E+0004 -0.13763E-0008 -0.13652E-0008 -0.39184E-0009
  0.27242E+0004 -0.29383E+0004 -0.12880E-0008 -0.15694E-0008  0.32612E-0011
  0.28333E+0004 -0.29378E+0004 -0.10798E-0008 -0.17016E-0008  0.57082E-0009
  0.29424E+0004 -0.29373E+0004 -0.83666E-0009 -0.14165E-0008  0.73348E-0009
  0.30000E+0004 -0.29371E+0004 -0.68470E-0009 -0.10908E-0008  0.63426E-0009
  0.26667E+0004 -0.28222E+0004 -0.60483E-0009 -0.10489E-0008  0.13136E-0010
  0.27242E+0004 -0.28214E+0004 -0.70424E-0009 -0.11803E-0008  0.55503E-0010
  0.28333E+0004 -0.28200E+0004 -0.92813E-0009 -0.12200E-0008 -0.91375E-0010
  0.29424E+0004 -0.28185E+0004 -0.10417E-0008 -0.93924E-0009 -0.43505E-0009
  0.30000E+0004 -0.28178E+0004 -0.98142E-0009 -0.66633E-0009 -0.61431E-0009
  0.26667E+0004 -0.27058E+0004 -0.38313E-0009 -0.78003E-0009 -0.20076E-0009
  0.27242E+0004 -0.27045E+0004 -0.69351E-0009 -0.86497E-0009 -0.45853E-0009
  0.28333E+0004 -0.27021E+0004 -0.12163E-0008 -0.85672E-0009 -0.10285E-0008
  0.29424E+0004 -0.26998E+0004 -0.13687E-0008 -0.60135E-0009 -0.14149E-0008
  0.30000E+0004 -0.26985E+0004 -0.12027E-0008 -0.37703E-0009 -0.14182E-0008
  0.26667E+0004 -0.26444E+0004 -0.49541E-0009 -0.65898E-0009 -0.52154E-0009
  0.27242E+0004 -0.26429E+0004 -0.88457E-0009 -0.72719E-0009 -0.87692E-0009
  0.28333E+0004 -0.26400E+0004 -0.14500E-0008 -0.70602E-0009 -0.15042E-0008
  0.29424E+0004 -0.26371E+0004 -0.14795E-0008 -0.46951E-0009 -0.17322E-0008
  0.30000E+0004 -0.26356E+0004 -0.11930E-0008 -0.26940E-0009 -0.15671E-0008
  0.30000E+0004 -0.30000E+0004 -0.61194E-0009 -0.13833E-0008  0.13385E-0008
  0.30576E+0004 -0.30000E+0004 -0.33255E-0009 -0.89365E-0009  0.12055E-0008
  0.31667E+0004 -0.30000E+0004  0.18060E-0009  0.28785E-0009  0.50847E-0009
  0.32758E+0004 -0.30000E+0004  0.70426E-0009  0.15578E-0008 -0.47592E-0009
  0.33333E+0004 -0.30000E+0004  0.10007E-0008  0.21437E-0008 -0.94593E-0009
  0.30000E+0004 -0.29371E+0004 -0.68470E-0009 -0.10908E-0008  0.63426E-0009
  0.30576E+0004 -0.29369E+0004 -0.50289E-0009 -0.65574E-0009  0.42287E-0009
  0.31667E+0004 -0.29365E+0004 -0.33641E-0010  0.36733E-0009 -0.14967E-0009
  0.32758E+0004 -0.29361E+0004  0.64149E-0009  0.14442E-0008 -0.67476E-0009
  0.33333E+0004 -0.29359E+0004  0.10731E-0008  0.19340E-0008 -0.81883E-0009
  0.30000E+0004 -0.28178E+0004 -0.98142E-0009 -0.66633E-0009 -0.61431E-0009
  0.30576E+0004 -0.28172E+0004 -0.80242E-0009 -0.31776E-0009 -0.74316E-0009
  0.31667E+0004 -0.28161E+0004 -0.97025E-0010  0.46465E-0009 -0.71139E-0009
  0.32758E+0004 -0.28151E+0004  0.10038E-0008  0.12555E-0008 -0.24160E-0009
  0.33333E+0004 -0.28145E+0004  0.16493E-0008  0.16049E-0008  0.15862E-0009
  0.30000E+0004 -0.26985E+0004 -0.12027E-0008 -0.37703E-0009 -0.14182E-0008
  0.30576E+0004 -0.26976E+0004 -0.84449E-0009 -0.10011E-0009 -0.12424E-0008
  0.31667E+0004 -0.26958E+0004  0.30465E-0009  0.49783E-0009 -0.38619E-0009
  0.32758E+0004 -0.26940E+0004  0.17571E-0008  0.10775E-0008  0.93666E-0009
  0.33333E+0004 -0.26931E+0004  0.24549E-0008  0.13243E-0008  0.16567E-0008
  0.30000E+0004 -0.26356E+0004 -0.11930E-0008 -0.26940E-0009 -0.15671E-0008
  0.30576E+0004 -0.26344E+0004 -0.69572E-0009 -0.25933E-0010 -0.11832E-0008
  0.31667E+0004 -0.26323E+0004  0.69313E-0009  0.49038E-0009  0.95946E-0010
  0.32758E+0004 -0.26302E+0004  0.22279E-0008  0.97933E-0009  0.17204E-0008
  0.33333E+0004 -0.26290E+0004  0.28667E-0008  0.11826E-0008  0.24906E-0008
  0.33333E+0004 -0.30000E+0004  0.10007E-0008  0.21437E-0008 -0.94593E-0009
  0.33909E+0004 -0.30000E+0004  0.13158E-0008  0.26106E-0008 -0.12903E-0008
  0.35000E+0004 -0.30000E+0004  0.19468E-0008  0.30325E-0008 -0.13964E-0008
  0.36091E+0004 -0.30000E+0004  0.25172E-0008  0.27624E-0008 -0.70023E-0009
  0.36667E+0004 -0.30000E+0004  0.27270E-0008  0.23625E-0008 -0.73221E-0010
  0.33333E+0004 -0.29359E+0004  0.10731E-0008  0.19340E-0008 -0.81883E-0009
  0.33909E+0004 -0.29358E+0004  0.15339E-0008  0.23207E-0008 -0.82874E-0009
  0.35000E+0004 -0.29356E+0004  0.23715E-0008  0.26603E-0008 -0.44326E-0009
  0.36091E+0004 -0.29354E+0004  0.29169E-0008  0.24145E-0008  0.34145E-0009
  0.36667E+0004 -0.29353E+0004  0.29852E-0008  0.20667E-0008  0.80143E-0009
  0.33333E+0004 -0.28145E+0004  0.16493E-0008  0.16049E-0008  0.15862E-0009
  0.33909E+0004 -0.28142E+0004  0.22567E-0008  0.18722E-0008  0.61125E-0009
  0.35000E+0004 -0.28136E+0004  0.30532E-0008  0.20838E-0008  0.14060E-0008
  0.36091E+0004 -0.28129E+0004  0.30357E-0008  0.18587E-0008  0.17682E-0008
  0.36667E+0004 -0.28126E+0004  0.26157E-0008  0.15786E-0008  0.16658E-0008
  0.33333E+0004 -0.26931E+0004  0.24549E-0008  0.13243E-0008  0.16567E-0008
  0.33909E+0004 -0.26925E+0004  0.29833E-0008  0.15038E-0008  0.22718E-0008
  0.35000E+0004 -0.26915E+0004  0.32392E-0008  0.16168E-0008  0.28276E-0008
  0.36091E+0004 -0.26905E+0004  0.22831E-0008  0.13953E-0008  0.22688E-0008
  0.36667E+0004 -0.26899E+0004  0.13113E-0008  0.11565E-0008  0.14991E-0008
  0.33333E+0004 -0.26290E+0004  0.28667E-0008  0.11826E-0008  0.24906E-0008
  0.33909E+0004 -0.26284E+0004  0.32596E-0008  0.13250E-0008  0.30627E-0008
  0.35000E+0004 -0.26271E+0004  0.30813E-0008  0.13956E-0008  0.32787E-0008
  0.36091E+0004 -0.26259E+0004  0.15933E-0008  0.11743E-0008  0.21475E-0008
  0.36667E+0004 -0.26252E+0004  0.37658E-0009  0.95198E-0009  0.10561E-0008
  0.36667E+0004 -0.30000E+0004  0.27270E-0008  0.23625E-0008 -0.73221E-0010
  0.37242E+0004 -0.30000E+0004  0.28245E-0008  0.18175E-0008  0.64678E-0009
  0.38333E+0004 -0.30000E+0004  0.25899E-0008  0.57913E-0009  0.19240E-0008
  0.39424E+0004 -0.30000E+0004  0.16886E-0008 -0.63351E-0009  0.25507E-0008
  0.40000E+0004 -0.30000E+0004  0.94883E-0009 -0.11477E-0008  0.24534E-0008
  0.36667E+0004 -0.29353E+0004  0.29852E-0008  0.20667E-0008  0.80143E-0009
  0.37242E+0004 -0.29351E+0004  0.28539E-0008  0.15960E-0008  0.12094E-0008
  0.38333E+0004 -0.29349E+0004  0.20045E-0008  0.51982E-0009  0.15967E-0008
  0.39424E+0004 -0.29346E+0004  0.43628E-0009 -0.55319E-0009  0.12227E-0008
  0.40000E+0004 -0.29345E+0004 -0.58452E-0009 -0.10208E-0008  0.68835E-0009
  0.36667E+0004 -0.28126E+0004  0.26157E-0008  0.15786E-0008  0.16658E-0008
  0.37242E+0004 -0.28122E+0004  0.19139E-0008  0.12049E-0008  0.13363E-0008
  0.38333E+0004 -0.28115E+0004 -0.32331E-0010  0.35178E-0009  0.12069E-0009
  0.39424E+0004 -0.28107E+0004 -0.23230E-0008 -0.51743E-0009 -0.15633E-0008
  0.40000E+0004 -0.28103E+0004 -0.34336E-0008 -0.91228E-0009 -0.24540E-0008
  0.36667E+0004 -0.26899E+0004  0.13113E-0008  0.11565E-0008  0.14991E-0008
  0.37242E+0004 -0.26893E+0004  0.10014E-0009  0.84619E-0009  0.46874E-0009
  0.38333E+0004 -0.26880E+0004 -0.24586E-0008  0.14532E-0009 -0.18591E-0008
  0.39424E+0004 -0.26868E+0004 -0.46092E-0008 -0.57274E-0009 -0.39360E-0008
  0.40000E+0004 -0.26861E+0004 -0.52917E-0008 -0.90624E-0009 -0.46276E-0008
  0.36667E+0004 -0.26252E+0004  0.37658E-0009  0.95198E-0009  0.10561E-0008
  0.37242E+0004 -0.26244E+0004 -0.10107E-0008  0.66782E-0009 -0.25982E-0009
  0.38333E+0004 -0.26229E+0004 -0.36129E-0008  0.31751E-0010 -0.28883E-0008
  0.39424E+0004 -0.26214E+0004 -0.53595E-0008 -0.61803E-0009 -0.48144E-0008
  0.40000E+0004 -0.26206E+0004 -0.56660E-0008 -0.92122E-0009 -0.52322E-0008
  0.40000E+0004 -0.30000E+0004  0.94883E-0009 -0.11477E-0008  0.24534E-0008
  0.40576E+0004 -0.30000E+0004  0.64959E-0010 -0.15261E-0008  0.20254E-0008
  0.41667E+0004 -0.30000E+0004 -0.18217E-0008 -0.18167E-0008  0.38974E-0009
  0.42758E+0004 -0.30000E+0004 -0.35760E-0008 -0.15702E-0008 -0.18844E-0008
  0.43333E+0004 -0.30000E+0004 -0.42760E-0008 -0.12789E-0008 -0.30841E-0008
  0.40000E+0004 -0.29345E+0004 -0.58452E-0009 -0.10208E-0008  0.68835E-0009
  0.40576E+0004 -0.29344E+0004 -0.16518E-0008 -0.13797E-0008 -0.42458E-0010
  0.41667E+0004 -0.29341E+0004 -0.35161E-0008 -0.17061E-0008 -0.17395E-0008
  0.42758E+0004 -0.29338E+0004 -0.47218E-0008 -0.15715E-0008 -0.33484E-0008
  0.43333E+0004 -0.29337E+0004 -0.49530E-0008 -0.13542E-0008 -0.39509E-0008
  0.40000E+0004 -0.28103E+0004 -0.34336E-0008 -0.91228E-0009 -0.24540E-0008
  0.40576E+0004 -0.28099E+0004 -0.43428E-0008 -0.12293E-0008 -0.32301E-0008
  0.41667E+0004 -0.28091E+0004 -0.52156E-0008 -0.15744E-0008 -0.40740E-0008
  0.42758E+0004 -0.28084E+0004 -0.47436E-0008 -0.15622E-0008 -0.38100E-0008
  0.43333E+0004 -0.28079E+0004 -0.39765E-0008 -0.14323E-0008 -0.32045E-0008
  0.40000E+0004 -0.26861E+0004 -0.52917E-0008 -0.90624E-0009 -0.46276E-0008
  0.40576E+0004 -0.26855E+0004 -0.55500E-0008 -0.11796E-0008 -0.49203E-0008
  0.41667E+0004 -0.26842E+0004 -0.47621E-0008 -0.15008E-0008 -0.41986E-0008
  0.42758E+0004 -0.26829E+0004 -0.25330E-0008 -0.15313E-0008 -0.19899E-0008
  0.43333E+0004 -0.26822E+0004 -0.10109E-0008 -0.14405E-0008 -0.44813E-0009
  0.40000E+0004 -0.26206E+0004 -0.56660E-0008 -0.92122E-0009 -0.52322E-0008
  0.40576E+0004 -0.26198E+0004 -0.54722E-0008 -0.11705E-0008 -0.51424E-0008
  0.41667E+0004 -0.26183E+0004 -0.37700E-0008 -0.14678E-0008 -0.35304E-0008
  0.42758E+0004 -0.26167E+0004 -0.82671E-0009 -0.15010E-0008 -0.50147E-0009
  0.43333E+0004 -0.26159E+0004  0.89232E-0009 -0.14190E-0008  0.13272E-0008
  0.43333E+0004 -0.30000E+0004 -0.42760E-0008 -0.12789E-0008 -0.30841E-0008
  0.43909E+0004 -0.30000E+0004 -0.47343E-0008 -0.91579E-0009 -0.41272E-0008
  0.45000E+0004 -0.30000E+0004 -0.48011E-0008 -0.19106E-0009 -0.52834E-0008
  0.46091E+0004 -0.30000E+0004 -0.37976E-0008  0.38983E-0009 -0.50180E-0008
  0.46667E+0004 -0.30000E+0004 -0.29172E-0008  0.58207E-0009 -0.42948E-0008
  0.43333E+0004 -0.29337E+0004 -0.49530E-0008 -0.13542E-0008 -0.39509E-0008
  0.43909E+0004 -0.29335E+0004 -0.48653E-0008 -0.10670E-0008 -0.42896E-0008
  0.45000E+0004 -0.29333E+0004 -0.38606E-0008 -0.45399E-0009 -0.40639E-0008
  0.46091E+0004 -0.29331E+0004 -0.20378E-0008  0.87908E-0010 -0.27572E-0008
  0.46667E+0004 -0.29329E+0004 -0.93080E-0009  0.29535E-0009 -0.17597E-0008
  0.43333E+0004 -0.28079E+0004 -0.39765E-0008 -0.14323E-0008 -0.32045E-0008
  0.43909E+0004 -0.28076E+0004 -0.29320E-0008 -0.12359E-0008 -0.23339E-0008
  0.45000E+0004 -0.28069E+0004 -0.55027E-0009 -0.76012E-0009 -0.25313E-0009
  0.46091E+0004 -0.28061E+0004  0.16779E-0008 -0.26616E-0009  0.17676E-0008
  0.46667E+0004 -0.28058E+0004  0.25283E-0008 -0.36686E-0010  0.25471E-0008
  0.43333E+0004 -0.26822E+0004 -0.10109E-0008 -0.14405E-0008 -0.44813E-0009
  0.43909E+0004 -0.26816E+0004  0.56274E-0009 -0.12877E-0008  0.11622E-0008
  0.45000E+0004 -0.26804E+0004  0.31338E-0008 -0.88030E-0009  0.38058E-0008
  0.46091E+0004 -0.26792E+0004  0.44231E-0008 -0.40881E-0009  0.50902E-0008
  0.46667E+0004 -0.26786E+0004  0.44022E-0008 -0.16504E-0009  0.49949E-0008
  0.43333E+0004 -0.26159E+0004  0.89232E-0009 -0.14190E-0008  0.13272E-0008
  0.43909E+0004 -0.26151E+0004  0.25036E-0008 -0.12780E-0008  0.30755E-0008
  0.45000E+0004 -0.26137E+0004  0.46885E-0008 -0.89106E-0009  0.54999E-0008
  0.46091E+0004 -0.26123E+0004  0.51068E-0008 -0.42753E-0009  0.59904E-0008
  0.46667E+0004 -0.26115E+0004  0.45248E-0008 -0.17991E-0009  0.53225E-0008
  0.46667E+0004 -0.30000E+0004 -0.29172E-0008  0.58207E-0009 -0.42948E-0008
  0.47242E+0004 -0.30000E+0004 -0.18873E-0008  0.67896E-0009 -0.32439E-0008
  0.48333E+0004 -0.30000E+0004  0.15255E-0009  0.62793E-0009 -0.73770E-0009
  0.49424E+0004 -0.30000E+0004  0.17503E-0008  0.35742E-0009  0.16665E-0008
  0.50000E+0004 -0.30000E+0004  0.22229E-0008  0.18186E-0009  0.25799E-0008
  0.46667E+0004 -0.29329E+0004 -0.93080E-0009  0.29535E-0009 -0.17597E-0008
  0.47242E+0004 -0.29327E+0004  0.15129E-0009  0.43228E-0009 -0.66728E-0009
  0.48333E+0004 -0.29323E+0004  0.17862E-0008  0.50857E-0009  0.12523E-0008
  0.49424E+0004 -0.29319E+0004  0.24430E-0008  0.39891E-0009  0.23682E-0008
  0.50000E+0004 -0.29317E+0004  0.23020E-0008  0.30614E-0009  0.24494E-0008
  0.46667E+0004 -0.28058E+0004  0.25283E-0008 -0.36686E-0010  0.25471E-0008
  0.47242E+0004 -0.28052E+0004  0.30463E-0008  0.15277E-0009  0.30177E-0008
  0.48333E+0004 -0.28040E+0004  0.29486E-0008  0.40018E-0009  0.28305E-0008
  0.49424E+0004 -0.28029E+0004  0.15192E-0008  0.50951E-0009  0.12349E-0008
  0.50000E+0004 -0.28023E+0004  0.38252E-0009  0.53009E-0009 -0.50450E-0010
  0.46667E+0004 -0.26786E+0004  0.44022E-0008 -0.16504E-0009  0.49949E-0008
  0.47242E+0004 -0.26776E+0004  0.38839E-0008  0.56278E-0010  0.43431E-0008
  0.48333E+0004 -0.26757E+0004  0.17368E-0008  0.40489E-0009  0.17375E-0008
  0.49424E+0004 -0.26738E+0004 -0.12329E-0008  0.64238E-0009 -0.19357E-0008
  0.50000E+0004 -0.26728E+0004 -0.27613E-0008  0.72827E-0009 -0.39042E-0008
  0.46667E+0004 -0.26115E+0004  0.45248E-0008 -0.17991E-0009  0.53225E-0008
  0.47242E+0004 -0.26103E+0004  0.34415E-0008  0.51086E-0010  0.40565E-0008
  0.48333E+0004 -0.26081E+0004  0.42785E-0009  0.43111E-0009  0.40685E-0009
  0.49424E+0004 -0.26058E+0004 -0.28701E-0008  0.70834E-0009 -0.38281E-0008
  0.50000E+0004 -0.26046E+0004 -0.42899E-0008  0.81379E-0009 -0.58037E-0008
  0.50000E+0004 -0.30000E+0004  0.22229E-0008  0.18186E-0009  0.25799E-0008
  0.50576E+0004 -0.30000E+0004  0.23707E-0008  0.14706E-0010  0.31117E-0008
  0.51667E+0004 -0.30000E+0004  0.17075E-0008 -0.19586E-0009  0.28495E-0008
  0.52758E+0004 -0.30000E+0004 -0.59415E-0011 -0.18801E-0009  0.96660E-0009
  0.53333E+0004 -0.30000E+0004 -0.11698E-0008 -0.86109E-0010 -0.52370E-0009
  0.50000E+0004 -0.29317E+0004  0.23020E-0008  0.30614E-0009  0.24494E-0008
  0.50576E+0004 -0.29315E+0004  0.18285E-0008  0.21242E-0009  0.21373E-0008
  0.51667E+0004 -0.29310E+0004  0.18344E-0009  0.96303E-0010  0.52728E-0009
  0.52758E+0004 -0.29306E+0004 -0.19643E-0008  0.12787E-0009 -0.20088E-0008
  0.53333E+0004 -0.29303E+0004 -0.30590E-0008  0.21401E-0009 -0.34664E-0008
  0.50000E+0004 -0.28023E+0004  0.38252E-0009  0.53009E-0009 -0.50450E-0010
  0.50576E+0004 -0.28016E+0004 -0.88160E-0009  0.53788E-0009 -0.15154E-0008
  0.51667E+0004 -0.28003E+0004 -0.31615E-0008  0.55285E-0009 -0.43091E-0008
  0.52758E+0004 -0.27990E+0004 -0.45809E-0008  0.61477E-0009 -0.63632E-0008
  0.53333E+0004 -0.27983E+0004 -0.47555E-0008  0.67447E-0009 -0.68782E-0008
  0.50000E+0004 -0.26728E+0004 -0.27613E-0008  0.72827E-0009 -0.39042E-0008
  0.50576E+0004 -0.26717E+0004 -0.40540E-0008  0.79329E-0009 -0.56630E-0008
  0.51667E+0004 -0.26696E+0004 -0.53342E-0008  0.87590E-0009 -0.77876E-0008
  0.52758E+0004 -0.26674E+0004 -0.45996E-0008  0.93735E-0009 -0.77031E-0008
  0.53333E+0004 -0.26663E+0004 -0.33622E-0008  0.96779E-0009 -0.66715E-0008
  0.50000E+0004 -0.26046E+0004 -0.42899E-0008  0.81379E-0009 -0.58037E-0008
  0.50576E+0004 -0.26032E+0004 -0.52779E-0008  0.89496E-0009 -0.73536E-0008
  0.51667E+0004 -0.26006E+0004 -0.55260E-0008  0.99198E-0009 -0.85299E-0008
  0.52758E+0004 -0.25980E+0004 -0.34389E-0008  0.10407E-0008 -0.70163E-0008
  0.53333E+0004 -0.25966E+0004 -0.15012E-0008  0.10530E-0008 -0.51782E-0008
  0.53333E+0004 -0.30000E+0004 -0.11698E-0008 -0.86109E-0010 -0.52370E-0009
  0.53909E+0004 -0.30000E+0004 -0.23803E-0008  0.81891E-0010 -0.22007E-0008
  0.55000E+0004 -0.30000E+0004 -0.44101E-0008  0.52333E-0009 -0.53549E-0008
  0.56091E+0004 -0.30000E+0004 -0.54961E-0008  0.10358E-0008 -0.76072E-0008
  0.56667E+0004 -0.30000E+0004 -0.55057E-0008  0.12906E-0008 -0.81322E-0008
  0.53333E+0004 -0.29303E+0004 -0.30590E-0008  0.21401E-0009 -0.34664E-0008
  0.53909E+0004 -0.29302E+0004 -0.39827E-0008  0.34815E-0009 -0.48350E-0008
  0.55000E+0004 -0.29299E+0004 -0.49359E-0008  0.69415E-0009 -0.67312E-0008
  0.56091E+0004 -0.29296E+0004 -0.44804E-0008  0.10942E-0008 -0.71307E-0008
  0.56667E+0004 -0.29294E+0004 -0.36195E-0008  0.12925E-0008 -0.65958E-0008
  0.53333E+0004 -0.27983E+0004 -0.47555E-0008  0.67447E-0009 -0.68782E-0008
  0.53909E+0004 -0.27978E+0004 -0.44654E-0008  0.75602E-0009 -0.69069E-0008
  0.55000E+0004 -0.27969E+0004 -0.26355E-0008  0.94956E-0009 -0.55345E-0008
  0.56091E+0004 -0.27960E+0004  0.57908E-0009  0.11627E-0008 -0.24808E-0008
  0.56667E+0004 -0.27955E+0004  0.26156E-0008  0.12639E-0008 -0.37735E-0009
  0.53333E+0004 -0.26663E+0004 -0.33622E-0008  0.96779E-0009 -0.66715E-0008
  0.53909E+0004 -0.26655E+0004 -0.16261E-0008  0.10016E-0008 -0.50285E-0008
  0.55000E+0004 -0.26640E+0004  0.26228E-0008  0.10665E-0008 -0.61557E-0009
  0.56091E+0004 -0.26625E+0004  0.72106E-0008  0.11236E-0008  0.45590E-0008
  0.56667E+0004 -0.26617E+0004  0.93642E-0008  0.11424E-0008  0.71633E-0008
  0.53333E+0004 -0.25966E+0004 -0.15012E-0008  0.10530E-0008 -0.51782E-0008
  0.53909E+0004 -0.25957E+0004  0.83736E-0009  0.10611E-0008 -0.27876E-0008
  0.55000E+0004 -0.25938E+0004  0.57755E-0008  0.10623E-0008  0.26591E-0008
  0.56091E+0004 -0.25920E+0004  0.10253E-0007  0.10446E-0008  0.80892E-0008
  0.56667E+0004 -0.25911E+0004  0.11996E-0007  0.10243E-0008  0.10453E-0007
  0.56667E+0004 -0.30000E+0004 -0.55057E-0008  0.12906E-0008 -0.81322E-0008
  0.57242E+0004 -0.30000E+0004 -0.50730E-0008  0.15149E-0008 -0.80940E-0008
  0.58333E+0004 -0.30000E+0004 -0.30421E-0008  0.18050E-0008 -0.63642E-0008
  0.59424E+0004 -0.30000E+0004  0.30209E-0009  0.18793E-0008 -0.26808E-0008
  0.60000E+0004 -0.30000E+0004  0.24032E-0008  0.18285E-0008 -0.15894E-0009
  0.56667E+0004 -0.29294E+0004 -0.36195E-0008  0.12925E-0008 -0.65958E-0008
  0.57242E+0004 -0.29292E+0004 -0.23592E-0008  0.14666E-0008 -0.55396E-0008
  0.58333E+0004 -0.29289E+0004  0.90365E-0009  0.16874E-0008 -0.22575E-0008
  0.59424E+0004 -0.29286E+0004  0.47632E-0008  0.17303E-0008  0.21629E-0008
  0.60000E+0004 -0.29284E+0004  0.67785E-0008  0.16774E-0008  0.46645E-0008
  0.56667E+0004 -0.27955E+0004  0.26156E-0008  0.12639E-0008 -0.37735E-0009
  0.57242E+0004 -0.27950E+0004  0.47273E-0008  0.13474E-0008  0.19119E-0008
  0.58333E+0004 -0.27941E+0004  0.84517E-0008  0.14338E-0008  0.62607E-0008
  0.59424E+0004 -0.27931E+0004  0.11094E-0007  0.14011E-0008  0.98272E-0008
  0.60000E+0004 -0.27926E+0004  0.11821E-0007  0.13339E-0008  0.11113E-0007
  0.56667E+0004 -0.26617E+0004  0.93642E-0008  0.11424E-0008  0.71633E-0008
  0.57242E+0004 -0.26608E+0004  0.11125E-0007  0.11475E-0008  0.94497E-0008
  0.58333E+0004 -0.26592E+0004  0.12922E-0007  0.11124E-0008  0.12345E-0007
  0.59424E+0004 -0.26577E+0004  0.12289E-0007  0.10038E-0008  0.12793E-0007
  0.60000E+0004 -0.26568E+0004  0.10948E-0007  0.91776E-0009  0.11953E-0007
  0.56667E+0004 -0.25911E+0004  0.11996E-0007  0.10243E-0008  0.10453E-0007
  0.57242E+0004 -0.25900E+0004  0.13121E-0007  0.99218E-0009  0.12243E-0007
  0.58333E+0004 -0.25881E+0004  0.13224E-0007  0.89909E-0009  0.13587E-0007
  0.59424E+0004 -0.25862E+0004  0.10563E-0007  0.75443E-0009  0.11966E-0007
  0.60000E+0004 -0.25852E+0004  0.81639E-0008  0.65960E-0009  0.99686E-0008
  0.60000E+0004 -0.30000E+0004  0.24032E-0008  0.18285E-0008 -0.15894E-0009
  0.60576E+0004 -0.30000E+0004  0.45917E-0008  0.17186E-0008  0.25854E-0008
  0.61667E+0004 -0.30000E+0004  0.85583E-0008  0.13838E-0008  0.78487E-0008
  0.62758E+0004 -0.30000E+0004  0.11635E-0007  0.94153E-0009  0.12304E-0007
  0.63333E+0004 -0.30000E+0004  0.12683E-0007  0.69272E-0009  0.14018E-0007
  0.60000E+0004 -0.29284E+0004  0.67785E-0008  0.16774E-0008  0.46645E-0008
  0.60576E+0004 -0.29281E+0004  0.86307E-0008  0.15745E-0008  0.71029E-0008
  0.61667E+0004 -0.29276E+0004  0.11304E-0007  0.12696E-0008  0.11040E-0007
  0.62758E+0004 -0.29270E+0004  0.12424E-0007  0.86895E-0009  0.13414E-0007
  0.63333E+0004 -0.29268E+0004  0.12285E-0007  0.64286E-0009  0.13850E-0007
  0.60000E+0004 -0.27926E+0004  0.11821E-0007  0.13339E-0008  0.11113E-0007
  0.60576E+0004 -0.27918E+0004  0.12007E-0007  0.12312E-0008  0.11880E-0007
  0.61667E+0004 -0.27903E+0004  0.10782E-0007  0.96295E-0009  0.11699E-0007
  0.62758E+0004 -0.27887E+0004  0.76451E-0008  0.62963E-0009  0.93844E-0008
  0.63333E+0004 -0.27879E+0004  0.53724E-0008  0.44481E-0009  0.74059E-0008
  0.60000E+0004 -0.26568E+0004  0.10948E-0007  0.91776E-0009  0.11953E-0007
  0.60576E+0004 -0.26555E+0004  0.89549E-0008  0.80890E-0009  0.10390E-0007
  0.61667E+0004 -0.26530E+0004  0.37690E-0008  0.56324E-0009  0.57355E-0008
  0.62758E+0004 -0.26504E+0004 -0.24657E-0008  0.28629E-0009 -0.40012E-0009
  0.63333E+0004 -0.26491E+0004 -0.58158E-0008  0.13953E-0009 -0.38789E-0008
  0.60000E+0004 -0.25852E+0004  0.81639E-0008  0.65960E-0009  0.99686E-0008
  0.60576E+0004 -0.25836E+0004  0.51886E-0008  0.54846E-0009  0.72772E-0008
  0.61667E+0004 -0.25805E+0004 -0.14071E-0008  0.31623E-0009  0.82997E-0009
  0.62758E+0004 -0.25775E+0004 -0.82206E-0008  0.71420E-0010 -0.63448E-0008
  0.63333E+0004 -0.25758E+0004 -0.11489E-0007 -0.53325E-0010 -0.99885E-0008
  0.63333E+0004 -0.30000E+0004  0.12683E-0007  0.69272E-0009  0.14018E-0007
  0.63909E+0004 -0.30000E+0004  0.13255E-0007  0.44684E-0009  0.15168E-0007
  0.65000E+0004 -0.30000E+0004  0.12933E-0007  0.27946E-0010  0.15606E-0007
  0.66091E+0004 -0.30000E+0004  0.10841E-0007 -0.28679E-0009  0.13756E-0007
  0.66667E+0004 -0.30000E+0004  0.91290E-0008 -0.39955E-0009  0.11958E-0007
  0.63333E+0004 -0.29268E+0004  0.12285E-0007  0.64286E-0009  0.13850E-0007
  0.63909E+0004 -0.29263E+0004  0.11627E-0007  0.41851E-0009  0.13674E-0007
  0.65000E+0004 -0.29255E+0004  0.90649E-0008  0.32669E-0010  0.11685E-0007
  0.66091E+0004 -0.29247E+0004  0.51405E-0008 -0.26245E-0009  0.78358E-0008
  0.66667E+0004 -0.29242E+0004  0.27167E-0008 -0.37109E-0009  0.52528E-0008
  0.63333E+0004 -0.27879E+0004  0.53724E-0008  0.44481E-0009  0.74059E-0008
  0.63909E+0004 -0.27867E+0004  0.27622E-0008  0.26185E-0009  0.49754E-0008
  0.65000E+0004 -0.27843E+0004 -0.26213E-0008 -0.52410E-0010 -0.41339E-0009
  0.66091E+0004 -0.27819E+0004 -0.78831E-0008 -0.29387E-0009 -0.61188E-0008
  0.66667E+0004 -0.27806E+0004 -0.10353E-0007 -0.38439E-0009 -0.89747E-0008
  0.63333E+0004 -0.26491E+0004 -0.58158E-0008  0.13953E-0009 -0.38789E-0008
  0.63909E+0004 -0.26470E+0004 -0.90687E-0008 -0.29466E-0011 -0.73857E-0008
  0.65000E+0004 -0.26430E+0004 -0.14286E-0007 -0.24027E-0009 -0.13376E-0007
  0.66091E+0004 -0.26391E+0004 -0.17638E-0007 -0.41341E-0009 -0.17778E-0007
  0.66667E+0004 -0.26370E+0004 -0.18499E-0007 -0.47489E-0009 -0.19249E-0007
  0.63333E+0004 -0.25758E+0004 -0.11489E-0007 -0.53325E-0010 -0.99885E-0008
  0.63909E+0004 -0.25733E+0004 -0.14390E-0007 -0.17198E-0009 -0.13383E-0007
  0.65000E+0004 -0.25685E+0004 -0.18237E-0007 -0.36246E-0009 -0.18382E-0007
  0.66091E+0004 -0.25637E+0004 -0.19502E-0007 -0.49135E-0009 -0.20931E-0007
  0.66667E+0004 -0.25612E+0004 -0.19082E-0007 -0.53249E-0009 -0.21172E-0007
  0.66667E+0004 -0.30000E+0004  0.91290E-0008 -0.39955E-0009  0.11958E-0007
  0.67242E+0004 -0.30000E+0004  0.70933E-0008 -0.47215E-0009  0.97023E-0008
  0.68333E+0004 -0.30000E+0004  0.26592E-0008 -0.50443E-0009  0.45454E-0008
  0.69424E+0004 -0.30000E+0004 -0.19783E-0008 -0.41626E-0009 -0.10756E-0008
  0.70000E+0004 -0.30000E+0004 -0.42966E-0008 -0.33402E-0009 -0.39559E-0008
  0.66667E+0004 -0.29242E+0004  0.27167E-0008 -0.37109E-0009  0.52528E-0008
  0.67242E+0004 -0.29237E+0004  0.16675E-0009 -0.44384E-0009  0.24212E-0008
  0.68333E+0004 -0.29226E+0004 -0.46350E-0008 -0.48775E-0009 -0.31872E-0008
  0.69424E+0004 -0.29216E+0004 -0.88724E-0008 -0.42323E-0009 -0.84524E-0008
  0.70000E+0004 -0.29210E+0004 -0.10710E-0007 -0.35707E-0009 -0.10862E-0007
  0.66667E+0004 -0.27806E+0004 -0.10353E-0007 -0.38439E-0009 -0.89747E-0008
  0.67242E+0004 -0.27790E+0004 -0.12518E-0007 -0.44596E-0009 -0.11613E-0007
  0.68333E+0004 -0.27760E+0004 -0.15462E-0007 -0.48938E-0009 -0.15603E-0007
  0.69424E+0004 -0.27729E+0004 -0.16690E-0007 -0.44665E-0009 -0.17930E-0007
  0.70000E+0004 -0.27713E+0004 -0.16637E-0007 -0.39883E-0009 -0.18420E-0007
  0.66667E+0004 -0.26370E+0004 -0.18499E-0007 -0.47489E-0009 -0.19249E-0007
  0.67242E+0004 -0.26343E+0004 -0.18714E-0007 -0.51270E-0009 -0.20093E-0007
  0.68333E+0004 -0.26293E+0004 -0.17350E-0007 -0.52767E-0009 -0.19839E-0007
  0.69424E+0004 -0.26243E+0004 -0.14001E-0007 -0.47592E-0009 -0.17364E-0007
  0.70000E+0004 -0.26216E+0004 -0.11633E-0007 -0.42978E-0009 -0.15315E-0007
  0.66667E+0004 -0.25612E+0004 -0.19082E-0007 -0.53249E-0009 -0.21172E-0007
  0.67242E+0004 -0.25580E+0004 -0.17936E-0007 -0.55254E-0009 -0.20654E-0007
  0.68333E+0004 -0.25519E+0004 -0.14021E-0007 -0.54204E-0009 -0.17703E-0007
  0.69424E+0004 -0.25458E+0004 -0.84455E-0008 -0.47524E-0009 -0.12684E-0007
  0.70000E+0004 -0.25426E+0004 -0.51272E-0008 -0.42484E-0009 -0.94627E-0008
  0.70000E+0004 -0.30000E+0004 -0.42966E-0008 -0.33402E-0009 -0.39559E-0008
  0.70576E+0004 -0.30000E+0004 -0.64223E-0008 -0.23471E-0009 -0.66388E-0008
  0.71667E+0004 -0.30000E+0004 -0.97065E-0008 -0.29718E-0010 -0.10878E-0007
  0.72758E+0004 -0.30000E+0004 -0.11792E-0007  0.15733E-0009 -0.13675E-0007
  0.73333E+0004 -0.30000E+0004 -0.12370E-0007  0.23402E-0009 -0.14499E-0007
  0.70000E+0004 -0.29210E+0004 -0.10710E-0007 -0.35707E-0009 -0.10862E-0007
  0.70576E+0004 -0.29204E+0004 -0.12210E-0007 -0.27512E-0009 -0.12922E-0007
  0.71667E+0004 -0.29192E+0004 -0.14012E-0007 -0.10336E-0009 -0.15670E-0007
  0.72758E+0004 -0.29181E+0004 -0.14434E-0007  0.56147E-0010 -0.16784E-0007
  0.73333E+0004 -0.29174E+0004 -0.14142E-0007  0.12261E-0009 -0.16726E-0007
  0.70000E+0004 -0.27713E+0004 -0.16637E-0007 -0.39883E-0009 -0.18420E-0007
  0.70576E+0004 -0.27695E+0004 -0.16132E-0007 -0.33787E-0009 -0.18408E-0007
  0.71667E+0004 -0.27661E+0004 -0.14096E-0007 -0.20786E-0009 -0.17089E-0007
  0.72758E+0004 -0.27627E+0004 -0.11027E-0007 -0.83360E-0010 -0.14381E-0007
  0.73333E+0004 -0.27609E+0004 -0.91625E-0008 -0.29242E-0010 -0.12550E-0007
  0.70000E+0004 -0.26216E+0004 -0.11633E-0007 -0.42978E-0009 -0.15315E-0007
  0.70576E+0004 -0.26186E+0004 -0.89608E-0008 -0.37375E-0009 -0.12849E-0007
  0.71667E+0004 -0.26130E+0004 -0.35061E-0008 -0.25727E-0009 -0.74387E-0008
  0.72758E+0004 -0.26074E+0004  0.18360E-0008 -0.14565E-0009 -0.16925E-0008
  0.73333E+0004 -0.26044E+0004  0.43879E-0008 -0.95336E-0010  0.12349E-0008
  0.70000E+0004 -0.25426E+0004 -0.51272E-0008 -0.42484E-0009 -0.94627E-0008
  0.70576E+0004 -0.25390E+0004 -0.16824E-0008 -0.36674E-0009 -0.59764E-0008
  0.71667E+0004 -0.25322E+0004  0.46468E-0008 -0.24997E-0009  0.81585E-0009
  0.72758E+0004 -0.25254E+0004  0.10076E-0007 -0.14045E-0009  0.71474E-0008
  0.73333E+0004 -0.25218E+0004  0.12377E-0007 -0.90901E-0010  0.10061E-0007
  0.73333E+0004 -0.30000E+0004 -0.12370E-0007  0.23402E-0009 -0.14499E-0007
  0.73909E+0004 -0.30000E+0004 -0.12596E-0007  0.29001E-0009 -0.14875E-0007
  0.75000E+0004 -0.30000E+0004 -0.12138E-0007  0.33107E-0009 -0.14430E-0007
  0.76091E+0004 -0.30000E+0004 -0.10739E-0007  0.28959E-0009 -0.12732E-0007
  0.76667E+0004 -0.30000E+0004 -0.97287E-0008  0.24109E-0009 -0.11465E-0007
  0.73333E+0004 -0.29174E+0004 -0.14142E-0007  0.12261E-0009 -0.16726E-0007
  0.73909E+0004 -0.29168E+0004 -0.13546E-0007  0.17236E-0009 -0.16267E-0007
  0.75000E+0004 -0.29155E+0004 -0.11744E-0007  0.21346E-0009 -0.14456E-0007
  0.76091E+0004 -0.29142E+0004 -0.93883E-0008  0.18625E-0009 -0.11782E-0007
  0.76667E+0004 -0.29135E+0004 -0.80544E-0008  0.14925E-0009 -0.10180E-0007
  0.73333E+0004 -0.27609E+0004 -0.91625E-0008 -0.29242E-0010 -0.12550E-0007
  0.73909E+0004 -0.27589E+0004 -0.72186E-0008  0.13131E-0010 -0.10533E-0007
  0.75000E+0004 -0.27552E+0004 -0.35991E-0008  0.56754E-0010 -0.65019E-0008
  0.76091E+0004 -0.27515E+0004 -0.42310E-0009  0.50917E-0010 -0.26229E-0008
  0.76667E+0004 -0.27495E+0004  0.96431E-0009  0.30686E-0010 -0.78208E-0009
  0.73333E+0004 -0.26044E+0004  0.43879E-0008 -0.95336E-0010  0.12349E-0008
  0.73909E+0004 -0.26011E+0004  0.66845E-0008 -0.54378E-0010  0.40054E-0008
  0.75000E+0004 -0.25950E+0004  0.10066E-0007 -0.38183E-0011  0.84805E-0008
  0.76091E+0004 -0.25888E+0004  0.12020E-0007  0.81937E-0011  0.11671E-0007
  0.76667E+0004 -0.25855E+0004  0.12474E-0007  0.94460E-0012  0.12784E-0007
  0.73333E+0004 -0.25218E+0004  0.12377E-0007 -0.90901E-0010  0.10061E-0007
  0.73909E+0004 -0.25179E+0004  0.14246E-0007 -0.50312E-0010  0.12617E-0007
  0.75000E+0004 -0.25104E+0004  0.16413E-0007  0.22752E-0011  0.16181E-0007
  0.76091E+0004 -0.25030E+0004  0.16813E-0007  0.19669E-0010  0.17970E-0007
  0.76667E+0004 -0.24990E+0004  0.16389E-0007  0.16524E-0010  0.18224E-0007
  0.76667E+0004 -0.30000E+0004 -0.97287E-0008  0.24109E-0009 -0.11465E-0007
  0.77242E+0004 -0.30000E+0004 -0.86001E-0008  0.17951E-0009 -0.10034E-0007
  0.78333E+0004 -0.30000E+0004 -0.63137E-0008  0.49052E-0010 -0.71061E-0008
  0.79424E+0004 -0.30000E+0004 -0.41073E-0008 -0.70001E-0010 -0.42701E-0008
  0.80000E+0004 -0.30000E+0004 -0.30667E-0008 -0.11853E-0009 -0.29357E-0008
  0.76667E+0004 -0.29135E+0004 -0.80544E-0008  0.14925E-0009 -0.10180E-0007
  0.77242E+0004 -0.29127E+0004 -0.67262E-0008  0.10045E-0009 -0.85352E-0008
  0.78333E+0004 -0.29113E+0004 -0.43939E-0008 -0.79424E-0011 -0.55215E-0008
  0.79424E+0004 -0.29099E+0004 -0.25144E-0008 -0.11570E-0009 -0.29426E-0008
  0.80000E+0004 -0.29091E+0004 -0.17625E-0008 -0.16511E-0009 -0.18443E-0008
  0.76667E+0004 -0.27495E+0004  0.96431E-0009  0.30686E-0010 -0.78208E-0009
  0.77242E+0004 -0.27473E+0004  0.21291E-0008  0.14756E-0012  0.87487E-0009
  0.78333E+0004 -0.27432E+0004  0.36318E-0008 -0.75137E-0010  0.33525E-0008
  0.79424E+0004 -0.27390E+0004  0.42303E-0008 -0.16145E-0009  0.49010E-0008
  0.80000E+0004 -0.27368E+0004  0.42189E-0008 -0.20702E-0009  0.53539E-0008
  0.76667E+0004 -0.25855E+0004  0.12474E-0007  0.94460E-0012  0.12784E-0007
  0.77242E+0004 -0.25819E+0004  0.12579E-0007 -0.15368E-0010  0.13540E-0007
  0.78333E+0004 -0.25750E+0004  0.11900E-0007 -0.63196E-0010  0.13986E-0007
  0.79424E+0004 -0.25681E+0004  0.10384E-0007 -0.12655E-0009  0.13396E-0007
  0.80000E+0004 -0.25645E+0004  0.93862E-0008 -0.16329E-0009  0.12787E-0007
  0.76667E+0004 -0.24990E+0004  0.16389E-0007  0.16524E-0010  0.18224E-0007
  0.77242E+0004 -0.24946E+0004  0.15611E-0007  0.50332E-0011  0.18074E-0007
  0.78333E+0004 -0.24863E+0004  0.13369E-0007 -0.32765E-0010  0.16807E-0007
  0.79424E+0004 -0.24780E+0004  0.10577E-0007 -0.86182E-0010  0.14673E-0007
  0.80000E+0004 -0.24736E+0004  0.90579E-0008 -0.11823E-0009  0.13367E-0007
  0.80000E+0004 -0.30000E+0004 -0.30667E-0008 -0.11853E-0009 -0.29357E-0008
  0.80576E+0004 -0.30000E+0004 -0.21512E-0008 -0.15447E-0009 -0.17668E-0008
  0.81667E+0004 -0.30000E+0004 -0.82871E-0009 -0.18915E-0009 -0.91832E-0010
  0.82758E+0004 -0.30000E+0004 -0.10334E-0009 -0.19444E-0009  0.82260E-0009
  0.83333E+0004 -0.30000E+0004  0.35849E-0010 -0.19521E-0009  0.10085E-0008
  0.80000E+0004 -0.29091E+0004 -0.17625E-0008 -0.16511E-0009 -0.18443E-0008
  0.80576E+0004 -0.29083E+0004 -0.11919E-0008 -0.20742E-0009 -0.95446E-0009
  0.81667E+0004 -0.29067E+0004 -0.62316E-0009 -0.26791E-0009  0.12607E-0009
  0.82758E+0004 -0.29052E+0004 -0.69692E-0009 -0.31092E-0009  0.43748E-0009
  0.83333E+0004 -0.29044E+0004 -0.97129E-0009 -0.33245E-0009  0.32076E-0009
  0.80000E+0004 -0.27368E+0004  0.42189E-0008 -0.20702E-0009  0.53539E-0008
  0.80576E+0004 -0.27344E+0004  0.40214E-0008 -0.25111E-0009  0.55877E-0008
  0.81667E+0004 -0.27300E+0004  0.32203E-0008 -0.32939E-0009  0.54878E-0008
  0.82758E+0004 -0.27255E+0004  0.20324E-0008 -0.40177E-0009  0.48339E-0008
  0.83333E+0004 -0.27232E+0004  0.13101E-0008 -0.43937E-0009  0.43222E-0008
  0.80000E+0004 -0.25645E+0004  0.93862E-0008 -0.16329E-0009  0.12787E-0007
  0.80576E+0004 -0.25606E+0004  0.83296E-0008 -0.20077E-0009  0.12051E-0007
  0.81667E+0004 -0.25532E+0004  0.63324E-0008 -0.27318E-0009  0.10457E-0007
  0.82758E+0004 -0.25458E+0004  0.45656E-0008 -0.34484E-0009  0.88263E-0008
  0.83333E+0004 -0.25419E+0004  0.37839E-0008 -0.38266E-0009  0.80088E-0008
  0.80000E+0004 -0.24736E+0004  0.90579E-0008 -0.11823E-0009  0.13367E-0007
  0.80576E+0004 -0.24689E+0004  0.75867E-0008 -0.15104E-0009  0.12022E-0007
  0.81667E+0004 -0.24600E+0004  0.51211E-0008 -0.21570E-0009  0.95558E-0008
  0.82758E+0004 -0.24510E+0004  0.32620E-0008 -0.27988E-0009  0.74084E-0008
  0.83333E+0004 -0.24463E+0004  0.25572E-0008 -0.31347E-0009  0.64437E-0008
  0.83333E+0004 -0.30000E+0004  0.35849E-0010 -0.19521E-0009  0.10085E-0008
  0.83909E+0004 -0.30000E+0004  0.14999E-0010 -0.20012E-0009  0.10095E-0008
  0.85000E+0004 -0.30000E+0004 -0.42977E-0009 -0.23733E-0009  0.57430E-0009
  0.86091E+0004 -0.30000E+0004 -0.13369E-0008 -0.32305E-0009 -0.31365E-0009
  0.86667E+0004 -0.30000E+0004 -0.19754E-0008 -0.38719E-0009 -0.92516E-0009
  0.83333E+0004 -0.29044E+0004 -0.97129E-0009 -0.33245E-0009  0.32076E-0009
  0.83909E+0004 -0.29038E+0004 -0.13896E-0008 -0.35622E-0009  0.33632E-0010
  0.85000E+0004 -0.29026E+0004 -0.25308E-0008 -0.41702E-0009 -0.91233E-0009
  0.86091E+0004 -0.29014E+0004 -0.40560E-0008 -0.50376E-0009 -0.22900E-0008
  0.86667E+0004 -0.29008E+0004 -0.49899E-0008 -0.55846E-0009 -0.31625E-0008
  0.83333E+0004 -0.27232E+0004  0.13101E-0008 -0.43937E-0009  0.43222E-0008
  0.83909E+0004 -0.27214E+0004  0.53908E-0009 -0.47706E-0009  0.37067E-0008
  0.85000E+0004 -0.27180E+0004 -0.97350E-0009 -0.55174E-0009  0.23478E-0008
  0.86091E+0004 -0.27146E+0004 -0.24864E-0008 -0.62993E-0009  0.79353E-0009
  0.86667E+0004 -0.27128E+0004 -0.32614E-0008 -0.67122E-0009 -0.88193E-0010
  0.83333E+0004 -0.25419E+0004  0.37839E-0008 -0.38266E-0009  0.80088E-0008
  0.83909E+0004 -0.25390E+0004  0.31224E-0008 -0.42005E-0009  0.72371E-0008
  0.85000E+0004 -0.25333E+0004  0.22010E-0008 -0.49040E-0009  0.59053E-0008
  0.86091E+0004 -0.25277E+0004  0.17107E-0008 -0.55652E-0009  0.47314E-0008
  0.86667E+0004 -0.25247E+0004  0.16255E-0008 -0.58887E-0009  0.41742E-0008
  0.83333E+0004 -0.24463E+0004  0.25572E-0008 -0.31347E-0009  0.64437E-0008
  0.83909E+0004 -0.24427E+0004  0.20648E-0008 -0.34673E-0009  0.56279E-0008
  0.85000E+0004 -0.24359E+0004  0.15975E-0008 -0.40836E-0009  0.43646E-0008
  0.86091E+0004 -0.24291E+0004  0.16678E-0008 -0.46431E-0009  0.34001E-0008
  0.86667E+0004 -0.24255E+0004  0.18992E-0008 -0.49072E-0009  0.29938E-0008
  0.86667E+0004 -0.30000E+0004 -0.19754E-0008 -0.38719E-0009 -0.92516E-0009
  0.87242E+0004 -0.30000E+0004 -0.27104E-0008 -0.46042E-0009 -0.16196E-0008
  0.88333E+0004 -0.30000E+0004 -0.43391E-0008 -0.60374E-0009 -0.31488E-0008
  0.89424E+0004 -0.30000E+0004 -0.62303E-0008 -0.71416E-0009 -0.49534E-0008
  0.90000E+0004 -0.30000E+0004 -0.73150E-0008 -0.74350E-0009 -0.60205E-0008
  0.86667E+0004 -0.29008E+0004 -0.49899E-0008 -0.55846E-0009 -0.31625E-0008
  0.87242E+0004 -0.29004E+0004 -0.59953E-0008 -0.61607E-0009 -0.41208E-0008
  0.88333E+0004 -0.28997E+0004 -0.80699E-0008 -0.72020E-0009 -0.61571E-0008
  0.89424E+0004 -0.28989E+0004 -0.10292E-0007 -0.79222E-0009 -0.84394E-0008
  0.90000E+0004 -0.28985E+0004 -0.11488E-0007 -0.80750E-0009 -0.97215E-0008
  0.86667E+0004 -0.27128E+0004 -0.32614E-0008 -0.67122E-0009 -0.88193E-0010
  0.87242E+0004 -0.27116E+0004 -0.40242E-0008 -0.71067E-0009 -0.10201E-0008
  0.88333E+0004 -0.27095E+0004 -0.53448E-0008 -0.77457E-0009 -0.28300E-0008
  0.89424E+0004 -0.27073E+0004 -0.63969E-0008 -0.81343E-0009 -0.45886E-0008
  0.90000E+0004 -0.27062E+0004 -0.67969E-0008 -0.82048E-0009 -0.54417E-0008
  0.86667E+0004 -0.25247E+0004  0.16255E-0008 -0.58887E-0009  0.41742E-0008
  0.87242E+0004 -0.25228E+0004  0.16446E-0008 -0.61906E-0009  0.36598E-0008
  0.88333E+0004 -0.25193E+0004  0.20300E-0008 -0.66622E-0009  0.28588E-0008
  0.89424E+0004 -0.25157E+0004  0.29337E-0008 -0.69575E-0009  0.24008E-0008
  0.90000E+0004 -0.25138E+0004  0.36431E-0008 -0.70328E-0009  0.23546E-0008
  0.86667E+0004 -0.24255E+0004  0.18992E-0008 -0.49072E-0009  0.29938E-0008
  0.87242E+0004 -0.24232E+0004  0.22654E-0008 -0.51617E-0009  0.26874E-0008
  0.88333E+0004 -0.24189E+0004  0.33016E-0008 -0.55581E-0009  0.23316E-0008
  0.89424E+0004 -0.24146E+0004  0.48069E-0008 -0.58202E-0009  0.23670E-0008
  0.90000E+0004 -0.24124E+0004  0.57963E-0008 -0.58989E-0009  0.25934E-0008
  0.90000E+0004 -0.30000E+0004 -0.73150E-0008 -0.74350E-0009 -0.60205E-0008
  0.90576E+0004 -0.30000E+0004 -0.84450E-0008 -0.74520E-0009 -0.71641E-0008
  0.91667E+0004 -0.30000E+0004 -0.10666E-0007 -0.66565E-0009 -0.95231E-0008
  0.92758E+0004 -0.30000E+0004 -0.12882E-0007 -0.48225E-0009 -0.12034E-0007
  0.93333E+0004 -0.30000E+0004 -0.13998E-0007 -0.35523E-0009 -0.13360E-0007
  0.90000E+0004 -0.28985E+0004 -0.11488E-0007 -0.80750E-0009 -0.97215E-0008
  0.90576E+0004 -0.28981E+0004 -0.12674E-0007 -0.80253E-0009 -0.11037E-0007
  0.91667E+0004 -0.28974E+0004 -0.14822E-0007 -0.73499E-0009 -0.13558E-0007
  0.92758E+0004 -0.28967E+0004 -0.16701E-0007 -0.59709E-0009 -0.15965E-0007
  0.93333E+0004 -0.28963E+0004 -0.17533E-0007 -0.50490E-0009 -0.17126E-0007
  0.90000E+0004 -0.27062E+0004 -0.67969E-0008 -0.82048E-0009 -0.54417E-0008
  0.90576E+0004 -0.27051E+0004 -0.70662E-0008 -0.81671E-0009 -0.62122E-0008
  0.91667E+0004 -0.27030E+0004 -0.71565E-0008 -0.78106E-0009 -0.73514E-0008
  0.92758E+0004 -0.27009E+0004 -0.66586E-0008 -0.71402E-0009 -0.79704E-0008
  0.93333E+0004 -0.26998E+0004 -0.61684E-0008 -0.67094E-0009 -0.80678E-0008
  0.90000E+0004 -0.25138E+0004  0.36431E-0008 -0.70328E-0009  0.23546E-0008
  0.90576E+0004 -0.25120E+0004  0.45135E-0008 -0.70553E-0009  0.24642E-0008
  0.91667E+0004 -0.25085E+0004  0.65967E-0008 -0.69539E-0009  0.31666E-0008
  0.92758E+0004 -0.25050E+0004  0.91275E-0008 -0.67236E-0009  0.44997E-0008
  0.93333E+0004 -0.25032E+0004  0.10568E-0007 -0.65723E-0009  0.54222E-0008
  0.90000E+0004 -0.24124E+0004  0.57963E-0008 -0.58989E-0009  0.25934E-0008
  0.90576E+0004 -0.24101E+0004  0.69089E-0008 -0.59472E-0009  0.29765E-0008
  0.91667E+0004 -0.24059E+0004  0.93105E-0008 -0.59397E-0009  0.41744E-0008
  0.92758E+0004 -0.24017E+0004  0.11920E-0007 -0.58604E-0009  0.59229E-0008
  0.93333E+0004 -0.23995E+0004  0.13291E-0007 -0.57958E-0009  0.70146E-0008
  0.93333E+0004 -0.30000E+0004 -0.13998E-0007 -0.35523E-0009 -0.13360E-0007
  0.93909E+0004 -0.30000E+0004 -0.15042E-0007 -0.21474E-0009 -0.14637E-0007
  0.95000E+0004 -0.30000E+0004 -0.16733E-0007  0.49159E-0010 -0.16790E-0007
  0.96091E+0004 -0.30000E+0004 -0.17905E-0007  0.26288E-0009 -0.18358E-0007
  0.96667E+0004 -0.30000E+0004 -0.18270E-0007  0.33861E-0009 -0.18874E-0007
  0.93333E+0004 -0.28963E+0004 -0.17533E-0007 -0.50490E-0009 -0.17126E-0007
  0.93909E+0004 -0.28961E+0004 -0.18231E-0007 -0.40482E-0009 -0.18172E-0007
  0.95000E+0004 -0.28956E+0004 -0.19145E-0007 -0.21962E-0009 -0.19761E-0007
  0.96091E+0004 -0.28952E+0004 -0.19493E-0007 -0.72447E-0010 -0.20734E-0007
  0.96667E+0004 -0.28950E+0004 -0.19456E-0007 -0.20828E-0010 -0.20982E-0007
  0.93333E+0004 -0.26998E+0004 -0.61684E-0008 -0.67094E-0009 -0.80678E-0008
  0.93909E+0004 -0.26991E+0004 -0.55891E-0008 -0.62617E-0009 -0.80537E-0008
  0.95000E+0004 -0.26978E+0004 -0.42361E-0008 -0.54601E-0009 -0.76883E-0008
  0.96091E+0004 -0.26965E+0004 -0.27583E-0008 -0.48801E-0009 -0.70455E-0008
  0.96667E+0004 -0.26959E+0004 -0.20165E-0008 -0.46961E-0009 -0.66706E-0008
  0.93333E+0004 -0.25032E+0004  0.10568E-0007 -0.65723E-0009  0.54222E-0008
  0.93909E+0004 -0.25021E+0004  0.11981E-0007 -0.64376E-0009  0.64163E-0008
  0.95000E+0004 -0.25000E+0004  0.14528E-0007 -0.62162E-0009  0.84408E-0008
  0.96091E+0004 -0.24979E+0004  0.16639E-0007 -0.61279E-0009  0.10380E-0007
  0.96667E+0004 -0.24967E+0004  0.17494E-0007 -0.61344E-0009  0.11277E-0007
  0.93333E+0004 -0.23995E+0004  0.13291E-0007 -0.57958E-0009  0.70146E-0008
  0.93909E+0004 -0.23982E+0004  0.14597E-0007 -0.57647E-0009  0.81740E-0008
  0.95000E+0004 -0.23956E+0004  0.16761E-0007 -0.57296E-0009  0.10410E-0007
  0.96091E+0004 -0.23931E+0004  0.18319E-0007 -0.57925E-0009  0.12459E-0007
  0.96667E+0004 -0.23917E+0004  0.18856E-0007 -0.58437E-0009  0.13395E-0007
  0.96667E+0004 -0.30000E+0004 -0.18270E-0007  0.33861E-0009 -0.18874E-0007
  0.97242E+0004 -0.30000E+0004 -0.18442E-0007  0.38487E-0009 -0.19142E-0007
  0.98333E+0004 -0.30000E+0004 -0.18232E-0007  0.39155E-0009 -0.18952E-0007
  0.99424E+0004 -0.30000E+0004 -0.17346E-0007  0.31834E-0009 -0.17890E-0007
  0.10000E+0005 -0.30000E+0004 -0.16635E-0007  0.26524E-0009 -0.17032E-0007
  0.96667E+0004 -0.28950E+0004 -0.19456E-0007 -0.20828E-0010 -0.20982E-0007
  0.97242E+0004 -0.28952E+0004 -0.19296E-0007  0.11276E-0010 -0.21062E-0007
  0.98333E+0004 -0.28956E+0004 -0.18672E-0007  0.17615E-0010 -0.20767E-0007
  0.99424E+0004 -0.28959E+0004 -0.17723E-0007 -0.29437E-0010 -0.19996E-0007
  0.10000E+0005 -0.28962E+0004 -0.17125E-0007 -0.62668E-0010 -0.19445E-0007
  0.96667E+0004 -0.26959E+0004 -0.20165E-0008 -0.46961E-0009 -0.66706E-0008
  0.97242E+0004 -0.26964E+0004 -0.15049E-0008 -0.46013E-0009 -0.64543E-0008
  0.98333E+0004 -0.26976E+0004 -0.83327E-0009 -0.46355E-0009 -0.62041E-0008
  0.99424E+0004 -0.26987E+0004 -0.62592E-0009 -0.48690E-0009 -0.62514E-0008
  0.10000E+0005 -0.26993E+0004 -0.69934E-0009 -0.49933E-0009 -0.63982E-0008
  0.96667E+0004 -0.24967E+0004  0.17494E-0007 -0.61344E-0009  0.11277E-0007
  0.97242E+0004 -0.24977E+0004  0.18037E-0007 -0.61949E-0009  0.11929E-0007
  0.98333E+0004 -0.24996E+0004  0.18498E-0007 -0.63745E-0009  0.12744E-0007
  0.99424E+0004 -0.25015E+0004  0.18273E-0007 -0.65955E-0009  0.13012E-0007
  0.10000E+0005 -0.25024E+0004  0.17931E-0007 -0.66782E-0009  0.12970E-0007
  0.96667E+0004 -0.23917E+0004  0.18856E-0007 -0.58437E-0009  0.13395E-0007
  0.97242E+0004 -0.23929E+0004  0.19255E-0007 -0.59632E-0009  0.14222E-0007
  0.98333E+0004 -0.23952E+0004  0.19559E-0007 -0.62130E-0009  0.15448E-0007
  0.99424E+0004 -0.23974E+0004  0.19409E-0007 -0.64636E-0009  0.16285E-0007
  0.10000E+0005 -0.23986E+0004  0.19218E-0007 -0.65488E-0009  0.16621E-0007
  0.10000E+0005 -0.30000E+0004 -0.16635E-0007  0.26524E-0009 -0.17032E-0007
  0.10058E+0005 -0.30000E+0004 -0.15780E-0007  0.21356E-0009 -0.16011E-0007
  0.10167E+0005 -0.30000E+0004 -0.13833E-0007  0.15563E-0009 -0.13761E-0007
  0.10276E+0005 -0.30000E+0004 -0.11569E-0007  0.19043E-0009 -0.11299E-0007
  0.10333E+0005 -0.30000E+0004 -0.10283E-0007  0.25496E-0009 -0.99760E-0008
  0.10000E+0005 -0.28962E+0004 -0.17125E-0007 -0.62668E-0010 -0.19445E-0007
  0.10058E+0005 -0.28968E+0004 -0.16490E-0007 -0.92862E-0010 -0.18825E-0007
  0.10167E+0005 -0.28980E+0004 -0.15151E-0007 -0.11905E-0009 -0.17486E-0007
  0.10276E+0005 -0.28992E+0004 -0.13637E-0007 -0.76256E-0010 -0.15980E-0007
  0.10333E+0005 -0.28998E+0004 -0.12751E-0007 -0.19254E-0010 -0.15115E-0007
  0.10000E+0005 -0.26993E+0004 -0.69934E-0009 -0.49933E-0009 -0.63982E-0008
  0.10058E+0005 -0.27011E+0004 -0.10193E-0008 -0.50700E-0009 -0.67443E-0008
  0.10167E+0005 -0.27045E+0004 -0.18123E-0008 -0.49800E-0009 -0.74974E-0008
  0.10276E+0005 -0.27080E+0004 -0.26845E-0008 -0.44531E-0009 -0.82233E-0008
  0.10333E+0005 -0.27098E+0004 -0.31053E-0008 -0.39651E-0009 -0.85234E-0008
  0.10000E+0005 -0.25024E+0004  0.17931E-0007 -0.66782E-0009  0.12970E-0007
  0.10058E+0005 -0.25054E+0004  0.17366E-0007 -0.67191E-0009  0.12685E-0007
  0.10167E+0005 -0.25111E+0004  0.16046E-0007 -0.66060E-0009  0.11930E-0007
  0.10276E+0005 -0.25168E+0004  0.14518E-0007 -0.61810E-0009  0.11015E-0007
  0.10333E+0005 -0.25198E+0004  0.13657E-0007 -0.58163E-0009  0.10502E-0007
  0.10000E+0005 -0.23986E+0004  0.19218E-0007 -0.65488E-0009  0.16621E-0007
  0.10058E+0005 -0.24022E+0004  0.19030E-0007 -0.66170E-0009  0.16878E-0007
  0.10167E+0005 -0.24091E+0004  0.18572E-0007 -0.65808E-0009  0.17236E-0007
  0.10276E+0005 -0.24160E+0004  0.17995E-0007 -0.62858E-0009  0.17449E-0007
  0.10333E+0005 -0.24196E+0004  0.17617E-0007 -0.60190E-0009  0.17485E-0007
  0.10333E+0005 -0.30000E+0004 -0.10283E-0007  0.25496E-0009 -0.99760E-0008
  0.10391E+0005 -0.30000E+0004 -0.89512E-0008  0.35100E-0009 -0.86620E-0008
  0.10500E+0005 -0.30000E+0004 -0.63224E-0008  0.60074E-0009 -0.62031E-0008
  0.10609E+0005 -0.30000E+0004 -0.35883E-0008  0.88919E-0009 -0.37635E-0008
  0.10667E+0005 -0.30000E+0004 -0.21132E-0008  0.10301E-0008 -0.24568E-0008
  0.10333E+0005 -0.28998E+0004 -0.12751E-0007 -0.19254E-0010 -0.15115E-0007
  0.10391E+0005 -0.29002E+0004 -0.11796E-0007  0.60567E-0010 -0.14199E-0007
  0.10500E+0005 -0.29011E+0004 -0.97582E-0008  0.26222E-0009 -0.12258E-0007
  0.10609E+0005 -0.29020E+0004 -0.73870E-0008  0.49237E-0009 -0.99731E-0008
  0.10667E+0005 -0.29025E+0004 -0.59981E-0008  0.60526E-0009 -0.86003E-0008
  0.10333E+0005 -0.27098E+0004 -0.31053E-0008 -0.39651E-0009 -0.85234E-0008
  0.10391E+0005 -0.27111E+0004 -0.34305E-0008 -0.33472E-0009 -0.87001E-0008
  0.10500E+0005 -0.27137E+0004 -0.38265E-0008 -0.18809E-0009 -0.87197E-0008
  0.10609E+0005 -0.27163E+0004 -0.38820E-0008 -0.25451E-0010 -0.82671E-0008
  0.10667E+0005 -0.27177E+0004 -0.37714E-0008  0.55060E-0010 -0.78306E-0008
  0.10333E+0005 -0.25198E+0004  0.13657E-0007 -0.58163E-0009  0.10502E-0007
  0.10391E+0005 -0.25220E+0004  0.12812E-0007 -0.53636E-0009  0.10044E-0007
  0.10500E+0005 -0.25263E+0004  0.11094E-0007 -0.43181E-0009  0.91193E-0008
  0.10609E+0005 -0.25306E+0004  0.91423E-0008 -0.31649E-0009  0.80361E-0008
  0.10667E+0005 -0.25328E+0004  0.79838E-0008 -0.25868E-0009  0.73592E-0008
  0.10333E+0005 -0.24196E+0004  0.17617E-0007 -0.60190E-0009  0.17485E-0007
  0.10391E+0005 -0.24223E+0004  0.17179E-0007 -0.56741E-0009  0.17499E-0007
  0.10500E+0005 -0.24274E+0004  0.16052E-0007 -0.48748E-0009  0.17237E-0007
  0.10609E+0005 -0.24326E+0004  0.14349E-0007 -0.39862E-0009  0.16411E-0007
  0.10667E+0005 -0.24353E+0004  0.13152E-0007 -0.35394E-0009  0.15672E-0007
  0.10667E+0005 -0.30000E+0004 -0.21132E-0008  0.10301E-0008 -0.24568E-0008
  0.10724E+0005 -0.30000E+0004 -0.62649E-0009  0.11480E-0008 -0.11272E-0008
  0.10833E+0005 -0.30000E+0004  0.21902E-0008  0.12645E-0008  0.14984E-0008
  0.10942E+0005 -0.30000E+0004  0.48984E-0008  0.11912E-0008  0.42350E-0008
  0.11000E+0005 -0.30000E+0004  0.62276E-0008  0.10644E-0008  0.56895E-0008
  0.10667E+0005 -0.29025E+0004 -0.59981E-0008  0.60526E-0009 -0.86003E-0008
  0.10724E+0005 -0.29030E+0004 -0.45238E-0008  0.70070E-0009 -0.71089E-0008
  0.10833E+0005 -0.29040E+0004 -0.15501E-0008  0.79990E-0009 -0.39707E-0008
  0.10942E+0005 -0.29050E+0004  0.15069E-0008  0.75272E-0009 -0.54033E-0009
  0.11000E+0005 -0.29055E+0004  0.30774E-0008  0.65942E-0009  0.13179E-0008
  0.10667E+0005 -0.27177E+0004 -0.37714E-0008  0.55060E-0010 -0.78306E-0008
  0.10724E+0005 -0.27192E+0004 -0.35796E-0008  0.12508E-0009 -0.72741E-0008
  0.10833E+0005 -0.27220E+0004 -0.30112E-0008  0.20807E-0009 -0.59063E-0008
  0.10942E+0005 -0.27249E+0004 -0.22568E-0008  0.20139E-0009 -0.42273E-0008
  0.11000E+0005 -0.27264E+0004 -0.18167E-0008  0.15563E-0009 -0.32600E-0008
  0.10667E+0005 -0.25328E+0004  0.79838E-0008 -0.25868E-0009  0.73592E-0008
  0.10724E+0005 -0.25353E+0004  0.67094E-0008 -0.20677E-0009  0.65726E-0008
  0.10833E+0005 -0.25401E+0004  0.40182E-0008 -0.13835E-0009  0.48203E-0008
  0.10942E+0005 -0.25448E+0004  0.10519E-0008 -0.12377E-0009  0.27864E-0008
  0.11000E+0005 -0.25473E+0004 -0.55935E-0009 -0.14165E-0009  0.16508E-0008
  0.10667E+0005 -0.24353E+0004  0.13152E-0007 -0.35394E-0009  0.15672E-0007
  0.10724E+0005 -0.24383E+0004  0.11718E-0007 -0.31345E-0009  0.14678E-0007
  0.10833E+0005 -0.24441E+0004  0.83755E-0008 -0.25914E-0009  0.12126E-0007
  0.10942E+0005 -0.24498E+0004  0.43561E-0008 -0.24467E-0009  0.88119E-0008
  0.11000E+0005 -0.24528E+0004  0.20632E-0008 -0.25601E-0009  0.68457E-0008
  0.11000E+0005 -0.30000E+0004  0.62276E-0008  0.10644E-0008  0.56895E-0008
  0.11058E+0005 -0.30000E+0004  0.74456E-0008  0.87604E-0009  0.71083E-0008
  0.11167E+0005 -0.30000E+0004  0.93370E-0008  0.36827E-0009  0.95707E-0008
  0.11276E+0005 -0.30000E+0004  0.10488E-0007 -0.28366E-0009  0.11456E-0007
  0.11333E+0005 -0.30000E+0004  0.10732E-0007 -0.65483E-0009  0.12108E-0007
  0.11000E+0005 -0.29055E+0004  0.30774E-0008  0.65942E-0009  0.13179E-0008
  0.11058E+0005 -0.29061E+0004  0.45679E-0008  0.51863E-0009  0.31529E-0008
  0.11167E+0005 -0.29071E+0004  0.70323E-0008  0.13293E-0009  0.63982E-0008
  0.11276E+0005 -0.29082E+0004  0.88066E-0008 -0.36672E-0009  0.90368E-0008
  0.11333E+0005 -0.29087E+0004  0.93937E-0008 -0.65257E-0009  0.10073E-0007
  0.11000E+0005 -0.27264E+0004 -0.18167E-0008  0.15563E-0009 -0.32600E-0008
  0.11058E+0005 -0.27280E+0004 -0.13611E-0008  0.80779E-0010 -0.22608E-0008
  0.11167E+0005 -0.27311E+0004 -0.49070E-0009 -0.13598E-0009 -0.34522E-0009
  0.11276E+0005 -0.27341E+0004  0.35293E-0009 -0.42477E-0009  0.14984E-0008
  0.11333E+0005 -0.27357E+0004  0.77841E-0009 -0.59207E-0009  0.24055E-0008
  0.11000E+0005 -0.25473E+0004 -0.55935E-0009 -0.14165E-0009  0.16508E-0008
  0.11058E+0005 -0.25500E+0004 -0.21479E-0008 -0.17676E-0009  0.51814E-0009
  0.11167E+0005 -0.25550E+0004 -0.49089E-0008 -0.28844E-0009 -0.14444E-0008
  0.11276E+0005 -0.25600E+0004 -0.70291E-0008 -0.44219E-0009 -0.28772E-0008
  0.11333E+0005 -0.25627E+0004 -0.77735E-0008 -0.53154E-0009 -0.33144E-0008
  0.11000E+0005 -0.24528E+0004  0.20632E-0008 -0.25601E-0009  0.68457E-0008
  0.11058E+0005 -0.24561E+0004 -0.26876E-0009 -0.27984E-0009  0.48028E-0008
  0.11167E+0005 -0.24621E+0004 -0.45176E-0008 -0.35767E-0009  0.10018E-0008
  0.11276E+0005 -0.24682E+0004 -0.80762E-0008 -0.46435E-0009 -0.22391E-0008
  0.11333E+0005 -0.24714E+0004 -0.94994E-0008 -0.52530E-0009 -0.35462E-0008
  0.11333E+0005 -0.30000E+0004  0.10732E-0007 -0.65483E-0009  0.12108E-0007
  0.11391E+0005 -0.30000E+0004  0.10697E-0007 -0.10247E-0008  0.12462E-0007
  0.11500E+0005 -0.30000E+0004  0.98480E-0008 -0.16622E-0008  0.12217E-0007
  0.11609E+0005 -0.30000E+0004  0.80190E-0008 -0.21296E-0008  0.10688E-0007
  0.11667E+0005 -0.30000E+0004  0.67173E-0008 -0.22802E-0008  0.93873E-0008
  0.11333E+0005 -0.29087E+0004  0.93937E-0008 -0.65257E-0009  0.10073E-0007
  0.11391E+0005 -0.29092E+0004  0.97100E-0008 -0.93741E-0009  0.10807E-0007
  0.11500E+0005 -0.29102E+0004  0.95456E-0008 -0.14297E-0008  0.11281E-0007
  0.11609E+0005 -0.29111E+0004  0.84182E-0008 -0.17906E-0008  0.10501E-0007
  0.11667E+0005 -0.29116E+0004  0.74857E-0008 -0.19071E-0008  0.96098E-0008
  0.11333E+0005 -0.27357E+0004  0.77841E-0009 -0.59207E-0009  0.24055E-0008
  0.11391E+0005 -0.27372E+0004  0.11780E-0008 -0.75846E-0009  0.32412E-0008
  0.11500E+0005 -0.27399E+0004  0.18869E-0008 -0.10459E-0008  0.46090E-0008
  0.11609E+0005 -0.27426E+0004  0.25287E-0008 -0.12519E-0008  0.56462E-0008
  0.11667E+0005 -0.27440E+0004  0.28345E-0008 -0.13149E-0008  0.60468E-0008
  0.11333E+0005 -0.25627E+0004 -0.77735E-0008 -0.53154E-0009 -0.33144E-0008
  0.11391E+0005 -0.25651E+0004 -0.82162E-0008 -0.61905E-0009 -0.34881E-0008
  0.11500E+0005 -0.25696E+0004 -0.81206E-0008 -0.76431E-0009 -0.30124E-0008
  0.11609E+0005 -0.25741E+0004 -0.67706E-0008 -0.85357E-0009 -0.14576E-0008
  0.11667E+0005 -0.25765E+0004 -0.55963E-0008 -0.86990E-0009 -0.24351E-0009
  0.11333E+0005 -0.24714E+0004 -0.94994E-0008 -0.52530E-0009 -0.35462E-0008
  0.11391E+0005 -0.24743E+0004 -0.10528E-0007 -0.58355E-0009 -0.44877E-0008
  0.11500E+0005 -0.24797E+0004 -0.11240E-0007 -0.67374E-0009 -0.51233E-0008
  0.11609E+0005 -0.24852E+0004 -0.10229E-0007 -0.71461E-0009 -0.41364E-0008
  0.11667E+0005 -0.24881E+0004 -0.90338E-0008 -0.70967E-0009 -0.29855E-0008
  0.11667E+0005 -0.30000E+0004  0.67173E-0008 -0.22802E-0008  0.93873E-0008
  0.11724E+0005 -0.30000E+0004  0.52350E-0008 -0.23533E-0008  0.77839E-0008
  0.11833E+0005 -0.30000E+0004  0.21244E-0008 -0.22817E-0008  0.41258E-0008
  0.11942E+0005 -0.30000E+0004 -0.10195E-0008 -0.19644E-0008  0.90189E-0010
  0.12000E+0005 -0.30000E+0004 -0.25373E-0008 -0.17274E-0008 -0.19807E-0008
  0.11667E+0005 -0.29116E+0004  0.74857E-0008 -0.19071E-0008  0.96098E-0008
  0.11724E+0005 -0.29120E+0004  0.63661E-0008 -0.19632E-0008  0.84280E-0008
  0.11833E+0005 -0.29127E+0004  0.38984E-0008 -0.19073E-0008  0.55810E-0008
  0.11942E+0005 -0.29135E+0004  0.12821E-0008 -0.16610E-0008  0.23181E-0008
  0.12000E+0005 -0.29138E+0004 -0.32096E-0010 -0.14768E-0008  0.60512E-0009
  0.11667E+0005 -0.27440E+0004  0.28345E-0008 -0.13149E-0008  0.60468E-0008
  0.11724E+0005 -0.27452E+0004  0.31010E-0008 -0.13392E-0008  0.63353E-0008
  0.11833E+0005 -0.27473E+0004  0.35180E-0008 -0.12837E-0008  0.66090E-0008
  0.11942E+0005 -0.27494E+0004  0.37631E-0008 -0.11076E-0008  0.65355E-0008
  0.12000E+0005 -0.27505E+0004  0.37905E-0008 -0.97938E-0009  0.63594E-0008
  0.11667E+0005 -0.25765E+0004 -0.55963E-0008 -0.86990E-0009 -0.24351E-0009
  0.11724E+0005 -0.25783E+0004 -0.41796E-0008 -0.86024E-0009  0.11758E-0008
  0.11833E+0005 -0.25818E+0004 -0.98416E-0009 -0.77342E-0009  0.42761E-0008
  0.11942E+0005 -0.25853E+0004  0.24193E-0008 -0.60636E-0009  0.74945E-0008
  0.12000E+0005 -0.25872E+0004  0.40850E-0008 -0.49390E-0009  0.90412E-0008
  0.11667E+0005 -0.24881E+0004 -0.90338E-0008 -0.70967E-0009 -0.29855E-0008
  0.11724E+0005 -0.24903E+0004 -0.74589E-0008 -0.68294E-0009 -0.14704E-0008
  0.11833E+0005 -0.24946E+0004 -0.36489E-0008 -0.57400E-0009  0.21909E-0008
  0.11942E+0005 -0.24988E+0004  0.67337E-0009 -0.39773E-0009  0.63403E-0008
  0.12000E+0005 -0.25010E+0004  0.28915E-0008 -0.28388E-0009  0.84606E-0008
  0.12000E+0005 -0.30000E+0004 -0.25373E-0008 -0.17274E-0008 -0.19807E-0008
  0.12058E+0005 -0.30000E+0004 -0.38757E-0008 -0.14602E-0008 -0.38931E-0008
  0.12167E+0005 -0.30000E+0004 -0.57262E-0008 -0.95138E-0009 -0.67496E-0008
  0.12276E+0005 -0.30000E+0004 -0.64666E-0008 -0.53964E-0009 -0.81991E-0008
  0.12333E+0005 -0.30000E+0004 -0.63730E-0008 -0.39705E-0009 -0.82925E-0008
  0.12000E+0005 -0.29138E+0004 -0.32096E-0010 -0.14768E-0008  0.60512E-0009
  0.12058E+0005 -0.29143E+0004 -0.12380E-0008 -0.12694E-0008 -0.10079E-0008
  0.12167E+0005 -0.29152E+0004 -0.30737E-0008 -0.87047E-0009 -0.35299E-0008
  0.12276E+0005 -0.29162E+0004 -0.41655E-0008 -0.54018E-0009 -0.50494E-0008
  0.12333E+0005 -0.29166E+0004 -0.44193E-0008 -0.42068E-0009 -0.53764E-0008
  0.12000E+0005 -0.27505E+0004  0.37905E-0008 -0.97938E-0009  0.63594E-0008
  0.12058E+0005 -0.27519E+0004  0.37219E-0008 -0.83687E-0009  0.60812E-0008
  0.12167E+0005 -0.27546E+0004  0.32693E-0008 -0.55773E-0009  0.52807E-0008
  0.12276E+0005 -0.27572E+0004  0.23228E-0008 -0.31531E-0009  0.41299E-0008
  0.12333E+0005 -0.27586E+0004  0.16056E-0008 -0.21844E-0009  0.33810E-0008
  0.12000E+0005 -0.25872E+0004  0.40850E-0008 -0.49390E-0009  0.90412E-0008
  0.12058E+0005 -0.25895E+0004  0.55410E-0008 -0.37349E-0009  0.10370E-0007
  0.12167E+0005 -0.25939E+0004  0.73879E-0008 -0.13718E-0009  0.11970E-0007
  0.12276E+0005 -0.25983E+0004  0.76659E-0008  0.74268E-0010  0.12009E-0007
  0.12333E+0005 -0.26006E+0004  0.70935E-0008  0.16528E-0009  0.11308E-0007
  0.12000E+0005 -0.25010E+0004  0.28915E-0008 -0.28388E-0009  0.84606E-0008
  0.12058E+0005 -0.25038E+0004  0.49180E-0008 -0.16418E-0009  0.10387E-0007
  0.12167E+0005 -0.25091E+0004  0.77895E-0008  0.70255E-0010  0.13043E-0007
  0.12276E+0005 -0.25144E+0004  0.88810E-0008  0.28276E-0009  0.13863E-0007
  0.12333E+0005 -0.25172E+0004  0.86124E-0008  0.37699E-0009  0.13410E-0007
  0.12333E+0005 -0.30000E+0004 -0.63730E-0008 -0.39705E-0009 -0.82925E-0008
  0.12391E+0005 -0.30000E+0004 -0.59585E-0008 -0.31610E-0009 -0.79161E-0008
  0.12500E+0005 -0.30000E+0004 -0.44085E-0008 -0.33561E-0009 -0.60118E-0008
  0.12609E+0005 -0.30000E+0004 -0.21831E-0008 -0.53593E-0009 -0.29515E-0008
  0.12667E+0005 -0.30000E+0004 -0.90346E-0009 -0.67957E-0009 -0.11012E-0008
  0.12333E+0005 -0.29166E+0004 -0.44193E-0008 -0.42068E-0009 -0.53764E-0008
  0.12391E+0005 -0.29173E+0004 -0.44675E-0008 -0.34636E-0009 -0.53827E-0008
  0.12500E+0005 -0.29186E+0004 -0.40657E-0008 -0.33444E-0009 -0.45772E-0008
  0.12609E+0005 -0.29199E+0004 -0.32446E-0008 -0.45947E-0009 -0.30032E-0008
  0.12667E+0005 -0.29205E+0004 -0.27537E-0008 -0.55562E-0009 -0.20294E-0008
  0.12333E+0005 -0.27586E+0004  0.16056E-0008 -0.21844E-0009  0.33810E-0008
  0.12391E+0005 -0.27606E+0004  0.71965E-0009 -0.15045E-0009  0.25115E-0008
  0.12500E+0005 -0.27642E+0004 -0.13146E-0008 -0.10013E-0009  0.64668E-0009
  0.12609E+0005 -0.27679E+0004 -0.36707E-0008 -0.13995E-0009 -0.14133E-0008
  0.12667E+0005 -0.27699E+0004 -0.49678E-0008 -0.18401E-0009 -0.25393E-0008
  0.12333E+0005 -0.26006E+0004  0.70935E-0008  0.16528E-0009  0.11308E-0007
  0.12391E+0005 -0.26038E+0004  0.60031E-0008  0.23348E-0009  0.10077E-0007
  0.12500E+0005 -0.26099E+0004  0.27125E-0008  0.30567E-0009  0.64876E-0008
  0.12609E+0005 -0.26160E+0004 -0.17230E-0008  0.30498E-0009  0.16891E-0008
  0.12667E+0005 -0.26192E+0004 -0.42797E-0008  0.28203E-0009 -0.10969E-0008
  0.12333E+0005 -0.25172E+0004  0.86124E-0008  0.37699E-0009  0.13410E-0007
  0.12391E+0005 -0.25211E+0004  0.77368E-0008  0.44984E-0009  0.12316E-0007
  0.12500E+0005 -0.25285E+0004  0.45679E-0008  0.53568E-0009  0.86162E-0008
  0.12609E+0005 -0.25359E+0004 -0.66945E-0010  0.55091E-0009  0.32948E-0008
  0.12667E+0005 -0.25398E+0004 -0.28177E-0008  0.53490E-0009  0.12094E-0009
  0.12667E+0005 -0.30000E+0004 -0.90346E-0009 -0.67957E-0009 -0.11012E-0008
  0.12724E+0005 -0.30000E+0004  0.34301E-0009 -0.82731E-0009  0.75756E-0009
  0.12833E+0005 -0.30000E+0004  0.23338E-0008 -0.10381E-0008  0.38600E-0008
  0.12942E+0005 -0.30000E+0004  0.34533E-0008 -0.10687E-0008  0.57957E-0008
  0.13000E+0005 -0.30000E+0004  0.35848E-0008 -0.98891E-0009  0.61635E-0008
  0.12667E+0005 -0.29205E+0004 -0.27537E-0008 -0.55562E-0009 -0.20294E-0008
  0.12724E+0005 -0.29210E+0004 -0.22950E-0008 -0.65506E-0009 -0.10669E-0008
  0.12833E+0005 -0.29220E+0004 -0.16756E-0008 -0.79662E-0009  0.43072E-0009
  0.12942E+0005 -0.29229E+0004 -0.15856E-0008 -0.80817E-0009  0.11189E-0008
  0.13000E+0005 -0.29234E+0004 -0.17989E-0008 -0.74386E-0009  0.10518E-0008
  0.12667E+0005 -0.27699E+0004 -0.49678E-0008 -0.18401E-0009 -0.25393E-0008
  0.12724E+0005 -0.27713E+0004 -0.62585E-0008 -0.23276E-0009 -0.36666E-0008
  0.12833E+0005 -0.27741E+0004 -0.85484E-0008 -0.31008E-0009 -0.57528E-0008
  0.12942E+0005 -0.27768E+0004 -0.10400E-0007 -0.32576E-0009 -0.76221E-0008
  0.13000E+0005 -0.27782E+0004 -0.11124E-0007 -0.29803E-0009 -0.84659E-0008
  0.12667E+0005 -0.26192E+0004 -0.42797E-0008  0.28203E-0009 -0.10969E-0008
  0.12724E+0005 -0.26216E+0004 -0.68175E-0008  0.25189E-0009 -0.38951E-0008
  0.12833E+0005 -0.26261E+0004 -0.11186E-0007  0.18540E-0009 -0.88527E-0008
  0.12942E+0005 -0.26307E+0004 -0.14356E-0007  0.13425E-0009 -0.12725E-0007
  0.13000E+0005 -0.26331E+0004 -0.15361E-0007  0.12096E-0009 -0.14134E-0007
  0.12667E+0005 -0.25398E+0004 -0.28177E-0008  0.53490E-0009  0.12094E-0009
  0.12724E+0005 -0.25427E+0004 -0.55675E-0008  0.50968E-0009 -0.30953E-0008
  0.12833E+0005 -0.25481E+0004 -0.10316E-0007  0.44080E-0009 -0.88051E-0008
  0.12942E+0005 -0.25536E+0004 -0.13716E-0007  0.36720E-0009 -0.13206E-0007
  0.13000E+0005 -0.25565E+0004 -0.14746E-0007  0.33295E-0009 -0.14750E-0007
  0.13000E+0005 -0.30000E+0004  0.35848E-0008 -0.98891E-0009  0.61635E-0008
  0.13058E+0005 -0.30000E+0004  0.33756E-0008 -0.84181E-0009  0.60362E-0008
  0.13167E+0005 -0.30000E+0004  0.20672E-0008 -0.40785E-0009  0.44525E-0008
  0.13276E+0005 -0.30000E+0004 -0.22485E-0009  0.13672E-0009  0.14263E-0008
  0.13333E+0005 -0.30000E+0004 -0.16997E-0008  0.41891E-0009 -0.54868E-0009
  0.13000E+0005 -0.29234E+0004 -0.17989E-0008 -0.74386E-0009  0.10518E-0008
  0.13058E+0005 -0.29237E+0004 -0.22090E-0008 -0.62959E-0009  0.65769E-0009
  0.13167E+0005 -0.29243E+0004 -0.34375E-0008 -0.29759E-0009 -0.89972E-0009
  0.13276E+0005 -0.29248E+0004 -0.50809E-0008  0.11681E-0009 -0.32514E-0008
  0.13333E+0005 -0.29251E+0004 -0.60257E-0008  0.33173E-0009 -0.46636E-0008
  0.13000E+0005 -0.27782E+0004 -0.11124E-0007 -0.29803E-0009 -0.84659E-0008
  0.13058E+0005 -0.27791E+0004 -0.11674E-0007 -0.24198E-0009 -0.92201E-0008
  0.13167E+0005 -0.27807E+0004 -0.12122E-0007 -0.74048E-0010 -0.10259E-0007
  0.13276E+0005 -0.27823E+0004 -0.11816E-0007  0.13832E-0009 -0.10740E-0007
  0.13333E+0005 -0.27831E+0004 -0.11397E-0007  0.24798E-0009 -0.10778E-0007
  0.13000E+0005 -0.26331E+0004 -0.15361E-0007  0.12096E-0009 -0.14134E-0007
  0.13058E+0005 -0.26344E+0004 -0.15859E-0007  0.12242E-0009 -0.15067E-0007
  0.13167E+0005 -0.26371E+0004 -0.15385E-0007  0.15237E-0009 -0.15433E-0007
  0.13276E+0005 -0.26397E+0004 -0.13291E-0007  0.20188E-0009 -0.14145E-0007
  0.13333E+0005 -0.26411E+0004 -0.11708E-0007  0.22602E-0009 -0.12953E-0007
  0.13000E+0005 -0.25565E+0004 -0.14746E-0007  0.33295E-0009 -0.14750E-0007
  0.13058E+0005 -0.25581E+0004 -0.15162E-0007  0.30779E-0009 -0.15683E-0007
  0.13167E+0005 -0.25613E+0004 -0.14331E-0007  0.27319E-0009 -0.15730E-0007
  0.13276E+0005 -0.25645E+0004 -0.11676E-0007  0.24752E-0009 -0.13787E-0007
  0.13333E+0005 -0.25662E+0004 -0.97528E-0008  0.23178E-0009 -0.12162E-0007
  0.13333E+0005 -0.30000E+0004 -0.16997E-0008  0.41891E-0009 -0.54868E-0009
  0.13391E+0005 -0.30000E+0004 -0.32639E-0008  0.67059E-0009 -0.26384E-0008
  0.13500E+0005 -0.30000E+0004 -0.62187E-0008  0.98784E-0009 -0.65123E-0008
  0.13609E+0005 -0.30000E+0004 -0.87805E-0008  0.10271E-0008 -0.96970E-0008
  0.13667E+0005 -0.30000E+0004 -0.98573E-0008  0.92670E-0009 -0.10932E-0007
  0.13333E+0005 -0.29251E+0004 -0.60257E-0008  0.33173E-0009 -0.46636E-0008
  0.13391E+0005 -0.29253E+0004 -0.69686E-0008  0.52273E-0009 -0.60960E-0008
  0.13500E+0005 -0.29258E+0004 -0.86039E-0008  0.76371E-0009 -0.86062E-0008
  0.13609E+0005 -0.29263E+0004 -0.98506E-0008  0.79025E-0009 -0.10502E-0007
  0.13667E+0005 -0.29265E+0004 -0.10301E-0007  0.70953E-0009 -0.11164E-0007
  0.13333E+0005 -0.27831E+0004 -0.11397E-0007  0.24798E-0009 -0.10778E-0007
  0.13391E+0005 -0.27838E+0004 -0.10845E-0007  0.34262E-0009 -0.10684E-0007
  0.13500E+0005 -0.27851E+0004 -0.95590E-0008  0.45147E-0009 -0.10208E-0007
  0.13609E+0005 -0.27865E+0004 -0.81800E-0008  0.43140E-0009 -0.94718E-0008
  0.13667E+0005 -0.27872E+0004 -0.74899E-0008  0.36390E-0009 -0.90313E-0008
  0.13333E+0005 -0.26411E+0004 -0.11708E-0007  0.22602E-0009 -0.12953E-0007
  0.13391E+0005 -0.26423E+0004 -0.99162E-0008  0.24051E-0009 -0.11524E-0007
  0.13500E+0005 -0.26445E+0004 -0.63290E-0008  0.22931E-0009 -0.85152E-0008
  0.13609E+0005 -0.26467E+0004 -0.30351E-0008  0.14502E-0009 -0.56387E-0008
  0.13667E+0005 -0.26478E+0004 -0.15816E-0008  0.69676E-0010 -0.43387E-0008
  0.13333E+0005 -0.25662E+0004 -0.97528E-0008  0.23178E-0009 -0.12162E-0007
  0.13391E+0005 -0.25676E+0004 -0.76104E-0008  0.20828E-0009 -0.10269E-0007
  0.13500E+0005 -0.25703E+0004 -0.34110E-0008  0.13697E-0009 -0.64083E-0008
  0.13609E+0005 -0.25729E+0004  0.34034E-0009  0.14479E-0010 -0.28399E-0008
  0.13667E+0005 -0.25743E+0004  0.19506E-0008 -0.70366E-0010 -0.12750E-0008
  0.13667E+0005 -0.30000E+0004 -0.98573E-0008  0.92670E-0009 -0.10932E-0007
  0.13724E+0005 -0.30000E+0004 -0.10706E-0007  0.74920E-0009 -0.11812E-0007
  0.13833E+0005 -0.30000E+0004 -0.11657E-0007  0.25309E-0009 -0.12509E-0007
  0.13942E+0005 -0.30000E+0004 -0.11819E-0007 -0.34377E-0009 -0.12134E-0007
  0.14000E+0005 -0.30000E+0004 -0.11647E-0007 -0.65016E-0009 -0.11634E-0007
  0.13667E+0005 -0.29265E+0004 -0.10301E-0007  0.70953E-0009 -0.11164E-0007
  0.13724E+0005 -0.29266E+0004 -0.10595E-0007  0.56833E-0009 -0.11571E-0007
  0.13833E+0005 -0.29269E+0004 -0.10724E-0007  0.17074E-0009 -0.11669E-0007
  0.13942E+0005 -0.29272E+0004 -0.10350E-0007 -0.31404E-0009 -0.11037E-0007
  0.14000E+0005 -0.29273E+0004 -0.99842E-0008 -0.56744E-0009 -0.10494E-0007
  0.13667E+0005 -0.27872E+0004 -0.74899E-0008  0.36390E-0009 -0.90313E-0008
  0.13724E+0005 -0.27876E+0004 -0.68411E-0008  0.25794E-0009 -0.85672E-0008
  0.13833E+0005 -0.27884E+0004 -0.57715E-0008 -0.23798E-0010 -0.76746E-0008
  0.13942E+0005 -0.27891E+0004 -0.48682E-0008 -0.36248E-0009 -0.67661E-0008
  0.14000E+0005 -0.27895E+0004 -0.44117E-0008 -0.54077E-0009 -0.62593E-0008
  0.13667E+0005 -0.26478E+0004 -0.15816E-0008  0.69676E-0010 -0.43387E-0008
  0.13724E+0005 -0.26485E+0004 -0.35139E-0009 -0.28625E-0010 -0.32170E-0008
  0.13833E+0005 -0.26498E+0004  0.12892E-0008 -0.25650E-0009 -0.16574E-0008
  0.13942E+0005 -0.26511E+0004  0.21782E-0008 -0.50953E-0009 -0.69581E-0009
  0.14000E+0005 -0.26518E+0004  0.24631E-0008 -0.63755E-0009 -0.31724E-0009
  0.13667E+0005 -0.25743E+0004  0.19506E-0008 -0.70366E-0010 -0.12750E-0008
  0.13724E+0005 -0.25751E+0004  0.32781E-0008 -0.17159E-0009  0.40098E-0010
  0.13833E+0005 -0.25767E+0004  0.49322E-0008 -0.38708E-0009  0.17575E-0008
  0.13942E+0005 -0.25783E+0004  0.56480E-0008 -0.61101E-0009  0.26562E-0008
  0.14000E+0005 -0.25791E+0004  0.57864E-0008 -0.71950E-0009  0.29422E-0008
  0.14000E+0005 -0.30000E+0004 -0.11647E-0007 -0.65016E-0009 -0.11634E-0007
  0.14058E+0005 -0.30000E+0004 -0.11343E-0007 -0.92747E-0009 -0.11013E-0007
  0.14167E+0005 -0.30000E+0004 -0.10531E-0007 -0.13147E-0008 -0.97330E-0008
  0.14276E+0005 -0.30000E+0004 -0.95784E-0008 -0.14791E-0008 -0.85970E-0008
  0.14333E+0005 -0.30000E+0004 -0.90637E-0008 -0.14742E-0008 -0.81192E-0008
  0.14000E+0005 -0.29273E+0004 -0.99842E-0008 -0.56744E-0009 -0.10494E-0007
  0.14058E+0005 -0.29274E+0004 -0.95217E-0008 -0.79900E-0009 -0.98601E-0008
  0.14167E+0005 -0.29275E+0004 -0.84353E-0008 -0.11345E-0008 -0.85356E-0008
  0.14276E+0005 -0.29277E+0004 -0.71349E-0008 -0.12931E-0008 -0.71959E-0008
  0.14333E+0005 -0.29278E+0004 -0.63768E-0008 -0.13012E-0008 -0.65121E-0008
  0.14000E+0005 -0.27895E+0004 -0.44117E-0008 -0.54077E-0009 -0.62593E-0008
  0.14058E+0005 -0.27898E+0004 -0.39233E-0008 -0.70454E-0009 -0.57071E-0008
  0.14167E+0005 -0.27902E+0004 -0.28254E-0008 -0.94734E-0009 -0.44840E-0008
  0.14276E+0005 -0.27906E+0004 -0.13533E-0008 -0.10654E-0008 -0.29350E-0008
  0.14333E+0005 -0.27908E+0004 -0.38787E-0009 -0.10719E-0008 -0.19599E-0008
  0.14000E+0005 -0.26518E+0004  0.24631E-0008 -0.63755E-0009 -0.31724E-0009
  0.14058E+0005 -0.26521E+0004  0.27184E-0008 -0.75231E-0009  0.63372E-0010
  0.14167E+0005 -0.26528E+0004  0.33097E-0008 -0.91361E-0009  0.97370E-0009
  0.14276E+0005 -0.26535E+0004  0.43369E-0008 -0.97258E-0009  0.23979E-0008
  0.14333E+0005 -0.26539E+0004  0.51263E-0008 -0.95746E-0009  0.34184E-0008
  0.14000E+0005 -0.25791E+0004  0.57864E-0008 -0.71950E-0009  0.29422E-0008
  0.14058E+0005 -0.25795E+0004  0.58692E-0008 -0.81398E-0009  0.32099E-0008
  0.14167E+0005 -0.25804E+0004  0.60877E-0008 -0.93721E-0009  0.38873E-0008
  0.14276E+0005 -0.25812E+0004  0.67106E-0008 -0.96294E-0009  0.51009E-0008
  0.14333E+0005 -0.25817E+0004  0.72796E-0008 -0.93289E-0009  0.60277E-0008
  0.14333E+0005 -0.30000E+0004 -0.90637E-0008 -0.14742E-0008 -0.81192E-0008
  0.14391E+0005 -0.30000E+0004 -0.85501E-0008 -0.14151E-0008 -0.77286E-0008
  0.14500E+0005 -0.30000E+0004 -0.75647E-0008 -0.11876E-0008 -0.71680E-0008
  0.14609E+0005 -0.30000E+0004 -0.64934E-0008 -0.88057E-0009 -0.66602E-0008
  0.14667E+0005 -0.30000E+0004 -0.58555E-0008 -0.71206E-0009 -0.63279E-0008
  0.14333E+0005 -0.29278E+0004 -0.63768E-0008 -0.13012E-0008 -0.65121E-0008
  0.14391E+0005 -0.29280E+0004 -0.55768E-0008 -0.12622E-0008 -0.58457E-0008
  0.14500E+0005 -0.29284E+0004 -0.39308E-0008 -0.10806E-0008 -0.45899E-0008
  0.14609E+0005 -0.29288E+0004 -0.21096E-0008 -0.80898E-0009 -0.32553E-0008
  0.14667E+0005 -0.29290E+0004 -0.10794E-0008 -0.64874E-0009 -0.24852E-0008
  0.14333E+0005 -0.27908E+0004 -0.38787E-0009 -0.10719E-0008 -0.19599E-0008
  0.14391E+0005 -0.27914E+0004  0.69632E-0009 -0.10398E-0008 -0.88765E-0009
  0.14500E+0005 -0.27926E+0004  0.30823E-0008 -0.88490E-0009  0.14170E-0008
  0.14609E+0005 -0.27938E+0004  0.57676E-0008 -0.63220E-0009  0.39728E-0008
  0.14667E+0005 -0.27944E+0004  0.72289E-0008 -0.47158E-0009  0.53602E-0008
  0.14333E+0005 -0.26539E+0004  0.51263E-0008 -0.95746E-0009  0.34184E-0008
  0.14391E+0005 -0.26549E+0004  0.60753E-0008 -0.90815E-0009  0.46020E-0008
  0.14500E+0005 -0.26568E+0004  0.83056E-0008 -0.73018E-0009  0.72757E-0008
  0.14609E+0005 -0.26587E+0004  0.10881E-0007 -0.45488E-0009  0.10269E-0007
  0.14667E+0005 -0.26597E+0004  0.12258E-0007 -0.27949E-0009  0.11848E-0007
  0.14333E+0005 -0.25817E+0004  0.72796E-0008 -0.93289E-0009  0.60277E-0008
  0.14391E+0005 -0.25829E+0004  0.80069E-0008 -0.87001E-0009  0.71274E-0008
  0.14500E+0005 -0.25852E+0004  0.98062E-0008 -0.67045E-0009  0.96624E-0008
  0.14609E+0005 -0.25875E+0004  0.11929E-0007 -0.37582E-0009  0.12509E-0007
  0.14667E+0005 -0.25887E+0004  0.13056E-0007 -0.19048E-0009  0.13993E-0007
  0.14667E+0005 -0.30000E+0004 -0.58555E-0008 -0.71206E-0009 -0.63279E-0008
  0.14724E+0005 -0.30000E+0004 -0.51478E-0008 -0.55267E-0009 -0.59066E-0008
  0.14833E+0005 -0.30000E+0004 -0.35677E-0008 -0.28576E-0009 -0.47710E-0008
  0.14942E+0005 -0.30000E+0004 -0.16560E-0008 -0.71151E-0010 -0.31407E-0008
  0.15000E+0005 -0.30000E+0004 -0.52360E-0009  0.29642E-0010 -0.20939E-0008
  0.14667E+0005 -0.29290E+0004 -0.10794E-0008 -0.64874E-0009 -0.24852E-0008
  0.14724E+0005 -0.29293E+0004 -0.16272E-0010 -0.48838E-0009 -0.16629E-0008
  0.14833E+0005 -0.29300E+0004  0.20935E-0008 -0.19356E-0009  0.70147E-0010
  0.14942E+0005 -0.29307E+0004  0.42698E-0008  0.75867E-0010  0.20059E-0008
  0.15000E+0005 -0.29311E+0004  0.54165E-0008  0.21143E-0009  0.30786E-0008
  0.14667E+0005 -0.27944E+0004  0.72289E-0008 -0.47158E-0009  0.53602E-0008
  0.14724E+0005 -0.27954E+0004  0.86511E-0008 -0.30080E-0009  0.67135E-0008
  0.14833E+0005 -0.27974E+0004  0.11169E-0007  0.41573E-0010  0.91283E-0008
  0.14942E+0005 -0.27993E+0004  0.13283E-0007  0.38827E-0009  0.11203E-0007
  0.15000E+0005 -0.28004E+0004  0.14188E-0007  0.57010E-0009  0.12111E-0007
  0.14667E+0005 -0.26597E+0004  0.12258E-0007 -0.27949E-0009  0.11848E-0007
  0.14724E+0005 -0.26614E+0004  0.13566E-0007 -0.89854E-0010  0.13333E-0007
  0.14833E+0005 -0.26647E+0004  0.15709E-0007  0.29698E-0009  0.15762E-0007
  0.14942E+0005 -0.26679E+0004  0.17190E-0007  0.69719E-0009  0.17478E-0007
  0.15000E+0005 -0.26697E+0004  0.17649E-0007  0.90684E-0009  0.18040E-0007
  0.14667E+0005 -0.25887E+0004  0.13056E-0007 -0.19048E-0009  0.13993E-0007
  0.14724E+0005 -0.25908E+0004  0.14120E-0007  0.97041E-0011  0.15372E-0007
  0.14833E+0005 -0.25947E+0004  0.15788E-0007  0.41664E-0009  0.17542E-0007
  0.14942E+0005 -0.25986E+0004  0.16781E-0007  0.83658E-0009  0.18913E-0007
  0.15000E+0005 -0.26007E+0004  0.16979E-0007  0.10550E-0008  0.19259E-0007
  0.15000E+0005 -0.30000E+0004 -0.52360E-0009  0.29642E-0010 -0.20939E-0008
  0.15058E+0005 -0.30000E+0004  0.67366E-0009  0.12566E-0009 -0.94747E-0009
  0.15167E+0005 -0.30000E+0004  0.30553E-0008  0.32518E-0009  0.13940E-0008
  0.15276E+0005 -0.30000E+0004  0.54332E-0008  0.57084E-0009  0.37400E-0008
  0.15333E+0005 -0.30000E+0004  0.66242E-0008  0.72669E-0009  0.48942E-0008
  0.15000E+0005 -0.29311E+0004  0.54165E-0008  0.21143E-0009  0.30786E-0008
  0.15058E+0005 -0.29315E+0004  0.65381E-0008  0.34290E-0009  0.41584E-0008
  0.15167E+0005 -0.29322E+0004  0.85594E-0008  0.60149E-0009  0.61538E-0008
  0.15276E+0005 -0.29330E+0004  0.10362E-0007  0.88387E-0009  0.79506E-0008
  0.15333E+0005 -0.29334E+0004  0.11197E-0007  0.10473E-0008  0.87699E-0008
  0.15000E+0005 -0.28004E+0004  0.14188E-0007  0.57010E-0009  0.12111E-0007
  0.15058E+0005 -0.28015E+0004  0.14927E-0007  0.74779E-0009  0.12872E-0007
  0.15167E+0005 -0.28038E+0004  0.15893E-0007  0.10799E-0008  0.13910E-0007
  0.15276E+0005 -0.28060E+0004  0.16346E-0007  0.14024E-0008  0.14450E-0007
  0.15333E+0005 -0.28072E+0004  0.16412E-0007  0.15687E-0008  0.14554E-0007
  0.15000E+0005 -0.26697E+0004  0.17649E-0007  0.90684E-0009  0.18040E-0007
  0.15058E+0005 -0.26716E+0004  0.17880E-0007  0.11105E-0008  0.18360E-0007
  0.15167E+0005 -0.26753E+0004  0.17725E-0007  0.14770E-0008  0.18345E-0007
  0.15276E+0005 -0.26790E+0004  0.16932E-0007  0.18065E-0008  0.17662E-0007
  0.15333E+0005 -0.26810E+0004  0.16330E-0007  0.19624E-0008  0.17102E-0007
  0.15000E+0005 -0.26007E+0004  0.16979E-0007  0.10550E-0008  0.19259E-0007
  0.15058E+0005 -0.26031E+0004  0.16956E-0007  0.12659E-0008  0.19348E-0007
  0.15167E+0005 -0.26075E+0004  0.16324E-0007  0.16386E-0008  0.18853E-0007
  0.15276E+0005 -0.26120E+0004  0.15067E-0007  0.19616E-0008  0.17664E-0007
  0.15333E+0005 -0.26144E+0004  0.14231E-0007  0.21078E-0008  0.16840E-0007
  0.15333E+0005 -0.30000E+0004  0.66242E-0008  0.72669E-0009  0.48942E-0008
  0.15391E+0005 -0.30000E+0004  0.77355E-0008  0.89852E-0009  0.59461E-0008
  0.15500E+0005 -0.30000E+0004  0.95462E-0008  0.12636E-0008  0.75713E-0008
  0.15609E+0005 -0.30000E+0004  0.10869E-0007  0.16485E-0008  0.86221E-0008
  0.15667E+0005 -0.30000E+0004  0.11345E-0007  0.18459E-0008  0.89309E-0008
  0.15333E+0005 -0.29334E+0004  0.11197E-0007  0.10473E-0008  0.87699E-0008
  0.15391E+0005 -0.29337E+0004  0.11946E-0007  0.12182E-0008  0.94865E-0008
  0.15500E+0005 -0.29343E+0004  0.13081E-0007  0.15599E-0008  0.10500E-0007
  0.15609E+0005 -0.29348E+0004  0.13816E-0007  0.18990E-0008  0.11035E-0007
  0.15667E+0005 -0.29351E+0004  0.14039E-0007  0.20674E-0008  0.11124E-0007
  0.15333E+0005 -0.28072E+0004  0.16412E-0007  0.15687E-0008  0.14554E-0007
  0.15391E+0005 -0.28080E+0004  0.16391E-0007  0.17307E-0008  0.14565E-0007
  0.15500E+0005 -0.28096E+0004  0.16147E-0007  0.20202E-0008  0.14334E-0007
  0.15609E+0005 -0.28112E+0004  0.15736E-0007  0.22712E-0008  0.13858E-0007
  0.15667E+0005 -0.28121E+0004  0.15479E-0007  0.23831E-0008  0.13530E-0007
  0.15333E+0005 -0.26810E+0004  0.16330E-0007  0.19624E-0008  0.17102E-0007
  0.15391E+0005 -0.26824E+0004  0.15636E-0007  0.21046E-0008  0.16456E-0007
  0.15500E+0005 -0.26850E+0004  0.14219E-0007  0.23294E-0008  0.15086E-0007
  0.15609E+0005 -0.26876E+0004  0.12852E-0007  0.24872E-0008  0.13705E-0007
  0.15667E+0005 -0.26890E+0004  0.12203E-0007  0.25414E-0008  0.13017E-0007
  0.15333E+0005 -0.26144E+0004  0.14231E-0007  0.21078E-0008  0.16840E-0007
  0.15391E+0005 -0.26161E+0004  0.13300E-0007  0.22361E-0008  0.15930E-0007
  0.15500E+0005 -0.26193E+0004  0.11475E-0007  0.24227E-0008  0.14110E-0007
  0.15609E+0005 -0.26224E+0004  0.97803E-0008  0.25298E-0008  0.12380E-0007
  0.15667E+0005 -0.26241E+0004  0.90000E-0008  0.25534E-0008  0.11560E-0007
  0.15667E+0005 -0.30000E+0004  0.11345E-0007  0.18459E-0008  0.89309E-0008
  0.15724E+0005 -0.30000E+0004  0.11663E-0007  0.20300E-0008  0.90765E-0008
  0.15833E+0005 -0.30000E+0004  0.11839E-0007  0.23240E-0008  0.89403E-0008
  0.15942E+0005 -0.30000E+0004  0.11498E-0007  0.25200E-0008  0.83572E-0008
  0.16000E+0005 -0.30000E+0004  0.11134E-0007  0.25794E-0008  0.79102E-0008
  0.15667E+0005 -0.29351E+0004  0.14039E-0007  0.20674E-0008  0.11124E-0007
  0.15724E+0005 -0.29353E+0004  0.14150E-0007  0.22202E-0008  0.11091E-0007
  0.15833E+0005 -0.29357E+0004  0.14056E-0007  0.24573E-0008  0.10708E-0007
  0.15942E+0005 -0.29361E+0004  0.13588E-0007  0.26048E-0008  0.99706E-0008
  0.16000E+0005 -0.29364E+0004  0.13202E-0007  0.26446E-0008  0.94623E-0008
  0.15667E+0005 -0.28121E+0004  0.15479E-0007  0.23831E-0008  0.13530E-0007
  0.15724E+0005 -0.28127E+0004  0.15202E-0007  0.24763E-0008  0.13166E-0007
  0.15833E+0005 -0.28139E+0004  0.14633E-0007  0.25991E-0008  0.12364E-0007
  0.15942E+0005 -0.28151E+0004  0.13997E-0007  0.26424E-0008  0.11428E-0007
  0.16000E+0005 -0.28157E+0004  0.13624E-0007  0.26346E-0008  0.10871E-0007
  0.15667E+0005 -0.26890E+0004  0.12203E-0007  0.25414E-0008  0.13017E-0007
  0.15724E+0005 -0.26901E+0004  0.11610E-0007  0.25739E-0008  0.12373E-0007
  0.15833E+0005 -0.26921E+0004  0.10685E-0007  0.25775E-0008  0.11278E-0007
  0.15942E+0005 -0.26941E+0004  0.10004E-0007  0.25069E-0008  0.10327E-0007
  0.16000E+0005 -0.26951E+0004  0.97161E-0008  0.24436E-0008  0.98519E-0008
  0.15667E+0005 -0.26241E+0004  0.90000E-0008  0.25534E-0008  0.11560E-0007
  0.15724E+0005 -0.26254E+0004  0.83004E-0008  0.25537E-0008  0.10819E-0007
  0.15833E+0005 -0.26278E+0004  0.72756E-0008  0.24944E-0008  0.96623E-0008
  0.15942E+0005 -0.26302E+0004  0.66336E-0008  0.23628E-0008  0.88043E-0008
  0.16000E+0005 -0.26315E+0004  0.64219E-0008  0.22692E-0008  0.84341E-0008
  0.16000E+0005 -0.30000E+0004  0.11134E-0007  0.25794E-0008  0.79102E-0008
  0.16058E+0005 -0.30000E+0004  0.10659E-0007  0.26074E-0008  0.73903E-0008
  0.16167E+0005 -0.30000E+0004  0.94989E-0008  0.25817E-0008  0.62522E-0008
  0.16276E+0005 -0.30000E+0004  0.80557E-0008  0.24709E-0008  0.49612E-0008
  0.16333E+0005 -0.30000E+0004  0.71988E-0008  0.23886E-0008  0.42255E-0008
  0.16000E+0005 -0.29364E+0004  0.13202E-0007  0.26446E-0008  0.94623E-0008
  0.16058E+0005 -0.29367E+0004  0.12727E-0007  0.26561E-0008  0.88852E-0008
  0.16167E+0005 -0.29373E+0004  0.11609E-0007  0.26120E-0008  0.76375E-0008
  0.16276E+0005 -0.29380E+0004  0.10241E-0007  0.24952E-0008  0.62246E-0008
  0.16333E+0005 -0.29383E+0004  0.94297E-0008  0.24139E-0008  0.54209E-0008
  0.16000E+0005 -0.28157E+0004  0.13624E-0007  0.26346E-0008  0.10871E-0007
  0.16058E+0005 -0.28167E+0004  0.13223E-0007  0.26048E-0008  0.10272E-0007
  0.16167E+0005 -0.28186E+0004  0.12350E-0007  0.25012E-0008  0.89980E-0008
  0.16276E+0005 -0.28204E+0004  0.11311E-0007  0.23464E-0008  0.75449E-0008
  0.16333E+0005 -0.28214E+0004  0.10694E-0007  0.22521E-0008  0.67077E-0008
  0.16000E+0005 -0.26951E+0004  0.97161E-0008  0.24436E-0008  0.98519E-0008
  0.16058E+0005 -0.26967E+0004  0.94873E-0008  0.23641E-0008  0.93908E-0008
  0.16167E+0005 -0.26998E+0004  0.90777E-0008  0.21803E-0008  0.84493E-0008
  0.16276E+0005 -0.27028E+0004  0.86249E-0008  0.19632E-0008  0.73572E-0008
  0.16333E+0005 -0.27044E+0004  0.83455E-0008  0.18423E-0008  0.66998E-0008
  0.16000E+0005 -0.26315E+0004  0.64219E-0008  0.22692E-0008  0.84341E-0008
  0.16058E+0005 -0.26334E+0004  0.63158E-0008  0.21624E-0008  0.81179E-0008
  0.16167E+0005 -0.26371E+0004  0.62181E-0008  0.19330E-0008  0.75107E-0008
  0.16276E+0005 -0.26408E+0004  0.61541E-0008  0.16788E-0008  0.67902E-0008
  0.16333E+0005 -0.26428E+0004  0.60987E-0008  0.15414E-0008  0.63264E-0008
  0.16333E+0005 -0.30000E+0004  0.71988E-0008  0.23886E-0008  0.42255E-0008
  0.16391E+0005 -0.30000E+0004  0.62813E-0008  0.22973E-0008  0.34449E-0008
  0.16500E+0005 -0.30000E+0004  0.43868E-0008  0.21168E-0008  0.18209E-0008
  0.16609E+0005 -0.30000E+0004  0.22971E-0008  0.19599E-0008 -0.51982E-0010
  0.16667E+0005 -0.30000E+0004  0.11244E-0008  0.18979E-0008 -0.11548E-0008
  0.16333E+0005 -0.29383E+0004  0.94297E-0008  0.24139E-0008  0.54209E-0008
  0.16391E+0005 -0.29387E+0004  0.85578E-0008  0.23245E-0008  0.45714E-0008
  0.16500E+0005 -0.29395E+0004  0.67560E-0008  0.21491E-0008  0.28386E-0008
  0.16609E+0005 -0.29402E+0004  0.47631E-0008  0.19934E-0008  0.90839E-0009
  0.16667E+0005 -0.29406E+0004  0.36405E-0008  0.19283E-0008 -0.19559E-0009
  0.16333E+0005 -0.28214E+0004  0.10694E-0007  0.22521E-0008  0.67077E-0008
  0.16391E+0005 -0.28225E+0004  0.10028E-0007  0.21529E-0008  0.58232E-0008
  0.16500E+0005 -0.28247E+0004  0.86440E-0008  0.19635E-0008  0.40405E-0008
  0.16609E+0005 -0.28269E+0004  0.71116E-0008  0.17906E-0008  0.21381E-0008
  0.16667E+0005 -0.28280E+0004  0.62502E-0008  0.17120E-0008  0.10987E-0008
  0.16333E+0005 -0.27044E+0004  0.83455E-0008  0.18423E-0008  0.66998E-0008
  0.16391E+0005 -0.27063E+0004  0.80422E-0008  0.17202E-0008  0.59897E-0008
  0.16500E+0005 -0.27100E+0004  0.73710E-0008  0.14938E-0008  0.45039E-0008
  0.16609E+0005 -0.27136E+0004  0.65934E-0008  0.12850E-0008  0.28932E-0008
  0.16667E+0005 -0.27155E+0004  0.61499E-0008  0.11860E-0008  0.20201E-0008
  0.16333E+0005 -0.26428E+0004  0.60987E-0008  0.15414E-0008  0.63264E-0008
  0.16391E+0005 -0.26451E+0004  0.60324E-0008  0.14048E-0008  0.58047E-0008
  0.16500E+0005 -0.26494E+0004  0.58191E-0008  0.11545E-0008  0.46373E-0008
  0.16609E+0005 -0.26538E+0004  0.55065E-0008  0.92328E-0009  0.32987E-0008
  0.16667E+0005 -0.26561E+0004  0.53113E-0008  0.81236E-0009  0.25533E-0008
  0.16667E+0005 -0.30000E+0004  0.11244E-0008  0.18979E-0008 -0.11548E-0008
  0.16724E+0005 -0.30000E+0004 -0.90938E-0010  0.18578E-0008 -0.23458E-0008
  0.16833E+0005 -0.30000E+0004 -0.24665E-0008  0.18504E-0008 -0.48116E-0008
  0.16942E+0005 -0.30000E+0004 -0.48370E-0008  0.19502E-0008 -0.74646E-0008
  0.17000E+0005 -0.30000E+0004 -0.60276E-0008  0.20491E-0008 -0.88735E-0008
  0.16667E+0005 -0.29406E+0004  0.36405E-0008  0.19283E-0008 -0.19559E-0009
  0.16724E+0005 -0.29410E+0004  0.24715E-0008  0.18821E-0008 -0.13689E-0008
  0.16833E+0005 -0.29417E+0004  0.15763E-0009  0.18510E-0008 -0.37500E-0008
  0.16942E+0005 -0.29424E+0004 -0.22204E-0008  0.19107E-0008 -0.62871E-0008
  0.17000E+0005 -0.29428E+0004 -0.34582E-0008  0.19808E-0008 -0.76388E-0008
  0.16667E+0005 -0.28280E+0004  0.62502E-0008  0.17120E-0008  0.10987E-0008
  0.16724E+0005 -0.28291E+0004  0.53529E-0008  0.16480E-0008  0.31786E-0010
  0.16833E+0005 -0.28312E+0004  0.35651E-0008  0.15667E-0008 -0.20313E-0008
  0.16942E+0005 -0.28332E+0004  0.16724E-0008  0.15533E-0008 -0.41357E-0008
  0.17000E+0005 -0.28343E+0004  0.64387E-0009  0.15744E-0008 -0.52401E-0008
  0.16667E+0005 -0.27155E+0004  0.61499E-0008  0.11860E-0008  0.20201E-0008
  0.16724E+0005 -0.27173E+0004  0.56860E-0008  0.10984E-0008  0.11429E-0008
  0.16833E+0005 -0.27206E+0004  0.47611E-0008  0.96358E-0009 -0.48905E-0009
  0.16942E+0005 -0.27240E+0004  0.37604E-0008  0.88221E-0009 -0.20596E-0008
  0.17000E+0005 -0.27258E+0004  0.31920E-0008  0.86124E-0009 -0.28540E-0008
  0.16667E+0005 -0.26561E+0004  0.53113E-0008  0.81236E-0009  0.25533E-0008
  0.16724E+0005 -0.26582E+0004  0.50996E-0008  0.71133E-0009  0.18016E-0008
  0.16833E+0005 -0.26623E+0004  0.46677E-0008  0.54827E-0009  0.40616E-0009
  0.16942E+0005 -0.26664E+0004  0.41810E-0008  0.43328E-0009 -0.90847E-0009
  0.17000E+0005 -0.26685E+0004  0.38868E-0008  0.39234E-0009 -0.15591E-0008
  0.17000E+0005 -0.30000E+0004 -0.60276E-0008  0.20491E-0008 -0.88735E-0008
  0.17058E+0005 -0.30000E+0004 -0.71406E-0008  0.21795E-0008 -0.10246E-0007
  0.17167E+0005 -0.30000E+0004 -0.89118E-0008  0.25118E-0008 -0.12579E-0007
  0.17276E+0005 -0.30000E+0004 -0.10053E-0007  0.29412E-0008 -0.14309E-0007
  0.17333E+0005 -0.30000E+0004 -0.10332E-0007  0.32006E-0008 -0.14880E-0007
  0.17000E+0005 -0.29428E+0004 -0.34582E-0008  0.19808E-0008 -0.76388E-0008
  0.17058E+0005 -0.29431E+0004 -0.46535E-0008  0.20792E-0008 -0.89680E-0008
  0.17167E+0005 -0.29436E+0004 -0.67051E-0008  0.23387E-0008 -0.11291E-0007
  0.17276E+0005 -0.29442E+0004 -0.83052E-0008  0.26866E-0008 -0.13146E-0007
  0.17333E+0005 -0.29445E+0004 -0.88972E-0008  0.29012E-0008 -0.13847E-0007
  0.17000E+0005 -0.28343E+0004  0.64387E-0009  0.15744E-0008 -0.52401E-0008
  0.17058E+0005 -0.28351E+0004 -0.39080E-0009  0.16183E-0008 -0.63297E-0008
  0.17167E+0005 -0.28368E+0004 -0.23336E-0008  0.17583E-0008 -0.82876E-0008
  0.17276E+0005 -0.28385E+0004 -0.41564E-0008  0.19758E-0008 -0.10001E-0007
  0.17333E+0005 -0.28393E+0004 -0.50185E-0008  0.21194E-0008 -0.10749E-0007
  0.17000E+0005 -0.27258E+0004  0.31920E-0008  0.86124E-0009 -0.28540E-0008
  0.17058E+0005 -0.27272E+0004  0.25931E-0008  0.85854E-0009 -0.36246E-0008
  0.17167E+0005 -0.27300E+0004  0.13559E-0008  0.90039E-0009 -0.50126E-0008
  0.17276E+0005 -0.27327E+0004 -0.16436E-0010  0.10144E-0008 -0.63030E-0008
  0.17333E+0005 -0.27342E+0004 -0.77892E-0009  0.11025E-0008 -0.69247E-0008
  0.17000E+0005 -0.26685E+0004  0.38868E-0008  0.39234E-0009 -0.15591E-0008
  0.17058E+0005 -0.26703E+0004  0.35578E-0008  0.36765E-0009 -0.21795E-0008
  0.17167E+0005 -0.26736E+0004  0.28009E-0008  0.36451E-0009 -0.32876E-0008
  0.17276E+0005 -0.26769E+0004  0.18224E-0008  0.43213E-0009 -0.43418E-0008
  0.17333E+0005 -0.26787E+0004  0.12131E-0008  0.49585E-0009 -0.48734E-0008
  0.17333E+0005 -0.30000E+0004 -0.10332E-0007  0.32006E-0008 -0.14880E-0007
  0.17391E+0005 -0.30000E+0004 -0.10361E-0007  0.34743E-0008 -0.15172E-0007
  0.17500E+0005 -0.30000E+0004 -0.96896E-0008  0.40249E-0008 -0.14892E-0007
  0.17609E+0005 -0.30000E+0004 -0.80852E-0008  0.45807E-0008 -0.13504E-0007
  0.17667E+0005 -0.30000E+0004 -0.69041E-0008  0.48639E-0008 -0.12364E-0007
  0.17333E+0005 -0.29445E+0004 -0.88972E-0008  0.29012E-0008 -0.13847E-0007
  0.17391E+0005 -0.29447E+0004 -0.92803E-0008  0.31304E-0008 -0.14311E-0007
  0.17500E+0005 -0.29452E+0004 -0.93725E-0008  0.36019E-0008 -0.14468E-0007
  0.17609E+0005 -0.29456E+0004 -0.85897E-0008  0.40919E-0008 -0.13615E-0007
  0.17667E+0005 -0.29458E+0004 -0.78350E-0008  0.43491E-0008 -0.12772E-0007
  0.17333E+0005 -0.28393E+0004 -0.50185E-0008  0.21194E-0008 -0.10749E-0007
  0.17391E+0005 -0.28400E+0004 -0.57723E-0008  0.22789E-0008 -0.11352E-0007
  0.17500E+0005 -0.28412E+0004 -0.68420E-0008  0.26259E-0008 -0.12031E-0007
  0.17609E+0005 -0.28425E+0004 -0.73207E-0008  0.30146E-0008 -0.12000E-0007
  0.17667E+0005 -0.28431E+0004 -0.72997E-0008  0.32309E-0008 -0.11676E-0007
  0.17333E+0005 -0.27342E+0004 -0.77892E-0009  0.11025E-0008 -0.69247E-0008
  0.17391E+0005 -0.27352E+0004 -0.15373E-0008  0.12077E-0008 -0.74815E-0008
  0.17500E+0005 -0.27373E+0004 -0.29290E-0008  0.14586E-0008 -0.83306E-0008
  0.17609E+0005 -0.27393E+0004 -0.41266E-0008  0.17715E-0008 -0.88142E-0008
  0.17667E+0005 -0.27404E+0004 -0.46200E-0008  0.19576E-0008 -0.88805E-0008
  0.17333E+0005 -0.26787E+0004  0.12131E-0008  0.49585E-0009 -0.48734E-0008
  0.17391E+0005 -0.26800E+0004  0.56131E-0009  0.57729E-0009 -0.53722E-0008
  0.17500E+0005 -0.26824E+0004 -0.77558E-0009  0.78692E-0009 -0.62208E-0008
  0.17609E+0005 -0.26849E+0004 -0.21254E-0008  0.10685E-0008 -0.68654E-0008
  0.17667E+0005 -0.26862E+0004 -0.27790E-0008  0.12427E-0008 -0.70786E-0008
  0.17667E+0005 -0.30000E+0004 -0.69041E-0008  0.48639E-0008 -0.12364E-0007
  0.17724E+0005 -0.30000E+0004 -0.55323E-0008  0.51291E-0008 -0.10979E-0007
  0.17833E+0005 -0.30000E+0004 -0.25699E-0008  0.55620E-0008 -0.78687E-0008
  0.17942E+0005 -0.30000E+0004  0.56697E-0009  0.58540E-0008 -0.44401E-0008
  0.18000E+0005 -0.30000E+0004  0.21587E-0008  0.59317E-0008 -0.26484E-0008
  0.17667E+0005 -0.29458E+0004 -0.78350E-0008  0.43491E-0008 -0.12772E-0007
  0.17724E+0005 -0.29460E+0004 -0.68674E-0008  0.45923E-0008 -0.11679E-0007
  0.17833E+0005 -0.29463E+0004 -0.45620E-0008  0.50068E-0008 -0.90631E-0008
  0.17942E+0005 -0.29466E+0004 -0.18737E-0008  0.53093E-0008 -0.59888E-0008
  0.18000E+0005 -0.29468E+0004 -0.41573E-0009  0.54070E-0008 -0.43103E-0008
  0.17667E+0005 -0.28431E+0004 -0.72997E-0008  0.32309E-0008 -0.11676E-0007
  0.17724E+0005 -0.28436E+0004 -0.70784E-0008  0.34420E-0008 -0.11129E-0007
  0.17833E+0005 -0.28445E+0004 -0.61366E-0008  0.38295E-0008 -0.95524E-0008
  0.17942E+0005 -0.28454E+0004 -0.45979E-0008  0.41526E-0008 -0.73814E-0008
  0.18000E+0005 -0.28459E+0004 -0.36083E-0008  0.42824E-0008 -0.60771E-0008
  0.17667E+0005 -0.27404E+0004 -0.46200E-0008  0.19576E-0008 -0.88805E-0008
  0.17724E+0005 -0.27412E+0004 -0.49790E-0008  0.21465E-0008 -0.87860E-0008
  0.17833E+0005 -0.27427E+0004 -0.52510E-0008  0.25182E-0008 -0.81705E-0008
  0.17942E+0005 -0.27442E+0004 -0.49327E-0008  0.28653E-0008 -0.69730E-0008
  0.18000E+0005 -0.27450E+0004 -0.45305E-0008  0.30254E-0008 -0.61332E-0008
  0.17667E+0005 -0.26862E+0004 -0.27790E-0008  0.12427E-0008 -0.70786E-0008
  0.17724E+0005 -0.26872E+0004 -0.33443E-0008  0.14234E-0008 -0.71676E-0008
  0.17833E+0005 -0.26890E+0004 -0.41085E-0008  0.17919E-0008 -0.69744E-0008
  0.17942E+0005 -0.26908E+0004 -0.43532E-0008  0.21545E-0008 -0.62439E-0008
  0.18000E+0005 -0.26918E+0004 -0.42479E-0008  0.23308E-0008 -0.56428E-0008
  0.18000E+0005 -0.30000E+0004  0.21587E-0008  0.59317E-0008 -0.26484E-0008
  0.18058E+0005 -0.30000E+0004  0.36371E-0008  0.59481E-0008 -0.94112E-0009
  0.18167E+0005 -0.30000E+0004  0.59367E-0008  0.57729E-0008  0.18654E-0008
  0.18276E+0005 -0.30000E+0004  0.73495E-0008  0.52938E-0008  0.38847E-0008
  0.18333E+0005 -0.30000E+0004  0.76729E-0008  0.49067E-0008  0.45730E-0008
  0.18000E+0005 -0.29468E+0004 -0.41573E-0009  0.54070E-0008 -0.43103E-0008
  0.18058E+0005 -0.29470E+0004  0.10047E-0008  0.54481E-0008 -0.26562E-0008
  0.18167E+0005 -0.29473E+0004  0.34016E-0008  0.53460E-0008  0.20364E-0009
  0.18276E+0005 -0.29476E+0004  0.51529E-0008  0.49632E-0008  0.24581E-0008
  0.18333E+0005 -0.29478E+0004  0.57314E-0008  0.46350E-0008  0.33237E-0008
  0.18000E+0005 -0.28459E+0004 -0.36083E-0008  0.42824E-0008 -0.60771E-0008
  0.18058E+0005 -0.28464E+0004 -0.25399E-0008  0.43675E-0008 -0.47046E-0008
  0.18167E+0005 -0.28474E+0004 -0.45897E-0009  0.43886E-0008 -0.21027E-0008
  0.18276E+0005 -0.28484E+0004  0.14365E-0008  0.41695E-0008  0.25634E-0009
  0.18333E+0005 -0.28489E+0004  0.22575E-0008  0.39428E-0008  0.13016E-0008
  0.18000E+0005 -0.27450E+0004 -0.45305E-0008  0.30254E-0008 -0.61332E-0008
  0.18058E+0005 -0.27459E+0004 -0.39831E-0008  0.31513E-0008 -0.51667E-0008
  0.18167E+0005 -0.27475E+0004 -0.26404E-0008  0.32840E-0008 -0.31198E-0008
  0.18276E+0005 -0.27491E+0004 -0.10990E-0008  0.32132E-0008 -0.99045E-0009
  0.18333E+0005 -0.27499E+0004 -0.30382E-0009  0.30793E-0008  0.63043E-0010
  0.18000E+0005 -0.26918E+0004 -0.42479E-0008  0.23308E-0008 -0.56428E-0008
  0.18058E+0005 -0.26928E+0004 -0.39830E-0008  0.24782E-0008 -0.48971E-0008
  0.18167E+0005 -0.26948E+0004 -0.30939E-0008  0.26675E-0008 -0.31862E-0008
  0.18276E+0005 -0.26967E+0004 -0.18547E-0008  0.26712E-0008 -0.12513E-0008
  0.18333E+0005 -0.26977E+0004 -0.11468E-0008  0.25836E-0008 -0.23790E-0009
  0.18333E+0005 -0.30000E+0004  0.76729E-0008  0.49067E-0008  0.45730E-0008
  0.18391E+0005 -0.30000E+0004  0.76931E-0008  0.44310E-0008  0.49894E-0008
  0.18500E+0005 -0.30000E+0004  0.69119E-0008  0.32818E-0008  0.50594E-0008
  0.18609E+0005 -0.30000E+0004  0.51874E-0008  0.18672E-0008  0.43046E-0008
  0.18667E+0005 -0.30000E+0004  0.39837E-0008  0.10445E-0008  0.36511E-0008
  0.18333E+0005 -0.29478E+0004  0.57314E-0008  0.46350E-0008  0.33237E-0008
  0.18391E+0005 -0.29480E+0004  0.60446E-0008  0.42202E-0008  0.39426E-0008
  0.18500E+0005 -0.29484E+0004  0.58713E-0008  0.31904E-0008  0.44176E-0008
  0.18609E+0005 -0.29488E+0004  0.47424E-0008  0.18885E-0008  0.40306E-0008
  0.18667E+0005 -0.29490E+0004  0.38171E-0008  0.11172E-0008  0.35335E-0008
  0.18333E+0005 -0.28489E+0004  0.22575E-0008  0.39428E-0008  0.13016E-0008
  0.18391E+0005 -0.28495E+0004  0.29102E-0008  0.36340E-0008  0.21712E-0008
  0.18500E+0005 -0.28507E+0004  0.35660E-0008  0.28169E-0008  0.32334E-0008
  0.18609E+0005 -0.28518E+0004  0.33739E-0008  0.17213E-0008  0.34660E-0008
  0.18667E+0005 -0.28524E+0004  0.29289E-0008  0.10501E-0008  0.32597E-0008
  0.18333E+0005 -0.27499E+0004 -0.30382E-0009  0.30793E-0008  0.63043E-0010
  0.18391E+0005 -0.27510E+0004  0.42754E-0009  0.28677E-0008  0.10241E-0008
  0.18500E+0005 -0.27529E+0004  0.14767E-0008  0.22501E-0008  0.24295E-0008
  0.18609E+0005 -0.27548E+0004  0.18987E-0008  0.13534E-0008  0.31354E-0008
  0.18667E+0005 -0.27558E+0004  0.18189E-0008  0.78239E-0009  0.31842E-0008
  0.18333E+0005 -0.26977E+0004 -0.11468E-0008  0.25836E-0008 -0.23790E-0009
  0.18391E+0005 -0.26990E+0004 -0.45278E-0009  0.24208E-0008  0.72573E-0009
  0.18500E+0005 -0.27013E+0004  0.65582E-0009  0.19035E-0008  0.22341E-0008
  0.18609E+0005 -0.27036E+0004  0.12736E-0008  0.11079E-0008  0.31340E-0008
  0.18667E+0005 -0.27049E+0004  0.13327E-0008  0.58870E-0009  0.33002E-0008
  0.18667E+0005 -0.30000E+0004  0.39837E-0008  0.10445E-0008  0.36511E-0008
  0.18724E+0005 -0.30000E+0004  0.26407E-0008  0.19724E-0009  0.28698E-0008
  0.18833E+0005 -0.30000E+0004 -0.74461E-0010 -0.13968E-0008  0.12127E-0008
  0.18942E+0005 -0.30000E+0004 -0.26529E-0008 -0.28140E-0008 -0.42002E-0009
  0.19000E+0005 -0.30000E+0004 -0.38116E-0008 -0.34245E-0008 -0.11670E-0008
  0.18667E+0005 -0.29490E+0004  0.38171E-0008  0.11172E-0008  0.35335E-0008
  0.18724E+0005 -0.29493E+0004  0.27140E-0008  0.31720E-0009  0.28704E-0008
  0.18833E+0005 -0.29497E+0004  0.31550E-0009 -0.12159E-0008  0.13242E-0008
  0.18942E+0005 -0.29501E+0004 -0.21543E-0008 -0.26111E-0008 -0.35633E-0009
  0.19000E+0005 -0.29503E+0004 -0.33424E-0008 -0.32301E-0008 -0.11855E-0008
  0.18667E+0005 -0.28524E+0004  0.29289E-0008  0.10501E-0008  0.32597E-0008
  0.18724E+0005 -0.28531E+0004  0.22681E-0008  0.33999E-0009  0.28421E-0008
  0.18833E+0005 -0.28543E+0004  0.53144E-0009 -0.10627E-0008  0.15878E-0008
  0.18942E+0005 -0.28554E+0004 -0.15862E-0008 -0.23925E-0008 -0.65565E-0010
  0.19000E+0005 -0.28561E+0004 -0.27322E-0008 -0.30092E-0008 -0.98898E-0009
  0.18667E+0005 -0.27558E+0004  0.18189E-0008  0.78239E-0009  0.31842E-0008
  0.18724E+0005 -0.27569E+0004  0.15252E-0008  0.16374E-0009  0.30060E-0008
  0.18833E+0005 -0.27588E+0004  0.41266E-0009 -0.10960E-0008  0.20942E-0008
  0.18942E+0005 -0.27608E+0004 -0.12726E-0008 -0.23385E-0008  0.57809E-0009
  0.19000E+0005 -0.27619E+0004 -0.22992E-0008 -0.29369E-0008 -0.37223E-0009
  0.18667E+0005 -0.27049E+0004  0.13327E-0008  0.58870E-0009  0.33002E-0008
  0.18724E+0005 -0.27061E+0004  0.11903E-0008  0.17678E-0010  0.32403E-0008
  0.18833E+0005 -0.27085E+0004  0.36055E-0009 -0.11650E-0008  0.25169E-0008
  0.18942E+0005 -0.27109E+0004 -0.11002E-0008 -0.23567E-0008  0.11047E-0008
  0.19000E+0005 -0.27122E+0004 -0.20511E-0008 -0.29414E-0008  0.16206E-0009
  0.19000E+0005 -0.30000E+0004 -0.38116E-0008 -0.34245E-0008 -0.11670E-0008
  0.19058E+0005 -0.30000E+0004 -0.47613E-0008 -0.39079E-0008 -0.17914E-0008
  0.19167E+0005 -0.30000E+0004 -0.58127E-0008 -0.43793E-0008 -0.25259E-0008
  0.19276E+0005 -0.30000E+0004 -0.57222E-0008 -0.41766E-0008 -0.25894E-0008
  0.19333E+0005 -0.30000E+0004 -0.51921E-0008 -0.37771E-0008 -0.23493E-0008
  0.19000E+0005 -0.29503E+0004 -0.33424E-0008 -0.32301E-0008 -0.11855E-0008
  0.19058E+0005 -0.29504E+0004 -0.43762E-0008 -0.37302E-0008 -0.19287E-0008
  0.19167E+0005 -0.29507E+0004 -0.57188E-0008 -0.42721E-0008 -0.29510E-0008
  0.19276E+0005 -0.29510E+0004 -0.60366E-0008 -0.41789E-0008 -0.33369E-0008
  0.19333E+0005 -0.29512E+0004 -0.57409E-0008 -0.38507E-0008 -0.32556E-0008
  0.19000E+0005 -0.28561E+0004 -0.27322E-0008 -0.30092E-0008 -0.98898E-0009
  0.19058E+0005 -0.28565E+0004 -0.38228E-0008 -0.35263E-0008 -0.18959E-0008
  0.19167E+0005 -0.28574E+0004 -0.55290E-0008 -0.41666E-0008 -0.33801E-0008
  0.19276E+0005 -0.28582E+0004 -0.64748E-0008 -0.42448E-0008 -0.43506E-0008
  0.19333E+0005 -0.28586E+0004 -0.65761E-0008 -0.40332E-0008 -0.45860E-0008
  0.19000E+0005 -0.27619E+0004 -0.22992E-0008 -0.29369E-0008 -0.37223E-0009
  0.19058E+0005 -0.27626E+0004 -0.33532E-0008 -0.34545E-0008 -0.13726E-0008
  0.19167E+0005 -0.27640E+0004 -0.52288E-0008 -0.41570E-0008 -0.32077E-0008
  0.19276E+0005 -0.27653E+0004 -0.66271E-0008 -0.43695E-0008 -0.47028E-0008
  0.19333E+0005 -0.27661E+0004 -0.70553E-0008 -0.42555E-0008 -0.52514E-0008
  0.19000E+0005 -0.27122E+0004 -0.20511E-0008 -0.29414E-0008  0.16206E-0009
  0.19058E+0005 -0.27130E+0004 -0.30649E-0008 -0.34549E-0008 -0.86352E-0009
  0.19167E+0005 -0.27147E+0004 -0.49769E-0008 -0.41794E-0008 -0.28423E-0008
  0.19276E+0005 -0.27164E+0004 -0.65579E-0008 -0.44509E-0008 -0.45880E-0008
  0.19333E+0005 -0.27172E+0004 -0.71337E-0008 -0.43827E-0008 -0.52975E-0008
  0.19333E+0005 -0.30000E+0004 -0.51921E-0008 -0.37771E-0008 -0.23493E-0008
  0.19391E+0005 -0.30000E+0004 -0.43497E-0008 -0.31851E-0008 -0.19387E-0008
  0.19500E+0005 -0.30000E+0004 -0.20252E-0008 -0.15664E-0008 -0.81260E-0009
  0.19609E+0005 -0.30000E+0004  0.91544E-0009  0.53604E-0009  0.53293E-0009
  0.19667E+0005 -0.30000E+0004  0.25537E-0008  0.16814E-0008  0.13068E-0008
  0.19333E+0005 -0.29512E+0004 -0.57409E-0008 -0.38507E-0008 -0.32556E-0008
  0.19391E+0005 -0.29513E+0004 -0.51287E-0008 -0.33340E-0008 -0.29859E-0008
  0.19500E+0005 -0.29516E+0004 -0.31787E-0008 -0.18671E-0008 -0.20344E-0008
  0.19609E+0005 -0.29518E+0004 -0.46939E-0009  0.96827E-0010 -0.72590E-0009
  0.19667E+0005 -0.29519E+0004  0.10975E-0008  0.12880E-0008 -0.68784E-0010
  0.19333E+0005 -0.28586E+0004 -0.65761E-0008 -0.40332E-0008 -0.45860E-0008
  0.19391E+0005 -0.28590E+0004 -0.63773E-0008 -0.36440E-0008 -0.46172E-0008
  0.19500E+0005 -0.28597E+0004 -0.51677E-0008 -0.24375E-0008 -0.41215E-0008
  0.19609E+0005 -0.28604E+0004 -0.29952E-0008 -0.71690E-0009 -0.30218E-0008
  0.19667E+0005 -0.28608E+0004 -0.15609E-0008  0.38160E-0009 -0.23246E-0008
  0.19333E+0005 -0.27661E+0004 -0.70553E-0008 -0.42555E-0008 -0.52514E-0008
  0.19391E+0005 -0.27667E+0004 -0.72234E-0008 -0.39785E-0008 -0.56011E-0008
  0.19500E+0005 -0.27679E+0004 -0.67350E-0008 -0.30099E-0008 -0.56416E-0008
  0.19609E+0005 -0.27690E+0004 -0.51699E-0008 -0.15319E-0008 -0.48633E-0008
  0.19667E+0005 -0.27697E+0004 -0.39379E-0008 -0.58604E-0009 -0.41416E-0008
  0.19333E+0005 -0.27172E+0004 -0.71337E-0008 -0.43827E-0008 -0.52975E-0008
  0.19391E+0005 -0.27180E+0004 -0.74756E-0008 -0.41582E-0008 -0.58180E-0008
  0.19500E+0005 -0.27194E+0004 -0.73527E-0008 -0.33074E-0008 -0.61655E-0008
  0.19609E+0005 -0.27208E+0004 -0.61295E-0008 -0.19567E-0008 -0.56057E-0008
  0.19667E+0005 -0.27216E+0004 -0.50359E-0008 -0.10766E-0008 -0.49341E-0008
  0.19667E+0005 -0.30000E+0004  0.25537E-0008  0.16814E-0008  0.13068E-0008
  0.19724E+0005 -0.30000E+0004  0.40831E-0008  0.30226E-0008  0.17080E-0008
  0.19833E+0005 -0.30000E+0004  0.66078E-0008  0.51065E-0008  0.25277E-0008
  0.19942E+0005 -0.30000E+0004  0.77944E-0008  0.67274E-0008  0.20377E-0008
  0.20000E+0005 -0.30000E+0004  0.77930E-0008  0.73544E-0008  0.14094E-0008
  0.19667E+0005 -0.29519E+0004  0.10975E-0008  0.12880E-0008 -0.68784E-0010
  0.19724E+0005 -0.29522E+0004  0.27189E-0008  0.24481E-0008  0.70016E-0009
  0.19833E+0005 -0.29527E+0004  0.53658E-0008  0.46365E-0008  0.14968E-0008
  0.19942E+0005 -0.29532E+0004  0.72991E-0008  0.65180E-0008  0.19029E-0008
  0.20000E+0005 -0.29534E+0004  0.81962E-0008  0.74579E-0008  0.24769E-0008
  0.19667E+0005 -0.28608E+0004 -0.15609E-0008  0.38160E-0009 -0.23246E-0008
  0.19724E+0005 -0.28615E+0004  0.18165E-0010  0.14513E-0008 -0.14481E-0008
  0.19833E+0005 -0.28630E+0004  0.30913E-0008  0.36563E-0008  0.57073E-0010
  0.19942E+0005 -0.28644E+0004  0.62013E-0008  0.56963E-0008  0.20508E-0008
  0.20000E+0005 -0.28651E+0004  0.78681E-0008  0.67136E-0008  0.34802E-0008
  0.19667E+0005 -0.27697E+0004 -0.39379E-0008 -0.58604E-0009 -0.41416E-0008
  0.19724E+0005 -0.27709E+0004 -0.24748E-0008  0.43302E-0009 -0.32528E-0008
  0.19833E+0005 -0.27733E+0004  0.86748E-0009  0.25184E-0008 -0.10192E-0008
  0.19942E+0005 -0.27756E+0004  0.45581E-0008  0.45666E-0008  0.17073E-0008
  0.20000E+0005 -0.27769E+0004  0.63422E-0008  0.55182E-0008  0.29967E-0008
  0.19667E+0005 -0.27216E+0004 -0.50359E-0008 -0.10766E-0008 -0.49341E-0008
  0.19724E+0005 -0.27231E+0004 -0.36561E-0008 -0.11395E-0009 -0.40254E-0008
  0.19833E+0005 -0.27259E+0004 -0.35139E-0009  0.18663E-0008 -0.16445E-0008
  0.19942E+0005 -0.27288E+0004  0.34275E-0008  0.38532E-0008  0.12174E-0008
  0.20000E+0005 -0.27303E+0004  0.53477E-0008  0.48440E-0008  0.25881E-0008
  0.00000E+0000 -0.26821E+0004  0.10621E-0008  0.10543E-0009  0.13766E-0008
  0.57558E+0002 -0.26810E+0004  0.45661E-0009  0.23278E-0009  0.37697E-0009
  0.16667E+0003 -0.26787E+0004 -0.60752E-0009  0.52326E-0009 -0.14502E-0008
  0.27578E+0003 -0.26765E+0004 -0.12000E-0008  0.78854E-0009 -0.26108E-0008
  0.33333E+0003 -0.26753E+0004 -0.12599E-0008  0.89697E-0009 -0.28598E-0008
  0.00000E+0000 -0.26273E+0004  0.74620E-0009  0.57813E-0010  0.10780E-0008
  0.57558E+0002 -0.26259E+0004  0.11345E-0009  0.16438E-0009  0.48201E-0010
  0.16667E+0003 -0.26233E+0004 -0.93032E-0009  0.40918E-0009 -0.17790E-0008
  0.27578E+0003 -0.26206E+0004 -0.14111E-0008  0.63003E-0009 -0.28405E-0008
  0.33333E+0003 -0.26193E+0004 -0.13762E-0008  0.71894E-0009 -0.29828E-0008
  0.00000E+0000 -0.25232E+0004  0.49733E-0010 -0.39366E-0010  0.39897E-0009
  0.57558E+0002 -0.25214E+0004 -0.55438E-0009  0.38890E-0010 -0.61282E-0009
  0.16667E+0003 -0.25181E+0004 -0.13796E-0008  0.22171E-0009 -0.22349E-0008
  0.27578E+0003 -0.25148E+0004 -0.15110E-0008  0.38379E-0009 -0.29386E-0008
  0.33333E+0003 -0.25130E+0004 -0.12700E-0008  0.44658E-0009 -0.28462E-0008
  0.00000E+0000 -0.24192E+0004 -0.66190E-0009 -0.12804E-0009 -0.31033E-0009
  0.57558E+0002 -0.24170E+0004 -0.11407E-0008 -0.63456E-0010 -0.12140E-0008
  0.16667E+0003 -0.24129E+0004 -0.15816E-0008  0.85169E-0010 -0.24543E-0008
  0.27578E+0003 -0.24089E+0004 -0.12738E-0008  0.21390E-0009 -0.26882E-0008
  0.33333E+0003 -0.24067E+0004 -0.83135E-0009  0.26214E-0009 -0.23612E-0008
  0.00000E+0000 -0.23643E+0004 -0.10074E-0008 -0.16672E-0009 -0.65723E-0009
  0.57558E+0002 -0.23619E+0004 -0.13876E-0008 -0.10473E-0009 -0.14718E-0008
  0.16667E+0003 -0.23575E+0004 -0.15866E-0008  0.36250E-0010 -0.24742E-0008
  0.27578E+0003 -0.23530E+0004 -0.10433E-0008  0.15633E-0009 -0.24566E-0008
  0.33333E+0003 -0.23507E+0004 -0.50936E-0009  0.20040E-0009 -0.20212E-0008
  0.33333E+0003 -0.26753E+0004 -0.12599E-0008  0.89697E-0009 -0.28598E-0008
  0.39089E+0003 -0.26745E+0004 -0.11560E-0008  0.96961E-0009 -0.28642E-0008
  0.50000E+0003 -0.26730E+0004 -0.61408E-0009  0.98454E-0009 -0.23115E-0008
  0.60911E+0003 -0.26714E+0004  0.14632E-0009  0.81608E-0009 -0.12771E-0008
  0.66667E+0003 -0.26706E+0004  0.52534E-0009  0.65662E-0009 -0.67339E-0009
  0.33333E+0003 -0.26193E+0004 -0.13762E-0008  0.71894E-0009 -0.29828E-0008
  0.39089E+0003 -0.26183E+0004 -0.11617E-0008  0.77482E-0009 -0.28484E-0008
  0.50000E+0003 -0.26165E+0004 -0.40133E-0009  0.77199E-0009 -0.19880E-0008
  0.60911E+0003 -0.26147E+0004  0.51824E-0009  0.60890E-0009 -0.69522E-0009
  0.66667E+0003 -0.26138E+0004  0.93507E-0009  0.46255E-0009 -0.12891E-0010
  0.33333E+0003 -0.25130E+0004 -0.12700E-0008  0.44658E-0009 -0.28462E-0008
  0.39089E+0003 -0.25118E+0004 -0.85656E-0009  0.48070E-0009 -0.24619E-0008
  0.50000E+0003 -0.25095E+0004  0.20593E-0009  0.45877E-0009 -0.11566E-0008
  0.60911E+0003 -0.25072E+0004  0.12380E-0008  0.31004E-0009  0.40427E-0009
  0.66667E+0003 -0.25060E+0004  0.16175E-0008  0.18591E-0009  0.11128E-0008
  0.33333E+0003 -0.24067E+0004 -0.83135E-0009  0.26214E-0009 -0.23612E-0008
  0.39089E+0003 -0.24052E+0004 -0.26286E-0009  0.28461E-0009 -0.17743E-0008
  0.50000E+0003 -0.24024E+0004  0.92382E-0009  0.25613E-0009 -0.22738E-0009
  0.60911E+0003 -0.23996E+0004  0.18242E-0008  0.12307E-0009  0.13239E-0008
  0.66667E+0003 -0.23982E+0004  0.20395E-0008  0.16531E-0010  0.19177E-0008
  0.33333E+0003 -0.23507E+0004 -0.50936E-0009  0.20040E-0009 -0.20212E-0008
  0.39089E+0003 -0.23490E+0004  0.11448E-0009  0.21954E-0009 -0.13561E-0008
  0.50000E+0003 -0.23460E+0004  0.12911E-0008  0.18951E-0009  0.23475E-0009
  0.60911E+0003 -0.23429E+0004  0.20347E-0008  0.62828E-0010  0.16838E-0008
  0.66667E+0003 -0.23413E+0004  0.21230E-0008 -0.37036E-0010  0.21730E-0008
  0.66667E+0003 -0.26706E+0004  0.52534E-0009  0.65662E-0009 -0.67339E-0009
  0.72422E+0003 -0.26703E+0004  0.82799E-0009  0.45470E-0009 -0.11066E-0009
  0.83333E+0003 -0.26696E+0004  0.10888E-0008 -0.57733E-0011  0.66760E-0009
  0.94244E+0003 -0.26690E+0004  0.88196E-0009 -0.49678E-0009  0.91461E-0009
  0.10000E+0004 -0.26686E+0004  0.61133E-0009 -0.73455E-0009  0.82749E-0009
  0.66667E+0003 -0.26138E+0004  0.93507E-0009  0.46255E-0009 -0.12891E-0010
  0.72422E+0003 -0.26134E+0004  0.12382E-0008  0.28094E-0009  0.57573E-0009
  0.83333E+0003 -0.26126E+0004  0.14033E-0008 -0.12663E-0009  0.12542E-0008
  0.94244E+0003 -0.26118E+0004  0.10129E-0008 -0.55417E-0009  0.12457E-0008
  0.10000E+0004 -0.26114E+0004  0.63259E-0009 -0.75929E-0009  0.99148E-0009
  0.66667E+0003 -0.25060E+0004  0.16175E-0008  0.18591E-0009  0.11128E-0008
  0.72422E+0003 -0.25054E+0004  0.18203E-0008  0.36395E-0010  0.16404E-0008
  0.83333E+0003 -0.25044E+0004  0.16612E-0008 -0.29123E-0009  0.19879E-0008
  0.94244E+0003 -0.25034E+0004  0.87616E-0009 -0.62503E-0009  0.14724E-0008
  0.10000E+0004 -0.25029E+0004  0.30703E-0009 -0.78216E-0009  0.93994E-0009
  0.66667E+0003 -0.23982E+0004  0.20395E-0008  0.16531E-0010  0.19177E-0008
  0.72422E+0003 -0.23975E+0004  0.20338E-0008 -0.10923E-0009  0.22679E-0008
  0.83333E+0003 -0.23963E+0004  0.14297E-0008 -0.38030E-0009  0.21678E-0008
  0.94244E+0003 -0.23951E+0004  0.26893E-0009 -0.64932E-0009  0.11941E-0008
  0.10000E+0004 -0.23944E+0004 -0.42238E-0009 -0.77356E-0009  0.47336E-0009
  0.66667E+0003 -0.23413E+0004  0.21230E-0008 -0.37036E-0010  0.21730E-0008
  0.72422E+0003 -0.23406E+0004  0.19772E-0008 -0.15386E-0009  0.23976E-0008
  0.83333E+0003 -0.23392E+0004  0.11189E-0008 -0.40367E-0009  0.20451E-0008
  0.94244E+0003 -0.23379E+0004 -0.20319E-0009 -0.64818E-0009  0.87768E-0009
  0.10000E+0004 -0.23372E+0004 -0.91877E-0009 -0.75986E-0009  0.10555E-0009
  0.10000E+0004 -0.26686E+0004  0.61133E-0009 -0.73455E-0009  0.82749E-0009
  0.10576E+0004 -0.26681E+0004  0.26769E-0009 -0.93852E-0009  0.61897E-0009
  0.11667E+0004 -0.26673E+0004 -0.43906E-0009 -0.11991E-0008  0.46843E-0010
  0.12758E+0004 -0.26664E+0004 -0.99598E-0009 -0.12546E-0008 -0.50153E-0009
  0.13333E+0004 -0.26659E+0004 -0.11623E-0008 -0.12004E-0008 -0.68943E-0009
  0.10000E+0004 -0.26114E+0004  0.63259E-0009 -0.75929E-0009  0.99148E-0009
  0.10576E+0004 -0.26108E+0004  0.18415E-0009 -0.93305E-0009  0.61343E-0009
  0.11667E+0004 -0.26098E+0004 -0.67433E-0009 -0.11504E-0008 -0.22854E-0009
  0.12758E+0004 -0.26088E+0004 -0.12908E-0008 -0.11853E-0008 -0.91782E-0009
  0.13333E+0004 -0.26082E+0004 -0.14487E-0008 -0.11297E-0008 -0.11171E-0008
  0.10000E+0004 -0.25029E+0004  0.30703E-0009 -0.78216E-0009  0.93994E-0009
  0.10576E+0004 -0.25022E+0004 -0.29426E-0009 -0.91154E-0009  0.30861E-0009
  0.11667E+0004 -0.25009E+0004 -0.12964E-0008 -0.10643E-0008 -0.85985E-0009
  0.12758E+0004 -0.24996E+0004 -0.18475E-0008 -0.10669E-0008 -0.16117E-0008
  0.13333E+0004 -0.24989E+0004 -0.18988E-0008 -0.10076E-0008 -0.17386E-0008
  0.10000E+0004 -0.23944E+0004 -0.42238E-0009 -0.77356E-0009  0.47336E-0009
  0.10576E+0004 -0.23936E+0004 -0.10777E-0008 -0.87266E-0009 -0.28705E-0009
  0.11667E+0004 -0.23920E+0004 -0.19791E-0008 -0.98117E-0009 -0.14943E-0008
  0.12758E+0004 -0.23904E+0004 -0.22095E-0008 -0.96133E-0009 -0.20321E-0008
  0.13333E+0004 -0.23895E+0004 -0.20398E-0008 -0.89921E-0009 -0.19752E-0008
  0.10000E+0004 -0.23372E+0004 -0.91877E-0009 -0.75986E-0009  0.10555E-0009
  0.10576E+0004 -0.23363E+0004 -0.15519E-0008 -0.84741E-0009 -0.66438E-0009
  0.11667E+0004 -0.23345E+0004 -0.22909E-0008 -0.93876E-0009 -0.17712E-0008
  0.12758E+0004 -0.23327E+0004 -0.22535E-0008 -0.91013E-0009 -0.20957E-0008
  0.13333E+0004 -0.23318E+0004 -0.19299E-0008 -0.84677E-0009 -0.19088E-0008
  0.13333E+0004 -0.26659E+0004 -0.11623E-0008 -0.12004E-0008 -0.68943E-0009
  0.13909E+0004 -0.26653E+0004 -0.12272E-0008 -0.10908E-0008 -0.78714E-0009
  0.15000E+0004 -0.26641E+0004 -0.10878E-0008 -0.76757E-0009 -0.70963E-0009
  0.16091E+0004 -0.26629E+0004 -0.72023E-0009 -0.35222E-0009 -0.40468E-0009
  0.16667E+0004 -0.26623E+0004 -0.49517E-0009 -0.12336E-0009 -0.22156E-0009
  0.13333E+0004 -0.26082E+0004 -0.14487E-0008 -0.11297E-0008 -0.11171E-0008
  0.13909E+0004 -0.26075E+0004 -0.14815E-0008 -0.10247E-0008 -0.11851E-0008
  0.15000E+0004 -0.26061E+0004 -0.12349E-0008 -0.72158E-0009 -0.96593E-0009
  0.16091E+0004 -0.26047E+0004 -0.73274E-0009 -0.33436E-0009 -0.46338E-0009
  0.16667E+0004 -0.26039E+0004 -0.43704E-0009 -0.12024E-0009 -0.17698E-0009
  0.13333E+0004 -0.24989E+0004 -0.18988E-0008 -0.10076E-0008 -0.17386E-0008
  0.13909E+0004 -0.24979E+0004 -0.17894E-0008 -0.90782E-0009 -0.16741E-0008
  0.15000E+0004 -0.24961E+0004 -0.12274E-0008 -0.63185E-0009 -0.11083E-0008
  0.16091E+0004 -0.24943E+0004 -0.42169E-0009 -0.28554E-0009 -0.24177E-0009
  0.16667E+0004 -0.24934E+0004  0.86971E-0011 -0.93843E-0010  0.20463E-0009
  0.13333E+0004 -0.23895E+0004 -0.20398E-0008 -0.89921E-0009 -0.19752E-0008
  0.13909E+0004 -0.23884E+0004 -0.16978E-0008 -0.80313E-0009 -0.17010E-0008
  0.15000E+0004 -0.23862E+0004 -0.73396E-0009 -0.54639E-0009 -0.75513E-0009
  0.16091E+0004 -0.23840E+0004  0.34710E-0009 -0.23041E-0009  0.37064E-0009
  0.16667E+0004 -0.23828E+0004  0.85738E-0009 -0.55886E-0010  0.88004E-0009
  0.13333E+0004 -0.23318E+0004 -0.19299E-0008 -0.84677E-0009 -0.19088E-0008
  0.13909E+0004 -0.23306E+0004 -0.14416E-0008 -0.75220E-0009 -0.15084E-0008
  0.15000E+0004 -0.23282E+0004 -0.26500E-0009 -0.50325E-0009 -0.38422E-0009
  0.16091E+0004 -0.23258E+0004  0.90841E-0009 -0.20010E-0009  0.79872E-0009
  0.16667E+0004 -0.23245E+0004  0.14166E-0008 -0.33049E-0010  0.12848E-0008
  0.16667E+0004 -0.26623E+0004 -0.49517E-0009 -0.12336E-0009 -0.22156E-0009
  0.17242E+0004 -0.26615E+0004 -0.27835E-0009  0.95713E-0010 -0.57106E-0010
  0.18333E+0004 -0.26601E+0004  0.53783E-0010  0.45343E-0009  0.12323E-0009
  0.19424E+0004 -0.26587E+0004  0.26947E-0009  0.68879E-0009  0.12380E-0009
  0.20000E+0004 -0.26579E+0004  0.35174E-0009  0.75331E-0009  0.77949E-0010
  0.16667E+0004 -0.26039E+0004 -0.43704E-0009 -0.12024E-0009 -0.17698E-0009
  0.17242E+0004 -0.26031E+0004 -0.15293E-0009  0.85098E-0010  0.81764E-0010
  0.18333E+0004 -0.26014E+0004  0.29235E-0009  0.42305E-0009  0.39843E-0009
  0.19424E+0004 -0.25997E+0004  0.60139E-0009  0.64814E-0009  0.47600E-0009
  0.20000E+0004 -0.25988E+0004  0.72380E-0009  0.71140E-0009  0.44915E-0009
  0.16667E+0004 -0.24934E+0004  0.86971E-0011 -0.93843E-0010  0.20463E-0009
  0.17242E+0004 -0.24923E+0004  0.40602E-0009  0.89727E-0010  0.59059E-0009
  0.18333E+0004 -0.24901E+0004  0.10026E-0008  0.39417E-0009  0.10410E-0008
  0.19424E+0004 -0.24880E+0004  0.13847E-0008  0.59896E-0009  0.11233E-0008
  0.20000E+0004 -0.24868E+0004  0.15142E-0008  0.65800E-0009  0.10568E-0008
  0.16667E+0004 -0.23828E+0004  0.85738E-0009 -0.55886E-0010  0.88004E-0009
  0.17242E+0004 -0.23815E+0004  0.12916E-0008  0.11044E-0009  0.12776E-0008
  0.18333E+0004 -0.23789E+0004  0.18553E-0008  0.38701E-0009  0.16255E-0008
  0.19424E+0004 -0.23762E+0004  0.21032E-0008  0.57318E-0009  0.14945E-0008
  0.20000E+0004 -0.23749E+0004  0.21310E-0008  0.62738E-0009  0.12935E-0008
  0.16667E+0004 -0.23245E+0004  0.14166E-0008 -0.33049E-0010  0.12848E-0008
  0.17242E+0004 -0.23230E+0004  0.18188E-0008  0.12556E-0009  0.16276E-0008
  0.18333E+0004 -0.23202E+0004  0.22612E-0008  0.38910E-0009  0.18121E-0008
  0.19424E+0004 -0.23173E+0004  0.23440E-0008  0.56582E-0009  0.14880E-0008
  0.20000E+0004 -0.23158E+0004  0.22782E-0008  0.61710E-0009  0.11905E-0008
  0.20000E+0004 -0.26579E+0004  0.35174E-0009  0.75331E-0009  0.77949E-0010
  0.20576E+0004 -0.26569E+0004  0.42749E-0009  0.77238E-0009  0.29714E-0010
  0.21667E+0004 -0.26550E+0004  0.57349E-0009  0.68859E-0009 -0.70239E-0011
  0.22758E+0004 -0.26531E+0004  0.70176E-0009  0.46461E-0009  0.66126E-0010
  0.23333E+0004 -0.26521E+0004  0.73011E-0009  0.30346E-0009  0.12814E-0009
  0.20000E+0004 -0.25988E+0004  0.72380E-0009  0.71140E-0009  0.44915E-0009
  0.20576E+0004 -0.25976E+0004  0.83101E-0009  0.73186E-0009  0.40579E-0009
  0.21667E+0004 -0.25954E+0004  0.99996E-0009  0.65816E-0009  0.34011E-0009
  0.22758E+0004 -0.25932E+0004  0.10801E-0008  0.45376E-0009  0.32502E-0009
  0.23333E+0004 -0.25920E+0004  0.10487E-0008  0.30658E-0009  0.31334E-0009
  0.20000E+0004 -0.24868E+0004  0.15142E-0008  0.65800E-0009  0.10568E-0008
  0.20576E+0004 -0.24853E+0004  0.16026E-0008  0.67870E-0009  0.94702E-0009
  0.21667E+0004 -0.24825E+0004  0.16504E-0008  0.61837E-0009  0.69232E-0009
  0.22758E+0004 -0.24796E+0004  0.14787E-0008  0.44382E-0009  0.40578E-0009
  0.23333E+0004 -0.24781E+0004  0.12651E-0008  0.31820E-0009  0.22242E-0009
  0.20000E+0004 -0.23749E+0004  0.21310E-0008  0.62738E-0009  0.12935E-0008
  0.20576E+0004 -0.23730E+0004  0.20954E-0008  0.64695E-0009  0.10379E-0008
  0.21667E+0004 -0.23696E+0004  0.18511E-0008  0.59498E-0009  0.49977E-0009
  0.22758E+0004 -0.23661E+0004  0.13215E-0008  0.44207E-0009 -0.68226E-0010
  0.23333E+0004 -0.23642E+0004  0.90861E-0009  0.33200E-0009 -0.38936E-0009
  0.20000E+0004 -0.23158E+0004  0.22782E-0008  0.61710E-0009  0.11905E-0008
  0.20576E+0004 -0.23138E+0004  0.21458E-0008  0.63544E-0009  0.84493E-0009
  0.21667E+0004 -0.23100E+0004  0.17171E-0008  0.58569E-0009  0.16764E-0009
  0.22758E+0004 -0.23062E+0004  0.10114E-0008  0.44079E-0009 -0.49676E-0009
  0.23333E+0004 -0.23042E+0004  0.51779E-0009  0.33659E-0009 -0.84893E-0009
  0.23333E+0004 -0.26521E+0004  0.73011E-0009  0.30346E-0009  0.12814E-0009
  0.23909E+0004 -0.26508E+0004  0.70656E-0009  0.12312E-0009  0.17789E-0009
  0.25000E+0004 -0.26482E+0004  0.44766E-0009 -0.23359E-0009  0.12896E-0009
  0.26091E+0004 -0.26457E+0004 -0.11457E-0009 -0.54236E-0009 -0.21830E-0009
  0.26667E+0004 -0.26444E+0004 -0.49541E-0009 -0.65898E-0009 -0.52154E-0009
  0.23333E+0004 -0.25920E+0004  0.10487E-0008  0.30658E-0009  0.31334E-0009
  0.23909E+0004 -0.25904E+0004  0.94195E-0009  0.14276E-0009  0.27002E-0009
  0.25000E+0004 -0.25875E+0004  0.48103E-0009 -0.17858E-0009  0.79400E-0011
  0.26091E+0004 -0.25845E+0004 -0.28218E-0009 -0.45136E-0009 -0.54951E-0009
  0.26667E+0004 -0.25830E+0004 -0.73877E-0009 -0.55221E-0009 -0.93304E-0009
  0.23333E+0004 -0.24781E+0004  0.12651E-0008  0.31820E-0009  0.22242E-0009
  0.23909E+0004 -0.24761E+0004  0.95184E-0009  0.17994E-0009 -0.67277E-0011
  0.25000E+0004 -0.24724E+0004  0.97520E-0010 -0.88501E-0010 -0.60720E-0009
  0.26091E+0004 -0.24686E+0004 -0.92941E-0009 -0.31065E-0009 -0.13771E-0008
  0.26667E+0004 -0.24666E+0004 -0.14202E-0008 -0.39131E-0009 -0.17733E-0008
  0.23333E+0004 -0.23642E+0004  0.90861E-0009  0.33200E-0009 -0.38936E-0009
  0.23909E+0004 -0.23618E+0004  0.40417E-0009  0.21212E-0009 -0.74028E-0009
  0.25000E+0004 -0.23572E+0004 -0.71167E-0009 -0.20399E-0010 -0.14717E-0008
  0.26091E+0004 -0.23526E+0004 -0.17477E-0008 -0.21179E-0009 -0.21537E-0008
  0.26667E+0004 -0.23502E+0004 -0.21071E-0008 -0.28260E-0009 -0.23862E-0008
  0.23333E+0004 -0.23042E+0004  0.51779E-0009  0.33659E-0009 -0.84893E-0009
  0.23909E+0004 -0.23015E+0004 -0.50857E-0010  0.22371E-0009 -0.12139E-0008
  0.25000E+0004 -0.22965E+0004 -0.12067E-0008  0.42021E-0011 -0.19035E-0008
  0.26091E+0004 -0.22914E+0004 -0.21288E-0008 -0.17746E-0009 -0.24239E-0008
  0.26667E+0004 -0.22888E+0004 -0.23579E-0008 -0.24628E-0009 -0.25168E-0008
  0.26667E+0004 -0.26444E+0004 -0.49541E-0009 -0.65898E-0009 -0.52154E-0009
  0.27242E+0004 -0.26429E+0004 -0.88457E-0009 -0.72719E-0009 -0.87692E-0009
  0.28333E+0004 -0.26400E+0004 -0.14500E-0008 -0.70602E-0009 -0.15042E-0008
  0.29424E+0004 -0.26371E+0004 -0.14795E-0008 -0.46951E-0009 -0.17322E-0008
  0.30000E+0004 -0.26356E+0004 -0.11930E-0008 -0.26940E-0009 -0.15671E-0008
  0.26667E+0004 -0.25830E+0004 -0.73877E-0009 -0.55221E-0009 -0.93304E-0009
  0.27242E+0004 -0.25812E+0004 -0.11674E-0008 -0.60816E-0009 -0.13314E-0008
  0.28333E+0004 -0.25778E+0004 -0.16790E-0008 -0.58076E-0009 -0.18964E-0008
  0.29424E+0004 -0.25744E+0004 -0.14945E-0008 -0.36543E-0009 -0.18636E-0008
  0.30000E+0004 -0.25726E+0004 -0.10562E-0008 -0.18833E-0009 -0.15000E-0008
  0.26667E+0004 -0.24666E+0004 -0.14202E-0008 -0.39131E-0009 -0.17733E-0008
  0.27242E+0004 -0.24643E+0004 -0.17916E-0008 -0.43363E-0009 -0.20965E-0008
  0.28333E+0004 -0.24600E+0004 -0.19370E-0008 -0.40831E-0009 -0.22531E-0008
  0.29424E+0004 -0.24556E+0004 -0.11554E-0008 -0.23800E-0009 -0.15418E-0008
  0.30000E+0004 -0.24533E+0004 -0.39144E-0009 -0.10206E-0009 -0.78300E-0009
  0.26667E+0004 -0.23502E+0004 -0.21071E-0008 -0.28260E-0009 -0.23862E-0008
  0.27242E+0004 -0.23474E+0004 -0.22508E-0008 -0.32117E-0009 -0.24622E-0008
  0.28333E+0004 -0.23421E+0004 -0.17567E-0008 -0.31106E-0009 -0.19612E-0008
  0.29424E+0004 -0.23368E+0004 -0.26459E-0009 -0.18871E-0009 -0.51579E-0009
  0.30000E+0004 -0.23341E+0004  0.79525E-0009 -0.90248E-0010  0.56378E-0009
  0.26667E+0004 -0.22888E+0004 -0.23579E-0008 -0.24628E-0009 -0.25168E-0008
  0.27242E+0004 -0.22857E+0004 -0.23282E-0008 -0.28584E-0009 -0.24198E-0008
  0.28333E+0004 -0.22800E+0004 -0.14374E-0008 -0.28741E-0009 -0.15397E-0008
  0.29424E+0004 -0.22742E+0004  0.41283E-0009 -0.19071E-0009  0.24292E-0009
  0.30000E+0004 -0.22711E+0004  0.15874E-0008 -0.11052E-0009  0.14308E-0008
  0.30000E+0004 -0.26356E+0004 -0.11930E-0008 -0.26940E-0009 -0.15671E-0008
  0.30576E+0004 -0.26344E+0004 -0.69572E-0009 -0.25933E-0010 -0.11832E-0008
  0.31667E+0004 -0.26323E+0004  0.69313E-0009  0.49038E-0009  0.95946E-0010
  0.32758E+0004 -0.26302E+0004  0.22279E-0008  0.97933E-0009  0.17204E-0008
  0.33333E+0004 -0.26290E+0004  0.28667E-0008  0.11826E-0008  0.24906E-0008
  0.30000E+0004 -0.25726E+0004 -0.10562E-0008 -0.18833E-0009 -0.15000E-0008
  0.30576E+0004 -0.25713E+0004 -0.40741E-0009  0.24497E-0010 -0.90074E-0009
  0.31667E+0004 -0.25688E+0004  0.11876E-0008  0.46847E-0009  0.74334E-0009
  0.32758E+0004 -0.25663E+0004  0.27088E-0008  0.87855E-0009  0.25348E-0008
  0.33333E+0004 -0.25650E+0004  0.32270E-0008  0.10442E-0008  0.32694E-0008
  0.30000E+0004 -0.24533E+0004 -0.39144E-0009 -0.10206E-0009 -0.78300E-0009
  0.30576E+0004 -0.24517E+0004  0.52873E-0009  0.58439E-0010  0.17851E-0009
  0.31667E+0004 -0.24484E+0004  0.23423E-0008  0.38444E-0009  0.22572E-0008
  0.32758E+0004 -0.24452E+0004  0.35498E-0008  0.67025E-0009  0.39652E-0008
  0.33333E+0004 -0.24435E+0004  0.36873E-0008  0.77775E-0009  0.44166E-0008
  0.30000E+0004 -0.23341E+0004  0.79525E-0009 -0.90248E-0010  0.56378E-0009
  0.30576E+0004 -0.23320E+0004  0.18941E-0008  0.25020E-0010  0.17430E-0008
  0.31667E+0004 -0.23281E+0004  0.36190E-0008  0.25460E-0009  0.38302E-0008
  0.32758E+0004 -0.23242E+0004  0.41559E-0008  0.44343E-0009  0.49654E-0008
  0.33333E+0004 -0.23221E+0004  0.37669E-0008  0.50704E-0009  0.49199E-0008
  0.30000E+0004 -0.22711E+0004  0.15874E-0008 -0.11052E-0009  0.14308E-0008
  0.30576E+0004 -0.22689E+0004  0.27214E-0008 -0.16547E-0010  0.26456E-0008
  0.31667E+0004 -0.22646E+0004  0.42628E-0008  0.16959E-0009  0.45606E-0008
  0.32758E+0004 -0.22603E+0004  0.43302E-0008  0.31672E-0009  0.52384E-0008
  0.33333E+0004 -0.22581E+0004  0.36324E-0008  0.36224E-0009  0.48818E-0008
  0.33333E+0004 -0.26290E+0004  0.28667E-0008  0.11826E-0008  0.24906E-0008
  0.33909E+0004 -0.26284E+0004  0.32596E-0008  0.13250E-0008  0.30627E-0008
  0.35000E+0004 -0.26271E+0004  0.30813E-0008  0.13956E-0008  0.32787E-0008
  0.36091E+0004 -0.26259E+0004  0.15933E-0008  0.11743E-0008  0.21475E-0008
  0.36667E+0004 -0.26252E+0004  0.37658E-0009  0.95198E-0009  0.10561E-0008
  0.33333E+0004 -0.25650E+0004  0.32270E-0008  0.10442E-0008  0.32694E-0008
  0.33909E+0004 -0.25642E+0004  0.34270E-0008  0.11547E-0008  0.37166E-0008
  0.35000E+0004 -0.25627E+0004  0.27489E-0008  0.11884E-0008  0.34851E-0008
  0.36091E+0004 -0.25613E+0004  0.75841E-0009  0.96633E-0009  0.17821E-0008
  0.36667E+0004 -0.25605E+0004 -0.64409E-0009  0.75762E-0009  0.42107E-0009
  0.33333E+0004 -0.24435E+0004  0.36873E-0008  0.77775E-0009  0.44166E-0008
  0.33909E+0004 -0.24425E+0004  0.34012E-0008  0.83992E-0009  0.44444E-0008
  0.35000E+0004 -0.24407E+0004  0.17064E-0008  0.81965E-0009  0.31970E-0008
  0.36091E+0004 -0.24388E+0004 -0.10411E-0008  0.60122E-0009  0.54913E-0009
  0.36667E+0004 -0.24378E+0004 -0.25931E-0008  0.41660E-0009 -0.11269E-0008
  0.33333E+0004 -0.23221E+0004  0.37669E-0008  0.50704E-0009  0.49199E-0008
  0.33909E+0004 -0.23209E+0004  0.29119E-0008  0.53408E-0009  0.43839E-0008
  0.35000E+0004 -0.23186E+0004  0.27142E-0009  0.47775E-0009  0.21079E-0008
  0.36091E+0004 -0.23163E+0004 -0.28640E-0008  0.26998E-0009 -0.11394E-0008
  0.36667E+0004 -0.23151E+0004 -0.42887E-0008  0.10882E-0009 -0.28371E-0008
  0.33333E+0004 -0.22581E+0004  0.36324E-0008  0.36224E-0009  0.48818E-0008
  0.33909E+0004 -0.22567E+0004  0.24756E-0008  0.37562E-0009  0.40318E-0008
  0.35000E+0004 -0.22542E+0004 -0.58097E-0009  0.30762E-0009  0.12820E-0008
  0.36091E+0004 -0.22517E+0004 -0.37530E-0008  0.10977E-0009 -0.21046E-0008
  0.36667E+0004 -0.22504E+0004 -0.50112E-0008 -0.38070E-0010 -0.36992E-0008
  0.36667E+0004 -0.26252E+0004  0.37658E-0009  0.95198E-0009  0.10561E-0008
  0.37242E+0004 -0.26244E+0004 -0.10107E-0008  0.66782E-0009 -0.25982E-0009
  0.38333E+0004 -0.26229E+0004 -0.36129E-0008  0.31751E-0010 -0.28883E-0008
  0.39424E+0004 -0.26214E+0004 -0.53595E-0008 -0.61803E-0009 -0.48144E-0008
  0.40000E+0004 -0.26206E+0004 -0.56660E-0008 -0.92122E-0009 -0.52322E-0008
  0.36667E+0004 -0.25605E+0004 -0.64409E-0009  0.75762E-0009  0.42107E-0009
  0.37242E+0004 -0.25596E+0004 -0.21230E-0008  0.49575E-0009 -0.10973E-0008
  0.38333E+0004 -0.25578E+0004 -0.45682E-0008 -0.83820E-0010 -0.38132E-0008
  0.39424E+0004 -0.25561E+0004 -0.57278E-0008 -0.67141E-0009 -0.53786E-0008
  0.40000E+0004 -0.25551E+0004 -0.55986E-0008 -0.94538E-0009 -0.54468E-0008
  0.36667E+0004 -0.24378E+0004 -0.25931E-0008  0.41660E-0009 -0.11269E-0008
  0.37242E+0004 -0.24366E+0004 -0.39979E-0008  0.19303E-0009 -0.27729E-0008
  0.38333E+0004 -0.24344E+0004 -0.56552E-0008 -0.28987E-0009 -0.51075E-0008
  0.39424E+0004 -0.24321E+0004 -0.53782E-0008 -0.76824E-0009 -0.55742E-0008
  0.40000E+0004 -0.24310E+0004 -0.43875E-0008 -0.98851E-0009 -0.48925E-0008
  0.36667E+0004 -0.23151E+0004 -0.42887E-0008  0.10882E-0009 -0.28371E-0008
  0.37242E+0004 -0.23137E+0004 -0.53277E-0008 -0.79282E-0010 -0.42832E-0008
  0.38333E+0004 -0.23110E+0004 -0.57434E-0008 -0.47408E-0009 -0.56710E-0008
  0.39424E+0004 -0.23082E+0004 -0.39150E-0008 -0.85091E-0009 -0.47814E-0008
  0.40000E+0004 -0.23068E+0004 -0.21937E-0008 -0.10192E-0008 -0.34074E-0008
  0.36667E+0004 -0.22504E+0004 -0.50112E-0008 -0.38070E-0010 -0.36992E-0008
  0.37242E+0004 -0.22488E+0004 -0.57678E-0008 -0.20731E-0009 -0.49288E-0008
  0.38333E+0004 -0.22458E+0004 -0.54379E-0008 -0.55691E-0009 -0.56723E-0008
  0.39424E+0004 -0.22429E+0004 -0.28582E-0008 -0.88234E-0009 -0.40747E-0008
  0.40000E+0004 -0.22413E+0004 -0.85661E-0009 -0.10243E-0008 -0.24126E-0008
  0.40000E+0004 -0.26206E+0004 -0.56660E-0008 -0.92122E-0009 -0.52322E-0008
  0.40576E+0004 -0.26198E+0004 -0.54722E-0008 -0.11705E-0008 -0.51424E-0008
  0.41667E+0004 -0.26183E+0004 -0.37700E-0008 -0.14678E-0008 -0.35304E-0008
  0.42758E+0004 -0.26167E+0004 -0.82671E-0009 -0.15010E-0008 -0.50147E-0009
  0.43333E+0004 -0.26159E+0004  0.89232E-0009 -0.14190E-0008  0.13272E-0008
  0.40000E+0004 -0.25551E+0004 -0.55986E-0008 -0.94538E-0009 -0.54468E-0008
  0.40576E+0004 -0.25542E+0004 -0.49321E-0008 -0.11700E-0008 -0.49378E-0008
  0.41667E+0004 -0.25524E+0004 -0.24015E-0008 -0.14371E-0008 -0.24984E-0008
  0.42758E+0004 -0.25505E+0004  0.10205E-0008 -0.14619E-0008  0.11234E-0008
  0.43333E+0004 -0.25496E+0004  0.27738E-0008 -0.13820E-0008  0.30741E-0008
  0.40000E+0004 -0.24310E+0004 -0.43875E-0008 -0.98851E-0009 -0.48925E-0008
  0.40576E+0004 -0.24297E+0004 -0.29036E-0008 -0.11658E-0008 -0.36183E-0008
  0.41667E+0004 -0.24274E+0004  0.73266E-0009 -0.13673E-0008 -0.64886E-0011
  0.42758E+0004 -0.24251E+0004  0.43058E-0008 -0.13615E-0008  0.40083E-0008
  0.43333E+0004 -0.24238E+0004  0.56926E-0008 -0.12774E-0008  0.57534E-0008
  0.40000E+0004 -0.23068E+0004 -0.21937E-0008 -0.10192E-0008 -0.34074E-0008
  0.40576E+0004 -0.23053E+0004 -0.15721E-0009 -0.11490E-0008 -0.15664E-0008
  0.41667E+0004 -0.23025E+0004  0.37871E-0008 -0.12788E-0008  0.25042E-0008
  0.42758E+0004 -0.22996E+0004  0.65705E-0008 -0.12313E-0008  0.59905E-0008
  0.43333E+0004 -0.22981E+0004  0.71612E-0008 -0.11371E-0008  0.70866E-0008
  0.40000E+0004 -0.22413E+0004 -0.85661E-0009 -0.10243E-0008 -0.24126E-0008
  0.40576E+0004 -0.22396E+0004  0.13271E-0008 -0.11299E-0008 -0.39338E-0009
  0.41667E+0004 -0.22365E+0004  0.51033E-0008 -0.12227E-0008  0.36133E-0008
  0.42758E+0004 -0.22334E+0004  0.71775E-0008 -0.11536E-0008  0.65258E-0008
  0.43333E+0004 -0.22318E+0004  0.72555E-0008 -0.10545E-0008  0.71765E-0008
  0.43333E+0004 -0.26159E+0004  0.89232E-0009 -0.14190E-0008  0.13272E-0008
  0.43909E+0004 -0.26151E+0004  0.25036E-0008 -0.12780E-0008  0.30755E-0008
  0.45000E+0004 -0.26137E+0004  0.46885E-0008 -0.89106E-0009  0.54999E-0008
  0.46091E+0004 -0.26123E+0004  0.51068E-0008 -0.42753E-0009  0.59904E-0008
  0.46667E+0004 -0.26115E+0004  0.45248E-0008 -0.17991E-0009  0.53225E-0008
  0.43333E+0004 -0.25496E+0004  0.27738E-0008 -0.13820E-0008  0.30741E-0008
  0.43909E+0004 -0.25487E+0004  0.42538E-0008 -0.12465E-0008  0.47850E-0008
  0.45000E+0004 -0.25470E+0004  0.57763E-0008 -0.87132E-0009  0.66957E-0008
  0.46091E+0004 -0.25454E+0004  0.51938E-0008 -0.41400E-0009  0.62448E-0008
  0.46667E+0004 -0.25445E+0004  0.40651E-0008 -0.16506E-0009  0.50139E-0008
  0.43333E+0004 -0.24238E+0004  0.56926E-0008 -0.12774E-0008  0.57534E-0008
  0.43909E+0004 -0.24227E+0004  0.65294E-0008 -0.11447E-0008  0.69836E-0008
  0.45000E+0004 -0.24206E+0004  0.63066E-0008 -0.78394E-0009  0.73874E-0008
  0.46091E+0004 -0.24184E+0004  0.38468E-0008 -0.34259E-0009  0.51343E-0008
  0.46667E+0004 -0.24173E+0004  0.19215E-0008 -0.99311E-0010  0.30698E-0008
  0.43333E+0004 -0.22981E+0004  0.71612E-0008 -0.11371E-0008  0.70866E-0008
  0.43909E+0004 -0.22967E+0004  0.70407E-0008 -0.10023E-0008  0.74943E-0008
  0.45000E+0004 -0.22941E+0004  0.49348E-0008 -0.65349E-0009  0.61880E-0008
  0.46091E+0004 -0.22915E+0004  0.11359E-0008 -0.23847E-0009  0.26209E-0008
  0.46667E+0004 -0.22902E+0004 -0.10656E-0008 -0.12385E-0010  0.23695E-0009
  0.43333E+0004 -0.22318E+0004  0.72555E-0008 -0.10545E-0008  0.71765E-0008
  0.43909E+0004 -0.22303E+0004  0.65994E-0008 -0.91936E-0009  0.71049E-0008
  0.45000E+0004 -0.22274E+0004  0.36359E-0008 -0.58024E-0009  0.50031E-0008
  0.46091E+0004 -0.22246E+0004 -0.51111E-0009 -0.18548E-0009  0.10825E-0008
  0.46667E+0004 -0.22231E+0004 -0.26163E-0008  0.26799E-0010 -0.12293E-0008
  0.46667E+0004 -0.26115E+0004  0.45248E-0008 -0.17991E-0009  0.53225E-0008
  0.47242E+0004 -0.26103E+0004  0.34415E-0008  0.51086E-0010  0.40565E-0008
  0.48333E+0004 -0.26081E+0004  0.42785E-0009  0.43111E-0009  0.40685E-0009
  0.49424E+0004 -0.26058E+0004 -0.28701E-0008  0.70834E-0009 -0.38281E-0008
  0.50000E+0004 -0.26046E+0004 -0.42899E-0008  0.81379E-0009 -0.58037E-0008
  0.46667E+0004 -0.25445E+0004  0.40651E-0008 -0.16506E-0009  0.50139E-0008
  0.47242E+0004 -0.25431E+0004  0.24904E-0008  0.70897E-0010  0.32067E-0008
  0.48333E+0004 -0.25404E+0004 -0.11041E-0008  0.46798E-0009 -0.11859E-0008
  0.49424E+0004 -0.25377E+0004 -0.43366E-0008  0.76645E-0009 -0.55520E-0008
  0.50000E+0004 -0.25363E+0004 -0.54419E-0008  0.88142E-0009 -0.73022E-0008
  0.46667E+0004 -0.24173E+0004  0.19215E-0008 -0.99311E-0010  0.30698E-0008
  0.47242E+0004 -0.24155E+0004 -0.20462E-0009  0.13416E-0009  0.62315E-0009
  0.48333E+0004 -0.24121E+0004 -0.39153E-0008  0.53197E-0009 -0.41368E-0008
  0.49424E+0004 -0.24086E+0004 -0.59925E-0008  0.83264E-0009 -0.76140E-0008
  0.50000E+0004 -0.24068E+0004 -0.60727E-0008  0.94533E-0009 -0.84389E-0008
  0.46667E+0004 -0.22902E+0004 -0.10656E-0008 -0.12385E-0010  0.23695E-0009
  0.47242E+0004 -0.22880E+0004 -0.31117E-0008  0.20326E-0009 -0.22072E-0008
  0.48333E+0004 -0.22838E+0004 -0.56725E-0008  0.56375E-0009 -0.59967E-0008
  0.49424E+0004 -0.22796E+0004 -0.56483E-0008  0.82280E-0009 -0.75141E-0008
  0.50000E+0004 -0.22774E+0004 -0.44797E-0008  0.91037E-0009 -0.71162E-0008
  0.46667E+0004 -0.22231E+0004 -0.26163E-0008  0.26799E-0010 -0.12293E-0008
  0.47242E+0004 -0.22207E+0004 -0.43702E-0008  0.22745E-0009 -0.34163E-0008
  0.48333E+0004 -0.22161E+0004 -0.59335E-0008  0.55589E-0009 -0.62750E-0008
  0.49424E+0004 -0.22115E+0004 -0.46564E-0008  0.77998E-0009 -0.65727E-0008
  0.50000E+0004 -0.22091E+0004 -0.28878E-0008  0.84792E-0009 -0.55677E-0008
  0.50000E+0004 -0.26046E+0004 -0.42899E-0008  0.81379E-0009 -0.58037E-0008
  0.50576E+0004 -0.26032E+0004 -0.52779E-0008  0.89496E-0009 -0.73536E-0008
  0.51667E+0004 -0.26006E+0004 -0.55260E-0008  0.99198E-0009 -0.85299E-0008
  0.52758E+0004 -0.25980E+0004 -0.34389E-0008  0.10407E-0008 -0.70163E-0008
  0.53333E+0004 -0.25966E+0004 -0.15012E-0008  0.10530E-0008 -0.51782E-0008
  0.50000E+0004 -0.25363E+0004 -0.54419E-0008  0.88142E-0009 -0.73022E-0008
  0.50576E+0004 -0.25347E+0004 -0.59476E-0008  0.96921E-0009 -0.84355E-0008
  0.51667E+0004 -0.25316E+0004 -0.49736E-0008  0.10660E-0008 -0.84155E-0008
  0.52758E+0004 -0.25286E+0004 -0.16054E-0008  0.10936E-0008 -0.54957E-0008
  0.53333E+0004 -0.25270E+0004  0.88265E-0009  0.10860E-0008 -0.29844E-0008
  0.50000E+0004 -0.24068E+0004 -0.60727E-0008  0.94533E-0009 -0.84389E-0008
  0.50576E+0004 -0.24048E+0004 -0.53786E-0008  0.10263E-0008 -0.84239E-0008
  0.51667E+0004 -0.24009E+0004 -0.20766E-0008  0.10922E-0008 -0.60003E-0008
  0.52758E+0004 -0.23970E+0004  0.29881E-0008  0.10605E-0008 -0.10722E-0008
  0.53333E+0004 -0.23949E+0004  0.58751E-0008  0.10107E-0008  0.20785E-0008
  0.50000E+0004 -0.22774E+0004 -0.44797E-0008  0.91037E-0009 -0.71162E-0008
  0.50576E+0004 -0.22749E+0004 -0.26023E-0008  0.96318E-0009 -0.58961E-0008
  0.51667E+0004 -0.22701E+0004  0.22924E-0008  0.96627E-0009 -0.17031E-0008
  0.52758E+0004 -0.22654E+0004  0.75559E-0008  0.85840E-0009  0.37549E-0008
  0.53333E+0004 -0.22629E+0004  0.98794E-0008  0.76426E-0009  0.65491E-0008
  0.50000E+0004 -0.22091E+0004 -0.28878E-0008  0.84792E-0009 -0.55677E-0008
  0.50576E+0004 -0.22064E+0004 -0.54101E-0009  0.88016E-0009 -0.38491E-0008
  0.51667E+0004 -0.22012E+0004  0.46758E-0008  0.84232E-0009  0.77123E-0009
  0.52758E+0004 -0.21960E+0004  0.93709E-0008  0.69152E-0009  0.58104E-0008
  0.53333E+0004 -0.21933E+0004  0.11053E-0007  0.57489E-0009  0.80432E-0008
  0.53333E+0004 -0.25966E+0004 -0.15012E-0008  0.10530E-0008 -0.51782E-0008
  0.53909E+0004 -0.25957E+0004  0.83736E-0009  0.10611E-0008 -0.27876E-0008
  0.55000E+0004 -0.25938E+0004  0.57755E-0008  0.10623E-0008  0.26591E-0008
  0.56091E+0004 -0.25920E+0004  0.10253E-0007  0.10446E-0008  0.80892E-0008
  0.56667E+0004 -0.25911E+0004  0.11996E-0007  0.10243E-0008  0.10453E-0007
  0.53333E+0004 -0.25270E+0004  0.88265E-0009  0.10860E-0008 -0.29844E-0008
  0.53909E+0004 -0.25258E+0004  0.36066E-0008  0.10688E-0008 -0.54375E-0010
  0.55000E+0004 -0.25237E+0004  0.86952E-0008  0.10111E-0008  0.58788E-0008
  0.56091E+0004 -0.25216E+0004  0.12479E-0007  0.92684E-0009  0.10940E-0007
  0.56667E+0004 -0.25204E+0004  0.13543E-0007  0.87235E-0009  0.12759E-0007
  0.53333E+0004 -0.23949E+0004  0.58751E-0008  0.10107E-0008  0.20785E-0008
  0.53909E+0004 -0.23935E+0004  0.85719E-0008  0.94432E-0009  0.52562E-0008
  0.55000E+0004 -0.23908E+0004  0.12405E-0007  0.78151E-0009  0.10468E-0007
  0.56091E+0004 -0.23880E+0004  0.13577E-0007  0.58642E-0009  0.13348E-0007
  0.56667E+0004 -0.23866E+0004  0.12904E-0007  0.47723E-0009  0.13568E-0007
  0.53333E+0004 -0.22629E+0004  0.98794E-0008  0.76426E-0009  0.65491E-0008
  0.53909E+0004 -0.22611E+0004  0.11583E-0007  0.65160E-0009  0.89439E-0008
  0.55000E+0004 -0.22578E+0004  0.12598E-0007  0.40083E-0009  0.11672E-0007
  0.56091E+0004 -0.22545E+0004  0.10367E-0007  0.12370E-0009  0.11309E-0007
  0.56667E+0004 -0.22527E+0004  0.79694E-0008 -0.22108E-0010  0.97891E-0008
  0.53333E+0004 -0.21933E+0004  0.11053E-0007  0.57489E-0009  0.80432E-0008
  0.53909E+0004 -0.21913E+0004  0.11945E-0007  0.44030E-0009  0.96972E-0008
  0.55000E+0004 -0.21877E+0004  0.11166E-0007  0.15179E-0009  0.10716E-0007
  0.56091E+0004 -0.21840E+0004  0.72433E-0008 -0.15579E-0009  0.86453E-0008
  0.56667E+0004 -0.21821E+0004  0.41679E-0008 -0.31306E-0009  0.63916E-0008
  0.56667E+0004 -0.25911E+0004  0.11996E-0007  0.10243E-0008  0.10453E-0007
  0.57242E+0004 -0.25900E+0004  0.13121E-0007  0.99218E-0009  0.12243E-0007
  0.58333E+0004 -0.25881E+0004  0.13224E-0007  0.89909E-0009  0.13587E-0007
  0.59424E+0004 -0.25862E+0004  0.10563E-0007  0.75443E-0009  0.11966E-0007
  0.60000E+0004 -0.25852E+0004  0.81639E-0008  0.65960E-0009  0.99686E-0008
  0.56667E+0004 -0.25204E+0004  0.13543E-0007  0.87235E-0009  0.12759E-0007
  0.57242E+0004 -0.25193E+0004  0.13817E-0007  0.80792E-0009  0.13796E-0007
  0.58333E+0004 -0.25170E+0004  0.12027E-0007  0.66505E-0009  0.13300E-0007
  0.59424E+0004 -0.25148E+0004  0.74720E-0008  0.49017E-0009  0.96471E-0008
  0.60000E+0004 -0.25136E+0004  0.42202E-0008  0.38851E-0009  0.66517E-0008
  0.56667E+0004 -0.23866E+0004  0.12904E-0007  0.47723E-0009  0.13568E-0007
  0.57242E+0004 -0.23851E+0004  0.11340E-0007  0.36279E-0009  0.12824E-0007
  0.58333E+0004 -0.23822E+0004  0.62388E-0008  0.14727E-0009  0.88736E-0008
  0.59424E+0004 -0.23793E+0004 -0.72699E-0009 -0.63865E-0010  0.23423E-0008
  0.60000E+0004 -0.23778E+0004 -0.46698E-0008 -0.16834E-0009 -0.16977E-0008
  0.56667E+0004 -0.22527E+0004  0.79694E-0008 -0.22108E-0010  0.97891E-0008
  0.57242E+0004 -0.22509E+0004  0.48988E-0008 -0.16714E-0009  0.74431E-0008
  0.58333E+0004 -0.22474E+0004 -0.20483E-0008 -0.41850E-0009  0.12599E-0008
  0.59424E+0004 -0.22439E+0004 -0.91243E-0008 -0.63161E-0009 -0.59910E-0008
  0.60000E+0004 -0.22420E+0004 -0.12365E-0007 -0.72319E-0009 -0.97017E-0008
  0.56667E+0004 -0.21821E+0004  0.41679E-0008 -0.31306E-0009  0.63916E-0008
  0.57242E+0004 -0.21801E+0004  0.64246E-0009 -0.46575E-0009  0.35004E-0008
  0.58333E+0004 -0.21763E+0004 -0.64127E-0008 -0.71969E-0009 -0.30370E-0008
  0.59424E+0004 -0.21724E+0004 -0.12566E-0007 -0.91816E-0009 -0.96728E-0008
  0.60000E+0004 -0.21704E+0004 -0.14951E-0007 -0.99546E-0009 -0.12692E-0007
  0.60000E+0004 -0.25852E+0004  0.81639E-0008  0.65960E-0009  0.99686E-0008
  0.60576E+0004 -0.25836E+0004  0.51886E-0008  0.54846E-0009  0.72772E-0008
  0.61667E+0004 -0.25805E+0004 -0.14071E-0008  0.31623E-0009  0.82997E-0009
  0.62758E+0004 -0.25775E+0004 -0.82206E-0008  0.71420E-0010 -0.63448E-0008
  0.63333E+0004 -0.25758E+0004 -0.11489E-0007 -0.53325E-0010 -0.99885E-0008
  0.60000E+0004 -0.25136E+0004  0.42202E-0008  0.38851E-0009  0.66517E-0008
  0.60576E+0004 -0.25117E+0004  0.55175E-0009  0.27643E-0009  0.30772E-0008
  0.61667E+0004 -0.25081E+0004 -0.67219E-0008  0.58552E-0010 -0.44905E-0008
  0.62758E+0004 -0.25045E+0004 -0.13258E-0007 -0.15425E-0009 -0.11872E-0007
  0.63333E+0004 -0.25026E+0004 -0.15996E-0007 -0.25737E-0009 -0.15224E-0007
  0.60000E+0004 -0.23778E+0004 -0.46698E-0008 -0.16834E-0009 -0.16977E-0008
  0.60576E+0004 -0.23754E+0004 -0.85622E-0008 -0.27229E-0009 -0.59103E-0008
  0.61667E+0004 -0.23708E+0004 -0.14839E-0007 -0.44615E-0009 -0.13333E-0007
  0.62758E+0004 -0.23662E+0004 -0.18665E-0007 -0.58321E-0009 -0.18806E-0007
  0.63333E+0004 -0.23638E+0004 -0.19426E-0007 -0.63794E-0009 -0.20528E-0007
  0.60000E+0004 -0.22420E+0004 -0.12365E-0007 -0.72319E-0009 -0.97017E-0008
  0.60576E+0004 -0.22391E+0004 -0.15044E-0007 -0.80420E-0009 -0.13090E-0007
  0.61667E+0004 -0.22335E+0004 -0.17844E-0007 -0.91135E-0009 -0.17713E-0007
  0.62758E+0004 -0.22279E+0004 -0.17237E-0007 -0.95623E-0009 -0.19223E-0007
  0.63333E+0004 -0.22249E+0004 -0.15551E-0007 -0.95638E-0009 -0.18617E-0007
  0.60000E+0004 -0.21704E+0004 -0.14951E-0007 -0.99546E-0009 -0.12692E-0007
  0.60576E+0004 -0.21672E+0004 -0.16556E-0007 -0.10572E-0008 -0.15162E-0007
  0.61667E+0004 -0.21611E+0004 -0.16981E-0007 -0.11178E-0008 -0.17627E-0007
  0.62758E+0004 -0.21549E+0004 -0.13964E-0007 -0.11060E-0008 -0.16794E-0007
  0.63333E+0004 -0.21517E+0004 -0.11153E-0007 -0.10744E-0008 -0.15025E-0007
  0.63333E+0004 -0.25758E+0004 -0.11489E-0007 -0.53325E-0010 -0.99885E-0008
  0.63909E+0004 -0.25733E+0004 -0.14390E-0007 -0.17198E-0009 -0.13383E-0007
  0.65000E+0004 -0.25685E+0004 -0.18237E-0007 -0.36246E-0009 -0.18382E-0007
  0.66091E+0004 -0.25637E+0004 -0.19502E-0007 -0.49135E-0009 -0.20931E-0007
  0.66667E+0004 -0.25612E+0004 -0.19082E-0007 -0.53249E-0009 -0.21172E-0007
  0.63333E+0004 -0.25026E+0004 -0.15996E-0007 -0.25737E-0009 -0.15224E-0007
  0.63909E+0004 -0.24996E+0004 -0.18111E-0007 -0.35228E-0009 -0.18053E-0007
  0.65000E+0004 -0.24940E+0004 -0.19913E-0007 -0.49538E-0009 -0.21316E-0007
  0.66091E+0004 -0.24884E+0004 -0.18698E-0007 -0.57826E-0009 -0.21506E-0007
  0.66667E+0004 -0.24855E+0004 -0.16925E-0007 -0.59767E-0009 -0.20370E-0007
  0.63333E+0004 -0.23638E+0004 -0.19426E-0007 -0.63794E-0009 -0.20528E-0007
  0.63909E+0004 -0.23600E+0004 -0.19239E-0007 -0.68041E-0009 -0.21328E-0007
  0.65000E+0004 -0.23528E+0004 -0.16304E-0007 -0.72061E-0009 -0.20091E-0007
  0.66091E+0004 -0.23456E+0004 -0.10530E-0007 -0.70447E-0009 -0.15543E-0007
  0.66667E+0004 -0.23418E+0004 -0.66662E-0008 -0.67679E-0009 -0.12057E-0007
  0.63333E+0004 -0.22249E+0004 -0.15551E-0007 -0.95638E-0009 -0.18617E-0007
  0.63909E+0004 -0.22203E+0004 -0.12917E-0007 -0.94083E-0009 -0.16985E-0007
  0.65000E+0004 -0.22116E+0004 -0.59958E-0008 -0.87090E-0009 -0.11466E-0007
  0.66091E+0004 -0.22028E+0004  0.23660E-0008 -0.75265E-0009 -0.36430E-0008
  0.66667E+0004 -0.21982E+0004  0.68861E-0008 -0.67737E-0009  0.98752E-0009
  0.63333E+0004 -0.21517E+0004 -0.11153E-0007 -0.10744E-0008 -0.15025E-0007
  0.63909E+0004 -0.21466E+0004 -0.75403E-0008 -0.10260E-0008 -0.12316E-0007
  0.65000E+0004 -0.21371E+0004  0.54811E-0009 -0.89630E-0009 -0.52955E-0008
  0.66091E+0004 -0.21275E+0004  0.90258E-0008 -0.72605E-0009  0.31280E-0008
  0.66667E+0004 -0.21224E+0004  0.13174E-0007 -0.62784E-0009  0.76761E-0008
  0.66667E+0004 -0.25612E+0004 -0.19082E-0007 -0.53249E-0009 -0.21172E-0007
  0.67242E+0004 -0.25580E+0004 -0.17936E-0007 -0.55254E-0009 -0.20654E-0007
  0.68333E+0004 -0.25519E+0004 -0.14021E-0007 -0.54204E-0009 -0.17703E-0007
  0.69424E+0004 -0.25458E+0004 -0.84455E-0008 -0.47524E-0009 -0.12684E-0007
  0.70000E+0004 -0.25426E+0004 -0.51272E-0008 -0.42484E-0009 -0.94627E-0008
  0.66667E+0004 -0.24855E+0004 -0.16925E-0007 -0.59767E-0009 -0.20370E-0007
  0.67242E+0004 -0.24817E+0004 -0.14437E-0007 -0.59809E-0009 -0.18429E-0007
  0.68333E+0004 -0.24746E+0004 -0.82677E-0008 -0.55763E-0009 -0.12916E-0007
  0.69424E+0004 -0.24674E+0004 -0.10558E-0008 -0.47062E-0009 -0.57937E-0008
  0.70000E+0004 -0.24637E+0004  0.28122E-0008 -0.41307E-0009 -0.17357E-0008
  0.66667E+0004 -0.23418E+0004 -0.66662E-0008 -0.67679E-0009 -0.12057E-0007
  0.67242E+0004 -0.23370E+0004 -0.23653E-0008 -0.63470E-0009 -0.79348E-0008
  0.68333E+0004 -0.23279E+0004  0.60788E-0008 -0.52874E-0009  0.78462E-0009
  0.69424E+0004 -0.23188E+0004  0.13854E-0007 -0.39775E-0009  0.95786E-0008
  0.70000E+0004 -0.23140E+0004  0.17320E-0007 -0.32483E-0009  0.13830E-0007
  0.66667E+0004 -0.21982E+0004  0.68861E-0008 -0.67737E-0009  0.98752E-0009
  0.67242E+0004 -0.21923E+0004  0.11329E-0007 -0.59303E-0009  0.58159E-0008
  0.68333E+0004 -0.21812E+0004  0.18552E-0007 -0.42373E-0009  0.14458E-0007
  0.69424E+0004 -0.21701E+0004  0.23377E-0007 -0.25397E-0009  0.21377E-0007
  0.70000E+0004 -0.21643E+0004  0.24735E-0007 -0.16929E-0009  0.23992E-0007
  0.66667E+0004 -0.21224E+0004  0.13174E-0007 -0.62784E-0009  0.76761E-0008
  0.67242E+0004 -0.21160E+0004  0.16948E-0007 -0.52424E-0009  0.12140E-0007
  0.68333E+0004 -0.21039E+0004  0.22216E-0007 -0.32921E-0009  0.19358E-0007
  0.69424E+0004 -0.20917E+0004  0.24452E-0007 -0.14912E-0009  0.24079E-0007
  0.70000E+0004 -0.20853E+0004  0.24310E-0007 -0.64332E-0010  0.25315E-0007
  0.70000E+0004 -0.25426E+0004 -0.51272E-0008 -0.42484E-0009 -0.94627E-0008
  0.70576E+0004 -0.25390E+0004 -0.16824E-0008 -0.36674E-0009 -0.59764E-0008
  0.71667E+0004 -0.25322E+0004  0.46468E-0008 -0.24997E-0009  0.81585E-0009
  0.72758E+0004 -0.25254E+0004  0.10076E-0007 -0.14045E-0009  0.71474E-0008
  0.73333E+0004 -0.25218E+0004  0.12377E-0007 -0.90901E-0010  0.10061E-0007
  0.70000E+0004 -0.24637E+0004  0.28122E-0008 -0.41307E-0009 -0.17357E-0008
  0.70576E+0004 -0.24595E+0004  0.65824E-0008 -0.35006E-0009  0.23807E-0008
  0.71667E+0004 -0.24515E+0004  0.12873E-0007 -0.22784E-0009  0.97060E-0008
  0.72758E+0004 -0.24435E+0004  0.17479E-0007 -0.11614E-0009  0.15715E-0007
  0.73333E+0004 -0.24393E+0004  0.19083E-0007 -0.65496E-0010  0.18144E-0007
  0.70000E+0004 -0.23140E+0004  0.17320E-0007 -0.32483E-0009  0.13830E-0007
  0.70576E+0004 -0.23086E+0004  0.20231E-0007 -0.25189E-0009  0.17667E-0007
  0.71667E+0004 -0.22983E+0004  0.23780E-0007 -0.12127E-0009  0.23191E-0007
  0.72758E+0004 -0.22881E+0004  0.24558E-0007 -0.11865E-0010  0.25994E-0007
  0.73333E+0004 -0.22827E+0004  0.23877E-0007  0.35639E-0010  0.26303E-0007
  0.70000E+0004 -0.21643E+0004  0.24735E-0007 -0.16929E-0009  0.23992E-0007
  0.70576E+0004 -0.21577E+0004  0.25219E-0007 -0.90783E-0010  0.25787E-0007
  0.71667E+0004 -0.21452E+0004  0.23694E-0007  0.38166E-0010  0.26633E-0007
  0.72758E+0004 -0.21328E+0004  0.19313E-0007  0.13305E-0009  0.24186E-0007
  0.73333E+0004 -0.21262E+0004  0.16079E-0007  0.17010E-0009  0.21698E-0007
  0.70000E+0004 -0.20853E+0004  0.24310E-0007 -0.64332E-0010  0.25315E-0007
  0.70576E+0004 -0.20781E+0004  0.23244E-0007  0.10737E-0010  0.25612E-0007
  0.71667E+0004 -0.20645E+0004  0.18905E-0007  0.12606E-0009  0.23533E-0007
  0.72758E+0004 -0.20508E+0004  0.12152E-0007  0.20060E-0009  0.18343E-0007
  0.73333E+0004 -0.20436E+0004  0.79358E-0008  0.22551E-0009  0.14588E-0007
  0.73333E+0004 -0.25218E+0004  0.12377E-0007 -0.90901E-0010  0.10061E-0007
  0.73909E+0004 -0.25179E+0004  0.14246E-0007 -0.50312E-0010  0.12617E-0007
  0.75000E+0004 -0.25104E+0004  0.16413E-0007  0.22752E-0011  0.16181E-0007
  0.76091E+0004 -0.25030E+0004  0.16813E-0007  0.19669E-0010  0.17970E-0007
  0.76667E+0004 -0.24990E+0004  0.16389E-0007  0.16524E-0010  0.18224E-0007
  0.73333E+0004 -0.24393E+0004  0.19083E-0007 -0.65496E-0010  0.18144E-0007
  0.73909E+0004 -0.24346E+0004  0.20109E-0007 -0.23761E-0010  0.20026E-0007
  0.75000E+0004 -0.24259E+0004  0.20409E-0007  0.32726E-0010  0.21903E-0007
  0.76091E+0004 -0.24171E+0004  0.18810E-0007  0.56231E-0010  0.21681E-0007
  0.76667E+0004 -0.24125E+0004  0.17364E-0007  0.57273E-0010  0.20831E-0007
  0.73333E+0004 -0.22827E+0004  0.23877E-0007  0.35639E-0010  0.26303E-0007
  0.73909E+0004 -0.22768E+0004  0.22502E-0007  0.73442E-0010  0.25838E-0007
  0.75000E+0004 -0.22656E+0004  0.18295E-0007  0.12317E-0009  0.22975E-0007
  0.76091E+0004 -0.22544E+0004  0.12666E-0007  0.14256E-0009  0.18094E-0007
  0.76667E+0004 -0.22485E+0004  0.94225E-0008  0.14298E-0009  0.14986E-0007
  0.73333E+0004 -0.21262E+0004  0.16079E-0007  0.17010E-0009  0.21698E-0007
  0.73909E+0004 -0.21190E+0004  0.12323E-0007  0.19657E-0009  0.18476E-0007
  0.75000E+0004 -0.21054E+0004  0.44426E-0008  0.22434E-0009  0.10929E-0007
  0.76091E+0004 -0.20917E+0004 -0.34968E-0008  0.22488E-0009  0.24553E-0008
  0.76667E+0004 -0.20845E+0004 -0.73518E-0008  0.21710E-0009 -0.19953E-0008
  0.73333E+0004 -0.20436E+0004  0.79358E-0008  0.22551E-0009  0.14588E-0007
  0.73909E+0004 -0.20358E+0004  0.34035E-0008  0.24000E-0009  0.10251E-0007
  0.75000E+0004 -0.20208E+0004 -0.52489E-0008  0.24591E-0009  0.12053E-0008
  0.76091E+0004 -0.20059E+0004 -0.13014E-0007  0.22871E-0009 -0.78532E-0008
  0.76667E+0004 -0.19980E+0004 -0.16414E-0007  0.21339E-0009 -0.12226E-0007
  0.76667E+0004 -0.24990E+0004  0.16389E-0007  0.16524E-0010  0.18224E-0007
  0.77242E+0004 -0.24946E+0004  0.15611E-0007  0.50332E-0011  0.18074E-0007
  0.78333E+0004 -0.24863E+0004  0.13369E-0007 -0.32765E-0010  0.16807E-0007
  0.79424E+0004 -0.24780E+0004  0.10577E-0007 -0.86182E-0010  0.14673E-0007
  0.80000E+0004 -0.24736E+0004  0.90579E-0008 -0.11823E-0009  0.13367E-0007
  0.76667E+0004 -0.24125E+0004  0.17364E-0007  0.57273E-0010  0.20831E-0007
  0.77242E+0004 -0.24074E+0004  0.15608E-0007  0.50483E-0010  0.19575E-0007
  0.78333E+0004 -0.23976E+0004  0.11775E-0007  0.22022E-0010  0.16367E-0007
  0.79424E+0004 -0.23878E+0004  0.78353E-0008 -0.22252E-0010  0.12631E-0007
  0.80000E+0004 -0.23827E+0004  0.59079E-0008 -0.49933E-0010  0.10653E-0007
  0.76667E+0004 -0.22485E+0004  0.94225E-0008  0.14298E-0009  0.14986E-0007
  0.77242E+0004 -0.22419E+0004  0.61013E-0008  0.13726E-0009  0.11627E-0007
  0.78333E+0004 -0.22295E+0004  0.17441E-0009  0.11363E-0009  0.51740E-0008
  0.79424E+0004 -0.22170E+0004 -0.47046E-0008  0.78445E-0010 -0.71694E-0009
  0.80000E+0004 -0.22104E+0004 -0.67026E-0008  0.56612E-0010 -0.33878E-0008
  0.76667E+0004 -0.20845E+0004 -0.73518E-0008  0.21710E-0009 -0.19953E-0008
  0.77242E+0004 -0.20765E+0004 -0.10897E-0007  0.20553E-0009 -0.63325E-0008
  0.78333E+0004 -0.20613E+0004 -0.16137E-0007  0.17494E-0009 -0.13459E-0007
  0.79424E+0004 -0.20461E+0004 -0.19137E-0007  0.14037E-0009 -0.18627E-0007
  0.80000E+0004 -0.20381E+0004 -0.19804E-0007  0.12119E-0009 -0.20451E-0007
  0.76667E+0004 -0.19980E+0004 -0.16414E-0007  0.21339E-0009 -0.12226E-0007
  0.77242E+0004 -0.19892E+0004 -0.19272E-0007  0.19644E-0009 -0.16233E-0007
  0.78333E+0004 -0.19726E+0004 -0.22682E-0007  0.15998E-0009 -0.22073E-0007
  0.79424E+0004 -0.19560E+0004 -0.23409E-0007  0.12625E-0009 -0.25293E-0007
  0.80000E+0004 -0.19472E+0004 -0.22805E-0007  0.10973E-0009 -0.25917E-0007
  0.80000E+0004 -0.24736E+0004  0.90579E-0008 -0.11823E-0009  0.13367E-0007
  0.80576E+0004 -0.24689E+0004  0.75867E-0008 -0.15104E-0009  0.12022E-0007
  0.81667E+0004 -0.24600E+0004  0.51211E-0008 -0.21570E-0009  0.95558E-0008
  0.82758E+0004 -0.24510E+0004  0.32620E-0008 -0.27988E-0009  0.74084E-0008
  0.83333E+0004 -0.24463E+0004  0.25572E-0008 -0.31347E-0009  0.64437E-0008
  0.80000E+0004 -0.23827E+0004  0.59079E-0008 -0.49933E-0010  0.10653E-0007
  0.80576E+0004 -0.23772E+0004  0.41470E-0008 -0.78440E-0010  0.87417E-0008
  0.81667E+0004 -0.23667E+0004  0.14637E-0008 -0.13613E-0009  0.55372E-0008
  0.82758E+0004 -0.23562E+0004 -0.27237E-0009 -0.19371E-0009  0.30217E-0008
  0.83333E+0004 -0.23507E+0004 -0.81900E-0009 -0.22416E-0009  0.19788E-0008
  0.80000E+0004 -0.22104E+0004 -0.67026E-0008  0.56612E-0010 -0.33878E-0008
  0.80576E+0004 -0.22033E+0004 -0.83080E-0008  0.35541E-0010 -0.57442E-0008
  0.81667E+0004 -0.21899E+0004 -0.10167E-0007 -0.63370E-0011 -0.91229E-0008
  0.82758E+0004 -0.21765E+0004 -0.10688E-0007 -0.44418E-0010 -0.11181E-0007
  0.83333E+0004 -0.21695E+0004 -0.10551E-0007 -0.63446E-0010 -0.11825E-0007
  0.80000E+0004 -0.20381E+0004 -0.19804E-0007  0.12119E-0009 -0.20451E-0007
  0.80576E+0004 -0.20295E+0004 -0.19924E-0007  0.10501E-0009 -0.21713E-0007
  0.81667E+0004 -0.20132E+0004 -0.18811E-0007  0.76310E-0010 -0.22543E-0007
  0.82758E+0004 -0.19969E+0004 -0.16533E-0007  0.56980E-0010 -0.21796E-0007
  0.83333E+0004 -0.19883E+0004 -0.15107E-0007  0.49596E-0010 -0.20976E-0007
  0.80000E+0004 -0.19472E+0004 -0.22805E-0007  0.10973E-0009 -0.25917E-0007
  0.80576E+0004 -0.19378E+0004 -0.21641E-0007  0.97564E-0010 -0.25896E-0007
  0.81667E+0004 -0.19199E+0004 -0.18266E-0007  0.79565E-0010 -0.24267E-0007
  0.82758E+0004 -0.19021E+0004 -0.14135E-0007  0.73922E-0010 -0.21236E-0007
  0.83333E+0004 -0.18926E+0004 -0.11942E-0007  0.73921E-0010 -0.19345E-0007
  0.83333E+0004 -0.24463E+0004  0.25572E-0008 -0.31347E-0009  0.64437E-0008
  0.83909E+0004 -0.24427E+0004  0.20648E-0008 -0.34673E-0009  0.56279E-0008
  0.85000E+0004 -0.24359E+0004  0.15975E-0008 -0.40836E-0009  0.43646E-0008
  0.86091E+0004 -0.24291E+0004  0.16678E-0008 -0.46431E-0009  0.34001E-0008
  0.86667E+0004 -0.24255E+0004  0.18992E-0008 -0.49072E-0009  0.29938E-0008
  0.83333E+0004 -0.23507E+0004 -0.81900E-0009 -0.22416E-0009  0.19788E-0008
  0.83909E+0004 -0.23465E+0004 -0.10816E-0008 -0.25379E-0009  0.11898E-0008
  0.85000E+0004 -0.23385E+0004 -0.10740E-0008 -0.30787E-0009  0.80330E-0010
  0.86091E+0004 -0.23305E+0004 -0.55411E-0009 -0.35490E-0009 -0.66358E-0009
  0.86667E+0004 -0.23263E+0004 -0.11848E-0009 -0.37676E-0009 -0.94383E-0009
  0.83333E+0004 -0.21695E+0004 -0.10551E-0007 -0.63446E-0010 -0.11825E-0007
  0.83909E+0004 -0.21641E+0004 -0.10140E-0007 -0.80800E-0010 -0.12120E-0007
  0.85000E+0004 -0.21539E+0004 -0.90653E-0008 -0.11018E-0009 -0.12281E-0007
  0.86091E+0004 -0.21437E+0004 -0.78585E-0008 -0.13126E-0009 -0.12171E-0007
  0.86667E+0004 -0.21383E+0004 -0.72336E-0008 -0.13923E-0009 -0.12062E-0007
  0.83333E+0004 -0.19883E+0004 -0.15107E-0007  0.49596E-0010 -0.20976E-0007
  0.83909E+0004 -0.19817E+0004 -0.13686E-0007  0.45268E-0010 -0.19983E-0007
  0.85000E+0004 -0.19692E+0004 -0.11215E-0007  0.43030E-0010 -0.17986E-0007
  0.86091E+0004 -0.19568E+0004 -0.92458E-0008  0.49884E-0010 -0.16102E-0007
  0.86667E+0004 -0.19502E+0004 -0.84294E-0008  0.56812E-0010 -0.15198E-0007
  0.83333E+0004 -0.18926E+0004 -0.11942E-0007  0.73921E-0010 -0.19345E-0007
  0.83909E+0004 -0.18855E+0004 -0.99989E-0008  0.78189E-0010 -0.17499E-0007
  0.85000E+0004 -0.18718E+0004 -0.69000E-0008  0.92358E-0010 -0.14179E-0007
  0.86091E+0004 -0.18582E+0004 -0.46600E-0008  0.11442E-0009 -0.11302E-0007
  0.86667E+0004 -0.18510E+0004 -0.37921E-0008  0.12811E-0009 -0.99773E-0008
  0.86667E+0004 -0.24255E+0004  0.18992E-0008 -0.49072E-0009  0.29938E-0008
  0.87242E+0004 -0.24232E+0004  0.22654E-0008 -0.51617E-0009  0.26874E-0008
  0.88333E+0004 -0.24189E+0004  0.33016E-0008 -0.55581E-0009  0.23316E-0008
  0.89424E+0004 -0.24146E+0004  0.48069E-0008 -0.58202E-0009  0.23670E-0008
  0.90000E+0004 -0.24124E+0004  0.57963E-0008 -0.58989E-0009  0.25934E-0008
  0.86667E+0004 -0.23263E+0004 -0.11848E-0009 -0.37676E-0009 -0.94383E-0009
  0.87242E+0004 -0.23236E+0004  0.45820E-0009 -0.39775E-0009 -0.10765E-0008
  0.88333E+0004 -0.23186E+0004  0.17923E-0008 -0.42959E-0009 -0.11170E-0008
  0.89424E+0004 -0.23136E+0004  0.34307E-0008 -0.45045E-0009 -0.80588E-0009
  0.90000E+0004 -0.23109E+0004  0.44096E-0008 -0.45681E-0009 -0.45929E-0009
  0.86667E+0004 -0.21383E+0004 -0.72336E-0008 -0.13923E-0009 -0.12062E-0007
  0.87242E+0004 -0.21349E+0004 -0.65738E-0008 -0.14766E-0009 -0.11840E-0007
  0.88333E+0004 -0.21284E+0004 -0.54094E-0008 -0.15770E-0009 -0.11370E-0007
  0.89424E+0004 -0.21219E+0004 -0.43737E-0008 -0.16179E-0009 -0.10785E-0007
  0.90000E+0004 -0.21185E+0004 -0.38933E-0008 -0.16127E-0009 -0.10404E-0007
  0.86667E+0004 -0.19502E+0004 -0.84294E-0008  0.56812E-0010 -0.15198E-0007
  0.87242E+0004 -0.19461E+0004 -0.78237E-0008  0.62738E-0010 -0.14435E-0007
  0.88333E+0004 -0.19382E+0004 -0.69976E-0008  0.78782E-0010 -0.13150E-0007
  0.89424E+0004 -0.19303E+0004 -0.65192E-0008  0.97169E-0010 -0.12002E-0007
  0.90000E+0004 -0.19262E+0004 -0.63989E-0008  0.10811E-0009 -0.11433E-0007
  0.86667E+0004 -0.18510E+0004 -0.37921E-0008  0.12811E-0009 -0.99773E-0008
  0.87242E+0004 -0.18465E+0004 -0.32602E-0008  0.14174E-0009 -0.89635E-0008
  0.88333E+0004 -0.18379E+0004 -0.25806E-0008  0.17082E-0009 -0.72914E-0008
  0.89424E+0004 -0.18293E+0004 -0.21858E-0008  0.20029E-0009 -0.58302E-0008
  0.90000E+0004 -0.18247E+0004 -0.20689E-0008  0.21632E-0009 -0.51217E-0008
  0.90000E+0004 -0.24124E+0004  0.57963E-0008 -0.58989E-0009  0.25934E-0008
  0.90576E+0004 -0.24101E+0004  0.69089E-0008 -0.59472E-0009  0.29765E-0008
  0.91667E+0004 -0.24059E+0004  0.93105E-0008 -0.59397E-0009  0.41744E-0008
  0.92758E+0004 -0.24017E+0004  0.11920E-0007 -0.58604E-0009  0.59229E-0008
  0.93333E+0004 -0.23995E+0004  0.13291E-0007 -0.57958E-0009  0.70146E-0008
  0.90000E+0004 -0.23109E+0004  0.44096E-0008 -0.45681E-0009 -0.45929E-0009
  0.90576E+0004 -0.23083E+0004  0.54481E-0008 -0.46166E-0009  0.20262E-0010
  0.91667E+0004 -0.23034E+0004  0.75077E-0008 -0.46399E-0009  0.13078E-0008
  0.92758E+0004 -0.22984E+0004  0.94867E-0008 -0.46345E-0009  0.29895E-0008
  0.93333E+0004 -0.22958E+0004  0.10410E-0007 -0.46254E-0009  0.39752E-0008
  0.90000E+0004 -0.21185E+0004 -0.38933E-0008 -0.16127E-0009 -0.10404E-0007
  0.90576E+0004 -0.21152E+0004 -0.34805E-0008 -0.16132E-0009 -0.99785E-0008
  0.91667E+0004 -0.21089E+0004 -0.29696E-0008 -0.15840E-0009 -0.90769E-0008
  0.92758E+0004 -0.21026E+0004 -0.29881E-0008 -0.15717E-0009 -0.81864E-0008
  0.93333E+0004 -0.20993E+0004 -0.32712E-0008 -0.15693E-0009 -0.77857E-0008
  0.90000E+0004 -0.19262E+0004 -0.63989E-0008  0.10811E-0009 -0.11433E-0007
  0.90576E+0004 -0.19221E+0004 -0.63878E-0008  0.11747E-0009 -0.10902E-0007
  0.91667E+0004 -0.19145E+0004 -0.67279E-0008  0.13535E-0009 -0.10050E-0007
  0.92758E+0004 -0.19068E+0004 -0.76663E-0008  0.14894E-0009 -0.95492E-0008
  0.93333E+0004 -0.19027E+0004 -0.84360E-0008  0.15462E-0009 -0.94928E-0008
  0.90000E+0004 -0.18247E+0004 -0.20689E-0008  0.21632E-0009 -0.51217E-0008
  0.90576E+0004 -0.18203E+0004 -0.20321E-0008  0.23064E-0009 -0.44732E-0008
  0.91667E+0004 -0.18119E+0004 -0.22342E-0008  0.25678E-0009 -0.34624E-0008
  0.92758E+0004 -0.18035E+0004 -0.29110E-0008  0.27831E-0009 -0.28906E-0008
  0.93333E+0004 -0.17990E+0004 -0.34898E-0008  0.28741E-0009 -0.28306E-0008
  0.93333E+0004 -0.23995E+0004  0.13291E-0007 -0.57958E-0009  0.70146E-0008
  0.93909E+0004 -0.23982E+0004  0.14597E-0007 -0.57647E-0009  0.81740E-0008
  0.95000E+0004 -0.23956E+0004  0.16761E-0007 -0.57296E-0009  0.10410E-0007
  0.96091E+0004 -0.23931E+0004  0.18319E-0007 -0.57925E-0009  0.12459E-0007
  0.96667E+0004 -0.23917E+0004  0.18856E-0007 -0.58437E-0009  0.13395E-0007
  0.93333E+0004 -0.22958E+0004  0.10410E-0007 -0.46254E-0009  0.39752E-0008
  0.93909E+0004 -0.22942E+0004  0.11255E-0007 -0.46542E-0009  0.50299E-0008
  0.95000E+0004 -0.22912E+0004  0.12416E-0007 -0.47330E-0009  0.69692E-0008
  0.96091E+0004 -0.22882E+0004  0.12913E-0007 -0.48953E-0009  0.86586E-0008
  0.96667E+0004 -0.22867E+0004  0.12919E-0007 -0.50036E-0009  0.94136E-0008
  0.93333E+0004 -0.20993E+0004 -0.32712E-0008 -0.15693E-0009 -0.77857E-0008
  0.93909E+0004 -0.20972E+0004 -0.36708E-0008 -0.16142E-0009 -0.73975E-0008
  0.95000E+0004 -0.20934E+0004 -0.49568E-0008 -0.17285E-0009 -0.69371E-0008
  0.96091E+0004 -0.20896E+0004 -0.67987E-0008 -0.19067E-0009 -0.68574E-0008
  0.96667E+0004 -0.20876E+0004 -0.78952E-0008 -0.20151E-0009 -0.69434E-0008
  0.93333E+0004 -0.19027E+0004 -0.84360E-0008  0.15462E-0009 -0.94928E-0008
  0.93909E+0004 -0.19003E+0004 -0.94272E-0008  0.15589E-0009 -0.96618E-0008
  0.95000E+0004 -0.18956E+0004 -0.11752E-0007  0.15445E-0009 -0.10466E-0007
  0.96091E+0004 -0.18909E+0004 -0.14423E-0007  0.14715E-0009 -0.11839E-0007
  0.96667E+0004 -0.18884E+0004 -0.15849E-0007  0.14136E-0009 -0.12740E-0007
  0.93333E+0004 -0.17990E+0004 -0.34898E-0008  0.28741E-0009 -0.28306E-0008
  0.93909E+0004 -0.17963E+0004 -0.43344E-0008  0.29372E-0009 -0.30926E-0008
  0.95000E+0004 -0.17912E+0004 -0.62896E-0008  0.30142E-0009 -0.41244E-0008
  0.96091E+0004 -0.17861E+0004 -0.84765E-0008  0.30414E-0009 -0.57755E-0008
  0.96667E+0004 -0.17834E+0004 -0.96128E-0008  0.30197E-0009 -0.68423E-0008
  0.96667E+0004 -0.23917E+0004  0.18856E-0007 -0.58437E-0009  0.13395E-0007
  0.97242E+0004 -0.23929E+0004  0.19255E-0007 -0.59632E-0009  0.14222E-0007
  0.98333E+0004 -0.23952E+0004  0.19559E-0007 -0.62130E-0009  0.15448E-0007
  0.99424E+0004 -0.23974E+0004  0.19409E-0007 -0.64636E-0009  0.16285E-0007
  0.10000E+0005 -0.23986E+0004  0.19218E-0007 -0.65488E-0009  0.16621E-0007
  0.96667E+0004 -0.22867E+0004  0.12919E-0007 -0.50036E-0009  0.94136E-0008
  0.97242E+0004 -0.22881E+0004  0.13048E-0007 -0.51715E-0009  0.10273E-0007
  0.98333E+0004 -0.22907E+0004  0.13078E-0007 -0.54899E-0009  0.11718E-0007
  0.99424E+0004 -0.22934E+0004  0.13035E-0007 -0.57861E-0009  0.13041E-0007
  0.10000E+0005 -0.22948E+0004  0.13065E-0007 -0.59053E-0009  0.13748E-0007
  0.96667E+0004 -0.20876E+0004 -0.78952E-0008 -0.20151E-0009 -0.69434E-0008
  0.97242E+0004 -0.20893E+0004 -0.86253E-0008 -0.22061E-0009 -0.67739E-0008
  0.98333E+0004 -0.20927E+0004 -0.97479E-0008 -0.25791E-0009 -0.63614E-0008
  0.99424E+0004 -0.20961E+0004 -0.10243E-0007 -0.29470E-0009 -0.56107E-0008
  0.10000E+0005 -0.20979E+0004 -0.10170E-0007 -0.31235E-0009 -0.50045E-0008
  0.96667E+0004 -0.18884E+0004 -0.15849E-0007  0.14136E-0009 -0.12740E-0007
  0.97242E+0004 -0.18906E+0004 -0.17330E-0007  0.12621E-0009 -0.13823E-0007
  0.98333E+0004 -0.18947E+0004 -0.19764E-0007  0.94626E-0010 -0.15829E-0007
  0.99424E+0004 -0.18989E+0004 -0.21490E-0007  0.59253E-0010 -0.17542E-0007
  0.10000E+0005 -0.19011E+0004 -0.22069E-0007  0.39403E-0010 -0.18254E-0007
  0.96667E+0004 -0.17834E+0004 -0.96128E-0008  0.30197E-0009 -0.68423E-0008
  0.97242E+0004 -0.17858E+0004 -0.11122E-0007  0.29382E-0009 -0.83808E-0008
  0.98333E+0004 -0.17903E+0004 -0.13714E-0007  0.27305E-0009 -0.11384E-0007
  0.99424E+0004 -0.17948E+0004 -0.15821E-0007  0.24599E-0009 -0.14314E-0007
  0.10000E+0005 -0.17972E+0004 -0.16729E-0007  0.22767E-0009 -0.15772E-0007
  0.10000E+0005 -0.23986E+0004  0.19218E-0007 -0.65488E-0009  0.16621E-0007
  0.10058E+0005 -0.24022E+0004  0.19030E-0007 -0.66170E-0009  0.16878E-0007
  0.10167E+0005 -0.24091E+0004  0.18572E-0007 -0.65808E-0009  0.17236E-0007
  0.10276E+0005 -0.24160E+0004  0.17995E-0007 -0.62858E-0009  0.17449E-0007
  0.10333E+0005 -0.24196E+0004  0.17617E-0007 -0.60190E-0009  0.17485E-0007
  0.10000E+0005 -0.22948E+0004  0.13065E-0007 -0.59053E-0009  0.13748E-0007
  0.10058E+0005 -0.22990E+0004  0.13417E-0007 -0.60164E-0009  0.14654E-0007
  0.10167E+0005 -0.23071E+0004  0.14229E-0007 -0.60850E-0009  0.16414E-0007
  0.10276E+0005 -0.23151E+0004  0.15132E-0007 -0.59383E-0009  0.18166E-0007
  0.10333E+0005 -0.23193E+0004  0.15568E-0007 -0.57725E-0009  0.19021E-0007
  0.10000E+0005 -0.20979E+0004 -0.10170E-0007 -0.31235E-0009 -0.50045E-0008
  0.10058E+0005 -0.21033E+0004 -0.94205E-0008 -0.33429E-0009 -0.38288E-0008
  0.10167E+0005 -0.21136E+0004 -0.73154E-0008 -0.36944E-0009 -0.10497E-0008
  0.10276E+0005 -0.21239E+0004 -0.45153E-0008 -0.39402E-0009  0.23264E-0008
  0.10333E+0005 -0.21294E+0004 -0.28799E-0008 -0.40296E-0009  0.42516E-0008
  0.10000E+0005 -0.19011E+0004 -0.22069E-0007  0.39403E-0010 -0.18254E-0007
  0.10058E+0005 -0.19077E+0004 -0.22440E-0007  0.10465E-0010 -0.18707E-0007
  0.10167E+0005 -0.19202E+0004 -0.22394E-0007 -0.45809E-0010 -0.18823E-0007
  0.10276E+0005 -0.19328E+0004 -0.21476E-0007 -0.10391E-0009 -0.17941E-0007
  0.10333E+0005 -0.19394E+0004 -0.20695E-0007 -0.13562E-0009 -0.17089E-0007
  0.10000E+0005 -0.17972E+0004 -0.16729E-0007  0.22767E-0009 -0.15772E-0007
  0.10058E+0005 -0.18044E+0004 -0.17906E-0007  0.20115E-0009 -0.17359E-0007
  0.10167E+0005 -0.18182E+0004 -0.19705E-0007  0.14307E-0009 -0.19849E-0007
  0.10276E+0005 -0.18319E+0004 -0.20965E-0007  0.75128E-0010 -0.21524E-0007
  0.10333E+0005 -0.18391E+0004 -0.21411E-0007  0.35538E-0010 -0.22028E-0007
  0.10333E+0005 -0.24196E+0004  0.17617E-0007 -0.60190E-0009  0.17485E-0007
  0.10391E+0005 -0.24223E+0004  0.17179E-0007 -0.56741E-0009  0.17499E-0007
  0.10500E+0005 -0.24274E+0004  0.16052E-0007 -0.48748E-0009  0.17237E-0007
  0.10609E+0005 -0.24326E+0004  0.14349E-0007 -0.39862E-0009  0.16411E-0007
  0.10667E+0005 -0.24353E+0004  0.13152E-0007 -0.35394E-0009  0.15672E-0007
  0.10333E+0005 -0.23193E+0004  0.15568E-0007 -0.57725E-0009  0.19021E-0007
  0.10391E+0005 -0.23225E+0004  0.15870E-0007 -0.55400E-0009  0.19766E-0007
  0.10500E+0005 -0.23286E+0004  0.16061E-0007 -0.49952E-0009  0.20765E-0007
  0.10609E+0005 -0.23346E+0004  0.15466E-0007 -0.43859E-0009  0.20930E-0007
  0.10667E+0005 -0.23378E+0004  0.14738E-0007 -0.40847E-0009  0.20570E-0007
  0.10333E+0005 -0.21294E+0004 -0.28799E-0008 -0.40296E-0009  0.42516E-0008
  0.10391E+0005 -0.21334E+0004 -0.13744E-0008 -0.40695E-0009  0.60489E-0008
  0.10500E+0005 -0.21412E+0004  0.13387E-0008 -0.41121E-0009  0.93115E-0008
  0.10609E+0005 -0.21489E+0004  0.35353E-0008 -0.41397E-0009  0.12028E-0007
  0.10667E+0005 -0.21530E+0004  0.43735E-0008 -0.41760E-0009  0.13105E-0007
  0.10333E+0005 -0.19394E+0004 -0.20695E-0007 -0.13562E-0009 -0.17089E-0007
  0.10391E+0005 -0.19443E+0004 -0.19834E-0007 -0.16504E-0009 -0.16150E-0007
  0.10500E+0005 -0.19537E+0004 -0.17894E-0007 -0.22598E-0009 -0.13872E-0007
  0.10609E+0005 -0.19632E+0004 -0.15626E-0007 -0.29376E-0009 -0.11084E-0007
  0.10667E+0005 -0.19681E+0004 -0.14312E-0007 -0.33348E-0009 -0.94656E-0008
  0.10333E+0005 -0.18391E+0004 -0.21411E-0007  0.35538E-0010 -0.22028E-0007
  0.10391E+0005 -0.18446E+0004 -0.21671E-0007 -0.45493E-0011 -0.22319E-0007
  0.10500E+0005 -0.18549E+0004 -0.21785E-0007 -0.90083E-0010 -0.22174E-0007
  0.10609E+0005 -0.18652E+0004 -0.21256E-0007 -0.18821E-0009 -0.21056E-0007
  0.10667E+0005 -0.18706E+0004 -0.20642E-0007 -0.24560E-0009 -0.20050E-0007
  0.10667E+0005 -0.24353E+0004  0.13152E-0007 -0.35394E-0009  0.15672E-0007
  0.10724E+0005 -0.24383E+0004  0.11718E-0007 -0.31345E-0009  0.14678E-0007
  0.10833E+0005 -0.24441E+0004  0.83755E-0008 -0.25914E-0009  0.12126E-0007
  0.10942E+0005 -0.24498E+0004  0.43561E-0008 -0.24467E-0009  0.88119E-0008
  0.11000E+0005 -0.24528E+0004  0.20632E-0008 -0.25601E-0009  0.68457E-0008
  0.10667E+0005 -0.23378E+0004  0.14738E-0007 -0.40847E-0009  0.20570E-0007
  0.10724E+0005 -0.23414E+0004  0.13695E-0007 -0.38133E-0009  0.19860E-0007
  0.10833E+0005 -0.23481E+0004  0.10820E-0007 -0.34679E-0009  0.17509E-0007
  0.10942E+0005 -0.23548E+0004  0.69069E-0008 -0.34105E-0009  0.13959E-0007
  0.11000E+0005 -0.23584E+0004  0.45329E-0008 -0.35155E-0009  0.11702E-0007
  0.10667E+0005 -0.21530E+0004  0.43735E-0008 -0.41760E-0009  0.13105E-0007
  0.10724E+0005 -0.21575E+0004  0.49887E-0008 -0.42279E-0009  0.13918E-0007
  0.10833E+0005 -0.21661E+0004  0.53429E-0008 -0.44212E-0009  0.14485E-0007
  0.10942E+0005 -0.21747E+0004  0.46319E-0008 -0.47431E-0009  0.13711E-0007
  0.11000E+0005 -0.21793E+0004  0.38641E-0008 -0.49681E-0009  0.12784E-0007
  0.10667E+0005 -0.19681E+0004 -0.14312E-0007 -0.33348E-0009 -0.94656E-0008
  0.10724E+0005 -0.19737E+0004 -0.12877E-0007 -0.37506E-0009 -0.77214E-0008
  0.10833E+0005 -0.19842E+0004 -0.99862E-0008 -0.46061E-0009 -0.43746E-0008
  0.10942E+0005 -0.19946E+0004 -0.69970E-0008 -0.55025E-0009 -0.12376E-0008
  0.11000E+0005 -0.20002E+0004 -0.54469E-0008 -0.59801E-0009  0.23186E-0009
  0.10667E+0005 -0.18706E+0004 -0.20642E-0007 -0.24560E-0009 -0.20050E-0007
  0.10724E+0005 -0.18767E+0004 -0.19735E-0007 -0.30559E-0009 -0.18713E-0007
  0.10833E+0005 -0.18882E+0004 -0.17208E-0007 -0.42685E-0009 -0.15445E-0007
  0.10942E+0005 -0.18996E+0004 -0.13703E-0007 -0.55079E-0009 -0.11475E-0007
  0.11000E+0005 -0.19057E+0004 -0.11544E-0007 -0.61534E-0009 -0.92273E-0008
  0.11000E+0005 -0.24528E+0004  0.20632E-0008 -0.25601E-0009  0.68457E-0008
  0.11058E+0005 -0.24561E+0004 -0.26876E-0009 -0.27984E-0009  0.48028E-0008
  0.11167E+0005 -0.24621E+0004 -0.45176E-0008 -0.35767E-0009  0.10018E-0008
  0.11276E+0005 -0.24682E+0004 -0.80762E-0008 -0.46435E-0009 -0.22391E-0008
  0.11333E+0005 -0.24714E+0004 -0.94994E-0008 -0.52530E-0009 -0.35462E-0008
  0.11000E+0005 -0.23584E+0004  0.45329E-0008 -0.35155E-0009  0.11702E-0007
  0.11058E+0005 -0.23621E+0004  0.20335E-0008 -0.37048E-0009  0.92642E-0008
  0.11167E+0005 -0.23693E+0004 -0.27434E-0008 -0.42767E-0009  0.44722E-0008
  0.11276E+0005 -0.23764E+0004 -0.70362E-0008 -0.50074E-0009  0.20387E-0010
  0.11333E+0005 -0.23802E+0004 -0.88958E-0008 -0.53979E-0009 -0.19669E-0008
  0.11000E+0005 -0.21793E+0004  0.38641E-0008 -0.49681E-0009  0.12784E-0007
  0.11058E+0005 -0.21841E+0004  0.28719E-0008 -0.52147E-0009  0.11546E-0007
  0.11167E+0005 -0.21932E+0004  0.50273E-0009 -0.57194E-0009  0.84936E-0008
  0.11276E+0005 -0.22023E+0004 -0.21772E-0008 -0.61678E-0009  0.49151E-0008
  0.11333E+0005 -0.22072E+0004 -0.35653E-0008 -0.63347E-0009  0.30030E-0008
  0.11000E+0005 -0.20002E+0004 -0.54469E-0008 -0.59801E-0009  0.23186E-0009
  0.11058E+0005 -0.20060E+0004 -0.39490E-0008 -0.64341E-0009  0.15371E-0008
  0.11167E+0005 -0.20172E+0004 -0.14648E-0008 -0.72015E-0009  0.33406E-0008
  0.11276E+0005 -0.20283E+0004  0.33734E-0009 -0.77317E-0009  0.41196E-0008
  0.11333E+0005 -0.20341E+0004  0.95627E-0009 -0.78728E-0009  0.41096E-0008
  0.11000E+0005 -0.19057E+0004 -0.11544E-0007 -0.61534E-0009 -0.92273E-0008
  0.11058E+0005 -0.19121E+0004 -0.92340E-0008 -0.67601E-0009 -0.69445E-0008
  0.11167E+0005 -0.19243E+0004 -0.47845E-0008 -0.77745E-0009 -0.28875E-0008
  0.11276E+0005 -0.19365E+0004 -0.74021E-0009 -0.84829E-0009  0.37068E-0009
  0.11333E+0005 -0.19429E+0004  0.10499E-0008 -0.86910E-0009  0.16352E-0008
  0.11333E+0005 -0.24714E+0004 -0.94994E-0008 -0.52530E-0009 -0.35462E-0008
  0.11391E+0005 -0.24743E+0004 -0.10528E-0007 -0.58355E-0009 -0.44877E-0008
  0.11500E+0005 -0.24797E+0004 -0.11240E-0007 -0.67374E-0009 -0.51233E-0008
  0.11609E+0005 -0.24852E+0004 -0.10229E-0007 -0.71461E-0009 -0.41364E-0008
  0.11667E+0005 -0.24881E+0004 -0.90338E-0008 -0.70967E-0009 -0.29855E-0008
  0.11333E+0005 -0.23802E+0004 -0.88958E-0008 -0.53979E-0009 -0.19669E-0008
  0.11391E+0005 -0.23835E+0004 -0.10363E-0007 -0.57474E-0009 -0.35804E-0008
  0.11500E+0005 -0.23899E+0004 -0.11878E-0007 -0.61821E-0009 -0.54062E-0008
  0.11609E+0005 -0.23963E+0004 -0.11539E-0007 -0.61438E-0009 -0.53837E-0008
  0.11667E+0005 -0.23997E+0004 -0.10612E-0007 -0.58794E-0009 -0.46108E-0008
  0.11333E+0005 -0.22072E+0004 -0.35653E-0008 -0.63347E-0009  0.30030E-0008
  0.11391E+0005 -0.22115E+0004 -0.48242E-0008 -0.64284E-0009  0.12027E-0008
  0.11500E+0005 -0.22196E+0004 -0.66658E-0008 -0.63034E-0009 -0.16321E-0008
  0.11609E+0005 -0.22278E+0004 -0.74857E-0008 -0.56763E-0009 -0.33056E-0008
  0.11667E+0005 -0.22321E+0004 -0.74194E-0008 -0.51063E-0009 -0.36019E-0008
  0.11333E+0005 -0.20341E+0004  0.95627E-0009 -0.78728E-0009  0.41096E-0008
  0.11391E+0005 -0.20394E+0004  0.13503E-0008 -0.79011E-0009  0.38293E-0008
  0.11500E+0005 -0.20493E+0004  0.15278E-0008 -0.75549E-0009  0.27497E-0008
  0.11609E+0005 -0.20593E+0004  0.11296E-0008 -0.66151E-0009  0.12680E-0008
  0.11667E+0005 -0.20645E+0004  0.79206E-0009 -0.58553E-0009  0.47930E-0009
  0.11333E+0005 -0.19429E+0004  0.10499E-0008 -0.86910E-0009  0.16352E-0008
  0.11391E+0005 -0.19486E+0004  0.25243E-0008 -0.87660E-0009  0.25202E-0008
  0.11500E+0005 -0.19595E+0004  0.43768E-0008 -0.84616E-0009  0.32446E-0008
  0.11609E+0005 -0.19704E+0004  0.49708E-0008 -0.75083E-0009  0.28521E-0008
  0.11667E+0005 -0.19761E+0004  0.48369E-0008 -0.67246E-0009  0.23111E-0008
  0.11667E+0005 -0.24881E+0004 -0.90338E-0008 -0.70967E-0009 -0.29855E-0008
  0.11724E+0005 -0.24903E+0004 -0.74589E-0008 -0.68294E-0009 -0.14704E-0008
  0.11833E+0005 -0.24946E+0004 -0.36489E-0008 -0.57400E-0009  0.21909E-0008
  0.11942E+0005 -0.24988E+0004  0.67337E-0009 -0.39773E-0009  0.63403E-0008
  0.12000E+0005 -0.25010E+0004  0.28915E-0008 -0.28388E-0009  0.84606E-0008
  0.11667E+0005 -0.23997E+0004 -0.10612E-0007 -0.58794E-0009 -0.46108E-0008
  0.11724E+0005 -0.24023E+0004 -0.92199E-0008 -0.54274E-0009 -0.33627E-0008
  0.11833E+0005 -0.24073E+0004 -0.55469E-0008 -0.40532E-0009  0.82913E-0010
  0.11942E+0005 -0.24123E+0004 -0.10843E-0008 -0.21009E-0009  0.43789E-0008
  0.12000E+0005 -0.24149E+0004  0.13110E-0008 -0.89111E-0010  0.67016E-0008
  0.11667E+0005 -0.22321E+0004 -0.74194E-0008 -0.51063E-0009 -0.36019E-0008
  0.11724E+0005 -0.22355E+0004 -0.69614E-0008 -0.43775E-0009 -0.34566E-0008
  0.11833E+0005 -0.22418E+0004 -0.51885E-0008 -0.25274E-0009 -0.20761E-0008
  0.11942E+0005 -0.22482E+0004 -0.24956E-0008 -0.17978E-0010  0.45899E-0009
  0.12000E+0005 -0.22516E+0004 -0.86450E-0009  0.12147E-0009  0.20739E-0008
  0.11667E+0005 -0.20645E+0004  0.79206E-0009 -0.58553E-0009  0.47930E-0009
  0.11724E+0005 -0.20686E+0004  0.48575E-0009 -0.49391E-0009 -0.20903E-0009
  0.11833E+0005 -0.20764E+0004 -0.80320E-0011 -0.27218E-0009 -0.11297E-0008
  0.11942E+0005 -0.20841E+0004 -0.21014E-0009 -0.61321E-0012 -0.14039E-0008
  0.12000E+0005 -0.20882E+0004 -0.15345E-0009  0.15820E-0009 -0.12778E-0008
  0.11667E+0005 -0.19761E+0004  0.48369E-0008 -0.67246E-0009  0.23111E-0008
  0.11724E+0005 -0.19806E+0004  0.45038E-0008 -0.57760E-0009  0.16395E-0008
  0.11833E+0005 -0.19891E+0004  0.34104E-0008 -0.34740E-0009  0.20576E-0009
  0.11942E+0005 -0.19976E+0004  0.20442E-0008 -0.64368E-0010 -0.11375E-0008
  0.12000E+0005 -0.20021E+0004  0.13478E-0008  0.10159E-0009 -0.17106E-0008
  0.12000E+0005 -0.25010E+0004  0.28915E-0008 -0.28388E-0009  0.84606E-0008
  0.12058E+0005 -0.25038E+0004  0.49180E-0008 -0.16418E-0009  0.10387E-0007
  0.12167E+0005 -0.25091E+0004  0.77895E-0008  0.70255E-0010  0.13043E-0007
  0.12276E+0005 -0.25144E+0004  0.88810E-0008  0.28276E-0009  0.13863E-0007
  0.12333E+0005 -0.25172E+0004  0.86124E-0008  0.37699E-0009  0.13410E-0007
  0.12000E+0005 -0.24149E+0004  0.13110E-0008 -0.89111E-0010  0.67016E-0008
  0.12058E+0005 -0.24182E+0004  0.35791E-0008  0.35910E-0010  0.89061E-0008
  0.12167E+0005 -0.24244E+0004  0.70436E-0008  0.27813E-0009  0.12214E-0007
  0.12276E+0005 -0.24306E+0004  0.88211E-0008  0.49785E-0009  0.13725E-0007
  0.12333E+0005 -0.24339E+0004  0.89188E-0008  0.59679E-0009  0.13606E-0007
  0.12000E+0005 -0.22516E+0004 -0.86450E-0009  0.12147E-0009  0.20739E-0008
  0.12058E+0005 -0.22558E+0004  0.80777E-0009  0.26397E-0009  0.37712E-0008
  0.12167E+0005 -0.22637E+0004  0.37522E-0008  0.53777E-0009  0.67373E-0008
  0.12276E+0005 -0.22716E+0004  0.58758E-0008  0.78911E-0009  0.87094E-0008
  0.12333E+0005 -0.22758E+0004  0.64968E-0008  0.90532E-0009  0.91259E-0008
  0.12000E+0005 -0.20882E+0004 -0.15345E-0009  0.15820E-0009 -0.12778E-0008
  0.12058E+0005 -0.20934E+0004  0.12180E-0010  0.32121E-0009 -0.97833E-0009
  0.12167E+0005 -0.21030E+0004  0.65557E-0009  0.63414E-0009 -0.84755E-0010
  0.12276E+0005 -0.21127E+0004  0.15806E-0008  0.92563E-0009  0.89187E-0009
  0.12333E+0005 -0.21178E+0004  0.21100E-0008  0.10631E-0008  0.12981E-0008
  0.12000E+0005 -0.20021E+0004  0.13478E-0008  0.10159E-0009 -0.17106E-0008
  0.12058E+0005 -0.20077E+0004  0.71415E-0009  0.27317E-0009 -0.21594E-0008
  0.12167E+0005 -0.20183E+0004 -0.82834E-0010  0.60446E-0009 -0.26101E-0008
  0.12276E+0005 -0.20289E+0004 -0.23042E-0009  0.91713E-0009 -0.26221E-0008
  0.12333E+0005 -0.20344E+0004 -0.29939E-0010  0.10666E-0008 -0.25085E-0008
  0.12333E+0005 -0.25172E+0004  0.86124E-0008  0.37699E-0009  0.13410E-0007
  0.12391E+0005 -0.25211E+0004  0.77368E-0008  0.44984E-0009  0.12316E-0007
  0.12500E+0005 -0.25285E+0004  0.45679E-0008  0.53568E-0009  0.86162E-0008
  0.12609E+0005 -0.25359E+0004 -0.66945E-0010  0.55091E-0009  0.32948E-0008
  0.12667E+0005 -0.25398E+0004 -0.28177E-0008  0.53490E-0009  0.12094E-0009
  0.12333E+0005 -0.24339E+0004  0.89188E-0008  0.59679E-0009  0.13606E-0007
  0.12391E+0005 -0.24384E+0004  0.84105E-0008  0.67471E-0009  0.12828E-0007
  0.12500E+0005 -0.24471E+0004  0.58476E-0008  0.77109E-0009  0.95578E-0008
  0.12609E+0005 -0.24557E+0004  0.16584E-0008  0.79568E-0009  0.44194E-0008
  0.12667E+0005 -0.24603E+0004 -0.92541E-0009  0.78243E-0009  0.12534E-0008
  0.12333E+0005 -0.22758E+0004  0.64968E-0008  0.90532E-0009  0.91259E-0008
  0.12391E+0005 -0.22817E+0004  0.67553E-0008  0.10013E-0008  0.91082E-0008
  0.12500E+0005 -0.22927E+0004  0.60810E-0008  0.11309E-0008  0.75913E-0008
  0.12609E+0005 -0.23038E+0004  0.40649E-0008  0.11828E-0008  0.43552E-0008
  0.12667E+0005 -0.23097E+0004  0.26247E-0008  0.11790E-0008  0.21601E-0008
  0.12333E+0005 -0.21178E+0004  0.21100E-0008  0.10631E-0008  0.12981E-0008
  0.12391E+0005 -0.21249E+0004  0.26843E-0008  0.11822E-0008  0.16614E-0008
  0.12500E+0005 -0.21384E+0004  0.36221E-0008  0.13528E-0008  0.18057E-0008
  0.12609E+0005 -0.21519E+0004  0.42164E-0008  0.14389E-0008  0.11436E-0008
  0.12667E+0005 -0.21590E+0004  0.43749E-0008  0.14484E-0008  0.51289E-0009
  0.12333E+0005 -0.20344E+0004 -0.29939E-0010  0.10666E-0008 -0.25085E-0008
  0.12391E+0005 -0.20422E+0004  0.40811E-0009  0.11992E-0008 -0.22591E-0008
  0.12500E+0005 -0.20570E+0004  0.16745E-0008  0.13954E-0008 -0.17617E-0008
  0.12609E+0005 -0.20718E+0004  0.32783E-0008  0.15051E-0008 -0.14096E-0008
  0.12667E+0005 -0.20796E+0004  0.41671E-0008  0.15252E-0008 -0.13080E-0008
  0.12667E+0005 -0.25398E+0004 -0.28177E-0008  0.53490E-0009  0.12094E-0009
  0.12724E+0005 -0.25427E+0004 -0.55675E-0008  0.50968E-0009 -0.30953E-0008
  0.12833E+0005 -0.25481E+0004 -0.10316E-0007  0.44080E-0009 -0.88051E-0008
  0.12942E+0005 -0.25536E+0004 -0.13716E-0007  0.36720E-0009 -0.13206E-0007
  0.13000E+0005 -0.25565E+0004 -0.14746E-0007  0.33295E-0009 -0.14750E-0007
  0.12667E+0005 -0.24603E+0004 -0.92541E-0009  0.78243E-0009  0.12534E-0008
  0.12724E+0005 -0.24637E+0004 -0.35382E-0008  0.75799E-0009 -0.19973E-0008
  0.12833E+0005 -0.24701E+0004 -0.80917E-0008  0.68067E-0009 -0.78128E-0008
  0.12942E+0005 -0.24765E+0004 -0.11343E-0007  0.58223E-0009 -0.12282E-0007
  0.13000E+0005 -0.24799E+0004 -0.12297E-0007  0.52741E-0009 -0.13816E-0007
  0.12667E+0005 -0.23097E+0004  0.26247E-0008  0.11790E-0008  0.21601E-0008
  0.12724E+0005 -0.23140E+0004  0.11008E-0008  0.11591E-0008 -0.19449E-0009
  0.12833E+0005 -0.23222E+0004 -0.16470E-0008  0.10727E-0008 -0.45107E-0008
  0.12942E+0005 -0.23304E+0004 -0.36058E-0008  0.93724E-0009 -0.78296E-0008
  0.13000E+0005 -0.23347E+0004 -0.41290E-0008  0.85085E-0009 -0.89101E-0008
  0.12667E+0005 -0.21590E+0004  0.43749E-0008  0.14484E-0008  0.51289E-0009
  0.12724E+0005 -0.21643E+0004  0.44627E-0008  0.14367E-0008 -0.26886E-0009
  0.12833E+0005 -0.21743E+0004  0.45759E-0008  0.13515E-0008 -0.17326E-0008
  0.12942E+0005 -0.21843E+0004  0.47794E-0008  0.11953E-0008 -0.27384E-0008
  0.13000E+0005 -0.21895E+0004  0.49821E-0008  0.10885E-0008 -0.29253E-0008
  0.12667E+0005 -0.20796E+0004  0.41671E-0008  0.15252E-0008 -0.13080E-0008
  0.12724E+0005 -0.20853E+0004  0.50362E-0008  0.15213E-0008 -0.12982E-0008
  0.12833E+0005 -0.20962E+0004  0.66380E-0008  0.14446E-0008 -0.12198E-0008
  0.12942E+0005 -0.21072E+0004  0.80531E-0008  0.12871E-0008 -0.88589E-0009
  0.13000E+0005 -0.21129E+0004  0.86877E-0008  0.11752E-0008 -0.53319E-0009
  0.13000E+0005 -0.25565E+0004 -0.14746E-0007  0.33295E-0009 -0.14750E-0007
  0.13058E+0005 -0.25581E+0004 -0.15162E-0007  0.30779E-0009 -0.15683E-0007
  0.13167E+0005 -0.25613E+0004 -0.14331E-0007  0.27319E-0009 -0.15730E-0007
  0.13276E+0005 -0.25645E+0004 -0.11676E-0007  0.24752E-0009 -0.13787E-0007
  0.13333E+0005 -0.25662E+0004 -0.97528E-0008  0.23178E-0009 -0.12162E-0007
  0.13000E+0005 -0.24799E+0004 -0.12297E-0007  0.52741E-0009 -0.13816E-0007
  0.13058E+0005 -0.24819E+0004 -0.12599E-0007  0.47727E-0009 -0.14666E-0007
  0.13167E+0005 -0.24856E+0004 -0.11538E-0007  0.38412E-0009 -0.14427E-0007
  0.13276E+0005 -0.24893E+0004 -0.86613E-0008  0.29135E-0009 -0.12064E-0007
  0.13333E+0005 -0.24913E+0004 -0.66340E-0008  0.23988E-0009 -0.10189E-0007
  0.13000E+0005 -0.23347E+0004 -0.41290E-0008  0.85085E-0009 -0.89101E-0008
  0.13058E+0005 -0.23372E+0004 -0.41210E-0008  0.76127E-0009 -0.93633E-0008
  0.13167E+0005 -0.23420E+0004 -0.29527E-0008  0.57497E-0009 -0.86302E-0008
  0.13276E+0005 -0.23468E+0004 -0.53662E-0009  0.37387E-0009 -0.60889E-0008
  0.13333E+0005 -0.23493E+0004  0.10669E-0008  0.26378E-0009 -0.42282E-0008
  0.13000E+0005 -0.21895E+0004  0.49821E-0008  0.10885E-0008 -0.29253E-0008
  0.13058E+0005 -0.21926E+0004  0.53973E-0008  0.97160E-0009 -0.27333E-0008
  0.13167E+0005 -0.21984E+0004  0.64301E-0008  0.71900E-0009 -0.14893E-0008
  0.13276E+0005 -0.22043E+0004  0.76421E-0008  0.43835E-0009  0.70917E-0009
  0.13333E+0005 -0.22073E+0004  0.82835E-0008  0.28399E-0009  0.21168E-0008
  0.13000E+0005 -0.21129E+0004  0.86877E-0008  0.11752E-0008 -0.53319E-0009
  0.13058E+0005 -0.21163E+0004  0.93328E-0008  0.10497E-0008  0.34633E-0010
  0.13167E+0005 -0.21227E+0004  0.10282E-0007  0.77390E-0009  0.15557E-0008
  0.13276E+0005 -0.21291E+0004  0.10783E-0007  0.46314E-0009  0.34930E-0008
  0.13333E+0005 -0.21324E+0004  0.10852E-0007  0.29134E-0009  0.45877E-0008
  0.13333E+0005 -0.25662E+0004 -0.97528E-0008  0.23178E-0009 -0.12162E-0007
  0.13391E+0005 -0.25676E+0004 -0.76104E-0008  0.20828E-0009 -0.10269E-0007
  0.13500E+0005 -0.25703E+0004 -0.34110E-0008  0.13697E-0009 -0.64083E-0008
  0.13609E+0005 -0.25729E+0004  0.34034E-0009  0.14479E-0010 -0.28399E-0008
  0.13667E+0005 -0.25743E+0004  0.19506E-0008 -0.70366E-0010 -0.12750E-0008
  0.13333E+0005 -0.24913E+0004 -0.66340E-0008  0.23988E-0009 -0.10189E-0007
  0.13391E+0005 -0.24930E+0004 -0.43983E-0008  0.18208E-0009 -0.80374E-0008
  0.13500E+0005 -0.24961E+0004 -0.85249E-0010  0.55067E-0010 -0.37277E-0008
  0.13609E+0005 -0.24992E+0004  0.36852E-0008 -0.10562E-0009  0.17658E-0009
  0.13667E+0005 -0.25008E+0004  0.52666E-0008 -0.20187E-0009  0.18570E-0008
  0.13333E+0005 -0.23493E+0004  0.10669E-0008  0.26378E-0009 -0.42282E-0008
  0.13391E+0005 -0.23514E+0004  0.27979E-0008  0.14888E-0009 -0.21416E-0008
  0.13500E+0005 -0.23554E+0004  0.60153E-0008 -0.74158E-0010  0.19160E-0008
  0.13609E+0005 -0.23594E+0004  0.86875E-0008 -0.30589E-0009  0.54788E-0008
  0.13667E+0005 -0.23615E+0004  0.97478E-0008 -0.42657E-0009  0.69687E-0008
  0.13333E+0005 -0.22073E+0004  0.82835E-0008  0.28399E-0009  0.21168E-0008
  0.13391E+0005 -0.22099E+0004  0.89042E-0008  0.12515E-0009  0.36208E-0008
  0.13500E+0005 -0.22147E+0004  0.98564E-0008 -0.17480E-0009  0.63834E-0008
  0.13609E+0005 -0.22196E+0004  0.10431E-0007 -0.46779E-0009  0.86702E-0008
  0.13667E+0005 -0.22221E+0004  0.10573E-0007 -0.61209E-0009  0.95799E-0008
  0.13333E+0005 -0.21324E+0004  0.10852E-0007  0.29134E-0009  0.45877E-0008
  0.13391E+0005 -0.21352E+0004  0.10807E-0007  0.11485E-0009  0.56901E-0008
  0.13500E+0005 -0.21405E+0004  0.10405E-0007 -0.21700E-0009  0.75734E-0008
  0.13609E+0005 -0.21458E+0004  0.97376E-0008 -0.53648E-0009  0.90069E-0008
  0.13667E+0005 -0.21486E+0004  0.93480E-0008 -0.69157E-0009  0.95355E-0008
  0.13667E+0005 -0.25743E+0004  0.19506E-0008 -0.70366E-0010 -0.12750E-0008
  0.13724E+0005 -0.25751E+0004  0.32781E-0008 -0.17159E-0009  0.40098E-0010
  0.13833E+0005 -0.25767E+0004  0.49322E-0008 -0.38708E-0009  0.17575E-0008
  0.13942E+0005 -0.25783E+0004  0.56480E-0008 -0.61101E-0009  0.26562E-0008
  0.14000E+0005 -0.25791E+0004  0.57864E-0008 -0.71950E-0009  0.29422E-0008
  0.13667E+0005 -0.25008E+0004  0.52666E-0008 -0.20187E-0009  0.18570E-0008
  0.13724E+0005 -0.25018E+0004  0.65401E-0008 -0.30905E-0009  0.32459E-0008
  0.13833E+0005 -0.25036E+0004  0.80249E-0008 -0.52009E-0009  0.49805E-0008
  0.13942E+0005 -0.25054E+0004  0.85006E-0008 -0.72392E-0009  0.57662E-0008
  0.14000E+0005 -0.25064E+0004  0.84879E-0008 -0.81716E-0009  0.59544E-0008
  0.13667E+0005 -0.23615E+0004  0.97478E-0008 -0.42657E-0009  0.69687E-0008
  0.13724E+0005 -0.23627E+0004  0.10549E-0007 -0.54966E-0009  0.81679E-0008
  0.13833E+0005 -0.23651E+0004  0.11317E-0007 -0.76538E-0009  0.95566E-0008
  0.13942E+0005 -0.23674E+0004  0.11286E-0007 -0.94656E-0009  0.10017E-0007
  0.14000E+0005 -0.23686E+0004  0.11057E-0007 -0.10188E-0008  0.10028E-0007
  0.13667E+0005 -0.22221E+0004  0.10573E-0007 -0.61209E-0009  0.95799E-0008
  0.13724E+0005 -0.22236E+0004  0.10600E-0007 -0.75249E-0009  0.10273E-0007
  0.13833E+0005 -0.22265E+0004  0.10402E-0007 -0.98199E-0009  0.10973E-0007
  0.13942E+0005 -0.22293E+0004  0.99900E-0008 -0.11548E-0008  0.11052E-0007
  0.14000E+0005 -0.22308E+0004  0.97206E-0008 -0.12145E-0008  0.10934E-0007
  0.13667E+0005 -0.21486E+0004  0.93480E-0008 -0.69157E-0009  0.95355E-0008
  0.13724E+0005 -0.21503E+0004  0.89374E-0008 -0.84003E-0009  0.99001E-0008
  0.13833E+0005 -0.21534E+0004  0.82410E-0008 -0.10771E-0008  0.10180E-0007
  0.13942E+0005 -0.21565E+0004  0.77260E-0008 -0.12480E-0008  0.10074E-0007
  0.14000E+0005 -0.21582E+0004  0.75173E-0008 -0.13031E-0008  0.99186E-0008
  0.14000E+0005 -0.25791E+0004  0.57864E-0008 -0.71950E-0009  0.29422E-0008
  0.14058E+0005 -0.25795E+0004  0.58692E-0008 -0.81398E-0009  0.32099E-0008
  0.14167E+0005 -0.25804E+0004  0.60877E-0008 -0.93721E-0009  0.38873E-0008
  0.14276E+0005 -0.25812E+0004  0.67106E-0008 -0.96294E-0009  0.51009E-0008
  0.14333E+0005 -0.25817E+0004  0.72796E-0008 -0.93289E-0009  0.60277E-0008
  0.14000E+0005 -0.25064E+0004  0.84879E-0008 -0.81716E-0009  0.59544E-0008
  0.14058E+0005 -0.25069E+0004  0.84013E-0008 -0.89515E-0009  0.61065E-0008
  0.14167E+0005 -0.25079E+0004  0.82500E-0008 -0.98475E-0009  0.65293E-0008
  0.14276E+0005 -0.25089E+0004  0.84276E-0008 -0.97804E-0009  0.74558E-0008
  0.14333E+0005 -0.25095E+0004  0.87262E-0008 -0.93209E-0009  0.82183E-0008
  0.14000E+0005 -0.23686E+0004  0.11057E-0007 -0.10188E-0008  0.10028E-0007
  0.14058E+0005 -0.23693E+0004  0.10747E-0007 -0.10725E-0008  0.99805E-0008
  0.14167E+0005 -0.23706E+0004  0.10097E-0007 -0.11084E-0008  0.99350E-0008
  0.14276E+0005 -0.23719E+0004  0.95412E-0008 -0.10457E-0008  0.10208E-0007
  0.14333E+0005 -0.23725E+0004  0.93182E-0008 -0.97074E-0009  0.10530E-0007
  0.14000E+0005 -0.22308E+0004  0.97206E-0008 -0.12145E-0008  0.10934E-0007
  0.14058E+0005 -0.22317E+0004  0.94083E-0008 -0.12524E-0008  0.10756E-0007
  0.14167E+0005 -0.22332E+0004  0.87327E-0008 -0.12490E-0008  0.10376E-0007
  0.14276E+0005 -0.22348E+0004  0.78783E-0008 -0.11419E-0008  0.10049E-0007
  0.14333E+0005 -0.22356E+0004  0.73164E-0008 -0.10427E-0008  0.99036E-0008
  0.14000E+0005 -0.21582E+0004  0.75173E-0008 -0.13031E-0008  0.99186E-0008
  0.14058E+0005 -0.21591E+0004  0.73002E-0008 -0.13349E-0008  0.97107E-0008
  0.14167E+0005 -0.21608E+0004  0.68275E-0008 -0.13156E-0008  0.92488E-0008
  0.14276E+0005 -0.21625E+0004  0.60559E-0008 -0.11901E-0008  0.87058E-0008
  0.14333E+0005 -0.21634E+0004  0.54455E-0008 -0.10807E-0008  0.83663E-0008
  0.14333E+0005 -0.25817E+0004  0.72796E-0008 -0.93289E-0009  0.60277E-0008
  0.14391E+0005 -0.25829E+0004  0.80069E-0008 -0.87001E-0009  0.71274E-0008
  0.14500E+0005 -0.25852E+0004  0.98062E-0008 -0.67045E-0009  0.96624E-0008
  0.14609E+0005 -0.25875E+0004  0.11929E-0007 -0.37582E-0009  0.12509E-0007
  0.14667E+0005 -0.25887E+0004  0.13056E-0007 -0.19048E-0009  0.13993E-0007
  0.14333E+0005 -0.25095E+0004  0.87262E-0008 -0.93209E-0009  0.82183E-0008
  0.14391E+0005 -0.25109E+0004  0.91643E-0008 -0.85397E-0009  0.91471E-0008
  0.14500E+0005 -0.25136E+0004  0.10354E-0007 -0.62838E-0009  0.11332E-0007
  0.14609E+0005 -0.25163E+0004  0.11807E-0007 -0.31020E-0009  0.13790E-0007
  0.14667E+0005 -0.25177E+0004  0.12568E-0007 -0.11341E-0009  0.15054E-0007
  0.14333E+0005 -0.23725E+0004  0.93182E-0008 -0.97074E-0009  0.10530E-0007
  0.14391E+0005 -0.23743E+0004  0.91529E-0008 -0.86449E-0009  0.10965E-0007
  0.14500E+0005 -0.23778E+0004  0.89453E-0008 -0.59011E-0009  0.12049E-0007
  0.14609E+0005 -0.23813E+0004  0.87687E-0008 -0.22959E-0009  0.13251E-0007
  0.14667E+0005 -0.23831E+0004  0.86362E-0008 -0.13535E-0010  0.13828E-0007
  0.14333E+0005 -0.22356E+0004  0.73164E-0008 -0.10427E-0008  0.99036E-0008
  0.14391E+0005 -0.22378E+0004  0.66917E-0008 -0.91288E-0009  0.97908E-0008
  0.14500E+0005 -0.22420E+0004  0.52344E-0008 -0.59676E-0009  0.95672E-0008
  0.14609E+0005 -0.22462E+0004  0.34469E-0008 -0.20143E-0009  0.92291E-0008
  0.14667E+0005 -0.22485E+0004  0.24041E-0008  0.29343E-0010  0.89690E-0008
  0.14333E+0005 -0.21634E+0004  0.54455E-0008 -0.10807E-0008  0.83663E-0008
  0.14391E+0005 -0.21658E+0004  0.47065E-0008 -0.94148E-0009  0.80159E-0008
  0.14500E+0005 -0.21704E+0004  0.28192E-0008 -0.60902E-0009  0.71877E-0008
  0.14609E+0005 -0.21750E+0004  0.38561E-0009 -0.20149E-0009  0.61082E-0008
  0.14667E+0005 -0.21774E+0004 -0.10417E-0008  0.33799E-0010  0.54409E-0008
  0.14667E+0005 -0.25887E+0004  0.13056E-0007 -0.19048E-0009  0.13993E-0007
  0.14724E+0005 -0.25908E+0004  0.14120E-0007  0.97041E-0011  0.15372E-0007
  0.14833E+0005 -0.25947E+0004  0.15788E-0007  0.41664E-0009  0.17542E-0007
  0.14942E+0005 -0.25986E+0004  0.16781E-0007  0.83658E-0009  0.18913E-0007
  0.15000E+0005 -0.26007E+0004  0.16979E-0007  0.10550E-0008  0.19259E-0007
  0.14667E+0005 -0.25177E+0004  0.12568E-0007 -0.11341E-0009  0.15054E-0007
  0.14724E+0005 -0.25201E+0004  0.13286E-0007  0.98365E-0010  0.16218E-0007
  0.14833E+0005 -0.25247E+0004  0.14331E-0007  0.52505E-0009  0.17970E-0007
  0.14942E+0005 -0.25293E+0004  0.14774E-0007  0.96144E-0009  0.18918E-0007
  0.15000E+0005 -0.25318E+0004  0.14718E-0007  0.11860E-0008  0.19045E-0007
  0.14667E+0005 -0.23831E+0004  0.86362E-0008 -0.13535E-0010  0.13828E-0007
  0.14724E+0005 -0.23862E+0004  0.85140E-0008  0.21644E-0009  0.14351E-0007
  0.14833E+0005 -0.23921E+0004  0.81247E-0008  0.67022E-0009  0.14989E-0007
  0.14942E+0005 -0.23980E+0004  0.74628E-0008  0.11236E-0008  0.15028E-0007
  0.15000E+0005 -0.24011E+0004  0.69853E-0008  0.13514E-0008  0.14776E-0007
  0.14667E+0005 -0.22485E+0004  0.24041E-0008  0.29343E-0010  0.89690E-0008
  0.14724E+0005 -0.22522E+0004  0.14095E-0008  0.27215E-0009  0.87199E-0008
  0.14833E+0005 -0.22594E+0004 -0.44120E-0009  0.74110E-0009  0.80863E-0008
  0.14942E+0005 -0.22666E+0004 -0.21213E-0008  0.11970E-0008  0.72330E-0008
  0.15000E+0005 -0.22704E+0004 -0.29069E-0008  0.14200E-0008  0.66975E-0008
  0.14667E+0005 -0.21774E+0004 -0.10417E-0008  0.33799E-0010  0.54409E-0008
  0.14724E+0005 -0.21816E+0004 -0.24198E-0008  0.27981E-0009  0.48136E-0008
  0.14833E+0005 -0.21894E+0004 -0.49225E-0008  0.74988E-0009  0.35643E-0008
  0.14942E+0005 -0.21973E+0004 -0.70417E-0008  0.12002E-0008  0.23116E-0008
  0.15000E+0005 -0.22014E+0004 -0.79399E-0008  0.14172E-0008  0.16766E-0008
  0.15000E+0005 -0.26007E+0004  0.16979E-0007  0.10550E-0008  0.19259E-0007
  0.15058E+0005 -0.26031E+0004  0.16956E-0007  0.12659E-0008  0.19348E-0007
  0.15167E+0005 -0.26075E+0004  0.16324E-0007  0.16386E-0008  0.18853E-0007
  0.15276E+0005 -0.26120E+0004  0.15067E-0007  0.19616E-0008  0.17664E-0007
  0.15333E+0005 -0.26144E+0004  0.14231E-0007  0.21078E-0008  0.16840E-0007
  0.15000E+0005 -0.25318E+0004  0.14718E-0007  0.11860E-0008  0.19045E-0007
  0.15058E+0005 -0.25345E+0004  0.14475E-0007  0.14012E-0008  0.18924E-0007
  0.15167E+0005 -0.25398E+0004  0.13492E-0007  0.17737E-0008  0.18045E-0007
  0.15276E+0005 -0.25450E+0004  0.11956E-0007  0.20843E-0008  0.16495E-0007
  0.15333E+0005 -0.25478E+0004  0.10994E-0007  0.22182E-0008  0.15493E-0007
  0.15000E+0005 -0.24011E+0004  0.69853E-0008  0.13514E-0008  0.14776E-0007
  0.15058E+0005 -0.24046E+0004  0.64513E-0008  0.15662E-0008  0.14363E-0007
  0.15167E+0005 -0.24113E+0004  0.52019E-0008  0.19233E-0008  0.13110E-0007
  0.15276E+0005 -0.24180E+0004  0.36886E-0008  0.21981E-0008  0.11374E-0007
  0.15333E+0005 -0.24216E+0004  0.28127E-0008  0.23042E-0008  0.10328E-0007
  0.15000E+0005 -0.22704E+0004 -0.29069E-0008  0.14200E-0008  0.66975E-0008
  0.15058E+0005 -0.22747E+0004 -0.35742E-0008  0.16262E-0008  0.61481E-0008
  0.15167E+0005 -0.22829E+0004 -0.46493E-0008  0.19537E-0008  0.49764E-0008
  0.15276E+0005 -0.22910E+0004 -0.55475E-0008  0.21814E-0008  0.36686E-0008
  0.15333E+0005 -0.22954E+0004 -0.59853E-0008  0.22556E-0008  0.29433E-0008
  0.15000E+0005 -0.22014E+0004 -0.79399E-0008  0.14172E-0008  0.16766E-0008
  0.15058E+0005 -0.22061E+0004 -0.86303E-0008  0.16158E-0008  0.11130E-0008
  0.15167E+0005 -0.22151E+0004 -0.95079E-0008  0.19228E-0008  0.12692E-0009
  0.15276E+0005 -0.22240E+0004 -0.99464E-0008  0.21225E-0008 -0.76751E-0009
  0.15333E+0005 -0.22288E+0004 -0.10070E-0007  0.21790E-0008 -0.12112E-0008
  0.15333E+0005 -0.26144E+0004  0.14231E-0007  0.21078E-0008  0.16840E-0007
  0.15391E+0005 -0.26161E+0004  0.13300E-0007  0.22361E-0008  0.15930E-0007
  0.15500E+0005 -0.26193E+0004  0.11475E-0007  0.24227E-0008  0.14110E-0007
  0.15609E+0005 -0.26224E+0004  0.97803E-0008  0.25298E-0008  0.12380E-0007
  0.15667E+0005 -0.26241E+0004  0.90000E-0008  0.25534E-0008  0.11560E-0007
  0.15333E+0005 -0.25478E+0004  0.10994E-0007  0.22182E-0008  0.15493E-0007
  0.15391E+0005 -0.25498E+0004  0.99331E-0008  0.23304E-0008  0.14402E-0007
  0.15500E+0005 -0.25535E+0004  0.78978E-0008  0.24759E-0008  0.12287E-0007
  0.15609E+0005 -0.25573E+0004  0.60390E-0008  0.25310E-0008  0.10339E-0007
  0.15667E+0005 -0.25592E+0004  0.51962E-0008  0.25238E-0008  0.94464E-0008
  0.15333E+0005 -0.24216E+0004  0.28127E-0008  0.23042E-0008  0.10328E-0007
  0.15391E+0005 -0.24241E+0004  0.18396E-0008  0.23819E-0008  0.91887E-0008
  0.15500E+0005 -0.24289E+0004  0.10272E-0010  0.24461E-0008  0.70497E-0008
  0.15609E+0005 -0.24337E+0004 -0.16468E-0008  0.24037E-0008  0.51550E-0008
  0.15667E+0005 -0.24362E+0004 -0.23912E-0008  0.23401E-0008  0.43306E-0008
  0.15333E+0005 -0.22954E+0004 -0.59853E-0008  0.22556E-0008  0.29433E-0008
  0.15391E+0005 -0.22984E+0004 -0.64894E-0008  0.22957E-0008  0.21381E-0008
  0.15500E+0005 -0.23043E+0004 -0.74066E-0008  0.22771E-0008  0.68580E-0009
  0.15609E+0005 -0.23101E+0004 -0.82493E-0008  0.21406E-0008 -0.53322E-0009
  0.15667E+0005 -0.23132E+0004 -0.86333E-0008  0.20244E-0008 -0.10190E-0008
  0.15333E+0005 -0.22288E+0004 -0.10070E-0007  0.21790E-0008 -0.12112E-0008
  0.15391E+0005 -0.22321E+0004 -0.10228E-0007  0.21990E-0008 -0.17158E-0008
  0.15500E+0005 -0.22385E+0004 -0.10473E-0007  0.21380E-0008 -0.25708E-0008
  0.15609E+0005 -0.22449E+0004 -0.10714E-0007  0.19553E-0008 -0.32258E-0008
  0.15667E+0005 -0.22483E+0004 -0.10833E-0007  0.18140E-0008 -0.34451E-0008
  0.15667E+0005 -0.26241E+0004  0.90000E-0008  0.25534E-0008  0.11560E-0007
  0.15724E+0005 -0.26254E+0004  0.83004E-0008  0.25537E-0008  0.10819E-0007
  0.15833E+0005 -0.26278E+0004  0.72756E-0008  0.24944E-0008  0.96623E-0008
  0.15942E+0005 -0.26302E+0004  0.66336E-0008  0.23628E-0008  0.88043E-0008
  0.16000E+0005 -0.26315E+0004  0.64219E-0008  0.22692E-0008  0.84341E-0008
  0.15667E+0005 -0.25592E+0004  0.51962E-0008  0.25238E-0008  0.94464E-0008
  0.15724E+0005 -0.25607E+0004  0.44476E-0008  0.24919E-0008  0.86602E-0008
  0.15833E+0005 -0.25635E+0004  0.34005E-0008  0.23696E-0008  0.75241E-0008
  0.15942E+0005 -0.25663E+0004  0.28453E-0008  0.21768E-0008  0.68346E-0008
  0.16000E+0005 -0.25678E+0004  0.27271E-0008  0.20525E-0008  0.66115E-0008
  0.15667E+0005 -0.24362E+0004 -0.23912E-0008  0.23401E-0008  0.43306E-0008
  0.15724E+0005 -0.24381E+0004 -0.30497E-0008  0.22497E-0008  0.36351E-0008
  0.15833E+0005 -0.24417E+0004 -0.38976E-0008  0.20141E-0008  0.28029E-0008
  0.15942E+0005 -0.24453E+0004 -0.41658E-0008  0.17121E-0008  0.26250E-0008
  0.16000E+0005 -0.24472E+0004 -0.40760E-0008  0.15332E-0008  0.27680E-0008
  0.15667E+0005 -0.23132E+0004 -0.86333E-0008  0.20244E-0008 -0.10190E-0008
  0.15724E+0005 -0.23155E+0004 -0.89779E-0008  0.18801E-0008 -0.13921E-0008
  0.15833E+0005 -0.23199E+0004 -0.93489E-0008  0.15421E-0008 -0.16123E-0008
  0.15942E+0005 -0.23243E+0004 -0.92341E-0008  0.11436E-0008 -0.11257E-0008
  0.16000E+0005 -0.23266E+0004 -0.89457E-0008  0.91690E-0009 -0.58254E-0009
  0.15667E+0005 -0.22483E+0004 -0.10833E-0007  0.18140E-0008 -0.34451E-0008
  0.15724E+0005 -0.22508E+0004 -0.10948E-0007  0.16443E-0008 -0.35760E-0008
  0.15833E+0005 -0.22556E+0004 -0.11001E-0007  0.12592E-0008 -0.33987E-0008
  0.15942E+0005 -0.22604E+0004 -0.10690E-0007  0.81765E-0009 -0.25689E-0008
  0.16000E+0005 -0.22629E+0004 -0.10327E-0007  0.57023E-0009 -0.18477E-0008
  0.16000E+0005 -0.26315E+0004  0.64219E-0008  0.22692E-0008  0.84341E-0008
  0.16058E+0005 -0.26334E+0004  0.63158E-0008  0.21624E-0008  0.81179E-0008
  0.16167E+0005 -0.26371E+0004  0.62181E-0008  0.19330E-0008  0.75107E-0008
  0.16276E+0005 -0.26408E+0004  0.61541E-0008  0.16788E-0008  0.67902E-0008
  0.16333E+0005 -0.26428E+0004  0.60987E-0008  0.15414E-0008  0.63264E-0008
  0.16000E+0005 -0.25678E+0004  0.27271E-0008  0.20525E-0008  0.66115E-0008
  0.16058E+0005 -0.25701E+0004  0.27564E-0008  0.19179E-0008  0.64843E-0008
  0.16167E+0005 -0.25744E+0004  0.29950E-0008  0.16413E-0008  0.63082E-0008
  0.16276E+0005 -0.25788E+0004  0.33484E-0008  0.13476E-0008  0.60710E-0008
  0.16333E+0005 -0.25811E+0004  0.35336E-0008  0.11924E-0008  0.58630E-0008
  0.16000E+0005 -0.24472E+0004 -0.40760E-0008  0.15332E-0008  0.27680E-0008
  0.16058E+0005 -0.24501E+0004 -0.37881E-0008  0.13495E-0008  0.30775E-0008
  0.16167E+0005 -0.24557E+0004 -0.29268E-0008  0.98932E-0009  0.38819E-0008
  0.16276E+0005 -0.24612E+0004 -0.17979E-0008  0.62576E-0009  0.47575E-0008
  0.16333E+0005 -0.24641E+0004 -0.11614E-0008  0.43869E-0009  0.51528E-0008
  0.16000E+0005 -0.23266E+0004 -0.89457E-0008  0.91690E-0009 -0.58254E-0009
  0.16058E+0005 -0.23301E+0004 -0.84604E-0008  0.69126E-0009  0.16580E-0009
  0.16167E+0005 -0.23369E+0004 -0.71405E-0008  0.26007E-0009  0.19421E-0008
  0.16276E+0005 -0.23436E+0004 -0.54186E-0008 -0.16150E-0009  0.39520E-0008
  0.16333E+0005 -0.23472E+0004 -0.44210E-0008 -0.37460E-0009  0.49883E-0008
  0.16000E+0005 -0.22629E+0004 -0.10327E-0007  0.57023E-0009 -0.18477E-0008
  0.16058E+0005 -0.22668E+0004 -0.97908E-0008  0.32694E-0009 -0.91939E-0009
  0.16167E+0005 -0.22742E+0004 -0.83554E-0008 -0.13319E-0009  0.12534E-0008
  0.16276E+0005 -0.22816E+0004 -0.64593E-0008 -0.57691E-0009  0.37507E-0008
  0.16333E+0005 -0.22855E+0004 -0.53408E-0008 -0.79949E-0009  0.50807E-0008
  0.16333E+0005 -0.26428E+0004  0.60987E-0008  0.15414E-0008  0.63264E-0008
  0.16391E+0005 -0.26451E+0004  0.60324E-0008  0.14048E-0008  0.58047E-0008
  0.16500E+0005 -0.26494E+0004  0.58191E-0008  0.11545E-0008  0.46373E-0008
  0.16609E+0005 -0.26538E+0004  0.55065E-0008  0.92328E-0009  0.32987E-0008
  0.16667E+0005 -0.26561E+0004  0.53113E-0008  0.81236E-0009  0.25533E-0008
  0.16333E+0005 -0.25811E+0004  0.35336E-0008  0.11924E-0008  0.58630E-0008
  0.16391E+0005 -0.25838E+0004  0.37199E-0008  0.10398E-0008  0.55912E-0008
  0.16500E+0005 -0.25889E+0004  0.39891E-0008  0.76339E-0009  0.48483E-0008
  0.16609E+0005 -0.25940E+0004  0.41525E-0008  0.50806E-0009  0.38596E-0008
  0.16667E+0005 -0.25967E+0004  0.42034E-0008  0.38483E-0009  0.32665E-0008
  0.16333E+0005 -0.24641E+0004 -0.11614E-0008  0.43869E-0009  0.51528E-0008
  0.16391E+0005 -0.24676E+0004 -0.50556E-0009  0.25789E-0009  0.54750E-0008
  0.16500E+0005 -0.24741E+0004  0.65333E-0009 -0.65187E-0010  0.57595E-0008
  0.16609E+0005 -0.24807E+0004  0.16608E-0008 -0.36318E-0009  0.56096E-0008
  0.16667E+0005 -0.24841E+0004  0.21259E-0008 -0.50794E-0009  0.53635E-0008
  0.16333E+0005 -0.23472E+0004 -0.44210E-0008 -0.37460E-0009  0.49883E-0008
  0.16391E+0005 -0.23514E+0004 -0.33879E-0008 -0.57812E-0009  0.59587E-0008
  0.16500E+0005 -0.23594E+0004 -0.14997E-0008 -0.93813E-0009  0.74198E-0008
  0.16609E+0005 -0.23674E+0004  0.18190E-0009 -0.12694E-0008  0.82734E-0008
  0.16667E+0005 -0.23716E+0004  0.95473E-0009 -0.14307E-0008  0.84474E-0008
  0.16333E+0005 -0.22855E+0004 -0.53408E-0008 -0.79949E-0009  0.50807E-0008
  0.16391E+0005 -0.22901E+0004 -0.41749E-0008 -0.10109E-0008  0.63615E-0008
  0.16500E+0005 -0.22988E+0004 -0.20087E-0008 -0.13833E-0008  0.84270E-0008
  0.16609E+0005 -0.23076E+0004 -0.60075E-0010 -0.17256E-0008  0.98404E-0008
  0.16667E+0005 -0.23122E+0004  0.83070E-0009 -0.18924E-0008  0.10264E-0007
  0.16667E+0005 -0.26561E+0004  0.53113E-0008  0.81236E-0009  0.25533E-0008
  0.16724E+0005 -0.26582E+0004  0.50996E-0008  0.71133E-0009  0.18016E-0008
  0.16833E+0005 -0.26623E+0004  0.46677E-0008  0.54827E-0009  0.40616E-0009
  0.16942E+0005 -0.26664E+0004  0.41810E-0008  0.43328E-0009 -0.90847E-0009
  0.17000E+0005 -0.26685E+0004  0.38868E-0008  0.39234E-0009 -0.15591E-0008
  0.16667E+0005 -0.25967E+0004  0.42034E-0008  0.38483E-0009  0.32665E-0008
  0.16724E+0005 -0.25992E+0004  0.42367E-0008  0.27029E-0009  0.26536E-0008
  0.16833E+0005 -0.26040E+0004  0.42707E-0008  0.80126E-0010  0.14853E-0008
  0.16942E+0005 -0.26088E+0004  0.42627E-0008 -0.65904E-0010  0.38060E-0009
  0.17000E+0005 -0.26113E+0004  0.42257E-0008 -0.12476E-0009 -0.16060E-0009
  0.16667E+0005 -0.24841E+0004  0.21259E-0008 -0.50794E-0009  0.53635E-0008
  0.16724E+0005 -0.24874E+0004  0.25551E-0008 -0.64625E-0009  0.50434E-0008
  0.16833E+0005 -0.24935E+0004  0.32923E-0008 -0.88308E-0009  0.42689E-0008
  0.16942E+0005 -0.24996E+0004  0.39629E-0008 -0.10820E-0008  0.34110E-0008
  0.17000E+0005 -0.25028E+0004  0.42850E-0008 -0.11708E-0008  0.29598E-0008
  0.16667E+0005 -0.23716E+0004  0.95473E-0009 -0.14307E-0008  0.84474E-0008
  0.16724E+0005 -0.23755E+0004  0.16565E-0008 -0.15877E-0008  0.84711E-0008
  0.16833E+0005 -0.23829E+0004  0.27990E-0008 -0.18608E-0008  0.80999E-0008
  0.16942E+0005 -0.23904E+0004  0.37668E-0008 -0.21018E-0008  0.73610E-0008
  0.17000E+0005 -0.23943E+0004  0.42218E-0008 -0.22143E-0008  0.68762E-0008
  0.16667E+0005 -0.23122E+0004  0.83070E-0009 -0.18924E-0008  0.10264E-0007
  0.16724E+0005 -0.23165E+0004  0.16295E-0008 -0.20563E-0008  0.10499E-0007
  0.16833E+0005 -0.23246E+0004  0.28822E-0008 -0.23433E-0008  0.10387E-0007
  0.16942E+0005 -0.23328E+0004  0.38727E-0008 -0.26020E-0008  0.97246E-0008
  0.17000E+0005 -0.23371E+0004  0.43138E-0008 -0.27248E-0008  0.92097E-0008
  0.17000E+0005 -0.26685E+0004  0.38868E-0008  0.39234E-0009 -0.15591E-0008
  0.17058E+0005 -0.26703E+0004  0.35578E-0008  0.36765E-0009 -0.21795E-0008
  0.17167E+0005 -0.26736E+0004  0.28009E-0008  0.36451E-0009 -0.32876E-0008
  0.17276E+0005 -0.26769E+0004  0.18224E-0008  0.43213E-0009 -0.43418E-0008
  0.17333E+0005 -0.26787E+0004  0.12131E-0008  0.49585E-0009 -0.48734E-0008
  0.17000E+0005 -0.26113E+0004  0.42257E-0008 -0.12476E-0009 -0.16060E-0009
  0.17058E+0005 -0.26134E+0004  0.41536E-0008 -0.16916E-0009 -0.66707E-0009
  0.17167E+0005 -0.26173E+0004  0.38716E-0008 -0.21200E-0009 -0.15627E-0008
  0.17276E+0005 -0.26212E+0004  0.33171E-0008 -0.18478E-0009 -0.24299E-0008
  0.17333E+0005 -0.26232E+0004  0.28934E-0008 -0.14226E-0009 -0.28855E-0008
  0.17000E+0005 -0.25028E+0004  0.42850E-0008 -0.11708E-0008  0.29598E-0008
  0.17058E+0005 -0.25054E+0004  0.45769E-0008 -0.12482E-0008  0.25386E-0008
  0.17167E+0005 -0.25104E+0004  0.49957E-0008 -0.13564E-0008  0.17769E-0008
  0.17276E+0005 -0.25154E+0004  0.51313E-0008 -0.13950E-0008  0.10187E-0008
  0.17333E+0005 -0.25180E+0004  0.50463E-0008 -0.13864E-0008  0.60316E-0009
  0.17000E+0005 -0.23943E+0004  0.42218E-0008 -0.22143E-0008  0.68762E-0008
  0.17058E+0005 -0.23975E+0004  0.46463E-0008 -0.23183E-0008  0.63876E-0008
  0.17167E+0005 -0.24036E+0004  0.53335E-0008 -0.24787E-0008  0.54051E-0008
  0.17276E+0005 -0.24097E+0004  0.57942E-0008 -0.25701E-0008  0.43741E-0008
  0.17333E+0005 -0.24129E+0004  0.59035E-0008 -0.25888E-0008  0.38082E-0008
  0.17000E+0005 -0.23371E+0004  0.43138E-0008 -0.27248E-0008  0.92097E-0008
  0.17058E+0005 -0.23406E+0004  0.47180E-0008 -0.28405E-0008  0.86587E-0008
  0.17167E+0005 -0.23472E+0004  0.53636E-0008 -0.30245E-0008  0.74730E-0008
  0.17276E+0005 -0.23539E+0004  0.58162E-0008 -0.31405E-0008  0.61775E-0008
  0.17333E+0005 -0.23574E+0004  0.59432E-0008 -0.31718E-0008  0.54616E-0008
  0.17333E+0005 -0.26787E+0004  0.12131E-0008  0.49585E-0009 -0.48734E-0008
  0.17391E+0005 -0.26800E+0004  0.56131E-0009  0.57729E-0009 -0.53722E-0008
  0.17500E+0005 -0.26824E+0004 -0.77558E-0009  0.78692E-0009 -0.62208E-0008
  0.17609E+0005 -0.26849E+0004 -0.21254E-0008  0.10685E-0008 -0.68654E-0008
  0.17667E+0005 -0.26862E+0004 -0.27790E-0008  0.12427E-0008 -0.70786E-0008
  0.17333E+0005 -0.26232E+0004  0.28934E-0008 -0.14226E-0009 -0.28855E-0008
  0.17391E+0005 -0.26247E+0004  0.23904E-0008 -0.81282E-0010 -0.33314E-0008
  0.17500E+0005 -0.26276E+0004  0.12153E-0008  0.92889E-0010 -0.41630E-0008
  0.17609E+0005 -0.26305E+0004 -0.15522E-0009  0.34829E-0009 -0.49226E-0008
  0.17667E+0005 -0.26320E+0004 -0.89548E-0009  0.51275E-0009 -0.52500E-0008
  0.17333E+0005 -0.25180E+0004  0.50463E-0008 -0.13864E-0008  0.60316E-0009
  0.17391E+0005 -0.25200E+0004  0.48447E-0008 -0.13577E-0008  0.17807E-0009
  0.17500E+0005 -0.25237E+0004  0.41084E-0008 -0.12385E-0008 -0.69661E-0009
  0.17609E+0005 -0.25274E+0004  0.29427E-0008 -0.10211E-0008 -0.16477E-0008
  0.17667E+0005 -0.25293E+0004  0.21997E-0008 -0.86973E-0009 -0.21422E-0008
  0.17333E+0005 -0.24129E+0004  0.59035E-0008 -0.25888E-0008  0.38082E-0008
  0.17391E+0005 -0.24152E+0004  0.58992E-0008 -0.25852E-0008  0.32347E-0008
  0.17500E+0005 -0.24197E+0004  0.55314E-0008 -0.25081E-0008  0.20704E-0008
  0.17609E+0005 -0.24242E+0004  0.46713E-0008 -0.23175E-0008  0.80378E-0009
  0.17667E+0005 -0.24266E+0004  0.40409E-0008 -0.21742E-0008  0.12730E-0009
  0.17333E+0005 -0.23574E+0004  0.59432E-0008 -0.31718E-0008  0.54616E-0008
  0.17391E+0005 -0.23600E+0004  0.59701E-0008 -0.31796E-0008  0.47407E-0008
  0.17500E+0005 -0.23649E+0004  0.56983E-0008 -0.31215E-0008  0.33030E-0008
  0.17609E+0005 -0.23698E+0004  0.49628E-0008 -0.29424E-0008  0.17791E-0008
  0.17667E+0005 -0.23724E+0004  0.43981E-0008 -0.28022E-0008  0.97378E-0009
  0.17667E+0005 -0.26862E+0004 -0.27790E-0008  0.12427E-0008 -0.70786E-0008
  0.17724E+0005 -0.26872E+0004 -0.33443E-0008  0.14234E-0008 -0.71676E-0008
  0.17833E+0005 -0.26890E+0004 -0.41085E-0008  0.17919E-0008 -0.69744E-0008
  0.17942E+0005 -0.26908E+0004 -0.43532E-0008  0.21545E-0008 -0.62439E-0008
  0.18000E+0005 -0.26918E+0004 -0.42479E-0008  0.23308E-0008 -0.56428E-0008
  0.17667E+0005 -0.26320E+0004 -0.89548E-0009  0.51275E-0009 -0.52500E-0008
  0.17724E+0005 -0.26331E+0004 -0.15954E-0008  0.68753E-0009 -0.54880E-0008
  0.17833E+0005 -0.26353E+0004 -0.27271E-0008  0.10555E-0008 -0.56507E-0008
  0.17942E+0005 -0.26374E+0004 -0.34387E-0008  0.14351E-0008 -0.53320E-0008
  0.18000E+0005 -0.26386E+0004 -0.35950E-0008  0.16278E-0008 -0.49480E-0008
  0.17667E+0005 -0.25293E+0004  0.21997E-0008 -0.86973E-0009 -0.21422E-0008
  0.17724E+0005 -0.25307E+0004  0.14165E-0008 -0.70075E-0009 -0.25974E-0008
  0.17833E+0005 -0.25335E+0004 -0.73868E-0010 -0.32551E-0009 -0.32784E-0008
  0.17942E+0005 -0.25362E+0004 -0.13575E-0008  0.92213E-0010 -0.35739E-0008
  0.18000E+0005 -0.25377E+0004 -0.18693E-0008  0.31735E-0009 -0.35213E-0008
  0.17667E+0005 -0.24266E+0004  0.40409E-0008 -0.21742E-0008  0.12730E-0009
  0.17724E+0005 -0.24283E+0004  0.33199E-0008 -0.20057E-0008 -0.53071E-0009
  0.17833E+0005 -0.24317E+0004  0.18140E-0008 -0.16155E-0008 -0.16326E-0008
  0.17942E+0005 -0.24350E+0004  0.34113E-0009 -0.11544E-0008 -0.23850E-0008
  0.18000E+0005 -0.24368E+0004 -0.32782E-0009 -0.89573E-0009 -0.25703E-0008
  0.17667E+0005 -0.23724E+0004  0.43981E-0008 -0.28022E-0008  0.97378E-0009
  0.17724E+0005 -0.23743E+0004  0.37315E-0008 -0.26324E-0008  0.18715E-0009
  0.17833E+0005 -0.23780E+0004  0.22956E-0008 -0.22322E-0008 -0.11495E-0008
  0.17942E+0005 -0.23816E+0004  0.83582E-0009 -0.17466E-0008 -0.21245E-0008
  0.18000E+0005 -0.23836E+0004  0.15072E-0009 -0.14699E-0008 -0.24166E-0008
  0.18000E+0005 -0.26918E+0004 -0.42479E-0008  0.23308E-0008 -0.56428E-0008
  0.18058E+0005 -0.26928E+0004 -0.39830E-0008  0.24782E-0008 -0.48971E-0008
  0.18167E+0005 -0.26948E+0004 -0.30939E-0008  0.26675E-0008 -0.31862E-0008
  0.18276E+0005 -0.26967E+0004 -0.18547E-0008  0.26712E-0008 -0.12513E-0008
  0.18333E+0005 -0.26977E+0004 -0.11468E-0008  0.25836E-0008 -0.23790E-0009
  0.18000E+0005 -0.26386E+0004 -0.35950E-0008  0.16278E-0008 -0.49480E-0008
  0.18058E+0005 -0.26398E+0004 -0.35891E-0008  0.17966E-0008 -0.44090E-0008
  0.18167E+0005 -0.26421E+0004 -0.31422E-0008  0.20413E-0008 -0.30257E-0008
  0.18276E+0005 -0.26443E+0004 -0.22323E-0008  0.21174E-0008 -0.12990E-0008
  0.18333E+0005 -0.26456E+0004 -0.16384E-0008  0.20747E-0008 -0.33905E-0009
  0.18000E+0005 -0.25377E+0004 -0.18693E-0008  0.31735E-0009 -0.35213E-0008
  0.18058E+0005 -0.25392E+0004 -0.22365E-0008  0.52790E-0009 -0.33041E-0008
  0.18167E+0005 -0.25421E+0004 -0.24770E-0008  0.87645E-0009 -0.24456E-0008
  0.18276E+0005 -0.25451E+0004 -0.21374E-0008  0.10857E-0008 -0.10684E-0008
  0.18333E+0005 -0.25466E+0004 -0.17661E-0008  0.11246E-0008 -0.20308E-0009
  0.18000E+0005 -0.24368E+0004 -0.32782E-0009 -0.89573E-0009 -0.25703E-0008
  0.18058E+0005 -0.24387E+0004 -0.88146E-0009 -0.64254E-0009 -0.25817E-0008
  0.18167E+0005 -0.24422E+0004 -0.15086E-0008 -0.19221E-0009 -0.20849E-0008
  0.18276E+0005 -0.24458E+0004 -0.15281E-0008  0.14509E-0009 -0.92891E-0009
  0.18333E+0005 -0.24477E+0004 -0.13060E-0008  0.26123E-0009 -0.10479E-0009
  0.18000E+0005 -0.23836E+0004  0.15072E-0009 -0.14699E-0008 -0.24166E-0008
  0.18058E+0005 -0.23856E+0004 -0.43235E-0009 -0.11939E-0008 -0.25258E-0008
  0.18167E+0005 -0.23895E+0004 -0.11378E-0008 -0.69051E-0009 -0.21705E-0008
  0.18276E+0005 -0.23934E+0004 -0.12375E-0008 -0.28741E-0009 -0.10808E-0008
  0.18333E+0005 -0.23955E+0004 -0.10459E-0008 -0.13231E-0009 -0.25258E-0009
  0.18333E+0005 -0.26977E+0004 -0.11468E-0008  0.25836E-0008 -0.23790E-0009
  0.18391E+0005 -0.26990E+0004 -0.45278E-0009  0.24208E-0008  0.72573E-0009
  0.18500E+0005 -0.27013E+0004  0.65582E-0009  0.19035E-0008  0.22341E-0008
  0.18609E+0005 -0.27036E+0004  0.12736E-0008  0.11079E-0008  0.31340E-0008
  0.18667E+0005 -0.27049E+0004  0.13327E-0008  0.58870E-0009  0.33002E-0008
  0.18333E+0005 -0.26456E+0004 -0.16384E-0008  0.20747E-0008 -0.33905E-0009
  0.18391E+0005 -0.26470E+0004 -0.10145E-0008  0.19591E-0008  0.61107E-0009
  0.18500E+0005 -0.26497E+0004  0.82443E-0010  0.15394E-0008  0.21910E-0008
  0.18609E+0005 -0.26525E+0004  0.82524E-0009  0.84273E-0009  0.32603E-0008
  0.18667E+0005 -0.26539E+0004  0.99008E-0009  0.37464E-0009  0.35362E-0008
  0.18333E+0005 -0.25466E+0004 -0.17661E-0008  0.11246E-0008 -0.20308E-0009
  0.18391E+0005 -0.25485E+0004 -0.13033E-0008  0.10946E-0008  0.71865E-0009
  0.18500E+0005 -0.25520E+0004 -0.32257E-0009  0.85068E-0009  0.24165E-0008
  0.18609E+0005 -0.25555E+0004  0.53497E-0009  0.33212E-0009  0.37898E-0008
  0.18667E+0005 -0.25573E+0004  0.83538E-0009 -0.43613E-0010  0.42721E-0008
  0.18333E+0005 -0.24477E+0004 -0.13060E-0008  0.26123E-0009 -0.10479E-0009
  0.18391E+0005 -0.24499E+0004 -0.95553E-0009  0.31145E-0009  0.83327E-0009
  0.18500E+0005 -0.24542E+0004 -0.59375E-0010  0.23104E-0009  0.27171E-0008
  0.18609E+0005 -0.24585E+0004  0.88512E-0009 -0.12314E-0009  0.44533E-0008
  0.18667E+0005 -0.24607E+0004  0.12924E-0008 -0.41376E-0009  0.51763E-0008
  0.18333E+0005 -0.23955E+0004 -0.10459E-0008 -0.13231E-0009 -0.25258E-0009
  0.18391E+0005 -0.23980E+0004 -0.71290E-0009 -0.41843E-0010  0.71948E-0009
  0.18500E+0005 -0.24026E+0004  0.19794E-0009 -0.41500E-0010  0.27482E-0008
  0.18609E+0005 -0.24073E+0004  0.12236E-0008 -0.31562E-0009  0.47222E-0008
  0.18667E+0005 -0.24097E+0004  0.16980E-0008 -0.56520E-0009  0.55978E-0008
  0.18667E+0005 -0.27049E+0004  0.13327E-0008  0.58870E-0009  0.33002E-0008
  0.18724E+0005 -0.27061E+0004  0.11903E-0008  0.17678E-0010  0.32403E-0008
  0.18833E+0005 -0.27085E+0004  0.36055E-0009 -0.11650E-0008  0.25169E-0008
  0.18942E+0005 -0.27109E+0004 -0.11002E-0008 -0.23567E-0008  0.11047E-0008
  0.19000E+0005 -0.27122E+0004 -0.20511E-0008 -0.29414E-0008  0.16206E-0009
  0.18667E+0005 -0.26539E+0004  0.99008E-0009  0.37464E-0009  0.35362E-0008
  0.18724E+0005 -0.26554E+0004  0.97064E-0009 -0.14924E-0009  0.35914E-0008
  0.18833E+0005 -0.26582E+0004  0.38641E-0009 -0.12544E-0008  0.30625E-0008
  0.18942E+0005 -0.26610E+0004 -0.86418E-0009 -0.23930E-0008  0.17735E-0008
  0.19000E+0005 -0.26625E+0004 -0.17383E-0008 -0.29621E-0008  0.85192E-0009
  0.18667E+0005 -0.25573E+0004  0.83538E-0009 -0.43613E-0010  0.42721E-0008
  0.18724E+0005 -0.25592E+0004  0.98836E-0009 -0.48238E-0009  0.45511E-0008
  0.18833E+0005 -0.25628E+0004  0.77796E-0009 -0.14456E-0008  0.44240E-0008
  0.18942E+0005 -0.25663E+0004 -0.12496E-0009 -0.24848E-0008  0.34281E-0008
  0.19000E+0005 -0.25682E+0004 -0.86239E-0009 -0.30224E-0008  0.25841E-0008
  0.18667E+0005 -0.24607E+0004  0.12924E-0008 -0.41376E-0009  0.51763E-0008
  0.18724E+0005 -0.24630E+0004  0.15840E-0008 -0.77466E-0009  0.57174E-0008
  0.18833E+0005 -0.24674E+0004  0.16843E-0008 -0.16073E-0008  0.60810E-0008
  0.18942E+0005 -0.24717E+0004  0.10833E-0008 -0.25541E-0008  0.54865E-0008
  0.19000E+0005 -0.24740E+0004  0.46999E-0009 -0.30612E-0008  0.47813E-0008
  0.18667E+0005 -0.24097E+0004  0.16980E-0008 -0.56520E-0009  0.55978E-0008
  0.18724E+0005 -0.24123E+0004  0.20693E-0008 -0.88908E-0009  0.63041E-0008
  0.18833E+0005 -0.24170E+0004  0.23380E-0008 -0.16600E-0008  0.69816E-0008
  0.18942E+0005 -0.24218E+0004  0.18961E-0008 -0.25642E-0008  0.66586E-0008
  0.19000E+0005 -0.24243E+0004  0.13487E-0008 -0.30576E-0008  0.60589E-0008
  0.19000E+0005 -0.27122E+0004 -0.20511E-0008 -0.29414E-0008  0.16206E-0009
  0.19058E+0005 -0.27130E+0004 -0.30649E-0008 -0.34549E-0008 -0.86352E-0009
  0.19167E+0005 -0.27147E+0004 -0.49769E-0008 -0.41794E-0008 -0.28423E-0008
  0.19276E+0005 -0.27164E+0004 -0.65579E-0008 -0.44509E-0008 -0.45880E-0008
  0.19333E+0005 -0.27172E+0004 -0.71337E-0008 -0.43827E-0008 -0.52975E-0008
  0.19000E+0005 -0.26625E+0004 -0.17383E-0008 -0.29621E-0008  0.85192E-0009
  0.19058E+0005 -0.26635E+0004 -0.27052E-0008 -0.34691E-0008 -0.18390E-0009
  0.19167E+0005 -0.26654E+0004 -0.46312E-0008 -0.42100E-0008 -0.22811E-0008
  0.19276E+0005 -0.26674E+0004 -0.63674E-0008 -0.45344E-0008 -0.42617E-0008
  0.19333E+0005 -0.26684E+0004 -0.70777E-0008 -0.45084E-0008 -0.51299E-0008
  0.19000E+0005 -0.25682E+0004 -0.86239E-0009 -0.30224E-0008  0.25841E-0008
  0.19058E+0005 -0.25696E+0004 -0.17363E-0008 -0.35141E-0008  0.15697E-0008
  0.19167E+0005 -0.25721E+0004 -0.36565E-0008 -0.42763E-0008 -0.68184E-0009
  0.19276E+0005 -0.25746E+0004 -0.56363E-0008 -0.46874E-0008 -0.30631E-0008
  0.19333E+0005 -0.25759E+0004 -0.65757E-0008 -0.47344E-0008 -0.42259E-0008
  0.19000E+0005 -0.24740E+0004  0.46999E-0009 -0.30612E-0008  0.47813E-0008
  0.19058E+0005 -0.24756E+0004 -0.31286E-0009 -0.35373E-0008  0.38508E-0008
  0.19167E+0005 -0.24787E+0004 -0.22075E-0008 -0.43140E-0008  0.15516E-0008
  0.19276E+0005 -0.24817E+0004 -0.43896E-0008 -0.47998E-0008 -0.11559E-0008
  0.19333E+0005 -0.24833E+0004 -0.55347E-0008 -0.49120E-0008 -0.25960E-0008
  0.19000E+0005 -0.24243E+0004  0.13487E-0008 -0.30576E-0008  0.60589E-0008
  0.19058E+0005 -0.24261E+0004  0.61577E-0009 -0.35268E-0008  0.52047E-0008
  0.19167E+0005 -0.24294E+0004 -0.12568E-0008 -0.43116E-0008  0.29369E-0008
  0.19276E+0005 -0.24327E+0004 -0.35299E-0008 -0.48339E-0008  0.10216E-0009
  0.19333E+0005 -0.24345E+0004 -0.47737E-0008 -0.49776E-0008 -0.14687E-0008
  0.19333E+0005 -0.27172E+0004 -0.71337E-0008 -0.43827E-0008 -0.52975E-0008
  0.19391E+0005 -0.27180E+0004 -0.74756E-0008 -0.41582E-0008 -0.58180E-0008
  0.19500E+0005 -0.27194E+0004 -0.73527E-0008 -0.33074E-0008 -0.61655E-0008
  0.19609E+0005 -0.27208E+0004 -0.61295E-0008 -0.19567E-0008 -0.56057E-0008
  0.19667E+0005 -0.27216E+0004 -0.50359E-0008 -0.10766E-0008 -0.49341E-0008
  0.19333E+0005 -0.26684E+0004 -0.70777E-0008 -0.45084E-0008 -0.51299E-0008
  0.19391E+0005 -0.26693E+0004 -0.75831E-0008 -0.43342E-0008 -0.58236E-0008
  0.19500E+0005 -0.26710E+0004 -0.78186E-0008 -0.35978E-0008 -0.64974E-0008
  0.19609E+0005 -0.26726E+0004 -0.69526E-0008 -0.23758E-0008 -0.61944E-0008
  0.19667E+0005 -0.26735E+0004 -0.60181E-0008 -0.15694E-0008 -0.55990E-0008
  0.19333E+0005 -0.25759E+0004 -0.65757E-0008 -0.47344E-0008 -0.42259E-0008
  0.19391E+0005 -0.25770E+0004 -0.73691E-0008 -0.46468E-0008 -0.52542E-0008
  0.19500E+0005 -0.25791E+0004 -0.82712E-0008 -0.41169E-0008 -0.66030E-0008
  0.19609E+0005 -0.25813E+0004 -0.81279E-0008 -0.31375E-0008 -0.69086E-0008
  0.19667E+0005 -0.25824E+0004 -0.75512E-0008 -0.24705E-0008 -0.65584E-0008
  0.19333E+0005 -0.24833E+0004 -0.55347E-0008 -0.49120E-0008 -0.25960E-0008
  0.19391E+0005 -0.24847E+0004 -0.65937E-0008 -0.49017E-0008 -0.39574E-0008
  0.19500E+0005 -0.24873E+0004 -0.81466E-0008 -0.45626E-0008 -0.60382E-0008
  0.19609E+0005 -0.24899E+0004 -0.87675E-0008 -0.38151E-0008 -0.70916E-0008
  0.19667E+0005 -0.24913E+0004 -0.86033E-0008 -0.32849E-0008 -0.70957E-0008
  0.19333E+0005 -0.24345E+0004 -0.47737E-0008 -0.49776E-0008 -0.14687E-0008
  0.19391E+0005 -0.24360E+0004 -0.59629E-0008 -0.50046E-0008 -0.29965E-0008
  0.19500E+0005 -0.24388E+0004 -0.78467E-0008 -0.47583E-0008 -0.54696E-0008
  0.19609E+0005 -0.24417E+0004 -0.88751E-0008 -0.41247E-0008 -0.69575E-0008
  0.19667E+0005 -0.24432E+0004 -0.89412E-0008 -0.36626E-0008 -0.71829E-0008
  0.19667E+0005 -0.27216E+0004 -0.50359E-0008 -0.10766E-0008 -0.49341E-0008
  0.19724E+0005 -0.27231E+0004 -0.36561E-0008 -0.11395E-0009 -0.40254E-0008
  0.19833E+0005 -0.27259E+0004 -0.35139E-0009  0.18663E-0008 -0.16445E-0008
  0.19942E+0005 -0.27288E+0004  0.34275E-0008  0.38532E-0008  0.12174E-0008
  0.20000E+0005 -0.27303E+0004  0.53477E-0008  0.48440E-0008  0.25881E-0008
  0.19667E+0005 -0.26735E+0004 -0.60181E-0008 -0.15694E-0008 -0.55990E-0008
  0.19724E+0005 -0.26753E+0004 -0.47603E-0008 -0.66846E-0009 -0.47258E-0008
  0.19833E+0005 -0.26786E+0004 -0.15802E-0008  0.11916E-0008 -0.23002E-0008
  0.19942E+0005 -0.26820E+0004  0.22009E-0008  0.30909E-0008  0.63295E-0009
  0.20000E+0005 -0.26837E+0004  0.41721E-0008  0.40565E-0008  0.20300E-0008
  0.19667E+0005 -0.25824E+0004 -0.75512E-0008 -0.24705E-0008 -0.65584E-0008
  0.19724E+0005 -0.25846E+0004 -0.66076E-0008 -0.17056E-0008 -0.58619E-0008
  0.19833E+0005 -0.25889E+0004 -0.38734E-0008 -0.10501E-0009 -0.36023E-0008
  0.19942E+0005 -0.25932E+0004 -0.29800E-0009  0.15652E-0008 -0.67710E-0009
  0.20000E+0005 -0.25954E+0004  0.16870E-0008  0.24315E-0008  0.79063E-0009
  0.19667E+0005 -0.24913E+0004 -0.86033E-0008 -0.32849E-0008 -0.70957E-0008
  0.19724E+0005 -0.24940E+0004 -0.80575E-0008 -0.26638E-0008 -0.67036E-0008
  0.19833E+0005 -0.24992E+0004 -0.59747E-0008 -0.13468E-0008 -0.48571E-0008
  0.19942E+0005 -0.25044E+0004 -0.28207E-0008  0.35747E-0010 -0.20727E-0008
  0.20000E+0005 -0.25071E+0004 -0.92126E-0009  0.75325E-0009 -0.52676E-0009
  0.19667E+0005 -0.24432E+0004 -0.89412E-0008 -0.36626E-0008 -0.71829E-0008
  0.19724E+0005 -0.24462E+0004 -0.86271E-0008 -0.31144E-0008 -0.69942E-0008
  0.19833E+0005 -0.24519E+0004 -0.69443E-0008 -0.19444E-0008 -0.54444E-0008
  0.19942E+0005 -0.24576E+0004 -0.40778E-0008 -0.72007E-0009 -0.27825E-0008
  0.20000E+0005 -0.24606E+0004 -0.22611E-0008 -0.92192E-0010 -0.12060E-0008
  0.00000E+0000 -0.23643E+0004 -0.10074E-0008 -0.16672E-0009 -0.65723E-0009
  0.57558E+0002 -0.23619E+0004 -0.13876E-0008 -0.10473E-0009 -0.14718E-0008
  0.16667E+0003 -0.23575E+0004 -0.15866E-0008  0.36250E-0010 -0.24742E-0008
  0.27578E+0003 -0.23530E+0004 -0.10433E-0008  0.15633E-0009 -0.24566E-0008
  0.33333E+0003 -0.23507E+0004 -0.50936E-0009  0.20040E-0009 -0.20212E-0008
  0.00000E+0000 -0.23094E+0004 -0.13183E-0008 -0.19944E-0009 -0.96829E-0009
  0.57558E+0002 -0.23068E+0004 -0.15842E-0008 -0.13604E-0009 -0.16803E-0008
  0.16667E+0003 -0.23020E+0004 -0.15278E-0008  0.35957E-0011 -0.24340E-0008
  0.27578E+0003 -0.22972E+0004 -0.75937E-0009  0.11973E-0009 -0.21778E-0008
  0.33333E+0003 -0.22946E+0004 -0.14915E-0009  0.16142E-0009 -0.16509E-0008
  0.00000E+0000 -0.22054E+0004 -0.17891E-0008 -0.24197E-0009 -0.14301E-0008
  0.57558E+0002 -0.22024E+0004 -0.18145E-0008 -0.16733E-0009 -0.19298E-0008
  0.16667E+0003 -0.21968E+0004 -0.12755E-0008 -0.15857E-0010 -0.22270E-0008
  0.27578E+0003 -0.21913E+0004 -0.13605E-0009  0.10280E-0009 -0.15882E-0008
  0.33333E+0003 -0.21883E+0004  0.57186E-0009  0.14314E-0009 -0.94288E-0009
  0.00000E+0000 -0.21013E+0004 -0.20975E-0008 -0.25890E-0009 -0.17105E-0008
  0.57558E+0002 -0.20980E+0004 -0.18844E-0008 -0.16282E-0009 -0.20111E-0008
  0.16667E+0003 -0.20917E+0004 -0.91374E-0009  0.15392E-0010 -0.19262E-0008
  0.27578E+0003 -0.20854E+0004  0.50565E-0009  0.14481E-0009 -0.10205E-0008
  0.33333E+0003 -0.20820E+0004  0.12559E-0008  0.18535E-0009 -0.32503E-0009
  0.00000E+0000 -0.20464E+0004 -0.22024E-0008 -0.25692E-0009 -0.17929E-0008
  0.57558E+0002 -0.20429E+0004 -0.18767E-0008 -0.14636E-0009 -0.20071E-0008
  0.16667E+0003 -0.20362E+0004 -0.71291E-0009  0.49694E-0010 -0.17660E-0008
  0.27578E+0003 -0.20295E+0004  0.81906E-0009  0.18587E-0009 -0.76575E-0009
  0.33333E+0003 -0.20260E+0004  0.15770E-0008  0.22611E-0009 -0.64103E-0010
  0.33333E+0003 -0.23507E+0004 -0.50936E-0009  0.20040E-0009 -0.20212E-0008
  0.39089E+0003 -0.23490E+0004  0.11448E-0009  0.21954E-0009 -0.13561E-0008
  0.50000E+0003 -0.23460E+0004  0.12911E-0008  0.18951E-0009  0.23475E-0009
  0.60911E+0003 -0.23429E+0004  0.20347E-0008  0.62828E-0010  0.16838E-0008
  0.66667E+0003 -0.23413E+0004  0.21230E-0008 -0.37036E-0010  0.21730E-0008
  0.33333E+0003 -0.22946E+0004 -0.14915E-0009  0.16142E-0009 -0.16509E-0008
  0.39089E+0003 -0.22928E+0004  0.50939E-0009  0.17852E-0009 -0.93060E-0009
  0.50000E+0003 -0.22895E+0004  0.16263E-0008  0.14755E-0009  0.64836E-0009
  0.60911E+0003 -0.22862E+0004  0.21635E-0008  0.25593E-0010  0.19393E-0008
  0.66667E+0003 -0.22844E+0004  0.21048E-0008 -0.69431E-0010  0.23015E-0008
  0.33333E+0003 -0.21883E+0004  0.57186E-0009  0.14314E-0009 -0.94288E-0009
  0.39089E+0003 -0.21863E+0004  0.12416E-0008  0.15819E-0009 -0.18094E-0009
  0.50000E+0003 -0.21825E+0004  0.21326E-0008  0.12405E-0009  0.12460E-0008
  0.60911E+0003 -0.21786E+0004  0.21835E-0008  0.44407E-0011  0.21285E-0008
  0.66667E+0003 -0.21766E+0004  0.18161E-0008 -0.86782E-0010  0.22165E-0008
  0.33333E+0003 -0.20820E+0004  0.12559E-0008  0.18535E-0009 -0.32503E-0009
  0.39089E+0003 -0.20798E+0004  0.18823E-0008  0.19827E-0009  0.41136E-0009
  0.50000E+0003 -0.20754E+0004  0.24562E-0008  0.15570E-0009  0.15735E-0008
  0.60911E+0003 -0.20711E+0004  0.19687E-0008  0.28014E-0010  0.19817E-0008
  0.66667E+0003 -0.20688E+0004  0.12899E-0008 -0.66576E-0010  0.17904E-0008
  0.33333E+0003 -0.20260E+0004  0.15770E-0008  0.22611E-0009 -0.64103E-0010
  0.39089E+0003 -0.20236E+0004  0.21698E-0008  0.23695E-0009  0.64313E-0009
  0.50000E+0003 -0.20190E+0004  0.25680E-0008  0.18668E-0009  0.16497E-0008
  0.60911E+0003 -0.20143E+0004  0.18045E-0008  0.50109E-0010  0.18125E-0008
  0.66667E+0003 -0.20119E+0004  0.97245E-0009 -0.49017E-0010  0.14857E-0008
  0.66667E+0003 -0.23413E+0004  0.21230E-0008 -0.37036E-0010  0.21730E-0008
  0.72422E+0003 -0.23406E+0004  0.19772E-0008 -0.15386E-0009  0.23976E-0008
  0.83333E+0003 -0.23392E+0004  0.11189E-0008 -0.40367E-0009  0.20451E-0008
  0.94244E+0003 -0.23379E+0004 -0.20319E-0009 -0.64818E-0009  0.87768E-0009
  0.10000E+0004 -0.23372E+0004 -0.91877E-0009 -0.75986E-0009  0.10555E-0009
  0.66667E+0003 -0.22844E+0004  0.21048E-0008 -0.69431E-0010  0.23015E-0008
  0.72422E+0003 -0.22836E+0004  0.18065E-0008 -0.17968E-0009  0.23872E-0008
  0.83333E+0003 -0.22822E+0004  0.69637E-0009 -0.41376E-0009  0.17873E-0008
  0.94244E+0003 -0.22807E+0004 -0.74874E-0009 -0.63992E-0009  0.47189E-0009
  0.10000E+0004 -0.22800E+0004 -0.14563E-0008 -0.74214E-0009 -0.31443E-0009
  0.66667E+0003 -0.21766E+0004  0.18161E-0008 -0.86782E-0010  0.22165E-0008
  0.72422E+0003 -0.21757E+0004  0.12182E-0008 -0.19090E-0009  0.20284E-0008
  0.83333E+0003 -0.21741E+0004 -0.32540E-0009 -0.40857E-0009  0.10128E-0008
  0.94244E+0003 -0.21724E+0004 -0.18792E-0008 -0.61357E-0009 -0.44020E-0009
  0.10000E+0004 -0.21715E+0004 -0.24817E-0008 -0.70425E-0009 -0.11530E-0008
  0.66667E+0003 -0.20688E+0004  0.12899E-0008 -0.66576E-0010  0.17904E-0008
  0.72422E+0003 -0.20678E+0004  0.40927E-0009 -0.17243E-0009  0.13478E-0008
  0.83333E+0003 -0.20659E+0004 -0.14756E-0008 -0.38931E-0009  0.23557E-0010
  0.94244E+0003 -0.20640E+0004 -0.29774E-0008 -0.58823E-0009 -0.13837E-0008
  0.10000E+0004 -0.20630E+0004 -0.33736E-0008 -0.67421E-0009 -0.19108E-0008
  0.66667E+0003 -0.20119E+0004  0.97245E-0009 -0.49017E-0010  0.14857E-0008
  0.72422E+0003 -0.20109E+0004 -0.42343E-0010 -0.15859E-0009  0.92570E-0009
  0.83333E+0003 -0.20089E+0004 -0.20675E-0008 -0.38020E-0009 -0.51450E-0009
  0.94244E+0003 -0.20069E+0004 -0.34914E-0008 -0.58042E-0009 -0.18394E-0008
  0.10000E+0004 -0.20058E+0004 -0.37517E-0008 -0.66580E-0009 -0.22380E-0008
  0.10000E+0004 -0.23372E+0004 -0.91877E-0009 -0.75986E-0009  0.10555E-0009
  0.10576E+0004 -0.23363E+0004 -0.15519E-0008 -0.84741E-0009 -0.66438E-0009
  0.11667E+0004 -0.23345E+0004 -0.22909E-0008 -0.93876E-0009 -0.17712E-0008
  0.12758E+0004 -0.23327E+0004 -0.22535E-0008 -0.91013E-0009 -0.20957E-0008
  0.13333E+0004 -0.23318E+0004 -0.19299E-0008 -0.84677E-0009 -0.19088E-0008
  0.10000E+0004 -0.22800E+0004 -0.14563E-0008 -0.74214E-0009 -0.31443E-0009
  0.10576E+0004 -0.22790E+0004 -0.20296E-0008 -0.82104E-0009 -0.10515E-0008
  0.11667E+0004 -0.22771E+0004 -0.25318E-0008 -0.89947E-0009 -0.19774E-0008
  0.12758E+0004 -0.22751E+0004 -0.21680E-0008 -0.86443E-0009 -0.20304E-0008
  0.13333E+0004 -0.22741E+0004 -0.16728E-0008 -0.80027E-0009 -0.16996E-0008
  0.10000E+0004 -0.21715E+0004 -0.24817E-0008 -0.70425E-0009 -0.11530E-0008
  0.10576E+0004 -0.21703E+0004 -0.28437E-0008 -0.77253E-0009 -0.17208E-0008
  0.11667E+0004 -0.21681E+0004 -0.27200E-0008 -0.83430E-0009 -0.21197E-0008
  0.12758E+0004 -0.21659E+0004 -0.16221E-0008 -0.79070E-0009 -0.15543E-0008
  0.13333E+0004 -0.21648E+0004 -0.78188E-0009 -0.72524E-0009 -0.94438E-0009
  0.10000E+0004 -0.20630E+0004 -0.33736E-0008 -0.67421E-0009 -0.19108E-0008
  0.10576E+0004 -0.20617E+0004 -0.34220E-0008 -0.73795E-0009 -0.21989E-0008
  0.11667E+0004 -0.20592E+0004 -0.25107E-0008 -0.79093E-0009 -0.19077E-0008
  0.12758E+0004 -0.20567E+0004 -0.61285E-0009 -0.74182E-0009 -0.67771E-0009
  0.13333E+0004 -0.20554E+0004  0.55267E-0009 -0.67478E-0009  0.17375E-0009
  0.10000E+0004 -0.20058E+0004 -0.37517E-0008 -0.66580E-0009 -0.22380E-0008
  0.10576E+0004 -0.20044E+0004 -0.36101E-0008 -0.72872E-0009 -0.23525E-0008
  0.11667E+0004 -0.20018E+0004 -0.22544E-0008 -0.77878E-0009 -0.16711E-0008
  0.12758E+0004 -0.19991E+0004  0.56806E-0010 -0.72694E-0009 -0.10918E-0009
  0.13333E+0004 -0.19977E+0004  0.13706E-0008 -0.65859E-0009  0.83945E-0009
  0.13333E+0004 -0.23318E+0004 -0.19299E-0008 -0.84677E-0009 -0.19088E-0008
  0.13909E+0004 -0.23306E+0004 -0.14416E-0008 -0.75220E-0009 -0.15084E-0008
  0.15000E+0004 -0.23282E+0004 -0.26500E-0009 -0.50325E-0009 -0.38422E-0009
  0.16091E+0004 -0.23258E+0004  0.90841E-0009 -0.20010E-0009  0.79872E-0009
  0.16667E+0004 -0.23245E+0004  0.14166E-0008 -0.33049E-0010  0.12848E-0008
  0.13333E+0004 -0.22741E+0004 -0.16728E-0008 -0.80027E-0009 -0.16996E-0008
  0.13909E+0004 -0.22728E+0004 -0.10317E-0008 -0.70714E-0009 -0.11724E-0008
  0.15000E+0004 -0.22702E+0004  0.33616E-0009 -0.46478E-0009  0.93692E-0010
  0.16091E+0004 -0.22676E+0004  0.15429E-0008 -0.17236E-0009  0.12598E-0008
  0.16667E+0004 -0.22662E+0004  0.20080E-0008 -0.11552E-0010  0.16761E-0008
  0.13333E+0004 -0.21648E+0004 -0.78188E-0009 -0.72524E-0009 -0.94438E-0009
  0.13909E+0004 -0.21632E+0004  0.13539E-0009 -0.63415E-0009 -0.20711E-0009
  0.15000E+0004 -0.21602E+0004  0.17504E-0008 -0.40101E-0009  0.11764E-0008
  0.16091E+0004 -0.21572E+0004  0.28137E-0008 -0.12439E-0009  0.20781E-0008
  0.16667E+0004 -0.21557E+0004  0.30704E-0008  0.26927E-0010  0.22313E-0008
  0.13333E+0004 -0.20554E+0004  0.55267E-0009 -0.67478E-0009  0.17375E-0009
  0.13909E+0004 -0.20536E+0004  0.16857E-0008 -0.58432E-0009  0.10405E-0008
  0.15000E+0004 -0.20503E+0004  0.33312E-0008 -0.35543E-0009  0.22902E-0008
  0.16091E+0004 -0.20469E+0004  0.39486E-0008 -0.87871E-0010  0.26136E-0008
  0.16667E+0004 -0.20451E+0004  0.38305E-0008  0.57516E-0010  0.23471E-0008
  0.13333E+0004 -0.19977E+0004  0.13706E-0008 -0.65859E-0009  0.83945E-0009
  0.13909E+0004 -0.19958E+0004  0.25808E-0008 -0.56765E-0009  0.17311E-0008
  0.15000E+0004 -0.19923E+0004  0.41437E-0008 -0.33886E-0009  0.28037E-0008
  0.16091E+0004 -0.19887E+0004  0.44104E-0008 -0.73531E-0010  0.27117E-0008
  0.16667E+0004 -0.19868E+0004  0.40380E-0008  0.69986E-0010  0.21768E-0008
  0.16667E+0004 -0.23245E+0004  0.14166E-0008 -0.33049E-0010  0.12848E-0008
  0.17242E+0004 -0.23230E+0004  0.18188E-0008  0.12556E-0009  0.16276E-0008
  0.18333E+0004 -0.23202E+0004  0.22612E-0008  0.38910E-0009  0.18121E-0008
  0.19424E+0004 -0.23173E+0004  0.23440E-0008  0.56582E-0009  0.14880E-0008
  0.20000E+0004 -0.23158E+0004  0.22782E-0008  0.61710E-0009  0.11905E-0008
  0.16667E+0004 -0.22662E+0004  0.20080E-0008 -0.11552E-0010  0.16761E-0008
  0.17242E+0004 -0.22646E+0004  0.23342E-0008  0.14057E-0009  0.19171E-0008
  0.18333E+0004 -0.22615E+0004  0.25752E-0008  0.39305E-0009  0.18620E-0008
  0.19424E+0004 -0.22584E+0004  0.24325E-0008  0.56160E-0009  0.13010E-0008
  0.20000E+0004 -0.22567E+0004  0.22538E-0008  0.61025E-0009  0.90072E-0009
  0.16667E+0004 -0.21557E+0004  0.30704E-0008  0.26927E-0010  0.22313E-0008
  0.17242E+0004 -0.21538E+0004  0.31246E-0008  0.16891E-0009  0.21565E-0008
  0.18333E+0004 -0.21502E+0004  0.27757E-0008  0.40330E-0009  0.14763E-0008
  0.19424E+0004 -0.21466E+0004  0.20839E-0008  0.55735E-0009  0.41233E-0009
  0.20000E+0004 -0.21447E+0004  0.16718E-0008  0.60058E-0009 -0.15919E-0009
  0.16667E+0004 -0.20451E+0004  0.38305E-0008  0.57516E-0010  0.23471E-0008
  0.17242E+0004 -0.20430E+0004  0.34581E-0008  0.19283E-0009  0.18234E-0008
  0.18333E+0004 -0.20389E+0004  0.23052E-0008  0.41422E-0009  0.37789E-0009
  0.19424E+0004 -0.20349E+0004  0.10014E-0008  0.55648E-0009 -0.11505E-0008
  0.20000E+0004 -0.20328E+0004  0.39136E-0009  0.59442E-0009 -0.18025E-0008
  0.16667E+0004 -0.19868E+0004  0.40380E-0008  0.69986E-0010  0.21768E-0008
  0.17242E+0004 -0.19845E+0004  0.33932E-0008  0.20298E-0009  0.13832E-0008
  0.18333E+0004 -0.19802E+0004  0.17677E-0008  0.41916E-0009 -0.47692E-0009
  0.19424E+0004 -0.19760E+0004  0.15965E-0009  0.55591E-0009 -0.21897E-0008
  0.20000E+0004 -0.19737E+0004 -0.51830E-0009  0.59095E-0009 -0.28279E-0008
  0.20000E+0004 -0.23158E+0004  0.22782E-0008  0.61710E-0009  0.11905E-0008
  0.20576E+0004 -0.23138E+0004  0.21458E-0008  0.63544E-0009  0.84493E-0009
  0.21667E+0004 -0.23100E+0004  0.17171E-0008  0.58569E-0009  0.16764E-0009
  0.22758E+0004 -0.23062E+0004  0.10114E-0008  0.44079E-0009 -0.49676E-0009
  0.23333E+0004 -0.23042E+0004  0.51779E-0009  0.33659E-0009 -0.84893E-0009
  0.20000E+0004 -0.22567E+0004  0.22538E-0008  0.61025E-0009  0.90072E-0009
  0.20576E+0004 -0.22545E+0004  0.20143E-0008  0.62738E-0009  0.46971E-0009
  0.21667E+0004 -0.22504E+0004  0.14097E-0008  0.57897E-0009 -0.30935E-0009
  0.22758E+0004 -0.22463E+0004  0.56957E-0009  0.44011E-0009 -0.10051E-0008
  0.23333E+0004 -0.22441E+0004  0.28246E-0010  0.34032E-0009 -0.13476E-0008
  0.20000E+0004 -0.21447E+0004  0.16718E-0008  0.60058E-0009 -0.15919E-0009
  0.20576E+0004 -0.21422E+0004  0.12417E-0008  0.61447E-0009 -0.69584E-0009
  0.21667E+0004 -0.21375E+0004  0.40943E-0009  0.56509E-0009 -0.14892E-0008
  0.22758E+0004 -0.21327E+0004 -0.49738E-0009  0.43208E-0009 -0.20148E-0008
  0.23333E+0004 -0.21302E+0004 -0.10112E-0008  0.33690E-0009 -0.22159E-0008
  0.20000E+0004 -0.20328E+0004  0.39136E-0009  0.59442E-0009 -0.18025E-0008
  0.20576E+0004 -0.20299E+0004 -0.15015E-0009  0.60444E-0009 -0.23145E-0008
  0.21667E+0004 -0.20245E+0004 -0.96111E-0009  0.55028E-0009 -0.28063E-0008
  0.22758E+0004 -0.20192E+0004 -0.16143E-0008  0.41652E-0009 -0.28315E-0008
  0.23333E+0004 -0.20163E+0004 -0.19298E-0008  0.32156E-0009 -0.27408E-0008
  0.20000E+0004 -0.19737E+0004 -0.51830E-0009  0.59095E-0009 -0.28279E-0008
  0.20576E+0004 -0.19707E+0004 -0.10662E-0008  0.59856E-0009 -0.32590E-0008
  0.21667E+0004 -0.19650E+0004 -0.17385E-0008  0.54037E-0009 -0.34532E-0008
  0.22758E+0004 -0.19593E+0004 -0.21232E-0008  0.40381E-0009 -0.30960E-0008
  0.23333E+0004 -0.19562E+0004 -0.22722E-0008  0.30749E-0009 -0.28084E-0008
  0.23333E+0004 -0.23042E+0004  0.51779E-0009  0.33659E-0009 -0.84893E-0009
  0.23909E+0004 -0.23015E+0004 -0.50857E-0010  0.22371E-0009 -0.12139E-0008
  0.25000E+0004 -0.22965E+0004 -0.12067E-0008  0.42021E-0011 -0.19035E-0008
  0.26091E+0004 -0.22914E+0004 -0.21288E-0008 -0.17746E-0009 -0.24239E-0008
  0.26667E+0004 -0.22888E+0004 -0.23579E-0008 -0.24628E-0009 -0.25168E-0008
  0.23333E+0004 -0.22441E+0004  0.28246E-0010  0.34032E-0009 -0.13476E-0008
  0.23909E+0004 -0.22412E+0004 -0.56580E-0009  0.23266E-0009 -0.16834E-0008
  0.25000E+0004 -0.22357E+0004 -0.16800E-0008  0.22293E-0010 -0.22518E-0008
  0.26091E+0004 -0.22303E+0004 -0.24111E-0008 -0.15366E-0009 -0.25476E-0008
  0.26667E+0004 -0.22274E+0004 -0.24782E-0008 -0.22234E-0009 -0.24799E-0008
  0.23333E+0004 -0.21302E+0004 -0.10112E-0008  0.33690E-0009 -0.22159E-0008
  0.23909E+0004 -0.21269E+0004 -0.15294E-0008  0.23491E-0009 -0.23792E-0008
  0.25000E+0004 -0.21206E+0004 -0.23439E-0008  0.33289E-0010 -0.25398E-0008
  0.26091E+0004 -0.21143E+0004 -0.25538E-0008 -0.14036E-0009 -0.23183E-0008
  0.26667E+0004 -0.21110E+0004 -0.22699E-0008 -0.21254E-0009 -0.19413E-0008
  0.23333E+0004 -0.20163E+0004 -0.19298E-0008  0.32156E-0009 -0.27408E-0008
  0.23909E+0004 -0.20126E+0004 -0.22121E-0008  0.22029E-0009 -0.26069E-0008
  0.25000E+0004 -0.20054E+0004 -0.24959E-0008  0.17714E-0010 -0.22282E-0008
  0.26091E+0004 -0.19983E+0004 -0.20922E-0008 -0.16250E-0009 -0.15104E-0008
  0.26667E+0004 -0.19946E+0004 -0.14743E-0008 -0.24164E-0009 -0.89613E-0009
  0.23333E+0004 -0.19562E+0004 -0.22722E-0008  0.30749E-0009 -0.28084E-0008
  0.23909E+0004 -0.19523E+0004 -0.23792E-0008  0.20496E-0009 -0.24913E-0008
  0.25000E+0004 -0.19447E+0004 -0.23318E-0008 -0.10573E-0011 -0.18303E-0008
  0.26091E+0004 -0.19372E+0004 -0.16203E-0008 -0.18712E-0009 -0.91580E-0009
  0.26667E+0004 -0.19332E+0004 -0.86104E-0009 -0.27066E-0009 -0.23025E-0009
  0.26667E+0004 -0.22888E+0004 -0.23579E-0008 -0.24628E-0009 -0.25168E-0008
  0.27242E+0004 -0.22857E+0004 -0.23282E-0008 -0.28584E-0009 -0.24198E-0008
  0.28333E+0004 -0.22800E+0004 -0.14374E-0008 -0.28741E-0009 -0.15397E-0008
  0.29424E+0004 -0.22742E+0004  0.41283E-0009 -0.19071E-0009  0.24292E-0009
  0.30000E+0004 -0.22711E+0004  0.15874E-0008 -0.11052E-0009  0.14308E-0008
  0.26667E+0004 -0.22274E+0004 -0.24782E-0008 -0.22234E-0009 -0.24799E-0008
  0.27242E+0004 -0.22241E+0004 -0.22531E-0008 -0.26454E-0009 -0.21996E-0008
  0.28333E+0004 -0.22178E+0004 -0.95987E-0009 -0.27949E-0009 -0.95849E-0009
  0.29424E+0004 -0.22115E+0004  0.12032E-0008 -0.20801E-0009  0.10931E-0008
  0.30000E+0004 -0.22082E+0004  0.24512E-0008 -0.14495E-0009  0.23364E-0008
  0.26667E+0004 -0.21110E+0004 -0.22699E-0008 -0.21254E-0009 -0.19413E-0008
  0.27242E+0004 -0.21072E+0004 -0.16637E-0008 -0.26293E-0009 -0.13416E-0008
  0.28333E+0004 -0.20999E+0004  0.31193E-0009 -0.30598E-0009  0.43961E-0009
  0.29424E+0004 -0.20927E+0004  0.28717E-0008 -0.28010E-0009  0.27585E-0008
  0.30000E+0004 -0.20889E+0004  0.41269E-0008 -0.24605E-0009  0.39572E-0008
  0.26667E+0004 -0.19946E+0004 -0.14743E-0008 -0.24164E-0009 -0.89613E-0009
  0.27242E+0004 -0.19903E+0004 -0.55010E-0009 -0.30284E-0009 -0.86669E-0010
  0.28333E+0004 -0.19821E+0004  0.18760E-0008 -0.37481E-0009  0.19450E-0008
  0.29424E+0004 -0.19739E+0004  0.45078E-0008 -0.38969E-0009  0.41898E-0008
  0.30000E+0004 -0.19696E+0004  0.55940E-0008 -0.37977E-0009  0.51716E-0008
  0.26667E+0004 -0.19332E+0004 -0.86104E-0009 -0.27066E-0009 -0.23025E-0009
  0.27242E+0004 -0.19286E+0004  0.18044E-0009 -0.33796E-0009  0.62626E-0009
  0.28333E+0004 -0.19199E+0004  0.27190E-0008 -0.42443E-0009  0.26590E-0008
  0.29424E+0004 -0.19113E+0004  0.52542E-0008 -0.45804E-0009  0.47453E-0008
  0.30000E+0004 -0.19067E+0004  0.61900E-0008 -0.45863E-0009  0.55649E-0008
  0.30000E+0004 -0.22711E+0004  0.15874E-0008 -0.11052E-0009  0.14308E-0008
  0.30576E+0004 -0.22689E+0004  0.27214E-0008 -0.16547E-0010  0.26456E-0008
  0.31667E+0004 -0.22646E+0004  0.42628E-0008  0.16959E-0009  0.45606E-0008
  0.32758E+0004 -0.22603E+0004  0.43302E-0008  0.31672E-0009  0.52384E-0008
  0.33333E+0004 -0.22581E+0004  0.36324E-0008  0.36224E-0009  0.48818E-0008
  0.30000E+0004 -0.22082E+0004  0.24512E-0008 -0.14495E-0009  0.23364E-0008
  0.30576E+0004 -0.22057E+0004  0.35722E-0008 -0.70529E-0010  0.35281E-0008
  0.31667E+0004 -0.22011E+0004  0.48395E-0008  0.76682E-0010  0.51612E-0008
  0.32758E+0004 -0.21964E+0004  0.43804E-0008  0.18738E-0009  0.53086E-0008
  0.33333E+0004 -0.21940E+0004  0.33687E-0008  0.21752E-0009  0.46296E-0008
  0.30000E+0004 -0.20889E+0004  0.41269E-0008 -0.24605E-0009  0.39572E-0008
  0.30576E+0004 -0.20861E+0004  0.50896E-0008 -0.20381E-0009  0.49573E-0008
  0.31667E+0004 -0.20807E+0004  0.56265E-0008 -0.11794E-0009  0.58256E-0008
  0.32758E+0004 -0.20754E+0004  0.40887E-0008 -0.61363E-0010  0.48740E-0008
  0.33333E+0004 -0.20726E+0004  0.25114E-0008 -0.52514E-0010  0.36115E-0008
  0.30000E+0004 -0.19696E+0004  0.55940E-0008 -0.37977E-0009  0.51716E-0008
  0.30576E+0004 -0.19664E+0004  0.62430E-0008 -0.36341E-0009  0.58341E-0008
  0.31667E+0004 -0.19604E+0004  0.58614E-0008 -0.32429E-0009  0.57735E-0008
  0.32758E+0004 -0.19543E+0004  0.32561E-0008 -0.30554E-0009  0.37598E-0008
  0.33333E+0004 -0.19511E+0004  0.12054E-0008 -0.30973E-0009  0.20218E-0008
  0.30000E+0004 -0.19067E+0004  0.61900E-0008 -0.45863E-0009  0.55649E-0008
  0.30576E+0004 -0.19033E+0004  0.66276E-0008 -0.45328E-0009  0.60177E-0008
  0.31667E+0004 -0.18969E+0004  0.57276E-0008 -0.43298E-0009  0.54599E-0008
  0.32758E+0004 -0.18905E+0004  0.26048E-0008 -0.42803E-0009  0.29526E-0008
  0.33333E+0004 -0.18871E+0004  0.35671E-0009 -0.43613E-0009  0.10256E-0008
  0.33333E+0004 -0.22581E+0004  0.36324E-0008  0.36224E-0009  0.48818E-0008
  0.33909E+0004 -0.22567E+0004  0.24756E-0008  0.37562E-0009  0.40318E-0008
  0.35000E+0004 -0.22542E+0004 -0.58097E-0009  0.30762E-0009  0.12820E-0008
  0.36091E+0004 -0.22517E+0004 -0.37530E-0008  0.10977E-0009 -0.21046E-0008
  0.36667E+0004 -0.22504E+0004 -0.50112E-0008 -0.38070E-0010 -0.36992E-0008
  0.33333E+0004 -0.21940E+0004  0.33687E-0008  0.21752E-0009  0.46296E-0008
  0.33909E+0004 -0.21926E+0004  0.19250E-0008  0.21970E-0009  0.34766E-0008
  0.35000E+0004 -0.21898E+0004 -0.14696E-0008  0.14356E-0009  0.33239E-0009
  0.36091E+0004 -0.21871E+0004 -0.45655E-0008 -0.42554E-0010 -0.30650E-0008
  0.36667E+0004 -0.21857E+0004 -0.56016E-0008 -0.17679E-0009 -0.44868E-0008
  0.33333E+0004 -0.20726E+0004  0.25114E-0008 -0.52514E-0010  0.36115E-0008
  0.33909E+0004 -0.20709E+0004  0.60208E-0009 -0.64003E-0010  0.19640E-0008
  0.35000E+0004 -0.20678E+0004 -0.31859E-0008 -0.14381E-0009 -0.16566E-0008
  0.36091E+0004 -0.20646E+0004 -0.58601E-0008 -0.30013E-0009 -0.47432E-0008
  0.36667E+0004 -0.20630E+0004 -0.63670E-0008 -0.40657E-0009 -0.56883E-0008
  0.33333E+0004 -0.19511E+0004  0.12054E-0008 -0.30973E-0009  0.20218E-0008
  0.33909E+0004 -0.19493E+0004 -0.10284E-0008 -0.32727E-0009  0.37932E-0010
  0.35000E+0004 -0.19457E+0004 -0.48747E-0008 -0.39935E-0009 -0.36762E-0008
  0.36091E+0004 -0.19422E+0004 -0.68414E-0008 -0.51907E-0009 -0.60920E-0008
  0.36667E+0004 -0.19403E+0004 -0.67450E-0008 -0.59609E-0009 -0.64379E-0008
  0.33333E+0004 -0.18871E+0004  0.35671E-0009 -0.43613E-0009  0.10256E-0008
  0.33909E+0004 -0.18851E+0004 -0.19839E-0008 -0.45419E-0009 -0.10629E-0008
  0.35000E+0004 -0.18813E+0004 -0.57341E-0008 -0.51834E-0009 -0.46815E-0008
  0.36091E+0004 -0.18776E+0004 -0.72460E-0008 -0.61679E-0009 -0.66380E-0008
  0.36667E+0004 -0.18756E+0004 -0.68238E-0008 -0.67804E-0009 -0.66463E-0008
  0.36667E+0004 -0.22504E+0004 -0.50112E-0008 -0.38070E-0010 -0.36992E-0008
  0.37242E+0004 -0.22488E+0004 -0.57678E-0008 -0.20731E-0009 -0.49288E-0008
  0.38333E+0004 -0.22458E+0004 -0.54379E-0008 -0.55691E-0009 -0.56723E-0008
  0.39424E+0004 -0.22429E+0004 -0.28582E-0008 -0.88234E-0009 -0.40747E-0008
  0.40000E+0004 -0.22413E+0004 -0.85661E-0009 -0.10243E-0008 -0.24126E-0008
  0.36667E+0004 -0.21857E+0004 -0.56016E-0008 -0.17679E-0009 -0.44868E-0008
  0.37242E+0004 -0.21840E+0004 -0.60348E-0008 -0.32721E-0009 -0.54410E-0008
  0.38333E+0004 -0.21807E+0004 -0.49474E-0008 -0.63219E-0009 -0.54895E-0008
  0.39424E+0004 -0.21775E+0004 -0.17101E-0008 -0.90687E-0009 -0.32389E-0008
  0.40000E+0004 -0.21758E+0004  0.48453E-0009 -0.10226E-0008 -0.13599E-0008
  0.36667E+0004 -0.20630E+0004 -0.63670E-0008 -0.40657E-0009 -0.56883E-0008
  0.37242E+0004 -0.20610E+0004 -0.61303E-0008 -0.52056E-0009 -0.60155E-0008
  0.38333E+0004 -0.20573E+0004 -0.36913E-0008 -0.74256E-0009 -0.47330E-0008
  0.39424E+0004 -0.20536E+0004  0.45837E-0009 -0.92553E-0009 -0.14940E-0008
  0.40000E+0004 -0.20516E+0004  0.27738E-0008 -0.99453E-0009  0.58129E-0009
  0.36667E+0004 -0.19403E+0004 -0.67450E-0008 -0.59609E-0009 -0.64379E-0008
  0.37242E+0004 -0.19381E+0004 -0.58396E-0008 -0.67323E-0009 -0.60854E-0008
  0.38333E+0004 -0.19339E+0004 -0.22813E-0008 -0.81431E-0009 -0.36078E-0008
  0.39424E+0004 -0.19297E+0004  0.23158E-0008 -0.91045E-0009  0.22057E-0009
  0.40000E+0004 -0.19274E+0004  0.44748E-0008 -0.93599E-0009  0.22270E-0008
  0.36667E+0004 -0.18756E+0004 -0.68238E-0008 -0.67804E-0009 -0.66463E-0008
  0.37242E+0004 -0.18732E+0004 -0.55873E-0008 -0.73603E-0009 -0.59421E-0008
  0.38333E+0004 -0.18688E+0004 -0.15548E-0008 -0.83621E-0009 -0.29280E-0008
  0.39424E+0004 -0.18643E+0004  0.31096E-0008 -0.88963E-0009  0.10486E-0008
  0.40000E+0004 -0.18619E+0004  0.51038E-0008 -0.89424E-0009  0.29304E-0008
  0.40000E+0004 -0.22413E+0004 -0.85661E-0009 -0.10243E-0008 -0.24126E-0008
  0.40576E+0004 -0.22396E+0004  0.13271E-0008 -0.11299E-0008 -0.39338E-0009
  0.41667E+0004 -0.22365E+0004  0.51033E-0008 -0.12227E-0008  0.36133E-0008
  0.42758E+0004 -0.22334E+0004  0.71775E-0008 -0.11536E-0008  0.65258E-0008
  0.43333E+0004 -0.22318E+0004  0.72555E-0008 -0.10545E-0008  0.71765E-0008
  0.40000E+0004 -0.21758E+0004  0.48453E-0009 -0.10226E-0008 -0.13599E-0008
  0.40576E+0004 -0.21740E+0004  0.27122E-0008 -0.11041E-0008  0.74603E-0009
  0.41667E+0004 -0.21706E+0004  0.61219E-0008 -0.11595E-0008  0.44979E-0008
  0.42758E+0004 -0.21672E+0004  0.73594E-0008 -0.10687E-0008  0.66977E-0008
  0.43333E+0004 -0.21655E+0004  0.69113E-0008 -0.96477E-0009  0.68783E-0008
  0.40000E+0004 -0.20516E+0004  0.27738E-0008 -0.99453E-0009  0.58129E-0009
  0.40576E+0004 -0.20496E+0004  0.48265E-0008 -0.10336E-0008  0.26109E-0008
  0.41667E+0004 -0.20457E+0004  0.71328E-0008 -0.10251E-0008  0.54638E-0008
  0.42758E+0004 -0.20418E+0004  0.66532E-0008 -0.90062E-0009  0.61288E-0008
  0.43333E+0004 -0.20397E+0004  0.52957E-0008 -0.79222E-0009  0.54679E-0008
  0.40000E+0004 -0.19274E+0004  0.44748E-0008 -0.93599E-0009  0.22270E-0008
  0.40576E+0004 -0.19251E+0004  0.61010E-0008 -0.93654E-0009  0.39227E-0008
  0.41667E+0004 -0.19207E+0004  0.70323E-0008 -0.87225E-0009  0.55452E-0008
  0.42758E+0004 -0.19163E+0004  0.49810E-0008 -0.72409E-0009  0.47148E-0008
  0.43333E+0004 -0.19140E+0004  0.29746E-0008 -0.61731E-0009  0.34122E-0008
  0.40000E+0004 -0.18619E+0004  0.51038E-0008 -0.89424E-0009  0.29304E-0008
  0.40576E+0004 -0.18595E+0004  0.64454E-0008 -0.87669E-0009  0.43772E-0008
  0.41667E+0004 -0.18548E+0004  0.66410E-0008 -0.78760E-0009  0.52998E-0008
  0.42758E+0004 -0.18501E+0004  0.39106E-0008 -0.63207E-0009  0.37796E-0008
  0.43333E+0004 -0.18477E+0004  0.16971E-0008 -0.52898E-0009  0.22484E-0008
  0.43333E+0004 -0.22318E+0004  0.72555E-0008 -0.10545E-0008  0.71765E-0008
  0.43909E+0004 -0.22303E+0004  0.65994E-0008 -0.91936E-0009  0.71049E-0008
  0.45000E+0004 -0.22274E+0004  0.36359E-0008 -0.58024E-0009  0.50031E-0008
  0.46091E+0004 -0.22246E+0004 -0.51111E-0009 -0.18548E-0009  0.10825E-0008
  0.46667E+0004 -0.22231E+0004 -0.26163E-0008  0.26799E-0010 -0.12293E-0008
  0.43333E+0004 -0.21655E+0004  0.69113E-0008 -0.96477E-0009  0.68783E-0008
  0.43909E+0004 -0.21638E+0004  0.57503E-0008 -0.82991E-0009  0.63446E-0008
  0.45000E+0004 -0.21607E+0004  0.21051E-0008 -0.50308E-0009  0.35990E-0008
  0.46091E+0004 -0.21576E+0004 -0.21118E-0008 -0.13355E-0009 -0.41073E-0009
  0.46667E+0004 -0.21560E+0004 -0.39663E-0008  0.61356E-0010 -0.24967E-0008
  0.43333E+0004 -0.20397E+0004  0.52957E-0008 -0.79222E-0009  0.54679E-0008
  0.43909E+0004 -0.20379E+0004  0.33746E-0008 -0.66276E-0009  0.42142E-0008
  0.45000E+0004 -0.20343E+0004 -0.94982E-0009 -0.37017E-0009  0.79757E-0009
  0.46091E+0004 -0.20307E+0004 -0.45703E-0008 -0.61653E-0010 -0.26805E-0008
  0.46667E+0004 -0.20289E+0004 -0.56194E-0008  0.92542E-0010 -0.40051E-0008
  0.43333E+0004 -0.19140E+0004  0.29746E-0008 -0.61731E-0009  0.34122E-0008
  0.43909E+0004 -0.19119E+0004  0.65596E-0009 -0.50010E-0009  0.17434E-0008
  0.45000E+0004 -0.19079E+0004 -0.35138E-0008 -0.25678E-0009 -0.15873E-0008
  0.46091E+0004 -0.19038E+0004 -0.58118E-0008 -0.26442E-0010 -0.38251E-0008
  0.46667E+0004 -0.19017E+0004 -0.58384E-0008  0.77535E-0010 -0.41561E-0008
  0.43333E+0004 -0.18477E+0004  0.16971E-0008 -0.52898E-0009  0.22484E-0008
  0.43909E+0004 -0.18454E+0004 -0.67530E-0009 -0.42116E-0009  0.49543E-0009
  0.45000E+0004 -0.18412E+0004 -0.44758E-0008 -0.20945E-0009 -0.25242E-0008
  0.46091E+0004 -0.18369E+0004 -0.59150E-0008 -0.25720E-0010 -0.39417E-0008
  0.46667E+0004 -0.18346E+0004 -0.54067E-0008  0.49214E-0010 -0.37416E-0008
  0.46667E+0004 -0.22231E+0004 -0.26163E-0008  0.26799E-0010 -0.12293E-0008
  0.47242E+0004 -0.22207E+0004 -0.43702E-0008  0.22745E-0009 -0.34163E-0008
  0.48333E+0004 -0.22161E+0004 -0.59335E-0008  0.55589E-0009 -0.62750E-0008
  0.49424E+0004 -0.22115E+0004 -0.46564E-0008  0.77998E-0009 -0.65727E-0008
  0.50000E+0004 -0.22091E+0004 -0.28878E-0008  0.84792E-0009 -0.55677E-0008
  0.46667E+0004 -0.21560E+0004 -0.39663E-0008  0.61356E-0010 -0.24967E-0008
  0.47242E+0004 -0.21534E+0004 -0.52887E-0008  0.24287E-0009 -0.42832E-0008
  0.48333E+0004 -0.21484E+0004 -0.56982E-0008  0.53051E-0009 -0.60364E-0008
  0.49424E+0004 -0.21434E+0004 -0.32170E-0008  0.71101E-0009 -0.51385E-0008
  0.50000E+0004 -0.21408E+0004 -0.96388E-0009  0.75535E-0009 -0.36307E-0008
  0.46667E+0004 -0.20289E+0004 -0.56194E-0008  0.92542E-0010 -0.40051E-0008
  0.47242E+0004 -0.20258E+0004 -0.58822E-0008  0.22959E-0009 -0.47754E-0008
  0.48333E+0004 -0.20201E+0004 -0.40300E-0008  0.42433E-0009 -0.43089E-0008
  0.49424E+0004 -0.20144E+0004  0.24003E-0009  0.50878E-0009 -0.15858E-0008
  0.50000E+0004 -0.20114E+0004  0.29515E-0008  0.50308E-0009  0.43160E-0009
  0.46667E+0004 -0.19017E+0004 -0.58384E-0008  0.77535E-0010 -0.41561E-0008
  0.47242E+0004 -0.18983E+0004 -0.49882E-0008  0.16065E-0009 -0.38277E-0008
  0.48333E+0004 -0.18918E+0004 -0.13074E-0008  0.24630E-0009 -0.15034E-0008
  0.49424E+0004 -0.18854E+0004  0.37062E-0008  0.22366E-0009  0.20607E-0008
  0.50000E+0004 -0.18819E+0004  0.61824E-0008  0.16525E-0009  0.39080E-0008
  0.46667E+0004 -0.18346E+0004 -0.54067E-0008  0.49214E-0010 -0.37416E-0008
  0.47242E+0004 -0.18310E+0004 -0.40456E-0008  0.10165E-0009 -0.28939E-0008
  0.48333E+0004 -0.18242E+0004  0.26530E-0009  0.12700E-0009  0.10797E-0009
  0.49424E+0004 -0.18173E+0004  0.51837E-0008  0.47754E-0010  0.36502E-0008
  0.50000E+0004 -0.18137E+0004  0.72764E-0008 -0.37188E-0010  0.51516E-0008
  0.50000E+0004 -0.22091E+0004 -0.28878E-0008  0.84792E-0009 -0.55677E-0008
  0.50576E+0004 -0.22064E+0004 -0.54101E-0009  0.88016E-0009 -0.38491E-0008
  0.51667E+0004 -0.22012E+0004  0.46758E-0008  0.84232E-0009  0.77123E-0009
  0.52758E+0004 -0.21960E+0004  0.93709E-0008  0.69152E-0009  0.58104E-0008
  0.53333E+0004 -0.21933E+0004  0.11053E-0007  0.57489E-0009  0.80432E-0008
  0.50000E+0004 -0.21408E+0004 -0.96388E-0009  0.75535E-0009 -0.36307E-0008
  0.50576E+0004 -0.21379E+0004  0.16835E-0008  0.76370E-0009 -0.15746E-0008
  0.51667E+0004 -0.21322E+0004  0.68094E-0008  0.68136E-0009  0.30586E-0008
  0.52758E+0004 -0.21266E+0004  0.10522E-0007  0.48815E-0009  0.72394E-0008
  0.53333E+0004 -0.21236E+0004  0.11397E-0007  0.35109E-0009  0.87215E-0008
  0.50000E+0004 -0.20114E+0004  0.29515E-0008  0.50308E-0009  0.43160E-0009
  0.50576E+0004 -0.20080E+0004  0.56168E-0008  0.46249E-0009  0.25800E-0008
  0.51667E+0004 -0.20015E+0004  0.94708E-0008  0.29467E-0009  0.61032E-0008
  0.52758E+0004 -0.19950E+0004  0.10498E-0007  0.28733E-0010  0.77419E-0008
  0.53333E+0004 -0.19916E+0004  0.96408E-0008 -0.13933E-0009  0.75370E-0008
  0.50000E+0004 -0.18819E+0004  0.61824E-0008  0.16525E-0009  0.39080E-0008
  0.50576E+0004 -0.18781E+0004  0.81580E-0008  0.75673E-0010  0.54374E-0008
  0.51667E+0004 -0.18707E+0004  0.96459E-0008 -0.16919E-0009  0.66997E-0008
  0.52758E+0004 -0.18634E+0004  0.75978E-0008 -0.48781E-0009  0.52978E-0008
  0.53333E+0004 -0.18595E+0004  0.51866E-0008 -0.67183E-0009  0.35175E-0008
  0.50000E+0004 -0.18137E+0004  0.72764E-0008 -0.37188E-0010  0.51516E-0008
  0.50576E+0004 -0.18096E+0004  0.86643E-0008 -0.15030E-0009  0.61272E-0008
  0.51667E+0004 -0.18018E+0004  0.86804E-0008 -0.42839E-0009  0.59516E-0008
  0.52758E+0004 -0.17940E+0004  0.51456E-0008 -0.76355E-0009  0.30487E-0008
  0.53333E+0004 -0.17899E+0004  0.21379E-0008 -0.94867E-0009  0.64557E-0009
  0.53333E+0004 -0.21933E+0004  0.11053E-0007  0.57489E-0009  0.80432E-0008
  0.53909E+0004 -0.21913E+0004  0.11945E-0007  0.44030E-0009  0.96972E-0008
  0.55000E+0004 -0.21877E+0004  0.11166E-0007  0.15179E-0009  0.10716E-0007
  0.56091E+0004 -0.21840E+0004  0.72433E-0008 -0.15579E-0009  0.86453E-0008
  0.56667E+0004 -0.21821E+0004  0.41679E-0008 -0.31306E-0009  0.63916E-0008
  0.53333E+0004 -0.21236E+0004  0.11397E-0007  0.35109E-0009  0.87215E-0008
  0.53909E+0004 -0.21215E+0004  0.11372E-0007  0.19773E-0009  0.95029E-0008
  0.55000E+0004 -0.21175E+0004  0.88090E-0008 -0.11992E-0009  0.87626E-0008
  0.56091E+0004 -0.21136E+0004  0.34899E-0008 -0.44687E-0009  0.52243E-0008
  0.56667E+0004 -0.21115E+0004 -0.10433E-0010 -0.60930E-0009  0.24683E-0008
  0.53333E+0004 -0.19916E+0004  0.96408E-0008 -0.13933E-0009  0.75370E-0008
  0.53909E+0004 -0.19892E+0004  0.78861E-0008 -0.31816E-0009  0.66013E-0008
  0.55000E+0004 -0.19846E+0004  0.25372E-0008 -0.66615E-0009  0.29975E-0008
  0.56091E+0004 -0.19800E+0004 -0.41876E-0008 -0.99910E-0009 -0.21655E-0008
  0.56667E+0004 -0.19776E+0004 -0.76765E-0008 -0.11539E-0008 -0.50718E-0008
  0.53333E+0004 -0.18595E+0004  0.51866E-0008 -0.67183E-0009  0.35175E-0008
  0.53909E+0004 -0.18568E+0004  0.21441E-0008 -0.85856E-0009  0.12425E-0008
  0.55000E+0004 -0.18517E+0004 -0.45345E-0008 -0.11981E-0008 -0.38567E-0008
  0.56091E+0004 -0.18465E+0004 -0.10747E-0007 -0.14935E-0008 -0.87413E-0008
  0.56667E+0004 -0.18438E+0004 -0.13208E-0007 -0.16174E-0008 -0.10751E-0007
  0.53333E+0004 -0.17899E+0004  0.21379E-0008 -0.94867E-0009  0.64557E-0009
  0.53909E+0004 -0.17870E+0004 -0.12782E-0008 -0.11316E-0008 -0.20423E-0008
  0.55000E+0004 -0.17815E+0004 -0.79357E-0008 -0.14502E-0008 -0.72121E-0008
  0.56091E+0004 -0.17761E+0004 -0.13154E-0007 -0.17085E-0008 -0.11202E-0007
  0.56667E+0004 -0.17732E+0004 -0.14769E-0007 -0.18074E-0008 -0.12410E-0007
  0.56667E+0004 -0.21821E+0004  0.41679E-0008 -0.31306E-0009  0.63916E-0008
  0.57242E+0004 -0.21801E+0004  0.64246E-0009 -0.46575E-0009  0.35004E-0008
  0.58333E+0004 -0.21763E+0004 -0.64127E-0008 -0.71969E-0009 -0.30370E-0008
  0.59424E+0004 -0.21724E+0004 -0.12566E-0007 -0.91816E-0009 -0.96728E-0008
  0.60000E+0004 -0.21704E+0004 -0.14951E-0007 -0.99546E-0009 -0.12692E-0007
  0.56667E+0004 -0.21115E+0004 -0.10433E-0010 -0.60930E-0009  0.24683E-0008
  0.57242E+0004 -0.21093E+0004 -0.36900E-0008 -0.76315E-0009 -0.68124E-0009
  0.58333E+0004 -0.21051E+0004 -0.10229E-0007 -0.10080E-0008 -0.69478E-0008
  0.59424E+0004 -0.21010E+0004 -0.14899E-0007 -0.11818E-0008 -0.12366E-0007
  0.60000E+0004 -0.20988E+0004 -0.16207E-0007 -0.12406E-0008 -0.14435E-0007
  0.56667E+0004 -0.19776E+0004 -0.76765E-0008 -0.11539E-0008 -0.50718E-0008
  0.57242E+0004 -0.19751E+0004 -0.10794E-0007 -0.12919E-0008 -0.78480E-0008
  0.58333E+0004 -0.19703E+0004 -0.14869E-0007 -0.14864E-0008 -0.12025E-0007
  0.59424E+0004 -0.19655E+0004 -0.15749E-0007 -0.15836E-0008 -0.13976E-0007
  0.60000E+0004 -0.19630E+0004 -0.14808E-0007 -0.15940E-0008 -0.13910E-0007
  0.56667E+0004 -0.18438E+0004 -0.13208E-0007 -0.16174E-0008 -0.10751E-0007
  0.57242E+0004 -0.18409E+0004 -0.14849E-0007 -0.17165E-0008 -0.12181E-0007
  0.58333E+0004 -0.18355E+0004 -0.15280E-0007 -0.18210E-0008 -0.12903E-0007
  0.59424E+0004 -0.18301E+0004 -0.12193E-0007 -0.18099E-0008 -0.10956E-0007
  0.60000E+0004 -0.18272E+0004 -0.93615E-0008 -0.17596E-0008 -0.89646E-0008
  0.56667E+0004 -0.17732E+0004 -0.14769E-0007 -0.18074E-0008 -0.12410E-0007
  0.57242E+0004 -0.17701E+0004 -0.15417E-0007 -0.18773E-0008 -0.12882E-0007
  0.58333E+0004 -0.17644E+0004 -0.13832E-0007 -0.19202E-0008 -0.11616E-0007
  0.59424E+0004 -0.17586E+0004 -0.89993E-0008 -0.18418E-0008 -0.78787E-0008
  0.60000E+0004 -0.17556E+0004 -0.55107E-0008 -0.17559E-0008 -0.51750E-0008
  0.60000E+0004 -0.21704E+0004 -0.14951E-0007 -0.99546E-0009 -0.12692E-0007
  0.60576E+0004 -0.21672E+0004 -0.16556E-0007 -0.10572E-0008 -0.15162E-0007
  0.61667E+0004 -0.21611E+0004 -0.16981E-0007 -0.11178E-0008 -0.17627E-0007
  0.62758E+0004 -0.21549E+0004 -0.13964E-0007 -0.11060E-0008 -0.16794E-0007
  0.63333E+0004 -0.21517E+0004 -0.11153E-0007 -0.10744E-0008 -0.15025E-0007
  0.60000E+0004 -0.20988E+0004 -0.16207E-0007 -0.12406E-0008 -0.14435E-0007
  0.60576E+0004 -0.20953E+0004 -0.16586E-0007 -0.12793E-0008 -0.15785E-0007
  0.61667E+0004 -0.20886E+0004 -0.14598E-0007 -0.12886E-0008 -0.15941E-0007
  0.62758E+0004 -0.20820E+0004 -0.94738E-0008 -0.12181E-0008 -0.12943E-0007
  0.63333E+0004 -0.20784E+0004 -0.58228E-0008 -0.11549E-0008 -0.10231E-0007
  0.60000E+0004 -0.19630E+0004 -0.14808E-0007 -0.15940E-0008 -0.13910E-0007
  0.60576E+0004 -0.19590E+0004 -0.12895E-0007 -0.15770E-0008 -0.13026E-0007
  0.61667E+0004 -0.19513E+0004 -0.70950E-0008 -0.14727E-0008 -0.92806E-0008
  0.62758E+0004 -0.19437E+0004  0.46539E-0009 -0.12846E-0008 -0.34740E-0008
  0.63333E+0004 -0.19396E+0004  0.46615E-0008 -0.11617E-0008  0.84770E-0010
  0.60000E+0004 -0.18272E+0004 -0.93615E-0008 -0.17596E-0008 -0.89646E-0008
  0.60576E+0004 -0.18227E+0004 -0.58237E-0008 -0.16768E-0008 -0.63571E-0008
  0.61667E+0004 -0.18140E+0004  0.18117E-0008 -0.14502E-0008 -0.42977E-0009
  0.62758E+0004 -0.18053E+0004  0.92708E-0008 -0.11499E-0008  0.58102E-0008
  0.63333E+0004 -0.18008E+0004  0.12622E-0007 -0.97527E-0009  0.88540E-0008
  0.60000E+0004 -0.17556E+0004 -0.55107E-0008 -0.17559E-0008 -0.51750E-0008
  0.60576E+0004 -0.17508E+0004 -0.15489E-0008 -0.16364E-0008 -0.20603E-0008
  0.61667E+0004 -0.17416E+0004  0.60963E-0008 -0.13459E-0008  0.40913E-0008
  0.62758E+0004 -0.17324E+0004  0.12552E-0007 -0.99354E-0009  0.95918E-0008
  0.63333E+0004 -0.17275E+0004  0.15031E-0007 -0.79787E-0009  0.11905E-0007
  0.63333E+0004 -0.21517E+0004 -0.11153E-0007 -0.10744E-0008 -0.15025E-0007
  0.63909E+0004 -0.21466E+0004 -0.75403E-0008 -0.10260E-0008 -0.12316E-0007
  0.65000E+0004 -0.21371E+0004  0.54811E-0009 -0.89630E-0009 -0.52955E-0008
  0.66091E+0004 -0.21275E+0004  0.90258E-0008 -0.72605E-0009  0.31280E-0008
  0.66667E+0004 -0.21224E+0004  0.13174E-0007 -0.62784E-0009  0.76761E-0008
  0.63333E+0004 -0.20784E+0004 -0.58228E-0008 -0.11549E-0008 -0.10231E-0007
  0.63909E+0004 -0.20730E+0004 -0.15970E-0008 -0.10740E-0008 -0.67486E-0008
  0.65000E+0004 -0.20626E+0004  0.68255E-0008 -0.88663E-0009  0.10252E-0008
  0.66091E+0004 -0.20522E+0004  0.14530E-0007 -0.66800E-0009  0.91897E-0008
  0.66667E+0004 -0.20467E+0004  0.17866E-0007 -0.54892E-0009  0.13201E-0007
  0.63333E+0004 -0.19396E+0004  0.46615E-0008 -0.11617E-0008  0.84770E-0010
  0.63909E+0004 -0.19333E+0004  0.88650E-0008 -0.10220E-0008  0.39280E-0008
  0.65000E+0004 -0.19213E+0004  0.15629E-0007 -0.73780E-0009  0.10872E-0007
  0.66091E+0004 -0.19094E+0004  0.19867E-0007 -0.44948E-0009  0.16401E-0007
  0.66667E+0004 -0.19030E+0004  0.20844E-0007 -0.30542E-0009  0.18430E-0007
  0.63333E+0004 -0.18008E+0004  0.12622E-0007 -0.97527E-0009  0.88540E-0008
  0.63909E+0004 -0.17936E+0004  0.15419E-0007 -0.78816E-0009  0.11650E-0007
  0.65000E+0004 -0.17801E+0004  0.18351E-0007 -0.43685E-0009  0.15390E-0007
  0.66091E+0004 -0.17666E+0004  0.17876E-0007 -0.11837E-0009  0.16630E-0007
  0.66667E+0004 -0.17594E+0004  0.16291E-0007  0.27551E-0010  0.16188E-0007
  0.63333E+0004 -0.17275E+0004  0.15031E-0007 -0.79787E-0009  0.11905E-0007
  0.63909E+0004 -0.17200E+0004  0.16730E-0007 -0.59369E-0009  0.13738E-0007
  0.65000E+0004 -0.17056E+0004  0.17286E-0007 -0.22598E-0009  0.15281E-0007
  0.66091E+0004 -0.16912E+0004  0.14439E-0007  0.85208E-0010  0.14173E-0007
  0.66667E+0004 -0.16837E+0004  0.11749E-0007  0.21891E-0009  0.12557E-0007
  0.66667E+0004 -0.21224E+0004  0.13174E-0007 -0.62784E-0009  0.76761E-0008
  0.67242E+0004 -0.21160E+0004  0.16948E-0007 -0.52424E-0009  0.12140E-0007
  0.68333E+0004 -0.21039E+0004  0.22216E-0007 -0.32921E-0009  0.19358E-0007
  0.69424E+0004 -0.20917E+0004  0.24452E-0007 -0.14912E-0009  0.24079E-0007
  0.70000E+0004 -0.20853E+0004  0.24310E-0007 -0.64332E-0010  0.25315E-0007
  0.66667E+0004 -0.20467E+0004  0.17866E-0007 -0.54892E-0009  0.13201E-0007
  0.67242E+0004 -0.20397E+0004  0.20559E-0007 -0.42828E-0009  0.16854E-0007
  0.68333E+0004 -0.20265E+0004  0.23276E-0007 -0.21171E-0009  0.21930E-0007
  0.69424E+0004 -0.20133E+0004  0.22636E-0007 -0.25421E-0010  0.23980E-0007
  0.70000E+0004 -0.20063E+0004  0.20981E-0007  0.57583E-0010  0.23707E-0007
  0.66667E+0004 -0.19030E+0004  0.20844E-0007 -0.30542E-0009  0.18430E-0007
  0.67242E+0004 -0.18950E+0004  0.20858E-0007 -0.16903E-0009  0.19712E-0007
  0.68333E+0004 -0.18798E+0004  0.18252E-0007  0.53381E-0010  0.19749E-0007
  0.69424E+0004 -0.18646E+0004  0.12645E-0007  0.21392E-0009  0.16645E-0007
  0.70000E+0004 -0.18566E+0004  0.87521E-0008  0.27348E-0009  0.13838E-0007
  0.66667E+0004 -0.17594E+0004  0.16291E-0007  0.27551E-0010  0.16188E-0007
  0.67242E+0004 -0.17504E+0004  0.13760E-0007  0.15513E-0009  0.14900E-0007
  0.68333E+0004 -0.17332E+0004  0.70293E-0008  0.33568E-0009  0.10409E-0007
  0.69424E+0004 -0.17160E+0004 -0.12697E-0008  0.42504E-0009  0.37653E-0008
  0.70000E+0004 -0.17069E+0004 -0.58589E-0008  0.43895E-0009 -0.32559E-0009
  0.66667E+0004 -0.16837E+0004  0.11749E-0007  0.21891E-0009  0.12557E-0007
  0.67242E+0004 -0.16740E+0004  0.82532E-0008  0.32830E-0009  0.10168E-0007
  0.68333E+0004 -0.16558E+0004  0.34704E-0009  0.46166E-0009  0.40736E-0008
  0.69424E+0004 -0.16375E+0004 -0.81241E-0008  0.49176E-0009 -0.33369E-0008
  0.70000E+0004 -0.16279E+0004 -0.12374E-0007  0.47198E-0009 -0.74357E-0008
  0.70000E+0004 -0.20853E+0004  0.24310E-0007 -0.64332E-0010  0.25315E-0007
  0.70576E+0004 -0.20781E+0004  0.23244E-0007  0.10737E-0010  0.25612E-0007
  0.71667E+0004 -0.20645E+0004  0.18905E-0007  0.12606E-0009  0.23533E-0007
  0.72758E+0004 -0.20508E+0004  0.12152E-0007  0.20060E-0009  0.18343E-0007
  0.73333E+0004 -0.20436E+0004  0.79358E-0008  0.22551E-0009  0.14588E-0007
  0.70000E+0004 -0.20063E+0004  0.20981E-0007  0.57583E-0010  0.23707E-0007
  0.70576E+0004 -0.19985E+0004  0.18445E-0007  0.12730E-0009  0.22461E-0007
  0.71667E+0004 -0.19837E+0004  0.11703E-0007  0.22533E-0009  0.17634E-0007
  0.72758E+0004 -0.19689E+0004  0.32805E-0008  0.27598E-0009  0.10200E-0007
  0.73333E+0004 -0.19611E+0004 -0.14534E-0008  0.28689E-0009  0.55581E-0008
  0.70000E+0004 -0.18566E+0004  0.87521E-0008  0.27348E-0009  0.13838E-0007
  0.70576E+0004 -0.18476E+0004  0.43127E-0008  0.31393E-0009  0.10258E-0007
  0.71667E+0004 -0.18306E+0004 -0.47414E-0008  0.34554E-0009  0.20093E-0008
  0.72758E+0004 -0.18135E+0004 -0.13555E-0007  0.32392E-0009 -0.71564E-0008
  0.73333E+0004 -0.18045E+0004 -0.17686E-0007  0.29665E-0009 -0.11921E-0007
  0.70000E+0004 -0.17069E+0004 -0.58589E-0008  0.43895E-0009 -0.32559E-0009
  0.70576E+0004 -0.16967E+0004 -0.10445E-0007  0.43038E-0009 -0.47246E-0008
  0.71667E+0004 -0.16775E+0004 -0.18179E-0007  0.36366E-0009 -0.12988E-0007
  0.72758E+0004 -0.16582E+0004 -0.23684E-0007  0.24874E-0009 -0.20067E-0007
  0.73333E+0004 -0.16480E+0004 -0.25370E-0007  0.17601E-0009 -0.22901E-0007
  0.70000E+0004 -0.16279E+0004 -0.12374E-0007  0.47198E-0009 -0.74357E-0008
  0.70576E+0004 -0.16171E+0004 -0.16309E-0007  0.43000E-0009 -0.11542E-0007
  0.71667E+0004 -0.15967E+0004 -0.22033E-0007  0.30228E-0009 -0.18402E-0007
  0.72758E+0004 -0.15762E+0004 -0.24704E-0007  0.13724E-0009 -0.23052E-0007
  0.73333E+0004 -0.15655E+0004 -0.24662E-0007  0.43166E-0010 -0.24258E-0007
  0.73333E+0004 -0.20436E+0004  0.79358E-0008  0.22551E-0009  0.14588E-0007
  0.73909E+0004 -0.20358E+0004  0.34035E-0008  0.24000E-0009  0.10251E-0007
  0.75000E+0004 -0.20208E+0004 -0.52489E-0008  0.24591E-0009  0.12053E-0008
  0.76091E+0004 -0.20059E+0004 -0.13014E-0007  0.22871E-0009 -0.78532E-0008
  0.76667E+0004 -0.19980E+0004 -0.16414E-0007  0.21339E-0009 -0.12226E-0007
  0.73333E+0004 -0.19611E+0004 -0.14534E-0008  0.28689E-0009  0.55581E-0008
  0.73909E+0004 -0.19525E+0004 -0.62407E-0008  0.28728E-0009  0.56317E-0009
  0.75000E+0004 -0.19363E+0004 -0.14591E-0007  0.26653E-0009 -0.89590E-0008
  0.76091E+0004 -0.19201E+0004 -0.21085E-0007  0.22626E-0009 -0.17460E-0007
  0.76667E+0004 -0.19115E+0004 -0.23478E-0007  0.20037E-0009 -0.21141E-0007
  0.73333E+0004 -0.18045E+0004 -0.17686E-0007  0.29665E-0009 -0.11921E-0007
  0.73909E+0004 -0.17947E+0004 -0.21306E-0007  0.26169E-0009 -0.16466E-0007
  0.75000E+0004 -0.17760E+0004 -0.26028E-0007  0.18065E-0009 -0.23530E-0007
  0.76091E+0004 -0.17574E+0004 -0.27413E-0007  0.96277E-0010 -0.27713E-0007
  0.76667E+0004 -0.17475E+0004 -0.26710E-0007  0.53294E-0010 -0.28521E-0007
  0.73333E+0004 -0.16480E+0004 -0.25370E-0007  0.17601E-0009 -0.22901E-0007
  0.73909E+0004 -0.16369E+0004 -0.26084E-0007  0.10138E-0009 -0.24946E-0007
  0.75000E+0004 -0.16158E+0004 -0.24502E-0007 -0.41521E-0010 -0.26054E-0007
  0.76091E+0004 -0.15947E+0004 -0.19203E-0007 -0.16379E-0009 -0.23313E-0007
  0.76667E+0004 -0.15835E+0004 -0.15112E-0007 -0.21816E-0009 -0.20375E-0007
  0.73333E+0004 -0.15655E+0004 -0.24662E-0007  0.43166E-0010 -0.24258E-0007
  0.73909E+0004 -0.15536E+0004 -0.23523E-0007 -0.48006E-0010 -0.24463E-0007
  0.75000E+0004 -0.15312E+0004 -0.18427E-0007 -0.21071E-0009 -0.21817E-0007
  0.76091E+0004 -0.15089E+0004 -0.10042E-0007 -0.33634E-0009 -0.15439E-0007
  0.76667E+0004 -0.14970E+0004 -0.46626E-0008 -0.38662E-0009 -0.10825E-0007
  0.76667E+0004 -0.19980E+0004 -0.16414E-0007  0.21339E-0009 -0.12226E-0007
  0.77242E+0004 -0.19892E+0004 -0.19272E-0007  0.19644E-0009 -0.16233E-0007
  0.78333E+0004 -0.19726E+0004 -0.22682E-0007  0.15998E-0009 -0.22073E-0007
  0.79424E+0004 -0.19560E+0004 -0.23409E-0007  0.12625E-0009 -0.25293E-0007
  0.80000E+0004 -0.19472E+0004 -0.22805E-0007  0.10973E-0009 -0.25917E-0007
  0.76667E+0004 -0.19115E+0004 -0.23478E-0007  0.20037E-0009 -0.21141E-0007
  0.77242E+0004 -0.19020E+0004 -0.25114E-0007  0.17453E-0009 -0.24194E-0007
  0.78333E+0004 -0.18839E+0004 -0.25829E-0007  0.12515E-0009 -0.27657E-0007
  0.79424E+0004 -0.18658E+0004 -0.23669E-0007  0.85134E-0010 -0.28039E-0007
  0.80000E+0004 -0.18563E+0004 -0.21589E-0007  0.67582E-0010 -0.27101E-0007
  0.76667E+0004 -0.17475E+0004 -0.26710E-0007  0.53294E-0010 -0.28521E-0007
  0.77242E+0004 -0.17366E+0004 -0.25010E-0007  0.15456E-0010 -0.28319E-0007
  0.78333E+0004 -0.17158E+0004 -0.19385E-0007 -0.44563E-0010 -0.25174E-0007
  0.79424E+0004 -0.16950E+0004 -0.11532E-0007 -0.79481E-0010 -0.19083E-0007
  0.80000E+0004 -0.16840E+0004 -0.69455E-0008 -0.89214E-0010 -0.15056E-0007
  0.76667E+0004 -0.15835E+0004 -0.15112E-0007 -0.21816E-0009 -0.20375E-0007
  0.77242E+0004 -0.15711E+0004 -0.10183E-0007 -0.26215E-0009 -0.16429E-0007
  0.78333E+0004 -0.15476E+0004  0.36508E-0009 -0.31912E-0009 -0.70491E-0008
  0.79424E+0004 -0.15241E+0004  0.10996E-0007 -0.33620E-0009  0.34091E-0008
  0.80000E+0004 -0.15117E+0004  0.16034E-0007 -0.33172E-0009  0.87629E-0008
  0.76667E+0004 -0.14970E+0004 -0.46626E-0008 -0.38662E-0009 -0.10825E-0007
  0.77242E+0004 -0.14839E+0004  0.12647E-0008 -0.42466E-0009 -0.54329E-0008
  0.78333E+0004 -0.14589E+0004  0.12591E-0007 -0.46327E-0009  0.56349E-0008
  0.79424E+0004 -0.14339E+0004  0.22388E-0007 -0.45820E-0009  0.16139E-0007
  0.80000E+0004 -0.14208E+0004  0.26343E-0007 -0.44099E-0009  0.20813E-0007
  0.80000E+0004 -0.19472E+0004 -0.22805E-0007  0.10973E-0009 -0.25917E-0007
  0.80576E+0004 -0.19378E+0004 -0.21641E-0007  0.97564E-0010 -0.25896E-0007
  0.81667E+0004 -0.19199E+0004 -0.18266E-0007  0.79565E-0010 -0.24267E-0007
  0.82758E+0004 -0.19021E+0004 -0.14135E-0007  0.73922E-0010 -0.21236E-0007
  0.83333E+0004 -0.18926E+0004 -0.11942E-0007  0.73921E-0010 -0.19345E-0007
  0.80000E+0004 -0.18563E+0004 -0.21589E-0007  0.67582E-0010 -0.27101E-0007
  0.80576E+0004 -0.18461E+0004 -0.19005E-0007  0.55825E-0010 -0.25499E-0007
  0.81667E+0004 -0.18267E+0004 -0.13333E-0007  0.42839E-0010 -0.21083E-0007
  0.82758E+0004 -0.18073E+0004 -0.75630E-0008  0.46729E-0010 -0.15727E-0007
  0.83333E+0004 -0.17970E+0004 -0.47862E-0008  0.54217E-0010 -0.12838E-0007
  0.80000E+0004 -0.16840E+0004 -0.69455E-0008 -0.89214E-0010 -0.15056E-0007
  0.80576E+0004 -0.16722E+0004 -0.22332E-0008 -0.91573E-0010 -0.10629E-0007
  0.81667E+0004 -0.16499E+0004  0.60567E-0008 -0.80627E-0010 -0.20965E-0008
  0.82758E+0004 -0.16276E+0004  0.12553E-0007 -0.50565E-0010  0.55710E-0008
  0.83333E+0004 -0.16158E+0004  0.15020E-0007 -0.28890E-0010  0.89529E-0008
  0.80000E+0004 -0.15117E+0004  0.16034E-0007 -0.33172E-0009  0.87629E-0008
  0.80576E+0004 -0.14984E+0004  0.20486E-0007 -0.32024E-0009  0.13814E-0007
  0.81667E+0004 -0.14731E+0004  0.26329E-0007 -0.27881E-0009  0.21416E-0007
  0.82758E+0004 -0.14479E+0004  0.28289E-0007 -0.22130E-0009  0.25695E-0007
  0.83333E+0004 -0.14346E+0004  0.27787E-0007 -0.18616E-0009  0.26506E-0007
  0.80000E+0004 -0.14208E+0004  0.26343E-0007 -0.44099E-0009  0.20813E-0007
  0.80576E+0004 -0.14066E+0004  0.29281E-0007 -0.41916E-0009  0.24704E-0007
  0.81667E+0004 -0.13799E+0004  0.31341E-0007 -0.35985E-0009  0.28964E-0007
  0.82758E+0004 -0.13531E+0004  0.28828E-0007 -0.29210E-0009  0.28867E-0007
  0.83333E+0004 -0.13390E+0004  0.25921E-0007 -0.25346E-0009  0.27176E-0007
  0.83333E+0004 -0.18926E+0004 -0.11942E-0007  0.73921E-0010 -0.19345E-0007
  0.83909E+0004 -0.18855E+0004 -0.99989E-0008  0.78189E-0010 -0.17499E-0007
  0.85000E+0004 -0.18718E+0004 -0.69000E-0008  0.92358E-0010 -0.14179E-0007
  0.86091E+0004 -0.18582E+0004 -0.46600E-0008  0.11442E-0009 -0.11302E-0007
  0.86667E+0004 -0.18510E+0004 -0.37921E-0008  0.12811E-0009 -0.99773E-0008
  0.83333E+0004 -0.17970E+0004 -0.47862E-0008  0.54217E-0010 -0.12838E-0007
  0.83909E+0004 -0.17892E+0004 -0.25421E-0008  0.66005E-0010 -0.10289E-0007
  0.85000E+0004 -0.17744E+0004  0.75002E-0009  0.96101E-0010 -0.60121E-0008
  0.86091E+0004 -0.17596E+0004  0.28645E-0008  0.13374E-0009 -0.25586E-0008
  0.86667E+0004 -0.17518E+0004  0.36116E-0008  0.15645E-0009 -0.10335E-0008
  0.83333E+0004 -0.16158E+0004  0.15020E-0007 -0.28890E-0010  0.89529E-0008
  0.83909E+0004 -0.16068E+0004  0.16523E-0007 -0.35229E-0011  0.11455E-0007
  0.85000E+0004 -0.15898E+0004  0.17801E-0007  0.50559E-0010  0.14809E-0007
  0.86091E+0004 -0.15728E+0004  0.17581E-0007  0.10557E-0009  0.16636E-0007
  0.86667E+0004 -0.15638E+0004  0.17137E-0007  0.13497E-0009  0.17161E-0007
  0.83333E+0004 -0.14346E+0004  0.27787E-0007 -0.18616E-0009  0.26506E-0007
  0.83909E+0004 -0.14244E+0004  0.26384E-0007 -0.15031E-0009  0.26315E-0007
  0.85000E+0004 -0.14051E+0004  0.22193E-0007 -0.82060E-0010  0.24186E-0007
  0.86091E+0004 -0.13859E+0004  0.17102E-0007 -0.22783E-0010  0.20586E-0007
  0.86667E+0004 -0.13757E+0004  0.14482E-0007  0.55523E-0011  0.18443E-0007
  0.83333E+0004 -0.13390E+0004  0.25921E-0007 -0.25346E-0009  0.27176E-0007
  0.83909E+0004 -0.13282E+0004  0.22446E-0007 -0.21752E-0009  0.24723E-0007
  0.85000E+0004 -0.13077E+0004  0.14855E-0007 -0.15314E-0009  0.18623E-0007
  0.86091E+0004 -0.12873E+0004  0.72741E-0008 -0.10371E-0009  0.11740E-0007
  0.86667E+0004 -0.12765E+0004  0.37412E-0008 -0.80687E-0010  0.82104E-0008
  0.86667E+0004 -0.18510E+0004 -0.37921E-0008  0.12811E-0009 -0.99773E-0008
  0.87242E+0004 -0.18465E+0004 -0.32602E-0008  0.14174E-0009 -0.89635E-0008
  0.88333E+0004 -0.18379E+0004 -0.25806E-0008  0.17082E-0009 -0.72914E-0008
  0.89424E+0004 -0.18293E+0004 -0.21858E-0008  0.20029E-0009 -0.58302E-0008
  0.90000E+0004 -0.18247E+0004 -0.20689E-0008  0.21632E-0009 -0.51217E-0008
  0.86667E+0004 -0.17518E+0004  0.36116E-0008  0.15645E-0009 -0.10335E-0008
  0.87242E+0004 -0.17469E+0004  0.39515E-0008  0.17812E-0009  0.33388E-0010
  0.88333E+0004 -0.17375E+0004  0.43680E-0008  0.22109E-0009  0.17769E-0008
  0.89424E+0004 -0.17282E+0004  0.46948E-0008  0.26200E-0009  0.33132E-0008
  0.90000E+0004 -0.17232E+0004  0.48638E-0008  0.28315E-0009  0.40667E-0008
  0.86667E+0004 -0.15638E+0004  0.17137E-0007  0.13497E-0009  0.17161E-0007
  0.87242E+0004 -0.15581E+0004  0.16503E-0007  0.16348E-0009  0.17293E-0007
  0.88333E+0004 -0.15473E+0004  0.15548E-0007  0.21579E-0009  0.17430E-0007
  0.89424E+0004 -0.15366E+0004  0.15155E-0007  0.26201E-0009  0.17636E-0007
  0.90000E+0004 -0.15309E+0004  0.15186E-0007  0.28442E-0009  0.17798E-0007
  0.86667E+0004 -0.13757E+0004  0.14482E-0007  0.55523E-0011  0.18443E-0007
  0.87242E+0004 -0.13693E+0004  0.12405E-0007  0.32617E-0010  0.16573E-0007
  0.88333E+0004 -0.13571E+0004  0.95168E-0008  0.76734E-0010  0.13533E-0007
  0.89424E+0004 -0.13450E+0004  0.80251E-0008  0.11084E-0009  0.11271E-0007
  0.90000E+0004 -0.13385E+0004  0.77061E-0008  0.12551E-0009  0.10366E-0007
  0.86667E+0004 -0.12765E+0004  0.37412E-0008 -0.80687E-0010  0.82104E-0008
  0.87242E+0004 -0.12697E+0004  0.12268E-0008 -0.61256E-0010  0.54562E-0008
  0.88333E+0004 -0.12568E+0004 -0.20052E-0008 -0.32562E-0010  0.12501E-0008
  0.89424E+0004 -0.12439E+0004 -0.34477E-0008 -0.14418E-0010 -0.16761E-0008
  0.90000E+0004 -0.12371E+0004 -0.36772E-0008 -0.82964E-0011 -0.27932E-0008
  0.90000E+0004 -0.18247E+0004 -0.20689E-0008  0.21632E-0009 -0.51217E-0008
  0.90576E+0004 -0.18203E+0004 -0.20321E-0008  0.23064E-0009 -0.44732E-0008
  0.91667E+0004 -0.18119E+0004 -0.22342E-0008  0.25678E-0009 -0.34624E-0008
  0.92758E+0004 -0.18035E+0004 -0.29110E-0008  0.27831E-0009 -0.28906E-0008
  0.93333E+0004 -0.17990E+0004 -0.34898E-0008  0.28741E-0009 -0.28306E-0008
  0.90000E+0004 -0.17232E+0004  0.48638E-0008  0.28315E-0009  0.40667E-0008
  0.90576E+0004 -0.17184E+0004  0.50111E-0008  0.30240E-0009  0.47613E-0008
  0.91667E+0004 -0.17093E+0004  0.51716E-0008  0.33648E-0009  0.58579E-0008
  0.92758E+0004 -0.17002E+0004  0.50425E-0008  0.36564E-0009  0.65093E-0008
  0.93333E+0004 -0.16953E+0004  0.48216E-0008  0.37918E-0009  0.66097E-0008
  0.90000E+0004 -0.15309E+0004  0.15186E-0007  0.28442E-0009  0.17798E-0007
  0.90576E+0004 -0.15254E+0004  0.15344E-0007  0.30528E-0009  0.17975E-0007
  0.91667E+0004 -0.15148E+0004  0.15850E-0007  0.34091E-0009  0.18263E-0007
  0.92758E+0004 -0.15043E+0004  0.16401E-0007  0.37289E-0009  0.18319E-0007
  0.93333E+0004 -0.14988E+0004  0.16650E-0007  0.38832E-0009  0.18206E-0007
  0.90000E+0004 -0.13385E+0004  0.77061E-0008  0.12551E-0009  0.10366E-0007
  0.90576E+0004 -0.13323E+0004  0.76270E-0008  0.13940E-0009  0.96232E-0008
  0.91667E+0004 -0.13204E+0004  0.78156E-0008  0.16155E-0009  0.84603E-0008
  0.92758E+0004 -0.13085E+0004  0.80755E-0008  0.18326E-0009  0.74011E-0008
  0.93333E+0004 -0.13022E+0004  0.81584E-0008  0.19484E-0009  0.68424E-0008
  0.90000E+0004 -0.12371E+0004 -0.36772E-0008 -0.82964E-0011 -0.27932E-0008
  0.90576E+0004 -0.12304E+0004 -0.36636E-0008 -0.23592E-0011 -0.36803E-0008
  0.91667E+0004 -0.12178E+0004 -0.33935E-0008  0.53984E-0011 -0.50083E-0008
  0.92758E+0004 -0.12052E+0004 -0.32463E-0008  0.14921E-0010 -0.61452E-0008
  0.93333E+0004 -0.11985E+0004 -0.33059E-0008  0.22044E-0010 -0.67169E-0008
  0.93333E+0004 -0.17990E+0004 -0.34898E-0008  0.28741E-0009 -0.28306E-0008
  0.93909E+0004 -0.17963E+0004 -0.43344E-0008  0.29372E-0009 -0.30926E-0008
  0.95000E+0004 -0.17912E+0004 -0.62896E-0008  0.30142E-0009 -0.41244E-0008
  0.96091E+0004 -0.17861E+0004 -0.84765E-0008  0.30414E-0009 -0.57755E-0008
  0.96667E+0004 -0.17834E+0004 -0.96128E-0008  0.30197E-0009 -0.68423E-0008
  0.93333E+0004 -0.16953E+0004  0.48216E-0008  0.37918E-0009  0.66097E-0008
  0.93909E+0004 -0.16924E+0004  0.43350E-0008  0.39054E-0009  0.63572E-0008
  0.95000E+0004 -0.16869E+0004  0.31671E-0008  0.40818E-0009  0.53629E-0008
  0.96091E+0004 -0.16813E+0004  0.18856E-0008  0.42213E-0009  0.37833E-0008
  0.96667E+0004 -0.16784E+0004  0.12580E-0008  0.42803E-0009  0.27681E-0008
  0.93333E+0004 -0.14988E+0004  0.16650E-0007  0.38832E-0009  0.18206E-0007
  0.93909E+0004 -0.14954E+0004  0.16831E-0007  0.40529E-0009  0.17976E-0007
  0.95000E+0004 -0.14890E+0004  0.17135E-0007  0.43624E-0009  0.17302E-0007
  0.96091E+0004 -0.14826E+0004  0.17569E-0007  0.46809E-0009  0.16441E-0007
  0.96667E+0004 -0.14793E+0004  0.17929E-0007  0.48486E-0009  0.15981E-0007
  0.93333E+0004 -0.13022E+0004  0.81584E-0008  0.19484E-0009  0.68424E-0008
  0.93909E+0004 -0.12984E+0004  0.84417E-0008  0.21216E-0009  0.65748E-0008
  0.95000E+0004 -0.12912E+0004  0.89882E-0008  0.24832E-0009  0.61776E-0008
  0.96091E+0004 -0.12840E+0004  0.97941E-0008  0.29249E-0009  0.61203E-0008
  0.96667E+0004 -0.12801E+0004  0.10427E-0007  0.31892E-0009  0.63208E-0008
  0.93333E+0004 -0.11985E+0004 -0.33059E-0008  0.22044E-0010 -0.67169E-0008
  0.93909E+0004 -0.11945E+0004 -0.31473E-0008  0.35243E-0010 -0.69044E-0008
  0.95000E+0004 -0.11868E+0004 -0.29314E-0008  0.66858E-0010 -0.70887E-0008
  0.96091E+0004 -0.11792E+0004 -0.25116E-0008  0.10991E-0009 -0.68184E-0008
  0.96667E+0004 -0.11751E+0004 -0.20810E-0008  0.13955E-0009 -0.63914E-0008
  0.96667E+0004 -0.17834E+0004 -0.96128E-0008  0.30197E-0009 -0.68423E-0008
  0.97242E+0004 -0.17858E+0004 -0.11122E-0007  0.29382E-0009 -0.83808E-0008
  0.98333E+0004 -0.17903E+0004 -0.13714E-0007  0.27305E-0009 -0.11384E-0007
  0.99424E+0004 -0.17948E+0004 -0.15821E-0007  0.24599E-0009 -0.14314E-0007
  0.10000E+0005 -0.17972E+0004 -0.16729E-0007  0.22767E-0009 -0.15772E-0007
  0.96667E+0004 -0.16784E+0004  0.12580E-0008  0.42803E-0009  0.27681E-0008
  0.97242E+0004 -0.16810E+0004  0.66105E-0010  0.42764E-0009  0.11243E-0008
  0.98333E+0004 -0.16859E+0004 -0.20504E-0008  0.42131E-0009 -0.21923E-0008
  0.99424E+0004 -0.16908E+0004 -0.39611E-0008  0.40656E-0009 -0.56649E-0008
  0.10000E+0005 -0.16934E+0004 -0.49204E-0008  0.39508E-0009 -0.75300E-0008
  0.96667E+0004 -0.14793E+0004  0.17929E-0007  0.48486E-0009  0.15981E-0007
  0.97242E+0004 -0.14822E+0004  0.18158E-0007  0.50316E-0009  0.15395E-0007
  0.98333E+0004 -0.14879E+0004  0.18693E-0007  0.53445E-0009  0.14162E-0007
  0.99424E+0004 -0.14935E+0004  0.19182E-0007  0.55793E-0009  0.12695E-0007
  0.10000E+0005 -0.14965E+0004  0.19307E-0007  0.56603E-0009  0.11781E-0007
  0.96667E+0004 -0.12801E+0004  0.10427E-0007  0.31892E-0009  0.63208E-0008
  0.97242E+0004 -0.12835E+0004  0.11957E-0007  0.35749E-0009  0.74425E-0008
  0.98333E+0004 -0.12899E+0004  0.15286E-0007  0.43159E-0009  0.99132E-0008
  0.99424E+0004 -0.12963E+0004  0.18958E-0007  0.50378E-0009  0.12693E-0007
  0.10000E+0005 -0.12997E+0004  0.20893E-0007  0.53947E-0009  0.14195E-0007
  0.96667E+0004 -0.11751E+0004 -0.20810E-0008  0.13955E-0009 -0.63914E-0008
  0.97242E+0004 -0.11787E+0004 -0.46740E-0009  0.18245E-0009 -0.47737E-0008
  0.98333E+0004 -0.11855E+0004  0.32372E-0008  0.27132E-0009 -0.11002E-0008
  0.99424E+0004 -0.11922E+0004  0.76205E-0008  0.36450E-0009  0.32606E-0008
  0.10000E+0005 -0.11958E+0004  0.10086E-0007  0.41436E-0009  0.57591E-0008
  0.10000E+0005 -0.17972E+0004 -0.16729E-0007  0.22767E-0009 -0.15772E-0007
  0.10058E+0005 -0.18044E+0004 -0.17906E-0007  0.20115E-0009 -0.17359E-0007
  0.10167E+0005 -0.18182E+0004 -0.19705E-0007  0.14307E-0009 -0.19849E-0007
  0.10276E+0005 -0.18319E+0004 -0.20965E-0007  0.75128E-0010 -0.21524E-0007
  0.10333E+0005 -0.18391E+0004 -0.21411E-0007  0.35538E-0010 -0.22028E-0007
  0.10000E+0005 -0.16934E+0004 -0.49204E-0008  0.39508E-0009 -0.75300E-0008
  0.10058E+0005 -0.17012E+0004 -0.65897E-0008  0.37234E-0009 -0.99250E-0008
  0.10167E+0005 -0.17161E+0004 -0.98158E-0008  0.31763E-0009 -0.14351E-0007
  0.10276E+0005 -0.17311E+0004 -0.13119E-0007  0.24552E-0009 -0.18444E-0007
  0.10333E+0005 -0.17389E+0004 -0.14850E-0007  0.20041E-0009 -0.20371E-0007
  0.10000E+0005 -0.14965E+0004  0.19307E-0007  0.56603E-0009  0.11781E-0007
  0.10058E+0005 -0.15056E+0004  0.18680E-0007  0.56593E-0009  0.10223E-0007
  0.10167E+0005 -0.15227E+0004  0.16470E-0007  0.54849E-0009  0.64601E-0008
  0.10276E+0005 -0.15399E+0004  0.12759E-0007  0.50215E-0009  0.16546E-0008
  0.10333E+0005 -0.15489E+0004  0.10213E-0007  0.46568E-0009 -0.12308E-0008
  0.10000E+0005 -0.12997E+0004  0.20893E-0007  0.53947E-0009  0.14195E-0007
  0.10058E+0005 -0.13099E+0004  0.23134E-0007  0.57518E-0009  0.15908E-0007
  0.10167E+0005 -0.13293E+0004  0.26324E-0007  0.62333E-0009  0.18188E-0007
  0.10276E+0005 -0.13487E+0004  0.27614E-0007  0.63712E-0009  0.18804E-0007
  0.10333E+0005 -0.13589E+0004  0.27391E-0007  0.62925E-0009  0.18351E-0007
  0.10000E+0005 -0.11958E+0004  0.10086E-0007  0.41436E-0009  0.57591E-0008
  0.10058E+0005 -0.12067E+0004  0.13466E-0007  0.46702E-0009  0.90007E-0008
  0.10167E+0005 -0.12273E+0004  0.19343E-0007  0.55392E-0009  0.14647E-0007
  0.10276E+0005 -0.12479E+0004  0.23886E-0007  0.61102E-0009  0.19051E-0007
  0.10333E+0005 -0.12587E+0004  0.25528E-0007  0.62683E-0009  0.20663E-0007
  0.10333E+0005 -0.18391E+0004 -0.21411E-0007  0.35538E-0010 -0.22028E-0007
  0.10391E+0005 -0.18446E+0004 -0.21671E-0007 -0.45493E-0011 -0.22319E-0007
  0.10500E+0005 -0.18549E+0004 -0.21785E-0007 -0.90083E-0010 -0.22174E-0007
  0.10609E+0005 -0.18652E+0004 -0.21256E-0007 -0.18821E-0009 -0.21056E-0007
  0.10667E+0005 -0.18706E+0004 -0.20642E-0007 -0.24560E-0009 -0.20050E-0007
  0.10333E+0005 -0.17389E+0004 -0.14850E-0007  0.20041E-0009 -0.20371E-0007
  0.10391E+0005 -0.17448E+0004 -0.16352E-0007  0.15316E-0009 -0.22000E-0007
  0.10500E+0005 -0.17560E+0004 -0.18978E-0007  0.48835E-0010 -0.24428E-0007
  0.10609E+0005 -0.17672E+0004 -0.20937E-0007 -0.74531E-0010 -0.25715E-0007
  0.10667E+0005 -0.17731E+0004 -0.21528E-0007 -0.14702E-0009 -0.25819E-0007
  0.10333E+0005 -0.15489E+0004  0.10213E-0007  0.46568E-0009 -0.12308E-0008
  0.10391E+0005 -0.15557E+0004  0.76308E-0008  0.42185E-0009 -0.40011E-0008
  0.10500E+0005 -0.15686E+0004  0.20852E-0008  0.31467E-0009 -0.94229E-0008
  0.10609E+0005 -0.15815E+0004 -0.37348E-0008  0.17447E-0009 -0.14587E-0007
  0.10667E+0005 -0.15883E+0004 -0.66327E-0008  0.88505E-0010 -0.16978E-0007
  0.10333E+0005 -0.13589E+0004  0.27391E-0007  0.62925E-0009  0.18351E-0007
  0.10391E+0005 -0.13666E+0004  0.26621E-0007  0.60928E-0009  0.17536E-0007
  0.10500E+0005 -0.13812E+0004  0.23685E-0007  0.54076E-0009  0.14762E-0007
  0.10609E+0005 -0.13958E+0004  0.19114E-0007  0.42693E-0009  0.10594E-0007
  0.10667E+0005 -0.14034E+0004  0.16234E-0007  0.35018E-0009  0.79824E-0008
  0.10333E+0005 -0.12587E+0004  0.25528E-0007  0.62683E-0009  0.20663E-0007
  0.10391E+0005 -0.12669E+0004  0.26458E-0007  0.62953E-0009  0.21731E-0007
  0.10500E+0005 -0.12823E+0004  0.26734E-0007  0.60203E-0009  0.22326E-0007
  0.10609E+0005 -0.12978E+0004  0.25083E-0007  0.52510E-0009  0.20980E-0007
  0.10667E+0005 -0.13059E+0004  0.23499E-0007  0.46566E-0009  0.19516E-0007
  0.10667E+0005 -0.18706E+0004 -0.20642E-0007 -0.24560E-0009 -0.20050E-0007
  0.10724E+0005 -0.18767E+0004 -0.19735E-0007 -0.30559E-0009 -0.18713E-0007
  0.10833E+0005 -0.18882E+0004 -0.17208E-0007 -0.42685E-0009 -0.15445E-0007
  0.10942E+0005 -0.18996E+0004 -0.13703E-0007 -0.55079E-0009 -0.11475E-0007
  0.11000E+0005 -0.19057E+0004 -0.11544E-0007 -0.61534E-0009 -0.92273E-0008
  0.10667E+0005 -0.17731E+0004 -0.21528E-0007 -0.14702E-0009 -0.25819E-0007
  0.10724E+0005 -0.17797E+0004 -0.21741E-0007 -0.22368E-0009 -0.25476E-0007
  0.10833E+0005 -0.17922E+0004 -0.20853E-0007 -0.37804E-0009 -0.23534E-0007
  0.10942E+0005 -0.18046E+0004 -0.18218E-0007 -0.53554E-0009 -0.20052E-0007
  0.11000E+0005 -0.18112E+0004 -0.16182E-0007 -0.61731E-0009 -0.17706E-0007
  0.10667E+0005 -0.15883E+0004 -0.66327E-0008  0.88505E-0010 -0.16978E-0007
  0.10724E+0005 -0.15958E+0004 -0.93472E-0008 -0.58773E-0011 -0.19113E-0007
  0.10833E+0005 -0.16102E+0004 -0.13286E-0007 -0.20097E-0009 -0.21867E-0007
  0.10942E+0005 -0.16246E+0004 -0.15195E-0007 -0.40750E-0009 -0.22658E-0007
  0.11000E+0005 -0.16321E+0004 -0.15287E-0007 -0.51726E-0009 -0.22233E-0007
  0.10667E+0005 -0.14034E+0004  0.16234E-0007  0.35018E-0009  0.79824E-0008
  0.10724E+0005 -0.14120E+0004  0.13057E-0007  0.25972E-0009  0.50581E-0008
  0.10833E+0005 -0.14282E+0004  0.68565E-0008  0.61801E-0010 -0.65108E-0009
  0.10942E+0005 -0.14445E+0004  0.10439E-0008 -0.16316E-0009 -0.60056E-0008
  0.11000E+0005 -0.14530E+0004 -0.16360E-0008 -0.28797E-0009 -0.84584E-0008
  0.10667E+0005 -0.13059E+0004  0.23499E-0007  0.46566E-0009  0.19516E-0007
  0.10724E+0005 -0.13150E+0004  0.21422E-0007  0.38994E-0009  0.17470E-0007
  0.10833E+0005 -0.13322E+0004  0.16453E-0007  0.21433E-0009  0.12447E-0007
  0.10942E+0005 -0.13495E+0004  0.10593E-0007  0.13099E-0011  0.64262E-0008
  0.11000E+0005 -0.13585E+0004  0.73595E-0008 -0.12140E-0009  0.30961E-0008
  0.11000E+0005 -0.19057E+0004 -0.11544E-0007 -0.61534E-0009 -0.92273E-0008
  0.11058E+0005 -0.19121E+0004 -0.92340E-0008 -0.67601E-0009 -0.69445E-0008
  0.11167E+0005 -0.19243E+0004 -0.47845E-0008 -0.77745E-0009 -0.28875E-0008
  0.11276E+0005 -0.19365E+0004 -0.74021E-0009 -0.84829E-0009  0.37068E-0009
  0.11333E+0005 -0.19429E+0004  0.10499E-0008 -0.86910E-0009  0.16352E-0008
  0.11000E+0005 -0.18112E+0004 -0.16182E-0007 -0.61731E-0009 -0.17706E-0007
  0.11058E+0005 -0.18182E+0004 -0.13775E-0007 -0.69434E-0009 -0.15099E-0007
  0.11167E+0005 -0.18314E+0004 -0.85616E-0008 -0.82399E-0009 -0.98452E-0008
  0.11276E+0005 -0.18446E+0004 -0.31719E-0008 -0.91773E-0009 -0.48303E-0008
  0.11333E+0005 -0.18516E+0004 -0.52959E-0009 -0.94845E-0009 -0.25129E-0008
  0.11000E+0005 -0.16321E+0004 -0.15287E-0007 -0.51726E-0009 -0.22233E-0007
  0.11058E+0005 -0.16401E+0004 -0.14778E-0007 -0.62330E-0009 -0.21278E-0007
  0.11167E+0005 -0.16554E+0004 -0.12248E-0007 -0.80929E-0009 -0.18118E-0007
  0.11276E+0005 -0.16706E+0004 -0.81830E-0008 -0.95794E-0009 -0.13711E-0007
  0.11333E+0005 -0.16786E+0004 -0.56789E-0008 -0.10167E-0008 -0.11121E-0007
  0.11000E+0005 -0.14530E+0004 -0.16360E-0008 -0.28797E-0009 -0.84584E-0008
  0.11058E+0005 -0.14621E+0004 -0.39916E-0008 -0.41358E-0009 -0.10608E-0007
  0.11167E+0005 -0.14793E+0004 -0.71759E-0008 -0.64559E-0009 -0.13394E-0007
  0.11276E+0005 -0.14965E+0004 -0.84766E-0008 -0.85021E-0009 -0.14267E-0007
  0.11333E+0005 -0.15056E+0004 -0.83814E-0008 -0.94174E-0009 -0.13920E-0007
  0.11000E+0005 -0.13585E+0004  0.73595E-0008 -0.12140E-0009  0.30961E-0008
  0.11058E+0005 -0.13682E+0004  0.41109E-0008 -0.24864E-0009 -0.25662E-0009
  0.11167E+0005 -0.13864E+0004 -0.15379E-0008 -0.49185E-0009 -0.59960E-0008
  0.11276E+0005 -0.14047E+0004 -0.58941E-0008 -0.71851E-0009 -0.10236E-0007
  0.11333E+0005 -0.14143E+0004 -0.74486E-0008 -0.82527E-0009 -0.11625E-0007
  0.11333E+0005 -0.19429E+0004  0.10499E-0008 -0.86910E-0009  0.16352E-0008
  0.11391E+0005 -0.19486E+0004  0.25243E-0008 -0.87660E-0009  0.25202E-0008
  0.11500E+0005 -0.19595E+0004  0.43768E-0008 -0.84616E-0009  0.32446E-0008
  0.11609E+0005 -0.19704E+0004  0.49708E-0008 -0.75083E-0009  0.28521E-0008
  0.11667E+0005 -0.19761E+0004  0.48369E-0008 -0.67246E-0009  0.23111E-0008
  0.11333E+0005 -0.18516E+0004 -0.52959E-0009 -0.94845E-0009 -0.25129E-0008
  0.11391E+0005 -0.18578E+0004  0.18200E-0008 -0.96381E-0009 -0.56735E-0009
  0.11500E+0005 -0.18697E+0004  0.52635E-0008 -0.94448E-0009  0.20565E-0008
  0.11609E+0005 -0.18815E+0004  0.71233E-0008 -0.85478E-0009  0.31765E-0008
  0.11667E+0005 -0.18877E+0004  0.74491E-0008 -0.77746E-0009  0.32010E-0008
  0.11333E+0005 -0.16786E+0004 -0.56789E-0008 -0.10167E-0008 -0.11121E-0007
  0.11391E+0005 -0.16858E+0004 -0.31237E-0008 -0.10576E-0008 -0.85426E-0008
  0.11500E+0005 -0.16994E+0004  0.14998E-0008 -0.10835E-0008 -0.39414E-0008
  0.11609E+0005 -0.17130E+0004  0.52318E-0008 -0.10321E-0008 -0.23195E-0009
  0.11667E+0005 -0.17201E+0004  0.66546E-0008 -0.97247E-0009  0.12172E-0008
  0.11333E+0005 -0.15056E+0004 -0.83814E-0008 -0.94174E-0009 -0.13920E-0007
  0.11391E+0005 -0.15137E+0004 -0.77987E-0008 -0.10153E-0008 -0.13063E-0007
  0.11500E+0005 -0.15291E+0004 -0.55649E-0008 -0.11065E-0008 -0.10245E-0007
  0.11609E+0005 -0.15445E+0004 -0.23168E-0008 -0.11207E-0008 -0.63460E-0008
  0.11667E+0005 -0.15526E+0004 -0.43090E-0009 -0.10952E-0008 -0.40903E-0008
  0.11333E+0005 -0.14143E+0004 -0.74486E-0008 -0.82527E-0009 -0.11625E-0007
  0.11391E+0005 -0.14229E+0004 -0.84065E-0008 -0.91581E-0009 -0.12334E-0007
  0.11500E+0005 -0.14392E+0004 -0.85705E-0008 -0.10448E-0008 -0.11845E-0007
  0.11609E+0005 -0.14556E+0004 -0.67080E-0008 -0.11014E-0008 -0.91563E-0008
  0.11667E+0005 -0.14642E+0004 -0.50773E-0008 -0.10992E-0008 -0.70407E-0008
  0.11667E+0005 -0.19761E+0004  0.48369E-0008 -0.67246E-0009  0.23111E-0008
  0.11724E+0005 -0.19806E+0004  0.45038E-0008 -0.57760E-0009  0.16395E-0008
  0.11833E+0005 -0.19891E+0004  0.34104E-0008 -0.34740E-0009  0.20576E-0009
  0.11942E+0005 -0.19976E+0004  0.20442E-0008 -0.64368E-0010 -0.11375E-0008
  0.12000E+0005 -0.20021E+0004  0.13478E-0008  0.10159E-0009 -0.17106E-0008
  0.11667E+0005 -0.18877E+0004  0.74491E-0008 -0.77746E-0009  0.32010E-0008
  0.11724E+0005 -0.18926E+0004  0.73826E-0008 -0.68263E-0009  0.28938E-0008
  0.11833E+0005 -0.19018E+0004  0.63164E-0008 -0.45002E-0009  0.16399E-0008
  0.11942E+0005 -0.19111E+0004  0.43877E-0008 -0.16101E-0009 -0.14941E-0009
  0.12000E+0005 -0.19159E+0004  0.32018E-0008  0.93155E-0011 -0.11621E-0008
  0.11667E+0005 -0.17201E+0004  0.66546E-0008 -0.97247E-0009  0.12172E-0008
  0.11724E+0005 -0.17258E+0004  0.75929E-0008 -0.89243E-0009  0.22255E-0008
  0.11833E+0005 -0.17364E+0004  0.81286E-0008 -0.68273E-0009  0.30409E-0008
  0.11942E+0005 -0.17470E+0004  0.70956E-0008 -0.40743E-0009  0.24536E-0008
  0.12000E+0005 -0.17526E+0004  0.60166E-0008 -0.24070E-0009  0.16495E-0008
  0.11667E+0005 -0.15526E+0004 -0.43090E-0009 -0.10952E-0008 -0.40903E-0008
  0.11724E+0005 -0.15589E+0004  0.13217E-0008 -0.10464E-0008 -0.19278E-0008
  0.11833E+0005 -0.15709E+0004  0.41560E-0008 -0.89275E-0009  0.17131E-0008
  0.11942E+0005 -0.15830E+0004  0.57818E-0008 -0.66468E-0009  0.41220E-0008
  0.12000E+0005 -0.15893E+0004  0.59881E-0008 -0.51879E-0009  0.47013E-0008
  0.11667E+0005 -0.14642E+0004 -0.50773E-0008 -0.10992E-0008 -0.70407E-0008
  0.11724E+0005 -0.14709E+0004 -0.32680E-0008 -0.10729E-0008 -0.46980E-0008
  0.11833E+0005 -0.14837E+0004  0.40895E-0009 -0.96164E-0009 -0.40028E-0011
  0.11942E+0005 -0.14964E+0004  0.35217E-0008 -0.77245E-0009  0.40405E-0008
  0.12000E+0005 -0.15031E+0004  0.46097E-0008 -0.64504E-0009  0.55492E-0008
  0.12000E+0005 -0.20021E+0004  0.13478E-0008  0.10159E-0009 -0.17106E-0008
  0.12058E+0005 -0.20077E+0004  0.71415E-0009  0.27317E-0009 -0.21594E-0008
  0.12167E+0005 -0.20183E+0004 -0.82834E-0010  0.60446E-0009 -0.26101E-0008
  0.12276E+0005 -0.20289E+0004 -0.23042E-0009  0.91713E-0009 -0.26221E-0008
  0.12333E+0005 -0.20344E+0004 -0.29939E-0010  0.10666E-0008 -0.25085E-0008
  0.12000E+0005 -0.19159E+0004  0.32018E-0008  0.93155E-0011 -0.11621E-0008
  0.12058E+0005 -0.19220E+0004  0.19791E-0008  0.18718E-0009 -0.21654E-0008
  0.12167E+0005 -0.19335E+0004 -0.59337E-0010  0.53301E-0009 -0.38056E-0008
  0.12276E+0005 -0.19450E+0004 -0.13493E-0008  0.86394E-0009 -0.49231E-0008
  0.12333E+0005 -0.19511E+0004 -0.16105E-0008  0.10241E-0008 -0.52562E-0008
  0.12000E+0005 -0.17526E+0004  0.60166E-0008 -0.24070E-0009  0.16495E-0008
  0.12058E+0005 -0.17596E+0004  0.46408E-0008 -0.62107E-0010  0.53399E-0009
  0.12167E+0005 -0.17728E+0004  0.16107E-0008  0.29370E-0009 -0.20973E-0008
  0.12276E+0005 -0.17861E+0004 -0.12895E-0008  0.64661E-0009 -0.48867E-0008
  0.12333E+0005 -0.17931E+0004 -0.24847E-0008  0.82270E-0009 -0.61994E-0008
  0.12000E+0005 -0.15893E+0004  0.59881E-0008 -0.51879E-0009  0.47013E-0008
  0.12058E+0005 -0.15972E+0004  0.57126E-0008 -0.35653E-0009  0.47126E-0008
  0.12167E+0005 -0.16122E+0004  0.38867E-0008 -0.20102E-0010  0.32203E-0008
  0.12276E+0005 -0.16271E+0004  0.89405E-0009  0.33054E-0009  0.17788E-0009
  0.12333E+0005 -0.16350E+0004 -0.83043E-0009  0.51219E-0009 -0.17692E-0008
  0.12000E+0005 -0.15031E+0004  0.46097E-0008 -0.64504E-0009  0.55492E-0008
  0.12058E+0005 -0.15115E+0004  0.52042E-0008 -0.49893E-0009  0.64538E-0008
  0.12167E+0005 -0.15274E+0004  0.46985E-0008 -0.18621E-0009  0.62725E-0008
  0.12276E+0005 -0.15433E+0004  0.23354E-0008  0.15157E-0009  0.38037E-0008
  0.12333E+0005 -0.15517E+0004  0.61961E-0009  0.33100E-0009  0.18243E-0008
  0.12333E+0005 -0.20344E+0004 -0.29939E-0010  0.10666E-0008 -0.25085E-0008
  0.12391E+0005 -0.20422E+0004  0.40811E-0009  0.11992E-0008 -0.22591E-0008
  0.12500E+0005 -0.20570E+0004  0.16745E-0008  0.13954E-0008 -0.17617E-0008
  0.12609E+0005 -0.20718E+0004  0.32783E-0008  0.15051E-0008 -0.14096E-0008
  0.12667E+0005 -0.20796E+0004  0.41671E-0008  0.15252E-0008 -0.13080E-0008
  0.12333E+0005 -0.19511E+0004 -0.16105E-0008  0.10241E-0008 -0.52562E-0008
  0.12391E+0005 -0.19595E+0004 -0.15032E-0008  0.11699E-0008 -0.53418E-0008
  0.12500E+0005 -0.19756E+0004 -0.36310E-0009  0.13914E-0008 -0.49821E-0008
  0.12609E+0005 -0.19916E+0004  0.17833E-0008  0.15257E-0008 -0.41019E-0008
  0.12667E+0005 -0.20001E+0004  0.31857E-0008  0.15574E-0008 -0.34902E-0008
  0.12333E+0005 -0.17931E+0004 -0.24847E-0008  0.82270E-0009 -0.61994E-0008
  0.12391E+0005 -0.18028E+0004 -0.33083E-0008  0.98983E-0009 -0.73139E-0008
  0.12500E+0005 -0.18212E+0004 -0.34968E-0008  0.12579E-0008 -0.84600E-0008
  0.12609E+0005 -0.18397E+0004 -0.17837E-0008  0.14424E-0008 -0.81713E-0008
  0.12667E+0005 -0.18494E+0004 -0.20088E-0009  0.15005E-0008 -0.74492E-0008
  0.12333E+0005 -0.16350E+0004 -0.83043E-0009  0.51219E-0009 -0.17692E-0008
  0.12391E+0005 -0.16460E+0004 -0.24840E-0008  0.69166E-0009 -0.38716E-0008
  0.12500E+0005 -0.16669E+0004 -0.46443E-0008  0.99511E-0009 -0.72842E-0008
  0.12609E+0005 -0.16878E+0004 -0.48436E-0008  0.12266E-0008 -0.91847E-0008
  0.12667E+0005 -0.16988E+0004 -0.40498E-0008  0.13125E-0008 -0.93901E-0008
  0.12333E+0005 -0.15517E+0004  0.61961E-0009  0.33100E-0009  0.18243E-0008
  0.12391E+0005 -0.15634E+0004 -0.12535E-0008  0.51213E-0009 -0.55477E-0009
  0.12500E+0005 -0.15855E+0004 -0.43169E-0008  0.82731E-0009 -0.49865E-0008
  0.12609E+0005 -0.16076E+0004 -0.57480E-0008  0.10797E-0008 -0.82389E-0008
  0.12667E+0005 -0.16193E+0004 -0.56047E-0008  0.11794E-0008 -0.91620E-0008
  0.12667E+0005 -0.20796E+0004  0.41671E-0008  0.15252E-0008 -0.13080E-0008
  0.12724E+0005 -0.20853E+0004  0.50362E-0008  0.15213E-0008 -0.12982E-0008
  0.12833E+0005 -0.20962E+0004  0.66380E-0008  0.14446E-0008 -0.12198E-0008
  0.12942E+0005 -0.21072E+0004  0.80531E-0008  0.12871E-0008 -0.88589E-0009
  0.13000E+0005 -0.21129E+0004  0.86877E-0008  0.11752E-0008 -0.53319E-0009
  0.12667E+0005 -0.20001E+0004  0.31857E-0008  0.15574E-0008 -0.34902E-0008
  0.12724E+0005 -0.20063E+0004  0.46501E-0008  0.15626E-0008 -0.28725E-0008
  0.12833E+0005 -0.20182E+0004  0.74851E-0008  0.14985E-0008 -0.15057E-0008
  0.12942E+0005 -0.20301E+0004  0.99903E-0008  0.13457E-0008  0.35894E-0010
  0.13000E+0005 -0.20363E+0004  0.11041E-0007  0.12327E-0008  0.89949E-0009
  0.12667E+0005 -0.18494E+0004 -0.20088E-0009  0.15005E-0008 -0.74492E-0008
  0.12724E+0005 -0.18566E+0004  0.16521E-0008  0.15283E-0008 -0.64657E-0008
  0.12833E+0005 -0.18703E+0004  0.56560E-0008  0.15015E-0008 -0.39330E-0008
  0.12942E+0005 -0.18840E+0004  0.94939E-0008  0.13749E-0008 -0.98705E-0009
  0.13000E+0005 -0.18912E+0004  0.11141E-0007  0.12703E-0008  0.54990E-0009
  0.12667E+0005 -0.16988E+0004 -0.40498E-0008  0.13125E-0008 -0.93901E-0008
  0.12724E+0005 -0.17069E+0004 -0.27826E-0008  0.13662E-0008 -0.90843E-0008
  0.12833E+0005 -0.17224E+0004  0.67112E-0009  0.13891E-0008 -0.72759E-0008
  0.12942E+0005 -0.17378E+0004  0.45825E-0008  0.13073E-0008 -0.44365E-0008
  0.13000E+0005 -0.17460E+0004  0.64222E-0008  0.12233E-0008 -0.28030E-0008
  0.12667E+0005 -0.16193E+0004 -0.56047E-0008  0.11794E-0008 -0.91620E-0008
  0.12724E+0005 -0.16280E+0004 -0.49146E-0008  0.12470E-0008 -0.94876E-0008
  0.12833E+0005 -0.16444E+0004 -0.23015E-0008  0.12985E-0008 -0.86437E-0008
  0.12942E+0005 -0.16608E+0004  0.11712E-0008  0.12450E-0008 -0.64076E-0008
  0.13000E+0005 -0.16694E+0004  0.29321E-0008  0.11750E-0008 -0.49593E-0008
  0.13000E+0005 -0.21129E+0004  0.86877E-0008  0.11752E-0008 -0.53319E-0009
  0.13058E+0005 -0.21163E+0004  0.93328E-0008  0.10497E-0008  0.34633E-0010
  0.13167E+0005 -0.21227E+0004  0.10282E-0007  0.77390E-0009  0.15557E-0008
  0.13276E+0005 -0.21291E+0004  0.10783E-0007  0.46314E-0009  0.34930E-0008
  0.13333E+0005 -0.21324E+0004  0.10852E-0007  0.29134E-0009  0.45877E-0008
  0.13000E+0005 -0.20363E+0004  0.11041E-0007  0.12327E-0008  0.89949E-0009
  0.13058E+0005 -0.20400E+0004  0.11907E-0007  0.11029E-0008  0.18206E-0008
  0.13167E+0005 -0.20469E+0004  0.12807E-0007  0.81299E-0009  0.36093E-0008
  0.13276E+0005 -0.20539E+0004  0.12668E-0007  0.48181E-0009  0.52964E-0008
  0.13333E+0005 -0.20575E+0004  0.12211E-0007  0.29752E-0009  0.60851E-0008
  0.13000E+0005 -0.18912E+0004  0.11141E-0007  0.12703E-0008  0.54990E-0009
  0.13058E+0005 -0.18954E+0004  0.12334E-0007  0.11431E-0008  0.19391E-0008
  0.13167E+0005 -0.19034E+0004  0.13266E-0007  0.84847E-0009  0.40963E-0008
  0.13276E+0005 -0.19113E+0004  0.12340E-0007  0.50108E-0009  0.54118E-0008
  0.13333E+0005 -0.19155E+0004  0.11180E-0007  0.30458E-0009  0.57362E-0008
  0.13000E+0005 -0.17460E+0004  0.64222E-0008  0.12233E-0008 -0.28030E-0008
  0.13058E+0005 -0.17507E+0004  0.77488E-0008  0.11119E-0008 -0.13373E-0008
  0.13167E+0005 -0.17598E+0004  0.88519E-0008  0.84042E-0009  0.86919E-0009
  0.13276E+0005 -0.17688E+0004  0.78332E-0008  0.50621E-0009  0.19636E-0008
  0.13333E+0005 -0.17736E+0004  0.64913E-0008  0.31280E-0009  0.20403E-0008
  0.13000E+0005 -0.16694E+0004  0.29321E-0008  0.11750E-0008 -0.49593E-0008
  0.13058E+0005 -0.16744E+0004  0.42389E-0008  0.10759E-0008 -0.36157E-0008
  0.13167E+0005 -0.16840E+0004  0.54476E-0008  0.82474E-0009 -0.15398E-0008
  0.13276E+0005 -0.16936E+0004  0.46188E-0008  0.50642E-0009 -0.53360E-0009
  0.13333E+0005 -0.16987E+0004  0.33758E-0008  0.31937E-0009 -0.51300E-0009
  0.13333E+0005 -0.21324E+0004  0.10852E-0007  0.29134E-0009  0.45877E-0008
  0.13391E+0005 -0.21352E+0004  0.10807E-0007  0.11485E-0009  0.56901E-0008
  0.13500E+0005 -0.21405E+0004  0.10405E-0007 -0.21700E-0009  0.75734E-0008
  0.13609E+0005 -0.21458E+0004  0.97376E-0008 -0.53648E-0009  0.90069E-0008
  0.13667E+0005 -0.21486E+0004  0.93480E-0008 -0.69157E-0009  0.95355E-0008
  0.13333E+0005 -0.20575E+0004  0.12211E-0007  0.29752E-0009  0.60851E-0008
  0.13391E+0005 -0.20606E+0004  0.11542E-0007  0.10812E-0009  0.67882E-0008
  0.13500E+0005 -0.20663E+0004  0.98605E-0008 -0.24805E-0009  0.77923E-0008
  0.13609E+0005 -0.20721E+0004  0.80182E-0008 -0.58858E-0009  0.83677E-0008
  0.13667E+0005 -0.20751E+0004  0.71276E-0008 -0.75265E-0009  0.85130E-0008
  0.13333E+0005 -0.19155E+0004  0.11180E-0007  0.30458E-0009  0.57362E-0008
  0.13391E+0005 -0.19190E+0004  0.96462E-0008  0.10176E-0009  0.58163E-0008
  0.13500E+0005 -0.19257E+0004  0.61488E-0008 -0.28193E-0009  0.54295E-0008
  0.13609E+0005 -0.19323E+0004  0.26051E-0008 -0.64772E-0009  0.46245E-0008
  0.13667E+0005 -0.19358E+0004  0.98753E-0009 -0.82327E-0009  0.41494E-0008
  0.13333E+0005 -0.17736E+0004  0.64913E-0008  0.31280E-0009  0.20403E-0008
  0.13391E+0005 -0.17775E+0004  0.46774E-0008  0.11156E-0009  0.17764E-0008
  0.13500E+0005 -0.17850E+0004  0.50887E-0009 -0.27409E-0009  0.59982E-0009
  0.13609E+0005 -0.17925E+0004 -0.37332E-0008 -0.64429E-0009 -0.10248E-0008
  0.13667E+0005 -0.17965E+0004 -0.56629E-0008 -0.82299E-0009 -0.18782E-0008
  0.13333E+0005 -0.16987E+0004  0.33758E-0008  0.31937E-0009 -0.51300E-0009
  0.13391E+0005 -0.17028E+0004  0.16446E-0008  0.12369E-0009 -0.85043E-0009
  0.13500E+0005 -0.17108E+0004 -0.24124E-0008 -0.25461E-0009 -0.21976E-0008
  0.13609E+0005 -0.17188E+0004 -0.66044E-0008 -0.61983E-0009 -0.40138E-0008
  0.13667E+0005 -0.17230E+0004 -0.85251E-0008 -0.79710E-0009 -0.49603E-0008
  0.13667E+0005 -0.21486E+0004  0.93480E-0008 -0.69157E-0009  0.95355E-0008
  0.13724E+0005 -0.21503E+0004  0.89374E-0008 -0.84003E-0009  0.99001E-0008
  0.13833E+0005 -0.21534E+0004  0.82410E-0008 -0.10771E-0008  0.10180E-0007
  0.13942E+0005 -0.21565E+0004  0.77260E-0008 -0.12480E-0008  0.10074E-0007
  0.14000E+0005 -0.21582E+0004  0.75173E-0008 -0.13031E-0008  0.99186E-0008
  0.13667E+0005 -0.20751E+0004  0.71276E-0008 -0.75265E-0009  0.85130E-0008
  0.13724E+0005 -0.20769E+0004  0.63083E-0008 -0.90798E-0009  0.85454E-0008
  0.13833E+0005 -0.20803E+0004  0.51716E-0008 -0.11524E-0008  0.84084E-0008
  0.13942E+0005 -0.20837E+0004  0.46201E-0008 -0.13233E-0008  0.81344E-0008
  0.14000E+0005 -0.20855E+0004  0.45144E-0008 -0.13755E-0008  0.79596E-0008
  0.13667E+0005 -0.19358E+0004  0.98753E-0009 -0.82327E-0009  0.41494E-0008
  0.13724E+0005 -0.19379E+0004 -0.41570E-0009 -0.98682E-0009  0.36415E-0008
  0.13833E+0005 -0.19418E+0004 -0.21306E-0008 -0.12404E-0008  0.28421E-0008
  0.13942E+0005 -0.19456E+0004 -0.25995E-0008 -0.14106E-0008  0.23464E-0008
  0.14000E+0005 -0.19477E+0004 -0.24481E-0008 -0.14592E-0008  0.21883E-0008
  0.13667E+0005 -0.17965E+0004 -0.56629E-0008 -0.82299E-0009 -0.18782E-0008
  0.13724E+0005 -0.17988E+0004 -0.73073E-0008 -0.98751E-0009 -0.27181E-0008
  0.13833E+0005 -0.18032E+0004 -0.92196E-0008 -0.12421E-0008 -0.39161E-0008
  0.13942E+0005 -0.18076E+0004 -0.95305E-0008 -0.14099E-0008 -0.45101E-0008
  0.14000E+0005 -0.18099E+0004 -0.91620E-0008 -0.14565E-0008 -0.46124E-0008
  0.13667E+0005 -0.17230E+0004 -0.85251E-0008 -0.79710E-0009 -0.49603E-0008
  0.13724E+0005 -0.17254E+0004 -0.10153E-0007 -0.95925E-0009 -0.58787E-0008
  0.13833E+0005 -0.17301E+0004 -0.12027E-0007 -0.12106E-0008 -0.71661E-0008
  0.13942E+0005 -0.17348E+0004 -0.12269E-0007 -0.13751E-0008 -0.77635E-0008
  0.14000E+0005 -0.17372E+0004 -0.11840E-0007 -0.14205E-0008 -0.78281E-0008
  0.14000E+0005 -0.21582E+0004  0.75173E-0008 -0.13031E-0008  0.99186E-0008
  0.14058E+0005 -0.21591E+0004  0.73002E-0008 -0.13349E-0008  0.97107E-0008
  0.14167E+0005 -0.21608E+0004  0.68275E-0008 -0.13156E-0008  0.92488E-0008
  0.14276E+0005 -0.21625E+0004  0.60559E-0008 -0.11901E-0008  0.87058E-0008
  0.14333E+0005 -0.21634E+0004  0.54455E-0008 -0.10807E-0008  0.83663E-0008
  0.14000E+0005 -0.20855E+0004  0.45144E-0008 -0.13755E-0008  0.79596E-0008
  0.14058E+0005 -0.20865E+0004  0.44426E-0008 -0.14030E-0008  0.77447E-0008
  0.14167E+0005 -0.20883E+0004  0.42909E-0008 -0.13721E-0008  0.72619E-0008
  0.14276E+0005 -0.20902E+0004  0.37579E-0008 -0.12331E-0008  0.65924E-0008
  0.14333E+0005 -0.20911E+0004  0.31972E-0008 -0.11164E-0008  0.61171E-0008
  0.14000E+0005 -0.19477E+0004 -0.24481E-0008 -0.14592E-0008  0.21883E-0008
  0.14058E+0005 -0.19488E+0004 -0.21720E-0008 -0.14809E-0008  0.20289E-0008
  0.14167E+0005 -0.19510E+0004 -0.15212E-0008 -0.14350E-0008  0.16993E-0008
  0.14276E+0005 -0.19531E+0004 -0.12682E-0008 -0.12797E-0008  0.11013E-0008
  0.14333E+0005 -0.19542E+0004 -0.14841E-0008 -0.11545E-0008  0.59015E-0009
  0.14000E+0005 -0.18099E+0004 -0.91620E-0008 -0.14565E-0008 -0.46124E-0008
  0.14058E+0005 -0.18112E+0004 -0.85849E-0008 -0.14751E-0008 -0.46617E-0008
  0.14167E+0005 -0.18136E+0004 -0.71858E-0008 -0.14235E-0008 -0.46610E-0008
  0.14276E+0005 -0.18160E+0004 -0.60074E-0008 -0.12653E-0008 -0.48273E-0008
  0.14333E+0005 -0.18173E+0004 -0.56822E-0008 -0.11400E-0008 -0.50872E-0008
  0.14000E+0005 -0.17372E+0004 -0.11840E-0007 -0.14205E-0008 -0.78281E-0008
  0.14058E+0005 -0.17386E+0004 -0.11170E-0007 -0.14377E-0008 -0.78066E-0008
  0.14167E+0005 -0.17411E+0004 -0.95084E-0008 -0.13850E-0008 -0.75885E-0008
  0.14276E+0005 -0.17437E+0004 -0.79136E-0008 -0.12288E-0008 -0.74188E-0008
  0.14333E+0005 -0.17451E+0004 -0.72939E-0008 -0.11061E-0008 -0.74522E-0008
  0.14333E+0005 -0.21634E+0004  0.54455E-0008 -0.10807E-0008  0.83663E-0008
  0.14391E+0005 -0.21658E+0004  0.47065E-0008 -0.94148E-0009  0.80159E-0008
  0.14500E+0005 -0.21704E+0004  0.28192E-0008 -0.60902E-0009  0.71877E-0008
  0.14609E+0005 -0.21750E+0004  0.38561E-0009 -0.20149E-0009  0.61082E-0008
  0.14667E+0005 -0.21774E+0004 -0.10417E-0008  0.33799E-0010  0.54409E-0008
  0.14333E+0005 -0.20911E+0004  0.31972E-0008 -0.11164E-0008  0.61171E-0008
  0.14391E+0005 -0.20938E+0004  0.24506E-0008 -0.97055E-0009  0.55944E-0008
  0.14500E+0005 -0.20988E+0004  0.35527E-0009 -0.62665E-0009  0.42996E-0008
  0.14609E+0005 -0.21038E+0004 -0.24941E-0008 -0.21145E-0009  0.26249E-0008
  0.14667E+0005 -0.21064E+0004 -0.41890E-0008  0.25971E-0010  0.16265E-0008
  0.14333E+0005 -0.19542E+0004 -0.14841E-0008 -0.11545E-0008  0.59015E-0009
  0.14391E+0005 -0.19572E+0004 -0.19511E-0008 -0.10028E-0008 -0.95092E-0011
  0.14500E+0005 -0.19630E+0004 -0.37589E-0008 -0.65058E-0009 -0.16354E-0008
  0.14609E+0005 -0.19688E+0004 -0.66195E-0008 -0.23510E-0009 -0.38303E-0008
  0.14667E+0005 -0.19718E+0004 -0.84097E-0008 -0.79616E-0012 -0.51395E-0008
  0.14333E+0005 -0.18173E+0004 -0.56822E-0008 -0.11400E-0008 -0.50872E-0008
  0.14391E+0005 -0.18207E+0004 -0.55939E-0008 -0.99195E-0009 -0.54329E-0008
  0.14500E+0005 -0.18272E+0004 -0.63352E-0008 -0.65053E-0009 -0.66002E-0008
  0.14609E+0005 -0.18337E+0004 -0.81886E-0008 -0.25427E-0009 -0.83966E-0008
  0.14667E+0005 -0.18372E+0004 -0.95007E-0008 -0.32963E-0010 -0.95280E-0008
  0.14333E+0005 -0.17451E+0004 -0.72939E-0008 -0.11061E-0008 -0.74522E-0008
  0.14391E+0005 -0.17487E+0004 -0.68703E-0008 -0.96308E-0009 -0.75547E-0008
  0.14500E+0005 -0.17556E+0004 -0.68508E-0008 -0.63394E-0009 -0.82036E-0008
  0.14609E+0005 -0.17625E+0004 -0.78500E-0008 -0.25497E-0009 -0.94533E-0008
  0.14667E+0005 -0.17662E+0004 -0.87126E-0008 -0.44265E-0010 -0.10310E-0007
  0.14667E+0005 -0.21774E+0004 -0.10417E-0008  0.33799E-0010  0.54409E-0008
  0.14724E+0005 -0.21816E+0004 -0.24198E-0008  0.27981E-0009  0.48136E-0008
  0.14833E+0005 -0.21894E+0004 -0.49225E-0008  0.74988E-0009  0.35643E-0008
  0.14942E+0005 -0.21973E+0004 -0.70417E-0008  0.12002E-0008  0.23116E-0008
  0.15000E+0005 -0.22014E+0004 -0.79399E-0008  0.14172E-0008  0.16766E-0008
  0.14667E+0005 -0.21064E+0004 -0.41890E-0008  0.25971E-0010  0.16265E-0008
  0.14724E+0005 -0.21109E+0004 -0.58509E-0008  0.27291E-0009  0.68560E-0009
  0.14833E+0005 -0.21194E+0004 -0.88521E-0008  0.74065E-0009 -0.10748E-0008
  0.14942E+0005 -0.21280E+0004 -0.11308E-0007  0.11826E-0008 -0.26465E-0008
  0.15000E+0005 -0.21325E+0004 -0.12285E-0007  0.13923E-0008 -0.33460E-0008
  0.14667E+0005 -0.19718E+0004 -0.84097E-0008 -0.79616E-0012 -0.51395E-0008
  0.14724E+0005 -0.19770E+0004 -0.10244E-0007  0.24030E-0009 -0.64035E-0008
  0.14833E+0005 -0.19868E+0004 -0.13624E-0007  0.68998E-0009 -0.87136E-0008
  0.14942E+0005 -0.19966E+0004 -0.16368E-0007  0.11039E-0008 -0.10616E-0007
  0.15000E+0005 -0.20018E+0004 -0.17398E-0007  0.12947E-0008 -0.11350E-0007
  0.14667E+0005 -0.18372E+0004 -0.95007E-0008 -0.32963E-0010 -0.95280E-0008
  0.14724E+0005 -0.18430E+0004 -0.10973E-0007  0.19236E-0009 -0.10693E-0007
  0.14833E+0005 -0.18541E+0004 -0.13874E-0007  0.60783E-0009 -0.12905E-0007
  0.14942E+0005 -0.18652E+0004 -0.16375E-0007  0.98116E-0009 -0.14757E-0007
  0.15000E+0005 -0.18711E+0004 -0.17337E-0007  0.11483E-0008 -0.15446E-0007
  0.14667E+0005 -0.17662E+0004 -0.87126E-0008 -0.44265E-0010 -0.10310E-0007
  0.14724E+0005 -0.17724E+0004 -0.97981E-0008  0.16909E-0009 -0.11263E-0007
  0.14833E+0005 -0.17841E+0004 -0.12116E-0007  0.56028E-0009 -0.13183E-0007
  0.14942E+0005 -0.17959E+0004 -0.14279E-0007  0.90739E-0009 -0.14883E-0007
  0.15000E+0005 -0.18021E+0004 -0.15159E-0007  0.10603E-0008 -0.15534E-0007
  0.15000E+0005 -0.22014E+0004 -0.79399E-0008  0.14172E-0008  0.16766E-0008
  0.15058E+0005 -0.22061E+0004 -0.86303E-0008  0.16158E-0008  0.11130E-0008
  0.15167E+0005 -0.22151E+0004 -0.95079E-0008  0.19228E-0008  0.12692E-0009
  0.15276E+0005 -0.22240E+0004 -0.99464E-0008  0.21225E-0008 -0.76751E-0009
  0.15333E+0005 -0.22288E+0004 -0.10070E-0007  0.21790E-0008 -0.12112E-0008
  0.15000E+0005 -0.21325E+0004 -0.12285E-0007  0.13923E-0008 -0.33460E-0008
  0.15058E+0005 -0.21376E+0004 -0.12978E-0007  0.15822E-0008 -0.38955E-0008
  0.15167E+0005 -0.21473E+0004 -0.13638E-0007  0.18672E-0008 -0.46426E-0008
  0.15276E+0005 -0.21571E+0004 -0.13602E-0007  0.20383E-0008 -0.50604E-0008
  0.15333E+0005 -0.21622E+0004 -0.13400E-0007  0.20773E-0008 -0.51832E-0008
  0.15000E+0005 -0.20018E+0004 -0.17398E-0007  0.12947E-0008 -0.11350E-0007
  0.15058E+0005 -0.20077E+0004 -0.18073E-0007  0.14634E-0008 -0.11831E-0007
  0.15167E+0005 -0.20189E+0004 -0.18395E-0007  0.17008E-0008 -0.12105E-0007
  0.15276E+0005 -0.20301E+0004 -0.17618E-0007  0.18155E-0008 -0.11628E-0007
  0.15333E+0005 -0.20360E+0004 -0.16888E-0007  0.18217E-0008 -0.11142E-0007
  0.15000E+0005 -0.18711E+0004 -0.17337E-0007  0.11483E-0008 -0.15446E-0007
  0.15058E+0005 -0.18778E+0004 -0.17988E-0007  0.12922E-0008 -0.15865E-0007
  0.15167E+0005 -0.18904E+0004 -0.18213E-0007  0.14788E-0008 -0.15846E-0007
  0.15276E+0005 -0.19031E+0004 -0.17150E-0007  0.15383E-0008 -0.14775E-0007
  0.15333E+0005 -0.19097E+0004 -0.16168E-0007  0.15145E-0008 -0.13852E-0007
  0.15000E+0005 -0.18021E+0004 -0.15159E-0007  0.10603E-0008 -0.15534E-0007
  0.15058E+0005 -0.18092E+0004 -0.15801E-0007  0.11897E-0008 -0.15949E-0007
  0.15167E+0005 -0.18226E+0004 -0.16095E-0007  0.13488E-0008 -0.15911E-0007
  0.15276E+0005 -0.18361E+0004 -0.15114E-0007  0.13803E-0008 -0.14731E-0007
  0.15333E+0005 -0.18432E+0004 -0.14144E-0007  0.13419E-0008 -0.13697E-0007
  0.15333E+0005 -0.22288E+0004 -0.10070E-0007  0.21790E-0008 -0.12112E-0008
  0.15391E+0005 -0.22321E+0004 -0.10228E-0007  0.21990E-0008 -0.17158E-0008
  0.15500E+0005 -0.22385E+0004 -0.10473E-0007  0.21380E-0008 -0.25708E-0008
  0.15609E+0005 -0.22449E+0004 -0.10714E-0007  0.19553E-0008 -0.32258E-0008
  0.15667E+0005 -0.22483E+0004 -0.10833E-0007  0.18140E-0008 -0.34451E-0008
  0.15333E+0005 -0.21622E+0004 -0.13400E-0007  0.20773E-0008 -0.51832E-0008
  0.15391E+0005 -0.21658E+0004 -0.13188E-0007  0.20775E-0008 -0.53370E-0008
  0.15500E+0005 -0.21728E+0004 -0.12712E-0007  0.19755E-0008 -0.54969E-0008
  0.15609E+0005 -0.21797E+0004 -0.12299E-0007  0.17490E-0008 -0.54999E-0008
  0.15667E+0005 -0.21834E+0004 -0.12131E-0007  0.15843E-0008 -0.54173E-0008
  0.15333E+0005 -0.20360E+0004 -0.16888E-0007  0.18217E-0008 -0.11142E-0007
  0.15391E+0005 -0.20402E+0004 -0.16041E-0007  0.17858E-0008 -0.10601E-0007
  0.15500E+0005 -0.20481E+0004 -0.14291E-0007  0.16124E-0008 -0.93755E-0008
  0.15609E+0005 -0.20561E+0004 -0.12695E-0007  0.13127E-0008 -0.80802E-0008
  0.15667E+0005 -0.20603E+0004 -0.12007E-0007  0.11103E-0008 -0.74128E-0008
  0.15333E+0005 -0.19097E+0004 -0.16168E-0007  0.15145E-0008 -0.13852E-0007
  0.15391E+0005 -0.19145E+0004 -0.14943E-0007  0.14462E-0008 -0.12756E-0007
  0.15500E+0005 -0.19235E+0004 -0.12368E-0007  0.12118E-0008 -0.10384E-0007
  0.15609E+0005 -0.19325E+0004 -0.99446E-0008  0.85283E-0009 -0.79930E-0008
  0.15667E+0005 -0.19373E+0004 -0.88883E-0008  0.62165E-0009 -0.68491E-0008
  0.15333E+0005 -0.18432E+0004 -0.14144E-0007  0.13419E-0008 -0.13697E-0007
  0.15391E+0005 -0.18482E+0004 -0.12867E-0007  0.12584E-0008 -0.12420E-0007
  0.15500E+0005 -0.18578E+0004 -0.10121E-0007  0.99657E-0009 -0.96390E-0008
  0.15609E+0005 -0.18673E+0004 -0.74770E-0008  0.61238E-0009 -0.68361E-0008
  0.15667E+0005 -0.18724E+0004 -0.63175E-0008  0.36981E-0009 -0.55188E-0008
  0.15667E+0005 -0.22483E+0004 -0.10833E-0007  0.18140E-0008 -0.34451E-0008
  0.15724E+0005 -0.22508E+0004 -0.10948E-0007  0.16443E-0008 -0.35760E-0008
  0.15833E+0005 -0.22556E+0004 -0.11001E-0007  0.12592E-0008 -0.33987E-0008
  0.15942E+0005 -0.22604E+0004 -0.10690E-0007  0.81765E-0009 -0.25689E-0008
  0.16000E+0005 -0.22629E+0004 -0.10327E-0007  0.57023E-0009 -0.18477E-0008
  0.15667E+0005 -0.21834E+0004 -0.12131E-0007  0.15843E-0008 -0.54173E-0008
  0.15724E+0005 -0.21861E+0004 -0.11998E-0007  0.13911E-0008 -0.52784E-0008
  0.15833E+0005 -0.21913E+0004 -0.11722E-0007  0.96327E-0009 -0.46921E-0008
  0.15942E+0005 -0.21965E+0004 -0.11249E-0007  0.48377E-0009 -0.35663E-0008
  0.16000E+0005 -0.21993E+0004 -0.10848E-0007  0.21874E-0009 -0.27143E-0008
  0.15667E+0005 -0.20603E+0004 -0.12007E-0007  0.11103E-0008 -0.74128E-0008
  0.15724E+0005 -0.20635E+0004 -0.11427E-0007  0.87990E-0009 -0.67665E-0008
  0.15833E+0005 -0.20695E+0004 -0.10618E-0007  0.38782E-0009 -0.55140E-0008
  0.15942E+0005 -0.20755E+0004 -0.10019E-0007 -0.14460E-0009 -0.40936E-0008
  0.16000E+0005 -0.20787E+0004 -0.96863E-0008 -0.43237E-0009 -0.32017E-0008
  0.15667E+0005 -0.19373E+0004 -0.88883E-0008  0.62165E-0009 -0.68491E-0008
  0.15724E+0005 -0.19409E+0004 -0.79973E-0008  0.36394E-0009 -0.58087E-0008
  0.15833E+0005 -0.19477E+0004 -0.69131E-0008 -0.17105E-0009 -0.41919E-0008
  0.15942E+0005 -0.19544E+0004 -0.65011E-0008 -0.73206E-0009 -0.29440E-0008
  0.16000E+0005 -0.19580E+0004 -0.64441E-0008 -0.10283E-0008 -0.23401E-0008
  0.15667E+0005 -0.18724E+0004 -0.63175E-0008  0.36981E-0009 -0.55188E-0008
  0.15724E+0005 -0.18762E+0004 -0.53412E-0008  0.10171E-0009 -0.43440E-0008
  0.15833E+0005 -0.18834E+0004 -0.42398E-0008 -0.44718E-0009 -0.26879E-0008
  0.15942E+0005 -0.18906E+0004 -0.40526E-0008 -0.10135E-0008 -0.17260E-0008
  0.16000E+0005 -0.18944E+0004 -0.42176E-0008 -0.13086E-0008 -0.14038E-0008
  0.16000E+0005 -0.22629E+0004 -0.10327E-0007  0.57023E-0009 -0.18477E-0008
  0.16058E+0005 -0.22668E+0004 -0.97908E-0008  0.32694E-0009 -0.91939E-0009
  0.16167E+0005 -0.22742E+0004 -0.83554E-0008 -0.13319E-0009  0.12534E-0008
  0.16276E+0005 -0.22816E+0004 -0.64593E-0008 -0.57691E-0009  0.37507E-0008
  0.16333E+0005 -0.22855E+0004 -0.53408E-0008 -0.79949E-0009  0.50807E-0008
  0.16000E+0005 -0.21993E+0004 -0.10848E-0007  0.21874E-0009 -0.27143E-0008
  0.16058E+0005 -0.22035E+0004 -0.10310E-0007 -0.39243E-0010 -0.16686E-0008
  0.16167E+0005 -0.22116E+0004 -0.88737E-0008 -0.52247E-0009  0.76356E-0009
  0.16276E+0005 -0.22196E+0004 -0.69283E-0008 -0.98234E-0009  0.36105E-0008
  0.16333E+0005 -0.22238E+0004 -0.57518E-0008 -0.12112E-0008  0.51713E-0008
  0.16000E+0005 -0.20787E+0004 -0.96863E-0008 -0.43237E-0009 -0.32017E-0008
  0.16058E+0005 -0.20835E+0004 -0.93145E-0008 -0.70742E-0009 -0.21823E-0008
  0.16167E+0005 -0.20928E+0004 -0.82575E-0008 -0.12132E-0008  0.20003E-0009
  0.16276E+0005 -0.21020E+0004 -0.66330E-0008 -0.16819E-0008  0.31489E-0008
  0.16333E+0005 -0.21069E+0004 -0.55571E-0008 -0.19112E-0008  0.48770E-0008
  0.16000E+0005 -0.19580E+0004 -0.64441E-0008 -0.10283E-0008 -0.23401E-0008
  0.16058E+0005 -0.19635E+0004 -0.64737E-0008 -0.13063E-0008 -0.17289E-0008
  0.16167E+0005 -0.19740E+0004 -0.63217E-0008 -0.18064E-0008 -0.23337E-0009
  0.16276E+0005 -0.19844E+0004 -0.56039E-0008 -0.22538E-0008  0.19146E-0008
  0.16333E+0005 -0.19900E+0004 -0.49347E-0008 -0.24675E-0008  0.33501E-0008
  0.16000E+0005 -0.18944E+0004 -0.42176E-0008 -0.13086E-0008 -0.14038E-0008
  0.16058E+0005 -0.19002E+0004 -0.45421E-0008 -0.15825E-0008 -0.11586E-0008
  0.16167E+0005 -0.19113E+0004 -0.50590E-0008 -0.20677E-0008 -0.47086E-0009
  0.16276E+0005 -0.19224E+0004 -0.50446E-0008 -0.24909E-0008  0.86743E-0009
  0.16333E+0005 -0.19283E+0004 -0.47134E-0008 -0.26894E-0008  0.19396E-0008
  0.16333E+0005 -0.22855E+0004 -0.53408E-0008 -0.79949E-0009  0.50807E-0008
  0.16391E+0005 -0.22901E+0004 -0.41749E-0008 -0.10109E-0008  0.63615E-0008
  0.16500E+0005 -0.22988E+0004 -0.20087E-0008 -0.13833E-0008  0.84270E-0008
  0.16609E+0005 -0.23076E+0004 -0.60075E-0010 -0.17256E-0008  0.98404E-0008
  0.16667E+0005 -0.23122E+0004  0.83070E-0009 -0.18924E-0008  0.10264E-0007
  0.16333E+0005 -0.22238E+0004 -0.57518E-0008 -0.12112E-0008  0.51713E-0008
  0.16391E+0005 -0.22288E+0004 -0.45112E-0008 -0.14274E-0008  0.67116E-0008
  0.16500E+0005 -0.22383E+0004 -0.21566E-0008 -0.18064E-0008  0.93260E-0008
  0.16609E+0005 -0.22478E+0004 -0.48788E-0011 -0.21543E-0008  0.11297E-0007
  0.16667E+0005 -0.22528E+0004  0.97819E-0009 -0.23240E-0008  0.11988E-0007
  0.16333E+0005 -0.21069E+0004 -0.55571E-0008 -0.19112E-0008  0.48770E-0008
  0.16391E+0005 -0.21126E+0004 -0.43669E-0008 -0.21255E-0008  0.66763E-0008
  0.16500E+0005 -0.21236E+0004 -0.19458E-0008 -0.24975E-0008  0.10027E-0007
  0.16609E+0005 -0.21345E+0004  0.40680E-0009 -0.28378E-0008  0.12949E-0007
  0.16667E+0005 -0.21402E+0004  0.15092E-0008 -0.30042E-0008  0.14173E-0007
  0.16333E+0005 -0.19900E+0004 -0.49347E-0008 -0.24675E-0008  0.33501E-0008
  0.16391E+0005 -0.19965E+0004 -0.40763E-0008 -0.26640E-0008  0.49897E-0008
  0.16500E+0005 -0.20088E+0004 -0.20239E-0008 -0.29999E-0008  0.84577E-0008
  0.16609E+0005 -0.20211E+0004  0.26368E-0009 -0.33049E-0008  0.12002E-0007
  0.16667E+0005 -0.20277E+0004  0.14202E-0008 -0.34547E-0008  0.13719E-0007
  0.16333E+0005 -0.19283E+0004 -0.47134E-0008 -0.26894E-0008  0.19396E-0008
  0.16391E+0005 -0.19352E+0004 -0.41484E-0008 -0.28695E-0008  0.32932E-0008
  0.16500E+0005 -0.19483E+0004 -0.24837E-0008 -0.31732E-0008  0.64929E-0008
  0.16609E+0005 -0.19614E+0004 -0.35803E-0009 -0.34470E-0008  0.10142E-0007
  0.16667E+0005 -0.19683E+0004  0.79322E-0009 -0.35821E-0008  0.12056E-0007
  0.16667E+0005 -0.23122E+0004  0.83070E-0009 -0.18924E-0008  0.10264E-0007
  0.16724E+0005 -0.23165E+0004  0.16295E-0008 -0.20563E-0008  0.10499E-0007
  0.16833E+0005 -0.23246E+0004  0.28822E-0008 -0.23433E-0008  0.10387E-0007
  0.16942E+0005 -0.23328E+0004  0.38727E-0008 -0.26020E-0008  0.97246E-0008
  0.17000E+0005 -0.23371E+0004  0.43138E-0008 -0.27248E-0008  0.92097E-0008
  0.16667E+0005 -0.22528E+0004  0.97819E-0009 -0.23240E-0008  0.11988E-0007
  0.16724E+0005 -0.22575E+0004  0.18507E-0008 -0.24920E-0008  0.12459E-0007
  0.16833E+0005 -0.22663E+0004  0.31687E-0008 -0.27880E-0008  0.12668E-0007
  0.16942E+0005 -0.22752E+0004  0.41241E-0008 -0.30600E-0008  0.12138E-0007
  0.17000E+0005 -0.22798E+0004  0.45127E-0008 -0.31909E-0008  0.11614E-0007
  0.16667E+0005 -0.21402E+0004  0.15092E-0008 -0.30042E-0008  0.14173E-0007
  0.16724E+0005 -0.21456E+0004  0.24834E-0008 -0.31716E-0008  0.15155E-0007
  0.16833E+0005 -0.21558E+0004  0.38904E-0008 -0.34711E-0008  0.16195E-0007
  0.16942E+0005 -0.21660E+0004  0.47475E-0008 -0.37577E-0008  0.16199E-0007
  0.17000E+0005 -0.21713E+0004  0.50064E-0008 -0.38995E-0008  0.15806E-0007
  0.16667E+0005 -0.20277E+0004  0.14202E-0008 -0.34547E-0008  0.13719E-0007
  0.16724E+0005 -0.20337E+0004  0.24719E-0008 -0.36088E-0008  0.15248E-0007
  0.16833E+0005 -0.20452E+0004  0.40265E-0008 -0.38901E-0008  0.17399E-0007
  0.16942E+0005 -0.20568E+0004  0.49182E-0008 -0.41743E-0008  0.18412E-0007
  0.17000E+0005 -0.20628E+0004  0.51233E-0008 -0.43200E-0008  0.18444E-0007
  0.16667E+0005 -0.19683E+0004  0.79322E-0009 -0.35821E-0008  0.12056E-0007
  0.16724E+0005 -0.19747E+0004  0.18729E-0008 -0.37231E-0008  0.13848E-0007
  0.16833E+0005 -0.19869E+0004  0.35407E-0008 -0.39855E-0008  0.16645E-0007
  0.16942E+0005 -0.19992E+0004  0.45432E-0008 -0.42611E-0008  0.18369E-0007
  0.17000E+0005 -0.20056E+0004  0.47821E-0008 -0.44060E-0008  0.18757E-0007
  0.17000E+0005 -0.23371E+0004  0.43138E-0008 -0.27248E-0008  0.92097E-0008
  0.17058E+0005 -0.23406E+0004  0.47180E-0008 -0.28405E-0008  0.86587E-0008
  0.17167E+0005 -0.23472E+0004  0.53636E-0008 -0.30245E-0008  0.74730E-0008
  0.17276E+0005 -0.23539E+0004  0.58162E-0008 -0.31405E-0008  0.61775E-0008
  0.17333E+0005 -0.23574E+0004  0.59432E-0008 -0.31718E-0008  0.54616E-0008
  0.17000E+0005 -0.22798E+0004  0.45127E-0008 -0.31909E-0008  0.11614E-0007
  0.17058E+0005 -0.22836E+0004  0.48517E-0008 -0.33163E-0008  0.11012E-0007
  0.17167E+0005 -0.22909E+0004  0.53562E-0008 -0.35201E-0008  0.96183E-0008
  0.17276E+0005 -0.22981E+0004  0.56911E-0008 -0.36578E-0008  0.80218E-0008
  0.17333E+0005 -0.23019E+0004  0.57789E-0008 -0.37005E-0008  0.71262E-0008
  0.17000E+0005 -0.21713E+0004  0.50064E-0008 -0.38995E-0008  0.15806E-0007
  0.17058E+0005 -0.21757E+0004  0.51741E-0008 -0.40389E-0008  0.15235E-0007
  0.17167E+0005 -0.21840E+0004  0.52773E-0008 -0.42740E-0008  0.13636E-0007
  0.17276E+0005 -0.21923E+0004  0.52037E-0008 -0.44496E-0008  0.11564E-0007
  0.17333E+0005 -0.21967E+0004  0.51056E-0008 -0.45130E-0008  0.10338E-0007
  0.17000E+0005 -0.20628E+0004  0.51233E-0008 -0.43200E-0008  0.18444E-0007
  0.17058E+0005 -0.20678E+0004  0.51794E-0008 -0.44669E-0008  0.18191E-0007
  0.17167E+0005 -0.20772E+0004  0.49511E-0008 -0.47242E-0008  0.16909E-0007
  0.17276E+0005 -0.20866E+0004  0.44602E-0008 -0.49341E-0008  0.14794E-0007
  0.17333E+0005 -0.20916E+0004  0.41394E-0008 -0.50177E-0008  0.13413E-0007
  0.17000E+0005 -0.20056E+0004  0.47821E-0008 -0.44060E-0008  0.18757E-0007
  0.17058E+0005 -0.20109E+0004  0.48404E-0008 -0.45545E-0008  0.18810E-0007
  0.17167E+0005 -0.20208E+0004  0.45494E-0008 -0.48206E-0008  0.17981E-0007
  0.17276E+0005 -0.20308E+0004  0.39263E-0008 -0.50485E-0008  0.16124E-0007
  0.17333E+0005 -0.20361E+0004  0.35210E-0008 -0.51434E-0008  0.14795E-0007
  0.17333E+0005 -0.23574E+0004  0.59432E-0008 -0.31718E-0008  0.54616E-0008
  0.17391E+0005 -0.23600E+0004  0.59701E-0008 -0.31796E-0008  0.47407E-0008
  0.17500E+0005 -0.23649E+0004  0.56983E-0008 -0.31215E-0008  0.33030E-0008
  0.17609E+0005 -0.23698E+0004  0.49628E-0008 -0.29424E-0008  0.17791E-0008
  0.17667E+0005 -0.23724E+0004  0.43981E-0008 -0.28022E-0008  0.97378E-0009
  0.17333E+0005 -0.23019E+0004  0.57789E-0008 -0.37005E-0008  0.71262E-0008
  0.17391E+0005 -0.23047E+0004  0.57840E-0008 -0.37186E-0008  0.62246E-0008
  0.17500E+0005 -0.23101E+0004  0.55245E-0008 -0.36775E-0008  0.44447E-0008
  0.17609E+0005 -0.23154E+0004  0.48616E-0008 -0.35089E-0008  0.25990E-0008
  0.17667E+0005 -0.23182E+0004  0.43495E-0008 -0.33714E-0008  0.16356E-0008
  0.17333E+0005 -0.21967E+0004  0.51056E-0008 -0.45130E-0008  0.10338E-0007
  0.17391E+0005 -0.22000E+0004  0.49575E-0008 -0.45492E-0008  0.90811E-0008
  0.17500E+0005 -0.22061E+0004  0.45202E-0008 -0.45394E-0008  0.65777E-0008
  0.17609E+0005 -0.22123E+0004  0.38354E-0008 -0.43912E-0008  0.40062E-0008
  0.17667E+0005 -0.22155E+0004  0.33633E-0008 -0.42596E-0008  0.26736E-0008
  0.17333E+0005 -0.20916E+0004  0.41394E-0008 -0.50177E-0008  0.13413E-0007
  0.17391E+0005 -0.20952E+0004  0.37847E-0008 -0.50722E-0008  0.11936E-0007
  0.17500E+0005 -0.21022E+0004  0.30382E-0008 -0.50957E-0008  0.88647E-0008
  0.17609E+0005 -0.21091E+0004  0.21885E-0008 -0.49735E-0008  0.56070E-0008
  0.17667E+0005 -0.21128E+0004  0.16855E-0008 -0.48513E-0008  0.38853E-0008
  0.17333E+0005 -0.20361E+0004  0.35210E-0008 -0.51434E-0008  0.14795E-0007
  0.17391E+0005 -0.20400E+0004  0.30800E-0008 -0.52085E-0008  0.13318E-0007
  0.17500E+0005 -0.20473E+0004  0.21904E-0008 -0.52526E-0008  0.10125E-0007
  0.17609E+0005 -0.20547E+0004  0.12494E-0008 -0.51486E-0008  0.66249E-0008
  0.17667E+0005 -0.20586E+0004  0.72075E-0009 -0.50339E-0008  0.47358E-0008
  0.17667E+0005 -0.23724E+0004  0.43981E-0008 -0.28022E-0008  0.97378E-0009
  0.17724E+0005 -0.23743E+0004  0.37315E-0008 -0.26324E-0008  0.18715E-0009
  0.17833E+0005 -0.23780E+0004  0.22956E-0008 -0.22322E-0008 -0.11495E-0008
  0.17942E+0005 -0.23816E+0004  0.83582E-0009 -0.17466E-0008 -0.21245E-0008
  0.18000E+0005 -0.23836E+0004  0.15072E-0009 -0.14699E-0008 -0.24166E-0008
  0.17667E+0005 -0.23182E+0004  0.43495E-0008 -0.33714E-0008  0.16356E-0008
  0.17724E+0005 -0.23203E+0004  0.37342E-0008 -0.32000E-0008  0.69671E-0009
  0.17833E+0005 -0.23243E+0004  0.23876E-0008 -0.27894E-0008 -0.90618E-0009
  0.17942E+0005 -0.23283E+0004  0.98713E-0009 -0.22796E-0008 -0.21173E-0008
  0.18000E+0005 -0.23303E+0004  0.31775E-0009 -0.19853E-0008 -0.25173E-0008
  0.17667E+0005 -0.22155E+0004  0.33633E-0008 -0.42596E-0008  0.26736E-0008
  0.17724E+0005 -0.22179E+0004  0.28061E-0008 -0.40851E-0008  0.13802E-0008
  0.17833E+0005 -0.22225E+0004  0.16054E-0008 -0.36556E-0008 -0.84683E-0009
  0.17942E+0005 -0.22271E+0004  0.35557E-0009 -0.31004E-0008 -0.26069E-0008
  0.18000E+0005 -0.22295E+0004 -0.24435E-0009 -0.27735E-0008 -0.32563E-0008
  0.17667E+0005 -0.21128E+0004  0.16855E-0008 -0.48513E-0008  0.38853E-0008
  0.17724E+0005 -0.21155E+0004  0.11279E-0008 -0.46768E-0008  0.22022E-0008
  0.17833E+0005 -0.21207E+0004 -0.11232E-0010 -0.42344E-0008 -0.76346E-0009
  0.17942E+0005 -0.21258E+0004 -0.11567E-0008 -0.36398E-0008 -0.32287E-0008
  0.18000E+0005 -0.21286E+0004 -0.16986E-0008 -0.32834E-0008 -0.42222E-0008
  0.17667E+0005 -0.20586E+0004  0.72075E-0009 -0.50339E-0008  0.47358E-0008
  0.17724E+0005 -0.20615E+0004  0.15222E-0009 -0.48619E-0008  0.28715E-0008
  0.17833E+0005 -0.20670E+0004 -0.98104E-0009 -0.44172E-0008 -0.47806E-0009
  0.17942E+0005 -0.20725E+0004 -0.21040E-0008 -0.38058E-0008 -0.33552E-0008
  0.18000E+0005 -0.20754E+0004 -0.26350E-0008 -0.34355E-0008 -0.45677E-0008
  0.18000E+0005 -0.23836E+0004  0.15072E-0009 -0.14699E-0008 -0.24166E-0008
  0.18058E+0005 -0.23856E+0004 -0.43235E-0009 -0.11939E-0008 -0.25258E-0008
  0.18167E+0005 -0.23895E+0004 -0.11378E-0008 -0.69051E-0009 -0.21705E-0008
  0.18276E+0005 -0.23934E+0004 -0.12375E-0008 -0.28741E-0009 -0.10808E-0008
  0.18333E+0005 -0.23955E+0004 -0.10459E-0008 -0.13231E-0009 -0.25258E-0009
  0.18000E+0005 -0.23303E+0004  0.31775E-0009 -0.19853E-0008 -0.25173E-0008
  0.18058E+0005 -0.23326E+0004 -0.25942E-0009 -0.16868E-0008 -0.27218E-0008
  0.18167E+0005 -0.23368E+0004 -0.97211E-0009 -0.11317E-0008 -0.24959E-0008
  0.18276E+0005 -0.23411E+0004 -0.10824E-0008 -0.66481E-0009 -0.14537E-0008
  0.18333E+0005 -0.23433E+0004 -0.88730E-0009 -0.47225E-0009 -0.60929E-0009
  0.18000E+0005 -0.22295E+0004 -0.24435E-0009 -0.27735E-0008 -0.32563E-0008
  0.18058E+0005 -0.22320E+0004 -0.75947E-0009 -0.24327E-0008 -0.36800E-0008
  0.18167E+0005 -0.22369E+0004 -0.13699E-0008 -0.17822E-0008 -0.37536E-0008
  0.18276E+0005 -0.22418E+0004 -0.13695E-0008 -0.11976E-0008 -0.28302E-0008
  0.18333E+0005 -0.22444E+0004 -0.10965E-0008 -0.93724E-0009 -0.19593E-0008
  0.18000E+0005 -0.21286E+0004 -0.16986E-0008 -0.32834E-0008 -0.42222E-0008
  0.18058E+0005 -0.21315E+0004 -0.21545E-0008 -0.29028E-0008 -0.49637E-0008
  0.18167E+0005 -0.21370E+0004 -0.26492E-0008 -0.21618E-0008 -0.55272E-0008
  0.18276E+0005 -0.21425E+0004 -0.25007E-0008 -0.14648E-0008 -0.48983E-0008
  0.18333E+0005 -0.21454E+0004 -0.21204E-0008 -0.11406E-0008 -0.40806E-0008
  0.18000E+0005 -0.20754E+0004 -0.26350E-0008 -0.34355E-0008 -0.45677E-0008
  0.18058E+0005 -0.20784E+0004 -0.30807E-0008 -0.30351E-0008 -0.55239E-0008
  0.18167E+0005 -0.20843E+0004 -0.35574E-0008 -0.22481E-0008 -0.64543E-0008
  0.18276E+0005 -0.20901E+0004 -0.33723E-0008 -0.14929E-0008 -0.61018E-0008
  0.18333E+0005 -0.20932E+0004 -0.29545E-0008 -0.11359E-0008 -0.53756E-0008
  0.18333E+0005 -0.23955E+0004 -0.10459E-0008 -0.13231E-0009 -0.25258E-0009
  0.18391E+0005 -0.23980E+0004 -0.71290E-0009 -0.41843E-0010  0.71948E-0009
  0.18500E+0005 -0.24026E+0004  0.19794E-0009 -0.41500E-0010  0.27482E-0008
  0.18609E+0005 -0.24073E+0004  0.12236E-0008 -0.31562E-0009  0.47222E-0008
  0.18667E+0005 -0.24097E+0004  0.16980E-0008 -0.56520E-0009  0.55978E-0008
  0.18333E+0005 -0.23433E+0004 -0.88730E-0009 -0.47225E-0009 -0.60929E-0009
  0.18391E+0005 -0.23460E+0004 -0.53946E-0009 -0.34321E-0009  0.41030E-0009
  0.18500E+0005 -0.23510E+0004  0.43898E-0009 -0.26615E-0009  0.26134E-0008
  0.18609E+0005 -0.23561E+0004  0.15872E-0008 -0.46491E-0009  0.48591E-0008
  0.18667E+0005 -0.23588E+0004  0.21462E-0008 -0.67617E-0009  0.59076E-0008
  0.18333E+0005 -0.22444E+0004 -0.10965E-0008 -0.93724E-0009 -0.19593E-0008
  0.18391E+0005 -0.22474E+0004 -0.64777E-0009 -0.73885E-0009 -0.84516E-0009
  0.18500E+0005 -0.22533E+0004  0.59358E-0009 -0.52698E-0009  0.17224E-0008
  0.18609E+0005 -0.22591E+0004  0.20986E-0008 -0.59688E-0009  0.45489E-0008
  0.18667E+0005 -0.22622E+0004  0.28779E-0008 -0.74437E-0009  0.59732E-0008
  0.18333E+0005 -0.21454E+0004 -0.21204E-0008 -0.11406E-0008 -0.40806E-0008
  0.18391E+0005 -0.21489E+0004 -0.15325E-0008 -0.87729E-0009 -0.29395E-0008
  0.18500E+0005 -0.21555E+0004  0.66626E-0010 -0.54327E-0009 -0.88156E-0010
  0.18609E+0005 -0.21621E+0004  0.20491E-0008 -0.50159E-0009  0.33070E-0008
  0.18667E+0005 -0.21656E+0004  0.31198E-0008 -0.59677E-0009  0.51302E-0008
  0.18333E+0005 -0.20932E+0004 -0.29545E-0008 -0.11359E-0008 -0.53756E-0008
  0.18391E+0005 -0.20969E+0004 -0.23084E-0008 -0.83915E-0009 -0.42811E-0008
  0.18500E+0005 -0.21039E+0004 -0.53406E-0009 -0.44412E-0009 -0.13761E-0008
  0.18609E+0005 -0.21109E+0004  0.17103E-0008 -0.34938E-0009  0.22573E-0008
  0.18667E+0005 -0.21146E+0004  0.29492E-0008 -0.42139E-0009  0.42746E-0008
  0.18667E+0005 -0.24097E+0004  0.16980E-0008 -0.56520E-0009  0.55978E-0008
  0.18724E+0005 -0.24123E+0004  0.20693E-0008 -0.88908E-0009  0.63041E-0008
  0.18833E+0005 -0.24170E+0004  0.23380E-0008 -0.16600E-0008  0.69816E-0008
  0.18942E+0005 -0.24218E+0004  0.18961E-0008 -0.25642E-0008  0.66586E-0008
  0.19000E+0005 -0.24243E+0004  0.13487E-0008 -0.30576E-0008  0.60589E-0008
  0.18667E+0005 -0.23588E+0004  0.21462E-0008 -0.67617E-0009  0.59076E-0008
  0.18724E+0005 -0.23615E+0004  0.26113E-0008 -0.96581E-0009  0.68003E-0008
  0.18833E+0005 -0.23667E+0004  0.30686E-0008 -0.16802E-0008  0.78366E-0008
  0.18942E+0005 -0.23719E+0004  0.27993E-0008 -0.25461E-0008  0.78336E-0008
  0.19000E+0005 -0.23746E+0004  0.23232E-0008 -0.30274E-0008  0.73660E-0008
  0.18667E+0005 -0.22622E+0004  0.28779E-0008 -0.74437E-0009  0.59732E-0008
  0.18724E+0005 -0.22653E+0004  0.35757E-0008 -0.97878E-0009  0.72751E-0008
  0.18833E+0005 -0.22713E+0004  0.44798E-0008 -0.16051E-0008  0.91180E-0008
  0.18942E+0005 -0.22772E+0004  0.46072E-0008 -0.24171E-0008  0.98685E-0008
  0.19000E+0005 -0.22804E+0004  0.42975E-0008 -0.28839E-0008  0.97345E-0008
  0.18667E+0005 -0.21656E+0004  0.31198E-0008 -0.59677E-0009  0.51302E-0008
  0.18724E+0005 -0.21691E+0004  0.41237E-0008 -0.78862E-0009  0.68829E-0008
  0.18833E+0005 -0.21759E+0004  0.56131E-0008 -0.13534E-0008  0.96603E-0008
  0.18942E+0005 -0.21826E+0004  0.62642E-0008 -0.21385E-0008  0.11343E-0007
  0.19000E+0005 -0.21862E+0004  0.61818E-0008 -0.26037E-0008  0.11653E-0007
  0.18667E+0005 -0.21146E+0004  0.29492E-0008 -0.42139E-0009  0.42746E-0008
  0.18724E+0005 -0.21184E+0004  0.41344E-0008 -0.59597E-0009  0.62595E-0008
  0.18833E+0005 -0.21255E+0004  0.59807E-0008 -0.11401E-0008  0.95493E-0008
  0.18942E+0005 -0.21327E+0004  0.69618E-0008 -0.19243E-0008  0.11777E-0007
  0.19000E+0005 -0.21365E+0004  0.70275E-0008 -0.23954E-0008  0.12360E-0007
  0.19000E+0005 -0.24243E+0004  0.13487E-0008 -0.30576E-0008  0.60589E-0008
  0.19058E+0005 -0.24261E+0004  0.61577E-0009 -0.35268E-0008  0.52047E-0008
  0.19167E+0005 -0.24294E+0004 -0.12568E-0008 -0.43116E-0008  0.29369E-0008
  0.19276E+0005 -0.24327E+0004 -0.35299E-0008 -0.48339E-0008  0.10216E-0009
  0.19333E+0005 -0.24345E+0004 -0.47737E-0008 -0.49776E-0008 -0.14687E-0008
  0.19000E+0005 -0.23746E+0004  0.23232E-0008 -0.30274E-0008  0.73660E-0008
  0.19058E+0005 -0.23765E+0004  0.16453E-0008 -0.34909E-0008  0.66141E-0008
  0.19167E+0005 -0.23801E+0004 -0.19411E-0009 -0.42842E-0008  0.44251E-0008
  0.19276E+0005 -0.23838E+0004 -0.25442E-0008 -0.48413E-0008  0.15040E-0008
  0.19333E+0005 -0.23857E+0004 -0.38782E-0008 -0.50146E-0008 -0.18091E-0009
  0.19000E+0005 -0.22804E+0004  0.42975E-0008 -0.28839E-0008  0.97345E-0008
  0.19058E+0005 -0.22826E+0004  0.37510E-0008 -0.33437E-0008  0.92594E-0008
  0.19167E+0005 -0.22868E+0004  0.20251E-0008 -0.41609E-0008  0.73788E-0008
  0.19276E+0005 -0.22909E+0004 -0.41341E-0009 -0.47837E-0008  0.44442E-0008
  0.19333E+0005 -0.22931E+0004 -0.18843E-0008 -0.50091E-0008  0.26123E-0008
  0.19000E+0005 -0.21862E+0004  0.61818E-0008 -0.26037E-0008  0.11653E-0007
  0.19058E+0005 -0.21887E+0004  0.58199E-0008 -0.30711E-0008  0.11569E-0007
  0.19167E+0005 -0.21934E+0004  0.43057E-0008 -0.39266E-0008  0.10228E-0007
  0.19276E+0005 -0.21981E+0004  0.18821E-0008 -0.46182E-0008  0.75184E-0008
  0.19333E+0005 -0.22006E+0004  0.33463E-0009 -0.48915E-0008  0.56599E-0008
  0.19000E+0005 -0.21365E+0004  0.70275E-0008 -0.23954E-0008  0.12360E-0007
  0.19058E+0005 -0.21391E+0004  0.67886E-0008 -0.28730E-0008  0.12524E-0007
  0.19167E+0005 -0.21441E+0004  0.54335E-0008 -0.37579E-0008  0.11563E-0007
  0.19276E+0005 -0.21491E+0004  0.30677E-0008 -0.44901E-0008  0.90782E-0008
  0.19333E+0005 -0.21517E+0004  0.15090E-0008 -0.47881E-0008  0.72638E-0008
  0.19333E+0005 -0.24345E+0004 -0.47737E-0008 -0.49776E-0008 -0.14687E-0008
  0.19391E+0005 -0.24360E+0004 -0.59629E-0008 -0.50046E-0008 -0.29965E-0008
  0.19500E+0005 -0.24388E+0004 -0.78467E-0008 -0.47583E-0008 -0.54696E-0008
  0.19609E+0005 -0.24417E+0004 -0.88751E-0008 -0.41247E-0008 -0.69575E-0008
  0.19667E+0005 -0.24432E+0004 -0.89412E-0008 -0.36626E-0008 -0.71829E-0008
  0.19333E+0005 -0.23857E+0004 -0.38782E-0008 -0.50146E-0008 -0.18091E-0009
  0.19391E+0005 -0.23873E+0004 -0.51885E-0008 -0.50764E-0008 -0.18622E-0008
  0.19500E+0005 -0.23904E+0004 -0.73881E-0008 -0.49165E-0008 -0.47192E-0008
  0.19609E+0005 -0.23935E+0004 -0.88179E-0008 -0.43896E-0008 -0.66559E-0008
  0.19667E+0005 -0.23951E+0004 -0.91168E-0008 -0.39918E-0008 -0.71196E-0008
  0.19333E+0005 -0.22931E+0004 -0.18843E-0008 -0.50091E-0008  0.26123E-0008
  0.19391E+0005 -0.22950E+0004 -0.33881E-0008 -0.51305E-0008  0.69956E-0009
  0.19500E+0005 -0.22985E+0004 -0.61190E-0008 -0.51151E-0008 -0.28126E-0008
  0.19609E+0005 -0.23021E+0004 -0.82586E-0008 -0.47626E-0008 -0.55936E-0008
  0.19667E+0005 -0.23040E+0004 -0.89856E-0008 -0.44692E-0008 -0.65349E-0008
  0.19333E+0005 -0.22006E+0004  0.33463E-0009 -0.48915E-0008  0.56599E-0008
  0.19391E+0005 -0.22027E+0004 -0.12985E-0008 -0.50648E-0008  0.36273E-0008
  0.19500E+0005 -0.22067E+0004 -0.44318E-0008 -0.51670E-0008 -0.37030E-0009
  0.19609E+0005 -0.22107E+0004 -0.71610E-0008 -0.49483E-0008 -0.39071E-0008
  0.19667E+0005 -0.22128E+0004 -0.82661E-0008 -0.47330E-0008 -0.53203E-0008
  0.19333E+0005 -0.21517E+0004  0.15090E-0008 -0.47881E-0008  0.72638E-0008
  0.19391E+0005 -0.21540E+0004 -0.16103E-0009 -0.49866E-0008  0.52248E-0008
  0.19500E+0005 -0.21583E+0004 -0.34400E-0008 -0.51403E-0008  0.10690E-0008
  0.19609E+0005 -0.21625E+0004 -0.64102E-0008 -0.49746E-0008 -0.27956E-0008
  0.19667E+0005 -0.21648E+0004 -0.76806E-0008 -0.47883E-0008 -0.44367E-0008
  0.19667E+0005 -0.24432E+0004 -0.89412E-0008 -0.36626E-0008 -0.71829E-0008
  0.19724E+0005 -0.24462E+0004 -0.86271E-0008 -0.31144E-0008 -0.69942E-0008
  0.19833E+0005 -0.24519E+0004 -0.69443E-0008 -0.19444E-0008 -0.54444E-0008
  0.19942E+0005 -0.24576E+0004 -0.40778E-0008 -0.72007E-0009 -0.27825E-0008
  0.20000E+0005 -0.24606E+0004 -0.22611E-0008 -0.92192E-0010 -0.12060E-0008
  0.19667E+0005 -0.23951E+0004 -0.91168E-0008 -0.39918E-0008 -0.71196E-0008
  0.19724E+0005 -0.23984E+0004 -0.90430E-0008 -0.35130E-0008 -0.71579E-0008
  0.19833E+0005 -0.24046E+0004 -0.77882E-0008 -0.24855E-0008 -0.59531E-0008
  0.19942E+0005 -0.24107E+0004 -0.52467E-0008 -0.14175E-0008 -0.34514E-0008
  0.20000E+0005 -0.24140E+0004 -0.35335E-0008 -0.87963E-0009 -0.18552E-0008
  0.19667E+0005 -0.23040E+0004 -0.89856E-0008 -0.44692E-0008 -0.65349E-0008
  0.19724E+0005 -0.23077E+0004 -0.93690E-0008 -0.41040E-0008 -0.70508E-0008
  0.19833E+0005 -0.23148E+0004 -0.89648E-0008 -0.33118E-0008 -0.66198E-0008
  0.19942E+0005 -0.23220E+0004 -0.71181E-0008 -0.25073E-0008 -0.45457E-0008
  0.20000E+0005 -0.23257E+0004 -0.56540E-0008 -0.21250E-0008 -0.29698E-0008
  0.19667E+0005 -0.22128E+0004 -0.82661E-0008 -0.47330E-0008 -0.53203E-0008
  0.19724E+0005 -0.22171E+0004 -0.90740E-0008 -0.44528E-0008 -0.63416E-0008
  0.19833E+0005 -0.22251E+0004 -0.95132E-0008 -0.38360E-0008 -0.68086E-0008
  0.19942E+0005 -0.22332E+0004 -0.84242E-0008 -0.32259E-0008 -0.53439E-0008
  0.20000E+0005 -0.22374E+0004 -0.72651E-0008 -0.29586E-0008 -0.38926E-0008
  0.19667E+0005 -0.21648E+0004 -0.76806E-0008 -0.47883E-0008 -0.44367E-0008
  0.19724E+0005 -0.21693E+0004 -0.86834E-0008 -0.45392E-0008 -0.57179E-0008
  0.19833E+0005 -0.21778E+0004 -0.95361E-0008 -0.39852E-0008 -0.66870E-0008
  0.19942E+0005 -0.21864E+0004 -0.88526E-0008 -0.34413E-0008 -0.56186E-0008
  0.20000E+0005 -0.21909E+0004 -0.78715E-0008 -0.32127E-0008 -0.42859E-0008
  0.00000E+0000 -0.20464E+0004 -0.22024E-0008 -0.25692E-0009 -0.17929E-0008
  0.57558E+0002 -0.20429E+0004 -0.18767E-0008 -0.14636E-0009 -0.20071E-0008
  0.16667E+0003 -0.20362E+0004 -0.71291E-0009  0.49694E-0010 -0.17660E-0008
  0.27578E+0003 -0.20295E+0004  0.81906E-0009  0.18587E-0009 -0.76575E-0009
  0.33333E+0003 -0.20260E+0004  0.15770E-0008  0.22611E-0009 -0.64103E-0010
  0.00000E+0000 -0.19915E+0004 -0.22775E-0008 -0.24733E-0009 -0.18418E-0008
  0.57558E+0002 -0.19878E+0004 -0.18537E-0008 -0.12066E-0009 -0.19881E-0008
  0.16667E+0003 -0.19807E+0004 -0.52422E-0009  0.94901E-0010 -0.16260E-0008
  0.27578E+0003 -0.19737E+0004  0.11024E-0008  0.23764E-0009 -0.55646E-0009
  0.33333E+0003 -0.19699E+0004  0.18644E-0008  0.27678E-0009  0.14432E-0009
  0.00000E+0000 -0.18875E+0004 -0.23746E-0008 -0.20485E-0009 -0.18901E-0008
  0.57558E+0002 -0.18834E+0004 -0.18157E-0008 -0.45828E-0010 -0.19688E-0008
  0.16667E+0003 -0.18756E+0004 -0.24579E-0009  0.20630E-0009 -0.14692E-0008
  0.27578E+0003 -0.18678E+0004  0.15386E-0008  0.35693E-0009 -0.30628E-0009
  0.33333E+0003 -0.18637E+0004  0.23208E-0008  0.39034E-0009  0.39821E-0009
  0.00000E+0000 -0.17835E+0004 -0.24827E-0008 -0.12670E-0009 -0.19733E-0008
  0.57558E+0002 -0.17790E+0004 -0.18609E-0008  0.63448E-0010 -0.20673E-0008
  0.16667E+0003 -0.17704E+0004 -0.12430E-0009  0.34599E-0009 -0.15208E-0008
  0.27578E+0003 -0.17619E+0004  0.18461E-0008  0.49391E-0009 -0.24867E-0009
  0.33333E+0003 -0.17574E+0004  0.27009E-0008  0.51474E-0009  0.50811E-0009
  0.00000E+0000 -0.17286E+0004 -0.25727E-0008 -0.69241E-0010 -0.20708E-0008
  0.57558E+0002 -0.17239E+0004 -0.19448E-0008  0.13544E-0009 -0.22028E-0008
  0.16667E+0003 -0.17149E+0004 -0.13494E-0009  0.42891E-0009 -0.16486E-0008
  0.27578E+0003 -0.17060E+0004  0.19688E-0008  0.56921E-0009 -0.28328E-0009
  0.33333E+0003 -0.17013E+0004  0.28961E-0008  0.57995E-0009  0.53640E-0009
  0.33333E+0003 -0.20260E+0004  0.15770E-0008  0.22611E-0009 -0.64103E-0010
  0.39089E+0003 -0.20236E+0004  0.21698E-0008  0.23695E-0009  0.64313E-0009
  0.50000E+0003 -0.20190E+0004  0.25680E-0008  0.18668E-0009  0.16497E-0008
  0.60911E+0003 -0.20143E+0004  0.18045E-0008  0.50109E-0010  0.18125E-0008
  0.66667E+0003 -0.20119E+0004  0.97245E-0009 -0.49017E-0010  0.14857E-0008
  0.33333E+0003 -0.19699E+0004  0.18644E-0008  0.27678E-0009  0.14432E-0009
  0.39089E+0003 -0.19674E+0004  0.24245E-0008  0.28439E-0009  0.82014E-0009
  0.50000E+0003 -0.19625E+0004  0.26575E-0008  0.22341E-0009  0.16779E-0008
  0.60911E+0003 -0.19576E+0004  0.16369E-0008  0.74287E-0010  0.16133E-0008
  0.66667E+0003 -0.19550E+0004  0.66315E-0009 -0.31380E-0010  0.11635E-0008
  0.33333E+0003 -0.18637E+0004  0.23208E-0008  0.39034E-0009  0.39821E-0009
  0.39089E+0003 -0.18608E+0004  0.28449E-0008  0.38762E-0009  0.10350E-0008
  0.50000E+0003 -0.18554E+0004  0.28375E-0008  0.29737E-0009  0.16777E-0008
  0.60911E+0003 -0.18501E+0004  0.14069E-0008  0.11519E-0009  0.12630E-0008
  0.66667E+0003 -0.18472E+0004  0.19943E-0009 -0.74683E-0011  0.61956E-0009
  0.33333E+0003 -0.17574E+0004  0.27009E-0008  0.51474E-0009  0.50811E-0009
  0.39089E+0003 -0.17543E+0004  0.32582E-0008  0.49448E-0009  0.11733E-0008
  0.50000E+0003 -0.17484E+0004  0.31556E-0008  0.36121E-0009  0.17490E-0008
  0.60911E+0003 -0.17425E+0004  0.14304E-0008  0.13345E-0009  0.11113E-0008
  0.66667E+0003 -0.17394E+0004  0.22915E-0010 -0.11699E-0010  0.31764E-0009
  0.33333E+0003 -0.17013E+0004  0.28961E-0008  0.57995E-0009  0.53640E-0009
  0.39089E+0003 -0.16981E+0004  0.35096E-0008  0.54706E-0009  0.12573E-0008
  0.50000E+0003 -0.16919E+0004  0.34266E-0008  0.38524E-0009  0.18731E-0008
  0.60911E+0003 -0.16858E+0004  0.15874E-0008  0.12889E-0009  0.11668E-0008
  0.66667E+0003 -0.16826E+0004  0.78395E-0010 -0.29816E-0010  0.30255E-0009
  0.66667E+0003 -0.20119E+0004  0.97245E-0009 -0.49017E-0010  0.14857E-0008
  0.72422E+0003 -0.20109E+0004 -0.42343E-0010 -0.15859E-0009  0.92570E-0009
  0.83333E+0003 -0.20089E+0004 -0.20675E-0008 -0.38020E-0009 -0.51450E-0009
  0.94244E+0003 -0.20069E+0004 -0.34914E-0008 -0.58042E-0009 -0.18394E-0008
  0.10000E+0004 -0.20058E+0004 -0.37517E-0008 -0.66580E-0009 -0.22380E-0008
  0.66667E+0003 -0.19550E+0004  0.66315E-0009 -0.31380E-0010  0.11635E-0008
  0.72422E+0003 -0.19539E+0004 -0.47455E-0009 -0.14662E-0009  0.49944E-0009
  0.83333E+0003 -0.19518E+0004 -0.26183E-0008 -0.37627E-0009 -0.10296E-0008
  0.94244E+0003 -0.19497E+0004 -0.39445E-0008 -0.58046E-0009 -0.22464E-0008
  0.10000E+0004 -0.19486E+0004 -0.40603E-0008 -0.66625E-0009 -0.25061E-0008
  0.66667E+0003 -0.18472E+0004  0.19943E-0009 -0.74683E-0011  0.61956E-0009
  0.72422E+0003 -0.18460E+0004 -0.11461E-0008 -0.13759E-0009 -0.20973E-0009
  0.83333E+0003 -0.18437E+0004 -0.34884E-0008 -0.38889E-0009 -0.18658E-0008
  0.94244E+0003 -0.18413E+0004 -0.46290E-0008 -0.60509E-0009 -0.28650E-0008
  0.10000E+0004 -0.18401E+0004 -0.44799E-0008 -0.69306E-0009 -0.28672E-0008
  0.66667E+0003 -0.17394E+0004  0.22915E-0010 -0.11699E-0010  0.31764E-0009
  0.72422E+0003 -0.17381E+0004 -0.15213E-0008 -0.16120E-0009 -0.65703E-0009
  0.83333E+0003 -0.17355E+0004 -0.41000E-0008 -0.44006E-0009 -0.24574E-0008
  0.94244E+0003 -0.17330E+0004 -0.51453E-0008 -0.67117E-0009 -0.33146E-0008
  0.10000E+0004 -0.17316E+0004 -0.47904E-0008 -0.76161E-0009 -0.31154E-0008
  0.66667E+0003 -0.16826E+0004  0.78395E-0010 -0.29816E-0010  0.30255E-0009
  0.72422E+0003 -0.16812E+0004 -0.15801E-0008 -0.19069E-0009 -0.75380E-0009
  0.83333E+0003 -0.16785E+0004 -0.43307E-0008 -0.48504E-0009 -0.26699E-0008
  0.94244E+0003 -0.16758E+0004 -0.53956E-0008 -0.72381E-0009 -0.35179E-0008
  0.10000E+0004 -0.16744E+0004 -0.49705E-0008 -0.81507E-0009 -0.32508E-0008
  0.10000E+0004 -0.20058E+0004 -0.37517E-0008 -0.66580E-0009 -0.22380E-0008
  0.10576E+0004 -0.20044E+0004 -0.36101E-0008 -0.72872E-0009 -0.23525E-0008
  0.11667E+0004 -0.20018E+0004 -0.22544E-0008 -0.77878E-0009 -0.16711E-0008
  0.12758E+0004 -0.19991E+0004  0.56806E-0010 -0.72694E-0009 -0.10918E-0009
  0.13333E+0004 -0.19977E+0004  0.13706E-0008 -0.65859E-0009  0.83945E-0009
  0.10000E+0004 -0.19486E+0004 -0.40603E-0008 -0.66625E-0009 -0.25061E-0008
  0.10576E+0004 -0.19471E+0004 -0.37227E-0008 -0.72912E-0009 -0.24402E-0008
  0.11667E+0004 -0.19443E+0004 -0.19228E-0008 -0.77681E-0009 -0.13709E-0008
  0.12758E+0004 -0.19415E+0004  0.78045E-0009 -0.72162E-0009  0.49532E-0009
  0.13333E+0004 -0.19400E+0004  0.22214E-0008 -0.65123E-0009  0.15160E-0008
  0.10000E+0004 -0.18401E+0004 -0.44799E-0008 -0.69306E-0009 -0.28672E-0008
  0.10576E+0004 -0.18385E+0004 -0.37873E-0008 -0.75667E-0009 -0.24757E-0008
  0.11667E+0004 -0.18354E+0004 -0.11981E-0008 -0.79962E-0009 -0.73344E-0009
  0.12758E+0004 -0.18323E+0004  0.21615E-0008 -0.73561E-0009  0.16053E-0008
  0.13333E+0004 -0.18307E+0004  0.37833E-0008 -0.65933E-0009  0.26937E-0008
  0.10000E+0004 -0.17316E+0004 -0.47904E-0008 -0.76161E-0009 -0.31154E-0008
  0.10576E+0004 -0.17298E+0004 -0.38058E-0008 -0.82552E-0009 -0.24626E-0008
  0.11667E+0004 -0.17265E+0004 -0.54895E-0009 -0.86071E-0009 -0.18089E-0009
  0.12758E+0004 -0.17231E+0004  0.33472E-0008 -0.78216E-0009  0.24929E-0008
  0.13333E+0004 -0.17213E+0004  0.50884E-0008 -0.69613E-0009  0.35802E-0008
  0.10000E+0004 -0.16744E+0004 -0.49705E-0008 -0.81507E-0009 -0.32508E-0008
  0.10576E+0004 -0.16725E+0004 -0.38687E-0008 -0.87844E-0009 -0.24981E-0008
  0.11667E+0004 -0.16690E+0004 -0.31706E-0009 -0.90775E-0009  0.63594E-0011
  0.12758E+0004 -0.16655E+0004  0.38252E-0008 -0.81886E-0009  0.28152E-0008
  0.13333E+0004 -0.16636E+0004  0.56178E-0008 -0.72602E-0009  0.38900E-0008
  0.13333E+0004 -0.19977E+0004  0.13706E-0008 -0.65859E-0009  0.83945E-0009
  0.13909E+0004 -0.19958E+0004  0.25808E-0008 -0.56765E-0009  0.17311E-0008
  0.15000E+0004 -0.19923E+0004  0.41437E-0008 -0.33886E-0009  0.28037E-0008
  0.16091E+0004 -0.19887E+0004  0.44104E-0008 -0.73531E-0010  0.27117E-0008
  0.16667E+0004 -0.19868E+0004  0.40380E-0008  0.69986E-0010  0.21768E-0008
  0.13333E+0004 -0.19400E+0004  0.22214E-0008 -0.65123E-0009  0.15160E-0008
  0.13909E+0004 -0.19380E+0004  0.34812E-0008 -0.55878E-0009  0.24014E-0008
  0.15000E+0004 -0.19343E+0004  0.48967E-0008 -0.32773E-0009  0.32294E-0008
  0.16091E+0004 -0.19305E+0004  0.47456E-0008 -0.61939E-0010  0.26611E-0008
  0.16667E+0004 -0.19285E+0004  0.40897E-0008  0.81055E-0010  0.18364E-0008
  0.13333E+0004 -0.18307E+0004  0.37833E-0008 -0.65933E-0009  0.26937E-0008
  0.13909E+0004 -0.18285E+0004  0.50679E-0008 -0.56145E-0009  0.34920E-0008
  0.15000E+0004 -0.18243E+0004  0.60625E-0008 -0.32060E-0009  0.37186E-0008
  0.16091E+0004 -0.18201E+0004  0.49960E-0008 -0.48063E-0010  0.21544E-0008
  0.16667E+0004 -0.18179E+0004  0.37594E-0008  0.96716E-0010  0.76424E-0009
  0.13333E+0004 -0.17213E+0004  0.50884E-0008 -0.69613E-0009  0.35802E-0008
  0.13909E+0004 -0.17189E+0004  0.63374E-0008 -0.58813E-0009  0.42288E-0008
  0.15000E+0004 -0.17143E+0004  0.68124E-0008 -0.32788E-0009  0.37705E-0008
  0.16091E+0004 -0.17098E+0004  0.47760E-0008 -0.38548E-0010  0.12008E-0008
  0.16667E+0004 -0.17074E+0004  0.29591E-0008  0.11276E-0009 -0.72044E-0009
  0.13333E+0004 -0.16636E+0004  0.56178E-0008 -0.72602E-0009  0.38900E-0008
  0.13909E+0004 -0.16611E+0004  0.68414E-0008 -0.61067E-0009  0.44546E-0008
  0.15000E+0004 -0.16563E+0004  0.70437E-0008 -0.33609E-0009  0.36469E-0008
  0.16091E+0004 -0.16516E+0004  0.45168E-0008 -0.33590E-0010  0.58773E-0009
  0.16667E+0004 -0.16491E+0004  0.24141E-0008  0.12320E-0009 -0.15808E-0008
  0.16667E+0004 -0.19868E+0004  0.40380E-0008  0.69986E-0010  0.21768E-0008
  0.17242E+0004 -0.19845E+0004  0.33932E-0008  0.20298E-0009  0.13832E-0008
  0.18333E+0004 -0.19802E+0004  0.17677E-0008  0.41916E-0009 -0.47692E-0009
  0.19424E+0004 -0.19760E+0004  0.15965E-0009  0.55591E-0009 -0.21897E-0008
  0.20000E+0004 -0.19737E+0004 -0.51830E-0009  0.59095E-0009 -0.28279E-0008
  0.16667E+0004 -0.19285E+0004  0.40897E-0008  0.81055E-0010  0.18364E-0008
  0.17242E+0004 -0.19261E+0004  0.31510E-0008  0.21300E-0009  0.76186E-0009
  0.18333E+0004 -0.19215E+0004  0.10427E-0008  0.42578E-0009 -0.14980E-0008
  0.19424E+0004 -0.19170E+0004 -0.83545E-0009  0.55790E-0009 -0.33359E-0008
  0.20000E+0004 -0.19146E+0004 -0.15470E-0008  0.59008E-0009 -0.39159E-0008
  0.16667E+0004 -0.18179E+0004  0.37594E-0008  0.96716E-0010  0.76424E-0009
  0.17242E+0004 -0.18153E+0004  0.22431E-0008  0.22925E-0009 -0.83053E-0009
  0.18333E+0004 -0.18103E+0004 -0.74234E-0009  0.43904E-0009 -0.37412E-0008
  0.19424E+0004 -0.18053E+0004 -0.29934E-0008  0.56371E-0009 -0.56203E-0008
  0.20000E+0004 -0.18026E+0004 -0.36634E-0008  0.59022E-0009 -0.59681E-0008
  0.16667E+0004 -0.17074E+0004  0.29591E-0008  0.11276E-0009 -0.72044E-0009
  0.17242E+0004 -0.17045E+0004  0.89108E-0009  0.25017E-0009 -0.27715E-0008
  0.18333E+0004 -0.16990E+0004 -0.28452E-0008  0.46262E-0009 -0.61367E-0008
  0.19424E+0004 -0.16935E+0004 -0.52552E-0008  0.58170E-0009 -0.78014E-0008
  0.20000E+0004 -0.16907E+0004 -0.57502E-0008  0.60190E-0009 -0.77817E-0008
  0.16667E+0004 -0.16491E+0004  0.24141E-0008  0.12320E-0009 -0.15808E-0008
  0.17242E+0004 -0.16460E+0004  0.82440E-0010  0.26500E-0009 -0.38325E-0008
  0.18333E+0004 -0.16403E+0004 -0.39799E-0008  0.48118E-0009 -0.73494E-0008
  0.19424E+0004 -0.16346E+0004 -0.63892E-0008  0.59786E-0009 -0.88140E-0008
  0.20000E+0004 -0.16316E+0004 -0.67475E-0008  0.61434E-0009 -0.85635E-0008
  0.20000E+0004 -0.19737E+0004 -0.51830E-0009  0.59095E-0009 -0.28279E-0008
  0.20576E+0004 -0.19707E+0004 -0.10662E-0008  0.59856E-0009 -0.32590E-0008
  0.21667E+0004 -0.19650E+0004 -0.17385E-0008  0.54037E-0009 -0.34532E-0008
  0.22758E+0004 -0.19593E+0004 -0.21232E-0008  0.40381E-0009 -0.30960E-0008
  0.23333E+0004 -0.19562E+0004 -0.22722E-0008  0.30749E-0009 -0.28084E-0008
  0.20000E+0004 -0.19146E+0004 -0.15470E-0008  0.59008E-0009 -0.39159E-0008
  0.20576E+0004 -0.19114E+0004 -0.20582E-0008  0.59501E-0009 -0.42167E-0008
  0.21667E+0004 -0.19054E+0004 -0.24995E-0008  0.53150E-0009 -0.40220E-0008
  0.22758E+0004 -0.18994E+0004 -0.25306E-0008  0.39010E-0009 -0.32168E-0008
  0.23333E+0004 -0.18962E+0004 -0.24793E-0008  0.29120E-0009 -0.27150E-0008
  0.20000E+0004 -0.18026E+0004 -0.36634E-0008  0.59022E-0009 -0.59681E-0008
  0.20576E+0004 -0.17991E+0004 -0.39857E-0008  0.58922E-0009 -0.58981E-0008
  0.21667E+0004 -0.17925E+0004 -0.37613E-0008  0.51265E-0009 -0.47716E-0008
  0.22758E+0004 -0.17858E+0004 -0.29471E-0008  0.35780E-0009 -0.30241E-0008
  0.23333E+0004 -0.17823E+0004 -0.24629E-0008  0.25163E-0009 -0.21192E-0008
  0.20000E+0004 -0.16907E+0004 -0.57502E-0008  0.60190E-0009 -0.77817E-0008
  0.20576E+0004 -0.16868E+0004 -0.57462E-0008  0.59331E-0009 -0.72187E-0008
  0.21667E+0004 -0.16795E+0004 -0.46321E-0008  0.49834E-0009 -0.50132E-0008
  0.22758E+0004 -0.16722E+0004 -0.28526E-0008  0.32294E-0009 -0.23277E-0008
  0.23333E+0004 -0.16684E+0004 -0.19290E-0008  0.20575E-0009 -0.10870E-0008
  0.20000E+0004 -0.16316E+0004 -0.67475E-0008  0.61434E-0009 -0.85635E-0008
  0.20576E+0004 -0.16276E+0004 -0.65309E-0008  0.60089E-0009 -0.77139E-0008
  0.21667E+0004 -0.16200E+0004 -0.48977E-0008  0.49378E-0009 -0.49315E-0008
  0.22758E+0004 -0.16123E+0004 -0.26090E-0008  0.30456E-0009 -0.18045E-0008
  0.23333E+0004 -0.16083E+0004 -0.14756E-0008  0.18012E-0009 -0.43639E-0009
  0.23333E+0004 -0.19562E+0004 -0.22722E-0008  0.30749E-0009 -0.28084E-0008
  0.23909E+0004 -0.19523E+0004 -0.23792E-0008  0.20496E-0009 -0.24913E-0008
  0.25000E+0004 -0.19447E+0004 -0.23318E-0008 -0.10573E-0011 -0.18303E-0008
  0.26091E+0004 -0.19372E+0004 -0.16203E-0008 -0.18712E-0009 -0.91580E-0009
  0.26667E+0004 -0.19332E+0004 -0.86104E-0009 -0.27066E-0009 -0.23025E-0009
  0.23333E+0004 -0.18962E+0004 -0.24793E-0008  0.29120E-0009 -0.27150E-0008
  0.23909E+0004 -0.18920E+0004 -0.23875E-0008  0.18613E-0009 -0.22103E-0008
  0.25000E+0004 -0.18840E+0004 -0.19999E-0008 -0.25540E-0010 -0.12958E-0008
  0.26091E+0004 -0.18760E+0004 -0.10185E-0008 -0.21902E-0009 -0.25180E-0009
  0.26667E+0004 -0.18718E+0004 -0.15327E-0009 -0.30739E-0009  0.46048E-0009
  0.23333E+0004 -0.17823E+0004 -0.24629E-0008  0.25163E-0009 -0.21192E-0008
  0.23909E+0004 -0.17776E+0004 -0.19732E-0008  0.13928E-0009 -0.12979E-0008
  0.25000E+0004 -0.17688E+0004 -0.99592E-0009 -0.86795E-0010 -0.62022E-0010
  0.26091E+0004 -0.17600E+0004  0.33636E-0009 -0.29627E-0009  0.10022E-0008
  0.26667E+0004 -0.17554E+0004  0.12892E-0008 -0.39366E-0009  0.16412E-0008
  0.23333E+0004 -0.16684E+0004 -0.19290E-0008  0.20575E-0009 -0.10870E-0008
  0.23909E+0004 -0.16633E+0004 -0.10764E-0008  0.82522E-0010 -0.56238E-0010
  0.25000E+0004 -0.16537E+0004  0.32172E-0009 -0.16293E-0009  0.12244E-0008
  0.26091E+0004 -0.16440E+0004  0.17466E-0008 -0.39017E-0009  0.20099E-0008
  0.26667E+0004 -0.16390E+0004  0.26388E-0008 -0.49583E-0009  0.24387E-0008
  0.23333E+0004 -0.16083E+0004 -0.14756E-0008  0.18012E-0009 -0.43639E-0009
  0.23909E+0004 -0.16030E+0004 -0.46753E-0009  0.49852E-0010  0.64448E-0009
  0.25000E+0004 -0.15929E+0004  0.10571E-0008 -0.20734E-0009  0.18251E-0008
  0.26091E+0004 -0.15829E+0004  0.24242E-0008 -0.44396E-0009  0.23597E-0008
  0.26667E+0004 -0.15776E+0004  0.32341E-0008 -0.55327E-0009  0.26415E-0008
  0.26667E+0004 -0.19332E+0004 -0.86104E-0009 -0.27066E-0009 -0.23025E-0009
  0.27242E+0004 -0.19286E+0004  0.18044E-0009 -0.33796E-0009  0.62626E-0009
  0.28333E+0004 -0.19199E+0004  0.27190E-0008 -0.42443E-0009  0.26590E-0008
  0.29424E+0004 -0.19113E+0004  0.52542E-0008 -0.45804E-0009  0.47453E-0008
  0.30000E+0004 -0.19067E+0004  0.61900E-0008 -0.45863E-0009  0.55649E-0008
  0.26667E+0004 -0.18718E+0004 -0.15327E-0009 -0.30739E-0009  0.46048E-0009
  0.27242E+0004 -0.18669E+0004  0.96179E-0009 -0.38089E-0009  0.13163E-0008
  0.28333E+0004 -0.18578E+0004  0.35202E-0008 -0.48104E-0009  0.32647E-0008
  0.29424E+0004 -0.18486E+0004  0.58742E-0008 -0.53138E-0009  0.51289E-0008
  0.30000E+0004 -0.18438E+0004  0.66266E-0008 -0.54101E-0009  0.57672E-0008
  0.26667E+0004 -0.17554E+0004  0.12892E-0008 -0.39366E-0009  0.16412E-0008
  0.27242E+0004 -0.17500E+0004  0.24196E-0008 -0.47803E-0009  0.23775E-0008
  0.28333E+0004 -0.17399E+0004  0.47860E-0008 -0.59988E-0009  0.39885E-0008
  0.29424E+0004 -0.17298E+0004  0.66208E-0008 -0.67470E-0009  0.53428E-0008
  0.30000E+0004 -0.17245E+0004  0.69711E-0008 -0.69679E-0009  0.56323E-0008
  0.26667E+0004 -0.16390E+0004  0.26388E-0008 -0.49583E-0009  0.24387E-0008
  0.27242E+0004 -0.16331E+0004  0.36394E-0008 -0.58908E-0009  0.29421E-0008
  0.28333E+0004 -0.16221E+0004  0.55866E-0008 -0.72570E-0009  0.40958E-0008
  0.29424E+0004 -0.16110E+0004  0.67763E-0008 -0.81459E-0009  0.49474E-0008
  0.30000E+0004 -0.16052E+0004  0.67077E-0008 -0.84290E-0009  0.49383E-0008
  0.26667E+0004 -0.15776E+0004  0.32341E-0008 -0.55327E-0009  0.26415E-0008
  0.27242E+0004 -0.15715E+0004  0.41236E-0008 -0.64996E-0009  0.30009E-0008
  0.28333E+0004 -0.15599E+0004  0.58006E-0008 -0.79078E-0009  0.39175E-0008
  0.29424E+0004 -0.15484E+0004  0.66450E-0008 -0.88223E-0009  0.45542E-0008
  0.30000E+0004 -0.15423E+0004  0.63687E-0008 -0.91109E-0009  0.44252E-0008
  0.30000E+0004 -0.19067E+0004  0.61900E-0008 -0.45863E-0009  0.55649E-0008
  0.30576E+0004 -0.19033E+0004  0.66276E-0008 -0.45328E-0009  0.60177E-0008
  0.31667E+0004 -0.18969E+0004  0.57276E-0008 -0.43298E-0009  0.54599E-0008
  0.32758E+0004 -0.18905E+0004  0.26048E-0008 -0.42803E-0009  0.29526E-0008
  0.33333E+0004 -0.18871E+0004  0.35671E-0009 -0.43613E-0009  0.10256E-0008
  0.30000E+0004 -0.18438E+0004  0.66266E-0008 -0.54101E-0009  0.57672E-0008
  0.30576E+0004 -0.18402E+0004  0.68319E-0008 -0.54503E-0009  0.60034E-0008
  0.31667E+0004 -0.18334E+0004  0.54123E-0008 -0.54029E-0009  0.49701E-0008
  0.32758E+0004 -0.18266E+0004  0.18196E-0008 -0.54594E-0009  0.20330E-0008
  0.33333E+0004 -0.18230E+0004 -0.58605E-0009 -0.55638E-0009 -0.36849E-0010
  0.30000E+0004 -0.17245E+0004  0.69711E-0008 -0.69679E-0009  0.56323E-0008
  0.30576E+0004 -0.17205E+0004  0.67148E-0008 -0.71347E-0009  0.54819E-0008
  0.31667E+0004 -0.17130E+0004  0.43615E-0008 -0.72844E-0009  0.36653E-0008
  0.32758E+0004 -0.17055E+0004  0.34327E-0010 -0.74540E-0009  0.10735E-0009
  0.33333E+0004 -0.17016E+0004 -0.25608E-0008 -0.75673E-0009 -0.21144E-0008
  0.30000E+0004 -0.16052E+0004  0.67077E-0008 -0.84290E-0009  0.49383E-0008
  0.30576E+0004 -0.16009E+0004  0.60088E-0008 -0.86584E-0009  0.44766E-0008
  0.31667E+0004 -0.15927E+0004  0.28452E-0008 -0.88938E-0009  0.20720E-0008
  0.32758E+0004 -0.15845E+0004 -0.20051E-0008 -0.90920E-0009 -0.18709E-0008
  0.33333E+0004 -0.15802E+0004 -0.46613E-0008 -0.91858E-0009 -0.41178E-0008
  0.30000E+0004 -0.15423E+0004  0.63687E-0008 -0.91109E-0009  0.44252E-0008
  0.30576E+0004 -0.15377E+0004  0.54586E-0008 -0.93462E-0009  0.38398E-0008
  0.31667E+0004 -0.15292E+0004  0.19285E-0008 -0.95835E-0009  0.12035E-0008
  0.32758E+0004 -0.15206E+0004 -0.31212E-0008 -0.97720E-0009 -0.28686E-0008
  0.33333E+0004 -0.15161E+0004 -0.57675E-0008 -0.98527E-0009 -0.50936E-0008
  0.33333E+0004 -0.18871E+0004  0.35671E-0009 -0.43613E-0009  0.10256E-0008
  0.33909E+0004 -0.18851E+0004 -0.19839E-0008 -0.45419E-0009 -0.10629E-0008
  0.35000E+0004 -0.18813E+0004 -0.57341E-0008 -0.51834E-0009 -0.46815E-0008
  0.36091E+0004 -0.18776E+0004 -0.72460E-0008 -0.61679E-0009 -0.66380E-0008
  0.36667E+0004 -0.18756E+0004 -0.68238E-0008 -0.67804E-0009 -0.66463E-0008
  0.33333E+0004 -0.18230E+0004 -0.58605E-0009 -0.55638E-0009 -0.36849E-0010
  0.33909E+0004 -0.18209E+0004 -0.29889E-0008 -0.57366E-0009 -0.21809E-0008
  0.35000E+0004 -0.18169E+0004 -0.65652E-0008 -0.62805E-0009 -0.56174E-0008
  0.36091E+0004 -0.18130E+0004 -0.75821E-0008 -0.70413E-0009 -0.70646E-0008
  0.36667E+0004 -0.18109E+0004 -0.68374E-0008 -0.74931E-0009 -0.67329E-0008
  0.33333E+0004 -0.17016E+0004 -0.25608E-0008 -0.75673E-0009 -0.21144E-0008
  0.33909E+0004 -0.16993E+0004 -0.49691E-0008 -0.76982E-0009 -0.42459E-0008
  0.35000E+0004 -0.16949E+0004 -0.80343E-0008 -0.80315E-0009 -0.71503E-0008
  0.36091E+0004 -0.16905E+0004 -0.80383E-0008 -0.83747E-0009 -0.75491E-0008
  0.36667E+0004 -0.16882E+0004 -0.67014E-0008 -0.85372E-0009 -0.65883E-0008
  0.33333E+0004 -0.15802E+0004 -0.46613E-0008 -0.91858E-0009 -0.41178E-0008
  0.33909E+0004 -0.15776E+0004 -0.69504E-0008 -0.92603E-0009 -0.61206E-0008
  0.35000E+0004 -0.15728E+0004 -0.93168E-0008 -0.93875E-0009 -0.83265E-0008
  0.36091E+0004 -0.15680E+0004 -0.82398E-0008 -0.93490E-0009 -0.76296E-0008
  0.36667E+0004 -0.15655E+0004 -0.63351E-0008 -0.92486E-0009 -0.60763E-0008
  0.33333E+0004 -0.15161E+0004 -0.57675E-0008 -0.98527E-0009 -0.50936E-0008
  0.33909E+0004 -0.15135E+0004 -0.79544E-0008 -0.99029E-0009 -0.69983E-0008
  0.35000E+0004 -0.15084E+0004 -0.98929E-0008 -0.99477E-0009 -0.87951E-0008
  0.36091E+0004 -0.15034E+0004 -0.82215E-0008 -0.97485E-0009 -0.75135E-0008
  0.36667E+0004 -0.15008E+0004 -0.60220E-0008 -0.95328E-0009 -0.56616E-0008
  0.36667E+0004 -0.18756E+0004 -0.68238E-0008 -0.67804E-0009 -0.66463E-0008
  0.37242E+0004 -0.18732E+0004 -0.55873E-0008 -0.73603E-0009 -0.59421E-0008
  0.38333E+0004 -0.18688E+0004 -0.15548E-0008 -0.83621E-0009 -0.29280E-0008
  0.39424E+0004 -0.18643E+0004  0.31096E-0008 -0.88963E-0009  0.10486E-0008
  0.40000E+0004 -0.18619E+0004  0.51038E-0008 -0.89424E-0009  0.29304E-0008
  0.36667E+0004 -0.18109E+0004 -0.68374E-0008 -0.74931E-0009 -0.67329E-0008
  0.37242E+0004 -0.18084E+0004 -0.52904E-0008 -0.78802E-0009 -0.56923E-0008
  0.38333E+0004 -0.18036E+0004 -0.86181E-0009 -0.84743E-0009 -0.22159E-0008
  0.39424E+0004 -0.17989E+0004  0.37757E-0008 -0.85885E-0009  0.18072E-0008
  0.40000E+0004 -0.17964E+0004  0.55678E-0008 -0.84314E-0009  0.35172E-0008
  0.36667E+0004 -0.16882E+0004 -0.67014E-0008 -0.85372E-0009 -0.65883E-0008
  0.37242E+0004 -0.16854E+0004 -0.46238E-0008 -0.85799E-0009 -0.49657E-0008
  0.38333E+0004 -0.16802E+0004  0.36859E-0009 -0.84545E-0009 -0.81050E-0009
  0.39424E+0004 -0.16750E+0004  0.47639E-0008 -0.78362E-0009  0.30676E-0008
  0.40000E+0004 -0.16723E+0004  0.61156E-0008 -0.73297E-0009  0.43578E-0008
  0.36667E+0004 -0.15655E+0004 -0.63351E-0008 -0.92486E-0009 -0.60763E-0008
  0.37242E+0004 -0.15625E+0004 -0.37879E-0008 -0.89755E-0009 -0.39473E-0008
  0.38333E+0004 -0.15568E+0004  0.15902E-0008 -0.81858E-0009  0.66174E-0009
  0.39424E+0004 -0.15511E+0004  0.55878E-0008 -0.68874E-0009  0.41597E-0008
  0.40000E+0004 -0.15481E+0004  0.64714E-0008 -0.60581E-0009  0.49478E-0008
  0.36667E+0004 -0.15008E+0004 -0.60220E-0008 -0.95328E-0009 -0.56616E-0008
  0.37242E+0004 -0.14976E+0004 -0.32421E-0008 -0.91152E-0009 -0.32910E-0008
  0.38333E+0004 -0.14917E+0004  0.22927E-0008 -0.80091E-0009  0.14856E-0008
  0.39424E+0004 -0.14857E+0004  0.60407E-0008 -0.63726E-0009  0.47089E-0008
  0.40000E+0004 -0.14826E+0004  0.66716E-0008 -0.53786E-0009  0.52060E-0008
  0.40000E+0004 -0.18619E+0004  0.51038E-0008 -0.89424E-0009  0.29304E-0008
  0.40576E+0004 -0.18595E+0004  0.64454E-0008 -0.87669E-0009  0.43772E-0008
  0.41667E+0004 -0.18548E+0004  0.66410E-0008 -0.78760E-0009  0.52998E-0008
  0.42758E+0004 -0.18501E+0004  0.39106E-0008 -0.63207E-0009  0.37796E-0008
  0.43333E+0004 -0.18477E+0004  0.16971E-0008 -0.52898E-0009  0.22484E-0008
  0.40000E+0004 -0.17964E+0004  0.55678E-0008 -0.84314E-0009  0.35172E-0008
  0.40576E+0004 -0.17938E+0004  0.66062E-0008 -0.80838E-0009  0.46823E-0008
  0.41667E+0004 -0.17889E+0004  0.61023E-0008 -0.69684E-0009  0.49068E-0008
  0.42758E+0004 -0.17840E+0004  0.28225E-0008 -0.53736E-0009  0.27903E-0008
  0.43333E+0004 -0.17814E+0004  0.49527E-0009 -0.44016E-0009  0.11086E-0008
  0.40000E+0004 -0.16723E+0004  0.61156E-0008 -0.73297E-0009  0.43578E-0008
  0.40576E+0004 -0.16694E+0004  0.65732E-0008 -0.66941E-0009  0.49370E-0008
  0.41667E+0004 -0.16639E+0004  0.49031E-0008 -0.52270E-0009  0.39000E-0008
  0.42758E+0004 -0.16585E+0004  0.93307E-0009 -0.36367E-0009  0.91460E-0009
  0.43333E+0004 -0.16556E+0004 -0.13907E-0008 -0.28190E-0009 -0.86673E-0009
  0.40000E+0004 -0.15481E+0004  0.64714E-0008 -0.60581E-0009  0.49478E-0008
  0.40576E+0004 -0.15449E+0004  0.63753E-0008 -0.51648E-0009  0.49070E-0008
  0.41667E+0004 -0.15390E+0004  0.37565E-0008 -0.34117E-0009  0.27122E-0008
  0.42758E+0004 -0.15330E+0004 -0.54326E-0009 -0.19129E-0009 -0.86338E-0009
  0.43333E+0004 -0.15299E+0004 -0.26750E-0008 -0.13030E-0009 -0.25742E-0008
  0.40000E+0004 -0.14826E+0004  0.66716E-0008 -0.53786E-0009  0.52060E-0008
  0.40576E+0004 -0.14793E+0004  0.62927E-0008 -0.43538E-0009  0.48262E-0008
  0.41667E+0004 -0.14731E+0004  0.32317E-0008 -0.24559E-0009  0.20457E-0008
  0.42758E+0004 -0.14668E+0004 -0.11612E-0008 -0.10174E-0009 -0.17749E-0008
  0.43333E+0004 -0.14636E+0004 -0.31602E-0008 -0.52677E-0010 -0.34142E-0008
  0.43333E+0004 -0.18477E+0004  0.16971E-0008 -0.52898E-0009  0.22484E-0008
  0.43909E+0004 -0.18454E+0004 -0.67530E-0009 -0.42116E-0009  0.49543E-0009
  0.45000E+0004 -0.18412E+0004 -0.44758E-0008 -0.20945E-0009 -0.25242E-0008
  0.46091E+0004 -0.18369E+0004 -0.59150E-0008 -0.25720E-0010 -0.39417E-0008
  0.46667E+0004 -0.18346E+0004 -0.54067E-0008  0.49214E-0010 -0.37416E-0008
  0.43333E+0004 -0.17814E+0004  0.49527E-0009 -0.44016E-0009  0.11086E-0008
  0.43909E+0004 -0.17790E+0004 -0.18342E-0008 -0.34414E-0009 -0.64294E-0009
  0.45000E+0004 -0.17745E+0004 -0.51188E-0008 -0.16899E-0009 -0.32109E-0008
  0.46091E+0004 -0.17699E+0004 -0.56692E-0008 -0.36709E-0010 -0.37643E-0008
  0.46667E+0004 -0.17676E+0004 -0.46741E-0008  0.69674E-0011 -0.30690E-0008
  0.43333E+0004 -0.16556E+0004 -0.13907E-0008 -0.28190E-0009 -0.86673E-0009
  0.43909E+0004 -0.16530E+0004 -0.34359E-0008 -0.21257E-0009 -0.24320E-0008
  0.45000E+0004 -0.16480E+0004 -0.55127E-0008 -0.11441E-0009 -0.39077E-0008
  0.46091E+0004 -0.16430E+0004 -0.44889E-0008 -0.85601E-0010 -0.28791E-0008
  0.46667E+0004 -0.16404E+0004 -0.27884E-0008 -0.10315E-0009 -0.14221E-0008
  0.43333E+0004 -0.15299E+0004 -0.26750E-0008 -0.13030E-0009 -0.25742E-0008
  0.43909E+0004 -0.15270E+0004 -0.42921E-0008 -0.93376E-0010 -0.38076E-0008
  0.45000E+0004 -0.15216E+0004 -0.51204E-0008 -0.83051E-0010 -0.40946E-0008
  0.46091E+0004 -0.15161E+0004 -0.28791E-0008 -0.16599E-0009 -0.17363E-0008
  0.46667E+0004 -0.15133E+0004 -0.81117E-0009 -0.24714E-0009  0.20454E-0009
  0.43333E+0004 -0.14636E+0004 -0.31602E-0008 -0.52677E-0010 -0.34142E-0008
  0.43909E+0004 -0.14606E+0004 -0.45406E-0008 -0.34016E-0010 -0.44514E-0008
  0.45000E+0004 -0.14549E+0004 -0.47738E-0008 -0.72436E-0010 -0.41389E-0008
  0.46091E+0004 -0.14492E+0004 -0.20692E-0008 -0.21585E-0009 -0.12117E-0008
  0.46667E+0004 -0.14462E+0004  0.67285E-0010 -0.33058E-0009  0.88200E-0009
  0.46667E+0004 -0.18346E+0004 -0.54067E-0008  0.49214E-0010 -0.37416E-0008
  0.47242E+0004 -0.18310E+0004 -0.40456E-0008  0.10165E-0009 -0.28939E-0008
  0.48333E+0004 -0.18242E+0004  0.26530E-0009  0.12700E-0009  0.10797E-0009
  0.49424E+0004 -0.18173E+0004  0.51837E-0008  0.47754E-0010  0.36502E-0008
  0.50000E+0004 -0.18137E+0004  0.72764E-0008 -0.37188E-0010  0.51516E-0008
  0.46667E+0004 -0.17676E+0004 -0.46741E-0008  0.69674E-0011 -0.30690E-0008
  0.47242E+0004 -0.17637E+0004 -0.28965E-0008  0.26917E-0010 -0.17818E-0008
  0.48333E+0004 -0.17565E+0004  0.17671E-0008 -0.98681E-0011  0.16460E-0008
  0.49424E+0004 -0.17492E+0004  0.62722E-0008 -0.14480E-0009  0.48633E-0008
  0.50000E+0004 -0.17454E+0004  0.78415E-0008 -0.25452E-0009  0.58808E-0008
  0.46667E+0004 -0.16404E+0004 -0.27884E-0008 -0.10315E-0009 -0.14221E-0008
  0.47242E+0004 -0.16362E+0004 -0.53755E-0009 -0.14552E-0009  0.42480E-0009
  0.48333E+0004 -0.16282E+0004  0.40418E-0008 -0.29752E-0009  0.39766E-0008
  0.49424E+0004 -0.16202E+0004  0.70776E-0008 -0.52918E-0009  0.59298E-0008
  0.50000E+0004 -0.16159E+0004  0.74344E-0008 -0.67845E-0009  0.58147E-0008
  0.46667E+0004 -0.15133E+0004 -0.81117E-0009 -0.24714E-0009  0.20454E-0009
  0.47242E+0004 -0.15086E+0004  0.15021E-0008 -0.35200E-0009  0.22590E-0008
  0.48333E+0004 -0.14999E+0004  0.52135E-0008 -0.61274E-0009  0.52332E-0008
  0.49424E+0004 -0.14911E+0004  0.63194E-0008 -0.92442E-0009  0.54946E-0008
  0.50000E+0004 -0.14865E+0004  0.54653E-0008 -0.11003E-0008  0.42496E-0008
  0.46667E+0004 -0.14462E+0004  0.67285E-0010 -0.33058E-0009  0.88200E-0009
  0.47242E+0004 -0.14414E+0004  0.22839E-0008 -0.46747E-0009  0.29362E-0008
  0.48333E+0004 -0.14322E+0004  0.53588E-0008 -0.78109E-0009  0.54500E-0008
  0.49424E+0004 -0.14230E+0004  0.54612E-0008 -0.11264E-0008  0.48384E-0008
  0.50000E+0004 -0.14182E+0004  0.40799E-0008 -0.13103E-0008  0.31073E-0008
  0.50000E+0004 -0.18137E+0004  0.72764E-0008 -0.37188E-0010  0.51516E-0008
  0.50576E+0004 -0.18096E+0004  0.86643E-0008 -0.15030E-0009  0.61272E-0008
  0.51667E+0004 -0.18018E+0004  0.86804E-0008 -0.42839E-0009  0.59516E-0008
  0.52758E+0004 -0.17940E+0004  0.51456E-0008 -0.76355E-0009  0.30487E-0008
  0.53333E+0004 -0.17899E+0004  0.21379E-0008 -0.94867E-0009  0.64557E-0009
  0.50000E+0004 -0.17454E+0004  0.78415E-0008 -0.25452E-0009  0.58808E-0008
  0.50576E+0004 -0.17410E+0004  0.85448E-0008 -0.38849E-0009  0.62027E-0008
  0.51667E+0004 -0.17328E+0004  0.70769E-0008 -0.69233E-0009  0.45636E-0008
  0.52758E+0004 -0.17246E+0004  0.22925E-0008 -0.10339E-0008  0.38079E-0009
  0.53333E+0004 -0.17202E+0004 -0.11004E-0008 -0.12140E-0008 -0.24394E-0008
  0.50000E+0004 -0.16159E+0004  0.74344E-0008 -0.67845E-0009  0.58147E-0008
  0.50576E+0004 -0.16111E+0004  0.67680E-0008 -0.84264E-0009  0.48207E-0008
  0.51667E+0004 -0.16021E+0004  0.28361E-0008 -0.11727E-0008  0.73776E-0009
  0.52758E+0004 -0.15930E+0004 -0.33872E-0008 -0.14987E-0008 -0.49550E-0008
  0.53333E+0004 -0.15882E+0004 -0.68695E-0008 -0.16534E-0008 -0.79216E-0008
  0.50000E+0004 -0.14865E+0004  0.54653E-0008 -0.11003E-0008  0.42496E-0008
  0.50576E+0004 -0.14813E+0004  0.36347E-0008 -0.12791E-0008  0.21372E-0008
  0.51667E+0004 -0.14713E+0004 -0.18287E-0008 -0.15998E-0008 -0.34721E-0008
  0.52758E+0004 -0.14614E+0004 -0.80940E-0008 -0.18697E-0008 -0.92723E-0008
  0.53333E+0004 -0.14562E+0004 -0.10901E-0007 -0.19771E-0008 -0.11604E-0007
  0.50000E+0004 -0.14182E+0004  0.40799E-0008 -0.13103E-0008  0.31073E-0008
  0.50576E+0004 -0.14127E+0004  0.18183E-0008 -0.14899E-0008  0.58525E-0009
  0.51667E+0004 -0.14024E+0004 -0.39619E-0008 -0.17908E-0008 -0.53378E-0008
  0.52758E+0004 -0.13920E+0004 -0.97209E-0008 -0.20153E-0008 -0.10656E-0007
  0.53333E+0004 -0.13865E+0004 -0.11950E-0007 -0.20897E-0008 -0.12425E-0007
  0.53333E+0004 -0.17899E+0004  0.21379E-0008 -0.94867E-0009  0.64557E-0009
  0.53909E+0004 -0.17870E+0004 -0.12782E-0008 -0.11316E-0008 -0.20423E-0008
  0.55000E+0004 -0.17815E+0004 -0.79357E-0008 -0.14502E-0008 -0.72121E-0008
  0.56091E+0004 -0.17761E+0004 -0.13154E-0007 -0.17085E-0008 -0.11202E-0007
  0.56667E+0004 -0.17732E+0004 -0.14769E-0007 -0.18074E-0008 -0.12410E-0007
  0.53333E+0004 -0.17202E+0004 -0.11004E-0008 -0.12140E-0008 -0.24394E-0008
  0.53909E+0004 -0.17172E+0004 -0.46451E-0008 -0.13869E-0008 -0.52971E-0008
  0.55000E+0004 -0.17114E+0004 -0.10793E-0007 -0.16724E-0008 -0.10041E-0007
  0.56091E+0004 -0.17056E+0004 -0.14632E-0007 -0.18821E-0008 -0.12724E-0007
  0.56667E+0004 -0.17026E+0004 -0.15283E-0007 -0.19504E-0008 -0.12995E-0007
  0.53333E+0004 -0.15882E+0004 -0.68695E-0008 -0.16534E-0008 -0.79216E-0008
  0.53909E+0004 -0.15848E+0004 -0.10002E-0007 -0.17909E-0008 -0.10434E-0007
  0.55000E+0004 -0.15784E+0004 -0.14089E-0007 -0.19834E-0008 -0.13229E-0007
  0.56091E+0004 -0.15721E+0004 -0.14718E-0007 -0.20726E-0008 -0.12780E-0007
  0.56667E+0004 -0.15687E+0004 -0.13521E-0007 -0.20701E-0008 -0.11220E-0007
  0.53333E+0004 -0.14562E+0004 -0.10901E-0007 -0.19771E-0008 -0.11604E-0007
  0.53909E+0004 -0.14525E+0004 -0.12956E-0007 -0.20581E-0008 -0.13083E-0007
  0.55000E+0004 -0.14455E+0004 -0.14194E-0007 -0.21209E-0008 -0.13092E-0007
  0.56091E+0004 -0.14385E+0004 -0.11693E-0007 -0.20597E-0008 -0.95568E-0008
  0.56667E+0004 -0.14348E+0004 -0.90613E-0008 -0.19743E-0008 -0.65820E-0008
  0.53333E+0004 -0.13865E+0004 -0.11950E-0007 -0.20897E-0008 -0.12425E-0007
  0.53909E+0004 -0.13827E+0004 -0.13297E-0007 -0.21336E-0008 -0.13209E-0007
  0.55000E+0004 -0.13754E+0004 -0.13032E-0007 -0.21163E-0008 -0.11746E-0007
  0.56091E+0004 -0.13681E+0004 -0.92421E-0008 -0.19675E-0008 -0.69647E-0008
  0.56667E+0004 -0.13642E+0004 -0.61633E-0008 -0.18358E-0008 -0.35766E-0008
  0.56667E+0004 -0.17732E+0004 -0.14769E-0007 -0.18074E-0008 -0.12410E-0007
  0.57242E+0004 -0.17701E+0004 -0.15417E-0007 -0.18773E-0008 -0.12882E-0007
  0.58333E+0004 -0.17644E+0004 -0.13832E-0007 -0.19202E-0008 -0.11616E-0007
  0.59424E+0004 -0.17586E+0004 -0.89993E-0008 -0.18418E-0008 -0.78787E-0008
  0.60000E+0004 -0.17556E+0004 -0.55107E-0008 -0.17559E-0008 -0.51750E-0008
  0.56667E+0004 -0.17026E+0004 -0.15283E-0007 -0.19504E-0008 -0.12995E-0007
  0.57242E+0004 -0.16993E+0004 -0.14898E-0007 -0.19864E-0008 -0.12448E-0007
  0.58333E+0004 -0.16933E+0004 -0.11448E-0007 -0.19608E-0008 -0.93059E-0008
  0.59424E+0004 -0.16872E+0004 -0.52827E-0008 -0.18114E-0008 -0.41623E-0008
  0.60000E+0004 -0.16840E+0004 -0.14290E-0008 -0.16895E-0008 -0.10291E-0008
  0.56667E+0004 -0.15687E+0004 -0.13521E-0007 -0.20701E-0008 -0.11220E-0007
  0.57242E+0004 -0.15652E+0004 -0.11366E-0007 -0.20303E-0008 -0.89042E-0008
  0.58333E+0004 -0.15585E+0004 -0.52798E-0008 -0.18593E-0008 -0.30742E-0008
  0.59424E+0004 -0.15518E+0004  0.20286E-0008 -0.15696E-0008  0.33362E-0008
  0.60000E+0004 -0.15482E+0004  0.57703E-0008 -0.13808E-0008  0.64509E-0008
  0.56667E+0004 -0.14348E+0004 -0.90613E-0008 -0.19743E-0008 -0.65820E-0008
  0.57242E+0004 -0.14310E+0004 -0.57766E-0008 -0.18496E-0008 -0.31529E-0008
  0.58333E+0004 -0.14236E+0004  0.13108E-0008 -0.15256E-0008  0.36447E-0008
  0.59424E+0004 -0.14163E+0004  0.79833E-0008 -0.11018E-0008  0.93979E-0008
  0.60000E+0004 -0.14125E+0004  0.10787E-0007 -0.85490E-0009  0.11573E-0007
  0.56667E+0004 -0.13642E+0004 -0.61633E-0008 -0.18358E-0008 -0.35766E-0008
  0.57242E+0004 -0.13602E+0004 -0.26414E-0008 -0.16651E-0008  0.47843E-0010
  0.58333E+0004 -0.13525E+0004  0.42717E-0008 -0.12617E-0008  0.65723E-0008
  0.59424E+0004 -0.13449E+0004  0.10054E-0007 -0.77414E-0009  0.11331E-0007
  0.60000E+0004 -0.13408E+0004  0.12186E-0007 -0.50248E-0009  0.12787E-0007
  0.60000E+0004 -0.17556E+0004 -0.55107E-0008 -0.17559E-0008 -0.51750E-0008
  0.60576E+0004 -0.17508E+0004 -0.15489E-0008 -0.16364E-0008 -0.20603E-0008
  0.61667E+0004 -0.17416E+0004  0.60963E-0008 -0.13459E-0008  0.40913E-0008
  0.62758E+0004 -0.17324E+0004  0.12552E-0007 -0.99354E-0009  0.95918E-0008
  0.63333E+0004 -0.17275E+0004  0.15031E-0007 -0.79787E-0009  0.11905E-0007
  0.60000E+0004 -0.16840E+0004 -0.14290E-0008 -0.16895E-0008 -0.10291E-0008
  0.60576E+0004 -0.16789E+0004  0.26299E-0008 -0.15337E-0008  0.22683E-0008
  0.61667E+0004 -0.16691E+0004  0.96710E-0008 -0.11830E-0008  0.80126E-0008
  0.62758E+0004 -0.16594E+0004  0.14639E-0007 -0.78602E-0009  0.12239E-0007
  0.63333E+0004 -0.16543E+0004  0.16081E-0007 -0.57416E-0009  0.13618E-0007
  0.60000E+0004 -0.15482E+0004  0.57703E-0008 -0.13808E-0008  0.64509E-0008
  0.60576E+0004 -0.15426E+0004  0.92077E-0008 -0.11610E-0008  0.92405E-0008
  0.61667E+0004 -0.15318E+0004  0.13847E-0007 -0.71449E-0009  0.12821E-0007
  0.62758E+0004 -0.15211E+0004  0.15333E-0007 -0.26423E-0009  0.13790E-0007
  0.63333E+0004 -0.15155E+0004  0.14757E-0007 -0.42580E-0010  0.13232E-0007
  0.60000E+0004 -0.14125E+0004  0.10787E-0007 -0.85490E-0009  0.11573E-0007
  0.60576E+0004 -0.14063E+0004  0.12911E-0007 -0.58464E-0009  0.13051E-0007
  0.61667E+0004 -0.13945E+0004  0.14464E-0007 -0.78972E-0010  0.13561E-0007
  0.62758E+0004 -0.13828E+0004  0.12706E-0007  0.37369E-0009  0.11292E-0007
  0.63333E+0004 -0.13766E+0004  0.10584E-0007  0.57411E-0009  0.91668E-0008
  0.60000E+0004 -0.13408E+0004  0.12186E-0007 -0.50248E-0009  0.12787E-0007
  0.60576E+0004 -0.13344E+0004  0.13533E-0007 -0.21359E-0009  0.13441E-0007
  0.61667E+0004 -0.13221E+0004  0.13592E-0007  0.30381E-0009  0.12397E-0007
  0.62758E+0004 -0.13098E+0004  0.10578E-0007  0.73278E-0009  0.88421E-0008
  0.63333E+0004 -0.13034E+0004  0.79679E-0008  0.90740E-0009  0.62131E-0008
  0.63333E+0004 -0.17275E+0004  0.15031E-0007 -0.79787E-0009  0.11905E-0007
  0.63909E+0004 -0.17200E+0004  0.16730E-0007 -0.59369E-0009  0.13738E-0007
  0.65000E+0004 -0.17056E+0004  0.17286E-0007 -0.22598E-0009  0.15281E-0007
  0.66091E+0004 -0.16912E+0004  0.14439E-0007  0.85208E-0010  0.14173E-0007
  0.66667E+0004 -0.16837E+0004  0.11749E-0007  0.21891E-0009  0.12557E-0007
  0.63333E+0004 -0.16543E+0004  0.16081E-0007 -0.57416E-0009  0.13618E-0007
  0.63909E+0004 -0.16463E+0004  0.16593E-0007 -0.35879E-0009  0.14347E-0007
  0.65000E+0004 -0.16311E+0004  0.14847E-0007  0.12536E-0010  0.13649E-0007
  0.66091E+0004 -0.16159E+0004  0.99995E-0008  0.30220E-0009  0.10434E-0007
  0.66667E+0004 -0.16079E+0004  0.65002E-0008  0.41612E-0009  0.78724E-0008
  0.63333E+0004 -0.15155E+0004  0.14757E-0007 -0.42580E-0010  0.13232E-0007
  0.63909E+0004 -0.15066E+0004  0.13190E-0007  0.16948E-0009  0.11908E-0007
  0.65000E+0004 -0.14899E+0004  0.79879E-0008  0.49571E-0009  0.76203E-0008
  0.66091E+0004 -0.14731E+0004  0.84181E-0009  0.68915E-0009  0.16757E-0008
  0.66667E+0004 -0.14643E+0004 -0.32580E-0008  0.73658E-0009 -0.18368E-0008
  0.63333E+0004 -0.13766E+0004  0.10584E-0007  0.57411E-0009  0.91668E-0008
  0.63909E+0004 -0.13669E+0004  0.76531E-0008  0.74790E-0009  0.64020E-0008
  0.65000E+0004 -0.13486E+0004  0.78511E-0009  0.95852E-0009  0.16924E-0009
  0.66091E+0004 -0.13303E+0004 -0.66281E-0008  0.98594E-0009 -0.65267E-0008
  0.66667E+0004 -0.13206E+0004 -0.10276E-0007  0.93238E-0009 -0.99179E-0008
  0.63333E+0004 -0.13034E+0004  0.79679E-0008  0.90740E-0009  0.62131E-0008
  0.63909E+0004 -0.12933E+0004  0.46983E-0008  0.10448E-0008  0.30734E-0008
  0.65000E+0004 -0.12741E+0004 -0.23196E-0008  0.11632E-0008 -0.34173E-0008
  0.66091E+0004 -0.12550E+0004 -0.92484E-0008  0.10747E-0008 -0.98077E-0008
  0.66667E+0004 -0.12449E+0004 -0.12399E-0007  0.95535E-0009 -0.12820E-0007
  0.66667E+0004 -0.16837E+0004  0.11749E-0007  0.21891E-0009  0.12557E-0007
  0.67242E+0004 -0.16740E+0004  0.82532E-0008  0.32830E-0009  0.10168E-0007
  0.68333E+0004 -0.16558E+0004  0.34704E-0009  0.46166E-0009  0.40736E-0008
  0.69424E+0004 -0.16375E+0004 -0.81241E-0008  0.49176E-0009 -0.33369E-0008
  0.70000E+0004 -0.16279E+0004 -0.12374E-0007  0.47198E-0009 -0.74357E-0008
  0.66667E+0004 -0.16079E+0004  0.65002E-0008  0.41612E-0009  0.78724E-0008
  0.67242E+0004 -0.15977E+0004  0.24046E-0008  0.49953E-0009  0.46805E-0008
  0.68333E+0004 -0.15784E+0004 -0.58897E-0008  0.57114E-0009 -0.23196E-0008
  0.69424E+0004 -0.15591E+0004 -0.13709E-0007  0.52908E-0009 -0.97016E-0008
  0.70000E+0004 -0.15490E+0004 -0.17205E-0007  0.46941E-0009 -0.13375E-0007
  0.66667E+0004 -0.14643E+0004 -0.32580E-0008  0.73658E-0009 -0.18368E-0008
  0.67242E+0004 -0.14530E+0004 -0.74628E-0008  0.74328E-0009 -0.55886E-0008
  0.68333E+0004 -0.14318E+0004 -0.14547E-0007  0.65280E-0009 -0.12373E-0007
  0.69424E+0004 -0.14105E+0004 -0.19402E-0007  0.44525E-0009 -0.17805E-0007
  0.70000E+0004 -0.13992E+0004 -0.20717E-0007  0.30211E-0009 -0.19753E-0007
  0.66667E+0004 -0.13206E+0004 -0.10276E-0007  0.93238E-0009 -0.99179E-0008
  0.67242E+0004 -0.13084E+0004 -0.13564E-0007  0.83106E-0009 -0.13139E-0007
  0.68333E+0004 -0.12851E+0004 -0.17825E-0007  0.53101E-0009 -0.17830E-0007
  0.69424E+0004 -0.12618E+0004 -0.18695E-0007  0.13504E-0009 -0.19830E-0007
  0.70000E+0004 -0.12495E+0004 -0.17583E-0007 -0.93564E-0010 -0.19491E-0007
  0.66667E+0004 -0.12449E+0004 -0.12399E-0007  0.95535E-0009 -0.12820E-0007
  0.67242E+0004 -0.12320E+0004 -0.14997E-0007  0.78696E-0009 -0.15481E-0007
  0.68333E+0004 -0.12077E+0004 -0.17568E-0007  0.36552E-0009 -0.18690E-0007
  0.69424E+0004 -0.11834E+0004 -0.16397E-0007 -0.12591E-0009 -0.18723E-0007
  0.70000E+0004 -0.11706E+0004 -0.14157E-0007 -0.39146E-0009 -0.17202E-0007
  0.70000E+0004 -0.16279E+0004 -0.12374E-0007  0.47198E-0009 -0.74357E-0008
  0.70576E+0004 -0.16171E+0004 -0.16309E-0007  0.43000E-0009 -0.11542E-0007
  0.71667E+0004 -0.15967E+0004 -0.22033E-0007  0.30228E-0009 -0.18402E-0007
  0.72758E+0004 -0.15762E+0004 -0.24704E-0007  0.13724E-0009 -0.23052E-0007
  0.73333E+0004 -0.15655E+0004 -0.24662E-0007  0.43166E-0010 -0.24258E-0007
  0.70000E+0004 -0.15490E+0004 -0.17205E-0007  0.46941E-0009 -0.13375E-0007
  0.70576E+0004 -0.15375E+0004 -0.20097E-0007  0.38862E-0009 -0.16753E-0007
  0.71667E+0004 -0.15159E+0004 -0.23210E-0007  0.19135E-0009 -0.21452E-0007
  0.72758E+0004 -0.14943E+0004 -0.22701E-0007 -0.29177E-0010 -0.23096E-0007
  0.73333E+0004 -0.14829E+0004 -0.20884E-0007 -0.14659E-0009 -0.22481E-0007
  0.70000E+0004 -0.13992E+0004 -0.20717E-0007  0.30211E-0009 -0.19753E-0007
  0.70576E+0004 -0.13867E+0004 -0.21021E-0007  0.14628E-0009 -0.20910E-0007
  0.71667E+0004 -0.13628E+0004 -0.18570E-0007 -0.16974E-0009 -0.20334E-0007
  0.72758E+0004 -0.13390E+0004 -0.12303E-0007 -0.46205E-0009 -0.15878E-0007
  0.73333E+0004 -0.13264E+0004 -0.76802E-0008 -0.59893E-0009 -0.12012E-0007
  0.70000E+0004 -0.12495E+0004 -0.17583E-0007 -0.93564E-0010 -0.19491E-0007
  0.70576E+0004 -0.12358E+0004 -0.15304E-0007 -0.31846E-0009 -0.18063E-0007
  0.71667E+0004 -0.12097E+0004 -0.80923E-0008 -0.72150E-0009 -0.12251E-0007
  0.72758E+0004 -0.11836E+0004  0.19337E-0008 -0.10309E-0008 -0.29596E-0008
  0.73333E+0004 -0.11698E+0004  0.77869E-0008 -0.11508E-0008  0.29000E-0008
  0.70000E+0004 -0.11706E+0004 -0.14157E-0007 -0.39146E-0009 -0.17202E-0007
  0.70576E+0004 -0.11562E+0004 -0.10770E-0007 -0.64092E-0009 -0.14533E-0007
  0.71667E+0004 -0.11289E+0004 -0.18384E-0008 -0.10576E-0008 -0.65208E-0008
  0.72758E+0004 -0.11017E+0004  0.89483E-0008 -0.13360E-0008  0.42456E-0008
  0.73333E+0004 -0.10873E+0004  0.14640E-0007 -0.14243E-0008  0.10368E-0007
  0.73333E+0004 -0.15655E+0004 -0.24662E-0007  0.43166E-0010 -0.24258E-0007
  0.73909E+0004 -0.15536E+0004 -0.23523E-0007 -0.48006E-0010 -0.24463E-0007
  0.75000E+0004 -0.15312E+0004 -0.18427E-0007 -0.21071E-0009 -0.21817E-0007
  0.76091E+0004 -0.15089E+0004 -0.10042E-0007 -0.33634E-0009 -0.15439E-0007
  0.76667E+0004 -0.14970E+0004 -0.46626E-0008 -0.38662E-0009 -0.10825E-0007
  0.73333E+0004 -0.14829E+0004 -0.20884E-0007 -0.14659E-0009 -0.22481E-0007
  0.73909E+0004 -0.14704E+0004 -0.17953E-0007 -0.25533E-0009 -0.20747E-0007
  0.75000E+0004 -0.14467E+0004 -0.97911E-0008 -0.43714E-0009 -0.14497E-0007
  0.76091E+0004 -0.14230E+0004  0.78433E-0009 -0.56286E-0009 -0.51263E-0008
  0.76667E+0004 -0.14105E+0004  0.68059E-0008 -0.60688E-0009  0.61622E-0009
  0.73333E+0004 -0.13264E+0004 -0.76802E-0008 -0.59893E-0009 -0.12012E-0007
  0.73909E+0004 -0.13126E+0004 -0.22514E-0008 -0.71396E-0009 -0.71574E-0008
  0.75000E+0004 -0.12865E+0004  0.91014E-0008 -0.87443E-0009  0.38215E-0008
  0.76091E+0004 -0.12603E+0004  0.20124E-0007 -0.94392E-0009  0.15405E-0007
  0.76667E+0004 -0.12465E+0004  0.25079E-0007 -0.94731E-0009  0.20989E-0007
  0.73333E+0004 -0.11698E+0004  0.77869E-0008 -0.11508E-0008  0.29000E-0008
  0.73909E+0004 -0.11548E+0004  0.13734E-0007 -0.12345E-0008  0.91473E-0008
  0.75000E+0004 -0.11262E+0004  0.23665E-0007 -0.12963E-0008  0.20408E-0007
  0.76091E+0004 -0.10976E+0004  0.29874E-0007 -0.12387E-0008  0.28640E-0007
  0.76667E+0004 -0.10826E+0004  0.31008E-0007 -0.11678E-0008  0.30946E-0007
  0.73333E+0004 -0.10873E+0004  0.14640E-0007 -0.14243E-0008  0.10368E-0007
  0.73909E+0004 -0.10715E+0004  0.19943E-0007 -0.14702E-0008  0.16406E-0007
  0.75000E+0004 -0.10417E+0004  0.27272E-0007 -0.14430E-0008  0.25761E-0007
  0.76091E+0004 -0.10118E+0004  0.29287E-0007 -0.12934E-0008  0.30171E-0007
  0.76667E+0004 -0.99606E+0003  0.27770E-0007 -0.11758E-0008  0.29841E-0007
  0.76667E+0004 -0.14970E+0004 -0.46626E-0008 -0.38662E-0009 -0.10825E-0007
  0.77242E+0004 -0.14839E+0004  0.12647E-0008 -0.42466E-0009 -0.54329E-0008
  0.78333E+0004 -0.14589E+0004  0.12591E-0007 -0.46327E-0009  0.56349E-0008
  0.79424E+0004 -0.14339E+0004  0.22388E-0007 -0.45820E-0009  0.16139E-0007
  0.80000E+0004 -0.14208E+0004  0.26343E-0007 -0.44099E-0009  0.20813E-0007
  0.76667E+0004 -0.14105E+0004  0.68059E-0008 -0.60688E-0009  0.61622E-0009
  0.77242E+0004 -0.13966E+0004  0.12957E-0007 -0.63552E-0009  0.67534E-0008
  0.78333E+0004 -0.13702E+0004  0.23376E-0007 -0.64677E-0009  0.17859E-0007
  0.79424E+0004 -0.13438E+0004  0.30554E-0007 -0.60922E-0009  0.26516E-0007
  0.80000E+0004 -0.13299E+0004  0.32527E-0007 -0.57359E-0009  0.29500E-0007
  0.76667E+0004 -0.12465E+0004  0.25079E-0007 -0.94731E-0009  0.20989E-0007
  0.77242E+0004 -0.12312E+0004  0.29152E-0007 -0.93443E-0009  0.25913E-0007
  0.78333E+0004 -0.12021E+0004  0.33087E-0007 -0.85899E-0009  0.31789E-0007
  0.79424E+0004 -0.11729E+0004  0.31197E-0007 -0.74381E-0009  0.31962E-0007
  0.80000E+0004 -0.11576E+0004  0.27794E-0007 -0.67152E-0009  0.29559E-0007
  0.76667E+0004 -0.10826E+0004  0.31008E-0007 -0.11678E-0008  0.30946E-0007
  0.77242E+0004 -0.10658E+0004  0.30377E-0007 -0.10845E-0008  0.31525E-0007
  0.78333E+0004 -0.10339E+0004  0.24091E-0007 -0.88002E-0009  0.27173E-0007
  0.79424E+0004 -0.10021E+0004  0.11928E-0007 -0.66582E-0009  0.16176E-0007
  0.80000E+0004 -0.98526E+0003  0.38050E-0008 -0.55352E-0009  0.82674E-0008
  0.76667E+0004 -0.99606E+0003  0.27770E-0007 -0.11758E-0008  0.29841E-0007
  0.77242E+0004 -0.97850E+0003  0.24276E-0007 -0.10511E-0008  0.27434E-0007
  0.78333E+0004 -0.94521E+0003  0.12856E-0007 -0.78123E-0009  0.17332E-0007
  0.79424E+0004 -0.91192E+0003 -0.29780E-0008 -0.52874E-0009  0.16660E-0008
  0.80000E+0004 -0.89437E+0003 -0.12067E-0007 -0.40704E-0009 -0.78231E-0008
  0.80000E+0004 -0.14208E+0004  0.26343E-0007 -0.44099E-0009  0.20813E-0007
  0.80576E+0004 -0.14066E+0004  0.29281E-0007 -0.41916E-0009  0.24704E-0007
  0.81667E+0004 -0.13799E+0004  0.31341E-0007 -0.35985E-0009  0.28964E-0007
  0.82758E+0004 -0.13531E+0004  0.28828E-0007 -0.29210E-0009  0.28867E-0007
  0.83333E+0004 -0.13390E+0004  0.25921E-0007 -0.25346E-0009  0.27176E-0007
  0.80000E+0004 -0.13299E+0004  0.32527E-0007 -0.57359E-0009  0.29500E-0007
  0.80576E+0004 -0.13149E+0004  0.33106E-0007 -0.53486E-0009  0.31235E-0007
  0.81667E+0004 -0.12866E+0004  0.30135E-0007 -0.44543E-0009  0.30539E-0007
  0.82758E+0004 -0.12583E+0004  0.22527E-0007 -0.35603E-0009  0.25013E-0007
  0.83333E+0004 -0.12434E+0004  0.17171E-0007 -0.31034E-0009  0.20540E-0007
  0.80000E+0004 -0.11576E+0004  0.27794E-0007 -0.67152E-0009  0.29559E-0007
  0.80576E+0004 -0.11411E+0004  0.22761E-0007 -0.60399E-0009  0.25447E-0007
  0.81667E+0004 -0.11099E+0004  0.98378E-0008 -0.47467E-0009  0.13761E-0007
  0.82758E+0004 -0.10786E+0004 -0.53705E-0008 -0.37078E-0009 -0.10397E-0008
  0.83333E+0004 -0.10621E+0004 -0.13326E-0007 -0.32595E-0009 -0.91656E-0008
  0.80000E+0004 -0.98526E+0003  0.38050E-0008 -0.55352E-0009  0.82674E-0008
  0.80576E+0004 -0.96724E+0003 -0.51718E-0008 -0.45594E-0009 -0.77412E-0009
  0.81667E+0004 -0.93308E+0003 -0.22188E-0007 -0.29656E-0009 -0.18723E-0007
  0.82758E+0004 -0.89892E+0003 -0.36241E-0007 -0.19476E-0009 -0.34610E-0007
  0.83333E+0004 -0.88090E+0003 -0.41422E-0007 -0.16231E-0009 -0.41029E-0007
  0.80000E+0004 -0.89437E+0003 -0.12067E-0007 -0.40704E-0009 -0.78231E-0008
  0.80576E+0004 -0.87553E+0003 -0.21185E-0007 -0.30384E-0009 -0.17660E-0007
  0.81667E+0004 -0.83983E+0003 -0.35938E-0007 -0.14998E-0009 -0.34489E-0007
  0.82758E+0004 -0.80413E+0003 -0.44654E-0007 -0.64602E-0010 -0.45872E-0007
  0.83333E+0004 -0.78529E+0003 -0.46055E-0007 -0.43057E-0010 -0.48765E-0007
  0.83333E+0004 -0.13390E+0004  0.25921E-0007 -0.25346E-0009  0.27176E-0007
  0.83909E+0004 -0.13282E+0004  0.22446E-0007 -0.21752E-0009  0.24723E-0007
  0.85000E+0004 -0.13077E+0004  0.14855E-0007 -0.15314E-0009  0.18623E-0007
  0.86091E+0004 -0.12873E+0004  0.72741E-0008 -0.10371E-0009  0.11740E-0007
  0.86667E+0004 -0.12765E+0004  0.37412E-0008 -0.80687E-0010  0.82104E-0008
  0.83333E+0004 -0.12434E+0004  0.17171E-0007 -0.31034E-0009  0.20540E-0007
  0.83909E+0004 -0.12320E+0004  0.11790E-0007 -0.27064E-0009  0.15791E-0007
  0.85000E+0004 -0.12103E+0004  0.15140E-0008 -0.20674E-0009  0.61008E-0008
  0.86091E+0004 -0.11887E+0004 -0.74418E-0008 -0.16612E-0009 -0.31902E-0008
  0.86667E+0004 -0.11773E+0004 -0.11203E-0007 -0.15288E-0009 -0.74975E-0008
  0.83333E+0004 -0.10621E+0004 -0.13326E-0007 -0.32595E-0009 -0.91656E-0008
  0.83909E+0004 -0.10496E+0004 -0.19991E-0007 -0.29463E-0009 -0.16226E-0007
  0.85000E+0004 -0.10257E+0004 -0.30056E-0007 -0.25828E-0009 -0.27649E-0007
  0.86091E+0004 -0.10019E+0004 -0.35751E-0007 -0.25336E-0009 -0.35416E-0007
  0.86667E+0004 -0.98928E+0003 -0.36851E-0007 -0.26113E-0009 -0.37807E-0007
  0.83333E+0004 -0.88090E+0003 -0.41422E-0007 -0.16231E-0009 -0.41029E-0007
  0.83909E+0004 -0.86714E+0003 -0.44411E-0007 -0.14964E-0009 -0.45260E-0007
  0.85000E+0004 -0.84106E+0003 -0.45163E-0007 -0.15765E-0009 -0.48509E-0007
  0.86091E+0004 -0.81499E+0003 -0.39816E-0007 -0.19719E-0009 -0.45643E-0007
  0.86667E+0004 -0.80123E+0003 -0.34963E-0007 -0.22858E-0009 -0.41969E-0007
  0.83333E+0004 -0.78529E+0003 -0.46055E-0007 -0.43057E-0010 -0.48765E-0007
  0.83909E+0004 -0.77092E+0003 -0.45298E-0007 -0.43208E-0010 -0.49333E-0007
  0.85000E+0004 -0.74366E+0003 -0.38669E-0007 -0.75289E-0010 -0.45003E-0007
  0.86091E+0004 -0.71641E+0003 -0.26510E-0007 -0.13113E-0009 -0.34688E-0007
  0.86667E+0004 -0.70203E+0003 -0.18627E-0007 -0.16981E-0009 -0.27500E-0007
  0.86667E+0004 -0.12765E+0004  0.37412E-0008 -0.80687E-0010  0.82104E-0008
  0.87242E+0004 -0.12697E+0004  0.12268E-0008 -0.61256E-0010  0.54562E-0008
  0.88333E+0004 -0.12568E+0004 -0.20052E-0008 -0.32562E-0010  0.12501E-0008
  0.89424E+0004 -0.12439E+0004 -0.34477E-0008 -0.14418E-0010 -0.16761E-0008
  0.90000E+0004 -0.12371E+0004 -0.36772E-0008 -0.82964E-0011 -0.27932E-0008
  0.86667E+0004 -0.11773E+0004 -0.11203E-0007 -0.15288E-0009 -0.74975E-0008
  0.87242E+0004 -0.11701E+0004 -0.13540E-0007 -0.14203E-0009 -0.10541E-0007
  0.88333E+0004 -0.11565E+0004 -0.16018E-0007 -0.13281E-0009 -0.14763E-0007
  0.89424E+0004 -0.11428E+0004 -0.16473E-0007 -0.13475E-0009 -0.17249E-0007
  0.90000E+0004 -0.11356E+0004 -0.16198E-0007 -0.13953E-0009 -0.18037E-0007
  0.86667E+0004 -0.98928E+0003 -0.36851E-0007 -0.26113E-0009 -0.37807E-0007
  0.87242E+0004 -0.98133E+0003 -0.36463E-0007 -0.27234E-0009 -0.38643E-0007
  0.88333E+0004 -0.96627E+0003 -0.33567E-0007 -0.30611E-0009 -0.38048E-0007
  0.89424E+0004 -0.95120E+0003 -0.29066E-0007 -0.34758E-0009 -0.35528E-0007
  0.90000E+0004 -0.94326E+0003 -0.26551E-0007 -0.37222E-0009 -0.33804E-0007
  0.86667E+0004 -0.80123E+0003 -0.34963E-0007 -0.22858E-0009 -0.41969E-0007
  0.87242E+0004 -0.79254E+0003 -0.29815E-0007 -0.26352E-0009 -0.37744E-0007
  0.88333E+0004 -0.77607E+0003 -0.19111E-0007 -0.33722E-0009 -0.28327E-0007
  0.89424E+0004 -0.75960E+0003 -0.88178E-0008 -0.41005E-0009 -0.18507E-0007
  0.90000E+0004 -0.75091E+0003 -0.41156E-0008 -0.44904E-0009 -0.13665E-0007
  0.86667E+0004 -0.70203E+0003 -0.18627E-0007 -0.16981E-0009 -0.27500E-0007
  0.87242E+0004 -0.69295E+0003 -0.11430E-0007 -0.21001E-0009 -0.20721E-0007
  0.88333E+0004 -0.67573E+0003  0.18851E-0008 -0.29131E-0009 -0.76273E-0008
  0.89424E+0004 -0.65852E+0003  0.13195E-0007 -0.36690E-0009  0.43307E-0008
  0.90000E+0004 -0.64944E+0003  0.17879E-0007 -0.40629E-0009  0.97202E-0008
  0.90000E+0004 -0.12371E+0004 -0.36772E-0008 -0.82964E-0011 -0.27932E-0008
  0.90576E+0004 -0.12304E+0004 -0.36636E-0008 -0.23592E-0011 -0.36803E-0008
  0.91667E+0004 -0.12178E+0004 -0.33935E-0008  0.53984E-0011 -0.50083E-0008
  0.92758E+0004 -0.12052E+0004 -0.32463E-0008  0.14921E-0010 -0.61452E-0008
  0.93333E+0004 -0.11985E+0004 -0.33059E-0008  0.22044E-0010 -0.67169E-0008
  0.90000E+0004 -0.11356E+0004 -0.16198E-0007 -0.13953E-0009 -0.18037E-0007
  0.90576E+0004 -0.11286E+0004 -0.15742E-0007 -0.14365E-0009 -0.18568E-0007
  0.91667E+0004 -0.11152E+0004 -0.14876E-0007 -0.15414E-0009 -0.19227E-0007
  0.92758E+0004 -0.11019E+0004 -0.14489E-0007 -0.16038E-0009 -0.19756E-0007
  0.93333E+0004 -0.10949E+0004 -0.14555E-0007 -0.16154E-0009 -0.20037E-0007
  0.90000E+0004 -0.94326E+0003 -0.26551E-0007 -0.37222E-0009 -0.33804E-0007
  0.90576E+0004 -0.93550E+0003 -0.24197E-0007 -0.39438E-0009 -0.32007E-0007
  0.91667E+0004 -0.92078E+0003 -0.20666E-0007 -0.43656E-0009 -0.28827E-0007
  0.92758E+0004 -0.90606E+0003 -0.18724E-0007 -0.47026E-0009 -0.26311E-0007
  0.93333E+0004 -0.89830E+0003 -0.18335E-0007 -0.48432E-0009 -0.25302E-0007
  0.90000E+0004 -0.75091E+0003 -0.41156E-0008 -0.44904E-0009 -0.13665E-0007
  0.90576E+0004 -0.74242E+0003 -0.16145E-0009 -0.48380E-0009 -0.92872E-0008
  0.91667E+0004 -0.72633E+0003  0.50892E-0008 -0.54763E-0009 -0.25389E-0008
  0.92758E+0004 -0.71024E+0003  0.75181E-0008 -0.60183E-0009  0.20775E-0008
  0.93333E+0004 -0.70175E+0003  0.78617E-0008 -0.62716E-0009  0.37060E-0008
  0.90000E+0004 -0.64944E+0003  0.17879E-0007 -0.40629E-0009  0.97202E-0008
  0.90576E+0004 -0.64057E+0003  0.21509E-0007 -0.44079E-0009  0.14296E-0007
  0.91667E+0004 -0.62375E+0003  0.25569E-0007 -0.50403E-0009  0.20658E-0007
  0.92758E+0004 -0.60693E+0003  0.26457E-0007 -0.55877E-0009  0.24202E-0007
  0.93333E+0004 -0.59806E+0003  0.25985E-0007 -0.58712E-0009  0.25102E-0007
  0.93333E+0004 -0.11985E+0004 -0.33059E-0008  0.22044E-0010 -0.67169E-0008
  0.93909E+0004 -0.11945E+0004 -0.31473E-0008  0.35243E-0010 -0.69044E-0008
  0.95000E+0004 -0.11868E+0004 -0.29314E-0008  0.66858E-0010 -0.70887E-0008
  0.96091E+0004 -0.11792E+0004 -0.25116E-0008  0.10991E-0009 -0.68184E-0008
  0.96667E+0004 -0.11751E+0004 -0.20810E-0008  0.13955E-0009 -0.63914E-0008
  0.93333E+0004 -0.10949E+0004 -0.14555E-0007 -0.16154E-0009 -0.20037E-0007
  0.93909E+0004 -0.10906E+0004 -0.14540E-0007 -0.15389E-0009 -0.20028E-0007
  0.95000E+0004 -0.10825E+0004 -0.14765E-0007 -0.12974E-0009 -0.19910E-0007
  0.96091E+0004 -0.10744E+0004 -0.14926E-0007 -0.89953E-0010 -0.19399E-0007
  0.96667E+0004 -0.10701E+0004 -0.14836E-0007 -0.62453E-0010 -0.18863E-0007
  0.93333E+0004 -0.89830E+0003 -0.18335E-0007 -0.48432E-0009 -0.25302E-0007
  0.93909E+0004 -0.89358E+0003 -0.18495E-0007 -0.49031E-0009 -0.24690E-0007
  0.95000E+0004 -0.88463E+0003 -0.19460E-0007 -0.48937E-0009 -0.23963E-0007
  0.96091E+0004 -0.87568E+0003 -0.20748E-0007 -0.46976E-0009 -0.23499E-0007
  0.96667E+0004 -0.87096E+0003 -0.21385E-0007 -0.45083E-0009 -0.23263E-0007
  0.93333E+0004 -0.70175E+0003  0.78617E-0008 -0.62716E-0009  0.37060E-0008
  0.93909E+0004 -0.69658E+0003  0.71571E-0008 -0.64947E-0009  0.41970E-0008
  0.95000E+0004 -0.68680E+0003  0.51078E-0008 -0.68073E-0009  0.41608E-0008
  0.96091E+0004 -0.67701E+0003  0.27682E-0008 -0.69754E-0009  0.32313E-0008
  0.96667E+0004 -0.67185E+0003  0.15757E-0008 -0.69890E-0009  0.24716E-0008
  0.93333E+0004 -0.59806E+0003  0.25985E-0007 -0.58712E-0009  0.25102E-0007
  0.93909E+0004 -0.59266E+0003  0.24579E-0007 -0.61451E-0009  0.24821E-0007
  0.95000E+0004 -0.58244E+0003  0.21513E-0007 -0.66054E-0009  0.23355E-0007
  0.96091E+0004 -0.57221E+0003  0.18577E-0007 -0.69804E-0009  0.21082E-0007
  0.96667E+0004 -0.56682E+0003  0.17221E-0007 -0.71571E-0009  0.19664E-0007
  0.96667E+0004 -0.11751E+0004 -0.20810E-0008  0.13955E-0009 -0.63914E-0008
  0.97242E+0004 -0.11787E+0004 -0.46740E-0009  0.18245E-0009 -0.47737E-0008
  0.98333E+0004 -0.11855E+0004  0.32372E-0008  0.27132E-0009 -0.11002E-0008
  0.99424E+0004 -0.11922E+0004  0.76205E-0008  0.36450E-0009  0.32606E-0008
  0.10000E+0005 -0.11958E+0004  0.10086E-0007  0.41436E-0009  0.57591E-0008
  0.96667E+0004 -0.10701E+0004 -0.14836E-0007 -0.62453E-0010 -0.18863E-0007
  0.97242E+0004 -0.10739E+0004 -0.13697E-0007 -0.13548E-0010 -0.17319E-0007
  0.98333E+0004 -0.10810E+0004 -0.10747E-0007  0.90906E-0010 -0.13616E-0007
  0.99424E+0004 -0.10882E+0004 -0.68441E-0008  0.20710E-0009 -0.89259E-0008
  0.10000E+0005 -0.10920E+0004 -0.44868E-0008  0.27087E-0009 -0.61008E-0008
  0.96667E+0004 -0.87096E+0003 -0.21385E-0007 -0.45083E-0009 -0.23263E-0007
  0.97242E+0004 -0.87513E+0003 -0.22303E-0007 -0.40982E-0009 -0.23477E-0007
  0.98333E+0004 -0.88304E+0003 -0.23359E-0007 -0.31161E-0009 -0.23295E-0007
  0.99424E+0004 -0.89094E+0003 -0.23511E-0007 -0.18722E-0009 -0.22221E-0007
  0.10000E+0005 -0.89512E+0003 -0.23248E-0007 -0.11301E-0009 -0.21259E-0007
  0.96667E+0004 -0.67185E+0003  0.15757E-0008 -0.69890E-0009  0.24716E-0008
  0.97242E+0004 -0.67641E+0003 -0.10655E-0008 -0.68756E-0009 -0.64016E-0010
  0.98333E+0004 -0.68506E+0003 -0.58245E-0008 -0.63722E-0009 -0.48700E-0008
  0.99424E+0004 -0.69370E+0003 -0.10421E-0007 -0.54786E-0009 -0.96152E-0008
  0.10000E+0005 -0.69826E+0003 -0.12827E-0007 -0.48568E-0009 -0.12041E-0007
  0.96667E+0004 -0.56682E+0003  0.17221E-0007 -0.71571E-0009  0.19664E-0007
  0.97242E+0004 -0.57158E+0003  0.14626E-0007 -0.72382E-0009  0.16609E-0007
  0.98333E+0004 -0.58062E+0003  0.97842E-0008 -0.71421E-0009  0.10593E-0007
  0.99424E+0004 -0.58965E+0003  0.46826E-0008 -0.66376E-0009  0.41853E-0008
  0.10000E+0005 -0.59442E+0003  0.17793E-0008 -0.62010E-0009  0.66328E-0009
  0.10000E+0005 -0.11958E+0004  0.10086E-0007  0.41436E-0009  0.57591E-0008
  0.10058E+0005 -0.12067E+0004  0.13466E-0007  0.46702E-0009  0.90007E-0008
  0.10167E+0005 -0.12273E+0004  0.19343E-0007  0.55392E-0009  0.14647E-0007
  0.10276E+0005 -0.12479E+0004  0.23886E-0007  0.61102E-0009  0.19051E-0007
  0.10333E+0005 -0.12587E+0004  0.25528E-0007  0.62683E-0009  0.20663E-0007
  0.10000E+0005 -0.10920E+0004 -0.44868E-0008  0.27087E-0009 -0.61008E-0008
  0.10058E+0005 -0.11035E+0004 -0.87962E-0009  0.34742E-0009 -0.22049E-0008
  0.10167E+0005 -0.11252E+0004  0.61901E-0008  0.48101E-0009  0.54331E-0008
  0.10276E+0005 -0.11470E+0004  0.12938E-0007  0.58847E-0009  0.12760E-0007
  0.10333E+0005 -0.11585E+0004  0.16124E-0007  0.63094E-0009  0.16231E-0007
  0.10000E+0005 -0.89512E+0003 -0.23248E-0007 -0.11301E-0009 -0.21259E-0007
  0.10058E+0005 -0.90779E+0003 -0.22372E-0007 -0.14843E-0010 -0.19684E-0007
  0.10167E+0005 -0.93181E+0003 -0.19271E-0007  0.17618E-0009 -0.15070E-0007
[truncated: 1,424,013 more chars]
