# Supplementary material for: 2D Synthetic dataset of numerical simulations of long-period seismicity in a volcanic edifice and related sensitivity kernels
Source: Data Brief. 2021 Jan 25;34:106673. doi: 10.1016/j.dib.2020.106673 (PMC7841316; doi:10.1016/j.dib.2020.106673)
Supplement: Supplementary Data S1 — Supplementary Raw Research Data. This is open data under the CC BY license http://creativecommons.org/licenses/by/4.0/ [file mmc1.zip › Dataset/OUTPUT_KERNELS/9000_3000/kernel_hetero_17000_1320_ISO7e-1Hz_15-18.dat]

  0.00000E+0000 -0.30000E+0004  0.70969E-0009 -0.18260E-0009  0.13344E-0008
  0.57558E+0002 -0.30000E+0004  0.11323E-0008  0.76418E-0009  0.14646E-0008
  0.16667E+0003 -0.30000E+0004  0.63704E-0009  0.12499E-0008  0.41381E-0009
  0.27578E+0003 -0.30000E+0004 -0.18663E-0009  0.12308E-0008 -0.99671E-0009
  0.33333E+0003 -0.30000E+0004 -0.45109E-0009  0.13238E-0008 -0.15863E-0008
  0.00000E+0000 -0.29451E+0004  0.43797E-0009 -0.29046E-0009  0.12106E-0008
  0.57558E+0002 -0.29449E+0004 -0.14325E-0009 -0.15261E-0009  0.13737E-0009
  0.16667E+0003 -0.29445E+0004 -0.44429E-0009  0.48116E-0009 -0.78285E-0009
  0.27578E+0003 -0.29441E+0004 -0.73660E-0009  0.85012E-0009 -0.16289E-0008
  0.33333E+0003 -0.29439E+0004 -0.88654E-0009  0.93731E-0009 -0.20279E-0008
  0.00000E+0000 -0.28411E+0004 -0.30921E-0009 -0.17841E-0009  0.18648E-0009
  0.57558E+0002 -0.28405E+0004 -0.10026E-0008 -0.26927E-0009 -0.97549E-0009
  0.16667E+0003 -0.28394E+0004 -0.13364E-0008  0.15702E-0010 -0.18188E-0008
  0.27578E+0003 -0.28383E+0004 -0.13158E-0008  0.37543E-0009 -0.21863E-0008
  0.33333E+0003 -0.28377E+0004 -0.12612E-0008  0.51506E-0009 -0.22939E-0008
  0.00000E+0000 -0.27370E+0004 -0.12701E-0008 -0.21177E-0009 -0.12309E-0008
  0.57558E+0002 -0.27361E+0004 -0.16168E-0008 -0.17911E-0009 -0.19246E-0008
  0.16667E+0003 -0.27342E+0004 -0.18171E-0008 -0.19192E-0010 -0.25481E-0008
  0.27578E+0003 -0.27324E+0004 -0.15262E-0008  0.25073E-0009 -0.24573E-0008
  0.33333E+0003 -0.27314E+0004 -0.12683E-0008  0.38762E-0009 -0.22576E-0008
  0.00000E+0000 -0.26821E+0004 -0.16621E-0008 -0.17274E-0009 -0.18384E-0008
  0.57558E+0002 -0.26810E+0004 -0.19357E-0008 -0.14174E-0009 -0.24323E-0008
  0.16667E+0003 -0.26787E+0004 -0.20022E-0008  0.83562E-0011 -0.28770E-0008
  0.27578E+0003 -0.26765E+0004 -0.15393E-0008  0.25030E-0009 -0.25472E-0008
  0.33333E+0003 -0.26753E+0004 -0.11420E-0008  0.37981E-0009 -0.21502E-0008
  0.33333E+0003 -0.30000E+0004 -0.45109E-0009  0.13238E-0008 -0.15863E-0008
  0.39089E+0003 -0.30000E+0004 -0.70563E-0009  0.12966E-0008 -0.20837E-0008
  0.50000E+0003 -0.30000E+0004 -0.10571E-0008  0.10794E-0008 -0.26842E-0008
  0.60911E+0003 -0.30000E+0004 -0.12280E-0008  0.67520E-0009 -0.27822E-0008
  0.66667E+0003 -0.30000E+0004 -0.12357E-0008  0.42717E-0009 -0.26338E-0008
  0.33333E+0003 -0.29439E+0004 -0.88654E-0009  0.93731E-0009 -0.20279E-0008
  0.39089E+0003 -0.29438E+0004 -0.99564E-0009  0.97742E-0009 -0.23347E-0008
  0.50000E+0003 -0.29435E+0004 -0.11051E-0008  0.90422E-0009 -0.26320E-0008
  0.60911E+0003 -0.29433E+0004 -0.10752E-0008  0.66960E-0009 -0.25205E-0008
  0.66667E+0003 -0.29431E+0004 -0.99805E-0009  0.51227E-0009 -0.23078E-0008
  0.33333E+0003 -0.28377E+0004 -0.12612E-0008  0.51506E-0009 -0.22939E-0008
  0.39089E+0003 -0.28373E+0004 -0.11666E-0008  0.62465E-0009 -0.23190E-0008
  0.50000E+0003 -0.28365E+0004 -0.89145E-0009  0.71974E-0009 -0.21263E-0008
  0.60911E+0003 -0.28357E+0004 -0.50506E-0009  0.68660E-0009 -0.16491E-0008
  0.66667E+0003 -0.28353E+0004 -0.26900E-0009  0.63171E-0009 -0.13177E-0008
  0.33333E+0003 -0.27314E+0004 -0.12683E-0008  0.38762E-0009 -0.22576E-0008
  0.39089E+0003 -0.27307E+0004 -0.94617E-0009  0.50949E-0009 -0.19555E-0008
  0.50000E+0003 -0.27295E+0004 -0.22640E-0009  0.66692E-0009 -0.11882E-0008
  0.60911E+0003 -0.27282E+0004  0.53177E-0009  0.72251E-0009 -0.32478E-0009
  0.66667E+0003 -0.27275E+0004  0.89895E-0009  0.71291E-0009  0.95291E-0010
  0.33333E+0003 -0.26753E+0004 -0.11420E-0008  0.37981E-0009 -0.21502E-0008
  0.39089E+0003 -0.26745E+0004 -0.67385E-0009  0.49970E-0009 -0.16510E-0008
  0.50000E+0003 -0.26730E+0004  0.31151E-0009  0.66813E-0009 -0.55077E-0009
  0.60911E+0003 -0.26714E+0004  0.12452E-0008  0.74324E-0009  0.49721E-0009
  0.66667E+0003 -0.26706E+0004  0.16449E-0008  0.74352E-0009  0.92860E-0009
  0.66667E+0003 -0.30000E+0004 -0.12357E-0008  0.42717E-0009 -0.26338E-0008
  0.72422E+0003 -0.30000E+0004 -0.11817E-0008  0.18685E-0009 -0.23655E-0008
  0.83333E+0003 -0.30000E+0004 -0.90530E-0009 -0.15290E-0009 -0.16201E-0008
  0.94244E+0003 -0.30000E+0004 -0.42423E-0009 -0.25933E-0009 -0.72694E-0009
  0.10000E+0004 -0.30000E+0004 -0.10915E-0009 -0.22481E-0009 -0.25102E-0009
  0.66667E+0003 -0.29431E+0004 -0.99805E-0009  0.51227E-0009 -0.23078E-0008
  0.72422E+0003 -0.29431E+0004 -0.87425E-0009  0.35404E-0009 -0.20030E-0008
  0.83333E+0003 -0.29430E+0004 -0.51078E-0009  0.11409E-0009 -0.12484E-0008
  0.94244E+0003 -0.29428E+0004  0.13484E-0010  0.75994E-0011 -0.36624E-0009
  0.10000E+0004 -0.29428E+0004  0.33921E-0009  0.16145E-0011  0.11401E-0009
  0.66667E+0003 -0.28353E+0004 -0.26900E-0009  0.63171E-0009 -0.13177E-0008
  0.72422E+0003 -0.28351E+0004 -0.17196E-0010  0.56315E-0009 -0.95313E-0009
  0.83333E+0003 -0.28348E+0004  0.48364E-0009  0.42173E-0009 -0.23301E-0009
  0.94244E+0003 -0.28345E+0004  0.99198E-0009  0.29638E-0009  0.47497E-0009
  0.10000E+0004 -0.28343E+0004  0.12431E-0008  0.23625E-0009  0.82792E-0009
  0.66667E+0003 -0.27275E+0004  0.89895E-0009  0.71291E-0009  0.95291E-0010
  0.72422E+0003 -0.27272E+0004  0.12179E-0008  0.68151E-0009  0.45473E-0009
  0.83333E+0003 -0.27267E+0004  0.16570E-0008  0.57345E-0009  0.93137E-0009
  0.94244E+0003 -0.27261E+0004  0.18515E-0008  0.42312E-0009  0.11542E-0008
  0.10000E+0004 -0.27258E+0004  0.18447E-0008  0.33114E-0009  0.11888E-0008
  0.66667E+0003 -0.26706E+0004  0.16449E-0008  0.74352E-0009  0.92860E-0009
  0.72422E+0003 -0.26703E+0004  0.19468E-0008  0.71890E-0009  0.12366E-0008
  0.83333E+0003 -0.26696E+0004  0.22259E-0008  0.61303E-0009  0.14697E-0008
  0.94244E+0003 -0.26690E+0004  0.21191E-0008  0.44887E-0009  0.13202E-0008
  0.10000E+0004 -0.26686E+0004  0.19148E-0008  0.34571E-0009  0.11365E-0008
  0.10000E+0004 -0.30000E+0004 -0.10915E-0009 -0.22481E-0009 -0.25102E-0009
  0.10576E+0004 -0.30000E+0004  0.23647E-0009 -0.14510E-0009  0.21596E-0009
  0.11667E+0004 -0.30000E+0004  0.91511E-0009  0.10182E-0010  0.10809E-0008
  0.12758E+0004 -0.30000E+0004  0.15453E-0008  0.22688E-0010  0.19633E-0008
  0.13333E+0004 -0.30000E+0004  0.18224E-0008 -0.60445E-0010  0.24351E-0008
  0.10000E+0004 -0.29428E+0004  0.33921E-0009  0.16145E-0011  0.11401E-0009
  0.10576E+0004 -0.29427E+0004  0.68666E-0009  0.17987E-0010  0.59488E-0009
  0.11667E+0004 -0.29425E+0004  0.13335E-0008  0.36092E-0010  0.14794E-0008
  0.12758E+0004 -0.29424E+0004  0.18370E-0008 -0.46535E-0010  0.22722E-0008
  0.13333E+0004 -0.29423E+0004  0.19868E-0008 -0.14240E-0009  0.26069E-0008
  0.10000E+0004 -0.28343E+0004  0.12431E-0008  0.23625E-0009  0.82792E-0009
  0.10576E+0004 -0.28341E+0004  0.14642E-0008  0.17738E-0009  0.11561E-0008
  0.11667E+0004 -0.28336E+0004  0.17192E-0008  0.46592E-0010  0.16576E-0008
  0.12758E+0004 -0.28332E+0004  0.16102E-0008 -0.11964E-0009  0.18549E-0008
  0.13333E+0004 -0.28330E+0004  0.13568E-0008 -0.20983E-0009  0.17630E-0008
  0.10000E+0004 -0.27258E+0004  0.18447E-0008  0.33114E-0009  0.11888E-0008
  0.10576E+0004 -0.27254E+0004  0.17506E-0008  0.23245E-0009  0.11679E-0008
  0.11667E+0004 -0.27247E+0004  0.12917E-0008  0.35022E-0010  0.95604E-0009
  0.12758E+0004 -0.27240E+0004  0.40326E-0009 -0.15223E-0009  0.40300E-0009
  0.13333E+0004 -0.27236E+0004 -0.23352E-0009 -0.22631E-0009 -0.75446E-0010
  0.10000E+0004 -0.26686E+0004  0.19148E-0008  0.34571E-0009  0.11365E-0008
  0.10576E+0004 -0.26681E+0004  0.16069E-0008  0.23481E-0009  0.89522E-0009
  0.11667E+0004 -0.26673E+0004  0.73957E-0009  0.21258E-0010  0.29351E-0009
  0.12758E+0004 -0.26664E+0004 -0.49124E-0009 -0.16413E-0009 -0.57286E-0009
  0.13333E+0004 -0.26659E+0004 -0.12488E-0008 -0.22885E-0009 -0.11676E-0008
  0.13333E+0004 -0.30000E+0004  0.18224E-0008 -0.60445E-0010  0.24351E-0008
  0.13909E+0004 -0.30000E+0004  0.20390E-0008 -0.20364E-0009  0.28916E-0008
  0.15000E+0004 -0.30000E+0004  0.22374E-0008 -0.49862E-0009  0.35435E-0008
  0.16091E+0004 -0.30000E+0004  0.20953E-0008 -0.55570E-0009  0.35600E-0008
  0.16667E+0004 -0.30000E+0004  0.18817E-0008 -0.37006E-0009  0.31662E-0008
  0.13333E+0004 -0.29423E+0004  0.19868E-0008 -0.14240E-0009  0.26069E-0008
  0.13909E+0004 -0.29422E+0004  0.20271E-0008 -0.26359E-0009  0.28433E-0008
  0.15000E+0004 -0.29420E+0004  0.17660E-0008 -0.44886E-0009  0.28703E-0008
  0.16091E+0004 -0.29418E+0004  0.11000E-0008 -0.36944E-0009  0.21450E-0008
  0.16667E+0004 -0.29417E+0004  0.65194E-0009 -0.13524E-0009  0.14220E-0008
  0.13333E+0004 -0.28330E+0004  0.13568E-0008 -0.20983E-0009  0.17630E-0008
  0.13909E+0004 -0.28326E+0004  0.95876E-0009 -0.28969E-0009  0.15022E-0008
  0.15000E+0004 -0.28320E+0004 -0.11426E-0009 -0.32587E-0009  0.50287E-0009
  0.16091E+0004 -0.28314E+0004 -0.13020E-0008 -0.94655E-0010 -0.10125E-0008
  0.16667E+0004 -0.28311E+0004 -0.17932E-0008  0.17378E-0009 -0.18799E-0008
  0.13333E+0004 -0.27236E+0004 -0.23352E-0009 -0.22631E-0009 -0.75446E-0010
  0.13909E+0004 -0.27231E+0004 -0.95472E-0009 -0.27227E-0009 -0.68817E-0009
  0.15000E+0004 -0.27221E+0004 -0.23410E-0008 -0.22177E-0009 -0.21297E-0008
  0.16091E+0004 -0.27211E+0004 -0.32575E-0008  0.69527E-0010 -0.35419E-0008
  0.16667E+0004 -0.27206E+0004 -0.33282E-0008  0.33105E-0009 -0.40430E-0008
  0.13333E+0004 -0.26659E+0004 -0.12488E-0008 -0.22885E-0009 -0.11676E-0008
  0.13909E+0004 -0.26653E+0004 -0.20295E-0008 -0.26054E-0009 -0.18491E-0008
  0.15000E+0004 -0.26641E+0004 -0.33115E-0008 -0.18241E-0009 -0.32414E-0008
  0.16091E+0004 -0.26629E+0004 -0.38044E-0008  0.11676E-0009 -0.43039E-0008
  0.16667E+0004 -0.26623E+0004 -0.35363E-0008  0.36495E-0009 -0.44879E-0008
  0.16667E+0004 -0.30000E+0004  0.18817E-0008 -0.37006E-0009  0.31662E-0008
  0.17242E+0004 -0.30000E+0004  0.15902E-0008  0.89001E-0011  0.24487E-0008
  0.18333E+0004 -0.30000E+0004  0.92380E-0009  0.12656E-0008  0.23500E-0009
  0.19424E+0004 -0.30000E+0004  0.36555E-0009  0.29893E-0008 -0.26213E-0008
  0.20000E+0004 -0.30000E+0004  0.22772E-0009  0.38990E-0008 -0.40632E-0008
  0.16667E+0004 -0.29417E+0004  0.65194E-0009 -0.13524E-0009  0.14220E-0008
  0.17242E+0004 -0.29416E+0004  0.20167E-0009  0.25673E-0009  0.49295E-0009
  0.18333E+0004 -0.29413E+0004 -0.43515E-0009  0.14100E-0008 -0.16041E-0008
  0.19424E+0004 -0.29411E+0004 -0.43837E-0009  0.28738E-0008 -0.35369E-0008
  0.20000E+0004 -0.29409E+0004 -0.91124E-0010  0.36098E-0008 -0.42037E-0008
  0.16667E+0004 -0.28311E+0004 -0.17932E-0008  0.17378E-0009 -0.18799E-0008
  0.17242E+0004 -0.28308E+0004 -0.20755E-0008  0.55173E-0009 -0.26790E-0008
  0.18333E+0004 -0.28300E+0004 -0.17671E-0008  0.15001E-0008 -0.36161E-0008
  0.19424E+0004 -0.28293E+0004 -0.17173E-0009  0.25608E-0008 -0.33180E-0008
  0.20000E+0004 -0.28289E+0004  0.11208E-0008  0.30436E-0008 -0.25672E-0008
  0.16667E+0004 -0.27206E+0004 -0.33282E-0008  0.33105E-0009 -0.40430E-0008
  0.17242E+0004 -0.27200E+0004 -0.30107E-0008  0.66756E-0009 -0.42456E-0008
  0.18333E+0004 -0.27188E+0004 -0.12208E-0008  0.14233E-0008 -0.34786E-0008
  0.19424E+0004 -0.27176E+0004  0.18730E-0008  0.21765E-0008 -0.11307E-0008
  0.20000E+0004 -0.27170E+0004  0.37465E-0008  0.24806E-0008  0.59530E-0009
  0.16667E+0004 -0.26623E+0004 -0.35363E-0008  0.36495E-0009 -0.44879E-0008
  0.17242E+0004 -0.26615E+0004 -0.28280E-0008  0.67364E-0009 -0.42959E-0008
  0.18333E+0004 -0.26601E+0004 -0.28172E-0009  0.13342E-0008 -0.26559E-0008
  0.19424E+0004 -0.26587E+0004  0.33291E-0008  0.19535E-0008  0.47921E-0009
  0.20000E+0004 -0.26579E+0004  0.52772E-0008  0.21844E-0008  0.24678E-0008
  0.20000E+0004 -0.30000E+0004  0.22772E-0009  0.38990E-0008 -0.40632E-0008
  0.20576E+0004 -0.30000E+0004  0.26018E-0009  0.46863E-0008 -0.52351E-0008
  0.21667E+0004 -0.30000E+0004  0.86153E-0009  0.54429E-0008 -0.61059E-0008
  0.22758E+0004 -0.30000E+0004  0.21093E-0008  0.48451E-0008 -0.46218E-0008
  0.23333E+0004 -0.30000E+0004  0.29146E-0008  0.39393E-0008 -0.28769E-0008
  0.20000E+0004 -0.29409E+0004 -0.91124E-0010  0.36098E-0008 -0.42037E-0008
  0.20576E+0004 -0.29408E+0004  0.51028E-0009  0.42191E-0008 -0.44775E-0008
  0.21667E+0004 -0.29404E+0004  0.22046E-0008  0.47199E-0008 -0.36626E-0008
  0.22758E+0004 -0.29401E+0004  0.41583E-0008  0.40700E-0008 -0.11282E-0008
  0.23333E+0004 -0.29399E+0004  0.50351E-0008  0.32385E-0008  0.70190E-0009
  0.20000E+0004 -0.28289E+0004  0.11208E-0008  0.30436E-0008 -0.25672E-0008
  0.20576E+0004 -0.28284E+0004  0.26039E-0008  0.34040E-0008 -0.14407E-0008
  0.21667E+0004 -0.28275E+0004  0.53950E-0008  0.35596E-0008  0.13819E-0008
  0.22758E+0004 -0.28265E+0004  0.71752E-0008  0.28576E-0008  0.42337E-0008
  0.23333E+0004 -0.28260E+0004  0.73520E-0008  0.21449E-0008  0.53450E-0008
  0.20000E+0004 -0.27170E+0004  0.37465E-0008  0.24806E-0008  0.59530E-0009
  0.20576E+0004 -0.27161E+0004  0.55476E-0008  0.26713E-0008  0.24666E-0008
  0.21667E+0004 -0.27146E+0004  0.79775E-0008  0.26056E-0008  0.56531E-0008
  0.22758E+0004 -0.27130E+0004  0.80644E-0008  0.18904E-0008  0.71645E-0008
  0.23333E+0004 -0.27122E+0004  0.69249E-0008  0.12698E-0008  0.69101E-0008
  0.20000E+0004 -0.26579E+0004  0.52772E-0008  0.21844E-0008  0.24678E-0008
  0.20576E+0004 -0.26569E+0004  0.69766E-0008  0.23078E-0008  0.44385E-0008
  0.21667E+0004 -0.26550E+0004  0.86960E-0008  0.21602E-0008  0.72440E-0008
  0.22758E+0004 -0.26531E+0004  0.75333E-0008  0.14502E-0008  0.76467E-0008
  0.23333E+0004 -0.26521E+0004  0.56393E-0008  0.87200E-0009  0.65979E-0008
  0.23333E+0004 -0.30000E+0004  0.29146E-0008  0.39393E-0008 -0.28769E-0008
  0.23909E+0004 -0.30000E+0004  0.37054E-0008  0.26598E-0008 -0.60436E-0009
  0.25000E+0004 -0.30000E+0004  0.48208E-0008 -0.39167E-0009  0.43810E-0008
  0.26091E+0004 -0.30000E+0004  0.48742E-0008 -0.35322E-0008  0.87229E-0008
  0.26667E+0004 -0.30000E+0004  0.43274E-0008 -0.48936E-0008  0.10140E-0007
  0.23333E+0004 -0.29399E+0004  0.50351E-0008  0.32385E-0008  0.70190E-0009
  0.23909E+0004 -0.29397E+0004  0.56466E-0008  0.21074E-0008  0.26706E-0008
  0.25000E+0004 -0.29393E+0004  0.57273E-0008 -0.53241E-0009  0.60413E-0008
  0.26091E+0004 -0.29388E+0004  0.41083E-0008 -0.32150E-0008  0.78406E-0008
  0.26667E+0004 -0.29386E+0004  0.26105E-0008 -0.43740E-0008  0.78283E-0008
  0.23333E+0004 -0.28260E+0004  0.73520E-0008  0.21449E-0008  0.53450E-0008
  0.23909E+0004 -0.28254E+0004  0.68786E-0008  0.12250E-0008  0.59998E-0008
  0.25000E+0004 -0.28241E+0004  0.41695E-0008 -0.82865E-0009  0.56014E-0008
  0.26091E+0004 -0.28229E+0004 -0.35348E-0009 -0.28591E-0008  0.30784E-0008
  0.26667E+0004 -0.28222E+0004 -0.30450E-0008 -0.37303E-0008  0.11117E-0008
  0.23333E+0004 -0.27122E+0004  0.69249E-0008  0.12698E-0008  0.69101E-0008
  0.23909E+0004 -0.27111E+0004  0.49811E-0008  0.50473E-0009  0.58686E-0008
  0.25000E+0004 -0.27090E+0004 -0.40440E-0009 -0.11329E-0008  0.19250E-0008
  0.26091E+0004 -0.27069E+0004 -0.65814E-0008 -0.26996E-0008 -0.34599E-0008
  0.26667E+0004 -0.27058E+0004 -0.94543E-0008 -0.33611E-0008 -0.62386E-0008
  0.23333E+0004 -0.26521E+0004  0.56393E-0008  0.87200E-0009  0.65979E-0008
  0.23909E+0004 -0.26508E+0004  0.29666E-0008  0.17494E-0009  0.47029E-0008
  0.25000E+0004 -0.26482E+0004 -0.34407E-0008 -0.12856E-0008 -0.70098E-0009
  0.26091E+0004 -0.26457E+0004 -0.98119E-0008 -0.26551E-0008 -0.68641E-0008
  0.26667E+0004 -0.26444E+0004 -0.12382E-0007 -0.32256E-0008 -0.96364E-0008
  0.26667E+0004 -0.30000E+0004  0.43274E-0008 -0.48936E-0008  0.10140E-0007
  0.27242E+0004 -0.30000E+0004  0.33687E-0008 -0.58983E-0008  0.10702E-0007
  0.28333E+0004 -0.30000E+0004  0.58692E-0009 -0.65501E-0008  0.91068E-0008
  0.29424E+0004 -0.30000E+0004 -0.28379E-0008 -0.55028E-0008  0.44164E-0008
  0.30000E+0004 -0.30000E+0004 -0.45736E-0008 -0.43868E-0008  0.11447E-0008
  0.26667E+0004 -0.29386E+0004  0.26105E-0008 -0.43740E-0008  0.78283E-0008
  0.27242E+0004 -0.29383E+0004  0.77977E-0009 -0.52335E-0008  0.70892E-0008
  0.28333E+0004 -0.29378E+0004 -0.30880E-0008 -0.58151E-0008  0.38873E-0008
  0.29424E+0004 -0.29373E+0004 -0.64907E-0008 -0.49674E-0008 -0.78095E-0009
  0.30000E+0004 -0.29371E+0004 -0.77214E-0008 -0.40402E-0008 -0.33295E-0008
  0.26667E+0004 -0.28222E+0004 -0.30450E-0008 -0.37303E-0008  0.11117E-0008
  0.27242E+0004 -0.28214E+0004 -0.56474E-0008 -0.43724E-0008 -0.10764E-0008
  0.28333E+0004 -0.28200E+0004 -0.94712E-0008 -0.48217E-0008 -0.50228E-0008
  0.29424E+0004 -0.28185E+0004 -0.10805E-0007 -0.42086E-0008 -0.75571E-0008
  0.30000E+0004 -0.28178E+0004 -0.10300E-0007 -0.35240E-0008 -0.79815E-0008
  0.26667E+0004 -0.27058E+0004 -0.94543E-0008 -0.33611E-0008 -0.62386E-0008
  0.27242E+0004 -0.27045E+0004 -0.11691E-0007 -0.38374E-0008 -0.86120E-0008
  0.28333E+0004 -0.27021E+0004 -0.13381E-0007 -0.41520E-0008 -0.11030E-0007
  0.29424E+0004 -0.26998E+0004 -0.11288E-0007 -0.36443E-0008 -0.10011E-0007
  0.30000E+0004 -0.26985E+0004 -0.88213E-0008 -0.30958E-0008 -0.81138E-0008
  0.26667E+0004 -0.26444E+0004 -0.12382E-0007 -0.32256E-0008 -0.96364E-0008
  0.27242E+0004 -0.26429E+0004 -0.14051E-0007 -0.36279E-0008 -0.11695E-0007
  0.28333E+0004 -0.26400E+0004 -0.14113E-0007 -0.38706E-0008 -0.12743E-0007
  0.29424E+0004 -0.26371E+0004 -0.10137E-0007 -0.33857E-0008 -0.97472E-0008
  0.30000E+0004 -0.26356E+0004 -0.67904E-0008 -0.28822E-0008 -0.67837E-0008
  0.30000E+0004 -0.30000E+0004 -0.45736E-0008 -0.43868E-0008  0.11447E-0008
  0.30576E+0004 -0.30000E+0004 -0.60522E-0008 -0.29937E-0008 -0.23090E-0008
  0.31667E+0004 -0.30000E+0004 -0.76988E-0008 -0.96673E-0010 -0.82098E-0008
  0.32758E+0004 -0.30000E+0004 -0.73851E-0008  0.24536E-0008 -0.11745E-0007
  0.33333E+0004 -0.30000E+0004 -0.64124E-0008  0.34290E-0008 -0.12264E-0007
  0.30000E+0004 -0.29371E+0004 -0.77214E-0008 -0.40402E-0008 -0.33295E-0008
  0.30576E+0004 -0.29369E+0004 -0.83955E-0008 -0.28743E-0008 -0.56287E-0008
  0.31667E+0004 -0.29365E+0004 -0.79722E-0008 -0.40489E-0009 -0.85904E-0008
  0.32758E+0004 -0.29361E+0004 -0.54572E-0008  0.18363E-0008 -0.90323E-0008
  0.33333E+0004 -0.29359E+0004 -0.35105E-0008  0.27293E-0008 -0.81942E-0008
  0.30000E+0004 -0.28178E+0004 -0.10300E-0007 -0.35240E-0008 -0.79815E-0008
  0.30576E+0004 -0.28172E+0004 -0.89926E-0008 -0.26499E-0008 -0.77112E-0008
  0.31667E+0004 -0.28161E+0004 -0.47851E-0008 -0.75205E-0009 -0.54513E-0008
  0.32758E+0004 -0.28151E+0004  0.55033E-0009  0.10541E-0008 -0.16281E-0008
  0.33333E+0004 -0.28145E+0004  0.32943E-0008  0.18227E-0008  0.61013E-0009
  0.30000E+0004 -0.26985E+0004 -0.88213E-0008 -0.30958E-0008 -0.81138E-0008
  0.30576E+0004 -0.26976E+0004 -0.56921E-0008 -0.23953E-0008 -0.54988E-0008
  0.31667E+0004 -0.26958E+0004  0.10374E-0008 -0.85556E-0009  0.51308E-0009
  0.32758E+0004 -0.26940E+0004  0.70965E-0008  0.65373E-0009  0.62479E-0008
  0.33333E+0004 -0.26931E+0004  0.94355E-0008  0.13240E-0008  0.85536E-0008
  0.30000E+0004 -0.26356E+0004 -0.67904E-0008 -0.28822E-0008 -0.67837E-0008
  0.30576E+0004 -0.26344E+0004 -0.29735E-0008 -0.22432E-0008 -0.32218E-0008
  0.31667E+0004 -0.26323E+0004  0.43496E-0008 -0.83830E-0009  0.39690E-0008
  0.32758E+0004 -0.26302E+0004  0.99925E-0008  0.54930E-0009  0.98252E-0008
  0.33333E+0004 -0.26290E+0004  0.11764E-0007  0.11738E-0008  0.11764E-0007
  0.33333E+0004 -0.30000E+0004 -0.64124E-0008  0.34290E-0008 -0.12264E-0007
  0.33909E+0004 -0.30000E+0004 -0.49698E-0008  0.40652E-0008 -0.11803E-0007
  0.35000E+0004 -0.30000E+0004 -0.13637E-0008  0.43128E-0008 -0.85509E-0008
  0.36091E+0004 -0.30000E+0004  0.25125E-0008  0.34496E-0008 -0.32599E-0008
  0.36667E+0004 -0.30000E+0004  0.43220E-0008  0.26817E-0008 -0.19669E-0009
  0.33333E+0004 -0.29359E+0004 -0.35105E-0008  0.27293E-0008 -0.81942E-0008
  0.33909E+0004 -0.29358E+0004 -0.13345E-0008  0.33510E-0008 -0.67196E-0008
  0.35000E+0004 -0.29356E+0004  0.28354E-0008  0.37308E-0008 -0.27029E-0008
  0.36091E+0004 -0.29354E+0004  0.61941E-0008  0.31470E-0008  0.18686E-0008
  0.36667E+0004 -0.29353E+0004  0.73835E-0008  0.25517E-0008  0.40837E-0008
  0.33333E+0004 -0.28145E+0004  0.32943E-0008  0.18227E-0008  0.61013E-0009
  0.33909E+0004 -0.28142E+0004  0.57093E-0008  0.24013E-0008  0.27568E-0008
  0.35000E+0004 -0.28136E+0004  0.88891E-0008  0.29189E-0008  0.60468E-0008
  0.36091E+0004 -0.28129E+0004  0.98710E-0008  0.26811E-0008  0.78304E-0008
  0.36667E+0004 -0.28126E+0004  0.95407E-0008  0.23087E-0008  0.81091E-0008
  0.33333E+0004 -0.26931E+0004  0.94355E-0008  0.13240E-0008  0.85536E-0008
  0.33909E+0004 -0.26925E+0004  0.10971E-0007  0.18507E-0008  0.10137E-0007
  0.35000E+0004 -0.26915E+0004  0.11592E-0007  0.24048E-0008  0.10975E-0007
  0.36091E+0004 -0.26905E+0004  0.96367E-0008  0.23400E-0008  0.93440E-0008
  0.36667E+0004 -0.26899E+0004  0.79141E-0008  0.20893E-0008  0.78122E-0008
  0.33333E+0004 -0.26290E+0004  0.11764E-0007  0.11738E-0008  0.11764E-0007
  0.33909E+0004 -0.26284E+0004  0.12573E-0007  0.16704E-0008  0.12740E-0007
  0.35000E+0004 -0.26271E+0004  0.11641E-0007  0.22157E-0008  0.12014E-0007
  0.36091E+0004 -0.26259E+0004  0.83129E-0008  0.21941E-0008  0.87227E-0008
  0.36667E+0004 -0.26252E+0004  0.60634E-0008  0.19790E-0008  0.64393E-0008
  0.36667E+0004 -0.30000E+0004  0.43220E-0008  0.26817E-0008 -0.19669E-0009
  0.37242E+0004 -0.30000E+0004  0.58125E-0008  0.17811E-0008  0.27582E-0008
  0.38333E+0004 -0.30000E+0004  0.75031E-0008 -0.10559E-0010  0.73582E-0008
  0.39424E+0004 -0.30000E+0004  0.76330E-0008 -0.15917E-0008  0.10048E-0007
  0.40000E+0004 -0.30000E+0004  0.71546E-0008 -0.22463E-0008  0.10631E-0007
  0.36667E+0004 -0.29353E+0004  0.73835E-0008  0.25517E-0008  0.40837E-0008
  0.37242E+0004 -0.29351E+0004  0.81019E-0008  0.18234E-0008  0.59883E-0008
  0.38333E+0004 -0.29349E+0004  0.81842E-0008  0.30831E-0009  0.84220E-0008
  0.39424E+0004 -0.29346E+0004  0.69004E-0008 -0.10985E-0008  0.92236E-0008
  0.40000E+0004 -0.29345E+0004  0.58618E-0008 -0.17066E-0008  0.90613E-0008
  0.36667E+0004 -0.28126E+0004  0.95407E-0008  0.23087E-0008  0.81091E-0008
  0.37242E+0004 -0.28122E+0004  0.87322E-0008  0.18077E-0008  0.79883E-0008
  0.38333E+0004 -0.28115E+0004  0.63138E-0008  0.66807E-0009  0.69263E-0008
  0.39424E+0004 -0.28107E+0004  0.34436E-0008 -0.49264E-0009  0.52868E-0008
  0.40000E+0004 -0.28103E+0004  0.19821E-0008 -0.10357E-0008  0.43636E-0008
  0.36667E+0004 -0.26899E+0004  0.79141E-0008  0.20893E-0008  0.78122E-0008
  0.37242E+0004 -0.26893E+0004  0.59473E-0008  0.17174E-0008  0.60475E-0008
  0.38333E+0004 -0.26880E+0004  0.21702E-0008  0.79862E-0009  0.26826E-0008
  0.39424E+0004 -0.26868E+0004 -0.98514E-0009 -0.21167E-0009 -0.41603E-0010
  0.40000E+0004 -0.26861E+0004 -0.22680E-0008 -0.71493E-0009 -0.11019E-0008
  0.36667E+0004 -0.26252E+0004  0.60634E-0008  0.19790E-0008  0.64393E-0008
  0.37242E+0004 -0.26244E+0004  0.37373E-0008  0.16473E-0008  0.40634E-0008
  0.38333E+0004 -0.26229E+0004 -0.25888E-0009  0.80038E-0009  0.66346E-0011
  0.39424E+0004 -0.26214E+0004 -0.31760E-0008 -0.15864E-0009 -0.28636E-0008
  0.40000E+0004 -0.26206E+0004 -0.42357E-0008 -0.64797E-0009 -0.38471E-0008
  0.40000E+0004 -0.30000E+0004  0.71546E-0008 -0.22463E-0008  0.10631E-0007
  0.40576E+0004 -0.30000E+0004  0.63973E-0008 -0.27444E-0008  0.10697E-0007
  0.41667E+0004 -0.30000E+0004  0.44877E-0008 -0.32492E-0008  0.96859E-0008
  0.42758E+0004 -0.30000E+0004  0.24034E-0008 -0.31970E-0008  0.77089E-0008
  0.43333E+0004 -0.30000E+0004  0.13585E-0008 -0.29718E-0008  0.64462E-0008
  0.40000E+0004 -0.29345E+0004  0.58618E-0008 -0.17066E-0008  0.90613E-0008
  0.40576E+0004 -0.29344E+0004  0.46952E-0008 -0.21900E-0008  0.85856E-0008
  0.41667E+0004 -0.29341E+0004  0.24023E-0008 -0.27322E-0008  0.70678E-0008
  0.42758E+0004 -0.29338E+0004  0.31022E-0009 -0.27800E-0008  0.50836E-0008
  0.43333E+0004 -0.29337E+0004 -0.65733E-0009 -0.26251E-0008  0.39303E-0008
  0.40000E+0004 -0.28103E+0004  0.19821E-0008 -0.10357E-0008  0.43636E-0008
  0.40576E+0004 -0.28099E+0004  0.64201E-0009 -0.14945E-0008  0.34591E-0008
  0.41667E+0004 -0.28091E+0004 -0.14849E-0008 -0.20932E-0008  0.18424E-0008
  0.42758E+0004 -0.28084E+0004 -0.31049E-0008 -0.22963E-0008  0.28034E-0009
  0.43333E+0004 -0.28079E+0004 -0.38079E-0008 -0.22520E-0008 -0.57601E-0009
  0.40000E+0004 -0.26861E+0004 -0.22680E-0008 -0.71493E-0009 -0.11019E-0008
  0.40576E+0004 -0.26855E+0004 -0.32915E-0008 -0.11588E-0008 -0.19286E-0008
  0.41667E+0004 -0.26842E+0004 -0.46780E-0008 -0.17984E-0008 -0.30555E-0008
  0.42758E+0004 -0.26829E+0004 -0.56349E-0008 -0.21098E-0008 -0.40022E-0008
  0.43333E+0004 -0.26822E+0004 -0.60535E-0008 -0.21416E-0008 -0.45417E-0008
  0.40000E+0004 -0.26206E+0004 -0.42357E-0008 -0.64797E-0009 -0.38471E-0008
  0.40576E+0004 -0.26198E+0004 -0.50179E-0008 -0.10863E-0008 -0.45387E-0008
  0.41667E+0004 -0.26183E+0004 -0.59937E-0008 -0.17397E-0008 -0.53556E-0008
  0.42758E+0004 -0.26167E+0004 -0.66550E-0008 -0.20889E-0008 -0.60078E-0008
  0.43333E+0004 -0.26159E+0004 -0.69460E-0008 -0.21469E-0008 -0.63923E-0008
  0.43333E+0004 -0.30000E+0004  0.13585E-0008 -0.29718E-0008  0.64462E-0008
  0.43909E+0004 -0.30000E+0004  0.38824E-0009 -0.26234E-0008  0.50892E-0008
  0.45000E+0004 -0.30000E+0004 -0.12463E-0008 -0.17002E-0008  0.23189E-0008
  0.46091E+0004 -0.30000E+0004 -0.26804E-0008 -0.53258E-0009 -0.70988E-0009
  0.46667E+0004 -0.30000E+0004 -0.33889E-0008  0.12980E-0009 -0.24073E-0008
  0.43333E+0004 -0.29337E+0004 -0.65733E-0009 -0.26251E-0008  0.39303E-0008
  0.43909E+0004 -0.29335E+0004 -0.15274E-0008 -0.23577E-0008  0.27211E-0008
  0.45000E+0004 -0.29333E+0004 -0.29594E-0008 -0.16087E-0008  0.27378E-0009
  0.46091E+0004 -0.29331E+0004 -0.41644E-0008 -0.63858E-0009 -0.23581E-0008
  0.46667E+0004 -0.29329E+0004 -0.47106E-0008 -0.86900E-0010 -0.37797E-0008
  0.43333E+0004 -0.28079E+0004 -0.38079E-0008 -0.22520E-0008 -0.57601E-0009
  0.43909E+0004 -0.28076E+0004 -0.44285E-0008 -0.21090E-0008 -0.14735E-0008
  0.45000E+0004 -0.28069E+0004 -0.54036E-0008 -0.16239E-0008 -0.32755E-0008
  0.46091E+0004 -0.28061E+0004 -0.60063E-0008 -0.94131E-0009 -0.50084E-0008
  0.46667E+0004 -0.28058E+0004 -0.60895E-0008 -0.54348E-0009 -0.57563E-0008
  0.43333E+0004 -0.26822E+0004 -0.60535E-0008 -0.21416E-0008 -0.45417E-0008
  0.43909E+0004 -0.26816E+0004 -0.64152E-0008 -0.20846E-0008 -0.51162E-0008
  0.45000E+0004 -0.26804E+0004 -0.68359E-0008 -0.17744E-0008 -0.61646E-0008
  0.46091E+0004 -0.26792E+0004 -0.65745E-0008 -0.12721E-0008 -0.67207E-0008
  0.46667E+0004 -0.26786E+0004 -0.60104E-0008 -0.96363E-0009 -0.66033E-0008
  0.43333E+0004 -0.26159E+0004 -0.69460E-0008 -0.21469E-0008 -0.63923E-0008
  0.43909E+0004 -0.26151E+0004 -0.71752E-0008 -0.21199E-0008 -0.67919E-0008
  0.45000E+0004 -0.26137E+0004 -0.72438E-0008 -0.18684E-0008 -0.73706E-0008
  0.46091E+0004 -0.26123E+0004 -0.64064E-0008 -0.14245E-0008 -0.71794E-0008
  0.46667E+0004 -0.26115E+0004 -0.54389E-0008 -0.11428E-0008 -0.65447E-0008
  0.46667E+0004 -0.30000E+0004 -0.33889E-0008  0.12980E-0009 -0.24073E-0008
  0.47242E+0004 -0.30000E+0004 -0.40652E-0008  0.79817E-0009 -0.41461E-0008
  0.48333E+0004 -0.30000E+0004 -0.52171E-0008  0.19701E-0008 -0.73861E-0008
  0.49424E+0004 -0.30000E+0004 -0.59995E-0008  0.28719E-0008 -0.10097E-0007
  0.50000E+0004 -0.30000E+0004 -0.61574E-0008  0.31814E-0008 -0.11089E-0007
  0.46667E+0004 -0.29329E+0004 -0.47106E-0008 -0.86900E-0010 -0.37797E-0008
  0.47242E+0004 -0.29327E+0004 -0.51717E-0008  0.46755E-0009 -0.51687E-0008
  0.48333E+0004 -0.29323E+0004 -0.57009E-0008  0.14332E-0008 -0.74751E-0008
  0.49424E+0004 -0.29319E+0004 -0.55401E-0008  0.21643E-0008 -0.88791E-0008
  0.50000E+0004 -0.29317E+0004 -0.50879E-0008  0.24091E-0008 -0.90649E-0008
  0.46667E+0004 -0.28058E+0004 -0.60895E-0008 -0.54348E-0009 -0.57563E-0008
  0.47242E+0004 -0.28052E+0004 -0.59497E-0008 -0.14414E-0009 -0.62921E-0008
  0.48333E+0004 -0.28040E+0004 -0.49162E-0008  0.55405E-0009 -0.64471E-0008
  0.49424E+0004 -0.28029E+0004 -0.27553E-0008  0.10768E-0008 -0.51662E-0008
  0.50000E+0004 -0.28023E+0004 -0.11823E-0008  0.12518E-0008 -0.38679E-0008
  0.46667E+0004 -0.26786E+0004 -0.60104E-0008 -0.96363E-0009 -0.66033E-0008
  0.47242E+0004 -0.26776E+0004 -0.50858E-0008 -0.65247E-0009 -0.60980E-0008
  0.48333E+0004 -0.26757E+0004 -0.22796E-0008 -0.90238E-0010 -0.39039E-0008
  0.49424E+0004 -0.26738E+0004  0.17012E-0008  0.34481E-0009 -0.16521E-0009
  0.50000E+0004 -0.26728E+0004  0.40820E-0008  0.50231E-0009  0.22620E-0008
  0.46667E+0004 -0.26115E+0004 -0.54389E-0008 -0.11428E-0008 -0.65447E-0008
  0.47242E+0004 -0.26103E+0004 -0.40579E-0008 -0.85744E-0009 -0.54519E-0008
  0.48333E+0004 -0.26081E+0004 -0.34451E-0009 -0.32962E-0009 -0.20685E-0008
  0.49424E+0004 -0.26058E+0004  0.43727E-0008  0.90915E-0010  0.27008E-0008
  0.50000E+0004 -0.26046E+0004  0.69778E-0008  0.25178E-0009  0.54913E-0008
  0.50000E+0004 -0.30000E+0004 -0.61574E-0008  0.31814E-0008 -0.11089E-0007
  0.50576E+0004 -0.30000E+0004 -0.60734E-0008  0.33496E-0008 -0.11642E-0007
  0.51667E+0004 -0.30000E+0004 -0.51126E-0008  0.32447E-0008 -0.11196E-0007
  0.52758E+0004 -0.30000E+0004 -0.30070E-0008  0.25706E-0008 -0.85268E-0008
  0.53333E+0004 -0.30000E+0004 -0.14660E-0008  0.20064E-0008 -0.62368E-0008
  0.50000E+0004 -0.29317E+0004 -0.50879E-0008  0.24091E-0008 -0.90649E-0008
  0.50576E+0004 -0.29315E+0004 -0.43458E-0008  0.25351E-0008 -0.87736E-0008
  0.51667E+0004 -0.29310E+0004 -0.21365E-0008  0.24230E-0008 -0.67949E-0008
  0.52758E+0004 -0.29306E+0004  0.96882E-0009  0.18404E-0008 -0.29910E-0008
  0.53333E+0004 -0.29303E+0004  0.28361E-0008  0.13621E-0008 -0.38177E-0009
  0.50000E+0004 -0.28023E+0004 -0.11823E-0008  0.12518E-0008 -0.38679E-0008
  0.50576E+0004 -0.28016E+0004  0.63445E-0009  0.13373E-0008 -0.21613E-0008
  0.51667E+0004 -0.28003E+0004  0.44615E-0008  0.12538E-0008  0.19319E-0008
  0.52758E+0004 -0.27990E+0004  0.81979E-0008  0.83778E-0009  0.65589E-0008
  0.53333E+0004 -0.27983E+0004  0.98669E-0008  0.50020E-0009  0.89141E-0008
  0.50000E+0004 -0.26728E+0004  0.40820E-0008  0.50231E-0009  0.22620E-0008
  0.50576E+0004 -0.26717E+0004  0.64996E-0008  0.59051E-0009  0.48561E-0008
  0.51667E+0004 -0.26696E+0004  0.10642E-0007  0.57857E-0009  0.96322E-0008
  0.52758E+0004 -0.26674E+0004  0.13367E-0007  0.32008E-0009  0.13287E-0007
  0.53333E+0004 -0.26663E+0004  0.13944E-0007  0.96375E-0010  0.14413E-0007
  0.50000E+0004 -0.26046E+0004  0.69778E-0008  0.25178E-0009  0.54913E-0008
  0.50576E+0004 -0.26032E+0004  0.94613E-0008  0.35159E-0009  0.82672E-0008
  0.51667E+0004 -0.26006E+0004  0.13209E-0007  0.38537E-0009  0.12767E-0007
  0.52758E+0004 -0.25980E+0004  0.14837E-0007  0.20442E-0009  0.15270E-0007
  0.53333E+0004 -0.25966E+0004  0.14591E-0007  0.32221E-0010  0.15466E-0007
  0.53333E+0004 -0.30000E+0004 -0.14660E-0008  0.20064E-0008 -0.62368E-0008
  0.53909E+0004 -0.30000E+0004  0.31016E-0009  0.13133E-0008 -0.34132E-0008
  0.55000E+0004 -0.30000E+0004  0.40540E-0008 -0.24349E-0009  0.29856E-0008
  0.56091E+0004 -0.30000E+0004  0.77243E-0008 -0.19568E-0008  0.98730E-0008
  0.56667E+0004 -0.30000E+0004  0.93803E-0008 -0.28457E-0008  0.13290E-0007
  0.53333E+0004 -0.29303E+0004  0.28361E-0008  0.13621E-0008 -0.38177E-0009
  0.53909E+0004 -0.29302E+0004  0.47481E-0008  0.77960E-0009  0.25088E-0008
  0.55000E+0004 -0.29299E+0004  0.81553E-0008 -0.52491E-0009  0.82814E-0008
  0.56091E+0004 -0.29296E+0004  0.10684E-0007 -0.19579E-0008  0.13559E-0007
  0.56667E+0004 -0.29294E+0004  0.11446E-0007 -0.27014E-0008  0.15784E-0007
  0.53333E+0004 -0.27983E+0004  0.98669E-0008  0.50020E-0009  0.89141E-0008
  0.53909E+0004 -0.27978E+0004  0.11175E-0007  0.91011E-0010  0.11027E-0007
  0.55000E+0004 -0.27969E+0004  0.12360E-0007 -0.82376E-0009  0.13942E-0007
  0.56091E+0004 -0.27960E+0004  0.11503E-0007 -0.18255E-0008  0.14863E-0007
  0.56667E+0004 -0.27955E+0004  0.10178E-0007 -0.23457E-0008  0.14400E-0007
  0.53333E+0004 -0.26663E+0004  0.13944E-0007  0.96375E-0010  0.14413E-0007
  0.53909E+0004 -0.26655E+0004  0.13818E-0007 -0.17831E-0009  0.14841E-0007
  0.55000E+0004 -0.26640E+0004  0.11564E-0007 -0.80477E-0009  0.13561E-0007
  0.56091E+0004 -0.26625E+0004  0.68401E-0008 -0.14946E-0008  0.95699E-0008
  0.56667E+0004 -0.26617E+0004  0.35490E-0008 -0.18545E-0008  0.65240E-0008
  0.53333E+0004 -0.25966E+0004  0.14591E-0007  0.32221E-0010  0.15466E-0007
  0.53909E+0004 -0.25957E+0004  0.13524E-0007 -0.18317E-0009  0.14795E-0007
  0.55000E+0004 -0.25938E+0004  0.93290E-0008 -0.68609E-0009  0.11144E-0007
  0.56091E+0004 -0.25920E+0004  0.27803E-0008 -0.12440E-0008  0.47821E-0008
  0.56667E+0004 -0.25911E+0004 -0.12934E-0008 -0.15364E-0008  0.64516E-0009
  0.56667E+0004 -0.30000E+0004  0.93803E-0008 -0.28457E-0008  0.13290E-0007
  0.57242E+0004 -0.30000E+0004  0.10704E-0007 -0.36852E-0008  0.16325E-0007
  0.58333E+0004 -0.30000E+0004  0.11980E-0007 -0.50269E-0008  0.20430E-0007
  0.59424E+0004 -0.30000E+0004  0.11284E-0007 -0.59082E-0008  0.21658E-0007
  0.60000E+0004 -0.30000E+0004  0.10061E-0007 -0.61505E-0008  0.20973E-0007
  0.56667E+0004 -0.29294E+0004  0.11446E-0007 -0.27014E-0008  0.15784E-0007
  0.57242E+0004 -0.29292E+0004  0.11715E-0007 -0.34031E-0008  0.17445E-0007
  0.58333E+0004 -0.29289E+0004  0.10718E-0007 -0.45274E-0008  0.18669E-0007
  0.59424E+0004 -0.29286E+0004  0.77145E-0008 -0.52677E-0008  0.17055E-0007
  0.60000E+0004 -0.29284E+0004  0.54016E-0008 -0.54725E-0008  0.15056E-0007
  0.56667E+0004 -0.27955E+0004  0.10178E-0007 -0.23457E-0008  0.14400E-0007
  0.57242E+0004 -0.27950E+0004  0.82802E-0008 -0.28332E-0008  0.13259E-0007
  0.58333E+0004 -0.27941E+0004  0.33427E-0008 -0.36137E-0008  0.93554E-0008
  0.59424E+0004 -0.27931E+0004 -0.27456E-0008 -0.41174E-0008  0.36362E-0008
  0.60000E+0004 -0.27926E+0004 -0.61121E-0008 -0.42501E-0008  0.17017E-0009
  0.56667E+0004 -0.26617E+0004  0.35490E-0008 -0.18545E-0008  0.65240E-0008
  0.57242E+0004 -0.26608E+0004 -0.12170E-0009 -0.21882E-0008  0.29775E-0008
  0.58333E+0004 -0.26592E+0004 -0.75115E-0008 -0.27182E-0008 -0.45183E-0008
  0.59424E+0004 -0.26577E+0004 -0.14389E-0007 -0.30426E-0008 -0.11951E-0007
  0.60000E+0004 -0.26568E+0004 -0.17381E-0007 -0.31152E-0008 -0.15391E-0007
  0.56667E+0004 -0.25911E+0004 -0.12934E-0008 -0.15364E-0008  0.64516E-0009
  0.57242E+0004 -0.25900E+0004 -0.55561E-0008 -0.18055E-0008 -0.38011E-0008
  0.58333E+0004 -0.25881E+0004 -0.13394E-0007 -0.22294E-0008 -0.12276E-0007
  0.59424E+0004 -0.25862E+0004 -0.19706E-0007 -0.24774E-0008 -0.19543E-0007
  0.60000E+0004 -0.25852E+0004 -0.21984E-0007 -0.25237E-0008 -0.22405E-0007
  0.60000E+0004 -0.30000E+0004  0.10061E-0007 -0.61505E-0008  0.20973E-0007
  0.60576E+0004 -0.30000E+0004  0.82683E-0008 -0.62275E-0008  0.19350E-0007
  0.61667E+0004 -0.30000E+0004  0.34971E-0008 -0.59384E-0008  0.13884E-0007
  0.62758E+0004 -0.30000E+0004 -0.25362E-0008 -0.51454E-0008  0.59392E-0008
  0.63333E+0004 -0.30000E+0004 -0.59488E-0008 -0.45720E-0008  0.11274E-0008
  0.60000E+0004 -0.29284E+0004  0.54016E-0008 -0.54725E-0008  0.15056E-0007
  0.60576E+0004 -0.29281E+0004  0.26744E-0008 -0.55369E-0008  0.12327E-0007
  0.61667E+0004 -0.29276E+0004 -0.32381E-0008 -0.52900E-0008  0.55650E-0008
  0.62758E+0004 -0.29270E+0004 -0.93762E-0008 -0.46067E-0008 -0.24051E-0008
  0.63333E+0004 -0.29268E+0004 -0.12385E-0007 -0.41082E-0008 -0.66833E-0008
  0.60000E+0004 -0.27926E+0004 -0.61121E-0008 -0.42501E-0008  0.17017E-0009
  0.60576E+0004 -0.27918E+0004 -0.94148E-0008 -0.42767E-0008 -0.34467E-0008
  0.61667E+0004 -0.27903E+0004 -0.14878E-0007 -0.40551E-0008 -0.10012E-0007
  0.62758E+0004 -0.27887E+0004 -0.18501E-0007 -0.35016E-0008 -0.15258E-0007
  0.63333E+0004 -0.27879E+0004 -0.19425E-0007 -0.31008E-0008 -0.17167E-0007
  0.60000E+0004 -0.26568E+0004 -0.17381E-0007 -0.31152E-0008 -0.15391E-0007
  0.60576E+0004 -0.26555E+0004 -0.19749E-0007 -0.31056E-0008 -0.18318E-0007
  0.61667E+0004 -0.26530E+0004 -0.21950E-0007 -0.28813E-0008 -0.21735E-0007
  0.62758E+0004 -0.26504E+0004 -0.20750E-0007 -0.24028E-0008 -0.21807E-0007
  0.63333E+0004 -0.26491E+0004 -0.18734E-0007 -0.20657E-0008 -0.20419E-0007
  0.60000E+0004 -0.25852E+0004 -0.21984E-0007 -0.25237E-0008 -0.22405E-0007
  0.60576E+0004 -0.25836E+0004 -0.23373E-0007 -0.24988E-0008 -0.24429E-0007
  0.61667E+0004 -0.25805E+0004 -0.23132E-0007 -0.22743E-0008 -0.25370E-0007
  0.62758E+0004 -0.25775E+0004 -0.19064E-0007 -0.18333E-0008 -0.22305E-0007
  0.63333E+0004 -0.25758E+0004 -0.15528E-0007 -0.15284E-0008 -0.19168E-0007
  0.63333E+0004 -0.30000E+0004 -0.59488E-0008 -0.45720E-0008  0.11274E-0008
  0.63909E+0004 -0.30000E+0004 -0.93373E-0008 -0.39212E-0008 -0.38533E-0008
  0.65000E+0004 -0.30000E+0004 -0.15191E-0007 -0.25816E-0008 -0.12997E-0007
  0.66091E+0004 -0.30000E+0004 -0.19546E-0007 -0.12500E-0008 -0.20585E-0007
  0.66667E+0004 -0.30000E+0004 -0.20996E-0007 -0.60349E-0009 -0.23560E-0007
  0.63333E+0004 -0.29268E+0004 -0.12385E-0007 -0.41082E-0008 -0.66833E-0008
  0.63909E+0004 -0.29263E+0004 -0.15066E-0007 -0.35364E-0008 -0.10778E-0007
  0.65000E+0004 -0.29255E+0004 -0.18796E-0007 -0.23418E-0008 -0.17359E-0007
  0.66091E+0004 -0.29247E+0004 -0.20255E-0007 -0.11254E-0008 -0.21544E-0007
  0.66667E+0004 -0.29242E+0004 -0.20001E-0007 -0.52120E-0009 -0.22553E-0007
  0.63333E+0004 -0.27879E+0004 -0.19425E-0007 -0.31008E-0008 -0.17167E-0007
  0.63909E+0004 -0.27867E+0004 -0.19583E-0007 -0.26371E-0008 -0.18360E-0007
  0.65000E+0004 -0.27843E+0004 -0.17678E-0007 -0.16583E-0008 -0.18368E-0007
  0.66091E+0004 -0.27819E+0004 -0.13104E-0007 -0.64220E-0009 -0.15424E-0007
  0.66667E+0004 -0.27806E+0004 -0.98135E-0008 -0.12821E-0009 -0.12808E-0007
  0.63333E+0004 -0.26491E+0004 -0.18734E-0007 -0.20657E-0008 -0.20419E-0007
  0.63909E+0004 -0.26470E+0004 -0.15807E-0007 -0.16770E-0008 -0.18073E-0007
  0.65000E+0004 -0.26430E+0004 -0.82288E-0008 -0.86220E-0009 -0.11324E-0007
  0.66091E+0004 -0.26391E+0004  0.10081E-0008 -0.22731E-0010 -0.24650E-0008
  0.66667E+0004 -0.26370E+0004  0.60834E-0008  0.39930E-0009  0.26102E-0008
  0.63333E+0004 -0.25758E+0004 -0.15528E-0007 -0.15284E-0008 -0.19168E-0007
  0.63909E+0004 -0.25733E+0004 -0.11145E-0007 -0.11790E-0008 -0.15089E-0007
  0.65000E+0004 -0.25685E+0004 -0.13125E-0008 -0.45463E-0009 -0.54558E-0008
  0.66091E+0004 -0.25637E+0004  0.91817E-0008  0.28071E-0009  0.53586E-0008
  0.66667E+0004 -0.25612E+0004  0.14432E-0007  0.64509E-0009  0.10973E-0007
  0.66667E+0004 -0.30000E+0004 -0.20996E-0007 -0.60349E-0009 -0.23560E-0007
  0.67242E+0004 -0.30000E+0004 -0.21768E-0007 -0.19157E-0010 -0.25663E-0007
  0.68333E+0004 -0.30000E+0004 -0.21270E-0007  0.87944E-0009 -0.27012E-0007
  0.69424E+0004 -0.30000E+0004 -0.18292E-0007  0.14671E-0008 -0.24888E-0007
  0.70000E+0004 -0.30000E+0004 -0.15850E-0007  0.16501E-0008 -0.22493E-0007
  0.66667E+0004 -0.29242E+0004 -0.20001E-0007 -0.52120E-0009 -0.22553E-0007
  0.67242E+0004 -0.29237E+0004 -0.19028E-0007  0.35209E-0010 -0.22663E-0007
  0.68333E+0004 -0.29226E+0004 -0.15357E-0007  0.91680E-0009 -0.20449E-0007
  0.69424E+0004 -0.29216E+0004 -0.97382E-0008  0.15249E-0008 -0.15419E-0007
  0.70000E+0004 -0.29210E+0004 -0.62299E-0008  0.17287E-0008 -0.11875E-0007
  0.66667E+0004 -0.27806E+0004 -0.98135E-0008 -0.12821E-0009 -0.12808E-0007
  0.67242E+0004 -0.27790E+0004 -0.60374E-0008  0.35179E-0009 -0.95457E-0008
  0.68333E+0004 -0.27760E+0004  0.18467E-0008  0.11257E-0008 -0.21518E-0008
  0.69424E+0004 -0.27729E+0004  0.98028E-0008  0.16699E-0008  0.59614E-0008
  0.70000E+0004 -0.27713E+0004  0.13696E-0007  0.18544E-0008  0.10176E-0007
  0.66667E+0004 -0.26370E+0004  0.60834E-0008  0.39930E-0009  0.26102E-0008
  0.67242E+0004 -0.26343E+0004  0.11099E-0007  0.79077E-0009  0.77698E-0008
  0.68333E+0004 -0.26293E+0004  0.19577E-0007  0.14081E-0008  0.16882E-0007
  0.69424E+0004 -0.26243E+0004  0.25820E-0007  0.18135E-0008  0.24156E-0007
  0.70000E+0004 -0.26216E+0004  0.27970E-0007  0.19326E-0008  0.26957E-0007
  0.66667E+0004 -0.25612E+0004  0.14432E-0007  0.64509E-0009  0.10973E-0007
  0.67242E+0004 -0.25580E+0004  0.19270E-0007  0.97908E-0009  0.16304E-0007
  0.68333E+0004 -0.25519E+0004  0.26447E-0007  0.14897E-0008  0.24680E-0007
  0.69424E+0004 -0.25458E+0004  0.30313E-0007  0.17968E-0008  0.29961E-0007
  0.70000E+0004 -0.25426E+0004  0.30887E-0007  0.18688E-0008  0.31301E-0007
  0.70000E+0004 -0.30000E+0004 -0.15850E-0007  0.16501E-0008 -0.22493E-0007
  0.70576E+0004 -0.30000E+0004 -0.12922E-0007  0.17467E-0008 -0.19354E-0007
  0.71667E+0004 -0.30000E+0004 -0.64282E-0008  0.17211E-0008 -0.11857E-0007
  0.72758E+0004 -0.30000E+0004  0.62375E-0009  0.14704E-0008 -0.32304E-0008
  0.73333E+0004 -0.30000E+0004  0.43063E-0008  0.12751E-0008  0.14133E-0008
  0.70000E+0004 -0.29210E+0004 -0.62299E-0008  0.17287E-0008 -0.11875E-0007
  0.70576E+0004 -0.29204E+0004 -0.24947E-0008  0.18497E-0008 -0.78832E-0008
  0.71667E+0004 -0.29192E+0004  0.47495E-0008  0.18738E-0008  0.35871E-0009
  0.72758E+0004 -0.29181E+0004  0.11560E-0007  0.16674E-0008  0.86472E-0008
  0.73333E+0004 -0.29174E+0004  0.14766E-0007  0.14908E-0008  0.12737E-0007
  0.70000E+0004 -0.27713E+0004  0.13696E-0007  0.18544E-0008  0.10176E-0007
  0.70576E+0004 -0.27695E+0004  0.17247E-0007  0.19631E-0008  0.14197E-0007
  0.71667E+0004 -0.27661E+0004  0.22646E-0007  0.19786E-0008  0.20790E-0007
  0.72758E+0004 -0.27627E+0004  0.26008E-0007  0.17722E-0008  0.25587E-0007
  0.73333E+0004 -0.27609E+0004  0.26930E-0007  0.15956E-0008  0.27290E-0007
  0.70000E+0004 -0.26216E+0004  0.27970E-0007  0.19326E-0008  0.26957E-0007
  0.70576E+0004 -0.26186E+0004  0.29282E-0007  0.19810E-0008  0.28976E-0007
  0.71667E+0004 -0.26130E+0004  0.29404E-0007  0.18963E-0008  0.30466E-0007
  0.72758E+0004 -0.26074E+0004  0.26717E-0007  0.16076E-0008  0.29050E-0007
  0.73333E+0004 -0.26044E+0004  0.24357E-0007  0.13931E-0008  0.27272E-0007
  0.70000E+0004 -0.25426E+0004  0.30887E-0007  0.18688E-0008  0.31301E-0007
  0.70576E+0004 -0.25390E+0004  0.30461E-0007  0.18745E-0008  0.31633E-0007
  0.71667E+0004 -0.25322E+0004  0.27093E-0007  0.17206E-0008  0.29555E-0007
  0.72758E+0004 -0.25254E+0004  0.20988E-0007  0.13804E-0008  0.24440E-0007
  0.73333E+0004 -0.25218E+0004  0.16963E-0007  0.11449E-0008  0.20788E-0007
  0.73333E+0004 -0.30000E+0004  0.43063E-0008  0.12751E-0008  0.14133E-0008
  0.73909E+0004 -0.30000E+0004  0.78343E-0008  0.10501E-0008  0.59386E-0008
  0.75000E+0004 -0.30000E+0004  0.13825E-0007  0.60004E-0009  0.13764E-0007
  0.76091E+0004 -0.30000E+0004  0.18625E-0007  0.18757E-0009  0.20141E-0007
  0.76667E+0004 -0.30000E+0004  0.20626E-0007  0.93436E-0011  0.22813E-0007
  0.73333E+0004 -0.29174E+0004  0.14766E-0007  0.14908E-0008  0.12737E-0007
  0.73909E+0004 -0.29168E+0004  0.17625E-0007  0.12805E-0008  0.16509E-0007
  0.75000E+0004 -0.29155E+0004  0.21944E-0007  0.84282E-0009  0.22502E-0007
  0.76091E+0004 -0.29142E+0004  0.24772E-0007  0.42030E-0009  0.26775E-0007
  0.76667E+0004 -0.29135E+0004  0.25692E-0007  0.22718E-0009  0.28318E-0007
  0.73333E+0004 -0.27609E+0004  0.26930E-0007  0.15956E-0008  0.27290E-0007
  0.73909E+0004 -0.27589E+0004  0.27290E-0007  0.13839E-0008  0.28419E-0007
  0.75000E+0004 -0.27552E+0004  0.26556E-0007  0.93257E-0009  0.29010E-0007
  0.76091E+0004 -0.27515E+0004  0.24273E-0007  0.47707E-0009  0.27782E-0007
  0.76667E+0004 -0.27495E+0004  0.22567E-0007  0.25559E-0009  0.26503E-0007
  0.73333E+0004 -0.26044E+0004  0.24357E-0007  0.13931E-0008  0.27272E-0007
  0.73909E+0004 -0.26011E+0004  0.21454E-0007  0.11484E-0008  0.24875E-0007
  0.75000E+0004 -0.25950E+0004  0.14867E-0007  0.63949E-0009  0.18993E-0007
  0.76091E+0004 -0.25888E+0004  0.73918E-0008  0.13461E-0009  0.11886E-0007
  0.76667E+0004 -0.25855E+0004  0.32614E-0008 -0.11268E-0009  0.78262E-0008
  0.73333E+0004 -0.25218E+0004  0.16963E-0007  0.11449E-0008  0.20788E-0007
  0.73909E+0004 -0.25179E+0004  0.12519E-0007  0.88433E-0009  0.16607E-0007
  0.75000E+0004 -0.25104E+0004  0.34880E-0008  0.35407E-0009  0.77853E-0008
  0.76091E+0004 -0.25030E+0004 -0.57228E-0008 -0.15992E-0009 -0.15475E-0008
  0.76667E+0004 -0.24990E+0004 -0.10466E-0007 -0.40858E-0009 -0.64558E-0008
  0.76667E+0004 -0.30000E+0004  0.20626E-0007  0.93436E-0011  0.22813E-0007
  0.77242E+0004 -0.30000E+0004  0.22266E-0007 -0.13355E-0009  0.25001E-0007
  0.78333E+0004 -0.30000E+0004  0.24439E-0007 -0.30022E-0009  0.27861E-0007
  0.79424E+0004 -0.30000E+0004  0.25542E-0007 -0.34333E-0009  0.29243E-0007
  0.80000E+0004 -0.30000E+0004  0.25752E-0007 -0.32841E-0009  0.29466E-0007
  0.76667E+0004 -0.29135E+0004  0.25692E-0007  0.22718E-0009  0.28318E-0007
  0.77242E+0004 -0.29127E+0004  0.26253E-0007  0.64147E-0010  0.29397E-0007
  0.78333E+0004 -0.29113E+0004  0.26427E-0007 -0.15579E-0009  0.30248E-0007
  0.79424E+0004 -0.29099E+0004  0.25588E-0007 -0.26136E-0009  0.29720E-0007
  0.80000E+0004 -0.29091E+0004  0.24781E-0007 -0.28076E-0009  0.28950E-0007
  0.76667E+0004 -0.27495E+0004  0.22567E-0007  0.25559E-0009  0.26503E-0007
  0.77242E+0004 -0.27473E+0004  0.20553E-0007  0.60311E-0010  0.24820E-0007
  0.78333E+0004 -0.27432E+0004  0.16042E-0007 -0.23894E-0009  0.20685E-0007
  0.79424E+0004 -0.27390E+0004  0.10748E-0007 -0.43153E-0009  0.15456E-0007
  0.80000E+0004 -0.27368E+0004  0.76779E-0008 -0.49745E-0009  0.12313E-0007
  0.76667E+0004 -0.25855E+0004  0.32614E-0008 -0.11268E-0009  0.78262E-0008
  0.77242E+0004 -0.25819E+0004 -0.98855E-0009 -0.33142E-0009  0.35611E-0008
  0.78333E+0004 -0.25750E+0004 -0.90851E-0008 -0.67336E-0009 -0.47509E-0008
  0.79424E+0004 -0.25681E+0004 -0.17024E-0007 -0.89834E-0009 -0.13130E-0007
  0.80000E+0004 -0.25645E+0004 -0.21046E-0007 -0.97565E-0009 -0.17463E-0007
  0.76667E+0004 -0.24990E+0004 -0.10466E-0007 -0.40858E-0009 -0.64558E-0008
  0.77242E+0004 -0.24946E+0004 -0.15126E-0007 -0.62692E-0009 -0.11348E-0007
  0.78333E+0004 -0.24863E+0004 -0.23365E-0007 -0.96249E-0009 -0.20147E-0007
  0.79424E+0004 -0.24780E+0004 -0.30557E-0007 -0.11736E-0008 -0.28043E-0007
  0.80000E+0004 -0.24736E+0004 -0.33800E-0007 -0.12397E-0008 -0.31713E-0007
  0.80000E+0004 -0.30000E+0004  0.25752E-0007 -0.32841E-0009  0.29466E-0007
  0.80576E+0004 -0.30000E+0004  0.25733E-0007 -0.29364E-0009  0.29386E-0007
  0.81667E+0004 -0.30000E+0004  0.25107E-0007 -0.19983E-0009  0.28490E-0007
  0.82758E+0004 -0.30000E+0004  0.23736E-0007 -0.89822E-0010  0.26690E-0007
  0.83333E+0004 -0.30000E+0004  0.22714E-0007 -0.31006E-0010  0.25385E-0007
  0.80000E+0004 -0.29091E+0004  0.24781E-0007 -0.28076E-0009  0.28950E-0007
  0.80576E+0004 -0.29083E+0004  0.23733E-0007 -0.27878E-0009  0.27865E-0007
  0.81667E+0004 -0.29067E+0004  0.21110E-0007 -0.24371E-0009  0.24999E-0007
  0.82758E+0004 -0.29052E+0004  0.17707E-0007 -0.18715E-0009  0.21161E-0007
  0.83333E+0004 -0.29044E+0004  0.15637E-0007 -0.15655E-0009  0.18797E-0007
  0.80000E+0004 -0.27368E+0004  0.76779E-0008 -0.49745E-0009  0.12313E-0007
  0.80576E+0004 -0.27344E+0004  0.44209E-0008 -0.53816E-0009  0.89115E-0008
  0.81667E+0004 -0.27300E+0004 -0.20765E-0008 -0.57357E-0009  0.19796E-0008
  0.82758E+0004 -0.27255E+0004 -0.86640E-0008 -0.56922E-0009 -0.52142E-0008
  0.83333E+0004 -0.27232E+0004 -0.11998E-0007 -0.55947E-0009 -0.89131E-0008
  0.80000E+0004 -0.25645E+0004 -0.21046E-0007 -0.97565E-0009 -0.17463E-0007
  0.80576E+0004 -0.25606E+0004 -0.24916E-0007 -0.10243E-0008 -0.21704E-0007
  0.81667E+0004 -0.25532E+0004 -0.31415E-0007 -0.10577E-0008 -0.29039E-0007
  0.82758E+0004 -0.25458E+0004 -0.36285E-0007 -0.10320E-0008 -0.34874E-0007
  0.83333E+0004 -0.25419E+0004 -0.37987E-0007 -0.10025E-0008 -0.37102E-0007
  0.80000E+0004 -0.24736E+0004 -0.33800E-0007 -0.12397E-0008 -0.31713E-0007
  0.80576E+0004 -0.24689E+0004 -0.36604E-0007 -0.12767E-0008 -0.34995E-0007
  0.81667E+0004 -0.24600E+0004 -0.40304E-0007 -0.12799E-0008 -0.39712E-0007
  0.82758E+0004 -0.24510E+0004 -0.41458E-0007 -0.12186E-0008 -0.41990E-0007
  0.83333E+0004 -0.24463E+0004 -0.40921E-0007 -0.11683E-0008 -0.42051E-0007
  0.83333E+0004 -0.30000E+0004  0.22714E-0007 -0.31006E-0010  0.25385E-0007
  0.83909E+0004 -0.30000E+0004  0.21492E-0007  0.28325E-0010  0.23843E-0007
  0.85000E+0004 -0.30000E+0004  0.18668E-0007  0.13326E-0009  0.20314E-0007
  0.86091E+0004 -0.30000E+0004  0.15332E-0007  0.21558E-0009  0.16182E-0007
  0.86667E+0004 -0.30000E+0004  0.13457E-0007  0.23960E-0009  0.13879E-0007
  0.83333E+0004 -0.29044E+0004  0.15637E-0007 -0.15655E-0009  0.18797E-0007
  0.83909E+0004 -0.29038E+0004  0.13441E-0007 -0.12600E-0009  0.16268E-0007
  0.85000E+0004 -0.29026E+0004  0.90398E-0008 -0.76968E-0010  0.11150E-0007
  0.86091E+0004 -0.29014E+0004  0.46380E-0008 -0.46230E-0010  0.59795E-0008
  0.86667E+0004 -0.29008E+0004  0.24463E-0008 -0.42188E-0010  0.33928E-0008
  0.83333E+0004 -0.27232E+0004 -0.11998E-0007 -0.55947E-0009 -0.89131E-0008
  0.83909E+0004 -0.27214E+0004 -0.15029E-0007 -0.54544E-0009 -0.12324E-0007
  0.85000E+0004 -0.27180E+0004 -0.19927E-0007 -0.51656E-0009 -0.17932E-0007
  0.86091E+0004 -0.27146E+0004 -0.23400E-0007 -0.48961E-0009 -0.22024E-0007
  0.86667E+0004 -0.27128E+0004 -0.24601E-0007 -0.47697E-0009 -0.23488E-0007
  0.83333E+0004 -0.25419E+0004 -0.37987E-0007 -0.10025E-0008 -0.37102E-0007
  0.83909E+0004 -0.25390E+0004 -0.38956E-0007 -0.96582E-0009 -0.38572E-0007
  0.85000E+0004 -0.25333E+0004 -0.38958E-0007 -0.88375E-0009 -0.39409E-0007
  0.86091E+0004 -0.25277E+0004 -0.36769E-0007 -0.79591E-0009 -0.37814E-0007
  0.86667E+0004 -0.25247E+0004 -0.34925E-0007 -0.74842E-0009 -0.36161E-0007
  0.83333E+0004 -0.24463E+0004 -0.40921E-0007 -0.11683E-0008 -0.42051E-0007
  0.83909E+0004 -0.24427E+0004 -0.39646E-0007 -0.11111E-0008 -0.41325E-0007
  0.85000E+0004 -0.24359E+0004 -0.35378E-0007 -0.99063E-0009 -0.37941E-0007
  0.86091E+0004 -0.24291E+0004 -0.29312E-0007 -0.86810E-0009 -0.32453E-0007
  0.86667E+0004 -0.24255E+0004 -0.25723E-0007 -0.80543E-0009 -0.29028E-0007
  0.86667E+0004 -0.30000E+0004  0.13457E-0007  0.23960E-0009  0.13879E-0007
  0.87242E+0004 -0.30000E+0004  0.11568E-0007  0.24578E-0009  0.11581E-0007
  0.88333E+0004 -0.30000E+0004  0.81279E-0008  0.18621E-0009  0.74897E-0008
  0.89424E+0004 -0.30000E+0004  0.51249E-0008  0.26395E-0010  0.41017E-0008
  0.90000E+0004 -0.30000E+0004  0.37850E-0008 -0.93336E-0010  0.26898E-0008
  0.86667E+0004 -0.29008E+0004  0.24463E-0008 -0.42188E-0010  0.33928E-0008
  0.87242E+0004 -0.29004E+0004  0.43903E-0009 -0.48038E-0010  0.10158E-0008
  0.88333E+0004 -0.28997E+0004 -0.28258E-0008 -0.95168E-0010 -0.28228E-0008
  0.89424E+0004 -0.28989E+0004 -0.53167E-0008 -0.18998E-0009 -0.56625E-0008
  0.90000E+0004 -0.28985E+0004 -0.63379E-0008 -0.25443E-0009 -0.67675E-0008
  0.86667E+0004 -0.27128E+0004 -0.24601E-0007 -0.47697E-0009 -0.23488E-0007
  0.87242E+0004 -0.27116E+0004 -0.25314E-0007 -0.46449E-0009 -0.24408E-0007
  0.88333E+0004 -0.27095E+0004 -0.25739E-0007 -0.44328E-0009 -0.25082E-0007
  0.89424E+0004 -0.27073E+0004 -0.25330E-0007 -0.42085E-0009 -0.24773E-0007
  0.90000E+0004 -0.27062E+0004 -0.24934E-0007 -0.40499E-0009 -0.24398E-0007
  0.86667E+0004 -0.25247E+0004 -0.34925E-0007 -0.74842E-0009 -0.36161E-0007
  0.87242E+0004 -0.25228E+0004 -0.32822E-0007 -0.69887E-0009 -0.34149E-0007
  0.88333E+0004 -0.25193E+0004 -0.28504E-0007 -0.60301E-0009 -0.29838E-0007
  0.89424E+0004 -0.25157E+0004 -0.24354E-0007 -0.49788E-0009 -0.25622E-0007
  0.90000E+0004 -0.25138E+0004 -0.22387E-0007 -0.43671E-0009 -0.23658E-0007
  0.86667E+0004 -0.24255E+0004 -0.25723E-0007 -0.80543E-0009 -0.29028E-0007
  0.87242E+0004 -0.24232E+0004 -0.22278E-0007 -0.74165E-0009 -0.25629E-0007
  0.88333E+0004 -0.24189E+0004 -0.16155E-0007 -0.62435E-0009 -0.19435E-0007
  0.89424E+0004 -0.24146E+0004 -0.11070E-0007 -0.50294E-0009 -0.14265E-0007
  0.90000E+0004 -0.24124E+0004 -0.88798E-0008 -0.43578E-0009 -0.12105E-0007
  0.90000E+0004 -0.30000E+0004  0.37850E-0008 -0.93336E-0010  0.26898E-0008
  0.90576E+0004 -0.30000E+0004  0.26257E-0008 -0.22792E-0009  0.15453E-0008
  0.91667E+0004 -0.30000E+0004  0.89626E-0009 -0.48781E-0009  0.39683E-0010
  0.92758E+0004 -0.30000E+0004 -0.34987E-0009 -0.68428E-0009 -0.86186E-0009
  0.93333E+0004 -0.30000E+0004 -0.87381E-0009 -0.73829E-0009 -0.12160E-0008
  0.90000E+0004 -0.28985E+0004 -0.63379E-0008 -0.25443E-0009 -0.67675E-0008
  0.90576E+0004 -0.28981E+0004 -0.71896E-0008 -0.32327E-0009 -0.76411E-0008
  0.91667E+0004 -0.28974E+0004 -0.84481E-0008 -0.44222E-0009 -0.88089E-0008
  0.92758E+0004 -0.28967E+0004 -0.94019E-0008 -0.50508E-0009 -0.95952E-0008
  0.93333E+0004 -0.28963E+0004 -0.98196E-0008 -0.50117E-0009 -0.99326E-0008
  0.90000E+0004 -0.27062E+0004 -0.24934E-0007 -0.40499E-0009 -0.24398E-0007
  0.90576E+0004 -0.27051E+0004 -0.24481E-0007 -0.38394E-0009 -0.23963E-0007
  0.91667E+0004 -0.27030E+0004 -0.23571E-0007 -0.31970E-0009 -0.23131E-0007
  0.92758E+0004 -0.27009E+0004 -0.22584E-0007 -0.20927E-0009 -0.22339E-0007
  0.93333E+0004 -0.26998E+0004 -0.21979E-0007 -0.12775E-0009 -0.21894E-0007
  0.90000E+0004 -0.25138E+0004 -0.22387E-0007 -0.43671E-0009 -0.23658E-0007
  0.90576E+0004 -0.25120E+0004 -0.20601E-0007 -0.36951E-0009 -0.21934E-0007
  0.91667E+0004 -0.25085E+0004 -0.17611E-0007 -0.22122E-0009 -0.19293E-0007
  0.92758E+0004 -0.25050E+0004 -0.14839E-0007 -0.39542E-0010 -0.17202E-0007
  0.93333E+0004 -0.25032E+0004 -0.13335E-0007  0.71544E-0010 -0.16172E-0007
  0.90000E+0004 -0.24124E+0004 -0.88798E-0008 -0.43578E-0009 -0.12105E-0007
  0.90576E+0004 -0.24101E+0004 -0.70059E-0008 -0.36416E-0009 -0.10350E-0007
  0.91667E+0004 -0.24059E+0004 -0.40656E-0008 -0.21256E-0009 -0.79369E-0008
  0.92758E+0004 -0.24017E+0004 -0.14903E-0008 -0.35750E-0010 -0.62736E-0008
  0.93333E+0004 -0.23995E+0004 -0.13518E-0009  0.69026E-0010 -0.55113E-0008
  0.93333E+0004 -0.30000E+0004 -0.87381E-0009 -0.73829E-0009 -0.12160E-0008
  0.93909E+0004 -0.30000E+0004 -0.13350E-0008 -0.74571E-0009 -0.15508E-0008
  0.95000E+0004 -0.30000E+0004 -0.20712E-0008 -0.63547E-0009 -0.22133E-0008
  0.96091E+0004 -0.30000E+0004 -0.25787E-0008 -0.37966E-0009 -0.28839E-0008
  0.96667E+0004 -0.30000E+0004 -0.27003E-0008 -0.20781E-0009 -0.31620E-0008
  0.93333E+0004 -0.28963E+0004 -0.98196E-0008 -0.50117E-0009 -0.99326E-0008
  0.93909E+0004 -0.28961E+0004 -0.10167E-0007 -0.46470E-0009 -0.10226E-0007
  0.95000E+0004 -0.28956E+0004 -0.10616E-0007 -0.30784E-0009 -0.10665E-0007
  0.96091E+0004 -0.28952E+0004 -0.10651E-0007 -0.47210E-0010 -0.10808E-0007
  0.96667E+0004 -0.28950E+0004 -0.10439E-0007  0.11684E-0009 -0.10681E-0007
  0.93333E+0004 -0.26998E+0004 -0.21979E-0007 -0.12775E-0009 -0.21894E-0007
  0.93909E+0004 -0.26991E+0004 -0.21269E-0007 -0.29174E-0010 -0.21381E-0007
  0.95000E+0004 -0.26978E+0004 -0.19568E-0007  0.20311E-0009 -0.20125E-0007
  0.96091E+0004 -0.26965E+0004 -0.17371E-0007  0.48372E-0009 -0.18417E-0007
  0.96667E+0004 -0.26959E+0004 -0.16058E-0007  0.64210E-0009 -0.17353E-0007
  0.93333E+0004 -0.25032E+0004 -0.13335E-0007  0.71544E-0010 -0.16172E-0007
  0.93909E+0004 -0.25021E+0004 -0.11832E-0007  0.19127E-0009 -0.15181E-0007
  0.95000E+0004 -0.25000E+0004 -0.87646E-0008  0.44347E-0009 -0.13148E-0007
  0.96091E+0004 -0.24979E+0004 -0.56431E-0008  0.71444E-0009 -0.11019E-0007
  0.96667E+0004 -0.24967E+0004 -0.41398E-0008  0.85872E-0009 -0.99863E-0008
  0.93333E+0004 -0.23995E+0004 -0.13518E-0009  0.69026E-0010 -0.55113E-0008
  0.93909E+0004 -0.23982E+0004  0.11271E-0008  0.17993E-0009 -0.48588E-0008
  0.95000E+0004 -0.23956E+0004  0.35553E-0008  0.40994E-0009 -0.35763E-0008
  0.96091E+0004 -0.23931E+0004  0.56808E-0008  0.65028E-0009 -0.24350E-0008
  0.96667E+0004 -0.23917E+0004  0.64888E-0008  0.77525E-0009 -0.20473E-0008
  0.96667E+0004 -0.30000E+0004 -0.27003E-0008 -0.20781E-0009 -0.31620E-0008
  0.97242E+0004 -0.30000E+0004 -0.26737E-0008 -0.19031E-0010 -0.33173E-0008
  0.98333E+0004 -0.30000E+0004 -0.20977E-0008  0.32975E-0009 -0.30548E-0008
  0.99424E+0004 -0.30000E+0004 -0.68256E-0009  0.62403E-0009 -0.17822E-0008
  0.10000E+0005 -0.30000E+0004  0.42085E-0009  0.74126E-0009 -0.64481E-0009
  0.96667E+0004 -0.28950E+0004 -0.10439E-0007  0.11684E-0009 -0.10681E-0007
  0.97242E+0004 -0.28952E+0004 -0.10014E-0007  0.29140E-0009 -0.10344E-0007
  0.98333E+0004 -0.28956E+0004 -0.86735E-0008  0.61389E-0009 -0.91198E-0008
  0.99424E+0004 -0.28959E+0004 -0.66621E-0008  0.88577E-0009 -0.70805E-0008
  0.10000E+0005 -0.28962E+0004 -0.53768E-0008  0.99226E-0009 -0.56998E-0008
  0.96667E+0004 -0.26959E+0004 -0.16058E-0007  0.64210E-0009 -0.17353E-0007
  0.97242E+0004 -0.26964E+0004 -0.14724E-0007  0.79943E-0009 -0.16229E-0007
  0.98333E+0004 -0.26976E+0004 -0.12292E-0007  0.10797E-0008 -0.14111E-0007
  0.99424E+0004 -0.26987E+0004 -0.10312E-0007  0.13049E-0008 -0.12306E-0007
  0.10000E+0005 -0.26993E+0004 -0.95522E-0008  0.13900E-0008 -0.11575E-0007
  0.96667E+0004 -0.24967E+0004 -0.41398E-0008  0.85872E-0009 -0.99863E-0008
  0.97242E+0004 -0.24977E+0004 -0.30402E-0008  0.99786E-0009 -0.92530E-0008
  0.98333E+0004 -0.24996E+0004 -0.17612E-0008  0.12375E-0008 -0.85409E-0008
  0.99424E+0004 -0.25015E+0004 -0.18393E-0008  0.14193E-0008 -0.90460E-0008
  0.10000E+0005 -0.25024E+0004 -0.24651E-0008  0.14850E-0008 -0.98519E-0008
  0.96667E+0004 -0.23917E+0004  0.64888E-0008  0.77525E-0009 -0.20473E-0008
  0.97242E+0004 -0.23929E+0004  0.67368E-0008  0.89754E-0009 -0.20919E-0008
  0.98333E+0004 -0.23952E+0004  0.62501E-0008  0.11081E-0008 -0.29967E-0008
  0.99424E+0004 -0.23974E+0004  0.43795E-0008  0.12665E-0008 -0.51891E-0008
  0.10000E+0005 -0.23986E+0004  0.28734E-0008  0.13222E-0008 -0.68546E-0008
  0.10000E+0005 -0.30000E+0004  0.42085E-0009  0.74126E-0009 -0.64481E-0009
  0.10058E+0005 -0.30000E+0004  0.17561E-0008  0.83233E-0009  0.80711E-0009
  0.10167E+0005 -0.30000E+0004  0.47996E-0008  0.91920E-0009  0.42944E-0008
  0.10276E+0005 -0.30000E+0004  0.82376E-0008  0.90367E-0009  0.83998E-0008
  0.10333E+0005 -0.30000E+0004  0.10078E-0007  0.85482E-0009  0.10646E-0007
  0.10000E+0005 -0.28962E+0004 -0.53768E-0008  0.99226E-0009 -0.56998E-0008
  0.10058E+0005 -0.28968E+0004 -0.39546E-0008  0.10698E-0008 -0.41253E-0008
  0.10167E+0005 -0.28980E+0004 -0.10637E-0008  0.11248E-0008 -0.79260E-0009
  0.10276E+0005 -0.28992E+0004  0.18947E-0008  0.10625E-0008  0.27598E-0008
  0.10333E+0005 -0.28998E+0004  0.34167E-0008  0.98402E-0009  0.46307E-0008
  0.10000E+0005 -0.26993E+0004 -0.95522E-0008  0.13900E-0008 -0.11575E-0007
  0.10058E+0005 -0.27011E+0004 -0.90241E-0008  0.14443E-0008 -0.11006E-0007
  0.10167E+0005 -0.27045E+0004 -0.85718E-0008  0.14617E-0008 -0.10349E-0007
  0.10276E+0005 -0.27080E+0004 -0.86609E-0008  0.13618E-0008 -0.10081E-0007
  0.10333E+0005 -0.27098E+0004 -0.88145E-0008  0.12655E-0008 -0.99918E-0008
  0.10000E+0005 -0.25024E+0004 -0.24651E-0008  0.14850E-0008 -0.98519E-0008
  0.10058E+0005 -0.25054E+0004 -0.35615E-0008  0.15242E-0008 -0.11047E-0007
  0.10167E+0005 -0.25111E+0004 -0.63956E-0008  0.15269E-0008 -0.13977E-0007
  0.10276E+0005 -0.25168E+0004 -0.98194E-0008  0.14269E-0008 -0.17345E-0007
  0.10333E+0005 -0.25198E+0004 -0.11676E-0007  0.13378E-0008 -0.19090E-0007
  0.10000E+0005 -0.23986E+0004  0.28734E-0008  0.13222E-0008 -0.68546E-0008
  0.10058E+0005 -0.24022E+0004  0.96796E-0009  0.13589E-0008 -0.88846E-0008
  0.10167E+0005 -0.24091E+0004 -0.31258E-0008  0.13681E-0008 -0.13205E-0007
  0.10276E+0005 -0.24160E+0004 -0.74673E-0008  0.12875E-0008 -0.17689E-0007
  0.10333E+0005 -0.24196E+0004 -0.97016E-0008  0.12137E-0008 -0.19922E-0007
  0.10333E+0005 -0.30000E+0004  0.10078E-0007  0.85482E-0009  0.10646E-0007
  0.10391E+0005 -0.30000E+0004  0.11868E-0007  0.78257E-0009  0.12855E-0007
  0.10500E+0005 -0.30000E+0004  0.14941E-0007  0.57876E-0009  0.16707E-0007
  0.10609E+0005 -0.30000E+0004  0.17406E-0007  0.30472E-0009  0.19864E-0007
  0.10667E+0005 -0.30000E+0004  0.18411E-0007  0.13821E-0009  0.21183E-0007
  0.10333E+0005 -0.28998E+0004  0.34167E-0008  0.98402E-0009  0.46307E-0008
  0.10391E+0005 -0.29002E+0004  0.48751E-0008  0.87955E-0009  0.64457E-0008
  0.10500E+0005 -0.29011E+0004  0.74449E-0008  0.61633E-0009  0.96711E-0008
  0.10609E+0005 -0.29020E+0004  0.97259E-0008  0.29452E-0009  0.12526E-0007
  0.10667E+0005 -0.29025E+0004  0.10803E-0007  0.11140E-0009  0.13855E-0007
  0.10333E+0005 -0.27098E+0004 -0.88145E-0008  0.12655E-0008 -0.99918E-0008
  0.10391E+0005 -0.27111E+0004 -0.89984E-0008  0.11414E-0008 -0.99168E-0008
  0.10500E+0005 -0.27137E+0004 -0.91973E-0008  0.84738E-0009 -0.95681E-0008
  0.10609E+0005 -0.27163E+0004 -0.89807E-0008  0.50050E-0009 -0.87779E-0008
  0.10667E+0005 -0.27177E+0004 -0.86469E-0008  0.30798E-0009 -0.81499E-0008
  0.10333E+0005 -0.25198E+0004 -0.11676E-0007  0.13378E-0008 -0.19090E-0007
  0.10391E+0005 -0.25220E+0004 -0.13474E-0007  0.12224E-0008 -0.20741E-0007
  0.10500E+0005 -0.25263E+0004 -0.16516E-0007  0.95401E-0009 -0.23313E-0007
  0.10609E+0005 -0.25306E+0004 -0.18842E-0007  0.63717E-0009 -0.24939E-0007
  0.10667E+0005 -0.25328E+0004 -0.19721E-0007  0.45975E-0009 -0.25366E-0007
  0.10333E+0005 -0.24196E+0004 -0.97016E-0008  0.12137E-0008 -0.19922E-0007
  0.10391E+0005 -0.24223E+0004 -0.11816E-0007  0.11143E-0008 -0.21984E-0007
  0.10500E+0005 -0.24274E+0004 -0.15401E-0007  0.88081E-0009 -0.25222E-0007
  0.10609E+0005 -0.24326E+0004 -0.18327E-0007  0.60087E-0009 -0.27454E-0007
  0.10667E+0005 -0.24353E+0004 -0.19575E-0007  0.44173E-0009 -0.28201E-0007
  0.10667E+0005 -0.30000E+0004  0.18411E-0007  0.13821E-0009  0.21183E-0007
  0.10724E+0005 -0.30000E+0004  0.19207E-0007 -0.35948E-0010  0.22253E-0007
  0.10833E+0005 -0.30000E+0004  0.20130E-0007 -0.36782E-0009  0.23579E-0007
  0.10942E+0005 -0.30000E+0004  0.20310E-0007 -0.66304E-0009  0.24002E-0007
  0.11000E+0005 -0.30000E+0004  0.20109E-0007 -0.79145E-0009  0.23859E-0007
  0.10667E+0005 -0.29025E+0004  0.10803E-0007  0.11140E-0009  0.13855E-0007
  0.10724E+0005 -0.29030E+0004  0.11792E-0007 -0.72678E-0010  0.15056E-0007
  0.10833E+0005 -0.29040E+0004  0.13375E-0007 -0.40979E-0009  0.16918E-0007
  0.10942E+0005 -0.29050E+0004  0.14490E-0007 -0.70289E-0009  0.18136E-0007
  0.11000E+0005 -0.29055E+0004  0.14845E-0007 -0.83321E-0009  0.18469E-0007
  0.10667E+0005 -0.27177E+0004 -0.86469E-0008  0.30798E-0009 -0.81499E-0008
  0.10724E+0005 -0.27192E+0004 -0.81443E-0008  0.11569E-0009 -0.73692E-0008
  0.10833E+0005 -0.27220E+0004 -0.68117E-0008 -0.23743E-0009 -0.55833E-0008
  0.10942E+0005 -0.27249E+0004 -0.51340E-0008 -0.55614E-0009 -0.35898E-0008
  0.11000E+0005 -0.27264E+0004 -0.41822E-0008 -0.70834E-0009 -0.25326E-0008
  0.10667E+0005 -0.25328E+0004 -0.19721E-0007  0.45975E-0009 -0.25366E-0007
  0.10724E+0005 -0.25353E+0004 -0.20344E-0007  0.28114E-0009 -0.25494E-0007
  0.10833E+0005 -0.25401E+0004 -0.20815E-0007 -0.57285E-0010 -0.24957E-0007
  0.10942E+0005 -0.25448E+0004 -0.20373E-0007 -0.37983E-0009 -0.23507E-0007
  0.11000E+0005 -0.25473E+0004 -0.19774E-0007 -0.54312E-0009 -0.22397E-0007
  0.10667E+0005 -0.24353E+0004 -0.19575E-0007  0.44173E-0009 -0.28201E-0007
  0.10724E+0005 -0.24383E+0004 -0.20623E-0007  0.28039E-0009 -0.28670E-0007
  0.10833E+0005 -0.24441E+0004 -0.21989E-0007 -0.32094E-0010 -0.28781E-0007
  0.10942E+0005 -0.24498E+0004 -0.22463E-0007 -0.33903E-0009 -0.27913E-0007
  0.11000E+0005 -0.24528E+0004 -0.22304E-0007 -0.49844E-0009 -0.27043E-0007
  0.11000E+0005 -0.30000E+0004  0.20109E-0007 -0.79145E-0009  0.23859E-0007
  0.11058E+0005 -0.30000E+0004  0.19706E-0007 -0.89416E-0009  0.23463E-0007
  0.11167E+0005 -0.30000E+0004  0.18373E-0007 -0.10190E-0008  0.21989E-0007
  0.11276E+0005 -0.30000E+0004  0.16297E-0007 -0.10644E-0008  0.19568E-0007
  0.11333E+0005 -0.30000E+0004  0.14912E-0007 -0.10720E-0008  0.17927E-0007
  0.11000E+0005 -0.29055E+0004  0.14845E-0007 -0.83321E-0009  0.18469E-0007
  0.11058E+0005 -0.29061E+0004  0.15013E-0007 -0.94191E-0009  0.18560E-0007
  0.11167E+0005 -0.29071E+0004  0.14750E-0007 -0.10987E-0008  0.18004E-0007
  0.11276E+0005 -0.29082E+0004  0.13668E-0007 -0.12015E-0008  0.16444E-0007
  0.11333E+0005 -0.29087E+0004  0.12771E-0007 -0.12464E-0008  0.15233E-0007
  0.11000E+0005 -0.27264E+0004 -0.41822E-0008 -0.70834E-0009 -0.25326E-0008
  0.11058E+0005 -0.27280E+0004 -0.32185E-0008 -0.84533E-0009 -0.15124E-0008
  0.11167E+0005 -0.27311E+0004 -0.14828E-0008 -0.10776E-0008  0.21432E-0009
  0.11276E+0005 -0.27341E+0004 -0.47495E-0011 -0.12764E-0008  0.15387E-0008
  0.11333E+0005 -0.27357E+0004  0.63002E-0009 -0.13741E-0008  0.20487E-0008
  0.11000E+0005 -0.25473E+0004 -0.19774E-0007 -0.54312E-0009 -0.22397E-0007
  0.11058E+0005 -0.25500E+0004 -0.18924E-0007 -0.69714E-0009 -0.21065E-0007
  0.11167E+0005 -0.25550E+0004 -0.16661E-0007 -0.97513E-0009 -0.17966E-0007
  0.11276E+0005 -0.25600E+0004 -0.13660E-0007 -0.12289E-0008 -0.14248E-0007
  0.11333E+0005 -0.25627E+0004 -0.11854E-0007 -0.13537E-0008 -0.12102E-0007
  0.11000E+0005 -0.24528E+0004 -0.22304E-0007 -0.49844E-0009 -0.27043E-0007
  0.11058E+0005 -0.24561E+0004 -0.21840E-0007 -0.65150E-0009 -0.25888E-0007
  0.11167E+0005 -0.24621E+0004 -0.20066E-0007 -0.93313E-0009 -0.22870E-0007
  0.11276E+0005 -0.24682E+0004 -0.17165E-0007 -0.11945E-0008 -0.18834E-0007
  0.11333E+0005 -0.24714E+0004 -0.15243E-0007 -0.13225E-0008 -0.16352E-0007
  0.11333E+0005 -0.30000E+0004  0.14912E-0007 -0.10720E-0008  0.17927E-0007
  0.11391E+0005 -0.30000E+0004  0.13348E-0007 -0.10755E-0008  0.16066E-0007
  0.11500E+0005 -0.30000E+0004  0.99860E-0008 -0.11135E-0008  0.12081E-0007
  0.11609E+0005 -0.30000E+0004  0.63360E-0008 -0.12276E-0008  0.78261E-0008
  0.11667E+0005 -0.30000E+0004  0.44091E-0008 -0.13275E-0008  0.56306E-0008
  0.11333E+0005 -0.29087E+0004  0.12771E-0007 -0.12464E-0008  0.15233E-0007
  0.11391E+0005 -0.29092E+0004  0.11663E-0007 -0.12882E-0008  0.13775E-0007
  0.11500E+0005 -0.29102E+0004  0.90901E-0008 -0.13870E-0008  0.10494E-0007
  0.11609E+0005 -0.29111E+0004  0.61023E-0008 -0.15244E-0008  0.68074E-0008
  0.11667E+0005 -0.29116E+0004  0.44558E-0008 -0.16146E-0008  0.48282E-0008
  0.11333E+0005 -0.27357E+0004  0.63002E-0009 -0.13741E-0008  0.20487E-0008
  0.11391E+0005 -0.27372E+0004  0.11286E-0008 -0.14659E-0008  0.23913E-0008
  0.11500E+0005 -0.27399E+0004  0.17031E-0008 -0.16341E-0008  0.26241E-0008
  0.11609E+0005 -0.27426E+0004  0.17116E-0008 -0.17861E-0008  0.22401E-0008
  0.11667E+0005 -0.27440E+0004  0.14649E-0008 -0.18549E-0008  0.17728E-0008
  0.11333E+0005 -0.25627E+0004 -0.11854E-0007 -0.13537E-0008 -0.12102E-0007
  0.11391E+0005 -0.25651E+0004 -0.99747E-0008 -0.14696E-0008 -0.99201E-0008
  0.11500E+0005 -0.25696E+0004 -0.63854E-0008 -0.16626E-0008 -0.58318E-0008
  0.11609E+0005 -0.25741E+0004 -0.31729E-0008 -0.18046E-0008 -0.22574E-0008
  0.11667E+0005 -0.25765E+0004 -0.17888E-0008 -0.18519E-0008 -0.75406E-0009
  0.11333E+0005 -0.24714E+0004 -0.15243E-0007 -0.13225E-0008 -0.16352E-0007
  0.11391E+0005 -0.24743E+0004 -0.13130E-0007 -0.14407E-0008 -0.13715E-0007
  0.11500E+0005 -0.24797E+0004 -0.88283E-0008 -0.16314E-0008 -0.85076E-0008
  0.11609E+0005 -0.24852E+0004 -0.46239E-0008 -0.17605E-0008 -0.35615E-0008
  0.11667E+0005 -0.24881E+0004 -0.26362E-0008 -0.17965E-0008 -0.12749E-0008
  0.11667E+0005 -0.30000E+0004  0.44091E-0008 -0.13275E-0008  0.56306E-0008
  0.11724E+0005 -0.30000E+0004  0.25513E-0008 -0.14507E-0008  0.35572E-0008
  0.11833E+0005 -0.30000E+0004 -0.59151E-0009 -0.17216E-0008  0.18872E-0009
  0.11942E+0005 -0.30000E+0004 -0.29978E-0008 -0.19663E-0008 -0.22059E-0008
  0.12000E+0005 -0.30000E+0004 -0.39049E-0008 -0.20502E-0008 -0.30289E-0008
  0.11667E+0005 -0.29116E+0004  0.44558E-0008 -0.16146E-0008  0.48282E-0008
  0.11724E+0005 -0.29120E+0004  0.28145E-0008 -0.17107E-0008  0.28884E-0008
  0.11833E+0005 -0.29127E+0004 -0.12634E-0009 -0.18873E-0008 -0.48935E-0009
  0.11942E+0005 -0.29135E+0004 -0.26439E-0008 -0.19978E-0008 -0.32755E-0008
  0.12000E+0005 -0.29138E+0004 -0.37321E-0008 -0.20056E-0008 -0.44437E-0008
  0.11667E+0005 -0.27440E+0004  0.14649E-0008 -0.18549E-0008  0.17728E-0008
  0.11724E+0005 -0.27452E+0004  0.10316E-0008 -0.19092E-0008  0.11084E-0008
  0.11833E+0005 -0.27473E+0004 -0.25200E-0009 -0.19563E-0008 -0.63615E-0009
  0.11942E+0005 -0.27494E+0004 -0.20349E-0008 -0.18951E-0008 -0.29144E-0008
  0.12000E+0005 -0.27505E+0004 -0.30954E-0008 -0.18091E-0008 -0.42439E-0008
  0.11667E+0005 -0.25765E+0004 -0.17888E-0008 -0.18519E-0008 -0.75406E-0009
  0.11724E+0005 -0.25783E+0004 -0.69639E-0009 -0.18738E-0008  0.39728E-0009
  0.11833E+0005 -0.25818E+0004  0.48095E-0009 -0.18371E-0008  0.14921E-0008
  0.11942E+0005 -0.25853E+0004  0.45432E-0009 -0.16790E-0008  0.11031E-0008
  0.12000E+0005 -0.25872E+0004  0.70883E-0011 -0.15448E-0008  0.35833E-0009
  0.11667E+0005 -0.24881E+0004 -0.26362E-0008 -0.17965E-0008 -0.12749E-0008
  0.11724E+0005 -0.24903E+0004 -0.90093E-0009 -0.18043E-0008  0.67937E-0009
  0.11833E+0005 -0.24946E+0004  0.15421E-0008 -0.17369E-0008  0.32731E-0008
  0.11942E+0005 -0.24988E+0004  0.27520E-0008 -0.15486E-0008  0.42449E-0008
  0.12000E+0005 -0.25010E+0004  0.29007E-0008 -0.14016E-0008  0.41141E-0008
  0.12000E+0005 -0.30000E+0004 -0.39049E-0008 -0.20502E-0008 -0.30289E-0008
  0.12058E+0005 -0.30000E+0004 -0.45522E-0008 -0.20815E-0008 -0.35652E-0008
  0.12167E+0005 -0.30000E+0004 -0.50827E-0008 -0.19661E-0008 -0.38620E-0008
  0.12276E+0005 -0.30000E+0004 -0.48403E-0008 -0.15995E-0008 -0.34659E-0008
  0.12333E+0005 -0.30000E+0004 -0.44816E-0008 -0.13198E-0008 -0.30818E-0008
  0.12000E+0005 -0.29138E+0004 -0.37321E-0008 -0.20056E-0008 -0.44437E-0008
  0.12058E+0005 -0.29143E+0004 -0.46308E-0008 -0.19638E-0008 -0.53953E-0008
  0.12167E+0005 -0.29152E+0004 -0.57545E-0008 -0.17358E-0008 -0.65608E-0008
  0.12276E+0005 -0.29162E+0004 -0.61071E-0008 -0.13060E-0008 -0.69375E-0008
  0.12333E+0005 -0.29166E+0004 -0.59995E-0008 -0.10150E-0008 -0.68422E-0008
  0.12000E+0005 -0.27505E+0004 -0.30954E-0008 -0.18091E-0008 -0.42439E-0008
  0.12058E+0005 -0.27519E+0004 -0.41802E-0008 -0.16793E-0008 -0.56048E-0008
  0.12167E+0005 -0.27546E+0004 -0.60884E-0008 -0.13215E-0008 -0.80145E-0008
  0.12276E+0005 -0.27572E+0004 -0.74917E-0008 -0.83045E-0009 -0.98589E-0008
  0.12333E+0005 -0.27586E+0004 -0.79282E-0008 -0.53647E-0009 -0.10483E-0007
  0.12000E+0005 -0.25872E+0004  0.70883E-0011 -0.15448E-0008  0.35833E-0009
  0.12058E+0005 -0.25895E+0004 -0.69303E-0009 -0.13741E-0008 -0.70769E-0009
  0.12167E+0005 -0.25939E+0004 -0.24634E-0008 -0.96623E-0009 -0.32860E-0008
  0.12276E+0005 -0.25983E+0004 -0.44306E-0008 -0.47223E-0009 -0.61072E-0008
  0.12333E+0005 -0.26006E+0004 -0.54074E-0008 -0.19467E-0009 -0.75104E-0008
  0.12000E+0005 -0.25010E+0004  0.29007E-0008 -0.14016E-0008  0.41141E-0008
  0.12058E+0005 -0.25038E+0004  0.27197E-0008 -0.12219E-0008  0.35547E-0008
  0.12167E+0005 -0.25091E+0004  0.16436E-0008 -0.80882E-0009  0.15683E-0008
  0.12276E+0005 -0.25144E+0004 -0.13617E-0009 -0.32864E-0009 -0.12442E-0008
  0.12333E+0005 -0.25172E+0004 -0.12537E-0008 -0.64997E-0010 -0.29038E-0008
  0.12333E+0005 -0.30000E+0004 -0.44816E-0008 -0.13198E-0008 -0.30818E-0008
  0.12391E+0005 -0.30000E+0004 -0.40221E-0008 -0.98939E-0009 -0.26511E-0008
  0.12500E+0005 -0.30000E+0004 -0.30407E-0008 -0.31152E-0009 -0.18323E-0008
  0.12609E+0005 -0.30000E+0004 -0.21921E-0008  0.33465E-0009 -0.12511E-0008
  0.12667E+0005 -0.30000E+0004 -0.19034E-0008  0.61932E-0009 -0.11167E-0008
  0.12333E+0005 -0.29166E+0004 -0.59995E-0008 -0.10150E-0008 -0.68422E-0008
  0.12391E+0005 -0.29173E+0004 -0.57159E-0008 -0.68869E-0009 -0.65777E-0008
  0.12500E+0005 -0.29186E+0004 -0.48219E-0008 -0.44018E-0010 -0.57190E-0008
  0.12609E+0005 -0.29199E+0004 -0.37407E-0008  0.55272E-0009 -0.46682E-0008
  0.12667E+0005 -0.29205E+0004 -0.32247E-0008  0.81116E-0009 -0.41557E-0008
  0.12333E+0005 -0.27586E+0004 -0.79282E-0008 -0.53647E-0009 -0.10483E-0007
  0.12391E+0005 -0.27606E+0004 -0.81247E-0008 -0.22887E-0009 -0.10834E-0007
  0.12500E+0005 -0.27642E+0004 -0.78410E-0008  0.34436E-0009 -0.10725E-0007
  0.12609E+0005 -0.27679E+0004 -0.68697E-0008  0.84210E-0009 -0.97937E-0008
  0.12667E+0005 -0.27699E+0004 -0.61944E-0008  0.10492E-0008 -0.90939E-0008
  0.12333E+0005 -0.26006E+0004 -0.54074E-0008 -0.19467E-0009 -0.75104E-0008
  0.12391E+0005 -0.26038E+0004 -0.63104E-0008  0.82419E-0010 -0.88082E-0008
  0.12500E+0005 -0.26099E+0004 -0.75885E-0008  0.57842E-0009 -0.10700E-0007
  0.12609E+0005 -0.26160E+0004 -0.81856E-0008  0.98450E-0009 -0.11726E-0007
  0.12667E+0005 -0.26192E+0004 -0.82115E-0008  0.11462E-0008 -0.11913E-0007
  0.12333E+0005 -0.25172E+0004 -0.12537E-0008 -0.64997E-0010 -0.29038E-0008
  0.12391E+0005 -0.25211E+0004 -0.24976E-0008  0.19339E-0009 -0.46643E-0008
  0.12500E+0005 -0.25285E+0004 -0.48305E-0008  0.64810E-0009 -0.78521E-0008
  0.12609E+0005 -0.25359E+0004 -0.68199E-0008  0.10099E-0008 -0.10503E-0007
  0.12667E+0005 -0.25398E+0004 -0.76081E-0008  0.11505E-0008 -0.11567E-0007
  0.12667E+0005 -0.30000E+0004 -0.19034E-0008  0.61932E-0009 -0.11167E-0008
  0.12724E+0005 -0.30000E+0004 -0.17773E-0008  0.85228E-0009 -0.11453E-0008
  0.12833E+0005 -0.30000E+0004 -0.20942E-0008  0.11244E-0008 -0.17292E-0008
  0.12942E+0005 -0.30000E+0004 -0.32420E-0008  0.11832E-0008 -0.31119E-0008
  0.13000E+0005 -0.30000E+0004 -0.41864E-0008  0.11404E-0008 -0.41749E-0008
  0.12667E+0005 -0.29205E+0004 -0.32247E-0008  0.81116E-0009 -0.41557E-0008
  0.12724E+0005 -0.29210E+0004 -0.28258E-0008  0.10214E-0008 -0.37577E-0008
  0.12833E+0005 -0.29220E+0004 -0.25705E-0008  0.12573E-0008 -0.34852E-0008
  0.12942E+0005 -0.29229E+0004 -0.31886E-0008  0.12840E-0008 -0.40900E-0008
  0.13000E+0005 -0.29234E+0004 -0.39047E-0008  0.12222E-0008 -0.48111E-0008
  0.12667E+0005 -0.27699E+0004 -0.61944E-0008  0.10492E-0008 -0.90939E-0008
  0.12724E+0005 -0.27713E+0004 -0.54994E-0008  0.12090E-0008 -0.83598E-0008
  0.12833E+0005 -0.27741E+0004 -0.43163E-0008  0.13655E-0008 -0.70794E-0008
  0.12942E+0005 -0.27768E+0004 -0.36021E-0008  0.13288E-0008 -0.62819E-0008
  0.13000E+0005 -0.27782E+0004 -0.34897E-0008  0.12384E-0008 -0.61407E-0008
  0.12667E+0005 -0.26192E+0004 -0.82115E-0008  0.11462E-0008 -0.11913E-0007
  0.12724E+0005 -0.26216E+0004 -0.80552E-0008  0.12624E-0008 -0.11889E-0007
  0.12833E+0005 -0.26261E+0004 -0.73002E-0008  0.13542E-0008 -0.11327E-0007
  0.12942E+0005 -0.26307E+0004 -0.60343E-0008  0.12758E-0008 -0.10214E-0007
  0.13000E+0005 -0.26331E+0004 -0.52041E-0008  0.11728E-0008 -0.94514E-0008
  0.12667E+0005 -0.25398E+0004 -0.76081E-0008  0.11505E-0008 -0.11567E-0007
  0.12724E+0005 -0.25427E+0004 -0.81498E-0008  0.12473E-0008 -0.12349E-0007
  0.12833E+0005 -0.25481E+0004 -0.84226E-0008  0.13127E-0008 -0.12993E-0007
  0.12942E+0005 -0.25536E+0004 -0.75706E-0008  0.12218E-0008 -0.12430E-0007
  0.13000E+0005 -0.25565E+0004 -0.66571E-0008  0.11182E-0008 -0.11635E-0007
  0.13000E+0005 -0.30000E+0004 -0.41864E-0008  0.11404E-0008 -0.41749E-0008
  0.13058E+0005 -0.30000E+0004 -0.53418E-0008  0.10555E-0008 -0.54485E-0008
  0.13167E+0005 -0.30000E+0004 -0.79820E-0008  0.81032E-0009 -0.83257E-0008
  0.13276E+0005 -0.30000E+0004 -0.10898E-0007  0.48103E-0009 -0.11468E-0007
  0.13333E+0005 -0.30000E+0004 -0.12394E-0007  0.27762E-0009 -0.13056E-0007
  0.13000E+0005 -0.29234E+0004 -0.39047E-0008  0.12222E-0008 -0.48111E-0008
  0.13058E+0005 -0.29237E+0004 -0.48746E-0008  0.11171E-0008 -0.58010E-0008
  0.13167E+0005 -0.29243E+0004 -0.72874E-0008  0.82210E-0009 -0.82857E-0008
  0.13276E+0005 -0.29248E+0004 -0.10121E-0007  0.43541E-0009 -0.11202E-0007
  0.13333E+0005 -0.29251E+0004 -0.11622E-0007  0.20259E-0009 -0.12724E-0007
  0.13000E+0005 -0.27782E+0004 -0.34897E-0008  0.12384E-0008 -0.61407E-0008
  0.13058E+0005 -0.27791E+0004 -0.35751E-0008  0.11060E-0008 -0.62176E-0008
  0.13167E+0005 -0.27807E+0004 -0.42218E-0008  0.76125E-0009 -0.68646E-0008
  0.13276E+0005 -0.27823E+0004 -0.53603E-0008  0.33158E-0009 -0.79826E-0008
  0.13333E+0005 -0.27831E+0004 -0.60785E-0008  0.82879E-0010 -0.86557E-0008
  0.13000E+0005 -0.26331E+0004 -0.52041E-0008  0.11728E-0008 -0.94514E-0008
  0.13058E+0005 -0.26344E+0004 -0.43150E-0008  0.10328E-0008 -0.86337E-0008
  0.13167E+0005 -0.26371E+0004 -0.24969E-0008  0.68758E-0009 -0.68983E-0008
  0.13276E+0005 -0.26397E+0004 -0.72939E-0009  0.27487E-0009 -0.51114E-0008
  0.13333E+0005 -0.26411E+0004  0.81212E-0010  0.43102E-0010 -0.42314E-0008
  0.13000E+0005 -0.25565E+0004 -0.66571E-0008  0.11182E-0008 -0.11635E-0007
  0.13058E+0005 -0.25581E+0004 -0.54823E-0008  0.98123E-0009 -0.10571E-0007
  0.13167E+0005 -0.25613E+0004 -0.26233E-0008  0.65111E-0009 -0.78270E-0008
  0.13276E+0005 -0.25645E+0004  0.63399E-0009  0.26456E-0009 -0.45420E-0008
  0.13333E+0005 -0.25662E+0004  0.23030E-0008  0.50799E-0010 -0.27903E-0008
  0.13333E+0005 -0.30000E+0004 -0.12394E-0007  0.27762E-0009 -0.13056E-0007
  0.13391E+0005 -0.30000E+0004 -0.13768E-0007  0.53458E-0010 -0.14481E-0007
  0.13500E+0005 -0.30000E+0004 -0.15800E-0007 -0.43112E-0009 -0.16442E-0007
  0.13609E+0005 -0.30000E+0004 -0.16778E-0007 -0.98812E-0009 -0.17046E-0007
  0.13667E+0005 -0.30000E+0004 -0.16796E-0007 -0.13015E-0008 -0.16728E-0007
  0.13333E+0005 -0.29251E+0004 -0.11622E-0007  0.20259E-0009 -0.12724E-0007
  0.13391E+0005 -0.29253E+0004 -0.13026E-0007 -0.45627E-0010 -0.14118E-0007
  0.13500E+0005 -0.29258E+0004 -0.15185E-0007 -0.55523E-0009 -0.16112E-0007
  0.13609E+0005 -0.29263E+0004 -0.16385E-0007 -0.10979E-0008 -0.16897E-0007
  0.13667E+0005 -0.29265E+0004 -0.16560E-0007 -0.13873E-0008 -0.16741E-0007
  0.13333E+0005 -0.27831E+0004 -0.60785E-0008  0.82879E-0010 -0.86557E-0008
  0.13391E+0005 -0.27838E+0004 -0.68228E-0008 -0.17296E-0009 -0.93226E-0008
  0.13500E+0005 -0.27851E+0004 -0.81967E-0008 -0.66646E-0009 -0.10420E-0007
  0.13609E+0005 -0.27865E+0004 -0.93616E-0008 -0.11432E-0008 -0.11123E-0007
  0.13667E+0005 -0.27872E+0004 -0.98401E-0008 -0.13775E-0008 -0.11287E-0007
  0.13333E+0005 -0.26411E+0004  0.81212E-0010  0.43102E-0010 -0.42314E-0008
  0.13391E+0005 -0.26423E+0004  0.75618E-0009 -0.18935E-0009 -0.34482E-0008
  0.13500E+0005 -0.26445E+0004  0.15094E-0008 -0.61887E-0009 -0.23681E-0008
  0.13609E+0005 -0.26467E+0004  0.14268E-0008 -0.10048E-0008 -0.19980E-0008
  0.13667E+0005 -0.26478E+0004  0.10386E-0008 -0.11815E-0008 -0.21158E-0008
  0.13333E+0005 -0.25662E+0004  0.23030E-0008  0.50799E-0010 -0.27903E-0008
  0.13391E+0005 -0.25676E+0004  0.38188E-0008 -0.16108E-0009 -0.11520E-0008
  0.13500E+0005 -0.25703E+0004  0.59584E-0008 -0.54437E-0009  0.13256E-0008
  0.13609E+0005 -0.25729E+0004  0.67907E-0008 -0.87647E-0009  0.25772E-0008
  0.13667E+0005 -0.25743E+0004  0.66485E-0008 -0.10225E-0008  0.26631E-0008
  0.13667E+0005 -0.30000E+0004 -0.16796E-0007 -0.13015E-0008 -0.16728E-0007
  0.13724E+0005 -0.30000E+0004 -0.16460E-0007 -0.16204E-0008 -0.15962E-0007
  0.13833E+0005 -0.30000E+0004 -0.14917E-0007 -0.21914E-0008 -0.13405E-0007
  0.13942E+0005 -0.30000E+0004 -0.12412E-0007 -0.26472E-0008 -0.97612E-0008
  0.14000E+0005 -0.30000E+0004 -0.10830E-0007 -0.28103E-0008 -0.76018E-0008
  0.13667E+0005 -0.29265E+0004 -0.16560E-0007 -0.13873E-0008 -0.16741E-0007
  0.13724E+0005 -0.29266E+0004 -0.16408E-0007 -0.16702E-0008 -0.16186E-0007
  0.13833E+0005 -0.29269E+0004 -0.15276E-0007 -0.21529E-0008 -0.14139E-0007
  0.13942E+0005 -0.29272E+0004 -0.13212E-0007 -0.25086E-0008 -0.11080E-0007
  0.14000E+0005 -0.29273E+0004 -0.11842E-0007 -0.26219E-0008 -0.92117E-0008
  0.13667E+0005 -0.27872E+0004 -0.98401E-0008 -0.13775E-0008 -0.11287E-0007
  0.13724E+0005 -0.27876E+0004 -0.10183E-0007 -0.15921E-0008 -0.11278E-0007
  0.13833E+0005 -0.27884E+0004 -0.10469E-0007 -0.19231E-0008 -0.10835E-0007
  0.13942E+0005 -0.27891E+0004 -0.10207E-0007 -0.21196E-0008 -0.98451E-0008
  0.14000E+0005 -0.27895E+0004 -0.98211E-0008 -0.21566E-0008 -0.91110E-0008
  0.13667E+0005 -0.26478E+0004  0.10386E-0008 -0.11815E-0008 -0.21158E-0008
  0.13724E+0005 -0.26485E+0004  0.47791E-0009 -0.13324E-0008 -0.24050E-0008
  0.13833E+0005 -0.26498E+0004 -0.10095E-0008 -0.15369E-0008 -0.33977E-0008
  0.13942E+0005 -0.26511E+0004 -0.27086E-0008 -0.16137E-0008 -0.46838E-0008
  0.14000E+0005 -0.26518E+0004 -0.35275E-0008 -0.15975E-0008 -0.53310E-0008
  0.13667E+0005 -0.25743E+0004  0.66485E-0008 -0.10225E-0008  0.26631E-0008
  0.13724E+0005 -0.25751E+0004  0.61685E-0008 -0.11417E-0008  0.23933E-0008
  0.13833E+0005 -0.25767E+0004  0.44063E-0008 -0.12879E-0008  0.96518E-0009
  0.13942E+0005 -0.25783E+0004  0.19730E-0008 -0.13148E-0008 -0.12543E-0008
  0.14000E+0005 -0.25791E+0004  0.63423E-0009 -0.12781E-0008 -0.25292E-0008
  0.14000E+0005 -0.30000E+0004 -0.10830E-0007 -0.28103E-0008 -0.76018E-0008
  0.14058E+0005 -0.30000E+0004 -0.91511E-0008 -0.29090E-0008 -0.53991E-0008
  0.14167E+0005 -0.30000E+0004 -0.59305E-0008 -0.28891E-0008 -0.14571E-0008
  0.14276E+0005 -0.30000E+0004 -0.29853E-0008 -0.25955E-0008  0.17289E-0008
  0.14333E+0005 -0.30000E+0004 -0.16503E-0008 -0.23388E-0008  0.29642E-0008
  0.14000E+0005 -0.29273E+0004 -0.11842E-0007 -0.26219E-0008 -0.92117E-0008
  0.14058E+0005 -0.29274E+0004 -0.10336E-0007 -0.26751E-0008 -0.72564E-0008
  0.14167E+0005 -0.29275E+0004 -0.72727E-0008 -0.25904E-0008 -0.35693E-0008
  0.14276E+0005 -0.29277E+0004 -0.41733E-0008 -0.22636E-0008 -0.23752E-0009
  0.14333E+0005 -0.29278E+0004 -0.26119E-0008 -0.20023E-0008  0.12648E-0008
  0.14000E+0005 -0.27895E+0004 -0.98211E-0008 -0.21566E-0008 -0.91110E-0008
  0.14058E+0005 -0.27898E+0004 -0.92456E-0008 -0.21414E-0008 -0.82341E-0008
  0.14167E+0005 -0.27902E+0004 -0.76392E-0008 -0.19660E-0008 -0.62166E-0008
  0.14276E+0005 -0.27906E+0004 -0.53766E-0008 -0.16051E-0008 -0.37915E-0008
  0.14333E+0005 -0.27908E+0004 -0.39547E-0008 -0.13504E-0008 -0.23886E-0008
  0.14000E+0005 -0.26518E+0004 -0.35275E-0008 -0.15975E-0008 -0.53310E-0008
  0.14058E+0005 -0.26521E+0004 -0.41896E-0008 -0.15372E-0008 -0.58667E-0008
  0.14167E+0005 -0.26528E+0004 -0.48547E-0008 -0.13118E-0008 -0.63904E-0008
  0.14276E+0005 -0.26535E+0004 -0.45268E-0008 -0.95178E-0009 -0.60373E-0008
  0.14333E+0005 -0.26539E+0004 -0.39193E-0008 -0.71942E-0009 -0.54492E-0008
  0.14000E+0005 -0.25791E+0004  0.63423E-0009 -0.12781E-0008 -0.25292E-0008
  0.14058E+0005 -0.25795E+0004 -0.60512E-0009 -0.12022E-0008 -0.37464E-0008
  0.14167E+0005 -0.25804E+0004 -0.24536E-0008 -0.96526E-0009 -0.56127E-0008
  0.14276E+0005 -0.25812E+0004 -0.33220E-0008 -0.61872E-0009 -0.65392E-0008
  0.14333E+0005 -0.25817E+0004 -0.33131E-0008 -0.40386E-0009 -0.65547E-0008
  0.14333E+0005 -0.30000E+0004 -0.16503E-0008 -0.23388E-0008  0.29642E-0008
  0.14391E+0005 -0.30000E+0004 -0.50347E-0009 -0.20224E-0008  0.38558E-0008
  0.14500E+0005 -0.30000E+0004  0.10917E-0008 -0.12988E-0008  0.45649E-0008
  0.14609E+0005 -0.30000E+0004  0.19409E-0008 -0.48534E-0009  0.41186E-0008
  0.14667E+0005 -0.30000E+0004  0.21241E-0008 -0.49173E-0010  0.35143E-0008
  0.14333E+0005 -0.29278E+0004 -0.26119E-0008 -0.20023E-0008  0.12648E-0008
  0.14391E+0005 -0.29280E+0004 -0.11388E-0008 -0.16903E-0008  0.25578E-0008
  0.14500E+0005 -0.29284E+0004  0.12962E-0008 -0.99362E-0009  0.43312E-0008
  0.14609E+0005 -0.29288E+0004  0.31454E-0008 -0.22683E-0009  0.51922E-0008
  0.14667E+0005 -0.29290E+0004  0.38518E-0008  0.17843E-0009  0.52915E-0008
  0.14333E+0005 -0.27908E+0004 -0.39547E-0008 -0.13504E-0008 -0.23886E-0008
  0.14391E+0005 -0.27914E+0004 -0.24086E-0008 -0.10608E-0008 -0.92281E-0009
  0.14500E+0005 -0.27926E+0004  0.69903E-0009 -0.44485E-0009  0.18619E-0008
  0.14609E+0005 -0.27938E+0004  0.37296E-0008  0.20361E-0009  0.43984E-0008
  0.14667E+0005 -0.27944E+0004  0.51616E-0008  0.53537E-0009  0.55257E-0008
  0.14333E+0005 -0.26539E+0004 -0.39193E-0008 -0.71942E-0009 -0.54492E-0008
  0.14391E+0005 -0.26549E+0004 -0.30277E-0008 -0.46619E-0009 -0.45816E-0008
  0.14500E+0005 -0.26568E+0004 -0.66818E-0009  0.46691E-0010 -0.22948E-0008
  0.14609E+0005 -0.26587E+0004  0.22274E-0008  0.55900E-0009  0.50734E-0009
  0.14667E+0005 -0.26597E+0004  0.38028E-0008  0.80971E-0009  0.20329E-0008
  0.14333E+0005 -0.25817E+0004 -0.33131E-0008 -0.40386E-0009 -0.65547E-0008
  0.14391E+0005 -0.25829E+0004 -0.29836E-0008 -0.17489E-0009 -0.62246E-0008
  0.14500E+0005 -0.25852E+0004 -0.15212E-0008  0.27631E-0009 -0.47145E-0008
  0.14609E+0005 -0.25875E+0004  0.75791E-0009  0.71187E-0009 -0.23320E-0008
  0.14667E+0005 -0.25887E+0004  0.21402E-0008  0.91825E-0009 -0.87475E-0009
  0.14667E+0005 -0.30000E+0004  0.21241E-0008 -0.49173E-0010  0.35143E-0008
  0.14724E+0005 -0.30000E+0004  0.21643E-0008  0.37433E-0009  0.27402E-0008
  0.14833E+0005 -0.30000E+0004  0.19879E-0008  0.11074E-0008  0.10614E-0008
  0.14942E+0005 -0.30000E+0004  0.17418E-0008  0.16948E-0008 -0.44677E-0009
  0.15000E+0005 -0.30000E+0004  0.16910E-0008  0.19326E-0008 -0.10075E-0008
  0.14667E+0005 -0.29290E+0004  0.38518E-0008  0.17843E-0009  0.52915E-0008
  0.14724E+0005 -0.29293E+0004  0.43676E-0008  0.56711E-0009  0.51780E-0008
  0.14833E+0005 -0.29300E+0004  0.48535E-0008  0.12289E-0008  0.44864E-0008
  0.14942E+0005 -0.29307E+0004  0.48365E-0008  0.17437E-0008  0.34614E-0008
  0.15000E+0005 -0.29311E+0004  0.47073E-0008  0.19458E-0008  0.29130E-0008
  0.14667E+0005 -0.27944E+0004  0.51616E-0008  0.53537E-0009  0.55257E-0008
  0.14724E+0005 -0.27954E+0004  0.64078E-0008  0.84561E-0009  0.64619E-0008
  0.14833E+0005 -0.27974E+0004  0.80934E-0008  0.13541E-0008  0.75621E-0008
  0.14942E+0005 -0.27993E+0004  0.87686E-0008  0.17222E-0008  0.77376E-0008
  0.15000E+0005 -0.28004E+0004  0.87228E-0008  0.18540E-0008  0.74861E-0008
  0.14667E+0005 -0.26597E+0004  0.38028E-0008  0.80971E-0009  0.20329E-0008
  0.14724E+0005 -0.26614E+0004  0.53219E-0008  0.10358E-0008  0.35157E-0008
  0.14833E+0005 -0.26647E+0004  0.77363E-0008  0.13835E-0008  0.58667E-0008
  0.14942E+0005 -0.26679E+0004  0.91798E-0008  0.16002E-0008  0.72733E-0008
  0.15000E+0005 -0.26697E+0004  0.94580E-0008  0.16595E-0008  0.75510E-0008
  0.14667E+0005 -0.25887E+0004  0.21402E-0008  0.91825E-0009 -0.87475E-0009
  0.14724E+0005 -0.25908E+0004  0.35701E-0008  0.10990E-0008  0.65036E-0009
  0.14833E+0005 -0.25947E+0004  0.60676E-0008  0.13613E-0008  0.33312E-0008
  0.14942E+0005 -0.25986E+0004  0.78408E-0008  0.14983E-0008  0.52772E-0008
  0.15000E+0005 -0.26007E+0004  0.83446E-0008  0.15192E-0008  0.58691E-0008
  0.15000E+0005 -0.30000E+0004  0.16910E-0008  0.19326E-0008 -0.10075E-0008
  0.15058E+0005 -0.30000E+0004  0.17482E-0008  0.21143E-0008 -0.13286E-0008
  0.15167E+0005 -0.30000E+0004  0.22642E-0008  0.23138E-0008 -0.11528E-0008
  0.15276E+0005 -0.30000E+0004  0.33915E-0008  0.23500E-0008  0.87211E-0010
  0.15333E+0005 -0.30000E+0004  0.42189E-0008  0.23251E-0008  0.11103E-0008
  0.15000E+0005 -0.29311E+0004  0.47073E-0008  0.19458E-0008  0.29130E-0008
  0.15058E+0005 -0.29315E+0004  0.45544E-0008  0.20951E-0008  0.24410E-0008
  0.15167E+0005 -0.29322E+0004  0.43737E-0008  0.22471E-0008  0.19376E-0008
  0.15276E+0005 -0.29330E+0004  0.45885E-0008  0.22561E-0008  0.21805E-0008
  0.15333E+0005 -0.29334E+0004  0.49309E-0008  0.22242E-0008  0.26444E-0008
  0.15000E+0005 -0.28004E+0004  0.87228E-0008  0.18540E-0008  0.74861E-0008
  0.15058E+0005 -0.28015E+0004  0.84395E-0008  0.19405E-0008  0.70552E-0008
  0.15167E+0005 -0.28038E+0004  0.74431E-0008  0.19972E-0008  0.59364E-0008
  0.15276E+0005 -0.28060E+0004  0.62630E-0008  0.19424E-0008  0.48503E-0008
  0.15333E+0005 -0.28072E+0004  0.57426E-0008  0.18865E-0008  0.44506E-0008
  0.15000E+0005 -0.26697E+0004  0.94580E-0008  0.16595E-0008  0.75510E-0008
  0.15058E+0005 -0.26716E+0004  0.93934E-0008  0.16801E-0008  0.75118E-0008
  0.15167E+0005 -0.26753E+0004  0.84045E-0008  0.16314E-0008  0.66443E-0008
  0.15276E+0005 -0.26790E+0004  0.66155E-0008  0.14949E-0008  0.51099E-0008
  0.15333E+0005 -0.26810E+0004  0.55401E-0008  0.14028E-0008  0.42274E-0008
  0.15000E+0005 -0.26007E+0004  0.83446E-0008  0.15192E-0008  0.58691E-0008
  0.15058E+0005 -0.26031E+0004  0.85094E-0008  0.15050E-0008  0.61286E-0008
  0.15167E+0005 -0.26075E+0004  0.78582E-0008  0.13989E-0008  0.56857E-0008
  0.15276E+0005 -0.26120E+0004  0.61435E-0008  0.12157E-0008  0.42703E-0008
  0.15333E+0005 -0.26144E+0004  0.49679E-0008  0.11018E-0008  0.33076E-0008
  0.15333E+0005 -0.30000E+0004  0.42189E-0008  0.23251E-0008  0.11103E-0008
  0.15391E+0005 -0.30000E+0004  0.51754E-0008  0.22838E-0008  0.23224E-0008
  0.15500E+0005 -0.30000E+0004  0.71841E-0008  0.22131E-0008  0.48511E-0008
  0.15609E+0005 -0.30000E+0004  0.91450E-0008  0.22176E-0008  0.72023E-0008
  0.15667E+0005 -0.30000E+0004  0.10029E-0007  0.22706E-0008  0.81810E-0008
  0.15333E+0005 -0.29334E+0004  0.49309E-0008  0.22242E-0008  0.26444E-0008
  0.15391E+0005 -0.29337E+0004  0.54500E-0008  0.21798E-0008  0.33350E-0008
  0.15500E+0005 -0.29343E+0004  0.68724E-0008  0.21042E-0008  0.51159E-0008
  0.15609E+0005 -0.29348E+0004  0.86937E-0008  0.20938E-0008  0.71989E-0008
  0.15667E+0005 -0.29351E+0004  0.97019E-0008  0.21295E-0008  0.82566E-0008
  0.15333E+0005 -0.28072E+0004  0.57426E-0008  0.18865E-0008  0.44506E-0008
  0.15391E+0005 -0.28080E+0004  0.53881E-0008  0.18225E-0008  0.42565E-0008
  0.15500E+0005 -0.28096E+0004  0.53360E-0008  0.17090E-0008  0.45510E-0008
  0.15609E+0005 -0.28112E+0004  0.62340E-0008  0.16452E-0008  0.57577E-0008
  0.15667E+0005 -0.28121E+0004  0.70649E-0008  0.16393E-0008  0.66957E-0008
  0.15333E+0005 -0.26810E+0004  0.55401E-0008  0.14028E-0008  0.42274E-0008
  0.15391E+0005 -0.26824E+0004  0.44984E-0008  0.13049E-0008  0.34184E-0008
  0.15500E+0005 -0.26850E+0004  0.29454E-0008  0.11269E-0008  0.23976E-0008
  0.15609E+0005 -0.26876E+0004  0.23816E-0008  0.99043E-0009  0.24291E-0008
  0.15667E+0005 -0.26890E+0004  0.25820E-0008  0.93905E-0009  0.29346E-0008
  0.15333E+0005 -0.26144E+0004  0.49679E-0008  0.11018E-0008  0.33076E-0008
  0.15391E+0005 -0.26161E+0004  0.37224E-0008  0.98335E-0009  0.23167E-0008
  0.15500E+0005 -0.26193E+0004  0.15460E-0008  0.76673E-0009  0.75165E-0009
  0.15609E+0005 -0.26224E+0004  0.16434E-0009  0.59004E-0009  0.11795E-0009
  0.15667E+0005 -0.26241E+0004 -0.79508E-0010  0.51568E-0009  0.29531E-0009
  0.15667E+0005 -0.30000E+0004  0.10029E-0007  0.22706E-0008  0.81810E-0008
  0.15724E+0005 -0.30000E+0004  0.10745E-0007  0.23588E-0008  0.89053E-0008
  0.15833E+0005 -0.30000E+0004  0.11515E-0007  0.26164E-0008  0.94437E-0008
  0.15942E+0005 -0.30000E+0004  0.11433E-0007  0.29260E-0008  0.89118E-0008
  0.16000E+0005 -0.30000E+0004  0.11066E-0007  0.30767E-0008  0.82817E-0008
  0.15667E+0005 -0.29351E+0004  0.97019E-0008  0.21295E-0008  0.82566E-0008
  0.15724E+0005 -0.29353E+0004  0.10669E-0007  0.21928E-0008  0.92020E-0008
  0.15833E+0005 -0.29357E+0004  0.12187E-0007  0.23809E-0008  0.10469E-0007
  0.15942E+0005 -0.29361E+0004  0.13032E-0007  0.26007E-0008  0.10858E-0007
  0.16000E+0005 -0.29364E+0004  0.13145E-0007  0.27029E-0008  0.10692E-0007
  0.15667E+0005 -0.28121E+0004  0.70649E-0008  0.16393E-0008  0.66957E-0008
  0.15724E+0005 -0.28127E+0004  0.80840E-0008  0.16517E-0008  0.77709E-0008
  0.15833E+0005 -0.28139E+0004  0.10303E-0007  0.17151E-0008  0.99178E-0008
  0.15942E+0005 -0.28151E+0004  0.12449E-0007  0.17902E-0008  0.11759E-0007
  0.16000E+0005 -0.28157E+0004  0.13369E-0007  0.18163E-0008  0.12435E-0007
  0.15667E+0005 -0.26890E+0004  0.25820E-0008  0.93905E-0009  0.29346E-0008
  0.15724E+0005 -0.26901E+0004  0.31188E-0008  0.90141E-0009  0.37511E-0008
  0.15833E+0005 -0.26921E+0004  0.49503E-0008  0.85744E-0009  0.59765E-0008
  0.15942E+0005 -0.26941E+0004  0.74403E-0008  0.82277E-0009  0.86026E-0008
  0.16000E+0005 -0.26951E+0004  0.87978E-0008  0.79519E-0009  0.99029E-0008
  0.15667E+0005 -0.26241E+0004 -0.79508E-0010  0.51568E-0009  0.29531E-0009
  0.15724E+0005 -0.26254E+0004  0.40593E-0010  0.45402E-0009  0.83130E-0009
  0.15833E+0005 -0.26278E+0004  0.12642E-0008  0.36290E-0009  0.27537E-0008
  0.15942E+0005 -0.26302E+0004  0.34983E-0008  0.28484E-0009  0.54460E-0008
  0.16000E+0005 -0.26315E+0004  0.48821E-0008  0.23796E-0009  0.69290E-0008
  0.16000E+0005 -0.30000E+0004  0.11066E-0007  0.30767E-0008  0.82817E-0008
  0.16058E+0005 -0.30000E+0004  0.10514E-0007  0.31954E-0008  0.74901E-0008
  0.16167E+0005 -0.30000E+0004  0.91185E-0008  0.32817E-0008  0.58126E-0008
  0.16276E+0005 -0.30000E+0004  0.75444E-0008  0.31319E-0008  0.42972E-0008
  0.16333E+0005 -0.30000E+0004  0.67488E-0008  0.29540E-0008  0.36856E-0008
  0.16000E+0005 -0.29364E+0004  0.13145E-0007  0.27029E-0008  0.10692E-0007
  0.16058E+0005 -0.29367E+0004  0.13017E-0007  0.27746E-0008  0.10295E-0007
  0.16167E+0005 -0.29373E+0004  0.12195E-0007  0.27954E-0008  0.90703E-0008
  0.16276E+0005 -0.29380E+0004  0.10829E-0007  0.26196E-0008  0.75563E-0008
  0.16333E+0005 -0.29383E+0004  0.10004E-0007  0.24474E-0008  0.67771E-0008
  0.16000E+0005 -0.28157E+0004  0.13369E-0007  0.18163E-0008  0.12435E-0007
  0.16058E+0005 -0.28167E+0004  0.14064E-0007  0.18202E-0008  0.12846E-0007
  0.16167E+0005 -0.28186E+0004  0.14603E-0007  0.17465E-0008  0.12797E-0007
  0.16276E+0005 -0.28204E+0004  0.14100E-0007  0.15368E-0008  0.11747E-0007
  0.16333E+0005 -0.28214E+0004  0.13478E-0007  0.13735E-0008  0.10890E-0007
  0.16000E+0005 -0.26951E+0004  0.87978E-0008  0.79519E-0009  0.99029E-0008
  0.16058E+0005 -0.26967E+0004  0.10087E-0007  0.75523E-0009  0.11040E-0007
  0.16167E+0005 -0.26998E+0004  0.11926E-0007  0.62690E-0009  0.12353E-0007
  0.16276E+0005 -0.27028E+0004  0.12640E-0007  0.40903E-0009  0.12323E-0007
  0.16333E+0005 -0.27044E+0004  0.12518E-0007  0.26076E-0009  0.11764E-0007
  0.16000E+0005 -0.26315E+0004  0.48821E-0008  0.23796E-0009  0.69290E-0008
  0.16058E+0005 -0.26334E+0004  0.63197E-0008  0.18409E-0009  0.83493E-0008
  0.16167E+0005 -0.26371E+0004  0.86704E-0008  0.42990E-0010  0.10342E-0007
  0.16276E+0005 -0.26408E+0004  0.10049E-0007 -0.16653E-0009  0.11010E-0007
  0.16333E+0005 -0.26428E+0004  0.10271E-0007 -0.30226E-0009  0.10756E-0007
  0.16333E+0005 -0.30000E+0004  0.67488E-0008  0.29540E-0008  0.36856E-0008
  0.16391E+0005 -0.30000E+0004  0.60212E-0008  0.27191E-0008  0.32330E-0008
  0.16500E+0005 -0.30000E+0004  0.48888E-0008  0.21600E-0008  0.28006E-0008
  0.16609E+0005 -0.30000E+0004  0.40750E-0008  0.15595E-0008  0.27496E-0008
  0.16667E+0005 -0.30000E+0004  0.37378E-0008  0.12667E-0008  0.27734E-0008
  0.16333E+0005 -0.29383E+0004  0.10004E-0007  0.24474E-0008  0.67771E-0008
  0.16391E+0005 -0.29387E+0004  0.91671E-0008  0.22280E-0008  0.60663E-0008
  0.16500E+0005 -0.29395E+0004  0.77067E-0008  0.17210E-0008  0.50285E-0008
  0.16609E+0005 -0.29402E+0004  0.65454E-0008  0.11771E-0008  0.44113E-0008
  0.16667E+0005 -0.29406E+0004  0.60634E-0008  0.90647E-0009  0.42179E-0008
  0.16333E+0005 -0.28214E+0004  0.13478E-0007  0.13735E-0008  0.10890E-0007
  0.16391E+0005 -0.28225E+0004  0.12677E-0007  0.11793E-0008  0.99001E-0008
  0.16500E+0005 -0.28247E+0004  0.10914E-0007  0.75152E-0009  0.79415E-0008
  0.16609E+0005 -0.28269E+0004  0.91910E-0008  0.29587E-0009  0.62234E-0008
  0.16667E+0005 -0.28280E+0004  0.84092E-0008  0.62801E-0010  0.55141E-0008
  0.16333E+0005 -0.27044E+0004  0.12518E-0007  0.26076E-0009  0.11764E-0007
  0.16391E+0005 -0.27063E+0004  0.12090E-0007  0.93661E-0010  0.10895E-0007
  0.16500E+0005 -0.27100E+0004  0.10623E-0007 -0.26056E-0009  0.86721E-0008
  0.16609E+0005 -0.27136E+0004  0.87434E-0008 -0.63417E-0009  0.62405E-0008
  0.16667E+0005 -0.27155E+0004  0.77700E-0008 -0.82846E-0009  0.50848E-0008
  0.16333E+0005 -0.26428E+0004  0.10271E-0007 -0.30226E-0009  0.10756E-0007
  0.16391E+0005 -0.26451E+0004  0.10155E-0007 -0.45171E-0009  0.10129E-0007
  0.16500E+0005 -0.26494E+0004  0.91046E-0008 -0.76343E-0009  0.81212E-0008
  0.16609E+0005 -0.26538E+0004  0.73763E-0008 -0.10908E-0008  0.56066E-0008
  0.16667E+0005 -0.26561E+0004  0.63899E-0008 -0.12623E-0008  0.43195E-0008
  0.16667E+0005 -0.30000E+0004  0.37378E-0008  0.12667E-0008  0.27734E-0008
  0.16724E+0005 -0.30000E+0004  0.34346E-0008  0.10098E-0008  0.27750E-0008
  0.16833E+0005 -0.30000E+0004  0.28633E-0008  0.63916E-0009  0.25966E-0008
  0.16942E+0005 -0.30000E+0004  0.22108E-0008  0.39982E-0009  0.21430E-0008
  0.17000E+0005 -0.30000E+0004  0.18278E-0008  0.29755E-0009  0.18366E-0008
  0.16667E+0005 -0.29406E+0004  0.60634E-0008  0.90647E-0009  0.42179E-0008
  0.16724E+0005 -0.29410E+0004  0.56536E-0008  0.66244E-0009  0.40717E-0008
  0.16833E+0005 -0.29417E+0004  0.49767E-0008  0.28187E-0009  0.38022E-0008
  0.16942E+0005 -0.29424E+0004  0.42635E-0008 -0.76160E-0011  0.33882E-0008
  0.17000E+0005 -0.29428E+0004  0.38193E-0008 -0.14665E-0009  0.30883E-0008
  0.16667E+0005 -0.28280E+0004  0.84092E-0008  0.62801E-0010  0.55141E-0008
  0.16724E+0005 -0.28291E+0004  0.77396E-0008 -0.15587E-0009  0.49480E-0008
  0.16833E+0005 -0.28312E+0004  0.67580E-0008 -0.52990E-0009  0.42367E-0008
  0.16942E+0005 -0.28332E+0004  0.59695E-0008 -0.86275E-0009  0.37787E-0008
  0.17000E+0005 -0.28343E+0004  0.55311E-0008 -0.10371E-0008  0.35394E-0008
  0.16667E+0005 -0.27155E+0004  0.77700E-0008 -0.82846E-0009  0.50848E-0008
  0.16724E+0005 -0.27173E+0004  0.68817E-0008 -0.10158E-0008  0.40863E-0008
  0.16833E+0005 -0.27206E+0004  0.55609E-0008 -0.13537E-0008  0.27590E-0008
  0.16942E+0005 -0.27240E+0004  0.46753E-0008 -0.16794E-0008  0.20708E-0008
  0.17000E+0005 -0.27258E+0004  0.43026E-0008 -0.18566E-0008  0.18639E-0008
  0.16667E+0005 -0.26561E+0004  0.63899E-0008 -0.12623E-0008  0.43195E-0008
  0.16724E+0005 -0.26582E+0004  0.54440E-0008 -0.14295E-0008  0.31582E-0008
  0.16833E+0005 -0.26623E+0004  0.39760E-0008 -0.17377E-0008  0.15281E-0008
  0.16942E+0005 -0.26664E+0004  0.30120E-0008 -0.20442E-0008  0.65971E-0009
  0.17000E+0005 -0.26685E+0004  0.26608E-0008 -0.22138E-0008  0.43495E-0009
  0.17000E+0005 -0.30000E+0004  0.18278E-0008  0.29755E-0009  0.18366E-0008
  0.17058E+0005 -0.30000E+0004  0.14338E-0008  0.18792E-0009  0.15388E-0008
  0.17167E+0005 -0.30000E+0004  0.74009E-0009 -0.10899E-0009  0.11833E-0008
  0.17276E+0005 -0.30000E+0004  0.27665E-0009 -0.60217E-0009  0.13663E-0008
  0.17333E+0005 -0.30000E+0004  0.18290E-0009 -0.95153E-0009  0.17399E-0008
  0.17000E+0005 -0.29428E+0004  0.38193E-0008 -0.14665E-0009  0.30883E-0008
  0.17058E+0005 -0.29431E+0004  0.33180E-0008 -0.29566E-0009  0.27477E-0008
  0.17167E+0005 -0.29436E+0004  0.22327E-0008 -0.65300E-0009  0.20833E-0008
  0.17276E+0005 -0.29442E+0004  0.11089E-0008 -0.11643E-0008  0.16112E-0008
  0.17333E+0005 -0.29445E+0004  0.57963E-0009 -0.15000E-0008  0.15214E-0008
  0.17000E+0005 -0.28343E+0004  0.55311E-0008 -0.10371E-0008  0.35394E-0008
  0.17058E+0005 -0.28351E+0004  0.50208E-0008 -0.12235E-0008  0.32471E-0008
  0.17167E+0005 -0.28368E+0004  0.37588E-0008 -0.16324E-0008  0.24758E-0008
  0.17276E+0005 -0.28385E+0004  0.20977E-0008 -0.21395E-0008  0.14351E-0008
  0.17333E+0005 -0.28393E+0004  0.11188E-0008 -0.24433E-0008  0.83739E-0009
  0.17000E+0005 -0.27258E+0004  0.43026E-0008 -0.18566E-0008  0.18639E-0008
  0.17058E+0005 -0.27272E+0004  0.39132E-0008 -0.20472E-0008  0.16684E-0008
  0.17167E+0005 -0.27300E+0004  0.29670E-0008 -0.24518E-0008  0.11505E-0008
  0.17276E+0005 -0.27327E+0004  0.15436E-0008 -0.29226E-0008  0.21869E-0009
  0.17333E+0005 -0.27342E+0004  0.58971E-0009 -0.31908E-0008 -0.45018E-0009
  0.17000E+0005 -0.26685E+0004  0.26608E-0008 -0.22138E-0008  0.43495E-0009
  0.17058E+0005 -0.26703E+0004  0.23364E-0008 -0.23972E-0008  0.26976E-0009
  0.17167E+0005 -0.26736E+0004  0.16329E-0008 -0.27841E-0008 -0.80468E-0010
  0.17276E+0005 -0.26769E+0004  0.52840E-0009 -0.32271E-0008 -0.79888E-0009
  0.17333E+0005 -0.26787E+0004 -0.26820E-0009 -0.34757E-0008 -0.13786E-0008
  0.17333E+0005 -0.30000E+0004  0.18290E-0009 -0.95153E-0009  0.17399E-0008
  0.17391E+0005 -0.30000E+0004  0.21545E-0009 -0.13498E-0008  0.23028E-0008
  0.17500E+0005 -0.30000E+0004  0.61971E-0009 -0.21695E-0008  0.37517E-0008
  0.17609E+0005 -0.30000E+0004  0.13945E-0008 -0.28992E-0008  0.53560E-0008
  0.17667E+0005 -0.30000E+0004  0.18905E-0008 -0.31713E-0008  0.60934E-0008
  0.17333E+0005 -0.29445E+0004  0.57963E-0009 -0.15000E-0008  0.15214E-0008
  0.17391E+0005 -0.29447E+0004  0.14348E-0009 -0.18693E-0008  0.15719E-0008
  0.17500E+0005 -0.29452E+0004 -0.33012E-0009 -0.25994E-0008  0.20561E-0008
  0.17609E+0005 -0.29456E+0004 -0.25477E-0009 -0.32215E-0008  0.29288E-0008
  0.17667E+0005 -0.29458E+0004 -0.28152E-0011 -0.34445E-0008  0.34510E-0008
  0.17333E+0005 -0.28393E+0004  0.11188E-0008 -0.24433E-0008  0.83739E-0009
  0.17391E+0005 -0.28400E+0004  0.13230E-0009 -0.27624E-0008  0.25875E-0009
  0.17500E+0005 -0.28412E+0004 -0.15496E-0008 -0.33561E-0008 -0.61456E-0009
  0.17609E+0005 -0.28425E+0004 -0.26621E-0008 -0.38265E-0008 -0.98324E-0009
  0.17667E+0005 -0.28431E+0004 -0.29273E-0008 -0.39823E-0008 -0.93113E-0009
  0.17333E+0005 -0.27342E+0004  0.58971E-0009 -0.31908E-0008 -0.45018E-0009
  0.17391E+0005 -0.27352E+0004 -0.47072E-0009 -0.34648E-0008 -0.12098E-0008
  0.17500E+0005 -0.27373E+0004 -0.25539E-0008 -0.39546E-0008 -0.26790E-0008
  0.17609E+0005 -0.27393E+0004 -0.43258E-0008 -0.43235E-0008 -0.38141E-0008
  0.17667E+0005 -0.27404E+0004 -0.49771E-0008 -0.44386E-0008 -0.41398E-0008
  0.17333E+0005 -0.26787E+0004 -0.26820E-0009 -0.34757E-0008 -0.13786E-0008
  0.17391E+0005 -0.26800E+0004 -0.12058E-0008 -0.37274E-0008 -0.20867E-0008
  0.17500E+0005 -0.26824E+0004 -0.31795E-0008 -0.41716E-0008 -0.35771E-0008
  0.17609E+0005 -0.26849E+0004 -0.50257E-0008 -0.45013E-0008 -0.48744E-0008
  0.17667E+0005 -0.26862E+0004 -0.57778E-0008 -0.46028E-0008 -0.53171E-0008
  0.17667E+0005 -0.30000E+0004  0.18905E-0008 -0.31713E-0008  0.60934E-0008
  0.17724E+0005 -0.30000E+0004  0.24076E-0008 -0.33283E-0008  0.66725E-0008
  0.17833E+0005 -0.30000E+0004  0.33384E-0008 -0.32336E-0008  0.71601E-0008
  0.17942E+0005 -0.30000E+0004  0.41025E-0008 -0.26021E-0008  0.68001E-0008
  0.18000E+0005 -0.30000E+0004  0.44295E-0008 -0.20780E-0008  0.63320E-0008
  0.17667E+0005 -0.29458E+0004 -0.28152E-0011 -0.34445E-0008  0.34510E-0008
  0.17724E+0005 -0.29460E+0004  0.36948E-0009 -0.35619E-0008  0.39498E-0008
  0.17833E+0005 -0.29463E+0004  0.12941E-0008 -0.34429E-0008  0.46667E-0008
  0.17942E+0005 -0.29466E+0004  0.23167E-0008 -0.28575E-0008  0.49184E-0008
  0.18000E+0005 -0.29468E+0004  0.28315E-0008 -0.23833E-0008  0.48511E-0008
  0.17667E+0005 -0.28431E+0004 -0.29273E-0008 -0.39823E-0008 -0.93113E-0009
  0.17724E+0005 -0.28436E+0004 -0.29559E-0008 -0.40505E-0008 -0.72606E-0009
  0.17833E+0005 -0.28445E+0004 -0.24011E-0008 -0.39092E-0008  0.74901E-0011
  0.17942E+0005 -0.28454E+0004 -0.12617E-0008 -0.34014E-0008  0.95459E-0009
  0.18000E+0005 -0.28459E+0004 -0.54213E-0009 -0.30041E-0008  0.14422E-0008
  0.17667E+0005 -0.27404E+0004 -0.49771E-0008 -0.44386E-0008 -0.41398E-0008
  0.17724E+0005 -0.27412E+0004 -0.53760E-0008 -0.44806E-0008 -0.42446E-0008
  0.17833E+0005 -0.27427E+0004 -0.53656E-0008 -0.43423E-0008 -0.37887E-0008
  0.17942E+0005 -0.27442E+0004 -0.44582E-0008 -0.39079E-0008 -0.26497E-0008
  0.18000E+0005 -0.27450E+0004 -0.37274E-0008 -0.35736E-0008 -0.18914E-0008
  0.17667E+0005 -0.26862E+0004 -0.57778E-0008 -0.46028E-0008 -0.53171E-0008
  0.17724E+0005 -0.26872E+0004 -0.63040E-0008 -0.46382E-0008 -0.55398E-0008
  0.17833E+0005 -0.26890E+0004 -0.65491E-0008 -0.45106E-0008 -0.52519E-0008
  0.17942E+0005 -0.26908E+0004 -0.58336E-0008 -0.41172E-0008 -0.41461E-0008
  0.18000E+0005 -0.26918E+0004 -0.51560E-0008 -0.38146E-0008 -0.33423E-0008
  0.18000E+0005 -0.30000E+0004  0.44295E-0008 -0.20780E-0008  0.63320E-0008
  0.18058E+0005 -0.30000E+0004  0.47151E-0008 -0.14585E-0008  0.57475E-0008
  0.18167E+0005 -0.30000E+0004  0.52294E-0008 -0.14062E-0009  0.46117E-0008
  0.18276E+0005 -0.30000E+0004  0.58422E-0008  0.11410E-0008  0.38782E-0008
  0.18333E+0005 -0.30000E+0004  0.62506E-0008  0.17222E-0008  0.37920E-0008
  0.18000E+0005 -0.29468E+0004  0.28315E-0008 -0.23833E-0008  0.48511E-0008
  0.18058E+0005 -0.29470E+0004  0.33079E-0008 -0.18257E-0008  0.46750E-0008
  0.18167E+0005 -0.29473E+0004  0.41046E-0008 -0.63853E-0009  0.41990E-0008
  0.18276E+0005 -0.29476E+0004  0.48236E-0008  0.53021E-0009  0.38526E-0008
  0.18333E+0005 -0.29478E+0004  0.52137E-0008  0.10719E-0008  0.38437E-0008
  0.18000E+0005 -0.28459E+0004 -0.54213E-0009 -0.30041E-0008  0.14422E-0008
  0.18058E+0005 -0.28464E+0004  0.19218E-0009 -0.25383E-0008  0.18795E-0008
  0.18167E+0005 -0.28474E+0004  0.14762E-0008 -0.15421E-0008  0.25141E-0008
  0.18276E+0005 -0.28484E+0004  0.24973E-0008 -0.53368E-0009  0.29411E-0008
  0.18333E+0005 -0.28489E+0004  0.29309E-0008 -0.47004E-0010  0.31430E-0008
  0.18000E+0005 -0.27450E+0004 -0.37274E-0008 -0.35736E-0008 -0.18914E-0008
  0.18058E+0005 -0.27459E+0004 -0.29054E-0008 -0.31801E-0008 -0.11043E-0008
  0.18167E+0005 -0.27475E+0004 -0.13374E-0008 -0.23295E-0008  0.26740E-0009
  0.18276E+0005 -0.27491E+0004 -0.43793E-0010 -0.14392E-0008  0.12937E-0008
  0.18333E+0005 -0.27499E+0004  0.46973E-0009 -0.99194E-0009  0.16838E-0008
  0.18000E+0005 -0.26918E+0004 -0.51560E-0008 -0.38146E-0008 -0.33423E-0008
  0.18058E+0005 -0.26928E+0004 -0.43509E-0008 -0.34563E-0008 -0.24737E-0008
  0.18167E+0005 -0.26948E+0004 -0.27337E-0008 -0.26749E-0008 -0.89061E-0009
  0.18276E+0005 -0.26967E+0004 -0.13458E-0008 -0.18405E-0008  0.32963E-0009
  0.18333E+0005 -0.26977E+0004 -0.79353E-0009 -0.14122E-0008  0.78087E-0009
  0.18333E+0005 -0.30000E+0004  0.62506E-0008  0.17222E-0008  0.37920E-0008
  0.18391E+0005 -0.30000E+0004  0.67245E-0008  0.22030E-0008  0.39461E-0008
  0.18500E+0005 -0.30000E+0004  0.77606E-0008  0.27817E-0008  0.48579E-0008
  0.18609E+0005 -0.30000E+0004  0.87979E-0008  0.29029E-0008  0.62918E-0008
  0.18667E+0005 -0.30000E+0004  0.92375E-0008  0.27963E-0008  0.70760E-0008
  0.18333E+0005 -0.29478E+0004  0.52137E-0008  0.10719E-0008  0.38437E-0008
  0.18391E+0005 -0.29480E+0004  0.56321E-0008  0.15299E-0008  0.40018E-0008
  0.18500E+0005 -0.29484E+0004  0.65271E-0008  0.21213E-0008  0.47922E-0008
  0.18609E+0005 -0.29488E+0004  0.74991E-0008  0.23198E-0008  0.60946E-0008
  0.18667E+0005 -0.29490E+0004  0.79791E-0008  0.22742E-0008  0.68654E-0008
  0.18333E+0005 -0.28489E+0004  0.29309E-0008 -0.47004E-0010  0.31430E-0008
  0.18391E+0005 -0.28495E+0004  0.33171E-0008  0.38375E-0009  0.33785E-0008
  0.18500E+0005 -0.28507E+0004  0.40066E-0008  0.10054E-0008  0.40313E-0008
  0.18609E+0005 -0.28518E+0004  0.47685E-0008  0.13326E-0008  0.50654E-0008
  0.18667E+0005 -0.28524E+0004  0.52204E-0008  0.13857E-0008  0.57536E-0008
  0.18333E+0005 -0.27499E+0004  0.46973E-0009 -0.99194E-0009  0.16838E-0008
  0.18391E+0005 -0.27510E+0004  0.87554E-0009 -0.57851E-0009  0.20034E-0008
  0.18500E+0005 -0.27529E+0004  0.14353E-0008  0.72539E-0010  0.25508E-0008
  0.18609E+0005 -0.27548E+0004  0.19485E-0008  0.50639E-0009  0.32877E-0008
  0.18667E+0005 -0.27558E+0004  0.22892E-0008  0.64025E-0009  0.38351E-0008
  0.18333E+0005 -0.26977E+0004 -0.79353E-0009 -0.14122E-0008  0.78087E-0009
  0.18391E+0005 -0.26990E+0004 -0.36931E-0009 -0.10077E-0008  0.11214E-0008
  0.18500E+0005 -0.27013E+0004  0.14921E-0009 -0.34535E-0009  0.15931E-0008
  0.18609E+0005 -0.27036E+0004  0.53912E-0009  0.13541E-0009  0.21519E-0008
  0.18667E+0005 -0.27049E+0004  0.80599E-0009  0.30553E-0009  0.26025E-0008
  0.18667E+0005 -0.30000E+0004  0.92375E-0008  0.27963E-0008  0.70760E-0008
  0.18724E+0005 -0.30000E+0004  0.95386E-0008  0.25907E-0008  0.77701E-0008
  0.18833E+0005 -0.30000E+0004  0.95456E-0008  0.19833E-0008  0.85298E-0008
  0.18942E+0005 -0.30000E+0004  0.86441E-0008  0.11853E-0008  0.82684E-0008
  0.19000E+0005 -0.30000E+0004  0.77855E-0008  0.71775E-0009  0.76816E-0008
  0.18667E+0005 -0.29490E+0004  0.79791E-0008  0.22742E-0008  0.68654E-0008
  0.18724E+0005 -0.29493E+0004  0.83862E-0008  0.21369E-0008  0.76080E-0008
  0.18833E+0005 -0.29497E+0004  0.87792E-0008  0.16683E-0008  0.86490E-0008
  0.18942E+0005 -0.29501E+0004  0.84437E-0008  0.99897E-0009  0.88670E-0008
  0.19000E+0005 -0.29503E+0004  0.79111E-0008  0.59036E-0009  0.85647E-0008
  0.18667E+0005 -0.28524E+0004  0.52204E-0008  0.13857E-0008  0.57536E-0008
  0.18724E+0005 -0.28531E+0004  0.56956E-0008  0.13595E-0008  0.65062E-0008
  0.18833E+0005 -0.28543E+0004  0.65481E-0008  0.11178E-0008  0.79139E-0008
  0.18942E+0005 -0.28554E+0004  0.70898E-0008  0.66290E-0009  0.89501E-0008
  0.19000E+0005 -0.28561E+0004  0.71388E-0008  0.35466E-0009  0.92047E-0008
  0.18667E+0005 -0.27558E+0004  0.22892E-0008  0.64025E-0009  0.38351E-0008
  0.18724E+0005 -0.27569E+0004  0.27090E-0008  0.70544E-0009  0.45111E-0008
  0.18833E+0005 -0.27588E+0004  0.37184E-0008  0.65242E-0009  0.60795E-0008
  0.18942E+0005 -0.27608E+0004  0.48447E-0008  0.38074E-0009  0.77620E-0008
  0.19000E+0005 -0.27619E+0004  0.53688E-0008  0.16047E-0009  0.85368E-0008
  0.18667E+0005 -0.27049E+0004  0.80599E-0009  0.30553E-0009  0.26025E-0008
  0.18724E+0005 -0.27061E+0004  0.11656E-0008  0.41234E-0009  0.32052E-0008
  0.18833E+0005 -0.27085E+0004  0.21599E-0008  0.44656E-0009  0.47724E-0008
  0.18942E+0005 -0.27109E+0004  0.34712E-0008  0.26141E-0009  0.67020E-0008
  0.19000E+0005 -0.27122E+0004  0.41853E-0008  0.83345E-0010  0.77127E-0008
  0.19000E+0005 -0.30000E+0004  0.77855E-0008  0.71775E-0009  0.76816E-0008
  0.19058E+0005 -0.30000E+0004  0.66934E-0008  0.23324E-0009  0.68226E-0008
  0.19167E+0005 -0.30000E+0004  0.41487E-0008 -0.71979E-0009  0.46728E-0008
  0.19276E+0005 -0.30000E+0004  0.13563E-0008 -0.16923E-0008  0.23144E-0008
  0.19333E+0005 -0.30000E+0004 -0.54874E-0010 -0.22060E-0008  0.11804E-0008
  0.19000E+0005 -0.29503E+0004  0.79111E-0008  0.59036E-0009  0.85647E-0008
  0.19058E+0005 -0.29504E+0004  0.71329E-0008  0.15539E-0009  0.79804E-0008
  0.19167E+0005 -0.29507E+0004  0.50663E-0008 -0.72093E-0009  0.62134E-0008
  0.19276E+0005 -0.29510E+0004  0.25057E-0008 -0.16296E-0008  0.39467E-0008
  0.19333E+0005 -0.29512E+0004  0.11033E-0008 -0.21085E-0008  0.27246E-0008
  0.19000E+0005 -0.28561E+0004  0.71388E-0008  0.35466E-0009  0.92047E-0008
  0.19058E+0005 -0.28565E+0004  0.69745E-0008  0.76285E-0011  0.92083E-0008
  0.19167E+0005 -0.28574E+0004  0.60104E-0008 -0.72823E-0009  0.84502E-0008
  0.19276E+0005 -0.28582E+0004  0.42455E-0008 -0.15181E-0008  0.67884E-0008
  0.19333E+0005 -0.28586E+0004  0.30758E-0008 -0.19335E-0008  0.56496E-0008
  0.19000E+0005 -0.27619E+0004  0.53688E-0008  0.16047E-0009  0.85368E-0008
  0.19058E+0005 -0.27626E+0004  0.57612E-0008 -0.10815E-0009  0.91410E-0008
  0.19167E+0005 -0.27640E+0004  0.59607E-0008 -0.71692E-0009  0.95868E-0008
  0.19276E+0005 -0.27653E+0004  0.52557E-0008 -0.14035E-0008  0.89217E-0008
  0.19333E+0005 -0.27661E+0004  0.45130E-0008 -0.17677E-0008  0.81220E-0008
  0.19000E+0005 -0.27122E+0004  0.41853E-0008  0.83345E-0010  0.77127E-0008
  0.19058E+0005 -0.27130E+0004  0.48220E-0008 -0.14742E-0009  0.86082E-0008
  0.19167E+0005 -0.27147E+0004  0.55904E-0008 -0.69508E-0009  0.96969E-0008
  0.19276E+0005 -0.27164E+0004  0.54738E-0008 -0.13347E-0008  0.96423E-0008
  0.19333E+0005 -0.27172E+0004  0.49974E-0008 -0.16779E-0008  0.90909E-0008
  0.19333E+0005 -0.30000E+0004 -0.54874E-0010 -0.22060E-0008  0.11804E-0008
  0.19391E+0005 -0.30000E+0004 -0.13390E-0008 -0.27057E-0008  0.20680E-0009
  0.19500E+0005 -0.30000E+0004 -0.32687E-0008 -0.35835E-0008 -0.10817E-0008
  0.19609E+0005 -0.30000E+0004 -0.44128E-0008 -0.42608E-0008 -0.16712E-0008
  0.19667E+0005 -0.30000E+0004 -0.47714E-0008 -0.45985E-0008 -0.18084E-0008
  0.19333E+0005 -0.29512E+0004  0.11033E-0008 -0.21085E-0008  0.27246E-0008
  0.19391E+0005 -0.29513E+0004 -0.24115E-0009 -0.25678E-0008  0.15795E-0008
  0.19500E+0005 -0.29516E+0004 -0.24244E-0008 -0.33543E-0008 -0.19420E-0009
  0.19609E+0005 -0.29518E+0004 -0.38728E-0008 -0.39115E-0008 -0.13031E-0008
  0.19667E+0005 -0.29519E+0004 -0.42469E-0008 -0.40100E-0008 -0.15936E-0008
  0.19333E+0005 -0.28586E+0004  0.30758E-0008 -0.19335E-0008  0.56496E-0008
  0.19391E+0005 -0.28590E+0004  0.18246E-0008 -0.23265E-0008  0.44193E-0008
  0.19500E+0005 -0.28597E+0004 -0.51593E-0009 -0.29632E-0008  0.20973E-0008
  0.19609E+0005 -0.28604E+0004 -0.23920E-0008 -0.33369E-0008  0.17627E-0009
  0.19667E+0005 -0.28608E+0004 -0.30223E-0008 -0.33370E-0008 -0.53519E-0009
  0.19333E+0005 -0.27661E+0004  0.45130E-0008 -0.17677E-0008  0.81220E-0008
  0.19391E+0005 -0.27667E+0004  0.35612E-0008 -0.21126E-0008  0.70693E-0008
  0.19500E+0005 -0.27679E+0004  0.14188E-0008 -0.26506E-0008  0.46390E-0008
  0.19609E+0005 -0.27690E+0004 -0.68521E-0009 -0.29204E-0008  0.21462E-0008
  0.19667E+0005 -0.27697E+0004 -0.15846E-0008 -0.29173E-0008  0.10118E-0008
  0.19333E+0005 -0.27172E+0004  0.49974E-0008 -0.16779E-0008  0.90909E-0008
  0.19391E+0005 -0.27180E+0004  0.42576E-0008 -0.20045E-0008  0.82125E-0008
  0.19500E+0005 -0.27194E+0004  0.23268E-0008 -0.25108E-0008  0.58727E-0008
  0.19609E+0005 -0.27208E+0004  0.18254E-0009 -0.27548E-0008  0.31835E-0008
  0.19667E+0005 -0.27216E+0004 -0.81849E-0009 -0.27414E-0008  0.18655E-0008
  0.19667E+0005 -0.30000E+0004 -0.47714E-0008 -0.45985E-0008 -0.18084E-0008
  0.19724E+0005 -0.30000E+0004 -0.47213E-0008 -0.45189E-0008 -0.17436E-0008
  0.19833E+0005 -0.30000E+0004 -0.45265E-0008 -0.45248E-0008 -0.17162E-0008
  0.19942E+0005 -0.30000E+0004 -0.35305E-0008 -0.36990E-0008 -0.13400E-0008
  0.20000E+0005 -0.30000E+0004 -0.19795E-0008 -0.19026E-0008 -0.51890E-0009
  0.19667E+0005 -0.29519E+0004 -0.42469E-0008 -0.40100E-0008 -0.15936E-0008
  0.19724E+0005 -0.29522E+0004 -0.44713E-0008 -0.41014E-0008 -0.17982E-0008
  0.19833E+0005 -0.29527E+0004 -0.41217E-0008 -0.36911E-0008 -0.17165E-0008
  0.19942E+0005 -0.29532E+0004 -0.27076E-0008 -0.22144E-0008 -0.10586E-0008
  0.20000E+0005 -0.29534E+0004 -0.11533E-0008 -0.44672E-0010 -0.57657E-0009
  0.19667E+0005 -0.28608E+0004 -0.30223E-0008 -0.33370E-0008 -0.53519E-0009
  0.19724E+0005 -0.28615E+0004 -0.34826E-0008 -0.33062E-0008 -0.11221E-0008
  0.19833E+0005 -0.28630E+0004 -0.33811E-0008 -0.26294E-0008 -0.14426E-0008
  0.19942E+0005 -0.28644E+0004 -0.24059E-0008 -0.11193E-0008 -0.14330E-0008
  0.20000E+0005 -0.28651E+0004 -0.16150E-0008  0.34597E-0009 -0.16876E-0008
  0.19667E+0005 -0.27697E+0004 -0.15846E-0008 -0.29173E-0008  0.10118E-0008
  0.19724E+0005 -0.27709E+0004 -0.22617E-0008 -0.27677E-0008  0.46908E-0010
  0.19833E+0005 -0.27733E+0004 -0.28016E-0008 -0.20625E-0008 -0.11982E-0008
  0.19942E+0005 -0.27756E+0004 -0.25547E-0008 -0.73406E-0009 -0.21221E-0008
  0.20000E+0005 -0.27769E+0004 -0.22577E-0008  0.58344E-0010 -0.25761E-0008
  0.19667E+0005 -0.27216E+0004 -0.81849E-0009 -0.27414E-0008  0.18655E-0008
  0.19724E+0005 -0.27231E+0004 -0.16463E-0008 -0.25824E-0008  0.66088E-0009
  0.19833E+0005 -0.27259E+0004 -0.25419E-0008 -0.19143E-0008 -0.10635E-0008
  0.19942E+0005 -0.27288E+0004 -0.26350E-0008 -0.70712E-0009 -0.23564E-0008
  0.20000E+0005 -0.27303E+0004 -0.24632E-0008  0.52092E-0010 -0.29549E-0008
  0.00000E+0000 -0.26821E+0004 -0.16621E-0008 -0.17274E-0009 -0.18384E-0008
  0.57558E+0002 -0.26810E+0004 -0.19357E-0008 -0.14174E-0009 -0.24323E-0008
  0.16667E+0003 -0.26787E+0004 -0.20022E-0008  0.83562E-0011 -0.28770E-0008
  0.27578E+0003 -0.26765E+0004 -0.15393E-0008  0.25030E-0009 -0.25472E-0008
  0.33333E+0003 -0.26753E+0004 -0.11420E-0008  0.37981E-0009 -0.21502E-0008
  0.00000E+0000 -0.26273E+0004 -0.20319E-0008 -0.15599E-0009 -0.23980E-0008
  0.57558E+0002 -0.26259E+0004 -0.22274E-0008 -0.10787E-0009 -0.28987E-0008
  0.16667E+0003 -0.26233E+0004 -0.21458E-0008  0.42436E-0010 -0.31647E-0008
  0.27578E+0003 -0.26206E+0004 -0.14580E-0008  0.26695E-0009 -0.25472E-0008
  0.33333E+0003 -0.26193E+0004 -0.90914E-0009  0.38955E-0009 -0.19556E-0008
  0.00000E+0000 -0.25232E+0004 -0.26500E-0008 -0.12255E-0009 -0.33399E-0008
  0.57558E+0002 -0.25214E+0004 -0.27021E-0008 -0.55761E-0010 -0.36730E-0008
  0.16667E+0003 -0.25181E+0004 -0.22320E-0008  0.10294E-0009 -0.34908E-0008
  0.27578E+0003 -0.25148E+0004 -0.98260E-0009  0.31388E-0009 -0.22164E-0008
  0.33333E+0003 -0.25130E+0004 -0.10126E-0009  0.42925E-0009 -0.12316E-0008
  0.00000E+0000 -0.24192E+0004 -0.31500E-0008 -0.81105E-0010 -0.41353E-0008
  0.57558E+0002 -0.24170E+0004 -0.30049E-0008 -0.12298E-0010 -0.42325E-0008
  0.16667E+0003 -0.24129E+0004 -0.19522E-0008  0.15172E-0009 -0.33844E-0008
  0.27578E+0003 -0.24089E+0004  0.23432E-0011  0.36013E-0009 -0.13278E-0008
  0.33333E+0003 -0.24067E+0004  0.12167E-0008  0.47310E-0009  0.23758E-0010
  0.00000E+0000 -0.23643E+0004 -0.33476E-0008 -0.57446E-0010 -0.44774E-0008
  0.57558E+0002 -0.23619E+0004 -0.30574E-0008  0.88495E-0011 -0.44005E-0008
  0.16667E+0003 -0.23575E+0004 -0.16177E-0008  0.17353E-0009 -0.31119E-0008
  0.27578E+0003 -0.23530E+0004  0.73182E-0009  0.38297E-0009 -0.62606E-0009
  0.33333E+0003 -0.23507E+0004  0.20925E-0008  0.49614E-0009  0.87988E-0009
  0.33333E+0003 -0.26753E+0004 -0.11420E-0008  0.37981E-0009 -0.21502E-0008
  0.39089E+0003 -0.26745E+0004 -0.67385E-0009  0.49970E-0009 -0.16510E-0008
  0.50000E+0003 -0.26730E+0004  0.31151E-0009  0.66813E-0009 -0.55077E-0009
  0.60911E+0003 -0.26714E+0004  0.12452E-0008  0.74324E-0009  0.49721E-0009
  0.66667E+0003 -0.26706E+0004  0.16449E-0008  0.74352E-0009  0.92860E-0009
  0.33333E+0003 -0.26193E+0004 -0.90914E-0009  0.38955E-0009 -0.19556E-0008
  0.39089E+0003 -0.26183E+0004 -0.27978E-0009  0.50576E-0009 -0.12500E-0008
  0.50000E+0003 -0.26165E+0004  0.97011E-0009  0.67723E-0009  0.17330E-0009
  0.60911E+0003 -0.26147E+0004  0.20309E-0008  0.76139E-0009  0.13533E-0008
  0.66667E+0003 -0.26138E+0004  0.24210E-0008  0.76631E-0009  0.17556E-0008
  0.33333E+0003 -0.25130E+0004 -0.10126E-0009  0.42925E-0009 -0.12316E-0008
  0.39089E+0003 -0.25118E+0004  0.83976E-0009  0.53949E-0009 -0.15377E-0009
  0.50000E+0003 -0.25095E+0004  0.24922E-0008  0.70721E-0009  0.17449E-0008
  0.60911E+0003 -0.25072E+0004  0.35647E-0008  0.79007E-0009  0.29353E-0008
  0.66667E+0003 -0.25060E+0004  0.37855E-0008  0.79332E-0009  0.31403E-0008
  0.33333E+0003 -0.24067E+0004  0.12167E-0008  0.47310E-0009  0.23758E-0010
  0.39089E+0003 -0.24052E+0004  0.24028E-0008  0.57941E-0009  0.13744E-0008
  0.50000E+0003 -0.24024E+0004  0.41669E-0008  0.73895E-0009  0.34064E-0008
  0.60911E+0003 -0.23996E+0004  0.48351E-0008  0.80923E-0009  0.41837E-0008
  0.66667E+0003 -0.23982E+0004  0.46724E-0008  0.80391E-0009  0.39971E-0008
  0.33333E+0003 -0.23507E+0004  0.20925E-0008  0.49614E-0009  0.87988E-0009
  0.39089E+0003 -0.23490E+0004  0.33494E-0008  0.60132E-0009  0.23050E-0008
  0.50000E+0003 -0.23460E+0004  0.50026E-0008  0.75621E-0009  0.42227E-0008
  0.60911E+0003 -0.23429E+0004  0.52727E-0008  0.81733E-0009  0.46016E-0008
  0.66667E+0003 -0.23413E+0004  0.48327E-0008  0.80564E-0009  0.41462E-0008
  0.66667E+0003 -0.26706E+0004  0.16449E-0008  0.74352E-0009  0.92860E-0009
  0.72422E+0003 -0.26703E+0004  0.19468E-0008  0.71890E-0009  0.12366E-0008
  0.83333E+0003 -0.26696E+0004  0.22259E-0008  0.61303E-0009  0.14697E-0008
  0.94244E+0003 -0.26690E+0004  0.21191E-0008  0.44887E-0009  0.13202E-0008
  0.10000E+0004 -0.26686E+0004  0.19148E-0008  0.34571E-0009  0.11365E-0008
  0.66667E+0003 -0.26138E+0004  0.24210E-0008  0.76631E-0009  0.17556E-0008
  0.72422E+0003 -0.26134E+0004  0.26570E-0008  0.74407E-0009  0.19673E-0008
  0.83333E+0003 -0.26126E+0004  0.26811E-0008  0.63574E-0009  0.18782E-0008
  0.94244E+0003 -0.26118E+0004  0.22011E-0008  0.45878E-0009  0.13085E-0008
  0.10000E+0004 -0.26114E+0004  0.17795E-0008  0.34686E-0009  0.90058E-0009
  0.66667E+0003 -0.25060E+0004  0.37855E-0008  0.79332E-0009  0.31403E-0008
  0.72422E+0003 -0.25054E+0004  0.37464E-0008  0.76621E-0009  0.30394E-0008
  0.83333E+0003 -0.25044E+0004  0.30570E-0008  0.64195E-0009  0.21723E-0008
  0.94244E+0003 -0.25034E+0004  0.17796E-0008  0.44082E-0009  0.79444E-0009
  0.10000E+0004 -0.25029E+0004  0.97008E-0009  0.31624E-0009  0.24488E-0010
  0.66667E+0003 -0.23982E+0004  0.46724E-0008  0.80391E-0009  0.39971E-0008
  0.72422E+0003 -0.23975E+0004  0.41840E-0008  0.76605E-0009  0.34443E-0008
  0.83333E+0003 -0.23963E+0004  0.26222E-0008  0.61834E-0009  0.17387E-0008
  0.94244E+0003 -0.23951E+0004  0.66116E-0009  0.39257E-0009 -0.22623E-0009
  0.10000E+0004 -0.23944E+0004 -0.37319E-0009  0.25693E-0009 -0.11490E-0008
  0.66667E+0003 -0.23413E+0004  0.48327E-0008  0.80564E-0009  0.41462E-0008
  0.72422E+0003 -0.23406E+0004  0.40632E-0008  0.76046E-0009  0.33284E-0008
  0.83333E+0003 -0.23392E+0004  0.20563E-0008  0.59778E-0009  0.12371E-0008
  0.94244E+0003 -0.23379E+0004 -0.12726E-0009  0.35798E-0009 -0.86307E-0009
  0.10000E+0004 -0.23372E+0004 -0.11727E-0008  0.21632E-0009 -0.17476E-0008
  0.10000E+0004 -0.26686E+0004  0.19148E-0008  0.34571E-0009  0.11365E-0008
  0.10576E+0004 -0.26681E+0004  0.16069E-0008  0.23481E-0009  0.89522E-0009
  0.11667E+0004 -0.26673E+0004  0.73957E-0009  0.21258E-0010  0.29351E-0009
  0.12758E+0004 -0.26664E+0004 -0.49124E-0009 -0.16413E-0009 -0.57286E-0009
  0.13333E+0004 -0.26659E+0004 -0.12488E-0008 -0.22885E-0009 -0.11676E-0008
  0.10000E+0004 -0.26114E+0004  0.17795E-0008  0.34686E-0009  0.90058E-0009
  0.10576E+0004 -0.26108E+0004  0.12542E-0008  0.22703E-0009  0.44811E-0009
  0.11667E+0004 -0.26098E+0004  0.20636E-0010  0.29474E-0011 -0.48266E-0009
  0.12758E+0004 -0.26088E+0004 -0.14462E-0008 -0.17907E-0009 -0.15477E-0008
  0.13333E+0004 -0.26082E+0004 -0.22471E-0008 -0.23635E-0009 -0.21805E-0008
  0.10000E+0004 -0.25029E+0004  0.97008E-0009  0.31624E-0009  0.24488E-0010
  0.10576E+0004 -0.25022E+0004  0.10787E-0009  0.18556E-0009 -0.72048E-0009
  0.11667E+0004 -0.25009E+0004 -0.15537E-0008 -0.47546E-0010 -0.19731E-0008
  0.12758E+0004 -0.24996E+0004 -0.30863E-0008 -0.21968E-0009 -0.30337E-0008
  0.13333E+0004 -0.24989E+0004 -0.37486E-0008 -0.26625E-0009 -0.35292E-0008
  0.10000E+0004 -0.23944E+0004 -0.37319E-0009  0.25693E-0009 -0.11490E-0008
  0.10576E+0004 -0.23936E+0004 -0.13534E-0008  0.11791E-0009 -0.19346E-0008
  0.11667E+0004 -0.23920E+0004 -0.29429E-0008 -0.12200E-0009 -0.29931E-0008
  0.12758E+0004 -0.23904E+0004 -0.40439E-0008 -0.28910E-0009 -0.35898E-0008
  0.13333E+0004 -0.23895E+0004 -0.43515E-0008 -0.33122E-0009 -0.37638E-0008
  0.10000E+0004 -0.23372E+0004 -0.11727E-0008  0.21632E-0009 -0.17476E-0008
  0.10576E+0004 -0.23363E+0004 -0.20963E-0008  0.72911E-0010 -0.24313E-0008
  0.11667E+0004 -0.23345E+0004 -0.34316E-0008 -0.17121E-0009 -0.31839E-0008
  0.12758E+0004 -0.23327E+0004 -0.41555E-0008 -0.33793E-0009 -0.34171E-0008
  0.13333E+0004 -0.23318E+0004 -0.42392E-0008 -0.37965E-0009 -0.34024E-0008
  0.13333E+0004 -0.26659E+0004 -0.12488E-0008 -0.22885E-0009 -0.11676E-0008
  0.13909E+0004 -0.26653E+0004 -0.20295E-0008 -0.26054E-0009 -0.18491E-0008
  0.15000E+0004 -0.26641E+0004 -0.33115E-0008 -0.18241E-0009 -0.32414E-0008
  0.16091E+0004 -0.26629E+0004 -0.38044E-0008  0.11676E-0009 -0.43039E-0008
  0.16667E+0004 -0.26623E+0004 -0.35363E-0008  0.36495E-0009 -0.44879E-0008
  0.13333E+0004 -0.26082E+0004 -0.22471E-0008 -0.23635E-0009 -0.21805E-0008
  0.13909E+0004 -0.26075E+0004 -0.29995E-0008 -0.25749E-0009 -0.28439E-0008
  0.15000E+0004 -0.26061E+0004 -0.40069E-0008 -0.16212E-0009 -0.40196E-0008
  0.16091E+0004 -0.26047E+0004 -0.39475E-0008  0.13491E-0009 -0.46042E-0008
  0.16667E+0004 -0.26039E+0004 -0.33099E-0008  0.36709E-0009 -0.44397E-0008
  0.13333E+0004 -0.24989E+0004 -0.37486E-0008 -0.26625E-0009 -0.35292E-0008
  0.13909E+0004 -0.24979E+0004 -0.42319E-0008 -0.27462E-0009 -0.39566E-0008
  0.15000E+0004 -0.24961E+0004 -0.43861E-0008 -0.16709E-0009 -0.44116E-0008
  0.16091E+0004 -0.24943E+0004 -0.31502E-0008  0.10534E-0009 -0.39642E-0008
  0.16667E+0004 -0.24934E+0004 -0.18609E-0008  0.30143E-0009 -0.31810E-0008
  0.13333E+0004 -0.23895E+0004 -0.43515E-0008 -0.33122E-0009 -0.37638E-0008
  0.13909E+0004 -0.23884E+0004 -0.44006E-0008 -0.33562E-0009 -0.38222E-0008
  0.15000E+0004 -0.23862E+0004 -0.35833E-0008 -0.23409E-0009 -0.34806E-0008
  0.16091E+0004 -0.23840E+0004 -0.13558E-0008  0.15265E-0011 -0.21843E-0008
  0.16667E+0004 -0.23828E+0004  0.36062E-0009  0.16180E-0009 -0.98937E-0009
  0.13333E+0004 -0.23318E+0004 -0.42392E-0008 -0.37965E-0009 -0.34024E-0008
  0.13909E+0004 -0.23306E+0004 -0.40554E-0008 -0.38445E-0009 -0.32772E-0008
  0.15000E+0004 -0.23282E+0004 -0.28093E-0008 -0.29041E-0009 -0.26118E-0008
  0.16091E+0004 -0.23258E+0004 -0.24395E-0009 -0.75920E-0010 -0.10410E-0008
  0.16667E+0004 -0.23245E+0004  0.15720E-0008  0.66786E-0010  0.25931E-0009
  0.16667E+0004 -0.26623E+0004 -0.35363E-0008  0.36495E-0009 -0.44879E-0008
  0.17242E+0004 -0.26615E+0004 -0.28280E-0008  0.67364E-0009 -0.42959E-0008
  0.18333E+0004 -0.26601E+0004 -0.28172E-0009  0.13342E-0008 -0.26559E-0008
  0.19424E+0004 -0.26587E+0004  0.33291E-0008  0.19535E-0008  0.47921E-0009
  0.20000E+0004 -0.26579E+0004  0.52772E-0008  0.21844E-0008  0.24678E-0008
  0.16667E+0004 -0.26039E+0004 -0.33099E-0008  0.36709E-0009 -0.44397E-0008
  0.17242E+0004 -0.26031E+0004 -0.22155E-0008  0.64779E-0009 -0.38561E-0008
  0.18333E+0004 -0.26014E+0004  0.96608E-0009  0.12222E-0008 -0.14638E-0008
  0.19424E+0004 -0.25997E+0004  0.48399E-0008  0.17272E-0008  0.21971E-0008
  0.20000E+0004 -0.25988E+0004  0.66958E-0008  0.18972E-0008  0.42724E-0008
  0.16667E+0004 -0.24934E+0004 -0.18609E-0008  0.30143E-0009 -0.31810E-0008
  0.17242E+0004 -0.24923E+0004 -0.17442E-0009  0.52809E-0009 -0.19833E-0008
  0.18333E+0004 -0.24901E+0004  0.37034E-0008  0.95674E-0009  0.13454E-0008
  0.19424E+0004 -0.24880E+0004  0.73531E-0008  0.12845E-0008  0.52745E-0008
  0.20000E+0004 -0.24868E+0004  0.86391E-0008  0.13654E-0008  0.70985E-0008
  0.16667E+0004 -0.23828E+0004  0.36062E-0009  0.16180E-0009 -0.98937E-0009
  0.17242E+0004 -0.23815E+0004  0.23352E-0008  0.34013E-0009  0.54401E-0009
  0.18333E+0004 -0.23789E+0004  0.61810E-0008  0.65249E-0009  0.41247E-0008
  0.19424E+0004 -0.23762E+0004  0.88540E-0008  0.85165E-0009  0.75711E-0008
  0.20000E+0004 -0.23749E+0004  0.92518E-0008  0.87281E-0009  0.87984E-0008
  0.16667E+0004 -0.23245E+0004  0.15720E-0008  0.66786E-0010  0.25931E-0009
  0.17242E+0004 -0.23230E+0004  0.35633E-0008  0.22268E-0009  0.18507E-0008
  0.18333E+0004 -0.23202E+0004  0.71464E-0008  0.48506E-0009  0.53423E-0008
  0.19424E+0004 -0.23173E+0004  0.91363E-0008  0.63334E-0009  0.83647E-0008
  0.20000E+0004 -0.23158E+0004  0.90334E-0008  0.63289E-0009  0.92297E-0008
  0.20000E+0004 -0.26579E+0004  0.52772E-0008  0.21844E-0008  0.24678E-0008
  0.20576E+0004 -0.26569E+0004  0.69766E-0008  0.23078E-0008  0.44385E-0008
  0.21667E+0004 -0.26550E+0004  0.86960E-0008  0.21602E-0008  0.72440E-0008
  0.22758E+0004 -0.26531E+0004  0.75333E-0008  0.14502E-0008  0.76467E-0008
  0.23333E+0004 -0.26521E+0004  0.56393E-0008  0.87200E-0009  0.65979E-0008
  0.20000E+0004 -0.25988E+0004  0.66958E-0008  0.18972E-0008  0.42724E-0008
  0.20576E+0004 -0.25976E+0004  0.81236E-0008  0.19658E-0008  0.61602E-0008
  0.21667E+0004 -0.25954E+0004  0.88671E-0008  0.17543E-0008  0.82894E-0008
  0.22758E+0004 -0.25932E+0004  0.63629E-0008  0.10544E-0008  0.74603E-0008
  0.23333E+0004 -0.25920E+0004  0.37616E-0008  0.51470E-0009  0.56522E-0008
  0.20000E+0004 -0.24868E+0004  0.86391E-0008  0.13654E-0008  0.70985E-0008
  0.20576E+0004 -0.24853E+0004  0.91985E-0008  0.13575E-0008  0.84428E-0008
  0.21667E+0004 -0.24825E+0004  0.76916E-0008  0.10672E-0008  0.87989E-0008
  0.22758E+0004 -0.24796E+0004  0.27739E-0008  0.40490E-0009  0.56623E-0008
  0.23333E+0004 -0.24781E+0004 -0.86053E-0009 -0.64989E-0010  0.26786E-0008
  0.20000E+0004 -0.23749E+0004  0.92518E-0008  0.87281E-0009  0.87984E-0008
  0.20576E+0004 -0.23730E+0004  0.87290E-0008  0.81733E-0009  0.93370E-0008
  0.21667E+0004 -0.23696E+0004  0.49790E-0008  0.49189E-0009  0.77917E-0008
  0.22758E+0004 -0.23661E+0004 -0.17299E-0008 -0.11505E-0009  0.28159E-0008
  0.23333E+0004 -0.23642E+0004 -0.58492E-0008 -0.51839E-0009 -0.86036E-0009
  0.20000E+0004 -0.23158E+0004  0.90334E-0008  0.63289E-0009  0.92297E-0008
  0.20576E+0004 -0.23138E+0004  0.79569E-0008  0.56220E-0009  0.93353E-0008
  0.21667E+0004 -0.23100E+0004  0.32063E-0008  0.23344E-0009  0.69037E-0008
  0.22758E+0004 -0.23062E+0004 -0.40940E-0008 -0.33678E-0009  0.12431E-0008
  0.23333E+0004 -0.23042E+0004 -0.82410E-0008 -0.70489E-0009 -0.25967E-0008
  0.23333E+0004 -0.26521E+0004  0.56393E-0008  0.87200E-0009  0.65979E-0008
  0.23909E+0004 -0.26508E+0004  0.29666E-0008  0.17494E-0009  0.47029E-0008
  0.25000E+0004 -0.26482E+0004 -0.34407E-0008 -0.12856E-0008 -0.70098E-0009
  0.26091E+0004 -0.26457E+0004 -0.98119E-0008 -0.26551E-0008 -0.68641E-0008
  0.26667E+0004 -0.26444E+0004 -0.12382E-0007 -0.32256E-0008 -0.96364E-0008
  0.23333E+0004 -0.25920E+0004  0.37616E-0008  0.51470E-0009  0.56522E-0008
  0.23909E+0004 -0.25904E+0004  0.47525E-0009 -0.12241E-0009  0.30111E-0008
  0.25000E+0004 -0.25875E+0004 -0.65777E-0008 -0.14289E-0008 -0.34736E-0008
  0.26091E+0004 -0.25845E+0004 -0.12672E-0007 -0.26260E-0008 -0.99172E-0008
  0.26667E+0004 -0.25830E+0004 -0.14709E-0007 -0.31153E-0008 -0.12433E-0007
  0.23333E+0004 -0.24781E+0004 -0.86053E-0009 -0.64989E-0010  0.26786E-0008
  0.23909E+0004 -0.24761E+0004 -0.48564E-0008 -0.59962E-0009 -0.95512E-0009
  0.25000E+0004 -0.24724E+0004 -0.12013E-0007 -0.16523E-0008 -0.83747E-0008
  0.26091E+0004 -0.24686E+0004 -0.16460E-0007 -0.25684E-0008 -0.14160E-0007
  0.26667E+0004 -0.24666E+0004 -0.17044E-0007 -0.29236E-0008 -0.15686E-0007
  0.23333E+0004 -0.23642E+0004 -0.58492E-0008 -0.51839E-0009 -0.86036E-0009
  0.23909E+0004 -0.23618E+0004 -0.99016E-0008 -0.96180E-0009 -0.48790E-0008
  0.25000E+0004 -0.23572E+0004 -0.15859E-0007 -0.17983E-0008 -0.11933E-0007
  0.26091E+0004 -0.23526E+0004 -0.17672E-0007 -0.24784E-0008 -0.15961E-0007
  0.26667E+0004 -0.23502E+0004 -0.16554E-0007 -0.27192E-0008 -0.16154E-0007
  0.23333E+0004 -0.23042E+0004 -0.82410E-0008 -0.70489E-0009 -0.25967E-0008
  0.23909E+0004 -0.23015E+0004 -0.12089E-0007 -0.11027E-0008 -0.65991E-0008
  0.25000E+0004 -0.22965E+0004 -0.17037E-0007 -0.18353E-0008 -0.13071E-0007
  0.26091E+0004 -0.22914E+0004 -0.17288E-0007 -0.24046E-0008 -0.15937E-0007
  0.26667E+0004 -0.22888E+0004 -0.15294E-0007 -0.25920E-0008 -0.15403E-0007
  0.26667E+0004 -0.26444E+0004 -0.12382E-0007 -0.32256E-0008 -0.96364E-0008
  0.27242E+0004 -0.26429E+0004 -0.14051E-0007 -0.36279E-0008 -0.11695E-0007
  0.28333E+0004 -0.26400E+0004 -0.14113E-0007 -0.38706E-0008 -0.12743E-0007
  0.29424E+0004 -0.26371E+0004 -0.10137E-0007 -0.33857E-0008 -0.97472E-0008
  0.30000E+0004 -0.26356E+0004 -0.67904E-0008 -0.28822E-0008 -0.67837E-0008
  0.26667E+0004 -0.25830E+0004 -0.14709E-0007 -0.31153E-0008 -0.12433E-0007
  0.27242E+0004 -0.25812E+0004 -0.15626E-0007 -0.34499E-0008 -0.13969E-0007
  0.28333E+0004 -0.25778E+0004 -0.13909E-0007 -0.36195E-0008 -0.13455E-0007
  0.29424E+0004 -0.25744E+0004 -0.82060E-0008 -0.31399E-0008 -0.86128E-0008
  0.30000E+0004 -0.25726E+0004 -0.41743E-0008 -0.26672E-0008 -0.47770E-0008
  0.26667E+0004 -0.24666E+0004 -0.17044E-0007 -0.29236E-0008 -0.15686E-0007
  0.27242E+0004 -0.24643E+0004 -0.16261E-0007 -0.31441E-0008 -0.15885E-0007
  0.28333E+0004 -0.24600E+0004 -0.11232E-0007 -0.31791E-0008 -0.12345E-0007
  0.29424E+0004 -0.24556E+0004 -0.30668E-0008 -0.26843E-0008 -0.47363E-0008
  0.30000E+0004 -0.24533E+0004  0.16163E-0008 -0.22475E-0008  0.11131E-0009
  0.26667E+0004 -0.23502E+0004 -0.16554E-0007 -0.27192E-0008 -0.16154E-0007
  0.27242E+0004 -0.23474E+0004 -0.14053E-0007 -0.28408E-0008 -0.14893E-0007
  0.28333E+0004 -0.23421E+0004 -0.63557E-0008 -0.27489E-0008 -0.87822E-0008
  0.29424E+0004 -0.23368E+0004  0.29426E-0008 -0.22207E-0008  0.37022E-0009
  0.30000E+0004 -0.23341E+0004  0.74465E-0008 -0.18024E-0008  0.54006E-0008
  0.26667E+0004 -0.22888E+0004 -0.15294E-0007 -0.25920E-0008 -0.15403E-0007
  0.27242E+0004 -0.22857E+0004 -0.11991E-0007 -0.26673E-0008 -0.13426E-0007
  0.28333E+0004 -0.22800E+0004 -0.32770E-0008 -0.25147E-0008 -0.62685E-0008
  0.29424E+0004 -0.22742E+0004  0.60910E-0008 -0.19688E-0008  0.32040E-0008
  0.30000E+0004 -0.22711E+0004  0.10228E-0007 -0.15579E-0008  0.80502E-0008
  0.30000E+0004 -0.26356E+0004 -0.67904E-0008 -0.28822E-0008 -0.67837E-0008
  0.30576E+0004 -0.26344E+0004 -0.29735E-0008 -0.22432E-0008 -0.32218E-0008
  0.31667E+0004 -0.26323E+0004  0.43496E-0008 -0.83830E-0009  0.39690E-0008
  0.32758E+0004 -0.26302E+0004  0.99925E-0008  0.54930E-0009  0.98252E-0008
  0.33333E+0004 -0.26290E+0004  0.11764E-0007  0.11738E-0008  0.11764E-0007
  0.30000E+0004 -0.25726E+0004 -0.41743E-0008 -0.26672E-0008 -0.47770E-0008
  0.30576E+0004 -0.25713E+0004  0.81856E-0010 -0.20743E-0008 -0.52446E-0009
  0.31667E+0004 -0.25688E+0004  0.74711E-0008 -0.77701E-0009  0.72797E-0008
  0.32758E+0004 -0.25663E+0004  0.12250E-0007  0.50562E-0009  0.12750E-0007
  0.33333E+0004 -0.25650E+0004  0.13301E-0007  0.10866E-0008  0.14135E-0007
  0.30000E+0004 -0.24533E+0004  0.16163E-0008 -0.22475E-0008  0.11131E-0009
  0.30576E+0004 -0.24517E+0004  0.59898E-0008 -0.17165E-0008  0.49360E-0008
  0.31667E+0004 -0.24484E+0004  0.12213E-0007 -0.57690E-0009  0.12499E-0007
  0.32758E+0004 -0.24452E+0004  0.14506E-0007  0.53615E-0009  0.16216E-0007
  0.33333E+0004 -0.24435E+0004  0.14021E-0007  0.10387E-0008  0.16282E-0007
  0.30000E+0004 -0.23341E+0004  0.74465E-0008 -0.18024E-0008  0.54006E-0008
  0.30576E+0004 -0.23320E+0004  0.11130E-0007 -0.13132E-0008  0.99488E-0008
  0.31667E+0004 -0.23281E+0004  0.14980E-0007 -0.29482E-0009  0.15889E-0007
  0.32758E+0004 -0.23242E+0004  0.14318E-0007  0.66970E-0009  0.17130E-0007
  0.33333E+0004 -0.23221E+0004  0.12395E-0007  0.10948E-0008  0.15842E-0007
  0.30000E+0004 -0.22711E+0004  0.10228E-0007 -0.15579E-0008  0.80502E-0008
  0.30576E+0004 -0.22689E+0004  0.13315E-0007 -0.10874E-0008  0.12195E-0007
  0.31667E+0004 -0.22646E+0004  0.15656E-0007 -0.12639E-0009  0.16933E-0007
  0.32758E+0004 -0.22603E+0004  0.13468E-0007  0.76384E-0009  0.16789E-0007
  0.33333E+0004 -0.22581E+0004  0.10913E-0007  0.11480E-0008  0.14862E-0007
  0.33333E+0004 -0.26290E+0004  0.11764E-0007  0.11738E-0008  0.11764E-0007
  0.33909E+0004 -0.26284E+0004  0.12573E-0007  0.16704E-0008  0.12740E-0007
  0.35000E+0004 -0.26271E+0004  0.11641E-0007  0.22157E-0008  0.12014E-0007
  0.36091E+0004 -0.26259E+0004  0.83129E-0008  0.21941E-0008  0.87227E-0008
  0.36667E+0004 -0.26252E+0004  0.60634E-0008  0.19790E-0008  0.64393E-0008
  0.33333E+0004 -0.25650E+0004  0.13301E-0007  0.10866E-0008  0.14135E-0007
  0.33909E+0004 -0.25642E+0004  0.13306E-0007  0.15507E-0008  0.14395E-0007
  0.35000E+0004 -0.25627E+0004  0.10881E-0007  0.20702E-0008  0.12114E-0007
  0.36091E+0004 -0.25613E+0004  0.64456E-0008  0.20642E-0008  0.74048E-0008
  0.36667E+0004 -0.25605E+0004  0.38519E-0008  0.18686E-0008  0.45515E-0008
  0.33333E+0004 -0.24435E+0004  0.14021E-0007  0.10387E-0008  0.16282E-0007
  0.33909E+0004 -0.24425E+0004  0.12536E-0007  0.14371E-0008  0.15124E-0007
  0.35000E+0004 -0.24407E+0004  0.78248E-0008  0.18776E-0008  0.10314E-0007
  0.36091E+0004 -0.24388E+0004  0.22077E-0008  0.18513E-0008  0.37901E-0008
  0.36667E+0004 -0.24378E+0004 -0.53253E-0009  0.16629E-0008  0.37724E-0009
  0.33333E+0004 -0.23221E+0004  0.12395E-0007  0.10948E-0008  0.15842E-0007
  0.33909E+0004 -0.23209E+0004  0.97329E-0008  0.14215E-0008  0.13461E-0007
  0.35000E+0004 -0.23186E+0004  0.37358E-0008  0.17517E-0008  0.69837E-0008
  0.36091E+0004 -0.23163E+0004 -0.19033E-0008  0.16571E-0008 -0.19332E-0009
  0.36667E+0004 -0.23151E+0004 -0.42654E-0008  0.14482E-0008 -0.35845E-0008
  0.33333E+0004 -0.22581E+0004  0.10913E-0007  0.11480E-0008  0.14862E-0007
  0.33909E+0004 -0.22567E+0004  0.78091E-0008  0.14355E-0008  0.11974E-0007
  0.35000E+0004 -0.22542E+0004  0.15427E-0008  0.17004E-0008  0.49940E-0008
  0.36091E+0004 -0.22517E+0004 -0.37457E-0008  0.15590E-0008 -0.21323E-0008
  0.36667E+0004 -0.22504E+0004 -0.57805E-0008  0.13330E-0008 -0.53445E-0008
  0.36667E+0004 -0.26252E+0004  0.60634E-0008  0.19790E-0008  0.64393E-0008
  0.37242E+0004 -0.26244E+0004  0.37373E-0008  0.16473E-0008  0.40634E-0008
  0.38333E+0004 -0.26229E+0004 -0.25888E-0009  0.80038E-0009  0.66346E-0011
  0.39424E+0004 -0.26214E+0004 -0.31760E-0008 -0.15864E-0009 -0.28636E-0008
  0.40000E+0004 -0.26206E+0004 -0.42357E-0008 -0.64797E-0009 -0.38471E-0008
  0.36667E+0004 -0.25605E+0004  0.38519E-0008  0.18686E-0008  0.45515E-0008
  0.37242E+0004 -0.25596E+0004  0.13525E-0008  0.15614E-0008  0.17565E-0008
  0.38333E+0004 -0.25578E+0004 -0.25661E-0008  0.76109E-0009 -0.26676E-0008
  0.39424E+0004 -0.25561E+0004 -0.50837E-0008 -0.16193E-0009 -0.54825E-0008
  0.40000E+0004 -0.25551E+0004 -0.58952E-0008 -0.64067E-0009 -0.63420E-0008
  0.36667E+0004 -0.24378E+0004 -0.53253E-0009  0.16629E-0008  0.37724E-0009
  0.37242E+0004 -0.24366E+0004 -0.29056E-0008  0.13730E-0008 -0.27185E-0008
  0.38333E+0004 -0.24344E+0004 -0.60908E-0008  0.61449E-0009 -0.71327E-0008
  0.39424E+0004 -0.24321E+0004 -0.77012E-0008 -0.26799E-0009 -0.95435E-0008
  0.40000E+0004 -0.24310E+0004 -0.81154E-0008 -0.73182E-0009 -0.10164E-0007
  0.36667E+0004 -0.23151E+0004 -0.42654E-0008  0.14482E-0008 -0.35845E-0008
  0.37242E+0004 -0.23137E+0004 -0.61099E-0008  0.11492E-0008 -0.64896E-0008
  0.38333E+0004 -0.23110E+0004 -0.82261E-0008  0.39219E-0009 -0.10335E-0007
  0.39424E+0004 -0.23082E+0004 -0.91038E-0008 -0.46935E-0009 -0.12274E-0007
  0.40000E+0004 -0.23068E+0004 -0.93410E-0008 -0.91838E-0009 -0.12764E-0007
  0.36667E+0004 -0.22504E+0004 -0.57805E-0008  0.13330E-0008 -0.53445E-0008
  0.37242E+0004 -0.22488E+0004 -0.72740E-0008  0.10234E-0008 -0.80256E-0008
  0.38333E+0004 -0.22458E+0004 -0.88430E-0008  0.25893E-0009 -0.11478E-0007
  0.39424E+0004 -0.22429E+0004 -0.94862E-0008 -0.59437E-0009 -0.13222E-0007
  0.40000E+0004 -0.22413E+0004 -0.97241E-0008 -0.10342E-0008 -0.13696E-0007
  0.40000E+0004 -0.26206E+0004 -0.42357E-0008 -0.64797E-0009 -0.38471E-0008
  0.40576E+0004 -0.26198E+0004 -0.50179E-0008 -0.10863E-0008 -0.45387E-0008
  0.41667E+0004 -0.26183E+0004 -0.59937E-0008 -0.17397E-0008 -0.53556E-0008
  0.42758E+0004 -0.26167E+0004 -0.66550E-0008 -0.20889E-0008 -0.60078E-0008
  0.43333E+0004 -0.26159E+0004 -0.69460E-0008 -0.21469E-0008 -0.63923E-0008
  0.40000E+0004 -0.25551E+0004 -0.58952E-0008 -0.64067E-0009 -0.63420E-0008
  0.40576E+0004 -0.25542E+0004 -0.64451E-0008 -0.10738E-0008 -0.68864E-0008
  0.41667E+0004 -0.25524E+0004 -0.70815E-0008 -0.17337E-0008 -0.74303E-0008
  0.42758E+0004 -0.25505E+0004 -0.75192E-0008 -0.21054E-0008 -0.78364E-0008
  0.43333E+0004 -0.25496E+0004 -0.76979E-0008 -0.21792E-0008 -0.80729E-0008
  0.40000E+0004 -0.24310E+0004 -0.81154E-0008 -0.73182E-0009 -0.10164E-0007
  0.40576E+0004 -0.24297E+0004 -0.83650E-0008 -0.11544E-0008 -0.10498E-0007
  0.41667E+0004 -0.24274E+0004 -0.86732E-0008 -0.18090E-0008 -0.10735E-0007
  0.42758E+0004 -0.24251E+0004 -0.88780E-0008 -0.21897E-0008 -0.10806E-0007
  0.43333E+0004 -0.24238E+0004 -0.88479E-0008 -0.22704E-0008 -0.10752E-0007
  0.40000E+0004 -0.23068E+0004 -0.93410E-0008 -0.91838E-0009 -0.12764E-0007
  0.40576E+0004 -0.23053E+0004 -0.95368E-0008 -0.13245E-0008 -0.13040E-0007
  0.41667E+0004 -0.23025E+0004 -0.98866E-0008 -0.19446E-0008 -0.13225E-0007
  0.42758E+0004 -0.22996E+0004 -0.99223E-0008 -0.22888E-0008 -0.12993E-0007
  0.43333E+0004 -0.22981E+0004 -0.95748E-0008 -0.23473E-0008 -0.12555E-0007
  0.40000E+0004 -0.22413E+0004 -0.97241E-0008 -0.10342E-0008 -0.13696E-0007
  0.40576E+0004 -0.22396E+0004 -0.99707E-0008 -0.14289E-0008 -0.13993E-0007
  0.41667E+0004 -0.22365E+0004 -0.10402E-0007 -0.20205E-0008 -0.14189E-0007
  0.42758E+0004 -0.22334E+0004 -0.10262E-0007 -0.23311E-0008 -0.13728E-0007
  0.43333E+0004 -0.22318E+0004 -0.96544E-0008 -0.23692E-0008 -0.13014E-0007
  0.43333E+0004 -0.26159E+0004 -0.69460E-0008 -0.21469E-0008 -0.63923E-0008
  0.43909E+0004 -0.26151E+0004 -0.71752E-0008 -0.21199E-0008 -0.67919E-0008
  0.45000E+0004 -0.26137E+0004 -0.72438E-0008 -0.18684E-0008 -0.73706E-0008
  0.46091E+0004 -0.26123E+0004 -0.64064E-0008 -0.14245E-0008 -0.71794E-0008
  0.46667E+0004 -0.26115E+0004 -0.54389E-0008 -0.11428E-0008 -0.65447E-0008
  0.43333E+0004 -0.25496E+0004 -0.76979E-0008 -0.21792E-0008 -0.80729E-0008
  0.43909E+0004 -0.25487E+0004 -0.77885E-0008 -0.21707E-0008 -0.82864E-0008
  0.45000E+0004 -0.25470E+0004 -0.74402E-0008 -0.19535E-0008 -0.83288E-0008
  0.46091E+0004 -0.25454E+0004 -0.59353E-0008 -0.15418E-0008 -0.73075E-0008
  0.46667E+0004 -0.25445E+0004 -0.45302E-0008 -0.12730E-0008 -0.61302E-0008
  0.43333E+0004 -0.24238E+0004 -0.88479E-0008 -0.22704E-0008 -0.10752E-0007
  0.43909E+0004 -0.24227E+0004 -0.86119E-0008 -0.22727E-0008 -0.10547E-0007
  0.45000E+0004 -0.24206E+0004 -0.72243E-0008 -0.20704E-0008 -0.93455E-0008
  0.46091E+0004 -0.24184E+0004 -0.42019E-0008 -0.16694E-0008 -0.65521E-0008
  0.46667E+0004 -0.24173E+0004 -0.19086E-0008 -0.13999E-0008 -0.43283E-0008
  0.43333E+0004 -0.22981E+0004 -0.95748E-0008 -0.23473E-0008 -0.12555E-0007
  0.43909E+0004 -0.22967E+0004 -0.88291E-0008 -0.23302E-0008 -0.11779E-0007
  0.45000E+0004 -0.22941E+0004 -0.59810E-0008 -0.20834E-0008 -0.90075E-0008
  0.46091E+0004 -0.22915E+0004 -0.11785E-0008 -0.16367E-0008 -0.43051E-0008
  0.46667E+0004 -0.22902E+0004  0.19840E-0008 -0.13403E-0008 -0.11284E-0008
  0.43333E+0004 -0.22318E+0004 -0.96544E-0008 -0.23692E-0008 -0.13014E-0007
  0.43909E+0004 -0.22303E+0004 -0.85333E-0008 -0.23327E-0008 -0.11854E-0007
  0.45000E+0004 -0.22274E+0004 -0.47423E-0008 -0.20457E-0008 -0.81355E-0008
  0.46091E+0004 -0.22246E+0004  0.10319E-0008 -0.15593E-0008 -0.24477E-0008
  0.46667E+0004 -0.22231E+0004  0.45847E-0008 -0.12420E-0008  0.11368E-0008
  0.46667E+0004 -0.26115E+0004 -0.54389E-0008 -0.11428E-0008 -0.65447E-0008
  0.47242E+0004 -0.26103E+0004 -0.40579E-0008 -0.85744E-0009 -0.54519E-0008
  0.48333E+0004 -0.26081E+0004 -0.34451E-0009 -0.32962E-0009 -0.20685E-0008
  0.49424E+0004 -0.26058E+0004  0.43727E-0008  0.90915E-0010  0.27008E-0008
  0.50000E+0004 -0.26046E+0004  0.69778E-0008  0.25178E-0009  0.54913E-0008
  0.46667E+0004 -0.25445E+0004 -0.45302E-0008 -0.12730E-0008 -0.61302E-0008
  0.47242E+0004 -0.25431E+0004 -0.26812E-0008 -0.99981E-0009 -0.44508E-0008
  0.48333E+0004 -0.25404E+0004  0.18663E-0008 -0.48289E-0009  0.15616E-0010
  0.49424E+0004 -0.25377E+0004  0.71061E-0008 -0.58652E-0010  0.55571E-0008
  0.50000E+0004 -0.25363E+0004  0.97732E-0008  0.11172E-0009  0.85222E-0008
  0.46667E+0004 -0.24173E+0004 -0.19086E-0008 -0.13999E-0008 -0.43283E-0008
  0.47242E+0004 -0.24155E+0004  0.80225E-0009 -0.11244E-0008 -0.16103E-0008
  0.48333E+0004 -0.24121E+0004  0.65880E-0008 -0.58732E-0009  0.44533E-0008
  0.49424E+0004 -0.24086E+0004  0.12107E-0007 -0.12455E-0009  0.10613E-0007
  0.50000E+0004 -0.24068E+0004  0.14413E-0007  0.74162E-0010  0.13357E-0007
  0.46667E+0004 -0.22902E+0004  0.19840E-0008 -0.13403E-0008 -0.11284E-0008
  0.47242E+0004 -0.22880E+0004  0.54012E-0008 -0.10369E-0008  0.23940E-0008
  0.48333E+0004 -0.22838E+0004  0.11725E-0007 -0.44346E-0009  0.92024E-0008
  0.49424E+0004 -0.22796E+0004  0.16416E-0007  0.79647E-0010  0.14731E-0007
  0.50000E+0004 -0.22774E+0004  0.17706E-0007  0.30967E-0009  0.16539E-0007
  0.46667E+0004 -0.22231E+0004  0.45847E-0008 -0.12420E-0008  0.11368E-0008
  0.47242E+0004 -0.22207E+0004  0.82444E-0008 -0.91699E-0009  0.49283E-0008
  0.48333E+0004 -0.22161E+0004  0.14451E-0007 -0.28504E-0009  0.11689E-0007
  0.49424E+0004 -0.22115E+0004  0.18191E-0007  0.27484E-0009  0.16347E-0007
  0.50000E+0004 -0.22091E+0004  0.18681E-0007  0.52158E-0009  0.17392E-0007
  0.50000E+0004 -0.26046E+0004  0.69778E-0008  0.25178E-0009  0.54913E-0008
  0.50576E+0004 -0.26032E+0004  0.94613E-0008  0.35159E-0009  0.82672E-0008
  0.51667E+0004 -0.26006E+0004  0.13209E-0007  0.38537E-0009  0.12767E-0007
  0.52758E+0004 -0.25980E+0004  0.14837E-0007  0.20442E-0009  0.15270E-0007
  0.53333E+0004 -0.25966E+0004  0.14591E-0007  0.32221E-0010  0.15466E-0007
  0.50000E+0004 -0.25363E+0004  0.97732E-0008  0.11172E-0009  0.85222E-0008
  0.50576E+0004 -0.25347E+0004  0.12137E-0007  0.22725E-0009  0.11266E-0007
  0.51667E+0004 -0.25316E+0004  0.15122E-0007  0.30578E-0009  0.15072E-0007
  0.52758E+0004 -0.25286E+0004  0.15351E-0007  0.19092E-0009  0.16084E-0007
  0.53333E+0004 -0.25270E+0004  0.14180E-0007  0.60114E-0010  0.15236E-0007
  0.50000E+0004 -0.24068E+0004  0.14413E-0007  0.74162E-0010  0.13357E-0007
  0.50576E+0004 -0.24048E+0004  0.16043E-0007  0.22761E-0009  0.15461E-0007
  0.51667E+0004 -0.24009E+0004  0.16689E-0007  0.39241E-0009  0.16944E-0007
  0.52758E+0004 -0.23970E+0004  0.13693E-0007  0.38929E-0009  0.14489E-0007
  0.53333E+0004 -0.23949E+0004  0.10674E-0007  0.32360E-0009  0.11563E-0007
  0.50000E+0004 -0.22774E+0004  0.17706E-0007  0.30967E-0009  0.16539E-0007
  0.50576E+0004 -0.22749E+0004  0.17968E-0007  0.50047E-0009  0.17319E-0007
  0.51667E+0004 -0.22701E+0004  0.15327E-0007  0.73375E-0009  0.15492E-0007
  0.52758E+0004 -0.22654E+0004  0.87641E-0008  0.80664E-0009  0.92732E-0008
  0.53333E+0004 -0.22629E+0004  0.40335E-0008  0.78102E-0009  0.44678E-0008
  0.50000E+0004 -0.22091E+0004  0.18681E-0007  0.52158E-0009  0.17392E-0007
  0.50576E+0004 -0.22064E+0004  0.17988E-0007  0.73130E-0009  0.17242E-0007
  0.51667E+0004 -0.22012E+0004  0.13345E-0007  0.99455E-0009  0.13427E-0007
  0.52758E+0004 -0.21960E+0004  0.49415E-0008  0.10957E-0008  0.53175E-0008
  0.53333E+0004 -0.21933E+0004 -0.52801E-0009  0.10830E-0008 -0.27796E-0009
  0.53333E+0004 -0.25966E+0004  0.14591E-0007  0.32221E-0010  0.15466E-0007
  0.53909E+0004 -0.25957E+0004  0.13524E-0007 -0.18317E-0009  0.14795E-0007
  0.55000E+0004 -0.25938E+0004  0.93290E-0008 -0.68609E-0009  0.11144E-0007
  0.56091E+0004 -0.25920E+0004  0.27803E-0008 -0.12440E-0008  0.47821E-0008
  0.56667E+0004 -0.25911E+0004 -0.12934E-0008 -0.15364E-0008  0.64516E-0009
  0.53333E+0004 -0.25270E+0004  0.14180E-0007  0.60114E-0010  0.15236E-0007
  0.53909E+0004 -0.25258E+0004  0.12128E-0007 -0.10844E-0009  0.13414E-0007
  0.55000E+0004 -0.25237E+0004  0.60782E-0008 -0.51567E-0009  0.74917E-0008
  0.56091E+0004 -0.25216E+0004 -0.19800E-0008 -0.97205E-0009 -0.88731E-0009
  0.56667E+0004 -0.25204E+0004 -0.65882E-0008 -0.12119E-0008 -0.58371E-0008
  0.53333E+0004 -0.23949E+0004  0.10674E-0007  0.32360E-0009  0.11563E-0007
  0.53909E+0004 -0.23935E+0004  0.68310E-0008  0.22637E-0009  0.76530E-0008
  0.55000E+0004 -0.23908E+0004 -0.21083E-0008 -0.39706E-0010 -0.18570E-0008
  0.56091E+0004 -0.23880E+0004 -0.11838E-0007 -0.35112E-0009 -0.12706E-0007
  0.56667E+0004 -0.23866E+0004 -0.16663E-0007 -0.51702E-0009 -0.18291E-0007
  0.53333E+0004 -0.22629E+0004  0.40335E-0008  0.78102E-0009  0.44678E-0008
  0.53909E+0004 -0.22611E+0004 -0.12298E-0008  0.72504E-0009 -0.10757E-0008
  0.55000E+0004 -0.22578E+0004 -0.11766E-0007  0.53771E-0009 -0.12665E-0007
  0.56091E+0004 -0.22545E+0004 -0.21291E-0007  0.30282E-0009 -0.23836E-0007
  0.56667E+0004 -0.22527E+0004 -0.25221E-0007  0.17599E-0009 -0.28792E-0007
  0.53333E+0004 -0.21933E+0004 -0.52801E-0009  0.10830E-0008 -0.27796E-0009
  0.53909E+0004 -0.21913E+0004 -0.62839E-0008  0.10386E-0008 -0.63842E-0008
  0.55000E+0004 -0.21877E+0004 -0.16969E-0007  0.87096E-0009 -0.18289E-0007
  0.56091E+0004 -0.21840E+0004 -0.25538E-0007  0.65051E-0009 -0.28690E-0007
  0.56667E+0004 -0.21821E+0004 -0.28546E-0007  0.53013E-0009 -0.32818E-0007
  0.56667E+0004 -0.25911E+0004 -0.12934E-0008 -0.15364E-0008  0.64516E-0009
  0.57242E+0004 -0.25900E+0004 -0.55561E-0008 -0.18055E-0008 -0.38011E-0008
  0.58333E+0004 -0.25881E+0004 -0.13394E-0007 -0.22294E-0008 -0.12276E-0007
  0.59424E+0004 -0.25862E+0004 -0.19706E-0007 -0.24774E-0008 -0.19543E-0007
  0.60000E+0004 -0.25852E+0004 -0.21984E-0007 -0.25237E-0008 -0.22405E-0007
  0.56667E+0004 -0.25204E+0004 -0.65882E-0008 -0.12119E-0008 -0.58371E-0008
  0.57242E+0004 -0.25193E+0004 -0.11151E-0007 -0.14309E-0008 -0.10856E-0007
  0.58333E+0004 -0.25170E+0004 -0.18814E-0007 -0.17704E-0008 -0.19611E-0007
  0.59424E+0004 -0.25148E+0004 -0.23945E-0007 -0.19557E-0008 -0.26015E-0007
  0.60000E+0004 -0.25136E+0004 -0.25230E-0007 -0.19790E-0008 -0.27978E-0007
  0.56667E+0004 -0.23866E+0004 -0.16663E-0007 -0.51702E-0009 -0.18291E-0007
  0.57242E+0004 -0.23851E+0004 -0.20932E-0007 -0.66810E-0009 -0.23410E-0007
  0.58333E+0004 -0.23822E+0004 -0.26608E-0007 -0.89544E-0009 -0.30796E-0007
  0.59424E+0004 -0.23793E+0004 -0.28111E-0007 -0.10057E-0008 -0.33930E-0007
  0.60000E+0004 -0.23778E+0004 -0.27003E-0007 -0.10056E-0008 -0.33558E-0007
  0.56667E+0004 -0.22527E+0004 -0.25221E-0007  0.17599E-0009 -0.28792E-0007
  0.57242E+0004 -0.22509E+0004 -0.28078E-0007  0.57105E-0010 -0.32738E-0007
  0.58333E+0004 -0.22474E+0004 -0.29882E-0007 -0.11845E-0009 -0.36584E-0007
  0.59424E+0004 -0.22439E+0004 -0.26545E-0007 -0.20500E-0009 -0.34981E-0007
  0.60000E+0004 -0.22420E+0004 -0.22806E-0007 -0.20357E-0009 -0.31916E-0007
  0.56667E+0004 -0.21821E+0004 -0.28546E-0007  0.53013E-0009 -0.32818E-0007
  0.57242E+0004 -0.21801E+0004 -0.30243E-0007  0.41320E-0009 -0.35684E-0007
  0.58333E+0004 -0.21763E+0004 -0.29410E-0007  0.23698E-0009 -0.36990E-0007
  0.59424E+0004 -0.21724E+0004 -0.23317E-0007  0.13648E-0009 -0.32616E-0007
  0.60000E+0004 -0.21704E+0004 -0.18274E-0007  0.12552E-0009 -0.28185E-0007
  0.60000E+0004 -0.25852E+0004 -0.21984E-0007 -0.25237E-0008 -0.22405E-0007
  0.60576E+0004 -0.25836E+0004 -0.23373E-0007 -0.24988E-0008 -0.24429E-0007
  0.61667E+0004 -0.25805E+0004 -0.23132E-0007 -0.22743E-0008 -0.25370E-0007
  0.62758E+0004 -0.25775E+0004 -0.19064E-0007 -0.18333E-0008 -0.22305E-0007
  0.63333E+0004 -0.25758E+0004 -0.15528E-0007 -0.15284E-0008 -0.19168E-0007
  0.60000E+0004 -0.25136E+0004 -0.25230E-0007 -0.19790E-0008 -0.27978E-0007
  0.60576E+0004 -0.25117E+0004 -0.25410E-0007 -0.19395E-0008 -0.28831E-0007
  0.61667E+0004 -0.25081E+0004 -0.22497E-0007 -0.17098E-0008 -0.27001E-0007
  0.62758E+0004 -0.25045E+0004 -0.15665E-0007 -0.12947E-0008 -0.20853E-0007
  0.63333E+0004 -0.25026E+0004 -0.10808E-0007 -0.10146E-0008 -0.16148E-0007
  0.60000E+0004 -0.23778E+0004 -0.27003E-0007 -0.10056E-0008 -0.33558E-0007
  0.60576E+0004 -0.23754E+0004 -0.24570E-0007 -0.95848E-0009 -0.31751E-0007
  0.61667E+0004 -0.23708E+0004 -0.16673E-0007 -0.75242E-0009 -0.24555E-0007
  0.62758E+0004 -0.23662E+0004 -0.56497E-0008 -0.41635E-0009 -0.13468E-0007
  0.63333E+0004 -0.23638E+0004  0.79270E-0009 -0.19818E-0009 -0.66613E-0008
  0.60000E+0004 -0.22420E+0004 -0.22806E-0007 -0.20357E-0009 -0.31916E-0007
  0.60576E+0004 -0.22391E+0004 -0.17830E-0007 -0.16846E-0009 -0.27409E-0007
  0.61667E+0004 -0.22335E+0004 -0.60350E-0008 -0.15115E-0010 -0.15772E-0007
  0.62758E+0004 -0.22279E+0004  0.69374E-0008  0.22330E-0009 -0.19028E-0008
  0.63333E+0004 -0.22249E+0004  0.13424E-0007  0.37234E-0009  0.54716E-0008
  0.60000E+0004 -0.21704E+0004 -0.18274E-0007  0.12552E-0009 -0.28185E-0007
  0.60576E+0004 -0.21672E+0004 -0.12177E-0007  0.14256E-0009 -0.22445E-0007
  0.61667E+0004 -0.21611E+0004  0.88946E-0009  0.24926E-0009 -0.92130E-0008
  0.62758E+0004 -0.21549E+0004  0.13745E-0007  0.42405E-0009  0.49836E-0008
  0.63333E+0004 -0.21517E+0004  0.19578E-0007  0.53252E-0009  0.11966E-0007
  0.63333E+0004 -0.25758E+0004 -0.15528E-0007 -0.15284E-0008 -0.19168E-0007
  0.63909E+0004 -0.25733E+0004 -0.11145E-0007 -0.11790E-0008 -0.15089E-0007
  0.65000E+0004 -0.25685E+0004 -0.13125E-0008 -0.45463E-0009 -0.54558E-0008
  0.66091E+0004 -0.25637E+0004  0.91817E-0008  0.28071E-0009  0.53586E-0008
  0.66667E+0004 -0.25612E+0004  0.14432E-0007  0.64509E-0009  0.10973E-0007
  0.63333E+0004 -0.25026E+0004 -0.10808E-0007 -0.10146E-0008 -0.16148E-0007
  0.63909E+0004 -0.24996E+0004 -0.52642E-0008 -0.69718E-0009 -0.10615E-0007
  0.65000E+0004 -0.24940E+0004  0.60250E-0008 -0.50945E-0010  0.11211E-0008
  0.66091E+0004 -0.24884E+0004  0.16773E-0007  0.58745E-0009  0.12880E-0007
  0.66667E+0004 -0.24855E+0004  0.21637E-0007  0.89543E-0009  0.18459E-0007
  0.63333E+0004 -0.23638E+0004  0.79270E-0009 -0.19818E-0009 -0.66613E-0008
  0.63909E+0004 -0.23600E+0004  0.73907E-0008  0.43502E-0010  0.51867E-0009
  0.65000E+0004 -0.23528E+0004  0.18833E-0007  0.51389E-0009  0.13628E-0007
  0.66091E+0004 -0.23456E+0004  0.27253E-0007  0.94493E-0009  0.24255E-0007
  0.66667E+0004 -0.23418E+0004  0.29989E-0007  0.11349E-0008  0.28258E-0007
  0.63333E+0004 -0.22249E+0004  0.13424E-0007  0.37234E-0009  0.54716E-0008
  0.63909E+0004 -0.22203E+0004  0.19351E-0007  0.53239E-0009  0.12552E-0007
  0.65000E+0004 -0.22116E+0004  0.27535E-0007  0.81824E-0009  0.23480E-0007
  0.66091E+0004 -0.22028E+0004  0.30599E-0007  0.10390E-0008  0.29642E-0007
  0.66667E+0004 -0.21982E+0004  0.29970E-0007  0.11109E-0008  0.30613E-0007
  0.63333E+0004 -0.21517E+0004  0.19578E-0007  0.53252E-0009  0.11966E-0007
  0.63909E+0004 -0.21466E+0004  0.24457E-0007  0.64779E-0009  0.18267E-0007
  0.65000E+0004 -0.21371E+0004  0.29743E-0007  0.83886E-0009  0.26754E-0007
  0.66091E+0004 -0.21275E+0004  0.29204E-0007  0.96012E-0009  0.29607E-0007
  0.66667E+0004 -0.21224E+0004  0.26625E-0007  0.97925E-0009  0.28686E-0007
  0.66667E+0004 -0.25612E+0004  0.14432E-0007  0.64509E-0009  0.10973E-0007
  0.67242E+0004 -0.25580E+0004  0.19270E-0007  0.97908E-0009  0.16304E-0007
  0.68333E+0004 -0.25519E+0004  0.26447E-0007  0.14897E-0008  0.24680E-0007
  0.69424E+0004 -0.25458E+0004  0.30313E-0007  0.17968E-0008  0.29961E-0007
  0.70000E+0004 -0.25426E+0004  0.30887E-0007  0.18688E-0008  0.31301E-0007
  0.66667E+0004 -0.24855E+0004  0.21637E-0007  0.89543E-0009  0.18459E-0007
  0.67242E+0004 -0.24817E+0004  0.25735E-0007  0.11702E-0008  0.23375E-0007
  0.68333E+0004 -0.24746E+0004  0.30651E-0007  0.15644E-0008  0.29988E-0007
  0.69424E+0004 -0.24674E+0004  0.31434E-0007  0.17563E-0008  0.32465E-0007
  0.70000E+0004 -0.24637E+0004  0.30195E-0007  0.17700E-0008  0.32040E-0007
  0.66667E+0004 -0.23418E+0004  0.29989E-0007  0.11349E-0008  0.28258E-0007
  0.67242E+0004 -0.23370E+0004  0.31402E-0007  0.12891E-0008  0.30962E-0007
  0.68333E+0004 -0.23279E+0004  0.30210E-0007  0.14541E-0008  0.32035E-0007
  0.69424E+0004 -0.23188E+0004  0.24358E-0007  0.14337E-0008  0.27934E-0007
  0.70000E+0004 -0.23140E+0004  0.19733E-0007  0.13457E-0008  0.23938E-0007
  0.66667E+0004 -0.21982E+0004  0.29970E-0007  0.11109E-0008  0.30613E-0007
  0.67242E+0004 -0.21923E+0004  0.27782E-0007  0.11460E-0008  0.29923E-0007
  0.68333E+0004 -0.21812E+0004  0.19900E-0007  0.10900E-0008  0.24290E-0007
  0.69424E+0004 -0.21701E+0004  0.84694E-0008  0.87591E-0009  0.14036E-0007
  0.70000E+0004 -0.21643E+0004  0.16601E-0008  0.70118E-0009  0.73578E-0008
  0.66667E+0004 -0.21224E+0004  0.26625E-0007  0.97925E-0009  0.28686E-0007
  0.67242E+0004 -0.21160E+0004  0.22540E-0007  0.96287E-0009  0.26081E-0007
  0.68333E+0004 -0.21039E+0004  0.11679E-0007  0.81721E-0009  0.17217E-0007
  0.69424E+0004 -0.20917E+0004 -0.14762E-0008  0.53317E-0009  0.47332E-0008
  0.70000E+0004 -0.20853E+0004 -0.85713E-0008  0.33163E-0009 -0.25648E-0008
  0.70000E+0004 -0.25426E+0004  0.30887E-0007  0.18688E-0008  0.31301E-0007
  0.70576E+0004 -0.25390E+0004  0.30461E-0007  0.18745E-0008  0.31633E-0007
  0.71667E+0004 -0.25322E+0004  0.27093E-0007  0.17206E-0008  0.29555E-0007
  0.72758E+0004 -0.25254E+0004  0.20988E-0007  0.13804E-0008  0.24440E-0007
  0.73333E+0004 -0.25218E+0004  0.16963E-0007  0.11449E-0008  0.20788E-0007
  0.70000E+0004 -0.24637E+0004  0.30195E-0007  0.17700E-0008  0.32040E-0007
  0.70576E+0004 -0.24595E+0004  0.27891E-0007  0.17212E-0008  0.30469E-0007
  0.71667E+0004 -0.24515E+0004  0.21062E-0007  0.14753E-0008  0.24693E-0007
  0.72758E+0004 -0.24435E+0004  0.11930E-0007  0.10647E-0008  0.16112E-0007
  0.73333E+0004 -0.24393E+0004  0.65815E-0008  0.80075E-0009  0.10849E-0007
  0.70000E+0004 -0.23140E+0004  0.19733E-0007  0.13457E-0008  0.23938E-0007
  0.70576E+0004 -0.23086E+0004  0.14242E-0007  0.12070E-0008  0.18850E-0007
  0.71667E+0004 -0.22983E+0004  0.24300E-0008  0.82270E-0009  0.71443E-0008
  0.72758E+0004 -0.22881E+0004 -0.98434E-0008  0.32681E-0009 -0.58051E-0008
  0.73333E+0004 -0.22827E+0004 -0.15989E-0007  0.38439E-0010 -0.12551E-0007
  0.70000E+0004 -0.21643E+0004  0.16601E-0008  0.70118E-0009  0.73578E-0008
  0.70576E+0004 -0.21577E+0004 -0.53948E-0008  0.49075E-0009  0.94364E-0010
  0.71667E+0004 -0.21452E+0004 -0.18134E-0007  0.14769E-0010 -0.13870E-0007
  0.72758E+0004 -0.21328E+0004 -0.28552E-0007 -0.50606E-0009 -0.26320E-0007
  0.73333E+0004 -0.21262E+0004 -0.32630E-0007 -0.78098E-0009 -0.31639E-0007
  0.70000E+0004 -0.20853E+0004 -0.85713E-0008  0.33163E-0009 -0.25648E-0008
  0.70576E+0004 -0.20781E+0004 -0.15451E-0007  0.10202E-0009 -0.10015E-0007
  0.71667E+0004 -0.20645E+0004 -0.26570E-0007 -0.38616E-0009 -0.23029E-0007
  0.72758E+0004 -0.20508E+0004 -0.33848E-0007 -0.88639E-0009 -0.32882E-0007
  0.73333E+0004 -0.20436E+0004 -0.35773E-0007 -0.11374E-0008 -0.36245E-0007
  0.73333E+0004 -0.25218E+0004  0.16963E-0007  0.11449E-0008  0.20788E-0007
  0.73909E+0004 -0.25179E+0004  0.12519E-0007  0.88433E-0009  0.16607E-0007
  0.75000E+0004 -0.25104E+0004  0.34880E-0008  0.35407E-0009  0.77853E-0008
  0.76091E+0004 -0.25030E+0004 -0.57228E-0008 -0.15992E-0009 -0.15475E-0008
  0.76667E+0004 -0.24990E+0004 -0.10466E-0007 -0.40858E-0009 -0.64558E-0008
  0.73333E+0004 -0.24393E+0004  0.65815E-0008  0.80075E-0009  0.10849E-0007
  0.73909E+0004 -0.24346E+0004  0.10207E-0008  0.51957E-0009  0.52372E-0008
  0.75000E+0004 -0.24259E+0004 -0.94376E-0008 -0.32465E-0010 -0.56200E-0008
  0.76091E+0004 -0.24171E+0004 -0.19122E-0007 -0.54492E-0009 -0.15990E-0007
  0.76667E+0004 -0.24125E+0004 -0.23723E-0007 -0.78524E-0009 -0.21014E-0007
  0.73333E+0004 -0.22827E+0004 -0.15989E-0007  0.38439E-0010 -0.12551E-0007
  0.73909E+0004 -0.22768E+0004 -0.21731E-0007 -0.25192E-0009 -0.19027E-0007
  0.75000E+0004 -0.22656E+0004 -0.30761E-0007 -0.78506E-0009 -0.29621E-0007
  0.76091E+0004 -0.22544E+0004 -0.36790E-0007 -0.12359E-0008 -0.37218E-0007
  0.76667E+0004 -0.22485E+0004 -0.38629E-0007 -0.14293E-0008 -0.39808E-0007
  0.73333E+0004 -0.21262E+0004 -0.32630E-0007 -0.78098E-0009 -0.31639E-0007
  0.73909E+0004 -0.21190E+0004 -0.35579E-0007 -0.10413E-0008 -0.35881E-0007
  0.75000E+0004 -0.21054E+0004 -0.37621E-0007 -0.14728E-0008 -0.40221E-0007
  0.76091E+0004 -0.20917E+0004 -0.35011E-0007 -0.17793E-0008 -0.39451E-0007
  0.76667E+0004 -0.20845E+0004 -0.31897E-0007 -0.18833E-0008 -0.37048E-0007
  0.73333E+0004 -0.20436E+0004 -0.35773E-0007 -0.11374E-0008 -0.36245E-0007
  0.73909E+0004 -0.20358E+0004 -0.36276E-0007 -0.13667E-0008 -0.38167E-0007
  0.75000E+0004 -0.20208E+0004 -0.33250E-0007 -0.17194E-0008 -0.37471E-0007
  0.76091E+0004 -0.20059E+0004 -0.25550E-0007 -0.19313E-0008 -0.31392E-0007
  0.76667E+0004 -0.19980E+0004 -0.19964E-0007 -0.19812E-0008 -0.26323E-0007
  0.76667E+0004 -0.24990E+0004 -0.10466E-0007 -0.40858E-0009 -0.64558E-0008
  0.77242E+0004 -0.24946E+0004 -0.15126E-0007 -0.62692E-0009 -0.11348E-0007
  0.78333E+0004 -0.24863E+0004 -0.23365E-0007 -0.96249E-0009 -0.20147E-0007
  0.79424E+0004 -0.24780E+0004 -0.30557E-0007 -0.11736E-0008 -0.28043E-0007
  0.80000E+0004 -0.24736E+0004 -0.33800E-0007 -0.12397E-0008 -0.31713E-0007
  0.76667E+0004 -0.24125E+0004 -0.23723E-0007 -0.78524E-0009 -0.21014E-0007
  0.77242E+0004 -0.24074E+0004 -0.27964E-0007 -0.99113E-0009 -0.25720E-0007
  0.78333E+0004 -0.23976E+0004 -0.34629E-0007 -0.12917E-0008 -0.33296E-0007
  0.79424E+0004 -0.23878E+0004 -0.39227E-0007 -0.14585E-0008 -0.38848E-0007
  0.80000E+0004 -0.23827E+0004 -0.40703E-0007 -0.14980E-0008 -0.40851E-0007
  0.76667E+0004 -0.22485E+0004 -0.38629E-0007 -0.14293E-0008 -0.39808E-0007
  0.77242E+0004 -0.22419E+0004 -0.39523E-0007 -0.15840E-0008 -0.41406E-0007
  0.78333E+0004 -0.22295E+0004 -0.38530E-0007 -0.17695E-0008 -0.41530E-0007
  0.79424E+0004 -0.22170E+0004 -0.34152E-0007 -0.18142E-0008 -0.38056E-0007
  0.80000E+0004 -0.22104E+0004 -0.30563E-0007 -0.17871E-0008 -0.34893E-0007
  0.76667E+0004 -0.20845E+0004 -0.31897E-0007 -0.18833E-0008 -0.37048E-0007
  0.77242E+0004 -0.20765E+0004 -0.27622E-0007 -0.19471E-0008 -0.33317E-0007
  0.78333E+0004 -0.20613E+0004 -0.17041E-0007 -0.19532E-0008 -0.23290E-0007
  0.79424E+0004 -0.20461E+0004 -0.42241E-0008 -0.18344E-0008 -0.10548E-0007
  0.80000E+0004 -0.20381E+0004  0.30185E-0008 -0.17305E-0008 -0.32202E-0008
  0.76667E+0004 -0.19980E+0004 -0.19964E-0007 -0.19812E-0008 -0.26323E-0007
  0.77242E+0004 -0.19892E+0004 -0.13438E-0007 -0.19911E-0008 -0.20095E-0007
  0.78333E+0004 -0.19726E+0004  0.32125E-0009 -0.18975E-0008 -0.63450E-0008
  0.79424E+0004 -0.19560E+0004  0.14482E-0007 -0.16945E-0008  0.83448E-0008
  0.80000E+0004 -0.19472E+0004  0.21589E-0007 -0.15553E-0008  0.15866E-0007
  0.80000E+0004 -0.24736E+0004 -0.33800E-0007 -0.12397E-0008 -0.31713E-0007
  0.80576E+0004 -0.24689E+0004 -0.36604E-0007 -0.12767E-0008 -0.34995E-0007
  0.81667E+0004 -0.24600E+0004 -0.40304E-0007 -0.12799E-0008 -0.39712E-0007
  0.82758E+0004 -0.24510E+0004 -0.41458E-0007 -0.12186E-0008 -0.41990E-0007
  0.83333E+0004 -0.24463E+0004 -0.40921E-0007 -0.11683E-0008 -0.42051E-0007
  0.80000E+0004 -0.23827E+0004 -0.40703E-0007 -0.14980E-0008 -0.40851E-0007
  0.80576E+0004 -0.23772E+0004 -0.41458E-0007 -0.15091E-0008 -0.42169E-0007
  0.81667E+0004 -0.23667E+0004 -0.40657E-0007 -0.14606E-0008 -0.42508E-0007
  0.82758E+0004 -0.23562E+0004 -0.36797E-0007 -0.13511E-0008 -0.39842E-0007
  0.83333E+0004 -0.23507E+0004 -0.33566E-0007 -0.12771E-0008 -0.37220E-0007
  0.80000E+0004 -0.22104E+0004 -0.30563E-0007 -0.17871E-0008 -0.34893E-0007
  0.80576E+0004 -0.22033E+0004 -0.26084E-0007 -0.17361E-0008 -0.30836E-0007
  0.81667E+0004 -0.21899E+0004 -0.15587E-0007 -0.15754E-0008 -0.21117E-0007
  0.82758E+0004 -0.21765E+0004 -0.31899E-0008 -0.13737E-0008 -0.94419E-0008
  0.83333E+0004 -0.21695E+0004  0.37250E-0008 -0.12608E-0008 -0.28417E-0008
  0.80000E+0004 -0.20381E+0004  0.30185E-0008 -0.17305E-0008 -0.32202E-0008
  0.80576E+0004 -0.20295E+0004  0.10475E-0007 -0.16123E-0008  0.43791E-0008
  0.81667E+0004 -0.20132E+0004  0.24165E-0007 -0.13553E-0008  0.18457E-0007
  0.82758E+0004 -0.19969E+0004  0.36125E-0007 -0.11019E-0008  0.30961E-0007
  0.83333E+0004 -0.19883E+0004  0.41288E-0007 -0.98106E-0009  0.36498E-0007
  0.80000E+0004 -0.19472E+0004  0.21589E-0007 -0.15553E-0008  0.15866E-0007
  0.80576E+0004 -0.19378E+0004  0.28285E-0007 -0.14071E-0008  0.23046E-0007
  0.81667E+0004 -0.19199E+0004  0.38862E-0007 -0.11170E-0008  0.34659E-0007
  0.82758E+0004 -0.19021E+0004  0.45801E-0007 -0.85915E-0009  0.42770E-0007
  0.83333E+0004 -0.18926E+0004  0.47730E-0007 -0.74785E-0009  0.45384E-0007
  0.83333E+0004 -0.24463E+0004 -0.40921E-0007 -0.11683E-0008 -0.42051E-0007
  0.83909E+0004 -0.24427E+0004 -0.39646E-0007 -0.11111E-0008 -0.41325E-0007
  0.85000E+0004 -0.24359E+0004 -0.35378E-0007 -0.99063E-0009 -0.37941E-0007
  0.86091E+0004 -0.24291E+0004 -0.29312E-0007 -0.86810E-0009 -0.32453E-0007
  0.86667E+0004 -0.24255E+0004 -0.25723E-0007 -0.80543E-0009 -0.29028E-0007
  0.83333E+0004 -0.23507E+0004 -0.33566E-0007 -0.12771E-0008 -0.37220E-0007
  0.83909E+0004 -0.23465E+0004 -0.29825E-0007 -0.11993E-0008 -0.34017E-0007
  0.85000E+0004 -0.23385E+0004 -0.21380E-0007 -0.10467E-0008 -0.26377E-0007
  0.86091E+0004 -0.23305E+0004 -0.12150E-0007 -0.90124E-0009 -0.17582E-0007
  0.86667E+0004 -0.23263E+0004 -0.73943E-0008 -0.83009E-0009 -0.12898E-0007
  0.83333E+0004 -0.21695E+0004  0.37250E-0008 -0.12608E-0008 -0.28417E-0008
  0.83909E+0004 -0.21641E+0004  0.10206E-0007 -0.11526E-0008  0.34003E-0008
  0.85000E+0004 -0.21539E+0004  0.21682E-0007 -0.96584E-0009  0.14684E-0007
  0.86091E+0004 -0.21437E+0004  0.30971E-0007 -0.81276E-0009  0.24159E-0007
  0.86667E+0004 -0.21383E+0004  0.34643E-0007 -0.74931E-0009  0.28056E-0007
  0.83333E+0004 -0.19883E+0004  0.41288E-0007 -0.98106E-0009  0.36498E-0007
  0.83909E+0004 -0.19817E+0004  0.45224E-0007 -0.87628E-0009  0.40828E-0007
  0.85000E+0004 -0.19692E+0004  0.49784E-0007 -0.72535E-0009  0.46319E-0007
  0.86091E+0004 -0.19568E+0004  0.50215E-0007 -0.63287E-0009  0.47851E-0007
  0.86667E+0004 -0.19502E+0004  0.48831E-0007 -0.60909E-0009  0.47044E-0007
  0.83333E+0004 -0.18926E+0004  0.47730E-0007 -0.74785E-0009  0.45384E-0007
  0.83909E+0004 -0.18855E+0004  0.48439E-0007 -0.65899E-0009  0.46749E-0007
  0.85000E+0004 -0.18718E+0004  0.46628E-0007 -0.55318E-0009  0.46273E-0007
  0.86091E+0004 -0.18582E+0004  0.40937E-0007 -0.51571E-0009  0.41912E-0007
  0.86667E+0004 -0.18510E+0004  0.36649E-0007 -0.52062E-0009  0.38233E-0007
  0.86667E+0004 -0.24255E+0004 -0.25723E-0007 -0.80543E-0009 -0.29028E-0007
  0.87242E+0004 -0.24232E+0004 -0.22278E-0007 -0.74165E-0009 -0.25629E-0007
  0.88333E+0004 -0.24189E+0004 -0.16155E-0007 -0.62435E-0009 -0.19435E-0007
  0.89424E+0004 -0.24146E+0004 -0.11070E-0007 -0.50294E-0009 -0.14265E-0007
  0.90000E+0004 -0.24124E+0004 -0.88798E-0008 -0.43578E-0009 -0.12105E-0007
  0.86667E+0004 -0.23263E+0004 -0.73943E-0008 -0.83009E-0009 -0.12898E-0007
  0.87242E+0004 -0.23236E+0004 -0.32867E-0008 -0.76045E-0009 -0.87482E-0008
  0.88333E+0004 -0.23186E+0004  0.32497E-0008 -0.63892E-0009 -0.20088E-0008
  0.89424E+0004 -0.23136E+0004  0.79005E-0008 -0.51915E-0009  0.27724E-0008
  0.90000E+0004 -0.23109E+0004  0.96484E-0008 -0.45509E-0009  0.44706E-0008
  0.86667E+0004 -0.21383E+0004  0.34643E-0007 -0.74931E-0009  0.28056E-0007
  0.87242E+0004 -0.21349E+0004  0.37047E-0007 -0.69330E-0009  0.30707E-0007
  0.88333E+0004 -0.21284E+0004  0.39307E-0007 -0.61291E-0009  0.33388E-0007
  0.89424E+0004 -0.21219E+0004  0.39133E-0007 -0.54829E-0009  0.33302E-0007
  0.90000E+0004 -0.21185E+0004  0.38409E-0007 -0.51757E-0009  0.32415E-0007
  0.86667E+0004 -0.19502E+0004  0.48831E-0007 -0.60909E-0009  0.47044E-0007
  0.87242E+0004 -0.19461E+0004  0.46685E-0007 -0.59665E-0009  0.45324E-0007
  0.88333E+0004 -0.19382E+0004  0.40988E-0007 -0.60145E-0009  0.40079E-0007
  0.89424E+0004 -0.19303E+0004  0.34410E-0007 -0.62260E-0009  0.33266E-0007
  0.90000E+0004 -0.19262E+0004  0.31091E-0007 -0.63503E-0009  0.29516E-0007
  0.86667E+0004 -0.18510E+0004  0.36649E-0007 -0.52062E-0009  0.38233E-0007
  0.87242E+0004 -0.18465E+0004  0.32255E-0007 -0.53897E-0009  0.34230E-0007
  0.88333E+0004 -0.18379E+0004  0.23274E-0007 -0.59662E-0009  0.25498E-0007
  0.89424E+0004 -0.18293E+0004  0.14766E-0007 -0.66375E-0009  0.16426E-0007
  0.90000E+0004 -0.18247E+0004  0.10942E-0007 -0.69602E-0009  0.11980E-0007
  0.90000E+0004 -0.24124E+0004 -0.88798E-0008 -0.43578E-0009 -0.12105E-0007
  0.90576E+0004 -0.24101E+0004 -0.70059E-0008 -0.36416E-0009 -0.10350E-0007
  0.91667E+0004 -0.24059E+0004 -0.40656E-0008 -0.21256E-0009 -0.79369E-0008
  0.92758E+0004 -0.24017E+0004 -0.14903E-0008 -0.35750E-0010 -0.62736E-0008
  0.93333E+0004 -0.23995E+0004 -0.13518E-0009  0.69026E-0010 -0.55113E-0008
  0.90000E+0004 -0.23109E+0004  0.96484E-0008 -0.45509E-0009  0.44706E-0008
  0.90576E+0004 -0.23083E+0004  0.10996E-0007 -0.38795E-0009  0.56480E-0008
  0.91667E+0004 -0.23034E+0004  0.12855E-0007 -0.24838E-0009  0.68281E-0008
  0.92758E+0004 -0.22984E+0004  0.14320E-0007 -0.89252E-0010  0.72168E-0008
  0.93333E+0004 -0.22958E+0004  0.15063E-0007  0.43639E-0011  0.73085E-0008
  0.90000E+0004 -0.21185E+0004  0.38409E-0007 -0.51757E-0009  0.32415E-0007
  0.90576E+0004 -0.21152E+0004  0.37450E-0007 -0.48734E-0009  0.31121E-0007
  0.91667E+0004 -0.21089E+0004  0.35511E-0007 -0.42220E-0009  0.28161E-0007
  0.92758E+0004 -0.21026E+0004  0.33807E-0007 -0.34566E-0009  0.25163E-0007
  0.93333E+0004 -0.20993E+0004  0.33005E-0007 -0.29797E-0009  0.23714E-0007
  0.90000E+0004 -0.19262E+0004  0.31091E-0007 -0.63503E-0009  0.29516E-0007
  0.90576E+0004 -0.19221E+0004  0.28099E-0007 -0.64879E-0009  0.25884E-0007
  0.91667E+0004 -0.19145E+0004  0.23631E-0007 -0.66287E-0009  0.19857E-0007
  0.92758E+0004 -0.19068E+0004  0.20640E-0007 -0.66567E-0009  0.15248E-0007
  0.93333E+0004 -0.19027E+0004  0.19449E-0007 -0.66019E-0009  0.13376E-0007
  0.90000E+0004 -0.18247E+0004  0.10942E-0007 -0.69602E-0009  0.11980E-0007
  0.90576E+0004 -0.18203E+0004  0.77515E-0008 -0.72808E-0009  0.79662E-0008
  0.91667E+0004 -0.18119E+0004  0.35389E-0008 -0.77052E-0009  0.19194E-0008
  0.92758E+0004 -0.18035E+0004  0.12987E-0008 -0.79671E-0009 -0.20685E-0008
  0.93333E+0004 -0.17990E+0004  0.59892E-0009 -0.80178E-0009 -0.34550E-0008
  0.93333E+0004 -0.23995E+0004 -0.13518E-0009  0.69026E-0010 -0.55113E-0008
  0.93909E+0004 -0.23982E+0004  0.11271E-0008  0.17993E-0009 -0.48588E-0008
  0.95000E+0004 -0.23956E+0004  0.35553E-0008  0.40994E-0009 -0.35763E-0008
  0.96091E+0004 -0.23931E+0004  0.56808E-0008  0.65028E-0009 -0.24350E-0008
  0.96667E+0004 -0.23917E+0004  0.64888E-0008  0.77525E-0009 -0.20473E-0008
  0.93333E+0004 -0.22958E+0004  0.15063E-0007  0.43639E-0011  0.73085E-0008
  0.93909E+0004 -0.22942E+0004  0.15647E-0007  0.10198E-0009  0.72572E-0008
  0.95000E+0004 -0.22912E+0004  0.16595E-0007  0.30160E-0009  0.71370E-0008
  0.96091E+0004 -0.22882E+0004  0.16898E-0007  0.50463E-0009  0.67109E-0008
  0.96667E+0004 -0.22867E+0004  0.16617E-0007  0.60944E-0009  0.62057E-0008
  0.93333E+0004 -0.20993E+0004  0.33005E-0007 -0.29797E-0009  0.23714E-0007
  0.93909E+0004 -0.20972E+0004  0.32157E-0007 -0.24756E-0009  0.22310E-0007
  0.95000E+0004 -0.20934E+0004  0.30188E-0007 -0.14095E-0009  0.19751E-0007
  0.96091E+0004 -0.20896E+0004  0.27226E-0007 -0.35773E-0010  0.16929E-0007
  0.96667E+0004 -0.20876E+0004  0.25158E-0007  0.16465E-0010  0.15211E-0007
  0.93333E+0004 -0.19027E+0004  0.19449E-0007 -0.66019E-0009  0.13376E-0007
  0.93909E+0004 -0.19003E+0004  0.18566E-0007 -0.65257E-0009  0.11981E-0007
  0.95000E+0004 -0.18956E+0004  0.16618E-0007 -0.63095E-0009  0.97981E-0008
  0.96091E+0004 -0.18909E+0004  0.13850E-0007 -0.61401E-0009  0.77819E-0008
  0.96667E+0004 -0.18884E+0004  0.12072E-0007 -0.60924E-0009  0.67288E-0008
  0.93333E+0004 -0.17990E+0004  0.59892E-0009 -0.80178E-0009 -0.34550E-0008
  0.93909E+0004 -0.17963E+0004  0.34040E-0009 -0.80609E-0009 -0.41889E-0008
  0.95000E+0004 -0.17912E+0004 -0.36588E-0009 -0.81069E-0009 -0.49942E-0008
  0.96091E+0004 -0.17861E+0004 -0.16940E-0008 -0.82221E-0009 -0.54227E-0008
  0.96667E+0004 -0.17834E+0004 -0.25622E-0008 -0.83223E-0009 -0.55103E-0008
  0.96667E+0004 -0.23917E+0004  0.64888E-0008  0.77525E-0009 -0.20473E-0008
  0.97242E+0004 -0.23929E+0004  0.67368E-0008  0.89754E-0009 -0.20919E-0008
  0.98333E+0004 -0.23952E+0004  0.62501E-0008  0.11081E-0008 -0.29967E-0008
  0.99424E+0004 -0.23974E+0004  0.43795E-0008  0.12665E-0008 -0.51891E-0008
  0.10000E+0005 -0.23986E+0004  0.28734E-0008  0.13222E-0008 -0.68546E-0008
  0.96667E+0004 -0.22867E+0004  0.16617E-0007  0.60944E-0009  0.62057E-0008
  0.97242E+0004 -0.22881E+0004  0.15734E-0007  0.71383E-0009  0.52256E-0008
  0.98333E+0004 -0.22907E+0004  0.13129E-0007  0.88982E-0009  0.25813E-0008
  0.99424E+0004 -0.22934E+0004  0.94154E-0008  0.10179E-0008 -0.11445E-0008
  0.10000E+0005 -0.22948E+0004  0.71398E-0008  0.10628E-0008 -0.34692E-0008
  0.96667E+0004 -0.20876E+0004  0.25158E-0007  0.16465E-0010  0.15211E-0007
  0.97242E+0004 -0.20893E+0004  0.22796E-0007  0.75711E-0010  0.13269E-0007
  0.98333E+0004 -0.20927E+0004  0.17714E-0007  0.17292E-0009  0.91283E-0008
  0.99424E+0004 -0.20961E+0004  0.12415E-0007  0.23824E-0009  0.46412E-0008
  0.10000E+0005 -0.20979E+0004  0.97988E-0008  0.25826E-0009  0.23075E-0008
  0.96667E+0004 -0.18884E+0004  0.12072E-0007 -0.60924E-0009  0.67288E-0008
  0.97242E+0004 -0.18906E+0004  0.10683E-0007 -0.59614E-0009  0.60795E-0008
  0.98333E+0004 -0.18947E+0004  0.79420E-0008 -0.58204E-0009  0.48658E-0008
  0.99424E+0004 -0.18989E+0004  0.57948E-0008 -0.58561E-0009  0.40091E-0008
  0.10000E+0005 -0.19011E+0004  0.51558E-0008 -0.59449E-0009  0.38527E-0008
  0.96667E+0004 -0.17834E+0004 -0.25622E-0008 -0.83223E-0009 -0.55103E-0008
  0.97242E+0004 -0.17858E+0004 -0.26989E-0008 -0.83918E-0009 -0.48572E-0008
  0.98333E+0004 -0.17903E+0004 -0.27210E-0008 -0.86594E-0009 -0.33066E-0008
  0.99424E+0004 -0.17948E+0004 -0.17607E-0008 -0.90700E-0009 -0.10562E-0008
  0.10000E+0005 -0.17972E+0004 -0.67196E-0009 -0.93189E-0009  0.51218E-0009
  0.10000E+0005 -0.23986E+0004  0.28734E-0008  0.13222E-0008 -0.68546E-0008
  0.10058E+0005 -0.24022E+0004  0.96796E-0009  0.13589E-0008 -0.88846E-0008
  0.10167E+0005 -0.24091E+0004 -0.31258E-0008  0.13681E-0008 -0.13205E-0007
  0.10276E+0005 -0.24160E+0004 -0.74673E-0008  0.12875E-0008 -0.17689E-0007
  0.10333E+0005 -0.24196E+0004 -0.97016E-0008  0.12137E-0008 -0.19922E-0007
  0.10000E+0005 -0.22948E+0004  0.71398E-0008  0.10628E-0008 -0.34692E-0008
  0.10058E+0005 -0.22990E+0004  0.46571E-0008  0.10952E-0008 -0.60520E-0008
  0.10167E+0005 -0.23071E+0004 -0.69750E-0010  0.11049E-0008 -0.11080E-0007
  0.10276E+0005 -0.23151E+0004 -0.45319E-0008  0.10384E-0008 -0.15881E-0007
  0.10333E+0005 -0.23193E+0004 -0.66902E-0008  0.97679E-0009 -0.18164E-0007
  0.10000E+0005 -0.20979E+0004  0.97988E-0008  0.25826E-0009  0.23075E-0008
  0.10058E+0005 -0.21033E+0004  0.74233E-0008  0.28143E-0009 -0.28052E-0010
  0.10167E+0005 -0.21136E+0004  0.36957E-0008  0.29680E-0009 -0.40308E-0008
  0.10276E+0005 -0.21239E+0004  0.10281E-0008  0.26882E-0009 -0.72725E-0008
  0.10333E+0005 -0.21294E+0004 -0.77374E-0011  0.23916E-0009 -0.86296E-0008
  0.10000E+0005 -0.19011E+0004  0.51558E-0008 -0.59449E-0009  0.38527E-0008
  0.10058E+0005 -0.19077E+0004  0.50472E-0008 -0.59114E-0009  0.39233E-0008
  0.10167E+0005 -0.19202E+0004  0.55953E-0008 -0.59232E-0009  0.43779E-0008
  0.10276E+0005 -0.19328E+0004  0.68724E-0008 -0.60381E-0009  0.51564E-0008
  0.10333E+0005 -0.19394E+0004  0.76801E-0008 -0.61267E-0009  0.56376E-0008
  0.10000E+0005 -0.17972E+0004 -0.67196E-0009 -0.93189E-0009  0.51218E-0009
  0.10058E+0005 -0.18044E+0004  0.10569E-0008 -0.94566E-0009  0.24560E-0008
  0.10167E+0005 -0.18182E+0004  0.48375E-0008 -0.97047E-0009  0.62496E-0008
  0.10276E+0005 -0.18319E+0004  0.87940E-0008 -0.98909E-0009  0.98515E-0008
  0.10333E+0005 -0.18391E+0004  0.10737E-0007 -0.99494E-0009  0.11544E-0007
  0.10333E+0005 -0.24196E+0004 -0.97016E-0008  0.12137E-0008 -0.19922E-0007
  0.10391E+0005 -0.24223E+0004 -0.11816E-0007  0.11143E-0008 -0.21984E-0007
  0.10500E+0005 -0.24274E+0004 -0.15401E-0007  0.88081E-0009 -0.25222E-0007
  0.10609E+0005 -0.24326E+0004 -0.18327E-0007  0.60087E-0009 -0.27454E-0007
  0.10667E+0005 -0.24353E+0004 -0.19575E-0007  0.44173E-0009 -0.28201E-0007
  0.10333E+0005 -0.23193E+0004 -0.66902E-0008  0.97679E-0009 -0.18164E-0007
  0.10391E+0005 -0.23225E+0004 -0.86663E-0008  0.89217E-0009 -0.20203E-0007
  0.10500E+0005 -0.23286E+0004 -0.11965E-0007  0.69414E-0009 -0.23338E-0007
  0.10609E+0005 -0.23346E+0004 -0.14753E-0007  0.45604E-0009 -0.25534E-0007
  0.10667E+0005 -0.23378E+0004 -0.16038E-0007  0.31973E-0009 -0.26326E-0007
  0.10333E+0005 -0.21294E+0004 -0.77374E-0011  0.23916E-0009 -0.86296E-0008
  0.10391E+0005 -0.21334E+0004 -0.80125E-0009  0.19213E-0009 -0.96646E-0008
  0.10500E+0005 -0.21412E+0004 -0.19643E-0008  0.80918E-0010 -0.11027E-0007
  0.10609E+0005 -0.21489E+0004 -0.30514E-0008 -0.54924E-0010 -0.11857E-0007
  0.10667E+0005 -0.21530E+0004 -0.36972E-0008 -0.13480E-0009 -0.12166E-0007
  0.10333E+0005 -0.19394E+0004  0.76801E-0008 -0.61267E-0009  0.56376E-0008
  0.10391E+0005 -0.19443E+0004  0.85530E-0008 -0.63010E-0009  0.62504E-0008
  0.10500E+0005 -0.19537E+0004  0.99922E-0008 -0.66633E-0009  0.73574E-0008
  0.10609E+0005 -0.19632E+0004  0.10824E-0007 -0.70544E-0009  0.81656E-0008
  0.10667E+0005 -0.19681E+0004  0.10948E-0007 -0.72843E-0009  0.84071E-0008
  0.10333E+0005 -0.18391E+0004  0.10737E-0007 -0.99494E-0009  0.11544E-0007
  0.10391E+0005 -0.18446E+0004  0.12530E-0007 -0.10031E-0008  0.13135E-0007
  0.10500E+0005 -0.18549E+0004  0.15230E-0007 -0.10100E-0008  0.15552E-0007
  0.10609E+0005 -0.18652E+0004  0.16839E-0007 -0.10060E-0008  0.17066E-0007
  0.10667E+0005 -0.18706E+0004  0.17249E-0007 -0.10021E-0008  0.17491E-0007
  0.10667E+0005 -0.24353E+0004 -0.19575E-0007  0.44173E-0009 -0.28201E-0007
  0.10724E+0005 -0.24383E+0004 -0.20623E-0007  0.28039E-0009 -0.28670E-0007
  0.10833E+0005 -0.24441E+0004 -0.21989E-0007 -0.32094E-0010 -0.28781E-0007
  0.10942E+0005 -0.24498E+0004 -0.22463E-0007 -0.33903E-0009 -0.27913E-0007
  0.11000E+0005 -0.24528E+0004 -0.22304E-0007 -0.49844E-0009 -0.27043E-0007
  0.10667E+0005 -0.23378E+0004 -0.16038E-0007  0.31973E-0009 -0.26326E-0007
  0.10724E+0005 -0.23414E+0004 -0.17225E-0007  0.18130E-0009 -0.26917E-0007
  0.10833E+0005 -0.23481E+0004 -0.19094E-0007 -0.91008E-0010 -0.27426E-0007
  0.10942E+0005 -0.23548E+0004 -0.20316E-0007 -0.36402E-0009 -0.27130E-0007
  0.11000E+0005 -0.23584E+0004 -0.20607E-0007 -0.50832E-0009 -0.26601E-0007
  0.10667E+0005 -0.21530E+0004 -0.36972E-0008 -0.13480E-0009 -0.12166E-0007
  0.10724E+0005 -0.21575E+0004 -0.44665E-0008 -0.21581E-0009 -0.12494E-0007
  0.10833E+0005 -0.21661E+0004 -0.61389E-0008 -0.38289E-0009 -0.13066E-0007
  0.10942E+0005 -0.21747E+0004 -0.79384E-0008 -0.56071E-0009 -0.13580E-0007
  0.11000E+0005 -0.21793E+0004 -0.88352E-0008 -0.65950E-0009 -0.13776E-0007
  0.10667E+0005 -0.19681E+0004  0.10948E-0007 -0.72843E-0009  0.84071E-0008
  0.10724E+0005 -0.19737E+0004  0.10798E-0007 -0.74984E-0009  0.84247E-0008
  0.10833E+0005 -0.19842E+0004  0.99043E-0008 -0.79963E-0009  0.79811E-0008
  0.10942E+0005 -0.19946E+0004  0.82995E-0008 -0.86091E-0009  0.68786E-0008
  0.11000E+0005 -0.20002E+0004  0.72089E-0008 -0.89961E-0009  0.60430E-0008
  0.10667E+0005 -0.18706E+0004  0.17249E-0007 -0.10021E-0008  0.17491E-0007
  0.10724E+0005 -0.18767E+0004  0.17342E-0007 -0.99454E-0009  0.17610E-0007
  0.10833E+0005 -0.18882E+0004  0.16824E-0007 -0.98522E-0009  0.17158E-0007
  0.10942E+0005 -0.18996E+0004  0.15480E-0007 -0.98554E-0009  0.15828E-0007
  0.11000E+0005 -0.19057E+0004  0.14449E-0007 -0.99232E-0009  0.14774E-0007
  0.11000E+0005 -0.24528E+0004 -0.22304E-0007 -0.49844E-0009 -0.27043E-0007
  0.11058E+0005 -0.24561E+0004 -0.21840E-0007 -0.65150E-0009 -0.25888E-0007
  0.11167E+0005 -0.24621E+0004 -0.20066E-0007 -0.93313E-0009 -0.22870E-0007
  0.11276E+0005 -0.24682E+0004 -0.17165E-0007 -0.11945E-0008 -0.18834E-0007
  0.11333E+0005 -0.24714E+0004 -0.15243E-0007 -0.13225E-0008 -0.16352E-0007
  0.11000E+0005 -0.23584E+0004 -0.20607E-0007 -0.50832E-0009 -0.26601E-0007
  0.11058E+0005 -0.23621E+0004 -0.20615E-0007 -0.64866E-0009 -0.25802E-0007
  0.11167E+0005 -0.23693E+0004 -0.19698E-0007 -0.91028E-0009 -0.23408E-0007
  0.11276E+0005 -0.23764E+0004 -0.17501E-0007 -0.11559E-0008 -0.19833E-0007
  0.11333E+0005 -0.23802E+0004 -0.15855E-0007 -0.12762E-0008 -0.17497E-0007
  0.11000E+0005 -0.21793E+0004 -0.88352E-0008 -0.65950E-0009 -0.13776E-0007
  0.11058E+0005 -0.21841E+0004 -0.96539E-0008 -0.75883E-0009 -0.13907E-0007
  0.11167E+0005 -0.21932E+0004 -0.10745E-0007 -0.95117E-0009 -0.13737E-0007
  0.11276E+0005 -0.22023E+0004 -0.11008E-0007 -0.11386E-0008 -0.12794E-0007
  0.11333E+0005 -0.22072E+0004 -0.10750E-0007 -0.12311E-0008 -0.11912E-0007
  0.11000E+0005 -0.20002E+0004  0.72089E-0008 -0.89961E-0009  0.60430E-0008
  0.11058E+0005 -0.20060E+0004  0.59482E-0008 -0.94156E-0009  0.50186E-0008
  0.11167E+0005 -0.20172E+0004  0.32513E-0008 -0.10311E-0008  0.27534E-0008
  0.11276E+0005 -0.20283E+0004  0.34963E-0009 -0.11269E-0008  0.32599E-0009
  0.11333E+0005 -0.20341E+0004 -0.11540E-0008 -0.11760E-0008 -0.88451E-0009
  0.11000E+0005 -0.19057E+0004  0.14449E-0007 -0.99232E-0009  0.14774E-0007
  0.11058E+0005 -0.19121E+0004  0.13168E-0007 -0.10034E-0008  0.13453E-0007
  0.11167E+0005 -0.19243E+0004  0.10109E-0007 -0.10381E-0008  0.10337E-0007
  0.11276E+0005 -0.19365E+0004  0.63152E-0008 -0.10858E-0008  0.66117E-0008
  0.11333E+0005 -0.19429E+0004  0.41129E-0008 -0.11131E-0008  0.45307E-0008
  0.11333E+0005 -0.24714E+0004 -0.15243E-0007 -0.13225E-0008 -0.16352E-0007
  0.11391E+0005 -0.24743E+0004 -0.13130E-0007 -0.14407E-0008 -0.13715E-0007
  0.11500E+0005 -0.24797E+0004 -0.88283E-0008 -0.16314E-0008 -0.85076E-0008
  0.11609E+0005 -0.24852E+0004 -0.46239E-0008 -0.17605E-0008 -0.35615E-0008
  0.11667E+0005 -0.24881E+0004 -0.26362E-0008 -0.17965E-0008 -0.12749E-0008
  0.11333E+0005 -0.23802E+0004 -0.15855E-0007 -0.12762E-0008 -0.17497E-0007
  0.11391E+0005 -0.23835E+0004 -0.13928E-0007 -0.13867E-0008 -0.14909E-0007
  0.11500E+0005 -0.23899E+0004 -0.97347E-0008 -0.15606E-0008 -0.95437E-0008
  0.11609E+0005 -0.23963E+0004 -0.52702E-0008 -0.16702E-0008 -0.40749E-0008
  0.11667E+0005 -0.23997E+0004 -0.29855E-0008 -0.16951E-0008 -0.13606E-0008
  0.11333E+0005 -0.22072E+0004 -0.10750E-0007 -0.12311E-0008 -0.11912E-0007
  0.11391E+0005 -0.22115E+0004 -0.10184E-0007 -0.13157E-0008 -0.10724E-0007
  0.11500E+0005 -0.22196E+0004 -0.83401E-0008 -0.14434E-0008 -0.77256E-0008
  0.11609E+0005 -0.22278E+0004 -0.55292E-0008 -0.15109E-0008 -0.38564E-0008
  0.11667E+0005 -0.22321E+0004 -0.36877E-0008 -0.15160E-0008 -0.15376E-0008
  0.11333E+0005 -0.20341E+0004 -0.11540E-0008 -0.11760E-0008 -0.88451E-0009
  0.11391E+0005 -0.20394E+0004 -0.25226E-0008 -0.12205E-0008 -0.19177E-0008
  0.11500E+0005 -0.20493E+0004 -0.45828E-0008 -0.12838E-0008 -0.32471E-0008
  0.11609E+0005 -0.20593E+0004 -0.54360E-0008 -0.13031E-0008 -0.33220E-0008
  0.11667E+0005 -0.20645E+0004 -0.52018E-0008 -0.12907E-0008 -0.27079E-0008
  0.11333E+0005 -0.19429E+0004  0.41129E-0008 -0.11131E-0008  0.45307E-0008
  0.11391E+0005 -0.19486E+0004  0.19027E-0008 -0.11376E-0008  0.25085E-0008
  0.11500E+0005 -0.19595E+0004 -0.20537E-0008 -0.11715E-0008 -0.91816E-0009
  0.11609E+0005 -0.19704E+0004 -0.49877E-0008 -0.11721E-0008 -0.31882E-0008
  0.11667E+0005 -0.19761E+0004 -0.58251E-0008 -0.11552E-0008 -0.36755E-0008
  0.11667E+0005 -0.24881E+0004 -0.26362E-0008 -0.17965E-0008 -0.12749E-0008
  0.11724E+0005 -0.24903E+0004 -0.90093E-0009 -0.18043E-0008  0.67937E-0009
  0.11833E+0005 -0.24946E+0004  0.15421E-0008 -0.17369E-0008  0.32731E-0008
  0.11942E+0005 -0.24988E+0004  0.27520E-0008 -0.15486E-0008  0.42449E-0008
  0.12000E+0005 -0.25010E+0004  0.29007E-0008 -0.14016E-0008  0.41141E-0008
  0.11667E+0005 -0.23997E+0004 -0.29855E-0008 -0.16951E-0008 -0.13606E-0008
  0.11724E+0005 -0.24023E+0004 -0.84180E-0009 -0.16913E-0008  0.11209E-0008
  0.11833E+0005 -0.24073E+0004  0.26525E-0008 -0.16034E-0008  0.49449E-0008
  0.11942E+0005 -0.24123E+0004  0.51888E-0008 -0.14009E-0008  0.73397E-0008
  0.12000E+0005 -0.24149E+0004  0.60861E-0008 -0.12501E-0008  0.79705E-0008
  0.11667E+0005 -0.22321E+0004 -0.36877E-0008 -0.15160E-0008 -0.15376E-0008
  0.11724E+0005 -0.22355E+0004 -0.16425E-0008 -0.14943E-0008  0.89652E-0009
  0.11833E+0005 -0.22418E+0004  0.26925E-0008 -0.13818E-0008  0.56464E-0008
  0.11942E+0005 -0.22482E+0004  0.73269E-0008 -0.11714E-0008  0.10172E-0007
  0.12000E+0005 -0.22516E+0004  0.97172E-0008 -0.10244E-0008  0.12284E-0007
  0.11667E+0005 -0.20645E+0004 -0.52018E-0008 -0.12907E-0008 -0.27079E-0008
  0.11724E+0005 -0.20686E+0004 -0.44423E-0008 -0.12566E-0008 -0.16370E-0008
  0.11833E+0005 -0.20764E+0004 -0.14545E-0008 -0.11376E-0008  0.16830E-0008
  0.11942E+0005 -0.20841E+0004  0.33682E-0008 -0.94412E-0009  0.63709E-0008
  0.12000E+0005 -0.20882E+0004  0.64360E-0008 -0.81487E-0009  0.91660E-0008
  0.11667E+0005 -0.19761E+0004 -0.58251E-0008 -0.11552E-0008 -0.36755E-0008
  0.11724E+0005 -0.19806E+0004 -0.60615E-0008 -0.11188E-0008 -0.36225E-0008
  0.11833E+0005 -0.19891E+0004 -0.46454E-0008 -0.10054E-0008 -0.18658E-0008
  0.11942E+0005 -0.19976E+0004 -0.84230E-0009 -0.82926E-0009  0.18711E-0008
  0.12000E+0005 -0.20021E+0004  0.19435E-0008 -0.71330E-0009  0.44454E-0008
  0.12000E+0005 -0.25010E+0004  0.29007E-0008 -0.14016E-0008  0.41141E-0008
  0.12058E+0005 -0.25038E+0004  0.27197E-0008 -0.12219E-0008  0.35547E-0008
  0.12167E+0005 -0.25091E+0004  0.16436E-0008 -0.80882E-0009  0.15683E-0008
  0.12276E+0005 -0.25144E+0004 -0.13617E-0009 -0.32864E-0009 -0.12442E-0008
  0.12333E+0005 -0.25172E+0004 -0.12537E-0008 -0.64997E-0010 -0.29038E-0008
  0.12000E+0005 -0.24149E+0004  0.60861E-0008 -0.12501E-0008  0.79705E-0008
  0.12058E+0005 -0.24182E+0004  0.66339E-0008 -0.10713E-0008  0.81278E-0008
  0.12167E+0005 -0.24244E+0004  0.67295E-0008 -0.66980E-0009  0.72225E-0008
  0.12276E+0005 -0.24306E+0004  0.56041E-0008 -0.21587E-0009  0.49046E-0008
  0.12333E+0005 -0.24339E+0004  0.45479E-0008  0.29974E-0010  0.32019E-0008
  0.12000E+0005 -0.22516E+0004  0.97172E-0008 -0.10244E-0008  0.12284E-0007
  0.12058E+0005 -0.22558E+0004  0.11926E-0007 -0.85677E-0009  0.14068E-0007
  0.12167E+0005 -0.22637E+0004  0.15184E-0007 -0.49160E-0009  0.16200E-0007
  0.12276E+0005 -0.22716E+0004  0.16587E-0007 -0.93915E-0010  0.16213E-0007
  0.12333E+0005 -0.22758E+0004  0.16388E-0007  0.11771E-0009  0.15241E-0007
  0.12000E+0005 -0.20882E+0004  0.64360E-0008 -0.81487E-0009  0.91660E-0008
  0.12058E+0005 -0.20934E+0004  0.96984E-0008 -0.67151E-0009  0.12017E-0007
  0.12167E+0005 -0.21030E+0004  0.15605E-0007 -0.36441E-0009  0.16835E-0007
  0.12276E+0005 -0.21127E+0004  0.19970E-0007 -0.36011E-0010  0.19838E-0007
  0.12333E+0005 -0.21178E+0004  0.21259E-0007  0.13795E-0009  0.20356E-0007
  0.12000E+0005 -0.20021E+0004  0.19435E-0008 -0.71330E-0009  0.44454E-0008
  0.12058E+0005 -0.20077E+0004  0.51308E-0008 -0.58624E-0009  0.72991E-0008
  0.12167E+0005 -0.20183E+0004  0.11409E-0007 -0.31449E-0009  0.12664E-0007
  0.12276E+0005 -0.20289E+0004  0.16737E-0007 -0.24018E-0010  0.16814E-0007
  0.12333E+0005 -0.20344E+0004  0.18725E-0007  0.13031E-0009  0.18122E-0007
  0.12333E+0005 -0.25172E+0004 -0.12537E-0008 -0.64997E-0010 -0.29038E-0008
  0.12391E+0005 -0.25211E+0004 -0.24976E-0008  0.19339E-0009 -0.46643E-0008
  0.12500E+0005 -0.25285E+0004 -0.48305E-0008  0.64810E-0009 -0.78521E-0008
  0.12609E+0005 -0.25359E+0004 -0.68199E-0008  0.10099E-0008 -0.10503E-0007
  0.12667E+0005 -0.25398E+0004 -0.76081E-0008  0.11505E-0008 -0.11567E-0007
  0.12333E+0005 -0.24339E+0004  0.45479E-0008  0.29974E-0010  0.32019E-0008
  0.12391E+0005 -0.24384E+0004  0.31150E-0008  0.26753E-0009  0.11434E-0008
  0.12500E+0005 -0.24471E+0004 -0.15285E-0009  0.68148E-0009 -0.31956E-0008
  0.12609E+0005 -0.24557E+0004 -0.36433E-0008  0.10047E-0008 -0.75535E-0008
  0.12667E+0005 -0.24603E+0004 -0.53338E-0008  0.11287E-0008 -0.96200E-0008
  0.12333E+0005 -0.22758E+0004  0.16388E-0007  0.11771E-0009  0.15241E-0007
  0.12391E+0005 -0.22817E+0004  0.15387E-0007  0.31865E-0009  0.13482E-0007
  0.12500E+0005 -0.22927E+0004  0.11695E-0007  0.66536E-0009  0.84501E-0008
  0.12609E+0005 -0.23038E+0004  0.63401E-0008  0.93069E-0009  0.19637E-0008
  0.12667E+0005 -0.23097E+0004  0.32575E-0008  0.10318E-0008 -0.16218E-0008
  0.12333E+0005 -0.21178E+0004  0.21259E-0007  0.13795E-0009  0.20356E-0007
  0.12391E+0005 -0.21249E+0004  0.21704E-0007  0.30247E-0009  0.20024E-0007
  0.12500E+0005 -0.21384E+0004  0.20083E-0007  0.58801E-0009  0.16979E-0007
  0.12609E+0005 -0.21519E+0004  0.15727E-0007  0.80926E-0009  0.11351E-0007
  0.12667E+0005 -0.21590E+0004  0.12731E-0007  0.89608E-0009  0.77658E-0008
  0.12333E+0005 -0.20344E+0004  0.18725E-0007  0.13031E-0009  0.18122E-0007
  0.12391E+0005 -0.20422E+0004  0.20065E-0007  0.27654E-0009  0.18754E-0007
  0.12500E+0005 -0.20570E+0004  0.20281E-0007  0.53301E-0009  0.17622E-0007
  0.12609E+0005 -0.20718E+0004  0.17695E-0007  0.73587E-0009  0.13758E-0007
  0.12667E+0005 -0.20796E+0004  0.15510E-0007  0.81764E-0009  0.10955E-0007
  0.12667E+0005 -0.25398E+0004 -0.76081E-0008  0.11505E-0008 -0.11567E-0007
  0.12724E+0005 -0.25427E+0004 -0.81498E-0008  0.12473E-0008 -0.12349E-0007
  0.12833E+0005 -0.25481E+0004 -0.84226E-0008  0.13127E-0008 -0.12993E-0007
  0.12942E+0005 -0.25536E+0004 -0.75706E-0008  0.12218E-0008 -0.12430E-0007
  0.13000E+0005 -0.25565E+0004 -0.66571E-0008  0.11182E-0008 -0.11635E-0007
  0.12667E+0005 -0.24603E+0004 -0.53338E-0008  0.11287E-0008 -0.96200E-0008
  0.12724E+0005 -0.24637E+0004 -0.67475E-0008  0.12114E-0008 -0.11365E-0007
  0.12833E+0005 -0.24701E+0004 -0.84662E-0008  0.12609E-0008 -0.13595E-0007
  0.12942E+0005 -0.24765E+0004 -0.85063E-0008  0.11688E-0008 -0.14016E-0007
  0.13000E+0005 -0.24799E+0004 -0.77660E-0008  0.10705E-0008 -0.13422E-0007
  0.12667E+0005 -0.23097E+0004  0.32575E-0008  0.10318E-0008 -0.16218E-0008
  0.12724E+0005 -0.23140E+0004  0.35914E-0009  0.10969E-0008 -0.49652E-0008
  0.12833E+0005 -0.23222E+0004 -0.41888E-0008  0.11337E-0008 -0.10184E-0007
  0.12942E+0005 -0.23304E+0004 -0.65514E-0008  0.10562E-0008 -0.13000E-0007
  0.13000E+0005 -0.23347E+0004 -0.66739E-0008  0.97606E-0009 -0.13266E-0007
  0.12667E+0005 -0.21590E+0004  0.12731E-0007  0.89608E-0009  0.77658E-0008
  0.12724E+0005 -0.21643E+0004  0.96463E-0008  0.95361E-0009  0.41587E-0008
  0.12833E+0005 -0.21743E+0004  0.42085E-0008  0.99603E-0009 -0.20689E-0008
  0.12942E+0005 -0.21843E+0004  0.46435E-0009  0.94943E-0009 -0.63145E-0008
  0.13000E+0005 -0.21895E+0004 -0.49875E-0009  0.89475E-0009 -0.74068E-0008
  0.12667E+0005 -0.20796E+0004  0.15510E-0007  0.81764E-0009  0.10955E-0007
  0.12724E+0005 -0.20853E+0004  0.13070E-0007  0.87381E-0009  0.79607E-0008
  0.12833E+0005 -0.20962E+0004  0.84722E-0008  0.92318E-0009  0.24996E-0008
  0.12942E+0005 -0.21072E+0004  0.49649E-0008  0.89516E-0009 -0.15655E-0008
  0.13000E+0005 -0.21129E+0004  0.38682E-0008  0.85437E-0009 -0.28033E-0008
  0.13000E+0005 -0.25565E+0004 -0.66571E-0008  0.11182E-0008 -0.11635E-0007
  0.13058E+0005 -0.25581E+0004 -0.54823E-0008  0.98123E-0009 -0.10571E-0007
  0.13167E+0005 -0.25613E+0004 -0.26233E-0008  0.65111E-0009 -0.78270E-0008
  0.13276E+0005 -0.25645E+0004  0.63399E-0009  0.26456E-0009 -0.45420E-0008
  0.13333E+0005 -0.25662E+0004  0.23030E-0008  0.50799E-0010 -0.27903E-0008
  0.13000E+0005 -0.24799E+0004 -0.77660E-0008  0.10705E-0008 -0.13422E-0007
  0.13058E+0005 -0.24819E+0004 -0.65424E-0008  0.94196E-0009 -0.12321E-0007
  0.13167E+0005 -0.24856E+0004 -0.30589E-0008  0.63689E-0009 -0.89405E-0008
  0.13276E+0005 -0.24893E+0004  0.13450E-0008  0.28460E-0009 -0.44646E-0008
  0.13333E+0005 -0.24913E+0004  0.37316E-0008  0.92025E-0010 -0.19685E-0008
  0.13000E+0005 -0.23347E+0004 -0.66739E-0008  0.97606E-0009 -0.13266E-0007
  0.13058E+0005 -0.23372E+0004 -0.59672E-0008  0.87178E-0009 -0.12653E-0007
  0.13167E+0005 -0.23420E+0004 -0.27016E-0008  0.62853E-0009 -0.93727E-0008
  0.13276E+0005 -0.23468E+0004  0.23155E-0008  0.35289E-0009 -0.41232E-0008
  0.13333E+0005 -0.23493E+0004  0.52560E-0008  0.20525E-0009 -0.99211E-0009
  0.13000E+0005 -0.21895E+0004 -0.49875E-0009  0.89475E-0009 -0.74068E-0008
  0.13058E+0005 -0.21926E+0004 -0.59200E-0009  0.82045E-0009 -0.75377E-0008
  0.13167E+0005 -0.21984E+0004  0.11384E-0008  0.64612E-0009 -0.56145E-0008
  0.13276E+0005 -0.22043E+0004  0.46901E-0008  0.44801E-0009 -0.15916E-0008
  0.13333E+0005 -0.22073E+0004  0.69295E-0008  0.34317E-0009  0.96666E-0009
  0.13000E+0005 -0.21129E+0004  0.38682E-0008  0.85437E-0009 -0.28033E-0008
  0.13058E+0005 -0.21163E+0004  0.34938E-0008  0.79548E-0009 -0.31978E-0008
  0.13167E+0005 -0.21227E+0004  0.42992E-0008  0.65521E-0009 -0.21216E-0008
  0.13276E+0005 -0.21291E+0004  0.65532E-0008  0.49333E-0009  0.72987E-0009
  0.13333E+0005 -0.21324E+0004  0.80383E-0008  0.40783E-0009  0.26091E-0008
  0.13333E+0005 -0.25662E+0004  0.23030E-0008  0.50799E-0010 -0.27903E-0008
  0.13391E+0005 -0.25676E+0004  0.38188E-0008 -0.16108E-0009 -0.11520E-0008
  0.13500E+0005 -0.25703E+0004  0.59584E-0008 -0.54437E-0009  0.13256E-0008
  0.13609E+0005 -0.25729E+0004  0.67907E-0008 -0.87647E-0009  0.25772E-0008
  0.13667E+0005 -0.25743E+0004  0.66485E-0008 -0.10225E-0008  0.26631E-0008
  0.13333E+0005 -0.24913E+0004  0.37316E-0008  0.92025E-0010 -0.19685E-0008
  0.13391E+0005 -0.24930E+0004  0.59802E-0008 -0.96838E-0010  0.42630E-0009
  0.13500E+0005 -0.24961E+0004  0.94013E-0008 -0.43238E-0009  0.42023E-0008
  0.13609E+0005 -0.24992E+0004  0.11184E-0007 -0.71342E-0009  0.63631E-0008
  0.13667E+0005 -0.25008E+0004  0.11362E-0007 -0.83208E-0009  0.67183E-0008
  0.13333E+0005 -0.23493E+0004  0.52560E-0008  0.20525E-0009 -0.99211E-0009
  0.13391E+0005 -0.23514E+0004  0.81475E-0008  0.63005E-0010  0.21144E-0008
  0.13500E+0005 -0.23554E+0004  0.12855E-0007 -0.18087E-0009  0.72334E-0008
  0.13609E+0005 -0.23594E+0004  0.15797E-0007 -0.37107E-0009  0.10476E-0007
  0.13667E+0005 -0.23615E+0004  0.16475E-0007 -0.44383E-0009  0.11230E-0007
  0.13333E+0005 -0.22073E+0004  0.69295E-0008  0.34317E-0009  0.96666E-0009
  0.13391E+0005 -0.22099E+0004  0.91965E-0008  0.24334E-0009  0.35680E-0008
  0.13500E+0005 -0.22147E+0004  0.12987E-0007  0.77740E-0010  0.79244E-0008
  0.13609E+0005 -0.22196E+0004  0.15469E-0007 -0.41261E-0010  0.10721E-0007
  0.13667E+0005 -0.22221E+0004  0.16111E-0007 -0.80869E-0010  0.11382E-0007
  0.13333E+0005 -0.21324E+0004  0.80383E-0008  0.40783E-0009  0.26091E-0008
  0.13391E+0005 -0.21352E+0004  0.95545E-0008  0.32646E-0009  0.45357E-0008
  0.13500E+0005 -0.21405E+0004  0.12067E-0007  0.19362E-0009  0.77305E-0008
  0.13609E+0005 -0.21458E+0004  0.13651E-0007  0.10259E-0009  0.96795E-0008
  0.13667E+0005 -0.21486E+0004  0.14021E-0007  0.75183E-0010  0.10063E-0007
  0.13667E+0005 -0.25743E+0004  0.66485E-0008 -0.10225E-0008  0.26631E-0008
  0.13724E+0005 -0.25751E+0004  0.61685E-0008 -0.11417E-0008  0.23933E-0008
  0.13833E+0005 -0.25767E+0004  0.44063E-0008 -0.12879E-0008  0.96518E-0009
  0.13942E+0005 -0.25783E+0004  0.19730E-0008 -0.13148E-0008 -0.12543E-0008
  0.14000E+0005 -0.25791E+0004  0.63423E-0009 -0.12781E-0008 -0.25292E-0008
  0.13667E+0005 -0.25008E+0004  0.11362E-0007 -0.83208E-0009  0.67183E-0008
  0.13724E+0005 -0.25018E+0004  0.11062E-0007 -0.92377E-0009  0.65587E-0008
  0.13833E+0005 -0.25036E+0004  0.92840E-0008 -0.10216E-0008  0.49345E-0008
  0.13942E+0005 -0.25054E+0004  0.64175E-0008 -0.10095E-0008  0.20653E-0008
  0.14000E+0005 -0.25064E+0004  0.47129E-0008 -0.95822E-0009  0.31004E-0009
  0.13667E+0005 -0.23615E+0004  0.16475E-0007 -0.44383E-0009  0.11230E-0007
  0.13724E+0005 -0.23627E+0004  0.16551E-0007 -0.49148E-0009  0.11308E-0007
  0.13833E+0005 -0.23651E+0004  0.15182E-0007 -0.51733E-0009  0.97476E-0008
  0.13942E+0005 -0.23674E+0004  0.12293E-0007 -0.45419E-0009  0.64511E-0008
  0.14000E+0005 -0.23686E+0004  0.10388E-0007 -0.38702E-0009  0.42874E-0008
  0.13667E+0005 -0.22221E+0004  0.16111E-0007 -0.80869E-0010  0.11382E-0007
  0.13724E+0005 -0.22236E+0004  0.16250E-0007 -0.98408E-0010  0.11432E-0007
  0.13833E+0005 -0.22265E+0004  0.15312E-0007 -0.80147E-0010  0.10036E-0007
  0.13942E+0005 -0.22293E+0004  0.13091E-0007  0.81222E-0011  0.70760E-0008
  0.14000E+0005 -0.22308E+0004  0.11539E-0007  0.79493E-0010  0.50921E-0008
  0.13667E+0005 -0.21486E+0004  0.14021E-0007  0.75183E-0010  0.10063E-0007
  0.13724E+0005 -0.21503E+0004  0.14016E-0007  0.68058E-0010  0.99460E-0008
  0.13833E+0005 -0.21534E+0004  0.13173E-0007  0.99714E-0010  0.85494E-0008
  0.13942E+0005 -0.21565E+0004  0.11415E-0007  0.19324E-0009  0.59137E-0008
  0.14000E+0005 -0.21582E+0004  0.10187E-0007  0.26365E-0009  0.41771E-0008
  0.14000E+0005 -0.25791E+0004  0.63423E-0009 -0.12781E-0008 -0.25292E-0008
  0.14058E+0005 -0.25795E+0004 -0.60512E-0009 -0.12022E-0008 -0.37464E-0008
  0.14167E+0005 -0.25804E+0004 -0.24536E-0008 -0.96526E-0009 -0.56127E-0008
  0.14276E+0005 -0.25812E+0004 -0.33220E-0008 -0.61872E-0009 -0.65392E-0008
  0.14333E+0005 -0.25817E+0004 -0.33131E-0008 -0.40386E-0009 -0.65547E-0008
  0.14000E+0005 -0.25064E+0004  0.47129E-0008 -0.95822E-0009  0.31004E-0009
  0.14058E+0005 -0.25069E+0004  0.30314E-0008 -0.87205E-0009 -0.14580E-0008
  0.14167E+0005 -0.25079E+0004  0.18276E-0009 -0.63149E-0009 -0.44868E-0008
  0.14276E+0005 -0.25089E+0004 -0.18280E-0008 -0.30332E-0009 -0.66360E-0008
  0.14333E+0005 -0.25095E+0004 -0.24481E-0008 -0.10719E-0009 -0.72821E-0008
  0.14000E+0005 -0.23686E+0004  0.10388E-0007 -0.38702E-0009  0.42874E-0008
  0.14058E+0005 -0.23693E+0004  0.83589E-0008 -0.29330E-0009  0.19836E-0008
  0.14167E+0005 -0.23706E+0004  0.44562E-0008 -0.65300E-0010 -0.23609E-0008
  0.14276E+0005 -0.23719E+0004  0.86818E-0009  0.21405E-0009 -0.61808E-0008
  0.14333E+0005 -0.23725E+0004 -0.77327E-0009  0.37043E-0009 -0.78193E-0008
  0.14000E+0005 -0.22308E+0004  0.11539E-0007  0.79493E-0010  0.50921E-0008
  0.14058E+0005 -0.22317E+0004  0.97818E-0008  0.17040E-0009  0.29123E-0008
  0.14167E+0005 -0.22332E+0004  0.60826E-0008  0.37382E-0009 -0.14229E-0008
  0.14276E+0005 -0.22348E+0004  0.20948E-0008  0.60271E-0009 -0.56763E-0008
  0.14333E+0005 -0.22356E+0004 -0.40600E-0010  0.72322E-0009 -0.77533E-0008
  0.14000E+0005 -0.21582E+0004  0.10187E-0007  0.26365E-0009  0.41771E-0008
  0.14058E+0005 -0.21591E+0004  0.87544E-0008  0.35068E-0009  0.22555E-0008
  0.14167E+0005 -0.21608E+0004  0.55892E-0008  0.53961E-0009 -0.16352E-0008
  0.14276E+0005 -0.21625E+0004  0.18813E-0008  0.74452E-0009 -0.56261E-0008
  0.14333E+0005 -0.21634E+0004 -0.24838E-0009  0.84943E-0009 -0.76732E-0008
  0.14333E+0005 -0.25817E+0004 -0.33131E-0008 -0.40386E-0009 -0.65547E-0008
  0.14391E+0005 -0.25829E+0004 -0.29836E-0008 -0.17489E-0009 -0.62246E-0008
  0.14500E+0005 -0.25852E+0004 -0.15212E-0008  0.27631E-0009 -0.47145E-0008
  0.14609E+0005 -0.25875E+0004  0.75791E-0009  0.71187E-0009 -0.23320E-0008
  0.14667E+0005 -0.25887E+0004  0.21402E-0008  0.91825E-0009 -0.87475E-0009
  0.14333E+0005 -0.25095E+0004 -0.24481E-0008 -0.10719E-0009 -0.72821E-0008
  0.14391E+0005 -0.25109E+0004 -0.27497E-0008  0.97309E-0010 -0.75565E-0008
  0.14500E+0005 -0.25136E+0004 -0.24083E-0008  0.48813E-0009 -0.70428E-0008
  0.14609E+0005 -0.25163E+0004 -0.10435E-0008  0.84989E-0009 -0.53758E-0008
  0.14667E+0005 -0.25177E+0004 -0.18430E-0010  0.10137E-0008 -0.41516E-0008
  0.14333E+0005 -0.23725E+0004 -0.77327E-0009  0.37043E-0009 -0.78193E-0008
  0.14391E+0005 -0.23743E+0004 -0.21988E-0008  0.52615E-0009 -0.91412E-0008
  0.14500E+0005 -0.23778E+0004 -0.41299E-0008  0.80410E-0009 -0.10623E-0007
  0.14609E+0005 -0.23813E+0004 -0.49382E-0008  0.10331E-0008 -0.10723E-0007
  0.14667E+0005 -0.23831E+0004 -0.48934E-0008  0.11222E-0008 -0.10236E-0007
  0.14333E+0005 -0.22356E+0004 -0.40600E-0010  0.72322E-0009 -0.77533E-0008
  0.14391E+0005 -0.22378E+0004 -0.21422E-0008  0.83676E-0009 -0.96576E-0008
  0.14500E+0005 -0.22420E+0004 -0.57994E-0008  0.10214E-0008 -0.12565E-0007
  0.14609E+0005 -0.22462E+0004 -0.86363E-0008  0.11427E-0008 -0.14272E-0007
  0.14667E+0005 -0.22485E+0004 -0.96414E-0008  0.11718E-0008 -0.14587E-0007
  0.14333E+0005 -0.21634E+0004 -0.24838E-0009  0.84943E-0009 -0.76732E-0008
  0.14391E+0005 -0.21658E+0004 -0.24445E-0008  0.94495E-0009 -0.96306E-0008
  0.14500E+0005 -0.21704E+0004 -0.65697E-0008  0.10912E-0008 -0.12867E-0007
  0.14609E+0005 -0.21750E+0004 -0.10151E-0007  0.11687E-0008 -0.15114E-0007
  0.14667E+0005 -0.21774E+0004 -0.11600E-0007  0.11738E-0008 -0.15750E-0007
  0.14667E+0005 -0.25887E+0004  0.21402E-0008  0.91825E-0009 -0.87475E-0009
  0.14724E+0005 -0.25908E+0004  0.35701E-0008  0.10990E-0008  0.65036E-0009
  0.14833E+0005 -0.25947E+0004  0.60676E-0008  0.13613E-0008  0.33312E-0008
  0.14942E+0005 -0.25986E+0004  0.78408E-0008  0.14983E-0008  0.52772E-0008
  0.15000E+0005 -0.26007E+0004  0.83446E-0008  0.15192E-0008  0.58691E-0008
  0.14667E+0005 -0.25177E+0004 -0.18430E-0010  0.10137E-0008 -0.41516E-0008
  0.14724E+0005 -0.25201E+0004  0.11686E-0008  0.11512E-0008 -0.27430E-0008
  0.14833E+0005 -0.25247E+0004  0.35213E-0008  0.13311E-0008  0.24309E-0010
  0.14942E+0005 -0.25293E+0004  0.55235E-0008  0.13904E-0008  0.23839E-0008
  0.15000E+0005 -0.25318E+0004  0.62602E-0008  0.13733E-0008  0.32795E-0008
  0.14667E+0005 -0.23831E+0004 -0.48934E-0008  0.11222E-0008 -0.10236E-0007
  0.14724E+0005 -0.23862E+0004 -0.44901E-0008  0.11842E-0008 -0.93773E-0008
  0.14833E+0005 -0.23921E+0004 -0.29752E-0008  0.12222E-0008 -0.70393E-0008
  0.14942E+0005 -0.23980E+0004 -0.89423E-0009  0.11479E-0008 -0.43075E-0008
  0.15000E+0005 -0.24011E+0004  0.22287E-0009  0.10650E-0008 -0.29405E-0008
  0.14667E+0005 -0.22485E+0004 -0.96414E-0008  0.11718E-0008 -0.14587E-0007
  0.14724E+0005 -0.22522E+0004 -0.10186E-0007  0.11733E-0008 -0.14444E-0007
  0.14833E+0005 -0.22594E+0004 -0.99671E-0008  0.10962E-0008 -0.13003E-0007
  0.14942E+0005 -0.22666E+0004 -0.82813E-0008  0.91145E-0009 -0.10392E-0007
  0.15000E+0005 -0.22704E+0004 -0.69705E-0008  0.77316E-0009 -0.87609E-0008
  0.14667E+0005 -0.21774E+0004 -0.11600E-0007  0.11738E-0008 -0.15750E-0007
  0.14724E+0005 -0.21816E+0004 -0.12591E-0007  0.11507E-0008 -0.15934E-0007
  0.14833E+0005 -0.21894E+0004 -0.13081E-0007  0.10269E-0008 -0.14989E-0007
  0.14942E+0005 -0.21973E+0004 -0.11749E-0007  0.79651E-0009 -0.12571E-0007
  0.15000E+0005 -0.22014E+0004 -0.10434E-0007  0.63502E-0009 -0.10888E-0007
  0.15000E+0005 -0.26007E+0004  0.83446E-0008  0.15192E-0008  0.58691E-0008
  0.15058E+0005 -0.26031E+0004  0.85094E-0008  0.15050E-0008  0.61286E-0008
  0.15167E+0005 -0.26075E+0004  0.78582E-0008  0.13989E-0008  0.56857E-0008
  0.15276E+0005 -0.26120E+0004  0.61435E-0008  0.12157E-0008  0.42703E-0008
  0.15333E+0005 -0.26144E+0004  0.49679E-0008  0.11018E-0008  0.33076E-0008
  0.15000E+0005 -0.25318E+0004  0.62602E-0008  0.13733E-0008  0.32795E-0008
  0.15058E+0005 -0.25345E+0004  0.67040E-0008  0.13240E-0008  0.38657E-0008
  0.15167E+0005 -0.25398E+0004  0.65830E-0008  0.11587E-0008  0.39902E-0008
  0.15276E+0005 -0.25450E+0004  0.52152E-0008  0.92574E-0009  0.29073E-0008
  0.15333E+0005 -0.25478E+0004  0.40908E-0008  0.78834E-0009  0.19823E-0008
  0.15000E+0005 -0.24011E+0004  0.22287E-0009  0.10650E-0008 -0.29405E-0008
  0.15058E+0005 -0.24046E+0004  0.12355E-0008  0.95503E-0009 -0.17527E-0008
  0.15167E+0005 -0.24113E+0004  0.24689E-0008  0.68567E-0009 -0.34526E-0009
  0.15276E+0005 -0.24180E+0004  0.23976E-0008  0.36296E-0009 -0.34790E-0009
  0.15333E+0005 -0.24216E+0004  0.17738E-0008  0.18246E-0009 -0.91548E-0009
  0.15000E+0005 -0.22704E+0004 -0.69705E-0008  0.77316E-0009 -0.87609E-0008
  0.15058E+0005 -0.22747E+0004 -0.55005E-0008  0.61103E-0009 -0.71154E-0008
  0.15167E+0005 -0.22829E+0004 -0.28409E-0008  0.24966E-0009 -0.44571E-0008
  0.15276E+0005 -0.22910E+0004 -0.11392E-0008 -0.15502E-0009 -0.30791E-0008
  0.15333E+0005 -0.22954E+0004 -0.86895E-0009 -0.37537E-0009 -0.30249E-0008
  0.15000E+0005 -0.22014E+0004 -0.10434E-0007  0.63502E-0009 -0.10888E-0007
  0.15058E+0005 -0.22061E+0004 -0.88215E-0008  0.45058E-0009 -0.90869E-0008
  0.15167E+0005 -0.22151E+0004 -0.55387E-0008  0.49304E-0010 -0.58812E-0008
  0.15276E+0005 -0.22240E+0004 -0.28955E-0008 -0.39198E-0009 -0.37728E-0008
  0.15333E+0005 -0.22288E+0004 -0.20847E-0008 -0.63016E-0009 -0.33384E-0008
  0.15333E+0005 -0.26144E+0004  0.49679E-0008  0.11018E-0008  0.33076E-0008
  0.15391E+0005 -0.26161E+0004  0.37224E-0008  0.98335E-0009  0.23167E-0008
  0.15500E+0005 -0.26193E+0004  0.15460E-0008  0.76673E-0009  0.75165E-0009
  0.15609E+0005 -0.26224E+0004  0.16434E-0009  0.59004E-0009  0.11795E-0009
  0.15667E+0005 -0.26241E+0004 -0.79508E-0010  0.51568E-0009  0.29531E-0009
  0.15333E+0005 -0.25478E+0004  0.40908E-0008  0.78834E-0009  0.19823E-0008
  0.15391E+0005 -0.25498E+0004  0.27819E-0008  0.64731E-0009  0.91713E-0009
  0.15500E+0005 -0.25535E+0004  0.18680E-0009  0.38944E-0009 -0.10486E-0008
  0.15609E+0005 -0.25573E+0004 -0.19349E-0008  0.17224E-0009 -0.23211E-0008
  0.15667E+0005 -0.25592E+0004 -0.26416E-0008  0.76084E-0010 -0.25103E-0008
  0.15333E+0005 -0.24216E+0004  0.17738E-0008  0.18246E-0009 -0.91548E-0009
  0.15391E+0005 -0.24241E+0004  0.75996E-0009  0.38684E-0012 -0.18295E-0008
  0.15500E+0005 -0.24289E+0004 -0.19113E-0008 -0.33143E-0009 -0.40929E-0008
  0.15609E+0005 -0.24337E+0004 -0.49576E-0008 -0.61786E-0009 -0.63617E-0008
  0.15667E+0005 -0.24362E+0004 -0.64292E-0008 -0.74898E-0009 -0.72647E-0008
  0.15333E+0005 -0.22954E+0004 -0.86895E-0009 -0.37537E-0009 -0.30249E-0008
  0.15391E+0005 -0.22984E+0004 -0.11184E-0008 -0.59503E-0009 -0.34619E-0008
  0.15500E+0005 -0.23043E+0004 -0.28889E-0008 -0.99252E-0009 -0.53858E-0008
  0.15609E+0005 -0.23101E+0004 -0.59604E-0008 -0.13360E-0008 -0.81576E-0008
  0.15667E+0005 -0.23132E+0004 -0.78284E-0008 -0.14932E-0008 -0.96339E-0008
  0.15333E+0005 -0.22288E+0004 -0.20847E-0008 -0.63016E-0009 -0.33384E-0008
  0.15391E+0005 -0.22321E+0004 -0.18135E-0008 -0.86654E-0009 -0.34320E-0008
  0.15500E+0005 -0.22385E+0004 -0.27924E-0008 -0.12931E-0008 -0.49443E-0008
  0.15609E+0005 -0.22449E+0004 -0.54969E-0008 -0.16606E-0008 -0.77314E-0008
  0.15667E+0005 -0.22483E+0004 -0.73787E-0008 -0.18278E-0008 -0.93999E-0008
  0.15667E+0005 -0.26241E+0004 -0.79508E-0010  0.51568E-0009  0.29531E-0009
  0.15724E+0005 -0.26254E+0004  0.40593E-0010  0.45402E-0009  0.83130E-0009
  0.15833E+0005 -0.26278E+0004  0.12642E-0008  0.36290E-0009  0.27537E-0008
  0.15942E+0005 -0.26302E+0004  0.34983E-0008  0.28484E-0009  0.54460E-0008
  0.16000E+0005 -0.26315E+0004  0.48821E-0008  0.23796E-0009  0.69290E-0008
  0.15667E+0005 -0.25592E+0004 -0.26416E-0008  0.76084E-0010 -0.25103E-0008
  0.15724E+0005 -0.25607E+0004 -0.29956E-0008 -0.72996E-0011 -0.23265E-0008
  0.15833E+0005 -0.25635E+0004 -0.25790E-0008 -0.13832E-0009 -0.91198E-0009
  0.15942E+0005 -0.25663E+0004 -0.86868E-0009 -0.24950E-0009  0.16036E-0008
  0.16000E+0005 -0.25678E+0004  0.39771E-0009 -0.30942E-0009  0.31518E-0008
  0.15667E+0005 -0.24362E+0004 -0.64292E-0008 -0.74898E-0009 -0.72647E-0008
  0.15724E+0005 -0.24381E+0004 -0.76700E-0008 -0.86544E-0009 -0.78549E-0008
  0.15833E+0005 -0.24417E+0004 -0.90378E-0008 -0.10514E-0008 -0.78328E-0008
  0.15942E+0005 -0.24453E+0004 -0.88563E-0008 -0.11994E-0008 -0.62746E-0008
  0.16000E+0005 -0.24472E+0004 -0.81526E-0008 -0.12690E-0008 -0.49458E-0008
  0.15667E+0005 -0.23132E+0004 -0.78284E-0008 -0.14932E-0008 -0.96339E-0008
  0.15724E+0005 -0.23155E+0004 -0.96820E-0008 -0.16316E-0008 -0.10948E-0007
  0.15833E+0005 -0.23199E+0004 -0.12644E-0007 -0.18464E-0008 -0.12523E-0007
  0.15942E+0005 -0.23243E+0004 -0.14230E-0007 -0.20001E-0008 -0.12472E-0007
  0.16000E+0005 -0.23266E+0004 -0.14355E-0007 -0.20618E-0008 -0.11741E-0007
  0.15667E+0005 -0.22483E+0004 -0.73787E-0008 -0.18278E-0008 -0.93999E-0008
  0.15724E+0005 -0.22508E+0004 -0.93766E-0008 -0.19738E-0008 -0.11007E-0007
  0.15833E+0005 -0.22556E+0004 -0.12933E-0007 -0.21950E-0008 -0.13359E-0007
  0.15942E+0005 -0.22604E+0004 -0.15368E-0007 -0.23420E-0008 -0.14190E-0007
  0.16000E+0005 -0.22629E+0004 -0.15954E-0007 -0.23943E-0008 -0.13876E-0007
  0.16000E+0005 -0.26315E+0004  0.48821E-0008  0.23796E-0009  0.69290E-0008
  0.16058E+0005 -0.26334E+0004  0.63197E-0008  0.18409E-0009  0.83493E-0008
  0.16167E+0005 -0.26371E+0004  0.86704E-0008  0.42990E-0010  0.10342E-0007
  0.16276E+0005 -0.26408E+0004  0.10049E-0007 -0.16653E-0009  0.11010E-0007
  0.16333E+0005 -0.26428E+0004  0.10271E-0007 -0.30226E-0009  0.10756E-0007
  0.16000E+0005 -0.25678E+0004  0.39771E-0009 -0.30942E-0009  0.31518E-0008
  0.16058E+0005 -0.25701E+0004  0.18507E-0008 -0.37112E-0009  0.47585E-0008
  0.16167E+0005 -0.25744E+0004  0.45334E-0008 -0.51376E-0009  0.73377E-0008
  0.16276E+0005 -0.25788E+0004  0.65210E-0008 -0.70577E-0009  0.87467E-0008
  0.16333E+0005 -0.25811E+0004  0.71085E-0008 -0.82519E-0009  0.88746E-0008
  0.16000E+0005 -0.24472E+0004 -0.81526E-0008 -0.12690E-0008 -0.49458E-0008
  0.16058E+0005 -0.24501E+0004 -0.70303E-0008 -0.13309E-0008 -0.33143E-0008
  0.16167E+0005 -0.24557E+0004 -0.42995E-0008 -0.14502E-0008 -0.62772E-0010
  0.16276E+0005 -0.24612E+0004 -0.14790E-0008 -0.15864E-0008  0.26532E-0008
  0.16333E+0005 -0.24641E+0004 -0.23587E-0009 -0.16650E-0008  0.36057E-0008
  0.16000E+0005 -0.23266E+0004 -0.14355E-0007 -0.20618E-0008 -0.11741E-0007
  0.16058E+0005 -0.23301E+0004 -0.13925E-0007 -0.21076E-0008 -0.10518E-0007
  0.16167E+0005 -0.23369E+0004 -0.11881E-0007 -0.21738E-0008 -0.73397E-0008
  0.16276E+0005 -0.23436E+0004 -0.88309E-0008 -0.22286E-0008 -0.37870E-0008
  0.16333E+0005 -0.23472E+0004 -0.71309E-0008 -0.22548E-0008 -0.20920E-0008
  0.16000E+0005 -0.22629E+0004 -0.15954E-0007 -0.23943E-0008 -0.13876E-0007
  0.16058E+0005 -0.22668E+0004 -0.15968E-0007 -0.24268E-0008 -0.13016E-0007
  0.16167E+0005 -0.22742E+0004 -0.14520E-0007 -0.24565E-0008 -0.10195E-0007
  0.16276E+0005 -0.22816E+0004 -0.11620E-0007 -0.24610E-0008 -0.64948E-0008
  0.16333E+0005 -0.22855E+0004 -0.98048E-0008 -0.24564E-0008 -0.45230E-0008
  0.16333E+0005 -0.26428E+0004  0.10271E-0007 -0.30226E-0009  0.10756E-0007
  0.16391E+0005 -0.26451E+0004  0.10155E-0007 -0.45171E-0009  0.10129E-0007
  0.16500E+0005 -0.26494E+0004  0.91046E-0008 -0.76343E-0009  0.81212E-0008
  0.16609E+0005 -0.26538E+0004  0.73763E-0008 -0.10908E-0008  0.56066E-0008
  0.16667E+0005 -0.26561E+0004  0.63899E-0008 -0.12623E-0008  0.43195E-0008
  0.16333E+0005 -0.25811E+0004  0.71085E-0008 -0.82519E-0009  0.88746E-0008
  0.16391E+0005 -0.25838E+0004  0.73588E-0008 -0.95395E-0009  0.85944E-0008
  0.16500E+0005 -0.25889E+0004  0.68775E-0008 -0.12192E-0008  0.70451E-0008
  0.16609E+0005 -0.25940E+0004  0.54693E-0008 -0.14969E-0008  0.46849E-0008
  0.16667E+0005 -0.25967E+0004  0.45435E-0008 -0.16437E-0008  0.33662E-0008
  0.16333E+0005 -0.24641E+0004 -0.23587E-0009 -0.16650E-0008  0.36057E-0008
  0.16391E+0005 -0.24676E+0004  0.75528E-0009 -0.17465E-0008  0.41793E-0008
  0.16500E+0005 -0.24741E+0004  0.16438E-0008 -0.19112E-0008  0.40627E-0008
  0.16609E+0005 -0.24807E+0004  0.12640E-0008 -0.20843E-0008  0.26541E-0008
  0.16667E+0005 -0.24841E+0004  0.66862E-0009 -0.21781E-0008  0.15920E-0008
  0.16333E+0005 -0.23472E+0004 -0.71309E-0008 -0.22548E-0008 -0.20920E-0008
  0.16391E+0005 -0.23514E+0004 -0.55083E-0008 -0.22797E-0008 -0.63382E-0009
  0.16500E+0005 -0.23594E+0004 -0.31711E-0008 -0.23293E-0008  0.10573E-0008
  0.16609E+0005 -0.23674E+0004 -0.21610E-0008 -0.23853E-0008  0.12495E-0008
  0.16667E+0005 -0.23716E+0004 -0.21841E-0008 -0.24198E-0008  0.82029E-0009
  0.16333E+0005 -0.22855E+0004 -0.98048E-0008 -0.24564E-0008 -0.45230E-0008
  0.16391E+0005 -0.22901E+0004 -0.79531E-0008 -0.24487E-0008 -0.26793E-0008
  0.16500E+0005 -0.22988E+0004 -0.49454E-0008 -0.24336E-0008 -0.59768E-0010
  0.16609E+0005 -0.23076E+0004 -0.31580E-0008 -0.24245E-0008  0.11026E-0008
  0.16667E+0005 -0.23122E+0004 -0.28131E-0008 -0.24259E-0008  0.11152E-0008
  0.16667E+0005 -0.26561E+0004  0.63899E-0008 -0.12623E-0008  0.43195E-0008
  0.16724E+0005 -0.26582E+0004  0.54440E-0008 -0.14295E-0008  0.31582E-0008
  0.16833E+0005 -0.26623E+0004  0.39760E-0008 -0.17377E-0008  0.15281E-0008
  0.16942E+0005 -0.26664E+0004  0.30120E-0008 -0.20442E-0008  0.65971E-0009
  0.17000E+0005 -0.26685E+0004  0.26608E-0008 -0.22138E-0008  0.43495E-0009
  0.16667E+0005 -0.25967E+0004  0.45435E-0008 -0.16437E-0008  0.33662E-0008
  0.16724E+0005 -0.25992E+0004  0.35959E-0008 -0.17882E-0008  0.21174E-0008
  0.16833E+0005 -0.26040E+0004  0.20269E-0008 -0.20604E-0008  0.24943E-0009
  0.16942E+0005 -0.26088E+0004  0.96468E-0009 -0.23396E-0008 -0.81809E-0009
  0.17000E+0005 -0.26113E+0004  0.61051E-0009 -0.24969E-0008 -0.10899E-0008
  0.16667E+0005 -0.24841E+0004  0.66862E-0009 -0.21781E-0008  0.15920E-0008
  0.16724E+0005 -0.24874E+0004 -0.98369E-0010 -0.22727E-0008  0.44507E-0009
  0.16833E+0005 -0.24935E+0004 -0.16625E-0008 -0.24612E-0008 -0.15684E-0008
  0.16942E+0005 -0.24996E+0004 -0.29324E-0008 -0.26703E-0008 -0.29812E-0008
  0.17000E+0005 -0.25028E+0004 -0.33753E-0008 -0.27946E-0008 -0.34146E-0008
  0.16667E+0005 -0.23716E+0004 -0.21841E-0008 -0.24198E-0008  0.82029E-0009
  0.16724E+0005 -0.23755E+0004 -0.25291E-0008 -0.24571E-0008  0.13401E-0009
  0.16833E+0005 -0.23829E+0004 -0.37506E-0008 -0.25463E-0008 -0.15174E-0008
  0.16942E+0005 -0.23904E+0004 -0.51537E-0008 -0.26681E-0008 -0.30918E-0008
  0.17000E+0005 -0.23943E+0004 -0.57655E-0008 -0.27502E-0008 -0.37298E-0008
  0.16667E+0005 -0.23122E+0004 -0.28131E-0008 -0.24259E-0008  0.11152E-0008
  0.16724E+0005 -0.23165E+0004 -0.28520E-0008 -0.24312E-0008  0.79315E-0009
  0.16833E+0005 -0.23246E+0004 -0.37368E-0008 -0.24641E-0008 -0.45308E-0009
  0.16942E+0005 -0.23328E+0004 -0.51229E-0008 -0.25354E-0008 -0.19855E-0008
  0.17000E+0005 -0.23371E+0004 -0.58245E-0008 -0.25929E-0008 -0.27174E-0008
  0.17000E+0005 -0.26685E+0004  0.26608E-0008 -0.22138E-0008  0.43495E-0009
  0.17058E+0005 -0.26703E+0004  0.23364E-0008 -0.23972E-0008  0.26976E-0009
  0.17167E+0005 -0.26736E+0004  0.16329E-0008 -0.27841E-0008 -0.80468E-0010
  0.17276E+0005 -0.26769E+0004  0.52840E-0009 -0.32271E-0008 -0.79888E-0009
  0.17333E+0005 -0.26787E+0004 -0.26820E-0009 -0.34757E-0008 -0.13786E-0008
  0.17000E+0005 -0.26113E+0004  0.61051E-0009 -0.24969E-0008 -0.10899E-0008
  0.17058E+0005 -0.26134E+0004  0.32779E-0009 -0.26685E-0008 -0.12548E-0008
  0.17167E+0005 -0.26173E+0004 -0.15073E-0009 -0.30305E-0008 -0.14704E-0008
  0.17276E+0005 -0.26212E+0004 -0.88906E-0009 -0.34426E-0008 -0.19449E-0008
  0.17333E+0005 -0.26232E+0004 -0.14730E-0008 -0.36721E-0008 -0.23890E-0008
  0.17000E+0005 -0.25028E+0004 -0.33753E-0008 -0.27946E-0008 -0.34146E-0008
  0.17058E+0005 -0.25054E+0004 -0.36823E-0008 -0.29332E-0008 -0.36790E-0008
  0.17167E+0005 -0.25104E+0004 -0.39371E-0008 -0.32322E-0008 -0.38512E-0008
  0.17276E+0005 -0.25154E+0004 -0.40858E-0008 -0.35774E-0008 -0.39864E-0008
  0.17333E+0005 -0.25180E+0004 -0.42529E-0008 -0.37701E-0008 -0.41717E-0008
  0.17000E+0005 -0.23943E+0004 -0.57655E-0008 -0.27502E-0008 -0.37298E-0008
  0.17058E+0005 -0.23975E+0004 -0.62329E-0008 -0.28465E-0008 -0.42038E-0008
  0.17167E+0005 -0.24036E+0004 -0.66505E-0008 -0.30679E-0008 -0.46889E-0008
  0.17276E+0005 -0.24097E+0004 -0.66261E-0008 -0.33391E-0008 -0.48837E-0008
  0.17333E+0005 -0.24129E+0004 -0.65558E-0008 -0.34950E-0008 -0.49839E-0008
  0.17000E+0005 -0.23371E+0004 -0.58245E-0008 -0.25929E-0008 -0.27174E-0008
  0.17058E+0005 -0.23406E+0004 -0.64060E-0008 -0.26642E-0008 -0.33208E-0008
  0.17167E+0005 -0.23472E+0004 -0.70534E-0008 -0.28404E-0008 -0.41003E-0008
  0.17276E+0005 -0.23539E+0004 -0.71566E-0008 -0.30697E-0008 -0.45336E-0008
  0.17333E+0005 -0.23574E+0004 -0.70855E-0008 -0.32055E-0008 -0.47075E-0008
  0.17333E+0005 -0.26787E+0004 -0.26820E-0009 -0.34757E-0008 -0.13786E-0008
  0.17391E+0005 -0.26800E+0004 -0.12058E-0008 -0.37274E-0008 -0.20867E-0008
  0.17500E+0005 -0.26824E+0004 -0.31795E-0008 -0.41716E-0008 -0.35771E-0008
  0.17609E+0005 -0.26849E+0004 -0.50257E-0008 -0.45013E-0008 -0.48744E-0008
  0.17667E+0005 -0.26862E+0004 -0.57778E-0008 -0.46028E-0008 -0.53171E-0008
  0.17333E+0005 -0.26232E+0004 -0.14730E-0008 -0.36721E-0008 -0.23890E-0008
  0.17391E+0005 -0.26247E+0004 -0.22143E-0008 -0.39029E-0008 -0.29805E-0008
  0.17500E+0005 -0.26276E+0004 -0.39075E-0008 -0.43077E-0008 -0.43383E-0008
  0.17609E+0005 -0.26305E+0004 -0.56544E-0008 -0.46071E-0008 -0.56457E-0008
  0.17667E+0005 -0.26320E+0004 -0.64308E-0008 -0.46999E-0008 -0.61426E-0008
  0.17333E+0005 -0.25180E+0004 -0.42529E-0008 -0.37701E-0008 -0.41717E-0008
  0.17391E+0005 -0.25200E+0004 -0.45534E-0008 -0.39630E-0008 -0.44861E-0008
  0.17500E+0005 -0.25237E+0004 -0.54654E-0008 -0.43030E-0008 -0.53723E-0008
  0.17609E+0005 -0.25274E+0004 -0.66880E-0008 -0.45614E-0008 -0.64027E-0008
  0.17667E+0005 -0.25293E+0004 -0.73361E-0008 -0.46472E-0008 -0.68554E-0008
  0.17333E+0005 -0.24129E+0004 -0.65558E-0008 -0.34950E-0008 -0.49839E-0008
  0.17391E+0005 -0.24152E+0004 -0.65357E-0008 -0.36514E-0008 -0.51395E-0008
  0.17500E+0005 -0.24197E+0004 -0.67428E-0008 -0.39359E-0008 -0.56345E-0008
  0.17609E+0005 -0.24242E+0004 -0.73377E-0008 -0.41683E-0008 -0.63019E-0008
  0.17667E+0005 -0.24266E+0004 -0.77568E-0008 -0.42562E-0008 -0.66258E-0008
  0.17333E+0005 -0.23574E+0004 -0.70855E-0008 -0.32055E-0008 -0.47075E-0008
  0.17391E+0005 -0.23600E+0004 -0.70091E-0008 -0.33420E-0008 -0.48884E-0008
  0.17500E+0005 -0.23649E+0004 -0.70195E-0008 -0.35976E-0008 -0.53466E-0008
  0.17609E+0005 -0.23698E+0004 -0.73850E-0008 -0.38184E-0008 -0.59215E-0008
  0.17667E+0005 -0.23724E+0004 -0.77070E-0008 -0.39088E-0008 -0.62010E-0008
  0.17667E+0005 -0.26862E+0004 -0.57778E-0008 -0.46028E-0008 -0.53171E-0008
  0.17724E+0005 -0.26872E+0004 -0.63040E-0008 -0.46382E-0008 -0.55398E-0008
  0.17833E+0005 -0.26890E+0004 -0.65491E-0008 -0.45106E-0008 -0.52519E-0008
  0.17942E+0005 -0.26908E+0004 -0.58336E-0008 -0.41172E-0008 -0.41461E-0008
  0.18000E+0005 -0.26918E+0004 -0.51560E-0008 -0.38146E-0008 -0.33423E-0008
  0.17667E+0005 -0.26320E+0004 -0.64308E-0008 -0.46999E-0008 -0.61426E-0008
  0.17724E+0005 -0.26331E+0004 -0.70245E-0008 -0.47329E-0008 -0.64386E-0008
  0.17833E+0005 -0.26353E+0004 -0.74678E-0008 -0.46221E-0008 -0.62964E-0008
  0.17942E+0005 -0.26374E+0004 -0.69561E-0008 -0.42723E-0008 -0.52782E-0008
  0.18000E+0005 -0.26386E+0004 -0.63580E-0008 -0.40013E-0008 -0.44801E-0008
  0.17667E+0005 -0.25293E+0004 -0.73361E-0008 -0.46472E-0008 -0.68554E-0008
  0.17724E+0005 -0.25307E+0004 -0.79041E-0008 -0.46847E-0008 -0.71672E-0008
  0.17833E+0005 -0.25335E+0004 -0.85309E-0008 -0.46201E-0008 -0.71801E-0008
  0.17942E+0005 -0.25362E+0004 -0.83651E-0008 -0.43631E-0008 -0.63732E-0008
  0.18000E+0005 -0.25377E+0004 -0.79507E-0008 -0.41556E-0008 -0.56695E-0008
  0.17667E+0005 -0.24266E+0004 -0.77568E-0008 -0.42562E-0008 -0.66258E-0008
  0.17724E+0005 -0.24283E+0004 -0.81859E-0008 -0.43070E-0008 -0.68604E-0008
  0.17833E+0005 -0.24317E+0004 -0.88084E-0008 -0.43039E-0008 -0.68899E-0008
  0.17942E+0005 -0.24350E+0004 -0.88971E-0008 -0.41539E-0008 -0.62603E-0008
  0.18000E+0005 -0.24368E+0004 -0.86673E-0008 -0.40168E-0008 -0.56851E-0008
  0.17667E+0005 -0.23724E+0004 -0.77070E-0008 -0.39088E-0008 -0.62010E-0008
  0.17724E+0005 -0.23743E+0004 -0.80685E-0008 -0.39682E-0008 -0.64023E-0008
  0.17833E+0005 -0.23780E+0004 -0.86721E-0008 -0.40011E-0008 -0.64272E-0008
  0.17942E+0005 -0.23816E+0004 -0.88708E-0008 -0.39123E-0008 -0.58676E-0008
  0.18000E+0005 -0.23836E+0004 -0.87316E-0008 -0.38152E-0008 -0.53521E-0008
  0.18000E+0005 -0.26918E+0004 -0.51560E-0008 -0.38146E-0008 -0.33423E-0008
  0.18058E+0005 -0.26928E+0004 -0.43509E-0008 -0.34563E-0008 -0.24737E-0008
  0.18167E+0005 -0.26948E+0004 -0.27337E-0008 -0.26749E-0008 -0.89061E-0009
  0.18276E+0005 -0.26967E+0004 -0.13458E-0008 -0.18405E-0008  0.32963E-0009
  0.18333E+0005 -0.26977E+0004 -0.79353E-0009 -0.14122E-0008  0.78087E-0009
  0.18000E+0005 -0.26386E+0004 -0.63580E-0008 -0.40013E-0008 -0.44801E-0008
  0.18058E+0005 -0.26398E+0004 -0.56036E-0008 -0.36774E-0008 -0.35900E-0008
  0.18167E+0005 -0.26421E+0004 -0.40023E-0008 -0.29632E-0008 -0.19123E-0008
  0.18276E+0005 -0.26443E+0004 -0.25620E-0008 -0.21831E-0008 -0.59231E-0009
  0.18333E+0005 -0.26456E+0004 -0.19792E-0008 -0.17740E-0008 -0.11504E-0009
  0.18000E+0005 -0.25377E+0004 -0.79507E-0008 -0.41556E-0008 -0.56695E-0008
  0.18058E+0005 -0.25392E+0004 -0.73511E-0008 -0.39006E-0008 -0.48508E-0008
  0.18167E+0005 -0.25421E+0004 -0.59190E-0008 -0.33197E-0008 -0.32415E-0008
  0.18276E+0005 -0.25451E+0004 -0.44908E-0008 -0.26511E-0008 -0.19603E-0008
  0.18333E+0005 -0.25466E+0004 -0.38803E-0008 -0.22848E-0008 -0.15276E-0008
  0.18000E+0005 -0.24368E+0004 -0.86673E-0008 -0.40168E-0008 -0.56851E-0008
  0.18058E+0005 -0.24387E+0004 -0.82534E-0008 -0.38381E-0008 -0.50028E-0008
  0.18167E+0005 -0.24422E+0004 -0.71015E-0008 -0.34058E-0008 -0.36436E-0008
  0.18276E+0005 -0.24458E+0004 -0.58025E-0008 -0.28690E-0008 -0.26005E-0008
  0.18333E+0005 -0.24477E+0004 -0.52055E-0008 -0.25584E-0008 -0.23044E-0008
  0.18000E+0005 -0.23836E+0004 -0.87316E-0008 -0.38152E-0008 -0.53521E-0008
  0.18058E+0005 -0.23856E+0004 -0.84158E-0008 -0.36805E-0008 -0.47392E-0008
  0.18167E+0005 -0.23895E+0004 -0.74304E-0008 -0.33354E-0008 -0.35234E-0008
  0.18276E+0005 -0.23934E+0004 -0.62299E-0008 -0.28792E-0008 -0.26309E-0008
  0.18333E+0005 -0.23955E+0004 -0.56542E-0008 -0.26049E-0008 -0.24213E-0008
  0.18333E+0005 -0.26977E+0004 -0.79353E-0009 -0.14122E-0008  0.78087E-0009
  0.18391E+0005 -0.26990E+0004 -0.36931E-0009 -0.10077E-0008  0.11214E-0008
  0.18500E+0005 -0.27013E+0004  0.14921E-0009 -0.34535E-0009  0.15931E-0008
  0.18609E+0005 -0.27036E+0004  0.53912E-0009  0.13541E-0009  0.21519E-0008
  0.18667E+0005 -0.27049E+0004  0.80599E-0009  0.30553E-0009  0.26025E-0008
  0.18333E+0005 -0.26456E+0004 -0.19792E-0008 -0.17740E-0008 -0.11504E-0009
  0.18391E+0005 -0.26470E+0004 -0.15361E-0008 -0.13794E-0008  0.22122E-0009
  0.18500E+0005 -0.26497E+0004 -0.10427E-0008 -0.71034E-0009  0.58924E-0009
  0.18609E+0005 -0.26525E+0004 -0.76187E-0009 -0.18946E-0009  0.94918E-0009
  0.18667E+0005 -0.26539E+0004 -0.57081E-0009  0.12690E-0010  0.12872E-0008
  0.18333E+0005 -0.25466E+0004 -0.38803E-0008 -0.22848E-0008 -0.15276E-0008
  0.18391E+0005 -0.25485E+0004 -0.34097E-0008 -0.19168E-0008 -0.12733E-0008
  0.18500E+0005 -0.25520E+0004 -0.29316E-0008 -0.12537E-0008 -0.11931E-0008
  0.18609E+0005 -0.25555E+0004 -0.28096E-0008 -0.67863E-0009 -0.12786E-0008
  0.18667E+0005 -0.25573E+0004 -0.27541E-0008 -0.42770E-0009 -0.12004E-0008
  0.18333E+0005 -0.24477E+0004 -0.52055E-0008 -0.25584E-0008 -0.23044E-0008
  0.18391E+0005 -0.24499E+0004 -0.47280E-0008 -0.22314E-0008 -0.22100E-0008
  0.18500E+0005 -0.24542E+0004 -0.42457E-0008 -0.16050E-0008 -0.25244E-0008
  0.18609E+0005 -0.24585E+0004 -0.42235E-0008 -0.10072E-0008 -0.31410E-0008
  0.18667E+0005 -0.24607E+0004 -0.42817E-0008 -0.72353E-0009 -0.33803E-0008
  0.18333E+0005 -0.23955E+0004 -0.56542E-0008 -0.26049E-0008 -0.24213E-0008
  0.18391E+0005 -0.23980E+0004 -0.51825E-0008 -0.23068E-0008 -0.24247E-0008
  0.18500E+0005 -0.24026E+0004 -0.46982E-0008 -0.17143E-0008 -0.29675E-0008
  0.18609E+0005 -0.24073E+0004 -0.47109E-0008 -0.11184E-0008 -0.38850E-0008
  0.18667E+0005 -0.24097E+0004 -0.48195E-0008 -0.82419E-0009 -0.43088E-0008
  0.18667E+0005 -0.27049E+0004  0.80599E-0009  0.30553E-0009  0.26025E-0008
  0.18724E+0005 -0.27061E+0004  0.11656E-0008  0.41234E-0009  0.32052E-0008
  0.18833E+0005 -0.27085E+0004  0.21599E-0008  0.44656E-0009  0.47724E-0008
  0.18942E+0005 -0.27109E+0004  0.34712E-0008  0.26141E-0009  0.67020E-0008
  0.19000E+0005 -0.27122E+0004  0.41853E-0008  0.83345E-0010  0.77127E-0008
  0.18667E+0005 -0.26539E+0004 -0.57081E-0009  0.12690E-0010  0.12872E-0008
  0.18724E+0005 -0.26554E+0004 -0.28339E-0009  0.15689E-0009  0.17945E-0008
  0.18833E+0005 -0.26582E+0004  0.64335E-0009  0.27090E-0009  0.33000E-0008
  0.18942E+0005 -0.26610E+0004  0.20580E-0008  0.16633E-0009  0.54022E-0008
  0.19000E+0005 -0.26625E+0004  0.29155E-0008  0.27952E-0010  0.66115E-0008
  0.18667E+0005 -0.25573E+0004 -0.27541E-0008 -0.42770E-0009 -0.12004E-0008
  0.18724E+0005 -0.25592E+0004 -0.26187E-0008 -0.22383E-0009 -0.93709E-0009
  0.18833E+0005 -0.25628E+0004 -0.19287E-0008  0.22220E-0010  0.27693E-0009
  0.18942E+0005 -0.25663E+0004 -0.52474E-0009  0.55584E-0010  0.24742E-0008
  0.19000E+0005 -0.25682E+0004  0.47271E-0009 -0.13794E-0010  0.39328E-0008
  0.18667E+0005 -0.24607E+0004 -0.42817E-0008 -0.72353E-0009 -0.33803E-0008
  0.18724E+0005 -0.24630E+0004 -0.42980E-0008 -0.47436E-0009 -0.34384E-0008
  0.18833E+0005 -0.24674E+0004 -0.39353E-0008 -0.11923E-0009 -0.27375E-0008
  0.18942E+0005 -0.24717E+0004 -0.27650E-0008  0.36359E-0010 -0.75994E-0009
  0.19000E+0005 -0.24740E+0004 -0.17873E-0008  0.29921E-0010  0.76185E-0009
  0.18667E+0005 -0.24097E+0004 -0.48195E-0008 -0.82419E-0009 -0.43088E-0008
  0.18724E+0005 -0.24123E+0004 -0.49111E-0008 -0.55689E-0009 -0.45614E-0008
  0.18833E+0005 -0.24170E+0004 -0.47410E-0008 -0.15296E-0009 -0.42109E-0008
  0.18942E+0005 -0.24218E+0004 -0.37636E-0008  0.61672E-0010 -0.24726E-0008
  0.19000E+0005 -0.24243E+0004 -0.28518E-0008  0.86545E-0010 -0.99491E-0009
  0.19000E+0005 -0.27122E+0004  0.41853E-0008  0.83345E-0010  0.77127E-0008
  0.19058E+0005 -0.27130E+0004  0.48220E-0008 -0.14742E-0009  0.86082E-0008
  0.19167E+0005 -0.27147E+0004  0.55904E-0008 -0.69508E-0009  0.96969E-0008
  0.19276E+0005 -0.27164E+0004  0.54738E-0008 -0.13347E-0008  0.96423E-0008
  0.19333E+0005 -0.27172E+0004  0.49974E-0008 -0.16779E-0008  0.90909E-0008
  0.19000E+0005 -0.26625E+0004  0.29155E-0008  0.27952E-0010  0.66115E-0008
  0.19058E+0005 -0.26635E+0004  0.37528E-0008 -0.16709E-0009  0.77671E-0008
  0.19167E+0005 -0.26654E+0004  0.50303E-0008 -0.65761E-0009  0.94699E-0008
  0.19276E+0005 -0.26674E+0004  0.54866E-0008 -0.12558E-0008  0.10048E-0007
  0.19333E+0005 -0.26684E+0004  0.52873E-0008 -0.15822E-0008  0.97771E-0008
  0.19000E+0005 -0.25682E+0004  0.47271E-0009 -0.13794E-0010  0.39328E-0008
  0.19058E+0005 -0.25696E+0004  0.15572E-0008 -0.14641E-0009  0.54629E-0008
  0.19167E+0005 -0.25721E+0004  0.35842E-0008 -0.53857E-0009  0.81728E-0008
  0.19276E+0005 -0.25746E+0004  0.50113E-0008 -0.10715E-0008  0.99239E-0008
  0.19333E+0005 -0.25759E+0004  0.53277E-0008 -0.13765E-0008  0.10229E-0007
  0.19000E+0005 -0.24740E+0004 -0.17873E-0008  0.29921E-0010  0.76185E-0009
  0.19058E+0005 -0.24756E+0004 -0.62805E-0009 -0.44853E-0010  0.24828E-0008
  0.19167E+0005 -0.24787E+0004  0.18364E-0008 -0.34711E-0009  0.59134E-0008
  0.19276E+0005 -0.24817E+0004  0.40226E-0008 -0.82719E-0009  0.87058E-0008
  0.19333E+0005 -0.24833E+0004  0.48056E-0008 -0.11206E-0008  0.95968E-0008
  0.19000E+0005 -0.24243E+0004 -0.28518E-0008  0.86545E-0010 -0.99491E-0009
  0.19058E+0005 -0.24261E+0004 -0.17166E-0008  0.41041E-0010  0.74735E-0009
  0.19167E+0005 -0.24294E+0004  0.85481E-0009 -0.21575E-0009  0.44229E-0008
  0.19276E+0005 -0.24327E+0004  0.33473E-0008 -0.67089E-0009  0.76839E-0008
  0.19333E+0005 -0.24345E+0004  0.43497E-0008 -0.96085E-0009  0.88739E-0008
  0.19333E+0005 -0.27172E+0004  0.49974E-0008 -0.16779E-0008  0.90909E-0008
  0.19391E+0005 -0.27180E+0004  0.42576E-0008 -0.20045E-0008  0.82125E-0008
  0.19500E+0005 -0.27194E+0004  0.23268E-0008 -0.25108E-0008  0.58727E-0008
  0.19609E+0005 -0.27208E+0004  0.18254E-0009 -0.27548E-0008  0.31835E-0008
  0.19667E+0005 -0.27216E+0004 -0.81849E-0009 -0.27414E-0008  0.18655E-0008
  0.19333E+0005 -0.26684E+0004  0.52873E-0008 -0.15822E-0008  0.97771E-0008
  0.19391E+0005 -0.26693E+0004  0.47801E-0008 -0.18958E-0008  0.91140E-0008
  0.19500E+0005 -0.26710E+0004  0.31175E-0008 -0.23843E-0008  0.69565E-0008
  0.19609E+0005 -0.26726E+0004  0.98728E-0009 -0.26207E-0008  0.41527E-0008
  0.19667E+0005 -0.26735E+0004 -0.10152E-0009 -0.26102E-0008  0.26719E-0008
  0.19333E+0005 -0.25759E+0004  0.53277E-0008 -0.13765E-0008  0.10229E-0007
  0.19391E+0005 -0.25770E+0004  0.52852E-0008 -0.16781E-0008  0.10053E-0007
  0.19500E+0005 -0.25791E+0004  0.42394E-0008 -0.21667E-0008  0.84556E-0008
  0.19609E+0005 -0.25813E+0004  0.22761E-0008 -0.24341E-0008  0.56746E-0008
  0.19667E+0005 -0.25824E+0004  0.10939E-0008 -0.24512E-0008  0.40087E-0008
  0.19333E+0005 -0.24833E+0004  0.48056E-0008 -0.11206E-0008  0.95968E-0008
  0.19391E+0005 -0.24847E+0004  0.52238E-0008 -0.14230E-0008  0.99727E-0008
  0.19500E+0005 -0.24873E+0004  0.48908E-0008 -0.19453E-0008  0.91719E-0008
  0.19609E+0005 -0.24899E+0004  0.32640E-0008 -0.22884E-0008  0.67295E-0008
  0.19667E+0005 -0.24913E+0004  0.20812E-0008 -0.23585E-0008  0.50486E-0008
  0.19333E+0005 -0.24345E+0004  0.43497E-0008 -0.96085E-0009  0.88739E-0008
  0.19391E+0005 -0.24360E+0004  0.50020E-0008 -0.12672E-0008  0.95526E-0008
  0.19500E+0005 -0.24388E+0004  0.50733E-0008 -0.18172E-0008  0.92505E-0008
  0.19609E+0005 -0.24417E+0004  0.36867E-0008 -0.22135E-0008  0.71061E-0008
  0.19667E+0005 -0.24432E+0004  0.25383E-0008 -0.23199E-0008  0.54824E-0008
  0.19667E+0005 -0.27216E+0004 -0.81849E-0009 -0.27414E-0008  0.18655E-0008
  0.19724E+0005 -0.27231E+0004 -0.16463E-0008 -0.25824E-0008  0.66088E-0009
  0.19833E+0005 -0.27259E+0004 -0.25419E-0008 -0.19143E-0008 -0.10635E-0008
  0.19942E+0005 -0.27288E+0004 -0.26350E-0008 -0.70712E-0009 -0.23564E-0008
  0.20000E+0005 -0.27303E+0004 -0.24632E-0008  0.52092E-0010 -0.29549E-0008
  0.19667E+0005 -0.26735E+0004 -0.10152E-0009 -0.26102E-0008  0.26719E-0008
  0.19724E+0005 -0.26753E+0004 -0.10583E-0008 -0.24557E-0008  0.12699E-0008
  0.19833E+0005 -0.26786E+0004 -0.22826E-0008 -0.18322E-0008 -0.88638E-0009
  0.19942E+0005 -0.26820E+0004 -0.26902E-0008 -0.72741E-0009 -0.25137E-0008
  0.20000E+0005 -0.26837E+0004 -0.26435E-0008 -0.39755E-0010 -0.32112E-0008
  0.19667E+0005 -0.25824E+0004  0.10939E-0008 -0.24512E-0008  0.40087E-0008
  0.19724E+0005 -0.25846E+0004 -0.53297E-0010 -0.23396E-0008  0.23393E-0008
  0.19833E+0005 -0.25889E+0004 -0.17947E-0008 -0.18281E-0008 -0.43274E-0009
  0.19942E+0005 -0.25932E+0004 -0.27060E-0008 -0.89407E-0009 -0.25344E-0008
  0.20000E+0005 -0.25954E+0004 -0.28588E-0008 -0.29996E-0009 -0.33758E-0008
  0.19667E+0005 -0.24913E+0004  0.20812E-0008 -0.23585E-0008  0.50486E-0008
  0.19724E+0005 -0.24940E+0004  0.82480E-0009 -0.23175E-0008  0.32694E-0008
  0.19833E+0005 -0.24992E+0004 -0.13086E-0008 -0.19557E-0008  0.14416E-0009
  0.19942E+0005 -0.25044E+0004 -0.26402E-0008 -0.11994E-0008 -0.22460E-0008
  0.20000E+0005 -0.25071E+0004 -0.29606E-0008 -0.68649E-0009 -0.31690E-0008
  0.19667E+0005 -0.24432E+0004  0.25383E-0008 -0.23199E-0008  0.54824E-0008
  0.19724E+0005 -0.24462E+0004  0.12543E-0008 -0.23236E-0008  0.37052E-0008
  0.19833E+0005 -0.24519E+0004 -0.10499E-0008 -0.20529E-0008  0.48053E-0009
  0.19942E+0005 -0.24576E+0004 -0.25878E-0008 -0.13965E-0008 -0.20069E-0008
  0.20000E+0005 -0.24606E+0004 -0.29903E-0008 -0.93155E-0009 -0.29476E-0008
  0.00000E+0000 -0.23643E+0004 -0.33476E-0008 -0.57446E-0010 -0.44774E-0008
  0.57558E+0002 -0.23619E+0004 -0.30574E-0008  0.88495E-0011 -0.44005E-0008
  0.16667E+0003 -0.23575E+0004 -0.16177E-0008  0.17353E-0009 -0.31119E-0008
  0.27578E+0003 -0.23530E+0004  0.73182E-0009  0.38297E-0009 -0.62606E-0009
  0.33333E+0003 -0.23507E+0004  0.20925E-0008  0.49614E-0009  0.87988E-0009
  0.00000E+0000 -0.23094E+0004 -0.34811E-0008 -0.32784E-0010 -0.47438E-0008
  0.57558E+0002 -0.23068E+0004 -0.30118E-0008  0.28823E-0010 -0.44513E-0008
  0.16667E+0003 -0.23020E+0004 -0.11389E-0008  0.19354E-0009 -0.26714E-0008
  0.27578E+0003 -0.22972E+0004  0.15907E-0008  0.40529E-0009  0.22151E-0009
  0.33333E+0003 -0.22946E+0004  0.30586E-0008  0.51933E-0009  0.18353E-0008
  0.00000E+0000 -0.22054E+0004 -0.35033E-0008  0.30693E-0011 -0.49591E-0008
  0.57558E+0002 -0.22024E+0004 -0.26060E-0008  0.57951E-0010 -0.41599E-0008
  0.16667E+0003 -0.21968E+0004  0.15180E-0009  0.22804E-0009 -0.13923E-0008
  0.27578E+0003 -0.21913E+0004  0.34717E-0008  0.45012E-0009  0.21079E-0008
  0.33333E+0003 -0.21883E+0004  0.49943E-0008  0.56809E-0009  0.37566E-0008
  0.00000E+0000 -0.21013E+0004 -0.31427E-0008  0.94002E-0011 -0.46639E-0008
  0.57558E+0002 -0.20980E+0004 -0.17398E-0008  0.67693E-0010 -0.32841E-0008
  0.16667E+0003 -0.20917E+0004  0.18615E-0008  0.25853E-0009  0.38515E-0009
  0.27578E+0003 -0.20854E+0004  0.54745E-0008  0.50201E-0009  0.41262E-0008
  0.33333E+0003 -0.20820E+0004  0.68192E-0008  0.62755E-0009  0.55434E-0008
  0.00000E+0000 -0.20464E+0004 -0.27814E-0008 -0.47439E-0011 -0.42670E-0008
  0.57558E+0002 -0.20429E+0004 -0.11065E-0008  0.62248E-0010 -0.25862E-0008
  0.16667E+0003 -0.20362E+0004  0.28684E-0008  0.27386E-0009  0.14530E-0008
  0.27578E+0003 -0.20295E+0004  0.64852E-0008  0.53440E-0009  0.51320E-0008
  0.33333E+0003 -0.20260E+0004  0.76446E-0008  0.66558E-0009  0.63205E-0008
  0.33333E+0003 -0.23507E+0004  0.20925E-0008  0.49614E-0009  0.87988E-0009
  0.39089E+0003 -0.23490E+0004  0.33494E-0008  0.60132E-0009  0.23050E-0008
  0.50000E+0003 -0.23460E+0004  0.50026E-0008  0.75621E-0009  0.42227E-0008
  0.60911E+0003 -0.23429E+0004  0.52727E-0008  0.81733E-0009  0.46016E-0008
  0.66667E+0003 -0.23413E+0004  0.48327E-0008  0.80564E-0009  0.41462E-0008
  0.33333E+0003 -0.22946E+0004  0.30586E-0008  0.51933E-0009  0.18353E-0008
  0.39089E+0003 -0.22928E+0004  0.43285E-0008  0.62390E-0009  0.32696E-0008
  0.50000E+0003 -0.22895E+0004  0.57340E-0008  0.77422E-0009  0.49274E-0008
  0.60911E+0003 -0.22862E+0004  0.54856E-0008  0.82530E-0009  0.47942E-0008
  0.66667E+0003 -0.22844E+0004  0.47324E-0008  0.80648E-0009  0.40441E-0008
  0.33333E+0003 -0.21883E+0004  0.49943E-0008  0.56809E-0009  0.37566E-0008
  0.39089E+0003 -0.21863E+0004  0.61041E-0008  0.67298E-0009  0.50063E-0008
  0.50000E+0003 -0.21825E+0004  0.66683E-0008  0.81453E-0009  0.57920E-0008
  0.60911E+0003 -0.21786E+0004  0.51828E-0008  0.84371E-0009  0.44691E-0008
  0.66667E+0003 -0.21766E+0004  0.37986E-0008  0.80900E-0009  0.31575E-0008
  0.33333E+0003 -0.20820E+0004  0.68192E-0008  0.62755E-0009  0.55434E-0008
  0.39089E+0003 -0.20798E+0004  0.75202E-0008  0.73516E-0009  0.63364E-0008
  0.50000E+0003 -0.20754E+0004  0.68323E-0008  0.86856E-0009  0.58391E-0008
  0.60911E+0003 -0.20711E+0004  0.39442E-0008  0.87303E-0009  0.32219E-0008
  0.66667E+0003 -0.20688E+0004  0.19821E-0008  0.81986E-0009  0.14515E-0008
  0.33333E+0003 -0.20260E+0004  0.76446E-0008  0.66558E-0009  0.63205E-0008
  0.39089E+0003 -0.20236E+0004  0.80460E-0008  0.77560E-0009  0.67804E-0008
  0.50000E+0003 -0.20190E+0004  0.65952E-0008  0.90491E-0009  0.55103E-0008
  0.60911E+0003 -0.20143E+0004  0.29795E-0008  0.89527E-0009  0.22546E-0008
  0.66667E+0003 -0.20119E+0004  0.76921E-0009  0.83145E-0009  0.32034E-0009
  0.66667E+0003 -0.23413E+0004  0.48327E-0008  0.80564E-0009  0.41462E-0008
  0.72422E+0003 -0.23406E+0004  0.40632E-0008  0.76046E-0009  0.33284E-0008
  0.83333E+0003 -0.23392E+0004  0.20563E-0008  0.59778E-0009  0.12371E-0008
  0.94244E+0003 -0.23379E+0004 -0.12726E-0009  0.35798E-0009 -0.86307E-0009
  0.10000E+0004 -0.23372E+0004 -0.11727E-0008  0.21632E-0009 -0.17476E-0008
  0.66667E+0003 -0.22844E+0004  0.47324E-0008  0.80648E-0009  0.40441E-0008
  0.72422E+0003 -0.22836E+0004  0.36733E-0008  0.75323E-0009  0.29661E-0008
  0.83333E+0003 -0.22822E+0004  0.12820E-0008  0.57408E-0009  0.57839E-0009
  0.94244E+0003 -0.22807E+0004 -0.98367E-0009  0.31894E-0009 -0.14956E-0008
  0.10000E+0004 -0.22800E+0004 -0.19511E-0008  0.17054E-0009 -0.22485E-0008
  0.66667E+0003 -0.21766E+0004  0.37986E-0008  0.80900E-0009  0.31575E-0008
  0.72422E+0003 -0.21757E+0004  0.22337E-0008  0.73816E-0009  0.16683E-0008
  0.83333E+0003 -0.21741E+0004 -0.60425E-0009  0.52330E-0009 -0.93116E-0009
  0.94244E+0003 -0.21724E+0004 -0.25792E-0008  0.23560E-0009 -0.24798E-0008
  0.10000E+0004 -0.21715E+0004 -0.31542E-0008  0.72798E-0010 -0.27467E-0008
  0.66667E+0003 -0.20688E+0004  0.19821E-0008  0.81986E-0009  0.14515E-0008
  0.72422E+0003 -0.20678E+0004  0.61062E-0010  0.72860E-0009 -0.24843E-0009
  0.83333E+0003 -0.20659E+0004 -0.27369E-0008  0.47217E-0009 -0.24990E-0008
  0.94244E+0003 -0.20640E+0004 -0.38350E-0008  0.14636E-0009 -0.29319E-0008
  0.10000E+0004 -0.20630E+0004 -0.37471E-0008 -0.33516E-0010 -0.24749E-0008
  0.66667E+0003 -0.20119E+0004  0.76921E-0009  0.83145E-0009  0.32034E-0009
  0.72422E+0003 -0.20109E+0004 -0.12562E-0008  0.72839E-0009 -0.13871E-0008
  0.83333E+0003 -0.20089E+0004 -0.38326E-0008  0.44798E-0009 -0.32320E-0008
  0.94244E+0003 -0.20069E+0004 -0.42796E-0008  0.10019E-0009 -0.29023E-0008
  0.10000E+0004 -0.20058E+0004 -0.37732E-0008 -0.89555E-0010 -0.20180E-0008
  0.10000E+0004 -0.23372E+0004 -0.11727E-0008  0.21632E-0009 -0.17476E-0008
  0.10576E+0004 -0.23363E+0004 -0.20963E-0008  0.72911E-0010 -0.24313E-0008
  0.11667E+0004 -0.23345E+0004 -0.34316E-0008 -0.17121E-0009 -0.31839E-0008
  0.12758E+0004 -0.23327E+0004 -0.41555E-0008 -0.33793E-0009 -0.34171E-0008
  0.13333E+0004 -0.23318E+0004 -0.42392E-0008 -0.37965E-0009 -0.34024E-0008
  0.10000E+0004 -0.22800E+0004 -0.19511E-0008  0.17054E-0009 -0.22485E-0008
  0.10576E+0004 -0.22790E+0004 -0.27296E-0008  0.22004E-0010 -0.27434E-0008
  0.11667E+0004 -0.22771E+0004 -0.36776E-0008 -0.22808E-0009 -0.30742E-0008
  0.12758E+0004 -0.22751E+0004 -0.39701E-0008 -0.39660E-0009 -0.29173E-0008
  0.13333E+0004 -0.22741E+0004 -0.38394E-0008 -0.43905E-0009 -0.27374E-0008
  0.10000E+0004 -0.21715E+0004 -0.31542E-0008  0.72798E-0010 -0.27467E-0008
  0.10576E+0004 -0.21703E+0004 -0.34398E-0008 -0.87060E-0010 -0.26897E-0008
  0.11667E+0004 -0.21681E+0004 -0.33935E-0008 -0.35160E-0009 -0.20411E-0008
  0.12758E+0004 -0.21659E+0004 -0.28746E-0008 -0.52725E-0009 -0.12419E-0008
  0.13333E+0004 -0.21648E+0004 -0.24490E-0008 -0.57289E-0009 -0.89771E-0009
  0.10000E+0004 -0.20630E+0004 -0.37471E-0008 -0.33516E-0010 -0.24749E-0008
  0.10576E+0004 -0.20617E+0004 -0.33345E-0008 -0.20742E-0009 -0.17149E-0008
  0.11667E+0004 -0.20592E+0004 -0.21601E-0008 -0.49077E-0009 -0.92699E-0010
  0.12758E+0004 -0.20567E+0004 -0.10577E-0008 -0.67676E-0009  0.98710E-0009
  0.13333E+0004 -0.20554E+0004 -0.57975E-0009 -0.72612E-0009  0.12065E-0008
  0.10000E+0004 -0.20058E+0004 -0.37732E-0008 -0.89555E-0010 -0.20180E-0008
  0.10576E+0004 -0.20044E+0004 -0.29553E-0008 -0.27171E-0009 -0.88185E-0009
  0.11667E+0004 -0.20018E+0004 -0.12156E-0008 -0.56602E-0009  0.11542E-0008
  0.12758E+0004 -0.19991E+0004  0.46377E-0010 -0.75780E-0009  0.21763E-0008
  0.13333E+0004 -0.19977E+0004  0.44203E-0009 -0.80872E-0009  0.22038E-0008
  0.13333E+0004 -0.23318E+0004 -0.42392E-0008 -0.37965E-0009 -0.34024E-0008
  0.13909E+0004 -0.23306E+0004 -0.40554E-0008 -0.38445E-0009 -0.32772E-0008
  0.15000E+0004 -0.23282E+0004 -0.28093E-0008 -0.29041E-0009 -0.26118E-0008
  0.16091E+0004 -0.23258E+0004 -0.24395E-0009 -0.75920E-0010 -0.10410E-0008
  0.16667E+0004 -0.23245E+0004  0.15720E-0008  0.66786E-0010  0.25931E-0009
  0.13333E+0004 -0.22741E+0004 -0.38394E-0008 -0.43905E-0009 -0.27374E-0008
  0.13909E+0004 -0.22728E+0004 -0.34574E-0008 -0.44535E-0009 -0.24739E-0008
  0.15000E+0004 -0.22702E+0004 -0.19049E-0008 -0.35966E-0009 -0.16136E-0008
  0.16091E+0004 -0.22676E+0004  0.83324E-0009 -0.16471E-0009  0.80107E-0010
  0.16667E+0004 -0.22662E+0004  0.26600E-0008 -0.37307E-0010  0.14093E-0008
  0.13333E+0004 -0.21648E+0004 -0.24490E-0008 -0.57289E-0009 -0.89771E-0009
  0.13909E+0004 -0.21632E+0004 -0.18652E-0008 -0.58383E-0009 -0.56892E-0009
  0.15000E+0004 -0.21602E+0004 -0.17064E-0009 -0.51449E-0009  0.22893E-0009
  0.16091E+0004 -0.21572E+0004  0.24337E-0008 -0.35156E-0009  0.17580E-0008
  0.16667E+0004 -0.21557E+0004  0.40770E-0008 -0.24722E-0009  0.29830E-0008
  0.13333E+0004 -0.20554E+0004 -0.57975E-0009 -0.72612E-0009  0.12065E-0008
  0.13909E+0004 -0.20536E+0004 -0.94243E-0010 -0.74151E-0009  0.12785E-0008
  0.15000E+0004 -0.20503E+0004  0.11255E-0008 -0.68351E-0009  0.14307E-0008
  0.16091E+0004 -0.20469E+0004  0.30892E-0008 -0.54047E-0009  0.23974E-0008
  0.16667E+0004 -0.20451E+0004  0.43870E-0008 -0.44935E-0009  0.34241E-0008
  0.13333E+0004 -0.19977E+0004  0.44203E-0009 -0.80872E-0009  0.22038E-0008
  0.13909E+0004 -0.19958E+0004  0.75606E-0009 -0.82574E-0009  0.20165E-0008
  0.15000E+0004 -0.19923E+0004  0.15152E-0008 -0.77055E-0009  0.16440E-0008
  0.16091E+0004 -0.19887E+0004  0.30123E-0008 -0.63232E-0009  0.22405E-0008
  0.16667E+0004 -0.19868E+0004  0.41111E-0008 -0.54411E-0009  0.31766E-0008
  0.16667E+0004 -0.23245E+0004  0.15720E-0008  0.66786E-0010  0.25931E-0009
  0.17242E+0004 -0.23230E+0004  0.35633E-0008  0.22268E-0009  0.18507E-0008
  0.18333E+0004 -0.23202E+0004  0.71464E-0008  0.48506E-0009  0.53423E-0008
  0.19424E+0004 -0.23173E+0004  0.91363E-0008  0.63334E-0009  0.83647E-0008
  0.20000E+0004 -0.23158E+0004  0.90334E-0008  0.63289E-0009  0.92297E-0008
  0.16667E+0004 -0.22662E+0004  0.26600E-0008 -0.37307E-0010  0.14093E-0008
  0.17242E+0004 -0.22646E+0004  0.45863E-0008  0.99358E-0010  0.29901E-0008
  0.18333E+0004 -0.22615E+0004  0.77960E-0008  0.32043E-0009  0.63001E-0008
  0.19424E+0004 -0.22584E+0004  0.90805E-0008  0.42850E-0009  0.88729E-0008
  0.20000E+0004 -0.22567E+0004  0.85084E-0008  0.41208E-0009  0.93948E-0008
  0.16667E+0004 -0.21557E+0004  0.40770E-0008 -0.24722E-0009  0.29830E-0008
  0.17242E+0004 -0.21538E+0004  0.57250E-0008 -0.13870E-0009  0.44315E-0008
  0.18333E+0004 -0.21502E+0004  0.81195E-0008  0.26152E-0010  0.73378E-0008
  0.19424E+0004 -0.21466E+0004  0.82390E-0008  0.85532E-0010  0.92040E-0008
  0.20000E+0004 -0.21447E+0004  0.69771E-0008  0.53776E-0010  0.92284E-0008
  0.16667E+0004 -0.20451E+0004  0.43870E-0008 -0.44935E-0009  0.34241E-0008
  0.17242E+0004 -0.20430E+0004  0.56889E-0008 -0.35691E-0009  0.47318E-0008
  0.18333E+0004 -0.20389E+0004  0.74288E-0008 -0.22033E-0009  0.74513E-0008
  0.19424E+0004 -0.20349E+0004  0.68901E-0008 -0.17879E-0009  0.90651E-0008
  0.20000E+0004 -0.20328E+0004  0.53067E-0008 -0.21041E-0009  0.88898E-0008
  0.16667E+0004 -0.19868E+0004  0.41111E-0008 -0.54411E-0009  0.31766E-0008
  0.17242E+0004 -0.19845E+0004  0.52534E-0008 -0.45531E-0009  0.44579E-0008
  0.18333E+0004 -0.19802E+0004  0.67993E-0008 -0.32313E-0009  0.72489E-0008
  0.19424E+0004 -0.19760E+0004  0.61699E-0008 -0.27995E-0009  0.89568E-0008
  0.20000E+0004 -0.19737E+0004  0.45713E-0008 -0.30615E-0009  0.87988E-0008
  0.20000E+0004 -0.23158E+0004  0.90334E-0008  0.63289E-0009  0.92297E-0008
  0.20576E+0004 -0.23138E+0004  0.79569E-0008  0.56220E-0009  0.93353E-0008
  0.21667E+0004 -0.23100E+0004  0.32063E-0008  0.23344E-0009  0.69037E-0008
  0.22758E+0004 -0.23062E+0004 -0.40940E-0008 -0.33678E-0009  0.12431E-0008
  0.23333E+0004 -0.23042E+0004 -0.82410E-0008 -0.70489E-0009 -0.25967E-0008
  0.20000E+0004 -0.22567E+0004  0.85084E-0008  0.41208E-0009  0.93948E-0008
  0.20576E+0004 -0.22545E+0004  0.69410E-0008  0.33139E-0009  0.91105E-0008
  0.21667E+0004 -0.22504E+0004  0.13841E-0008  0.64917E-0011  0.59384E-0008
  0.22758E+0004 -0.22463E+0004 -0.62540E-0008 -0.52480E-0009 -0.19974E-0009
  0.23333E+0004 -0.22441E+0004 -0.10294E-0007 -0.85867E-0009 -0.40842E-0008
  0.20000E+0004 -0.21447E+0004  0.69771E-0008  0.53776E-0010  0.92284E-0008
  0.20576E+0004 -0.21422E+0004  0.47427E-0008 -0.31607E-0010  0.84029E-0008
  0.21667E+0004 -0.21375E+0004 -0.17318E-0008 -0.32798E-0009  0.42907E-0008
  0.22758E+0004 -0.21327E+0004 -0.93954E-0008 -0.77593E-0009 -0.22588E-0008
  0.23333E+0004 -0.21302E+0004 -0.12969E-0007 -0.10453E-0008 -0.59944E-0008
  0.20000E+0004 -0.20328E+0004  0.53067E-0008 -0.21041E-0009  0.88898E-0008
  0.20576E+0004 -0.20299E+0004  0.28117E-0008 -0.28652E-0009  0.78366E-0008
  0.21667E+0004 -0.20245E+0004 -0.38257E-0008 -0.53586E-0009  0.33488E-0008
  0.22758E+0004 -0.20192E+0004 -0.10968E-0007 -0.89591E-0009 -0.31979E-0008
  0.23333E+0004 -0.20163E+0004 -0.13930E-0007 -0.11043E-0008 -0.66607E-0008
  0.20000E+0004 -0.19737E+0004  0.45713E-0008 -0.30615E-0009  0.87988E-0008
  0.20576E+0004 -0.19707E+0004  0.20910E-0008 -0.37267E-0009  0.77381E-0008
  0.21667E+0004 -0.19650E+0004 -0.44000E-0008 -0.59142E-0009  0.32098E-0008
  0.22758E+0004 -0.19593E+0004 -0.11170E-0007 -0.90465E-0009 -0.32815E-0008
  0.23333E+0004 -0.19562E+0004 -0.13828E-0007 -0.10829E-0008 -0.66178E-0008
  0.23333E+0004 -0.23042E+0004 -0.82410E-0008 -0.70489E-0009 -0.25967E-0008
  0.23909E+0004 -0.23015E+0004 -0.12089E-0007 -0.11027E-0008 -0.65991E-0008
  0.25000E+0004 -0.22965E+0004 -0.17037E-0007 -0.18353E-0008 -0.13071E-0007
  0.26091E+0004 -0.22914E+0004 -0.17288E-0007 -0.24046E-0008 -0.15937E-0007
  0.26667E+0004 -0.22888E+0004 -0.15294E-0007 -0.25920E-0008 -0.15403E-0007
  0.23333E+0004 -0.22441E+0004 -0.10294E-0007 -0.85867E-0009 -0.40842E-0008
  0.23909E+0004 -0.22412E+0004 -0.13817E-0007 -0.12131E-0008 -0.79560E-0008
  0.25000E+0004 -0.22357E+0004 -0.17608E-0007 -0.18488E-0008 -0.13681E-0007
  0.26091E+0004 -0.22303E+0004 -0.16304E-0007 -0.23160E-0008 -0.15338E-0007
  0.26667E+0004 -0.22274E+0004 -0.13503E-0007 -0.24538E-0008 -0.14111E-0007
  0.23333E+0004 -0.21302E+0004 -0.12969E-0007 -0.10453E-0008 -0.59944E-0008
  0.23909E+0004 -0.21269E+0004 -0.15680E-0007 -0.13218E-0008 -0.94252E-0008
  0.25000E+0004 -0.21206E+0004 -0.17180E-0007 -0.17901E-0008 -0.13548E-0007
  0.26091E+0004 -0.21143E+0004 -0.13211E-0007 -0.20866E-0008 -0.13022E-0007
  0.26667E+0004 -0.21110E+0004 -0.91697E-0008 -0.21432E-0008 -0.10662E-0007
  0.23333E+0004 -0.20163E+0004 -0.13930E-0007 -0.11043E-0008 -0.66607E-0008
  0.23909E+0004 -0.20126E+0004 -0.15806E-0007 -0.13106E-0008 -0.96037E-0008
  0.25000E+0004 -0.20054E+0004 -0.15309E-0007 -0.16346E-0008 -0.12266E-0007
  0.26091E+0004 -0.19983E+0004 -0.93342E-0008 -0.17904E-0008 -0.99615E-0008
  0.26667E+0004 -0.19946E+0004 -0.44779E-0008 -0.17821E-0008 -0.67592E-0008
  0.23333E+0004 -0.19562E+0004 -0.13828E-0007 -0.10829E-0008 -0.66178E-0008
  0.23909E+0004 -0.19523E+0004 -0.15327E-0007 -0.12559E-0008 -0.93512E-0008
  0.25000E+0004 -0.19447E+0004 -0.14010E-0007 -0.15141E-0008 -0.11399E-0007
  0.26091E+0004 -0.19372E+0004 -0.72832E-0008 -0.16094E-0008 -0.83598E-0008
  0.26667E+0004 -0.19332E+0004 -0.21559E-0008 -0.15742E-0008 -0.48212E-0008
  0.26667E+0004 -0.22888E+0004 -0.15294E-0007 -0.25920E-0008 -0.15403E-0007
  0.27242E+0004 -0.22857E+0004 -0.11991E-0007 -0.26673E-0008 -0.13426E-0007
  0.28333E+0004 -0.22800E+0004 -0.32770E-0008 -0.25147E-0008 -0.62685E-0008
  0.29424E+0004 -0.22742E+0004  0.60910E-0008 -0.19688E-0008  0.32040E-0008
  0.30000E+0004 -0.22711E+0004  0.10228E-0007 -0.15579E-0008  0.80502E-0008
  0.26667E+0004 -0.22274E+0004 -0.13503E-0007 -0.24538E-0008 -0.14111E-0007
  0.27242E+0004 -0.22241E+0004 -0.95102E-0008 -0.24860E-0008 -0.11493E-0007
  0.28333E+0004 -0.22178E+0004 -0.67670E-0010 -0.22765E-0008 -0.35239E-0008
  0.29424E+0004 -0.22115E+0004  0.90657E-0008 -0.17129E-0008  0.59794E-0008
  0.30000E+0004 -0.22082E+0004  0.12704E-0007 -0.13085E-0008  0.10498E-0007
  0.26667E+0004 -0.21110E+0004 -0.91697E-0008 -0.21432E-0008 -0.10662E-0007
  0.27242E+0004 -0.21072E+0004 -0.42195E-0008 -0.21061E-0008 -0.70812E-0008
  0.28333E+0004 -0.20999E+0004  0.58747E-0008 -0.18070E-0008  0.18248E-0008
  0.29424E+0004 -0.20927E+0004  0.13953E-0007 -0.12209E-0008  0.10775E-0007
  0.30000E+0004 -0.20889E+0004  0.16443E-0007 -0.83152E-0009  0.14414E-0007
  0.26667E+0004 -0.19946E+0004 -0.44779E-0008 -0.17821E-0008 -0.67592E-0008
  0.27242E+0004 -0.19903E+0004  0.99215E-0009 -0.16911E-0008 -0.25336E-0008
  0.28333E+0004 -0.19821E+0004  0.11023E-0007 -0.13269E-0008  0.67109E-0008
  0.29424E+0004 -0.19739E+0004  0.17656E-0007 -0.73422E-0009  0.14654E-0007
  0.30000E+0004 -0.19696E+0004  0.18960E-0007 -0.36484E-0009  0.17272E-0007
  0.26667E+0004 -0.19332E+0004 -0.21559E-0008 -0.15742E-0008 -0.48212E-0008
  0.27242E+0004 -0.19286E+0004  0.34486E-0008 -0.14620E-0008 -0.35674E-0009
  0.28333E+0004 -0.19199E+0004  0.13275E-0007 -0.10755E-0008  0.89184E-0008
  0.29424E+0004 -0.19113E+0004  0.19125E-0007 -0.48790E-0009  0.16259E-0007
  0.30000E+0004 -0.19067E+0004  0.19851E-0007 -0.13186E-0009  0.18336E-0007
  0.30000E+0004 -0.22711E+0004  0.10228E-0007 -0.15579E-0008  0.80502E-0008
  0.30576E+0004 -0.22689E+0004  0.13315E-0007 -0.10874E-0008  0.12195E-0007
  0.31667E+0004 -0.22646E+0004  0.15656E-0007 -0.12639E-0009  0.16933E-0007
  0.32758E+0004 -0.22603E+0004  0.13468E-0007  0.76384E-0009  0.16789E-0007
  0.33333E+0004 -0.22581E+0004  0.10913E-0007  0.11480E-0008  0.14862E-0007
  0.30000E+0004 -0.22082E+0004  0.12704E-0007 -0.13085E-0008  0.10498E-0007
  0.30576E+0004 -0.22057E+0004  0.15102E-0007 -0.85536E-0009  0.14120E-0007
  0.31667E+0004 -0.22011E+0004  0.15880E-0007  0.50712E-0010  0.17532E-0007
  0.32758E+0004 -0.21964E+0004  0.12274E-0007  0.86723E-0009  0.16036E-0007
  0.33333E+0004 -0.21940E+0004  0.91937E-0008  0.12095E-0008  0.13542E-0007
  0.30000E+0004 -0.20889E+0004  0.16443E-0007 -0.83152E-0009  0.14414E-0007
  0.30576E+0004 -0.20861E+0004  0.17438E-0007 -0.41212E-0009  0.16861E-0007
  0.31667E+0004 -0.20807E+0004  0.15367E-0007  0.39117E-0009  0.17658E-0007
  0.32758E+0004 -0.20754E+0004  0.94959E-0008  0.10703E-0008  0.13821E-0007
  0.33333E+0004 -0.20726E+0004  0.57089E-0008  0.13338E-0008  0.10474E-0007
  0.30000E+0004 -0.19696E+0004  0.18960E-0007 -0.36484E-0009  0.17272E-0007
  0.30576E+0004 -0.19664E+0004  0.18630E-0007  0.18252E-0010  0.18488E-0007
  0.31667E+0004 -0.19604E+0004  0.14112E-0007  0.71768E-0009  0.16788E-0007
  0.32758E+0004 -0.19543E+0004  0.65462E-0008  0.12609E-0008  0.10967E-0007
  0.33333E+0004 -0.19511E+0004  0.23442E-0008  0.14463E-0008  0.70114E-0008
  0.30000E+0004 -0.19067E+0004  0.19851E-0007 -0.13186E-0009  0.18336E-0007
  0.30576E+0004 -0.19033E+0004  0.18901E-0007  0.23059E-0009  0.18922E-0007
  0.31667E+0004 -0.18969E+0004  0.13285E-0007  0.87502E-0009  0.15995E-0007
  0.32758E+0004 -0.18905E+0004  0.50127E-0008  0.13489E-0008  0.92582E-0008
  0.33333E+0004 -0.18871E+0004  0.66474E-0009  0.14948E-0008  0.50555E-0008
  0.33333E+0004 -0.22581E+0004  0.10913E-0007  0.11480E-0008  0.14862E-0007
  0.33909E+0004 -0.22567E+0004  0.78091E-0008  0.14355E-0008  0.11974E-0007
  0.35000E+0004 -0.22542E+0004  0.15427E-0008  0.17004E-0008  0.49940E-0008
  0.36091E+0004 -0.22517E+0004 -0.37457E-0008  0.15590E-0008 -0.21323E-0008
  0.36667E+0004 -0.22504E+0004 -0.57805E-0008  0.13330E-0008 -0.53445E-0008
  0.33333E+0004 -0.21940E+0004  0.91937E-0008  0.12095E-0008  0.13542E-0007
  0.33909E+0004 -0.21926E+0004  0.57711E-0008  0.14562E-0008  0.10248E-0007
  0.35000E+0004 -0.21898E+0004 -0.53350E-0009  0.16507E-0008  0.29913E-0008
  0.36091E+0004 -0.21871E+0004 -0.53123E-0008  0.14563E-0008 -0.38847E-0008
  0.36667E+0004 -0.21857E+0004 -0.69828E-0008  0.12102E-0008 -0.68454E-0008
  0.33333E+0004 -0.20726E+0004  0.57089E-0008  0.13338E-0008  0.10474E-0007
  0.33909E+0004 -0.20709E+0004  0.19698E-0008  0.15031E-0008  0.66669E-0008
  0.35000E+0004 -0.20678E+0004 -0.39598E-0008  0.15614E-0008 -0.62063E-0009
  0.36091E+0004 -0.20646E+0004 -0.75704E-0008  0.12616E-0008 -0.66547E-0008
  0.36667E+0004 -0.20630E+0004 -0.85567E-0008  0.97471E-0009 -0.90312E-0008
  0.33333E+0004 -0.19511E+0004  0.23442E-0008  0.14463E-0008  0.70114E-0008
  0.33909E+0004 -0.19493E+0004 -0.14694E-0008  0.15388E-0008  0.29396E-0008
  0.35000E+0004 -0.19457E+0004 -0.67634E-0008  0.14612E-0008 -0.39678E-0008
  0.36091E+0004 -0.19422E+0004 -0.92348E-0008  0.10562E-0008 -0.89178E-0008
  0.36667E+0004 -0.19403E+0004 -0.96434E-0008  0.72978E-0009 -0.10662E-0007
  0.33333E+0004 -0.18871E+0004  0.66474E-0009  0.14948E-0008  0.50555E-0008
  0.33909E+0004 -0.18851E+0004 -0.31413E-0008  0.15487E-0008  0.91510E-0009
  0.35000E+0004 -0.18813E+0004 -0.80877E-0008  0.14030E-0008 -0.56854E-0008
  0.36091E+0004 -0.18776E+0004 -0.10024E-0007  0.94604E-0009 -0.10007E-0007
  0.36667E+0004 -0.18756E+0004 -0.10174E-0007  0.60070E-0009 -0.11406E-0007
  0.36667E+0004 -0.22504E+0004 -0.57805E-0008  0.13330E-0008 -0.53445E-0008
  0.37242E+0004 -0.22488E+0004 -0.72740E-0008  0.10234E-0008 -0.80256E-0008
  0.38333E+0004 -0.22458E+0004 -0.88430E-0008  0.25893E-0009 -0.11478E-0007
  0.39424E+0004 -0.22429E+0004 -0.94862E-0008 -0.59437E-0009 -0.13222E-0007
  0.40000E+0004 -0.22413E+0004 -0.97241E-0008 -0.10342E-0008 -0.13696E-0007
  0.36667E+0004 -0.21857E+0004 -0.69828E-0008  0.12102E-0008 -0.68454E-0008
  0.37242E+0004 -0.21840E+0004 -0.81218E-0008  0.88747E-0009 -0.92578E-0008
  0.38333E+0004 -0.21807E+0004 -0.92100E-0008  0.11343E-0009 -0.12305E-0007
  0.39424E+0004 -0.21775E+0004 -0.97219E-0008 -0.72945E-0009 -0.13895E-0007
  0.40000E+0004 -0.21758E+0004 -0.10002E-0007 -0.11571E-0008 -0.14378E-0007
  0.36667E+0004 -0.20630E+0004 -0.85567E-0008  0.97471E-0009 -0.90312E-0008
  0.37242E+0004 -0.20610E+0004 -0.90944E-0008  0.62496E-0009 -0.10886E-0007
  0.38333E+0004 -0.20573E+0004 -0.95028E-0008 -0.16792E-0009 -0.13201E-0007
  0.39424E+0004 -0.20536E+0004 -0.99543E-0008 -0.98631E-0009 -0.14578E-0007
  0.40000E+0004 -0.20516E+0004 -0.10335E-0007 -0.13852E-0008 -0.15078E-0007
  0.36667E+0004 -0.19403E+0004 -0.96434E-0008  0.72978E-0009 -0.10662E-0007
  0.37242E+0004 -0.19381E+0004 -0.97159E-0008  0.35484E-0009 -0.11952E-0007
  0.38333E+0004 -0.19339E+0004 -0.96632E-0008 -0.44828E-0009 -0.13568E-0007
  0.39424E+0004 -0.19297E+0004 -0.10039E-0007 -0.12273E-0008 -0.14680E-0007
  0.40000E+0004 -0.19274E+0004 -0.10374E-0007 -0.15865E-0008 -0.15093E-0007
  0.36667E+0004 -0.18756E+0004 -0.10174E-0007  0.60070E-0009 -0.11406E-0007
  0.37242E+0004 -0.18732E+0004 -0.10040E-0007  0.21439E-0009 -0.12392E-0007
  0.38333E+0004 -0.18688E+0004 -0.97589E-0008 -0.58960E-0009 -0.13618E-0007
  0.39424E+0004 -0.18643E+0004 -0.99876E-0008 -0.13422E-0008 -0.14518E-0007
  0.40000E+0004 -0.18619E+0004 -0.10188E-0007 -0.16769E-0008 -0.14815E-0007
  0.40000E+0004 -0.22413E+0004 -0.97241E-0008 -0.10342E-0008 -0.13696E-0007
  0.40576E+0004 -0.22396E+0004 -0.99707E-0008 -0.14289E-0008 -0.13993E-0007
  0.41667E+0004 -0.22365E+0004 -0.10402E-0007 -0.20205E-0008 -0.14189E-0007
  0.42758E+0004 -0.22334E+0004 -0.10262E-0007 -0.23311E-0008 -0.13728E-0007
  0.43333E+0004 -0.22318E+0004 -0.96544E-0008 -0.23692E-0008 -0.13014E-0007
  0.40000E+0004 -0.21758E+0004 -0.10002E-0007 -0.11571E-0008 -0.14378E-0007
  0.40576E+0004 -0.21740E+0004 -0.10320E-0007 -0.15362E-0008 -0.14706E-0007
  0.41667E+0004 -0.21706E+0004 -0.10795E-0007 -0.20890E-0008 -0.14882E-0007
  0.42758E+0004 -0.21672E+0004 -0.10351E-0007 -0.23538E-0008 -0.14094E-0007
  0.43333E+0004 -0.21655E+0004 -0.93981E-0008 -0.23650E-0008 -0.13042E-0007
  0.40000E+0004 -0.20516E+0004 -0.10335E-0007 -0.13852E-0008 -0.15078E-0007
  0.40576E+0004 -0.20496E+0004 -0.10733E-0007 -0.17283E-0008 -0.15421E-0007
  0.41667E+0004 -0.20457E+0004 -0.10977E-0007 -0.21901E-0008 -0.15326E-0007
  0.42758E+0004 -0.20418E+0004 -0.94810E-0008 -0.23482E-0008 -0.13563E-0007
  0.43333E+0004 -0.20397E+0004 -0.76354E-0008 -0.22976E-0008 -0.11691E-0007
  0.40000E+0004 -0.19274E+0004 -0.10374E-0007 -0.15865E-0008 -0.15093E-0007
  0.40576E+0004 -0.19251E+0004 -0.10609E-0007 -0.18819E-0008 -0.15282E-0007
  0.41667E+0004 -0.19207E+0004 -0.99782E-0008 -0.22277E-0008 -0.14457E-0007
  0.42758E+0004 -0.19163E+0004 -0.67837E-0008 -0.22548E-0008 -0.11246E-0007
  0.43333E+0004 -0.19140E+0004 -0.38173E-0008 -0.21316E-0008 -0.83900E-0008
  0.40000E+0004 -0.18619E+0004 -0.10188E-0007 -0.16769E-0008 -0.14815E-0007
  0.40576E+0004 -0.18595E+0004 -0.10203E-0007 -0.19436E-0008 -0.14837E-0007
  0.41667E+0004 -0.18548E+0004 -0.88354E-0008 -0.22209E-0008 -0.13442E-0007
  0.42758E+0004 -0.18501E+0004 -0.45546E-0008 -0.21722E-0008 -0.93349E-0008
  0.43333E+0004 -0.18477E+0004 -0.97574E-0009 -0.20079E-0008 -0.59463E-0008
  0.43333E+0004 -0.22318E+0004 -0.96544E-0008 -0.23692E-0008 -0.13014E-0007
  0.43909E+0004 -0.22303E+0004 -0.85333E-0008 -0.23327E-0008 -0.11854E-0007
  0.45000E+0004 -0.22274E+0004 -0.47423E-0008 -0.20457E-0008 -0.81355E-0008
  0.46091E+0004 -0.22246E+0004  0.10319E-0008 -0.15593E-0008 -0.24477E-0008
  0.46667E+0004 -0.22231E+0004  0.45847E-0008 -0.12420E-0008  0.11368E-0008
  0.43333E+0004 -0.21655E+0004 -0.93981E-0008 -0.23650E-0008 -0.13042E-0007
  0.43909E+0004 -0.21638E+0004 -0.78224E-0008 -0.23030E-0008 -0.11442E-0007
  0.45000E+0004 -0.21607E+0004 -0.30001E-0008 -0.19658E-0008 -0.67271E-0008
  0.46091E+0004 -0.21576E+0004  0.36935E-0008 -0.14331E-0008 -0.13468E-0009
  0.46667E+0004 -0.21560E+0004  0.75418E-0008 -0.10933E-0008  0.37529E-0008
  0.43333E+0004 -0.20397E+0004 -0.76354E-0008 -0.22976E-0008 -0.11691E-0007
  0.43909E+0004 -0.20379E+0004 -0.50159E-0008 -0.21760E-0008 -0.91280E-0008
  0.45000E+0004 -0.20343E+0004  0.18276E-0008 -0.17259E-0008 -0.25252E-0008
  0.46091E+0004 -0.20307E+0004  0.98574E-0008 -0.10908E-0008  0.53571E-0008
  0.46667E+0004 -0.20289E+0004  0.13861E-0007 -0.70385E-0009  0.94236E-0008
  0.43333E+0004 -0.19140E+0004 -0.38173E-0008 -0.21316E-0008 -0.83900E-0008
  0.43909E+0004 -0.19119E+0004 -0.66898E-0010 -0.19405E-0008 -0.48134E-0008
  0.45000E+0004 -0.19079E+0004  0.84686E-0008 -0.13664E-0008  0.33608E-0008
  0.46091E+0004 -0.19038E+0004  0.16835E-0007 -0.62664E-0009  0.11637E-0007
  0.46667E+0004 -0.19017E+0004  0.20252E-0007 -0.19628E-0009  0.15220E-0007
  0.43333E+0004 -0.18477E+0004 -0.97574E-0009 -0.20079E-0008 -0.59463E-0008
  0.43909E+0004 -0.18454E+0004  0.33196E-0008 -0.17777E-0008 -0.18777E-0008
  0.45000E+0004 -0.18412E+0004  0.12432E-0007 -0.11363E-0008  0.68675E-0008
  0.46091E+0004 -0.18369E+0004  0.20420E-0007 -0.34215E-0009  0.14885E-0007
  0.46667E+0004 -0.18346E+0004  0.23180E-0007  0.10908E-0009  0.17917E-0007
  0.46667E+0004 -0.22231E+0004  0.45847E-0008 -0.12420E-0008  0.11368E-0008
  0.47242E+0004 -0.22207E+0004  0.82444E-0008 -0.91699E-0009  0.49283E-0008
  0.48333E+0004 -0.22161E+0004  0.14451E-0007 -0.28504E-0009  0.11689E-0007
  0.49424E+0004 -0.22115E+0004  0.18191E-0007  0.27484E-0009  0.16347E-0007
  0.50000E+0004 -0.22091E+0004  0.18681E-0007  0.52158E-0009  0.17392E-0007
  0.46667E+0004 -0.21560E+0004  0.75418E-0008 -0.10933E-0008  0.37529E-0008
  0.47242E+0004 -0.21534E+0004  0.11306E-0007 -0.74566E-0009  0.76689E-0008
  0.48333E+0004 -0.21484E+0004  0.17042E-0007 -0.77250E-0010  0.14031E-0007
  0.49424E+0004 -0.21434E+0004  0.19451E-0007  0.51386E-0009  0.17452E-0007
  0.50000E+0004 -0.21408E+0004  0.18966E-0007  0.77282E-0009  0.17574E-0007
  0.46667E+0004 -0.20289E+0004  0.13861E-0007 -0.70385E-0009  0.94236E-0008
  0.47242E+0004 -0.20258E+0004  0.17309E-0007 -0.30861E-0009  0.13082E-0007
  0.48333E+0004 -0.20201E+0004  0.21028E-0007  0.43092E-0009  0.17622E-0007
  0.49424E+0004 -0.20144E+0004  0.19864E-0007  0.10774E-0008  0.17732E-0007
  0.50000E+0004 -0.20114E+0004  0.17134E-0007  0.13545E-0008  0.15756E-0007
  0.46667E+0004 -0.19017E+0004  0.20252E-0007 -0.19628E-0009  0.15220E-0007
  0.47242E+0004 -0.18983E+0004  0.22548E-0007  0.24191E-0009  0.17874E-0007
  0.48333E+0004 -0.18918E+0004  0.22673E-0007  0.10352E-0008  0.19189E-0007
  0.49424E+0004 -0.18854E+0004  0.16803E-0007  0.17137E-0008  0.15001E-0007
  0.50000E+0004 -0.18819E+0004  0.11560E-0007  0.19949E-0008  0.10716E-0007
  0.46667E+0004 -0.18346E+0004  0.23180E-0007  0.10908E-0009  0.17917E-0007
  0.47242E+0004 -0.18310E+0004  0.24513E-0007  0.56739E-0009  0.19733E-0007
  0.48333E+0004 -0.18242E+0004  0.22173E-0007  0.13815E-0008  0.18851E-0007
  0.49424E+0004 -0.18173E+0004  0.13566E-0007  0.20667E-0008  0.12172E-0007
  0.50000E+0004 -0.18137E+0004  0.70425E-0008  0.23441E-0008  0.67110E-0008
  0.50000E+0004 -0.22091E+0004  0.18681E-0007  0.52158E-0009  0.17392E-0007
  0.50576E+0004 -0.22064E+0004  0.17988E-0007  0.73130E-0009  0.17242E-0007
  0.51667E+0004 -0.22012E+0004  0.13345E-0007  0.99455E-0009  0.13427E-0007
  0.52758E+0004 -0.21960E+0004  0.49415E-0008  0.10957E-0008  0.53175E-0008
  0.53333E+0004 -0.21933E+0004 -0.52801E-0009  0.10830E-0008 -0.27796E-0009
  0.50000E+0004 -0.21408E+0004  0.18966E-0007  0.77282E-0009  0.17574E-0007
  0.50576E+0004 -0.21379E+0004  0.17184E-0007  0.99641E-0009  0.16378E-0007
  0.51667E+0004 -0.21322E+0004  0.10444E-0007  0.12786E-0008  0.10521E-0007
  0.52758E+0004 -0.21266E+0004  0.35712E-0009  0.13961E-0008  0.72651E-0009
  0.53333E+0004 -0.21236E+0004 -0.56667E-0008  0.13905E-0008 -0.54487E-0008
  0.50000E+0004 -0.20114E+0004  0.17134E-0007  0.13545E-0008  0.15756E-0007
  0.50576E+0004 -0.20080E+0004  0.13045E-0007  0.15969E-0008  0.12385E-0007
  0.51667E+0004 -0.20015E+0004  0.24226E-0008  0.18956E-0008  0.28432E-0008
  0.52758E+0004 -0.19950E+0004 -0.99985E-0008  0.20155E-0008 -0.92124E-0008
  0.53333E+0004 -0.19916E+0004 -0.16348E-0007  0.20057E-0008 -0.15731E-0007
  0.50000E+0004 -0.18819E+0004  0.11560E-0007  0.19949E-0008  0.10716E-0007
  0.50576E+0004 -0.18781E+0004  0.51814E-0008  0.22393E-0008  0.52268E-0008
  0.51667E+0004 -0.18707E+0004 -0.84339E-0008  0.25226E-0008 -0.70859E-0008
  0.52758E+0004 -0.18634E+0004 -0.21282E-0007  0.26087E-0008 -0.19542E-0007
  0.53333E+0004 -0.18595E+0004 -0.26658E-0007  0.25760E-0008 -0.25157E-0007
  0.50000E+0004 -0.18137E+0004  0.70425E-0008  0.23441E-0008  0.67110E-0008
  0.50576E+0004 -0.18096E+0004 -0.36286E-0009  0.25821E-0008  0.26966E-0009
  0.51667E+0004 -0.18018E+0004 -0.14852E-0007  0.28427E-0008 -0.12865E-0007
  0.52758E+0004 -0.17940E+0004 -0.26868E-0007  0.28940E-0008 -0.24571E-0007
  0.53333E+0004 -0.17899E+0004 -0.31111E-0007  0.28402E-0008 -0.29145E-0007
  0.53333E+0004 -0.21933E+0004 -0.52801E-0009  0.10830E-0008 -0.27796E-0009
  0.53909E+0004 -0.21913E+0004 -0.62839E-0008  0.10386E-0008 -0.63842E-0008
  0.55000E+0004 -0.21877E+0004 -0.16969E-0007  0.87096E-0009 -0.18289E-0007
  0.56091E+0004 -0.21840E+0004 -0.25538E-0007  0.65051E-0009 -0.28690E-0007
  0.56667E+0004 -0.21821E+0004 -0.28546E-0007  0.53013E-0009 -0.32818E-0007
  0.53333E+0004 -0.21236E+0004 -0.56667E-0008  0.13905E-0008 -0.54487E-0008
  0.53909E+0004 -0.21215E+0004 -0.11671E-0007  0.13508E-0008 -0.11850E-0007
  0.55000E+0004 -0.21175E+0004 -0.21931E-0007  0.11917E-0008 -0.23456E-0007
  0.56091E+0004 -0.21136E+0004 -0.28926E-0007  0.97494E-0009 -0.32443E-0007
  0.56667E+0004 -0.21115E+0004 -0.30717E-0007  0.85600E-0009 -0.35438E-0007
  0.53333E+0004 -0.19916E+0004 -0.16348E-0007  0.20057E-0008 -0.15731E-0007
  0.53909E+0004 -0.19892E+0004 -0.21968E-0007  0.19543E-0008 -0.21811E-0007
  0.55000E+0004 -0.19846E+0004 -0.29617E-0007  0.17688E-0008 -0.31026E-0007
  0.56091E+0004 -0.19800E+0004 -0.31945E-0007  0.15105E-0008 -0.35641E-0007
  0.56667E+0004 -0.19776E+0004 -0.30736E-0007  0.13680E-0008 -0.35796E-0007
  0.53333E+0004 -0.18595E+0004 -0.26658E-0007  0.25760E-0008 -0.25157E-0007
  0.53909E+0004 -0.18568E+0004 -0.30519E-0007  0.24916E-0008 -0.29603E-0007
  0.55000E+0004 -0.18517E+0004 -0.33043E-0007  0.22402E-0008 -0.34047E-0007
  0.56091E+0004 -0.18465E+0004 -0.28854E-0007  0.18978E-0008 -0.32564E-0007
  0.56667E+0004 -0.18438E+0004 -0.24129E-0007  0.17090E-0008 -0.29411E-0007
  0.53333E+0004 -0.17899E+0004 -0.31111E-0007  0.28402E-0008 -0.29145E-0007
  0.53909E+0004 -0.17870E+0004 -0.33451E-0007  0.27286E-0008 -0.32187E-0007
  0.55000E+0004 -0.17815E+0004 -0.32352E-0007  0.24239E-0008 -0.33277E-0007
  0.56091E+0004 -0.17761E+0004 -0.24302E-0007  0.20188E-0008 -0.28199E-0007
  0.56667E+0004 -0.17732E+0004 -0.17761E-0007  0.17961E-0008 -0.23347E-0007
  0.56667E+0004 -0.21821E+0004 -0.28546E-0007  0.53013E-0009 -0.32818E-0007
  0.57242E+0004 -0.21801E+0004 -0.30243E-0007  0.41320E-0009 -0.35684E-0007
  0.58333E+0004 -0.21763E+0004 -0.29410E-0007  0.23698E-0009 -0.36990E-0007
  0.59424E+0004 -0.21724E+0004 -0.23317E-0007  0.13648E-0009 -0.32616E-0007
  0.60000E+0004 -0.21704E+0004 -0.18274E-0007  0.12552E-0009 -0.28185E-0007
  0.56667E+0004 -0.21115E+0004 -0.30717E-0007  0.85600E-0009 -0.35438E-0007
  0.57242E+0004 -0.21093E+0004 -0.31006E-0007  0.73603E-0009 -0.36968E-0007
  0.58333E+0004 -0.21051E+0004 -0.27267E-0007  0.55065E-0009 -0.35455E-0007
  0.59424E+0004 -0.21010E+0004 -0.18477E-0007  0.42859E-0009 -0.28360E-0007
  0.60000E+0004 -0.20988E+0004 -0.12305E-0007  0.40175E-0009 -0.22731E-0007
  0.56667E+0004 -0.19776E+0004 -0.30736E-0007  0.13680E-0008 -0.35796E-0007
  0.57242E+0004 -0.19751E+0004 -0.27868E-0007  0.12158E-0008 -0.34305E-0007
  0.58333E+0004 -0.19703E+0004 -0.18407E-0007  0.96454E-0009 -0.27222E-0007
  0.59424E+0004 -0.19655E+0004 -0.53199E-0008  0.76001E-0009 -0.15752E-0007
  0.60000E+0004 -0.19630E+0004  0.21774E-0008  0.68378E-0009 -0.86480E-0008
  0.56667E+0004 -0.18438E+0004 -0.24129E-0007  0.17090E-0008 -0.29411E-0007
  0.57242E+0004 -0.18409E+0004 -0.17979E-0007  0.15034E-0008 -0.24807E-0007
  0.58333E+0004 -0.18355E+0004 -0.37194E-0008  0.11464E-0008 -0.13086E-0007
  0.59424E+0004 -0.18301E+0004  0.11356E-0007  0.82748E-0009  0.49692E-0009
  0.60000E+0004 -0.18272E+0004  0.18552E-0007  0.68752E-0009  0.74860E-0008
  0.56667E+0004 -0.17732E+0004 -0.17761E-0007  0.17961E-0008 -0.23347E-0007
  0.57242E+0004 -0.17701E+0004 -0.10112E-0007  0.15546E-0008 -0.17327E-0007
  0.58333E+0004 -0.17644E+0004  0.57391E-0008  0.11296E-0008 -0.40601E-0008
  0.59424E+0004 -0.17586E+0004  0.20452E-0007  0.74480E-0009  0.92804E-0008
  0.60000E+0004 -0.17556E+0004  0.26667E-0007  0.57083E-0009  0.15411E-0007
  0.60000E+0004 -0.21704E+0004 -0.18274E-0007  0.12552E-0009 -0.28185E-0007
  0.60576E+0004 -0.21672E+0004 -0.12177E-0007  0.14256E-0009 -0.22445E-0007
  0.61667E+0004 -0.21611E+0004  0.88946E-0009  0.24926E-0009 -0.92130E-0008
  0.62758E+0004 -0.21549E+0004  0.13745E-0007  0.42405E-0009  0.49836E-0008
  0.63333E+0004 -0.21517E+0004  0.19578E-0007  0.53252E-0009  0.11966E-0007
  0.60000E+0004 -0.20988E+0004 -0.12305E-0007  0.40175E-0009 -0.22731E-0007
  0.60576E+0004 -0.20953E+0004 -0.53533E-0008  0.39713E-0009 -0.16022E-0007
  0.61667E+0004 -0.20886E+0004  0.82655E-0008  0.44963E-0009 -0.19099E-0008
  0.62758E+0004 -0.20820E+0004  0.20136E-0007  0.55368E-0009  0.11735E-0007
  0.63333E+0004 -0.20784E+0004  0.24860E-0007  0.61800E-0009  0.17853E-0007
  0.60000E+0004 -0.19630E+0004  0.21774E-0008  0.68378E-0009 -0.86480E-0008
  0.60576E+0004 -0.19590E+0004  0.97039E-0008  0.62384E-0009 -0.11301E-0008
  0.61667E+0004 -0.19513E+0004  0.21994E-0007  0.55702E-0009  0.12277E-0007
  0.62758E+0004 -0.19437E+0004  0.29576E-0007  0.53003E-0009  0.22382E-0007
  0.63333E+0004 -0.19396E+0004  0.31109E-0007  0.51927E-0009  0.25695E-0007
  0.60000E+0004 -0.18272E+0004  0.18552E-0007  0.68752E-0009  0.74860E-0008
  0.60576E+0004 -0.18227E+0004  0.24835E-0007  0.56299E-0009  0.14016E-0007
  0.61667E+0004 -0.18140E+0004  0.32336E-0007  0.36781E-0009  0.23254E-0007
  0.62758E+0004 -0.18053E+0004  0.32901E-0007  0.21923E-0009  0.26967E-0007
  0.63333E+0004 -0.18008E+0004  0.30362E-0007  0.14552E-0009  0.26468E-0007
  0.60000E+0004 -0.17556E+0004  0.26667E-0007  0.57083E-0009  0.15411E-0007
  0.60576E+0004 -0.17508E+0004  0.31465E-0007  0.41501E-0009  0.20603E-0007
  0.61667E+0004 -0.17416E+0004  0.35130E-0007  0.16351E-0009  0.26313E-0007
  0.62758E+0004 -0.17324E+0004  0.31329E-0007 -0.28443E-0010  0.25898E-0007
  0.63333E+0004 -0.17275E+0004  0.26629E-0007 -0.12061E-0009  0.23300E-0007
  0.63333E+0004 -0.21517E+0004  0.19578E-0007  0.53252E-0009  0.11966E-0007
  0.63909E+0004 -0.21466E+0004  0.24457E-0007  0.64779E-0009  0.18267E-0007
  0.65000E+0004 -0.21371E+0004  0.29743E-0007  0.83886E-0009  0.26754E-0007
  0.66091E+0004 -0.21275E+0004  0.29204E-0007  0.96012E-0009  0.29607E-0007
  0.66667E+0004 -0.21224E+0004  0.26625E-0007  0.97925E-0009  0.28686E-0007
  0.63333E+0004 -0.20784E+0004  0.24860E-0007  0.61800E-0009  0.17853E-0007
  0.63909E+0004 -0.20730E+0004  0.28263E-0007  0.68440E-0009  0.22923E-0007
  0.65000E+0004 -0.20626E+0004  0.30055E-0007  0.77370E-0009  0.28296E-0007
  0.66091E+0004 -0.20522E+0004  0.25724E-0007  0.79147E-0009  0.27538E-0007
  0.66667E+0004 -0.20467E+0004  0.21285E-0007  0.75696E-0009  0.24750E-0007
  0.63333E+0004 -0.19396E+0004  0.31109E-0007  0.51927E-0009  0.25695E-0007
  0.63909E+0004 -0.19333E+0004  0.30811E-0007  0.50821E-0009  0.27402E-0007
  0.65000E+0004 -0.19213E+0004  0.25157E-0007  0.44839E-0009  0.25729E-0007
  0.66091E+0004 -0.19094E+0004  0.14201E-0007  0.33157E-0009  0.18295E-0007
  0.66667E+0004 -0.19030E+0004  0.71016E-0008  0.23458E-0009  0.12626E-0007
  0.63333E+0004 -0.18008E+0004  0.30362E-0007  0.14552E-0009  0.26468E-0007
  0.63909E+0004 -0.17936E+0004  0.25916E-0007  0.74465E-0010  0.24188E-0007
  0.65000E+0004 -0.17801E+0004  0.13530E-0007 -0.84633E-0010  0.15762E-0007
  0.66091E+0004 -0.17666E+0004 -0.13910E-0008 -0.26733E-0009  0.38810E-0008
  0.66667E+0004 -0.17594E+0004 -0.91193E-0008 -0.38264E-0009 -0.28201E-0008
  0.63333E+0004 -0.17275E+0004  0.26629E-0007 -0.12061E-0009  0.23300E-0007
  0.63909E+0004 -0.17200E+0004  0.20219E-0007 -0.20735E-0009  0.19048E-0007
  0.65000E+0004 -0.17056E+0004  0.53851E-0008 -0.38380E-0009  0.79773E-0008
  0.66091E+0004 -0.16912E+0004 -0.98634E-0008 -0.56459E-0009 -0.46250E-0008
  0.66667E+0004 -0.16837E+0004 -0.16864E-0007 -0.66995E-0009 -0.10843E-0007
  0.66667E+0004 -0.21224E+0004  0.26625E-0007  0.97925E-0009  0.28686E-0007
  0.67242E+0004 -0.21160E+0004  0.22540E-0007  0.96287E-0009  0.26081E-0007
  0.68333E+0004 -0.21039E+0004  0.11679E-0007  0.81721E-0009  0.17217E-0007
  0.69424E+0004 -0.20917E+0004 -0.14762E-0008  0.53317E-0009  0.47332E-0008
  0.70000E+0004 -0.20853E+0004 -0.85713E-0008  0.33163E-0009 -0.25648E-0008
  0.66667E+0004 -0.20467E+0004  0.21285E-0007  0.75696E-0009  0.24750E-0007
  0.67242E+0004 -0.20397E+0004  0.15535E-0007  0.69026E-0009  0.20390E-0007
  0.68333E+0004 -0.20265E+0004  0.24980E-0008  0.46395E-0009  0.89716E-0008
  0.69424E+0004 -0.20133E+0004 -0.11206E-0007  0.12840E-0009 -0.46425E-0008
  0.70000E+0004 -0.20063E+0004 -0.17872E-0007 -0.86556E-0010 -0.11856E-0007
  0.66667E+0004 -0.19030E+0004  0.71016E-0008  0.23458E-0009  0.12626E-0007
  0.67242E+0004 -0.18950E+0004 -0.56734E-0009  0.11310E-0009  0.59873E-0008
  0.68333E+0004 -0.18798E+0004 -0.14571E-0007 -0.18400E-0009 -0.73356E-0008
  0.69424E+0004 -0.18646E+0004 -0.25575E-0007 -0.53816E-0009 -0.19310E-0007
  0.70000E+0004 -0.18566E+0004 -0.29447E-0007 -0.73842E-0009 -0.24235E-0007
  0.66667E+0004 -0.17594E+0004 -0.91193E-0008 -0.38264E-0009 -0.28201E-0008
  0.67242E+0004 -0.17504E+0004 -0.16325E-0007 -0.51152E-0009 -0.94819E-0008
  0.68333E+0004 -0.17332E+0004 -0.26419E-0007 -0.77763E-0009 -0.19830E-0007
  0.69424E+0004 -0.17160E+0004 -0.30281E-0007 -0.10450E-0008 -0.25345E-0007
  0.70000E+0004 -0.17069E+0004 -0.29549E-0007 -0.11751E-0008 -0.25832E-0007
  0.66667E+0004 -0.16837E+0004 -0.16864E-0007 -0.66995E-0009 -0.10843E-0007
  0.67242E+0004 -0.16740E+0004 -0.22734E-0007 -0.78436E-0009 -0.16421E-0007
  0.68333E+0004 -0.16558E+0004 -0.28953E-0007 -0.10019E-0008 -0.23258E-0007
  0.69424E+0004 -0.16375E+0004 -0.27975E-0007 -0.11988E-0008 -0.24019E-0007
  0.70000E+0004 -0.16279E+0004 -0.24669E-0007 -0.12825E-0008 -0.21842E-0007
  0.70000E+0004 -0.20853E+0004 -0.85713E-0008  0.33163E-0009 -0.25648E-0008
  0.70576E+0004 -0.20781E+0004 -0.15451E-0007  0.10202E-0009 -0.10015E-0007
  0.71667E+0004 -0.20645E+0004 -0.26570E-0007 -0.38616E-0009 -0.23029E-0007
  0.72758E+0004 -0.20508E+0004 -0.33848E-0007 -0.88639E-0009 -0.32882E-0007
  0.73333E+0004 -0.20436E+0004 -0.35773E-0007 -0.11374E-0008 -0.36245E-0007
  0.70000E+0004 -0.20063E+0004 -0.17872E-0007 -0.86556E-0010 -0.11856E-0007
  0.70576E+0004 -0.19985E+0004 -0.23822E-0007 -0.31885E-0009 -0.18723E-0007
  0.71667E+0004 -0.19837E+0004 -0.31926E-0007 -0.78109E-0009 -0.29295E-0007
  0.72758E+0004 -0.19689E+0004 -0.34915E-0007 -0.12184E-0008 -0.35216E-0007
  0.73333E+0004 -0.19611E+0004 -0.34254E-0007 -0.14227E-0008 -0.36069E-0007
  0.70000E+0004 -0.18566E+0004 -0.29447E-0007 -0.73842E-0009 -0.24235E-0007
  0.70576E+0004 -0.18476E+0004 -0.31750E-0007 -0.94074E-0009 -0.27880E-0007
  0.71667E+0004 -0.18306E+0004 -0.31315E-0007 -0.12976E-0008 -0.30354E-0007
  0.72758E+0004 -0.18135E+0004 -0.24895E-0007 -0.15780E-0008 -0.26757E-0007
  0.73333E+0004 -0.18045E+0004 -0.19474E-0007 -0.16813E-0008 -0.22579E-0007
  0.70000E+0004 -0.17069E+0004 -0.29549E-0007 -0.11751E-0008 -0.25832E-0007
  0.70576E+0004 -0.16967E+0004 -0.26913E-0007 -0.12940E-0008 -0.24540E-0007
  0.71667E+0004 -0.16775E+0004 -0.17434E-0007 -0.14550E-0008 -0.17506E-0007
  0.72758E+0004 -0.16582E+0004 -0.40414E-0008 -0.15116E-0008 -0.59681E-0008
  0.73333E+0004 -0.16480E+0004  0.36403E-0008 -0.14913E-0008  0.10950E-0008
  0.70000E+0004 -0.16279E+0004 -0.24669E-0007 -0.12825E-0008 -0.21842E-0007
  0.70576E+0004 -0.16171E+0004 -0.19619E-0007 -0.13490E-0008 -0.17951E-0007
  0.71667E+0004 -0.15967E+0004 -0.67168E-0008 -0.13982E-0008 -0.69381E-0008
  0.72758E+0004 -0.15762E+0004  0.78494E-0008 -0.13357E-0008  0.64576E-0008
  0.73333E+0004 -0.15655E+0004  0.15061E-0007 -0.12539E-0008  0.13393E-0007
  0.73333E+0004 -0.20436E+0004 -0.35773E-0007 -0.11374E-0008 -0.36245E-0007
  0.73909E+0004 -0.20358E+0004 -0.36276E-0007 -0.13667E-0008 -0.38167E-0007
  0.75000E+0004 -0.20208E+0004 -0.33250E-0007 -0.17194E-0008 -0.37471E-0007
  0.76091E+0004 -0.20059E+0004 -0.25550E-0007 -0.19313E-0008 -0.31392E-0007
  0.76667E+0004 -0.19980E+0004 -0.19964E-0007 -0.19812E-0008 -0.26323E-0007
  0.73333E+0004 -0.19611E+0004 -0.34254E-0007 -0.14227E-0008 -0.36069E-0007
  0.73909E+0004 -0.19525E+0004 -0.32034E-0007 -0.15994E-0008 -0.35259E-0007
  0.75000E+0004 -0.19363E+0004 -0.23966E-0007 -0.18379E-0008 -0.29285E-0007
  0.76091E+0004 -0.19201E+0004 -0.12023E-0007 -0.19320E-0008 -0.18500E-0007
  0.76667E+0004 -0.19115E+0004 -0.47599E-0008 -0.19214E-0008 -0.11448E-0007
  0.73333E+0004 -0.18045E+0004 -0.19474E-0007 -0.16813E-0008 -0.22579E-0007
  0.73909E+0004 -0.17947E+0004 -0.12876E-0007 -0.17497E-0008 -0.16986E-0007
  0.75000E+0004 -0.17760E+0004  0.13870E-0008 -0.17682E-0008 -0.38166E-0008
  0.76091E+0004 -0.17574E+0004  0.15715E-0007 -0.16489E-0008  0.10471E-0007
  0.76667E+0004 -0.17475E+0004  0.22431E-0007 -0.15353E-0008  0.17534E-0007
  0.73333E+0004 -0.16480E+0004  0.36403E-0008 -0.14913E-0008  0.10950E-0008
  0.73909E+0004 -0.16369E+0004  0.11288E-0007 -0.14356E-0008  0.84001E-0008
  0.75000E+0004 -0.16158E+0004  0.23685E-0007 -0.12351E-0008  0.20847E-0007
  0.76091E+0004 -0.15947E+0004  0.31172E-0007 -0.93715E-0009  0.29077E-0007
  0.76667E+0004 -0.15835E+0004  0.32571E-0007 -0.75302E-0009  0.31028E-0007
  0.73333E+0004 -0.15655E+0004  0.15061E-0007 -0.12539E-0008  0.13393E-0007
  0.73909E+0004 -0.15536E+0004  0.21438E-0007 -0.11364E-0008  0.19728E-0007
  0.75000E+0004 -0.15312E+0004  0.29420E-0007 -0.83429E-0009  0.28115E-0007
  0.76091E+0004 -0.15089E+0004  0.30607E-0007 -0.46157E-0009  0.30052E-0007
  0.76667E+0004 -0.14970E+0004  0.28346E-0007 -0.25255E-0009  0.28200E-0007
  0.76667E+0004 -0.19980E+0004 -0.19964E-0007 -0.19812E-0008 -0.26323E-0007
  0.77242E+0004 -0.19892E+0004 -0.13438E-0007 -0.19911E-0008 -0.20095E-0007
  0.78333E+0004 -0.19726E+0004  0.32125E-0009 -0.18975E-0008 -0.63450E-0008
  0.79424E+0004 -0.19560E+0004  0.14482E-0007 -0.16945E-0008  0.83448E-0008
  0.80000E+0004 -0.19472E+0004  0.21589E-0007 -0.15553E-0008  0.15866E-0007
  0.76667E+0004 -0.19115E+0004 -0.47599E-0008 -0.19214E-0008 -0.11448E-0007
  0.77242E+0004 -0.19020E+0004  0.29689E-0008 -0.18756E-0008 -0.36735E-0008
  0.78333E+0004 -0.18839E+0004  0.17345E-0007 -0.16925E-0008  0.11371E-0007
  0.79424E+0004 -0.18658E+0004  0.29787E-0007 -0.14291E-0008  0.25002E-0007
  0.80000E+0004 -0.18563E+0004  0.35069E-0007 -0.12710E-0008  0.31023E-0007
  0.76667E+0004 -0.17475E+0004  0.22431E-0007 -0.15353E-0008  0.17534E-0007
  0.77242E+0004 -0.17366E+0004  0.28255E-0007 -0.13937E-0008  0.23930E-0007
  0.78333E+0004 -0.17158E+0004  0.35485E-0007 -0.10689E-0008  0.32613E-0007
  0.79424E+0004 -0.16950E+0004  0.37011E-0007 -0.72305E-0009  0.35783E-0007
  0.80000E+0004 -0.16840E+0004  0.35527E-0007 -0.54919E-0009  0.35143E-0007
  0.76667E+0004 -0.15835E+0004  0.32571E-0007 -0.75302E-0009  0.31028E-0007
  0.77242E+0004 -0.15711E+0004  0.32025E-0007 -0.55361E-0009  0.31101E-0007
  0.78333E+0004 -0.15476E+0004  0.25840E-0007 -0.17652E-0009  0.25989E-0007
  0.79424E+0004 -0.15241E+0004  0.14320E-0007  0.15598E-0009  0.15161E-0007
  0.80000E+0004 -0.15117E+0004  0.69213E-0008  0.29780E-0009  0.79075E-0008
  0.76667E+0004 -0.14970E+0004  0.28346E-0007 -0.25255E-0009  0.28200E-0007
  0.77242E+0004 -0.14839E+0004  0.24094E-0007 -0.36698E-0010  0.24314E-0007
  0.78333E+0004 -0.14589E+0004  0.11848E-0007  0.33937E-0009  0.12428E-0007
  0.79424E+0004 -0.14339E+0004 -0.33675E-0008  0.63578E-0009 -0.30499E-0008
  0.80000E+0004 -0.14208E+0004 -0.11471E-0007  0.74772E-0009 -0.11575E-0007
  0.80000E+0004 -0.19472E+0004  0.21589E-0007 -0.15553E-0008  0.15866E-0007
  0.80576E+0004 -0.19378E+0004  0.28285E-0007 -0.14071E-0008  0.23046E-0007
  0.81667E+0004 -0.19199E+0004  0.38862E-0007 -0.11170E-0008  0.34659E-0007
  0.82758E+0004 -0.19021E+0004  0.45801E-0007 -0.85915E-0009  0.42770E-0007
  0.83333E+0004 -0.18926E+0004  0.47730E-0007 -0.74785E-0009  0.45384E-0007
  0.80000E+0004 -0.18563E+0004  0.35069E-0007 -0.12710E-0008  0.31023E-0007
  0.80576E+0004 -0.18461E+0004  0.39312E-0007 -0.11103E-0008  0.36058E-0007
  0.81667E+0004 -0.18267E+0004  0.43909E-0007 -0.82060E-0009  0.42194E-0007
  0.82758E+0004 -0.18073E+0004  0.43760E-0007 -0.58505E-0009  0.43584E-0007
  0.83333E+0004 -0.17970E+0004  0.41791E-0007 -0.49303E-0009  0.42423E-0007
  0.80000E+0004 -0.16840E+0004  0.35527E-0007 -0.54919E-0009  0.35143E-0007
  0.80576E+0004 -0.16722E+0004  0.32499E-0007 -0.38525E-0009  0.32910E-0007
  0.81667E+0004 -0.16499E+0004  0.23357E-0007 -0.13791E-0009  0.25042E-0007
  0.82758E+0004 -0.16276E+0004  0.11098E-0007  0.12599E-0010  0.13694E-0007
  0.83333E+0004 -0.16158E+0004  0.39202E-0008  0.48042E-0010  0.68481E-0008
  0.80000E+0004 -0.15117E+0004  0.69213E-0008  0.29780E-0009  0.79075E-0008
  0.80576E+0004 -0.14984E+0004 -0.10679E-0008  0.41879E-0009 -0.13267E-0009
  0.81667E+0004 -0.14731E+0004 -0.15902E-0007  0.55798E-0009 -0.15564E-0007
  0.82758E+0004 -0.14479E+0004 -0.28546E-0007  0.58780E-0009 -0.29405E-0007
  0.83333E+0004 -0.14346E+0004 -0.33872E-0007  0.56394E-0009 -0.35538E-0007
  0.80000E+0004 -0.14208E+0004 -0.11471E-0007  0.74772E-0009 -0.11575E-0007
  0.80576E+0004 -0.14066E+0004 -0.19231E-0007  0.83206E-0009 -0.19994E-0007
  0.81667E+0004 -0.13799E+0004 -0.31154E-0007  0.89656E-0009 -0.33669E-0007
  0.82758E+0004 -0.13531E+0004 -0.38303E-0007  0.85500E-0009 -0.43064E-0007
  0.83333E+0004 -0.13390E+0004 -0.40048E-0007  0.80057E-0009 -0.46081E-0007
  0.83333E+0004 -0.18926E+0004  0.47730E-0007 -0.74785E-0009  0.45384E-0007
  0.83909E+0004 -0.18855E+0004  0.48439E-0007 -0.65899E-0009  0.46749E-0007
  0.85000E+0004 -0.18718E+0004  0.46628E-0007 -0.55318E-0009  0.46273E-0007
  0.86091E+0004 -0.18582E+0004  0.40937E-0007 -0.51571E-0009  0.41912E-0007
  0.86667E+0004 -0.18510E+0004  0.36649E-0007 -0.52062E-0009  0.38233E-0007
  0.83333E+0004 -0.17970E+0004  0.41791E-0007 -0.49303E-0009  0.42423E-0007
  0.83909E+0004 -0.17892E+0004  0.38987E-0007 -0.42665E-0009  0.40353E-0007
  0.85000E+0004 -0.17744E+0004  0.31041E-0007 -0.36683E-0009  0.33739E-0007
  0.86091E+0004 -0.17596E+0004  0.20371E-0007 -0.37449E-0009  0.24181E-0007
  0.86667E+0004 -0.17518E+0004  0.14054E-0007 -0.40238E-0009  0.18274E-0007
  0.83333E+0004 -0.16158E+0004  0.39202E-0008  0.48042E-0010  0.68481E-0008
  0.83909E+0004 -0.16068E+0004 -0.27656E-0008  0.52050E-0010  0.41342E-0009
  0.85000E+0004 -0.15898E+0004 -0.15467E-0007 -0.25827E-0011 -0.12049E-0007
  0.86091E+0004 -0.15728E+0004 -0.27466E-0007 -0.10980E-0009 -0.24195E-0007
  0.86667E+0004 -0.15638E+0004 -0.33201E-0007 -0.17665E-0009 -0.30204E-0007
  0.83333E+0004 -0.14346E+0004 -0.33872E-0007  0.56394E-0009 -0.35538E-0007
  0.83909E+0004 -0.14244E+0004 -0.37872E-0007  0.51082E-0009 -0.40285E-0007
  0.85000E+0004 -0.14051E+0004 -0.43254E-0007  0.37649E-0009 -0.47144E-0007
  0.86091E+0004 -0.13859E+0004 -0.45985E-0007  0.22483E-0009 -0.51352E-0007
  0.86667E+0004 -0.13757E+0004 -0.46406E-0007  0.15247E-0009 -0.52525E-0007
  0.83333E+0004 -0.13390E+0004 -0.40048E-0007  0.80057E-0009 -0.46081E-0007
  0.83909E+0004 -0.13282E+0004 -0.40639E-0007  0.72235E-0009 -0.47764E-0007
  0.85000E+0004 -0.13077E+0004 -0.39457E-0007  0.56311E-0009 -0.48463E-0007
  0.86091E+0004 -0.12873E+0004 -0.35979E-0007  0.41204E-0009 -0.46487E-0007
  0.86667E+0004 -0.12765E+0004 -0.33396E-0007  0.34783E-0009 -0.44516E-0007
  0.86667E+0004 -0.18510E+0004  0.36649E-0007 -0.52062E-0009  0.38233E-0007
  0.87242E+0004 -0.18465E+0004  0.32255E-0007 -0.53897E-0009  0.34230E-0007
  0.88333E+0004 -0.18379E+0004  0.23274E-0007 -0.59662E-0009  0.25498E-0007
  0.89424E+0004 -0.18293E+0004  0.14766E-0007 -0.66375E-0009  0.16426E-0007
  0.90000E+0004 -0.18247E+0004  0.10942E-0007 -0.69602E-0009  0.11980E-0007
  0.86667E+0004 -0.17518E+0004  0.14054E-0007 -0.40238E-0009  0.18274E-0007
  0.87242E+0004 -0.17469E+0004  0.83313E-0008 -0.44258E-0009  0.12744E-0007
  0.88333E+0004 -0.17375E+0004 -0.20960E-0008 -0.53356E-0009  0.21194E-0008
  0.89424E+0004 -0.17282E+0004 -0.10786E-0007 -0.62750E-0009 -0.75939E-0008
  0.90000E+0004 -0.17232E+0004 -0.14296E-0007 -0.67111E-0009 -0.11936E-0007
  0.86667E+0004 -0.15638E+0004 -0.33201E-0007 -0.17665E-0009 -0.30204E-0007
  0.87242E+0004 -0.15581E+0004 -0.37772E-0007 -0.25207E-0009 -0.35096E-0007
  0.88333E+0004 -0.15473E+0004 -0.44696E-0007 -0.38176E-0009 -0.43033E-0007
  0.89424E+0004 -0.15366E+0004 -0.48776E-0007 -0.48670E-0009 -0.48627E-0007
  0.90000E+0004 -0.15309E+0004 -0.49659E-0007 -0.52599E-0009 -0.50430E-0007
  0.86667E+0004 -0.13757E+0004 -0.46406E-0007  0.15247E-0009 -0.52525E-0007
  0.87242E+0004 -0.13693E+0004 -0.46486E-0007  0.77563E-0010 -0.53143E-0007
  0.88333E+0004 -0.13571E+0004 -0.45127E-0007 -0.26141E-0010 -0.52765E-0007
  0.89424E+0004 -0.13450E+0004 -0.41639E-0007 -0.83269E-0010 -0.50206E-0007
  0.90000E+0004 -0.13385E+0004 -0.38944E-0007 -0.93171E-0010 -0.47930E-0007
  0.86667E+0004 -0.12765E+0004 -0.33396E-0007  0.34783E-0009 -0.44516E-0007
  0.87242E+0004 -0.12697E+0004 -0.31154E-0007  0.28761E-0009 -0.42603E-0007
  0.88333E+0004 -0.12568E+0004 -0.25901E-0007  0.22127E-0009 -0.37754E-0007
  0.89424E+0004 -0.12439E+0004 -0.19181E-0007  0.20864E-0009 -0.31229E-0007
  0.90000E+0004 -0.12371E+0004 -0.15051E-0007  0.22101E-0009 -0.27107E-0007
  0.90000E+0004 -0.18247E+0004  0.10942E-0007 -0.69602E-0009  0.11980E-0007
  0.90576E+0004 -0.18203E+0004  0.77515E-0008 -0.72808E-0009  0.79662E-0008
  0.91667E+0004 -0.18119E+0004  0.35389E-0008 -0.77052E-0009  0.19194E-0008
  0.92758E+0004 -0.18035E+0004  0.12987E-0008 -0.79671E-0009 -0.20685E-0008
  0.93333E+0004 -0.17990E+0004  0.59892E-0009 -0.80178E-0009 -0.34550E-0008
  0.90000E+0004 -0.17232E+0004 -0.14296E-0007 -0.67111E-0009 -0.11936E-0007
  0.90576E+0004 -0.17184E+0004 -0.16964E-0007 -0.71379E-0009 -0.15597E-0007
  0.91667E+0004 -0.17093E+0004 -0.19832E-0007 -0.77436E-0009 -0.20479E-0007
  0.92758E+0004 -0.17002E+0004 -0.20558E-0007 -0.81882E-0009 -0.22941E-0007
  0.93333E+0004 -0.16953E+0004 -0.20465E-0007 -0.83587E-0009 -0.23464E-0007
  0.90000E+0004 -0.15309E+0004 -0.49659E-0007 -0.52599E-0009 -0.50430E-0007
  0.90576E+0004 -0.15254E+0004 -0.49727E-0007 -0.55828E-0009 -0.51452E-0007
  0.91667E+0004 -0.15148E+0004 -0.47985E-0007 -0.59252E-0009 -0.51332E-0007
  0.92758E+0004 -0.15043E+0004 -0.44824E-0007 -0.60600E-0009 -0.49231E-0007
  0.93333E+0004 -0.14988E+0004 -0.43013E-0007 -0.60995E-0009 -0.47638E-0007
  0.90000E+0004 -0.13385E+0004 -0.38944E-0007 -0.93171E-0010 -0.47930E-0007
  0.90576E+0004 -0.13323E+0004 -0.35809E-0007 -0.91629E-0010 -0.45149E-0007
  0.91667E+0004 -0.13204E+0004 -0.29016E-0007 -0.67614E-0010 -0.38694E-0007
  0.92758E+0004 -0.13085E+0004 -0.22169E-0007 -0.29263E-0010 -0.31660E-0007
  0.93333E+0004 -0.13022E+0004 -0.18950E-0007 -0.13095E-0010 -0.28112E-0007
  0.90000E+0004 -0.12371E+0004 -0.15051E-0007  0.22101E-0009 -0.27107E-0007
  0.90576E+0004 -0.12304E+0004 -0.10676E-0007  0.24539E-0009 -0.22683E-0007
  0.91667E+0004 -0.12178E+0004 -0.20543E-0008  0.30361E-0009 -0.13728E-0007
  0.92758E+0004 -0.12052E+0004  0.59391E-0008  0.36529E-0009 -0.50813E-0008
  0.93333E+0004 -0.11985E+0004  0.94828E-0008  0.38726E-0009 -0.10727E-0008
  0.93333E+0004 -0.17990E+0004  0.59892E-0009 -0.80178E-0009 -0.34550E-0008
  0.93909E+0004 -0.17963E+0004  0.34040E-0009 -0.80609E-0009 -0.41889E-0008
  0.95000E+0004 -0.17912E+0004 -0.36588E-0009 -0.81069E-0009 -0.49942E-0008
  0.96091E+0004 -0.17861E+0004 -0.16940E-0008 -0.82221E-0009 -0.54227E-0008
  0.96667E+0004 -0.17834E+0004 -0.25622E-0008 -0.83223E-0009 -0.55103E-0008
  0.93333E+0004 -0.16953E+0004 -0.20465E-0007 -0.83587E-0009 -0.23464E-0007
  0.93909E+0004 -0.16924E+0004 -0.19934E-0007 -0.85219E-0009 -0.23295E-0007
  0.95000E+0004 -0.16869E+0004 -0.19150E-0007 -0.88251E-0009 -0.22389E-0007
  0.96091E+0004 -0.16813E+0004 -0.18832E-0007 -0.92137E-0009 -0.21028E-0007
  0.96667E+0004 -0.16784E+0004 -0.18698E-0007 -0.94831E-0009 -0.20091E-0007
  0.93333E+0004 -0.14988E+0004 -0.43013E-0007 -0.60995E-0009 -0.47638E-0007
  0.93909E+0004 -0.14954E+0004 -0.41307E-0007 -0.61731E-0009 -0.45867E-0007
  0.95000E+0004 -0.14890E+0004 -0.38676E-0007 -0.64449E-0009 -0.42505E-0007
  0.96091E+0004 -0.14826E+0004 -0.36690E-0007 -0.69115E-0009 -0.39260E-0007
  0.96667E+0004 -0.14793E+0004 -0.35650E-0007 -0.72696E-0009 -0.37486E-0007
  0.93333E+0004 -0.13022E+0004 -0.18950E-0007 -0.13095E-0010 -0.28112E-0007
  0.93909E+0004 -0.12984E+0004 -0.16772E-0007 -0.58875E-0011 -0.25429E-0007
  0.95000E+0004 -0.12912E+0004 -0.14082E-0007 -0.19477E-0010 -0.21565E-0007
  0.96091E+0004 -0.12840E+0004 -0.13022E-0007 -0.63966E-0010 -0.19340E-0007
  0.96667E+0004 -0.12801E+0004 -0.12855E-0007 -0.10233E-0009 -0.18690E-0007
  0.93333E+0004 -0.11985E+0004  0.94828E-0008  0.38726E-0009 -0.10727E-0008
  0.93909E+0004 -0.11945E+0004  0.11624E-0007  0.39842E-0009  0.15999E-0008
  0.95000E+0004 -0.11868E+0004  0.13741E-0007  0.38582E-0009  0.47376E-0008
  0.96091E+0004 -0.11792E+0004  0.13553E-0007  0.33629E-0009  0.53389E-0008
  0.96667E+0004 -0.11751E+0004  0.12781E-0007  0.29579E-0009  0.47903E-0008
  0.96667E+0004 -0.17834E+0004 -0.25622E-0008 -0.83223E-0009 -0.55103E-0008
  0.97242E+0004 -0.17858E+0004 -0.26989E-0008 -0.83918E-0009 -0.48572E-0008
  0.98333E+0004 -0.17903E+0004 -0.27210E-0008 -0.86594E-0009 -0.33066E-0008
  0.99424E+0004 -0.17948E+0004 -0.17607E-0008 -0.90700E-0009 -0.10562E-0008
  0.10000E+0005 -0.17972E+0004 -0.67196E-0009 -0.93189E-0009  0.51218E-0009
  0.96667E+0004 -0.16784E+0004 -0.18698E-0007 -0.94831E-0009 -0.20091E-0007
  0.97242E+0004 -0.16810E+0004 -0.17670E-0007 -0.97689E-0009 -0.18242E-0007
  0.98333E+0004 -0.16859E+0004 -0.15095E-0007 -0.10401E-0008 -0.14129E-0007
  0.99424E+0004 -0.16908E+0004 -0.11143E-0007 -0.11110E-0008 -0.89912E-0008
  0.10000E+0005 -0.16934E+0004 -0.84086E-0008 -0.11494E-0008 -0.58341E-0008
  0.96667E+0004 -0.14793E+0004 -0.35650E-0007 -0.72696E-0009 -0.37486E-0007
  0.97242E+0004 -0.14822E+0004 -0.34421E-0007 -0.78274E-0009 -0.35483E-0007
  0.98333E+0004 -0.14879E+0004 -0.30918E-0007 -0.90247E-0009 -0.30766E-0007
  0.99424E+0004 -0.14935E+0004 -0.25444E-0007 -0.10292E-0008 -0.24574E-0007
  0.10000E+0005 -0.14965E+0004 -0.21780E-0007 -0.10947E-0008 -0.20727E-0007
  0.96667E+0004 -0.12801E+0004 -0.12855E-0007 -0.10233E-0009 -0.18690E-0007
  0.97242E+0004 -0.12835E+0004 -0.14230E-0007 -0.17442E-0009 -0.19561E-0007
  0.98333E+0004 -0.12899E+0004 -0.15971E-0007 -0.32702E-0009 -0.20748E-0007
  0.99424E+0004 -0.12963E+0004 -0.16011E-0007 -0.48659E-0009 -0.20772E-0007
  0.10000E+0005 -0.12997E+0004 -0.15313E-0007 -0.56759E-0009 -0.20222E-0007
  0.96667E+0004 -0.11751E+0004  0.12781E-0007  0.29579E-0009  0.47903E-0008
  0.97242E+0004 -0.11787E+0004  0.98575E-0008  0.22015E-0009  0.20560E-0008
  0.98333E+0004 -0.11855E+0004  0.46695E-0008  0.62416E-0010 -0.31729E-0008
  0.99424E+0004 -0.11922E+0004  0.62502E-0009 -0.10194E-0009 -0.77411E-0008
  0.10000E+0005 -0.11958E+0004 -0.94773E-0009 -0.18213E-0009 -0.97089E-0008
  0.10000E+0005 -0.17972E+0004 -0.67196E-0009 -0.93189E-0009  0.51218E-0009
  0.10058E+0005 -0.18044E+0004  0.10569E-0008 -0.94566E-0009  0.24560E-0008
  0.10167E+0005 -0.18182E+0004  0.48375E-0008 -0.97047E-0009  0.62496E-0008
  0.10276E+0005 -0.18319E+0004  0.87940E-0008 -0.98909E-0009  0.98515E-0008
  0.10333E+0005 -0.18391E+0004  0.10737E-0007 -0.99494E-0009  0.11544E-0007
  0.10000E+0005 -0.16934E+0004 -0.84086E-0008 -0.11494E-0008 -0.58341E-0008
  0.10058E+0005 -0.17012E+0004 -0.49308E-0008 -0.11795E-0008 -0.21177E-0008
  0.10167E+0005 -0.17161E+0004  0.19771E-0008 -0.12249E-0008  0.49033E-0008
  0.10276E+0005 -0.17311E+0004  0.85431E-0008 -0.12510E-0008  0.11283E-0007
  0.10333E+0005 -0.17389E+0004  0.11586E-0007 -0.12561E-0008  0.14177E-0007
  0.10000E+0005 -0.14965E+0004 -0.21780E-0007 -0.10947E-0008 -0.20727E-0007
  0.10058E+0005 -0.15056E+0004 -0.17475E-0007 -0.11655E-0008 -0.16231E-0007
  0.10167E+0005 -0.15227E+0004 -0.86322E-0008 -0.12780E-0008 -0.72005E-0008
  0.10276E+0005 -0.15399E+0004 -0.72020E-0010 -0.13532E-0008  0.14628E-0008
  0.10333E+0005 -0.15489E+0004  0.39179E-0008 -0.13760E-0008  0.55146E-0008
  0.10000E+0005 -0.12997E+0004 -0.15313E-0007 -0.56759E-0009 -0.20222E-0007
  0.10058E+0005 -0.13099E+0004 -0.14793E-0007 -0.66680E-0009 -0.19650E-0007
  0.10167E+0005 -0.13293E+0004 -0.12326E-0007 -0.83019E-0009 -0.17041E-0007
  0.10276E+0005 -0.13487E+0004 -0.89446E-0008 -0.95206E-0009 -0.13318E-0007
  0.10333E+0005 -0.13589E+0004 -0.71757E-0008 -0.99750E-0009 -0.11266E-0007
  0.10000E+0005 -0.11958E+0004 -0.94773E-0009 -0.18213E-0009 -0.97089E-0008
  0.10058E+0005 -0.12067E+0004 -0.32083E-0008 -0.28584E-0009 -0.12107E-0007
  0.10167E+0005 -0.12273E+0004 -0.60010E-0008 -0.46174E-0009 -0.14974E-0007
  0.10276E+0005 -0.12479E+0004 -0.75251E-0008 -0.60225E-0009 -0.16174E-0007
  0.10333E+0005 -0.12587E+0004 -0.80868E-0008 -0.66130E-0009 -0.16384E-0007
  0.10333E+0005 -0.18391E+0004  0.10737E-0007 -0.99494E-0009  0.11544E-0007
  0.10391E+0005 -0.18446E+0004  0.12530E-0007 -0.10031E-0008  0.13135E-0007
  0.10500E+0005 -0.18549E+0004  0.15230E-0007 -0.10100E-0008  0.15552E-0007
  0.10609E+0005 -0.18652E+0004  0.16839E-0007 -0.10060E-0008  0.17066E-0007
  0.10667E+0005 -0.18706E+0004  0.17249E-0007 -0.10021E-0008  0.17491E-0007
  0.10333E+0005 -0.17389E+0004  0.11586E-0007 -0.12561E-0008  0.14177E-0007
  0.10391E+0005 -0.17448E+0004  0.14225E-0007 -0.12581E-0008  0.16685E-0007
  0.10500E+0005 -0.17560E+0004  0.18028E-0007 -0.12462E-0008  0.20288E-0007
  0.10609E+0005 -0.17672E+0004  0.20262E-0007 -0.12145E-0008  0.22382E-0007
  0.10667E+0005 -0.17731E+0004  0.20891E-0007 -0.11929E-0008  0.22936E-0007
  0.10333E+0005 -0.15489E+0004  0.39179E-0008 -0.13760E-0008  0.55146E-0008
  0.10391E+0005 -0.15557E+0004  0.72464E-0008 -0.13840E-0008  0.88784E-0008
  0.10500E+0005 -0.15686E+0004  0.11975E-0007 -0.13683E-0008  0.13675E-0007
  0.10609E+0005 -0.15815E+0004  0.14827E-0007 -0.13145E-0008  0.16474E-0007
  0.10667E+0005 -0.15883E+0004  0.15759E-0007 -0.12742E-0008  0.17271E-0007
  0.10333E+0005 -0.13589E+0004 -0.71757E-0008 -0.99750E-0009 -0.11266E-0007
  0.10391E+0005 -0.13666E+0004 -0.57005E-0008 -0.10210E-0008 -0.95503E-0008
  0.10500E+0005 -0.13812E+0004 -0.37223E-0008 -0.10296E-0008 -0.70521E-0008
  0.10609E+0005 -0.13958E+0004 -0.26059E-0008 -0.99296E-0009 -0.55582E-0008
  0.10667E+0005 -0.14034E+0004 -0.21761E-0008 -0.95860E-0009 -0.50764E-0008
  0.10333E+0005 -0.12587E+0004 -0.80868E-0008 -0.66130E-0009 -0.16384E-0007
  0.10391E+0005 -0.12669E+0004 -0.86082E-0008 -0.69577E-0009 -0.16580E-0007
  0.10500E+0005 -0.12823E+0004 -0.98126E-0008 -0.72781E-0009 -0.17004E-0007
  0.10609E+0005 -0.12978E+0004 -0.11045E-0007 -0.71567E-0009 -0.17508E-0007
  0.10667E+0005 -0.13059E+0004 -0.11517E-0007 -0.69362E-0009 -0.17720E-0007
  0.10667E+0005 -0.18706E+0004  0.17249E-0007 -0.10021E-0008  0.17491E-0007
  0.10724E+0005 -0.18767E+0004  0.17342E-0007 -0.99454E-0009  0.17610E-0007
  0.10833E+0005 -0.18882E+0004  0.16824E-0007 -0.98522E-0009  0.17158E-0007
  0.10942E+0005 -0.18996E+0004  0.15480E-0007 -0.98554E-0009  0.15828E-0007
  0.11000E+0005 -0.19057E+0004  0.14449E-0007 -0.99232E-0009  0.14774E-0007
  0.10667E+0005 -0.17731E+0004  0.20891E-0007 -0.11929E-0008  0.22936E-0007
  0.10724E+0005 -0.17797E+0004  0.21191E-0007 -0.11672E-0008  0.23130E-0007
  0.10833E+0005 -0.17922E+0004  0.21051E-0007 -0.11191E-0008  0.22688E-0007
  0.10942E+0005 -0.18046E+0004  0.20104E-0007 -0.10776E-0008  0.21277E-0007
  0.11000E+0005 -0.18112E+0004  0.19271E-0007 -0.10612E-0008  0.20152E-0007
  0.10667E+0005 -0.15883E+0004  0.15759E-0007 -0.12742E-0008  0.17271E-0007
  0.10724E+0005 -0.15958E+0004  0.16471E-0007 -0.12279E-0008  0.17753E-0007
  0.10833E+0005 -0.16102E+0004  0.17351E-0007 -0.11296E-0008  0.17894E-0007
  0.10942E+0005 -0.16246E+0004  0.17816E-0007 -0.10282E-0008  0.17271E-0007
  0.11000E+0005 -0.16321E+0004  0.17881E-0007 -0.97671E-0009  0.16685E-0007
  0.10667E+0005 -0.14034E+0004 -0.21761E-0008 -0.95860E-0009 -0.50764E-0008
  0.10724E+0005 -0.14120E+0004 -0.16433E-0008 -0.91764E-0009 -0.46148E-0008
  0.10833E+0005 -0.14282E+0004 -0.30225E-0009 -0.82185E-0009 -0.38323E-0008
  0.10942E+0005 -0.14445E+0004  0.16383E-0008 -0.71284E-0009 -0.29488E-0008
  0.11000E+0005 -0.14530E+0004  0.28774E-0008 -0.65248E-0009 -0.23830E-0008
  0.10667E+0005 -0.13059E+0004 -0.11517E-0007 -0.69362E-0009 -0.17720E-0007
  0.10724E+0005 -0.13150E+0004 -0.11674E-0007 -0.66538E-0009 -0.17729E-0007
  0.10833E+0005 -0.13322E+0004 -0.11015E-0007 -0.59005E-0009 -0.17220E-0007
  0.10942E+0005 -0.13495E+0004 -0.89810E-0008 -0.49436E-0009 -0.15875E-0007
  0.11000E+0005 -0.13585E+0004 -0.73914E-0008 -0.43738E-0009 -0.14788E-0007
  0.11000E+0005 -0.19057E+0004  0.14449E-0007 -0.99232E-0009  0.14774E-0007
  0.11058E+0005 -0.19121E+0004  0.13168E-0007 -0.10034E-0008  0.13453E-0007
  0.11167E+0005 -0.19243E+0004  0.10109E-0007 -0.10381E-0008  0.10337E-0007
  0.11276E+0005 -0.19365E+0004  0.63152E-0008 -0.10858E-0008  0.66117E-0008
  0.11333E+0005 -0.19429E+0004  0.41129E-0008 -0.11131E-0008  0.45307E-0008
  0.11000E+0005 -0.18112E+0004  0.19271E-0007 -0.10612E-0008  0.20152E-0007
  0.11058E+0005 -0.18182E+0004  0.18161E-0007 -0.10495E-0008  0.18740E-0007
  0.11167E+0005 -0.18314E+0004  0.15236E-0007 -0.10405E-0008  0.15304E-0007
  0.11276E+0005 -0.18446E+0004  0.11178E-0007 -0.10459E-0008  0.10956E-0007
  0.11333E+0005 -0.18516E+0004  0.86361E-0008 -0.10523E-0008  0.83930E-0008
  0.11000E+0005 -0.16321E+0004  0.17881E-0007 -0.97671E-0009  0.16685E-0007
  0.11058E+0005 -0.16401E+0004  0.17770E-0007 -0.93002E-0009  0.15922E-0007
  0.11167E+0005 -0.16554E+0004  0.16795E-0007 -0.85267E-0009  0.13851E-0007
  0.11276E+0005 -0.16706E+0004  0.14463E-0007 -0.79291E-0009  0.10796E-0007
  0.11333E+0005 -0.16786E+0004  0.12618E-0007 -0.76774E-0009  0.87776E-0008
  0.11000E+0005 -0.14530E+0004  0.28774E-0008 -0.65248E-0009 -0.23830E-0008
  0.11058E+0005 -0.14621E+0004  0.42215E-0008 -0.59562E-0009 -0.17348E-0008
  0.11167E+0005 -0.14793E+0004  0.66186E-0008 -0.49077E-0009 -0.53767E-0009
  0.11276E+0005 -0.14965E+0004  0.82036E-0008 -0.39793E-0009  0.21141E-0009
  0.11333E+0005 -0.15056E+0004  0.85074E-0008 -0.35360E-0009  0.28625E-0009
  0.11000E+0005 -0.13585E+0004 -0.73914E-0008 -0.43738E-0009 -0.14788E-0007
  0.11058E+0005 -0.13682E+0004 -0.54953E-0008 -0.38200E-0009 -0.13440E-0007
  0.11167E+0005 -0.13864E+0004 -0.15333E-0008 -0.27171E-0009 -0.10461E-0007
  0.11276E+0005 -0.14047E+0004  0.21798E-0008 -0.16519E-0009 -0.74595E-0008
  0.11333E+0005 -0.14143E+0004  0.37653E-0008 -0.11035E-0009 -0.60747E-0008
  0.11333E+0005 -0.19429E+0004  0.41129E-0008 -0.11131E-0008  0.45307E-0008
  0.11391E+0005 -0.19486E+0004  0.19027E-0008 -0.11376E-0008  0.25085E-0008
  0.11500E+0005 -0.19595E+0004 -0.20537E-0008 -0.11715E-0008 -0.91816E-0009
  0.11609E+0005 -0.19704E+0004 -0.49877E-0008 -0.11721E-0008 -0.31882E-0008
  0.11667E+0005 -0.19761E+0004 -0.58251E-0008 -0.11552E-0008 -0.36755E-0008
  0.11333E+0005 -0.18516E+0004  0.86361E-0008 -0.10523E-0008  0.83930E-0008
  0.11391E+0005 -0.18578E+0004  0.59336E-0008 -0.10567E-0008  0.57576E-0008
  0.11500E+0005 -0.18697E+0004  0.67306E-0009 -0.10583E-0008  0.87842E-0009
  0.11609E+0005 -0.18815E+0004 -0.39611E-0008 -0.10356E-0008 -0.31531E-0008
  0.11667E+0005 -0.18877E+0004 -0.57961E-0008 -0.10109E-0008 -0.46390E-0008
  0.11333E+0005 -0.16786E+0004  0.12618E-0007 -0.76774E-0009  0.87776E-0008
  0.11391E+0005 -0.16858E+0004  0.10368E-0007 -0.74259E-0009  0.64726E-0008
  0.11500E+0005 -0.16994E+0004  0.52538E-0008 -0.69977E-0009  0.16340E-0008
  0.11609E+0005 -0.17130E+0004 -0.36707E-0009 -0.65124E-0009 -0.33583E-0008
  0.11667E+0005 -0.17201E+0004 -0.32158E-0008 -0.62185E-0009 -0.57914E-0008
  0.11333E+0005 -0.15056E+0004  0.85074E-0008 -0.35360E-0009  0.28625E-0009
  0.11391E+0005 -0.15137E+0004  0.83138E-0008 -0.30996E-0009 -0.16629E-0010
  0.11500E+0005 -0.15291E+0004  0.66795E-0008 -0.23546E-0009 -0.14705E-0008
  0.11609E+0005 -0.15445E+0004  0.34423E-0008 -0.16768E-0009 -0.41596E-0008
  0.11667E+0005 -0.15526E+0004  0.12177E-0008 -0.13421E-0009 -0.59915E-0008
  0.11333E+0005 -0.14143E+0004  0.37653E-0008 -0.11035E-0009 -0.60747E-0008
  0.11391E+0005 -0.14229E+0004  0.48913E-0008 -0.56193E-0010 -0.50489E-0008
  0.11500E+0005 -0.14392E+0004  0.57292E-0008  0.39861E-0010 -0.40745E-0008
  0.11609E+0005 -0.14556E+0004  0.46049E-0008  0.12460E-0009 -0.47591E-0008
  0.11667E+0005 -0.14642E+0004  0.32264E-0008  0.16504E-0009 -0.58176E-0008
  0.11667E+0005 -0.19761E+0004 -0.58251E-0008 -0.11552E-0008 -0.36755E-0008
  0.11724E+0005 -0.19806E+0004 -0.60615E-0008 -0.11188E-0008 -0.36225E-0008
  0.11833E+0005 -0.19891E+0004 -0.46454E-0008 -0.10054E-0008 -0.18658E-0008
  0.11942E+0005 -0.19976E+0004 -0.84230E-0009 -0.82926E-0009  0.18711E-0008
  0.12000E+0005 -0.20021E+0004  0.19435E-0008 -0.71330E-0009  0.44454E-0008
  0.11667E+0005 -0.18877E+0004 -0.57961E-0008 -0.10109E-0008 -0.46390E-0008
  0.11724E+0005 -0.18926E+0004 -0.70485E-0008 -0.96967E-0009 -0.55951E-0008
  0.11833E+0005 -0.19018E+0004 -0.75307E-0008 -0.85751E-0009 -0.56608E-0008
  0.11942E+0005 -0.19111E+0004 -0.54219E-0008 -0.69562E-0009 -0.34562E-0008
  0.12000E+0005 -0.19159E+0004 -0.33784E-0008 -0.59229E-0009 -0.15013E-0008
  0.11667E+0005 -0.17201E+0004 -0.32158E-0008 -0.62185E-0009 -0.57914E-0008
  0.11724E+0005 -0.17258E+0004 -0.57793E-0008 -0.58072E-0009 -0.79777E-0008
  0.11833E+0005 -0.17364E+0004 -0.95243E-0008 -0.48746E-0009 -0.11025E-0007
  0.11942E+0005 -0.17470E+0004 -0.11409E-0007 -0.36729E-0009 -0.12335E-0007
  0.12000E+0005 -0.17526E+0004 -0.11582E-0007 -0.29470E-0009 -0.12255E-0007
  0.11667E+0005 -0.15526E+0004  0.12177E-0008 -0.13421E-0009 -0.59915E-0008
  0.11724E+0005 -0.15589E+0004 -0.12143E-0008 -0.93413E-0010 -0.80456E-0008
  0.11833E+0005 -0.15709E+0004 -0.61271E-0008 -0.16716E-0010 -0.12158E-0007
  0.11942E+0005 -0.15830E+0004 -0.10913E-0007  0.64504E-0010 -0.16070E-0007
  0.12000E+0005 -0.15893E+0004 -0.13156E-0007  0.10762E-0009 -0.17802E-0007
  0.11667E+0005 -0.14642E+0004  0.32264E-0008  0.16504E-0009 -0.58176E-0008
  0.11724E+0005 -0.14709E+0004  0.13949E-0008  0.20927E-0009 -0.73316E-0008
  0.11833E+0005 -0.14837E+0004 -0.31020E-0008  0.28430E-0009 -0.11128E-0007
  0.11942E+0005 -0.14964E+0004 -0.84310E-0008  0.35005E-0009 -0.15622E-0007
  0.12000E+0005 -0.15031E+0004 -0.11298E-0007  0.37947E-0009 -0.17962E-0007
  0.12000E+0005 -0.20021E+0004  0.19435E-0008 -0.71330E-0009  0.44454E-0008
  0.12058E+0005 -0.20077E+0004  0.51308E-0008 -0.58624E-0009  0.72991E-0008
  0.12167E+0005 -0.20183E+0004  0.11409E-0007 -0.31449E-0009  0.12664E-0007
  0.12276E+0005 -0.20289E+0004  0.16737E-0007 -0.24018E-0010  0.16814E-0007
  0.12333E+0005 -0.20344E+0004  0.18725E-0007  0.13031E-0009  0.18122E-0007
  0.12000E+0005 -0.19159E+0004 -0.33784E-0008 -0.59229E-0009 -0.15013E-0008
  0.12058E+0005 -0.19220E+0004 -0.77820E-0009 -0.48024E-0009  0.91555E-0009
  0.12167E+0005 -0.19335E+0004  0.49055E-0008 -0.24328E-0009  0.60183E-0008
  0.12276E+0005 -0.19450E+0004  0.10416E-0007  0.89732E-0011  0.10702E-0007
  0.12333E+0005 -0.19511E+0004  0.12829E-0007  0.14274E-0009  0.12611E-0007
  0.12000E+0005 -0.17526E+0004 -0.11582E-0007 -0.29470E-0009 -0.12255E-0007
  0.12058E+0005 -0.17596E+0004 -0.11165E-0007 -0.21779E-0009 -0.11604E-0007
  0.12167E+0005 -0.17728E+0004 -0.89932E-0008 -0.58051E-0010 -0.90931E-0008
  0.12276E+0005 -0.17861E+0004 -0.55390E-0008  0.11351E-0009 -0.54674E-0008
  0.12333E+0005 -0.17931E+0004 -0.34261E-0008  0.20435E-0009 -0.33409E-0008
  0.12000E+0005 -0.15893E+0004 -0.13156E-0007  0.10762E-0009 -0.17802E-0007
  0.12058E+0005 -0.15972E+0004 -0.15101E-0007  0.15034E-0009 -0.19176E-0007
  0.12167E+0005 -0.16122E+0004 -0.17528E-0007  0.23215E-0009 -0.20431E-0007
  0.12276E+0005 -0.16271E+0004 -0.17952E-0007  0.31936E-0009 -0.19679E-0007
  0.12333E+0005 -0.16350E+0004 -0.17284E-0007  0.36317E-0009 -0.18433E-0007
  0.12000E+0005 -0.15031E+0004 -0.11298E-0007  0.37947E-0009 -0.17962E-0007
  0.12058E+0005 -0.15115E+0004 -0.14079E-0007  0.40515E-0009 -0.20130E-0007
  0.12167E+0005 -0.15274E+0004 -0.18400E-0007  0.44531E-0009 -0.23106E-0007
  0.12276E+0005 -0.15433E+0004 -0.20738E-0007  0.48418E-0009 -0.23978E-0007
  0.12333E+0005 -0.15517E+0004 -0.20936E-0007  0.49994E-0009 -0.23407E-0007
  0.12333E+0005 -0.20344E+0004  0.18725E-0007  0.13031E-0009  0.18122E-0007
  0.12391E+0005 -0.20422E+0004  0.20065E-0007  0.27654E-0009  0.18754E-0007
  0.12500E+0005 -0.20570E+0004  0.20281E-0007  0.53301E-0009  0.17622E-0007
  0.12609E+0005 -0.20718E+0004  0.17695E-0007  0.73587E-0009  0.13758E-0007
  0.12667E+0005 -0.20796E+0004  0.15510E-0007  0.81764E-0009  0.10955E-0007
  0.12333E+0005 -0.19511E+0004  0.12829E-0007  0.14274E-0009  0.12611E-0007
  0.12391E+0005 -0.19595E+0004  0.14910E-0007  0.27011E-0009  0.14139E-0007
  0.12500E+0005 -0.19756E+0004  0.17040E-0007  0.49474E-0009  0.15129E-0007
  0.12609E+0005 -0.19916E+0004  0.16738E-0007  0.67582E-0009  0.13631E-0007
  0.12667E+0005 -0.20001E+0004  0.15765E-0007  0.75049E-0009  0.12035E-0007
  0.12333E+0005 -0.17931E+0004 -0.34261E-0008  0.20435E-0009 -0.33409E-0008
  0.12391E+0005 -0.18028E+0004 -0.94458E-0009  0.29221E-0009 -0.92404E-0009
  0.12500E+0005 -0.18212E+0004  0.36285E-0008  0.44981E-0009  0.32594E-0008
  0.12609E+0005 -0.18397E+0004  0.74909E-0008  0.58436E-0009  0.63766E-0008
  0.12667E+0005 -0.18494E+0004  0.91014E-0008  0.64229E-0009  0.74813E-0008
  0.12333E+0005 -0.16350E+0004 -0.17284E-0007  0.36317E-0009 -0.18433E-0007
  0.12391E+0005 -0.16460E+0004 -0.15790E-0007  0.40684E-0009 -0.16409E-0007
  0.12500E+0005 -0.16669E+0004 -0.11357E-0007  0.48371E-0009 -0.11315E-0007
  0.12609E+0005 -0.16878E+0004 -0.55207E-0008  0.55473E-0009 -0.53751E-0008
  0.12667E+0005 -0.16988E+0004 -0.22278E-0008  0.58492E-0009 -0.22436E-0008
  0.12333E+0005 -0.15517E+0004 -0.20936E-0007  0.49994E-0009 -0.23407E-0007
  0.12391E+0005 -0.15634E+0004 -0.20245E-0007  0.51652E-0009 -0.21957E-0007
  0.12500E+0005 -0.15855E+0004 -0.16736E-0007  0.54152E-0009 -0.17305E-0007
  0.12609E+0005 -0.16076E+0004 -0.10976E-0007  0.56833E-0009 -0.10952E-0007
  0.12667E+0005 -0.16193E+0004 -0.74234E-0008  0.57764E-0009 -0.73155E-0008
  0.12667E+0005 -0.20796E+0004  0.15510E-0007  0.81764E-0009  0.10955E-0007
  0.12724E+0005 -0.20853E+0004  0.13070E-0007  0.87381E-0009  0.79607E-0008
  0.12833E+0005 -0.20962E+0004  0.84722E-0008  0.92318E-0009  0.24996E-0008
  0.12942E+0005 -0.21072E+0004  0.49649E-0008  0.89516E-0009 -0.15655E-0008
  0.13000E+0005 -0.21129E+0004  0.38682E-0008  0.85437E-0009 -0.28033E-0008
  0.12667E+0005 -0.20001E+0004  0.15765E-0007  0.75049E-0009  0.12035E-0007
  0.12724E+0005 -0.20063E+0004  0.14394E-0007  0.80329E-0009  0.10092E-0007
  0.12833E+0005 -0.20182E+0004  0.11472E-0007  0.85541E-0009  0.62282E-0008
  0.12942E+0005 -0.20301E+0004  0.89232E-0008  0.84128E-0009  0.30353E-0008
  0.13000E+0005 -0.20363E+0004  0.79817E-0008  0.81178E-0009  0.19208E-0008
  0.12667E+0005 -0.18494E+0004  0.91014E-0008  0.64229E-0009  0.74813E-0008
  0.12724E+0005 -0.18566E+0004  0.10240E-0007  0.68584E-0009  0.81023E-0008
  0.12833E+0005 -0.18703E+0004  0.11699E-0007  0.73541E-0009  0.85851E-0008
  0.12942E+0005 -0.18840E+0004  0.12287E-0007  0.73718E-0009  0.84090E-0008
  0.13000E+0005 -0.18912E+0004  0.12283E-0007  0.72235E-0009  0.81714E-0008
  0.12667E+0005 -0.16988E+0004 -0.22278E-0008  0.58492E-0009 -0.22436E-0008
  0.12724E+0005 -0.17069E+0004  0.80303E-0009  0.60830E-0009  0.52496E-0009
  0.12833E+0005 -0.17224E+0004  0.59235E-0008  0.63128E-0009  0.49906E-0008
  0.12942E+0005 -0.17378E+0004  0.94922E-0008  0.62260E-0009  0.79678E-0008
  0.13000E+0005 -0.17460E+0004  0.10551E-0007  0.60753E-0009  0.88463E-0008
  0.12667E+0005 -0.16193E+0004 -0.74234E-0008  0.57764E-0009 -0.73155E-0008
  0.12724E+0005 -0.16280E+0004 -0.39563E-0008  0.58427E-0009 -0.39064E-0008
  0.12833E+0005 -0.16444E+0004  0.21272E-0008  0.58097E-0009  0.18589E-0008
  0.12942E+0005 -0.16608E+0004  0.65416E-0008  0.55450E-0009  0.59503E-0008
  0.13000E+0005 -0.16694E+0004  0.79090E-0008  0.53264E-0009  0.72505E-0008
  0.13000E+0005 -0.21129E+0004  0.38682E-0008  0.85437E-0009 -0.28033E-0008
  0.13058E+0005 -0.21163E+0004  0.34938E-0008  0.79548E-0009 -0.31978E-0008
  0.13167E+0005 -0.21227E+0004  0.42992E-0008  0.65521E-0009 -0.21216E-0008
  0.13276E+0005 -0.21291E+0004  0.65532E-0008  0.49333E-0009  0.72987E-0009
  0.13333E+0005 -0.21324E+0004  0.80383E-0008  0.40783E-0009  0.26091E-0008
  0.13000E+0005 -0.20363E+0004  0.79817E-0008  0.81178E-0009  0.19208E-0008
  0.13058E+0005 -0.20400E+0004  0.75091E-0008  0.76542E-0009  0.14252E-0008
  0.13167E+0005 -0.20469E+0004  0.75299E-0008  0.65327E-0009  0.17615E-0008
  0.13276E+0005 -0.20539E+0004  0.83956E-0008  0.52131E-0009  0.33304E-0008
  0.13333E+0005 -0.20575E+0004  0.90134E-0008  0.45167E-0009  0.44129E-0008
  0.13000E+0005 -0.18912E+0004  0.12283E-0007  0.72235E-0009  0.81714E-0008
  0.13058E+0005 -0.18954E+0004  0.12121E-0007  0.69193E-0009  0.79720E-0008
  0.13167E+0005 -0.19034E+0004  0.11362E-0007  0.61610E-0009  0.75797E-0008
  0.13276E+0005 -0.19113E+0004  0.10041E-0007  0.52193E-0009  0.71224E-0008
  0.13333E+0005 -0.19155E+0004  0.91720E-0008  0.47197E-0009  0.68339E-0008
  0.13000E+0005 -0.17460E+0004  0.10551E-0007  0.60753E-0009  0.88463E-0008
  0.13058E+0005 -0.17507E+0004  0.10915E-0007  0.57796E-0009  0.92273E-0008
  0.13167E+0005 -0.17598E+0004  0.10056E-0007  0.50875E-0009  0.88448E-0008
  0.13276E+0005 -0.17688E+0004  0.75685E-0008  0.42377E-0009  0.73570E-0008
  0.13333E+0005 -0.17736E+0004  0.58655E-0008  0.37905E-0009  0.63099E-0008
  0.13000E+0005 -0.16694E+0004  0.79090E-0008  0.53264E-0009  0.72505E-0008
  0.13058E+0005 -0.16744E+0004  0.84198E-0008  0.49725E-0009  0.78669E-0008
  0.13167E+0005 -0.16840E+0004  0.75162E-0008  0.41980E-0009  0.75715E-0008
  0.13276E+0005 -0.16936E+0004  0.47427E-0008  0.32922E-0009  0.58856E-0008
  0.13333E+0005 -0.16987E+0004  0.28800E-0008  0.28220E-0009  0.47065E-0008
  0.13333E+0005 -0.21324E+0004  0.80383E-0008  0.40783E-0009  0.26091E-0008
  0.13391E+0005 -0.21352E+0004  0.95545E-0008  0.32646E-0009  0.45357E-0008
  0.13500E+0005 -0.21405E+0004  0.12067E-0007  0.19362E-0009  0.77305E-0008
  0.13609E+0005 -0.21458E+0004  0.13651E-0007  0.10259E-0009  0.96795E-0008
  0.13667E+0005 -0.21486E+0004  0.14021E-0007  0.75183E-0010  0.10063E-0007
  0.13333E+0005 -0.20575E+0004  0.90134E-0008  0.45167E-0009  0.44129E-0008
  0.13391E+0005 -0.20606E+0004  0.96370E-0008  0.38533E-0009  0.55226E-0008
  0.13500E+0005 -0.20663E+0004  0.10582E-0007  0.27856E-0009  0.72766E-0008
  0.13609E+0005 -0.20721E+0004  0.11010E-0007  0.20942E-0009  0.81409E-0008
  0.13667E+0005 -0.20751E+0004  0.11001E-0007  0.19127E-0009  0.81529E-0008
  0.13333E+0005 -0.19155E+0004  0.91720E-0008  0.47197E-0009  0.68339E-0008
  0.13391E+0005 -0.19190E+0004  0.82177E-0008  0.42349E-0009  0.64945E-0008
  0.13500E+0005 -0.19257E+0004  0.63585E-0008  0.34665E-0009  0.56704E-0008
  0.13609E+0005 -0.19323E+0004  0.47131E-0008  0.30155E-0009  0.46011E-0008
  0.13667E+0005 -0.19358E+0004  0.40235E-0008  0.29295E-0009  0.39541E-0008
  0.13333E+0005 -0.17736E+0004  0.58655E-0008  0.37905E-0009  0.63099E-0008
  0.13391E+0005 -0.17775E+0004  0.40344E-0008  0.33499E-0009  0.51671E-0008
  0.13500E+0005 -0.17850E+0004  0.75715E-0009  0.26553E-0009  0.30331E-0008
  0.13609E+0005 -0.17925E+0004 -0.17028E-0008  0.22727E-0009  0.11818E-0008
  0.13667E+0005 -0.17965E+0004 -0.25447E-0008  0.22181E-0009  0.36130E-0009
  0.13333E+0005 -0.16987E+0004  0.28800E-0008  0.28220E-0009  0.47065E-0008
  0.13391E+0005 -0.17028E+0004  0.92280E-0009  0.23610E-0009  0.34508E-0008
  0.13500E+0005 -0.17108E+0004 -0.23881E-0008  0.16368E-0009  0.12750E-0008
  0.13609E+0005 -0.17188E+0004 -0.45894E-0008  0.12460E-0009 -0.36611E-0009
  0.13667E+0005 -0.17230E+0004 -0.52080E-0008  0.11960E-0009 -0.10022E-0008
  0.13667E+0005 -0.21486E+0004  0.14021E-0007  0.75183E-0010  0.10063E-0007
  0.13724E+0005 -0.21503E+0004  0.14016E-0007  0.68058E-0010  0.99460E-0008
  0.13833E+0005 -0.21534E+0004  0.13173E-0007  0.99714E-0010  0.85494E-0008
  0.13942E+0005 -0.21565E+0004  0.11415E-0007  0.19324E-0009  0.59137E-0008
  0.14000E+0005 -0.21582E+0004  0.10187E-0007  0.26365E-0009  0.41771E-0008
  0.13667E+0005 -0.20751E+0004  0.11001E-0007  0.19127E-0009  0.81529E-0008
  0.13724E+0005 -0.20769E+0004  0.10772E-0007  0.19185E-0009  0.78023E-0008
  0.13833E+0005 -0.20803E+0004  0.99448E-0008  0.23281E-0009  0.63476E-0008
  0.13942E+0005 -0.20837E+0004  0.86592E-0008  0.32958E-0009  0.40594E-0008
  0.14000E+0005 -0.20855E+0004  0.77930E-0008  0.39901E-0009  0.26109E-0008
  0.13667E+0005 -0.19358E+0004  0.40235E-0008  0.29295E-0009  0.39541E-0008
  0.13724E+0005 -0.19379E+0004  0.34028E-0008  0.30066E-0009  0.32038E-0008
  0.13833E+0005 -0.19418E+0004  0.26090E-0008  0.34913E-0009  0.16611E-0008
  0.13942E+0005 -0.19456E+0004  0.21542E-0008  0.44806E-0009 -0.24123E-0010
  0.14000E+0005 -0.19477E+0004  0.19345E-0008  0.51625E-0009 -0.97201E-0009
  0.13667E+0005 -0.17965E+0004 -0.25447E-0008  0.22181E-0009  0.36130E-0009
  0.13724E+0005 -0.17988E+0004 -0.31303E-0008  0.23146E-0009 -0.40304E-0009
  0.13833E+0005 -0.18032E+0004 -0.34758E-0008  0.28380E-0009 -0.16695E-0008
  0.13942E+0005 -0.18076E+0004 -0.31913E-0008  0.38918E-0009 -0.28681E-0008
  0.14000E+0005 -0.18099E+0004 -0.29656E-0008  0.46186E-0009 -0.35278E-0008
  0.13667E+0005 -0.17230E+0004 -0.52080E-0008  0.11960E-0009 -0.10022E-0008
  0.13724E+0005 -0.17254E+0004 -0.55257E-0008  0.12945E-0009 -0.15504E-0008
  0.13833E+0005 -0.17301E+0004 -0.53663E-0008  0.18495E-0009 -0.24281E-0008
  0.13942E+0005 -0.17348E+0004 -0.46968E-0008  0.29769E-0009 -0.33736E-0008
  0.14000E+0005 -0.17372E+0004 -0.43298E-0008  0.37605E-0009 -0.39673E-0008
  0.14000E+0005 -0.21582E+0004  0.10187E-0007  0.26365E-0009  0.41771E-0008
  0.14058E+0005 -0.21591E+0004  0.87544E-0008  0.35068E-0009  0.22555E-0008
  0.14167E+0005 -0.21608E+0004  0.55892E-0008  0.53961E-0009 -0.16352E-0008
  0.14276E+0005 -0.21625E+0004  0.18813E-0008  0.74452E-0009 -0.56261E-0008
  0.14333E+0005 -0.21634E+0004 -0.24838E-0009  0.84943E-0009 -0.76732E-0008
  0.14000E+0005 -0.20855E+0004  0.77930E-0008  0.39901E-0009  0.26109E-0008
  0.14058E+0005 -0.20865E+0004  0.67462E-0008  0.48251E-0009  0.10095E-0008
  0.14167E+0005 -0.20883E+0004  0.42940E-0008  0.65998E-0009 -0.22692E-0008
  0.14276E+0005 -0.20902E+0004  0.11258E-0008  0.84657E-0009 -0.57630E-0008
  0.14333E+0005 -0.20911E+0004 -0.83233E-0009  0.93966E-0009 -0.76323E-0008
  0.14000E+0005 -0.19477E+0004  0.19345E-0008  0.51625E-0009 -0.97201E-0009
  0.14058E+0005 -0.19488E+0004  0.16100E-0008  0.59557E-0009 -0.19930E-0008
  0.14167E+0005 -0.19510E+0004  0.60370E-0009  0.76189E-0009 -0.40801E-0008
  0.14276E+0005 -0.19531E+0004 -0.11952E-0008  0.93162E-0009 -0.63904E-0008
  0.14333E+0005 -0.19542E+0004 -0.25172E-0008  0.10146E-0008 -0.76831E-0008
  0.14000E+0005 -0.18099E+0004 -0.29656E-0008  0.46186E-0009 -0.35278E-0008
  0.14058E+0005 -0.18112E+0004 -0.28034E-0008  0.54467E-0009 -0.42269E-0008
  0.14167E+0005 -0.18136E+0004 -0.27970E-0008  0.72060E-0009 -0.56251E-0008
  0.14276E+0005 -0.18160E+0004 -0.33781E-0008  0.90110E-0009 -0.70262E-0008
  0.14333E+0005 -0.18173E+0004 -0.39493E-0008  0.99052E-0009 -0.77168E-0008
  0.14000E+0005 -0.17372E+0004 -0.43298E-0008  0.37605E-0009 -0.39673E-0008
  0.14058E+0005 -0.17386E+0004 -0.40401E-0008  0.46483E-0009 -0.46204E-0008
  0.14167E+0005 -0.17411E+0004 -0.37865E-0008  0.65559E-0009 -0.59354E-0008
  0.14276E+0005 -0.17437E+0004 -0.39500E-0008  0.85395E-0009 -0.70943E-0008
  0.14333E+0005 -0.17451E+0004 -0.41799E-0008  0.95365E-0009 -0.75393E-0008
  0.14333E+0005 -0.21634E+0004 -0.24838E-0009  0.84943E-0009 -0.76732E-0008
  0.14391E+0005 -0.21658E+0004 -0.24445E-0008  0.94495E-0009 -0.96306E-0008
  0.14500E+0005 -0.21704E+0004 -0.65697E-0008  0.10912E-0008 -0.12867E-0007
  0.14609E+0005 -0.21750E+0004 -0.10151E-0007  0.11687E-0008 -0.15114E-0007
  0.14667E+0005 -0.21774E+0004 -0.11600E-0007  0.11738E-0008 -0.15750E-0007
  0.14333E+0005 -0.20911E+0004 -0.83233E-0009  0.93966E-0009 -0.76323E-0008
  0.14391E+0005 -0.20938E+0004 -0.29421E-0008  0.10218E-0008 -0.94807E-0008
  0.14500E+0005 -0.20988E+0004 -0.71761E-0008  0.11395E-0008 -0.12724E-0007
  0.14609E+0005 -0.21038E+0004 -0.11173E-0007  0.11837E-0008 -0.15217E-0007
  0.14667E+0005 -0.21064E+0004 -0.12924E-0007  0.11703E-0008 -0.16046E-0007
  0.14333E+0005 -0.19542E+0004 -0.25172E-0008  0.10146E-0008 -0.76831E-0008
  0.14391E+0005 -0.19572E+0004 -0.40715E-0008  0.10846E-0008 -0.90058E-0008
  0.14500E+0005 -0.19630E+0004 -0.75782E-0008  0.11765E-0008 -0.11480E-0007
  0.14609E+0005 -0.19688E+0004 -0.11338E-0007  0.11874E-0008 -0.13561E-0007
  0.14667E+0005 -0.19718E+0004 -0.13164E-0007  0.11547E-0008 -0.14327E-0007
  0.14333E+0005 -0.18173E+0004 -0.39493E-0008  0.99052E-0009 -0.77168E-0008
  0.14391E+0005 -0.18207E+0004 -0.46958E-0008  0.10665E-0008 -0.83561E-0008
  0.14500E+0005 -0.18272E+0004 -0.65915E-0008  0.11679E-0008 -0.93926E-0008
  0.14609E+0005 -0.18337E+0004 -0.88918E-0008  0.11818E-0008 -0.10078E-0007
  0.14667E+0005 -0.18372E+0004 -0.10121E-0007  0.11483E-0008 -0.10232E-0007
  0.14333E+0005 -0.17451E+0004 -0.41799E-0008  0.95365E-0009 -0.75393E-0008
  0.14391E+0005 -0.17487E+0004 -0.45054E-0008  0.10400E-0008 -0.78464E-0008
  0.14500E+0005 -0.17556E+0004 -0.53934E-0008  0.11600E-0008 -0.80344E-0008
  0.14609E+0005 -0.17625E+0004 -0.65974E-0008  0.11885E-0008 -0.77503E-0008
  0.14667E+0005 -0.17662E+0004 -0.73082E-0008  0.11610E-0008 -0.74306E-0008
  0.14667E+0005 -0.21774E+0004 -0.11600E-0007  0.11738E-0008 -0.15750E-0007
  0.14724E+0005 -0.21816E+0004 -0.12591E-0007  0.11507E-0008 -0.15934E-0007
  0.14833E+0005 -0.21894E+0004 -0.13081E-0007  0.10269E-0008 -0.14989E-0007
  0.14942E+0005 -0.21973E+0004 -0.11749E-0007  0.79651E-0009 -0.12571E-0007
  0.15000E+0005 -0.22014E+0004 -0.10434E-0007  0.63502E-0009 -0.10888E-0007
  0.14667E+0005 -0.21064E+0004 -0.12924E-0007  0.11703E-0008 -0.16046E-0007
  0.14724E+0005 -0.21109E+0004 -0.14259E-0007  0.11281E-0008 -0.16463E-0007
  0.14833E+0005 -0.21194E+0004 -0.15374E-0007  0.96686E-0009 -0.15929E-0007
  0.14942E+0005 -0.21280E+0004 -0.14446E-0007  0.69842E-0009 -0.13735E-0007
  0.15000E+0005 -0.21325E+0004 -0.13195E-0007  0.51705E-0009 -0.12047E-0007
  0.14667E+0005 -0.19718E+0004 -0.13164E-0007  0.11547E-0008 -0.14327E-0007
  0.14724E+0005 -0.19770E+0004 -0.14744E-0007  0.10911E-0008 -0.14818E-0007
  0.14833E+0005 -0.19868E+0004 -0.16572E-0007  0.88525E-0009 -0.14621E-0007
  0.14942E+0005 -0.19966E+0004 -0.16381E-0007  0.56783E-0009 -0.12768E-0007
  0.15000E+0005 -0.20018E+0004 -0.15398E-0007  0.35960E-0009 -0.11163E-0007
  0.14667E+0005 -0.18372E+0004 -0.10121E-0007  0.11483E-0008 -0.10232E-0007
  0.14724E+0005 -0.18430E+0004 -0.11341E-0007  0.10805E-0008 -0.10283E-0007
  0.14833E+0005 -0.18541E+0004 -0.13048E-0007  0.86008E-0009 -0.97016E-0008
  0.14942E+0005 -0.18652E+0004 -0.13332E-0007  0.51876E-0009 -0.79311E-0008
  0.15000E+0005 -0.18711E+0004 -0.12727E-0007  0.29507E-0009 -0.64646E-0008
  0.14667E+0005 -0.17662E+0004 -0.73082E-0008  0.11610E-0008 -0.74306E-0008
  0.14724E+0005 -0.17724E+0004 -0.81356E-0008  0.10968E-0008 -0.70948E-0008
  0.14833E+0005 -0.17841E+0004 -0.94664E-0008  0.87797E-0009 -0.60789E-0008
  0.14942E+0005 -0.17959E+0004 -0.98659E-0008  0.53138E-0009 -0.42622E-0008
  0.15000E+0005 -0.18021E+0004 -0.94766E-0008  0.30275E-0009 -0.28899E-0008
  0.15000E+0005 -0.22014E+0004 -0.10434E-0007  0.63502E-0009 -0.10888E-0007
  0.15058E+0005 -0.22061E+0004 -0.88215E-0008  0.45058E-0009 -0.90869E-0008
  0.15167E+0005 -0.22151E+0004 -0.55387E-0008  0.49304E-0010 -0.58812E-0008
  0.15276E+0005 -0.22240E+0004 -0.28955E-0008 -0.39198E-0009 -0.37728E-0008
  0.15333E+0005 -0.22288E+0004 -0.20847E-0008 -0.63016E-0009 -0.33384E-0008
  0.15000E+0005 -0.21325E+0004 -0.13195E-0007  0.51705E-0009 -0.12047E-0007
  0.15058E+0005 -0.21376E+0004 -0.11526E-0007  0.31315E-0009 -0.10154E-0007
  0.15167E+0005 -0.21473E+0004 -0.77879E-0008 -0.12428E-0009 -0.65178E-0008
  0.15276E+0005 -0.21571E+0004 -0.43141E-0008 -0.59955E-0009 -0.37453E-0008
  0.15333E+0005 -0.21622E+0004 -0.29810E-0008 -0.85473E-0009 -0.29331E-0008
  0.15000E+0005 -0.20018E+0004 -0.15398E-0007  0.35960E-0009 -0.11163E-0007
  0.15058E+0005 -0.20077E+0004 -0.13866E-0007  0.12798E-0009 -0.92501E-0008
  0.15167E+0005 -0.20189E+0004 -0.98495E-0008 -0.36241E-0009 -0.51771E-0008
  0.15276E+0005 -0.20301E+0004 -0.53589E-0008 -0.88966E-0009 -0.14673E-0008
  0.15333E+0005 -0.20360E+0004 -0.32510E-0008 -0.11707E-0008 -0.35034E-0010
  0.15000E+0005 -0.18711E+0004 -0.12727E-0007  0.29507E-0009 -0.64646E-0008
  0.15058E+0005 -0.18778E+0004 -0.11601E-0007  0.45331E-0010 -0.47020E-0008
  0.15167E+0005 -0.18904E+0004 -0.81183E-0008 -0.48270E-0009 -0.71680E-0009
  0.15276E+0005 -0.19031E+0004 -0.35864E-0008 -0.10502E-0008  0.33436E-0008
  0.15333E+0005 -0.19097E+0004 -0.11875E-0008 -0.13517E-0008  0.51391E-0008
  0.15000E+0005 -0.18021E+0004 -0.94766E-0008  0.30275E-0009 -0.28899E-0008
  0.15058E+0005 -0.18092E+0004 -0.86417E-0008  0.46105E-0010 -0.12683E-0008
  0.15167E+0005 -0.18226E+0004 -0.57248E-0008 -0.49757E-0009  0.24633E-0008
  0.15276E+0005 -0.18361E+0004 -0.15678E-0008 -0.10827E-0008  0.64480E-0008
  0.15333E+0005 -0.18432E+0004  0.76279E-0009 -0.13930E-0008  0.83048E-0008
  0.15333E+0005 -0.22288E+0004 -0.20847E-0008 -0.63016E-0009 -0.33384E-0008
  0.15391E+0005 -0.22321E+0004 -0.18135E-0008 -0.86654E-0009 -0.34320E-0008
  0.15500E+0005 -0.22385E+0004 -0.27924E-0008 -0.12931E-0008 -0.49443E-0008
  0.15609E+0005 -0.22449E+0004 -0.54969E-0008 -0.16606E-0008 -0.77314E-0008
  0.15667E+0005 -0.22483E+0004 -0.73787E-0008 -0.18278E-0008 -0.93999E-0008
  0.15333E+0005 -0.21622E+0004 -0.29810E-0008 -0.85473E-0009 -0.29331E-0008
  0.15391E+0005 -0.21658E+0004 -0.21703E-0008 -0.11068E-0008 -0.26554E-0008
  0.15500E+0005 -0.21728E+0004 -0.22374E-0008 -0.15594E-0008 -0.36458E-0008
  0.15609E+0005 -0.21797E+0004 -0.43674E-0008 -0.19472E-0008 -0.62882E-0008
  0.15667E+0005 -0.21834E+0004 -0.61352E-0008 -0.21222E-0008 -0.80614E-0008
  0.15333E+0005 -0.20360E+0004 -0.32510E-0008 -0.11707E-0008 -0.35034E-0010
  0.15391E+0005 -0.20402E+0004 -0.15413E-0008 -0.14467E-0008  0.92553E-0009
  0.15500E+0005 -0.20481E+0004  0.12380E-0009 -0.19383E-0008  0.10729E-0008
  0.15609E+0005 -0.20561E+0004 -0.60868E-0009 -0.23549E-0008 -0.93697E-0009
  0.15667E+0005 -0.20603E+0004 -0.19041E-0008 -0.25390E-0008 -0.26730E-0008
  0.15333E+0005 -0.19097E+0004 -0.11875E-0008 -0.13517E-0008  0.51391E-0008
  0.15391E+0005 -0.19145E+0004  0.10129E-0008 -0.16463E-0008  0.65890E-0008
  0.15500E+0005 -0.19235E+0004  0.38868E-0008 -0.21665E-0008  0.77355E-0008
  0.15609E+0005 -0.19325E+0004  0.44263E-0008 -0.26009E-0008  0.65366E-0008
  0.15667E+0005 -0.19373E+0004  0.36942E-0008 -0.27879E-0008  0.50379E-0008
  0.15333E+0005 -0.18432E+0004  0.76279E-0009 -0.13930E-0008  0.83048E-0008
  0.15391E+0005 -0.18482E+0004  0.30058E-0008 -0.16959E-0008  0.98903E-0008
  0.15500E+0005 -0.18578E+0004  0.61683E-0008 -0.22277E-0008  0.11405E-0007
  0.15609E+0005 -0.18673E+0004  0.71538E-0008 -0.26680E-0008  0.10593E-0007
  0.15667E+0005 -0.18724E+0004  0.66599E-0008 -0.28547E-0008  0.92466E-0008
  0.15667E+0005 -0.22483E+0004 -0.73787E-0008 -0.18278E-0008 -0.93999E-0008
  0.15724E+0005 -0.22508E+0004 -0.93766E-0008 -0.19738E-0008 -0.11007E-0007
  0.15833E+0005 -0.22556E+0004 -0.12933E-0007 -0.21950E-0008 -0.13359E-0007
  0.15942E+0005 -0.22604E+0004 -0.15368E-0007 -0.23420E-0008 -0.14190E-0007
  0.16000E+0005 -0.22629E+0004 -0.15954E-0007 -0.23943E-0008 -0.13876E-0007
  0.15667E+0005 -0.21834E+0004 -0.61352E-0008 -0.21222E-0008 -0.80614E-0008
  0.15724E+0005 -0.21861E+0004 -0.81473E-0008 -0.22727E-0008 -0.98789E-0008
  0.15833E+0005 -0.21913E+0004 -0.12080E-0007 -0.24939E-0008 -0.12898E-0007
  0.15942E+0005 -0.21965E+0004 -0.15226E-0007 -0.26274E-0008 -0.14591E-0007
  0.16000E+0005 -0.21993E+0004 -0.16244E-0007 -0.26668E-0008 -0.14725E-0007
  0.15667E+0005 -0.20603E+0004 -0.19041E-0008 -0.25390E-0008 -0.26730E-0008
  0.15724E+0005 -0.20635E+0004 -0.36490E-0008 -0.26924E-0008 -0.46435E-0008
  0.15833E+0005 -0.20695E+0004 -0.77211E-0008 -0.29030E-0008 -0.85197E-0008
  0.15942E+0005 -0.20755E+0004 -0.11748E-0007 -0.30004E-0008 -0.11618E-0007
  0.16000E+0005 -0.20787E+0004 -0.13434E-0007 -0.30102E-0008 -0.12588E-0007
  0.15667E+0005 -0.19373E+0004  0.36942E-0008 -0.27879E-0008  0.50379E-0008
  0.15724E+0005 -0.19409E+0004  0.23890E-0008 -0.29379E-0008  0.31548E-0008
  0.15833E+0005 -0.19477E+0004 -0.13325E-0008 -0.31253E-0008 -0.10719E-0008
  0.15942E+0005 -0.19544E+0004 -0.56935E-0008 -0.31752E-0008 -0.51416E-0008
  0.16000E+0005 -0.19580E+0004 -0.78014E-0008 -0.31507E-0008 -0.68074E-0008
  0.15667E+0005 -0.18724E+0004  0.66599E-0008 -0.28547E-0008  0.92466E-0008
  0.15724E+0005 -0.18762E+0004  0.55627E-0008 -0.30008E-0008  0.74565E-0008
  0.15833E+0005 -0.18834E+0004  0.20769E-0008 -0.31728E-0008  0.31905E-0008
  0.15942E+0005 -0.18906E+0004 -0.23217E-0008 -0.31951E-0008 -0.12157E-0008
  0.16000E+0005 -0.18944E+0004 -0.45673E-0008 -0.31516E-0008 -0.31657E-0008
  0.16000E+0005 -0.22629E+0004 -0.15954E-0007 -0.23943E-0008 -0.13876E-0007
  0.16058E+0005 -0.22668E+0004 -0.15968E-0007 -0.24268E-0008 -0.13016E-0007
  0.16167E+0005 -0.22742E+0004 -0.14520E-0007 -0.24565E-0008 -0.10195E-0007
  0.16276E+0005 -0.22816E+0004 -0.11620E-0007 -0.24610E-0008 -0.64948E-0008
  0.16333E+0005 -0.22855E+0004 -0.98048E-0008 -0.24564E-0008 -0.45230E-0008
  0.16000E+0005 -0.21993E+0004 -0.16244E-0007 -0.26668E-0008 -0.14725E-0007
  0.16058E+0005 -0.22035E+0004 -0.16713E-0007 -0.26828E-0008 -0.14294E-0007
  0.16167E+0005 -0.22116E+0004 -0.15963E-0007 -0.26709E-0008 -0.12015E-0007
  0.16276E+0005 -0.22196E+0004 -0.13384E-0007 -0.26213E-0008 -0.83874E-0008
  0.16333E+0005 -0.22238E+0004 -0.11549E-0007 -0.25842E-0008 -0.62468E-0008
  0.16000E+0005 -0.20787E+0004 -0.13434E-0007 -0.30102E-0008 -0.12588E-0007
  0.16058E+0005 -0.20835E+0004 -0.14694E-0007 -0.29907E-0008 -0.13050E-0007
  0.16167E+0005 -0.20928E+0004 -0.15376E-0007 -0.28934E-0008 -0.12169E-0007
  0.16276E+0005 -0.21020E+0004 -0.13781E-0007 -0.27370E-0008 -0.92574E-0008
  0.16333E+0005 -0.21069E+0004 -0.12172E-0007 -0.26372E-0008 -0.71361E-0008
  0.16000E+0005 -0.19580E+0004 -0.78014E-0008 -0.31507E-0008 -0.68074E-0008
  0.16058E+0005 -0.19635E+0004 -0.96536E-0008 -0.30917E-0008 -0.80905E-0008
  0.16167E+0005 -0.19740E+0004 -0.11648E-0007 -0.29051E-0008 -0.87607E-0008
  0.16276E+0005 -0.19844E+0004 -0.11294E-0007 -0.26425E-0008 -0.70881E-0008
  0.16333E+0005 -0.19900E+0004 -0.10180E-0007 -0.24822E-0008 -0.53759E-0008
  0.16000E+0005 -0.18944E+0004 -0.45673E-0008 -0.31516E-0008 -0.31657E-0008
  0.16058E+0005 -0.19002E+0004 -0.66357E-0008 -0.30712E-0008 -0.48019E-0008
  0.16167E+0005 -0.19113E+0004 -0.92027E-0008 -0.28383E-0008 -0.62316E-0008
  0.16276E+0005 -0.19224E+0004 -0.95132E-0008 -0.25220E-0008 -0.53046E-0008
  0.16333E+0005 -0.19283E+0004 -0.87243E-0008 -0.23318E-0008 -0.39188E-0008
  0.16333E+0005 -0.22855E+0004 -0.98048E-0008 -0.24564E-0008 -0.45230E-0008
  0.16391E+0005 -0.22901E+0004 -0.79531E-0008 -0.24487E-0008 -0.26793E-0008
  0.16500E+0005 -0.22988E+0004 -0.49454E-0008 -0.24336E-0008 -0.59768E-0010
  0.16609E+0005 -0.23076E+0004 -0.31580E-0008 -0.24245E-0008  0.11026E-0008
  0.16667E+0005 -0.23122E+0004 -0.28131E-0008 -0.24259E-0008  0.11152E-0008
  0.16333E+0005 -0.22238E+0004 -0.11549E-0007 -0.25842E-0008 -0.62468E-0008
  0.16391E+0005 -0.22288E+0004 -0.95613E-0008 -0.25432E-0008 -0.41141E-0008
  0.16500E+0005 -0.22383E+0004 -0.60082E-0008 -0.24619E-0008 -0.67908E-0009
  0.16609E+0005 -0.22478E+0004 -0.34770E-0008 -0.23868E-0008  0.14452E-0008
  0.16667E+0005 -0.22528E+0004 -0.27443E-0008 -0.23546E-0008  0.19339E-0008
  0.16333E+0005 -0.21069E+0004 -0.12172E-0007 -0.26372E-0008 -0.71361E-0008
  0.16391E+0005 -0.21126E+0004 -0.10205E-0007 -0.25326E-0008 -0.47923E-0008
  0.16500E+0005 -0.21236E+0004 -0.60750E-0008 -0.23265E-0008 -0.32721E-0009
  0.16609E+0005 -0.21345E+0004 -0.23804E-0008 -0.21283E-0008  0.33615E-0008
  0.16667E+0005 -0.21402E+0004 -0.93166E-0009 -0.20333E-0008  0.47374E-0008
  0.16333E+0005 -0.19900E+0004 -0.10180E-0007 -0.24822E-0008 -0.53759E-0008
  0.16391E+0005 -0.19965E+0004 -0.85544E-0008 -0.23174E-0008 -0.32534E-0008
  0.16500E+0005 -0.20088E+0004 -0.45033E-0008 -0.19952E-0008  0.14266E-0008
  0.16609E+0005 -0.20211E+0004 -0.15606E-0009 -0.16844E-0008  0.60600E-0008
  0.16667E+0005 -0.20277E+0004  0.18658E-0008 -0.15319E-0008  0.81368E-0008
  0.16333E+0005 -0.19283E+0004 -0.87243E-0008 -0.23318E-0008 -0.39188E-0008
  0.16391E+0005 -0.19352E+0004 -0.73746E-0008 -0.21378E-0008 -0.20532E-0008
  0.16500E+0005 -0.19483E+0004 -0.36119E-0008 -0.17602E-0008  0.24188E-0008
  0.16609E+0005 -0.19614E+0004  0.82726E-0009 -0.13970E-0008  0.72398E-0008
  0.16667E+0005 -0.19683E+0004  0.30519E-0008 -0.12182E-0008  0.95615E-0008
  0.16667E+0005 -0.23122E+0004 -0.28131E-0008 -0.24259E-0008  0.11152E-0008
  0.16724E+0005 -0.23165E+0004 -0.28520E-0008 -0.24312E-0008  0.79315E-0009
  0.16833E+0005 -0.23246E+0004 -0.37368E-0008 -0.24641E-0008 -0.45308E-0009
  0.16942E+0005 -0.23328E+0004 -0.51229E-0008 -0.25354E-0008 -0.19855E-0008
  0.17000E+0005 -0.23371E+0004 -0.58245E-0008 -0.25929E-0008 -0.27174E-0008
  0.16667E+0005 -0.22528E+0004 -0.27443E-0008 -0.23546E-0008  0.19339E-0008
  0.16724E+0005 -0.22575E+0004 -0.24367E-0008 -0.23272E-0008  0.20301E-0008
  0.16833E+0005 -0.22663E+0004 -0.28796E-0008 -0.23020E-0008  0.13144E-0008
  0.16942E+0005 -0.22752E+0004 -0.41558E-0008 -0.23204E-0008 -0.70241E-0010
  0.17000E+0005 -0.22798E+0004 -0.49213E-0008 -0.23519E-0008 -0.86578E-0009
  0.16667E+0005 -0.21402E+0004 -0.93166E-0009 -0.20333E-0008  0.47374E-0008
  0.16724E+0005 -0.21456E+0004  0.86449E-0010 -0.19449E-0008  0.56848E-0008
  0.16833E+0005 -0.21558E+0004  0.73837E-0009 -0.18106E-0008  0.62376E-0008
  0.16942E+0005 -0.21660E+0004  0.66407E-0011 -0.17284E-0008  0.54646E-0008
  0.17000E+0005 -0.21713E+0004 -0.72814E-0009 -0.17096E-0008  0.46948E-0008
  0.16667E+0005 -0.20277E+0004  0.18658E-0008 -0.15319E-0008  0.81368E-0008
  0.16724E+0005 -0.20337E+0004  0.35517E-0008 -0.13884E-0008  0.98536E-0008
  0.16833E+0005 -0.20452E+0004  0.55074E-0008 -0.11540E-0008  0.11814E-0007
  0.16942E+0005 -0.20568E+0004  0.58085E-0008 -0.97739E-0009  0.12069E-0007
  0.17000E+0005 -0.20628E+0004  0.54086E-0008 -0.90980E-0009  0.11592E-0007
  0.16667E+0005 -0.19683E+0004  0.30519E-0008 -0.12182E-0008  0.95615E-0008
  0.16724E+0005 -0.19747E+0004  0.50253E-0008 -0.10499E-0008  0.11597E-0007
  0.16833E+0005 -0.19869E+0004  0.76776E-0008 -0.77017E-0009  0.14271E-0007
  0.16942E+0005 -0.19992E+0004  0.87004E-0008 -0.55085E-0009  0.15210E-0007
  0.17000E+0005 -0.20056E+0004  0.86214E-0008 -0.46064E-0009  0.15013E-0007
  0.17000E+0005 -0.23371E+0004 -0.58245E-0008 -0.25929E-0008 -0.27174E-0008
  0.17058E+0005 -0.23406E+0004 -0.64060E-0008 -0.26642E-0008 -0.33208E-0008
  0.17167E+0005 -0.23472E+0004 -0.70534E-0008 -0.28404E-0008 -0.41003E-0008
  0.17276E+0005 -0.23539E+0004 -0.71566E-0008 -0.30697E-0008 -0.45336E-0008
  0.17333E+0005 -0.23574E+0004 -0.70855E-0008 -0.32055E-0008 -0.47075E-0008
  0.17000E+0005 -0.22798E+0004 -0.49213E-0008 -0.23519E-0008 -0.86578E-0009
  0.17058E+0005 -0.22836E+0004 -0.56107E-0008 -0.23965E-0008 -0.15896E-0008
  0.17167E+0005 -0.22909E+0004 -0.65440E-0008 -0.25249E-0008 -0.27144E-0008
  0.17276E+0005 -0.22981E+0004 -0.69085E-0008 -0.27100E-0008 -0.35127E-0008
  0.17333E+0005 -0.23019E+0004 -0.69275E-0008 -0.28248E-0008 -0.38468E-0008
  0.17000E+0005 -0.21713E+0004 -0.72814E-0009 -0.17096E-0008  0.46948E-0008
  0.17058E+0005 -0.21757E+0004 -0.15140E-0008 -0.17026E-0008  0.38428E-0008
  0.17167E+0005 -0.21840E+0004 -0.29542E-0008 -0.17366E-0008  0.20839E-0008
  0.17276E+0005 -0.21923E+0004 -0.40261E-0008 -0.18329E-0008  0.37536E-0009
  0.17333E+0005 -0.21967E+0004 -0.44150E-0008 -0.19048E-0008 -0.46040E-0009
  0.17000E+0005 -0.20628E+0004  0.54086E-0008 -0.90980E-0009  0.11592E-0007
  0.17058E+0005 -0.20678E+0004  0.48063E-0008 -0.85242E-0009  0.10855E-0007
  0.17167E+0005 -0.20772E+0004  0.32594E-0008 -0.79075E-0009  0.88000E-0008
  0.17276E+0005 -0.20866E+0004  0.15912E-0008 -0.79192E-0009  0.62480E-0008
  0.17333E+0005 -0.20916E+0004  0.75565E-0009 -0.81589E-0009  0.48178E-0008
  0.17000E+0005 -0.20056E+0004  0.86214E-0008 -0.46064E-0009  0.15013E-0007
  0.17058E+0005 -0.20109E+0004  0.82681E-0008 -0.37952E-0009  0.14471E-0007
  0.17167E+0005 -0.20208E+0004  0.69563E-0008 -0.27073E-0009  0.12523E-0007
  0.17276E+0005 -0.20308E+0004  0.51943E-0008 -0.22180E-0009  0.97221E-0008
  0.17333E+0005 -0.20361E+0004  0.41891E-0008 -0.21897E-0009  0.80334E-0008
  0.17333E+0005 -0.23574E+0004 -0.70855E-0008 -0.32055E-0008 -0.47075E-0008
  0.17391E+0005 -0.23600E+0004 -0.70091E-0008 -0.33420E-0008 -0.48884E-0008
  0.17500E+0005 -0.23649E+0004 -0.70195E-0008 -0.35976E-0008 -0.53466E-0008
  0.17609E+0005 -0.23698E+0004 -0.73850E-0008 -0.38184E-0008 -0.59215E-0008
  0.17667E+0005 -0.23724E+0004 -0.77070E-0008 -0.39088E-0008 -0.62010E-0008
  0.17333E+0005 -0.23019E+0004 -0.69275E-0008 -0.28248E-0008 -0.38468E-0008
  0.17391E+0005 -0.23047E+0004 -0.68873E-0008 -0.29411E-0008 -0.41413E-0008
  0.17500E+0005 -0.23101E+0004 -0.68708E-0008 -0.31673E-0008 -0.47247E-0008
  0.17609E+0005 -0.23154E+0004 -0.71410E-0008 -0.33769E-0008 -0.53341E-0008
  0.17667E+0005 -0.23182E+0004 -0.74154E-0008 -0.34702E-0008 -0.56154E-0008
  0.17333E+0005 -0.21967E+0004 -0.44150E-0008 -0.19048E-0008 -0.46040E-0009
  0.17391E+0005 -0.22000E+0004 -0.46758E-0008 -0.19788E-0008 -0.12040E-0008
  0.17500E+0005 -0.22061E+0004 -0.51026E-0008 -0.21421E-0008 -0.25171E-0008
  0.17609E+0005 -0.22123E+0004 -0.56589E-0008 -0.23224E-0008 -0.36549E-0008
  0.17667E+0005 -0.22155E+0004 -0.60465E-0008 -0.24174E-0008 -0.41399E-0008
  0.17333E+0005 -0.20916E+0004  0.75565E-0009 -0.81589E-0009  0.48178E-0008
  0.17391E+0005 -0.20952E+0004  0.32690E-0010 -0.84174E-0009  0.34495E-0008
  0.17500E+0005 -0.21022E+0004 -0.13132E-0008 -0.92784E-0009  0.90980E-0009
  0.17609E+0005 -0.21091E+0004 -0.27324E-0008 -0.10608E-0008 -0.13512E-0008
  0.17667E+0005 -0.21128E+0004 -0.35256E-0008 -0.11476E-0008 -0.23404E-0008
  0.17333E+0005 -0.20361E+0004  0.41891E-0008 -0.21897E-0009  0.80334E-0008
  0.17391E+0005 -0.20400E+0004  0.32444E-0008 -0.21716E-0009  0.63478E-0008
  0.17500E+0005 -0.20473E+0004  0.13582E-0008 -0.25535E-0009  0.30871E-0008
  0.17609E+0005 -0.20547E+0004 -0.66473E-0009 -0.35261E-0009  0.63817E-0010
  0.17667E+0005 -0.20586E+0004 -0.17676E-0008 -0.42847E-0009 -0.12992E-0008
  0.17667E+0005 -0.23724E+0004 -0.77070E-0008 -0.39088E-0008 -0.62010E-0008
  0.17724E+0005 -0.23743E+0004 -0.80685E-0008 -0.39682E-0008 -0.64023E-0008
  0.17833E+0005 -0.23780E+0004 -0.86721E-0008 -0.40011E-0008 -0.64272E-0008
  0.17942E+0005 -0.23816E+0004 -0.88708E-0008 -0.39123E-0008 -0.58676E-0008
  0.18000E+0005 -0.23836E+0004 -0.87316E-0008 -0.38152E-0008 -0.53521E-0008
  0.17667E+0005 -0.23182E+0004 -0.74154E-0008 -0.34702E-0008 -0.56154E-0008
  0.17724E+0005 -0.23203E+0004 -0.77433E-0008 -0.35389E-0008 -0.58147E-0008
  0.17833E+0005 -0.23243E+0004 -0.83581E-0008 -0.36092E-0008 -0.58594E-0008
  0.17942E+0005 -0.23283E+0004 -0.86684E-0008 -0.35839E-0008 -0.53614E-0008
  0.18000E+0005 -0.23303E+0004 -0.86165E-0008 -0.35287E-0008 -0.48946E-0008
  0.17667E+0005 -0.22155E+0004 -0.60465E-0008 -0.24174E-0008 -0.41399E-0008
  0.17724E+0005 -0.22179E+0004 -0.64721E-0008 -0.25001E-0008 -0.44960E-0008
  0.17833E+0005 -0.22225E+0004 -0.73032E-0008 -0.26366E-0008 -0.47620E-0008
  0.17942E+0005 -0.22271E+0004 -0.78978E-0008 -0.27319E-0008 -0.44206E-0008
  0.18000E+0005 -0.22295E+0004 -0.80182E-0008 -0.27585E-0008 -0.40232E-0008
  0.17667E+0005 -0.21128E+0004 -0.35256E-0008 -0.11476E-0008 -0.23404E-0008
  0.17724E+0005 -0.21155E+0004 -0.43072E-0008 -0.12346E-0008 -0.31217E-0008
  0.17833E+0005 -0.21207E+0004 -0.57168E-0008 -0.14212E-0008 -0.39761E-0008
  0.17942E+0005 -0.21258E+0004 -0.67782E-0008 -0.16273E-0008 -0.39455E-0008
  0.18000E+0005 -0.21286E+0004 -0.71058E-0008 -0.17340E-0008 -0.36169E-0008
  0.17667E+0005 -0.20586E+0004 -0.17676E-0008 -0.42847E-0009 -0.12992E-0008
  0.17724E+0005 -0.20615E+0004 -0.28328E-0008 -0.51112E-0009 -0.24133E-0008
  0.17833E+0005 -0.20670E+0004 -0.46999E-0008 -0.71199E-0009 -0.37516E-0008
  0.17942E+0005 -0.20725E+0004 -0.60988E-0008 -0.96708E-0009 -0.39847E-0008
  0.18000E+0005 -0.20754E+0004 -0.65575E-0008 -0.11126E-0008 -0.37094E-0008
  0.18000E+0005 -0.23836E+0004 -0.87316E-0008 -0.38152E-0008 -0.53521E-0008
  0.18058E+0005 -0.23856E+0004 -0.84158E-0008 -0.36805E-0008 -0.47392E-0008
  0.18167E+0005 -0.23895E+0004 -0.74304E-0008 -0.33354E-0008 -0.35234E-0008
  0.18276E+0005 -0.23934E+0004 -0.62299E-0008 -0.28792E-0008 -0.26309E-0008
  0.18333E+0005 -0.23955E+0004 -0.56542E-0008 -0.26049E-0008 -0.24213E-0008
  0.18000E+0005 -0.23303E+0004 -0.86165E-0008 -0.35287E-0008 -0.48946E-0008
  0.18058E+0005 -0.23326E+0004 -0.83964E-0008 -0.34403E-0008 -0.43385E-0008
  0.18167E+0005 -0.23368E+0004 -0.75794E-0008 -0.31883E-0008 -0.32449E-0008
  0.18276E+0005 -0.23411E+0004 -0.64890E-0008 -0.28209E-0008 -0.24894E-0008
  0.18333E+0005 -0.23433E+0004 -0.59421E-0008 -0.25878E-0008 -0.23618E-0008
  0.18000E+0005 -0.22295E+0004 -0.80182E-0008 -0.27585E-0008 -0.40232E-0008
  0.18058E+0005 -0.22320E+0004 -0.79757E-0008 -0.27629E-0008 -0.35313E-0008
  0.18167E+0005 -0.22369E+0004 -0.74681E-0008 -0.27023E-0008 -0.25604E-0008
  0.18276E+0005 -0.22418E+0004 -0.65942E-0008 -0.25259E-0008 -0.19515E-0008
  0.18333E+0005 -0.22444E+0004 -0.61125E-0008 -0.23851E-0008 -0.19248E-0008
  0.18000E+0005 -0.21286E+0004 -0.71058E-0008 -0.17340E-0008 -0.36169E-0008
  0.18058E+0005 -0.21315E+0004 -0.72481E-0008 -0.18336E-0008 -0.31429E-0008
  0.18167E+0005 -0.21370E+0004 -0.70274E-0008 -0.19775E-0008 -0.21228E-0008
  0.18276E+0005 -0.21425E+0004 -0.63516E-0008 -0.20179E-0008 -0.14399E-0008
  0.18333E+0005 -0.21454E+0004 -0.59359E-0008 -0.19872E-0008 -0.13960E-0008
  0.18000E+0005 -0.20754E+0004 -0.65575E-0008 -0.11126E-0008 -0.37094E-0008
  0.18058E+0005 -0.20784E+0004 -0.68051E-0008 -0.12610E-0008 -0.32398E-0008
  0.18167E+0005 -0.20843E+0004 -0.67268E-0008 -0.15146E-0008 -0.21350E-0008
  0.18276E+0005 -0.20901E+0004 -0.61410E-0008 -0.16776E-0008 -0.13169E-0008
  0.18333E+0005 -0.20932E+0004 -0.57562E-0008 -0.17111E-0008 -0.12071E-0008
  0.18333E+0005 -0.23955E+0004 -0.56542E-0008 -0.26049E-0008 -0.24213E-0008
  0.18391E+0005 -0.23980E+0004 -0.51825E-0008 -0.23068E-0008 -0.24247E-0008
  0.18500E+0005 -0.24026E+0004 -0.46982E-0008 -0.17143E-0008 -0.29675E-0008
  0.18609E+0005 -0.24073E+0004 -0.47109E-0008 -0.11184E-0008 -0.38850E-0008
  0.18667E+0005 -0.24097E+0004 -0.48195E-0008 -0.82419E-0009 -0.43088E-0008
  0.18333E+0005 -0.23433E+0004 -0.59421E-0008 -0.25878E-0008 -0.23618E-0008
  0.18391E+0005 -0.23460E+0004 -0.54823E-0008 -0.23241E-0008 -0.24592E-0008
  0.18500E+0005 -0.23510E+0004 -0.49997E-0008 -0.17762E-0008 -0.32257E-0008
  0.18609E+0005 -0.23561E+0004 -0.50391E-0008 -0.11925E-0008 -0.44437E-0008
  0.18667E+0005 -0.23588E+0004 -0.51918E-0008 -0.89263E-0009 -0.50568E-0008
  0.18333E+0005 -0.22444E+0004 -0.61125E-0008 -0.23851E-0008 -0.19248E-0008
  0.18391E+0005 -0.22474E+0004 -0.56866E-0008 -0.22019E-0008 -0.21499E-0008
  0.18500E+0005 -0.22533E+0004 -0.52164E-0008 -0.17691E-0008 -0.32581E-0008
  0.18609E+0005 -0.22591E+0004 -0.52883E-0008 -0.12364E-0008 -0.49873E-0008
  0.18667E+0005 -0.22622E+0004 -0.55071E-0008 -0.93862E-0009 -0.59449E-0008
  0.18333E+0005 -0.21454E+0004 -0.59359E-0008 -0.19872E-0008 -0.13960E-0008
  0.18391E+0005 -0.21489E+0004 -0.55491E-0008 -0.19040E-0008 -0.16324E-0008
  0.18500E+0005 -0.21555E+0004 -0.50987E-0008 -0.16257E-0008 -0.28798E-0008
  0.18609E+0005 -0.21621E+0004 -0.51800E-0008 -0.11813E-0008 -0.49477E-0008
  0.18667E+0005 -0.21656E+0004 -0.54389E-0008 -0.90278E-0009 -0.61788E-0008
  0.18333E+0005 -0.20932E+0004 -0.57562E-0008 -0.17111E-0008 -0.12071E-0008
  0.18391E+0005 -0.20969E+0004 -0.53889E-0008 -0.16881E-0008 -0.13909E-0008
  0.18500E+0005 -0.21039E+0004 -0.49483E-0008 -0.15064E-0008 -0.26023E-0008
  0.18609E+0005 -0.21109E+0004 -0.50230E-0008 -0.11230E-0008 -0.47452E-0008
  0.18667E+0005 -0.21146E+0004 -0.52895E-0008 -0.86095E-0009 -0.60713E-0008
  0.18667E+0005 -0.24097E+0004 -0.48195E-0008 -0.82419E-0009 -0.43088E-0008
  0.18724E+0005 -0.24123E+0004 -0.49111E-0008 -0.55689E-0009 -0.45614E-0008
  0.18833E+0005 -0.24170E+0004 -0.47410E-0008 -0.15296E-0009 -0.42109E-0008
  0.18942E+0005 -0.24218E+0004 -0.37636E-0008  0.61672E-0010 -0.24726E-0008
  0.19000E+0005 -0.24243E+0004 -0.28518E-0008  0.86545E-0010 -0.99491E-0009
  0.18667E+0005 -0.23588E+0004 -0.51918E-0008 -0.89263E-0009 -0.50568E-0008
  0.18724E+0005 -0.23615E+0004 -0.53542E-0008 -0.61132E-0009 -0.55149E-0008
  0.18833E+0005 -0.23667E+0004 -0.53824E-0008 -0.16441E-0009 -0.55575E-0008
  0.18942E+0005 -0.23719E+0004 -0.46333E-0008  0.10642E-0009 -0.41340E-0008
  0.19000E+0005 -0.23746E+0004 -0.38190E-0008  0.16215E-0009 -0.27515E-0008
  0.18667E+0005 -0.22622E+0004 -0.55071E-0008 -0.93862E-0009 -0.59449E-0008
  0.18724E+0005 -0.22653E+0004 -0.57865E-0008 -0.64129E-0009 -0.67945E-0008
  0.18833E+0005 -0.22713E+0004 -0.61866E-0008 -0.12742E-0009 -0.76533E-0008
  0.18942E+0005 -0.22772E+0004 -0.59376E-0008  0.24342E-0009 -0.69989E-0008
  0.19000E+0005 -0.22804E+0004 -0.53787E-0008  0.35662E-0009 -0.59251E-0008
  0.18667E+0005 -0.21656E+0004 -0.54389E-0008 -0.90278E-0009 -0.61788E-0008
  0.18724E+0005 -0.21691E+0004 -0.58040E-0008 -0.60319E-0009 -0.73701E-0008
  0.18833E+0005 -0.21759E+0004 -0.65363E-0008 -0.40200E-0010 -0.90394E-0008
  0.18942E+0005 -0.21826E+0004 -0.68241E-0008  0.42525E-0009 -0.92956E-0008
  0.19000E+0005 -0.21862E+0004 -0.65853E-0008  0.59717E-0009 -0.86677E-0008
  0.18667E+0005 -0.21146E+0004 -0.52895E-0008 -0.86095E-0009 -0.60713E-0008
  0.18724E+0005 -0.21184E+0004 -0.56822E-0008 -0.56506E-0009 -0.74005E-0008
  0.18833E+0005 -0.21255E+0004 -0.65575E-0008  0.18104E-0010 -0.94509E-0008
  0.18942E+0005 -0.21327E+0004 -0.71226E-0008  0.53306E-0009 -0.10206E-0007
  0.19000E+0005 -0.21365E+0004 -0.70687E-0008  0.73743E-0009 -0.98531E-0008
  0.19000E+0005 -0.24243E+0004 -0.28518E-0008  0.86545E-0010 -0.99491E-0009
  0.19058E+0005 -0.24261E+0004 -0.17166E-0008  0.41041E-0010  0.74735E-0009
  0.19167E+0005 -0.24294E+0004  0.85481E-0009 -0.21575E-0009  0.44229E-0008
  0.19276E+0005 -0.24327E+0004  0.33473E-0008 -0.67089E-0009  0.76839E-0008
  0.19333E+0005 -0.24345E+0004  0.43497E-0008 -0.96085E-0009  0.88739E-0008
  0.19000E+0005 -0.23746E+0004 -0.38190E-0008  0.16215E-0009 -0.27515E-0008
  0.19058E+0005 -0.23765E+0004 -0.27456E-0008  0.14601E-0009 -0.10419E-0008
  0.19167E+0005 -0.23801E+0004 -0.14549E-0009 -0.64392E-0010  0.27809E-0008
  0.19276E+0005 -0.23838E+0004  0.25902E-0008 -0.49386E-0009  0.64446E-0008
  0.19333E+0005 -0.23857E+0004  0.37931E-0008 -0.78047E-0009  0.79203E-0008
  0.19000E+0005 -0.22804E+0004 -0.53787E-0008  0.35662E-0009 -0.59251E-0008
  0.19058E+0005 -0.22826E+0004 -0.45118E-0008  0.39665E-0009 -0.44191E-0008
  0.19167E+0005 -0.22868E+0004 -0.20530E-0008  0.27700E-0009 -0.59075E-0009
  0.19276E+0005 -0.22909E+0004  0.97715E-0009 -0.10120E-0009  0.36338E-0008
  0.19333E+0005 -0.22931E+0004  0.25087E-0008 -0.38141E-0009  0.55990E-0008
  0.19000E+0005 -0.21862E+0004 -0.65853E-0008  0.59717E-0009 -0.86677E-0008
  0.19058E+0005 -0.21887E+0004 -0.60178E-0008  0.69710E-0009 -0.75305E-0008
  0.19167E+0005 -0.21934E+0004 -0.39271E-0008  0.67917E-0009 -0.40516E-0008
  0.19276E+0005 -0.21981E+0004 -0.81372E-0009  0.36457E-0009  0.43208E-0009
  0.19333E+0005 -0.22006E+0004  0.97699E-0009  0.96298E-0010  0.27906E-0008
  0.19000E+0005 -0.21365E+0004 -0.70687E-0008  0.73743E-0009 -0.98531E-0008
  0.19058E+0005 -0.21391E+0004 -0.66878E-0008  0.87145E-0009 -0.89668E-0008
  0.19167E+0005 -0.21441E+0004 -0.48758E-0008  0.91352E-0009 -0.58129E-0008
  0.19276E+0005 -0.21491E+0004 -0.18079E-0008  0.63937E-0009 -0.13304E-0008
  0.19333E+0005 -0.21517E+0004  0.86312E-0010  0.38057E-0009  0.11835E-0008
  0.19333E+0005 -0.24345E+0004  0.43497E-0008 -0.96085E-0009  0.88739E-0008
  0.19391E+0005 -0.24360E+0004  0.50020E-0008 -0.12672E-0008  0.95526E-0008
  0.19500E+0005 -0.24388E+0004  0.50733E-0008 -0.18172E-0008  0.92505E-0008
  0.19609E+0005 -0.24417E+0004  0.36867E-0008 -0.22135E-0008  0.71061E-0008
  0.19667E+0005 -0.24432E+0004  0.25383E-0008 -0.23199E-0008  0.54824E-0008
  0.19333E+0005 -0.23857E+0004  0.37931E-0008 -0.78047E-0009  0.79203E-0008
  0.19391E+0005 -0.23873E+0004  0.46725E-0008 -0.10917E-0008  0.89042E-0008
  0.19500E+0005 -0.23904E+0004  0.51665E-0008 -0.16727E-0008  0.91455E-0008
  0.19609E+0005 -0.23935E+0004  0.40625E-0008 -0.21284E-0008  0.73740E-0008
  0.19667E+0005 -0.23951E+0004  0.29712E-0008 -0.22752E-0008  0.58486E-0008
  0.19333E+0005 -0.22931E+0004  0.25087E-0008 -0.38141E-0009  0.55990E-0008
  0.19391E+0005 -0.22950E+0004  0.37991E-0008 -0.70281E-0009  0.71521E-0008
  0.19500E+0005 -0.22985E+0004  0.51452E-0008 -0.13486E-0008  0.85205E-0008
  0.19609E+0005 -0.23021E+0004  0.46964E-0008 -0.19277E-0008  0.76414E-0008
  0.19667E+0005 -0.23040E+0004  0.37761E-0008 -0.21585E-0008  0.64024E-0008
  0.19333E+0005 -0.22006E+0004  0.97699E-0009  0.96298E-0010  0.27906E-0008
  0.19391E+0005 -0.22027E+0004  0.26500E-0008 -0.23123E-0009  0.48720E-0008
  0.19500E+0005 -0.22067E+0004  0.49159E-0008 -0.93870E-0009  0.74474E-0008
  0.19609E+0005 -0.22107E+0004  0.52921E-0008 -0.16447E-0008  0.76721E-0008
  0.19667E+0005 -0.22128E+0004  0.46336E-0008 -0.19638E-0008  0.68380E-0008
  0.19333E+0005 -0.21517E+0004  0.86312E-0010  0.38057E-0009  0.11835E-0008
  0.19391E+0005 -0.21540E+0004  0.19448E-0008  0.52510E-0010  0.35136E-0008
  0.19500E+0005 -0.21583E+0004  0.47182E-0008 -0.68413E-0009  0.67359E-0008
  0.19609E+0005 -0.21625E+0004  0.56028E-0008 -0.14558E-0008  0.76163E-0008
  0.19667E+0005 -0.21648E+0004  0.51248E-0008 -0.18216E-0008  0.70408E-0008
  0.19667E+0005 -0.24432E+0004  0.25383E-0008 -0.23199E-0008  0.54824E-0008
  0.19724E+0005 -0.24462E+0004  0.12543E-0008 -0.23236E-0008  0.37052E-0008
  0.19833E+0005 -0.24519E+0004 -0.10499E-0008 -0.20529E-0008  0.48053E-0009
  0.19942E+0005 -0.24576E+0004 -0.25878E-0008 -0.13965E-0008 -0.20069E-0008
  0.20000E+0005 -0.24606E+0004 -0.29903E-0008 -0.93155E-0009 -0.29476E-0008
  0.19667E+0005 -0.23951E+0004  0.29712E-0008 -0.22752E-0008  0.58486E-0008
  0.19724E+0005 -0.23984E+0004  0.16773E-0008 -0.23281E-0008  0.41089E-0008
  0.19833E+0005 -0.24046E+0004 -0.78357E-0009 -0.21580E-0008  0.83057E-0009
  0.19942E+0005 -0.24107E+0004 -0.25320E-0008 -0.16090E-0008 -0.17325E-0008
  0.20000E+0005 -0.24140E+0004 -0.30177E-0008 -0.11953E-0008 -0.26805E-0008
  0.19667E+0005 -0.23040E+0004  0.37761E-0008 -0.21585E-0008  0.64024E-0008
  0.19724E+0005 -0.23077E+0004  0.25099E-0008 -0.23117E-0008  0.48174E-0008
  0.19833E+0005 -0.23148E+0004 -0.22801E-0009 -0.23469E-0008  0.15212E-0008
  0.19942E+0005 -0.23220E+0004 -0.24244E-0008 -0.20152E-0008 -0.11809E-0008
  0.20000E+0005 -0.23257E+0004 -0.30945E-0008 -0.17082E-0008 -0.21432E-0008
  0.19667E+0005 -0.22128E+0004  0.46336E-0008 -0.19638E-0008  0.68380E-0008
  0.19724E+0005 -0.22171E+0004  0.34608E-0008 -0.22230E-0008  0.55024E-0008
  0.19833E+0005 -0.22251E+0004  0.45825E-0009 -0.24769E-0008  0.22517E-0008
  0.19942E+0005 -0.22332E+0004 -0.23056E-0008 -0.23752E-0008 -0.66755E-0009
  0.20000E+0005 -0.22374E+0004 -0.32376E-0008 -0.21830E-0008 -0.17022E-0008
  0.19667E+0005 -0.21648E+0004  0.51248E-0008 -0.18216E-0008  0.70408E-0008
  0.19724E+0005 -0.21693E+0004  0.40338E-0008 -0.21370E-0008  0.58729E-0008
  0.19833E+0005 -0.21778E+0004  0.90145E-0009 -0.25076E-0008  0.26622E-0008
  0.19942E+0005 -0.21864E+0004 -0.22238E-0008 -0.25282E-0008 -0.43003E-0009
  0.20000E+0005 -0.21909E+0004 -0.33417E-0008 -0.23980E-0008 -0.15491E-0008
  0.00000E+0000 -0.20464E+0004 -0.27814E-0008 -0.47439E-0011 -0.42670E-0008
  0.57558E+0002 -0.20429E+0004 -0.11065E-0008  0.62248E-0010 -0.25862E-0008
  0.16667E+0003 -0.20362E+0004  0.28684E-0008  0.27386E-0009  0.14530E-0008
  0.27578E+0003 -0.20295E+0004  0.64852E-0008  0.53440E-0009  0.51320E-0008
  0.33333E+0003 -0.20260E+0004  0.76446E-0008  0.66558E-0009  0.63205E-0008
  0.00000E+0000 -0.19915E+0004 -0.23042E-0008 -0.33099E-0010 -0.36966E-0008
  0.57558E+0002 -0.19878E+0004 -0.37127E-0009  0.48895E-0010 -0.17411E-0008
  0.16667E+0003 -0.19807E+0004  0.39023E-0008  0.28878E-0009  0.25622E-0008
  0.27578E+0003 -0.19737E+0004  0.74170E-0008  0.57093E-0009  0.60418E-0008
  0.33333E+0003 -0.19699E+0004  0.83391E-0008  0.70921E-0009  0.69377E-0008
  0.00000E+0000 -0.18875E+0004 -0.11361E-0008 -0.11798E-0009 -0.21984E-0008
  0.57558E+0002 -0.18834E+0004  0.11961E-0008  0.89368E-0011  0.14370E-0009
  0.16667E+0003 -0.18756E+0004  0.57851E-0008  0.32329E-0009  0.45951E-0008
  0.27578E+0003 -0.18678E+0004  0.88642E-0008  0.65702E-0009  0.73645E-0008
  0.33333E+0003 -0.18637E+0004  0.92558E-0008  0.81155E-0009  0.75958E-0008
  0.00000E+0000 -0.17835E+0004  0.22478E-0009 -0.22233E-0009 -0.33945E-0009
  0.57558E+0002 -0.17790E+0004  0.27719E-0008 -0.32693E-0010  0.21393E-0008
  0.16667E+0003 -0.17704E+0004  0.73390E-0008  0.37689E-0009  0.62626E-0008
  0.27578E+0003 -0.17619E+0004  0.98170E-0008  0.77255E-0009  0.80404E-0008
  0.33333E+0003 -0.17574E+0004  0.96991E-0008  0.94629E-0009  0.75943E-0008
  0.00000E+0000 -0.17286E+0004  0.93483E-0009 -0.27046E-0009  0.67121E-0009
  0.57558E+0002 -0.17239E+0004  0.35030E-0008 -0.44041E-0010  0.31045E-0008
  0.16667E+0003 -0.17149E+0004  0.79440E-0008  0.41916E-0009  0.68889E-0008
  0.27578E+0003 -0.17060E+0004  0.10123E-0007  0.84845E-0009  0.81224E-0008
  0.33333E+0003 -0.17013E+0004  0.98023E-0008  0.10326E-0008  0.73769E-0008
  0.33333E+0003 -0.20260E+0004  0.76446E-0008  0.66558E-0009  0.63205E-0008
  0.39089E+0003 -0.20236E+0004  0.80460E-0008  0.77560E-0009  0.67804E-0008
  0.50000E+0003 -0.20190E+0004  0.65952E-0008  0.90491E-0009  0.55103E-0008
  0.60911E+0003 -0.20143E+0004  0.29795E-0008  0.89527E-0009  0.22546E-0008
  0.66667E+0003 -0.20119E+0004  0.76921E-0009  0.83145E-0009  0.32034E-0009
  0.33333E+0003 -0.19699E+0004  0.83391E-0008  0.70921E-0009  0.69377E-0008
  0.39089E+0003 -0.19674E+0004  0.84014E-0008  0.82258E-0009  0.70183E-0008
  0.50000E+0003 -0.19625E+0004  0.61617E-0008  0.94838E-0009  0.49545E-0008
  0.60911E+0003 -0.19576E+0004  0.18666E-0008  0.92415E-0009  0.11317E-0008
  0.66667E+0003 -0.19550E+0004 -0.54159E-0009  0.84905E-0009 -0.90050E-0009
  0.33333E+0003 -0.18637E+0004  0.92558E-0008  0.81155E-0009  0.75958E-0008
  0.39089E+0003 -0.18608E+0004  0.86426E-0008  0.93284E-0009  0.69134E-0008
  0.50000E+0003 -0.18554E+0004  0.49842E-0008  0.10526E-0008  0.34516E-0008
  0.60911E+0003 -0.18501E+0004 -0.38083E-0009  0.99985E-0009 -0.11513E-0008
  0.66667E+0003 -0.18472E+0004 -0.30247E-0008  0.90258E-0009 -0.31857E-0008
  0.33333E+0003 -0.17574E+0004  0.96991E-0008  0.94629E-0009  0.75943E-0008
  0.39089E+0003 -0.17543E+0004  0.85028E-0008  0.10773E-0008  0.62327E-0008
  0.50000E+0003 -0.17484E+0004  0.37388E-0008  0.11929E-0008  0.17390E-0008
  0.60911E+0003 -0.17425E+0004 -0.23526E-0008  0.11122E-0008 -0.31874E-0008
  0.66667E+0003 -0.17394E+0004 -0.51023E-0008  0.99250E-0009 -0.50332E-0008
  0.33333E+0003 -0.17013E+0004  0.98023E-0008  0.10326E-0008  0.73769E-0008
  0.39089E+0003 -0.16981E+0004  0.83917E-0008  0.11691E-0008  0.57519E-0008
  0.50000E+0003 -0.16919E+0004  0.32420E-0008  0.12836E-0008  0.94216E-0009
  0.60911E+0003 -0.16858E+0004 -0.31008E-0008  0.11897E-0008 -0.39720E-0008
  0.66667E+0003 -0.16826E+0004 -0.58930E-0008  0.10590E-0008 -0.56797E-0008
  0.66667E+0003 -0.20119E+0004  0.76921E-0009  0.83145E-0009  0.32034E-0009
  0.72422E+0003 -0.20109E+0004 -0.12562E-0008  0.72839E-0009 -0.13871E-0008
  0.83333E+0003 -0.20089E+0004 -0.38326E-0008  0.44798E-0009 -0.32320E-0008
  0.94244E+0003 -0.20069E+0004 -0.42796E-0008  0.10019E-0009 -0.29023E-0008
  0.10000E+0004 -0.20058E+0004 -0.37732E-0008 -0.89555E-0010 -0.20180E-0008
  0.66667E+0003 -0.19550E+0004 -0.54159E-0009  0.84905E-0009 -0.90050E-0009
  0.72422E+0003 -0.19539E+0004 -0.26121E-0008  0.73338E-0009 -0.25424E-0008
  0.83333E+0003 -0.19518E+0004 -0.48506E-0008  0.42728E-0009 -0.38524E-0008
  0.94244E+0003 -0.19497E+0004 -0.45621E-0008  0.55792E-0010 -0.26900E-0008
  0.10000E+0004 -0.19486E+0004 -0.36168E-0008 -0.14455E-0009 -0.13768E-0008
  0.66667E+0003 -0.18472E+0004 -0.30247E-0008  0.90258E-0009 -0.31857E-0008
  0.72422E+0003 -0.18460E+0004 -0.50520E-0008  0.76192E-0009 -0.45383E-0008
  0.83333E+0003 -0.18437E+0004 -0.64687E-0008  0.40472E-0009 -0.46341E-0008
  0.94244E+0003 -0.18413E+0004 -0.47341E-0008 -0.14232E-0010 -0.19062E-0008
  0.10000E+0004 -0.18401E+0004 -0.29861E-0008 -0.23582E-0009  0.12636E-0009
  0.66667E+0003 -0.17394E+0004 -0.51023E-0008  0.99250E-0009 -0.50332E-0008
  0.72422E+0003 -0.17381E+0004 -0.70226E-0008  0.82597E-0009 -0.59852E-0008
  0.83333E+0003 -0.17355E+0004 -0.76706E-0008  0.41500E-0009 -0.49022E-0008
  0.94244E+0003 -0.17330E+0004 -0.47145E-0008 -0.55153E-0010 -0.93205E-0009
  0.10000E+0004 -0.17316E+0004 -0.23093E-0008 -0.29984E-0009  0.15826E-0008
  0.66667E+0003 -0.16826E+0004 -0.58930E-0008  0.10590E-0008 -0.56797E-0008
  0.72422E+0003 -0.16812E+0004 -0.77894E-0008  0.87925E-0009 -0.64350E-0008
  0.83333E+0003 -0.16785E+0004 -0.81873E-0008  0.43996E-0009 -0.48842E-0008
  0.94244E+0003 -0.16758E+0004 -0.47890E-0008 -0.58377E-0010 -0.50751E-0009
  0.10000E+0004 -0.16744E+0004 -0.21259E-0008 -0.31616E-0009  0.21332E-0008
  0.10000E+0004 -0.20058E+0004 -0.37732E-0008 -0.89555E-0010 -0.20180E-0008
  0.10576E+0004 -0.20044E+0004 -0.29553E-0008 -0.27171E-0009 -0.88185E-0009
  0.11667E+0004 -0.20018E+0004 -0.12156E-0008 -0.56602E-0009  0.11542E-0008
  0.12758E+0004 -0.19991E+0004  0.46377E-0010 -0.75780E-0009  0.21763E-0008
  0.13333E+0004 -0.19977E+0004  0.44203E-0009 -0.80872E-0009  0.22038E-0008
  0.10000E+0004 -0.19486E+0004 -0.36168E-0008 -0.14455E-0009 -0.13768E-0008
  0.10576E+0004 -0.19471E+0004 -0.23937E-0008 -0.33563E-0009  0.11103E-0009
  0.11667E+0004 -0.19443E+0004 -0.14267E-0009 -0.64150E-0009  0.24549E-0008
  0.12758E+0004 -0.19415E+0004  0.11709E-0008 -0.83867E-0009  0.32704E-0008
  0.13333E+0004 -0.19400E+0004  0.14172E-0008 -0.89040E-0009  0.30279E-0008
  0.10000E+0004 -0.18401E+0004 -0.29861E-0008 -0.23582E-0009  0.12636E-0009
  0.10576E+0004 -0.18385E+0004 -0.10595E-0008 -0.44494E-0009  0.21370E-0008
  0.11667E+0004 -0.18354E+0004  0.19715E-0008 -0.77354E-0009  0.47206E-0008
  0.12758E+0004 -0.18323E+0004  0.31579E-0008 -0.97977E-0009  0.48111E-0008
  0.13333E+0004 -0.18307E+0004  0.30089E-0008 -0.10312E-0008  0.39226E-0008
  0.10000E+0004 -0.17316E+0004 -0.23093E-0008 -0.29984E-0009  0.15826E-0008
  0.10576E+0004 -0.17298E+0004  0.17823E-0009 -0.52891E-0009  0.38647E-0008
  0.11667E+0004 -0.17265E+0004  0.37930E-0008 -0.88173E-0009  0.62876E-0008
  0.12758E+0004 -0.17231E+0004  0.47841E-0008 -0.10951E-0008  0.54518E-0008
  0.13333E+0004 -0.17213E+0004  0.42500E-0008 -0.11431E-0008  0.39057E-0008
  0.10000E+0004 -0.16744E+0004 -0.21259E-0008 -0.31616E-0009  0.21332E-0008
  0.10576E+0004 -0.16725E+0004  0.59544E-0009 -0.55680E-0009  0.44513E-0008
  0.11667E+0004 -0.16690E+0004  0.45003E-0008 -0.92392E-0009  0.66934E-0008
  0.12758E+0004 -0.16655E+0004  0.54859E-0008 -0.11412E-0008  0.54224E-0008
  0.13333E+0004 -0.16636E+0004  0.48251E-0008 -0.11868E-0008  0.36036E-0008
  0.13333E+0004 -0.19977E+0004  0.44203E-0009 -0.80872E-0009  0.22038E-0008
  0.13909E+0004 -0.19958E+0004  0.75606E-0009 -0.82574E-0009  0.20165E-0008
  0.15000E+0004 -0.19923E+0004  0.15152E-0008 -0.77055E-0009  0.16440E-0008
  0.16091E+0004 -0.19887E+0004  0.30123E-0008 -0.63232E-0009  0.22405E-0008
  0.16667E+0004 -0.19868E+0004  0.41111E-0008 -0.54411E-0009  0.31766E-0008
  0.13333E+0004 -0.19400E+0004  0.14172E-0008 -0.89040E-0009  0.30279E-0008
  0.13909E+0004 -0.19380E+0004  0.14927E-0008 -0.90790E-0009  0.25119E-0008
  0.15000E+0004 -0.19343E+0004  0.16881E-0008 -0.85217E-0009  0.15316E-0008
  0.16091E+0004 -0.19305E+0004  0.26766E-0008 -0.71410E-0009  0.17548E-0008
  0.16667E+0004 -0.19285E+0004  0.35867E-0008 -0.62586E-0009  0.26319E-0008
  0.13333E+0004 -0.18307E+0004  0.30089E-0008 -0.10312E-0008  0.39226E-0008
  0.13909E+0004 -0.18285E+0004  0.25343E-0008 -0.10468E-0008  0.26906E-0008
  0.15000E+0004 -0.18243E+0004  0.15452E-0008 -0.98179E-0009  0.51719E-0009
  0.16091E+0004 -0.18201E+0004  0.15757E-0008 -0.83204E-0009  0.16063E-0009
  0.16667E+0004 -0.18179E+0004  0.21901E-0008 -0.73624E-0009  0.10492E-0008
  0.13333E+0004 -0.17213E+0004  0.42500E-0008 -0.11431E-0008  0.39057E-0008
  0.13909E+0004 -0.17189E+0004  0.32574E-0008 -0.11524E-0008  0.20035E-0008
  0.15000E+0004 -0.17143E+0004  0.11773E-0008 -0.10659E-0008 -0.11603E-0008
  0.16091E+0004 -0.17098E+0004  0.35987E-0009 -0.88854E-0009 -0.18244E-0008
  0.16667E+0004 -0.17074E+0004  0.74415E-0009 -0.77612E-0009 -0.78006E-0009
  0.13333E+0004 -0.16636E+0004  0.48251E-0008 -0.11868E-0008  0.36036E-0008
  0.13909E+0004 -0.16611E+0004  0.36386E-0008 -0.11913E-0008  0.14390E-0008
  0.15000E+0004 -0.16563E+0004  0.11010E-0008 -0.10893E-0008 -0.20765E-0008
  0.16091E+0004 -0.16516E+0004 -0.11944E-0009 -0.89173E-0009 -0.27907E-0008
  0.16667E+0004 -0.16491E+0004  0.13782E-0009 -0.76740E-0009 -0.16392E-0008
  0.16667E+0004 -0.19868E+0004  0.41111E-0008 -0.54411E-0009  0.31766E-0008
  0.17242E+0004 -0.19845E+0004  0.52534E-0008 -0.45531E-0009  0.44579E-0008
  0.18333E+0004 -0.19802E+0004  0.67993E-0008 -0.32313E-0009  0.72489E-0008
  0.19424E+0004 -0.19760E+0004  0.61699E-0008 -0.27995E-0009  0.89568E-0008
  0.20000E+0004 -0.19737E+0004  0.45713E-0008 -0.30615E-0009  0.87988E-0008
  0.16667E+0004 -0.19285E+0004  0.35867E-0008 -0.62586E-0009  0.26319E-0008
  0.17242E+0004 -0.19261E+0004  0.46036E-0008 -0.53758E-0009  0.39381E-0008
  0.18333E+0004 -0.19215E+0004  0.60791E-0008 -0.40376E-0009  0.69366E-0008
  0.19424E+0004 -0.19170E+0004  0.55304E-0008 -0.35359E-0009  0.88906E-0008
  0.20000E+0004 -0.19146E+0004  0.40094E-0008 -0.37217E-0009  0.88214E-0008
  0.16667E+0004 -0.18179E+0004  0.21901E-0008 -0.73624E-0009  0.10492E-0008
  0.17242E+0004 -0.18153E+0004  0.30729E-0008 -0.64061E-0009  0.25521E-0008
  0.18333E+0004 -0.18103E+0004  0.47065E-0008 -0.48760E-0009  0.62625E-0008
  0.19424E+0004 -0.18053E+0004  0.46646E-0008 -0.40949E-0009  0.89728E-0008
  0.20000E+0004 -0.18026E+0004  0.34665E-0008 -0.40755E-0009  0.91874E-0008
  0.16667E+0004 -0.17074E+0004  0.74415E-0009 -0.77612E-0009 -0.78006E-0009
  0.17242E+0004 -0.17045E+0004  0.15691E-0008 -0.66373E-0009  0.10543E-0008
  0.18333E+0004 -0.16990E+0004  0.35370E-0008 -0.47548E-0009  0.56861E-0008
  0.19424E+0004 -0.16935E+0004  0.41970E-0008 -0.35766E-0009  0.92717E-0008
  0.20000E+0004 -0.16907E+0004  0.34099E-0008 -0.33173E-0009  0.97864E-0008
  0.16667E+0004 -0.16491E+0004  0.13782E-0009 -0.76740E-0009 -0.16392E-0008
  0.17242E+0004 -0.16460E+0004  0.91366E-0009 -0.64297E-0009  0.37322E-0009
  0.18333E+0004 -0.16403E+0004  0.30079E-0008 -0.43115E-0009  0.54505E-0008
  0.19424E+0004 -0.16346E+0004  0.39956E-0008 -0.28934E-0009  0.94234E-0008
  0.20000E+0004 -0.16316E+0004  0.34088E-0008 -0.25033E-0009  0.10052E-0007
  0.20000E+0004 -0.19737E+0004  0.45713E-0008 -0.30615E-0009  0.87988E-0008
  0.20576E+0004 -0.19707E+0004  0.20910E-0008 -0.37267E-0009  0.77381E-0008
  0.21667E+0004 -0.19650E+0004 -0.44000E-0008 -0.59142E-0009  0.32098E-0008
  0.22758E+0004 -0.19593E+0004 -0.11170E-0007 -0.90465E-0009 -0.32815E-0008
  0.23333E+0004 -0.19562E+0004 -0.13828E-0007 -0.10829E-0008 -0.66178E-0008
  0.20000E+0004 -0.19146E+0004  0.40094E-0008 -0.37217E-0009  0.88214E-0008
  0.20576E+0004 -0.19114E+0004  0.16276E-0008 -0.42740E-0009  0.78117E-0008
  0.21667E+0004 -0.19054E+0004 -0.46136E-0008 -0.61439E-0009  0.33002E-0008
  0.22758E+0004 -0.18994E+0004 -0.11012E-0007 -0.88256E-0009 -0.31579E-0008
  0.23333E+0004 -0.18962E+0004 -0.13409E-0007 -0.10328E-0008 -0.64091E-0008
  0.20000E+0004 -0.18026E+0004  0.34665E-0008 -0.40755E-0009  0.91874E-0008
  0.20576E+0004 -0.17991E+0004  0.14148E-0008 -0.43676E-0009  0.83476E-0008
  0.21667E+0004 -0.17925E+0004 -0.42295E-0008 -0.56085E-0009  0.38719E-0008
  0.22758E+0004 -0.17858E+0004 -0.10045E-0007 -0.75004E-0009 -0.26956E-0008
  0.23333E+0004 -0.17823E+0004 -0.12110E-0007 -0.85433E-0009 -0.59315E-0008
  0.20000E+0004 -0.16907E+0004  0.34099E-0008 -0.33173E-0009  0.97864E-0008
  0.20576E+0004 -0.16868E+0004  0.17438E-0008 -0.33345E-0009  0.90912E-0008
  0.21667E+0004 -0.16795E+0004 -0.33316E-0008 -0.39915E-0009  0.44887E-0008
  0.22758E+0004 -0.16722E+0004 -0.88023E-0008 -0.52367E-0009 -0.24763E-0008
  0.23333E+0004 -0.16684E+0004 -0.10736E-0007 -0.59340E-0009 -0.58769E-0008
  0.20000E+0004 -0.16316E+0004  0.34088E-0008 -0.25033E-0009  0.10052E-0007
  0.20576E+0004 -0.16276E+0004  0.19285E-0008 -0.23787E-0009  0.93857E-0008
  0.21667E+0004 -0.16200E+0004 -0.28919E-0008 -0.27634E-0009  0.46230E-0008
  0.22758E+0004 -0.16123E+0004 -0.82540E-0008 -0.37404E-0009 -0.26420E-0008
  0.23333E+0004 -0.16083E+0004 -0.10168E-0007 -0.43092E-0009 -0.61719E-0008
  0.23333E+0004 -0.19562E+0004 -0.13828E-0007 -0.10829E-0008 -0.66178E-0008
  0.23909E+0004 -0.19523E+0004 -0.15327E-0007 -0.12559E-0008 -0.93512E-0008
  0.25000E+0004 -0.19447E+0004 -0.14010E-0007 -0.15141E-0008 -0.11399E-0007
  0.26091E+0004 -0.19372E+0004 -0.72832E-0008 -0.16094E-0008 -0.83598E-0008
  0.26667E+0004 -0.19332E+0004 -0.21559E-0008 -0.15742E-0008 -0.48212E-0008
  0.23333E+0004 -0.18962E+0004 -0.13409E-0007 -0.10328E-0008 -0.64091E-0008
  0.23909E+0004 -0.18920E+0004 -0.14605E-0007 -0.11752E-0008 -0.89907E-0008
  0.25000E+0004 -0.18840E+0004 -0.12654E-0007 -0.13745E-0008 -0.10559E-0007
  0.26091E+0004 -0.18760E+0004 -0.53720E-0008 -0.14169E-0008 -0.69165E-0008
  0.26667E+0004 -0.18718E+0004 -0.60439E-0010 -0.13590E-0008 -0.30990E-0008
  0.23333E+0004 -0.17823E+0004 -0.12110E-0007 -0.85433E-0009 -0.59315E-0008
  0.23909E+0004 -0.17776E+0004 -0.12946E-0007 -0.94853E-0009 -0.83978E-0008
  0.25000E+0004 -0.17688E+0004 -0.10272E-0007 -0.10601E-0008 -0.93928E-0008
  0.26091E+0004 -0.17600E+0004 -0.23743E-0008 -0.10307E-0008 -0.48787E-0008
  0.26667E+0004 -0.17554E+0004  0.31225E-0008 -0.94476E-0009 -0.63009E-0009
  0.23333E+0004 -0.16684E+0004 -0.10736E-0007 -0.59340E-0009 -0.58769E-0008
  0.23909E+0004 -0.16633E+0004 -0.11451E-0007 -0.65334E-0009 -0.84132E-0008
  0.25000E+0004 -0.16537E+0004 -0.85120E-0008 -0.70852E-0009 -0.91330E-0008
  0.26091E+0004 -0.16440E+0004 -0.33661E-0009 -0.64155E-0009 -0.39196E-0008
  0.26667E+0004 -0.16390E+0004  0.52489E-0008 -0.54531E-0009  0.72360E-0009
  0.23333E+0004 -0.16083E+0004 -0.10168E-0007 -0.43092E-0009 -0.61719E-0008
  0.23909E+0004 -0.16030E+0004 -0.10874E-0007 -0.47921E-0009 -0.87816E-0008
  0.25000E+0004 -0.15929E+0004 -0.78866E-0008 -0.51892E-0009 -0.93950E-0008
  0.26091E+0004 -0.15829E+0004  0.38431E-0009 -0.44754E-0009 -0.38133E-0008
  0.26667E+0004 -0.15776E+0004  0.60106E-0008 -0.35370E-0009  0.10472E-0008
  0.26667E+0004 -0.19332E+0004 -0.21559E-0008 -0.15742E-0008 -0.48212E-0008
  0.27242E+0004 -0.19286E+0004  0.34486E-0008 -0.14620E-0008 -0.35674E-0009
  0.28333E+0004 -0.19199E+0004  0.13275E-0007 -0.10755E-0008  0.89184E-0008
  0.29424E+0004 -0.19113E+0004  0.19125E-0007 -0.48790E-0009  0.16259E-0007
  0.30000E+0004 -0.19067E+0004  0.19851E-0007 -0.13186E-0009  0.18336E-0007
  0.26667E+0004 -0.18718E+0004 -0.60439E-0010 -0.13590E-0008 -0.30990E-0008
  0.27242E+0004 -0.18669E+0004  0.56123E-0008 -0.12295E-0008  0.15587E-0008
  0.28333E+0004 -0.18578E+0004  0.15182E-0007 -0.82691E-0009  0.10817E-0007
  0.29424E+0004 -0.18486E+0004  0.20292E-0007 -0.24870E-0009  0.17553E-0007
  0.30000E+0004 -0.18438E+0004  0.20491E-0007  0.92344E-0010  0.19104E-0007
  0.26667E+0004 -0.17554E+0004  0.31225E-0008 -0.94476E-0009 -0.63009E-0009
  0.27242E+0004 -0.17500E+0004  0.88202E-0008 -0.79687E-0009  0.43270E-0008
  0.28333E+0004 -0.17399E+0004  0.17883E-0007 -0.38702E-0009  0.13509E-0007
  0.29424E+0004 -0.17298E+0004  0.21753E-0007  0.15866E-0009  0.19129E-0007
  0.30000E+0004 -0.17245E+0004  0.21081E-0007  0.46736E-0009  0.19714E-0007
  0.26667E+0004 -0.16390E+0004  0.52489E-0008 -0.54531E-0009  0.72360E-0009
  0.27242E+0004 -0.16331E+0004  0.10936E-0007 -0.39535E-0009  0.59690E-0008
  0.28333E+0004 -0.16221E+0004  0.19571E-0007 -0.33530E-0011  0.15094E-0007
  0.29424E+0004 -0.16110E+0004  0.22388E-0007  0.49575E-0009  0.19611E-0007
  0.30000E+0004 -0.16052E+0004  0.20950E-0007  0.76937E-0009  0.19230E-0007
  0.26667E+0004 -0.15776E+0004  0.60106E-0008 -0.35370E-0009  0.10472E-0008
  0.27242E+0004 -0.15715E+0004  0.11698E-0007 -0.20967E-0009  0.64530E-0008
  0.28333E+0004 -0.15599E+0004  0.20137E-0007  0.16282E-0009  0.15547E-0007
  0.29424E+0004 -0.15484E+0004  0.22424E-0007  0.63340E-0009  0.19448E-0007
  0.30000E+0004 -0.15423E+0004  0.20590E-0007  0.88913E-0009  0.18533E-0007
  0.30000E+0004 -0.19067E+0004  0.19851E-0007 -0.13186E-0009  0.18336E-0007
  0.30576E+0004 -0.19033E+0004  0.18901E-0007  0.23059E-0009  0.18922E-0007
  0.31667E+0004 -0.18969E+0004  0.13285E-0007  0.87502E-0009  0.15995E-0007
  0.32758E+0004 -0.18905E+0004  0.50127E-0008  0.13489E-0008  0.92582E-0008
  0.33333E+0004 -0.18871E+0004  0.66474E-0009  0.14948E-0008  0.50555E-0008
  0.30000E+0004 -0.18438E+0004  0.20491E-0007  0.92344E-0010  0.19104E-0007
  0.30576E+0004 -0.18402E+0004  0.18980E-0007  0.43322E-0009  0.19081E-0007
  0.31667E+0004 -0.18334E+0004  0.12384E-0007  0.10219E-0008  0.14983E-0007
  0.32758E+0004 -0.18266E+0004  0.34924E-0008  0.14268E-0008  0.73984E-0008
  0.33333E+0004 -0.18230E+0004 -0.97613E-0009  0.15339E-0008  0.29857E-0008
  0.30000E+0004 -0.17245E+0004  0.21081E-0007  0.46736E-0009  0.19714E-0007
  0.30576E+0004 -0.17205E+0004  0.18645E-0007  0.76639E-0009  0.18581E-0007
  0.31667E+0004 -0.17130E+0004  0.10427E-0007  0.12538E-0008  0.12374E-0007
  0.32758E+0004 -0.17055E+0004  0.51576E-0009  0.15380E-0008  0.33411E-0008
  0.33333E+0004 -0.17016E+0004 -0.41398E-0008  0.15780E-0008 -0.13656E-0008
  0.30000E+0004 -0.16052E+0004  0.20950E-0007  0.76937E-0009  0.19230E-0007
  0.30576E+0004 -0.16009E+0004  0.17686E-0007  0.10276E-0008  0.16989E-0007
  0.31667E+0004 -0.15927E+0004  0.79953E-0008  0.14227E-0008  0.87357E-0008
  0.32758E+0004 -0.15845E+0004 -0.28228E-0008  0.16015E-0008 -0.15485E-0008
  0.33333E+0004 -0.15802E+0004 -0.76070E-0008  0.15839E-0008 -0.63771E-0008
  0.30000E+0004 -0.15423E+0004  0.20590E-0007  0.88913E-0009  0.18533E-0007
  0.30576E+0004 -0.15377E+0004  0.16893E-0007  0.11282E-0008  0.15687E-0007
  0.31667E+0004 -0.15292E+0004  0.64438E-0008  0.14827E-0008  0.63654E-0008
  0.32758E+0004 -0.15206E+0004 -0.47996E-0008  0.16163E-0008 -0.44675E-0008
  0.33333E+0004 -0.15161E+0004 -0.96012E-0008  0.15739E-0008 -0.92568E-0008
  0.33333E+0004 -0.18871E+0004  0.66474E-0009  0.14948E-0008  0.50555E-0008
  0.33909E+0004 -0.18851E+0004 -0.31413E-0008  0.15487E-0008  0.91510E-0009
  0.35000E+0004 -0.18813E+0004 -0.80877E-0008  0.14030E-0008 -0.56854E-0008
  0.36091E+0004 -0.18776E+0004 -0.10024E-0007  0.94604E-0009 -0.10007E-0007
  0.36667E+0004 -0.18756E+0004 -0.10174E-0007  0.60070E-0009 -0.11406E-0007
  0.33333E+0004 -0.18230E+0004 -0.97613E-0009  0.15339E-0008  0.29857E-0008
  0.33909E+0004 -0.18209E+0004 -0.47643E-0008  0.15501E-0008 -0.11869E-0008
  0.35000E+0004 -0.18169E+0004 -0.93801E-0008  0.13388E-0008 -0.74214E-0008
  0.36091E+0004 -0.18130E+0004 -0.10821E-0007  0.83309E-0009 -0.11072E-0007
  0.36667E+0004 -0.18109E+0004 -0.10729E-0007  0.47118E-0009 -0.12109E-0007
  0.33333E+0004 -0.17016E+0004 -0.41398E-0008  0.15780E-0008 -0.13656E-0008
  0.33909E+0004 -0.16993E+0004 -0.78742E-0008  0.15293E-0008 -0.54823E-0008
  0.35000E+0004 -0.16949E+0004 -0.11869E-0007  0.12059E-0008 -0.10796E-0007
  0.36091E+0004 -0.16905E+0004 -0.12379E-0007  0.61878E-0009 -0.12972E-0007
  0.36667E+0004 -0.16882E+0004 -0.11810E-0007  0.23108E-0009 -0.13233E-0007
  0.33333E+0004 -0.15802E+0004 -0.76070E-0008  0.15839E-0008 -0.63771E-0008
  0.33909E+0004 -0.15776E+0004 -0.11219E-0007  0.14794E-0008 -0.10224E-0007
  0.35000E+0004 -0.15728E+0004 -0.14438E-0007  0.10613E-0008 -0.14159E-0007
  0.36091E+0004 -0.15680E+0004 -0.13814E-0007  0.40833E-0009 -0.14432E-0007
  0.36667E+0004 -0.15655E+0004 -0.12639E-0007  0.32742E-0011 -0.13738E-0007
  0.33333E+0004 -0.15161E+0004 -0.96012E-0008  0.15739E-0008 -0.92568E-0008
  0.33909E+0004 -0.15135E+0004 -0.13084E-0007  0.14447E-0008 -0.12836E-0007
  0.35000E+0004 -0.15084E+0004 -0.15739E-0007  0.98415E-0009 -0.15779E-0007
  0.36091E+0004 -0.15034E+0004 -0.14356E-0007  0.30158E-0009 -0.14820E-0007
  0.36667E+0004 -0.15008E+0004 -0.12784E-0007 -0.11045E-0009 -0.13543E-0007
  0.36667E+0004 -0.18756E+0004 -0.10174E-0007  0.60070E-0009 -0.11406E-0007
  0.37242E+0004 -0.18732E+0004 -0.10040E-0007  0.21439E-0009 -0.12392E-0007
  0.38333E+0004 -0.18688E+0004 -0.97589E-0008 -0.58960E-0009 -0.13618E-0007
  0.39424E+0004 -0.18643E+0004 -0.99876E-0008 -0.13422E-0008 -0.14518E-0007
  0.40000E+0004 -0.18619E+0004 -0.10188E-0007 -0.16769E-0008 -0.14815E-0007
  0.36667E+0004 -0.18109E+0004 -0.10729E-0007  0.47118E-0009 -0.12109E-0007
  0.37242E+0004 -0.18084E+0004 -0.10395E-0007  0.76029E-0010 -0.12774E-0007
  0.38333E+0004 -0.18036E+0004 -0.98444E-0008 -0.72287E-0009 -0.13570E-0007
  0.39424E+0004 -0.17989E+0004 -0.98087E-0008 -0.14425E-0008 -0.14188E-0007
  0.40000E+0004 -0.17964E+0004 -0.97903E-0008 -0.17493E-0008 -0.14322E-0007
  0.36667E+0004 -0.16882E+0004 -0.11810E-0007  0.23108E-0009 -0.13233E-0007
  0.37242E+0004 -0.16854E+0004 -0.11045E-0007 -0.17570E-0009 -0.13209E-0007
  0.38333E+0004 -0.16802E+0004 -0.97842E-0008 -0.95451E-0009 -0.13051E-0007
  0.39424E+0004 -0.16750E+0004 -0.89260E-0008 -0.16007E-0008 -0.12994E-0007
  0.40000E+0004 -0.16723E+0004 -0.83015E-0008 -0.18484E-0008 -0.12739E-0007
  0.36667E+0004 -0.15655E+0004 -0.12639E-0007  0.32742E-0011 -0.13738E-0007
  0.37242E+0004 -0.15625E+0004 -0.11297E-0007 -0.40713E-0009 -0.12886E-0007
  0.38333E+0004 -0.15568E+0004 -0.90269E-0008 -0.11495E-0008 -0.11630E-0007
  0.39424E+0004 -0.15511E+0004 -0.70753E-0008 -0.17058E-0008 -0.10896E-0007
  0.40000E+0004 -0.15481E+0004 -0.57496E-0008 -0.18863E-0008 -0.10299E-0007
  0.36667E+0004 -0.15008E+0004 -0.12784E-0007 -0.11045E-0009 -0.13543E-0007
  0.37242E+0004 -0.14976E+0004 -0.11073E-0007 -0.52078E-0009 -0.12205E-0007
  0.38333E+0004 -0.14917E+0004 -0.81967E-0008 -0.12398E-0008 -0.10377E-0007
  0.39424E+0004 -0.14857E+0004 -0.56780E-0008 -0.17435E-0008 -0.94041E-0008
  0.40000E+0004 -0.14826E+0004 -0.40289E-0008 -0.18859E-0008 -0.87217E-0008
  0.40000E+0004 -0.18619E+0004 -0.10188E-0007 -0.16769E-0008 -0.14815E-0007
  0.40576E+0004 -0.18595E+0004 -0.10203E-0007 -0.19436E-0008 -0.14837E-0007
  0.41667E+0004 -0.18548E+0004 -0.88354E-0008 -0.22209E-0008 -0.13442E-0007
  0.42758E+0004 -0.18501E+0004 -0.45546E-0008 -0.21722E-0008 -0.93349E-0008
  0.43333E+0004 -0.18477E+0004 -0.97574E-0009 -0.20079E-0008 -0.59463E-0008
  0.40000E+0004 -0.17964E+0004 -0.97903E-0008 -0.17493E-0008 -0.14322E-0007
  0.40576E+0004 -0.17938E+0004 -0.94919E-0008 -0.19839E-0008 -0.14122E-0007
  0.41667E+0004 -0.17889E+0004 -0.72349E-0008 -0.21880E-0008 -0.12065E-0007
  0.42758E+0004 -0.17840E+0004 -0.18167E-0008 -0.20615E-0008 -0.70302E-0008
  0.43333E+0004 -0.17814E+0004  0.23358E-0008 -0.18569E-0008 -0.31387E-0008
  0.40000E+0004 -0.16723E+0004 -0.83015E-0008 -0.18484E-0008 -0.12739E-0007
  0.40576E+0004 -0.16694E+0004 -0.72347E-0008 -0.20161E-0008 -0.12053E-0007
  0.41667E+0004 -0.16639E+0004 -0.30961E-0008 -0.20712E-0008 -0.86790E-0008
  0.42758E+0004 -0.16585E+0004  0.43396E-0008 -0.17904E-0008 -0.20209E-0008
  0.43333E+0004 -0.16556E+0004  0.93314E-0008 -0.15082E-0008  0.26384E-0008
  0.40000E+0004 -0.15481E+0004 -0.57496E-0008 -0.18863E-0008 -0.10299E-0007
  0.40576E+0004 -0.15449E+0004 -0.38823E-0008 -0.19794E-0008 -0.92113E-0008
  0.41667E+0004 -0.15390E+0004  0.19492E-0008 -0.18766E-0008 -0.48013E-0008
  0.42758E+0004 -0.15330E+0004  0.10791E-0007 -0.14415E-0008  0.29811E-0008
  0.43333E+0004 -0.15299E+0004  0.16121E-0007 -0.10872E-0008  0.80409E-0008
  0.40000E+0004 -0.14826E+0004 -0.40289E-0008 -0.18859E-0008 -0.87217E-0008
  0.40576E+0004 -0.14793E+0004 -0.18196E-0008 -0.19365E-0008 -0.75360E-0008
  0.41667E+0004 -0.14731E+0004  0.46558E-0008 -0.17465E-0008 -0.28311E-0008
  0.42758E+0004 -0.14668E+0004  0.13867E-0007 -0.12293E-0008  0.52485E-0008
  0.43333E+0004 -0.14636E+0004  0.19144E-0007 -0.83884E-0009  0.10350E-0007
  0.43333E+0004 -0.18477E+0004 -0.97574E-0009 -0.20079E-0008 -0.59463E-0008
  0.43909E+0004 -0.18454E+0004  0.33196E-0008 -0.17777E-0008 -0.18777E-0008
  0.45000E+0004 -0.18412E+0004  0.12432E-0007 -0.11363E-0008  0.68675E-0008
  0.46091E+0004 -0.18369E+0004  0.20420E-0007 -0.34215E-0009  0.14885E-0007
  0.46667E+0004 -0.18346E+0004  0.23180E-0007  0.10908E-0009  0.17917E-0007
  0.43333E+0004 -0.17814E+0004  0.23358E-0008 -0.18569E-0008 -0.31387E-0008
  0.43909E+0004 -0.17790E+0004  0.70856E-0008 -0.15887E-0008  0.13540E-0008
  0.45000E+0004 -0.17745E+0004  0.16467E-0007 -0.88534E-0009  0.10431E-0007
  0.46091E+0004 -0.17699E+0004  0.23644E-0007 -0.44634E-0010  0.17843E-0007
  0.46667E+0004 -0.17676E+0004  0.25510E-0007  0.42236E-0009  0.20127E-0007
  0.43333E+0004 -0.16556E+0004  0.93314E-0008 -0.15082E-0008  0.26384E-0008
  0.43909E+0004 -0.16530E+0004  0.14572E-0007 -0.11678E-0008  0.76600E-0008
  0.45000E+0004 -0.16480E+0004  0.23480E-0007 -0.35370E-0009  0.16622E-0007
  0.46091E+0004 -0.16430E+0004  0.27986E-0007  0.56241E-0009  0.21980E-0007
  0.46667E+0004 -0.16404E+0004  0.27611E-0007  0.10501E-0008  0.22391E-0007
  0.43333E+0004 -0.15299E+0004  0.16121E-0007 -0.10872E-0008  0.80409E-0008
  0.43909E+0004 -0.15270E+0004  0.21254E-0007 -0.68237E-0009  0.13159E-0007
  0.45000E+0004 -0.15216E+0004  0.28410E-0007  0.21794E-0009  0.21057E-0007
  0.46091E+0004 -0.15161E+0004  0.29089E-0007  0.11772E-0008  0.23446E-0007
  0.46667E+0004 -0.15133E+0004  0.26064E-0007  0.16669E-0008  0.21623E-0007
  0.43333E+0004 -0.14636E+0004  0.19144E-0007 -0.83884E-0009  0.10350E-0007
  0.43909E+0004 -0.14606E+0004  0.23980E-0007 -0.40309E-0009  0.15346E-0007
  0.45000E+0004 -0.14549E+0004  0.29791E-0007  0.53209E-0009  0.22374E-0007
  0.46091E+0004 -0.14492E+0004  0.28203E-0007  0.14994E-0008  0.22990E-0007
  0.46667E+0004 -0.14462E+0004  0.23768E-0007  0.19817E-0008  0.19958E-0007
  0.46667E+0004 -0.18346E+0004  0.23180E-0007  0.10908E-0009  0.17917E-0007
  0.47242E+0004 -0.18310E+0004  0.24513E-0007  0.56739E-0009  0.19733E-0007
  0.48333E+0004 -0.18242E+0004  0.22173E-0007  0.13815E-0008  0.18851E-0007
  0.49424E+0004 -0.18173E+0004  0.13566E-0007  0.20667E-0008  0.12172E-0007
  0.50000E+0004 -0.18137E+0004  0.70425E-0008  0.23441E-0008  0.67110E-0008
  0.46667E+0004 -0.17676E+0004  0.25510E-0007  0.42236E-0009  0.20127E-0007
  0.47242E+0004 -0.17637E+0004  0.25654E-0007  0.89588E-0009  0.20915E-0007
  0.48333E+0004 -0.17565E+0004  0.20564E-0007  0.17217E-0008  0.17584E-0007
  0.49424E+0004 -0.17492E+0004  0.92193E-0008  0.24066E-0008  0.83994E-0008
  0.50000E+0004 -0.17454E+0004  0.15538E-0008  0.26777E-0008  0.18736E-0008
  0.46667E+0004 -0.16404E+0004  0.27611E-0007  0.10501E-0008  0.22391E-0007
  0.47242E+0004 -0.16362E+0004  0.25059E-0007  0.15414E-0008  0.20843E-0007
  0.48333E+0004 -0.16282E+0004  0.14424E-0007  0.23659E-0008  0.12526E-0007
  0.49424E+0004 -0.16202E+0004 -0.15567E-0008  0.30237E-0008 -0.10317E-0008
  0.50000E+0004 -0.16159E+0004 -0.10714E-0007  0.32698E-0008 -0.90490E-0008
  0.46667E+0004 -0.15133E+0004  0.26064E-0007  0.16669E-0008  0.21623E-0007
  0.47242E+0004 -0.15086E+0004  0.20619E-0007  0.21561E-0008  0.17524E-0007
  0.48333E+0004 -0.14999E+0004  0.48772E-0008  0.29454E-0008  0.44242E-0008
  0.49424E+0004 -0.14911E+0004 -0.14138E-0007  0.35485E-0008 -0.12360E-0007
  0.50000E+0004 -0.14865E+0004 -0.23524E-0007  0.37599E-0008 -0.20900E-0007
  0.46667E+0004 -0.14462E+0004  0.23768E-0007  0.19817E-0008  0.19958E-0007
  0.47242E+0004 -0.14414E+0004  0.16892E-0007  0.24602E-0008  0.14556E-0007
  0.48333E+0004 -0.14322E+0004 -0.10263E-0008  0.32146E-0008 -0.72848E-0009
  0.49424E+0004 -0.14230E+0004 -0.20722E-0007  0.37748E-0008 -0.18542E-0007
  0.50000E+0004 -0.14182E+0004 -0.29635E-0007  0.39628E-0008 -0.26898E-0007
  0.50000E+0004 -0.18137E+0004  0.70425E-0008  0.23441E-0008  0.67110E-0008
  0.50576E+0004 -0.18096E+0004 -0.36286E-0009  0.25821E-0008  0.26966E-0009
  0.51667E+0004 -0.18018E+0004 -0.14852E-0007  0.28427E-0008 -0.12865E-0007
  0.52758E+0004 -0.17940E+0004 -0.26868E-0007  0.28940E-0008 -0.24571E-0007
  0.53333E+0004 -0.17899E+0004 -0.31111E-0007  0.28402E-0008 -0.29145E-0007
  0.50000E+0004 -0.17454E+0004  0.15538E-0008  0.26777E-0008  0.18736E-0008
  0.50576E+0004 -0.17410E+0004 -0.66429E-0008  0.29068E-0008 -0.53240E-0008
  0.51667E+0004 -0.17328E+0004 -0.21334E-0007  0.31427E-0008 -0.18707E-0007
  0.52758E+0004 -0.17246E+0004 -0.31682E-0007  0.31576E-0008 -0.28937E-0007
  0.53333E+0004 -0.17202E+0004 -0.34358E-0007  0.30819E-0008 -0.32091E-0007
  0.50000E+0004 -0.16159E+0004 -0.10714E-0007  0.32698E-0008 -0.90490E-0008
  0.50576E+0004 -0.16111E+0004 -0.19501E-0007  0.34668E-0008 -0.16943E-0007
  0.51667E+0004 -0.16021E+0004 -0.32395E-0007  0.36293E-0008 -0.28974E-0007
  0.52758E+0004 -0.15930E+0004 -0.37288E-0007  0.35483E-0008 -0.34429E-0007
  0.53333E+0004 -0.15882E+0004 -0.35964E-0007  0.34181E-0008 -0.33988E-0007
  0.50000E+0004 -0.14865E+0004 -0.23524E-0007  0.37599E-0008 -0.20900E-0007
  0.50576E+0004 -0.14813E+0004 -0.31428E-0007  0.39144E-0008 -0.28324E-0007
  0.51667E+0004 -0.14713E+0004 -0.39549E-0007  0.39926E-0008 -0.36553E-0007
  0.52758E+0004 -0.14614E+0004 -0.36527E-0007  0.38067E-0008 -0.35104E-0007
  0.53333E+0004 -0.14562E+0004 -0.30424E-0007  0.36171E-0008 -0.30348E-0007
  0.50000E+0004 -0.14182E+0004 -0.29635E-0007  0.39628E-0008 -0.26898E-0007
  0.50576E+0004 -0.14127E+0004 -0.36453E-0007  0.40902E-0008 -0.33579E-0007
  0.51667E+0004 -0.14024E+0004 -0.41001E-0007  0.41189E-0008 -0.38915E-0007
  0.52758E+0004 -0.13920E+0004 -0.33232E-0007  0.38756E-0008 -0.33280E-0007
  0.53333E+0004 -0.13865E+0004 -0.24611E-0007  0.36542E-0008 -0.26200E-0007
  0.53333E+0004 -0.17899E+0004 -0.31111E-0007  0.28402E-0008 -0.29145E-0007
  0.53909E+0004 -0.17870E+0004 -0.33451E-0007  0.27286E-0008 -0.32187E-0007
  0.55000E+0004 -0.17815E+0004 -0.32352E-0007  0.24239E-0008 -0.33277E-0007
  0.56091E+0004 -0.17761E+0004 -0.24302E-0007  0.20188E-0008 -0.28199E-0007
  0.56667E+0004 -0.17732E+0004 -0.17761E-0007  0.17961E-0008 -0.23347E-0007
  0.53333E+0004 -0.17202E+0004 -0.34358E-0007  0.30819E-0008 -0.32091E-0007
  0.53909E+0004 -0.17172E+0004 -0.34801E-0007  0.29419E-0008 -0.33400E-0007
  0.55000E+0004 -0.17114E+0004 -0.29621E-0007  0.25800E-0008 -0.30735E-0007
  0.56091E+0004 -0.17056E+0004 -0.17713E-0007  0.21056E-0008 -0.22078E-0007
  0.56667E+0004 -0.17026E+0004 -0.95697E-0008  0.18442E-0008 -0.15726E-0007
  0.53333E+0004 -0.15882E+0004 -0.35964E-0007  0.34181E-0008 -0.33988E-0007
  0.53909E+0004 -0.15848E+0004 -0.32062E-0007  0.32116E-0008 -0.31331E-0007
  0.55000E+0004 -0.15784E+0004 -0.18677E-0007  0.27183E-0008 -0.21091E-0007
  0.56091E+0004 -0.15721E+0004 -0.46514E-0009  0.20940E-0008 -0.65094E-0008
  0.56667E+0004 -0.15687E+0004  0.96006E-0008  0.17508E-0008  0.16941E-0008
  0.53333E+0004 -0.14562E+0004 -0.30424E-0007  0.36171E-0008 -0.30348E-0007
  0.53909E+0004 -0.14525E+0004 -0.21912E-0007  0.33400E-0008 -0.23428E-0007
  0.55000E+0004 -0.14455E+0004 -0.13604E-0008  0.27026E-0008 -0.63703E-0008
  0.56091E+0004 -0.14385E+0004  0.20154E-0007  0.19141E-0008  0.11622E-0007
  0.56667E+0004 -0.14348E+0004  0.29946E-0007  0.14798E-0008  0.19776E-0007
  0.53333E+0004 -0.13865E+0004 -0.24611E-0007  0.36542E-0008 -0.26200E-0007
  0.53909E+0004 -0.13827E+0004 -0.13912E-0007  0.33400E-0008 -0.17185E-0007
  0.55000E+0004 -0.13754E+0004  0.93122E-0008  0.26262E-0008  0.26169E-0008
  0.56091E+0004 -0.13681E+0004  0.30807E-0007  0.17522E-0008  0.20947E-0007
  0.56667E+0004 -0.13642E+0004  0.39403E-0007  0.12704E-0008  0.28171E-0007
  0.56667E+0004 -0.17732E+0004 -0.17761E-0007  0.17961E-0008 -0.23347E-0007
  0.57242E+0004 -0.17701E+0004 -0.10112E-0007  0.15546E-0008 -0.17327E-0007
  0.58333E+0004 -0.17644E+0004  0.57391E-0008  0.11296E-0008 -0.40601E-0008
  0.59424E+0004 -0.17586E+0004  0.20452E-0007  0.74480E-0009  0.92804E-0008
  0.60000E+0004 -0.17556E+0004  0.26667E-0007  0.57083E-0009  0.15411E-0007
  0.56667E+0004 -0.17026E+0004 -0.95697E-0008  0.18442E-0008 -0.15726E-0007
  0.57242E+0004 -0.16993E+0004 -0.77426E-0009  0.15619E-0008 -0.86200E-0008
  0.58333E+0004 -0.16933E+0004  0.15697E-0007  0.10575E-0008  0.52878E-0008
  0.59424E+0004 -0.16872E+0004  0.28881E-0007  0.59634E-0009  0.17289E-0007
  0.60000E+0004 -0.16840E+0004  0.33519E-0007  0.38307E-0009  0.21997E-0007
  0.56667E+0004 -0.15687E+0004  0.96006E-0008  0.17508E-0008  0.16941E-0008
  0.57242E+0004 -0.15652E+0004  0.19121E-0007  0.13879E-0008  0.95542E-0008
  0.58333E+0004 -0.15585E+0004  0.33464E-0007  0.73222E-0009  0.21643E-0007
  0.59424E+0004 -0.15518E+0004  0.40451E-0007  0.14126E-0009  0.27991E-0007
  0.60000E+0004 -0.15482E+0004  0.40682E-0007 -0.13296E-0009  0.28617E-0007
  0.56667E+0004 -0.14348E+0004  0.29946E-0007  0.14798E-0008  0.19776E-0007
  0.57242E+0004 -0.14310E+0004  0.37753E-0007  0.10312E-0008  0.26236E-0007
  0.58333E+0004 -0.14236E+0004  0.45344E-0007  0.21766E-0009  0.32320E-0007
  0.59424E+0004 -0.14163E+0004  0.42621E-0007 -0.49437E-0009  0.29691E-0007
  0.60000E+0004 -0.14125E+0004  0.37421E-0007 -0.81813E-0009  0.25192E-0007
  0.56667E+0004 -0.13642E+0004  0.39403E-0007  0.12704E-0008  0.28171E-0007
  0.57242E+0004 -0.13602E+0004  0.45270E-0007  0.77943E-0009  0.32980E-0007
  0.58333E+0004 -0.13525E+0004  0.47695E-0007 -0.10965E-0009  0.34429E-0007
  0.59424E+0004 -0.13449E+0004  0.39129E-0007 -0.87098E-0009  0.26327E-0007
  0.60000E+0004 -0.13408E+0004  0.31144E-0007 -0.12101E-0008  0.19138E-0007
  0.60000E+0004 -0.17556E+0004  0.26667E-0007  0.57083E-0009  0.15411E-0007
  0.60576E+0004 -0.17508E+0004  0.31465E-0007  0.41501E-0009  0.20603E-0007
  0.61667E+0004 -0.17416E+0004  0.35130E-0007  0.16351E-0009  0.26313E-0007
  0.62758E+0004 -0.17324E+0004  0.31329E-0007 -0.28443E-0010  0.25898E-0007
  0.63333E+0004 -0.17275E+0004  0.26629E-0007 -0.12061E-0009  0.23300E-0007
  0.60000E+0004 -0.16840E+0004  0.33519E-0007  0.38307E-0009  0.21997E-0007
  0.60576E+0004 -0.16789E+0004  0.36292E-0007  0.19213E-0009  0.25327E-0007
  0.61667E+0004 -0.16691E+0004  0.35453E-0007 -0.11895E-0009  0.26836E-0007
  0.62758E+0004 -0.16594E+0004  0.27241E-0007 -0.35021E-0009  0.22182E-0007
  0.63333E+0004 -0.16543E+0004  0.20626E-0007 -0.45596E-0009  0.17681E-0007
  0.60000E+0004 -0.15482E+0004  0.40682E-0007 -0.13296E-0009  0.28617E-0007
  0.60576E+0004 -0.15426E+0004  0.38509E-0007 -0.37147E-0009  0.27298E-0007
  0.61667E+0004 -0.15318E+0004  0.28420E-0007 -0.74856E-0009  0.19957E-0007
  0.62758E+0004 -0.15211E+0004  0.13118E-0007 -0.99611E-0009  0.82206E-0008
  0.63333E+0004 -0.15155E+0004  0.42690E-0008 -0.10922E-0008  0.13090E-0008
  0.60000E+0004 -0.14125E+0004  0.37421E-0007 -0.81813E-0009  0.25192E-0007
  0.60576E+0004 -0.14063E+0004  0.29943E-0007 -0.10871E-0008  0.18768E-0007
  0.61667E+0004 -0.13945E+0004  0.12102E-0007 -0.14803E-0008  0.36966E-0008
  0.62758E+0004 -0.13828E+0004 -0.63240E-0008 -0.16769E-0008 -0.11660E-0007
  0.63333E+0004 -0.13766E+0004 -0.14677E-0007 -0.17206E-0008 -0.18501E-0007
  0.60000E+0004 -0.13408E+0004  0.31144E-0007 -0.12101E-0008  0.19138E-0007
  0.60576E+0004 -0.13344E+0004  0.21275E-0007 -0.14834E-0008  0.10333E-0007
  0.61667E+0004 -0.13221E+0004  0.95815E-0009 -0.18584E-0008 -0.74320E-0008
  0.62758E+0004 -0.13098E+0004 -0.16834E-0007 -0.20004E-0008 -0.22630E-0007
  0.63333E+0004 -0.13034E+0004 -0.23684E-0007 -0.20020E-0008 -0.28269E-0007
  0.63333E+0004 -0.17275E+0004  0.26629E-0007 -0.12061E-0009  0.23300E-0007
  0.63909E+0004 -0.17200E+0004  0.20219E-0007 -0.20735E-0009  0.19048E-0007
  0.65000E+0004 -0.17056E+0004  0.53851E-0008 -0.38380E-0009  0.79773E-0008
  0.66091E+0004 -0.16912E+0004 -0.98634E-0008 -0.56459E-0009 -0.46250E-0008
  0.66667E+0004 -0.16837E+0004 -0.16864E-0007 -0.66995E-0009 -0.10843E-0007
  0.63333E+0004 -0.16543E+0004  0.20626E-0007 -0.45596E-0009  0.17681E-0007
  0.63909E+0004 -0.16463E+0004  0.12675E-0007 -0.54980E-0009  0.11816E-0007
  0.65000E+0004 -0.16311E+0004 -0.34015E-0008 -0.71842E-0009 -0.81272E-0009
  0.66091E+0004 -0.16159E+0004 -0.17523E-0007 -0.86324E-0009 -0.12758E-0007
  0.66667E+0004 -0.16079E+0004 -0.23055E-0007 -0.93705E-0009 -0.17762E-0007
  0.63333E+0004 -0.15155E+0004  0.42690E-0008 -0.10922E-0008  0.13090E-0008
  0.63909E+0004 -0.15066E+0004 -0.47778E-0008 -0.11657E-0008 -0.59745E-0008
  0.65000E+0004 -0.14899E+0004 -0.19110E-0007 -0.12552E-0008 -0.17712E-0007
  0.66091E+0004 -0.14731E+0004 -0.27154E-0007 -0.12791E-0008 -0.24486E-0007
  0.66667E+0004 -0.14643E+0004 -0.28278E-0007 -0.12709E-0008 -0.25456E-0007
  0.63333E+0004 -0.13766E+0004 -0.14677E-0007 -0.17206E-0008 -0.18501E-0007
  0.63909E+0004 -0.13669E+0004 -0.21788E-0007 -0.17294E-0008 -0.24371E-0007
  0.65000E+0004 -0.13486E+0004 -0.28977E-0007 -0.16493E-0008 -0.29979E-0007
  0.66091E+0004 -0.13303E+0004 -0.27366E-0007 -0.14694E-0008 -0.27812E-0007
  0.66667E+0004 -0.13206E+0004 -0.23327E-0007 -0.13411E-0008 -0.23772E-0007
  0.63333E+0004 -0.13034E+0004 -0.23684E-0007 -0.20020E-0008 -0.28269E-0007
  0.63909E+0004 -0.12933E+0004 -0.28574E-0007 -0.19641E-0008 -0.32229E-0007
  0.65000E+0004 -0.12741E+0004 -0.30399E-0007 -0.17742E-0008 -0.32954E-0007
  0.66091E+0004 -0.12550E+0004 -0.23389E-0007 -0.14760E-0008 -0.25575E-0007
  0.66667E+0004 -0.12449E+0004 -0.17036E-0007 -0.12836E-0008 -0.19173E-0007
  0.66667E+0004 -0.16837E+0004 -0.16864E-0007 -0.66995E-0009 -0.10843E-0007
  0.67242E+0004 -0.16740E+0004 -0.22734E-0007 -0.78436E-0009 -0.16421E-0007
  0.68333E+0004 -0.16558E+0004 -0.28953E-0007 -0.10019E-0008 -0.23258E-0007
  0.69424E+0004 -0.16375E+0004 -0.27975E-0007 -0.11988E-0008 -0.24019E-0007
  0.70000E+0004 -0.16279E+0004 -0.24669E-0007 -0.12825E-0008 -0.21842E-0007
  0.66667E+0004 -0.16079E+0004 -0.23055E-0007 -0.93705E-0009 -0.17762E-0007
  0.67242E+0004 -0.15977E+0004 -0.26918E-0007 -0.10138E-0008 -0.21566E-0007
  0.68333E+0004 -0.15784E+0004 -0.28427E-0007 -0.11380E-0008 -0.23949E-0007
  0.69424E+0004 -0.15591E+0004 -0.22551E-0007 -0.12242E-0008 -0.19721E-0007
  0.70000E+0004 -0.15490E+0004 -0.16997E-0007 -0.12437E-0008 -0.15101E-0007
  0.66667E+0004 -0.14643E+0004 -0.28278E-0007 -0.12709E-0008 -0.25456E-0007
  0.67242E+0004 -0.14530E+0004 -0.27150E-0007 -0.12587E-0008 -0.24527E-0007
  0.68333E+0004 -0.14318E+0004 -0.19258E-0007 -0.11862E-0008 -0.17495E-0007
  0.69424E+0004 -0.14105E+0004 -0.61295E-0008 -0.10606E-0008 -0.53239E-0008
  0.70000E+0004 -0.13992E+0004  0.17008E-0008 -0.96576E-0009  0.21452E-0008
  0.66667E+0004 -0.13206E+0004 -0.23327E-0007 -0.13411E-0008 -0.23772E-0007
  0.67242E+0004 -0.13084E+0004 -0.17340E-0007 -0.12049E-0008 -0.17948E-0007
  0.68333E+0004 -0.12851E+0004 -0.28733E-0008 -0.89330E-0009 -0.37560E-0008
  0.69424E+0004 -0.12618E+0004  0.12004E-0007 -0.54385E-0009  0.11212E-0007
  0.70000E+0004 -0.12495E+0004  0.18605E-0007 -0.34444E-0009  0.18047E-0007
  0.66667E+0004 -0.12449E+0004 -0.17036E-0007 -0.12836E-0008 -0.19173E-0007
  0.67242E+0004 -0.12320E+0004 -0.92770E-0008 -0.10816E-0008 -0.11430E-0007
  0.68333E+0004 -0.12077E+0004  0.63640E-0008 -0.65107E-0009  0.44047E-0008
  0.69424E+0004 -0.11834E+0004  0.19469E-0007 -0.19556E-0009  0.18124E-0007
  0.70000E+0004 -0.11706E+0004  0.24127E-0007  0.50327E-0010  0.23224E-0007
  0.70000E+0004 -0.16279E+0004 -0.24669E-0007 -0.12825E-0008 -0.21842E-0007
  0.70576E+0004 -0.16171E+0004 -0.19619E-0007 -0.13490E-0008 -0.17951E-0007
  0.71667E+0004 -0.15967E+0004 -0.67168E-0008 -0.13982E-0008 -0.69381E-0008
  0.72758E+0004 -0.15762E+0004  0.78494E-0008 -0.13357E-0008  0.64576E-0008
  0.73333E+0004 -0.15655E+0004  0.15061E-0007 -0.12539E-0008  0.13393E-0007
  0.70000E+0004 -0.15490E+0004 -0.16997E-0007 -0.12437E-0008 -0.15101E-0007
  0.70576E+0004 -0.15375E+0004 -0.10105E-0007 -0.12444E-0008 -0.90869E-0008
  0.71667E+0004 -0.15159E+0004  0.45525E-0008 -0.11714E-0008  0.43659E-0008
  0.72758E+0004 -0.14943E+0004  0.18153E-0007 -0.99910E-0009  0.17492E-0007
  0.73333E+0004 -0.14829E+0004  0.23732E-0007 -0.86827E-0009  0.23089E-0007
  0.70000E+0004 -0.13992E+0004  0.17008E-0008 -0.96576E-0009  0.21452E-0008
  0.70576E+0004 -0.13867E+0004  0.95538E-0008 -0.84831E-0009  0.97761E-0008
  0.71667E+0004 -0.13628E+0004  0.21940E-0007 -0.56593E-0009  0.22178E-0007
  0.72758E+0004 -0.13390E+0004  0.28316E-0007 -0.21200E-0009  0.28914E-0007
  0.73333E+0004 -0.13264E+0004  0.28580E-0007 -0.54202E-0011  0.29373E-0007
  0.70000E+0004 -0.12495E+0004  0.18605E-0007 -0.34444E-0009  0.18047E-0007
  0.70576E+0004 -0.12358E+0004  0.23763E-0007 -0.12489E-0009  0.23520E-0007
  0.71667E+0004 -0.12097E+0004  0.27822E-0007  0.30608E-0009  0.28213E-0007
  0.72758E+0004 -0.11836E+0004  0.23705E-0007  0.75429E-0009  0.24350E-0007
  0.73333E+0004 -0.11698E+0004  0.18572E-0007  0.98295E-0009  0.19056E-0007
  0.70000E+0004 -0.11706E+0004  0.24127E-0007  0.50327E-0010  0.23224E-0007
  0.70576E+0004 -0.11562E+0004  0.26789E-0007  0.31494E-0009  0.26323E-0007
  0.71667E+0004 -0.11289E+0004  0.25481E-0007  0.80441E-0009  0.25574E-0007
  0.72758E+0004 -0.11017E+0004  0.16593E-0007  0.12788E-0008  0.16485E-0007
  0.73333E+0004 -0.10873E+0004  0.97291E-0008  0.15064E-0008  0.91157E-0008
  0.73333E+0004 -0.15655E+0004  0.15061E-0007 -0.12539E-0008  0.13393E-0007
  0.73909E+0004 -0.15536E+0004  0.21438E-0007 -0.11364E-0008  0.19728E-0007
  0.75000E+0004 -0.15312E+0004  0.29420E-0007 -0.83429E-0009  0.28115E-0007
  0.76091E+0004 -0.15089E+0004  0.30607E-0007 -0.46157E-0009  0.30052E-0007
  0.76667E+0004 -0.14970E+0004  0.28346E-0007 -0.25255E-0009  0.28200E-0007
  0.73333E+0004 -0.14829E+0004  0.23732E-0007 -0.86827E-0009  0.23089E-0007
  0.73909E+0004 -0.14704E+0004  0.27740E-0007 -0.70689E-0009  0.27268E-0007
  0.75000E+0004 -0.14467E+0004  0.29771E-0007 -0.34730E-0009  0.29806E-0007
  0.76091E+0004 -0.14230E+0004  0.24265E-0007  0.50739E-0010  0.24735E-0007
  0.76667E+0004 -0.14105E+0004  0.18713E-0007  0.25874E-0009  0.19271E-0007
  0.73333E+0004 -0.13264E+0004  0.28580E-0007 -0.54202E-0011  0.29373E-0007
  0.73909E+0004 -0.13126E+0004  0.26566E-0007  0.22208E-0009  0.27486E-0007
  0.75000E+0004 -0.12865E+0004  0.17099E-0007  0.65456E-0009  0.17865E-0007
  0.76091E+0004 -0.12603E+0004  0.26683E-0008  0.10588E-0008  0.25959E-0008
  0.76667E+0004 -0.12465E+0004 -0.56181E-0008  0.12434E-0008 -0.64245E-0008
  0.73333E+0004 -0.11698E+0004  0.18572E-0007  0.98295E-0009  0.19056E-0007
  0.73909E+0004 -0.11548E+0004  0.11771E-0007  0.12151E-0008  0.11832E-0007
  0.75000E+0004 -0.11262E+0004 -0.32269E-0008  0.16051E-0008 -0.46721E-0008
  0.76091E+0004 -0.10976E+0004 -0.16948E-0007  0.19052E-0008 -0.20668E-0007
  0.76667E+0004 -0.10826E+0004 -0.22167E-0007  0.20177E-0008 -0.27281E-0007
  0.73333E+0004 -0.10873E+0004  0.97291E-0008  0.15064E-0008  0.91157E-0008
  0.73909E+0004 -0.10715E+0004  0.19713E-0008  0.17230E-0008  0.54689E-0009
  0.75000E+0004 -0.10417E+0004 -0.12201E-0007  0.20561E-0008 -0.15823E-0007
  0.76091E+0004 -0.10118E+0004 -0.21769E-0007  0.22618E-0008 -0.28131E-0007
  0.76667E+0004 -0.99606E+0003 -0.23790E-0007  0.23167E-0008 -0.31651E-0007
  0.76667E+0004 -0.14970E+0004  0.28346E-0007 -0.25255E-0009  0.28200E-0007
  0.77242E+0004 -0.14839E+0004  0.24094E-0007 -0.36698E-0010  0.24314E-0007
  0.78333E+0004 -0.14589E+0004  0.11848E-0007  0.33937E-0009  0.12428E-0007
  0.79424E+0004 -0.14339E+0004 -0.33675E-0008  0.63578E-0009 -0.30499E-0008
  0.80000E+0004 -0.14208E+0004 -0.11471E-0007  0.74772E-0009 -0.11575E-0007
  0.76667E+0004 -0.14105E+0004  0.18713E-0007  0.25874E-0009  0.19271E-0007
  0.77242E+0004 -0.13966E+0004  0.11564E-0007  0.46726E-0009  0.12059E-0007
  0.78333E+0004 -0.13702E+0004 -0.41089E-0008  0.80828E-0009 -0.42553E-0008
  0.79424E+0004 -0.13438E+0004 -0.19385E-0007  0.10509E-0008 -0.20931E-0007
  0.80000E+0004 -0.13299E+0004 -0.26119E-0007  0.11299E-0008 -0.28686E-0007
  0.76667E+0004 -0.12465E+0004 -0.56181E-0008  0.12434E-0008 -0.64245E-0008
  0.77242E+0004 -0.12312E+0004 -0.13776E-0007  0.14096E-0008 -0.15563E-0007
  0.78333E+0004 -0.12021E+0004 -0.26042E-0007  0.16330E-0008 -0.30184E-0007
  0.79424E+0004 -0.11729E+0004 -0.31746E-0007  0.17234E-0008 -0.38749E-0007
  0.80000E+0004 -0.11576E+0004 -0.31690E-0007  0.17200E-0008 -0.40294E-0007
  0.76667E+0004 -0.10826E+0004 -0.22167E-0007  0.20177E-0008 -0.27281E-0007
  0.77242E+0004 -0.10658E+0004 -0.25438E-0007  0.20947E-0008 -0.32098E-0007
  0.78333E+0004 -0.10339E+0004 -0.25078E-0007  0.21396E-0008 -0.34660E-0007
  0.79424E+0004 -0.10021E+0004 -0.16906E-0007  0.20490E-0008 -0.29111E-0007
  0.80000E+0004 -0.98526E+0003 -0.10357E-0007  0.19581E-0008 -0.23671E-0007
  0.76667E+0004 -0.99606E+0003 -0.23790E-0007  0.23167E-0008 -0.31651E-0007
  0.77242E+0004 -0.97850E+0003 -0.23395E-0007  0.23272E-0008 -0.32790E-0007
  0.78333E+0004 -0.94521E+0003 -0.16240E-0007  0.22475E-0008 -0.28186E-0007
  0.79424E+0004 -0.91192E+0003 -0.33199E-0008  0.20457E-0008 -0.17041E-0007
  0.80000E+0004 -0.89437E+0003  0.43621E-0008  0.19048E-0008 -0.98379E-0008
  0.80000E+0004 -0.14208E+0004 -0.11471E-0007  0.74772E-0009 -0.11575E-0007
  0.80576E+0004 -0.14066E+0004 -0.19231E-0007  0.83206E-0009 -0.19994E-0007
  0.81667E+0004 -0.13799E+0004 -0.31154E-0007  0.89656E-0009 -0.33669E-0007
  0.82758E+0004 -0.13531E+0004 -0.38303E-0007  0.85500E-0009 -0.43064E-0007
  0.83333E+0004 -0.13390E+0004 -0.40048E-0007  0.80057E-0009 -0.46081E-0007
  0.80000E+0004 -0.13299E+0004 -0.26119E-0007  0.11299E-0008 -0.28686E-0007
  0.80576E+0004 -0.13149E+0004 -0.31569E-0007  0.11789E-0008 -0.35382E-0007
  0.81667E+0004 -0.12866E+0004 -0.37195E-0007  0.11794E-0008 -0.43710E-0007
  0.82758E+0004 -0.12583E+0004 -0.36703E-0007  0.10809E-0008 -0.46067E-0007
  0.83333E+0004 -0.12434E+0004 -0.34343E-0007  0.10038E-0008 -0.45109E-0007
  0.80000E+0004 -0.11576E+0004 -0.31690E-0007  0.17200E-0008 -0.40294E-0007
  0.80576E+0004 -0.11411E+0004 -0.29528E-0007  0.16836E-0008 -0.39781E-0007
  0.81667E+0004 -0.11099E+0004 -0.20700E-0007  0.15448E-0008 -0.33787E-0007
  0.82758E+0004 -0.10786E+0004 -0.81482E-0008  0.13450E-0008 -0.23251E-0007
  0.83333E+0004 -0.10621E+0004 -0.10443E-0008  0.12341E-0008 -0.16706E-0007
  0.80000E+0004 -0.98526E+0003 -0.10357E-0007  0.19581E-0008 -0.23671E-0007
  0.80576E+0004 -0.96724E+0003 -0.27964E-0008  0.18421E-0008 -0.16966E-0007
  0.81667E+0004 -0.93308E+0003  0.11646E-0007  0.15794E-0008 -0.30973E-0008
  0.82758E+0004 -0.89892E+0003  0.23315E-0007  0.13003E-0008  0.96399E-0008
  0.83333E+0004 -0.88090E+0003  0.27647E-0007  0.11610E-0008  0.15235E-0007
  0.80000E+0004 -0.89437E+0003  0.43621E-0008  0.19048E-0008 -0.98379E-0008
  0.80576E+0004 -0.87553E+0003  0.11948E-0007  0.17509E-0008 -0.23405E-0008
  0.81667E+0004 -0.83983E+0003  0.23455E-0007  0.14354E-0008  0.10291E-0007
  0.82758E+0004 -0.80413E+0003  0.29248E-0007  0.11342E-0008  0.18945E-0007
  0.83333E+0004 -0.78529E+0003  0.29839E-0007  0.98867E-0009  0.21662E-0007
  0.83333E+0004 -0.13390E+0004 -0.40048E-0007  0.80057E-0009 -0.46081E-0007
  0.83909E+0004 -0.13282E+0004 -0.40639E-0007  0.72235E-0009 -0.47764E-0007
  0.85000E+0004 -0.13077E+0004 -0.39457E-0007  0.56311E-0009 -0.48463E-0007
  0.86091E+0004 -0.12873E+0004 -0.35979E-0007  0.41204E-0009 -0.46487E-0007
  0.86667E+0004 -0.12765E+0004 -0.33396E-0007  0.34783E-0009 -0.44516E-0007
  0.83333E+0004 -0.12434E+0004 -0.34343E-0007  0.10038E-0008 -0.45109E-0007
  0.83909E+0004 -0.12320E+0004 -0.31426E-0007  0.90635E-0009 -0.43301E-0007
  0.85000E+0004 -0.12103E+0004 -0.24308E-0007  0.72533E-0009 -0.37754E-0007
  0.86091E+0004 -0.11887E+0004 -0.16046E-0007  0.56998E-0009 -0.30275E-0007
  0.86667E+0004 -0.11773E+0004 -0.11398E-0007  0.51290E-0009 -0.25724E-0007
  0.83333E+0004 -0.10621E+0004 -0.10443E-0008  0.12341E-0008 -0.16706E-0007
  0.83909E+0004 -0.10496E+0004  0.50851E-0008  0.11210E-0008 -0.10747E-0007
  0.85000E+0004 -0.10257E+0004  0.15679E-0007  0.94141E-0009  0.49492E-0009
  0.86091E+0004 -0.10019E+0004  0.24630E-0007  0.81935E-0009  0.11174E-0007
  0.86667E+0004 -0.98928E+0003  0.28810E-0007  0.78487E-0009  0.16567E-0007
  0.83333E+0004 -0.88090E+0003  0.27647E-0007  0.11610E-0008  0.15235E-0007
  0.83909E+0004 -0.86714E+0003  0.30403E-0007  0.10393E-0008  0.19474E-0007
  0.85000E+0004 -0.84106E+0003  0.33005E-0007  0.85505E-0009  0.25607E-0007
  0.86091E+0004 -0.81499E+0003  0.33107E-0007  0.73733E-0009  0.29558E-0007
  0.86667E+0004 -0.80123E+0003  0.32568E-0007  0.70256E-0009  0.30911E-0007
  0.83333E+0004 -0.78529E+0003  0.29839E-0007  0.98867E-0009  0.21662E-0007
  0.83909E+0004 -0.77092E+0003  0.29201E-0007  0.86901E-0009  0.23178E-0007
  0.85000E+0004 -0.74366E+0003  0.25637E-0007  0.68535E-0009  0.23946E-0007
  0.86091E+0004 -0.71641E+0003  0.20320E-0007  0.55617E-0009  0.22509E-0007
  0.86667E+0004 -0.70203E+0003  0.17247E-0007  0.51084E-0009  0.21031E-0007
  0.86667E+0004 -0.12765E+0004 -0.33396E-0007  0.34783E-0009 -0.44516E-0007
  0.87242E+0004 -0.12697E+0004 -0.31154E-0007  0.28761E-0009 -0.42603E-0007
  0.88333E+0004 -0.12568E+0004 -0.25901E-0007  0.22127E-0009 -0.37754E-0007
  0.89424E+0004 -0.12439E+0004 -0.19181E-0007  0.20864E-0009 -0.31229E-0007
  0.90000E+0004 -0.12371E+0004 -0.15051E-0007  0.22101E-0009 -0.27107E-0007
  0.86667E+0004 -0.11773E+0004 -0.11398E-0007  0.51290E-0009 -0.25724E-0007
  0.87242E+0004 -0.11701E+0004 -0.76436E-0008  0.46263E-0009 -0.21836E-0007
  0.88333E+0004 -0.11565E+0004 -0.66134E-0011  0.42151E-0009 -0.13669E-0007
  0.89424E+0004 -0.11428E+0004  0.85403E-0008  0.44062E-0009 -0.44190E-0008
  0.90000E+0004 -0.11356E+0004  0.13413E-0007  0.46966E-0009  0.86051E-0009
  0.86667E+0004 -0.98928E+0003  0.28810E-0007  0.78487E-0009  0.16567E-0007
  0.87242E+0004 -0.98133E+0003  0.32153E-0007  0.76546E-0009  0.21010E-0007
  0.88333E+0004 -0.96627E+0003  0.38570E-0007  0.77809E-0009  0.29434E-0007
  0.89424E+0004 -0.95120E+0003  0.45357E-0007  0.83939E-0009  0.37836E-0007
  0.90000E+0004 -0.94326E+0003  0.49029E-0007  0.88174E-0009  0.42146E-0007
  0.86667E+0004 -0.80123E+0003  0.32568E-0007  0.70256E-0009  0.30911E-0007
  0.87242E+0004 -0.79254E+0003  0.32445E-0007  0.69094E-0009  0.32153E-0007
  0.88333E+0004 -0.77607E+0003  0.32438E-0007  0.70609E-0009  0.33965E-0007
  0.89424E+0004 -0.75960E+0003  0.32674E-0007  0.75168E-0009  0.34964E-0007
  0.90000E+0004 -0.75091E+0003  0.32722E-0007  0.77914E-0009  0.35044E-0007
  0.86667E+0004 -0.70203E+0003  0.17247E-0007  0.51084E-0009  0.21031E-0007
  0.87242E+0004 -0.69295E+0003  0.15246E-0007  0.48888E-0009  0.19990E-0007
  0.88333E+0004 -0.67573E+0003  0.11859E-0007  0.47405E-0009  0.17401E-0007
  0.89424E+0004 -0.65852E+0003  0.87638E-0008  0.47782E-0009  0.13978E-0007
  0.90000E+0004 -0.64944E+0003  0.70550E-0008  0.48178E-0009  0.11795E-0007
  0.90000E+0004 -0.12371E+0004 -0.15051E-0007  0.22101E-0009 -0.27107E-0007
  0.90576E+0004 -0.12304E+0004 -0.10676E-0007  0.24539E-0009 -0.22683E-0007
  0.91667E+0004 -0.12178E+0004 -0.20543E-0008  0.30361E-0009 -0.13728E-0007
  0.92758E+0004 -0.12052E+0004  0.59391E-0008  0.36529E-0009 -0.50813E-0008
  0.93333E+0004 -0.11985E+0004  0.94828E-0008  0.38726E-0009 -0.10727E-0008
  0.90000E+0004 -0.11356E+0004  0.13413E-0007  0.46966E-0009  0.86051E-0009
  0.90576E+0004 -0.11286E+0004  0.18384E-0007  0.51194E-0009  0.62363E-0008
  0.91667E+0004 -0.11152E+0004  0.27686E-0007  0.59872E-0009  0.16337E-0007
  0.92758E+0004 -0.11019E+0004  0.35754E-0007  0.68319E-0009  0.25229E-0007
  0.93333E+0004 -0.10949E+0004  0.39077E-0007  0.71434E-0009  0.28980E-0007
  0.90000E+0004 -0.94326E+0003  0.49029E-0007  0.88174E-0009  0.42146E-0007
  0.90576E+0004 -0.93550E+0003  0.52628E-0007  0.93143E-0009  0.46227E-0007
  0.91667E+0004 -0.92078E+0003  0.58677E-0007  0.10139E-0008  0.52834E-0007
  0.92758E+0004 -0.90606E+0003  0.62662E-0007  0.10721E-0008  0.57062E-0007
  0.93333E+0004 -0.89830E+0003  0.63538E-0007  0.10840E-0008  0.57986E-0007
  0.90000E+0004 -0.75091E+0003  0.32722E-0007  0.77914E-0009  0.35044E-0007
  0.90576E+0004 -0.74242E+0003  0.32624E-0007  0.80731E-0009  0.34800E-0007
  0.91667E+0004 -0.72633E+0003  0.31402E-0007  0.84214E-0009  0.33051E-0007
  0.92758E+0004 -0.71024E+0003  0.28138E-0007  0.84278E-0009  0.29320E-0007
  0.93333E+0004 -0.70175E+0003  0.25403E-0007  0.82574E-0009  0.26469E-0007
  0.90000E+0004 -0.64944E+0003  0.70550E-0008  0.48178E-0009  0.11795E-0007
  0.90576E+0004 -0.64057E+0003  0.52361E-0008  0.48460E-0009  0.94202E-0008
  0.91667E+0004 -0.62375E+0003  0.96741E-0009  0.47546E-0009  0.41764E-0008
  0.92758E+0004 -0.60693E+0003 -0.47701E-0008  0.43888E-0009 -0.20167E-0008
  0.93333E+0004 -0.59806E+0003 -0.84571E-0008  0.40754E-0009 -0.56503E-0008
  0.93333E+0004 -0.11985E+0004  0.94828E-0008  0.38726E-0009 -0.10727E-0008
  0.93909E+0004 -0.11945E+0004  0.11624E-0007  0.39842E-0009  0.15999E-0008
  0.95000E+0004 -0.11868E+0004  0.13741E-0007  0.38582E-0009  0.47376E-0008
  0.96091E+0004 -0.11792E+0004  0.13553E-0007  0.33629E-0009  0.53389E-0008
  0.96667E+0004 -0.11751E+0004  0.12781E-0007  0.29579E-0009  0.47903E-0008
  0.93333E+0004 -0.10949E+0004  0.39077E-0007  0.71434E-0009  0.28980E-0007
  0.93909E+0004 -0.10906E+0004  0.40896E-0007  0.73162E-0009  0.31185E-0007
  0.95000E+0004 -0.10825E+0004  0.41968E-0007  0.72403E-0009  0.32844E-0007
  0.96091E+0004 -0.10744E+0004  0.40160E-0007  0.67182E-0009  0.31259E-0007
  0.96667E+0004 -0.10701E+0004  0.38305E-0007  0.62615E-0009  0.29296E-0007
  0.93333E+0004 -0.89830E+0003  0.63538E-0007  0.10840E-0008  0.57986E-0007
  0.93909E+0004 -0.89358E+0003  0.63601E-0007  0.10841E-0008  0.57965E-0007
  0.95000E+0004 -0.88463E+0003  0.61190E-0007  0.10461E-0008  0.55292E-0007
  0.96091E+0004 -0.87568E+0003  0.55877E-0007  0.96601E-0009  0.49486E-0007
  0.96667E+0004 -0.87096E+0003  0.52243E-0007  0.91087E-0009  0.45445E-0007
  0.93333E+0004 -0.70175E+0003  0.25403E-0007  0.82574E-0009  0.26469E-0007
  0.93909E+0004 -0.69658E+0003  0.23036E-0007  0.80582E-0009  0.24017E-0007
  0.95000E+0004 -0.68680E+0003  0.16960E-0007  0.74030E-0009  0.18018E-0007
  0.96091E+0004 -0.67701E+0003  0.95059E-0008  0.64372E-0009  0.10751E-0007
  0.96667E+0004 -0.67185E+0003  0.54465E-0008  0.58618E-0009  0.67344E-0008
  0.93333E+0004 -0.59806E+0003 -0.84571E-0008  0.40754E-0009 -0.56503E-0008
  0.93909E+0004 -0.59266E+0003 -0.11434E-0007  0.38030E-0009 -0.83810E-0008
  0.95000E+0004 -0.58244E+0003 -0.17958E-0007  0.31196E-0009 -0.14067E-0007
  0.96091E+0004 -0.57221E+0003 -0.24908E-0007  0.22476E-0009 -0.20027E-0007
  0.96667E+0004 -0.56682E+0003 -0.28337E-0007  0.16895E-0009 -0.23013E-0007
  0.96667E+0004 -0.11751E+0004  0.12781E-0007  0.29579E-0009  0.47903E-0008
  0.97242E+0004 -0.11787E+0004  0.98575E-0008  0.22015E-0009  0.20560E-0008
  0.98333E+0004 -0.11855E+0004  0.46695E-0008  0.62416E-0010 -0.31729E-0008
  0.99424E+0004 -0.11922E+0004  0.62502E-0009 -0.10194E-0009 -0.77411E-0008
  0.10000E+0005 -0.11958E+0004 -0.94773E-0009 -0.18213E-0009 -0.97089E-0008
  0.96667E+0004 -0.10701E+0004  0.38305E-0007  0.62615E-0009  0.29296E-0007
  0.97242E+0004 -0.10739E+0004  0.34413E-0007  0.54888E-0009  0.25178E-0007
  0.98333E+0004 -0.10810E+0004  0.26853E-0007  0.38545E-0009  0.16814E-0007
  0.99424E+0004 -0.10882E+0004  0.19807E-0007  0.21340E-0009  0.85511E-0008
  0.10000E+0005 -0.10920E+0004  0.16450E-0007  0.12546E-0009  0.44766E-0008
  0.96667E+0004 -0.87096E+0003  0.52243E-0007  0.91087E-0009  0.45445E-0007
  0.97242E+0004 -0.87513E+0003  0.49081E-0007  0.84922E-0009  0.41486E-0007
  0.98333E+0004 -0.88304E+0003  0.42655E-0007  0.72106E-0009  0.33210E-0007
  0.99424E+0004 -0.89094E+0003  0.36331E-0007  0.58835E-0009  0.24662E-0007
  0.10000E+0005 -0.89512E+0003  0.33182E-0007  0.52206E-0009  0.20281E-0007
  0.96667E+0004 -0.67185E+0003  0.54465E-0008  0.58618E-0009  0.67344E-0008
  0.97242E+0004 -0.67641E+0003  0.46980E-0008  0.55545E-0009  0.54738E-0008
  0.98333E+0004 -0.68506E+0003  0.39463E-0008  0.49249E-0009  0.32300E-0008
  0.99424E+0004 -0.69370E+0003  0.45821E-0008  0.42838E-0009  0.17241E-0008
  0.10000E+0005 -0.69826E+0003  0.55387E-0008  0.39677E-0009  0.13746E-0008
  0.96667E+0004 -0.56682E+0003 -0.28337E-0007  0.16895E-0009 -0.23013E-0007
  0.97242E+0004 -0.57158E+0003 -0.28376E-0007  0.16133E-0009 -0.23047E-0007
  0.98333E+0004 -0.58062E+0003 -0.27068E-0007  0.14730E-0009 -0.22424E-0007
  0.99424E+0004 -0.58965E+0003 -0.23396E-0007  0.13708E-0009 -0.20312E-0007
  0.10000E+0005 -0.59442E+0003 -0.20449E-0007  0.12199E-0009 -0.18448E-0007
  0.10000E+0005 -0.11958E+0004 -0.94773E-0009 -0.18213E-0009 -0.97089E-0008
  0.10058E+0005 -0.12067E+0004 -0.32083E-0008 -0.28584E-0009 -0.12107E-0007
  0.10167E+0005 -0.12273E+0004 -0.60010E-0008 -0.46174E-0009 -0.14974E-0007
  0.10276E+0005 -0.12479E+0004 -0.75251E-0008 -0.60225E-0009 -0.16174E-0007
  0.10333E+0005 -0.12587E+0004 -0.80868E-0008 -0.66130E-0009 -0.16384E-0007
  0.10000E+0005 -0.10920E+0004  0.16450E-0007  0.12546E-0009  0.44766E-0008
  0.10058E+0005 -0.11035E+0004  0.12170E-0007  0.18046E-0010 -0.29675E-0009
  0.10167E+0005 -0.11252E+0004  0.50778E-0008 -0.16512E-0009 -0.79882E-0008
  0.10276E+0005 -0.11470E+0004 -0.10045E-0008 -0.31326E-0009 -0.14056E-0007
  0.10333E+0005 -0.11585E+0004 -0.39321E-0008 -0.37486E-0009 -0.16704E-0007
  0.10000E+0005 -0.89512E+0003  0.33182E-0007  0.52206E-0009  0.20281E-0007
  0.10058E+0005 -0.90779E+0003  0.30166E-0007  0.45059E-0009  0.15899E-0007
  0.10167E+0005 -0.93181E+0003  0.23782E-0007  0.32035E-0009  0.73695E-0008
[truncated: 1,424,013 more chars]
