# Supplementary material for: 2D Synthetic dataset of numerical simulations of long-period seismicity in a volcanic edifice and related sensitivity kernels
Source: Data Brief. 2021 Jan 25;34:106673. doi: 10.1016/j.dib.2020.106673 (PMC7841316; doi:10.1016/j.dib.2020.106673)
Supplement: Supplementary Data S1 — Supplementary Raw Research Data. This is open data under the CC BY license http://creativecommons.org/licenses/by/4.0/ [file mmc1.zip › Dataset/OUTPUT_KERNELS/9000_3000/kernel_hetero_3000_1551_SVF1e0Hz_00-03.dat]

  0.00000E+0000 -0.30000E+0004 -0.30490E-0013  0.58184E-0014 -0.28392E-0013
  0.43168E+0002 -0.30000E+0004 -0.31776E-0013 -0.70555E-0014  0.21246E-0014
  0.12500E+0003 -0.30000E+0004 -0.32569E-0013 -0.10502E-0013  0.20146E-0013
  0.20683E+0003 -0.30000E+0004 -0.27843E-0013 -0.15081E-0013  0.48542E-0013
  0.25000E+0003 -0.30000E+0004 -0.50172E-0013 -0.29131E-0013  0.48309E-0013
  0.00000E+0000 -0.29890E+0004 -0.22842E-0013  0.30551E-0013 -0.28981E-0013
  0.43168E+0002 -0.29890E+0004 -0.34173E-0013 -0.57781E-0014 -0.28038E-0014
  0.12500E+0003 -0.29889E+0004 -0.24948E-0013 -0.47054E-0014  0.23792E-0013
  0.20683E+0003 -0.29889E+0004 -0.30654E-0013 -0.90899E-0014  0.39687E-0013
  0.25000E+0003 -0.29888E+0004 -0.40221E-0013 -0.19780E-0013  0.56453E-0013
  0.00000E+0000 -0.29682E+0004 -0.91202E-0014  0.30448E-0013 -0.17168E-0014
  0.43168E+0002 -0.29681E+0004 -0.23573E-0013  0.15821E-0014  0.10289E-0013
  0.12500E+0003 -0.29680E+0004 -0.19330E-0013 -0.30406E-0014  0.29508E-0013
  0.20683E+0003 -0.29678E+0004 -0.29955E-0013 -0.89587E-0014  0.36087E-0013
  0.25000E+0003 -0.29677E+0004 -0.41819E-0013 -0.32044E-0013  0.47532E-0013
  0.00000E+0000 -0.29474E+0004 -0.91134E-0014  0.19078E-0013  0.78840E-0014
  0.43168E+0002 -0.29473E+0004 -0.11108E-0013  0.13027E-0013  0.18168E-0013
  0.12500E+0003 -0.29470E+0004 -0.23944E-0013 -0.27687E-0014  0.25768E-0013
  0.20683E+0003 -0.29467E+0004 -0.27783E-0013 -0.64320E-0014  0.36103E-0013
  0.25000E+0003 -0.29466E+0004 -0.35093E-0013 -0.34020E-0013  0.55943E-0013
  0.00000E+0000 -0.29364E+0004 -0.20212E-0013  0.24496E-0013 -0.20709E-0013
  0.43168E+0002 -0.29363E+0004 -0.17116E-0013  0.19484E-0013  0.40173E-0015
  0.12500E+0003 -0.29359E+0004 -0.21958E-0013  0.53657E-0014  0.23187E-0013
  0.20683E+0003 -0.29356E+0004 -0.29704E-0013 -0.37129E-0014  0.33632E-0013
  0.25000E+0003 -0.29354E+0004 -0.31247E-0013 -0.20860E-0013  0.57866E-0013
  0.25000E+0003 -0.30000E+0004 -0.50172E-0013 -0.29131E-0013  0.48309E-0013
  0.29317E+0003 -0.30000E+0004 -0.42151E-0013 -0.32296E-0013  0.67673E-0013
  0.37500E+0003 -0.30000E+0004 -0.52063E-0013 -0.37940E-0013  0.85504E-0013
  0.45683E+0003 -0.30000E+0004 -0.56532E-0013 -0.59056E-0013  0.11344E-0012
  0.50000E+0003 -0.30000E+0004 -0.72259E-0013 -0.65760E-0013  0.11100E-0012
  0.25000E+0003 -0.29888E+0004 -0.40221E-0013 -0.19780E-0013  0.56453E-0013
  0.29317E+0003 -0.29888E+0004 -0.39684E-0013 -0.28811E-0013  0.67170E-0013
  0.37500E+0003 -0.29888E+0004 -0.53977E-0013 -0.40897E-0013  0.88892E-0013
  0.45683E+0003 -0.29887E+0004 -0.61159E-0013 -0.59343E-0013  0.11155E-0012
  0.50000E+0003 -0.29887E+0004 -0.86096E-0013 -0.71897E-0013  0.92022E-0013
  0.25000E+0003 -0.29677E+0004 -0.41819E-0013 -0.32044E-0013  0.47532E-0013
  0.29317E+0003 -0.29676E+0004 -0.31172E-0013 -0.25665E-0013  0.77088E-0013
  0.37500E+0003 -0.29675E+0004 -0.49409E-0013 -0.39406E-0013  0.97449E-0013
  0.45683E+0003 -0.29673E+0004 -0.73233E-0013 -0.62602E-0013  0.10335E-0012
  0.50000E+0003 -0.29672E+0004 -0.84362E-0013 -0.72103E-0013  0.87356E-0013
  0.25000E+0003 -0.29466E+0004 -0.35093E-0013 -0.34020E-0013  0.55943E-0013
  0.29317E+0003 -0.29464E+0004 -0.29650E-0013 -0.25410E-0013  0.81171E-0013
  0.37500E+0003 -0.29462E+0004 -0.47000E-0013 -0.37844E-0013  0.93193E-0013
  0.45683E+0003 -0.29459E+0004 -0.83030E-0013 -0.69903E-0013  0.94446E-0013
  0.50000E+0003 -0.29458E+0004 -0.99009E-0013 -0.87721E-0013  0.93722E-0013
  0.25000E+0003 -0.29354E+0004 -0.31247E-0013 -0.20860E-0013  0.57866E-0013
  0.29317E+0003 -0.29352E+0004 -0.36631E-0013 -0.22597E-0013  0.68842E-0013
  0.37500E+0003 -0.29349E+0004 -0.48504E-0013 -0.38087E-0013  0.88694E-0013
  0.45683E+0003 -0.29347E+0004 -0.80607E-0013 -0.74234E-0013  0.10276E-0012
  0.50000E+0003 -0.29345E+0004 -0.10793E-0012 -0.83616E-0013  0.86147E-0013
  0.50000E+0003 -0.30000E+0004 -0.72259E-0013 -0.65760E-0013  0.11100E-0012
  0.54317E+0003 -0.30000E+0004 -0.99249E-0013 -0.10152E-0012  0.11231E-0012
  0.62500E+0003 -0.30000E+0004 -0.14668E-0012 -0.15476E-0012  0.10961E-0012
  0.70683E+0003 -0.30000E+0004 -0.24831E-0012 -0.25850E-0012  0.88291E-0013
  0.75000E+0003 -0.30000E+0004 -0.31540E-0012 -0.32146E-0012  0.87519E-0013
  0.50000E+0003 -0.29887E+0004 -0.86096E-0013 -0.71897E-0013  0.92022E-0013
  0.54317E+0003 -0.29887E+0004 -0.10811E-0012 -0.10442E-0012  0.99498E-0013
  0.62500E+0003 -0.29886E+0004 -0.15906E-0012 -0.16206E-0012  0.99750E-0013
  0.70683E+0003 -0.29886E+0004 -0.26492E-0012 -0.27721E-0012  0.85336E-0013
  0.75000E+0003 -0.29886E+0004 -0.34216E-0012 -0.34301E-0012  0.73183E-0013
  0.50000E+0003 -0.29672E+0004 -0.84362E-0013 -0.72103E-0013  0.87356E-0013
  0.54317E+0003 -0.29672E+0004 -0.11966E-0012 -0.10761E-0012  0.86887E-0013
  0.62500E+0003 -0.29671E+0004 -0.17525E-0012 -0.17722E-0012  0.92846E-0013
  0.70683E+0003 -0.29670E+0004 -0.29868E-0012 -0.31300E-0012  0.86311E-0013
  0.75000E+0003 -0.29670E+0004 -0.38782E-0012 -0.38437E-0012  0.71629E-0013
  0.50000E+0003 -0.29458E+0004 -0.99009E-0013 -0.87721E-0013  0.93722E-0013
  0.54317E+0003 -0.29457E+0004 -0.12629E-0012 -0.11443E-0012  0.87789E-0013
  0.62500E+0003 -0.29456E+0004 -0.19327E-0012 -0.19804E-0012  0.96793E-0013
  0.70683E+0003 -0.29455E+0004 -0.33028E-0012 -0.34991E-0012  0.94780E-0013
  0.75000E+0003 -0.29454E+0004 -0.44251E-0012 -0.44804E-0012  0.79645E-0013
  0.50000E+0003 -0.29345E+0004 -0.10793E-0012 -0.83616E-0013  0.86147E-0013
  0.54317E+0003 -0.29344E+0004 -0.13390E-0012 -0.11725E-0012  0.82775E-0013
  0.62500E+0003 -0.29343E+0004 -0.20460E-0012 -0.20960E-0012  0.99687E-0013
  0.70683E+0003 -0.29341E+0004 -0.34981E-0012 -0.36819E-0012  0.94434E-0013
  0.75000E+0003 -0.29340E+0004 -0.48349E-0012 -0.50455E-0012  0.74710E-0013
  0.75000E+0003 -0.30000E+0004 -0.31540E-0012 -0.32146E-0012  0.87519E-0013
  0.79317E+0003 -0.30000E+0004 -0.44154E-0012 -0.46630E-0012  0.75215E-0013
  0.87500E+0003 -0.30000E+0004 -0.74893E-0012 -0.81289E-0012  0.60659E-0013
  0.95683E+0003 -0.30000E+0004 -0.12829E-0011 -0.13950E-0011  0.36456E-0013
  0.10000E+0004 -0.30000E+0004 -0.16954E-0011 -0.18365E-0011  0.28580E-0013
  0.75000E+0003 -0.29886E+0004 -0.34216E-0012 -0.34301E-0012  0.73183E-0013
  0.79317E+0003 -0.29886E+0004 -0.47141E-0012 -0.50080E-0012  0.76465E-0013
  0.87500E+0003 -0.29886E+0004 -0.79878E-0012 -0.86582E-0012  0.67087E-0013
  0.95683E+0003 -0.29886E+0004 -0.13769E-0011 -0.14859E-0011  0.36704E-0013
  0.10000E+0004 -0.29886E+0004 -0.18050E-0011 -0.19439E-0011  0.30526E-0013
  0.75000E+0003 -0.29670E+0004 -0.38782E-0012 -0.38437E-0012  0.71629E-0013
  0.79317E+0003 -0.29670E+0004 -0.52197E-0012 -0.56396E-0012  0.88639E-0013
  0.87500E+0003 -0.29669E+0004 -0.91062E-0012 -0.97771E-0012  0.74599E-0013
  0.95683E+0003 -0.29669E+0004 -0.15630E-0011 -0.16728E-0011  0.51728E-0013
  0.10000E+0004 -0.29669E+0004 -0.20393E-0011 -0.21784E-0011  0.52479E-0013
  0.75000E+0003 -0.29454E+0004 -0.44251E-0012 -0.44804E-0012  0.79645E-0013
  0.79317E+0003 -0.29454E+0004 -0.59060E-0012 -0.62813E-0012  0.86320E-0013
  0.87500E+0003 -0.29453E+0004 -0.10293E-0011 -0.11020E-0011  0.86837E-0013
  0.95683E+0003 -0.29452E+0004 -0.17623E-0011 -0.18795E-0011  0.76900E-0013
  0.10000E+0004 -0.29452E+0004 -0.22987E-0011 -0.24622E-0011  0.94143E-0013
  0.75000E+0003 -0.29340E+0004 -0.48349E-0012 -0.50455E-0012  0.74710E-0013
  0.79317E+0003 -0.29340E+0004 -0.63027E-0012 -0.66231E-0012  0.82598E-0013
  0.87500E+0003 -0.29339E+0004 -0.10931E-0011 -0.11648E-0011  0.91058E-0013
  0.95683E+0003 -0.29338E+0004 -0.18737E-0011 -0.19962E-0011  0.91942E-0013
  0.10000E+0004 -0.29337E+0004 -0.24464E-0011 -0.26318E-0011  0.12292E-0012
  0.10000E+0004 -0.30000E+0004 -0.16954E-0011 -0.18365E-0011  0.28580E-0013
  0.10432E+0004 -0.30000E+0004 -0.22298E-0011 -0.24017E-0011 -0.16114E-0014
  0.11250E+0004 -0.30000E+0004 -0.36783E-0011 -0.39341E-0011 -0.52018E-0013
  0.12068E+0004 -0.30000E+0004 -0.58858E-0011 -0.62820E-0011 -0.99796E-0013
  0.12500E+0004 -0.30000E+0004 -0.74538E-0011 -0.79919E-0011 -0.11187E-0012
  0.10000E+0004 -0.29886E+0004 -0.18050E-0011 -0.19439E-0011  0.30526E-0013
  0.10432E+0004 -0.29885E+0004 -0.23782E-0011 -0.25496E-0011  0.67274E-0014
  0.11250E+0004 -0.29885E+0004 -0.39120E-0011 -0.41717E-0011 -0.28026E-0013
  0.12068E+0004 -0.29885E+0004 -0.62443E-0011 -0.66661E-0011 -0.41094E-0013
  0.12500E+0004 -0.29885E+0004 -0.78967E-0011 -0.84665E-0011 -0.29121E-0013
  0.10000E+0004 -0.29669E+0004 -0.20393E-0011 -0.21784E-0011  0.52479E-0013
  0.10432E+0004 -0.29668E+0004 -0.26807E-0011 -0.28634E-0011  0.43582E-0013
  0.11250E+0004 -0.29668E+0004 -0.43796E-0011 -0.46737E-0011  0.43681E-0013
  0.12068E+0004 -0.29667E+0004 -0.69695E-0011 -0.74467E-0011  0.77754E-0013
  0.12500E+0004 -0.29667E+0004 -0.88021E-0011 -0.94526E-0011  0.14212E-0012
  0.10000E+0004 -0.29452E+0004 -0.22987E-0011 -0.24622E-0011  0.94143E-0013
  0.10432E+0004 -0.29451E+0004 -0.30108E-0011 -0.32165E-0011  0.94381E-0013
  0.11250E+0004 -0.29450E+0004 -0.48988E-0011 -0.52300E-0011  0.12157E-0012
  0.12068E+0004 -0.29449E+0004 -0.77487E-0011 -0.83040E-0011  0.22243E-0012
  0.12500E+0004 -0.29448E+0004 -0.97969E-0011 -0.10552E-0010  0.32933E-0012
  0.10000E+0004 -0.29337E+0004 -0.24464E-0011 -0.26318E-0011  0.12292E-0012
  0.10432E+0004 -0.29337E+0004 -0.32012E-0011 -0.34192E-0011  0.11633E-0012
  0.11250E+0004 -0.29335E+0004 -0.51901E-0011 -0.55392E-0011  0.16270E-0012
  0.12068E+0004 -0.29334E+0004 -0.81944E-0011 -0.87798E-0011  0.29169E-0012
  0.12500E+0004 -0.29333E+0004 -0.10357E-0010 -0.11151E-0010  0.41648E-0012
  0.12500E+0004 -0.30000E+0004 -0.74538E-0011 -0.79919E-0011 -0.11187E-0012
  0.12932E+0004 -0.30000E+0004 -0.94089E-0011 -0.10096E-0010 -0.97311E-0013
  0.13750E+0004 -0.30000E+0004 -0.14347E-0010 -0.15449E-0010 -0.34481E-0013
  0.14568E+0004 -0.30000E+0004 -0.21354E-0010 -0.23176E-0010  0.24181E-0012
  0.15000E+0004 -0.30000E+0004 -0.26095E-0010 -0.28508E-0010  0.52830E-0012
  0.12500E+0004 -0.29885E+0004 -0.78967E-0011 -0.84665E-0011 -0.29121E-0013
  0.12932E+0004 -0.29885E+0004 -0.99678E-0011 -0.10702E-0010  0.15374E-0014
  0.13750E+0004 -0.29884E+0004 -0.15153E-0010 -0.16342E-0010  0.13057E-0012
  0.14568E+0004 -0.29884E+0004 -0.22516E-0010 -0.24498E-0010  0.50822E-0012
  0.15000E+0004 -0.29884E+0004 -0.27475E-0010 -0.30092E-0010  0.88270E-0012
  0.12500E+0004 -0.29667E+0004 -0.88021E-0011 -0.94526E-0011  0.14212E-0012
  0.12932E+0004 -0.29666E+0004 -0.11075E-0010 -0.11922E-0010  0.21923E-0012
  0.13750E+0004 -0.29665E+0004 -0.16769E-0010 -0.18151E-0010  0.48348E-0012
  0.14568E+0004 -0.29665E+0004 -0.24832E-0010 -0.27146E-0010  0.10582E-0011
  0.15000E+0004 -0.29664E+0004 -0.30301E-0010 -0.33269E-0010  0.15159E-0011
  0.12500E+0004 -0.29448E+0004 -0.97969E-0011 -0.10552E-0010  0.32933E-0012
  0.12932E+0004 -0.29448E+0004 -0.12281E-0010 -0.13244E-0010  0.44680E-0012
  0.13750E+0004 -0.29446E+0004 -0.18531E-0010 -0.20135E-0010  0.86778E-0012
  0.14568E+0004 -0.29445E+0004 -0.27358E-0010 -0.30019E-0010  0.16424E-0011
  0.15000E+0004 -0.29444E+0004 -0.33339E-0010 -0.36752E-0010  0.22338E-0011
  0.12500E+0004 -0.29333E+0004 -0.10357E-0010 -0.11151E-0010  0.41648E-0012
  0.12932E+0004 -0.29333E+0004 -0.12960E-0010 -0.13991E-0010  0.57042E-0012
  0.13750E+0004 -0.29331E+0004 -0.19525E-0010 -0.21260E-0010  0.10764E-0011
  0.14568E+0004 -0.29329E+0004 -0.28778E-0010 -0.31644E-0010  0.19725E-0011
  0.15000E+0004 -0.29328E+0004 -0.35037E-0010 -0.38728E-0010  0.26619E-0011
  0.15000E+0004 -0.30000E+0004 -0.26095E-0010 -0.28508E-0010  0.52830E-0012
  0.15432E+0004 -0.30000E+0004 -0.31737E-0010 -0.34810E-0010  0.88724E-0012
  0.16250E+0004 -0.30000E+0004 -0.45266E-0010 -0.50237E-0010  0.21433E-0011
  0.17068E+0004 -0.30000E+0004 -0.63392E-0010 -0.71229E-0010  0.43051E-0011
  0.17500E+0004 -0.30000E+0004 -0.75188E-0010 -0.85057E-0010  0.59268E-0011
  0.15000E+0004 -0.29884E+0004 -0.27475E-0010 -0.30092E-0010  0.88270E-0012
  0.15432E+0004 -0.29884E+0004 -0.33413E-0010 -0.36736E-0010  0.13102E-0011
  0.16250E+0004 -0.29884E+0004 -0.47586E-0010 -0.52930E-0010  0.27537E-0011
  0.17068E+0004 -0.29883E+0004 -0.66546E-0010 -0.74973E-0010  0.52114E-0011
  0.17500E+0004 -0.29883E+0004 -0.78867E-0010 -0.89465E-0010  0.70451E-0011
  0.15000E+0004 -0.29664E+0004 -0.30301E-0010 -0.33269E-0010  0.15159E-0011
  0.15432E+0004 -0.29664E+0004 -0.36772E-0010 -0.40620E-0010  0.21642E-0011
  0.16250E+0004 -0.29663E+0004 -0.52235E-0010 -0.58390E-0010  0.40220E-0011
  0.17068E+0004 -0.29662E+0004 -0.72876E-0010 -0.82526E-0010  0.70510E-0011
  0.17500E+0004 -0.29661E+0004 -0.86248E-0010 -0.98337E-0010  0.92752E-0011
  0.15000E+0004 -0.29444E+0004 -0.33339E-0010 -0.36752E-0010  0.22338E-0011
  0.15432E+0004 -0.29443E+0004 -0.40386E-0010 -0.44824E-0010  0.30873E-0011
  0.16250E+0004 -0.29442E+0004 -0.57249E-0010 -0.64314E-0010  0.53994E-0011
  0.17068E+0004 -0.29440E+0004 -0.79677E-0010 -0.90675E-0010  0.90484E-0011
  0.17500E+0004 -0.29440E+0004 -0.94165E-0010 -0.10794E-0009  0.11722E-0010
  0.15000E+0004 -0.29328E+0004 -0.35037E-0010 -0.38728E-0010  0.26619E-0011
  0.15432E+0004 -0.29327E+0004 -0.42411E-0010 -0.47173E-0010  0.35964E-0011
  0.16250E+0004 -0.29325E+0004 -0.60053E-0010 -0.67641E-0010  0.61684E-0011
  0.17068E+0004 -0.29324E+0004 -0.83459E-0010 -0.95212E-0010  0.10158E-0010
  0.17500E+0004 -0.29323E+0004 -0.98579E-0010 -0.11330E-0009  0.13086E-0010
  0.17500E+0004 -0.30000E+0004 -0.75188E-0010 -0.85057E-0010  0.59268E-0011
  0.17932E+0004 -0.30000E+0004 -0.88710E-0010 -0.10108E-0009  0.80810E-0011
  0.18750E+0004 -0.30000E+0004 -0.11985E-0009 -0.13849E-0009  0.13725E-0010
  0.19568E+0004 -0.30000E+0004 -0.15924E-0009 -0.18677E-0009  0.22233E-0010
  0.20000E+0004 -0.30000E+0004 -0.18379E-0009 -0.21731E-0009  0.28171E-0010
  0.17500E+0004 -0.29883E+0004 -0.78867E-0010 -0.89465E-0010  0.70451E-0011
  0.17932E+0004 -0.29883E+0004 -0.92999E-0010 -0.10626E-0009  0.94087E-0011
  0.18750E+0004 -0.29882E+0004 -0.12549E-0009 -0.14544E-0009  0.15612E-0010
  0.19568E+0004 -0.29882E+0004 -0.16653E-0009 -0.19592E-0009  0.24835E-0010
  0.20000E+0004 -0.29882E+0004 -0.19207E-0009 -0.22782E-0009  0.31264E-0010
  0.17500E+0004 -0.29661E+0004 -0.86248E-0010 -0.98337E-0010  0.92752E-0011
  0.17932E+0004 -0.29661E+0004 -0.10158E-0009 -0.11669E-0009  0.12102E-0010
  0.18750E+0004 -0.29660E+0004 -0.13675E-0009 -0.15937E-0009  0.19407E-0010
  0.19568E+0004 -0.29658E+0004 -0.18103E-0009 -0.21421E-0009  0.30093E-0010
  0.20000E+0004 -0.29658E+0004 -0.20853E-0009 -0.24883E-0009  0.37493E-0010
  0.17500E+0004 -0.29440E+0004 -0.94165E-0010 -0.10794E-0009  0.11722E-0010
  0.17932E+0004 -0.29439E+0004 -0.11078E-0009 -0.12793E-0009  0.15033E-0010
  0.18750E+0004 -0.29437E+0004 -0.14876E-0009 -0.17433E-0009  0.23541E-0010
  0.19568E+0004 -0.29435E+0004 -0.19649E-0009 -0.23381E-0009  0.35795E-0010
  0.20000E+0004 -0.29434E+0004 -0.22604E-0009 -0.27126E-0009  0.44207E-0010
  0.17500E+0004 -0.29323E+0004 -0.98579E-0010 -0.11330E-0009  0.13086E-0010
  0.17932E+0004 -0.29321E+0004 -0.11589E-0009 -0.13419E-0009  0.16670E-0010
  0.18750E+0004 -0.29319E+0004 -0.15542E-0009 -0.18264E-0009  0.25872E-0010
  0.19568E+0004 -0.29317E+0004 -0.20505E-0009 -0.24470E-0009  0.38969E-0010
  0.20000E+0004 -0.29316E+0004 -0.23573E-0009 -0.28372E-0009  0.47958E-0010
  0.20000E+0004 -0.30000E+0004 -0.18379E-0009 -0.21731E-0009  0.28171E-0010
  0.20432E+0004 -0.30000E+0004 -0.21119E-0009 -0.25179E-0009  0.35340E-0010
  0.21250E+0004 -0.30000E+0004 -0.27160E-0009 -0.32916E-0009  0.53029E-0010
  0.22068E+0004 -0.30000E+0004 -0.34397E-0009 -0.42414E-0009  0.77323E-0010
  0.22500E+0004 -0.30000E+0004 -0.38731E-0009 -0.48212E-0009  0.93356E-0010
  0.20000E+0004 -0.29882E+0004 -0.19207E-0009 -0.22782E-0009  0.31264E-0010
  0.20432E+0004 -0.29882E+0004 -0.22056E-0009 -0.26380E-0009  0.38966E-0010
  0.21250E+0004 -0.29881E+0004 -0.28329E-0009 -0.34448E-0009  0.57887E-0010
  0.22068E+0004 -0.29881E+0004 -0.35832E-0009 -0.44339E-0009  0.83765E-0010
  0.22500E+0004 -0.29880E+0004 -0.40318E-0009 -0.50369E-0009  0.10081E-0009
  0.20000E+0004 -0.29658E+0004 -0.20853E-0009 -0.24883E-0009  0.37493E-0010
  0.20432E+0004 -0.29657E+0004 -0.23918E-0009 -0.28780E-0009  0.46258E-0010
  0.21250E+0004 -0.29656E+0004 -0.30645E-0009 -0.37501E-0009  0.67723E-0010
  0.22068E+0004 -0.29654E+0004 -0.38669E-0009 -0.48166E-0009  0.96769E-0010
  0.22500E+0004 -0.29654E+0004 -0.43452E-0009 -0.54651E-0009  0.11578E-0009
  0.20000E+0004 -0.29434E+0004 -0.22604E-0009 -0.27126E-0009  0.44207E-0010
  0.20432E+0004 -0.29433E+0004 -0.25894E-0009 -0.31343E-0009  0.54179E-0010
  0.21250E+0004 -0.29430E+0004 -0.33097E-0009 -0.40754E-0009  0.78369E-0010
  0.22068E+0004 -0.29428E+0004 -0.41664E-0009 -0.52230E-0009  0.11081E-0009
  0.22500E+0004 -0.29427E+0004 -0.46757E-0009 -0.59196E-0009  0.13195E-0009
  0.20000E+0004 -0.29316E+0004 -0.23573E-0009 -0.28372E-0009  0.47958E-0010
  0.20432E+0004 -0.29314E+0004 -0.26983E-0009 -0.32764E-0009  0.58650E-0010
  0.21250E+0004 -0.29312E+0004 -0.34448E-0009 -0.42554E-0009  0.84313E-0010
  0.22068E+0004 -0.29309E+0004 -0.43307E-0009 -0.54472E-0009  0.11867E-0009
  0.22500E+0004 -0.29307E+0004 -0.48568E-0009 -0.61699E-0009  0.14097E-0009
  0.22500E+0004 -0.30000E+0004 -0.38731E-0009 -0.48212E-0009  0.93356E-0010
  0.22932E+0004 -0.30000E+0004 -0.43430E-0009 -0.54590E-0009  0.11196E-0009
  0.23750E+0004 -0.30000E+0004 -0.53369E-0009 -0.68387E-0009  0.15537E-0009
  0.24568E+0004 -0.30000E+0004 -0.64667E-0009 -0.84560E-0009  0.21107E-0009
  0.25000E+0004 -0.30000E+0004 -0.71160E-0009 -0.94097E-0009  0.24616E-0009
  0.22500E+0004 -0.29880E+0004 -0.40318E-0009 -0.50369E-0009  0.10081E-0009
  0.22932E+0004 -0.29880E+0004 -0.45181E-0009 -0.57001E-0009  0.12052E-0009
  0.23750E+0004 -0.29880E+0004 -0.55451E-0009 -0.71328E-0009  0.16638E-0009
  0.24568E+0004 -0.29879E+0004 -0.67100E-0009 -0.88097E-0009  0.22506E-0009
  0.25000E+0004 -0.29879E+0004 -0.73787E-0009 -0.97974E-0009  0.26191E-0009
  0.22500E+0004 -0.29654E+0004 -0.43452E-0009 -0.54651E-0009  0.11578E-0009
  0.22932E+0004 -0.29653E+0004 -0.48632E-0009 -0.61780E-0009  0.13773E-0009
  0.23750E+0004 -0.29651E+0004 -0.59541E-0009 -0.77144E-0009  0.18848E-0009
  0.24568E+0004 -0.29649E+0004 -0.71871E-0009 -0.95072E-0009  0.25302E-0009
  0.25000E+0004 -0.29648E+0004 -0.78929E-0009 -0.10561E-0008  0.29342E-0009
  0.22500E+0004 -0.29427E+0004 -0.46757E-0009 -0.59196E-0009  0.13195E-0009
  0.22932E+0004 -0.29426E+0004 -0.52261E-0009 -0.66840E-0009  0.15627E-0009
  0.23750E+0004 -0.29423E+0004 -0.63828E-0009 -0.83282E-0009  0.21221E-0009
  0.24568E+0004 -0.29420E+0004 -0.76854E-0009 -0.10241E-0008  0.28295E-0009
  0.25000E+0004 -0.29418E+0004 -0.84287E-0009 -0.11362E-0008  0.32708E-0009
  0.22500E+0004 -0.29307E+0004 -0.48568E-0009 -0.61699E-0009  0.14097E-0009
  0.22932E+0004 -0.29306E+0004 -0.54250E-0009 -0.69625E-0009  0.16659E-0009
  0.23750E+0004 -0.29302E+0004 -0.66172E-0009 -0.86651E-0009  0.22538E-0009
  0.24568E+0004 -0.29299E+0004 -0.79566E-0009 -0.10642E-0008  0.29956E-0009
  0.25000E+0004 -0.29297E+0004 -0.87199E-0009 -0.11800E-0008  0.34574E-0009
  0.25000E+0004 -0.30000E+0004 -0.71160E-0009 -0.94097E-0009  0.24616E-0009
  0.25432E+0004 -0.30000E+0004 -0.78017E-0009 -0.10435E-0008  0.28557E-0009
  0.26250E+0004 -0.30000E+0004 -0.91938E-0009 -0.12579E-0008  0.37329E-0009
  0.27068E+0004 -0.30000E+0004 -0.10694E-0008 -0.14987E-0008  0.47970E-0009
  0.27500E+0004 -0.30000E+0004 -0.11524E-0008 -0.16362E-0008  0.54402E-0009
  0.25000E+0004 -0.29879E+0004 -0.73787E-0009 -0.97974E-0009  0.26191E-0009
  0.25432E+0004 -0.29878E+0004 -0.80841E-0009 -0.10859E-0008  0.30326E-0009
  0.26250E+0004 -0.29878E+0004 -0.95136E-0009 -0.13074E-0008  0.39515E-0009
  0.27068E+0004 -0.29877E+0004 -0.11051E-0008 -0.15558E-0008  0.50634E-0009
  0.27500E+0004 -0.29876E+0004 -0.11899E-0008 -0.16974E-0008  0.57343E-0009
  0.25000E+0004 -0.29648E+0004 -0.78929E-0009 -0.10561E-0008  0.29342E-0009
  0.25432E+0004 -0.29647E+0004 -0.86358E-0009 -0.11691E-0008  0.33861E-0009
  0.26250E+0004 -0.29645E+0004 -0.10137E-0008 -0.14045E-0008  0.43866E-0009
  0.27068E+0004 -0.29643E+0004 -0.11743E-0008 -0.16674E-0008  0.55917E-0009
  0.27500E+0004 -0.29642E+0004 -0.12625E-0008 -0.18169E-0008  0.63164E-0009
  0.25000E+0004 -0.29418E+0004 -0.84287E-0009 -0.11362E-0008  0.32708E-0009
  0.25432E+0004 -0.29417E+0004 -0.92094E-0009 -0.12563E-0008  0.37631E-0009
  0.26250E+0004 -0.29413E+0004 -0.10782E-0008 -0.15058E-0008  0.48489E-0009
  0.27068E+0004 -0.29410E+0004 -0.12456E-0008 -0.17834E-0008  0.61509E-0009
  0.27500E+0004 -0.29408E+0004 -0.13372E-0008 -0.19409E-0008  0.69313E-0009
  0.25000E+0004 -0.29297E+0004 -0.87199E-0009 -0.11800E-0008  0.34574E-0009
  0.25432E+0004 -0.29295E+0004 -0.95208E-0009 -0.13039E-0008  0.39715E-0009
  0.26250E+0004 -0.29291E+0004 -0.11131E-0008 -0.15610E-0008  0.51038E-0009
  0.27068E+0004 -0.29287E+0004 -0.12841E-0008 -0.18464E-0008  0.64586E-0009
  0.27500E+0004 -0.29284E+0004 -0.13774E-0008 -0.20080E-0008  0.72690E-0009
  0.27500E+0004 -0.30000E+0004 -0.11524E-0008 -0.16362E-0008  0.54402E-0009
  0.27932E+0004 -0.30000E+0004 -0.12374E-0008 -0.17808E-0008  0.61423E-0009
  0.28750E+0004 -0.30000E+0004 -0.14030E-0008 -0.20737E-0008  0.76438E-0009
  0.29568E+0004 -0.30000E+0004 -0.15720E-0008 -0.23896E-0008  0.93757E-0009
  0.30000E+0004 -0.30000E+0004 -0.16615E-0008 -0.25647E-0008  0.10384E-0008
  0.27500E+0004 -0.29876E+0004 -0.11899E-0008 -0.16974E-0008  0.57343E-0009
  0.27932E+0004 -0.29876E+0004 -0.12767E-0008 -0.18462E-0008  0.64654E-0009
  0.28750E+0004 -0.29875E+0004 -0.14454E-0008 -0.21471E-0008  0.80269E-0009
  0.29568E+0004 -0.29875E+0004 -0.16170E-0008 -0.24709E-0008  0.98242E-0009
  0.30000E+0004 -0.29874E+0004 -0.17074E-0008 -0.26500E-0008  0.10869E-0008
  0.27500E+0004 -0.29642E+0004 -0.12625E-0008 -0.18169E-0008  0.63164E-0009
  0.27932E+0004 -0.29641E+0004 -0.13527E-0008 -0.19737E-0008  0.71047E-0009
  0.28750E+0004 -0.29639E+0004 -0.15270E-0008 -0.22896E-0008  0.87824E-0009
  0.29568E+0004 -0.29637E+0004 -0.17030E-0008 -0.26280E-0008  0.10705E-0008
  0.30000E+0004 -0.29636E+0004 -0.17953E-0008 -0.28145E-0008  0.11820E-0008
  0.27500E+0004 -0.29408E+0004 -0.13372E-0008 -0.19409E-0008  0.69313E-0009
  0.27932E+0004 -0.29406E+0004 -0.14305E-0008 -0.21056E-0008  0.77786E-0009
  0.28750E+0004 -0.29402E+0004 -0.16101E-0008 -0.24364E-0008  0.95753E-0009
  0.29568E+0004 -0.29399E+0004 -0.17901E-0008 -0.27890E-0008  0.11626E-0008
  0.30000E+0004 -0.29397E+0004 -0.18838E-0008 -0.29825E-0008  0.12810E-0008
  0.27500E+0004 -0.29284E+0004 -0.13774E-0008 -0.20080E-0008  0.72690E-0009
  0.27932E+0004 -0.29282E+0004 -0.14723E-0008 -0.21768E-0008  0.81480E-0009
  0.28750E+0004 -0.29278E+0004 -0.16545E-0008 -0.25154E-0008  0.10008E-0008
  0.29568E+0004 -0.29273E+0004 -0.18363E-0008 -0.28753E-0008  0.12127E-0008
  0.30000E+0004 -0.29271E+0004 -0.19307E-0008 -0.30724E-0008  0.13348E-0008
  0.30000E+0004 -0.30000E+0004 -0.16615E-0008 -0.25647E-0008  0.10384E-0008
  0.30432E+0004 -0.30000E+0004 -0.17504E-0008 -0.27451E-0008  0.11458E-0008
  0.31250E+0004 -0.30000E+0004 -0.19158E-0008 -0.30996E-0008  0.13672E-0008
  0.32068E+0004 -0.30000E+0004 -0.20741E-0008 -0.34673E-0008  0.16111E-0008
  0.32500E+0004 -0.30000E+0004 -0.21535E-0008 -0.36653E-0008  0.17484E-0008
  0.30000E+0004 -0.29874E+0004 -0.17074E-0008 -0.26500E-0008  0.10869E-0008
  0.30432E+0004 -0.29874E+0004 -0.17972E-0008 -0.28341E-0008  0.11980E-0008
  0.31250E+0004 -0.29873E+0004 -0.19635E-0008 -0.31953E-0008  0.14267E-0008
  0.32068E+0004 -0.29873E+0004 -0.21217E-0008 -0.35687E-0008  0.16780E-0008
  0.32500E+0004 -0.29872E+0004 -0.22007E-0008 -0.37693E-0008  0.18192E-0008
  0.30000E+0004 -0.29636E+0004 -0.17953E-0008 -0.28145E-0008  0.11820E-0008
  0.30432E+0004 -0.29635E+0004 -0.18864E-0008 -0.30055E-0008  0.13001E-0008
  0.31250E+0004 -0.29633E+0004 -0.20538E-0008 -0.33787E-0008  0.15425E-0008
  0.32068E+0004 -0.29631E+0004 -0.22112E-0008 -0.37621E-0008  0.18078E-0008
  0.32500E+0004 -0.29630E+0004 -0.22889E-0008 -0.39669E-0008  0.19563E-0008
  0.30000E+0004 -0.29397E+0004 -0.18838E-0008 -0.29825E-0008  0.12810E-0008
  0.30432E+0004 -0.29395E+0004 -0.19758E-0008 -0.31801E-0008  0.14062E-0008
  0.31250E+0004 -0.29393E+0004 -0.21436E-0008 -0.35642E-0008  0.16623E-0008
  0.32068E+0004 -0.29390E+0004 -0.22992E-0008 -0.39562E-0008  0.19412E-0008
  0.32500E+0004 -0.29388E+0004 -0.23750E-0008 -0.41645E-0008  0.20969E-0008
  0.30000E+0004 -0.29271E+0004 -0.19307E-0008 -0.30724E-0008  0.13348E-0008
  0.30432E+0004 -0.29269E+0004 -0.20230E-0008 -0.32732E-0008  0.14638E-0008
  0.31250E+0004 -0.29266E+0004 -0.21906E-0008 -0.36626E-0008  0.17270E-0008
  0.32068E+0004 -0.29262E+0004 -0.23448E-0008 -0.40586E-0008  0.20130E-0008
  0.32500E+0004 -0.29261E+0004 -0.24194E-0008 -0.42683E-0008  0.21723E-0008
  0.32500E+0004 -0.30000E+0004 -0.21535E-0008 -0.36653E-0008  0.17484E-0008
  0.32932E+0004 -0.30000E+0004 -0.22295E-0008 -0.38651E-0008  0.18912E-0008
  0.33750E+0004 -0.30000E+0004 -0.23625E-0008 -0.42467E-0008  0.21759E-0008
  0.34568E+0004 -0.30000E+0004 -0.24786E-0008 -0.46277E-0008  0.24763E-0008
  0.35000E+0004 -0.30000E+0004 -0.25321E-0008 -0.48269E-0008  0.26401E-0008
  0.32500E+0004 -0.29872E+0004 -0.22007E-0008 -0.37693E-0008  0.18192E-0008
  0.32932E+0004 -0.29872E+0004 -0.22759E-0008 -0.39712E-0008  0.19658E-0008
  0.33750E+0004 -0.29872E+0004 -0.24065E-0008 -0.43555E-0008  0.22576E-0008
  0.34568E+0004 -0.29871E+0004 -0.25189E-0008 -0.47376E-0008  0.25647E-0008
  0.35000E+0004 -0.29871E+0004 -0.25701E-0008 -0.49366E-0008  0.27317E-0008
  0.32500E+0004 -0.29630E+0004 -0.22889E-0008 -0.39669E-0008  0.19563E-0008
  0.32932E+0004 -0.29630E+0004 -0.23621E-0008 -0.41720E-0008  0.21100E-0008
  0.33750E+0004 -0.29629E+0004 -0.24871E-0008 -0.45602E-0008  0.24147E-0008
  0.34568E+0004 -0.29628E+0004 -0.25917E-0008 -0.49426E-0008  0.27337E-0008
  0.35000E+0004 -0.29627E+0004 -0.26378E-0008 -0.51403E-0008  0.29065E-0008
  0.32500E+0004 -0.29388E+0004 -0.23750E-0008 -0.41645E-0008  0.20969E-0008
  0.32932E+0004 -0.29387E+0004 -0.24456E-0008 -0.43720E-0008  0.22574E-0008
  0.33750E+0004 -0.29386E+0004 -0.25638E-0008 -0.47620E-0008  0.25742E-0008
  0.34568E+0004 -0.29384E+0004 -0.26592E-0008 -0.51424E-0008  0.29043E-0008
  0.35000E+0004 -0.29383E+0004 -0.26995E-0008 -0.53374E-0008  0.30822E-0008
  0.32500E+0004 -0.29261E+0004 -0.24194E-0008 -0.42683E-0008  0.21723E-0008
  0.32932E+0004 -0.29259E+0004 -0.24883E-0008 -0.44767E-0008  0.23362E-0008
  0.33750E+0004 -0.29257E+0004 -0.26024E-0008 -0.48668E-0008  0.26593E-0008
  0.34568E+0004 -0.29255E+0004 -0.26924E-0008 -0.52452E-0008  0.29947E-0008
  0.35000E+0004 -0.29254E+0004 -0.27293E-0008 -0.54382E-0008  0.31751E-0008
  0.35000E+0004 -0.30000E+0004 -0.25321E-0008 -0.48269E-0008  0.26401E-0008
  0.35432E+0004 -0.30000E+0004 -0.25800E-0008 -0.50240E-0008  0.28067E-0008
  0.36250E+0004 -0.30000E+0004 -0.26540E-0008 -0.53891E-0008  0.31283E-0008
  0.37068E+0004 -0.30000E+0004 -0.27054E-0008 -0.57396E-0008  0.34540E-0008
  0.37500E+0004 -0.30000E+0004 -0.27231E-0008 -0.59173E-0008  0.36260E-0008
  0.35000E+0004 -0.29871E+0004 -0.25701E-0008 -0.49366E-0008  0.27317E-0008
  0.35432E+0004 -0.29871E+0004 -0.26152E-0008 -0.51328E-0008  0.29013E-0008
  0.36250E+0004 -0.29871E+0004 -0.26832E-0008 -0.54949E-0008  0.32281E-0008
  0.37068E+0004 -0.29870E+0004 -0.27275E-0008 -0.58402E-0008  0.35579E-0008
  0.37500E+0004 -0.29870E+0004 -0.27410E-0008 -0.60141E-0008  0.37315E-0008
  0.35000E+0004 -0.29627E+0004 -0.26378E-0008 -0.51403E-0008  0.29065E-0008
  0.35432E+0004 -0.29627E+0004 -0.26772E-0008 -0.53340E-0008  0.30814E-0008
  0.36250E+0004 -0.29626E+0004 -0.27328E-0008 -0.56882E-0008  0.34168E-0008
  0.37068E+0004 -0.29625E+0004 -0.27624E-0008 -0.60212E-0008  0.37531E-0008
  0.37500E+0004 -0.29624E+0004 -0.27675E-0008 -0.61870E-0008  0.39293E-0008
  0.35000E+0004 -0.29383E+0004 -0.26995E-0008 -0.53374E-0008  0.30822E-0008
  0.35432E+0004 -0.29382E+0004 -0.27324E-0008 -0.55272E-0008  0.32618E-0008
  0.36250E+0004 -0.29381E+0004 -0.27740E-0008 -0.58705E-0008  0.36044E-0008
  0.37068E+0004 -0.29379E+0004 -0.27875E-0008 -0.61881E-0008  0.39456E-0008
  0.37500E+0004 -0.29378E+0004 -0.27833E-0008 -0.63439E-0008  0.41232E-0008
  0.35000E+0004 -0.29254E+0004 -0.27293E-0008 -0.54382E-0008  0.31751E-0008
  0.35432E+0004 -0.29253E+0004 -0.27584E-0008 -0.56253E-0008  0.33569E-0008
  0.36250E+0004 -0.29251E+0004 -0.27920E-0008 -0.59617E-0008  0.37026E-0008
  0.37068E+0004 -0.29249E+0004 -0.27964E-0008 -0.62698E-0008  0.40456E-0008
  0.37500E+0004 -0.29248E+0004 -0.27871E-0008 -0.64195E-0008  0.42236E-0008
  0.37500E+0004 -0.30000E+0004 -0.27231E-0008 -0.59173E-0008  0.36260E-0008
  0.37932E+0004 -0.30000E+0004 -0.27342E-0008 -0.60891E-0008  0.37973E-0008
  0.38750E+0004 -0.30000E+0004 -0.27373E-0008 -0.63974E-0008  0.41177E-0008
  0.39568E+0004 -0.30000E+0004 -0.27175E-0008 -0.66802E-0008  0.44290E-0008
  0.40000E+0004 -0.30000E+0004 -0.26981E-0008 -0.68184E-0008  0.45882E-0008
  0.37500E+0004 -0.29870E+0004 -0.27410E-0008 -0.60141E-0008  0.37315E-0008
  0.37932E+0004 -0.29870E+0004 -0.27477E-0008 -0.61818E-0008  0.39042E-0008
  0.38750E+0004 -0.29870E+0004 -0.27419E-0008 -0.64803E-0008  0.42261E-0008
  0.39568E+0004 -0.29869E+0004 -0.27123E-0008 -0.67512E-0008  0.45375E-0008
  0.40000E+0004 -0.29869E+0004 -0.26876E-0008 -0.68821E-0008  0.46961E-0008
  0.37500E+0004 -0.29624E+0004 -0.27675E-0008 -0.61870E-0008  0.39293E-0008
  0.37932E+0004 -0.29624E+0004 -0.27653E-0008 -0.63452E-0008  0.41037E-0008
  0.38750E+0004 -0.29622E+0004 -0.27413E-0008 -0.66226E-0008  0.44271E-0008
  0.39568E+0004 -0.29621E+0004 -0.26922E-0008 -0.68681E-0008  0.47370E-0008
  0.40000E+0004 -0.29621E+0004 -0.26567E-0008 -0.69840E-0008  0.48937E-0008
  0.37500E+0004 -0.29378E+0004 -0.27833E-0008 -0.63439E-0008  0.41232E-0008
  0.37932E+0004 -0.29377E+0004 -0.27714E-0008 -0.64909E-0008  0.42985E-0008
  0.38750E+0004 -0.29375E+0004 -0.27277E-0008 -0.67435E-0008  0.46211E-0008
  0.39568E+0004 -0.29373E+0004 -0.26576E-0008 -0.69598E-0008  0.49272E-0008
  0.40000E+0004 -0.29372E+0004 -0.26106E-0008 -0.70586E-0008  0.50806E-0008
  0.37500E+0004 -0.29248E+0004 -0.27871E-0008 -0.64195E-0008  0.42236E-0008
  0.37932E+0004 -0.29247E+0004 -0.27696E-0008 -0.65598E-0008  0.43988E-0008
  0.38750E+0004 -0.29245E+0004 -0.27149E-0008 -0.67979E-0008  0.47201E-0008
  0.39568E+0004 -0.29243E+0004 -0.26332E-0008 -0.69971E-0008  0.50232E-0008
  0.40000E+0004 -0.29241E+0004 -0.25799E-0008 -0.70861E-0008  0.51743E-0008
  0.40000E+0004 -0.30000E+0004 -0.26981E-0008 -0.68184E-0008  0.45882E-0008
  0.40432E+0004 -0.30000E+0004 -0.26729E-0008 -0.69486E-0008  0.47432E-0008
  0.41250E+0004 -0.30000E+0004 -0.26097E-0008 -0.71725E-0008  0.50239E-0008
  0.42068E+0004 -0.30000E+0004 -0.25282E-0008 -0.73661E-0008  0.52848E-0008
  0.42500E+0004 -0.30000E+0004 -0.24786E-0008 -0.74559E-0008  0.54138E-0008
  0.40000E+0004 -0.29869E+0004 -0.26876E-0008 -0.68821E-0008  0.46961E-0008
  0.40432E+0004 -0.29869E+0004 -0.26568E-0008 -0.70046E-0008  0.48502E-0008
  0.41250E+0004 -0.29868E+0004 -0.25829E-0008 -0.72125E-0008  0.51279E-0008
  0.42068E+0004 -0.29868E+0004 -0.24904E-0008 -0.73882E-0008  0.53843E-0008
  0.42500E+0004 -0.29868E+0004 -0.24349E-0008 -0.74679E-0008  0.55103E-0008
  0.40000E+0004 -0.29621E+0004 -0.26567E-0008 -0.69840E-0008  0.48937E-0008
  0.40432E+0004 -0.29620E+0004 -0.26149E-0008 -0.70903E-0008  0.50450E-0008
  0.41250E+0004 -0.29619E+0004 -0.25196E-0008 -0.72647E-0008  0.53150E-0008
  0.42068E+0004 -0.29618E+0004 -0.24053E-0008 -0.74036E-0008  0.55609E-0008
  0.42500E+0004 -0.29617E+0004 -0.23382E-0008 -0.74625E-0008  0.56800E-0008
  0.40000E+0004 -0.29372E+0004 -0.26106E-0008 -0.70586E-0008  0.50806E-0008
  0.40432E+0004 -0.29371E+0004 -0.25572E-0008 -0.71467E-0008  0.52277E-0008
  0.41250E+0004 -0.29369E+0004 -0.24392E-0008 -0.72836E-0008  0.54874E-0008
  0.42068E+0004 -0.29367E+0004 -0.23019E-0008 -0.73817E-0008  0.57199E-0008
  0.42500E+0004 -0.29366E+0004 -0.22227E-0008 -0.74179E-0008  0.58308E-0008
  0.40000E+0004 -0.29241E+0004 -0.25799E-0008 -0.70861E-0008  0.51743E-0008
  0.40432E+0004 -0.29240E+0004 -0.25200E-0008 -0.71636E-0008  0.53186E-0008
  0.41250E+0004 -0.29238E+0004 -0.23896E-0008 -0.72792E-0008  0.55717E-0008
  0.42068E+0004 -0.29235E+0004 -0.22398E-0008 -0.73540E-0008  0.57959E-0008
  0.42500E+0004 -0.29234E+0004 -0.21540E-0008 -0.73774E-0008  0.59018E-0008
  0.42500E+0004 -0.30000E+0004 -0.24786E-0008 -0.74559E-0008  0.54138E-0008
  0.42932E+0004 -0.30000E+0004 -0.24249E-0008 -0.75372E-0008  0.55364E-0008
  0.43750E+0004 -0.30000E+0004 -0.23130E-0008 -0.76684E-0008  0.57503E-0008
  0.44568E+0004 -0.30000E+0004 -0.21901E-0008 -0.77705E-0008  0.59395E-0008
  0.45000E+0004 -0.30000E+0004 -0.21217E-0008 -0.78132E-0008  0.60292E-0008
  0.42500E+0004 -0.29868E+0004 -0.24349E-0008 -0.74679E-0008  0.55103E-0008
  0.42932E+0004 -0.29868E+0004 -0.23753E-0008 -0.75388E-0008  0.56294E-0008
  0.43750E+0004 -0.29867E+0004 -0.22523E-0008 -0.76491E-0008  0.58358E-0008
  0.44568E+0004 -0.29867E+0004 -0.21185E-0008 -0.77293E-0008  0.60163E-0008
  0.45000E+0004 -0.29867E+0004 -0.20445E-0008 -0.77602E-0008  0.61009E-0008
  0.42500E+0004 -0.29617E+0004 -0.23382E-0008 -0.74625E-0008  0.56800E-0008
  0.42932E+0004 -0.29616E+0004 -0.22670E-0008 -0.75120E-0008  0.57916E-0008
  0.43750E+0004 -0.29615E+0004 -0.21223E-0008 -0.75799E-0008  0.59816E-0008
  0.44568E+0004 -0.29614E+0004 -0.19673E-0008 -0.76160E-0008  0.61433E-0008
  0.45000E+0004 -0.29614E+0004 -0.18824E-0008 -0.76229E-0008  0.62171E-0008
  0.42500E+0004 -0.29366E+0004 -0.22227E-0008 -0.74179E-0008  0.58308E-0008
  0.42932E+0004 -0.29365E+0004 -0.21395E-0008 -0.74438E-0008  0.59332E-0008
  0.43750E+0004 -0.29364E+0004 -0.19723E-0008 -0.74655E-0008  0.61039E-0008
  0.44568E+0004 -0.29362E+0004 -0.17953E-0008 -0.74536E-0008  0.62439E-0008
  0.45000E+0004 -0.29361E+0004 -0.16991E-0008 -0.74347E-0008  0.63054E-0008
  0.42500E+0004 -0.29234E+0004 -0.21540E-0008 -0.73774E-0008  0.59018E-0008
  0.42932E+0004 -0.29233E+0004 -0.20642E-0008 -0.73901E-0008  0.59988E-0008
  0.43750E+0004 -0.29231E+0004 -0.18848E-0008 -0.73859E-0008  0.61581E-0008
  0.44568E+0004 -0.29229E+0004 -0.16960E-0008 -0.73471E-0008  0.62854E-0008
  0.45000E+0004 -0.29228E+0004 -0.15937E-0008 -0.73137E-0008  0.63397E-0008
  0.45000E+0004 -0.30000E+0004 -0.21217E-0008 -0.78132E-0008  0.60292E-0008
  0.45432E+0004 -0.30000E+0004 -0.20514E-0008 -0.78487E-0008  0.61121E-0008
  0.46250E+0004 -0.30000E+0004 -0.19141E-0008 -0.78971E-0008  0.62505E-0008
  0.47068E+0004 -0.30000E+0004 -0.17736E-0008 -0.79231E-0008  0.63655E-0008
  0.47500E+0004 -0.30000E+0004 -0.16989E-0008 -0.79288E-0008  0.64172E-0008
  0.45000E+0004 -0.29867E+0004 -0.20445E-0008 -0.77602E-0008  0.61009E-0008
  0.45432E+0004 -0.29866E+0004 -0.19687E-0008 -0.77837E-0008  0.61784E-0008
  0.46250E+0004 -0.29866E+0004 -0.18212E-0008 -0.78088E-0008  0.63059E-0008
  0.47068E+0004 -0.29866E+0004 -0.16709E-0008 -0.78115E-0008  0.64092E-0008
  0.47500E+0004 -0.29865E+0004 -0.15913E-0008 -0.78049E-0008  0.64546E-0008
  0.45000E+0004 -0.29614E+0004 -0.18824E-0008 -0.76229E-0008  0.62171E-0008
  0.45432E+0004 -0.29613E+0004 -0.17957E-0008 -0.76221E-0008  0.62833E-0008
  0.46250E+0004 -0.29612E+0004 -0.16284E-0008 -0.76007E-0008  0.63881E-0008
  0.47068E+0004 -0.29611E+0004 -0.14594E-0008 -0.75565E-0008  0.64673E-0008
  0.47500E+0004 -0.29610E+0004 -0.13704E-0008 -0.75253E-0008  0.64994E-0008
  0.45000E+0004 -0.29361E+0004 -0.16991E-0008 -0.74347E-0008  0.63054E-0008
  0.45432E+0004 -0.29360E+0004 -0.16013E-0008 -0.74076E-0008  0.63588E-0008
  0.46250E+0004 -0.29358E+0004 -0.14138E-0008 -0.73361E-0008  0.64378E-0008
  0.47068E+0004 -0.29356E+0004 -0.12258E-0008 -0.72417E-0008  0.64900E-0008
  0.47500E+0004 -0.29355E+0004 -0.11272E-0008 -0.71841E-0008  0.65075E-0008
  0.45000E+0004 -0.29228E+0004 -0.15937E-0008 -0.73137E-0008  0.63397E-0008
  0.45432E+0004 -0.29226E+0004 -0.14901E-0008 -0.72721E-0008  0.63857E-0008
  0.46250E+0004 -0.29224E+0004 -0.12918E-0008 -0.71727E-0008  0.64500E-0008
  0.47068E+0004 -0.29222E+0004 -0.10936E-0008 -0.70505E-0008  0.64867E-0008
  0.47500E+0004 -0.29220E+0004 -0.98991E-0009 -0.69783E-0008  0.64959E-0008
  0.47500E+0004 -0.30000E+0004 -0.16989E-0008 -0.79288E-0008  0.64172E-0008
  0.47932E+0004 -0.30000E+0004 -0.16244E-0008 -0.79296E-0008  0.64631E-0008
  0.48750E+0004 -0.30000E+0004 -0.14843E-0008 -0.79193E-0008  0.65355E-0008
  0.49568E+0004 -0.30000E+0004 -0.13475E-0008 -0.78966E-0008  0.65908E-0008
  0.50000E+0004 -0.30000E+0004 -0.12773E-0008 -0.78808E-0008  0.66139E-0008
  0.47500E+0004 -0.29865E+0004 -0.15913E-0008 -0.78049E-0008  0.64546E-0008
  0.47932E+0004 -0.29865E+0004 -0.15120E-0008 -0.77934E-0008  0.64941E-0008
  0.48750E+0004 -0.29864E+0004 -0.13631E-0008 -0.77599E-0008  0.65538E-0008
  0.49568E+0004 -0.29864E+0004 -0.12183E-0008 -0.77145E-0008  0.65964E-0008
  0.50000E+0004 -0.29863E+0004 -0.11440E-0008 -0.76870E-0008  0.66128E-0008
  0.47500E+0004 -0.29610E+0004 -0.13704E-0008 -0.75253E-0008  0.64994E-0008
  0.47932E+0004 -0.29609E+0004 -0.12817E-0008 -0.74889E-0008  0.65255E-0008
  0.48750E+0004 -0.29607E+0004 -0.11161E-0008 -0.74090E-0008  0.65595E-0008
  0.49568E+0004 -0.29606E+0004 -0.95574E-0009 -0.73185E-0008  0.65759E-0008
  0.50000E+0004 -0.29605E+0004 -0.87381E-0009 -0.72676E-0008  0.65785E-0008
  0.47500E+0004 -0.29355E+0004 -0.11272E-0008 -0.71841E-0008  0.65075E-0008
  0.47932E+0004 -0.29353E+0004 -0.10290E-0008 -0.71213E-0008  0.65187E-0008
  0.48750E+0004 -0.29350E+0004 -0.84653E-0009 -0.69918E-0008  0.65240E-0008
  0.49568E+0004 -0.29347E+0004 -0.67057E-0009 -0.68531E-0008  0.65116E-0008
  0.50000E+0004 -0.29346E+0004 -0.58096E-0009 -0.67775E-0008  0.64991E-0008
  0.47500E+0004 -0.29220E+0004 -0.98991E-0009 -0.69783E-0008  0.64959E-0008
  0.47932E+0004 -0.29218E+0004 -0.88674E-0009 -0.69008E-0008  0.64986E-0008
  0.48750E+0004 -0.29215E+0004 -0.69534E-0009 -0.67439E-0008  0.64875E-0008
  0.49568E+0004 -0.29211E+0004 -0.51119E-0009 -0.65785E-0008  0.64588E-0008
  0.50000E+0004 -0.29209E+0004 -0.41756E-0009 -0.64893E-0008  0.64377E-0008
  0.50000E+0004 -0.30000E+0004 -0.12773E-0008 -0.78808E-0008  0.66139E-0008
  0.50432E+0004 -0.30000E+0004 -0.12086E-0008 -0.78629E-0008  0.66335E-0008
  0.51250E+0004 -0.30000E+0004 -0.10837E-0008 -0.78255E-0008  0.66625E-0008
  0.52068E+0004 -0.30000E+0004 -0.96670E-0009 -0.77863E-0008  0.66832E-0008
  0.52500E+0004 -0.30000E+0004 -0.90849E-0009 -0.77659E-0008  0.66918E-0008
  0.50000E+0004 -0.29863E+0004 -0.11440E-0008 -0.76870E-0008  0.66128E-0008
  0.50432E+0004 -0.29863E+0004 -0.10715E-0008 -0.76578E-0008  0.66258E-0008
  0.51250E+0004 -0.29862E+0004 -0.93980E-0009 -0.75995E-0008  0.66422E-0008
  0.52068E+0004 -0.29862E+0004 -0.81661E-0009 -0.75407E-0008  0.66509E-0008
  0.52500E+0004 -0.29861E+0004 -0.75544E-0009 -0.75105E-0008  0.66534E-0008
  0.50000E+0004 -0.29605E+0004 -0.87381E-0009 -0.72676E-0008  0.65785E-0008
  0.50432E+0004 -0.29603E+0004 -0.79397E-0009 -0.72157E-0008  0.65778E-0008
  0.51250E+0004 -0.29601E+0004 -0.64923E-0009 -0.71157E-0008  0.65688E-0008
  0.52068E+0004 -0.29599E+0004 -0.51433E-0009 -0.70177E-0008  0.65529E-0008
  0.52500E+0004 -0.29598E+0004 -0.44747E-0009 -0.69680E-0008  0.65428E-0008
  0.50000E+0004 -0.29346E+0004 -0.58096E-0009 -0.67775E-0008  0.64991E-0008
  0.50432E+0004 -0.29344E+0004 -0.49373E-0009 -0.67012E-0008  0.64834E-0008
  0.51250E+0004 -0.29341E+0004 -0.33604E-0009 -0.65569E-0008  0.64463E-0008
  0.52068E+0004 -0.29337E+0004 -0.18948E-0009 -0.64172E-0008  0.64035E-0008
  0.52500E+0004 -0.29336E+0004 -0.11700E-0009 -0.63466E-0008  0.63797E-0008
  0.50000E+0004 -0.29209E+0004 -0.41756E-0009 -0.64893E-0008  0.64377E-0008
  0.50432E+0004 -0.29207E+0004 -0.32645E-0009 -0.63996E-0008  0.64135E-0008
  0.51250E+0004 -0.29203E+0004 -0.16200E-0009 -0.62308E-0008  0.63607E-0008
  0.52068E+0004 -0.29199E+0004 -0.93893E-0011 -0.60681E-0008  0.63027E-0008
  0.52500E+0004 -0.29197E+0004  0.66006E-0010 -0.59860E-0008  0.62712E-0008
  0.52500E+0004 -0.30000E+0004 -0.90849E-0009 -0.77659E-0008  0.66918E-0008
  0.52932E+0004 -0.30000E+0004 -0.85298E-0009 -0.77465E-0008  0.66994E-0008
  0.53750E+0004 -0.30000E+0004 -0.75534E-0009 -0.77134E-0008  0.67123E-0008
  0.54568E+0004 -0.30000E+0004 -0.66839E-0009 -0.76878E-0008  0.67257E-0008
  0.55000E+0004 -0.30000E+0004 -0.62700E-0009 -0.76779E-0008  0.67336E-0008
  0.52500E+0004 -0.29861E+0004 -0.75544E-0009 -0.75105E-0008  0.66534E-0008
  0.52932E+0004 -0.29861E+0004 -0.69718E-0009 -0.74819E-0008  0.66550E-0008
  0.53750E+0004 -0.29860E+0004 -0.59491E-0009 -0.74326E-0008  0.66574E-0008
  0.54568E+0004 -0.29860E+0004 -0.50394E-0009 -0.73926E-0008  0.66612E-0008
  0.55000E+0004 -0.29860E+0004 -0.46069E-0009 -0.73759E-0008  0.66644E-0008
  0.52500E+0004 -0.29598E+0004 -0.44747E-0009 -0.69680E-0008  0.65428E-0008
  0.52932E+0004 -0.29598E+0004 -0.38410E-0009 -0.69211E-0008  0.65325E-0008
  0.53750E+0004 -0.29596E+0004 -0.27303E-0009 -0.68395E-0008  0.65134E-0008
  0.54568E+0004 -0.29594E+0004 -0.17449E-0009 -0.67708E-0008  0.64977E-0008
  0.55000E+0004 -0.29594E+0004 -0.12770E-0009 -0.67405E-0008  0.64915E-0008
  0.52500E+0004 -0.29336E+0004 -0.11700E-0009 -0.63466E-0008  0.63797E-0008
  0.52932E+0004 -0.29334E+0004 -0.48599E-0010 -0.62803E-0008  0.63564E-0008
  0.53750E+0004 -0.29332E+0004  0.71118E-0010 -0.61645E-0008  0.63140E-0008
  0.54568E+0004 -0.29329E+0004  0.17710E-0009 -0.60653E-0008  0.62771E-0008
  0.55000E+0004 -0.29328E+0004  0.22735E-0009 -0.60205E-0008  0.62607E-0008
  0.52500E+0004 -0.29197E+0004  0.66006E-0010 -0.59860E-0008  0.62712E-0008
  0.52932E+0004 -0.29195E+0004  0.13703E-0009 -0.59090E-0008  0.62406E-0008
  0.53750E+0004 -0.29192E+0004  0.26121E-0009 -0.57744E-0008  0.61851E-0008
  0.54568E+0004 -0.29189E+0004  0.37101E-0009 -0.56584E-0008  0.61363E-0008
  0.55000E+0004 -0.29187E+0004  0.42302E-0009 -0.56056E-0008  0.61142E-0008
  0.55000E+0004 -0.30000E+0004 -0.62700E-0009 -0.76779E-0008  0.67336E-0008
  0.55432E+0004 -0.30000E+0004 -0.58888E-0009 -0.76714E-0008  0.67428E-0008
  0.56250E+0004 -0.30000E+0004 -0.52562E-0009 -0.76680E-0008  0.67639E-0008
  0.57068E+0004 -0.30000E+0004 -0.47450E-0009 -0.76780E-0008  0.67915E-0008
  0.57500E+0004 -0.30000E+0004 -0.45251E-0009 -0.76890E-0008  0.68090E-0008
  0.55000E+0004 -0.29860E+0004 -0.46069E-0009 -0.73759E-0008  0.66644E-0008
  0.55432E+0004 -0.29859E+0004 -0.42093E-0009 -0.73632E-0008  0.66693E-0008
  0.56250E+0004 -0.29859E+0004 -0.35502E-0009 -0.73496E-0008  0.66832E-0008
  0.57068E+0004 -0.29859E+0004 -0.30185E-0009 -0.73518E-0008  0.67050E-0008
  0.57500E+0004 -0.29858E+0004 -0.27902E-0009 -0.73595E-0008  0.67199E-0008
  0.55000E+0004 -0.29594E+0004 -0.12770E-0009 -0.67405E-0008  0.64915E-0008
  0.55432E+0004 -0.29593E+0004 -0.84904E-0010 -0.67156E-0008  0.64878E-0008
  0.56250E+0004 -0.29592E+0004 -0.14013E-0010 -0.66819E-0008  0.64871E-0008
  0.57068E+0004 -0.29590E+0004  0.43059E-0010 -0.66682E-0008  0.64971E-0008
  0.57500E+0004 -0.29590E+0004  0.67542E-0010 -0.66692E-0008  0.65069E-0008
  0.55000E+0004 -0.29328E+0004  0.22735E-0009 -0.60205E-0008  0.62607E-0008
  0.55432E+0004 -0.29326E+0004  0.27318E-0009 -0.59824E-0008  0.62475E-0008
  0.56250E+0004 -0.29324E+0004  0.34891E-0009 -0.59273E-0008  0.62312E-0008
  0.57068E+0004 -0.29322E+0004  0.40986E-0009 -0.58964E-0008  0.62282E-0008
  0.57500E+0004 -0.29321E+0004  0.43599E-0009 -0.58903E-0008  0.62325E-0008
  0.55000E+0004 -0.29187E+0004  0.42302E-0009 -0.56056E-0008  0.61142E-0008
  0.55432E+0004 -0.29186E+0004  0.47041E-0009 -0.55603E-0008  0.60958E-0008
  0.56250E+0004 -0.29183E+0004  0.54865E-0009 -0.54933E-0008  0.60706E-0008
  0.57068E+0004 -0.29181E+0004  0.61157E-0009 -0.54530E-0008  0.60605E-0008
  0.57500E+0004 -0.29180E+0004  0.63855E-0009 -0.54427E-0008  0.60616E-0008
  0.57500E+0004 -0.30000E+0004 -0.45251E-0009 -0.76890E-0008  0.68090E-0008
  0.57932E+0004 -0.30000E+0004 -0.43408E-0009 -0.77044E-0008  0.68288E-0008
  0.58750E+0004 -0.30000E+0004 -0.40872E-0009 -0.77450E-0008  0.68726E-0008
  0.59568E+0004 -0.30000E+0004 -0.39613E-0009 -0.78011E-0008  0.69251E-0008
  0.60000E+0004 -0.30000E+0004 -0.39461E-0009 -0.78367E-0008  0.69560E-0008
  0.57500E+0004 -0.29858E+0004 -0.27902E-0009 -0.73595E-0008  0.67199E-0008
  0.57932E+0004 -0.29858E+0004 -0.25982E-0009 -0.73722E-0008  0.67376E-0008
  0.58750E+0004 -0.29858E+0004 -0.23344E-0009 -0.74093E-0008  0.67786E-0008
  0.59568E+0004 -0.29857E+0004 -0.22036E-0009 -0.74642E-0008  0.68296E-0008
  0.60000E+0004 -0.29857E+0004 -0.21881E-0009 -0.75001E-0008  0.68604E-0008
  0.57500E+0004 -0.29590E+0004  0.67542E-0010 -0.66692E-0008  0.65069E-0008
  0.57932E+0004 -0.29589E+0004  0.88240E-0010 -0.66762E-0008  0.65202E-0008
  0.58750E+0004 -0.29587E+0004  0.11663E-0009 -0.67059E-0008  0.65552E-0008
  0.59568E+0004 -0.29586E+0004  0.13076E-0009 -0.67580E-0008  0.66033E-0008
  0.60000E+0004 -0.29585E+0004  0.13246E-0009 -0.67942E-0008  0.66338E-0008
  0.57500E+0004 -0.29321E+0004  0.43599E-0009 -0.58903E-0008  0.62325E-0008
  0.57932E+0004 -0.29320E+0004  0.45816E-0009 -0.58910E-0008  0.62410E-0008
  0.58750E+0004 -0.29317E+0004  0.48867E-0009 -0.59124E-0008  0.62692E-0008
  0.59568E+0004 -0.29315E+0004  0.50399E-0009 -0.59608E-0008  0.63138E-0008
  0.60000E+0004 -0.29314E+0004  0.50595E-0009 -0.59969E-0008  0.63438E-0008
  0.57500E+0004 -0.29180E+0004  0.63855E-0009 -0.54427E-0008  0.60616E-0008
  0.57932E+0004 -0.29178E+0004  0.66151E-0009 -0.54399E-0008  0.60673E-0008
  0.58750E+0004 -0.29175E+0004  0.69316E-0009 -0.54565E-0008  0.60916E-0008
  0.59568E+0004 -0.29172E+0004  0.70917E-0009 -0.55026E-0008  0.61342E-0008
  0.60000E+0004 -0.29170E+0004  0.71131E-0009 -0.55386E-0008  0.61639E-0008
  0.60000E+0004 -0.30000E+0004 -0.39461E-0009 -0.78367E-0008  0.69560E-0008
  0.60432E+0004 -0.30000E+0004 -0.39669E-0009 -0.78765E-0008  0.69892E-0008
  0.61250E+0004 -0.30000E+0004 -0.41031E-0009 -0.79626E-0008  0.70576E-0008
  0.62068E+0004 -0.30000E+0004 -0.43657E-0009 -0.80615E-0008  0.71321E-0008
  0.62500E+0004 -0.30000E+0004 -0.45540E-0009 -0.81181E-0008  0.71732E-0008
  0.60000E+0004 -0.29857E+0004 -0.21881E-0009 -0.75001E-0008  0.68604E-0008
  0.60432E+0004 -0.29856E+0004 -0.22085E-0009 -0.75407E-0008  0.68940E-0008
  0.61250E+0004 -0.29856E+0004 -0.23480E-0009 -0.76298E-0008  0.69641E-0008
  0.62068E+0004 -0.29855E+0004 -0.26193E-0009 -0.77341E-0008  0.70419E-0008
  0.62500E+0004 -0.29854E+0004 -0.28149E-0009 -0.77946E-0008  0.70855E-0008
  0.60000E+0004 -0.29585E+0004  0.13246E-0009 -0.67942E-0008  0.66338E-0008
  0.60432E+0004 -0.29584E+0004  0.13062E-0009 -0.68357E-0008  0.66677E-0008
  0.61250E+0004 -0.29582E+0004  0.11630E-0009 -0.69301E-0008  0.67408E-0008
  0.62068E+0004 -0.29580E+0004  0.87766E-0010 -0.70444E-0008  0.68251E-0008
  0.62500E+0004 -0.29579E+0004  0.67083E-0010 -0.71119E-0008  0.68732E-0008
  0.60000E+0004 -0.29314E+0004  0.50595E-0009 -0.59969E-0008  0.63438E-0008
  0.60432E+0004 -0.29312E+0004  0.50448E-0009 -0.60388E-0008  0.63778E-0008
  0.61250E+0004 -0.29308E+0004  0.49011E-0009 -0.61377E-0008  0.64538E-0008
  0.62068E+0004 -0.29305E+0004  0.46062E-0009 -0.62613E-0008  0.65442E-0008
  0.62500E+0004 -0.29303E+0004  0.43903E-0009 -0.63356E-0008  0.65970E-0008
  0.60000E+0004 -0.29170E+0004  0.71131E-0009 -0.55386E-0008  0.61639E-0008
  0.60432E+0004 -0.29168E+0004  0.71008E-0009 -0.55805E-0008  0.61978E-0008
  0.61250E+0004 -0.29164E+0004  0.69584E-0009 -0.56814E-0008  0.62751E-0008
  0.62068E+0004 -0.29160E+0004  0.66602E-0009 -0.58096E-0008  0.63687E-0008
  0.62500E+0004 -0.29157E+0004  0.64406E-0009 -0.58874E-0008  0.64239E-0008
  0.62500E+0004 -0.30000E+0004 -0.45540E-0009 -0.81181E-0008  0.71732E-0008
  0.62932E+0004 -0.30000E+0004 -0.47770E-0009 -0.81778E-0008  0.72155E-0008
  0.63750E+0004 -0.30000E+0004 -0.52911E-0009 -0.82970E-0008  0.72968E-0008
  0.64568E+0004 -0.30000E+0004 -0.59218E-0009 -0.84226E-0008  0.73781E-0008
  0.65000E+0004 -0.30000E+0004 -0.62997E-0009 -0.84902E-0008  0.74199E-0008
  0.62500E+0004 -0.29854E+0004 -0.28149E-0009 -0.77946E-0008  0.70855E-0008
  0.62932E+0004 -0.29854E+0004 -0.30440E-0009 -0.78583E-0008  0.71305E-0008
  0.63750E+0004 -0.29853E+0004 -0.35747E-0009 -0.79870E-0008  0.72183E-0008
  0.64568E+0004 -0.29852E+0004 -0.42283E-0009 -0.81244E-0008  0.73076E-0008
  0.65000E+0004 -0.29851E+0004 -0.46206E-0009 -0.81991E-0008  0.73542E-0008
  0.62500E+0004 -0.29579E+0004  0.67083E-0010 -0.71119E-0008  0.68732E-0008
  0.62932E+0004 -0.29577E+0004  0.43161E-0010 -0.71831E-0008  0.69234E-0008
  0.63750E+0004 -0.29574E+0004 -0.12633E-0010 -0.73294E-0008  0.70235E-0008
  0.64568E+0004 -0.29571E+0004 -0.81860E-0010 -0.74889E-0008  0.71281E-0008
  0.65000E+0004 -0.29569E+0004 -0.12362E-0009 -0.75771E-0008  0.71841E-0008
  0.62500E+0004 -0.29303E+0004  0.43903E-0009 -0.63356E-0008  0.65970E-0008
  0.62932E+0004 -0.29300E+0004  0.41441E-0009 -0.64138E-0008  0.66523E-0008
  0.63750E+0004 -0.29295E+0004  0.35649E-0009 -0.65771E-0008  0.67646E-0008
  0.64568E+0004 -0.29290E+0004  0.28405E-0009 -0.67583E-0008  0.68849E-0008
  0.65000E+0004 -0.29287E+0004  0.24013E-0009 -0.68599E-0008  0.69504E-0008
  0.62500E+0004 -0.29157E+0004  0.64406E-0009 -0.58874E-0008  0.64239E-0008
  0.62932E+0004 -0.29154E+0004  0.61919E-0009 -0.59690E-0008  0.64819E-0008
  0.63750E+0004 -0.29148E+0004  0.56041E-0009 -0.61409E-0008  0.66006E-0008
  0.64568E+0004 -0.29142E+0004  0.48656E-0009 -0.63334E-0008  0.67293E-0008
  0.65000E+0004 -0.29138E+0004  0.44165E-0009 -0.64419E-0008  0.67999E-0008
  0.65000E+0004 -0.30000E+0004 -0.62997E-0009 -0.84902E-0008  0.74199E-0008
  0.65432E+0004 -0.30000E+0004 -0.67073E-0009 -0.85585E-0008  0.74607E-0008
  0.66250E+0004 -0.30000E+0004 -0.75584E-0009 -0.86872E-0008  0.75330E-0008
  0.67068E+0004 -0.30000E+0004 -0.85046E-0009 -0.88124E-0008  0.75963E-0008
  0.67500E+0004 -0.30000E+0004 -0.90384E-0009 -0.88757E-0008  0.76250E-0008
  0.65000E+0004 -0.29851E+0004 -0.46206E-0009 -0.81991E-0008  0.73542E-0008
  0.65432E+0004 -0.29850E+0004 -0.50427E-0009 -0.82748E-0008  0.74001E-0008
  0.66250E+0004 -0.29849E+0004 -0.59263E-0009 -0.84192E-0008  0.74832E-0008
  0.67068E+0004 -0.29848E+0004 -0.69121E-0009 -0.85622E-0008  0.75587E-0008
  0.67500E+0004 -0.29847E+0004 -0.74701E-0009 -0.86358E-0008  0.75944E-0008
  0.65000E+0004 -0.29569E+0004 -0.12362E-0009 -0.75771E-0008  0.71841E-0008
  0.65432E+0004 -0.29567E+0004 -0.16829E-0009 -0.76667E-0008  0.72399E-0008
  0.66250E+0004 -0.29563E+0004 -0.26227E-0009 -0.78407E-0008  0.73440E-0008
  0.67068E+0004 -0.29559E+0004 -0.36784E-0009 -0.80177E-0008  0.74433E-0008
  0.67500E+0004 -0.29557E+0004 -0.42788E-0009 -0.81108E-0008  0.74924E-0008
  0.65000E+0004 -0.29287E+0004  0.24013E-0009 -0.68599E-0008  0.69504E-0008
  0.65432E+0004 -0.29284E+0004  0.19341E-0009 -0.69631E-0008  0.70163E-0008
  0.66250E+0004 -0.29277E+0004  0.94605E-0010 -0.71664E-0008  0.71418E-0008
  0.67068E+0004 -0.29270E+0004 -0.17172E-0010 -0.73774E-0008  0.72656E-0008
  0.67500E+0004 -0.29267E+0004 -0.81023E-0010 -0.74900E-0008  0.73287E-0008
  0.65000E+0004 -0.29138E+0004  0.44165E-0009 -0.64419E-0008  0.67999E-0008
  0.65432E+0004 -0.29134E+0004  0.39407E-0009 -0.65521E-0008  0.68711E-0008
  0.66250E+0004 -0.29126E+0004  0.29306E-0009 -0.67707E-0008  0.70080E-0008
  0.67068E+0004 -0.29118E+0004  0.17838E-0009 -0.69995E-0008  0.71450E-0008
  0.67500E+0004 -0.29114E+0004  0.11269E-0009 -0.71225E-0008  0.72157E-0008
  0.67500E+0004 -0.30000E+0004 -0.90384E-0009 -0.88757E-0008  0.76250E-0008
  0.67932E+0004 -0.30000E+0004 -0.95945E-0009 -0.89366E-0008  0.76500E-0008
  0.68750E+0004 -0.30000E+0004 -0.10702E-0008 -0.90431E-0008  0.76851E-0008
  0.69568E+0004 -0.30000E+0004 -0.11869E-0008 -0.91349E-0008  0.77020E-0008
  0.70000E+0004 -0.30000E+0004 -0.12504E-0008 -0.91761E-0008  0.77025E-0008
  0.67500E+0004 -0.29847E+0004 -0.74701E-0009 -0.86358E-0008  0.75944E-0008
  0.67932E+0004 -0.29846E+0004 -0.80507E-0009 -0.87073E-0008  0.76266E-0008
  0.68750E+0004 -0.29845E+0004 -0.92116E-0009 -0.88352E-0008  0.76762E-0008
  0.69568E+0004 -0.29843E+0004 -0.10439E-0008 -0.89501E-0008  0.77086E-0008
  0.70000E+0004 -0.29842E+0004 -0.11108E-0008 -0.90040E-0008  0.77176E-0008
  0.67500E+0004 -0.29557E+0004 -0.42788E-0009 -0.81108E-0008  0.74924E-0008
  0.67932E+0004 -0.29554E+0004 -0.49038E-0009 -0.82025E-0008  0.75388E-0008
  0.68750E+0004 -0.29550E+0004 -0.61594E-0009 -0.83715E-0008  0.76169E-0008
  0.69568E+0004 -0.29545E+0004 -0.74974E-0009 -0.85310E-0008  0.76797E-0008
  0.70000E+0004 -0.29543E+0004 -0.82309E-0009 -0.86097E-0008  0.77053E-0008
  0.67500E+0004 -0.29267E+0004 -0.81023E-0010 -0.74900E-0008  0.73287E-0008
  0.67932E+0004 -0.29263E+0004 -0.14752E-0009 -0.76020E-0008  0.73896E-0008
  0.68750E+0004 -0.29255E+0004 -0.28175E-0009 -0.78125E-0008  0.74973E-0008
  0.69568E+0004 -0.29247E+0004 -0.42587E-0009 -0.80175E-0008  0.75919E-0008
  0.70000E+0004 -0.29243E+0004 -0.50534E-0009 -0.81217E-0008  0.76351E-0008
  0.67500E+0004 -0.29114E+0004  0.11269E-0009 -0.71225E-0008  0.72157E-0008
  0.67932E+0004 -0.29109E+0004  0.44315E-0010 -0.72451E-0008  0.72844E-0008
  0.68750E+0004 -0.29099E+0004 -0.94157E-0010 -0.74776E-0008  0.74081E-0008
  0.69568E+0004 -0.29090E+0004 -0.24334E-0009 -0.77069E-0008  0.75200E-0008
  0.70000E+0004 -0.29085E+0004 -0.32583E-0009 -0.78246E-0008  0.75728E-0008
  0.70000E+0004 -0.30000E+0004 -0.12504E-0008 -0.91761E-0008  0.77025E-0008
  0.70432E+0004 -0.30000E+0004 -0.13148E-0008 -0.92117E-0008  0.76969E-0008
  0.71250E+0004 -0.30000E+0004 -0.14386E-0008 -0.92619E-0008  0.76677E-0008
  0.72068E+0004 -0.30000E+0004 -0.15633E-0008 -0.92867E-0008  0.76126E-0008
  0.72500E+0004 -0.30000E+0004 -0.16287E-0008 -0.92885E-0008  0.75724E-0008
  0.70000E+0004 -0.29842E+0004 -0.11108E-0008 -0.90040E-0008  0.77176E-0008
  0.70432E+0004 -0.29841E+0004 -0.11789E-0008 -0.90528E-0008  0.77206E-0008
  0.71250E+0004 -0.29839E+0004 -0.13103E-0008 -0.91287E-0008  0.77081E-0008
  0.72068E+0004 -0.29838E+0004 -0.14433E-0008 -0.91804E-0008  0.76700E-0008
  0.72500E+0004 -0.29837E+0004 -0.15134E-0008 -0.91966E-0008  0.76388E-0008
  0.70000E+0004 -0.29543E+0004 -0.82309E-0009 -0.86097E-0008  0.77053E-0008
  0.70432E+0004 -0.29540E+0004 -0.89796E-0009 -0.86840E-0008  0.77254E-0008
  0.71250E+0004 -0.29535E+0004 -0.10434E-0008 -0.88101E-0008  0.77461E-0008
  0.72068E+0004 -0.29530E+0004 -0.11920E-0008 -0.89143E-0008  0.77420E-0008
  0.72500E+0004 -0.29527E+0004 -0.12710E-0008 -0.89589E-0008  0.77289E-0008
  0.70000E+0004 -0.29243E+0004 -0.50534E-0009 -0.81217E-0008  0.76351E-0008
  0.70432E+0004 -0.29239E+0004 -0.58659E-0009 -0.82220E-0008  0.76731E-0008
  0.71250E+0004 -0.29230E+0004 -0.74549E-0009 -0.84000E-0008  0.77290E-0008
  0.72068E+0004 -0.29222E+0004 -0.90922E-0009 -0.85586E-0008  0.77612E-0008
  0.72500E+0004 -0.29218E+0004 -0.99684E-0009 -0.86329E-0008  0.77674E-0008
  0.70000E+0004 -0.29085E+0004 -0.32583E-0009 -0.78246E-0008  0.75728E-0008
  0.70432E+0004 -0.29080E+0004 -0.41027E-0009 -0.79388E-0008  0.76206E-0008
  0.71250E+0004 -0.29070E+0004 -0.57594E-0009 -0.81446E-0008  0.76958E-0008
  0.72068E+0004 -0.29060E+0004 -0.74742E-0009 -0.83328E-0008  0.77479E-0008
  0.72500E+0004 -0.29054E+0004 -0.83948E-0009 -0.84232E-0008  0.77650E-0008
  0.72500E+0004 -0.30000E+0004 -0.16287E-0008 -0.92885E-0008  0.75724E-0008
  0.72932E+0004 -0.30000E+0004 -0.16935E-0008 -0.92823E-0008  0.75245E-0008
  0.73750E+0004 -0.30000E+0004 -0.18136E-0008 -0.92463E-0008  0.74113E-0008
  0.74568E+0004 -0.30000E+0004 -0.19283E-0008 -0.91772E-0008  0.72684E-0008
  0.75000E+0004 -0.30000E+0004 -0.19859E-0008 -0.91268E-0008  0.71810E-0008
  0.72500E+0004 -0.29837E+0004 -0.15134E-0008 -0.91966E-0008  0.76388E-0008
  0.72932E+0004 -0.29836E+0004 -0.15831E-0008 -0.92049E-0008  0.75999E-0008
  0.73750E+0004 -0.29834E+0004 -0.17129E-0008 -0.91967E-0008  0.75035E-0008
  0.74568E+0004 -0.29832E+0004 -0.18380E-0008 -0.91555E-0008  0.73770E-0008
  0.75000E+0004 -0.29831E+0004 -0.19013E-0008 -0.91198E-0008  0.72980E-0008
  0.72500E+0004 -0.29527E+0004 -0.12710E-0008 -0.89589E-0008  0.77289E-0008
  0.72932E+0004 -0.29524E+0004 -0.13498E-0008 -0.89959E-0008  0.77081E-0008
  0.73750E+0004 -0.29519E+0004 -0.14981E-0008 -0.90429E-0008  0.76458E-0008
  0.74568E+0004 -0.29514E+0004 -0.16430E-0008 -0.90574E-0008  0.75527E-0008
  0.75000E+0004 -0.29511E+0004 -0.17173E-0008 -0.90509E-0008  0.74908E-0008
  0.72500E+0004 -0.29218E+0004 -0.99684E-0009 -0.86329E-0008  0.77674E-0008
  0.72932E+0004 -0.29213E+0004 -0.10847E-0008 -0.86999E-0008  0.77661E-0008
  0.73750E+0004 -0.29204E+0004 -0.12513E-0008 -0.88048E-0008  0.77406E-0008
  0.74568E+0004 -0.29195E+0004 -0.14161E-0008 -0.88785E-0008  0.76840E-0008
  0.75000E+0004 -0.29190E+0004 -0.15014E-0008 -0.89033E-0008  0.76409E-0008
  0.72500E+0004 -0.29054E+0004 -0.83948E-0009 -0.84232E-0008  0.77650E-0008
  0.72932E+0004 -0.29049E+0004 -0.93198E-0009 -0.85064E-0008  0.77743E-0008
  0.73750E+0004 -0.29038E+0004 -0.11081E-0008 -0.86431E-0008  0.77694E-0008
  0.74568E+0004 -0.29027E+0004 -0.12833E-0008 -0.87491E-0008  0.77332E-0008
  0.75000E+0004 -0.29021E+0004 -0.13745E-0008 -0.87913E-0008  0.77008E-0008
  0.75000E+0004 -0.30000E+0004 -0.19859E-0008 -0.91268E-0008  0.71810E-0008
  0.75432E+0004 -0.30000E+0004 -0.20411E-0008 -0.90667E-0008  0.70854E-0008
  0.76250E+0004 -0.30000E+0004 -0.21382E-0008 -0.89253E-0008  0.68819E-0008
  0.77068E+0004 -0.30000E+0004 -0.22237E-0008 -0.87480E-0008  0.66502E-0008
  0.77500E+0004 -0.30000E+0004 -0.22634E-0008 -0.86399E-0008  0.65172E-0008
  0.75000E+0004 -0.29831E+0004 -0.19013E-0008 -0.91198E-0008  0.72980E-0008
  0.75432E+0004 -0.29830E+0004 -0.19623E-0008 -0.90742E-0008  0.72105E-0008
  0.76250E+0004 -0.29828E+0004 -0.20707E-0008 -0.89598E-0008  0.70217E-0008
  0.77068E+0004 -0.29826E+0004 -0.21679E-0008 -0.88085E-0008  0.68035E-0008
  0.77500E+0004 -0.29825E+0004 -0.22139E-0008 -0.87137E-0008  0.66770E-0008
  0.75000E+0004 -0.29511E+0004 -0.17173E-0008 -0.90509E-0008  0.74908E-0008
  0.75432E+0004 -0.29508E+0004 -0.17895E-0008 -0.90345E-0008  0.74202E-0008
  0.76250E+0004 -0.29502E+0004 -0.19199E-0008 -0.89748E-0008  0.72618E-0008
  0.77068E+0004 -0.29496E+0004 -0.20399E-0008 -0.88764E-0008  0.70717E-0008
  0.77500E+0004 -0.29493E+0004 -0.20983E-0008 -0.88088E-0008  0.69590E-0008
  0.75000E+0004 -0.29190E+0004 -0.15014E-0008 -0.89033E-0008  0.76409E-0008
  0.75432E+0004 -0.29185E+0004 -0.15850E-0008 -0.89182E-0008  0.75888E-0008
  0.76250E+0004 -0.29176E+0004 -0.17380E-0008 -0.89173E-0008  0.74643E-0008
  0.77068E+0004 -0.29166E+0004 -0.18815E-0008 -0.88767E-0008  0.73062E-0008
  0.77500E+0004 -0.29161E+0004 -0.19526E-0008 -0.88389E-0008  0.72093E-0008
  0.75000E+0004 -0.29021E+0004 -0.13745E-0008 -0.87913E-0008  0.77008E-0008
  0.75432E+0004 -0.29015E+0004 -0.14641E-0008 -0.88235E-0008  0.76593E-0008
  0.76250E+0004 -0.29004E+0004 -0.16289E-0008 -0.88552E-0008  0.75541E-0008
  0.77068E+0004 -0.28992E+0004 -0.17851E-0008 -0.88470E-0008  0.74144E-0008
  0.77500E+0004 -0.28986E+0004 -0.18631E-0008 -0.88260E-0008  0.73267E-0008
  0.77500E+0004 -0.30000E+0004 -0.22634E-0008 -0.86399E-0008  0.65172E-0008
  0.77932E+0004 -0.30000E+0004 -0.22993E-0008 -0.85220E-0008  0.63772E-0008
  0.78750E+0004 -0.30000E+0004 -0.23554E-0008 -0.82723E-0008  0.60937E-0008
  0.79568E+0004 -0.30000E+0004 -0.23952E-0008 -0.79894E-0008  0.57890E-0008
  0.80000E+0004 -0.30000E+0004 -0.24093E-0008 -0.78278E-0008  0.56209E-0008
  0.77500E+0004 -0.29825E+0004 -0.22139E-0008 -0.87137E-0008  0.66770E-0008
  0.77932E+0004 -0.29824E+0004 -0.22560E-0008 -0.86087E-0008  0.65430E-0008
  0.78750E+0004 -0.29822E+0004 -0.23242E-0008 -0.83820E-0008  0.62699E-0008
  0.79568E+0004 -0.29819E+0004 -0.23758E-0008 -0.81203E-0008  0.59736E-0008
  0.80000E+0004 -0.29818E+0004 -0.23960E-0008 -0.79690E-0008  0.58091E-0008
  0.77500E+0004 -0.29493E+0004 -0.20983E-0008 -0.88088E-0008  0.69590E-0008
  0.77932E+0004 -0.29490E+0004 -0.21527E-0008 -0.87303E-0008  0.68382E-0008
  0.78750E+0004 -0.29483E+0004 -0.22445E-0008 -0.85516E-0008  0.65876E-0008
  0.79568E+0004 -0.29477E+0004 -0.23198E-0008 -0.83344E-0008  0.63103E-0008
  0.80000E+0004 -0.29474E+0004 -0.23524E-0008 -0.82048E-0008  0.61543E-0008
  0.77500E+0004 -0.29161E+0004 -0.19526E-0008 -0.88389E-0008  0.72093E-0008
  0.77932E+0004 -0.29155E+0004 -0.20199E-0008 -0.87895E-0008  0.71038E-0008
  0.78750E+0004 -0.29145E+0004 -0.21364E-0008 -0.86642E-0008  0.68796E-0008
  0.79568E+0004 -0.29135E+0004 -0.22367E-0008 -0.84973E-0008  0.66255E-0008
  0.80000E+0004 -0.29129E+0004 -0.22825E-0008 -0.83927E-0008  0.64802E-0008
  0.77500E+0004 -0.28986E+0004 -0.18631E-0008 -0.88260E-0008  0.73267E-0008
  0.77932E+0004 -0.28979E+0004 -0.19372E-0008 -0.87930E-0008  0.72300E-0008
  0.78750E+0004 -0.28967E+0004 -0.20672E-0008 -0.86980E-0008  0.70216E-0008
  0.79568E+0004 -0.28954E+0004 -0.21813E-0008 -0.85599E-0008  0.67814E-0008
  0.80000E+0004 -0.28947E+0004 -0.22343E-0008 -0.84698E-0008  0.66426E-0008
  0.80000E+0004 -0.30000E+0004 -0.24093E-0008 -0.78278E-0008  0.56209E-0008
  0.80432E+0004 -0.30000E+0004 -0.24183E-0008 -0.76577E-0008  0.54481E-0008
  0.81250E+0004 -0.30000E+0004 -0.24215E-0008 -0.73147E-0008  0.51104E-0008
  0.82068E+0004 -0.30000E+0004 -0.24063E-0008 -0.69474E-0008  0.47623E-0008
  0.82500E+0004 -0.30000E+0004 -0.23909E-0008 -0.67453E-0008  0.45760E-0008
  0.80000E+0004 -0.29818E+0004 -0.23960E-0008 -0.79690E-0008  0.58091E-0008
  0.80432E+0004 -0.29817E+0004 -0.24111E-0008 -0.78086E-0008  0.56395E-0008
  0.81250E+0004 -0.29815E+0004 -0.24254E-0008 -0.74822E-0008  0.53063E-0008
  0.82068E+0004 -0.29812E+0004 -0.24209E-0008 -0.71288E-0008  0.49606E-0008
  0.82500E+0004 -0.29811E+0004 -0.24108E-0008 -0.69329E-0008  0.47746E-0008
  0.80000E+0004 -0.29474E+0004 -0.23524E-0008 -0.82048E-0008  0.61543E-0008
  0.80432E+0004 -0.29470E+0004 -0.23796E-0008 -0.80653E-0008  0.59924E-0008
  0.81250E+0004 -0.29463E+0004 -0.24167E-0008 -0.77748E-0008  0.56705E-0008
  0.82068E+0004 -0.29456E+0004 -0.24338E-0008 -0.74523E-0008  0.53321E-0008
  0.82500E+0004 -0.29453E+0004 -0.24346E-0008 -0.72705E-0008  0.51483E-0008
  0.80000E+0004 -0.29129E+0004 -0.22825E-0008 -0.83927E-0008  0.64802E-0008
  0.80432E+0004 -0.29123E+0004 -0.23229E-0008 -0.82771E-0008  0.63281E-0008
  0.81250E+0004 -0.29112E+0004 -0.23844E-0008 -0.80286E-0008  0.60218E-0008
  0.82068E+0004 -0.29101E+0004 -0.24252E-0008 -0.77432E-0008  0.56947E-0008
  0.82500E+0004 -0.29095E+0004 -0.24381E-0008 -0.75789E-0008  0.55152E-0008
  0.80000E+0004 -0.28947E+0004 -0.22343E-0008 -0.84698E-0008  0.66426E-0008
  0.80432E+0004 -0.28940E+0004 -0.22819E-0008 -0.83682E-0008  0.64967E-0008
  0.81250E+0004 -0.28927E+0004 -0.23570E-0008 -0.81442E-0008  0.62002E-0008
  0.82068E+0004 -0.28913E+0004 -0.24111E-0008 -0.78810E-0008  0.58809E-0008
  0.82500E+0004 -0.28906E+0004 -0.24308E-0008 -0.77274E-0008  0.57046E-0008
  0.82500E+0004 -0.30000E+0004 -0.23909E-0008 -0.67453E-0008  0.45760E-0008
  0.82932E+0004 -0.30000E+0004 -0.23703E-0008 -0.65379E-0008  0.43886E-0008
  0.83750E+0004 -0.30000E+0004 -0.23181E-0008 -0.61335E-0008  0.40323E-0008
  0.84568E+0004 -0.30000E+0004 -0.22490E-0008 -0.57177E-0008  0.36782E-0008
  0.85000E+0004 -0.30000E+0004 -0.22062E-0008 -0.54955E-0008  0.34938E-0008
  0.82500E+0004 -0.29811E+0004 -0.24108E-0008 -0.69329E-0008  0.47746E-0008
  0.82932E+0004 -0.29810E+0004 -0.23953E-0008 -0.67308E-0008  0.45868E-0008
  0.83750E+0004 -0.29808E+0004 -0.23519E-0008 -0.63342E-0008  0.42284E-0008
  0.84568E+0004 -0.29806E+0004 -0.22907E-0008 -0.59233E-0008  0.38701E-0008
  0.85000E+0004 -0.29805E+0004 -0.22516E-0008 -0.57026E-0008  0.36827E-0008
  0.82500E+0004 -0.29453E+0004 -0.24346E-0008 -0.72705E-0008  0.51483E-0008
  0.82932E+0004 -0.29450E+0004 -0.24298E-0008 -0.70810E-0008  0.49613E-0008
  0.83750E+0004 -0.29444E+0004 -0.24051E-0008 -0.67036E-0008  0.46012E-0008
  0.84568E+0004 -0.29438E+0004 -0.23606E-0008 -0.63064E-0008  0.42374E-0008
  0.85000E+0004 -0.29435E+0004 -0.23295E-0008 -0.60905E-0008  0.40456E-0008
  0.82500E+0004 -0.29095E+0004 -0.24381E-0008 -0.75789E-0008  0.55152E-0008
  0.82932E+0004 -0.29090E+0004 -0.24450E-0008 -0.74051E-0008  0.53310E-0008
  0.83750E+0004 -0.29080E+0004 -0.24414E-0008 -0.70532E-0008  0.49729E-0008
  0.84568E+0004 -0.29070E+0004 -0.24162E-0008 -0.66755E-0008  0.46071E-0008
  0.85000E+0004 -0.29064E+0004 -0.23944E-0008 -0.64676E-0008  0.44126E-0008
  0.82500E+0004 -0.28906E+0004 -0.24308E-0008 -0.77274E-0008  0.57046E-0008
  0.82932E+0004 -0.28900E+0004 -0.24444E-0008 -0.75632E-0008  0.55227E-0008
  0.83750E+0004 -0.28887E+0004 -0.24528E-0008 -0.72274E-0008  0.51674E-0008
  0.84568E+0004 -0.28875E+0004 -0.24387E-0008 -0.68626E-0008  0.48021E-0008
  0.85000E+0004 -0.28869E+0004 -0.24224E-0008 -0.66601E-0008  0.46068E-0008
  0.85000E+0004 -0.30000E+0004 -0.22062E-0008 -0.54955E-0008  0.34938E-0008
  0.85432E+0004 -0.30000E+0004 -0.21593E-0008 -0.52720E-0008  0.33114E-0008
  0.86250E+0004 -0.30000E+0004 -0.20600E-0008 -0.48479E-0008  0.29740E-0008
  0.87068E+0004 -0.30000E+0004 -0.19489E-0008 -0.44269E-0008  0.26497E-0008
  0.87500E+0004 -0.30000E+0004 -0.18862E-0008 -0.42074E-0008  0.24850E-0008
  0.85000E+0004 -0.29805E+0004 -0.22516E-0008 -0.57026E-0008  0.36827E-0008
  0.85432E+0004 -0.29804E+0004 -0.22080E-0008 -0.54794E-0008  0.34967E-0008
  0.86250E+0004 -0.29803E+0004 -0.21141E-0008 -0.50539E-0008  0.31510E-0008
  0.87068E+0004 -0.29801E+0004 -0.20071E-0008 -0.46289E-0008  0.28173E-0008
  0.87500E+0004 -0.29800E+0004 -0.19460E-0008 -0.44066E-0008  0.26471E-0008
  0.85000E+0004 -0.29435E+0004 -0.23295E-0008 -0.60905E-0008  0.40456E-0008
  0.85432E+0004 -0.29432E+0004 -0.22932E-0008 -0.58700E-0008  0.38536E-0008
  0.86250E+0004 -0.29428E+0004 -0.22112E-0008 -0.54454E-0008  0.34942E-0008
  0.87068E+0004 -0.29424E+0004 -0.21136E-0008 -0.50162E-0008  0.31438E-0008
  0.87500E+0004 -0.29422E+0004 -0.20565E-0008 -0.47898E-0008  0.29641E-0008
  0.85000E+0004 -0.29064E+0004 -0.23944E-0008 -0.64676E-0008  0.44126E-0008
  0.85432E+0004 -0.29061E+0004 -0.23666E-0008 -0.62527E-0008  0.42161E-0008
  0.86250E+0004 -0.29054E+0004 -0.22991E-0008 -0.58343E-0008  0.38456E-0008
  0.87068E+0004 -0.29047E+0004 -0.22133E-0008 -0.54055E-0008  0.34811E-0008
  0.87500E+0004 -0.29043E+0004 -0.21615E-0008 -0.51772E-0008  0.32926E-0008
  0.85000E+0004 -0.28869E+0004 -0.24224E-0008 -0.66601E-0008  0.46068E-0008
  0.85432E+0004 -0.28865E+0004 -0.23998E-0008 -0.64496E-0008  0.44088E-0008
  0.86250E+0004 -0.28856E+0004 -0.23409E-0008 -0.60367E-0008  0.40337E-0008
  0.87068E+0004 -0.28848E+0004 -0.22624E-0008 -0.56104E-0008  0.36627E-0008
  0.87500E+0004 -0.28844E+0004 -0.22138E-0008 -0.53820E-0008  0.34701E-0008
  0.87500E+0004 -0.30000E+0004 -0.18862E-0008 -0.42074E-0008  0.24850E-0008
  0.87932E+0004 -0.30000E+0004 -0.18212E-0008 -0.39908E-0008  0.23251E-0008
  0.88750E+0004 -0.30000E+0004 -0.16927E-0008 -0.35899E-0008  0.20365E-0008
  0.89568E+0004 -0.30000E+0004 -0.15594E-0008 -0.32044E-0008  0.17682E-0008
  0.90000E+0004 -0.30000E+0004 -0.14879E-0008 -0.30087E-0008  0.16354E-0008
  0.87500E+0004 -0.29800E+0004 -0.19460E-0008 -0.44066E-0008  0.26471E-0008
  0.87932E+0004 -0.29800E+0004 -0.18822E-0008 -0.41862E-0008  0.24814E-0008
  0.88750E+0004 -0.29799E+0004 -0.17551E-0008 -0.37766E-0008  0.21811E-0008
  0.89568E+0004 -0.29798E+0004 -0.16220E-0008 -0.33809E-0008  0.19007E-0008
  0.90000E+0004 -0.29797E+0004 -0.15502E-0008 -0.31792E-0008  0.17615E-0008
  0.87500E+0004 -0.29422E+0004 -0.20565E-0008 -0.47898E-0008  0.29641E-0008
  0.87932E+0004 -0.29420E+0004 -0.19959E-0008 -0.45635E-0008  0.27877E-0008
  0.88750E+0004 -0.29417E+0004 -0.18729E-0008 -0.41399E-0008  0.24662E-0008
  0.89568E+0004 -0.29414E+0004 -0.17415E-0008 -0.37266E-0008  0.21634E-0008
  0.90000E+0004 -0.29412E+0004 -0.16698E-0008 -0.35145E-0008  0.20120E-0008
  0.87500E+0004 -0.29043E+0004 -0.21615E-0008 -0.51772E-0008  0.32926E-0008
  0.87932E+0004 -0.29041E+0004 -0.21052E-0008 -0.49473E-0008  0.31066E-0008
  0.88750E+0004 -0.29035E+0004 -0.19884E-0008 -0.45130E-0008  0.27651E-0008
  0.89568E+0004 -0.29030E+0004 -0.18607E-0008 -0.40850E-0008  0.24407E-0008
  0.90000E+0004 -0.29028E+0004 -0.17899E-0008 -0.38637E-0008  0.22775E-0008
  0.87500E+0004 -0.28844E+0004 -0.22138E-0008 -0.53820E-0008  0.34701E-0008
  0.87932E+0004 -0.28840E+0004 -0.21604E-0008 -0.51511E-0008  0.32794E-0008
  0.88750E+0004 -0.28834E+0004 -0.20479E-0008 -0.47128E-0008  0.29280E-0008
  0.89568E+0004 -0.28828E+0004 -0.19229E-0008 -0.42784E-0008  0.25928E-0008
  0.90000E+0004 -0.28825E+0004 -0.18530E-0008 -0.40527E-0008  0.24235E-0008
  0.90000E+0004 -0.30000E+0004 -0.14879E-0008 -0.30087E-0008  0.16354E-0008
  0.90432E+0004 -0.30000E+0004 -0.14161E-0008 -0.28184E-0008  0.15087E-0008
  0.91250E+0004 -0.30000E+0004 -0.12802E-0008 -0.24747E-0008  0.12858E-0008
  0.92068E+0004 -0.30000E+0004 -0.11465E-0008 -0.21549E-0008  0.10853E-0008
  0.92500E+0004 -0.30000E+0004 -0.10775E-0008 -0.19963E-0008  0.98865E-0009
  0.90000E+0004 -0.29797E+0004 -0.15502E-0008 -0.31792E-0008  0.17615E-0008
  0.90432E+0004 -0.29796E+0004 -0.14778E-0008 -0.29828E-0008  0.16283E-0008
  0.91250E+0004 -0.29795E+0004 -0.13402E-0008 -0.26268E-0008  0.13931E-0008
  0.92068E+0004 -0.29794E+0004 -0.12038E-0008 -0.22939E-0008  0.11807E-0008
  0.92500E+0004 -0.29794E+0004 -0.11332E-0008 -0.21284E-0008  0.10779E-0008
  0.90000E+0004 -0.29412E+0004 -0.16698E-0008 -0.35145E-0008  0.20120E-0008
  0.90432E+0004 -0.29411E+0004 -0.15968E-0008 -0.33069E-0008  0.18666E-0008
  0.91250E+0004 -0.29408E+0004 -0.14566E-0008 -0.29282E-0008  0.16081E-0008
  0.92068E+0004 -0.29404E+0004 -0.13161E-0008 -0.25712E-0008  0.13728E-0008
  0.92500E+0004 -0.29403E+0004 -0.12426E-0008 -0.23925E-0008  0.12582E-0008
  0.90000E+0004 -0.29028E+0004 -0.17899E-0008 -0.38637E-0008  0.22775E-0008
  0.90432E+0004 -0.29025E+0004 -0.17172E-0008 -0.36460E-0008  0.21200E-0008
  0.91250E+0004 -0.29020E+0004 -0.15759E-0008 -0.32460E-0008  0.18384E-0008
  0.92068E+0004 -0.29014E+0004 -0.14323E-0008 -0.28658E-0008  0.15799E-0008
  0.92500E+0004 -0.29012E+0004 -0.13565E-0008 -0.26742E-0008  0.14531E-0008
  0.90000E+0004 -0.28825E+0004 -0.18530E-0008 -0.40527E-0008  0.24235E-0008
  0.90432E+0004 -0.28821E+0004 -0.17809E-0008 -0.38302E-0008  0.22598E-0008
  0.91250E+0004 -0.28815E+0004 -0.16396E-0008 -0.34199E-0008  0.19660E-0008
  0.92068E+0004 -0.28809E+0004 -0.14949E-0008 -0.30279E-0008  0.16952E-0008
  0.92500E+0004 -0.28805E+0004 -0.14181E-0008 -0.28297E-0008  0.15619E-0008
  0.92500E+0004 -0.30000E+0004 -0.10775E-0008 -0.19963E-0008  0.98865E-0009
  0.92932E+0004 -0.30000E+0004 -0.10099E-0008 -0.18448E-0008  0.89812E-0009
  0.93750E+0004 -0.30000E+0004 -0.88650E-0009 -0.15779E-0008  0.74279E-0009
  0.94568E+0004 -0.30000E+0004 -0.77037E-0009 -0.13373E-0008  0.60801E-0009
  0.95000E+0004 -0.30000E+0004 -0.71241E-0009 -0.12209E-0008  0.54480E-0009
  0.92500E+0004 -0.29794E+0004 -0.11332E-0008 -0.21284E-0008  0.10779E-0008
  0.92932E+0004 -0.29793E+0004 -0.10638E-0008 -0.19698E-0008  0.98133E-0009
  0.93750E+0004 -0.29792E+0004 -0.93652E-0009 -0.16896E-0008  0.81520E-0009
  0.94568E+0004 -0.29791E+0004 -0.81622E-0009 -0.14361E-0008  0.67030E-0009
  0.95000E+0004 -0.29791E+0004 -0.75596E-0009 -0.13131E-0008  0.60208E-0009
  0.92500E+0004 -0.29403E+0004 -0.12426E-0008 -0.23925E-0008  0.12582E-0008
  0.92932E+0004 -0.29401E+0004 -0.11700E-0008 -0.22206E-0008  0.11499E-0008
  0.93750E+0004 -0.29398E+0004 -0.10358E-0008 -0.19149E-0008  0.96245E-0009
  0.94568E+0004 -0.29396E+0004 -0.90775E-0009 -0.16363E-0008  0.79756E-0009
  0.95000E+0004 -0.29394E+0004 -0.84320E-0009 -0.15004E-0008  0.71937E-0009
  0.92500E+0004 -0.29012E+0004 -0.13565E-0008 -0.26742E-0008  0.14531E-0008
  0.92932E+0004 -0.29009E+0004 -0.12810E-0008 -0.24891E-0008  0.13328E-0008
  0.93750E+0004 -0.29005E+0004 -0.11405E-0008 -0.21578E-0008  0.11233E-0008
  0.94568E+0004 -0.29000E+0004 -0.10051E-0008 -0.18536E-0008  0.93744E-0009
  0.95000E+0004 -0.28998E+0004 -0.93635E-0009 -0.17044E-0008  0.84874E-0009
  0.92500E+0004 -0.28805E+0004 -0.14181E-0008 -0.28297E-0008  0.15619E-0008
  0.92932E+0004 -0.28802E+0004 -0.13414E-0008 -0.26377E-0008  0.14352E-0008
  0.93750E+0004 -0.28797E+0004 -0.11978E-0008 -0.22931E-0008  0.12138E-0008
  0.94568E+0004 -0.28792E+0004 -0.10587E-0008 -0.19753E-0008  0.10165E-0008
  0.95000E+0004 -0.28789E+0004 -0.98782E-0009 -0.18189E-0008  0.92211E-0009
  0.95000E+0004 -0.30000E+0004 -0.71241E-0009 -0.12209E-0008  0.54480E-0009
  0.95432E+0004 -0.30000E+0004 -0.65694E-0009 -0.11118E-0008  0.48661E-0009
  0.96250E+0004 -0.30000E+0004 -0.55880E-0009 -0.92406E-0009  0.38965E-0009
  0.97068E+0004 -0.30000E+0004 -0.47028E-0009 -0.76051E-0009  0.30845E-0009
  0.97500E+0004 -0.30000E+0004 -0.42750E-0009 -0.68345E-0009  0.27140E-0009
  0.95000E+0004 -0.29791E+0004 -0.75596E-0009 -0.13131E-0008  0.60208E-0009
  0.95432E+0004 -0.29791E+0004 -0.69809E-0009 -0.11973E-0008  0.53906E-0009
  0.96250E+0004 -0.29790E+0004 -0.59544E-0009 -0.99779E-0009  0.43354E-0009
  0.97068E+0004 -0.29790E+0004 -0.50245E-0009 -0.82332E-0009  0.34486E-0009
  0.97500E+0004 -0.29790E+0004 -0.45740E-0009 -0.74095E-0009  0.30424E-0009
  0.95000E+0004 -0.29394E+0004 -0.84320E-0009 -0.15004E-0008  0.71937E-0009
  0.95432E+0004 -0.29394E+0004 -0.78075E-0009 -0.13717E-0008  0.64669E-0009
  0.96250E+0004 -0.29393E+0004 -0.66934E-0009 -0.11487E-0008  0.52421E-0009
  0.97068E+0004 -0.29392E+0004 -0.56767E-0009 -0.95248E-0009  0.42037E-0009
  0.97500E+0004 -0.29392E+0004 -0.51812E-0009 -0.85936E-0009  0.37250E-0009
  0.95000E+0004 -0.28998E+0004 -0.93635E-0009 -0.17044E-0008  0.84874E-0009
  0.95432E+0004 -0.28997E+0004 -0.86940E-0009 -0.15622E-0008  0.76574E-0009
  0.96250E+0004 -0.28996E+0004 -0.74917E-0009 -0.13147E-0008  0.62508E-0009
  0.97068E+0004 -0.28994E+0004 -0.63858E-0009 -0.10954E-0008  0.50486E-0009
  0.97500E+0004 -0.28994E+0004 -0.58438E-0009 -0.99078E-0009  0.44910E-0009
  0.95000E+0004 -0.28789E+0004 -0.98782E-0009 -0.18189E-0008  0.92211E-0009
  0.95432E+0004 -0.28788E+0004 -0.91854E-0009 -0.16695E-0008  0.83340E-0009
  0.96250E+0004 -0.28786E+0004 -0.79370E-0009 -0.14085E-0008  0.68256E-0009
  0.97068E+0004 -0.28784E+0004 -0.67834E-0009 -0.11765E-0008  0.55323E-0009
  0.97500E+0004 -0.28783E+0004 -0.62165E-0009 -0.10656E-0008  0.49306E-0009
  0.97500E+0004 -0.30000E+0004 -0.42750E-0009 -0.68345E-0009  0.27140E-0009
  0.97932E+0004 -0.30000E+0004 -0.38741E-0009 -0.61247E-0009  0.23804E-0009
  0.98750E+0004 -0.30000E+0004 -0.31871E-0009 -0.49358E-0009  0.18396E-0009
  0.99568E+0004 -0.30000E+0004 -0.25921E-0009 -0.39356E-0009  0.14045E-0009
  0.10000E+0005 -0.30000E+0004 -0.23134E-0009 -0.34768E-0009  0.12118E-0009
  0.97500E+0004 -0.29790E+0004 -0.45740E-0009 -0.74095E-0009  0.30424E-0009
  0.97932E+0004 -0.29790E+0004 -0.41500E-0009 -0.66474E-0009  0.26748E-0009
  0.98750E+0004 -0.29791E+0004 -0.34217E-0009 -0.53684E-0009  0.20769E-0009
  0.99568E+0004 -0.29792E+0004 -0.27892E-0009 -0.42894E-0009  0.15933E-0009
  0.10000E+0005 -0.29792E+0004 -0.24923E-0009 -0.37938E-0009  0.13784E-0009
  0.97500E+0004 -0.29392E+0004 -0.51812E-0009 -0.85936E-0009  0.37250E-0009
  0.97932E+0004 -0.29393E+0004 -0.47118E-0009 -0.77266E-0009  0.32882E-0009
  0.98750E+0004 -0.29395E+0004 -0.39017E-0009 -0.62651E-0009  0.25727E-0009
  0.99568E+0004 -0.29397E+0004 -0.31939E-0009 -0.50257E-0009  0.19893E-0009
  0.10000E+0005 -0.29399E+0004 -0.28603E-0009 -0.44542E-0009  0.17285E-0009
  0.97500E+0004 -0.28994E+0004 -0.58438E-0009 -0.99078E-0009  0.44910E-0009
  0.97932E+0004 -0.28995E+0004 -0.53268E-0009 -0.89275E-0009  0.39780E-0009
  0.98750E+0004 -0.28999E+0004 -0.44301E-0009 -0.72680E-0009  0.31331E-0009
  0.99568E+0004 -0.29003E+0004 -0.36418E-0009 -0.58537E-0009  0.24395E-0009
  0.10000E+0005 -0.29005E+0004 -0.32685E-0009 -0.51986E-0009  0.21276E-0009
  0.97500E+0004 -0.28783E+0004 -0.62165E-0009 -0.10656E-0008  0.49306E-0009
  0.97932E+0004 -0.28786E+0004 -0.56734E-0009 -0.96124E-0009  0.43746E-0009
  0.98750E+0004 -0.28790E+0004 -0.47292E-0009 -0.78426E-0009  0.34570E-0009
  0.99568E+0004 -0.28795E+0004 -0.38964E-0009 -0.63294E-0009  0.27005E-0009
  0.10000E+0005 -0.28797E+0004 -0.35009E-0009 -0.56271E-0009  0.23595E-0009
  0.10000E+0005 -0.30000E+0004 -0.23134E-0009 -0.34768E-0009  0.12118E-0009
  0.10043E+0005 -0.30000E+0004 -0.20581E-0009 -0.30625E-0009  0.10420E-0009
  0.10125E+0005 -0.30000E+0004 -0.16339E-0009 -0.23870E-0009  0.77478E-0010
  0.10207E+0005 -0.30000E+0004 -0.12816E-0009 -0.18395E-0009  0.56851E-0010
  0.10250E+0005 -0.30000E+0004 -0.11217E-0009 -0.15956E-0009  0.48045E-0010
  0.10000E+0005 -0.29792E+0004 -0.24923E-0009 -0.37938E-0009  0.13784E-0009
  0.10043E+0005 -0.29793E+0004 -0.22194E-0009 -0.33446E-0009  0.11880E-0009
  0.10125E+0005 -0.29795E+0004 -0.17651E-0009 -0.26111E-0009  0.88762E-0010
  0.10207E+0005 -0.29797E+0004 -0.13868E-0009 -0.20150E-0009  0.65457E-0010
  0.10250E+0005 -0.29798E+0004 -0.12148E-0009 -0.17490E-0009  0.55446E-0010
  0.10000E+0005 -0.29399E+0004 -0.28603E-0009 -0.44542E-0009  0.17285E-0009
  0.10043E+0005 -0.29401E+0004 -0.25516E-0009 -0.39332E-0009  0.14957E-0009
  0.10125E+0005 -0.29407E+0004 -0.20361E-0009 -0.30799E-0009  0.11262E-0009
  0.10207E+0005 -0.29412E+0004 -0.16049E-0009 -0.23838E-0009  0.83704E-0010
  0.10250E+0005 -0.29415E+0004 -0.14083E-0009 -0.20725E-0009  0.71236E-0010
  0.10000E+0005 -0.29005E+0004 -0.32685E-0009 -0.51986E-0009  0.21276E-0009
  0.10043E+0005 -0.29010E+0004 -0.29212E-0009 -0.45982E-0009  0.18471E-0009
  0.10125E+0005 -0.29018E+0004 -0.23389E-0009 -0.36116E-0009  0.13996E-0009
  0.10207E+0005 -0.29027E+0004 -0.18497E-0009 -0.28038E-0009  0.10471E-0009
  0.10250E+0005 -0.29032E+0004 -0.16260E-0009 -0.24416E-0009  0.89414E-0010
  0.10000E+0005 -0.28797E+0004 -0.35009E-0009 -0.56271E-0009  0.23595E-0009
  0.10043E+0005 -0.28803E+0004 -0.31322E-0009 -0.49819E-0009  0.20514E-0009
  0.10125E+0005 -0.28813E+0004 -0.25125E-0009 -0.39196E-0009  0.15591E-0009
  0.10207E+0005 -0.28824E+0004 -0.19906E-0009 -0.30476E-0009  0.11696E-0009
  0.10250E+0005 -0.28829E+0004 -0.17515E-0009 -0.26562E-0009  0.10001E-0009
  0.10250E+0005 -0.30000E+0004 -0.11217E-0009 -0.15956E-0009  0.48045E-0010
  0.10293E+0005 -0.30000E+0004 -0.97862E-0010 -0.13795E-0009  0.40399E-0010
  0.10375E+0005 -0.30000E+0004 -0.74805E-0010 -0.10375E-0009  0.28815E-0010
  0.10457E+0005 -0.30000E+0004 -0.56461E-0010 -0.77078E-0010  0.20244E-0010
  0.10500E+0005 -0.30000E+0004 -0.48388E-0010 -0.65564E-0010  0.16756E-0010
  0.10250E+0005 -0.29798E+0004 -0.12148E-0009 -0.17490E-0009  0.55446E-0010
  0.10293E+0005 -0.29799E+0004 -0.10609E-0009 -0.15136E-0009  0.46780E-0010
  0.10375E+0005 -0.29800E+0004 -0.81244E-0010 -0.11402E-0009  0.33566E-0010
  0.10457E+0005 -0.29802E+0004 -0.61429E-0010 -0.84850E-0010  0.23737E-0010
  0.10500E+0005 -0.29802E+0004 -0.52713E-0010 -0.72232E-0010  0.19675E-0010
  0.10250E+0005 -0.29415E+0004 -0.14083E-0009 -0.20725E-0009  0.71236E-0010
  0.10293E+0005 -0.29417E+0004 -0.12319E-0009 -0.17964E-0009  0.60386E-0010
  0.10375E+0005 -0.29421E+0004 -0.94666E-0010 -0.13574E-0009  0.43716E-0010
  0.10457E+0005 -0.29425E+0004 -0.71801E-0010 -0.10129E-0009  0.31225E-0010
  0.10500E+0005 -0.29428E+0004 -0.61730E-0010 -0.86364E-0010  0.25998E-0010
  0.10250E+0005 -0.29032E+0004 -0.16260E-0009 -0.24416E-0009  0.89414E-0010
  0.10293E+0005 -0.29035E+0004 -0.14248E-0009 -0.21196E-0009  0.76084E-0010
  0.10375E+0005 -0.29042E+0004 -0.10985E-0009 -0.16063E-0009  0.55473E-0010
  0.10457E+0005 -0.29049E+0004 -0.83593E-0010 -0.12023E-0009  0.39902E-0010
  0.10500E+0005 -0.29053E+0004 -0.71981E-0010 -0.10264E-0009  0.33341E-0010
  0.10250E+0005 -0.28829E+0004 -0.17515E-0009 -0.26562E-0009  0.10001E-0009
  0.10293E+0005 -0.28834E+0004 -0.15361E-0009 -0.23080E-0009  0.85287E-0010
  0.10375E+0005 -0.28842E+0004 -0.11864E-0009 -0.17515E-0009  0.62345E-0010
  0.10457E+0005 -0.28851E+0004 -0.90460E-0010 -0.13132E-0009  0.44963E-0010
  0.10500E+0005 -0.28855E+0004 -0.77985E-0010 -0.11220E-0009  0.37601E-0010
  0.10500E+0005 -0.30000E+0004 -0.48388E-0010 -0.65564E-0010  0.16756E-0010
  0.10543E+0005 -0.30000E+0004 -0.41340E-0010 -0.55573E-0010  0.13772E-0010
  0.10625E+0005 -0.30000E+0004 -0.30348E-0010 -0.40228E-0010  0.94040E-0011
  0.10707E+0005 -0.30000E+0004 -0.22010E-0010 -0.28732E-0010  0.62517E-0011
  0.10750E+0005 -0.30000E+0004 -0.18445E-0010 -0.23893E-0010  0.50297E-0011
  0.10500E+0005 -0.29802E+0004 -0.52713E-0010 -0.72232E-0010  0.19675E-0010
  0.10543E+0005 -0.29803E+0004 -0.45082E-0010 -0.61277E-0010  0.16218E-0010
  0.10625E+0005 -0.29804E+0004 -0.33158E-0010 -0.44422E-0010  0.11137E-0010
  0.10707E+0005 -0.29806E+0004 -0.24060E-0010 -0.31787E-0010  0.75383E-0011
  0.10750E+0005 -0.29806E+0004 -0.20191E-0010 -0.26481E-0010  0.60976E-0011
  0.10500E+0005 -0.29428E+0004 -0.61730E-0010 -0.86364E-0010  0.25998E-0010
  0.10543E+0005 -0.29430E+0004 -0.52884E-0010 -0.73383E-0010  0.21549E-0010
  0.10625E+0005 -0.29434E+0004 -0.39020E-0010 -0.53350E-0010  0.14967E-0010
  0.10707E+0005 -0.29437E+0004 -0.28407E-0010 -0.38282E-0010  0.10230E-0010
  0.10750E+0005 -0.29439E+0004 -0.23867E-0010 -0.31951E-0010  0.83610E-0011
  0.10500E+0005 -0.29053E+0004 -0.71981E-0010 -0.10264E-0009  0.33341E-0010
  0.10543E+0005 -0.29056E+0004 -0.61769E-0010 -0.87372E-0010  0.27789E-0010
  0.10625E+0005 -0.29063E+0004 -0.45723E-0010 -0.63703E-0010  0.19449E-0010
  0.10707E+0005 -0.29069E+0004 -0.33377E-0010 -0.45844E-0010  0.13437E-0010
  0.10750E+0005 -0.29072E+0004 -0.28126E-0010 -0.38296E-0010  0.10938E-0010
  0.10500E+0005 -0.28855E+0004 -0.77985E-0010 -0.11220E-0009  0.37601E-0010
  0.10543E+0005 -0.28859E+0004 -0.66945E-0010 -0.95579E-0010  0.31456E-0010
  0.10625E+0005 -0.28867E+0004 -0.49666E-0010 -0.69795E-0010  0.22040E-0010
  0.10707E+0005 -0.28875E+0004 -0.36279E-0010 -0.50298E-0010  0.15346E-0010
  0.10750E+0005 -0.28879E+0004 -0.30586E-0010 -0.42062E-0010  0.12555E-0010
  0.10750E+0005 -0.30000E+0004 -0.18445E-0010 -0.23893E-0010  0.50297E-0011
  0.10793E+0005 -0.30000E+0004 -0.15436E-0010 -0.19834E-0010  0.39895E-0011
  0.10875E+0005 -0.30000E+0004 -0.10879E-0010 -0.13760E-0010  0.25369E-0011
  0.10957E+0005 -0.30000E+0004 -0.75321E-0011 -0.94024E-0011  0.16206E-0011
  0.11000E+0005 -0.30000E+0004 -0.61888E-0011 -0.76788E-0011  0.12648E-0011
  0.10750E+0005 -0.29806E+0004 -0.20191E-0010 -0.26481E-0010  0.60976E-0011
  0.10793E+0005 -0.29807E+0004 -0.16881E-0010 -0.21966E-0010  0.48953E-0011
  0.10875E+0005 -0.29809E+0004 -0.11923E-0010 -0.15272E-0010  0.31538E-0011
  0.10957E+0005 -0.29810E+0004 -0.83001E-0011 -0.10464E-0010  0.19902E-0011
  0.11000E+0005 -0.29811E+0004 -0.67986E-0011 -0.85042E-0011  0.15643E-0011
  0.10750E+0005 -0.29439E+0004 -0.23867E-0010 -0.31951E-0010  0.83610E-0011
  0.10793E+0005 -0.29442E+0004 -0.19990E-0010 -0.26557E-0010  0.67700E-0011
  0.10875E+0005 -0.29446E+0004 -0.14156E-0010 -0.18519E-0010  0.44452E-0011
  0.10957E+0005 -0.29451E+0004 -0.98778E-0011 -0.12696E-0010  0.28446E-0011
  0.11000E+0005 -0.29453E+0004 -0.81160E-0011 -0.10370E-0010  0.22645E-0011
  0.10750E+0005 -0.29072E+0004 -0.28126E-0010 -0.38296E-0010  0.10938E-0010
  0.10793E+0005 -0.29076E+0004 -0.23600E-0010 -0.31910E-0010  0.89124E-0011
  0.10875E+0005 -0.29084E+0004 -0.16734E-0010 -0.22302E-0010  0.59497E-0011
  0.10957E+0005 -0.29091E+0004 -0.11684E-0010 -0.15322E-0010  0.38974E-0011
  0.11000E+0005 -0.29095E+0004 -0.96278E-0011 -0.12492E-0010  0.30600E-0011
  0.10750E+0005 -0.28879E+0004 -0.30586E-0010 -0.42062E-0010  0.12555E-0010
  0.10793E+0005 -0.28883E+0004 -0.25707E-0010 -0.35075E-0010  0.10206E-0010
  0.10875E+0005 -0.28892E+0004 -0.18247E-0010 -0.24534E-0010  0.68416E-0011
  0.10957E+0005 -0.28901E+0004 -0.12763E-0010 -0.16894E-0010  0.45092E-0011
  0.11000E+0005 -0.28906E+0004 -0.10505E-0010 -0.13790E-0010  0.35977E-0011
  0.11000E+0005 -0.30000E+0004 -0.61888E-0011 -0.76788E-0011  0.12648E-0011
  0.11043E+0005 -0.30000E+0004 -0.50332E-0011 -0.62252E-0011  0.10216E-0011
  0.11125E+0005 -0.30000E+0004 -0.33812E-0011 -0.41050E-0011  0.61174E-0012
  0.11207E+0005 -0.30000E+0004 -0.22242E-0011 -0.26715E-0011  0.38146E-0012
  0.11250E+0005 -0.30000E+0004 -0.17704E-0011 -0.20906E-0011  0.27034E-0012
  0.11000E+0005 -0.29811E+0004 -0.67986E-0011 -0.85042E-0011  0.15643E-0011
  0.11043E+0005 -0.29812E+0004 -0.55289E-0011 -0.69007E-0011  0.12771E-0011
  0.11125E+0005 -0.29813E+0004 -0.37128E-0011 -0.45352E-0011  0.77197E-0012
  0.11207E+0005 -0.29815E+0004 -0.24409E-0011 -0.29082E-0011  0.44995E-0012
  0.11250E+0005 -0.29816E+0004 -0.19593E-0011 -0.23233E-0011  0.33958E-0012
  0.11000E+0005 -0.29453E+0004 -0.81160E-0011 -0.10370E-0010  0.22645E-0011
  0.11043E+0005 -0.29455E+0004 -0.66176E-0011 -0.84184E-0011  0.18300E-0011
  0.11125E+0005 -0.29460E+0004 -0.44468E-0011 -0.55355E-0011  0.11343E-0011
  0.11207E+0005 -0.29464E+0004 -0.29440E-0011 -0.36031E-0011  0.69756E-0012
  0.11250E+0005 -0.29467E+0004 -0.23578E-0011 -0.28819E-0011  0.55396E-0012
  0.11000E+0005 -0.29095E+0004 -0.96278E-0011 -0.12492E-0010  0.30600E-0011
  0.11043E+0005 -0.29099E+0004 -0.78895E-0011 -0.10197E-0010  0.24673E-0011
  0.11125E+0005 -0.29106E+0004 -0.53385E-0011 -0.68022E-0011  0.15779E-0011
  0.11207E+0005 -0.29114E+0004 -0.35488E-0011 -0.44739E-0011  0.10081E-0011
  0.11250E+0005 -0.29118E+0004 -0.28470E-0011 -0.35684E-0011  0.78973E-0012
  0.11000E+0005 -0.28906E+0004 -0.10505E-0010 -0.13790E-0010  0.35977E-0011
  0.11043E+0005 -0.28911E+0004 -0.86361E-0011 -0.11258E-0010  0.28593E-0011
  0.11125E+0005 -0.28920E+0004 -0.58680E-0011 -0.75550E-0011  0.18372E-0011
  0.11207E+0005 -0.28929E+0004 -0.38973E-0011 -0.49618E-0011  0.11819E-0011
  0.11250E+0005 -0.28934E+0004 -0.31420E-0011 -0.39650E-0011  0.90633E-0012
  0.11250E+0005 -0.30000E+0004 -0.17704E-0011 -0.20906E-0011  0.27034E-0012
  0.11293E+0005 -0.30000E+0004 -0.13926E-0011 -0.16550E-0011  0.22471E-0012
  0.11375E+0005 -0.30000E+0004 -0.87230E-0012 -0.10555E-0011  0.15743E-0012
  0.11457E+0005 -0.30000E+0004 -0.53687E-0012 -0.67464E-0012  0.10476E-0012
  0.11500E+0005 -0.30000E+0004 -0.33919E-0012 -0.41821E-0012  0.11156E-0012
  0.11250E+0005 -0.29816E+0004 -0.19593E-0011 -0.23233E-0011  0.33958E-0012
  0.11293E+0005 -0.29817E+0004 -0.15797E-0011 -0.19305E-0011  0.29998E-0012
  0.11375E+0005 -0.29818E+0004 -0.98824E-0012 -0.11826E-0011  0.16625E-0012
  0.11457E+0005 -0.29820E+0004 -0.60827E-0012 -0.73279E-0012  0.94674E-0013
  0.11500E+0005 -0.29820E+0004 -0.38409E-0012 -0.48478E-0012  0.14679E-0012
  0.11250E+0005 -0.29467E+0004 -0.23578E-0011 -0.28819E-0011  0.55396E-0012
  0.11293E+0005 -0.29469E+0004 -0.18867E-0011 -0.23147E-0011  0.43809E-0012
  0.11375E+0005 -0.29474E+0004 -0.11963E-0011 -0.14671E-0011  0.27531E-0012
  0.11457E+0005 -0.29478E+0004 -0.74627E-0012 -0.92738E-0012  0.16848E-0012
  0.11500E+0005 -0.29480E+0004 -0.53067E-0012 -0.68112E-0012  0.17315E-0012
  0.11250E+0005 -0.29118E+0004 -0.28470E-0011 -0.35684E-0011  0.78973E-0012
  0.11293E+0005 -0.29122E+0004 -0.22507E-0011 -0.27860E-0011  0.60825E-0012
  0.11375E+0005 -0.29129E+0004 -0.14364E-0011 -0.17836E-0011  0.39442E-0012
  0.11457E+0005 -0.29136E+0004 -0.89149E-0012 -0.11155E-0011  0.24712E-0012
  0.11500E+0005 -0.29140E+0004 -0.68394E-0012 -0.88199E-0012  0.20847E-0012
  0.11250E+0005 -0.28934E+0004 -0.31420E-0011 -0.39650E-0011  0.90633E-0012
  0.11293E+0005 -0.28938E+0004 -0.25042E-0011 -0.31536E-0011  0.71769E-0012
  0.11375E+0005 -0.28947E+0004 -0.15836E-0011 -0.19715E-0011  0.45220E-0012
  0.11457E+0005 -0.28956E+0004 -0.97124E-0012 -0.11857E-0011  0.26461E-0012
  0.11500E+0005 -0.28960E+0004 -0.73577E-0012 -0.91565E-0012  0.22349E-0012
  0.11500E+0005 -0.30000E+0004 -0.33919E-0012 -0.41821E-0012  0.11156E-0012
  0.11543E+0005 -0.30000E+0004 -0.30820E-0012 -0.36958E-0012  0.25921E-0013
  0.11625E+0005 -0.30000E+0004 -0.15882E-0012 -0.18887E-0012  0.70418E-0014
  0.11707E+0005 -0.30000E+0004 -0.50218E-0013 -0.70600E-0013  0.16377E-0013
  0.11750E+0005 -0.30000E+0004 -0.50903E-0014 -0.32647E-0013  0.40705E-0013
  0.11500E+0005 -0.29820E+0004 -0.38409E-0012 -0.48478E-0012  0.14679E-0012
  0.11543E+0005 -0.29821E+0004 -0.33979E-0012 -0.42292E-0012  0.60752E-0013
  0.11625E+0005 -0.29822E+0004 -0.19806E-0012 -0.21753E-0012 -0.13820E-0013
  0.11707E+0005 -0.29824E+0004 -0.54410E-0013 -0.10006E-0012  0.55606E-0013
  0.11750E+0005 -0.29824E+0004 -0.25377E-0013 -0.47491E-0013  0.28067E-0013
  0.11500E+0005 -0.29480E+0004 -0.53067E-0012 -0.68112E-0012  0.17315E-0012
  0.11543E+0005 -0.29482E+0004 -0.41566E-0012 -0.51984E-0012  0.10300E-0012
  0.11625E+0005 -0.29486E+0004 -0.23853E-0012 -0.28244E-0012  0.29158E-0013
  0.11707E+0005 -0.29490E+0004 -0.97861E-0013 -0.13453E-0012  0.42485E-0013
  0.11750E+0005 -0.29492E+0004 -0.27473E-0013 -0.89293E-0013  0.94029E-0013
  0.11500E+0005 -0.29140E+0004 -0.68394E-0012 -0.88199E-0012  0.20847E-0012
  0.11543E+0005 -0.29143E+0004 -0.52616E-0012 -0.65203E-0012  0.12556E-0012
  0.11625E+0005 -0.29149E+0004 -0.29072E-0012 -0.36422E-0012  0.77291E-0013
  0.11707E+0005 -0.29155E+0004 -0.13838E-0012 -0.18444E-0012  0.54599E-0013
  0.11750E+0005 -0.29159E+0004 -0.66301E-0013 -0.12800E-0012  0.89841E-0013
  0.11500E+0005 -0.28960E+0004 -0.73577E-0012 -0.91565E-0012  0.22349E-0012
  0.11543E+0005 -0.28964E+0004 -0.58767E-0012 -0.71770E-0012  0.13259E-0012
  0.11625E+0005 -0.28972E+0004 -0.34317E-0012 -0.42631E-0012  0.76013E-0013
  0.11707E+0005 -0.28979E+0004 -0.15199E-0012 -0.22191E-0012  0.91824E-0013
  0.11750E+0005 -0.28983E+0004 -0.10198E-0012 -0.15714E-0012  0.66737E-0013
  0.11750E+0005 -0.30000E+0004 -0.50903E-0014 -0.32647E-0013  0.40705E-0013
  0.11793E+0005 -0.30000E+0004  0.41302E-0014 -0.14380E-0013  0.23793E-0013
  0.11875E+0005 -0.30000E+0004  0.13588E-0013  0.14066E-0014  0.91550E-0014
  0.11957E+0005 -0.30000E+0004  0.29585E-0013  0.16323E-0013  0.14398E-0013
  0.12000E+0005 -0.30000E+0004  0.33644E-0013  0.33158E-0014  0.31937E-0013
  0.11750E+0005 -0.29824E+0004 -0.25377E-0013 -0.47491E-0013  0.28067E-0013
  0.11793E+0005 -0.29825E+0004 -0.34992E-0014 -0.34992E-0013  0.38396E-0013
  0.11875E+0005 -0.29826E+0004  0.20667E-0014 -0.15830E-0014 -0.80723E-0014
  0.11957E+0005 -0.29827E+0004  0.10895E-0013  0.68525E-0014 -0.12786E-0013
  0.12000E+0005 -0.29828E+0004  0.28303E-0013  0.78136E-0014  0.16751E-0013
  0.11750E+0005 -0.29492E+0004 -0.27473E-0013 -0.89293E-0013  0.94029E-0013
  0.11793E+0005 -0.29493E+0004 -0.22100E-0013 -0.59559E-0013  0.48621E-0013
  0.11875E+0005 -0.29496E+0004 -0.14330E-0013 -0.14854E-0013 -0.19101E-0013
  0.11957E+0005 -0.29499E+0004  0.16361E-0013  0.69651E-0014  0.99387E-0015
  0.12000E+0005 -0.29501E+0004  0.83000E-0014  0.81542E-0014 -0.22401E-0013
  0.11750E+0005 -0.29159E+0004 -0.66301E-0013 -0.12800E-0012  0.89841E-0013
  0.11793E+0005 -0.29161E+0004 -0.58503E-0013 -0.83109E-0013  0.23917E-0013
  0.11875E+0005 -0.29167E+0004 -0.31059E-0013 -0.30140E-0013 -0.26928E-0013
  0.11957E+0005 -0.29172E+0004  0.78706E-0014 -0.15193E-0015 -0.55600E-0014
  0.12000E+0005 -0.29174E+0004  0.57603E-0014 -0.10509E-0014 -0.18766E-0013
  0.11750E+0005 -0.28983E+0004 -0.10198E-0012 -0.15714E-0012  0.66737E-0013
  0.11793E+0005 -0.28986E+0004 -0.93913E-0013 -0.97661E-0013 -0.18963E-0013
  0.11875E+0005 -0.28993E+0004 -0.23585E-0013 -0.39937E-0013  0.50082E-0014
  0.11957E+0005 -0.28999E+0004 -0.70799E-0014 -0.81627E-0014 -0.24630E-0013
  0.12000E+0005 -0.29002E+0004  0.29870E-0013 -0.75173E-0014  0.36046E-0013
  0.12000E+0005 -0.30000E+0004  0.33644E-0013  0.33158E-0014  0.31937E-0013
  0.12043E+0005 -0.30000E+0004  0.24082E-0013  0.62150E-0014  0.92015E-0014
  0.12125E+0005 -0.30000E+0004  0.19311E-0013  0.13936E-0013 -0.72878E-0014
  0.12207E+0005 -0.30000E+0004  0.26582E-0013  0.21737E-0013 -0.51923E-0015
  0.12250E+0005 -0.30000E+0004  0.21730E-0013  0.58860E-0015  0.89856E-0014
  0.12000E+0005 -0.29828E+0004  0.28303E-0013  0.78136E-0014  0.16751E-0013
  0.12043E+0005 -0.29828E+0004  0.15561E-0013  0.32201E-0014 -0.66345E-0014
  0.12125E+0005 -0.29830E+0004  0.23302E-0013  0.15472E-0013 -0.41939E-0014
  0.12207E+0005 -0.29831E+0004  0.33964E-0013  0.36187E-0013 -0.27368E-0014
  0.12250E+0005 -0.29832E+0004  0.39111E-0013  0.45100E-0013 -0.31185E-0014
  0.12000E+0005 -0.29501E+0004  0.83000E-0014  0.81542E-0014 -0.22401E-0013
  0.12043E+0005 -0.29503E+0004  0.65503E-0014  0.12220E-0014 -0.24076E-0013
  0.12125E+0005 -0.29507E+0004  0.28976E-0013  0.12779E-0013  0.39768E-0014
  0.12207E+0005 -0.29510E+0004  0.30325E-0013  0.16037E-0013  0.49807E-0014
  0.12250E+0005 -0.29512E+0004  0.29322E-0013  0.46062E-0013 -0.27736E-0013
  0.12000E+0005 -0.29174E+0004  0.57603E-0014 -0.10509E-0014 -0.18766E-0013
  0.12043E+0005 -0.29178E+0004  0.22554E-0013 -0.13220E-0014  0.91175E-0014
  0.12125E+0005 -0.29184E+0004  0.28364E-0013  0.44254E-0014  0.79123E-0014
  0.12207E+0005 -0.29190E+0004  0.20339E-0013  0.93533E-0014 -0.12216E-0013
  0.12250E+0005 -0.29193E+0004  0.17619E-0013  0.16629E-0013 -0.26375E-0013
  0.12000E+0005 -0.29002E+0004  0.29870E-0013 -0.75173E-0014  0.36046E-0013
  0.12043E+0005 -0.29006E+0004  0.42760E-0013  0.76604E-0014  0.39862E-0013
  0.12125E+0005 -0.29013E+0004  0.10690E-0013 -0.34621E-0014 -0.21341E-0013
  0.12207E+0005 -0.29021E+0004  0.31075E-0013  0.27689E-0013 -0.11758E-0013
  0.12250E+0005 -0.29025E+0004  0.21079E-0013  0.97313E-0014 -0.15478E-0013
  0.12250E+0005 -0.30000E+0004  0.21730E-0013  0.58860E-0015  0.89856E-0014
  0.12293E+0005 -0.30000E+0004  0.20449E-0013  0.11818E-0013 -0.42759E-0014
  0.12375E+0005 -0.30000E+0004  0.22839E-0013  0.14265E-0013 -0.10035E-0014
  0.12457E+0005 -0.30000E+0004  0.21334E-0013  0.25720E-0013 -0.10635E-0013
  0.12500E+0005 -0.30000E+0004  0.19587E-0013  0.42684E-0013 -0.26439E-0013
  0.12250E+0005 -0.29832E+0004  0.39111E-0013  0.45100E-0013 -0.31185E-0014
  0.12293E+0005 -0.29833E+0004  0.33847E-0013  0.30913E-0013  0.69373E-0015
  0.12375E+0005 -0.29834E+0004  0.25157E-0013  0.13918E-0013  0.17900E-0014
  0.12457E+0005 -0.29836E+0004  0.18223E-0013  0.23481E-0013 -0.15781E-0013
  0.12500E+0005 -0.29837E+0004  0.20351E-0013  0.42561E-0013 -0.25471E-0013
  0.12250E+0005 -0.29512E+0004  0.29322E-0013  0.46062E-0013 -0.27736E-0013
  0.12293E+0005 -0.29515E+0004  0.29086E-0013  0.15052E-0013  0.23240E-0014
  0.12375E+0005 -0.29520E+0004  0.25974E-0013  0.98233E-0014  0.41355E-0014
  0.12457E+0005 -0.29526E+0004  0.21895E-0013  0.28410E-0013 -0.16520E-0013
  0.12500E+0005 -0.29528E+0004  0.17608E-0013  0.48810E-0013 -0.40699E-0013
  0.12250E+0005 -0.29193E+0004  0.17619E-0013  0.16629E-0013 -0.26375E-0013
  0.12293E+0005 -0.29198E+0004  0.21329E-0013 -0.10044E-0014 -0.10791E-0014
  0.12375E+0005 -0.29206E+0004  0.24567E-0013  0.12501E-0013 -0.38854E-0014
  0.12457E+0005 -0.29215E+0004  0.30577E-0013  0.34790E-0013 -0.10186E-0013
  0.12500E+0005 -0.29220E+0004  0.16091E-0013  0.38263E-0013 -0.38296E-0013
  0.12250E+0005 -0.29025E+0004  0.21079E-0013  0.97313E-0014 -0.15478E-0013
  0.12293E+0005 -0.29030E+0004  0.21168E-0013 -0.60222E-0014  0.17167E-0014
  0.12375E+0005 -0.29041E+0004  0.35961E-0013  0.34615E-0013 -0.50228E-0014
  0.12457E+0005 -0.29051E+0004  0.32628E-0013  0.27007E-0013 -0.42155E-0015
  0.12500E+0005 -0.29057E+0004  0.29120E-0013  0.21013E-0013  0.23162E-0014
  0.12500E+0005 -0.30000E+0004  0.19587E-0013  0.42684E-0013 -0.26439E-0013
  0.12543E+0005 -0.30000E+0004  0.30852E-0013  0.38047E-0013  0.43230E-0014
  0.12625E+0005 -0.30000E+0004  0.19723E-0013  0.32670E-0013 -0.44466E-0014
  0.12707E+0005 -0.30000E+0004  0.11823E-0013  0.23991E-0013 -0.15291E-0014
  0.12750E+0005 -0.30000E+0004  0.13815E-0014  0.16064E-0013 -0.98122E-0014
  0.12500E+0005 -0.29837E+0004  0.20351E-0013  0.42561E-0013 -0.25471E-0013
  0.12543E+0005 -0.29838E+0004  0.23939E-0013  0.38148E-0013 -0.10146E-0013
  0.12625E+0005 -0.29840E+0004  0.19311E-0013  0.28103E-0013 -0.15079E-0014
  0.12707E+0005 -0.29842E+0004  0.11391E-0013  0.22714E-0013 -0.25455E-0014
  0.12750E+0005 -0.29843E+0004  0.12724E-0013  0.18411E-0013  0.89566E-0014
  0.12500E+0005 -0.29528E+0004  0.17608E-0013  0.48810E-0013 -0.40699E-0013
  0.12543E+0005 -0.29531E+0004  0.18045E-0013  0.33441E-0013 -0.18743E-0013
  0.12625E+0005 -0.29537E+0004  0.12048E-0013  0.22605E-0013 -0.10566E-0013
  0.12707E+0005 -0.29542E+0004  0.39497E-0014  0.20036E-0013 -0.17318E-0013
  0.12750E+0005 -0.29545E+0004  0.10030E-0013  0.18878E-0013  0.52871E-0015
  0.12500E+0005 -0.29220E+0004  0.16091E-0013  0.38263E-0013 -0.38296E-0013
  0.12543E+0005 -0.29224E+0004  0.18393E-0013  0.29963E-0013 -0.18478E-0013
  0.12625E+0005 -0.29233E+0004  0.76523E-0014  0.20545E-0013 -0.17839E-0013
  0.12707E+0005 -0.29242E+0004  0.66447E-0015  0.17917E-0013 -0.23444E-0013
  0.12750E+0005 -0.29247E+0004  0.23725E-0014  0.16210E-0013 -0.14304E-0013
  0.12500E+0005 -0.29057E+0004  0.29120E-0013  0.21013E-0013  0.23162E-0014
  0.12543E+0005 -0.29063E+0004  0.18634E-0013  0.31145E-0013 -0.22364E-0013
  0.12625E+0005 -0.29073E+0004  0.98195E-0015  0.21256E-0013 -0.33097E-0013
  0.12707E+0005 -0.29084E+0004  0.10835E-0015  0.18570E-0013 -0.26089E-0013
  0.12750E+0005 -0.29090E+0004  0.32393E-0014  0.14832E-0013 -0.12665E-0013
  0.12750E+0005 -0.30000E+0004  0.13815E-0014  0.16064E-0013 -0.98122E-0014
  0.12793E+0005 -0.30000E+0004  0.71730E-0015  0.14956E-0013 -0.93516E-0014
  0.12875E+0005 -0.30000E+0004  0.15883E-0014  0.73872E-0014 -0.56679E-0016
  0.12957E+0005 -0.30000E+0004 -0.99447E-0015  0.61973E-0015 -0.39969E-0015
  0.13000E+0005 -0.30000E+0004  0.20315E-0014  0.34901E-0014  0.57007E-0015
  0.12750E+0005 -0.29843E+0004  0.12724E-0013  0.18411E-0013  0.89566E-0014
  0.12793E+0005 -0.29844E+0004  0.77224E-0014  0.14027E-0013  0.50078E-0014
  0.12875E+0005 -0.29845E+0004  0.27592E-0014  0.65970E-0014  0.25640E-0014
  0.12957E+0005 -0.29846E+0004 -0.37641E-0014 -0.11990E-0014 -0.42142E-0014
  0.13000E+0005 -0.29847E+0004 -0.13618E-0016 -0.32592E-0014  0.21682E-0014
  0.12750E+0005 -0.29545E+0004  0.10030E-0013  0.18878E-0013  0.52871E-0015
  0.12793E+0005 -0.29547E+0004  0.10900E-0013  0.12291E-0013  0.11363E-0013
  0.12875E+0005 -0.29551E+0004  0.61970E-0014  0.54456E-0014  0.95846E-0014
  0.12957E+0005 -0.29554E+0004  0.58284E-0015  0.47170E-0015  0.26431E-0014
  0.13000E+0005 -0.29556E+0004  0.43896E-0014 -0.57648E-0014  0.12460E-0013
  0.12750E+0005 -0.29247E+0004  0.23725E-0014  0.16210E-0013 -0.14304E-0013
  0.12793E+0005 -0.29250E+0004  0.70169E-0014  0.10951E-0013  0.23460E-0014
  0.12875E+0005 -0.29257E+0004  0.41407E-0014  0.41992E-0014  0.52832E-0014
  0.12957E+0005 -0.29263E+0004  0.29734E-0014 -0.23510E-0016  0.66591E-0014
  0.13000E+0005 -0.29266E+0004  0.14633E-0014 -0.46802E-0014  0.55138E-0014
  0.12750E+0005 -0.29090E+0004  0.32393E-0014  0.14832E-0013 -0.12665E-0013
  0.12793E+0005 -0.29094E+0004  0.41134E-0014  0.98679E-0014 -0.41331E-0014
  0.12875E+0005 -0.29101E+0004  0.15460E-0014  0.34785E-0014  0.16689E-0015
  0.12957E+0005 -0.29109E+0004 -0.50916E-0015 -0.98753E-0015  0.19143E-0015
  0.13000E+0005 -0.29113E+0004 -0.38440E-0014 -0.50228E-0014 -0.46316E-0014
  0.13000E+0005 -0.30000E+0004  0.20315E-0014  0.34901E-0014  0.57007E-0015
  0.13043E+0005 -0.30000E+0004  0.16411E-0014 -0.28837E-0014  0.21649E-0014
  0.13125E+0005 -0.30000E+0004  0.41096E-0014 -0.97575E-0014  0.76511E-0014
  0.13207E+0005 -0.30000E+0004  0.62995E-0014 -0.11289E-0013  0.10710E-0013
  0.13250E+0005 -0.30000E+0004  0.42386E-0014 -0.10935E-0013  0.38135E-0014
  0.13000E+0005 -0.29847E+0004 -0.13618E-0016 -0.32592E-0014  0.21682E-0014
  0.13043E+0005 -0.29847E+0004  0.93849E-0015 -0.54457E-0014  0.27616E-0014
  0.13125E+0005 -0.29848E+0004  0.10255E-0014 -0.11407E-0013  0.25910E-0014
  0.13207E+0005 -0.29849E+0004  0.21369E-0014 -0.10556E-0013  0.11363E-0014
  0.13250E+0005 -0.29849E+0004  0.24892E-0014 -0.10496E-0013 -0.35965E-0015
  0.13000E+0005 -0.29556E+0004  0.43896E-0014 -0.57648E-0014  0.12460E-0013
  0.13043E+0005 -0.29558E+0004 -0.97284E-0015 -0.76267E-0014  0.72262E-0015
  0.13125E+0005 -0.29560E+0004  0.17627E-0014 -0.11254E-0013  0.37363E-0014
  0.13207E+0005 -0.29563E+0004  0.23237E-0014 -0.11026E-0013  0.13219E-0014
  0.13250E+0005 -0.29564E+0004  0.17755E-0014 -0.11405E-0013 -0.15307E-0014
  0.13000E+0005 -0.29266E+0004  0.14633E-0014 -0.46802E-0014  0.55138E-0014
  0.13043E+0005 -0.29268E+0004 -0.35408E-0014 -0.77983E-0014 -0.35466E-0014
  0.13125E+0005 -0.29272E+0004  0.36859E-0014 -0.92894E-0014  0.55582E-0014
  0.13207E+0005 -0.29276E+0004  0.22311E-0014 -0.12197E-0013  0.21320E-0014
  0.13250E+0005 -0.29279E+0004  0.52130E-0014 -0.13020E-0013  0.57861E-0014
  0.13000E+0005 -0.29113E+0004 -0.38440E-0014 -0.50228E-0014 -0.46316E-0014
  0.13043E+0005 -0.29116E+0004 -0.11689E-0014 -0.71020E-0014  0.10478E-0014
  0.13125E+0005 -0.29121E+0004  0.57674E-0015 -0.10031E-0013  0.19141E-0015
  0.13207E+0005 -0.29125E+0004  0.64245E-0015 -0.12362E-0013 -0.49049E-0015
  0.13250E+0005 -0.29128E+0004 -0.50843E-0015 -0.13268E-0013 -0.57261E-0014
  0.13250E+0005 -0.30000E+0004  0.42386E-0014 -0.10935E-0013  0.38135E-0014
  0.13293E+0005 -0.30000E+0004  0.47994E-0014 -0.11965E-0013  0.74850E-0015
  0.13375E+0005 -0.30000E+0004  0.82476E-0014 -0.17179E-0013  0.83676E-0014
  0.13457E+0005 -0.30000E+0004  0.84616E-0014 -0.15812E-0013  0.36263E-0014
  0.13500E+0005 -0.30000E+0004  0.67157E-0014 -0.20411E-0013  0.24255E-0014
  0.13250E+0005 -0.29849E+0004  0.24892E-0014 -0.10496E-0013 -0.35965E-0015
  0.13293E+0005 -0.29850E+0004  0.55307E-0014 -0.12373E-0013  0.30801E-0014
  0.13375E+0005 -0.29851E+0004  0.46919E-0014 -0.17213E-0013  0.14941E-0014
  0.13457E+0005 -0.29851E+0004  0.50990E-0014 -0.15577E-0013 -0.27186E-0014
  0.13500E+0005 -0.29852E+0004  0.10149E-0013 -0.98853E-0014  0.14578E-0015
  0.13250E+0005 -0.29564E+0004  0.17755E-0014 -0.11405E-0013 -0.15307E-0014
  0.13293E+0005 -0.29565E+0004  0.42649E-0014 -0.12333E-0013  0.10248E-0014
  0.13375E+0005 -0.29567E+0004  0.42093E-0014 -0.15580E-0013 -0.89959E-0015
  0.13457E+0005 -0.29569E+0004  0.52209E-0014 -0.18005E-0013  0.11608E-0014
  0.13500E+0005 -0.29570E+0004  0.68615E-0014 -0.15245E-0013  0.19763E-0014
  0.13250E+0005 -0.29279E+0004  0.52130E-0014 -0.13020E-0013  0.57861E-0014
  0.13293E+0005 -0.29280E+0004  0.55707E-0014 -0.12010E-0013  0.30805E-0014
  0.13375E+0005 -0.29284E+0004  0.61920E-0014 -0.14747E-0013  0.34047E-0014
  0.13457E+0005 -0.29287E+0004  0.57491E-0014 -0.16757E-0013  0.24475E-0014
  0.13500E+0005 -0.29289E+0004  0.28180E-0014 -0.17657E-0013 -0.14066E-0014
  0.13250E+0005 -0.29128E+0004 -0.50843E-0015 -0.13268E-0013 -0.57261E-0014
  0.13293E+0005 -0.29130E+0004  0.75580E-0014 -0.11567E-0013  0.68764E-0014
  0.13375E+0005 -0.29135E+0004  0.75248E-0014 -0.14691E-0013  0.72948E-0014
  0.13457E+0005 -0.29139E+0004  0.29015E-0014 -0.16648E-0013 -0.26856E-0014
  0.13500E+0005 -0.29141E+0004  0.10245E-0013 -0.44311E-0014  0.83086E-0015
  0.13500E+0005 -0.30000E+0004  0.67157E-0014 -0.20411E-0013  0.24255E-0014
  0.13543E+0005 -0.30000E+0004  0.88091E-0014 -0.19989E-0013  0.68869E-0014
  0.13625E+0005 -0.30000E+0004  0.73992E-0014 -0.15989E-0013  0.66015E-0015
  0.13707E+0005 -0.30000E+0004  0.96261E-0014 -0.19030E-0014 -0.85743E-0014
  0.13750E+0005 -0.30000E+0004  0.12319E-0013  0.38537E-0015 -0.37493E-0014
  0.13500E+0005 -0.29852E+0004  0.10149E-0013 -0.98853E-0014  0.14578E-0015
  0.13543E+0005 -0.29852E+0004  0.89923E-0014 -0.18129E-0013  0.64017E-0014
  0.13625E+0005 -0.29853E+0004  0.45356E-0014 -0.19463E-0013 -0.30895E-0015
  0.13707E+0005 -0.29853E+0004  0.10146E-0013 -0.35274E-0014 -0.37619E-0014
  0.13750E+0005 -0.29854E+0004  0.10938E-0013 -0.14485E-0013  0.99405E-0014
  0.13500E+0005 -0.29570E+0004  0.68615E-0014 -0.15245E-0013  0.19763E-0014
  0.13543E+0005 -0.29571E+0004  0.84793E-0014 -0.11297E-0013  0.55344E-0015
  0.13625E+0005 -0.29573E+0004  0.70611E-0014 -0.11303E-0013 -0.17219E-0014
  0.13707E+0005 -0.29575E+0004  0.38739E-0014 -0.59593E-0014 -0.10740E-0013
  0.13750E+0005 -0.29576E+0004  0.69120E-0014 -0.84696E-0014 -0.11555E-0014
  0.13500E+0005 -0.29289E+0004  0.28180E-0014 -0.17657E-0013 -0.14066E-0014
  0.13543E+0005 -0.29291E+0004  0.51701E-0014 -0.14084E-0013 -0.86944E-0015
  0.13625E+0005 -0.29294E+0004  0.10469E-0013 -0.24402E-0014 -0.21435E-0014
  0.13707E+0005 -0.29297E+0004  0.11432E-0014 -0.68657E-0014 -0.13495E-0013
  0.13750E+0005 -0.29298E+0004  0.81642E-0014  0.10935E-0013 -0.15534E-0013
  0.13500E+0005 -0.29141E+0004  0.10245E-0013 -0.44311E-0014  0.83086E-0015
  0.13543E+0005 -0.29143E+0004  0.28457E-0014 -0.19469E-0013  0.98892E-0015
  0.13625E+0005 -0.29146E+0004  0.16821E-0013  0.29122E-0014  0.62554E-0014
  0.13707E+0005 -0.29150E+0004  0.10300E-0013 -0.16230E-0014  0.56336E-0015
  0.13750E+0005 -0.29152E+0004  0.32312E-0014 -0.12040E-0014 -0.11460E-0013
  0.13750E+0005 -0.30000E+0004  0.12319E-0013  0.38537E-0015 -0.37493E-0014
  0.13793E+0005 -0.30000E+0004  0.12174E-0013  0.34781E-0015 -0.41400E-0014
  0.13875E+0005 -0.30000E+0004 -0.20180E-0014 -0.25525E-0013  0.42013E-0015
  0.13957E+0005 -0.30000E+0004 -0.81312E-0014 -0.28591E-0013 -0.34695E-0014
  0.14000E+0005 -0.30000E+0004 -0.86632E-0014 -0.43922E-0013  0.12327E-0013
  0.13750E+0005 -0.29854E+0004  0.10938E-0013 -0.14485E-0013  0.99405E-0014
  0.13793E+0005 -0.29854E+0004  0.12440E-0013  0.21724E-0014 -0.32084E-0014
  0.13875E+0005 -0.29854E+0004 -0.66488E-0015 -0.40876E-0013  0.19955E-0013
  0.13957E+0005 -0.29854E+0004 -0.52252E-0014 -0.25879E-0013  0.66816E-0015
  0.14000E+0005 -0.29855E+0004 -0.30698E-0014  0.25972E-0014 -0.21919E-0013
  0.13750E+0005 -0.29576E+0004  0.69120E-0014 -0.84696E-0014 -0.11555E-0014
  0.13793E+0005 -0.29576E+0004  0.96160E-0014  0.37476E-0014 -0.61196E-0014
  0.13875E+0005 -0.29578E+0004  0.16739E-0014 -0.25335E-0013  0.12687E-0013
  0.13957E+0005 -0.29579E+0004  0.55661E-0015 -0.90766E-0014 -0.21479E-0014
  0.14000E+0005 -0.29579E+0004  0.64539E-0014  0.30870E-0013 -0.28972E-0013
  0.13750E+0005 -0.29298E+0004  0.81642E-0014  0.10935E-0013 -0.15534E-0013
  0.13793E+0005 -0.29299E+0004  0.91105E-0014  0.69737E-0014 -0.64011E-0014
  0.13875E+0005 -0.29301E+0004  0.96960E-0015 -0.23090E-0014 -0.82868E-0014
  0.13957E+0005 -0.29303E+0004  0.63820E-0014  0.49799E-0014 -0.17278E-0014
  0.14000E+0005 -0.29304E+0004  0.17436E-0013  0.24235E-0013  0.22803E-0014
  0.13750E+0005 -0.29152E+0004  0.32312E-0014 -0.12040E-0014 -0.11460E-0013
  0.13793E+0005 -0.29153E+0004  0.62149E-0014  0.57378E-0014 -0.89042E-0014
  0.13875E+0005 -0.29155E+0004 -0.45514E-0015 -0.50510E-0014 -0.69058E-0014
  0.13957E+0005 -0.29157E+0004  0.14410E-0013  0.15140E-0013  0.57326E-0014
  0.14000E+0005 -0.29158E+0004  0.15221E-0013  0.16053E-0013  0.77331E-0014
  0.14000E+0005 -0.30000E+0004 -0.86632E-0014 -0.43922E-0013  0.12327E-0013
  0.14043E+0005 -0.30000E+0004 -0.79875E-0014 -0.27234E-0013 -0.23623E-0014
  0.14125E+0005 -0.30000E+0004 -0.79780E-0014 -0.24867E-0013 -0.41767E-0014
  0.14207E+0005 -0.30000E+0004 -0.46442E-0014 -0.31473E-0013  0.69688E-0014
  0.14250E+0005 -0.30000E+0004 -0.68939E-0014 -0.33176E-0013  0.25442E-0014
  0.14000E+0005 -0.29855E+0004 -0.30698E-0014  0.25972E-0014 -0.21919E-0013
  0.14043E+0005 -0.29855E+0004 -0.62588E-0014 -0.58314E-0014 -0.19467E-0013
  0.14125E+0005 -0.29855E+0004 -0.55605E-0015 -0.18185E-0013  0.47343E-0014
  0.14207E+0005 -0.29855E+0004  0.57687E-0014  0.60712E-0014 -0.90091E-0014
  0.14250E+0005 -0.29855E+0004  0.11844E-0013  0.94050E-0014 -0.22428E-0014
  0.14000E+0005 -0.29579E+0004  0.64539E-0014  0.30870E-0013 -0.28972E-0013
  0.14043E+0005 -0.29579E+0004 -0.60690E-0014 -0.14202E-0013 -0.89047E-0014
  0.14125E+0005 -0.29580E+0004 -0.26384E-0014 -0.23933E-0013  0.81669E-0014
  0.14207E+0005 -0.29581E+0004  0.65455E-0014 -0.10666E-0013  0.10214E-0013
  0.14250E+0005 -0.29581E+0004  0.20221E-0013  0.15337E-0013  0.87885E-0014
  0.14000E+0005 -0.29304E+0004  0.17436E-0013  0.24235E-0013  0.22803E-0014
  0.14043E+0005 -0.29304E+0004 -0.18289E-0014 -0.17717E-0013  0.55886E-0014
  0.14125E+0005 -0.29305E+0004 -0.74401E-0014 -0.33813E-0013  0.10571E-0013
  0.14207E+0005 -0.29306E+0004  0.50741E-0014 -0.40580E-0013  0.37690E-0013
  0.14250E+0005 -0.29306E+0004  0.12827E-0013 -0.23838E-0013  0.33465E-0013
  0.14000E+0005 -0.29158E+0004  0.15221E-0013  0.16053E-0013  0.77331E-0014
  0.14043E+0005 -0.29159E+0004 -0.73260E-0014 -0.15733E-0013 -0.58926E-0014
  0.14125E+0005 -0.29160E+0004 -0.87841E-0014 -0.39654E-0013  0.14732E-0013
  0.14207E+0005 -0.29161E+0004  0.41795E-0014 -0.48940E-0013  0.44398E-0013
  0.14250E+0005 -0.29162E+0004  0.18363E-0013 -0.55304E-0014  0.26511E-0013
  0.14250E+0005 -0.30000E+0004 -0.68939E-0014 -0.33176E-0013  0.25442E-0014
  0.14293E+0005 -0.30000E+0004  0.10815E-0013 -0.75979E-0014  0.98087E-0014
  0.14375E+0005 -0.30000E+0004  0.13143E-0013  0.36645E-0014 -0.11590E-0015
  0.14457E+0005 -0.30000E+0004  0.11639E-0013  0.99973E-0014 -0.96407E-0014
  0.14500E+0005 -0.30000E+0004  0.16596E-0013  0.29715E-0013 -0.16736E-0013
  0.14250E+0005 -0.29855E+0004  0.11844E-0013  0.94050E-0014 -0.22428E-0014
  0.14293E+0005 -0.29855E+0004  0.10690E-0013 -0.32939E-0014  0.56194E-0014
  0.14375E+0005 -0.29856E+0004  0.12462E-0013 -0.54800E-0014  0.86983E-0014
  0.14457E+0005 -0.29856E+0004  0.20046E-0013  0.19390E-0013 -0.12083E-0014
  0.14500E+0005 -0.29856E+0004  0.20489E-0013  0.21617E-0013 -0.10315E-0015
  0.14250E+0005 -0.29581E+0004  0.20221E-0013  0.15337E-0013  0.87885E-0014
  0.14293E+0005 -0.29581E+0004  0.14275E-0013 -0.30565E-0015  0.10180E-0013
  0.14375E+0005 -0.29583E+0004  0.14163E-0013  0.27621E-0015  0.78829E-0014
  0.14457E+0005 -0.29584E+0004  0.14920E-0013  0.95850E-0014 -0.97718E-0017
  0.14500E+0005 -0.29584E+0004  0.17273E-0013  0.27088E-0013 -0.10658E-0013
  0.14250E+0005 -0.29306E+0004  0.12827E-0013 -0.23838E-0013  0.33465E-0013
  0.14293E+0005 -0.29307E+0004  0.10944E-0013 -0.92147E-0014  0.12310E-0013
  0.14375E+0005 -0.29309E+0004  0.18743E-0013  0.15934E-0013  0.21354E-0014
  0.14457E+0005 -0.29311E+0004  0.13730E-0013  0.13269E-0013 -0.39048E-0014
  0.14500E+0005 -0.29312E+0004  0.23364E-0013  0.55600E-0013 -0.24985E-0013
  0.14250E+0005 -0.29162E+0004  0.18363E-0013 -0.55304E-0014  0.26511E-0013
  0.14293E+0005 -0.29163E+0004  0.11575E-0013 -0.84937E-0014  0.12795E-0013
  0.14375E+0005 -0.29165E+0004  0.17633E-0013  0.61440E-0014  0.98869E-0014
  0.14457E+0005 -0.29168E+0004  0.23152E-0013  0.16138E-0013  0.12676E-0013
  0.14500E+0005 -0.29169E+0004  0.26845E-0013  0.61198E-0013 -0.23324E-0013
  0.14500E+0005 -0.30000E+0004  0.16596E-0013  0.29715E-0013 -0.16736E-0013
  0.14543E+0005 -0.30000E+0004  0.18027E-0013  0.23720E-0013 -0.44170E-0014
  0.14625E+0005 -0.30000E+0004  0.13002E-0013  0.30419E-0013 -0.95178E-0014
  0.14707E+0005 -0.30000E+0004  0.47289E-0014  0.24660E-0013 -0.76969E-0014
  0.14750E+0005 -0.30000E+0004 -0.10111E-0015  0.23354E-0013 -0.84218E-0014
  0.14500E+0005 -0.29856E+0004  0.20489E-0013  0.21617E-0013 -0.10315E-0015
  0.14543E+0005 -0.29857E+0004  0.22782E-0013  0.19080E-0013  0.10491E-0013
  0.14625E+0005 -0.29858E+0004  0.13391E-0013  0.28809E-0013 -0.66213E-0014
  0.14707E+0005 -0.29858E+0004  0.66569E-0014  0.28776E-0013 -0.78977E-0014
  0.14750E+0005 -0.29859E+0004  0.48556E-0015  0.19728E-0013 -0.35191E-0014
  0.14500E+0005 -0.29584E+0004  0.17273E-0013  0.27088E-0013 -0.10658E-0013
  0.14543E+0005 -0.29586E+0004  0.19423E-0013  0.27396E-0013 -0.33996E-0014
  0.14625E+0005 -0.29588E+0004  0.17551E-0013  0.29380E-0013  0.81580E-0015
  0.14707E+0005 -0.29590E+0004  0.69038E-0014  0.26920E-0013 -0.66091E-0014
  0.14750E+0005 -0.29591E+0004  0.20673E-0014  0.24906E-0013 -0.75161E-0014
  0.14500E+0005 -0.29312E+0004  0.23364E-0013  0.55600E-0013 -0.24985E-0013
  0.14543E+0005 -0.29314E+0004  0.17560E-0013  0.29840E-0013 -0.78837E-0014
  0.14625E+0005 -0.29318E+0004  0.14318E-0013  0.22602E-0013  0.14055E-0015
  0.14707E+0005 -0.29322E+0004  0.82927E-0014  0.25013E-0013 -0.34676E-0014
  0.14750E+0005 -0.29324E+0004  0.30396E-0014  0.26898E-0013 -0.91724E-0014
  0.14500E+0005 -0.29169E+0004  0.26845E-0013  0.61198E-0013 -0.23324E-0013
  0.14543E+0005 -0.29171E+0004  0.16234E-0013  0.16798E-0013  0.25013E-0014
  0.14625E+0005 -0.29176E+0004  0.11119E-0013  0.24724E-0013 -0.79971E-0014
  0.14707E+0005 -0.29180E+0004  0.14152E-0013  0.31442E-0013  0.89181E-0015
  0.14750E+0005 -0.29183E+0004  0.15437E-0015  0.17488E-0013 -0.57987E-0014
  0.14750E+0005 -0.30000E+0004 -0.10111E-0015  0.23354E-0013 -0.84218E-0014
  0.14793E+0005 -0.30000E+0004 -0.55934E-0014  0.15824E-0013 -0.48711E-0014
  0.14875E+0005 -0.30000E+0004 -0.16597E-0013  0.35622E-0014 -0.44966E-0014
  0.14957E+0005 -0.30000E+0004 -0.24417E-0013 -0.10200E-0013  0.17357E-0014
  0.15000E+0005 -0.30000E+0004 -0.30368E-0013 -0.17108E-0014 -0.17336E-0013
  0.14750E+0005 -0.29859E+0004  0.48556E-0015  0.19728E-0013 -0.35191E-0014
  0.14793E+0005 -0.29859E+0004 -0.38237E-0014  0.19609E-0013 -0.62909E-0014
  0.14875E+0005 -0.29860E+0004 -0.16246E-0013  0.34441E-0014 -0.50809E-0014
  0.14957E+0005 -0.29862E+0004 -0.23791E-0013 -0.75428E-0014 -0.79834E-0015
  0.15000E+0005 -0.29862E+0004 -0.29671E-0013 -0.48390E-0014 -0.13704E-0013
  0.14750E+0005 -0.29591E+0004  0.20673E-0014  0.24906E-0013 -0.75161E-0014
  0.14793E+0005 -0.29593E+0004 -0.46572E-0014  0.17027E-0013 -0.67997E-0014
  0.14875E+0005 -0.29596E+0004 -0.14990E-0013  0.33823E-0014 -0.36102E-0014
  0.14957E+0005 -0.29599E+0004 -0.22469E-0013 -0.76834E-0014 -0.67449E-0015
  0.15000E+0005 -0.29601E+0004 -0.28386E-0013 -0.53056E-0014 -0.11592E-0013
  0.14750E+0005 -0.29324E+0004  0.30396E-0014  0.26898E-0013 -0.91724E-0014
  0.14793E+0005 -0.29326E+0004 -0.59755E-0014  0.10703E-0013 -0.38652E-0014
  0.14875E+0005 -0.29332E+0004 -0.13261E-0013  0.60829E-0014 -0.41863E-0014
  0.14957E+0005 -0.29337E+0004 -0.20206E-0013 -0.69037E-0014  0.48064E-0015
  0.15000E+0005 -0.29339E+0004 -0.25566E-0013 -0.70096E-0014 -0.69327E-0014
  0.14750E+0005 -0.29183E+0004  0.15437E-0015  0.17488E-0013 -0.57987E-0014
  0.14793E+0005 -0.29186E+0004 -0.61056E-0014  0.71166E-0014 -0.13440E-0014
  0.14875E+0005 -0.29192E+0004 -0.11743E-0013  0.78198E-0014 -0.43288E-0014
  0.14957E+0005 -0.29198E+0004 -0.18689E-0013 -0.69897E-0014  0.23324E-0014
  0.15000E+0005 -0.29201E+0004 -0.23035E-0013 -0.69924E-0014 -0.37596E-0014
  0.15000E+0005 -0.30000E+0004 -0.30368E-0013 -0.17108E-0014 -0.17336E-0013
  0.15043E+0005 -0.30000E+0004 -0.27174E-0013 -0.14536E-0013  0.45987E-0014
  0.15125E+0005 -0.30000E+0004 -0.22313E-0013 -0.10914E-0013  0.58542E-0014
  0.15207E+0005 -0.30000E+0004 -0.13761E-0013  0.44743E-0014 -0.16614E-0014
  0.15250E+0005 -0.30000E+0004 -0.18768E-0013 -0.64634E-0015 -0.65664E-0014
  0.15000E+0005 -0.29862E+0004 -0.29671E-0013 -0.48390E-0014 -0.13704E-0013
  0.15043E+0005 -0.29863E+0004 -0.27056E-0013 -0.60272E-0014 -0.41575E-0014
  0.15125E+0005 -0.29864E+0004 -0.24793E-0013 -0.60125E-0014 -0.62774E-0014
  0.15207E+0005 -0.29865E+0004 -0.22280E-0013 -0.96664E-0014 -0.56914E-0014
  0.15250E+0005 -0.29866E+0004 -0.22338E-0013  0.11660E-0014 -0.15600E-0013
  0.15000E+0005 -0.29601E+0004 -0.28386E-0013 -0.53056E-0014 -0.11592E-0013
  0.15043E+0005 -0.29603E+0004 -0.25253E-0013 -0.87291E-0014 -0.48000E-0015
  0.15125E+0005 -0.29606E+0004 -0.16736E-0013 -0.21188E-0014  0.11925E-0014
  0.15207E+0005 -0.29609E+0004 -0.23129E-0013 -0.10778E-0013 -0.88555E-0014
  0.15250E+0005 -0.29611E+0004 -0.27173E-0013 -0.82663E-0014 -0.17329E-0013
  0.15000E+0005 -0.29339E+0004 -0.25566E-0013 -0.70096E-0014 -0.69327E-0014
  0.15043E+0005 -0.29342E+0004 -0.23569E-0013 -0.12061E-0013  0.21820E-0014
  0.15125E+0005 -0.29348E+0004 -0.10799E-0013 -0.70684E-0014  0.15617E-0013
  0.15207E+0005 -0.29354E+0004 -0.10996E-0013 -0.79374E-0015  0.44279E-0014
  0.15250E+0005 -0.29357E+0004 -0.10049E-0013  0.21514E-0013 -0.14816E-0013
  0.15000E+0005 -0.29201E+0004 -0.23035E-0013 -0.69924E-0014 -0.37596E-0014
  0.15043E+0005 -0.29205E+0004 -0.21696E-0013 -0.48575E-0014 -0.35195E-0014
  0.15125E+0005 -0.29212E+0004 -0.17626E-0013 -0.18527E-0013  0.12419E-0013
  0.15207E+0005 -0.29219E+0004  0.42579E-0015  0.50617E-0014  0.22062E-0013
  0.15250E+0005 -0.29222E+0004 -0.42247E-0014  0.23561E-0013 -0.61625E-0014
  0.15250E+0005 -0.30000E+0004 -0.18768E-0013 -0.64634E-0015 -0.65664E-0014
  0.15293E+0005 -0.30000E+0004 -0.10349E-0013  0.95115E-0014 -0.10480E-0014
  0.15375E+0005 -0.30000E+0004 -0.11192E-0013 -0.57152E-0014  0.88768E-0014
  0.15457E+0005 -0.30000E+0004 -0.10246E-0013  0.20032E-0013 -0.12391E-0013
  0.15500E+0005 -0.30000E+0004 -0.64565E-0014  0.13969E-0013  0.26500E-0016
  0.15250E+0005 -0.29866E+0004 -0.22338E-0013  0.11660E-0014 -0.15600E-0013
  0.15293E+0005 -0.29866E+0004 -0.50144E-0014 -0.48284E-0015  0.19306E-0013
  0.15375E+0005 -0.29867E+0004 -0.14275E-0013 -0.21377E-0015 -0.29532E-0014
  0.15457E+0005 -0.29868E+0004 -0.18622E-0013  0.17022E-0013 -0.26145E-0013
  0.15500E+0005 -0.29869E+0004  0.18807E-0014  0.54386E-0013 -0.23388E-0013
  0.15250E+0005 -0.29611E+0004 -0.27173E-0013 -0.82663E-0014 -0.17329E-0013
  0.15293E+0005 -0.29613E+0004 -0.16406E-0013 -0.98555E-0014  0.49710E-0014
  0.15375E+0005 -0.29616E+0004 -0.71894E-0014 -0.24226E-0015  0.11406E-0013
  0.15457E+0005 -0.29618E+0004 -0.17545E-0013  0.17740E-0013 -0.24983E-0013
  0.15500E+0005 -0.29620E+0004  0.59490E-0014  0.71518E-0013 -0.31573E-0013
  0.15250E+0005 -0.29357E+0004 -0.10049E-0013  0.21514E-0013 -0.14816E-0013
  0.15293E+0005 -0.29359E+0004 -0.21091E-0013 -0.56468E-0014 -0.11600E-0013
  0.15375E+0005 -0.29364E+0004 -0.15493E-0013 -0.99365E-0014  0.54019E-0014
  0.15457E+0005 -0.29369E+0004 -0.11509E-0013  0.17600E-0013 -0.12456E-0013
  0.15500E+0005 -0.29371E+0004  0.17605E-0013  0.65908E-0013 -0.17031E-0014
  0.15250E+0005 -0.29222E+0004 -0.42247E-0014  0.23561E-0013 -0.61625E-0014
  0.15293E+0005 -0.29225E+0004 -0.22465E-0013 -0.31325E-0014 -0.17847E-0013
  0.15375E+0005 -0.29231E+0004 -0.30140E-0013 -0.18648E-0013 -0.15773E-0013
  0.15457E+0005 -0.29237E+0004 -0.50241E-0014  0.30888E-0013 -0.12671E-0013
  0.15500E+0005 -0.29240E+0004  0.29042E-0013  0.68215E-0013  0.20352E-0013
  0.15500E+0005 -0.30000E+0004 -0.64565E-0014  0.13969E-0013  0.26500E-0016
  0.15543E+0005 -0.30000E+0004 -0.22760E-0013 -0.23946E-0013  0.65893E-0014
  0.15625E+0005 -0.30000E+0004 -0.15834E-0013  0.24903E-0014 -0.33935E-0014
  0.15707E+0005 -0.30000E+0004  0.54154E-0015  0.93520E-0014  0.22986E-0013
  0.15750E+0005 -0.30000E+0004 -0.35465E-0013 -0.74517E-0013  0.35400E-0013
  0.15500E+0005 -0.29869E+0004  0.18807E-0014  0.54386E-0013 -0.23388E-0013
  0.15543E+0005 -0.29869E+0004 -0.18086E-0013 -0.14447E-0013  0.66154E-0014
  0.15625E+0005 -0.29870E+0004 -0.20587E-0013 -0.32668E-0014 -0.70676E-0014
  0.15707E+0005 -0.29870E+0004 -0.16139E-0013 -0.39458E-0014  0.28410E-0014
  0.15750E+0005 -0.29871E+0004 -0.33375E-0013 -0.84172E-0013  0.48872E-0013
  0.15500E+0005 -0.29620E+0004  0.59490E-0014  0.71518E-0013 -0.31573E-0013
  0.15543E+0005 -0.29621E+0004 -0.16149E-0013  0.34490E-0015 -0.41085E-0014
  0.15625E+0005 -0.29623E+0004 -0.24110E-0013 -0.76655E-0014 -0.98967E-0014
  0.15707E+0005 -0.29625E+0004 -0.21343E-0013  0.28252E-0015 -0.12115E-0013
  0.15750E+0005 -0.29626E+0004 -0.22323E-0013 -0.17515E-0013  0.36914E-0014
  0.15500E+0005 -0.29371E+0004  0.17605E-0013  0.65908E-0013 -0.17031E-0014
  0.15543E+0005 -0.29373E+0004  0.13334E-0015  0.18984E-0013  0.10074E-0013
  0.15625E+0005 -0.29376E+0004 -0.18313E-0013  0.45726E-0014 -0.10820E-0013
  0.15707E+0005 -0.29379E+0004 -0.70088E-0014  0.29447E-0013 -0.12734E-0013
  0.15750E+0005 -0.29381E+0004 -0.24659E-0013  0.20107E-0013 -0.39113E-0013
  0.15500E+0005 -0.29240E+0004  0.29042E-0013  0.68215E-0013  0.20352E-0013
  0.15543E+0005 -0.29242E+0004  0.11945E-0013  0.19213E-0015  0.53448E-0013
  0.15625E+0005 -0.29246E+0004 -0.15132E-0014  0.12231E-0013  0.15265E-0013
  0.15707E+0005 -0.29250E+0004  0.10131E-0013  0.46964E-0013  0.41874E-0014
  0.15750E+0005 -0.29252E+0004 -0.13214E-0013  0.18418E-0013 -0.14603E-0013
  0.15750E+0005 -0.30000E+0004 -0.35465E-0013 -0.74517E-0013  0.35400E-0013
  0.15793E+0005 -0.30000E+0004 -0.15476E-0013  0.12524E-0013 -0.13746E-0013
  0.15875E+0005 -0.30000E+0004 -0.89197E-0014  0.82368E-0014 -0.51384E-0015
  0.15957E+0005 -0.30000E+0004  0.19109E-0014  0.20932E-0013  0.49899E-0014
  0.16000E+0005 -0.30000E+0004 -0.43202E-0014  0.76802E-0014  0.39737E-0014
  0.15750E+0005 -0.29871E+0004 -0.33375E-0013 -0.84172E-0013  0.48872E-0013
  0.15793E+0005 -0.29871E+0004 -0.24544E-0013 -0.80197E-0014 -0.11325E-0013
  0.15875E+0005 -0.29872E+0004 -0.78585E-0014 -0.21000E-0014  0.11996E-0013
  0.15957E+0005 -0.29872E+0004 -0.50039E-0014 -0.80550E-0014  0.19945E-0013
  0.16000E+0005 -0.29873E+0004 -0.16963E-0013 -0.28748E-0013  0.14734E-0013
  0.15750E+0005 -0.29626E+0004 -0.22323E-0013 -0.17515E-0013  0.36914E-0014
  0.15793E+0005 -0.29627E+0004 -0.15763E-0013  0.77171E-0014 -0.98202E-0014
  0.15875E+0005 -0.29629E+0004 -0.15943E-0013 -0.10246E-0013  0.39955E-0014
  0.15957E+0005 -0.29630E+0004 -0.12297E-0013 -0.64358E-0014  0.39151E-0014
  0.16000E+0005 -0.29631E+0004 -0.18944E-0013 -0.23092E-0013  0.61211E-0014
  0.15750E+0005 -0.29381E+0004 -0.24659E-0013  0.20107E-0013 -0.39113E-0013
  0.15793E+0005 -0.29383E+0004 -0.51953E-0014  0.33584E-0013 -0.15113E-0013
  0.15875E+0005 -0.29386E+0004 -0.13760E-0013  0.14753E-0014 -0.34449E-0014
  0.15957E+0005 -0.29389E+0004 -0.81600E-0014  0.10831E-0013 -0.43425E-0014
  0.16000E+0005 -0.29390E+0004 -0.72002E-0014 -0.13751E-0013  0.21097E-0013
  0.15750E+0005 -0.29252E+0004 -0.13214E-0013  0.18418E-0013 -0.14603E-0013
  0.15793E+0005 -0.29254E+0004 -0.38821E-0014  0.35697E-0013 -0.14775E-0013
  0.15875E+0005 -0.29257E+0004 -0.22944E-0013  0.47894E-0014 -0.25338E-0013
  0.15957E+0005 -0.29261E+0004  0.18799E-0014  0.15650E-0013  0.10815E-0013
  0.16000E+0005 -0.29263E+0004  0.16992E-0014 -0.38353E-0013  0.63636E-0013
  0.16000E+0005 -0.30000E+0004 -0.43202E-0014  0.76802E-0014  0.39737E-0014
  0.16043E+0005 -0.30000E+0004 -0.46367E-0014  0.63015E-0014  0.23577E-0014
  0.16125E+0005 -0.30000E+0004 -0.21676E-0014  0.86123E-0014  0.48492E-0014
  0.16207E+0005 -0.30000E+0004 -0.52817E-0014 -0.88520E-0014  0.77273E-0014
  0.16250E+0005 -0.30000E+0004 -0.49375E-0014 -0.15351E-0013  0.10107E-0013
  0.16000E+0005 -0.29873E+0004 -0.16963E-0013 -0.28748E-0013  0.14734E-0013
  0.16043E+0005 -0.29873E+0004 -0.67958E-0014 -0.13604E-0013  0.18813E-0013
  0.16125E+0005 -0.29874E+0004 -0.93845E-0015  0.86365E-0014  0.70738E-0014
  0.16207E+0005 -0.29875E+0004 -0.38882E-0014 -0.56778E-0014  0.68549E-0014
  0.16250E+0005 -0.29876E+0004 -0.39340E-0014 -0.16907E-0013  0.14461E-0013
  0.16000E+0005 -0.29631E+0004 -0.18944E-0013 -0.23092E-0013  0.61211E-0014
  0.16043E+0005 -0.29633E+0004 -0.11775E-0013 -0.25824E-0013  0.22314E-0013
  0.16125E+0005 -0.29636E+0004 -0.33409E-0014  0.10765E-0013 -0.43203E-0015
  0.16207E+0005 -0.29638E+0004 -0.70328E-0014 -0.12535E-0013  0.69961E-0014
  0.16250E+0005 -0.29640E+0004  0.39280E-0014  0.67028E-0014  0.67029E-0014
  0.16000E+0005 -0.29390E+0004 -0.72002E-0014 -0.13751E-0013  0.21097E-0013
  0.16043E+0005 -0.29393E+0004 -0.59493E-0014 -0.24296E-0013  0.32690E-0013
  0.16125E+0005 -0.29397E+0004 -0.53577E-0014  0.65074E-0014 -0.49654E-0015
  0.16207E+0005 -0.29401E+0004 -0.11761E-0013 -0.10507E-0013 -0.30885E-0014
  0.16250E+0005 -0.29404E+0004  0.43565E-0014  0.17206E-0013 -0.26673E-0014
  0.16000E+0005 -0.29263E+0004  0.16992E-0014 -0.38353E-0013  0.63636E-0013
  0.16043E+0005 -0.29266E+0004  0.97173E-0015 -0.12328E-0013  0.33894E-0013
  0.16125E+0005 -0.29271E+0004 -0.16732E-0014  0.44927E-0014  0.85375E-0014
  0.16207E+0005 -0.29276E+0004 -0.11756E-0013 -0.12043E-0014 -0.10668E-0013
  0.16250E+0005 -0.29279E+0004 -0.83074E-0015  0.15509E-0013 -0.10389E-0013
  0.16250E+0005 -0.30000E+0004 -0.49375E-0014 -0.15351E-0013  0.10107E-0013
  0.16293E+0005 -0.30000E+0004  0.42032E-0014  0.10447E-0013  0.34192E-0015
  0.16375E+0005 -0.30000E+0004 -0.32303E-0014  0.49048E-0014 -0.45808E-0014
  0.16457E+0005 -0.30000E+0004 -0.75958E-0015 -0.55798E-0015  0.41314E-0014
  0.16500E+0005 -0.30000E+0004 -0.14009E-0014 -0.63268E-0014  0.54241E-0014
  0.16250E+0005 -0.29876E+0004 -0.39340E-0014 -0.16907E-0013  0.14461E-0013
  0.16293E+0005 -0.29876E+0004  0.80922E-0016  0.59948E-0014 -0.23852E-0014
  0.16375E+0005 -0.29877E+0004 -0.24778E-0014  0.64523E-0014 -0.43562E-0014
  0.16457E+0005 -0.29878E+0004 -0.28272E-0015 -0.20275E-0014  0.63387E-0014
  0.16500E+0005 -0.29879E+0004 -0.58854E-0015 -0.16324E-0013  0.15800E-0013
  0.16250E+0005 -0.29640E+0004  0.39280E-0014  0.67028E-0014  0.67029E-0014
  0.16293E+0005 -0.29641E+0004  0.76419E-0015  0.76499E-0014 -0.21688E-0015
  0.16375E+0005 -0.29644E+0004 -0.52043E-0015  0.79398E-0014 -0.28646E-0014
  0.16457E+0005 -0.29648E+0004 -0.58521E-0015  0.74121E-0015  0.15996E-0014
  0.16500E+0005 -0.29649E+0004  0.97821E-0014  0.10657E-0014  0.17906E-0013
  0.16250E+0005 -0.29404E+0004  0.43565E-0014  0.17206E-0013 -0.26673E-0014
  0.16293E+0005 -0.29406E+0004  0.29545E-0014  0.10076E-0013  0.17226E-0014
  0.16375E+0005 -0.29412E+0004  0.93000E-0015  0.97240E-0014 -0.32062E-0014
  0.16457E+0005 -0.29417E+0004 -0.13473E-0014  0.42408E-0014 -0.43040E-0014
  0.16500E+0005 -0.29420E+0004  0.40455E-0014  0.11560E-0013 -0.26198E-0014
  0.16250E+0005 -0.29279E+0004 -0.83074E-0015  0.15509E-0013 -0.10389E-0013
  0.16293E+0005 -0.29283E+0004  0.42121E-0014  0.12955E-0013  0.14032E-0014
  0.16375E+0005 -0.29289E+0004  0.50251E-0015  0.10498E-0013 -0.46582E-0014
  0.16457E+0005 -0.29295E+0004 -0.38980E-0014  0.59143E-0014 -0.11731E-0013
  0.16500E+0005 -0.29299E+0004 -0.50495E-0014  0.84151E-0014 -0.18169E-0013
  0.16500E+0005 -0.30000E+0004 -0.14009E-0014 -0.63268E-0014  0.54241E-0014
  0.16543E+0005 -0.30000E+0004  0.60367E-0014  0.44221E-0014  0.67746E-0014
  0.16625E+0005 -0.30000E+0004  0.63362E-0014  0.11985E-0014  0.58555E-0014
  0.16707E+0005 -0.30000E+0004  0.59300E-0014  0.42017E-0014 -0.50273E-0014
  0.16750E+0005 -0.30000E+0004  0.22371E-0013  0.32715E-0014  0.29331E-0013
  0.16500E+0005 -0.29879E+0004 -0.58854E-0015 -0.16324E-0013  0.15800E-0013
  0.16543E+0005 -0.29880E+0004 -0.49413E-0014  0.47592E-0014 -0.16022E-0013
  0.16625E+0005 -0.29881E+0004  0.90392E-0014  0.54414E-0014  0.68293E-0014
  0.16707E+0005 -0.29882E+0004  0.88940E-0014 -0.16766E-0014  0.68518E-0014
  0.16750E+0005 -0.29882E+0004  0.10845E-0013  0.15676E-0013 -0.50907E-0014
  0.16500E+0005 -0.29649E+0004  0.97821E-0014  0.10657E-0014  0.17906E-0013
  0.16543E+0005 -0.29651E+0004  0.79685E-0015  0.65665E-0014 -0.86924E-0014
  0.16625E+0005 -0.29654E+0004  0.37140E-0014 -0.62447E-0014  0.80981E-0014
  0.16707E+0005 -0.29658E+0004  0.10201E-0013 -0.42878E-0014  0.12471E-0013
  0.16750E+0005 -0.29659E+0004 -0.73833E-0014 -0.21962E-0013 -0.52278E-0014
  0.16500E+0005 -0.29420E+0004  0.40455E-0014  0.11560E-0013 -0.26198E-0014
  0.16543E+0005 -0.29423E+0004  0.57565E-0014  0.50709E-0014  0.43586E-0014
  0.16625E+0005 -0.29428E+0004  0.60328E-0014 -0.90150E-0014  0.15228E-0013
  0.16707E+0005 -0.29434E+0004  0.56604E-0014 -0.34353E-0014  0.18245E-0014
  0.16750E+0005 -0.29436E+0004 -0.18155E-0014 -0.30372E-0013  0.13863E-0013
  0.16500E+0005 -0.29299E+0004 -0.50495E-0014  0.84151E-0014 -0.18169E-0013
  0.16543E+0005 -0.29302E+0004  0.15327E-0014  0.58005E-0014 -0.49391E-0014
  0.16625E+0005 -0.29309E+0004  0.11010E-0013 -0.98983E-0014  0.26309E-0013
  0.16707E+0005 -0.29315E+0004  0.55248E-0014  0.13018E-0013 -0.15171E-0013
  0.16750E+0005 -0.29319E+0004 -0.61663E-0014 -0.48304E-0014 -0.19160E-0013
  0.16750E+0005 -0.30000E+0004  0.22371E-0013  0.32715E-0014  0.29331E-0013
  0.16793E+0005 -0.30000E+0004 -0.20681E-0014 -0.18366E-0013  0.87882E-0015
  0.16875E+0005 -0.30000E+0004  0.84142E-0014  0.18265E-0013 -0.20268E-0013
  0.16957E+0005 -0.30000E+0004  0.25183E-0013  0.20747E-0013  0.92210E-0014
  0.17000E+0005 -0.30000E+0004 -0.26828E-0013 -0.50293E-0014 -0.68902E-0013
  0.16750E+0005 -0.29882E+0004  0.10845E-0013  0.15676E-0013 -0.50907E-0014
  0.16793E+0005 -0.29883E+0004  0.61858E-0014 -0.57873E-0014  0.44987E-0014
  0.16875E+0005 -0.29884E+0004  0.12525E-0013  0.20973E-0013 -0.14715E-0013
  0.16957E+0005 -0.29885E+0004  0.25835E-0013  0.21974E-0013  0.10002E-0013
  0.17000E+0005 -0.29886E+0004 -0.98281E-0014 -0.12659E-0013 -0.27084E-0013
  0.16750E+0005 -0.29659E+0004 -0.73833E-0014 -0.21962E-0013 -0.52278E-0014
  0.16793E+0005 -0.29661E+0004  0.89964E-0014 -0.71273E-0014  0.11288E-0013
  0.16875E+0005 -0.29664E+0004  0.13453E-0013  0.32644E-0013 -0.23653E-0013
  0.16957E+0005 -0.29667E+0004  0.17571E-0013  0.39774E-0014  0.12933E-0013
  0.17000E+0005 -0.29669E+0004 -0.69205E-0014 -0.13565E-0013 -0.19410E-0013
  0.16750E+0005 -0.29436E+0004 -0.18155E-0014 -0.30372E-0013  0.13863E-0013
  0.16793E+0005 -0.29439E+0004  0.15086E-0013 -0.75130E-0014  0.24354E-0013
  0.16875E+0005 -0.29444E+0004  0.11560E-0013  0.23433E-0013 -0.17278E-0013
  0.16957E+0005 -0.29449E+0004  0.78374E-0014 -0.13604E-0013  0.12138E-0013
  0.17000E+0005 -0.29452E+0004 -0.10406E-0013 -0.19870E-0013 -0.20152E-0013
  0.16750E+0005 -0.29319E+0004 -0.61663E-0014 -0.48304E-0014 -0.19160E-0013
  0.16793E+0005 -0.29322E+0004  0.98906E-0014 -0.13181E-0013  0.20411E-0013
  0.16875E+0005 -0.29328E+0004  0.18342E-0013  0.92010E-0015  0.19341E-0013
  0.16957E+0005 -0.29334E+0004  0.27337E-0015 -0.12587E-0013 -0.37605E-0014
  0.17000E+0005 -0.29337E+0004 -0.66892E-0014  0.74761E-0015 -0.33434E-0013
  0.17000E+0005 -0.30000E+0004 -0.26828E-0013 -0.50293E-0014 -0.68902E-0013
  0.17043E+0005 -0.30000E+0004 -0.76830E-0014 -0.87775E-0014 -0.25793E-0013
  0.17125E+0005 -0.30000E+0004  0.14274E-0013 -0.85406E-0014  0.18190E-0013
  0.17207E+0005 -0.30000E+0004  0.19298E-0013  0.11342E-0014  0.16959E-0013
  0.17250E+0005 -0.30000E+0004 -0.13984E-0013  0.13197E-0013 -0.63268E-0013
  0.17000E+0005 -0.29886E+0004 -0.98281E-0014 -0.12659E-0013 -0.27084E-0013
  0.17043E+0005 -0.29886E+0004  0.55766E-0014 -0.95950E-0015 -0.68362E-0014
  0.17125E+0005 -0.29887E+0004  0.61981E-0014 -0.98033E-0014  0.32245E-0014
  0.17207E+0005 -0.29888E+0004  0.13355E-0013 -0.26419E-0013  0.32314E-0013
  0.17250E+0005 -0.29888E+0004  0.89565E-0014 -0.13896E-0013  0.93956E-0014
  0.17000E+0005 -0.29669E+0004 -0.69205E-0014 -0.13565E-0013 -0.19410E-0013
  0.17043E+0005 -0.29670E+0004  0.16017E-0014  0.41474E-0014 -0.19590E-0013
  0.17125E+0005 -0.29672E+0004 -0.26147E-0014 -0.20250E-0013 -0.42713E-0014
  0.17207E+0005 -0.29675E+0004 -0.38399E-0014 -0.49008E-0013  0.20052E-0013
  0.17250E+0005 -0.29676E+0004  0.23404E-0013 -0.83138E-0014  0.32166E-0013
  0.17000E+0005 -0.29452E+0004 -0.10406E-0013 -0.19870E-0013 -0.20152E-0013
  0.17043E+0005 -0.29454E+0004  0.59482E-0014  0.59977E-0014 -0.13306E-0013
  0.17125E+0005 -0.29458E+0004 -0.40627E-0014 -0.30779E-0013  0.28937E-0014
  0.17207E+0005 -0.29462E+0004  0.61200E-0014 -0.16651E-0013  0.73248E-0014
  0.17250E+0005 -0.29465E+0004  0.27328E-0013  0.53112E-0014  0.26062E-0013
  0.17000E+0005 -0.29337E+0004 -0.66892E-0014  0.74761E-0015 -0.33434E-0013
  0.17043E+0005 -0.29340E+0004  0.23679E-0013  0.47554E-0014  0.23654E-0013
  0.17125E+0005 -0.29345E+0004  0.10520E-0013 -0.37573E-0013  0.38705E-0013
  0.17207E+0005 -0.29350E+0004  0.25950E-0013 -0.11991E-0013  0.42294E-0013
  0.17250E+0005 -0.29353E+0004  0.59412E-0013  0.13226E-0013  0.82231E-0013
  0.17250E+0005 -0.30000E+0004 -0.13984E-0013  0.13197E-0013 -0.63268E-0013
  0.17293E+0005 -0.30000E+0004 -0.13723E-0013 -0.20349E-0013 -0.30949E-0013
  0.17375E+0005 -0.30000E+0004  0.59392E-0014  0.14900E-0013 -0.29743E-0013
  0.17457E+0005 -0.30000E+0004  0.12455E-0013  0.15166E-0013 -0.15564E-0013
  0.17500E+0005 -0.30000E+0004  0.70182E-0014 -0.88194E-0013  0.76073E-0013
  0.17250E+0005 -0.29888E+0004  0.89565E-0014 -0.13896E-0013  0.93956E-0014
  0.17293E+0005 -0.29889E+0004 -0.16008E-0013 -0.33679E-0013 -0.22312E-0013
  0.17375E+0005 -0.29889E+0004  0.40603E-0014 -0.16942E-0013 -0.12101E-0014
  0.17457E+0005 -0.29890E+0004  0.15992E-0013  0.42798E-0014  0.25091E-0014
  0.17500E+0005 -0.29890E+0004 -0.95004E-0014 -0.53100E-0013  0.72187E-0014
  0.17250E+0005 -0.29676E+0004  0.23404E-0013 -0.83138E-0014  0.32166E-0013
  0.17293E+0005 -0.29678E+0004 -0.24830E-0014 -0.26924E-0013 -0.23229E-0014
  0.17375E+0005 -0.29680E+0004  0.99315E-0014 -0.20409E-0013  0.14267E-0013
  0.17457E+0005 -0.29682E+0004  0.27808E-0013  0.25224E-0013  0.46456E-0014
  0.17500E+0005 -0.29683E+0004 -0.14523E-0013 -0.63264E-0013  0.83893E-0014
  0.17250E+0005 -0.29465E+0004  0.27328E-0013  0.53112E-0014  0.26062E-0013
  0.17293E+0005 -0.29466E+0004  0.16574E-0013 -0.12067E-0013  0.20487E-0013
  0.17375E+0005 -0.29470E+0004  0.15460E-0013 -0.11080E-0013  0.15683E-0013
  0.17457E+0005 -0.29473E+0004  0.17350E-0013  0.20298E-0013 -0.11912E-0013
  0.17500E+0005 -0.29475E+0004 -0.47402E-0014 -0.62406E-0013  0.26991E-0013
  0.17250E+0005 -0.29353E+0004  0.59412E-0013  0.13226E-0013  0.82231E-0013
  0.17293E+0005 -0.29355E+0004  0.34795E-0013  0.24641E-0013  0.20016E-0013
  0.17375E+0005 -0.29359E+0004  0.24468E-0013 -0.10353E-0013  0.32799E-0013
  0.17457E+0005 -0.29363E+0004 -0.82623E-0014 -0.15859E-0013 -0.26841E-0013
  0.17500E+0005 -0.29366E+0004 -0.39717E-0014 -0.50852E-0013  0.16995E-0013
  0.17500E+0005 -0.30000E+0004  0.70182E-0014 -0.88194E-0013  0.76073E-0013
  0.17543E+0005 -0.30000E+0004  0.80129E-0014 -0.14959E-0013  0.36524E-0014
  0.17625E+0005 -0.30000E+0004  0.24108E-0013  0.32675E-0013 -0.39475E-0014
  0.17707E+0005 -0.30000E+0004  0.13417E-0013  0.27205E-0014  0.92155E-0014
  0.17750E+0005 -0.30000E+0004  0.45879E-0014 -0.21087E-0014 -0.17408E-0014
  0.17500E+0005 -0.29890E+0004 -0.95004E-0014 -0.53100E-0013  0.72187E-0014
  0.17543E+0005 -0.29891E+0004  0.87954E-0014 -0.46088E-0014 -0.42965E-0014
  0.17625E+0005 -0.29891E+0004  0.25708E-0013  0.26303E-0013  0.51224E-0014
  0.17707E+0005 -0.29892E+0004  0.12234E-0013 -0.46432E-0014  0.13625E-0013
  0.17750E+0005 -0.29892E+0004  0.71837E-0014 -0.17404E-0013  0.19631E-0013
  0.17500E+0005 -0.29683E+0004 -0.14523E-0013 -0.63264E-0013  0.83893E-0014
  0.17543E+0005 -0.29684E+0004  0.11555E-0013 -0.14976E-0013  0.12634E-0013
  0.17625E+0005 -0.29685E+0004  0.16798E-0013  0.15239E-0013 -0.24601E-0014
  0.17707E+0005 -0.29687E+0004  0.10245E-0013 -0.41524E-0014  0.86629E-0014
  0.17750E+0005 -0.29688E+0004  0.78959E-0014 -0.12140E-0013  0.15575E-0013
  0.17500E+0005 -0.29475E+0004 -0.47402E-0014 -0.62406E-0013  0.26991E-0013
  0.17543E+0005 -0.29477E+0004  0.13760E-0013 -0.16496E-0013  0.18578E-0013
  0.17625E+0005 -0.29479E+0004  0.16211E-0013  0.16591E-0013 -0.48829E-0014
  0.17707E+0005 -0.29482E+0004  0.12234E-0013  0.77227E-0015  0.74749E-0014
  0.17750E+0005 -0.29483E+0004  0.50580E-0014  0.13122E-0015 -0.24619E-0014
  0.17500E+0005 -0.29366E+0004 -0.39717E-0014 -0.50852E-0013  0.16995E-0013
  0.17543E+0005 -0.29367E+0004  0.40562E-0014 -0.25736E-0013  0.87694E-0014
  0.17625E+0005 -0.29370E+0004  0.16089E-0013  0.20288E-0013 -0.92368E-0014
  0.17707E+0005 -0.29374E+0004  0.26245E-0013  0.12391E-0013  0.23381E-0013
  0.17750E+0005 -0.29375E+0004  0.52999E-0014 -0.52406E-0014  0.36617E-0014
  0.17750E+0005 -0.30000E+0004  0.45879E-0014 -0.21087E-0014 -0.17408E-0014
  0.17793E+0005 -0.30000E+0004  0.51609E-0014 -0.11218E-0014  0.22575E-0014
  0.17875E+0005 -0.30000E+0004  0.43639E-0014  0.43661E-0014 -0.31622E-0014
  0.17957E+0005 -0.30000E+0004  0.26096E-0014  0.21247E-0014 -0.28514E-0014
  0.18000E+0005 -0.30000E+0004  0.42041E-0015 -0.29289E-0014 -0.24594E-0015
  0.17750E+0005 -0.29892E+0004  0.71837E-0014 -0.17404E-0013  0.19631E-0013
  0.17793E+0005 -0.29892E+0004  0.81123E-0014  0.91613E-0014 -0.24131E-0014
  0.17875E+0005 -0.29893E+0004  0.40685E-0014  0.34613E-0014 -0.35300E-0014
  0.17957E+0005 -0.29893E+0004  0.27319E-0014 -0.43234E-0014  0.34806E-0014
  0.18000E+0005 -0.29894E+0004  0.12405E-0014 -0.36925E-0014  0.12210E-0014
  0.17750E+0005 -0.29688E+0004  0.78959E-0014 -0.12140E-0013  0.15575E-0013
  0.17793E+0005 -0.29688E+0004  0.81654E-0014  0.18266E-0013 -0.12194E-0013
  0.17875E+0005 -0.29690E+0004  0.37425E-0014  0.62312E-0014 -0.79330E-0014
  0.17957E+0005 -0.29691E+0004  0.40955E-0014 -0.58060E-0014  0.59459E-0014
  0.18000E+0005 -0.29692E+0004 -0.45947E-0015 -0.10126E-0013  0.29251E-0014
  0.17750E+0005 -0.29483E+0004  0.50580E-0014  0.13122E-0015 -0.24619E-0014
  0.17793E+0005 -0.29484E+0004  0.76731E-0014  0.22694E-0013 -0.17827E-0013
  0.17875E+0005 -0.29487E+0004  0.41870E-0014  0.66177E-0014 -0.80754E-0014
  0.17957E+0005 -0.29489E+0004  0.43282E-0014 -0.35097E-0014  0.28848E-0014
  0.18000E+0005 -0.29490E+0004  0.45853E-0015 -0.68607E-0014  0.15732E-0014
  0.17750E+0005 -0.29375E+0004  0.52999E-0014 -0.52406E-0014  0.36617E-0014
  0.17793E+0005 -0.29377E+0004  0.66694E-0014  0.13807E-0013 -0.11131E-0013
  0.17875E+0005 -0.29379E+0004 -0.16919E-0014 -0.61559E-0014 -0.76783E-0014
  0.17957E+0005 -0.29382E+0004  0.65939E-0014  0.22952E-0014  0.15455E-0014
  0.18000E+0005 -0.29384E+0004  0.30184E-0014 -0.14820E-0014  0.87427E-0015
  0.18000E+0005 -0.30000E+0004  0.42041E-0015 -0.29289E-0014 -0.24594E-0015
  0.18043E+0005 -0.30000E+0004  0.26468E-0014 -0.35005E-0015  0.18731E-0014
  0.18125E+0005 -0.30000E+0004  0.22653E-0014  0.24858E-0014  0.10470E-0014
  0.18207E+0005 -0.30000E+0004  0.13456E-0014  0.41421E-0014  0.15609E-0014
  0.18250E+0005 -0.30000E+0004 -0.58367E-0014 -0.10463E-0013 -0.11358E-0015
  0.18000E+0005 -0.29894E+0004  0.12405E-0014 -0.36925E-0014  0.12210E-0014
  0.18043E+0005 -0.29894E+0004  0.33760E-0014  0.39118E-0015  0.19610E-0014
  0.18125E+0005 -0.29894E+0004  0.14362E-0014  0.30432E-0014 -0.12341E-0014
  0.18207E+0005 -0.29895E+0004 -0.57828E-0015  0.40464E-0014 -0.24581E-0014
  0.18250E+0005 -0.29895E+0004 -0.17141E-0014 -0.78815E-0014  0.55949E-0014
  0.18000E+0005 -0.29692E+0004 -0.45947E-0015 -0.10126E-0013  0.29251E-0014
  0.18043E+0005 -0.29693E+0004  0.35386E-0014  0.14262E-0015  0.92785E-0015
  0.18125E+0005 -0.29694E+0004  0.19773E-0014  0.29727E-0014 -0.10584E-0014
  0.18207E+0005 -0.29695E+0004 -0.19613E-0015  0.18409E-0014 -0.62593E-0015
  0.18250E+0005 -0.29696E+0004  0.41656E-0014  0.13606E-0014  0.79179E-0014
  0.18000E+0005 -0.29490E+0004  0.45853E-0015 -0.68607E-0014  0.15732E-0014
  0.18043E+0005 -0.29491E+0004  0.38552E-0014  0.84361E-0015  0.96425E-0015
  0.18125E+0005 -0.29494E+0004  0.36333E-0014  0.29539E-0014  0.13112E-0014
  0.18207E+0005 -0.29496E+0004  0.20877E-0014 -0.11657E-0014  0.59002E-0014
  0.18250E+0005 -0.29497E+0004  0.15309E-0014  0.13461E-0014  0.24653E-0014
  0.18000E+0005 -0.29384E+0004  0.30184E-0014 -0.14820E-0014  0.87427E-0015
  0.18043E+0005 -0.29385E+0004  0.39397E-0014  0.60524E-0015  0.13384E-0014
  0.18125E+0005 -0.29388E+0004  0.51620E-0014  0.28569E-0014  0.45463E-0014
  0.18207E+0005 -0.29391E+0004  0.16485E-0014 -0.17392E-0014  0.52535E-0014
  0.18250E+0005 -0.29392E+0004 -0.37738E-0014  0.12764E-0014 -0.81465E-0014
  0.18250E+0005 -0.30000E+0004 -0.58367E-0014 -0.10463E-0013 -0.11358E-0015
  0.18293E+0005 -0.30000E+0004 -0.38283E-0014  0.33581E-0014 -0.76418E-0014
  0.18375E+0005 -0.30000E+0004  0.11958E-0015  0.40113E-0014  0.97942E-0015
  0.18457E+0005 -0.30000E+0004 -0.16134E-0014 -0.21651E-0014  0.67213E-0014
  0.18500E+0005 -0.30000E+0004 -0.94876E-0014 -0.79917E-0015 -0.92291E-0014
  0.18250E+0005 -0.29895E+0004 -0.17141E-0014 -0.78815E-0014  0.55949E-0014
  0.18293E+0005 -0.29895E+0004 -0.44305E-0014 -0.42838E-0014 -0.16296E-0014
  0.18375E+0005 -0.29896E+0004 -0.16428E-0014  0.10313E-0013 -0.86736E-0014
  0.18457E+0005 -0.29897E+0004 -0.60722E-0014 -0.86861E-0014  0.45633E-0014
  0.18500E+0005 -0.29897E+0004 -0.45441E-0014 -0.53077E-0014  0.51243E-0014
  0.18250E+0005 -0.29696E+0004  0.41656E-0014  0.13606E-0014  0.79179E-0014
  0.18293E+0005 -0.29697E+0004 -0.12819E-0014 -0.28433E-0014  0.25945E-0014
  0.18375E+0005 -0.29699E+0004 -0.28801E-0014  0.99919E-0014 -0.10339E-0013
  0.18457E+0005 -0.29700E+0004 -0.73063E-0014 -0.10460E-0013  0.39308E-0014
  0.18500E+0005 -0.29701E+0004  0.11350E-0014  0.41620E-0014  0.71502E-0014
  0.18250E+0005 -0.29497E+0004  0.15309E-0014  0.13461E-0014  0.24653E-0014
  0.18293E+0005 -0.29499E+0004  0.13234E-0014  0.38906E-0014  0.15778E-0014
  0.18375E+0005 -0.29501E+0004 -0.36230E-0014  0.69531E-0014 -0.84603E-0014
  0.18457E+0005 -0.29504E+0004 -0.69349E-0014 -0.21043E-0014 -0.37250E-0014
  0.18500E+0005 -0.29506E+0004 -0.34101E-0014  0.99328E-0015  0.12654E-0014
  0.18250E+0005 -0.29392E+0004 -0.37738E-0014  0.12764E-0014 -0.81465E-0014
  0.18293E+0005 -0.29394E+0004  0.32129E-0014  0.25493E-0014  0.71153E-0014
  0.18375E+0005 -0.29397E+0004 -0.55320E-0014  0.11538E-0014 -0.65634E-0014
  0.18457E+0005 -0.29401E+0004 -0.13053E-0013 -0.30706E-0014 -0.15094E-0013
  0.18500E+0005 -0.29402E+0004 -0.11957E-0013 -0.23097E-0013  0.81859E-0014
  0.18500E+0005 -0.30000E+0004 -0.94876E-0014 -0.79917E-0015 -0.92291E-0014
  0.18543E+0005 -0.30000E+0004 -0.25910E-0014  0.17707E-0014  0.21585E-0014
  0.18625E+0005 -0.30000E+0004  0.65580E-0014  0.81844E-0014  0.14509E-0013
  0.18707E+0005 -0.30000E+0004  0.54342E-0014  0.68120E-0014  0.13847E-0013
  0.18750E+0005 -0.30000E+0004 -0.64188E-0014 -0.20055E-0013  0.17169E-0013
  0.18500E+0005 -0.29897E+0004 -0.45441E-0014 -0.53077E-0014  0.51243E-0014
  0.18543E+0005 -0.29897E+0004 -0.52967E-0014  0.15350E-0014 -0.30377E-0014
  0.18625E+0005 -0.29898E+0004  0.13384E-0014  0.10619E-0013  0.17056E-0014
  0.18707E+0005 -0.29898E+0004 -0.16014E-0015  0.23274E-0014  0.71461E-0014
  0.18750E+0005 -0.29899E+0004 -0.22373E-0014  0.91545E-0016  0.53797E-0014
  0.18500E+0005 -0.29701E+0004  0.11350E-0014  0.41620E-0014  0.71502E-0014
  0.18543E+0005 -0.29702E+0004 -0.47235E-0014  0.47168E-0015 -0.83650E-0015
  0.18625E+0005 -0.29704E+0004  0.63470E-0015  0.60874E-0014  0.48991E-0014
  0.18707E+0005 -0.29706E+0004 -0.51202E-0014 -0.80805E-0014  0.75653E-0014
  0.18750E+0005 -0.29707E+0004 -0.83035E-0015  0.12943E-0013 -0.45566E-0014
  0.18500E+0005 -0.29506E+0004 -0.34101E-0014  0.99328E-0015  0.12654E-0014
  0.18543E+0005 -0.29507E+0004 -0.41176E-0014 -0.19776E-0014  0.29490E-0014
  0.18625E+0005 -0.29510E+0004 -0.22774E-0014  0.23301E-0014  0.28404E-0014
  0.18707E+0005 -0.29513E+0004 -0.43717E-0014  0.32849E-0015  0.60602E-0015
  0.18750E+0005 -0.29515E+0004 -0.27745E-0014  0.10050E-0013 -0.54179E-0014
  0.18500E+0005 -0.29402E+0004 -0.11957E-0013 -0.23097E-0013  0.81859E-0014
  0.18543E+0005 -0.29404E+0004 -0.92106E-0014 -0.41481E-0014 -0.50210E-0014
  0.18625E+0005 -0.29408E+0004 -0.77574E-0014 -0.33823E-0014 -0.25288E-0014
  0.18707E+0005 -0.29412E+0004 -0.10246E-0013 -0.14480E-0014 -0.93441E-0014
  0.18750E+0005 -0.29414E+0004 -0.11798E-0013 -0.11860E-0014 -0.12180E-0013
  0.18750E+0005 -0.30000E+0004 -0.64188E-0014 -0.20055E-0013  0.17169E-0013
  0.18793E+0005 -0.30000E+0004 -0.44786E-0014  0.14507E-0014 -0.29640E-0015
  0.18875E+0005 -0.30000E+0004 -0.63876E-0014 -0.58938E-0015 -0.17725E-0014
  0.18957E+0005 -0.30000E+0004 -0.21502E-0014  0.10963E-0015  0.53613E-0014
  0.19000E+0005 -0.30000E+0004 -0.91294E-0014 -0.11937E-0013  0.28651E-0014
  0.18750E+0005 -0.29899E+0004 -0.22373E-0014  0.91545E-0016  0.53797E-0014
  0.18793E+0005 -0.29899E+0004 -0.11864E-0014  0.41676E-0014  0.35682E-0014
  0.18875E+0005 -0.29900E+0004 -0.46162E-0014 -0.82300E-0014  0.93812E-0014
  0.18957E+0005 -0.29900E+0004 -0.41211E-0014 -0.43704E-0014  0.59561E-0014
  0.19000E+0005 -0.29901E+0004 -0.92873E-0014 -0.20879E-0013  0.11502E-0013
  0.18750E+0005 -0.29707E+0004 -0.83035E-0015  0.12943E-0013 -0.45566E-0014
  0.18793E+0005 -0.29708E+0004 -0.22795E-0014 -0.31227E-0015  0.58711E-0014
  0.18875E+0005 -0.29709E+0004 -0.59393E-0014 -0.13262E-0013  0.11692E-0013
  0.18957E+0005 -0.29711E+0004 -0.51930E-0014 -0.53279E-0014  0.48050E-0014
  0.19000E+0005 -0.29712E+0004 -0.10225E-0013 -0.18626E-0013  0.73333E-0014
  0.18750E+0005 -0.29515E+0004 -0.27745E-0014  0.10050E-0013 -0.54179E-0014
  0.18793E+0005 -0.29516E+0004 -0.48626E-0014 -0.16402E-0014  0.20851E-0014
  0.18875E+0005 -0.29519E+0004 -0.78743E-0014 -0.10448E-0013  0.49621E-0014
  0.18957E+0005 -0.29522E+0004 -0.84729E-0014 -0.58946E-0014 -0.12729E-0014
  0.19000E+0005 -0.29524E+0004 -0.58837E-0014  0.58522E-0015 -0.33311E-0014
  0.18750E+0005 -0.29414E+0004 -0.11798E-0013 -0.11860E-0014 -0.12180E-0013
  0.18793E+0005 -0.29415E+0004 -0.44438E-0014 -0.96421E-0014  0.10960E-0013
  0.18875E+0005 -0.29419E+0004 -0.49504E-0014 -0.72876E-0014  0.76279E-0014
  0.18957E+0005 -0.29422E+0004 -0.89782E-0014 -0.36986E-0014 -0.45329E-0014
  0.19000E+0005 -0.29424E+0004 -0.10291E-0013  0.13526E-0013 -0.25117E-0013
  0.19000E+0005 -0.30000E+0004 -0.91294E-0014 -0.11937E-0013  0.28651E-0014
  0.19043E+0005 -0.30000E+0004 -0.83844E-0014 -0.51552E-0014 -0.31978E-0014
  0.19125E+0005 -0.30000E+0004 -0.38357E-0014 -0.14393E-0014  0.87546E-0015
  0.19207E+0005 -0.30000E+0004 -0.51046E-0015 -0.24442E-0015  0.43869E-0014
  0.19250E+0005 -0.30000E+0004 -0.58241E-0014 -0.49403E-0014 -0.12512E-0014
  0.19000E+0005 -0.29901E+0004 -0.92873E-0014 -0.20879E-0013  0.11502E-0013
  0.19043E+0005 -0.29901E+0004 -0.31082E-0015  0.22717E-0014  0.55514E-0014
  0.19125E+0005 -0.29901E+0004 -0.55006E-0014 -0.53299E-0014  0.14229E-0014
  0.19207E+0005 -0.29902E+0004 -0.38996E-0014 -0.49548E-0015 -0.20845E-0014
  0.19250E+0005 -0.29902E+0004 -0.70856E-0015 -0.15881E-0014  0.54960E-0014
  0.19000E+0005 -0.29712E+0004 -0.10225E-0013 -0.18626E-0013  0.73333E-0014
  0.19043E+0005 -0.29713E+0004 -0.86001E-0015  0.34900E-0014  0.31179E-0014
  0.19125E+0005 -0.29714E+0004 -0.48338E-0014 -0.84656E-0014  0.59795E-0014
  0.19207E+0005 -0.29716E+0004 -0.57912E-0014 -0.67930E-0014  0.63464E-0015
  0.19250E+0005 -0.29716E+0004 -0.37840E-0014 -0.10007E-0014 -0.15613E-0014
  0.19000E+0005 -0.29524E+0004 -0.58837E-0014  0.58522E-0015 -0.33311E-0014
  0.19043E+0005 -0.29525E+0004 -0.37979E-0014  0.70711E-0014 -0.62845E-0014
  0.19125E+0005 -0.29527E+0004 -0.33394E-0014 -0.75018E-0014  0.80779E-0014
  0.19207E+0005 -0.29529E+0004 -0.33696E-0014 -0.44082E-0014  0.31434E-0014
  0.19250E+0005 -0.29531E+0004 -0.77687E-0014 -0.91975E-0014 -0.13982E-0014
  0.19000E+0005 -0.29424E+0004 -0.10291E-0013  0.13526E-0013 -0.25117E-0013
  0.19043E+0005 -0.29426E+0004 -0.71359E-0014  0.45923E-0014 -0.10443E-0013
  0.19125E+0005 -0.29428E+0004 -0.97433E-0015 -0.47125E-0014  0.99848E-0014
  0.19207E+0005 -0.29431E+0004 -0.10959E-0014 -0.58505E-0014  0.91375E-0014
  0.19250E+0005 -0.29433E+0004 -0.82429E-0015  0.15032E-0014  0.17187E-0014
  0.19250E+0005 -0.30000E+0004 -0.58241E-0014 -0.49403E-0014 -0.12512E-0014
  0.19293E+0005 -0.30000E+0004 -0.45246E-0014 -0.20367E-0014 -0.19915E-0014
  0.19375E+0005 -0.30000E+0004 -0.33951E-0014  0.11235E-0015 -0.23604E-0014
  0.19457E+0005 -0.30000E+0004 -0.40320E-0014  0.61075E-0015 -0.44103E-0014
  0.19500E+0005 -0.30000E+0004 -0.18447E-0014  0.90303E-0014 -0.87187E-0014
  0.19250E+0005 -0.29902E+0004 -0.70856E-0015 -0.15881E-0014  0.54960E-0014
  0.19293E+0005 -0.29902E+0004 -0.37913E-0016 -0.45553E-0014  0.94872E-0014
  0.19375E+0005 -0.29903E+0004 -0.25451E-0015 -0.29790E-0014  0.70419E-0014
  0.19457E+0005 -0.29903E+0004  0.31075E-0015  0.13219E-0014  0.36965E-0014
  0.19500E+0005 -0.29903E+0004  0.10290E-0014  0.94990E-0014 -0.32979E-0014
  0.19250E+0005 -0.29716E+0004 -0.37840E-0014 -0.10007E-0014 -0.15613E-0014
  0.19293E+0005 -0.29717E+0004  0.80540E-0015 -0.43451E-0014  0.10740E-0013
  0.19375E+0005 -0.29718E+0004 -0.84309E-0015 -0.31938E-0014  0.60579E-0014
  0.19457E+0005 -0.29719E+0004 -0.43635E-0015 -0.10162E-0014  0.45694E-0014
  0.19500E+0005 -0.29719E+0004  0.16326E-0014  0.11397E-0013 -0.38623E-0014
  0.19250E+0005 -0.29531E+0004 -0.77687E-0014 -0.91975E-0014 -0.13982E-0014
  0.19293E+0005 -0.29531E+0004 -0.30997E-0014 -0.39473E-0014  0.24928E-0014
  0.19375E+0005 -0.29533E+0004 -0.24928E-0014 -0.84576E-0015  0.57345E-0015
  0.19457E+0005 -0.29534E+0004 -0.31928E-0014 -0.28120E-0014  0.11021E-0014
  0.19500E+0005 -0.29535E+0004  0.58383E-0015  0.77035E-0014 -0.18568E-0014
  0.19250E+0005 -0.29433E+0004 -0.82429E-0015  0.15032E-0014  0.17187E-0014
  0.19293E+0005 -0.29434E+0004 -0.39711E-0014 -0.81038E-0014  0.50030E-0014
  0.19375E+0005 -0.29435E+0004 -0.27144E-0014 -0.18442E-0014  0.12098E-0014
  0.19457E+0005 -0.29437E+0004 -0.13624E-0014  0.17328E-0014  0.36852E-0015
  0.19500E+0005 -0.29438E+0004  0.41272E-0014  0.67218E-0014  0.63312E-0014
  0.19500E+0005 -0.30000E+0004 -0.18447E-0014  0.90303E-0014 -0.87187E-0014
  0.19543E+0005 -0.30000E+0004 -0.17309E-0014  0.28051E-0014 -0.22822E-0014
  0.19625E+0005 -0.30000E+0004 -0.33398E-0014  0.86555E-0015 -0.32086E-0014
  0.19707E+0005 -0.30000E+0004 -0.21724E-0014  0.87433E-0015 -0.14369E-0014
  0.19750E+0005 -0.30000E+0004  0.11189E-0014  0.10020E-0013 -0.46381E-0014
  0.19500E+0005 -0.29903E+0004  0.10290E-0014  0.94990E-0014 -0.32979E-0014
  0.19543E+0005 -0.29903E+0004 -0.19206E-0014  0.50369E-0014 -0.47699E-0014
  0.19625E+0005 -0.29904E+0004 -0.37000E-0014  0.89592E-0015 -0.37897E-0014
  0.19707E+0005 -0.29904E+0004 -0.80376E-0015  0.24540E-0014 -0.21290E-0015
  0.19750E+0005 -0.29904E+0004  0.11413E-0014  0.79513E-0014 -0.23607E-0014
  0.19500E+0005 -0.29719E+0004  0.16326E-0014  0.11397E-0013 -0.38623E-0014
  0.19543E+0005 -0.29720E+0004 -0.21969E-0014  0.19626E-0014 -0.19599E-0014
  0.19625E+0005 -0.29721E+0004 -0.17954E-0014  0.49479E-0015  0.60622E-0015
  0.19707E+0005 -0.29723E+0004 -0.12128E-0014  0.11947E-0014  0.23128E-0015
  0.19750E+0005 -0.29723E+0004 -0.79214E-0015  0.36741E-0014 -0.18882E-0014
  0.19500E+0005 -0.29535E+0004  0.58383E-0015  0.77035E-0014 -0.18568E-0014
  0.19543E+0005 -0.29536E+0004 -0.31200E-0014 -0.18887E-0014  0.27486E-0015
  0.19625E+0005 -0.29539E+0004 -0.80097E-0015 -0.77643E-0015  0.37570E-0014
  0.19707E+0005 -0.29541E+0004 -0.13403E-0014  0.28338E-0014 -0.15531E-0014
  0.19750E+0005 -0.29542E+0004 -0.30452E-0014  0.24867E-0015 -0.29814E-0014
  0.19500E+0005 -0.29438E+0004  0.41272E-0014  0.67218E-0014  0.63312E-0014
  0.19543E+0005 -0.29440E+0004 -0.18907E-0014 -0.27371E-0014  0.36197E-0014
  0.19625E+0005 -0.29442E+0004 -0.10441E-0014 -0.83835E-0015  0.33194E-0014
  0.19707E+0005 -0.29445E+0004 -0.71555E-0015  0.53370E-0014 -0.27527E-0014
  0.19750E+0005 -0.29447E+0004 -0.50155E-0014 -0.43394E-0014 -0.23172E-0014
  0.19750E+0005 -0.30000E+0004  0.11189E-0014  0.10020E-0013 -0.46381E-0014
  0.19793E+0005 -0.30000E+0004 -0.48897E-0015  0.99110E-0015  0.12399E-0014
  0.19875E+0005 -0.30000E+0004 -0.14492E-0014  0.72567E-0015 -0.99184E-0015
  0.19957E+0005 -0.30000E+0004 -0.14378E-0014 -0.13719E-0014  0.25635E-0015
  0.20000E+0005 -0.30000E+0004 -0.25549E-0014 -0.26931E-0014 -0.10994E-0014
  0.19750E+0005 -0.29904E+0004  0.11413E-0014  0.79513E-0014 -0.23607E-0014
  0.19793E+0005 -0.29905E+0004  0.10243E-0014  0.28526E-0014  0.24104E-0014
  0.19875E+0005 -0.29906E+0004 -0.76409E-0015  0.87521E-0015  0.28316E-0015
  0.19957E+0005 -0.29906E+0004 -0.10039E-0014 -0.17028E-0015  0.85224E-0017
  0.20000E+0005 -0.29907E+0004 -0.17481E-0014  0.30058E-0016 -0.19406E-0014
  0.19750E+0005 -0.29723E+0004 -0.79214E-0015  0.36741E-0014 -0.18882E-0014
  0.19793E+0005 -0.29725E+0004  0.17546E-0014  0.38364E-0014  0.26116E-0014
  0.19875E+0005 -0.29727E+0004 -0.29521E-0015  0.15535E-0014  0.52945E-0015
  0.19957E+0005 -0.29729E+0004 -0.77687E-0015  0.53215E-0015 -0.12844E-0015
  0.20000E+0005 -0.29730E+0004 -0.57643E-0015  0.30258E-0014 -0.22508E-0014
  0.19750E+0005 -0.29542E+0004 -0.30452E-0014  0.24867E-0015 -0.29814E-0014
  0.19793E+0005 -0.29544E+0004  0.19759E-0015  0.22087E-0014  0.93241E-0015
  0.19875E+0005 -0.29548E+0004 -0.43567E-0015  0.10426E-0014  0.80547E-0015
  0.19957E+0005 -0.29552E+0004 -0.10274E-0014 -0.28080E-0015  0.35193E-0015
  0.20000E+0005 -0.29554E+0004  0.58711E-0016  0.39026E-0014 -0.16967E-0014
  0.19750E+0005 -0.29447E+0004 -0.50155E-0014 -0.43394E-0014 -0.23172E-0014
  0.19793E+0005 -0.29449E+0004 -0.21334E-0014 -0.32487E-0014  0.17937E-0014
  0.19875E+0005 -0.29454E+0004 -0.47824E-0015  0.23131E-0014 -0.48718E-0015
  0.19957E+0005 -0.29458E+0004 -0.11194E-0014 -0.63792E-0015  0.64646E-0015
  0.20000E+0005 -0.29461E+0004  0.60503E-0015  0.35684E-0014 -0.23767E-0015
  0.00000E+0000 -0.29364E+0004 -0.20212E-0013  0.24496E-0013 -0.20709E-0013
  0.43168E+0002 -0.29363E+0004 -0.17116E-0013  0.19484E-0013  0.40173E-0015
  0.12500E+0003 -0.29359E+0004 -0.21958E-0013  0.53657E-0014  0.23187E-0013
  0.20683E+0003 -0.29356E+0004 -0.29704E-0013 -0.37129E-0014  0.33632E-0013
  0.25000E+0003 -0.29354E+0004 -0.31247E-0013 -0.20860E-0013  0.57866E-0013
  0.00000E+0000 -0.29255E+0004 -0.13673E-0013  0.32614E-0013 -0.17364E-0013
  0.43168E+0002 -0.29252E+0004 -0.17722E-0013  0.16552E-0013  0.38368E-0014
  0.12500E+0003 -0.29248E+0004 -0.23491E-0013 -0.20622E-0014  0.25598E-0013
  0.20683E+0003 -0.29245E+0004 -0.36111E-0013 -0.10323E-0013  0.35755E-0013
  0.25000E+0003 -0.29242E+0004 -0.24524E-0013 -0.17312E-0013  0.67914E-0013
  0.00000E+0000 -0.29046E+0004  0.18581E-0014  0.55386E-0013 -0.13000E-0013
  0.43168E+0002 -0.29044E+0004 -0.17755E-0013  0.14330E-0013  0.86698E-0014
  0.12500E+0003 -0.29039E+0004 -0.19156E-0013 -0.87422E-0014  0.37002E-0013
  0.20683E+0003 -0.29034E+0004 -0.35034E-0013 -0.13452E-0013  0.45682E-0013
  0.25000E+0003 -0.29031E+0004 -0.18733E-0013 -0.18271E-0013  0.58578E-0013
  0.00000E+0000 -0.28838E+0004 -0.19470E-0013 -0.66369E-0014  0.54097E-0014
  0.43168E+0002 -0.28835E+0004 -0.20141E-0013  0.12795E-0013  0.82284E-0014
  0.12500E+0003 -0.28829E+0004 -0.17246E-0013 -0.86407E-0014  0.39614E-0013
  0.20683E+0003 -0.28823E+0004 -0.26007E-0013 -0.83812E-0014  0.50075E-0013
  0.25000E+0003 -0.28820E+0004 -0.20110E-0013 -0.22619E-0013  0.44518E-0013
  0.00000E+0000 -0.28729E+0004 -0.37436E-0013 -0.63479E-0013  0.30167E-0013
  0.43168E+0002 -0.28725E+0004 -0.15489E-0013  0.24232E-0013  0.67131E-0014
  0.12500E+0003 -0.28718E+0004 -0.18537E-0013  0.61127E-0014  0.24919E-0013
  0.20683E+0003 -0.28712E+0004 -0.22712E-0013 -0.72999E-0014  0.49703E-0013
  0.25000E+0003 -0.28708E+0004 -0.19496E-0013 -0.77566E-0014  0.41846E-0013
  0.25000E+0003 -0.29354E+0004 -0.31247E-0013 -0.20860E-0013  0.57866E-0013
  0.29317E+0003 -0.29352E+0004 -0.36631E-0013 -0.22597E-0013  0.68842E-0013
  0.37500E+0003 -0.29349E+0004 -0.48504E-0013 -0.38087E-0013  0.88694E-0013
  0.45683E+0003 -0.29347E+0004 -0.80607E-0013 -0.74234E-0013  0.10276E-0012
  0.50000E+0003 -0.29345E+0004 -0.10793E-0012 -0.83616E-0013  0.86147E-0013
  0.25000E+0003 -0.29242E+0004 -0.24524E-0013 -0.17312E-0013  0.67914E-0013
  0.29317E+0003 -0.29241E+0004 -0.38008E-0013 -0.26129E-0013  0.68965E-0013
  0.37500E+0003 -0.29237E+0004 -0.53294E-0013 -0.44475E-0013  0.84865E-0013
  0.45683E+0003 -0.29234E+0004 -0.77060E-0013 -0.72618E-0013  0.10004E-0012
  0.50000E+0003 -0.29232E+0004 -0.11120E-0012 -0.10258E-0012  0.93620E-0013
  0.25000E+0003 -0.29031E+0004 -0.18733E-0013 -0.18271E-0013  0.58578E-0013
  0.29317E+0003 -0.29029E+0004 -0.34028E-0013 -0.25648E-0013  0.70163E-0013
  0.37500E+0003 -0.29024E+0004 -0.59882E-0013 -0.45534E-0013  0.77294E-0013
  0.45683E+0003 -0.29020E+0004 -0.71207E-0013 -0.74683E-0013  0.10781E-0012
  0.50000E+0003 -0.29017E+0004 -0.12932E-0012 -0.10264E-0012  0.79788E-0013
  0.25000E+0003 -0.28820E+0004 -0.20110E-0013 -0.22619E-0013  0.44518E-0013
  0.29317E+0003 -0.28817E+0004 -0.32428E-0013 -0.22086E-0013  0.68937E-0013
  0.37500E+0003 -0.28811E+0004 -0.54218E-0013 -0.41815E-0013  0.84693E-0013
  0.45683E+0003 -0.28806E+0004 -0.76243E-0013 -0.77289E-0013  0.11293E-0012
  0.50000E+0003 -0.28803E+0004 -0.11996E-0012 -0.10226E-0012  0.91925E-0013
  0.25000E+0003 -0.28708E+0004 -0.19496E-0013 -0.77566E-0014  0.41846E-0013
  0.29317E+0003 -0.28705E+0004 -0.32529E-0013 -0.18595E-0013  0.68506E-0013
  0.37500E+0003 -0.28699E+0004 -0.43435E-0013 -0.42537E-0013  0.10329E-0012
  0.45683E+0003 -0.28693E+0004 -0.78822E-0013 -0.75729E-0013  0.11167E-0012
  0.50000E+0003 -0.28690E+0004 -0.12142E-0012 -0.10763E-0012  0.10507E-0012
  0.50000E+0003 -0.29345E+0004 -0.10793E-0012 -0.83616E-0013  0.86147E-0013
  0.54317E+0003 -0.29344E+0004 -0.13390E-0012 -0.11725E-0012  0.82775E-0013
  0.62500E+0003 -0.29343E+0004 -0.20460E-0012 -0.20960E-0012  0.99687E-0013
  0.70683E+0003 -0.29341E+0004 -0.34981E-0012 -0.36819E-0012  0.94434E-0013
  0.75000E+0003 -0.29340E+0004 -0.48349E-0012 -0.50455E-0012  0.74710E-0013
  0.50000E+0003 -0.29232E+0004 -0.11120E-0012 -0.10258E-0012  0.93620E-0013
  0.54317E+0003 -0.29231E+0004 -0.13222E-0012 -0.12628E-0012  0.96027E-0013
  0.62500E+0003 -0.29229E+0004 -0.21742E-0012 -0.21955E-0012  0.96168E-0013
  0.70683E+0003 -0.29227E+0004 -0.37679E-0012 -0.39062E-0012  0.84170E-0013
  0.75000E+0003 -0.29226E+0004 -0.51860E-0012 -0.53928E-0012  0.76299E-0013
  0.50000E+0003 -0.29017E+0004 -0.12932E-0012 -0.10264E-0012  0.79788E-0013
  0.54317E+0003 -0.29016E+0004 -0.13762E-0012 -0.13645E-0012  0.93661E-0013
  0.62500E+0003 -0.29014E+0004 -0.24116E-0012 -0.23920E-0012  0.88584E-0013
  0.70683E+0003 -0.29011E+0004 -0.42444E-0012 -0.43792E-0012  0.78198E-0013
  0.75000E+0003 -0.29010E+0004 -0.56777E-0012 -0.58108E-0012  0.84748E-0013
  0.50000E+0003 -0.28803E+0004 -0.11996E-0012 -0.10226E-0012  0.91925E-0013
  0.54317E+0003 -0.28801E+0004 -0.15911E-0012 -0.14928E-0012  0.83482E-0013
  0.62500E+0003 -0.28799E+0004 -0.26489E-0012 -0.26507E-0012  0.92175E-0013
  0.70683E+0003 -0.28796E+0004 -0.47273E-0012 -0.49180E-0012  0.87473E-0013
  0.75000E+0003 -0.28794E+0004 -0.63599E-0012 -0.63212E-0012  0.72815E-0013
  0.50000E+0003 -0.28690E+0004 -0.12142E-0012 -0.10763E-0012  0.10507E-0012
  0.54317E+0003 -0.28688E+0004 -0.16460E-0012 -0.15436E-0012  0.88889E-0013
  0.62500E+0003 -0.28685E+0004 -0.27478E-0012 -0.27978E-0012  0.10115E-0012
  0.70683E+0003 -0.28682E+0004 -0.49913E-0012 -0.51870E-0012  0.93417E-0013
  0.75000E+0003 -0.28680E+0004 -0.67951E-0012 -0.69067E-0012  0.77940E-0013
  0.75000E+0003 -0.29340E+0004 -0.48349E-0012 -0.50455E-0012  0.74710E-0013
  0.79317E+0003 -0.29340E+0004 -0.63027E-0012 -0.66231E-0012  0.82598E-0013
  0.87500E+0003 -0.29339E+0004 -0.10931E-0011 -0.11648E-0011  0.91058E-0013
  0.95683E+0003 -0.29338E+0004 -0.18737E-0011 -0.19962E-0011  0.91942E-0013
  0.10000E+0004 -0.29337E+0004 -0.24464E-0011 -0.26318E-0011  0.12292E-0012
  0.75000E+0003 -0.29226E+0004 -0.51860E-0012 -0.53928E-0012  0.76299E-0013
  0.79317E+0003 -0.29226E+0004 -0.67094E-0012 -0.70680E-0012  0.80823E-0013
  0.87500E+0003 -0.29224E+0004 -0.11662E-0011 -0.12435E-0011  0.91672E-0013
  0.95683E+0003 -0.29223E+0004 -0.19988E-0011 -0.21220E-0011  0.98543E-0013
  0.10000E+0004 -0.29223E+0004 -0.26003E-0011 -0.28026E-0011  0.14579E-0012
  0.75000E+0003 -0.29010E+0004 -0.56777E-0012 -0.58108E-0012  0.84748E-0013
  0.79317E+0003 -0.29009E+0004 -0.75894E-0012 -0.79291E-0012  0.78595E-0013
  0.87500E+0003 -0.29008E+0004 -0.13112E-0011 -0.13951E-0011  0.10141E-0012
  0.95683E+0003 -0.29007E+0004 -0.22491E-0011 -0.23775E-0011  0.11372E-0012
  0.10000E+0004 -0.29006E+0004 -0.29121E-0011 -0.31343E-0011  0.18144E-0012
  0.75000E+0003 -0.28794E+0004 -0.63599E-0012 -0.63212E-0012  0.72815E-0013
  0.79317E+0003 -0.28793E+0004 -0.84933E-0012 -0.89093E-0012  0.90284E-0013
  0.87500E+0003 -0.28791E+0004 -0.14751E-0011 -0.15599E-0011  0.11294E-0012
  0.95683E+0003 -0.28790E+0004 -0.25102E-0011 -0.26487E-0011  0.14151E-0012
  0.10000E+0004 -0.28789E+0004 -0.32747E-0011 -0.34872E-0011  0.19356E-0012
  0.75000E+0003 -0.28680E+0004 -0.67951E-0012 -0.69067E-0012  0.77940E-0013
  0.79317E+0003 -0.28679E+0004 -0.90219E-0012 -0.95226E-0012  0.10168E-0012
  0.87500E+0003 -0.28677E+0004 -0.15677E-0011 -0.16531E-0011  0.11961E-0012
  0.95683E+0003 -0.28675E+0004 -0.26594E-0011 -0.28007E-0011  0.15444E-0012
  0.10000E+0004 -0.28674E+0004 -0.34646E-0011 -0.36783E-0011  0.20713E-0012
  0.10000E+0004 -0.29337E+0004 -0.24464E-0011 -0.26318E-0011  0.12292E-0012
  0.10432E+0004 -0.29337E+0004 -0.32012E-0011 -0.34192E-0011  0.11633E-0012
  0.11250E+0004 -0.29335E+0004 -0.51901E-0011 -0.55392E-0011  0.16270E-0012
  0.12068E+0004 -0.29334E+0004 -0.81944E-0011 -0.87798E-0011  0.29169E-0012
  0.12500E+0004 -0.29333E+0004 -0.10357E-0010 -0.11151E-0010  0.41648E-0012
  0.10000E+0004 -0.29223E+0004 -0.26003E-0011 -0.28026E-0011  0.14579E-0012
  0.10432E+0004 -0.29222E+0004 -0.34019E-0011 -0.36308E-0011  0.14147E-0012
  0.11250E+0004 -0.29221E+0004 -0.54919E-0011 -0.58725E-0011  0.21516E-0012
  0.12068E+0004 -0.29219E+0004 -0.86640E-0011 -0.92986E-0011  0.37626E-0012
  0.12500E+0004 -0.29218E+0004 -0.10934E-0010 -0.11788E-0010  0.51588E-0012
  0.10000E+0004 -0.29006E+0004 -0.29121E-0011 -0.31343E-0011  0.18144E-0012
  0.10432E+0004 -0.29005E+0004 -0.38075E-0011 -0.40496E-0011  0.18094E-0012
  0.11250E+0004 -0.29003E+0004 -0.61121E-0011 -0.65445E-0011  0.31029E-0012
  0.12068E+0004 -0.29001E+0004 -0.96218E-0011 -0.10345E-0010  0.53348E-0012
  0.12500E+0004 -0.29000E+0004 -0.12085E-0010 -0.13037E-0010  0.70674E-0012
  0.10000E+0004 -0.28789E+0004 -0.32747E-0011 -0.34872E-0011  0.19356E-0012
  0.10432E+0004 -0.28788E+0004 -0.42345E-0011 -0.45075E-0011  0.23572E-0012
  0.11250E+0004 -0.28785E+0004 -0.67907E-0011 -0.72760E-0011  0.40884E-0012
  0.12068E+0004 -0.28783E+0004 -0.10642E-0010 -0.11467E-0010  0.70702E-0012
  0.12500E+0004 -0.28782E+0004 -0.13345E-0010 -0.14464E-0010  0.95534E-0012
  0.10000E+0004 -0.28674E+0004 -0.34646E-0011 -0.36783E-0011  0.20713E-0012
  0.10432E+0004 -0.28673E+0004 -0.44692E-0011 -0.47590E-0011  0.26992E-0012
  0.11250E+0004 -0.28671E+0004 -0.71719E-0011 -0.76830E-0011  0.46283E-0012
  0.12068E+0004 -0.28668E+0004 -0.11210E-0010 -0.12095E-0010  0.80847E-0012
  0.12500E+0004 -0.28667E+0004 -0.14051E-0010 -0.15271E-0010  0.11047E-0011
  0.12500E+0004 -0.29333E+0004 -0.10357E-0010 -0.11151E-0010  0.41648E-0012
  0.12932E+0004 -0.29333E+0004 -0.12960E-0010 -0.13991E-0010  0.57042E-0012
  0.13750E+0004 -0.29331E+0004 -0.19525E-0010 -0.21260E-0010  0.10764E-0011
  0.14568E+0004 -0.29329E+0004 -0.28778E-0010 -0.31644E-0010  0.19725E-0011
  0.15000E+0004 -0.29328E+0004 -0.35037E-0010 -0.38728E-0010  0.26619E-0011
  0.12500E+0004 -0.29218E+0004 -0.10934E-0010 -0.11788E-0010  0.51588E-0012
  0.12932E+0004 -0.29217E+0004 -0.13672E-0010 -0.14790E-0010  0.71523E-0012
  0.13750E+0004 -0.29215E+0004 -0.20550E-0010 -0.22424E-0010  0.13033E-0011
  0.14568E+0004 -0.29213E+0004 -0.30255E-0010 -0.33331E-0010  0.23143E-0011
  0.15000E+0004 -0.29212E+0004 -0.36809E-0010 -0.40780E-0010  0.30809E-0011
  0.12500E+0004 -0.29000E+0004 -0.12085E-0010 -0.13037E-0010  0.70674E-0012
  0.12932E+0004 -0.28999E+0004 -0.15094E-0010 -0.16373E-0010  0.99485E-0012
  0.13750E+0004 -0.28996E+0004 -0.22629E-0010 -0.24775E-0010  0.17464E-0011
  0.14568E+0004 -0.28994E+0004 -0.33238E-0010 -0.36762E-0010  0.30032E-0011
  0.15000E+0004 -0.28992E+0004 -0.40372E-0010 -0.44915E-0010  0.39379E-0011
  0.12500E+0004 -0.28782E+0004 -0.13345E-0010 -0.14464E-0010  0.95534E-0012
  0.12932E+0004 -0.28780E+0004 -0.16638E-0010 -0.18098E-0010  0.12970E-0011
  0.13750E+0004 -0.28777E+0004 -0.24892E-0010 -0.27336E-0010  0.22164E-0011
  0.14568E+0004 -0.28774E+0004 -0.36443E-0010 -0.40474E-0010  0.37554E-0011
  0.15000E+0004 -0.28773E+0004 -0.44216E-0010 -0.49388E-0010  0.48702E-0011
  0.12500E+0004 -0.28667E+0004 -0.14051E-0010 -0.15271E-0010  0.11047E-0011
  0.12932E+0004 -0.28665E+0004 -0.17516E-0010 -0.19075E-0010  0.14562E-0011
  0.13750E+0004 -0.28662E+0004 -0.26153E-0010 -0.28775E-0010  0.24816E-0011
  0.14568E+0004 -0.28658E+0004 -0.38236E-0010 -0.42539E-0010  0.41651E-0011
  0.15000E+0004 -0.28657E+0004 -0.46351E-0010 -0.51888E-0010  0.54005E-0011
  0.15000E+0004 -0.29328E+0004 -0.35037E-0010 -0.38728E-0010  0.26619E-0011
  0.15432E+0004 -0.29327E+0004 -0.42411E-0010 -0.47173E-0010  0.35964E-0011
  0.16250E+0004 -0.29325E+0004 -0.60053E-0010 -0.67641E-0010  0.61684E-0011
  0.17068E+0004 -0.29324E+0004 -0.83459E-0010 -0.95212E-0010  0.10158E-0010
  0.17500E+0004 -0.29323E+0004 -0.98579E-0010 -0.11330E-0009  0.13086E-0010
  0.15000E+0004 -0.29212E+0004 -0.36809E-0010 -0.40780E-0010  0.30809E-0011
  0.15432E+0004 -0.29211E+0004 -0.44528E-0010 -0.49642E-0010  0.41306E-0011
  0.16250E+0004 -0.29209E+0004 -0.62963E-0010 -0.71089E-0010  0.69664E-0011
  0.17068E+0004 -0.29207E+0004 -0.87383E-0010 -0.99961E-0010  0.11346E-0010
  0.17500E+0004 -0.29206E+0004 -0.10316E-0009 -0.11887E-0009  0.14513E-0010
  0.15000E+0004 -0.28992E+0004 -0.40372E-0010 -0.44915E-0010  0.39379E-0011
  0.15432E+0004 -0.28991E+0004 -0.48761E-0010 -0.54612E-0010  0.52203E-0011
  0.16250E+0004 -0.28988E+0004 -0.68788E-0010 -0.78010E-0010  0.85684E-0011
  0.17068E+0004 -0.28985E+0004 -0.95250E-0010 -0.10948E-0009  0.13694E-0010
  0.17500E+0004 -0.28984E+0004 -0.11232E-0009 -0.13006E-0009  0.17364E-0010
  0.15000E+0004 -0.28773E+0004 -0.44216E-0010 -0.49388E-0010  0.48702E-0011
  0.15432E+0004 -0.28771E+0004 -0.53322E-0010 -0.59971E-0010  0.63863E-0011
  0.16250E+0004 -0.28767E+0004 -0.75052E-0010 -0.85475E-0010  0.10293E-0010
  0.17068E+0004 -0.28764E+0004 -0.10369E-0009 -0.11970E-0009  0.16211E-0010
  0.17500E+0004 -0.28762E+0004 -0.12210E-0009 -0.14204E-0009  0.20416E-0010
  0.15000E+0004 -0.28657E+0004 -0.46351E-0010 -0.51888E-0010  0.54005E-0011
  0.15432E+0004 -0.28655E+0004 -0.55859E-0010 -0.62941E-0010  0.70318E-0011
  0.16250E+0004 -0.28651E+0004 -0.78541E-0010 -0.89646E-0010  0.11254E-0010
  0.17068E+0004 -0.28647E+0004 -0.10837E-0009 -0.12540E-0009  0.17621E-0010
  0.17500E+0004 -0.28645E+0004 -0.12750E-0009 -0.14863E-0009  0.22108E-0010
  0.17500E+0004 -0.29323E+0004 -0.98579E-0010 -0.11330E-0009  0.13086E-0010
  0.17932E+0004 -0.29321E+0004 -0.11589E-0009 -0.13419E-0009  0.16670E-0010
  0.18750E+0004 -0.29319E+0004 -0.15542E-0009 -0.18264E-0009  0.25872E-0010
  0.19568E+0004 -0.29317E+0004 -0.20505E-0009 -0.24470E-0009  0.38969E-0010
  0.20000E+0004 -0.29316E+0004 -0.23573E-0009 -0.28372E-0009  0.47958E-0010
  0.17500E+0004 -0.29206E+0004 -0.10316E-0009 -0.11887E-0009  0.14513E-0010
  0.17932E+0004 -0.29204E+0004 -0.12119E-0009 -0.14071E-0009  0.18401E-0010
  0.18750E+0004 -0.29202E+0004 -0.16232E-0009 -0.19129E-0009  0.28283E-0010
  0.19568E+0004 -0.29199E+0004 -0.21387E-0009 -0.25597E-0009  0.42331E-0010
  0.20000E+0004 -0.29198E+0004 -0.24572E-0009 -0.29663E-0009  0.51905E-0010
  0.17500E+0004 -0.28984E+0004 -0.11232E-0009 -0.13006E-0009  0.17364E-0010
  0.17932E+0004 -0.28982E+0004 -0.13177E-0009 -0.15375E-0009  0.21832E-0010
  0.18750E+0004 -0.28979E+0004 -0.17608E-0009 -0.20854E-0009  0.33102E-0010
  0.19568E+0004 -0.28975E+0004 -0.23142E-0009 -0.27846E-0009  0.49035E-0010
  0.20000E+0004 -0.28974E+0004 -0.26555E-0009 -0.32233E-0009  0.59797E-0010
  0.17500E+0004 -0.28762E+0004 -0.12210E-0009 -0.14204E-0009  0.20416E-0010
  0.17932E+0004 -0.28760E+0004 -0.14309E-0009 -0.16772E-0009  0.25508E-0010
  0.18750E+0004 -0.28756E+0004 -0.19074E-0009 -0.22701E-0009  0.38290E-0010
  0.19568E+0004 -0.28752E+0004 -0.25008E-0009 -0.30244E-0009  0.56208E-0010
  0.20000E+0004 -0.28750E+0004 -0.28660E-0009 -0.34970E-0009  0.68258E-0010
  0.17500E+0004 -0.28645E+0004 -0.12750E-0009 -0.14863E-0009  0.22108E-0010
  0.17932E+0004 -0.28643E+0004 -0.14937E-0009 -0.17550E-0009  0.27568E-0010
  0.18750E+0004 -0.28638E+0004 -0.19885E-0009 -0.23725E-0009  0.41200E-0010
  0.19568E+0004 -0.28634E+0004 -0.26038E-0009 -0.31570E-0009  0.60209E-0010
  0.20000E+0004 -0.28632E+0004 -0.29820E-0009 -0.36480E-0009  0.72969E-0010
  0.20000E+0004 -0.29316E+0004 -0.23573E-0009 -0.28372E-0009  0.47958E-0010
  0.20432E+0004 -0.29314E+0004 -0.26983E-0009 -0.32764E-0009  0.58650E-0010
  0.21250E+0004 -0.29312E+0004 -0.34448E-0009 -0.42554E-0009  0.84313E-0010
  0.22068E+0004 -0.29309E+0004 -0.43307E-0009 -0.54472E-0009  0.11867E-0009
  0.22500E+0004 -0.29307E+0004 -0.48568E-0009 -0.61699E-0009  0.14097E-0009
  0.20000E+0004 -0.29198E+0004 -0.24572E-0009 -0.29663E-0009  0.51905E-0010
  0.20432E+0004 -0.29196E+0004 -0.28109E-0009 -0.34234E-0009  0.63264E-0010
  0.21250E+0004 -0.29193E+0004 -0.35838E-0009 -0.44410E-0009  0.90504E-0010
  0.22068E+0004 -0.29190E+0004 -0.44997E-0009 -0.56785E-0009  0.12683E-0009
  0.22500E+0004 -0.29188E+0004 -0.50428E-0009 -0.64278E-0009  0.15034E-0009
  0.20000E+0004 -0.28974E+0004 -0.26555E-0009 -0.32233E-0009  0.59797E-0010
  0.20432E+0004 -0.28972E+0004 -0.30340E-0009 -0.37156E-0009  0.72509E-0010
  0.21250E+0004 -0.28967E+0004 -0.38591E-0009 -0.48097E-0009  0.10286E-0009
  0.22068E+0004 -0.28963E+0004 -0.48332E-0009 -0.61362E-0009  0.14307E-0009
  0.22500E+0004 -0.28961E+0004 -0.54096E-0009 -0.69378E-0009  0.16897E-0009
  0.20000E+0004 -0.28750E+0004 -0.28660E-0009 -0.34970E-0009  0.68258E-0010
  0.20432E+0004 -0.28747E+0004 -0.32704E-0009 -0.40264E-0009  0.82416E-0010
  0.21250E+0004 -0.28742E+0004 -0.41498E-0009 -0.52006E-0009  0.11606E-0009
  0.22068E+0004 -0.28737E+0004 -0.51846E-0009 -0.66201E-0009  0.16039E-0009
  0.22500E+0004 -0.28734E+0004 -0.57952E-0009 -0.74760E-0009  0.18882E-0009
  0.20000E+0004 -0.28632E+0004 -0.29820E-0009 -0.36480E-0009  0.72969E-0010
  0.20432E+0004 -0.28629E+0004 -0.34008E-0009 -0.41979E-0009  0.87899E-0010
  0.21250E+0004 -0.28623E+0004 -0.43096E-0009 -0.54159E-0009  0.12337E-0009
  0.22068E+0004 -0.28618E+0004 -0.53772E-0009 -0.68860E-0009  0.16996E-0009
  0.22500E+0004 -0.28615E+0004 -0.60063E-0009 -0.77713E-0009  0.19979E-0009
  0.22500E+0004 -0.29307E+0004 -0.48568E-0009 -0.61699E-0009  0.14097E-0009
  0.22932E+0004 -0.29306E+0004 -0.54250E-0009 -0.69625E-0009  0.16659E-0009
  0.23750E+0004 -0.29302E+0004 -0.66172E-0009 -0.86651E-0009  0.22538E-0009
  0.24568E+0004 -0.29299E+0004 -0.79566E-0009 -0.10642E-0008  0.29956E-0009
  0.25000E+0004 -0.29297E+0004 -0.87199E-0009 -0.11800E-0008  0.34574E-0009
  0.22500E+0004 -0.29188E+0004 -0.50428E-0009 -0.64278E-0009  0.15034E-0009
  0.22932E+0004 -0.29186E+0004 -0.56292E-0009 -0.72492E-0009  0.17727E-0009
  0.23750E+0004 -0.29182E+0004 -0.68570E-0009 -0.90113E-0009  0.23904E-0009
  0.24568E+0004 -0.29178E+0004 -0.82341E-0009 -0.11054E-0008  0.31670E-0009
  0.25000E+0004 -0.29176E+0004 -0.90175E-0009 -0.12249E-0008  0.36494E-0009
  0.22500E+0004 -0.28961E+0004 -0.54096E-0009 -0.69378E-0009  0.16897E-0009
  0.22932E+0004 -0.28958E+0004 -0.60308E-0009 -0.78153E-0009  0.19858E-0009
  0.23750E+0004 -0.28953E+0004 -0.73279E-0009 -0.96932E-0009  0.26618E-0009
  0.24568E+0004 -0.28948E+0004 -0.87766E-0009 -0.11864E-0008  0.35075E-0009
  0.25000E+0004 -0.28945E+0004 -0.95979E-0009 -0.13129E-0008  0.40309E-0009
  0.22500E+0004 -0.28734E+0004 -0.57952E-0009 -0.74760E-0009  0.18882E-0009
  0.22932E+0004 -0.28731E+0004 -0.64520E-0009 -0.84116E-0009  0.22129E-0009
  0.23750E+0004 -0.28725E+0004 -0.78197E-0009 -0.10409E-0008  0.29501E-0009
  0.24568E+0004 -0.28719E+0004 -0.93409E-0009 -0.12710E-0008  0.38684E-0009
  0.25000E+0004 -0.28715E+0004 -0.10201E-0008 -0.14048E-0008  0.44345E-0009
  0.22500E+0004 -0.28615E+0004 -0.60063E-0009 -0.77713E-0009  0.19979E-0009
  0.22932E+0004 -0.28611E+0004 -0.66822E-0009 -0.87384E-0009  0.23382E-0009
  0.23750E+0004 -0.28604E+0004 -0.80877E-0009 -0.10800E-0008  0.31092E-0009
  0.24568E+0004 -0.28598E+0004 -0.96475E-0009 -0.13171E-0008  0.40669E-0009
  0.25000E+0004 -0.28594E+0004 -0.10527E-0008 -0.14548E-0008  0.46562E-0009
  0.25000E+0004 -0.29297E+0004 -0.87199E-0009 -0.11800E-0008  0.34574E-0009
  0.25432E+0004 -0.29295E+0004 -0.95208E-0009 -0.13039E-0008  0.39715E-0009
  0.26250E+0004 -0.29291E+0004 -0.11131E-0008 -0.15610E-0008  0.51038E-0009
  0.27068E+0004 -0.29287E+0004 -0.12841E-0008 -0.18464E-0008  0.64586E-0009
  0.27500E+0004 -0.29284E+0004 -0.13774E-0008 -0.20080E-0008  0.72690E-0009
  0.25000E+0004 -0.29176E+0004 -0.90175E-0009 -0.12249E-0008  0.36494E-0009
  0.25432E+0004 -0.29173E+0004 -0.98384E-0009 -0.13527E-0008  0.41865E-0009
  0.26250E+0004 -0.29168E+0004 -0.11486E-0008 -0.16173E-0008  0.53666E-0009
  0.27068E+0004 -0.29163E+0004 -0.13231E-0008 -0.19105E-0008  0.67745E-0009
  0.27500E+0004 -0.29161E+0004 -0.14181E-0008 -0.20763E-0008  0.76155E-0009
  0.25000E+0004 -0.28945E+0004 -0.95979E-0009 -0.13129E-0008  0.40309E-0009
  0.25432E+0004 -0.28942E+0004 -0.10457E-0008 -0.14481E-0008  0.46124E-0009
  0.26250E+0004 -0.28936E+0004 -0.12175E-0008 -0.17272E-0008  0.58856E-0009
  0.27068E+0004 -0.28930E+0004 -0.13985E-0008 -0.20353E-0008  0.73976E-0009
  0.27500E+0004 -0.28927E+0004 -0.14966E-0008 -0.22089E-0008  0.82975E-0009
  0.25000E+0004 -0.28715E+0004 -0.10201E-0008 -0.14048E-0008  0.44345E-0009
  0.25432E+0004 -0.28711E+0004 -0.11098E-0008 -0.15475E-0008  0.50623E-0009
  0.26250E+0004 -0.28704E+0004 -0.12885E-0008 -0.18413E-0008  0.64318E-0009
  0.27068E+0004 -0.28696E+0004 -0.14757E-0008 -0.21642E-0008  0.80514E-0009
  0.27500E+0004 -0.28692E+0004 -0.15767E-0008 -0.23455E-0008  0.90122E-0009
  0.25000E+0004 -0.28594E+0004 -0.10527E-0008 -0.14548E-0008  0.46562E-0009
  0.25432E+0004 -0.28590E+0004 -0.11445E-0008 -0.16015E-0008  0.53091E-0009
  0.26250E+0004 -0.28581E+0004 -0.13267E-0008 -0.19030E-0008  0.67310E-0009
  0.27068E+0004 -0.28573E+0004 -0.15171E-0008 -0.22337E-0008  0.84086E-0009
  0.27500E+0004 -0.28569E+0004 -0.16195E-0008 -0.24190E-0008  0.94021E-0009
  0.27500E+0004 -0.29284E+0004 -0.13774E-0008 -0.20080E-0008  0.72690E-0009
  0.27932E+0004 -0.29282E+0004 -0.14723E-0008 -0.21768E-0008  0.81480E-0009
  0.28750E+0004 -0.29278E+0004 -0.16545E-0008 -0.25154E-0008  0.10008E-0008
  0.29568E+0004 -0.29273E+0004 -0.18363E-0008 -0.28753E-0008  0.12127E-0008
  0.30000E+0004 -0.29271E+0004 -0.19307E-0008 -0.30724E-0008  0.13348E-0008
  0.27500E+0004 -0.29161E+0004 -0.14181E-0008 -0.20763E-0008  0.76155E-0009
  0.27932E+0004 -0.29158E+0004 -0.15146E-0008 -0.22493E-0008  0.85263E-0009
  0.28750E+0004 -0.29153E+0004 -0.16992E-0008 -0.25955E-0008  0.10451E-0008
  0.29568E+0004 -0.29148E+0004 -0.18827E-0008 -0.29625E-0008  0.12638E-0008
  0.30000E+0004 -0.29145E+0004 -0.19776E-0008 -0.31630E-0008  0.13898E-0008
  0.27500E+0004 -0.28927E+0004 -0.14966E-0008 -0.22089E-0008  0.82975E-0009
  0.27932E+0004 -0.28923E+0004 -0.15958E-0008 -0.23896E-0008  0.92703E-0009
  0.28750E+0004 -0.28917E+0004 -0.17847E-0008 -0.27500E-0008  0.11320E-0008
  0.29568E+0004 -0.28910E+0004 -0.19709E-0008 -0.31299E-0008  0.13637E-0008
  0.30000E+0004 -0.28907E+0004 -0.20665E-0008 -0.33367E-0008  0.14967E-0008
  0.27500E+0004 -0.28692E+0004 -0.15767E-0008 -0.23455E-0008  0.90122E-0009
  0.27932E+0004 -0.28688E+0004 -0.16784E-0008 -0.25338E-0008  0.10048E-0008
  0.28750E+0004 -0.28680E+0004 -0.18711E-0008 -0.29078E-0008  0.12224E-0008
  0.29568E+0004 -0.28672E+0004 -0.20592E-0008 -0.32999E-0008  0.14672E-0008
  0.30000E+0004 -0.28668E+0004 -0.21549E-0008 -0.35122E-0008  0.16073E-0008
  0.27500E+0004 -0.28569E+0004 -0.16195E-0008 -0.24190E-0008  0.94021E-0009
  0.27932E+0004 -0.28564E+0004 -0.17225E-0008 -0.26112E-0008  0.10472E-0008
  0.28750E+0004 -0.28555E+0004 -0.19168E-0008 -0.29922E-0008  0.12714E-0008
  0.29568E+0004 -0.28547E+0004 -0.21056E-0008 -0.33903E-0008  0.15233E-0008
  0.30000E+0004 -0.28542E+0004 -0.22013E-0008 -0.36054E-0008  0.16670E-0008
  0.30000E+0004 -0.29271E+0004 -0.19307E-0008 -0.30724E-0008  0.13348E-0008
  0.30432E+0004 -0.29269E+0004 -0.20230E-0008 -0.32732E-0008  0.14638E-0008
  0.31250E+0004 -0.29266E+0004 -0.21906E-0008 -0.36626E-0008  0.17270E-0008
  0.32068E+0004 -0.29262E+0004 -0.23448E-0008 -0.40586E-0008  0.20130E-0008
  0.32500E+0004 -0.29261E+0004 -0.24194E-0008 -0.42683E-0008  0.21723E-0008
  0.30000E+0004 -0.29145E+0004 -0.19776E-0008 -0.31630E-0008  0.13898E-0008
  0.30432E+0004 -0.29143E+0004 -0.20701E-0008 -0.33670E-0008  0.15225E-0008
  0.31250E+0004 -0.29139E+0004 -0.22372E-0008 -0.37613E-0008  0.17928E-0008
  0.32068E+0004 -0.29135E+0004 -0.23897E-0008 -0.41609E-0008  0.20858E-0008
  0.32500E+0004 -0.29133E+0004 -0.24629E-0008 -0.43717E-0008  0.22486E-0008
  0.30000E+0004 -0.28907E+0004 -0.20665E-0008 -0.33367E-0008  0.14967E-0008
  0.30432E+0004 -0.28904E+0004 -0.21590E-0008 -0.35461E-0008  0.16364E-0008
  0.31250E+0004 -0.28899E+0004 -0.23244E-0008 -0.39489E-0008  0.19200E-0008
  0.32068E+0004 -0.28894E+0004 -0.24727E-0008 -0.43538E-0008  0.22260E-0008
  0.32500E+0004 -0.28891E+0004 -0.25426E-0008 -0.45661E-0008  0.23953E-0008
  0.30000E+0004 -0.28668E+0004 -0.21549E-0008 -0.35122E-0008  0.16073E-0008
  0.30432E+0004 -0.28665E+0004 -0.22469E-0008 -0.37264E-0008  0.17540E-0008
  0.31250E+0004 -0.28658E+0004 -0.24094E-0008 -0.41362E-0008  0.20506E-0008
  0.32068E+0004 -0.28652E+0004 -0.25523E-0008 -0.45445E-0008  0.23689E-0008
  0.32500E+0004 -0.28649E+0004 -0.26183E-0008 -0.47571E-0008  0.25444E-0008
  0.30000E+0004 -0.28542E+0004 -0.22013E-0008 -0.36054E-0008  0.16670E-0008
  0.30432E+0004 -0.28539E+0004 -0.22927E-0008 -0.38218E-0008  0.18174E-0008
  0.31250E+0004 -0.28532E+0004 -0.24533E-0008 -0.42345E-0008  0.21207E-0008
  0.32068E+0004 -0.28525E+0004 -0.25928E-0008 -0.46440E-0008  0.24453E-0008
  0.32500E+0004 -0.28521E+0004 -0.26563E-0008 -0.48562E-0008  0.26239E-0008
  0.32500E+0004 -0.29261E+0004 -0.24194E-0008 -0.42683E-0008  0.21723E-0008
  0.32932E+0004 -0.29259E+0004 -0.24883E-0008 -0.44767E-0008  0.23362E-0008
  0.33750E+0004 -0.29257E+0004 -0.26024E-0008 -0.48668E-0008  0.26593E-0008
  0.34568E+0004 -0.29255E+0004 -0.26924E-0008 -0.52452E-0008  0.29947E-0008
  0.35000E+0004 -0.29254E+0004 -0.27293E-0008 -0.54382E-0008  0.31751E-0008
  0.32500E+0004 -0.29133E+0004 -0.24629E-0008 -0.43717E-0008  0.22486E-0008
  0.32932E+0004 -0.29132E+0004 -0.25300E-0008 -0.45806E-0008  0.24159E-0008
  0.33750E+0004 -0.29129E+0004 -0.26396E-0008 -0.49702E-0008  0.27448E-0008
  0.34568E+0004 -0.29127E+0004 -0.27237E-0008 -0.53459E-0008  0.30853E-0008
  0.35000E+0004 -0.29125E+0004 -0.27570E-0008 -0.55364E-0008  0.32680E-0008
  0.32500E+0004 -0.28891E+0004 -0.25426E-0008 -0.45661E-0008  0.23953E-0008
  0.32932E+0004 -0.28889E+0004 -0.26057E-0008 -0.47751E-0008  0.25687E-0008
  0.33750E+0004 -0.28886E+0004 -0.27057E-0008 -0.51618E-0008  0.29080E-0008
  0.34568E+0004 -0.28883E+0004 -0.27775E-0008 -0.55301E-0008  0.32572E-0008
  0.35000E+0004 -0.28881E+0004 -0.28033E-0008 -0.57149E-0008  0.34437E-0008
  0.32500E+0004 -0.28649E+0004 -0.26183E-0008 -0.47571E-0008  0.25444E-0008
  0.32932E+0004 -0.28647E+0004 -0.26766E-0008 -0.49651E-0008  0.27234E-0008
  0.33750E+0004 -0.28643E+0004 -0.27654E-0008 -0.53463E-0008  0.30722E-0008
  0.34568E+0004 -0.28639E+0004 -0.28234E-0008 -0.57043E-0008  0.34288E-0008
  0.35000E+0004 -0.28637E+0004 -0.28408E-0008 -0.58816E-0008  0.36182E-0008
  0.32500E+0004 -0.28521E+0004 -0.26563E-0008 -0.48562E-0008  0.26239E-0008
  0.32932E+0004 -0.28519E+0004 -0.27117E-0008 -0.50631E-0008  0.28057E-0008
  0.33750E+0004 -0.28515E+0004 -0.27940E-0008 -0.54403E-0008  0.31590E-0008
  0.34568E+0004 -0.28510E+0004 -0.28440E-0008 -0.57915E-0008  0.35189E-0008
  0.35000E+0004 -0.28508E+0004 -0.28567E-0008 -0.59642E-0008  0.37094E-0008
  0.35000E+0004 -0.29254E+0004 -0.27293E-0008 -0.54382E-0008  0.31751E-0008
  0.35432E+0004 -0.29253E+0004 -0.27584E-0008 -0.56253E-0008  0.33569E-0008
  0.36250E+0004 -0.29251E+0004 -0.27920E-0008 -0.59617E-0008  0.37026E-0008
  0.37068E+0004 -0.29249E+0004 -0.27964E-0008 -0.62698E-0008  0.40456E-0008
  0.37500E+0004 -0.29248E+0004 -0.27871E-0008 -0.64195E-0008  0.42236E-0008
  0.35000E+0004 -0.29125E+0004 -0.27570E-0008 -0.55364E-0008  0.32680E-0008
  0.35432E+0004 -0.29124E+0004 -0.27822E-0008 -0.57204E-0008  0.34517E-0008
  0.36250E+0004 -0.29122E+0004 -0.28073E-0008 -0.60489E-0008  0.38001E-0008
  0.37068E+0004 -0.29120E+0004 -0.28022E-0008 -0.63466E-0008  0.41444E-0008
  0.37500E+0004 -0.29119E+0004 -0.27874E-0008 -0.64898E-0008  0.43225E-0008
  0.35000E+0004 -0.28881E+0004 -0.28033E-0008 -0.57149E-0008  0.34437E-0008
  0.35432E+0004 -0.28880E+0004 -0.28203E-0008 -0.58916E-0008  0.36304E-0008
  0.36250E+0004 -0.28877E+0004 -0.28282E-0008 -0.62026E-0008  0.39826E-0008
  0.37068E+0004 -0.28874E+0004 -0.28038E-0008 -0.64777E-0008  0.43277E-0008
  0.37500E+0004 -0.28873E+0004 -0.27781E-0008 -0.66070E-0008  0.45050E-0008
  0.35000E+0004 -0.28637E+0004 -0.28408E-0008 -0.58816E-0008  0.36182E-0008
  0.35432E+0004 -0.28635E+0004 -0.28488E-0008 -0.60493E-0008  0.38070E-0008
  0.36250E+0004 -0.28632E+0004 -0.28378E-0008 -0.63393E-0008  0.41611E-0008
  0.37068E+0004 -0.28628E+0004 -0.27925E-0008 -0.65880E-0008  0.45049E-0008
  0.37500E+0004 -0.28627E+0004 -0.27550E-0008 -0.67013E-0008  0.46801E-0008
  0.35000E+0004 -0.28508E+0004 -0.28567E-0008 -0.59642E-0008  0.37094E-0008
  0.35432E+0004 -0.28506E+0004 -0.28596E-0008 -0.61265E-0008  0.38990E-0008
  0.36250E+0004 -0.28502E+0004 -0.28379E-0008 -0.64038E-0008  0.42532E-0008
  0.37068E+0004 -0.28499E+0004 -0.27810E-0008 -0.66370E-0008  0.45954E-0008
  0.37500E+0004 -0.28497E+0004 -0.27369E-0008 -0.67409E-0008  0.47689E-0008
  0.37500E+0004 -0.29248E+0004 -0.27871E-0008 -0.64195E-0008  0.42236E-0008
  0.37932E+0004 -0.29247E+0004 -0.27696E-0008 -0.65598E-0008  0.43988E-0008
  0.38750E+0004 -0.29245E+0004 -0.27149E-0008 -0.67979E-0008  0.47201E-0008
  0.39568E+0004 -0.29243E+0004 -0.26332E-0008 -0.69971E-0008  0.50232E-0008
  0.40000E+0004 -0.29241E+0004 -0.25799E-0008 -0.70861E-0008  0.51743E-0008
  0.37500E+0004 -0.29119E+0004 -0.27874E-0008 -0.64898E-0008  0.43225E-0008
  0.37932E+0004 -0.29117E+0004 -0.27642E-0008 -0.66228E-0008  0.44973E-0008
  0.38750E+0004 -0.29114E+0004 -0.26982E-0008 -0.68451E-0008  0.48166E-0008
  0.39568E+0004 -0.29112E+0004 -0.26045E-0008 -0.70263E-0008  0.51159E-0008
  0.40000E+0004 -0.29110E+0004 -0.25446E-0008 -0.71047E-0008  0.52643E-0008
  0.37500E+0004 -0.28873E+0004 -0.27781E-0008 -0.66070E-0008  0.45050E-0008
  0.37932E+0004 -0.28871E+0004 -0.27435E-0008 -0.67247E-0008  0.46782E-0008
  0.38750E+0004 -0.28867E+0004 -0.26548E-0008 -0.69142E-0008  0.49917E-0008
  0.39568E+0004 -0.28864E+0004 -0.25372E-0008 -0.70578E-0008  0.52818E-0008
  0.40000E+0004 -0.28862E+0004 -0.24645E-0008 -0.71147E-0008  0.54238E-0008
  0.37500E+0004 -0.28627E+0004 -0.27550E-0008 -0.67013E-0008  0.46801E-0008
  0.37932E+0004 -0.28624E+0004 -0.27082E-0008 -0.68015E-0008  0.48502E-0008
  0.38750E+0004 -0.28620E+0004 -0.25953E-0008 -0.69540E-0008  0.51553E-0008
  0.39568E+0004 -0.28616E+0004 -0.24526E-0008 -0.70559E-0008  0.54331E-0008
  0.40000E+0004 -0.28614E+0004 -0.23664E-0008 -0.70890E-0008  0.55672E-0008
  0.37500E+0004 -0.28497E+0004 -0.27369E-0008 -0.67409E-0008  0.47689E-0008
  0.37932E+0004 -0.28494E+0004 -0.26834E-0008 -0.68311E-0008  0.49370E-0008
  0.38750E+0004 -0.28490E+0004 -0.25572E-0008 -0.69624E-0008  0.52363E-0008
  0.39568E+0004 -0.28485E+0004 -0.24007E-0008 -0.70405E-0008  0.55065E-0008
  0.40000E+0004 -0.28483E+0004 -0.23071E-0008 -0.70600E-0008  0.56357E-0008
  0.40000E+0004 -0.29241E+0004 -0.25799E-0008 -0.70861E-0008  0.51743E-0008
  0.40432E+0004 -0.29240E+0004 -0.25200E-0008 -0.71636E-0008  0.53186E-0008
  0.41250E+0004 -0.29238E+0004 -0.23896E-0008 -0.72792E-0008  0.55717E-0008
  0.42068E+0004 -0.29235E+0004 -0.22398E-0008 -0.73540E-0008  0.57959E-0008
  0.42500E+0004 -0.29234E+0004 -0.21540E-0008 -0.73774E-0008  0.59018E-0008
  0.40000E+0004 -0.29110E+0004 -0.25446E-0008 -0.71047E-0008  0.52643E-0008
  0.40432E+0004 -0.29109E+0004 -0.24780E-0008 -0.71712E-0008  0.54054E-0008
  0.41250E+0004 -0.29106E+0004 -0.23349E-0008 -0.72643E-0008  0.56511E-0008
  0.42068E+0004 -0.29103E+0004 -0.21722E-0008 -0.73148E-0008  0.58662E-0008
  0.42500E+0004 -0.29102E+0004 -0.20797E-0008 -0.73246E-0008  0.59666E-0008
  0.40000E+0004 -0.28862E+0004 -0.24645E-0008 -0.71147E-0008  0.54238E-0008
  0.40432E+0004 -0.28860E+0004 -0.23848E-0008 -0.71585E-0008  0.55577E-0008
  0.41250E+0004 -0.28856E+0004 -0.22167E-0008 -0.72056E-0008  0.57869E-0008
  0.42068E+0004 -0.28853E+0004 -0.20290E-0008 -0.72067E-0008  0.59822E-0008
  0.42500E+0004 -0.28851E+0004 -0.19234E-0008 -0.71893E-0008  0.60708E-0008
  0.40000E+0004 -0.28614E+0004 -0.23664E-0008 -0.70890E-0008  0.55672E-0008
  0.40432E+0004 -0.28611E+0004 -0.22731E-0008 -0.71078E-0008  0.56921E-0008
  0.41250E+0004 -0.28607E+0004 -0.20789E-0008 -0.71045E-0008  0.59016E-0008
  0.42068E+0004 -0.28602E+0004 -0.18655E-0008 -0.70520E-0008  0.60737E-0008
  0.42500E+0004 -0.28600E+0004 -0.17464E-0008 -0.70053E-0008  0.61488E-0008
  0.40000E+0004 -0.28483E+0004 -0.23071E-0008 -0.70600E-0008  0.56357E-0008
  0.40432E+0004 -0.28480E+0004 -0.22064E-0008 -0.70647E-0008  0.57552E-0008
  0.41250E+0004 -0.28475E+0004 -0.19982E-0008 -0.70332E-0008  0.59529E-0008
  0.42068E+0004 -0.28470E+0004 -0.17709E-0008 -0.69507E-0008  0.61113E-0008
  0.42500E+0004 -0.28468E+0004 -0.16446E-0008 -0.68875E-0008  0.61785E-0008
  0.42500E+0004 -0.29234E+0004 -0.21540E-0008 -0.73774E-0008  0.59018E-0008
  0.42932E+0004 -0.29233E+0004 -0.20642E-0008 -0.73901E-0008  0.59988E-0008
  0.43750E+0004 -0.29231E+0004 -0.18848E-0008 -0.73859E-0008  0.61581E-0008
  0.44568E+0004 -0.29229E+0004 -0.16960E-0008 -0.73471E-0008  0.62854E-0008
  0.45000E+0004 -0.29228E+0004 -0.15937E-0008 -0.73137E-0008  0.63397E-0008
  0.42500E+0004 -0.29102E+0004 -0.20797E-0008 -0.73246E-0008  0.59666E-0008
  0.42932E+0004 -0.29100E+0004 -0.19833E-0008 -0.73235E-0008  0.60577E-0008
  0.43750E+0004 -0.29098E+0004 -0.17915E-0008 -0.72922E-0008  0.62047E-0008
  0.44568E+0004 -0.29096E+0004 -0.15908E-0008 -0.72255E-0008  0.63183E-0008
  0.45000E+0004 -0.29094E+0004 -0.14824E-0008 -0.71772E-0008  0.63651E-0008
  0.42500E+0004 -0.28851E+0004 -0.19234E-0008 -0.71893E-0008  0.60708E-0008
  0.42932E+0004 -0.28849E+0004 -0.18142E-0008 -0.71604E-0008  0.61494E-0008
  0.43750E+0004 -0.28846E+0004 -0.15985E-0008 -0.70749E-0008  0.62706E-0008
  0.44568E+0004 -0.28843E+0004 -0.13748E-0008 -0.69523E-0008  0.63560E-0008
  0.45000E+0004 -0.28842E+0004 -0.12548E-0008 -0.68741E-0008  0.63869E-0008
  0.42500E+0004 -0.28600E+0004 -0.17464E-0008 -0.70053E-0008  0.61488E-0008
  0.42932E+0004 -0.28598E+0004 -0.16240E-0008 -0.69464E-0008  0.62131E-0008
  0.43750E+0004 -0.28594E+0004 -0.13841E-0008 -0.68026E-0008  0.63049E-0008
  0.44568E+0004 -0.28591E+0004 -0.11372E-0008 -0.66205E-0008  0.63586E-0008
  0.45000E+0004 -0.28589E+0004 -0.10055E-0008 -0.65106E-0008  0.63720E-0008
  0.42500E+0004 -0.28468E+0004 -0.16446E-0008 -0.68875E-0008  0.61785E-0008
  0.42932E+0004 -0.28466E+0004 -0.15151E-0008 -0.68120E-0008  0.62344E-0008
  0.43750E+0004 -0.28462E+0004 -0.12623E-0008 -0.66359E-0008  0.63094E-0008
  0.44568E+0004 -0.28458E+0004 -0.10032E-0008 -0.64208E-0008  0.63450E-0008
  0.45000E+0004 -0.28455E+0004 -0.86533E-0009 -0.62934E-0008  0.63484E-0008
  0.45000E+0004 -0.29228E+0004 -0.15937E-0008 -0.73137E-0008  0.63397E-0008
  0.45432E+0004 -0.29226E+0004 -0.14901E-0008 -0.72721E-0008  0.63857E-0008
  0.46250E+0004 -0.29224E+0004 -0.12918E-0008 -0.71727E-0008  0.64500E-0008
  0.47068E+0004 -0.29222E+0004 -0.10936E-0008 -0.70505E-0008  0.64867E-0008
  0.47500E+0004 -0.29220E+0004 -0.98991E-0009 -0.69783E-0008  0.64959E-0008
  0.45000E+0004 -0.29094E+0004 -0.14824E-0008 -0.71772E-0008  0.63651E-0008
  0.45432E+0004 -0.29093E+0004 -0.13728E-0008 -0.71204E-0008  0.64031E-0008
  0.46250E+0004 -0.29090E+0004 -0.11636E-0008 -0.69923E-0008  0.64518E-0008
  0.47068E+0004 -0.29087E+0004 -0.95524E-0009 -0.68413E-0008  0.64722E-0008
  0.47500E+0004 -0.29086E+0004 -0.84654E-0009 -0.67540E-0008  0.64726E-0008
  0.45000E+0004 -0.28842E+0004 -0.12548E-0008 -0.68741E-0008  0.63869E-0008
  0.45432E+0004 -0.28840E+0004 -0.11337E-0008 -0.67872E-0008  0.64087E-0008
  0.46250E+0004 -0.28836E+0004 -0.90398E-0009 -0.66018E-0008  0.64252E-0008
  0.47068E+0004 -0.28832E+0004 -0.67642E-0009 -0.63939E-0008  0.64124E-0008
  0.47500E+0004 -0.28830E+0004 -0.55819E-0009 -0.62769E-0008  0.63949E-0008
  0.45000E+0004 -0.28589E+0004 -0.10055E-0008 -0.65106E-0008  0.63720E-0008
  0.45432E+0004 -0.28586E+0004 -0.87308E-0009 -0.63917E-0008  0.63757E-0008
  0.46250E+0004 -0.28582E+0004 -0.62278E-0009 -0.61455E-0008  0.63568E-0008
  0.47068E+0004 -0.28578E+0004 -0.37625E-0009 -0.58774E-0008  0.63075E-0008
  0.47500E+0004 -0.28575E+0004 -0.24871E-0009 -0.57291E-0008  0.62705E-0008
  0.45000E+0004 -0.28455E+0004 -0.86533E-0009 -0.62934E-0008  0.63484E-0008
  0.45432E+0004 -0.28453E+0004 -0.72691E-0009 -0.61569E-0008  0.63417E-0008
  0.46250E+0004 -0.28448E+0004 -0.46591E-0009 -0.58774E-0008  0.63028E-0008
  0.47068E+0004 -0.28443E+0004 -0.20955E-0009 -0.55763E-0008  0.62329E-0008
  0.47500E+0004 -0.28441E+0004 -0.77193E-0010 -0.54108E-0008  0.61849E-0008
  0.47500E+0004 -0.29220E+0004 -0.98991E-0009 -0.69783E-0008  0.64959E-0008
  0.47932E+0004 -0.29218E+0004 -0.88674E-0009 -0.69008E-0008  0.64986E-0008
  0.48750E+0004 -0.29215E+0004 -0.69534E-0009 -0.67439E-0008  0.64875E-0008
  0.49568E+0004 -0.29211E+0004 -0.51119E-0009 -0.65785E-0008  0.64588E-0008
  0.50000E+0004 -0.29209E+0004 -0.41756E-0009 -0.64893E-0008  0.64377E-0008
  0.47500E+0004 -0.29086E+0004 -0.84654E-0009 -0.67540E-0008  0.64726E-0008
  0.47932E+0004 -0.29083E+0004 -0.73838E-0009 -0.66614E-0008  0.64664E-0008
  0.48750E+0004 -0.29079E+0004 -0.53806E-0009 -0.64762E-0008  0.64382E-0008
  0.49568E+0004 -0.29075E+0004 -0.34577E-0009 -0.62833E-0008  0.63924E-0008
  0.50000E+0004 -0.29073E+0004 -0.24815E-0009 -0.61801E-0008  0.63623E-0008
  0.47500E+0004 -0.28830E+0004 -0.55819E-0009 -0.62769E-0008  0.63949E-0008
  0.47932E+0004 -0.28827E+0004 -0.44062E-0009 -0.61542E-0008  0.63705E-0008
  0.48750E+0004 -0.28822E+0004 -0.22361E-0009 -0.59130E-0008  0.63075E-0008
  0.49568E+0004 -0.28817E+0004 -0.16128E-0010 -0.56659E-0008  0.62270E-0008
  0.50000E+0004 -0.28814E+0004  0.88891E-0010 -0.55349E-0008  0.61788E-0008
  0.47500E+0004 -0.28575E+0004 -0.24871E-0009 -0.57291E-0008  0.62705E-0008
  0.47932E+0004 -0.28572E+0004 -0.12188E-0009 -0.55746E-0008  0.62261E-0008
  0.48750E+0004 -0.28565E+0004  0.11140E-0009 -0.52745E-0008  0.61252E-0008
  0.49568E+0004 -0.28558E+0004  0.33356E-0009 -0.49704E-0008  0.60071E-0008
  0.50000E+0004 -0.28555E+0004  0.44568E-0009 -0.48104E-0008  0.59393E-0008
  0.47500E+0004 -0.28441E+0004 -0.77193E-0010 -0.54108E-0008  0.61849E-0008
  0.47932E+0004 -0.28437E+0004  0.54411E-0010 -0.52390E-0008  0.61293E-0008
  0.48750E+0004 -0.28429E+0004  0.29602E-0009 -0.49066E-0008  0.60071E-0008
  0.49568E+0004 -0.28422E+0004  0.52567E-0009 -0.45714E-0008  0.58679E-0008
  0.50000E+0004 -0.28418E+0004  0.64137E-0009 -0.43954E-0008  0.57892E-0008
  0.50000E+0004 -0.29209E+0004 -0.41756E-0009 -0.64893E-0008  0.64377E-0008
  0.50432E+0004 -0.29207E+0004 -0.32645E-0009 -0.63996E-0008  0.64135E-0008
  0.51250E+0004 -0.29203E+0004 -0.16200E-0009 -0.62308E-0008  0.63607E-0008
  0.52068E+0004 -0.29199E+0004 -0.93893E-0011 -0.60681E-0008  0.63027E-0008
  0.52500E+0004 -0.29197E+0004  0.66006E-0010 -0.59860E-0008  0.62712E-0008
  0.50000E+0004 -0.29073E+0004 -0.24815E-0009 -0.61801E-0008  0.63623E-0008
  0.50432E+0004 -0.29070E+0004 -0.15322E-0009 -0.60765E-0008  0.63292E-0008
  0.51250E+0004 -0.29065E+0004  0.17911E-0010 -0.58826E-0008  0.62599E-0008
  0.52068E+0004 -0.29061E+0004  0.17649E-0009 -0.56962E-0008  0.61860E-0008
  0.52500E+0004 -0.29058E+0004  0.25475E-0009 -0.56023E-0008  0.61465E-0008
  0.50000E+0004 -0.28814E+0004  0.88891E-0010 -0.55349E-0008  0.61788E-0008
  0.50432E+0004 -0.28810E+0004  0.19091E-0009 -0.54040E-0008  0.61278E-0008
  0.51250E+0004 -0.28804E+0004  0.37440E-0009 -0.51604E-0008  0.60251E-0008
  0.52068E+0004 -0.28798E+0004  0.54395E-0009 -0.49274E-0008  0.59193E-0008
  0.52500E+0004 -0.28795E+0004  0.62744E-0009 -0.48103E-0008  0.58636E-0008
  0.50000E+0004 -0.28555E+0004  0.44568E-0009 -0.48104E-0008  0.59393E-0008
  0.50432E+0004 -0.28551E+0004  0.55452E-0009 -0.46509E-0008  0.58687E-0008
  0.51250E+0004 -0.28544E+0004  0.74975E-0009 -0.43552E-0008  0.57301E-0008
  0.52068E+0004 -0.28536E+0004  0.92967E-0009 -0.40733E-0008  0.55898E-0008
  0.52500E+0004 -0.28532E+0004  0.10181E-0008 -0.39317E-0008  0.55167E-0008
  0.50000E+0004 -0.28418E+0004  0.64137E-0009 -0.43954E-0008  0.57892E-0008
  0.50432E+0004 -0.28414E+0004  0.75362E-0009 -0.42204E-0008  0.57077E-0008
  0.51250E+0004 -0.28406E+0004  0.95475E-0009 -0.38963E-0008  0.55490E-0008
  0.52068E+0004 -0.28398E+0004  0.11398E-0008 -0.35877E-0008  0.53894E-0008
  0.52500E+0004 -0.28394E+0004  0.12307E-0008 -0.34329E-0008  0.53067E-0008
  0.52500E+0004 -0.29197E+0004  0.66006E-0010 -0.59860E-0008  0.62712E-0008
  0.52932E+0004 -0.29195E+0004  0.13703E-0009 -0.59090E-0008  0.62406E-0008
  0.53750E+0004 -0.29192E+0004  0.26121E-0009 -0.57744E-0008  0.61851E-0008
  0.54568E+0004 -0.29189E+0004  0.37101E-0009 -0.56584E-0008  0.61363E-0008
  0.55000E+0004 -0.29187E+0004  0.42302E-0009 -0.56056E-0008  0.61142E-0008
  0.52500E+0004 -0.29058E+0004  0.25475E-0009 -0.56023E-0008  0.61465E-0008
  0.52932E+0004 -0.29056E+0004  0.32835E-0009 -0.55143E-0008  0.61083E-0008
  0.53750E+0004 -0.29053E+0004  0.45687E-0009 -0.53603E-0008  0.60392E-0008
  0.54568E+0004 -0.29049E+0004  0.57040E-0009 -0.52270E-0008  0.59780E-0008
  0.55000E+0004 -0.29047E+0004  0.62418E-0009 -0.51659E-0008  0.59499E-0008
  0.52500E+0004 -0.28795E+0004  0.62744E-0009 -0.48103E-0008  0.58636E-0008
  0.52932E+0004 -0.28793E+0004  0.70572E-0009 -0.47006E-0008  0.58101E-0008
  0.53750E+0004 -0.28788E+0004  0.84212E-0009 -0.45085E-0008  0.57136E-0008
  0.54568E+0004 -0.28783E+0004  0.96245E-0009 -0.43411E-0008  0.56276E-0008
  0.55000E+0004 -0.28781E+0004  0.10193E-0008 -0.42638E-0008  0.55875E-0008
  0.52500E+0004 -0.28532E+0004  0.10181E-0008 -0.39317E-0008  0.55167E-0008
  0.52932E+0004 -0.28529E+0004  0.11007E-0008 -0.37994E-0008  0.54467E-0008
  0.53750E+0004 -0.28524E+0004  0.12444E-0008 -0.35676E-0008  0.53209E-0008
  0.54568E+0004 -0.28518E+0004  0.13710E-0008 -0.33645E-0008  0.52083E-0008
  0.55000E+0004 -0.28515E+0004  0.14308E-0008 -0.32701E-0008  0.51553E-0008
  0.52500E+0004 -0.28394E+0004  0.12307E-0008 -0.34329E-0008  0.53067E-0008
  0.52932E+0004 -0.28390E+0004  0.13154E-0008 -0.32883E-0008  0.52275E-0008
  0.53750E+0004 -0.28384E+0004  0.14627E-0008 -0.30348E-0008  0.50855E-0008
  0.54568E+0004 -0.28378E+0004  0.15923E-0008 -0.28124E-0008  0.49581E-0008
  0.55000E+0004 -0.28375E+0004  0.16534E-0008 -0.27087E-0008  0.48979E-0008
  0.55000E+0004 -0.29187E+0004  0.42302E-0009 -0.56056E-0008  0.61142E-0008
  0.55432E+0004 -0.29186E+0004  0.47041E-0009 -0.55603E-0008  0.60958E-0008
  0.56250E+0004 -0.29183E+0004  0.54865E-0009 -0.54933E-0008  0.60706E-0008
  0.57068E+0004 -0.29181E+0004  0.61157E-0009 -0.54530E-0008  0.60605E-0008
  0.57500E+0004 -0.29180E+0004  0.63855E-0009 -0.54427E-0008  0.60616E-0008
  0.55000E+0004 -0.29047E+0004  0.62418E-0009 -0.51659E-0008  0.59499E-0008
  0.55432E+0004 -0.29045E+0004  0.67306E-0009 -0.51133E-0008  0.59260E-0008
  0.56250E+0004 -0.29042E+0004  0.75372E-0009 -0.50341E-0008  0.58917E-0008
  0.57068E+0004 -0.29039E+0004  0.81857E-0009 -0.49839E-0008  0.58740E-0008
  0.57500E+0004 -0.29038E+0004  0.84636E-0009 -0.49695E-0008  0.58719E-0008
  0.55000E+0004 -0.28781E+0004  0.10193E-0008 -0.42638E-0008  0.55875E-0008
  0.55432E+0004 -0.28779E+0004  0.10709E-0008 -0.41966E-0008  0.55527E-0008
  0.56250E+0004 -0.28775E+0004  0.11560E-0008 -0.40933E-0008  0.55000E-0008
  0.57068E+0004 -0.28771E+0004  0.12243E-0008 -0.40236E-0008  0.54673E-0008
  0.57500E+0004 -0.28769E+0004  0.12536E-0008 -0.40008E-0008  0.54585E-0008
  0.55000E+0004 -0.28515E+0004  0.14308E-0008 -0.32701E-0008  0.51553E-0008
  0.55432E+0004 -0.28512E+0004  0.14847E-0008 -0.31878E-0008  0.51088E-0008
  0.56250E+0004 -0.28508E+0004  0.15738E-0008 -0.30591E-0008  0.50365E-0008
  0.57068E+0004 -0.28503E+0004  0.16453E-0008 -0.29688E-0008  0.49875E-0008
  0.57500E+0004 -0.28501E+0004  0.16761E-0008 -0.29371E-0008  0.49717E-0008
  0.55000E+0004 -0.28375E+0004  0.16534E-0008 -0.27087E-0008  0.48979E-0008
  0.55432E+0004 -0.28372E+0004  0.17086E-0008 -0.26181E-0008  0.48450E-0008
  0.56250E+0004 -0.28367E+0004  0.17995E-0008 -0.24756E-0008  0.47618E-0008
  0.57068E+0004 -0.28362E+0004  0.18726E-0008 -0.23740E-0008  0.47038E-0008
  0.57500E+0004 -0.28359E+0004  0.19040E-0008 -0.23374E-0008  0.46840E-0008
  0.57500E+0004 -0.29180E+0004  0.63855E-0009 -0.54427E-0008  0.60616E-0008
  0.57932E+0004 -0.29178E+0004  0.66151E-0009 -0.54399E-0008  0.60673E-0008
  0.58750E+0004 -0.29175E+0004  0.69316E-0009 -0.54565E-0008  0.60916E-0008
  0.59568E+0004 -0.29172E+0004  0.70917E-0009 -0.55026E-0008  0.61342E-0008
  0.60000E+0004 -0.29170E+0004  0.71131E-0009 -0.55386E-0008  0.61639E-0008
  0.57500E+0004 -0.29038E+0004  0.84636E-0009 -0.49695E-0008  0.58719E-0008
  0.57932E+0004 -0.29036E+0004  0.87012E-0009 -0.49629E-0008  0.58747E-0008
  0.58750E+0004 -0.29033E+0004  0.90291E-0009 -0.49744E-0008  0.58950E-0008
  0.59568E+0004 -0.29029E+0004  0.91965E-0009 -0.50180E-0008  0.59353E-0008
  0.60000E+0004 -0.29027E+0004  0.92199E-0009 -0.50537E-0008  0.59646E-0008
  0.57500E+0004 -0.28769E+0004  0.12536E-0008 -0.40008E-0008  0.54585E-0008
  0.57932E+0004 -0.28767E+0004  0.12788E-0008 -0.39868E-0008  0.54556E-0008
  0.58750E+0004 -0.28762E+0004  0.13138E-0008 -0.39878E-0008  0.54674E-0008
  0.59568E+0004 -0.28758E+0004  0.13319E-0008 -0.40259E-0008  0.55031E-0008
  0.60000E+0004 -0.28756E+0004  0.13347E-0008 -0.40606E-0008  0.55314E-0008
  0.57500E+0004 -0.28501E+0004  0.16761E-0008 -0.29371E-0008  0.49717E-0008
  0.57932E+0004 -0.28498E+0004  0.17026E-0008 -0.29151E-0008  0.49623E-0008
  0.58750E+0004 -0.28492E+0004  0.17397E-0008 -0.29047E-0008  0.49650E-0008
  0.59568E+0004 -0.28487E+0004  0.17593E-0008 -0.29363E-0008  0.49954E-0008
  0.60000E+0004 -0.28484E+0004  0.17627E-0008 -0.29697E-0008  0.50224E-0008
  0.57500E+0004 -0.28359E+0004  0.19040E-0008 -0.23374E-0008  0.46840E-0008
  0.57932E+0004 -0.28356E+0004  0.19312E-0008 -0.23109E-0008  0.46711E-0008
  0.58750E+0004 -0.28350E+0004  0.19694E-0008 -0.22941E-0008  0.46686E-0008
  0.59568E+0004 -0.28344E+0004  0.19898E-0008 -0.23219E-0008  0.46958E-0008
  0.60000E+0004 -0.28341E+0004  0.19935E-0008 -0.23544E-0008  0.47221E-0008
  0.60000E+0004 -0.29170E+0004  0.71131E-0009 -0.55386E-0008  0.61639E-0008
  0.60432E+0004 -0.29168E+0004  0.71008E-0009 -0.55805E-0008  0.61978E-0008
  0.61250E+0004 -0.29164E+0004  0.69584E-0009 -0.56814E-0008  0.62751E-0008
  0.62068E+0004 -0.29160E+0004  0.66602E-0009 -0.58096E-0008  0.63687E-0008
  0.62500E+0004 -0.29157E+0004  0.64406E-0009 -0.58874E-0008  0.64239E-0008
  0.60000E+0004 -0.29027E+0004  0.92199E-0009 -0.50537E-0008  0.59646E-0008
  0.60432E+0004 -0.29025E+0004  0.92106E-0009 -0.50955E-0008  0.59984E-0008
  0.61250E+0004 -0.29019E+0004  0.90704E-0009 -0.51981E-0008  0.60768E-0008
  0.62068E+0004 -0.29014E+0004  0.87698E-0009 -0.53307E-0008  0.61735E-0008
  0.62500E+0004 -0.29012E+0004  0.85473E-0009 -0.54119E-0008  0.62312E-0008
  0.60000E+0004 -0.28756E+0004  0.13347E-0008 -0.40606E-0008  0.55314E-0008
  0.60432E+0004 -0.28752E+0004  0.13345E-0008 -0.41018E-0008  0.55646E-0008
  0.61250E+0004 -0.28746E+0004  0.13212E-0008 -0.42070E-0008  0.56449E-0008
  0.62068E+0004 -0.28739E+0004  0.12910E-0008 -0.43472E-0008  0.57474E-0008
  0.62500E+0004 -0.28736E+0004  0.12684E-0008 -0.44344E-0008  0.58096E-0008
  0.60000E+0004 -0.28484E+0004  0.17627E-0008 -0.29697E-0008  0.50224E-0008
  0.60432E+0004 -0.28480E+0004  0.17632E-0008 -0.30096E-0008  0.50547E-0008
  0.61250E+0004 -0.28472E+0004  0.17509E-0008 -0.31163E-0008  0.51364E-0008
  0.62068E+0004 -0.28464E+0004  0.17212E-0008 -0.32632E-0008  0.52442E-0008
  0.62500E+0004 -0.28460E+0004  0.16985E-0008 -0.33560E-0008  0.53108E-0008
  0.60000E+0004 -0.28341E+0004  0.19935E-0008 -0.23544E-0008  0.47221E-0008
  0.60432E+0004 -0.28336E+0004  0.19945E-0008 -0.23934E-0008  0.47538E-0008
  0.61250E+0004 -0.28328E+0004  0.19828E-0008 -0.25004E-0008  0.48359E-0008
  0.62068E+0004 -0.28319E+0004  0.19535E-0008 -0.26504E-0008  0.49464E-0008
  0.62500E+0004 -0.28315E+0004  0.19309E-0008 -0.27460E-0008  0.50153E-0008
  0.62500E+0004 -0.29157E+0004  0.64406E-0009 -0.58874E-0008  0.64239E-0008
  0.62932E+0004 -0.29154E+0004  0.61919E-0009 -0.59690E-0008  0.64819E-0008
  0.63750E+0004 -0.29148E+0004  0.56041E-0009 -0.61409E-0008  0.66006E-0008
  0.64568E+0004 -0.29142E+0004  0.48656E-0009 -0.63334E-0008  0.67293E-0008
  0.65000E+0004 -0.29138E+0004  0.44165E-0009 -0.64419E-0008  0.67999E-0008
  0.62500E+0004 -0.29012E+0004  0.85473E-0009 -0.54119E-0008  0.62312E-0008
  0.62932E+0004 -0.29008E+0004  0.82974E-0009 -0.54969E-0008  0.62918E-0008
  0.63750E+0004 -0.29001E+0004  0.77029E-0009 -0.56771E-0008  0.64169E-0008
  0.64568E+0004 -0.28993E+0004  0.69524E-0009 -0.58806E-0008  0.65539E-0008
  0.65000E+0004 -0.28990E+0004  0.64945E-0009 -0.59960E-0008  0.66297E-0008
  0.62500E+0004 -0.28736E+0004  0.12684E-0008 -0.44344E-0008  0.58096E-0008
  0.62932E+0004 -0.28731E+0004  0.12434E-0008 -0.45253E-0008  0.58749E-0008
  0.63750E+0004 -0.28722E+0004  0.11832E-0008 -0.47206E-0008  0.60120E-0008
  0.64568E+0004 -0.28712E+0004  0.11065E-0008 -0.49443E-0008  0.61648E-0008
  0.65000E+0004 -0.28708E+0004  0.10594E-0008 -0.50724E-0008  0.62504E-0008
  0.62500E+0004 -0.28460E+0004  0.16985E-0008 -0.33560E-0008  0.53108E-0008
  0.62932E+0004 -0.28454E+0004  0.16738E-0008 -0.34521E-0008  0.53806E-0008
  0.63750E+0004 -0.28443E+0004  0.16137E-0008 -0.36613E-0008  0.55294E-0008
  0.64568E+0004 -0.28431E+0004  0.15361E-0008 -0.39042E-0008  0.56978E-0008
  0.65000E+0004 -0.28426E+0004  0.14882E-0008 -0.40445E-0008  0.57932E-0008
  0.62500E+0004 -0.28315E+0004  0.19309E-0008 -0.27460E-0008  0.50153E-0008
  0.62932E+0004 -0.28308E+0004  0.19065E-0008 -0.28445E-0008  0.50873E-0008
  0.63750E+0004 -0.28296E+0004  0.18467E-0008 -0.30605E-0008  0.52421E-0008
  0.64568E+0004 -0.28283E+0004  0.17691E-0008 -0.33130E-0008  0.54186E-0008
  0.65000E+0004 -0.28277E+0004  0.17210E-0008 -0.34596E-0008  0.55192E-0008
  0.65000E+0004 -0.29138E+0004  0.44165E-0009 -0.64419E-0008  0.67999E-0008
  0.65432E+0004 -0.29134E+0004  0.39407E-0009 -0.65521E-0008  0.68711E-0008
  0.66250E+0004 -0.29126E+0004  0.29306E-0009 -0.67707E-0008  0.70080E-0008
  0.67068E+0004 -0.29118E+0004  0.17838E-0009 -0.69995E-0008  0.71450E-0008
  0.67500E+0004 -0.29114E+0004  0.11269E-0009 -0.71225E-0008  0.72157E-0008
  0.65000E+0004 -0.28990E+0004  0.64945E-0009 -0.59960E-0008  0.66297E-0008
  0.65432E+0004 -0.28985E+0004  0.60112E-0009 -0.61130E-0008  0.67062E-0008
  0.66250E+0004 -0.28975E+0004  0.49816E-0009 -0.63468E-0008  0.68546E-0008
  0.67068E+0004 -0.28966E+0004  0.38087E-0009 -0.65931E-0008  0.70048E-0008
  0.67500E+0004 -0.28961E+0004  0.31349E-0009 -0.67265E-0008  0.70832E-0008
  0.65000E+0004 -0.28708E+0004  0.10594E-0008 -0.50724E-0008  0.62504E-0008
  0.65432E+0004 -0.28701E+0004  0.10101E-0008 -0.52021E-0008  0.63370E-0008
  0.66250E+0004 -0.28689E+0004  0.90424E-0009 -0.54638E-0008  0.65073E-0008
  0.67068E+0004 -0.28677E+0004  0.78274E-0009 -0.57431E-0008  0.66830E-0008
  0.67500E+0004 -0.28671E+0004  0.71262E-0009 -0.58959E-0008  0.67762E-0008
  0.65000E+0004 -0.28426E+0004  0.14882E-0008 -0.40445E-0008  0.57932E-0008
  0.65432E+0004 -0.28418E+0004  0.14384E-0008 -0.41862E-0008  0.58898E-0008
  0.66250E+0004 -0.28403E+0004  0.13307E-0008 -0.44746E-0008  0.60820E-0008
  0.67068E+0004 -0.28388E+0004  0.12062E-0008 -0.47861E-0008  0.62834E-0008
  0.67500E+0004 -0.28380E+0004  0.11339E-0008 -0.49580E-0008  0.63916E-0008
  0.65000E+0004 -0.28277E+0004  0.17210E-0008 -0.34596E-0008  0.55192E-0008
  0.65432E+0004 -0.28268E+0004  0.16711E-0008 -0.36073E-0008  0.56210E-0008
  0.66250E+0004 -0.28252E+0004  0.15630E-0008 -0.39093E-0008  0.58247E-0008
  0.67068E+0004 -0.28236E+0004  0.14374E-0008 -0.42373E-0008  0.60396E-0008
  0.67500E+0004 -0.28227E+0004  0.13643E-0008 -0.44190E-0008  0.61559E-0008
  0.67500E+0004 -0.29114E+0004  0.11269E-0009 -0.71225E-0008  0.72157E-0008
  0.67932E+0004 -0.29109E+0004  0.44315E-0010 -0.72451E-0008  0.72844E-0008
  0.68750E+0004 -0.29099E+0004 -0.94157E-0010 -0.74776E-0008  0.74081E-0008
  0.69568E+0004 -0.29090E+0004 -0.24334E-0009 -0.77069E-0008  0.75200E-0008
  0.70000E+0004 -0.29085E+0004 -0.32583E-0009 -0.78246E-0008  0.75728E-0008
  0.67500E+0004 -0.28961E+0004  0.31349E-0009 -0.67265E-0008  0.70832E-0008
  0.67932E+0004 -0.28955E+0004  0.24339E-0009 -0.68597E-0008  0.71599E-0008
  0.68750E+0004 -0.28944E+0004  0.10099E-0009 -0.71142E-0008  0.72998E-0008
  0.69568E+0004 -0.28933E+0004 -0.52959E-0010 -0.73677E-0008  0.74293E-0008
  0.70000E+0004 -0.28927E+0004 -0.13836E-0009 -0.74992E-0008  0.74919E-0008
  0.67500E+0004 -0.28671E+0004  0.71262E-0009 -0.58959E-0008  0.67762E-0008
  0.67932E+0004 -0.28663E+0004  0.63971E-0009 -0.60490E-0008  0.68681E-0008
  0.68750E+0004 -0.28649E+0004  0.49078E-0009 -0.63449E-0008  0.70393E-0008
  0.69568E+0004 -0.28635E+0004  0.32863E-0009 -0.66446E-0008  0.72031E-0008
  0.70000E+0004 -0.28628E+0004  0.23821E-0009 -0.68021E-0008  0.72848E-0008
  0.67500E+0004 -0.28380E+0004  0.11339E-0008 -0.49580E-0008  0.63916E-0008
  0.67932E+0004 -0.28371E+0004  0.10589E-0008 -0.51305E-0008  0.64991E-0008
  0.68750E+0004 -0.28354E+0004  0.90476E-0009 -0.54673E-0008  0.67022E-0008
  0.69568E+0004 -0.28337E+0004  0.73576E-0009 -0.58128E-0008  0.69011E-0008
  0.70000E+0004 -0.28329E+0004  0.64098E-0009 -0.59965E-0008  0.70026E-0008
  0.67500E+0004 -0.28227E+0004  0.13643E-0008 -0.44190E-0008  0.61559E-0008
  0.67932E+0004 -0.28218E+0004  0.12884E-0008 -0.46016E-0008  0.62715E-0008
  0.68750E+0004 -0.28199E+0004  0.11321E-0008 -0.49595E-0008  0.64916E-0008
  0.69568E+0004 -0.28180E+0004  0.96003E-0009 -0.53290E-0008  0.67094E-0008
  0.70000E+0004 -0.28171E+0004  0.86330E-0009 -0.55265E-0008  0.68215E-0008
  0.70000E+0004 -0.29085E+0004 -0.32583E-0009 -0.78246E-0008  0.75728E-0008
  0.70432E+0004 -0.29080E+0004 -0.41027E-0009 -0.79388E-0008  0.76206E-0008
  0.71250E+0004 -0.29070E+0004 -0.57594E-0009 -0.81446E-0008  0.76958E-0008
  0.72068E+0004 -0.29060E+0004 -0.74742E-0009 -0.83328E-0008  0.77479E-0008
  0.72500E+0004 -0.29054E+0004 -0.83948E-0009 -0.84232E-0008  0.77650E-0008
  0.70000E+0004 -0.28927E+0004 -0.13836E-0009 -0.74992E-0008  0.74919E-0008
  0.70432E+0004 -0.28921E+0004 -0.22584E-0009 -0.76275E-0008  0.75498E-0008
  0.71250E+0004 -0.28909E+0004 -0.39802E-0009 -0.78614E-0008  0.76447E-0008
  0.72068E+0004 -0.28897E+0004 -0.57699E-0009 -0.80794E-0008  0.77174E-0008
  0.72500E+0004 -0.28891E+0004 -0.67342E-0009 -0.81863E-0008  0.77456E-0008
  0.70000E+0004 -0.28628E+0004  0.23821E-0009 -0.68021E-0008  0.72848E-0008
  0.70432E+0004 -0.28620E+0004  0.14543E-0009 -0.69572E-0008  0.73623E-0008
  0.71250E+0004 -0.28605E+0004 -0.38216E-0010 -0.72450E-0008  0.74959E-0008
  0.72068E+0004 -0.28590E+0004 -0.23061E-0009 -0.75206E-0008  0.76091E-0008
  0.72500E+0004 -0.28582E+0004 -0.33491E-0009 -0.76592E-0008  0.76592E-0008
  0.70000E+0004 -0.28329E+0004  0.64098E-0009 -0.59965E-0008  0.70026E-0008
  0.70432E+0004 -0.28319E+0004  0.54361E-0009 -0.61785E-0008  0.71002E-0008
  0.71250E+0004 -0.28300E+0004  0.34978E-0009 -0.65205E-0008  0.72740E-0008
  0.72068E+0004 -0.28282E+0004  0.14521E-0009 -0.68546E-0008  0.74296E-0008
  0.72500E+0004 -0.28272E+0004  0.33628E-0010 -0.70256E-0008  0.75027E-0008
  0.70000E+0004 -0.28171E+0004  0.86330E-0009 -0.55265E-0008  0.68215E-0008
  0.70432E+0004 -0.28160E+0004  0.76380E-0009 -0.57226E-0008  0.69301E-0008
  0.71250E+0004 -0.28140E+0004  0.56522E-0009 -0.60932E-0008  0.71256E-0008
  0.72068E+0004 -0.28120E+0004  0.35479E-0009 -0.64585E-0008  0.73043E-0008
  0.72500E+0004 -0.28109E+0004  0.23970E-0009 -0.66467E-0008  0.73899E-0008
  0.72500E+0004 -0.29054E+0004 -0.83948E-0009 -0.84232E-0008  0.77650E-0008
  0.72932E+0004 -0.29049E+0004 -0.93198E-0009 -0.85064E-0008  0.77743E-0008
  0.73750E+0004 -0.29038E+0004 -0.11081E-0008 -0.86431E-0008  0.77694E-0008
  0.74568E+0004 -0.29027E+0004 -0.12833E-0008 -0.87491E-0008  0.77332E-0008
  0.75000E+0004 -0.29021E+0004 -0.13745E-0008 -0.87913E-0008  0.77008E-0008
  0.72500E+0004 -0.28891E+0004 -0.67342E-0009 -0.81863E-0008  0.77456E-0008
  0.72932E+0004 -0.28884E+0004 -0.77041E-0009 -0.82860E-0008  0.77661E-0008
  0.73750E+0004 -0.28872E+0004 -0.95588E-0009 -0.84550E-0008  0.77825E-0008
  0.74568E+0004 -0.28859E+0004 -0.11414E-0008 -0.85944E-0008  0.77676E-0008
  0.75000E+0004 -0.28852E+0004 -0.12384E-0008 -0.86544E-0008  0.77463E-0008
  0.72500E+0004 -0.28582E+0004 -0.33491E-0009 -0.76592E-0008  0.76592E-0008
  0.72932E+0004 -0.28573E+0004 -0.44016E-0009 -0.77911E-0008  0.77017E-0008
  0.73750E+0004 -0.28557E+0004 -0.64276E-0009 -0.80232E-0008  0.77605E-0008
  0.74568E+0004 -0.28541E+0004 -0.84736E-0009 -0.82277E-0008  0.77883E-0008
  0.75000E+0004 -0.28532E+0004 -0.95516E-0009 -0.83226E-0008  0.77895E-0008
  0.72500E+0004 -0.28272E+0004  0.33628E-0010 -0.70256E-0008  0.75027E-0008
  0.72932E+0004 -0.28262E+0004 -0.79218E-0010 -0.71905E-0008  0.75686E-0008
  0.73750E+0004 -0.28242E+0004 -0.29790E-0009 -0.74873E-0008  0.76723E-0008
  0.74568E+0004 -0.28222E+0004 -0.52067E-0009 -0.77593E-0008  0.77458E-0008
  0.75000E+0004 -0.28212E+0004 -0.63894E-0009 -0.78908E-0008  0.77710E-0008
  0.72500E+0004 -0.28109E+0004  0.23970E-0009 -0.66467E-0008  0.73899E-0008
  0.72932E+0004 -0.28097E+0004  0.12311E-0009 -0.68292E-0008  0.74685E-0008
  0.73750E+0004 -0.28076E+0004 -0.10353E-0009 -0.71608E-0008  0.75969E-0008
  0.74568E+0004 -0.28054E+0004 -0.33541E-0009 -0.74692E-0008  0.76956E-0008
  0.75000E+0004 -0.28043E+0004 -0.45895E-0009 -0.76204E-0008  0.77342E-0008
  0.75000E+0004 -0.29021E+0004 -0.13745E-0008 -0.87913E-0008  0.77008E-0008
  0.75432E+0004 -0.29015E+0004 -0.14641E-0008 -0.88235E-0008  0.76593E-0008
  0.76250E+0004 -0.29004E+0004 -0.16289E-0008 -0.88552E-0008  0.75541E-0008
  0.77068E+0004 -0.28992E+0004 -0.17851E-0008 -0.88470E-0008  0.74144E-0008
  0.77500E+0004 -0.28986E+0004 -0.18631E-0008 -0.88260E-0008  0.73267E-0008
  0.75000E+0004 -0.28852E+0004 -0.12384E-0008 -0.86544E-0008  0.77463E-0008
  0.75432E+0004 -0.28845E+0004 -0.13339E-0008 -0.87042E-0008  0.77157E-0008
  0.76250E+0004 -0.28832E+0004 -0.15107E-0008 -0.87697E-0008  0.76309E-0008
  0.77068E+0004 -0.28818E+0004 -0.16795E-0008 -0.87952E-0008  0.75106E-0008
  0.77500E+0004 -0.28811E+0004 -0.17645E-0008 -0.87916E-0008  0.74328E-0008
  0.75000E+0004 -0.28532E+0004 -0.95516E-0009 -0.83226E-0008  0.77895E-0008
  0.75432E+0004 -0.28523E+0004 -0.10618E-0008 -0.84074E-0008  0.77810E-0008
  0.76250E+0004 -0.28505E+0004 -0.12611E-0008 -0.85398E-0008  0.77376E-0008
  0.77068E+0004 -0.28488E+0004 -0.14539E-0008 -0.86323E-0008  0.76573E-0008
  0.77500E+0004 -0.28479E+0004 -0.15521E-0008 -0.86637E-0008  0.75998E-0008
  0.75000E+0004 -0.28212E+0004 -0.63894E-0009 -0.78908E-0008  0.77710E-0008
  0.75432E+0004 -0.28200E+0004 -0.75640E-0009 -0.80122E-0008  0.77866E-0008
  0.76250E+0004 -0.28179E+0004 -0.97755E-0009 -0.82149E-0008  0.77881E-0008
  0.77068E+0004 -0.28158E+0004 -0.11943E-0008 -0.83783E-0008  0.77517E-0008
  0.77500E+0004 -0.28147E+0004 -0.13057E-0008 -0.84472E-0008  0.77166E-0008
  0.75000E+0004 -0.28043E+0004 -0.45895E-0009 -0.76204E-0008  0.77342E-0008
  0.75432E+0004 -0.28030E+0004 -0.58188E-0009 -0.77617E-0008  0.77632E-0008
  0.76250E+0004 -0.28007E+0004 -0.81432E-0009 -0.80028E-0008  0.77899E-0008
  0.77068E+0004 -0.27984E+0004 -0.10434E-0008 -0.82052E-0008  0.77782E-0008
  0.77500E+0004 -0.27972E+0004 -0.11617E-0008 -0.82947E-0008  0.77560E-0008
  0.77500E+0004 -0.28986E+0004 -0.18631E-0008 -0.88260E-0008  0.73267E-0008
  0.77932E+0004 -0.28979E+0004 -0.19372E-0008 -0.87930E-0008  0.72300E-0008
  0.78750E+0004 -0.28967E+0004 -0.20672E-0008 -0.86980E-0008  0.70216E-0008
  0.79568E+0004 -0.28954E+0004 -0.21813E-0008 -0.85599E-0008  0.67814E-0008
  0.80000E+0004 -0.28947E+0004 -0.22343E-0008 -0.84698E-0008  0.66426E-0008
  0.77500E+0004 -0.28811E+0004 -0.17645E-0008 -0.87916E-0008  0.74328E-0008
  0.77932E+0004 -0.28803E+0004 -0.18457E-0008 -0.87759E-0008  0.73456E-0008
  0.78750E+0004 -0.28788E+0004 -0.19893E-0008 -0.87127E-0008  0.71540E-0008
  0.79568E+0004 -0.28773E+0004 -0.21173E-0008 -0.86050E-0008  0.69290E-0008
  0.80000E+0004 -0.28765E+0004 -0.21778E-0008 -0.85302E-0008  0.67976E-0008
  0.77500E+0004 -0.28479E+0004 -0.15521E-0008 -0.86637E-0008  0.75998E-0008
  0.77932E+0004 -0.28469E+0004 -0.16468E-0008 -0.86826E-0008  0.75323E-0008
  0.78750E+0004 -0.28450E+0004 -0.18167E-0008 -0.86835E-0008  0.73758E-0008
  0.79568E+0004 -0.28431E+0004 -0.19718E-0008 -0.86378E-0008  0.71832E-0008
  0.80000E+0004 -0.28421E+0004 -0.20468E-0008 -0.85946E-0008  0.70675E-0008
  0.77500E+0004 -0.28147E+0004 -0.13057E-0008 -0.84472E-0008  0.77166E-0008
  0.77932E+0004 -0.28135E+0004 -0.14138E-0008 -0.85029E-0008  0.76710E-0008
  0.78750E+0004 -0.28112E+0004 -0.16102E-0008 -0.85731E-0008  0.75544E-0008
  0.79568E+0004 -0.28088E+0004 -0.17930E-0008 -0.85949E-0008  0.73987E-0008
  0.80000E+0004 -0.28076E+0004 -0.18830E-0008 -0.85863E-0008  0.73012E-0008
  0.77500E+0004 -0.27972E+0004 -0.11617E-0008 -0.82947E-0008  0.77560E-0008
  0.77932E+0004 -0.27958E+0004 -0.12768E-0008 -0.83708E-0008  0.77227E-0008
  0.78750E+0004 -0.27933E+0004 -0.14872E-0008 -0.84794E-0008  0.76289E-0008
  0.79568E+0004 -0.27908E+0004 -0.16848E-0008 -0.85390E-0008  0.74947E-0008
  0.80000E+0004 -0.27894E+0004 -0.17828E-0008 -0.85499E-0008  0.74078E-0008
  0.80000E+0004 -0.28947E+0004 -0.22343E-0008 -0.84698E-0008  0.66426E-0008
  0.80432E+0004 -0.28940E+0004 -0.22819E-0008 -0.83682E-0008  0.64967E-0008
  0.81250E+0004 -0.28927E+0004 -0.23570E-0008 -0.81442E-0008  0.62002E-0008
  0.82068E+0004 -0.28913E+0004 -0.24111E-0008 -0.78810E-0008  0.58809E-0008
  0.82500E+0004 -0.28906E+0004 -0.24308E-0008 -0.77274E-0008  0.57046E-0008
  0.80000E+0004 -0.28765E+0004 -0.21778E-0008 -0.85302E-0008  0.67976E-0008
  0.80432E+0004 -0.28757E+0004 -0.22328E-0008 -0.84434E-0008  0.66583E-0008
  0.81250E+0004 -0.28741E+0004 -0.23219E-0008 -0.82458E-0008  0.63731E-0008
  0.82068E+0004 -0.28725E+0004 -0.23897E-0008 -0.80066E-0008  0.60628E-0008
  0.82500E+0004 -0.28717E+0004 -0.24166E-0008 -0.78645E-0008  0.58903E-0008
  0.80000E+0004 -0.28421E+0004 -0.20468E-0008 -0.85946E-0008  0.70675E-0008
  0.80432E+0004 -0.28410E+0004 -0.21164E-0008 -0.85382E-0008  0.69429E-0008
  0.81250E+0004 -0.28390E+0004 -0.22331E-0008 -0.83956E-0008  0.66825E-0008
  0.82068E+0004 -0.28369E+0004 -0.23283E-0008 -0.82069E-0008  0.63929E-0008
  0.82500E+0004 -0.28359E+0004 -0.23694E-0008 -0.80893E-0008  0.62296E-0008
  0.80000E+0004 -0.28076E+0004 -0.18830E-0008 -0.85863E-0008  0.73012E-0008
  0.80432E+0004 -0.28063E+0004 -0.19676E-0008 -0.85636E-0008  0.71938E-0008
  0.81250E+0004 -0.28038E+0004 -0.21131E-0008 -0.84822E-0008  0.69633E-0008
  0.82068E+0004 -0.28014E+0004 -0.22372E-0008 -0.83507E-0008  0.66995E-0008
  0.82500E+0004 -0.28001E+0004 -0.22934E-0008 -0.82614E-0008  0.65479E-0008
  0.80000E+0004 -0.27894E+0004 -0.17828E-0008 -0.85499E-0008  0.74078E-0008
  0.80432E+0004 -0.27880E+0004 -0.18754E-0008 -0.85462E-0008  0.73106E-0008
  0.81250E+0004 -0.27853E+0004 -0.20365E-0008 -0.84996E-0008  0.70979E-0008
  0.82068E+0004 -0.27826E+0004 -0.21764E-0008 -0.84009E-0008  0.68497E-0008
  0.82500E+0004 -0.27812E+0004 -0.22409E-0008 -0.83280E-0008  0.67055E-0008
  0.82500E+0004 -0.28906E+0004 -0.24308E-0008 -0.77274E-0008  0.57046E-0008
  0.82932E+0004 -0.28900E+0004 -0.24444E-0008 -0.75632E-0008  0.55227E-0008
  0.83750E+0004 -0.28887E+0004 -0.24528E-0008 -0.72274E-0008  0.51674E-0008
  0.84568E+0004 -0.28875E+0004 -0.24387E-0008 -0.68626E-0008  0.48021E-0008
  0.85000E+0004 -0.28869E+0004 -0.24224E-0008 -0.66601E-0008  0.46068E-0008
  0.82500E+0004 -0.28717E+0004 -0.24166E-0008 -0.78645E-0008  0.58903E-0008
  0.82932E+0004 -0.28709E+0004 -0.24371E-0008 -0.77111E-0008  0.57115E-0008
  0.83750E+0004 -0.28695E+0004 -0.24583E-0008 -0.73932E-0008  0.53601E-0008
  0.84568E+0004 -0.28681E+0004 -0.24560E-0008 -0.70431E-0008  0.49963E-0008
  0.85000E+0004 -0.28674E+0004 -0.24455E-0008 -0.68470E-0008  0.48010E-0008
  0.82500E+0004 -0.28359E+0004 -0.23694E-0008 -0.80893E-0008  0.62296E-0008
  0.82932E+0004 -0.28349E+0004 -0.24041E-0008 -0.79591E-0008  0.60585E-0008
  0.83750E+0004 -0.28331E+0004 -0.24510E-0008 -0.76805E-0008  0.57182E-0008
  0.84568E+0004 -0.28313E+0004 -0.24730E-0008 -0.73636E-0008  0.53607E-0008
  0.85000E+0004 -0.28304E+0004 -0.24746E-0008 -0.71825E-0008  0.51669E-0008
  0.82500E+0004 -0.28001E+0004 -0.22934E-0008 -0.82614E-0008  0.65479E-0008
  0.82932E+0004 -0.27989E+0004 -0.23432E-0008 -0.81580E-0008  0.63872E-0008
  0.83750E+0004 -0.27967E+0004 -0.24181E-0008 -0.79260E-0008  0.60629E-0008
  0.84568E+0004 -0.27945E+0004 -0.24667E-0008 -0.76495E-0008  0.57165E-0008
  0.85000E+0004 -0.27934E+0004 -0.24817E-0008 -0.74871E-0008  0.55266E-0008
  0.82500E+0004 -0.27812E+0004 -0.22409E-0008 -0.83280E-0008  0.67055E-0008
  0.82932E+0004 -0.27799E+0004 -0.22990E-0008 -0.82404E-0008  0.65514E-0008
  0.83750E+0004 -0.27775E+0004 -0.23895E-0008 -0.80360E-0008  0.62377E-0008
  0.84568E+0004 -0.27751E+0004 -0.24531E-0008 -0.77838E-0008  0.58993E-0008
  0.85000E+0004 -0.27738E+0004 -0.24756E-0008 -0.76328E-0008  0.57125E-0008
  0.85000E+0004 -0.28869E+0004 -0.24224E-0008 -0.66601E-0008  0.46068E-0008
  0.85432E+0004 -0.28865E+0004 -0.23998E-0008 -0.64496E-0008  0.44088E-0008
  0.86250E+0004 -0.28856E+0004 -0.23409E-0008 -0.60367E-0008  0.40337E-0008
  0.87068E+0004 -0.28848E+0004 -0.22624E-0008 -0.56104E-0008  0.36627E-0008
  0.87500E+0004 -0.28844E+0004 -0.22138E-0008 -0.53820E-0008  0.34701E-0008
  0.85000E+0004 -0.28674E+0004 -0.24455E-0008 -0.68470E-0008  0.48010E-0008
  0.85432E+0004 -0.28669E+0004 -0.24284E-0008 -0.66417E-0008  0.46019E-0008
  0.86250E+0004 -0.28659E+0004 -0.23789E-0008 -0.62362E-0008  0.42232E-0008
  0.87068E+0004 -0.28649E+0004 -0.23085E-0008 -0.58137E-0008  0.38465E-0008
  0.87500E+0004 -0.28644E+0004 -0.22636E-0008 -0.55861E-0008  0.36501E-0008
  0.85000E+0004 -0.28304E+0004 -0.24746E-0008 -0.71825E-0008  0.51669E-0008
  0.85432E+0004 -0.28297E+0004 -0.24690E-0008 -0.69899E-0008  0.49674E-0008
  0.86250E+0004 -0.28285E+0004 -0.24396E-0008 -0.66031E-0008  0.45846E-0008
  0.87068E+0004 -0.28272E+0004 -0.23865E-0008 -0.61928E-0008  0.41996E-0008
  0.87500E+0004 -0.28265E+0004 -0.23497E-0008 -0.59690E-0008  0.39974E-0008
  0.85000E+0004 -0.27934E+0004 -0.24817E-0008 -0.74871E-0008  0.55266E-0008
  0.85432E+0004 -0.27925E+0004 -0.24892E-0008 -0.73111E-0008  0.53291E-0008
  0.86250E+0004 -0.27910E+0004 -0.24826E-0008 -0.69502E-0008  0.49463E-0008
  0.87068E+0004 -0.27895E+0004 -0.24499E-0008 -0.65586E-0008  0.45567E-0008
  0.87500E+0004 -0.27887E+0004 -0.24225E-0008 -0.63419E-0008  0.43504E-0008
  0.85000E+0004 -0.27738E+0004 -0.24756E-0008 -0.76328E-0008  0.57125E-0008
  0.85432E+0004 -0.27729E+0004 -0.24906E-0008 -0.74672E-0008  0.55170E-0008
  0.86250E+0004 -0.27713E+0004 -0.24973E-0008 -0.71230E-0008  0.51360E-0008
  0.87068E+0004 -0.27696E+0004 -0.24764E-0008 -0.67442E-0008  0.47457E-0008
  0.87500E+0004 -0.27687E+0004 -0.24547E-0008 -0.65326E-0008  0.45380E-0008
  0.87500E+0004 -0.28844E+0004 -0.22138E-0008 -0.53820E-0008  0.34701E-0008
  0.87932E+0004 -0.28840E+0004 -0.21604E-0008 -0.51511E-0008  0.32794E-0008
  0.88750E+0004 -0.28834E+0004 -0.20479E-0008 -0.47128E-0008  0.29280E-0008
  0.89568E+0004 -0.28828E+0004 -0.19229E-0008 -0.42784E-0008  0.25928E-0008
  0.90000E+0004 -0.28825E+0004 -0.18530E-0008 -0.40527E-0008  0.24235E-0008
  0.87500E+0004 -0.28644E+0004 -0.22636E-0008 -0.55861E-0008  0.36501E-0008
  0.87932E+0004 -0.28640E+0004 -0.22134E-0008 -0.53549E-0008  0.34551E-0008
  0.88750E+0004 -0.28633E+0004 -0.21058E-0008 -0.49139E-0008  0.30944E-0008
  0.89568E+0004 -0.28626E+0004 -0.19843E-0008 -0.44741E-0008  0.27486E-0008
  0.90000E+0004 -0.28622E+0004 -0.19156E-0008 -0.42446E-0008  0.25734E-0008
  0.87500E+0004 -0.28265E+0004 -0.23497E-0008 -0.59690E-0008  0.39974E-0008
  0.87932E+0004 -0.28261E+0004 -0.23066E-0008 -0.57394E-0008  0.37951E-0008
  0.88750E+0004 -0.28251E+0004 -0.22104E-0008 -0.52970E-0008  0.34184E-0008
  0.89568E+0004 -0.28242E+0004 -0.20972E-0008 -0.48501E-0008  0.30540E-0008
  0.90000E+0004 -0.28237E+0004 -0.20318E-0008 -0.46149E-0008  0.28680E-0008
  0.87500E+0004 -0.27887E+0004 -0.24225E-0008 -0.63419E-0008  0.43504E-0008
  0.87932E+0004 -0.27881E+0004 -0.23882E-0008 -0.61171E-0008  0.41425E-0008
  0.88750E+0004 -0.27870E+0004 -0.23062E-0008 -0.56786E-0008  0.37523E-0008
  0.89568E+0004 -0.27858E+0004 -0.22040E-0008 -0.52295E-0008  0.33712E-0008
  0.90000E+0004 -0.27852E+0004 -0.21431E-0008 -0.49907E-0008  0.31755E-0008
  0.87500E+0004 -0.27687E+0004 -0.24547E-0008 -0.65326E-0008  0.45380E-0008
  0.87932E+0004 -0.27681E+0004 -0.24257E-0008 -0.63117E-0008  0.43278E-0008
  0.88750E+0004 -0.27668E+0004 -0.23523E-0008 -0.58778E-0008  0.39318E-0008
  0.89568E+0004 -0.27656E+0004 -0.22571E-0008 -0.54296E-0008  0.35429E-0008
  0.90000E+0004 -0.27649E+0004 -0.21993E-0008 -0.51900E-0008  0.33423E-0008
  0.90000E+0004 -0.28825E+0004 -0.18530E-0008 -0.40527E-0008  0.24235E-0008
  0.90432E+0004 -0.28821E+0004 -0.17809E-0008 -0.38302E-0008  0.22598E-0008
  0.91250E+0004 -0.28815E+0004 -0.16396E-0008 -0.34199E-0008  0.19660E-0008
  0.92068E+0004 -0.28809E+0004 -0.14949E-0008 -0.30279E-0008  0.16952E-0008
  0.92500E+0004 -0.28805E+0004 -0.14181E-0008 -0.28297E-0008  0.15619E-0008
  0.90000E+0004 -0.28622E+0004 -0.19156E-0008 -0.42446E-0008  0.25734E-0008
  0.90432E+0004 -0.28618E+0004 -0.18443E-0008 -0.40177E-0008  0.24035E-0008
  0.91250E+0004 -0.28610E+0004 -0.17036E-0008 -0.35977E-0008  0.20978E-0008
  0.92068E+0004 -0.28603E+0004 -0.15581E-0008 -0.31944E-0008  0.18148E-0008
  0.92500E+0004 -0.28599E+0004 -0.14806E-0008 -0.29899E-0008  0.16751E-0008
  0.90000E+0004 -0.28237E+0004 -0.20318E-0008 -0.46149E-0008  0.28680E-0008
  0.90432E+0004 -0.28232E+0004 -0.19629E-0008 -0.43809E-0008  0.26870E-0008
  0.91250E+0004 -0.28223E+0004 -0.18248E-0008 -0.39446E-0008  0.23591E-0008
  0.92068E+0004 -0.28213E+0004 -0.16794E-0008 -0.35215E-0008  0.20530E-0008
  0.92500E+0004 -0.28208E+0004 -0.16009E-0008 -0.33055E-0008  0.19010E-0008
  0.90000E+0004 -0.27852E+0004 -0.21431E-0008 -0.49907E-0008  0.31755E-0008
  0.90432E+0004 -0.27846E+0004 -0.20780E-0008 -0.47518E-0008  0.29840E-0008
  0.91250E+0004 -0.27835E+0004 -0.19446E-0008 -0.43023E-0008  0.26349E-0008
  0.92068E+0004 -0.27823E+0004 -0.18013E-0008 -0.38620E-0008  0.23062E-0008
  0.92500E+0004 -0.27817E+0004 -0.17228E-0008 -0.36355E-0008  0.21420E-0008
  0.90000E+0004 -0.27649E+0004 -0.21993E-0008 -0.51900E-0008  0.33423E-0008
  0.90432E+0004 -0.27643E+0004 -0.21366E-0008 -0.49494E-0008  0.31457E-0008
  0.91250E+0004 -0.27630E+0004 -0.20068E-0008 -0.44946E-0008  0.27859E-0008
  0.92068E+0004 -0.27617E+0004 -0.18653E-0008 -0.40464E-0008  0.24456E-0008
  0.92500E+0004 -0.27611E+0004 -0.17872E-0008 -0.38148E-0008  0.22751E-0008
  0.92500E+0004 -0.28805E+0004 -0.14181E-0008 -0.28297E-0008  0.15619E-0008
  0.92932E+0004 -0.28802E+0004 -0.13414E-0008 -0.26377E-0008  0.14352E-0008
  0.93750E+0004 -0.28797E+0004 -0.11978E-0008 -0.22931E-0008  0.12138E-0008
  0.94568E+0004 -0.28792E+0004 -0.10587E-0008 -0.19753E-0008  0.10165E-0008
  0.95000E+0004 -0.28789E+0004 -0.98782E-0009 -0.18189E-0008  0.92211E-0009
  0.92500E+0004 -0.28599E+0004 -0.14806E-0008 -0.29899E-0008  0.16751E-0008
  0.92932E+0004 -0.28596E+0004 -0.14027E-0008 -0.27911E-0008  0.15418E-0008
  0.93750E+0004 -0.28589E+0004 -0.12565E-0008 -0.24332E-0008  0.13082E-0008
  0.94568E+0004 -0.28583E+0004 -0.11139E-0008 -0.21017E-0008  0.10993E-0008
  0.95000E+0004 -0.28579E+0004 -0.10409E-0008 -0.19382E-0008  0.99895E-0009
  0.92500E+0004 -0.28208E+0004 -0.16009E-0008 -0.33055E-0008  0.19010E-0008
  0.92932E+0004 -0.28204E+0004 -0.15215E-0008 -0.30943E-0008  0.17553E-0008
  0.93750E+0004 -0.28195E+0004 -0.13709E-0008 -0.27118E-0008  0.14983E-0008
  0.94568E+0004 -0.28187E+0004 -0.12223E-0008 -0.23547E-0008  0.12668E-0008
  0.95000E+0004 -0.28183E+0004 -0.11457E-0008 -0.21774E-0008  0.11549E-0008
  0.92500E+0004 -0.27817E+0004 -0.17228E-0008 -0.36355E-0008  0.21420E-0008
  0.92932E+0004 -0.27812E+0004 -0.16427E-0008 -0.34129E-0008  0.19838E-0008
  0.93750E+0004 -0.27802E+0004 -0.14889E-0008 -0.30069E-0008  0.17032E-0008
  0.94568E+0004 -0.27792E+0004 -0.13354E-0008 -0.26247E-0008  0.14484E-0008
  0.95000E+0004 -0.27786E+0004 -0.12555E-0008 -0.24338E-0008  0.13246E-0008
  0.92500E+0004 -0.27611E+0004 -0.17872E-0008 -0.38148E-0008  0.22751E-0008
  0.92932E+0004 -0.27605E+0004 -0.17071E-0008 -0.35867E-0008  0.21103E-0008
  0.93750E+0004 -0.27594E+0004 -0.15524E-0008 -0.31689E-0008  0.18172E-0008
  0.94568E+0004 -0.27583E+0004 -0.13967E-0008 -0.27737E-0008  0.15499E-0008
  0.95000E+0004 -0.27577E+0004 -0.13153E-0008 -0.25759E-0008  0.14198E-0008
  0.95000E+0004 -0.28789E+0004 -0.98782E-0009 -0.18189E-0008  0.92211E-0009
  0.95432E+0004 -0.28788E+0004 -0.91854E-0009 -0.16695E-0008  0.83340E-0009
  0.96250E+0004 -0.28786E+0004 -0.79370E-0009 -0.14085E-0008  0.68256E-0009
  0.97068E+0004 -0.28784E+0004 -0.67834E-0009 -0.11765E-0008  0.55323E-0009
  0.97500E+0004 -0.28783E+0004 -0.62165E-0009 -0.10656E-0008  0.49306E-0009
  0.95000E+0004 -0.28579E+0004 -0.10409E-0008 -0.19382E-0008  0.99895E-0009
  0.95432E+0004 -0.28578E+0004 -0.96930E-0009 -0.17813E-0008  0.90444E-0009
  0.96250E+0004 -0.28576E+0004 -0.83985E-0009 -0.15067E-0008  0.74325E-0009
  0.97068E+0004 -0.28574E+0004 -0.71974E-0009 -0.12617E-0008  0.60442E-0009
  0.97500E+0004 -0.28573E+0004 -0.66051E-0009 -0.11443E-0008  0.53963E-0009
  0.95000E+0004 -0.28183E+0004 -0.11457E-0008 -0.21774E-0008  0.11549E-0008
  0.95432E+0004 -0.28182E+0004 -0.10699E-0008 -0.20064E-0008  0.10489E-0008
  0.96250E+0004 -0.28179E+0004 -0.93191E-0009 -0.17053E-0008  0.86707E-0009
  0.97068E+0004 -0.28177E+0004 -0.80280E-0009 -0.14350E-0008  0.70933E-0009
  0.97500E+0004 -0.28175E+0004 -0.73873E-0009 -0.13047E-0008  0.63531E-0009
  0.95000E+0004 -0.27786E+0004 -0.12555E-0008 -0.24338E-0008  0.13246E-0008
  0.95432E+0004 -0.27785E+0004 -0.11759E-0008 -0.22485E-0008  0.12065E-0008
  0.96250E+0004 -0.27782E+0004 -0.10298E-0008 -0.19204E-0008  0.10029E-0008
  0.97068E+0004 -0.27779E+0004 -0.89182E-0009 -0.16237E-0008  0.82509E-0009
  0.97500E+0004 -0.27777E+0004 -0.82288E-0009 -0.14800E-0008  0.74118E-0009
  0.95000E+0004 -0.27577E+0004 -0.13153E-0008 -0.25759E-0008  0.14198E-0008
  0.95432E+0004 -0.27576E+0004 -0.12338E-0008 -0.23829E-0008  0.12951E-0008
  0.96250E+0004 -0.27572E+0004 -0.10836E-0008 -0.20405E-0008  0.10797E-0008
  0.97068E+0004 -0.27569E+0004 -0.94114E-0009 -0.17297E-0008  0.89074E-0009
  0.97500E+0004 -0.27567E+0004 -0.86970E-0009 -0.15787E-0008  0.80134E-0009
  0.97500E+0004 -0.28783E+0004 -0.62165E-0009 -0.10656E-0008  0.49306E-0009
  0.97932E+0004 -0.28786E+0004 -0.56734E-0009 -0.96124E-0009  0.43746E-0009
  0.98750E+0004 -0.28790E+0004 -0.47292E-0009 -0.78426E-0009  0.34570E-0009
  0.99568E+0004 -0.28795E+0004 -0.38964E-0009 -0.63294E-0009  0.27005E-0009
  0.10000E+0005 -0.28797E+0004 -0.35009E-0009 -0.56271E-0009  0.23595E-0009
  0.97500E+0004 -0.28573E+0004 -0.66051E-0009 -0.11443E-0008  0.53963E-0009
  0.97932E+0004 -0.28576E+0004 -0.60357E-0009 -0.10334E-0008  0.47954E-0009
  0.98750E+0004 -0.28581E+0004 -0.50431E-0009 -0.84498E-0009  0.38010E-0009
  0.99568E+0004 -0.28587E+0004 -0.41644E-0009 -0.68341E-0009  0.29786E-0009
  0.10000E+0005 -0.28590E+0004 -0.37463E-0009 -0.60827E-0009  0.26067E-0009
  0.97500E+0004 -0.28175E+0004 -0.73873E-0009 -0.13047E-0008  0.63531E-0009
  0.97932E+0004 -0.28179E+0004 -0.67668E-0009 -0.11808E-0008  0.56618E-0009
  0.98750E+0004 -0.28185E+0004 -0.56793E-0009 -0.96948E-0009  0.45122E-0009
  0.99568E+0004 -0.28192E+0004 -0.47103E-0009 -0.78723E-0009  0.35552E-0009
  0.10000E+0005 -0.28196E+0004 -0.42471E-0009 -0.70216E-0009  0.31202E-0009
  0.97500E+0004 -0.27777E+0004 -0.82288E-0009 -0.14800E-0008  0.74118E-0009
  0.97932E+0004 -0.27781E+0004 -0.75565E-0009 -0.13425E-0008  0.66232E-0009
  0.98750E+0004 -0.27790E+0004 -0.63713E-0009 -0.11068E-0008  0.53051E-0009
  0.99568E+0004 -0.27798E+0004 -0.53079E-0009 -0.90238E-0009  0.42010E-0009
  0.10000E+0005 -0.27802E+0004 -0.47968E-0009 -0.80652E-0009  0.36969E-0009
  0.97500E+0004 -0.27567E+0004 -0.86970E-0009 -0.15787E-0008  0.80134E-0009
  0.97932E+0004 -0.27572E+0004 -0.79968E-0009 -0.14337E-0008  0.71703E-0009
  0.98750E+0004 -0.27581E+0004 -0.67593E-0009 -0.11846E-0008  0.57582E-0009
  0.99568E+0004 -0.27590E+0004 -0.56446E-0009 -0.96789E-0009  0.45713E-0009
  0.10000E+0005 -0.27594E+0004 -0.51073E-0009 -0.86603E-0009  0.40283E-0009
  0.10000E+0005 -0.28797E+0004 -0.35009E-0009 -0.56271E-0009  0.23595E-0009
  0.10043E+0005 -0.28803E+0004 -0.31322E-0009 -0.49819E-0009  0.20514E-0009
  0.10125E+0005 -0.28813E+0004 -0.25125E-0009 -0.39196E-0009  0.15591E-0009
  0.10207E+0005 -0.28824E+0004 -0.19906E-0009 -0.30476E-0009  0.11696E-0009
  0.10250E+0005 -0.28829E+0004 -0.17515E-0009 -0.26562E-0009  0.10001E-0009
  0.10000E+0005 -0.28590E+0004 -0.37463E-0009 -0.60827E-0009  0.26067E-0009
  0.10043E+0005 -0.28596E+0004 -0.33550E-0009 -0.53898E-0009  0.22698E-0009
  0.10125E+0005 -0.28608E+0004 -0.26960E-0009 -0.42473E-0009  0.17297E-0009
  0.10207E+0005 -0.28621E+0004 -0.21397E-0009 -0.33076E-0009  0.13014E-0009
  0.10250E+0005 -0.28627E+0004 -0.18845E-0009 -0.28850E-0009  0.11141E-0009
  0.10000E+0005 -0.28196E+0004 -0.42471E-0009 -0.70216E-0009  0.31202E-0009
  0.10043E+0005 -0.28204E+0004 -0.38108E-0009 -0.62326E-0009  0.27240E-0009
  0.10125E+0005 -0.28220E+0004 -0.30733E-0009 -0.49272E-0009  0.20856E-0009
  0.10207E+0005 -0.28236E+0004 -0.24472E-0009 -0.38488E-0009  0.15771E-0009
  0.10250E+0005 -0.28244E+0004 -0.21591E-0009 -0.33622E-0009  0.13539E-0009
  0.10000E+0005 -0.27802E+0004 -0.47968E-0009 -0.80652E-0009  0.36969E-0009
  0.10043E+0005 -0.27812E+0004 -0.43125E-0009 -0.71716E-0009  0.32350E-0009
  0.10125E+0005 -0.27832E+0004 -0.34908E-0009 -0.56881E-0009  0.24878E-0009
  0.10207E+0005 -0.27851E+0004 -0.27894E-0009 -0.44572E-0009  0.18895E-0009
  0.10250E+0005 -0.27861E+0004 -0.24653E-0009 -0.38997E-0009  0.16258E-0009
  0.10000E+0005 -0.27594E+0004 -0.51073E-0009 -0.86603E-0009  0.40283E-0009
  0.10043E+0005 -0.27606E+0004 -0.45966E-0009 -0.77079E-0009  0.35291E-0009
  0.10125E+0005 -0.27627E+0004 -0.37281E-0009 -0.61241E-0009  0.27198E-0009
  0.10207E+0005 -0.27648E+0004 -0.29847E-0009 -0.48068E-0009  0.20701E-0009
  0.10250E+0005 -0.27659E+0004 -0.26404E-0009 -0.42092E-0009  0.17833E-0009
  0.10250E+0005 -0.28829E+0004 -0.17515E-0009 -0.26562E-0009  0.10001E-0009
  0.10293E+0005 -0.28834E+0004 -0.15361E-0009 -0.23080E-0009  0.85287E-0010
  0.10375E+0005 -0.28842E+0004 -0.11864E-0009 -0.17515E-0009  0.62345E-0010
  0.10457E+0005 -0.28851E+0004 -0.90460E-0010 -0.13132E-0009  0.44963E-0010
  0.10500E+0005 -0.28855E+0004 -0.77985E-0010 -0.11220E-0009  0.37601E-0010
  0.10250E+0005 -0.28627E+0004 -0.18845E-0009 -0.28850E-0009  0.11141E-0009
  0.10293E+0005 -0.28633E+0004 -0.16544E-0009 -0.25091E-0009  0.95143E-0010
  0.10375E+0005 -0.28643E+0004 -0.12799E-0009 -0.19075E-0009  0.69807E-0010
  0.10457E+0005 -0.28653E+0004 -0.97732E-0010 -0.14322E-0009  0.50541E-0010
  0.10500E+0005 -0.28658E+0004 -0.84328E-0010 -0.12250E-0009  0.42368E-0010
  0.10250E+0005 -0.28244E+0004 -0.21591E-0009 -0.33622E-0009  0.13539E-0009
  0.10293E+0005 -0.28251E+0004 -0.18990E-0009 -0.29291E-0009  0.11592E-0009
  0.10375E+0005 -0.28264E+0004 -0.14740E-0009 -0.22337E-0009  0.85504E-0010
  0.10457E+0005 -0.28276E+0004 -0.11291E-0009 -0.16820E-0009  0.62231E-0010
  0.10500E+0005 -0.28283E+0004 -0.97584E-0010 -0.14408E-0009  0.52313E-0010
  0.10250E+0005 -0.27861E+0004 -0.24653E-0009 -0.38997E-0009  0.16258E-0009
  0.10293E+0005 -0.27869E+0004 -0.21724E-0009 -0.34031E-0009  0.13952E-0009
  0.10375E+0005 -0.27885E+0004 -0.16921E-0009 -0.26034E-0009  0.10338E-0009
  0.10457E+0005 -0.27900E+0004 -0.13005E-0009 -0.19663E-0009  0.75561E-0010
  0.10500E+0005 -0.27908E+0004 -0.11258E-0009 -0.16869E-0009  0.63696E-0010
  0.10250E+0005 -0.27659E+0004 -0.26404E-0009 -0.42092E-0009  0.17833E-0009
  0.10293E+0005 -0.27668E+0004 -0.23289E-0009 -0.36764E-0009  0.15323E-0009
  0.10375E+0005 -0.27685E+0004 -0.18173E-0009 -0.28173E-0009  0.11380E-0009
  0.10457E+0005 -0.27702E+0004 -0.13993E-0009 -0.21313E-0009  0.83359E-0010
  0.10500E+0005 -0.27711E+0004 -0.12125E-0009 -0.18302E-0009  0.70363E-0010
  0.10500E+0005 -0.28855E+0004 -0.77985E-0010 -0.11220E-0009  0.37601E-0010
  0.10543E+0005 -0.28859E+0004 -0.66945E-0010 -0.95579E-0010  0.31456E-0010
  0.10625E+0005 -0.28867E+0004 -0.49666E-0010 -0.69795E-0010  0.22040E-0010
  0.10707E+0005 -0.28875E+0004 -0.36279E-0010 -0.50298E-0010  0.15346E-0010
  0.10750E+0005 -0.28879E+0004 -0.30586E-0010 -0.42062E-0010  0.12555E-0010
  0.10500E+0005 -0.28658E+0004 -0.84328E-0010 -0.12250E-0009  0.42368E-0010
  0.10543E+0005 -0.28663E+0004 -0.72475E-0010 -0.10441E-0009  0.35433E-0010
  0.10625E+0005 -0.28672E+0004 -0.53850E-0010 -0.76368E-0010  0.24937E-0010
  0.10707E+0005 -0.28680E+0004 -0.39444E-0010 -0.55117E-0010  0.17327E-0010
  0.10750E+0005 -0.28685E+0004 -0.33281E-0010 -0.46148E-0010  0.14224E-0010
  0.10500E+0005 -0.28283E+0004 -0.97584E-0010 -0.14408E-0009  0.52313E-0010
  0.10543E+0005 -0.28289E+0004 -0.84025E-0010 -0.12301E-0009  0.43853E-0010
  0.10625E+0005 -0.28301E+0004 -0.62616E-0010 -0.90235E-0010  0.31072E-0010
  0.10707E+0005 -0.28312E+0004 -0.46019E-0010 -0.65310E-0010  0.21689E-0010
  0.10750E+0005 -0.28318E+0004 -0.38897E-0010 -0.54756E-0010  0.17827E-0010
  0.10500E+0005 -0.27908E+0004 -0.11258E-0009 -0.16869E-0009  0.63696E-0010
  0.10543E+0005 -0.27916E+0004 -0.97110E-0010 -0.14426E-0009  0.53530E-0010
  0.10625E+0005 -0.27930E+0004 -0.72601E-0010 -0.10613E-0009  0.38095E-0010
  0.10707E+0005 -0.27944E+0004 -0.53510E-0010 -0.77036E-0010  0.26750E-0010
  0.10750E+0005 -0.27951E+0004 -0.45300E-0010 -0.64693E-0010  0.22054E-0010
  0.10500E+0005 -0.27711E+0004 -0.12125E-0009 -0.18302E-0009  0.70363E-0010
  0.10543E+0005 -0.27719E+0004 -0.10468E-0009 -0.15662E-0009  0.59189E-0010
  0.10625E+0005 -0.27734E+0004 -0.78404E-0010 -0.11541E-0009  0.42195E-0010
  0.10707E+0005 -0.27750E+0004 -0.57892E-0010 -0.83897E-0010  0.29673E-0010
  0.10750E+0005 -0.27758E+0004 -0.49042E-0010 -0.70502E-0010  0.24507E-0010
  0.10750E+0005 -0.28879E+0004 -0.30586E-0010 -0.42062E-0010  0.12555E-0010
  0.10793E+0005 -0.28883E+0004 -0.25707E-0010 -0.35075E-0010  0.10206E-0010
  0.10875E+0005 -0.28892E+0004 -0.18247E-0010 -0.24534E-0010  0.68416E-0011
  0.10957E+0005 -0.28901E+0004 -0.12763E-0010 -0.16894E-0010  0.45092E-0011
  0.11000E+0005 -0.28906E+0004 -0.10505E-0010 -0.13790E-0010  0.35977E-0011
  0.10750E+0005 -0.28685E+0004 -0.33281E-0010 -0.46148E-0010  0.14224E-0010
  0.10793E+0005 -0.28691E+0004 -0.27953E-0010 -0.38492E-0010  0.11647E-0010
  0.10875E+0005 -0.28701E+0004 -0.19861E-0010 -0.26954E-0010  0.78454E-0011
  0.10957E+0005 -0.28711E+0004 -0.13927E-0010 -0.18598E-0010  0.51743E-0011
  0.11000E+0005 -0.28717E+0004 -0.11480E-0010 -0.15227E-0010  0.41558E-0011
  0.10750E+0005 -0.28318E+0004 -0.38897E-0010 -0.54756E-0010  0.17827E-0010
  0.10793E+0005 -0.28325E+0004 -0.32724E-0010 -0.45739E-0010  0.14631E-0010
  0.10875E+0005 -0.28338E+0004 -0.23312E-0010 -0.32134E-0010  0.99453E-0011
  0.10957E+0005 -0.28352E+0004 -0.16403E-0010 -0.22253E-0010  0.65929E-0011
  0.11000E+0005 -0.28359E+0004 -0.13526E-0010 -0.18221E-0010  0.53143E-0011
  0.10750E+0005 -0.27951E+0004 -0.45300E-0010 -0.64693E-0010  0.22054E-0010
  0.10793E+0005 -0.27960E+0004 -0.38174E-0010 -0.54099E-0010  0.18113E-0010
  0.10875E+0005 -0.27976E+0004 -0.27299E-0010 -0.38114E-0010  0.12322E-0010
  0.10957E+0005 -0.27992E+0004 -0.19237E-0010 -0.26473E-0010  0.82605E-0011
  0.11000E+0005 -0.28000E+0004 -0.15886E-0010 -0.21691E-0010  0.66599E-0011
  0.10750E+0005 -0.27758E+0004 -0.49042E-0010 -0.70502E-0010  0.24507E-0010
  0.10793E+0005 -0.27767E+0004 -0.41340E-0010 -0.58996E-0010  0.20191E-0010
  0.10875E+0005 -0.27785E+0004 -0.29613E-0010 -0.41633E-0010  0.13759E-0010
  0.10957E+0005 -0.27802E+0004 -0.20880E-0010 -0.28929E-0010  0.92552E-0011
  0.11000E+0005 -0.27811E+0004 -0.17263E-0010 -0.23704E-0010  0.74366E-0011
  0.11000E+0005 -0.28906E+0004 -0.10505E-0010 -0.13790E-0010  0.35977E-0011
  0.11043E+0005 -0.28911E+0004 -0.86361E-0011 -0.11258E-0010  0.28593E-0011
  0.11125E+0005 -0.28920E+0004 -0.58680E-0011 -0.75550E-0011  0.18372E-0011
  0.11207E+0005 -0.28929E+0004 -0.38973E-0011 -0.49618E-0011  0.11819E-0011
  0.11250E+0005 -0.28934E+0004 -0.31420E-0011 -0.39650E-0011  0.90633E-0012
  0.11000E+0005 -0.28717E+0004 -0.11480E-0010 -0.15227E-0010  0.41558E-0011
  0.11043E+0005 -0.28722E+0004 -0.94268E-0011 -0.12395E-0010  0.33007E-0011
  0.11125E+0005 -0.28733E+0004 -0.64249E-0011 -0.83323E-0011  0.21111E-0011
  0.11207E+0005 -0.28744E+0004 -0.42806E-0011 -0.54900E-0011  0.13568E-0011
  0.11250E+0005 -0.28750E+0004 -0.34216E-0011 -0.43268E-0011  0.10441E-0011
  0.11000E+0005 -0.28359E+0004 -0.13526E-0010 -0.18221E-0010  0.53143E-0011
  0.11043E+0005 -0.28366E+0004 -0.11144E-0010 -0.14887E-0010  0.42224E-0011
  0.11125E+0005 -0.28380E+0004 -0.75796E-0011 -0.99709E-0011  0.27283E-0011
  0.11207E+0005 -0.28393E+0004 -0.50638E-0011 -0.65810E-0011  0.17565E-0011
  0.11250E+0005 -0.28401E+0004 -0.40671E-0011 -0.52515E-0011  0.13871E-0011
  0.11000E+0005 -0.28000E+0004 -0.15886E-0010 -0.21691E-0010  0.66599E-0011
  0.11043E+0005 -0.28009E+0004 -0.13099E-0010 -0.17749E-0010  0.53140E-0011
  0.11125E+0005 -0.28026E+0004 -0.89307E-0011 -0.11920E-0010  0.34581E-0011
  0.11207E+0005 -0.28043E+0004 -0.59842E-0011 -0.78692E-0011  0.22161E-0011
  0.11250E+0005 -0.28052E+0004 -0.48275E-0011 -0.62796E-0011  0.17136E-0011
  0.11000E+0005 -0.27811E+0004 -0.17263E-0010 -0.23704E-0010  0.74366E-0011
  0.11043E+0005 -0.27821E+0004 -0.14212E-0010 -0.19393E-0010  0.59899E-0011
  0.11125E+0005 -0.27839E+0004 -0.97584E-0011 -0.13108E-0010  0.38613E-0011
  0.11207E+0005 -0.27858E+0004 -0.65590E-0011 -0.86784E-0011  0.24696E-0011
  0.11250E+0005 -0.27867E+0004 -0.52499E-0011 -0.68810E-0011  0.19509E-0011
  0.11250E+0005 -0.28934E+0004 -0.31420E-0011 -0.39650E-0011  0.90633E-0012
  0.11293E+0005 -0.28938E+0004 -0.25042E-0011 -0.31536E-0011  0.71769E-0012
  0.11375E+0005 -0.28947E+0004 -0.15836E-0011 -0.19715E-0011  0.45220E-0012
  0.11457E+0005 -0.28956E+0004 -0.97124E-0012 -0.11857E-0011  0.26461E-0012
  0.11500E+0005 -0.28960E+0004 -0.73577E-0012 -0.91565E-0012  0.22349E-0012
  0.11250E+0005 -0.28750E+0004 -0.34216E-0011 -0.43268E-0011  0.10441E-0011
  0.11293E+0005 -0.28755E+0004 -0.27340E-0011 -0.34620E-0011  0.83699E-0012
  0.11375E+0005 -0.28765E+0004 -0.17495E-0011 -0.21935E-0011  0.52079E-0012
  0.11457E+0005 -0.28775E+0004 -0.10881E-0011 -0.13527E-0011  0.31265E-0012
  0.11500E+0005 -0.28781E+0004 -0.83059E-0012 -0.10216E-0011  0.23075E-0012
  0.11250E+0005 -0.28401E+0004 -0.40671E-0011 -0.52515E-0011  0.13871E-0011
  0.11293E+0005 -0.28407E+0004 -0.32601E-0011 -0.41838E-0011  0.10791E-0011
  0.11375E+0005 -0.28421E+0004 -0.20956E-0011 -0.26558E-0011  0.66868E-0012
  0.11457E+0005 -0.28434E+0004 -0.13041E-0011 -0.16327E-0011  0.40522E-0012
  0.11500E+0005 -0.28440E+0004 -0.10123E-0011 -0.12849E-0011  0.32452E-0012
  0.11250E+0005 -0.28052E+0004 -0.48275E-0011 -0.62796E-0011  0.17136E-0011
  0.11293E+0005 -0.28060E+0004 -0.38721E-0011 -0.50422E-0011  0.13741E-0011
  0.11375E+0005 -0.28076E+0004 -0.25007E-0011 -0.32170E-0011  0.85496E-0012
  0.11457E+0005 -0.28092E+0004 -0.15611E-0011 -0.19801E-0011  0.52337E-0012
  0.11500E+0005 -0.28100E+0004 -0.12147E-0011 -0.15642E-0011  0.42823E-0012
  0.11250E+0005 -0.27867E+0004 -0.52499E-0011 -0.68810E-0011  0.19509E-0011
  0.11293E+0005 -0.27877E+0004 -0.42174E-0011 -0.55349E-0011  0.15667E-0011
  0.11375E+0005 -0.27894E+0004 -0.27304E-0011 -0.35371E-0011  0.97143E-0012
  0.11457E+0005 -0.27911E+0004 -0.17229E-0011 -0.22150E-0011  0.60214E-0012
  0.11500E+0005 -0.27921E+0004 -0.13432E-0011 -0.17526E-0011  0.49227E-0012
  0.11500E+0005 -0.28960E+0004 -0.73577E-0012 -0.91565E-0012  0.22349E-0012
  0.11543E+0005 -0.28964E+0004 -0.58767E-0012 -0.71770E-0012  0.13259E-0012
  0.11625E+0005 -0.28972E+0004 -0.34317E-0012 -0.42631E-0012  0.76013E-0013
  0.11707E+0005 -0.28979E+0004 -0.15199E-0012 -0.22191E-0012  0.91824E-0013
  0.11750E+0005 -0.28983E+0004 -0.10198E-0012 -0.15714E-0012  0.66737E-0013
  0.11500E+0005 -0.28781E+0004 -0.83059E-0012 -0.10216E-0011  0.23075E-0012
  0.11543E+0005 -0.28785E+0004 -0.64035E-0012 -0.79484E-0012  0.17412E-0012
  0.11625E+0005 -0.28794E+0004 -0.37111E-0012 -0.45453E-0012  0.92159E-0013
  0.11707E+0005 -0.28803E+0004 -0.18820E-0012 -0.25285E-0012  0.79999E-0013
  0.11750E+0005 -0.28808E+0004 -0.10918E-0012 -0.15967E-0012  0.76639E-0013
  0.11500E+0005 -0.28440E+0004 -0.10123E-0011 -0.12849E-0011  0.32452E-0012
  0.11543E+0005 -0.28446E+0004 -0.77644E-0012 -0.99474E-0012  0.25544E-0012
  0.11625E+0005 -0.28458E+0004 -0.44942E-0012 -0.57637E-0012  0.15352E-0012
  0.11707E+0005 -0.28469E+0004 -0.24478E-0012 -0.30907E-0012  0.83721E-0013
  0.11750E+0005 -0.28475E+0004 -0.19016E-0012 -0.23821E-0012  0.39729E-0013
  0.11500E+0005 -0.28100E+0004 -0.12147E-0011 -0.15642E-0011  0.42823E-0012
  0.11543E+0005 -0.28107E+0004 -0.93695E-0012 -0.12073E-0011  0.33139E-0012
  0.11625E+0005 -0.28121E+0004 -0.55390E-0012 -0.72384E-0012  0.20635E-0012
  0.11707E+0005 -0.28135E+0004 -0.30684E-0012 -0.39059E-0012  0.11016E-0012
  0.11750E+0005 -0.28142E+0004 -0.22019E-0012 -0.28766E-0012  0.83325E-0013
  0.11500E+0005 -0.27921E+0004 -0.13432E-0011 -0.17526E-0011  0.49227E-0012
  0.11543E+0005 -0.27929E+0004 -0.10408E-0011 -0.13129E-0011  0.33669E-0012
  0.11625E+0005 -0.27944E+0004 -0.59882E-0012 -0.79576E-0012  0.25587E-0012
  0.11707E+0005 -0.27958E+0004 -0.35768E-0012 -0.45116E-0012  0.11100E-0012
  0.11750E+0005 -0.27966E+0004 -0.24511E-0012 -0.32637E-0012  0.10529E-0012
  0.11750E+0005 -0.28983E+0004 -0.10198E-0012 -0.15714E-0012  0.66737E-0013
  0.11793E+0005 -0.28986E+0004 -0.93913E-0013 -0.97661E-0013 -0.18963E-0013
  0.11875E+0005 -0.28993E+0004 -0.23585E-0013 -0.39937E-0013  0.50082E-0014
  0.11957E+0005 -0.28999E+0004 -0.70799E-0014 -0.81627E-0014 -0.24630E-0013
  0.12000E+0005 -0.29002E+0004  0.29870E-0013 -0.75173E-0014  0.36046E-0013
  0.11750E+0005 -0.28808E+0004 -0.10918E-0012 -0.15967E-0012  0.76639E-0013
  0.11793E+0005 -0.28811E+0004 -0.98589E-0013 -0.12100E-0012  0.96369E-0014
  0.11875E+0005 -0.28819E+0004 -0.19204E-0013 -0.51614E-0013  0.34065E-0013
  0.11957E+0005 -0.28826E+0004  0.29008E-0014 -0.15097E-0013  0.60128E-0014
  0.12000E+0005 -0.28830E+0004  0.85952E-0014 -0.11517E-0013 -0.45944E-0015
  0.11750E+0005 -0.28475E+0004 -0.19016E-0012 -0.23821E-0012  0.39729E-0013
  0.11793E+0005 -0.28480E+0004 -0.13045E-0012 -0.15741E-0012  0.17516E-0013
  0.11875E+0005 -0.28489E+0004 -0.23610E-0013 -0.74522E-0013  0.68157E-0013
  0.11957E+0005 -0.28498E+0004  0.36465E-0015 -0.26999E-0013  0.21264E-0013
  0.12000E+0005 -0.28503E+0004  0.79755E-0015 -0.75918E-0014 -0.14830E-0013
  0.11750E+0005 -0.28142E+0004 -0.22019E-0012 -0.28766E-0012  0.83325E-0013
  0.11793E+0005 -0.28148E+0004 -0.16970E-0012 -0.20518E-0012  0.26198E-0013
  0.11875E+0005 -0.28159E+0004 -0.76076E-0013 -0.10050E-0012  0.12854E-0013
  0.11957E+0005 -0.28171E+0004 -0.27037E-0014 -0.42311E-0013  0.41590E-0013
  0.12000E+0005 -0.28176E+0004  0.15509E-0013 -0.22363E-0013  0.37646E-0013
  0.11750E+0005 -0.27966E+0004 -0.24511E-0012 -0.32637E-0012  0.10529E-0012
  0.11793E+0005 -0.27973E+0004 -0.18786E-0012 -0.23356E-0012  0.42368E-0013
  0.11875E+0005 -0.27985E+0004 -0.11252E-0012 -0.11259E-0012 -0.34551E-0013
  0.11957E+0005 -0.27998E+0004  0.94003E-0014 -0.50270E-0013  0.81931E-0013
  0.12000E+0005 -0.28004E+0004 -0.21992E-0013 -0.33966E-0013 -0.20605E-0013
  0.12000E+0005 -0.29002E+0004  0.29870E-0013 -0.75173E-0014  0.36046E-0013
  0.12043E+0005 -0.29006E+0004  0.42760E-0013  0.76604E-0014  0.39862E-0013
  0.12125E+0005 -0.29013E+0004  0.10690E-0013 -0.34621E-0014 -0.21341E-0013
  0.12207E+0005 -0.29021E+0004  0.31075E-0013  0.27689E-0013 -0.11758E-0013
  0.12250E+0005 -0.29025E+0004  0.21079E-0013  0.97313E-0014 -0.15478E-0013
  0.12000E+0005 -0.28830E+0004  0.85952E-0014 -0.11517E-0013 -0.45944E-0015
  0.12043E+0005 -0.28834E+0004  0.26580E-0013  0.49659E-0015  0.14062E-0013
  0.12125E+0005 -0.28843E+0004  0.22963E-0013  0.38810E-0014 -0.56298E-0014
  0.12207E+0005 -0.28852E+0004  0.30330E-0013  0.13656E-0013 -0.23394E-0014
  0.12250E+0005 -0.28856E+0004  0.43926E-0013  0.23819E-0013  0.13762E-0013
  0.12000E+0005 -0.28503E+0004  0.79755E-0015 -0.75918E-0014 -0.14830E-0013
  0.12043E+0005 -0.28509E+0004  0.19133E-0013 -0.51482E-0014  0.61488E-0014
  0.12125E+0005 -0.28520E+0004  0.29616E-0013  0.14194E-0014  0.89877E-0014
  0.12207E+0005 -0.28531E+0004  0.31078E-0013  0.10893E-0013 -0.19322E-0014
  0.12250E+0005 -0.28537E+0004  0.43764E-0013  0.19803E-0013  0.13177E-0013
  0.12000E+0005 -0.28176E+0004  0.15509E-0013 -0.22363E-0013  0.37646E-0013
  0.12043E+0005 -0.28184E+0004  0.19366E-0013 -0.89821E-0014  0.16035E-0013
  0.12125E+0005 -0.28197E+0004  0.28426E-0013 -0.16071E-0014  0.10318E-0013
  0.12207E+0005 -0.28211E+0004  0.32826E-0013  0.72093E-0014  0.40992E-0014
  0.12250E+0005 -0.28218E+0004  0.36217E-0013  0.35600E-0014  0.11977E-0013
  0.12000E+0005 -0.28004E+0004 -0.21992E-0013 -0.33966E-0013 -0.20605E-0013
  0.12043E+0005 -0.28012E+0004  0.29821E-0013 -0.91545E-0014  0.40576E-0013
  0.12125E+0005 -0.28027E+0004  0.38600E-0013 -0.15991E-0014  0.31879E-0013
  0.12207E+0005 -0.28041E+0004  0.41424E-0013  0.17295E-0014  0.27721E-0013
  0.12250E+0005 -0.28049E+0004  0.52191E-0013  0.11052E-0013  0.36218E-0013
  0.12250E+0005 -0.29025E+0004  0.21079E-0013  0.97313E-0014 -0.15478E-0013
  0.12293E+0005 -0.29030E+0004  0.21168E-0013 -0.60222E-0014  0.17167E-0014
  0.12375E+0005 -0.29041E+0004  0.35961E-0013  0.34615E-0013 -0.50228E-0014
  0.12457E+0005 -0.29051E+0004  0.32628E-0013  0.27007E-0013 -0.42155E-0015
  0.12500E+0005 -0.29057E+0004  0.29120E-0013  0.21013E-0013  0.23162E-0014
  0.12250E+0005 -0.28856E+0004  0.43926E-0013  0.23819E-0013  0.13762E-0013
  0.12293E+0005 -0.28863E+0004  0.30796E-0013  0.90896E-0014  0.39430E-0014
  0.12375E+0005 -0.28875E+0004  0.30908E-0013  0.27655E-0013 -0.10099E-0013
  0.12457E+0005 -0.28887E+0004  0.17969E-0013  0.21663E-0013 -0.25967E-0013
  0.12500E+0005 -0.28894E+0004  0.22263E-0013  0.30911E-0013 -0.23607E-0013
  0.12250E+0005 -0.28537E+0004  0.43764E-0013  0.19803E-0013  0.13177E-0013
  0.12293E+0005 -0.28545E+0004  0.29689E-0013  0.75725E-0014 -0.10469E-0014
  0.12375E+0005 -0.28561E+0004  0.23476E-0013  0.13445E-0013 -0.13659E-0013
  0.12457E+0005 -0.28577E+0004  0.26802E-0013  0.20893E-0013 -0.98017E-0014
  0.12500E+0005 -0.28585E+0004  0.22296E-0013  0.19802E-0013 -0.16184E-0013
  0.12250E+0005 -0.28218E+0004  0.36217E-0013  0.35600E-0014  0.11977E-0013
  0.12293E+0005 -0.28228E+0004  0.25278E-0013  0.46780E-0014 -0.94637E-0014
  0.12375E+0005 -0.28247E+0004  0.24106E-0013  0.47692E-0014 -0.59883E-0014
  0.12457E+0005 -0.28266E+0004  0.33263E-0013  0.12540E-0013  0.10724E-0013
  0.12500E+0005 -0.28277E+0004  0.27806E-0013  0.15011E-0013 -0.10537E-0014
  0.12250E+0005 -0.28049E+0004  0.52191E-0013  0.11052E-0013  0.36218E-0013
  0.12293E+0005 -0.28060E+0004  0.39318E-0013  0.95753E-0014  0.13156E-0013
  0.12375E+0005 -0.28081E+0004  0.38314E-0013  0.86185E-0014  0.17258E-0013
  0.12457E+0005 -0.28103E+0004  0.32053E-0013  0.80737E-0014  0.12643E-0013
  0.12500E+0005 -0.28114E+0004  0.16786E-0013  0.13632E-0013 -0.21119E-0013
  0.12500E+0005 -0.29057E+0004  0.29120E-0013  0.21013E-0013  0.23162E-0014
  0.12543E+0005 -0.29063E+0004  0.18634E-0013  0.31145E-0013 -0.22364E-0013
  0.12625E+0005 -0.29073E+0004  0.98195E-0015  0.21256E-0013 -0.33097E-0013
  0.12707E+0005 -0.29084E+0004  0.10835E-0015  0.18570E-0013 -0.26089E-0013
  0.12750E+0005 -0.29090E+0004  0.32393E-0014  0.14832E-0013 -0.12665E-0013
  0.12500E+0005 -0.28894E+0004  0.22263E-0013  0.30911E-0013 -0.23607E-0013
  0.12543E+0005 -0.28901E+0004  0.27304E-0013  0.32916E-0013 -0.98082E-0014
  0.12625E+0005 -0.28913E+0004  0.10669E-0013  0.17484E-0013 -0.11503E-0013
  0.12707E+0005 -0.28926E+0004  0.11222E-0013  0.11690E-0013  0.20860E-0014
  0.12750E+0005 -0.28933E+0004  0.10594E-0013  0.11381E-0013  0.47330E-0014
  0.12500E+0005 -0.28585E+0004  0.22296E-0013  0.19802E-0013 -0.16184E-0013
  0.12543E+0005 -0.28594E+0004  0.27553E-0013  0.26263E-0013 -0.69018E-0014
  0.12625E+0005 -0.28610E+0004  0.11305E-0013  0.15002E-0013 -0.10981E-0013
  0.12707E+0005 -0.28626E+0004  0.12017E-0013  0.81655E-0014  0.68599E-0014
  0.12750E+0005 -0.28635E+0004  0.11461E-0013  0.72300E-0014  0.10328E-0013
  0.12500E+0005 -0.28277E+0004  0.27806E-0013  0.15011E-0013 -0.10537E-0014
  0.12543E+0005 -0.28287E+0004  0.26471E-0013  0.15968E-0013  0.67142E-0015
  0.12625E+0005 -0.28307E+0004  0.12796E-0013  0.15729E-0013 -0.10397E-0013
  0.12707E+0005 -0.28326E+0004  0.30262E-0014  0.84697E-0014 -0.10119E-0013
  0.12750E+0005 -0.28337E+0004  0.99418E-0014  0.89526E-0014  0.59201E-0014
  0.12500E+0005 -0.28114E+0004  0.16786E-0013  0.13632E-0013 -0.21119E-0013
  0.12543E+0005 -0.28125E+0004  0.29068E-0013  0.13152E-0013  0.10231E-0013
  0.12625E+0005 -0.28147E+0004  0.27695E-0013  0.16018E-0013  0.19303E-0013
  0.12707E+0005 -0.28168E+0004  0.52860E-0014  0.76118E-0014 -0.41382E-0014
  0.12750E+0005 -0.28180E+0004  0.12563E-0013  0.10370E-0013  0.95454E-0014
  0.12750E+0005 -0.29090E+0004  0.32393E-0014  0.14832E-0013 -0.12665E-0013
  0.12793E+0005 -0.29094E+0004  0.41134E-0014  0.98679E-0014 -0.41331E-0014
  0.12875E+0005 -0.29101E+0004  0.15460E-0014  0.34785E-0014  0.16689E-0015
  0.12957E+0005 -0.29109E+0004 -0.50916E-0015 -0.98753E-0015  0.19143E-0015
  0.13000E+0005 -0.29113E+0004 -0.38440E-0014 -0.50228E-0014 -0.46316E-0014
  0.12750E+0005 -0.28933E+0004  0.10594E-0013  0.11381E-0013  0.47330E-0014
  0.12793E+0005 -0.28937E+0004  0.68851E-0015  0.97870E-0014 -0.11899E-0013
  0.12875E+0005 -0.28946E+0004  0.80640E-0014  0.32109E-0014  0.12955E-0013
  0.12957E+0005 -0.28955E+0004 -0.44567E-0014 -0.34752E-0014 -0.56676E-0014
  0.13000E+0005 -0.28960E+0004 -0.88303E-0014 -0.79409E-0014 -0.11475E-0013
  0.12750E+0005 -0.28635E+0004  0.11461E-0013  0.72300E-0014  0.10328E-0013
  0.12793E+0005 -0.28641E+0004  0.28047E-0014  0.75883E-0014 -0.64392E-0014
  0.12875E+0005 -0.28652E+0004  0.13148E-0014  0.15641E-0014  0.86928E-0015
  0.12957E+0005 -0.28663E+0004 -0.22360E-0015 -0.43750E-0014  0.22607E-0014
  0.13000E+0005 -0.28669E+0004  0.47908E-0014 -0.10367E-0013  0.18101E-0013
  0.12750E+0005 -0.28337E+0004  0.99418E-0014  0.89526E-0014  0.59201E-0014
  0.12793E+0005 -0.28344E+0004  0.11462E-0013  0.63005E-0014  0.13710E-0013
  0.12875E+0005 -0.28358E+0004 -0.14369E-0013  0.40715E-0015 -0.27311E-0013
  0.12957E+0005 -0.28372E+0004  0.35489E-0014 -0.33160E-0014  0.75818E-0014
  0.13000E+0005 -0.28379E+0004  0.10544E-0013 -0.69099E-0014  0.26400E-0013
  0.12750E+0005 -0.28180E+0004  0.12563E-0013  0.10370E-0013  0.95454E-0014
  0.12793E+0005 -0.28188E+0004  0.14073E-0013  0.58974E-0014  0.20779E-0013
  0.12875E+0005 -0.28203E+0004 -0.15149E-0013 -0.38823E-0015 -0.26937E-0013
  0.12957E+0005 -0.28218E+0004  0.22268E-0014 -0.33930E-0014  0.57472E-0014
  0.13000E+0005 -0.28226E+0004  0.74437E-0014 -0.79726E-0014  0.21814E-0013
  0.13000E+0005 -0.29113E+0004 -0.38440E-0014 -0.50228E-0014 -0.46316E-0014
  0.13043E+0005 -0.29116E+0004 -0.11689E-0014 -0.71020E-0014  0.10478E-0014
  0.13125E+0005 -0.29121E+0004  0.57674E-0015 -0.10031E-0013  0.19141E-0015
  0.13207E+0005 -0.29125E+0004  0.64245E-0015 -0.12362E-0013 -0.49049E-0015
  0.13250E+0005 -0.29128E+0004 -0.50843E-0015 -0.13268E-0013 -0.57261E-0014
  0.13000E+0005 -0.28960E+0004 -0.88303E-0014 -0.79409E-0014 -0.11475E-0013
  0.13043E+0005 -0.28963E+0004 -0.28563E-0014 -0.69170E-0014 -0.22470E-0014
  0.13125E+0005 -0.28969E+0004 -0.22316E-0014 -0.11785E-0013 -0.30914E-0014
  0.13207E+0005 -0.28974E+0004  0.50733E-0014 -0.11409E-0013  0.75844E-0014
  0.13250E+0005 -0.28978E+0004  0.74034E-0014 -0.11112E-0013  0.81505E-0014
  0.13000E+0005 -0.28669E+0004  0.47908E-0014 -0.10367E-0013  0.18101E-0013
  0.13043E+0005 -0.28673E+0004 -0.15147E-0014 -0.74860E-0014  0.15773E-0014
  0.13125E+0005 -0.28681E+0004 -0.57057E-0014 -0.12189E-0013 -0.82482E-0014
  0.13207E+0005 -0.28688E+0004  0.76606E-0014 -0.10198E-0013  0.11528E-0013
  0.13250E+0005 -0.28692E+0004  0.10894E-0013 -0.12267E-0013  0.16301E-0013
  0.13000E+0005 -0.28379E+0004  0.10544E-0013 -0.69099E-0014  0.26400E-0013
  0.13043E+0005 -0.28384E+0004 -0.16618E-0014 -0.85157E-0014  0.23113E-0014
  0.13125E+0005 -0.28393E+0004 -0.18152E-0014 -0.11824E-0013  0.59764E-0015
  0.13207E+0005 -0.28402E+0004  0.64251E-0014 -0.10990E-0013  0.10760E-0013
  0.13250E+0005 -0.28407E+0004  0.35578E-0014 -0.12181E-0013  0.35761E-0014
  0.13000E+0005 -0.28226E+0004  0.74437E-0014 -0.79726E-0014  0.21814E-0013
  0.13043E+0005 -0.28231E+0004 -0.83498E-0014 -0.10800E-0013 -0.83979E-0014
  0.13125E+0005 -0.28241E+0004  0.38071E-0014 -0.10467E-0013  0.11079E-0013
  0.13207E+0005 -0.28251E+0004  0.78838E-0014 -0.12154E-0013  0.15573E-0013
  0.13250E+0005 -0.28256E+0004 -0.49646E-0016 -0.11370E-0013 -0.30685E-0014
  0.13250E+0005 -0.29128E+0004 -0.50843E-0015 -0.13268E-0013 -0.57261E-0014
  0.13293E+0005 -0.29130E+0004  0.75580E-0014 -0.11567E-0013  0.68764E-0014
  0.13375E+0005 -0.29135E+0004  0.75248E-0014 -0.14691E-0013  0.72948E-0014
  0.13457E+0005 -0.29139E+0004  0.29015E-0014 -0.16648E-0013 -0.26856E-0014
  0.13500E+0005 -0.29141E+0004  0.10245E-0013 -0.44311E-0014  0.83086E-0015
  0.13250E+0005 -0.28978E+0004  0.74034E-0014 -0.11112E-0013  0.81505E-0014
  0.13293E+0005 -0.28980E+0004  0.60388E-0014 -0.11457E-0013  0.40288E-0014
  0.13375E+0005 -0.28985E+0004  0.39217E-0014 -0.13143E-0013 -0.36581E-0015
  0.13457E+0005 -0.28990E+0004  0.26950E-0014 -0.15217E-0013 -0.39911E-0014
  0.13500E+0005 -0.28993E+0004  0.19755E-0014 -0.15137E-0013 -0.40733E-0014
  0.13250E+0005 -0.28692E+0004  0.10894E-0013 -0.12267E-0013  0.16301E-0013
  0.13293E+0005 -0.28695E+0004  0.74428E-0014 -0.11308E-0013  0.78308E-0014
  0.13375E+0005 -0.28702E+0004  0.28108E-0014 -0.12846E-0013 -0.44501E-0016
  0.13457E+0005 -0.28708E+0004  0.50262E-0014 -0.15207E-0013  0.18981E-0014
  0.13500E+0005 -0.28711E+0004  0.11418E-0015 -0.17648E-0013 -0.49370E-0014
  0.13250E+0005 -0.28407E+0004  0.35578E-0014 -0.12181E-0013  0.35761E-0014
  0.13293E+0005 -0.28411E+0004  0.78913E-0014 -0.11525E-0013  0.10022E-0013
  0.13375E+0005 -0.28418E+0004  0.51012E-0014 -0.13098E-0013  0.72652E-0014
  0.13457E+0005 -0.28426E+0004  0.88842E-0014 -0.13772E-0013  0.99711E-0014
  0.13500E+0005 -0.28430E+0004  0.75144E-0014 -0.10110E-0013  0.46504E-0014
  0.13250E+0005 -0.28256E+0004 -0.49646E-0016 -0.11370E-0013 -0.30685E-0014
  0.13293E+0005 -0.28261E+0004  0.54117E-0014 -0.11996E-0013  0.60674E-0014
  0.13375E+0005 -0.28269E+0004  0.45006E-0014 -0.13426E-0013  0.73450E-0014
  0.13457E+0005 -0.28277E+0004  0.10594E-0013 -0.10464E-0013  0.11657E-0013
  0.13500E+0005 -0.28282E+0004  0.11510E-0013 -0.54522E-0014  0.93449E-0014
  0.13500E+0005 -0.29141E+0004  0.10245E-0013 -0.44311E-0014  0.83086E-0015
  0.13543E+0005 -0.29143E+0004  0.28457E-0014 -0.19469E-0013  0.98892E-0015
  0.13625E+0005 -0.29146E+0004  0.16821E-0013  0.29122E-0014  0.62554E-0014
  0.13707E+0005 -0.29150E+0004  0.10300E-0013 -0.16230E-0014  0.56336E-0015
  0.13750E+0005 -0.29152E+0004  0.32312E-0014 -0.12040E-0014 -0.11460E-0013
  0.13500E+0005 -0.28993E+0004  0.19755E-0014 -0.15137E-0013 -0.40733E-0014
  0.13543E+0005 -0.28995E+0004  0.33873E-0014 -0.17276E-0013  0.73832E-0015
  0.13625E+0005 -0.28999E+0004  0.43382E-0014 -0.97509E-0014 -0.47344E-0014
  0.13707E+0005 -0.29003E+0004 -0.16987E-0014 -0.13955E-0013 -0.96204E-0014
  0.13750E+0005 -0.29005E+0004  0.88207E-0015 -0.12790E-0013 -0.26569E-0014
  0.13500E+0005 -0.28711E+0004  0.11418E-0015 -0.17648E-0013 -0.49370E-0014
  0.13543E+0005 -0.28714E+0004  0.50444E-0014 -0.11941E-0013  0.56417E-0015
  0.13625E+0005 -0.28720E+0004  0.43303E-0014 -0.72580E-0014 -0.49588E-0014
  0.13707E+0005 -0.28725E+0004 -0.82138E-0015 -0.18272E-0013 -0.62328E-0015
  0.13750E+0005 -0.28728E+0004 -0.58703E-0014 -0.25020E-0013 -0.20658E-0015
  0.13500E+0005 -0.28430E+0004  0.75144E-0014 -0.10110E-0013  0.46504E-0014
  0.13543E+0005 -0.28434E+0004  0.35784E-0014 -0.10194E-0013 -0.23248E-0014
  0.13625E+0005 -0.28440E+0004  0.95227E-0014 -0.21400E-0014  0.32108E-0014
  0.13707E+0005 -0.28447E+0004  0.71466E-0014 -0.96262E-0014  0.10841E-0013
  0.13750E+0005 -0.28450E+0004 -0.79880E-0014 -0.25250E-0013 -0.68794E-0015
  0.13500E+0005 -0.28282E+0004  0.11510E-0013 -0.54522E-0014  0.93449E-0014
  0.13543E+0005 -0.28286E+0004 -0.24536E-0015 -0.11161E-0013 -0.82487E-0014
  0.13625E+0005 -0.28293E+0004  0.95921E-0014 -0.45748E-0014  0.73592E-0014
  0.13707E+0005 -0.28300E+0004  0.96318E-0014 -0.11213E-0013  0.19460E-0013
  0.13750E+0005 -0.28304E+0004 -0.21300E-0014 -0.88179E-0014 -0.37362E-0014
  0.13750E+0005 -0.29152E+0004  0.32312E-0014 -0.12040E-0014 -0.11460E-0013
  0.13793E+0005 -0.29153E+0004  0.62149E-0014  0.57378E-0014 -0.89042E-0014
  0.13875E+0005 -0.29155E+0004 -0.45514E-0015 -0.50510E-0014 -0.69058E-0014
  0.13957E+0005 -0.29157E+0004  0.14410E-0013  0.15140E-0013  0.57326E-0014
  0.14000E+0005 -0.29158E+0004  0.15221E-0013  0.16053E-0013  0.77331E-0014
  0.13750E+0005 -0.29005E+0004  0.88207E-0015 -0.12790E-0013 -0.26569E-0014
  0.13793E+0005 -0.29007E+0004  0.97530E-0015 -0.47573E-0014 -0.73701E-0014
  0.13875E+0005 -0.29009E+0004 -0.39753E-0016  0.36387E-0016 -0.98280E-0014
  0.13957E+0005 -0.29012E+0004  0.49934E-0014  0.14398E-0013 -0.10570E-0013
  0.14000E+0005 -0.29013E+0004  0.15665E-0013  0.15659E-0013  0.10556E-0013
  0.13750E+0005 -0.28728E+0004 -0.58703E-0014 -0.25020E-0013 -0.20658E-0015
  0.13793E+0005 -0.28729E+0004 -0.27067E-0014 -0.81024E-0014 -0.83645E-0014
  0.13875E+0005 -0.28733E+0004  0.97576E-0015 -0.26184E-0014 -0.26387E-0014
  0.13957E+0005 -0.28736E+0004 -0.60245E-0014 -0.31554E-0014 -0.12676E-0013
  0.14000E+0005 -0.28737E+0004  0.95866E-0014  0.53543E-0014  0.11317E-0013
  0.13750E+0005 -0.28450E+0004 -0.79880E-0014 -0.25250E-0013 -0.68794E-0015
  0.13793E+0005 -0.28452E+0004 -0.81942E-0014 -0.15934E-0013 -0.77140E-0014
  0.13875E+0005 -0.28456E+0004 -0.64860E-0015 -0.75857E-0014  0.20755E-0014
  0.13957E+0005 -0.28460E+0004 -0.57130E-0014 -0.65190E-0014 -0.67211E-0014
  0.14000E+0005 -0.28462E+0004  0.15083E-0015 -0.19525E-0013  0.19091E-0013
  0.13750E+0005 -0.28304E+0004 -0.21300E-0014 -0.88179E-0014 -0.37362E-0014
  0.13793E+0005 -0.28306E+0004 -0.11233E-0013 -0.11801E-0013 -0.16061E-0013
  0.13875E+0005 -0.28310E+0004 -0.53379E-0014 -0.12501E-0013 -0.59238E-0015
  0.13957E+0005 -0.28314E+0004 -0.17784E-0015  0.36454E-0014 -0.46100E-0014
  0.14000E+0005 -0.28316E+0004 -0.18957E-0013 -0.47706E-0013  0.95801E-0014
  0.14000E+0005 -0.29158E+0004  0.15221E-0013  0.16053E-0013  0.77331E-0014
  0.14043E+0005 -0.29159E+0004 -0.73260E-0014 -0.15733E-0013 -0.58926E-0014
  0.14125E+0005 -0.29160E+0004 -0.87841E-0014 -0.39654E-0013  0.14732E-0013
  0.14207E+0005 -0.29161E+0004  0.41795E-0014 -0.48940E-0013  0.44398E-0013
  0.14250E+0005 -0.29162E+0004  0.18363E-0013 -0.55304E-0014  0.26511E-0013
  0.14000E+0005 -0.29013E+0004  0.15665E-0013  0.15659E-0013  0.10556E-0013
  0.14043E+0005 -0.29014E+0004  0.24232E-0014 -0.33843E-0014  0.26496E-0014
  0.14125E+0005 -0.29015E+0004 -0.21277E-0014 -0.27599E-0013  0.16845E-0013
  0.14207E+0005 -0.29016E+0004 -0.56514E-0015 -0.14153E-0013  0.42472E-0015
  0.14250E+0005 -0.29017E+0004  0.14957E-0013  0.37126E-0014  0.10476E-0013
  0.14000E+0005 -0.28737E+0004  0.95866E-0014  0.53543E-0014  0.11317E-0013
  0.14043E+0005 -0.28738E+0004  0.20251E-0014 -0.18863E-0014  0.27750E-0014
  0.14125E+0005 -0.28740E+0004  0.29014E-0014  0.12616E-0014 -0.10470E-0014
  0.14207E+0005 -0.28742E+0004  0.52635E-0014  0.64662E-0014 -0.78849E-0014
  0.14250E+0005 -0.28743E+0004  0.11074E-0013  0.51175E-0014  0.18443E-0014
  0.14000E+0005 -0.28462E+0004  0.15083E-0015 -0.19525E-0013  0.19091E-0013
  0.14043E+0005 -0.28463E+0004  0.13776E-0014  0.21018E-0014 -0.10635E-0014
  0.14125E+0005 -0.28465E+0004  0.62911E-0014  0.94131E-0014 -0.23023E-0014
  0.14207E+0005 -0.28467E+0004  0.12411E-0013 -0.75842E-0015  0.14275E-0013
  0.14250E+0005 -0.28468E+0004  0.58038E-0014 -0.21972E-0013  0.18851E-0013
  0.14000E+0005 -0.28316E+0004 -0.18957E-0013 -0.47706E-0013  0.95801E-0014
  0.14043E+0005 -0.28318E+0004 -0.16138E-0014 -0.60424E-0014  0.18517E-0014
  0.14125E+0005 -0.28320E+0004  0.11666E-0013  0.65474E-0014  0.11385E-0013
  0.14207E+0005 -0.28322E+0004  0.14005E-0013  0.38355E-0014  0.13095E-0013
  0.14250E+0005 -0.28323E+0004  0.57165E-0014 -0.37406E-0013  0.34285E-0013
  0.14250E+0005 -0.29162E+0004  0.18363E-0013 -0.55304E-0014  0.26511E-0013
  0.14293E+0005 -0.29163E+0004  0.11575E-0013 -0.84937E-0014  0.12795E-0013
  0.14375E+0005 -0.29165E+0004  0.17633E-0013  0.61440E-0014  0.98869E-0014
  0.14457E+0005 -0.29168E+0004  0.23152E-0013  0.16138E-0013  0.12676E-0013
  0.14500E+0005 -0.29169E+0004  0.26845E-0013  0.61198E-0013 -0.23324E-0013
  0.14250E+0005 -0.29017E+0004  0.14957E-0013  0.37126E-0014  0.10476E-0013
  0.14293E+0005 -0.29018E+0004  0.85463E-0014 -0.46728E-0014  0.27791E-0014
  0.14375E+0005 -0.29021E+0004  0.11851E-0013  0.92954E-0014 -0.47070E-0014
  0.14457E+0005 -0.29024E+0004  0.21144E-0013  0.28748E-0013 -0.38659E-0014
  0.14500E+0005 -0.29025E+0004  0.24352E-0013  0.48122E-0013 -0.15182E-0013
  0.14250E+0005 -0.28743E+0004  0.11074E-0013  0.51175E-0014  0.18443E-0014
  0.14293E+0005 -0.28744E+0004  0.12089E-0013 -0.69978E-0014  0.12509E-0013
  0.14375E+0005 -0.28748E+0004  0.11540E-0013  0.81146E-0014 -0.37333E-0014
  0.14457E+0005 -0.28751E+0004  0.20808E-0013  0.31200E-0013 -0.71675E-0014
  0.14500E+0005 -0.28753E+0004  0.23817E-0013  0.35037E-0013 -0.32713E-0014
  0.14250E+0005 -0.28468E+0004  0.58038E-0014 -0.21972E-0013  0.18851E-0013
  0.14293E+0005 -0.28470E+0004  0.17089E-0013 -0.55461E-0014  0.21861E-0013
  0.14375E+0005 -0.28475E+0004  0.15588E-0013  0.84490E-0014  0.44095E-0014
  0.14457E+0005 -0.28479E+0004  0.22921E-0013  0.23548E-0013  0.42166E-0014
  0.14500E+0005 -0.28481E+0004  0.18608E-0013  0.82468E-0014  0.12748E-0013
  0.14250E+0005 -0.28323E+0004  0.57165E-0014 -0.37406E-0013  0.34285E-0013
  0.14293E+0005 -0.28326E+0004  0.13840E-0013  0.23090E-0014  0.80783E-0014
  0.14375E+0005 -0.28331E+0004  0.95357E-0014  0.20503E-0013 -0.19590E-0013
  0.14457E+0005 -0.28335E+0004  0.21635E-0013  0.13897E-0013  0.11127E-0013
  0.14500E+0005 -0.28338E+0004  0.19236E-0013  0.14050E-0013  0.78302E-0014
  0.14500E+0005 -0.29169E+0004  0.26845E-0013  0.61198E-0013 -0.23324E-0013
  0.14543E+0005 -0.29171E+0004  0.16234E-0013  0.16798E-0013  0.25013E-0014
  0.14625E+0005 -0.29176E+0004  0.11119E-0013  0.24724E-0013 -0.79971E-0014
  0.14707E+0005 -0.29180E+0004  0.14152E-0013  0.31442E-0013  0.89181E-0015
  0.14750E+0005 -0.29183E+0004  0.15437E-0015  0.17488E-0013 -0.57987E-0014
  0.14500E+0005 -0.29025E+0004  0.24352E-0013  0.48122E-0013 -0.15182E-0013
  0.14543E+0005 -0.29028E+0004  0.19688E-0013  0.25640E-0013  0.10361E-0014
  0.14625E+0005 -0.29033E+0004  0.13144E-0013  0.19742E-0013  0.12439E-0014
  0.14707E+0005 -0.29039E+0004  0.98399E-0014  0.24138E-0013 -0.16938E-0014
  0.14750E+0005 -0.29042E+0004 -0.21659E-0014  0.83713E-0014 -0.99749E-0015
  0.14500E+0005 -0.28753E+0004  0.23817E-0013  0.35037E-0013 -0.32713E-0014
  0.14543E+0005 -0.28757E+0004  0.17605E-0013  0.94333E-0014  0.13446E-0013
  0.14625E+0005 -0.28764E+0004  0.12893E-0013  0.17232E-0013  0.30668E-0014
  0.14707E+0005 -0.28770E+0004  0.71009E-0014  0.24319E-0013 -0.69334E-0014
  0.14750E+0005 -0.28774E+0004 -0.10020E-0014  0.14228E-0013 -0.42674E-0014
  0.14500E+0005 -0.28481E+0004  0.18608E-0013  0.82468E-0014  0.12748E-0013
  0.14543E+0005 -0.28486E+0004  0.14281E-0013 -0.23716E-0017  0.16010E-0013
  0.14625E+0005 -0.28494E+0004  0.11974E-0013  0.21440E-0013 -0.27062E-0014
  0.14707E+0005 -0.28502E+0004  0.75299E-0014  0.27021E-0013 -0.71932E-0014
  0.14750E+0005 -0.28506E+0004 -0.11720E-0014  0.20487E-0013 -0.11590E-0013
  0.14500E+0005 -0.28338E+0004  0.19236E-0013  0.14050E-0013  0.78302E-0014
  0.14543E+0005 -0.28343E+0004  0.12189E-0013  0.37002E-0014  0.78811E-0014
  0.14625E+0005 -0.28352E+0004  0.97851E-0014  0.95627E-0014  0.47680E-0014
  0.14707E+0005 -0.28361E+0004  0.65592E-0014  0.22595E-0013 -0.45631E-0014
  0.14750E+0005 -0.28365E+0004 -0.72471E-0014 -0.15910E-0016 -0.40290E-0014
  0.14750E+0005 -0.29183E+0004  0.15437E-0015  0.17488E-0013 -0.57987E-0014
  0.14793E+0005 -0.29186E+0004 -0.61056E-0014  0.71166E-0014 -0.13440E-0014
  0.14875E+0005 -0.29192E+0004 -0.11743E-0013  0.78198E-0014 -0.43288E-0014
  0.14957E+0005 -0.29198E+0004 -0.18689E-0013 -0.69897E-0014  0.23324E-0014
  0.15000E+0005 -0.29201E+0004 -0.23035E-0013 -0.69924E-0014 -0.37596E-0014
  0.14750E+0005 -0.29042E+0004 -0.21659E-0014  0.83713E-0014 -0.99749E-0015
  0.14793E+0005 -0.29045E+0004 -0.53592E-0014  0.11671E-0013 -0.50607E-0014
  0.14875E+0005 -0.29053E+0004 -0.11314E-0013  0.84744E-0014 -0.54754E-0014
  0.14957E+0005 -0.29060E+0004 -0.17551E-0013 -0.42580E-0014  0.70508E-0015
  0.15000E+0005 -0.29064E+0004 -0.18092E-0013 -0.51865E-0014  0.28826E-0014
  0.14750E+0005 -0.28774E+0004 -0.10020E-0014  0.14228E-0013 -0.42674E-0014
  0.14793E+0005 -0.28779E+0004 -0.51223E-0014  0.11309E-0013 -0.56389E-0014
  0.14875E+0005 -0.28788E+0004 -0.11652E-0013  0.16054E-0014 -0.17203E-0014
  0.14957E+0005 -0.28797E+0004 -0.16193E-0013 -0.25570E-0014 -0.31744E-0015
  0.15000E+0005 -0.28802E+0004 -0.15541E-0013 -0.16804E-0014  0.24561E-0014
  0.14750E+0005 -0.28506E+0004 -0.11720E-0014  0.20487E-0013 -0.11590E-0013
  0.14793E+0005 -0.28512E+0004 -0.37186E-0014  0.97644E-0014 -0.31551E-0014
  0.14875E+0005 -0.28524E+0004 -0.11569E-0013 -0.18662E-0014  0.10862E-0014
  0.14957E+0005 -0.28535E+0004 -0.13727E-0013 -0.16617E-0014  0.14302E-0014
  0.15000E+0005 -0.28541E+0004 -0.16300E-0013 -0.53660E-0014  0.12456E-0014
  0.14750E+0005 -0.28365E+0004 -0.72471E-0014 -0.15910E-0016 -0.40290E-0014
  0.14793E+0005 -0.28372E+0004 -0.44512E-0014  0.59996E-0014 -0.21389E-0014
  0.14875E+0005 -0.28384E+0004 -0.99754E-0014  0.16317E-0014 -0.34896E-0015
  0.14957E+0005 -0.28396E+0004 -0.13641E-0013 -0.36403E-0016 -0.12246E-0014
  0.15000E+0005 -0.28403E+0004 -0.12377E-0013 -0.52267E-0014  0.71411E-0014
  0.15000E+0005 -0.29201E+0004 -0.23035E-0013 -0.69924E-0014 -0.37596E-0014
  0.15043E+0005 -0.29205E+0004 -0.21696E-0013 -0.48575E-0014 -0.35195E-0014
  0.15125E+0005 -0.29212E+0004 -0.17626E-0013 -0.18527E-0013  0.12419E-0013
  0.15207E+0005 -0.29219E+0004  0.42579E-0015  0.50617E-0014  0.22062E-0013
  0.15250E+0005 -0.29222E+0004 -0.42247E-0014  0.23561E-0013 -0.61625E-0014
  0.15000E+0005 -0.29064E+0004 -0.18092E-0013 -0.51865E-0014  0.28826E-0014
  0.15043E+0005 -0.29068E+0004 -0.20437E-0013 -0.60305E-0014 -0.24135E-0014
  0.15125E+0005 -0.29076E+0004 -0.16252E-0013 -0.12356E-0013  0.72768E-0014
  0.15207E+0005 -0.29084E+0004 -0.11346E-0013 -0.38557E-0014  0.81975E-0014
  0.15250E+0005 -0.29088E+0004 -0.10494E-0013  0.15744E-0013 -0.12136E-0013
  0.15000E+0005 -0.28802E+0004 -0.15541E-0013 -0.16804E-0014  0.24561E-0014
  0.15043E+0005 -0.28808E+0004 -0.13448E-0013 -0.68497E-0014  0.84804E-0014
  0.15125E+0005 -0.28818E+0004 -0.14352E-0013 -0.15637E-0013  0.11949E-0013
  0.15207E+0005 -0.28828E+0004 -0.14912E-0013 -0.35776E-0014 -0.11667E-0014
  0.15250E+0005 -0.28833E+0004 -0.11847E-0013  0.39175E-0014 -0.56078E-0014
  0.15000E+0005 -0.28541E+0004 -0.16300E-0013 -0.53660E-0014  0.12456E-0014
  0.15043E+0005 -0.28547E+0004 -0.11957E-0013 -0.89163E-0014  0.11680E-0013
  0.15125E+0005 -0.28560E+0004 -0.13179E-0013 -0.11693E-0013  0.78579E-0014
  0.15207E+0005 -0.28572E+0004 -0.12174E-0013 -0.21320E-0014  0.64455E-0015
  0.15250E+0005 -0.28579E+0004 -0.45183E-0016  0.97366E-0014  0.13075E-0013
  0.15000E+0005 -0.28403E+0004 -0.12377E-0013 -0.52267E-0014  0.71411E-0014
  0.15043E+0005 -0.28410E+0004 -0.14384E-0013 -0.93741E-0014  0.53535E-0014
  0.15125E+0005 -0.28424E+0004 -0.16761E-0013 -0.56722E-0014 -0.71566E-0014
  0.15207E+0005 -0.28437E+0004 -0.15096E-0013 -0.60233E-0014 -0.16265E-0014
  0.15250E+0005 -0.28444E+0004  0.12661E-0014  0.22846E-0013  0.42332E-0014
  0.15250E+0005 -0.29222E+0004 -0.42247E-0014  0.23561E-0013 -0.61625E-0014
  0.15293E+0005 -0.29225E+0004 -0.22465E-0013 -0.31325E-0014 -0.17847E-0013
  0.15375E+0005 -0.29231E+0004 -0.30140E-0013 -0.18648E-0013 -0.15773E-0013
  0.15457E+0005 -0.29237E+0004 -0.50241E-0014  0.30888E-0013 -0.12671E-0013
  0.15500E+0005 -0.29240E+0004  0.29042E-0013  0.68215E-0013  0.20352E-0013
  0.15250E+0005 -0.29088E+0004 -0.10494E-0013  0.15744E-0013 -0.12136E-0013
  0.15293E+0005 -0.29092E+0004 -0.12132E-0013  0.83777E-0014 -0.10097E-0013
  0.15375E+0005 -0.29098E+0004 -0.16844E-0013  0.13876E-0013 -0.22474E-0013
  0.15457E+0005 -0.29105E+0004 -0.17082E-0013  0.12700E-0013 -0.18058E-0013
  0.15500E+0005 -0.29109E+0004 -0.12233E-0013 -0.10063E-0013  0.16500E-0013
  0.15250E+0005 -0.28833E+0004 -0.11847E-0013  0.39175E-0014 -0.56078E-0014
  0.15293E+0005 -0.28838E+0004 -0.27439E-0014  0.62635E-0014  0.10781E-0013
  0.15375E+0005 -0.28847E+0004 -0.72269E-0014  0.20023E-0013 -0.89751E-0014
  0.15457E+0005 -0.28855E+0004 -0.19635E-0013  0.19043E-0014 -0.12447E-0013
  0.15500E+0005 -0.28860E+0004 -0.19635E-0013 -0.12537E-0013  0.28788E-0014
  0.15250E+0005 -0.28579E+0004 -0.45183E-0016  0.97366E-0014  0.13075E-0013
  0.15293E+0005 -0.28584E+0004 -0.54010E-0014 -0.38144E-0014  0.17377E-0013
  0.15375E+0005 -0.28595E+0004 -0.54478E-0014  0.13395E-0013  0.22196E-0014
  0.15457E+0005 -0.28606E+0004 -0.17762E-0013  0.37977E-0014 -0.10877E-0013
  0.15500E+0005 -0.28611E+0004 -0.21833E-0013 -0.47400E-0014 -0.84604E-0014
  0.15250E+0005 -0.28444E+0004  0.12661E-0014  0.22846E-0013  0.42332E-0014
  0.15293E+0005 -0.28451E+0004 -0.12903E-0013 -0.11820E-0013  0.10517E-0013
  0.15375E+0005 -0.28462E+0004 -0.18174E-0013  0.15569E-0013 -0.24953E-0013
  0.15457E+0005 -0.28474E+0004 -0.15066E-0013  0.21762E-0013 -0.23447E-0013
  0.15500E+0005 -0.28480E+0004 -0.34891E-0013 -0.27740E-0013 -0.11642E-0013
  0.15500E+0005 -0.29240E+0004  0.29042E-0013  0.68215E-0013  0.20352E-0013
  0.15543E+0005 -0.29242E+0004  0.11945E-0013  0.19213E-0015  0.53448E-0013
  0.15625E+0005 -0.29246E+0004 -0.15132E-0014  0.12231E-0013  0.15265E-0013
  0.15707E+0005 -0.29250E+0004  0.10131E-0013  0.46964E-0013  0.41874E-0014
  0.15750E+0005 -0.29252E+0004 -0.13214E-0013  0.18418E-0013 -0.14603E-0013
  0.15500E+0005 -0.29109E+0004 -0.12233E-0013 -0.10063E-0013  0.16500E-0013
  0.15543E+0005 -0.29111E+0004 -0.37223E-0014  0.15683E-0013  0.71881E-0014
  0.15625E+0005 -0.29116E+0004  0.19609E-0014  0.34828E-0013  0.33677E-0015
  0.15707E+0005 -0.29120E+0004 -0.12443E-0013  0.30097E-0013 -0.23845E-0013
  0.15750E+0005 -0.29123E+0004 -0.24585E-0013  0.24208E-0013 -0.43050E-0013
  0.15500E+0005 -0.28860E+0004 -0.19635E-0013 -0.12537E-0013  0.28788E-0014
  0.15543E+0005 -0.28863E+0004 -0.56477E-0014  0.29969E-0013 -0.10428E-0013
  0.15625E+0005 -0.28869E+0004 -0.12061E-0013  0.26523E-0013 -0.18725E-0013
  0.15707E+0005 -0.28875E+0004 -0.19457E-0013  0.84115E-0014 -0.16633E-0013
  0.15750E+0005 -0.28878E+0004 -0.26583E-0013  0.11676E-0014 -0.23915E-0013
  0.15500E+0005 -0.28611E+0004 -0.21833E-0013 -0.47400E-0014 -0.84604E-0014
  0.15543E+0005 -0.28615E+0004 -0.64908E-0014  0.32474E-0013 -0.13529E-0013
  0.15625E+0005 -0.28622E+0004 -0.16506E-0013  0.83350E-0014 -0.10590E-0013
  0.15707E+0005 -0.28629E+0004 -0.12545E-0013 -0.18387E-0013  0.23866E-0013
  0.15750E+0005 -0.28633E+0004  0.80315E-0014  0.45043E-0013  0.19096E-0014
  0.15500E+0005 -0.28480E+0004 -0.34891E-0013 -0.27740E-0013 -0.11642E-0013
  0.15543E+0005 -0.28484E+0004 -0.33936E-0013 -0.38844E-0014 -0.32819E-0013
  0.15625E+0005 -0.28492E+0004  0.71737E-0014  0.34803E-0013  0.98569E-0014
  0.15707E+0005 -0.28499E+0004  0.79560E-0014  0.13110E-0013  0.33909E-0013
  0.15750E+0005 -0.28504E+0004  0.12298E-0013  0.43383E-0013  0.12260E-0013
  0.15750E+0005 -0.29252E+0004 -0.13214E-0013  0.18418E-0013 -0.14603E-0013
  0.15793E+0005 -0.29254E+0004 -0.38821E-0014  0.35697E-0013 -0.14775E-0013
  0.15875E+0005 -0.29257E+0004 -0.22944E-0013  0.47894E-0014 -0.25338E-0013
  0.15957E+0005 -0.29261E+0004  0.18799E-0014  0.15650E-0013  0.10815E-0013
  0.16000E+0005 -0.29263E+0004  0.16992E-0014 -0.38353E-0013  0.63636E-0013
  0.15750E+0005 -0.29123E+0004 -0.24585E-0013  0.24208E-0013 -0.43050E-0013
  0.15793E+0005 -0.29125E+0004  0.33506E-0014  0.19190E-0013  0.16044E-0013
  0.15875E+0005 -0.29129E+0004 -0.43536E-0014  0.12142E-0013  0.44595E-0014
  0.15957E+0005 -0.29133E+0004 -0.12469E-0013  0.89386E-0014 -0.11160E-0013
  0.16000E+0005 -0.29136E+0004 -0.11289E-0013 -0.31310E-0013  0.30195E-0013
  0.15750E+0005 -0.28878E+0004 -0.26583E-0013  0.11676E-0014 -0.23915E-0013
  0.15793E+0005 -0.28881E+0004 -0.10478E-0013 -0.62430E-0014  0.13860E-0013
  0.15875E+0005 -0.28886E+0004 -0.19354E-0014  0.15289E-0013  0.60440E-0014
  0.15957E+0005 -0.28891E+0004 -0.12016E-0013  0.42418E-0014 -0.50357E-0014
  0.16000E+0005 -0.28894E+0004 -0.15873E-0013 -0.60407E-0015 -0.87700E-0014
  0.15750E+0005 -0.28633E+0004  0.80315E-0014  0.45043E-0013  0.19096E-0014
  0.15793E+0005 -0.28636E+0004 -0.16365E-0013  0.14892E-0013 -0.19057E-0013
  0.15875E+0005 -0.28643E+0004 -0.13160E-0013 -0.33682E-0014  0.25871E-0014
  0.15957E+0005 -0.28650E+0004 -0.70706E-0014 -0.14609E-0013  0.24033E-0013
  0.16000E+0005 -0.28653E+0004 -0.32466E-0013 -0.40217E-0013 -0.17069E-0014
  0.15750E+0005 -0.28504E+0004  0.12298E-0013  0.43383E-0013  0.12260E-0013
  0.15793E+0005 -0.28507E+0004 -0.15457E-0013  0.39278E-0013 -0.41857E-0013
  0.15875E+0005 -0.28515E+0004 -0.47375E-0014  0.96868E-0014  0.66292E-0014
  0.15957E+0005 -0.28522E+0004 -0.10205E-0013 -0.23120E-0013  0.26460E-0013
  0.16000E+0005 -0.28526E+0004 -0.37093E-0013 -0.56102E-0013  0.48758E-0014
  0.16000E+0005 -0.29263E+0004  0.16992E-0014 -0.38353E-0013  0.63636E-0013
  0.16043E+0005 -0.29266E+0004  0.97173E-0015 -0.12328E-0013  0.33894E-0013
  0.16125E+0005 -0.29271E+0004 -0.16732E-0014  0.44927E-0014  0.85375E-0014
  0.16207E+0005 -0.29276E+0004 -0.11756E-0013 -0.12043E-0014 -0.10668E-0013
  0.16250E+0005 -0.29279E+0004 -0.83074E-0015  0.15509E-0013 -0.10389E-0013
  0.16000E+0005 -0.29136E+0004 -0.11289E-0013 -0.31310E-0013  0.30195E-0013
  0.16043E+0005 -0.29139E+0004 -0.15012E-0013 -0.96978E-0014 -0.59871E-0015
  0.16125E+0005 -0.29145E+0004 -0.38911E-0014  0.13394E-0013 -0.49346E-0014
  0.16207E+0005 -0.29151E+0004 -0.71639E-0014  0.61650E-0014 -0.77266E-0014
  0.16250E+0005 -0.29155E+0004 -0.45620E-0014  0.67905E-0014 -0.75535E-0014
  0.16000E+0005 -0.28894E+0004 -0.15873E-0013 -0.60407E-0015 -0.87700E-0014
  0.16043E+0005 -0.28899E+0004 -0.10049E-0013  0.17160E-0013 -0.16339E-0013
  0.16125E+0005 -0.28907E+0004 -0.87814E-0014  0.78718E-0014 -0.84133E-0014
  0.16207E+0005 -0.28915E+0004 -0.36179E-0014  0.10153E-0013 -0.39486E-0014
  0.16250E+0005 -0.28919E+0004 -0.67050E-0014  0.17557E-0014 -0.49415E-0014
  0.16000E+0005 -0.28653E+0004 -0.32466E-0013 -0.40217E-0013 -0.17069E-0014
  0.16043E+0005 -0.28658E+0004  0.30937E-0014  0.25641E-0013  0.13988E-0014
  0.16125E+0005 -0.28668E+0004 -0.15183E-0013 -0.22938E-0014 -0.93713E-0014
  0.16207E+0005 -0.28678E+0004 -0.57664E-0014  0.12088E-0013 -0.96139E-0014
  0.16250E+0005 -0.28683E+0004 -0.96105E-0014 -0.24061E-0014 -0.48104E-0014
  0.16000E+0005 -0.28526E+0004 -0.37093E-0013 -0.56102E-0013  0.48758E-0014
  0.16043E+0005 -0.28531E+0004  0.82112E-0014  0.32433E-0013  0.47073E-0014
  0.16125E+0005 -0.28542E+0004 -0.13617E-0013  0.20975E-0014 -0.87815E-0014
  0.16207E+0005 -0.28553E+0004 -0.11956E-0013  0.75304E-0015 -0.98189E-0014
  0.16250E+0005 -0.28558E+0004 -0.10404E-0013 -0.18984E-0013  0.10833E-0013
  0.16250E+0005 -0.29279E+0004 -0.83074E-0015  0.15509E-0013 -0.10389E-0013
  0.16293E+0005 -0.29283E+0004  0.42121E-0014  0.12955E-0013  0.14032E-0014
  0.16375E+0005 -0.29289E+0004  0.50251E-0015  0.10498E-0013 -0.46582E-0014
  0.16457E+0005 -0.29295E+0004 -0.38980E-0014  0.59143E-0014 -0.11731E-0013
  0.16500E+0005 -0.29299E+0004 -0.50495E-0014  0.84151E-0014 -0.18169E-0013
  0.16250E+0005 -0.29155E+0004 -0.45620E-0014  0.67905E-0014 -0.75535E-0014
  0.16293E+0005 -0.29159E+0004 -0.22545E-0014  0.41579E-0014 -0.23117E-0014
  0.16375E+0005 -0.29166E+0004 -0.13714E-0014  0.56873E-0014 -0.25623E-0014
  0.16457E+0005 -0.29174E+0004  0.35689E-0014  0.56450E-0014  0.30528E-0014
  0.16500E+0005 -0.29178E+0004  0.11045E-0014  0.75724E-0014 -0.58807E-0014
  0.16250E+0005 -0.28919E+0004 -0.67050E-0014  0.17557E-0014 -0.49415E-0014
  0.16293E+0005 -0.28924E+0004 -0.36083E-0014  0.63594E-0014 -0.45978E-0014
  0.16375E+0005 -0.28933E+0004 -0.32941E-0014  0.58347E-0014 -0.31840E-0014
  0.16457E+0005 -0.28943E+0004  0.46852E-0014  0.64600E-0014  0.72416E-0014
  0.16500E+0005 -0.28948E+0004  0.47324E-0014  0.49929E-0014  0.53576E-0014
  0.16250E+0005 -0.28683E+0004 -0.96105E-0014 -0.24061E-0014 -0.48104E-0014
  0.16293E+0005 -0.28689E+0004 -0.95521E-0015  0.18242E-0013 -0.93157E-0014
  0.16375E+0005 -0.28701E+0004 -0.22564E-0014  0.13279E-0013 -0.62122E-0014
  0.16457E+0005 -0.28713E+0004  0.11784E-0014  0.62691E-0014  0.23169E-0014
  0.16500E+0005 -0.28719E+0004  0.16230E-0014  0.53262E-0014 -0.19047E-0014
  0.16250E+0005 -0.28558E+0004 -0.10404E-0013 -0.18984E-0013  0.10833E-0013
  0.16293E+0005 -0.28565E+0004 -0.10778E-0014  0.21710E-0013 -0.11914E-0013
  0.16375E+0005 -0.28578E+0004 -0.15183E-0014  0.15590E-0013 -0.64567E-0014
  0.16457E+0005 -0.28591E+0004  0.46557E-0015  0.61421E-0014  0.11250E-0014
  0.16500E+0005 -0.28598E+0004  0.68165E-0014  0.53559E-0014  0.86227E-0014
  0.16500E+0005 -0.29299E+0004 -0.50495E-0014  0.84151E-0014 -0.18169E-0013
  0.16543E+0005 -0.29302E+0004  0.15327E-0014  0.58005E-0014 -0.49391E-0014
  0.16625E+0005 -0.29309E+0004  0.11010E-0013 -0.98983E-0014  0.26309E-0013
  0.16707E+0005 -0.29315E+0004  0.55248E-0014  0.13018E-0013 -0.15171E-0013
  0.16750E+0005 -0.29319E+0004 -0.61663E-0014 -0.48304E-0014 -0.19160E-0013
  0.16500E+0005 -0.29178E+0004  0.11045E-0014  0.75724E-0014 -0.58807E-0014
  0.16543E+0005 -0.29182E+0004  0.42012E-0015  0.12951E-0014 -0.25549E-0014
  0.16625E+0005 -0.29189E+0004  0.97522E-0014 -0.34247E-0014  0.17951E-0013
  0.16707E+0005 -0.29197E+0004  0.14327E-0013  0.19296E-0013 -0.34323E-0014
  0.16750E+0005 -0.29201E+0004  0.27249E-0014 -0.23550E-0013  0.17761E-0013
  0.16500E+0005 -0.28948E+0004  0.47324E-0014  0.49929E-0014  0.53576E-0014
  0.16543E+0005 -0.28953E+0004  0.92941E-0015  0.23485E-0014 -0.30552E-0014
  0.16625E+0005 -0.28963E+0004  0.62522E-0014  0.42284E-0014  0.45504E-0014
  0.16707E+0005 -0.28973E+0004  0.18876E-0013  0.11426E-0013  0.17043E-0013
  0.16750E+0005 -0.28978E+0004  0.14906E-0013 -0.74621E-0014  0.27980E-0013
  0.16500E+0005 -0.28719E+0004  0.16230E-0014  0.53262E-0014 -0.19047E-0014
  0.16543E+0005 -0.28725E+0004  0.38666E-0014  0.32758E-0014  0.17639E-0014
  0.16625E+0005 -0.28737E+0004  0.17356E-0015  0.38183E-0014 -0.61915E-0014
  0.16707E+0005 -0.28749E+0004  0.55308E-0014  0.19136E-0014  0.32785E-0014
  0.16750E+0005 -0.28755E+0004  0.49884E-0014 -0.13343E-0013  0.15445E-0013
  0.16500E+0005 -0.28598E+0004  0.68165E-0014  0.53559E-0014  0.86227E-0014
  0.16543E+0005 -0.28605E+0004  0.14582E-0013  0.26740E-0014  0.24864E-0013
  0.16625E+0005 -0.28618E+0004 -0.12029E-0014  0.46177E-0015 -0.62382E-0014
  0.16707E+0005 -0.28631E+0004  0.13335E-0015 -0.54430E-0014 -0.54416E-0015
  0.16750E+0005 -0.28637E+0004  0.69154E-0014 -0.35943E-0013  0.40915E-0013
  0.16750E+0005 -0.29319E+0004 -0.61663E-0014 -0.48304E-0014 -0.19160E-0013
  0.16793E+0005 -0.29322E+0004  0.98906E-0014 -0.13181E-0013  0.20411E-0013
  0.16875E+0005 -0.29328E+0004  0.18342E-0013  0.92010E-0015  0.19341E-0013
  0.16957E+0005 -0.29334E+0004  0.27337E-0015 -0.12587E-0013 -0.37605E-0014
  0.17000E+0005 -0.29337E+0004 -0.66892E-0014  0.74761E-0015 -0.33434E-0013
  0.16750E+0005 -0.29201E+0004  0.27249E-0014 -0.23550E-0013  0.17761E-0013
  0.16793E+0005 -0.29205E+0004  0.10051E-0013  0.61653E-0014  0.12821E-0014
  0.16875E+0005 -0.29212E+0004  0.99110E-0014 -0.30962E-0014  0.71439E-0014
  0.16957E+0005 -0.29219E+0004  0.20426E-0013 -0.67542E-0014  0.31429E-0013
  0.17000E+0005 -0.29223E+0004 -0.17346E-0014 -0.31063E-0013  0.89822E-0014
  0.16750E+0005 -0.28978E+0004  0.14906E-0013 -0.74621E-0014  0.27980E-0013
  0.16793E+0005 -0.28983E+0004  0.16858E-0013  0.12328E-0013  0.88412E-0014
  0.16875E+0005 -0.28992E+0004  0.81274E-0014 -0.22631E-0014  0.35222E-0014
  0.16957E+0005 -0.29001E+0004  0.73149E-0014 -0.21119E-0013  0.21703E-0013
  0.17000E+0005 -0.29006E+0004  0.83012E-0014  0.10037E-0013 -0.10432E-0013
  0.16750E+0005 -0.28755E+0004  0.49884E-0014 -0.13343E-0013  0.15445E-0013
  0.16793E+0005 -0.28761E+0004  0.20163E-0013  0.42306E-0014  0.25268E-0013
  0.16875E+0005 -0.28772E+0004  0.19138E-0013  0.11697E-0014  0.23947E-0013
  0.16957E+0005 -0.28783E+0004 -0.27702E-0014 -0.18388E-0013 -0.10198E-0014
  0.17000E+0005 -0.28789E+0004  0.22608E-0014  0.20128E-0013 -0.31417E-0013
  0.16750E+0005 -0.28637E+0004  0.69154E-0014 -0.35943E-0013  0.40915E-0013
  0.16793E+0005 -0.28644E+0004  0.16238E-0013  0.90919E-0014  0.14534E-0013
  0.16875E+0005 -0.28656E+0004  0.23015E-0013  0.13452E-0013  0.20839E-0013
  0.16957E+0005 -0.28668E+0004  0.20074E-0014 -0.14632E-0015 -0.95758E-0014
  0.17000E+0005 -0.28674E+0004 -0.66520E-0014  0.20050E-0013 -0.48636E-0013
  0.17000E+0005 -0.29337E+0004 -0.66892E-0014  0.74761E-0015 -0.33434E-0013
  0.17043E+0005 -0.29340E+0004  0.23679E-0013  0.47554E-0014  0.23654E-0013
  0.17125E+0005 -0.29345E+0004  0.10520E-0013 -0.37573E-0013  0.38705E-0013
  0.17207E+0005 -0.29350E+0004  0.25950E-0013 -0.11991E-0013  0.42294E-0013
  0.17250E+0005 -0.29353E+0004  0.59412E-0013  0.13226E-0013  0.82231E-0013
  0.17000E+0005 -0.29223E+0004 -0.17346E-0014 -0.31063E-0013  0.89822E-0014
  0.17043E+0005 -0.29226E+0004  0.22020E-0013  0.76607E-0014  0.17921E-0013
  0.17125E+0005 -0.29232E+0004  0.18440E-0013 -0.66515E-0014  0.23852E-0013
  0.17207E+0005 -0.29238E+0004 -0.10444E-0013 -0.38213E-0014 -0.38771E-0013
  0.17250E+0005 -0.29241E+0004  0.17621E-0013 -0.20445E-0014  0.13823E-0013
  0.17000E+0005 -0.29006E+0004  0.83012E-0014  0.10037E-0013 -0.10432E-0013
  0.17043E+0005 -0.29010E+0004  0.18228E-0013  0.17602E-0013  0.15146E-0014
  0.17125E+0005 -0.29017E+0004  0.25031E-0013  0.14479E-0013  0.16531E-0013
  0.17207E+0005 -0.29025E+0004 -0.10974E-0013 -0.93112E-0014 -0.35182E-0013
  0.17250E+0005 -0.29029E+0004 -0.30603E-0013 -0.88115E-0013  0.30413E-0014
  0.17000E+0005 -0.28789E+0004  0.22608E-0014  0.20128E-0013 -0.31417E-0013
  0.17043E+0005 -0.28794E+0004  0.98305E-0014  0.13825E-0013 -0.10237E-0013
  0.17125E+0005 -0.28803E+0004  0.29613E-0013  0.23011E-0013  0.17642E-0013
  0.17207E+0005 -0.28812E+0004  0.18081E-0013 -0.21835E-0013  0.34573E-0013
  0.17250E+0005 -0.28817E+0004 -0.28276E-0014 -0.69506E-0013  0.39464E-0013
  0.17000E+0005 -0.28674E+0004 -0.66520E-0014  0.20050E-0013 -0.48636E-0013
  0.17043E+0005 -0.28680E+0004  0.15881E-0013  0.16332E-0013 -0.18770E-0015
  0.17125E+0005 -0.28690E+0004  0.19532E-0013  0.30948E-0013 -0.10115E-0013
  0.17207E+0005 -0.28700E+0004  0.38047E-0013 -0.37750E-0013  0.90285E-0013
  0.17250E+0005 -0.28706E+0004  0.14046E-0013 -0.25426E-0013  0.29025E-0013
  0.17250E+0005 -0.29353E+0004  0.59412E-0013  0.13226E-0013  0.82231E-0013
  0.17293E+0005 -0.29355E+0004  0.34795E-0013  0.24641E-0013  0.20016E-0013
  0.17375E+0005 -0.29359E+0004  0.24468E-0013 -0.10353E-0013  0.32799E-0013
  0.17457E+0005 -0.29363E+0004 -0.82623E-0014 -0.15859E-0013 -0.26841E-0013
  0.17500E+0005 -0.29366E+0004 -0.39717E-0014 -0.50852E-0013  0.16995E-0013
  0.17250E+0005 -0.29241E+0004  0.17621E-0013 -0.20445E-0014  0.13823E-0013
  0.17293E+0005 -0.29244E+0004  0.23006E-0013  0.28656E-0014  0.18094E-0013
  0.17375E+0005 -0.29249E+0004  0.18774E-0013 -0.10844E-0013  0.21692E-0013
  0.17457E+0005 -0.29253E+0004  0.89530E-0014 -0.15568E-0013  0.76753E-0014
  0.17500E+0005 -0.29256E+0004 -0.13644E-0013 -0.38404E-0013 -0.14437E-0013
  0.17250E+0005 -0.29029E+0004 -0.30603E-0013 -0.88115E-0013  0.30413E-0014
  0.17293E+0005 -0.29033E+0004  0.14423E-0014 -0.27478E-0013  0.51865E-0014
  0.17375E+0005 -0.29039E+0004  0.16721E-0013 -0.12504E-0013  0.18983E-0013
  0.17457E+0005 -0.29045E+0004  0.23572E-0013 -0.12400E-0013  0.33422E-0013
  0.17500E+0005 -0.29048E+0004 -0.47450E-0014 -0.43732E-0013  0.96409E-0014
  0.17250E+0005 -0.28817E+0004 -0.28276E-0014 -0.69506E-0013  0.39464E-0013
  0.17293E+0005 -0.28821E+0004  0.63219E-0015 -0.35542E-0013  0.11339E-0013
  0.17375E+0005 -0.28829E+0004  0.10836E-0013 -0.12253E-0013  0.66365E-0014
  0.17457E+0005 -0.28837E+0004  0.18052E-0013 -0.10728E-0013  0.20087E-0013
  0.17500E+0005 -0.28841E+0004  0.87853E-0014 -0.29815E-0013  0.22245E-0013
  0.17250E+0005 -0.28706E+0004  0.14046E-0013 -0.25426E-0013  0.29025E-0013
  0.17293E+0005 -0.28710E+0004  0.23688E-0013 -0.69644E-0014  0.28635E-0013
  0.17375E+0005 -0.28718E+0004 -0.20188E-0013 -0.41170E-0013 -0.26701E-0013
  0.17457E+0005 -0.28727E+0004  0.10873E-0013 -0.35835E-0014 -0.16801E-0014
  0.17500E+0005 -0.28731E+0004 -0.48547E-0014 -0.19424E-0013 -0.15586E-0013
  0.17500E+0005 -0.29366E+0004 -0.39717E-0014 -0.50852E-0013  0.16995E-0013
  0.17543E+0005 -0.29367E+0004  0.40562E-0014 -0.25736E-0013  0.87694E-0014
  0.17625E+0005 -0.29370E+0004  0.16089E-0013  0.20288E-0013 -0.92368E-0014
  0.17707E+0005 -0.29374E+0004  0.26245E-0013  0.12391E-0013  0.23381E-0013
  0.17750E+0005 -0.29375E+0004  0.52999E-0014 -0.52406E-0014  0.36617E-0014
  0.17500E+0005 -0.29256E+0004 -0.13644E-0013 -0.38404E-0013 -0.14437E-0013
  0.17543E+0005 -0.29258E+0004  0.52350E-0014 -0.13049E-0013 -0.10318E-0014
  0.17625E+0005 -0.29262E+0004  0.23114E-0013  0.20459E-0013  0.41626E-0014
  0.17707E+0005 -0.29266E+0004  0.18322E-0013 -0.25545E-0014  0.21498E-0013
  0.17750E+0005 -0.29268E+0004 -0.31378E-0014 -0.66585E-0014 -0.11518E-0013
  0.17500E+0005 -0.29048E+0004 -0.47450E-0014 -0.43732E-0013  0.96409E-0014
  0.17543E+0005 -0.29051E+0004  0.43128E-0014 -0.20456E-0013  0.49142E-0014
  0.17625E+0005 -0.29056E+0004  0.20296E-0013  0.29187E-0013 -0.11519E-0013
  0.17707E+0005 -0.29061E+0004  0.19279E-0013  0.77662E-0014  0.12757E-0013
  0.17750E+0005 -0.29063E+0004 -0.35004E-0014 -0.20619E-0013  0.21846E-0014
  0.17500E+0005 -0.28841E+0004  0.87853E-0014 -0.29815E-0013  0.22245E-0013
  0.17543E+0005 -0.28844E+0004  0.71158E-0014 -0.71410E-0014 -0.32020E-0014
  0.17625E+0005 -0.28850E+0004  0.11287E-0013  0.14433E-0013 -0.14805E-0013
  0.17707E+0005 -0.28856E+0004  0.23280E-0013  0.14680E-0013  0.13553E-0013
  0.17750E+0005 -0.28859E+0004 -0.23814E-0014 -0.26202E-0013  0.80083E-0014
  0.17500E+0005 -0.28731E+0004 -0.48547E-0014 -0.19424E-0013 -0.15586E-0013
  0.17543E+0005 -0.28734E+0004  0.84236E-0014  0.11884E-0013 -0.19655E-0013
  0.17625E+0005 -0.28741E+0004  0.73260E-0014 -0.12305E-0013  0.41016E-0014
  0.17707E+0005 -0.28747E+0004  0.29816E-0013  0.31338E-0013  0.91689E-0014
  0.17750E+0005 -0.28751E+0004  0.32686E-0014 -0.46863E-0014 -0.36067E-0014
  0.17750E+0005 -0.29375E+0004  0.52999E-0014 -0.52406E-0014  0.36617E-0014
  0.17793E+0005 -0.29377E+0004  0.66694E-0014  0.13807E-0013 -0.11131E-0013
  0.17875E+0005 -0.29379E+0004 -0.16919E-0014 -0.61559E-0014 -0.76783E-0014
  0.17957E+0005 -0.29382E+0004  0.65939E-0014  0.22952E-0014  0.15455E-0014
  0.18000E+0005 -0.29384E+0004  0.30184E-0014 -0.14820E-0014  0.87427E-0015
  0.17750E+0005 -0.29268E+0004 -0.31378E-0014 -0.66585E-0014 -0.11518E-0013
  0.17793E+0005 -0.29269E+0004  0.48500E-0014  0.16525E-0013 -0.17618E-0013
  0.17875E+0005 -0.29272E+0004  0.50466E-0014  0.17851E-0014 -0.23058E-0014
  0.17957E+0005 -0.29275E+0004  0.34975E-0014 -0.24960E-0014  0.61744E-0016
  0.18000E+0005 -0.29277E+0004  0.47749E-0014  0.45588E-0014 -0.20884E-0014
  0.17750E+0005 -0.29063E+0004 -0.35004E-0014 -0.20619E-0013  0.21846E-0014
  0.17793E+0005 -0.29065E+0004  0.51153E-0014  0.52585E-0014 -0.66155E-0014
  0.17875E+0005 -0.29069E+0004  0.73881E-0014  0.57573E-0014 -0.30889E-0014
  0.17957E+0005 -0.29073E+0004  0.60691E-0014  0.44268E-0014 -0.12636E-0014
  0.18000E+0005 -0.29075E+0004  0.74624E-0014  0.12824E-0013 -0.54077E-0014
  0.17750E+0005 -0.28859E+0004 -0.23814E-0014 -0.26202E-0013  0.80083E-0014
  0.17793E+0005 -0.28861E+0004  0.10372E-0013  0.19821E-0014  0.47914E-0014
  0.17875E+0005 -0.28866E+0004  0.39762E-0014  0.42021E-0014 -0.83356E-0014
  0.17957E+0005 -0.28871E+0004  0.76491E-0014  0.47776E-0014  0.53667E-0015
  0.18000E+0005 -0.28874E+0004  0.74910E-0014  0.91091E-0014 -0.19754E-0014
  0.17750E+0005 -0.28751E+0004  0.32686E-0014 -0.46863E-0014 -0.36067E-0014
  0.17793E+0005 -0.28754E+0004  0.73440E-0014 -0.29384E-0014  0.27173E-0014
  0.17875E+0005 -0.28759E+0004  0.46840E-0014  0.43332E-0014 -0.64735E-0014
  0.17957E+0005 -0.28764E+0004  0.62830E-0014  0.14943E-0014  0.46369E-0015
  0.18000E+0005 -0.28767E+0004  0.65005E-0014  0.20906E-0014  0.30532E-0014
  0.18000E+0005 -0.29384E+0004  0.30184E-0014 -0.14820E-0014  0.87427E-0015
  0.18043E+0005 -0.29385E+0004  0.39397E-0014  0.60524E-0015  0.13384E-0014
  0.18125E+0005 -0.29388E+0004  0.51620E-0014  0.28569E-0014  0.45463E-0014
  0.18207E+0005 -0.29391E+0004  0.16485E-0014 -0.17392E-0014  0.52535E-0014
  0.18250E+0005 -0.29392E+0004 -0.37738E-0014  0.12764E-0014 -0.81465E-0014
  0.18000E+0005 -0.29277E+0004  0.47749E-0014  0.45588E-0014 -0.20884E-0014
  0.18043E+0005 -0.29279E+0004  0.51266E-0014  0.24134E-0014  0.18080E-0014
  0.18125E+0005 -0.29282E+0004  0.37736E-0014  0.24939E-0014  0.23714E-0014
  0.18207E+0005 -0.29286E+0004  0.35065E-0014  0.31822E-0015  0.64536E-0014
  0.18250E+0005 -0.29287E+0004 -0.24711E-0015  0.16736E-0015  0.11230E-0015
  0.18000E+0005 -0.29075E+0004  0.74624E-0014  0.12824E-0013 -0.54077E-0014
  0.18043E+0005 -0.29078E+0004  0.49982E-0014  0.86827E-0015  0.27359E-0014
  0.18125E+0005 -0.29082E+0004  0.35435E-0014  0.25050E-0014  0.96018E-0015
  0.18207E+0005 -0.29086E+0004  0.12334E-0014  0.16124E-0014  0.10218E-0015
  0.18250E+0005 -0.29088E+0004  0.44767E-0014  0.69019E-0014  0.38054E-0014
  0.18000E+0005 -0.28874E+0004  0.74910E-0014  0.91091E-0014 -0.19754E-0014
  0.18043E+0005 -0.28876E+0004  0.39731E-0014 -0.14475E-0014  0.33799E-0014
  0.18125E+0005 -0.28882E+0004  0.48083E-0014  0.24322E-0014  0.20982E-0014
  0.18207E+0005 -0.28887E+0004  0.16913E-0015  0.18720E-0014 -0.30899E-0014
  0.18250E+0005 -0.28889E+0004  0.26892E-0014  0.62050E-0014  0.19581E-0015
  0.18000E+0005 -0.28767E+0004  0.65005E-0014  0.20906E-0014  0.30532E-0014
  0.18043E+0005 -0.28770E+0004  0.31210E-0014 -0.47123E-0014  0.47262E-0014
  0.18125E+0005 -0.28776E+0004  0.53375E-0014  0.13124E-0014  0.39204E-0014
  0.18207E+0005 -0.28782E+0004  0.66973E-0015  0.12042E-0014 -0.14631E-0014
  0.18250E+0005 -0.28785E+0004  0.91710E-0016  0.69651E-0015 -0.15234E-0015
  0.18250E+0005 -0.29392E+0004 -0.37738E-0014  0.12764E-0014 -0.81465E-0014
  0.18293E+0005 -0.29394E+0004  0.32129E-0014  0.25493E-0014  0.71153E-0014
  0.18375E+0005 -0.29397E+0004 -0.55320E-0014  0.11538E-0014 -0.65634E-0014
  0.18457E+0005 -0.29401E+0004 -0.13053E-0013 -0.30706E-0014 -0.15094E-0013
  0.18500E+0005 -0.29402E+0004 -0.11957E-0013 -0.23097E-0013  0.81859E-0014
  0.18250E+0005 -0.29287E+0004 -0.24711E-0015  0.16736E-0015  0.11230E-0015
  0.18293E+0005 -0.29289E+0004 -0.49601E-0015  0.27160E-0014 -0.89838E-0016
  0.18375E+0005 -0.29293E+0004 -0.16904E-0014  0.15145E-0014  0.56423E-0015
  0.18457E+0005 -0.29297E+0004 -0.78777E-0014  0.38606E-0015 -0.84688E-0014
  0.18500E+0005 -0.29299E+0004 -0.11598E-0013 -0.12806E-0013 -0.15286E-0014
  0.18250E+0005 -0.29088E+0004  0.44767E-0014  0.69019E-0014  0.38054E-0014
  0.18293E+0005 -0.29091E+0004 -0.21192E-0014 -0.12026E-0015 -0.96966E-0015
  0.18375E+0005 -0.29096E+0004 -0.11050E-0015 -0.23741E-0015  0.56231E-0014
  0.18457E+0005 -0.29101E+0004 -0.62701E-0014 -0.27007E-0014 -0.23514E-0014
  0.18500E+0005 -0.29104E+0004 -0.13371E-0013 -0.18056E-0013  0.11774E-0015
  0.18250E+0005 -0.28889E+0004  0.26892E-0014  0.62050E-0014  0.19581E-0015
  0.18293E+0005 -0.28893E+0004 -0.56129E-0015 -0.13998E-0014  0.27115E-0014
  0.18375E+0005 -0.28899E+0004 -0.15814E-0014  0.18790E-0014  0.81597E-0015
  0.18457E+0005 -0.28905E+0004 -0.53795E-0014 -0.64785E-0014  0.26937E-0014
  0.18500E+0005 -0.28908E+0004 -0.34983E-0014 -0.39250E-0014  0.57270E-0014
  0.18250E+0005 -0.28785E+0004  0.91710E-0016  0.69651E-0015 -0.15234E-0015
  0.18293E+0005 -0.28788E+0004 -0.10377E-0014 -0.30608E-0014  0.35361E-0014
  0.18375E+0005 -0.28795E+0004 -0.59707E-0014  0.45009E-0014 -0.10767E-0013
  0.18457E+0005 -0.28801E+0004 -0.48389E-0014 -0.10281E-0013  0.74914E-0014
  0.18500E+0005 -0.28805E+0004 -0.84153E-0017 -0.59150E-0014  0.14832E-0013
  0.18500E+0005 -0.29402E+0004 -0.11957E-0013 -0.23097E-0013  0.81859E-0014
  0.18543E+0005 -0.29404E+0004 -0.92106E-0014 -0.41481E-0014 -0.50210E-0014
  0.18625E+0005 -0.29408E+0004 -0.77574E-0014 -0.33823E-0014 -0.25288E-0014
  0.18707E+0005 -0.29412E+0004 -0.10246E-0013 -0.14480E-0014 -0.93441E-0014
  0.18750E+0005 -0.29414E+0004 -0.11798E-0013 -0.11860E-0014 -0.12180E-0013
  0.18500E+0005 -0.29299E+0004 -0.11598E-0013 -0.12806E-0013 -0.15286E-0014
  0.18543E+0005 -0.29301E+0004 -0.36139E-0014 -0.62675E-0014  0.81701E-0014
  0.18625E+0005 -0.29306E+0004 -0.83789E-0014 -0.51115E-0014 -0.22435E-0014
  0.18707E+0005 -0.29310E+0004 -0.45528E-0014  0.77302E-0014 -0.71027E-0014
  0.18750E+0005 -0.29312E+0004 -0.39360E-0014 -0.38700E-0014  0.62378E-0014
  0.18500E+0005 -0.29104E+0004 -0.13371E-0013 -0.18056E-0013  0.11774E-0015
  0.18543E+0005 -0.29106E+0004 -0.14443E-0014 -0.24207E-0015  0.64627E-0014
  0.18625E+0005 -0.29112E+0004  0.50149E-0015 -0.55563E-0014  0.15882E-0013
  0.18707E+0005 -0.29117E+0004 -0.20628E-0014  0.95406E-0014 -0.36714E-0014
  0.18750E+0005 -0.29120E+0004  0.33526E-0014  0.42163E-0014  0.12857E-0013
  0.18500E+0005 -0.28908E+0004 -0.34983E-0014 -0.39250E-0014  0.57270E-0014
  0.18543E+0005 -0.28911E+0004 -0.46882E-0014  0.81451E-0014 -0.86026E-0014
  0.18625E+0005 -0.28918E+0004  0.36301E-0015 -0.21303E-0014  0.12663E-0013
  0.18707E+0005 -0.28925E+0004 -0.28068E-0014  0.11576E-0013 -0.68768E-0014
  0.18750E+0005 -0.28928E+0004 -0.16918E-0014  0.13362E-0014  0.56658E-0014
  0.18500E+0005 -0.28805E+0004 -0.84153E-0017 -0.59150E-0014  0.14832E-0013
  0.18543E+0005 -0.28809E+0004 -0.44627E-0015  0.17459E-0013 -0.95642E-0014
  0.18625E+0005 -0.28816E+0004 -0.48086E-0014  0.77677E-0014 -0.74235E-0014
  0.18707E+0005 -0.28823E+0004 -0.38310E-0014  0.13794E-0013 -0.11085E-0013
  0.18750E+0005 -0.28827E+0004 -0.66460E-0014 -0.46283E-0014  0.16615E-0014
  0.18750E+0005 -0.29414E+0004 -0.11798E-0013 -0.11860E-0014 -0.12180E-0013
  0.18793E+0005 -0.29415E+0004 -0.44438E-0014 -0.96421E-0014  0.10960E-0013
  0.18875E+0005 -0.29419E+0004 -0.49504E-0014 -0.72876E-0014  0.76279E-0014
  0.18957E+0005 -0.29422E+0004 -0.89782E-0014 -0.36986E-0014 -0.45329E-0014
  0.19000E+0005 -0.29424E+0004 -0.10291E-0013  0.13526E-0013 -0.25117E-0013
  0.18750E+0005 -0.29312E+0004 -0.39360E-0014 -0.38700E-0014  0.62378E-0014
  0.18793E+0005 -0.29314E+0004 -0.38388E-0014 -0.12991E-0014  0.38668E-0014
  0.18875E+0005 -0.29319E+0004 -0.45515E-0014 -0.36254E-0014  0.47297E-0014
  0.18957E+0005 -0.29323E+0004 -0.74178E-0014 -0.40695E-0015 -0.47752E-0014
  0.19000E+0005 -0.29325E+0004 -0.11658E-0013  0.29424E-0014 -0.17241E-0013
  0.18750E+0005 -0.29120E+0004  0.33526E-0014  0.42163E-0014  0.12857E-0013
  0.18793E+0005 -0.29123E+0004 -0.38515E-0014  0.33189E-0014 -0.71344E-0015
  0.18875E+0005 -0.29128E+0004 -0.61755E-0014  0.35944E-0015 -0.25790E-0014
  0.18957E+0005 -0.29134E+0004 -0.51277E-0014  0.12346E-0014 -0.19566E-0014
  0.19000E+0005 -0.29136E+0004 -0.99519E-0014 -0.26701E-0014 -0.82681E-0014
  0.18750E+0005 -0.28928E+0004 -0.16918E-0014  0.13362E-0014  0.56658E-0014
  0.18793E+0005 -0.28932E+0004 -0.38444E-0014  0.35041E-0014 -0.89647E-0015
  0.18875E+0005 -0.28938E+0004 -0.73868E-0014 -0.38826E-0014 -0.86176E-0015
  0.18957E+0005 -0.28945E+0004 -0.54780E-0014  0.32818E-0014 -0.47333E-0014
  0.19000E+0005 -0.28948E+0004 -0.68948E-0014  0.25252E-0014 -0.74937E-0014
  0.18750E+0005 -0.28827E+0004 -0.66460E-0014 -0.46283E-0014  0.16615E-0014
  0.18793E+0005 -0.28831E+0004 -0.23668E-0014  0.65563E-0014 -0.10148E-0014
  0.18875E+0005 -0.28838E+0004 -0.67487E-0014 -0.37177E-0014  0.17503E-0015
  0.18957E+0005 -0.28845E+0004 -0.52482E-0014  0.13461E-0014 -0.22977E-0014
  0.19000E+0005 -0.28849E+0004 -0.56754E-0014  0.78492E-0014 -0.10400E-0013
  0.19000E+0005 -0.29424E+0004 -0.10291E-0013  0.13526E-0013 -0.25117E-0013
  0.19043E+0005 -0.29426E+0004 -0.71359E-0014  0.45923E-0014 -0.10443E-0013
  0.19125E+0005 -0.29428E+0004 -0.97433E-0015 -0.47125E-0014  0.99848E-0014
  0.19207E+0005 -0.29431E+0004 -0.10959E-0014 -0.58505E-0014  0.91375E-0014
  0.19250E+0005 -0.29433E+0004 -0.82429E-0015  0.15032E-0014  0.17187E-0014
  0.19000E+0005 -0.29325E+0004 -0.11658E-0013  0.29424E-0014 -0.17241E-0013
  0.19043E+0005 -0.29327E+0004 -0.52938E-0014  0.21657E-0014 -0.42838E-0014
  0.19125E+0005 -0.29330E+0004 -0.25982E-0014 -0.26713E-0014  0.46501E-0014
  0.19207E+0005 -0.29333E+0004 -0.55016E-0014 -0.22857E-0016 -0.54725E-0014
  0.19250E+0005 -0.29335E+0004 -0.69228E-0015  0.71805E-0015  0.27495E-0014
  0.19000E+0005 -0.29136E+0004 -0.99519E-0014 -0.26701E-0014 -0.82681E-0014
  0.19043E+0005 -0.29139E+0004 -0.34893E-0014  0.34091E-0014 -0.20123E-0014
  0.19125E+0005 -0.29143E+0004 -0.41452E-0014 -0.34201E-0014  0.23725E-0014
  0.19207E+0005 -0.29147E+0004 -0.61713E-0014  0.28315E-0014 -0.93272E-0014
  0.19250E+0005 -0.29149E+0004  0.33546E-0014  0.76193E-0014  0.41028E-0014
  0.19000E+0005 -0.28948E+0004 -0.68948E-0014  0.25252E-0014 -0.74937E-0014
  0.19043E+0005 -0.28951E+0004 -0.36013E-0014  0.53070E-0014 -0.42650E-0014
  0.19125E+0005 -0.28956E+0004 -0.47810E-0014 -0.28479E-0014  0.68507E-0015
  0.19207E+0005 -0.28960E+0004 -0.47652E-0014 -0.17266E-0014 -0.17603E-0014
  0.19250E+0005 -0.28963E+0004  0.53586E-0014  0.18238E-0013 -0.22415E-0014
  0.19000E+0005 -0.28849E+0004 -0.56754E-0014  0.78492E-0014 -0.10400E-0013
  0.19043E+0005 -0.28851E+0004 -0.39488E-0014 -0.17173E-0014  0.20610E-0014
  0.19125E+0005 -0.28857E+0004 -0.49775E-0014 -0.86650E-0014  0.61759E-0014
  0.19207E+0005 -0.28862E+0004 -0.65968E-0015  0.45089E-0014  0.25952E-0015
  0.19250E+0005 -0.28865E+0004 -0.12342E-0014 -0.67239E-0014  0.97953E-0014
  0.19250E+0005 -0.29433E+0004 -0.82429E-0015  0.15032E-0014  0.17187E-0014
  0.19293E+0005 -0.29434E+0004 -0.39711E-0014 -0.81038E-0014  0.50030E-0014
  0.19375E+0005 -0.29435E+0004 -0.27144E-0014 -0.18442E-0014  0.12098E-0014
  0.19457E+0005 -0.29437E+0004 -0.13624E-0014  0.17328E-0014  0.36852E-0015
  0.19500E+0005 -0.29438E+0004  0.41272E-0014  0.67218E-0014  0.63312E-0014
  0.19250E+0005 -0.29335E+0004 -0.69228E-0015  0.71805E-0015  0.27495E-0014
  0.19293E+0005 -0.29336E+0004 -0.32818E-0014 -0.39453E-0014  0.23184E-0014
  0.19375E+0005 -0.29338E+0004 -0.20785E-0014  0.54575E-0015  0.17289E-0015
  0.19457E+0005 -0.29340E+0004 -0.35562E-0014 -0.43153E-0014  0.21495E-0014
  0.19500E+0005 -0.29341E+0004  0.43374E-0014  0.96198E-0014  0.37970E-0014
  0.19250E+0005 -0.29149E+0004  0.33546E-0014  0.76193E-0014  0.41028E-0014
  0.19293E+0005 -0.29150E+0004 -0.34001E-0014 -0.33031E-0014  0.16666E-0014
  0.19375E+0005 -0.29153E+0004 -0.98919E-0015  0.28073E-0014  0.20691E-0015
  0.19457E+0005 -0.29156E+0004 -0.23067E-0014 -0.10704E-0014  0.16073E-0014
  0.19500E+0005 -0.29157E+0004  0.22336E-0014  0.83438E-0014  0.82679E-0015
  0.19250E+0005 -0.28963E+0004  0.53586E-0014  0.18238E-0013 -0.22415E-0014
  0.19293E+0005 -0.28965E+0004 -0.12814E-0014 -0.41392E-0014  0.69704E-0014
  0.19375E+0005 -0.28968E+0004 -0.13267E-0014 -0.16768E-0015  0.26376E-0014
  0.19457E+0005 -0.28972E+0004  0.13776E-0016  0.52056E-0014 -0.29373E-0016
  0.19500E+0005 -0.28973E+0004  0.90292E-0015  0.51965E-0014  0.13805E-0014
  0.19250E+0005 -0.28865E+0004 -0.12342E-0014 -0.67239E-0014  0.97953E-0014
  0.19293E+0005 -0.28867E+0004 -0.32190E-0014 -0.47409E-0014  0.37512E-0014
  0.19375E+0005 -0.28871E+0004  0.15451E-0014  0.14579E-0014  0.68437E-0014
  0.19457E+0005 -0.28874E+0004 -0.56785E-0015  0.57211E-0014 -0.17228E-0014
  0.19500E+0005 -0.28876E+0004 -0.17221E-0014 -0.46400E-0014  0.59553E-0014
  0.19500E+0005 -0.29438E+0004  0.41272E-0014  0.67218E-0014  0.63312E-0014
  0.19543E+0005 -0.29440E+0004 -0.18907E-0014 -0.27371E-0014  0.36197E-0014
  0.19625E+0005 -0.29442E+0004 -0.10441E-0014 -0.83835E-0015  0.33194E-0014
  0.19707E+0005 -0.29445E+0004 -0.71555E-0015  0.53370E-0014 -0.27527E-0014
  0.19750E+0005 -0.29447E+0004 -0.50155E-0014 -0.43394E-0014 -0.23172E-0014
  0.19500E+0005 -0.29341E+0004  0.43374E-0014  0.96198E-0014  0.37970E-0014
  0.19543E+0005 -0.29343E+0004 -0.18009E-0014 -0.59635E-0015  0.16179E-0014
  0.19625E+0005 -0.29346E+0004 -0.32992E-0014 -0.41872E-0014  0.21903E-0014
  0.19707E+0005 -0.29349E+0004 -0.88368E-0015  0.40453E-0014 -0.17409E-0014
  0.19750E+0005 -0.29351E+0004 -0.43441E-0014 -0.53583E-0014  0.18303E-0015
  0.19500E+0005 -0.29157E+0004  0.22336E-0014  0.83438E-0014  0.82679E-0015
  0.19543E+0005 -0.29160E+0004 -0.14739E-0014 -0.11792E-0014  0.28253E-0014
  0.19625E+0005 -0.29164E+0004 -0.20785E-0014 -0.29464E-0014  0.34859E-0014
  0.19707E+0005 -0.29168E+0004 -0.34841E-0015  0.77225E-0015  0.26570E-0014
  0.19750E+0005 -0.29170E+0004 -0.41956E-0014 -0.88719E-0014  0.41938E-0014
  0.19500E+0005 -0.28973E+0004  0.90292E-0015  0.51965E-0014  0.13805E-0014
  0.19543E+0005 -0.28976E+0004 -0.20534E-0014 -0.49195E-0014  0.53747E-0014
  0.19625E+0005 -0.28981E+0004 -0.12735E-0014  0.94897E-0015  0.10511E-0014
  0.19707E+0005 -0.28986E+0004 -0.13533E-0015 -0.62625E-0015  0.44729E-0014
  0.19750E+0005 -0.28989E+0004 -0.31255E-0014 -0.87937E-0014  0.64239E-0014
  0.19500E+0005 -0.28876E+0004 -0.17221E-0014 -0.46400E-0014  0.59553E-0014
  0.19543E+0005 -0.28879E+0004 -0.27119E-0014 -0.45975E-0014  0.37048E-0014
  0.19625E+0005 -0.28885E+0004 -0.40109E-0014 -0.28218E-0014 -0.63889E-0015
  0.19707E+0005 -0.28890E+0004 -0.89846E-0015 -0.56132E-0015  0.29659E-0014
  0.19750E+0005 -0.28893E+0004 -0.21840E-0014 -0.10751E-0013  0.10247E-0013
  0.19750E+0005 -0.29447E+0004 -0.50155E-0014 -0.43394E-0014 -0.23172E-0014
  0.19793E+0005 -0.29449E+0004 -0.21334E-0014 -0.32487E-0014  0.17937E-0014
  0.19875E+0005 -0.29454E+0004 -0.47824E-0015  0.23131E-0014 -0.48718E-0015
  0.19957E+0005 -0.29458E+0004 -0.11194E-0014 -0.63792E-0015  0.64646E-0015
  0.20000E+0005 -0.29461E+0004  0.60503E-0015  0.35684E-0014 -0.23767E-0015
  0.19750E+0005 -0.29351E+0004 -0.43441E-0014 -0.53583E-0014  0.18303E-0015
  0.19793E+0005 -0.29354E+0004 -0.23644E-0014 -0.26850E-0014  0.94971E-0015
  0.19875E+0005 -0.29359E+0004 -0.60061E-0015  0.21964E-0015  0.14387E-0014
  0.19957E+0005 -0.29365E+0004 -0.10235E-0014 -0.97933E-0015  0.12751E-0014
  0.20000E+0005 -0.29367E+0004 -0.35106E-0015  0.20506E-0014 -0.71158E-0015
  0.19750E+0005 -0.29170E+0004 -0.41956E-0014 -0.88719E-0014  0.41938E-0014
  0.19793E+0005 -0.29174E+0004 -0.24451E-0014 -0.11599E-0014 -0.44751E-0015
  0.19875E+0005 -0.29180E+0004 -0.11061E-0014  0.23555E-0016  0.76561E-0015
  0.19957E+0005 -0.29187E+0004 -0.10859E-0014 -0.26262E-0015  0.59229E-0015
  0.20000E+0005 -0.29191E+0004 -0.80606E-0015  0.70894E-0015 -0.16306E-0015
  0.19750E+0005 -0.28989E+0004 -0.31255E-0014 -0.87937E-0014  0.64239E-0014
  0.19793E+0005 -0.28993E+0004 -0.23256E-0014 -0.27403E-0015 -0.86116E-0015
  0.19875E+0005 -0.29002E+0004 -0.15964E-0014  0.16250E-0014 -0.15589E-0014
  0.19957E+0005 -0.29010E+0004 -0.13784E-0014  0.15165E-0014 -0.15116E-0014
  0.20000E+0005 -0.29014E+0004 -0.14623E-0014 -0.13500E-0014  0.66878E-0015
  0.19750E+0005 -0.28893E+0004 -0.21840E-0014 -0.10751E-0013  0.10247E-0013
  0.19793E+0005 -0.28898E+0004 -0.27725E-0014 -0.32594E-0014  0.13321E-0014
  0.19875E+0005 -0.28907E+0004 -0.19488E-0014  0.25846E-0014 -0.30207E-0014
  0.19957E+0005 -0.28916E+0004 -0.12131E-0014  0.28973E-0014 -0.24414E-0014
  0.20000E+0005 -0.28921E+0004 -0.17395E-0014 -0.21870E-0014  0.91509E-0015
  0.00000E+0000 -0.28729E+0004 -0.37436E-0013 -0.63479E-0013  0.30167E-0013
  0.43168E+0002 -0.28725E+0004 -0.15489E-0013  0.24232E-0013  0.67131E-0014
  0.12500E+0003 -0.28718E+0004 -0.18537E-0013  0.61127E-0014  0.24919E-0013
  0.20683E+0003 -0.28712E+0004 -0.22712E-0013 -0.72999E-0014  0.49703E-0013
  0.25000E+0003 -0.28708E+0004 -0.19496E-0013 -0.77566E-0014  0.41846E-0013
  0.00000E+0000 -0.28619E+0004 -0.40620E-0013 -0.52415E-0013  0.19134E-0013
  0.43168E+0002 -0.28615E+0004 -0.20847E-0013  0.10869E-0013  0.74086E-0014
  0.12500E+0003 -0.28608E+0004 -0.17065E-0013  0.52789E-0015  0.33428E-0013
  0.20683E+0003 -0.28600E+0004 -0.16228E-0013 -0.63955E-0014  0.59793E-0013
  0.25000E+0003 -0.28596E+0004 -0.12193E-0013 -0.31035E-0014  0.58758E-0013
  0.00000E+0000 -0.28411E+0004 -0.42536E-0013 -0.27444E-0013  0.15175E-0014
  0.43168E+0002 -0.28406E+0004 -0.10712E-0013  0.19343E-0013  0.12796E-0013
  0.12500E+0003 -0.28398E+0004 -0.75535E-0014  0.25114E-0014  0.46919E-0013
  0.20683E+0003 -0.28389E+0004 -0.11367E-0013 -0.65859E-0014  0.68484E-0013
  0.25000E+0003 -0.28385E+0004 -0.52235E-0014 -0.20345E-0013  0.79417E-0013
  0.00000E+0000 -0.28203E+0004 -0.35748E-0013 -0.65611E-0014 -0.52018E-0014
  0.43168E+0002 -0.28198E+0004 -0.16405E-0014  0.17568E-0013  0.29243E-0013
  0.12500E+0003 -0.28188E+0004 -0.78620E-0014  0.21213E-0014  0.46492E-0013
  0.20683E+0003 -0.28179E+0004 -0.93816E-0014 -0.12350E-0013  0.74001E-0013
  0.25000E+0003 -0.28174E+0004 -0.10562E-0013 -0.30941E-0013  0.79823E-0013
  0.00000E+0000 -0.28093E+0004 -0.23520E-0013  0.48383E-0014  0.55532E-0014
  0.43168E+0002 -0.28088E+0004 -0.44781E-0014  0.79963E-0014  0.34198E-0013
  0.12500E+0003 -0.28077E+0004 -0.76040E-0014  0.10580E-0013  0.39296E-0013
  0.20683E+0003 -0.28067E+0004 -0.10860E-0013 -0.20788E-0013  0.78829E-0013
  0.25000E+0003 -0.28062E+0004 -0.14021E-0013 -0.22571E-0013  0.72141E-0013
  0.25000E+0003 -0.28708E+0004 -0.19496E-0013 -0.77566E-0014  0.41846E-0013
  0.29317E+0003 -0.28705E+0004 -0.32529E-0013 -0.18595E-0013  0.68506E-0013
  0.37500E+0003 -0.28699E+0004 -0.43435E-0013 -0.42537E-0013  0.10329E-0012
  0.45683E+0003 -0.28693E+0004 -0.78822E-0013 -0.75729E-0013  0.11167E-0012
  0.50000E+0003 -0.28690E+0004 -0.12142E-0012 -0.10763E-0012  0.10507E-0012
  0.25000E+0003 -0.28596E+0004 -0.12193E-0013 -0.31035E-0014  0.58758E-0013
  0.29317E+0003 -0.28593E+0004 -0.30445E-0013 -0.25114E-0013  0.83124E-0013
  0.37500E+0003 -0.28587E+0004 -0.40616E-0013 -0.39968E-0013  0.10771E-0012
  0.45683E+0003 -0.28580E+0004 -0.85086E-0013 -0.82415E-0013  0.10954E-0012
  0.50000E+0003 -0.28577E+0004 -0.12387E-0012 -0.11646E-0012  0.12000E-0012
  0.25000E+0003 -0.28385E+0004 -0.52235E-0014 -0.20345E-0013  0.79417E-0013
  0.29317E+0003 -0.28381E+0004 -0.24262E-0013 -0.27540E-0013  0.97600E-0013
  0.37500E+0003 -0.28374E+0004 -0.44364E-0013 -0.43375E-0013  0.10881E-0012
  0.45683E+0003 -0.28366E+0004 -0.94901E-0013 -0.93269E-0013  0.11339E-0012
  0.50000E+0003 -0.28362E+0004 -0.11970E-0012 -0.14109E-0012  0.14716E-0012
  0.25000E+0003 -0.28174E+0004 -0.10562E-0013 -0.30941E-0013  0.79823E-0013
  0.29317E+0003 -0.28169E+0004 -0.19400E-0013 -0.26222E-0013  0.99333E-0013
  0.37500E+0003 -0.28161E+0004 -0.44309E-0013 -0.50056E-0013  0.11435E-0012
  0.45683E+0003 -0.28152E+0004 -0.94058E-0013 -0.10243E-0012  0.12564E-0012
  0.50000E+0003 -0.28148E+0004 -0.13404E-0012 -0.15805E-0012  0.14402E-0012
  0.25000E+0003 -0.28062E+0004 -0.14021E-0013 -0.22571E-0013  0.72141E-0013
  0.29317E+0003 -0.28057E+0004 -0.16316E-0013 -0.27964E-0013  0.10787E-0012
  0.37500E+0003 -0.28048E+0004 -0.39644E-0013 -0.52790E-0013  0.12516E-0012
  0.45683E+0003 -0.28040E+0004 -0.93023E-0013 -0.10752E-0012  0.13561E-0012
  0.50000E+0003 -0.28035E+0004 -0.13032E-0012 -0.15786E-0012  0.14938E-0012
  0.50000E+0003 -0.28690E+0004 -0.12142E-0012 -0.10763E-0012  0.10507E-0012
  0.54317E+0003 -0.28688E+0004 -0.16460E-0012 -0.15436E-0012  0.88889E-0013
  0.62500E+0003 -0.28685E+0004 -0.27478E-0012 -0.27978E-0012  0.10115E-0012
  0.70683E+0003 -0.28682E+0004 -0.49913E-0012 -0.51870E-0012  0.93417E-0013
  0.75000E+0003 -0.28680E+0004 -0.67951E-0012 -0.69067E-0012  0.77940E-0013
  0.50000E+0003 -0.28577E+0004 -0.12387E-0012 -0.11646E-0012  0.12000E-0012
  0.54317E+0003 -0.28575E+0004 -0.15868E-0012 -0.16215E-0012  0.10965E-0012
  0.62500E+0003 -0.28571E+0004 -0.28908E-0012 -0.29822E-0012  0.10435E-0012
  0.70683E+0003 -0.28568E+0004 -0.52796E-0012 -0.55140E-0012  0.97525E-0013
  0.75000E+0003 -0.28566E+0004 -0.71360E-0012 -0.73574E-0012  0.10273E-0012
  0.50000E+0003 -0.28362E+0004 -0.11970E-0012 -0.14109E-0012  0.14716E-0012
  0.54317E+0003 -0.28360E+0004 -0.16621E-0012 -0.17768E-0012  0.12161E-0012
  0.62500E+0003 -0.28356E+0004 -0.32096E-0012 -0.33344E-0012  0.10650E-0012
  0.70683E+0003 -0.28352E+0004 -0.58243E-0012 -0.61452E-0012  0.11001E-0012
  0.75000E+0003 -0.28350E+0004 -0.78653E-0012 -0.83460E-0012  0.12823E-0012
  0.50000E+0003 -0.28148E+0004 -0.13404E-0012 -0.15805E-0012  0.14402E-0012
  0.54317E+0003 -0.28146E+0004 -0.18706E-0012 -0.19641E-0012  0.12478E-0012
  0.62500E+0003 -0.28141E+0004 -0.35533E-0012 -0.37026E-0012  0.11354E-0012
  0.70683E+0003 -0.28136E+0004 -0.64356E-0012 -0.68428E-0012  0.12280E-0012
  0.75000E+0003 -0.28134E+0004 -0.88475E-0012 -0.92113E-0012  0.11385E-0012
  0.50000E+0003 -0.28035E+0004 -0.13032E-0012 -0.15786E-0012  0.14938E-0012
  0.54317E+0003 -0.28032E+0004 -0.19602E-0012 -0.20766E-0012  0.13311E-0012
  0.62500E+0003 -0.28028E+0004 -0.37281E-0012 -0.38997E-0012  0.12096E-0012
  0.70683E+0003 -0.28023E+0004 -0.68506E-0012 -0.72533E-0012  0.12357E-0012
  0.75000E+0003 -0.28020E+0004 -0.93325E-0012 -0.97724E-0012  0.12614E-0012
  0.75000E+0003 -0.28680E+0004 -0.67951E-0012 -0.69067E-0012  0.77940E-0013
  0.79317E+0003 -0.28679E+0004 -0.90219E-0012 -0.95226E-0012  0.10168E-0012
  0.87500E+0003 -0.28677E+0004 -0.15677E-0011 -0.16531E-0011  0.11961E-0012
  0.95683E+0003 -0.28675E+0004 -0.26594E-0011 -0.28007E-0011  0.15444E-0012
  0.10000E+0004 -0.28674E+0004 -0.34646E-0011 -0.36783E-0011  0.20713E-0012
  0.75000E+0003 -0.28566E+0004 -0.71360E-0012 -0.73574E-0012  0.10273E-0012
  0.79317E+0003 -0.28565E+0004 -0.95809E-0012 -0.10139E-0011  0.11338E-0012
  0.87500E+0003 -0.28563E+0004 -0.16656E-0011 -0.17537E-0011  0.12542E-0012
  0.95683E+0003 -0.28561E+0004 -0.28164E-0011 -0.29710E-0011  0.17654E-0012
  0.10000E+0004 -0.28560E+0004 -0.36627E-0011 -0.38892E-0011  0.23131E-0012
  0.75000E+0003 -0.28350E+0004 -0.78653E-0012 -0.83460E-0012  0.12823E-0012
  0.79317E+0003 -0.28349E+0004 -0.10773E-0011 -0.11329E-0011  0.11932E-0012
  0.87500E+0003 -0.28347E+0004 -0.18597E-0011 -0.19561E-0011  0.13957E-0012
  0.95683E+0003 -0.28344E+0004 -0.31270E-0011 -0.33112E-0011  0.21826E-0012
  0.10000E+0004 -0.28343E+0004 -0.40608E-0011 -0.43330E-0011  0.29457E-0012
  0.75000E+0003 -0.28134E+0004 -0.88475E-0012 -0.92113E-0012  0.11385E-0012
  0.79317E+0003 -0.28133E+0004 -0.11948E-0011 -0.12557E-0011  0.12677E-0012
  0.87500E+0003 -0.28130E+0004 -0.20632E-0011 -0.21779E-0011  0.16524E-0012
  0.95683E+0003 -0.28127E+0004 -0.34665E-0011 -0.36765E-0011  0.26051E-0012
  0.10000E+0004 -0.28126E+0004 -0.44961E-0011 -0.47901E-0011  0.35645E-0012
  0.75000E+0003 -0.28020E+0004 -0.93325E-0012 -0.97724E-0012  0.12614E-0012
  0.79317E+0003 -0.28019E+0004 -0.12627E-0011 -0.13319E-0011  0.13721E-0012
  0.87500E+0003 -0.28016E+0004 -0.21815E-0011 -0.23060E-0011  0.18148E-0012
  0.95683E+0003 -0.28013E+0004 -0.36613E-0011 -0.38824E-0011  0.28154E-0012
  0.10000E+0004 -0.28012E+0004 -0.47384E-0011 -0.50224E-0011  0.37554E-0012
  0.10000E+0004 -0.28674E+0004 -0.34646E-0011 -0.36783E-0011  0.20713E-0012
  0.10432E+0004 -0.28673E+0004 -0.44692E-0011 -0.47590E-0011  0.26992E-0012
  0.11250E+0004 -0.28671E+0004 -0.71719E-0011 -0.76830E-0011  0.46283E-0012
  0.12068E+0004 -0.28668E+0004 -0.11210E-0010 -0.12095E-0010  0.80847E-0012
  0.12500E+0004 -0.28667E+0004 -0.14051E-0010 -0.15271E-0010  0.11047E-0011
  0.10000E+0004 -0.28560E+0004 -0.36627E-0011 -0.38892E-0011  0.23131E-0012
  0.10432E+0004 -0.28559E+0004 -0.47227E-0011 -0.50379E-0011  0.30585E-0012
  0.11250E+0004 -0.28556E+0004 -0.75722E-0011 -0.81145E-0011  0.51473E-0012
  0.12068E+0004 -0.28553E+0004 -0.11801E-0010 -0.12754E-0010  0.91007E-0012
  0.12500E+0004 -0.28552E+0004 -0.14789E-0010 -0.16073E-0010  0.12368E-0011
  0.10000E+0004 -0.28343E+0004 -0.40608E-0011 -0.43330E-0011  0.29457E-0012
  0.10432E+0004 -0.28341E+0004 -0.52440E-0011 -0.55969E-0011  0.37313E-0012
  0.11250E+0004 -0.28338E+0004 -0.83670E-0011 -0.89788E-0011  0.63398E-0012
  0.12068E+0004 -0.28335E+0004 -0.13000E-0010 -0.14081E-0010  0.11132E-0011
  0.12500E+0004 -0.28333E+0004 -0.16289E-0010 -0.17737E-0010  0.14914E-0011
  0.10000E+0004 -0.28126E+0004 -0.44961E-0011 -0.47901E-0011  0.35645E-0012
  0.10432E+0004 -0.28124E+0004 -0.58198E-0011 -0.62123E-0011  0.44651E-0012
  0.11250E+0004 -0.28121E+0004 -0.92204E-0011 -0.99192E-0011  0.77384E-0012
  0.12068E+0004 -0.28117E+0004 -0.14309E-0010 -0.15532E-0010  0.13364E-0011
  0.12500E+0004 -0.28115E+0004 -0.17896E-0010 -0.19526E-0010  0.17772E-0011
  0.10000E+0004 -0.28012E+0004 -0.47384E-0011 -0.50224E-0011  0.37554E-0012
  0.10432E+0004 -0.28010E+0004 -0.61357E-0011 -0.65527E-0011  0.48684E-0012
  0.11250E+0004 -0.28006E+0004 -0.97108E-0011 -0.10466E-0010  0.84994E-0012
  0.12068E+0004 -0.28002E+0004 -0.15042E-0010 -0.16337E-0010  0.14571E-0011
  0.12500E+0004 -0.28000E+0004 -0.18804E-0010 -0.20539E-0010  0.19285E-0011
  0.12500E+0004 -0.28667E+0004 -0.14051E-0010 -0.15271E-0010  0.11047E-0011
  0.12932E+0004 -0.28665E+0004 -0.17516E-0010 -0.19075E-0010  0.14562E-0011
  0.13750E+0004 -0.28662E+0004 -0.26153E-0010 -0.28775E-0010  0.24816E-0011
  0.14568E+0004 -0.28658E+0004 -0.38236E-0010 -0.42539E-0010  0.41651E-0011
  0.15000E+0004 -0.28657E+0004 -0.46351E-0010 -0.51888E-0010  0.54005E-0011
  0.12500E+0004 -0.28552E+0004 -0.14789E-0010 -0.16073E-0010  0.12368E-0011
  0.12932E+0004 -0.28550E+0004 -0.18426E-0010 -0.20090E-0010  0.16176E-0011
  0.13750E+0004 -0.28546E+0004 -0.27457E-0010 -0.30262E-0010  0.27603E-0011
  0.14568E+0004 -0.28543E+0004 -0.40106E-0010 -0.44705E-0010  0.45986E-0011
  0.15000E+0004 -0.28541E+0004 -0.48577E-0010 -0.54484E-0010  0.59400E-0011
  0.12500E+0004 -0.28333E+0004 -0.16289E-0010 -0.17737E-0010  0.14914E-0011
  0.12932E+0004 -0.28331E+0004 -0.20246E-0010 -0.22135E-0010  0.19558E-0011
  0.13750E+0004 -0.28327E+0004 -0.30100E-0010 -0.33275E-0010  0.33060E-0011
  0.14568E+0004 -0.28323E+0004 -0.43862E-0010 -0.49045E-0010  0.54515E-0011
  0.15000E+0004 -0.28321E+0004 -0.53053E-0010 -0.59682E-0010  0.70109E-0011
  0.12500E+0004 -0.28115E+0004 -0.17896E-0010 -0.19526E-0010  0.17772E-0011
  0.12932E+0004 -0.28113E+0004 -0.22213E-0010 -0.24351E-0010  0.23252E-0011
  0.13750E+0004 -0.28108E+0004 -0.32955E-0010 -0.36540E-0010  0.38957E-0011
  0.14568E+0004 -0.28103E+0004 -0.47901E-0010 -0.53721E-0010  0.63640E-0011
  0.15000E+0004 -0.28101E+0004 -0.57869E-0010 -0.65333E-0010  0.81910E-0011
  0.12500E+0004 -0.28000E+0004 -0.18804E-0010 -0.20539E-0010  0.19285E-0011
  0.12932E+0004 -0.27998E+0004 -0.23309E-0010 -0.25588E-0010  0.25314E-0011
  0.13750E+0004 -0.27993E+0004 -0.34549E-0010 -0.38364E-0010  0.42288E-0011
  0.14568E+0004 -0.27988E+0004 -0.50140E-0010 -0.56328E-0010  0.68918E-0011
  0.15000E+0004 -0.27985E+0004 -0.60550E-0010 -0.68468E-0010  0.88315E-0011
  0.15000E+0004 -0.28657E+0004 -0.46351E-0010 -0.51888E-0010  0.54005E-0011
  0.15432E+0004 -0.28655E+0004 -0.55859E-0010 -0.62941E-0010  0.70318E-0011
  0.16250E+0004 -0.28651E+0004 -0.78541E-0010 -0.89646E-0010  0.11254E-0010
  0.17068E+0004 -0.28647E+0004 -0.10837E-0009 -0.12540E-0009  0.17621E-0010
  0.17500E+0004 -0.28645E+0004 -0.12750E-0009 -0.14863E-0009  0.22108E-0010
  0.15000E+0004 -0.28541E+0004 -0.48577E-0010 -0.54484E-0010  0.59400E-0011
  0.15432E+0004 -0.28538E+0004 -0.58529E-0010 -0.66078E-0010  0.76937E-0011
  0.16250E+0004 -0.28534E+0004 -0.82158E-0010 -0.93968E-0010  0.12257E-0010
  0.17068E+0004 -0.28530E+0004 -0.11323E-0009 -0.13130E-0009  0.19084E-0010
  0.17500E+0004 -0.28528E+0004 -0.13313E-0009 -0.15555E-0009  0.23880E-0010
  0.15000E+0004 -0.28321E+0004 -0.53053E-0010 -0.59682E-0010  0.70109E-0011
  0.15432E+0004 -0.28318E+0004 -0.63856E-0010 -0.72346E-0010  0.90301E-0011
  0.16250E+0004 -0.28314E+0004 -0.89409E-0010 -0.10264E-0009  0.14258E-0010
  0.17068E+0004 -0.28309E+0004 -0.12294E-0009 -0.14312E-0009  0.21994E-0010
  0.17500E+0004 -0.28306E+0004 -0.14436E-0009 -0.16937E-0009  0.27428E-0010
  0.15000E+0004 -0.28101E+0004 -0.57869E-0010 -0.65333E-0010  0.81910E-0011
  0.15432E+0004 -0.28098E+0004 -0.69561E-0010 -0.79079E-0010  0.10474E-0010
  0.16250E+0004 -0.28093E+0004 -0.97176E-0010 -0.11195E-0009  0.16395E-0010
  0.17068E+0004 -0.28087E+0004 -0.13331E-0009 -0.15577E-0009  0.25110E-0010
  0.17500E+0004 -0.28085E+0004 -0.15636E-0009 -0.18411E-0009  0.31190E-0010
  0.15000E+0004 -0.27985E+0004 -0.60550E-0010 -0.68468E-0010  0.88315E-0011
  0.15432E+0004 -0.27982E+0004 -0.72745E-0010 -0.82837E-0010  0.11266E-0010
  0.16250E+0004 -0.27976E+0004 -0.10149E-0009 -0.11713E-0009  0.17578E-0010
  0.17068E+0004 -0.27971E+0004 -0.13906E-0009 -0.16278E-0009  0.26844E-0010
  0.17500E+0004 -0.27968E+0004 -0.16303E-0009 -0.19232E-0009  0.33258E-0010
  0.17500E+0004 -0.28645E+0004 -0.12750E-0009 -0.14863E-0009  0.22108E-0010
  0.17932E+0004 -0.28643E+0004 -0.14937E-0009 -0.17550E-0009  0.27568E-0010
  0.18750E+0004 -0.28638E+0004 -0.19885E-0009 -0.23725E-0009  0.41200E-0010
  0.19568E+0004 -0.28634E+0004 -0.26038E-0009 -0.31570E-0009  0.60209E-0010
  0.20000E+0004 -0.28632E+0004 -0.29820E-0009 -0.36480E-0009  0.72969E-0010
  0.17500E+0004 -0.28528E+0004 -0.13313E-0009 -0.15555E-0009  0.23880E-0010
  0.17932E+0004 -0.28526E+0004 -0.15585E-0009 -0.18354E-0009  0.29705E-0010
  0.18750E+0004 -0.28521E+0004 -0.20724E-0009 -0.24785E-0009  0.44201E-0010
  0.19568E+0004 -0.28516E+0004 -0.27102E-0009 -0.32943E-0009  0.64347E-0010
  0.20000E+0004 -0.28513E+0004 -0.31018E-0009 -0.38042E-0009  0.77844E-0010
  0.17500E+0004 -0.28306E+0004 -0.14436E-0009 -0.16937E-0009  0.27428E-0010
  0.17932E+0004 -0.28303E+0004 -0.16877E-0009 -0.19958E-0009  0.33972E-0010
  0.18750E+0004 -0.28298E+0004 -0.22391E-0009 -0.26895E-0009  0.50171E-0010
  0.19568E+0004 -0.28292E+0004 -0.29212E-0009 -0.35669E-0009  0.72585E-0010
  0.20000E+0004 -0.28289E+0004 -0.33391E-0009 -0.41142E-0009  0.87521E-0010
  0.17500E+0004 -0.28085E+0004 -0.15636E-0009 -0.18411E-0009  0.31190E-0010
  0.17932E+0004 -0.28081E+0004 -0.18257E-0009 -0.21671E-0009  0.38503E-0010
  0.18750E+0004 -0.28075E+0004 -0.24165E-0009 -0.29141E-0009  0.56522E-0010
  0.19568E+0004 -0.28069E+0004 -0.31450E-0009 -0.38564E-0009  0.81333E-0010
  0.20000E+0004 -0.28066E+0004 -0.35903E-0009 -0.44424E-0009  0.97768E-0010
  0.17500E+0004 -0.27968E+0004 -0.16303E-0009 -0.19232E-0009  0.33258E-0010
  0.17932E+0004 -0.27964E+0004 -0.19021E-0009 -0.22621E-0009  0.41010E-0010
  0.18750E+0004 -0.27957E+0004 -0.25143E-0009 -0.30382E-0009  0.60035E-0010
  0.19568E+0004 -0.27951E+0004 -0.32684E-0009 -0.40160E-0009  0.86152E-0010
  0.20000E+0004 -0.27947E+0004 -0.37286E-0009 -0.46235E-0009  0.10343E-0009
  0.20000E+0004 -0.28632E+0004 -0.29820E-0009 -0.36480E-0009  0.72969E-0010
  0.20432E+0004 -0.28629E+0004 -0.34008E-0009 -0.41979E-0009  0.87899E-0010
  0.21250E+0004 -0.28623E+0004 -0.43096E-0009 -0.54159E-0009  0.12337E-0009
  0.22068E+0004 -0.28618E+0004 -0.53772E-0009 -0.68860E-0009  0.16996E-0009
  0.22500E+0004 -0.28615E+0004 -0.60063E-0009 -0.77713E-0009  0.19979E-0009
  0.20000E+0004 -0.28513E+0004 -0.31018E-0009 -0.38042E-0009  0.77844E-0010
  0.20432E+0004 -0.28510E+0004 -0.35349E-0009 -0.43749E-0009  0.93612E-0010
  0.21250E+0004 -0.28504E+0004 -0.44739E-0009 -0.56377E-0009  0.13096E-0009
  0.22068E+0004 -0.28498E+0004 -0.55749E-0009 -0.71595E-0009  0.17987E-0009
  0.22500E+0004 -0.28495E+0004 -0.62227E-0009 -0.80747E-0009  0.21114E-0009
  0.20000E+0004 -0.28289E+0004 -0.33391E-0009 -0.41142E-0009  0.87521E-0010
  0.20432E+0004 -0.28286E+0004 -0.38003E-0009 -0.47258E-0009  0.10493E-0009
  0.21250E+0004 -0.28279E+0004 -0.47983E-0009 -0.60763E-0009  0.14599E-0009
  0.22068E+0004 -0.28272E+0004 -0.59641E-0009 -0.76989E-0009  0.19951E-0009
  0.22500E+0004 -0.28269E+0004 -0.66478E-0009 -0.86728E-0009  0.23365E-0009
  0.20000E+0004 -0.28066E+0004 -0.35903E-0009 -0.44424E-0009  0.97768E-0010
  0.20432E+0004 -0.28061E+0004 -0.40809E-0009 -0.50973E-0009  0.11695E-0009
  0.21250E+0004 -0.28054E+0004 -0.51397E-0009 -0.65392E-0009  0.16195E-0009
  0.22068E+0004 -0.28046E+0004 -0.63722E-0009 -0.82664E-0009  0.22034E-0009
  0.22500E+0004 -0.28042E+0004 -0.70931E-0009 -0.93006E-0009  0.25743E-0009
  0.20000E+0004 -0.27947E+0004 -0.37286E-0009 -0.46235E-0009  0.10343E-0009
  0.20432E+0004 -0.27943E+0004 -0.42351E-0009 -0.53017E-0009  0.12359E-0009
  0.21250E+0004 -0.27935E+0004 -0.53268E-0009 -0.67932E-0009  0.17075E-0009
  0.22068E+0004 -0.27927E+0004 -0.65952E-0009 -0.85771E-0009  0.23180E-0009
  0.22500E+0004 -0.27922E+0004 -0.73361E-0009 -0.96438E-0009  0.27050E-0009
  0.22500E+0004 -0.28615E+0004 -0.60063E-0009 -0.77713E-0009  0.19979E-0009
  0.22932E+0004 -0.28611E+0004 -0.66822E-0009 -0.87384E-0009  0.23382E-0009
  0.23750E+0004 -0.28604E+0004 -0.80877E-0009 -0.10800E-0008  0.31092E-0009
  0.24568E+0004 -0.28598E+0004 -0.96475E-0009 -0.13171E-0008  0.40669E-0009
  0.25000E+0004 -0.28594E+0004 -0.10527E-0008 -0.14548E-0008  0.46562E-0009
  0.22500E+0004 -0.28495E+0004 -0.62227E-0009 -0.80747E-0009  0.21114E-0009
  0.22932E+0004 -0.28491E+0004 -0.69181E-0009 -0.90739E-0009  0.24674E-0009
  0.23750E+0004 -0.28484E+0004 -0.83617E-0009 -0.11201E-0008  0.32729E-0009
  0.24568E+0004 -0.28476E+0004 -0.99602E-0009 -0.13643E-0008  0.42712E-0009
  0.25000E+0004 -0.28473E+0004 -0.10860E-0008 -0.15059E-0008  0.48840E-0009
  0.22500E+0004 -0.28269E+0004 -0.66478E-0009 -0.86728E-0009  0.23365E-0009
  0.22932E+0004 -0.28264E+0004 -0.73809E-0009 -0.97338E-0009  0.27234E-0009
  0.23750E+0004 -0.28255E+0004 -0.88976E-0009 -0.11988E-0008  0.35966E-0009
  0.24568E+0004 -0.28247E+0004 -0.10570E-0008 -0.14565E-0008  0.46742E-0009
  0.25000E+0004 -0.28242E+0004 -0.11507E-0008 -0.16056E-0008  0.53338E-0009
  0.22500E+0004 -0.28042E+0004 -0.70931E-0009 -0.93006E-0009  0.25743E-0009
  0.22932E+0004 -0.28037E+0004 -0.78645E-0009 -0.10425E-0008  0.29939E-0009
  0.23750E+0004 -0.28027E+0004 -0.94550E-0009 -0.12809E-0008  0.39381E-0009
  0.24568E+0004 -0.28017E+0004 -0.11200E-0008 -0.15525E-0008  0.50979E-0009
  0.25000E+0004 -0.28012E+0004 -0.12176E-0008 -0.17091E-0008  0.58061E-0009
  0.22500E+0004 -0.27922E+0004 -0.73361E-0009 -0.96438E-0009  0.27050E-0009
  0.22932E+0004 -0.27917E+0004 -0.81278E-0009 -0.10803E-0008  0.31426E-0009
  0.23750E+0004 -0.27907E+0004 -0.97576E-0009 -0.13256E-0008  0.41255E-0009
  0.24568E+0004 -0.27896E+0004 -0.11542E-0008 -0.16045E-0008  0.53298E-0009
  0.25000E+0004 -0.27891E+0004 -0.12536E-0008 -0.17651E-0008  0.60638E-0009
  0.25000E+0004 -0.28594E+0004 -0.10527E-0008 -0.14548E-0008  0.46562E-0009
  0.25432E+0004 -0.28590E+0004 -0.11445E-0008 -0.16015E-0008  0.53091E-0009
  0.26250E+0004 -0.28581E+0004 -0.13267E-0008 -0.19030E-0008  0.67310E-0009
  0.27068E+0004 -0.28573E+0004 -0.15171E-0008 -0.22337E-0008  0.84086E-0009
  0.27500E+0004 -0.28569E+0004 -0.16195E-0008 -0.24190E-0008  0.94021E-0009
  0.25000E+0004 -0.28473E+0004 -0.10860E-0008 -0.15059E-0008  0.48840E-0009
  0.25432E+0004 -0.28468E+0004 -0.11797E-0008 -0.16566E-0008  0.55628E-0009
  0.26250E+0004 -0.28459E+0004 -0.13655E-0008 -0.19659E-0008  0.70378E-0009
  0.27068E+0004 -0.28450E+0004 -0.15590E-0008 -0.23042E-0008  0.87740E-0009
  0.27500E+0004 -0.28445E+0004 -0.16627E-0008 -0.24935E-0008  0.98008E-0009
  0.25000E+0004 -0.28242E+0004 -0.11507E-0008 -0.16056E-0008  0.53338E-0009
  0.25432E+0004 -0.28237E+0004 -0.12482E-0008 -0.17640E-0008  0.60621E-0009
  0.26250E+0004 -0.28227E+0004 -0.14405E-0008 -0.20879E-0008  0.76405E-0009
  0.27068E+0004 -0.28216E+0004 -0.16395E-0008 -0.24408E-0008  0.94902E-0009
  0.27500E+0004 -0.28211E+0004 -0.17456E-0008 -0.26374E-0008  0.10580E-0008
  0.25000E+0004 -0.28012E+0004 -0.12176E-0008 -0.17091E-0008  0.58061E-0009
  0.25432E+0004 -0.28006E+0004 -0.13186E-0008 -0.18751E-0008  0.65857E-0009
  0.26250E+0004 -0.27994E+0004 -0.15172E-0008 -0.22137E-0008  0.82703E-0009
  0.27068E+0004 -0.27983E+0004 -0.17213E-0008 -0.25806E-0008  0.10236E-0008
  0.27500E+0004 -0.27977E+0004 -0.18295E-0008 -0.27844E-0008  0.11391E-0008
  0.25000E+0004 -0.27891E+0004 -0.12536E-0008 -0.17651E-0008  0.60638E-0009
  0.25432E+0004 -0.27884E+0004 -0.13566E-0008 -0.19352E-0008  0.68715E-0009
  0.26250E+0004 -0.27872E+0004 -0.15583E-0008 -0.22814E-0008  0.86133E-0009
  0.27068E+0004 -0.27860E+0004 -0.17649E-0008 -0.26557E-0008  0.10641E-0008
  0.27500E+0004 -0.27853E+0004 -0.18741E-0008 -0.28630E-0008  0.11831E-0008
  0.27500E+0004 -0.28569E+0004 -0.16195E-0008 -0.24190E-0008  0.94021E-0009
  0.27932E+0004 -0.28564E+0004 -0.17225E-0008 -0.26112E-0008  0.10472E-0008
  0.28750E+0004 -0.28555E+0004 -0.19168E-0008 -0.29922E-0008  0.12714E-0008
  0.29568E+0004 -0.28547E+0004 -0.21056E-0008 -0.33903E-0008  0.15233E-0008
  0.30000E+0004 -0.28542E+0004 -0.22013E-0008 -0.36054E-0008  0.16670E-0008
  0.27500E+0004 -0.28445E+0004 -0.16627E-0008 -0.24935E-0008  0.98008E-0009
  0.27932E+0004 -0.28440E+0004 -0.17669E-0008 -0.26896E-0008  0.10905E-0008
  0.28750E+0004 -0.28431E+0004 -0.19627E-0008 -0.30773E-0008  0.13215E-0008
  0.29568E+0004 -0.28421E+0004 -0.21519E-0008 -0.34812E-0008  0.15803E-0008
  0.30000E+0004 -0.28416E+0004 -0.22473E-0008 -0.36988E-0008  0.17277E-0008
  0.27500E+0004 -0.28211E+0004 -0.17456E-0008 -0.26374E-0008  0.10580E-0008
  0.27932E+0004 -0.28205E+0004 -0.18517E-0008 -0.28405E-0008  0.11750E-0008
  0.28750E+0004 -0.28194E+0004 -0.20498E-0008 -0.32404E-0008  0.14189E-0008
  0.29568E+0004 -0.28184E+0004 -0.22391E-0008 -0.36544E-0008  0.16908E-0008
  0.30000E+0004 -0.28178E+0004 -0.23334E-0008 -0.38762E-0008  0.18452E-0008
  0.27500E+0004 -0.27977E+0004 -0.18295E-0008 -0.27844E-0008  0.11391E-0008
  0.27932E+0004 -0.27970E+0004 -0.19372E-0008 -0.29942E-0008  0.12627E-0008
  0.28750E+0004 -0.27958E+0004 -0.21367E-0008 -0.34054E-0008  0.15195E-0008
  0.29568E+0004 -0.27946E+0004 -0.23250E-0008 -0.38282E-0008  0.18045E-0008
  0.30000E+0004 -0.27939E+0004 -0.24177E-0008 -0.40533E-0008  0.19656E-0008
  0.27500E+0004 -0.27853E+0004 -0.18741E-0008 -0.28630E-0008  0.11831E-0008
  0.27932E+0004 -0.27846E+0004 -0.19825E-0008 -0.30762E-0008  0.13102E-0008
  0.28750E+0004 -0.27833E+0004 -0.21823E-0008 -0.34930E-0008  0.15738E-0008
  0.29568E+0004 -0.27820E+0004 -0.23697E-0008 -0.39198E-0008  0.18657E-0008
  0.30000E+0004 -0.27813E+0004 -0.24613E-0008 -0.41464E-0008  0.20303E-0008
  0.30000E+0004 -0.28542E+0004 -0.22013E-0008 -0.36054E-0008  0.16670E-0008
  0.30432E+0004 -0.28539E+0004 -0.22927E-0008 -0.38218E-0008  0.18174E-0008
  0.31250E+0004 -0.28532E+0004 -0.24533E-0008 -0.42345E-0008  0.21207E-0008
  0.32068E+0004 -0.28525E+0004 -0.25928E-0008 -0.46440E-0008  0.24453E-0008
  0.32500E+0004 -0.28521E+0004 -0.26563E-0008 -0.48562E-0008  0.26239E-0008
  0.30000E+0004 -0.28416E+0004 -0.22473E-0008 -0.36988E-0008  0.17277E-0008
  0.30432E+0004 -0.28412E+0004 -0.23381E-0008 -0.39173E-0008  0.18816E-0008
  0.31250E+0004 -0.28405E+0004 -0.24963E-0008 -0.43325E-0008  0.21916E-0008
  0.32068E+0004 -0.28397E+0004 -0.26319E-0008 -0.47423E-0008  0.25224E-0008
  0.32500E+0004 -0.28393E+0004 -0.26928E-0008 -0.49538E-0008  0.27039E-0008
  0.30000E+0004 -0.28178E+0004 -0.23334E-0008 -0.38762E-0008  0.18452E-0008
  0.30432E+0004 -0.28173E+0004 -0.24225E-0008 -0.40979E-0008  0.20058E-0008
  0.31250E+0004 -0.28165E+0004 -0.25753E-0008 -0.45163E-0008  0.23280E-0008
  0.32068E+0004 -0.28156E+0004 -0.27025E-0008 -0.49252E-0008  0.26699E-0008
  0.32500E+0004 -0.28151E+0004 -0.27577E-0008 -0.51342E-0008  0.28566E-0008
  0.30000E+0004 -0.27939E+0004 -0.24177E-0008 -0.40533E-0008  0.19656E-0008
  0.30432E+0004 -0.27934E+0004 -0.25044E-0008 -0.42773E-0008  0.21328E-0008
  0.31250E+0004 -0.27924E+0004 -0.26503E-0008 -0.46969E-0008  0.24667E-0008
  0.32068E+0004 -0.27915E+0004 -0.27675E-0008 -0.51023E-0008  0.28188E-0008
  0.32500E+0004 -0.27909E+0004 -0.28162E-0008 -0.53075E-0008  0.30102E-0008
  0.30000E+0004 -0.27813E+0004 -0.24613E-0008 -0.41464E-0008  0.20303E-0008
  0.30432E+0004 -0.27808E+0004 -0.25464E-0008 -0.43711E-0008  0.22009E-0008
  0.31250E+0004 -0.27798E+0004 -0.26880E-0008 -0.47905E-0008  0.25406E-0008
  0.32068E+0004 -0.27787E+0004 -0.27993E-0008 -0.51930E-0008  0.28978E-0008
  0.32500E+0004 -0.27782E+0004 -0.28442E-0008 -0.53955E-0008  0.30914E-0008
  0.32500E+0004 -0.28521E+0004 -0.26563E-0008 -0.48562E-0008  0.26239E-0008
  0.32932E+0004 -0.28519E+0004 -0.27117E-0008 -0.50631E-0008  0.28057E-0008
  0.33750E+0004 -0.28515E+0004 -0.27940E-0008 -0.54403E-0008  0.31590E-0008
  0.34568E+0004 -0.28510E+0004 -0.28440E-0008 -0.57915E-0008  0.35189E-0008
  0.35000E+0004 -0.28508E+0004 -0.28567E-0008 -0.59642E-0008  0.37094E-0008
  0.32500E+0004 -0.28393E+0004 -0.26928E-0008 -0.49538E-0008  0.27039E-0008
  0.32932E+0004 -0.28391E+0004 -0.27452E-0008 -0.51592E-0008  0.28883E-0008
  0.33750E+0004 -0.28386E+0004 -0.28205E-0008 -0.55316E-0008  0.32457E-0008
  0.34568E+0004 -0.28382E+0004 -0.28620E-0008 -0.58753E-0008  0.36085E-0008
  0.35000E+0004 -0.28379E+0004 -0.28697E-0008 -0.60427E-0008  0.38000E-0008
  0.32500E+0004 -0.28151E+0004 -0.27577E-0008 -0.51342E-0008  0.28566E-0008
  0.32932E+0004 -0.28149E+0004 -0.28036E-0008 -0.53358E-0008  0.30455E-0008
  0.33750E+0004 -0.28143E+0004 -0.28643E-0008 -0.56967E-0008  0.34098E-0008
  0.34568E+0004 -0.28138E+0004 -0.28886E-0008 -0.60233E-0008  0.37768E-0008
  0.35000E+0004 -0.28135E+0004 -0.28860E-0008 -0.61794E-0008  0.39692E-0008
  0.32500E+0004 -0.27909E+0004 -0.28162E-0008 -0.53075E-0008  0.30102E-0008
  0.32932E+0004 -0.27906E+0004 -0.28547E-0008 -0.55035E-0008  0.32030E-0008
  0.33750E+0004 -0.27900E+0004 -0.28991E-0008 -0.58497E-0008  0.35727E-0008
  0.34568E+0004 -0.27894E+0004 -0.29042E-0008 -0.61557E-0008  0.39421E-0008
  0.35000E+0004 -0.27891E+0004 -0.28905E-0008 -0.62985E-0008  0.41344E-0008
  0.32500E+0004 -0.27782E+0004 -0.28442E-0008 -0.53955E-0008  0.30914E-0008
  0.32932E+0004 -0.27778E+0004 -0.28784E-0008 -0.55880E-0008  0.32860E-0008
  0.33750E+0004 -0.27772E+0004 -0.29135E-0008 -0.59250E-0008  0.36578E-0008
  0.34568E+0004 -0.27765E+0004 -0.29078E-0008 -0.62186E-0008  0.40277E-0008
  0.35000E+0004 -0.27762E+0004 -0.28879E-0008 -0.63536E-0008  0.42196E-0008
  0.35000E+0004 -0.28508E+0004 -0.28567E-0008 -0.59642E-0008  0.37094E-0008
  0.35432E+0004 -0.28506E+0004 -0.28596E-0008 -0.61265E-0008  0.38990E-0008
  0.36250E+0004 -0.28502E+0004 -0.28379E-0008 -0.64038E-0008  0.42532E-0008
  0.37068E+0004 -0.28499E+0004 -0.27810E-0008 -0.66370E-0008  0.45954E-0008
  0.37500E+0004 -0.28497E+0004 -0.27369E-0008 -0.67409E-0008  0.47689E-0008
  0.35000E+0004 -0.28379E+0004 -0.28697E-0008 -0.60427E-0008  0.38000E-0008
  0.35432E+0004 -0.28377E+0004 -0.28672E-0008 -0.61990E-0008  0.39900E-0008
  0.36250E+0004 -0.28373E+0004 -0.28345E-0008 -0.64626E-0008  0.43438E-0008
  0.37068E+0004 -0.28369E+0004 -0.27654E-0008 -0.66793E-0008  0.46836E-0008
  0.37500E+0004 -0.28367E+0004 -0.27146E-0008 -0.67732E-0008  0.48551E-0008
  0.35000E+0004 -0.28135E+0004 -0.28860E-0008 -0.61794E-0008  0.39692E-0008
  0.35432E+0004 -0.28133E+0004 -0.28726E-0008 -0.63227E-0008  0.41593E-0008
  0.36250E+0004 -0.28128E+0004 -0.28176E-0008 -0.65575E-0008  0.45104E-0008
  0.37068E+0004 -0.28123E+0004 -0.27244E-0008 -0.67395E-0008  0.48439E-0008
  0.37500E+0004 -0.28121E+0004 -0.26602E-0008 -0.68129E-0008  0.50103E-0008
  0.35000E+0004 -0.27891E+0004 -0.28905E-0008 -0.62985E-0008  0.41344E-0008
  0.35432E+0004 -0.27888E+0004 -0.28654E-0008 -0.64269E-0008  0.43234E-0008
  0.36250E+0004 -0.27883E+0004 -0.27865E-0008 -0.66286E-0008  0.46694E-0008
  0.37068E+0004 -0.27878E+0004 -0.26674E-0008 -0.67716E-0008  0.49936E-0008
  0.37500E+0004 -0.27875E+0004 -0.25891E-0008 -0.68221E-0008  0.51536E-0008
  0.35000E+0004 -0.27762E+0004 -0.28879E-0008 -0.63536E-0008  0.42196E-0008
  0.35432E+0004 -0.27759E+0004 -0.28561E-0008 -0.64732E-0008  0.44074E-0008
  0.36250E+0004 -0.27754E+0004 -0.27639E-0008 -0.66557E-0008  0.47497E-0008
  0.37068E+0004 -0.27748E+0004 -0.26307E-0008 -0.67764E-0008  0.50679E-0008
  0.37500E+0004 -0.27745E+0004 -0.25446E-0008 -0.68139E-0008  0.52238E-0008
  0.37500E+0004 -0.28497E+0004 -0.27369E-0008 -0.67409E-0008  0.47689E-0008
  0.37932E+0004 -0.28494E+0004 -0.26834E-0008 -0.68311E-0008  0.49370E-0008
  0.38750E+0004 -0.28490E+0004 -0.25572E-0008 -0.69624E-0008  0.52363E-0008
  0.39568E+0004 -0.28485E+0004 -0.24007E-0008 -0.70405E-0008  0.55065E-0008
  0.40000E+0004 -0.28483E+0004 -0.23071E-0008 -0.70600E-0008  0.56357E-0008
  0.37500E+0004 -0.28367E+0004 -0.27146E-0008 -0.67732E-0008  0.48551E-0008
  0.37932E+0004 -0.28364E+0004 -0.26541E-0008 -0.68527E-0008  0.50206E-0008
  0.38750E+0004 -0.28359E+0004 -0.25142E-0008 -0.69615E-0008  0.53135E-0008
  0.39568E+0004 -0.28354E+0004 -0.23437E-0008 -0.70146E-0008  0.55750E-0008
  0.40000E+0004 -0.28352E+0004 -0.22425E-0008 -0.70200E-0008  0.56988E-0008
  0.37500E+0004 -0.28121E+0004 -0.26602E-0008 -0.68129E-0008  0.50103E-0008
  0.37932E+0004 -0.28118E+0004 -0.25859E-0008 -0.68702E-0008  0.51697E-0008
  0.38750E+0004 -0.28112E+0004 -0.24190E-0008 -0.69330E-0008  0.54479E-0008
  0.39568E+0004 -0.28106E+0004 -0.22209E-0008 -0.69352E-0008  0.56906E-0008
  0.40000E+0004 -0.28103E+0004 -0.21050E-0008 -0.69119E-0008  0.58028E-0008
  0.37500E+0004 -0.27875E+0004 -0.25891E-0008 -0.68221E-0008  0.51536E-0008
  0.37932E+0004 -0.27872E+0004 -0.25003E-0008 -0.68549E-0008  0.53053E-0008
  0.38750E+0004 -0.27865E+0004 -0.23052E-0008 -0.68672E-0008  0.55653E-0008
  0.39568E+0004 -0.27858E+0004 -0.20784E-0008 -0.68140E-0008  0.57856E-0008
  0.40000E+0004 -0.27855E+0004 -0.19474E-0008 -0.67597E-0008  0.58843E-0008
  0.37500E+0004 -0.27745E+0004 -0.25446E-0008 -0.68139E-0008  0.52238E-0008
  0.37932E+0004 -0.27742E+0004 -0.24478E-0008 -0.68328E-0008  0.53706E-0008
  0.38750E+0004 -0.27735E+0004 -0.22374E-0008 -0.68166E-0008  0.56198E-0008
  0.39568E+0004 -0.27728E+0004 -0.19951E-0008 -0.67323E-0008  0.58268E-0008
  0.40000E+0004 -0.27724E+0004 -0.18559E-0008 -0.66606E-0008  0.59175E-0008
  0.40000E+0004 -0.28483E+0004 -0.23071E-0008 -0.70600E-0008  0.56357E-0008
  0.40432E+0004 -0.28480E+0004 -0.22064E-0008 -0.70647E-0008  0.57552E-0008
  0.41250E+0004 -0.28475E+0004 -0.19982E-0008 -0.70332E-0008  0.59529E-0008
  0.42068E+0004 -0.28470E+0004 -0.17709E-0008 -0.69507E-0008  0.61113E-0008
  0.42500E+0004 -0.28468E+0004 -0.16446E-0008 -0.68875E-0008  0.61785E-0008
  0.40000E+0004 -0.28352E+0004 -0.22425E-0008 -0.70200E-0008  0.56988E-0008
  0.40432E+0004 -0.28349E+0004 -0.21342E-0008 -0.70099E-0008  0.58124E-0008
  0.41250E+0004 -0.28344E+0004 -0.19117E-0008 -0.69489E-0008  0.59973E-0008
  0.42068E+0004 -0.28338E+0004 -0.16703E-0008 -0.68352E-0008  0.61410E-0008
  0.42500E+0004 -0.28336E+0004 -0.15368E-0008 -0.67550E-0008  0.61998E-0008
  0.40000E+0004 -0.28103E+0004 -0.21050E-0008 -0.69119E-0008  0.58028E-0008
  0.40432E+0004 -0.28100E+0004 -0.19820E-0008 -0.68721E-0008  0.59036E-0008
  0.41250E+0004 -0.28094E+0004 -0.17320E-0008 -0.67518E-0008  0.60614E-0008
  0.42068E+0004 -0.28088E+0004 -0.14636E-0008 -0.65756E-0008  0.61745E-0008
  0.42500E+0004 -0.28085E+0004 -0.13162E-0008 -0.64615E-0008  0.62157E-0008
  0.40000E+0004 -0.27855E+0004 -0.19474E-0008 -0.67597E-0008  0.58843E-0008
  0.40432E+0004 -0.27851E+0004 -0.18094E-0008 -0.66877E-0008  0.59704E-0008
  0.41250E+0004 -0.27844E+0004 -0.15311E-0008 -0.65036E-0008  0.60973E-0008
  0.42068E+0004 -0.27838E+0004 -0.12354E-0008 -0.62609E-0008  0.61757E-0008
  0.42500E+0004 -0.27834E+0004 -0.10741E-0008 -0.61105E-0008  0.61973E-0008
  0.40000E+0004 -0.27724E+0004 -0.18559E-0008 -0.66606E-0008  0.59175E-0008
  0.40432E+0004 -0.27720E+0004 -0.17099E-0008 -0.65707E-0008  0.59950E-0008
  0.41250E+0004 -0.27713E+0004 -0.14166E-0008 -0.63513E-0008  0.61040E-0008
  0.42068E+0004 -0.27706E+0004 -0.11064E-0008 -0.60716E-0008  0.61625E-0008
  0.42500E+0004 -0.27702E+0004 -0.93779E-0009 -0.59013E-0008  0.61728E-0008
  0.42500E+0004 -0.28468E+0004 -0.16446E-0008 -0.68875E-0008  0.61785E-0008
  0.42932E+0004 -0.28466E+0004 -0.15151E-0008 -0.68120E-0008  0.62344E-0008
  0.43750E+0004 -0.28462E+0004 -0.12623E-0008 -0.66359E-0008  0.63094E-0008
  0.44568E+0004 -0.28458E+0004 -0.10032E-0008 -0.64208E-0008  0.63450E-0008
  0.45000E+0004 -0.28455E+0004 -0.86533E-0009 -0.62934E-0008  0.63484E-0008
  0.42500E+0004 -0.28336E+0004 -0.15368E-0008 -0.67550E-0008  0.61998E-0008
  0.42932E+0004 -0.28333E+0004 -0.14003E-0008 -0.66622E-0008  0.62469E-0008
  0.43750E+0004 -0.28329E+0004 -0.11345E-0008 -0.64526E-0008  0.63039E-0008
  0.44568E+0004 -0.28324E+0004 -0.86320E-0009 -0.62037E-0008  0.63203E-0008
  0.45000E+0004 -0.28322E+0004 -0.71922E-0009 -0.60583E-0008  0.63132E-0008
  0.42500E+0004 -0.28085E+0004 -0.13162E-0008 -0.64615E-0008  0.62157E-0008
  0.42932E+0004 -0.28082E+0004 -0.11662E-0008 -0.63344E-0008  0.62444E-0008
  0.43750E+0004 -0.28077E+0004 -0.87592E-0009 -0.60586E-0008  0.62646E-0008
  0.44568E+0004 -0.28072E+0004 -0.58162E-0009 -0.57426E-0008  0.62419E-0008
  0.45000E+0004 -0.28069E+0004 -0.42620E-0009 -0.55617E-0008  0.62134E-0008
  0.42500E+0004 -0.27834E+0004 -0.10741E-0008 -0.61105E-0008  0.61973E-0008
  0.42932E+0004 -0.27831E+0004 -0.91066E-0009 -0.59470E-0008  0.62056E-0008
  0.43750E+0004 -0.27825E+0004 -0.59611E-0009 -0.56013E-0008  0.61852E-0008
  0.44568E+0004 -0.27820E+0004 -0.27928E-0009 -0.52147E-0008  0.61195E-0008
  0.45000E+0004 -0.27816E+0004 -0.11269E-0009 -0.49965E-0008  0.60676E-0008
  0.42500E+0004 -0.27702E+0004 -0.93779E-0009 -0.59013E-0008  0.61728E-0008
  0.42932E+0004 -0.27699E+0004 -0.76730E-0009 -0.57178E-0008  0.61696E-0008
  0.43750E+0004 -0.27692E+0004 -0.44012E-0009 -0.53338E-0008  0.61261E-0008
  0.44568E+0004 -0.27686E+0004 -0.11164E-0009 -0.49085E-0008  0.60362E-0008
  0.45000E+0004 -0.27683E+0004  0.60671E-0010 -0.46700E-0008  0.59712E-0008
  0.45000E+0004 -0.28455E+0004 -0.86533E-0009 -0.62934E-0008  0.63484E-0008
  0.45432E+0004 -0.28453E+0004 -0.72691E-0009 -0.61569E-0008  0.63417E-0008
  0.46250E+0004 -0.28448E+0004 -0.46591E-0009 -0.58774E-0008  0.63028E-0008
  0.47068E+0004 -0.28443E+0004 -0.20955E-0009 -0.55763E-0008  0.62329E-0008
  0.47500E+0004 -0.28441E+0004 -0.77193E-0010 -0.54108E-0008  0.61849E-0008
  0.45000E+0004 -0.28322E+0004 -0.71922E-0009 -0.60583E-0008  0.63132E-0008
  0.45432E+0004 -0.28319E+0004 -0.57485E-0009 -0.59036E-0008  0.62957E-0008
  0.46250E+0004 -0.28314E+0004 -0.30327E-0009 -0.55898E-0008  0.62358E-0008
  0.47068E+0004 -0.28309E+0004 -0.37222E-0010 -0.52549E-0008  0.61444E-0008
  0.47500E+0004 -0.28306E+0004  0.99856E-0010 -0.50719E-0008  0.60849E-0008
  0.45000E+0004 -0.28069E+0004 -0.42620E-0009 -0.55617E-0008  0.62134E-0008
  0.45432E+0004 -0.28066E+0004 -0.27074E-0009 -0.53713E-0008  0.61739E-0008
  0.46250E+0004 -0.28060E+0004  0.20449E-0010 -0.49901E-0008  0.60714E-0008
  0.47068E+0004 -0.28054E+0004  0.30424E-0009 -0.45889E-0008  0.59366E-0008
  0.47500E+0004 -0.28051E+0004  0.44996E-0009 -0.43715E-0008  0.58541E-0008
  0.45000E+0004 -0.27816E+0004 -0.11269E-0009 -0.49965E-0008  0.60676E-0008
  0.45432E+0004 -0.27813E+0004  0.53476E-0010 -0.47687E-0008  0.60043E-0008
  0.46250E+0004 -0.27806E+0004  0.36349E-0009 -0.43171E-0008  0.58555E-0008
  0.47068E+0004 -0.27799E+0004  0.66405E-0009 -0.38469E-0008  0.56739E-0008
  0.47500E+0004 -0.27795E+0004  0.81780E-0009 -0.35939E-0008  0.55667E-0008
  0.45000E+0004 -0.27683E+0004  0.60671E-0010 -0.46700E-0008  0.59712E-0008
  0.45432E+0004 -0.27679E+0004  0.23230E-0009 -0.44218E-0008  0.58944E-0008
  0.46250E+0004 -0.27672E+0004  0.55181E-0009 -0.39320E-0008  0.57198E-0008
  0.47068E+0004 -0.27665E+0004  0.86076E-0009 -0.34244E-0008  0.55122E-0008
  0.47500E+0004 -0.27661E+0004  0.10185E-0008 -0.31520E-0008  0.53911E-0008
  0.47500E+0004 -0.28441E+0004 -0.77193E-0010 -0.54108E-0008  0.61849E-0008
  0.47932E+0004 -0.28437E+0004  0.54411E-0010 -0.52390E-0008  0.61293E-0008
  0.48750E+0004 -0.28429E+0004  0.29602E-0009 -0.49066E-0008  0.60071E-0008
  0.49568E+0004 -0.28422E+0004  0.52567E-0009 -0.45714E-0008  0.58679E-0008
  0.50000E+0004 -0.28418E+0004  0.64137E-0009 -0.43954E-0008  0.57892E-0008
  0.47500E+0004 -0.28306E+0004  0.99856E-0010 -0.50719E-0008  0.60849E-0008
  0.47932E+0004 -0.28302E+0004  0.23608E-0009 -0.48823E-0008  0.60176E-0008
  0.48750E+0004 -0.28294E+0004  0.48583E-0009 -0.45169E-0008  0.58733E-0008
  0.49568E+0004 -0.28286E+0004  0.72271E-0009 -0.41499E-0008  0.57121E-0008
  0.50000E+0004 -0.28282E+0004  0.84185E-0009 -0.39577E-0008  0.56220E-0008
  0.47500E+0004 -0.28051E+0004  0.44996E-0009 -0.43715E-0008  0.58541E-0008
  0.47932E+0004 -0.28046E+0004  0.59464E-0009 -0.41470E-0008  0.57633E-0008
  0.48750E+0004 -0.28037E+0004  0.85907E-0009 -0.37171E-0008  0.55744E-0008
  0.49568E+0004 -0.28028E+0004  0.11089E-0008 -0.32880E-0008  0.53693E-0008
  0.50000E+0004 -0.28023E+0004  0.12342E-0008 -0.30641E-0008  0.52564E-0008
  0.47500E+0004 -0.27795E+0004  0.81780E-0009 -0.35939E-0008  0.55667E-0008
  0.47932E+0004 -0.27790E+0004  0.97044E-0009 -0.33331E-0008  0.54505E-0008
  0.48750E+0004 -0.27780E+0004  0.12484E-0008 -0.28362E-0008  0.52138E-0008
  0.49568E+0004 -0.27769E+0004  0.15099E-0008 -0.23428E-0008  0.49617E-0008
  0.50000E+0004 -0.27764E+0004  0.16407E-0008 -0.20862E-0008  0.48245E-0008
  0.47500E+0004 -0.27661E+0004  0.10185E-0008 -0.31520E-0008  0.53911E-0008
  0.47932E+0004 -0.27655E+0004  0.11750E-0008 -0.28716E-0008  0.52608E-0008
  0.48750E+0004 -0.27644E+0004  0.14596E-0008 -0.23385E-0008  0.49976E-0008
  0.49568E+0004 -0.27633E+0004  0.17267E-0008 -0.18103E-0008  0.47195E-0008
  0.50000E+0004 -0.27627E+0004  0.18601E-0008 -0.15361E-0008  0.45688E-0008
  0.50000E+0004 -0.28418E+0004  0.64137E-0009 -0.43954E-0008  0.57892E-0008
  0.50432E+0004 -0.28414E+0004  0.75362E-0009 -0.42204E-0008  0.57077E-0008
  0.51250E+0004 -0.28406E+0004  0.95475E-0009 -0.38963E-0008  0.55490E-0008
  0.52068E+0004 -0.28398E+0004  0.11398E-0008 -0.35877E-0008  0.53894E-0008
  0.52500E+0004 -0.28394E+0004  0.12307E-0008 -0.34329E-0008  0.53067E-0008
  0.50000E+0004 -0.28282E+0004  0.84185E-0009 -0.39577E-0008  0.56220E-0008
  0.50432E+0004 -0.28277E+0004  0.95741E-0009 -0.37667E-0008  0.55292E-0008
  0.51250E+0004 -0.28268E+0004  0.11642E-0008 -0.34135E-0008  0.53496E-0008
  0.52068E+0004 -0.28260E+0004  0.13542E-0008 -0.30777E-0008  0.51701E-0008
  0.52500E+0004 -0.28255E+0004  0.14474E-0008 -0.29094E-0008  0.50773E-0008
  0.50000E+0004 -0.28023E+0004  0.12342E-0008 -0.30641E-0008  0.52564E-0008
  0.50432E+0004 -0.28017E+0004  0.13556E-0008 -0.28419E-0008  0.51411E-0008
  0.51250E+0004 -0.28007E+0004  0.15722E-0008 -0.24323E-0008  0.49198E-0008
  0.52068E+0004 -0.27997E+0004  0.17706E-0008 -0.20435E-0008  0.47006E-0008
  0.52500E+0004 -0.27992E+0004  0.18678E-0008 -0.18487E-0008  0.45877E-0008
  0.50000E+0004 -0.27764E+0004  0.16407E-0008 -0.20862E-0008  0.48245E-0008
  0.50432E+0004 -0.27758E+0004  0.17672E-0008 -0.18318E-0008  0.46850E-0008
  0.51250E+0004 -0.27747E+0004  0.19925E-0008 -0.13638E-0008  0.44193E-0008
  0.52068E+0004 -0.27735E+0004  0.21981E-0008 -0.92042E-0009  0.41579E-0008
  0.52500E+0004 -0.27729E+0004  0.22985E-0008 -0.69847E-0009  0.40237E-0008
  0.50000E+0004 -0.27627E+0004  0.18601E-0008 -0.15361E-0008  0.45688E-0008
  0.50432E+0004 -0.27621E+0004  0.19890E-0008 -0.12644E-0008  0.44160E-0008
  0.51250E+0004 -0.27609E+0004  0.22182E-0008 -0.76494E-0009  0.41258E-0008
  0.52068E+0004 -0.27597E+0004  0.24270E-0008 -0.29214E-0009  0.38411E-0008
  0.52500E+0004 -0.27591E+0004  0.25289E-0008 -0.55520E-0010  0.36951E-0008
  0.52500E+0004 -0.28394E+0004  0.12307E-0008 -0.34329E-0008  0.53067E-0008
  0.52932E+0004 -0.28390E+0004  0.13154E-0008 -0.32883E-0008  0.52275E-0008
  0.53750E+0004 -0.28384E+0004  0.14627E-0008 -0.30348E-0008  0.50855E-0008
  0.54568E+0004 -0.28378E+0004  0.15923E-0008 -0.28124E-0008  0.49581E-0008
  0.55000E+0004 -0.28375E+0004  0.16534E-0008 -0.27087E-0008  0.48979E-0008
  0.52500E+0004 -0.28255E+0004  0.14474E-0008 -0.29094E-0008  0.50773E-0008
  0.52932E+0004 -0.28251E+0004  0.15340E-0008 -0.27522E-0008  0.49887E-0008
  0.53750E+0004 -0.28245E+0004  0.16846E-0008 -0.24767E-0008  0.48299E-0008
  0.54568E+0004 -0.28238E+0004  0.18170E-0008 -0.22345E-0008  0.46871E-0008
  0.55000E+0004 -0.28234E+0004  0.18794E-0008 -0.21213E-0008  0.46196E-0008
  0.52500E+0004 -0.27992E+0004  0.18678E-0008 -0.18487E-0008  0.45877E-0008
  0.52932E+0004 -0.27988E+0004  0.19578E-0008 -0.16673E-0008  0.44804E-0008
  0.53750E+0004 -0.27980E+0004  0.21139E-0008 -0.13489E-0008  0.42881E-0008
  0.54568E+0004 -0.27972E+0004  0.22509E-0008 -0.10683E-0008  0.41151E-0008
  0.55000E+0004 -0.27968E+0004  0.23155E-0008 -0.93664E-0009  0.40329E-0008
  0.52500E+0004 -0.27729E+0004  0.22985E-0008 -0.69847E-0009  0.40237E-0008
  0.52932E+0004 -0.27725E+0004  0.23913E-0008 -0.49200E-0009  0.38965E-0008
  0.53750E+0004 -0.27716E+0004  0.25518E-0008 -0.12959E-0009  0.36688E-0008
  0.54568E+0004 -0.27707E+0004  0.26923E-0008  0.19062E-0009  0.34637E-0008
  0.55000E+0004 -0.27702E+0004  0.27585E-0008  0.34121E-0009  0.33660E-0008
  0.52500E+0004 -0.27591E+0004  0.25289E-0008 -0.55520E-0010  0.36951E-0008
  0.52932E+0004 -0.27586E+0004  0.26228E-0008  0.16437E-0009  0.35570E-0008
  0.53750E+0004 -0.27576E+0004  0.27851E-0008  0.55040E-0009  0.33100E-0008
  0.54568E+0004 -0.27567E+0004  0.29271E-0008  0.89188E-0009  0.30873E-0008
  0.55000E+0004 -0.27562E+0004  0.29938E-0008  0.10526E-0008  0.29810E-0008
  0.55000E+0004 -0.28375E+0004  0.16534E-0008 -0.27087E-0008  0.48979E-0008
  0.55432E+0004 -0.28372E+0004  0.17086E-0008 -0.26181E-0008  0.48450E-0008
  0.56250E+0004 -0.28367E+0004  0.17995E-0008 -0.24756E-0008  0.47618E-0008
  0.57068E+0004 -0.28362E+0004  0.18726E-0008 -0.23740E-0008  0.47038E-0008
  0.57500E+0004 -0.28359E+0004  0.19040E-0008 -0.23374E-0008  0.46840E-0008
  0.55000E+0004 -0.28234E+0004  0.18794E-0008 -0.21213E-0008  0.46196E-0008
  0.55432E+0004 -0.28231E+0004  0.19357E-0008 -0.20223E-0008  0.45600E-0008
  0.56250E+0004 -0.28226E+0004  0.20283E-0008 -0.18657E-0008  0.44655E-0008
  0.57068E+0004 -0.28220E+0004  0.21029E-0008 -0.17526E-0008  0.43982E-0008
  0.57500E+0004 -0.28217E+0004  0.21349E-0008 -0.17109E-0008  0.43743E-0008
  0.55000E+0004 -0.27968E+0004  0.23155E-0008 -0.93664E-0009  0.40329E-0008
  0.55432E+0004 -0.27965E+0004  0.23735E-0008 -0.82113E-0009  0.39600E-0008
  0.56250E+0004 -0.27958E+0004  0.24689E-0008 -0.63717E-0009  0.38432E-0008
  0.57068E+0004 -0.27952E+0004  0.25457E-0008 -0.50147E-0009  0.37574E-0008
  0.57500E+0004 -0.27949E+0004  0.25787E-0008 -0.44989E-0009  0.37253E-0008
  0.55000E+0004 -0.27702E+0004  0.27585E-0008  0.34121E-0009  0.33660E-0008
  0.55432E+0004 -0.27698E+0004  0.28178E-0008  0.47362E-0009  0.32792E-0008
  0.56250E+0004 -0.27691E+0004  0.29152E-0008  0.68587E-0009  0.31388E-0008
  0.57068E+0004 -0.27684E+0004  0.29937E-0008  0.84501E-0009  0.30335E-0008
  0.57500E+0004 -0.27680E+0004  0.30275E-0008  0.90699E-0009  0.29926E-0008
  0.55000E+0004 -0.27562E+0004  0.29938E-0008  0.10526E-0008  0.29810E-0008
  0.55432E+0004 -0.27558E+0004  0.30535E-0008  0.11941E-0008  0.28865E-0008
  0.56250E+0004 -0.27550E+0004  0.31517E-0008  0.14216E-0008  0.27333E-0008
  0.57068E+0004 -0.27543E+0004  0.32308E-0008  0.15934E-0008  0.26171E-0008
  0.57500E+0004 -0.27539E+0004  0.32649E-0008  0.16609E-0008  0.25715E-0008
  0.57500E+0004 -0.28359E+0004  0.19040E-0008 -0.23374E-0008  0.46840E-0008
  0.57932E+0004 -0.28356E+0004  0.19312E-0008 -0.23109E-0008  0.46711E-0008
  0.58750E+0004 -0.28350E+0004  0.19694E-0008 -0.22941E-0008  0.46686E-0008
  0.59568E+0004 -0.28344E+0004  0.19898E-0008 -0.23219E-0008  0.46958E-0008
  0.60000E+0004 -0.28341E+0004  0.19935E-0008 -0.23544E-0008  0.47221E-0008
  0.57500E+0004 -0.28217E+0004  0.21349E-0008 -0.17109E-0008  0.43743E-0008
  0.57932E+0004 -0.28214E+0004  0.21628E-0008 -0.16798E-0008  0.43577E-0008
  0.58750E+0004 -0.28208E+0004  0.22019E-0008 -0.16563E-0008  0.43498E-0008
  0.59568E+0004 -0.28201E+0004  0.22231E-0008 -0.16801E-0008  0.43738E-0008
  0.60000E+0004 -0.28198E+0004  0.22271E-0008 -0.17115E-0008  0.43992E-0008
  0.57500E+0004 -0.27949E+0004  0.25787E-0008 -0.44989E-0009  0.37253E-0008
  0.57932E+0004 -0.27945E+0004  0.26077E-0008 -0.40965E-0009  0.37013E-0008
  0.58750E+0004 -0.27937E+0004  0.26486E-0008 -0.37267E-0009  0.36824E-0008
  0.59568E+0004 -0.27930E+0004  0.26713E-0008 -0.38806E-0009  0.36996E-0008
  0.60000E+0004 -0.27926E+0004  0.26759E-0008 -0.41719E-0009  0.37231E-0008
  0.57500E+0004 -0.27680E+0004  0.30275E-0008  0.90699E-0009  0.29926E-0008
  0.57932E+0004 -0.27676E+0004  0.30573E-0008  0.95679E-0009  0.29607E-0008
  0.58750E+0004 -0.27667E+0004  0.30997E-0008  0.10081E-0008  0.29300E-0008
  0.59568E+0004 -0.27659E+0004  0.31238E-0008  0.10021E-0008  0.29396E-0008
  0.60000E+0004 -0.27654E+0004  0.31292E-0008  0.97578E-0009  0.29609E-0008
  0.57500E+0004 -0.27539E+0004  0.32649E-0008  0.16609E-0008  0.25715E-0008
  0.57932E+0004 -0.27534E+0004  0.32950E-0008  0.17160E-0008  0.25352E-0008
  0.58750E+0004 -0.27525E+0004  0.33381E-0008  0.17753E-0008  0.24978E-0008
  0.59568E+0004 -0.27516E+0004  0.33629E-0008  0.17745E-0008  0.25032E-0008
  0.60000E+0004 -0.27511E+0004  0.33685E-0008  0.17499E-0008  0.25232E-0008
  0.60000E+0004 -0.28341E+0004  0.19935E-0008 -0.23544E-0008  0.47221E-0008
  0.60432E+0004 -0.28336E+0004  0.19945E-0008 -0.23934E-0008  0.47538E-0008
  0.61250E+0004 -0.28328E+0004  0.19828E-0008 -0.25004E-0008  0.48359E-0008
  0.62068E+0004 -0.28319E+0004  0.19535E-0008 -0.26504E-0008  0.49464E-0008
  0.62500E+0004 -0.28315E+0004  0.19309E-0008 -0.27460E-0008  0.50153E-0008
  0.60000E+0004 -0.28198E+0004  0.22271E-0008 -0.17115E-0008  0.43992E-0008
  0.60432E+0004 -0.28193E+0004  0.22286E-0008 -0.17494E-0008  0.44301E-0008
  0.61250E+0004 -0.28183E+0004  0.22177E-0008 -0.18564E-0008  0.45125E-0008
  0.62068E+0004 -0.28174E+0004  0.21889E-0008 -0.20092E-0008  0.46255E-0008
  0.62500E+0004 -0.28169E+0004  0.21665E-0008 -0.21074E-0008  0.46966E-0008
  0.60000E+0004 -0.27926E+0004  0.26759E-0008 -0.41719E-0009  0.37231E-0008
  0.60432E+0004 -0.27920E+0004  0.26784E-0008 -0.45244E-0009  0.37523E-0008
  0.61250E+0004 -0.27910E+0004  0.26692E-0008 -0.55862E-0009  0.38347E-0008
  0.62068E+0004 -0.27899E+0004  0.26417E-0008 -0.71576E-0009  0.39520E-0008
  0.62500E+0004 -0.27893E+0004  0.26198E-0008 -0.81847E-0009  0.40272E-0008
  0.60000E+0004 -0.27654E+0004  0.31292E-0008  0.97578E-0009  0.29609E-0008
  0.60432E+0004 -0.27648E+0004  0.31327E-0008  0.94375E-0009  0.29879E-0008
  0.61250E+0004 -0.27636E+0004  0.31254E-0008  0.83969E-0009  0.30696E-0008
  0.62068E+0004 -0.27624E+0004  0.30997E-0008  0.67941E-0009  0.31906E-0008
  0.62500E+0004 -0.27617E+0004  0.30787E-0008  0.57288E-0009  0.32696E-0008
  0.60000E+0004 -0.27511E+0004  0.33685E-0008  0.17499E-0008  0.25232E-0008
  0.60432E+0004 -0.27504E+0004  0.33727E-0008  0.17199E-0008  0.25488E-0008
  0.61250E+0004 -0.27492E+0004  0.33665E-0008  0.16175E-0008  0.26297E-0008
  0.62068E+0004 -0.27479E+0004  0.33419E-0008  0.14560E-0008  0.27525E-0008
  0.62500E+0004 -0.27472E+0004  0.33214E-0008  0.13478E-0008  0.28334E-0008
  0.62500E+0004 -0.28315E+0004  0.19309E-0008 -0.27460E-0008  0.50153E-0008
  0.62932E+0004 -0.28308E+0004  0.19065E-0008 -0.28445E-0008  0.50873E-0008
  0.63750E+0004 -0.28296E+0004  0.18467E-0008 -0.30605E-0008  0.52421E-0008
  0.64568E+0004 -0.28283E+0004  0.17691E-0008 -0.33130E-0008  0.54186E-0008
  0.65000E+0004 -0.28277E+0004  0.17210E-0008 -0.34596E-0008  0.55192E-0008
  0.62500E+0004 -0.28169E+0004  0.21665E-0008 -0.21074E-0008  0.46966E-0008
  0.62932E+0004 -0.28162E+0004  0.21425E-0008 -0.22081E-0008  0.47708E-0008
  0.63750E+0004 -0.28148E+0004  0.20833E-0008 -0.24305E-0008  0.49313E-0008
  0.64568E+0004 -0.28135E+0004  0.20058E-0008 -0.26923E-0008  0.51159E-0008
  0.65000E+0004 -0.28128E+0004  0.19576E-0008 -0.28450E-0008  0.52217E-0008
  0.62500E+0004 -0.27893E+0004  0.26198E-0008 -0.81847E-0009  0.40272E-0008
  0.62932E+0004 -0.27885E+0004  0.25969E-0008 -0.92275E-0009  0.41052E-0008
  0.63750E+0004 -0.27870E+0004  0.25393E-0008 -0.11561E-0008  0.42763E-0008
  0.64568E+0004 -0.27854E+0004  0.24629E-0008 -0.14344E-0008  0.44758E-0008
  0.65000E+0004 -0.27846E+0004  0.24150E-0008 -0.15980E-0008  0.45913E-0008
  0.62500E+0004 -0.27617E+0004  0.30787E-0008  0.57288E-0009  0.32696E-0008
  0.62932E+0004 -0.27608E+0004  0.30571E-0008  0.46591E-0009  0.33509E-0008
  0.63750E+0004 -0.27591E+0004  0.30018E-0008  0.22324E-0009  0.35318E-0008
  0.64568E+0004 -0.27573E+0004  0.29275E-0008 -0.69920E-0010  0.37458E-0008
  0.65000E+0004 -0.27564E+0004  0.28804E-0008 -0.24366E-0009  0.38707E-0008
  0.62500E+0004 -0.27472E+0004  0.33214E-0008  0.13478E-0008  0.28334E-0008
  0.62932E+0004 -0.27462E+0004  0.33007E-0008  0.12398E-0008  0.29162E-0008
  0.63750E+0004 -0.27443E+0004  0.32470E-0008  0.99289E-0009  0.31019E-0008
  0.64568E+0004 -0.27425E+0004  0.31741E-0008  0.69258E-0009  0.33232E-0008
  0.65000E+0004 -0.27415E+0004  0.31277E-0008  0.51388E-0009  0.34530E-0008
  0.65000E+0004 -0.28277E+0004  0.17210E-0008 -0.34596E-0008  0.55192E-0008
  0.65432E+0004 -0.28268E+0004  0.16711E-0008 -0.36073E-0008  0.56210E-0008
  0.66250E+0004 -0.28252E+0004  0.15630E-0008 -0.39093E-0008  0.58247E-0008
  0.67068E+0004 -0.28236E+0004  0.14374E-0008 -0.42373E-0008  0.60396E-0008
  0.67500E+0004 -0.28227E+0004  0.13643E-0008 -0.44190E-0008  0.61559E-0008
  0.65000E+0004 -0.28128E+0004  0.19576E-0008 -0.28450E-0008  0.52217E-0008
  0.65432E+0004 -0.28119E+0004  0.19078E-0008 -0.29984E-0008  0.53286E-0008
  0.66250E+0004 -0.28101E+0004  0.17996E-0008 -0.33136E-0008  0.55437E-0008
  0.67068E+0004 -0.28084E+0004  0.16733E-0008 -0.36577E-0008  0.57722E-0008
  0.67500E+0004 -0.28074E+0004  0.15995E-0008 -0.38492E-0008  0.58965E-0008
  0.65000E+0004 -0.27846E+0004  0.24150E-0008 -0.15980E-0008  0.45913E-0008
  0.65432E+0004 -0.27835E+0004  0.23659E-0008 -0.17616E-0008  0.47076E-0008
  0.66250E+0004 -0.27815E+0004  0.22583E-0008 -0.21005E-0008  0.49440E-0008
  0.67068E+0004 -0.27795E+0004  0.21317E-0008 -0.24740E-0008  0.51981E-0008
  0.67500E+0004 -0.27784E+0004  0.20573E-0008 -0.26833E-0008  0.53376E-0008
  0.65000E+0004 -0.27564E+0004  0.28804E-0008 -0.24366E-0009  0.38707E-0008
  0.65432E+0004 -0.27552E+0004  0.28326E-0008 -0.41640E-0009  0.39960E-0008
  0.66250E+0004 -0.27529E+0004  0.27270E-0008 -0.77707E-0009  0.42531E-0008
  0.67068E+0004 -0.27506E+0004  0.26015E-0008 -0.11783E-0008  0.45325E-0008
  0.67500E+0004 -0.27494E+0004  0.25273E-0008 -0.14045E-0008  0.46871E-0008
  0.65000E+0004 -0.27415E+0004  0.31277E-0008  0.51388E-0009  0.34530E-0008
  0.65432E+0004 -0.27402E+0004  0.30809E-0008  0.33677E-0009  0.35830E-0008
  0.66250E+0004 -0.27378E+0004  0.29767E-0008 -0.34556E-0010  0.38506E-0008
  0.67068E+0004 -0.27354E+0004  0.28525E-0008 -0.44954E-0009  0.41432E-0008
  0.67500E+0004 -0.27341E+0004  0.27788E-0008 -0.68430E-0009  0.43058E-0008
  0.67500E+0004 -0.28227E+0004  0.13643E-0008 -0.44190E-0008  0.61559E-0008
  0.67932E+0004 -0.28218E+0004  0.12884E-0008 -0.46016E-0008  0.62715E-0008
  0.68750E+0004 -0.28199E+0004  0.11321E-0008 -0.49595E-0008  0.64916E-0008
  0.69568E+0004 -0.28180E+0004  0.96003E-0009 -0.53290E-0008  0.67094E-0008
  0.70000E+0004 -0.28171E+0004  0.86330E-0009 -0.55265E-0008  0.68215E-0008
  0.67500E+0004 -0.28074E+0004  0.15995E-0008 -0.38492E-0008  0.58965E-0008
  0.67932E+0004 -0.28064E+0004  0.15230E-0008 -0.40416E-0008  0.60203E-0008
  0.68750E+0004 -0.28043E+0004  0.13650E-0008 -0.44204E-0008  0.62576E-0008
  0.69568E+0004 -0.28023E+0004  0.11903E-0008 -0.48137E-0008  0.64944E-0008
  0.70000E+0004 -0.28013E+0004  0.10918E-0008 -0.50249E-0008  0.66173E-0008
  0.67500E+0004 -0.27784E+0004  0.20573E-0008 -0.26833E-0008  0.53376E-0008
  0.67932E+0004 -0.27772E+0004  0.19803E-0008 -0.28937E-0008  0.54769E-0008
  0.68750E+0004 -0.27749E+0004  0.18201E-0008 -0.33110E-0008  0.57467E-0008
  0.69568E+0004 -0.27725E+0004  0.16419E-0008 -0.37486E-0008  0.60200E-0008
  0.70000E+0004 -0.27713E+0004  0.15408E-0008 -0.39853E-0008  0.61635E-0008
  0.67500E+0004 -0.27494E+0004  0.25273E-0008 -0.14045E-0008  0.46871E-0008
  0.67932E+0004 -0.27480E+0004  0.24506E-0008 -0.16319E-0008  0.48418E-0008
  0.68750E+0004 -0.27454E+0004  0.22901E-0008 -0.20861E-0008  0.51441E-0008
  0.69568E+0004 -0.27428E+0004  0.21101E-0008 -0.25664E-0008  0.54541E-0008
  0.70000E+0004 -0.27414E+0004  0.20075E-0008 -0.28280E-0008  0.56185E-0008
  0.67500E+0004 -0.27341E+0004  0.27788E-0008 -0.68430E-0009  0.43058E-0008
  0.67932E+0004 -0.27326E+0004  0.27026E-0008 -0.92025E-0009  0.44685E-0008
  0.68750E+0004 -0.27298E+0004  0.25426E-0008 -0.13931E-0008  0.47877E-0008
  0.69568E+0004 -0.27271E+0004  0.23625E-0008 -0.18952E-0008  0.51171E-0008
  0.70000E+0004 -0.27256E+0004  0.22595E-0008 -0.21697E-0008  0.52927E-0008
  0.70000E+0004 -0.28171E+0004  0.86330E-0009 -0.55265E-0008  0.68215E-0008
  0.70432E+0004 -0.28160E+0004  0.76380E-0009 -0.57226E-0008  0.69301E-0008
  0.71250E+0004 -0.28140E+0004  0.56522E-0009 -0.60932E-0008  0.71256E-0008
  0.72068E+0004 -0.28120E+0004  0.35479E-0009 -0.64585E-0008  0.73043E-0008
  0.72500E+0004 -0.28109E+0004  0.23970E-0009 -0.66467E-0008  0.73899E-0008
  0.70000E+0004 -0.28013E+0004  0.10918E-0008 -0.50249E-0008  0.66173E-0008
  0.70432E+0004 -0.28001E+0004  0.99051E-0009 -0.52348E-0008  0.67368E-0008
  0.71250E+0004 -0.27979E+0004  0.78763E-0009 -0.56342E-0008  0.69544E-0008
  0.72068E+0004 -0.27957E+0004  0.57184E-0009 -0.60306E-0008  0.71566E-0008
  0.72500E+0004 -0.27946E+0004  0.45346E-0009 -0.62361E-0008  0.72551E-0008
  0.70000E+0004 -0.27713E+0004  0.15408E-0008 -0.39853E-0008  0.61635E-0008
  0.70432E+0004 -0.27700E+0004  0.14367E-0008 -0.42215E-0008  0.63043E-0008
  0.71250E+0004 -0.27675E+0004  0.12270E-0008 -0.46747E-0008  0.65646E-0008
  0.72068E+0004 -0.27649E+0004  0.10025E-0008 -0.51300E-0008  0.68124E-0008
  0.72500E+0004 -0.27636E+0004  0.87857E-0009 -0.53685E-0008  0.69359E-0008
  0.70000E+0004 -0.27414E+0004  0.20075E-0008 -0.28280E-0008  0.56185E-0008
  0.70432E+0004 -0.27399E+0004  0.19016E-0008 -0.30899E-0008  0.57807E-0008
  0.71250E+0004 -0.27370E+0004  0.16872E-0008 -0.35959E-0008  0.60845E-0008
  0.72068E+0004 -0.27342E+0004  0.14558E-0008 -0.41097E-0008  0.63792E-0008
  0.72500E+0004 -0.27327E+0004  0.13275E-0008 -0.43812E-0008  0.65287E-0008
  0.70000E+0004 -0.27256E+0004  0.22595E-0008 -0.21697E-0008  0.52927E-0008
  0.70432E+0004 -0.27240E+0004  0.21531E-0008 -0.24447E-0008  0.54662E-0008
  0.71250E+0004 -0.27210E+0004  0.19371E-0008 -0.29781E-0008  0.57932E-0008
  0.72068E+0004 -0.27179E+0004  0.17030E-0008 -0.35223E-0008  0.61130E-0008
  0.72500E+0004 -0.27163E+0004  0.15728E-0008 -0.38111E-0008  0.62765E-0008
  0.72500E+0004 -0.28109E+0004  0.23970E-0009 -0.66467E-0008  0.73899E-0008
  0.72932E+0004 -0.28097E+0004  0.12311E-0009 -0.68292E-0008  0.74685E-0008
  0.73750E+0004 -0.28076E+0004 -0.10353E-0009 -0.71608E-0008  0.75969E-0008
  0.74568E+0004 -0.28054E+0004 -0.33541E-0009 -0.74692E-0008  0.76956E-0008
  0.75000E+0004 -0.28043E+0004 -0.45895E-0009 -0.76204E-0008  0.77342E-0008
  0.72500E+0004 -0.27946E+0004  0.45346E-0009 -0.62361E-0008  0.72551E-0008
  0.72932E+0004 -0.27933E+0004  0.33336E-0009 -0.64363E-0008  0.73467E-0008
  0.73750E+0004 -0.27910E+0004  0.99212E-0010 -0.68030E-0008  0.75005E-0008
  0.74568E+0004 -0.27886E+0004 -0.14142E-0009 -0.71483E-0008  0.76252E-0008
  0.75000E+0004 -0.27874E+0004 -0.27006E-0009 -0.73196E-0008  0.76776E-0008
  0.72500E+0004 -0.27636E+0004  0.87857E-0009 -0.53685E-0008  0.69359E-0008
  0.72932E+0004 -0.27622E+0004  0.75259E-0009 -0.56024E-0008  0.70530E-0008
  0.73750E+0004 -0.27595E+0004  0.50548E-0009 -0.60362E-0008  0.72565E-0008
  0.74568E+0004 -0.27568E+0004  0.24951E-0009 -0.64526E-0008  0.74324E-0008
  0.75000E+0004 -0.27553E+0004  0.11187E-0009 -0.66627E-0008  0.75124E-0008
  0.72500E+0004 -0.27327E+0004  0.13275E-0008 -0.43812E-0008  0.65287E-0008
  0.72932E+0004 -0.27310E+0004  0.11967E-0008 -0.46486E-0008  0.66720E-0008
  0.73750E+0004 -0.27280E+0004  0.93865E-0009 -0.51498E-0008  0.69272E-0008
  0.74568E+0004 -0.27249E+0004  0.66925E-0009 -0.56382E-0008  0.71569E-0008
  0.75000E+0004 -0.27233E+0004  0.52353E-0009 -0.58879E-0008  0.72658E-0008
  0.72500E+0004 -0.27163E+0004  0.15728E-0008 -0.38111E-0008  0.62765E-0008
  0.72932E+0004 -0.27146E+0004  0.14400E-0008 -0.40961E-0008  0.64340E-0008
  0.73750E+0004 -0.27114E+0004  0.11771E-0008 -0.46328E-0008  0.67171E-0008
  0.74568E+0004 -0.27081E+0004  0.90151E-0009 -0.51593E-0008  0.69760E-0008
  0.75000E+0004 -0.27064E+0004  0.75198E-0009 -0.54300E-0008  0.71009E-0008
  0.75000E+0004 -0.28043E+0004 -0.45895E-0009 -0.76204E-0008  0.77342E-0008
  0.75432E+0004 -0.28030E+0004 -0.58188E-0009 -0.77617E-0008  0.77632E-0008
  0.76250E+0004 -0.28007E+0004 -0.81432E-0009 -0.80028E-0008  0.77899E-0008
  0.77068E+0004 -0.27984E+0004 -0.10434E-0008 -0.82052E-0008  0.77782E-0008
  0.77500E+0004 -0.27972E+0004 -0.11617E-0008 -0.82947E-0008  0.77560E-0008
  0.75000E+0004 -0.27874E+0004 -0.27006E-0009 -0.73196E-0008  0.76776E-0008
  0.75432E+0004 -0.27860E+0004 -0.39829E-0009 -0.74811E-0008  0.77204E-0008
  0.76250E+0004 -0.27835E+0004 -0.64172E-0009 -0.77613E-0008  0.77732E-0008
  0.77068E+0004 -0.27810E+0004 -0.88285E-0009 -0.80036E-0008  0.77874E-0008
  0.77500E+0004 -0.27797E+0004 -0.10080E-0008 -0.81144E-0008  0.77786E-0008
  0.75000E+0004 -0.27553E+0004  0.11187E-0009 -0.66627E-0008  0.75124E-0008
  0.75432E+0004 -0.27538E+0004 -0.25897E-0010 -0.68633E-0008  0.75824E-0008
  0.76250E+0004 -0.27509E+0004 -0.28908E-0009 -0.72195E-0008  0.76874E-0008
  0.77068E+0004 -0.27480E+0004 -0.55236E-0009 -0.75399E-0008  0.77536E-0008
  0.77500E+0004 -0.27465E+0004 -0.69007E-0009 -0.76923E-0008  0.77718E-0008
  0.75000E+0004 -0.27233E+0004  0.52353E-0009 -0.58879E-0008  0.72658E-0008
  0.75432E+0004 -0.27216E+0004  0.37722E-0009 -0.61283E-0008  0.73648E-0008
  0.76250E+0004 -0.27183E+0004  0.95888E-0010 -0.65626E-0008  0.75252E-0008
  0.77068E+0004 -0.27150E+0004 -0.18809E-0009 -0.69637E-0008  0.76470E-0008
  0.77500E+0004 -0.27133E+0004 -0.33774E-0009 -0.71595E-0008  0.76945E-0008
  0.75000E+0004 -0.27064E+0004  0.75198E-0009 -0.54300E-0008  0.71009E-0008
  0.75432E+0004 -0.27046E+0004  0.60160E-0009 -0.56916E-0008  0.72156E-0008
  0.76250E+0004 -0.27011E+0004  0.31148E-0009 -0.61677E-0008  0.74065E-0008
  0.77068E+0004 -0.26976E+0004  0.17298E-0010 -0.66123E-0008  0.75592E-0008
  0.77500E+0004 -0.26958E+0004 -0.13831E-0009 -0.68316E-0008  0.76229E-0008
  0.77500E+0004 -0.27972E+0004 -0.11617E-0008 -0.82947E-0008  0.77560E-0008
  0.77932E+0004 -0.27958E+0004 -0.12768E-0008 -0.83708E-0008  0.77227E-0008
  0.78750E+0004 -0.27933E+0004 -0.14872E-0008 -0.84794E-0008  0.76289E-0008
  0.79568E+0004 -0.27908E+0004 -0.16848E-0008 -0.85390E-0008  0.74947E-0008
  0.80000E+0004 -0.27894E+0004 -0.17828E-0008 -0.85499E-0008  0.74078E-0008
  0.77500E+0004 -0.27797E+0004 -0.10080E-0008 -0.81144E-0008  0.77786E-0008
  0.77932E+0004 -0.27782E+0004 -0.11301E-0008 -0.82114E-0008  0.77583E-0008
  0.78750E+0004 -0.27755E+0004 -0.13544E-0008 -0.83597E-0008  0.76886E-0008
  0.79568E+0004 -0.27727E+0004 -0.15667E-0008 -0.84586E-0008  0.75771E-0008
  0.80000E+0004 -0.27713E+0004 -0.16727E-0008 -0.84897E-0008  0.75017E-0008
  0.77500E+0004 -0.27465E+0004 -0.69007E-0009 -0.76923E-0008  0.77718E-0008
  0.77932E+0004 -0.27448E+0004 -0.82501E-0009 -0.78306E-0008  0.77781E-0008
  0.78750E+0004 -0.27416E+0004 -0.10753E-0008 -0.80575E-0008  0.77573E-0008
  0.79568E+0004 -0.27385E+0004 -0.13154E-0008 -0.82345E-0008  0.76929E-0008
  0.80000E+0004 -0.27368E+0004 -0.14367E-0008 -0.83063E-0008  0.76411E-0008
  0.77500E+0004 -0.27133E+0004 -0.33774E-0009 -0.71595E-0008  0.76945E-0008
  0.77932E+0004 -0.27114E+0004 -0.48491E-0009 -0.73410E-0008  0.77296E-0008
  0.78750E+0004 -0.27078E+0004 -0.76020E-0009 -0.76502E-0008  0.77623E-0008
  0.79568E+0004 -0.27042E+0004 -0.10274E-0008 -0.79099E-0008  0.77497E-0008
  0.80000E+0004 -0.27023E+0004 -0.11639E-0008 -0.80253E-0008  0.77243E-0008
  0.77500E+0004 -0.26958E+0004 -0.13831E-0009 -0.68316E-0008  0.76229E-0008
  0.77932E+0004 -0.26938E+0004 -0.29165E-0009 -0.70365E-0008  0.76740E-0008
  0.78750E+0004 -0.26900E+0004 -0.57959E-0009 -0.73905E-0008  0.77368E-0008
  0.79568E+0004 -0.26862E+0004 -0.86077E-0009 -0.76956E-0008  0.77535E-0008
  0.80000E+0004 -0.26842E+0004 -0.10051E-0008 -0.78349E-0008  0.77432E-0008
  0.80000E+0004 -0.27894E+0004 -0.17828E-0008 -0.85499E-0008  0.74078E-0008
  0.80432E+0004 -0.27880E+0004 -0.18754E-0008 -0.85462E-0008  0.73106E-0008
  0.81250E+0004 -0.27853E+0004 -0.20365E-0008 -0.84996E-0008  0.70979E-0008
  0.82068E+0004 -0.27826E+0004 -0.21764E-0008 -0.84009E-0008  0.68497E-0008
  0.82500E+0004 -0.27812E+0004 -0.22409E-0008 -0.83280E-0008  0.67055E-0008
  0.80000E+0004 -0.27713E+0004 -0.16727E-0008 -0.84897E-0008  0.75017E-0008
  0.80432E+0004 -0.27697E+0004 -0.17735E-0008 -0.85060E-0008  0.74154E-0008
  0.81250E+0004 -0.27668E+0004 -0.19503E-0008 -0.84959E-0008  0.72220E-0008
  0.82068E+0004 -0.27638E+0004 -0.21062E-0008 -0.84318E-0008  0.69910E-0008
  0.82500E+0004 -0.27623E+0004 -0.21792E-0008 -0.83763E-0008  0.68549E-0008
  0.80000E+0004 -0.27368E+0004 -0.14367E-0008 -0.83063E-0008  0.76411E-0008
  0.80432E+0004 -0.27350E+0004 -0.15529E-0008 -0.83625E-0008  0.75777E-0008
  0.81250E+0004 -0.27316E+0004 -0.17599E-0008 -0.84262E-0008  0.74248E-0008
  0.82068E+0004 -0.27282E+0004 -0.19469E-0008 -0.84329E-0008  0.72306E-0008
  0.82500E+0004 -0.27265E+0004 -0.20365E-0008 -0.84132E-0008  0.71122E-0008
  0.80000E+0004 -0.27023E+0004 -0.11639E-0008 -0.80253E-0008  0.77243E-0008
  0.80432E+0004 -0.27003E+0004 -0.12955E-0008 -0.81240E-0008  0.76864E-0008
  0.81250E+0004 -0.26965E+0004 -0.15329E-0008 -0.82673E-0008  0.75795E-0008
  0.82068E+0004 -0.26927E+0004 -0.17514E-0008 -0.83512E-0008  0.74278E-0008
  0.82500E+0004 -0.26906E+0004 -0.18580E-0008 -0.83709E-0008  0.73302E-0008
  0.80000E+0004 -0.26842E+0004 -0.10051E-0008 -0.78349E-0008  0.77432E-0008
  0.80432E+0004 -0.26820E+0004 -0.11447E-0008 -0.79572E-0008  0.77198E-0008
  0.81250E+0004 -0.26780E+0004 -0.13979E-0008 -0.81448E-0008  0.76394E-0008
  0.82068E+0004 -0.26739E+0004 -0.16332E-0008 -0.82719E-0008  0.75124E-0008
  0.82500E+0004 -0.26718E+0004 -0.17489E-0008 -0.83137E-0008  0.74270E-0008
  0.82500E+0004 -0.27812E+0004 -0.22409E-0008 -0.83280E-0008  0.67055E-0008
  0.82932E+0004 -0.27799E+0004 -0.22990E-0008 -0.82404E-0008  0.65514E-0008
  0.83750E+0004 -0.27775E+0004 -0.23895E-0008 -0.80360E-0008  0.62377E-0008
  0.84568E+0004 -0.27751E+0004 -0.24531E-0008 -0.77838E-0008  0.58993E-0008
  0.85000E+0004 -0.27738E+0004 -0.24756E-0008 -0.76328E-0008  0.57125E-0008
  0.82500E+0004 -0.27623E+0004 -0.21792E-0008 -0.83763E-0008  0.68549E-0008
  0.82932E+0004 -0.27609E+0004 -0.22460E-0008 -0.83056E-0008  0.67083E-0008
  0.83750E+0004 -0.27583E+0004 -0.23525E-0008 -0.81308E-0008  0.64066E-0008
  0.84568E+0004 -0.27557E+0004 -0.24317E-0008 -0.79051E-0008  0.60775E-0008
  0.85000E+0004 -0.27543E+0004 -0.24622E-0008 -0.77667E-0008  0.58946E-0008
  0.82500E+0004 -0.27265E+0004 -0.20365E-0008 -0.84132E-0008  0.71122E-0008
  0.82932E+0004 -0.27249E+0004 -0.21201E-0008 -0.83773E-0008  0.69820E-0008
  0.83750E+0004 -0.27219E+0004 -0.22584E-0008 -0.82645E-0008  0.67076E-0008
  0.84568E+0004 -0.27189E+0004 -0.23688E-0008 -0.80950E-0008  0.64008E-0008
  0.85000E+0004 -0.27173E+0004 -0.24152E-0008 -0.79836E-0008  0.62273E-0008
  0.82500E+0004 -0.26906E+0004 -0.18580E-0008 -0.83709E-0008  0.73302E-0008
  0.82932E+0004 -0.26889E+0004 -0.19591E-0008 -0.83737E-0008  0.72195E-0008
  0.83750E+0004 -0.26855E+0004 -0.21308E-0008 -0.83307E-0008  0.69785E-0008
  0.84568E+0004 -0.26821E+0004 -0.22741E-0008 -0.82253E-0008  0.66997E-0008
  0.85000E+0004 -0.26803E+0004 -0.23377E-0008 -0.81452E-0008  0.65388E-0008
  0.82500E+0004 -0.26718E+0004 -0.17489E-0008 -0.83137E-0008  0.74270E-0008
  0.82932E+0004 -0.26699E+0004 -0.18595E-0008 -0.83386E-0008  0.73280E-0008
  0.83750E+0004 -0.26662E+0004 -0.20491E-0008 -0.83354E-0008  0.71071E-0008
  0.84568E+0004 -0.26626E+0004 -0.22106E-0008 -0.82669E-0008  0.68456E-0008
  0.85000E+0004 -0.26607E+0004 -0.22836E-0008 -0.82051E-0008  0.66926E-0008
  0.85000E+0004 -0.27738E+0004 -0.24756E-0008 -0.76328E-0008  0.57125E-0008
  0.85432E+0004 -0.27729E+0004 -0.24906E-0008 -0.74672E-0008  0.55170E-0008
  0.86250E+0004 -0.27713E+0004 -0.24973E-0008 -0.71230E-0008  0.51360E-0008
  0.87068E+0004 -0.27696E+0004 -0.24764E-0008 -0.67442E-0008  0.47457E-0008
  0.87500E+0004 -0.27687E+0004 -0.24547E-0008 -0.65326E-0008  0.45380E-0008
  0.85000E+0004 -0.27543E+0004 -0.24622E-0008 -0.77667E-0008  0.58946E-0008
  0.85432E+0004 -0.27533E+0004 -0.24850E-0008 -0.76126E-0008  0.57020E-0008
  0.86250E+0004 -0.27515E+0004 -0.25058E-0008 -0.72873E-0008  0.53242E-0008
  0.87068E+0004 -0.27497E+0004 -0.24976E-0008 -0.69233E-0008  0.49344E-0008
  0.87500E+0004 -0.27488E+0004 -0.24821E-0008 -0.67178E-0008  0.47258E-0008
  0.85000E+0004 -0.27173E+0004 -0.24152E-0008 -0.79836E-0008  0.62273E-0008
  0.85432E+0004 -0.27162E+0004 -0.24540E-0008 -0.78548E-0008  0.60423E-0008
  0.86250E+0004 -0.27141E+0004 -0.25035E-0008 -0.75716E-0008  0.56746E-0008
  0.87068E+0004 -0.27120E+0004 -0.25218E-0008 -0.72417E-0008  0.52893E-0008
  0.87500E+0004 -0.27109E+0004 -0.25191E-0008 -0.70511E-0008  0.50810E-0008
  0.85000E+0004 -0.26803E+0004 -0.23377E-0008 -0.81452E-0008  0.65388E-0008
  0.85432E+0004 -0.26790E+0004 -0.23938E-0008 -0.80462E-0008  0.63646E-0008
  0.86250E+0004 -0.26767E+0004 -0.24749E-0008 -0.78136E-0008  0.60127E-0008
  0.87068E+0004 -0.26743E+0004 -0.25225E-0008 -0.75262E-0008  0.56372E-0008
  0.87500E+0004 -0.26731E+0004 -0.25344E-0008 -0.73546E-0008  0.54317E-0008
  0.85000E+0004 -0.26607E+0004 -0.22836E-0008 -0.82051E-0008  0.66926E-0008
  0.85432E+0004 -0.26594E+0004 -0.23494E-0008 -0.81238E-0008  0.65254E-0008
  0.86250E+0004 -0.26569E+0004 -0.24482E-0008 -0.79215E-0008  0.61843E-0008
  0.87068E+0004 -0.26544E+0004 -0.25125E-0008 -0.76600E-0008  0.58162E-0008
  0.87500E+0004 -0.26531E+0004 -0.25326E-0008 -0.75002E-0008  0.56134E-0008
  0.87500E+0004 -0.27687E+0004 -0.24547E-0008 -0.65326E-0008  0.45380E-0008
  0.87932E+0004 -0.27681E+0004 -0.24257E-0008 -0.63117E-0008  0.43278E-0008
  0.88750E+0004 -0.27668E+0004 -0.23523E-0008 -0.58778E-0008  0.39318E-0008
  0.89568E+0004 -0.27656E+0004 -0.22571E-0008 -0.54296E-0008  0.35429E-0008
  0.90000E+0004 -0.27649E+0004 -0.21993E-0008 -0.51900E-0008  0.33423E-0008
  0.87500E+0004 -0.27488E+0004 -0.24821E-0008 -0.67178E-0008  0.47258E-0008
  0.87932E+0004 -0.27481E+0004 -0.24588E-0008 -0.65020E-0008  0.45140E-0008
  0.88750E+0004 -0.27467E+0004 -0.23949E-0008 -0.60745E-0008  0.41130E-0008
  0.89568E+0004 -0.27454E+0004 -0.23076E-0008 -0.56288E-0008  0.37171E-0008
  0.90000E+0004 -0.27446E+0004 -0.22530E-0008 -0.53892E-0008  0.35121E-0008
  0.87500E+0004 -0.27109E+0004 -0.25191E-0008 -0.70511E-0008  0.50810E-0008
  0.87932E+0004 -0.27101E+0004 -0.25079E-0008 -0.68477E-0008  0.48677E-0008
  0.88750E+0004 -0.27085E+0004 -0.24646E-0008 -0.64376E-0008  0.44602E-0008
  0.89568E+0004 -0.27070E+0004 -0.23945E-0008 -0.60017E-0008  0.40533E-0008
  0.90000E+0004 -0.27062E+0004 -0.23476E-0008 -0.57641E-0008  0.38409E-0008
  0.87500E+0004 -0.26731E+0004 -0.25344E-0008 -0.73546E-0008  0.54317E-0008
  0.87932E+0004 -0.26721E+0004 -0.25370E-0008 -0.71678E-0008  0.52193E-0008
  0.88750E+0004 -0.26704E+0004 -0.25175E-0008 -0.67827E-0008  0.48094E-0008
  0.89568E+0004 -0.26686E+0004 -0.24678E-0008 -0.63635E-0008  0.43951E-0008
  0.90000E+0004 -0.26677E+0004 -0.24304E-0008 -0.61315E-0008  0.41769E-0008
  0.87500E+0004 -0.26531E+0004 -0.25326E-0008 -0.75002E-0008  0.56134E-0008
  0.87932E+0004 -0.26521E+0004 -0.25433E-0008 -0.73241E-0008  0.54026E-0008
  0.88750E+0004 -0.26503E+0004 -0.25377E-0008 -0.69554E-0008  0.49933E-0008
  0.89568E+0004 -0.26484E+0004 -0.25002E-0008 -0.65480E-0008  0.45766E-0008
  0.90000E+0004 -0.26474E+0004 -0.24683E-0008 -0.63204E-0008  0.43563E-0008
  0.90000E+0004 -0.27649E+0004 -0.21993E-0008 -0.51900E-0008  0.33423E-0008
  0.90432E+0004 -0.27643E+0004 -0.21366E-0008 -0.49494E-0008  0.31457E-0008
  0.91250E+0004 -0.27630E+0004 -0.20068E-0008 -0.44946E-0008  0.27859E-0008
  0.92068E+0004 -0.27617E+0004 -0.18653E-0008 -0.40464E-0008  0.24456E-0008
  0.92500E+0004 -0.27611E+0004 -0.17872E-0008 -0.38148E-0008  0.22751E-0008
  0.90000E+0004 -0.27446E+0004 -0.22530E-0008 -0.53892E-0008  0.35121E-0008
  0.90432E+0004 -0.27439E+0004 -0.21934E-0008 -0.51476E-0008  0.33106E-0008
  0.91250E+0004 -0.27425E+0004 -0.20678E-0008 -0.46886E-0008  0.29405E-0008
  0.92068E+0004 -0.27412E+0004 -0.19288E-0008 -0.42335E-0008  0.25890E-0008
  0.92500E+0004 -0.27404E+0004 -0.18515E-0008 -0.39973E-0008  0.24122E-0008
  0.90000E+0004 -0.27062E+0004 -0.23476E-0008 -0.57641E-0008  0.38409E-0008
  0.90432E+0004 -0.27053E+0004 -0.22947E-0008 -0.55229E-0008  0.36311E-0008
  0.91250E+0004 -0.27038E+0004 -0.21792E-0008 -0.50595E-0008  0.32431E-0008
  0.92068E+0004 -0.27022E+0004 -0.20470E-0008 -0.45944E-0008  0.28711E-0008
  0.92500E+0004 -0.27013E+0004 -0.19720E-0008 -0.43509E-0008  0.26828E-0008
  0.90000E+0004 -0.26677E+0004 -0.24304E-0008 -0.61315E-0008  0.41769E-0008
  0.90432E+0004 -0.26668E+0004 -0.23857E-0008 -0.58937E-0008  0.39603E-0008
  0.91250E+0004 -0.26650E+0004 -0.22833E-0008 -0.54314E-0008  0.35566E-0008
  0.92068E+0004 -0.26632E+0004 -0.21607E-0008 -0.49607E-0008  0.31659E-0008
  0.92500E+0004 -0.26622E+0004 -0.20893E-0008 -0.47119E-0008  0.29667E-0008
  0.90000E+0004 -0.26474E+0004 -0.24683E-0008 -0.63204E-0008  0.43563E-0008
  0.90432E+0004 -0.26464E+0004 -0.24288E-0008 -0.60858E-0008  0.41368E-0008
  0.91250E+0004 -0.26445E+0004 -0.23346E-0008 -0.56265E-0008  0.37258E-0008
  0.92068E+0004 -0.26426E+0004 -0.22182E-0008 -0.51549E-0008  0.33260E-0008
  0.92500E+0004 -0.26416E+0004 -0.21493E-0008 -0.49043E-0008  0.31214E-0008
  0.92500E+0004 -0.27611E+0004 -0.17872E-0008 -0.38148E-0008  0.22751E-0008
  0.92932E+0004 -0.27605E+0004 -0.17071E-0008 -0.35867E-0008  0.21103E-0008
  0.93750E+0004 -0.27594E+0004 -0.15524E-0008 -0.31689E-0008  0.18172E-0008
  0.94568E+0004 -0.27583E+0004 -0.13967E-0008 -0.27737E-0008  0.15499E-0008
  0.95000E+0004 -0.27577E+0004 -0.13153E-0008 -0.25759E-0008  0.14198E-0008
  0.92500E+0004 -0.27404E+0004 -0.18515E-0008 -0.39973E-0008  0.24122E-0008
  0.92932E+0004 -0.27398E+0004 -0.17716E-0008 -0.37639E-0008  0.22410E-0008
  0.93750E+0004 -0.27386E+0004 -0.16164E-0008 -0.33349E-0008  0.19353E-0008
  0.94568E+0004 -0.27374E+0004 -0.14590E-0008 -0.29273E-0008  0.16556E-0008
  0.95000E+0004 -0.27368E+0004 -0.13763E-0008 -0.27224E-0008  0.15188E-0008
  0.92500E+0004 -0.27013E+0004 -0.19720E-0008 -0.43509E-0008  0.26828E-0008
  0.92932E+0004 -0.27006E+0004 -0.18936E-0008 -0.41087E-0008  0.24995E-0008
  0.93750E+0004 -0.26992E+0004 -0.17388E-0008 -0.36602E-0008  0.21704E-0008
  0.94568E+0004 -0.26979E+0004 -0.15793E-0008 -0.32301E-0008  0.18668E-0008
  0.95000E+0004 -0.26972E+0004 -0.14945E-0008 -0.30124E-0008  0.17175E-0008
  0.92500E+0004 -0.26622E+0004 -0.20893E-0008 -0.47119E-0008  0.29667E-0008
  0.92932E+0004 -0.26614E+0004 -0.20136E-0008 -0.44628E-0008  0.27718E-0008
  0.93750E+0004 -0.26599E+0004 -0.18614E-0008 -0.39977E-0008  0.24198E-0008
  0.94568E+0004 -0.26583E+0004 -0.17016E-0008 -0.35470E-0008  0.20924E-0008
  0.95000E+0004 -0.26575E+0004 -0.16156E-0008 -0.33173E-0008  0.19304E-0008
  0.92500E+0004 -0.26416E+0004 -0.21493E-0008 -0.49043E-0008  0.31214E-0008
  0.92932E+0004 -0.26407E+0004 -0.20755E-0008 -0.46524E-0008  0.29208E-0008
  0.93750E+0004 -0.26391E+0004 -0.19257E-0008 -0.41799E-0008  0.25569E-0008
  0.94568E+0004 -0.26375E+0004 -0.17666E-0008 -0.37195E-0008  0.22171E-0008
  0.95000E+0004 -0.26366E+0004 -0.16803E-0008 -0.34838E-0008  0.20484E-0008
  0.95000E+0004 -0.27577E+0004 -0.13153E-0008 -0.25759E-0008  0.14198E-0008
  0.95432E+0004 -0.27576E+0004 -0.12338E-0008 -0.23829E-0008  0.12951E-0008
  0.96250E+0004 -0.27572E+0004 -0.10836E-0008 -0.20405E-0008  0.10797E-0008
  0.97068E+0004 -0.27569E+0004 -0.94114E-0009 -0.17297E-0008  0.89074E-0009
  0.97500E+0004 -0.27567E+0004 -0.86970E-0009 -0.15787E-0008  0.80134E-0009
  0.95000E+0004 -0.27368E+0004 -0.13763E-0008 -0.27224E-0008  0.15188E-0008
  0.95432E+0004 -0.27366E+0004 -0.12930E-0008 -0.25220E-0008  0.13875E-0008
  0.96250E+0004 -0.27363E+0004 -0.11390E-0008 -0.21653E-0008  0.11599E-0008
  0.97068E+0004 -0.27359E+0004 -0.99206E-0009 -0.18401E-0008  0.95961E-0009
  0.97500E+0004 -0.27357E+0004 -0.91813E-0009 -0.16817E-0008  0.86459E-0009
  0.95000E+0004 -0.26972E+0004 -0.14945E-0008 -0.30124E-0008  0.17175E-0008
  0.95432E+0004 -0.26969E+0004 -0.14085E-0008 -0.27981E-0008  0.15732E-0008
  0.96250E+0004 -0.26965E+0004 -0.12478E-0008 -0.24142E-0008  0.13220E-0008
  0.97068E+0004 -0.26961E+0004 -0.10929E-0008 -0.20617E-0008  0.10994E-0008
  0.97500E+0004 -0.26959E+0004 -0.10143E-0008 -0.18891E-0008  0.99318E-0009
  0.95000E+0004 -0.26575E+0004 -0.16156E-0008 -0.33173E-0008  0.19304E-0008
  0.95432E+0004 -0.26573E+0004 -0.15275E-0008 -0.30897E-0008  0.17730E-0008
  0.96250E+0004 -0.26568E+0004 -0.13613E-0008 -0.26793E-0008  0.14974E-0008
  0.97068E+0004 -0.26563E+0004 -0.11990E-0008 -0.22994E-0008  0.12515E-0008
  0.97500E+0004 -0.26560E+0004 -0.11162E-0008 -0.21123E-0008  0.11336E-0008
  0.95000E+0004 -0.26366E+0004 -0.16803E-0008 -0.34838E-0008  0.20484E-0008
  0.95432E+0004 -0.26363E+0004 -0.15914E-0008 -0.32494E-0008  0.18842E-0008
  0.96250E+0004 -0.26358E+0004 -0.14227E-0008 -0.28255E-0008  0.15955E-0008
  0.97068E+0004 -0.26353E+0004 -0.12571E-0008 -0.24313E-0008  0.13369E-0008
  0.97500E+0004 -0.26350E+0004 -0.11720E-0008 -0.22365E-0008  0.12126E-0008
  0.97500E+0004 -0.27567E+0004 -0.86970E-0009 -0.15787E-0008  0.80134E-0009
  0.97932E+0004 -0.27572E+0004 -0.79968E-0009 -0.14337E-0008  0.71703E-0009
  0.98750E+0004 -0.27581E+0004 -0.67593E-0009 -0.11846E-0008  0.57582E-0009
  0.99568E+0004 -0.27590E+0004 -0.56446E-0009 -0.96789E-0009  0.45713E-0009
  0.10000E+0005 -0.27594E+0004 -0.51073E-0009 -0.86603E-0009  0.40283E-0009
  0.97500E+0004 -0.27357E+0004 -0.91813E-0009 -0.16817E-0008  0.86459E-0009
  0.97932E+0004 -0.27362E+0004 -0.84536E-0009 -0.15291E-0008  0.77464E-0009
  0.98750E+0004 -0.27372E+0004 -0.71632E-0009 -0.12662E-0008  0.62362E-0009
  0.99568E+0004 -0.27382E+0004 -0.59966E-0009 -0.10368E-0008  0.49632E-0009
  0.10000E+0005 -0.27387E+0004 -0.54326E-0009 -0.92875E-0009  0.43791E-0009
  0.97500E+0004 -0.26959E+0004 -0.10143E-0008 -0.18891E-0008  0.99318E-0009
  0.97932E+0004 -0.26965E+0004 -0.93642E-0009 -0.17216E-0008  0.89202E-0009
  0.98750E+0004 -0.26976E+0004 -0.79734E-0009 -0.14317E-0008  0.72143E-0009
  0.99568E+0004 -0.26987E+0004 -0.67062E-0009 -0.11772E-0008  0.57676E-0009
  0.10000E+0005 -0.26993E+0004 -0.60904E-0009 -0.10568E-0008  0.51012E-0009
  0.97500E+0004 -0.26560E+0004 -0.11162E-0008 -0.21123E-0008  0.11336E-0008
  0.97932E+0004 -0.26567E+0004 -0.10332E-0008 -0.19296E-0008  0.10206E-0008
  0.98750E+0004 -0.26580E+0004 -0.88417E-0009 -0.16116E-0008  0.82908E-0009
  0.99568E+0004 -0.26593E+0004 -0.74723E-0009 -0.13307E-0008  0.66573E-0009
  0.10000E+0005 -0.26599E+0004 -0.68030E-0009 -0.11973E-0008  0.59017E-0009
  0.97500E+0004 -0.26350E+0004 -0.11720E-0008 -0.22365E-0008  0.12126E-0008
  0.97932E+0004 -0.26357E+0004 -0.10865E-0008 -0.20456E-0008  0.10930E-0008
  0.98750E+0004 -0.26371E+0004 -0.93229E-0009 -0.17124E-0008  0.89001E-0009
  0.99568E+0004 -0.26385E+0004 -0.78992E-0009 -0.14171E-0008  0.71628E-0009
  0.10000E+0005 -0.26392E+0004 -0.72013E-0009 -0.12765E-0008  0.63573E-0009
  0.10000E+0005 -0.27594E+0004 -0.51073E-0009 -0.86603E-0009  0.40283E-0009
  0.10043E+0005 -0.27606E+0004 -0.45966E-0009 -0.77079E-0009  0.35291E-0009
  0.10125E+0005 -0.27627E+0004 -0.37281E-0009 -0.61241E-0009  0.27198E-0009
  0.10207E+0005 -0.27648E+0004 -0.29847E-0009 -0.48068E-0009  0.20701E-0009
  0.10250E+0005 -0.27659E+0004 -0.26404E-0009 -0.42092E-0009  0.17833E-0009
  0.10000E+0005 -0.27387E+0004 -0.54326E-0009 -0.92875E-0009  0.43791E-0009
  0.10043E+0005 -0.27399E+0004 -0.48948E-0009 -0.82742E-0009  0.38407E-0009
  0.10125E+0005 -0.27422E+0004 -0.39777E-0009 -0.65852E-0009  0.29664E-0009
  0.10207E+0005 -0.27445E+0004 -0.31906E-0009 -0.51776E-0009  0.22627E-0009
  0.10250E+0005 -0.27457E+0004 -0.28253E-0009 -0.45380E-0009  0.19513E-0009
  0.10000E+0005 -0.26993E+0004 -0.60904E-0009 -0.10568E-0008  0.51012E-0009
  0.10043E+0005 -0.27007E+0004 -0.54990E-0009 -0.94319E-0009  0.44832E-0009
  0.10125E+0005 -0.27033E+0004 -0.44860E-0009 -0.75324E-0009  0.34763E-0009
  0.10207E+0005 -0.27060E+0004 -0.36117E-0009 -0.59418E-0009  0.26617E-0009
  0.10250E+0005 -0.27074E+0004 -0.32041E-0009 -0.52165E-0009  0.23003E-0009
  0.10000E+0005 -0.26599E+0004 -0.68030E-0009 -0.11973E-0008  0.59017E-0009
  0.10043E+0005 -0.26615E+0004 -0.61558E-0009 -0.10706E-0008  0.51972E-0009
  0.10125E+0005 -0.26645E+0004 -0.50422E-0009 -0.85797E-0009  0.40451E-0009
  0.10207E+0005 -0.26675E+0004 -0.40751E-0009 -0.67907E-0009  0.31085E-0009
  0.10250E+0005 -0.26690E+0004 -0.36221E-0009 -0.59719E-0009  0.26915E-0009
  0.10000E+0005 -0.26392E+0004 -0.72013E-0009 -0.12765E-0008  0.63573E-0009
  0.10043E+0005 -0.26408E+0004 -0.65241E-0009 -0.11426E-0008  0.56043E-0009
  0.10125E+0005 -0.26440E+0004 -0.53555E-0009 -0.91743E-0009  0.43704E-0009
  0.10207E+0005 -0.26472E+0004 -0.43374E-0009 -0.72745E-0009  0.33646E-0009
  0.10250E+0005 -0.26488E+0004 -0.38594E-0009 -0.64035E-0009  0.29161E-0009
  0.10250E+0005 -0.27659E+0004 -0.26404E-0009 -0.42092E-0009  0.17833E-0009
  0.10293E+0005 -0.27668E+0004 -0.23289E-0009 -0.36764E-0009  0.15323E-0009
  0.10375E+0005 -0.27685E+0004 -0.18173E-0009 -0.28173E-0009  0.11380E-0009
  0.10457E+0005 -0.27702E+0004 -0.13993E-0009 -0.21313E-0009  0.83359E-0010
  0.10500E+0005 -0.27711E+0004 -0.12125E-0009 -0.18302E-0009  0.70363E-0010
  0.10250E+0005 -0.27457E+0004 -0.28253E-0009 -0.45380E-0009  0.19513E-0009
  0.10293E+0005 -0.27466E+0004 -0.24945E-0009 -0.39671E-0009  0.16786E-0009
  0.10375E+0005 -0.27485E+0004 -0.19503E-0009 -0.30450E-0009  0.12488E-0009
  0.10457E+0005 -0.27503E+0004 -0.15044E-0009 -0.23075E-0009  0.91686E-0010
  0.10500E+0005 -0.27513E+0004 -0.13047E-0009 -0.19832E-0009  0.77486E-0010
  0.10250E+0005 -0.27074E+0004 -0.32041E-0009 -0.52165E-0009  0.23003E-0009
  0.10293E+0005 -0.27085E+0004 -0.28346E-0009 -0.45680E-0009  0.19824E-0009
  0.10375E+0005 -0.27106E+0004 -0.22240E-0009 -0.35174E-0009  0.14807E-0009
  0.10457E+0005 -0.27127E+0004 -0.17215E-0009 -0.26739E-0009  0.10913E-0009
  0.10500E+0005 -0.27139E+0004 -0.14955E-0009 -0.23014E-0009  0.92413E-0010
  0.10250E+0005 -0.26690E+0004 -0.36221E-0009 -0.59719E-0009  0.26915E-0009
  0.10293E+0005 -0.26703E+0004 -0.32107E-0009 -0.52386E-0009  0.23242E-0009
  0.10375E+0005 -0.26727E+0004 -0.25283E-0009 -0.40470E-0009  0.17426E-0009
  0.10457E+0005 -0.26751E+0004 -0.19637E-0009 -0.30861E-0009  0.12892E-0009
  0.10500E+0005 -0.26764E+0004 -0.17089E-0009 -0.26604E-0009  0.10936E-0009
  0.10250E+0005 -0.26488E+0004 -0.38594E-0009 -0.64035E-0009  0.29161E-0009
  0.10293E+0005 -0.26502E+0004 -0.34243E-0009 -0.56221E-0009  0.25211E-0009
  0.10375E+0005 -0.26527E+0004 -0.27017E-0009 -0.43509E-0009  0.18939E-0009
  0.10457E+0005 -0.26553E+0004 -0.21021E-0009 -0.33232E-0009  0.14040E-0009
  0.10500E+0005 -0.26566E+0004 -0.18313E-0009 -0.28674E-0009  0.11920E-0009
  0.10500E+0005 -0.27711E+0004 -0.12125E-0009 -0.18302E-0009  0.70363E-0010
  0.10543E+0005 -0.27719E+0004 -0.10468E-0009 -0.15662E-0009  0.59189E-0010
  0.10625E+0005 -0.27734E+0004 -0.78404E-0010 -0.11541E-0009  0.42195E-0010
  0.10707E+0005 -0.27750E+0004 -0.57892E-0010 -0.83897E-0010  0.29673E-0010
  0.10750E+0005 -0.27758E+0004 -0.49042E-0010 -0.70502E-0010  0.24507E-0010
  0.10500E+0005 -0.27513E+0004 -0.13047E-0009 -0.19832E-0009  0.77486E-0010
  0.10543E+0005 -0.27522E+0004 -0.11275E-0009 -0.16986E-0009  0.65253E-0010
  0.10625E+0005 -0.27539E+0004 -0.84581E-0010 -0.12535E-0009  0.46637E-0010
  0.10707E+0005 -0.27555E+0004 -0.62568E-0010 -0.91268E-0010  0.32844E-0010
  0.10750E+0005 -0.27564E+0004 -0.53063E-0010 -0.76767E-0010  0.27142E-0010
  0.10500E+0005 -0.27139E+0004 -0.14955E-0009 -0.23014E-0009  0.92413E-0010
  0.10543E+0005 -0.27149E+0004 -0.12947E-0009 -0.19745E-0009  0.77994E-0010
  0.10625E+0005 -0.27168E+0004 -0.97438E-0010 -0.14616E-0009  0.55959E-0010
  0.10707E+0005 -0.27187E+0004 -0.72302E-0010 -0.10672E-0009  0.39571E-0010
  0.10750E+0005 -0.27197E+0004 -0.61424E-0010 -0.89895E-0010  0.32744E-0010
  0.10500E+0005 -0.26764E+0004 -0.17089E-0009 -0.26604E-0009  0.10936E-0009
  0.10543E+0005 -0.26775E+0004 -0.14820E-0009 -0.22861E-0009  0.92493E-0010
  0.10625E+0005 -0.26797E+0004 -0.11192E-0009 -0.16974E-0009  0.66573E-0010
  0.10707E+0005 -0.26819E+0004 -0.83314E-0010 -0.12431E-0009  0.47259E-0010
  0.10750E+0005 -0.26830E+0004 -0.70891E-0010 -0.10487E-0009  0.39185E-0010
  0.10500E+0005 -0.26566E+0004 -0.18313E-0009 -0.28674E-0009  0.11920E-0009
  0.10543E+0005 -0.26578E+0004 -0.15897E-0009 -0.24661E-0009  0.10088E-0009
  0.10625E+0005 -0.26601E+0004 -0.12028E-0009 -0.18339E-0009  0.72718E-0010
  0.10707E+0005 -0.26624E+0004 -0.89682E-0010 -0.13452E-0009  0.51733E-0010
  0.10750E+0005 -0.26637E+0004 -0.76363E-0010 -0.11357E-0009  0.42959E-0010
  0.10750E+0005 -0.27758E+0004 -0.49042E-0010 -0.70502E-0010  0.24507E-0010
  0.10793E+0005 -0.27767E+0004 -0.41340E-0010 -0.58996E-0010  0.20191E-0010
  0.10875E+0005 -0.27785E+0004 -0.29613E-0010 -0.41633E-0010  0.13759E-0010
  0.10957E+0005 -0.27802E+0004 -0.20880E-0010 -0.28929E-0010  0.92552E-0011
  0.11000E+0005 -0.27811E+0004 -0.17263E-0010 -0.23704E-0010  0.74366E-0011
  0.10750E+0005 -0.27564E+0004 -0.53063E-0010 -0.76767E-0010  0.27142E-0010
  0.10793E+0005 -0.27574E+0004 -0.44776E-0010 -0.64289E-0010  0.22370E-0010
  0.10875E+0005 -0.27593E+0004 -0.32111E-0010 -0.45418E-0010  0.15279E-0010
  0.10957E+0005 -0.27612E+0004 -0.22678E-0010 -0.31618E-0010  0.10303E-0010
  0.11000E+0005 -0.27622E+0004 -0.18790E-0010 -0.25960E-0010  0.82672E-0011
  0.10750E+0005 -0.27197E+0004 -0.61424E-0010 -0.89895E-0010  0.32744E-0010
  0.10793E+0005 -0.27209E+0004 -0.51925E-0010 -0.75398E-0010  0.27020E-0010
  0.10875E+0005 -0.27231E+0004 -0.37332E-0010 -0.53405E-0010  0.18542E-0010
  0.10957E+0005 -0.27253E+0004 -0.26443E-0010 -0.37265E-0010  0.12527E-0010
  0.11000E+0005 -0.27264E+0004 -0.21918E-0010 -0.30665E-0010  0.10136E-0010
  0.10750E+0005 -0.26830E+0004 -0.70891E-0010 -0.10487E-0009  0.39185E-0010
  0.10793E+0005 -0.26843E+0004 -0.60017E-0010 -0.88074E-0010  0.32383E-0010
  0.10875E+0005 -0.26868E+0004 -0.43283E-0010 -0.62551E-0010  0.22285E-0010
  0.10957E+0005 -0.26893E+0004 -0.30748E-0010 -0.43771E-0010  0.15107E-0010
  0.11000E+0005 -0.26906E+0004 -0.25485E-0010 -0.36038E-0010  0.12285E-0010
  0.10750E+0005 -0.26637E+0004 -0.76363E-0010 -0.11357E-0009  0.42959E-0010
  0.10793E+0005 -0.26650E+0004 -0.64702E-0010 -0.95456E-0010  0.35534E-0010
  0.10875E+0005 -0.26677E+0004 -0.46745E-0010 -0.67890E-0010  0.24473E-0010
  0.10957E+0005 -0.26703E+0004 -0.33275E-0010 -0.47594E-0010  0.16598E-0010
  0.11000E+0005 -0.26717E+0004 -0.27571E-0010 -0.39197E-0010  0.13552E-0010
  0.11000E+0005 -0.27811E+0004 -0.17263E-0010 -0.23704E-0010  0.74366E-0011
  0.11043E+0005 -0.27821E+0004 -0.14212E-0010 -0.19393E-0010  0.59899E-0011
  0.11125E+0005 -0.27839E+0004 -0.97584E-0011 -0.13108E-0010  0.38613E-0011
  0.11207E+0005 -0.27858E+0004 -0.65590E-0011 -0.86784E-0011  0.24696E-0011
  0.11250E+0005 -0.27867E+0004 -0.52499E-0011 -0.68810E-0011  0.19509E-0011
  0.11000E+0005 -0.27622E+0004 -0.18790E-0010 -0.25960E-0010  0.82672E-0011
  0.11043E+0005 -0.27633E+0004 -0.15469E-0010 -0.21238E-0010  0.66732E-0011
  0.11125E+0005 -0.27653E+0004 -0.10612E-0010 -0.14347E-0010  0.43286E-0011
  0.11207E+0005 -0.27673E+0004 -0.71379E-0011 -0.95180E-0011  0.27913E-0011
  0.11250E+0005 -0.27683E+0004 -0.57472E-0011 -0.76331E-0011  0.22272E-0011
  0.11000E+0005 -0.27264E+0004 -0.21918E-0010 -0.30665E-0010  0.10136E-0010
  0.11043E+0005 -0.27276E+0004 -0.18072E-0010 -0.25092E-0010  0.81637E-0011
  0.11125E+0005 -0.27299E+0004 -0.12409E-0010 -0.16991E-0010  0.53510E-0011
  0.11207E+0005 -0.27322E+0004 -0.83950E-0011 -0.11327E-0010  0.34370E-0011
  0.11250E+0005 -0.27334E+0004 -0.67995E-0011 -0.90842E-0011  0.26709E-0011
  0.11000E+0005 -0.26906E+0004 -0.25485E-0010 -0.36038E-0010  0.12285E-0010
  0.11043E+0005 -0.26920E+0004 -0.21052E-0010 -0.29560E-0010  0.99240E-0011
  0.11125E+0005 -0.26946E+0004 -0.14485E-0010 -0.20039E-0010  0.65119E-0011
  0.11207E+0005 -0.26972E+0004 -0.98282E-0011 -0.13363E-0010  0.41573E-0011
  0.11250E+0005 -0.26985E+0004 -0.79687E-0011 -0.10767E-0010  0.32766E-0011
  0.11000E+0005 -0.26717E+0004 -0.27571E-0010 -0.39197E-0010  0.13552E-0010
  0.11043E+0005 -0.26732E+0004 -0.22814E-0010 -0.32184E-0010  0.10921E-0010
  0.11125E+0005 -0.26759E+0004 -0.15708E-0010 -0.21829E-0010  0.71788E-0011
  0.11207E+0005 -0.26787E+0004 -0.10645E-0010 -0.14557E-0010  0.46262E-0011
  0.11250E+0005 -0.26801E+0004 -0.86498E-0011 -0.11758E-0010  0.36456E-0011
  0.11250E+0005 -0.27867E+0004 -0.52499E-0011 -0.68810E-0011  0.19509E-0011
  0.11293E+0005 -0.27877E+0004 -0.42174E-0011 -0.55349E-0011  0.15667E-0011
  0.11375E+0005 -0.27894E+0004 -0.27304E-0011 -0.35371E-0011  0.97143E-0012
  0.11457E+0005 -0.27911E+0004 -0.17229E-0011 -0.22150E-0011  0.60214E-0012
  0.11500E+0005 -0.27921E+0004 -0.13432E-0011 -0.17526E-0011  0.49227E-0012
  0.11250E+0005 -0.27683E+0004 -0.57472E-0011 -0.76331E-0011  0.22272E-0011
  0.11293E+0005 -0.27693E+0004 -0.46186E-0011 -0.60854E-0011  0.17357E-0011
  0.11375E+0005 -0.27712E+0004 -0.30014E-0011 -0.39071E-0011  0.10760E-0011
  0.11457E+0005 -0.27731E+0004 -0.19004E-0011 -0.24530E-0011  0.66623E-0012
  0.11500E+0005 -0.27741E+0004 -0.14808E-0011 -0.19139E-0011  0.52192E-0012
  0.11250E+0005 -0.27334E+0004 -0.67995E-0011 -0.90842E-0011  0.26709E-0011
  0.11293E+0005 -0.27346E+0004 -0.54496E-0011 -0.72334E-0011  0.21101E-0011
  0.11375E+0005 -0.27368E+0004 -0.35466E-0011 -0.46578E-0011  0.13219E-0011
  0.11457E+0005 -0.27389E+0004 -0.22654E-0011 -0.29509E-0011  0.81607E-0012
  0.11500E+0005 -0.27401E+0004 -0.17908E-0011 -0.23344E-0011  0.62508E-0012
  0.11250E+0005 -0.26985E+0004 -0.79687E-0011 -0.10767E-0010  0.32766E-0011
  0.11293E+0005 -0.26998E+0004 -0.64014E-0011 -0.85809E-0011  0.25772E-0011
  0.11375E+0005 -0.27023E+0004 -0.41730E-0011 -0.55390E-0011  0.16271E-0011
  0.11457E+0005 -0.27048E+0004 -0.26739E-0011 -0.35274E-0011  0.10179E-0011
  0.11500E+0005 -0.27060E+0004 -0.21111E-0011 -0.27930E-0011  0.79296E-0012
  0.11250E+0005 -0.26801E+0004 -0.86498E-0011 -0.11758E-0010  0.36456E-0011
  0.11293E+0005 -0.26815E+0004 -0.69716E-0011 -0.93796E-0011  0.28355E-0011
  0.11375E+0005 -0.26841E+0004 -0.45447E-0011 -0.60658E-0011  0.18104E-0011
  0.11457E+0005 -0.26867E+0004 -0.28988E-0011 -0.38496E-0011  0.11512E-0011
  0.11500E+0005 -0.26881E+0004 -0.22823E-0011 -0.30143E-0011  0.87930E-0012
  0.11500E+0005 -0.27921E+0004 -0.13432E-0011 -0.17526E-0011  0.49227E-0012
  0.11543E+0005 -0.27929E+0004 -0.10408E-0011 -0.13129E-0011  0.33669E-0012
  0.11625E+0005 -0.27944E+0004 -0.59882E-0012 -0.79576E-0012  0.25587E-0012
  0.11707E+0005 -0.27958E+0004 -0.35768E-0012 -0.45116E-0012  0.11100E-0012
  0.11750E+0005 -0.27966E+0004 -0.24511E-0012 -0.32637E-0012  0.10529E-0012
  0.11500E+0005 -0.27741E+0004 -0.14808E-0011 -0.19139E-0011  0.52192E-0012
  0.11543E+0005 -0.27750E+0004 -0.11496E-0011 -0.14655E-0011  0.38405E-0012
  0.11625E+0005 -0.27766E+0004 -0.68468E-0012 -0.87979E-0012  0.24172E-0012
  0.11707E+0005 -0.27782E+0004 -0.38593E-0012 -0.50496E-0012  0.15346E-0012
  0.11750E+0005 -0.27791E+0004 -0.29350E-0012 -0.36100E-0012  0.77286E-0013
  0.11500E+0005 -0.27401E+0004 -0.17908E-0011 -0.23344E-0011  0.62508E-0012
  0.11543E+0005 -0.27411E+0004 -0.13600E-0011 -0.17566E-0011  0.49301E-0012
  0.11625E+0005 -0.27429E+0004 -0.82692E-0012 -0.10786E-0011  0.30665E-0012
  0.11707E+0005 -0.27448E+0004 -0.48903E-0012 -0.61806E-0012  0.15635E-0012
  0.11750E+0005 -0.27458E+0004 -0.34860E-0012 -0.44554E-0012  0.12071E-0012
  0.11500E+0005 -0.27060E+0004 -0.21111E-0011 -0.27930E-0011  0.79296E-0012
  0.11543E+0005 -0.27072E+0004 -0.16219E-0011 -0.21270E-0011  0.61736E-0012
  0.11625E+0005 -0.27093E+0004 -0.97346E-0012 -0.12857E-0011  0.39772E-0012
  0.11707E+0005 -0.27114E+0004 -0.59182E-0012 -0.75597E-0012  0.19526E-0012
  0.11750E+0005 -0.27125E+0004 -0.40476E-0012 -0.55652E-0012  0.20315E-0012
  0.11500E+0005 -0.26881E+0004 -0.22823E-0011 -0.30143E-0011  0.87930E-0012
  0.11543E+0005 -0.26893E+0004 -0.17829E-0011 -0.23528E-0011  0.68368E-0012
  0.11625E+0005 -0.26915E+0004 -0.10746E-0011 -0.14011E-0011  0.41552E-0012
  0.11707E+0005 -0.26938E+0004 -0.64143E-0012 -0.84863E-0012  0.25472E-0012
  0.11750E+0005 -0.26950E+0004 -0.43711E-0012 -0.61563E-0012  0.24989E-0012
  0.11750E+0005 -0.27966E+0004 -0.24511E-0012 -0.32637E-0012  0.10529E-0012
  0.11793E+0005 -0.27973E+0004 -0.18786E-0012 -0.23356E-0012  0.42368E-0013
  0.11875E+0005 -0.27985E+0004 -0.11252E-0012 -0.11259E-0012 -0.34551E-0013
  0.11957E+0005 -0.27998E+0004  0.94003E-0014 -0.50270E-0013  0.81931E-0013
  0.12000E+0005 -0.28004E+0004 -0.21992E-0013 -0.33966E-0013 -0.20605E-0013
  0.11750E+0005 -0.27791E+0004 -0.29350E-0012 -0.36100E-0012  0.77286E-0013
  0.11793E+0005 -0.27798E+0004 -0.21078E-0012 -0.27580E-0012  0.65092E-0013
  0.11875E+0005 -0.27811E+0004 -0.10694E-0012 -0.13429E-0012  0.12769E-0013
  0.11957E+0005 -0.27825E+0004 -0.24504E-0013 -0.62822E-0013  0.36472E-0013
  0.12000E+0005 -0.27832E+0004 -0.11766E-0013 -0.44200E-0013  0.15645E-0013
  0.11750E+0005 -0.27458E+0004 -0.34860E-0012 -0.44554E-0012  0.12071E-0012
  0.11793E+0005 -0.27466E+0004 -0.25456E-0012 -0.34219E-0012  0.98326E-0013
  0.11875E+0005 -0.27482E+0004 -0.12314E-0012 -0.17521E-0012  0.52476E-0013
  0.11957E+0005 -0.27497E+0004 -0.58486E-0013 -0.85082E-0013  0.98519E-0014
  0.12000E+0005 -0.27505E+0004 -0.10937E-0014 -0.56796E-0013  0.62765E-0013
  0.11750E+0005 -0.27125E+0004 -0.40476E-0012 -0.55652E-0012  0.20315E-0012
  0.11793E+0005 -0.27134E+0004 -0.31191E-0012 -0.41834E-0012  0.12481E-0012
  0.11875E+0005 -0.27152E+0004 -0.16177E-0012 -0.21998E-0012  0.56287E-0013
  0.11957E+0005 -0.27169E+0004 -0.66509E-0013 -0.11082E-0012  0.39601E-0013
  0.12000E+0005 -0.27179E+0004 -0.25976E-0013 -0.71946E-0013  0.44565E-0013
  0.11750E+0005 -0.26950E+0004 -0.43711E-0012 -0.61563E-0012  0.24989E-0012
  0.11793E+0005 -0.26959E+0004 -0.34366E-0012 -0.47439E-0012  0.15756E-0012
  0.11875E+0005 -0.26978E+0004 -0.18758E-0012 -0.24606E-0012  0.52595E-0013
  0.11957E+0005 -0.26996E+0004 -0.83531E-0013 -0.12622E-0012  0.32784E-0013
  0.12000E+0005 -0.27006E+0004 -0.43701E-0013 -0.85129E-0013  0.31431E-0013
  0.12000E+0005 -0.28004E+0004 -0.21992E-0013 -0.33966E-0013 -0.20605E-0013
  0.12043E+0005 -0.28012E+0004  0.29821E-0013 -0.91545E-0014  0.40576E-0013
  0.12125E+0005 -0.28027E+0004  0.38600E-0013 -0.15991E-0014  0.31879E-0013
  0.12207E+0005 -0.28041E+0004  0.41424E-0013  0.17295E-0014  0.27721E-0013
  0.12250E+0005 -0.28049E+0004  0.52191E-0013  0.11052E-0013  0.36218E-0013
  0.12000E+0005 -0.27832E+0004 -0.11766E-0013 -0.44200E-0013  0.15645E-0013
  0.12043E+0005 -0.27840E+0004  0.82580E-0014 -0.22271E-0013  0.14639E-0013
  0.12125E+0005 -0.27856E+0004  0.43595E-0013 -0.53714E-0014  0.46755E-0013
  0.12207E+0005 -0.27872E+0004  0.23147E-0013  0.63252E-0015 -0.66279E-0014
  0.12250E+0005 -0.27881E+0004  0.50385E-0013  0.14593E-0013  0.28946E-0013
  0.12000E+0005 -0.27505E+0004 -0.10937E-0014 -0.56796E-0013  0.62765E-0013
  0.12043E+0005 -0.27515E+0004 -0.22189E-0014 -0.34873E-0013  0.14383E-0013
  0.12125E+0005 -0.27533E+0004  0.27497E-0013 -0.11217E-0013  0.22285E-0013
  0.12207E+0005 -0.27552E+0004  0.27990E-0013  0.53580E-0014 -0.33500E-0014
  0.12250E+0005 -0.27562E+0004  0.58911E-0013  0.68756E-0014  0.52903E-0013
  0.12000E+0005 -0.27179E+0004 -0.25976E-0013 -0.71946E-0013  0.44565E-0013
  0.12043E+0005 -0.27190E+0004 -0.39559E-0014 -0.45607E-0013  0.32184E-0013
  0.12125E+0005 -0.27210E+0004  0.23317E-0013 -0.16462E-0013  0.20823E-0013
  0.12207E+0005 -0.27231E+0004  0.43501E-0013  0.27823E-0014  0.28715E-0013
  0.12250E+0005 -0.27242E+0004  0.62148E-0013 -0.41719E-0014  0.69887E-0013
  0.12000E+0005 -0.27006E+0004 -0.43701E-0013 -0.85129E-0013  0.31431E-0013
  0.12043E+0005 -0.27018E+0004 -0.30589E-0015 -0.52553E-0013  0.52975E-0013
  0.12125E+0005 -0.27040E+0004  0.20101E-0013 -0.19453E-0013  0.19130E-0013
  0.12207E+0005 -0.27062E+0004  0.39862E-0013 -0.99857E-0015  0.25452E-0013
  0.12250E+0005 -0.27074E+0004  0.65956E-0013  0.65511E-0015  0.72531E-0013
  0.12250E+0005 -0.28049E+0004  0.52191E-0013  0.11052E-0013  0.36218E-0013
  0.12293E+0005 -0.28060E+0004  0.39318E-0013  0.95753E-0014  0.13156E-0013
  0.12375E+0005 -0.28081E+0004  0.38314E-0013  0.86185E-0014  0.17258E-0013
  0.12457E+0005 -0.28103E+0004  0.32053E-0013  0.80737E-0014  0.12643E-0013
  0.12500E+0005 -0.28114E+0004  0.16786E-0013  0.13632E-0013 -0.21119E-0013
  0.12250E+0005 -0.27881E+0004  0.50385E-0013  0.14593E-0013  0.28946E-0013
  0.12293E+0005 -0.27893E+0004  0.41517E-0013  0.14443E-0013  0.12815E-0013
  0.12375E+0005 -0.27916E+0004  0.42317E-0013  0.13955E-0013  0.19178E-0013
  0.12457E+0005 -0.27939E+0004  0.27710E-0013  0.30361E-0014  0.94706E-0014
  0.12500E+0005 -0.27951E+0004  0.19851E-0013  0.39099E-0014 -0.40811E-0014
  0.12250E+0005 -0.27562E+0004  0.58911E-0013  0.68756E-0014  0.52903E-0013
  0.12293E+0005 -0.27575E+0004  0.45892E-0013  0.10931E-0013  0.24574E-0013
  0.12375E+0005 -0.27602E+0004  0.41413E-0013  0.13265E-0013  0.16532E-0013
  0.12457E+0005 -0.27628E+0004  0.27446E-0013  0.44036E-0014  0.83123E-0014
  0.12500E+0005 -0.27642E+0004  0.75318E-0014  0.36714E-0014 -0.24941E-0013
  0.12250E+0005 -0.27242E+0004  0.62148E-0013 -0.41719E-0014  0.69887E-0013
  0.12293E+0005 -0.27258E+0004  0.37079E-0013  0.50574E-0014  0.10999E-0013
  0.12375E+0005 -0.27288E+0004  0.35926E-0013  0.12771E-0013  0.42909E-0014
  0.12457E+0005 -0.27318E+0004  0.35255E-0013  0.10016E-0013  0.18114E-0013
  0.12500E+0005 -0.27333E+0004  0.51305E-0014  0.66389E-0014 -0.30886E-0013
  0.12250E+0005 -0.27074E+0004  0.65956E-0013  0.65511E-0015  0.72531E-0013
  0.12293E+0005 -0.27091E+0004  0.13230E-0013 -0.23170E-0014 -0.30960E-0013
  0.12375E+0005 -0.27122E+0004  0.37638E-0013  0.15783E-0013  0.30197E-0014
  0.12457E+0005 -0.27154E+0004  0.17344E-0013  0.87730E-0014 -0.16218E-0013
  0.12500E+0005 -0.27170E+0004  0.28949E-0013  0.35102E-0014  0.19891E-0013
  0.12500E+0005 -0.28114E+0004  0.16786E-0013  0.13632E-0013 -0.21119E-0013
  0.12543E+0005 -0.28125E+0004  0.29068E-0013  0.13152E-0013  0.10231E-0013
  0.12625E+0005 -0.28147E+0004  0.27695E-0013  0.16018E-0013  0.19303E-0013
  0.12707E+0005 -0.28168E+0004  0.52860E-0014  0.76118E-0014 -0.41382E-0014
  0.12750E+0005 -0.28180E+0004  0.12563E-0013  0.10370E-0013  0.95454E-0014
  0.12500E+0005 -0.27951E+0004  0.19851E-0013  0.39099E-0014 -0.40811E-0014
  0.12543E+0005 -0.27963E+0004  0.25968E-0013  0.65611E-0014  0.12308E-0013
  0.12625E+0005 -0.27987E+0004  0.19483E-0013  0.14844E-0013  0.52764E-0014
  0.12707E+0005 -0.28010E+0004  0.48732E-0014  0.10328E-0013 -0.71437E-0014
  0.12750E+0005 -0.28023E+0004  0.72035E-0014  0.10599E-0013 -0.15663E-0015
  0.12500E+0005 -0.27642E+0004  0.75318E-0014  0.36714E-0014 -0.24941E-0013
  0.12543E+0005 -0.27656E+0004  0.17995E-0013  0.48619E-0014  0.93306E-0015
  0.12625E+0005 -0.27683E+0004  0.92821E-0014  0.10748E-0013 -0.82251E-0014
[truncated: 9,632,013 more chars]
