# Supplementary material for: 2D Synthetic dataset of numerical simulations of long-period seismicity in a volcanic edifice and related sensitivity kernels
Source: Data Brief. 2021 Jan 25;34:106673. doi: 10.1016/j.dib.2020.106673 (PMC7841316; doi:10.1016/j.dib.2020.106673)
Supplement: Supplementary Data S1 — Supplementary Raw Research Data. This is open data under the CC BY license http://creativecommons.org/licenses/by/4.0/ [file mmc1.zip › Dataset/OUTPUT_KERNELS/9000_3000/kernel_hetero_3000_1551_SVF1e0Hz_03-06.dat]

  0.00000E+0000 -0.30000E+0004  0.46220E-0010 -0.10615E-0009  0.37318E-0009
  0.43168E+0002 -0.30000E+0004  0.64444E-0009  0.66848E-0009  0.26891E-0009
  0.12500E+0003 -0.30000E+0004  0.13474E-0008  0.17991E-0008 -0.33124E-0009
  0.20683E+0003 -0.30000E+0004  0.17797E-0008  0.27189E-0008 -0.11196E-0008
  0.25000E+0003 -0.30000E+0004  0.19384E-0008  0.31576E-0008 -0.15592E-0008
  0.00000E+0000 -0.29890E+0004 -0.13174E-0009 -0.37228E-0009  0.27103E-0009
  0.43168E+0002 -0.29890E+0004  0.53118E-0009  0.55272E-0009  0.15466E-0009
  0.12500E+0003 -0.29889E+0004  0.12925E-0008  0.17704E-0008 -0.39846E-0009
  0.20683E+0003 -0.29889E+0004  0.17300E-0008  0.27126E-0008 -0.11820E-0008
  0.25000E+0003 -0.29888E+0004  0.18858E-0008  0.31514E-0008 -0.16229E-0008
  0.00000E+0000 -0.29682E+0004 -0.14106E-0009 -0.44617E-0009  0.30670E-0009
  0.43168E+0002 -0.29681E+0004  0.41296E-0009  0.44123E-0009  0.30886E-0010
  0.12500E+0003 -0.29680E+0004  0.11882E-0008  0.17153E-0008 -0.52082E-0009
  0.20683E+0003 -0.29678E+0004  0.16392E-0008  0.27004E-0008 -0.12941E-0008
  0.25000E+0003 -0.29677E+0004  0.17896E-0008  0.31275E-0008 -0.17259E-0008
  0.00000E+0000 -0.29474E+0004 -0.99949E-0010 -0.42268E-0009  0.35128E-0009
  0.43168E+0002 -0.29473E+0004  0.35024E-0009  0.39467E-0009 -0.40733E-0010
  0.12500E+0003 -0.29470E+0004  0.10971E-0008  0.16798E-0008 -0.63216E-0009
  0.20683E+0003 -0.29467E+0004  0.15516E-0008  0.26819E-0008 -0.13945E-0008
  0.25000E+0003 -0.29466E+0004  0.17009E-0008  0.30987E-0008 -0.18115E-0008
  0.00000E+0000 -0.29364E+0004 -0.85923E-0010 -0.40313E-0009  0.35429E-0009
  0.43168E+0002 -0.29363E+0004  0.32957E-0009  0.38862E-0009 -0.70694E-0010
  0.12500E+0003 -0.29359E+0004  0.10538E-0008  0.16671E-0008 -0.68649E-0009
  0.20683E+0003 -0.29356E+0004  0.15078E-0008  0.26714E-0008 -0.14422E-0008
  0.25000E+0003 -0.29354E+0004  0.16574E-0008  0.30835E-0008 -0.18510E-0008
  0.25000E+0003 -0.30000E+0004  0.19384E-0008  0.31576E-0008 -0.15592E-0008
  0.29317E+0003 -0.30000E+0004  0.20379E-0008  0.35304E-0008 -0.20029E-0008
  0.37500E+0003 -0.30000E+0004  0.20856E-0008  0.40144E-0008 -0.27666E-0008
  0.45683E+0003 -0.30000E+0004  0.19897E-0008  0.41923E-0008 -0.33408E-0008
  0.50000E+0003 -0.30000E+0004  0.19005E-0008  0.41591E-0008 -0.35321E-0008
  0.25000E+0003 -0.29888E+0004  0.18858E-0008  0.31514E-0008 -0.16229E-0008
  0.29317E+0003 -0.29888E+0004  0.19831E-0008  0.35125E-0008 -0.20563E-0008
  0.37500E+0003 -0.29888E+0004  0.20367E-0008  0.39831E-0008 -0.27960E-0008
  0.45683E+0003 -0.29887E+0004  0.19552E-0008  0.41462E-0008 -0.33364E-0008
  0.50000E+0003 -0.29887E+0004  0.18769E-0008  0.41059E-0008 -0.35072E-0008
  0.25000E+0003 -0.29677E+0004  0.17896E-0008  0.31275E-0008 -0.17259E-0008
  0.29317E+0003 -0.29676E+0004  0.18871E-0008  0.34766E-0008 -0.21426E-0008
  0.37500E+0003 -0.29675E+0004  0.19539E-0008  0.39228E-0008 -0.28357E-0008
  0.45683E+0003 -0.29673E+0004  0.19012E-0008  0.40588E-0008 -0.33109E-0008
  0.50000E+0003 -0.29672E+0004  0.18431E-0008  0.40051E-0008 -0.34430E-0008
  0.25000E+0003 -0.29466E+0004  0.17009E-0008  0.30987E-0008 -0.18115E-0008
  0.29317E+0003 -0.29464E+0004  0.18019E-0008  0.34395E-0008 -0.22104E-0008
  0.37500E+0003 -0.29462E+0004  0.18843E-0008  0.38618E-0008 -0.28544E-0008
  0.45683E+0003 -0.29459E+0004  0.18612E-0008  0.39718E-0008 -0.32637E-0008
  0.50000E+0003 -0.29458E+0004  0.18233E-0008  0.39049E-0008 -0.33573E-0008
  0.25000E+0003 -0.29354E+0004  0.16574E-0008  0.30835E-0008 -0.18510E-0008
  0.29317E+0003 -0.29352E+0004  0.17610E-0008  0.34198E-0008 -0.22394E-0008
  0.37500E+0003 -0.29349E+0004  0.18527E-0008  0.38296E-0008 -0.28561E-0008
  0.45683E+0003 -0.29347E+0004  0.18456E-0008  0.39261E-0008 -0.32304E-0008
  0.50000E+0003 -0.29345E+0004  0.18182E-0008  0.38525E-0008 -0.33037E-0008
  0.50000E+0003 -0.30000E+0004  0.19005E-0008  0.41591E-0008 -0.35321E-0008
  0.54317E+0003 -0.30000E+0004  0.17965E-0008  0.40408E-0008 -0.36305E-0008
  0.62500E+0003 -0.30000E+0004  0.15940E-0008  0.36015E-0008 -0.35294E-0008
  0.70683E+0003 -0.30000E+0004  0.14340E-0008  0.29231E-0008 -0.30257E-0008
  0.75000E+0003 -0.30000E+0004  0.13841E-0008  0.24901E-0008 -0.25971E-0008
  0.50000E+0003 -0.29887E+0004  0.18769E-0008  0.41059E-0008 -0.35072E-0008
  0.54317E+0003 -0.29887E+0004  0.17853E-0008  0.39806E-0008 -0.35838E-0008
  0.62500E+0003 -0.29886E+0004  0.16089E-0008  0.35302E-0008 -0.34412E-0008
  0.70683E+0003 -0.29886E+0004  0.14754E-0008  0.28429E-0008 -0.28986E-0008
  0.75000E+0003 -0.29886E+0004  0.14385E-0008  0.24063E-0008 -0.24516E-0008
  0.50000E+0003 -0.29672E+0004  0.18431E-0008  0.40051E-0008 -0.34430E-0008
  0.54317E+0003 -0.29672E+0004  0.17747E-0008  0.38672E-0008 -0.34790E-0008
  0.62500E+0003 -0.29671E+0004  0.16459E-0008  0.33962E-0008 -0.32595E-0008
  0.70683E+0003 -0.29670E+0004  0.15599E-0008  0.26927E-0008 -0.26459E-0008
  0.75000E+0003 -0.29670E+0004  0.15460E-0008  0.22493E-0008 -0.21658E-0008
  0.50000E+0003 -0.29458E+0004  0.18233E-0008  0.39049E-0008 -0.33573E-0008
  0.54317E+0003 -0.29457E+0004  0.17772E-0008  0.37549E-0008 -0.33534E-0008
  0.62500E+0003 -0.29456E+0004  0.16939E-0008  0.32641E-0008 -0.30594E-0008
  0.70683E+0003 -0.29455E+0004  0.16520E-0008  0.25451E-0008 -0.23782E-0008
  0.75000E+0003 -0.29454E+0004  0.16590E-0008  0.20951E-0008 -0.18673E-0008
  0.50000E+0003 -0.29345E+0004  0.18182E-0008  0.38525E-0008 -0.33037E-0008
  0.54317E+0003 -0.29344E+0004  0.17837E-0008  0.36962E-0008 -0.32791E-0008
  0.62500E+0003 -0.29343E+0004  0.17233E-0008  0.31952E-0008 -0.29467E-0008
  0.70683E+0003 -0.29341E+0004  0.17034E-0008  0.24683E-0008 -0.22314E-0008
  0.75000E+0003 -0.29340E+0004  0.17207E-0008  0.20151E-0008 -0.17050E-0008
  0.75000E+0003 -0.30000E+0004  0.13841E-0008  0.24901E-0008 -0.25971E-0008
  0.79317E+0003 -0.30000E+0004  0.13650E-0008  0.20187E-0008 -0.20618E-0008
  0.87500E+0003 -0.30000E+0004  0.14264E-0008  0.10555E-0008 -0.78096E-0009
  0.95683E+0003 -0.30000E+0004  0.16221E-0008  0.57981E-0010  0.78390E-0009
  0.10000E+0004 -0.30000E+0004  0.17771E-0008 -0.46218E-0009  0.16933E-0008
  0.75000E+0003 -0.29886E+0004  0.14385E-0008  0.24063E-0008 -0.24516E-0008
  0.79317E+0003 -0.29886E+0004  0.14311E-0008  0.19316E-0008 -0.19000E-0008
  0.87500E+0003 -0.29886E+0004  0.15101E-0008  0.96355E-0009 -0.59443E-0009
  0.95683E+0003 -0.29886E+0004  0.17160E-0008 -0.37477E-0010  0.98643E-0009
  0.10000E+0004 -0.29886E+0004  0.18736E-0008 -0.55880E-0009  0.19009E-0008
  0.75000E+0003 -0.29670E+0004  0.15460E-0008  0.22493E-0008 -0.21658E-0008
  0.79317E+0003 -0.29670E+0004  0.15590E-0008  0.17687E-0008 -0.15852E-0008
  0.87500E+0003 -0.29669E+0004  0.16681E-0008  0.79218E-0009 -0.23649E-0009
  0.95683E+0003 -0.29669E+0004  0.18911E-0008 -0.21455E-0009  0.13710E-0008
  0.10000E+0004 -0.29669E+0004  0.20521E-0008 -0.73780E-0009  0.22931E-0008
  0.75000E+0003 -0.29454E+0004  0.16590E-0008  0.20951E-0008 -0.18673E-0008
  0.79317E+0003 -0.29454E+0004  0.16903E-0008  0.16092E-0008 -0.12600E-0008
  0.87500E+0003 -0.29453E+0004  0.18259E-0008  0.62507E-0009  0.12712E-0009
  0.95683E+0003 -0.29452E+0004  0.20627E-0008 -0.38618E-0009  0.17567E-0008
  0.10000E+0004 -0.29452E+0004  0.22258E-0008 -0.91069E-0009  0.26840E-0008
  0.75000E+0003 -0.29340E+0004  0.17207E-0008  0.20151E-0008 -0.17050E-0008
  0.79317E+0003 -0.29340E+0004  0.17610E-0008  0.15265E-0008 -0.10845E-0008
  0.87500E+0003 -0.29339E+0004  0.19091E-0008  0.53877E-0009  0.32119E-0009
  0.95683E+0003 -0.29338E+0004  0.21522E-0008 -0.47438E-0009  0.19607E-0008
  0.10000E+0004 -0.29337E+0004  0.23160E-0008 -0.99926E-0009  0.28899E-0008
  0.10000E+0004 -0.30000E+0004  0.17771E-0008 -0.46218E-0009  0.16933E-0008
  0.10432E+0004 -0.30000E+0004  0.19645E-0008 -0.96695E-0009  0.26406E-0008
  0.11250E+0004 -0.30000E+0004  0.23915E-0008 -0.18655E-0008  0.44877E-0008
  0.12068E+0004 -0.30000E+0004  0.28806E-0008 -0.26616E-0008  0.63154E-0008
  0.12500E+0004 -0.30000E+0004  0.31488E-0008 -0.30349E-0008  0.72394E-0008
  0.10000E+0004 -0.29886E+0004  0.18736E-0008 -0.55880E-0009  0.19009E-0008
  0.10432E+0004 -0.29885E+0004  0.20612E-0008 -0.10648E-0008  0.28509E-0008
  0.11250E+0004 -0.29885E+0004  0.24836E-0008 -0.19641E-0008  0.46975E-0008
  0.12068E+0004 -0.29885E+0004  0.29622E-0008 -0.27589E-0008  0.65176E-0008
  0.12500E+0004 -0.29885E+0004  0.32229E-0008 -0.31304E-0008  0.74351E-0008
  0.10000E+0004 -0.29669E+0004  0.20521E-0008 -0.73780E-0009  0.22931E-0008
  0.10432E+0004 -0.29668E+0004  0.22394E-0008 -0.12451E-0008  0.32464E-0008
  0.11250E+0004 -0.29668E+0004  0.26520E-0008 -0.21445E-0008  0.50888E-0008
  0.12068E+0004 -0.29667E+0004  0.31103E-0008 -0.29352E-0008  0.68918E-0008
  0.12500E+0004 -0.29667E+0004  0.33568E-0008 -0.33026E-0008  0.77955E-0008
  0.10000E+0004 -0.29452E+0004  0.22258E-0008 -0.91069E-0009  0.26840E-0008
  0.10432E+0004 -0.29451E+0004  0.24119E-0008 -0.14185E-0008  0.36385E-0008
  0.11250E+0004 -0.29450E+0004  0.28136E-0008 -0.23161E-0008  0.54729E-0008
  0.12068E+0004 -0.29449E+0004  0.32514E-0008 -0.31009E-0008  0.72555E-0008
  0.12500E+0004 -0.29448E+0004  0.34841E-0008 -0.34631E-0008  0.81438E-0008
  0.10000E+0004 -0.29337E+0004  0.23160E-0008 -0.99926E-0009  0.28899E-0008
  0.10432E+0004 -0.29337E+0004  0.25011E-0008 -0.15069E-0008  0.38443E-0008
  0.11250E+0004 -0.29335E+0004  0.28967E-0008 -0.24030E-0008  0.56730E-0008
  0.12068E+0004 -0.29334E+0004  0.33238E-0008 -0.31840E-0008  0.74436E-0008
  0.12500E+0004 -0.29333E+0004  0.35492E-0008 -0.35430E-0008  0.83233E-0008
  0.12500E+0004 -0.30000E+0004  0.31488E-0008 -0.30349E-0008  0.72394E-0008
  0.12932E+0004 -0.30000E+0004  0.34154E-0008 -0.33731E-0008  0.81186E-0008
  0.13750E+0004 -0.30000E+0004  0.38916E-0008 -0.39202E-0008  0.96244E-0008
  0.14568E+0004 -0.30000E+0004  0.42934E-0008 -0.43448E-0008  0.10865E-0007
  0.15000E+0004 -0.30000E+0004  0.44618E-0008 -0.45211E-0008  0.11395E-0007
  0.12500E+0004 -0.29885E+0004  0.32229E-0008 -0.31304E-0008  0.74351E-0008
  0.12932E+0004 -0.29885E+0004  0.34809E-0008 -0.34660E-0008  0.83062E-0008
  0.13750E+0004 -0.29884E+0004  0.39388E-0008 -0.40052E-0008  0.97918E-0008
  0.14568E+0004 -0.29884E+0004  0.43200E-0008 -0.44174E-0008  0.11006E-0007
  0.15000E+0004 -0.29884E+0004  0.44768E-0008 -0.45853E-0008  0.11520E-0007
  0.12500E+0004 -0.29667E+0004  0.33568E-0008 -0.33026E-0008  0.77955E-0008
  0.12932E+0004 -0.29666E+0004  0.35990E-0008 -0.36323E-0008  0.86499E-0008
  0.13750E+0004 -0.29665E+0004  0.40226E-0008 -0.41551E-0008  0.10095E-0007
  0.14568E+0004 -0.29665E+0004  0.43655E-0008 -0.45427E-0008  0.11257E-0007
  0.15000E+0004 -0.29664E+0004  0.45006E-0008 -0.46942E-0008  0.11738E-0007
  0.12500E+0004 -0.29448E+0004  0.34841E-0008 -0.34631E-0008  0.81438E-0008
  0.12932E+0004 -0.29448E+0004  0.37107E-0008 -0.37861E-0008  0.89800E-0008
  0.13750E+0004 -0.29446E+0004  0.41007E-0008 -0.42906E-0008  0.10382E-0007
  0.14568E+0004 -0.29445E+0004  0.44056E-0008 -0.46524E-0008  0.11490E-0007
  0.15000E+0004 -0.29444E+0004  0.45191E-0008 -0.47869E-0008  0.11937E-0007
  0.12500E+0004 -0.29333E+0004  0.35492E-0008 -0.35430E-0008  0.83233E-0008
  0.12932E+0004 -0.29333E+0004  0.37677E-0008 -0.38620E-0008  0.91493E-0008
  0.13750E+0004 -0.29331E+0004  0.41402E-0008 -0.43563E-0008  0.10528E-0007
  0.14568E+0004 -0.29329E+0004  0.44251E-0008 -0.47040E-0008  0.11605E-0007
  0.15000E+0004 -0.29328E+0004  0.45271E-0008 -0.48293E-0008  0.12034E-0007
  0.15000E+0004 -0.30000E+0004  0.44618E-0008 -0.45211E-0008  0.11395E-0007
  0.15432E+0004 -0.30000E+0004  0.45934E-0008 -0.46659E-0008  0.11832E-0007
  0.16250E+0004 -0.30000E+0004  0.47272E-0008 -0.48540E-0008  0.12386E-0007
  0.17068E+0004 -0.30000E+0004  0.46903E-0008 -0.49310E-0008  0.12562E-0007
  0.17500E+0004 -0.30000E+0004  0.45967E-0008 -0.49258E-0008  0.12498E-0007
  0.15000E+0004 -0.29884E+0004  0.44768E-0008 -0.45853E-0008  0.11520E-0007
  0.15432E+0004 -0.29884E+0004  0.45967E-0008 -0.47201E-0008  0.11938E-0007
  0.16250E+0004 -0.29884E+0004  0.47068E-0008 -0.48858E-0008  0.12450E-0007
  0.17068E+0004 -0.29883E+0004  0.46450E-0008 -0.49360E-0008  0.12579E-0007
  0.17500E+0004 -0.29883E+0004  0.45375E-0008 -0.49155E-0008  0.12486E-0007
  0.15000E+0004 -0.29664E+0004  0.45006E-0008 -0.46942E-0008  0.11738E-0007
  0.15432E+0004 -0.29664E+0004  0.45981E-0008 -0.48100E-0008  0.12120E-0007
  0.16250E+0004 -0.29663E+0004  0.46631E-0008 -0.49331E-0008  0.12554E-0007
  0.17068E+0004 -0.29662E+0004  0.45528E-0008 -0.49332E-0008  0.12589E-0007
  0.17500E+0004 -0.29661E+0004  0.44182E-0008 -0.48837E-0008  0.12442E-0007
  0.15000E+0004 -0.29444E+0004  0.45191E-0008 -0.47869E-0008  0.11937E-0007
  0.15432E+0004 -0.29443E+0004  0.45939E-0008 -0.48834E-0008  0.12281E-0007
  0.16250E+0004 -0.29442E+0004  0.46128E-0008 -0.49640E-0008  0.12633E-0007
  0.17068E+0004 -0.29440E+0004  0.44519E-0008 -0.49147E-0008  0.12574E-0007
  0.17500E+0004 -0.29440E+0004  0.42888E-0008 -0.48370E-0008  0.12372E-0007
  0.15000E+0004 -0.29328E+0004  0.45271E-0008 -0.48293E-0008  0.12034E-0007
  0.15432E+0004 -0.29327E+0004  0.45897E-0008 -0.49157E-0008  0.12358E-0007
  0.16250E+0004 -0.29325E+0004  0.45835E-0008 -0.49739E-0008  0.12666E-0007
  0.17068E+0004 -0.29324E+0004  0.43948E-0008 -0.48989E-0008  0.12555E-0007
  0.17500E+0004 -0.29323E+0004  0.42158E-0008 -0.48066E-0008  0.12324E-0007
  0.17500E+0004 -0.30000E+0004  0.45967E-0008 -0.49258E-0008  0.12498E-0007
  0.17932E+0004 -0.30000E+0004  0.44501E-0008 -0.48901E-0008  0.12325E-0007
  0.18750E+0004 -0.30000E+0004  0.40256E-0008 -0.47306E-0008  0.11695E-0007
  0.19568E+0004 -0.30000E+0004  0.34122E-0008 -0.44491E-0008  0.10680E-0007
  0.20000E+0004 -0.30000E+0004  0.30158E-0008 -0.42493E-0008  0.99950E-0008
  0.17500E+0004 -0.29883E+0004  0.45375E-0008 -0.49155E-0008  0.12486E-0007
  0.17932E+0004 -0.29883E+0004  0.43766E-0008 -0.48632E-0008  0.12283E-0007
  0.18750E+0004 -0.29882E+0004  0.39235E-0008 -0.46715E-0008  0.11592E-0007
  0.19568E+0004 -0.29882E+0004  0.32800E-0008 -0.43577E-0008  0.10512E-0007
  0.20000E+0004 -0.29882E+0004  0.28672E-0008 -0.41413E-0008  0.97925E-0008
  0.17500E+0004 -0.29661E+0004  0.44182E-0008 -0.48837E-0008  0.12442E-0007
  0.17932E+0004 -0.29661E+0004  0.42292E-0008 -0.48011E-0008  0.12182E-0007
  0.18750E+0004 -0.29660E+0004  0.37197E-0008 -0.45502E-0008  0.11375E-0007
  0.19568E+0004 -0.29658E+0004  0.30165E-0008 -0.41772E-0008  0.10173E-0007
  0.20000E+0004 -0.29658E+0004  0.25714E-0008 -0.39308E-0008  0.93875E-0008
  0.17500E+0004 -0.29440E+0004  0.42888E-0008 -0.48370E-0008  0.12372E-0007
  0.17932E+0004 -0.29439E+0004  0.40698E-0008 -0.47251E-0008  0.12053E-0007
  0.18750E+0004 -0.29437E+0004  0.35004E-0008 -0.44172E-0008  0.11128E-0007
  0.19568E+0004 -0.29435E+0004  0.27337E-0008 -0.39880E-0008  0.98032E-0008
  0.20000E+0004 -0.29434E+0004  0.22542E-0008 -0.37132E-0008  0.89527E-0008
  0.17500E+0004 -0.29323E+0004  0.42158E-0008 -0.48066E-0008  0.12324E-0007
  0.17932E+0004 -0.29321E+0004  0.39803E-0008 -0.46797E-0008  0.11973E-0007
  0.18750E+0004 -0.29319E+0004  0.33775E-0008 -0.43427E-0008  0.10986E-0007
  0.19568E+0004 -0.29317E+0004  0.25755E-0008 -0.38849E-0008  0.95955E-0008
  0.20000E+0004 -0.29316E+0004  0.20770E-0008 -0.35959E-0008  0.87105E-0008
  0.20000E+0004 -0.30000E+0004  0.30158E-0008 -0.42493E-0008  0.99950E-0008
  0.20432E+0004 -0.30000E+0004  0.25722E-0008 -0.40146E-0008  0.92122E-0008
  0.21250E+0004 -0.30000E+0004  0.16125E-0008 -0.34719E-0008  0.74772E-0008
  0.22068E+0004 -0.30000E+0004  0.51819E-0009 -0.28073E-0008  0.54519E-0008
  0.22500E+0004 -0.30000E+0004 -0.10361E-0009 -0.24112E-0008  0.42846E-0008
  0.20000E+0004 -0.29882E+0004  0.28672E-0008 -0.41413E-0008  0.97925E-0008
  0.20432E+0004 -0.29882E+0004  0.24070E-0008 -0.38908E-0008  0.89753E-0008
  0.21250E+0004 -0.29881E+0004  0.14154E-0008 -0.33210E-0008  0.71771E-0008
  0.22068E+0004 -0.29881E+0004  0.29015E-0009 -0.26342E-0008  0.50942E-0008
  0.22500E+0004 -0.29880E+0004 -0.34714E-0009 -0.22286E-0008  0.38998E-0008
  0.20000E+0004 -0.29658E+0004  0.25714E-0008 -0.39308E-0008  0.93875E-0008
  0.20432E+0004 -0.29657E+0004  0.20781E-0008 -0.36516E-0008  0.85053E-0008
  0.21250E+0004 -0.29656E+0004  0.10243E-0008 -0.30329E-0008  0.65885E-0008
  0.22068E+0004 -0.29654E+0004 -0.16129E-0009 -0.23068E-0008  0.43984E-0008
  0.22500E+0004 -0.29654E+0004 -0.82852E-0009 -0.18850E-0008  0.31542E-0008
  0.20000E+0004 -0.29434E+0004  0.22542E-0008 -0.37132E-0008  0.89527E-0008
  0.20432E+0004 -0.29433E+0004  0.17261E-0008 -0.34071E-0008  0.80057E-0008
  0.21250E+0004 -0.29430E+0004  0.60683E-0009 -0.27430E-0008  0.59716E-0008
  0.22068E+0004 -0.29428E+0004 -0.64085E-0009 -0.19808E-0008  0.36768E-0008
  0.22500E+0004 -0.29427E+0004 -0.13385E-0008 -0.15445E-0008  0.23843E-0008
  0.20000E+0004 -0.29316E+0004  0.20770E-0008 -0.35959E-0008  0.87105E-0008
  0.20432E+0004 -0.29314E+0004  0.15297E-0008 -0.32762E-0008  0.77292E-0008
  0.21250E+0004 -0.29312E+0004  0.37477E-0009 -0.25894E-0008  0.56338E-0008
  0.22068E+0004 -0.29309E+0004 -0.90634E-0009 -0.18096E-0008  0.32845E-0008
  0.22500E+0004 -0.29307E+0004 -0.16201E-0008 -0.13663E-0008  0.19675E-0008
  0.22500E+0004 -0.30000E+0004 -0.10361E-0009 -0.24112E-0008  0.42846E-0008
  0.22932E+0004 -0.30000E+0004 -0.74998E-0009 -0.19857E-0008  0.30600E-0008
  0.23750E+0004 -0.30000E+0004 -0.20259E-0008 -0.11127E-0008  0.61876E-0009
  0.24568E+0004 -0.30000E+0004 -0.33399E-0008 -0.17325E-0009 -0.19202E-0008
  0.25000E+0004 -0.30000E+0004 -0.40373E-0008  0.33833E-0009 -0.32733E-0008
  0.22500E+0004 -0.29880E+0004 -0.34714E-0009 -0.22286E-0008  0.38998E-0008
  0.22932E+0004 -0.29880E+0004 -0.10085E-0008 -0.17960E-0008  0.26510E-0008
  0.23750E+0004 -0.29880E+0004 -0.23100E-0008 -0.91430E-0009  0.17266E-0009
  0.24568E+0004 -0.29879E+0004 -0.36449E-0008  0.26546E-0010 -0.23900E-0008
  0.25000E+0004 -0.29879E+0004 -0.43510E-0008  0.53619E-0009 -0.37497E-0008
  0.22500E+0004 -0.29654E+0004 -0.82852E-0009 -0.18850E-0008  0.31542E-0008
  0.22932E+0004 -0.29653E+0004 -0.15185E-0008 -0.14396E-0008  0.18606E-0008
  0.23750E+0004 -0.29651E+0004 -0.28680E-0008 -0.54358E-0009 -0.68472E-0009
  0.24568E+0004 -0.29649E+0004 -0.42409E-0008  0.39824E-0009 -0.32882E-0008
  0.25000E+0004 -0.29648E+0004 -0.49622E-0008  0.90311E-0009 -0.46579E-0008
  0.22500E+0004 -0.29427E+0004 -0.13385E-0008 -0.15445E-0008  0.23843E-0008
  0.22932E+0004 -0.29426E+0004 -0.20571E-0008 -0.10878E-0008  0.10480E-0008
  0.23750E+0004 -0.29423E+0004 -0.34533E-0008 -0.18011E-0009 -0.15596E-0008
  0.24568E+0004 -0.29420E+0004 -0.48609E-0008  0.76057E-0009 -0.41980E-0008
  0.25000E+0004 -0.29418E+0004 -0.55950E-0008  0.12597E-0008 -0.55741E-0008
  0.22500E+0004 -0.29307E+0004 -0.16201E-0008 -0.13663E-0008  0.19675E-0008
  0.22932E+0004 -0.29306E+0004 -0.23537E-0008 -0.90419E-0009  0.60950E-0009
  0.23750E+0004 -0.29302E+0004 -0.37736E-0008  0.86204E-0011 -0.20288E-0008
  0.24568E+0004 -0.29299E+0004 -0.51979E-0008  0.94789E-0009 -0.46830E-0008
  0.25000E+0004 -0.29297E+0004 -0.59376E-0008  0.14437E-0008 -0.60609E-0008
  0.25000E+0004 -0.30000E+0004 -0.40373E-0008  0.33833E-0009 -0.32733E-0008
  0.25432E+0004 -0.30000E+0004 -0.47315E-0008  0.85651E-0009 -0.46233E-0008
  0.26250E+0004 -0.30000E+0004 -0.60244E-0008  0.18331E-0008 -0.71311E-0008
  0.27068E+0004 -0.30000E+0004 -0.72659E-0008  0.27748E-0008 -0.95169E-0008
  0.27500E+0004 -0.30000E+0004 -0.78930E-0008  0.32451E-0008 -0.10704E-0007
  0.25000E+0004 -0.29879E+0004 -0.43510E-0008  0.53619E-0009 -0.37497E-0008
  0.25432E+0004 -0.29878E+0004 -0.50526E-0008  0.10501E-0008 -0.51022E-0008
  0.26250E+0004 -0.29878E+0004 -0.63543E-0008  0.20142E-0008 -0.76032E-0008
  0.27068E+0004 -0.29877E+0004 -0.75976E-0008  0.29381E-0008 -0.99673E-0008
  0.27500E+0004 -0.29876E+0004 -0.82226E-0008  0.33971E-0008 -0.11138E-0007
  0.25000E+0004 -0.29648E+0004 -0.49622E-0008  0.90311E-0009 -0.46579E-0008
  0.25432E+0004 -0.29647E+0004 -0.56758E-0008  0.14089E-0008 -0.60127E-0008
  0.26250E+0004 -0.29645E+0004 -0.69895E-0008  0.23487E-0008 -0.84955E-0008
  0.27068E+0004 -0.29643E+0004 -0.82306E-0008  0.32384E-0008 -0.10813E-0007
  0.27500E+0004 -0.29642E+0004 -0.88485E-0008  0.36761E-0008 -0.11947E-0007
  0.25000E+0004 -0.29418E+0004 -0.55950E-0008  0.12597E-0008 -0.55741E-0008
  0.25432E+0004 -0.29417E+0004 -0.63176E-0008  0.17567E-0008 -0.69274E-0008
  0.26250E+0004 -0.29413E+0004 -0.76366E-0008  0.26714E-0008 -0.93841E-0008
  0.27068E+0004 -0.29410E+0004 -0.88668E-0008  0.35265E-0008 -0.11645E-0007
  0.27500E+0004 -0.29408E+0004 -0.94725E-0008  0.39430E-0008 -0.12739E-0007
  0.25000E+0004 -0.29297E+0004 -0.59376E-0008  0.14437E-0008 -0.60609E-0008
  0.25432E+0004 -0.29295E+0004 -0.66636E-0008  0.19357E-0008 -0.74117E-0008
  0.26250E+0004 -0.29291E+0004 -0.79820E-0008  0.28368E-0008 -0.98509E-0008
  0.27068E+0004 -0.29287E+0004 -0.92024E-0008  0.36737E-0008 -0.12079E-0007
  0.27500E+0004 -0.29284E+0004 -0.97992E-0008  0.40790E-0008 -0.13149E-0007
  0.27500E+0004 -0.30000E+0004 -0.78930E-0008  0.32451E-0008 -0.10704E-0007
  0.27932E+0004 -0.30000E+0004 -0.84978E-0008  0.36921E-0008 -0.11834E-0007
  0.28750E+0004 -0.30000E+0004 -0.95762E-0008  0.44563E-0008 -0.13788E-0007
  0.29568E+0004 -0.30000E+0004 -0.10559E-0007  0.50923E-0008 -0.15468E-0007
  0.30000E+0004 -0.30000E+0004 -0.11038E-0007  0.53691E-0008 -0.16235E-0007
  0.27500E+0004 -0.29876E+0004 -0.82226E-0008  0.33971E-0008 -0.11138E-0007
  0.27932E+0004 -0.29876E+0004 -0.88236E-0008  0.38318E-0008 -0.12247E-0007
  0.28750E+0004 -0.29875E+0004 -0.98893E-0008  0.45709E-0008 -0.14152E-0007
  0.29568E+0004 -0.29875E+0004 -0.10853E-0007  0.51803E-0008 -0.15773E-0007
  0.30000E+0004 -0.29874E+0004 -0.11318E-0007  0.54427E-0008 -0.16504E-0007
  0.27500E+0004 -0.29642E+0004 -0.88485E-0008  0.36761E-0008 -0.11947E-0007
  0.27932E+0004 -0.29641E+0004 -0.94384E-0008  0.40877E-0008 -0.13013E-0007
  0.28750E+0004 -0.29639E+0004 -0.10472E-0007  0.47795E-0008 -0.14819E-0007
  0.29568E+0004 -0.29637E+0004 -0.11390E-0007  0.53392E-0008 -0.16321E-0007
  0.30000E+0004 -0.29636E+0004 -0.11827E-0007  0.55752E-0008 -0.16982E-0007
  0.27500E+0004 -0.29408E+0004 -0.94725E-0008  0.39430E-0008 -0.12739E-0007
  0.27932E+0004 -0.29406E+0004 -0.10046E-0007  0.43318E-0008 -0.13757E-0007
  0.28750E+0004 -0.29402E+0004 -0.11036E-0007  0.49770E-0008 -0.15454E-0007
  0.29568E+0004 -0.29399E+0004 -0.11896E-0007  0.54880E-0008 -0.16826E-0007
  0.30000E+0004 -0.29397E+0004 -0.12297E-0007  0.56983E-0008 -0.17412E-0007
  0.27500E+0004 -0.29284E+0004 -0.97992E-0008  0.40790E-0008 -0.13149E-0007
  0.27932E+0004 -0.29282E+0004 -0.10361E-0007  0.44557E-0008 -0.14139E-0007
  0.28750E+0004 -0.29278E+0004 -0.11324E-0007  0.50766E-0008 -0.15774E-0007
  0.29568E+0004 -0.29273E+0004 -0.12148E-0007  0.55623E-0008 -0.17073E-0007
  0.30000E+0004 -0.29271E+0004 -0.12527E-0007  0.57592E-0008 -0.17618E-0007
  0.30000E+0004 -0.30000E+0004 -0.11038E-0007  0.53691E-0008 -0.16235E-0007
  0.30432E+0004 -0.30000E+0004 -0.11489E-0007  0.56021E-0008 -0.16915E-0007
  0.31250E+0004 -0.30000E+0004 -0.12268E-0007  0.59207E-0008 -0.17966E-0007
  0.32068E+0004 -0.30000E+0004 -0.12954E-0007  0.60755E-0008 -0.18705E-0007
  0.32500E+0004 -0.30000E+0004 -0.13279E-0007  0.60930E-0008 -0.18973E-0007
  0.30000E+0004 -0.29874E+0004 -0.11318E-0007  0.54427E-0008 -0.16504E-0007
  0.30432E+0004 -0.29874E+0004 -0.11755E-0007  0.56619E-0008 -0.17148E-0007
  0.31250E+0004 -0.29873E+0004 -0.12503E-0007  0.59551E-0008 -0.18124E-0007
  0.32068E+0004 -0.29873E+0004 -0.13151E-0007  0.60868E-0008 -0.18785E-0007
  0.32500E+0004 -0.29872E+0004 -0.13454E-0007  0.60930E-0008 -0.19009E-0007
  0.30000E+0004 -0.29636E+0004 -0.11827E-0007  0.55752E-0008 -0.16982E-0007
  0.30432E+0004 -0.29635E+0004 -0.12230E-0007  0.57685E-0008 -0.17552E-0007
  0.31250E+0004 -0.29633E+0004 -0.12908E-0007  0.60145E-0008 -0.18380E-0007
  0.32068E+0004 -0.29631E+0004 -0.13476E-0007  0.61033E-0008 -0.18884E-0007
  0.32500E+0004 -0.29630E+0004 -0.13734E-0007  0.60889E-0008 -0.19025E-0007
  0.30000E+0004 -0.29397E+0004 -0.12297E-0007  0.56983E-0008 -0.17412E-0007
  0.30432E+0004 -0.29395E+0004 -0.12661E-0007  0.58661E-0008 -0.17903E-0007
  0.31250E+0004 -0.29393E+0004 -0.13255E-0007  0.60661E-0008 -0.18573E-0007
  0.32068E+0004 -0.29390E+0004 -0.13730E-0007  0.61130E-0008 -0.18914E-0007
  0.32500E+0004 -0.29388E+0004 -0.13935E-0007  0.60787E-0008 -0.18968E-0007
  0.30000E+0004 -0.29271E+0004 -0.12527E-0007  0.57592E-0008 -0.17618E-0007
  0.30432E+0004 -0.29269E+0004 -0.12867E-0007  0.59138E-0008 -0.18065E-0007
  0.31250E+0004 -0.29266E+0004 -0.13412E-0007  0.60900E-0008 -0.18649E-0007
  0.32068E+0004 -0.29262E+0004 -0.13832E-0007  0.61152E-0008 -0.18901E-0007
  0.32500E+0004 -0.29261E+0004 -0.14008E-0007  0.60706E-0008 -0.18907E-0007
  0.32500E+0004 -0.30000E+0004 -0.13279E-0007  0.60930E-0008 -0.18973E-0007
  0.32932E+0004 -0.30000E+0004 -0.13581E-0007  0.60659E-0008 -0.19157E-0007
  0.33750E+0004 -0.30000E+0004 -0.14090E-0007  0.59058E-0008 -0.19296E-0007
  0.34568E+0004 -0.30000E+0004 -0.14525E-0007  0.56165E-0008 -0.19177E-0007
  0.35000E+0004 -0.30000E+0004 -0.14726E-0007  0.54206E-0008 -0.19022E-0007
  0.32500E+0004 -0.29872E+0004 -0.13454E-0007  0.60930E-0008 -0.19009E-0007
  0.32932E+0004 -0.29872E+0004 -0.13733E-0007  0.60562E-0008 -0.19151E-0007
  0.33750E+0004 -0.29872E+0004 -0.14197E-0007  0.58798E-0008 -0.19208E-0007
  0.34568E+0004 -0.29871E+0004 -0.14583E-0007  0.55778E-0008 -0.19011E-0007
  0.35000E+0004 -0.29871E+0004 -0.14756E-0007  0.53763E-0008 -0.18815E-0007
  0.32500E+0004 -0.29630E+0004 -0.13734E-0007  0.60889E-0008 -0.19025E-0007
  0.32932E+0004 -0.29630E+0004 -0.13965E-0007  0.60335E-0008 -0.19084E-0007
  0.33750E+0004 -0.29629E+0004 -0.14332E-0007  0.58267E-0008 -0.18983E-0007
  0.34568E+0004 -0.29628E+0004 -0.14617E-0007  0.55009E-0008 -0.18633E-0007
  0.35000E+0004 -0.29627E+0004 -0.14735E-0007  0.52893E-0008 -0.18359E-0007
  0.32500E+0004 -0.29388E+0004 -0.13935E-0007  0.60787E-0008 -0.18968E-0007
  0.32932E+0004 -0.29387E+0004 -0.14112E-0007  0.60049E-0008 -0.18940E-0007
  0.33750E+0004 -0.29386E+0004 -0.14373E-0007  0.57683E-0008 -0.18679E-0007
  0.34568E+0004 -0.29384E+0004 -0.14546E-0007  0.54189E-0008 -0.18175E-0007
  0.35000E+0004 -0.29383E+0004 -0.14605E-0007  0.51975E-0008 -0.17824E-0007
  0.32500E+0004 -0.29261E+0004 -0.14008E-0007  0.60706E-0008 -0.18907E-0007
  0.32932E+0004 -0.29259E+0004 -0.14154E-0007  0.59873E-0008 -0.18833E-0007
  0.33750E+0004 -0.29257E+0004 -0.14354E-0007  0.57351E-0008 -0.18486E-0007
  0.34568E+0004 -0.29255E+0004 -0.14465E-0007  0.53735E-0008 -0.17901E-0007
  0.35000E+0004 -0.29254E+0004 -0.14491E-0007  0.51469E-0008 -0.17511E-0007
  0.35000E+0004 -0.30000E+0004 -0.14726E-0007  0.54206E-0008 -0.19022E-0007
  0.35432E+0004 -0.30000E+0004 -0.14908E-0007  0.51966E-0008 -0.18808E-0007
  0.36250E+0004 -0.30000E+0004 -0.15205E-0007  0.47173E-0008 -0.18262E-0007
  0.37068E+0004 -0.30000E+0004 -0.15442E-0007  0.41856E-0008 -0.17560E-0007
  0.37500E+0004 -0.30000E+0004 -0.15543E-0007  0.38941E-0008 -0.17139E-0007
  0.35000E+0004 -0.29871E+0004 -0.14756E-0007  0.53763E-0008 -0.18815E-0007
  0.35432E+0004 -0.29871E+0004 -0.14911E-0007  0.51484E-0008 -0.18561E-0007
  0.36250E+0004 -0.29871E+0004 -0.15154E-0007  0.46633E-0008 -0.17943E-0007
  0.37068E+0004 -0.29870E+0004 -0.15335E-0007  0.41282E-0008 -0.17174E-0007
  0.37500E+0004 -0.29870E+0004 -0.15407E-0007  0.38358E-0008 -0.16720E-0007
  0.35000E+0004 -0.29627E+0004 -0.14735E-0007  0.52893E-0008 -0.18359E-0007
  0.35432E+0004 -0.29627E+0004 -0.14834E-0007  0.50533E-0008 -0.18031E-0007
  0.36250E+0004 -0.29626E+0004 -0.14969E-0007  0.45570E-0008 -0.17278E-0007
  0.37068E+0004 -0.29625E+0004 -0.15040E-0007  0.40153E-0008 -0.16387E-0007
  0.37500E+0004 -0.29624E+0004 -0.15053E-0007  0.37209E-0008 -0.15874E-0007
  0.35000E+0004 -0.29383E+0004 -0.14605E-0007  0.51975E-0008 -0.17824E-0007
  0.35432E+0004 -0.29382E+0004 -0.14644E-0007  0.49532E-0008 -0.17422E-0007
  0.36250E+0004 -0.29381E+0004 -0.14664E-0007  0.44453E-0008 -0.16541E-0007
  0.37068E+0004 -0.29379E+0004 -0.14622E-0007  0.38965E-0008 -0.15535E-0007
  0.37500E+0004 -0.29378E+0004 -0.14575E-0007  0.35998E-0008 -0.14969E-0007
  0.35000E+0004 -0.29254E+0004 -0.14491E-0007  0.51469E-0008 -0.17511E-0007
  0.35432E+0004 -0.29253E+0004 -0.14497E-0007  0.48982E-0008 -0.17070E-0007
  0.36250E+0004 -0.29251E+0004 -0.14455E-0007  0.43841E-0008 -0.16124E-0007
  0.37068E+0004 -0.29249E+0004 -0.14351E-0007  0.38313E-0008 -0.15063E-0007
  0.37500E+0004 -0.29248E+0004 -0.14273E-0007  0.35333E-0008 -0.14472E-0007
  0.37500E+0004 -0.30000E+0004 -0.15543E-0007  0.38941E-0008 -0.17139E-0007
  0.37932E+0004 -0.30000E+0004 -0.15629E-0007  0.35979E-0008 -0.16689E-0007
  0.38750E+0004 -0.30000E+0004 -0.15749E-0007  0.30420E-0008 -0.15774E-0007
  0.39568E+0004 -0.30000E+0004 -0.15815E-0007  0.25086E-0008 -0.14805E-0007
  0.40000E+0004 -0.30000E+0004 -0.15829E-0007  0.22433E-0008 -0.14282E-0007
  0.37500E+0004 -0.29870E+0004 -0.15407E-0007  0.38358E-0008 -0.16720E-0007
  0.37932E+0004 -0.29870E+0004 -0.15462E-0007  0.35392E-0008 -0.16238E-0007
  0.38750E+0004 -0.29870E+0004 -0.15525E-0007  0.29834E-0008 -0.15268E-0007
  0.39568E+0004 -0.29869E+0004 -0.15534E-0007  0.24504E-0008 -0.14251E-0007
  0.40000E+0004 -0.29869E+0004 -0.15518E-0007  0.21855E-0008 -0.13705E-0007
  0.37500E+0004 -0.29624E+0004 -0.15053E-0007  0.37209E-0008 -0.15874E-0007
  0.37932E+0004 -0.29624E+0004 -0.15050E-0007  0.34232E-0008 -0.15336E-0007
  0.38750E+0004 -0.29622E+0004 -0.15003E-0007  0.28666E-0008 -0.14272E-0007
  0.39568E+0004 -0.29621E+0004 -0.14903E-0007  0.23338E-0008 -0.13174E-0007
  0.40000E+0004 -0.29621E+0004 -0.14830E-0007  0.20691E-0008 -0.12592E-0007
  0.37500E+0004 -0.29378E+0004 -0.14575E-0007  0.35998E-0008 -0.14969E-0007
  0.37932E+0004 -0.29377E+0004 -0.14513E-0007  0.33005E-0008 -0.14382E-0007
  0.38750E+0004 -0.29375E+0004 -0.14355E-0007  0.27423E-0008 -0.13239E-0007
  0.39568E+0004 -0.29373E+0004 -0.14147E-0007  0.22089E-0008 -0.12078E-0007
  0.40000E+0004 -0.29372E+0004 -0.14019E-0007  0.19438E-0008 -0.11470E-0007
  0.37500E+0004 -0.29248E+0004 -0.14273E-0007  0.35333E-0008 -0.14472E-0007
  0.37932E+0004 -0.29247E+0004 -0.14180E-0007  0.32330E-0008 -0.13862E-0007
  0.38750E+0004 -0.29245E+0004 -0.13964E-0007  0.26737E-0008 -0.12683E-0007
  0.39568E+0004 -0.29243E+0004 -0.13701E-0007  0.21397E-0008 -0.11497E-0007
  0.40000E+0004 -0.29241E+0004 -0.13545E-0007  0.18742E-0008 -0.10880E-0007
  0.40000E+0004 -0.30000E+0004 -0.15829E-0007  0.22433E-0008 -0.14282E-0007
  0.40432E+0004 -0.30000E+0004 -0.15829E-0007  0.19911E-0008 -0.13755E-0007
  0.41250E+0004 -0.30000E+0004 -0.15792E-0007  0.15578E-0008 -0.12759E-0007
  0.42068E+0004 -0.30000E+0004 -0.15710E-0007  0.11888E-0008 -0.11784E-0007
  0.42500E+0004 -0.30000E+0004 -0.15650E-0007  0.10219E-0008 -0.11286E-0007
  0.40000E+0004 -0.29869E+0004 -0.15518E-0007  0.21855E-0008 -0.13705E-0007
  0.40432E+0004 -0.29869E+0004 -0.15488E-0007  0.19334E-0008 -0.13156E-0007
  0.41250E+0004 -0.29868E+0004 -0.15395E-0007  0.14998E-0008 -0.12126E-0007
  0.42068E+0004 -0.29868E+0004 -0.15257E-0007  0.11293E-0008 -0.11122E-0007
  0.42500E+0004 -0.29868E+0004 -0.15169E-0007  0.96134E-0009 -0.10611E-0007
  0.40000E+0004 -0.29621E+0004 -0.14830E-0007  0.20691E-0008 -0.12592E-0007
  0.40432E+0004 -0.29620E+0004 -0.14744E-0007  0.18168E-0008 -0.12011E-0007
  0.41250E+0004 -0.29619E+0004 -0.14547E-0007  0.13819E-0008 -0.10929E-0007
  0.42068E+0004 -0.29618E+0004 -0.14309E-0007  0.10081E-0008 -0.98876E-0008
  0.42500E+0004 -0.29617E+0004 -0.14169E-0007  0.83747E-0009 -0.93615E-0008
  0.40000E+0004 -0.29372E+0004 -0.14019E-0007  0.19438E-0008 -0.11470E-0007
  0.40432E+0004 -0.29371E+0004 -0.13879E-0007  0.16910E-0008 -0.10867E-0007
  0.41250E+0004 -0.29369E+0004 -0.13583E-0007  0.12541E-0008 -0.97557E-0008
  0.42068E+0004 -0.29367E+0004 -0.13251E-0007  0.87654E-0009 -0.86993E-0008
  0.42500E+0004 -0.29366E+0004 -0.13064E-0007  0.70286E-0009 -0.81706E-0008
  0.40000E+0004 -0.29241E+0004 -0.13545E-0007  0.18742E-0008 -0.10880E-0007
  0.40432E+0004 -0.29240E+0004 -0.13377E-0007  0.16211E-0008 -0.10270E-0007
  0.41250E+0004 -0.29238E+0004 -0.13032E-0007  0.11829E-0008 -0.91527E-0008
  0.42068E+0004 -0.29235E+0004 -0.12653E-0007  0.80316E-0009 -0.80981E-0008
  0.42500E+0004 -0.29234E+0004 -0.12443E-0007  0.62782E-0009 -0.75732E-0008
  0.42500E+0004 -0.30000E+0004 -0.15650E-0007  0.10219E-0008 -0.11286E-0007
  0.42932E+0004 -0.30000E+0004 -0.15578E-0007  0.87518E-0009 -0.10800E-0007
  0.43750E+0004 -0.30000E+0004 -0.15416E-0007  0.64972E-0009 -0.99223E-0008
  0.44568E+0004 -0.30000E+0004 -0.15226E-0007  0.49102E-0009 -0.91109E-0008
  0.45000E+0004 -0.30000E+0004 -0.15117E-0007  0.43173E-0009 -0.87134E-0008
  0.42500E+0004 -0.29868E+0004 -0.15169E-0007  0.96134E-0009 -0.10611E-0007
  0.42932E+0004 -0.29868E+0004 -0.15069E-0007  0.81256E-0009 -0.10113E-0007
  0.43750E+0004 -0.29867E+0004 -0.14857E-0007  0.58248E-0009 -0.92192E-0008
  0.44568E+0004 -0.29867E+0004 -0.14618E-0007  0.41747E-0009 -0.83956E-0008
  0.45000E+0004 -0.29867E+0004 -0.14484E-0007  0.35459E-0009 -0.79936E-0008
  0.42500E+0004 -0.29617E+0004 -0.14169E-0007  0.83747E-0009 -0.93615E-0008
  0.42932E+0004 -0.29616E+0004 -0.14020E-0007  0.68512E-0009 -0.88521E-0008
  0.43750E+0004 -0.29615E+0004 -0.13717E-0007  0.44610E-0009 -0.79441E-0008
  0.44568E+0004 -0.29614E+0004 -0.13392E-0007  0.26926E-0009 -0.71153E-0008
  0.45000E+0004 -0.29614E+0004 -0.13215E-0007  0.19902E-0009 -0.67135E-0008
  0.42500E+0004 -0.29366E+0004 -0.13064E-0007  0.70286E-0009 -0.81706E-0008
  0.42932E+0004 -0.29365E+0004 -0.12869E-0007  0.54693E-0009 -0.76622E-0008
  0.43750E+0004 -0.29364E+0004 -0.12483E-0007  0.29895E-0009 -0.67639E-0008
  0.44568E+0004 -0.29362E+0004 -0.12081E-0007  0.11053E-0009 -0.59534E-0008
  0.45000E+0004 -0.29361E+0004 -0.11866E-0007  0.33024E-0010 -0.55639E-0008
  0.42500E+0004 -0.29234E+0004 -0.12443E-0007  0.62782E-0009 -0.75732E-0008
  0.42932E+0004 -0.29233E+0004 -0.12225E-0007  0.47001E-0009 -0.70704E-0008
  0.43750E+0004 -0.29231E+0004 -0.11800E-0007  0.21735E-0009 -0.61870E-0008
  0.44568E+0004 -0.29229E+0004 -0.11362E-0007  0.22988E-0010 -0.53955E-0008
  0.45000E+0004 -0.29228E+0004 -0.11129E-0007 -0.58209E-0010 -0.50174E-0008
  0.45000E+0004 -0.30000E+0004 -0.15117E-0007  0.43173E-0009 -0.87134E-0008
  0.45432E+0004 -0.30000E+0004 -0.15001E-0007  0.38979E-0009 -0.83366E-0008
  0.46250E+0004 -0.30000E+0004 -0.14776E-0007  0.34767E-0009 -0.76867E-0008
  0.47068E+0004 -0.30000E+0004 -0.14546E-0007  0.34843E-0009 -0.71219E-0008
  0.47500E+0004 -0.30000E+0004 -0.14428E-0007  0.36174E-0009 -0.68601E-0008
  0.45000E+0004 -0.29867E+0004 -0.14484E-0007  0.35459E-0009 -0.79936E-0008
  0.45432E+0004 -0.29866E+0004 -0.14345E-0007  0.30781E-0009 -0.76126E-0008
  0.46250E+0004 -0.29866E+0004 -0.14076E-0007  0.25613E-0009 -0.69577E-0008
  0.47068E+0004 -0.29866E+0004 -0.13806E-0007  0.24616E-0009 -0.63902E-0008
  0.47500E+0004 -0.29865E+0004 -0.13667E-0007  0.25378E-0009 -0.61278E-0008
  0.45000E+0004 -0.29614E+0004 -0.13215E-0007  0.19902E-0009 -0.67135E-0008
  0.45432E+0004 -0.29613E+0004 -0.13034E-0007  0.14387E-0009 -0.63342E-0008
  0.46250E+0004 -0.29612E+0004 -0.12689E-0007  0.74592E-0010 -0.56865E-0008
  0.47068E+0004 -0.29611E+0004 -0.12349E-0007  0.45032E-0010 -0.51298E-0008
  0.47500E+0004 -0.29610E+0004 -0.12175E-0007  0.41688E-0010 -0.48740E-0008
  0.45000E+0004 -0.29361E+0004 -0.11866E-0007  0.33024E-0010 -0.55639E-0008
  0.45432E+0004 -0.29360E+0004 -0.11648E-0007 -0.30004E-0010 -0.51984E-0008
  0.46250E+0004 -0.29358E+0004 -0.11237E-0007 -0.11606E-0009 -0.45795E-0008
  0.47068E+0004 -0.29356E+0004 -0.10836E-0007 -0.16417E-0009 -0.40538E-0008
  0.47500E+0004 -0.29355E+0004 -0.10633E-0007 -0.17793E-0009 -0.38145E-0008
  0.45000E+0004 -0.29228E+0004 -0.11129E-0007 -0.58209E-0010 -0.50174E-0008
  0.45432E+0004 -0.29226E+0004 -0.10893E-0007 -0.12523E-0009 -0.46638E-0008
  0.46250E+0004 -0.29224E+0004 -0.10451E-0007 -0.21975E-0009 -0.40687E-0008
  0.47068E+0004 -0.29222E+0004 -0.10022E-0007 -0.27715E-0009 -0.35672E-0008
  0.47500E+0004 -0.29220E+0004 -0.98050E-0008 -0.29611E-0009 -0.33404E-0008
  0.47500E+0004 -0.30000E+0004 -0.14428E-0007  0.36174E-0009 -0.68601E-0008
  0.47932E+0004 -0.30000E+0004 -0.14310E-0007  0.38427E-0009 -0.66217E-0008
  0.48750E+0004 -0.30000E+0004 -0.14102E-0007  0.43978E-0009 -0.62393E-0008
  0.49568E+0004 -0.30000E+0004 -0.13918E-0007  0.50611E-0009 -0.59451E-0008
  0.50000E+0004 -0.30000E+0004 -0.13834E-0007  0.54115E-0009 -0.58260E-0008
  0.47500E+0004 -0.29865E+0004 -0.13667E-0007  0.25378E-0009 -0.61278E-0008
  0.47932E+0004 -0.29865E+0004 -0.13530E-0007  0.26956E-0009 -0.58884E-0008
  0.48750E+0004 -0.29864E+0004 -0.13287E-0007  0.31258E-0009 -0.55049E-0008
  0.49568E+0004 -0.29864E+0004 -0.13071E-0007  0.36626E-0009 -0.52096E-0008
  0.50000E+0004 -0.29863E+0004 -0.12971E-0007  0.39493E-0009 -0.50899E-0008
  0.47500E+0004 -0.29610E+0004 -0.12175E-0007  0.41688E-0010 -0.48740E-0008
  0.47932E+0004 -0.29609E+0004 -0.12004E-0007  0.45771E-0010 -0.46406E-0008
  0.48750E+0004 -0.29607E+0004 -0.11700E-0007  0.66161E-0010 -0.42687E-0008
  0.49568E+0004 -0.29606E+0004 -0.11428E-0007  0.97005E-0010 -0.39837E-0008
  0.50000E+0004 -0.29605E+0004 -0.11302E-0007  0.11379E-0009 -0.38684E-0008
  0.47500E+0004 -0.29355E+0004 -0.10633E-0007 -0.17793E-0009 -0.38145E-0008
  0.47932E+0004 -0.29353E+0004 -0.10431E-0007 -0.18471E-0009 -0.35971E-0008
  0.48750E+0004 -0.29350E+0004 -0.10075E-0007 -0.18546E-0009 -0.32539E-0008
  0.49568E+0004 -0.29347E+0004 -0.97557E-0008 -0.17585E-0009 -0.29947E-0008
  0.50000E+0004 -0.29346E+0004 -0.96063E-0008 -0.17013E-0009 -0.28910E-0008
  0.47500E+0004 -0.29220E+0004 -0.98050E-0008 -0.29611E-0009 -0.33404E-0008
  0.47932E+0004 -0.29218E+0004 -0.95902E-0008 -0.30832E-0009 -0.31353E-0008
  0.48750E+0004 -0.29215E+0004 -0.92095E-0008 -0.31957E-0009 -0.28139E-0008
  0.49568E+0004 -0.29211E+0004 -0.88687E-0008 -0.32048E-0009 -0.25742E-0008
  0.50000E+0004 -0.29209E+0004 -0.87087E-0008 -0.32021E-0009 -0.24794E-0008
  0.50000E+0004 -0.30000E+0004 -0.13834E-0007  0.54115E-0009 -0.58260E-0008
  0.50432E+0004 -0.30000E+0004 -0.13760E-0007  0.57649E-0009 -0.57296E-0008
  0.51250E+0004 -0.30000E+0004 -0.13652E-0007  0.63355E-0009 -0.56132E-0008
  0.52068E+0004 -0.30000E+0004 -0.13591E-0007  0.67314E-0009 -0.55783E-0008
  0.52500E+0004 -0.30000E+0004 -0.13582E-0007  0.68363E-0009 -0.55924E-0008
  0.50000E+0004 -0.29863E+0004 -0.12971E-0007  0.39493E-0009 -0.50899E-0008
  0.50432E+0004 -0.29863E+0004 -0.12882E-0007  0.42338E-0009 -0.49924E-0008
  0.51250E+0004 -0.29862E+0004 -0.12749E-0007  0.46837E-0009 -0.48731E-0008
  0.52068E+0004 -0.29862E+0004 -0.12666E-0007  0.49684E-0009 -0.48336E-0008
  0.52500E+0004 -0.29861E+0004 -0.12646E-0007  0.50213E-0009 -0.48447E-0008
  0.50000E+0004 -0.29605E+0004 -0.11302E-0007  0.11379E-0009 -0.38684E-0008
  0.50432E+0004 -0.29603E+0004 -0.11187E-0007  0.13027E-0009 -0.37744E-0008
  0.51250E+0004 -0.29601E+0004 -0.11009E-0007  0.15372E-0009 -0.36586E-0008
  0.52068E+0004 -0.29599E+0004 -0.10888E-0007  0.16238E-0009 -0.36181E-0008
  0.52500E+0004 -0.29598E+0004 -0.10850E-0007  0.15818E-0009 -0.36264E-0008
  0.50000E+0004 -0.29346E+0004 -0.96063E-0008 -0.17013E-0009 -0.28910E-0008
  0.50432E+0004 -0.29344E+0004 -0.94691E-0008 -0.16460E-0009 -0.28074E-0008
  0.51250E+0004 -0.29341E+0004 -0.92530E-0008 -0.16092E-0009 -0.27065E-0008
  0.52068E+0004 -0.29337E+0004 -0.90983E-0008 -0.17032E-0009 -0.26744E-0008
  0.52500E+0004 -0.29336E+0004 -0.90441E-0008 -0.18316E-0009 -0.26839E-0008
  0.50000E+0004 -0.29209E+0004 -0.87087E-0008 -0.32021E-0009 -0.24794E-0008
  0.50432E+0004 -0.29207E+0004 -0.85614E-0008 -0.32008E-0009 -0.24039E-0008
  0.51250E+0004 -0.29203E+0004 -0.83276E-0008 -0.32607E-0009 -0.23152E-0008
  0.52068E+0004 -0.29199E+0004 -0.81572E-0008 -0.34429E-0009 -0.22909E-0008
  0.52500E+0004 -0.29197E+0004 -0.80955E-0008 -0.36129E-0009 -0.23027E-0008
  0.52500E+0004 -0.30000E+0004 -0.13582E-0007  0.68363E-0009 -0.55924E-0008
  0.52932E+0004 -0.30000E+0004 -0.13586E-0007  0.68719E-0009 -0.56263E-0008
  0.53750E+0004 -0.30000E+0004 -0.13641E-0007  0.66695E-0009 -0.57473E-0008
  0.54568E+0004 -0.30000E+0004 -0.13757E-0007  0.60832E-0009 -0.59344E-0008
  0.55000E+0004 -0.30000E+0004 -0.13844E-0007  0.55952E-0009 -0.60583E-0008
  0.52500E+0004 -0.29861E+0004 -0.12646E-0007  0.50213E-0009 -0.48447E-0008
  0.52932E+0004 -0.29861E+0004 -0.12642E-0007  0.50056E-0009 -0.48754E-0008
  0.53750E+0004 -0.29860E+0004 -0.12684E-0007  0.47222E-0009 -0.49887E-0008
  0.54568E+0004 -0.29860E+0004 -0.12790E-0007  0.40734E-0009 -0.51662E-0008
  0.55000E+0004 -0.29860E+0004 -0.12873E-0007  0.35619E-0009 -0.52844E-0008
  0.52500E+0004 -0.29598E+0004 -0.10850E-0007  0.15818E-0009 -0.36264E-0008
  0.52932E+0004 -0.29598E+0004 -0.10831E-0007  0.14781E-0009 -0.36536E-0008
  0.53750E+0004 -0.29596E+0004 -0.10848E-0007  0.10533E-0009 -0.37559E-0008
  0.54568E+0004 -0.29594E+0004 -0.10936E-0007  0.29609E-0010 -0.39170E-0008
  0.55000E+0004 -0.29594E+0004 -0.11013E-0007 -0.25689E-0010 -0.40244E-0008
  0.52500E+0004 -0.29336E+0004 -0.90441E-0008 -0.18316E-0009 -0.26839E-0008
  0.52932E+0004 -0.29334E+0004 -0.90116E-0008 -0.20139E-0009 -0.27109E-0008
  0.53750E+0004 -0.29332E+0004 -0.90069E-0008 -0.25643E-0009 -0.28064E-0008
  0.54568E+0004 -0.29329E+0004 -0.90784E-0008 -0.34162E-0009 -0.29534E-0008
  0.55000E+0004 -0.29328E+0004 -0.91480E-0008 -0.40044E-0009 -0.30503E-0008
  0.52500E+0004 -0.29197E+0004 -0.80955E-0008 -0.36129E-0009 -0.23027E-0008
  0.52932E+0004 -0.29195E+0004 -0.80567E-0008 -0.38331E-0009 -0.23307E-0008
  0.53750E+0004 -0.29192E+0004 -0.80415E-0008 -0.44433E-0009 -0.24243E-0008
  0.54568E+0004 -0.29189E+0004 -0.81046E-0008 -0.53394E-0009 -0.25647E-0008
  0.55000E+0004 -0.29187E+0004 -0.81706E-0008 -0.59432E-0009 -0.26561E-0008
  0.55000E+0004 -0.30000E+0004 -0.13844E-0007  0.55952E-0009 -0.60583E-0008
  0.55432E+0004 -0.30000E+0004 -0.13947E-0007  0.49847E-0009 -0.61964E-0008
  0.56250E+0004 -0.30000E+0004 -0.14189E-0007  0.34365E-0009 -0.64964E-0008
  0.57068E+0004 -0.30000E+0004 -0.14490E-0007  0.13529E-0009 -0.68347E-0008
  0.57500E+0004 -0.30000E+0004 -0.14671E-0007  0.20527E-0011 -0.70252E-0008
  0.55000E+0004 -0.29860E+0004 -0.12873E-0007  0.35619E-0009 -0.52844E-0008
  0.55432E+0004 -0.29859E+0004 -0.12974E-0007  0.29316E-0009 -0.54166E-0008
  0.56250E+0004 -0.29859E+0004 -0.13217E-0007  0.13662E-0009 -0.57048E-0008
  0.57068E+0004 -0.29859E+0004 -0.13522E-0007 -0.71117E-0010 -0.60307E-0008
  0.57500E+0004 -0.29858E+0004 -0.13708E-0007 -0.20295E-0009 -0.62150E-0008
  0.55000E+0004 -0.29594E+0004 -0.11013E-0007 -0.25689E-0010 -0.40244E-0008
  0.55432E+0004 -0.29593E+0004 -0.11110E-0007 -0.91859E-0010 -0.41452E-0008
  0.56250E+0004 -0.29592E+0004 -0.11351E-0007 -0.25094E-0009 -0.44086E-0008
  0.57068E+0004 -0.29590E+0004 -0.11664E-0007 -0.45703E-0009 -0.47073E-0008
  0.57500E+0004 -0.29590E+0004 -0.11856E-0007 -0.58610E-0009 -0.48767E-0008
  0.55000E+0004 -0.29328E+0004 -0.91480E-0008 -0.40044E-0009 -0.30503E-0008
  0.55432E+0004 -0.29326E+0004 -0.92412E-0008 -0.46912E-0009 -0.31591E-0008
  0.56250E+0004 -0.29324E+0004 -0.94788E-0008 -0.62980E-0009 -0.33950E-0008
  0.57068E+0004 -0.29322E+0004 -0.97942E-0008 -0.83357E-0009 -0.36617E-0008
  0.57500E+0004 -0.29321E+0004 -0.99915E-0008 -0.95965E-0009 -0.38127E-0008
  0.55000E+0004 -0.29187E+0004 -0.81706E-0008 -0.59432E-0009 -0.26561E-0008
  0.55432E+0004 -0.29186E+0004 -0.82613E-0008 -0.66410E-0009 -0.27584E-0008
  0.56250E+0004 -0.29183E+0004 -0.84962E-0008 -0.82524E-0009 -0.29789E-0008
  0.57068E+0004 -0.29181E+0004 -0.88120E-0008 -0.10275E-0008 -0.32268E-0008
  0.57500E+0004 -0.29180E+0004 -0.90107E-0008 -0.11519E-0008 -0.33669E-0008
  0.57500E+0004 -0.30000E+0004 -0.14671E-0007  0.20527E-0011 -0.70252E-0008
  0.57932E+0004 -0.30000E+0004 -0.14865E-0007 -0.14733E-0009 -0.72203E-0008
  0.58750E+0004 -0.30000E+0004 -0.15268E-0007 -0.47856E-0009 -0.75981E-0008
  0.59568E+0004 -0.30000E+0004 -0.15707E-0007 -0.87439E-0009 -0.79708E-0008
  0.60000E+0004 -0.30000E+0004 -0.15950E-0007 -0.11104E-0008 -0.81604E-0008
  0.57500E+0004 -0.29858E+0004 -0.13708E-0007 -0.20295E-0009 -0.62150E-0008
  0.57932E+0004 -0.29858E+0004 -0.13908E-0007 -0.35049E-0009 -0.64038E-0008
  0.58750E+0004 -0.29858E+0004 -0.14327E-0007 -0.67610E-0009 -0.67710E-0008
  0.59568E+0004 -0.29857E+0004 -0.14789E-0007 -0.10638E-0008 -0.71359E-0008
  0.60000E+0004 -0.29857E+0004 -0.15047E-0007 -0.12945E-0008 -0.73232E-0008
  0.57500E+0004 -0.29590E+0004 -0.11856E-0007 -0.58610E-0009 -0.48767E-0008
  0.57932E+0004 -0.29589E+0004 -0.12066E-0007 -0.72995E-0009 -0.50503E-0008
  0.58750E+0004 -0.29587E+0004 -0.12510E-0007 -0.10448E-0008 -0.53900E-0008
  0.59568E+0004 -0.29586E+0004 -0.13008E-0007 -0.14174E-0008 -0.57309E-0008
  0.60000E+0004 -0.29585E+0004 -0.13290E-0007 -0.16381E-0008 -0.59077E-0008
  0.57500E+0004 -0.29321E+0004 -0.99915E-0008 -0.95965E-0009 -0.38127E-0008
  0.57932E+0004 -0.29320E+0004 -0.10207E-0007 -0.10996E-0008 -0.39673E-0008
  0.58750E+0004 -0.29317E+0004 -0.10670E-0007 -0.14037E-0008 -0.42703E-0008
  0.59568E+0004 -0.29315E+0004 -0.11197E-0007 -0.17612E-0008 -0.45759E-0008
  0.60000E+0004 -0.29314E+0004 -0.11498E-0007 -0.19723E-0008 -0.47353E-0008
  0.57500E+0004 -0.29180E+0004 -0.90107E-0008 -0.11519E-0008 -0.33669E-0008
  0.57932E+0004 -0.29178E+0004 -0.92288E-0008 -0.12898E-0008 -0.35101E-0008
  0.58750E+0004 -0.29175E+0004 -0.96990E-0008 -0.15881E-0008 -0.37904E-0008
  0.59568E+0004 -0.29172E+0004 -0.10237E-0007 -0.19378E-0008 -0.40732E-0008
  0.60000E+0004 -0.29170E+0004 -0.10547E-0007 -0.21438E-0008 -0.42208E-0008
  0.60000E+0004 -0.30000E+0004 -0.15950E-0007 -0.11104E-0008 -0.81604E-0008
  0.60432E+0004 -0.30000E+0004 -0.16199E-0007 -0.13651E-0008 -0.83411E-0008
  0.61250E+0004 -0.30000E+0004 -0.16679E-0007 -0.19016E-0008 -0.86519E-0008
  0.62068E+0004 -0.30000E+0004 -0.17160E-0007 -0.25081E-0008 -0.89050E-0008
  0.62500E+0004 -0.30000E+0004 -0.17409E-0007 -0.28566E-0008 -0.90100E-0008
  0.60000E+0004 -0.29857E+0004 -0.15047E-0007 -0.12945E-0008 -0.73232E-0008
  0.60432E+0004 -0.29856E+0004 -0.15311E-0007 -0.15434E-0008 -0.75019E-0008
  0.61250E+0004 -0.29856E+0004 -0.15827E-0007 -0.20670E-0008 -0.78134E-0008
  0.62068E+0004 -0.29855E+0004 -0.16351E-0007 -0.26582E-0008 -0.80740E-0008
  0.62500E+0004 -0.29854E+0004 -0.16626E-0007 -0.29978E-0008 -0.81862E-0008
  0.60000E+0004 -0.29585E+0004 -0.13290E-0007 -0.16381E-0008 -0.59077E-0008
  0.60432E+0004 -0.29584E+0004 -0.13580E-0007 -0.18763E-0008 -0.60769E-0008
  0.61250E+0004 -0.29582E+0004 -0.14156E-0007 -0.23760E-0008 -0.63773E-0008
  0.62068E+0004 -0.29580E+0004 -0.14753E-0007 -0.29392E-0008 -0.66376E-0008
  0.62500E+0004 -0.29579E+0004 -0.15073E-0007 -0.32623E-0008 -0.67551E-0008
  0.60000E+0004 -0.29314E+0004 -0.11498E-0007 -0.19723E-0008 -0.47353E-0008
  0.60432E+0004 -0.29312E+0004 -0.11809E-0007 -0.22001E-0008 -0.48879E-0008
  0.61250E+0004 -0.29308E+0004 -0.12433E-0007 -0.26765E-0008 -0.51619E-0008
  0.62068E+0004 -0.29305E+0004 -0.13092E-0007 -0.32127E-0008 -0.54043E-0008
  0.62500E+0004 -0.29303E+0004 -0.13450E-0007 -0.35199E-0008 -0.55166E-0008
  0.60000E+0004 -0.29170E+0004 -0.10547E-0007 -0.21438E-0008 -0.42208E-0008
  0.60432E+0004 -0.29168E+0004 -0.10867E-0007 -0.23661E-0008 -0.43621E-0008
  0.61250E+0004 -0.29164E+0004 -0.11513E-0007 -0.28306E-0008 -0.46163E-0008
  0.62068E+0004 -0.29160E+0004 -0.12199E-0007 -0.33530E-0008 -0.48428E-0008
  0.62500E+0004 -0.29157E+0004 -0.12574E-0007 -0.36520E-0008 -0.49485E-0008
  0.62500E+0004 -0.30000E+0004 -0.17409E-0007 -0.28566E-0008 -0.90100E-0008
  0.62932E+0004 -0.30000E+0004 -0.17652E-0007 -0.32240E-0008 -0.90920E-0008
  0.63750E+0004 -0.30000E+0004 -0.18089E-0007 -0.39730E-0008 -0.91762E-0008
  0.64568E+0004 -0.30000E+0004 -0.18482E-0007 -0.47866E-0008 -0.91549E-0008
  0.65000E+0004 -0.30000E+0004 -0.18667E-0007 -0.52406E-0008 -0.90969E-0008
  0.62500E+0004 -0.29854E+0004 -0.16626E-0007 -0.29978E-0008 -0.81862E-0008
  0.62932E+0004 -0.29854E+0004 -0.16896E-0007 -0.33558E-0008 -0.82765E-0008
  0.63750E+0004 -0.29853E+0004 -0.17392E-0007 -0.40855E-0008 -0.83841E-0008
  0.64568E+0004 -0.29852E+0004 -0.17852E-0007 -0.48782E-0008 -0.83964E-0008
  0.65000E+0004 -0.29851E+0004 -0.18075E-0007 -0.53207E-0008 -0.83609E-0008
  0.62500E+0004 -0.29579E+0004 -0.15073E-0007 -0.32623E-0008 -0.67551E-0008
  0.62932E+0004 -0.29577E+0004 -0.15390E-0007 -0.36031E-0008 -0.68528E-0008
  0.63750E+0004 -0.29574E+0004 -0.15986E-0007 -0.42975E-0008 -0.69872E-0008
  0.64568E+0004 -0.29571E+0004 -0.16562E-0007 -0.50518E-0008 -0.70438E-0008
  0.65000E+0004 -0.29569E+0004 -0.16853E-0007 -0.54730E-0008 -0.70396E-0008
  0.62500E+0004 -0.29303E+0004 -0.13450E-0007 -0.35199E-0008 -0.55166E-0008
  0.62932E+0004 -0.29300E+0004 -0.13807E-0007 -0.38444E-0008 -0.56115E-0008
  0.63750E+0004 -0.29295E+0004 -0.14489E-0007 -0.45048E-0008 -0.57510E-0008
  0.64568E+0004 -0.29290E+0004 -0.15167E-0007 -0.52224E-0008 -0.58280E-0008
  0.65000E+0004 -0.29287E+0004 -0.15519E-0007 -0.56232E-0008 -0.58416E-0008
  0.62500E+0004 -0.29157E+0004 -0.12574E-0007 -0.36520E-0008 -0.49485E-0008
  0.62932E+0004 -0.29154E+0004 -0.12949E-0007 -0.39681E-0008 -0.50380E-0008
  0.63750E+0004 -0.29148E+0004 -0.13672E-0007 -0.46113E-0008 -0.51721E-0008
  0.64568E+0004 -0.29142E+0004 -0.14398E-0007 -0.53102E-0008 -0.52509E-0008
  0.65000E+0004 -0.29138E+0004 -0.14778E-0007 -0.57004E-0008 -0.52686E-0008
  0.65000E+0004 -0.30000E+0004 -0.18667E-0007 -0.52406E-0008 -0.90969E-0008
  0.65432E+0004 -0.30000E+0004 -0.18833E-0007 -0.57099E-0008 -0.90050E-0008
  0.66250E+0004 -0.30000E+0004 -0.19090E-0007 -0.66389E-0008 -0.87305E-0008
  0.67068E+0004 -0.30000E+0004 -0.19258E-0007 -0.76097E-0008 -0.83190E-0008
  0.67500E+0004 -0.30000E+0004 -0.19305E-0007 -0.81350E-0008 -0.80443E-0008
  0.65000E+0004 -0.29851E+0004 -0.18075E-0007 -0.53207E-0008 -0.83609E-0008
  0.65432E+0004 -0.29850E+0004 -0.18282E-0007 -0.57779E-0008 -0.82931E-0008
  0.66250E+0004 -0.29849E+0004 -0.18622E-0007 -0.66837E-0008 -0.80746E-0008
  0.67068E+0004 -0.29848E+0004 -0.18881E-0007 -0.76308E-0008 -0.77313E-0008
  0.67500E+0004 -0.29847E+0004 -0.18979E-0007 -0.81440E-0008 -0.74981E-0008
  0.65000E+0004 -0.29569E+0004 -0.16853E-0007 -0.54730E-0008 -0.70396E-0008
  0.65432E+0004 -0.29567E+0004 -0.17130E-0007 -0.59084E-0008 -0.70072E-0008
  0.66250E+0004 -0.29563E+0004 -0.17616E-0007 -0.67717E-0008 -0.68725E-0008
  0.67068E+0004 -0.29559E+0004 -0.18037E-0007 -0.76754E-0008 -0.66352E-0008
  0.67500E+0004 -0.29557E+0004 -0.18228E-0007 -0.81659E-0008 -0.64675E-0008
  0.65000E+0004 -0.29287E+0004 -0.15519E-0007 -0.56232E-0008 -0.58416E-0008
  0.65432E+0004 -0.29284E+0004 -0.15858E-0007 -0.60379E-0008 -0.58307E-0008
  0.66250E+0004 -0.29277E+0004 -0.16475E-0007 -0.68606E-0008 -0.57519E-0008
  0.67068E+0004 -0.29270E+0004 -0.17042E-0007 -0.77230E-0008 -0.55909E-0008
  0.67500E+0004 -0.29267E+0004 -0.17317E-0007 -0.81915E-0008 -0.54722E-0008
  0.65000E+0004 -0.29138E+0004 -0.14778E-0007 -0.57004E-0008 -0.52686E-0008
  0.65432E+0004 -0.29134E+0004 -0.15147E-0007 -0.61047E-0008 -0.52638E-0008
  0.66250E+0004 -0.29126E+0004 -0.15826E-0007 -0.69066E-0008 -0.52038E-0008
  0.67068E+0004 -0.29118E+0004 -0.16464E-0007 -0.77479E-0008 -0.50716E-0008
  0.67500E+0004 -0.29114E+0004 -0.16780E-0007 -0.82053E-0008 -0.49723E-0008
  0.67500E+0004 -0.30000E+0004 -0.19305E-0007 -0.81350E-0008 -0.80443E-0008
  0.67932E+0004 -0.30000E+0004 -0.19321E-0007 -0.86665E-0008 -0.77298E-0008
  0.68750E+0004 -0.30000E+0004 -0.19256E-0007 -0.96833E-0008 -0.70208E-0008
  0.69568E+0004 -0.30000E+0004 -0.19055E-0007 -0.10696E-0007 -0.61650E-0008
  0.70000E+0004 -0.30000E+0004 -0.18889E-0007 -0.11222E-0007 -0.56549E-0008
  0.67500E+0004 -0.29847E+0004 -0.18979E-0007 -0.81440E-0008 -0.74981E-0008
  0.67932E+0004 -0.29846E+0004 -0.19048E-0007 -0.86627E-0008 -0.72278E-0008
  0.68750E+0004 -0.29845E+0004 -0.19091E-0007 -0.96569E-0008 -0.66124E-0008
  0.69568E+0004 -0.29843E+0004 -0.19004E-0007 -0.10648E-0007 -0.58623E-0008
  0.70000E+0004 -0.29842E+0004 -0.18901E-0007 -0.11165E-0007 -0.54125E-0008
  0.67500E+0004 -0.29557E+0004 -0.18228E-0007 -0.81659E-0008 -0.64675E-0008
  0.67932E+0004 -0.29554E+0004 -0.18392E-0007 -0.86619E-0008 -0.62680E-0008
  0.68750E+0004 -0.29550E+0004 -0.18628E-0007 -0.96144E-0008 -0.58055E-0008
  0.69568E+0004 -0.29545E+0004 -0.18747E-0007 -0.10567E-0007 -0.52306E-0008
  0.70000E+0004 -0.29543E+0004 -0.18759E-0007 -0.11065E-0007 -0.48823E-0008
  0.67500E+0004 -0.29267E+0004 -0.17317E-0007 -0.81915E-0008 -0.54722E-0008
  0.67932E+0004 -0.29263E+0004 -0.17569E-0007 -0.86659E-0008 -0.53270E-0008
  0.68750E+0004 -0.29255E+0004 -0.17982E-0007 -0.95786E-0008 -0.49848E-0008
  0.69568E+0004 -0.29247E+0004 -0.18295E-0007 -0.10494E-0007 -0.45524E-0008
  0.70000E+0004 -0.29243E+0004 -0.18414E-0007 -0.10974E-0007 -0.42881E-0008
  0.67500E+0004 -0.29114E+0004 -0.16780E-0007 -0.82053E-0008 -0.49723E-0008
  0.67932E+0004 -0.29109E+0004 -0.17074E-0007 -0.86687E-0008 -0.48492E-0008
  0.68750E+0004 -0.29099E+0004 -0.17575E-0007 -0.95610E-0008 -0.45576E-0008
  0.69568E+0004 -0.29090E+0004 -0.17983E-0007 -0.10458E-0007 -0.41873E-0008
  0.70000E+0004 -0.29085E+0004 -0.18156E-0007 -0.10928E-0007 -0.39604E-0008
  0.70000E+0004 -0.30000E+0004 -0.18889E-0007 -0.11222E-0007 -0.56549E-0008
  0.70432E+0004 -0.30000E+0004 -0.18679E-0007 -0.11738E-0007 -0.51058E-0008
  0.71250E+0004 -0.30000E+0004 -0.18151E-0007 -0.12676E-0007 -0.39602E-0008
  0.72068E+0004 -0.30000E+0004 -0.17443E-0007 -0.13539E-0007 -0.26883E-0008
  0.72500E+0004 -0.30000E+0004 -0.16993E-0007 -0.13954E-0007 -0.19710E-0008
  0.70000E+0004 -0.29842E+0004 -0.18901E-0007 -0.11165E-0007 -0.54125E-0008
  0.70432E+0004 -0.29841E+0004 -0.18754E-0007 -0.11671E-0007 -0.49264E-0008
  0.71250E+0004 -0.29839E+0004 -0.18352E-0007 -0.12594E-0007 -0.39070E-0008
  0.72068E+0004 -0.29838E+0004 -0.17773E-0007 -0.13446E-0007 -0.27679E-0008
  0.72500E+0004 -0.29837E+0004 -0.17391E-0007 -0.13858E-0007 -0.21223E-0008
  0.70000E+0004 -0.29543E+0004 -0.18759E-0007 -0.11065E-0007 -0.48823E-0008
  0.70432E+0004 -0.29540E+0004 -0.18730E-0007 -0.11553E-0007 -0.45027E-0008
  0.71250E+0004 -0.29535E+0004 -0.18559E-0007 -0.12448E-0007 -0.36997E-0008
  0.72068E+0004 -0.29530E+0004 -0.18219E-0007 -0.13280E-0007 -0.27919E-0008
  0.72500E+0004 -0.29527E+0004 -0.17967E-0007 -0.13686E-0007 -0.22730E-0008
  0.70000E+0004 -0.29243E+0004 -0.18414E-0007 -0.10974E-0007 -0.42881E-0008
  0.70432E+0004 -0.29239E+0004 -0.18497E-0007 -0.11445E-0007 -0.39981E-0008
  0.71250E+0004 -0.29230E+0004 -0.18546E-0007 -0.12313E-0007 -0.33800E-0008
  0.72068E+0004 -0.29222E+0004 -0.18439E-0007 -0.13125E-0007 -0.26745E-0008
  0.72500E+0004 -0.29218E+0004 -0.18313E-0007 -0.13524E-0007 -0.22682E-0008
  0.70000E+0004 -0.29085E+0004 -0.18156E-0007 -0.10928E-0007 -0.39604E-0008
  0.70432E+0004 -0.29080E+0004 -0.18294E-0007 -0.11391E-0007 -0.37104E-0008
  0.71250E+0004 -0.29070E+0004 -0.18455E-0007 -0.12245E-0007 -0.31769E-0008
  0.72068E+0004 -0.29060E+0004 -0.18466E-0007 -0.13046E-0007 -0.25658E-0008
  0.72500E+0004 -0.29054E+0004 -0.18405E-0007 -0.13441E-0007 -0.22128E-0008
  0.72500E+0004 -0.30000E+0004 -0.16993E-0007 -0.13954E-0007 -0.19710E-0008
  0.72932E+0004 -0.30000E+0004 -0.16489E-0007 -0.14338E-0007 -0.12253E-0008
  0.73750E+0004 -0.30000E+0004 -0.15379E-0007 -0.14956E-0007  0.25426E-0009
  0.74568E+0004 -0.30000E+0004 -0.14063E-0007 -0.15408E-0007  0.17975E-0008
  0.75000E+0004 -0.30000E+0004 -0.13285E-0007 -0.15568E-0007  0.26269E-0008
  0.72500E+0004 -0.29837E+0004 -0.17391E-0007 -0.13858E-0007 -0.21223E-0008
  0.72932E+0004 -0.29836E+0004 -0.16956E-0007 -0.14239E-0007 -0.14495E-0008
  0.73750E+0004 -0.29834E+0004 -0.15975E-0007 -0.14859E-0007 -0.10702E-0009
  0.74568E+0004 -0.29832E+0004 -0.14785E-0007 -0.15319E-0007  0.13034E-0008
  0.75000E+0004 -0.29831E+0004 -0.14071E-0007 -0.15487E-0007  0.20663E-0008
  0.72500E+0004 -0.29527E+0004 -0.17967E-0007 -0.13686E-0007 -0.22730E-0008
  0.72932E+0004 -0.29524E+0004 -0.17661E-0007 -0.14062E-0007 -0.17289E-0008
  0.73750E+0004 -0.29519E+0004 -0.16928E-0007 -0.14683E-0007 -0.63285E-0009
  0.74568E+0004 -0.29514E+0004 -0.15982E-0007 -0.15158E-0007  0.53425E-0009
  0.75000E+0004 -0.29511E+0004 -0.15394E-0007 -0.15340E-0007  0.11729E-0008
  0.72500E+0004 -0.29218E+0004 -0.18313E-0007 -0.13524E-0007 -0.22682E-0008
  0.72932E+0004 -0.29213E+0004 -0.18135E-0007 -0.13895E-0007 -0.18397E-0008
  0.73750E+0004 -0.29204E+0004 -0.17648E-0007 -0.14517E-0007 -0.96893E-0009
  0.74568E+0004 -0.29195E+0004 -0.16950E-0007 -0.15005E-0007 -0.29790E-0010
  0.75000E+0004 -0.29190E+0004 -0.16492E-0007 -0.15200E-0007  0.48988E-0009
  0.72500E+0004 -0.29054E+0004 -0.18405E-0007 -0.13441E-0007 -0.22128E-0008
  0.72932E+0004 -0.29049E+0004 -0.18293E-0007 -0.13811E-0007 -0.18396E-0008
  0.73750E+0004 -0.29038E+0004 -0.17935E-0007 -0.14432E-0007 -0.10779E-0008
  0.74568E+0004 -0.29027E+0004 -0.17368E-0007 -0.14926E-0007 -0.25138E-0009
  0.75000E+0004 -0.29021E+0004 -0.16979E-0007 -0.15127E-0007  0.20862E-0009
  0.75000E+0004 -0.30000E+0004 -0.13285E-0007 -0.15568E-0007  0.26269E-0008
  0.75432E+0004 -0.30000E+0004 -0.12450E-0007 -0.15670E-0007  0.34611E-0008
  0.76250E+0004 -0.30000E+0004 -0.10712E-0007 -0.15680E-0007  0.50327E-0008
  0.77068E+0004 -0.30000E+0004 -0.87801E-0008 -0.15429E-0007  0.65577E-0008
  0.77500E+0004 -0.30000E+0004 -0.76873E-0008 -0.15182E-0007  0.73279E-0008
  0.75000E+0004 -0.29831E+0004 -0.14071E-0007 -0.15487E-0007  0.20663E-0008
  0.75432E+0004 -0.29830E+0004 -0.13298E-0007 -0.15598E-0007  0.28361E-0008
  0.76250E+0004 -0.29828E+0004 -0.11670E-0007 -0.15635E-0007  0.42979E-0008
  0.77068E+0004 -0.29826E+0004 -0.98353E-0008 -0.15419E-0007  0.57320E-0008
  0.77500E+0004 -0.29825E+0004 -0.87876E-0008 -0.15195E-0007  0.64642E-0008
  0.75000E+0004 -0.29511E+0004 -0.15394E-0007 -0.15340E-0007  0.11729E-0008
  0.75432E+0004 -0.29508E+0004 -0.14744E-0007 -0.15469E-0007  0.18221E-0008
  0.76250E+0004 -0.29502E+0004 -0.13339E-0007 -0.15552E-0007  0.30724E-0008
  0.77068E+0004 -0.29496E+0004 -0.11706E-0007 -0.15400E-0007  0.43245E-0008
  0.77500E+0004 -0.29493E+0004 -0.10755E-0007 -0.15217E-0007  0.49761E-0008
  0.75000E+0004 -0.29190E+0004 -0.16492E-0007 -0.15200E-0007  0.48988E-0009
  0.75432E+0004 -0.29185E+0004 -0.15971E-0007 -0.15344E-0007  0.10222E-0008
  0.76250E+0004 -0.29176E+0004 -0.14802E-0007 -0.15470E-0007  0.20618E-0008
  0.77068E+0004 -0.29166E+0004 -0.13393E-0007 -0.15378E-0007  0.31244E-0008
  0.77500E+0004 -0.29161E+0004 -0.12551E-0007 -0.15233E-0007  0.36877E-0008
  0.75000E+0004 -0.29021E+0004 -0.16979E-0007 -0.15127E-0007  0.20862E-0009
  0.75432E+0004 -0.29015E+0004 -0.16527E-0007 -0.15279E-0007  0.68173E-0009
  0.76250E+0004 -0.29004E+0004 -0.15488E-0007 -0.15427E-0007  0.16124E-0008
  0.77068E+0004 -0.28992E+0004 -0.14202E-0007 -0.15364E-0007  0.25741E-0008
  0.77500E+0004 -0.28986E+0004 -0.13423E-0007 -0.15238E-0007  0.30889E-0008
  0.77500E+0004 -0.30000E+0004 -0.76873E-0008 -0.15182E-0007  0.73279E-0008
  0.77932E+0004 -0.30000E+0004 -0.65480E-0008 -0.14853E-0007  0.80677E-0008
  0.78750E+0004 -0.30000E+0004 -0.42715E-0008 -0.13988E-0007  0.93560E-0008
  0.79568E+0004 -0.30000E+0004 -0.18675E-0008 -0.12799E-0007  0.10459E-0007
  0.80000E+0004 -0.30000E+0004 -0.55961E-0009 -0.12037E-0007  0.10950E-0007
  0.77500E+0004 -0.29825E+0004 -0.87876E-0008 -0.15195E-0007  0.64642E-0008
  0.77932E+0004 -0.29824E+0004 -0.76887E-0008 -0.14891E-0007  0.71718E-0008
  0.78750E+0004 -0.29822E+0004 -0.54740E-0008 -0.14082E-0007  0.84226E-0008
  0.79568E+0004 -0.29819E+0004 -0.31094E-0008 -0.12957E-0007  0.95204E-0008
  0.80000E+0004 -0.29818E+0004 -0.18122E-0008 -0.12233E-0007  0.10023E-0007
  0.77500E+0004 -0.29493E+0004 -0.10755E-0007 -0.15217E-0007  0.49761E-0008
  0.77932E+0004 -0.29490E+0004 -0.97460E-0008 -0.14958E-0007  0.56137E-0008
  0.78750E+0004 -0.29483E+0004 -0.76753E-0008 -0.14249E-0007  0.67701E-0008
  0.79568E+0004 -0.29477E+0004 -0.54161E-0008 -0.13240E-0007  0.78286E-0008
  0.80000E+0004 -0.29474E+0004 -0.41570E-0008 -0.12584E-0007  0.83353E-0008
  0.77500E+0004 -0.29161E+0004 -0.12551E-0007 -0.15233E-0007  0.36877E-0008
  0.77932E+0004 -0.29155E+0004 -0.11646E-0007 -0.15017E-0007  0.42458E-0008
  0.78750E+0004 -0.29145E+0004 -0.97510E-0008 -0.14402E-0007  0.52828E-0008
  0.79568E+0004 -0.29135E+0004 -0.76344E-0008 -0.13504E-0007  0.62685E-0008
  0.80000E+0004 -0.29129E+0004 -0.64352E-0008 -0.12912E-0007  0.67583E-0008
  0.77500E+0004 -0.28986E+0004 -0.13423E-0007 -0.15238E-0007  0.30889E-0008
  0.77932E+0004 -0.28979E+0004 -0.12578E-0007 -0.15043E-0007  0.36024E-0008
  0.78750E+0004 -0.28967E+0004 -0.10787E-0007 -0.14476E-0007  0.45685E-0008
  0.79568E+0004 -0.28954E+0004 -0.87591E-0008 -0.13634E-0007  0.55045E-0008
  0.80000E+0004 -0.28947E+0004 -0.75996E-0008 -0.13075E-0007  0.59782E-0008
  0.80000E+0004 -0.30000E+0004 -0.55961E-0009 -0.12037E-0007  0.10950E-0007
  0.80432E+0004 -0.30000E+0004  0.76785E-0009 -0.11186E-0007  0.11373E-0007
  0.81250E+0004 -0.30000E+0004  0.33159E-0008 -0.93202E-0008  0.11960E-0007
  0.82068E+0004 -0.30000E+0004  0.58642E-0008 -0.71446E-0008  0.12244E-0007
  0.82500E+0004 -0.30000E+0004  0.71908E-0008 -0.58798E-0008  0.12261E-0007
  0.80000E+0004 -0.29818E+0004 -0.18122E-0008 -0.12233E-0007  0.10023E-0007
  0.80432E+0004 -0.29817E+0004 -0.48880E-0009 -0.11420E-0007  0.10467E-0007
  0.81250E+0004 -0.29815E+0004  0.20728E-0008 -0.96337E-0008  0.11122E-0007
  0.82068E+0004 -0.29812E+0004  0.46632E-0008 -0.75417E-0008  0.11510E-0007
  0.82500E+0004 -0.29811E+0004  0.60241E-0008 -0.63215E-0008  0.11596E-0007
  0.80000E+0004 -0.29474E+0004 -0.41570E-0008 -0.12584E-0007  0.83353E-0008
  0.80432E+0004 -0.29470E+0004 -0.28597E-0008 -0.11843E-0007  0.87991E-0008
  0.81250E+0004 -0.29463E+0004 -0.30948E-0009 -0.10202E-0007  0.95439E-0008
  0.82068E+0004 -0.29456E+0004  0.23221E-0008 -0.82639E-0008  0.10088E-0007
  0.82500E+0004 -0.29453E+0004  0.37269E-0008 -0.71268E-0008  0.10283E-0007
  0.80000E+0004 -0.29129E+0004 -0.64352E-0008 -0.12912E-0007  0.67583E-0008
  0.80432E+0004 -0.29123E+0004 -0.51869E-0008 -0.12239E-0007  0.72201E-0008
  0.81250E+0004 -0.29112E+0004 -0.26946E-0008 -0.10737E-0007  0.80072E-0008
  0.82068E+0004 -0.29101E+0004 -0.71249E-0010 -0.89466E-0008  0.86548E-0008
  0.82500E+0004 -0.29095E+0004  0.13504E-0008 -0.78900E-0008  0.89304E-0008
  0.80000E+0004 -0.28947E+0004 -0.75996E-0008 -0.13075E-0007  0.59782E-0008
  0.80432E+0004 -0.28940E+0004 -0.63856E-0008 -0.12437E-0007  0.64308E-0008
  0.81250E+0004 -0.28927E+0004 -0.39417E-0008 -0.11006E-0007  0.72229E-0008
  0.82068E+0004 -0.28913E+0004 -0.13420E-0008 -0.92908E-0008  0.79057E-0008
  0.82500E+0004 -0.28906E+0004  0.77918E-0010 -0.82757E-0008  0.82127E-0008
  0.82500E+0004 -0.30000E+0004  0.71908E-0008 -0.58798E-0008  0.12261E-0007
  0.82932E+0004 -0.30000E+0004  0.84946E-0008 -0.45437E-0008  0.12186E-0007
  0.83750E+0004 -0.30000E+0004  0.10874E-0007 -0.18334E-0008  0.11779E-0007
  0.84568E+0004 -0.30000E+0004  0.13082E-0007  0.10566E-0008  0.11031E-0007
  0.85000E+0004 -0.30000E+0004  0.14159E-0007  0.26316E-0008  0.10501E-0007
  0.82500E+0004 -0.29811E+0004  0.60241E-0008 -0.63215E-0008  0.11596E-0007
  0.82932E+0004 -0.29810E+0004  0.73707E-0008 -0.50304E-0008  0.11600E-0007
  0.83750E+0004 -0.29808E+0004  0.98532E-0008 -0.24025E-0008  0.11365E-0007
  0.84568E+0004 -0.29806E+0004  0.12192E-0007  0.41056E-0009  0.10815E-0007
  0.85000E+0004 -0.29805E+0004  0.13347E-0007  0.19497E-0008  0.10396E-0007
  0.82500E+0004 -0.29453E+0004  0.37269E-0008 -0.71268E-0008  0.10283E-0007
  0.82932E+0004 -0.29450E+0004  0.51345E-0008 -0.59184E-0008  0.10414E-0007
  0.83750E+0004 -0.29444E+0004  0.77747E-0008 -0.34446E-0008  0.10464E-0007
  0.84568E+0004 -0.29438E+0004  0.10325E-0007 -0.77663E-0009  0.10248E-0007
  0.85000E+0004 -0.29435E+0004  0.11612E-0007  0.69219E-0009  0.10023E-0007
  0.82500E+0004 -0.29095E+0004  0.13504E-0008 -0.78900E-0008  0.89304E-0008
  0.82932E+0004 -0.29090E+0004  0.27919E-0008 -0.67619E-0008  0.91590E-0008
  0.83750E+0004 -0.29080E+0004  0.55389E-0008 -0.44393E-0008  0.94399E-0008
  0.84568E+0004 -0.29070E+0004  0.82512E-0008 -0.19153E-0008  0.95070E-0008
  0.85000E+0004 -0.29064E+0004  0.96460E-0008 -0.51762E-0009  0.94499E-0008
  0.82500E+0004 -0.28906E+0004  0.77918E-0010 -0.82757E-0008  0.82127E-0008
  0.82932E+0004 -0.28900E+0004  0.15266E-0008 -0.71890E-0008  0.84817E-0008
  0.83750E+0004 -0.28887E+0004  0.43093E-0008 -0.49449E-0008  0.88627E-0008
  0.84568E+0004 -0.28875E+0004  0.70868E-0008 -0.24965E-0008  0.90582E-0008
  0.85000E+0004 -0.28869E+0004  0.85279E-0008 -0.11365E-0008  0.90792E-0008
  0.85000E+0004 -0.30000E+0004  0.14159E-0007  0.26316E-0008  0.10501E-0007
  0.85432E+0004 -0.30000E+0004  0.15163E-0007  0.42265E-0008  0.98841E-0008
  0.86250E+0004 -0.30000E+0004  0.16841E-0007  0.72610E-0008  0.84886E-0008
  0.87068E+0004 -0.30000E+0004  0.18181E-0007  0.10233E-0007  0.68360E-0008
  0.87500E+0004 -0.30000E+0004  0.18737E-0007  0.11744E-0007  0.58784E-0008
  0.85000E+0004 -0.29805E+0004  0.13347E-0007  0.19497E-0008  0.10396E-0007
  0.85432E+0004 -0.29804E+0004  0.14438E-0007  0.35109E-0008  0.98952E-0008
  0.86250E+0004 -0.29803E+0004  0.16294E-0007  0.64951E-0008  0.87230E-0008
  0.87068E+0004 -0.29801E+0004  0.17826E-0007  0.94343E-0008  0.72916E-0008
  0.87500E+0004 -0.29800E+0004  0.18487E-0007  0.10938E-0007  0.64456E-0008
  0.85000E+0004 -0.29435E+0004  0.11612E-0007  0.69219E-0009  0.10023E-0007
  0.85432E+0004 -0.29432E+0004  0.12851E-0007  0.21901E-0008  0.97246E-0008
  0.86250E+0004 -0.29428E+0004  0.15019E-0007  0.50747E-0008  0.89507E-0008
  0.87068E+0004 -0.29424E+0004  0.16896E-0007  0.79451E-0008  0.79219E-0008
  0.87500E+0004 -0.29422E+0004  0.17750E-0007  0.94275E-0008  0.72839E-0008
  0.85000E+0004 -0.29064E+0004  0.96460E-0008 -0.51762E-0009  0.94499E-0008
  0.85432E+0004 -0.29061E+0004  0.11010E-0007  0.91602E-0009  0.93313E-0008
  0.86250E+0004 -0.29054E+0004  0.13453E-0007  0.36958E-0008  0.89190E-0008
  0.87068E+0004 -0.29047E+0004  0.15647E-0007  0.64894E-0008  0.82665E-0008
  0.87500E+0004 -0.29043E+0004  0.16682E-0007  0.79446E-0008  0.78273E-0008
  0.85000E+0004 -0.28869E+0004  0.85279E-0008 -0.11365E-0008  0.90792E-0008
  0.85432E+0004 -0.28865E+0004  0.99491E-0008  0.26272E-0009  0.90457E-0008
  0.86250E+0004 -0.28856E+0004  0.12520E-0007  0.29854E-0008  0.88081E-0008
  0.87068E+0004 -0.28848E+0004  0.14867E-0007  0.57354E-0008  0.83417E-0008
  0.87500E+0004 -0.28844E+0004  0.15991E-0007  0.71741E-0008  0.80026E-0008
  0.87500E+0004 -0.30000E+0004  0.18737E-0007  0.11744E-0007  0.58784E-0008
  0.87932E+0004 -0.30000E+0004  0.19182E-0007  0.13200E-0007  0.48723E-0008
  0.88750E+0004 -0.30000E+0004  0.19707E-0007  0.15752E-0007  0.28731E-0008
  0.89568E+0004 -0.30000E+0004  0.19801E-0007  0.17959E-0007  0.81516E-0009
  0.90000E+0004 -0.30000E+0004  0.19675E-0007  0.18955E-0007 -0.26637E-0009
  0.87500E+0004 -0.29800E+0004  0.18487E-0007  0.10938E-0007  0.64456E-0008
  0.87932E+0004 -0.29800E+0004  0.19039E-0007  0.12390E-0007  0.55472E-0008
  0.88750E+0004 -0.29799E+0004  0.19766E-0007  0.14957E-0007  0.37311E-0008
  0.89568E+0004 -0.29798E+0004  0.20055E-0007  0.17203E-0007  0.18237E-0008
  0.90000E+0004 -0.29797E+0004  0.20028E-0007  0.18231E-0007  0.80507E-0009
  0.87500E+0004 -0.29422E+0004  0.17750E-0007  0.94275E-0008  0.72839E-0008
  0.87932E+0004 -0.29420E+0004  0.18500E-0007  0.10870E-0007  0.65869E-0008
  0.88750E+0004 -0.29417E+0004  0.19609E-0007  0.13453E-0007  0.51234E-0008
  0.89568E+0004 -0.29414E+0004  0.20277E-0007  0.15760E-0007  0.35178E-0008
  0.90000E+0004 -0.29412E+0004  0.20443E-0007  0.16839E-0007  0.26318E-0008
  0.87500E+0004 -0.29043E+0004  0.16682E-0007  0.79446E-0008  0.78273E-0008
  0.87932E+0004 -0.29041E+0004  0.17621E-0007  0.93714E-0008  0.73266E-0008
  0.88750E+0004 -0.29035E+0004  0.19104E-0007  0.11955E-0007  0.62164E-0008
  0.89568E+0004 -0.29030E+0004  0.20155E-0007  0.14305E-0007  0.49263E-0008
  0.90000E+0004 -0.29028E+0004  0.20522E-0007  0.15426E-0007  0.41859E-0008
  0.87500E+0004 -0.28844E+0004  0.15991E-0007  0.71741E-0008  0.80026E-0008
  0.87932E+0004 -0.28840E+0004  0.17026E-0007  0.85901E-0008  0.76019E-0008
  0.88750E+0004 -0.28834E+0004  0.18700E-0007  0.11169E-0007  0.66758E-0008
  0.89568E+0004 -0.28828E+0004  0.19951E-0007  0.13535E-0007  0.55552E-0008
  0.90000E+0004 -0.28825E+0004  0.20426E-0007  0.14674E-0007  0.48953E-0008
  0.90000E+0004 -0.30000E+0004  0.19675E-0007  0.18955E-0007 -0.26637E-0009
  0.90432E+0004 -0.30000E+0004  0.19430E-0007  0.19823E-0007 -0.13321E-0008
  0.91250E+0004 -0.30000E+0004  0.18645E-0007  0.21077E-0007 -0.32586E-0008
  0.92068E+0004 -0.30000E+0004  0.17467E-0007  0.21781E-0007 -0.50015E-0008
  0.92500E+0004 -0.30000E+0004  0.16702E-0007  0.21919E-0007 -0.58215E-0008
  0.90000E+0004 -0.29797E+0004  0.20028E-0007  0.18231E-0007  0.80507E-0009
  0.90432E+0004 -0.29796E+0004  0.19876E-0007  0.19137E-0007 -0.20871E-0009
  0.91250E+0004 -0.29795E+0004  0.19252E-0007  0.20482E-0007 -0.20745E-0008
  0.92068E+0004 -0.29794E+0004  0.18211E-0007  0.21299E-0007 -0.38070E-0008
  0.92500E+0004 -0.29794E+0004  0.17506E-0007  0.21504E-0007 -0.46424E-0008
  0.90000E+0004 -0.29412E+0004  0.20443E-0007  0.16839E-0007  0.26318E-0008
  0.90432E+0004 -0.29411E+0004  0.20479E-0007  0.17808E-0007  0.17310E-0008
  0.91250E+0004 -0.29408E+0004  0.20188E-0007  0.19308E-0007  0.16042E-0010
  0.92068E+0004 -0.29404E+0004  0.19437E-0007  0.20323E-0007 -0.16534E-0008
  0.92500E+0004 -0.29403E+0004  0.18865E-0007  0.20648E-0007 -0.24930E-0008
  0.90000E+0004 -0.29028E+0004  0.20522E-0007  0.15426E-0007  0.41859E-0008
  0.90432E+0004 -0.29025E+0004  0.20755E-0007  0.16448E-0007  0.34142E-0008
  0.91250E+0004 -0.29020E+0004  0.20821E-0007  0.18083E-0007  0.18902E-0008
  0.92068E+0004 -0.29014E+0004  0.20397E-0007  0.19275E-0007  0.33376E-0009
  0.92500E+0004 -0.29012E+0004  0.19981E-0007  0.19709E-0007 -0.48025E-0009
  0.90000E+0004 -0.28825E+0004  0.20426E-0007  0.14674E-0007  0.48953E-0008
  0.90432E+0004 -0.28821E+0004  0.20765E-0007  0.15719E-0007  0.41969E-0008
  0.91250E+0004 -0.28815E+0004  0.21028E-0007  0.17418E-0007  0.27868E-0008
  0.92068E+0004 -0.28809E+0004  0.20788E-0007  0.18694E-0007  0.13077E-0008
  0.92500E+0004 -0.28805E+0004  0.20462E-0007  0.19181E-0007  0.51788E-0009
  0.92500E+0004 -0.30000E+0004  0.16702E-0007  0.21919E-0007 -0.58215E-0008
  0.92932E+0004 -0.30000E+0004  0.15846E-0007  0.21895E-0007 -0.65640E-0008
  0.93750E+0004 -0.30000E+0004  0.14008E-0007  0.21397E-0007 -0.77231E-0008
  0.94568E+0004 -0.30000E+0004  0.11941E-0007  0.20330E-0007 -0.85305E-0008
  0.95000E+0004 -0.30000E+0004  0.10781E-0007  0.19549E-0007 -0.88058E-0008
  0.92500E+0004 -0.29794E+0004  0.17506E-0007  0.21504E-0007 -0.46424E-0008
  0.92932E+0004 -0.29793E+0004  0.16702E-0007  0.21552E-0007 -0.54144E-0008
  0.93750E+0004 -0.29792E+0004  0.14936E-0007  0.21202E-0007 -0.66667E-0008
  0.94568E+0004 -0.29791E+0004  0.12908E-0007  0.20292E-0007 -0.76106E-0008
  0.95000E+0004 -0.29791E+0004  0.11756E-0007  0.19594E-0007 -0.79723E-0008
  0.92500E+0004 -0.29403E+0004  0.18865E-0007  0.20648E-0007 -0.24930E-0008
  0.92932E+0004 -0.29401E+0004  0.18178E-0007  0.20826E-0007 -0.32952E-0008
  0.93750E+0004 -0.29398E+0004  0.16591E-0007  0.20742E-0007 -0.46736E-0008
  0.94568E+0004 -0.29396E+0004  0.14679E-0007  0.20116E-0007 -0.58264E-0008
  0.95000E+0004 -0.29394E+0004  0.13564E-0007  0.19574E-0007 -0.63279E-0008
  0.92500E+0004 -0.29012E+0004  0.19981E-0007  0.19709E-0007 -0.48025E-0009
  0.92932E+0004 -0.29009E+0004  0.19437E-0007  0.20004E-0007 -0.12810E-0008
  0.93750E+0004 -0.29005E+0004  0.18077E-0007  0.20167E-0007 -0.27233E-0008
  0.94568E+0004 -0.29000E+0004  0.16335E-0007  0.19811E-0007 -0.40220E-0008
  0.95000E+0004 -0.28998E+0004  0.15284E-0007  0.19416E-0007 -0.46312E-0008
  0.92500E+0004 -0.28805E+0004  0.20462E-0007  0.19181E-0007  0.51788E-0009
  0.92932E+0004 -0.28802E+0004  0.20001E-0007  0.19535E-0007 -0.27055E-0009
  0.93750E+0004 -0.28797E+0004  0.18780E-0007  0.19821E-0007 -0.17230E-0008
  0.94568E+0004 -0.28792E+0004  0.17148E-0007  0.19600E-0007 -0.30745E-0008
  0.95000E+0004 -0.28789E+0004  0.16142E-0007  0.19280E-0007 -0.37278E-0008
  0.95000E+0004 -0.30000E+0004  0.10781E-0007  0.19549E-0007 -0.88058E-0008
  0.95432E+0004 -0.30000E+0004  0.95860E-0008  0.18630E-0007 -0.89776E-0008
  0.96250E+0004 -0.30000E+0004  0.72622E-0008  0.16541E-0007 -0.90204E-0008
  0.97068E+0004 -0.30000E+0004  0.49161E-0008  0.14068E-0007 -0.87180E-0008
  0.97500E+0004 -0.30000E+0004  0.36904E-0008  0.12641E-0007 -0.84329E-0008
  0.95000E+0004 -0.29791E+0004  0.11756E-0007  0.19594E-0007 -0.79723E-0008
  0.95432E+0004 -0.29791E+0004  0.10559E-0007  0.18760E-0007 -0.82410E-0008
  0.96250E+0004 -0.29790E+0004  0.82109E-0008  0.16825E-0007 -0.84830E-0008
  0.97068E+0004 -0.29790E+0004  0.58174E-0008  0.14498E-0007 -0.83912E-0008
  0.97500E+0004 -0.29790E+0004  0.45590E-0008  0.13140E-0007 -0.82170E-0008
  0.95000E+0004 -0.29394E+0004  0.13564E-0007  0.19574E-0007 -0.63279E-0008
  0.95432E+0004 -0.29394E+0004  0.12385E-0007  0.18895E-0007 -0.67564E-0008
  0.96250E+0004 -0.29393E+0004  0.10026E-0007  0.17250E-0007 -0.73380E-0008
  0.97068E+0004 -0.29392E+0004  0.75731E-0008  0.15197E-0007 -0.76168E-0008
  0.97500E+0004 -0.29392E+0004  0.62663E-0008  0.13973E-0007 -0.76428E-0008
  0.95000E+0004 -0.28998E+0004  0.15284E-0007  0.19416E-0007 -0.46312E-0008
  0.95432E+0004 -0.28997E+0004  0.14150E-0007  0.18888E-0007 -0.51888E-0008
  0.96250E+0004 -0.28996E+0004  0.11831E-0007  0.17526E-0007 -0.60584E-0008
  0.97068E+0004 -0.28994E+0004  0.93600E-0008  0.15746E-0007 -0.66665E-0008
  0.97500E+0004 -0.28994E+0004  0.80242E-0008  0.14659E-0007 -0.68762E-0008
  0.95000E+0004 -0.28789E+0004  0.16142E-0007  0.19280E-0007 -0.37278E-0008
  0.95432E+0004 -0.28788E+0004  0.15043E-0007  0.18828E-0007 -0.43413E-0008
  0.96250E+0004 -0.28786E+0004  0.12764E-0007  0.17613E-0007 -0.53415E-0008
  0.97068E+0004 -0.28784E+0004  0.10303E-0007  0.15976E-0007 -0.61054E-0008
  0.97500E+0004 -0.28783E+0004  0.89600E-0008  0.14961E-0007 -0.64043E-0008
  0.97500E+0004 -0.30000E+0004  0.36904E-0008  0.12641E-0007 -0.84329E-0008
  0.97932E+0004 -0.30000E+0004  0.24831E-0008  0.11147E-0007 -0.80713E-0008
  0.98750E+0004 -0.30000E+0004  0.27121E-0009  0.81878E-0008 -0.72113E-0008
  0.99568E+0004 -0.30000E+0004 -0.18048E-0008  0.51523E-0008 -0.61825E-0008
  0.10000E+0005 -0.30000E+0004 -0.28331E-0008  0.35555E-0008 -0.55973E-0008
  0.97500E+0004 -0.29790E+0004  0.45590E-0008  0.13140E-0007 -0.82170E-0008
  0.97932E+0004 -0.29790E+0004  0.33132E-0008  0.11710E-0007 -0.79660E-0008
  0.98750E+0004 -0.29791E+0004  0.10208E-0008  0.88555E-0008 -0.73014E-0008
  0.99568E+0004 -0.29792E+0004 -0.11405E-0008  0.58999E-0008 -0.64436E-0008
  0.10000E+0005 -0.29792E+0004 -0.22143E-0008  0.43340E-0008 -0.59357E-0008
  0.97500E+0004 -0.29392E+0004  0.62663E-0008  0.13973E-0007 -0.76428E-0008
  0.97932E+0004 -0.29393E+0004  0.49580E-0008  0.12669E-0007 -0.75935E-0008
  0.98750E+0004 -0.29395E+0004  0.25274E-0008  0.10021E-0007 -0.72948E-0008
  0.99568E+0004 -0.29397E+0004  0.21170E-0009  0.72293E-0008 -0.67669E-0008
  0.10000E+0005 -0.29399E+0004 -0.94673E-0009  0.57306E-0008 -0.64128E-0008
  0.97500E+0004 -0.28994E+0004  0.80242E-0008  0.14659E-0007 -0.68762E-0008
  0.97932E+0004 -0.28995E+0004  0.66700E-0008  0.13483E-0007 -0.70163E-0008
  0.98750E+0004 -0.28999E+0004  0.41255E-0008  0.11052E-0007 -0.70711E-0008
  0.99568E+0004 -0.29003E+0004  0.16702E-0008  0.84387E-0008 -0.68741E-0008
  0.10000E+0005 -0.29005E+0004  0.43160E-0009  0.70165E-0008 -0.66793E-0008
  0.97500E+0004 -0.28783E+0004  0.89600E-0008  0.14961E-0007 -0.64043E-0008
  0.97932E+0004 -0.28786E+0004  0.75893E-0008  0.13853E-0007 -0.66383E-0008
  0.98750E+0004 -0.28790E+0004  0.49963E-0008  0.11540E-0007 -0.68725E-0008
  0.99568E+0004 -0.28795E+0004  0.24755E-0008  0.90264E-0008 -0.68479E-0008
  0.10000E+0005 -0.28797E+0004  0.11973E-0008  0.76479E-0008 -0.67380E-0008
  0.10000E+0005 -0.30000E+0004 -0.28331E-0008  0.35555E-0008 -0.55973E-0008
  0.10043E+0005 -0.30000E+0004 -0.38097E-0008  0.19791E-0008 -0.49957E-0008
  0.10125E+0005 -0.30000E+0004 -0.55058E-0008 -0.89923E-0009 -0.38509E-0008
  0.10207E+0005 -0.30000E+0004 -0.69800E-0008 -0.35644E-0008 -0.27504E-0008
  0.10250E+0005 -0.30000E+0004 -0.76618E-0008 -0.48585E-0008 -0.22057E-0008
  0.10000E+0005 -0.29792E+0004 -0.22143E-0008  0.43340E-0008 -0.59357E-0008
  0.10043E+0005 -0.29793E+0004 -0.32374E-0008  0.27803E-0008 -0.54019E-0008
  0.10125E+0005 -0.29795E+0004 -0.50184E-0008 -0.76741E-0010 -0.43562E-0008
  0.10207E+0005 -0.29797E+0004 -0.65725E-0008 -0.27467E-0008 -0.33180E-0008
  0.10250E+0005 -0.29798E+0004 -0.72944E-0008 -0.40534E-0008 -0.27919E-0008
  0.10000E+0005 -0.29399E+0004 -0.94673E-0009  0.57306E-0008 -0.64128E-0008
  0.10043E+0005 -0.29401E+0004 -0.20584E-0008  0.42279E-0008 -0.60163E-0008
  0.10125E+0005 -0.29407E+0004 -0.40045E-0008  0.14283E-0008 -0.51805E-0008
  0.10207E+0005 -0.29412E+0004 -0.57164E-0008 -0.12327E-0008 -0.42853E-0008
  0.10250E+0005 -0.29415E+0004 -0.65180E-0008 -0.25537E-0008 -0.38081E-0008
  0.10000E+0005 -0.29005E+0004  0.43160E-0009  0.70165E-0008 -0.66793E-0008
  0.10043E+0005 -0.29010E+0004 -0.76685E-0009  0.55752E-0008 -0.64293E-0008
  0.10125E+0005 -0.29018E+0004 -0.28792E-0008  0.28545E-0008 -0.58272E-0008
  0.10207E+0005 -0.29027E+0004 -0.47542E-0008  0.22485E-0009 -0.51042E-0008
  0.10250E+0005 -0.29032E+0004 -0.56390E-0008 -0.10984E-0008 -0.46922E-0008
  0.10000E+0005 -0.28797E+0004  0.11973E-0008  0.76479E-0008 -0.67380E-0008
  0.10043E+0005 -0.28803E+0004 -0.45119E-0010  0.62429E-0008 -0.65678E-0008
  0.10125E+0005 -0.28813E+0004 -0.22439E-0008  0.35719E-0008 -0.60964E-0008
  0.10207E+0005 -0.28824E+0004 -0.42057E-0008  0.96758E-0009 -0.54744E-0008
  0.10250E+0005 -0.28829E+0004 -0.51354E-0008 -0.35222E-0009 -0.51027E-0008
  0.10250E+0005 -0.30000E+0004 -0.76618E-0008 -0.48585E-0008 -0.22057E-0008
  0.10293E+0005 -0.30000E+0004 -0.82740E-0008 -0.60646E-0008 -0.16920E-0008
  0.10375E+0005 -0.30000E+0004 -0.92339E-0008 -0.80773E-0008 -0.82035E-0009
  0.10457E+0005 -0.30000E+0004 -0.99168E-0008 -0.96981E-0008 -0.90777E-0010
  0.10500E+0005 -0.30000E+0004 -0.10160E-0007 -0.10384E-0007  0.23638E-0009
  0.10250E+0005 -0.29798E+0004 -0.72944E-0008 -0.40534E-0008 -0.27919E-0008
  0.10293E+0005 -0.29799E+0004 -0.79450E-0008 -0.52773E-0008 -0.22887E-0008
  0.10375E+0005 -0.29800E+0004 -0.89753E-0008 -0.73399E-0008 -0.14149E-0008
  0.10457E+0005 -0.29802E+0004 -0.97266E-0008 -0.90291E-0008 -0.66000E-0009
  0.10500E+0005 -0.29802E+0004 -0.10005E-0007 -0.97575E-0008 -0.31229E-0009
  0.10250E+0005 -0.29415E+0004 -0.65180E-0008 -0.25537E-0008 -0.38081E-0008
  0.10293E+0005 -0.29417E+0004 -0.72450E-0008 -0.38024E-0008 -0.33377E-0008
  0.10375E+0005 -0.29421E+0004 -0.84147E-0008 -0.59434E-0008 -0.24833E-0008
  0.10457E+0005 -0.29425E+0004 -0.93005E-0008 -0.77469E-0008 -0.17008E-0008
  0.10500E+0005 -0.29428E+0004 -0.96492E-0008 -0.85480E-0008 -0.13233E-0008
  0.10250E+0005 -0.29032E+0004 -0.56390E-0008 -0.10984E-0008 -0.46922E-0008
  0.10293E+0005 -0.29035E+0004 -0.64463E-0008 -0.23602E-0008 -0.42707E-0008
  0.10375E+0005 -0.29042E+0004 -0.77624E-0008 -0.45579E-0008 -0.34654E-0008
  0.10457E+0005 -0.29049E+0004 -0.87885E-0008 -0.64555E-0008 -0.26819E-0008
  0.10500E+0005 -0.29053E+0004 -0.92095E-0008 -0.73197E-0008 -0.22870E-0008
  0.10250E+0005 -0.28829E+0004 -0.51354E-0008 -0.35222E-0009 -0.51027E-0008
  0.10293E+0005 -0.28834E+0004 -0.59861E-0008 -0.16163E-0008 -0.47132E-0008
  0.10375E+0005 -0.28842E+0004 -0.73817E-0008 -0.38353E-0008 -0.39451E-0008
  0.10457E+0005 -0.28851E+0004 -0.84839E-0008 -0.57744E-0008 -0.31718E-0008
  0.10500E+0005 -0.28855E+0004 -0.89441E-0008 -0.66678E-0008 -0.27729E-0008
  0.10500E+0005 -0.30000E+0004 -0.10160E-0007 -0.10384E-0007  0.23638E-0009
  0.10543E+0005 -0.30000E+0004 -0.10319E-0007 -0.10951E-0007  0.52633E-0009
  0.10625E+0005 -0.30000E+0004 -0.10385E-0007 -0.11688E-0007  0.98216E-0009
  0.10707E+0005 -0.30000E+0004 -0.10135E-0007 -0.11987E-0007  0.13359E-0008
  0.10750E+0005 -0.30000E+0004 -0.98754E-0008 -0.11970E-0007  0.14899E-0008
  0.10500E+0005 -0.29802E+0004 -0.10005E-0007 -0.97575E-0008 -0.31229E-0009
  0.10543E+0005 -0.29803E+0004 -0.10201E-0007 -0.10370E-0007  0.19842E-0011
  0.10625E+0005 -0.29804E+0004 -0.10335E-0007 -0.11202E-0007  0.51150E-0009
  0.10707E+0005 -0.29806E+0004 -0.10153E-0007 -0.11604E-0007  0.92547E-0009
  0.10750E+0005 -0.29806E+0004 -0.99299E-0008 -0.11643E-0007  0.11125E-0008
  0.10500E+0005 -0.29428E+0004 -0.96492E-0008 -0.85480E-0008 -0.13233E-0008
  0.10543E+0005 -0.29430E+0004 -0.99139E-0008 -0.92402E-0008 -0.97122E-0009
  0.10625E+0005 -0.29434E+0004 -0.10180E-0007 -0.10241E-0007 -0.37286E-0009
  0.10707E+0005 -0.29437E+0004 -0.10132E-0007 -0.10829E-0007  0.14507E-0009
  0.10750E+0005 -0.29439E+0004 -0.99779E-0008 -0.10971E-0007  0.39052E-0009
  0.10500E+0005 -0.29053E+0004 -0.92095E-0008 -0.73197E-0008 -0.22870E-0008
  0.10543E+0005 -0.29056E+0004 -0.95458E-0008 -0.80824E-0008 -0.19084E-0008
  0.10625E+0005 -0.29063E+0004 -0.99471E-0008 -0.92367E-0008 -0.12391E-0008
  0.10707E+0005 -0.29069E+0004 -0.10034E-0007 -0.99970E-0008 -0.63147E-0009
  0.10750E+0005 -0.29072E+0004 -0.99519E-0008 -0.10236E-0007 -0.33394E-0009
  0.10500E+0005 -0.28855E+0004 -0.89441E-0008 -0.66678E-0008 -0.27729E-0008
  0.10543E+0005 -0.28859E+0004 -0.93188E-0008 -0.74639E-0008 -0.23849E-0008
  0.10625E+0005 -0.28867E+0004 -0.97926E-0008 -0.86923E-0008 -0.16858E-0008
  0.10707E+0005 -0.28875E+0004 -0.99520E-0008 -0.95381E-0008 -0.10369E-0008
  0.10750E+0005 -0.28879E+0004 -0.99081E-0008 -0.98261E-0008 -0.71460E-0009
  0.10750E+0005 -0.30000E+0004 -0.98754E-0008 -0.11970E-0007  0.14899E-0008
  0.10793E+0005 -0.30000E+0004 -0.95291E-0008 -0.11837E-0007  0.16264E-0008
  0.10875E+0005 -0.30000E+0004 -0.86431E-0008 -0.11277E-0007  0.18477E-0008
  0.10957E+0005 -0.30000E+0004 -0.74804E-0008 -0.10348E-0007  0.20342E-0008
  0.11000E+0005 -0.30000E+0004 -0.67690E-0008 -0.97241E-0008  0.21218E-0008
  0.10750E+0005 -0.29806E+0004 -0.99299E-0008 -0.11643E-0007  0.11125E-0008
  0.10793E+0005 -0.29807E+0004 -0.96190E-0008 -0.11567E-0007  0.12831E-0008
  0.10875E+0005 -0.29809E+0004 -0.87970E-0008 -0.11117E-0007  0.15698E-0008
  0.10957E+0005 -0.29810E+0004 -0.76913E-0008 -0.10295E-0007  0.18229E-0008
  0.11000E+0005 -0.29811E+0004 -0.70061E-0008 -0.97246E-0008  0.19458E-0008
  0.10750E+0005 -0.29439E+0004 -0.99779E-0008 -0.10971E-0007  0.39052E-0009
  0.10793E+0005 -0.29442E+0004 -0.97361E-0008 -0.11001E-0007  0.62144E-0009
  0.10875E+0005 -0.29446E+0004 -0.90404E-0008 -0.10752E-0007  0.10249E-0008
  0.10957E+0005 -0.29451E+0004 -0.80501E-0008 -0.10129E-0007  0.13965E-0008
  0.11000E+0005 -0.29453E+0004 -0.74190E-0008 -0.96615E-0008  0.15826E-0008
  0.10750E+0005 -0.29072E+0004 -0.99519E-0008 -0.10236E-0007 -0.33394E-0009
  0.10793E+0005 -0.29076E+0004 -0.97813E-0008 -0.10366E-0007 -0.48427E-0010
  0.10875E+0005 -0.29084E+0004 -0.92176E-0008 -0.10312E-0007  0.46165E-0009
  0.10957E+0005 -0.29091E+0004 -0.83508E-0008 -0.98846E-0008  0.94224E-0009
  0.11000E+0005 -0.29095E+0004 -0.77794E-0008 -0.95175E-0008  0.11864E-0008
  0.10750E+0005 -0.28879E+0004 -0.99081E-0008 -0.98261E-0008 -0.71460E-0009
  0.10793E+0005 -0.28883E+0004 -0.97758E-0008 -0.10007E-0007 -0.40278E-0009
  0.10875E+0005 -0.28892E+0004 -0.92835E-0008 -0.10052E-0007  0.15938E-0009
  0.10957E+0005 -0.28901E+0004 -0.84847E-0008 -0.97250E-0008  0.69347E-0009
  0.11000E+0005 -0.28906E+0004 -0.79468E-0008 -0.94106E-0008  0.96617E-0009
  0.11000E+0005 -0.30000E+0004 -0.67690E-0008 -0.97241E-0008  0.21218E-0008
  0.11043E+0005 -0.30000E+0004 -0.59999E-0008 -0.90182E-0008  0.22028E-0008
  0.11125E+0005 -0.30000E+0004 -0.44159E-0008 -0.74870E-0008  0.23361E-0008
  0.11207E+0005 -0.30000E+0004 -0.27271E-0008 -0.57627E-0008  0.24368E-0008
  0.11250E+0005 -0.30000E+0004 -0.18205E-0008 -0.48011E-0008  0.24726E-0008
  0.11000E+0005 -0.29811E+0004 -0.70061E-0008 -0.97246E-0008  0.19458E-0008
  0.11043E+0005 -0.29812E+0004 -0.62597E-0008 -0.90711E-0008  0.20628E-0008
  0.11125E+0005 -0.29813E+0004 -0.47078E-0008 -0.76315E-0008  0.22647E-0008
  0.11207E+0005 -0.29815E+0004 -0.30351E-0008 -0.59871E-0008  0.24345E-0008
  0.11250E+0005 -0.29816E+0004 -0.21301E-0008 -0.50616E-0008  0.25065E-0008
  0.11000E+0005 -0.29453E+0004 -0.74190E-0008 -0.96615E-0008  0.15826E-0008
  0.11043E+0005 -0.29455E+0004 -0.67208E-0008 -0.91069E-0008  0.17634E-0008
  0.11125E+0005 -0.29460E+0004 -0.52409E-0008 -0.78427E-0008  0.20878E-0008
  0.11207E+0005 -0.29464E+0004 -0.36106E-0008 -0.63532E-0008  0.23816E-0008
  0.11250E+0005 -0.29467E+0004 -0.27150E-0008 -0.54992E-0008  0.25189E-0008
  0.11000E+0005 -0.29095E+0004 -0.77794E-0008 -0.95175E-0008  0.11864E-0008
  0.11043E+0005 -0.29099E+0004 -0.71357E-0008 -0.90614E-0008  0.14257E-0008
  0.11125E+0005 -0.29106E+0004 -0.57415E-0008 -0.79738E-0008  0.18624E-0008
  0.11207E+0005 -0.29114E+0004 -0.41690E-0008 -0.66426E-0008  0.22704E-0008
  0.11250E+0005 -0.29118E+0004 -0.32909E-0008 -0.58630E-0008  0.24686E-0008
  0.11000E+0005 -0.28906E+0004 -0.79468E-0008 -0.94106E-0008  0.96617E-0009
  0.11043E+0005 -0.28911E+0004 -0.73342E-0008 -0.90059E-0008  0.12343E-0008
  0.11125E+0005 -0.28920E+0004 -0.59904E-0008 -0.80114E-0008  0.17261E-0008
  0.11207E+0005 -0.28929E+0004 -0.44543E-0008 -0.67649E-0008  0.21905E-0008
  0.11250E+0005 -0.28934E+0004 -0.35888E-0008 -0.60255E-0008  0.24188E-0008
  0.11250E+0005 -0.30000E+0004 -0.18205E-0008 -0.48011E-0008  0.24726E-0008
  0.11293E+0005 -0.30000E+0004 -0.91851E-0009 -0.38191E-0008  0.24945E-0008
  0.11375E+0005 -0.30000E+0004  0.73529E-0009 -0.19455E-0008  0.24901E-0008
  0.11457E+0005 -0.30000E+0004  0.22497E-0008 -0.12743E-0009  0.24176E-0008
  0.11500E+0005 -0.30000E+0004  0.29680E-0008  0.78149E-0009  0.23495E-0008
  0.11250E+0005 -0.29816E+0004 -0.21301E-0008 -0.50616E-0008  0.25065E-0008
  0.11293E+0005 -0.29817E+0004 -0.12253E-0008 -0.41120E-0008  0.25641E-0008
  0.11375E+0005 -0.29818E+0004  0.44650E-0009 -0.22862E-0008  0.26240E-0008
  0.11457E+0005 -0.29820E+0004  0.19933E-0008 -0.49758E-0009  0.26090E-0008
  0.11500E+0005 -0.29820E+0004  0.27334E-0008  0.40386E-0009  0.25670E-0008
  0.11250E+0005 -0.29467E+0004 -0.27150E-0008 -0.54992E-0008  0.25189E-0008
  0.11293E+0005 -0.29469E+0004 -0.18105E-0008 -0.46135E-0008  0.26414E-0008
  0.11375E+0005 -0.29474E+0004 -0.11460E-0009 -0.28851E-0008  0.28204E-0008
  0.11457E+0005 -0.29478E+0004  0.14860E-0008 -0.11604E-0008  0.29147E-0008
  0.11500E+0005 -0.29480E+0004  0.22649E-0008 -0.27840E-0009  0.29241E-0008
  0.11250E+0005 -0.29118E+0004 -0.32909E-0008 -0.58630E-0008  0.24686E-0008
  0.11293E+0005 -0.29122E+0004 -0.23948E-0008 -0.50447E-0008  0.26520E-0008
  0.11375E+0005 -0.29129E+0004 -0.68879E-0009 -0.34217E-0008  0.29449E-0008
  0.11457E+0005 -0.29136E+0004  0.95440E-0009 -0.17709E-0008  0.31474E-0008
  0.11500E+0005 -0.29140E+0004  0.17675E-0008 -0.91424E-0009  0.32095E-0008
  0.11250E+0005 -0.28934E+0004 -0.35888E-0008 -0.60255E-0008  0.24188E-0008
  0.11293E+0005 -0.28938E+0004 -0.27004E-0008 -0.52438E-0008  0.26326E-0008
  0.11375E+0005 -0.28947E+0004 -0.99496E-0009 -0.36794E-0008  0.29831E-0008
  0.11457E+0005 -0.28956E+0004  0.66570E-0009 -0.20714E-0008  0.32415E-0008
  0.11500E+0005 -0.28960E+0004  0.14948E-0008 -0.12303E-0008  0.33317E-0008
  0.11500E+0005 -0.30000E+0004  0.29680E-0008  0.78149E-0009  0.23495E-0008
  0.11543E+0005 -0.30000E+0004  0.36191E-0008  0.16422E-0008  0.22601E-0008
  0.11625E+0005 -0.30000E+0004  0.46424E-0008  0.31033E-0008  0.20343E-0008
  0.11707E+0005 -0.30000E+0004  0.53606E-0008  0.42953E-0008  0.17392E-0008
  0.11750E+0005 -0.30000E+0004  0.56099E-0008  0.48009E-0008  0.15594E-0008
  0.11500E+0005 -0.29820E+0004  0.27334E-0008  0.40386E-0009  0.25670E-0008
  0.11543E+0005 -0.29821E+0004  0.34088E-0008  0.12615E-0008  0.25007E-0008
  0.11625E+0005 -0.29822E+0004  0.44833E-0008  0.27318E-0008  0.23070E-0008
  0.11707E+0005 -0.29824E+0004  0.52560E-0008  0.39507E-0008  0.20279E-0008
  0.11750E+0005 -0.29824E+0004  0.55341E-0008  0.44770E-0008  0.18492E-0008
  0.11500E+0005 -0.29480E+0004  0.22649E-0008 -0.27840E-0009  0.29241E-0008
  0.11543E+0005 -0.29482E+0004  0.29844E-0008  0.56894E-0009  0.29041E-0008
  0.11625E+0005 -0.29486E+0004  0.41548E-0008  0.20470E-0008  0.27798E-0008
  0.11707E+0005 -0.29490E+0004  0.50327E-0008  0.33068E-0008  0.25420E-0008
  0.11750E+0005 -0.29492E+0004  0.53673E-0008  0.38671E-0008  0.23727E-0008
  0.11500E+0005 -0.29140E+0004  0.17675E-0008 -0.91424E-0009  0.32095E-0008
  0.11543E+0005 -0.29143E+0004  0.25279E-0008 -0.83216E-0010  0.32385E-0008
  0.11625E+0005 -0.29149E+0004  0.37911E-0008  0.13903E-0008  0.31922E-0008
  0.11707E+0005 -0.29155E+0004  0.47750E-0008  0.26786E-0008  0.30090E-0008
  0.11750E+0005 -0.29159E+0004  0.51680E-0008  0.32663E-0008  0.28573E-0008
  0.11500E+0005 -0.28960E+0004  0.14948E-0008 -0.12303E-0008  0.33317E-0008
  0.11543E+0005 -0.28964E+0004  0.22750E-0008 -0.41014E-0009  0.33871E-0008
  0.11625E+0005 -0.28972E+0004  0.35853E-0008  0.10563E-0008  0.33848E-0008
  0.11707E+0005 -0.28979E+0004  0.46249E-0008  0.23546E-0008  0.32348E-0008
  0.11750E+0005 -0.28983E+0004  0.50492E-0008  0.29542E-0008  0.30955E-0008
  0.11750E+0005 -0.30000E+0004  0.56099E-0008  0.48009E-0008  0.15594E-0008
  0.11793E+0005 -0.30000E+0004  0.57694E-0008  0.52176E-0008  0.13646E-0008
  0.11875E+0005 -0.30000E+0004  0.58305E-0008  0.57538E-0008  0.96393E-0009
  0.11957E+0005 -0.30000E+0004  0.55977E-0008  0.59645E-0008  0.53379E-0009
  0.12000E+0005 -0.30000E+0004  0.53691E-0008  0.59510E-0008  0.30052E-0009
  0.11750E+0005 -0.29824E+0004  0.55341E-0008  0.44770E-0008  0.18492E-0008
  0.11793E+0005 -0.29825E+0004  0.57217E-0008  0.49178E-0008  0.16511E-0008
  0.11875E+0005 -0.29826E+0004  0.58330E-0008  0.55090E-0008  0.12314E-0008
  0.11957E+0005 -0.29827E+0004  0.56444E-0008  0.57833E-0008  0.76778E-0009
  0.12000E+0005 -0.29828E+0004  0.54362E-0008  0.58052E-0008  0.51237E-0009
  0.11750E+0005 -0.29492E+0004  0.53673E-0008  0.38671E-0008  0.23727E-0008
  0.11793E+0005 -0.29493E+0004  0.56106E-0008  0.43489E-0008  0.21756E-0008
  0.11875E+0005 -0.29496E+0004  0.58225E-0008  0.50358E-0008  0.17341E-0008
  0.11957E+0005 -0.29499E+0004  0.57239E-0008  0.54231E-0008  0.12206E-0008
  0.12000E+0005 -0.29501E+0004  0.55574E-0008  0.55090E-0008  0.92958E-0009
  0.11750E+0005 -0.29159E+0004  0.51680E-0008  0.32663E-0008  0.28573E-0008
  0.11793E+0005 -0.29161E+0004  0.54697E-0008  0.37827E-0008  0.26701E-0008
  0.11875E+0005 -0.29167E+0004  0.57890E-0008  0.45537E-0008  0.22247E-0008
  0.11957E+0005 -0.29172E+0004  0.57880E-0008  0.50441E-0008  0.16794E-0008
  0.12000E+0005 -0.29174E+0004  0.56675E-0008  0.51896E-0008  0.13613E-0008
  0.11750E+0005 -0.28983E+0004  0.50492E-0008  0.29542E-0008  0.30955E-0008
  0.11793E+0005 -0.28986E+0004  0.53825E-0008  0.34863E-0008  0.29169E-0008
  0.11875E+0005 -0.28993E+0004  0.57608E-0008  0.42972E-0008  0.24763E-0008
  0.11957E+0005 -0.28999E+0004  0.58143E-0008  0.48379E-0008  0.19212E-0008
  0.12000E+0005 -0.29002E+0004  0.57198E-0008  0.50130E-0008  0.15925E-0008
  0.12000E+0005 -0.30000E+0004  0.53691E-0008  0.59510E-0008  0.30052E-0009
  0.12043E+0005 -0.30000E+0004  0.50766E-0008  0.58585E-0008  0.65355E-0010
  0.12125E+0005 -0.30000E+0004  0.43745E-0008  0.54882E-0008 -0.37704E-0009
  0.12207E+0005 -0.30000E+0004  0.35281E-0008  0.49078E-0008 -0.80338E-0009
  0.12250E+0005 -0.30000E+0004  0.30436E-0008  0.45360E-0008 -0.10166E-0008
  0.12000E+0005 -0.29828E+0004  0.54362E-0008  0.58052E-0008  0.51237E-0009
  0.12043E+0005 -0.29828E+0004  0.51619E-0008  0.57492E-0008  0.25221E-0009
  0.12125E+0005 -0.29830E+0004  0.44879E-0008  0.54469E-0008 -0.24120E-0009
  0.12207E+0005 -0.29831E+0004  0.36613E-0008  0.49304E-0008 -0.72021E-0009
  0.12250E+0005 -0.29832E+0004  0.31840E-0008  0.45891E-0008 -0.96017E-0009
  0.12000E+0005 -0.29501E+0004  0.55574E-0008  0.55090E-0008  0.92958E-0009
  0.12043E+0005 -0.29503E+0004  0.53205E-0008  0.55190E-0008  0.62816E-0009
  0.12125E+0005 -0.29507E+0004  0.47044E-0008  0.53417E-0008  0.46757E-0010
  0.12207E+0005 -0.29510E+0004  0.39190E-0008  0.49444E-0008 -0.52651E-0009
  0.12250E+0005 -0.29512E+0004  0.34567E-0008  0.46612E-0008 -0.81590E-0009
  0.12000E+0005 -0.29174E+0004  0.56675E-0008  0.51896E-0008  0.13613E-0008
  0.12043E+0005 -0.29178E+0004  0.54719E-0008  0.52616E-0008  0.10267E-0008
  0.12125E+0005 -0.29184E+0004  0.49208E-0008  0.52039E-0008  0.36980E-0009
  0.12207E+0005 -0.29190E+0004  0.41819E-0008  0.49226E-0008 -0.28920E-0009
  0.12250E+0005 -0.29193E+0004  0.37369E-0008  0.46970E-0008 -0.62535E-0009
  0.12000E+0005 -0.29002E+0004  0.57198E-0008  0.50130E-0008  0.15925E-0008
  0.12043E+0005 -0.29006E+0004  0.55478E-0008  0.51161E-0008  0.12437E-0008
  0.12125E+0005 -0.29013E+0004  0.50339E-0008  0.51190E-0008  0.55238E-0009
  0.12207E+0005 -0.29021E+0004  0.43221E-0008  0.48976E-0008 -0.14794E-0009
  0.12250E+0005 -0.29025E+0004  0.38872E-0008  0.47020E-0008 -0.50735E-0009
  0.12250E+0005 -0.30000E+0004  0.30436E-0008  0.45360E-0008 -0.10166E-0008
  0.12293E+0005 -0.30000E+0004  0.25437E-0008  0.41295E-0008 -0.12189E-0008
  0.12375E+0005 -0.30000E+0004  0.15835E-0008  0.32940E-0008 -0.15639E-0008
  0.12457E+0005 -0.30000E+0004  0.64814E-0009  0.24154E-0008 -0.18444E-0008
  0.12500E+0005 -0.30000E+0004  0.17936E-0009  0.19495E-0008 -0.19605E-0008
  0.12250E+0005 -0.29832E+0004  0.31840E-0008  0.45891E-0008 -0.96017E-0009
  0.12293E+0005 -0.29833E+0004  0.26891E-0008  0.42112E-0008 -0.11884E-0008
  0.12375E+0005 -0.29834E+0004  0.17324E-0008  0.34209E-0008 -0.15773E-0008
  0.12457E+0005 -0.29836E+0004  0.79388E-0009  0.25757E-0008 -0.18939E-0008
  0.12500E+0005 -0.29837E+0004  0.32095E-0009  0.21224E-0008 -0.20256E-0008
  0.12250E+0005 -0.29512E+0004  0.34567E-0008  0.46612E-0008 -0.81590E-0009
  0.12293E+0005 -0.29515E+0004  0.29720E-0008  0.43373E-0008 -0.10927E-0008
  0.12375E+0005 -0.29520E+0004  0.20232E-0008  0.36348E-0008 -0.15660E-0008
  0.12457E+0005 -0.29526E+0004  0.10789E-0008  0.28565E-0008 -0.19545E-0008
  0.12500E+0005 -0.29528E+0004  0.59803E-0009  0.24294E-0008 -0.21182E-0008
  0.12250E+0005 -0.29193E+0004  0.37369E-0008  0.46970E-0008 -0.62535E-0009
  0.12293E+0005 -0.29198E+0004  0.32641E-0008  0.44273E-0008 -0.94910E-0009
  0.12375E+0005 -0.29206E+0004  0.23252E-0008  0.38146E-0008 -0.15072E-0008
  0.12457E+0005 -0.29215E+0004  0.13760E-0008  0.31071E-0008 -0.19711E-0008
  0.12500E+0005 -0.29220E+0004  0.88739E-0009  0.27089E-0008 -0.21696E-0008
  0.12250E+0005 -0.29025E+0004  0.38872E-0008  0.47020E-0008 -0.50735E-0009
  0.12293E+0005 -0.29030E+0004  0.34216E-0008  0.44608E-0008 -0.85503E-0009
  0.12375E+0005 -0.29041E+0004  0.24891E-0008  0.38961E-0008 -0.14574E-0008
  0.12457E+0005 -0.29051E+0004  0.15379E-0008  0.32273E-0008 -0.19619E-0008
  0.12500E+0005 -0.29057E+0004  0.10453E-0008  0.28453E-0008 -0.21798E-0008
  0.12500E+0005 -0.30000E+0004  0.17936E-0009  0.19495E-0008 -0.19605E-0008
  0.12543E+0005 -0.30000E+0004 -0.26601E-0009  0.14880E-0008 -0.20515E-0008
  0.12625E+0005 -0.30000E+0004 -0.10312E-0008  0.64158E-0009 -0.21477E-0008
  0.12707E+0005 -0.30000E+0004 -0.16778E-0008 -0.15212E-0009 -0.21348E-0008
  0.12750E+0005 -0.30000E+0004 -0.19676E-0008 -0.54498E-0009 -0.20821E-0008
  0.12500E+0005 -0.29837E+0004  0.32095E-0009  0.21224E-0008 -0.20256E-0008
  0.12543E+0005 -0.29838E+0004 -0.13008E-0009  0.16703E-0008 -0.21298E-0008
  0.12625E+0005 -0.29840E+0004 -0.90970E-0009  0.83270E-0009 -0.22448E-0008
  0.12707E+0005 -0.29842E+0004 -0.15747E-0008  0.37204E-0010 -0.22431E-0008
  0.12750E+0005 -0.29843E+0004 -0.18754E-0008 -0.36015E-0009 -0.21938E-0008
  0.12500E+0005 -0.29528E+0004  0.59803E-0009  0.24294E-0008 -0.21182E-0008
  0.12543E+0005 -0.29531E+0004  0.13609E-0009  0.19974E-0008 -0.22503E-0008
  0.12625E+0005 -0.29537E+0004 -0.67142E-0009  0.11815E-0008 -0.24067E-0008
  0.12707E+0005 -0.29542E+0004 -0.13718E-0008  0.38776E-0009 -0.24326E-0008
  0.12750E+0005 -0.29545E+0004 -0.16934E-0008 -0.15679E-0010 -0.23929E-0008
  0.12500E+0005 -0.29220E+0004  0.88739E-0009  0.27089E-0008 -0.21696E-0008
  0.12543E+0005 -0.29224E+0004  0.41444E-0009  0.23001E-0008 -0.23329E-0008
  0.12625E+0005 -0.29233E+0004 -0.42147E-0009  0.15118E-0008 -0.25379E-0008
  0.12707E+0005 -0.29242E+0004 -0.11581E-0008  0.72638E-0009 -0.25993E-0008
  0.12750E+0005 -0.29247E+0004 -0.15010E-0008  0.32016E-0009 -0.25732E-0008
  0.12500E+0005 -0.29057E+0004  0.10453E-0008  0.28453E-0008 -0.21798E-0008
  0.12543E+0005 -0.29063E+0004  0.56653E-0009  0.24497E-0008 -0.23607E-0008
  0.12625E+0005 -0.29073E+0004 -0.28453E-0009  0.16784E-0008 -0.25941E-0008
  0.12707E+0005 -0.29084E+0004 -0.10406E-0008  0.89982E-0009 -0.26772E-0008
  0.12750E+0005 -0.29090E+0004 -0.13951E-0008  0.49341E-0009 -0.26599E-0008
  0.12750E+0005 -0.30000E+0004 -0.19676E-0008 -0.54498E-0009 -0.20821E-0008
  0.12793E+0005 -0.30000E+0004 -0.22217E-0008 -0.91884E-0009 -0.19978E-0008
  0.12875E+0005 -0.30000E+0004 -0.26069E-0008 -0.15723E-0008 -0.17556E-0008
  0.12957E+0005 -0.30000E+0004 -0.28731E-0008 -0.21511E-0008 -0.14185E-0008
  0.13000E+0005 -0.30000E+0004 -0.29697E-0008 -0.24251E-0008 -0.12103E-0008
  0.12750E+0005 -0.29843E+0004 -0.18754E-0008 -0.36015E-0009 -0.21938E-0008
  0.12793E+0005 -0.29844E+0004 -0.21407E-0008 -0.74067E-0009 -0.21114E-0008
  0.12875E+0005 -0.29845E+0004 -0.25480E-0008 -0.14115E-0008 -0.18690E-0008
  0.12957E+0005 -0.29846E+0004 -0.28362E-0008 -0.20130E-0008 -0.15272E-0008
  0.13000E+0005 -0.29847E+0004 -0.29439E-0008 -0.23001E-0008 -0.13151E-0008
  0.12750E+0005 -0.29545E+0004 -0.16934E-0008 -0.15679E-0010 -0.23929E-0008
  0.12793E+0005 -0.29547E+0004 -0.19803E-0008 -0.40609E-0009 -0.23171E-0008
  0.12875E+0005 -0.29551E+0004 -0.24302E-0008 -0.11056E-0008 -0.20797E-0008
  0.12957E+0005 -0.29554E+0004 -0.27611E-0008 -0.17461E-0008 -0.17337E-0008
  0.13000E+0005 -0.29556E+0004 -0.28905E-0008 -0.20569E-0008 -0.15162E-0008
  0.12750E+0005 -0.29247E+0004 -0.15010E-0008  0.32016E-0009 -0.25732E-0008
  0.12793E+0005 -0.29250E+0004 -0.18101E-0008 -0.76853E-0010 -0.25080E-0008
  0.12875E+0005 -0.29257E+0004 -0.23038E-0008 -0.79928E-0009 -0.22827E-0008
  0.12957E+0005 -0.29263E+0004 -0.26787E-0008 -0.14740E-0008 -0.19389E-0008
  0.13000E+0005 -0.29266E+0004 -0.28304E-0008 -0.18062E-0008 -0.17189E-0008
  0.12750E+0005 -0.29090E+0004 -0.13951E-0008  0.49341E-0009 -0.26599E-0008
  0.12793E+0005 -0.29094E+0004 -0.17161E-0008  0.94197E-0010 -0.26019E-0008
  0.12875E+0005 -0.29101E+0004 -0.22333E-0008 -0.63809E-0009 -0.23858E-0008
  0.12957E+0005 -0.29109E+0004 -0.26320E-0008 -0.13288E-0008 -0.20459E-0008
  0.13000E+0005 -0.29113E+0004 -0.27958E-0008 -0.16715E-0008 -0.18257E-0008
  0.13000E+0005 -0.30000E+0004 -0.29697E-0008 -0.24251E-0008 -0.12103E-0008
  0.13043E+0005 -0.30000E+0004 -0.30385E-0008 -0.26762E-0008 -0.98683E-0009
  0.13125E+0005 -0.30000E+0004 -0.31002E-0008 -0.30860E-0008 -0.53870E-0009
  0.13207E+0005 -0.30000E+0004 -0.30818E-0008 -0.33999E-0008 -0.88957E-0010
  0.13250E+0005 -0.30000E+0004 -0.30433E-0008 -0.35223E-0008  0.13670E-0009
  0.13000E+0005 -0.29847E+0004 -0.29439E-0008 -0.23001E-0008 -0.13151E-0008
  0.13043E+0005 -0.29847E+0004 -0.30233E-0008 -0.25653E-0008 -0.10866E-0008
  0.13125E+0005 -0.29848E+0004 -0.31031E-0008 -0.30027E-0008 -0.62660E-0009
  0.13207E+0005 -0.29849E+0004 -0.31000E-0008 -0.33448E-0008 -0.16195E-0009
  0.13250E+0005 -0.29849E+0004 -0.30682E-0008 -0.34821E-0008  0.72520E-0010
  0.13000E+0005 -0.29556E+0004 -0.28905E-0008 -0.20569E-0008 -0.15162E-0008
  0.13043E+0005 -0.29558E+0004 -0.29905E-0008 -0.23471E-0008 -0.12803E-0008
  0.13125E+0005 -0.29560E+0004 -0.31058E-0008 -0.28347E-0008 -0.80089E-0009
  0.13207E+0005 -0.29563E+0004 -0.31327E-0008 -0.32292E-0008 -0.31027E-0009
  0.13250E+0005 -0.29564E+0004 -0.31143E-0008 -0.33941E-0008 -0.59835E-0010
  0.13000E+0005 -0.29266E+0004 -0.28304E-0008 -0.18062E-0008 -0.17189E-0008
  0.13043E+0005 -0.29268E+0004 -0.29518E-0008 -0.21194E-0008 -0.14783E-0008
  0.13125E+0005 -0.29272E+0004 -0.31043E-0008 -0.26545E-0008 -0.98390E-0009
  0.13207E+0005 -0.29276E+0004 -0.31627E-0008 -0.30994E-0008 -0.47055E-0009
  0.13250E+0005 -0.29279E+0004 -0.31585E-0008 -0.32915E-0008 -0.20538E-0009
  0.13000E+0005 -0.29113E+0004 -0.27958E-0008 -0.16715E-0008 -0.18257E-0008
  0.13043E+0005 -0.29116E+0004 -0.29289E-0008 -0.19961E-0008 -0.15839E-0008
  0.13125E+0005 -0.29121E+0004 -0.31016E-0008 -0.25549E-0008 -0.10834E-0008
  0.13207E+0005 -0.29125E+0004 -0.31774E-0008 -0.30257E-0008 -0.55948E-0009
  0.13250E+0005 -0.29128E+0004 -0.31810E-0008 -0.32317E-0008 -0.28709E-0009
  0.13250E+0005 -0.30000E+0004 -0.30433E-0008 -0.35223E-0008  0.13670E-0009
  0.13293E+0005 -0.30000E+0004 -0.29858E-0008 -0.36119E-0008  0.34810E-0009
  0.13375E+0005 -0.30000E+0004 -0.28272E-0008 -0.36847E-0008  0.69482E-0009
  0.13457E+0005 -0.30000E+0004 -0.26035E-0008 -0.36186E-0008  0.95340E-0009
  0.13500E+0005 -0.30000E+0004 -0.24587E-0008 -0.35246E-0008  0.10500E-0008
  0.13250E+0005 -0.29849E+0004 -0.30682E-0008 -0.34821E-0008  0.72520E-0010
  0.13293E+0005 -0.29850E+0004 -0.30167E-0008 -0.35863E-0008  0.29331E-0009
  0.13375E+0005 -0.29851E+0004 -0.28672E-0008 -0.36856E-0008  0.65893E-0009
  0.13457E+0005 -0.29851E+0004 -0.26502E-0008 -0.36444E-0008  0.93696E-0009
  0.13500E+0005 -0.29852E+0004 -0.25083E-0008 -0.35626E-0008  0.10437E-0008
  0.13250E+0005 -0.29564E+0004 -0.31143E-0008 -0.33941E-0008 -0.59835E-0010
  0.13293E+0005 -0.29565E+0004 -0.30745E-0008 -0.35258E-0008  0.17817E-0009
  0.13375E+0005 -0.29567E+0004 -0.29430E-0008 -0.36758E-0008  0.57921E-0009
  0.13457E+0005 -0.29569E+0004 -0.27394E-0008 -0.36822E-0008  0.89454E-0009
  0.13500E+0005 -0.29570E+0004 -0.26030E-0008 -0.36240E-0008  0.10210E-0008
  0.13250E+0005 -0.29279E+0004 -0.31585E-0008 -0.32915E-0008 -0.20538E-0009
  0.13293E+0005 -0.29280E+0004 -0.31312E-0008 -0.34503E-0008  0.48957E-0010
  0.13375E+0005 -0.29284E+0004 -0.30189E-0008 -0.36510E-0008  0.48460E-0009
  0.13457E+0005 -0.29287E+0004 -0.28292E-0008 -0.37059E-0008  0.83754E-0009
  0.13500E+0005 -0.29289E+0004 -0.26985E-0008 -0.36718E-0008  0.98419E-0009
  0.13250E+0005 -0.29128E+0004 -0.31810E-0008 -0.32317E-0008 -0.28709E-0009
  0.13293E+0005 -0.29130E+0004 -0.31606E-0008 -0.34047E-0008 -0.24574E-0010
  0.13375E+0005 -0.29135E+0004 -0.30588E-0008 -0.36320E-0008  0.42888E-0009
  0.13457E+0005 -0.29139E+0004 -0.28768E-0008 -0.37127E-0008  0.80168E-0009
  0.13500E+0005 -0.29141E+0004 -0.27492E-0008 -0.36916E-0008  0.95916E-0009
  0.13500E+0005 -0.30000E+0004 -0.24587E-0008 -0.35246E-0008  0.10500E-0008
  0.13543E+0005 -0.30000E+0004 -0.22949E-0008 -0.33890E-0008  0.11185E-0008
  0.13625E+0005 -0.30000E+0004 -0.19316E-0008 -0.30183E-0008  0.11735E-0008
  0.13707E+0005 -0.30000E+0004 -0.14998E-0008 -0.25079E-0008  0.11410E-0008
  0.13750E+0005 -0.30000E+0004 -0.12460E-0008 -0.21886E-0008  0.10948E-0008
  0.13500E+0005 -0.29852E+0004 -0.25083E-0008 -0.35626E-0008  0.10437E-0008
  0.13543E+0005 -0.29852E+0004 -0.23470E-0008 -0.34382E-0008  0.11219E-0008
  0.13625E+0005 -0.29853E+0004 -0.19877E-0008 -0.30869E-0008  0.11939E-0008
  0.13707E+0005 -0.29853E+0004 -0.15592E-0008 -0.25921E-0008  0.11754E-0008
  0.13750E+0005 -0.29854E+0004 -0.13070E-0008 -0.22796E-0008  0.11353E-0008
  0.13500E+0005 -0.29570E+0004 -0.26030E-0008 -0.36240E-0008  0.10210E-0008
  0.13543E+0005 -0.29571E+0004 -0.24464E-0008 -0.35218E-0008  0.11183E-0008
  0.13625E+0005 -0.29573E+0004 -0.20945E-0008 -0.32084E-0008  0.12241E-0008
  0.13707E+0005 -0.29575E+0004 -0.16719E-0008 -0.27451E-0008  0.12344E-0008
  0.13750E+0005 -0.29576E+0004 -0.14223E-0008 -0.24463E-0008  0.12067E-0008
  0.13500E+0005 -0.29289E+0004 -0.26985E-0008 -0.36718E-0008  0.98419E-0009
  0.13543E+0005 -0.29291E+0004 -0.25467E-0008 -0.35926E-0008  0.11015E-0008
  0.13625E+0005 -0.29294E+0004 -0.22020E-0008 -0.33188E-0008  0.12432E-0008
  0.13707E+0005 -0.29297E+0004 -0.17849E-0008 -0.28890E-0008  0.12846E-0008
  0.13750E+0005 -0.29298E+0004 -0.15376E-0008 -0.26048E-0008  0.12708E-0008
  0.13500E+0005 -0.29141E+0004 -0.27492E-0008 -0.36916E-0008  0.95916E-0009
  0.13543E+0005 -0.29143E+0004 -0.26000E-0008 -0.36247E-0008  0.10872E-0008
  0.13625E+0005 -0.29146E+0004 -0.22590E-0008 -0.33725E-0008  0.12486E-0008
  0.13707E+0005 -0.29150E+0004 -0.18446E-0008 -0.29610E-0008  0.13074E-0008
  0.13750E+0005 -0.29152E+0004 -0.15985E-0008 -0.26851E-0008  0.13014E-0008
  0.13750E+0005 -0.30000E+0004 -0.12460E-0008 -0.21886E-0008  0.10948E-0008
  0.13793E+0005 -0.30000E+0004 -0.97621E-0009 -0.18402E-0008  0.10330E-0008
  0.13875E+0005 -0.30000E+0004 -0.42873E-0009 -0.11174E-0008  0.88509E-0009
  0.13957E+0005 -0.30000E+0004  0.14807E-0009 -0.34758E-0009  0.71723E-0009
  0.14000E+0005 -0.30000E+0004  0.45531E-0009  0.62141E-0010  0.62800E-0009
  0.13750E+0005 -0.29854E+0004 -0.13070E-0008 -0.22796E-0008  0.11353E-0008
  0.13793E+0005 -0.29854E+0004 -0.10386E-0008 -0.19368E-0008  0.10782E-0008
  0.13875E+0005 -0.29854E+0004 -0.49314E-0009 -0.12211E-0008  0.93640E-0009
  0.13957E+0005 -0.29854E+0004  0.82919E-0010 -0.45350E-0009  0.77030E-0009
  0.14000E+0005 -0.29855E+0004  0.39048E-0009 -0.42912E-0010  0.68036E-0009
  0.13750E+0005 -0.29576E+0004 -0.14223E-0008 -0.24463E-0008  0.12067E-0008
  0.13793E+0005 -0.29576E+0004 -0.11564E-0008 -0.21149E-0008  0.11600E-0008
  0.13875E+0005 -0.29578E+0004 -0.61438E-0009 -0.14144E-0008  0.10316E-0008
  0.13957E+0005 -0.29579E+0004 -0.39523E-0010 -0.65274E-0009  0.87058E-0009
  0.14000E+0005 -0.29579E+0004  0.26866E-0009 -0.24140E-0009  0.78008E-0009
  0.13750E+0005 -0.29298E+0004 -0.15376E-0008 -0.26048E-0008  0.12708E-0008
  0.13793E+0005 -0.29299E+0004 -0.12738E-0008 -0.22861E-0008  0.12358E-0008
  0.13875E+0005 -0.29301E+0004 -0.73470E-0009 -0.16030E-0008  0.11235E-0008
  0.13957E+0005 -0.29303E+0004 -0.16075E-0009 -0.84950E-0009  0.96981E-0009
  0.14000E+0005 -0.29304E+0004  0.14807E-0009 -0.43856E-0009  0.87980E-0009
  0.13750E+0005 -0.29152E+0004 -0.15985E-0008 -0.26851E-0008  0.13014E-0008
  0.13793E+0005 -0.29153E+0004 -0.13357E-0008 -0.23734E-0008  0.12732E-0008
  0.13875E+0005 -0.29155E+0004 -0.79790E-0009 -0.17004E-0008  0.11703E-0008
  0.13957E+0005 -0.29157E+0004 -0.22430E-0009 -0.95211E-0009  0.10214E-0008
  0.14000E+0005 -0.29158E+0004  0.84891E-0010 -0.54185E-0009  0.93214E-0009
  0.14000E+0005 -0.30000E+0004  0.45531E-0009  0.62141E-0010  0.62800E-0009
  0.14043E+0005 -0.30000E+0004  0.75876E-0009  0.46533E-0009  0.54167E-0009
  0.14125E+0005 -0.30000E+0004  0.13066E-0008  0.11875E-0008  0.39309E-0009
  0.14207E+0005 -0.30000E+0004  0.17908E-0008  0.18180E-0008  0.27108E-0009
  0.14250E+0005 -0.30000E+0004  0.20098E-0008  0.21007E-0008  0.21860E-0009
  0.14000E+0005 -0.29855E+0004  0.39048E-0009 -0.42912E-0010  0.68036E-0009
  0.14043E+0005 -0.29855E+0004  0.69482E-0009  0.36247E-0009  0.59232E-0009
  0.14125E+0005 -0.29855E+0004  0.12464E-0008  0.10926E-0008  0.43803E-0009
  0.14207E+0005 -0.29855E+0004  0.17370E-0008  0.17356E-0008  0.30790E-0009
  0.14250E+0005 -0.29855E+0004  0.19607E-0008  0.20265E-0008  0.25042E-0009
  0.14000E+0005 -0.29579E+0004  0.26866E-0009 -0.24140E-0009  0.78008E-0009
  0.14043E+0005 -0.29579E+0004  0.57463E-0009  0.16731E-0009  0.68949E-0009
  0.14125E+0005 -0.29580E+0004  0.11327E-0008  0.91098E-0009  0.52539E-0009
  0.14207E+0005 -0.29581E+0004  0.16351E-0008  0.15763E-0008  0.38039E-0009
  0.14250E+0005 -0.29581E+0004  0.18671E-0008  0.18821E-0008  0.31366E-0009
  0.14000E+0005 -0.29304E+0004  0.14807E-0009 -0.43856E-0009  0.87980E-0009
  0.14043E+0005 -0.29304E+0004  0.45560E-0009 -0.27639E-0010  0.78757E-0009
  0.14125E+0005 -0.29305E+0004  0.10198E-0008  0.72755E-0009  0.61503E-0009
  0.14207E+0005 -0.29306E+0004  0.15332E-0008  0.14133E-0008  0.45604E-0009
  0.14250E+0005 -0.29306E+0004  0.17731E-0008  0.17332E-0008  0.38033E-0009
  0.14000E+0005 -0.29158E+0004  0.84891E-0010 -0.54185E-0009  0.93214E-0009
  0.14043E+0005 -0.29159E+0004  0.39323E-0009 -0.13021E-0009  0.83943E-0009
  0.14125E+0005 -0.29160E+0004  0.96057E-0009  0.63023E-0009  0.66304E-0009
  0.14207E+0005 -0.29161E+0004  0.14795E-0008  0.13261E-0008  0.49706E-0009
  0.14250E+0005 -0.29162E+0004  0.17233E-0008  0.16530E-0008  0.41676E-0009
  0.14250E+0005 -0.30000E+0004  0.20098E-0008  0.21007E-0008  0.21860E-0009
  0.14293E+0005 -0.30000E+0004  0.21985E-0008  0.23433E-0008  0.17399E-0009
  0.14375E+0005 -0.30000E+0004  0.24606E-0008  0.26810E-0008  0.10886E-0009
  0.14457E+0005 -0.30000E+0004  0.25845E-0008  0.28482E-0008  0.63206E-0010
  0.14500E+0005 -0.30000E+0004  0.25914E-0008  0.28666E-0008  0.44172E-0010
  0.14250E+0005 -0.29855E+0004  0.19607E-0008  0.20265E-0008  0.25042E-0009
  0.14293E+0005 -0.29855E+0004  0.21548E-0008  0.22783E-0008  0.20061E-0009
  0.14375E+0005 -0.29856E+0004  0.24292E-0008  0.26351E-0008  0.12538E-0009
  0.14457E+0005 -0.29856E+0004  0.25675E-0008  0.28231E-0008  0.70092E-0010
  0.14500E+0005 -0.29856E+0004  0.25826E-0008  0.28526E-0008  0.46400E-0010
  0.14250E+0005 -0.29581E+0004  0.18671E-0008  0.18821E-0008  0.31366E-0009
  0.14293E+0005 -0.29581E+0004  0.20711E-0008  0.21506E-0008  0.25400E-0009
  0.14375E+0005 -0.29583E+0004  0.23681E-0008  0.25432E-0008  0.15947E-0009
  0.14457E+0005 -0.29584E+0004  0.25328E-0008  0.27699E-0008  0.85615E-0010
  0.14500E+0005 -0.29584E+0004  0.25628E-0008  0.28203E-0008  0.52894E-0010
  0.14250E+0005 -0.29306E+0004  0.17731E-0008  0.17332E-0008  0.38033E-0009
  0.14293E+0005 -0.29307E+0004  0.19865E-0008  0.20177E-0008  0.31096E-0009
  0.14375E+0005 -0.29309E+0004  0.23049E-0008  0.24449E-0008  0.19713E-0009
  0.14457E+0005 -0.29311E+0004  0.24949E-0008  0.27095E-0008  0.10441E-0009
  0.14500E+0005 -0.29312E+0004  0.25394E-0008  0.27805E-0008  0.62422E-0010
  0.14250E+0005 -0.29162E+0004  0.17233E-0008  0.16530E-0008  0.41676E-0009
  0.14293E+0005 -0.29163E+0004  0.19415E-0008  0.19457E-0008  0.34234E-0009
  0.14375E+0005 -0.29165E+0004  0.22707E-0008  0.23905E-0008  0.21839E-0009
  0.14457E+0005 -0.29168E+0004  0.24738E-0008  0.26749E-0008  0.11563E-0009
  0.14500E+0005 -0.29169E+0004  0.25257E-0008  0.27566E-0008  0.68694E-0010
  0.14500E+0005 -0.30000E+0004  0.25914E-0008  0.28666E-0008  0.44172E-0010
  0.14543E+0005 -0.30000E+0004  0.25582E-0008  0.28385E-0008  0.27006E-0010
  0.14625E+0005 -0.30000E+0004  0.23888E-0008  0.26645E-0008 -0.43170E-0011
  0.14707E+0005 -0.30000E+0004  0.20939E-0008  0.23520E-0008 -0.39105E-0010
  0.14750E+0005 -0.30000E+0004  0.18953E-0008  0.21412E-0008 -0.60204E-0010
  0.14500E+0005 -0.29856E+0004  0.25826E-0008  0.28526E-0008  0.46400E-0010
  0.14543E+0005 -0.29857E+0004  0.25575E-0008  0.28354E-0008  0.25015E-0010
  0.14625E+0005 -0.29858E+0004  0.24036E-0008  0.26808E-0008 -0.13004E-0010
  0.14707E+0005 -0.29858E+0004  0.21229E-0008  0.23853E-0008 -0.52596E-0010
  0.14750E+0005 -0.29859E+0004  0.19310E-0008  0.21821E-0008 -0.75464E-0010
  0.14500E+0005 -0.29584E+0004  0.25628E-0008  0.28203E-0008  0.52894E-0010
  0.14543E+0005 -0.29586E+0004  0.25531E-0008  0.28236E-0008  0.23230E-0010
  0.14625E+0005 -0.29588E+0004  0.24280E-0008  0.27061E-0008 -0.27978E-0010
  0.14707E+0005 -0.29590E+0004  0.21741E-0008  0.24433E-0008 -0.77123E-0010
  0.14750E+0005 -0.29591E+0004  0.19948E-0008  0.22548E-0008 -0.10353E-0009
  0.14500E+0005 -0.29312E+0004  0.25394E-0008  0.27805E-0008  0.62422E-0010
  0.14543E+0005 -0.29314E+0004  0.25446E-0008  0.28044E-0008  0.24190E-0010
  0.14625E+0005 -0.29318E+0004  0.24479E-0008  0.27242E-0008 -0.40766E-0010
  0.14707E+0005 -0.29322E+0004  0.22206E-0008  0.24945E-0008 -0.10001E-0009
  0.14750E+0005 -0.29324E+0004  0.20541E-0008  0.23212E-0008 -0.13022E-0009
  0.14500E+0005 -0.29169E+0004  0.25257E-0008  0.27566E-0008  0.68694E-0010
  0.14543E+0005 -0.29171E+0004  0.25386E-0008  0.27913E-0008  0.25866E-0010
  0.14625E+0005 -0.29176E+0004  0.24566E-0008  0.27308E-0008 -0.46536E-0010
  0.14707E+0005 -0.29180E+0004  0.22434E-0008  0.25188E-0008 -0.11131E-0009
  0.14750E+0005 -0.29183E+0004  0.20837E-0008  0.23537E-0008 -0.14363E-0009
  0.14750E+0005 -0.30000E+0004  0.18953E-0008  0.21412E-0008 -0.60204E-0010
  0.14793E+0005 -0.30000E+0004  0.16726E-0008  0.19050E-0008 -0.83516E-0010
  0.14875E+0005 -0.30000E+0004  0.12003E-0008  0.14064E-0008 -0.13358E-0009
  0.14957E+0005 -0.30000E+0004  0.69130E-0009  0.87252E-0009 -0.18930E-0009
  0.15000E+0005 -0.30000E+0004  0.41980E-0009  0.58900E-0009 -0.21965E-0009
  0.14750E+0005 -0.29859E+0004  0.19310E-0008  0.21821E-0008 -0.75464E-0010
  0.14793E+0005 -0.29859E+0004  0.17140E-0008  0.19524E-0008 -0.10001E-0009
  0.14875E+0005 -0.29860E+0004  0.12503E-0008  0.14629E-0008 -0.15113E-0009
  0.14957E+0005 -0.29862E+0004  0.74623E-0009  0.93375E-0009 -0.20649E-0009
  0.15000E+0005 -0.29862E+0004  0.47577E-0009  0.65100E-0009 -0.23617E-0009
  0.14750E+0005 -0.29591E+0004  0.19948E-0008  0.22548E-0008 -0.10353E-0009
  0.14793E+0005 -0.29593E+0004  0.17891E-0008  0.20378E-0008 -0.13062E-0009
  0.14875E+0005 -0.29596E+0004  0.13422E-0008  0.15666E-0008 -0.18401E-0009
  0.14957E+0005 -0.29599E+0004  0.84815E-0009  0.10475E-0008 -0.23883E-0009
  0.15000E+0005 -0.29601E+0004  0.58014E-0009  0.76674E-0009 -0.26731E-0009
  0.14750E+0005 -0.29324E+0004  0.20541E-0008  0.23212E-0008 -0.13022E-0009
  0.14793E+0005 -0.29326E+0004  0.18598E-0008  0.21175E-0008 -0.16007E-0009
  0.14875E+0005 -0.29332E+0004  0.14303E-0008  0.16657E-0008 -0.21610E-0009
  0.14957E+0005 -0.29337E+0004  0.94725E-0009  0.11579E-0008 -0.27062E-0009
  0.15000E+0005 -0.29339E+0004  0.68223E-0009  0.87996E-0009 -0.29799E-0009
  0.14750E+0005 -0.29183E+0004  0.20837E-0008  0.23537E-0008 -0.14363E-0009
  0.14793E+0005 -0.29186E+0004  0.18955E-0008  0.21572E-0008 -0.17504E-0009
  0.14875E+0005 -0.29192E+0004  0.14753E-0008  0.17160E-0008 -0.23260E-0009
  0.14957E+0005 -0.29198E+0004  0.99841E-0009  0.12149E-0008 -0.28708E-0009
  0.15000E+0005 -0.29201E+0004  0.73518E-0009  0.93860E-0009 -0.31391E-0009
  0.15000E+0005 -0.30000E+0004  0.41980E-0009  0.58900E-0009 -0.21965E-0009
  0.15043E+0005 -0.30000E+0004  0.15259E-0009  0.31063E-0009 -0.24967E-0009
  0.15125E+0005 -0.30000E+0004 -0.32569E-0009 -0.18635E-0009 -0.30285E-0009
  0.15207E+0005 -0.30000E+0004 -0.74400E-0009 -0.62088E-0009 -0.34649E-0009
  0.15250E+0005 -0.30000E+0004 -0.93280E-0009 -0.81758E-0009 -0.36396E-0009
  0.15000E+0005 -0.29862E+0004  0.47577E-0009  0.65100E-0009 -0.23617E-0009
  0.15043E+0005 -0.29863E+0004  0.20854E-0009  0.37226E-0009 -0.26530E-0009
  0.15125E+0005 -0.29864E+0004 -0.27255E-0009 -0.12835E-0009 -0.31625E-0009
  0.15207E+0005 -0.29865E+0004 -0.69685E-0009 -0.56969E-0009 -0.35728E-0009
  0.15250E+0005 -0.29866E+0004 -0.88986E-0009 -0.77100E-0009 -0.37331E-0009
  0.15000E+0005 -0.29601E+0004  0.58014E-0009  0.76674E-0009 -0.26731E-0009
  0.15043E+0005 -0.29603E+0004  0.31332E-0009  0.48782E-0009 -0.29474E-0009
  0.15125E+0005 -0.29606E+0004 -0.17217E-0009 -0.18631E-0010 -0.34148E-0009
  0.15207E+0005 -0.29609E+0004 -0.60696E-0009 -0.47200E-0009 -0.37752E-0009
  0.15250E+0005 -0.29611E+0004 -0.80755E-0009 -0.68165E-0009 -0.39080E-0009
  0.15000E+0005 -0.29339E+0004  0.68223E-0009  0.87996E-0009 -0.29799E-0009
  0.15043E+0005 -0.29342E+0004  0.41642E-0009  0.60158E-0009 -0.32378E-0009
  0.15125E+0005 -0.29348E+0004 -0.72348E-0010  0.90580E-0010 -0.36634E-0009
  0.15207E+0005 -0.29354E+0004 -0.51655E-0009 -0.37365E-0009 -0.39741E-0009
  0.15250E+0005 -0.29357E+0004 -0.72420E-0009 -0.59110E-0009 -0.40794E-0009
  0.15000E+0005 -0.29201E+0004  0.73518E-0009  0.93860E-0009 -0.31391E-0009
  0.15043E+0005 -0.29205E+0004  0.47012E-0009  0.66080E-0009 -0.33886E-0009
  0.15125E+0005 -0.29212E+0004 -0.19940E-0010  0.14792E-0009 -0.37927E-0009
  0.15207E+0005 -0.29219E+0004 -0.46868E-0009 -0.32157E-0009 -0.40773E-0009
  0.15250E+0005 -0.29222E+0004 -0.67986E-0009 -0.54292E-0009 -0.41682E-0009
  0.15250E+0005 -0.30000E+0004 -0.93280E-0009 -0.81758E-0009 -0.36396E-0009
  0.15293E+0005 -0.30000E+0004 -0.10964E-0008 -0.98893E-0009 -0.37683E-0009
  0.15375E+0005 -0.30000E+0004 -0.13312E-0008 -0.12385E-0008 -0.38701E-0009
  0.15457E+0005 -0.30000E+0004 -0.14632E-0008 -0.13861E-0008 -0.37730E-0009
  0.15500E+0005 -0.30000E+0004 -0.14915E-0008 -0.14233E-0008 -0.36413E-0009
  0.15250E+0005 -0.29866E+0004 -0.88986E-0009 -0.77100E-0009 -0.37331E-0009
  0.15293E+0005 -0.29866E+0004 -0.10582E-0008 -0.94746E-0009 -0.38476E-0009
  0.15375E+0005 -0.29867E+0004 -0.13032E-0008 -0.12077E-0008 -0.39232E-0009
  0.15457E+0005 -0.29868E+0004 -0.14461E-0008 -0.13666E-0008 -0.38025E-0009
  0.15500E+0005 -0.29869E+0004 -0.14802E-0008 -0.14097E-0008 -0.36596E-0009
  0.15250E+0005 -0.29611E+0004 -0.80755E-0009 -0.68165E-0009 -0.39080E-0009
  0.15293E+0005 -0.29613E+0004 -0.98456E-0009 -0.86745E-0009 -0.39951E-0009
  0.15375E+0005 -0.29616E+0004 -0.12483E-0008 -0.11475E-0008 -0.40209E-0009
  0.15457E+0005 -0.29618E+0004 -0.14114E-0008 -0.13275E-0008 -0.38552E-0009
  0.15500E+0005 -0.29620E+0004 -0.14563E-0008 -0.13817E-0008 -0.36914E-0009
  0.15250E+0005 -0.29357E+0004 -0.72420E-0009 -0.59110E-0009 -0.40794E-0009
  0.15293E+0005 -0.29359E+0004 -0.90940E-0009 -0.78578E-0009 -0.41390E-0009
  0.15375E+0005 -0.29364E+0004 -0.11911E-0008 -0.10849E-0008 -0.41149E-0009
  0.15457E+0005 -0.29369E+0004 -0.13742E-0008 -0.12856E-0008 -0.39047E-0009
  0.15500E+0005 -0.29371E+0004 -0.14298E-0008 -0.13507E-0008 -0.37201E-0009
  0.15250E+0005 -0.29222E+0004 -0.67986E-0009 -0.54292E-0009 -0.41682E-0009
  0.15293E+0005 -0.29225E+0004 -0.86922E-0009 -0.74210E-0009 -0.42134E-0009
  0.15375E+0005 -0.29231E+0004 -0.11601E-0008 -0.10510E-0008 -0.41631E-0009
  0.15457E+0005 -0.29237E+0004 -0.13535E-0008 -0.12624E-0008 -0.39297E-0009
  0.15500E+0005 -0.29240E+0004 -0.14147E-0008 -0.13332E-0008 -0.37343E-0009
  0.15500E+0005 -0.30000E+0004 -0.14915E-0008 -0.14233E-0008 -0.36413E-0009
  0.15543E+0005 -0.30000E+0004 -0.14926E-0008 -0.14337E-0008 -0.34567E-0009
  0.15625E+0005 -0.30000E+0004 -0.14253E-0008 -0.13853E-0008 -0.29752E-0009
  0.15707E+0005 -0.30000E+0004 -0.12799E-0008 -0.12600E-0008 -0.23528E-0009
  0.15750E+0005 -0.30000E+0004 -0.11778E-0008 -0.11688E-0008 -0.19831E-0009
  0.15500E+0005 -0.29869E+0004 -0.14802E-0008 -0.14097E-0008 -0.36596E-0009
  0.15543E+0005 -0.29869E+0004 -0.14868E-0008 -0.14258E-0008 -0.34649E-0009
  0.15625E+0005 -0.29870E+0004 -0.14294E-0008 -0.13874E-0008 -0.29670E-0009
  0.15707E+0005 -0.29870E+0004 -0.12924E-0008 -0.12706E-0008 -0.23322E-0009
  0.15750E+0005 -0.29871E+0004 -0.11939E-0008 -0.11831E-0008 -0.19576E-0009
  0.15500E+0005 -0.29620E+0004 -0.14563E-0008 -0.13817E-0008 -0.36914E-0009
  0.15543E+0005 -0.29621E+0004 -0.14736E-0008 -0.14085E-0008 -0.34777E-0009
  0.15625E+0005 -0.29623E+0004 -0.14349E-0008 -0.13892E-0008 -0.29497E-0009
  0.15707E+0005 -0.29625E+0004 -0.13139E-0008 -0.12887E-0008 -0.22925E-0009
  0.15750E+0005 -0.29626E+0004 -0.12226E-0008 -0.12084E-0008 -0.19090E-0009
  0.15500E+0005 -0.29371E+0004 -0.14298E-0008 -0.13507E-0008 -0.37201E-0009
  0.15543E+0005 -0.29373E+0004 -0.14575E-0008 -0.13883E-0008 -0.34879E-0009
  0.15625E+0005 -0.29376E+0004 -0.14376E-0008 -0.13880E-0008 -0.29309E-0009
  0.15707E+0005 -0.29379E+0004 -0.13330E-0008 -0.13040E-0008 -0.22526E-0009
  0.15750E+0005 -0.29381E+0004 -0.12490E-0008 -0.12311E-0008 -0.18610E-0009
  0.15500E+0005 -0.29240E+0004 -0.14147E-0008 -0.13332E-0008 -0.37343E-0009
  0.15543E+0005 -0.29242E+0004 -0.14479E-0008 -0.13765E-0008 -0.34925E-0009
  0.15625E+0005 -0.29246E+0004 -0.14379E-0008 -0.13862E-0008 -0.29207E-0009
  0.15707E+0005 -0.29250E+0004 -0.13421E-0008 -0.13110E-0008 -0.22318E-0009
  0.15750E+0005 -0.29252E+0004 -0.12620E-0008 -0.12421E-0008 -0.18363E-0009
  0.15750E+0005 -0.30000E+0004 -0.11778E-0008 -0.11688E-0008 -0.19831E-0009
  0.15793E+0005 -0.30000E+0004 -0.10620E-0008 -0.10638E-0008 -0.15947E-0009
  0.15875E+0005 -0.30000E+0004 -0.81567E-0009 -0.83744E-0009 -0.83505E-0010
  0.15957E+0005 -0.30000E+0004 -0.55203E-0009 -0.59202E-0009 -0.88971E-0011
  0.16000E+0005 -0.30000E+0004 -0.41276E-0009 -0.46130E-0009  0.28233E-0010
  0.15750E+0005 -0.29871E+0004 -0.11939E-0008 -0.11831E-0008 -0.19576E-0009
  0.15793E+0005 -0.29871E+0004 -0.10812E-0008 -0.10813E-0008 -0.15652E-0009
  0.15875E+0005 -0.29872E+0004 -0.83905E-0009 -0.85930E-0009 -0.80062E-0010
  0.15957E+0005 -0.29872E+0004 -0.57742E-0009 -0.61613E-0009 -0.52607E-0011
  0.16000E+0005 -0.29873E+0004 -0.43838E-0009 -0.48578E-0009  0.31863E-0010
  0.15750E+0005 -0.29626E+0004 -0.12226E-0008 -0.12084E-0008 -0.19090E-0009
  0.15793E+0005 -0.29627E+0004 -0.11159E-0008 -0.11127E-0008 -0.15097E-0009
  0.15875E+0005 -0.29629E+0004 -0.88215E-0009 -0.89937E-0009 -0.73689E-0010
  0.15957E+0005 -0.29630E+0004 -0.62480E-0009 -0.66088E-0009  0.13691E-0011
  0.16000E+0005 -0.29631E+0004 -0.48642E-0009 -0.53147E-0009  0.38441E-0010
  0.15750E+0005 -0.29381E+0004 -0.12490E-0008 -0.12311E-0008 -0.18610E-0009
  0.15793E+0005 -0.29383E+0004 -0.11486E-0008 -0.11418E-0008 -0.14556E-0009
  0.15875E+0005 -0.29386E+0004 -0.92371E-0009 -0.93766E-0009 -0.67602E-0010
  0.15957E+0005 -0.29389E+0004 -0.67119E-0009 -0.70436E-0009  0.75901E-0011
  0.16000E+0005 -0.29390E+0004 -0.53377E-0009 -0.57617E-0009  0.44555E-0010
  0.15750E+0005 -0.29252E+0004 -0.12620E-0008 -0.12421E-0008 -0.18363E-0009
  0.15793E+0005 -0.29254E+0004 -0.11650E-0008 -0.11563E-0008 -0.14280E-0009
  0.15875E+0005 -0.29257E+0004 -0.94503E-0009 -0.95712E-0009 -0.64532E-0010
  0.15957E+0005 -0.29261E+0004 -0.69527E-0009 -0.72677E-0009  0.10682E-0010
  0.16000E+0005 -0.29263E+0004 -0.55847E-0009 -0.59932E-0009  0.47571E-0010
  0.16000E+0005 -0.30000E+0004 -0.41276E-0009 -0.46130E-0009  0.28233E-0010
  0.16043E+0005 -0.30000E+0004 -0.27678E-0009 -0.33296E-0009  0.63006E-0010
  0.16125E+0005 -0.30000E+0004 -0.36470E-0010 -0.10424E-0009  0.12055E-0009
  0.16207E+0005 -0.30000E+0004  0.17023E-0009  0.95071E-0010  0.16489E-0009
  0.16250E+0005 -0.30000E+0004  0.26243E-0009  0.18513E-0009  0.18238E-0009
  0.16000E+0005 -0.29873E+0004 -0.43838E-0009 -0.48578E-0009  0.31863E-0010
  0.16043E+0005 -0.29873E+0004 -0.30208E-0009 -0.35728E-0009  0.66568E-0010
  0.16125E+0005 -0.29874E+0004 -0.59864E-0010 -0.12701E-0009  0.12384E-0009
  0.16207E+0005 -0.29875E+0004  0.15006E-0009  0.75165E-0010  0.16776E-0009
  0.16250E+0005 -0.29876E+0004  0.24434E-0009  0.16712E-0009  0.18497E-0009
  0.16000E+0005 -0.29631E+0004 -0.48642E-0009 -0.53147E-0009  0.38441E-0010
  0.16043E+0005 -0.29633E+0004 -0.34972E-0009 -0.40287E-0009  0.72970E-0010
  0.16125E+0005 -0.29636E+0004 -0.10429E-0009 -0.17002E-0009  0.12966E-0009
  0.16207E+0005 -0.29638E+0004  0.11144E-0009  0.37262E-0010  0.17277E-0009
  0.16250E+0005 -0.29640E+0004  0.20954E-0009  0.13267E-0009  0.18949E-0009
  0.16000E+0005 -0.29390E+0004 -0.53377E-0009 -0.57617E-0009  0.44555E-0010
  0.16043E+0005 -0.29393E+0004 -0.39695E-0009 -0.44773E-0009  0.78866E-0010
  0.16125E+0005 -0.29397E+0004 -0.14878E-0009 -0.21279E-0009  0.13494E-0009
  0.16207E+0005 -0.29401E+0004  0.72365E-0010 -0.80704E-0012  0.17723E-0009
  0.16250E+0005 -0.29404E+0004  0.17413E-0009  0.97872E-0010  0.19348E-0009
  0.16000E+0005 -0.29263E+0004 -0.55847E-0009 -0.59932E-0009  0.47571E-0010
  0.16043E+0005 -0.29266E+0004 -0.42169E-0009 -0.47109E-0009  0.81760E-0010
  0.16125E+0005 -0.29271E+0004 -0.17227E-0009 -0.23523E-0009  0.13749E-0009
  0.16207E+0005 -0.29276E+0004  0.51591E-0010 -0.20936E-0010  0.17936E-0009
  0.16250E+0005 -0.29279E+0004  0.15523E-0009  0.79396E-0010  0.19537E-0009
  0.16250E+0005 -0.30000E+0004  0.26243E-0009  0.18513E-0009  0.18238E-0009
  0.16293E+0005 -0.30000E+0004  0.34185E-0009  0.26366E-0009  0.19565E-0009
  0.16375E+0005 -0.30000E+0004  0.45564E-0009  0.37893E-0009  0.20935E-0009
  0.16457E+0005 -0.30000E+0004  0.52145E-0009  0.44998E-0009  0.20896E-0009
  0.16500E+0005 -0.30000E+0004  0.53780E-0009  0.47036E-0009  0.20368E-0009
  0.16250E+0005 -0.29876E+0004  0.24434E-0009  0.16712E-0009  0.18497E-0009
  0.16293E+0005 -0.29876E+0004  0.32604E-0009  0.24774E-0009  0.19797E-0009
  0.16375E+0005 -0.29877E+0004  0.44438E-0009  0.36723E-0009  0.21112E-0009
  0.16457E+0005 -0.29878E+0004  0.51473E-0009  0.44256E-0009  0.21018E-0009
  0.16500E+0005 -0.29879E+0004  0.53334E-0009  0.46510E-0009  0.20462E-0009
  0.16250E+0005 -0.29640E+0004  0.20954E-0009  0.13267E-0009  0.18949E-0009
  0.16293E+0005 -0.29641E+0004  0.29545E-0009  0.21713E-0009  0.20197E-0009
  0.16375E+0005 -0.29644E+0004  0.42231E-0009  0.34450E-0009  0.21411E-0009
  0.16457E+0005 -0.29648E+0004  0.50123E-0009  0.42784E-0009  0.21219E-0009
  0.16500E+0005 -0.29649E+0004  0.52414E-0009  0.45444E-0009  0.20616E-0009
  0.16250E+0005 -0.29404E+0004  0.17413E-0009  0.97872E-0010  0.19348E-0009
  0.16293E+0005 -0.29406E+0004  0.26412E-0009  0.18603E-0009  0.20546E-0009
  0.16375E+0005 -0.29412E+0004  0.39935E-0009  0.32106E-0009  0.21667E-0009
  0.16457E+0005 -0.29417E+0004  0.48677E-0009  0.41231E-0009  0.21386E-0009
  0.16500E+0005 -0.29420E+0004  0.51400E-0009  0.44295E-0009  0.20740E-0009
  0.16250E+0005 -0.29279E+0004  0.15523E-0009  0.79396E-0010  0.19537E-0009
  0.16293E+0005 -0.29283E+0004  0.24732E-0009  0.16944E-0009  0.20710E-0009
  0.16375E+0005 -0.29289E+0004  0.38690E-0009  0.30843E-0009  0.21785E-0009
  0.16457E+0005 -0.29295E+0004  0.47879E-0009  0.40380E-0009  0.21462E-0009
  0.16500E+0005 -0.29299E+0004  0.50829E-0009  0.43657E-0009  0.20795E-0009
  0.16500E+0005 -0.30000E+0004  0.53780E-0009  0.47036E-0009  0.20368E-0009
  0.16543E+0005 -0.30000E+0004  0.54247E-0009  0.47981E-0009  0.19535E-0009
  0.16625E+0005 -0.30000E+0004  0.52295E-0009  0.47084E-0009  0.17264E-0009
  0.16707E+0005 -0.30000E+0004  0.47324E-0009  0.43288E-0009  0.14337E-0009
  0.16750E+0005 -0.30000E+0004  0.43793E-0009  0.40393E-0009  0.12632E-0009
  0.16500E+0005 -0.29879E+0004  0.53334E-0009  0.46510E-0009  0.20462E-0009
  0.16543E+0005 -0.29880E+0004  0.54014E-0009  0.47657E-0009  0.19603E-0009
  0.16625E+0005 -0.29881E+0004  0.52412E-0009  0.47100E-0009  0.17287E-0009
  0.16707E+0005 -0.29882E+0004  0.47714E-0009  0.43573E-0009  0.14325E-0009
  0.16750E+0005 -0.29882E+0004  0.44291E-0009  0.40787E-0009  0.12605E-0009
  0.16500E+0005 -0.29649E+0004  0.52414E-0009  0.45444E-0009  0.20616E-0009
  0.16543E+0005 -0.29651E+0004  0.53499E-0009  0.46978E-0009  0.19711E-0009
  0.16625E+0005 -0.29654E+0004  0.52571E-0009  0.47069E-0009  0.17319E-0009
  0.16707E+0005 -0.29658E+0004  0.48400E-0009  0.44059E-0009  0.14297E-0009
  0.16750E+0005 -0.29659E+0004  0.45190E-0009  0.41488E-0009  0.12551E-0009
  0.16500E+0005 -0.29420E+0004  0.51400E-0009  0.44295E-0009  0.20740E-0009
  0.16543E+0005 -0.29423E+0004  0.52893E-0009  0.46215E-0009  0.19796E-0009
  0.16625E+0005 -0.29428E+0004  0.52649E-0009  0.46959E-0009  0.17339E-0009
  0.16707E+0005 -0.29434E+0004  0.49021E-0009  0.44477E-0009  0.14266E-0009
  0.16750E+0005 -0.29436E+0004  0.46034E-0009  0.42127E-0009  0.12500E-0009
  0.16500E+0005 -0.29299E+0004  0.50829E-0009  0.43657E-0009  0.20795E-0009
  0.16543E+0005 -0.29302E+0004  0.52538E-0009  0.45779E-0009  0.19832E-0009
  0.16625E+0005 -0.29309E+0004  0.52660E-0009  0.46871E-0009  0.17346E-0009
  0.16707E+0005 -0.29315E+0004  0.49323E-0009  0.44671E-0009  0.14250E-0009
  0.16750E+0005 -0.29319E+0004  0.46458E-0009  0.42440E-0009  0.12475E-0009
  0.16750E+0005 -0.30000E+0004  0.43793E-0009  0.40393E-0009  0.12632E-0009
  0.16793E+0005 -0.30000E+0004  0.39808E-0009  0.37040E-0009  0.10872E-0009
  0.16875E+0005 -0.30000E+0004  0.31480E-0009  0.29858E-0009  0.75239E-0010
  0.16957E+0005 -0.30000E+0004  0.22831E-0009  0.22233E-0009  0.43599E-0010
  0.17000E+0005 -0.30000E+0004  0.18384E-0009  0.18262E-0009  0.28302E-0010
  0.16750E+0005 -0.29882E+0004  0.44291E-0009  0.40787E-0009  0.12605E-0009
  0.16793E+0005 -0.29883E+0004  0.40391E-0009  0.37522E-0009  0.10831E-0009
  0.16875E+0005 -0.29884E+0004  0.32162E-0009  0.30449E-0009  0.74669E-0010
  0.16957E+0005 -0.29885E+0004  0.23537E-0009  0.22862E-0009  0.42943E-0010
  0.17000E+0005 -0.29886E+0004  0.19078E-0009  0.18887E-0009  0.27633E-0010
  0.16750E+0005 -0.29659E+0004  0.45190E-0009  0.41488E-0009  0.12551E-0009
  0.16793E+0005 -0.29661E+0004  0.41460E-0009  0.38396E-0009  0.10758E-0009
  0.16875E+0005 -0.29664E+0004  0.33432E-0009  0.31539E-0009  0.73663E-0010
  0.16957E+0005 -0.29667E+0004  0.24867E-0009  0.24036E-0009  0.41811E-0010
  0.17000E+0005 -0.29669E+0004  0.20390E-0009  0.20059E-0009  0.26485E-0010
  0.16750E+0005 -0.29436E+0004  0.46034E-0009  0.42127E-0009  0.12500E-0009
  0.16793E+0005 -0.29439E+0004  0.42482E-0009  0.39216E-0009  0.10690E-0009
  0.16875E+0005 -0.29444E+0004  0.34672E-0009  0.32590E-0009  0.72778E-0010
  0.16957E+0005 -0.29449E+0004  0.26182E-0009  0.25186E-0009  0.40840E-0010
  0.17000E+0005 -0.29452E+0004  0.21695E-0009  0.21214E-0009  0.25508E-0010
  0.16750E+0005 -0.29319E+0004  0.46458E-0009  0.42440E-0009  0.12475E-0009
  0.16793E+0005 -0.29322E+0004  0.43003E-0009  0.39626E-0009  0.10658E-0009
  0.16875E+0005 -0.29328E+0004  0.35315E-0009  0.33129E-0009  0.72368E-0010
  0.16957E+0005 -0.29334E+0004  0.26870E-0009  0.25782E-0009  0.40396E-0010
  0.17000E+0005 -0.29337E+0004  0.22381E-0009  0.21815E-0009  0.25067E-0010
  0.17000E+0005 -0.30000E+0004  0.18384E-0009  0.18262E-0009  0.28302E-0010
  0.17043E+0005 -0.30000E+0004  0.14128E-0009  0.14430E-0009  0.14241E-0010
  0.17125E+0005 -0.30000E+0004  0.68332E-0010  0.77918E-0010 -0.84982E-0011
  0.17207E+0005 -0.30000E+0004  0.81403E-0011  0.22303E-0010 -0.25681E-0010
  0.17250E+0005 -0.30000E+0004 -0.17851E-0010 -0.20364E-0011 -0.32477E-0010
  0.17000E+0005 -0.29886E+0004  0.19078E-0009  0.18887E-0009  0.27633E-0010
  0.17043E+0005 -0.29886E+0004  0.14796E-0009  0.15038E-0009  0.13573E-0010
  0.17125E+0005 -0.29887E+0004  0.74208E-0010  0.83351E-0010 -0.91210E-0011
  0.17207E+0005 -0.29888E+0004  0.12941E-0010  0.26822E-0010 -0.26224E-0010
  0.17250E+0005 -0.29888E+0004 -0.13670E-0010  0.19382E-0011 -0.32965E-0010
  0.17000E+0005 -0.29669E+0004  0.20390E-0009  0.20059E-0009  0.26485E-0010
  0.17043E+0005 -0.29670E+0004  0.16063E-0009  0.16182E-0009  0.12437E-0010
  0.17125E+0005 -0.29672E+0004  0.85425E-0010  0.93653E-0010 -0.10167E-0010
  0.17207E+0005 -0.29675E+0004  0.22171E-0010  0.35445E-0010 -0.27122E-0010
  0.17250E+0005 -0.29676E+0004 -0.56009E-0011  0.95535E-0011 -0.33773E-0010
  0.17000E+0005 -0.29452E+0004  0.21695E-0009  0.21214E-0009  0.25508E-0010
  0.17043E+0005 -0.29454E+0004  0.17330E-0009  0.17314E-0009  0.11481E-0010
  0.17125E+0005 -0.29458E+0004  0.96736E-0010  0.10394E-0009 -0.11035E-0010
  0.17207E+0005 -0.29462E+0004  0.31558E-0010  0.44134E-0010 -0.27856E-0010
  0.17250E+0005 -0.29465E+0004  0.26466E-0011  0.17265E-0010 -0.34426E-0010
  0.17000E+0005 -0.29337E+0004  0.22381E-0009  0.21815E-0009  0.25067E-0010
  0.17043E+0005 -0.29340E+0004  0.17999E-0009  0.17907E-0009  0.11052E-0010
  0.17125E+0005 -0.29345E+0004  0.10274E-0009  0.10936E-0009 -0.11420E-0010
  0.17207E+0005 -0.29350E+0004  0.36569E-0010  0.48741E-0010 -0.28178E-0010
  0.17250E+0005 -0.29353E+0004  0.70640E-0011  0.21369E-0010 -0.34711E-0010
  0.17250E+0005 -0.30000E+0004 -0.17851E-0010 -0.20364E-0011 -0.32477E-0010
  0.17293E+0005 -0.30000E+0004 -0.39772E-0010 -0.22804E-0010 -0.37767E-0010
  0.17375E+0005 -0.30000E+0004 -0.70390E-0010 -0.52444E-0010 -0.43948E-0010
  0.17457E+0005 -0.30000E+0004 -0.87859E-0010 -0.70258E-0010 -0.45769E-0010
  0.17500E+0005 -0.30000E+0004 -0.92456E-0010 -0.75452E-0010 -0.45288E-0010
  0.17250E+0005 -0.29888E+0004 -0.13670E-0010  0.19382E-0011 -0.32965E-0010
  0.17293E+0005 -0.29889E+0004 -0.36219E-0010 -0.19386E-0010 -0.38199E-0010
  0.17375E+0005 -0.29889E+0004 -0.67996E-0010 -0.50069E-0010 -0.44272E-0010
  0.17457E+0005 -0.29890E+0004 -0.86503E-0010 -0.68834E-0010 -0.45986E-0010
  0.17500E+0005 -0.29890E+0004 -0.91578E-0010 -0.74470E-0010 -0.45457E-0010
  0.17250E+0005 -0.29676E+0004 -0.56009E-0011  0.95535E-0011 -0.33773E-0010
  0.17293E+0005 -0.29678E+0004 -0.29329E-0010 -0.12810E-0010 -0.38909E-0010
  0.17375E+0005 -0.29680E+0004 -0.63298E-0010 -0.45453E-0010 -0.44794E-0010
  0.17457E+0005 -0.29682E+0004 -0.83789E-0010 -0.66022E-0010 -0.46334E-0010
  0.17500E+0005 -0.29683E+0004 -0.89781E-0010 -0.72502E-0010 -0.45722E-0010
  0.17250E+0005 -0.29465E+0004  0.26466E-0011  0.17265E-0010 -0.34426E-0010
  0.17293E+0005 -0.29466E+0004 -0.22249E-0010 -0.61159E-0011 -0.39479E-0010
  0.17375E+0005 -0.29470E+0004 -0.58407E-0010 -0.40696E-0010 -0.45207E-0010
  0.17457E+0005 -0.29473E+0004 -0.80896E-0010 -0.63066E-0010 -0.46603E-0010
  0.17500E+0005 -0.29475E+0004 -0.87819E-0010 -0.70394E-0010 -0.45925E-0010
  0.17250E+0005 -0.29353E+0004  0.70640E-0011  0.21369E-0010 -0.34711E-0010
  0.17293E+0005 -0.29355E+0004 -0.18443E-0010 -0.25402E-0011 -0.39725E-0010
  0.17375E+0005 -0.29359E+0004 -0.55754E-0010 -0.38132E-0010 -0.45384E-0010
  0.17457E+0005 -0.29363E+0004 -0.79304E-0010 -0.61450E-0010 -0.46718E-0010
  0.17500E+0005 -0.29366E+0004 -0.86722E-0010 -0.69227E-0010 -0.46010E-0010
  0.17500E+0005 -0.30000E+0004 -0.92456E-0010 -0.75452E-0010 -0.45288E-0010
  0.17543E+0005 -0.30000E+0004 -0.94326E-0010 -0.78137E-0010 -0.44009E-0010
  0.17625E+0005 -0.30000E+0004 -0.91746E-0010 -0.77535E-0010 -0.39898E-0010
  0.17707E+0005 -0.30000E+0004 -0.83338E-0010 -0.71417E-0010 -0.34371E-0010
  0.17750E+0005 -0.30000E+0004 -0.77387E-0010 -0.66712E-0010 -0.31172E-0010
  0.17500E+0005 -0.29890E+0004 -0.91578E-0010 -0.74470E-0010 -0.45457E-0010
  0.17543E+0005 -0.29891E+0004 -0.93869E-0010 -0.77550E-0010 -0.44131E-0010
  0.17625E+0005 -0.29891E+0004 -0.91927E-0010 -0.77553E-0010 -0.39947E-0010
  0.17707E+0005 -0.29892E+0004 -0.83950E-0010 -0.71854E-0010 -0.34367E-0010
  0.17750E+0005 -0.29892E+0004 -0.78148E-0010 -0.67299E-0010 -0.31148E-0010
  0.17500E+0005 -0.29683E+0004 -0.89781E-0010 -0.72502E-0010 -0.45722E-0010
  0.17543E+0005 -0.29684E+0004 -0.92883E-0010 -0.76336E-0010 -0.44320E-0010
  0.17625E+0005 -0.29685E+0004 -0.92179E-0010 -0.77504E-0010 -0.40019E-0010
  0.17707E+0005 -0.29687E+0004 -0.85045E-0010 -0.72617E-0010 -0.34355E-0010
  0.17750E+0005 -0.29688E+0004 -0.79540E-0010 -0.68358E-0010 -0.31102E-0010
  0.17500E+0005 -0.29475E+0004 -0.87819E-0010 -0.70394E-0010 -0.45925E-0010
  0.17543E+0005 -0.29477E+0004 -0.91749E-0010 -0.74990E-0010 -0.44462E-0010
  0.17625E+0005 -0.29479E+0004 -0.92316E-0010 -0.77343E-0010 -0.40068E-0010
  0.17707E+0005 -0.29482E+0004 -0.86061E-0010 -0.73296E-0010 -0.34339E-0010
  0.17750E+0005 -0.29483E+0004 -0.80871E-0010 -0.69345E-0010 -0.31062E-0010
  0.17500E+0005 -0.29366E+0004 -0.86722E-0010 -0.69227E-0010 -0.46010E-0010
  0.17543E+0005 -0.29367E+0004 -0.91095E-0010 -0.74228E-0010 -0.44522E-0010
  0.17625E+0005 -0.29370E+0004 -0.92345E-0010 -0.77215E-0010 -0.40088E-0010
  0.17707E+0005 -0.29374E+0004 -0.86566E-0010 -0.73619E-0010 -0.34331E-0010
  0.17750E+0005 -0.29375E+0004 -0.81550E-0010 -0.69838E-0010 -0.31045E-0010
  0.17750E+0005 -0.30000E+0004 -0.77387E-0010 -0.66712E-0010 -0.31172E-0010
  0.17793E+0005 -0.30000E+0004 -0.70798E-0010 -0.61351E-0010 -0.27910E-0010
  0.17875E+0005 -0.30000E+0004 -0.57538E-0010 -0.50298E-0010 -0.21854E-0010
  0.17957E+0005 -0.30000E+0004 -0.44495E-0010 -0.39201E-0010 -0.16321E-0010
  0.18000E+0005 -0.30000E+0004 -0.38072E-0010 -0.33679E-0010 -0.13710E-0010
  0.17750E+0005 -0.29892E+0004 -0.78148E-0010 -0.67299E-0010 -0.31148E-0010
  0.17793E+0005 -0.29892E+0004 -0.71661E-0010 -0.62045E-0010 -0.27869E-0010
  0.17875E+0005 -0.29893E+0004 -0.58486E-0010 -0.51092E-0010 -0.21796E-0010
  0.17957E+0005 -0.29893E+0004 -0.45415E-0010 -0.39992E-0010 -0.16255E-0010
  0.18000E+0005 -0.29894E+0004 -0.38946E-0010 -0.34436E-0010 -0.13645E-0010
  0.17750E+0005 -0.29688E+0004 -0.79540E-0010 -0.68358E-0010 -0.31102E-0010
  0.17793E+0005 -0.29688E+0004 -0.73261E-0010 -0.63316E-0010 -0.27800E-0010
  0.17875E+0005 -0.29690E+0004 -0.60266E-0010 -0.52573E-0010 -0.21699E-0010
  0.17957E+0005 -0.29691E+0004 -0.47159E-0010 -0.41478E-0010 -0.16150E-0010
  0.18000E+0005 -0.29692E+0004 -0.40609E-0010 -0.35866E-0010 -0.13540E-0010
  0.17750E+0005 -0.29483E+0004 -0.80871E-0010 -0.69345E-0010 -0.31062E-0010
  0.17793E+0005 -0.29484E+0004 -0.74816E-0010 -0.64531E-0010 -0.27742E-0010
  0.17875E+0005 -0.29487E+0004 -0.62026E-0010 -0.54017E-0010 -0.21622E-0010
  0.17957E+0005 -0.29489E+0004 -0.48902E-0010 -0.42946E-0010 -0.16069E-0010
  0.18000E+0005 -0.29490E+0004 -0.42279E-0010 -0.37286E-0010 -0.13461E-0010
  0.17750E+0005 -0.29375E+0004 -0.81550E-0010 -0.69838E-0010 -0.31045E-0010
  0.17793E+0005 -0.29377E+0004 -0.75618E-0010 -0.65149E-0010 -0.27718E-0010
  0.17875E+0005 -0.29379E+0004 -0.62947E-0010 -0.54766E-0010 -0.21591E-0010
  0.17957E+0005 -0.29382E+0004 -0.49821E-0010 -0.43713E-0010 -0.16037E-0010
  0.18000E+0005 -0.29384E+0004 -0.43161E-0010 -0.38031E-0010 -0.13430E-0010
  0.18000E+0005 -0.30000E+0004 -0.38072E-0010 -0.33679E-0010 -0.13710E-0010
  0.18043E+0005 -0.30000E+0004 -0.32098E-0010 -0.28508E-0010 -0.11340E-0010
  0.18125E+0005 -0.30000E+0004 -0.22232E-0010 -0.19909E-0010 -0.75446E-0011
  0.18207E+0005 -0.30000E+0004 -0.14405E-0010 -0.13029E-0010 -0.46433E-0011
  0.18250E+0005 -0.30000E+0004 -0.11081E-0010 -0.10091E-0010 -0.34434E-0011
  0.18000E+0005 -0.29894E+0004 -0.38946E-0010 -0.34436E-0010 -0.13645E-0010
  0.18043E+0005 -0.29894E+0004 -0.32911E-0010 -0.29218E-0010 -0.11277E-0010
  0.18125E+0005 -0.29894E+0004 -0.22907E-0010 -0.20505E-0010 -0.74898E-0011
  0.18207E+0005 -0.29895E+0004 -0.14932E-0010 -0.13499E-0010 -0.45989E-0011
  0.18250E+0005 -0.29895E+0004 -0.11533E-0010 -0.10495E-0010 -0.34052E-0011
  0.18000E+0005 -0.29692E+0004 -0.40609E-0010 -0.35866E-0010 -0.13540E-0010
  0.18043E+0005 -0.29693E+0004 -0.34464E-0010 -0.30563E-0010 -0.11177E-0010
  0.18125E+0005 -0.29694E+0004 -0.24203E-0010 -0.21640E-0010 -0.74040E-0011
  0.18207E+0005 -0.29695E+0004 -0.15947E-0010 -0.14397E-0010 -0.45294E-0011
  0.18250E+0005 -0.29696E+0004 -0.12405E-0010 -0.11270E-0010 -0.33454E-0011
  0.18000E+0005 -0.29490E+0004 -0.42279E-0010 -0.37286E-0010 -0.13461E-0010
  0.18043E+0005 -0.29491E+0004 -0.36029E-0010 -0.31905E-0010 -0.11102E-0010
  0.18125E+0005 -0.29494E+0004 -0.25516E-0010 -0.22781E-0010 -0.73405E-0011
  0.18207E+0005 -0.29496E+0004 -0.16983E-0010 -0.15305E-0010 -0.44789E-0011
  0.18250E+0005 -0.29497E+0004 -0.13296E-0010 -0.12056E-0010 -0.33013E-0011
  0.18000E+0005 -0.29384E+0004 -0.43161E-0010 -0.38031E-0010 -0.13430E-0010
  0.18043E+0005 -0.29385E+0004 -0.36858E-0010 -0.32611E-0010 -0.11073E-0010
  0.18125E+0005 -0.29388E+0004 -0.26216E-0010 -0.23385E-0010 -0.73157E-0011
  0.18207E+0005 -0.29391E+0004 -0.17537E-0010 -0.15788E-0010 -0.44600E-0011
  0.18250E+0005 -0.29392E+0004 -0.13774E-0010 -0.12475E-0010 -0.32848E-0011
  0.18250E+0005 -0.30000E+0004 -0.11081E-0010 -0.10091E-0010 -0.34434E-0011
  0.18293E+0005 -0.30000E+0004 -0.82766E-0011 -0.75995E-0011 -0.24527E-0011
  0.18375E+0005 -0.30000E+0004 -0.42380E-0011 -0.39917E-0011 -0.10646E-0011
  0.18457E+0005 -0.30000E+0004 -0.15965E-0011 -0.16108E-0011 -0.19708E-0012
  0.18500E+0005 -0.30000E+0004 -0.65311E-0012 -0.75081E-0012  0.95091E-0013
  0.18250E+0005 -0.29895E+0004 -0.11533E-0010 -0.10495E-0010 -0.34052E-0011
  0.18293E+0005 -0.29895E+0004 -0.86567E-0011 -0.79416E-0011 -0.24195E-0011
  0.18375E+0005 -0.29896E+0004 -0.44986E-0011 -0.42281E-0011 -0.10409E-0011
  0.18457E+0005 -0.29897E+0004 -0.17636E-0011 -0.17639E-0011 -0.18244E-0012
  0.18500E+0005 -0.29897E+0004 -0.77865E-0012 -0.86814E-0012  0.10938E-0012
  0.18250E+0005 -0.29696E+0004 -0.12405E-0010 -0.11270E-0010 -0.33454E-0011
  0.18293E+0005 -0.29697E+0004 -0.93920E-0011 -0.85986E-0011 -0.23674E-0011
  0.18375E+0005 -0.29699E+0004 -0.50062E-0011 -0.46858E-0011 -0.10045E-0011
  0.18457E+0005 -0.29700E+0004 -0.20894E-0011 -0.20607E-0011 -0.15921E-0012
  0.18500E+0005 -0.29701E+0004 -0.10265E-0011 -0.10950E-0011  0.12766E-0012
  0.18250E+0005 -0.29497E+0004 -0.13296E-0010 -0.12056E-0010 -0.33013E-0011
  0.18293E+0005 -0.29499E+0004 -0.10147E-0010 -0.92670E-0011 -0.23300E-0011
  0.18375E+0005 -0.29501E+0004 -0.55305E-0011 -0.51546E-0011 -0.97952E-0012
  0.18457E+0005 -0.29504E+0004 -0.24279E-0011 -0.23660E-0011 -0.14358E-0012
  0.18500E+0005 -0.29506E+0004 -0.12864E-0011 -0.13314E-0011  0.13929E-0012
  0.18250E+0005 -0.29392E+0004 -0.13774E-0010 -0.12475E-0010 -0.32848E-0011
  0.18293E+0005 -0.29394E+0004 -0.10552E-0010 -0.96241E-0011 -0.23160E-0011
  0.18375E+0005 -0.29397E+0004 -0.58137E-0011 -0.54064E-0011 -0.97098E-0012
  0.18457E+0005 -0.29401E+0004 -0.26124E-0011 -0.25312E-0011 -0.13967E-0012
  0.18500E+0005 -0.29402E+0004 -0.14286E-0011 -0.14615E-0011  0.14376E-0012
  0.18500E+0005 -0.30000E+0004 -0.65311E-0012 -0.75081E-0012  0.95091E-0013
  0.18543E+0005 -0.30000E+0004  0.43682E-0013 -0.11121E-0012  0.30227E-0012
  0.18625E+0005 -0.30000E+0004  0.83618E-0012  0.62870E-0012  0.51454E-0012
  0.18707E+0005 -0.30000E+0004  0.11426E-0011  0.93187E-0012  0.56373E-0012
  0.18750E+0005 -0.30000E+0004  0.11762E-0011  0.97296E-0012  0.55087E-0012
  0.18500E+0005 -0.29897E+0004 -0.77865E-0012 -0.86814E-0012  0.10938E-0012
  0.18543E+0005 -0.29897E+0004 -0.49519E-0013 -0.19791E-0012  0.31097E-0012
  0.18625E+0005 -0.29898E+0004  0.78966E-0012  0.58541E-0012  0.51714E-0012
  0.18707E+0005 -0.29898E+0004  0.11262E-0011  0.91512E-0012  0.56447E-0012
  0.18750E+0005 -0.29899E+0004  0.11720E-0011  0.96982E-0012  0.55022E-0012
  0.18500E+0005 -0.29701E+0004 -0.10265E-0011 -0.10950E-0011  0.12766E-0012
  0.18543E+0005 -0.29702E+0004 -0.23289E-0012 -0.36790E-0012  0.32520E-0012
  0.18625E+0005 -0.29704E+0004  0.69843E-0012  0.49803E-0012  0.52508E-0012
  0.18707E+0005 -0.29706E+0004  0.10930E-0011  0.88043E-0012  0.56744E-0012
  0.18750E+0005 -0.29707E+0004  0.11603E-0011  0.95764E-0012  0.54987E-0012
  0.18500E+0005 -0.29506E+0004 -0.12864E-0011 -0.13314E-0011  0.13929E-0012
  0.18543E+0005 -0.29507E+0004 -0.42557E-0012 -0.54531E-0012  0.33494E-0012
  0.18625E+0005 -0.29510E+0004  0.60031E-0012  0.40549E-0012  0.52916E-0012
  0.18707E+0005 -0.29513E+0004  0.10569E-0011  0.84494E-0012  0.56835E-0012
  0.18750E+0005 -0.29515E+0004  0.11450E-0011  0.94021E-0012  0.55015E-0012
  0.18500E+0005 -0.29402E+0004 -0.14286E-0011 -0.14615E-0011  0.14376E-0012
  0.18543E+0005 -0.29404E+0004 -0.53201E-0012 -0.64187E-0012  0.33601E-0012
  0.18625E+0005 -0.29408E+0004  0.54532E-0012  0.35408E-0012  0.52910E-0012
  0.18707E+0005 -0.29412E+0004  0.10350E-0011  0.82395E-0012  0.56667E-0012
  0.18750E+0005 -0.29414E+0004  0.11340E-0011  0.92835E-0012  0.54766E-0012
  0.18750E+0005 -0.30000E+0004  0.11762E-0011  0.97296E-0012  0.55087E-0012
  0.18793E+0005 -0.30000E+0004  0.11534E-0011  0.96826E-0012  0.51618E-0012
  0.18875E+0005 -0.30000E+0004  0.10149E-0011  0.86367E-0012  0.43228E-0012
  0.18957E+0005 -0.30000E+0004  0.82240E-0012  0.70509E-0012  0.34103E-0012
  0.19000E+0005 -0.30000E+0004  0.71560E-0012  0.61470E-0012  0.29286E-0012
  0.18750E+0005 -0.29899E+0004  0.11720E-0011  0.96982E-0012  0.55022E-0012
  0.18793E+0005 -0.29899E+0004  0.11568E-0011  0.96927E-0012  0.51786E-0012
  0.18875E+0005 -0.29900E+0004  0.10262E-0011  0.87062E-0012  0.43474E-0012
  0.18957E+0005 -0.29900E+0004  0.83509E-0012  0.71523E-0012  0.34024E-0012
  0.19000E+0005 -0.29901E+0004  0.72906E-0012  0.62425E-0012  0.29430E-0012
  0.18750E+0005 -0.29707E+0004  0.11603E-0011  0.95764E-0012  0.54987E-0012
  0.18793E+0005 -0.29708E+0004  0.11597E-0011  0.96806E-0012  0.51871E-0012
  0.18875E+0005 -0.29709E+0004  0.10452E-0011  0.88453E-0012  0.43444E-0012
  0.18957E+0005 -0.29711E+0004  0.85945E-0012  0.73540E-0012  0.33871E-0012
  0.19000E+0005 -0.29712E+0004  0.75361E-0012  0.64553E-0012  0.29208E-0012
  0.18750E+0005 -0.29515E+0004  0.11450E-0011  0.94021E-0012  0.55015E-0012
  0.18793E+0005 -0.29516E+0004  0.11599E-0011  0.96525E-0012  0.51767E-0012
  0.18875E+0005 -0.29519E+0004  0.10627E-0011  0.89857E-0012  0.43208E-0012
  0.18957E+0005 -0.29522E+0004  0.88289E-0012  0.75510E-0012  0.33616E-0012
  0.19000E+0005 -0.29524E+0004  0.77874E-0012  0.66943E-0012  0.28862E-0012
  0.18750E+0005 -0.29414E+0004  0.11340E-0011  0.92835E-0012  0.54766E-0012
  0.18793E+0005 -0.29415E+0004  0.11599E-0011  0.96186E-0012  0.51947E-0012
  0.18875E+0005 -0.29419E+0004  0.10726E-0011  0.90575E-0012  0.43273E-0012
  0.18957E+0005 -0.29422E+0004  0.89539E-0012  0.76574E-0012  0.33504E-0012
  0.19000E+0005 -0.29424E+0004  0.78980E-0012  0.68244E-0012  0.28213E-0012
  0.19000E+0005 -0.30000E+0004  0.71560E-0012  0.61470E-0012  0.29286E-0012
  0.19043E+0005 -0.30000E+0004  0.61423E-0012  0.53030E-0012  0.24708E-0012
  0.19125E+0005 -0.30000E+0004  0.44502E-0012  0.38573E-0012  0.17709E-0012
  0.19207E+0005 -0.30000E+0004  0.30946E-0012  0.26892E-0012  0.12229E-0012
  0.19250E+0005 -0.30000E+0004  0.24949E-0012  0.21755E-0012  0.97085E-0013
  0.19000E+0005 -0.29901E+0004  0.72906E-0012  0.62425E-0012  0.29430E-0012
  0.19043E+0005 -0.29901E+0004  0.62906E-0012  0.54238E-0012  0.24951E-0012
  0.19125E+0005 -0.29901E+0004  0.45515E-0012  0.39408E-0012  0.17628E-0012
  0.19207E+0005 -0.29902E+0004  0.31663E-0012  0.27605E-0012  0.11958E-0012
  0.19250E+0005 -0.29902E+0004  0.25817E-0012  0.22457E-0012  0.98904E-0013
  0.19000E+0005 -0.29712E+0004  0.75361E-0012  0.64553E-0012  0.29208E-0012
  0.19043E+0005 -0.29713E+0004  0.65271E-0012  0.56280E-0012  0.24766E-0012
  0.19125E+0005 -0.29714E+0004  0.47565E-0012  0.41079E-0012  0.17635E-0012
  0.19207E+0005 -0.29716E+0004  0.33220E-0012  0.28846E-0012  0.11944E-0012
  0.19250E+0005 -0.29716E+0004  0.27080E-0012  0.23654E-0012  0.95869E-0013
  0.19000E+0005 -0.29524E+0004  0.77874E-0012  0.66943E-0012  0.28862E-0012
  0.19043E+0005 -0.29525E+0004  0.67559E-0012  0.58352E-0012  0.24400E-0012
  0.19125E+0005 -0.29527E+0004  0.49672E-0012  0.42834E-0012  0.17654E-0012
  0.19207E+0005 -0.29529E+0004  0.34907E-0012  0.30277E-0012  0.11990E-0012
  0.19250E+0005 -0.29531E+0004  0.28370E-0012  0.24672E-0012  0.95157E-0013
  0.19000E+0005 -0.29424E+0004  0.78980E-0012  0.68244E-0012  0.28213E-0012
  0.19043E+0005 -0.29426E+0004  0.68733E-0012  0.59361E-0012  0.24226E-0012
  0.19125E+0005 -0.29428E+0004  0.50841E-0012  0.43807E-0012  0.17724E-0012
  0.19207E+0005 -0.29431E+0004  0.35851E-0012  0.30978E-0012  0.12171E-0012
  0.19250E+0005 -0.29433E+0004  0.29299E-0012  0.25547E-0012  0.96507E-0013
  0.19250E+0005 -0.30000E+0004  0.24949E-0012  0.21755E-0012  0.97085E-0013
  0.19293E+0005 -0.30000E+0004  0.20072E-0012  0.17583E-0012  0.77599E-0013
  0.19375E+0005 -0.30000E+0004  0.12876E-0012  0.11411E-0012  0.49097E-0013
  0.19457E+0005 -0.30000E+0004  0.79330E-0013  0.71803E-0013  0.29349E-0013
  0.19500E+0005 -0.30000E+0004  0.60850E-0013  0.57318E-0013  0.20826E-0013
  0.19250E+0005 -0.29902E+0004  0.25817E-0012  0.22457E-0012  0.98904E-0013
  0.19293E+0005 -0.29902E+0004  0.20824E-0012  0.18052E-0012  0.80793E-0013
  0.19375E+0005 -0.29903E+0004  0.13398E-0012  0.11713E-0012  0.51506E-0013
  0.19457E+0005 -0.29903E+0004  0.83388E-0013  0.74421E-0013  0.31551E-0013
  0.19500E+0005 -0.29903E+0004  0.64010E-0013  0.59309E-0013  0.22551E-0013
  0.19250E+0005 -0.29716E+0004  0.27080E-0012  0.23654E-0012  0.95869E-0013
  0.19293E+0005 -0.29717E+0004  0.22000E-0012  0.19054E-0012  0.80543E-0013
  0.19375E+0005 -0.29718E+0004  0.14192E-0012  0.12409E-0012  0.50720E-0013
  0.19457E+0005 -0.29719E+0004  0.88556E-0013  0.78696E-0013  0.31140E-0013
  0.19500E+0005 -0.29719E+0004  0.68283E-0013  0.63503E-0013  0.21825E-0013
  0.19250E+0005 -0.29531E+0004  0.28370E-0012  0.24672E-0012  0.95157E-0013
  0.19293E+0005 -0.29531E+0004  0.23040E-0012  0.20073E-0012  0.77352E-0013
  0.19375E+0005 -0.29533E+0004  0.14968E-0012  0.13172E-0012  0.48821E-0013
  0.19457E+0005 -0.29534E+0004  0.93305E-0013  0.83155E-0013  0.29624E-0013
  0.19500E+0005 -0.29535E+0004  0.72447E-0013  0.66624E-0013  0.21952E-0013
  0.19250E+0005 -0.29433E+0004  0.29299E-0012  0.25547E-0012  0.96507E-0013
  0.19293E+0005 -0.29434E+0004  0.23652E-0012  0.20521E-0012  0.77818E-0013
  0.19375E+0005 -0.29435E+0004  0.15412E-0012  0.13534E-0012  0.48926E-0013
  0.19457E+0005 -0.29437E+0004  0.96851E-0013  0.86725E-0013  0.29656E-0013
  0.19500E+0005 -0.29438E+0004  0.75969E-0013  0.68453E-0013  0.24376E-0013
  0.19500E+0005 -0.30000E+0004  0.60850E-0013  0.57318E-0013  0.20826E-0013
  0.19543E+0005 -0.30000E+0004  0.46298E-0013  0.42996E-0013  0.17265E-0013
  0.19625E+0005 -0.30000E+0004  0.25886E-0013  0.24818E-0013  0.98364E-0014
  0.19707E+0005 -0.30000E+0004  0.14264E-0013  0.13844E-0013  0.61015E-0014
  0.19750E+0005 -0.30000E+0004  0.96852E-0014  0.11246E-0013  0.25041E-0014
  0.19500E+0005 -0.29903E+0004  0.64010E-0013  0.59309E-0013  0.22551E-0013
  0.19543E+0005 -0.29903E+0004  0.47872E-0013  0.44973E-0013  0.16414E-0013
  0.19625E+0005 -0.29904E+0004  0.26827E-0013  0.25834E-0013  0.95055E-0014
  0.19707E+0005 -0.29904E+0004  0.15301E-0013  0.14786E-0013  0.64706E-0014
  0.19750E+0005 -0.29904E+0004  0.10644E-0013  0.11648E-0013  0.35614E-0014
  0.19500E+0005 -0.29719E+0004  0.68283E-0013  0.63503E-0013  0.21825E-0013
  0.19543E+0005 -0.29720E+0004  0.51009E-0013  0.47320E-0013  0.16419E-0013
  0.19625E+0005 -0.29721E+0004  0.29446E-0013  0.27694E-0013  0.10484E-0013
  0.19707E+0005 -0.29723E+0004  0.16507E-0013  0.15854E-0013  0.63186E-0014
  0.19750E+0005 -0.29723E+0004  0.12029E-0013  0.12066E-0013  0.48000E-0014
  0.19500E+0005 -0.29535E+0004  0.72447E-0013  0.66624E-0013  0.21952E-0013
  0.19543E+0005 -0.29536E+0004  0.54479E-0013  0.49532E-0013  0.17047E-0013
  0.19625E+0005 -0.29539E+0004  0.31890E-0013  0.29395E-0013  0.11004E-0013
  0.19707E+0005 -0.29541E+0004  0.17704E-0013  0.17436E-0013  0.57116E-0014
  0.19750E+0005 -0.29542E+0004  0.13000E-0013  0.12367E-0013  0.52762E-0014
  0.19500E+0005 -0.29438E+0004  0.75969E-0013  0.68453E-0013  0.24376E-0013
  0.19543E+0005 -0.29440E+0004  0.56811E-0013  0.50952E-0013  0.18061E-0013
  0.19625E+0005 -0.29442E+0004  0.33013E-0013  0.30441E-0013  0.10805E-0013
  0.19707E+0005 -0.29445E+0004  0.18554E-0013  0.18584E-0013  0.54938E-0014
  0.19750E+0005 -0.29447E+0004  0.12919E-0013  0.11952E-0013  0.49294E-0014
  0.19750E+0005 -0.30000E+0004  0.96852E-0014  0.11246E-0013  0.25041E-0014
  0.19793E+0005 -0.30000E+0004  0.69674E-0014  0.76707E-0014  0.31584E-0014
  0.19875E+0005 -0.30000E+0004  0.37472E-0014  0.45523E-0014  0.18708E-0014
  0.19957E+0005 -0.30000E+0004  0.25706E-0014  0.39043E-0014  0.94886E-0015
  0.20000E+0005 -0.30000E+0004  0.32544E-0014  0.42995E-0014  0.20569E-0014
  0.19750E+0005 -0.29904E+0004  0.10644E-0013  0.11648E-0013  0.35614E-0014
  0.19793E+0005 -0.29905E+0004  0.77664E-0014  0.82528E-0014  0.36814E-0014
  0.19875E+0005 -0.29906E+0004  0.39676E-0014  0.46767E-0014  0.19353E-0014
  0.19957E+0005 -0.29906E+0004  0.23970E-0014  0.32886E-0014  0.10584E-0014
  0.20000E+0005 -0.29907E+0004  0.19755E-0014  0.18671E-0014  0.18640E-0014
  0.19750E+0005 -0.29723E+0004  0.12029E-0013  0.12066E-0013  0.48000E-0014
  0.19793E+0005 -0.29725E+0004  0.89402E-0014  0.91216E-0014  0.40465E-0014
  0.19875E+0005 -0.29727E+0004  0.43402E-0014  0.49983E-0014  0.18296E-0014
  0.19957E+0005 -0.29729E+0004  0.23276E-0014  0.30522E-0014  0.88026E-0015
  0.20000E+0005 -0.29730E+0004  0.10813E-0014  0.80072E-0015  0.99649E-0015
  0.19750E+0005 -0.29542E+0004  0.13000E-0013  0.12367E-0013  0.52762E-0014
  0.19793E+0005 -0.29544E+0004  0.95709E-0014  0.96636E-0014  0.37140E-0014
  0.19875E+0005 -0.29548E+0004  0.47013E-0014  0.53899E-0014  0.16626E-0014
  0.19957E+0005 -0.29552E+0004  0.23019E-0014  0.31490E-0014  0.60823E-0015
  0.20000E+0005 -0.29554E+0004  0.11231E-0014  0.11937E-0014  0.52228E-0015
  0.19750E+0005 -0.29447E+0004  0.12919E-0013  0.11952E-0013  0.49294E-0014
  0.19793E+0005 -0.29449E+0004  0.93682E-0014  0.91825E-0014  0.33404E-0014
  0.19875E+0005 -0.29454E+0004  0.50089E-0014  0.57058E-0014  0.17140E-0014
  0.19957E+0005 -0.29458E+0004  0.22907E-0014  0.32296E-0014  0.49591E-0015
  0.20000E+0005 -0.29461E+0004  0.12867E-0014  0.14150E-0014  0.54507E-0015
  0.00000E+0000 -0.29364E+0004 -0.85923E-0010 -0.40313E-0009  0.35429E-0009
  0.43168E+0002 -0.29363E+0004  0.32957E-0009  0.38862E-0009 -0.70694E-0010
  0.12500E+0003 -0.29359E+0004  0.10538E-0008  0.16671E-0008 -0.68649E-0009
  0.20683E+0003 -0.29356E+0004  0.15078E-0008  0.26714E-0008 -0.14422E-0008
  0.25000E+0003 -0.29354E+0004  0.16574E-0008  0.30835E-0008 -0.18510E-0008
  0.00000E+0000 -0.29255E+0004 -0.75560E-0010 -0.38129E-0009  0.34877E-0009
  0.43168E+0002 -0.29252E+0004  0.31290E-0009  0.38924E-0009 -0.98643E-0010
  0.12500E+0003 -0.29248E+0004  0.10133E-0008  0.16589E-0008 -0.73913E-0009
  0.20683E+0003 -0.29245E+0004  0.14660E-0008  0.26611E-0008 -0.14867E-0008
  0.25000E+0003 -0.29242E+0004  0.16165E-0008  0.30689E-0008 -0.18870E-0008
  0.00000E+0000 -0.29046E+0004 -0.63592E-0010 -0.33555E-0009  0.32115E-0009
  0.43168E+0002 -0.29044E+0004  0.28798E-0009  0.40586E-0009 -0.15236E-0009
  0.12500E+0003 -0.29039E+0004  0.94351E-0009  0.16532E-0008 -0.83434E-0009
  0.20683E+0003 -0.29034E+0004  0.13919E-0008  0.26429E-0008 -0.15632E-0008
  0.25000E+0003 -0.29031E+0004  0.15455E-0008  0.30429E-0008 -0.19461E-0008
  0.00000E+0000 -0.28838E+0004 -0.57776E-0010 -0.28451E-0009  0.27849E-0009
  0.43168E+0002 -0.28835E+0004  0.26726E-0009  0.43594E-0009 -0.21014E-0009
  0.12500E+0003 -0.28829E+0004  0.88091E-0009  0.16576E-0008 -0.92588E-0009
  0.20683E+0003 -0.28823E+0004  0.13247E-0008  0.26284E-0008 -0.16321E-0008
  0.25000E+0003 -0.28820E+0004  0.14825E-0008  0.30194E-0008 -0.19950E-0008
  0.00000E+0000 -0.28729E+0004 -0.55974E-0010 -0.25555E-0009  0.25221E-0009
  0.43168E+0002 -0.28725E+0004  0.25710E-0009  0.45579E-0009 -0.24289E-0009
  0.12500E+0003 -0.28718E+0004  0.85043E-0009  0.16633E-0008 -0.97305E-0009
  0.20683E+0003 -0.28712E+0004  0.12917E-0008  0.26223E-0008 -0.16662E-0008
  0.25000E+0003 -0.28708E+0004  0.14523E-0008  0.30081E-0008 -0.20173E-0008
  0.25000E+0003 -0.29354E+0004  0.16574E-0008  0.30835E-0008 -0.18510E-0008
  0.29317E+0003 -0.29352E+0004  0.17610E-0008  0.34198E-0008 -0.22394E-0008
  0.37500E+0003 -0.29349E+0004  0.18527E-0008  0.38296E-0008 -0.28561E-0008
  0.45683E+0003 -0.29347E+0004  0.18456E-0008  0.39261E-0008 -0.32304E-0008
  0.50000E+0003 -0.29345E+0004  0.18182E-0008  0.38525E-0008 -0.33037E-0008
  0.25000E+0003 -0.29242E+0004  0.16165E-0008  0.30689E-0008 -0.18870E-0008
  0.29317E+0003 -0.29241E+0004  0.17231E-0008  0.34002E-0008 -0.22640E-0008
  0.37500E+0003 -0.29237E+0004  0.18247E-0008  0.37975E-0008 -0.28525E-0008
  0.45683E+0003 -0.29234E+0004  0.18337E-0008  0.38808E-0008 -0.31916E-0008
  0.50000E+0003 -0.29232E+0004  0.18168E-0008  0.38005E-0008 -0.32445E-0008
  0.25000E+0003 -0.29031E+0004  0.15455E-0008  0.30429E-0008 -0.19461E-0008
  0.29317E+0003 -0.29029E+0004  0.16584E-0008  0.33638E-0008 -0.22995E-0008
  0.37500E+0003 -0.29024E+0004  0.17805E-0008  0.37373E-0008 -0.28319E-0008
  0.45683E+0003 -0.29020E+0004  0.18205E-0008  0.37958E-0008 -0.31036E-0008
  0.50000E+0003 -0.29017E+0004  0.18233E-0008  0.37031E-0008 -0.31180E-0008
  0.25000E+0003 -0.28820E+0004  0.14825E-0008  0.30194E-0008 -0.19950E-0008
  0.29317E+0003 -0.28817E+0004  0.16030E-0008  0.33288E-0008 -0.23225E-0008
  0.37500E+0003 -0.28811E+0004  0.17474E-0008  0.36782E-0008 -0.27953E-0008
  0.45683E+0003 -0.28806E+0004  0.18189E-0008  0.37124E-0008 -0.29981E-0008
  0.50000E+0003 -0.28803E+0004  0.18412E-0008  0.36077E-0008 -0.29743E-0008
  0.25000E+0003 -0.28708E+0004  0.14523E-0008  0.30081E-0008 -0.20173E-0008
  0.29317E+0003 -0.28705E+0004  0.15771E-0008  0.33111E-0008 -0.23302E-0008
  0.37500E+0003 -0.28699E+0004  0.17340E-0008  0.36476E-0008 -0.27703E-0008
  0.45683E+0003 -0.28693E+0004  0.18224E-0008  0.36691E-0008 -0.29361E-0008
  0.50000E+0003 -0.28690E+0004  0.18547E-0008  0.35582E-0008 -0.28921E-0008
  0.50000E+0003 -0.29345E+0004  0.18182E-0008  0.38525E-0008 -0.33037E-0008
  0.54317E+0003 -0.29344E+0004  0.17837E-0008  0.36962E-0008 -0.32791E-0008
  0.62500E+0003 -0.29343E+0004  0.17233E-0008  0.31952E-0008 -0.29467E-0008
  0.70683E+0003 -0.29341E+0004  0.17034E-0008  0.24683E-0008 -0.22314E-0008
  0.75000E+0003 -0.29340E+0004  0.17207E-0008  0.20151E-0008 -0.17050E-0008
  0.50000E+0003 -0.29232E+0004  0.18168E-0008  0.38005E-0008 -0.32445E-0008
  0.54317E+0003 -0.29231E+0004  0.17936E-0008  0.36381E-0008 -0.31995E-0008
  0.62500E+0003 -0.29229E+0004  0.17556E-0008  0.31271E-0008 -0.28294E-0008
  0.70683E+0003 -0.29227E+0004  0.17568E-0008  0.23924E-0008 -0.20807E-0008
  0.75000E+0003 -0.29226E+0004  0.17838E-0008  0.19360E-0008 -0.15394E-0008
  0.50000E+0003 -0.29017E+0004  0.18233E-0008  0.37031E-0008 -0.31180E-0008
  0.54317E+0003 -0.29016E+0004  0.18211E-0008  0.35294E-0008 -0.30346E-0008
  0.62500E+0003 -0.29014E+0004  0.18238E-0008  0.29999E-0008 -0.25947E-0008
  0.70683E+0003 -0.29011E+0004  0.18629E-0008  0.22512E-0008 -0.17852E-0008
  0.75000E+0003 -0.29010E+0004  0.19073E-0008  0.17891E-0008 -0.12172E-0008
  0.50000E+0003 -0.28803E+0004  0.18412E-0008  0.36077E-0008 -0.29743E-0008
  0.54317E+0003 -0.28801E+0004  0.18592E-0008  0.34229E-0008 -0.28530E-0008
  0.62500E+0003 -0.28799E+0004  0.19007E-0008  0.28756E-0008 -0.23453E-0008
  0.70683E+0003 -0.28796E+0004  0.19750E-0008  0.21136E-0008 -0.14778E-0008
  0.75000E+0003 -0.28794E+0004  0.20353E-0008  0.16461E-0008 -0.88459E-0009
  0.50000E+0003 -0.28690E+0004  0.18547E-0008  0.35582E-0008 -0.28921E-0008
  0.54317E+0003 -0.28688E+0004  0.18833E-0008  0.33677E-0008 -0.27511E-0008
  0.62500E+0003 -0.28685E+0004  0.19444E-0008  0.28114E-0008 -0.22082E-0008
  0.70683E+0003 -0.28682E+0004  0.20364E-0008  0.20426E-0008 -0.13112E-0008
  0.75000E+0003 -0.28680E+0004  0.21045E-0008  0.15725E-0008 -0.70533E-0009
  0.75000E+0003 -0.29340E+0004  0.17207E-0008  0.20151E-0008 -0.17050E-0008
  0.79317E+0003 -0.29340E+0004  0.17610E-0008  0.15265E-0008 -0.10845E-0008
  0.87500E+0003 -0.29339E+0004  0.19091E-0008  0.53877E-0009  0.32119E-0009
  0.95683E+0003 -0.29338E+0004  0.21522E-0008 -0.47438E-0009  0.19607E-0008
  0.10000E+0004 -0.29337E+0004  0.23160E-0008 -0.99926E-0009  0.28899E-0008
  0.75000E+0003 -0.29226E+0004  0.17838E-0008  0.19360E-0008 -0.15394E-0008
  0.79317E+0003 -0.29226E+0004  0.18326E-0008  0.14449E-0008 -0.90632E-0009
  0.87500E+0003 -0.29224E+0004  0.19924E-0008  0.45384E-0009  0.51679E-0009
  0.95683E+0003 -0.29223E+0004  0.22410E-0008 -0.56089E-0009  0.21652E-0008
  0.10000E+0004 -0.29223E+0004  0.24053E-0008 -0.10859E-0008  0.30957E-0008
  0.75000E+0003 -0.29010E+0004  0.19073E-0008  0.17891E-0008 -0.12172E-0008
  0.79317E+0003 -0.29009E+0004  0.19709E-0008  0.12935E-0008 -0.56162E-0009
  0.87500E+0003 -0.29008E+0004  0.21507E-0008  0.29678E-0009  0.89171E-0009
  0.95683E+0003 -0.29007E+0004  0.24083E-0008 -0.72006E-0009  0.25542E-0008
  0.10000E+0004 -0.29006E+0004  0.25729E-0008 -0.12449E-0008  0.34862E-0008
  0.75000E+0003 -0.28794E+0004  0.20353E-0008  0.16461E-0008 -0.88459E-0009
  0.79317E+0003 -0.28793E+0004  0.21123E-0008  0.11466E-0008 -0.20837E-0009
  0.87500E+0003 -0.28791E+0004  0.23099E-0008  0.14516E-0009  0.12719E-0008
  0.95683E+0003 -0.28790E+0004  0.25750E-0008 -0.87265E-0009  0.29456E-0008
  0.10000E+0004 -0.28789E+0004  0.27393E-0008 -0.13966E-0008  0.38774E-0008
  0.75000E+0003 -0.28680E+0004  0.21045E-0008  0.15725E-0008 -0.70533E-0009
  0.79317E+0003 -0.28679E+0004  0.21881E-0008  0.10710E-0008 -0.18816E-0010
  0.87500E+0003 -0.28677E+0004  0.23944E-0008  0.67466E-0010  0.14746E-0008
  0.95683E+0003 -0.28675E+0004  0.26630E-0008 -0.95039E-0009  0.31531E-0008
  0.10000E+0004 -0.28674E+0004  0.28270E-0008 -0.14736E-0008  0.40843E-0008
  0.10000E+0004 -0.29337E+0004  0.23160E-0008 -0.99926E-0009  0.28899E-0008
  0.10432E+0004 -0.29337E+0004  0.25011E-0008 -0.15069E-0008  0.38443E-0008
  0.11250E+0004 -0.29335E+0004  0.28967E-0008 -0.24030E-0008  0.56730E-0008
  0.12068E+0004 -0.29334E+0004  0.33238E-0008 -0.31840E-0008  0.74436E-0008
  0.12500E+0004 -0.29333E+0004  0.35492E-0008 -0.35430E-0008  0.83233E-0008
  0.10000E+0004 -0.29223E+0004  0.24053E-0008 -0.10859E-0008  0.30957E-0008
  0.10432E+0004 -0.29222E+0004  0.25893E-0008 -0.15933E-0008  0.40496E-0008
  0.11250E+0004 -0.29221E+0004  0.29786E-0008 -0.24873E-0008  0.58717E-0008
  0.12068E+0004 -0.29219E+0004  0.33950E-0008 -0.32640E-0008  0.76296E-0008
  0.12500E+0004 -0.29218E+0004  0.36132E-0008 -0.36196E-0008  0.85001E-0008
  0.10000E+0004 -0.29006E+0004  0.25729E-0008 -0.12449E-0008  0.34862E-0008
  0.10432E+0004 -0.29005E+0004  0.27543E-0008 -0.17511E-0008  0.44376E-0008
  0.11250E+0004 -0.29003E+0004  0.31316E-0008 -0.26400E-0008  0.62452E-0008
  0.12068E+0004 -0.29001E+0004  0.35279E-0008 -0.34072E-0008  0.79769E-0008
  0.12500E+0004 -0.29000E+0004  0.37327E-0008 -0.37558E-0008  0.88291E-0008
  0.10000E+0004 -0.28789E+0004  0.27393E-0008 -0.13966E-0008  0.38774E-0008
  0.10432E+0004 -0.28788E+0004  0.29179E-0008 -0.19009E-0008  0.48249E-0008
  0.11250E+0004 -0.28785E+0004  0.32831E-0008 -0.27832E-0008  0.66156E-0008
  0.12068E+0004 -0.28783E+0004  0.36594E-0008 -0.35395E-0008  0.83188E-0008
  0.12500E+0004 -0.28782E+0004  0.38510E-0008 -0.38802E-0008  0.91515E-0008
  0.10000E+0004 -0.28674E+0004  0.28270E-0008 -0.14736E-0008  0.40843E-0008
  0.10432E+0004 -0.28673E+0004  0.30041E-0008 -0.19766E-0008  0.50294E-0008
  0.11250E+0004 -0.28671E+0004  0.33629E-0008 -0.28549E-0008  0.68103E-0008
  0.12068E+0004 -0.28668E+0004  0.37289E-0008 -0.36048E-0008  0.84975E-0008
  0.12500E+0004 -0.28667E+0004  0.39135E-0008 -0.39411E-0008  0.93195E-0008
  0.12500E+0004 -0.29333E+0004  0.35492E-0008 -0.35430E-0008  0.83233E-0008
  0.12932E+0004 -0.29333E+0004  0.37677E-0008 -0.38620E-0008  0.91493E-0008
  0.13750E+0004 -0.29331E+0004  0.41402E-0008 -0.43563E-0008  0.10528E-0007
  0.14568E+0004 -0.29329E+0004  0.44251E-0008 -0.47040E-0008  0.11605E-0007
  0.15000E+0004 -0.29328E+0004  0.45271E-0008 -0.48293E-0008  0.12034E-0007
  0.12500E+0004 -0.29218E+0004  0.36132E-0008 -0.36196E-0008  0.85001E-0008
  0.12932E+0004 -0.29217E+0004  0.38237E-0008 -0.39344E-0008  0.93155E-0008
  0.13750E+0004 -0.29215E+0004  0.41787E-0008 -0.44181E-0008  0.10669E-0007
  0.14568E+0004 -0.29213E+0004  0.44435E-0008 -0.47514E-0008  0.11716E-0007
  0.15000E+0004 -0.29212E+0004  0.45339E-0008 -0.48675E-0008  0.12126E-0007
  0.12500E+0004 -0.29000E+0004  0.37327E-0008 -0.37558E-0008  0.88291E-0008
  0.12932E+0004 -0.28999E+0004  0.39281E-0008 -0.40621E-0008  0.96235E-0008
  0.13750E+0004 -0.28996E+0004  0.42500E-0008 -0.45246E-0008  0.10929E-0007
  0.14568E+0004 -0.28994E+0004  0.44762E-0008 -0.48299E-0008  0.11915E-0007
  0.15000E+0004 -0.28992E+0004  0.45439E-0008 -0.49283E-0008  0.12287E-0007
  0.12500E+0004 -0.28782E+0004  0.38510E-0008 -0.38802E-0008  0.91515E-0008
  0.12932E+0004 -0.28780E+0004  0.40313E-0008 -0.41772E-0008  0.99235E-0008
  0.13750E+0004 -0.28777E+0004  0.43199E-0008 -0.46173E-0008  0.11177E-0007
  0.14568E+0004 -0.28774E+0004  0.45063E-0008 -0.48938E-0008  0.12100E-0007
  0.15000E+0004 -0.28773E+0004  0.45502E-0008 -0.49744E-0008  0.12433E-0007
  0.12500E+0004 -0.28667E+0004  0.39135E-0008 -0.39411E-0008  0.93195E-0008
  0.12932E+0004 -0.28665E+0004  0.40859E-0008 -0.42330E-0008  0.10079E-0007
  0.13750E+0004 -0.28662E+0004  0.43566E-0008 -0.46608E-0008  0.11304E-0007
  0.14568E+0004 -0.28658E+0004  0.45212E-0008 -0.49218E-0008  0.12192E-0007
  0.15000E+0004 -0.28657E+0004  0.45520E-0008 -0.49929E-0008  0.12504E-0007
  0.15000E+0004 -0.29328E+0004  0.45271E-0008 -0.48293E-0008  0.12034E-0007
  0.15432E+0004 -0.29327E+0004  0.45897E-0008 -0.49157E-0008  0.12358E-0007
  0.16250E+0004 -0.29325E+0004  0.45835E-0008 -0.49739E-0008  0.12666E-0007
  0.17068E+0004 -0.29324E+0004  0.43948E-0008 -0.48989E-0008  0.12555E-0007
  0.17500E+0004 -0.29323E+0004  0.42158E-0008 -0.48066E-0008  0.12324E-0007
  0.15000E+0004 -0.29212E+0004  0.45339E-0008 -0.48675E-0008  0.12126E-0007
  0.15432E+0004 -0.29211E+0004  0.45840E-0008 -0.49436E-0008  0.12429E-0007
  0.16250E+0004 -0.29209E+0004  0.45521E-0008 -0.49795E-0008  0.12692E-0007
  0.17068E+0004 -0.29207E+0004  0.43347E-0008 -0.48791E-0008  0.12530E-0007
  0.17500E+0004 -0.29206E+0004  0.41393E-0008 -0.47724E-0008  0.12268E-0007
  0.15000E+0004 -0.28992E+0004  0.45439E-0008 -0.49283E-0008  0.12287E-0007
  0.15432E+0004 -0.28991E+0004  0.45697E-0008 -0.49849E-0008  0.12550E-0007
  0.16250E+0004 -0.28988E+0004  0.44868E-0008 -0.49787E-0008  0.12725E-0007
  0.17068E+0004 -0.28985E+0004  0.42116E-0008 -0.48310E-0008  0.12461E-0007
  0.17500E+0004 -0.28984E+0004  0.39834E-0008 -0.46977E-0008  0.12141E-0007
  0.15000E+0004 -0.28773E+0004  0.45502E-0008 -0.49744E-0008  0.12433E-0007
  0.15432E+0004 -0.28771E+0004  0.45501E-0008 -0.50114E-0008  0.12653E-0007
  0.16250E+0004 -0.28767E+0004  0.44125E-0008 -0.49636E-0008  0.12735E-0007
  0.17068E+0004 -0.28764E+0004  0.40750E-0008 -0.47696E-0008  0.12365E-0007
  0.17500E+0004 -0.28762E+0004  0.38110E-0008 -0.46106E-0008  0.11984E-0007
  0.15000E+0004 -0.28657E+0004  0.45520E-0008 -0.49929E-0008  0.12504E-0007
  0.15432E+0004 -0.28655E+0004  0.45375E-0008 -0.50196E-0008  0.12700E-0007
  0.16250E+0004 -0.28651E+0004  0.43693E-0008 -0.49500E-0008  0.12732E-0007
  0.17068E+0004 -0.28647E+0004  0.39967E-0008 -0.47321E-0008  0.12304E-0007
  0.17500E+0004 -0.28645E+0004  0.37125E-0008 -0.45598E-0008  0.11889E-0007
  0.17500E+0004 -0.29323E+0004  0.42158E-0008 -0.48066E-0008  0.12324E-0007
  0.17932E+0004 -0.29321E+0004  0.39803E-0008 -0.46797E-0008  0.11973E-0007
  0.18750E+0004 -0.29319E+0004  0.33775E-0008 -0.43427E-0008  0.10986E-0007
  0.19568E+0004 -0.29317E+0004  0.25755E-0008 -0.38849E-0008  0.95955E-0008
  0.20000E+0004 -0.29316E+0004  0.20770E-0008 -0.35959E-0008  0.87105E-0008
  0.17500E+0004 -0.29206E+0004  0.41393E-0008 -0.47724E-0008  0.12268E-0007
  0.17932E+0004 -0.29204E+0004  0.38865E-0008 -0.46308E-0008  0.11886E-0007
  0.18750E+0004 -0.29202E+0004  0.32491E-0008 -0.42653E-0008  0.10835E-0007
  0.19568E+0004 -0.29199E+0004  0.24105E-0008 -0.37797E-0008  0.93786E-0008
  0.20000E+0004 -0.29198E+0004  0.18923E-0008 -0.34769E-0008  0.84589E-0008
  0.17500E+0004 -0.28984E+0004  0.39834E-0008 -0.46977E-0008  0.12141E-0007
  0.17932E+0004 -0.28982E+0004  0.36958E-0008 -0.45288E-0008  0.11697E-0007
  0.18750E+0004 -0.28979E+0004  0.29887E-0008 -0.41111E-0008  0.10523E-0007
  0.19568E+0004 -0.28975E+0004  0.20770E-0008 -0.35751E-0008  0.89407E-0008
  0.20000E+0004 -0.28974E+0004  0.15198E-0008 -0.32472E-0008  0.79549E-0008
  0.17500E+0004 -0.28762E+0004  0.38110E-0008 -0.46106E-0008  0.11984E-0007
  0.17932E+0004 -0.28760E+0004  0.34858E-0008 -0.44154E-0008  0.11477E-0007
  0.18750E+0004 -0.28756E+0004  0.27034E-0008 -0.39478E-0008  0.10177E-0007
  0.19568E+0004 -0.28752E+0004  0.17134E-0008 -0.33641E-0008  0.84656E-0008
  0.20000E+0004 -0.28750E+0004  0.11149E-0008 -0.30128E-0008  0.74129E-0008
  0.17500E+0004 -0.28645E+0004  0.37125E-0008 -0.45598E-0008  0.11889E-0007
  0.17932E+0004 -0.28643E+0004  0.33662E-0008 -0.43512E-0008  0.11348E-0007
  0.18750E+0004 -0.28638E+0004  0.25416E-0008 -0.38583E-0008  0.99797E-0008
  0.19568E+0004 -0.28634E+0004  0.15083E-0008 -0.32504E-0008  0.81991E-0008
  0.20000E+0004 -0.28632E+0004  0.88694E-0009 -0.28874E-0008  0.71108E-0008
  0.20000E+0004 -0.29316E+0004  0.20770E-0008 -0.35959E-0008  0.87105E-0008
  0.20432E+0004 -0.29314E+0004  0.15297E-0008 -0.32762E-0008  0.77292E-0008
  0.21250E+0004 -0.29312E+0004  0.37477E-0009 -0.25894E-0008  0.56338E-0008
  0.22068E+0004 -0.29309E+0004 -0.90634E-0009 -0.18096E-0008  0.32845E-0008
  0.22500E+0004 -0.29307E+0004 -0.16201E-0008 -0.13663E-0008  0.19675E-0008
  0.20000E+0004 -0.29198E+0004  0.18923E-0008 -0.34769E-0008  0.84589E-0008
  0.20432E+0004 -0.29196E+0004  0.13253E-0008 -0.31441E-0008  0.74434E-0008
  0.21250E+0004 -0.29193E+0004  0.13386E-0009 -0.24356E-0008  0.52868E-0008
  0.22068E+0004 -0.29190E+0004 -0.11811E-0008 -0.16390E-0008  0.28839E-0008
  0.22500E+0004 -0.29188E+0004 -0.19110E-0008 -0.11891E-0008  0.15427E-0008
  0.20000E+0004 -0.28974E+0004  0.15198E-0008 -0.32472E-0008  0.79549E-0008
  0.20432E+0004 -0.28972E+0004  0.91382E-0009 -0.28909E-0008  0.68744E-0008
  0.21250E+0004 -0.28967E+0004 -0.34895E-0009 -0.21436E-0008  0.46024E-0008
  0.22068E+0004 -0.28963E+0004 -0.17287E-0008 -0.13174E-0008  0.20997E-0008
  0.22500E+0004 -0.28961E+0004 -0.24889E-0008 -0.85628E-0009  0.71436E-0009
  0.20000E+0004 -0.28750E+0004  0.11149E-0008 -0.30128E-0008  0.74129E-0008
  0.20432E+0004 -0.28747E+0004  0.46791E-0009 -0.26345E-0008  0.62672E-0008
  0.21250E+0004 -0.28742E+0004 -0.86861E-0009 -0.18515E-0008  0.38807E-0008
  0.22068E+0004 -0.28737E+0004 -0.23134E-0008 -0.99861E-0009  0.12811E-0008
  0.22500E+0004 -0.28734E+0004 -0.31031E-0008 -0.52776E-0009 -0.14602E-0009
  0.20000E+0004 -0.28632E+0004  0.88694E-0009 -0.28874E-0008  0.71108E-0008
  0.20432E+0004 -0.28629E+0004  0.21764E-0009 -0.24982E-0008  0.59306E-0008
  0.21250E+0004 -0.28623E+0004 -0.11586E-0008 -0.16976E-0008  0.34841E-0008
  0.22068E+0004 -0.28618E+0004 -0.26376E-0008 -0.83179E-0009  0.83467E-0009
  0.22500E+0004 -0.28615E+0004 -0.34423E-0008 -0.35633E-0009 -0.61340E-0009
  0.22500E+0004 -0.29307E+0004 -0.16201E-0008 -0.13663E-0008  0.19675E-0008
  0.22932E+0004 -0.29306E+0004 -0.23537E-0008 -0.90419E-0009  0.60950E-0009
  0.23750E+0004 -0.29302E+0004 -0.37736E-0008  0.86204E-0011 -0.20288E-0008
  0.24568E+0004 -0.29299E+0004 -0.51979E-0008  0.94789E-0009 -0.46830E-0008
  0.25000E+0004 -0.29297E+0004 -0.59376E-0008  0.14437E-0008 -0.60609E-0008
  0.22500E+0004 -0.29188E+0004 -0.19110E-0008 -0.11891E-0008  0.15427E-0008
  0.22932E+0004 -0.29186E+0004 -0.26593E-0008 -0.72203E-0009  0.16369E-0009
  0.23750E+0004 -0.29182E+0004 -0.41022E-0008  0.19524E-0009 -0.25038E-0008
  0.24568E+0004 -0.29178E+0004 -0.55418E-0008  0.11326E-0008 -0.51717E-0008
  0.25000E+0004 -0.29176E+0004 -0.62860E-0008  0.16248E-0008 -0.65502E-0008
  0.22500E+0004 -0.28961E+0004 -0.24889E-0008 -0.85628E-0009  0.71436E-0009
  0.22932E+0004 -0.28958E+0004 -0.32644E-0008 -0.38086E-0009 -0.70254E-0009
  0.23750E+0004 -0.28953E+0004 -0.47483E-0008  0.54305E-0009 -0.34205E-0008
  0.24568E+0004 -0.28948E+0004 -0.62122E-0008  0.14752E-0008 -0.61084E-0008
  0.25000E+0004 -0.28945E+0004 -0.69620E-0008  0.19601E-0008 -0.74843E-0008
  0.22500E+0004 -0.28734E+0004 -0.31031E-0008 -0.52776E-0009 -0.14602E-0009
  0.22932E+0004 -0.28731E+0004 -0.39046E-0008 -0.45390E-0010 -0.15979E-0008
  0.23750E+0004 -0.28725E+0004 -0.54246E-0008  0.88287E-0009 -0.43594E-0008
  0.24568E+0004 -0.28719E+0004 -0.69058E-0008  0.18081E-0008 -0.70583E-0008
  0.25000E+0004 -0.28715E+0004 -0.76564E-0008  0.22848E-0008 -0.84264E-0008
  0.22500E+0004 -0.28615E+0004 -0.34423E-0008 -0.35633E-0009 -0.61340E-0009
  0.22932E+0004 -0.28611E+0004 -0.42566E-0008  0.12915E-0009 -0.20824E-0008
  0.23750E+0004 -0.28604E+0004 -0.57934E-0008  0.10588E-0008 -0.48637E-0008
  0.24568E+0004 -0.28598E+0004 -0.72803E-0008  0.19796E-0008 -0.75645E-0008
  0.25000E+0004 -0.28594E+0004 -0.80292E-0008  0.24518E-0008 -0.89261E-0008
  0.25000E+0004 -0.29297E+0004 -0.59376E-0008  0.14437E-0008 -0.60609E-0008
  0.25432E+0004 -0.29295E+0004 -0.66636E-0008  0.19357E-0008 -0.74117E-0008
  0.26250E+0004 -0.29291E+0004 -0.79820E-0008  0.28368E-0008 -0.98509E-0008
  0.27068E+0004 -0.29287E+0004 -0.92024E-0008  0.36737E-0008 -0.12079E-0007
  0.27500E+0004 -0.29284E+0004 -0.97992E-0008  0.40790E-0008 -0.13149E-0007
  0.25000E+0004 -0.29176E+0004 -0.62860E-0008  0.16248E-0008 -0.65502E-0008
  0.25432E+0004 -0.29173E+0004 -0.70142E-0008  0.21117E-0008 -0.78972E-0008
  0.26250E+0004 -0.29168E+0004 -0.83295E-0008  0.29990E-0008 -0.10316E-0007
  0.27068E+0004 -0.29163E+0004 -0.95371E-0008  0.38175E-0008 -0.12508E-0007
  0.27500E+0004 -0.29161E+0004 -0.10123E-0007  0.42116E-0008 -0.13552E-0007
  0.25000E+0004 -0.28945E+0004 -0.69620E-0008  0.19601E-0008 -0.74843E-0008
  0.25432E+0004 -0.28942E+0004 -0.76908E-0008  0.24368E-0008 -0.88201E-0008
  0.26250E+0004 -0.28936E+0004 -0.89923E-0008  0.32974E-0008 -0.11193E-0007
  0.27068E+0004 -0.28930E+0004 -0.10166E-0007  0.40808E-0008 -0.13306E-0007
  0.27500E+0004 -0.28927E+0004 -0.10727E-0007  0.44538E-0008 -0.14298E-0007
  0.25000E+0004 -0.28715E+0004 -0.76564E-0008  0.22848E-0008 -0.84264E-0008
  0.25432E+0004 -0.28711E+0004 -0.83806E-0008  0.27508E-0008 -0.97453E-0008
  0.26250E+0004 -0.28704E+0004 -0.96567E-0008  0.35838E-0008 -0.12060E-0007
  0.27068E+0004 -0.28696E+0004 -0.10784E-0007  0.43320E-0008 -0.14083E-0007
  0.27500E+0004 -0.28692E+0004 -0.11313E-0007  0.46840E-0008 -0.15016E-0007
  0.25000E+0004 -0.28594E+0004 -0.80292E-0008  0.24518E-0008 -0.89261E-0008
  0.25432E+0004 -0.28590E+0004 -0.87484E-0008  0.29119E-0008 -0.10233E-0007
  0.26250E+0004 -0.28581E+0004 -0.10006E-0007  0.37301E-0008 -0.12513E-0007
  0.27068E+0004 -0.28573E+0004 -0.11103E-0007  0.44596E-0008 -0.14483E-0007
  0.27500E+0004 -0.28569E+0004 -0.11611E-0007  0.48004E-0008 -0.15381E-0007
  0.27500E+0004 -0.29284E+0004 -0.97992E-0008  0.40790E-0008 -0.13149E-0007
  0.27932E+0004 -0.29282E+0004 -0.10361E-0007  0.44557E-0008 -0.14139E-0007
  0.28750E+0004 -0.29278E+0004 -0.11324E-0007  0.50766E-0008 -0.15774E-0007
  0.29568E+0004 -0.29273E+0004 -0.12148E-0007  0.55623E-0008 -0.17073E-0007
  0.30000E+0004 -0.29271E+0004 -0.12527E-0007  0.57592E-0008 -0.17618E-0007
  0.27500E+0004 -0.29161E+0004 -0.10123E-0007  0.42116E-0008 -0.13552E-0007
  0.27932E+0004 -0.29158E+0004 -0.10672E-0007  0.45764E-0008 -0.14513E-0007
  0.28750E+0004 -0.29153E+0004 -0.11603E-0007  0.51732E-0008 -0.16083E-0007
  0.29568E+0004 -0.29148E+0004 -0.12388E-0007  0.56337E-0008 -0.17307E-0007
  0.30000E+0004 -0.29145E+0004 -0.12742E-0007  0.58174E-0008 -0.17808E-0007
  0.27500E+0004 -0.28927E+0004 -0.10727E-0007  0.44538E-0008 -0.14298E-0007
  0.27932E+0004 -0.28923E+0004 -0.11246E-0007  0.47961E-0008 -0.15199E-0007
  0.28750E+0004 -0.28917E+0004 -0.12106E-0007  0.53475E-0008 -0.16637E-0007
  0.29568E+0004 -0.28910E+0004 -0.12804E-0007  0.57610E-0008 -0.17708E-0007
  0.30000E+0004 -0.28907E+0004 -0.13108E-0007  0.59201E-0008 -0.18123E-0007
  0.27500E+0004 -0.28692E+0004 -0.11313E-0007  0.46840E-0008 -0.15016E-0007
  0.27932E+0004 -0.28688E+0004 -0.11793E-0007  0.50038E-0008 -0.15850E-0007
  0.28750E+0004 -0.28680E+0004 -0.12568E-0007  0.55104E-0008 -0.17143E-0007
  0.29568E+0004 -0.28672E+0004 -0.13165E-0007  0.58777E-0008 -0.18051E-0007
  0.30000E+0004 -0.28668E+0004 -0.13411E-0007  0.60126E-0008 -0.18375E-0007
  0.27500E+0004 -0.28569E+0004 -0.11611E-0007  0.48004E-0008 -0.15381E-0007
  0.27932E+0004 -0.28564E+0004 -0.12069E-0007  0.51085E-0008 -0.16177E-0007
  0.28750E+0004 -0.28555E+0004 -0.12792E-0007  0.55917E-0008 -0.17389E-0007
  0.29568E+0004 -0.28547E+0004 -0.13330E-0007  0.59348E-0008 -0.18207E-0007
  0.30000E+0004 -0.28542E+0004 -0.13542E-0007  0.60572E-0008 -0.18480E-0007
  0.30000E+0004 -0.29271E+0004 -0.12527E-0007  0.57592E-0008 -0.17618E-0007
  0.30432E+0004 -0.29269E+0004 -0.12867E-0007  0.59138E-0008 -0.18065E-0007
  0.31250E+0004 -0.29266E+0004 -0.13412E-0007  0.60900E-0008 -0.18649E-0007
  0.32068E+0004 -0.29262E+0004 -0.13832E-0007  0.61152E-0008 -0.18901E-0007
  0.32500E+0004 -0.29261E+0004 -0.14008E-0007  0.60706E-0008 -0.18907E-0007
  0.30000E+0004 -0.29145E+0004 -0.12742E-0007  0.58174E-0008 -0.17808E-0007
  0.30432E+0004 -0.29143E+0004 -0.13057E-0007  0.59590E-0008 -0.18210E-0007
  0.31250E+0004 -0.29139E+0004 -0.13548E-0007  0.61116E-0008 -0.18705E-0007
  0.32068E+0004 -0.29135E+0004 -0.13912E-0007  0.61154E-0008 -0.18866E-0007
  0.32500E+0004 -0.29133E+0004 -0.14055E-0007  0.60605E-0008 -0.18825E-0007
  0.30000E+0004 -0.28907E+0004 -0.13108E-0007  0.59201E-0008 -0.18123E-0007
  0.30432E+0004 -0.28904E+0004 -0.13368E-0007  0.60373E-0008 -0.18436E-0007
  0.31250E+0004 -0.28899E+0004 -0.13749E-0007  0.61461E-0008 -0.18756E-0007
  0.32068E+0004 -0.28894E+0004 -0.13994E-0007  0.61098E-0008 -0.18740E-0007
  0.32500E+0004 -0.28891E+0004 -0.14072E-0007  0.60360E-0008 -0.18607E-0007
  0.30000E+0004 -0.28668E+0004 -0.13411E-0007  0.60126E-0008 -0.18375E-0007
  0.30432E+0004 -0.28665E+0004 -0.13609E-0007  0.61059E-0008 -0.18593E-0007
  0.31250E+0004 -0.28658E+0004 -0.13866E-0007  0.61717E-0008 -0.18732E-0007
  0.32068E+0004 -0.28652E+0004 -0.13980E-0007  0.60964E-0008 -0.18535E-0007
  0.32500E+0004 -0.28649E+0004 -0.13989E-0007  0.60039E-0008 -0.18309E-0007
  0.30000E+0004 -0.28542E+0004 -0.13542E-0007  0.60572E-0008 -0.18480E-0007
  0.30432E+0004 -0.28539E+0004 -0.13705E-0007  0.61381E-0008 -0.18647E-0007
  0.31250E+0004 -0.28532E+0004 -0.13891E-0007  0.61816E-0008 -0.18688E-0007
  0.32068E+0004 -0.28525E+0004 -0.13933E-0007  0.60860E-0008 -0.18395E-0007
  0.32500E+0004 -0.28521E+0004 -0.13902E-0007  0.59838E-0008 -0.18119E-0007
  0.32500E+0004 -0.29261E+0004 -0.14008E-0007  0.60706E-0008 -0.18907E-0007
  0.32932E+0004 -0.29259E+0004 -0.14154E-0007  0.59873E-0008 -0.18833E-0007
  0.33750E+0004 -0.29257E+0004 -0.14354E-0007  0.57351E-0008 -0.18486E-0007
  0.34568E+0004 -0.29255E+0004 -0.14465E-0007  0.53735E-0008 -0.17901E-0007
  0.35000E+0004 -0.29254E+0004 -0.14491E-0007  0.51469E-0008 -0.17511E-0007
  0.32500E+0004 -0.29133E+0004 -0.14055E-0007  0.60605E-0008 -0.18825E-0007
  0.32932E+0004 -0.29132E+0004 -0.14168E-0007  0.59679E-0008 -0.18703E-0007
  0.33750E+0004 -0.29129E+0004 -0.14306E-0007  0.57003E-0008 -0.18270E-0007
  0.34568E+0004 -0.29127E+0004 -0.14353E-0007  0.53265E-0008 -0.17606E-0007
  0.35000E+0004 -0.29125E+0004 -0.14345E-0007  0.50947E-0008 -0.17176E-0007
  0.32500E+0004 -0.28891E+0004 -0.14072E-0007  0.60360E-0008 -0.18607E-0007
  0.32932E+0004 -0.28889E+0004 -0.14120E-0007  0.59258E-0008 -0.18396E-0007
  0.33750E+0004 -0.28886E+0004 -0.14131E-0007  0.56296E-0008 -0.17801E-0007
  0.34568E+0004 -0.28883E+0004 -0.14052E-0007  0.52328E-0008 -0.16988E-0007
  0.35000E+0004 -0.28881E+0004 -0.13978E-0007  0.49912E-0008 -0.16487E-0007
  0.32500E+0004 -0.28649E+0004 -0.13989E-0007  0.60039E-0008 -0.18309E-0007
  0.32932E+0004 -0.28647E+0004 -0.13966E-0007  0.58765E-0008 -0.18008E-0007
  0.33750E+0004 -0.28643E+0004 -0.13844E-0007  0.55521E-0008 -0.17254E-0007
  0.34568E+0004 -0.28639E+0004 -0.13634E-0007  0.51328E-0008 -0.16298E-0007
  0.35000E+0004 -0.28637E+0004 -0.13492E-0007  0.48815E-0008 -0.15730E-0007
  0.32500E+0004 -0.28521E+0004 -0.13902E-0007  0.59838E-0008 -0.18119E-0007
  0.32932E+0004 -0.28519E+0004 -0.13841E-0007  0.58476E-0008 -0.17771E-0007
  0.33750E+0004 -0.28515E+0004 -0.13647E-0007  0.55085E-0008 -0.16935E-0007
  0.34568E+0004 -0.28510E+0004 -0.13366E-0007  0.50773E-0008 -0.15907E-0007
  0.35000E+0004 -0.28508E+0004 -0.13188E-0007  0.48209E-0008 -0.15306E-0007
  0.35000E+0004 -0.29254E+0004 -0.14491E-0007  0.51469E-0008 -0.17511E-0007
  0.35432E+0004 -0.29253E+0004 -0.14497E-0007  0.48982E-0008 -0.17070E-0007
  0.36250E+0004 -0.29251E+0004 -0.14455E-0007  0.43841E-0008 -0.16124E-0007
  0.37068E+0004 -0.29249E+0004 -0.14351E-0007  0.38313E-0008 -0.15063E-0007
  0.37500E+0004 -0.29248E+0004 -0.14273E-0007  0.35333E-0008 -0.14472E-0007
  0.35000E+0004 -0.29125E+0004 -0.14345E-0007  0.50947E-0008 -0.17176E-0007
  0.35432E+0004 -0.29124E+0004 -0.14317E-0007  0.48417E-0008 -0.16699E-0007
  0.36250E+0004 -0.29122E+0004 -0.14212E-0007  0.43213E-0008 -0.15691E-0007
  0.37068E+0004 -0.29120E+0004 -0.14047E-0007  0.37645E-0008 -0.14578E-0007
  0.37500E+0004 -0.29119E+0004 -0.13937E-0007  0.34650E-0008 -0.13963E-0007
  0.35000E+0004 -0.28881E+0004 -0.13978E-0007  0.49912E-0008 -0.16487E-0007
  0.35432E+0004 -0.28880E+0004 -0.13885E-0007  0.47299E-0008 -0.15944E-0007
  0.36250E+0004 -0.28877E+0004 -0.13659E-0007  0.41975E-0008 -0.14826E-0007
  0.37068E+0004 -0.28874E+0004 -0.13377E-0007  0.36328E-0008 -0.13625E-0007
  0.37500E+0004 -0.28873E+0004 -0.13209E-0007  0.33303E-0008 -0.12973E-0007
  0.35000E+0004 -0.28637E+0004 -0.13492E-0007  0.48815E-0008 -0.15730E-0007
  0.35432E+0004 -0.28635E+0004 -0.13333E-0007  0.46120E-0008 -0.15127E-0007
  0.36250E+0004 -0.28632E+0004 -0.12986E-0007  0.40674E-0008 -0.13912E-0007
  0.37068E+0004 -0.28628E+0004 -0.12590E-0007  0.34944E-0008 -0.12640E-0007
  0.37500E+0004 -0.28627E+0004 -0.12364E-0007  0.31889E-0008 -0.11960E-0007
  0.35000E+0004 -0.28508E+0004 -0.13188E-0007  0.48209E-0008 -0.15306E-0007
  0.35432E+0004 -0.28506E+0004 -0.12994E-0007  0.45471E-0008 -0.14674E-0007
  0.36250E+0004 -0.28502E+0004 -0.12584E-0007  0.39961E-0008 -0.13414E-0007
  0.37068E+0004 -0.28499E+0004 -0.12129E-0007  0.34188E-0008 -0.12112E-0007
  0.37500E+0004 -0.28497E+0004 -0.11874E-0007  0.31115E-0008 -0.11422E-0007
  0.37500E+0004 -0.29248E+0004 -0.14273E-0007  0.35333E-0008 -0.14472E-0007
  0.37932E+0004 -0.29247E+0004 -0.14180E-0007  0.32330E-0008 -0.13862E-0007
  0.38750E+0004 -0.29245E+0004 -0.13964E-0007  0.26737E-0008 -0.12683E-0007
  0.39568E+0004 -0.29243E+0004 -0.13701E-0007  0.21397E-0008 -0.11497E-0007
  0.40000E+0004 -0.29241E+0004 -0.13545E-0007  0.18742E-0008 -0.10880E-0007
  0.37500E+0004 -0.29119E+0004 -0.13937E-0007  0.34650E-0008 -0.13963E-0007
  0.37932E+0004 -0.29117E+0004 -0.13812E-0007  0.31637E-0008 -0.13333E-0007
  0.38750E+0004 -0.29114E+0004 -0.13539E-0007  0.26030E-0008 -0.12124E-0007
  0.39568E+0004 -0.29112E+0004 -0.13222E-0007  0.20682E-0008 -0.10919E-0007
  0.40000E+0004 -0.29110E+0004 -0.13039E-0007  0.18022E-0008 -0.10295E-0007
  0.37500E+0004 -0.28873E+0004 -0.13209E-0007  0.33303E-0008 -0.12973E-0007
  0.37932E+0004 -0.28871E+0004 -0.13026E-0007  0.30269E-0008 -0.12311E-0007
  0.38750E+0004 -0.28867E+0004 -0.12648E-0007  0.24633E-0008 -0.11060E-0007
  0.39568E+0004 -0.28864E+0004 -0.12233E-0007  0.19266E-0008 -0.98347E-0008
  0.40000E+0004 -0.28862E+0004 -0.12001E-0007  0.16596E-0008 -0.92086E-0008
  0.37500E+0004 -0.28627E+0004 -0.12364E-0007  0.31889E-0008 -0.11960E-0007
  0.37932E+0004 -0.28624E+0004 -0.12126E-0007  0.28831E-0008 -0.11278E-0007
  0.38750E+0004 -0.28620E+0004 -0.11649E-0007  0.23162E-0008 -0.10006E-0007
  0.39568E+0004 -0.28616E+0004 -0.11144E-0007  0.17773E-0008 -0.87835E-0008
  0.40000E+0004 -0.28614E+0004 -0.10868E-0007  0.15090E-0008 -0.81678E-0008
  0.37500E+0004 -0.28497E+0004 -0.11874E-0007  0.31115E-0008 -0.11422E-0007
  0.37932E+0004 -0.28494E+0004 -0.11608E-0007  0.28044E-0008 -0.10733E-0007
  0.38750E+0004 -0.28490E+0004 -0.11082E-0007  0.22357E-0008 -0.94597E-0008
  0.39568E+0004 -0.28485E+0004 -0.10534E-0007  0.16955E-0008 -0.82480E-0008
  0.40000E+0004 -0.28483E+0004 -0.10237E-0007  0.14265E-0008 -0.76430E-0008
  0.40000E+0004 -0.29241E+0004 -0.13545E-0007  0.18742E-0008 -0.10880E-0007
  0.40432E+0004 -0.29240E+0004 -0.13377E-0007  0.16211E-0008 -0.10270E-0007
  0.41250E+0004 -0.29238E+0004 -0.13032E-0007  0.11829E-0008 -0.91527E-0008
  0.42068E+0004 -0.29235E+0004 -0.12653E-0007  0.80316E-0009 -0.80981E-0008
  0.42500E+0004 -0.29234E+0004 -0.12443E-0007  0.62782E-0009 -0.75732E-0008
  0.40000E+0004 -0.29110E+0004 -0.13039E-0007  0.18022E-0008 -0.10295E-0007
  0.40432E+0004 -0.29109E+0004 -0.12845E-0007  0.15487E-0008 -0.96813E-0008
  0.41250E+0004 -0.29106E+0004 -0.12452E-0007  0.11091E-0008 -0.85646E-0008
  0.42068E+0004 -0.29103E+0004 -0.12030E-0007  0.72716E-0009 -0.75186E-0008
  0.42500E+0004 -0.29102E+0004 -0.11797E-0007  0.55016E-0009 -0.70011E-0008
  0.40000E+0004 -0.28862E+0004 -0.12001E-0007  0.16596E-0008 -0.92086E-0008
  0.40432E+0004 -0.28860E+0004 -0.11760E-0007  0.14050E-0008 -0.85982E-0008
  0.41250E+0004 -0.28856E+0004 -0.11285E-0007  0.96252E-0009 -0.75009E-0008
  0.42068E+0004 -0.28853E+0004 -0.10786E-0007  0.57636E-0009 -0.64900E-0008
  0.42500E+0004 -0.28851E+0004 -0.10517E-0007  0.39623E-0009 -0.59964E-0008
  0.40000E+0004 -0.28614E+0004 -0.10868E-0007  0.15090E-0008 -0.81678E-0008
  0.40432E+0004 -0.28611E+0004 -0.10586E-0007  0.12533E-0008 -0.75732E-0008
  0.41250E+0004 -0.28607E+0004 -0.10037E-0007  0.80777E-0009 -0.65201E-0008
  0.42068E+0004 -0.28602E+0004 -0.94748E-0008  0.41744E-0009 -0.55693E-0008
  0.42500E+0004 -0.28600E+0004 -0.91746E-0008  0.23431E-0009 -0.51125E-0008
  0.40000E+0004 -0.28483E+0004 -0.10237E-0007  0.14265E-0008 -0.76430E-0008
  0.40432E+0004 -0.28480E+0004 -0.99345E-0008  0.11702E-0008 -0.70622E-0008
  0.41250E+0004 -0.28475E+0004 -0.93527E-0008  0.72307E-0009 -0.60425E-0008
  0.42068E+0004 -0.28470E+0004 -0.87609E-0008  0.33063E-0009 -0.51332E-0008
  0.42500E+0004 -0.28468E+0004 -0.84472E-0008  0.14602E-0009 -0.47010E-0008
  0.42500E+0004 -0.29234E+0004 -0.12443E-0007  0.62782E-0009 -0.75732E-0008
  0.42932E+0004 -0.29233E+0004 -0.12225E-0007  0.47001E-0009 -0.70704E-0008
  0.43750E+0004 -0.29231E+0004 -0.11800E-0007  0.21735E-0009 -0.61870E-0008
  0.44568E+0004 -0.29229E+0004 -0.11362E-0007  0.22988E-0010 -0.53955E-0008
  0.45000E+0004 -0.29228E+0004 -0.11129E-0007 -0.58209E-0010 -0.50174E-0008
  0.42500E+0004 -0.29102E+0004 -0.11797E-0007  0.55016E-0009 -0.70011E-0008
  0.42932E+0004 -0.29100E+0004 -0.11560E-0007  0.39049E-0009 -0.65076E-0008
  0.43750E+0004 -0.29098E+0004 -0.11098E-0007  0.13324E-0009 -0.56456E-0008
  0.44568E+0004 -0.29096E+0004 -0.10626E-0007 -0.66918E-0010 -0.48797E-0008
  0.45000E+0004 -0.29094E+0004 -0.10376E-0007 -0.15171E-0009 -0.45161E-0008
  0.42500E+0004 -0.28851E+0004 -0.10517E-0007  0.39623E-0009 -0.59964E-0008
  0.42932E+0004 -0.28849E+0004 -0.10244E-0007  0.23313E-0009 -0.55303E-0008
  0.43750E+0004 -0.28846E+0004 -0.97219E-0008 -0.32543E-0010 -0.47271E-0008
  0.44568E+0004 -0.28843E+0004 -0.91954E-0008 -0.24315E-0009 -0.40269E-0008
  0.45000E+0004 -0.28842E+0004 -0.89194E-0008 -0.33439E-0009 -0.36997E-0008
  0.42500E+0004 -0.28600E+0004 -0.91746E-0008  0.23431E-0009 -0.51125E-0008
  0.42932E+0004 -0.28598E+0004 -0.88736E-0008  0.67964E-0010 -0.46864E-0008
  0.43750E+0004 -0.28594E+0004 -0.83026E-0008 -0.20555E-0009 -0.39651E-0008
  0.44568E+0004 -0.28591E+0004 -0.77339E-0008 -0.42581E-0009 -0.33523E-0008
  0.45000E+0004 -0.28589E+0004 -0.74378E-0008 -0.52298E-0009 -0.30722E-0008
  0.42500E+0004 -0.28468E+0004 -0.84472E-0008  0.14602E-0009 -0.47010E-0008
  0.42932E+0004 -0.28466E+0004 -0.81339E-0008 -0.21946E-0010 -0.43009E-0008
  0.43750E+0004 -0.28462E+0004 -0.75425E-0008 -0.29931E-0009 -0.36318E-0008
  0.44568E+0004 -0.28458E+0004 -0.69566E-0008 -0.52428E-0009 -0.30734E-0008
  0.45000E+0004 -0.28455E+0004 -0.66526E-0008 -0.62432E-0009 -0.28222E-0008
  0.45000E+0004 -0.29228E+0004 -0.11129E-0007 -0.58209E-0010 -0.50174E-0008
  0.45432E+0004 -0.29226E+0004 -0.10893E-0007 -0.12523E-0009 -0.46638E-0008
  0.46250E+0004 -0.29224E+0004 -0.10451E-0007 -0.21975E-0009 -0.40687E-0008
  0.47068E+0004 -0.29222E+0004 -0.10022E-0007 -0.27715E-0009 -0.35672E-0008
  0.47500E+0004 -0.29220E+0004 -0.98050E-0008 -0.29611E-0009 -0.33404E-0008
  0.45000E+0004 -0.29094E+0004 -0.10376E-0007 -0.15171E-0009 -0.45161E-0008
  0.45432E+0004 -0.29093E+0004 -0.10125E-0007 -0.22259E-0009 -0.41777E-0008
  0.46250E+0004 -0.29090E+0004 -0.96556E-0008 -0.32527E-0009 -0.36120E-0008
  0.47068E+0004 -0.29087E+0004 -0.92015E-0008 -0.39161E-0009 -0.31401E-0008
  0.47500E+0004 -0.29086E+0004 -0.89719E-0008 -0.41556E-0009 -0.29283E-0008
  0.45000E+0004 -0.28842E+0004 -0.89194E-0008 -0.33439E-0009 -0.36997E-0008
  0.45432E+0004 -0.28840E+0004 -0.86426E-0008 -0.41220E-0009 -0.33984E-0008
  0.46250E+0004 -0.28836E+0004 -0.81295E-0008 -0.52945E-0009 -0.29035E-0008
  0.47068E+0004 -0.28832E+0004 -0.76361E-0008 -0.61166E-0009 -0.25011E-0008
  0.47500E+0004 -0.28830E+0004 -0.73875E-0008 -0.64444E-0009 -0.23246E-0008
  0.45000E+0004 -0.28589E+0004 -0.74378E-0008 -0.52298E-0009 -0.30722E-0008
  0.45432E+0004 -0.28586E+0004 -0.71422E-0008 -0.60711E-0009 -0.28186E-0008
  0.46250E+0004 -0.28582E+0004 -0.65967E-0008 -0.73762E-0009 -0.24129E-0008
  0.47068E+0004 -0.28578E+0004 -0.60752E-0008 -0.83420E-0009 -0.20966E-0008
  0.47500E+0004 -0.28575E+0004 -0.58132E-0008 -0.87492E-0009 -0.19633E-0008
  0.45000E+0004 -0.28455E+0004 -0.66526E-0008 -0.62432E-0009 -0.28222E-0008
  0.45432E+0004 -0.28453E+0004 -0.63496E-0008 -0.71153E-0009 -0.25977E-0008
  0.46250E+0004 -0.28448E+0004 -0.57919E-0008 -0.84846E-0009 -0.22459E-0008
  0.47068E+0004 -0.28443E+0004 -0.52602E-0008 -0.95197E-0009 -0.19811E-0008
  0.47500E+0004 -0.28441E+0004 -0.49934E-0008 -0.99651E-0009 -0.18734E-0008
  0.47500E+0004 -0.29220E+0004 -0.98050E-0008 -0.29611E-0009 -0.33404E-0008
  0.47932E+0004 -0.29218E+0004 -0.95902E-0008 -0.30832E-0009 -0.31353E-0008
  0.48750E+0004 -0.29215E+0004 -0.92095E-0008 -0.31957E-0009 -0.28139E-0008
  0.49568E+0004 -0.29211E+0004 -0.88687E-0008 -0.32048E-0009 -0.25742E-0008
  0.50000E+0004 -0.29209E+0004 -0.87087E-0008 -0.32021E-0009 -0.24794E-0008
  0.47500E+0004 -0.29086E+0004 -0.89719E-0008 -0.41556E-0009 -0.29283E-0008
  0.47932E+0004 -0.29083E+0004 -0.87449E-0008 -0.43296E-0009 -0.27380E-0008
  0.48750E+0004 -0.29079E+0004 -0.83426E-0008 -0.45425E-0009 -0.24428E-0008
  0.49568E+0004 -0.29075E+0004 -0.79825E-0008 -0.46518E-0009 -0.22263E-0008
  0.50000E+0004 -0.29073E+0004 -0.78130E-0008 -0.47008E-0009 -0.21422E-0008
  0.47500E+0004 -0.28830E+0004 -0.73875E-0008 -0.64444E-0009 -0.23246E-0008
  0.47932E+0004 -0.28827E+0004 -0.71415E-0008 -0.67104E-0009 -0.21688E-0008
  0.48750E+0004 -0.28822E+0004 -0.67058E-0008 -0.71000E-0009 -0.19344E-0008
  0.49568E+0004 -0.28817E+0004 -0.63157E-0008 -0.73849E-0009 -0.17718E-0008
  0.50000E+0004 -0.28814E+0004 -0.61315E-0008 -0.75243E-0009 -0.17127E-0008
  0.47500E+0004 -0.28575E+0004 -0.58132E-0008 -0.87492E-0009 -0.19633E-0008
  0.47932E+0004 -0.28572E+0004 -0.55536E-0008 -0.90979E-0009 -0.18499E-0008
  0.48750E+0004 -0.28565E+0004 -0.50944E-0008 -0.96460E-0009 -0.16896E-0008
  0.49568E+0004 -0.28558E+0004 -0.46832E-0008 -0.10087E-0008 -0.15923E-0008
  0.50000E+0004 -0.28555E+0004 -0.44887E-0008 -0.10306E-0008 -0.15635E-0008
  0.47500E+0004 -0.28441E+0004 -0.49934E-0008 -0.99651E-0009 -0.18734E-0008
  0.47932E+0004 -0.28437E+0004 -0.47289E-0008 -0.10354E-0008 -0.17852E-0008
  0.48750E+0004 -0.28429E+0004 -0.42612E-0008 -0.10977E-0008 -0.16688E-0008
  0.49568E+0004 -0.28422E+0004 -0.38426E-0008 -0.11493E-0008 -0.16100E-0008
  0.50000E+0004 -0.28418E+0004 -0.36443E-0008 -0.11750E-0008 -0.15989E-0008
  0.50000E+0004 -0.29209E+0004 -0.87087E-0008 -0.32021E-0009 -0.24794E-0008
  0.50432E+0004 -0.29207E+0004 -0.85614E-0008 -0.32008E-0009 -0.24039E-0008
  0.51250E+0004 -0.29203E+0004 -0.83276E-0008 -0.32607E-0009 -0.23152E-0008
  0.52068E+0004 -0.29199E+0004 -0.81572E-0008 -0.34429E-0009 -0.22909E-0008
  0.52500E+0004 -0.29197E+0004 -0.80955E-0008 -0.36129E-0009 -0.23027E-0008
  0.50000E+0004 -0.29073E+0004 -0.78130E-0008 -0.47008E-0009 -0.21422E-0008
  0.50432E+0004 -0.29070E+0004 -0.76567E-0008 -0.47506E-0009 -0.20765E-0008
  0.51250E+0004 -0.29065E+0004 -0.74070E-0008 -0.49020E-0009 -0.20027E-0008
  0.52068E+0004 -0.29061E+0004 -0.72225E-0008 -0.51671E-0009 -0.19887E-0008
  0.52500E+0004 -0.29058E+0004 -0.71540E-0008 -0.53761E-0009 -0.20037E-0008
  0.50000E+0004 -0.28814E+0004 -0.61315E-0008 -0.75243E-0009 -0.17127E-0008
  0.50432E+0004 -0.28810E+0004 -0.59611E-0008 -0.76634E-0009 -0.16698E-0008
  0.51250E+0004 -0.28804E+0004 -0.56864E-0008 -0.79734E-0009 -0.16313E-0008
  0.52068E+0004 -0.28798E+0004 -0.54796E-0008 -0.83811E-0009 -0.16423E-0008
  0.52500E+0004 -0.28795E+0004 -0.54000E-0008 -0.86564E-0009 -0.16658E-0008
  0.50000E+0004 -0.28555E+0004 -0.44887E-0008 -0.10306E-0008 -0.15635E-0008
  0.50432E+0004 -0.28551E+0004 -0.43083E-0008 -0.10524E-0008 -0.15483E-0008
  0.51250E+0004 -0.28544E+0004 -0.40156E-0008 -0.10973E-0008 -0.15533E-0008
  0.52068E+0004 -0.28536E+0004 -0.37920E-0008 -0.11503E-0008 -0.15956E-0008
  0.52500E+0004 -0.28532E+0004 -0.37039E-0008 -0.11835E-0008 -0.16305E-0008
  0.50000E+0004 -0.28418E+0004 -0.36443E-0008 -0.11750E-0008 -0.15989E-0008
  0.50432E+0004 -0.28414E+0004 -0.34603E-0008 -0.12005E-0008 -0.16001E-0008
  0.51250E+0004 -0.28406E+0004 -0.31608E-0008 -0.12518E-0008 -0.16307E-0008
  0.52068E+0004 -0.28398E+0004 -0.29309E-0008 -0.13106E-0008 -0.16917E-0008
  0.52500E+0004 -0.28394E+0004 -0.28393E-0008 -0.13463E-0008 -0.17334E-0008
  0.52500E+0004 -0.29197E+0004 -0.80955E-0008 -0.36129E-0009 -0.23027E-0008
  0.52932E+0004 -0.29195E+0004 -0.80567E-0008 -0.38331E-0009 -0.23307E-0008
  0.53750E+0004 -0.29192E+0004 -0.80415E-0008 -0.44433E-0009 -0.24243E-0008
  0.54568E+0004 -0.29189E+0004 -0.81046E-0008 -0.53394E-0009 -0.25647E-0008
  0.55000E+0004 -0.29187E+0004 -0.81706E-0008 -0.59432E-0009 -0.26561E-0008
  0.52500E+0004 -0.29058E+0004 -0.71540E-0008 -0.53761E-0009 -0.20037E-0008
  0.52932E+0004 -0.29056E+0004 -0.71094E-0008 -0.56317E-0009 -0.20334E-0008
  0.53750E+0004 -0.29053E+0004 -0.70844E-0008 -0.62971E-0009 -0.21260E-0008
  0.54568E+0004 -0.29049E+0004 -0.71395E-0008 -0.72334E-0009 -0.22603E-0008
  0.55000E+0004 -0.29047E+0004 -0.72020E-0008 -0.78510E-0009 -0.23464E-0008
  0.52500E+0004 -0.28795E+0004 -0.54000E-0008 -0.86564E-0009 -0.16658E-0008
  0.52932E+0004 -0.28793E+0004 -0.53460E-0008 -0.89718E-0009 -0.17007E-0008
  0.53750E+0004 -0.28788E+0004 -0.53047E-0008 -0.97293E-0009 -0.17941E-0008
  0.54568E+0004 -0.28783E+0004 -0.53458E-0008 -0.10730E-0008 -0.19181E-0008
  0.55000E+0004 -0.28781E+0004 -0.54017E-0008 -0.11369E-0008 -0.19942E-0008
  0.52500E+0004 -0.28532E+0004 -0.37039E-0008 -0.11835E-0008 -0.16305E-0008
  0.52932E+0004 -0.28529E+0004 -0.36428E-0008 -0.12201E-0008 -0.16725E-0008
  0.53750E+0004 -0.28524E+0004 -0.35880E-0008 -0.13034E-0008 -0.17693E-0008
  0.54568E+0004 -0.28518E+0004 -0.36168E-0008 -0.14085E-0008 -0.18842E-0008
  0.55000E+0004 -0.28515E+0004 -0.36665E-0008 -0.14737E-0008 -0.19505E-0008
  0.52500E+0004 -0.28394E+0004 -0.28393E-0008 -0.13463E-0008 -0.17334E-0008
  0.52932E+0004 -0.28390E+0004 -0.27752E-0008 -0.13852E-0008 -0.17799E-0008
  0.53750E+0004 -0.28384E+0004 -0.27146E-0008 -0.14717E-0008 -0.18793E-0008
  0.54568E+0004 -0.28378E+0004 -0.27375E-0008 -0.15789E-0008 -0.19898E-0008
  0.55000E+0004 -0.28375E+0004 -0.27840E-0008 -0.16445E-0008 -0.20508E-0008
  0.55000E+0004 -0.29187E+0004 -0.81706E-0008 -0.59432E-0009 -0.26561E-0008
  0.55432E+0004 -0.29186E+0004 -0.82613E-0008 -0.66410E-0009 -0.27584E-0008
  0.56250E+0004 -0.29183E+0004 -0.84962E-0008 -0.82524E-0009 -0.29789E-0008
  0.57068E+0004 -0.29181E+0004 -0.88120E-0008 -0.10275E-0008 -0.32268E-0008
  0.57500E+0004 -0.29180E+0004 -0.90107E-0008 -0.11519E-0008 -0.33669E-0008
  0.55000E+0004 -0.29047E+0004 -0.72020E-0008 -0.78510E-0009 -0.23464E-0008
  0.55432E+0004 -0.29045E+0004 -0.72902E-0008 -0.85579E-0009 -0.24421E-0008
  0.56250E+0004 -0.29042E+0004 -0.75219E-0008 -0.10171E-0008 -0.26464E-0008
  0.57068E+0004 -0.29039E+0004 -0.78371E-0008 -0.12177E-0008 -0.28746E-0008
  0.57500E+0004 -0.29038E+0004 -0.80365E-0008 -0.13403E-0008 -0.30028E-0008
  0.55000E+0004 -0.28781E+0004 -0.54017E-0008 -0.11369E-0008 -0.19942E-0008
  0.55432E+0004 -0.28779E+0004 -0.54851E-0008 -0.12088E-0008 -0.20769E-0008
  0.56250E+0004 -0.28775E+0004 -0.57094E-0008 -0.13698E-0008 -0.22490E-0008
  0.57068E+0004 -0.28771E+0004 -0.60211E-0008 -0.15666E-0008 -0.24367E-0008
  0.57500E+0004 -0.28769E+0004 -0.62203E-0008 -0.16857E-0008 -0.25406E-0008
  0.55000E+0004 -0.28515E+0004 -0.36665E-0008 -0.14737E-0008 -0.19505E-0008
  0.55432E+0004 -0.28512E+0004 -0.37447E-0008 -0.15463E-0008 -0.20198E-0008
  0.56250E+0004 -0.28508E+0004 -0.39604E-0008 -0.17058E-0008 -0.21577E-0008
  0.57068E+0004 -0.28503E+0004 -0.42656E-0008 -0.18982E-0008 -0.23015E-0008
  0.57500E+0004 -0.28501E+0004 -0.44625E-0008 -0.20134E-0008 -0.23786E-0008
  0.55000E+0004 -0.28375E+0004 -0.27840E-0008 -0.16445E-0008 -0.20508E-0008
  0.55432E+0004 -0.28372E+0004 -0.28596E-0008 -0.17172E-0008 -0.21128E-0008
  0.56250E+0004 -0.28367E+0004 -0.30701E-0008 -0.18756E-0008 -0.22319E-0008
  0.57068E+0004 -0.28362E+0004 -0.33709E-0008 -0.20653E-0008 -0.23513E-0008
  0.57500E+0004 -0.28359E+0004 -0.35656E-0008 -0.21784E-0008 -0.24134E-0008
  0.57500E+0004 -0.29180E+0004 -0.90107E-0008 -0.11519E-0008 -0.33669E-0008
  0.57932E+0004 -0.29178E+0004 -0.92288E-0008 -0.12898E-0008 -0.35101E-0008
  0.58750E+0004 -0.29175E+0004 -0.96990E-0008 -0.15881E-0008 -0.37904E-0008
  0.59568E+0004 -0.29172E+0004 -0.10237E-0007 -0.19378E-0008 -0.40732E-0008
  0.60000E+0004 -0.29170E+0004 -0.10547E-0007 -0.21438E-0008 -0.42208E-0008
  0.57500E+0004 -0.29038E+0004 -0.80365E-0008 -0.13403E-0008 -0.30028E-0008
  0.57932E+0004 -0.29036E+0004 -0.82562E-0008 -0.14760E-0008 -0.31337E-0008
  0.58750E+0004 -0.29033E+0004 -0.87318E-0008 -0.17685E-0008 -0.33893E-0008
  0.59568E+0004 -0.29029E+0004 -0.92801E-0008 -0.21104E-0008 -0.36465E-0008
  0.60000E+0004 -0.29027E+0004 -0.95963E-0008 -0.23114E-0008 -0.37808E-0008
  0.57500E+0004 -0.28769E+0004 -0.62203E-0008 -0.16857E-0008 -0.25406E-0008
  0.57932E+0004 -0.28767E+0004 -0.64409E-0008 -0.18171E-0008 -0.26459E-0008
  0.58750E+0004 -0.28762E+0004 -0.69223E-0008 -0.20985E-0008 -0.28490E-0008
  0.59568E+0004 -0.28758E+0004 -0.74831E-0008 -0.24257E-0008 -0.30513E-0008
  0.60000E+0004 -0.28756E+0004 -0.78090E-0008 -0.26173E-0008 -0.31560E-0008
  0.57500E+0004 -0.28501E+0004 -0.44625E-0008 -0.20134E-0008 -0.23786E-0008
  0.57932E+0004 -0.28498E+0004 -0.46814E-0008 -0.21404E-0008 -0.24557E-0008
  0.58750E+0004 -0.28492E+0004 -0.51627E-0008 -0.24104E-0008 -0.26004E-0008
  0.59568E+0004 -0.28487E+0004 -0.57287E-0008 -0.27231E-0008 -0.27399E-0008
  0.60000E+0004 -0.28484E+0004 -0.60596E-0008 -0.29055E-0008 -0.28103E-0008
  0.57500E+0004 -0.28359E+0004 -0.35656E-0008 -0.21784E-0008 -0.24134E-0008
  0.57932E+0004 -0.28356E+0004 -0.37828E-0008 -0.23029E-0008 -0.24747E-0008
  0.58750E+0004 -0.28350E+0004 -0.42617E-0008 -0.25669E-0008 -0.25865E-0008
  0.59568E+0004 -0.28344E+0004 -0.48276E-0008 -0.28719E-0008 -0.26902E-0008
  0.60000E+0004 -0.28341E+0004 -0.51595E-0008 -0.30495E-0008 -0.27409E-0008
  0.60000E+0004 -0.29170E+0004 -0.10547E-0007 -0.21438E-0008 -0.42208E-0008
  0.60432E+0004 -0.29168E+0004 -0.10867E-0007 -0.23661E-0008 -0.43621E-0008
  0.61250E+0004 -0.29164E+0004 -0.11513E-0007 -0.28306E-0008 -0.46163E-0008
  0.62068E+0004 -0.29160E+0004 -0.12199E-0007 -0.33530E-0008 -0.48428E-0008
  0.62500E+0004 -0.29157E+0004 -0.12574E-0007 -0.36520E-0008 -0.49485E-0008
  0.60000E+0004 -0.29027E+0004 -0.95963E-0008 -0.23114E-0008 -0.37808E-0008
  0.60432E+0004 -0.29025E+0004 -0.99242E-0008 -0.25285E-0008 -0.39090E-0008
  0.61250E+0004 -0.29019E+0004 -0.10589E-0007 -0.29812E-0008 -0.41400E-0008
  0.62068E+0004 -0.29014E+0004 -0.11300E-0007 -0.34899E-0008 -0.43462E-0008
  0.62500E+0004 -0.29012E+0004 -0.11690E-0007 -0.37810E-0008 -0.44429E-0008
  0.60000E+0004 -0.28756E+0004 -0.78090E-0008 -0.26173E-0008 -0.31560E-0008
  0.60432E+0004 -0.28752E+0004 -0.81476E-0008 -0.28245E-0008 -0.32555E-0008
  0.61250E+0004 -0.28746E+0004 -0.88391E-0008 -0.32553E-0008 -0.34334E-0008
  0.62068E+0004 -0.28739E+0004 -0.95879E-0008 -0.37390E-0008 -0.35906E-0008
  0.62500E+0004 -0.28736E+0004 -0.10003E-0007 -0.40153E-0008 -0.36638E-0008
  0.60000E+0004 -0.28484E+0004 -0.60596E-0008 -0.29055E-0008 -0.28103E-0008
  0.60432E+0004 -0.28480E+0004 -0.64043E-0008 -0.31029E-0008 -0.28763E-0008
  0.61250E+0004 -0.28472E+0004 -0.71130E-0008 -0.35125E-0008 -0.29905E-0008
  0.62068E+0004 -0.28464E+0004 -0.78879E-0008 -0.39718E-0008 -0.30863E-0008
  0.62500E+0004 -0.28460E+0004 -0.83204E-0008 -0.42340E-0008 -0.31286E-0008
  0.60000E+0004 -0.28341E+0004 -0.51595E-0008 -0.30495E-0008 -0.27409E-0008
  0.60432E+0004 -0.28336E+0004 -0.55055E-0008 -0.32418E-0008 -0.27875E-0008
  0.61250E+0004 -0.28328E+0004 -0.62193E-0008 -0.36405E-0008 -0.28645E-0008
  0.62068E+0004 -0.28319E+0004 -0.70036E-0008 -0.40873E-0008 -0.29236E-0008
  0.62500E+0004 -0.28315E+0004 -0.74427E-0008 -0.43423E-0008 -0.29470E-0008
  0.62500E+0004 -0.29157E+0004 -0.12574E-0007 -0.36520E-0008 -0.49485E-0008
  0.62932E+0004 -0.29154E+0004 -0.12949E-0007 -0.39681E-0008 -0.50380E-0008
  0.63750E+0004 -0.29148E+0004 -0.13672E-0007 -0.46113E-0008 -0.51721E-0008
  0.64568E+0004 -0.29142E+0004 -0.14398E-0007 -0.53102E-0008 -0.52509E-0008
  0.65000E+0004 -0.29138E+0004 -0.14778E-0007 -0.57004E-0008 -0.52686E-0008
  0.62500E+0004 -0.29012E+0004 -0.11690E-0007 -0.37810E-0008 -0.44429E-0008
  0.62932E+0004 -0.29008E+0004 -0.12082E-0007 -0.40889E-0008 -0.45246E-0008
  0.63750E+0004 -0.29001E+0004 -0.12841E-0007 -0.47151E-0008 -0.46480E-0008
  0.64568E+0004 -0.28993E+0004 -0.13610E-0007 -0.53957E-0008 -0.47227E-0008
  0.65000E+0004 -0.28990E+0004 -0.14016E-0007 -0.57758E-0008 -0.47412E-0008
  0.62500E+0004 -0.28736E+0004 -0.10003E-0007 -0.40153E-0008 -0.36638E-0008
  0.62932E+0004 -0.28731E+0004 -0.10420E-0007 -0.43081E-0008 -0.37243E-0008
  0.63750E+0004 -0.28722E+0004 -0.11237E-0007 -0.49031E-0008 -0.38143E-0008
  0.64568E+0004 -0.28712E+0004 -0.12077E-0007 -0.55502E-0008 -0.38660E-0008
  0.65000E+0004 -0.28708E+0004 -0.12526E-0007 -0.59115E-0008 -0.38773E-0008
  0.62500E+0004 -0.28460E+0004 -0.83204E-0008 -0.42340E-0008 -0.31286E-0008
  0.62932E+0004 -0.28454E+0004 -0.87563E-0008 -0.45122E-0008 -0.31608E-0008
  0.63750E+0004 -0.28443E+0004 -0.96176E-0008 -0.50773E-0008 -0.32017E-0008
  0.64568E+0004 -0.28431E+0004 -0.10515E-0007 -0.56921E-0008 -0.32126E-0008
  0.65000E+0004 -0.28426E+0004 -0.10998E-0007 -0.60355E-0008 -0.32063E-0008
  0.62500E+0004 -0.28315E+0004 -0.74427E-0008 -0.43423E-0008 -0.29470E-0008
  0.62932E+0004 -0.28308E+0004 -0.78860E-0008 -0.46130E-0008 -0.29616E-0008
  0.63750E+0004 -0.28296E+0004 -0.87651E-0008 -0.51627E-0008 -0.29711E-0008
  0.64568E+0004 -0.28283E+0004 -0.96861E-0008 -0.57610E-0008 -0.29541E-0008
  0.65000E+0004 -0.28277E+0004 -0.10185E-0007 -0.60952E-0008 -0.29349E-0008
  0.65000E+0004 -0.29138E+0004 -0.14778E-0007 -0.57004E-0008 -0.52686E-0008
  0.65432E+0004 -0.29134E+0004 -0.15147E-0007 -0.61047E-0008 -0.52638E-0008
  0.66250E+0004 -0.29126E+0004 -0.15826E-0007 -0.69066E-0008 -0.52038E-0008
  0.67068E+0004 -0.29118E+0004 -0.16464E-0007 -0.77479E-0008 -0.50716E-0008
  0.67500E+0004 -0.29114E+0004 -0.16780E-0007 -0.82053E-0008 -0.49723E-0008
  0.65000E+0004 -0.28990E+0004 -0.14016E-0007 -0.57758E-0008 -0.47412E-0008
  0.65432E+0004 -0.28985E+0004 -0.14412E-0007 -0.61697E-0008 -0.47391E-0008
  0.66250E+0004 -0.28975E+0004 -0.15149E-0007 -0.69514E-0008 -0.46909E-0008
  0.67068E+0004 -0.28966E+0004 -0.15854E-0007 -0.77721E-0008 -0.45797E-0008
  0.67500E+0004 -0.28961E+0004 -0.16207E-0007 -0.82186E-0008 -0.44956E-0008
  0.65000E+0004 -0.28708E+0004 -0.12526E-0007 -0.59115E-0008 -0.38773E-0008
  0.65432E+0004 -0.28701E+0004 -0.12968E-0007 -0.62866E-0008 -0.38716E-0008
  0.66250E+0004 -0.28689E+0004 -0.13802E-0007 -0.70311E-0008 -0.38275E-0008
  0.67068E+0004 -0.28677E+0004 -0.14619E-0007 -0.78142E-0008 -0.37364E-0008
  0.67500E+0004 -0.28671E+0004 -0.15038E-0007 -0.82405E-0008 -0.36699E-0008
  0.65000E+0004 -0.28426E+0004 -0.10998E-0007 -0.60355E-0008 -0.32063E-0008
  0.65432E+0004 -0.28418E+0004 -0.11477E-0007 -0.63925E-0008 -0.31866E-0008
  0.66250E+0004 -0.28403E+0004 -0.12391E-0007 -0.71014E-0008 -0.31248E-0008
  0.67068E+0004 -0.28388E+0004 -0.13303E-0007 -0.78483E-0008 -0.30296E-0008
  0.67500E+0004 -0.28380E+0004 -0.13778E-0007 -0.82554E-0008 -0.29669E-0008
  0.65000E+0004 -0.28277E+0004 -0.10185E-0007 -0.60952E-0008 -0.29349E-0008
  0.65432E+0004 -0.28268E+0004 -0.10679E-0007 -0.64430E-0008 -0.29039E-0008
  0.66250E+0004 -0.28252E+0004 -0.11629E-0007 -0.71337E-0008 -0.28249E-0008
  0.67068E+0004 -0.28236E+0004 -0.12584E-0007 -0.78621E-0008 -0.27185E-0008
  0.67500E+0004 -0.28227E+0004 -0.13084E-0007 -0.82593E-0008 -0.26527E-0008
  0.67500E+0004 -0.29114E+0004 -0.16780E-0007 -0.82053E-0008 -0.49723E-0008
  0.67932E+0004 -0.29109E+0004 -0.17074E-0007 -0.86687E-0008 -0.48492E-0008
  0.68750E+0004 -0.29099E+0004 -0.17575E-0007 -0.95610E-0008 -0.45576E-0008
  0.69568E+0004 -0.29090E+0004 -0.17983E-0007 -0.10458E-0007 -0.41873E-0008
  0.70000E+0004 -0.29085E+0004 -0.18156E-0007 -0.10928E-0007 -0.39604E-0008
  0.67500E+0004 -0.28961E+0004 -0.16207E-0007 -0.82186E-0008 -0.44956E-0008
  0.67932E+0004 -0.28955E+0004 -0.16542E-0007 -0.86712E-0008 -0.43903E-0008
  0.68750E+0004 -0.28944E+0004 -0.17125E-0007 -0.95436E-0008 -0.41407E-0008
  0.69568E+0004 -0.28933E+0004 -0.17625E-0007 -0.10422E-0007 -0.38234E-0008
  0.70000E+0004 -0.28927E+0004 -0.17849E-0007 -0.10883E-0007 -0.36290E-0008
  0.67500E+0004 -0.28671E+0004 -0.15038E-0007 -0.82405E-0008 -0.36699E-0008
  0.67932E+0004 -0.28663E+0004 -0.15441E-0007 -0.86735E-0008 -0.35867E-0008
  0.68750E+0004 -0.28649E+0004 -0.16167E-0007 -0.95094E-0008 -0.33939E-0008
  0.69568E+0004 -0.28635E+0004 -0.16826E-0007 -0.10353E-0007 -0.31530E-0008
  0.70000E+0004 -0.28628E+0004 -0.17141E-0007 -0.10798E-0007 -0.30073E-0008
  0.67500E+0004 -0.28380E+0004 -0.13778E-0007 -0.82554E-0008 -0.29669E-0008
  0.67932E+0004 -0.28371E+0004 -0.14240E-0007 -0.86696E-0008 -0.28919E-0008
  0.68750E+0004 -0.28354E+0004 -0.15090E-0007 -0.94703E-0008 -0.27274E-0008
  0.69568E+0004 -0.28337E+0004 -0.15890E-0007 -0.10281E-0007 -0.25328E-0008
  0.70000E+0004 -0.28329E+0004 -0.16286E-0007 -0.10709E-0007 -0.24192E-0008
  0.67500E+0004 -0.28227E+0004 -0.13084E-0007 -0.82593E-0008 -0.26527E-0008
  0.67932E+0004 -0.28218E+0004 -0.13574E-0007 -0.86638E-0008 -0.25768E-0008
  0.68750E+0004 -0.28199E+0004 -0.14482E-0007 -0.94466E-0008 -0.24166E-0008
  0.69568E+0004 -0.28180E+0004 -0.15348E-0007 -0.10241E-0007 -0.22350E-0008
  0.70000E+0004 -0.28171E+0004 -0.15782E-0007 -0.10661E-0007 -0.21319E-0008
  0.70000E+0004 -0.29085E+0004 -0.18156E-0007 -0.10928E-0007 -0.39604E-0008
  0.70432E+0004 -0.29080E+0004 -0.18294E-0007 -0.11391E-0007 -0.37104E-0008
  0.71250E+0004 -0.29070E+0004 -0.18455E-0007 -0.12245E-0007 -0.31769E-0008
  0.72068E+0004 -0.29060E+0004 -0.18466E-0007 -0.13046E-0007 -0.25658E-0008
  0.72500E+0004 -0.29054E+0004 -0.18405E-0007 -0.13441E-0007 -0.22128E-0008
  0.70000E+0004 -0.28927E+0004 -0.17849E-0007 -0.10883E-0007 -0.36290E-0008
  0.70432E+0004 -0.28921E+0004 -0.18040E-0007 -0.11338E-0007 -0.34145E-0008
  0.71250E+0004 -0.28909E+0004 -0.18309E-0007 -0.12178E-0007 -0.29564E-0008
  0.72068E+0004 -0.28897E+0004 -0.18434E-0007 -0.12969E-0007 -0.24307E-0008
  0.72500E+0004 -0.28891E+0004 -0.18437E-0007 -0.13360E-0007 -0.21267E-0008
  0.70000E+0004 -0.28628E+0004 -0.17141E-0007 -0.10798E-0007 -0.30073E-0008
  0.70432E+0004 -0.28620E+0004 -0.17427E-0007 -0.11237E-0007 -0.28467E-0008
  0.71250E+0004 -0.28605E+0004 -0.17887E-0007 -0.12051E-0007 -0.25066E-0008
  0.72068E+0004 -0.28590E+0004 -0.18220E-0007 -0.12823E-0007 -0.21186E-0008
  0.72500E+0004 -0.28582E+0004 -0.18337E-0007 -0.13208E-0007 -0.18948E-0008
  0.70000E+0004 -0.28329E+0004 -0.16286E-0007 -0.10709E-0007 -0.24192E-0008
  0.70432E+0004 -0.28319E+0004 -0.16657E-0007 -0.11134E-0007 -0.22957E-0008
  0.71250E+0004 -0.28300E+0004 -0.17291E-0007 -0.11923E-0007 -0.20415E-0008
  0.72068E+0004 -0.28282E+0004 -0.17814E-0007 -0.12676E-0007 -0.17589E-0008
  0.72500E+0004 -0.28272E+0004 -0.18039E-0007 -0.13054E-0007 -0.15985E-0008
  0.70000E+0004 -0.28171E+0004 -0.15782E-0007 -0.10661E-0007 -0.21319E-0008
  0.70432E+0004 -0.28160E+0004 -0.16194E-0007 -0.11077E-0007 -0.20216E-0008
  0.71250E+0004 -0.28140E+0004 -0.16913E-0007 -0.11854E-0007 -0.17999E-0008
  0.72068E+0004 -0.28120E+0004 -0.17530E-0007 -0.12597E-0007 -0.15601E-0008
  0.72500E+0004 -0.28109E+0004 -0.17807E-0007 -0.12971E-0007 -0.14264E-0008
  0.72500E+0004 -0.29054E+0004 -0.18405E-0007 -0.13441E-0007 -0.22128E-0008
  0.72932E+0004 -0.29049E+0004 -0.18293E-0007 -0.13811E-0007 -0.18396E-0008
  0.73750E+0004 -0.29038E+0004 -0.17935E-0007 -0.14432E-0007 -0.10779E-0008
  0.74568E+0004 -0.29027E+0004 -0.17368E-0007 -0.14926E-0007 -0.25138E-0009
  0.75000E+0004 -0.29021E+0004 -0.16979E-0007 -0.15127E-0007  0.20862E-0009
  0.72500E+0004 -0.28891E+0004 -0.18437E-0007 -0.13360E-0007 -0.21267E-0008
  0.72932E+0004 -0.28884E+0004 -0.18390E-0007 -0.13727E-0007 -0.18044E-0008
  0.73750E+0004 -0.28872E+0004 -0.18158E-0007 -0.14348E-0007 -0.11447E-0008
  0.74568E+0004 -0.28859E+0004 -0.17721E-0007 -0.14848E-0007 -0.42468E-0009
  0.75000E+0004 -0.28852E+0004 -0.17402E-0007 -0.15054E-0007 -0.21812E-0010
  0.72500E+0004 -0.28582E+0004 -0.18337E-0007 -0.13208E-0007 -0.18948E-0008
  0.72932E+0004 -0.28573E+0004 -0.18408E-0007 -0.13570E-0007 -0.16570E-0008
  0.73750E+0004 -0.28557E+0004 -0.18410E-0007 -0.14190E-0007 -0.11693E-0008
  0.74568E+0004 -0.28541E+0004 -0.18217E-0007 -0.14699E-0007 -0.63291E-0009
  0.75000E+0004 -0.28532E+0004 -0.18029E-0007 -0.14916E-0007 -0.33020E-0009
  0.72500E+0004 -0.28272E+0004 -0.18039E-0007 -0.13054E-0007 -0.15985E-0008
  0.72932E+0004 -0.28262E+0004 -0.18221E-0007 -0.13411E-0007 -0.14289E-0008
  0.73750E+0004 -0.28242E+0004 -0.18445E-0007 -0.14029E-0007 -0.10838E-0008
  0.74568E+0004 -0.28222E+0004 -0.18487E-0007 -0.14547E-0007 -0.70481E-0009
  0.75000E+0004 -0.28212E+0004 -0.18428E-0007 -0.14773E-0007 -0.49006E-0009
  0.72500E+0004 -0.28109E+0004 -0.17807E-0007 -0.12971E-0007 -0.14264E-0008
  0.72932E+0004 -0.28097E+0004 -0.18045E-0007 -0.13326E-0007 -0.12861E-0008
  0.73750E+0004 -0.28076E+0004 -0.18381E-0007 -0.13942E-0007 -0.10039E-0008
  0.74568E+0004 -0.28054E+0004 -0.18542E-0007 -0.14464E-0007 -0.69667E-0009
  0.75000E+0004 -0.28043E+0004 -0.18549E-0007 -0.14694E-0007 -0.52284E-0009
  0.75000E+0004 -0.29021E+0004 -0.16979E-0007 -0.15127E-0007  0.20862E-0009
  0.75432E+0004 -0.29015E+0004 -0.16527E-0007 -0.15279E-0007  0.68173E-0009
  0.76250E+0004 -0.29004E+0004 -0.15488E-0007 -0.15427E-0007  0.16124E-0008
  0.77068E+0004 -0.28992E+0004 -0.14202E-0007 -0.15364E-0007  0.25741E-0008
  0.77500E+0004 -0.28986E+0004 -0.13423E-0007 -0.15238E-0007  0.30889E-0008
  0.75000E+0004 -0.28852E+0004 -0.17402E-0007 -0.15054E-0007 -0.21812E-0010
  0.75432E+0004 -0.28845E+0004 -0.17020E-0007 -0.15214E-0007  0.39423E-0009
  0.76250E+0004 -0.28832E+0004 -0.16112E-0007 -0.15382E-0007  0.12186E-0008
  0.77068E+0004 -0.28818E+0004 -0.14954E-0007 -0.15348E-0007  0.20799E-0008
  0.77500E+0004 -0.28811E+0004 -0.14240E-0007 -0.15241E-0007  0.25455E-0008
  0.75000E+0004 -0.28532E+0004 -0.18029E-0007 -0.14916E-0007 -0.33020E-0009
  0.75432E+0004 -0.28523E+0004 -0.17779E-0007 -0.15089E-0007 -0.15282E-0010
  0.76250E+0004 -0.28505E+0004 -0.17123E-0007 -0.15294E-0007  0.61728E-0009
  0.77068E+0004 -0.28488E+0004 -0.16214E-0007 -0.15311E-0007  0.12926E-0008
  0.77500E+0004 -0.28479E+0004 -0.15629E-0007 -0.15238E-0007  0.16650E-0008
  0.75000E+0004 -0.28212E+0004 -0.18428E-0007 -0.14773E-0007 -0.49006E-0009
  0.75432E+0004 -0.28200E+0004 -0.18309E-0007 -0.14959E-0007 -0.26526E-0009
  0.76250E+0004 -0.28179E+0004 -0.17906E-0007 -0.15198E-0007  0.19204E-0009
  0.77068E+0004 -0.28158E+0004 -0.17252E-0007 -0.15263E-0007  0.69150E-0009
  0.77500E+0004 -0.28147E+0004 -0.16801E-0007 -0.15221E-0007  0.97312E-0009
  0.75000E+0004 -0.28043E+0004 -0.18549E-0007 -0.14694E-0007 -0.52284E-0009
  0.75432E+0004 -0.28030E+0004 -0.18497E-0007 -0.14887E-0007 -0.34057E-0009
  0.76250E+0004 -0.28007E+0004 -0.18226E-0007 -0.15142E-0007  0.32292E-0010
  0.77068E+0004 -0.27984E+0004 -0.17708E-0007 -0.15231E-0007  0.44472E-0009
  0.77500E+0004 -0.27972E+0004 -0.17329E-0007 -0.15205E-0007  0.68036E-0009
  0.77500E+0004 -0.28986E+0004 -0.13423E-0007 -0.15238E-0007  0.30889E-0008
  0.77932E+0004 -0.28979E+0004 -0.12578E-0007 -0.15043E-0007  0.36024E-0008
  0.78750E+0004 -0.28967E+0004 -0.10787E-0007 -0.14476E-0007  0.45685E-0008
  0.79568E+0004 -0.28954E+0004 -0.87591E-0008 -0.13634E-0007  0.55045E-0008
  0.80000E+0004 -0.28947E+0004 -0.75996E-0008 -0.13075E-0007  0.59782E-0008
  0.77500E+0004 -0.28811E+0004 -0.14240E-0007 -0.15241E-0007  0.25455E-0008
  0.77932E+0004 -0.28803E+0004 -0.13457E-0007 -0.15067E-0007  0.30132E-0008
  0.78750E+0004 -0.28788E+0004 -0.11777E-0007 -0.14545E-0007  0.39042E-0008
  0.79568E+0004 -0.28773E+0004 -0.98470E-0008 -0.13758E-0007  0.47840E-0008
  0.80000E+0004 -0.28765E+0004 -0.87324E-0008 -0.13231E-0007  0.52371E-0008
  0.77500E+0004 -0.28479E+0004 -0.15629E-0007 -0.15238E-0007  0.16650E-0008
  0.77932E+0004 -0.28469E+0004 -0.14972E-0007 -0.15101E-0007  0.20440E-0008
  0.78750E+0004 -0.28450E+0004 -0.13519E-0007 -0.14663E-0007  0.27846E-0008
  0.79568E+0004 -0.28431E+0004 -0.11795E-0007 -0.13974E-0007  0.35432E-0008
  0.80000E+0004 -0.28421E+0004 -0.10779E-0007 -0.13506E-0007  0.39471E-0008
  0.77500E+0004 -0.28147E+0004 -0.16801E-0007 -0.15221E-0007  0.97312E-0009
  0.77932E+0004 -0.28135E+0004 -0.16277E-0007 -0.15119E-0007  0.12641E-0008
  0.78750E+0004 -0.28112E+0004 -0.15068E-0007 -0.14761E-0007  0.18489E-0008
  0.79568E+0004 -0.28088E+0004 -0.13575E-0007 -0.14166E-0007  0.24729E-0008
  0.80000E+0004 -0.28076E+0004 -0.12671E-0007 -0.13753E-0007  0.28169E-0008
  0.77500E+0004 -0.27972E+0004 -0.17329E-0007 -0.15205E-0007  0.68036E-0009
  0.77932E+0004 -0.27958E+0004 -0.16877E-0007 -0.15122E-0007  0.92610E-0009
  0.78750E+0004 -0.27933E+0004 -0.15803E-0007 -0.14803E-0007  0.14287E-0008
  0.79568E+0004 -0.27908E+0004 -0.14438E-0007 -0.14256E-0007  0.19784E-0008
  0.80000E+0004 -0.27894E+0004 -0.13600E-0007 -0.13871E-0007  0.22877E-0008
  0.80000E+0004 -0.28947E+0004 -0.75996E-0008 -0.13075E-0007  0.59782E-0008
  0.80432E+0004 -0.28940E+0004 -0.63856E-0008 -0.12437E-0007  0.64308E-0008
  0.81250E+0004 -0.28927E+0004 -0.39417E-0008 -0.11006E-0007  0.72229E-0008
  0.82068E+0004 -0.28913E+0004 -0.13420E-0008 -0.92908E-0008  0.79057E-0008
  0.82500E+0004 -0.28906E+0004  0.77918E-0010 -0.82757E-0008  0.82127E-0008
  0.80000E+0004 -0.28765E+0004 -0.87324E-0008 -0.13231E-0007  0.52371E-0008
  0.80432E+0004 -0.28757E+0004 -0.75584E-0008 -0.12626E-0007  0.56757E-0008
  0.81250E+0004 -0.28741E+0004 -0.51745E-0008 -0.11264E-0007  0.64618E-0008
  0.82068E+0004 -0.28725E+0004 -0.26113E-0008 -0.96239E-0008  0.71673E-0008
  0.82500E+0004 -0.28717E+0004 -0.12003E-0008 -0.86497E-0008  0.74984E-0008
  0.80000E+0004 -0.28421E+0004 -0.10779E-0007 -0.13506E-0007  0.39471E-0008
  0.80432E+0004 -0.28410E+0004 -0.96948E-0008 -0.12963E-0007  0.43471E-0008
  0.81250E+0004 -0.28390E+0004 -0.74547E-0008 -0.11728E-0007  0.50949E-0008
  0.82068E+0004 -0.28369E+0004 -0.49943E-0008 -0.10225E-0007  0.58114E-0008
  0.82500E+0004 -0.28359E+0004 -0.36192E-0008 -0.93260E-0008  0.61699E-0008
  0.80000E+0004 -0.28076E+0004 -0.12671E-0007 -0.13753E-0007  0.28169E-0008
  0.80432E+0004 -0.28063E+0004 -0.11694E-0007 -0.13269E-0007  0.31657E-0008
  0.81250E+0004 -0.28038E+0004 -0.96336E-0008 -0.12156E-0007  0.38451E-0008
  0.82068E+0004 -0.28014E+0004 -0.73174E-0008 -0.10785E-0007  0.45354E-0008
  0.82500E+0004 -0.28001E+0004 -0.60018E-0008 -0.99594E-0008  0.48990E-0008
  0.80000E+0004 -0.27894E+0004 -0.13600E-0007 -0.13871E-0007  0.22877E-0008
  0.80432E+0004 -0.27880E+0004 -0.12685E-0007 -0.13417E-0007  0.26056E-0008
  0.81250E+0004 -0.27853E+0004 -0.10732E-0007 -0.12367E-0007  0.32390E-0008
  0.82068E+0004 -0.27826E+0004 -0.85072E-0008 -0.11063E-0007  0.39025E-0008
  0.82500E+0004 -0.27812E+0004 -0.72318E-0008 -0.10276E-0007  0.42609E-0008
  0.82500E+0004 -0.28906E+0004  0.77918E-0010 -0.82757E-0008  0.82127E-0008
  0.82932E+0004 -0.28900E+0004  0.15266E-0008 -0.71890E-0008  0.84817E-0008
  0.83750E+0004 -0.28887E+0004  0.43093E-0008 -0.49449E-0008  0.88627E-0008
  0.84568E+0004 -0.28875E+0004  0.70868E-0008 -0.24965E-0008  0.90582E-0008
  0.85000E+0004 -0.28869E+0004  0.85279E-0008 -0.11365E-0008  0.90792E-0008
  0.82500E+0004 -0.28717E+0004 -0.12003E-0008 -0.86497E-0008  0.74984E-0008
  0.82932E+0004 -0.28709E+0004  0.24813E-0009 -0.76037E-0008  0.78003E-0008
  0.83750E+0004 -0.28695E+0004  0.30523E-0008 -0.54375E-0008  0.82670E-0008
  0.84568E+0004 -0.28681E+0004  0.58809E-0008 -0.30642E-0008  0.85765E-0008
  0.85000E+0004 -0.28674E+0004  0.73611E-0008 -0.17421E-0008  0.86683E-0008
  0.82500E+0004 -0.28359E+0004 -0.36192E-0008 -0.93260E-0008  0.61699E-0008
  0.82932E+0004 -0.28349E+0004 -0.21910E-0008 -0.83559E-0008  0.65147E-0008
  0.83750E+0004 -0.28331E+0004  0.61521E-0009 -0.63349E-0008  0.71052E-0008
  0.84568E+0004 -0.28313E+0004  0.35017E-0008 -0.41035E-0008  0.75920E-0008
  0.85000E+0004 -0.28304E+0004  0.50354E-0008 -0.28532E-0008  0.77977E-0008
  0.82500E+0004 -0.28001E+0004 -0.60018E-0008 -0.99594E-0008  0.48990E-0008
  0.82932E+0004 -0.27989E+0004 -0.46186E-0008 -0.90631E-0008  0.52631E-0008
  0.83750E+0004 -0.27967E+0004 -0.18596E-0008 -0.71847E-0008  0.59299E-0008
  0.84568E+0004 -0.27945E+0004  0.10337E-0008 -0.50938E-0008  0.65443E-0008
  0.85000E+0004 -0.27934E+0004  0.25938E-0008 -0.39157E-0008  0.68379E-0008
  0.82500E+0004 -0.27812E+0004 -0.72318E-0008 -0.10276E-0007  0.42609E-0008
  0.82932E+0004 -0.27799E+0004 -0.58819E-0008 -0.94177E-0008  0.46265E-0008
  0.83750E+0004 -0.27775E+0004 -0.31670E-0008 -0.76135E-0008  0.53155E-0008
  0.84568E+0004 -0.27751E+0004 -0.29038E-0009 -0.55963E-0008  0.59781E-0008
  0.85000E+0004 -0.27738E+0004  0.12729E-0008 -0.44562E-0008  0.63078E-0008
  0.85000E+0004 -0.28869E+0004  0.85279E-0008 -0.11365E-0008  0.90792E-0008
  0.85432E+0004 -0.28865E+0004  0.99491E-0008  0.26272E-0009  0.90457E-0008
  0.86250E+0004 -0.28856E+0004  0.12520E-0007  0.29854E-0008  0.88081E-0008
  0.87068E+0004 -0.28848E+0004  0.14867E-0007  0.57354E-0008  0.83417E-0008
  0.87500E+0004 -0.28844E+0004  0.15991E-0007  0.71741E-0008  0.80026E-0008
  0.85000E+0004 -0.28674E+0004  0.73611E-0008 -0.17421E-0008  0.86683E-0008
  0.85432E+0004 -0.28669E+0004  0.88321E-0008 -0.37754E-0009  0.87130E-0008
  0.86250E+0004 -0.28659E+0004  0.11519E-0007  0.22868E-0008  0.86382E-0008
  0.87068E+0004 -0.28649E+0004  0.14008E-0007  0.49913E-0008  0.83485E-0008
  0.87500E+0004 -0.28644E+0004  0.15217E-0007  0.64122E-0008  0.81057E-0008
  0.85000E+0004 -0.28304E+0004  0.50354E-0008 -0.28532E-0008  0.77977E-0008
  0.85432E+0004 -0.28297E+0004  0.65809E-0008 -0.15552E-0008  0.79712E-0008
  0.86250E+0004 -0.28285E+0004  0.94527E-0008  0.99566E-0009  0.81718E-0008
  0.87068E+0004 -0.28272E+0004  0.12181E-0007  0.36087E-0008  0.81888E-0008
  0.87500E+0004 -0.28265E+0004  0.13535E-0007  0.49922E-0008  0.81164E-0008
  0.85000E+0004 -0.27934E+0004  0.25938E-0008 -0.39157E-0008  0.68379E-0008
  0.85432E+0004 -0.27925E+0004  0.41874E-0008 -0.26850E-0008  0.71147E-0008
  0.86250E+0004 -0.27910E+0004  0.71955E-0008 -0.25132E-0009  0.75451E-0008
  0.87068E+0004 -0.27895E+0004  0.10118E-0007  0.22642E-0008  0.78291E-0008
  0.87500E+0004 -0.27887E+0004  0.11598E-0007  0.36058E-0008  0.79093E-0008
  0.85000E+0004 -0.27738E+0004  0.12729E-0008 -0.44562E-0008  0.63078E-0008
  0.85432E+0004 -0.27729E+0004  0.28808E-0008 -0.32614E-0008  0.66287E-0008
  0.86250E+0004 -0.27713E+0004  0.59406E-0008 -0.89088E-0009  0.71617E-0008
  0.87068E+0004 -0.27696E+0004  0.89469E-0008  0.15708E-0008  0.75697E-0008
  0.87500E+0004 -0.27687E+0004  0.10483E-0007  0.28887E-0008  0.77226E-0008
  0.87500E+0004 -0.28844E+0004  0.15991E-0007  0.71741E-0008  0.80026E-0008
  0.87932E+0004 -0.28840E+0004  0.17026E-0007  0.85901E-0008  0.76019E-0008
  0.88750E+0004 -0.28834E+0004  0.18700E-0007  0.11169E-0007  0.66758E-0008
  0.89568E+0004 -0.28828E+0004  0.19951E-0007  0.13535E-0007  0.55552E-0008
  0.90000E+0004 -0.28825E+0004  0.20426E-0007  0.14674E-0007  0.48953E-0008
  0.87500E+0004 -0.28644E+0004  0.15217E-0007  0.64122E-0008  0.81057E-0008
  0.87932E+0004 -0.28640E+0004  0.16344E-0007  0.78157E-0008  0.78022E-0008
  0.88750E+0004 -0.28633E+0004  0.18204E-0007  0.10386E-0007  0.70571E-0008
  0.89568E+0004 -0.28626E+0004  0.19653E-0007  0.12764E-0007  0.61066E-0008
  0.90000E+0004 -0.28622E+0004  0.20234E-0007  0.13918E-0007  0.55289E-0008
  0.87500E+0004 -0.28265E+0004  0.13535E-0007  0.49922E-0008  0.81164E-0008
  0.87932E+0004 -0.28261E+0004  0.14823E-0007  0.63680E-0008  0.79875E-0008
  0.88750E+0004 -0.28251E+0004  0.17019E-0007  0.89116E-0008  0.75742E-0008
  0.89568E+0004 -0.28242E+0004  0.18832E-0007  0.11301E-0007  0.69433E-0008
  0.90000E+0004 -0.28237E+0004  0.19613E-0007  0.12477E-0007  0.65240E-0008
  0.87500E+0004 -0.27887E+0004  0.11598E-0007  0.36058E-0008  0.79093E-0008
  0.87932E+0004 -0.27881E+0004  0.13028E-0007  0.49487E-0008  0.79401E-0008
  0.88750E+0004 -0.27870E+0004  0.15529E-0007  0.74541E-0008  0.78379E-0008
  0.89568E+0004 -0.27858E+0004  0.17686E-0007  0.98403E-0008  0.75177E-0008
  0.90000E+0004 -0.27852E+0004  0.18661E-0007  0.11030E-0007  0.72568E-0008
  0.87500E+0004 -0.27687E+0004  0.10483E-0007  0.28887E-0008  0.77226E-0008
  0.87932E+0004 -0.27681E+0004  0.11980E-0007  0.42124E-0008  0.78307E-0008
  0.88750E+0004 -0.27668E+0004  0.14628E-0007  0.66931E-0008  0.78824E-0008
  0.89568E+0004 -0.27656E+0004  0.16956E-0007  0.90719E-0008  0.77201E-0008
  0.90000E+0004 -0.27649E+0004  0.18029E-0007  0.10265E-0007  0.75414E-0008
  0.90000E+0004 -0.28825E+0004  0.20426E-0007  0.14674E-0007  0.48953E-0008
  0.90432E+0004 -0.28821E+0004  0.20765E-0007  0.15719E-0007  0.41969E-0008
  0.91250E+0004 -0.28815E+0004  0.21028E-0007  0.17418E-0007  0.27868E-0008
  0.92068E+0004 -0.28809E+0004  0.20788E-0007  0.18694E-0007  0.13077E-0008
  0.92500E+0004 -0.28805E+0004  0.20462E-0007  0.19181E-0007  0.51788E-0009
  0.90000E+0004 -0.28622E+0004  0.20234E-0007  0.13918E-0007  0.55289E-0008
  0.90432E+0004 -0.28618E+0004  0.20681E-0007  0.14984E-0007  0.49063E-0008
  0.91250E+0004 -0.28610E+0004  0.21145E-0007  0.16741E-0007  0.36179E-0008
  0.92068E+0004 -0.28603E+0004  0.21096E-0007  0.18096E-0007  0.22268E-0008
  0.92500E+0004 -0.28599E+0004  0.20864E-0007  0.18633E-0007  0.14678E-0008
  0.90000E+0004 -0.28237E+0004  0.19613E-0007  0.12477E-0007  0.65240E-0008
  0.90432E+0004 -0.28232E+0004  0.20263E-0007  0.13576E-0007  0.60505E-0008
  0.91250E+0004 -0.28223E+0004  0.21113E-0007  0.15427E-0007  0.50095E-0008
  0.92068E+0004 -0.28213E+0004  0.21440E-0007  0.16917E-0007  0.38106E-0008
  0.92500E+0004 -0.28208E+0004  0.21398E-0007  0.17541E-0007  0.31266E-0008
  0.90000E+0004 -0.27852E+0004  0.18661E-0007  0.11030E-0007  0.72568E-0008
  0.90432E+0004 -0.27846E+0004  0.19510E-0007  0.12153E-0007  0.69355E-0008
  0.91250E+0004 -0.27835E+0004  0.20747E-0007  0.14080E-0007  0.61574E-0008
  0.92068E+0004 -0.27823E+0004  0.21463E-0007  0.15684E-0007  0.51771E-0008
  0.92500E+0004 -0.27817E+0004  0.21621E-0007  0.16385E-0007  0.45863E-0008
  0.90000E+0004 -0.27649E+0004  0.18029E-0007  0.10265E-0007  0.75414E-0008
  0.90432E+0004 -0.27643E+0004  0.18980E-0007  0.11397E-0007  0.73003E-0008
  0.91250E+0004 -0.27630E+0004  0.20420E-0007  0.13357E-0007  0.66644E-0008
  0.92068E+0004 -0.27617E+0004  0.21343E-0007  0.15015E-0007  0.58076E-0008
  0.92500E+0004 -0.27611E+0004  0.21610E-0007  0.15751E-0007  0.52720E-0008
  0.92500E+0004 -0.28805E+0004  0.20462E-0007  0.19181E-0007  0.51788E-0009
  0.92932E+0004 -0.28802E+0004  0.20001E-0007  0.19535E-0007 -0.27055E-0009
  0.93750E+0004 -0.28797E+0004  0.18780E-0007  0.19821E-0007 -0.17230E-0008
  0.94568E+0004 -0.28792E+0004  0.17148E-0007  0.19600E-0007 -0.30745E-0008
  0.95000E+0004 -0.28789E+0004  0.16142E-0007  0.19280E-0007 -0.37278E-0008
  0.92500E+0004 -0.28599E+0004  0.20864E-0007  0.18633E-0007  0.14678E-0008
  0.92932E+0004 -0.28596E+0004  0.20492E-0007  0.19042E-0007  0.69908E-0009
  0.93750E+0004 -0.28589E+0004  0.19422E-0007  0.19446E-0007 -0.74844E-0009
  0.94568E+0004 -0.28583E+0004  0.17912E-0007  0.19355E-0007 -0.21366E-0008
  0.95000E+0004 -0.28579E+0004  0.16959E-0007  0.19108E-0007 -0.28256E-0008
  0.92500E+0004 -0.28208E+0004  0.21398E-0007  0.17541E-0007  0.31266E-0008
  0.92932E+0004 -0.28204E+0004  0.21208E-0007  0.18046E-0007  0.24134E-0008
  0.93750E+0004 -0.28195E+0004  0.20452E-0007  0.18658E-0007  0.10138E-0008
  0.94568E+0004 -0.28187E+0004  0.19208E-0007  0.18802E-0007 -0.40216E-0009
  0.95000E+0004 -0.28183E+0004  0.18373E-0007  0.18688E-0007 -0.11364E-0008
  0.92500E+0004 -0.27817E+0004  0.21621E-0007  0.16385E-0007  0.45863E-0008
  0.92932E+0004 -0.27812E+0004  0.21626E-0007  0.16976E-0007  0.39495E-0008
  0.93750E+0004 -0.27802E+0004  0.21216E-0007  0.17778E-0007  0.26431E-0008
  0.94568E+0004 -0.27792E+0004  0.20277E-0007  0.18139E-0007  0.12498E-0008
  0.95000E+0004 -0.27786E+0004  0.19583E-0007  0.18148E-0007  0.49843E-0009
  0.92500E+0004 -0.27611E+0004  0.21610E-0007  0.15751E-0007  0.52720E-0008
  0.92932E+0004 -0.27605E+0004  0.21721E-0007  0.16384E-0007  0.46825E-0008
  0.93750E+0004 -0.27594E+0004  0.21504E-0007  0.17278E-0007  0.34414E-0008
  0.94568E+0004 -0.27583E+0004  0.20740E-0007  0.17746E-0007  0.20788E-0008
  0.95000E+0004 -0.27577E+0004  0.20129E-0007  0.17818E-0007  0.13288E-0008
  0.95000E+0004 -0.28789E+0004  0.16142E-0007  0.19280E-0007 -0.37278E-0008
  0.95432E+0004 -0.28788E+0004  0.15043E-0007  0.18828E-0007 -0.43413E-0008
  0.96250E+0004 -0.28786E+0004  0.12764E-0007  0.17613E-0007 -0.53415E-0008
  0.97068E+0004 -0.28784E+0004  0.10303E-0007  0.15976E-0007 -0.61054E-0008
  0.97500E+0004 -0.28783E+0004  0.89600E-0008  0.14961E-0007 -0.64043E-0008
  0.95000E+0004 -0.28579E+0004  0.16959E-0007  0.19108E-0007 -0.28256E-0008
  0.95432E+0004 -0.28578E+0004  0.15902E-0007  0.18732E-0007 -0.34865E-0008
  0.96250E+0004 -0.28576E+0004  0.13677E-0007  0.17660E-0007 -0.46024E-0008
  0.97068E+0004 -0.28574E+0004  0.11238E-0007  0.16165E-0007 -0.55094E-0008
  0.97500E+0004 -0.28573E+0004  0.98947E-0008  0.15222E-0007 -0.58919E-0008
  0.95000E+0004 -0.28183E+0004  0.18373E-0007  0.18688E-0007 -0.11364E-0008
  0.95432E+0004 -0.28182E+0004  0.17416E-0007  0.18448E-0007 -0.18645E-0008
  0.96250E+0004 -0.28179E+0004  0.15333E-0007  0.17642E-0007 -0.31592E-0008
  0.97068E+0004 -0.28177E+0004  0.12971E-0007  0.16411E-0007 -0.43013E-0008
  0.97500E+0004 -0.28175E+0004  0.11645E-0007  0.15603E-0007 -0.48256E-0008
  0.95000E+0004 -0.27786E+0004  0.19583E-0007  0.18148E-0007  0.49843E-0009
  0.95432E+0004 -0.27785E+0004  0.18751E-0007  0.18038E-0007 -0.26863E-0009
  0.96250E+0004 -0.27782E+0004  0.16857E-0007  0.17487E-0007 -0.16896E-0008
  0.97068E+0004 -0.27779E+0004  0.14621E-0007  0.16513E-0007 -0.30184E-0008
  0.97500E+0004 -0.27777E+0004  0.13335E-0007  0.15839E-0007 -0.36618E-0008
  0.95000E+0004 -0.27577E+0004  0.20129E-0007  0.17818E-0007  0.13288E-0008
  0.95432E+0004 -0.27576E+0004  0.19372E-0007  0.17773E-0007  0.55211E-0009
  0.96250E+0004 -0.27572E+0004  0.17597E-0007  0.17352E-0007 -0.91471E-0009
  0.97068E+0004 -0.27569E+0004  0.15446E-0007  0.16510E-0007 -0.23226E-0008
  0.97500E+0004 -0.27567E+0004  0.14191E-0007  0.15906E-0007 -0.30194E-0008
  0.97500E+0004 -0.28783E+0004  0.89600E-0008  0.14961E-0007 -0.64043E-0008
  0.97932E+0004 -0.28786E+0004  0.75893E-0008  0.13853E-0007 -0.66383E-0008
  0.98750E+0004 -0.28790E+0004  0.49963E-0008  0.11540E-0007 -0.68725E-0008
  0.99568E+0004 -0.28795E+0004  0.24755E-0008  0.90264E-0008 -0.68479E-0008
  0.10000E+0005 -0.28797E+0004  0.11973E-0008  0.76479E-0008 -0.67380E-0008
  0.97500E+0004 -0.28573E+0004  0.98947E-0008  0.15222E-0007 -0.58919E-0008
  0.97932E+0004 -0.28576E+0004  0.85132E-0008  0.14183E-0007 -0.62152E-0008
  0.98750E+0004 -0.28581E+0004  0.58810E-0008  0.11990E-0007 -0.66224E-0008
  0.99568E+0004 -0.28587E+0004  0.33011E-0008  0.95785E-0008 -0.67675E-0008
  0.10000E+0005 -0.28590E+0004  0.19860E-0008  0.82459E-0008 -0.67424E-0008
  0.97500E+0004 -0.28175E+0004  0.11645E-0007  0.15603E-0007 -0.48256E-0008
  0.97932E+0004 -0.28179E+0004  0.10260E-0007  0.14697E-0007 -0.53039E-0008
  0.98750E+0004 -0.28185E+0004  0.75800E-0008  0.12735E-0007 -0.60191E-0008
  0.99568E+0004 -0.28192E+0004  0.49093E-0008  0.10525E-0007 -0.64752E-0008
  0.10000E+0005 -0.28196E+0004  0.35326E-0008  0.92846E-0008 -0.66087E-0008
  0.97500E+0004 -0.27777E+0004  0.13335E-0007  0.15839E-0007 -0.36618E-0008
  0.97932E+0004 -0.27781E+0004  0.11970E-0007  0.15065E-0007 -0.42749E-0008
  0.98750E+0004 -0.27790E+0004  0.92822E-0008  0.13338E-0007 -0.52678E-0008
  0.99568E+0004 -0.27798E+0004  0.65519E-0008  0.11338E-0007 -0.60155E-0008
  0.10000E+0005 -0.27802E+0004  0.51268E-0008  0.10196E-0007 -0.63022E-0008
  0.97500E+0004 -0.27567E+0004  0.14191E-0007  0.15906E-0007 -0.30194E-0008
  0.97932E+0004 -0.27572E+0004  0.12846E-0007  0.15200E-0007 -0.36948E-0008
  0.98750E+0004 -0.27581E+0004  0.10171E-0007  0.13599E-0007 -0.48206E-0008
  0.99568E+0004 -0.27590E+0004  0.74231E-0008  0.11712E-0007 -0.57125E-0008
  0.10000E+0005 -0.27594E+0004  0.59786E-0008  0.10623E-0007 -0.60767E-0008
  0.10000E+0005 -0.28797E+0004  0.11973E-0008  0.76479E-0008 -0.67380E-0008
  0.10043E+0005 -0.28803E+0004 -0.45119E-0010  0.62429E-0008 -0.65678E-0008
  0.10125E+0005 -0.28813E+0004 -0.22439E-0008  0.35719E-0008 -0.60964E-0008
  0.10207E+0005 -0.28824E+0004 -0.42057E-0008  0.96758E-0009 -0.54744E-0008
  0.10250E+0005 -0.28829E+0004 -0.51354E-0008 -0.35222E-0009 -0.51027E-0008
  0.10000E+0005 -0.28590E+0004  0.19860E-0008  0.82459E-0008 -0.67424E-0008
  0.10043E+0005 -0.28596E+0004  0.70134E-0009  0.68796E-0008 -0.66530E-0008
  0.10125E+0005 -0.28608E+0004 -0.15821E-0008  0.42638E-0008 -0.63165E-0008
  0.10207E+0005 -0.28621E+0004 -0.36305E-0008  0.16904E-0008 -0.58013E-0008
  0.10250E+0005 -0.28627E+0004 -0.46055E-0008  0.37721E-0009 -0.54737E-0008
  0.10000E+0005 -0.28196E+0004  0.35326E-0008  0.92846E-0008 -0.66087E-0008
  0.10043E+0005 -0.28204E+0004  0.21744E-0008  0.79983E-0008 -0.66734E-0008
  0.10125E+0005 -0.28220E+0004 -0.26171E-0009  0.55006E-0008 -0.66001E-0008
  0.10207E+0005 -0.28236E+0004 -0.24714E-0008  0.30012E-0008 -0.63015E-0008
  0.10250E+0005 -0.28244E+0004 -0.35322E-0008  0.17088E-0008 -0.60663E-0008
  0.10000E+0005 -0.27802E+0004  0.51268E-0008  0.10196E-0007 -0.63022E-0008
  0.10043E+0005 -0.27812E+0004  0.37061E-0008  0.89967E-0008 -0.65193E-0008
  0.10125E+0005 -0.27832E+0004  0.11318E-0008  0.66337E-0008 -0.67140E-0008
  0.10207E+0005 -0.27851E+0004 -0.12318E-0008  0.42270E-0008 -0.66455E-0008
  0.10250E+0005 -0.27861E+0004 -0.23767E-0008  0.29659E-0008 -0.65128E-0008
  0.10000E+0005 -0.27594E+0004  0.59786E-0008  0.10623E-0007 -0.60767E-0008
  0.10043E+0005 -0.27606E+0004  0.45302E-0008  0.94732E-0008 -0.63724E-0008
  0.10125E+0005 -0.27627E+0004  0.18905E-0008  0.71874E-0008 -0.67084E-0008
  0.10207E+0005 -0.27648E+0004 -0.54975E-0009  0.48367E-0008 -0.67650E-0008
  0.10250E+0005 -0.27659E+0004 -0.17376E-0008  0.35961E-0008 -0.66894E-0008
  0.10250E+0005 -0.28829E+0004 -0.51354E-0008 -0.35222E-0009 -0.51027E-0008
  0.10293E+0005 -0.28834E+0004 -0.59861E-0008 -0.16163E-0008 -0.47132E-0008
  0.10375E+0005 -0.28842E+0004 -0.73817E-0008 -0.38353E-0008 -0.39451E-0008
  0.10457E+0005 -0.28851E+0004 -0.84839E-0008 -0.57744E-0008 -0.31718E-0008
  0.10500E+0005 -0.28855E+0004 -0.89441E-0008 -0.66678E-0008 -0.27729E-0008
  0.10250E+0005 -0.28627E+0004 -0.46055E-0008  0.37721E-0009 -0.54737E-0008
  0.10293E+0005 -0.28633E+0004 -0.55000E-0008 -0.88601E-0009 -0.51199E-0008
  0.10375E+0005 -0.28643E+0004 -0.69763E-0008 -0.31205E-0008 -0.43967E-0008
  0.10457E+0005 -0.28653E+0004 -0.81560E-0008 -0.50954E-0008 -0.36408E-0008
  0.10500E+0005 -0.28658E+0004 -0.86559E-0008 -0.60152E-0008 -0.32414E-0008
  0.10250E+0005 -0.28244E+0004 -0.35322E-0008  0.17088E-0008 -0.60663E-0008
  0.10293E+0005 -0.28251E+0004 -0.45105E-0008  0.45563E-0009 -0.57899E-0008
  0.10375E+0005 -0.28264E+0004 -0.61421E-0008 -0.17922E-0008 -0.51711E-0008
  0.10457E+0005 -0.28276E+0004 -0.74713E-0008 -0.38196E-0008 -0.44676E-0008
  0.10500E+0005 -0.28283E+0004 -0.80480E-0008 -0.47816E-0008 -0.40768E-0008
  0.10250E+0005 -0.27861E+0004 -0.23767E-0008  0.29659E-0008 -0.65128E-0008
  0.10293E+0005 -0.27869E+0004 -0.34381E-0008  0.17333E-0008 -0.63248E-0008
  0.10375E+0005 -0.27885E+0004 -0.52263E-0008 -0.50775E-0009 -0.58335E-0008
  0.10457E+0005 -0.27900E+0004 -0.67077E-0008 -0.25676E-0008 -0.52065E-0008
  0.10500E+0005 -0.27908E+0004 -0.73626E-0008 -0.35617E-0008 -0.48369E-0008
  0.10250E+0005 -0.27659E+0004 -0.17376E-0008  0.35961E-0008 -0.66894E-0008
  0.10293E+0005 -0.27668E+0004 -0.28421E-0008  0.23784E-0008 -0.65517E-0008
  0.10375E+0005 -0.27685E+0004 -0.47124E-0008  0.14886E-0009 -0.61360E-0008
  0.10457E+0005 -0.27702E+0004 -0.62746E-0008 -0.19202E-0008 -0.55586E-0008
  0.10500E+0005 -0.27711E+0004 -0.69711E-0008 -0.29271E-0008 -0.52049E-0008
  0.10500E+0005 -0.28855E+0004 -0.89441E-0008 -0.66678E-0008 -0.27729E-0008
  0.10543E+0005 -0.28859E+0004 -0.93188E-0008 -0.74639E-0008 -0.23849E-0008
  0.10625E+0005 -0.28867E+0004 -0.97926E-0008 -0.86923E-0008 -0.16858E-0008
  0.10707E+0005 -0.28875E+0004 -0.99520E-0008 -0.95381E-0008 -0.10369E-0008
  0.10750E+0005 -0.28879E+0004 -0.99081E-0008 -0.98261E-0008 -0.71460E-0009
  0.10500E+0005 -0.28658E+0004 -0.86559E-0008 -0.60152E-0008 -0.32414E-0008
  0.10543E+0005 -0.28663E+0004 -0.90696E-0008 -0.68420E-0008 -0.28473E-0008
  0.10625E+0005 -0.28672E+0004 -0.96165E-0008 -0.81398E-0008 -0.21237E-0008
  0.10707E+0005 -0.28680E+0004 -0.98488E-0008 -0.90672E-0008 -0.14380E-0008
  0.10750E+0005 -0.28685E+0004 -0.98435E-0008 -0.94021E-0008 -0.10930E-0008
  0.10500E+0005 -0.28283E+0004 -0.80480E-0008 -0.47816E-0008 -0.40768E-0008
  0.10543E+0005 -0.28289E+0004 -0.85369E-0008 -0.56592E-0008 -0.36803E-0008
  0.10625E+0005 -0.28301E+0004 -0.92242E-0008 -0.70756E-0008 -0.29257E-0008
  0.10707E+0005 -0.28312E+0004 -0.95963E-0008 -0.81461E-0008 -0.21829E-0008
  0.10750E+0005 -0.28318E+0004 -0.96648E-0008 -0.85644E-0008 -0.18003E-0008
  0.10500E+0005 -0.27908E+0004 -0.73626E-0008 -0.35617E-0008 -0.48369E-0008
  0.10543E+0005 -0.27916E+0004 -0.79279E-0008 -0.44802E-0008 -0.44497E-0008
  0.10625E+0005 -0.27930E+0004 -0.87578E-0008 -0.59977E-0008 -0.36845E-0008
  0.10707E+0005 -0.27944E+0004 -0.92711E-0008 -0.71957E-0008 -0.29019E-0008
  0.10750E+0005 -0.27951E+0004 -0.94141E-0008 -0.76901E-0008 -0.24897E-0008
  0.10500E+0005 -0.27711E+0004 -0.69711E-0008 -0.29271E-0008 -0.52049E-0008
  0.10543E+0005 -0.27719E+0004 -0.75773E-0008 -0.38632E-0008 -0.48275E-0008
  0.10625E+0005 -0.27734E+0004 -0.84832E-0008 -0.54269E-0008 -0.40650E-0008
  0.10707E+0005 -0.27750E+0004 -0.90713E-0008 -0.66858E-0008 -0.32686E-0008
  0.10750E+0005 -0.27758E+0004 -0.92538E-0008 -0.72172E-0008 -0.28442E-0008
  0.10750E+0005 -0.28879E+0004 -0.99081E-0008 -0.98261E-0008 -0.71460E-0009
  0.10793E+0005 -0.28883E+0004 -0.97758E-0008 -0.10007E-0007 -0.40278E-0009
  0.10875E+0005 -0.28892E+0004 -0.92835E-0008 -0.10052E-0007  0.15938E-0009
  0.10957E+0005 -0.28901E+0004 -0.84847E-0008 -0.97250E-0008  0.69347E-0009
  0.11000E+0005 -0.28906E+0004 -0.79468E-0008 -0.94106E-0008  0.96617E-0009
  0.10750E+0005 -0.28685E+0004 -0.98435E-0008 -0.94021E-0008 -0.10930E-0008
  0.10793E+0005 -0.28691E+0004 -0.97499E-0008 -0.96318E-0008 -0.75664E-0009
  0.10875E+0005 -0.28701E+0004 -0.93301E-0008 -0.97741E-0008 -0.14540E-0009
  0.10957E+0005 -0.28711E+0004 -0.86011E-0008 -0.95457E-0008  0.43951E-0009
  0.11000E+0005 -0.28717E+0004 -0.80979E-0008 -0.92831E-0008  0.73931E-0009
  0.10750E+0005 -0.28318E+0004 -0.96648E-0008 -0.85644E-0008 -0.18003E-0008
  0.10793E+0005 -0.28325E+0004 -0.96453E-0008 -0.88825E-0008 -0.14227E-0008
  0.10875E+0005 -0.28338E+0004 -0.93654E-0008 -0.92007E-0008 -0.72699E-0009
  0.10957E+0005 -0.28352E+0004 -0.87726E-0008 -0.91542E-0008 -0.53439E-0010
  0.11000E+0005 -0.28359E+0004 -0.83380E-0008 -0.89879E-0008  0.29390E-0009
  0.10750E+0005 -0.27951E+0004 -0.94141E-0008 -0.76901E-0008 -0.24897E-0008
  0.10793E+0005 -0.27960E+0004 -0.94695E-0008 -0.80898E-0008 -0.20779E-0008
  0.10875E+0005 -0.27976E+0004 -0.93319E-0008 -0.85733E-0008 -0.13094E-0008
  0.10957E+0005 -0.27992E+0004 -0.88793E-0008 -0.87006E-0008 -0.55730E-0009
  0.11000E+0005 -0.28000E+0004 -0.85164E-0008 -0.86275E-0008 -0.16746E-0009
  0.10750E+0005 -0.27758E+0004 -0.92538E-0008 -0.72172E-0008 -0.28442E-0008
  0.10793E+0005 -0.27767E+0004 -0.93490E-0008 -0.76571E-0008 -0.24172E-0008
  0.10875E+0005 -0.27785E+0004 -0.92869E-0008 -0.82231E-0008 -0.16152E-0008
  0.10957E+0005 -0.27802E+0004 -0.89095E-0008 -0.84386E-0008 -0.82595E-0009
  0.11000E+0005 -0.27811E+0004 -0.85855E-0008 -0.84130E-0008 -0.41574E-0009
  0.11000E+0005 -0.28906E+0004 -0.79468E-0008 -0.94106E-0008  0.96617E-0009
  0.11043E+0005 -0.28911E+0004 -0.73342E-0008 -0.90059E-0008  0.12343E-0008
  0.11125E+0005 -0.28920E+0004 -0.59904E-0008 -0.80114E-0008  0.17261E-0008
  0.11207E+0005 -0.28929E+0004 -0.44543E-0008 -0.67649E-0008  0.21905E-0008
  0.11250E+0005 -0.28934E+0004 -0.35888E-0008 -0.60255E-0008  0.24188E-0008
  0.11000E+0005 -0.28717E+0004 -0.80979E-0008 -0.92831E-0008  0.73931E-0009
  0.11043E+0005 -0.28722E+0004 -0.75178E-0008 -0.89295E-0008  0.10347E-0008
  0.11125E+0005 -0.28733E+0004 -0.62278E-0008 -0.80279E-0008  0.15791E-0008
  0.11207E+0005 -0.28744E+0004 -0.47320E-0008 -0.68665E-0008  0.20970E-0008
  0.11250E+0005 -0.28750E+0004 -0.38814E-0008 -0.61679E-0008  0.23541E-0008
  0.11000E+0005 -0.28359E+0004 -0.83380E-0008 -0.89879E-0008  0.29390E-0009
  0.11043E+0005 -0.28366E+0004 -0.78231E-0008 -0.87297E-0008  0.63731E-0009
  0.11125E+0005 -0.28380E+0004 -0.66435E-0008 -0.80031E-0008  0.12736E-0008
  0.11207E+0005 -0.28393E+0004 -0.52346E-0008 -0.70038E-0008  0.18857E-0008
  0.11250E+0005 -0.28401E+0004 -0.44180E-0008 -0.63837E-0008  0.21936E-0008
  0.11000E+0005 -0.28000E+0004 -0.85164E-0008 -0.86275E-0008 -0.16746E-0009
  0.11043E+0005 -0.28009E+0004 -0.80707E-0008 -0.84622E-0008  0.21894E-0009
  0.11125E+0005 -0.28026E+0004 -0.70111E-0008 -0.79080E-0008  0.93788E-0009
  0.11207E+0005 -0.28043E+0004 -0.57015E-0008 -0.70709E-0008  0.16346E-0008
  0.11250E+0005 -0.28052E+0004 -0.49264E-0008 -0.65303E-0008  0.19885E-0008
  0.11000E+0005 -0.27811E+0004 -0.85855E-0008 -0.84130E-0008 -0.41574E-0009
  0.11043E+0005 -0.27821E+0004 -0.81775E-0008 -0.82957E-0008 -0.86038E-0011
  0.11125E+0005 -0.27839E+0004 -0.71846E-0008 -0.78309E-0008  0.75018E-0009
  0.11207E+0005 -0.27858E+0004 -0.59318E-0008 -0.70790E-0008  0.14879E-0008
  0.11250E+0005 -0.27867E+0004 -0.51814E-0008 -0.65806E-0008  0.18641E-0008
  0.11250E+0005 -0.28934E+0004 -0.35888E-0008 -0.60255E-0008  0.24188E-0008
  0.11293E+0005 -0.28938E+0004 -0.27004E-0008 -0.52438E-0008  0.26326E-0008
  0.11375E+0005 -0.28947E+0004 -0.99496E-0009 -0.36794E-0008  0.29831E-0008
  0.11457E+0005 -0.28956E+0004  0.66570E-0009 -0.20714E-0008  0.32415E-0008
  0.11500E+0005 -0.28960E+0004  0.14948E-0008 -0.12303E-0008  0.33317E-0008
  0.11250E+0005 -0.28750E+0004 -0.38814E-0008 -0.61679E-0008  0.23541E-0008
  0.11293E+0005 -0.28755E+0004 -0.30029E-0008 -0.54237E-0008  0.25970E-0008
  0.11375E+0005 -0.28765E+0004 -0.13022E-0008 -0.39197E-0008  0.30032E-0008
  0.11457E+0005 -0.28775E+0004  0.37226E-0009 -0.23567E-0008  0.33166E-0008
  0.11500E+0005 -0.28781E+0004  0.12157E-0008 -0.15326E-0008  0.34347E-0008
  0.11250E+0005 -0.28401E+0004 -0.44180E-0008 -0.63837E-0008  0.21936E-0008
  0.11293E+0005 -0.28407E+0004 -0.35646E-0008 -0.57120E-0008  0.24882E-0008
  0.11375E+0005 -0.28421E+0004 -0.18845E-0008 -0.43270E-0008  0.29942E-0008
  0.11457E+0005 -0.28434E+0004 -0.19436E-0009 -0.28554E-0008  0.34084E-0008
  0.11500E+0005 -0.28440E+0004  0.67143E-0009 -0.20673E-0008  0.35787E-0008
  0.11250E+0005 -0.28052E+0004 -0.49264E-0008 -0.65303E-0008  0.19885E-0008
  0.11293E+0005 -0.28060E+0004 -0.41058E-0008 -0.59328E-0008  0.23299E-0008
  0.11375E+0005 -0.28076E+0004 -0.24613E-0008 -0.46719E-0008  0.29280E-0008
  0.11457E+0005 -0.28092E+0004 -0.76991E-0009 -0.32988E-0008  0.34375E-0008
  0.11500E+0005 -0.28100E+0004  0.11150E-0009 -0.25510E-0008  0.36584E-0008
  0.11250E+0005 -0.27867E+0004 -0.51814E-0008 -0.65806E-0008  0.18641E-0008
  0.11293E+0005 -0.27877E+0004 -0.43811E-0008 -0.60228E-0008  0.22284E-0008
  0.11375E+0005 -0.27894E+0004 -0.27614E-0008 -0.48289E-0008  0.28718E-0008
  0.11457E+0005 -0.27911E+0004 -0.10753E-0008 -0.35102E-0008  0.34289E-0008
  0.11500E+0005 -0.27921E+0004 -0.18846E-0009 -0.27855E-0008  0.36758E-0008
  0.11500E+0005 -0.28960E+0004  0.14948E-0008 -0.12303E-0008  0.33317E-0008
  0.11543E+0005 -0.28964E+0004  0.22750E-0008 -0.41014E-0009  0.33871E-0008
  0.11625E+0005 -0.28972E+0004  0.35853E-0008  0.10563E-0008  0.33848E-0008
  0.11707E+0005 -0.28979E+0004  0.46249E-0008  0.23546E-0008  0.32348E-0008
  0.11750E+0005 -0.28983E+0004  0.50492E-0008  0.29542E-0008  0.30955E-0008
  0.11500E+0005 -0.28781E+0004  0.12157E-0008 -0.15326E-0008  0.34347E-0008
  0.11543E+0005 -0.28785E+0004  0.20144E-0008 -0.72490E-0009  0.35168E-0008
  0.11625E+0005 -0.28794E+0004  0.33700E-0008  0.73136E-0009  0.35599E-0008
  0.11707E+0005 -0.28803E+0004  0.44648E-0008  0.20365E-0008  0.34460E-0008
  0.11750E+0005 -0.28808E+0004  0.49206E-0008  0.26462E-0008  0.33209E-0008
  0.11500E+0005 -0.28440E+0004  0.67143E-0009 -0.20673E-0008  0.35787E-0008
  0.11543E+0005 -0.28446E+0004  0.15012E-0008 -0.12872E-0008  0.37115E-0008
  0.11625E+0005 -0.28458E+0004  0.29372E-0008  0.14158E-0009  0.38437E-0008
  0.11707E+0005 -0.28469E+0004  0.41342E-0008  0.14508E-0008  0.38046E-0008
  0.11750E+0005 -0.28475E+0004  0.46496E-0008  0.20751E-0008  0.37110E-0008
  0.11500E+0005 -0.28100E+0004  0.11150E-0009 -0.25510E-0008  0.36584E-0008
  0.11543E+0005 -0.28107E+0004  0.96626E-0009 -0.18033E-0008  0.38414E-0008
  0.11625E+0005 -0.28121E+0004  0.24741E-0008 -0.41212E-0009  0.40648E-0008
  0.11707E+0005 -0.28135E+0004  0.37686E-0008  0.89030E-0009  0.41071E-0008
  0.11750E+0005 -0.28142E+0004  0.43430E-0008  0.15232E-0008  0.40504E-0008
  0.11500E+0005 -0.27921E+0004 -0.18846E-0009 -0.27855E-0008  0.36758E-0008
  0.11543E+0005 -0.27929E+0004  0.67688E-0009 -0.20565E-0008  0.38847E-0008
  0.11625E+0005 -0.27944E+0004  0.22186E-0008 -0.68904E-0009  0.41565E-0008
  0.11707E+0005 -0.27958E+0004  0.35621E-0008  0.60563E-0009  0.42438E-0008
  0.11750E+0005 -0.27966E+0004  0.41669E-0008  0.12408E-0008  0.42083E-0008
  0.11750E+0005 -0.28983E+0004  0.50492E-0008  0.29542E-0008  0.30955E-0008
  0.11793E+0005 -0.28986E+0004  0.53825E-0008  0.34863E-0008  0.29169E-0008
  0.11875E+0005 -0.28993E+0004  0.57608E-0008  0.42972E-0008  0.24763E-0008
  0.11957E+0005 -0.28999E+0004  0.58143E-0008  0.48379E-0008  0.19212E-0008
  0.12000E+0005 -0.29002E+0004  0.57198E-0008  0.50130E-0008  0.15925E-0008
  0.11750E+0005 -0.28808E+0004  0.49206E-0008  0.26462E-0008  0.33209E-0008
  0.11793E+0005 -0.28811E+0004  0.52859E-0008  0.31923E-0008  0.31529E-0008
  0.11875E+0005 -0.28819E+0004  0.57247E-0008  0.40399E-0008  0.27218E-0008
  0.11957E+0005 -0.28826E+0004  0.58348E-0008  0.46281E-0008  0.21616E-0008
  0.12000E+0005 -0.28830E+0004  0.57674E-0008  0.48315E-0008  0.18247E-0008
  0.11750E+0005 -0.28475E+0004  0.46496E-0008  0.20751E-0008  0.37110E-0008
  0.11793E+0005 -0.28480E+0004  0.50765E-0008  0.26430E-0008  0.35687E-0008
  0.11875E+0005 -0.28489E+0004  0.56332E-0008  0.35519E-0008  0.31670E-0008
  0.11957E+0005 -0.28498E+0004  0.58557E-0008  0.42224E-0008  0.26101E-0008
  0.12000E+0005 -0.28503E+0004  0.58430E-0008  0.44759E-0008  0.22642E-0008
  0.11750E+0005 -0.28142E+0004  0.43430E-0008  0.15232E-0008  0.40504E-0008
  0.11793E+0005 -0.28148E+0004  0.48317E-0008  0.21072E-0008  0.39399E-0008
  0.11875E+0005 -0.28159E+0004  0.55095E-0008  0.30664E-0008  0.35816E-0008
  0.11957E+0005 -0.28171E+0004  0.58505E-0008  0.38093E-0008  0.30437E-0008
  0.12000E+0005 -0.28176E+0004  0.58963E-0008  0.41080E-0008  0.26975E-0008
  0.11750E+0005 -0.27966E+0004  0.41669E-0008  0.12408E-0008  0.42083E-0008
  0.11793E+0005 -0.27973E+0004  0.46881E-0008  0.18309E-0008  0.41167E-0008
  0.11875E+0005 -0.27985E+0004  0.54307E-0008  0.28125E-0008  0.37864E-0008
  0.11957E+0005 -0.27998E+0004  0.58363E-0008  0.35895E-0008  0.32646E-0008
  0.12000E+0005 -0.28004E+0004  0.59144E-0008  0.39102E-0008  0.29216E-0008
  0.12000E+0005 -0.29002E+0004  0.57198E-0008  0.50130E-0008  0.15925E-0008
  0.12043E+0005 -0.29006E+0004  0.55478E-0008  0.51161E-0008  0.12437E-0008
  0.12125E+0005 -0.29013E+0004  0.50339E-0008  0.51190E-0008  0.55238E-0009
  0.12207E+0005 -0.29021E+0004  0.43221E-0008  0.48976E-0008 -0.14794E-0009
  0.12250E+0005 -0.29025E+0004  0.38872E-0008  0.47020E-0008 -0.50735E-0009
  0.12000E+0005 -0.28830E+0004  0.57674E-0008  0.48315E-0008  0.18247E-0008
  0.12043E+0005 -0.28834E+0004  0.56202E-0008  0.49646E-0008  0.14641E-0008
  0.12125E+0005 -0.28843E+0004  0.51458E-0008  0.50264E-0008  0.74222E-0009
  0.12207E+0005 -0.28852E+0004  0.44629E-0008  0.48637E-0008  0.35172E-0011
  0.12250E+0005 -0.28856E+0004  0.40390E-0008  0.46978E-0008 -0.37806E-0009
  0.12000E+0005 -0.28503E+0004  0.58430E-0008  0.44759E-0008  0.22642E-0008
  0.12043E+0005 -0.28509E+0004  0.57459E-0008  0.46625E-0008  0.18877E-0008
  0.12125E+0005 -0.28520E+0004  0.53525E-0008  0.48310E-0008  0.11189E-0008
  0.12207E+0005 -0.28531E+0004  0.47300E-0008  0.47765E-0008  0.31605E-0009
  0.12250E+0005 -0.28537E+0004  0.43295E-0008  0.46659E-0008 -0.10415E-0009
  0.12000E+0005 -0.28176E+0004  0.58963E-0008  0.41080E-0008  0.26975E-0008
  0.12043E+0005 -0.28184E+0004  0.58538E-0008  0.43438E-0008  0.23136E-0008
  0.12125E+0005 -0.28197E+0004  0.55496E-0008  0.46124E-0008  0.15125E-0008
  0.12207E+0005 -0.28211E+0004  0.49953E-0008  0.46612E-0008  0.65753E-0009
  0.12250E+0005 -0.28218E+0004  0.46216E-0008  0.46044E-0008  0.20368E-0009
  0.12000E+0005 -0.28004E+0004  0.59144E-0008  0.39102E-0008  0.29216E-0008
  0.12043E+0005 -0.28012E+0004  0.59023E-0008  0.41701E-0008  0.25370E-0008
  0.12125E+0005 -0.28027E+0004  0.56486E-0008  0.44887E-0008  0.17249E-0008
  0.12207E+0005 -0.28041E+0004  0.51335E-0008  0.45901E-0008  0.84756E-0009
  0.12250E+0005 -0.28049E+0004  0.47756E-0008  0.45608E-0008  0.37814E-0009
  0.12250E+0005 -0.29025E+0004  0.38872E-0008  0.47020E-0008 -0.50735E-0009
  0.12293E+0005 -0.29030E+0004  0.34216E-0008  0.44608E-0008 -0.85503E-0009
  0.12375E+0005 -0.29041E+0004  0.24891E-0008  0.38961E-0008 -0.14574E-0008
  0.12457E+0005 -0.29051E+0004  0.15379E-0008  0.32273E-0008 -0.19619E-0008
  0.12500E+0005 -0.29057E+0004  0.10453E-0008  0.28453E-0008 -0.21798E-0008
  0.12250E+0005 -0.28856E+0004  0.40390E-0008  0.46978E-0008 -0.37806E-0009
  0.12293E+0005 -0.28863E+0004  0.35812E-0008  0.44850E-0008 -0.74891E-0009
  0.12375E+0005 -0.28875E+0004  0.26560E-0008  0.39686E-0008 -0.13949E-0008
  0.12457E+0005 -0.28887E+0004  0.17034E-0008  0.33392E-0008 -0.19406E-0008
  0.12500E+0005 -0.28894E+0004  0.12069E-0008  0.29740E-0008 -0.21783E-0008
  0.12250E+0005 -0.28537E+0004  0.43295E-0008  0.46659E-0008 -0.10415E-0009
  0.12293E+0005 -0.28545E+0004  0.38886E-0008  0.45064E-0008 -0.51643E-0009
  0.12375E+0005 -0.28561E+0004  0.29804E-0008  0.40818E-0008 -0.12429E-0008
  0.12457E+0005 -0.28577E+0004  0.20268E-0008  0.35292E-0008 -0.18668E-0008
  0.12500E+0005 -0.28585E+0004  0.15235E-0008  0.31972E-0008 -0.21432E-0008
  0.12250E+0005 -0.28218E+0004  0.46216E-0008  0.46044E-0008  0.20368E-0009
  0.12293E+0005 -0.28228E+0004  0.42010E-0008  0.44975E-0008 -0.24619E-0009
  0.12375E+0005 -0.28247E+0004  0.33143E-0008  0.41647E-0008 -0.10488E-0008
  0.12457E+0005 -0.28266E+0004  0.23627E-0008  0.36906E-0008 -0.17505E-0008
  0.12500E+0005 -0.28277E+0004  0.18535E-0008  0.33936E-0008 -0.20666E-0008
  0.12250E+0005 -0.28049E+0004  0.47756E-0008  0.45608E-0008  0.37814E-0009
  0.12293E+0005 -0.28060E+0004  0.43670E-0008  0.44812E-0008 -0.89792E-0010
  0.12375E+0005 -0.28081E+0004  0.34939E-0008  0.41966E-0008 -0.93044E-0009
  0.12457E+0005 -0.28103E+0004  0.25447E-0008  0.37646E-0008 -0.16724E-0008
  0.12500E+0005 -0.28114E+0004  0.20329E-0008  0.34866E-0008 -0.20097E-0008
  0.12500E+0005 -0.29057E+0004  0.10453E-0008  0.28453E-0008 -0.21798E-0008
  0.12543E+0005 -0.29063E+0004  0.56653E-0009  0.24497E-0008 -0.23607E-0008
  0.12625E+0005 -0.29073E+0004 -0.28453E-0009  0.16784E-0008 -0.25941E-0008
  0.12707E+0005 -0.29084E+0004 -0.10406E-0008  0.89982E-0009 -0.26772E-0008
  0.12750E+0005 -0.29090E+0004 -0.13951E-0008  0.49341E-0009 -0.26599E-0008
  0.12500E+0005 -0.28894E+0004  0.12069E-0008  0.29740E-0008 -0.21783E-0008
  0.12543E+0005 -0.28901E+0004  0.72239E-0009  0.25924E-0008 -0.23776E-0008
  0.12625E+0005 -0.28913E+0004 -0.14389E-0009  0.18396E-0008 -0.26411E-0008
  0.12707E+0005 -0.28926E+0004 -0.91963E-0009  0.10695E-0008 -0.27478E-0008
  0.12750E+0005 -0.28933E+0004 -0.12858E-0008  0.66378E-0009 -0.27404E-0008
  0.12500E+0005 -0.28585E+0004  0.15235E-0008  0.31972E-0008 -0.21432E-0008
  0.12543E+0005 -0.28594E+0004  0.10284E-0008  0.28439E-0008 -0.23791E-0008
  0.12625E+0005 -0.28610E+0004  0.13322E-0009  0.21300E-0008 -0.27039E-0008
  0.12707E+0005 -0.28626E+0004 -0.68035E-0009  0.13802E-0008 -0.28607E-0008
  0.12750E+0005 -0.28635E+0004 -0.10691E-0008  0.97817E-0009 -0.28750E-0008
  0.12500E+0005 -0.28277E+0004  0.18535E-0008  0.33936E-0008 -0.20666E-0008
  0.12543E+0005 -0.28287E+0004  0.13484E-0008  0.30706E-0008 -0.23407E-0008
  0.12625E+0005 -0.28307E+0004  0.42455E-0009  0.24002E-0008 -0.27317E-0008
  0.12707E+0005 -0.28326E+0004 -0.42746E-0009  0.16762E-0008 -0.29450E-0008
  0.12750E+0005 -0.28337E+0004 -0.83931E-0009  0.12806E-0008 -0.29846E-0008
  0.12500E+0005 -0.28114E+0004  0.20329E-0008  0.34866E-0008 -0.20097E-0008
  0.12543E+0005 -0.28125E+0004  0.15228E-0008  0.31803E-0008 -0.23044E-0008
  0.12625E+0005 -0.28147E+0004  0.58406E-0009  0.25345E-0008 -0.27321E-0008
  0.12707E+0005 -0.28168E+0004 -0.28838E-0009  0.18260E-0008 -0.29775E-0008
  0.12750E+0005 -0.28180E+0004 -0.71262E-0009  0.14351E-0008 -0.30318E-0008
  0.12750E+0005 -0.29090E+0004 -0.13951E-0008  0.49341E-0009 -0.26599E-0008
  0.12793E+0005 -0.29094E+0004 -0.17161E-0008  0.94197E-0010 -0.26019E-0008
  0.12875E+0005 -0.29101E+0004 -0.22333E-0008 -0.63809E-0009 -0.23858E-0008
  0.12957E+0005 -0.29109E+0004 -0.26320E-0008 -0.13288E-0008 -0.20459E-0008
  0.13000E+0005 -0.29113E+0004 -0.27958E-0008 -0.16715E-0008 -0.18257E-0008
  0.12750E+0005 -0.28933E+0004 -0.12858E-0008  0.66378E-0009 -0.27404E-0008
  0.12793E+0005 -0.28937E+0004 -0.16188E-0008  0.26321E-0009 -0.26907E-0008
  0.12875E+0005 -0.28946E+0004 -0.21601E-0008 -0.47741E-0009 -0.24858E-0008
  0.12957E+0005 -0.28955E+0004 -0.25829E-0008 -0.11829E-0008 -0.21515E-0008
  0.13000E+0005 -0.28960E+0004 -0.27592E-0008 -0.15353E-0008 -0.19322E-0008
  0.12750E+0005 -0.28635E+0004 -0.10691E-0008  0.97817E-0009 -0.28750E-0008
  0.12793E+0005 -0.28641E+0004 -0.14255E-0008  0.57732E-0009 -0.28439E-0008
  0.12875E+0005 -0.28652E+0004 -0.20133E-0008 -0.17497E-0009 -0.26657E-0008
  0.12957E+0005 -0.28663E+0004 -0.24833E-0008 -0.90454E-0009 -0.23472E-0008
  0.13000E+0005 -0.28669E+0004 -0.26838E-0008 -0.12738E-0008 -0.21319E-0008
  0.12750E+0005 -0.28337E+0004 -0.83931E-0009  0.12806E-0008 -0.29846E-0008
  0.12793E+0005 -0.28344E+0004 -0.12197E-0008  0.88234E-0009 -0.29757E-0008
  0.12875E+0005 -0.28358E+0004 -0.18554E-0008  0.12364E-0009 -0.28312E-0008
  0.12957E+0005 -0.28372E+0004 -0.23741E-0008 -0.62524E-0009 -0.25350E-0008
  0.13000E+0005 -0.28379E+0004 -0.25998E-0008 -0.10091E-0008 -0.23269E-0008
  0.12750E+0005 -0.28180E+0004 -0.71262E-0009  0.14351E-0008 -0.30318E-0008
  0.12793E+0005 -0.28188E+0004 -0.11059E-0008  0.10392E-0008 -0.30361E-0008
  0.12875E+0005 -0.28203E+0004 -0.17674E-0008  0.27920E-0009 -0.29120E-0008
  0.12957E+0005 -0.28218E+0004 -0.23126E-0008 -0.47794E-0009 -0.26303E-0008
  0.13000E+0005 -0.28226E+0004 -0.25519E-0008 -0.86858E-0009 -0.24273E-0008
  0.13000E+0005 -0.29113E+0004 -0.27958E-0008 -0.16715E-0008 -0.18257E-0008
  0.13043E+0005 -0.29116E+0004 -0.29289E-0008 -0.19961E-0008 -0.15839E-0008
  0.13125E+0005 -0.29121E+0004 -0.31016E-0008 -0.25549E-0008 -0.10834E-0008
  0.13207E+0005 -0.29125E+0004 -0.31774E-0008 -0.30257E-0008 -0.55948E-0009
  0.13250E+0005 -0.29128E+0004 -0.31810E-0008 -0.32317E-0008 -0.28709E-0009
  0.13000E+0005 -0.28960E+0004 -0.27592E-0008 -0.15353E-0008 -0.19322E-0008
  0.13043E+0005 -0.28963E+0004 -0.29041E-0008 -0.18706E-0008 -0.16899E-0008
  0.13125E+0005 -0.28969E+0004 -0.30976E-0008 -0.24524E-0008 -0.11846E-0008
  0.13207E+0005 -0.28974E+0004 -0.31913E-0008 -0.29484E-0008 -0.65116E-0009
  0.13250E+0005 -0.28978E+0004 -0.32028E-0008 -0.31683E-0008 -0.37199E-0009
  0.13000E+0005 -0.28669E+0004 -0.26838E-0008 -0.12738E-0008 -0.21319E-0008
  0.13043E+0005 -0.28673E+0004 -0.28519E-0008 -0.16280E-0008 -0.18909E-0008
  0.13125E+0005 -0.28681E+0004 -0.30861E-0008 -0.22507E-0008 -0.13804E-0008
  0.13207E+0005 -0.28688E+0004 -0.32148E-0008 -0.27928E-0008 -0.83177E-0009
  0.13250E+0005 -0.28692E+0004 -0.32423E-0008 -0.30383E-0008 -0.54093E-0009
  0.13000E+0005 -0.28379E+0004 -0.25998E-0008 -0.10091E-0008 -0.23269E-0008
  0.13043E+0005 -0.28384E+0004 -0.27921E-0008 -0.13801E-0008 -0.20903E-0008
  0.13125E+0005 -0.28393E+0004 -0.30688E-0008 -0.20405E-0008 -0.15796E-0008
  0.13207E+0005 -0.28402E+0004 -0.32345E-0008 -0.26262E-0008 -0.10199E-0008
  0.13250E+0005 -0.28407E+0004 -0.32788E-0008 -0.28963E-0008 -0.71916E-0009
  0.13000E+0005 -0.28226E+0004 -0.25519E-0008 -0.86858E-0009 -0.24273E-0008
  0.13043E+0005 -0.28231E+0004 -0.27573E-0008 -0.12476E-0008 -0.21942E-0008
  0.13125E+0005 -0.28241E+0004 -0.30572E-0008 -0.19265E-0008 -0.16855E-0008
  0.13207E+0005 -0.28251E+0004 -0.32431E-0008 -0.25342E-0008 -0.11217E-0008
  0.13250E+0005 -0.28256E+0004 -0.32966E-0008 -0.28168E-0008 -0.81644E-0009
  0.13250E+0005 -0.29128E+0004 -0.31810E-0008 -0.32317E-0008 -0.28709E-0009
  0.13293E+0005 -0.29130E+0004 -0.31606E-0008 -0.34047E-0008 -0.24574E-0010
  0.13375E+0005 -0.29135E+0004 -0.30588E-0008 -0.36320E-0008  0.42888E-0009
  0.13457E+0005 -0.29139E+0004 -0.28768E-0008 -0.37127E-0008  0.80168E-0009
  0.13500E+0005 -0.29141E+0004 -0.27492E-0008 -0.36916E-0008  0.95916E-0009
  0.13250E+0005 -0.28978E+0004 -0.32028E-0008 -0.31683E-0008 -0.37199E-0009
  0.13293E+0005 -0.28980E+0004 -0.31896E-0008 -0.33553E-0008 -0.10159E-0009
  0.13375E+0005 -0.28985E+0004 -0.30987E-0008 -0.36091E-0008  0.36931E-0009
  0.13457E+0005 -0.28990E+0004 -0.29246E-0008 -0.37156E-0008  0.76189E-0009
  0.13500E+0005 -0.28993E+0004 -0.28001E-0008 -0.37076E-0008  0.93028E-0009
  0.13250E+0005 -0.28692E+0004 -0.32423E-0008 -0.30383E-0008 -0.54093E-0009
  0.13293E+0005 -0.28695E+0004 -0.32431E-0008 -0.32514E-0008 -0.25659E-0009
  0.13375E+0005 -0.28702E+0004 -0.31739E-0008 -0.35551E-0008  0.24614E-0009
  0.13457E+0005 -0.28708E+0004 -0.30155E-0008 -0.37107E-0008  0.67589E-0009
  0.13500E+0005 -0.28711E+0004 -0.28972E-0008 -0.37278E-0008  0.86511E-0009
  0.13250E+0005 -0.28407E+0004 -0.32788E-0008 -0.28963E-0008 -0.71916E-0009
  0.13293E+0005 -0.28411E+0004 -0.32945E-0008 -0.31347E-0008 -0.42232E-0009
  0.13375E+0005 -0.28418E+0004 -0.32483E-0008 -0.34876E-0008  0.11040E-0009
  0.13457E+0005 -0.28426E+0004 -0.31066E-0008 -0.36925E-0008  0.57656E-0009
  0.13500E+0005 -0.28430E+0004 -0.29949E-0008 -0.37348E-0008  0.78660E-0009
  0.13250E+0005 -0.28256E+0004 -0.32966E-0008 -0.28168E-0008 -0.81644E-0009
  0.13293E+0005 -0.28261E+0004 -0.33206E-0008 -0.30684E-0008 -0.51363E-0009
  0.13375E+0005 -0.28269E+0004 -0.32871E-0008 -0.34468E-0008  0.34069E-0010
  0.13457E+0005 -0.28277E+0004 -0.31546E-0008 -0.36776E-0008  0.51899E-0009
  0.13500E+0005 -0.28282E+0004 -0.30465E-0008 -0.37333E-0008  0.73993E-0009
  0.13500E+0005 -0.29141E+0004 -0.27492E-0008 -0.36916E-0008  0.95916E-0009
  0.13543E+0005 -0.29143E+0004 -0.26000E-0008 -0.36247E-0008  0.10872E-0008
  0.13625E+0005 -0.29146E+0004 -0.22590E-0008 -0.33725E-0008  0.12486E-0008
  0.13707E+0005 -0.29150E+0004 -0.18446E-0008 -0.29610E-0008  0.13074E-0008
  0.13750E+0005 -0.29152E+0004 -0.15985E-0008 -0.26851E-0008  0.13014E-0008
  0.13500E+0005 -0.28993E+0004 -0.28001E-0008 -0.37076E-0008  0.93028E-0009
  0.13543E+0005 -0.28995E+0004 -0.26536E-0008 -0.36533E-0008  0.10693E-0008
  0.13625E+0005 -0.28999E+0004 -0.23163E-0008 -0.34230E-0008  0.12507E-0008
  0.13707E+0005 -0.29003E+0004 -0.19045E-0008 -0.30304E-0008  0.13275E-0008
  0.13750E+0005 -0.29005E+0004 -0.16594E-0008 -0.27630E-0008  0.13297E-0008
  0.13500E+0005 -0.28711E+0004 -0.28972E-0008 -0.37278E-0008  0.86511E-0009
  0.13543E+0005 -0.28714E+0004 -0.27557E-0008 -0.36976E-0008  0.10252E-0008
  0.13625E+0005 -0.28720E+0004 -0.24255E-0008 -0.35099E-0008  0.12457E-0008
  0.13707E+0005 -0.28725E+0004 -0.20185E-0008 -0.31544E-0008  0.13580E-0008
  0.13750E+0005 -0.28728E+0004 -0.17752E-0008 -0.29038E-0008  0.13766E-0008
  0.13500E+0005 -0.28430E+0004 -0.29949E-0008 -0.37348E-0008  0.78660E-0009
  0.13543E+0005 -0.28434E+0004 -0.28587E-0008 -0.37293E-0008  0.96800E-0009
  0.13625E+0005 -0.28440E+0004 -0.25358E-0008 -0.35852E-0008  0.12287E-0008
  0.13707E+0005 -0.28447E+0004 -0.21332E-0008 -0.32683E-0008  0.13783E-0008
  0.13750E+0005 -0.28450E+0004 -0.18916E-0008 -0.30355E-0008  0.14144E-0008
  0.13500E+0005 -0.28282E+0004 -0.30465E-0008 -0.37333E-0008  0.73993E-0009
  0.13543E+0005 -0.28286E+0004 -0.29133E-0008 -0.37409E-0008  0.93264E-0009
  0.13625E+0005 -0.28293E+0004 -0.25943E-0008 -0.36203E-0008  0.12149E-0008
  0.13707E+0005 -0.28300E+0004 -0.21941E-0008 -0.33243E-0008  0.13848E-0008
  0.13750E+0005 -0.28304E+0004 -0.19533E-0008 -0.31013E-0008  0.14305E-0008
  0.13750E+0005 -0.29152E+0004 -0.15985E-0008 -0.26851E-0008  0.13014E-0008
  0.13793E+0005 -0.29153E+0004 -0.13357E-0008 -0.23734E-0008  0.12732E-0008
  0.13875E+0005 -0.29155E+0004 -0.79790E-0009 -0.17004E-0008  0.11703E-0008
  0.13957E+0005 -0.29157E+0004 -0.22430E-0009 -0.95211E-0009  0.10214E-0008
  0.14000E+0005 -0.29158E+0004  0.84891E-0010 -0.54185E-0009  0.93214E-0009
  0.13750E+0005 -0.29005E+0004 -0.16594E-0008 -0.27630E-0008  0.13297E-0008
  0.13793E+0005 -0.29007E+0004 -0.13975E-0008 -0.24587E-0008  0.13086E-0008
  0.13875E+0005 -0.29009E+0004 -0.86095E-0009 -0.17963E-0008  0.12158E-0008
  0.13957E+0005 -0.29012E+0004 -0.28761E-0009 -0.10538E-0008  0.10725E-0008
  0.14000E+0005 -0.29013E+0004  0.21957E-0010 -0.64455E-0009  0.98415E-0009
  0.13750E+0005 -0.28728E+0004 -0.17752E-0008 -0.29038E-0008  0.13766E-0008
  0.13793E+0005 -0.28729E+0004 -0.15149E-0008 -0.26143E-0008  0.13700E-0008
  0.13875E+0005 -0.28733E+0004 -0.98025E-0009 -0.19737E-0008  0.12982E-0008
  0.13957E+0005 -0.28736E+0004 -0.40715E-0009 -0.12438E-0008  0.11670E-0008
  0.14000E+0005 -0.28737E+0004 -0.96800E-0010 -0.83733E-0009  0.10814E-0008
  0.13750E+0005 -0.28450E+0004 -0.18916E-0008 -0.30355E-0008  0.14144E-0008
  0.13793E+0005 -0.28452E+0004 -0.16326E-0008 -0.27619E-0008  0.14233E-0008
  0.13875E+0005 -0.28456E+0004 -0.10995E-0008 -0.21450E-0008  0.13749E-0008
  0.13957E+0005 -0.28460E+0004 -0.52631E-0009 -0.14298E-0008  0.12580E-0008
  0.14000E+0005 -0.28462E+0004 -0.21509E-0009 -0.10272E-0008  0.11763E-0008
  0.13750E+0005 -0.28304E+0004 -0.19533E-0008 -0.31013E-0008  0.14305E-0008
  0.13793E+0005 -0.28306E+0004 -0.16949E-0008 -0.28363E-0008  0.14480E-0008
  0.13875E+0005 -0.28310E+0004 -0.11625E-0008 -0.22328E-0008  0.14128E-0008
  0.13957E+0005 -0.28314E+0004 -0.58911E-0009 -0.15262E-0008  0.13043E-0008
  0.14000E+0005 -0.28316E+0004 -0.27739E-0009 -0.11261E-0008  0.12251E-0008
  0.14000E+0005 -0.29158E+0004  0.84891E-0010 -0.54185E-0009  0.93214E-0009
  0.14043E+0005 -0.29159E+0004  0.39323E-0009 -0.13021E-0009  0.83943E-0009
  0.14125E+0005 -0.29160E+0004  0.96057E-0009  0.63023E-0009  0.66304E-0009
  0.14207E+0005 -0.29161E+0004  0.14795E-0008  0.13261E-0008  0.49706E-0009
  0.14250E+0005 -0.29162E+0004  0.17233E-0008  0.16530E-0008  0.41676E-0009
  0.14000E+0005 -0.29013E+0004  0.21957E-0010 -0.64455E-0009  0.98415E-0009
  0.14043E+0005 -0.29014E+0004  0.33110E-0009 -0.23251E-0009  0.89124E-0009
  0.14125E+0005 -0.29015E+0004  0.90147E-0009  0.53262E-0009  0.71141E-0009
  0.14207E+0005 -0.29016E+0004  0.14257E-0008  0.12380E-0008  0.53876E-0009
  0.14250E+0005 -0.29017E+0004  0.16735E-0008  0.15717E-0008  0.45397E-0009
  0.14000E+0005 -0.28737E+0004 -0.96800E-0010 -0.83733E-0009  0.10814E-0008
  0.14043E+0005 -0.28738E+0004  0.21385E-0009 -0.42538E-0009  0.98888E-0009
  0.14125E+0005 -0.28740E+0004  0.78979E-0009  0.34705E-0009  0.80378E-0009
  0.14207E+0005 -0.28742E+0004  0.13238E-0008  0.10691E-0008  0.61938E-0009
  0.14250E+0005 -0.28743E+0004  0.15786E-0008  0.14150E-0008  0.52645E-0009
  0.14000E+0005 -0.28462E+0004 -0.21509E-0009 -0.10272E-0008  0.11763E-0008
  0.14043E+0005 -0.28463E+0004  0.97115E-0010 -0.61648E-0009  0.10852E-0008
  0.14125E+0005 -0.28465E+0004  0.67845E-0009  0.16118E-0009  0.89649E-0009
  0.14207E+0005 -0.28467E+0004  0.12218E-0008  0.89791E-0009  0.70164E-0009
  0.14250E+0005 -0.28468E+0004  0.14833E-0008  0.12551E-0008  0.60111E-0009
  0.14000E+0005 -0.28316E+0004 -0.27739E-0009 -0.11261E-0008  0.12251E-0008
  0.14043E+0005 -0.28318E+0004  0.35644E-0010 -0.71641E-0009  0.11351E-0008
  0.14125E+0005 -0.28320E+0004  0.61980E-0009  0.63172E-0010  0.94530E-0009
  0.14207E+0005 -0.28322E+0004  0.11679E-0008  0.80688E-0009  0.74554E-0009
  0.14250E+0005 -0.28323E+0004  0.14329E-0008  0.11696E-0008  0.64123E-0009
  0.14250E+0005 -0.29162E+0004  0.17233E-0008  0.16530E-0008  0.41676E-0009
  0.14293E+0005 -0.29163E+0004  0.19415E-0008  0.19457E-0008  0.34234E-0009
  0.14375E+0005 -0.29165E+0004  0.22707E-0008  0.23905E-0008  0.21839E-0009
  0.14457E+0005 -0.29168E+0004  0.24738E-0008  0.26749E-0008  0.11563E-0009
  0.14500E+0005 -0.29169E+0004  0.25257E-0008  0.27566E-0008  0.68694E-0010
  0.14250E+0005 -0.29017E+0004  0.16735E-0008  0.15717E-0008  0.45397E-0009
  0.14293E+0005 -0.29018E+0004  0.18962E-0008  0.18723E-0008  0.37459E-0009
  0.14375E+0005 -0.29021E+0004  0.22361E-0008  0.23345E-0008  0.24059E-0009
  0.14457E+0005 -0.29024E+0004  0.24518E-0008  0.26384E-0008  0.12779E-0009
  0.14500E+0005 -0.29025E+0004  0.25111E-0008  0.27308E-0008  0.75856E-0010
  0.14250E+0005 -0.28743E+0004  0.15786E-0008  0.14150E-0008  0.52645E-0009
  0.14293E+0005 -0.28744E+0004  0.18098E-0008  0.17299E-0008  0.43792E-0009
  0.14375E+0005 -0.28748E+0004  0.21691E-0008  0.22241E-0008  0.28515E-0009
  0.14457E+0005 -0.28751E+0004  0.24083E-0008  0.25641E-0008  0.15336E-0009
  0.14500E+0005 -0.28753E+0004  0.24811E-0008  0.26765E-0008  0.91920E-0010
  0.14250E+0005 -0.28468E+0004  0.14833E-0008  0.12551E-0008  0.60111E-0009
  0.14293E+0005 -0.28470E+0004  0.17225E-0008  0.15836E-0008  0.50386E-0009
  0.14375E+0005 -0.28475E+0004  0.21006E-0008  0.21083E-0008  0.33283E-0009
  0.14457E+0005 -0.28479E+0004  0.23624E-0008  0.24835E-0008  0.18226E-0009
  0.14500E+0005 -0.28481E+0004  0.24485E-0008  0.26156E-0008  0.11130E-0009
  0.14250E+0005 -0.28323E+0004  0.14329E-0008  0.11696E-0008  0.64123E-0009
  0.14293E+0005 -0.28326E+0004  0.16762E-0008  0.15049E-0008  0.53959E-0009
  0.14375E+0005 -0.28331E+0004  0.20639E-0008  0.20452E-0008  0.35920E-0009
  0.14457E+0005 -0.28335E+0004  0.23374E-0008  0.24385E-0008  0.19885E-0009
  0.14500E+0005 -0.28338E+0004  0.24302E-0008  0.25808E-0008  0.12289E-0009
  0.14500E+0005 -0.29169E+0004  0.25257E-0008  0.27566E-0008  0.68694E-0010
  0.14543E+0005 -0.29171E+0004  0.25386E-0008  0.27913E-0008  0.25866E-0010
  0.14625E+0005 -0.29176E+0004  0.24566E-0008  0.27308E-0008 -0.46536E-0010
  0.14707E+0005 -0.29180E+0004  0.22434E-0008  0.25188E-0008 -0.11131E-0009
  0.14750E+0005 -0.29183E+0004  0.20837E-0008  0.23537E-0008 -0.14363E-0009
  0.14500E+0005 -0.29025E+0004  0.25111E-0008  0.27308E-0008  0.75856E-0010
  0.14543E+0005 -0.29028E+0004  0.25317E-0008  0.27762E-0008  0.28379E-0010
  0.14625E+0005 -0.29033E+0004  0.24642E-0008  0.27354E-0008 -0.51589E-0010
  0.14707E+0005 -0.29039E+0004  0.22650E-0008  0.25412E-0008 -0.12202E-0009
  0.14750E+0005 -0.29042E+0004  0.21120E-0008  0.23844E-0008 -0.15652E-0009
  0.14500E+0005 -0.28753E+0004  0.24811E-0008  0.26765E-0008  0.91920E-0010
  0.14543E+0005 -0.28757E+0004  0.25159E-0008  0.27422E-0008  0.35516E-0010
  0.14625E+0005 -0.28764E+0004  0.24758E-0008  0.27387E-0008 -0.59049E-0010
  0.14707E+0005 -0.28770E+0004  0.23028E-0008  0.25786E-0008 -0.14052E-0009
  0.14750E+0005 -0.28774E+0004  0.21627E-0008  0.24378E-0008 -0.17933E-0009
  0.14500E+0005 -0.28481E+0004  0.24485E-0008  0.26156E-0008  0.11130E-0009
  0.14543E+0005 -0.28486E+0004  0.24970E-0008  0.27012E-0008  0.45907E-0010
  0.14625E+0005 -0.28494E+0004  0.24837E-0008  0.27350E-0008 -0.63528E-0010
  0.14707E+0005 -0.28502E+0004  0.23369E-0008  0.26093E-0008 -0.15643E-0009
  0.14750E+0005 -0.28506E+0004  0.22097E-0008  0.24848E-0008 -0.19976E-0009
  0.14500E+0005 -0.28338E+0004  0.24302E-0008  0.25808E-0008  0.12289E-0009
  0.14543E+0005 -0.28343E+0004  0.24859E-0008  0.26769E-0008  0.52750E-0010
  0.14625E+0005 -0.28352E+0004  0.24866E-0008  0.27302E-0008 -0.64614E-0010
  0.14707E+0005 -0.28361E+0004  0.23535E-0008  0.26228E-0008 -0.16367E-0009
  0.14750E+0005 -0.28365E+0004  0.22330E-0008  0.25070E-0008 -0.20948E-0009
  0.14750E+0005 -0.29183E+0004  0.20837E-0008  0.23537E-0008 -0.14363E-0009
  0.14793E+0005 -0.29186E+0004  0.18955E-0008  0.21572E-0008 -0.17504E-0009
  0.14875E+0005 -0.29192E+0004  0.14753E-0008  0.17160E-0008 -0.23260E-0009
  0.14957E+0005 -0.29198E+0004  0.99841E-0009  0.12149E-0008 -0.28708E-0009
  0.15000E+0005 -0.29201E+0004  0.73518E-0009  0.93860E-0009 -0.31391E-0009
  0.14750E+0005 -0.29042E+0004  0.21120E-0008  0.23844E-0008 -0.15652E-0009
  0.14793E+0005 -0.29045E+0004  0.19300E-0008  0.21953E-0008 -0.18954E-0009
  0.14875E+0005 -0.29053E+0004  0.15194E-0008  0.17651E-0008 -0.24876E-0009
  0.14957E+0005 -0.29060E+0004  0.10488E-0008  0.12708E-0008 -0.30327E-0009
  0.15000E+0005 -0.29064E+0004  0.78751E-0009  0.99647E-0009 -0.32960E-0009
  0.14750E+0005 -0.28774E+0004  0.21627E-0008  0.24378E-0008 -0.17933E-0009
  0.14793E+0005 -0.28779E+0004  0.19924E-0008  0.22629E-0008 -0.21560E-0009
  0.14875E+0005 -0.28788E+0004  0.16003E-0008  0.18544E-0008 -0.27824E-0009
  0.14957E+0005 -0.28797E+0004  0.11423E-0008  0.13741E-0008 -0.33310E-0009
  0.15000E+0005 -0.28802E+0004  0.88501E-0009  0.11039E-0008 -0.35859E-0009
  0.14750E+0005 -0.28506E+0004  0.22097E-0008  0.24848E-0008 -0.19976E-0009
  0.14793E+0005 -0.28512E+0004  0.20512E-0008  0.23246E-0008 -0.23950E-0009
  0.14875E+0005 -0.28524E+0004  0.16780E-0008  0.19387E-0008 -0.30601E-0009
  0.14957E+0005 -0.28535E+0004  0.12332E-0008  0.14736E-0008 -0.36158E-0009
  0.15000E+0005 -0.28541E+0004  0.98033E-0009  0.12083E-0008 -0.38640E-0009
  0.14750E+0005 -0.28365E+0004  0.22330E-0008  0.25070E-0008 -0.20948E-0009
  0.14793E+0005 -0.28372E+0004  0.20808E-0008  0.23548E-0008 -0.25114E-0009
  0.14875E+0005 -0.28384E+0004  0.17177E-0008  0.19812E-0008 -0.31986E-0009
  0.14957E+0005 -0.28396E+0004  0.12802E-0008  0.15245E-0008 -0.37598E-0009
  0.15000E+0005 -0.28403E+0004  0.10297E-0008  0.12621E-0008 -0.40053E-0009
  0.15000E+0005 -0.29201E+0004  0.73518E-0009  0.93860E-0009 -0.31391E-0009
  0.15043E+0005 -0.29205E+0004  0.47012E-0009  0.66080E-0009 -0.33886E-0009
  0.15125E+0005 -0.29212E+0004 -0.19940E-0010  0.14792E-0009 -0.37927E-0009
  0.15207E+0005 -0.29219E+0004 -0.46868E-0009 -0.32157E-0009 -0.40773E-0009
  0.15250E+0005 -0.29222E+0004 -0.67986E-0009 -0.54292E-0009 -0.41682E-0009
  0.15000E+0005 -0.29064E+0004  0.78751E-0009  0.99647E-0009 -0.32960E-0009
  0.15043E+0005 -0.29068E+0004  0.52335E-0009  0.71943E-0009 -0.35375E-0009
  0.15125E+0005 -0.29076E+0004  0.32280E-0010  0.20503E-0009 -0.39204E-0009
  0.15207E+0005 -0.29084E+0004 -0.42074E-0009 -0.26939E-0009 -0.41793E-0009
  0.15250E+0005 -0.29088E+0004 -0.63532E-0009 -0.49449E-0009 -0.42558E-0009
  0.15000E+0005 -0.28802E+0004  0.88501E-0009  0.11039E-0008 -0.35859E-0009
  0.15043E+0005 -0.28808E+0004  0.62293E-0009  0.82886E-0009 -0.38131E-0009
  0.15125E+0005 -0.28818E+0004  0.13070E-0009  0.31257E-0009 -0.41576E-0009
  0.15207E+0005 -0.28828E+0004 -0.32971E-0009 -0.17032E-0009 -0.43689E-0009
  0.15250E+0005 -0.28833E+0004 -0.55037E-0009 -0.40212E-0009 -0.44187E-0009
  0.15000E+0005 -0.28541E+0004  0.98033E-0009  0.12083E-0008 -0.38640E-0009
  0.15043E+0005 -0.28547E+0004  0.72078E-0009  0.93591E-0009 -0.40787E-0009
  0.15125E+0005 -0.28560E+0004  0.22827E-0009  0.41900E-0009 -0.43874E-0009
  0.15207E+0005 -0.28572E+0004 -0.23862E-0009 -0.71200E-0010 -0.45531E-0009
  0.15250E+0005 -0.28579E+0004 -0.46492E-0009 -0.30915E-0009 -0.45772E-0009
  0.15000E+0005 -0.28403E+0004  0.10297E-0008  0.12621E-0008 -0.40053E-0009
  0.15043E+0005 -0.28410E+0004  0.77168E-0009  0.99137E-0009 -0.42143E-0009
  0.15125E+0005 -0.28424E+0004  0.27937E-0009  0.47464E-0009 -0.45054E-0009
  0.15207E+0005 -0.28437E+0004 -0.19060E-0009 -0.18958E-0010 -0.46481E-0009
  0.15250E+0005 -0.28444E+0004 -0.41971E-0009 -0.25992E-0009 -0.46592E-0009
  0.15250E+0005 -0.29222E+0004 -0.67986E-0009 -0.54292E-0009 -0.41682E-0009
  0.15293E+0005 -0.29225E+0004 -0.86922E-0009 -0.74210E-0009 -0.42134E-0009
  0.15375E+0005 -0.29231E+0004 -0.11601E-0008 -0.10510E-0008 -0.41631E-0009
  0.15457E+0005 -0.29237E+0004 -0.13535E-0008 -0.12624E-0008 -0.39297E-0009
  0.15500E+0005 -0.29240E+0004 -0.14147E-0008 -0.13332E-0008 -0.37343E-0009
  0.15250E+0005 -0.29088E+0004 -0.63532E-0009 -0.49449E-0009 -0.42558E-0009
  0.15293E+0005 -0.29092E+0004 -0.82869E-0009 -0.69803E-0009 -0.42867E-0009
  0.15375E+0005 -0.29098E+0004 -0.11287E-0008 -0.10165E-0008 -0.42106E-0009
  0.15457E+0005 -0.29105E+0004 -0.13322E-0008 -0.12385E-0008 -0.39540E-0009
  0.15500E+0005 -0.29109E+0004 -0.13989E-0008 -0.13150E-0008 -0.37481E-0009
  0.15250E+0005 -0.28833E+0004 -0.55037E-0009 -0.40212E-0009 -0.44187E-0009
  0.15293E+0005 -0.28838E+0004 -0.75105E-0009 -0.61354E-0009 -0.44230E-0009
  0.15375E+0005 -0.28847E+0004 -0.10676E-0008 -0.94962E-0009 -0.42985E-0009
  0.15457E+0005 -0.28855E+0004 -0.12902E-0008 -0.11912E-0008 -0.39992E-0009
  0.15500E+0005 -0.28860E+0004 -0.13673E-0008 -0.12785E-0008 -0.37737E-0009
  0.15250E+0005 -0.28579E+0004 -0.46492E-0009 -0.30915E-0009 -0.45772E-0009
  0.15293E+0005 -0.28584E+0004 -0.67250E-0009 -0.52796E-0009 -0.45558E-0009
  0.15375E+0005 -0.28595E+0004 -0.10051E-0008 -0.88087E-0009 -0.43845E-0009
  0.15457E+0005 -0.28606E+0004 -0.12461E-0008 -0.11416E-0008 -0.40437E-0009
  0.15500E+0005 -0.28611E+0004 -0.13334E-0008 -0.12393E-0008 -0.37992E-0009
  0.15250E+0005 -0.28444E+0004 -0.41971E-0009 -0.25992E-0009 -0.46592E-0009
  0.15293E+0005 -0.28451E+0004 -0.63078E-0009 -0.48244E-0009 -0.46246E-0009
  0.15375E+0005 -0.28462E+0004 -0.97154E-0009 -0.84391E-0009 -0.44294E-0009
  0.15457E+0005 -0.28474E+0004 -0.12221E-0008 -0.11145E-0008 -0.40674E-0009
  0.15500E+0005 -0.28480E+0004 -0.13148E-0008 -0.12177E-0008 -0.38131E-0009
  0.15500E+0005 -0.29240E+0004 -0.14147E-0008 -0.13332E-0008 -0.37343E-0009
  0.15543E+0005 -0.29242E+0004 -0.14479E-0008 -0.13765E-0008 -0.34925E-0009
  0.15625E+0005 -0.29246E+0004 -0.14379E-0008 -0.13862E-0008 -0.29207E-0009
  0.15707E+0005 -0.29250E+0004 -0.13421E-0008 -0.13110E-0008 -0.22318E-0009
  0.15750E+0005 -0.29252E+0004 -0.12620E-0008 -0.12421E-0008 -0.18363E-0009
  0.15500E+0005 -0.29109E+0004 -0.13989E-0008 -0.13150E-0008 -0.37481E-0009
  0.15543E+0005 -0.29111E+0004 -0.14376E-0008 -0.13638E-0008 -0.34969E-0009
  0.15625E+0005 -0.29116E+0004 -0.14376E-0008 -0.13836E-0008 -0.29106E-0009
  0.15707E+0005 -0.29120E+0004 -0.13505E-0008 -0.13173E-0008 -0.22115E-0009
  0.15750E+0005 -0.29123E+0004 -0.12744E-0008 -0.12524E-0008 -0.18122E-0009
  0.15500E+0005 -0.28860E+0004 -0.13673E-0008 -0.12785E-0008 -0.37737E-0009
  0.15543E+0005 -0.28863E+0004 -0.14163E-0008 -0.13378E-0008 -0.35051E-0009
  0.15625E+0005 -0.28869E+0004 -0.14351E-0008 -0.13766E-0008 -0.28922E-0009
  0.15707E+0005 -0.28875E+0004 -0.13648E-0008 -0.13272E-0008 -0.21748E-0009
  0.15750E+0005 -0.28878E+0004 -0.12963E-0008 -0.12700E-0008 -0.17689E-0009
  0.15500E+0005 -0.28611E+0004 -0.13334E-0008 -0.12393E-0008 -0.37992E-0009
  0.15543E+0005 -0.28615E+0004 -0.13927E-0008 -0.13090E-0008 -0.35140E-0009
  0.15625E+0005 -0.28622E+0004 -0.14303E-0008 -0.13669E-0008 -0.28759E-0009
  0.15707E+0005 -0.28629E+0004 -0.13769E-0008 -0.13345E-0008 -0.21413E-0009
  0.15750E+0005 -0.28633E+0004 -0.13163E-0008 -0.12852E-0008 -0.17295E-0009
  0.15500E+0005 -0.28480E+0004 -0.13148E-0008 -0.12177E-0008 -0.38131E-0009
  0.15543E+0005 -0.28484E+0004 -0.13794E-0008 -0.12928E-0008 -0.35195E-0009
  0.15625E+0005 -0.28492E+0004 -0.14269E-0008 -0.13607E-0008 -0.28686E-0009
  0.15707E+0005 -0.28499E+0004 -0.13825E-0008 -0.13374E-0008 -0.21254E-0009
  0.15750E+0005 -0.28504E+0004 -0.13261E-0008 -0.12922E-0008 -0.17106E-0009
  0.15750E+0005 -0.29252E+0004 -0.12620E-0008 -0.12421E-0008 -0.18363E-0009
  0.15793E+0005 -0.29254E+0004 -0.11650E-0008 -0.11563E-0008 -0.14280E-0009
  0.15875E+0005 -0.29257E+0004 -0.94503E-0009 -0.95712E-0009 -0.64532E-0010
  0.15957E+0005 -0.29261E+0004 -0.69527E-0009 -0.72677E-0009  0.10682E-0010
  0.16000E+0005 -0.29263E+0004 -0.55847E-0009 -0.59932E-0009  0.47571E-0010
  0.15750E+0005 -0.29123E+0004 -0.12744E-0008 -0.12524E-0008 -0.18122E-0009
  0.15793E+0005 -0.29125E+0004 -0.11809E-0008 -0.11701E-0008 -0.14012E-0009
  0.15875E+0005 -0.29129E+0004 -0.96593E-0009 -0.97606E-0009 -0.61586E-0010
  0.15957E+0005 -0.29133E+0004 -0.71907E-0009 -0.74881E-0009  0.13636E-0010
  0.16000E+0005 -0.29136E+0004 -0.58296E-0009 -0.62218E-0009  0.50439E-0010
  0.15750E+0005 -0.28878E+0004 -0.12963E-0008 -0.12700E-0008 -0.17689E-0009
  0.15793E+0005 -0.28881E+0004 -0.12095E-0008 -0.11945E-0008 -0.13531E-0009
  0.15875E+0005 -0.28886E+0004 -0.10044E-0008 -0.10105E-0008 -0.56355E-0010
  0.15957E+0005 -0.28891E+0004 -0.76345E-0009 -0.78953E-0009  0.18811E-0010
  0.16000E+0005 -0.28894E+0004 -0.62884E-0009 -0.66467E-0009  0.55440E-0010
  0.15750E+0005 -0.28633E+0004 -0.13163E-0008 -0.12852E-0008 -0.17295E-0009
  0.15793E+0005 -0.28636E+0004 -0.12364E-0008 -0.12167E-0008 -0.13096E-0009
  0.15875E+0005 -0.28643E+0004 -0.10415E-0008 -0.10432E-0008 -0.51648E-0010
  0.15957E+0005 -0.28650E+0004 -0.80684E-0009 -0.82885E-0009  0.23401E-0010
  0.16000E+0005 -0.28653E+0004 -0.67398E-0009 -0.70601E-0009  0.59836E-0010
  0.15750E+0005 -0.28504E+0004 -0.13261E-0008 -0.12922E-0008 -0.17106E-0009
  0.15793E+0005 -0.28507E+0004 -0.12498E-0008 -0.12274E-0008 -0.12887E-0009
  0.15875E+0005 -0.28515E+0004 -0.10605E-0008 -0.10596E-0008 -0.49405E-0010
  0.15957E+0005 -0.28522E+0004 -0.82933E-0009 -0.84901E-0009  0.25574E-0010
  0.16000E+0005 -0.28526E+0004 -0.69748E-0009 -0.72734E-0009  0.61903E-0010
  0.16000E+0005 -0.29263E+0004 -0.55847E-0009 -0.59932E-0009  0.47571E-0010
  0.16043E+0005 -0.29266E+0004 -0.42169E-0009 -0.47109E-0009  0.81760E-0010
  0.16125E+0005 -0.29271E+0004 -0.17227E-0009 -0.23523E-0009  0.13749E-0009
  0.16207E+0005 -0.29276E+0004  0.51591E-0010 -0.20936E-0010  0.17936E-0009
  0.16250E+0005 -0.29279E+0004  0.15523E-0009  0.79396E-0010  0.19537E-0009
  0.16000E+0005 -0.29136E+0004 -0.58296E-0009 -0.62218E-0009  0.50439E-0010
  0.16043E+0005 -0.29139E+0004 -0.44631E-0009 -0.49423E-0009  0.84499E-0010
  0.16125E+0005 -0.29145E+0004 -0.19574E-0009 -0.25759E-0009  0.13988E-0009
  0.16207E+0005 -0.29151E+0004  0.30718E-0010 -0.41086E-0010  0.18133E-0009
  0.16250E+0005 -0.29155E+0004  0.13619E-0009  0.60849E-0010  0.19711E-0009
  0.16000E+0005 -0.28894E+0004 -0.62884E-0009 -0.66467E-0009  0.55440E-0010
  0.16043E+0005 -0.28899E+0004 -0.49260E-0009 -0.53744E-0009  0.89236E-0010
  0.16125E+0005 -0.28907E+0004 -0.24021E-0009 -0.29967E-0009  0.14397E-0009
  0.16207E+0005 -0.28915E+0004 -0.90803E-0011 -0.79308E-0010  0.18466E-0009
  0.16250E+0005 -0.28919E+0004  0.99735E-0010  0.25525E-0010  0.20003E-0009
  0.16000E+0005 -0.28653E+0004 -0.67398E-0009 -0.70601E-0009  0.59836E-0010
  0.16043E+0005 -0.28658E+0004 -0.53838E-0009 -0.57976E-0009  0.93365E-0010
  0.16125E+0005 -0.28668E+0004 -0.28458E-0009 -0.34133E-0009  0.14748E-0009
  0.16207E+0005 -0.28678E+0004 -0.49114E-0010 -0.11751E-0009  0.18746E-0009
  0.16250E+0005 -0.28683E+0004  0.62903E-0010 -0.99652E-0011  0.20246E-0009
  0.16000E+0005 -0.28526E+0004 -0.69748E-0009 -0.72734E-0009  0.61903E-0010
  0.16043E+0005 -0.28531E+0004 -0.56231E-0009 -0.60171E-0009  0.95294E-0010
  0.16125E+0005 -0.28542E+0004 -0.30792E-0009 -0.36312E-0009  0.14909E-0009
  0.16207E+0005 -0.28553E+0004 -0.70300E-0010 -0.13764E-0009  0.18874E-0009
  0.16250E+0005 -0.28558E+0004  0.43346E-0010 -0.28737E-0010  0.20355E-0009
  0.16250E+0005 -0.29279E+0004  0.15523E-0009  0.79396E-0010  0.19537E-0009
  0.16293E+0005 -0.29283E+0004  0.24732E-0009  0.16944E-0009  0.20710E-0009
  0.16375E+0005 -0.29289E+0004  0.38690E-0009  0.30843E-0009  0.21785E-0009
  0.16457E+0005 -0.29295E+0004  0.47879E-0009  0.40380E-0009  0.21462E-0009
  0.16500E+0005 -0.29299E+0004  0.50829E-0009  0.43657E-0009  0.20795E-0009
  0.16250E+0005 -0.29155E+0004  0.13619E-0009  0.60849E-0010  0.19711E-0009
  0.16293E+0005 -0.29159E+0004  0.23034E-0009  0.15273E-0009  0.20861E-0009
  0.16375E+0005 -0.29166E+0004  0.37422E-0009  0.29562E-0009  0.21893E-0009
  0.16457E+0005 -0.29174E+0004  0.47057E-0009  0.39508E-0009  0.21530E-0009
  0.16500E+0005 -0.29178E+0004  0.50235E-0009  0.42996E-0009  0.20844E-0009
  0.16250E+0005 -0.28919E+0004  0.99735E-0010  0.25525E-0010  0.20003E-0009
  0.16293E+0005 -0.28924E+0004  0.19772E-0009  0.12079E-0009  0.21111E-0009
  0.16375E+0005 -0.28933E+0004  0.34965E-0009  0.27088E-0009  0.22068E-0009
  0.16457E+0005 -0.28943E+0004  0.45439E-0009  0.37800E-0009  0.21640E-0009
  0.16500E+0005 -0.28948E+0004  0.49049E-0009  0.41686E-0009  0.20923E-0009
  0.16250E+0005 -0.28683E+0004  0.62903E-0010 -0.99652E-0011  0.20246E-0009
  0.16293E+0005 -0.28689E+0004  0.16460E-0009  0.88514E-0010  0.21318E-0009
  0.16375E+0005 -0.28701E+0004  0.32441E-0009  0.24559E-0009  0.22210E-0009
  0.16457E+0005 -0.28713E+0004  0.43747E-0009  0.36021E-0009  0.21727E-0009
  0.16500E+0005 -0.28719E+0004  0.47788E-0009  0.40302E-0009  0.20985E-0009
  0.16250E+0005 -0.28558E+0004  0.43346E-0010 -0.28737E-0010  0.20355E-0009
  0.16293E+0005 -0.28565E+0004  0.14696E-0009  0.71375E-0010  0.21410E-0009
  0.16375E+0005 -0.28578E+0004  0.31086E-0009  0.23203E-0009  0.22273E-0009
  0.16457E+0005 -0.28591E+0004  0.42827E-0009  0.35056E-0009  0.21765E-0009
  0.16500E+0005 -0.28598E+0004  0.47096E-0009  0.39543E-0009  0.21012E-0009
  0.16500E+0005 -0.29299E+0004  0.50829E-0009  0.43657E-0009  0.20795E-0009
  0.16543E+0005 -0.29302E+0004  0.52538E-0009  0.45779E-0009  0.19832E-0009
  0.16625E+0005 -0.29309E+0004  0.52660E-0009  0.46871E-0009  0.17346E-0009
  0.16707E+0005 -0.29315E+0004  0.49323E-0009  0.44671E-0009  0.14250E-0009
  0.16750E+0005 -0.29319E+0004  0.46458E-0009  0.42440E-0009  0.12475E-0009
  0.16500E+0005 -0.29178E+0004  0.50235E-0009  0.42996E-0009  0.20844E-0009
  0.16543E+0005 -0.29182E+0004  0.52161E-0009  0.45322E-0009  0.19864E-0009
  0.16625E+0005 -0.29189E+0004  0.52651E-0009  0.46761E-0009  0.17351E-0009
  0.16707E+0005 -0.29197E+0004  0.49610E-0009  0.44845E-0009  0.14235E-0009
  0.16750E+0005 -0.29201E+0004  0.46867E-0009  0.42735E-0009  0.12452E-0009
  0.16500E+0005 -0.28948E+0004  0.49049E-0009  0.41686E-0009  0.20923E-0009
  0.16543E+0005 -0.28953E+0004  0.51387E-0009  0.44395E-0009  0.19915E-0009
  0.16625E+0005 -0.28963E+0004  0.52581E-0009  0.46495E-0009  0.17358E-0009
  0.16707E+0005 -0.28973E+0004  0.50109E-0009  0.45126E-0009  0.14210E-0009
  0.16750E+0005 -0.28978E+0004  0.47605E-0009  0.43249E-0009  0.12415E-0009
  0.16500E+0005 -0.28719E+0004  0.47788E-0009  0.40302E-0009  0.20985E-0009
  0.16543E+0005 -0.28725E+0004  0.50541E-0009  0.43392E-0009  0.19955E-0009
  0.16625E+0005 -0.28737E+0004  0.52445E-0009  0.46156E-0009  0.17365E-0009
  0.16707E+0005 -0.28749E+0004  0.50554E-0009  0.45340E-0009  0.14193E-0009
  0.16750E+0005 -0.28755E+0004  0.48295E-0009  0.43703E-0009  0.12389E-0009
  0.16500E+0005 -0.28598E+0004  0.47096E-0009  0.39543E-0009  0.21012E-0009
  0.16543E+0005 -0.28605E+0004  0.50068E-0009  0.42834E-0009  0.19974E-0009
  0.16625E+0005 -0.28618E+0004  0.52349E-0009  0.45948E-0009  0.17369E-0009
  0.16707E+0005 -0.28631E+0004  0.50768E-0009  0.45427E-0009  0.14189E-0009
  0.16750E+0005 -0.28637E+0004  0.48641E-0009  0.43918E-0009  0.12381E-0009
  0.16750E+0005 -0.29319E+0004  0.46458E-0009  0.42440E-0009  0.12475E-0009
  0.16793E+0005 -0.29322E+0004  0.43003E-0009  0.39626E-0009  0.10658E-0009
  0.16875E+0005 -0.29328E+0004  0.35315E-0009  0.33129E-0009  0.72368E-0010
  0.16957E+0005 -0.29334E+0004  0.26870E-0009  0.25782E-0009  0.40396E-0010
  0.17000E+0005 -0.29337E+0004  0.22381E-0009  0.21815E-0009  0.25067E-0010
  0.16750E+0005 -0.29201E+0004  0.46867E-0009  0.42735E-0009  0.12452E-0009
  0.16793E+0005 -0.29205E+0004  0.43512E-0009  0.40021E-0009  0.10628E-0009
  0.16875E+0005 -0.29212E+0004  0.35950E-0009  0.33657E-0009  0.72000E-0010
  0.16957E+0005 -0.29219E+0004  0.27555E-0009  0.26371E-0009  0.40005E-0010
  0.17000E+0005 -0.29223E+0004  0.23065E-0009  0.22411E-0009  0.24677E-0010
  0.16750E+0005 -0.28978E+0004  0.47605E-0009  0.43249E-0009  0.12415E-0009
  0.16793E+0005 -0.28983E+0004  0.44445E-0009  0.40730E-0009  0.10582E-0009
  0.16875E+0005 -0.28992E+0004  0.37133E-0009  0.34625E-0009  0.71429E-0010
  0.16957E+0005 -0.29001E+0004  0.28842E-0009  0.27467E-0009  0.39403E-0010
  0.17000E+0005 -0.29006E+0004  0.24355E-0009  0.23526E-0009  0.24086E-0010
  0.16750E+0005 -0.28755E+0004  0.48295E-0009  0.43703E-0009  0.12389E-0009
  0.16793E+0005 -0.28761E+0004  0.45337E-0009  0.41384E-0009  0.10550E-0009
  0.16875E+0005 -0.28772E+0004  0.38289E-0009  0.35553E-0009  0.71038E-0010
  0.16957E+0005 -0.28783E+0004  0.30115E-0009  0.28535E-0009  0.38997E-0010
  0.17000E+0005 -0.28789E+0004  0.25637E-0009  0.24619E-0009  0.23689E-0010
  0.16750E+0005 -0.28637E+0004  0.48641E-0009  0.43918E-0009  0.12381E-0009
  0.16793E+0005 -0.28644E+0004  0.45792E-0009  0.41707E-0009  0.10539E-0009
  0.16875E+0005 -0.28656E+0004  0.38888E-0009  0.36025E-0009  0.70908E-0010
  0.16957E+0005 -0.28668E+0004  0.30780E-0009  0.29086E-0009  0.38864E-0010
  0.17000E+0005 -0.28674E+0004  0.26310E-0009  0.25187E-0009  0.23560E-0010
  0.17000E+0005 -0.29337E+0004  0.22381E-0009  0.21815E-0009  0.25067E-0010
  0.17043E+0005 -0.29340E+0004  0.17999E-0009  0.17907E-0009  0.11052E-0010
  0.17125E+0005 -0.29345E+0004  0.10274E-0009  0.10936E-0009 -0.11420E-0010
  0.17207E+0005 -0.29350E+0004  0.36569E-0010  0.48741E-0010 -0.28178E-0010
  0.17250E+0005 -0.29353E+0004  0.70640E-0011  0.21369E-0010 -0.34711E-0010
  0.17000E+0005 -0.29223E+0004  0.23065E-0009  0.22411E-0009  0.24677E-0010
  0.17043E+0005 -0.29226E+0004  0.18666E-0009  0.18496E-0009  0.10675E-0010
  0.17125E+0005 -0.29232E+0004  0.10876E-0009  0.11478E-0009 -0.11756E-0010
  0.17207E+0005 -0.29238E+0004  0.41616E-0010  0.53363E-0010 -0.28457E-0010
  0.17250E+0005 -0.29241E+0004  0.11523E-0010  0.25496E-0010 -0.34958E-0010
  0.17000E+0005 -0.29006E+0004  0.24355E-0009  0.23526E-0009  0.24086E-0010
  0.17043E+0005 -0.29010E+0004  0.19931E-0009  0.19601E-0009  0.10105E-0010
  0.17125E+0005 -0.29017E+0004  0.12023E-0009  0.12501E-0009 -0.12257E-0010
  0.17207E+0005 -0.29025E+0004  0.51277E-0010  0.62157E-0010 -0.28870E-0010
  0.17250E+0005 -0.29029E+0004  0.20086E-0010  0.33376E-0010 -0.35320E-0010
  0.17000E+0005 -0.28789E+0004  0.25637E-0009  0.24619E-0009  0.23689E-0010
  0.17043E+0005 -0.28794E+0004  0.21192E-0009  0.20692E-0009  0.97258E-0011
  0.17125E+0005 -0.28803E+0004  0.13174E-0009  0.13520E-0009 -0.12583E-0010
  0.17207E+0005 -0.28812E+0004  0.61047E-0010  0.70986E-0010 -0.29134E-0010
  0.17250E+0005 -0.28817E+0004  0.28773E-0010  0.41320E-0010 -0.35551E-0010
  0.17000E+0005 -0.28674E+0004  0.26310E-0009  0.25187E-0009  0.23560E-0010
  0.17043E+0005 -0.28680E+0004  0.21856E-0009  0.21261E-0009  0.96032E-0011
  0.17125E+0005 -0.28690E+0004  0.13783E-0009  0.14055E-0009 -0.12688E-0010
  0.17207E+0005 -0.28700E+0004  0.66238E-0010  0.75654E-0010 -0.29217E-0010
  0.17250E+0005 -0.28706E+0004  0.33401E-0010  0.45534E-0010 -0.35624E-0010
  0.17250E+0005 -0.29353E+0004  0.70640E-0011  0.21369E-0010 -0.34711E-0010
  0.17293E+0005 -0.29355E+0004 -0.18443E-0010 -0.25402E-0011 -0.39725E-0010
  0.17375E+0005 -0.29359E+0004 -0.55754E-0010 -0.38132E-0010 -0.45384E-0010
  0.17457E+0005 -0.29363E+0004 -0.79304E-0010 -0.61450E-0010 -0.46718E-0010
  0.17500E+0005 -0.29366E+0004 -0.86722E-0010 -0.69227E-0010 -0.46010E-0010
  0.17250E+0005 -0.29241E+0004  0.11523E-0010  0.25496E-0010 -0.34958E-0010
  0.17293E+0005 -0.29244E+0004 -0.14592E-0010  0.10653E-0011 -0.39938E-0010
  0.17375E+0005 -0.29249E+0004 -0.53054E-0010 -0.35531E-0010 -0.45536E-0010
  0.17457E+0005 -0.29253E+0004 -0.77667E-0010 -0.59796E-0010 -0.46815E-0010
  0.17500E+0005 -0.29256E+0004 -0.85584E-0010 -0.68023E-0010 -0.46082E-0010
  0.17250E+0005 -0.29029E+0004  0.20086E-0010  0.33376E-0010 -0.35320E-0010
  0.17293E+0005 -0.29033E+0004 -0.71732E-0011  0.79750E-0011 -0.40249E-0010
  0.17375E+0005 -0.29039E+0004 -0.47812E-0010 -0.30505E-0010 -0.45755E-0010
  0.17457E+0005 -0.29045E+0004 -0.74450E-0010 -0.56559E-0010 -0.46955E-0010
  0.17500E+0005 -0.29048E+0004 -0.83321E-0010 -0.65641E-0010 -0.46186E-0010
  0.17250E+0005 -0.28817E+0004  0.28773E-0010  0.41320E-0010 -0.35551E-0010
  0.17293E+0005 -0.28821E+0004  0.38383E-0012  0.14975E-0010 -0.40448E-0010
  0.17375E+0005 -0.28829E+0004 -0.42424E-0010 -0.25359E-0010 -0.45894E-0010
  0.17457E+0005 -0.28837E+0004 -0.71095E-0010 -0.53192E-0010 -0.47048E-0010
  0.17500E+0005 -0.28841E+0004 -0.80929E-0010 -0.63131E-0010 -0.46256E-0010
  0.17250E+0005 -0.28706E+0004  0.33401E-0010  0.45534E-0010 -0.35624E-0010
  0.17293E+0005 -0.28710E+0004  0.44203E-0011  0.18701E-0010 -0.40510E-0010
  0.17375E+0005 -0.28718E+0004 -0.39528E-0010 -0.22599E-0010 -0.45941E-0010
  0.17457E+0005 -0.28727E+0004 -0.69274E-0010 -0.51366E-0010 -0.47081E-0010
  0.17500E+0005 -0.28731E+0004 -0.79620E-0010 -0.61757E-0010 -0.46284E-0010
  0.17500E+0005 -0.29366E+0004 -0.86722E-0010 -0.69227E-0010 -0.46010E-0010
  0.17543E+0005 -0.29367E+0004 -0.91095E-0010 -0.74228E-0010 -0.44522E-0010
  0.17625E+0005 -0.29370E+0004 -0.92345E-0010 -0.77215E-0010 -0.40088E-0010
  0.17707E+0005 -0.29374E+0004 -0.86566E-0010 -0.73619E-0010 -0.34331E-0010
  0.17750E+0005 -0.29375E+0004 -0.81550E-0010 -0.69838E-0010 -0.31045E-0010
  0.17500E+0005 -0.29256E+0004 -0.85584E-0010 -0.68023E-0010 -0.46082E-0010
  0.17543E+0005 -0.29258E+0004 -0.90404E-0010 -0.73431E-0010 -0.44571E-0010
  0.17625E+0005 -0.29262E+0004 -0.92346E-0010 -0.77056E-0010 -0.40105E-0010
  0.17707E+0005 -0.29266E+0004 -0.87053E-0010 -0.73920E-0010 -0.34327E-0010
  0.17750E+0005 -0.29268E+0004 -0.82213E-0010 -0.70311E-0010 -0.31033E-0010
  0.17500E+0005 -0.29048E+0004 -0.83321E-0010 -0.65641E-0010 -0.46186E-0010
  0.17543E+0005 -0.29051E+0004 -0.88997E-0010 -0.71824E-0010 -0.44645E-0010
  0.17625E+0005 -0.29056E+0004 -0.92272E-0010 -0.76673E-0010 -0.40132E-0010
  0.17707E+0005 -0.29061E+0004 -0.87922E-0010 -0.74425E-0010 -0.34326E-0010
  0.17750E+0005 -0.29063E+0004 -0.83429E-0010 -0.71152E-0010 -0.31020E-0010
  0.17500E+0005 -0.28841E+0004 -0.80929E-0010 -0.63131E-0010 -0.46256E-0010
  0.17543E+0005 -0.28844E+0004 -0.87474E-0010 -0.70094E-0010 -0.44698E-0010
  0.17625E+0005 -0.28850E+0004 -0.92108E-0010 -0.76185E-0010 -0.40161E-0010
  0.17707E+0005 -0.28856E+0004 -0.88725E-0010 -0.74845E-0010 -0.34336E-0010
  0.17750E+0005 -0.28859E+0004 -0.84592E-0010 -0.71922E-0010 -0.31026E-0010
  0.17500E+0005 -0.28731E+0004 -0.79620E-0010 -0.61757E-0010 -0.46284E-0010
  0.17543E+0005 -0.28734E+0004 -0.86626E-0010 -0.69134E-0010 -0.44721E-0010
  0.17625E+0005 -0.28741E+0004 -0.91986E-0010 -0.75886E-0010 -0.40178E-0010
  0.17707E+0005 -0.28747E+0004 -0.89123E-0010 -0.75033E-0010 -0.34349E-0010
  0.17750E+0005 -0.28751E+0004 -0.85185E-0010 -0.72297E-0010 -0.31037E-0010
  0.17750E+0005 -0.29375E+0004 -0.81550E-0010 -0.69838E-0010 -0.31045E-0010
  0.17793E+0005 -0.29377E+0004 -0.75618E-0010 -0.65149E-0010 -0.27718E-0010
  0.17875E+0005 -0.29379E+0004 -0.62947E-0010 -0.54766E-0010 -0.21591E-0010
  0.17957E+0005 -0.29382E+0004 -0.49821E-0010 -0.43713E-0010 -0.16037E-0010
  0.18000E+0005 -0.29384E+0004 -0.43161E-0010 -0.38031E-0010 -0.13430E-0010
  0.17750E+0005 -0.29268E+0004 -0.82213E-0010 -0.70311E-0010 -0.31033E-0010
  0.17793E+0005 -0.29269E+0004 -0.76409E-0010 -0.65749E-0010 -0.27699E-0010
  0.17875E+0005 -0.29272E+0004 -0.63862E-0010 -0.55503E-0010 -0.21566E-0010
  0.17957E+0005 -0.29275E+0004 -0.50739E-0010 -0.44475E-0010 -0.16012E-0010
  0.18000E+0005 -0.29277E+0004 -0.44045E-0010 -0.38772E-0010 -0.13407E-0010
  0.17750E+0005 -0.29063E+0004 -0.83429E-0010 -0.71152E-0010 -0.31020E-0010
  0.17793E+0005 -0.29065E+0004 -0.77877E-0010 -0.66843E-0010 -0.27679E-0010
  0.17875E+0005 -0.29069E+0004 -0.65583E-0010 -0.56871E-0010 -0.21539E-0010
  0.17957E+0005 -0.29073E+0004 -0.52478E-0010 -0.45904E-0010 -0.15985E-0010
  0.18000E+0005 -0.29075E+0004 -0.45724E-0010 -0.40168E-0010 -0.13381E-0010
  0.17750E+0005 -0.28859E+0004 -0.84592E-0010 -0.71922E-0010 -0.31026E-0010
  0.17793E+0005 -0.28861E+0004 -0.79306E-0010 -0.67877E-0010 -0.27682E-0010
  0.17875E+0005 -0.28866E+0004 -0.67285E-0010 -0.58202E-0010 -0.21539E-0010
  0.17957E+0005 -0.28871E+0004 -0.54212E-0010 -0.47313E-0010 -0.15983E-0010
  0.18000E+0005 -0.28874E+0004 -0.47406E-0010 -0.41553E-0010 -0.13380E-0010
  0.17750E+0005 -0.28751E+0004 -0.85185E-0010 -0.72297E-0010 -0.31037E-0010
  0.17793E+0005 -0.28754E+0004 -0.80044E-0010 -0.68399E-0010 -0.27695E-0010
  0.17875E+0005 -0.28759E+0004 -0.68174E-0010 -0.58887E-0010 -0.21550E-0010
  0.17957E+0005 -0.28764E+0004 -0.55126E-0010 -0.48048E-0010 -0.15994E-0010
  0.18000E+0005 -0.28767E+0004 -0.48293E-0010 -0.42278E-0010 -0.13389E-0010
  0.18000E+0005 -0.29384E+0004 -0.43161E-0010 -0.38031E-0010 -0.13430E-0010
  0.18043E+0005 -0.29385E+0004 -0.36858E-0010 -0.32611E-0010 -0.11073E-0010
  0.18125E+0005 -0.29388E+0004 -0.26216E-0010 -0.23385E-0010 -0.73157E-0011
  0.18207E+0005 -0.29391E+0004 -0.17537E-0010 -0.15788E-0010 -0.44600E-0011
  0.18250E+0005 -0.29392E+0004 -0.13774E-0010 -0.12475E-0010 -0.32848E-0011
  0.18000E+0005 -0.29277E+0004 -0.44045E-0010 -0.38772E-0010 -0.13407E-0010
  0.18043E+0005 -0.29279E+0004 -0.37691E-0010 -0.33316E-0010 -0.11050E-0010
  0.18125E+0005 -0.29282E+0004 -0.26920E-0010 -0.23989E-0010 -0.72972E-0011
  0.18207E+0005 -0.29286E+0004 -0.18096E-0010 -0.16273E-0010 -0.44454E-0011
  0.18250E+0005 -0.29287E+0004 -0.14256E-0010 -0.12897E-0010 -0.32710E-0011
  0.18000E+0005 -0.29075E+0004 -0.45724E-0010 -0.40168E-0010 -0.13381E-0010
  0.18043E+0005 -0.29078E+0004 -0.39276E-0010 -0.34648E-0010 -0.11026E-0010
  0.18125E+0005 -0.29082E+0004 -0.28266E-0010 -0.25137E-0010 -0.72782E-0011
  0.18207E+0005 -0.29086E+0004 -0.19167E-0010 -0.17200E-0010 -0.44308E-0011
  0.18250E+0005 -0.29088E+0004 -0.15185E-0010 -0.13703E-0010 -0.32605E-0011
  0.18000E+0005 -0.28874E+0004 -0.47406E-0010 -0.41553E-0010 -0.13380E-0010
  0.18043E+0005 -0.28876E+0004 -0.40867E-0010 -0.35973E-0010 -0.11026E-0010
  0.18125E+0005 -0.28882E+0004 -0.29624E-0010 -0.26288E-0010 -0.72792E-0011
  0.18207E+0005 -0.28887E+0004 -0.20254E-0010 -0.18133E-0010 -0.44320E-0011
  0.18250E+0005 -0.28889E+0004 -0.16128E-0010 -0.14519E-0010 -0.32635E-0011
  0.18000E+0005 -0.28767E+0004 -0.48293E-0010 -0.42278E-0010 -0.13389E-0010
  0.18043E+0005 -0.28770E+0004 -0.41709E-0010 -0.36670E-0010 -0.11035E-0010
  0.18125E+0005 -0.28776E+0004 -0.30345E-0010 -0.26895E-0010 -0.72872E-0011
  0.18207E+0005 -0.28782E+0004 -0.20833E-0010 -0.18628E-0010 -0.44388E-0011
  0.18250E+0005 -0.28785E+0004 -0.16631E-0010 -0.14952E-0010 -0.32692E-0011
  0.18250E+0005 -0.29392E+0004 -0.13774E-0010 -0.12475E-0010 -0.32848E-0011
  0.18293E+0005 -0.29394E+0004 -0.10552E-0010 -0.96241E-0011 -0.23160E-0011
  0.18375E+0005 -0.29397E+0004 -0.58137E-0011 -0.54064E-0011 -0.97098E-0012
  0.18457E+0005 -0.29401E+0004 -0.26124E-0011 -0.25312E-0011 -0.13967E-0012
  0.18500E+0005 -0.29402E+0004 -0.14286E-0011 -0.14615E-0011  0.14376E-0012
  0.18250E+0005 -0.29287E+0004 -0.14256E-0010 -0.12897E-0010 -0.32710E-0011
  0.18293E+0005 -0.29289E+0004 -0.10963E-0010 -0.99841E-0011 -0.23070E-0011
  0.18375E+0005 -0.29293E+0004 -0.61001E-0011 -0.56607E-0011 -0.96381E-0012
  0.18457E+0005 -0.29297E+0004 -0.27982E-0011 -0.26986E-0011 -0.13417E-0012
  0.18500E+0005 -0.29299E+0004 -0.15717E-0011 -0.15907E-0011  0.14703E-0012
  0.18250E+0005 -0.29088E+0004 -0.15185E-0010 -0.13703E-0010 -0.32605E-0011
  0.18293E+0005 -0.29091E+0004 -0.11752E-0010 -0.10675E-0010 -0.22982E-0011
  0.18375E+0005 -0.29096E+0004 -0.66537E-0011 -0.61507E-0011 -0.95724E-0012
  0.18457E+0005 -0.29101E+0004 -0.31605E-0011 -0.30234E-0011 -0.13093E-0012
  0.18500E+0005 -0.29104E+0004 -0.18508E-0011 -0.18438E-0011  0.15096E-0012
  0.18250E+0005 -0.28889E+0004 -0.16128E-0010 -0.14519E-0010 -0.32635E-0011
  0.18293E+0005 -0.28893E+0004 -0.12556E-0010 -0.11374E-0010 -0.22993E-0011
  0.18375E+0005 -0.28899E+0004 -0.72203E-0011 -0.66502E-0011 -0.95956E-0012
  0.18457E+0005 -0.28905E+0004 -0.35327E-0011 -0.33567E-0011 -0.13262E-0012
  0.18500E+0005 -0.28908E+0004 -0.21388E-0011 -0.21030E-0011  0.14900E-0012
  0.18250E+0005 -0.28785E+0004 -0.16631E-0010 -0.14952E-0010 -0.32692E-0011
  0.18293E+0005 -0.28788E+0004 -0.12985E-0010 -0.11747E-0010 -0.23047E-0011
  0.18375E+0005 -0.28795E+0004 -0.75243E-0011 -0.69173E-0011 -0.96466E-0012
  0.18457E+0005 -0.28801E+0004 -0.37325E-0011 -0.35361E-0011 -0.13451E-0012
  0.18500E+0005 -0.28805E+0004 -0.22949E-0011 -0.22436E-0011  0.14562E-0012
  0.18500E+0005 -0.29402E+0004 -0.14286E-0011 -0.14615E-0011  0.14376E-0012
  0.18543E+0005 -0.29404E+0004 -0.53201E-0012 -0.64187E-0012  0.33601E-0012
  0.18625E+0005 -0.29408E+0004  0.54532E-0012  0.35408E-0012  0.52910E-0012
  0.18707E+0005 -0.29412E+0004  0.10350E-0011  0.82395E-0012  0.56667E-0012
  0.18750E+0005 -0.29414E+0004  0.11340E-0011  0.92835E-0012  0.54766E-0012
  0.18500E+0005 -0.29299E+0004 -0.15717E-0011 -0.15907E-0011  0.14703E-0012
  0.18543E+0005 -0.29301E+0004 -0.63876E-0012 -0.74041E-0012  0.33999E-0012
  0.18625E+0005 -0.29306E+0004  0.48982E-0012  0.30180E-0012  0.53010E-0012
  0.18707E+0005 -0.29310E+0004  0.10149E-0011  0.80343E-0012  0.56865E-0012
  0.18750E+0005 -0.29312E+0004  0.11267E-0011  0.91725E-0012  0.55279E-0012
  0.18500E+0005 -0.29104E+0004 -0.18508E-0011 -0.18438E-0011  0.15096E-0012
  0.18543E+0005 -0.29106E+0004 -0.84835E-0012 -0.93144E-0012  0.34171E-0012
  0.18625E+0005 -0.29112E+0004  0.38270E-0012  0.19911E-0012  0.53499E-0012
  0.18707E+0005 -0.29117E+0004  0.97226E-0012  0.75978E-0012  0.57056E-0012
  0.18750E+0005 -0.29120E+0004  0.11076E-0011  0.89558E-0012  0.55404E-0012
  0.18500E+0005 -0.28908E+0004 -0.21388E-0011 -0.21030E-0011  0.14900E-0012
  0.18543E+0005 -0.28911E+0004 -0.10655E-0011 -0.11291E-0011  0.33999E-0012
  0.18625E+0005 -0.28918E+0004  0.26872E-0012  0.91838E-0013  0.53491E-0012
  0.18707E+0005 -0.28925E+0004  0.92483E-0012  0.71267E-0012  0.56875E-0012
  0.18750E+0005 -0.28928E+0004  0.10834E-0011  0.86958E-0012  0.55136E-0012
  0.18500E+0005 -0.28805E+0004 -0.22949E-0011 -0.22436E-0011  0.14562E-0012
  0.18543E+0005 -0.28809E+0004 -0.11818E-0011 -0.12356E-0011  0.33973E-0012
  0.18625E+0005 -0.28816E+0004  0.20559E-0012  0.34191E-0013  0.53123E-0012
  0.18707E+0005 -0.28823E+0004  0.89850E-0012  0.68659E-0012  0.56728E-0012
  0.18750E+0005 -0.28827E+0004  0.10697E-0011  0.85406E-0012  0.55041E-0012
  0.18750E+0005 -0.29414E+0004  0.11340E-0011  0.92835E-0012  0.54766E-0012
  0.18793E+0005 -0.29415E+0004  0.11599E-0011  0.96186E-0012  0.51947E-0012
  0.18875E+0005 -0.29419E+0004  0.10726E-0011  0.90575E-0012  0.43273E-0012
  0.18957E+0005 -0.29422E+0004  0.89539E-0012  0.76574E-0012  0.33504E-0012
  0.19000E+0005 -0.29424E+0004  0.78980E-0012  0.68244E-0012  0.28213E-0012
  0.18750E+0005 -0.29312E+0004  0.11267E-0011  0.91725E-0012  0.55279E-0012
  0.18793E+0005 -0.29314E+0004  0.11591E-0011  0.96024E-0012  0.51834E-0012
  0.18875E+0005 -0.29319E+0004  0.10816E-0011  0.91270E-0012  0.43195E-0012
  0.18957E+0005 -0.29323E+0004  0.90829E-0012  0.77628E-0012  0.33484E-0012
  0.19000E+0005 -0.29325E+0004  0.80275E-0012  0.69104E-0012  0.28367E-0012
  0.18750E+0005 -0.29120E+0004  0.11076E-0011  0.89558E-0012  0.55404E-0012
  0.18793E+0005 -0.29123E+0004  0.11559E-0011  0.95390E-0012  0.51731E-0012
  0.18875E+0005 -0.29128E+0004  0.10973E-0011  0.92445E-0012  0.43013E-0012
  0.18957E+0005 -0.29134E+0004  0.93246E-0012  0.79511E-0012  0.33551E-0012
  0.19000E+0005 -0.29136E+0004  0.82816E-0012  0.70980E-0012  0.28621E-0012
  0.18750E+0005 -0.28928E+0004  0.10834E-0011  0.86958E-0012  0.55136E-0012
  0.18793E+0005 -0.28932E+0004  0.11510E-0011  0.94477E-0012  0.51732E-0012
  0.18875E+0005 -0.28938E+0004  0.11124E-0011  0.93369E-0012  0.43054E-0012
  0.18957E+0005 -0.28945E+0004  0.95568E-0012  0.81336E-0012  0.33532E-0012
  0.19000E+0005 -0.28948E+0004  0.85318E-0012  0.73004E-0012  0.28688E-0012
  0.18750E+0005 -0.28827E+0004  0.10697E-0011  0.85406E-0012  0.55041E-0012
  0.18793E+0005 -0.28831E+0004  0.11483E-0011  0.93950E-0012  0.51790E-0012
  0.18875E+0005 -0.28838E+0004  0.11203E-0011  0.93842E-0012  0.43104E-0012
  0.18957E+0005 -0.28845E+0004  0.96804E-0012  0.82225E-0012  0.33634E-0012
  0.19000E+0005 -0.28849E+0004  0.86606E-0012  0.74112E-0012  0.28641E-0012
  0.19000E+0005 -0.29424E+0004  0.78980E-0012  0.68244E-0012  0.28213E-0012
  0.19043E+0005 -0.29426E+0004  0.68733E-0012  0.59361E-0012  0.24226E-0012
  0.19125E+0005 -0.29428E+0004  0.50841E-0012  0.43807E-0012  0.17724E-0012
  0.19207E+0005 -0.29431E+0004  0.35851E-0012  0.30978E-0012  0.12171E-0012
  0.19250E+0005 -0.29433E+0004  0.29299E-0012  0.25547E-0012  0.96507E-0013
  0.19000E+0005 -0.29325E+0004  0.80275E-0012  0.69104E-0012  0.28367E-0012
  0.19043E+0005 -0.29327E+0004  0.70079E-0012  0.60362E-0012  0.24403E-0012
  0.19125E+0005 -0.29330E+0004  0.51880E-0012  0.44765E-0012  0.17553E-0012
  0.19207E+0005 -0.29333E+0004  0.36540E-0012  0.31836E-0012  0.11689E-0012
  0.19250E+0005 -0.29335E+0004  0.30045E-0012  0.26147E-0012  0.96574E-0013
  0.19000E+0005 -0.29136E+0004  0.82816E-0012  0.70980E-0012  0.28621E-0012
  0.19043E+0005 -0.29139E+0004  0.72554E-0012  0.62356E-0012  0.24502E-0012
  0.19125E+0005 -0.29143E+0004  0.53928E-0012  0.46496E-0012  0.17470E-0012
  0.19207E+0005 -0.29147E+0004  0.38170E-0012  0.33296E-0012  0.11578E-0012
  0.19250E+0005 -0.29149E+0004  0.31586E-0012  0.27507E-0012  0.97287E-0013
  0.19000E+0005 -0.28948E+0004  0.85318E-0012  0.73004E-0012  0.28688E-0012
  0.19043E+0005 -0.28951E+0004  0.74949E-0012  0.64337E-0012  0.24473E-0012
  0.19125E+0005 -0.28956E+0004  0.56023E-0012  0.48254E-0012  0.17458E-0012
  0.19207E+0005 -0.28960E+0004  0.39925E-0012  0.34614E-0012  0.11846E-0012
  0.19250E+0005 -0.28963E+0004  0.33074E-0012  0.28963E-0012  0.95933E-0013
  0.19000E+0005 -0.28849E+0004  0.86606E-0012  0.74112E-0012  0.28641E-0012
  0.19043E+0005 -0.28851E+0004  0.76230E-0012  0.65232E-0012  0.24649E-0012
  0.19125E+0005 -0.28857E+0004  0.57163E-0012  0.49067E-0012  0.17641E-0012
  0.19207E+0005 -0.28862E+0004  0.40939E-0012  0.35489E-0012  0.11981E-0012
  0.19250E+0005 -0.28865E+0004  0.33740E-0012  0.29100E-0012  0.99223E-0013
  0.19250E+0005 -0.29433E+0004  0.29299E-0012  0.25547E-0012  0.96507E-0013
  0.19293E+0005 -0.29434E+0004  0.23652E-0012  0.20521E-0012  0.77818E-0013
  0.19375E+0005 -0.29435E+0004  0.15412E-0012  0.13534E-0012  0.48926E-0013
  0.19457E+0005 -0.29437E+0004  0.96851E-0013  0.86725E-0013  0.29656E-0013
  0.19500E+0005 -0.29438E+0004  0.75969E-0013  0.68453E-0013  0.24376E-0013
  0.19250E+0005 -0.29335E+0004  0.30045E-0012  0.26147E-0012  0.96574E-0013
  0.19293E+0005 -0.29336E+0004  0.24299E-0012  0.21155E-0012  0.77094E-0013
  0.19375E+0005 -0.29338E+0004  0.15879E-0012  0.13968E-0012  0.48708E-0013
  0.19457E+0005 -0.29340E+0004  0.99433E-0013  0.88026E-0013  0.29923E-0013
  0.19500E+0005 -0.29341E+0004  0.78490E-0013  0.71248E-0013  0.23773E-0013
  0.19250E+0005 -0.29149E+0004  0.31586E-0012  0.27507E-0012  0.97287E-0013
  0.19293E+0005 -0.29150E+0004  0.25520E-0012  0.22206E-0012  0.77002E-0013
  0.19375E+0005 -0.29153E+0004  0.16778E-0012  0.14753E-0012  0.48942E-0013
  0.19457E+0005 -0.29156E+0004  0.10584E-0012  0.93737E-0013  0.30197E-0013
  0.19500E+0005 -0.29157E+0004  0.82821E-0013  0.75032E-0013  0.23130E-0013
  0.19250E+0005 -0.28963E+0004  0.33074E-0012  0.28963E-0012  0.95933E-0013
  0.19293E+0005 -0.28965E+0004  0.26847E-0012  0.23237E-0012  0.79082E-0013
  0.19375E+0005 -0.28968E+0004  0.17663E-0012  0.15434E-0012  0.49862E-0013
  0.19457E+0005 -0.28972E+0004  0.11255E-0012  0.10022E-0012  0.30286E-0013
  0.19500E+0005 -0.28973E+0004  0.87642E-0013  0.78461E-0013  0.23753E-0013
  0.19250E+0005 -0.28865E+0004  0.33740E-0012  0.29100E-0012  0.99223E-0013
  0.19293E+0005 -0.28867E+0004  0.27450E-0012  0.23777E-0012  0.78208E-0013
  0.19375E+0005 -0.28871E+0004  0.18225E-0012  0.15866E-0012  0.51511E-0013
  0.19457E+0005 -0.28874E+0004  0.11558E-0012  0.10302E-0012  0.29939E-0013
  0.19500E+0005 -0.28876E+0004  0.89761E-0013  0.78436E-0013  0.25114E-0013
  0.19500E+0005 -0.29438E+0004  0.75969E-0013  0.68453E-0013  0.24376E-0013
  0.19543E+0005 -0.29440E+0004  0.56811E-0013  0.50952E-0013  0.18061E-0013
  0.19625E+0005 -0.29442E+0004  0.33013E-0013  0.30441E-0013  0.10805E-0013
  0.19707E+0005 -0.29445E+0004  0.18554E-0013  0.18584E-0013  0.54938E-0014
  0.19750E+0005 -0.29447E+0004  0.12919E-0013  0.11952E-0013  0.49294E-0014
  0.19500E+0005 -0.29341E+0004  0.78490E-0013  0.71248E-0013  0.23773E-0013
  0.19543E+0005 -0.29343E+0004  0.58780E-0013  0.53090E-0013  0.17581E-0013
  0.19625E+0005 -0.29346E+0004  0.33562E-0013  0.30749E-0013  0.10155E-0013
  0.19707E+0005 -0.29349E+0004  0.19102E-0013  0.19033E-0013  0.54044E-0014
  0.19750E+0005 -0.29351E+0004  0.13562E-0013  0.12228E-0013  0.54345E-0014
  0.19500E+0005 -0.29157E+0004  0.82821E-0013  0.75032E-0013  0.23130E-0013
  0.19543E+0005 -0.29160E+0004  0.62656E-0013  0.56147E-0013  0.17923E-0013
  0.19625E+0005 -0.29164E+0004  0.36354E-0013  0.33056E-0013  0.10718E-0013
  0.19707E+0005 -0.29168E+0004  0.20527E-0013  0.19657E-0013  0.60824E-0014
  0.19750E+0005 -0.29170E+0004  0.14414E-0013  0.12401E-0013  0.59144E-0014
  0.19500E+0005 -0.28973E+0004  0.87642E-0013  0.78461E-0013  0.23753E-0013
  0.19543E+0005 -0.28976E+0004  0.66495E-0013  0.58538E-0013  0.18767E-0013
  0.19625E+0005 -0.28981E+0004  0.39133E-0013  0.36069E-0013  0.10412E-0013
  0.19707E+0005 -0.28986E+0004  0.22036E-0013  0.20682E-0013  0.63861E-0014
  0.19750E+0005 -0.28989E+0004  0.15563E-0013  0.13332E-0013  0.61168E-0014
  0.19500E+0005 -0.28876E+0004  0.89761E-0013  0.78436E-0013  0.25114E-0013
  0.19543E+0005 -0.28879E+0004  0.68412E-0013  0.60306E-0013  0.18410E-0013
  0.19625E+0005 -0.28885E+0004  0.39563E-0013  0.36280E-0013  0.96216E-0014
  0.19707E+0005 -0.28890E+0004  0.22721E-0013  0.21394E-0013  0.61582E-0014
  0.19750E+0005 -0.28893E+0004  0.16175E-0013  0.13441E-0013  0.65646E-0014
  0.19750E+0005 -0.29447E+0004  0.12919E-0013  0.11952E-0013  0.49294E-0014
  0.19793E+0005 -0.29449E+0004  0.93682E-0014  0.91825E-0014  0.33404E-0014
  0.19875E+0005 -0.29454E+0004  0.50089E-0014  0.57058E-0014  0.17140E-0014
  0.19957E+0005 -0.29458E+0004  0.22907E-0014  0.32296E-0014  0.49591E-0015
  0.20000E+0005 -0.29461E+0004  0.12867E-0014  0.14150E-0014  0.54507E-0015
  0.19750E+0005 -0.29351E+0004  0.13562E-0013  0.12228E-0013  0.54345E-0014
  0.19793E+0005 -0.29354E+0004  0.97829E-0014  0.96119E-0014  0.33558E-0014
  0.19875E+0005 -0.29359E+0004  0.52169E-0014  0.57726E-0014  0.18183E-0014
  0.19957E+0005 -0.29365E+0004  0.23253E-0014  0.31913E-0014  0.54703E-0015
  0.20000E+0005 -0.29367E+0004  0.14874E-0014  0.16803E-0014  0.54854E-0015
  0.19750E+0005 -0.29170E+0004  0.14414E-0013  0.12401E-0013  0.59144E-0014
  0.19793E+0005 -0.29174E+0004  0.10615E-0013  0.10550E-0013  0.33478E-0014
  0.19875E+0005 -0.29180E+0004  0.56660E-0014  0.61789E-0014  0.18124E-0014
  0.19957E+0005 -0.29187E+0004  0.25085E-0014  0.34008E-0014  0.53840E-0015
  0.20000E+0005 -0.29191E+0004  0.15572E-0014  0.19598E-0014  0.40908E-0015
  0.19750E+0005 -0.28989E+0004  0.15563E-0013  0.13332E-0013  0.61168E-0014
  0.19793E+0005 -0.28993E+0004  0.11425E-0013  0.11461E-0013  0.32789E-0014
  0.19875E+0005 -0.29002E+0004  0.60898E-0014  0.69094E-0014  0.14557E-0014
  0.19957E+0005 -0.29010E+0004  0.28408E-0014  0.38770E-0014  0.50396E-0015
  0.20000E+0005 -0.29014E+0004  0.18241E-0014  0.21328E-0014  0.75261E-0015
  0.19750E+0005 -0.28893E+0004  0.16175E-0013  0.13441E-0013  0.65646E-0014
  0.19793E+0005 -0.28898E+0004  0.11594E-0013  0.11193E-0013  0.34166E-0014
  0.19875E+0005 -0.28907E+0004  0.62728E-0014  0.73443E-0014  0.11683E-0014
  0.19957E+0005 -0.28916E+0004  0.31757E-0014  0.42627E-0014  0.60125E-0015
  0.20000E+0005 -0.28921E+0004  0.21350E-0014  0.22367E-0014  0.11722E-0014
  0.00000E+0000 -0.28729E+0004 -0.55974E-0010 -0.25555E-0009  0.25221E-0009
  0.43168E+0002 -0.28725E+0004  0.25710E-0009  0.45579E-0009 -0.24289E-0009
  0.12500E+0003 -0.28718E+0004  0.85043E-0009  0.16633E-0008 -0.97305E-0009
  0.20683E+0003 -0.28712E+0004  0.12917E-0008  0.26223E-0008 -0.16662E-0008
  0.25000E+0003 -0.28708E+0004  0.14523E-0008  0.30081E-0008 -0.20173E-0008
  0.00000E+0000 -0.28619E+0004 -0.54756E-0010 -0.22516E-0009  0.22375E-0009
  0.43168E+0002 -0.28615E+0004  0.24728E-0009  0.47778E-0009 -0.27712E-0009
  0.12500E+0003 -0.28608E+0004  0.82143E-0009  0.16710E-0008 -0.10197E-0008
  0.20683E+0003 -0.28600E+0004  0.12604E-0008  0.26174E-0008 -0.16991E-0008
  0.25000E+0003 -0.28596E+0004  0.14241E-0008  0.29975E-0008 -0.20375E-0008
  0.00000E+0000 -0.28411E+0004 -0.53324E-0010 -0.16364E-0009  0.16495E-0009
  0.43168E+0002 -0.28406E+0004  0.22940E-0009  0.52462E-0009 -0.34596E-0009
  0.12500E+0003 -0.28398E+0004  0.77050E-0009  0.16903E-0008 -0.11068E-0008
  0.20683E+0003 -0.28389E+0004  0.12054E-0008  0.26114E-0008 -0.17585E-0008
  0.25000E+0003 -0.28385E+0004  0.13755E-0008  0.29797E-0008 -0.20710E-0008
  0.00000E+0000 -0.28203E+0004 -0.52336E-0010 -0.97032E-0010  0.10076E-0009
  0.43168E+0002 -0.28198E+0004  0.21262E-0009  0.57720E-0009 -0.41919E-0009
  0.12500E+0003 -0.28188E+0004  0.72451E-0009  0.17152E-0008 -0.11922E-0008
  0.20683E+0003 -0.28179E+0004  0.11561E-0008  0.26096E-0008 -0.18148E-0008
  0.25000E+0003 -0.28174E+0004  0.13332E-0008  0.29649E-0008 -0.20994E-0008
  0.00000E+0000 -0.28093E+0004 -0.51761E-0010 -0.59866E-0010  0.65011E-0010
  0.43168E+0002 -0.28088E+0004  0.20432E-0009  0.60703E-0009 -0.45931E-0009
  0.12500E+0003 -0.28077E+0004  0.70225E-0009  0.17303E-0008 -0.12366E-0008
  0.20683E+0003 -0.28067E+0004  0.11323E-0008  0.26101E-0008 -0.18432E-0008
  0.25000E+0003 -0.28062E+0004  0.13132E-0008  0.29584E-0008 -0.21127E-0008
  0.25000E+0003 -0.28708E+0004  0.14523E-0008  0.30081E-0008 -0.20173E-0008
  0.29317E+0003 -0.28705E+0004  0.15771E-0008  0.33111E-0008 -0.23302E-0008
  0.37500E+0003 -0.28699E+0004  0.17340E-0008  0.36476E-0008 -0.27703E-0008
  0.45683E+0003 -0.28693E+0004  0.18224E-0008  0.36691E-0008 -0.29361E-0008
  0.50000E+0003 -0.28690E+0004  0.18547E-0008  0.35582E-0008 -0.28921E-0008
  0.25000E+0003 -0.28596E+0004  0.14241E-0008  0.29975E-0008 -0.20375E-0008
  0.29317E+0003 -0.28593E+0004  0.15535E-0008  0.32941E-0008 -0.23353E-0008
  0.37500E+0003 -0.28587E+0004  0.17233E-0008  0.36176E-0008 -0.27417E-0008
  0.45683E+0003 -0.28580E+0004  0.18286E-0008  0.36265E-0008 -0.28702E-0008
  0.50000E+0003 -0.28577E+0004  0.18710E-0008  0.35094E-0008 -0.28060E-0008
  0.25000E+0003 -0.28385E+0004  0.13755E-0008  0.29797E-0008 -0.20710E-0008
  0.29317E+0003 -0.28381E+0004  0.15144E-0008  0.32635E-0008 -0.23387E-0008
  0.37500E+0003 -0.28374E+0004  0.17096E-0008  0.35623E-0008 -0.26788E-0008
  0.45683E+0003 -0.28366E+0004  0.18473E-0008  0.35474E-0008 -0.27354E-0008
  0.50000E+0003 -0.28362E+0004  0.19086E-0008  0.34189E-0008 -0.26328E-0008
  0.25000E+0003 -0.28174E+0004  0.13332E-0008  0.29649E-0008 -0.20994E-0008
  0.29317E+0003 -0.28169E+0004  0.14822E-0008  0.32354E-0008 -0.23351E-0008
  0.37500E+0003 -0.28161E+0004  0.17039E-0008  0.35092E-0008 -0.26063E-0008
  0.45683E+0003 -0.28152E+0004  0.18742E-0008  0.34710E-0008 -0.25896E-0008
  0.50000E+0003 -0.28148E+0004  0.19540E-0008  0.33312E-0008 -0.24485E-0008
  0.25000E+0003 -0.28062E+0004  0.13132E-0008  0.29584E-0008 -0.21127E-0008
  0.29317E+0003 -0.28057E+0004  0.14677E-0008  0.32217E-0008 -0.23309E-0008
  0.37500E+0003 -0.28048E+0004  0.17038E-0008  0.34822E-0008 -0.25649E-0008
  0.45683E+0003 -0.28040E+0004  0.18913E-0008  0.34318E-0008 -0.25090E-0008
  0.50000E+0003 -0.28035E+0004  0.19807E-0008  0.32862E-0008 -0.23475E-0008
  0.50000E+0003 -0.28690E+0004  0.18547E-0008  0.35582E-0008 -0.28921E-0008
  0.54317E+0003 -0.28688E+0004  0.18833E-0008  0.33677E-0008 -0.27511E-0008
  0.62500E+0003 -0.28685E+0004  0.19444E-0008  0.28114E-0008 -0.22082E-0008
  0.70683E+0003 -0.28682E+0004  0.20364E-0008  0.20426E-0008 -0.13112E-0008
  0.75000E+0003 -0.28680E+0004  0.21045E-0008  0.15725E-0008 -0.70533E-0009
  0.50000E+0003 -0.28577E+0004  0.18710E-0008  0.35094E-0008 -0.28060E-0008
  0.54317E+0003 -0.28575E+0004  0.19099E-0008  0.33133E-0008 -0.26452E-0008
  0.62500E+0003 -0.28571E+0004  0.19902E-0008  0.27481E-0008 -0.20677E-0008
  0.70683E+0003 -0.28568E+0004  0.20993E-0008  0.19727E-0008 -0.11418E-0008
  0.75000E+0003 -0.28566E+0004  0.21750E-0008  0.15001E-0008 -0.52362E-0009
  0.50000E+0003 -0.28362E+0004  0.19086E-0008  0.34189E-0008 -0.26328E-0008
  0.54317E+0003 -0.28360E+0004  0.19665E-0008  0.32125E-0008 -0.24350E-0008
  0.62500E+0003 -0.28356E+0004  0.20821E-0008  0.26307E-0008 -0.17929E-0008
  0.70683E+0003 -0.28352E+0004  0.22221E-0008  0.18435E-0008 -0.81363E-0009
  0.75000E+0003 -0.28350E+0004  0.23114E-0008  0.13664E-0008 -0.17297E-0009
  0.50000E+0003 -0.28148E+0004  0.19540E-0008  0.33312E-0008 -0.24485E-0008
  0.54317E+0003 -0.28146E+0004  0.20305E-0008  0.31147E-0008 -0.22139E-0008
  0.62500E+0003 -0.28141E+0004  0.21799E-0008  0.25172E-0008 -0.15082E-0008
  0.70683E+0003 -0.28136E+0004  0.23494E-0008  0.17188E-0008 -0.47726E-0009
  0.75000E+0003 -0.28134E+0004  0.24516E-0008  0.12377E-0008  0.18492E-0009
  0.50000E+0003 -0.28035E+0004  0.19807E-0008  0.32862E-0008 -0.23475E-0008
  0.54317E+0003 -0.28032E+0004  0.20669E-0008  0.30645E-0008 -0.20935E-0008
  0.62500E+0003 -0.28028E+0004  0.22337E-0008  0.24589E-0008 -0.13546E-0008
  0.70683E+0003 -0.28023E+0004  0.24182E-0008  0.16549E-0008 -0.29696E-0009
  0.75000E+0003 -0.28020E+0004  0.25269E-0008  0.11718E-0008  0.37630E-0009
  0.75000E+0003 -0.28680E+0004  0.21045E-0008  0.15725E-0008 -0.70533E-0009
  0.79317E+0003 -0.28679E+0004  0.21881E-0008  0.10710E-0008 -0.18816E-0010
  0.87500E+0003 -0.28677E+0004  0.23944E-0008  0.67466E-0010  0.14746E-0008
  0.95683E+0003 -0.28675E+0004  0.26630E-0008 -0.95039E-0009  0.31531E-0008
  0.10000E+0004 -0.28674E+0004  0.28270E-0008 -0.14736E-0008  0.40843E-0008
  0.75000E+0003 -0.28566E+0004  0.21750E-0008  0.15001E-0008 -0.52362E-0009
  0.79317E+0003 -0.28565E+0004  0.22649E-0008  0.99679E-0009  0.17281E-0009
  0.87500E+0003 -0.28563E+0004  0.24794E-0008 -0.85775E-0011  0.16786E-0008
  0.95683E+0003 -0.28561E+0004  0.27511E-0008 -0.10262E-0008  0.33613E-0008
  0.10000E+0004 -0.28560E+0004  0.29149E-0008 -0.15485E-0008  0.42917E-0008
  0.75000E+0003 -0.28350E+0004  0.23114E-0008  0.13664E-0008 -0.17297E-0009
  0.79317E+0003 -0.28349E+0004  0.24127E-0008  0.86004E-0009  0.54140E-0009
  0.87500E+0003 -0.28347E+0004  0.26419E-0008 -0.14810E-0009  0.20691E-0008
  0.95683E+0003 -0.28344E+0004  0.29193E-0008 -0.11644E-0008  0.37585E-0008
  0.10000E+0004 -0.28343E+0004  0.30825E-0008 -0.16846E-0008  0.46866E-0008
  0.75000E+0003 -0.28134E+0004  0.24516E-0008  0.12377E-0008  0.18492E-0009
  0.79317E+0003 -0.28133E+0004  0.25636E-0008  0.72863E-0009  0.91632E-0009
  0.87500E+0003 -0.28130E+0004  0.28068E-0008 -0.28136E-0009  0.24644E-0008
  0.95683E+0003 -0.28127E+0004  0.30897E-0008 -0.12954E-0008  0.41591E-0008
  0.10000E+0004 -0.28126E+0004  0.32524E-0008 -0.18127E-0008  0.50842E-0008
  0.75000E+0003 -0.28020E+0004  0.25269E-0008  0.11718E-0008  0.37630E-0009
  0.79317E+0003 -0.28019E+0004  0.26444E-0008  0.66153E-0009  0.11164E-0008
  0.87500E+0003 -0.28016E+0004  0.28948E-0008 -0.34907E-0009  0.26748E-0008
  0.95683E+0003 -0.28013E+0004  0.31807E-0008 -0.13615E-0008  0.43719E-0008
  0.10000E+0004 -0.28012E+0004  0.33433E-0008 -0.18771E-0008  0.52953E-0008
  0.10000E+0004 -0.28674E+0004  0.28270E-0008 -0.14736E-0008  0.40843E-0008
  0.10432E+0004 -0.28673E+0004  0.30041E-0008 -0.19766E-0008  0.50294E-0008
  0.11250E+0004 -0.28671E+0004  0.33629E-0008 -0.28549E-0008  0.68103E-0008
  0.12068E+0004 -0.28668E+0004  0.37289E-0008 -0.36048E-0008  0.84975E-0008
  0.12500E+0004 -0.28667E+0004  0.39135E-0008 -0.39411E-0008  0.93195E-0008
  0.10000E+0004 -0.28560E+0004  0.29149E-0008 -0.15485E-0008  0.42917E-0008
  0.10432E+0004 -0.28559E+0004  0.30904E-0008 -0.20500E-0008  0.52340E-0008
  0.11250E+0004 -0.28556E+0004  0.34429E-0008 -0.29239E-0008  0.70046E-0008
  0.12068E+0004 -0.28553E+0004  0.37987E-0008 -0.36671E-0008  0.86754E-0008
  0.12500E+0004 -0.28552E+0004  0.39763E-0008 -0.39988E-0008  0.94862E-0008
  0.10000E+0004 -0.28343E+0004  0.30825E-0008 -0.16846E-0008  0.46866E-0008
  0.10432E+0004 -0.28341E+0004  0.32551E-0008 -0.21828E-0008  0.56230E-0008
  0.11250E+0004 -0.28338E+0004  0.35960E-0008 -0.30474E-0008  0.73729E-0008
  0.12068E+0004 -0.28335E+0004  0.39324E-0008 -0.37768E-0008  0.90110E-0008
  0.12500E+0004 -0.28333E+0004  0.40968E-0008 -0.40992E-0008  0.97997E-0008
  0.10000E+0004 -0.28126E+0004  0.32524E-0008 -0.18127E-0008  0.50842E-0008
  0.10432E+0004 -0.28124E+0004  0.34224E-0008 -0.23070E-0008  0.60142E-0008
  0.11250E+0004 -0.28121E+0004  0.37521E-0008 -0.31611E-0008  0.77419E-0008
  0.12068E+0004 -0.28117E+0004  0.40692E-0008 -0.38755E-0008  0.93454E-0008
  0.12500E+0004 -0.28115E+0004  0.42200E-0008 -0.41881E-0008  0.10111E-0007
  0.10000E+0004 -0.28012E+0004  0.33433E-0008 -0.18771E-0008  0.52953E-0008
  0.10432E+0004 -0.28010E+0004  0.35120E-0008 -0.23691E-0008  0.62216E-0008
  0.11250E+0004 -0.28006E+0004  0.38359E-0008 -0.32171E-0008  0.79371E-0008
  0.12068E+0004 -0.28002E+0004  0.41429E-0008 -0.39233E-0008  0.95217E-0008
  0.12500E+0004 -0.28000E+0004  0.42864E-0008 -0.42305E-0008  0.10274E-0007
  0.12500E+0004 -0.28667E+0004  0.39135E-0008 -0.39411E-0008  0.93195E-0008
  0.12932E+0004 -0.28665E+0004  0.40859E-0008 -0.42330E-0008  0.10079E-0007
  0.13750E+0004 -0.28662E+0004  0.43566E-0008 -0.46608E-0008  0.11304E-0007
  0.14568E+0004 -0.28658E+0004  0.45212E-0008 -0.49218E-0008  0.12192E-0007
  0.15000E+0004 -0.28657E+0004  0.45520E-0008 -0.49929E-0008  0.12504E-0007
  0.12500E+0004 -0.28552E+0004  0.39763E-0008 -0.39988E-0008  0.94862E-0008
  0.12932E+0004 -0.28550E+0004  0.41406E-0008 -0.42853E-0008  0.10233E-0007
  0.13750E+0004 -0.28546E+0004  0.43932E-0008 -0.47006E-0008  0.11429E-0007
  0.14568E+0004 -0.28543E+0004  0.45354E-0008 -0.49460E-0008  0.12280E-0007
  0.15000E+0004 -0.28541E+0004  0.45526E-0008 -0.50076E-0008  0.12570E-0007
  0.12500E+0004 -0.28333E+0004  0.40968E-0008 -0.40992E-0008  0.97997E-0008
  0.12932E+0004 -0.28331E+0004  0.42457E-0008 -0.43751E-0008  0.10521E-0007
  0.13750E+0004 -0.28327E+0004  0.44627E-0008 -0.47660E-0008  0.11659E-0007
  0.14568E+0004 -0.28323E+0004  0.45603E-0008 -0.49815E-0008  0.12438E-0007
  0.15000E+0004 -0.28321E+0004  0.45501E-0008 -0.50250E-0008  0.12684E-0007
  0.12500E+0004 -0.28115E+0004  0.42200E-0008 -0.41881E-0008  0.10111E-0007
  0.12932E+0004 -0.28113E+0004  0.43530E-0008 -0.44529E-0008  0.10805E-0007
  0.13750E+0004 -0.28108E+0004  0.45324E-0008 -0.48187E-0008  0.11882E-0007
  0.14568E+0004 -0.28103E+0004  0.45820E-0008 -0.50039E-0008  0.12584E-0007
  0.15000E+0004 -0.28101E+0004  0.45420E-0008 -0.50293E-0008  0.12782E-0007
  0.12500E+0004 -0.28000E+0004  0.42864E-0008 -0.42305E-0008  0.10274E-0007
  0.12932E+0004 -0.27998E+0004  0.44107E-0008 -0.44892E-0008  0.10954E-0007
  0.13750E+0004 -0.27993E+0004  0.45692E-0008 -0.48415E-0008  0.11996E-0007
  0.14568E+0004 -0.27988E+0004  0.45918E-0008 -0.50106E-0008  0.12656E-0007
  0.15000E+0004 -0.27985E+0004  0.45350E-0008 -0.50265E-0008  0.12828E-0007
  0.15000E+0004 -0.28657E+0004  0.45520E-0008 -0.49929E-0008  0.12504E-0007
  0.15432E+0004 -0.28655E+0004  0.45375E-0008 -0.50196E-0008  0.12700E-0007
  0.16250E+0004 -0.28651E+0004  0.43693E-0008 -0.49500E-0008  0.12732E-0007
  0.17068E+0004 -0.28647E+0004  0.39967E-0008 -0.47321E-0008  0.12304E-0007
  0.17500E+0004 -0.28645E+0004  0.37125E-0008 -0.45598E-0008  0.11889E-0007
  0.15000E+0004 -0.28541E+0004  0.45526E-0008 -0.50076E-0008  0.12570E-0007
  0.15432E+0004 -0.28538E+0004  0.45232E-0008 -0.50240E-0008  0.12742E-0007
  0.16250E+0004 -0.28534E+0004  0.43228E-0008 -0.49328E-0008  0.12721E-0007
  0.17068E+0004 -0.28530E+0004  0.39136E-0008 -0.46912E-0008  0.12234E-0007
  0.17500E+0004 -0.28528E+0004  0.36083E-0008 -0.45060E-0008  0.11786E-0007
  0.15000E+0004 -0.28321E+0004  0.45501E-0008 -0.50250E-0008  0.12684E-0007
  0.15432E+0004 -0.28318E+0004  0.44904E-0008 -0.50220E-0008  0.12807E-0007
  0.16250E+0004 -0.28314E+0004  0.42251E-0008 -0.48904E-0008  0.12684E-0007
  0.17068E+0004 -0.28309E+0004  0.37413E-0008 -0.46049E-0008  0.12079E-0007
  0.17500E+0004 -0.28306E+0004  0.33934E-0008 -0.43958E-0008  0.11565E-0007
  0.15000E+0004 -0.28101E+0004  0.45420E-0008 -0.50293E-0008  0.12782E-0007
  0.15432E+0004 -0.28098E+0004  0.44493E-0008 -0.50070E-0008  0.12854E-0007
  0.16250E+0004 -0.28093E+0004  0.41128E-0008 -0.48356E-0008  0.12621E-0007
  0.17068E+0004 -0.28087E+0004  0.35473E-0008 -0.45077E-0008  0.11893E-0007
  0.17500E+0004 -0.28085E+0004  0.31530E-0008 -0.42755E-0008  0.11308E-0007
  0.15000E+0004 -0.27985E+0004  0.45350E-0008 -0.50265E-0008  0.12828E-0007
  0.15432E+0004 -0.27982E+0004  0.44236E-0008 -0.49941E-0008  0.12871E-0007
  0.16250E+0004 -0.27976E+0004  0.40467E-0008 -0.48021E-0008  0.12578E-0007
  0.17068E+0004 -0.27971E+0004  0.34352E-0008 -0.44522E-0008  0.11781E-0007
  0.17500E+0004 -0.27968E+0004  0.30148E-0008 -0.42082E-0008  0.11159E-0007
  0.17500E+0004 -0.28645E+0004  0.37125E-0008 -0.45598E-0008  0.11889E-0007
  0.17932E+0004 -0.28643E+0004  0.33662E-0008 -0.43512E-0008  0.11348E-0007
  0.18750E+0004 -0.28638E+0004  0.25416E-0008 -0.38583E-0008  0.99797E-0008
  0.19568E+0004 -0.28634E+0004  0.15083E-0008 -0.32504E-0008  0.81991E-0008
  0.20000E+0004 -0.28632E+0004  0.88694E-0009 -0.28874E-0008  0.71108E-0008
  0.17500E+0004 -0.28528E+0004  0.36083E-0008 -0.45060E-0008  0.11786E-0007
  0.17932E+0004 -0.28526E+0004  0.32399E-0008 -0.42842E-0008  0.11209E-0007
  0.18750E+0004 -0.28521E+0004  0.23715E-0008 -0.37666E-0008  0.97715E-0008
  0.19568E+0004 -0.28516E+0004  0.12932E-0008 -0.31353E-0008  0.79210E-0008
  0.20000E+0004 -0.28513E+0004  0.64851E-0009 -0.27610E-0008  0.67970E-0008
  0.17500E+0004 -0.28306E+0004  0.33934E-0008 -0.43958E-0008  0.11565E-0007
  0.17932E+0004 -0.28303E+0004  0.29803E-0008 -0.41498E-0008  0.10918E-0007
  0.18750E+0004 -0.28298E+0004  0.20238E-0008 -0.35871E-0008  0.93460E-0008
  0.19568E+0004 -0.28292E+0004  0.85644E-0009 -0.29136E-0008  0.73609E-0008
  0.20000E+0004 -0.28289E+0004  0.16597E-0009 -0.25189E-0008  0.61684E-0008
  0.17500E+0004 -0.28085E+0004  0.31530E-0008 -0.42755E-0008  0.11308E-0007
  0.17932E+0004 -0.28081E+0004  0.26915E-0008 -0.40064E-0008  0.10590E-0007
  0.18750E+0004 -0.28075E+0004  0.16406E-0008 -0.34009E-0008  0.88781E-0008
  0.19568E+0004 -0.28069E+0004  0.37906E-0009 -0.26877E-0008  0.67552E-0008
  0.20000E+0004 -0.28066E+0004 -0.35910E-0009 -0.22742E-0008  0.54937E-0008
  0.17500E+0004 -0.27968E+0004  0.30148E-0008 -0.42082E-0008  0.11159E-0007
  0.17932E+0004 -0.27964E+0004  0.25263E-0008 -0.39274E-0008  0.10401E-0007
  0.18750E+0004 -0.27957E+0004  0.14229E-0008 -0.33002E-0008  0.86131E-0008
  0.19568E+0004 -0.27951E+0004  0.10982E-0009 -0.25671E-0008  0.64165E-0008
  0.20000E+0004 -0.27947E+0004 -0.65409E-0009 -0.21442E-0008  0.51183E-0008
  0.20000E+0004 -0.28632E+0004  0.88694E-0009 -0.28874E-0008  0.71108E-0008
  0.20432E+0004 -0.28629E+0004  0.21764E-0009 -0.24982E-0008  0.59306E-0008
  0.21250E+0004 -0.28623E+0004 -0.11586E-0008 -0.16976E-0008  0.34841E-0008
  0.22068E+0004 -0.28618E+0004 -0.26376E-0008 -0.83179E-0009  0.83467E-0009
  0.22500E+0004 -0.28615E+0004 -0.34423E-0008 -0.35633E-0009 -0.61340E-0009
  0.20000E+0004 -0.28513E+0004  0.64851E-0009 -0.27610E-0008  0.67970E-0008
  0.20432E+0004 -0.28510E+0004 -0.43633E-0010 -0.23613E-0008  0.55821E-0008
  0.21250E+0004 -0.28504E+0004 -0.14599E-0008 -0.15438E-0008  0.30760E-0008
  0.22068E+0004 -0.28498E+0004 -0.29729E-0008 -0.66594E-0009  0.37786E-0009
  0.22500E+0004 -0.28495E+0004 -0.37922E-0008 -0.18628E-0009 -0.10904E-0008
  0.20000E+0004 -0.28289E+0004  0.16597E-0009 -0.25189E-0008  0.61684E-0008
  0.20432E+0004 -0.28286E+0004 -0.57060E-0009 -0.21004E-0008  0.48878E-0008
  0.21250E+0004 -0.28279E+0004 -0.20637E-0008 -0.12533E-0008  0.22699E-0008
  0.22068E+0004 -0.28272E+0004 -0.36395E-0008 -0.35453E-0009 -0.51744E-0009
  0.22500E+0004 -0.28269E+0004 -0.44848E-0008  0.13206E-0009 -0.20213E-0008
  0.20000E+0004 -0.28066E+0004 -0.35910E-0009 -0.22742E-0008  0.54937E-0008
  0.20432E+0004 -0.28061E+0004 -0.11413E-0008 -0.18384E-0008  0.41473E-0008
  0.21250E+0004 -0.28054E+0004 -0.27113E-0008 -0.96429E-0009  0.14197E-0008
  0.22068E+0004 -0.28046E+0004 -0.43470E-0008 -0.47374E-0010 -0.14519E-0008
  0.22500E+0004 -0.28042E+0004 -0.52155E-0008  0.44488E-0009 -0.29877E-0008
  0.20000E+0004 -0.27947E+0004 -0.65409E-0009 -0.21442E-0008  0.51183E-0008
  0.20432E+0004 -0.27943E+0004 -0.14607E-0008 -0.16999E-0008  0.37373E-0008
  0.21250E+0004 -0.27935E+0004 -0.30709E-0008 -0.81270E-0009  0.95294E-0009
  0.22068E+0004 -0.27927E+0004 -0.47366E-0008  0.11278E-0009 -0.19607E-0008
  0.22500E+0004 -0.27922E+0004 -0.56160E-0008  0.60751E-0009 -0.35117E-0008
  0.22500E+0004 -0.28615E+0004 -0.34423E-0008 -0.35633E-0009 -0.61340E-0009
  0.22932E+0004 -0.28611E+0004 -0.42566E-0008  0.12915E-0009 -0.20824E-0008
  0.23750E+0004 -0.28604E+0004 -0.57934E-0008  0.10588E-0008 -0.48637E-0008
  0.24568E+0004 -0.28598E+0004 -0.72803E-0008  0.19796E-0008 -0.75645E-0008
  0.25000E+0004 -0.28594E+0004 -0.80292E-0008  0.24518E-0008 -0.89261E-0008
  0.22500E+0004 -0.28495E+0004 -0.37922E-0008 -0.18628E-0009 -0.10904E-0008
  0.22932E+0004 -0.28491E+0004 -0.46186E-0008  0.30197E-0009 -0.25755E-0008
  0.23750E+0004 -0.28484E+0004 -0.61703E-0008  0.12324E-0008 -0.53742E-0008
  0.24568E+0004 -0.28476E+0004 -0.76602E-0008  0.21484E-0008 -0.80739E-0008
  0.25000E+0004 -0.28473E+0004 -0.84057E-0008  0.26159E-0008 -0.94273E-0008
  0.22500E+0004 -0.28269E+0004 -0.44848E-0008  0.13206E-0009 -0.20213E-0008
  0.22932E+0004 -0.28264E+0004 -0.53320E-0008  0.62461E-0009 -0.35340E-0008
  0.23750E+0004 -0.28255E+0004 -0.69058E-0008  0.15550E-0008 -0.63585E-0008
  0.24568E+0004 -0.28247E+0004 -0.83936E-0008  0.24605E-0008 -0.90476E-0008
  0.25000E+0004 -0.28242E+0004 -0.91277E-0008  0.29184E-0008 -0.10380E-0007
  0.22500E+0004 -0.28042E+0004 -0.52155E-0008  0.44488E-0009 -0.29877E-0008
  0.22932E+0004 -0.28037E+0004 -0.60799E-0008  0.94048E-0009 -0.45235E-0008
  0.23750E+0004 -0.28027E+0004 -0.76669E-0008  0.18688E-0008 -0.73636E-0008
  0.24568E+0004 -0.28017E+0004 -0.91408E-0008  0.27622E-0008 -0.10030E-0007
  0.25000E+0004 -0.28012E+0004 -0.98565E-0008  0.32100E-0008 -0.11334E-0007
  0.22500E+0004 -0.27922E+0004 -0.56160E-0008  0.60751E-0009 -0.35117E-0008
  0.22932E+0004 -0.27917E+0004 -0.64878E-0008  0.11043E-0008 -0.50577E-0008
  0.23750E+0004 -0.27907E+0004 -0.80774E-0008  0.20307E-0008 -0.79014E-0008
  0.24568E+0004 -0.27896E+0004 -0.95388E-0008  0.29172E-0008 -0.10550E-0007
  0.25000E+0004 -0.27891E+0004 -0.10242E-0007  0.33593E-0008 -0.11837E-0007
  0.25000E+0004 -0.28594E+0004 -0.80292E-0008  0.24518E-0008 -0.89261E-0008
  0.25432E+0004 -0.28590E+0004 -0.87484E-0008  0.29119E-0008 -0.10233E-0007
  0.26250E+0004 -0.28581E+0004 -0.10006E-0007  0.37301E-0008 -0.12513E-0007
  0.27068E+0004 -0.28573E+0004 -0.11103E-0007  0.44596E-0008 -0.14483E-0007
  0.27500E+0004 -0.28569E+0004 -0.11611E-0007  0.48004E-0008 -0.15381E-0007
  0.25000E+0004 -0.28473E+0004 -0.84057E-0008  0.26159E-0008 -0.94273E-0008
  0.25432E+0004 -0.28468E+0004 -0.91183E-0008  0.30698E-0008 -0.10721E-0007
  0.26250E+0004 -0.28459E+0004 -0.10354E-0007  0.38731E-0008 -0.12961E-0007
  0.27068E+0004 -0.28450E+0004 -0.11417E-0007  0.45837E-0008 -0.14875E-0007
  0.27500E+0004 -0.28445E+0004 -0.11902E-0007  0.49135E-0008 -0.15737E-0007
  0.25000E+0004 -0.28242E+0004 -0.91277E-0008  0.29184E-0008 -0.10380E-0007
  0.25432E+0004 -0.28237E+0004 -0.98223E-0008  0.33604E-0008 -0.11644E-0007
  0.26250E+0004 -0.28227E+0004 -0.11004E-0007  0.41348E-0008 -0.13798E-0007
  0.27068E+0004 -0.28216E+0004 -0.11990E-0007  0.48097E-0008 -0.15594E-0007
  0.27500E+0004 -0.28211E+0004 -0.12426E-0007  0.51184E-0008 -0.16382E-0007
  0.25000E+0004 -0.28012E+0004 -0.98565E-0008  0.32100E-0008 -0.11334E-0007
  0.25432E+0004 -0.28006E+0004 -0.10525E-0007  0.36396E-0008 -0.12560E-0007
  0.26250E+0004 -0.27994E+0004 -0.11639E-0007  0.43843E-0008 -0.14614E-0007
  0.27068E+0004 -0.27983E+0004 -0.12531E-0007  0.50231E-0008 -0.16277E-0007
  0.27500E+0004 -0.27977E+0004 -0.12909E-0007  0.53110E-0008 -0.16983E-0007
  0.25000E+0004 -0.27891E+0004 -0.10242E-0007  0.33593E-0008 -0.11837E-0007
  0.25432E+0004 -0.27884E+0004 -0.10894E-0007  0.37821E-0008 -0.13039E-0007
  0.26250E+0004 -0.27872E+0004 -0.11964E-0007  0.45110E-0008 -0.15035E-0007
  0.27068E+0004 -0.27860E+0004 -0.12801E-0007  0.51307E-0008 -0.16621E-0007
  0.27500E+0004 -0.27853E+0004 -0.13144E-0007  0.54075E-0008 -0.17281E-0007
  0.27500E+0004 -0.28569E+0004 -0.11611E-0007  0.48004E-0008 -0.15381E-0007
  0.27932E+0004 -0.28564E+0004 -0.12069E-0007  0.51085E-0008 -0.16177E-0007
  0.28750E+0004 -0.28555E+0004 -0.12792E-0007  0.55917E-0008 -0.17389E-0007
  0.29568E+0004 -0.28547E+0004 -0.13330E-0007  0.59348E-0008 -0.18207E-0007
  0.30000E+0004 -0.28542E+0004 -0.13542E-0007  0.60572E-0008 -0.18480E-0007
  0.27500E+0004 -0.28445E+0004 -0.11902E-0007  0.49135E-0008 -0.15737E-0007
  0.27932E+0004 -0.28440E+0004 -0.12334E-0007  0.52098E-0008 -0.16493E-0007
  0.28750E+0004 -0.28431E+0004 -0.13002E-0007  0.56697E-0008 -0.17620E-0007
  0.29568E+0004 -0.28421E+0004 -0.13476E-0007  0.59890E-0008 -0.18345E-0007
  0.30000E+0004 -0.28416E+0004 -0.13652E-0007  0.60988E-0008 -0.18566E-0007
  0.27500E+0004 -0.28211E+0004 -0.12426E-0007  0.51184E-0008 -0.16382E-0007
  0.27932E+0004 -0.28205E+0004 -0.12803E-0007  0.53926E-0008 -0.17056E-0007
  0.28750E+0004 -0.28194E+0004 -0.13354E-0007  0.58087E-0008 -0.18014E-0007
  0.29568E+0004 -0.28184E+0004 -0.13697E-0007  0.60831E-0008 -0.18553E-0007
  0.30000E+0004 -0.28178E+0004 -0.13798E-0007  0.61696E-0008 -0.18673E-0007
  0.27500E+0004 -0.27977E+0004 -0.12909E-0007  0.53110E-0008 -0.16983E-0007
  0.27932E+0004 -0.27970E+0004 -0.13223E-0007  0.55631E-0008 -0.17570E-0007
  0.28750E+0004 -0.27958E+0004 -0.13640E-0007  0.59358E-0008 -0.18345E-0007
  0.29568E+0004 -0.27946E+0004 -0.13837E-0007  0.61660E-0008 -0.18688E-0007
  0.30000E+0004 -0.27939E+0004 -0.13857E-0007  0.62296E-0008 -0.18704E-0007
  0.27500E+0004 -0.27853E+0004 -0.13144E-0007  0.54075E-0008 -0.17281E-0007
  0.27932E+0004 -0.27846E+0004 -0.13421E-0007  0.56481E-0008 -0.17818E-0007
  0.28750E+0004 -0.27833E+0004 -0.13762E-0007  0.59980E-0008 -0.18492E-0007
  0.29568E+0004 -0.27820E+0004 -0.13876E-0007  0.62051E-0008 -0.18730E-0007
  0.30000E+0004 -0.27813E+0004 -0.13851E-0007  0.62567E-0008 -0.18688E-0007
  0.30000E+0004 -0.28542E+0004 -0.13542E-0007  0.60572E-0008 -0.18480E-0007
  0.30432E+0004 -0.28539E+0004 -0.13705E-0007  0.61381E-0008 -0.18647E-0007
  0.31250E+0004 -0.28532E+0004 -0.13891E-0007  0.61816E-0008 -0.18688E-0007
  0.32068E+0004 -0.28525E+0004 -0.13933E-0007  0.60860E-0008 -0.18395E-0007
  0.32500E+0004 -0.28521E+0004 -0.13902E-0007  0.59838E-0008 -0.18119E-0007
  0.30000E+0004 -0.28416E+0004 -0.13652E-0007  0.60988E-0008 -0.18566E-0007
  0.30432E+0004 -0.28412E+0004 -0.13777E-0007  0.61674E-0008 -0.18681E-0007
  0.31250E+0004 -0.28405E+0004 -0.13890E-0007  0.61889E-0008 -0.18622E-0007
  0.32068E+0004 -0.28397E+0004 -0.13856E-0007  0.60732E-0008 -0.18231E-0007
  0.32500E+0004 -0.28393E+0004 -0.13785E-0007  0.59615E-0008 -0.17907E-0007
  0.30000E+0004 -0.28178E+0004 -0.13798E-0007  0.61696E-0008 -0.18673E-0007
  0.30432E+0004 -0.28173E+0004 -0.13848E-0007  0.62153E-0008 -0.18686E-0007
  0.31250E+0004 -0.28165E+0004 -0.13813E-0007  0.61956E-0008 -0.18434E-0007
  0.32068E+0004 -0.28156E+0004 -0.13629E-0007  0.60424E-0008 -0.17859E-0007
  0.32500E+0004 -0.28151E+0004 -0.13479E-0007  0.59129E-0008 -0.17443E-0007
  0.30000E+0004 -0.27939E+0004 -0.13857E-0007  0.62296E-0008 -0.18704E-0007
  0.30432E+0004 -0.27934E+0004 -0.13825E-0007  0.62527E-0008 -0.18611E-0007
  0.31250E+0004 -0.27924E+0004 -0.13633E-0007  0.61926E-0008 -0.18165E-0007
  0.32068E+0004 -0.27915E+0004 -0.13291E-0007  0.60027E-0008 -0.17407E-0007
  0.32500E+0004 -0.27909E+0004 -0.13059E-0007  0.58556E-0008 -0.16901E-0007
  0.30000E+0004 -0.27813E+0004 -0.13851E-0007  0.62567E-0008 -0.18688E-0007
  0.30432E+0004 -0.27808E+0004 -0.13774E-0007  0.62682E-0008 -0.18539E-0007
  0.31250E+0004 -0.27798E+0004 -0.13494E-0007  0.61870E-0008 -0.17989E-0007
  0.32068E+0004 -0.27787E+0004 -0.13067E-0007  0.59781E-0008 -0.17136E-0007
  0.32500E+0004 -0.27782E+0004 -0.12792E-0007  0.58219E-0008 -0.16584E-0007
  0.32500E+0004 -0.28521E+0004 -0.13902E-0007  0.59838E-0008 -0.18119E-0007
  0.32932E+0004 -0.28519E+0004 -0.13841E-0007  0.58476E-0008 -0.17771E-0007
  0.33750E+0004 -0.28515E+0004 -0.13647E-0007  0.55085E-0008 -0.16935E-0007
  0.34568E+0004 -0.28510E+0004 -0.13366E-0007  0.50773E-0008 -0.15907E-0007
  0.35000E+0004 -0.28508E+0004 -0.13188E-0007  0.48209E-0008 -0.15306E-0007
  0.32500E+0004 -0.28393E+0004 -0.13785E-0007  0.59615E-0008 -0.17907E-0007
  0.32932E+0004 -0.28391E+0004 -0.13685E-0007  0.58164E-0008 -0.17512E-0007
  0.33750E+0004 -0.28386E+0004 -0.13417E-0007  0.54628E-0008 -0.16595E-0007
  0.34568E+0004 -0.28382E+0004 -0.13065E-0007  0.50200E-0008 -0.15499E-0007
  0.35000E+0004 -0.28379E+0004 -0.12851E-0007  0.47585E-0008 -0.14867E-0007
  0.32500E+0004 -0.28151E+0004 -0.13479E-0007  0.59129E-0008 -0.17443E-0007
  0.32932E+0004 -0.28149E+0004 -0.13301E-0007  0.57513E-0008 -0.16962E-0007
  0.33750E+0004 -0.28143E+0004 -0.12891E-0007  0.53707E-0008 -0.15898E-0007
  0.34568E+0004 -0.28138E+0004 -0.12404E-0007  0.49059E-0008 -0.14680E-0007
  0.35000E+0004 -0.28135E+0004 -0.12123E-0007  0.46350E-0008 -0.13995E-0007
  0.32500E+0004 -0.27909E+0004 -0.13059E-0007  0.58556E-0008 -0.16901E-0007
  0.32932E+0004 -0.27906E+0004 -0.12803E-0007  0.56780E-0008 -0.16338E-0007
  0.33750E+0004 -0.27900E+0004 -0.12249E-0007  0.52708E-0008 -0.15137E-0007
  0.34568E+0004 -0.27894E+0004 -0.11629E-0007  0.47846E-0008 -0.13810E-0007
  0.35000E+0004 -0.27891E+0004 -0.11282E-0007  0.45043E-0008 -0.13080E-0007
  0.32500E+0004 -0.27782E+0004 -0.12792E-0007  0.58219E-0008 -0.16584E-0007
  0.32932E+0004 -0.27778E+0004 -0.12493E-0007  0.56360E-0008 -0.15979E-0007
  0.33750E+0004 -0.27772E+0004 -0.11864E-0007  0.52149E-0008 -0.14711E-0007
  0.34568E+0004 -0.27765E+0004 -0.11175E-0007  0.47176E-0008 -0.13333E-0007
  0.35000E+0004 -0.27762E+0004 -0.10794E-0007  0.44324E-0008 -0.12584E-0007
  0.35000E+0004 -0.28508E+0004 -0.13188E-0007  0.48209E-0008 -0.15306E-0007
  0.35432E+0004 -0.28506E+0004 -0.12994E-0007  0.45471E-0008 -0.14674E-0007
  0.36250E+0004 -0.28502E+0004 -0.12584E-0007  0.39961E-0008 -0.13414E-0007
  0.37068E+0004 -0.28499E+0004 -0.12129E-0007  0.34188E-0008 -0.12112E-0007
  0.37500E+0004 -0.28497E+0004 -0.11874E-0007  0.31115E-0008 -0.11422E-0007
  0.35000E+0004 -0.28379E+0004 -0.12851E-0007  0.47585E-0008 -0.14867E-0007
  0.35432E+0004 -0.28377E+0004 -0.12622E-0007  0.44804E-0008 -0.14207E-0007
  0.36250E+0004 -0.28373E+0004 -0.12149E-0007  0.39229E-0008 -0.12908E-0007
  0.37068E+0004 -0.28369E+0004 -0.11637E-0007  0.33412E-0008 -0.11580E-0007
  0.37500E+0004 -0.28367E+0004 -0.11355E-0007  0.30322E-0008 -0.10883E-0007
  0.35000E+0004 -0.28135E+0004 -0.12123E-0007  0.46350E-0008 -0.13995E-0007
  0.35432E+0004 -0.28133E+0004 -0.11829E-0007  0.43487E-0008 -0.13290E-0007
  0.36250E+0004 -0.28128E+0004 -0.11243E-0007  0.37791E-0008 -0.11929E-0007
  0.37068E+0004 -0.28123E+0004 -0.10627E-0007  0.31890E-0008 -0.10570E-0007
  0.37500E+0004 -0.28121E+0004 -0.10295E-0007  0.28767E-0008 -0.98693E-0008
  0.35000E+0004 -0.27891E+0004 -0.11282E-0007  0.45043E-0008 -0.13080E-0007
  0.35432E+0004 -0.27888E+0004 -0.10926E-0007  0.42100E-0008 -0.12340E-0007
  0.36250E+0004 -0.27883E+0004 -0.10232E-0007  0.36285E-0008 -0.10938E-0007
  0.37068E+0004 -0.27878E+0004 -0.95226E-0008  0.30300E-0008 -0.95701E-0008
  0.37500E+0004 -0.27875E+0004 -0.91461E-0008  0.27144E-0008 -0.88772E-0008
  0.35000E+0004 -0.27762E+0004 -0.10794E-0007  0.44324E-0008 -0.12584E-0007
  0.35432E+0004 -0.27759E+0004 -0.10407E-0007  0.41340E-0008 -0.11830E-0007
  0.36250E+0004 -0.27754E+0004 -0.96599E-0008  0.35462E-0008 -0.10414E-0007
  0.37068E+0004 -0.27748E+0004 -0.89051E-0008  0.29435E-0008 -0.90512E-0008
  0.37500E+0004 -0.27745E+0004 -0.85078E-0008  0.26261E-0008 -0.83678E-0008
  0.37500E+0004 -0.28497E+0004 -0.11874E-0007  0.31115E-0008 -0.11422E-0007
  0.37932E+0004 -0.28494E+0004 -0.11608E-0007  0.28044E-0008 -0.10733E-0007
  0.38750E+0004 -0.28490E+0004 -0.11082E-0007  0.22357E-0008 -0.94597E-0008
  0.39568E+0004 -0.28485E+0004 -0.10534E-0007  0.16955E-0008 -0.82480E-0008
  0.40000E+0004 -0.28483E+0004 -0.10237E-0007  0.14265E-0008 -0.76430E-0008
  0.37500E+0004 -0.28367E+0004 -0.11355E-0007  0.30322E-0008 -0.10883E-0007
  0.37932E+0004 -0.28364E+0004 -0.11062E-0007  0.27238E-0008 -0.10191E-0007
  0.38750E+0004 -0.28359E+0004 -0.10490E-0007  0.21532E-0008 -0.89227E-0008
  0.39568E+0004 -0.28354E+0004 -0.99004E-0008  0.16116E-0008 -0.77291E-0008
  0.40000E+0004 -0.28352E+0004 -0.95844E-0008  0.13419E-0008 -0.71385E-0008
  0.37500E+0004 -0.28121E+0004 -0.10295E-0007  0.28767E-0008 -0.98693E-0008
  0.37932E+0004 -0.28118E+0004 -0.99553E-0008  0.25658E-0008 -0.91807E-0008
  0.38750E+0004 -0.28112E+0004 -0.93037E-0008  0.19914E-0008 -0.79399E-0008
  0.39568E+0004 -0.28106E+0004 -0.86456E-0008  0.14474E-0008 -0.67998E-0008
  0.40000E+0004 -0.28103E+0004 -0.82981E-0008  0.11764E-0008 -0.62466E-0008
  0.37500E+0004 -0.27875E+0004 -0.91461E-0008  0.27144E-0008 -0.88772E-0008
  0.37932E+0004 -0.27872E+0004 -0.87649E-0008  0.24010E-0008 -0.82049E-0008
  0.38750E+0004 -0.27865E+0004 -0.80453E-0008  0.18230E-0008 -0.70170E-0008
  0.39568E+0004 -0.27858E+0004 -0.73317E-0008  0.12766E-0008 -0.59557E-0008
  0.40000E+0004 -0.27855E+0004 -0.69597E-0008  0.10044E-0008 -0.54532E-0008
  0.37500E+0004 -0.27745E+0004 -0.85078E-0008  0.26261E-0008 -0.83678E-0008
  0.37932E+0004 -0.27742E+0004 -0.81075E-0008  0.23114E-0008 -0.77095E-0008
  0.38750E+0004 -0.27735E+0004 -0.73573E-0008  0.17316E-0008 -0.65598E-0008
  0.39568E+0004 -0.27728E+0004 -0.66201E-0008  0.11840E-0008 -0.55503E-0008
  0.40000E+0004 -0.27724E+0004 -0.62382E-0008  0.91130E-0009 -0.50797E-0008
  0.40000E+0004 -0.28483E+0004 -0.10237E-0007  0.14265E-0008 -0.76430E-0008
  0.40432E+0004 -0.28480E+0004 -0.99345E-0008  0.11702E-0008 -0.70622E-0008
  0.41250E+0004 -0.28475E+0004 -0.93527E-0008  0.72307E-0009 -0.60425E-0008
  0.42068E+0004 -0.28470E+0004 -0.87609E-0008  0.33063E-0009 -0.51332E-0008
  0.42500E+0004 -0.28468E+0004 -0.84472E-0008  0.14602E-0009 -0.47010E-0008
  0.40000E+0004 -0.28352E+0004 -0.95844E-0008  0.13419E-0008 -0.71385E-0008
  0.40432E+0004 -0.28349E+0004 -0.92642E-0008  0.10851E-0008 -0.65751E-0008
  0.41250E+0004 -0.28344E+0004 -0.86522E-0008  0.63640E-0009 -0.55958E-0008
  0.42068E+0004 -0.28338E+0004 -0.80351E-0008  0.24194E-0009 -0.47348E-0008
  0.42500E+0004 -0.28336E+0004 -0.77097E-0008  0.55905E-0010 -0.43305E-0008
  0.40000E+0004 -0.28103E+0004 -0.82981E-0008  0.11764E-0008 -0.62466E-0008
  0.40432E+0004 -0.28100E+0004 -0.79490E-0008  0.91847E-0009 -0.57263E-0008
  0.41250E+0004 -0.28094E+0004 -0.72902E-0008  0.46707E-0009 -0.48423E-0008
  0.42068E+0004 -0.28088E+0004 -0.66354E-0008  0.69149E-0010 -0.40910E-0008
  0.42500E+0004 -0.28085E+0004 -0.62935E-0008 -0.11932E-0009 -0.37488E-0008
  0.40000E+0004 -0.27855E+0004 -0.69597E-0008  0.10044E-0008 -0.54532E-0008
  0.40432E+0004 -0.27851E+0004 -0.65892E-0008  0.74555E-0009 -0.49892E-0008
  0.41250E+0004 -0.27844E+0004 -0.58976E-0008  0.29184E-0009 -0.42245E-0008
  0.42068E+0004 -0.27838E+0004 -0.52193E-0008 -0.10893E-0009 -0.36055E-0008
  0.42500E+0004 -0.27834E+0004 -0.48683E-0008 -0.29941E-0009 -0.33367E-0008
  0.40000E+0004 -0.27724E+0004 -0.62382E-0008  0.91130E-0009 -0.50797E-0008
  0.40432E+0004 -0.27720E+0004 -0.58594E-0008  0.65200E-0009 -0.46507E-0008
  0.41250E+0004 -0.27713E+0004 -0.51565E-0008  0.19732E-0009 -0.39582E-0008
  0.42068E+0004 -0.27706E+0004 -0.44718E-0008 -0.20466E-0009 -0.34175E-0008
  0.42500E+0004 -0.27702E+0004 -0.41191E-0008 -0.39600E-0009 -0.31916E-0008
  0.42500E+0004 -0.28468E+0004 -0.84472E-0008  0.14602E-0009 -0.47010E-0008
  0.42932E+0004 -0.28466E+0004 -0.81339E-0008 -0.21946E-0010 -0.43009E-0008
  0.43750E+0004 -0.28462E+0004 -0.75425E-0008 -0.29931E-0009 -0.36318E-0008
  0.44568E+0004 -0.28458E+0004 -0.69566E-0008 -0.52428E-0009 -0.30734E-0008
  0.45000E+0004 -0.28455E+0004 -0.66526E-0008 -0.62432E-0009 -0.28222E-0008
  0.42500E+0004 -0.28336E+0004 -0.77097E-0008  0.55905E-0010 -0.43305E-0008
  0.42932E+0004 -0.28333E+0004 -0.73861E-0008 -0.11356E-0009 -0.39598E-0008
  0.43750E+0004 -0.28329E+0004 -0.67780E-0008 -0.39455E-0009 -0.33488E-0008
  0.44568E+0004 -0.28324E+0004 -0.61786E-0008 -0.62393E-0009 -0.28502E-0008
  0.45000E+0004 -0.28322E+0004 -0.58686E-0008 -0.72666E-0009 -0.26306E-0008
  0.42500E+0004 -0.28085E+0004 -0.62935E-0008 -0.11932E-0009 -0.37488E-0008
  0.42932E+0004 -0.28082E+0004 -0.59559E-0008 -0.29135E-0009 -0.34424E-0008
  0.43750E+0004 -0.28077E+0004 -0.53263E-0008 -0.57848E-0009 -0.29569E-0008
  0.44568E+0004 -0.28072E+0004 -0.47112E-0008 -0.81534E-0009 -0.25857E-0008
  0.45000E+0004 -0.28069E+0004 -0.43949E-0008 -0.92263E-0009 -0.24326E-0008
  0.42500E+0004 -0.27834E+0004 -0.48683E-0008 -0.29941E-0009 -0.33367E-0008
  0.42932E+0004 -0.27831E+0004 -0.45241E-0008 -0.47352E-0009 -0.31052E-0008
  0.43750E+0004 -0.27825E+0004 -0.38868E-0008 -0.76574E-0009 -0.27637E-0008
  0.44568E+0004 -0.27820E+0004 -0.32692E-0008 -0.10088E-0008 -0.25362E-0008
  0.45000E+0004 -0.27816E+0004 -0.29532E-0008 -0.11199E-0008 -0.24574E-0008
  0.42500E+0004 -0.27702E+0004 -0.41191E-0008 -0.39600E-0009 -0.31916E-0008
  0.42932E+0004 -0.27699E+0004 -0.37744E-0008 -0.57101E-0009 -0.30036E-0008
  0.43750E+0004 -0.27692E+0004 -0.31383E-0008 -0.86542E-0009 -0.27448E-0008
  0.44568E+0004 -0.27686E+0004 -0.25246E-0008 -0.11112E-0008 -0.25988E-0008
  0.45000E+0004 -0.27683E+0004 -0.22115E-0008 -0.12239E-0008 -0.25618E-0008
  0.45000E+0004 -0.28455E+0004 -0.66526E-0008 -0.62432E-0009 -0.28222E-0008
  0.45432E+0004 -0.28453E+0004 -0.63496E-0008 -0.71153E-0009 -0.25977E-0008
  0.46250E+0004 -0.28448E+0004 -0.57919E-0008 -0.84846E-0009 -0.22459E-0008
  0.47068E+0004 -0.28443E+0004 -0.52602E-0008 -0.95197E-0009 -0.19811E-0008
  0.47500E+0004 -0.28441E+0004 -0.49934E-0008 -0.99651E-0009 -0.18734E-0008
  0.45000E+0004 -0.28322E+0004 -0.58686E-0008 -0.72666E-0009 -0.26306E-0008
  0.45432E+0004 -0.28319E+0004 -0.55600E-0008 -0.81676E-0009 -0.24377E-0008
  0.46250E+0004 -0.28314E+0004 -0.49934E-0008 -0.95967E-0009 -0.21442E-0008
  0.47068E+0004 -0.28309E+0004 -0.44546E-0008 -0.10696E-0008 -0.19346E-0008
  0.47500E+0004 -0.28306E+0004 -0.41846E-0008 -0.11177E-0008 -0.18543E-0008
  0.45000E+0004 -0.28069E+0004 -0.43949E-0008 -0.92263E-0009 -0.24326E-0008
  0.45432E+0004 -0.28066E+0004 -0.40809E-0008 -0.10176E-0008 -0.23059E-0008
  0.46250E+0004 -0.28060E+0004 -0.35066E-0008 -0.11707E-0008 -0.21337E-0008
  0.47068E+0004 -0.28054E+0004 -0.29629E-0008 -0.12915E-0008 -0.20380E-0008
  0.47500E+0004 -0.28051E+0004 -0.26910E-0008 -0.13456E-0008 -0.20138E-0008
  0.45000E+0004 -0.27816E+0004 -0.29532E-0008 -0.11199E-0008 -0.24574E-0008
  0.45432E+0004 -0.27813E+0004 -0.26403E-0008 -0.12189E-0008 -0.24042E-0008
  0.46250E+0004 -0.27806E+0004 -0.20700E-0008 -0.13804E-0008 -0.23652E-0008
  0.47068E+0004 -0.27799E+0004 -0.15322E-0008 -0.15104E-0008 -0.23934E-0008
  0.47500E+0004 -0.27795E+0004 -0.12637E-0008 -0.15693E-0008 -0.24299E-0008
  0.45000E+0004 -0.27683E+0004 -0.22115E-0008 -0.12239E-0008 -0.25618E-0008
  0.45432E+0004 -0.27679E+0004 -0.19017E-0008 -0.13248E-0008 -0.25499E-0008
  0.46250E+0004 -0.27672E+0004 -0.13380E-0008 -0.14900E-0008 -0.25852E-0008
  0.47068E+0004 -0.27665E+0004 -0.80760E-0009 -0.16239E-0008 -0.26820E-0008
  0.47500E+0004 -0.27661E+0004 -0.54309E-0009 -0.16851E-0008 -0.27517E-0008
  0.47500E+0004 -0.28441E+0004 -0.49934E-0008 -0.99651E-0009 -0.18734E-0008
  0.47932E+0004 -0.28437E+0004 -0.47289E-0008 -0.10354E-0008 -0.17852E-0008
  0.48750E+0004 -0.28429E+0004 -0.42612E-0008 -0.10977E-0008 -0.16688E-0008
  0.49568E+0004 -0.28422E+0004 -0.38426E-0008 -0.11493E-0008 -0.16100E-0008
  0.50000E+0004 -0.28418E+0004 -0.36443E-0008 -0.11750E-0008 -0.15989E-0008
  0.47500E+0004 -0.28306E+0004 -0.41846E-0008 -0.11177E-0008 -0.18543E-0008
  0.47932E+0004 -0.28302E+0004 -0.39167E-0008 -0.11603E-0008 -0.17929E-0008
  0.48750E+0004 -0.28294E+0004 -0.34432E-0008 -0.12297E-0008 -0.17233E-0008
  0.49568E+0004 -0.28286E+0004 -0.30196E-0008 -0.12881E-0008 -0.17054E-0008
  0.50000E+0004 -0.28282E+0004 -0.28188E-0008 -0.13173E-0008 -0.17131E-0008
  0.47500E+0004 -0.28051E+0004 -0.26910E-0008 -0.13456E-0008 -0.20138E-0008
  0.47932E+0004 -0.28046E+0004 -0.24209E-0008 -0.13944E-0008 -0.20076E-0008
  0.48750E+0004 -0.28037E+0004 -0.19440E-0008 -0.14755E-0008 -0.20335E-0008
  0.49568E+0004 -0.28028E+0004 -0.15176E-0008 -0.15454E-0008 -0.20986E-0008
  0.50000E+0004 -0.28023E+0004 -0.13151E-0008 -0.15802E-0008 -0.21444E-0008
  0.47500E+0004 -0.27795E+0004 -0.12637E-0008 -0.15693E-0008 -0.24299E-0008
  0.47932E+0004 -0.27790E+0004 -0.99687E-0009 -0.16233E-0008 -0.24832E-0008
  0.48750E+0004 -0.27780E+0004 -0.52583E-0009 -0.17141E-0008 -0.26114E-0008
  0.49568E+0004 -0.27769E+0004 -0.10497E-0009 -0.17932E-0008 -0.27649E-0008
  0.50000E+0004 -0.27764E+0004  0.95028E-0010 -0.18326E-0008 -0.28511E-0008
  0.47500E+0004 -0.27661E+0004 -0.54309E-0009 -0.16851E-0008 -0.27517E-0008
  0.47932E+0004 -0.27655E+0004 -0.27993E-0009 -0.17413E-0008 -0.28377E-0008
  0.48750E+0004 -0.27644E+0004  0.18440E-0009 -0.18363E-0008 -0.30219E-0008
  0.49568E+0004 -0.27633E+0004  0.59909E-0009 -0.19195E-0008 -0.32234E-0008
  0.50000E+0004 -0.27627E+0004  0.79629E-0009 -0.19608E-0008 -0.33314E-0008
  0.50000E+0004 -0.28418E+0004 -0.36443E-0008 -0.11750E-0008 -0.15989E-0008
  0.50432E+0004 -0.28414E+0004 -0.34603E-0008 -0.12005E-0008 -0.16001E-0008
  0.51250E+0004 -0.28406E+0004 -0.31608E-0008 -0.12518E-0008 -0.16307E-0008
  0.52068E+0004 -0.28398E+0004 -0.29309E-0008 -0.13106E-0008 -0.16917E-0008
  0.52500E+0004 -0.28394E+0004 -0.28393E-0008 -0.13463E-0008 -0.17334E-0008
  0.50000E+0004 -0.28282E+0004 -0.28188E-0008 -0.13173E-0008 -0.17131E-0008
  0.50432E+0004 -0.28277E+0004 -0.26323E-0008 -0.13462E-0008 -0.17317E-0008
  0.51250E+0004 -0.28268E+0004 -0.23281E-0008 -0.14034E-0008 -0.17895E-0008
  0.52068E+0004 -0.28260E+0004 -0.20932E-0008 -0.14673E-0008 -0.18705E-0008
  0.52500E+0004 -0.28255E+0004 -0.19989E-0008 -0.15053E-0008 -0.19196E-0008
  0.50000E+0004 -0.28023E+0004 -0.13151E-0008 -0.15802E-0008 -0.21444E-0008
  0.50432E+0004 -0.28017E+0004 -0.11269E-0008 -0.16147E-0008 -0.21981E-0008
  0.51250E+0004 -0.28007E+0004 -0.81869E-0009 -0.16815E-0008 -0.23109E-0008
  0.52068E+0004 -0.27997E+0004 -0.57896E-0009 -0.17536E-0008 -0.24322E-0008
  0.52500E+0004 -0.27992E+0004 -0.48141E-0009 -0.17951E-0008 -0.24962E-0008
  0.50000E+0004 -0.27764E+0004  0.95028E-0010 -0.18326E-0008 -0.28511E-0008
  0.50432E+0004 -0.27758E+0004  0.28112E-0009 -0.18716E-0008 -0.29419E-0008
  0.51250E+0004 -0.27747E+0004  0.58689E-0009 -0.19458E-0008 -0.31127E-0008
  0.52068E+0004 -0.27735E+0004  0.82611E-0009 -0.20240E-0008 -0.32761E-0008
  0.52500E+0004 -0.27729E+0004  0.92450E-0009 -0.20680E-0008 -0.33558E-0008
  0.50000E+0004 -0.27627E+0004  0.79629E-0009 -0.19608E-0008 -0.33314E-0008
  0.50432E+0004 -0.27621E+0004  0.97980E-0009 -0.20017E-0008 -0.34422E-0008
  0.51250E+0004 -0.27609E+0004  0.12818E-0008 -0.20790E-0008 -0.36440E-0008
  0.52068E+0004 -0.27597E+0004  0.15187E-0008 -0.21596E-0008 -0.38300E-0008
  0.52500E+0004 -0.27591E+0004  0.16166E-0008 -0.22045E-0008 -0.39179E-0008
  0.52500E+0004 -0.28394E+0004 -0.28393E-0008 -0.13463E-0008 -0.17334E-0008
  0.52932E+0004 -0.28390E+0004 -0.27752E-0008 -0.13852E-0008 -0.17799E-0008
  0.53750E+0004 -0.28384E+0004 -0.27146E-0008 -0.14717E-0008 -0.18793E-0008
  0.54568E+0004 -0.28378E+0004 -0.27375E-0008 -0.15789E-0008 -0.19898E-0008
  0.55000E+0004 -0.28375E+0004 -0.27840E-0008 -0.16445E-0008 -0.20508E-0008
  0.52500E+0004 -0.28255E+0004 -0.19989E-0008 -0.15053E-0008 -0.19196E-0008
  0.52932E+0004 -0.28251E+0004 -0.19324E-0008 -0.15462E-0008 -0.19708E-0008
  0.53750E+0004 -0.28245E+0004 -0.18668E-0008 -0.16356E-0008 -0.20732E-0008
  0.54568E+0004 -0.28238E+0004 -0.18844E-0008 -0.17443E-0008 -0.21794E-0008
  0.55000E+0004 -0.28234E+0004 -0.19279E-0008 -0.18102E-0008 -0.22351E-0008
  0.52500E+0004 -0.27992E+0004 -0.48141E-0009 -0.17951E-0008 -0.24962E-0008
  0.52932E+0004 -0.27988E+0004 -0.41189E-0009 -0.18391E-0008 -0.25571E-0008
  0.53750E+0004 -0.27980E+0004 -0.33903E-0009 -0.19325E-0008 -0.26657E-0008
  0.54568E+0004 -0.27972E+0004 -0.34790E-0009 -0.20431E-0008 -0.27637E-0008
  0.55000E+0004 -0.27968E+0004 -0.38599E-0009 -0.21089E-0008 -0.28093E-0008
  0.52500E+0004 -0.27729E+0004  0.92450E-0009 -0.20680E-0008 -0.33558E-0008
  0.52932E+0004 -0.27725E+0004  0.99507E-0009 -0.21141E-0008 -0.34264E-0008
  0.53750E+0004 -0.27716E+0004  0.10723E-0008 -0.22098E-0008 -0.35413E-0008
  0.54568E+0004 -0.27707E+0004  0.10705E-0008 -0.23208E-0008 -0.36306E-0008
  0.55000E+0004 -0.27702E+0004  0.10374E-0008 -0.23858E-0008 -0.36654E-0008
  0.52500E+0004 -0.27591E+0004  0.16166E-0008 -0.22045E-0008 -0.39179E-0008
  0.52932E+0004 -0.27586E+0004  0.16870E-0008 -0.22512E-0008 -0.39936E-0008
  0.53750E+0004 -0.27576E+0004  0.17655E-0008 -0.23475E-0008 -0.41114E-0008
  0.54568E+0004 -0.27567E+0004  0.17668E-0008 -0.24581E-0008 -0.41955E-0008
  0.55000E+0004 -0.27562E+0004  0.17362E-0008 -0.25224E-0008 -0.42245E-0008
  0.55000E+0004 -0.28375E+0004 -0.27840E-0008 -0.16445E-0008 -0.20508E-0008
  0.55432E+0004 -0.28372E+0004 -0.28596E-0008 -0.17172E-0008 -0.21128E-0008
  0.56250E+0004 -0.28367E+0004 -0.30701E-0008 -0.18756E-0008 -0.22319E-0008
  0.57068E+0004 -0.28362E+0004 -0.33709E-0008 -0.20653E-0008 -0.23513E-0008
  0.57500E+0004 -0.28359E+0004 -0.35656E-0008 -0.21784E-0008 -0.24134E-0008
  0.55000E+0004 -0.28234E+0004 -0.19279E-0008 -0.18102E-0008 -0.22351E-0008
  0.55432E+0004 -0.28231E+0004 -0.20007E-0008 -0.18828E-0008 -0.22896E-0008
  0.56250E+0004 -0.28226E+0004 -0.22057E-0008 -0.20398E-0008 -0.23894E-0008
  0.57068E+0004 -0.28220E+0004 -0.25014E-0008 -0.22266E-0008 -0.24837E-0008
  0.57500E+0004 -0.28217E+0004 -0.26935E-0008 -0.23375E-0008 -0.25303E-0008
  0.55000E+0004 -0.27968E+0004 -0.38599E-0009 -0.21089E-0008 -0.28093E-0008
  0.55432E+0004 -0.27965E+0004 -0.45345E-0009 -0.21808E-0008 -0.28491E-0008
  0.56250E+0004 -0.27958E+0004 -0.64738E-0009 -0.23344E-0008 -0.29108E-0008
  0.57068E+0004 -0.27952E+0004 -0.93132E-0009 -0.25152E-0008 -0.29554E-0008
  0.57500E+0004 -0.27949E+0004 -0.11171E-0008 -0.26217E-0008 -0.29713E-0008
  0.55000E+0004 -0.27702E+0004  0.10374E-0008 -0.23858E-0008 -0.36654E-0008
  0.55432E+0004 -0.27698E+0004  0.97526E-0009 -0.24565E-0008 -0.36897E-0008
  0.56250E+0004 -0.27691E+0004  0.79347E-0009 -0.26056E-0008 -0.37115E-0008
  0.57068E+0004 -0.27684E+0004  0.52343E-0009 -0.27797E-0008 -0.37042E-0008
  0.57500E+0004 -0.27680E+0004  0.34566E-0009 -0.28815E-0008 -0.36881E-0008
  0.55000E+0004 -0.27562E+0004  0.17362E-0008 -0.25224E-0008 -0.42245E-0008
  0.55432E+0004 -0.27558E+0004  0.16768E-0008 -0.25922E-0008 -0.42402E-0008
  0.56250E+0004 -0.27550E+0004  0.15018E-0008 -0.27386E-0008 -0.42402E-0008
  0.57068E+0004 -0.27543E+0004  0.12399E-0008 -0.29088E-0008 -0.42047E-0008
  0.57500E+0004 -0.27539E+0004  0.10670E-0008 -0.30081E-0008 -0.41711E-0008
  0.57500E+0004 -0.28359E+0004 -0.35656E-0008 -0.21784E-0008 -0.24134E-0008
  0.57932E+0004 -0.28356E+0004 -0.37828E-0008 -0.23029E-0008 -0.24747E-0008
  0.58750E+0004 -0.28350E+0004 -0.42617E-0008 -0.25669E-0008 -0.25865E-0008
  0.59568E+0004 -0.28344E+0004 -0.48276E-0008 -0.28719E-0008 -0.26902E-0008
  0.60000E+0004 -0.28341E+0004 -0.51595E-0008 -0.30495E-0008 -0.27409E-0008
  0.57500E+0004 -0.28217E+0004 -0.26935E-0008 -0.23375E-0008 -0.25303E-0008
  0.57932E+0004 -0.28214E+0004 -0.29083E-0008 -0.24595E-0008 -0.25752E-0008
  0.58750E+0004 -0.28208E+0004 -0.33834E-0008 -0.27173E-0008 -0.26527E-0008
  0.59568E+0004 -0.28201E+0004 -0.39472E-0008 -0.30147E-0008 -0.27190E-0008
  0.60000E+0004 -0.28198E+0004 -0.42789E-0008 -0.31876E-0008 -0.27489E-0008
  0.57500E+0004 -0.27949E+0004 -0.11171E-0008 -0.26217E-0008 -0.29713E-0008
  0.57932E+0004 -0.27945E+0004 -0.13257E-0008 -0.27388E-0008 -0.29840E-0008
  0.58750E+0004 -0.27937E+0004 -0.17897E-0008 -0.29849E-0008 -0.29935E-0008
  0.59568E+0004 -0.27930E+0004 -0.23447E-0008 -0.32678E-0008 -0.29850E-0008
  0.60000E+0004 -0.27926E+0004 -0.26728E-0008 -0.34318E-0008 -0.29732E-0008
  0.57500E+0004 -0.27680E+0004  0.34566E-0009 -0.28815E-0008 -0.36881E-0008
  0.57932E+0004 -0.27676E+0004  0.14525E-0009 -0.29934E-0008 -0.36671E-0008
  0.58750E+0004 -0.27667E+0004 -0.30288E-0009 -0.32275E-0008 -0.36053E-0008
  0.59568E+0004 -0.27659E+0004 -0.84291E-0009 -0.34960E-0008 -0.35181E-0008
  0.60000E+0004 -0.27654E+0004 -0.11637E-0008 -0.36513E-0008 -0.34621E-0008
  0.57500E+0004 -0.27539E+0004  0.10670E-0008 -0.30081E-0008 -0.41711E-0008
  0.57932E+0004 -0.27534E+0004  0.87156E-0009 -0.31172E-0008 -0.41319E-0008
  0.58750E+0004 -0.27525E+0004  0.43359E-0009 -0.33449E-0008 -0.40315E-0008
  0.59568E+0004 -0.27516E+0004 -0.96269E-0010 -0.36058E-0008 -0.39016E-0008
  0.60000E+0004 -0.27511E+0004 -0.41180E-0009 -0.37565E-0008 -0.38216E-0008
  0.60000E+0004 -0.28341E+0004 -0.51595E-0008 -0.30495E-0008 -0.27409E-0008
  0.60432E+0004 -0.28336E+0004 -0.55055E-0008 -0.32418E-0008 -0.27875E-0008
  0.61250E+0004 -0.28328E+0004 -0.62193E-0008 -0.36405E-0008 -0.28645E-0008
  0.62068E+0004 -0.28319E+0004 -0.70036E-0008 -0.40873E-0008 -0.29236E-0008
  0.62500E+0004 -0.28315E+0004 -0.74427E-0008 -0.43423E-0008 -0.29470E-0008
  0.60000E+0004 -0.28198E+0004 -0.42789E-0008 -0.31876E-0008 -0.27489E-0008
  0.60432E+0004 -0.28193E+0004 -0.46250E-0008 -0.33749E-0008 -0.27752E-0008
  0.61250E+0004 -0.28183E+0004 -0.53412E-0008 -0.37627E-0008 -0.28128E-0008
  0.62068E+0004 -0.28174E+0004 -0.61318E-0008 -0.41972E-0008 -0.28325E-0008
  0.62500E+0004 -0.28169E+0004 -0.65759E-0008 -0.44450E-0008 -0.28355E-0008
  0.60000E+0004 -0.27926E+0004 -0.26728E-0008 -0.34318E-0008 -0.29732E-0008
  0.60432E+0004 -0.27920E+0004 -0.30159E-0008 -0.36097E-0008 -0.29588E-0008
  0.61250E+0004 -0.27910E+0004 -0.37299E-0008 -0.39773E-0008 -0.29164E-0008
  0.62068E+0004 -0.27899E+0004 -0.45243E-0008 -0.43891E-0008 -0.28553E-0008
  0.62500E+0004 -0.27893E+0004 -0.49731E-0008 -0.46237E-0008 -0.28156E-0008
  0.60000E+0004 -0.27654E+0004 -0.11637E-0008 -0.36513E-0008 -0.34621E-0008
  0.60432E+0004 -0.27648E+0004 -0.14999E-0008 -0.38199E-0008 -0.34045E-0008
  0.61250E+0004 -0.27636E+0004 -0.22031E-0008 -0.41678E-0008 -0.32770E-0008
  0.62068E+0004 -0.27624E+0004 -0.29912E-0008 -0.45575E-0008 -0.31284E-0008
  0.62500E+0004 -0.27617E+0004 -0.34389E-0008 -0.47795E-0008 -0.30421E-0008
  0.60000E+0004 -0.27511E+0004 -0.41180E-0009 -0.37565E-0008 -0.38216E-0008
  0.60432E+0004 -0.27504E+0004 -0.74286E-0009 -0.39202E-0008 -0.37405E-0008
  0.61250E+0004 -0.27492E+0004 -0.14370E-0008 -0.42579E-0008 -0.35665E-0008
  0.62068E+0004 -0.27479E+0004 -0.22181E-0008 -0.46362E-0008 -0.33698E-0008
  0.62500E+0004 -0.27472E+0004 -0.26629E-0008 -0.48517E-0008 -0.32576E-0008
  0.62500E+0004 -0.28315E+0004 -0.74427E-0008 -0.43423E-0008 -0.29470E-0008
  0.62932E+0004 -0.28308E+0004 -0.78860E-0008 -0.46130E-0008 -0.29616E-0008
  0.63750E+0004 -0.28296E+0004 -0.87651E-0008 -0.51627E-0008 -0.29711E-0008
  0.64568E+0004 -0.28283E+0004 -0.96861E-0008 -0.57610E-0008 -0.29541E-0008
  0.65000E+0004 -0.28277E+0004 -0.10185E-0007 -0.60952E-0008 -0.29349E-0008
  0.62500E+0004 -0.28169E+0004 -0.65759E-0008 -0.44450E-0008 -0.28355E-0008
  0.62932E+0004 -0.28162E+0004 -0.70247E-0008 -0.47084E-0008 -0.28309E-0008
  0.63750E+0004 -0.28148E+0004 -0.79180E-0008 -0.52430E-0008 -0.28056E-0008
  0.64568E+0004 -0.28135E+0004 -0.88587E-0008 -0.58252E-0008 -0.27569E-0008
  0.65000E+0004 -0.28128E+0004 -0.93703E-0008 -0.61505E-0008 -0.27222E-0008
  0.62500E+0004 -0.27893E+0004 -0.49731E-0008 -0.46237E-0008 -0.28156E-0008
  0.62932E+0004 -0.27885E+0004 -0.54276E-0008 -0.48735E-0008 -0.27712E-0008
  0.63750E+0004 -0.27870E+0004 -0.63379E-0008 -0.53804E-0008 -0.26718E-0008
  0.64568E+0004 -0.27854E+0004 -0.73052E-0008 -0.59329E-0008 -0.25531E-0008
  0.65000E+0004 -0.27846E+0004 -0.78348E-0008 -0.62416E-0008 -0.24837E-0008
  0.62500E+0004 -0.27617E+0004 -0.34389E-0008 -0.47795E-0008 -0.30421E-0008
  0.62932E+0004 -0.27608E+0004 -0.38931E-0008 -0.50161E-0008 -0.29539E-0008
  0.63750E+0004 -0.27591E+0004 -0.48080E-0008 -0.54961E-0008 -0.27718E-0008
  0.64568E+0004 -0.27573E+0004 -0.57881E-0008 -0.60200E-0008 -0.25728E-0008
  0.65000E+0004 -0.27564E+0004 -0.63280E-0008 -0.63130E-0008 -0.24623E-0008
  0.62500E+0004 -0.27472E+0004 -0.26629E-0008 -0.48517E-0008 -0.32576E-0008
  0.62932E+0004 -0.27462E+0004 -0.31147E-0008 -0.50815E-0008 -0.31451E-0008
  0.63750E+0004 -0.27443E+0004 -0.40274E-0008 -0.55478E-0008 -0.29167E-0008
  0.64568E+0004 -0.27425E+0004 -0.50089E-0008 -0.60570E-0008 -0.26720E-0008
  0.65000E+0004 -0.27415E+0004 -0.55512E-0008 -0.63419E-0008 -0.25378E-0008
  0.65000E+0004 -0.28277E+0004 -0.10185E-0007 -0.60952E-0008 -0.29349E-0008
  0.65432E+0004 -0.28268E+0004 -0.10679E-0007 -0.64430E-0008 -0.29039E-0008
  0.66250E+0004 -0.28252E+0004 -0.11629E-0007 -0.71337E-0008 -0.28249E-0008
  0.67068E+0004 -0.28236E+0004 -0.12584E-0007 -0.78621E-0008 -0.27185E-0008
  0.67500E+0004 -0.28227E+0004 -0.13084E-0007 -0.82593E-0008 -0.26527E-0008
  0.65000E+0004 -0.28128E+0004 -0.93703E-0008 -0.61505E-0008 -0.27222E-0008
  0.65432E+0004 -0.28119E+0004 -0.98783E-0008 -0.64891E-0008 -0.26777E-0008
  0.66250E+0004 -0.28101E+0004 -0.10859E-0007 -0.71620E-0008 -0.25765E-0008
  0.67068E+0004 -0.28084E+0004 -0.11851E-0007 -0.78723E-0008 -0.24534E-0008
  0.67500E+0004 -0.28074E+0004 -0.12375E-0007 -0.82599E-0008 -0.23812E-0008
  0.65000E+0004 -0.27846E+0004 -0.78348E-0008 -0.62416E-0008 -0.24837E-0008
  0.65432E+0004 -0.27835E+0004 -0.83626E-0008 -0.65636E-0008 -0.24077E-0008
  0.66250E+0004 -0.27815E+0004 -0.93892E-0008 -0.72037E-0008 -0.22522E-0008
  0.67068E+0004 -0.27795E+0004 -0.10440E-0007 -0.78807E-0008 -0.20834E-0008
  0.67500E+0004 -0.27784E+0004 -0.11000E-0007 -0.82506E-0008 -0.19910E-0008
  0.65000E+0004 -0.27564E+0004 -0.63280E-0008 -0.63130E-0008 -0.24623E-0008
  0.65432E+0004 -0.27552E+0004 -0.68675E-0008 -0.66188E-0008 -0.23486E-0008
  0.66250E+0004 -0.27529E+0004 -0.79240E-0008 -0.72273E-0008 -0.21252E-0008
  0.67068E+0004 -0.27506E+0004 -0.90158E-0008 -0.78723E-0008 -0.18947E-0008
  0.67500E+0004 -0.27494E+0004 -0.96020E-0008 -0.82251E-0008 -0.17728E-0008
  0.65000E+0004 -0.27415E+0004 -0.55512E-0008 -0.63419E-0008 -0.25378E-0008
  0.65432E+0004 -0.27402E+0004 -0.60938E-0008 -0.66394E-0008 -0.24022E-0008
  0.66250E+0004 -0.27378E+0004 -0.71598E-0008 -0.72317E-0008 -0.21383E-0008
  0.67068E+0004 -0.27354E+0004 -0.82666E-0008 -0.78603E-0008 -0.18699E-0008
  0.67500E+0004 -0.27341E+0004 -0.88630E-0008 -0.82044E-0008 -0.17292E-0008
  0.67500E+0004 -0.28227E+0004 -0.13084E-0007 -0.82593E-0008 -0.26527E-0008
  0.67932E+0004 -0.28218E+0004 -0.13574E-0007 -0.86638E-0008 -0.25768E-0008
  0.68750E+0004 -0.28199E+0004 -0.14482E-0007 -0.94466E-0008 -0.24166E-0008
  0.69568E+0004 -0.28180E+0004 -0.15348E-0007 -0.10241E-0007 -0.22350E-0008
  0.70000E+0004 -0.28171E+0004 -0.15782E-0007 -0.10661E-0007 -0.21319E-0008
  0.67500E+0004 -0.28074E+0004 -0.12375E-0007 -0.82599E-0008 -0.23812E-0008
  0.67932E+0004 -0.28064E+0004 -0.12889E-0007 -0.86550E-0008 -0.23010E-0008
  0.68750E+0004 -0.28043E+0004 -0.13849E-0007 -0.94201E-0008 -0.21383E-0008
  0.69568E+0004 -0.28023E+0004 -0.14777E-0007 -0.10198E-0007 -0.19620E-0008
  0.70000E+0004 -0.28013E+0004 -0.15247E-0007 -0.10609E-0007 -0.18653E-0008
  0.67500E+0004 -0.27784E+0004 -0.11000E-0007 -0.82506E-0008 -0.19910E-0008
  0.67932E+0004 -0.27772E+0004 -0.11552E-0007 -0.86283E-0008 -0.18943E-0008
  0.68750E+0004 -0.27749E+0004 -0.12598E-0007 -0.93609E-0008 -0.17091E-0008
  0.69568E+0004 -0.27725E+0004 -0.13625E-0007 -0.10108E-0007 -0.15238E-0008
  0.70000E+0004 -0.27713E+0004 -0.14155E-0007 -0.10505E-0007 -0.14284E-0008
  0.67500E+0004 -0.27494E+0004 -0.96020E-0008 -0.82251E-0008 -0.17728E-0008
  0.67932E+0004 -0.27480E+0004 -0.10184E-0007 -0.85860E-0008 -0.16498E-0008
  0.68750E+0004 -0.27454E+0004 -0.11295E-0007 -0.92872E-0008 -0.14220E-0008
  0.69568E+0004 -0.27428E+0004 -0.12402E-0007 -0.10005E-0007 -0.12048E-0008
  0.70000E+0004 -0.27414E+0004 -0.12981E-0007 -0.10387E-0007 -0.10976E-0008
  0.67500E+0004 -0.27341E+0004 -0.88630E-0008 -0.82044E-0008 -0.17292E-0008
  0.67932E+0004 -0.27326E+0004 -0.94565E-0008 -0.85566E-0008 -0.15890E-0008
  0.68750E+0004 -0.27298E+0004 -0.10594E-0007 -0.92417E-0008 -0.13315E-0008
  0.69568E+0004 -0.27271E+0004 -0.11736E-0007 -0.99441E-0008 -0.10895E-0008
  0.70000E+0004 -0.27256E+0004 -0.12336E-0007 -0.10318E-0007 -0.97129E-0009
  0.70000E+0004 -0.28171E+0004 -0.15782E-0007 -0.10661E-0007 -0.21319E-0008
  0.70432E+0004 -0.28160E+0004 -0.16194E-0007 -0.11077E-0007 -0.20216E-0008
  0.71250E+0004 -0.28140E+0004 -0.16913E-0007 -0.11854E-0007 -0.17999E-0008
  0.72068E+0004 -0.28120E+0004 -0.17530E-0007 -0.12597E-0007 -0.15601E-0008
  0.72500E+0004 -0.28109E+0004 -0.17807E-0007 -0.12971E-0007 -0.14264E-0008
  0.70000E+0004 -0.28013E+0004 -0.15247E-0007 -0.10609E-0007 -0.18653E-0008
  0.70432E+0004 -0.28001E+0004 -0.15696E-0007 -0.11018E-0007 -0.17638E-0008
  0.71250E+0004 -0.27979E+0004 -0.16494E-0007 -0.11782E-0007 -0.15663E-0008
  0.72068E+0004 -0.27957E+0004 -0.17199E-0007 -0.12516E-0007 -0.13604E-0008
  0.72500E+0004 -0.27946E+0004 -0.17527E-0007 -0.12886E-0007 -0.12488E-0008
  0.70000E+0004 -0.27713E+0004 -0.14155E-0007 -0.10505E-0007 -0.14284E-0008
  0.70432E+0004 -0.27700E+0004 -0.14668E-0007 -0.10899E-0007 -0.13325E-0008
  0.71250E+0004 -0.27675E+0004 -0.15599E-0007 -0.11640E-0007 -0.11585E-0008
  0.72068E+0004 -0.27649E+0004 -0.16457E-0007 -0.12355E-0007 -0.99385E-0009
  0.72500E+0004 -0.27636E+0004 -0.16873E-0007 -0.12718E-0007 -0.91156E-0009
  0.70000E+0004 -0.27414E+0004 -0.12981E-0007 -0.10387E-0007 -0.10976E-0008
  0.70432E+0004 -0.27399E+0004 -0.13546E-0007 -0.10768E-0007 -0.99390E-0009
  0.71250E+0004 -0.27370E+0004 -0.14591E-0007 -0.11485E-0007 -0.81628E-0009
  0.72068E+0004 -0.27342E+0004 -0.15580E-0007 -0.12183E-0007 -0.66407E-0009
  0.72500E+0004 -0.27327E+0004 -0.16073E-0007 -0.12539E-0007 -0.59530E-0009
  0.70000E+0004 -0.27256E+0004 -0.12336E-0007 -0.10318E-0007 -0.97129E-0009
  0.70432E+0004 -0.27240E+0004 -0.12925E-0007 -0.10693E-0007 -0.85861E-0009
  0.71250E+0004 -0.27210E+0004 -0.14020E-0007 -0.11398E-0007 -0.66908E-0009
  0.72068E+0004 -0.27179E+0004 -0.15070E-0007 -0.12086E-0007 -0.51259E-0009
  0.72500E+0004 -0.27163E+0004 -0.15600E-0007 -0.12438E-0007 -0.44500E-0009
  0.72500E+0004 -0.28109E+0004 -0.17807E-0007 -0.12971E-0007 -0.14264E-0008
  0.72932E+0004 -0.28097E+0004 -0.18045E-0007 -0.13326E-0007 -0.12861E-0008
  0.73750E+0004 -0.28076E+0004 -0.18381E-0007 -0.13942E-0007 -0.10039E-0008
  0.74568E+0004 -0.28054E+0004 -0.18542E-0007 -0.14464E-0007 -0.69667E-0009
  0.75000E+0004 -0.28043E+0004 -0.18549E-0007 -0.14694E-0007 -0.52284E-0009
  0.72500E+0004 -0.27946E+0004 -0.17527E-0007 -0.12886E-0007 -0.12488E-0008
  0.72932E+0004 -0.27933E+0004 -0.17818E-0007 -0.13238E-0007 -0.11332E-0008
  0.73750E+0004 -0.27910E+0004 -0.18261E-0007 -0.13853E-0007 -0.90539E-0009
  0.74568E+0004 -0.27886E+0004 -0.18538E-0007 -0.14378E-0007 -0.66172E-0009
  0.75000E+0004 -0.27874E+0004 -0.18610E-0007 -0.14613E-0007 -0.52493E-0009
  0.72500E+0004 -0.27636E+0004 -0.16873E-0007 -0.12718E-0007 -0.91156E-0009
  0.72932E+0004 -0.27622E+0004 -0.17256E-0007 -0.13065E-0007 -0.83019E-0009
  0.73750E+0004 -0.27595E+0004 -0.17889E-0007 -0.13677E-0007 -0.68205E-0009
  0.74568E+0004 -0.27568E+0004 -0.18375E-0007 -0.14208E-0007 -0.53621E-0009
  0.75000E+0004 -0.27553E+0004 -0.18564E-0007 -0.14450E-0007 -0.45810E-0009
  0.72500E+0004 -0.27327E+0004 -0.16073E-0007 -0.12539E-0007 -0.59530E-0009
  0.72932E+0004 -0.27310E+0004 -0.16538E-0007 -0.12881E-0007 -0.53239E-0009
  0.73750E+0004 -0.27280E+0004 -0.17342E-0007 -0.13488E-0007 -0.43338E-0009
  0.74568E+0004 -0.27249E+0004 -0.18020E-0007 -0.14025E-0007 -0.35536E-0009
  0.75000E+0004 -0.27233E+0004 -0.18318E-0007 -0.14274E-0007 -0.32058E-0009
  0.72500E+0004 -0.27163E+0004 -0.15600E-0007 -0.12438E-0007 -0.44500E-0009
  0.72932E+0004 -0.27146E+0004 -0.16103E-0007 -0.12777E-0007 -0.38570E-0009
  0.73750E+0004 -0.27114E+0004 -0.16989E-0007 -0.13383E-0007 -0.30078E-0009
  0.74568E+0004 -0.27081E+0004 -0.17760E-0007 -0.13922E-0007 -0.24651E-0009
  0.75000E+0004 -0.27064E+0004 -0.18112E-0007 -0.14174E-0007 -0.22832E-0009
  0.75000E+0004 -0.28043E+0004 -0.18549E-0007 -0.14694E-0007 -0.52284E-0009
  0.75432E+0004 -0.28030E+0004 -0.18497E-0007 -0.14887E-0007 -0.34057E-0009
  0.76250E+0004 -0.28007E+0004 -0.18226E-0007 -0.15142E-0007  0.32292E-0010
  0.77068E+0004 -0.27984E+0004 -0.17708E-0007 -0.15231E-0007  0.44472E-0009
  0.77500E+0004 -0.27972E+0004 -0.17329E-0007 -0.15205E-0007  0.68036E-0009
  0.75000E+0004 -0.27874E+0004 -0.18610E-0007 -0.14613E-0007 -0.52493E-0009
  0.75432E+0004 -0.27860E+0004 -0.18624E-0007 -0.14811E-0007 -0.38144E-0009
  0.76250E+0004 -0.27835E+0004 -0.18484E-0007 -0.15083E-0007 -0.86771E-0010
  0.77068E+0004 -0.27810E+0004 -0.18101E-0007 -0.15196E-0007  0.24340E-0009
  0.77500E+0004 -0.27797E+0004 -0.17794E-0007 -0.15185E-0007  0.43496E-0009
  0.75000E+0004 -0.27553E+0004 -0.18564E-0007 -0.14450E-0007 -0.45810E-0009
  0.75432E+0004 -0.27538E+0004 -0.18699E-0007 -0.14659E-0007 -0.37729E-0009
  0.76250E+0004 -0.27509E+0004 -0.18800E-0007 -0.14960E-0007 -0.21240E-0009
  0.77068E+0004 -0.27480E+0004 -0.18670E-0007 -0.15115E-0007 -0.22949E-0010
  0.77500E+0004 -0.27465E+0004 -0.18501E-0007 -0.15132E-0007  0.91260E-0010
  0.75000E+0004 -0.27233E+0004 -0.18318E-0007 -0.14274E-0007 -0.32058E-0009
  0.75432E+0004 -0.27216E+0004 -0.18567E-0007 -0.14492E-0007 -0.28766E-0009
  0.76250E+0004 -0.27183E+0004 -0.18896E-0007 -0.14820E-0007 -0.22641E-0009
  0.77068E+0004 -0.27150E+0004 -0.19013E-0007 -0.15014E-0007 -0.15519E-0009
  0.77500E+0004 -0.27133E+0004 -0.18979E-0007 -0.15057E-0007 -0.10827E-0009
  0.75000E+0004 -0.27064E+0004 -0.18112E-0007 -0.14174E-0007 -0.22832E-0009
  0.75432E+0004 -0.27046E+0004 -0.18417E-0007 -0.14396E-0007 -0.21453E-0009
  0.76250E+0004 -0.27011E+0004 -0.18862E-0007 -0.14738E-0007 -0.19692E-0009
  0.77068E+0004 -0.26976E+0004 -0.19104E-0007 -0.14952E-0007 -0.17810E-0009
  0.77500E+0004 -0.26958E+0004 -0.19139E-0007 -0.15008E-0007 -0.16197E-0009
  0.77500E+0004 -0.27972E+0004 -0.17329E-0007 -0.15205E-0007  0.68036E-0009
  0.77932E+0004 -0.27958E+0004 -0.16877E-0007 -0.15122E-0007  0.92610E-0009
  0.78750E+0004 -0.27933E+0004 -0.15803E-0007 -0.14803E-0007  0.14287E-0008
  0.79568E+0004 -0.27908E+0004 -0.14438E-0007 -0.14256E-0007  0.19784E-0008
  0.80000E+0004 -0.27894E+0004 -0.13600E-0007 -0.13871E-0007  0.22877E-0008
  0.77500E+0004 -0.27797E+0004 -0.17794E-0007 -0.15185E-0007  0.43496E-0009
  0.77932E+0004 -0.27782E+0004 -0.17414E-0007 -0.15119E-0007  0.63685E-0009
  0.78750E+0004 -0.27755E+0004 -0.16478E-0007 -0.14839E-0007  0.10584E-0008
  0.79568E+0004 -0.27727E+0004 -0.15247E-0007 -0.14338E-0007  0.15326E-0008
  0.80000E+0004 -0.27713E+0004 -0.14477E-0007 -0.13981E-0007  0.18058E-0008
  0.77500E+0004 -0.27465E+0004 -0.18501E-0007 -0.15132E-0007  0.91260E-0010
  0.77932E+0004 -0.27448E+0004 -0.18259E-0007 -0.15097E-0007  0.21521E-0009
  0.78750E+0004 -0.27416E+0004 -0.17588E-0007 -0.14888E-0007  0.48891E-0009
  0.79568E+0004 -0.27385E+0004 -0.16620E-0007 -0.14471E-0007  0.82053E-0009
  0.80000E+0004 -0.27368E+0004 -0.15986E-0007 -0.14165E-0007  0.10230E-0008
  0.77500E+0004 -0.27133E+0004 -0.18979E-0007 -0.15057E-0007 -0.10827E-0009
  0.77932E+0004 -0.27114E+0004 -0.18875E-0007 -0.15051E-0007 -0.53539E-0010
  0.78750E+0004 -0.27078E+0004 -0.18471E-0007 -0.14909E-0007  0.84236E-0010
  0.79568E+0004 -0.27042E+0004 -0.17775E-0007 -0.14574E-0007  0.27851E-0009
  0.80000E+0004 -0.27023E+0004 -0.17283E-0007 -0.14316E-0007  0.40992E-0009
  0.77500E+0004 -0.26958E+0004 -0.19139E-0007 -0.15008E-0007 -0.16197E-0009
  0.77932E+0004 -0.26938E+0004 -0.19107E-0007 -0.15017E-0007 -0.13961E-0009
  0.78750E+0004 -0.26900E+0004 -0.18843E-0007 -0.14909E-0007 -0.67214E-0010
  0.79568E+0004 -0.26862E+0004 -0.18292E-0007 -0.14615E-0007  0.58565E-0010
  0.80000E+0004 -0.26842E+0004 -0.17878E-0007 -0.14382E-0007  0.15349E-0009
  0.80000E+0004 -0.27894E+0004 -0.13600E-0007 -0.13871E-0007  0.22877E-0008
  0.80432E+0004 -0.27880E+0004 -0.12685E-0007 -0.13417E-0007  0.26056E-0008
  0.81250E+0004 -0.27853E+0004 -0.10732E-0007 -0.12367E-0007  0.32390E-0008
  0.82068E+0004 -0.27826E+0004 -0.85072E-0008 -0.11063E-0007  0.39025E-0008
  0.82500E+0004 -0.27812E+0004 -0.72318E-0008 -0.10276E-0007  0.42609E-0008
  0.80000E+0004 -0.27713E+0004 -0.14477E-0007 -0.13981E-0007  0.18058E-0008
  0.80432E+0004 -0.27697E+0004 -0.13627E-0007 -0.13557E-0007  0.20907E-0008
  0.81250E+0004 -0.27668E+0004 -0.11790E-0007 -0.12567E-0007  0.26725E-0008
  0.82068E+0004 -0.27638E+0004 -0.96662E-0008 -0.11330E-0007  0.33014E-0008
  0.82500E+0004 -0.27623E+0004 -0.84369E-0008 -0.10580E-0007  0.36496E-0008
  0.80000E+0004 -0.27368E+0004 -0.15986E-0007 -0.14165E-0007  0.10230E-0008
  0.80432E+0004 -0.27350E+0004 -0.15269E-0007 -0.13795E-0007  0.12416E-0008
  0.81250E+0004 -0.27316E+0004 -0.13671E-0007 -0.12918E-0007  0.17134E-0008
  0.82068E+0004 -0.27282E+0004 -0.11763E-0007 -0.11804E-0007  0.22585E-0008
  0.82500E+0004 -0.27265E+0004 -0.10636E-0007 -0.11122E-0007  0.25757E-0008
  0.80000E+0004 -0.27023E+0004 -0.17283E-0007 -0.14316E-0007  0.40992E-0009
  0.80432E+0004 -0.27003E+0004 -0.16707E-0007 -0.13997E-0007  0.55999E-0009
  0.81250E+0004 -0.26965E+0004 -0.15369E-0007 -0.13228E-0007  0.91161E-0009
  0.82068E+0004 -0.26927E+0004 -0.13705E-0007 -0.12233E-0007  0.13549E-0008
  0.82500E+0004 -0.26906E+0004 -0.12696E-0007 -0.11619E-0007  0.16282E-0008
  0.80000E+0004 -0.26842E+0004 -0.17878E-0007 -0.14382E-0007  0.15349E-0009
  0.80432E+0004 -0.26820E+0004 -0.17379E-0007 -0.14089E-0007  0.26764E-0009
  0.81250E+0004 -0.26780E+0004 -0.16184E-0007 -0.13375E-0007  0.55387E-0009
  0.82068E+0004 -0.26739E+0004 -0.14658E-0007 -0.12441E-0007  0.93826E-0009
  0.82500E+0004 -0.26718E+0004 -0.13718E-0007 -0.11861E-0007  0.11844E-0008
  0.82500E+0004 -0.27812E+0004 -0.72318E-0008 -0.10276E-0007  0.42609E-0008
  0.82932E+0004 -0.27799E+0004 -0.58819E-0008 -0.94177E-0008  0.46265E-0008
  0.83750E+0004 -0.27775E+0004 -0.31670E-0008 -0.76135E-0008  0.53155E-0008
  0.84568E+0004 -0.27751E+0004 -0.29038E-0009 -0.55963E-0008  0.59781E-0008
  0.85000E+0004 -0.27738E+0004  0.12729E-0008 -0.44562E-0008  0.63078E-0008
  0.82500E+0004 -0.27623E+0004 -0.84369E-0008 -0.10580E-0007  0.36496E-0008
  0.82932E+0004 -0.27609E+0004 -0.71265E-0008 -0.97597E-0008  0.40112E-0008
  0.83750E+0004 -0.27583E+0004 -0.44685E-0008 -0.80288E-0008  0.47110E-0008
  0.84568E+0004 -0.27557E+0004 -0.16221E-0008 -0.60849E-0008  0.54092E-0008
  0.85000E+0004 -0.27543E+0004 -0.63226E-0010 -0.49829E-0008  0.57680E-0008
  0.82500E+0004 -0.27265E+0004 -0.10636E-0007 -0.11122E-0007  0.25757E-0008
  0.82932E+0004 -0.27249E+0004 -0.94162E-0008 -0.10372E-0007  0.29161E-0008
  0.83750E+0004 -0.27219E+0004 -0.68993E-0008 -0.87783E-0008  0.36071E-0008
  0.84568E+0004 -0.27189E+0004 -0.41467E-0008 -0.69724E-0008  0.43400E-0008
  0.85000E+0004 -0.27173E+0004 -0.26161E-0008 -0.59424E-0008  0.47359E-0008
  0.82500E+0004 -0.26906E+0004 -0.12696E-0007 -0.11619E-0007  0.16282E-0008
  0.82932E+0004 -0.26889E+0004 -0.11587E-0007 -0.10937E-0007  0.19324E-0008
  0.83750E+0004 -0.26855E+0004 -0.92520E-0008 -0.94776E-0008  0.25810E-0008
  0.84568E+0004 -0.26821E+0004 -0.66383E-0008 -0.78082E-0008  0.33094E-0008
  0.85000E+0004 -0.26803E+0004 -0.51616E-0008 -0.68502E-0008  0.37198E-0008
  0.82500E+0004 -0.26718E+0004 -0.13718E-0007 -0.11861E-0007  0.11844E-0008
  0.82932E+0004 -0.26699E+0004 -0.12674E-0007 -0.11215E-0007  0.14647E-0008
  0.83750E+0004 -0.26662E+0004 -0.10450E-0007 -0.98258E-0008  0.20792E-0008
  0.84568E+0004 -0.26626E+0004 -0.79265E-0008 -0.82278E-0008  0.27910E-0008
  0.85000E+0004 -0.26607E+0004 -0.64879E-0008 -0.73077E-0008  0.32008E-0008
  0.85000E+0004 -0.27738E+0004  0.12729E-0008 -0.44562E-0008  0.63078E-0008
  0.85432E+0004 -0.27729E+0004  0.28808E-0008 -0.32614E-0008  0.66287E-0008
  0.86250E+0004 -0.27713E+0004  0.59406E-0008 -0.89088E-0009  0.71617E-0008
  0.87068E+0004 -0.27696E+0004  0.89469E-0008  0.15708E-0008  0.75697E-0008
  0.87500E+0004 -0.27687E+0004  0.10483E-0007  0.28887E-0008  0.77226E-0008
  0.85000E+0004 -0.27543E+0004 -0.63226E-0010 -0.49829E-0008  0.57680E-0008
  0.85432E+0004 -0.27533E+0004  0.15515E-0008 -0.38241E-0008  0.61261E-0008
  0.86250E+0004 -0.27515E+0004  0.46488E-0008 -0.15176E-0008  0.67485E-0008
  0.87068E+0004 -0.27497E+0004  0.77252E-0008  0.88892E-0009  0.72685E-0008
  0.87500E+0004 -0.27488E+0004  0.93113E-0008  0.21820E-0008  0.74883E-0008
  0.85000E+0004 -0.27173E+0004 -0.26161E-0008 -0.59424E-0008  0.47359E-0008
  0.85432E+0004 -0.27162E+0004 -0.10092E-0008 -0.48525E-0008  0.51455E-0008
  0.86250E+0004 -0.27141E+0004  0.21199E-0008 -0.26693E-0008  0.59022E-0008
  0.87068E+0004 -0.27120E+0004  0.52909E-0008 -0.37136E-0009  0.66006E-0008
  0.87500E+0004 -0.27109E+0004  0.69522E-0008  0.87193E-0009  0.69307E-0008
  0.85000E+0004 -0.26803E+0004 -0.51616E-0008 -0.68502E-0008  0.37198E-0008
  0.85432E+0004 -0.26790E+0004 -0.35890E-0008 -0.58296E-0008  0.41574E-0008
  0.86250E+0004 -0.26767E+0004 -0.47959E-0009 -0.37722E-0008  0.50026E-0008
  0.87068E+0004 -0.26743E+0004  0.27347E-0008 -0.15873E-0008  0.58347E-0008
  0.87500E+0004 -0.26731E+0004  0.44449E-0008 -0.39720E-0009  0.62527E-0008
  0.85000E+0004 -0.26607E+0004 -0.64879E-0008 -0.73077E-0008  0.32008E-0008
  0.85432E+0004 -0.26594E+0004 -0.49440E-0008 -0.63239E-0008  0.36441E-0008
  0.86250E+0004 -0.26569E+0004 -0.18654E-0008 -0.43337E-0008  0.45183E-0008
  0.87068E+0004 -0.26544E+0004  0.13510E-0008 -0.22101E-0008  0.54029E-0008
  0.87500E+0004 -0.26531E+0004  0.30761E-0008 -0.10493E-0008  0.58581E-0008
  0.87500E+0004 -0.27687E+0004  0.10483E-0007  0.28887E-0008  0.77226E-0008
  0.87932E+0004 -0.27681E+0004  0.11980E-0007  0.42124E-0008  0.78307E-0008
  0.88750E+0004 -0.27668E+0004  0.14628E-0007  0.66931E-0008  0.78824E-0008
  0.89568E+0004 -0.27656E+0004  0.16956E-0007  0.90719E-0008  0.77201E-0008
  0.90000E+0004 -0.27649E+0004  0.18029E-0007  0.10265E-0007  0.75414E-0008
  0.87500E+0004 -0.27488E+0004  0.93113E-0008  0.21820E-0008  0.74883E-0008
  0.87932E+0004 -0.27481E+0004  0.10868E-0007  0.34851E-0008  0.76685E-0008
  0.88750E+0004 -0.27467E+0004  0.13653E-0007  0.59381E-0008  0.78662E-0008
  0.89568E+0004 -0.27454E+0004  0.16144E-0007  0.83060E-0008  0.78563E-0008
  0.90000E+0004 -0.27446E+0004  0.17312E-0007  0.95007E-0008  0.77584E-0008
  0.87500E+0004 -0.27109E+0004  0.69522E-0008  0.87193E-0009  0.69307E-0008
  0.87932E+0004 -0.27101E+0004  0.86053E-0008  0.21328E-0008  0.72323E-0008
  0.88750E+0004 -0.27085E+0004  0.11618E-0007  0.45255E-0008  0.76823E-0008
  0.89568E+0004 -0.27070E+0004  0.14391E-0007  0.68629E-0008  0.79439E-0008
  0.90000E+0004 -0.27062E+0004  0.15727E-0007  0.80548E-0008  0.79926E-0008
  0.87500E+0004 -0.26731E+0004  0.44449E-0008 -0.39720E-0009  0.62527E-0008
  0.87932E+0004 -0.26721E+0004  0.61687E-0008  0.81732E-0009  0.66546E-0008
  0.88750E+0004 -0.26704E+0004  0.93643E-0008  0.31401E-0008  0.73214E-0008
  0.89568E+0004 -0.26686E+0004  0.12381E-0007  0.54352E-0008  0.78271E-0008
  0.90000E+0004 -0.26677E+0004  0.13868E-0007  0.66171E-0008  0.80117E-0008
  0.87500E+0004 -0.26531E+0004  0.30761E-0008 -0.10493E-0008  0.58581E-0008
  0.87932E+0004 -0.26521E+0004  0.48264E-0008  0.13928E-0009  0.63039E-0008
  0.88750E+0004 -0.26503E+0004  0.80993E-0008  0.24215E-0008  0.70698E-0008
  0.89568E+0004 -0.26484E+0004  0.11228E-0007  0.46897E-0008  0.76914E-0008
  0.90000E+0004 -0.26474E+0004  0.12786E-0007  0.58636E-0008  0.79425E-0008
  0.90000E+0004 -0.27649E+0004  0.18029E-0007  0.10265E-0007  0.75414E-0008
  0.90432E+0004 -0.27643E+0004  0.18980E-0007  0.11397E-0007  0.73003E-0008
  0.91250E+0004 -0.27630E+0004  0.20420E-0007  0.13357E-0007  0.66644E-0008
  0.92068E+0004 -0.27617E+0004  0.21343E-0007  0.15015E-0007  0.58076E-0008
  0.92500E+0004 -0.27611E+0004  0.21610E-0007  0.15751E-0007  0.52720E-0008
  0.90000E+0004 -0.27446E+0004  0.17312E-0007  0.95007E-0008  0.77584E-0008
  0.90432E+0004 -0.27439E+0004  0.18363E-0007  0.10640E-0007  0.75968E-0008
  0.91250E+0004 -0.27425E+0004  0.20001E-0007  0.12627E-0007  0.71041E-0008
  0.92068E+0004 -0.27412E+0004  0.21131E-0007  0.14333E-0007  0.63749E-0008
  0.92500E+0004 -0.27404E+0004  0.21507E-0007  0.15103E-0007  0.58978E-0008
  0.90000E+0004 -0.27062E+0004  0.15727E-0007  0.80548E-0008  0.79926E-0008
  0.90432E+0004 -0.27053E+0004  0.16957E-0007  0.92005E-0008  0.79778E-0008
  0.91250E+0004 -0.27038E+0004  0.18961E-0007  0.11229E-0007  0.77556E-0008
  0.92068E+0004 -0.27022E+0004  0.20478E-0007  0.13011E-0007  0.72757E-0008
  0.92500E+0004 -0.27013E+0004  0.21064E-0007  0.13837E-0007  0.69167E-0008
  0.90000E+0004 -0.26677E+0004  0.13868E-0007  0.66171E-0008  0.80117E-0008
  0.90432E+0004 -0.26668E+0004  0.15262E-0007  0.77616E-0008  0.81356E-0008
  0.91250E+0004 -0.26650E+0004  0.17610E-0007  0.98139E-0008  0.81766E-0008
  0.92068E+0004 -0.26632E+0004  0.19503E-0007  0.11656E-0007  0.79495E-0008
  0.92500E+0004 -0.26622E+0004  0.20295E-0007  0.12527E-0007  0.77150E-0008
  0.90000E+0004 -0.26474E+0004  0.12786E-0007  0.58636E-0008  0.79425E-0008
  0.90432E+0004 -0.26464E+0004  0.14260E-0007  0.70045E-0008  0.81351E-0008
  0.91250E+0004 -0.26445E+0004  0.16778E-0007  0.90634E-0008  0.83099E-0008
  0.92068E+0004 -0.26426E+0004  0.18862E-0007  0.10930E-0007  0.82153E-0008
  0.92500E+0004 -0.26416E+0004  0.19761E-0007  0.11822E-0007  0.80476E-0008
  0.92500E+0004 -0.27611E+0004  0.21610E-0007  0.15751E-0007  0.52720E-0008
  0.92932E+0004 -0.27605E+0004  0.21721E-0007  0.16384E-0007  0.46825E-0008
  0.93750E+0004 -0.27594E+0004  0.21504E-0007  0.17278E-0007  0.34414E-0008
  0.94568E+0004 -0.27583E+0004  0.20740E-0007  0.17746E-0007  0.20788E-0008
  0.95000E+0004 -0.27577E+0004  0.20129E-0007  0.17818E-0007  0.13288E-0008
  0.92500E+0004 -0.27404E+0004  0.21507E-0007  0.15103E-0007  0.58978E-0008
  0.92932E+0004 -0.27398E+0004  0.21728E-0007  0.15774E-0007  0.53600E-0008
  0.93750E+0004 -0.27386E+0004  0.21710E-0007  0.16755E-0007  0.41938E-0008
  0.94568E+0004 -0.27374E+0004  0.21129E-0007  0.17326E-0007  0.28736E-0008
  0.95000E+0004 -0.27368E+0004  0.20606E-0007  0.17457E-0007  0.21318E-0008
  0.92500E+0004 -0.27013E+0004  0.21064E-0007  0.13837E-0007  0.69167E-0008
  0.92932E+0004 -0.27006E+0004  0.21494E-0007  0.14574E-0007  0.64863E-0008
  0.93750E+0004 -0.26992E+0004  0.21866E-0007  0.15705E-0007  0.54859E-0008
  0.94568E+0004 -0.26979E+0004  0.21652E-0007  0.16456E-0007  0.42753E-0008
  0.95000E+0004 -0.26972E+0004  0.21308E-0007  0.16693E-0007  0.35663E-0008
  0.92500E+0004 -0.26622E+0004  0.20295E-0007  0.12527E-0007  0.77150E-0008
  0.92932E+0004 -0.26614E+0004  0.20937E-0007  0.13320E-0007  0.74012E-0008
  0.93750E+0004 -0.26599E+0004  0.21708E-0007  0.14583E-0007  0.65913E-0008
  0.94568E+0004 -0.26583E+0004  0.21880E-0007  0.15497E-0007  0.55237E-0008
  0.95000E+0004 -0.26575E+0004  0.21729E-0007  0.15831E-0007  0.48677E-0008
  0.92500E+0004 -0.26416E+0004  0.19761E-0007  0.11822E-0007  0.80476E-0008
  0.92932E+0004 -0.26407E+0004  0.20513E-0007  0.12640E-0007  0.77977E-0008
  0.93750E+0004 -0.26391E+0004  0.21496E-0007  0.13965E-0007  0.70960E-0008
  0.94568E+0004 -0.26375E+0004  0.21877E-0007  0.14957E-0007  0.61151E-0008
  0.95000E+0004 -0.26366E+0004  0.21833E-0007  0.15339E-0007  0.54942E-0008
  0.95000E+0004 -0.27577E+0004  0.20129E-0007  0.17818E-0007  0.13288E-0008
  0.95432E+0004 -0.27576E+0004  0.19372E-0007  0.17773E-0007  0.55211E-0009
  0.96250E+0004 -0.27572E+0004  0.17597E-0007  0.17352E-0007 -0.91471E-0009
  0.97068E+0004 -0.27569E+0004  0.15446E-0007  0.16510E-0007 -0.23226E-0008
  0.97500E+0004 -0.27567E+0004  0.14191E-0007  0.15906E-0007 -0.30194E-0008
  0.95000E+0004 -0.27368E+0004  0.20606E-0007  0.17457E-0007  0.21318E-0008
  0.95432E+0004 -0.27366E+0004  0.19930E-0007  0.17476E-0007  0.13528E-0008
  0.96250E+0004 -0.27363E+0004  0.18286E-0007  0.17181E-0007 -0.14614E-0009
  0.97068E+0004 -0.27359E+0004  0.16233E-0007  0.16469E-0007 -0.16196E-0008
  0.97500E+0004 -0.27357E+0004  0.15016E-0007  0.15933E-0007 -0.23632E-0008
  0.95000E+0004 -0.26972E+0004  0.21308E-0007  0.16693E-0007  0.35663E-0008
  0.95432E+0004 -0.26969E+0004  0.20801E-0007  0.16826E-0007  0.28014E-0008
  0.96250E+0004 -0.26965E+0004  0.19437E-0007  0.16760E-0007  0.12781E-0008
  0.97068E+0004 -0.26961E+0004  0.17603E-0007  0.16286E-0007 -0.28349E-0009
  0.97500E+0004 -0.26959E+0004  0.16476E-0007  0.15879E-0007 -0.10974E-0008
  0.95000E+0004 -0.26575E+0004  0.21729E-0007  0.15831E-0007  0.48677E-0008
  0.95432E+0004 -0.26573E+0004  0.21409E-0007  0.16069E-0007  0.41394E-0008
  0.96250E+0004 -0.26568E+0004  0.20361E-0007  0.16218E-0007  0.26366E-0008
  0.97068E+0004 -0.26563E+0004  0.18788E-0007  0.15973E-0007  0.10330E-0008
  0.97500E+0004 -0.26560E+0004  0.17774E-0007  0.15688E-0007  0.17244E-0009
  0.95000E+0004 -0.26366E+0004  0.21833E-0007  0.15339E-0007  0.54942E-0008
  0.95432E+0004 -0.26363E+0004  0.21617E-0007  0.15630E-0007  0.47934E-0008
  0.96250E+0004 -0.26358E+0004  0.20750E-0007  0.15886E-0007  0.33183E-0008
  0.97068E+0004 -0.26353E+0004  0.19330E-0007  0.15757E-0007  0.17101E-0008
  0.97500E+0004 -0.26350E+0004  0.18384E-0007  0.15535E-0007  0.83446E-0009
  0.97500E+0004 -0.27567E+0004  0.14191E-0007  0.15906E-0007 -0.30194E-0008
  0.97932E+0004 -0.27572E+0004  0.12846E-0007  0.15200E-0007 -0.36948E-0008
  0.98750E+0004 -0.27581E+0004  0.10171E-0007  0.13599E-0007 -0.48206E-0008
  0.99568E+0004 -0.27590E+0004  0.74231E-0008  0.11712E-0007 -0.57125E-0008
  0.10000E+0005 -0.27594E+0004  0.59786E-0008  0.10623E-0007 -0.60767E-0008
  0.97500E+0004 -0.27357E+0004  0.15016E-0007  0.15933E-0007 -0.23632E-0008
  0.97932E+0004 -0.27362E+0004  0.13697E-0007  0.15297E-0007 -0.30948E-0008
  0.98750E+0004 -0.27372E+0004  0.11047E-0007  0.13821E-0007 -0.43432E-0008
  0.99568E+0004 -0.27382E+0004  0.82921E-0008  0.12048E-0007 -0.53720E-0008
  0.10000E+0005 -0.27387E+0004  0.68330E-0008  0.11014E-0007 -0.58109E-0008
  0.97500E+0004 -0.26959E+0004  0.16476E-0007  0.15879E-0007 -0.10974E-0008
  0.97932E+0004 -0.26965E+0004  0.15227E-0007  0.15371E-0007 -0.19178E-0008
  0.98750E+0004 -0.26976E+0004  0.12657E-0007  0.14132E-0007 -0.33696E-0008
  0.99568E+0004 -0.26987E+0004  0.99189E-0008  0.12580E-0007 -0.46349E-0008
  0.10000E+0005 -0.26993E+0004  0.84458E-0008  0.11652E-0007 -0.52064E-0008
  0.97500E+0004 -0.26560E+0004  0.17774E-0007  0.15688E-0007  0.17244E-0009
  0.97932E+0004 -0.26567E+0004  0.16620E-0007  0.15307E-0007 -0.71339E-0009
  0.98750E+0004 -0.26580E+0004  0.14175E-0007  0.14303E-0007 -0.23286E-0008
  0.99568E+0004 -0.26593E+0004  0.11495E-0007  0.12972E-0007 -0.37977E-0008
  0.10000E+0005 -0.26599E+0004  0.10027E-0007  0.12154E-0007 -0.44882E-0008
  0.97500E+0004 -0.26350E+0004  0.18384E-0007  0.15535E-0007  0.83446E-0009
  0.97932E+0004 -0.26357E+0004  0.17290E-0007  0.15219E-0007 -0.76446E-0010
  0.98750E+0004 -0.26371E+0004  0.14929E-0007  0.14337E-0007 -0.17613E-0008
  0.99568E+0004 -0.26385E+0004  0.12296E-0007  0.13124E-0007 -0.33238E-0008
  0.10000E+0005 -0.26392E+0004  0.10840E-0007  0.12364E-0007 -0.40707E-0008
  0.10000E+0005 -0.27594E+0004  0.59786E-0008  0.10623E-0007 -0.60767E-0008
  0.10043E+0005 -0.27606E+0004  0.45302E-0008  0.94732E-0008 -0.63724E-0008
  0.10125E+0005 -0.27627E+0004  0.18905E-0008  0.71874E-0008 -0.67084E-0008
  0.10207E+0005 -0.27648E+0004 -0.54975E-0009  0.48367E-0008 -0.67650E-0008
  0.10250E+0005 -0.27659E+0004 -0.17376E-0008  0.35961E-0008 -0.66894E-0008
  0.10000E+0005 -0.27387E+0004  0.68330E-0008  0.11014E-0007 -0.58109E-0008
  0.10043E+0005 -0.27399E+0004  0.53611E-0008  0.99145E-0008 -0.61833E-0008
  0.10125E+0005 -0.27422E+0004  0.26621E-0008  0.77097E-0008 -0.66594E-0008
  0.10207E+0005 -0.27445E+0004  0.14906E-0009  0.54195E-0008 -0.68424E-0008
  0.10250E+0005 -0.27457E+0004 -0.10805E-0008  0.42021E-0008 -0.68258E-0008
  0.10000E+0005 -0.26993E+0004  0.84458E-0008  0.11652E-0007 -0.52064E-0008
  0.10043E+0005 -0.27007E+0004  0.69419E-0008  0.10652E-0007 -0.57177E-0008
  0.10125E+0005 -0.27033E+0004  0.41497E-0008  0.86107E-0008 -0.64531E-0008
  0.10207E+0005 -0.27060E+0004  0.15117E-0008  0.64470E-0008 -0.68772E-0008
  0.10250E+0005 -0.27074E+0004  0.20778E-0009  0.52804E-0008 -0.69755E-0008
  0.10000E+0005 -0.26599E+0004  0.10027E-0007  0.12154E-0007 -0.44882E-0008
  0.10043E+0005 -0.26615E+0004  0.85096E-0008  0.11259E-0007 -0.51274E-0008
  0.10125E+0005 -0.26645E+0004  0.56525E-0008  0.93916E-0008 -0.61094E-0008
  0.10207E+0005 -0.26675E+0004  0.29101E-0008  0.73684E-0008 -0.67719E-0008
  0.10250E+0005 -0.26690E+0004  0.15397E-0008  0.62610E-0008 -0.69873E-0008
  0.10000E+0005 -0.26392E+0004  0.10840E-0007  0.12364E-0007 -0.40707E-0008
  0.10043E+0005 -0.26408E+0004  0.93228E-0008  0.11525E-0007 -0.47723E-0008
  0.10125E+0005 -0.26440E+0004  0.64442E-0008  0.97539E-0008 -0.58776E-0008
  0.10207E+0005 -0.26472E+0004  0.36563E-0008  0.78101E-0008 -0.66631E-0008
  0.10250E+0005 -0.26488E+0004  0.22546E-0008  0.67369E-0008 -0.69403E-0008
  0.10250E+0005 -0.27659E+0004 -0.17376E-0008  0.35961E-0008 -0.66894E-0008
  0.10293E+0005 -0.27668E+0004 -0.28421E-0008  0.23784E-0008 -0.65517E-0008
  0.10375E+0005 -0.27685E+0004 -0.47124E-0008  0.14886E-0009 -0.61360E-0008
  0.10457E+0005 -0.27702E+0004 -0.62746E-0008 -0.19202E-0008 -0.55586E-0008
  0.10500E+0005 -0.27711E+0004 -0.69711E-0008 -0.29271E-0008 -0.52049E-0008
  0.10250E+0005 -0.27457E+0004 -0.10805E-0008  0.42021E-0008 -0.68258E-0008
  0.10293E+0005 -0.27466E+0004 -0.22272E-0008  0.30019E-0008 -0.67405E-0008
  0.10375E+0005 -0.27485E+0004 -0.41789E-0008  0.78922E-0009 -0.64056E-0008
  0.10457E+0005 -0.27503E+0004 -0.58218E-0008 -0.12837E-0008 -0.58837E-0008
  0.10500E+0005 -0.27513E+0004 -0.65602E-0008 -0.23006E-0008 -0.55492E-0008
  0.10250E+0005 -0.27074E+0004  0.20778E-0009  0.52804E-0008 -0.69755E-0008
  0.10293E+0005 -0.27085E+0004 -0.10155E-0008  0.41206E-0008 -0.69944E-0008
  0.10375E+0005 -0.27106E+0004 -0.31178E-0008  0.19538E-0008 -0.68246E-0008
  0.10457E+0005 -0.27127E+0004 -0.49129E-0008 -0.11190E-0009 -0.64230E-0008
  0.10500E+0005 -0.27139E+0004 -0.57307E-0008 -0.11402E-0008 -0.61335E-0008
  0.10250E+0005 -0.26690E+0004  0.15397E-0008  0.62610E-0008 -0.69873E-0008
  0.10293E+0005 -0.26703E+0004  0.24584E-0009  0.51502E-0008 -0.71146E-0008
  0.10375E+0005 -0.26727E+0004 -0.19999E-0008  0.30469E-0008 -0.71229E-0008
  0.10457E+0005 -0.26751E+0004 -0.39442E-0008  0.10067E-0008 -0.68592E-0008
  0.10500E+0005 -0.26764E+0004 -0.48409E-0008 -0.23288E-0010 -0.66249E-0008
  0.10250E+0005 -0.26488E+0004  0.22546E-0008  0.67369E-0008 -0.69403E-0008
  0.10293E+0005 -0.26502E+0004  0.92658E-0009  0.56553E-0008 -0.71256E-0008
  0.10375E+0005 -0.26527E+0004 -0.13910E-0008  0.35921E-0008 -0.72318E-0008
  0.10457E+0005 -0.26553E+0004 -0.34119E-0008  0.15724E-0008 -0.70468E-0008
  0.10500E+0005 -0.26566E+0004 -0.43498E-0008  0.54538E-0009 -0.68455E-0008
  0.10500E+0005 -0.27711E+0004 -0.69711E-0008 -0.29271E-0008 -0.52049E-0008
  0.10543E+0005 -0.27719E+0004 -0.75773E-0008 -0.38632E-0008 -0.48275E-0008
  0.10625E+0005 -0.27734E+0004 -0.84832E-0008 -0.54269E-0008 -0.40650E-0008
  0.10707E+0005 -0.27750E+0004 -0.90713E-0008 -0.66858E-0008 -0.32686E-0008
  0.10750E+0005 -0.27758E+0004 -0.92538E-0008 -0.72172E-0008 -0.28442E-0008
  0.10500E+0005 -0.27513E+0004 -0.65602E-0008 -0.23006E-0008 -0.55492E-0008
  0.10543E+0005 -0.27522E+0004 -0.72074E-0008 -0.32515E-0008 -0.51846E-0008
  0.10625E+0005 -0.27539E+0004 -0.81895E-0008 -0.48566E-0008 -0.44306E-0008
  0.10707E+0005 -0.27555E+0004 -0.88528E-0008 -0.61716E-0008 -0.36256E-0008
  0.10750E+0005 -0.27564E+0004 -0.90749E-0008 -0.67380E-0008 -0.31911E-0008
  0.10500E+0005 -0.27139E+0004 -0.57307E-0008 -0.11402E-0008 -0.61335E-0008
  0.10543E+0005 -0.27149E+0004 -0.64559E-0008 -0.21119E-0008 -0.58019E-0008
  0.10625E+0005 -0.27168E+0004 -0.75833E-0008 -0.37815E-0008 -0.50795E-0008
  0.10707E+0005 -0.27187E+0004 -0.83897E-0008 -0.51906E-0008 -0.42723E-0008
  0.10750E+0005 -0.27197E+0004 -0.86869E-0008 -0.58170E-0008 -0.38257E-0008
  0.10500E+0005 -0.26764E+0004 -0.48409E-0008 -0.23288E-0010 -0.66249E-0008
  0.10543E+0005 -0.26775E+0004 -0.56440E-0008 -0.10060E-0008 -0.63369E-0008
  0.10625E+0005 -0.26797E+0004 -0.69171E-0008 -0.27225E-0008 -0.56663E-0008
  0.10707E+0005 -0.26819E+0004 -0.78667E-0008 -0.42090E-0008 -0.48755E-0008
  0.10750E+0005 -0.26830E+0004 -0.82391E-0008 -0.48871E-0008 -0.44258E-0008
  0.10500E+0005 -0.26566E+0004 -0.43498E-0008  0.54538E-0009 -0.68455E-0008
  0.10543E+0005 -0.26578E+0004 -0.51936E-0008 -0.43941E-0009 -0.65844E-0008
  0.10625E+0005 -0.26601E+0004 -0.65434E-0008 -0.21736E-0008 -0.59490E-0008
  0.10707E+0005 -0.26624E+0004 -0.75686E-0008 -0.36941E-0008 -0.51745E-0008
  0.10750E+0005 -0.26637E+0004 -0.79806E-0008 -0.43962E-0008 -0.47268E-0008
  0.10750E+0005 -0.27758E+0004 -0.92538E-0008 -0.72172E-0008 -0.28442E-0008
  0.10793E+0005 -0.27767E+0004 -0.93490E-0008 -0.76571E-0008 -0.24172E-0008
  0.10875E+0005 -0.27785E+0004 -0.92869E-0008 -0.82231E-0008 -0.16152E-0008
  0.10957E+0005 -0.27802E+0004 -0.89095E-0008 -0.84386E-0008 -0.82595E-0009
  0.11000E+0005 -0.27811E+0004 -0.85855E-0008 -0.84130E-0008 -0.41574E-0009
  0.10750E+0005 -0.27564E+0004 -0.90749E-0008 -0.67380E-0008 -0.31911E-0008
  0.10793E+0005 -0.27574E+0004 -0.92100E-0008 -0.72161E-0008 -0.27513E-0008
  0.10875E+0005 -0.27593E+0004 -0.92238E-0008 -0.78613E-0008 -0.19194E-0008
  0.10957E+0005 -0.27612E+0004 -0.89220E-0008 -0.81621E-0008 -0.10959E-0008
  0.11000E+0005 -0.27622E+0004 -0.86374E-0008 -0.81831E-0008 -0.66664E-0009
  0.10750E+0005 -0.27197E+0004 -0.86869E-0008 -0.58170E-0008 -0.38257E-0008
  0.10793E+0005 -0.27209E+0004 -0.88976E-0008 -0.63616E-0008 -0.33676E-0008
  0.10875E+0005 -0.27231E+0004 -0.90555E-0008 -0.71473E-0008 -0.24890E-0008
  0.10957E+0005 -0.27253E+0004 -0.88983E-0008 -0.76022E-0008 -0.16087E-0008
  0.11000E+0005 -0.27264E+0004 -0.86893E-0008 -0.77080E-0008 -0.11474E-0008
  0.10750E+0005 -0.26830E+0004 -0.82391E-0008 -0.48871E-0008 -0.44258E-0008
  0.10793E+0005 -0.26843E+0004 -0.85254E-0008 -0.54907E-0008 -0.39577E-0008
  0.10875E+0005 -0.26868E+0004 -0.88272E-0008 -0.64036E-0008 -0.30460E-0008
  0.10957E+0005 -0.26893E+0004 -0.88149E-0008 -0.70016E-0008 -0.21203E-0008
  0.11000E+0005 -0.26906E+0004 -0.86824E-0008 -0.71873E-0008 -0.16321E-0008
  0.10750E+0005 -0.26637E+0004 -0.79806E-0008 -0.43962E-0008 -0.47268E-0008
  0.10793E+0005 -0.26650E+0004 -0.83067E-0008 -0.50275E-0008 -0.42569E-0008
  0.10875E+0005 -0.26677E+0004 -0.86841E-0008 -0.60021E-0008 -0.33334E-0008
  0.10957E+0005 -0.26703E+0004 -0.87482E-0008 -0.66709E-0008 -0.23885E-0008
  0.11000E+0005 -0.26717E+0004 -0.86561E-0008 -0.68967E-0008 -0.18881E-0008
  0.11000E+0005 -0.27811E+0004 -0.85855E-0008 -0.84130E-0008 -0.41574E-0009
  0.11043E+0005 -0.27821E+0004 -0.81775E-0008 -0.82957E-0008 -0.86038E-0011
  0.11125E+0005 -0.27839E+0004 -0.71846E-0008 -0.78309E-0008  0.75018E-0009
  0.11207E+0005 -0.27858E+0004 -0.59318E-0008 -0.70790E-0008  0.14879E-0008
  0.11250E+0005 -0.27867E+0004 -0.51814E-0008 -0.65806E-0008  0.18641E-0008
  0.11000E+0005 -0.27622E+0004 -0.86374E-0008 -0.81831E-0008 -0.66664E-0009
  0.11043E+0005 -0.27633E+0004 -0.82679E-0008 -0.81127E-0008 -0.24011E-0009
  0.11125E+0005 -0.27653E+0004 -0.73437E-0008 -0.77362E-0008  0.55610E-0009
  0.11207E+0005 -0.27673E+0004 -0.61506E-0008 -0.70691E-0008  0.13323E-0008
  0.11250E+0005 -0.27683E+0004 -0.54266E-0008 -0.66128E-0008  0.17295E-0008
  0.11000E+0005 -0.27264E+0004 -0.86893E-0008 -0.77080E-0008 -0.11474E-0008
  0.11043E+0005 -0.27276E+0004 -0.83943E-0008 -0.77237E-0008 -0.68784E-0009
  0.11125E+0005 -0.27299E+0004 -0.76048E-0008 -0.75108E-0008  0.17268E-0009
  0.11207E+0005 -0.27322E+0004 -0.65316E-0008 -0.70024E-0008  0.10154E-0008
  0.11250E+0005 -0.27334E+0004 -0.58623E-0008 -0.66261E-0008  0.14490E-0008
  0.11000E+0005 -0.26906E+0004 -0.86824E-0008 -0.71873E-0008 -0.16321E-0008
  0.11043E+0005 -0.26920E+0004 -0.84632E-0008 -0.72850E-0008 -0.11442E-0008
  0.11125E+0005 -0.26946E+0004 -0.78129E-0008 -0.72299E-0008 -0.22784E-0009
  0.11207E+0005 -0.26972E+0004 -0.68671E-0008 -0.68769E-0008  0.67315E-0009
  0.11250E+0005 -0.26985E+0004 -0.62575E-0008 -0.65796E-0008  0.11388E-0008
  0.11000E+0005 -0.26717E+0004 -0.86561E-0008 -0.68967E-0008 -0.18881E-0008
  0.11043E+0005 -0.26732E+0004 -0.84771E-0008 -0.70358E-0008 -0.13873E-0008
  0.11125E+0005 -0.26759E+0004 -0.79015E-0008 -0.70611E-0008 -0.44487E-0009
  0.11207E+0005 -0.26787E+0004 -0.70253E-0008 -0.67884E-0008  0.48371E-0009
  0.11250E+0005 -0.26801E+0004 -0.64490E-0008 -0.65324E-0008  0.96459E-0009
  0.11250E+0005 -0.27867E+0004 -0.51814E-0008 -0.65806E-0008  0.18641E-0008
  0.11293E+0005 -0.27877E+0004 -0.43811E-0008 -0.60228E-0008  0.22284E-0008
  0.11375E+0005 -0.27894E+0004 -0.27614E-0008 -0.48289E-0008  0.28718E-0008
  0.11457E+0005 -0.27911E+0004 -0.10753E-0008 -0.35102E-0008  0.34289E-0008
  0.11500E+0005 -0.27921E+0004 -0.18846E-0009 -0.27855E-0008  0.36758E-0008
  0.11250E+0005 -0.27683E+0004 -0.54266E-0008 -0.66128E-0008  0.17295E-0008
  0.11293E+0005 -0.27693E+0004 -0.46485E-0008 -0.60950E-0008  0.21154E-0008
  0.11375E+0005 -0.27712E+0004 -0.30576E-0008 -0.49691E-0008  0.28018E-0008
  0.11457E+0005 -0.27731E+0004 -0.13807E-0008 -0.37064E-0008  0.34049E-0008
  0.11500E+0005 -0.27741E+0004 -0.49062E-0009 -0.30056E-0008  0.36769E-0008
  0.11250E+0005 -0.27334E+0004 -0.58623E-0008 -0.66261E-0008  0.14490E-0008
  0.11293E+0005 -0.27346E+0004 -0.51314E-0008 -0.61841E-0008  0.18723E-0008
  0.11375E+0005 -0.27368E+0004 -0.36056E-0008 -0.51891E-0008  0.26340E-0008
  0.11457E+0005 -0.27389E+0004 -0.19574E-0008 -0.40361E-0008  0.33188E-0008
  0.11500E+0005 -0.27401E+0004 -0.10667E-0008 -0.33834E-0008  0.36363E-0008
  0.11250E+0005 -0.26985E+0004 -0.62575E-0008 -0.65796E-0008  0.11388E-0008
  0.11293E+0005 -0.26998E+0004 -0.55796E-0008 -0.62135E-0008  0.15953E-0008
  0.11375E+0005 -0.27023E+0004 -0.41318E-0008 -0.53511E-0008  0.24243E-0008
  0.11457E+0005 -0.27048E+0004 -0.25265E-0008 -0.43119E-0008  0.31836E-0008
  0.11500E+0005 -0.27060E+0004 -0.16427E-0008 -0.37101E-0008  0.35436E-0008
  0.11250E+0005 -0.26801E+0004 -0.64490E-0008 -0.65324E-0008  0.96459E-0009
  0.11293E+0005 -0.26815E+0004 -0.58012E-0008 -0.62061E-0008  0.14369E-0008
  0.11375E+0005 -0.26841E+0004 -0.43993E-0008 -0.54140E-0008  0.22984E-0008
  0.11457E+0005 -0.26867E+0004 -0.28221E-0008 -0.44360E-0008  0.30941E-0008
  0.11500E+0005 -0.26881E+0004 -0.19449E-0008 -0.38621E-0008  0.34751E-0008
  0.11500E+0005 -0.27921E+0004 -0.18846E-0009 -0.27855E-0008  0.36758E-0008
  0.11543E+0005 -0.27929E+0004  0.67688E-0009 -0.20565E-0008  0.38847E-0008
  0.11625E+0005 -0.27944E+0004  0.22186E-0008 -0.68904E-0009  0.41565E-0008
  0.11707E+0005 -0.27958E+0004  0.35621E-0008  0.60563E-0009  0.42438E-0008
  0.11750E+0005 -0.27966E+0004  0.41669E-0008  0.12408E-0008  0.42083E-0008
  0.11500E+0005 -0.27741E+0004 -0.49062E-0009 -0.30056E-0008  0.36769E-0008
  0.11543E+0005 -0.27750E+0004  0.38342E-0009 -0.22966E-0008  0.39113E-0008
  0.11625E+0005 -0.27766E+0004  0.19561E-0008 -0.95523E-0009  0.42313E-0008
  0.11707E+0005 -0.27782E+0004  0.33466E-0008  0.32893E-0009  0.43646E-0008
  0.11750E+0005 -0.27791E+0004  0.39812E-0008  0.96485E-0009  0.43512E-0008
  0.11500E+0005 -0.27401E+0004 -0.10667E-0008 -0.33834E-0008  0.36363E-0008
  0.11543E+0005 -0.27411E+0004 -0.18151E-0009 -0.27152E-0008  0.39174E-0008
  0.11625E+0005 -0.27429E+0004  0.14409E-0008 -0.14296E-0008  0.43279E-0008
  0.11707E+0005 -0.27448E+0004  0.29143E-0008 -0.17261E-0009  0.45501E-0008
  0.11750E+0005 -0.27458E+0004  0.36034E-0008  0.46068E-0009  0.45811E-0008
  0.11500E+0005 -0.27060E+0004 -0.16427E-0008 -0.37101E-0008  0.35436E-0008
  0.11543E+0005 -0.27072E+0004 -0.75364E-0009 -0.30860E-0008  0.38688E-0008
  0.11625E+0005 -0.27093E+0004  0.90626E-0009 -0.18639E-0008  0.43671E-0008
  0.11707E+0005 -0.27114E+0004  0.24532E-0008 -0.64277E-0009  0.46794E-0008
  0.11750E+0005 -0.27125E+0004  0.31935E-0008 -0.17090E-0010  0.47568E-0008
  0.11500E+0005 -0.26881E+0004 -0.19449E-0008 -0.38621E-0008  0.34751E-0008
  0.11543E+0005 -0.26893E+0004 -0.10567E-0008 -0.32624E-0008  0.38225E-0008
  0.11625E+0005 -0.26915E+0004  0.61781E-0009 -0.20765E-0008  0.43657E-0008
  0.11707E+0005 -0.26938E+0004  0.21994E-0008 -0.87766E-0009  0.47254E-0008
  0.11750E+0005 -0.26950E+0004  0.29650E-0008 -0.25791E-0009  0.48279E-0008
  0.11750E+0005 -0.27966E+0004  0.41669E-0008  0.12408E-0008  0.42083E-0008
  0.11793E+0005 -0.27973E+0004  0.46881E-0008  0.18309E-0008  0.41167E-0008
  0.11875E+0005 -0.27985E+0004  0.54307E-0008  0.28125E-0008  0.37864E-0008
  0.11957E+0005 -0.27998E+0004  0.58363E-0008  0.35895E-0008  0.32646E-0008
  0.12000E+0005 -0.28004E+0004  0.59144E-0008  0.39102E-0008  0.29216E-0008
  0.11750E+0005 -0.27791E+0004  0.39812E-0008  0.96485E-0009  0.43512E-0008
  0.11793E+0005 -0.27798E+0004  0.45345E-0008  0.15596E-0008  0.42799E-0008
  0.11875E+0005 -0.27811E+0004  0.53422E-0008  0.25605E-0008  0.39808E-0008
  0.11957E+0005 -0.27825E+0004  0.58137E-0008  0.33689E-0008  0.34790E-0008
  0.12000E+0005 -0.27832E+0004  0.59251E-0008  0.37103E-0008  0.31414E-0008
  0.11750E+0005 -0.27458E+0004  0.36034E-0008  0.46068E-0009  0.45811E-0008
  0.11793E+0005 -0.27466E+0004  0.42165E-0008  0.10601E-0008  0.45511E-0008
  0.11875E+0005 -0.27482E+0004  0.51476E-0008  0.20901E-0008  0.43191E-0008
  0.11957E+0005 -0.27497E+0004  0.57465E-0008  0.29507E-0008  0.38653E-0008
  0.12000E+0005 -0.27505E+0004  0.59235E-0008  0.33276E-0008  0.35437E-0008
  0.11750E+0005 -0.27125E+0004  0.31935E-0008 -0.17090E-0010  0.47568E-0008
  0.11793E+0005 -0.27134E+0004  0.38639E-0008  0.58195E-0009  0.47715E-0008
  0.11875E+0005 -0.27152E+0004  0.49170E-0008  0.16313E-0008  0.46155E-0008
  0.11957E+0005 -0.27169E+0004  0.56461E-0008  0.25346E-0008  0.42215E-0008
  0.12000E+0005 -0.27179E+0004  0.58911E-0008  0.29423E-0008  0.39232E-0008
  0.11750E+0005 -0.26950E+0004  0.29650E-0008 -0.25791E-0009  0.48279E-0008
  0.11793E+0005 -0.26959E+0004  0.36645E-0008  0.33900E-0009  0.48670E-0008
  0.11875E+0005 -0.26978E+0004  0.47810E-0008  0.13947E-0008  0.47540E-0008
  0.11957E+0005 -0.26996E+0004  0.55791E-0008  0.23168E-0008  0.43960E-0008
  0.12000E+0005 -0.27006E+0004  0.58609E-0008  0.27389E-0008  0.41126E-0008
  0.12000E+0005 -0.28004E+0004  0.59144E-0008  0.39102E-0008  0.29216E-0008
  0.12043E+0005 -0.28012E+0004  0.59023E-0008  0.41701E-0008  0.25370E-0008
  0.12125E+0005 -0.28027E+0004  0.56486E-0008  0.44887E-0008  0.17249E-0008
  0.12207E+0005 -0.28041E+0004  0.51335E-0008  0.45901E-0008  0.84756E-0009
  0.12250E+0005 -0.28049E+0004  0.47756E-0008  0.45608E-0008  0.37814E-0009
  0.12000E+0005 -0.27832E+0004  0.59251E-0008  0.37103E-0008  0.31414E-0008
  0.12043E+0005 -0.27840E+0004  0.59445E-0008  0.39932E-0008  0.27585E-0008
  0.12125E+0005 -0.27856E+0004  0.57435E-0008  0.43598E-0008  0.19395E-0008
  0.12207E+0005 -0.27872E+0004  0.52699E-0008  0.45122E-0008  0.10434E-0008
  0.12250E+0005 -0.27881E+0004  0.49289E-0008  0.45101E-0008  0.55998E-0009
  0.12000E+0005 -0.27505E+0004  0.59235E-0008  0.33276E-0008  0.35437E-0008
  0.12043E+0005 -0.27515E+0004  0.60054E-0008  0.36506E-0008  0.31700E-0008
  0.12125E+0005 -0.27533E+0004  0.59104E-0008  0.41027E-0008  0.23493E-0008
  0.12207E+0005 -0.27552E+0004  0.55219E-0008  0.43477E-0008  0.14277E-0008
  0.12250E+0005 -0.27562E+0004  0.52162E-0008  0.43953E-0008  0.92235E-0009
  0.12000E+0005 -0.27179E+0004  0.58911E-0008  0.29423E-0008  0.39232E-0008
  0.12043E+0005 -0.27190E+0004  0.60389E-0008  0.33009E-0008  0.35662E-0008
  0.12125E+0005 -0.27210E+0004  0.60578E-0008  0.38312E-0008  0.27581E-0008
  0.12207E+0005 -0.27231E+0004  0.57627E-0008  0.41631E-0008  0.18245E-0008
  0.12250E+0005 -0.27242E+0004  0.54965E-0008  0.42582E-0008  0.13035E-0008
  0.12000E+0005 -0.27006E+0004  0.58609E-0008  0.27389E-0008  0.41126E-0008
  0.12043E+0005 -0.27018E+0004  0.60447E-0008  0.31146E-0008  0.37674E-0008
  0.12125E+0005 -0.27040E+0004  0.61265E-0008  0.36831E-0008  0.29716E-0008
  0.12207E+0005 -0.27062E+0004  0.58841E-0008  0.40584E-0008  0.20371E-0008
  0.12250E+0005 -0.27074E+0004  0.56405E-0008  0.41776E-0008  0.15104E-0008
  0.12250E+0005 -0.28049E+0004  0.47756E-0008  0.45608E-0008  0.37814E-0009
  0.12293E+0005 -0.28060E+0004  0.43670E-0008  0.44812E-0008 -0.89792E-0010
  0.12375E+0005 -0.28081E+0004  0.34939E-0008  0.41966E-0008 -0.93044E-0009
  0.12457E+0005 -0.28103E+0004  0.25447E-0008  0.37646E-0008 -0.16724E-0008
  0.12500E+0005 -0.28114E+0004  0.20329E-0008  0.34866E-0008 -0.20097E-0008
  0.12250E+0005 -0.27881E+0004  0.49289E-0008  0.45101E-0008  0.55998E-0009
  0.12293E+0005 -0.27893E+0004  0.45334E-0008  0.44573E-0008  0.75311E-0010
  0.12375E+0005 -0.27916E+0004  0.36755E-0008  0.42207E-0008 -0.80166E-0009
  0.12457E+0005 -0.27939E+0004  0.27299E-0008  0.38310E-0008 -0.15832E-0008
  0.12500E+0005 -0.27951E+0004  0.22159E-0008  0.35723E-0008 -0.19417E-0008
  0.12250E+0005 -0.27562E+0004  0.52162E-0008  0.43953E-0008  0.92235E-0009
  0.12293E+0005 -0.27575E+0004  0.48485E-0008  0.43923E-0008  0.40984E-0009
  0.12375E+0005 -0.27602E+0004  0.40241E-0008  0.42456E-0008 -0.53063E-0009
  0.12457E+0005 -0.27628E+0004  0.30888E-0008  0.39365E-0008 -0.13847E-0008
  0.12500E+0005 -0.27642E+0004  0.25719E-0008  0.37153E-0008 -0.17830E-0008
  0.12250E+0005 -0.27242E+0004  0.54965E-0008  0.42582E-0008  0.13035E-0008
  0.12293E+0005 -0.27258E+0004  0.51608E-0008  0.43032E-0008  0.76864E-0009
  0.12375E+0005 -0.27288E+0004  0.43768E-0008  0.42449E-0008 -0.22756E-0009
  0.12457E+0005 -0.27318E+0004  0.34569E-0008  0.40165E-0008 -0.11499E-0008
  0.12500E+0005 -0.27333E+0004  0.29389E-0008  0.38334E-0008 -0.15870E-0008
  0.12250E+0005 -0.27074E+0004  0.56405E-0008  0.41776E-0008  0.15104E-0008
  0.12293E+0005 -0.27091E+0004  0.53235E-0008  0.42473E-0008  0.96606E-0009
  0.12375E+0005 -0.27122E+0004  0.45637E-0008  0.42346E-0008 -0.56085E-0010
  0.12457E+0005 -0.27154E+0004  0.36541E-0008  0.40488E-0008 -0.10123E-0008
  0.12500E+0005 -0.27170E+0004  0.31366E-0008  0.38860E-0008 -0.14694E-0008
  0.12500E+0005 -0.28114E+0004  0.20329E-0008  0.34866E-0008 -0.20097E-0008
  0.12543E+0005 -0.28125E+0004  0.15228E-0008  0.31803E-0008 -0.23044E-0008
  0.12625E+0005 -0.28147E+0004  0.58406E-0009  0.25345E-0008 -0.27321E-0008
  0.12707E+0005 -0.28168E+0004 -0.28838E-0009  0.18260E-0008 -0.29775E-0008
  0.12750E+0005 -0.28180E+0004 -0.71262E-0009  0.14351E-0008 -0.30318E-0008
  0.12500E+0005 -0.27951E+0004  0.22159E-0008  0.35723E-0008 -0.19417E-0008
  0.12543E+0005 -0.27963E+0004  0.17011E-0008  0.32831E-0008 -0.22573E-0008
  0.12625E+0005 -0.27987E+0004  0.74762E-0009  0.26632E-0008 -0.27226E-0008
  0.12707E+0005 -0.28010E+0004 -0.14532E-0009  0.19715E-0008 -0.30015E-0008
  0.12750E+0005 -0.28023E+0004 -0.58207E-0009  0.15858E-0008 -0.30715E-0008
  0.12500E+0005 -0.27642E+0004  0.25719E-0008  0.37153E-0008 -0.17830E-0008
  0.12543E+0005 -0.27656E+0004  0.20491E-0008  0.34597E-0008 -0.21387E-0008
  0.12625E+0005 -0.27683E+0004  0.10687E-0008  0.28912E-0008 -0.26773E-0008
[truncated: 9,632,013 more chars]
