# Supplementary material for: 2D Synthetic dataset of numerical simulations of long-period seismicity in a volcanic edifice and related sensitivity kernels
Source: Data Brief. 2021 Jan 25;34:106673. doi: 10.1016/j.dib.2020.106673 (PMC7841316; doi:10.1016/j.dib.2020.106673)
Supplement: Supplementary Data S1 — Supplementary Raw Research Data. This is open data under the CC BY license http://creativecommons.org/licenses/by/4.0/ [file mmc1.zip › Dataset/OUTPUT_KERNELS/9000_3000/kernel_hetero_3000_1551_SVF1e0Hz_06-09.dat]

  0.00000E+0000 -0.30000E+0004 -0.17244E-0008 -0.88970E-0009 -0.16531E-0008
  0.43168E+0002 -0.30000E+0004 -0.23596E-0008 -0.14670E-0008 -0.22520E-0008
  0.12500E+0003 -0.30000E+0004 -0.24879E-0008 -0.21932E-0008 -0.17669E-0008
  0.20683E+0003 -0.30000E+0004 -0.21539E-0008 -0.27783E-0008 -0.51963E-0009
  0.25000E+0003 -0.30000E+0004 -0.20443E-0008 -0.31318E-0008  0.73435E-0010
  0.00000E+0000 -0.29890E+0004 -0.14918E-0008 -0.57154E-0009 -0.13898E-0008
  0.43168E+0002 -0.29890E+0004 -0.19988E-0008 -0.12898E-0008 -0.16321E-0008
  0.12500E+0003 -0.29889E+0004 -0.22854E-0008 -0.21697E-0008 -0.13569E-0008
  0.20683E+0003 -0.29889E+0004 -0.20373E-0008 -0.27945E-0008 -0.25234E-0009
  0.25000E+0003 -0.29888E+0004 -0.19416E-0008 -0.31588E-0008  0.32738E-0009
  0.00000E+0000 -0.29682E+0004 -0.18461E-0008 -0.80169E-0009 -0.17117E-0008
  0.43168E+0002 -0.29681E+0004 -0.16862E-0008 -0.12102E-0008 -0.97479E-0009
  0.12500E+0003 -0.29680E+0004 -0.19197E-0008 -0.21234E-0008 -0.61783E-0009
  0.20683E+0003 -0.29678E+0004 -0.18432E-0008 -0.28326E-0008  0.22025E-0009
  0.25000E+0003 -0.29677E+0004 -0.17622E-0008 -0.31675E-0008  0.75302E-0009
  0.00000E+0000 -0.29474E+0004 -0.20940E-0008 -0.10251E-0008 -0.18784E-0008
  0.43168E+0002 -0.29473E+0004 -0.15831E-0008 -0.12687E-0008 -0.63100E-0009
  0.12500E+0003 -0.29470E+0004 -0.16421E-0008 -0.21272E-0008 -0.44049E-0011
  0.20683E+0003 -0.29467E+0004 -0.16685E-0008 -0.28545E-0008  0.65366E-0009
  0.25000E+0003 -0.29466E+0004 -0.16254E-0008 -0.31600E-0008  0.10979E-0008
  0.00000E+0000 -0.29364E+0004 -0.21577E-0008 -0.11211E-0008 -0.18675E-0008
  0.43168E+0002 -0.29363E+0004 -0.15627E-0008 -0.13317E-0008 -0.49469E-0009
  0.12500E+0003 -0.29359E+0004 -0.15314E-0008 -0.21433E-0008  0.26249E-0009
  0.20683E+0003 -0.29356E+0004 -0.15894E-0008 -0.28644E-0008  0.86085E-0009
  0.25000E+0003 -0.29354E+0004 -0.15732E-0008 -0.31562E-0008  0.12475E-0008
  0.25000E+0003 -0.30000E+0004 -0.20443E-0008 -0.31318E-0008  0.73435E-0010
  0.29317E+0003 -0.30000E+0004 -0.19179E-0008 -0.34717E-0008  0.72092E-0009
  0.37500E+0003 -0.30000E+0004 -0.17458E-0008 -0.39337E-0008  0.17186E-0008
  0.45683E+0003 -0.30000E+0004 -0.16783E-0008 -0.41490E-0008  0.23456E-0008
  0.50000E+0003 -0.30000E+0004 -0.16727E-0008 -0.41452E-0008  0.25094E-0008
  0.25000E+0003 -0.29888E+0004 -0.19416E-0008 -0.31588E-0008  0.32738E-0009
  0.29317E+0003 -0.29888E+0004 -0.18353E-0008 -0.34635E-0008  0.90779E-0009
  0.37500E+0003 -0.29888E+0004 -0.17163E-0008 -0.39018E-0008  0.17962E-0008
  0.45683E+0003 -0.29887E+0004 -0.16969E-0008 -0.40964E-0008  0.23240E-0008
  0.50000E+0003 -0.29887E+0004 -0.17113E-0008 -0.40839E-0008  0.24444E-0008
  0.25000E+0003 -0.29677E+0004 -0.17622E-0008 -0.31675E-0008  0.75302E-0009
  0.29317E+0003 -0.29676E+0004 -0.17097E-0008 -0.34438E-0008  0.12140E-0008
  0.37500E+0003 -0.29675E+0004 -0.16912E-0008 -0.38418E-0008  0.18973E-0008
  0.45683E+0003 -0.29673E+0004 -0.17537E-0008 -0.39973E-0008  0.22473E-0008
  0.50000E+0003 -0.29672E+0004 -0.17987E-0008 -0.39689E-0008  0.22942E-0008
  0.25000E+0003 -0.29466E+0004 -0.16254E-0008 -0.31600E-0008  0.10979E-0008
  0.29317E+0003 -0.29464E+0004 -0.16284E-0008 -0.34233E-0008  0.14525E-0008
  0.37500E+0003 -0.29462E+0004 -0.17040E-0008 -0.37815E-0008  0.19393E-0008
  0.45683E+0003 -0.29459E+0004 -0.18360E-0008 -0.38998E-0008  0.21262E-0008
  0.50000E+0003 -0.29458E+0004 -0.19027E-0008 -0.38561E-0008  0.21101E-0008
  0.25000E+0003 -0.29354E+0004 -0.15732E-0008 -0.31562E-0008  0.12475E-0008
  0.29317E+0003 -0.29352E+0004 -0.16032E-0008 -0.34124E-0008  0.15507E-0008
  0.37500E+0003 -0.29349E+0004 -0.17250E-0008 -0.37497E-0008  0.19384E-0008
  0.45683E+0003 -0.29347E+0004 -0.18885E-0008 -0.38490E-0008  0.20456E-0008
  0.50000E+0003 -0.29345E+0004 -0.19633E-0008 -0.37975E-0008  0.20003E-0008
  0.50000E+0003 -0.30000E+0004 -0.16727E-0008 -0.41452E-0008  0.25094E-0008
  0.54317E+0003 -0.30000E+0004 -0.16745E-0008 -0.40579E-0008  0.25649E-0008
  0.62500E+0003 -0.30000E+0004 -0.16505E-0008 -0.36717E-0008  0.24266E-0008
  0.70683E+0003 -0.30000E+0004 -0.15085E-0008 -0.30356E-0008  0.21004E-0008
  0.75000E+0003 -0.30000E+0004 -0.13578E-0008 -0.26233E-0008  0.19121E-0008
  0.50000E+0003 -0.29887E+0004 -0.17113E-0008 -0.40839E-0008  0.24444E-0008
  0.54317E+0003 -0.29887E+0004 -0.17268E-0008 -0.39898E-0008  0.24669E-0008
  0.62500E+0003 -0.29886E+0004 -0.17110E-0008 -0.35970E-0008  0.22954E-0008
  0.70683E+0003 -0.29886E+0004 -0.15553E-0008 -0.29619E-0008  0.19738E-0008
  0.75000E+0003 -0.29886E+0004 -0.13909E-0008 -0.25527E-0008  0.17999E-0008
  0.50000E+0003 -0.29672E+0004 -0.17987E-0008 -0.39689E-0008  0.22942E-0008
  0.54317E+0003 -0.29672E+0004 -0.18331E-0008 -0.38627E-0008  0.22621E-0008
  0.62500E+0003 -0.29671E+0004 -0.18197E-0008 -0.34579E-0008  0.20426E-0008
  0.70683E+0003 -0.29670E+0004 -0.16286E-0008 -0.28248E-0008  0.17405E-0008
  0.75000E+0003 -0.29670E+0004 -0.14356E-0008 -0.24217E-0008  0.15980E-0008
  0.50000E+0003 -0.29458E+0004 -0.19027E-0008 -0.38561E-0008  0.21101E-0008
  0.54317E+0003 -0.29457E+0004 -0.19469E-0008 -0.37381E-0008  0.20336E-0008
  0.62500E+0003 -0.29456E+0004 -0.19200E-0008 -0.33217E-0008  0.17846E-0008
  0.70683E+0003 -0.29455E+0004 -0.16827E-0008 -0.26908E-0008  0.15148E-0008
  0.75000E+0003 -0.29454E+0004 -0.14584E-0008 -0.22937E-0008  0.14071E-0008
  0.50000E+0003 -0.29345E+0004 -0.19633E-0008 -0.37975E-0008  0.20003E-0008
  0.54317E+0003 -0.29344E+0004 -0.20092E-0008 -0.36732E-0008  0.19044E-0008
  0.62500E+0003 -0.29343E+0004 -0.19694E-0008 -0.32509E-0008  0.16467E-0008
  0.70683E+0003 -0.29341E+0004 -0.17041E-0008 -0.26211E-0008  0.13982E-0008
  0.75000E+0003 -0.29340E+0004 -0.14625E-0008 -0.22273E-0008  0.13100E-0008
  0.75000E+0003 -0.30000E+0004 -0.13578E-0008 -0.26233E-0008  0.19121E-0008
  0.79317E+0003 -0.30000E+0004 -0.11436E-0008 -0.21712E-0008  0.17422E-0008
  0.87500E+0003 -0.30000E+0004 -0.55589E-0009 -0.12586E-0008  0.15460E-0008
  0.95683E+0003 -0.30000E+0004  0.24146E-0009 -0.34187E-0009  0.15729E-0008
  0.10000E+0004 -0.30000E+0004  0.71860E-0009  0.11565E-0009  0.16802E-0008
  0.75000E+0003 -0.29886E+0004 -0.13909E-0008 -0.25527E-0008  0.17999E-0008
  0.79317E+0003 -0.29886E+0004 -0.11607E-0008 -0.21057E-0008  0.16510E-0008
  0.87500E+0003 -0.29886E+0004 -0.54384E-0009 -0.12058E-0008  0.15008E-0008
  0.95683E+0003 -0.29886E+0004  0.26979E-0009 -0.30495E-0009  0.15670E-0008
  0.10000E+0004 -0.29886E+0004  0.74624E-0009  0.14351E-0009  0.16870E-0008
  0.75000E+0003 -0.29670E+0004 -0.14356E-0008 -0.24217E-0008  0.15980E-0008
  0.79317E+0003 -0.29670E+0004 -0.11744E-0008 -0.19840E-0008  0.14895E-0008
  0.87500E+0003 -0.29669E+0004 -0.50550E-0009 -0.11080E-0008  0.14233E-0008
  0.95683E+0003 -0.29669E+0004  0.33019E-0009 -0.23669E-0009  0.15552E-0008
  0.10000E+0004 -0.29669E+0004  0.79922E-0009  0.19468E-0009  0.16930E-0008
  0.75000E+0003 -0.29454E+0004 -0.14584E-0008 -0.22937E-0008  0.14071E-0008
  0.79317E+0003 -0.29454E+0004 -0.11659E-0008 -0.18651E-0008  0.13400E-0008
  0.87500E+0003 -0.29453E+0004 -0.45020E-0009 -0.10124E-0008  0.13529E-0008
  0.95683E+0003 -0.29452E+0004  0.39615E-0009 -0.17020E-0009  0.15390E-0008
  0.10000E+0004 -0.29452E+0004  0.85030E-0009  0.24441E-0009  0.16868E-0008
  0.75000E+0003 -0.29340E+0004 -0.14625E-0008 -0.22273E-0008  0.13100E-0008
  0.79317E+0003 -0.29340E+0004 -0.11535E-0008 -0.18033E-0008  0.12648E-0008
  0.87500E+0003 -0.29339E+0004 -0.41551E-0009 -0.96281E-0009  0.13173E-0008
  0.95683E+0003 -0.29338E+0004  0.43196E-0009 -0.13566E-0009  0.15273E-0008
  0.10000E+0004 -0.29337E+0004  0.87549E-0009  0.27027E-0009  0.16776E-0008
  0.10000E+0004 -0.30000E+0004  0.71860E-0009  0.11565E-0009  0.16802E-0008
  0.10432E+0004 -0.30000E+0004  0.12105E-0008  0.54476E-0009  0.18371E-0008
  0.11250E+0004 -0.30000E+0004  0.20998E-0008  0.12458E-0008  0.22129E-0008
  0.12068E+0004 -0.30000E+0004  0.27844E-0008  0.17706E-0008  0.25468E-0008
  0.12500E+0004 -0.30000E+0004  0.30036E-0008  0.19677E-0008  0.26425E-0008
  0.10000E+0004 -0.29886E+0004  0.74624E-0009  0.14351E-0009  0.16870E-0008
  0.10432E+0004 -0.29885E+0004  0.12291E-0008  0.56302E-0009  0.18485E-0008
  0.11250E+0004 -0.29885E+0004  0.20771E-0008  0.12457E-0008  0.22081E-0008
  0.12068E+0004 -0.29885E+0004  0.26892E-0008  0.17523E-0008  0.24922E-0008
  0.12500E+0004 -0.29885E+0004  0.28600E-0008  0.19400E-0008  0.25505E-0008
  0.10000E+0004 -0.29669E+0004  0.79922E-0009  0.19468E-0009  0.16930E-0008
  0.10432E+0004 -0.29668E+0004  0.12588E-0008  0.59648E-0009  0.18568E-0008
  0.11250E+0004 -0.29668E+0004  0.20172E-0008  0.12450E-0008  0.21735E-0008
  0.12068E+0004 -0.29667E+0004  0.24849E-0008  0.17184E-0008  0.23549E-0008
  0.12500E+0004 -0.29667E+0004  0.25626E-0008  0.18891E-0008  0.23398E-0008
  0.10000E+0004 -0.29452E+0004  0.85030E-0009  0.24441E-0009  0.16868E-0008
  0.10432E+0004 -0.29451E+0004  0.12792E-0008  0.62896E-0009  0.18451E-0008
  0.11250E+0004 -0.29450E+0004  0.19354E-0008  0.12445E-0008  0.21050E-0008
  0.12068E+0004 -0.29449E+0004  0.22517E-0008  0.16859E-0008  0.21753E-0008
  0.12500E+0004 -0.29448E+0004  0.22360E-0008  0.18407E-0008  0.20849E-0008
  0.10000E+0004 -0.29337E+0004  0.87549E-0009  0.27027E-0009  0.16776E-0008
  0.10432E+0004 -0.29337E+0004  0.12854E-0008  0.64589E-0009  0.18299E-0008
  0.11250E+0004 -0.29335E+0004  0.18834E-0008  0.12444E-0008  0.20552E-0008
  0.12068E+0004 -0.29334E+0004  0.21181E-0008  0.16695E-0008  0.20642E-0008
  0.12500E+0004 -0.29333E+0004  0.20534E-0008  0.18163E-0008  0.19342E-0008
  0.12500E+0004 -0.30000E+0004  0.30036E-0008  0.19677E-0008  0.26425E-0008
  0.12932E+0004 -0.30000E+0004  0.30951E-0008  0.21076E-0008  0.26472E-0008
  0.13750E+0004 -0.30000E+0004  0.28543E-0008  0.22154E-0008  0.23218E-0008
  0.14568E+0004 -0.30000E+0004  0.20136E-0008  0.21242E-0008  0.14677E-0008
  0.15000E+0004 -0.30000E+0004  0.13244E-0008  0.20017E-0008  0.78743E-0009
  0.12500E+0004 -0.29885E+0004  0.28600E-0008  0.19400E-0008  0.25505E-0008
  0.12932E+0004 -0.29885E+0004  0.28980E-0008  0.20713E-0008  0.25111E-0008
  0.13750E+0004 -0.29884E+0004  0.25501E-0008  0.21640E-0008  0.20945E-0008
  0.14568E+0004 -0.29884E+0004  0.16086E-0008  0.20607E-0008  0.11519E-0008
  0.15000E+0004 -0.29884E+0004  0.87439E-0009  0.19331E-0008  0.43200E-0009
  0.12500E+0004 -0.29667E+0004  0.25626E-0008  0.18891E-0008  0.23398E-0008
  0.12932E+0004 -0.29666E+0004  0.25001E-0008  0.20046E-0008  0.22174E-0008
  0.13750E+0004 -0.29665E+0004  0.19570E-0008  0.20704E-0008  0.16337E-0008
  0.14568E+0004 -0.29665E+0004  0.84006E-0009  0.19461E-0008  0.53681E-0009
  0.15000E+0004 -0.29664E+0004  0.31531E-0010  0.18103E-0008 -0.24930E-0009
  0.12500E+0004 -0.29448E+0004  0.22360E-0008  0.18407E-0008  0.20849E-0008
  0.12932E+0004 -0.29448E+0004  0.20754E-0008  0.19412E-0008  0.18811E-0008
  0.13750E+0004 -0.29446E+0004  0.13493E-0008  0.19823E-0008  0.11396E-0008
  0.14568E+0004 -0.29445E+0004  0.78568E-0010  0.18392E-0008 -0.93160E-0010
  0.15000E+0004 -0.29444E+0004 -0.78966E-0009  0.16966E-0008 -0.93287E-0009
  0.12500E+0004 -0.29333E+0004  0.20534E-0008  0.18163E-0008  0.19342E-0008
  0.12932E+0004 -0.29333E+0004  0.18426E-0008  0.19093E-0008  0.16882E-0008
  0.13750E+0004 -0.29331E+0004  0.10255E-0008  0.19381E-0008  0.86800E-0009
  0.14568E+0004 -0.29329E+0004 -0.31708E-0009  0.17859E-0008 -0.42872E-0009
  0.15000E+0004 -0.29328E+0004 -0.12109E-0008  0.16401E-0008 -0.12916E-0008
  0.15000E+0004 -0.30000E+0004  0.13244E-0008  0.20017E-0008  0.78743E-0009
  0.15432E+0004 -0.30000E+0004  0.47557E-0009  0.18300E-0008 -0.44088E-0010
  0.16250E+0004 -0.30000E+0004 -0.15148E-0008  0.13901E-0008 -0.19940E-0008
  0.17068E+0004 -0.30000E+0004 -0.38669E-0008  0.82507E-0009 -0.42956E-0008
  0.17500E+0004 -0.30000E+0004 -0.51853E-0008  0.49018E-0009 -0.55826E-0008
  0.15000E+0004 -0.29884E+0004  0.87439E-0009  0.19331E-0008  0.43200E-0009
  0.15432E+0004 -0.29884E+0004 -0.10682E-0010  0.17583E-0008 -0.43222E-0009
  0.16250E+0004 -0.29884E+0004 -0.20398E-0008  0.13160E-0008 -0.24173E-0008
  0.17068E+0004 -0.29883E+0004 -0.43841E-0008  0.75459E-0009 -0.47133E-0008
  0.17500E+0004 -0.29883E+0004 -0.56785E-0008  0.42383E-0009 -0.59806E-0008
  0.15000E+0004 -0.29664E+0004  0.31531E-0010  0.18103E-0008 -0.24930E-0009
  0.15432E+0004 -0.29664E+0004 -0.91009E-0009  0.16301E-0008 -0.11643E-0008
  0.16250E+0004 -0.29663E+0004 -0.29870E-0008  0.11848E-0008 -0.31933E-0008
  0.17068E+0004 -0.29662E+0004 -0.52905E-0008  0.63110E-0009 -0.54558E-0008
  0.17500E+0004 -0.29661E+0004 -0.65266E-0008  0.30889E-0009 -0.66742E-0008
  0.15000E+0004 -0.29444E+0004 -0.78966E-0009  0.16966E-0008 -0.93287E-0009
  0.15432E+0004 -0.29443E+0004 -0.17718E-0008  0.15118E-0008 -0.18845E-0008
  0.16250E+0004 -0.29442E+0004 -0.38638E-0008  0.10653E-0008 -0.39287E-0008
  0.17068E+0004 -0.29440E+0004 -0.60945E-0008  0.52034E-0009 -0.61296E-0008
  0.17500E+0004 -0.29440E+0004 -0.72569E-0008  0.20699E-0009 -0.72854E-0008
  0.15000E+0004 -0.29328E+0004 -0.12109E-0008  0.16401E-0008 -0.12916E-0008
  0.15432E+0004 -0.29327E+0004 -0.22079E-0008  0.14534E-0008 -0.22569E-0008
  0.16250E+0004 -0.29325E+0004 -0.42951E-0008  0.10068E-0008 -0.42981E-0008
  0.17068E+0004 -0.29324E+0004 -0.64754E-0008  0.46685E-0009 -0.64560E-0008
  0.17500E+0004 -0.29323E+0004 -0.75935E-0008  0.15822E-0009 -0.75739E-0008
  0.17500E+0004 -0.30000E+0004 -0.51853E-0008  0.49018E-0009 -0.55826E-0008
  0.17932E+0004 -0.30000E+0004 -0.65135E-0008  0.13510E-0009 -0.68716E-0008
  0.18750E+0004 -0.30000E+0004 -0.89347E-0008 -0.56263E-0009 -0.91958E-0008
  0.19568E+0004 -0.30000E+0004 -0.11036E-0007 -0.12569E-0008 -0.11157E-0007
  0.20000E+0004 -0.30000E+0004 -0.11946E-0007 -0.16049E-0008 -0.11973E-0007
  0.17500E+0004 -0.29883E+0004 -0.56785E-0008  0.42383E-0009 -0.59806E-0008
  0.17932E+0004 -0.29883E+0004 -0.69687E-0008  0.75212E-0010 -0.72379E-0008
  0.18750E+0004 -0.29882E+0004 -0.92840E-0008 -0.60643E-0009 -0.94753E-0008
  0.19568E+0004 -0.29882E+0004 -0.11243E-0007 -0.12799E-0008 -0.11322E-0007
  0.20000E+0004 -0.29882E+0004 -0.12067E-0007 -0.16155E-0008 -0.12072E-0007
  0.17500E+0004 -0.29661E+0004 -0.65266E-0008  0.30889E-0009 -0.66742E-0008
  0.17932E+0004 -0.29661E+0004 -0.77338E-0008 -0.27959E-0010 -0.78618E-0008
  0.18750E+0004 -0.29660E+0004 -0.98319E-0008 -0.67977E-0009 -0.99201E-0008
  0.19568E+0004 -0.29658E+0004 -0.11511E-0007 -0.13151E-0008 -0.11542E-0007
  0.20000E+0004 -0.29658E+0004 -0.12173E-0007 -0.16283E-0008 -0.12164E-0007
  0.17500E+0004 -0.29440E+0004 -0.72569E-0008  0.20699E-0009 -0.72854E-0008
  0.17932E+0004 -0.29439E+0004 -0.83681E-0008 -0.11825E-0009 -0.83920E-0008
  0.18750E+0004 -0.29437E+0004 -0.10231E-0007 -0.74114E-0009 -0.10255E-0007
  0.19568E+0004 -0.29435E+0004 -0.11624E-0007 -0.13403E-0008 -0.11645E-0007
  0.20000E+0004 -0.29434E+0004 -0.12122E-0007 -0.16323E-0008 -0.12140E-0007
  0.17500E+0004 -0.29323E+0004 -0.75935E-0008  0.15822E-0009 -0.75739E-0008
  0.17932E+0004 -0.29321E+0004 -0.86492E-0008 -0.16093E-0009 -0.86337E-0008
  0.18750E+0004 -0.29319E+0004 -0.10381E-0007 -0.76894E-0009 -0.10388E-0007
  0.19568E+0004 -0.29317E+0004 -0.11622E-0007 -0.13497E-0008 -0.11654E-0007
  0.20000E+0004 -0.29316E+0004 -0.12035E-0007 -0.16311E-0008 -0.12081E-0007
  0.20000E+0004 -0.30000E+0004 -0.11946E-0007 -0.16049E-0008 -0.11973E-0007
  0.20432E+0004 -0.30000E+0004 -0.12687E-0007 -0.19328E-0008 -0.12605E-0007
  0.21250E+0004 -0.30000E+0004 -0.13557E-0007 -0.24728E-0008 -0.13237E-0007
  0.22068E+0004 -0.30000E+0004 -0.13667E-0007 -0.28754E-0008 -0.13080E-0007
  0.22500E+0004 -0.30000E+0004 -0.13410E-0007 -0.30219E-0008 -0.12680E-0007
  0.20000E+0004 -0.29882E+0004 -0.12067E-0007 -0.16155E-0008 -0.12072E-0007
  0.20432E+0004 -0.29882E+0004 -0.12717E-0007 -0.19304E-0008 -0.12634E-0007
  0.21250E+0004 -0.29881E+0004 -0.13412E-0007 -0.24452E-0008 -0.13138E-0007
  0.22068E+0004 -0.29881E+0004 -0.13354E-0007 -0.28239E-0008 -0.12865E-0007
  0.22500E+0004 -0.29880E+0004 -0.13017E-0007 -0.29588E-0008 -0.12413E-0007
  0.20000E+0004 -0.29658E+0004 -0.12173E-0007 -0.16283E-0008 -0.12164E-0007
  0.20432E+0004 -0.29657E+0004 -0.12653E-0007 -0.19197E-0008 -0.12597E-0007
  0.21250E+0004 -0.29656E+0004 -0.13026E-0007 -0.23895E-0008 -0.12864E-0007
  0.22068E+0004 -0.29654E+0004 -0.12668E-0007 -0.27257E-0008 -0.12385E-0007
  0.22500E+0004 -0.29654E+0004 -0.12190E-0007 -0.28405E-0008 -0.11842E-0007
  0.20000E+0004 -0.29434E+0004 -0.12122E-0007 -0.16323E-0008 -0.12140E-0007
  0.20432E+0004 -0.29433E+0004 -0.12437E-0007 -0.19017E-0008 -0.12445E-0007
  0.21250E+0004 -0.29430E+0004 -0.12504E-0007 -0.23297E-0008 -0.12486E-0007
  0.22068E+0004 -0.29428E+0004 -0.11872E-0007 -0.26270E-0008 -0.11817E-0007
  0.22500E+0004 -0.29427E+0004 -0.11269E-0007 -0.27236E-0008 -0.11195E-0007
  0.20000E+0004 -0.29316E+0004 -0.12035E-0007 -0.16311E-0008 -0.12081E-0007
  0.20432E+0004 -0.29314E+0004 -0.12265E-0007 -0.18894E-0008 -0.12322E-0007
  0.21250E+0004 -0.29312E+0004 -0.12177E-0007 -0.22967E-0008 -0.12248E-0007
  0.22068E+0004 -0.29309E+0004 -0.11411E-0007 -0.25748E-0008 -0.11486E-0007
  0.22500E+0004 -0.29307E+0004 -0.10749E-0007 -0.26626E-0008 -0.10825E-0007
  0.22500E+0004 -0.30000E+0004 -0.13410E-0007 -0.30219E-0008 -0.12680E-0007
  0.22932E+0004 -0.30000E+0004 -0.12942E-0007 -0.31175E-0008 -0.12074E-0007
  0.23750E+0004 -0.30000E+0004 -0.11514E-0007 -0.31553E-0008 -0.10415E-0007
  0.24568E+0004 -0.30000E+0004 -0.94741E-0008 -0.30024E-0008 -0.82191E-0008
  0.25000E+0004 -0.30000E+0004 -0.82013E-0008 -0.28486E-0008 -0.69048E-0008
  0.22500E+0004 -0.29880E+0004 -0.13017E-0007 -0.29588E-0008 -0.12413E-0007
  0.22932E+0004 -0.29880E+0004 -0.12476E-0007 -0.30444E-0008 -0.11762E-0007
  0.23750E+0004 -0.29880E+0004 -0.10934E-0007 -0.30673E-0008 -0.10042E-0007
  0.24568E+0004 -0.29879E+0004 -0.88212E-0008 -0.29061E-0008 -0.78170E-0008
  0.25000E+0004 -0.29879E+0004 -0.75260E-0008 -0.27505E-0008 -0.64993E-0008
  0.22500E+0004 -0.29654E+0004 -0.12190E-0007 -0.28405E-0008 -0.11842E-0007
  0.22932E+0004 -0.29653E+0004 -0.11524E-0007 -0.29084E-0008 -0.11116E-0007
  0.23750E+0004 -0.29651E+0004 -0.97968E-0008 -0.29055E-0008 -0.92971E-0008
  0.24568E+0004 -0.29649E+0004 -0.75723E-0008 -0.27304E-0008 -0.70335E-0008
  0.25000E+0004 -0.29648E+0004 -0.62495E-0008 -0.25728E-0008 -0.57174E-0008
  0.22500E+0004 -0.29427E+0004 -0.11269E-0007 -0.27236E-0008 -0.11195E-0007
  0.22932E+0004 -0.29426E+0004 -0.10495E-0007 -0.27755E-0008 -0.10404E-0007
  0.23750E+0004 -0.29423E+0004 -0.86173E-0008 -0.27499E-0008 -0.85087E-0008
  0.24568E+0004 -0.29420E+0004 -0.63177E-0008 -0.25634E-0008 -0.62261E-0008
  0.25000E+0004 -0.29418E+0004 -0.49857E-0008 -0.24049E-0008 -0.49207E-0008
  0.22500E+0004 -0.29307E+0004 -0.10749E-0007 -0.26626E-0008 -0.10825E-0007
  0.22932E+0004 -0.29306E+0004 -0.99256E-0008 -0.27067E-0008 -0.10005E-0007
  0.23750E+0004 -0.29302E+0004 -0.79824E-0008 -0.26702E-0008 -0.80773E-0008
  0.24568E+0004 -0.29299E+0004 -0.56572E-0008 -0.24786E-0008 -0.57919E-0008
  0.25000E+0004 -0.29297E+0004 -0.43273E-0008 -0.23199E-0008 -0.44953E-0008
  0.25000E+0004 -0.30000E+0004 -0.82013E-0008 -0.28486E-0008 -0.69048E-0008
  0.25432E+0004 -0.30000E+0004 -0.68245E-0008 -0.26457E-0008 -0.55227E-0008
  0.26250E+0004 -0.30000E+0004 -0.40223E-0008 -0.21476E-0008 -0.28143E-0008
  0.27068E+0004 -0.30000E+0004 -0.11189E-0008 -0.15281E-0008 -0.15343E-0009
  0.27500E+0004 -0.30000E+0004  0.39590E-0009 -0.11672E-0008  0.11743E-0008
  0.25000E+0004 -0.29879E+0004 -0.75260E-0008 -0.27505E-0008 -0.64993E-0008
  0.25432E+0004 -0.29878E+0004 -0.61386E-0008 -0.25484E-0008 -0.51220E-0008
  0.26250E+0004 -0.29878E+0004 -0.33454E-0008 -0.20568E-0008 -0.24393E-0008
  0.27068E+0004 -0.29877E+0004 -0.48595E-0009 -0.14502E-0008  0.17888E-0009
  0.27500E+0004 -0.29876E+0004  0.99449E-0009 -0.10983E-0008  0.14814E-0008
  0.25000E+0004 -0.29648E+0004 -0.62495E-0008 -0.25728E-0008 -0.57174E-0008
  0.25432E+0004 -0.29647E+0004 -0.48553E-0008 -0.23724E-0008 -0.43555E-0008
  0.26250E+0004 -0.29645E+0004 -0.21029E-0008 -0.18937E-0008 -0.17312E-0008
  0.27068E+0004 -0.29643E+0004  0.65452E-0009 -0.13116E-0008  0.80193E-0009
  0.27500E+0004 -0.29642E+0004  0.20617E-0008 -0.97656E-0009  0.20553E-0008
  0.25000E+0004 -0.29418E+0004 -0.49857E-0008 -0.24049E-0008 -0.49207E-0008
  0.25432E+0004 -0.29417E+0004 -0.36018E-0008 -0.22068E-0008 -0.35814E-0008
  0.26250E+0004 -0.29413E+0004 -0.91893E-0009 -0.17418E-0008 -0.10259E-0008
  0.27068E+0004 -0.29410E+0004  0.17139E-0008 -0.11841E-0008  0.14177E-0008
  0.27500E+0004 -0.29408E+0004  0.30384E-0008 -0.86559E-0009  0.26213E-0008
  0.25000E+0004 -0.29297E+0004 -0.43273E-0008 -0.23199E-0008 -0.44953E-0008
  0.25432E+0004 -0.29295E+0004 -0.29553E-0008 -0.21234E-0008 -0.31707E-0008
  0.26250E+0004 -0.29291E+0004 -0.32001E-0009 -0.16659E-0008 -0.65502E-0009
  0.27068E+0004 -0.29287E+0004  0.22389E-0008 -0.11210E-0008  0.17402E-0008
  0.27500E+0004 -0.29284E+0004  0.35166E-0008 -0.81106E-0009  0.29176E-0008
  0.27500E+0004 -0.30000E+0004  0.39590E-0009 -0.11672E-0008  0.11743E-0008
  0.27932E+0004 -0.30000E+0004  0.18690E-0008 -0.78991E-0009  0.24197E-0008
  0.28750E+0004 -0.30000E+0004  0.44779E-0008 -0.58153E-0010  0.45019E-0008
  0.29568E+0004 -0.30000E+0004  0.67545E-0008  0.65909E-0009  0.61507E-0008
  0.30000E+0004 -0.30000E+0004  0.77942E-0008  0.10169E-0008  0.68323E-0008
  0.27500E+0004 -0.29876E+0004  0.99449E-0009 -0.10983E-0008  0.14814E-0008
  0.27932E+0004 -0.29876E+0004  0.24262E-0008 -0.73133E-0009  0.26997E-0008
  0.28750E+0004 -0.29875E+0004  0.49449E-0008 -0.21526E-0010  0.47348E-0008
  0.29568E+0004 -0.29875E+0004  0.71218E-0008  0.67206E-0009  0.63458E-0008
  0.30000E+0004 -0.29874E+0004  0.81085E-0008  0.10172E-0008  0.70144E-0008
  0.27500E+0004 -0.29642E+0004  0.20617E-0008 -0.97656E-0009  0.20553E-0008
  0.27932E+0004 -0.29641E+0004  0.34093E-0008 -0.62870E-0009  0.32236E-0008
  0.28750E+0004 -0.29639E+0004  0.57493E-0008  0.40571E-0010  0.51730E-0008
  0.29568E+0004 -0.29637E+0004  0.77351E-0008  0.69062E-0009  0.67195E-0008
  0.30000E+0004 -0.29636E+0004  0.86215E-0008  0.10126E-0008  0.73665E-0008
  0.27500E+0004 -0.29408E+0004  0.30384E-0008 -0.86559E-0009  0.26213E-0008
  0.27932E+0004 -0.29406E+0004  0.42952E-0008 -0.53630E-0009  0.37414E-0008
  0.28750E+0004 -0.29402E+0004  0.64481E-0008  0.93836E-0010  0.56103E-0008
  0.29568E+0004 -0.29399E+0004  0.82412E-0008  0.70208E-0009  0.71006E-0008
  0.30000E+0004 -0.29397E+0004  0.90285E-0008  0.10020E-0008  0.77304E-0008
  0.27500E+0004 -0.29284E+0004  0.35166E-0008 -0.81106E-0009  0.29176E-0008
  0.27932E+0004 -0.29282E+0004  0.47230E-0008 -0.49136E-0009  0.40128E-0008
  0.28750E+0004 -0.29278E+0004  0.67746E-0008  0.11869E-0009  0.58415E-0008
  0.29568E+0004 -0.29273E+0004  0.84659E-0008  0.70555E-0009  0.73053E-0008
  0.30000E+0004 -0.29271E+0004  0.92016E-0008  0.99427E-0009  0.79279E-0008
  0.30000E+0004 -0.30000E+0004  0.77942E-0008  0.10169E-0008  0.68323E-0008
  0.30432E+0004 -0.30000E+0004  0.87117E-0008  0.13533E-0008  0.73803E-0008
  0.31250E+0004 -0.30000E+0004  0.10104E-0007  0.19156E-0008  0.80679E-0008
  0.32068E+0004 -0.30000E+0004  0.11040E-0007  0.23579E-0008  0.83323E-0008
  0.32500E+0004 -0.30000E+0004  0.11357E-0007  0.25371E-0008  0.83242E-0008
  0.30000E+0004 -0.29874E+0004  0.81085E-0008  0.10172E-0008  0.70144E-0008
  0.30432E+0004 -0.29874E+0004  0.89732E-0008  0.13414E-0008  0.75532E-0008
  0.31250E+0004 -0.29873E+0004  0.10272E-0007  0.18818E-0008  0.82400E-0008
  0.32068E+0004 -0.29873E+0004  0.11126E-0007  0.23054E-0008  0.85236E-0008
  0.32500E+0004 -0.29872E+0004  0.11407E-0007  0.24761E-0008  0.85337E-0008
  0.30000E+0004 -0.29636E+0004  0.86215E-0008  0.10126E-0008  0.73665E-0008
  0.30432E+0004 -0.29635E+0004  0.93885E-0008  0.13143E-0008  0.78931E-0008
  0.31250E+0004 -0.29633E+0004  0.10516E-0007  0.18149E-0008  0.85856E-0008
  0.32068E+0004 -0.29631E+0004  0.11224E-0007  0.22044E-0008  0.89120E-0008
  0.32500E+0004 -0.29630E+0004  0.11439E-0007  0.23599E-0008  0.89583E-0008
  0.30000E+0004 -0.29397E+0004  0.90285E-0008  0.10020E-0008  0.77304E-0008
  0.30432E+0004 -0.29395E+0004  0.97007E-0008  0.12821E-0008  0.82501E-0008
  0.31250E+0004 -0.29393E+0004  0.10665E-0007  0.17448E-0008  0.89564E-0008
  0.32068E+0004 -0.29390E+0004  0.11237E-0007  0.21019E-0008  0.93312E-0008
  0.32500E+0004 -0.29388E+0004  0.11392E-0007  0.22433E-0008  0.94150E-0008
  0.30000E+0004 -0.29271E+0004  0.92016E-0008  0.99427E-0009  0.79279E-0008
  0.30432E+0004 -0.29269E+0004  0.98249E-0008  0.12634E-0008  0.84454E-0008
  0.31250E+0004 -0.29266E+0004  0.10706E-0007  0.17069E-0008  0.91614E-0008
  0.32068E+0004 -0.29262E+0004  0.11210E-0007  0.20475E-0008  0.95631E-0008
  0.32500E+0004 -0.29261E+0004  0.11336E-0007  0.21817E-0008  0.96668E-0008
  0.32500E+0004 -0.30000E+0004  0.11357E-0007  0.25371E-0008  0.83242E-0008
  0.32932E+0004 -0.30000E+0004  0.11559E-0007  0.26756E-0008  0.82287E-0008
  0.33750E+0004 -0.30000E+0004  0.11657E-0007  0.28286E-0008  0.78562E-0008
  0.34568E+0004 -0.30000E+0004  0.11433E-0007  0.28392E-0008  0.73102E-0008
  0.35000E+0004 -0.30000E+0004  0.11209E-0007  0.27911E-0008  0.69830E-0008
  0.32500E+0004 -0.29872E+0004  0.11407E-0007  0.24761E-0008  0.85337E-0008
  0.32932E+0004 -0.29872E+0004  0.11576E-0007  0.26079E-0008  0.84607E-0008
  0.33750E+0004 -0.29872E+0004  0.11625E-0007  0.27513E-0008  0.81423E-0008
  0.34568E+0004 -0.29871E+0004  0.11368E-0007  0.27570E-0008  0.76607E-0008
  0.35000E+0004 -0.29871E+0004  0.11133E-0007  0.27080E-0008  0.73695E-0008
  0.32500E+0004 -0.29630E+0004  0.11439E-0007  0.23599E-0008  0.89583E-0008
  0.32932E+0004 -0.29630E+0004  0.11552E-0007  0.24791E-0008  0.89297E-0008
  0.33750E+0004 -0.29629E+0004  0.11517E-0007  0.26051E-0008  0.87133E-0008
  0.34568E+0004 -0.29628E+0004  0.11207E-0007  0.26022E-0008  0.83493E-0008
  0.35000E+0004 -0.29627E+0004  0.10953E-0007  0.25521E-0008  0.81223E-0008
  0.32500E+0004 -0.29388E+0004  0.11392E-0007  0.22433E-0008  0.94150E-0008
  0.32932E+0004 -0.29387E+0004  0.11455E-0007  0.23505E-0008  0.94312E-0008
  0.33750E+0004 -0.29386E+0004  0.11348E-0007  0.24602E-0008  0.93134E-0008
  0.34568E+0004 -0.29384E+0004  0.10993E-0007  0.24494E-0008  0.90586E-0008
  0.35000E+0004 -0.29383E+0004  0.10727E-0007  0.23985E-0008  0.88897E-0008
  0.32500E+0004 -0.29261E+0004  0.11336E-0007  0.21817E-0008  0.96668E-0008
  0.32932E+0004 -0.29259E+0004  0.11375E-0007  0.22829E-0008  0.97061E-0008
  0.33750E+0004 -0.29257E+0004  0.11234E-0007  0.23845E-0008  0.96380E-0008
  0.34568E+0004 -0.29255E+0004  0.10860E-0007  0.23698E-0008  0.94366E-0008
  0.35000E+0004 -0.29254E+0004  0.10588E-0007  0.23186E-0008  0.92953E-0008
  0.35000E+0004 -0.30000E+0004  0.11209E-0007  0.27911E-0008  0.69830E-0008
  0.35432E+0004 -0.30000E+0004  0.10926E-0007  0.27071E-0008  0.66452E-0008
  0.36250E+0004 -0.30000E+0004  0.10266E-0007  0.24633E-0008  0.60145E-0008
  0.37068E+0004 -0.30000E+0004  0.95019E-0008  0.21247E-0008  0.54514E-0008
  0.37500E+0004 -0.30000E+0004  0.90784E-0008  0.19165E-0008  0.51986E-0008
  0.35000E+0004 -0.29871E+0004  0.11133E-0007  0.27080E-0008  0.73695E-0008
  0.35432E+0004 -0.29871E+0004  0.10843E-0007  0.26247E-0008  0.70685E-0008
  0.36250E+0004 -0.29871E+0004  0.10177E-0007  0.23850E-0008  0.65054E-0008
  0.37068E+0004 -0.29870E+0004  0.94151E-0008  0.20539E-0008  0.60041E-0008
  0.37500E+0004 -0.29870E+0004  0.89953E-0008  0.18505E-0008  0.57795E-0008
  0.35000E+0004 -0.29627E+0004  0.10953E-0007  0.25521E-0008  0.81223E-0008
  0.35432E+0004 -0.29627E+0004  0.10652E-0007  0.24700E-0008  0.78861E-0008
  0.36250E+0004 -0.29626E+0004  0.99791E-0008  0.22382E-0008  0.74389E-0008
  0.37068E+0004 -0.29625E+0004  0.92255E-0008  0.19210E-0008  0.70391E-0008
  0.37500E+0004 -0.29624E+0004  0.88137E-0008  0.17270E-0008  0.68591E-0008
  0.35000E+0004 -0.29383E+0004  0.10727E-0007  0.23985E-0008  0.88897E-0008
  0.35432E+0004 -0.29382E+0004  0.10418E-0007  0.23178E-0008  0.87104E-0008
  0.36250E+0004 -0.29381E+0004  0.97437E-0008  0.20938E-0008  0.83615E-0008
  0.37068E+0004 -0.29379E+0004  0.90007E-0008  0.17905E-0008  0.80420E-0008
  0.37500E+0004 -0.29378E+0004  0.85972E-0008  0.16057E-0008  0.78946E-0008
  0.35000E+0004 -0.29254E+0004  0.10588E-0007  0.23186E-0008  0.92953E-0008
  0.35432E+0004 -0.29253E+0004  0.10277E-0007  0.22387E-0008  0.91426E-0008
  0.36250E+0004 -0.29251E+0004  0.96035E-0008  0.20189E-0008  0.88380E-0008
  0.37068E+0004 -0.29249E+0004  0.88667E-0008  0.17229E-0008  0.85518E-0008
  0.37500E+0004 -0.29248E+0004  0.84677E-0008  0.15429E-0008  0.84167E-0008
  0.37500E+0004 -0.30000E+0004  0.90784E-0008  0.19165E-0008  0.51986E-0008
  0.37932E+0004 -0.30000E+0004  0.86519E-0008  0.16912E-0008  0.49851E-0008
  0.38750E+0004 -0.30000E+0004  0.78604E-0008  0.12341E-0008  0.46969E-0008
  0.39568E+0004 -0.30000E+0004  0.71257E-0008  0.75653E-0009  0.45733E-0008
  0.40000E+0004 -0.30000E+0004  0.67716E-0008  0.50458E-0009  0.45736E-0008
  0.37500E+0004 -0.29870E+0004  0.89953E-0008  0.18505E-0008  0.57795E-0008
  0.37932E+0004 -0.29870E+0004  0.85744E-0008  0.16310E-0008  0.55920E-0008
  0.38750E+0004 -0.29870E+0004  0.77950E-0008  0.11855E-0008  0.53415E-0008
  0.39568E+0004 -0.29869E+0004  0.70740E-0008  0.72030E-0009  0.52418E-0008
  0.40000E+0004 -0.29869E+0004  0.67267E-0008  0.47485E-0009  0.52481E-0008
  0.37500E+0004 -0.29624E+0004  0.88137E-0008  0.17270E-0008  0.68591E-0008
  0.37932E+0004 -0.29624E+0004  0.84029E-0008  0.15179E-0008  0.67106E-0008
  0.38750E+0004 -0.29622E+0004  0.76448E-0008  0.10942E-0008  0.65123E-0008
  0.39568E+0004 -0.29621E+0004  0.69460E-0008  0.65205E-0009  0.64369E-0008
  0.40000E+0004 -0.29621E+0004  0.66096E-0008  0.41877E-0009  0.64441E-0008
  0.37500E+0004 -0.29378E+0004  0.85972E-0008  0.16057E-0008  0.78946E-0008
  0.37932E+0004 -0.29377E+0004  0.81959E-0008  0.14069E-0008  0.77719E-0008
  0.38750E+0004 -0.29375E+0004  0.74566E-0008  0.10045E-0008  0.76004E-0008
  0.39568E+0004 -0.29373E+0004  0.67754E-0008  0.58501E-0009  0.75230E-0008
  0.40000E+0004 -0.29372E+0004  0.64470E-0008  0.36363E-0009  0.75176E-0008
  0.37500E+0004 -0.29248E+0004  0.84677E-0008  0.15429E-0008  0.84167E-0008
  0.37932E+0004 -0.29247E+0004  0.80712E-0008  0.13494E-0008  0.83024E-0008
  0.38750E+0004 -0.29245E+0004  0.73408E-0008  0.95806E-0009  0.81349E-0008
  0.39568E+0004 -0.29243E+0004  0.66670E-0008  0.55034E-0009  0.80463E-0008
  0.40000E+0004 -0.29241E+0004  0.63415E-0008  0.33513E-0009  0.80292E-0008
  0.40000E+0004 -0.30000E+0004  0.67716E-0008  0.50458E-0009  0.45736E-0008
  0.40432E+0004 -0.30000E+0004  0.64460E-0008  0.25617E-0009  0.46199E-0008
  0.41250E+0004 -0.30000E+0004  0.59122E-0008 -0.19338E-0009  0.48168E-0008
  0.42068E+0004 -0.30000E+0004  0.54958E-0008 -0.60176E-0009  0.51397E-0008
  0.42500E+0004 -0.30000E+0004  0.53231E-0008 -0.79590E-0009  0.53494E-0008
  0.40000E+0004 -0.29869E+0004  0.67267E-0008  0.47485E-0009  0.52481E-0008
  0.40432E+0004 -0.29869E+0004  0.64083E-0008  0.23287E-0009  0.52971E-0008
  0.41250E+0004 -0.29868E+0004  0.58864E-0008 -0.20530E-0009  0.54875E-0008
  0.42068E+0004 -0.29868E+0004  0.54807E-0008 -0.60375E-0009  0.57921E-0008
  0.42500E+0004 -0.29868E+0004  0.53129E-0008 -0.79336E-0009  0.59875E-0008
  0.40000E+0004 -0.29621E+0004  0.66096E-0008  0.41877E-0009  0.64441E-0008
  0.40432E+0004 -0.29620E+0004  0.63017E-0008  0.18878E-0009  0.64870E-0008
  0.41250E+0004 -0.29619E+0004  0.57966E-0008 -0.22819E-0009  0.66455E-0008
  0.42068E+0004 -0.29618E+0004  0.54044E-0008 -0.60809E-0009  0.68964E-0008
  0.42500E+0004 -0.29617E+0004  0.52423E-0008 -0.78934E-0009  0.70559E-0008
  0.40000E+0004 -0.29372E+0004  0.64470E-0008  0.36363E-0009  0.75176E-0008
  0.40432E+0004 -0.29371E+0004  0.61458E-0008  0.14539E-0009  0.75406E-0008
  0.41250E+0004 -0.29369E+0004  0.56502E-0008 -0.25081E-0009  0.76431E-0008
  0.42068E+0004 -0.29367E+0004  0.52631E-0008 -0.61252E-0009  0.78177E-0008
  0.42500E+0004 -0.29366E+0004  0.51021E-0008 -0.78559E-0009  0.79305E-0008
  0.40000E+0004 -0.29241E+0004  0.63415E-0008  0.33513E-0009  0.80292E-0008
  0.40432E+0004 -0.29240E+0004  0.60425E-0008  0.12300E-0009  0.80366E-0008
  0.41250E+0004 -0.29238E+0004  0.55490E-0008 -0.26241E-0009  0.81004E-0008
  0.42068E+0004 -0.29235E+0004  0.51616E-0008 -0.61467E-0009  0.82265E-0008
  0.42500E+0004 -0.29234E+0004  0.49995E-0008 -0.78350E-0009  0.83108E-0008
  0.42500E+0004 -0.30000E+0004  0.53231E-0008 -0.79590E-0009  0.53494E-0008
  0.42932E+0004 -0.30000E+0004  0.51838E-0008 -0.97334E-0009  0.55837E-0008
  0.43750E+0004 -0.30000E+0004  0.50010E-0008 -0.12604E-0008  0.60678E-0008
  0.44568E+0004 -0.30000E+0004  0.49150E-0008 -0.14799E-0008  0.65808E-0008
  0.45000E+0004 -0.30000E+0004  0.49019E-0008 -0.15685E-0008  0.68506E-0008
  0.42500E+0004 -0.29868E+0004  0.53129E-0008 -0.79336E-0009  0.59875E-0008
  0.42932E+0004 -0.29868E+0004  0.51782E-0008 -0.96692E-0009  0.62052E-0008
  0.43750E+0004 -0.29867E+0004  0.50028E-0008 -0.12482E-0008  0.66517E-0008
  0.44568E+0004 -0.29867E+0004  0.49236E-0008 -0.14643E-0008  0.71224E-0008
  0.45000E+0004 -0.29867E+0004  0.49138E-0008 -0.15520E-0008  0.73683E-0008
  0.42500E+0004 -0.29617E+0004  0.52423E-0008 -0.78934E-0009  0.70559E-0008
  0.42932E+0004 -0.29616E+0004  0.51124E-0008 -0.95557E-0009  0.72333E-0008
  0.43750E+0004 -0.29615E+0004  0.49444E-0008 -0.12262E-0008  0.75944E-0008
  0.44568E+0004 -0.29614E+0004  0.48712E-0008 -0.14359E-0008  0.79725E-0008
  0.45000E+0004 -0.29614E+0004  0.48642E-0008 -0.15219E-0008  0.81680E-0008
  0.42500E+0004 -0.29366E+0004  0.51021E-0008 -0.78559E-0009  0.79305E-0008
  0.42932E+0004 -0.29365E+0004  0.49726E-0008 -0.94460E-0009  0.80574E-0008
  0.43750E+0004 -0.29364E+0004  0.48034E-0008 -0.12048E-0008  0.83164E-0008
  0.44568E+0004 -0.29362E+0004  0.47279E-0008 -0.14081E-0008  0.85881E-0008
  0.45000E+0004 -0.29361E+0004  0.47197E-0008 -0.14925E-0008  0.87273E-0008
  0.42500E+0004 -0.29234E+0004  0.49995E-0008 -0.78350E-0009  0.83108E-0008
  0.42932E+0004 -0.29233E+0004  0.48684E-0008 -0.93873E-0009  0.84075E-0008
  0.43750E+0004 -0.29231E+0004  0.46955E-0008 -0.11935E-0008  0.86069E-0008
  0.44568E+0004 -0.29229E+0004  0.46157E-0008 -0.13935E-0008  0.88177E-0008
  0.45000E+0004 -0.29228E+0004  0.46054E-0008 -0.14770E-0008  0.89253E-0008
  0.45000E+0004 -0.30000E+0004  0.49019E-0008 -0.15685E-0008  0.68506E-0008
  0.45432E+0004 -0.30000E+0004  0.49091E-0008 -0.16385E-0008  0.71174E-0008
  0.46250E+0004 -0.30000E+0004  0.49617E-0008 -0.17246E-0008  0.75912E-0008
  0.47068E+0004 -0.30000E+0004  0.50484E-0008 -0.17559E-0008  0.80079E-0008
  0.47500E+0004 -0.30000E+0004  0.50993E-0008 -0.17541E-0008  0.81965E-0008
  0.45000E+0004 -0.29867E+0004  0.49138E-0008 -0.15520E-0008  0.73683E-0008
  0.45432E+0004 -0.29866E+0004  0.49242E-0008 -0.16218E-0008  0.76111E-0008
  0.46250E+0004 -0.29866E+0004  0.49826E-0008 -0.17088E-0008  0.80385E-0008
  0.47068E+0004 -0.29866E+0004  0.50755E-0008 -0.17428E-0008  0.84099E-0008
  0.47500E+0004 -0.29865E+0004  0.51297E-0008 -0.17429E-0008  0.85751E-0008
  0.45000E+0004 -0.29614E+0004  0.48642E-0008 -0.15219E-0008  0.81680E-0008
  0.45432E+0004 -0.29613E+0004  0.48773E-0008 -0.15911E-0008  0.83601E-0008
  0.46250E+0004 -0.29612E+0004  0.49413E-0008 -0.16800E-0008  0.86927E-0008
  0.47068E+0004 -0.29611E+0004  0.50409E-0008 -0.17191E-0008  0.89729E-0008
  0.47500E+0004 -0.29610E+0004  0.50990E-0008 -0.17229E-0008  0.90923E-0008
  0.45000E+0004 -0.29361E+0004  0.47197E-0008 -0.14925E-0008  0.87273E-0008
  0.45432E+0004 -0.29360E+0004  0.47315E-0008 -0.15612E-0008  0.88634E-0008
  0.46250E+0004 -0.29358E+0004  0.47942E-0008 -0.16518E-0008  0.90935E-0008
  0.47068E+0004 -0.29356E+0004  0.48942E-0008 -0.16958E-0008  0.92776E-0008
  0.47500E+0004 -0.29355E+0004  0.49535E-0008 -0.17033E-0008  0.93496E-0008
  0.45000E+0004 -0.29228E+0004  0.46054E-0008 -0.14770E-0008  0.89253E-0008
  0.45432E+0004 -0.29226E+0004  0.46150E-0008 -0.15454E-0008  0.90300E-0008
  0.46250E+0004 -0.29224E+0004  0.46744E-0008 -0.16369E-0008  0.92037E-0008
  0.47068E+0004 -0.29222E+0004  0.47722E-0008 -0.16834E-0008  0.93357E-0008
  0.47500E+0004 -0.29220E+0004  0.48310E-0008 -0.16927E-0008  0.93825E-0008
  0.47500E+0004 -0.30000E+0004  0.50993E-0008 -0.17541E-0008  0.81965E-0008
  0.47932E+0004 -0.30000E+0004  0.51515E-0008 -0.17413E-0008  0.83637E-0008
  0.48750E+0004 -0.30000E+0004  0.52379E-0008 -0.16947E-0008  0.86079E-0008
  0.49568E+0004 -0.30000E+0004  0.52958E-0008 -0.16287E-0008  0.87558E-0008
  0.50000E+0004 -0.30000E+0004  0.53091E-0008 -0.15902E-0008  0.87932E-0008
  0.47500E+0004 -0.29865E+0004  0.51297E-0008 -0.17429E-0008  0.85751E-0008
  0.47932E+0004 -0.29865E+0004  0.51851E-0008 -0.17325E-0008  0.87197E-0008
  0.48750E+0004 -0.29864E+0004  0.52775E-0008 -0.16910E-0008  0.89226E-0008
  0.49568E+0004 -0.29864E+0004  0.53407E-0008 -0.16305E-0008  0.90314E-0008
  0.50000E+0004 -0.29863E+0004  0.53564E-0008 -0.15949E-0008  0.90488E-0008
  0.47500E+0004 -0.29610E+0004  0.50990E-0008 -0.17229E-0008  0.90923E-0008
  0.47932E+0004 -0.29609E+0004  0.51583E-0008 -0.17168E-0008  0.91925E-0008
  0.48750E+0004 -0.29607E+0004  0.52587E-0008 -0.16847E-0008  0.93161E-0008
  0.49568E+0004 -0.29606E+0004  0.53298E-0008 -0.16345E-0008  0.93515E-0008
  0.50000E+0004 -0.29605E+0004  0.53492E-0008 -0.16044E-0008  0.93322E-0008
  0.47500E+0004 -0.29355E+0004  0.49535E-0008 -0.17033E-0008  0.93496E-0008
  0.47932E+0004 -0.29353E+0004  0.50139E-0008 -0.17014E-0008  0.94042E-0008
  0.48750E+0004 -0.29350E+0004  0.51181E-0008 -0.16784E-0008  0.94484E-0008
  0.49568E+0004 -0.29347E+0004  0.51940E-0008 -0.16381E-0008  0.94122E-0008
  0.50000E+0004 -0.29346E+0004  0.52161E-0008 -0.16133E-0008  0.93584E-0008
  0.47500E+0004 -0.29220E+0004  0.48310E-0008 -0.16927E-0008  0.93825E-0008
  0.47932E+0004 -0.29218E+0004  0.48910E-0008 -0.16930E-0008  0.94128E-0008
  0.48750E+0004 -0.29215E+0004  0.49956E-0008 -0.16747E-0008  0.94154E-0008
  0.49568E+0004 -0.29211E+0004  0.50729E-0008 -0.16396E-0008  0.93426E-0008
  0.50000E+0004 -0.29209E+0004  0.50961E-0008 -0.16175E-0008  0.92714E-0008
  0.50000E+0004 -0.30000E+0004  0.53091E-0008 -0.15902E-0008  0.87932E-0008
  0.50432E+0004 -0.30000E+0004  0.53100E-0008 -0.15508E-0008  0.88057E-0008
  0.51250E+0004 -0.30000E+0004  0.52700E-0008 -0.14795E-0008  0.87573E-0008
  0.52068E+0004 -0.30000E+0004  0.51753E-0008 -0.14180E-0008  0.86267E-0008
  0.52500E+0004 -0.30000E+0004  0.51030E-0008 -0.13912E-0008  0.85276E-0008
  0.50000E+0004 -0.29863E+0004  0.53564E-0008 -0.15949E-0008  0.90488E-0008
  0.50432E+0004 -0.29863E+0004  0.53591E-0008 -0.15585E-0008  0.90414E-0008
  0.51250E+0004 -0.29862E+0004  0.53207E-0008 -0.14924E-0008  0.89560E-0008
  0.52068E+0004 -0.29862E+0004  0.52245E-0008 -0.14354E-0008  0.87881E-0008
  0.52500E+0004 -0.29861E+0004  0.51501E-0008 -0.14106E-0008  0.86690E-0008
  0.50000E+0004 -0.29605E+0004  0.53492E-0008 -0.16044E-0008  0.93322E-0008
  0.50432E+0004 -0.29603E+0004  0.53546E-0008 -0.15734E-0008  0.92889E-0008
  0.51250E+0004 -0.29601E+0004  0.53194E-0008 -0.15169E-0008  0.91378E-0008
  0.52068E+0004 -0.29599E+0004  0.52216E-0008 -0.14682E-0008  0.89051E-0008
  0.52500E+0004 -0.29598E+0004  0.51442E-0008 -0.14470E-0008  0.87519E-0008
  0.50000E+0004 -0.29346E+0004  0.52161E-0008 -0.16133E-0008  0.93584E-0008
  0.50432E+0004 -0.29344E+0004  0.52238E-0008 -0.15876E-0008  0.92815E-0008
  0.51250E+0004 -0.29341E+0004  0.51916E-0008 -0.15403E-0008  0.90710E-0008
  0.52068E+0004 -0.29337E+0004  0.50939E-0008 -0.14995E-0008  0.87817E-0008
  0.52500E+0004 -0.29336E+0004  0.50149E-0008 -0.14818E-0008  0.85993E-0008
  0.50000E+0004 -0.29209E+0004  0.50961E-0008 -0.16175E-0008  0.92714E-0008
  0.50432E+0004 -0.29207E+0004  0.51046E-0008 -0.15944E-0008  0.91780E-0008
  0.51250E+0004 -0.29203E+0004  0.50741E-0008 -0.15518E-0008  0.89389E-0008
  0.52068E+0004 -0.29199E+0004  0.49771E-0008 -0.15151E-0008  0.86231E-0008
  0.52500E+0004 -0.29197E+0004  0.48979E-0008 -0.14991E-0008  0.84274E-0008
  0.52500E+0004 -0.30000E+0004  0.51030E-0008 -0.13912E-0008  0.85276E-0008
  0.52932E+0004 -0.30000E+0004  0.50175E-0008 -0.13688E-0008  0.84126E-0008
  0.53750E+0004 -0.30000E+0004  0.48199E-0008 -0.13390E-0008  0.81528E-0008
  0.54568E+0004 -0.30000E+0004  0.45863E-0008 -0.13245E-0008  0.78542E-0008
  0.55000E+0004 -0.30000E+0004  0.44521E-0008 -0.13221E-0008  0.76849E-0008
  0.52500E+0004 -0.29861E+0004  0.51501E-0008 -0.14106E-0008  0.86690E-0008
  0.52932E+0004 -0.29861E+0004  0.50611E-0008 -0.13900E-0008  0.85333E-0008
  0.53750E+0004 -0.29860E+0004  0.48539E-0008 -0.13624E-0008  0.82331E-0008
  0.54568E+0004 -0.29860E+0004  0.46063E-0008 -0.13489E-0008  0.78922E-0008
  0.55000E+0004 -0.29860E+0004  0.44632E-0008 -0.13464E-0008  0.77000E-0008
  0.52500E+0004 -0.29598E+0004  0.51442E-0008 -0.14470E-0008  0.87519E-0008
  0.52932E+0004 -0.29598E+0004  0.50502E-0008 -0.14295E-0008  0.85812E-0008
  0.53750E+0004 -0.29596E+0004  0.48285E-0008 -0.14059E-0008  0.82136E-0008
  0.54568E+0004 -0.29594E+0004  0.45592E-0008 -0.13940E-0008  0.78023E-0008
  0.55000E+0004 -0.29594E+0004  0.44021E-0008 -0.13914E-0008  0.75722E-0008
  0.52500E+0004 -0.29336E+0004  0.50149E-0008 -0.14818E-0008  0.85993E-0008
  0.52932E+0004 -0.29334E+0004  0.49180E-0008 -0.14672E-0008  0.83995E-0008
  0.53750E+0004 -0.29332E+0004  0.46869E-0008 -0.14474E-0008  0.79766E-0008
  0.54568E+0004 -0.29329E+0004  0.44023E-0008 -0.14369E-0008  0.75083E-0008
  0.55000E+0004 -0.29328E+0004  0.42349E-0008 -0.14339E-0008  0.72475E-0008
  0.52500E+0004 -0.29197E+0004  0.48979E-0008 -0.14991E-0008  0.84274E-0008
  0.52932E+0004 -0.29195E+0004  0.48003E-0008 -0.14859E-0008  0.82147E-0008
  0.53750E+0004 -0.29192E+0004  0.45663E-0008 -0.14680E-0008  0.77675E-0008
  0.54568E+0004 -0.29189E+0004  0.42763E-0008 -0.14581E-0008  0.72745E-0008
  0.55000E+0004 -0.29187E+0004  0.41050E-0008 -0.14550E-0008  0.70005E-0008
  0.55000E+0004 -0.30000E+0004  0.44521E-0008 -0.13221E-0008  0.76849E-0008
  0.55432E+0004 -0.30000E+0004  0.43135E-0008 -0.13226E-0008  0.75118E-0008
  0.56250E+0004 -0.30000E+0004  0.40441E-0008 -0.13291E-0008  0.71755E-0008
  0.57068E+0004 -0.30000E+0004  0.37783E-0008 -0.13387E-0008  0.68405E-0008
  0.57500E+0004 -0.30000E+0004  0.36437E-0008 -0.13435E-0008  0.66673E-0008
  0.55000E+0004 -0.29860E+0004  0.44632E-0008 -0.13464E-0008  0.77000E-0008
  0.55432E+0004 -0.29859E+0004  0.43147E-0008 -0.13465E-0008  0.75033E-0008
  0.56250E+0004 -0.29859E+0004  0.40241E-0008 -0.13511E-0008  0.71220E-0008
  0.57068E+0004 -0.29859E+0004  0.37349E-0008 -0.13577E-0008  0.67418E-0008
  0.57500E+0004 -0.29858E+0004  0.35874E-0008 -0.13603E-0008  0.65451E-0008
  0.55000E+0004 -0.29594E+0004  0.44021E-0008 -0.13914E-0008  0.75722E-0008
  0.55432E+0004 -0.29593E+0004  0.42376E-0008 -0.13907E-0008  0.73367E-0008
  0.56250E+0004 -0.29592E+0004  0.39130E-0008 -0.13917E-0008  0.68812E-0008
  0.57068E+0004 -0.29590E+0004  0.35857E-0008 -0.13924E-0008  0.64265E-0008
  0.57500E+0004 -0.29590E+0004  0.34171E-0008 -0.13910E-0008  0.61912E-0008
  0.55000E+0004 -0.29328E+0004  0.42349E-0008 -0.14339E-0008  0.72475E-0008
  0.55432E+0004 -0.29326E+0004  0.40586E-0008 -0.14323E-0008  0.69810E-0008
  0.56250E+0004 -0.29324E+0004  0.37084E-0008 -0.14297E-0008  0.64662E-0008
  0.57068E+0004 -0.29322E+0004  0.33517E-0008 -0.14247E-0008  0.59520E-0008
  0.57500E+0004 -0.29321E+0004  0.31667E-0008 -0.14195E-0008  0.56858E-0008
  0.55000E+0004 -0.29187E+0004  0.41050E-0008 -0.14550E-0008  0.70005E-0008
  0.55432E+0004 -0.29186E+0004  0.39243E-0008 -0.14529E-0008  0.67208E-0008
  0.56250E+0004 -0.29183E+0004  0.35640E-0008 -0.14484E-0008  0.61807E-0008
  0.57068E+0004 -0.29181E+0004  0.31954E-0008 -0.14404E-0008  0.56413E-0008
  0.57500E+0004 -0.29180E+0004  0.30037E-0008 -0.14332E-0008  0.53620E-0008
  0.57500E+0004 -0.30000E+0004  0.36437E-0008 -0.13435E-0008  0.66673E-0008
  0.57932E+0004 -0.30000E+0004  0.35159E-0008 -0.13471E-0008  0.64994E-0008
  0.58750E+0004 -0.30000E+0004  0.32970E-0008 -0.13493E-0008  0.61982E-0008
  0.59568E+0004 -0.30000E+0004  0.31189E-0008 -0.13433E-0008  0.59294E-0008
  0.60000E+0004 -0.30000E+0004  0.30443E-0008 -0.13364E-0008  0.58034E-0008
  0.57500E+0004 -0.29858E+0004  0.35874E-0008 -0.13603E-0008  0.65451E-0008
  0.57932E+0004 -0.29858E+0004  0.34464E-0008 -0.13616E-0008  0.63539E-0008
  0.58750E+0004 -0.29858E+0004  0.32026E-0008 -0.13586E-0008  0.60105E-0008
  0.59568E+0004 -0.29857E+0004  0.30002E-0008 -0.13467E-0008  0.57021E-0008
  0.60000E+0004 -0.29857E+0004  0.29133E-0008 -0.13364E-0008  0.55565E-0008
  0.57500E+0004 -0.29590E+0004  0.34171E-0008 -0.13910E-0008  0.61912E-0008
  0.57932E+0004 -0.29589E+0004  0.32543E-0008 -0.13879E-0008  0.59616E-0008
  0.58750E+0004 -0.29587E+0004  0.29693E-0008 -0.13753E-0008  0.55483E-0008
  0.59568E+0004 -0.29586E+0004  0.27263E-0008 -0.13524E-0008  0.51744E-0008
  0.60000E+0004 -0.29585E+0004  0.26188E-0008 -0.13359E-0008  0.49966E-0008
  0.57500E+0004 -0.29321E+0004  0.31667E-0008 -0.14195E-0008  0.56858E-0008
  0.57932E+0004 -0.29320E+0004  0.29868E-0008 -0.14120E-0008  0.54255E-0008
  0.58750E+0004 -0.29317E+0004  0.26688E-0008 -0.13900E-0008  0.49563E-0008
  0.59568E+0004 -0.29315E+0004  0.23930E-0008 -0.13565E-0008  0.45299E-0008
  0.60000E+0004 -0.29314E+0004  0.22686E-0008 -0.13341E-0008  0.43262E-0008
  0.57500E+0004 -0.29180E+0004  0.30037E-0008 -0.14332E-0008  0.53620E-0008
  0.57932E+0004 -0.29178E+0004  0.28167E-0008 -0.14235E-0008  0.50886E-0008
  0.58750E+0004 -0.29175E+0004  0.24850E-0008 -0.13967E-0008  0.45956E-0008
  0.59568E+0004 -0.29172E+0004  0.21951E-0008 -0.13578E-0008  0.41468E-0008
  0.60000E+0004 -0.29170E+0004  0.20633E-0008 -0.13323E-0008  0.39321E-0008
  0.60000E+0004 -0.30000E+0004  0.30443E-0008 -0.13364E-0008  0.58034E-0008
  0.60432E+0004 -0.30000E+0004  0.29852E-0008 -0.13265E-0008  0.56907E-0008
  0.61250E+0004 -0.30000E+0004  0.29180E-0008 -0.13009E-0008  0.55169E-0008
  0.62068E+0004 -0.30000E+0004  0.29142E-0008 -0.12668E-0008  0.54031E-0008
  0.62500E+0004 -0.30000E+0004  0.29384E-0008 -0.12463E-0008  0.53692E-0008
  0.60000E+0004 -0.29857E+0004  0.29133E-0008 -0.13364E-0008  0.55565E-0008
  0.60432E+0004 -0.29856E+0004  0.28422E-0008 -0.13232E-0008  0.54249E-0008
  0.61250E+0004 -0.29856E+0004  0.27538E-0008 -0.12909E-0008  0.52185E-0008
  0.62068E+0004 -0.29855E+0004  0.27309E-0008 -0.12501E-0008  0.50758E-0008
  0.62500E+0004 -0.29854E+0004  0.27459E-0008 -0.12262E-0008  0.50282E-0008
  0.60000E+0004 -0.29585E+0004  0.26188E-0008 -0.13359E-0008  0.49966E-0008
  0.60432E+0004 -0.29584E+0004  0.25273E-0008 -0.13163E-0008  0.48337E-0008
  0.61250E+0004 -0.29582E+0004  0.24022E-0008 -0.12717E-0008  0.45724E-0008
  0.62068E+0004 -0.29580E+0004  0.23455E-0008 -0.12185E-0008  0.43807E-0008
  0.62500E+0004 -0.29579E+0004  0.23439E-0008 -0.11881E-0008  0.43097E-0008
  0.60000E+0004 -0.29314E+0004  0.22686E-0008 -0.13341E-0008  0.43262E-0008
  0.60432E+0004 -0.29312E+0004  0.21599E-0008 -0.13084E-0008  0.41377E-0008
  0.61250E+0004 -0.29308E+0004  0.20034E-0008 -0.12517E-0008  0.38314E-0008
  0.62068E+0004 -0.29305E+0004  0.19165E-0008 -0.11865E-0008  0.35986E-0008
  0.62500E+0004 -0.29303E+0004  0.18996E-0008 -0.11497E-0008  0.35076E-0008
  0.60000E+0004 -0.29170E+0004  0.20633E-0008 -0.13323E-0008  0.39321E-0008
  0.60432E+0004 -0.29168E+0004  0.19471E-0008 -0.13034E-0008  0.37324E-0008
  0.61250E+0004 -0.29164E+0004  0.17763E-0008 -0.12406E-0008  0.34064E-0008
  0.62068E+0004 -0.29160E+0004  0.16751E-0008 -0.11692E-0008  0.31552E-0008
  0.62500E+0004 -0.29157E+0004  0.16507E-0008 -0.11291E-0008  0.30550E-0008
  0.62500E+0004 -0.30000E+0004  0.29384E-0008 -0.12463E-0008  0.53692E-0008
  0.62932E+0004 -0.30000E+0004  0.29811E-0008 -0.12242E-0008  0.53545E-0008
  0.63750E+0004 -0.30000E+0004  0.31105E-0008 -0.11806E-0008  0.53800E-0008
  0.64568E+0004 -0.30000E+0004  0.32995E-0008 -0.11370E-0008  0.54757E-0008
  0.65000E+0004 -0.30000E+0004  0.34204E-0008 -0.11153E-0008  0.55530E-0008
  0.62500E+0004 -0.29854E+0004  0.27459E-0008 -0.12262E-0008  0.50282E-0008
  0.62932E+0004 -0.29854E+0004  0.27798E-0008 -0.12007E-0008  0.50004E-0008
  0.63750E+0004 -0.29853E+0004  0.28942E-0008 -0.11510E-0008  0.50040E-0008
  0.64568E+0004 -0.29852E+0004  0.30706E-0008 -0.11016E-0008  0.50809E-0008
  0.65000E+0004 -0.29851E+0004  0.31856E-0008 -0.10770E-0008  0.51497E-0008
  0.62500E+0004 -0.29579E+0004  0.23439E-0008 -0.11881E-0008  0.43097E-0008
  0.62932E+0004 -0.29577E+0004  0.23614E-0008 -0.11563E-0008  0.42590E-0008
  0.63750E+0004 -0.29574E+0004  0.24472E-0008 -0.10949E-0008  0.42230E-0008
  0.64568E+0004 -0.29571E+0004  0.25975E-0008 -0.10345E-0008  0.42650E-0008
  0.65000E+0004 -0.29569E+0004  0.27000E-0008 -0.10045E-0008  0.43171E-0008
  0.62500E+0004 -0.29303E+0004  0.18996E-0008 -0.11497E-0008  0.35076E-0008
  0.62932E+0004 -0.29300E+0004  0.19014E-0008 -0.11116E-0008  0.34365E-0008
  0.63750E+0004 -0.29295E+0004  0.19582E-0008 -0.10386E-0008  0.33642E-0008
  0.64568E+0004 -0.29290E+0004  0.20804E-0008 -0.96734E-0009  0.33723E-0008
  0.65000E+0004 -0.29287E+0004  0.21685E-0008 -0.93179E-0009  0.34074E-0008
  0.62500E+0004 -0.29157E+0004  0.16507E-0008 -0.11291E-0008  0.30550E-0008
  0.62932E+0004 -0.29154E+0004  0.16446E-0008 -0.10878E-0008  0.29742E-0008
  0.63750E+0004 -0.29148E+0004  0.16861E-0008 -0.10088E-0008  0.28843E-0008
  0.64568E+0004 -0.29142E+0004  0.17928E-0008 -0.93177E-0009  0.28751E-0008
  0.65000E+0004 -0.29138E+0004  0.18727E-0008 -0.89331E-0009  0.29013E-0008
  0.65000E+0004 -0.30000E+0004  0.34204E-0008 -0.11153E-0008  0.55530E-0008
  0.65432E+0004 -0.30000E+0004  0.35542E-0008 -0.10948E-0008  0.56480E-0008
  0.66250E+0004 -0.30000E+0004  0.38363E-0008 -0.10623E-0008  0.58711E-0008
  0.67068E+0004 -0.30000E+0004  0.41442E-0008 -0.10402E-0008  0.61418E-0008
  0.67500E+0004 -0.30000E+0004  0.43118E-0008 -0.10339E-0008  0.62987E-0008
  0.65000E+0004 -0.29851E+0004  0.31856E-0008 -0.10770E-0008  0.51497E-0008
  0.65432E+0004 -0.29850E+0004  0.33140E-0008 -0.10538E-0008  0.52364E-0008
  0.66250E+0004 -0.29849E+0004  0.35872E-0008 -0.10164E-0008  0.54462E-0008
  0.67068E+0004 -0.29848E+0004  0.38884E-0008 -0.98966E-0009  0.57061E-0008
  0.67500E+0004 -0.29847E+0004  0.40534E-0008 -0.98102E-0009  0.58585E-0008
  0.65000E+0004 -0.29569E+0004  0.27000E-0008 -0.10045E-0008  0.43171E-0008
  0.65432E+0004 -0.29567E+0004  0.28159E-0008 -0.97600E-0009  0.43872E-0008
  0.66250E+0004 -0.29563E+0004  0.30677E-0008 -0.92894E-0009  0.45683E-0008
  0.67068E+0004 -0.29559E+0004  0.33505E-0008 -0.89319E-0009  0.48033E-0008
  0.67500E+0004 -0.29557E+0004  0.35072E-0008 -0.87991E-0009  0.49443E-0008
  0.65000E+0004 -0.29287E+0004  0.21685E-0008 -0.93179E-0009  0.34074E-0008
  0.65432E+0004 -0.29284E+0004  0.22695E-0008 -0.89788E-0009  0.34598E-0008
  0.66250E+0004 -0.29277E+0004  0.24942E-0008 -0.84100E-0009  0.36089E-0008
  0.67068E+0004 -0.29270E+0004  0.27517E-0008 -0.79592E-0009  0.38137E-0008
  0.67500E+0004 -0.29267E+0004  0.28961E-0008 -0.77783E-0009  0.39400E-0008
  0.65000E+0004 -0.29138E+0004  0.18727E-0008 -0.89331E-0009  0.29013E-0008
  0.65432E+0004 -0.29134E+0004  0.19650E-0008 -0.85654E-0009  0.29440E-0008
  0.66250E+0004 -0.29126E+0004  0.21734E-0008 -0.79442E-0009  0.30751E-0008
  0.67068E+0004 -0.29118E+0004  0.24150E-0008 -0.74434E-0009  0.32623E-0008
  0.67500E+0004 -0.29114E+0004  0.25514E-0008 -0.72367E-0009  0.33797E-0008
  0.67500E+0004 -0.30000E+0004  0.43118E-0008 -0.10339E-0008  0.62987E-0008
  0.67932E+0004 -0.30000E+0004  0.44802E-0008 -0.10315E-0008  0.64628E-0008
  0.68750E+0004 -0.30000E+0004  0.47924E-0008 -0.10395E-0008  0.67839E-0008
  0.69568E+0004 -0.30000E+0004  0.50829E-0008 -0.10645E-0008  0.71033E-0008
  0.70000E+0004 -0.30000E+0004  0.52221E-0008 -0.10847E-0008  0.72644E-0008
  0.67500E+0004 -0.29847E+0004  0.40534E-0008 -0.98102E-0009  0.58585E-0008
  0.67932E+0004 -0.29846E+0004  0.42196E-0008 -0.97628E-0009  0.60187E-0008
  0.68750E+0004 -0.29845E+0004  0.45299E-0008 -0.97980E-0009  0.63349E-0008
  0.69568E+0004 -0.29843E+0004  0.48218E-0008 -0.10001E-0008  0.66535E-0008
  0.70000E+0004 -0.29842E+0004  0.49633E-0008 -0.10178E-0008  0.68161E-0008
  0.67500E+0004 -0.29557E+0004  0.35072E-0008 -0.87991E-0009  0.49443E-0008
  0.67932E+0004 -0.29554E+0004  0.36658E-0008 -0.87053E-0009  0.50936E-0008
  0.68750E+0004 -0.29550E+0004  0.39652E-0008 -0.86523E-0009  0.53931E-0008
  0.69568E+0004 -0.29545E+0004  0.42519E-0008 -0.87658E-0009  0.57017E-0008
  0.70000E+0004 -0.29543E+0004  0.43935E-0008 -0.88944E-0009  0.58625E-0008
  0.67500E+0004 -0.29267E+0004  0.28961E-0008 -0.77783E-0009  0.39400E-0008
  0.67932E+0004 -0.29263E+0004  0.30427E-0008 -0.76365E-0009  0.40743E-0008
  0.68750E+0004 -0.29255E+0004  0.33226E-0008 -0.74925E-0009  0.43489E-0008
  0.69568E+0004 -0.29247E+0004  0.35949E-0008 -0.75143E-0009  0.46378E-0008
  0.70000E+0004 -0.29243E+0004  0.37317E-0008 -0.75939E-0009  0.47914E-0008
  0.67500E+0004 -0.29114E+0004  0.25514E-0008 -0.72367E-0009  0.33797E-0008
  0.67932E+0004 -0.29109E+0004  0.26900E-0008 -0.70691E-0009  0.35048E-0008
  0.68750E+0004 -0.29099E+0004  0.29564E-0008 -0.68763E-0009  0.37634E-0008
  0.69568E+0004 -0.29090E+0004  0.32180E-0008 -0.68493E-0009  0.40387E-0008
  0.70000E+0004 -0.29085E+0004  0.33505E-0008 -0.69028E-0009  0.41865E-0008
  0.70000E+0004 -0.30000E+0004  0.52221E-0008 -0.10847E-0008  0.72644E-0008
  0.70432E+0004 -0.30000E+0004  0.53495E-0008 -0.11093E-0008  0.74173E-0008
  0.71250E+0004 -0.30000E+0004  0.55511E-0008 -0.11682E-0008  0.76741E-0008
  0.72068E+0004 -0.30000E+0004  0.56931E-0008 -0.12407E-0008  0.78744E-0008
  0.72500E+0004 -0.30000E+0004  0.57413E-0008 -0.12835E-0008  0.79523E-0008
  0.70000E+0004 -0.29842E+0004  0.49633E-0008 -0.10178E-0008  0.68161E-0008
  0.70432E+0004 -0.29841E+0004  0.50939E-0008 -0.10398E-0008  0.69720E-0008
  0.71250E+0004 -0.29839E+0004  0.53052E-0008 -0.10937E-0008  0.72391E-0008
  0.72068E+0004 -0.29838E+0004  0.54620E-0008 -0.11609E-0008  0.74573E-0008
  0.72500E+0004 -0.29837E+0004  0.55201E-0008 -0.12011E-0008  0.75477E-0008
  0.70000E+0004 -0.29543E+0004  0.43935E-0008 -0.88944E-0009  0.58625E-0008
  0.70432E+0004 -0.29540E+0004  0.45261E-0008 -0.90648E-0009  0.60187E-0008
  0.71250E+0004 -0.29535E+0004  0.47480E-0008 -0.95074E-0009  0.62954E-0008
  0.72068E+0004 -0.29530E+0004  0.49251E-0008 -0.10083E-0008  0.65363E-0008
  0.72500E+0004 -0.29527E+0004  0.49982E-0008 -0.10435E-0008  0.66449E-0008
  0.70000E+0004 -0.29243E+0004  0.37317E-0008 -0.75939E-0009  0.47914E-0008
  0.70432E+0004 -0.29239E+0004  0.38613E-0008 -0.77144E-0009  0.49419E-0008
  0.71250E+0004 -0.29230E+0004  0.40843E-0008 -0.80613E-0009  0.52164E-0008
  0.72068E+0004 -0.29222E+0004  0.42725E-0008 -0.85425E-0009  0.54675E-0008
  0.72500E+0004 -0.29218E+0004  0.43559E-0008 -0.88454E-0009  0.55875E-0008
  0.70000E+0004 -0.29085E+0004  0.33505E-0008 -0.69028E-0009  0.41865E-0008
  0.70432E+0004 -0.29080E+0004  0.34766E-0008 -0.69971E-0009  0.43321E-0008
  0.71250E+0004 -0.29070E+0004  0.36968E-0008 -0.72939E-0009  0.46013E-0008
  0.72068E+0004 -0.29060E+0004  0.38876E-0008 -0.77259E-0009  0.48535E-0008
  0.72500E+0004 -0.29054E+0004  0.39748E-0008 -0.80036E-0009  0.49771E-0008
  0.72500E+0004 -0.30000E+0004  0.57413E-0008 -0.12835E-0008  0.79523E-0008
  0.72932E+0004 -0.30000E+0004  0.57708E-0008 -0.13286E-0008  0.80093E-0008
  0.73750E+0004 -0.30000E+0004  0.57737E-0008 -0.14193E-0008  0.80559E-0008
  0.74568E+0004 -0.30000E+0004  0.57107E-0008 -0.15135E-0008  0.80213E-0008
  0.75000E+0004 -0.30000E+0004  0.56530E-0008 -0.15639E-0008  0.79713E-0008
  0.72500E+0004 -0.29837E+0004  0.55201E-0008 -0.12011E-0008  0.75477E-0008
  0.72932E+0004 -0.29836E+0004  0.55609E-0008 -0.12434E-0008  0.76196E-0008
  0.73750E+0004 -0.29834E+0004  0.55889E-0008 -0.13293E-0008  0.77009E-0008
  0.74568E+0004 -0.29832E+0004  0.55553E-0008 -0.14193E-0008  0.77093E-0008
  0.75000E+0004 -0.29831E+0004  0.55142E-0008 -0.14678E-0008  0.76849E-0008
  0.72500E+0004 -0.29527E+0004  0.49982E-0008 -0.10435E-0008  0.66449E-0008
  0.72932E+0004 -0.29524E+0004  0.50566E-0008 -0.10808E-0008  0.67389E-0008
  0.73750E+0004 -0.29519E+0004  0.51259E-0008 -0.11579E-0008  0.68747E-0008
  0.74568E+0004 -0.29514E+0004  0.51427E-0008 -0.12401E-0008  0.69535E-0008
  0.75000E+0004 -0.29511E+0004  0.51313E-0008 -0.12851E-0008  0.69725E-0008
  0.72500E+0004 -0.29218E+0004  0.43559E-0008 -0.88454E-0009  0.55875E-0008
  0.72932E+0004 -0.29213E+0004  0.44274E-0008 -0.91707E-0009  0.56964E-0008
  0.73750E+0004 -0.29204E+0004  0.45300E-0008 -0.98562E-0009  0.58731E-0008
  0.74568E+0004 -0.29195E+0004  0.45905E-0008 -0.10604E-0008  0.60091E-0008
  0.75000E+0004 -0.29190E+0004  0.46059E-0008 -0.11022E-0008  0.60646E-0008
  0.72500E+0004 -0.29054E+0004  0.39748E-0008 -0.80036E-0009  0.49771E-0008
  0.72932E+0004 -0.29049E+0004  0.40514E-0008 -0.83043E-0009  0.50913E-0008
  0.73750E+0004 -0.29038E+0004  0.41687E-0008 -0.89465E-0009  0.52848E-0008
  0.74568E+0004 -0.29027E+0004  0.42497E-0008 -0.96574E-0009  0.54459E-0008
  0.75000E+0004 -0.29021E+0004  0.42780E-0008 -0.10058E-0008  0.55181E-0008
  0.75000E+0004 -0.30000E+0004  0.56530E-0008 -0.15639E-0008  0.79713E-0008
  0.75432E+0004 -0.30000E+0004  0.55805E-0008 -0.16139E-0008  0.79013E-0008
  0.76250E+0004 -0.30000E+0004  0.54096E-0008 -0.17075E-0008  0.77202E-0008
  0.77068E+0004 -0.30000E+0004  0.52092E-0008 -0.17975E-0008  0.74910E-0008
  0.77500E+0004 -0.30000E+0004  0.50979E-0008 -0.18431E-0008  0.73573E-0008
  0.75000E+0004 -0.29831E+0004  0.55142E-0008 -0.14678E-0008  0.76849E-0008
  0.75432E+0004 -0.29830E+0004  0.54592E-0008 -0.15160E-0008  0.76423E-0008
  0.76250E+0004 -0.29828E+0004  0.53220E-0008 -0.16072E-0008  0.75174E-0008
  0.77068E+0004 -0.29826E+0004  0.51550E-0008 -0.16957E-0008  0.73481E-0008
  0.77500E+0004 -0.29825E+0004  0.50603E-0008 -0.17412E-0008  0.72468E-0008
  0.75000E+0004 -0.29511E+0004  0.51313E-0008 -0.12851E-0008  0.69725E-0008
  0.75432E+0004 -0.29508E+0004  0.51074E-0008 -0.13301E-0008  0.69767E-0008
  0.76250E+0004 -0.29502E+0004  0.50321E-0008 -0.14168E-0008  0.69494E-0008
  0.77068E+0004 -0.29496E+0004  0.49282E-0008 -0.15028E-0008  0.68867E-0008
  0.77500E+0004 -0.29493E+0004  0.48661E-0008 -0.15479E-0008  0.68439E-0008
  0.75000E+0004 -0.29190E+0004  0.46059E-0008 -0.11022E-0008  0.60646E-0008
  0.75432E+0004 -0.29185E+0004  0.46106E-0008 -0.11442E-0008  0.61088E-0008
  0.76250E+0004 -0.29176E+0004  0.45937E-0008 -0.12267E-0008  0.61672E-0008
  0.77068E+0004 -0.29166E+0004  0.45511E-0008 -0.13105E-0008  0.62004E-0008
  0.77500E+0004 -0.29161E+0004  0.45216E-0008 -0.13553E-0008  0.62115E-0008
  0.75000E+0004 -0.29021E+0004  0.42780E-0008 -0.10058E-0008  0.55181E-0008
  0.75432E+0004 -0.29015E+0004  0.42966E-0008 -0.10464E-0008  0.55806E-0008
  0.76250E+0004 -0.29004E+0004  0.43088E-0008 -0.11267E-0008  0.56794E-0008
  0.77068E+0004 -0.28992E+0004  0.42974E-0008 -0.12095E-0008  0.57587E-0008
  0.77500E+0004 -0.28986E+0004  0.42847E-0008 -0.12541E-0008  0.57959E-0008
  0.77500E+0004 -0.30000E+0004  0.50979E-0008 -0.18431E-0008  0.73573E-0008
  0.77932E+0004 -0.30000E+0004  0.49866E-0008 -0.18869E-0008  0.72191E-0008
  0.78750E+0004 -0.30000E+0004  0.47865E-0008 -0.19638E-0008  0.69555E-0008
  0.79568E+0004 -0.30000E+0004  0.46176E-0008 -0.20296E-0008  0.67066E-0008
  0.80000E+0004 -0.30000E+0004  0.45470E-0008 -0.20584E-0008  0.65866E-0008
  0.77500E+0004 -0.29825E+0004  0.50603E-0008 -0.17412E-0008  0.72468E-0008
  0.77932E+0004 -0.29824E+0004  0.49653E-0008 -0.17848E-0008  0.71413E-0008
  0.78750E+0004 -0.29822E+0004  0.47929E-0008 -0.18628E-0008  0.69392E-0008
  0.79568E+0004 -0.29819E+0004  0.46473E-0008 -0.19309E-0008  0.67503E-0008
  0.80000E+0004 -0.29818E+0004  0.45868E-0008 -0.19617E-0008  0.66606E-0008
  0.77500E+0004 -0.29493E+0004  0.48661E-0008 -0.15479E-0008  0.68439E-0008
  0.77932E+0004 -0.29490E+0004  0.48026E-0008 -0.15916E-0008  0.67977E-0008
  0.78750E+0004 -0.29483E+0004  0.46855E-0008 -0.16715E-0008  0.67089E-0008
  0.79568E+0004 -0.29477E+0004  0.45882E-0008 -0.17438E-0008  0.66322E-0008
  0.80000E+0004 -0.29474E+0004  0.45500E-0008 -0.17780E-0008  0.66007E-0008
  0.77500E+0004 -0.29161E+0004  0.45216E-0008 -0.13553E-0008  0.62115E-0008
  0.77932E+0004 -0.29155E+0004  0.44896E-0008 -0.13990E-0008  0.62199E-0008
  0.78750E+0004 -0.29145E+0004  0.44295E-0008 -0.14808E-0008  0.62372E-0008
  0.79568E+0004 -0.29135E+0004  0.43836E-0008 -0.15574E-0008  0.62679E-0008
  0.80000E+0004 -0.29129E+0004  0.43696E-0008 -0.15947E-0008  0.62928E-0008
  0.77500E+0004 -0.28986E+0004  0.42847E-0008 -0.12541E-0008  0.57959E-0008
  0.77932E+0004 -0.28979E+0004  0.42691E-0008 -0.12979E-0008  0.58309E-0008
  0.78750E+0004 -0.28967E+0004  0.42390E-0008 -0.13808E-0008  0.59005E-0008
  0.79568E+0004 -0.28954E+0004  0.42203E-0008 -0.14595E-0008  0.59845E-0008
  0.80000E+0004 -0.28947E+0004  0.42194E-0008 -0.14984E-0008  0.60379E-0008
  0.80000E+0004 -0.30000E+0004  0.45470E-0008 -0.20584E-0008  0.65866E-0008
  0.80432E+0004 -0.30000E+0004  0.44920E-0008 -0.20823E-0008  0.64767E-0008
  0.81250E+0004 -0.30000E+0004  0.44374E-0008 -0.21095E-0008  0.62998E-0008
  0.82068E+0004 -0.30000E+0004  0.44539E-0008 -0.21068E-0008  0.61656E-0008
  0.82500E+0004 -0.30000E+0004  0.44923E-0008 -0.20904E-0008  0.61105E-0008
  0.80000E+0004 -0.29818E+0004  0.45868E-0008 -0.19617E-0008  0.66606E-0008
  0.80432E+0004 -0.29817E+0004  0.45412E-0008 -0.19874E-0008  0.65808E-0008
  0.81250E+0004 -0.29815E+0004  0.45004E-0008 -0.20198E-0008  0.64577E-0008
  0.82068E+0004 -0.29812E+0004  0.45271E-0008 -0.20240E-0008  0.63745E-0008
  0.82500E+0004 -0.29811E+0004  0.45694E-0008 -0.20122E-0008  0.63447E-0008
  0.80000E+0004 -0.29474E+0004  0.45500E-0008 -0.17780E-0008  0.66007E-0008
  0.80432E+0004 -0.29470E+0004  0.45244E-0008 -0.18075E-0008  0.65780E-0008
  0.81250E+0004 -0.29463E+0004  0.45152E-0008 -0.18495E-0008  0.65604E-0008
  0.82068E+0004 -0.29456E+0004  0.45669E-0008 -0.18662E-0008  0.65788E-0008
  0.82500E+0004 -0.29453E+0004  0.46200E-0008 -0.18625E-0008  0.66014E-0008
  0.80000E+0004 -0.29129E+0004  0.43696E-0008 -0.15947E-0008  0.62928E-0008
  0.80432E+0004 -0.29123E+0004  0.43660E-0008 -0.16279E-0008  0.63258E-0008
  0.81250E+0004 -0.29112E+0004  0.43928E-0008 -0.16791E-0008  0.64129E-0008
  0.82068E+0004 -0.29101E+0004  0.44738E-0008 -0.17078E-0008  0.65348E-0008
  0.82500E+0004 -0.29095E+0004  0.45402E-0008 -0.17117E-0008  0.66117E-0008
  0.80000E+0004 -0.28947E+0004  0.42194E-0008 -0.14984E-0008  0.60379E-0008
  0.80432E+0004 -0.28940E+0004  0.42276E-0008 -0.15336E-0008  0.60989E-0008
  0.81250E+0004 -0.28927E+0004  0.42740E-0008 -0.15894E-0008  0.62391E-0008
  0.82068E+0004 -0.28913E+0004  0.43710E-0008 -0.16242E-0008  0.64142E-0008
  0.82500E+0004 -0.28906E+0004  0.44448E-0008 -0.16320E-0008  0.65195E-0008
  0.82500E+0004 -0.30000E+0004  0.44923E-0008 -0.20904E-0008  0.61105E-0008
  0.82932E+0004 -0.30000E+0004  0.45508E-0008 -0.20626E-0008  0.60651E-0008
  0.83750E+0004 -0.30000E+0004  0.47143E-0008 -0.19730E-0008  0.59991E-0008
  0.84568E+0004 -0.30000E+0004  0.49383E-0008 -0.18304E-0008  0.59489E-0008
  0.85000E+0004 -0.30000E+0004  0.50762E-0008 -0.17322E-0008  0.59238E-0008
  0.82500E+0004 -0.29811E+0004  0.45694E-0008 -0.20122E-0008  0.63447E-0008
  0.82932E+0004 -0.29810E+0004  0.46317E-0008 -0.19892E-0008  0.63243E-0008
  0.83750E+0004 -0.29808E+0004  0.48006E-0008 -0.19106E-0008  0.63025E-0008
  0.84568E+0004 -0.29806E+0004  0.50296E-0008 -0.17813E-0008  0.62935E-0008
  0.85000E+0004 -0.29805E+0004  0.51700E-0008 -0.16910E-0008  0.62883E-0008
  0.82500E+0004 -0.29453E+0004  0.46200E-0008 -0.18625E-0008  0.66014E-0008
  0.82932E+0004 -0.29450E+0004  0.46922E-0008 -0.18485E-0008  0.66325E-0008
  0.83750E+0004 -0.29444E+0004  0.48777E-0008 -0.17901E-0008  0.67059E-0008
  0.84568E+0004 -0.29438E+0004  0.51222E-0008 -0.16848E-0008  0.67890E-0008
  0.85000E+0004 -0.29435E+0004  0.52709E-0008 -0.16089E-0008  0.68306E-0008
  0.82500E+0004 -0.29095E+0004  0.45402E-0008 -0.17117E-0008  0.66117E-0008
  0.82932E+0004 -0.29090E+0004  0.46248E-0008 -0.17063E-0008  0.66974E-0008
  0.83750E+0004 -0.29080E+0004  0.48317E-0008 -0.16670E-0008  0.68745E-0008
  0.84568E+0004 -0.29070E+0004  0.50969E-0008 -0.15844E-0008  0.70618E-0008
  0.85000E+0004 -0.29064E+0004  0.52568E-0008 -0.15220E-0008  0.71585E-0008
  0.82500E+0004 -0.28906E+0004  0.44448E-0008 -0.16320E-0008  0.65195E-0008
  0.82932E+0004 -0.28900E+0004  0.45363E-0008 -0.16309E-0008  0.66341E-0008
  0.83750E+0004 -0.28887E+0004  0.47553E-0008 -0.16013E-0008  0.68669E-0008
  0.84568E+0004 -0.28875E+0004  0.50323E-0008 -0.15301E-0008  0.71115E-0008
  0.85000E+0004 -0.28869E+0004  0.51987E-0008 -0.14746E-0008  0.72392E-0008
  0.85000E+0004 -0.30000E+0004  0.50762E-0008 -0.17322E-0008  0.59238E-0008
  0.85432E+0004 -0.30000E+0004  0.52247E-0008 -0.16186E-0008  0.58976E-0008
  0.86250E+0004 -0.30000E+0004  0.55255E-0008 -0.13597E-0008  0.58377E-0008
  0.87068E+0004 -0.30000E+0004  0.58345E-0008 -0.10494E-0008  0.57578E-0008
  0.87500E+0004 -0.30000E+0004  0.59936E-0008 -0.86787E-0009  0.57050E-0008
  0.85000E+0004 -0.29805E+0004  0.51700E-0008 -0.16910E-0008  0.62883E-0008
  0.85432E+0004 -0.29804E+0004  0.53213E-0008 -0.15859E-0008  0.62807E-0008
  0.86250E+0004 -0.29803E+0004  0.56274E-0008 -0.13445E-0008  0.62514E-0008
  0.87068E+0004 -0.29801E+0004  0.59428E-0008 -0.10534E-0008  0.61956E-0008
  0.87500E+0004 -0.29800E+0004  0.61054E-0008 -0.88227E-0009  0.61520E-0008
  0.85000E+0004 -0.29435E+0004  0.52709E-0008 -0.16089E-0008  0.68306E-0008
  0.85432E+0004 -0.29432E+0004  0.54309E-0008 -0.15191E-0008  0.68681E-0008
  0.86250E+0004 -0.29428E+0004  0.57547E-0008 -0.13097E-0008  0.69183E-0008
  0.87068E+0004 -0.29424E+0004  0.60899E-0008 -0.10533E-0008  0.69324E-0008
  0.87500E+0004 -0.29422E+0004  0.62638E-0008 -0.90128E-0009  0.69204E-0008
  0.85000E+0004 -0.29064E+0004  0.52568E-0008 -0.15220E-0008  0.71585E-0008
  0.85432E+0004 -0.29061E+0004  0.54291E-0008 -0.14468E-0008  0.72510E-0008
  0.86250E+0004 -0.29054E+0004  0.57781E-0008 -0.12675E-0008  0.74030E-0008
  0.87068E+0004 -0.29047E+0004  0.61416E-0008 -0.10437E-0008  0.75137E-0008
  0.87500E+0004 -0.29043E+0004  0.63315E-0008 -0.90965E-0009  0.75491E-0008
  0.85000E+0004 -0.28869E+0004  0.51987E-0008 -0.14746E-0008  0.72392E-0008
  0.85432E+0004 -0.28865E+0004  0.53783E-0008 -0.14066E-0008  0.73633E-0008
  0.86250E+0004 -0.28856E+0004  0.57424E-0008 -0.12425E-0008  0.75757E-0008
  0.87068E+0004 -0.28848E+0004  0.61232E-0008 -0.10350E-0008  0.77457E-0008
  0.87500E+0004 -0.28844E+0004  0.63233E-0008 -0.91005E-0009  0.78115E-0008
  0.87500E+0004 -0.30000E+0004  0.59936E-0008 -0.86787E-0009  0.57050E-0008
  0.87932E+0004 -0.30000E+0004  0.61456E-0008 -0.67707E-0009  0.56448E-0008
  0.88750E+0004 -0.30000E+0004  0.64027E-0008 -0.29654E-0009  0.55079E-0008
  0.89568E+0004 -0.30000E+0004  0.65994E-0008  0.91602E-0010  0.53414E-0008
  0.90000E+0004 -0.30000E+0004  0.66707E-0008  0.29265E-0009  0.52411E-0008
  0.87500E+0004 -0.29800E+0004  0.61054E-0008 -0.88227E-0009  0.61520E-0008
  0.87932E+0004 -0.29800E+0004  0.62613E-0008 -0.70223E-0009  0.60986E-0008
  0.88750E+0004 -0.29799E+0004  0.65264E-0008 -0.34182E-0009  0.59666E-0008
  0.89568E+0004 -0.29798E+0004  0.67327E-0008  0.26958E-0010  0.57952E-0008
  0.90000E+0004 -0.29797E+0004  0.68100E-0008  0.21873E-0009  0.56881E-0008
  0.87500E+0004 -0.29422E+0004  0.62638E-0008 -0.90128E-0009  0.69204E-0008
  0.87932E+0004 -0.29420E+0004  0.64315E-0008 -0.74062E-0009  0.68941E-0008
  0.88750E+0004 -0.29417E+0004  0.67205E-0008 -0.41690E-0009  0.67999E-0008
  0.89568E+0004 -0.29414E+0004  0.69530E-0008 -0.83387E-0010  0.66474E-0008
  0.90000E+0004 -0.29412E+0004  0.70454E-0008  0.90966E-0010  0.65421E-0008
  0.87500E+0004 -0.29043E+0004  0.63315E-0008 -0.90965E-0009  0.75491E-0008
  0.87932E+0004 -0.29041E+0004  0.65165E-0008 -0.76718E-0009  0.75668E-0008
  0.88750E+0004 -0.29035E+0004  0.68400E-0008 -0.47808E-0009  0.75448E-0008
  0.89568E+0004 -0.29030E+0004  0.71097E-0008 -0.17793E-0009  0.74471E-0008
  0.90000E+0004 -0.29028E+0004  0.72225E-0008 -0.20224E-0010  0.73626E-0008
  0.87500E+0004 -0.28844E+0004  0.63233E-0008 -0.91005E-0009  0.78115E-0008
  0.87932E+0004 -0.28840E+0004  0.65191E-0008 -0.77668E-0009  0.78582E-0008
  0.88750E+0004 -0.28834E+0004  0.68648E-0008 -0.50500E-0009  0.78868E-0008
  0.89568E+0004 -0.28828E+0004  0.71581E-0008 -0.22163E-0009  0.78316E-0008
  0.90000E+0004 -0.28825E+0004  0.72840E-0008 -0.72331E-0010  0.77654E-0008
  0.90000E+0004 -0.30000E+0004  0.66707E-0008  0.29265E-0009  0.52411E-0008
  0.90432E+0004 -0.30000E+0004  0.67152E-0008  0.48668E-0009  0.51322E-0008
  0.91250E+0004 -0.30000E+0004  0.67131E-0008  0.82405E-0009  0.48991E-0008
  0.92068E+0004 -0.30000E+0004  0.65777E-0008  0.11028E-0008  0.46250E-0008
  0.92500E+0004 -0.30000E+0004  0.64446E-0008  0.12195E-0008  0.44600E-0008
  0.90000E+0004 -0.29797E+0004  0.68100E-0008  0.21873E-0009  0.56881E-0008
  0.90432E+0004 -0.29796E+0004  0.68612E-0008  0.40357E-0009  0.55702E-0008
  0.91250E+0004 -0.29795E+0004  0.68748E-0008  0.72630E-0009  0.53136E-0008
  0.92068E+0004 -0.29794E+0004  0.67603E-0008  0.99391E-0009  0.50105E-0008
  0.92500E+0004 -0.29794E+0004  0.66412E-0008  0.11068E-0008  0.48289E-0008
  0.90000E+0004 -0.29412E+0004  0.70454E-0008  0.90966E-0010  0.65421E-0008
  0.90432E+0004 -0.29411E+0004  0.71127E-0008  0.25932E-0009  0.64207E-0008
  0.91250E+0004 -0.29408E+0004  0.71608E-0008  0.55490E-0009  0.61432E-0008
  0.92068E+0004 -0.29404E+0004  0.70880E-0008  0.80159E-0009  0.58036E-0008
  0.92500E+0004 -0.29403E+0004  0.69947E-0008  0.90651E-0009  0.55981E-0008
  0.90000E+0004 -0.29028E+0004  0.72225E-0008 -0.20224E-0010  0.73626E-0008
  0.90432E+0004 -0.29025E+0004  0.73110E-0008  0.13251E-0009  0.72564E-0008
  0.91250E+0004 -0.29020E+0004  0.74018E-0008  0.40193E-0009  0.69911E-0008
  0.92068E+0004 -0.29014E+0004  0.73761E-0008  0.62812E-0009  0.66439E-0008
  0.92500E+0004 -0.29012E+0004  0.73100E-0008  0.72490E-0009  0.64271E-0008
  0.90000E+0004 -0.28825E+0004  0.72840E-0008 -0.72331E-0010  0.77654E-0008
  0.90432E+0004 -0.28821E+0004  0.73860E-0008  0.72519E-0010  0.76747E-0008
  0.91250E+0004 -0.28815E+0004  0.75031E-0008  0.32863E-0009  0.74298E-0008
  0.92068E+0004 -0.28809E+0004  0.75054E-0008  0.54429E-0009  0.70914E-0008
  0.92500E+0004 -0.28805E+0004  0.74548E-0008  0.63680E-0009  0.68747E-0008
  0.92500E+0004 -0.30000E+0004  0.64446E-0008  0.12195E-0008  0.44600E-0008
  0.92932E+0004 -0.30000E+0004  0.62650E-0008  0.13124E-0008  0.42781E-0008
  0.93750E+0004 -0.30000E+0004  0.57856E-0008  0.14142E-0008  0.38772E-0008
  0.94568E+0004 -0.30000E+0004  0.51108E-0008  0.14106E-0008  0.33855E-0008
  0.95000E+0004 -0.30000E+0004  0.46720E-0008  0.13642E-0008  0.30823E-0008
  0.92500E+0004 -0.29794E+0004  0.66412E-0008  0.11068E-0008  0.48289E-0008
  0.92932E+0004 -0.29793E+0004  0.64772E-0008  0.11964E-0008  0.46302E-0008
  0.93750E+0004 -0.29792E+0004  0.60347E-0008  0.12964E-0008  0.41995E-0008
  0.94568E+0004 -0.29791E+0004  0.54060E-0008  0.12956E-0008  0.36836E-0008
  0.95000E+0004 -0.29791E+0004  0.49957E-0008  0.12528E-0008  0.33715E-0008
  0.92500E+0004 -0.29403E+0004  0.69947E-0008  0.90651E-0009  0.55981E-0008
  0.92932E+0004 -0.29401E+0004  0.68594E-0008  0.99014E-0009  0.53731E-0008
  0.93750E+0004 -0.29398E+0004  0.64815E-0008  0.10854E-0008  0.48905E-0008
  0.94568E+0004 -0.29396E+0004  0.59320E-0008  0.10881E-0008  0.43262E-0008
  0.95000E+0004 -0.29394E+0004  0.55697E-0008  0.10506E-0008  0.39924E-0008
  0.92500E+0004 -0.29012E+0004  0.73100E-0008  0.72490E-0009  0.64271E-0008
  0.92932E+0004 -0.29009E+0004  0.72039E-0008  0.80235E-0009  0.61865E-0008
  0.93750E+0004 -0.29005E+0004  0.68878E-0008  0.89171E-0009  0.56656E-0008
  0.94568E+0004 -0.29000E+0004  0.64107E-0008  0.89609E-0009  0.50577E-0008
  0.95000E+0004 -0.28998E+0004  0.60914E-0008  0.86246E-0009  0.47007E-0008
  0.92500E+0004 -0.28805E+0004  0.74548E-0008  0.63680E-0009  0.68747E-0008
  0.92932E+0004 -0.28802E+0004  0.73649E-0008  0.71096E-0009  0.66312E-0008
  0.93750E+0004 -0.28797E+0004  0.70819E-0008  0.79690E-0009  0.60984E-0008
  0.94568E+0004 -0.28792E+0004  0.66420E-0008  0.80156E-0009  0.54723E-0008
  0.95000E+0004 -0.28789E+0004  0.63442E-0008  0.76956E-0009  0.51043E-0008
  0.95000E+0004 -0.30000E+0004  0.46720E-0008  0.13642E-0008  0.30823E-0008
  0.95432E+0004 -0.30000E+0004  0.41753E-0008  0.12878E-0008  0.27446E-0008
  0.96250E+0004 -0.30000E+0004  0.30746E-0008  0.10602E-0008  0.20019E-0008
  0.97068E+0004 -0.30000E+0004  0.17760E-0008  0.73354E-0009  0.11147E-0008
  0.97500E+0004 -0.30000E+0004  0.10188E-0008  0.52600E-0009  0.58771E-0009
  0.95000E+0004 -0.29791E+0004  0.49957E-0008  0.12528E-0008  0.33715E-0008
  0.95432E+0004 -0.29791E+0004  0.45288E-0008  0.11808E-0008  0.30270E-0008
  0.96250E+0004 -0.29790E+0004  0.34911E-0008  0.96489E-0009  0.22811E-0008
  0.97068E+0004 -0.29790E+0004  0.22598E-0008  0.65291E-0009  0.14029E-0008
  0.97500E+0004 -0.29790E+0004  0.15388E-0008  0.45402E-0009  0.88585E-0009
  0.95000E+0004 -0.29394E+0004  0.55697E-0008  0.10506E-0008  0.39924E-0008
  0.95432E+0004 -0.29394E+0004  0.51541E-0008  0.98591E-0009  0.36288E-0008
  0.96250E+0004 -0.29393E+0004  0.42239E-0008  0.78940E-0009  0.28602E-0008
  0.97068E+0004 -0.29392E+0004  0.31098E-0008  0.50194E-0009  0.19790E-0008
  0.97500E+0004 -0.29392E+0004  0.24525E-0008  0.31754E-0009  0.14687E-0008
  0.95000E+0004 -0.28998E+0004  0.60914E-0008  0.86246E-0009  0.47007E-0008
  0.95432E+0004 -0.28997E+0004  0.57214E-0008  0.80366E-0009  0.43141E-0008
  0.96250E+0004 -0.28996E+0004  0.48863E-0008  0.62318E-0009  0.35088E-0008
  0.97068E+0004 -0.28994E+0004  0.38769E-0008  0.35647E-0009  0.26045E-0008
  0.97500E+0004 -0.28994E+0004  0.32774E-0008  0.18447E-0009  0.20884E-0008
  0.95000E+0004 -0.28789E+0004  0.63442E-0008  0.76956E-0009  0.51043E-0008
  0.95432E+0004 -0.28788E+0004  0.59967E-0008  0.71336E-0009  0.47057E-0008
  0.96250E+0004 -0.28786E+0004  0.52082E-0008  0.54018E-0009  0.38786E-0008
  0.97068E+0004 -0.28784E+0004  0.42499E-0008  0.28310E-0009  0.29568E-0008
  0.97500E+0004 -0.28783E+0004  0.36788E-0008  0.11690E-0009  0.24340E-0008
  0.97500E+0004 -0.30000E+0004  0.10188E-0008  0.52600E-0009  0.58771E-0009
  0.97932E+0004 -0.30000E+0004  0.21842E-0009  0.29888E-0009  0.20637E-0010
  0.98750E+0004 -0.30000E+0004 -0.13927E-0008 -0.17560E-0009 -0.11518E-0008
  0.99568E+0004 -0.30000E+0004 -0.30760E-0008 -0.68234E-0009 -0.24250E-0008
  0.10000E+0005 -0.30000E+0004 -0.39680E-0008 -0.95240E-0009 -0.31204E-0008
  0.97500E+0004 -0.29790E+0004  0.15388E-0008  0.45402E-0009  0.88585E-0009
  0.97932E+0004 -0.29790E+0004  0.77211E-0009  0.23583E-0009  0.33007E-0009
  0.98750E+0004 -0.29791E+0004 -0.78082E-0009 -0.22155E-0009 -0.81500E-0009
  0.99568E+0004 -0.29792E+0004 -0.24197E-0008 -0.71242E-0009 -0.20589E-0008
  0.10000E+0005 -0.29792E+0004 -0.32963E-0008 -0.97525E-0009 -0.27398E-0008
  0.97500E+0004 -0.29392E+0004  0.24525E-0008  0.31754E-0009  0.14687E-0008
  0.97932E+0004 -0.29393E+0004  0.17466E-0008  0.11458E-0009  0.92311E-0009
  0.98750E+0004 -0.29395E+0004  0.30206E-0009 -0.31372E-0009 -0.19036E-0009
  0.99568E+0004 -0.29397E+0004 -0.12481E-0008 -0.77770E-0009 -0.13937E-0008
  0.10000E+0005 -0.29399E+0004 -0.20899E-0008 -0.10281E-0008 -0.20526E-0008
  0.97500E+0004 -0.28994E+0004  0.32774E-0008  0.18447E-0009  0.20884E-0008
  0.97932E+0004 -0.28995E+0004  0.26279E-0008 -0.54620E-0011  0.15400E-0008
  0.98750E+0004 -0.28999E+0004  0.12871E-0008 -0.40872E-0009  0.43350E-0009
  0.99568E+0004 -0.29003E+0004 -0.17157E-0009 -0.84966E-0009 -0.74991E-0009
  0.10000E+0005 -0.29005E+0004 -0.97389E-0009 -0.10894E-0008 -0.13955E-0008
  0.97500E+0004 -0.28783E+0004  0.36788E-0008  0.11690E-0009  0.24340E-0008
  0.97932E+0004 -0.28786E+0004  0.30573E-0008 -0.66949E-0010  0.18797E-0008
  0.98750E+0004 -0.28790E+0004  0.17690E-0008 -0.45848E-0009  0.76835E-0009
  0.99568E+0004 -0.28795E+0004  0.35857E-0009 -0.88868E-0009 -0.41276E-0009
  0.10000E+0005 -0.28797E+0004 -0.42172E-0009 -0.11235E-0008 -0.10549E-0008
  0.10000E+0005 -0.30000E+0004 -0.39680E-0008 -0.95240E-0009 -0.31204E-0008
  0.10043E+0005 -0.30000E+0004 -0.48470E-0008 -0.12172E-0008 -0.38217E-0008
  0.10125E+0005 -0.30000E+0004 -0.64274E-0008 -0.16882E-0008 -0.51245E-0008
  0.10207E+0005 -0.30000E+0004 -0.78115E-0008 -0.20875E-0008 -0.63228E-0008
  0.10250E+0005 -0.30000E+0004 -0.84274E-0008 -0.22579E-0008 -0.68811E-0008
  0.10000E+0005 -0.29792E+0004 -0.32963E-0008 -0.97525E-0009 -0.27398E-0008
  0.10043E+0005 -0.29793E+0004 -0.41687E-0008 -0.12335E-0008 -0.34302E-0008
  0.10125E+0005 -0.29795E+0004 -0.57591E-0008 -0.16956E-0008 -0.47221E-0008
  0.10207E+0005 -0.29797E+0004 -0.71869E-0008 -0.20914E-0008 -0.59289E-0008
  0.10250E+0005 -0.29798E+0004 -0.78407E-0008 -0.22626E-0008 -0.65010E-0008
  0.10000E+0005 -0.29399E+0004 -0.20899E-0008 -0.10281E-0008 -0.20526E-0008
  0.10043E+0005 -0.29401E+0004 -0.29416E-0008 -0.12754E-0008 -0.27250E-0008
  0.10125E+0005 -0.29407E+0004 -0.45297E-0008 -0.17229E-0008 -0.39950E-0008
  0.10207E+0005 -0.29412E+0004 -0.60125E-0008 -0.21133E-0008 -0.52070E-0008
  0.10250E+0005 -0.29415E+0004 -0.67210E-0008 -0.22861E-0008 -0.57965E-0008
  0.10000E+0005 -0.29005E+0004 -0.97389E-0009 -0.10894E-0008 -0.13955E-0008
  0.10043E+0005 -0.29010E+0004 -0.17970E-0008 -0.13275E-0008 -0.20558E-0008
  0.10125E+0005 -0.29018E+0004 -0.33605E-0008 -0.17629E-0008 -0.33077E-0008
  0.10207E+0005 -0.29027E+0004 -0.48672E-0008 -0.21499E-0008 -0.45178E-0008
  0.10250E+0005 -0.29032E+0004 -0.56110E-0008 -0.23248E-0008 -0.51167E-0008
  0.10000E+0005 -0.28797E+0004 -0.42172E-0009 -0.11235E-0008 -0.10549E-0008
  0.10043E+0005 -0.28803E+0004 -0.12275E-0008 -0.13574E-0008 -0.17120E-0008
  0.10125E+0005 -0.28813E+0004 -0.27711E-0008 -0.17875E-0008 -0.29576E-0008
  0.10207E+0005 -0.28824E+0004 -0.42801E-0008 -0.21734E-0008 -0.41663E-0008
  0.10250E+0005 -0.28829E+0004 -0.50358E-0008 -0.23497E-0008 -0.47683E-0008
  0.10250E+0005 -0.30000E+0004 -0.84274E-0008 -0.22579E-0008 -0.68811E-0008
  0.10293E+0005 -0.30000E+0004 -0.89458E-0008 -0.23943E-0008 -0.73712E-0008
  0.10375E+0005 -0.30000E+0004 -0.96101E-0008 -0.25443E-0008 -0.80633E-0008
  0.10457E+0005 -0.30000E+0004 -0.97907E-0008 -0.25323E-0008 -0.83772E-0008
  0.10500E+0005 -0.30000E+0004 -0.96699E-0008 -0.24545E-0008 -0.83673E-0008
  0.10250E+0005 -0.29798E+0004 -0.78407E-0008 -0.22626E-0008 -0.65010E-0008
  0.10293E+0005 -0.29799E+0004 -0.84065E-0008 -0.24010E-0008 -0.70125E-0008
  0.10375E+0005 -0.29800E+0004 -0.91890E-0008 -0.25602E-0008 -0.77663E-0008
  0.10457E+0005 -0.29802E+0004 -0.95207E-0008 -0.25633E-0008 -0.81701E-0008
  0.10500E+0005 -0.29802E+0004 -0.94907E-0008 -0.24961E-0008 -0.82179E-0008
  0.10250E+0005 -0.29415E+0004 -0.67210E-0008 -0.22861E-0008 -0.57965E-0008
  0.10293E+0005 -0.29417E+0004 -0.73591E-0008 -0.24289E-0008 -0.63369E-0008
  0.10375E+0005 -0.29421E+0004 -0.83303E-0008 -0.26055E-0008 -0.71820E-0008
  0.10457E+0005 -0.29425E+0004 -0.89145E-0008 -0.26368E-0008 -0.77270E-0008
  0.10500E+0005 -0.29428E+0004 -0.90402E-0008 -0.25885E-0008 -0.78688E-0008
  0.10250E+0005 -0.29032E+0004 -0.56110E-0008 -0.23248E-0008 -0.51167E-0008
  0.10293E+0005 -0.29035E+0004 -0.63005E-0008 -0.24725E-0008 -0.56753E-0008
  0.10375E+0005 -0.29042E+0004 -0.74178E-0008 -0.26668E-0008 -0.65847E-0008
  0.10457E+0005 -0.29049E+0004 -0.82116E-0008 -0.27258E-0008 -0.72383E-0008
  0.10500E+0005 -0.29053E+0004 -0.84716E-0008 -0.26961E-0008 -0.74557E-0008
  0.10250E+0005 -0.28829E+0004 -0.50358E-0008 -0.23497E-0008 -0.47683E-0008
  0.10293E+0005 -0.28834E+0004 -0.57450E-0008 -0.25003E-0008 -0.53336E-0008
  0.10375E+0005 -0.28842E+0004 -0.69238E-0008 -0.27040E-0008 -0.62689E-0008
  0.10457E+0005 -0.28851E+0004 -0.78118E-0008 -0.27777E-0008 -0.69689E-0008
  0.10500E+0005 -0.28855E+0004 -0.81343E-0008 -0.27577E-0008 -0.72198E-0008
  0.10500E+0005 -0.30000E+0004 -0.96699E-0008 -0.24545E-0008 -0.83673E-0008
  0.10543E+0005 -0.30000E+0004 -0.93932E-0008 -0.23263E-0008 -0.82276E-0008
  0.10625E+0005 -0.30000E+0004 -0.84343E-0008 -0.19407E-0008 -0.75965E-0008
  0.10707E+0005 -0.30000E+0004 -0.69269E-0008 -0.13753E-0008 -0.64956E-0008
  0.10750E+0005 -0.30000E+0004 -0.59300E-0008 -0.10093E-0008 -0.57411E-0008
  0.10500E+0005 -0.29802E+0004 -0.94907E-0008 -0.24961E-0008 -0.82179E-0008
  0.10543E+0005 -0.29803E+0004 -0.93101E-0008 -0.23790E-0008 -0.81420E-0008
  0.10625E+0005 -0.29804E+0004 -0.85430E-0008 -0.20182E-0008 -0.76441E-0008
  0.10707E+0005 -0.29806E+0004 -0.72271E-0008 -0.14794E-0008 -0.66829E-0008
  0.10750E+0005 -0.29806E+0004 -0.63262E-0008 -0.11276E-0008 -0.60009E-0008
  0.10500E+0005 -0.29428E+0004 -0.90402E-0008 -0.25885E-0008 -0.78688E-0008
  0.10543E+0005 -0.29430E+0004 -0.90275E-0008 -0.24926E-0008 -0.78987E-0008
  0.10625E+0005 -0.29434E+0004 -0.86032E-0008 -0.21772E-0008 -0.76282E-0008
  0.10707E+0005 -0.29437E+0004 -0.76416E-0008 -0.16876E-0008 -0.69151E-0008
  0.10750E+0005 -0.29439E+0004 -0.69228E-0008 -0.13622E-0008 -0.63652E-0008
  0.10500E+0005 -0.29053E+0004 -0.84716E-0008 -0.26961E-0008 -0.74557E-0008
  0.10543E+0005 -0.29056E+0004 -0.86073E-0008 -0.26208E-0008 -0.75733E-0008
  0.10625E+0005 -0.29063E+0004 -0.84961E-0008 -0.23498E-0008 -0.74986E-0008
  0.10707E+0005 -0.29069E+0004 -0.78719E-0008 -0.19084E-0008 -0.70097E-0008
  0.10750E+0005 -0.29072E+0004 -0.73325E-0008 -0.16088E-0008 -0.65835E-0008
  0.10500E+0005 -0.28855E+0004 -0.81343E-0008 -0.27577E-0008 -0.72198E-0008
  0.10543E+0005 -0.28859E+0004 -0.83404E-0008 -0.26931E-0008 -0.73772E-0008
  0.10625E+0005 -0.28867E+0004 -0.83816E-0008 -0.24452E-0008 -0.73937E-0008
  0.10707E+0005 -0.28875E+0004 -0.79269E-0008 -0.20289E-0008 -0.70131E-0008
  0.10750E+0005 -0.28879E+0004 -0.74800E-0008 -0.17429E-0008 -0.66484E-0008
  0.10750E+0005 -0.30000E+0004 -0.59300E-0008 -0.10093E-0008 -0.57411E-0008
  0.10793E+0005 -0.30000E+0004 -0.48113E-0008 -0.60234E-0009 -0.48809E-0008
  0.10875E+0005 -0.30000E+0004 -0.24217E-0008  0.26780E-0009 -0.30217E-0008
  0.10957E+0005 -0.30000E+0004  0.19192E-0009  0.12312E-0008 -0.97941E-0009
  0.11000E+0005 -0.30000E+0004  0.16013E-0008  0.17613E-0008  0.11574E-0009
  0.10750E+0005 -0.29806E+0004 -0.63262E-0008 -0.11276E-0008 -0.60009E-0008
  0.10793E+0005 -0.29807E+0004 -0.52962E-0008 -0.73418E-0009 -0.52089E-0008
  0.10875E+0005 -0.29809E+0004 -0.30482E-0008  0.11261E-0009 -0.34619E-0008
  0.10957E+0005 -0.29810E+0004 -0.52932E-0009  0.10578E-0008 -0.14976E-0008
  0.11000E+0005 -0.29811E+0004  0.85257E-0009  0.15816E-0008 -0.42654E-0009
  0.10750E+0005 -0.29439E+0004 -0.69228E-0008 -0.13622E-0008 -0.63652E-0008
  0.10793E+0005 -0.29442E+0004 -0.60658E-0008 -0.99414E-0009 -0.57014E-0008
  0.10875E+0005 -0.29446E+0004 -0.41051E-0008 -0.19137E-0009 -0.41734E-0008
  0.10957E+0005 -0.29451E+0004 -0.17978E-0008  0.71908E-0009 -0.23761E-0008
  0.11000E+0005 -0.29453E+0004 -0.48898E-0009  0.12297E-0008 -0.13648E-0008
  0.10750E+0005 -0.29072E+0004 -0.73325E-0008 -0.16088E-0008 -0.65835E-0008
  0.10793E+0005 -0.29076E+0004 -0.66507E-0008 -0.12658E-0008 -0.60435E-0008
  0.10875E+0005 -0.29084E+0004 -0.49951E-0008 -0.50715E-0009 -0.47372E-0008
  0.10957E+0005 -0.29091E+0004 -0.29335E-0008  0.36753E-0009 -0.31247E-0008
  0.11000E+0005 -0.29095E+0004 -0.17215E-0008  0.86389E-0009 -0.21879E-0008
  0.10750E+0005 -0.28879E+0004 -0.74800E-0008 -0.17429E-0008 -0.66484E-0008
  0.10793E+0005 -0.28883E+0004 -0.68902E-0008 -0.14131E-0008 -0.61711E-0008
  0.10875E+0005 -0.28892E+0004 -0.53997E-0008 -0.67793E-0009 -0.49808E-0008
  0.10957E+0005 -0.28901E+0004 -0.34784E-0008  0.17733E-0009 -0.34704E-0008
  0.11000E+0005 -0.28906E+0004 -0.23257E-0008  0.66571E-0009 -0.25776E-0008
  0.11000E+0005 -0.30000E+0004  0.16013E-0008  0.17613E-0008  0.11574E-0009
  0.11043E+0005 -0.30000E+0004  0.29962E-0008  0.22962E-0008  0.11912E-0008
  0.11125E+0005 -0.30000E+0004  0.54973E-0008  0.32951E-0008  0.30776E-0008
  0.11207E+0005 -0.30000E+0004  0.76543E-0008  0.42259E-0008  0.46238E-0008
  0.11250E+0005 -0.30000E+0004  0.85953E-0008  0.46705E-0008  0.52508E-0008
  0.11000E+0005 -0.29811E+0004  0.85257E-0009  0.15816E-0008 -0.42654E-0009
  0.11043E+0005 -0.29812E+0004  0.22371E-0008  0.21119E-0008  0.63887E-0009
  0.11125E+0005 -0.29813E+0004  0.47670E-0008  0.31101E-0008  0.25448E-0008
  0.11207E+0005 -0.29815E+0004  0.70143E-0008  0.40505E-0008  0.41619E-0008
  0.11250E+0005 -0.29816E+0004  0.80256E-0008  0.45050E-0008  0.48447E-0008
  0.11000E+0005 -0.29453E+0004 -0.48898E-0009  0.12297E-0008 -0.13648E-0008
  0.11043E+0005 -0.29455E+0004  0.85265E-0009  0.17509E-0008 -0.33582E-0009
  0.11125E+0005 -0.29460E+0004  0.33891E-0008  0.27454E-0008  0.15703E-0008
  0.11207E+0005 -0.29464E+0004  0.57593E-0008  0.37008E-0008  0.32814E-0008
  0.11250E+0005 -0.29467E+0004  0.68798E-0008  0.41714E-0008  0.40502E-0008
  0.11000E+0005 -0.29095E+0004 -0.17215E-0008  0.86389E-0009 -0.21879E-0008
  0.11043E+0005 -0.29099E+0004 -0.44982E-0009  0.13748E-0008 -0.12140E-0008
  0.11125E+0005 -0.29106E+0004  0.20357E-0008  0.23622E-0008  0.65004E-0009
  0.11207E+0005 -0.29114E+0004  0.44683E-0008  0.33284E-0008  0.24078E-0008
  0.11250E+0005 -0.29118E+0004  0.56671E-0008  0.38125E-0008  0.32374E-0008
  0.11000E+0005 -0.28906E+0004 -0.23257E-0008  0.66571E-0009 -0.25776E-0008
  0.11043E+0005 -0.28911E+0004 -0.11004E-0008  0.11707E-0008 -0.16386E-0008
  0.11125E+0005 -0.28920E+0004  0.13372E-0008  0.21529E-0008  0.18875E-0009
  0.11207E+0005 -0.28929E+0004  0.37797E-0008  0.31230E-0008  0.19541E-0008
  0.11250E+0005 -0.28934E+0004  0.50077E-0008  0.36131E-0008  0.28063E-0008
  0.11250E+0005 -0.30000E+0004  0.85953E-0008  0.46705E-0008  0.52508E-0008
  0.11293E+0005 -0.30000E+0004  0.93741E-0008  0.50738E-0008  0.57257E-0008
  0.11375E+0005 -0.30000E+0004  0.10348E-0007  0.56979E-0008  0.61661E-0008
  0.11457E+0005 -0.30000E+0004  0.10615E-0007  0.61060E-0008  0.59813E-0008
  0.11500E+0005 -0.30000E+0004  0.10467E-0007  0.62236E-0008  0.56398E-0008
  0.11250E+0005 -0.29816E+0004  0.80256E-0008  0.45050E-0008  0.48447E-0008
  0.11293E+0005 -0.29817E+0004  0.88877E-0008  0.49202E-0008  0.53871E-0008
  0.11375E+0005 -0.29818E+0004  0.10048E-0007  0.55755E-0008  0.59784E-0008
  0.11457E+0005 -0.29820E+0004  0.10523E-0007  0.60235E-0008  0.59608E-0008
  0.11500E+0005 -0.29820E+0004  0.10487E-0007  0.61655E-0008  0.57075E-0008
  0.11250E+0005 -0.29467E+0004  0.68798E-0008  0.41714E-0008  0.40502E-0008
  0.11293E+0005 -0.29469E+0004  0.78779E-0008  0.46077E-0008  0.47009E-0008
  0.11375E+0005 -0.29474E+0004  0.93586E-0008  0.53180E-0008  0.55476E-0008
  0.11457E+0005 -0.29478E+0004  0.10208E-0007  0.58379E-0008  0.58275E-0008
  0.11500E+0005 -0.29480E+0004  0.10379E-0007  0.60237E-0008  0.57366E-0008
  0.11250E+0005 -0.29118E+0004  0.56671E-0008  0.38125E-0008  0.32374E-0008
  0.11293E+0005 -0.29122E+0004  0.67725E-0008  0.42672E-0008  0.39721E-0008
  0.11375E+0005 -0.29129E+0004  0.85270E-0008  0.50271E-0008  0.50348E-0008
  0.11457E+0005 -0.29136E+0004  0.97197E-0008  0.56135E-0008  0.55846E-0008
  0.11500E+0005 -0.29140E+0004  0.10088E-0007  0.58406E-0008  0.56475E-0008
  0.11250E+0005 -0.28934E+0004  0.50077E-0008  0.36131E-0008  0.28063E-0008
  0.11293E+0005 -0.28938E+0004  0.61581E-0008  0.40764E-0008  0.35763E-0008
  0.11375E+0005 -0.28947E+0004  0.80381E-0008  0.48603E-0008  0.47372E-0008
  0.11457E+0005 -0.28956E+0004  0.93981E-0008  0.54797E-0008  0.54179E-0008
  0.11500E+0005 -0.28960E+0004  0.98664E-0008  0.57275E-0008  0.55580E-0008
  0.11500E+0005 -0.30000E+0004  0.10467E-0007  0.62236E-0008  0.56398E-0008
  0.11543E+0005 -0.30000E+0004  0.10129E-0007  0.62716E-0008  0.51438E-0008
  0.11625E+0005 -0.30000E+0004  0.90109E-0008  0.61636E-0008  0.38469E-0008
  0.11707E+0005 -0.30000E+0004  0.73825E-0008  0.58019E-0008  0.22197E-0008
  0.11750E+0005 -0.30000E+0004  0.63754E-0008  0.55148E-0008  0.12943E-0008
  0.11500E+0005 -0.29820E+0004  0.10487E-0007  0.61655E-0008  0.57075E-0008
  0.11543E+0005 -0.29821E+0004  0.10258E-0007  0.62388E-0008  0.52963E-0008
  0.11625E+0005 -0.29822E+0004  0.93277E-0008  0.61823E-0008  0.41399E-0008
  0.11707E+0005 -0.29824E+0004  0.78485E-0008  0.58736E-0008  0.26129E-0008
  0.11750E+0005 -0.29824E+0004  0.68998E-0008  0.56139E-0008  0.17199E-0008
  0.11500E+0005 -0.29480E+0004  0.10379E-0007  0.60237E-0008  0.57366E-0008
  0.11543E+0005 -0.29482E+0004  0.10354E-0007  0.61436E-0008  0.54845E-0008
  0.11625E+0005 -0.29486E+0004  0.97907E-0008  0.61821E-0008  0.46021E-0008
  0.11707E+0005 -0.29490E+0004  0.86175E-0008  0.59726E-0008  0.32852E-0008
  0.11750E+0005 -0.29492E+0004  0.77959E-0008  0.57650E-0008  0.24679E-0008
  0.11500E+0005 -0.29140E+0004  0.10088E-0007  0.58406E-0008  0.56475E-0008
  0.11543E+0005 -0.29143E+0004  0.10266E-0007  0.60048E-0008  0.55509E-0008
  0.11625E+0005 -0.29149E+0004  0.10076E-0007  0.61351E-0008  0.49482E-0008
  0.11707E+0005 -0.29155E+0004  0.92334E-0008  0.60226E-0008  0.38628E-0008
  0.11750E+0005 -0.29159E+0004  0.85577E-0008  0.58670E-0008  0.31378E-0008
  0.11500E+0005 -0.28960E+0004  0.98664E-0008  0.57275E-0008  0.55580E-0008
  0.11543E+0005 -0.28964E+0004  0.10147E-0007  0.59141E-0008  0.55410E-0008
  0.11625E+0005 -0.28972E+0004  0.10156E-0007  0.60912E-0008  0.50865E-0008
  0.11707E+0005 -0.28979E+0004  0.94957E-0008  0.60292E-0008  0.41301E-0008
  0.11750E+0005 -0.28983E+0004  0.89035E-0008  0.59007E-0008  0.34595E-0008
  0.11750E+0005 -0.30000E+0004  0.63754E-0008  0.55148E-0008  0.12943E-0008
  0.11793E+0005 -0.30000E+0004  0.53026E-0008  0.51681E-0008  0.36030E-0009
  0.11875E+0005 -0.30000E+0004  0.31959E-0008  0.43667E-0008 -0.13213E-0008
  0.11957E+0005 -0.30000E+0004  0.11600E-0008  0.34223E-0008 -0.27325E-0008
  0.12000E+0005 -0.30000E+0004  0.17628E-0009  0.28864E-0008 -0.33148E-0008
  0.11750E+0005 -0.29824E+0004  0.68998E-0008  0.56139E-0008  0.17199E-0008
  0.11793E+0005 -0.29825E+0004  0.58702E-0008  0.52941E-0008  0.80287E-0009
  0.11875E+0005 -0.29826E+0004  0.38005E-0008  0.45398E-0008 -0.89021E-0009
  0.11957E+0005 -0.29827E+0004  0.17450E-0008  0.36358E-0008 -0.23671E-0008
  0.12000E+0005 -0.29828E+0004  0.73057E-0009  0.31173E-0008 -0.30023E-0008
  0.11750E+0005 -0.29492E+0004  0.77959E-0008  0.57650E-0008  0.24679E-0008
  0.11793E+0005 -0.29493E+0004  0.68662E-0008  0.54963E-0008  0.15995E-0008
  0.11875E+0005 -0.29496E+0004  0.49040E-0008  0.48332E-0008 -0.82082E-0010
  0.11957E+0005 -0.29499E+0004  0.28479E-0008  0.40090E-0008 -0.16507E-0008
  0.12000E+0005 -0.29501E+0004  0.17926E-0008  0.35264E-0008 -0.23713E-0008
  0.11750E+0005 -0.29159E+0004  0.85577E-0008  0.58670E-0008  0.31378E-0008
  0.11793E+0005 -0.29161E+0004  0.77496E-0008  0.56496E-0008  0.23372E-0008
  0.11875E+0005 -0.29167E+0004  0.59405E-0008  0.50795E-0008  0.70779E-0009
  0.11957E+0005 -0.29172E+0004  0.39303E-0008  0.43389E-0008 -0.91141E-0009
  0.12000E+0005 -0.29174E+0004  0.28571E-0008  0.38952E-0008 -0.16977E-0008
  0.11750E+0005 -0.28983E+0004  0.89035E-0008  0.59007E-0008  0.34595E-0008
  0.11793E+0005 -0.28986E+0004  0.81672E-0008  0.57103E-0008  0.27015E-0008
  0.11875E+0005 -0.28993E+0004  0.64562E-0008  0.51899E-0008  0.11148E-0008
  0.11957E+0005 -0.28999E+0004  0.44884E-0008  0.44948E-0008 -0.51516E-0009
  0.12000E+0005 -0.29002E+0004  0.34148E-0008  0.40725E-0008 -0.13283E-0008
  0.12000E+0005 -0.30000E+0004  0.17628E-0009  0.28864E-0008 -0.33148E-0008
  0.12043E+0005 -0.30000E+0004 -0.71697E-0009  0.23365E-0008 -0.37651E-0008
  0.12125E+0005 -0.30000E+0004 -0.21012E-0008  0.12909E-0008 -0.42231E-0008
  0.12207E+0005 -0.30000E+0004 -0.30252E-0008  0.29440E-0009 -0.41611E-0008
  0.12250E+0005 -0.30000E+0004 -0.33205E-0008 -0.19170E-0009 -0.39353E-0008
  0.12000E+0005 -0.29828E+0004  0.73057E-0009  0.31173E-0008 -0.30023E-0008
  0.12043E+0005 -0.29828E+0004 -0.20522E-0009  0.25828E-0008 -0.35162E-0008
  0.12125E+0005 -0.29830E+0004 -0.16940E-0008  0.15575E-0008 -0.41117E-0008
  0.12207E+0005 -0.29831E+0004 -0.27388E-0008  0.57024E-0009 -0.41935E-0008
  0.12250E+0005 -0.29832E+0004 -0.30984E-0008  0.84167E-0010 -0.40389E-0008
  0.12000E+0005 -0.29501E+0004  0.17926E-0008  0.35264E-0008 -0.23713E-0008
  0.12043E+0005 -0.29503E+0004  0.79132E-0009  0.30232E-0008 -0.29922E-0008
  0.12125E+0005 -0.29507E+0004 -0.87406E-0009  0.20422E-0008 -0.38314E-0008
  0.12207E+0005 -0.29510E+0004 -0.21373E-0008  0.10792E-0008 -0.41800E-0008
  0.12250E+0005 -0.29512E+0004 -0.26176E-0008  0.59725E-0009 -0.41624E-0008
  0.12000E+0005 -0.29174E+0004  0.28571E-0008  0.38952E-0008 -0.16977E-0008
  0.12043E+0005 -0.29178E+0004  0.18107E-0008  0.34265E-0008 -0.24082E-0008
  0.12125E+0005 -0.29184E+0004 -0.13427E-0011  0.24969E-0008 -0.34671E-0008
  0.12207E+0005 -0.29190E+0004 -0.14665E-0008  0.15661E-0008 -0.40725E-0008
  0.12250E+0005 -0.29193E+0004 -0.20644E-0008  0.10930E-0008 -0.41927E-0008
  0.12000E+0005 -0.29002E+0004  0.34148E-0008  0.40725E-0008 -0.13283E-0008
  0.12043E+0005 -0.29006E+0004  0.23530E-0008  0.36231E-0008 -0.20789E-0008
  0.12125E+0005 -0.29013E+0004  0.47639E-0009  0.27234E-0008 -0.32437E-0008
  0.12207E+0005 -0.29021E+0004 -0.10877E-0008  0.18128E-0008 -0.39797E-0008
  0.12250E+0005 -0.29025E+0004 -0.17458E-0008  0.13460E-0008 -0.41723E-0008
  0.12250E+0005 -0.30000E+0004 -0.33205E-0008 -0.19170E-0009 -0.39353E-0008
  0.12293E+0005 -0.30000E+0004 -0.34885E-0008 -0.64244E-0009 -0.35938E-0008
  0.12375E+0005 -0.30000E+0004 -0.34926E-0008 -0.13763E-0008 -0.27008E-0008
  0.12457E+0005 -0.30000E+0004 -0.31702E-0008 -0.19349E-0008 -0.16154E-0008
  0.12500E+0005 -0.30000E+0004 -0.29105E-0008 -0.21557E-0008 -0.10216E-0008
  0.12250E+0005 -0.29832E+0004 -0.30984E-0008  0.84167E-0010 -0.40389E-0008
  0.12293E+0005 -0.29833E+0004 -0.33282E-0008 -0.36923E-0009 -0.37625E-0008
  0.12375E+0005 -0.29834E+0004 -0.34341E-0008 -0.11165E-0008 -0.29661E-0008
  0.12457E+0005 -0.29836E+0004 -0.31846E-0008 -0.16971E-0008 -0.19345E-0008
  0.12500E+0005 -0.29837E+0004 -0.29499E-0008 -0.19324E-0008 -0.13502E-0008
  0.12250E+0005 -0.29512E+0004 -0.26176E-0008  0.59725E-0009 -0.41624E-0008
  0.12293E+0005 -0.29515E+0004 -0.29663E-0008  0.14195E-0009 -0.40137E-0008
  0.12375E+0005 -0.29520E+0004 -0.32744E-0008 -0.62413E-0009 -0.34159E-0008
  0.12457E+0005 -0.29526E+0004 -0.31783E-0008 -0.12404E-0008 -0.25077E-0008
  0.12500E+0005 -0.29528E+0004 -0.29997E-0008 -0.15003E-0008 -0.19536E-0008
  0.12250E+0005 -0.29193E+0004 -0.20644E-0008  0.10930E-0008 -0.41927E-0008
  0.12293E+0005 -0.29198E+0004 -0.25329E-0008  0.64037E-0009 -0.41765E-0008
  0.12375E+0005 -0.29206E+0004 -0.30536E-0008 -0.13589E-0009 -0.37954E-0008
  0.12457E+0005 -0.29215E+0004 -0.31291E-0008 -0.77979E-0009 -0.30369E-0008
  0.12500E+0005 -0.29220E+0004 -0.30179E-0008 -0.10603E-0008 -0.25286E-0008
  0.12250E+0005 -0.29025E+0004 -0.17458E-0008  0.13460E-0008 -0.41723E-0008
  0.12293E+0005 -0.29030E+0004 -0.22773E-0008  0.89660E-0009 -0.42273E-0008
  0.12375E+0005 -0.29041E+0004 -0.29135E-0008  0.11839E-0009 -0.39668E-0008
  0.12457E+0005 -0.29051E+0004 -0.30862E-0008 -0.53680E-0009 -0.32973E-0008
  0.12500E+0005 -0.29057E+0004 -0.30150E-0008 -0.82670E-0009 -0.28192E-0008
  0.12500E+0005 -0.30000E+0004 -0.29105E-0008 -0.21557E-0008 -0.10216E-0008
  0.12543E+0005 -0.30000E+0004 -0.26147E-0008 -0.23282E-0008 -0.44186E-0009
  0.12625E+0005 -0.30000E+0004 -0.20256E-0008 -0.25306E-0008  0.54085E-0009
  0.12707E+0005 -0.30000E+0004 -0.15027E-0008 -0.26006E-0008  0.12820E-0008
  0.12750E+0005 -0.30000E+0004 -0.12883E-0008 -0.25986E-0008  0.15506E-0008
  0.12500E+0005 -0.29837E+0004 -0.29499E-0008 -0.19324E-0008 -0.13502E-0008
  0.12543E+0005 -0.29838E+0004 -0.26695E-0008 -0.21210E-0008 -0.76715E-0009
  0.12625E+0005 -0.29840E+0004 -0.20850E-0008 -0.23567E-0008  0.25383E-0009
  0.12707E+0005 -0.29842E+0004 -0.15402E-0008 -0.24619E-0008  0.10664E-0008
  0.12750E+0005 -0.29843E+0004 -0.13066E-0008 -0.24779E-0008  0.13812E-0008
  0.12500E+0005 -0.29528E+0004 -0.29997E-0008 -0.15003E-0008 -0.19536E-0008
  0.12543E+0005 -0.29531E+0004 -0.27574E-0008 -0.17166E-0008 -0.13765E-0008
  0.12625E+0005 -0.29537E+0004 -0.21965E-0008 -0.20113E-0008 -0.30367E-0009
  0.12707E+0005 -0.29542E+0004 -0.16204E-0008 -0.21801E-0008  0.62881E-0009
  0.12750E+0005 -0.29545E+0004 -0.13536E-0008 -0.22298E-0008  0.10261E-0008
  0.12500E+0005 -0.29220E+0004 -0.30179E-0008 -0.10603E-0008 -0.25286E-0008
  0.12543E+0005 -0.29224E+0004 -0.28251E-0008 -0.13009E-0008 -0.19731E-0008
  0.12625E+0005 -0.29233E+0004 -0.23077E-0008 -0.16488E-0008 -0.87596E-0009
  0.12707E+0005 -0.29242E+0004 -0.17146E-0008 -0.18766E-0008  0.15510E-0009
  0.12750E+0005 -0.29247E+0004 -0.14191E-0008 -0.19583E-0008  0.62735E-0009
  0.12500E+0005 -0.29057E+0004 -0.30150E-0008 -0.82670E-0009 -0.28192E-0008
  0.12543E+0005 -0.29063E+0004 -0.28528E-0008 -0.10785E-0008 -0.22813E-0008
  0.12625E+0005 -0.29073E+0004 -0.23665E-0008 -0.14519E-0008 -0.11826E-0008
  0.12707E+0005 -0.29084E+0004 -0.17708E-0008 -0.17089E-0008 -0.10856E-0009
  0.12750E+0005 -0.29090E+0004 -0.14622E-0008 -0.18067E-0008  0.39983E-0009
  0.12750E+0005 -0.30000E+0004 -0.12883E-0008 -0.25986E-0008  0.15506E-0008
  0.12793E+0005 -0.30000E+0004 -0.11303E-0008 -0.25790E-0008  0.17295E-0008
  0.12875E+0005 -0.30000E+0004 -0.10080E-0008 -0.25201E-0008  0.18263E-0008
  0.12957E+0005 -0.30000E+0004 -0.11246E-0008 -0.24712E-0008  0.16445E-0008
  0.13000E+0005 -0.30000E+0004 -0.12745E-0008 -0.24624E-0008  0.14613E-0008
  0.12750E+0005 -0.29843E+0004 -0.13066E-0008 -0.24779E-0008  0.13812E-0008
  0.12793E+0005 -0.29844E+0004 -0.11264E-0008 -0.24766E-0008  0.16096E-0008
  0.12875E+0005 -0.29845E+0004 -0.95912E-0009 -0.24492E-0008  0.18003E-0008
  0.12957E+0005 -0.29846E+0004 -0.10359E-0008 -0.24281E-0008  0.17016E-0008
  0.13000E+0005 -0.29847E+0004 -0.11699E-0008 -0.24316E-0008  0.15535E-0008
  0.12750E+0005 -0.29545E+0004 -0.13536E-0008 -0.22298E-0008  0.10261E-0008
  0.12793E+0005 -0.29547E+0004 -0.11326E-0008 -0.22615E-0008  0.13447E-0008
  0.12875E+0005 -0.29551E+0004 -0.87766E-0009 -0.22931E-0008  0.17132E-0008
  0.12957E+0005 -0.29554E+0004 -0.87127E-0009 -0.23245E-0008  0.17782E-0008
  0.13000E+0005 -0.29556E+0004 -0.96946E-0009 -0.23522E-0008  0.17023E-0008
  0.12750E+0005 -0.29247E+0004 -0.14191E-0008 -0.19583E-0008  0.62735E-0009
  0.12793E+0005 -0.29250E+0004 -0.11596E-0008 -0.20214E-0008  0.10308E-0008
  0.12875E+0005 -0.29257E+0004 -0.81501E-0009 -0.21101E-0008  0.15751E-0008
  0.12957E+0005 -0.29263E+0004 -0.71598E-0009 -0.21934E-0008  0.18111E-0008
  0.13000E+0005 -0.29266E+0004 -0.77112E-0009 -0.22456E-0008  0.18144E-0008
  0.12750E+0005 -0.29090E+0004 -0.14622E-0008 -0.18067E-0008  0.39983E-0009
  0.12793E+0005 -0.29094E+0004 -0.11835E-0008 -0.18856E-0008  0.84572E-0009
  0.12875E+0005 -0.29101E+0004 -0.79139E-0009 -0.20035E-0008  0.14813E-0008
  0.12957E+0005 -0.29109E+0004 -0.63997E-0009 -0.21138E-0008  0.18098E-0008
  0.13000E+0005 -0.29113E+0004 -0.66952E-0009 -0.21788E-0008  0.18574E-0008
  0.13000E+0005 -0.30000E+0004 -0.12745E-0008 -0.24624E-0008  0.14613E-0008
  0.13043E+0005 -0.30000E+0004 -0.14756E-0008 -0.24692E-0008  0.12347E-0008
  0.13125E+0005 -0.30000E+0004 -0.19598E-0008 -0.25346E-0008  0.74072E-0009
  0.13207E+0005 -0.30000E+0004 -0.25071E-0008 -0.26637E-0008  0.24104E-0009
  0.13250E+0005 -0.30000E+0004 -0.27906E-0008 -0.27512E-0008  0.35554E-0011
  0.13000E+0005 -0.29847E+0004 -0.11699E-0008 -0.24316E-0008  0.15535E-0008
  0.13043E+0005 -0.29847E+0004 -0.13596E-0008 -0.24500E-0008  0.13552E-0008
  0.13125E+0005 -0.29848E+0004 -0.18371E-0008 -0.25330E-0008  0.89170E-0009
  0.13207E+0005 -0.29849E+0004 -0.23978E-0008 -0.26751E-0008  0.39265E-0009
  0.13250E+0005 -0.29849E+0004 -0.26959E-0008 -0.27681E-0008  0.14467E-0009
  0.13000E+0005 -0.29556E+0004 -0.96946E-0009 -0.23522E-0008  0.17023E-0008
  0.13043E+0005 -0.29558E+0004 -0.11315E-0008 -0.23925E-0008  0.15638E-0008
  0.13125E+0005 -0.29560E+0004 -0.15840E-0008 -0.25099E-0008  0.11717E-0008
  0.13207E+0005 -0.29563E+0004 -0.21592E-0008 -0.26785E-0008  0.68718E-0009
  0.13250E+0005 -0.29564E+0004 -0.24802E-0008 -0.27827E-0008  0.42525E-0009
  0.13000E+0005 -0.29266E+0004 -0.77112E-0009 -0.22456E-0008  0.18144E-0008
  0.13043E+0005 -0.29268E+0004 -0.89707E-0009 -0.23081E-0008  0.17437E-0008
  0.13125E+0005 -0.29272E+0004 -0.13077E-0008 -0.24612E-0008  0.14411E-0008
  0.13207E+0005 -0.29276E+0004 -0.18815E-0008 -0.26581E-0008  0.98930E-0009
  0.13250E+0005 -0.29279E+0004 -0.22184E-0008 -0.27746E-0008  0.72198E-0009
  0.13000E+0005 -0.29113E+0004 -0.66952E-0009 -0.21788E-0008  0.18574E-0008
  0.13043E+0005 -0.29116E+0004 -0.77309E-0009 -0.22530E-0008  0.18257E-0008
  0.13125E+0005 -0.29121E+0004 -0.11545E-0008 -0.24253E-0008  0.15775E-0008
  0.13207E+0005 -0.29125E+0004 -0.17205E-0008 -0.26377E-0008  0.11507E-0008
  0.13250E+0005 -0.29128E+0004 -0.20626E-0008 -0.27612E-0008  0.88429E-0009
  0.13250E+0005 -0.30000E+0004 -0.27906E-0008 -0.27512E-0008  0.35554E-0011
  0.13293E+0005 -0.30000E+0004 -0.30540E-0008 -0.28449E-0008 -0.20485E-0009
  0.13375E+0005 -0.30000E+0004 -0.34564E-0008 -0.30190E-0008 -0.49678E-0009
  0.13457E+0005 -0.30000E+0004 -0.36784E-0008 -0.31449E-0008 -0.64137E-0009
  0.13500E+0005 -0.30000E+0004 -0.37069E-0008 -0.31748E-0008 -0.65933E-0009
  0.13250E+0005 -0.29849E+0004 -0.26959E-0008 -0.27681E-0008  0.14467E-0009
  0.13293E+0005 -0.29850E+0004 -0.29779E-0008 -0.28663E-0008 -0.80503E-0010
  0.13375E+0005 -0.29851E+0004 -0.34245E-0008 -0.30477E-0008 -0.41650E-0009
  0.13457E+0005 -0.29851E+0004 -0.36968E-0008 -0.31803E-0008 -0.61351E-0009
  0.13500E+0005 -0.29852E+0004 -0.37523E-0008 -0.32143E-0008 -0.65902E-0009
  0.13250E+0005 -0.29564E+0004 -0.24802E-0008 -0.27827E-0008  0.42525E-0009
  0.13293E+0005 -0.29565E+0004 -0.27942E-0008 -0.28906E-0008  0.17348E-0009
  0.13375E+0005 -0.29567E+0004 -0.33218E-0008 -0.30880E-0008 -0.23991E-0009
  0.13457E+0005 -0.29569E+0004 -0.36911E-0008 -0.32354E-0008 -0.53469E-0009
  0.13500E+0005 -0.29570E+0004 -0.38000E-0008 -0.32776E-0008 -0.63372E-0009
  0.13250E+0005 -0.29279E+0004 -0.22184E-0008 -0.27746E-0008  0.72198E-0009
  0.13293E+0005 -0.29280E+0004 -0.25589E-0008 -0.28936E-0008  0.45104E-0009
  0.13375E+0005 -0.29284E+0004 -0.31614E-0008 -0.31094E-0008 -0.30056E-0010
  0.13457E+0005 -0.29287E+0004 -0.36281E-0008 -0.32738E-0008 -0.41909E-0009
  0.13500E+0005 -0.29289E+0004 -0.37929E-0008 -0.33255E-0008 -0.57234E-0009
  0.13250E+0005 -0.29128E+0004 -0.20626E-0008 -0.27612E-0008  0.88429E-0009
  0.13293E+0005 -0.29130E+0004 -0.24144E-0008 -0.28864E-0008  0.60654E-0009
  0.13375E+0005 -0.29135E+0004 -0.30531E-0008 -0.31127E-0008  0.94306E-0010
  0.13457E+0005 -0.29139E+0004 -0.35704E-0008 -0.32871E-0008 -0.34236E-0009
  0.13500E+0005 -0.29141E+0004 -0.37653E-0008 -0.33441E-0008 -0.52414E-0009
  0.13500E+0005 -0.30000E+0004 -0.37069E-0008 -0.31748E-0008 -0.65933E-0009
  0.13543E+0005 -0.30000E+0004 -0.36692E-0008 -0.31709E-0008 -0.64074E-0009
  0.13625E+0005 -0.30000E+0004 -0.34105E-0008 -0.30494E-0008 -0.52114E-0009
  0.13707E+0005 -0.30000E+0004 -0.29142E-0008 -0.27583E-0008 -0.31904E-0009
  0.13750E+0005 -0.30000E+0004 -0.25650E-0008 -0.25331E-0008 -0.19074E-0009
  0.13500E+0005 -0.29852E+0004 -0.37523E-0008 -0.32143E-0008 -0.65902E-0009
  0.13543E+0005 -0.29852E+0004 -0.37406E-0008 -0.32141E-0008 -0.66719E-0009
  0.13625E+0005 -0.29853E+0004 -0.35269E-0008 -0.31015E-0008 -0.59082E-0009
  0.13707E+0005 -0.29853E+0004 -0.30673E-0008 -0.28208E-0008 -0.41997E-0009
  0.13750E+0005 -0.29854E+0004 -0.27335E-0008 -0.26018E-0008 -0.30251E-0009
  0.13500E+0005 -0.29570E+0004 -0.38000E-0008 -0.32776E-0008 -0.63372E-0009
  0.13543E+0005 -0.29571E+0004 -0.38410E-0008 -0.32858E-0008 -0.69408E-0009
  0.13625E+0005 -0.29573E+0004 -0.37207E-0008 -0.31918E-0008 -0.70522E-0009
  0.13707E+0005 -0.29575E+0004 -0.33395E-0008 -0.29321E-0008 -0.60038E-0009
  0.13750E+0005 -0.29576E+0004 -0.30395E-0008 -0.27251E-0008 -0.50732E-0009
  0.13500E+0005 -0.29289E+0004 -0.37929E-0008 -0.33255E-0008 -0.57234E-0009
  0.13543E+0005 -0.29291E+0004 -0.38905E-0008 -0.33433E-0008 -0.68675E-0009
  0.13625E+0005 -0.29294E+0004 -0.38733E-0008 -0.32697E-0008 -0.79227E-0009
  0.13707E+0005 -0.29297E+0004 -0.35824E-0008 -0.30329E-0008 -0.76253E-0009
  0.13750E+0005 -0.29298E+0004 -0.33226E-0008 -0.28388E-0008 -0.69908E-0009
  0.13500E+0005 -0.29141E+0004 -0.37653E-0008 -0.33441E-0008 -0.52414E-0009
  0.13543E+0005 -0.29143E+0004 -0.38940E-0008 -0.33676E-0008 -0.66765E-0009
  0.13625E+0005 -0.29146E+0004 -0.39349E-0008 -0.33055E-0008 -0.82544E-0009
  0.13707E+0005 -0.29150E+0004 -0.36963E-0008 -0.30815E-0008 -0.83903E-0009
  0.13750E+0005 -0.29152E+0004 -0.34604E-0008 -0.28945E-0008 -0.79335E-0009
  0.13750E+0005 -0.30000E+0004 -0.25650E-0008 -0.25331E-0008 -0.19074E-0009
  0.13793E+0005 -0.30000E+0004 -0.21633E-0008 -0.22610E-0008 -0.52971E-0010
  0.13875E+0005 -0.30000E+0004 -0.12848E-0008 -0.16257E-0008  0.21665E-0009
  0.13957E+0005 -0.30000E+0004 -0.30772E-0009 -0.86719E-0009  0.47391E-0009
  0.14000E+0005 -0.30000E+0004  0.22233E-0009 -0.43349E-0009  0.59440E-0009
  0.13750E+0005 -0.29854E+0004 -0.27335E-0008 -0.26018E-0008 -0.30251E-0009
  0.13793E+0005 -0.29854E+0004 -0.23443E-0008 -0.23356E-0008 -0.17216E-0009
  0.13875E+0005 -0.29854E+0004 -0.14811E-0008 -0.17115E-0008  0.93742E-0010
  0.13957E+0005 -0.29854E+0004 -0.50743E-0009 -0.96250E-0009  0.35978E-0009
  0.14000E+0005 -0.29855E+0004  0.25939E-0010 -0.53257E-0009  0.48952E-0009
  0.13750E+0005 -0.29576E+0004 -0.30395E-0008 -0.27251E-0008 -0.50732E-0009
  0.13793E+0005 -0.29576E+0004 -0.26785E-0008 -0.24710E-0008 -0.39440E-0009
  0.13875E+0005 -0.29578E+0004 -0.18520E-0008 -0.18695E-0008 -0.14170E-0009
  0.13957E+0005 -0.29579E+0004 -0.89161E-0009 -0.11400E-0008  0.13548E-0009
  0.14000E+0005 -0.29579E+0004 -0.35541E-0009 -0.71836E-0009  0.28024E-0009
  0.13750E+0005 -0.29298E+0004 -0.33226E-0008 -0.28388E-0008 -0.69908E-0009
  0.13793E+0005 -0.29299E+0004 -0.29961E-0008 -0.25977E-0008 -0.60863E-0009
  0.13875E+0005 -0.29301E+0004 -0.22173E-0008 -0.20205E-0008 -0.37818E-0009
  0.13957E+0005 -0.29303E+0004 -0.12803E-0008 -0.13126E-0008 -0.97935E-0010
  0.14000E+0005 -0.29304E+0004 -0.74621E-0009 -0.90034E-0009  0.58072E-0010
  0.13750E+0005 -0.29152E+0004 -0.34604E-0008 -0.28945E-0008 -0.79335E-0009
  0.13793E+0005 -0.29153E+0004 -0.31547E-0008 -0.26607E-0008 -0.71696E-0009
  0.13875E+0005 -0.29155E+0004 -0.24060E-0008 -0.20970E-0008 -0.50226E-0009
  0.13957E+0005 -0.29157E+0004 -0.14858E-0008 -0.14012E-0008 -0.22400E-0009
  0.14000E+0005 -0.29158E+0004 -0.95503E-0009 -0.99443E-0009 -0.63776E-0010
  0.14000E+0005 -0.30000E+0004  0.22233E-0009 -0.43349E-0009  0.59440E-0009
  0.14043E+0005 -0.30000E+0004  0.74715E-0009  0.12295E-0010  0.69906E-0009
  0.14125E+0005 -0.30000E+0004  0.16842E-0008  0.86054E-0009  0.83666E-0009
  0.14207E+0005 -0.30000E+0004  0.24784E-0008  0.16621E-0008  0.87248E-0009
  0.14250E+0005 -0.30000E+0004  0.28157E-0008  0.20470E-0008  0.84324E-0009
  0.14000E+0005 -0.29855E+0004  0.25939E-0010 -0.53257E-0009  0.48952E-0009
  0.14043E+0005 -0.29855E+0004  0.55756E-0009 -0.89974E-0010  0.60672E-0009
  0.14125E+0005 -0.29855E+0004  0.15177E-0008  0.75567E-0009  0.77587E-0009
  0.14207E+0005 -0.29855E+0004  0.23476E-0008  0.15589E-0008  0.85246E-0009
  0.14250E+0005 -0.29855E+0004  0.27081E-0008  0.19467E-0008  0.84716E-0009
  0.14000E+0005 -0.29579E+0004 -0.35541E-0009 -0.71836E-0009  0.28024E-0009
  0.14043E+0005 -0.29579E+0004  0.18580E-0009 -0.28250E-0009  0.41845E-0009
  0.14125E+0005 -0.29580E+0004  0.11836E-0008  0.55631E-0009  0.64282E-0009
  0.14207E+0005 -0.29581E+0004  0.20758E-0008  0.13608E-0008  0.79243E-0009
  0.14250E+0005 -0.29581E+0004  0.24778E-0008  0.17528E-0008  0.83103E-0009
  0.14000E+0005 -0.29304E+0004 -0.74621E-0009 -0.90034E-0009  0.58072E-0010
  0.14043E+0005 -0.29304E+0004 -0.20012E-0009 -0.47232E-0009  0.21358E-0009
  0.14125E+0005 -0.29305E+0004  0.82696E-0009  0.35721E-0009  0.48682E-0009
  0.14207E+0005 -0.29306E+0004  0.17739E-0008  0.11605E-0008  0.70391E-0009
  0.14250E+0005 -0.29306E+0004  0.22143E-0008  0.15553E-0008  0.78415E-0009
  0.14000E+0005 -0.29158E+0004 -0.95503E-0009 -0.99443E-0009 -0.63776E-0010
  0.14043E+0005 -0.29159E+0004 -0.40843E-0009 -0.57102E-0009  0.99260E-0010
  0.14125E+0005 -0.29160E+0004  0.63049E-0009  0.25263E-0009  0.39555E-0009
  0.14207E+0005 -0.29161E+0004  0.16032E-0008  0.10543E-0008  0.64594E-0009
  0.14250E+0005 -0.29162E+0004  0.20623E-0008  0.14501E-0008  0.74718E-0009
  0.14250E+0005 -0.30000E+0004  0.28157E-0008  0.20470E-0008  0.84324E-0009
  0.14293E+0005 -0.30000E+0004  0.30860E-0008  0.23961E-0008  0.77927E-0009
  0.14375E+0005 -0.30000E+0004  0.33947E-0008  0.29347E-0008  0.56678E-0009
  0.14457E+0005 -0.30000E+0004  0.34265E-0008  0.32818E-0008  0.25762E-0009
  0.14500E+0005 -0.30000E+0004  0.33359E-0008  0.33783E-0008  0.70773E-0010
  0.14250E+0005 -0.29855E+0004  0.27081E-0008  0.19467E-0008  0.84716E-0009
  0.14293E+0005 -0.29855E+0004  0.30039E-0008  0.22994E-0008  0.80853E-0009
  0.14375E+0005 -0.29856E+0004  0.33645E-0008  0.28483E-0008  0.64314E-0009
  0.14457E+0005 -0.29856E+0004  0.34472E-0008  0.32089E-0008  0.37451E-0009
  0.14500E+0005 -0.29856E+0004  0.33808E-0008  0.33140E-0008  0.20377E-0009
  0.14250E+0005 -0.29581E+0004  0.24778E-0008  0.17528E-0008  0.83103E-0009
  0.14293E+0005 -0.29581E+0004  0.28202E-0008  0.21117E-0008  0.83884E-0009
  0.14375E+0005 -0.29583E+0004  0.32775E-0008  0.26787E-0008  0.76206E-0009
  0.14457E+0005 -0.29584E+0004  0.34582E-0008  0.30644E-0008  0.57262E-0009
  0.14500E+0005 -0.29584E+0004  0.34399E-0008  0.31852E-0008  0.43518E-0009
  0.14250E+0005 -0.29306E+0004  0.22143E-0008  0.15553E-0008  0.78415E-0009
  0.14293E+0005 -0.29307E+0004  0.26005E-0008  0.19195E-0008  0.83658E-0009
  0.14375E+0005 -0.29309E+0004  0.31519E-0008  0.25027E-0008  0.84731E-0009
  0.14457E+0005 -0.29311E+0004  0.34321E-0008  0.29120E-0008  0.73959E-0009
  0.14500E+0005 -0.29312E+0004  0.34642E-0008  0.30481E-0008  0.63852E-0009
  0.14250E+0005 -0.29162E+0004  0.20623E-0008  0.14501E-0008  0.74718E-0009
  0.14293E+0005 -0.29163E+0004  0.24706E-0008  0.18165E-0008  0.82242E-0009
  0.14375E+0005 -0.29165E+0004  0.30703E-0008  0.24075E-0008  0.87876E-0009
  0.14457E+0005 -0.29168E+0004  0.34032E-0008  0.28286E-0008  0.81497E-0009
  0.14500E+0005 -0.29169E+0004  0.34628E-0008  0.29726E-0008  0.73415E-0009
  0.14500E+0005 -0.30000E+0004  0.33359E-0008  0.33783E-0008  0.70773E-0010
  0.14543E+0005 -0.30000E+0004  0.31781E-0008  0.34130E-0008 -0.12182E-0009
  0.14625E+0005 -0.30000E+0004  0.27241E-0008  0.33051E-0008 -0.46630E-0009
  0.14707E+0005 -0.30000E+0004  0.21260E-0008  0.29805E-0008 -0.73159E-0009
  0.14750E+0005 -0.30000E+0004  0.17784E-0008  0.27305E-0008 -0.82147E-0009
  0.14500E+0005 -0.29856E+0004  0.33808E-0008  0.33140E-0008  0.20377E-0009
  0.14543E+0005 -0.29857E+0004  0.32440E-0008  0.33578E-0008  0.22520E-0010
  0.14625E+0005 -0.29858E+0004  0.28188E-0008  0.32692E-0008 -0.31634E-0009
  0.14707E+0005 -0.29858E+0004  0.22327E-0008  0.29658E-0008 -0.59790E-0009
  0.14750E+0005 -0.29859E+0004  0.18846E-0008  0.27273E-0008 -0.70453E-0009
  0.14500E+0005 -0.29584E+0004  0.34399E-0008  0.31852E-0008  0.43518E-0009
  0.14543E+0005 -0.29586E+0004  0.33462E-0008  0.32463E-0008  0.27890E-0009
  0.14625E+0005 -0.29588E+0004  0.29837E-0008  0.31943E-0008 -0.40478E-0010
  0.14707E+0005 -0.29590E+0004  0.24303E-0008  0.29312E-0008 -0.34245E-0009
  0.14750E+0005 -0.29591E+0004  0.20867E-0008  0.27149E-0008 -0.47550E-0009
  0.14500E+0005 -0.29312E+0004  0.34642E-0008  0.30481E-0008  0.63852E-0009
  0.14543E+0005 -0.29314E+0004  0.34175E-0008  0.31263E-0008  0.51143E-0009
  0.14625E+0005 -0.29318E+0004  0.31277E-0008  0.31106E-0008  0.22227E-0009
  0.14707E+0005 -0.29322E+0004  0.26191E-0008  0.28879E-0008 -0.87209E-0010
  0.14750E+0005 -0.29324E+0004  0.22865E-0008  0.26939E-0008 -0.23977E-0009
  0.14500E+0005 -0.29169E+0004  0.34628E-0008  0.29726E-0008  0.73415E-0009
  0.14543E+0005 -0.29171E+0004  0.34421E-0008  0.30596E-0008  0.62401E-0009
  0.14625E+0005 -0.29176E+0004  0.31943E-0008  0.30630E-0008  0.35477E-0009
  0.14707E+0005 -0.29180E+0004  0.27139E-0008  0.28615E-0008  0.46240E-0010
  0.14750E+0005 -0.29183E+0004  0.23898E-0008  0.26793E-0008 -0.11391E-0009
  0.14750E+0005 -0.30000E+0004  0.17784E-0008  0.27305E-0008 -0.82147E-0009
  0.14793E+0005 -0.30000E+0004  0.14230E-0008  0.24342E-0008 -0.87085E-0009
  0.14875E+0005 -0.30000E+0004  0.76391E-0009  0.17712E-0008 -0.84630E-0009
  0.14957E+0005 -0.30000E+0004  0.17029E-0009  0.10283E-0008 -0.68045E-0009
  0.15000E+0005 -0.30000E+0004 -0.10302E-0009  0.62703E-0009 -0.54860E-0009
  0.14750E+0005 -0.29859E+0004  0.18846E-0008  0.27273E-0008 -0.70453E-0009
  0.14793E+0005 -0.29859E+0004  0.15245E-0008  0.24429E-0008 -0.77572E-0009
  0.14875E+0005 -0.29860E+0004  0.84721E-0009  0.18017E-0008 -0.80126E-0009
  0.14957E+0005 -0.29862E+0004  0.22841E-0009  0.10790E-0008 -0.68953E-0009
  0.15000E+0005 -0.29862E+0004 -0.58896E-0010  0.68672E-0009 -0.58438E-0009
  0.14750E+0005 -0.29591E+0004  0.20867E-0008  0.27149E-0008 -0.47550E-0009
  0.14793E+0005 -0.29593E+0004  0.17225E-0008  0.24529E-0008 -0.58278E-0009
  0.14875E+0005 -0.29596E+0004  0.10183E-0008  0.18536E-0008 -0.69560E-0009
  0.14957E+0005 -0.29599E+0004  0.35586E-0009  0.11692E-0008 -0.68233E-0009
  0.15000E+0005 -0.29601E+0004  0.42678E-0010  0.79456E-0009 -0.62753E-0009
  0.14750E+0005 -0.29324E+0004  0.22865E-0008  0.26939E-0008 -0.23977E-0009
  0.14793E+0005 -0.29326E+0004  0.19246E-0008  0.24545E-0008 -0.37649E-0009
  0.14875E+0005 -0.29332E+0004  0.12035E-0008  0.18973E-0008 -0.56628E-0009
  0.14957E+0005 -0.29337E+0004  0.50362E-0009  0.12516E-0008 -0.64537E-0009
  0.15000E+0005 -0.29339E+0004  0.16598E-0009  0.89488E-0009 -0.63982E-0009
  0.14750E+0005 -0.29183E+0004  0.23898E-0008  0.26793E-0008 -0.11391E-0009
  0.14793E+0005 -0.29186E+0004  0.20315E-0008  0.24519E-0008 -0.26356E-0009
  0.14875E+0005 -0.29192E+0004  0.13057E-0008  0.19169E-0008 -0.48971E-0009
  0.14957E+0005 -0.29198E+0004  0.58881E-0009  0.12918E-0008 -0.61479E-0009
  0.15000E+0005 -0.29201E+0004  0.23904E-0009  0.94464E-0009 -0.63453E-0009
  0.15000E+0005 -0.30000E+0004 -0.10302E-0009  0.62703E-0009 -0.54860E-0009
  0.15043E+0005 -0.30000E+0004 -0.34445E-0009  0.23205E-0009 -0.39641E-0009
  0.15125E+0005 -0.30000E+0004 -0.71066E-0009 -0.46433E-0009 -0.86790E-0010
  0.15207E+0005 -0.30000E+0004 -0.96097E-0009 -0.10449E-0008  0.19669E-0009
  0.15250E+0005 -0.30000E+0004 -0.10510E-0008 -0.12892E-0008  0.31624E-0009
  0.15000E+0005 -0.29862E+0004 -0.58896E-0010  0.68672E-0009 -0.58438E-0009
  0.15043E+0005 -0.29863E+0004 -0.31363E-0009  0.29998E-0009 -0.45637E-0009
  0.15125E+0005 -0.29864E+0004 -0.70079E-0009 -0.38539E-0009 -0.18074E-0009
  0.15207E+0005 -0.29865E+0004 -0.96384E-0009 -0.96130E-0009  0.87269E-0010
  0.15250E+0005 -0.29866E+0004 -0.10569E-0008 -0.12061E-0008  0.20663E-0009
  0.15000E+0005 -0.29601E+0004  0.42678E-0010  0.79456E-0009 -0.62753E-0009
  0.15043E+0005 -0.29603E+0004 -0.23776E-0009  0.42337E-0009 -0.54586E-0009
  0.15125E+0005 -0.29606E+0004 -0.66793E-0009 -0.24064E-0009 -0.33881E-0009
  0.15207E+0005 -0.29609E+0004 -0.96070E-0009 -0.80700E-0009 -0.10700E-0009
  0.15250E+0005 -0.29611E+0004 -0.10628E-0008 -0.10520E-0008  0.77178E-0011
  0.15000E+0005 -0.29339E+0004  0.16598E-0009  0.89488E-0009 -0.63982E-0009
  0.15043E+0005 -0.29342E+0004 -0.14010E-0009  0.53942E-0009 -0.60471E-0009
  0.15125E+0005 -0.29348E+0004 -0.61635E-0009 -0.10248E-0009 -0.47047E-0009
  0.15207E+0005 -0.29354E+0004 -0.94506E-0009 -0.65820E-0009 -0.28278E-0009
  0.15250E+0005 -0.29357E+0004 -0.10602E-0008 -0.90258E-0009 -0.17782E-0009
  0.15000E+0005 -0.29201E+0004  0.23904E-0009  0.94464E-0009 -0.63453E-0009
  0.15043E+0005 -0.29205E+0004 -0.80277E-0010  0.59759E-0009 -0.62387E-0009
  0.15125E+0005 -0.29212E+0004 -0.58160E-0009 -0.32329E-0010 -0.52928E-0009
  0.15207E+0005 -0.29219E+0004 -0.93135E-0009 -0.58196E-0009 -0.36762E-0009
  0.15250E+0005 -0.29222E+0004 -0.10549E-0008 -0.82574E-0009 -0.26967E-0009
  0.15250E+0005 -0.30000E+0004 -0.10510E-0008 -0.12892E-0008  0.31624E-0009
  0.15293E+0005 -0.30000E+0004 -0.11154E-0008 -0.14857E-0008  0.40756E-0009
  0.15375E+0005 -0.30000E+0004 -0.11779E-0008 -0.17179E-0008  0.48944E-0009
  0.15457E+0005 -0.30000E+0004 -0.11770E-0008 -0.17693E-0008  0.45068E-0009
  0.15500E+0005 -0.30000E+0004 -0.11558E-0008 -0.17291E-0008  0.38723E-0009
  0.15250E+0005 -0.29866E+0004 -0.10569E-0008 -0.12061E-0008  0.20663E-0009
  0.15293E+0005 -0.29866E+0004 -0.11219E-0008 -0.14047E-0008  0.30269E-0009
  0.15375E+0005 -0.29867E+0004 -0.11800E-0008 -0.16461E-0008  0.40553E-0009
  0.15457E+0005 -0.29868E+0004 -0.11703E-0008 -0.17121E-0008  0.39832E-0009
  0.15500E+0005 -0.29869E+0004 -0.11439E-0008 -0.16811E-0008  0.35340E-0009
  0.15250E+0005 -0.29611E+0004 -0.10628E-0008 -0.10520E-0008  0.77178E-0011
  0.15293E+0005 -0.29613E+0004 -0.11324E-0008 -0.12541E-0008  0.10848E-0009
  0.15375E+0005 -0.29616E+0004 -0.11880E-0008 -0.15115E-0008  0.24332E-0009
  0.15457E+0005 -0.29618E+0004 -0.11657E-0008 -0.16036E-0008  0.28979E-0009
  0.15500E+0005 -0.29620E+0004 -0.11307E-0008 -0.15894E-0008  0.27783E-0009
  0.15250E+0005 -0.29357E+0004 -0.10602E-0008 -0.90258E-0009 -0.17782E-0009
  0.15293E+0005 -0.29359E+0004 -0.11385E-0008 -0.11074E-0008 -0.77659E-0010
  0.15375E+0005 -0.29364E+0004 -0.11991E-0008 -0.13789E-0008  0.79360E-0010
  0.15457E+0005 -0.29369E+0004 -0.11699E-0008 -0.14951E-0008  0.17139E-0009
  0.15500E+0005 -0.29371E+0004 -0.11283E-0008 -0.14967E-0008  0.18921E-0009
  0.15250E+0005 -0.29222E+0004 -0.10549E-0008 -0.82574E-0009 -0.26967E-0009
  0.15293E+0005 -0.29225E+0004 -0.11392E-0008 -0.10317E-0008 -0.17182E-0009
  0.15375E+0005 -0.29231E+0004 -0.12054E-0008 -0.13098E-0008 -0.69226E-0011
  0.15457E+0005 -0.29237E+0004 -0.11748E-0008 -0.14379E-0008  0.10585E-0009
  0.15500E+0005 -0.29240E+0004 -0.11306E-0008 -0.14474E-0008  0.13802E-0009
  0.15500E+0005 -0.30000E+0004 -0.11558E-0008 -0.17291E-0008  0.38723E-0009
  0.15543E+0005 -0.30000E+0004 -0.11223E-0008 -0.16480E-0008  0.30040E-0009
  0.15625E+0005 -0.30000E+0004 -0.10279E-0008 -0.14014E-0008  0.94342E-0010
  0.15707E+0005 -0.30000E+0004 -0.89618E-0009 -0.10690E-0008 -0.12668E-0009
  0.15750E+0005 -0.30000E+0004 -0.81267E-0009 -0.87388E-0009 -0.23416E-0009
  0.15500E+0005 -0.29869E+0004 -0.11439E-0008 -0.16811E-0008  0.35340E-0009
  0.15543E+0005 -0.29869E+0004 -0.11054E-0008 -0.16102E-0008  0.28527E-0009
  0.15625E+0005 -0.29870E+0004 -0.10040E-0008 -0.13836E-0008  0.11154E-0009
  0.15707E+0005 -0.29870E+0004 -0.87013E-0009 -0.10706E-0008 -0.84940E-0010
  0.15750E+0005 -0.29871E+0004 -0.78771E-0009 -0.88473E-0009 -0.18373E-0009
  0.15500E+0005 -0.29620E+0004 -0.11307E-0008 -0.15894E-0008  0.27783E-0009
  0.15543E+0005 -0.29621E+0004 -0.10836E-0008 -0.15368E-0008  0.24349E-0009
  0.15625E+0005 -0.29623E+0004 -0.96842E-0009 -0.13466E-0008  0.13009E-0009
  0.15707E+0005 -0.29625E+0004 -0.82821E-0009 -0.10695E-0008 -0.18451E-0010
  0.15750E+0005 -0.29626E+0004 -0.74619E-0009 -0.90091E-0009 -0.99186E-0010
  0.15500E+0005 -0.29371E+0004 -0.11283E-0008 -0.14967E-0008  0.18921E-0009
  0.15543E+0005 -0.29373E+0004 -0.10737E-0008 -0.14612E-0008  0.18629E-0009
  0.15625E+0005 -0.29376E+0004 -0.94499E-0009 -0.13057E-0008  0.13130E-0009
  0.15707E+0005 -0.29379E+0004 -0.79618E-0009 -0.10630E-0008  0.31719E-0010
  0.15750E+0005 -0.29381E+0004 -0.71268E-0009 -0.91138E-0009 -0.29380E-0010
  0.15500E+0005 -0.29240E+0004 -0.11306E-0008 -0.14474E-0008  0.13802E-0009
  0.15543E+0005 -0.29242E+0004 -0.10726E-0008 -0.14205E-0008  0.15062E-0009
  0.15625E+0005 -0.29246E+0004 -0.93719E-0009 -0.12826E-0008  0.12538E-0009
  0.15707E+0005 -0.29250E+0004 -0.78325E-0009 -0.10576E-0008  0.51759E-0010
  0.15750E+0005 -0.29252E+0004 -0.69837E-0009 -0.91468E-0009  0.14837E-0011
  0.15750E+0005 -0.30000E+0004 -0.81267E-0009 -0.87388E-0009 -0.23416E-0009
  0.15793E+0005 -0.30000E+0004 -0.72025E-0009 -0.67284E-0009 -0.32859E-0009
  0.15875E+0005 -0.30000E+0004 -0.52381E-0009 -0.29600E-0009 -0.45746E-0009
  0.15957E+0005 -0.30000E+0004 -0.30779E-0009  0.49022E-0010 -0.51057E-0009
  0.16000E+0005 -0.30000E+0004 -0.19036E-0009  0.20974E-0009 -0.50799E-0009
  0.15750E+0005 -0.29871E+0004 -0.78771E-0009 -0.88473E-0009 -0.18373E-0009
  0.15793E+0005 -0.29871E+0004 -0.69792E-0009 -0.69228E-0009 -0.27236E-0009
  0.15875E+0005 -0.29872E+0004 -0.50989E-0009 -0.32830E-0009 -0.39857E-0009
  0.15957E+0005 -0.29872E+0004 -0.30516E-0009  0.85992E-0011 -0.45801E-0009
  0.16000E+0005 -0.29873E+0004 -0.19408E-0009  0.16707E-0009 -0.46152E-0009
  0.15750E+0005 -0.29626E+0004 -0.74619E-0009 -0.90091E-0009 -0.99186E-0010
  0.15793E+0005 -0.29627E+0004 -0.65945E-0009 -0.72435E-0009 -0.17511E-0009
  0.15875E+0005 -0.29629E+0004 -0.48367E-0009 -0.38476E-0009 -0.29231E-0009
  0.15957E+0005 -0.29630E+0004 -0.29713E-0009 -0.63810E-0010 -0.35979E-0009
  0.16000E+0005 -0.29631E+0004 -0.19675E-0009  0.89904E-0010 -0.37291E-0009
  0.15750E+0005 -0.29381E+0004 -0.71268E-0009 -0.91138E-0009 -0.29380E-0010
  0.15793E+0005 -0.29383E+0004 -0.62683E-0009 -0.75039E-0009 -0.90606E-0010
  0.15875E+0005 -0.29386E+0004 -0.45889E-0009 -0.43520E-0009 -0.19408E-0009
  0.15957E+0005 -0.29389E+0004 -0.28649E-0009 -0.13083E-0009 -0.26468E-0009
  0.16000E+0005 -0.29390E+0004 -0.19505E-0009  0.17567E-0010 -0.28495E-0009
  0.15750E+0005 -0.29252E+0004 -0.69837E-0009 -0.91468E-0009  0.14837E-0011
  0.15793E+0005 -0.29254E+0004 -0.61224E-0009 -0.76178E-0009 -0.51308E-0010
  0.15875E+0005 -0.29257E+0004 -0.44685E-0009 -0.45945E-0009 -0.14586E-0009
  0.15957E+0005 -0.29261E+0004 -0.28036E-0009 -0.16406E-0009 -0.21623E-0009
  0.16000E+0005 -0.29263E+0004 -0.19292E-0009 -0.18672E-0010 -0.23931E-0009
  0.16000E+0005 -0.30000E+0004 -0.19036E-0009  0.20974E-0009 -0.50799E-0009
  0.16043E+0005 -0.30000E+0004 -0.73404E-0010  0.35271E-0009 -0.48644E-0009
  0.16125E+0005 -0.30000E+0004  0.13769E-0009  0.56824E-0009 -0.40300E-0009
  0.16207E+0005 -0.30000E+0004  0.32106E-0009  0.70709E-0009 -0.28256E-0009
  0.16250E+0005 -0.30000E+0004  0.40151E-0009  0.74921E-0009 -0.21193E-0009
  0.16000E+0005 -0.29873E+0004 -0.19408E-0009  0.16707E-0009 -0.46152E-0009
  0.16043E+0005 -0.29873E+0004 -0.83311E-0010  0.30912E-0009 -0.44732E-0009
  0.16125E+0005 -0.29874E+0004  0.11755E-0009  0.52638E-0009 -0.37968E-0009
  0.16207E+0005 -0.29875E+0004  0.29381E-0009  0.67082E-0009 -0.27519E-0009
  0.16250E+0005 -0.29876E+0004  0.37203E-0009  0.71706E-0009 -0.21233E-0009
  0.16000E+0005 -0.29631E+0004 -0.19675E-0009  0.89904E-0010 -0.37291E-0009
  0.16043E+0005 -0.29633E+0004 -0.96686E-0010  0.22970E-0009 -0.37101E-0009
  0.16125E+0005 -0.29636E+0004  0.85844E-0010  0.44908E-0009 -0.33088E-0009
  0.16207E+0005 -0.29638E+0004  0.24866E-0009  0.60282E-0009 -0.25521E-0009
  0.16250E+0005 -0.29640E+0004  0.32234E-0009  0.65626E-0009 -0.20673E-0009
  0.16000E+0005 -0.29390E+0004 -0.19505E-0009  0.17567E-0010 -0.28495E-0009
  0.16043E+0005 -0.29393E+0004 -0.10427E-0009  0.15444E-0009 -0.29314E-0009
  0.16125E+0005 -0.29397E+0004  0.61609E-0010  0.37445E-0009 -0.27718E-0009
  0.16207E+0005 -0.29401E+0004  0.21136E-0009  0.53587E-0009 -0.22822E-0009
  0.16250E+0005 -0.29404E+0004  0.28027E-0009  0.59572E-0009 -0.19347E-0009
  0.16000E+0005 -0.29263E+0004 -0.19292E-0009 -0.18672E-0010 -0.23931E-0009
  0.16043E+0005 -0.29266E+0004 -0.10645E-0009  0.11640E-0009 -0.25194E-0009
  0.16125E+0005 -0.29271E+0004  0.51414E-0010  0.33616E-0009 -0.24732E-0009
  0.16207E+0005 -0.29276E+0004  0.19456E-0009  0.50102E-0009 -0.21150E-0009
  0.16250E+0005 -0.29279E+0004  0.26093E-0009  0.56393E-0009 -0.18369E-0009
  0.16250E+0005 -0.30000E+0004  0.40151E-0009  0.74921E-0009 -0.21193E-0009
  0.16293E+0005 -0.30000E+0004  0.46863E-0009  0.77075E-0009 -0.14033E-0009
  0.16375E+0005 -0.30000E+0004  0.55517E-0009  0.75860E-0009 -0.11322E-0010
  0.16457E+0005 -0.30000E+0004  0.58656E-0009  0.68625E-0009  0.98229E-0010
  0.16500E+0005 -0.30000E+0004  0.58165E-0009  0.62825E-0009  0.14539E-0009
  0.16250E+0005 -0.29876E+0004  0.37203E-0009  0.71706E-0009 -0.21233E-0009
  0.16293E+0005 -0.29876E+0004  0.43807E-0009  0.74346E-0009 -0.14783E-0009
  0.16375E+0005 -0.29877E+0004  0.52539E-0009  0.74158E-0009 -0.29828E-0010
  0.16457E+0005 -0.29878E+0004  0.56076E-0009  0.68012E-0009  0.72183E-0010
  0.16500E+0005 -0.29879E+0004  0.55895E-0009  0.62766E-0009  0.11687E-0009
  0.16250E+0005 -0.29640E+0004  0.32234E-0009  0.65626E-0009 -0.20673E-0009
  0.16293E+0005 -0.29641E+0004  0.38577E-0009  0.69121E-0009 -0.15557E-0009
  0.16375E+0005 -0.29644E+0004  0.47322E-0009  0.70783E-0009 -0.58774E-0010
  0.16457E+0005 -0.29648E+0004  0.51456E-0009  0.66628E-0009  0.28065E-0010
  0.16500E+0005 -0.29649E+0004  0.51776E-0009  0.62419E-0009  0.67358E-0010
  0.16250E+0005 -0.29404E+0004  0.28027E-0009  0.59572E-0009 -0.19347E-0009
  0.16293E+0005 -0.29406E+0004  0.34059E-0009  0.63843E-0009 -0.15532E-0009
  0.16375E+0005 -0.29412E+0004  0.42673E-0009  0.67228E-0009 -0.79846E-0010
  0.16457E+0005 -0.29417E+0004  0.47218E-0009  0.64970E-0009 -0.90749E-0011
  0.16500E+0005 -0.29420E+0004  0.47936E-0009  0.61765E-0009  0.24060E-0010
  0.16250E+0005 -0.29279E+0004  0.26093E-0009  0.56393E-0009 -0.18369E-0009
  0.16293E+0005 -0.29283E+0004  0.31949E-0009  0.61042E-0009 -0.15218E-0009
  0.16375E+0005 -0.29289E+0004  0.40447E-0009  0.65285E-0009 -0.87886E-0010
  0.16457E+0005 -0.29295E+0004  0.45146E-0009  0.63990E-0009 -0.25848E-0010
  0.16500E+0005 -0.29299E+0004  0.46035E-0009  0.61301E-0009  0.37965E-0011
  0.16500E+0005 -0.30000E+0004  0.58165E-0009  0.62825E-0009  0.14539E-0009
  0.16543E+0005 -0.30000E+0004  0.56321E-0009  0.55936E-0009  0.18453E-0009
  0.16625E+0005 -0.30000E+0004  0.49650E-0009  0.40775E-0009  0.23647E-0009
  0.16707E+0005 -0.30000E+0004  0.39874E-0009  0.24255E-0009  0.26140E-0009
  0.16750E+0005 -0.30000E+0004  0.33936E-0009  0.15543E-0009  0.26522E-0009
  0.16500E+0005 -0.29879E+0004  0.55895E-0009  0.62766E-0009  0.11687E-0009
  0.16543E+0005 -0.29880E+0004  0.54412E-0009  0.56420E-0009  0.15440E-0009
  0.16625E+0005 -0.29881E+0004  0.48508E-0009  0.42154E-0009  0.20589E-0009
  0.16707E+0005 -0.29882E+0004  0.39522E-0009  0.26316E-0009  0.23319E-0009
  0.16750E+0005 -0.29882E+0004  0.33979E-0009  0.17855E-0009  0.23927E-0009
  0.16500E+0005 -0.29649E+0004  0.51776E-0009  0.62419E-0009  0.67358E-0010
  0.16543E+0005 -0.29651E+0004  0.50891E-0009  0.57075E-0009  0.10116E-0009
  0.16625E+0005 -0.29654E+0004  0.46290E-0009  0.44499E-0009  0.15026E-0009
  0.16707E+0005 -0.29658E+0004  0.38681E-0009  0.29977E-0009  0.18050E-0009
  0.16750E+0005 -0.29659E+0004  0.33840E-0009  0.22022E-0009  0.18999E-0009
  0.16500E+0005 -0.29420E+0004  0.47936E-0009  0.61765E-0009  0.24060E-0010
  0.16543E+0005 -0.29423E+0004  0.47545E-0009  0.57399E-0009  0.53324E-0010
  0.16625E+0005 -0.29428E+0004  0.44060E-0009  0.46502E-0009  0.98143E-0010
  0.16707E+0005 -0.29434E+0004  0.37672E-0009  0.33323E-0009  0.12934E-0009
  0.16750E+0005 -0.29436E+0004  0.33465E-0009  0.25902E-0009  0.14118E-0009
  0.16500E+0005 -0.29299E+0004  0.46035E-0009  0.61301E-0009  0.37965E-0011
  0.16543E+0005 -0.29302E+0004  0.45867E-0009  0.57440E-0009  0.30366E-0010
  0.16625E+0005 -0.29309E+0004  0.42900E-0009  0.47423E-0009  0.72242E-0010
  0.16707E+0005 -0.29315E+0004  0.37093E-0009  0.34962E-0009  0.10316E-0009
  0.16750E+0005 -0.29319E+0004  0.33194E-0009  0.27834E-0009  0.11583E-0009
  0.16750E+0005 -0.30000E+0004  0.33936E-0009  0.15543E-0009  0.26522E-0009
  0.16793E+0005 -0.30000E+0004  0.27706E-0009  0.70778E-0010  0.26375E-0009
  0.16875E+0005 -0.30000E+0004  0.15789E-0009 -0.75998E-0010  0.24975E-0009
  0.16957E+0005 -0.30000E+0004  0.45743E-0010 -0.19831E-0009  0.22636E-0009
  0.17000E+0005 -0.30000E+0004 -0.80268E-0011 -0.25131E-0009  0.21208E-0009
  0.16750E+0005 -0.29882E+0004  0.33979E-0009  0.17855E-0009  0.23927E-0009
  0.16793E+0005 -0.29883E+0004  0.28117E-0009  0.95730E-0010  0.24048E-0009
  0.16875E+0005 -0.29884E+0004  0.16783E-0009 -0.49777E-0010  0.23262E-0009
  0.16957E+0005 -0.29885E+0004  0.59694E-0010 -0.17344E-0009  0.21595E-0009
  0.17000E+0005 -0.29886E+0004  0.72554E-0011 -0.22803E-0009  0.20515E-0009
  0.16750E+0005 -0.29659E+0004  0.33840E-0009  0.22022E-0009  0.18999E-0009
  0.16793E+0005 -0.29661E+0004  0.28635E-0009  0.14112E-0009  0.19559E-0009
  0.16875E+0005 -0.29664E+0004  0.18367E-0009 -0.12949E-0011  0.19815E-0009
  0.16957E+0005 -0.29667E+0004  0.83152E-0010 -0.12673E-0009  0.19337E-0009
  0.17000E+0005 -0.29669E+0004  0.33374E-0010 -0.18395E-0009  0.18894E-0009
  0.16750E+0005 -0.29436E+0004  0.33465E-0009  0.25902E-0009  0.14118E-0009
  0.16793E+0005 -0.29439E+0004  0.28865E-0009  0.18400E-0009  0.15019E-0009
  0.16875E+0005 -0.29444E+0004  0.19599E-0009  0.45539E-0010  0.16155E-0009
  0.16957E+0005 -0.29449E+0004  0.10297E-0009 -0.80664E-0010  0.16746E-0009
  0.17000E+0005 -0.29452E+0004  0.55977E-0010 -0.13999E-0009  0.16897E-0009
  0.16750E+0005 -0.29319E+0004  0.33194E-0009  0.27834E-0009  0.11583E-0009
  0.16793E+0005 -0.29322E+0004  0.28890E-0009  0.20560E-0009  0.12625E-0009
  0.16875E+0005 -0.29328E+0004  0.20124E-0009  0.69560E-0010  0.14158E-0009
  0.16957E+0005 -0.29334E+0004  0.11208E-0009 -0.56658E-0010  0.15260E-0009
  0.17000E+0005 -0.29337E+0004  0.66573E-0010 -0.11689E-0009  0.15704E-0009
  0.17000E+0005 -0.30000E+0004 -0.80268E-0011 -0.25131E-0009  0.21208E-0009
  0.17043E+0005 -0.30000E+0004 -0.57308E-0010 -0.29626E-0009  0.19726E-0009
  0.17125E+0005 -0.30000E+0004 -0.13761E-0009 -0.36008E-0009  0.16885E-0009
  0.17207E+0005 -0.30000E+0004 -0.20181E-0009 -0.39952E-0009  0.14059E-0009
  0.17250E+0005 -0.30000E+0004 -0.23019E-0009 -0.41228E-0009  0.12540E-0009
  0.17000E+0005 -0.29886E+0004  0.72554E-0011 -0.22803E-0009  0.20515E-0009
  0.17043E+0005 -0.29886E+0004 -0.41243E-0010 -0.27514E-0009  0.19370E-0009
  0.17125E+0005 -0.29887E+0004 -0.12142E-0009 -0.34402E-0009  0.17091E-0009
  0.17207E+0005 -0.29888E+0004 -0.18697E-0009 -0.38924E-0009  0.14707E-0009
  0.17250E+0005 -0.29888E+0004 -0.21650E-0009 -0.40504E-0009  0.13359E-0009
  0.17000E+0005 -0.29669E+0004  0.33374E-0010 -0.18395E-0009  0.18894E-0009
  0.17043E+0005 -0.29670E+0004 -0.13399E-0010 -0.23470E-0009  0.18368E-0009
  0.17125E+0005 -0.29672E+0004 -0.92725E-0010 -0.31247E-0009  0.17154E-0009
  0.17207E+0005 -0.29675E+0004 -0.16011E-0009 -0.36816E-0009  0.15637E-0009
  0.17250E+0005 -0.29676E+0004 -0.19144E-0009 -0.38961E-0009  0.14647E-0009
  0.17000E+0005 -0.29452E+0004  0.55977E-0010 -0.13999E-0009  0.16897E-0009
  0.17043E+0005 -0.29454E+0004  0.11158E-0010 -0.19385E-0009  0.16960E-0009
  0.17125E+0005 -0.29458E+0004 -0.66649E-0010 -0.27962E-0009  0.16797E-0009
  0.17207E+0005 -0.29462E+0004 -0.13502E-0009 -0.34509E-0009  0.16178E-0009
  0.17250E+0005 -0.29465E+0004 -0.16767E-0009 -0.37196E-0009  0.15582E-0009
  0.17000E+0005 -0.29337E+0004  0.66573E-0010 -0.11689E-0009  0.15704E-0009
  0.17043E+0005 -0.29340E+0004  0.22854E-0010 -0.17217E-0009  0.16065E-0009
  0.17125E+0005 -0.29345E+0004 -0.53934E-0010 -0.26181E-0009  0.16445E-0009
  0.17207E+0005 -0.29350E+0004 -0.12253E-0009 -0.33216E-0009  0.16308E-0009
  0.17250E+0005 -0.29353E+0004 -0.15569E-0009 -0.36179E-0009  0.15930E-0009
  0.17250E+0005 -0.30000E+0004 -0.23019E-0009 -0.41228E-0009  0.12540E-0009
  0.17293E+0005 -0.30000E+0004 -0.25538E-0009 -0.42036E-0009  0.10962E-0009
  0.17375E+0005 -0.30000E+0004 -0.29643E-0009 -0.42581E-0009  0.76797E-0010
  0.17457E+0005 -0.30000E+0004 -0.33017E-0009 -0.42062E-0009  0.38477E-0010
  0.17500E+0005 -0.30000E+0004 -0.34507E-0009 -0.41401E-0009  0.15693E-0010
  0.17250E+0005 -0.29888E+0004 -0.21650E-0009 -0.40504E-0009  0.13359E-0009
  0.17293E+0005 -0.29889E+0004 -0.24306E-0009 -0.41619E-0009  0.11924E-0009
  0.17375E+0005 -0.29889E+0004 -0.28704E-0009 -0.42681E-0009  0.87996E-0010
  0.17457E+0005 -0.29890E+0004 -0.32388E-0009 -0.42584E-0009  0.50132E-0010
  0.17500E+0005 -0.29890E+0004 -0.34039E-0009 -0.42101E-0009  0.27206E-0010
  0.17250E+0005 -0.29676E+0004 -0.19144E-0009 -0.38961E-0009  0.14647E-0009
  0.17293E+0005 -0.29678E+0004 -0.22020E-0009 -0.40636E-0009  0.13509E-0009
  0.17375E+0005 -0.29680E+0004 -0.26910E-0009 -0.42673E-0009  0.10762E-0009
  0.17457E+0005 -0.29682E+0004 -0.31130E-0009 -0.43391E-0009  0.71412E-0010
  0.17500E+0005 -0.29683E+0004 -0.33066E-0009 -0.43259E-0009  0.48622E-0010
  0.17250E+0005 -0.29465E+0004 -0.16767E-0009 -0.37196E-0009  0.15582E-0009
  0.17293E+0005 -0.29466E+0004 -0.19817E-0009 -0.39411E-0009  0.14778E-0009
  0.17375E+0005 -0.29470E+0004 -0.25116E-0009 -0.42413E-0009  0.12500E-0009
  0.17457E+0005 -0.29473E+0004 -0.29805E-0009 -0.43963E-0009  0.91455E-0010
  0.17500E+0005 -0.29475E+0004 -0.31999E-0009 -0.44200E-0009  0.69334E-0010
  0.17250E+0005 -0.29353E+0004 -0.15569E-0009 -0.36179E-0009  0.15930E-0009
  0.17293E+0005 -0.29355E+0004 -0.18694E-0009 -0.38672E-0009  0.15316E-0009
  0.17375E+0005 -0.29359E+0004 -0.24176E-0009 -0.42178E-0009  0.13320E-0009
  0.17457E+0005 -0.29363E+0004 -0.29086E-0009 -0.44171E-0009  0.10147E-0009
  0.17500E+0005 -0.29366E+0004 -0.31404E-0009 -0.44610E-0009  0.79909E-0010
  0.17500E+0005 -0.30000E+0004 -0.34507E-0009 -0.41401E-0009  0.15693E-0010
  0.17543E+0005 -0.30000E+0004 -0.35743E-0009 -0.40445E-0009 -0.86668E-0011
  0.17625E+0005 -0.30000E+0004 -0.37183E-0009 -0.37719E-0009 -0.57885E-0010
  0.17707E+0005 -0.30000E+0004 -0.36923E-0009 -0.33483E-0009 -0.10717E-0009
  0.17750E+0005 -0.30000E+0004 -0.35878E-0009 -0.30518E-0009 -0.13110E-0009
  0.17500E+0005 -0.29890E+0004 -0.34039E-0009 -0.42101E-0009  0.27206E-0010
  0.17543E+0005 -0.29891E+0004 -0.35432E-0009 -0.41290E-0009  0.24836E-0011
  0.17625E+0005 -0.29891E+0004 -0.37157E-0009 -0.38762E-0009 -0.47869E-0010
  0.17707E+0005 -0.29892E+0004 -0.37169E-0009 -0.34635E-0009 -0.98743E-0010
  0.17750E+0005 -0.29892E+0004 -0.36263E-0009 -0.31705E-0009 -0.12359E-0009
  0.17500E+0005 -0.29683E+0004 -0.33066E-0009 -0.43259E-0009  0.48622E-0010
  0.17543E+0005 -0.29684E+0004 -0.34742E-0009 -0.42744E-0009  0.23612E-0010
  0.17625E+0005 -0.29685E+0004 -0.36989E-0009 -0.40634E-0009 -0.28240E-0010
  0.17707E+0005 -0.29687E+0004 -0.37508E-0009 -0.36757E-0009 -0.81621E-0010
  0.17750E+0005 -0.29688E+0004 -0.36865E-0009 -0.33909E-0009 -0.10806E-0009
  0.17500E+0005 -0.29475E+0004 -0.31999E-0009 -0.44200E-0009  0.69334E-0010
  0.17543E+0005 -0.29477E+0004 -0.33934E-0009 -0.44004E-0009  0.44553E-0010
  0.17625E+0005 -0.29479E+0004 -0.36674E-0009 -0.42362E-0009 -0.79405E-0011
  0.17707E+0005 -0.29482E+0004 -0.37689E-0009 -0.38792E-0009 -0.63151E-0010
  0.17750E+0005 -0.29483E+0004 -0.37310E-0009 -0.36053E-0009 -0.90940E-0010
  0.17500E+0005 -0.29366E+0004 -0.31404E-0009 -0.44610E-0009  0.79909E-0010
  0.17543E+0005 -0.29367E+0004 -0.33465E-0009 -0.44590E-0009  0.55455E-0010
  0.17625E+0005 -0.29370E+0004 -0.36454E-0009 -0.43213E-0009  0.29697E-0011
  0.17707E+0005 -0.29374E+0004 -0.37725E-0009 -0.39828E-0009 -0.52934E-0010
  0.17750E+0005 -0.29375E+0004 -0.37483E-0009 -0.37156E-0009 -0.81331E-0010
  0.17750E+0005 -0.30000E+0004 -0.35878E-0009 -0.30518E-0009 -0.13110E-0009
  0.17793E+0005 -0.30000E+0004 -0.34094E-0009 -0.27009E-0009 -0.15225E-0009
  0.17875E+0005 -0.30000E+0004 -0.28431E-0009 -0.18767E-0009 -0.18092E-0009
  0.17957E+0005 -0.30000E+0004 -0.19658E-0009 -0.85918E-0010 -0.18947E-0009
  0.18000E+0005 -0.30000E+0004 -0.13843E-0009 -0.25899E-0010 -0.18433E-0009
  0.17750E+0005 -0.29892E+0004 -0.36263E-0009 -0.31705E-0009 -0.12359E-0009
  0.17793E+0005 -0.29892E+0004 -0.34614E-0009 -0.28207E-0009 -0.14577E-0009
  0.17875E+0005 -0.29893E+0004 -0.29198E-0009 -0.19965E-0009 -0.17642E-0009
  0.17957E+0005 -0.29893E+0004 -0.20656E-0009 -0.97621E-0010 -0.18701E-0009
  0.18000E+0005 -0.29894E+0004 -0.14948E-0009 -0.37379E-0010 -0.18290E-0009
  0.17750E+0005 -0.29688E+0004 -0.36865E-0009 -0.33909E-0009 -0.10806E-0009
  0.17793E+0005 -0.29688E+0004 -0.35476E-0009 -0.30459E-0009 -0.13201E-0009
  0.17875E+0005 -0.29690E+0004 -0.30544E-0009 -0.22251E-0009 -0.16632E-0009
  0.17957E+0005 -0.29691E+0004 -0.22456E-0009 -0.12018E-0009 -0.18084E-0009
  0.18000E+0005 -0.29692E+0004 -0.16964E-0009 -0.59576E-0010 -0.17882E-0009
  0.17750E+0005 -0.29483E+0004 -0.37310E-0009 -0.36053E-0009 -0.90940E-0010
  0.17793E+0005 -0.29484E+0004 -0.36184E-0009 -0.32678E-0009 -0.11648E-0009
  0.17875E+0005 -0.29487E+0004 -0.31751E-0009 -0.24547E-0009 -0.15430E-0009
  0.17957E+0005 -0.29489E+0004 -0.24139E-0009 -0.14316E-0009 -0.17281E-0009
  0.18000E+0005 -0.29490E+0004 -0.18878E-0009 -0.82301E-0010 -0.17301E-0009
  0.17750E+0005 -0.29375E+0004 -0.37483E-0009 -0.37156E-0009 -0.81331E-0010
  0.17793E+0005 -0.29377E+0004 -0.36497E-0009 -0.33832E-0009 -0.10763E-0009
  0.17875E+0005 -0.29379E+0004 -0.32332E-0009 -0.25759E-0009 -0.14722E-0009
  0.17957E+0005 -0.29382E+0004 -0.24981E-0009 -0.15542E-0009 -0.16786E-0009
  0.18000E+0005 -0.29384E+0004 -0.19847E-0009 -0.94478E-0010 -0.16928E-0009
  0.18000E+0005 -0.30000E+0004 -0.13843E-0009 -0.25899E-0010 -0.18433E-0009
  0.18043E+0005 -0.30000E+0004 -0.73332E-0010  0.36916E-0010 -0.17217E-0009
  0.18125E+0005 -0.30000E+0004  0.64212E-0010  0.15894E-0009 -0.13027E-0009
  0.18207E+0005 -0.30000E+0004  0.20901E-0009  0.27470E-0009 -0.67119E-0010
  0.18250E+0005 -0.30000E+0004  0.28308E-0009  0.32899E-0009 -0.27547E-0010
  0.18000E+0005 -0.29894E+0004 -0.14948E-0009 -0.37379E-0010 -0.18290E-0009
  0.18043E+0005 -0.29894E+0004 -0.85318E-0010  0.25755E-0010 -0.17177E-0009
  0.18125E+0005 -0.29894E+0004  0.50967E-0010  0.14861E-0009 -0.13169E-0009
  0.18207E+0005 -0.29895E+0004  0.19540E-0009  0.26558E-0009 -0.70121E-0010
  0.18250E+0005 -0.29895E+0004  0.26972E-0009  0.32075E-0009 -0.31273E-0010
  0.18000E+0005 -0.29692E+0004 -0.16964E-0009 -0.59576E-0010 -0.17882E-0009
  0.18043E+0005 -0.29693E+0004 -0.10738E-0009  0.40927E-0011 -0.16977E-0009
  0.18125E+0005 -0.29694E+0004  0.26257E-0010  0.12845E-0009 -0.13348E-0009
  0.18207E+0005 -0.29695E+0004  0.16972E-0009  0.24774E-0009 -0.75281E-0010
  0.18250E+0005 -0.29696E+0004  0.24437E-0009  0.30454E-0009 -0.37989E-0010
  0.18000E+0005 -0.29490E+0004 -0.18878E-0009 -0.82301E-0010 -0.17301E-0009
  0.18043E+0005 -0.29491E+0004 -0.12858E-0009 -0.18179E-0010 -0.16621E-0009
  0.18125E+0005 -0.29494E+0004  0.20650E-0011  0.10761E-0009 -0.13412E-0009
  0.18207E+0005 -0.29496E+0004  0.14421E-0009  0.22920E-0009 -0.79764E-0010
  0.18250E+0005 -0.29497E+0004  0.21898E-0009  0.28763E-0009 -0.44275E-0010
  0.18000E+0005 -0.29384E+0004 -0.19847E-0009 -0.94478E-0010 -0.16928E-0009
  0.18043E+0005 -0.29385E+0004 -0.13943E-0009 -0.30152E-0010 -0.16373E-0009
  0.18125E+0005 -0.29388E+0004 -0.10490E-0010  0.96343E-0010 -0.13400E-0009
  0.18207E+0005 -0.29391E+0004  0.13081E-0009  0.21913E-0009 -0.81865E-0010
  0.18250E+0005 -0.29392E+0004  0.20557E-0009  0.27842E-0009 -0.47428E-0010
  0.18250E+0005 -0.30000E+0004  0.28308E-0009  0.32899E-0009 -0.27547E-0010
  0.18293E+0005 -0.30000E+0004  0.35245E-0009  0.37635E-0009  0.14575E-0010
  0.18375E+0005 -0.30000E+0004  0.46274E-0009  0.44137E-0009  0.95940E-0010
  0.18457E+0005 -0.30000E+0004  0.53391E-0009  0.46755E-0009  0.16999E-0009
  0.18500E+0005 -0.30000E+0004  0.55225E-0009  0.46422E-0009  0.20256E-0009
  0.18250E+0005 -0.29895E+0004  0.26972E-0009  0.32075E-0009 -0.31273E-0010
  0.18293E+0005 -0.29895E+0004  0.33966E-0009  0.36907E-0009  0.10269E-0010
  0.18375E+0005 -0.29896E+0004  0.45195E-0009  0.43641E-0009  0.90806E-0010
  0.18457E+0005 -0.29897E+0004  0.52624E-0009  0.46540E-0009  0.16455E-0009
  0.18500E+0005 -0.29897E+0004  0.54660E-0009  0.46373E-0009  0.19715E-0009
  0.18250E+0005 -0.29696E+0004  0.24437E-0009  0.30454E-0009 -0.37989E-0010
  0.18293E+0005 -0.29697E+0004  0.31525E-0009  0.35475E-0009  0.22374E-0011
  0.18375E+0005 -0.29699E+0004  0.43108E-0009  0.42652E-0009  0.80915E-0010
  0.18457E+0005 -0.29700E+0004  0.51107E-0009  0.46086E-0009  0.15383E-0009
  0.18500E+0005 -0.29701E+0004  0.53515E-0009  0.46230E-0009  0.18640E-0009
  0.18250E+0005 -0.29497E+0004  0.21898E-0009  0.28763E-0009 -0.44275E-0010
  0.18293E+0005 -0.29499E+0004  0.29063E-0009  0.33975E-0009 -0.56115E-0011
  0.18375E+0005 -0.29501E+0004  0.40967E-0009  0.41597E-0009  0.70823E-0010
  0.18457E+0005 -0.29504E+0004  0.49507E-0009  0.45568E-0009  0.14259E-0009
  0.18500E+0005 -0.29506E+0004  0.52277E-0009  0.46022E-0009  0.17504E-0009
  0.18250E+0005 -0.29392E+0004  0.20557E-0009  0.27842E-0009 -0.47428E-0010
  0.18293E+0005 -0.29394E+0004  0.27755E-0009  0.33155E-0009 -0.96697E-0011
  0.18375E+0005 -0.29397E+0004  0.39817E-0009  0.41013E-0009  0.65426E-0010
  0.18457E+0005 -0.29401E+0004  0.48631E-0009  0.45268E-0009  0.13646E-0009
  0.18500E+0005 -0.29402E+0004  0.51586E-0009  0.45887E-0009  0.16881E-0009
  0.18500E+0005 -0.30000E+0004  0.55225E-0009  0.46422E-0009  0.20256E-0009
  0.18543E+0005 -0.30000E+0004  0.55637E-0009  0.44919E-0009  0.22899E-0009
  0.18625E+0005 -0.30000E+0004  0.52447E-0009  0.39002E-0009  0.25881E-0009
  0.18707E+0005 -0.30000E+0004  0.44438E-0009  0.29720E-0009  0.25934E-0009
  0.18750E+0005 -0.30000E+0004  0.38570E-0009  0.23815E-0009  0.24779E-0009
  0.18500E+0005 -0.29897E+0004  0.54660E-0009  0.46373E-0009  0.19715E-0009
  0.18543E+0005 -0.29897E+0004  0.55292E-0009  0.45037E-0009  0.22377E-0009
  0.18625E+0005 -0.29898E+0004  0.52547E-0009  0.39440E-0009  0.25432E-0009
  0.18707E+0005 -0.29898E+0004  0.44979E-0009  0.30449E-0009  0.25599E-0009
  0.18750E+0005 -0.29899E+0004  0.39323E-0009  0.24671E-0009  0.24517E-0009
  0.18500E+0005 -0.29701E+0004  0.53515E-0009  0.46230E-0009  0.18640E-0009
  0.18543E+0005 -0.29702E+0004  0.54556E-0009  0.45213E-0009  0.21332E-0009
  0.18625E+0005 -0.29704E+0004  0.52647E-0009  0.40222E-0009  0.24518E-0009
  0.18707E+0005 -0.29706E+0004  0.45913E-0009  0.31785E-0009  0.24901E-0009
  0.18750E+0005 -0.29707E+0004  0.40662E-0009  0.26255E-0009  0.23961E-0009
  0.18500E+0005 -0.29506E+0004  0.52277E-0009  0.46022E-0009  0.17504E-0009
  0.18543E+0005 -0.29507E+0004  0.53718E-0009  0.45326E-0009  0.20215E-0009
  0.18625E+0005 -0.29510E+0004  0.52633E-0009  0.40943E-0009  0.23526E-0009
  0.18707E+0005 -0.29513E+0004  0.46730E-0009  0.33062E-0009  0.24128E-0009
  0.18750E+0005 -0.29515E+0004  0.41889E-0009  0.27785E-0009  0.23331E-0009
  0.18500E+0005 -0.29402E+0004  0.51586E-0009  0.45887E-0009  0.16881E-0009
  0.18543E+0005 -0.29404E+0004  0.53234E-0009  0.45360E-0009  0.19600E-0009
  0.18625E+0005 -0.29408E+0004  0.52580E-0009  0.41298E-0009  0.22973E-0009
  0.18707E+0005 -0.29412E+0004  0.47116E-0009  0.33712E-0009  0.23690E-0009
  0.18750E+0005 -0.29414E+0004  0.42493E-0009  0.28569E-0009  0.22972E-0009
  0.18750E+0005 -0.30000E+0004  0.38570E-0009  0.23815E-0009  0.24779E-0009
  0.18793E+0005 -0.30000E+0004  0.31810E-0009  0.17447E-0009  0.22875E-0009
  0.18875E+0005 -0.30000E+0004  0.17331E-0009  0.48032E-0010  0.17515E-0009
  0.18957E+0005 -0.30000E+0004  0.20426E-0010 -0.75072E-0010  0.10561E-0009
  0.19000E+0005 -0.30000E+0004 -0.58014E-0010 -0.13466E-0009  0.65757E-0010
  0.18750E+0005 -0.29899E+0004  0.39323E-0009  0.24671E-0009  0.24517E-0009
  0.18793E+0005 -0.29899E+0004  0.32754E-0009  0.18416E-0009  0.22689E-0009
  0.18875E+0005 -0.29900E+0004  0.18554E-0009  0.59096E-0010  0.17481E-0009
  0.18957E+0005 -0.29900E+0004  0.34136E-0010 -0.63661E-0010  0.10668E-0009
  0.19000E+0005 -0.29901E+0004 -0.44096E-0010 -0.12351E-0009  0.67473E-0010
  0.18750E+0005 -0.29707E+0004  0.40662E-0009  0.26255E-0009  0.23961E-0009
  0.18793E+0005 -0.29708E+0004  0.34459E-0009  0.20213E-0009  0.22282E-0009
  0.18875E+0005 -0.29709E+0004  0.20803E-0009  0.79750E-0010  0.17371E-0009
  0.18957E+0005 -0.29711E+0004  0.59643E-0010 -0.42237E-0010  0.10836E-0009
  0.19000E+0005 -0.29712E+0004 -0.18069E-0010 -0.10249E-0009  0.70446E-0010
  0.18750E+0005 -0.29515E+0004  0.41889E-0009  0.27785E-0009  0.23331E-0009
  0.18793E+0005 -0.29516E+0004  0.36059E-0009  0.21958E-0009  0.21808E-0009
  0.18875E+0005 -0.29519E+0004  0.22965E-0009  0.99988E-0010  0.17205E-0009
  0.18957E+0005 -0.29522E+0004  0.84547E-0010 -0.21080E-0010  0.10964E-0009
  0.19000E+0005 -0.29524E+0004  0.75086E-0011 -0.81647E-0010  0.73093E-0010
  0.18750E+0005 -0.29414E+0004  0.42493E-0009  0.28569E-0009  0.22972E-0009
  0.18793E+0005 -0.29415E+0004  0.36861E-0009  0.22857E-0009  0.21532E-0009
  0.18875E+0005 -0.29419E+0004  0.24072E-0009  0.11050E-0009  0.17098E-0009
  0.18957E+0005 -0.29422E+0004  0.97454E-0010 -0.10029E-0010  0.11017E-0009
  0.19000E+0005 -0.29424E+0004  0.20834E-0010 -0.70726E-0010  0.74379E-0010
  0.19000E+0005 -0.30000E+0004 -0.58014E-0010 -0.13466E-0009  0.65757E-0010
  0.19043E+0005 -0.30000E+0004 -0.13217E-0009 -0.18883E-0009  0.25620E-0010
  0.19125E+0005 -0.30000E+0004 -0.25430E-0009 -0.27240E-0009 -0.46321E-0010
  0.19207E+0005 -0.30000E+0004 -0.34446E-0009 -0.32721E-0009 -0.10605E-0009
  0.19250E+0005 -0.30000E+0004 -0.37706E-0009 -0.34377E-0009 -0.13053E-0009
  0.19000E+0005 -0.29901E+0004 -0.44096E-0010 -0.12351E-0009  0.67473E-0010
  0.19043E+0005 -0.29901E+0004 -0.11843E-0009 -0.17818E-0009  0.27878E-0010
  0.19125E+0005 -0.29901E+0004 -0.24188E-0009 -0.26341E-0009 -0.43316E-0010
  0.19207E+0005 -0.29902E+0004 -0.33447E-0009 -0.32058E-0009 -0.10271E-0009
  0.19250E+0005 -0.29902E+0004 -0.36867E-0009 -0.33857E-0009 -0.12720E-0009
  0.19000E+0005 -0.29712E+0004 -0.18069E-0010 -0.10249E-0009  0.70446E-0010
  0.19043E+0005 -0.29713E+0004 -0.92595E-0010 -0.15805E-0009  0.31954E-0010
  0.19125E+0005 -0.29714E+0004 -0.21833E-0009 -0.24629E-0009 -0.37728E-0010
  0.19207E+0005 -0.29716E+0004 -0.31531E-0009 -0.30782E-0009 -0.96432E-0010
  0.19250E+0005 -0.29716E+0004 -0.35246E-0009 -0.32848E-0009 -0.12088E-0009
  0.19000E+0005 -0.29524E+0004  0.75086E-0011 -0.81647E-0010  0.73093E-0010
  0.19043E+0005 -0.29525E+0004 -0.67048E-0010 -0.13801E-0009  0.35787E-0010
  0.19125E+0005 -0.29527E+0004 -0.19477E-0009 -0.22908E-0009 -0.32256E-0010
  0.19207E+0005 -0.29529E+0004 -0.29587E-0009 -0.29482E-0009 -0.90176E-0010
  0.19250E+0005 -0.29531E+0004 -0.33587E-0009 -0.31808E-0009 -0.11455E-0009
  0.19000E+0005 -0.29424E+0004  0.20834E-0010 -0.70726E-0010  0.74379E-0010
  0.19043E+0005 -0.29426E+0004 -0.53678E-0010 -0.12747E-0009  0.37722E-0010
  0.19125E+0005 -0.29428E+0004 -0.18234E-0009 -0.21997E-0009 -0.29409E-0010
  0.19207E+0005 -0.29431E+0004 -0.28552E-0009 -0.28786E-0009 -0.86883E-0010
  0.19250E+0005 -0.29433E+0004 -0.32697E-0009 -0.31247E-0009 -0.11121E-0009
  0.19250E+0005 -0.30000E+0004 -0.37706E-0009 -0.34377E-0009 -0.13053E-0009
  0.19293E+0005 -0.30000E+0004 -0.39888E-0009 -0.35191E-0009 -0.14946E-0009
  0.19375E+0005 -0.30000E+0004 -0.41076E-0009 -0.34518E-0009 -0.16928E-0009
  0.19457E+0005 -0.30000E+0004 -0.38677E-0009 -0.31252E-0009 -0.16869E-0009
  0.19500E+0005 -0.30000E+0004 -0.36145E-0009 -0.28637E-0009 -0.16107E-0009
  0.19250E+0005 -0.29902E+0004 -0.36867E-0009 -0.33857E-0009 -0.12720E-0009
  0.19293E+0005 -0.29902E+0004 -0.39223E-0009 -0.34823E-0009 -0.14621E-0009
  0.19375E+0005 -0.29903E+0004 -0.40761E-0009 -0.34444E-0009 -0.16640E-0009
  0.19457E+0005 -0.29903E+0004 -0.38704E-0009 -0.31459E-0009 -0.16636E-0009
  0.19500E+0005 -0.29903E+0004 -0.36337E-0009 -0.28979E-0009 -0.15907E-0009
  0.19250E+0005 -0.29716E+0004 -0.35246E-0009 -0.32848E-0009 -0.12088E-0009
  0.19293E+0005 -0.29717E+0004 -0.37925E-0009 -0.34098E-0009 -0.14003E-0009
  0.19375E+0005 -0.29718E+0004 -0.40118E-0009 -0.34269E-0009 -0.16094E-0009
  0.19457E+0005 -0.29719E+0004 -0.38712E-0009 -0.31817E-0009 -0.16200E-0009
  0.19500E+0005 -0.29719E+0004 -0.36667E-0009 -0.29597E-0009 -0.15540E-0009
  0.19250E+0005 -0.29531E+0004 -0.33587E-0009 -0.31808E-0009 -0.11455E-0009
  0.19293E+0005 -0.29531E+0004 -0.36580E-0009 -0.33334E-0009 -0.13382E-0009
  0.19375E+0005 -0.29533E+0004 -0.39420E-0009 -0.34049E-0009 -0.15546E-0009
  0.19457E+0005 -0.29534E+0004 -0.38666E-0009 -0.32127E-0009 -0.15769E-0009
  0.19500E+0005 -0.29535E+0004 -0.36948E-0009 -0.30170E-0009 -0.15182E-0009
  0.19250E+0005 -0.29433E+0004 -0.32697E-0009 -0.31247E-0009 -0.11121E-0009
  0.19293E+0005 -0.29434E+0004 -0.35853E-0009 -0.32916E-0009 -0.13054E-0009
  0.19375E+0005 -0.29435E+0004 -0.39030E-0009 -0.33914E-0009 -0.15256E-0009
  0.19457E+0005 -0.29437E+0004 -0.38621E-0009 -0.32271E-0009 -0.15543E-0009
  0.19500E+0005 -0.29438E+0004 -0.37077E-0009 -0.30452E-0009 -0.14996E-0009
  0.19500E+0005 -0.30000E+0004 -0.36145E-0009 -0.28637E-0009 -0.16107E-0009
  0.19543E+0005 -0.30000E+0004 -0.32864E-0009 -0.25498E-0009 -0.14918E-0009
  0.19625E+0005 -0.30000E+0004 -0.25004E-0009 -0.18406E-0009 -0.11760E-0009
  0.19707E+0005 -0.30000E+0004 -0.15677E-0009 -0.10269E-0009 -0.78801E-0010
  0.19750E+0005 -0.30000E+0004 -0.10364E-0009 -0.55965E-0010 -0.57121E-0010
  0.19500E+0005 -0.29903E+0004 -0.36337E-0009 -0.28979E-0009 -0.15907E-0009
  0.19543E+0005 -0.29903E+0004 -0.33209E-0009 -0.25969E-0009 -0.14751E-0009
  0.19625E+0005 -0.29904E+0004 -0.25595E-0009 -0.19087E-0009 -0.11656E-0009
  0.19707E+0005 -0.29904E+0004 -0.16455E-0009 -0.11127E-0009 -0.78398E-0010
  0.19750E+0005 -0.29904E+0004 -0.11294E-0009 -0.66527E-0010 -0.57421E-0010
  0.19500E+0005 -0.29719E+0004 -0.36667E-0009 -0.29597E-0009 -0.15540E-0009
  0.19543E+0005 -0.29720E+0004 -0.33834E-0009 -0.26829E-0009 -0.14451E-0009
  0.19625E+0005 -0.29721E+0004 -0.26700E-0009 -0.20349E-0009 -0.11490E-0009
  0.19707E+0005 -0.29723E+0004 -0.17935E-0009 -0.12729E-0009 -0.78112E-0010
  0.19750E+0005 -0.29723E+0004 -0.13031E-0009 -0.85684E-0010 -0.58283E-0010
  0.19500E+0005 -0.29535E+0004 -0.36948E-0009 -0.30170E-0009 -0.15182E-0009
  0.19543E+0005 -0.29536E+0004 -0.34418E-0009 -0.27643E-0009 -0.14168E-0009
  0.19625E+0005 -0.29539E+0004 -0.27783E-0009 -0.21570E-0009 -0.11355E-0009
  0.19707E+0005 -0.29541E+0004 -0.19411E-0009 -0.14290E-0009 -0.78286E-0010
  0.19750E+0005 -0.29542E+0004 -0.14699E-0009 -0.10328E-0009 -0.59329E-0010
  0.19500E+0005 -0.29438E+0004 -0.37077E-0009 -0.30452E-0009 -0.14996E-0009
  0.19543E+0005 -0.29440E+0004 -0.34709E-0009 -0.28054E-0009 -0.14023E-0009
  0.19625E+0005 -0.29442E+0004 -0.28342E-0009 -0.22196E-0009 -0.11293E-0009
  0.19707E+0005 -0.29445E+0004 -0.20185E-0009 -0.15095E-0009 -0.78506E-0010
  0.19750E+0005 -0.29447E+0004 -0.15559E-0009 -0.11211E-0009 -0.59957E-0010
  0.19750E+0005 -0.30000E+0004 -0.10364E-0009 -0.55965E-0010 -0.57121E-0010
  0.19793E+0005 -0.30000E+0004 -0.52164E-0010 -0.12612E-0010 -0.36252E-0010
  0.19875E+0005 -0.30000E+0004  0.46352E-0010  0.73712E-0010  0.13547E-0011
  0.19957E+0005 -0.30000E+0004  0.12729E-0009  0.13819E-0009  0.32014E-0010
  0.20000E+0005 -0.30000E+0004  0.14897E-0009  0.14401E-0009  0.42529E-0010
  0.19750E+0005 -0.29904E+0004 -0.11294E-0009 -0.66527E-0010 -0.57421E-0010
  0.19793E+0005 -0.29905E+0004 -0.61341E-0010 -0.22721E-0010 -0.36553E-0010
  0.19875E+0005 -0.29906E+0004  0.35192E-0010  0.60512E-0010 -0.47828E-0013
  0.19957E+0005 -0.29906E+0004  0.10953E-0009  0.11726E-0009  0.25122E-0010
  0.20000E+0005 -0.29907E+0004  0.11670E-0009  0.10107E-0009  0.28741E-0010
  0.19750E+0005 -0.29723E+0004 -0.13031E-0009 -0.85684E-0010 -0.58283E-0010
  0.19793E+0005 -0.29725E+0004 -0.78789E-0010 -0.41401E-0010 -0.37635E-0010
  0.19875E+0005 -0.29727E+0004  0.13368E-0010  0.35905E-0010 -0.40365E-0011
  0.19957E+0005 -0.29729E+0004  0.81615E-0010  0.85825E-0010  0.15506E-0010
  0.20000E+0005 -0.29730E+0004  0.88175E-0010  0.64860E-0010  0.21400E-0010
  0.19750E+0005 -0.29542E+0004 -0.14699E-0009 -0.10328E-0009 -0.59329E-0010
  0.19793E+0005 -0.29544E+0004 -0.96523E-0010 -0.59895E-0010 -0.39389E-0010
  0.19875E+0005 -0.29548E+0004 -0.80484E-0011  0.13181E-0010 -0.87057E-0011
  0.19957E+0005 -0.29552E+0004  0.58431E-0010  0.60351E-0010  0.92787E-0011
  0.20000E+0005 -0.29554E+0004  0.73634E-0010  0.47878E-0010  0.22006E-0010
  0.19750E+0005 -0.29447E+0004 -0.15559E-0009 -0.11211E-0009 -0.59957E-0010
  0.19793E+0005 -0.29449E+0004 -0.10592E-0009 -0.69496E-0010 -0.40528E-0010
  0.19875E+0005 -0.29454E+0004 -0.19044E-0010  0.18547E-0011 -0.11131E-0010
  0.19957E+0005 -0.29458E+0004  0.47773E-0010  0.48898E-0010  0.70692E-0011
  0.20000E+0005 -0.29461E+0004  0.67233E-0010  0.41503E-0010  0.22142E-0010
  0.00000E+0000 -0.29364E+0004 -0.21577E-0008 -0.11211E-0008 -0.18675E-0008
  0.43168E+0002 -0.29363E+0004 -0.15627E-0008 -0.13317E-0008 -0.49469E-0009
  0.12500E+0003 -0.29359E+0004 -0.15314E-0008 -0.21433E-0008  0.26249E-0009
  0.20683E+0003 -0.29356E+0004 -0.15894E-0008 -0.28644E-0008  0.86085E-0009
  0.25000E+0003 -0.29354E+0004 -0.15732E-0008 -0.31562E-0008  0.12475E-0008
  0.00000E+0000 -0.29255E+0004 -0.21848E-0008 -0.12078E-0008 -0.17997E-0008
  0.43168E+0002 -0.29252E+0004 -0.15538E-0008 -0.14042E-0008 -0.37635E-0009
  0.12500E+0003 -0.29248E+0004 -0.14413E-0008 -0.21692E-0008  0.49881E-0009
  0.20683E+0003 -0.29245E+0004 -0.15219E-0008 -0.28738E-0008  0.10486E-0008
  0.25000E+0003 -0.29242E+0004 -0.15339E-0008 -0.31544E-0008  0.13781E-0008
  0.00000E+0000 -0.29046E+0004 -0.21822E-0008 -0.13665E-0008 -0.15831E-0008
  0.43168E+0002 -0.29044E+0004 -0.15461E-0008 -0.15584E-0008 -0.16292E-0009
  0.12500E+0003 -0.29039E+0004 -0.13184E-0008 -0.22381E-0008  0.87358E-0009
  0.20683E+0003 -0.29034E+0004 -0.14286E-0008 -0.28937E-0008  0.13488E-0008
  0.25000E+0003 -0.29031E+0004 -0.14930E-0008 -0.31557E-0008  0.15755E-0008
  0.00000E+0000 -0.28838E+0004 -0.21377E-0008 -0.15249E-0008 -0.12956E-0008
  0.43168E+0002 -0.28835E+0004 -0.15374E-0008 -0.17216E-0008  0.54974E-0010
  0.12500E+0003 -0.28829E+0004 -0.12434E-0008 -0.23240E-0008  0.11750E-0008
  0.20683E+0003 -0.28823E+0004 -0.13801E-0008 -0.29197E-0008  0.15791E-0008
  0.25000E+0003 -0.28820E+0004 -0.14923E-0008 -0.31619E-0008  0.17117E-0008
  0.00000E+0000 -0.28729E+0004 -0.21065E-0008 -0.16105E-0008 -0.11300E-0008
  0.43168E+0002 -0.28725E+0004 -0.15300E-0008 -0.18088E-0008  0.17552E-0009
  0.12500E+0003 -0.28718E+0004 -0.12187E-0008 -0.23740E-0008  0.13116E-0008
  0.20683E+0003 -0.28712E+0004 -0.13713E-0008 -0.29359E-0008  0.16748E-0008
  0.25000E+0003 -0.28708E+0004 -0.15066E-0008 -0.31665E-0008  0.17607E-0008
  0.25000E+0003 -0.29354E+0004 -0.15732E-0008 -0.31562E-0008  0.12475E-0008
  0.29317E+0003 -0.29352E+0004 -0.16032E-0008 -0.34124E-0008  0.15507E-0008
  0.37500E+0003 -0.29349E+0004 -0.17250E-0008 -0.37497E-0008  0.19384E-0008
  0.45683E+0003 -0.29347E+0004 -0.18885E-0008 -0.38490E-0008  0.20456E-0008
  0.50000E+0003 -0.29345E+0004 -0.19633E-0008 -0.37975E-0008  0.20003E-0008
  0.25000E+0003 -0.29242E+0004 -0.15339E-0008 -0.31544E-0008  0.13781E-0008
  0.29317E+0003 -0.29241E+0004 -0.15898E-0008 -0.34020E-0008  0.16306E-0008
  0.37500E+0003 -0.29237E+0004 -0.17553E-0008 -0.37181E-0008  0.19222E-0008
  0.45683E+0003 -0.29234E+0004 -0.19465E-0008 -0.37986E-0008  0.19541E-0008
  0.50000E+0003 -0.29232E+0004 -0.20271E-0008 -0.37393E-0008  0.18822E-0008
  0.25000E+0003 -0.29031E+0004 -0.14930E-0008 -0.31557E-0008  0.15755E-0008
  0.29317E+0003 -0.29029E+0004 -0.15950E-0008 -0.33833E-0008  0.17336E-0008
  0.37500E+0003 -0.29024E+0004 -0.18360E-0008 -0.36584E-0008  0.18520E-0008
  0.45683E+0003 -0.29020E+0004 -0.20696E-0008 -0.37039E-0008  0.17534E-0008
  0.50000E+0003 -0.29017E+0004 -0.21553E-0008 -0.36298E-0008  0.16378E-0008
  0.25000E+0003 -0.28820E+0004 -0.14923E-0008 -0.31619E-0008  0.17117E-0008
  0.29317E+0003 -0.28817E+0004 -0.16369E-0008 -0.33663E-0008  0.17781E-0008
  0.37500E+0003 -0.28811E+0004 -0.19436E-0008 -0.35995E-0008  0.17347E-0008
  0.45683E+0003 -0.28806E+0004 -0.22066E-0008 -0.36101E-0008  0.15207E-0008
  0.50000E+0003 -0.28803E+0004 -0.22902E-0008 -0.35216E-0008  0.13699E-0008
  0.25000E+0003 -0.28708E+0004 -0.15066E-0008 -0.31665E-0008  0.17607E-0008
  0.29317E+0003 -0.28705E+0004 -0.16723E-0008 -0.33580E-0008  0.17800E-0008
  0.37500E+0003 -0.28699E+0004 -0.20096E-0008 -0.35686E-0008  0.16558E-0008
  0.45683E+0003 -0.28693E+0004 -0.22832E-0008 -0.35609E-0008  0.13868E-0008
  0.50000E+0003 -0.28690E+0004 -0.23630E-0008 -0.34649E-0008  0.12205E-0008
  0.50000E+0003 -0.29345E+0004 -0.19633E-0008 -0.37975E-0008  0.20003E-0008
  0.54317E+0003 -0.29344E+0004 -0.20092E-0008 -0.36732E-0008  0.19044E-0008
  0.62500E+0003 -0.29343E+0004 -0.19694E-0008 -0.32509E-0008  0.16467E-0008
  0.70683E+0003 -0.29341E+0004 -0.17041E-0008 -0.26211E-0008  0.13982E-0008
  0.75000E+0003 -0.29340E+0004 -0.14625E-0008 -0.22273E-0008  0.13100E-0008
  0.50000E+0003 -0.29232E+0004 -0.20271E-0008 -0.37393E-0008  0.18822E-0008
  0.54317E+0003 -0.29231E+0004 -0.20725E-0008 -0.36089E-0008  0.17696E-0008
  0.62500E+0003 -0.29229E+0004 -0.20161E-0008 -0.31808E-0008  0.15074E-0008
  0.70683E+0003 -0.29227E+0004 -0.17206E-0008 -0.25521E-0008  0.12831E-0008
  0.75000E+0003 -0.29226E+0004 -0.14614E-0008 -0.21614E-0008  0.12149E-0008
  0.50000E+0003 -0.29017E+0004 -0.21553E-0008 -0.36298E-0008  0.16378E-0008
  0.54317E+0003 -0.29016E+0004 -0.21939E-0008 -0.34883E-0008  0.15004E-0008
  0.62500E+0003 -0.29014E+0004 -0.20971E-0008 -0.30495E-0008  0.12407E-0008
  0.70683E+0003 -0.29011E+0004 -0.17396E-0008 -0.24230E-0008  0.10683E-0008
  0.75000E+0003 -0.29010E+0004 -0.14466E-0008 -0.20382E-0008  0.10390E-0008
  0.50000E+0003 -0.28803E+0004 -0.22902E-0008 -0.35216E-0008  0.13699E-0008
  0.54317E+0003 -0.28801E+0004 -0.23153E-0008 -0.33692E-0008  0.12158E-0008
  0.62500E+0003 -0.28799E+0004 -0.21679E-0008 -0.29200E-0008  0.97091E-0009
  0.70683E+0003 -0.28796E+0004 -0.17438E-0008 -0.22956E-0008  0.85696E-0009
  0.75000E+0003 -0.28794E+0004 -0.14170E-0008 -0.19166E-0008  0.86717E-0009
  0.50000E+0003 -0.28690E+0004 -0.23630E-0008 -0.34649E-0008  0.12205E-0008
  0.54317E+0003 -0.28688E+0004 -0.23785E-0008 -0.33069E-0008  0.10606E-0008
  0.62500E+0003 -0.28685E+0004 -0.22010E-0008 -0.28523E-0008  0.82777E-0009
  0.70683E+0003 -0.28682E+0004 -0.17405E-0008 -0.22290E-0008  0.74655E-0009
  0.75000E+0003 -0.28680E+0004 -0.13963E-0008 -0.18529E-0008  0.77752E-0009
  0.75000E+0003 -0.29340E+0004 -0.14625E-0008 -0.22273E-0008  0.13100E-0008
  0.79317E+0003 -0.29340E+0004 -0.11535E-0008 -0.18033E-0008  0.12648E-0008
  0.87500E+0003 -0.29339E+0004 -0.41551E-0009 -0.96281E-0009  0.13173E-0008
  0.95683E+0003 -0.29338E+0004  0.43196E-0009 -0.13566E-0009  0.15273E-0008
  0.10000E+0004 -0.29337E+0004  0.87549E-0009  0.27027E-0009  0.16776E-0008
  0.75000E+0003 -0.29226E+0004 -0.14614E-0008 -0.21614E-0008  0.12149E-0008
  0.79317E+0003 -0.29226E+0004 -0.11362E-0008 -0.17420E-0008  0.11915E-0008
  0.87500E+0003 -0.29224E+0004 -0.37773E-0009 -0.91362E-0009  0.12819E-0008
  0.95683E+0003 -0.29223E+0004  0.46781E-0009 -0.10139E-0009  0.15129E-0008
  0.10000E+0004 -0.29223E+0004  0.89893E-0009  0.29597E-0009  0.16636E-0008
  0.75000E+0003 -0.29010E+0004 -0.14466E-0008 -0.20382E-0008  0.10390E-0008
  0.79317E+0003 -0.29009E+0004 -0.10915E-0008 -0.16274E-0008  0.10564E-0008
  0.87500E+0003 -0.29008E+0004 -0.29955E-0009 -0.82138E-0009  0.12138E-0008
  0.95683E+0003 -0.29007E+0004  0.53424E-0009 -0.36939E-0010  0.14762E-0008
  0.10000E+0004 -0.29006E+0004  0.93729E-0009  0.34453E-0009  0.16231E-0008
  0.75000E+0003 -0.28794E+0004 -0.14170E-0008 -0.19166E-0008  0.86717E-0009
  0.79317E+0003 -0.28793E+0004 -0.10340E-0008 -0.15142E-0008  0.92401E-0009
  0.87500E+0003 -0.28791E+0004 -0.21575E-0009 -0.73010E-0009  0.11415E-0008
  0.95683E+0003 -0.28790E+0004  0.59620E-0009  0.27220E-0010  0.14250E-0008
  0.10000E+0004 -0.28789E+0004  0.96584E-0009  0.39321E-0009  0.15623E-0008
  0.75000E+0003 -0.28680E+0004 -0.13963E-0008 -0.18529E-0008  0.77752E-0009
  0.79317E+0003 -0.28679E+0004 -0.99942E-0009 -0.14549E-0008  0.85444E-0009
  0.87500E+0003 -0.28677E+0004 -0.17043E-0009 -0.68219E-0009  0.11008E-0008
  0.95683E+0003 -0.28675E+0004  0.62617E-0009  0.61088E-0010  0.13914E-0008
  0.10000E+0004 -0.28674E+0004  0.97630E-0009  0.41910E-0009  0.15216E-0008
  0.10000E+0004 -0.29337E+0004  0.87549E-0009  0.27027E-0009  0.16776E-0008
  0.10432E+0004 -0.29337E+0004  0.12854E-0008  0.64589E-0009  0.18299E-0008
  0.11250E+0004 -0.29335E+0004  0.18834E-0008  0.12444E-0008  0.20552E-0008
  0.12068E+0004 -0.29334E+0004  0.21181E-0008  0.16695E-0008  0.20642E-0008
  0.12500E+0004 -0.29333E+0004  0.20534E-0008  0.18163E-0008  0.19342E-0008
  0.10000E+0004 -0.29223E+0004  0.89893E-0009  0.29597E-0009  0.16636E-0008
  0.10432E+0004 -0.29222E+0004  0.12881E-0008  0.66279E-0009  0.18083E-0008
  0.11250E+0004 -0.29221E+0004  0.18255E-0008  0.12446E-0008  0.19959E-0008
  0.12068E+0004 -0.29219E+0004  0.19777E-0008  0.16537E-0008  0.19425E-0008
  0.12500E+0004 -0.29218E+0004  0.18647E-0008  0.17928E-0008  0.17729E-0008
  0.10000E+0004 -0.29006E+0004  0.93729E-0009  0.34453E-0009  0.16231E-0008
  0.10432E+0004 -0.29005E+0004  0.12831E-0008  0.69499E-0009  0.17484E-0008
  0.11250E+0004 -0.29003E+0004  0.16997E-0008  0.12460E-0008  0.18581E-0008
  0.12068E+0004 -0.29001E+0004  0.16952E-0008  0.16258E-0008  0.16841E-0008
  0.12500E+0004 -0.29000E+0004  0.14927E-0008  0.17507E-0008  0.14408E-0008
  0.10000E+0004 -0.28789E+0004  0.96584E-0009  0.39321E-0009  0.15623E-0008
  0.10432E+0004 -0.28788E+0004  0.12635E-0008  0.72780E-0009  0.16631E-0008
  0.11250E+0004 -0.28785E+0004  0.15542E-0008  0.12490E-0008  0.16879E-0008
  0.12068E+0004 -0.28783E+0004  0.13942E-0008  0.16008E-0008  0.13926E-0008
  0.12500E+0004 -0.28782E+0004  0.11063E-0008  0.17124E-0008  0.10782E-0008
  0.10000E+0004 -0.28674E+0004  0.97630E-0009  0.41910E-0009  0.15216E-0008
  0.10432E+0004 -0.28673E+0004  0.12470E-0008  0.74549E-0009  0.16077E-0008
  0.11250E+0004 -0.28671E+0004  0.14699E-0008  0.12514E-0008  0.15857E-0008
  0.12068E+0004 -0.28668E+0004  0.12294E-0008  0.15889E-0008  0.12267E-0008
  0.12500E+0004 -0.28667E+0004  0.89852E-0009  0.16937E-0008  0.87624E-0009
  0.12500E+0004 -0.29333E+0004  0.20534E-0008  0.18163E-0008  0.19342E-0008
  0.12932E+0004 -0.29333E+0004  0.18426E-0008  0.19093E-0008  0.16882E-0008
  0.13750E+0004 -0.29331E+0004  0.10255E-0008  0.19381E-0008  0.86800E-0009
  0.14568E+0004 -0.29329E+0004 -0.31708E-0009  0.17859E-0008 -0.42872E-0009
  0.15000E+0004 -0.29328E+0004 -0.12109E-0008  0.16401E-0008 -0.12916E-0008
  0.12500E+0004 -0.29218E+0004  0.18647E-0008  0.17928E-0008  0.17729E-0008
  0.12932E+0004 -0.29217E+0004  0.16048E-0008  0.18784E-0008  0.14856E-0008
  0.13750E+0004 -0.29215E+0004  0.70123E-0009  0.18955E-0008  0.59017E-0009
  0.14568E+0004 -0.29213E+0004 -0.70679E-0009  0.17348E-0008 -0.76499E-0009
  0.15000E+0004 -0.29212E+0004 -0.16220E-0008  0.15861E-0008 -0.16475E-0008
  0.12500E+0004 -0.29000E+0004  0.14927E-0008  0.17507E-0008  0.14408E-0008
  0.12932E+0004 -0.28999E+0004  0.11440E-0008  0.18232E-0008  0.10783E-0008
  0.13750E+0004 -0.28996E+0004  0.89057E-0010  0.18193E-0008  0.50260E-0010
  0.14568E+0004 -0.28994E+0004 -0.14246E-0008  0.16439E-0008 -0.14003E-0008
  0.15000E+0004 -0.28992E+0004 -0.23693E-0008  0.14904E-0008 -0.23105E-0008
  0.12500E+0004 -0.28782E+0004  0.11063E-0008  0.17124E-0008  0.10782E-0008
  0.12932E+0004 -0.28780E+0004  0.67512E-0009  0.17725E-0008  0.64505E-0009
  0.13750E+0004 -0.28777E+0004 -0.51303E-0009  0.17493E-0008 -0.50092E-0009
  0.14568E+0004 -0.28774E+0004 -0.21080E-0008  0.15607E-0008 -0.20266E-0008
  0.15000E+0004 -0.28773E+0004 -0.30677E-0008  0.14033E-0008 -0.29521E-0008
  0.12500E+0004 -0.28667E+0004  0.89852E-0009  0.16937E-0008  0.87624E-0009
  0.12932E+0004 -0.28665E+0004  0.42671E-0009  0.17476E-0008  0.40813E-0009
  0.13750E+0004 -0.28662E+0004 -0.82396E-0009  0.17149E-0008 -0.79380E-0009
  0.14568E+0004 -0.28658E+0004 -0.24519E-0008  0.15200E-0008 -0.23508E-0008
  0.15000E+0004 -0.28657E+0004 -0.34138E-0008  0.13608E-0008 -0.32797E-0008
  0.15000E+0004 -0.29328E+0004 -0.12109E-0008  0.16401E-0008 -0.12916E-0008
  0.15432E+0004 -0.29327E+0004 -0.22079E-0008  0.14534E-0008 -0.22569E-0008
  0.16250E+0004 -0.29325E+0004 -0.42951E-0008  0.10068E-0008 -0.42981E-0008
  0.17068E+0004 -0.29324E+0004 -0.64754E-0008  0.46685E-0009 -0.64560E-0008
  0.17500E+0004 -0.29323E+0004 -0.75935E-0008  0.15822E-0009 -0.75739E-0008
  0.15000E+0004 -0.29212E+0004 -0.16220E-0008  0.15861E-0008 -0.16475E-0008
  0.15432E+0004 -0.29211E+0004 -0.26296E-0008  0.13976E-0008 -0.26228E-0008
  0.16250E+0004 -0.29209E+0004 -0.47035E-0008  0.95135E-0009 -0.46535E-0008
  0.17068E+0004 -0.29207E+0004 -0.68256E-0008  0.41664E-0009 -0.67617E-0008
  0.17500E+0004 -0.29206E+0004 -0.78958E-0008  0.11276E-0009 -0.78387E-0008
  0.15000E+0004 -0.28992E+0004 -0.23693E-0008  0.14904E-0008 -0.23105E-0008
  0.15432E+0004 -0.28991E+0004 -0.33852E-0008  0.12992E-0008 -0.32947E-0008
  0.16250E+0004 -0.28988E+0004 -0.54115E-0008  0.85454E-0009 -0.52863E-0008
  0.17068E+0004 -0.28985E+0004 -0.74032E-0008  0.33020E-0009 -0.72829E-0008
  0.17500E+0004 -0.28984E+0004 -0.83740E-0008  0.35338E-0010 -0.82749E-0008
  0.15000E+0004 -0.28773E+0004 -0.30677E-0008  0.14033E-0008 -0.29521E-0008
  0.15432E+0004 -0.28771E+0004 -0.40769E-0008  0.12102E-0008 -0.39325E-0008
  0.16250E+0004 -0.28767E+0004 -0.60281E-0008  0.76816E-0009 -0.58615E-0008
  0.17068E+0004 -0.28764E+0004 -0.78657E-0008  0.25473E-0009 -0.77262E-0008
  0.17500E+0004 -0.28762E+0004 -0.87274E-0008 -0.31133E-0010 -0.86246E-0008
  0.15000E+0004 -0.28657E+0004 -0.34138E-0008  0.13608E-0008 -0.32797E-0008
  0.15432E+0004 -0.28655E+0004 -0.44137E-0008  0.11669E-0008 -0.42532E-0008
  0.16250E+0004 -0.28651E+0004 -0.63149E-0008  0.72667E-0009 -0.61404E-0008
  0.17068E+0004 -0.28647E+0004 -0.80629E-0008  0.21916E-0009 -0.79283E-0008
  0.17500E+0004 -0.28645E+0004 -0.88636E-0008 -0.61986E-0010 -0.87744E-0008
  0.17500E+0004 -0.29323E+0004 -0.75935E-0008  0.15822E-0009 -0.75739E-0008
  0.17932E+0004 -0.29321E+0004 -0.86492E-0008 -0.16093E-0009 -0.86337E-0008
  0.18750E+0004 -0.29319E+0004 -0.10381E-0007 -0.76894E-0009 -0.10388E-0007
  0.19568E+0004 -0.29317E+0004 -0.11622E-0007 -0.13497E-0008 -0.11654E-0007
  0.20000E+0004 -0.29316E+0004 -0.12035E-0007 -0.16311E-0008 -0.12081E-0007
  0.17500E+0004 -0.29206E+0004 -0.78958E-0008  0.11276E-0009 -0.78387E-0008
  0.17932E+0004 -0.29204E+0004 -0.88933E-0008 -0.20036E-0009 -0.88491E-0008
  0.18750E+0004 -0.29202E+0004 -0.10492E-0007 -0.79375E-0009 -0.10491E-0007
  0.19568E+0004 -0.29199E+0004 -0.11578E-0007 -0.13566E-0008 -0.11633E-0007
  0.20000E+0004 -0.29198E+0004 -0.11908E-0007 -0.16278E-0008 -0.11993E-0007
  0.17500E+0004 -0.28984E+0004 -0.83740E-0008  0.35338E-0010 -0.82749E-0008
  0.17932E+0004 -0.28982E+0004 -0.92540E-0008 -0.26645E-0009 -0.91854E-0008
  0.18750E+0004 -0.28979E+0004 -0.10591E-0007 -0.83287E-0009 -0.10608E-0007
  0.19568E+0004 -0.28975E+0004 -0.11387E-0007 -0.13631E-0008 -0.11512E-0007
  0.20000E+0004 -0.28974E+0004 -0.11561E-0007 -0.16158E-0008 -0.11748E-0007
  0.17500E+0004 -0.28762E+0004 -0.87274E-0008 -0.31133E-0010 -0.86246E-0008
  0.17932E+0004 -0.28760E+0004 -0.94824E-0008 -0.32180E-0009 -0.94287E-0008
  0.18750E+0004 -0.28756E+0004 -0.10551E-0007 -0.86227E-0009 -0.10625E-0007
  0.19568E+0004 -0.28752E+0004 -0.11060E-0007 -0.13616E-0008 -0.11293E-0007
  0.20000E+0004 -0.28750E+0004 -0.11084E-0007 -0.15969E-0008 -0.11408E-0007
  0.17500E+0004 -0.28645E+0004 -0.88636E-0008 -0.61986E-0010 -0.87744E-0008
  0.17932E+0004 -0.28643E+0004 -0.95504E-0008 -0.34688E-0009 -0.95201E-0008
  0.18750E+0004 -0.28638E+0004 -0.10476E-0007 -0.87407E-0009 -0.10596E-0007
  0.19568E+0004 -0.28634E+0004 -0.10836E-0007 -0.13578E-0008 -0.11139E-0007
  0.20000E+0004 -0.28632E+0004 -0.10783E-0007 -0.15844E-0008 -0.11192E-0007
  0.20000E+0004 -0.29316E+0004 -0.12035E-0007 -0.16311E-0008 -0.12081E-0007
  0.20432E+0004 -0.29314E+0004 -0.12265E-0007 -0.18894E-0008 -0.12322E-0007
  0.21250E+0004 -0.29312E+0004 -0.12177E-0007 -0.22967E-0008 -0.12248E-0007
  0.22068E+0004 -0.29309E+0004 -0.11411E-0007 -0.25748E-0008 -0.11486E-0007
  0.22500E+0004 -0.29307E+0004 -0.10749E-0007 -0.26626E-0008 -0.10825E-0007
  0.20000E+0004 -0.29198E+0004 -0.11908E-0007 -0.16278E-0008 -0.11993E-0007
  0.20432E+0004 -0.29196E+0004 -0.12054E-0007 -0.18754E-0008 -0.12169E-0007
  0.21250E+0004 -0.29193E+0004 -0.11818E-0007 -0.22628E-0008 -0.11984E-0007
  0.22068E+0004 -0.29190E+0004 -0.10924E-0007 -0.25225E-0008 -0.11134E-0007
  0.22500E+0004 -0.29188E+0004 -0.10208E-0007 -0.26020E-0008 -0.10438E-0007
  0.20000E+0004 -0.28974E+0004 -0.11561E-0007 -0.16158E-0008 -0.11748E-0007
  0.20432E+0004 -0.28972E+0004 -0.11554E-0007 -0.18443E-0008 -0.11805E-0007
  0.21250E+0004 -0.28967E+0004 -0.11051E-0007 -0.21961E-0008 -0.11419E-0007
  0.22068E+0004 -0.28963E+0004 -0.99392E-0008 -0.24233E-0008 -0.10415E-0007
  0.22500E+0004 -0.28961E+0004 -0.91326E-0008 -0.24881E-0008 -0.96606E-0008
  0.20000E+0004 -0.28750E+0004 -0.11084E-0007 -0.15969E-0008 -0.11408E-0007
  0.20432E+0004 -0.28747E+0004 -0.10933E-0007 -0.18076E-0008 -0.11350E-0007
  0.21250E+0004 -0.28742E+0004 -0.10185E-0007 -0.21265E-0008 -0.10778E-0007
  0.22068E+0004 -0.28737E+0004 -0.88827E-0008 -0.23242E-0008 -0.96372E-0008
  0.22500E+0004 -0.28734E+0004 -0.80023E-0008 -0.23758E-0008 -0.88333E-0008
  0.20000E+0004 -0.28632E+0004 -0.10783E-0007 -0.15844E-0008 -0.11192E-0007
  0.20432E+0004 -0.28629E+0004 -0.10560E-0007 -0.17861E-0008 -0.11077E-0007
  0.21250E+0004 -0.28623E+0004 -0.96931E-0008 -0.20888E-0008 -0.10412E-0007
  0.22068E+0004 -0.28618E+0004 -0.83015E-0008 -0.22720E-0008 -0.92062E-0008
  0.22500E+0004 -0.28615E+0004 -0.73886E-0008 -0.23172E-0008 -0.83798E-0008
  0.22500E+0004 -0.29307E+0004 -0.10749E-0007 -0.26626E-0008 -0.10825E-0007
  0.22932E+0004 -0.29306E+0004 -0.99256E-0008 -0.27067E-0008 -0.10005E-0007
  0.23750E+0004 -0.29302E+0004 -0.79824E-0008 -0.26702E-0008 -0.80773E-0008
  0.24568E+0004 -0.29299E+0004 -0.56572E-0008 -0.24786E-0008 -0.57919E-0008
  0.25000E+0004 -0.29297E+0004 -0.43273E-0008 -0.23199E-0008 -0.44953E-0008
  0.22500E+0004 -0.29188E+0004 -0.10208E-0007 -0.26020E-0008 -0.10438E-0007
  0.22932E+0004 -0.29186E+0004 -0.93399E-0008 -0.26387E-0008 -0.95914E-0008
  0.23750E+0004 -0.29182E+0004 -0.73410E-0008 -0.25921E-0008 -0.76364E-0008
  0.24568E+0004 -0.29178E+0004 -0.49996E-0008 -0.23960E-0008 -0.53529E-0008
  0.25000E+0004 -0.29176E+0004 -0.36764E-0008 -0.22374E-0008 -0.40672E-0008
  0.22500E+0004 -0.28961E+0004 -0.91326E-0008 -0.24881E-0008 -0.96606E-0008
  0.22932E+0004 -0.28958E+0004 -0.81924E-0008 -0.25121E-0008 -0.87709E-0008
  0.23750E+0004 -0.28953E+0004 -0.61137E-0008 -0.24484E-0008 -0.67784E-0008
  0.24568E+0004 -0.28948E+0004 -0.37663E-0008 -0.22452E-0008 -0.45100E-0008
  0.25000E+0004 -0.28945E+0004 -0.24679E-0008 -0.20873E-0008 -0.32497E-0008
  0.22500E+0004 -0.28734E+0004 -0.80023E-0008 -0.23758E-0008 -0.88333E-0008
  0.22932E+0004 -0.28731E+0004 -0.70074E-0008 -0.23884E-0008 -0.79101E-0008
  0.23750E+0004 -0.28725E+0004 -0.48815E-0008 -0.23099E-0008 -0.58968E-0008
  0.24568E+0004 -0.28719E+0004 -0.25588E-0008 -0.21015E-0008 -0.36571E-0008
  0.25000E+0004 -0.28715E+0004 -0.12999E-0008 -0.19450E-0008 -0.24277E-0008
  0.22500E+0004 -0.28615E+0004 -0.73886E-0008 -0.23172E-0008 -0.83798E-0008
  0.22932E+0004 -0.28611E+0004 -0.63717E-0008 -0.23243E-0008 -0.74427E-0008
  0.23750E+0004 -0.28604E+0004 -0.42336E-0008 -0.22388E-0008 -0.54245E-0008
  0.24568E+0004 -0.28598E+0004 -0.19355E-0008 -0.20284E-0008 -0.32047E-0008
  0.25000E+0004 -0.28594E+0004 -0.70291E-0009 -0.18729E-0008 -0.19936E-0008
  0.25000E+0004 -0.29297E+0004 -0.43273E-0008 -0.23199E-0008 -0.44953E-0008
  0.25432E+0004 -0.29295E+0004 -0.29553E-0008 -0.21234E-0008 -0.31707E-0008
  0.26250E+0004 -0.29291E+0004 -0.32001E-0009 -0.16659E-0008 -0.65502E-0009
  0.27068E+0004 -0.29287E+0004  0.22389E-0008 -0.11210E-0008  0.17402E-0008
  0.27500E+0004 -0.29284E+0004  0.35166E-0008 -0.81106E-0009  0.29176E-0008
  0.25000E+0004 -0.29176E+0004 -0.36764E-0008 -0.22374E-0008 -0.40672E-0008
  0.25432E+0004 -0.29173E+0004 -0.23207E-0008 -0.20426E-0008 -0.27588E-0008
  0.26250E+0004 -0.29168E+0004  0.26014E-0009 -0.15927E-0008 -0.28492E-0009
  0.27068E+0004 -0.29163E+0004  0.27400E-0008 -0.10606E-0008  0.20613E-0008
  0.27500E+0004 -0.29161E+0004  0.39689E-0008 -0.75914E-0009  0.32127E-0008
  0.25000E+0004 -0.28945E+0004 -0.24679E-0008 -0.20873E-0008 -0.32497E-0008
  0.25432E+0004 -0.28942E+0004 -0.11541E-0008 -0.18962E-0008 -0.19760E-0008
  0.26250E+0004 -0.28936E+0004  0.13057E-0008 -0.14611E-0008  0.41416E-0009
  0.27068E+0004 -0.28930E+0004  0.36226E-0008 -0.95311E-0009  0.26665E-0008
  0.27500E+0004 -0.28927E+0004  0.47543E-0008 -0.66740E-0009  0.37696E-0008
  0.25000E+0004 -0.28715E+0004 -0.12999E-0008 -0.19450E-0008 -0.24277E-0008
  0.25432E+0004 -0.28711E+0004 -0.41343E-0010 -0.17580E-0008 -0.11929E-0008
  0.26250E+0004 -0.28704E+0004  0.22765E-0008 -0.13383E-0008  0.11092E-0008
  0.27068E+0004 -0.28696E+0004  0.44157E-0008 -0.85408E-0009  0.32674E-0008
  0.27500E+0004 -0.28692E+0004  0.54449E-0008 -0.58371E-0009  0.43235E-0008
  0.25000E+0004 -0.28594E+0004 -0.70291E-0009 -0.18729E-0008 -0.19936E-0008
  0.25432E+0004 -0.28590E+0004  0.52165E-0009 -0.16883E-0008 -0.78053E-0009
  0.26250E+0004 -0.28581E+0004  0.27570E-0008 -0.12767E-0008  0.14737E-0008
  0.27068E+0004 -0.28573E+0004  0.47975E-0008 -0.80497E-0009  0.35827E-0008
  0.27500E+0004 -0.28569E+0004  0.57709E-0008 -0.54254E-0009  0.46145E-0008
  0.27500E+0004 -0.29284E+0004  0.35166E-0008 -0.81106E-0009  0.29176E-0008
  0.27932E+0004 -0.29282E+0004  0.47230E-0008 -0.49136E-0009  0.40128E-0008
  0.28750E+0004 -0.29278E+0004  0.67746E-0008  0.11869E-0009  0.58415E-0008
  0.29568E+0004 -0.29273E+0004  0.84659E-0008  0.70555E-0009  0.73053E-0008
  0.30000E+0004 -0.29271E+0004  0.92016E-0008  0.99427E-0009  0.79279E-0008
  0.27500E+0004 -0.29161E+0004  0.39689E-0008 -0.75914E-0009  0.32127E-0008
  0.27932E+0004 -0.29158E+0004  0.51233E-0008 -0.44888E-0009  0.42837E-0008
  0.28750E+0004 -0.29153E+0004  0.70722E-0008  0.14146E-0009  0.60736E-0008
  0.29568E+0004 -0.29148E+0004  0.86617E-0008  0.70743E-0009  0.75128E-0008
  0.30000E+0004 -0.29145E+0004  0.93464E-0008  0.98519E-0009  0.81291E-0008
  0.27500E+0004 -0.28927E+0004  0.47543E-0008 -0.66740E-0009  0.37696E-0008
  0.27932E+0004 -0.28923E+0004  0.58068E-0008 -0.37465E-0009  0.47959E-0008
  0.28750E+0004 -0.28917E+0004  0.75579E-0008  0.17938E-0009  0.65165E-0008
  0.29568E+0004 -0.28910E+0004  0.89556E-0008  0.70701E-0009  0.79139E-0008
  0.30000E+0004 -0.28907E+0004  0.95455E-0008  0.96474E-0009  0.85207E-0008
  0.27500E+0004 -0.28692E+0004  0.54449E-0008 -0.58371E-0009  0.43235E-0008
  0.27932E+0004 -0.28688E+0004  0.63920E-0008 -0.30794E-0009  0.53072E-0008
  0.28750E+0004 -0.28680E+0004  0.79429E-0008  0.21114E-0009  0.69636E-0008
  0.29568E+0004 -0.28672E+0004  0.91510E-0008  0.70208E-0009  0.83246E-0008
  0.30000E+0004 -0.28668E+0004  0.96488E-0008  0.94072E-0009  0.89243E-0008
  0.27500E+0004 -0.28569E+0004  0.57709E-0008 -0.54254E-0009  0.46145E-0008
  0.27932E+0004 -0.28564E+0004  0.66614E-0008 -0.27550E-0009  0.55767E-0008
  0.28750E+0004 -0.28555E+0004  0.81062E-0008  0.22569E-0009  0.72011E-0008
  0.29568E+0004 -0.28547E+0004  0.92156E-0008  0.69792E-0009  0.85447E-0008
  0.30000E+0004 -0.28542E+0004  0.96660E-0008  0.92685E-0009  0.91414E-0008
  0.30000E+0004 -0.29271E+0004  0.92016E-0008  0.99427E-0009  0.79279E-0008
  0.30432E+0004 -0.29269E+0004  0.98249E-0008  0.12634E-0008  0.84454E-0008
  0.31250E+0004 -0.29266E+0004  0.10706E-0007  0.17069E-0008  0.91614E-0008
  0.32068E+0004 -0.29262E+0004  0.11210E-0007  0.20475E-0008  0.95631E-0008
  0.32500E+0004 -0.29261E+0004  0.11336E-0007  0.21817E-0008  0.96668E-0008
  0.30000E+0004 -0.29145E+0004  0.93464E-0008  0.98519E-0009  0.81291E-0008
  0.30432E+0004 -0.29143E+0004  0.99219E-0008  0.12436E-0008  0.86455E-0008
  0.31250E+0004 -0.29139E+0004  0.10722E-0007  0.16684E-0008  0.93725E-0008
  0.32068E+0004 -0.29135E+0004  0.11162E-0007  0.19931E-0008  0.98015E-0008
  0.32500E+0004 -0.29133E+0004  0.11260E-0007  0.21203E-0008  0.99248E-0008
  0.30000E+0004 -0.28907E+0004  0.95455E-0008  0.96474E-0009  0.85207E-0008
  0.30432E+0004 -0.28904E+0004  0.10033E-0007  0.12036E-0008  0.90368E-0008
  0.31250E+0004 -0.28899E+0004  0.10687E-0007  0.15942E-0008  0.97871E-0008
  0.32068E+0004 -0.28894E+0004  0.11010E-0007  0.18900E-0008  0.10267E-0007
  0.32500E+0004 -0.28891E+0004  0.11060E-0007  0.20047E-0008  0.10426E-0007
  0.30000E+0004 -0.28668E+0004  0.96488E-0008  0.94072E-0009  0.89243E-0008
  0.30432E+0004 -0.28665E+0004  0.10051E-0007  0.11610E-0008  0.94420E-0008
  0.31250E+0004 -0.28658E+0004  0.10567E-0007  0.15193E-0008  0.10217E-0007
  0.32068E+0004 -0.28652E+0004  0.10784E-0007  0.17877E-0008  0.10746E-0007
  0.32500E+0004 -0.28649E+0004  0.10790E-0007  0.18905E-0008  0.10938E-0007
  0.30000E+0004 -0.28542E+0004  0.96660E-0008  0.92685E-0009  0.91414E-0008
  0.30432E+0004 -0.28539E+0004  0.10025E-0007  0.11377E-0008  0.96603E-0008
  0.31250E+0004 -0.28532E+0004  0.10472E-0007  0.14796E-0008  0.10448E-0007
  0.32068E+0004 -0.28525E+0004  0.10636E-0007  0.17342E-0008  0.11001E-0007
  0.32500E+0004 -0.28521E+0004  0.10621E-0007  0.18311E-0008  0.11208E-0007
  0.32500E+0004 -0.29261E+0004  0.11336E-0007  0.21817E-0008  0.96668E-0008
  0.32932E+0004 -0.29259E+0004  0.11375E-0007  0.22829E-0008  0.97061E-0008
  0.33750E+0004 -0.29257E+0004  0.11234E-0007  0.23845E-0008  0.96380E-0008
  0.34568E+0004 -0.29255E+0004  0.10860E-0007  0.23698E-0008  0.94366E-0008
  0.35000E+0004 -0.29254E+0004  0.10588E-0007  0.23186E-0008  0.92953E-0008
  0.32500E+0004 -0.29133E+0004  0.11260E-0007  0.21203E-0008  0.99248E-0008
  0.32932E+0004 -0.29132E+0004  0.11276E-0007  0.22157E-0008  0.99866E-0008
  0.33750E+0004 -0.29129E+0004  0.11104E-0007  0.23094E-0008  0.99660E-0008
  0.34568E+0004 -0.29127E+0004  0.10713E-0007  0.22911E-0008  0.98147E-0008
  0.35000E+0004 -0.29125E+0004  0.10436E-0007  0.22395E-0008  0.96987E-0008
  0.32500E+0004 -0.28891E+0004  0.11060E-0007  0.20047E-0008  0.10426E-0007
  0.32932E+0004 -0.28889E+0004  0.11037E-0007  0.20894E-0008  0.10529E-0007
  0.33750E+0004 -0.28886E+0004  0.10813E-0007  0.21691E-0008  0.10591E-0007
  0.34568E+0004 -0.28883E+0004  0.10394E-0007  0.21444E-0008  0.10524E-0007
  0.35000E+0004 -0.28881E+0004  0.10111E-0007  0.20926E-0008  0.10449E-0007
  0.32500E+0004 -0.28649E+0004  0.10790E-0007  0.18905E-0008  0.10938E-0007
  0.32932E+0004 -0.28647E+0004  0.10733E-0007  0.19654E-0008  0.11076E-0007
  0.33750E+0004 -0.28643E+0004  0.10464E-0007  0.20320E-0008  0.11209E-0007
  0.34568E+0004 -0.28639E+0004  0.10025E-0007  0.20016E-0008  0.11211E-0007
  0.35000E+0004 -0.28637E+0004  0.97382E-0008  0.19497E-0008  0.11169E-0007
  0.32500E+0004 -0.28521E+0004  0.10621E-0007  0.18311E-0008  0.11208E-0007
  0.32932E+0004 -0.28519E+0004  0.10547E-0007  0.19010E-0008  0.11363E-0007
  0.33750E+0004 -0.28515E+0004  0.10257E-0007  0.19611E-0008  0.11529E-0007
  0.34568E+0004 -0.28510E+0004  0.98092E-0008  0.19280E-0008  0.11560E-0007
  0.35000E+0004 -0.28508E+0004  0.95217E-0008  0.18761E-0008  0.11531E-0007
  0.35000E+0004 -0.29254E+0004  0.10588E-0007  0.23186E-0008  0.92953E-0008
  0.35432E+0004 -0.29253E+0004  0.10277E-0007  0.22387E-0008  0.91426E-0008
  0.36250E+0004 -0.29251E+0004  0.96035E-0008  0.20189E-0008  0.88380E-0008
  0.37068E+0004 -0.29249E+0004  0.88667E-0008  0.17229E-0008  0.85518E-0008
  0.37500E+0004 -0.29248E+0004  0.84677E-0008  0.15429E-0008  0.84167E-0008
  0.35000E+0004 -0.29125E+0004  0.10436E-0007  0.22395E-0008  0.96987E-0008
  0.35432E+0004 -0.29124E+0004  0.10123E-0007  0.21605E-0008  0.95700E-0008
  0.36250E+0004 -0.29122E+0004  0.94518E-0008  0.19450E-0008  0.93040E-0008
  0.37068E+0004 -0.29120E+0004  0.87218E-0008  0.16562E-0008  0.90452E-0008
  0.37500E+0004 -0.29119E+0004  0.83272E-0008  0.14809E-0008  0.89187E-0008
  0.35000E+0004 -0.28881E+0004  0.10111E-0007  0.20926E-0008  0.10449E-0007
  0.35432E+0004 -0.28880E+0004  0.97969E-0008  0.20152E-0008  0.10359E-0007
  0.36250E+0004 -0.28877E+0004  0.91317E-0008  0.18078E-0008  0.10150E-0007
  0.37068E+0004 -0.28874E+0004  0.84151E-0008  0.15326E-0008  0.99259E-0008
  0.37500E+0004 -0.28873E+0004  0.80286E-0008  0.13662E-0008  0.98067E-0008
  0.35000E+0004 -0.28637E+0004  0.97382E-0008  0.19497E-0008  0.11169E-0007
  0.35432E+0004 -0.28635E+0004  0.94241E-0008  0.18742E-0008  0.11106E-0007
  0.36250E+0004 -0.28632E+0004  0.87675E-0008  0.16750E-0008  0.10934E-0007
  0.37068E+0004 -0.28628E+0004  0.80648E-0008  0.14132E-0008  0.10722E-0007
  0.37500E+0004 -0.28627E+0004  0.76859E-0008  0.12556E-0008  0.10597E-0007
  0.35000E+0004 -0.28508E+0004  0.95217E-0008  0.18761E-0008  0.11531E-0007
  0.35432E+0004 -0.28506E+0004  0.92086E-0008  0.18017E-0008  0.11478E-0007
  0.36250E+0004 -0.28502E+0004  0.85571E-0008  0.16068E-0008  0.11317E-0007
  0.37068E+0004 -0.28499E+0004  0.78617E-0008  0.13521E-0008  0.11102E-0007
  0.37500E+0004 -0.28497E+0004  0.74865E-0008  0.11990E-0008  0.10970E-0007
  0.37500E+0004 -0.29248E+0004  0.84677E-0008  0.15429E-0008  0.84167E-0008
  0.37932E+0004 -0.29247E+0004  0.80712E-0008  0.13494E-0008  0.83024E-0008
  0.38750E+0004 -0.29245E+0004  0.73408E-0008  0.95806E-0009  0.81349E-0008
  0.39568E+0004 -0.29243E+0004  0.66670E-0008  0.55034E-0009  0.80463E-0008
  0.40000E+0004 -0.29241E+0004  0.63415E-0008  0.33513E-0009  0.80292E-0008
  0.37500E+0004 -0.29119E+0004  0.83272E-0008  0.14809E-0008  0.89187E-0008
  0.37932E+0004 -0.29117E+0004  0.79352E-0008  0.12927E-0008  0.88093E-0008
  0.38750E+0004 -0.29114E+0004  0.72128E-0008  0.91238E-0009  0.86391E-0008
  0.39568E+0004 -0.29112E+0004  0.65451E-0008  0.51629E-0009  0.85325E-0008
  0.40000E+0004 -0.29110E+0004  0.62218E-0008  0.30719E-0009  0.85002E-0008
  0.37500E+0004 -0.28873E+0004  0.80286E-0008  0.13662E-0008  0.98067E-0008
  0.37932E+0004 -0.28871E+0004  0.76447E-0008  0.11879E-0008  0.96967E-0008
  0.38750E+0004 -0.28867E+0004  0.69352E-0008  0.82806E-0009  0.95032E-0008
  0.39568E+0004 -0.28864E+0004  0.62759E-0008  0.45369E-0009  0.93452E-0008
  0.40000E+0004 -0.28862E+0004  0.59546E-0008  0.25597E-0009  0.92752E-0008
  0.37500E+0004 -0.28627E+0004  0.76859E-0008  0.12556E-0008  0.10597E-0007
  0.37932E+0004 -0.28624E+0004  0.73089E-0008  0.10870E-0008  0.10475E-0007
  0.38750E+0004 -0.28620E+0004  0.66096E-0008  0.74722E-0009  0.10235E-0007
  0.39568E+0004 -0.28616E+0004  0.59547E-0008  0.39411E-0009  0.10005E-0007
  0.40000E+0004 -0.28614E+0004  0.56329E-0008  0.20755E-0009  0.98865E-0008
  0.37500E+0004 -0.28497E+0004  0.74865E-0008  0.11990E-0008  0.10970E-0007
  0.37932E+0004 -0.28494E+0004  0.71128E-0008  0.10355E-0008  0.10836E-0007
  0.38750E+0004 -0.28490E+0004  0.64177E-0008  0.70613E-0009  0.10564E-0007
  0.39568E+0004 -0.28485E+0004  0.57636E-0008  0.36406E-0009  0.10287E-0007
  0.40000E+0004 -0.28483E+0004  0.54407E-0008  0.18329E-0009  0.10140E-0007
  0.40000E+0004 -0.29241E+0004  0.63415E-0008  0.33513E-0009  0.80292E-0008
  0.40432E+0004 -0.29240E+0004  0.60425E-0008  0.12300E-0009  0.80366E-0008
  0.41250E+0004 -0.29238E+0004  0.55490E-0008 -0.26241E-0009  0.81004E-0008
  0.42068E+0004 -0.29235E+0004  0.51616E-0008 -0.61467E-0009  0.82265E-0008
  0.42500E+0004 -0.29234E+0004  0.49995E-0008 -0.78350E-0009  0.83108E-0008
  0.40000E+0004 -0.29110E+0004  0.62218E-0008  0.30719E-0009  0.85002E-0008
  0.40432E+0004 -0.29109E+0004  0.59242E-0008  0.10109E-0009  0.84888E-0008
  0.41250E+0004 -0.29106E+0004  0.54310E-0008 -0.27365E-0009  0.85081E-0008
  0.42068E+0004 -0.29103E+0004  0.50411E-0008 -0.61654E-0009  0.85806E-0008
  0.42500E+0004 -0.29102E+0004  0.48769E-0008 -0.78116E-0009  0.86339E-0008
  0.40000E+0004 -0.28862E+0004  0.59546E-0008  0.25597E-0009  0.92752E-0008
  0.40432E+0004 -0.28860E+0004  0.56573E-0008  0.61142E-0010  0.92196E-0008
  0.41250E+0004 -0.28856E+0004  0.51599E-0008 -0.29367E-0009  0.91400E-0008
  0.42068E+0004 -0.28853E+0004  0.47604E-0008 -0.61908E-0009  0.90980E-0008
  0.42500E+0004 -0.28851E+0004  0.45893E-0008 -0.77584E-0009  0.90867E-0008
  0.40000E+0004 -0.28614E+0004  0.56329E-0008  0.20755E-0009  0.98865E-0008
  0.40432E+0004 -0.28611E+0004  0.53331E-0008  0.23744E-0010  0.97768E-0008
  0.41250E+0004 -0.28607E+0004  0.48260E-0008 -0.31155E-0009  0.95812E-0008
  0.42068E+0004 -0.28602E+0004  0.44110E-0008 -0.61979E-0009  0.94104E-0008
  0.42500E+0004 -0.28600E+0004  0.42299E-0008 -0.76881E-0009  0.93280E-0008
  0.40000E+0004 -0.28483E+0004  0.54407E-0008  0.18329E-0009  0.10140E-0007
  0.40432E+0004 -0.28480E+0004  0.51387E-0008  0.51974E-0011  0.99979E-0008
  0.41250E+0004 -0.28475E+0004  0.46246E-0008 -0.31996E-0009  0.97354E-0008
  0.42068E+0004 -0.28470E+0004  0.41993E-0008 -0.61927E-0009  0.94916E-0008
  0.42500E+0004 -0.28468E+0004  0.40119E-0008 -0.76425E-0009  0.93698E-0008
  0.42500E+0004 -0.29234E+0004  0.49995E-0008 -0.78350E-0009  0.83108E-0008
  0.42932E+0004 -0.29233E+0004  0.48684E-0008 -0.93873E-0009  0.84075E-0008
  0.43750E+0004 -0.29231E+0004  0.46955E-0008 -0.11935E-0008  0.86069E-0008
  0.44568E+0004 -0.29229E+0004  0.46157E-0008 -0.13935E-0008  0.88177E-0008
  0.45000E+0004 -0.29228E+0004  0.46054E-0008 -0.14770E-0008  0.89253E-0008
  0.42500E+0004 -0.29102E+0004  0.48769E-0008 -0.78116E-0009  0.86339E-0008
  0.42932E+0004 -0.29100E+0004  0.47432E-0008 -0.93267E-0009  0.86983E-0008
  0.43750E+0004 -0.29098E+0004  0.45645E-0008 -0.11820E-0008  0.88344E-0008
  0.44568E+0004 -0.29096E+0004  0.44785E-0008 -0.13787E-0008  0.89816E-0008
  0.45000E+0004 -0.29094E+0004  0.44649E-0008 -0.14614E-0008  0.90564E-0008
  0.42500E+0004 -0.28851E+0004  0.45893E-0008 -0.77584E-0009  0.90867E-0008
  0.42932E+0004 -0.28849E+0004  0.44479E-0008 -0.92036E-0009  0.90845E-0008
  0.43750E+0004 -0.28846E+0004  0.42532E-0008 -0.11596E-0008  0.90926E-0008
  0.44568E+0004 -0.28843E+0004  0.41504E-0008 -0.13500E-0008  0.91131E-0008
  0.45000E+0004 -0.28842E+0004  0.41283E-0008 -0.14310E-0008  0.91232E-0008
  0.42500E+0004 -0.28600E+0004  0.42299E-0008 -0.76881E-0009  0.93280E-0008
  0.42932E+0004 -0.28598E+0004  0.40778E-0008 -0.90646E-0009  0.92536E-0008
  0.43750E+0004 -0.28594E+0004  0.38611E-0008 -0.11356E-0008  0.91253E-0008
  0.44568E+0004 -0.28591E+0004  0.37359E-0008 -0.13198E-0008  0.90130E-0008
  0.45000E+0004 -0.28589E+0004  0.37024E-0008 -0.13991E-0008  0.89565E-0008
  0.42500E+0004 -0.28468E+0004  0.40119E-0008 -0.76425E-0009  0.93698E-0008
  0.42932E+0004 -0.28466E+0004  0.38530E-0008 -0.89831E-0009  0.92555E-0008
  0.43750E+0004 -0.28462E+0004  0.36227E-0008 -0.11222E-0008  0.90526E-0008
  0.44568E+0004 -0.28458E+0004  0.34837E-0008 -0.13031E-0008  0.88689E-0008
  0.45000E+0004 -0.28455E+0004  0.34432E-0008 -0.13815E-0008  0.87767E-0008
  0.45000E+0004 -0.29228E+0004  0.46054E-0008 -0.14770E-0008  0.89253E-0008
  0.45432E+0004 -0.29226E+0004  0.46150E-0008 -0.15454E-0008  0.90300E-0008
  0.46250E+0004 -0.29224E+0004  0.46744E-0008 -0.16369E-0008  0.92037E-0008
  0.47068E+0004 -0.29222E+0004  0.47722E-0008 -0.16834E-0008  0.93357E-0008
  0.47500E+0004 -0.29220E+0004  0.48310E-0008 -0.16927E-0008  0.93825E-0008
  0.45000E+0004 -0.29094E+0004  0.44649E-0008 -0.14614E-0008  0.90564E-0008
  0.45432E+0004 -0.29093E+0004  0.44714E-0008 -0.15294E-0008  0.91290E-0008
  0.46250E+0004 -0.29090E+0004  0.45258E-0008 -0.16218E-0008  0.92449E-0008
  0.47068E+0004 -0.29087E+0004  0.46200E-0008 -0.16707E-0008  0.93243E-0008
  0.47500E+0004 -0.29086E+0004  0.46777E-0008 -0.16819E-0008  0.93457E-0008
  0.45000E+0004 -0.28842E+0004  0.41283E-0008 -0.14310E-0008  0.91232E-0008
  0.45432E+0004 -0.28840E+0004  0.41265E-0008 -0.14984E-0008  0.91327E-0008
  0.46250E+0004 -0.28836E+0004  0.41670E-0008 -0.15922E-0008  0.91369E-0008
  0.47068E+0004 -0.28832E+0004  0.42506E-0008 -0.16456E-0008  0.91157E-0008
  0.47500E+0004 -0.28830E+0004  0.43041E-0008 -0.16601E-0008  0.90893E-0008
  0.45000E+0004 -0.28589E+0004  0.37024E-0008 -0.13991E-0008  0.89565E-0008
  0.45432E+0004 -0.28586E+0004  0.36893E-0008 -0.14657E-0008  0.89013E-0008
  0.46250E+0004 -0.28582E+0004  0.37110E-0008 -0.15608E-0008  0.87922E-0008
  0.47068E+0004 -0.28578E+0004  0.37793E-0008 -0.16183E-0008  0.86709E-0008
  0.47500E+0004 -0.28575E+0004  0.38266E-0008 -0.16360E-0008  0.85977E-0008
  0.45000E+0004 -0.28455E+0004  0.34432E-0008 -0.13815E-0008  0.87767E-0008
  0.45432E+0004 -0.28453E+0004  0.34232E-0008 -0.14476E-0008  0.86871E-0008
  0.46250E+0004 -0.28448E+0004  0.34330E-0008 -0.15432E-0008  0.85184E-0008
  0.47068E+0004 -0.28443E+0004  0.34916E-0008 -0.16027E-0008  0.83450E-0008
  0.47500E+0004 -0.28441E+0004  0.35349E-0008 -0.16220E-0008  0.82477E-0008
  0.47500E+0004 -0.29220E+0004  0.48310E-0008 -0.16927E-0008  0.93825E-0008
  0.47932E+0004 -0.29218E+0004  0.48910E-0008 -0.16930E-0008  0.94128E-0008
  0.48750E+0004 -0.29215E+0004  0.49956E-0008 -0.16747E-0008  0.94154E-0008
  0.49568E+0004 -0.29211E+0004  0.50729E-0008 -0.16396E-0008  0.93426E-0008
  0.50000E+0004 -0.29209E+0004  0.50961E-0008 -0.16175E-0008  0.92714E-0008
  0.47500E+0004 -0.29086E+0004  0.46777E-0008 -0.16819E-0008  0.93457E-0008
  0.47932E+0004 -0.29083E+0004  0.47366E-0008 -0.16843E-0008  0.93518E-0008
  0.48750E+0004 -0.29079E+0004  0.48405E-0008 -0.16706E-0008  0.93132E-0008
  0.49568E+0004 -0.29075E+0004  0.49183E-0008 -0.16404E-0008  0.92047E-0008
  0.50000E+0004 -0.29073E+0004  0.49423E-0008 -0.16210E-0008  0.91168E-0008
  0.47500E+0004 -0.28830E+0004  0.43041E-0008 -0.16601E-0008  0.90893E-0008
  0.47932E+0004 -0.28827E+0004  0.43592E-0008 -0.16664E-0008  0.90499E-0008
  0.48750E+0004 -0.28822E+0004  0.44590E-0008 -0.16611E-0008  0.89349E-0008
  0.49568E+0004 -0.28817E+0004  0.45360E-0008 -0.16401E-0008  0.87619E-0008
  0.50000E+0004 -0.28814E+0004  0.45608E-0008 -0.16255E-0008  0.86447E-0008
  0.47500E+0004 -0.28575E+0004  0.38266E-0008 -0.16360E-0008  0.85977E-0008
  0.47932E+0004 -0.28572E+0004  0.38757E-0008 -0.16459E-0008  0.85137E-0008
  0.48750E+0004 -0.28565E+0004  0.39679E-0008 -0.16485E-0008  0.83256E-0008
  0.49568E+0004 -0.28558E+0004  0.40416E-0008 -0.16362E-0008  0.80930E-0008
  0.50000E+0004 -0.28555E+0004  0.40663E-0008 -0.16263E-0008  0.79493E-0008
  0.47500E+0004 -0.28441E+0004  0.35349E-0008 -0.16220E-0008  0.82477E-0008
  0.47932E+0004 -0.28437E+0004  0.35801E-0008 -0.16338E-0008  0.81409E-0008
  0.48750E+0004 -0.28429E+0004  0.36670E-0008 -0.16404E-0008  0.79160E-0008
  0.49568E+0004 -0.28422E+0004  0.37380E-0008 -0.16325E-0008  0.76539E-0008
  0.50000E+0004 -0.28418E+0004  0.37623E-0008 -0.16249E-0008  0.74977E-0008
  0.50000E+0004 -0.29209E+0004  0.50961E-0008 -0.16175E-0008  0.92714E-0008
  0.50432E+0004 -0.29207E+0004  0.51046E-0008 -0.15944E-0008  0.91780E-0008
  0.51250E+0004 -0.29203E+0004  0.50741E-0008 -0.15518E-0008  0.89389E-0008
  0.52068E+0004 -0.29199E+0004  0.49771E-0008 -0.15151E-0008  0.86231E-0008
  0.52500E+0004 -0.29197E+0004  0.48979E-0008 -0.14991E-0008  0.84274E-0008
  0.50000E+0004 -0.29073E+0004  0.49423E-0008 -0.16210E-0008  0.91168E-0008
  0.50432E+0004 -0.29070E+0004  0.49516E-0008 -0.16006E-0008  0.90078E-0008
  0.51250E+0004 -0.29065E+0004  0.49228E-0008 -0.15626E-0008  0.87419E-0008
  0.52068E+0004 -0.29061E+0004  0.48269E-0008 -0.15297E-0008  0.84022E-0008
  0.52500E+0004 -0.29058E+0004  0.47479E-0008 -0.15155E-0008  0.81947E-0008
  0.50000E+0004 -0.28814E+0004  0.45608E-0008 -0.16255E-0008  0.86447E-0008
  0.50432E+0004 -0.28810E+0004  0.45711E-0008 -0.16098E-0008  0.85083E-0008
  0.51250E+0004 -0.28804E+0004  0.45454E-0008 -0.15802E-0008  0.81973E-0008
  0.52068E+0004 -0.28798E+0004  0.44528E-0008 -0.15545E-0008  0.78188E-0008
  0.52500E+0004 -0.28795E+0004  0.43753E-0008 -0.15433E-0008  0.75929E-0008
  0.50000E+0004 -0.28555E+0004  0.40663E-0008 -0.16263E-0008  0.79493E-0008
  0.50432E+0004 -0.28551E+0004  0.40771E-0008 -0.16152E-0008  0.77890E-0008
  0.51250E+0004 -0.28544E+0004  0.40545E-0008 -0.15935E-0008  0.74405E-0008
  0.52068E+0004 -0.28536E+0004  0.39668E-0008 -0.15745E-0008  0.70321E-0008
  0.52500E+0004 -0.28532E+0004  0.38923E-0008 -0.15661E-0008  0.67931E-0008
  0.50000E+0004 -0.28418E+0004  0.37623E-0008 -0.16249E-0008  0.74977E-0008
  0.50432E+0004 -0.28414E+0004  0.37731E-0008 -0.16161E-0008  0.73262E-0008
  0.51250E+0004 -0.28406E+0004  0.37522E-0008 -0.15984E-0008  0.69610E-0008
  0.52068E+0004 -0.28398E+0004  0.36677E-0008 -0.15827E-0008  0.65405E-0008
  0.52500E+0004 -0.28394E+0004  0.35954E-0008 -0.15758E-0008  0.62966E-0008
  0.52500E+0004 -0.29197E+0004  0.48979E-0008 -0.14991E-0008  0.84274E-0008
  0.52932E+0004 -0.29195E+0004  0.48003E-0008 -0.14859E-0008  0.82147E-0008
  0.53750E+0004 -0.29192E+0004  0.45663E-0008 -0.14680E-0008  0.77675E-0008
  0.54568E+0004 -0.29189E+0004  0.42763E-0008 -0.14581E-0008  0.72745E-0008
  0.55000E+0004 -0.29187E+0004  0.41050E-0008 -0.14550E-0008  0.70005E-0008
  0.52500E+0004 -0.29058E+0004  0.47479E-0008 -0.15155E-0008  0.81947E-0008
  0.52932E+0004 -0.29056E+0004  0.46502E-0008 -0.15037E-0008  0.79706E-0008
  0.53750E+0004 -0.29053E+0004  0.44147E-0008 -0.14875E-0008  0.75024E-0008
  0.54568E+0004 -0.29049E+0004  0.41211E-0008 -0.14783E-0008  0.69885E-0008
  0.55000E+0004 -0.29047E+0004  0.39470E-0008 -0.14750E-0008  0.67035E-0008
  0.52500E+0004 -0.28795E+0004  0.43753E-0008 -0.15433E-0008  0.75929E-0008
  0.52932E+0004 -0.28793E+0004  0.42791E-0008 -0.15341E-0008  0.73519E-0008
  0.53750E+0004 -0.28788E+0004  0.40447E-0008 -0.15211E-0008  0.68534E-0008
  0.54568E+0004 -0.28783E+0004  0.37492E-0008 -0.15128E-0008  0.63099E-0008
  0.55000E+0004 -0.28781E+0004  0.35731E-0008 -0.15092E-0008  0.60095E-0008
  0.52500E+0004 -0.28532E+0004  0.38923E-0008 -0.15661E-0008  0.67931E-0008
  0.52932E+0004 -0.28529E+0004  0.37995E-0008 -0.15593E-0008  0.65409E-0008
  0.53750E+0004 -0.28524E+0004  0.35713E-0008 -0.15492E-0008  0.60243E-0008
  0.54568E+0004 -0.28518E+0004  0.32807E-0008 -0.15419E-0008  0.54644E-0008
  0.55000E+0004 -0.28515E+0004  0.31065E-0008 -0.15378E-0008  0.51559E-0008
  0.52500E+0004 -0.28394E+0004  0.35954E-0008 -0.15758E-0008  0.62966E-0008
  0.52932E+0004 -0.28390E+0004  0.35052E-0008 -0.15702E-0008  0.60410E-0008
  0.53750E+0004 -0.28384E+0004  0.32823E-0008 -0.15616E-0008  0.55194E-0008
  0.54568E+0004 -0.28378E+0004  0.29968E-0008 -0.15547E-0008  0.49561E-0008
  0.55000E+0004 -0.28375E+0004  0.28251E-0008 -0.15504E-0008  0.46462E-0008
  0.55000E+0004 -0.29187E+0004  0.41050E-0008 -0.14550E-0008  0.70005E-0008
  0.55432E+0004 -0.29186E+0004  0.39243E-0008 -0.14529E-0008  0.67208E-0008
  0.56250E+0004 -0.29183E+0004  0.35640E-0008 -0.14484E-0008  0.61807E-0008
  0.57068E+0004 -0.29181E+0004  0.31954E-0008 -0.14404E-0008  0.56413E-0008
  0.57500E+0004 -0.29180E+0004  0.30037E-0008 -0.14332E-0008  0.53620E-0008
  0.55000E+0004 -0.29047E+0004  0.39470E-0008 -0.14750E-0008  0.67035E-0008
  0.55432E+0004 -0.29045E+0004  0.37631E-0008 -0.14723E-0008  0.64127E-0008
  0.56250E+0004 -0.29042E+0004  0.33952E-0008 -0.14660E-0008  0.58516E-0008
  0.57068E+0004 -0.29039E+0004  0.30174E-0008 -0.14550E-0008  0.52911E-0008
  0.57500E+0004 -0.29038E+0004  0.28204E-0008 -0.14459E-0008  0.50009E-0008
  0.55000E+0004 -0.28781E+0004  0.35731E-0008 -0.15092E-0008  0.60095E-0008
  0.55432E+0004 -0.28779E+0004  0.33863E-0008 -0.15055E-0008  0.57036E-0008
  0.56250E+0004 -0.28775E+0004  0.30110E-0008 -0.14958E-0008  0.51142E-0008
  0.57068E+0004 -0.28771E+0004  0.26230E-0008 -0.14794E-0008  0.45253E-0008
  0.57500E+0004 -0.28769E+0004  0.24197E-0008 -0.14667E-0008  0.42206E-0008
  0.55000E+0004 -0.28515E+0004  0.31065E-0008 -0.15378E-0008  0.51559E-0008
  0.55432E+0004 -0.28512E+0004  0.29212E-0008 -0.15332E-0008  0.48426E-0008
  0.56250E+0004 -0.28508E+0004  0.25474E-0008 -0.15201E-0008  0.42395E-0008
  0.57068E+0004 -0.28503E+0004  0.21588E-0008 -0.14986E-0008  0.36372E-0008
  0.57500E+0004 -0.28501E+0004  0.19546E-0008 -0.14826E-0008  0.33258E-0008
  0.55000E+0004 -0.28375E+0004  0.28251E-0008 -0.15504E-0008  0.46462E-0008
  0.55432E+0004 -0.28372E+0004  0.26425E-0008 -0.15453E-0008  0.43319E-0008
  0.56250E+0004 -0.28367E+0004  0.22731E-0008 -0.15305E-0008  0.37275E-0008
  0.57068E+0004 -0.28362E+0004  0.18880E-0008 -0.15064E-0008  0.31240E-0008
  0.57500E+0004 -0.28359E+0004  0.16853E-0008 -0.14887E-0008  0.28121E-0008
  0.57500E+0004 -0.29180E+0004  0.30037E-0008 -0.14332E-0008  0.53620E-0008
  0.57932E+0004 -0.29178E+0004  0.28167E-0008 -0.14235E-0008  0.50886E-0008
  0.58750E+0004 -0.29175E+0004  0.24850E-0008 -0.13967E-0008  0.45956E-0008
  0.59568E+0004 -0.29172E+0004  0.21951E-0008 -0.13578E-0008  0.41468E-0008
  0.60000E+0004 -0.29170E+0004  0.20633E-0008 -0.13323E-0008  0.39321E-0008
  0.57500E+0004 -0.29038E+0004  0.28204E-0008 -0.14459E-0008  0.50009E-0008
  0.57932E+0004 -0.29036E+0004  0.26277E-0008 -0.14341E-0008  0.47166E-0008
  0.58750E+0004 -0.29033E+0004  0.22847E-0008 -0.14025E-0008  0.42037E-0008
  0.59568E+0004 -0.29029E+0004  0.19831E-0008 -0.13583E-0008  0.37362E-0008
  0.60000E+0004 -0.29027E+0004  0.18452E-0008 -0.13298E-0008  0.35122E-0008
  0.57500E+0004 -0.28769E+0004  0.24197E-0008 -0.14667E-0008  0.42206E-0008
  0.57932E+0004 -0.28767E+0004  0.22201E-0008 -0.14509E-0008  0.39214E-0008
  0.58750E+0004 -0.28762E+0004  0.18629E-0008 -0.14108E-0008  0.33818E-0008
  0.59568E+0004 -0.28758E+0004  0.15459E-0008 -0.13569E-0008  0.28889E-0008
  0.60000E+0004 -0.28756E+0004  0.13993E-0008 -0.13230E-0008  0.26523E-0008
  0.57500E+0004 -0.28501E+0004  0.19546E-0008 -0.14826E-0008  0.33258E-0008
  0.57932E+0004 -0.28498E+0004  0.17531E-0008 -0.14630E-0008  0.30194E-0008
  0.58750E+0004 -0.28492E+0004  0.13912E-0008 -0.14148E-0008  0.24669E-0008
  0.59568E+0004 -0.28487E+0004  0.10674E-0008 -0.13518E-0008  0.19617E-0008
  0.60000E+0004 -0.28484E+0004  0.91650E-0009 -0.13128E-0008  0.17188E-0008
  0.57500E+0004 -0.28359E+0004  0.16853E-0008 -0.14887E-0008  0.28121E-0008
  0.57932E+0004 -0.28356E+0004  0.14849E-0008 -0.14673E-0008  0.25049E-0008
  0.58750E+0004 -0.28350E+0004  0.11243E-0008 -0.14150E-0008  0.19511E-0008
  0.59568E+0004 -0.28344E+0004  0.80065E-0009 -0.13475E-0008  0.14446E-0008
  0.60000E+0004 -0.28341E+0004  0.64916E-0009 -0.13058E-0008  0.12009E-0008
  0.60000E+0004 -0.29170E+0004  0.20633E-0008 -0.13323E-0008  0.39321E-0008
  0.60432E+0004 -0.29168E+0004  0.19471E-0008 -0.13034E-0008  0.37324E-0008
  0.61250E+0004 -0.29164E+0004  0.17763E-0008 -0.12406E-0008  0.34064E-0008
  0.62068E+0004 -0.29160E+0004  0.16751E-0008 -0.11692E-0008  0.31552E-0008
  0.62500E+0004 -0.29157E+0004  0.16507E-0008 -0.11291E-0008  0.30550E-0008
  0.60000E+0004 -0.29027E+0004  0.18452E-0008 -0.13298E-0008  0.35122E-0008
  0.60432E+0004 -0.29025E+0004  0.17223E-0008 -0.12979E-0008  0.33031E-0008
  0.61250E+0004 -0.29019E+0004  0.15389E-0008 -0.12291E-0008  0.29601E-0008
  0.62068E+0004 -0.29014E+0004  0.14247E-0008 -0.11515E-0008  0.26929E-0008
  0.62500E+0004 -0.29012E+0004  0.13932E-0008 -0.11083E-0008  0.25845E-0008
  0.60000E+0004 -0.28756E+0004  0.13993E-0008 -0.13230E-0008  0.26523E-0008
  0.60432E+0004 -0.28752E+0004  0.12669E-0008 -0.12854E-0008  0.24298E-0008
  0.61250E+0004 -0.28746E+0004  0.10643E-0008 -0.12056E-0008  0.20624E-0008
  0.62068E+0004 -0.28739E+0004  0.92873E-0009 -0.11169E-0008  0.17710E-0008
  0.62500E+0004 -0.28736E+0004  0.88512E-0009 -0.10677E-0008  0.16497E-0008
  0.60000E+0004 -0.28484E+0004  0.91650E-0009 -0.13128E-0008  0.17188E-0008
  0.60432E+0004 -0.28480E+0004  0.77842E-0009 -0.12699E-0008  0.14888E-0008
  0.61250E+0004 -0.28472E+0004  0.56295E-0009 -0.11797E-0008  0.11069E-0008
  0.62068E+0004 -0.28464E+0004  0.41098E-0009 -0.10803E-0008  0.79958E-0009
  0.62500E+0004 -0.28460E+0004  0.35710E-0009 -0.10255E-0008  0.66916E-0009
  0.60000E+0004 -0.28341E+0004  0.64916E-0009 -0.13058E-0008  0.12009E-0008
  0.60432E+0004 -0.28336E+0004  0.50968E-0009 -0.12603E-0008  0.96924E-0009
  0.61250E+0004 -0.28328E+0004  0.29003E-0009 -0.11649E-0008  0.58369E-0009
  0.62068E+0004 -0.28319E+0004  0.13140E-0009 -0.10602E-0008  0.27125E-0009
  0.62500E+0004 -0.28315E+0004  0.72900E-0010 -0.10025E-0008  0.13740E-0009
  0.62500E+0004 -0.29157E+0004  0.16507E-0008 -0.11291E-0008  0.30550E-0008
  0.62932E+0004 -0.29154E+0004  0.16446E-0008 -0.10878E-0008  0.29742E-0008
  0.63750E+0004 -0.29148E+0004  0.16861E-0008 -0.10088E-0008  0.28843E-0008
  0.64568E+0004 -0.29142E+0004  0.17928E-0008 -0.93177E-0009  0.28751E-0008
  0.65000E+0004 -0.29138E+0004  0.18727E-0008 -0.89331E-0009  0.29013E-0008
  0.62500E+0004 -0.29012E+0004  0.13932E-0008 -0.11083E-0008  0.25845E-0008
  0.62932E+0004 -0.29008E+0004  0.13793E-0008 -0.10638E-0008  0.24949E-0008
  0.63750E+0004 -0.29001E+0004  0.14058E-0008 -0.97880E-0009  0.23883E-0008
  0.64568E+0004 -0.28993E+0004  0.14966E-0008 -0.89607E-0009  0.23623E-0008
  0.65000E+0004 -0.28990E+0004  0.15679E-0008 -0.85471E-0009  0.23796E-0008
  0.62500E+0004 -0.28736E+0004  0.88512E-0009 -0.10677E-0008  0.16497E-0008
  0.62932E+0004 -0.28731E+0004  0.85760E-0009 -0.10173E-0008  0.15456E-0008
  0.63750E+0004 -0.28722E+0004  0.85609E-0009 -0.92135E-0009  0.14107E-0008
  0.64568E+0004 -0.28712E+0004  0.91617E-0009 -0.82799E-0009  0.13545E-0008
  0.65000E+0004 -0.28708E+0004  0.97031E-0009 -0.78119E-0009  0.13552E-0008
  0.62500E+0004 -0.28460E+0004  0.35710E-0009 -0.10255E-0008  0.66916E-0009
  0.62932E+0004 -0.28454E+0004  0.31729E-0009 -0.96949E-0009  0.55352E-0009
  0.63750E+0004 -0.28443E+0004  0.28911E-0009 -0.86293E-0009  0.39448E-0009
  0.64568E+0004 -0.28431E+0004  0.31805E-0009 -0.75927E-0009  0.31062E-0009
  0.65000E+0004 -0.28426E+0004  0.35420E-0009 -0.70716E-0009  0.29538E-0009
  0.62500E+0004 -0.28315E+0004  0.72900E-0010 -0.10025E-0008  0.13740E-0009
  0.62932E+0004 -0.28308E+0004  0.27236E-0010 -0.94362E-0009  0.16938E-0010
  0.63750E+0004 -0.28296E+0004 -0.14323E-0010 -0.83166E-0009 -0.15300E-0009
  0.64568E+0004 -0.28283E+0004 -0.17529E-0011 -0.72273E-0009 -0.25033E-0009
  0.65000E+0004 -0.28277E+0004  0.24723E-0010 -0.66788E-0009 -0.27362E-0009
  0.65000E+0004 -0.29138E+0004  0.18727E-0008 -0.89331E-0009  0.29013E-0008
  0.65432E+0004 -0.29134E+0004  0.19650E-0008 -0.85654E-0009  0.29440E-0008
  0.66250E+0004 -0.29126E+0004  0.21734E-0008 -0.79442E-0009  0.30751E-0008
  0.67068E+0004 -0.29118E+0004  0.24150E-0008 -0.74434E-0009  0.32623E-0008
  0.67500E+0004 -0.29114E+0004  0.25514E-0008 -0.72367E-0009  0.33797E-0008
  0.65000E+0004 -0.28990E+0004  0.15679E-0008 -0.85471E-0009  0.23796E-0008
  0.65432E+0004 -0.28985E+0004  0.16510E-0008 -0.81508E-0009  0.24126E-0008
  0.66250E+0004 -0.28975E+0004  0.18418E-0008 -0.74772E-0009  0.25251E-0008
  0.67068E+0004 -0.28966E+0004  0.20660E-0008 -0.69260E-0009  0.26937E-0008
  0.67500E+0004 -0.28961E+0004  0.21935E-0008 -0.66933E-0009  0.28015E-0008
  0.65000E+0004 -0.28708E+0004  0.97031E-0009 -0.78119E-0009  0.13552E-0008
  0.65432E+0004 -0.28701E+0004  0.10348E-0008 -0.73618E-0009  0.13695E-0008
  0.66250E+0004 -0.28689E+0004  0.11892E-0008 -0.65890E-0009  0.14457E-0008
  0.67068E+0004 -0.28677E+0004  0.13765E-0008 -0.59423E-0009  0.15771E-0008
  0.67500E+0004 -0.28671E+0004  0.14850E-0008 -0.56600E-0009  0.16652E-0008
  0.65000E+0004 -0.28426E+0004  0.35420E-0009 -0.70716E-0009  0.29538E-0009
  0.65432E+0004 -0.28418E+0004  0.39890E-0009 -0.65687E-0009  0.29133E-0009
  0.66250E+0004 -0.28403E+0004  0.51385E-0009 -0.56979E-0009  0.33057E-0009
  0.67068E+0004 -0.28388E+0004  0.66029E-0009 -0.49563E-0009  0.42286E-0009
  0.67500E+0004 -0.28380E+0004  0.74733E-0009 -0.46247E-0009  0.49009E-0009
  0.65000E+0004 -0.28277E+0004  0.24723E-0010 -0.66788E-0009 -0.27362E-0009
  0.65432E+0004 -0.28268E+0004  0.58662E-0010 -0.61487E-0009 -0.28715E-0009
  0.66250E+0004 -0.28252E+0004  0.15188E-0009 -0.52271E-0009 -0.26733E-0009
  0.67068E+0004 -0.28236E+0004  0.27558E-0009 -0.44361E-0009 -0.19590E-0009
  0.67500E+0004 -0.28227E+0004  0.35060E-0009 -0.40789E-0009 -0.13993E-0009
  0.67500E+0004 -0.29114E+0004  0.25514E-0008 -0.72367E-0009  0.33797E-0008
  0.67932E+0004 -0.29109E+0004  0.26900E-0008 -0.70691E-0009  0.35048E-0008
  0.68750E+0004 -0.29099E+0004  0.29564E-0008 -0.68763E-0009  0.37634E-0008
  0.69568E+0004 -0.29090E+0004  0.32180E-0008 -0.68493E-0009  0.40387E-0008
  0.70000E+0004 -0.29085E+0004  0.33505E-0008 -0.69028E-0009  0.41865E-0008
  0.67500E+0004 -0.28961E+0004  0.21935E-0008 -0.66933E-0009  0.28015E-0008
  0.67932E+0004 -0.28955E+0004  0.23232E-0008 -0.64998E-0009  0.29167E-0008
  0.68750E+0004 -0.28944E+0004  0.25742E-0008 -0.62578E-0009  0.31576E-0008
  0.69568E+0004 -0.28933E+0004  0.28228E-0008 -0.61819E-0009  0.34174E-0008
  0.70000E+0004 -0.28927E+0004  0.29499E-0008 -0.62093E-0009  0.35585E-0008
  0.67500E+0004 -0.28671E+0004  0.14850E-0008 -0.56600E-0009  0.16652E-0008
  0.67932E+0004 -0.28663E+0004  0.15955E-0008 -0.54169E-0009  0.17599E-0008
  0.68750E+0004 -0.28649E+0004  0.18125E-0008 -0.50816E-0009  0.19637E-0008
  0.69568E+0004 -0.28635E+0004  0.20319E-0008 -0.49128E-0009  0.21902E-0008
  0.70000E+0004 -0.28628E+0004  0.21463E-0008 -0.48912E-0009  0.23159E-0008
  0.67500E+0004 -0.28380E+0004  0.74733E-0009 -0.46247E-0009  0.49009E-0009
  0.67932E+0004 -0.28371E+0004  0.83616E-0009 -0.43324E-0009  0.56296E-0009
  0.68750E+0004 -0.28354E+0004  0.10143E-0008 -0.39041E-0009  0.72647E-0009
  0.69568E+0004 -0.28337E+0004  0.11996E-0008 -0.36433E-0009  0.91584E-0009
  0.70000E+0004 -0.28329E+0004  0.12986E-0008 -0.35732E-0009  0.10241E-0008
  0.67500E+0004 -0.28227E+0004  0.35060E-0009 -0.40789E-0009 -0.13993E-0009
  0.67932E+0004 -0.28218E+0004  0.42726E-0009 -0.37608E-0009 -0.78910E-0010
  0.68750E+0004 -0.28199E+0004  0.58350E-0009 -0.32840E-0009  0.62688E-0010
  0.69568E+0004 -0.28180E+0004  0.74932E-0009 -0.29752E-0009  0.23167E-0009
  0.70000E+0004 -0.28171E+0004  0.83948E-0009 -0.28801E-0009  0.33031E-0009
  0.70000E+0004 -0.29085E+0004  0.33505E-0008 -0.69028E-0009  0.41865E-0008
  0.70432E+0004 -0.29080E+0004  0.34766E-0008 -0.69971E-0009  0.43321E-0008
  0.71250E+0004 -0.29070E+0004  0.36968E-0008 -0.72939E-0009  0.46013E-0008
  0.72068E+0004 -0.29060E+0004  0.38876E-0008 -0.77259E-0009  0.48535E-0008
  0.72500E+0004 -0.29054E+0004  0.39748E-0008 -0.80036E-0009  0.49771E-0008
  0.70000E+0004 -0.28927E+0004  0.29499E-0008 -0.62093E-0009  0.35585E-0008
  0.70432E+0004 -0.28921E+0004  0.30715E-0008 -0.62774E-0009  0.36980E-0008
  0.71250E+0004 -0.28909E+0004  0.32869E-0008 -0.65246E-0009  0.39596E-0008
  0.72068E+0004 -0.28897E+0004  0.34782E-0008 -0.69081E-0009  0.42102E-0008
  0.72500E+0004 -0.28891E+0004  0.35681E-0008 -0.71610E-0009  0.43359E-0008
  0.70000E+0004 -0.28628E+0004  0.21463E-0008 -0.48912E-0009  0.23159E-0008
  0.70432E+0004 -0.28620E+0004  0.22567E-0008 -0.49100E-0009  0.24414E-0008
  0.71250E+0004 -0.28605E+0004  0.24580E-0008 -0.50643E-0009  0.26834E-0008
  0.72068E+0004 -0.28590E+0004  0.26456E-0008 -0.53579E-0009  0.29253E-0008
  0.72500E+0004 -0.28582E+0004  0.27382E-0008 -0.55651E-0009  0.30517E-0008
  0.70000E+0004 -0.28329E+0004  0.12986E-0008 -0.35732E-0009  0.10241E-0008
  0.70432E+0004 -0.28319E+0004  0.13953E-0008 -0.35437E-0009  0.11333E-0008
  0.71250E+0004 -0.28300E+0004  0.15776E-0008 -0.36074E-0009  0.13508E-0008
  0.72068E+0004 -0.28282E+0004  0.17565E-0008 -0.38142E-0009  0.15784E-0008
  0.72500E+0004 -0.28272E+0004  0.18491E-0008 -0.39776E-0009  0.17022E-0008
  0.70000E+0004 -0.28171E+0004  0.83948E-0009 -0.28801E-0009  0.33031E-0009
  0.70432E+0004 -0.28160E+0004  0.92824E-0009 -0.28255E-0009  0.43031E-0009
  0.71250E+0004 -0.28140E+0004  0.10990E-0008 -0.28426E-0009  0.63374E-0009
  0.72068E+0004 -0.28120E+0004  0.12719E-0008 -0.30049E-0009  0.85244E-0009
  0.72500E+0004 -0.28109E+0004  0.13637E-0008 -0.31460E-0009  0.97385E-0009
  0.72500E+0004 -0.29054E+0004  0.39748E-0008 -0.80036E-0009  0.49771E-0008
  0.72932E+0004 -0.29049E+0004  0.40514E-0008 -0.83043E-0009  0.50913E-0008
  0.73750E+0004 -0.29038E+0004  0.41687E-0008 -0.89465E-0009  0.52848E-0008
  0.74568E+0004 -0.29027E+0004  0.42497E-0008 -0.96574E-0009  0.54459E-0008
  0.75000E+0004 -0.29021E+0004  0.42780E-0008 -0.10058E-0008  0.55181E-0008
  0.72500E+0004 -0.28891E+0004  0.35681E-0008 -0.71610E-0009  0.43359E-0008
  0.72932E+0004 -0.28884E+0004  0.36490E-0008 -0.74377E-0009  0.44541E-0008
  0.73750E+0004 -0.28872E+0004  0.37791E-0008 -0.80375E-0009  0.46612E-0008
  0.74568E+0004 -0.28859E+0004  0.38787E-0008 -0.87122E-0009  0.48443E-0008
  0.75000E+0004 -0.28852E+0004  0.39191E-0008 -0.90967E-0009  0.49314E-0008
  0.72500E+0004 -0.28582E+0004  0.27382E-0008 -0.55651E-0009  0.30517E-0008
  0.72932E+0004 -0.28573E+0004  0.28244E-0008 -0.57977E-0009  0.31737E-0008
  0.73750E+0004 -0.28557E+0004  0.29741E-0008 -0.63203E-0009  0.33995E-0008
  0.74568E+0004 -0.28541E+0004  0.31048E-0008 -0.69295E-0009  0.36164E-0008
  0.75000E+0004 -0.28532E+0004  0.31659E-0008 -0.72847E-0009  0.37275E-0008
  0.72500E+0004 -0.28272E+0004  0.18491E-0008 -0.39776E-0009  0.17022E-0008
  0.72932E+0004 -0.28262E+0004  0.19381E-0008 -0.41680E-0009  0.18243E-0008
  0.73750E+0004 -0.28242E+0004  0.21021E-0008 -0.46175E-0009  0.20612E-0008
  0.74568E+0004 -0.28222E+0004  0.22587E-0008 -0.51652E-0009  0.23032E-0008
  0.75000E+0004 -0.28212E+0004  0.23377E-0008 -0.54933E-0009  0.24332E-0008
  0.72500E+0004 -0.28109E+0004  0.13637E-0008 -0.31460E-0009  0.97385E-0009
  0.72932E+0004 -0.28097E+0004  0.14533E-0008 -0.33151E-0009  0.10951E-0008
  0.73750E+0004 -0.28076E+0004  0.16233E-0008 -0.37277E-0009  0.13354E-0008
  0.74568E+0004 -0.28054E+0004  0.17915E-0008 -0.42447E-0009  0.15877E-0008
  0.75000E+0004 -0.28043E+0004  0.18790E-0008 -0.45593E-0009  0.17259E-0008
  0.75000E+0004 -0.29021E+0004  0.42780E-0008 -0.10058E-0008  0.55181E-0008
  0.75432E+0004 -0.29015E+0004  0.42966E-0008 -0.10464E-0008  0.55806E-0008
  0.76250E+0004 -0.29004E+0004  0.43088E-0008 -0.11267E-0008  0.56794E-0008
  0.77068E+0004 -0.28992E+0004  0.42974E-0008 -0.12095E-0008  0.57587E-0008
  0.77500E+0004 -0.28986E+0004  0.42847E-0008 -0.12541E-0008  0.57959E-0008
  0.75000E+0004 -0.28852E+0004  0.39191E-0008 -0.90967E-0009  0.49314E-0008
  0.75432E+0004 -0.28845E+0004  0.39508E-0008 -0.94881E-0009  0.50106E-0008
  0.76250E+0004 -0.28832E+0004  0.39909E-0008 -0.10272E-0008  0.51464E-0008
  0.77068E+0004 -0.28818E+0004  0.40097E-0008 -0.11089E-0008  0.52686E-0008
  0.77500E+0004 -0.28811E+0004  0.40133E-0008 -0.11534E-0008  0.53302E-0008
  0.75000E+0004 -0.28532E+0004  0.31659E-0008 -0.72847E-0009  0.37275E-0008
  0.75432E+0004 -0.28523E+0004  0.32203E-0008 -0.76508E-0009  0.38337E-0008
  0.76250E+0004 -0.28505E+0004  0.33093E-0008 -0.83990E-0009  0.40309E-0008
  0.77068E+0004 -0.28488E+0004  0.33820E-0008 -0.91988E-0009  0.42251E-0008
  0.77500E+0004 -0.28479E+0004  0.34151E-0008 -0.96421E-0009  0.43284E-0008
  0.75000E+0004 -0.28212E+0004  0.23377E-0008 -0.54933E-0009  0.24332E-0008
  0.75432E+0004 -0.28200E+0004  0.24120E-0008 -0.58361E-0009  0.25611E-0008
  0.76250E+0004 -0.28179E+0004  0.25446E-0008 -0.65521E-0009  0.28086E-0008
  0.77068E+0004 -0.28158E+0004  0.26662E-0008 -0.73370E-0009  0.30632E-0008
  0.77500E+0004 -0.28147E+0004  0.27261E-0008 -0.77794E-0009  0.32016E-0008
  0.75000E+0004 -0.28043E+0004  0.18790E-0008 -0.45593E-0009  0.17259E-0008
  0.75432E+0004 -0.28030E+0004  0.19626E-0008 -0.48906E-0009  0.18633E-0008
  0.76250E+0004 -0.28007E+0004  0.21161E-0008 -0.55910E-0009  0.21334E-0008
  0.77068E+0004 -0.27984E+0004  0.22612E-0008 -0.63690E-0009  0.24152E-0008
  0.77500E+0004 -0.27972E+0004  0.23341E-0008 -0.68113E-0009  0.25695E-0008
  0.77500E+0004 -0.28986E+0004  0.42847E-0008 -0.12541E-0008  0.57959E-0008
  0.77932E+0004 -0.28979E+0004  0.42691E-0008 -0.12979E-0008  0.58309E-0008
  0.78750E+0004 -0.28967E+0004  0.42390E-0008 -0.13808E-0008  0.59005E-0008
  0.79568E+0004 -0.28954E+0004  0.42203E-0008 -0.14595E-0008  0.59845E-0008
  0.80000E+0004 -0.28947E+0004  0.42194E-0008 -0.14984E-0008  0.60379E-0008
  0.77500E+0004 -0.28811E+0004  0.40133E-0008 -0.11534E-0008  0.53302E-0008
  0.77932E+0004 -0.28803E+0004  0.40137E-0008 -0.11973E-0008  0.53902E-0008
  0.78750E+0004 -0.28788E+0004  0.40130E-0008 -0.12812E-0008  0.55090E-0008
  0.79568E+0004 -0.28773E+0004  0.40213E-0008 -0.13621E-0008  0.56436E-0008
  0.80000E+0004 -0.28765E+0004  0.40333E-0008 -0.14026E-0008  0.57239E-0008
  0.77500E+0004 -0.28479E+0004  0.34151E-0008 -0.96421E-0009  0.43284E-0008
  0.77932E+0004 -0.28469E+0004  0.34443E-0008 -0.10084E-0008  0.44307E-0008
  0.78750E+0004 -0.28450E+0004  0.34969E-0008 -0.10943E-0008  0.46338E-0008
  0.79568E+0004 -0.28431E+0004  0.35542E-0008 -0.11791E-0008  0.48553E-0008
  0.80000E+0004 -0.28421E+0004  0.35898E-0008 -0.12226E-0008  0.49821E-0008
  0.77500E+0004 -0.28147E+0004  0.27261E-0008 -0.77794E-0009  0.32016E-0008
  0.77932E+0004 -0.28135E+0004  0.27816E-0008 -0.82246E-0009  0.33396E-0008
  0.78750E+0004 -0.28112E+0004  0.28828E-0008 -0.91041E-0009  0.36138E-0008
  0.79568E+0004 -0.28088E+0004  0.29846E-0008 -0.99920E-0009  0.39089E-0008
  0.80000E+0004 -0.28076E+0004  0.30412E-0008 -0.10456E-0008  0.40751E-0008
  0.77500E+0004 -0.27972E+0004  0.23341E-0008 -0.68113E-0009  0.25695E-0008
  0.77932E+0004 -0.27958E+0004  0.24022E-0008 -0.72588E-0009  0.27235E-0008
  0.78750E+0004 -0.27933E+0004  0.25267E-0008 -0.81492E-0009  0.30298E-0008
  0.79568E+0004 -0.27908E+0004  0.26494E-0008 -0.90577E-0009  0.33578E-0008
  0.80000E+0004 -0.27894E+0004  0.27159E-0008 -0.95361E-0009  0.35416E-0008
  0.80000E+0004 -0.28947E+0004  0.42194E-0008 -0.14984E-0008  0.60379E-0008
  0.80432E+0004 -0.28940E+0004  0.42276E-0008 -0.15336E-0008  0.60989E-0008
  0.81250E+0004 -0.28927E+0004  0.42740E-0008 -0.15894E-0008  0.62391E-0008
  0.82068E+0004 -0.28913E+0004  0.43710E-0008 -0.16242E-0008  0.64142E-0008
  0.82500E+0004 -0.28906E+0004  0.44448E-0008 -0.16320E-0008  0.65195E-0008
  0.80000E+0004 -0.28765E+0004  0.40333E-0008 -0.14026E-0008  0.57239E-0008
  0.80432E+0004 -0.28757E+0004  0.40533E-0008 -0.14396E-0008  0.58117E-0008
  0.81250E+0004 -0.28741E+0004  0.41191E-0008 -0.15000E-0008  0.60027E-0008
  0.82068E+0004 -0.28725E+0004  0.42319E-0008 -0.15408E-0008  0.62292E-0008
  0.82500E+0004 -0.28717E+0004  0.43129E-0008 -0.15524E-0008  0.63620E-0008
  0.80000E+0004 -0.28421E+0004  0.35898E-0008 -0.12226E-0008  0.49821E-0008
  0.80432E+0004 -0.28410E+0004  0.36308E-0008 -0.12631E-0008  0.51158E-0008
  0.81250E+0004 -0.28390E+0004  0.37313E-0008 -0.13319E-0008  0.53951E-0008
  0.82068E+0004 -0.28369E+0004  0.38721E-0008 -0.13835E-0008  0.57111E-0008
  0.82500E+0004 -0.28359E+0004  0.39655E-0008 -0.14019E-0008  0.58924E-0008
  0.80000E+0004 -0.28076E+0004  0.30412E-0008 -0.10456E-0008  0.40751E-0008
  0.80432E+0004 -0.28063E+0004  0.31010E-0008 -0.10894E-0008  0.42476E-0008
  0.81250E+0004 -0.28038E+0004  0.32314E-0008 -0.11662E-0008  0.46012E-0008
  0.82068E+0004 -0.28014E+0004  0.33950E-0008 -0.12281E-0008  0.49933E-0008
  0.82500E+0004 -0.28001E+0004  0.34981E-0008 -0.12530E-0008  0.52163E-0008
  0.80000E+0004 -0.27894E+0004  0.27159E-0008 -0.95361E-0009  0.35416E-0008
  0.80432E+0004 -0.27880E+0004  0.27841E-0008 -0.99915E-0009  0.37313E-0008
  0.81250E+0004 -0.27853E+0004  0.29277E-0008 -0.10800E-0008  0.41177E-0008
  0.82068E+0004 -0.27826E+0004  0.31004E-0008 -0.11471E-0008  0.45434E-0008
  0.82500E+0004 -0.27812E+0004  0.32071E-0008 -0.11753E-0008  0.47848E-0008
  0.82500E+0004 -0.28906E+0004  0.44448E-0008 -0.16320E-0008  0.65195E-0008
  0.82932E+0004 -0.28900E+0004  0.45363E-0008 -0.16309E-0008  0.66341E-0008
  0.83750E+0004 -0.28887E+0004  0.47553E-0008 -0.16013E-0008  0.68669E-0008
  0.84568E+0004 -0.28875E+0004  0.50323E-0008 -0.15301E-0008  0.71115E-0008
  0.85000E+0004 -0.28869E+0004  0.51987E-0008 -0.14746E-0008  0.72392E-0008
  0.82500E+0004 -0.28717E+0004  0.43129E-0008 -0.15524E-0008  0.63620E-0008
  0.82932E+0004 -0.28709E+0004  0.44113E-0008 -0.15555E-0008  0.65048E-0008
  0.83750E+0004 -0.28695E+0004  0.46422E-0008 -0.15352E-0008  0.67929E-0008
  0.84568E+0004 -0.28681E+0004  0.49309E-0008 -0.14751E-0008  0.70951E-0008
  0.85000E+0004 -0.28674E+0004  0.51038E-0008 -0.14261E-0008  0.72542E-0008
  0.82500E+0004 -0.28359E+0004  0.39655E-0008 -0.14019E-0008  0.58924E-0008
  0.82932E+0004 -0.28349E+0004  0.40758E-0008 -0.14127E-0008  0.60857E-0008
  0.83750E+0004 -0.28331E+0004  0.43272E-0008 -0.14094E-0008  0.64735E-0008
  0.84568E+0004 -0.28313E+0004  0.46361E-0008 -0.13691E-0008  0.68821E-0008
  0.85000E+0004 -0.28304E+0004  0.48205E-0008 -0.13320E-0008  0.71005E-0008
  0.82500E+0004 -0.28001E+0004  0.34981E-0008 -0.12530E-0008  0.52163E-0008
  0.82932E+0004 -0.27989E+0004  0.36175E-0008 -0.12710E-0008  0.54536E-0008
  0.83750E+0004 -0.27967E+0004  0.38841E-0008 -0.12835E-0008  0.59303E-0008
  0.84568E+0004 -0.27945E+0004  0.42080E-0008 -0.12618E-0008  0.64364E-0008
  0.85000E+0004 -0.27934E+0004  0.44012E-0008 -0.12357E-0008  0.67105E-0008
  0.82500E+0004 -0.27812E+0004  0.32071E-0008 -0.11753E-0008  0.47848E-0008
  0.82932E+0004 -0.27799E+0004  0.33297E-0008 -0.11969E-0008  0.50421E-0008
  0.83750E+0004 -0.27775E+0004  0.36014E-0008 -0.12174E-0008  0.55596E-0008
  0.84568E+0004 -0.27751E+0004  0.39301E-0008 -0.12050E-0008  0.61116E-0008
  0.85000E+0004 -0.27738E+0004  0.41264E-0008 -0.11843E-0008  0.64126E-0008
  0.85000E+0004 -0.28869E+0004  0.51987E-0008 -0.14746E-0008  0.72392E-0008
  0.85432E+0004 -0.28865E+0004  0.53783E-0008 -0.14066E-0008  0.73633E-0008
  0.86250E+0004 -0.28856E+0004  0.57424E-0008 -0.12425E-0008  0.75757E-0008
  0.87068E+0004 -0.28848E+0004  0.61232E-0008 -0.10350E-0008  0.77457E-0008
  0.87500E+0004 -0.28844E+0004  0.63233E-0008 -0.91005E-0009  0.78115E-0008
  0.85000E+0004 -0.28674E+0004  0.51038E-0008 -0.14261E-0008  0.72542E-0008
  0.85432E+0004 -0.28669E+0004  0.52909E-0008 -0.13652E-0008  0.74112E-0008
  0.86250E+0004 -0.28659E+0004  0.56710E-0008 -0.12156E-0008  0.76870E-0008
  0.87068E+0004 -0.28649E+0004  0.60703E-0008 -0.10239E-0008  0.79209E-0008
  0.87500E+0004 -0.28644E+0004  0.62812E-0008 -0.90771E-0009  0.80199E-0008
  0.85000E+0004 -0.28304E+0004  0.48205E-0008 -0.13320E-0008  0.71005E-0008
  0.85432E+0004 -0.28297E+0004  0.50216E-0008 -0.12838E-0008  0.73207E-0008
  0.86250E+0004 -0.28285E+0004  0.54318E-0008 -0.11604E-0008  0.77213E-0008
  0.87068E+0004 -0.28272E+0004  0.58676E-0008 -0.99698E-0009  0.80847E-0008
  0.87500E+0004 -0.28265E+0004  0.61004E-0008 -0.89640E-0009  0.82528E-0008
  0.85000E+0004 -0.27934E+0004  0.44012E-0008 -0.12357E-0008  0.67105E-0008
  0.85432E+0004 -0.27925E+0004  0.46144E-0008 -0.11992E-0008  0.69921E-0008
  0.86250E+0004 -0.27910E+0004  0.50522E-0008 -0.11001E-0008  0.75175E-0008
  0.87068E+0004 -0.27895E+0004  0.55234E-0008 -0.96280E-0009  0.80151E-0008
  0.87500E+0004 -0.27887E+0004  0.57783E-0008 -0.87665E-0009  0.82572E-0008
  0.85000E+0004 -0.27738E+0004  0.41264E-0008 -0.11843E-0008  0.64126E-0008
  0.85432E+0004 -0.27729E+0004  0.43446E-0008 -0.11537E-0008  0.67247E-0008
  0.86250E+0004 -0.27713E+0004  0.47948E-0008 -0.10666E-0008  0.73134E-0008
  0.87068E+0004 -0.27696E+0004  0.52831E-0008 -0.94219E-0009  0.78814E-0008
  0.87500E+0004 -0.27687E+0004  0.55493E-0008 -0.86319E-0009  0.81629E-0008
  0.87500E+0004 -0.28844E+0004  0.63233E-0008 -0.91005E-0009  0.78115E-0008
  0.87932E+0004 -0.28840E+0004  0.65191E-0008 -0.77668E-0009  0.78582E-0008
  0.88750E+0004 -0.28834E+0004  0.68648E-0008 -0.50500E-0009  0.78868E-0008
  0.89568E+0004 -0.28828E+0004  0.71581E-0008 -0.22163E-0009  0.78316E-0008
  0.90000E+0004 -0.28825E+0004  0.72840E-0008 -0.72331E-0010  0.77654E-0008
  0.87500E+0004 -0.28644E+0004  0.62812E-0008 -0.90771E-0009  0.80199E-0008
  0.87932E+0004 -0.28640E+0004  0.64890E-0008 -0.78312E-0009  0.80993E-0008
  0.88750E+0004 -0.28633E+0004  0.68589E-0008 -0.52823E-0009  0.81858E-0008
  0.89568E+0004 -0.28626E+0004  0.71787E-0008 -0.26106E-0009  0.81818E-0008
  0.90000E+0004 -0.28622E+0004  0.73191E-0008 -0.11991E-0009  0.81389E-0008
  0.87500E+0004 -0.28265E+0004  0.61004E-0008 -0.89640E-0009  0.82528E-0008
  0.87932E+0004 -0.28261E+0004  0.63327E-0008 -0.78755E-0009  0.84016E-0008
  0.88750E+0004 -0.28251E+0004  0.67539E-0008 -0.56276E-0009  0.86159E-0008
  0.89568E+0004 -0.28242E+0004  0.71301E-0008 -0.32466E-0009  0.87299E-0008
  0.90000E+0004 -0.28237E+0004  0.73019E-0008 -0.19815E-0009  0.87436E-0008
  0.87500E+0004 -0.27887E+0004  0.57783E-0008 -0.87665E-0009  0.82572E-0008
  0.87932E+0004 -0.27881E+0004  0.60365E-0008 -0.78232E-0009  0.84823E-0008
  0.88750E+0004 -0.27870E+0004  0.65129E-0008 -0.58534E-0009  0.88418E-0008
  0.89568E+0004 -0.27858E+0004  0.69522E-0008 -0.37409E-0009  0.90969E-0008
  0.90000E+0004 -0.27852E+0004  0.71596E-0008 -0.26111E-0009  0.91813E-0008
  0.87500E+0004 -0.27687E+0004  0.55493E-0008 -0.86319E-0009  0.81629E-0008
  0.87932E+0004 -0.27681E+0004  0.58210E-0008 -0.77602E-0009  0.84298E-0008
  0.88750E+0004 -0.27668E+0004  0.63272E-0008 -0.59276E-0009  0.88705E-0008
  0.89568E+0004 -0.27656E+0004  0.68013E-0008 -0.39476E-0009  0.92071E-0008
  0.90000E+0004 -0.27649E+0004  0.70289E-0008 -0.28846E-0009  0.93335E-0008
  0.90000E+0004 -0.28825E+0004  0.72840E-0008 -0.72331E-0010  0.77654E-0008
  0.90432E+0004 -0.28821E+0004  0.73860E-0008  0.72519E-0010  0.76747E-0008
  0.91250E+0004 -0.28815E+0004  0.75031E-0008  0.32863E-0009  0.74298E-0008
  0.92068E+0004 -0.28809E+0004  0.75054E-0008  0.54429E-0009  0.70914E-0008
  0.92500E+0004 -0.28805E+0004  0.74548E-0008  0.63680E-0009  0.68747E-0008
  0.90000E+0004 -0.28622E+0004  0.73191E-0008 -0.11991E-0009  0.81389E-0008
  0.90432E+0004 -0.28618E+0004  0.74361E-0008  0.17315E-0010  0.80686E-0008
  0.91250E+0004 -0.28610E+0004  0.75825E-0008  0.26050E-0009  0.78538E-0008
  0.92068E+0004 -0.28603E+0004  0.76153E-0008  0.46587E-0009  0.75335E-0008
  0.92500E+0004 -0.28599E+0004  0.75813E-0008  0.55416E-0009  0.73215E-0008
  0.90000E+0004 -0.28237E+0004  0.73019E-0008 -0.19815E-0009  0.87436E-0008
  0.90432E+0004 -0.28232E+0004  0.74513E-0008 -0.74640E-0010  0.87251E-0008
  0.91250E+0004 -0.28223E+0004  0.76611E-0008  0.14521E-0009  0.85930E-0008
  0.92068E+0004 -0.28213E+0004  0.77594E-0008  0.33188E-0009  0.83330E-0008
  0.92500E+0004 -0.28208E+0004  0.77606E-0008  0.41243E-0009  0.81430E-0008
  0.90000E+0004 -0.27852E+0004  0.71596E-0008 -0.26111E-0009  0.91813E-0008
  0.90432E+0004 -0.27846E+0004  0.73462E-0008 -0.15028E-0009  0.92300E-0008
  0.91250E+0004 -0.27835E+0004  0.76293E-0008  0.47913E-0010  0.92121E-0008
  0.92068E+0004 -0.27823E+0004  0.78036E-0008  0.21715E-0009  0.90459E-0008
  0.92500E+0004 -0.27817E+0004  0.78454E-0008  0.29041E-0009  0.88958E-0008
  0.90000E+0004 -0.27649E+0004  0.70289E-0008 -0.28846E-0009  0.93335E-0008
  0.90432E+0004 -0.27643E+0004  0.72368E-0008 -0.18387E-0009  0.94230E-0008
  0.91250E+0004 -0.27630E+0004  0.75621E-0008  0.36364E-0011  0.94769E-0008
  0.92068E+0004 -0.27617E+0004  0.77807E-0008  0.16427E-0009  0.93730E-0008
  0.92500E+0004 -0.27611E+0004  0.78462E-0008  0.23392E-0009  0.92512E-0008
  0.92500E+0004 -0.28805E+0004  0.74548E-0008  0.63680E-0009  0.68747E-0008
  0.92932E+0004 -0.28802E+0004  0.73649E-0008  0.71096E-0009  0.66312E-0008
  0.93750E+0004 -0.28797E+0004  0.70819E-0008  0.79690E-0009  0.60984E-0008
  0.94568E+0004 -0.28792E+0004  0.66420E-0008  0.80156E-0009  0.54723E-0008
  0.95000E+0004 -0.28789E+0004  0.63442E-0008  0.76956E-0009  0.51043E-0008
  0.92500E+0004 -0.28599E+0004  0.75813E-0008  0.55416E-0009  0.73215E-0008
  0.92932E+0004 -0.28596E+0004  0.75086E-0008  0.62504E-0009  0.70795E-0008
  0.93750E+0004 -0.28589E+0004  0.72599E-0008  0.70743E-0009  0.65414E-0008
  0.94568E+0004 -0.28583E+0004  0.68572E-0008  0.71204E-0009  0.59021E-0008
  0.95000E+0004 -0.28579E+0004  0.65805E-0008  0.68142E-0009  0.55249E-0008
  0.92500E+0004 -0.28208E+0004  0.77606E-0008  0.41243E-0009  0.81430E-0008
  0.92932E+0004 -0.28204E+0004  0.77238E-0008  0.47721E-0009  0.79165E-0008
  0.93750E+0004 -0.28195E+0004  0.75449E-0008  0.55272E-0009  0.73903E-0008
  0.94568E+0004 -0.28187E+0004  0.72154E-0008  0.55663E-0009  0.67432E-0008
  0.95000E+0004 -0.28183E+0004  0.69790E-0008  0.52811E-0009  0.63553E-0008
  0.92500E+0004 -0.27817E+0004  0.78454E-0008  0.29041E-0009  0.88958E-0008
  0.92932E+0004 -0.27812E+0004  0.78499E-0008  0.34941E-0009  0.87025E-0008
  0.93750E+0004 -0.27802E+0004  0.77494E-0008  0.41817E-0009  0.82197E-0008
  0.94568E+0004 -0.27792E+0004  0.74995E-0008  0.42093E-0009  0.75923E-0008
  0.95000E+0004 -0.27786E+0004  0.73056E-0008  0.39403E-0009  0.72059E-0008
  0.92500E+0004 -0.27611E+0004  0.78462E-0008  0.23392E-0009  0.92512E-0008
  0.92932E+0004 -0.27605E+0004  0.78747E-0008  0.29005E-0009  0.90827E-0008
  0.93750E+0004 -0.27594E+0004  0.78199E-0008  0.35541E-0009  0.86363E-0008
  0.94568E+0004 -0.27583E+0004  0.76155E-0008  0.35754E-0009  0.80318E-0008
  0.95000E+0004 -0.27577E+0004  0.74456E-0008  0.33140E-0009  0.76521E-0008
  0.95000E+0004 -0.28789E+0004  0.63442E-0008  0.76956E-0009  0.51043E-0008
  0.95432E+0004 -0.28788E+0004  0.59967E-0008  0.71336E-0009  0.47057E-0008
  0.96250E+0004 -0.28786E+0004  0.52082E-0008  0.54018E-0009  0.38786E-0008
  0.97068E+0004 -0.28784E+0004  0.42499E-0008  0.28310E-0009  0.29568E-0008
  0.97500E+0004 -0.28783E+0004  0.36788E-0008  0.11690E-0009  0.24340E-0008
  0.95000E+0004 -0.28579E+0004  0.65805E-0008  0.68142E-0009  0.55249E-0008
  0.95432E+0004 -0.28578E+0004  0.62551E-0008  0.62750E-0009  0.51153E-0008
  0.96250E+0004 -0.28576E+0004  0.55114E-0008  0.46094E-0009  0.42667E-0008
  0.97068E+0004 -0.28574E+0004  0.46020E-0008  0.21268E-0009  0.33254E-0008
  0.97500E+0004 -0.28573E+0004  0.40579E-0008  0.51813E-0010  0.27939E-0008
  0.95000E+0004 -0.28183E+0004  0.69790E-0008  0.52811E-0009  0.63553E-0008
  0.95432E+0004 -0.28182E+0004  0.66951E-0008  0.47785E-0009  0.59302E-0008
  0.96250E+0004 -0.28179E+0004  0.60343E-0008  0.32222E-0009  0.50461E-0008
  0.97068E+0004 -0.28177E+0004  0.52134E-0008  0.88761E-0010  0.40670E-0008
  0.97500E+0004 -0.28175E+0004  0.47181E-0008 -0.63077E-0010  0.35165E-0008
  0.95000E+0004 -0.27786E+0004  0.73056E-0008  0.39403E-0009  0.72059E-0008
  0.95432E+0004 -0.27785E+0004  0.70650E-0008  0.34676E-0009  0.67760E-0008
  0.96250E+0004 -0.27782E+0004  0.64877E-0008  0.20039E-0009  0.58704E-0008
  0.97068E+0004 -0.27779E+0004  0.57533E-0008 -0.20295E-0010  0.48598E-0008
  0.97500E+0004 -0.27777E+0004  0.53047E-0008 -0.16431E-0009  0.42906E-0008
  0.95000E+0004 -0.27577E+0004  0.74456E-0008  0.33140E-0009  0.76521E-0008
  0.95432E+0004 -0.27576E+0004  0.72292E-0008  0.28552E-0009  0.72252E-0008
  0.96250E+0004 -0.27572E+0004  0.66977E-0008  0.14356E-0009  0.63167E-0008
  0.97068E+0004 -0.27569E+0004  0.60094E-0008 -0.71031E-0010  0.52949E-0008
  0.97500E+0004 -0.27567E+0004  0.55854E-0008 -0.21131E-0009  0.47175E-0008
  0.97500E+0004 -0.28783E+0004  0.36788E-0008  0.11690E-0009  0.24340E-0008
  0.97932E+0004 -0.28786E+0004  0.30573E-0008 -0.66949E-0010  0.18797E-0008
  0.98750E+0004 -0.28790E+0004  0.17690E-0008 -0.45848E-0009  0.76835E-0009
  0.99568E+0004 -0.28795E+0004  0.35857E-0009 -0.88868E-0009 -0.41276E-0009
  0.10000E+0005 -0.28797E+0004 -0.42172E-0009 -0.11235E-0008 -0.10549E-0008
  0.97500E+0004 -0.28573E+0004  0.40579E-0008  0.51813E-0010  0.27939E-0008
  0.97932E+0004 -0.28576E+0004  0.34634E-0008 -0.12645E-0009  0.22316E-0008
  0.98750E+0004 -0.28581E+0004  0.22261E-0008 -0.50718E-0009  0.11102E-0008
  0.99568E+0004 -0.28587E+0004  0.86342E-0009 -0.92755E-0009 -0.73926E-0010
  0.10000E+0005 -0.28590E+0004  0.10559E-0009 -0.11579E-0008 -0.71531E-0009
  0.97500E+0004 -0.28175E+0004  0.47181E-0008 -0.63077E-0010  0.35165E-0008
  0.97932E+0004 -0.28179E+0004  0.41721E-0008 -0.23196E-0009  0.29347E-0008
  0.98750E+0004 -0.28185E+0004  0.30276E-0008 -0.59454E-0009  0.17835E-0008
  0.99568E+0004 -0.28192E+0004  0.17538E-0008 -0.99850E-0009  0.58104E-0009
  0.10000E+0005 -0.28196E+0004  0.10390E-0008 -0.12214E-0008 -0.65640E-0010
  0.97500E+0004 -0.27777E+0004  0.53047E-0008 -0.16431E-0009  0.42906E-0008
  0.97932E+0004 -0.27781E+0004  0.48055E-0008 -0.32516E-0009  0.36874E-0008
  0.98750E+0004 -0.27790E+0004  0.37498E-0008 -0.67221E-0009  0.24979E-0008
  0.99568E+0004 -0.27798E+0004  0.25624E-0008 -0.10623E-0008  0.12641E-0008
  0.10000E+0005 -0.27802E+0004  0.18905E-0008 -0.12791E-0008  0.60434E-0009
  0.97500E+0004 -0.27567E+0004  0.55854E-0008 -0.21131E-0009  0.47175E-0008
  0.97932E+0004 -0.27572E+0004  0.51106E-0008 -0.36836E-0009  0.41036E-0008
  0.98750E+0004 -0.27581E+0004  0.41010E-0008 -0.70812E-0009  0.28931E-0008
  0.99568E+0004 -0.27590E+0004  0.29583E-0008 -0.10918E-0008  0.16394E-0008
  0.10000E+0005 -0.27594E+0004  0.23090E-0008 -0.13058E-0008  0.97033E-0009
  0.10000E+0005 -0.28797E+0004 -0.42172E-0009 -0.11235E-0008 -0.10549E-0008
  0.10043E+0005 -0.28803E+0004 -0.12275E-0008 -0.13574E-0008 -0.17120E-0008
  0.10125E+0005 -0.28813E+0004 -0.27711E-0008 -0.17875E-0008 -0.29576E-0008
  0.10207E+0005 -0.28824E+0004 -0.42801E-0008 -0.21734E-0008 -0.41663E-0008
  0.10250E+0005 -0.28829E+0004 -0.50358E-0008 -0.23497E-0008 -0.47683E-0008
  0.10000E+0005 -0.28590E+0004  0.10559E-0009 -0.11579E-0008 -0.71531E-0009
  0.10043E+0005 -0.28596E+0004 -0.68174E-0009 -0.13880E-0008 -0.13714E-0008
  0.10125E+0005 -0.28608E+0004 -0.22018E-0008 -0.18134E-0008 -0.26140E-0008
  0.10207E+0005 -0.28621E+0004 -0.37070E-0008 -0.21989E-0008 -0.38221E-0008
  0.10250E+0005 -0.28627E+0004 -0.44706E-0008 -0.23767E-0008 -0.44268E-0008
  0.10000E+0005 -0.28196E+0004  0.10390E-0008 -0.12214E-0008 -0.65640E-0010
  0.10043E+0005 -0.28204E+0004  0.28862E-0009 -0.14455E-0008 -0.72631E-0009
  0.10125E+0005 -0.28220E+0004 -0.11789E-0008 -0.18639E-0008 -0.19727E-0008
  0.10207E+0005 -0.28236E+0004 -0.26635E-0008 -0.22497E-0008 -0.31850E-0008
  0.10250E+0005 -0.28244E+0004 -0.34326E-0008 -0.24312E-0008 -0.37950E-0008
  0.10000E+0005 -0.27802E+0004  0.18905E-0008 -0.12791E-0008  0.60434E-0009
  0.10043E+0005 -0.27812E+0004  0.11785E-0008 -0.14984E-0008 -0.68955E-0010
  0.10125E+0005 -0.27832E+0004 -0.22951E-0009 -0.19119E-0008 -0.13332E-0008
  0.10207E+0005 -0.27851E+0004 -0.16802E-0008 -0.23000E-0008 -0.25595E-0008
  0.10250E+0005 -0.27861E+0004 -0.24450E-0008 -0.24857E-0008 -0.31776E-0008
  0.10000E+0005 -0.27594E+0004  0.23090E-0008 -0.13058E-0008  0.97033E-0009
  0.10043E+0005 -0.27606E+0004  0.16175E-0008 -0.15231E-0008  0.28753E-0009
  0.10125E+0005 -0.27627E+0004  0.24252E-0009 -0.19348E-0008 -0.99170E-0009
  0.10207E+0005 -0.27648E+0004 -0.11865E-0008 -0.23247E-0008 -0.22301E-0008
  0.10250E+0005 -0.27659E+0004 -0.19460E-0008 -0.25129E-0008 -0.28544E-0008
  0.10250E+0005 -0.28829E+0004 -0.50358E-0008 -0.23497E-0008 -0.47683E-0008
  0.10293E+0005 -0.28834E+0004 -0.57450E-0008 -0.25003E-0008 -0.53336E-0008
  0.10375E+0005 -0.28842E+0004 -0.69238E-0008 -0.27040E-0008 -0.62689E-0008
  0.10457E+0005 -0.28851E+0004 -0.78118E-0008 -0.27777E-0008 -0.69689E-0008
  0.10500E+0005 -0.28855E+0004 -0.81343E-0008 -0.27577E-0008 -0.72198E-0008
  0.10250E+0005 -0.28627E+0004 -0.44706E-0008 -0.23767E-0008 -0.44268E-0008
  0.10293E+0005 -0.28633E+0004 -0.51949E-0008 -0.25303E-0008 -0.49976E-0008
  0.10375E+0005 -0.28643E+0004 -0.64256E-0008 -0.27437E-0008 -0.59546E-0008
  0.10457E+0005 -0.28653E+0004 -0.73972E-0008 -0.28320E-0008 -0.66950E-0008
  0.10500E+0005 -0.28658E+0004 -0.77766E-0008 -0.28216E-0008 -0.69755E-0008
  0.10250E+0005 -0.28244E+0004 -0.34326E-0008 -0.24312E-0008 -0.37950E-0008
  0.10293E+0005 -0.28251E+0004 -0.41749E-0008 -0.25910E-0008 -0.43750E-0008
  0.10375E+0005 -0.28264E+0004 -0.54798E-0008 -0.28232E-0008 -0.53657E-0008
  0.10457E+0005 -0.28276E+0004 -0.65832E-0008 -0.29395E-0008 -0.61694E-0008
  0.10500E+0005 -0.28283E+0004 -0.70558E-0008 -0.29473E-0008 -0.64975E-0008
  0.10250E+0005 -0.27861E+0004 -0.24450E-0008 -0.24857E-0008 -0.31776E-0008
  0.10293E+0005 -0.27869E+0004 -0.31938E-0008 -0.26523E-0008 -0.37675E-0008
  0.10375E+0005 -0.27885E+0004 -0.45464E-0008 -0.29041E-0008 -0.47880E-0008
  0.10457E+0005 -0.27900E+0004 -0.57501E-0008 -0.30488E-0008 -0.56439E-0008
  0.10500E+0005 -0.27908E+0004 -0.62984E-0008 -0.30750E-0008 -0.60110E-0008
  0.10250E+0005 -0.27659E+0004 -0.19460E-0008 -0.25129E-0008 -0.28544E-0008
  0.10293E+0005 -0.27668E+0004 -0.26945E-0008 -0.26833E-0008 -0.34508E-0008
  0.10375E+0005 -0.27685E+0004 -0.40633E-0008 -0.29457E-0008 -0.44874E-0008
  0.10457E+0005 -0.27702E+0004 -0.53091E-0008 -0.31056E-0008 -0.53686E-0008
  0.10500E+0005 -0.27711E+0004 -0.58908E-0008 -0.31415E-0008 -0.57540E-0008
  0.10500E+0005 -0.28855E+0004 -0.81343E-0008 -0.27577E-0008 -0.72198E-0008
  0.10543E+0005 -0.28859E+0004 -0.83404E-0008 -0.26931E-0008 -0.73772E-0008
  0.10625E+0005 -0.28867E+0004 -0.83816E-0008 -0.24452E-0008 -0.73937E-0008
  0.10707E+0005 -0.28875E+0004 -0.79269E-0008 -0.20289E-0008 -0.70131E-0008
  0.10750E+0005 -0.28879E+0004 -0.74800E-0008 -0.17429E-0008 -0.66484E-0008
  0.10500E+0005 -0.28658E+0004 -0.77766E-0008 -0.28216E-0008 -0.69755E-0008
  0.10543E+0005 -0.28663E+0004 -0.80477E-0008 -0.27678E-0008 -0.71687E-0008
  0.10625E+0005 -0.28672E+0004 -0.82323E-0008 -0.25428E-0008 -0.72688E-0008
  0.10707E+0005 -0.28680E+0004 -0.79406E-0008 -0.21516E-0008 -0.69898E-0008
  0.10750E+0005 -0.28685E+0004 -0.75841E-0008 -0.18792E-0008 -0.66836E-0008
  0.10500E+0005 -0.28283E+0004 -0.70558E-0008 -0.29473E-0008 -0.64975E-0008
  0.10543E+0005 -0.28289E+0004 -0.74358E-0008 -0.29138E-0008 -0.67489E-0008
  0.10625E+0005 -0.28301E+0004 -0.78673E-0008 -0.27323E-0008 -0.69885E-0008
  0.10707E+0005 -0.28312E+0004 -0.78653E-0008 -0.23886E-0008 -0.68841E-0008
  0.10750E+0005 -0.28318E+0004 -0.76731E-0008 -0.21421E-0008 -0.66810E-0008
  0.10500E+0005 -0.27908E+0004 -0.62984E-0008 -0.30750E-0008 -0.60110E-0008
  0.10543E+0005 -0.27916E+0004 -0.67697E-0008 -0.30617E-0008 -0.63108E-0008
  0.10625E+0005 -0.27930E+0004 -0.74161E-0008 -0.29238E-0008 -0.66688E-0008
  0.10707E+0005 -0.27944E+0004 -0.76770E-0008 -0.26280E-0008 -0.67175E-0008
  0.10750E+0005 -0.27951E+0004 -0.76384E-0008 -0.24077E-0008 -0.66071E-0008
  0.10500E+0005 -0.27711E+0004 -0.58908E-0008 -0.31415E-0008 -0.57540E-0008
  0.10543E+0005 -0.27719E+0004 -0.64038E-0008 -0.31391E-0008 -0.60765E-0008
  0.10625E+0005 -0.27734E+0004 -0.71511E-0008 -0.30243E-0008 -0.64901E-0008
  0.10707E+0005 -0.27750E+0004 -0.75397E-0008 -0.27540E-0008 -0.66119E-0008
  0.10750E+0005 -0.27758E+0004 -0.75773E-0008 -0.25476E-0008 -0.65465E-0008
  0.10750E+0005 -0.28879E+0004 -0.74800E-0008 -0.17429E-0008 -0.66484E-0008
  0.10793E+0005 -0.28883E+0004 -0.68902E-0008 -0.14131E-0008 -0.61711E-0008
  0.10875E+0005 -0.28892E+0004 -0.53997E-0008 -0.67793E-0009 -0.49808E-0008
  0.10957E+0005 -0.28901E+0004 -0.34784E-0008  0.17733E-0009 -0.34704E-0008
  0.11000E+0005 -0.28906E+0004 -0.23257E-0008  0.66571E-0009 -0.25776E-0008
  0.10750E+0005 -0.28685E+0004 -0.75841E-0008 -0.18792E-0008 -0.66836E-0008
  0.10793E+0005 -0.28691E+0004 -0.70852E-0008 -0.15627E-0008 -0.62669E-0008
  0.10875E+0005 -0.28701E+0004 -0.57613E-0008 -0.85116E-0009 -0.51910E-0008
  0.10957E+0005 -0.28711E+0004 -0.39863E-0008 -0.15775E-0010 -0.37843E-0008
  0.11000E+0005 -0.28717E+0004 -0.28975E-0008  0.46425E-0009 -0.29378E-0008
  0.10750E+0005 -0.28318E+0004 -0.76731E-0008 -0.21421E-0008 -0.66810E-0008
  0.10793E+0005 -0.28325E+0004 -0.73426E-0008 -0.18508E-0008 -0.63729E-0008
  0.10875E+0005 -0.28338E+0004 -0.63347E-0008 -0.11850E-0008 -0.55069E-0008
  0.10957E+0005 -0.28352E+0004 -0.48486E-0008 -0.38875E-0009 -0.42989E-0008
  0.11000E+0005 -0.28359E+0004 -0.38918E-0008  0.74392E-0010 -0.35449E-0008
  0.10750E+0005 -0.27951E+0004 -0.76384E-0008 -0.24077E-0008 -0.66071E-0008
  0.10793E+0005 -0.27960E+0004 -0.74685E-0008 -0.21422E-0008 -0.63986E-0008
  0.10875E+0005 -0.27976E+0004 -0.67718E-0008 -0.15234E-0008 -0.57312E-0008
  0.10957E+0005 -0.27992E+0004 -0.55837E-0008 -0.76848E-0009 -0.47198E-0008
  0.11000E+0005 -0.28000E+0004 -0.47694E-0008 -0.32374E-0009 -0.40615E-0008
  0.10750E+0005 -0.27758E+0004 -0.75773E-0008 -0.25476E-0008 -0.65465E-0008
  0.10793E+0005 -0.27767E+0004 -0.74884E-0008 -0.22959E-0008 -0.63868E-0008
  0.10875E+0005 -0.27785E+0004 -0.69519E-0008 -0.17027E-0008 -0.58190E-0008
  0.10957E+0005 -0.27802E+0004 -0.59223E-0008 -0.97049E-0009 -0.49091E-0008
  0.11000E+0005 -0.27811E+0004 -0.51861E-0008 -0.53612E-0009 -0.43015E-0008
  0.11000E+0005 -0.28906E+0004 -0.23257E-0008  0.66571E-0009 -0.25776E-0008
  0.11043E+0005 -0.28911E+0004 -0.11004E-0008  0.11707E-0008 -0.16386E-0008
  0.11125E+0005 -0.28920E+0004  0.13372E-0008  0.21529E-0008  0.18875E-0009
  0.11207E+0005 -0.28929E+0004  0.37797E-0008  0.31230E-0008  0.19541E-0008
  0.11250E+0005 -0.28934E+0004  0.50077E-0008  0.36131E-0008  0.28063E-0008
  0.11000E+0005 -0.28717E+0004 -0.28975E-0008  0.46425E-0009 -0.29378E-0008
  0.11043E+0005 -0.28722E+0004 -0.17244E-0008  0.96284E-0009 -0.20372E-0008
  0.11125E+0005 -0.28733E+0004  0.65212E-0009  0.19388E-0008 -0.25500E-0009
  0.11207E+0005 -0.28744E+0004  0.30896E-0008  0.29116E-0008  0.15072E-0008
  0.11250E+0005 -0.28750E+0004  0.43388E-0008  0.34069E-0008  0.23762E-0008
  0.11000E+0005 -0.28359E+0004 -0.38918E-0008  0.74392E-0010 -0.35449E-0008
  0.11043E+0005 -0.28366E+0004 -0.28314E-0008  0.55963E-0009 -0.27240E-0008
  0.11125E+0005 -0.28380E+0004 -0.60314E-0009  0.15209E-0008 -0.10471E-0008
  0.11207E+0005 -0.28393E+0004  0.17865E-0008  0.24951E-0008  0.68354E-0009
  0.11250E+0005 -0.28401E+0004  0.30547E-0008  0.29983E-0008  0.15691E-0008
  0.11000E+0005 -0.28000E+0004 -0.47694E-0008 -0.32374E-0009 -0.40615E-0008
  0.11043E+0005 -0.28009E+0004 -0.38361E-0008  0.14640E-0009 -0.33267E-0008
  0.11125E+0005 -0.28026E+0004 -0.17926E-0008  0.10890E-0008 -0.17750E-0008
  0.11207E+0005 -0.28043E+0004  0.50375E-0009  0.20597E-0008 -0.10427E-0009
  0.11250E+0005 -0.28052E+0004  0.17648E-0008  0.25680E-0008  0.78075E-0009
  0.11000E+0005 -0.27811E+0004 -0.51861E-0008 -0.53612E-0009 -0.43015E-0008
  0.11043E+0005 -0.27821E+0004 -0.43243E-0008 -0.74701E-0010 -0.36135E-0008
  0.11125E+0005 -0.27839E+0004 -0.23906E-0008  0.85626E-0009 -0.21337E-0008
  0.11207E+0005 -0.27858E+0004 -0.15977E-0009  0.18232E-0008 -0.50391E-0009
  0.11250E+0005 -0.27867E+0004  0.10879E-0008  0.23330E-0008  0.37483E-0009
  0.11250E+0005 -0.28934E+0004  0.50077E-0008  0.36131E-0008  0.28063E-0008
  0.11293E+0005 -0.28938E+0004  0.61581E-0008  0.40764E-0008  0.35763E-0008
  0.11375E+0005 -0.28947E+0004  0.80381E-0008  0.48603E-0008  0.47372E-0008
  0.11457E+0005 -0.28956E+0004  0.93981E-0008  0.54797E-0008  0.54179E-0008
  0.11500E+0005 -0.28960E+0004  0.98664E-0008  0.57275E-0008  0.55580E-0008
  0.11250E+0005 -0.28750E+0004  0.43388E-0008  0.34069E-0008  0.23762E-0008
  0.11293E+0005 -0.28755E+0004  0.55264E-0008  0.38781E-0008  0.31755E-0008
  0.11375E+0005 -0.28765E+0004  0.75183E-0008  0.46843E-0008  0.44242E-0008
  0.11457E+0005 -0.28775E+0004  0.90355E-0008  0.53352E-0008  0.52275E-0008
  0.11500E+0005 -0.28781E+0004  0.95998E-0008  0.56030E-0008  0.54419E-0008
  0.11250E+0005 -0.28401E+0004  0.30547E-0008  0.29983E-0008  0.15691E-0008
  0.11293E+0005 -0.28407E+0004  0.42918E-0008  0.34822E-0008  0.24088E-0008
  0.11375E+0005 -0.28421E+0004  0.64591E-0008  0.43266E-0008  0.37964E-0008
  0.11457E+0005 -0.28434E+0004  0.82448E-0008  0.50329E-0008  0.48096E-0008
  0.11500E+0005 -0.28440E+0004  0.89800E-0008  0.53365E-0008  0.51560E-0008
  0.11250E+0005 -0.28052E+0004  0.17648E-0008  0.25680E-0008  0.78075E-0009
  0.11293E+0005 -0.28060E+0004  0.30253E-0008  0.30616E-0008  0.16427E-0008
  0.11375E+0005 -0.28076E+0004  0.53202E-0008  0.39383E-0008  0.31354E-0008
  0.11457E+0005 -0.28092E+0004  0.73343E-0008  0.46944E-0008  0.43292E-0008
  0.11500E+0005 -0.28100E+0004  0.82240E-0008  0.50310E-0008  0.47955E-0008
  0.11250E+0005 -0.27867E+0004  0.10879E-0008  0.23330E-0008  0.37483E-0009
  0.11293E+0005 -0.27877E+0004  0.23506E-0008  0.28306E-0008  0.12420E-0008
  0.11375E+0005 -0.27894E+0004  0.46941E-0008  0.37219E-0008  0.27775E-0008
  0.11457E+0005 -0.27911E+0004  0.68120E-0008  0.45019E-0008  0.40552E-0008
  0.11500E+0005 -0.27921E+0004  0.77759E-0008  0.48546E-0008  0.45797E-0008
  0.11500E+0005 -0.28960E+0004  0.98664E-0008  0.57275E-0008  0.55580E-0008
  0.11543E+0005 -0.28964E+0004  0.10147E-0007  0.59141E-0008  0.55410E-0008
  0.11625E+0005 -0.28972E+0004  0.10156E-0007  0.60912E-0008  0.50865E-0008
  0.11707E+0005 -0.28979E+0004  0.94957E-0008  0.60292E-0008  0.41301E-0008
  0.11750E+0005 -0.28983E+0004  0.89035E-0008  0.59007E-0008  0.34595E-0008
  0.11500E+0005 -0.28781E+0004  0.95998E-0008  0.56030E-0008  0.54419E-0008
  0.11543E+0005 -0.28785E+0004  0.99823E-0008  0.58114E-0008  0.55027E-0008
  0.11625E+0005 -0.28794E+0004  0.10188E-0007  0.60343E-0008  0.51959E-0008
  0.11707E+0005 -0.28803E+0004  0.97145E-0008  0.60219E-0008  0.43722E-0008
  0.11750E+0005 -0.28808E+0004  0.92098E-0008  0.59205E-0008  0.37593E-0008
  0.11500E+0005 -0.28440E+0004  0.89800E-0008  0.53365E-0008  0.51560E-0008
  0.11543E+0005 -0.28446E+0004  0.95467E-0008  0.55840E-0008  0.53581E-0008
  0.11625E+0005 -0.28458E+0004  0.10121E-0007  0.58907E-0008  0.53279E-0008
  0.11707E+0005 -0.28469E+0004  0.10010E-0007  0.59703E-0008  0.47633E-0008
  0.11750E+0005 -0.28475E+0004  0.96801E-0008  0.59195E-0008  0.42682E-0008
  0.11500E+0005 -0.28100E+0004  0.82240E-0008  0.50310E-0008  0.47955E-0008
  0.11543E+0005 -0.28107E+0004  0.89624E-0008  0.53150E-0008  0.51299E-0008
  0.11625E+0005 -0.28121E+0004  0.98943E-0008  0.57009E-0008  0.53687E-0008
  0.11707E+0005 -0.28135E+0004  0.10150E-0007  0.58695E-0008  0.50693E-0008
  0.11750E+0005 -0.28142E+0004  0.10005E-0007  0.58683E-0008  0.47004E-0008
  0.11500E+0005 -0.27921E+0004  0.77759E-0008  0.48546E-0008  0.45797E-0008
  0.11543E+0005 -0.27929E+0004  0.85990E-0008  0.51568E-0008  0.49798E-0008
  0.11625E+0005 -0.27944E+0004  0.97131E-0008  0.55826E-0008  0.53564E-0008
  0.11707E+0005 -0.27958E+0004  0.10163E-0007  0.57967E-0008  0.51978E-0008
  0.11750E+0005 -0.27966E+0004  0.10118E-0007  0.58211E-0008  0.48981E-0008
  0.11750E+0005 -0.28983E+0004  0.89035E-0008  0.59007E-0008  0.34595E-0008
  0.11793E+0005 -0.28986E+0004  0.81672E-0008  0.57103E-0008  0.27015E-0008
  0.11875E+0005 -0.28993E+0004  0.64562E-0008  0.51899E-0008  0.11148E-0008
  0.11957E+0005 -0.28999E+0004  0.44884E-0008  0.44948E-0008 -0.51516E-0009
  0.12000E+0005 -0.29002E+0004  0.34148E-0008  0.40725E-0008 -0.13283E-0008
  0.11750E+0005 -0.28808E+0004  0.92098E-0008  0.59205E-0008  0.37593E-0008
  0.11793E+0005 -0.28811E+0004  0.85502E-0008  0.57570E-0008  0.30483E-0008
  0.11875E+0005 -0.28819E+0004  0.69483E-0008  0.52866E-0008  0.15139E-0008
  0.11957E+0005 -0.28826E+0004  0.50351E-0008  0.46377E-0008 -0.11622E-0009
  0.12000E+0005 -0.28830E+0004  0.39674E-0008  0.42375E-0008 -0.95076E-0009
  0.11750E+0005 -0.28475E+0004  0.96801E-0008  0.59195E-0008  0.42682E-0008
  0.11793E+0005 -0.28480E+0004  0.91779E-0008  0.58068E-0008  0.36564E-0008
  0.11875E+0005 -0.28489E+0004  0.78111E-0008  0.54315E-0008  0.22462E-0008
  0.11957E+0005 -0.28498E+0004  0.60337E-0008  0.48720E-0008  0.64349E-0009
  0.12000E+0005 -0.28503E+0004  0.49942E-0008  0.45152E-0008 -0.21723E-0009
  0.11750E+0005 -0.28142E+0004  0.10005E-0007  0.58683E-0008  0.47004E-0008
  0.11793E+0005 -0.28148E+0004  0.96730E-0008  0.58055E-0008  0.41996E-0008
  0.11875E+0005 -0.28159E+0004  0.85746E-0008  0.55255E-0008  0.29425E-0008
  0.11957E+0005 -0.28171E+0004  0.69730E-0008  0.50572E-0008  0.14017E-0008
  0.12000E+0005 -0.28176E+0004  0.59835E-0008  0.47454E-0008  0.53324E-0009
  0.11750E+0005 -0.27966E+0004  0.10118E-0007  0.58211E-0008  0.48981E-0008
  0.11793E+0005 -0.27973E+0004  0.98797E-0008  0.57844E-0008  0.44598E-0008
  0.11875E+0005 -0.27985E+0004  0.89347E-0008  0.55544E-0008  0.32939E-0008
  0.11957E+0005 -0.27998E+0004  0.74409E-0008  0.51347E-0008  0.17989E-0008
  0.12000E+0005 -0.28004E+0004  0.64864E-0008  0.48472E-0008  0.93349E-0009
  0.12000E+0005 -0.29002E+0004  0.34148E-0008  0.40725E-0008 -0.13283E-0008
  0.12043E+0005 -0.29006E+0004  0.23530E-0008  0.36231E-0008 -0.20789E-0008
  0.12125E+0005 -0.29013E+0004  0.47639E-0009  0.27234E-0008 -0.32437E-0008
  0.12207E+0005 -0.29021E+0004 -0.10877E-0008  0.18128E-0008 -0.39797E-0008
  0.12250E+0005 -0.29025E+0004 -0.17458E-0008  0.13460E-0008 -0.41723E-0008
  0.12000E+0005 -0.28830E+0004  0.39674E-0008  0.42375E-0008 -0.95076E-0009
  0.12043E+0005 -0.28834E+0004  0.28960E-0008  0.38082E-0008 -0.17368E-0008
  0.12125E+0005 -0.28843E+0004  0.96396E-0009  0.29401E-0008 -0.30000E-0008
  0.12207E+0005 -0.28852E+0004 -0.69314E-0009  0.20516E-0008 -0.38627E-0008
  0.12250E+0005 -0.28856E+0004 -0.14100E-0008  0.15924E-0008 -0.41271E-0008
  0.12000E+0005 -0.28503E+0004  0.49942E-0008  0.45152E-0008 -0.21723E-0009
  0.12043E+0005 -0.28509E+0004  0.39208E-0008  0.41258E-0008 -0.10567E-0008
  0.12125E+0005 -0.28520E+0004  0.19096E-0008  0.33220E-0008 -0.24861E-0008
  0.12207E+0005 -0.28531E+0004  0.93465E-0010  0.24809E-0008 -0.35771E-0008
  0.12250E+0005 -0.28537E+0004 -0.72952E-0009  0.20390E-0008 -0.39754E-0008
  0.12000E+0005 -0.28176E+0004  0.59835E-0008  0.47454E-0008  0.53324E-0009
  0.12043E+0005 -0.28184E+0004  0.49293E-0008  0.43982E-0008 -0.34221E-0009
  0.12125E+0005 -0.28197E+0004  0.28742E-0008  0.36639E-0008 -0.19096E-0008
  0.12207E+0005 -0.28211E+0004  0.92422E-0009  0.28765E-0008 -0.32111E-0008
  0.12250E+0005 -0.28218E+0004  0.33180E-0011  0.24558E-0008 -0.37392E-0008
  0.12000E+0005 -0.28004E+0004  0.64864E-0008  0.48472E-0008  0.93349E-0009
  0.12043E+0005 -0.28012E+0004  0.54508E-0008  0.45230E-0008  0.46128E-0010
  0.12125E+0005 -0.28027E+0004  0.33872E-0008  0.38273E-0008 -0.15824E-0008
  0.12207E+0005 -0.28041E+0004  0.13777E-0008  0.30706E-0008 -0.29870E-0008
  0.12250E+0005 -0.28049E+0004  0.40899E-0009  0.26624E-0008 -0.35813E-0008
  0.12250E+0005 -0.29025E+0004 -0.17458E-0008  0.13460E-0008 -0.41723E-0008
  0.12293E+0005 -0.29030E+0004 -0.22773E-0008  0.89660E-0009 -0.42273E-0008
  0.12375E+0005 -0.29041E+0004 -0.29135E-0008  0.11839E-0009 -0.39668E-0008
  0.12457E+0005 -0.29051E+0004 -0.30862E-0008 -0.53680E-0009 -0.32973E-0008
  0.12500E+0005 -0.29057E+0004 -0.30150E-0008 -0.82670E-0009 -0.28192E-0008
  0.12250E+0005 -0.28856E+0004 -0.14100E-0008  0.15924E-0008 -0.41271E-0008
  0.12293E+0005 -0.28863E+0004 -0.20040E-0008  0.11474E-0008 -0.42541E-0008
  0.12375E+0005 -0.28875E+0004 -0.27574E-0008  0.36957E-0009 -0.41181E-0008
  0.12457E+0005 -0.28887E+0004 -0.30317E-0008 -0.29466E-0009 -0.35441E-0008
  0.12500E+0005 -0.28894E+0004 -0.30033E-0008 -0.59279E-0009 -0.31003E-0008
  0.12250E+0005 -0.28537E+0004 -0.72952E-0009  0.20390E-0008 -0.39754E-0008
  0.12293E+0005 -0.28545E+0004 -0.14398E-0008  0.16057E-0008 -0.42395E-0008
  0.12375E+0005 -0.28561E+0004 -0.24185E-0008  0.83483E-0009 -0.43487E-0008
  0.12457E+0005 -0.28577E+0004 -0.28964E-0008  0.15959E-0009 -0.39725E-0008
  0.12500E+0005 -0.28585E+0004 -0.29571E-0008 -0.15106E-0009 -0.36046E-0008
  0.12250E+0005 -0.28218E+0004  0.33180E-0011  0.24558E-0008 -0.37392E-0008
  0.12293E+0005 -0.28228E+0004 -0.81898E-0009  0.20381E-0008 -0.41402E-0008
  0.12375E+0005 -0.28247E+0004 -0.20248E-0008  0.12823E-0008 -0.45040E-0008
  0.12457E+0005 -0.28266E+0004 -0.27187E-0008  0.60401E-0009 -0.43457E-0008
  0.12500E+0005 -0.28277E+0004 -0.28782E-0008  0.28491E-0009 -0.40673E-0008
  0.12250E+0005 -0.28049E+0004  0.40899E-0009  0.26624E-0008 -0.35813E-0008
  0.12293E+0005 -0.28060E+0004 -0.47003E-0009  0.22546E-0008 -0.40539E-0008
  0.12375E+0005 -0.28081E+0004 -0.17952E-0008  0.15098E-0008 -0.45547E-0008
  0.12457E+0005 -0.28103E+0004 -0.26073E-0008  0.83305E-0009 -0.45187E-0008
  0.12500E+0005 -0.28114E+0004 -0.28227E-0008  0.51110E-0009 -0.42928E-0008
  0.12500E+0005 -0.29057E+0004 -0.30150E-0008 -0.82670E-0009 -0.28192E-0008
  0.12543E+0005 -0.29063E+0004 -0.28528E-0008 -0.10785E-0008 -0.22813E-0008
  0.12625E+0005 -0.29073E+0004 -0.23665E-0008 -0.14519E-0008 -0.11826E-0008
  0.12707E+0005 -0.29084E+0004 -0.17708E-0008 -0.17089E-0008 -0.10856E-0009
  0.12750E+0005 -0.29090E+0004 -0.14622E-0008 -0.18067E-0008  0.39983E-0009
  0.12500E+0005 -0.28894E+0004 -0.30033E-0008 -0.59279E-0009 -0.31003E-0008
  0.12543E+0005 -0.28901E+0004 -0.28750E-0008 -0.85472E-0009 -0.25843E-0008
  0.12625E+0005 -0.28913E+0004 -0.24255E-0008 -0.12520E-0008 -0.14919E-0008
  0.12707E+0005 -0.28926E+0004 -0.18317E-0008 -0.15367E-0008 -0.38127E-0009
  0.12750E+0005 -0.28933E+0004 -0.15117E-0008 -0.16499E-0008  0.16071E-0009
  0.12500E+0005 -0.28585E+0004 -0.29571E-0008 -0.15106E-0009 -0.36046E-0008
  0.12543E+0005 -0.28594E+0004 -0.29013E-0008 -0.42930E-0009 -0.31417E-0008
  0.12625E+0005 -0.28610E+0004 -0.25379E-0008 -0.86665E-0009 -0.20829E-0008
  0.12707E+0005 -0.28626E+0004 -0.19611E-0008 -0.11997E-0008 -0.92164E-0009
  0.12750E+0005 -0.28635E+0004 -0.16247E-0008 -0.13403E-0008 -0.32348E-0009
  0.12500E+0005 -0.28277E+0004 -0.28782E-0008  0.28491E-0009 -0.40673E-0008
  0.12543E+0005 -0.28287E+0004 -0.29059E-0008 -0.57407E-0011 -0.36725E-0008
  0.12625E+0005 -0.28307E+0004 -0.26502E-0008 -0.47640E-0009 -0.26761E-0008
  0.12707E+0005 -0.28326E+0004 -0.21094E-0008 -0.85193E-0009 -0.14898E-0008
  0.12750E+0005 -0.28337E+0004 -0.17642E-0008 -0.10174E-0008 -0.84634E-0009
  0.12500E+0005 -0.28114E+0004 -0.28227E-0008  0.51110E-0009 -0.42928E-0008
  0.12543E+0005 -0.28125E+0004 -0.28988E-0008  0.21550E-0009 -0.39397E-0008
  0.12625E+0005 -0.28147E+0004 -0.27088E-0008 -0.26993E-0009 -0.29880E-0008
  0.12707E+0005 -0.28168E+0004 -0.21953E-0008 -0.66544E-0009 -0.17994E-0008
  0.12750E+0005 -0.28180E+0004 -0.18490E-0008 -0.84292E-0009 -0.11368E-0008
  0.12750E+0005 -0.29090E+0004 -0.14622E-0008 -0.18067E-0008  0.39983E-0009
  0.12793E+0005 -0.29094E+0004 -0.11835E-0008 -0.18856E-0008  0.84572E-0009
  0.12875E+0005 -0.29101E+0004 -0.79139E-0009 -0.20035E-0008  0.14813E-0008
  0.12957E+0005 -0.29109E+0004 -0.63997E-0009 -0.21138E-0008  0.18098E-0008
  0.13000E+0005 -0.29113E+0004 -0.66952E-0009 -0.21788E-0008  0.18574E-0008
  0.12750E+0005 -0.28933E+0004 -0.15117E-0008 -0.16499E-0008  0.16071E-0009
  0.12793E+0005 -0.28937E+0004 -0.12150E-0008 -0.17441E-0008  0.64715E-0009
  0.12875E+0005 -0.28946E+0004 -0.77537E-0009 -0.18905E-0008  0.13726E-0008
  0.12957E+0005 -0.28955E+0004 -0.56941E-0009 -0.20274E-0008  0.17950E-0008
  0.13000E+0005 -0.28960E+0004 -0.57147E-0009 -0.21050E-0008  0.18885E-0008
  0.12750E+0005 -0.28635E+0004 -0.16247E-0008 -0.13403E-0008 -0.32348E-0009
  0.12793E+0005 -0.28641E+0004 -0.12972E-0008 -0.14619E-0008  0.23405E-0009
  0.12875E+0005 -0.28652E+0004 -0.76899E-0009 -0.16600E-0008  0.11248E-0008
  0.12957E+0005 -0.28663E+0004 -0.45455E-0009 -0.18457E-0008  0.17275E-0008
  0.13000E+0005 -0.28669E+0004 -0.39947E-0009 -0.19471E-0008  0.19122E-0008
  0.12750E+0005 -0.28337E+0004 -0.17642E-0008 -0.10174E-0008 -0.84634E-0009
  0.12793E+0005 -0.28344E+0004 -0.14115E-0008 -0.11641E-0008 -0.22629E-0009
  0.12875E+0005 -0.28358E+0004 -0.79887E-0009 -0.14103E-0008  0.82088E-0009
  0.12957E+0005 -0.28372E+0004 -0.37100E-0009 -0.16426E-0008  0.16053E-0008
  0.13000E+0005 -0.28379E+0004 -0.25288E-0009 -0.17669E-0008  0.18855E-0008
  0.12750E+0005 -0.28180E+0004 -0.18490E-0008 -0.84292E-0009 -0.11368E-0008
  0.12793E+0005 -0.28188E+0004 -0.14858E-0008 -0.10018E-0008 -0.48770E-0009
  0.12875E+0005 -0.28203E+0004 -0.83108E-0009 -0.12719E-0008  0.63750E-0009
  0.12957E+0005 -0.28218E+0004 -0.34218E-0009 -0.15276E-0008  0.15174E-0008
  0.13000E+0005 -0.28226E+0004 -0.18876E-0009 -0.16637E-0008  0.18495E-0008
  0.13000E+0005 -0.29113E+0004 -0.66952E-0009 -0.21788E-0008  0.18574E-0008
  0.13043E+0005 -0.29116E+0004 -0.77309E-0009 -0.22530E-0008  0.18257E-0008
  0.13125E+0005 -0.29121E+0004 -0.11545E-0008 -0.24253E-0008  0.15775E-0008
  0.13207E+0005 -0.29125E+0004 -0.17205E-0008 -0.26377E-0008  0.11507E-0008
  0.13250E+0005 -0.29128E+0004 -0.20626E-0008 -0.27612E-0008  0.88429E-0009
  0.13000E+0005 -0.28960E+0004 -0.57147E-0009 -0.21050E-0008  0.18885E-0008
  0.13043E+0005 -0.28963E+0004 -0.65035E-0009 -0.21910E-0008  0.18979E-0008
  0.13125E+0005 -0.28969E+0004 -0.99742E-0009 -0.23825E-0008  0.17092E-0008
  0.13207E+0005 -0.28974E+0004 -0.15505E-0008 -0.26109E-0008  0.13128E-0008
  0.13250E+0005 -0.28978E+0004 -0.18955E-0008 -0.27415E-0008  0.10499E-0008
  0.13000E+0005 -0.28669E+0004 -0.39947E-0009 -0.19471E-0008  0.19122E-0008
  0.13043E+0005 -0.28673E+0004 -0.42538E-0009 -0.20550E-0008  0.20050E-0008
  0.13125E+0005 -0.28681E+0004 -0.69341E-0009 -0.22831E-0008  0.19426E-0008
  0.13207E+0005 -0.28688E+0004 -0.12072E-0008 -0.25422E-0008  0.16191E-0008
  0.13250E+0005 -0.28692E+0004 -0.15500E-0008 -0.26868E-0008  0.13710E-0008
  0.13000E+0005 -0.28379E+0004 -0.25288E-0009 -0.17669E-0008  0.18855E-0008
  0.13043E+0005 -0.28384E+0004 -0.21816E-0009 -0.18962E-0008  0.20684E-0008
  0.13125E+0005 -0.28393E+0004 -0.38884E-0009 -0.21607E-0008  0.21494E-0008
  0.13207E+0005 -0.28402E+0004 -0.84281E-0009 -0.24510E-0008  0.19193E-0008
  0.13250E+0005 -0.28407E+0004 -0.11730E-0008 -0.26102E-0008  0.16968E-0008
  0.13000E+0005 -0.28226E+0004 -0.18876E-0009 -0.16637E-0008  0.18495E-0008
  0.13043E+0005 -0.28231E+0004 -0.11921E-0009 -0.18040E-0008  0.20821E-0008
  0.13125E+0005 -0.28241E+0004 -0.23130E-0009 -0.20873E-0008  0.22453E-0008
  0.13207E+0005 -0.28251E+0004 -0.64519E-0009 -0.23941E-0008  0.20729E-0008
  0.13250E+0005 -0.28256E+0004 -0.96418E-0009 -0.25610E-0008  0.18684E-0008
  0.13250E+0005 -0.29128E+0004 -0.20626E-0008 -0.27612E-0008  0.88429E-0009
  0.13293E+0005 -0.29130E+0004 -0.24144E-0008 -0.28864E-0008  0.60654E-0009
  0.13375E+0005 -0.29135E+0004 -0.30531E-0008 -0.31127E-0008  0.94306E-0010
  0.13457E+0005 -0.29139E+0004 -0.35704E-0008 -0.32871E-0008 -0.34236E-0009
  0.13500E+0005 -0.29141E+0004 -0.37653E-0008 -0.33441E-0008 -0.52414E-0009
  0.13250E+0005 -0.28978E+0004 -0.18955E-0008 -0.27415E-0008  0.10499E-0008
  0.13293E+0005 -0.28980E+0004 -0.22564E-0008 -0.28732E-0008  0.76787E-0009
  0.13375E+0005 -0.28985E+0004 -0.29284E-0008 -0.31106E-0008  0.22809E-0009
  0.13457E+0005 -0.28990E+0004 -0.34952E-0008 -0.32955E-0008 -0.25437E-0009
  0.13500E+0005 -0.28993E+0004 -0.37205E-0008 -0.33582E-0008 -0.46444E-0009
  0.13250E+0005 -0.28692E+0004 -0.15500E-0008 -0.26868E-0008  0.13710E-0008
  0.13293E+0005 -0.28695E+0004 -0.19217E-0008 -0.28315E-0008  0.10880E-0008
  0.13375E+0005 -0.28702E+0004 -0.26476E-0008 -0.30913E-0008  0.50699E-0009
  0.13457E+0005 -0.28708E+0004 -0.33040E-0008 -0.32975E-0008 -0.55958E-0010
  0.13500E+0005 -0.28711E+0004 -0.35865E-0008 -0.33717E-0008 -0.31838E-0009
  0.13250E+0005 -0.28407E+0004 -0.11730E-0008 -0.26102E-0008  0.16968E-0008
  0.13293E+0005 -0.28411E+0004 -0.15458E-0008 -0.27684E-0008  0.14231E-0008
  0.13375E+0005 -0.28418E+0004 -0.23108E-0008 -0.30519E-0008  0.81717E-0009
  0.13457E+0005 -0.28426E+0004 -0.30482E-0008 -0.32811E-0008  0.18415E-0009
  0.13500E+0005 -0.28430E+0004 -0.33864E-0008 -0.33677E-0008 -0.12792E-0009
  0.13250E+0005 -0.28256E+0004 -0.96418E-0009 -0.25610E-0008  0.18684E-0008
  0.13293E+0005 -0.28261E+0004 -0.13332E-0008 -0.27266E-0008  0.16040E-0008
  0.13375E+0005 -0.28269E+0004 -0.21119E-0008 -0.30231E-0008  0.99230E-0009
  0.13457E+0005 -0.28277E+0004 -0.28876E-0008 -0.32650E-0008  0.32739E-0009
  0.13500E+0005 -0.28282E+0004 -0.32539E-0008 -0.33583E-0008 -0.93084E-0011
  0.13500E+0005 -0.29141E+0004 -0.37653E-0008 -0.33441E-0008 -0.52414E-0009
  0.13543E+0005 -0.29143E+0004 -0.38940E-0008 -0.33676E-0008 -0.66765E-0009
  0.13625E+0005 -0.29146E+0004 -0.39349E-0008 -0.33055E-0008 -0.82544E-0009
  0.13707E+0005 -0.29150E+0004 -0.36963E-0008 -0.30815E-0008 -0.83903E-0009
  0.13750E+0005 -0.29152E+0004 -0.34604E-0008 -0.28945E-0008 -0.79335E-0009
  0.13500E+0005 -0.28993E+0004 -0.37205E-0008 -0.33582E-0008 -0.46444E-0009
  0.13543E+0005 -0.28995E+0004 -0.38808E-0008 -0.33875E-0008 -0.63724E-0009
  0.13625E+0005 -0.28999E+0004 -0.39821E-0008 -0.33375E-0008 -0.84882E-0009
  0.13707E+0005 -0.29003E+0004 -0.37991E-0008 -0.31267E-0008 -0.90825E-0009
  0.13750E+0005 -0.29005E+0004 -0.35889E-0008 -0.29472E-0008 -0.88188E-0009
  0.13500E+0005 -0.28711E+0004 -0.35865E-0008 -0.33717E-0008 -0.31838E-0009
  0.13543E+0005 -0.28714E+0004 -0.38080E-0008 -0.34128E-0008 -0.54681E-0009
  0.13625E+0005 -0.28720E+0004 -0.40289E-0008 -0.33871E-0008 -0.86374E-0009
  0.13707E+0005 -0.28725E+0004 -0.39595E-0008 -0.32026E-0008 -0.10167E-0008
  0.13750E+0005 -0.28728E+0004 -0.38033E-0008 -0.30378E-0008 -0.10311E-0008
  0.13500E+0005 -0.28430E+0004 -0.33864E-0008 -0.33677E-0008 -0.12792E-0009
  0.13543E+0005 -0.28434E+0004 -0.36692E-0008 -0.34215E-0008 -0.41104E-0009
  0.13625E+0005 -0.28440E+0004 -0.40151E-0008 -0.34216E-0008 -0.83640E-0009
  0.13707E+0005 -0.28447E+0004 -0.40692E-0008 -0.32651E-0008 -0.10906E-0008
  0.13750E+0005 -0.28450E+0004 -0.39734E-0008 -0.31158E-0008 -0.11514E-0008
  0.13500E+0005 -0.28282E+0004 -0.32539E-0008 -0.33583E-0008 -0.93084E-0011
  0.13543E+0005 -0.28286E+0004 -0.35687E-0008 -0.34191E-0008 -0.32049E-0009
  0.13625E+0005 -0.28293E+0004 -0.39816E-0008 -0.34334E-0008 -0.80360E-0009
  0.13707E+0005 -0.28300E+0004 -0.41044E-0008 -0.32923E-0008 -0.11140E-0008
  0.13750E+0005 -0.28304E+0004 -0.40430E-0008 -0.31515E-0008 -0.12013E-0008
  0.13750E+0005 -0.29152E+0004 -0.34604E-0008 -0.28945E-0008 -0.79335E-0009
  0.13793E+0005 -0.29153E+0004 -0.31547E-0008 -0.26607E-0008 -0.71696E-0009
  0.13875E+0005 -0.29155E+0004 -0.24060E-0008 -0.20970E-0008 -0.50226E-0009
  0.13957E+0005 -0.29157E+0004 -0.14858E-0008 -0.14012E-0008 -0.22400E-0009
  0.14000E+0005 -0.29158E+0004 -0.95503E-0009 -0.99443E-0009 -0.63776E-0010
  0.13750E+0005 -0.29005E+0004 -0.35889E-0008 -0.29472E-0008 -0.88188E-0009
  0.13793E+0005 -0.29007E+0004 -0.33059E-0008 -0.27207E-0008 -0.82112E-0009
  0.13875E+0005 -0.29009E+0004 -0.25909E-0008 -0.21711E-0008 -0.62510E-0009
  0.13957E+0005 -0.29012E+0004 -0.16908E-0008 -0.14880E-0008 -0.35155E-0009
  0.14000E+0005 -0.29013E+0004 -0.11649E-0008 -0.10870E-0008 -0.18839E-0009
  0.13750E+0005 -0.28728E+0004 -0.38033E-0008 -0.30378E-0008 -0.10311E-0008
  0.13793E+0005 -0.28729E+0004 -0.35687E-0008 -0.28262E-0008 -0.10044E-0008
  0.13875E+0005 -0.28733E+0004 -0.29275E-0008 -0.23044E-0008 -0.85235E-0009
  0.13957E+0005 -0.28736E+0004 -0.20753E-0008 -0.16468E-0008 -0.59563E-0009
  0.14000E+0005 -0.28737E+0004 -0.15634E-0008 -0.12577E-0008 -0.43071E-0009
  0.13750E+0005 -0.28450E+0004 -0.39734E-0008 -0.31158E-0008 -0.11514E-0008
  0.13793E+0005 -0.28452E+0004 -0.37941E-0008 -0.29198E-0008 -0.11646E-0008
  0.13875E+0005 -0.28456E+0004 -0.32406E-0008 -0.24276E-0008 -0.10681E-0008
  0.13957E+0005 -0.28460E+0004 -0.24495E-0008 -0.17974E-0008 -0.83939E-0009
  0.14000E+0005 -0.28462E+0004 -0.19583E-0008 -0.14212E-0008 -0.67812E-0009
  0.13750E+0005 -0.28304E+0004 -0.40430E-0008 -0.31515E-0008 -0.12013E-0008
  0.13793E+0005 -0.28306E+0004 -0.38956E-0008 -0.29640E-0008 -0.12379E-0008
  0.13875E+0005 -0.28310E+0004 -0.33939E-0008 -0.24882E-0008 -0.11755E-0008
  0.13957E+0005 -0.28314E+0004 -0.26407E-0008 -0.18732E-0008 -0.96633E-0009
  0.14000E+0005 -0.28316E+0004 -0.21633E-0008 -0.15042E-0008 -0.80934E-0009
  0.14000E+0005 -0.29158E+0004 -0.95503E-0009 -0.99443E-0009 -0.63776E-0010
  0.14043E+0005 -0.29159E+0004 -0.40843E-0009 -0.57102E-0009  0.99260E-0010
  0.14125E+0005 -0.29160E+0004  0.63049E-0009  0.25263E-0009  0.39555E-0009
  0.14207E+0005 -0.29161E+0004  0.16032E-0008  0.10543E-0008  0.64594E-0009
  0.14250E+0005 -0.29162E+0004  0.20623E-0008  0.14501E-0008  0.74718E-0009
  0.14000E+0005 -0.29013E+0004 -0.11649E-0008 -0.10870E-0008 -0.18839E-0009
  0.14043E+0005 -0.29014E+0004 -0.61934E-0009 -0.66850E-0009 -0.19024E-0010
  0.14125E+0005 -0.29015E+0004  0.42878E-0009  0.14860E-0009  0.29832E-0009
  0.14207E+0005 -0.29016E+0004  0.14249E-0008  0.94796E-0009  0.58037E-0009
  0.14250E+0005 -0.29017E+0004  0.19018E-0008  0.13444E-0008  0.70190E-0009
  0.14000E+0005 -0.28737E+0004 -0.15634E-0008 -0.12577E-0008 -0.43071E-0009
  0.14043E+0005 -0.28738E+0004 -0.10242E-0008 -0.84943E-0009 -0.25288E-0009
  0.14125E+0005 -0.28740E+0004  0.33654E-0010 -0.46596E-0010  0.98502E-0010
  0.14207E+0005 -0.28742E+0004  0.10676E-0008  0.74646E-0009  0.43577E-0009
  0.14250E+0005 -0.28743E+0004  0.15752E-0008  0.11431E-0008  0.59375E-0009
  0.14000E+0005 -0.28462E+0004 -0.19583E-0008 -0.14212E-0008 -0.67812E-0009
  0.14043E+0005 -0.28463E+0004 -0.14318E-0008 -0.10244E-0008 -0.49685E-0009
  0.14125E+0005 -0.28465E+0004 -0.37511E-0009 -0.23820E-0009 -0.11980E-0009
  0.14207E+0005 -0.28467E+0004  0.68734E-0009  0.54606E-0009  0.26589E-0009
  0.14250E+0005 -0.28468E+0004  0.12215E-0008  0.94152E-0009  0.45746E-0009
  0.14000E+0005 -0.28316E+0004 -0.21633E-0008 -0.15042E-0008 -0.80934E-0009
  0.14043E+0005 -0.28318E+0004 -0.16462E-0008 -0.11139E-0008 -0.62844E-0009
  0.14125E+0005 -0.28320E+0004 -0.59485E-0009 -0.33747E-0009 -0.24152E-0009
  0.14207E+0005 -0.28322E+0004  0.47858E-0009  0.44114E-0009  0.16675E-0009
  0.14250E+0005 -0.28323E+0004  0.10249E-0008  0.83546E-0009  0.37477E-0009
  0.14250E+0005 -0.29162E+0004  0.20623E-0008  0.14501E-0008  0.74718E-0009
  0.14293E+0005 -0.29163E+0004  0.24706E-0008  0.18165E-0008  0.82242E-0009
  0.14375E+0005 -0.29165E+0004  0.30703E-0008  0.24075E-0008  0.87876E-0009
  0.14457E+0005 -0.29168E+0004  0.34032E-0008  0.28286E-0008  0.81497E-0009
  0.14500E+0005 -0.29169E+0004  0.34628E-0008  0.29726E-0008  0.73415E-0009
  0.14250E+0005 -0.29017E+0004  0.19018E-0008  0.13444E-0008  0.70190E-0009
  0.14293E+0005 -0.29018E+0004  0.23314E-0008  0.17127E-0008  0.79941E-0009
  0.14375E+0005 -0.29021E+0004  0.29785E-0008  0.23109E-0008  0.90090E-0009
  0.14457E+0005 -0.29024E+0004  0.33640E-0008  0.27435E-0008  0.88151E-0009
  0.14500E+0005 -0.29025E+0004  0.34515E-0008  0.28951E-0008  0.82159E-0009
  0.14250E+0005 -0.28743E+0004  0.15752E-0008  0.11431E-0008  0.59375E-0009
  0.14293E+0005 -0.28744E+0004  0.20425E-0008  0.15141E-0008  0.73194E-0009
  0.14375E+0005 -0.28748E+0004  0.27763E-0008  0.21243E-0008  0.91752E-0009
  0.14457E+0005 -0.28751E+0004  0.32612E-0008  0.25772E-0008  0.98315E-0009
  0.14500E+0005 -0.28753E+0004  0.34025E-0008  0.27428E-0008  0.96441E-0009
  0.14250E+0005 -0.28468E+0004  0.12215E-0008  0.94152E-0009  0.45746E-0009
  0.14293E+0005 -0.28470E+0004  0.17229E-0008  0.13141E-0008  0.63406E-0009
  0.14375E+0005 -0.28475E+0004  0.25387E-0008  0.19341E-0008  0.90131E-0009
  0.14457E+0005 -0.28479E+0004  0.31214E-0008  0.24054E-0008  0.10525E-0008
  0.14500E+0005 -0.28481E+0004  0.33172E-0008  0.25842E-0008  0.10766E-0008
  0.14250E+0005 -0.28323E+0004  0.10249E-0008  0.83546E-0009  0.37477E-0009
  0.14293E+0005 -0.28326E+0004  0.15427E-0008  0.12083E-0008  0.57060E-0009
  0.14375E+0005 -0.28331E+0004  0.23996E-0008  0.18325E-0008  0.87975E-0009
  0.14457E+0005 -0.28335E+0004  0.30329E-0008  0.23128E-0008  0.10760E-0008
  0.14500E+0005 -0.28338E+0004  0.32576E-0008  0.24981E-0008  0.11233E-0008
  0.14500E+0005 -0.29169E+0004  0.34628E-0008  0.29726E-0008  0.73415E-0009
  0.14543E+0005 -0.29171E+0004  0.34421E-0008  0.30596E-0008  0.62401E-0009
  0.14625E+0005 -0.29176E+0004  0.31943E-0008  0.30630E-0008  0.35477E-0009
  0.14707E+0005 -0.29180E+0004  0.27139E-0008  0.28615E-0008  0.46240E-0010
  0.14750E+0005 -0.29183E+0004  0.23898E-0008  0.26793E-0008 -0.11391E-0009
  0.14500E+0005 -0.29025E+0004  0.34515E-0008  0.28951E-0008  0.82159E-0009
  0.14543E+0005 -0.29028E+0004  0.34576E-0008  0.29908E-0008  0.72937E-0009
  0.14625E+0005 -0.29033E+0004  0.32540E-0008  0.30130E-0008  0.48260E-0009
  0.14707E+0005 -0.29039E+0004  0.28049E-0008  0.28327E-0008  0.17825E-0009
  0.14750E+0005 -0.29042E+0004  0.24908E-0008  0.26622E-0008  0.12309E-0010
  0.14500E+0005 -0.28753E+0004  0.34025E-0008  0.27428E-0008  0.96441E-0009
  0.14543E+0005 -0.28757E+0004  0.34613E-0008  0.28545E-0008  0.90856E-0009
  0.14625E+0005 -0.28764E+0004  0.33470E-0008  0.29120E-0008  0.71095E-0009
  0.14707E+0005 -0.28770E+0004  0.29649E-0008  0.27714E-0008  0.42294E-0009
  0.14750E+0005 -0.28774E+0004  0.26745E-0008  0.26232E-0008  0.25084E-0009
  0.14500E+0005 -0.28481E+0004  0.33172E-0008  0.25842E-0008  0.10766E-0008
  0.14543E+0005 -0.28486E+0004  0.34305E-0008  0.27112E-0008  0.10599E-0008
  0.14625E+0005 -0.28494E+0004  0.34120E-0008  0.28029E-0008  0.91916E-0009
  0.14707E+0005 -0.28502E+0004  0.31060E-0008  0.27016E-0008  0.65783E-0009
  0.14750E+0005 -0.28506E+0004  0.28449E-0008  0.25754E-0008  0.48561E-0009
  0.14500E+0005 -0.28338E+0004  0.32576E-0008  0.24981E-0008  0.11233E-0008
  0.14543E+0005 -0.28343E+0004  0.34002E-0008  0.26330E-0008  0.11281E-0008
  0.14625E+0005 -0.28352E+0004  0.34344E-0008  0.27423E-0008  0.10202E-0008
  0.14707E+0005 -0.28361E+0004  0.31719E-0008  0.26613E-0008  0.77681E-0009
  0.14750E+0005 -0.28365E+0004  0.29284E-0008  0.25467E-0008  0.60685E-0009
  0.14750E+0005 -0.29183E+0004  0.23898E-0008  0.26793E-0008 -0.11391E-0009
  0.14793E+0005 -0.29186E+0004  0.20315E-0008  0.24519E-0008 -0.26356E-0009
  0.14875E+0005 -0.29192E+0004  0.13057E-0008  0.19169E-0008 -0.48971E-0009
  0.14957E+0005 -0.29198E+0004  0.58881E-0009  0.12918E-0008 -0.61479E-0009
  0.15000E+0005 -0.29201E+0004  0.23904E-0009  0.94464E-0009 -0.63453E-0009
  0.14750E+0005 -0.29042E+0004  0.24908E-0008  0.26622E-0008  0.12309E-0010
  0.14793E+0005 -0.29045E+0004  0.21380E-0008  0.24468E-0008 -0.14847E-0009
  0.14875E+0005 -0.29053E+0004  0.14102E-0008  0.19342E-0008 -0.40802E-0009
  0.14957E+0005 -0.29060E+0004  0.67846E-0009  0.13297E-0008 -0.57707E-0009
  0.15000E+0005 -0.29064E+0004  0.31721E-0009  0.99215E-0009 -0.62155E-0009
  0.14750E+0005 -0.28774E+0004  0.26745E-0008  0.26232E-0008  0.25084E-0009
  0.14793E+0005 -0.28779E+0004  0.23364E-0008  0.24304E-0008  0.73751E-0010
  0.14875E+0005 -0.28788E+0004  0.16131E-0008  0.19603E-0008 -0.24095E-0009
  0.14957E+0005 -0.28797E+0004  0.85906E-0009  0.13950E-0008 -0.48746E-0009
  0.15000E+0005 -0.28802E+0004  0.47812E-0009  0.10760E-0008 -0.57697E-0009
  0.14750E+0005 -0.28506E+0004  0.28449E-0008  0.25754E-0008  0.48561E-0009
  0.14793E+0005 -0.28512E+0004  0.25275E-0008  0.24052E-0008  0.29833E-0009
  0.14875E+0005 -0.28524E+0004  0.18191E-0008  0.19775E-0008 -0.60781E-0010
  0.14957E+0005 -0.28535E+0004  0.10511E-0008  0.14518E-0008 -0.37658E-0009
  0.15000E+0005 -0.28541E+0004  0.65358E-0009  0.11514E-0008 -0.50830E-0009
  0.14750E+0005 -0.28365E+0004  0.29284E-0008  0.25467E-0008  0.60685E-0009
  0.14793E+0005 -0.28372E+0004  0.26241E-0008  0.23883E-0008  0.41659E-0009
  0.14875E+0005 -0.28384E+0004  0.19277E-0008  0.19829E-0008  0.38375E-0010
  0.14957E+0005 -0.28396E+0004  0.11560E-0008  0.14782E-0008 -0.31052E-0009
  0.15000E+0005 -0.28403E+0004  0.75111E-0009  0.11877E-0008 -0.46322E-0009
  0.15000E+0005 -0.29201E+0004  0.23904E-0009  0.94464E-0009 -0.63453E-0009
  0.15043E+0005 -0.29205E+0004 -0.80277E-0010  0.59759E-0009 -0.62387E-0009
  0.15125E+0005 -0.29212E+0004 -0.58160E-0009 -0.32329E-0010 -0.52928E-0009
  0.15207E+0005 -0.29219E+0004 -0.93135E-0009 -0.58196E-0009 -0.36762E-0009
  0.15250E+0005 -0.29222E+0004 -0.10549E-0008 -0.82574E-0009 -0.26967E-0009
  0.15000E+0005 -0.29064E+0004  0.31721E-0009  0.99215E-0009 -0.62155E-0009
  0.15043E+0005 -0.29068E+0004 -0.15042E-0010  0.65361E-0009 -0.63513E-0009
  0.15125E+0005 -0.29076E+0004 -0.54169E-0009  0.35907E-0010 -0.58078E-0009
  0.15207E+0005 -0.29084E+0004 -0.91367E-0009 -0.50732E-0009 -0.44682E-0009
  0.15250E+0005 -0.29088E+0004 -0.10464E-0008 -0.75027E-0009 -0.35705E-0009
  0.15000E+0005 -0.28802E+0004  0.47812E-0009  0.10760E-0008 -0.57697E-0009
  0.15043E+0005 -0.28808E+0004  0.12257E-0009  0.75377E-0009 -0.63562E-0009
  0.15125E+0005 -0.28818E+0004 -0.45211E-0009  0.15988E-0009 -0.65852E-0009
  0.15207E+0005 -0.28828E+0004 -0.86885E-0009 -0.37028E-0009 -0.58098E-0009
  0.15250E+0005 -0.28833E+0004 -0.10212E-0008 -0.61107E-0009 -0.50967E-0009
  0.15000E+0005 -0.28541E+0004  0.65358E-0009  0.11514E-0008 -0.50830E-0009
  0.15043E+0005 -0.28547E+0004  0.27682E-0009  0.84585E-0009 -0.61039E-0009
  0.15125E+0005 -0.28560E+0004 -0.34485E-0009  0.27665E-0009 -0.71074E-0009
  0.15207E+0005 -0.28572E+0004 -0.80876E-0009 -0.23920E-0009 -0.69372E-0009
  0.15250E+0005 -0.28579E+0004 -0.98308E-0009 -0.47705E-0009 -0.64425E-0009
  0.15000E+0005 -0.28403E+0004  0.75111E-0009  0.11877E-0008 -0.46322E-0009
  0.15043E+0005 -0.28410E+0004  0.36419E-0009  0.89111E-0009 -0.58739E-0009
  0.15125E+0005 -0.28424E+0004 -0.28145E-0009  0.33530E-0009 -0.72828E-0009
  0.15207E+0005 -0.28437E+0004 -0.77079E-0009 -0.17252E-0009 -0.74443E-0009
  0.15250E+0005 -0.28444E+0004 -0.95745E-0009 -0.40848E-0009 -0.70765E-0009
  0.15250E+0005 -0.29222E+0004 -0.10549E-0008 -0.82574E-0009 -0.26967E-0009
  0.15293E+0005 -0.29225E+0004 -0.11392E-0008 -0.10317E-0008 -0.17182E-0009
  0.15375E+0005 -0.29231E+0004 -0.12054E-0008 -0.13098E-0008 -0.69226E-0011
  0.15457E+0005 -0.29237E+0004 -0.11748E-0008 -0.14379E-0008  0.10585E-0009
  0.15500E+0005 -0.29240E+0004 -0.11306E-0008 -0.14474E-0008  0.13802E-0009
  0.15250E+0005 -0.29088E+0004 -0.10464E-0008 -0.75027E-0009 -0.35705E-0009
  0.15293E+0005 -0.29092E+0004 -0.11379E-0008 -0.95706E-0009 -0.26281E-0009
  0.15375E+0005 -0.29098E+0004 -0.12114E-0008 -0.12414E-0008 -0.92562E-0010
  0.15457E+0005 -0.29105E+0004 -0.11811E-0008 -0.13808E-0008  0.38666E-0010
  0.15500E+0005 -0.29109E+0004 -0.11349E-0008 -0.13979E-0008  0.84228E-0010
  0.15250E+0005 -0.28833E+0004 -0.10212E-0008 -0.61107E-0009 -0.50967E-0009
  0.15293E+0005 -0.28838E+0004 -0.11285E-0008 -0.81877E-0009 -0.42560E-0009
  0.15375E+0005 -0.28847E+0004 -0.12210E-0008 -0.11134E-0008 -0.25189E-0009
  0.15457E+0005 -0.28855E+0004 -0.11958E-0008 -0.12728E-0008 -0.91866E-0010
  0.15500E+0005 -0.28860E+0004 -0.11478E-0008 -0.13034E-0008 -0.23667E-0010
  0.15250E+0005 -0.28579E+0004 -0.98308E-0009 -0.47705E-0009 -0.64425E-0009
  0.15293E+0005 -0.28584E+0004 -0.11091E-0008 -0.68480E-0009 -0.57428E-0009
  0.15375E+0005 -0.28595E+0004 -0.12265E-0008 -0.98789E-0009 -0.40534E-0009
  0.15457E+0005 -0.28606E+0004 -0.12121E-0008 -0.11652E-0008 -0.22451E-0009
  0.15500E+0005 -0.28611E+0004 -0.11648E-0008 -0.12084E-0008 -0.13732E-0009
  0.15250E+0005 -0.28444E+0004 -0.95745E-0009 -0.40848E-0009 -0.70765E-0009
  0.15293E+0005 -0.28451E+0004 -0.10943E-0008 -0.61591E-0009 -0.64654E-0009
  0.15375E+0005 -0.28462E+0004 -0.12270E-0008 -0.92272E-0009 -0.48321E-0009
  0.15457E+0005 -0.28474E+0004 -0.12206E-0008 -0.11087E-0008 -0.29453E-0009
  0.15500E+0005 -0.28480E+0004 -0.11748E-0008 -0.11582E-0008 -0.19882E-0009
  0.15500E+0005 -0.29240E+0004 -0.11306E-0008 -0.14474E-0008  0.13802E-0009
  0.15543E+0005 -0.29242E+0004 -0.10726E-0008 -0.14205E-0008  0.15062E-0009
  0.15625E+0005 -0.29246E+0004 -0.93719E-0009 -0.12826E-0008  0.12538E-0009
  0.15707E+0005 -0.29250E+0004 -0.78325E-0009 -0.10576E-0008  0.51759E-0010
  0.15750E+0005 -0.29252E+0004 -0.69837E-0009 -0.91468E-0009  0.14837E-0011
  0.15500E+0005 -0.29109E+0004 -0.11349E-0008 -0.13979E-0008  0.84228E-0010
  0.15543E+0005 -0.29111E+0004 -0.10741E-0008 -0.13793E-0008  0.11157E-0009
  0.15625E+0005 -0.29116E+0004 -0.93231E-0009 -0.12585E-0008  0.11522E-0009
  0.15707E+0005 -0.29120E+0004 -0.77301E-0009 -0.10508E-0008  0.67471E-0010
  0.15750E+0005 -0.29123E+0004 -0.68641E-0009 -0.91649E-0009  0.28255E-0010
  0.15500E+0005 -0.28860E+0004 -0.11478E-0008 -0.13034E-0008 -0.23667E-0010
  0.15543E+0005 -0.28863E+0004 -0.10830E-0008 -0.12999E-0008  0.29356E-0010
  0.15625E+0005 -0.28869E+0004 -0.93053E-0009 -0.12101E-0008  0.85069E-0010
  0.15707E+0005 -0.28875E+0004 -0.76080E-0009 -0.10343E-0008  0.85753E-0010
  0.15750E+0005 -0.28878E+0004 -0.67026E-0009 -0.91595E-0009  0.67942E-0010
  0.15500E+0005 -0.28611E+0004 -0.11648E-0008 -0.12084E-0008 -0.13732E-0009
  0.15543E+0005 -0.28615E+0004 -0.10981E-0008 -0.12189E-0008 -0.61713E-0010
  0.15625E+0005 -0.28622E+0004 -0.93741E-0009 -0.11586E-0008  0.42037E-0010
  0.15707E+0005 -0.28629E+0004 -0.75759E-0009 -0.10132E-0008  0.89706E-0010
  0.15750E+0005 -0.28633E+0004 -0.66250E-0009 -0.91043E-0009  0.93528E-0010
  0.15500E+0005 -0.28480E+0004 -0.11748E-0008 -0.11582E-0008 -0.19882E-0009
  0.15543E+0005 -0.28484E+0004 -0.11080E-0008 -0.11756E-0008 -0.11260E-0009
  0.15625E+0005 -0.28492E+0004 -0.94407E-0009 -0.11301E-0008  0.14708E-0010
  0.15707E+0005 -0.28499E+0004 -0.75928E-0009 -0.10004E-0008  0.86355E-0010
  0.15750E+0005 -0.28504E+0004 -0.66170E-0009 -0.90559E-0009  0.10155E-0009
  0.15750E+0005 -0.29252E+0004 -0.69837E-0009 -0.91468E-0009  0.14837E-0011
  0.15793E+0005 -0.29254E+0004 -0.61224E-0009 -0.76178E-0009 -0.51308E-0010
  0.15875E+0005 -0.29257E+0004 -0.44685E-0009 -0.45945E-0009 -0.14586E-0009
  0.15957E+0005 -0.29261E+0004 -0.28036E-0009 -0.16406E-0009 -0.21623E-0009
  0.16000E+0005 -0.29263E+0004 -0.19292E-0009 -0.18672E-0010 -0.23931E-0009
  0.15750E+0005 -0.29123E+0004 -0.68641E-0009 -0.91649E-0009  0.28255E-0010
  0.15793E+0005 -0.29125E+0004 -0.59957E-0009 -0.77160E-0009 -0.15705E-0010
  0.15875E+0005 -0.29129E+0004 -0.43573E-0009 -0.48211E-0009 -0.10030E-0009
  0.15957E+0005 -0.29133E+0004 -0.27414E-0009 -0.19585E-0009 -0.16921E-0009
  0.16000E+0005 -0.29136E+0004 -0.19021E-0009 -0.53614E-0010 -0.19446E-0009
  0.15750E+0005 -0.28878E+0004 -0.67026E-0009 -0.91595E-0009  0.67942E-0010
  0.15793E+0005 -0.28881E+0004 -0.58105E-0009 -0.78603E-0009  0.41578E-0010
  0.15875E+0005 -0.28886E+0004 -0.41771E-0009 -0.52081E-0009 -0.21615E-0010
  0.15957E+0005 -0.28891E+0004 -0.26278E-0009 -0.25223E-0009 -0.84624E-0010
  0.16000E+0005 -0.28894E+0004 -0.18425E-0009 -0.11632E-0009 -0.11229E-0009
  0.15750E+0005 -0.28633E+0004 -0.66250E-0009 -0.91043E-0009  0.93528E-0010
  0.15793E+0005 -0.28636E+0004 -0.56993E-0009 -0.79517E-0009  0.85562E-0010
  0.15875E+0005 -0.28643E+0004 -0.40441E-0009 -0.55410E-0009  0.46541E-0010
  0.15957E+0005 -0.28650E+0004 -0.25300E-0009 -0.30365E-0009 -0.68288E-0011
  0.16000E+0005 -0.28653E+0004 -0.17827E-0009 -0.17449E-0009 -0.34810E-0010
  0.15750E+0005 -0.28504E+0004 -0.66170E-0009 -0.90559E-0009  0.10155E-0009
  0.15793E+0005 -0.28507E+0004 -0.56708E-0009 -0.79793E-0009  0.10348E-0009
  0.15875E+0005 -0.28515E+0004 -0.39952E-0009 -0.56955E-0009  0.78110E-0010
  0.15957E+0005 -0.28522E+0004 -0.24885E-0009 -0.32881E-0009  0.31173E-0010
  0.16000E+0005 -0.28526E+0004 -0.17550E-0009 -0.20338E-0009  0.38159E-0011
  0.16000E+0005 -0.29263E+0004 -0.19292E-0009 -0.18672E-0010 -0.23931E-0009
  0.16043E+0005 -0.29266E+0004 -0.10645E-0009  0.11640E-0009 -0.25194E-0009
  0.16125E+0005 -0.29271E+0004  0.51414E-0010  0.33616E-0009 -0.24732E-0009
  0.16207E+0005 -0.29276E+0004  0.19456E-0009  0.50102E-0009 -0.21150E-0009
  0.16250E+0005 -0.29279E+0004  0.26093E-0009  0.56393E-0009 -0.18369E-0009
  0.16000E+0005 -0.29136E+0004 -0.19021E-0009 -0.53614E-0010 -0.19446E-0009
  0.16043E+0005 -0.29139E+0004 -0.10764E-0009  0.79481E-0010 -0.21092E-0009
  0.16125E+0005 -0.29145E+0004  0.42770E-0010  0.29862E-0009 -0.21667E-0009
  0.16207E+0005 -0.29151E+0004  0.17958E-0009  0.46650E-0009 -0.19326E-0009
  0.16250E+0005 -0.29155E+0004  0.24343E-0009  0.53225E-0009 -0.17214E-0009
  0.16000E+0005 -0.28894E+0004 -0.18425E-0009 -0.11632E-0009 -0.11229E-0009
  0.16043E+0005 -0.28899E+0004 -0.10791E-0009  0.12583E-0010 -0.13436E-0009
  0.16125E+0005 -0.28907E+0004  0.30006E-0010  0.22953E-0009 -0.15702E-0009
  0.16207E+0005 -0.28915E+0004  0.15566E-0009  0.40202E-0009 -0.15512E-0009
  0.16250E+0005 -0.28919E+0004  0.21490E-0009  0.47258E-0009 -0.14589E-0009
  0.16000E+0005 -0.28653E+0004 -0.17827E-0009 -0.17449E-0009 -0.34810E-0010
  0.16043E+0005 -0.28658E+0004 -0.10668E-0009 -0.50329E-0010 -0.60397E-0010
  0.16125E+0005 -0.28668E+0004  0.20975E-0010  0.16317E-0009 -0.96400E-0010
  0.16207E+0005 -0.28678E+0004  0.13681E-0009  0.33886E-0009 -0.11320E-0009
  0.16250E+0005 -0.28683E+0004  0.19179E-0009  0.41349E-0009 -0.11475E-0009
  0.16000E+0005 -0.28526E+0004 -0.17550E-0009 -0.20338E-0009  0.38159E-0011
  0.16043E+0005 -0.28531E+0004 -0.10584E-0009 -0.81928E-0010 -0.22818E-0010
  0.16125E+0005 -0.28542E+0004  0.17316E-0010  0.12926E-0009 -0.64437E-0010
  0.16207E+0005 -0.28553E+0004  0.12859E-0009  0.30610E-0009 -0.89929E-0010
  0.16250E+0005 -0.28558E+0004  0.18150E-0009  0.38259E-0009 -0.96676E-0010
  0.16250E+0005 -0.29279E+0004  0.26093E-0009  0.56393E-0009 -0.18369E-0009
  0.16293E+0005 -0.29283E+0004  0.31949E-0009  0.61042E-0009 -0.15218E-0009
  0.16375E+0005 -0.29289E+0004  0.40447E-0009  0.65285E-0009 -0.87886E-0010
  0.16457E+0005 -0.29295E+0004  0.45146E-0009  0.63990E-0009 -0.25848E-0010
  0.16500E+0005 -0.29299E+0004  0.46035E-0009  0.61301E-0009  0.37965E-0011
  0.16250E+0005 -0.29155E+0004  0.24343E-0009  0.53225E-0009 -0.17214E-0009
  0.16293E+0005 -0.29159E+0004  0.30017E-0009  0.58232E-0009 -0.14711E-0009
  0.16375E+0005 -0.29166E+0004  0.38376E-0009  0.63299E-0009 -0.93874E-0010
  0.16457E+0005 -0.29174E+0004  0.43190E-0009  0.62939E-0009 -0.40676E-0010
  0.16500E+0005 -0.29178E+0004  0.44227E-0009  0.60757E-0009 -0.14661E-0010
  0.16250E+0005 -0.28919E+0004  0.21490E-0009  0.47258E-0009 -0.14589E-0009
  0.16293E+0005 -0.28924E+0004  0.26817E-0009  0.52885E-0009 -0.13259E-0009
  0.16375E+0005 -0.28933E+0004  0.34864E-0009  0.59421E-0009 -0.99820E-0010
  0.16457E+0005 -0.28943E+0004  0.39807E-0009  0.60764E-0009 -0.63537E-0010
  0.16500E+0005 -0.28948E+0004  0.41068E-0009  0.59513E-0009 -0.44702E-0010
  0.16250E+0005 -0.28683E+0004  0.19179E-0009  0.41349E-0009 -0.11475E-0009
  0.16293E+0005 -0.28689E+0004  0.24169E-0009  0.47525E-0009 -0.11232E-0009
  0.16375E+0005 -0.28701E+0004  0.31867E-0009  0.55407E-0009 -0.99123E-0010
  0.16457E+0005 -0.28713E+0004  0.36848E-0009  0.58359E-0009 -0.79697E-0010
  0.16500E+0005 -0.28719E+0004  0.38270E-0009  0.58004E-0009 -0.68312E-0010
  0.16250E+0005 -0.28558E+0004  0.18150E-0009  0.38259E-0009 -0.96676E-0010
  0.16293E+0005 -0.28565E+0004  0.22972E-0009  0.44696E-0009 -0.99607E-0010
  0.16375E+0005 -0.28578E+0004  0.30483E-0009  0.53240E-0009 -0.96269E-0010
  0.16457E+0005 -0.28591E+0004  0.35457E-0009  0.57002E-0009 -0.85612E-0010
  0.16500E+0005 -0.28598E+0004  0.36943E-0009  0.57104E-0009 -0.78211E-0010
  0.16500E+0005 -0.29299E+0004  0.46035E-0009  0.61301E-0009  0.37965E-0011
  0.16543E+0005 -0.29302E+0004  0.45867E-0009  0.57440E-0009  0.30366E-0010
  0.16625E+0005 -0.29309E+0004  0.42900E-0009  0.47423E-0009  0.72242E-0010
  0.16707E+0005 -0.29315E+0004  0.37093E-0009  0.34962E-0009  0.10316E-0009
  0.16750E+0005 -0.29319E+0004  0.33194E-0009  0.27834E-0009  0.11583E-0009
  0.16500E+0005 -0.29178E+0004  0.44227E-0009  0.60757E-0009 -0.14661E-0010
  0.16543E+0005 -0.29182E+0004  0.44257E-0009  0.57395E-0009  0.90246E-0011
  0.16625E+0005 -0.29189E+0004  0.41762E-0009  0.48253E-0009  0.47515E-0010
  0.16707E+0005 -0.29197E+0004  0.36495E-0009  0.36516E-0009  0.77652E-0010
  0.16750E+0005 -0.29201E+0004  0.32884E-0009  0.29686E-0009  0.90877E-0010
  0.16500E+0005 -0.28948E+0004  0.41068E-0009  0.59513E-0009 -0.44702E-0010
  0.16543E+0005 -0.28953E+0004  0.41411E-0009  0.57077E-0009 -0.26907E-0010
  0.16625E+0005 -0.28963E+0004  0.39692E-0009  0.49579E-0009  0.40634E-0011
  0.16707E+0005 -0.28973E+0004  0.35337E-0009  0.39226E-0009  0.31386E-0010
  0.16750E+0005 -0.28978E+0004  0.32221E-0009  0.32982E-0009  0.44911E-0010
  0.16500E+0005 -0.28719E+0004  0.38270E-0009  0.58004E-0009 -0.68312E-0010
  0.16543E+0005 -0.28725E+0004  0.38857E-0009  0.56467E-0009 -0.56852E-0010
  0.16625E+0005 -0.28737E+0004  0.37772E-0009  0.50590E-0009 -0.34656E-0010
  0.16707E+0005 -0.28749E+0004  0.34191E-0009  0.41635E-0009 -0.11774E-0010
  0.16750E+0005 -0.28755E+0004  0.31504E-0009  0.35995E-0009  0.11161E-0011
  0.16500E+0005 -0.28598E+0004  0.36943E-0009  0.57104E-0009 -0.78211E-0010
  0.16543E+0005 -0.28605E+0004  0.37634E-0009  0.56030E-0009 -0.70226E-0010
  0.16625E+0005 -0.28618E+0004  0.36832E-0009  0.50998E-0009 -0.53093E-0010
  0.16707E+0005 -0.28631E+0004  0.33607E-0009  0.42785E-0009 -0.33154E-0010
  0.16750E+0005 -0.28637E+0004  0.31121E-0009  0.37471E-0009 -0.20950E-0010
  0.16750E+0005 -0.29319E+0004  0.33194E-0009  0.27834E-0009  0.11583E-0009
  0.16793E+0005 -0.29322E+0004  0.28890E-0009  0.20560E-0009  0.12625E-0009
  0.16875E+0005 -0.29328E+0004  0.20124E-0009  0.69560E-0010  0.14158E-0009
  0.16957E+0005 -0.29334E+0004  0.11208E-0009 -0.56658E-0010  0.15260E-0009
  0.17000E+0005 -0.29337E+0004  0.66573E-0010 -0.11689E-0009  0.15704E-0009
  0.16750E+0005 -0.29201E+0004  0.32884E-0009  0.29686E-0009  0.90877E-0010
  0.16793E+0005 -0.29205E+0004  0.28860E-0009  0.22650E-0009  0.10242E-0009
  0.16875E+0005 -0.29212E+0004  0.20572E-0009  0.93100E-0010  0.12123E-0009
  0.16957E+0005 -0.29219E+0004  0.12034E-0009 -0.32872E-0010  0.13700E-0009
  0.17000E+0005 -0.29223E+0004  0.76314E-0010 -0.93867E-0010  0.14423E-0009
  0.16750E+0005 -0.28978E+0004  0.32221E-0009  0.32982E-0009  0.44911E-0010
  0.16793E+0005 -0.28983E+0004  0.28682E-0009  0.26419E-0009  0.57844E-0010
  0.16875E+0005 -0.28992E+0004  0.21238E-0009  0.13637E-0009  0.81963E-0010
  0.16957E+0005 -0.29001E+0004  0.13382E-0009  0.11557E-0010  0.10565E-0009
  0.17000E+0005 -0.29006E+0004  0.92579E-0010 -0.50506E-0010  0.11774E-0009
  0.16750E+0005 -0.28755E+0004  0.31504E-0009  0.35995E-0009  0.11161E-0011
  0.16793E+0005 -0.28761E+0004  0.28391E-0009  0.29935E-0009  0.14505E-0010
  0.16875E+0005 -0.28772E+0004  0.21702E-0009  0.17782E-0009  0.42219E-0010
  0.16957E+0005 -0.28783E+0004  0.14480E-0009  0.55044E-0010  0.72373E-0010
  0.17000E+0005 -0.28789E+0004  0.10624E-0009 -0.75989E-0011  0.88717E-0010
  0.16750E+0005 -0.28637E+0004  0.31121E-0009  0.37471E-0009 -0.20950E-0010
  0.16793E+0005 -0.28644E+0004  0.28209E-0009  0.31687E-0009 -0.76939E-0011
  0.16875E+0005 -0.28656E+0004  0.21883E-0009  0.19894E-0009  0.21234E-0010
  0.16957E+0005 -0.28668E+0004  0.14972E-0009  0.77574E-0010  0.54201E-0010
  0.17000E+0005 -0.28674E+0004  0.11251E-0009  0.14815E-0010  0.72532E-0010
  0.17000E+0005 -0.29337E+0004  0.66573E-0010 -0.11689E-0009  0.15704E-0009
  0.17043E+0005 -0.29340E+0004  0.22854E-0010 -0.17217E-0009  0.16065E-0009
  0.17125E+0005 -0.29345E+0004 -0.53934E-0010 -0.26181E-0009  0.16445E-0009
  0.17207E+0005 -0.29350E+0004 -0.12253E-0009 -0.33216E-0009  0.16308E-0009
  0.17250E+0005 -0.29353E+0004 -0.15569E-0009 -0.36179E-0009  0.15930E-0009
  0.17000E+0005 -0.29223E+0004  0.76314E-0010 -0.93867E-0010  0.14423E-0009
  0.17043E+0005 -0.29226E+0004  0.33717E-0010 -0.15043E-0009  0.15070E-0009
  0.17125E+0005 -0.29232E+0004 -0.41926E-0010 -0.24370E-0009  0.15984E-0009
  0.17207E+0005 -0.29238E+0004 -0.11055E-0009 -0.31874E-0009  0.16332E-0009
  0.17250E+0005 -0.29241E+0004 -0.14412E-0009 -0.35104E-0009  0.16179E-0009
  0.17000E+0005 -0.29006E+0004  0.92579E-0010 -0.50506E-0010  0.11774E-0009
  0.17043E+0005 -0.29010E+0004  0.52157E-0010 -0.10912E-0009  0.12928E-0009
  0.17125E+0005 -0.29017E+0004 -0.21044E-0010 -0.20861E-0009  0.14821E-0009
  0.17207E+0005 -0.29025E+0004 -0.89269E-0010 -0.29200E-0009  0.16091E-0009
  0.17250E+0005 -0.29029E+0004 -0.12332E-0009 -0.32918E-0009  0.16379E-0009
  0.17000E+0005 -0.28789E+0004  0.10624E-0009 -0.75989E-0011  0.88717E-0010
  0.17043E+0005 -0.28794E+0004  0.67992E-0010 -0.67783E-0010  0.10485E-0009
  0.17125E+0005 -0.28803E+0004 -0.25147E-0011 -0.17263E-0009  0.13302E-0009
  0.17207E+0005 -0.28812E+0004 -0.69837E-0010 -0.26369E-0009  0.15487E-0009
  0.17250E+0005 -0.28817E+0004 -0.10405E-0009 -0.30548E-0009  0.16229E-0009
  0.17000E+0005 -0.28674E+0004  0.11251E-0009  0.14815E-0010  0.72532E-0010
  0.17043E+0005 -0.28680E+0004  0.75391E-0010 -0.46004E-0010  0.90879E-0010
  0.17125E+0005 -0.28690E+0004  0.63635E-0011 -0.15335E-0009  0.12366E-0009
  0.17207E+0005 -0.28700E+0004 -0.60315E-0010 -0.24816E-0009  0.15028E-0009
  0.17250E+0005 -0.28706E+0004 -0.94498E-0010 -0.29226E-0009  0.16013E-0009
  0.17250E+0005 -0.29353E+0004 -0.15569E-0009 -0.36179E-0009  0.15930E-0009
  0.17293E+0005 -0.29355E+0004 -0.18694E-0009 -0.38672E-0009  0.15316E-0009
  0.17375E+0005 -0.29359E+0004 -0.24176E-0009 -0.42178E-0009  0.13320E-0009
  0.17457E+0005 -0.29363E+0004 -0.29086E-0009 -0.44171E-0009  0.10147E-0009
  0.17500E+0005 -0.29366E+0004 -0.31404E-0009 -0.44610E-0009  0.79909E-0010
  0.17250E+0005 -0.29241E+0004 -0.14412E-0009 -0.35104E-0009  0.16179E-0009
  0.17293E+0005 -0.29244E+0004 -0.17599E-0009 -0.37871E-0009  0.15765E-0009
  0.17375E+0005 -0.29249E+0004 -0.23244E-0009 -0.41875E-0009  0.14073E-0009
  0.17457E+0005 -0.29253E+0004 -0.28356E-0009 -0.44316E-0009  0.11105E-0009
  0.17500E+0005 -0.29256E+0004 -0.30790E-0009 -0.44959E-0009  0.90206E-0010
  0.17250E+0005 -0.29029E+0004 -0.12332E-0009 -0.32918E-0009  0.16379E-0009
  0.17293E+0005 -0.29033E+0004 -0.15608E-0009 -0.36185E-0009  0.16365E-0009
  0.17375E+0005 -0.29039E+0004 -0.21507E-0009 -0.41123E-0009  0.15306E-0009
  0.17457E+0005 -0.29045E+0004 -0.26952E-0009 -0.44416E-0009  0.12799E-0009
  0.17500E+0005 -0.29048E+0004 -0.29583E-0009 -0.45457E-0009  0.10886E-0009
  0.17250E+0005 -0.28817E+0004 -0.10405E-0009 -0.30548E-0009  0.16229E-0009
  0.17293E+0005 -0.28821E+0004 -0.13734E-0009 -0.34294E-0009  0.16639E-0009
  0.17375E+0005 -0.28829E+0004 -0.19818E-0009 -0.40143E-0009  0.16280E-0009
  0.17457E+0005 -0.28837E+0004 -0.25532E-0009 -0.44292E-0009  0.14319E-0009
  0.17500E+0005 -0.28841E+0004 -0.28333E-0009 -0.45742E-0009  0.12625E-0009
  0.17250E+0005 -0.28706E+0004 -0.94498E-0010 -0.29226E-0009  0.16013E-0009
  0.17293E+0005 -0.28710E+0004 -0.12794E-0009 -0.33216E-0009  0.16653E-0009
  0.17375E+0005 -0.28718E+0004 -0.18949E-0009 -0.39536E-0009  0.16688E-0009
  0.17457E+0005 -0.28727E+0004 -0.24782E-0009 -0.44138E-0009  0.15046E-0009
  0.17500E+0005 -0.28731E+0004 -0.27660E-0009 -0.45806E-0009  0.13488E-0009
  0.17500E+0005 -0.29366E+0004 -0.31404E-0009 -0.44610E-0009  0.79909E-0010
  0.17543E+0005 -0.29367E+0004 -0.33465E-0009 -0.44590E-0009  0.55455E-0010
  0.17625E+0005 -0.29370E+0004 -0.36454E-0009 -0.43213E-0009  0.29697E-0011
  0.17707E+0005 -0.29374E+0004 -0.37725E-0009 -0.39828E-0009 -0.52934E-0010
  0.17750E+0005 -0.29375E+0004 -0.37483E-0009 -0.37156E-0009 -0.81331E-0010
  0.17500E+0005 -0.29256E+0004 -0.30790E-0009 -0.44959E-0009  0.90206E-0010
  0.17543E+0005 -0.29258E+0004 -0.32972E-0009 -0.45121E-0009  0.66218E-0010
  0.17625E+0005 -0.29262E+0004 -0.36198E-0009 -0.44023E-0009  0.13981E-0010
  0.17707E+0005 -0.29266E+0004 -0.37719E-0009 -0.40835E-0009 -0.42419E-0010
  0.17750E+0005 -0.29268E+0004 -0.37615E-0009 -0.38239E-0009 -0.71348E-0010
  0.17500E+0005 -0.29048E+0004 -0.29583E-0009 -0.45457E-0009  0.10886E-0009
  0.17543E+0005 -0.29051E+0004 -0.31974E-0009 -0.45977E-0009  0.86133E-0010
  0.17625E+0005 -0.29056E+0004 -0.35625E-0009 -0.45440E-0009  0.35031E-0010
  0.17707E+0005 -0.29061E+0004 -0.37606E-0009 -0.42664E-0009 -0.21780E-0010
  0.17750E+0005 -0.29063E+0004 -0.37760E-0009 -0.40232E-0009 -0.51516E-0010
  0.17500E+0005 -0.28841E+0004 -0.28333E-0009 -0.45742E-0009  0.12625E-0009
  0.17543E+0005 -0.28844E+0004 -0.30907E-0009 -0.46635E-0009  0.10527E-0009
  0.17625E+0005 -0.28850E+0004 -0.34945E-0009 -0.46698E-0009  0.56149E-0010
  0.17707E+0005 -0.28856E+0004 -0.37366E-0009 -0.44382E-0009 -0.38183E-0012
  0.17750E+0005 -0.28859E+0004 -0.37772E-0009 -0.42138E-0009 -0.30635E-0010
  0.17500E+0005 -0.28731E+0004 -0.27660E-0009 -0.45806E-0009  0.13488E-0009
  0.17543E+0005 -0.28734E+0004 -0.30321E-0009 -0.46903E-0009  0.11500E-0009
  0.17625E+0005 -0.28741E+0004 -0.34548E-0009 -0.47296E-0009  0.67249E-0010
  0.17707E+0005 -0.28747E+0004 -0.37193E-0009 -0.45242E-0009  0.11148E-0010
  0.17750E+0005 -0.28751E+0004 -0.37729E-0009 -0.43107E-0009 -0.19262E-0010
  0.17750E+0005 -0.29375E+0004 -0.37483E-0009 -0.37156E-0009 -0.81331E-0010
  0.17793E+0005 -0.29377E+0004 -0.36497E-0009 -0.33832E-0009 -0.10763E-0009
  0.17875E+0005 -0.29379E+0004 -0.32332E-0009 -0.25759E-0009 -0.14722E-0009
  0.17957E+0005 -0.29382E+0004 -0.24981E-0009 -0.15542E-0009 -0.16786E-0009
  0.18000E+0005 -0.29384E+0004 -0.19847E-0009 -0.94478E-0010 -0.16928E-0009
  0.17750E+0005 -0.29268E+0004 -0.37615E-0009 -0.38239E-0009 -0.71348E-0010
  0.17793E+0005 -0.29269E+0004 -0.36770E-0009 -0.34973E-0009 -0.98343E-0010
  0.17875E+0005 -0.29272E+0004 -0.32876E-0009 -0.26970E-0009 -0.13966E-0009
  0.17957E+0005 -0.29275E+0004 -0.25791E-0009 -0.16776E-0009 -0.16244E-0009
  0.18000E+0005 -0.29277E+0004 -0.20789E-0009 -0.10677E-0009 -0.16510E-0009
  0.17750E+0005 -0.29063E+0004 -0.37760E-0009 -0.40232E-0009 -0.51516E-0010
  0.17793E+0005 -0.29065E+0004 -0.37180E-0009 -0.37094E-0009 -0.79668E-0010
  0.17875E+0005 -0.29069E+0004 -0.33808E-0009 -0.29257E-0009 -0.12408E-0009
  0.17957E+0005 -0.29073E+0004 -0.27242E-0009 -0.19132E-0009 -0.15092E-0009
  0.18000E+0005 -0.29075E+0004 -0.22500E-0009 -0.13035E-0009 -0.15601E-0009
  0.17750E+0005 -0.28859E+0004 -0.37772E-0009 -0.42138E-0009 -0.30635E-0010
  0.17793E+0005 -0.28861E+0004 -0.37457E-0009 -0.39155E-0009 -0.59727E-0010
  0.17875E+0005 -0.28866E+0004 -0.34614E-0009 -0.31525E-0009 -0.10700E-0009
  0.17957E+0005 -0.28871E+0004 -0.28587E-0009 -0.21504E-0009 -0.13790E-0009
  0.18000E+0005 -0.28874E+0004 -0.24117E-0009 -0.15422E-0009 -0.14550E-0009
  0.17750E+0005 -0.28751E+0004 -0.37729E-0009 -0.43107E-0009 -0.19262E-0010
  0.17793E+0005 -0.28754E+0004 -0.37553E-0009 -0.40214E-0009 -0.48753E-0010
  0.17875E+0005 -0.28759E+0004 -0.34992E-0009 -0.32711E-0009 -0.97435E-0010
  0.17957E+0005 -0.28764E+0004 -0.29254E-0009 -0.22758E-0009 -0.13047E-0009
  0.18000E+0005 -0.28767E+0004 -0.24934E-0009 -0.16691E-0009 -0.13942E-0009
  0.18000E+0005 -0.29384E+0004 -0.19847E-0009 -0.94478E-0010 -0.16928E-0009
  0.18043E+0005 -0.29385E+0004 -0.13943E-0009 -0.30152E-0010 -0.16373E-0009
  0.18125E+0005 -0.29388E+0004 -0.10490E-0010  0.96343E-0010 -0.13400E-0009
  0.18207E+0005 -0.29391E+0004  0.13081E-0009  0.21913E-0009 -0.81865E-0010
  0.18250E+0005 -0.29392E+0004  0.20557E-0009  0.27842E-0009 -0.47428E-0010
  0.18000E+0005 -0.29277E+0004 -0.20789E-0009 -0.10677E-0009 -0.16510E-0009
  0.18043E+0005 -0.29279E+0004 -0.15005E-0009 -0.42269E-0010 -0.16085E-0009
  0.18125E+0005 -0.29282E+0004 -0.22908E-0010  0.84903E-0010 -0.13359E-0009
  0.18207E+0005 -0.29286E+0004  0.11746E-0009  0.20888E-0009 -0.83786E-0010
  0.18250E+0005 -0.29287E+0004  0.19216E-0009  0.26902E-0009 -0.50451E-0010
  0.18000E+0005 -0.29075E+0004 -0.22500E-0009 -0.13035E-0009 -0.15601E-0009
  0.18043E+0005 -0.29078E+0004 -0.16954E-0009 -0.65595E-0010 -0.15432E-0009
  0.18125E+0005 -0.29082E+0004 -0.46072E-0010  0.62752E-0010 -0.13202E-0009
  0.18207E+0005 -0.29086E+0004  0.92249E-0010  0.18893E-0009 -0.86955E-0010
  0.18250E+0005 -0.29088E+0004  0.16671E-0009  0.25067E-0009 -0.55865E-0010
  0.18000E+0005 -0.28874E+0004 -0.24117E-0009 -0.15422E-0009 -0.14550E-0009
  0.18043E+0005 -0.28876E+0004 -0.18825E-0009 -0.89337E-0010 -0.14648E-0009
  0.18125E+0005 -0.28882E+0004 -0.68761E-0010  0.40031E-0010 -0.12945E-0009
  0.18207E+0005 -0.28887E+0004  0.67176E-0010  0.16833E-0009 -0.89515E-0010
  0.18250E+0005 -0.28889E+0004  0.14121E-0009  0.23165E-0009 -0.60890E-0010
  0.18000E+0005 -0.28767E+0004 -0.24934E-0009 -0.16691E-0009 -0.13942E-0009
  0.18043E+0005 -0.28770E+0004 -0.19781E-0009 -0.10201E-0009 -0.14185E-0009
  0.18125E+0005 -0.28776E+0004 -0.80548E-0010  0.27831E-0010 -0.12771E-0009
  0.18207E+0005 -0.28782E+0004  0.54002E-0010  0.15721E-0009 -0.90628E-0010
  0.18250E+0005 -0.28785E+0004  0.12774E-0009  0.22135E-0009 -0.63387E-0010
  0.18250E+0005 -0.29392E+0004  0.20557E-0009  0.27842E-0009 -0.47428E-0010
  0.18293E+0005 -0.29394E+0004  0.27755E-0009  0.33155E-0009 -0.96697E-0011
  0.18375E+0005 -0.29397E+0004  0.39817E-0009  0.41013E-0009  0.65426E-0010
  0.18457E+0005 -0.29401E+0004  0.48631E-0009  0.45268E-0009  0.13646E-0009
  0.18500E+0005 -0.29402E+0004  0.51586E-0009  0.45887E-0009  0.16881E-0009
  0.18250E+0005 -0.29287E+0004  0.19216E-0009  0.26902E-0009 -0.50451E-0010
  0.18293E+0005 -0.29289E+0004  0.26441E-0009  0.32316E-0009 -0.13680E-0010
  0.18375E+0005 -0.29293E+0004  0.38652E-0009  0.40410E-0009  0.59981E-0010
  0.18457E+0005 -0.29297E+0004  0.47733E-0009  0.44949E-0009  0.13022E-0009
  0.18500E+0005 -0.29299E+0004  0.50871E-0009  0.45732E-0009  0.16242E-0009
  0.18250E+0005 -0.29088E+0004  0.16671E-0009  0.25067E-0009 -0.55865E-0010
  0.18293E+0005 -0.29091E+0004  0.23935E-0009  0.30674E-0009 -0.21126E-0010
  0.18375E+0005 -0.29096E+0004  0.36403E-0009  0.39214E-0009  0.49538E-0010
  0.18457E+0005 -0.29101E+0004  0.45972E-0009  0.44293E-0009  0.11807E-0009
  0.18500E+0005 -0.29104E+0004  0.49448E-0009  0.45388E-0009  0.14992E-0009
  0.18250E+0005 -0.28889E+0004  0.14121E-0009  0.23165E-0009 -0.60890E-0010
  0.18293E+0005 -0.28893E+0004  0.21407E-0009  0.28962E-0009 -0.28373E-0010
  0.18375E+0005 -0.28899E+0004  0.34104E-0009  0.37948E-0009  0.38956E-0010
  0.18457E+0005 -0.28905E+0004  0.44137E-0009  0.43566E-0009  0.10554E-0009
  0.18500E+0005 -0.28908E+0004  0.47940E-0009  0.44974E-0009  0.13696E-0009
  0.18250E+0005 -0.28785E+0004  0.12774E-0009  0.22135E-0009 -0.63387E-0010
  0.18293E+0005 -0.28788E+0004  0.20065E-0009  0.28031E-0009 -0.32115E-0010
  0.18375E+0005 -0.28795E+0004  0.32871E-0009  0.37252E-0009  0.33326E-0010
  0.18457E+0005 -0.28801E+0004  0.43139E-0009  0.43155E-0009  0.98786E-0010
  0.18500E+0005 -0.28805E+0004  0.47112E-0009  0.44727E-0009  0.12996E-0009
  0.18500E+0005 -0.29402E+0004  0.51586E-0009  0.45887E-0009  0.16881E-0009
  0.18543E+0005 -0.29404E+0004  0.53234E-0009  0.45360E-0009  0.19600E-0009
  0.18625E+0005 -0.29408E+0004  0.52580E-0009  0.41298E-0009  0.22973E-0009
  0.18707E+0005 -0.29412E+0004  0.47116E-0009  0.33712E-0009  0.23690E-0009
  0.18750E+0005 -0.29414E+0004  0.42493E-0009  0.28569E-0009  0.22972E-0009
  0.18500E+0005 -0.29299E+0004  0.50871E-0009  0.45732E-0009  0.16242E-0009
  0.18543E+0005 -0.29301E+0004  0.52724E-0009  0.45375E-0009  0.18968E-0009
  0.18625E+0005 -0.29306E+0004  0.52498E-0009  0.41635E-0009  0.22401E-0009
  0.18707E+0005 -0.29310E+0004  0.47472E-0009  0.34344E-0009  0.23235E-0009
  0.18750E+0005 -0.29312E+0004  0.43068E-0009  0.29338E-0009  0.22594E-0009
  0.18500E+0005 -0.29104E+0004  0.49448E-0009  0.45388E-0009  0.14992E-0009
  0.18543E+0005 -0.29106E+0004  0.51683E-0009  0.45352E-0009  0.17724E-0009
  0.18625E+0005 -0.29112E+0004  0.52262E-0009  0.42224E-0009  0.21268E-0009
  0.18707E+0005 -0.29117E+0004  0.48068E-0009  0.35497E-0009  0.22324E-0009
  0.18750E+0005 -0.29120E+0004  0.44081E-0009  0.30750E-0009  0.21834E-0009
  0.18500E+0005 -0.28908E+0004  0.47940E-0009  0.44974E-0009  0.13696E-0009
  0.18543E+0005 -0.28911E+0004  0.50550E-0009  0.45260E-0009  0.16426E-0009
  0.18625E+0005 -0.28918E+0004  0.51925E-0009  0.42746E-0009  0.20076E-0009
  0.18707E+0005 -0.28925E+0004  0.48565E-0009  0.36589E-0009  0.21358E-0009
  0.18750E+0005 -0.28928E+0004  0.45000E-0009  0.32105E-0009  0.21022E-0009
  0.18500E+0005 -0.28805E+0004  0.47112E-0009  0.44727E-0009  0.12996E-0009
  0.18543E+0005 -0.28809E+0004  0.49917E-0009  0.45183E-0009  0.15722E-0009
  0.18625E+0005 -0.28816E+0004  0.51710E-0009  0.42994E-0009  0.19426E-0009
  0.18707E+0005 -0.28823E+0004  0.48789E-0009  0.37139E-0009  0.20828E-0009
  0.18750E+0005 -0.28827E+0004  0.45448E-0009  0.32796E-0009  0.20575E-0009
  0.18750E+0005 -0.29414E+0004  0.42493E-0009  0.28569E-0009  0.22972E-0009
  0.18793E+0005 -0.29415E+0004  0.36861E-0009  0.22857E-0009  0.21532E-0009
  0.18875E+0005 -0.29419E+0004  0.24072E-0009  0.11050E-0009  0.17098E-0009
  0.18957E+0005 -0.29422E+0004  0.97454E-0010 -0.10029E-0010  0.11017E-0009
  0.19000E+0005 -0.29424E+0004  0.20834E-0010 -0.70726E-0010  0.74379E-0010
  0.18750E+0005 -0.29312E+0004  0.43068E-0009  0.29338E-0009  0.22594E-0009
  0.18793E+0005 -0.29314E+0004  0.37637E-0009  0.23742E-0009  0.21240E-0009
  0.18875E+0005 -0.29319E+0004  0.25157E-0009  0.12089E-0009  0.16977E-0009
  0.18957E+0005 -0.29323E+0004  0.11021E-0009  0.94904E-0012  0.11061E-0009
  0.19000E+0005 -0.29325E+0004  0.34046E-0010 -0.59847E-0010  0.75584E-0010
  0.18750E+0005 -0.29120E+0004  0.44081E-0009  0.30750E-0009  0.21834E-0009
  0.18793E+0005 -0.29123E+0004  0.39036E-0009  0.25378E-0009  0.20647E-0009
  0.18875E+0005 -0.29128E+0004  0.27157E-0009  0.14028E-0009  0.16717E-0009
  0.18957E+0005 -0.29134E+0004  0.13399E-0009  0.21555E-0010  0.11122E-0009
  0.19000E+0005 -0.29136E+0004  0.58799E-0010 -0.39367E-0010  0.77698E-0010
  0.18750E+0005 -0.28928E+0004  0.45000E-0009  0.32105E-0009  0.21022E-0009
  0.18793E+0005 -0.28932E+0004  0.40346E-0009  0.26961E-0009  0.20005E-0009
  0.18875E+0005 -0.28938E+0004  0.29085E-0009  0.15925E-0009  0.16420E-0009
  0.18957E+0005 -0.28945E+0004  0.15728E-0009  0.41890E-0010  0.11157E-0009
  0.19000E+0005 -0.28948E+0004  0.83192E-0010 -0.19074E-0010  0.79620E-0010
  0.18750E+0005 -0.28827E+0004  0.45448E-0009  0.32796E-0009  0.20575E-0009
  0.18793E+0005 -0.28831E+0004  0.41004E-0009  0.27774E-0009  0.19650E-0009
  0.18875E+0005 -0.28838E+0004  0.30074E-0009  0.16909E-0009  0.16250E-0009
  0.18957E+0005 -0.28845E+0004  0.16938E-0009  0.52509E-0010  0.11167E-0009
  0.19000E+0005 -0.28849E+0004  0.95924E-0010 -0.84438E-0011  0.80570E-0010
  0.19000E+0005 -0.29424E+0004  0.20834E-0010 -0.70726E-0010  0.74379E-0010
  0.19043E+0005 -0.29426E+0004 -0.53678E-0010 -0.12747E-0009  0.37722E-0010
  0.19125E+0005 -0.29428E+0004 -0.18234E-0009 -0.21997E-0009 -0.29409E-0010
  0.19207E+0005 -0.29431E+0004 -0.28552E-0009 -0.28786E-0009 -0.86883E-0010
  0.19250E+0005 -0.29433E+0004 -0.32697E-0009 -0.31247E-0009 -0.11121E-0009
  0.19000E+0005 -0.29325E+0004  0.34046E-0010 -0.59847E-0010  0.75584E-0010
  0.19043E+0005 -0.29327E+0004 -0.40381E-0010 -0.11696E-0009  0.39600E-0010
  0.19125E+0005 -0.29330E+0004 -0.16989E-0009 -0.21084E-0009 -0.26582E-0010
  0.19207E+0005 -0.29333E+0004 -0.27508E-0009 -0.28083E-0009 -0.83581E-0010
  0.19250E+0005 -0.29335E+0004 -0.31796E-0009 -0.30676E-0009 -0.10786E-0009
  0.19000E+0005 -0.29136E+0004  0.58799E-0010 -0.39367E-0010  0.77698E-0010
  0.19043E+0005 -0.29139E+0004 -0.15358E-0010 -0.97099E-0010  0.43035E-0010
  0.19125E+0005 -0.29143E+0004 -0.14629E-0009 -0.19345E-0009 -0.21275E-0010
  0.19207E+0005 -0.29147E+0004 -0.25512E-0009 -0.26733E-0009 -0.77324E-0010
  0.19250E+0005 -0.29149E+0004 -0.30063E-0009 -0.29572E-0009 -0.10147E-0009
  0.19000E+0005 -0.28948E+0004  0.83192E-0010 -0.19074E-0010  0.79620E-0010
  0.19043E+0005 -0.28951E+0004  0.94399E-0011 -0.77329E-0010  0.46333E-0010
  0.19125E+0005 -0.28956E+0004 -0.12266E-0009 -0.17599E-0009 -0.16015E-0010
  0.19207E+0005 -0.28960E+0004 -0.23491E-0009 -0.25358E-0009 -0.71051E-0010
  0.19250E+0005 -0.28963E+0004 -0.28296E-0009 -0.28437E-0009 -0.95039E-0010
  0.19000E+0005 -0.28849E+0004  0.95924E-0010 -0.84438E-0011  0.80570E-0010
  0.19043E+0005 -0.28851E+0004  0.22438E-0010 -0.66936E-0010  0.48027E-0010
  0.19125E+0005 -0.28857E+0004 -0.11018E-0009 -0.16675E-0009 -0.13254E-0010
  0.19207E+0005 -0.28862E+0004 -0.22416E-0009 -0.24624E-0009 -0.67731E-0010
  0.19250E+0005 -0.28865E+0004 -0.27351E-0009 -0.27825E-0009 -0.91632E-0010
  0.19250E+0005 -0.29433E+0004 -0.32697E-0009 -0.31247E-0009 -0.11121E-0009
  0.19293E+0005 -0.29434E+0004 -0.35853E-0009 -0.32916E-0009 -0.13054E-0009
  0.19375E+0005 -0.29435E+0004 -0.39030E-0009 -0.33914E-0009 -0.15256E-0009
  0.19457E+0005 -0.29437E+0004 -0.38621E-0009 -0.32271E-0009 -0.15543E-0009
  0.19500E+0005 -0.29438E+0004 -0.37077E-0009 -0.30452E-0009 -0.14996E-0009
  0.19250E+0005 -0.29335E+0004 -0.31796E-0009 -0.30676E-0009 -0.10786E-0009
  0.19293E+0005 -0.29336E+0004 -0.35113E-0009 -0.32488E-0009 -0.12724E-0009
  0.19375E+0005 -0.29338E+0004 -0.38626E-0009 -0.33768E-0009 -0.14965E-0009
  0.19457E+0005 -0.29340E+0004 -0.38562E-0009 -0.32402E-0009 -0.15317E-0009
  0.19500E+0005 -0.29341E+0004 -0.37191E-0009 -0.30721E-0009 -0.14811E-0009
  0.19250E+0005 -0.29149E+0004 -0.30063E-0009 -0.29572E-0009 -0.10147E-0009
  0.19293E+0005 -0.29150E+0004 -0.33678E-0009 -0.31647E-0009 -0.12095E-0009
  0.19375E+0005 -0.29153E+0004 -0.37820E-0009 -0.33454E-0009 -0.14409E-0009
  0.19457E+0005 -0.29156E+0004 -0.38409E-0009 -0.32613E-0009 -0.14887E-0009
  0.19500E+0005 -0.29157E+0004 -0.37371E-0009 -0.31193E-0009 -0.14460E-0009
  0.19250E+0005 -0.28963E+0004 -0.28296E-0009 -0.28437E-0009 -0.95039E-0010
  0.19293E+0005 -0.28965E+0004 -0.32202E-0009 -0.30769E-0009 -0.11461E-0009
  0.19375E+0005 -0.28968E+0004 -0.36965E-0009 -0.33096E-0009 -0.13848E-0009
  0.19457E+0005 -0.28972E+0004 -0.38206E-0009 -0.32774E-0009 -0.14454E-0009
  0.19500E+0005 -0.28973E+0004 -0.37503E-0009 -0.31614E-0009 -0.14109E-0009
  0.19250E+0005 -0.28865E+0004 -0.27351E-0009 -0.27825E-0009 -0.91632E-0010
  0.19293E+0005 -0.28867E+0004 -0.31408E-0009 -0.30291E-0009 -0.11123E-0009
  0.19375E+0005 -0.28871E+0004 -0.36495E-0009 -0.32889E-0009 -0.13549E-0009
  0.19457E+0005 -0.28874E+0004 -0.38079E-0009 -0.32840E-0009 -0.14224E-0009
  0.19500E+0005 -0.28876E+0004 -0.37553E-0009 -0.31817E-0009 -0.13924E-0009
  0.19500E+0005 -0.29438E+0004 -0.37077E-0009 -0.30452E-0009 -0.14996E-0009
  0.19543E+0005 -0.29440E+0004 -0.34709E-0009 -0.28054E-0009 -0.14023E-0009
  0.19625E+0005 -0.29442E+0004 -0.28342E-0009 -0.22196E-0009 -0.11293E-0009
  0.19707E+0005 -0.29445E+0004 -0.20185E-0009 -0.15095E-0009 -0.78506E-0010
  0.19750E+0005 -0.29447E+0004 -0.15559E-0009 -0.11211E-0009 -0.59957E-0010
  0.19500E+0005 -0.29341E+0004 -0.37191E-0009 -0.30721E-0009 -0.14811E-0009
  0.19543E+0005 -0.29343E+0004 -0.34987E-0009 -0.28452E-0009 -0.13881E-0009
  0.19625E+0005 -0.29346E+0004 -0.28894E-0009 -0.22810E-0009 -0.11237E-0009
  0.19707E+0005 -0.29349E+0004 -0.20953E-0009 -0.15887E-0009 -0.78797E-0010
  0.19750E+0005 -0.29351E+0004 -0.16410E-0009 -0.12070E-0009 -0.60649E-0010
  0.19500E+0005 -0.29157E+0004 -0.37371E-0009 -0.31193E-0009 -0.14460E-0009
  0.19543E+0005 -0.29160E+0004 -0.35482E-0009 -0.29169E-0009 -0.13616E-0009
  0.19625E+0005 -0.29164E+0004 -0.29914E-0009 -0.23937E-0009 -0.11139E-0009
  0.19707E+0005 -0.29168E+0004 -0.22391E-0009 -0.17351E-0009 -0.79479E-0010
  0.19750E+0005 -0.29170E+0004 -0.18002E-0009 -0.13647E-0009 -0.62112E-0010
  0.19500E+0005 -0.28973E+0004 -0.37503E-0009 -0.31614E-0009 -0.14109E-0009
  0.19543E+0005 -0.28976E+0004 -0.35932E-0009 -0.29836E-0009 -0.13354E-0009
  0.19625E+0005 -0.28981E+0004 -0.30899E-0009 -0.25017E-0009 -0.11049E-0009
  0.19707E+0005 -0.28986E+0004 -0.23802E-0009 -0.18765E-0009 -0.80269E-0010
  0.19750E+0005 -0.28989E+0004 -0.19567E-0009 -0.15167E-0009 -0.63708E-0010
  0.19500E+0005 -0.28876E+0004 -0.37553E-0009 -0.31817E-0009 -0.13924E-0009
  0.19543E+0005 -0.28879E+0004 -0.36151E-0009 -0.30169E-0009 -0.13216E-0009
  0.19625E+0005 -0.28885E+0004 -0.31403E-0009 -0.25566E-0009 -0.11003E-0009
  0.19707E+0005 -0.28890E+0004 -0.24533E-0009 -0.19490E-0009 -0.80706E-0010
  0.19750E+0005 -0.28893E+0004 -0.20382E-0009 -0.15949E-0009 -0.64580E-0010
  0.19750E+0005 -0.29447E+0004 -0.15559E-0009 -0.11211E-0009 -0.59957E-0010
  0.19793E+0005 -0.29449E+0004 -0.10592E-0009 -0.69496E-0010 -0.40528E-0010
  0.19875E+0005 -0.29454E+0004 -0.19044E-0010  0.18547E-0011 -0.11131E-0010
  0.19957E+0005 -0.29458E+0004  0.47773E-0010  0.48898E-0010  0.70692E-0011
  0.20000E+0005 -0.29461E+0004  0.67233E-0010  0.41503E-0010  0.22142E-0010
  0.19750E+0005 -0.29351E+0004 -0.16410E-0009 -0.12070E-0009 -0.60649E-0010
  0.19793E+0005 -0.29354E+0004 -0.11531E-0009 -0.78971E-0010 -0.41753E-0010
  0.19875E+0005 -0.29359E+0004 -0.29788E-0010 -0.89861E-0011 -0.13505E-0010
  0.19957E+0005 -0.29365E+0004  0.37812E-0010  0.38280E-0010  0.53618E-0011
  0.20000E+0005 -0.29367E+0004  0.61348E-0010  0.36034E-0010  0.22339E-0010
  0.19750E+0005 -0.29170E+0004 -0.18002E-0009 -0.13647E-0009 -0.62112E-0010
  0.19793E+0005 -0.29174E+0004 -0.13298E-0009 -0.96525E-0010 -0.44211E-0010
  0.19875E+0005 -0.29180E+0004 -0.49404E-0010 -0.28380E-0010 -0.17628E-0010
  0.19957E+0005 -0.29187E+0004  0.20505E-0010  0.20235E-0010  0.30308E-0011
  0.20000E+0005 -0.29191E+0004  0.50466E-0010  0.26531E-0010  0.22297E-0010
  0.19750E+0005 -0.28989E+0004 -0.19567E-0009 -0.15167E-0009 -0.63708E-0010
  0.19793E+0005 -0.28993E+0004 -0.15034E-0009 -0.11344E-0009 -0.46728E-0010
  0.19875E+0005 -0.29002E+0004 -0.68105E-0010 -0.46498E-0010 -0.21236E-0010
  0.19957E+0005 -0.29010E+0004  0.46244E-0011  0.41101E-0011  0.14476E-0011
  0.20000E+0005 -0.29014E+0004  0.39561E-0010  0.17404E-0010  0.21754E-0010
  0.19750E+0005 -0.28893E+0004 -0.20382E-0009 -0.15949E-0009 -0.64580E-0010
  0.19793E+0005 -0.28898E+0004 -0.15935E-0009 -0.12210E-0009 -0.48042E-0010
  0.19875E+0005 -0.28907E+0004 -0.77621E-0010 -0.55609E-0010 -0.22924E-0010
  0.19957E+0005 -0.28916E+0004 -0.33522E-0011 -0.38235E-0011  0.77475E-0012
  0.20000E+0005 -0.28921E+0004  0.33709E-0010  0.12494E-0010  0.21341E-0010
  0.00000E+0000 -0.28729E+0004 -0.21065E-0008 -0.16105E-0008 -0.11300E-0008
  0.43168E+0002 -0.28725E+0004 -0.15300E-0008 -0.18088E-0008  0.17552E-0009
  0.12500E+0003 -0.28718E+0004 -0.12187E-0008 -0.23740E-0008  0.13116E-0008
  0.20683E+0003 -0.28712E+0004 -0.13713E-0008 -0.29359E-0008  0.16748E-0008
  0.25000E+0003 -0.28708E+0004 -0.15066E-0008 -0.31665E-0008  0.17607E-0008
  0.00000E+0000 -0.28619E+0004 -0.20716E-0008 -0.16971E-0008 -0.95744E-0009
  0.43168E+0002 -0.28615E+0004 -0.15205E-0008 -0.18959E-0008  0.29992E-0009
  0.12500E+0003 -0.28608E+0004 -0.12024E-0008 -0.24259E-0008  0.14357E-0008
  0.20683E+0003 -0.28600E+0004 -0.13729E-0008 -0.29536E-0008  0.17545E-0008
  0.25000E+0003 -0.28596E+0004 -0.15301E-0008 -0.31719E-0008  0.17954E-0008
  0.00000E+0000 -0.28411E+0004 -0.20003E-0008 -0.18641E-0008 -0.62007E-0009
  0.43168E+0002 -0.28406E+0004 -0.14979E-0008 -0.20598E-0008  0.54514E-0009
  0.12500E+0003 -0.28398E+0004 -0.11906E-0008 -0.25280E-0008  0.16428E-0008
  0.20683E+0003 -0.28389E+0004 -0.14015E-0008 -0.29908E-0008  0.18663E-0008
  0.25000E+0003 -0.28385E+0004 -0.15971E-0008 -0.31835E-0008  0.18246E-0008
  0.00000E+0000 -0.28203E+0004 -0.19260E-0008 -0.20334E-0008 -0.27524E-0009
  0.43168E+0002 -0.28198E+0004 -0.14715E-0008 -0.22209E-0008  0.79892E-0009
  0.12500E+0003 -0.28188E+0004 -0.11993E-0008 -0.26318E-0008  0.18195E-0008
  0.20683E+0003 -0.28179E+0004 -0.14587E-0008 -0.30309E-0008  0.19338E-0008
  0.25000E+0003 -0.28174E+0004 -0.16895E-0008 -0.31961E-0008  0.18123E-0008
  0.00000E+0000 -0.28093E+0004 -0.18867E-0008 -0.21231E-0008 -0.92380E-0010
  0.43168E+0002 -0.28088E+0004 -0.14571E-0008 -0.23045E-0008  0.93443E-0009
  0.12500E+0003 -0.28077E+0004 -0.12110E-0008 -0.26864E-0008  0.19024E-0008
  0.20683E+0003 -0.28067E+0004 -0.14985E-0008 -0.30526E-0008  0.19540E-0008
  0.25000E+0003 -0.28062E+0004 -0.17467E-0008 -0.32028E-0008  0.17912E-0008
  0.25000E+0003 -0.28708E+0004 -0.15066E-0008 -0.31665E-0008  0.17607E-0008
  0.29317E+0003 -0.28705E+0004 -0.16723E-0008 -0.33580E-0008  0.17800E-0008
  0.37500E+0003 -0.28699E+0004 -0.20096E-0008 -0.35686E-0008  0.16558E-0008
  0.45683E+0003 -0.28693E+0004 -0.22832E-0008 -0.35609E-0008  0.13868E-0008
  0.50000E+0003 -0.28690E+0004 -0.23630E-0008 -0.34649E-0008  0.12205E-0008
  0.25000E+0003 -0.28596E+0004 -0.15301E-0008 -0.31719E-0008  0.17954E-0008
  0.29317E+0003 -0.28593E+0004 -0.17158E-0008 -0.33500E-0008  0.17685E-0008
  0.37500E+0003 -0.28587E+0004 -0.20811E-0008 -0.35378E-0008  0.15665E-0008
  0.45683E+0003 -0.28580E+0004 -0.23619E-0008 -0.35118E-0008  0.12461E-0008
  0.50000E+0003 -0.28577E+0004 -0.24362E-0008 -0.34085E-0008  0.10664E-0008
  0.25000E+0003 -0.28385E+0004 -0.15971E-0008 -0.31835E-0008  0.18246E-0008
  0.29317E+0003 -0.28381E+0004 -0.18182E-0008 -0.33356E-0008  0.17132E-0008
  0.37500E+0003 -0.28374E+0004 -0.22291E-0008 -0.34797E-0008  0.13716E-0008
  0.45683E+0003 -0.28366E+0004 -0.25150E-0008 -0.34191E-0008  0.96375E-0009
  0.50000E+0003 -0.28362E+0004 -0.25748E-0008 -0.33019E-0008  0.76359E-0009
  0.25000E+0003 -0.28174E+0004 -0.16895E-0008 -0.31961E-0008  0.18123E-0008
  0.29317E+0003 -0.28169E+0004 -0.19422E-0008 -0.33216E-0008  0.16200E-0008
  0.37500E+0003 -0.28161E+0004 -0.23893E-0008 -0.34214E-0008  0.11489E-0008
  0.45683E+0003 -0.28152E+0004 -0.26701E-0008 -0.33265E-0008  0.66528E-0009
  0.50000E+0003 -0.28148E+0004 -0.27105E-0008 -0.31956E-0008  0.45040E-0009
  0.25000E+0003 -0.28062E+0004 -0.17467E-0008 -0.32028E-0008  0.17912E-0008
  0.29317E+0003 -0.28057E+0004 -0.20146E-0008 -0.33141E-0008  0.15577E-0008
  0.37500E+0003 -0.28048E+0004 -0.24771E-0008 -0.33906E-0008  0.10223E-0008
  0.45683E+0003 -0.28040E+0004 -0.27515E-0008 -0.32775E-0008  0.50306E-0009
  0.50000E+0003 -0.28035E+0004 -0.27801E-0008 -0.31395E-0008  0.28244E-0009
  0.50000E+0003 -0.28690E+0004 -0.23630E-0008 -0.34649E-0008  0.12205E-0008
  0.54317E+0003 -0.28688E+0004 -0.23785E-0008 -0.33069E-0008  0.10606E-0008
  0.62500E+0003 -0.28685E+0004 -0.22010E-0008 -0.28523E-0008  0.82777E-0009
  0.70683E+0003 -0.28682E+0004 -0.17405E-0008 -0.22290E-0008  0.74655E-0009
  0.75000E+0003 -0.28680E+0004 -0.13963E-0008 -0.18529E-0008  0.77752E-0009
  0.50000E+0003 -0.28577E+0004 -0.24362E-0008 -0.34085E-0008  0.10664E-0008
  0.54317E+0003 -0.28575E+0004 -0.24407E-0008 -0.32449E-0008  0.90244E-0009
  0.62500E+0003 -0.28571E+0004 -0.22312E-0008 -0.27849E-0008  0.68426E-0009
  0.70683E+0003 -0.28568E+0004 -0.17338E-0008 -0.21628E-0008  0.63673E-0009
  0.75000E+0003 -0.28566E+0004 -0.13724E-0008 -0.17896E-0008  0.68824E-0009
  0.50000E+0003 -0.28362E+0004 -0.25748E-0008 -0.33019E-0008  0.76359E-0009
  0.54317E+0003 -0.28360E+0004 -0.25546E-0008 -0.31279E-0008  0.59641E-0009
  0.62500E+0003 -0.28356E+0004 -0.22801E-0008 -0.26580E-0008  0.41183E-0009
  0.70683E+0003 -0.28352E+0004 -0.17124E-0008 -0.20379E-0008  0.42972E-0009
  0.75000E+0003 -0.28350E+0004 -0.13200E-0008 -0.16702E-0008  0.51925E-0009
  0.50000E+0003 -0.28148E+0004 -0.27105E-0008 -0.31956E-0008  0.45040E-0009
  0.54317E+0003 -0.28146E+0004 -0.26619E-0008 -0.30113E-0008  0.28494E-0009
  0.62500E+0003 -0.28141E+0004 -0.23181E-0008 -0.25317E-0008  0.13987E-0009
  0.70683E+0003 -0.28136E+0004 -0.16811E-0008 -0.19137E-0008  0.22374E-0009
  0.75000E+0003 -0.28134E+0004 -0.12601E-0008 -0.15513E-0008  0.34944E-0009
  0.50000E+0003 -0.28035E+0004 -0.27801E-0008 -0.31395E-0008  0.28244E-0009
  0.54317E+0003 -0.28032E+0004 -0.27152E-0008 -0.29500E-0008  0.11953E-0009
  0.62500E+0003 -0.28028E+0004 -0.23339E-0008 -0.24653E-0008 -0.30288E-0011
  0.70683E+0003 -0.28023E+0004 -0.16612E-0008 -0.18483E-0008  0.11531E-0009
  0.75000E+0003 -0.28020E+0004 -0.12262E-0008 -0.14887E-0008  0.25914E-0009
  0.75000E+0003 -0.28680E+0004 -0.13963E-0008 -0.18529E-0008  0.77752E-0009
  0.79317E+0003 -0.28679E+0004 -0.99942E-0009 -0.14549E-0008  0.85444E-0009
  0.87500E+0003 -0.28677E+0004 -0.17043E-0009 -0.68219E-0009  0.11008E-0008
  0.95683E+0003 -0.28675E+0004  0.62617E-0009  0.61088E-0010  0.13914E-0008
  0.10000E+0004 -0.28674E+0004  0.97630E-0009  0.41910E-0009  0.15216E-0008
  0.75000E+0003 -0.28566E+0004 -0.13724E-0008 -0.17896E-0008  0.68824E-0009
  0.79317E+0003 -0.28565E+0004 -0.96252E-0009 -0.13959E-0008  0.78464E-0009
  0.87500E+0003 -0.28563E+0004 -0.12493E-0009 -0.63438E-0009  0.10577E-0008
  0.95683E+0003 -0.28561E+0004  0.65383E-0009  0.95053E-0010  0.13529E-0008
  0.10000E+0004 -0.28560E+0004  0.98331E-0009  0.44519E-0009  0.14747E-0008
  0.75000E+0003 -0.28350E+0004 -0.13200E-0008 -0.16702E-0008  0.51925E-0009
  0.79317E+0003 -0.28349E+0004 -0.88763E-0009 -0.12845E-0008  0.65058E-0009
  0.87500E+0003 -0.28347E+0004 -0.39765E-0010 -0.54383E-0009  0.96837E-0009
  0.95683E+0003 -0.28344E+0004  0.69879E-0009  0.15987E-0009  0.12656E-0008
  0.10000E+0004 -0.28343E+0004  0.98642E-0009  0.49543E-0009  0.13684E-0008
  0.75000E+0003 -0.28134E+0004 -0.12601E-0008 -0.15513E-0008  0.34944E-0009
  0.79317E+0003 -0.28133E+0004 -0.80857E-0009 -0.11735E-0008  0.51275E-0009
  0.87500E+0003 -0.28130E+0004  0.41684E-0010 -0.45311E-0009  0.86757E-0009
  0.95683E+0003 -0.28127E+0004  0.73252E-0009  0.22556E-0009  0.11587E-0008
  0.10000E+0004 -0.28126E+0004  0.97547E-0009  0.54696E-0009  0.12390E-0008
  0.75000E+0003 -0.28020E+0004 -0.12262E-0008 -0.14887E-0008  0.25914E-0009
  0.79317E+0003 -0.28019E+0004 -0.76605E-0009 -0.11150E-0008  0.43796E-0009
  0.87500E+0003 -0.28016E+0004  0.82304E-0010 -0.40507E-0009  0.80921E-0009
  0.95683E+0003 -0.28013E+0004  0.74530E-0009  0.26067E-0009  0.10942E-0008
  0.10000E+0004 -0.28012E+0004  0.96383E-0009  0.57477E-0009  0.11615E-0008
  0.10000E+0004 -0.28674E+0004  0.97630E-0009  0.41910E-0009  0.15216E-0008
  0.10432E+0004 -0.28673E+0004  0.12470E-0008  0.74549E-0009  0.16077E-0008
  0.11250E+0004 -0.28671E+0004  0.14699E-0008  0.12514E-0008  0.15857E-0008
  0.12068E+0004 -0.28668E+0004  0.12294E-0008  0.15889E-0008  0.12267E-0008
  0.12500E+0004 -0.28667E+0004  0.89852E-0009  0.16937E-0008  0.87624E-0009
  0.10000E+0004 -0.28560E+0004  0.98331E-0009  0.44519E-0009  0.14747E-0008
  0.10432E+0004 -0.28559E+0004  0.12263E-0008  0.76352E-0009  0.15450E-0008
  0.11250E+0004 -0.28556E+0004  0.13808E-0008  0.12544E-0008  0.14752E-0008
  0.12068E+0004 -0.28553E+0004  0.10612E-0008  0.15780E-0008  0.10534E-0008
  0.12500E+0004 -0.28552E+0004  0.68897E-0009  0.16763E-0008  0.66800E-0009
  0.10000E+0004 -0.28343E+0004  0.98642E-0009  0.49543E-0009  0.13684E-0008
  0.10432E+0004 -0.28341E+0004  0.11749E-0008  0.79883E-0009  0.14063E-0008
  0.11250E+0004 -0.28338E+0004  0.11998E-0008  0.12620E-0008  0.12442E-0008
  0.12068E+0004 -0.28335E+0004  0.73548E-0009  0.15600E-0008  0.70652E-0009
  0.12500E+0004 -0.28333E+0004  0.28980E-0009  0.16464E-0008  0.25873E-0009
  0.10000E+0004 -0.28126E+0004  0.97547E-0009  0.54696E-0009  0.12390E-0008
  0.10432E+0004 -0.28124E+0004  0.11078E-0008  0.83589E-0009  0.12423E-0008
  0.11250E+0004 -0.28121E+0004  0.10049E-0008  0.12724E-0008  0.98742E-0009
  0.12068E+0004 -0.28117E+0004  0.40442E-0009  0.15459E-0008  0.33968E-0009
  0.12500E+0004 -0.28115E+0004 -0.10730E-0009  0.16210E-0008 -0.16488E-0009
  0.10000E+0004 -0.28012E+0004  0.96383E-0009  0.57477E-0009  0.11615E-0008
  0.10432E+0004 -0.28010E+0004  0.10663E-0008  0.85625E-0009  0.11458E-0008
  0.11250E+0004 -0.28006E+0004  0.89730E-0009  0.12791E-0008  0.84262E-0009
  0.12068E+0004 -0.28002E+0004  0.22921E-0009  0.15401E-0008  0.13977E-0009
  0.12500E+0004 -0.28000E+0004 -0.31411E-0009  0.16095E-0008 -0.39221E-0009
  0.12500E+0004 -0.28667E+0004  0.89852E-0009  0.16937E-0008  0.87624E-0009
  0.12932E+0004 -0.28665E+0004  0.42671E-0009  0.17476E-0008  0.40813E-0009
  0.13750E+0004 -0.28662E+0004 -0.82396E-0009  0.17149E-0008 -0.79380E-0009
  0.14568E+0004 -0.28658E+0004 -0.24519E-0008  0.15200E-0008 -0.23508E-0008
  0.15000E+0004 -0.28657E+0004 -0.34138E-0008  0.13608E-0008 -0.32797E-0008
  0.12500E+0004 -0.28552E+0004  0.68897E-0009  0.16763E-0008  0.66800E-0009
  0.12932E+0004 -0.28550E+0004  0.17877E-0009  0.17241E-0008  0.16661E-0009
  0.13750E+0004 -0.28546E+0004 -0.11289E-0008  0.16823E-0008 -0.10868E-0008
  0.14568E+0004 -0.28543E+0004 -0.27829E-0008  0.14814E-0008 -0.26694E-0008
  0.15000E+0004 -0.28541E+0004 -0.37432E-0008  0.13206E-0008 -0.35984E-0008
  0.12500E+0004 -0.28333E+0004  0.28980E-0009  0.16464E-0008  0.25873E-0009
  0.12932E+0004 -0.28331E+0004 -0.28666E-0009  0.16834E-0008 -0.30068E-0009
  0.13750E+0004 -0.28327E+0004 -0.16865E-0008  0.16253E-0008 -0.16388E-0008
  0.14568E+0004 -0.28323E+0004 -0.33714E-0008  0.14141E-0008 -0.32547E-0008
  0.15000E+0004 -0.28321E+0004 -0.43184E-0008  0.12507E-0008 -0.41754E-0008
  0.12500E+0004 -0.28115E+0004 -0.10730E-0009  0.16210E-0008 -0.16488E-0009
  0.12932E+0004 -0.28113E+0004 -0.74090E-0009  0.16478E-0008 -0.77511E-0009
  0.13750E+0004 -0.28108E+0004 -0.22117E-0008  0.15746E-0008 -0.21808E-0008
  0.14568E+0004 -0.28103E+0004 -0.39035E-0008  0.13544E-0008 -0.38101E-0008
  0.15000E+0004 -0.28101E+0004 -0.48244E-0008  0.11890E-0008 -0.47119E-0008
  0.12500E+0004 -0.28000E+0004 -0.31411E-0009  0.16095E-0008 -0.39221E-0009
  0.12932E+0004 -0.27998E+0004 -0.97394E-0009  0.16311E-0008 -0.10261E-0008
  0.13750E+0004 -0.27993E+0004 -0.24736E-0008  0.15505E-0008 -0.24604E-0008
  0.14568E+0004 -0.27988E+0004 -0.41595E-0008  0.13259E-0008 -0.40890E-0008
  0.15000E+0004 -0.27985E+0004 -0.50619E-0008  0.11596E-0008 -0.49769E-0008
  0.15000E+0004 -0.28657E+0004 -0.34138E-0008  0.13608E-0008 -0.32797E-0008
  0.15432E+0004 -0.28655E+0004 -0.44137E-0008  0.11669E-0008 -0.42532E-0008
  0.16250E+0004 -0.28651E+0004 -0.63149E-0008  0.72667E-0009 -0.61404E-0008
  0.17068E+0004 -0.28647E+0004 -0.80629E-0008  0.21916E-0009 -0.79283E-0008
  0.17500E+0004 -0.28645E+0004 -0.88636E-0008 -0.61986E-0010 -0.87744E-0008
  0.15000E+0004 -0.28541E+0004 -0.37432E-0008  0.13206E-0008 -0.35984E-0008
  0.15432E+0004 -0.28538E+0004 -0.47300E-0008  0.11261E-0008 -0.45619E-0008
  0.16250E+0004 -0.28534E+0004 -0.65745E-0008  0.68791E-0009 -0.64016E-0008
  0.17068E+0004 -0.28530E+0004 -0.82275E-0008  0.18640E-0009 -0.81082E-0008
  0.17500E+0004 -0.28528E+0004 -0.89654E-0008 -0.90057E-0010 -0.89004E-0008
  0.15000E+0004 -0.28321E+0004 -0.43184E-0008  0.12507E-0008 -0.41754E-0008
  0.15432E+0004 -0.28318E+0004 -0.52703E-0008  0.10556E-0008 -0.51114E-0008
  0.16250E+0004 -0.28314E+0004 -0.69903E-0008  0.62173E-0009 -0.68468E-0008
  0.17068E+0004 -0.28309E+0004 -0.84508E-0008  0.13178E-0009 -0.83887E-0008
  0.17500E+0004 -0.28306E+0004 -0.90654E-0008 -0.13588E-0009 -0.90749E-0008
  0.15000E+0004 -0.28101E+0004 -0.48244E-0008  0.11890E-0008 -0.47119E-0008
  0.15432E+0004 -0.28098E+0004 -0.57293E-0008  0.99361E-0009 -0.56103E-0008
  0.16250E+0004 -0.28093E+0004 -0.73047E-0008  0.56476E-0009 -0.72249E-0008
  0.17068E+0004 -0.28087E+0004 -0.85590E-0008  0.86498E-0010 -0.85905E-0008
  0.17500E+0004 -0.28085E+0004 -0.90463E-0008 -0.17251E-0009 -0.91671E-0008
  0.15000E+0004 -0.27985E+0004 -0.50619E-0008  0.11596E-0008 -0.49769E-0008
  0.15432E+0004 -0.27982E+0004 -0.59374E-0008  0.96431E-0009 -0.58518E-0008
  0.16250E+0004 -0.27976E+0004 -0.74295E-0008  0.53828E-0009 -0.73967E-0008
  0.17068E+0004 -0.27971E+0004 -0.85707E-0008  0.66213E-0010 -0.86657E-0008
  0.17500E+0004 -0.27968E+0004 -0.89898E-0008 -0.18831E-0009 -0.91836E-0008
  0.17500E+0004 -0.28645E+0004 -0.88636E-0008 -0.61986E-0010 -0.87744E-0008
  0.17932E+0004 -0.28643E+0004 -0.95504E-0008 -0.34688E-0009 -0.95201E-0008
  0.18750E+0004 -0.28638E+0004 -0.10476E-0007 -0.87407E-0009 -0.10596E-0007
  0.19568E+0004 -0.28634E+0004 -0.10836E-0007 -0.13578E-0008 -0.11139E-0007
  0.20000E+0004 -0.28632E+0004 -0.10783E-0007 -0.15844E-0008 -0.11192E-0007
  0.17500E+0004 -0.28528E+0004 -0.89654E-0008 -0.90057E-0010 -0.89004E-0008
  0.17932E+0004 -0.28526E+0004 -0.95826E-0008 -0.36925E-0009 -0.95867E-0008
  0.18750E+0004 -0.28521E+0004 -0.10365E-0007 -0.88345E-0009 -0.10540E-0007
  0.19568E+0004 -0.28516E+0004 -0.10578E-0007 -0.13520E-0008 -0.10962E-0007
  0.20000E+0004 -0.28513E+0004 -0.10451E-0007 -0.15702E-0008 -0.10954E-0007
  0.17500E+0004 -0.28306E+0004 -0.90654E-0008 -0.13588E-0009 -0.90749E-0008
  0.17932E+0004 -0.28303E+0004 -0.95483E-0008 -0.40449E-0009 -0.96462E-0008
  0.18750E+0004 -0.28298E+0004 -0.10059E-0007 -0.89483E-0009 -0.10369E-0007
  0.19568E+0004 -0.28292E+0004 -0.10002E-0007 -0.13358E-0008 -0.10563E-0007
  0.20000E+0004 -0.28289E+0004 -0.97420E-0008 -0.15389E-0008 -0.10445E-0007
  0.17500E+0004 -0.28085E+0004 -0.90463E-0008 -0.17251E-0009 -0.91671E-0008
  0.17932E+0004 -0.28081E+0004 -0.93934E-0008 -0.43085E-0009 -0.96218E-0008
  0.18750E+0004 -0.28075E+0004 -0.96371E-0008 -0.89837E-0009 -0.10115E-0007
  0.19568E+0004 -0.28069E+0004 -0.93226E-0008 -0.13134E-0008 -0.10091E-0007
  0.20000E+0004 -0.28066E+0004 -0.89387E-0008 -0.15024E-0008 -0.98672E-0008
  0.17500E+0004 -0.27968E+0004 -0.89898E-0008 -0.18831E-0009 -0.91836E-0008
  0.17932E+0004 -0.27964E+0004 -0.92652E-0008 -0.44136E-0009 -0.95766E-0008
  0.18750E+0004 -0.27957E+0004 -0.93708E-0008 -0.89726E-0009 -0.99508E-0008
  0.19568E+0004 -0.27951E+0004 -0.89264E-0008 -0.12992E-0008 -0.98143E-0008
  0.20000E+0004 -0.27947E+0004 -0.84815E-0008 -0.14811E-0008 -0.95385E-0008
  0.20000E+0004 -0.28632E+0004 -0.10783E-0007 -0.15844E-0008 -0.11192E-0007
  0.20432E+0004 -0.28629E+0004 -0.10560E-0007 -0.17861E-0008 -0.11077E-0007
  0.21250E+0004 -0.28623E+0004 -0.96931E-0008 -0.20888E-0008 -0.10412E-0007
  0.22068E+0004 -0.28618E+0004 -0.83015E-0008 -0.22720E-0008 -0.92062E-0008
  0.22500E+0004 -0.28615E+0004 -0.73886E-0008 -0.23172E-0008 -0.83798E-0008
  0.20000E+0004 -0.28513E+0004 -0.10451E-0007 -0.15702E-0008 -0.10954E-0007
  0.20432E+0004 -0.28510E+0004 -0.10159E-0007 -0.17634E-0008 -0.10783E-0007
  0.21250E+0004 -0.28504E+0004 -0.91788E-0008 -0.20504E-0008 -0.10029E-0007
  0.22068E+0004 -0.28498E+0004 -0.77064E-0008 -0.22198E-0008 -0.87628E-0008
  0.22500E+0004 -0.28495E+0004 -0.67656E-0008 -0.22590E-0008 -0.79165E-0008
  0.20000E+0004 -0.28289E+0004 -0.97420E-0008 -0.15389E-0008 -0.10445E-0007
  0.20432E+0004 -0.28286E+0004 -0.93263E-0008 -0.17167E-0008 -0.10173E-0007
  0.21250E+0004 -0.28279E+0004 -0.81514E-0008 -0.19760E-0008 -0.92623E-0008
  0.22068E+0004 -0.28272E+0004 -0.65478E-0008 -0.21211E-0008 -0.78934E-0008
  0.22500E+0004 -0.28269E+0004 -0.55663E-0008 -0.21497E-0008 -0.70158E-0008
  0.20000E+0004 -0.28066E+0004 -0.89387E-0008 -0.15024E-0008 -0.98672E-0008
  0.20432E+0004 -0.28061E+0004 -0.84111E-0008 -0.16659E-0008 -0.95017E-0008
  0.21250E+0004 -0.28054E+0004 -0.70673E-0008 -0.18996E-0008 -0.84499E-0008
  0.22068E+0004 -0.28046E+0004 -0.53611E-0008 -0.20227E-0008 -0.69944E-0008
  0.22500E+0004 -0.28042E+0004 -0.43544E-0008 -0.20420E-0008 -0.60935E-0008
  0.20000E+0004 -0.27947E+0004 -0.84815E-0008 -0.14811E-0008 -0.95385E-0008
  0.20432E+0004 -0.27943E+0004 -0.78999E-0008 -0.16375E-0008 -0.91266E-0008
  0.21250E+0004 -0.27935E+0004 -0.64775E-0008 -0.18586E-0008 -0.80064E-0008
  0.22068E+0004 -0.27927E+0004 -0.47287E-0008 -0.19709E-0008 -0.65115E-0008
  0.22500E+0004 -0.27922E+0004 -0.37147E-0008 -0.19857E-0008 -0.56013E-0008
  0.22500E+0004 -0.28615E+0004 -0.73886E-0008 -0.23172E-0008 -0.83798E-0008
  0.22932E+0004 -0.28611E+0004 -0.63717E-0008 -0.23243E-0008 -0.74427E-0008
  0.23750E+0004 -0.28604E+0004 -0.42336E-0008 -0.22388E-0008 -0.54245E-0008
  0.24568E+0004 -0.28598E+0004 -0.19355E-0008 -0.20284E-0008 -0.32047E-0008
  0.25000E+0004 -0.28594E+0004 -0.70291E-0009 -0.18729E-0008 -0.19936E-0008
  0.22500E+0004 -0.28495E+0004 -0.67656E-0008 -0.22590E-0008 -0.79165E-0008
  0.22932E+0004 -0.28491E+0004 -0.57312E-0008 -0.22609E-0008 -0.69677E-0008
  0.23750E+0004 -0.28484E+0004 -0.35892E-0008 -0.21691E-0008 -0.49486E-0008
  0.24568E+0004 -0.28476E+0004 -0.13234E-0008 -0.19571E-0008 -0.27516E-0008
  0.25000E+0004 -0.28473E+0004 -0.12057E-0009 -0.18027E-0008 -0.15598E-0008
  0.22500E+0004 -0.28269E+0004 -0.55663E-0008 -0.21497E-0008 -0.70158E-0008
  0.22932E+0004 -0.28264E+0004 -0.45108E-0008 -0.21429E-0008 -0.60509E-0008
  0.23750E+0004 -0.28255E+0004 -0.23836E-0008 -0.20405E-0008 -0.40399E-0008
  0.24568E+0004 -0.28247E+0004 -0.19839E-0009 -0.18265E-0008 -0.18934E-0008
  0.25000E+0004 -0.28242E+0004  0.93908E-0009 -0.16747E-0008 -0.74063E-0009
  0.22500E+0004 -0.28042E+0004 -0.43544E-0008 -0.20420E-0008 -0.60935E-0008
  0.22932E+0004 -0.28037E+0004 -0.32932E-0008 -0.20274E-0008 -0.51197E-0008
  0.23750E+0004 -0.28027E+0004 -0.12080E-0008 -0.19163E-0008 -0.31285E-0008
  0.24568E+0004 -0.28017E+0004  0.87323E-0009 -0.17016E-0008 -0.10403E-0008
  0.25000E+0004 -0.28012E+0004  0.19350E-0008 -0.15528E-0008  0.70841E-0010
  0.22500E+0004 -0.27922E+0004 -0.37147E-0008 -0.19857E-0008 -0.56013E-0008
  0.22932E+0004 -0.27917E+0004 -0.26563E-0008 -0.19675E-0008 -0.46256E-0008
  0.23750E+0004 -0.27907E+0004 -0.60350E-0009 -0.18524E-0008 -0.26489E-0008
  0.24568E+0004 -0.27896E+0004  0.14143E-0008 -0.16378E-0008 -0.59406E-0009
  0.25000E+0004 -0.27891E+0004  0.24325E-0008 -0.14908E-0008  0.49438E-0009
  0.25000E+0004 -0.28594E+0004 -0.70291E-0009 -0.18729E-0008 -0.19936E-0008
  0.25432E+0004 -0.28590E+0004  0.52165E-0009 -0.16883E-0008 -0.78053E-0009
  0.26250E+0004 -0.28581E+0004  0.27570E-0008 -0.12767E-0008  0.14737E-0008
  0.27068E+0004 -0.28573E+0004  0.47975E-0008 -0.80497E-0009  0.35827E-0008
  0.27500E+0004 -0.28569E+0004  0.57709E-0008 -0.54254E-0009  0.46145E-0008
  0.25000E+0004 -0.28473E+0004 -0.12057E-0009 -0.18027E-0008 -0.15598E-0008
  0.25432E+0004 -0.28468E+0004  0.10668E-0008 -0.16206E-0008 -0.36933E-0009
  0.26250E+0004 -0.28459E+0004  0.32151E-0008 -0.12173E-0008  0.18366E-0008
  0.27068E+0004 -0.28450E+0004  0.51538E-0008 -0.75787E-0009  0.38966E-0008
  0.27500E+0004 -0.28445E+0004  0.60705E-0008 -0.50325E-0009  0.49047E-0008
  0.25000E+0004 -0.28242E+0004  0.93908E-0009 -0.16747E-0008 -0.74063E-0009
  0.25432E+0004 -0.28237E+0004  0.20483E-0008 -0.14976E-0008  0.40535E-0009
  0.26250E+0004 -0.28227E+0004  0.40200E-0008 -0.11101E-0008  0.25187E-0008
  0.27068E+0004 -0.28216E+0004  0.57588E-0008 -0.67373E-0009  0.44874E-0008
  0.27500E+0004 -0.28211E+0004  0.65661E-0008 -0.43360E-0009  0.54518E-0008
  0.25000E+0004 -0.28012E+0004  0.19350E-0008 -0.15528E-0008  0.70841E-0010
  0.25432E+0004 -0.28006E+0004  0.29571E-0008 -0.13810E-0008  0.11709E-0008
  0.26250E+0004 -0.27994E+0004  0.47397E-0008 -0.10094E-0008  0.31914E-0008
  0.27068E+0004 -0.27983E+0004  0.62717E-0008 -0.59571E-0009  0.50712E-0008
  0.27500E+0004 -0.27977E+0004  0.69680E-0008 -0.36963E-0009  0.59938E-0008
  0.25000E+0004 -0.27891E+0004  0.24325E-0008 -0.14908E-0008  0.49438E-0009
  0.25432E+0004 -0.27884E+0004  0.34055E-0008 -0.13219E-0008  0.15699E-0008
  0.26250E+0004 -0.27872E+0004  0.50842E-0008 -0.95866E-0009  0.35417E-0008
  0.27068E+0004 -0.27860E+0004  0.65053E-0008 -0.55678E-0009  0.53757E-0008
  0.27500E+0004 -0.27853E+0004  0.71428E-0008 -0.33793E-0009  0.62770E-0008
  0.27500E+0004 -0.28569E+0004  0.57709E-0008 -0.54254E-0009  0.46145E-0008
  0.27932E+0004 -0.28564E+0004  0.66614E-0008 -0.27550E-0009  0.55767E-0008
  0.28750E+0004 -0.28555E+0004  0.81062E-0008  0.22569E-0009  0.72011E-0008
  0.29568E+0004 -0.28547E+0004  0.92156E-0008  0.69792E-0009  0.85447E-0008
  0.30000E+0004 -0.28542E+0004  0.96660E-0008  0.92685E-0009  0.91414E-0008
  0.27500E+0004 -0.28445E+0004  0.60705E-0008 -0.50325E-0009  0.49047E-0008
  0.27932E+0004 -0.28440E+0004  0.69038E-0008 -0.24481E-0009  0.58459E-0008
  0.28750E+0004 -0.28431E+0004  0.82426E-0008  0.23886E-0009  0.74395E-0008
  0.29568E+0004 -0.28421E+0004  0.92544E-0008  0.69283E-0009  0.87667E-0008
  0.30000E+0004 -0.28416E+0004  0.96583E-0008  0.91231E-0009  0.93606E-0008
  0.27500E+0004 -0.28211E+0004  0.65661E-0008 -0.43360E-0009  0.54518E-0008
  0.27932E+0004 -0.28205E+0004  0.72902E-0008 -0.19101E-0009  0.63548E-0008
  0.28750E+0004 -0.28194E+0004  0.84289E-0008  0.26044E-0009  0.78931E-0008
  0.29568E+0004 -0.28184E+0004  0.92593E-0008  0.68100E-0009  0.91913E-0008
  0.30000E+0004 -0.28178E+0004  0.95777E-0008  0.88322E-0009  0.97804E-0008
  0.27500E+0004 -0.27977E+0004  0.69680E-0008 -0.36963E-0009  0.59938E-0008
  0.27932E+0004 -0.27970E+0004  0.75826E-0008 -0.14234E-0009  0.68606E-0008
  0.28750E+0004 -0.27958E+0004  0.85238E-0008  0.27821E-0009  0.83471E-0008
  0.29568E+0004 -0.27946E+0004  0.91780E-0008  0.66689E-0009  0.96180E-0008
  0.30000E+0004 -0.27939E+0004  0.94145E-0008  0.85271E-0009  0.10202E-0007
  0.27500E+0004 -0.27853E+0004  0.71428E-0008 -0.33793E-0009  0.62770E-0008
  0.27932E+0004 -0.27846E+0004  0.76998E-0008 -0.11848E-0009  0.71255E-0008
  0.28750E+0004 -0.27833E+0004  0.85382E-0008  0.28628E-0009  0.85857E-0008
  0.29568E+0004 -0.27820E+0004  0.91020E-0008  0.65875E-0009  0.98424E-0008
  0.30000E+0004 -0.27813E+0004  0.92968E-0008  0.83626E-0009  0.10423E-0007
  0.30000E+0004 -0.28542E+0004  0.96660E-0008  0.92685E-0009  0.91414E-0008
  0.30432E+0004 -0.28539E+0004  0.10025E-0007  0.11377E-0008  0.96603E-0008
  0.31250E+0004 -0.28532E+0004  0.10472E-0007  0.14796E-0008  0.10448E-0007
  0.32068E+0004 -0.28525E+0004  0.10636E-0007  0.17342E-0008  0.11001E-0007
  0.32500E+0004 -0.28521E+0004  0.10621E-0007  0.18311E-0008  0.11208E-0007
  0.30000E+0004 -0.28416E+0004  0.96583E-0008  0.91231E-0009  0.93606E-0008
  0.30432E+0004 -0.28412E+0004  0.99757E-0008  0.11139E-0008  0.98808E-0008
  0.31250E+0004 -0.28405E+0004  0.10355E-0007  0.14399E-0008  0.10680E-0007
  0.32068E+0004 -0.28397E+0004  0.10468E-0007  0.16812E-0008  0.11255E-0007
  0.32500E+0004 -0.28393E+0004  0.10433E-0007  0.17723E-0008  0.11477E-0007
  0.30000E+0004 -0.28178E+0004  0.95777E-0008  0.88322E-0009  0.97804E-0008
  0.30432E+0004 -0.28173E+0004  0.98183E-0008  0.10681E-0008  0.10303E-0007
  0.31250E+0004 -0.28165E+0004  0.10075E-0007  0.13652E-0008  0.11122E-0007
  0.32068E+0004 -0.28156E+0004  0.10099E-0007  0.15823E-0008  0.11734E-0007
  0.32500E+0004 -0.28151E+0004  0.10029E-0007  0.16629E-0008  0.11978E-0007
  0.30000E+0004 -0.27939E+0004  0.94145E-0008  0.85271E-0009  0.10202E-0007
  0.30432E+0004 -0.27934E+0004  0.95824E-0008  0.10218E-0008  0.10725E-0007
  0.31250E+0004 -0.27924E+0004  0.97257E-0008  0.12915E-0008  0.11560E-0007
  0.32068E+0004 -0.27915E+0004  0.96672E-0008  0.14858E-0008  0.12198E-0007
  0.32500E+0004 -0.27909E+0004  0.95655E-0008  0.15568E-0008  0.12458E-0007
  0.30000E+0004 -0.27813E+0004  0.92968E-0008  0.83626E-0009  0.10423E-0007
  0.30432E+0004 -0.27808E+0004  0.94279E-0008  0.99729E-0009  0.10947E-0007
  0.31250E+0004 -0.27798E+0004  0.95143E-0008  0.12532E-0008  0.11786E-0007
  0.32068E+0004 -0.27787E+0004  0.94150E-0008  0.14361E-0008  0.12434E-0007
  0.32500E+0004 -0.27782E+0004  0.92978E-0008  0.15022E-0008  0.12700E-0007
  0.32500E+0004 -0.28521E+0004  0.10621E-0007  0.18311E-0008  0.11208E-0007
  0.32932E+0004 -0.28519E+0004  0.10547E-0007  0.19010E-0008  0.11363E-0007
  0.33750E+0004 -0.28515E+0004  0.10257E-0007  0.19611E-0008  0.11529E-0007
  0.34568E+0004 -0.28510E+0004  0.98092E-0008  0.19280E-0008  0.11560E-0007
  0.35000E+0004 -0.28508E+0004  0.95217E-0008  0.18761E-0008  0.11531E-0007
  0.32500E+0004 -0.28393E+0004  0.10433E-0007  0.17723E-0008  0.11477E-0007
  0.32932E+0004 -0.28391E+0004  0.10344E-0007  0.18375E-0008  0.11647E-0007
  0.33750E+0004 -0.28386E+0004  0.10036E-0007  0.18913E-0008  0.11841E-0007
  0.34568E+0004 -0.28382E+0004  0.95797E-0008  0.18557E-0008  0.11898E-0007
  0.35000E+0004 -0.28379E+0004  0.92916E-0008  0.18039E-0008  0.11878E-0007
  0.32500E+0004 -0.28151E+0004  0.10029E-0007  0.16629E-0008  0.11978E-0007
  0.32932E+0004 -0.28149E+0004  0.99135E-0008  0.17196E-0008  0.12171E-0007
  0.33750E+0004 -0.28143E+0004  0.95738E-0008  0.17623E-0008  0.12408E-0007
  0.34568E+0004 -0.28138E+0004  0.91067E-0008  0.17224E-0008  0.12497E-0007
  0.35000E+0004 -0.28135E+0004  0.88185E-0008  0.16710E-0008  0.12488E-0007
  0.32500E+0004 -0.27909E+0004  0.95655E-0008  0.15568E-0008  0.12458E-0007
  0.32932E+0004 -0.27906E+0004  0.94263E-0008  0.16054E-0008  0.12668E-0007
  0.33750E+0004 -0.27900E+0004  0.90600E-0008  0.16380E-0008  0.12930E-0007
  0.34568E+0004 -0.27894E+0004  0.85846E-0008  0.15944E-0008  0.13032E-0007
  0.35000E+0004 -0.27891E+0004  0.82973E-0008  0.15435E-0008  0.13023E-0007
  0.32500E+0004 -0.27782E+0004  0.92978E-0008  0.15022E-0008  0.12700E-0007
  0.32932E+0004 -0.27778E+0004  0.91474E-0008  0.15469E-0008  0.12915E-0007
  0.33750E+0004 -0.27772E+0004  0.87686E-0008  0.15744E-0008  0.13183E-0007
  0.34568E+0004 -0.27765E+0004  0.82898E-0008  0.15291E-0008  0.13284E-0007
  0.35000E+0004 -0.27762E+0004  0.80032E-0008  0.14786E-0008  0.13271E-0007
  0.35000E+0004 -0.28508E+0004  0.95217E-0008  0.18761E-0008  0.11531E-0007
  0.35432E+0004 -0.28506E+0004  0.92086E-0008  0.18017E-0008  0.11478E-0007
  0.36250E+0004 -0.28502E+0004  0.85571E-0008  0.16068E-0008  0.11317E-0007
  0.37068E+0004 -0.28499E+0004  0.78617E-0008  0.13521E-0008  0.11102E-0007
  0.37500E+0004 -0.28497E+0004  0.74865E-0008  0.11990E-0008  0.10970E-0007
  0.35000E+0004 -0.28379E+0004  0.92916E-0008  0.18039E-0008  0.11878E-0007
  0.35432E+0004 -0.28377E+0004  0.89799E-0008  0.17305E-0008  0.11833E-0007
  0.36250E+0004 -0.28373E+0004  0.83339E-0008  0.15400E-0008  0.11676E-0007
  0.37068E+0004 -0.28369E+0004  0.76456E-0008  0.12924E-0008  0.11452E-0007
  0.37500E+0004 -0.28367E+0004  0.72740E-0008  0.11438E-0008  0.11310E-0007
  0.35000E+0004 -0.28135E+0004  0.88185E-0008  0.16710E-0008  0.12488E-0007
  0.35432E+0004 -0.28133E+0004  0.85099E-0008  0.15998E-0008  0.12448E-0007
  0.36250E+0004 -0.28128E+0004  0.78748E-0008  0.14176E-0008  0.12283E-0007
  0.37068E+0004 -0.28123E+0004  0.71996E-0008  0.11831E-0008  0.12026E-0007
  0.37500E+0004 -0.28121E+0004  0.68343E-0008  0.10430E-0008  0.11856E-0007
  0.35000E+0004 -0.27891E+0004  0.82973E-0008  0.15435E-0008  0.13023E-0007
  0.35432E+0004 -0.27888E+0004  0.79924E-0008  0.14746E-0008  0.12977E-0007
  0.36250E+0004 -0.27883E+0004  0.73683E-0008  0.13008E-0008  0.12784E-0007
  0.37068E+0004 -0.27878E+0004  0.67053E-0008  0.10793E-0008  0.12473E-0007
  0.37500E+0004 -0.27875E+0004  0.63454E-0008  0.94749E-0009  0.12265E-0007
  0.35000E+0004 -0.27762E+0004  0.80032E-0008  0.14786E-0008  0.13271E-0007
  0.35432E+0004 -0.27759E+0004  0.77004E-0008  0.14109E-0008  0.13218E-0007
  0.36250E+0004 -0.27754E+0004  0.70820E-0008  0.12416E-0008  0.13001E-0007
  0.37068E+0004 -0.27748E+0004  0.64249E-0008  0.10269E-0008  0.12654E-0007
  0.37500E+0004 -0.27745E+0004  0.60676E-0008  0.89937E-0009  0.12422E-0007
  0.37500E+0004 -0.28497E+0004  0.74865E-0008  0.11990E-0008  0.10970E-0007
  0.37932E+0004 -0.28494E+0004  0.71128E-0008  0.10355E-0008  0.10836E-0007
  0.38750E+0004 -0.28490E+0004  0.64177E-0008  0.70613E-0009  0.10564E-0007
  0.39568E+0004 -0.28485E+0004  0.57636E-0008  0.36406E-0009  0.10287E-0007
  0.40000E+0004 -0.28483E+0004  0.54407E-0008  0.18329E-0009  0.10140E-0007
  0.37500E+0004 -0.28367E+0004  0.72740E-0008  0.11438E-0008  0.11310E-0007
  0.37932E+0004 -0.28364E+0004  0.69033E-0008  0.98527E-0009  0.11161E-0007
  0.38750E+0004 -0.28359E+0004  0.62116E-0008  0.66623E-0009  0.10851E-0007
  0.39568E+0004 -0.28354E+0004  0.55575E-0008  0.33506E-0009  0.10523E-0007
  0.40000E+0004 -0.28352E+0004  0.52329E-0008  0.16000E-0009  0.10344E-0007
  0.37500E+0004 -0.28121E+0004  0.68343E-0008  0.10430E-0008  0.11856E-0007
  0.37932E+0004 -0.28118E+0004  0.64684E-0008  0.89378E-0009  0.11672E-0007
  0.38750E+0004 -0.28112E+0004  0.57814E-0008  0.59396E-0009  0.11274E-0007
  0.39568E+0004 -0.28106E+0004  0.51247E-0008  0.28312E-0009  0.10836E-0007
  0.40000E+0004 -0.28103E+0004  0.47957E-0008  0.11874E-0009  0.10592E-0007
  0.37500E+0004 -0.27875E+0004  0.63454E-0008  0.94749E-0009  0.12265E-0007
  0.37932E+0004 -0.27872E+0004  0.59834E-0008  0.80745E-0009  0.12035E-0007
  0.38750E+0004 -0.27865E+0004  0.52989E-0008  0.52645E-0009  0.11533E-0007
  0.39568E+0004 -0.27858E+0004  0.46372E-0008  0.23548E-0009  0.10971E-0007
  0.40000E+0004 -0.27855E+0004  0.43024E-0008  0.81535E-0010  0.10654E-0007
  0.37500E+0004 -0.27745E+0004  0.60676E-0008  0.89937E-0009  0.12422E-0007
  0.37932E+0004 -0.27742E+0004  0.57072E-0008  0.76409E-0009  0.12164E-0007
  0.38750E+0004 -0.27735E+0004  0.50233E-0008  0.49284E-0009  0.11601E-0007
  0.39568E+0004 -0.27728E+0004  0.43582E-0008  0.21218E-0009  0.10968E-0007
  0.40000E+0004 -0.27724E+0004  0.40199E-0008  0.63637E-0010  0.10612E-0007
  0.40000E+0004 -0.28483E+0004  0.54407E-0008  0.18329E-0009  0.10140E-0007
  0.40432E+0004 -0.28480E+0004  0.51387E-0008  0.51974E-0011  0.99979E-0008
  0.41250E+0004 -0.28475E+0004  0.46246E-0008 -0.31996E-0009  0.97354E-0008
  0.42068E+0004 -0.28470E+0004  0.41993E-0008 -0.61927E-0009  0.94916E-0008
  0.42500E+0004 -0.28468E+0004  0.40119E-0008 -0.76425E-0009  0.93698E-0008
  0.40000E+0004 -0.28352E+0004  0.52329E-0008  0.16000E-0009  0.10344E-0007
  0.40432E+0004 -0.28349E+0004  0.49280E-0008 -0.12427E-0010  0.10168E-0007
  0.41250E+0004 -0.28344E+0004  0.44057E-0008 -0.32755E-0009  0.98344E-0008
  0.42068E+0004 -0.28338E+0004  0.39690E-0008 -0.61803E-0009  0.95152E-0008
  0.42500E+0004 -0.28336E+0004  0.37746E-0008 -0.75900E-0009  0.93526E-0008
  0.40000E+0004 -0.28103E+0004  0.47957E-0008  0.11874E-0009  0.10592E-0007
  0.40432E+0004 -0.28100E+0004  0.44841E-0008 -0.43155E-0010  0.10345E-0007
  0.41250E+0004 -0.28094E+0004  0.39436E-0008 -0.33956E-0009  0.98701E-0008
  0.42068E+0004 -0.28088E+0004  0.34826E-0008 -0.61350E-0009  0.94016E-0008
  0.42500E+0004 -0.28085E+0004  0.32735E-0008 -0.74696E-0009  0.91595E-0008
  0.40000E+0004 -0.27855E+0004  0.43024E-0008  0.81535E-0010  0.10654E-0007
  0.40432E+0004 -0.27851E+0004  0.39826E-0008 -0.70056E-0010  0.10332E-0007
  0.41250E+0004 -0.27844E+0004  0.34213E-0008 -0.34811E-0009  0.97067E-0008
  0.42068E+0004 -0.27838E+0004  0.29333E-0008 -0.60582E-0009  0.90833E-0008
  0.42500E+0004 -0.27834E+0004  0.27081E-0008 -0.73188E-0009  0.87599E-0008
  0.40000E+0004 -0.27724E+0004  0.40199E-0008  0.63637E-0010  0.10612E-0007
  0.40432E+0004 -0.27720E+0004  0.36954E-0008 -0.82614E-0010  0.10248E-0007
  0.41250E+0004 -0.27713E+0004  0.31224E-0008 -0.35115E-0009  0.95407E-0008
  0.42068E+0004 -0.27706E+0004  0.26195E-0008 -0.60041E-0009  0.88345E-0008
  0.42500E+0004 -0.27702E+0004  0.23854E-0008 -0.72259E-0009  0.84680E-0008
  0.42500E+0004 -0.28468E+0004  0.40119E-0008 -0.76425E-0009  0.93698E-0008
  0.42932E+0004 -0.28466E+0004  0.38530E-0008 -0.89831E-0009  0.92555E-0008
  0.43750E+0004 -0.28462E+0004  0.36227E-0008 -0.11222E-0008  0.90526E-0008
  0.44568E+0004 -0.28458E+0004  0.34837E-0008 -0.13031E-0008  0.88689E-0008
  0.45000E+0004 -0.28455E+0004  0.34432E-0008 -0.13815E-0008  0.87767E-0008
  0.42500E+0004 -0.28336E+0004  0.37746E-0008 -0.75900E-0009  0.93526E-0008
  0.42932E+0004 -0.28333E+0004  0.36083E-0008 -0.88949E-0009  0.91976E-0008
  0.43750E+0004 -0.28329E+0004  0.33632E-0008 -0.11081E-0008  0.89190E-0008
  0.44568E+0004 -0.28324E+0004  0.32092E-0008 -0.12857E-0008  0.86631E-0008
  0.45000E+0004 -0.28322E+0004  0.31610E-0008 -0.13631E-0008  0.85352E-0008
  0.42500E+0004 -0.28085E+0004  0.32735E-0008 -0.74696E-0009  0.91595E-0008
  0.42932E+0004 -0.28082E+0004  0.30916E-0008 -0.87078E-0009  0.89255E-0008
  0.43750E+0004 -0.28077E+0004  0.28158E-0008 -0.10795E-0008  0.85014E-0008
  0.44568E+0004 -0.28072E+0004  0.26305E-0008 -0.12507E-0008  0.81085E-0008
  0.45000E+0004 -0.28069E+0004  0.25665E-0008 -0.13263E-0008  0.79133E-0008
  0.42500E+0004 -0.27834E+0004  0.27081E-0008 -0.73188E-0009  0.87599E-0008
  0.42932E+0004 -0.27831E+0004  0.25093E-0008 -0.84909E-0009  0.84459E-0008
  0.43750E+0004 -0.27825E+0004  0.22001E-0008 -0.10479E-0008  0.78760E-0008
  0.44568E+0004 -0.27820E+0004  0.19809E-0008 -0.12127E-0008  0.73477E-0008
  0.45000E+0004 -0.27816E+0004  0.18996E-0008 -0.12863E-0008  0.70866E-0008
  0.42500E+0004 -0.27702E+0004  0.23854E-0008 -0.72259E-0009  0.84680E-0008
  0.42932E+0004 -0.27699E+0004  0.21774E-0008 -0.83635E-0009  0.81118E-0008
  0.43750E+0004 -0.27692E+0004  0.18498E-0008 -0.10300E-0008  0.74658E-0008
  0.44568E+0004 -0.27686E+0004  0.16120E-0008 -0.11913E-0008  0.68674E-0008
  0.45000E+0004 -0.27683E+0004  0.15211E-0008 -0.12638E-0008  0.65725E-0008
  0.45000E+0004 -0.28455E+0004  0.34432E-0008 -0.13815E-0008  0.87767E-0008
  0.45432E+0004 -0.28453E+0004  0.34232E-0008 -0.14476E-0008  0.86871E-0008
  0.46250E+0004 -0.28448E+0004  0.34330E-0008 -0.15432E-0008  0.85184E-0008
  0.47068E+0004 -0.28443E+0004  0.34916E-0008 -0.16027E-0008  0.83450E-0008
  0.47500E+0004 -0.28441E+0004  0.35349E-0008 -0.16220E-0008  0.82477E-0008
  0.45000E+0004 -0.28322E+0004  0.31610E-0008 -0.13631E-0008  0.85352E-0008
  0.45432E+0004 -0.28319E+0004  0.31335E-0008 -0.14288E-0008  0.84113E-0008
  0.46250E+0004 -0.28314E+0004  0.31305E-0008 -0.15249E-0008  0.81833E-0008
  0.47068E+0004 -0.28309E+0004  0.31783E-0008 -0.15863E-0008  0.79586E-0008
  0.47500E+0004 -0.28306E+0004  0.32170E-0008 -0.16071E-0008  0.78377E-0008
  0.45000E+0004 -0.28069E+0004  0.25665E-0008 -0.13263E-0008  0.79133E-0008
  0.45432E+0004 -0.28066E+0004  0.25233E-0008 -0.13910E-0008  0.77249E-0008
  0.46250E+0004 -0.28060E+0004  0.24932E-0008 -0.14876E-0008  0.73866E-0008
  0.47068E+0004 -0.28054E+0004  0.25181E-0008 -0.15525E-0008  0.70678E-0008
  0.47500E+0004 -0.28051E+0004  0.25469E-0008 -0.15759E-0008  0.69042E-0008
  0.45000E+0004 -0.27816E+0004  0.18996E-0008 -0.12863E-0008  0.70866E-0008
  0.45432E+0004 -0.27813E+0004  0.18391E-0008 -0.13499E-0008  0.68354E-0008
  0.46250E+0004 -0.27806E+0004  0.17791E-0008 -0.14468E-0008  0.63911E-0008
  0.47068E+0004 -0.27799E+0004  0.17785E-0008 -0.15145E-0008  0.59830E-0008
  0.47500E+0004 -0.27795E+0004  0.17959E-0008 -0.15404E-0008  0.57797E-0008
  0.45000E+0004 -0.27683E+0004  0.15211E-0008 -0.12638E-0008  0.65725E-0008
  0.45432E+0004 -0.27679E+0004  0.14512E-0008 -0.13268E-0008  0.62893E-0008
  0.46250E+0004 -0.27672E+0004  0.13745E-0008 -0.14236E-0008  0.57911E-0008
  0.47068E+0004 -0.27665E+0004  0.13594E-0008 -0.14927E-0008  0.53386E-0008
  0.47500E+0004 -0.27661E+0004  0.13705E-0008 -0.15198E-0008  0.51157E-0008
  0.47500E+0004 -0.28441E+0004  0.35349E-0008 -0.16220E-0008  0.82477E-0008
  0.47932E+0004 -0.28437E+0004  0.35801E-0008 -0.16338E-0008  0.81409E-0008
  0.48750E+0004 -0.28429E+0004  0.36670E-0008 -0.16404E-0008  0.79160E-0008
  0.49568E+0004 -0.28422E+0004  0.37380E-0008 -0.16325E-0008  0.76539E-0008
  0.50000E+0004 -0.28418E+0004  0.37623E-0008 -0.16249E-0008  0.74977E-0008
  0.47500E+0004 -0.28306E+0004  0.32170E-0008 -0.16071E-0008  0.78377E-0008
  0.47932E+0004 -0.28302E+0004  0.32578E-0008 -0.16206E-0008  0.77088E-0008
  0.48750E+0004 -0.28294E+0004  0.33386E-0008 -0.16312E-0008  0.74482E-0008
  0.49568E+0004 -0.28286E+0004  0.34064E-0008 -0.16275E-0008  0.71584E-0008
  0.50000E+0004 -0.28282E+0004  0.34301E-0008 -0.16221E-0008  0.69906E-0008
  0.47500E+0004 -0.28051E+0004  0.25469E-0008 -0.15759E-0008  0.69042E-0008
  0.47932E+0004 -0.28046E+0004  0.25781E-0008 -0.15926E-0008  0.67349E-0008
  0.48750E+0004 -0.28037E+0004  0.26453E-0008 -0.16100E-0008  0.64110E-0008
  0.49568E+0004 -0.28028E+0004  0.27053E-0008 -0.16140E-0008  0.60734E-0008
  0.50000E+0004 -0.28023E+0004  0.27274E-0008 -0.16126E-0008  0.58863E-0008
  0.47500E+0004 -0.27795E+0004  0.17959E-0008 -0.15404E-0008  0.57797E-0008
  0.47932E+0004 -0.27790E+0004  0.18162E-0008 -0.15599E-0008  0.55732E-0008
  0.48750E+0004 -0.27780E+0004  0.18674E-0008 -0.15837E-0008  0.51920E-0008
  0.49568E+0004 -0.27769E+0004  0.19179E-0008 -0.15947E-0008  0.48131E-0008
  0.50000E+0004 -0.27764E+0004  0.19376E-0008 -0.15971E-0008  0.46105E-0008
  0.47500E+0004 -0.27661E+0004  0.13705E-0008 -0.15198E-0008  0.51157E-0008
  0.47932E+0004 -0.27655E+0004  0.13844E-0008 -0.15406E-0008  0.48908E-0008
  0.48750E+0004 -0.27644E+0004  0.14265E-0008 -0.15676E-0008  0.44821E-0008
  0.49568E+0004 -0.27633E+0004  0.14712E-0008 -0.15820E-0008  0.40843E-0008
  0.50000E+0004 -0.27627E+0004  0.14895E-0008 -0.15863E-0008  0.38751E-0008
  0.50000E+0004 -0.28418E+0004  0.37623E-0008 -0.16249E-0008  0.74977E-0008
  0.50432E+0004 -0.28414E+0004  0.37731E-0008 -0.16161E-0008  0.73262E-0008
  0.51250E+0004 -0.28406E+0004  0.37522E-0008 -0.15984E-0008  0.69610E-0008
  0.52068E+0004 -0.28398E+0004  0.36677E-0008 -0.15827E-0008  0.65405E-0008
  0.52500E+0004 -0.28394E+0004  0.35954E-0008 -0.15758E-0008  0.62966E-0008
  0.50000E+0004 -0.28282E+0004  0.34301E-0008 -0.16221E-0008  0.69906E-0008
  0.50432E+0004 -0.28277E+0004  0.34408E-0008 -0.16155E-0008  0.68089E-0008
  0.51250E+0004 -0.28268E+0004  0.34216E-0008 -0.16017E-0008  0.64292E-0008
  0.52068E+0004 -0.28260E+0004  0.33406E-0008 -0.15893E-0008  0.59991E-0008
  0.52500E+0004 -0.28255E+0004  0.32708E-0008 -0.15838E-0008  0.57519E-0008
  0.50000E+0004 -0.28023E+0004  0.27274E-0008 -0.16126E-0008  0.58863E-0008
  0.50432E+0004 -0.28017E+0004  0.27376E-0008 -0.16100E-0008  0.56883E-0008
  0.51250E+0004 -0.28007E+0004  0.27215E-0008 -0.16032E-0008  0.52870E-0008
  0.52068E+0004 -0.27997E+0004  0.26484E-0008 -0.15966E-0008  0.48455E-0008
  0.52500E+0004 -0.27992E+0004  0.25844E-0008 -0.15935E-0008  0.45958E-0008
  0.50000E+0004 -0.27764E+0004  0.19376E-0008 -0.15971E-0008  0.46105E-0008
  0.50432E+0004 -0.27758E+0004  0.19469E-0008 -0.15982E-0008  0.44001E-0008
  0.51250E+0004 -0.27747E+0004  0.19340E-0008 -0.15978E-0008  0.39852E-0008
  0.52068E+0004 -0.27735E+0004  0.18700E-0008 -0.15966E-0008  0.35410E-0008
  0.52500E+0004 -0.27729E+0004  0.18131E-0008 -0.15958E-0008  0.32938E-0008
  0.50000E+0004 -0.27627E+0004  0.14895E-0008 -0.15863E-0008  0.38751E-0008
  0.50432E+0004 -0.27621E+0004  0.14981E-0008 -0.15891E-0008  0.36597E-0008
  0.51250E+0004 -0.27609E+0004  0.14870E-0008 -0.15919E-0008  0.32408E-0008
  0.52068E+0004 -0.27597E+0004  0.14282E-0008 -0.15934E-0008  0.27987E-0008
  0.52500E+0004 -0.27591E+0004  0.13755E-0008 -0.15938E-0008  0.25547E-0008
  0.52500E+0004 -0.28394E+0004  0.35954E-0008 -0.15758E-0008  0.62966E-0008
  0.52932E+0004 -0.28390E+0004  0.35052E-0008 -0.15702E-0008  0.60410E-0008
  0.53750E+0004 -0.28384E+0004  0.32823E-0008 -0.15616E-0008  0.55194E-0008
  0.54568E+0004 -0.28378E+0004  0.29968E-0008 -0.15547E-0008  0.49561E-0008
  0.55000E+0004 -0.28375E+0004  0.28251E-0008 -0.15504E-0008  0.46462E-0008
  0.52500E+0004 -0.28255E+0004  0.32708E-0008 -0.15838E-0008  0.57519E-0008
  0.52932E+0004 -0.28251E+0004  0.31838E-0008 -0.15792E-0008  0.54942E-0008
  0.53750E+0004 -0.28245E+0004  0.29675E-0008 -0.15721E-0008  0.49711E-0008
  0.54568E+0004 -0.28238E+0004  0.26889E-0008 -0.15656E-0008  0.44077E-0008
  0.55000E+0004 -0.28234E+0004  0.25209E-0008 -0.15611E-0008  0.40985E-0008
  0.52500E+0004 -0.27992E+0004  0.25844E-0008 -0.15935E-0008  0.45958E-0008
  0.52932E+0004 -0.27988E+0004  0.25047E-0008 -0.15911E-0008  0.43387E-0008
  0.53750E+0004 -0.27980E+0004  0.23045E-0008 -0.15865E-0008  0.38210E-0008
  0.54568E+0004 -0.27972E+0004  0.20438E-0008 -0.15806E-0008  0.32670E-0008
  0.55000E+0004 -0.27968E+0004  0.18857E-0008 -0.15758E-0008  0.29640E-0008
  0.52500E+0004 -0.27729E+0004  0.18131E-0008 -0.15958E-0008  0.32938E-0008
  0.52932E+0004 -0.27725E+0004  0.17425E-0008 -0.15953E-0008  0.30426E-0008
  0.53750E+0004 -0.27716E+0004  0.15628E-0008 -0.15930E-0008  0.25411E-0008
  0.54568E+0004 -0.27707E+0004  0.13257E-0008 -0.15878E-0008  0.20082E-0008
  0.55000E+0004 -0.27702E+0004  0.11811E-0008 -0.15826E-0008  0.17178E-0008
  0.52500E+0004 -0.27591E+0004  0.13755E-0008 -0.15938E-0008  0.25547E-0008
  0.52932E+0004 -0.27586E+0004  0.13104E-0008 -0.15942E-0008  0.23086E-0008
  0.53750E+0004 -0.27576E+0004  0.11432E-0008 -0.15931E-0008  0.18199E-0008
  0.54568E+0004 -0.27567E+0004  0.92077E-0009 -0.15882E-0008  0.13025E-0008
  0.55000E+0004 -0.27562E+0004  0.78461E-0009 -0.15829E-0008  0.10213E-0008
  0.55000E+0004 -0.28375E+0004  0.28251E-0008 -0.15504E-0008  0.46462E-0008
  0.55432E+0004 -0.28372E+0004  0.26425E-0008 -0.15453E-0008  0.43319E-0008
  0.56250E+0004 -0.28367E+0004  0.22731E-0008 -0.15305E-0008  0.37275E-0008
  0.57068E+0004 -0.28362E+0004  0.18880E-0008 -0.15064E-0008  0.31240E-0008
  0.57500E+0004 -0.28359E+0004  0.16853E-0008 -0.14887E-0008  0.28121E-0008
  0.55000E+0004 -0.28234E+0004  0.25209E-0008 -0.15611E-0008  0.40985E-0008
  0.55432E+0004 -0.28231E+0004  0.23421E-0008 -0.15555E-0008  0.37852E-0008
  0.56250E+0004 -0.28226E+0004  0.19795E-0008 -0.15391E-0008  0.31833E-0008
  0.57068E+0004 -0.28220E+0004  0.16006E-0008 -0.15125E-0008  0.25826E-0008
  0.57500E+0004 -0.28217E+0004  0.14009E-0008 -0.14932E-0008  0.22722E-0008
  0.55000E+0004 -0.27968E+0004  0.18857E-0008 -0.15758E-0008  0.29640E-0008
  0.55432E+0004 -0.27965E+0004  0.17172E-0008 -0.15694E-0008  0.26581E-0008
  0.56250E+0004 -0.27958E+0004  0.13742E-0008 -0.15501E-0008  0.20714E-0008
  0.57068E+0004 -0.27952E+0004  0.10141E-0008 -0.15190E-0008  0.14864E-0008
  0.57500E+0004 -0.27949E+0004  0.82371E-0009 -0.14968E-0008  0.11845E-0008
  0.55000E+0004 -0.27702E+0004  0.11811E-0008 -0.15826E-0008  0.17178E-0008
  0.55432E+0004 -0.27698E+0004  0.10269E-0008 -0.15754E-0008  0.14260E-0008
  0.56250E+0004 -0.27691E+0004  0.71176E-0009 -0.15535E-0008  0.86735E-0009
  0.57068E+0004 -0.27684E+0004  0.37927E-0009 -0.15185E-0008  0.31109E-0009
  0.57500E+0004 -0.27680E+0004  0.20314E-0009 -0.14936E-0008  0.24503E-0010
  0.55000E+0004 -0.27562E+0004  0.78461E-0009 -0.15829E-0008  0.10213E-0008
  0.55432E+0004 -0.27558E+0004  0.63951E-0009 -0.15753E-0008  0.73940E-0009
  0.56250E+0004 -0.27550E+0004  0.34220E-0009 -0.15521E-0008  0.20045E-0009
  0.57068E+0004 -0.27543E+0004  0.27697E-0010 -0.15151E-0008 -0.33567E-0009
  0.57500E+0004 -0.27539E+0004 -0.13909E-0009 -0.14890E-0008 -0.61161E-0009
  0.57500E+0004 -0.28359E+0004  0.16853E-0008 -0.14887E-0008  0.28121E-0008
  0.57932E+0004 -0.28356E+0004  0.14849E-0008 -0.14673E-0008  0.25049E-0008
  0.58750E+0004 -0.28350E+0004  0.11243E-0008 -0.14150E-0008  0.19511E-0008
  0.59568E+0004 -0.28344E+0004  0.80065E-0009 -0.13475E-0008  0.14446E-0008
  0.60000E+0004 -0.28341E+0004  0.64916E-0009 -0.13058E-0008  0.12009E-0008
  0.57500E+0004 -0.28217E+0004  0.14009E-0008 -0.14932E-0008  0.22722E-0008
  0.57932E+0004 -0.28214E+0004  0.12030E-0008 -0.14699E-0008  0.19663E-0008
  0.58750E+0004 -0.28208E+0004  0.84634E-0009 -0.14138E-0008  0.14150E-0008
  0.59568E+0004 -0.28201E+0004  0.52516E-0009 -0.13419E-0008  0.91050E-0009
  0.60000E+0004 -0.28198E+0004  0.37429E-0009 -0.12978E-0008  0.66767E-0009
  0.57500E+0004 -0.27949E+0004  0.82371E-0009 -0.14968E-0008  0.11845E-0008
  0.57932E+0004 -0.27945E+0004  0.63436E-0009 -0.14703E-0008  0.88632E-0009
  0.58750E+0004 -0.27937E+0004  0.29227E-0009 -0.14073E-0008  0.34946E-0009
  0.59568E+0004 -0.27930E+0004 -0.17555E-0010 -0.13275E-0008 -0.14190E-0009
  0.60000E+0004 -0.27926E+0004 -0.16401E-0009 -0.12791E-0008 -0.37859E-0009
  0.57500E+0004 -0.27680E+0004  0.20314E-0009 -0.14936E-0008  0.24503E-0010
  0.57932E+0004 -0.27676E+0004  0.27154E-0010 -0.14642E-0008 -0.25920E-0009
  0.58750E+0004 -0.27667E+0004 -0.29146E-0009 -0.13948E-0008 -0.76934E-0009
  0.59568E+0004 -0.27659E+0004 -0.58155E-0009 -0.13080E-0008 -0.12363E-0008
  0.60000E+0004 -0.27654E+0004 -0.71950E-0009 -0.12556E-0008 -0.14612E-0008
  0.57500E+0004 -0.27539E+0004 -0.13909E-0009 -0.14890E-0008 -0.61161E-0009
  0.57932E+0004 -0.27534E+0004 -0.30618E-0009 -0.14581E-0008 -0.88514E-0009
  0.58750E+0004 -0.27525E+0004 -0.60898E-0009 -0.13857E-0008 -0.13766E-0008
  0.59568E+0004 -0.27516E+0004 -0.88542E-0009 -0.12955E-0008 -0.18263E-0008
  0.60000E+0004 -0.27511E+0004 -0.10173E-0008 -0.12411E-0008 -0.20430E-0008
  0.60000E+0004 -0.28341E+0004  0.64916E-0009 -0.13058E-0008  0.12009E-0008
  0.60432E+0004 -0.28336E+0004  0.50968E-0009 -0.12603E-0008  0.96924E-0009
  0.61250E+0004 -0.28328E+0004  0.29003E-0009 -0.11649E-0008  0.58369E-0009
  0.62068E+0004 -0.28319E+0004  0.13140E-0009 -0.10602E-0008  0.27125E-0009
  0.62500E+0004 -0.28315E+0004  0.72900E-0010 -0.10025E-0008  0.13740E-0009
  0.60000E+0004 -0.28198E+0004  0.37429E-0009 -0.12978E-0008  0.66767E-0009
  0.60432E+0004 -0.28193E+0004  0.23452E-0009 -0.12497E-0008  0.43600E-0009
  0.61250E+0004 -0.28183E+0004  0.12517E-0010 -0.11492E-0008  0.49452E-0010
  0.62068E+0004 -0.28174E+0004 -0.15136E-0009 -0.10393E-0008 -0.26590E-0009
  0.62500E+0004 -0.28169E+0004 -0.21389E-0009 -0.97894E-0009 -0.40218E-0009
  0.60000E+0004 -0.27926E+0004 -0.16401E-0009 -0.12791E-0008 -0.37859E-0009
  0.60432E+0004 -0.27920E+0004 -0.30134E-0009 -0.12264E-0008 -0.60615E-0009
  0.61250E+0004 -0.27910E+0004 -0.52284E-0009 -0.11169E-0008 -0.98750E-0009
  0.62068E+0004 -0.27899E+0004 -0.69270E-0009 -0.99781E-0009 -0.13024E-0008
  0.62500E+0004 -0.27893E+0004 -0.76125E-0009 -0.93251E-0009 -0.14407E-0008
  0.60000E+0004 -0.27654E+0004 -0.71950E-0009 -0.12556E-0008 -0.14612E-0008
  0.60432E+0004 -0.27648E+0004 -0.85057E-0009 -0.11988E-0008 -0.16795E-0008
  0.61250E+0004 -0.27636E+0004 -0.10651E-0008 -0.10811E-0008 -0.20467E-0008
  0.62068E+0004 -0.27624E+0004 -0.12358E-0008 -0.95348E-0009 -0.23537E-0008
  0.62500E+0004 -0.27617E+0004 -0.13081E-0008 -0.88363E-0009 -0.24905E-0008
  0.60000E+0004 -0.27511E+0004 -0.10173E-0008 -0.12411E-0008 -0.20430E-0008
  0.60432E+0004 -0.27504E+0004 -0.11436E-0008 -0.11823E-0008 -0.22543E-0008
  0.61250E+0004 -0.27492E+0004 -0.13520E-0008 -0.10606E-0008 -0.26108E-0008
  0.62068E+0004 -0.27479E+0004 -0.15209E-0008 -0.92889E-0009 -0.29107E-0008
  0.62500E+0004 -0.27472E+0004 -0.15943E-0008 -0.85679E-0009 -0.30455E-0008
  0.62500E+0004 -0.28315E+0004  0.72900E-0010 -0.10025E-0008  0.13740E-0009
  0.62932E+0004 -0.28308E+0004  0.27236E-0010 -0.94362E-0009  0.16938E-0010
  0.63750E+0004 -0.28296E+0004 -0.14323E-0010 -0.83166E-0009 -0.15300E-0009
  0.64568E+0004 -0.28283E+0004 -0.17529E-0011 -0.72273E-0009 -0.25033E-0009
  0.65000E+0004 -0.28277E+0004  0.24723E-0010 -0.66788E-0009 -0.27362E-0009
  0.62500E+0004 -0.28169E+0004 -0.21389E-0009 -0.97894E-0009 -0.40218E-0009
  0.62932E+0004 -0.28162E+0004 -0.26495E-0009 -0.91725E-0009 -0.52661E-0009
  0.63750E+0004 -0.28148E+0004 -0.31934E-0009 -0.80005E-0009 -0.70618E-0009
  0.64568E+0004 -0.28135E+0004 -0.32296E-0009 -0.68597E-0009 -0.81609E-0009
  0.65000E+0004 -0.28128E+0004 -0.30621E-0009 -0.62844E-0009 -0.84713E-0009
  0.62500E+0004 -0.27893E+0004 -0.76125E-0009 -0.93251E-0009 -0.14407E-0008
  0.62932E+0004 -0.27885E+0004 -0.82116E-0009 -0.86581E-0009 -0.15703E-0008
  0.63750E+0004 -0.27870E+0004 -0.89806E-0009 -0.73913E-0009 -0.17644E-0008
  0.64568E+0004 -0.27854E+0004 -0.93153E-0009 -0.61569E-0009 -0.18956E-0008
  0.65000E+0004 -0.27846E+0004 -0.93314E-0009 -0.55328E-0009 -0.19404E-0008
  0.62500E+0004 -0.27617E+0004 -0.13081E-0008 -0.88363E-0009 -0.24905E-0008
  0.62932E+0004 -0.27608E+0004 -0.13749E-0008 -0.81231E-0009 -0.26223E-0008
  0.63750E+0004 -0.27591E+0004 -0.14716E-0008 -0.67680E-0009 -0.28262E-0008
  0.64568E+0004 -0.27573E+0004 -0.15333E-0008 -0.54460E-0009 -0.29750E-0008
  0.65000E+0004 -0.27564E+0004 -0.15527E-0008 -0.47758E-0009 -0.30319E-0008
  0.62500E+0004 -0.27472E+0004 -0.15943E-0008 -0.85679E-0009 -0.30455E-0008
  0.62932E+0004 -0.27462E+0004 -0.16640E-0008 -0.78320E-0009 -0.31771E-0008
  0.63750E+0004 -0.27443E+0004 -0.17698E-0008 -0.64333E-0009 -0.33842E-0008
  0.64568E+0004 -0.27425E+0004 -0.18455E-0008 -0.50678E-0009 -0.35407E-0008
  0.65000E+0004 -0.27415E+0004 -0.18740E-0008 -0.43746E-0009 -0.36033E-0008
  0.65000E+0004 -0.28277E+0004  0.24723E-0010 -0.66788E-0009 -0.27362E-0009
  0.65432E+0004 -0.28268E+0004  0.58662E-0010 -0.61487E-0009 -0.28715E-0009
  0.66250E+0004 -0.28252E+0004  0.15188E-0009 -0.52271E-0009 -0.26733E-0009
  0.67068E+0004 -0.28236E+0004  0.27558E-0009 -0.44361E-0009 -0.19590E-0009
  0.67500E+0004 -0.28227E+0004  0.35060E-0009 -0.40789E-0009 -0.13993E-0009
  0.65000E+0004 -0.28128E+0004 -0.30621E-0009 -0.62844E-0009 -0.84713E-0009
  0.65432E+0004 -0.28119E+0004 -0.28315E-0009 -0.57276E-0009 -0.86991E-0009
  0.66250E+0004 -0.28101E+0004 -0.21207E-0009 -0.47561E-0009 -0.86924E-0009
  0.67068E+0004 -0.28084E+0004 -0.11171E-0009 -0.39164E-0009 -0.81864E-0009
  0.67500E+0004 -0.28074E+0004 -0.49045E-0010 -0.35337E-0009 -0.77396E-0009
  0.65000E+0004 -0.27846E+0004 -0.93314E-0009 -0.55328E-0009 -0.19404E-0008
  0.65432E+0004 -0.27835E+0004 -0.93076E-0009 -0.49269E-0009 -0.19798E-0008
  0.66250E+0004 -0.27815E+0004 -0.90219E-0009 -0.38636E-0009 -0.20143E-0008
  0.67068E+0004 -0.27795E+0004 -0.84695E-0009 -0.29338E-0009 -0.20024E-0008
  0.67500E+0004 -0.27784E+0004 -0.80828E-0009 -0.25041E-0009 -0.19789E-0008
  0.65000E+0004 -0.27564E+0004 -0.15527E-0008 -0.47758E-0009 -0.30319E-0008
  0.65432E+0004 -0.27552E+0004 -0.15706E-0008 -0.41236E-0009 -0.30866E-0008
  0.66250E+0004 -0.27529E+0004 -0.15843E-0008 -0.29729E-0009 -0.31539E-0008
  0.67068E+0004 -0.27506E+0004 -0.15742E-0008 -0.19569E-0009 -0.31787E-0008
  0.67500E+0004 -0.27494E+0004 -0.15596E-0008 -0.14822E-0009 -0.31753E-0008
  0.65000E+0004 -0.27415E+0004 -0.18740E-0008 -0.43746E-0009 -0.36033E-0008
  0.65432E+0004 -0.27402E+0004 -0.19022E-0008 -0.36991E-0009 -0.36653E-0008
  0.66250E+0004 -0.27378E+0004 -0.19376E-0008 -0.25044E-0009 -0.37487E-0008
  0.67068E+0004 -0.27354E+0004 -0.19509E-0008 -0.14449E-0009 -0.37917E-0008
  0.67500E+0004 -0.27341E+0004 -0.19488E-0008 -0.94730E-0010 -0.37981E-0008
  0.67500E+0004 -0.28227E+0004  0.35060E-0009 -0.40789E-0009 -0.13993E-0009
  0.67932E+0004 -0.28218E+0004  0.42726E-0009 -0.37608E-0009 -0.78910E-0010
  0.68750E+0004 -0.28199E+0004  0.58350E-0009 -0.32840E-0009  0.62688E-0010
  0.69568E+0004 -0.28180E+0004  0.74932E-0009 -0.29752E-0009  0.23167E-0009
  0.70000E+0004 -0.28171E+0004  0.83948E-0009 -0.28801E-0009  0.33031E-0009
  0.67500E+0004 -0.28074E+0004 -0.49045E-0010 -0.35337E-0009 -0.77396E-0009
  0.67932E+0004 -0.28064E+0004  0.15083E-0010 -0.31902E-0009 -0.72483E-0009
  0.68750E+0004 -0.28043E+0004  0.14873E-0009 -0.26654E-0009 -0.60527E-0009
  0.69568E+0004 -0.28023E+0004  0.29443E-0009 -0.23094E-0009 -0.45683E-0009
  0.70000E+0004 -0.28013E+0004  0.37539E-0009 -0.21895E-0009 -0.36798E-0009
  0.67500E+0004 -0.27784E+0004 -0.80828E-0009 -0.25041E-0009 -0.19789E-0008
  0.67932E+0004 -0.27772E+0004 -0.76843E-0009 -0.21134E-0009 -0.19519E-0008
  0.68750E+0004 -0.27749E+0004 -0.67862E-0009 -0.14998E-0009 -0.18736E-0008
  0.69568E+0004 -0.27725E+0004 -0.57202E-0009 -0.10563E-0009 -0.17636E-0008
  0.70000E+0004 -0.27713E+0004 -0.50899E-0009 -0.89080E-0010 -0.16931E-0008
  0.67500E+0004 -0.27494E+0004 -0.15596E-0008 -0.14822E-0009 -0.31753E-0008
  0.67932E+0004 -0.27480E+0004 -0.15440E-0008 -0.10461E-0009 -0.31695E-0008
  0.68750E+0004 -0.27454E+0004 -0.14980E-0008 -0.34723E-0010 -0.31302E-0008
  0.69568E+0004 -0.27428E+0004 -0.14303E-0008  0.18020E-0010 -0.30563E-0008
  0.70000E+0004 -0.27414E+0004 -0.13851E-0008  0.38926E-0010 -0.30030E-0008
  0.67500E+0004 -0.27341E+0004 -0.19488E-0008 -0.94730E-0010 -0.37981E-0008
  0.67932E+0004 -0.27326E+0004 -0.19457E-0008 -0.48821E-0010 -0.38027E-0008
  0.68750E+0004 -0.27298E+0004 -0.19222E-0008  0.25394E-0010 -0.37827E-0008
  0.69568E+0004 -0.27271E+0004 -0.18745E-0008  0.82389E-0010 -0.37265E-0008
  0.70000E+0004 -0.27256E+0004 -0.18383E-0008  0.10550E-0009 -0.36814E-0008
  0.70000E+0004 -0.28171E+0004  0.83948E-0009 -0.28801E-0009  0.33031E-0009
  0.70432E+0004 -0.28160E+0004  0.92824E-0009 -0.28255E-0009  0.43031E-0009
  0.71250E+0004 -0.28140E+0004  0.10990E-0008 -0.28426E-0009  0.63374E-0009
  0.72068E+0004 -0.28120E+0004  0.12719E-0008 -0.30049E-0009  0.85244E-0009
  0.72500E+0004 -0.28109E+0004  0.13637E-0008 -0.31460E-0009  0.97385E-0009
  0.70000E+0004 -0.28013E+0004  0.37539E-0009 -0.21895E-0009 -0.36798E-0009
  0.70432E+0004 -0.28001E+0004  0.45583E-0009 -0.21103E-0009 -0.27725E-0009
  0.71250E+0004 -0.27979E+0004  0.61453E-0009 -0.20818E-0009 -0.88231E-0010
  0.72068E+0004 -0.27957E+0004  0.78060E-0009 -0.22007E-0009  0.12093E-0009
  0.72500E+0004 -0.27946E+0004  0.87120E-0009 -0.23201E-0009  0.23961E-0009
  0.70000E+0004 -0.27713E+0004 -0.50899E-0009 -0.89080E-0010 -0.16931E-0008
  0.70432E+0004 -0.27700E+0004 -0.44475E-0009 -0.76635E-0010 -0.16197E-0008
  0.71250E+0004 -0.27675E+0004 -0.30987E-0009 -0.65397E-0010 -0.14578E-0008
  0.72068E+0004 -0.27649E+0004 -0.15774E-0009 -0.69382E-0010 -0.12671E-0008
  0.72500E+0004 -0.27636E+0004 -0.70168E-0010 -0.77382E-0010 -0.11541E-0008
  0.70000E+0004 -0.27414E+0004 -0.13851E-0008  0.38926E-0010 -0.30030E-0008
  0.70432E+0004 -0.27399E+0004 -0.13369E-0008  0.55694E-0010 -0.29458E-0008
  0.71250E+0004 -0.27370E+0004 -0.12257E-0008  0.74881E-0010 -0.28091E-0008
  0.72068E+0004 -0.27342E+0004 -0.10877E-0008  0.78343E-0010 -0.26356E-0008
  0.72500E+0004 -0.27327E+0004 -0.10036E-0008  0.74022E-0010 -0.25281E-0008
  0.70000E+0004 -0.27256E+0004 -0.18383E-0008  0.10550E-0009 -0.36814E-0008
  0.70432E+0004 -0.27240E+0004 -0.17982E-0008  0.12445E-0009 -0.36319E-0008
  0.71250E+0004 -0.27210E+0004 -0.16989E-0008  0.14764E-0009 -0.35071E-0008
  0.72068E+0004 -0.27179E+0004 -0.15681E-0008  0.15483E-0009 -0.33416E-0008
  0.72500E+0004 -0.27163E+0004 -0.14857E-0008  0.15234E-0009 -0.32366E-0008
  0.72500E+0004 -0.28109E+0004  0.13637E-0008 -0.31460E-0009  0.97385E-0009
  0.72932E+0004 -0.28097E+0004  0.14533E-0008 -0.33151E-0009  0.10951E-0008
  0.73750E+0004 -0.28076E+0004  0.16233E-0008 -0.37277E-0009  0.13354E-0008
  0.74568E+0004 -0.28054E+0004  0.17915E-0008 -0.42447E-0009  0.15877E-0008
  0.75000E+0004 -0.28043E+0004  0.18790E-0008 -0.45593E-0009  0.17259E-0008
  0.72500E+0004 -0.27946E+0004  0.87120E-0009 -0.23201E-0009  0.23961E-0009
  0.72932E+0004 -0.27933E+0004  0.96101E-0009 -0.24685E-0009  0.35943E-0009
  0.73750E+0004 -0.27910E+0004  0.11359E-0008 -0.28455E-0009  0.60199E-0009
  0.74568E+0004 -0.27886E+0004  0.13148E-0008 -0.33330E-0009  0.86292E-0009
  0.75000E+0004 -0.27874E+0004  0.14099E-0008 -0.36347E-0009  0.10082E-0008
  0.72500E+0004 -0.27636E+0004 -0.70168E-0010 -0.77382E-0010 -0.11541E-0008
  0.72932E+0004 -0.27622E+0004  0.19123E-0010 -0.88497E-0010 -0.10377E-0008
  0.73750E+0004 -0.27595E+0004  0.20135E-0009 -0.11979E-0009 -0.79315E-0009
  0.74568E+0004 -0.27568E+0004  0.39759E-0009 -0.16329E-0009 -0.51943E-0009
  0.75000E+0004 -0.27553E+0004  0.50557E-0009 -0.19119E-0009 -0.36310E-0009
  0.72500E+0004 -0.27327E+0004 -0.10036E-0008  0.74022E-0010 -0.25281E-0008
  0.72932E+0004 -0.27310E+0004 -0.91536E-0009  0.66384E-0010 -0.24152E-0008
  0.73750E+0004 -0.27280E+0004 -0.72767E-0009  0.41004E-0010 -0.21700E-0008
  0.74568E+0004 -0.27249E+0004 -0.51705E-0009  0.22768E-0011 -0.18867E-0008
  0.75000E+0004 -0.27233E+0004 -0.39828E-0009 -0.23571E-0010 -0.17220E-0008
  0.72500E+0004 -0.27163E+0004 -0.14857E-0008  0.15234E-0009 -0.32366E-0008
  0.72932E+0004 -0.27146E+0004 -0.13981E-0008  0.14643E-0009 -0.31252E-0008
  0.73750E+0004 -0.27114E+0004 -0.12079E-0008  0.12396E-0009 -0.28796E-0008
  0.74568E+0004 -0.27081E+0004 -0.99069E-0009  0.87559E-0010 -0.25921E-0008
  0.75000E+0004 -0.27064E+0004 -0.86699E-0009  0.62697E-0010 -0.24236E-0008
  0.75000E+0004 -0.28043E+0004  0.18790E-0008 -0.45593E-0009  0.17259E-0008
  0.75432E+0004 -0.28030E+0004  0.19626E-0008 -0.48906E-0009  0.18633E-0008
  0.76250E+0004 -0.28007E+0004  0.21161E-0008 -0.55910E-0009  0.21334E-0008
  0.77068E+0004 -0.27984E+0004  0.22612E-0008 -0.63690E-0009  0.24152E-0008
  0.77500E+0004 -0.27972E+0004  0.23341E-0008 -0.68113E-0009  0.25695E-0008
  0.75000E+0004 -0.27874E+0004  0.14099E-0008 -0.36347E-0009  0.10082E-0008
  0.75432E+0004 -0.27860E+0004  0.15023E-0008 -0.39552E-0009  0.11540E-0008
  0.76250E+0004 -0.27835E+0004  0.16751E-0008 -0.46408E-0009  0.14439E-0008
  0.77068E+0004 -0.27810E+0004  0.18421E-0008 -0.54129E-0009  0.17499E-0008
  0.77500E+0004 -0.27797E+0004  0.19270E-0008 -0.58553E-0009  0.19184E-0008
  0.75000E+0004 -0.27553E+0004  0.50557E-0009 -0.19119E-0009 -0.36310E-0009
  0.75432E+0004 -0.27538E+0004  0.61247E-0009 -0.22134E-0009 -0.20439E-0009
  0.76250E+0004 -0.27509E+0004  0.81790E-0009 -0.28738E-0009  0.11680E-0009
  0.77068E+0004 -0.27480E+0004  0.10215E-0008 -0.36365E-0009  0.46064E-0009
  0.77500E+0004 -0.27465E+0004  0.11264E-0008 -0.40800E-0009  0.65103E-0009
  0.75000E+0004 -0.27233E+0004 -0.39828E-0009 -0.23571E-0010 -0.17220E-0008
  0.75432E+0004 -0.27216E+0004 -0.27917E-0009 -0.52051E-0010 -0.15533E-0008
  0.76250E+0004 -0.27183E+0004 -0.46559E-0010 -0.11594E-0009 -0.12083E-0008
  0.77068E+0004 -0.27150E+0004  0.18718E-0009 -0.19154E-0009 -0.83628E-0009
  0.77500E+0004 -0.27133E+0004  0.30843E-0009 -0.23610E-0009 -0.62985E-0009
  0.75000E+0004 -0.27064E+0004 -0.86699E-0009  0.62697E-0010 -0.24236E-0008
  0.75432E+0004 -0.27046E+0004 -0.74232E-0009  0.35006E-0010 -0.22506E-0008
  0.76250E+0004 -0.27011E+0004 -0.49749E-0009 -0.27887E-0010 -0.18957E-0008
  0.77068E+0004 -0.26976E+0004 -0.25049E-0009 -0.10325E-0009 -0.15123E-0008
  0.77500E+0004 -0.26958E+0004 -0.12224E-0009 -0.14797E-0009 -0.12996E-0008
  0.77500E+0004 -0.27972E+0004  0.23341E-0008 -0.68113E-0009  0.25695E-0008
  0.77932E+0004 -0.27958E+0004  0.24022E-0008 -0.72588E-0009  0.27235E-0008
  0.78750E+0004 -0.27933E+0004  0.25267E-0008 -0.81492E-0009  0.30298E-0008
  0.79568E+0004 -0.27908E+0004  0.26494E-0008 -0.90577E-0009  0.33578E-0008
  0.80000E+0004 -0.27894E+0004  0.27159E-0008 -0.95361E-0009  0.35416E-0008
  0.77500E+0004 -0.27797E+0004  0.19270E-0008 -0.58553E-0009  0.19184E-0008
  0.77932E+0004 -0.27782E+0004  0.20068E-0008 -0.63052E-0009  0.20866E-0008
  0.78750E+0004 -0.27755E+0004  0.21525E-0008 -0.72068E-0009  0.24210E-0008
  0.79568E+0004 -0.27727E+0004  0.22943E-0008 -0.81357E-0009  0.27777E-0008
  0.80000E+0004 -0.27713E+0004  0.23696E-0008 -0.86286E-0009  0.29768E-0008
  0.77500E+0004 -0.27465E+0004  0.11264E-0008 -0.40800E-0009  0.65103E-0009
  0.77932E+0004 -0.27448E+0004  0.12255E-0008 -0.45351E-0009  0.84111E-0009
  0.78750E+0004 -0.27416E+0004  0.14061E-0008 -0.54585E-0009  0.12183E-0008
  0.79568E+0004 -0.27385E+0004  0.15779E-0008 -0.64258E-0009  0.16176E-0008
  0.80000E+0004 -0.27368E+0004  0.16664E-0008 -0.69452E-0009  0.18390E-0008
  0.77500E+0004 -0.27133E+0004  0.30843E-0009 -0.23610E-0009 -0.62985E-0009
  0.77932E+0004 -0.27114E+0004  0.42282E-0009 -0.28224E-0009 -0.42429E-0009
  0.78750E+0004 -0.27078E+0004  0.63018E-0009 -0.37681E-0009 -0.17900E-0010
  0.79568E+0004 -0.27042E+0004  0.82336E-0009 -0.47733E-0009  0.40872E-0009
  0.80000E+0004 -0.27023E+0004  0.92037E-0009 -0.53186E-0009  0.64348E-0009
  0.77500E+0004 -0.26958E+0004 -0.12224E-0009 -0.14797E-0009 -0.12996E-0008
  0.77932E+0004 -0.26938E+0004 -0.14146E-0011 -0.19447E-0009 -0.10883E-0008
  0.78750E+0004 -0.26900E+0004  0.21666E-0009 -0.29025E-0009 -0.67169E-0009
  0.79568E+0004 -0.26862E+0004  0.41745E-0009 -0.39275E-0009 -0.23670E-0009
  0.80000E+0004 -0.26842E+0004  0.51691E-0009 -0.44860E-0009  0.16571E-0011
  0.80000E+0004 -0.27894E+0004  0.27159E-0008 -0.95361E-0009  0.35416E-0008
  0.80432E+0004 -0.27880E+0004  0.27841E-0008 -0.99915E-0009  0.37313E-0008
  0.81250E+0004 -0.27853E+0004  0.29277E-0008 -0.10800E-0008  0.41177E-0008
  0.82068E+0004 -0.27826E+0004  0.31004E-0008 -0.11471E-0008  0.45434E-0008
  0.82500E+0004 -0.27812E+0004  0.32071E-0008 -0.11753E-0008  0.47848E-0008
  0.80000E+0004 -0.27713E+0004  0.23696E-0008 -0.86286E-0009  0.29768E-0008
  0.80432E+0004 -0.27697E+0004  0.24452E-0008 -0.91009E-0009  0.31811E-0008
  0.81250E+0004 -0.27668E+0004  0.25996E-0008 -0.99493E-0009  0.35956E-0008
  0.82068E+0004 -0.27638E+0004  0.27792E-0008 -0.10671E-0008  0.40499E-0008
  0.82500E+0004 -0.27623E+0004  0.28882E-0008 -0.10984E-0008  0.43072E-0008
  0.80000E+0004 -0.27368E+0004  0.16664E-0008 -0.69452E-0009  0.18390E-0008
  0.80432E+0004 -0.27350E+0004  0.17526E-0008 -0.74488E-0009  0.20643E-0008
  0.81250E+0004 -0.27316E+0004  0.19209E-0008 -0.83698E-0009  0.25180E-0008
  0.82068E+0004 -0.27282E+0004  0.21065E-0008 -0.91833E-0009  0.30118E-0008
  0.82500E+0004 -0.27265E+0004  0.22158E-0008 -0.95530E-0009  0.32911E-0008
  0.80000E+0004 -0.27023E+0004  0.92037E-0009 -0.53186E-0009  0.64348E-0009
  0.80432E+0004 -0.27003E+0004  0.10122E-0008 -0.58522E-0009  0.88053E-0009
  0.81250E+0004 -0.26965E+0004  0.11849E-0008 -0.68421E-0009  0.13550E-0008
  0.82068E+0004 -0.26927E+0004  0.13662E-0008 -0.77418E-0009  0.18683E-0008
  0.82500E+0004 -0.26906E+0004  0.14702E-0008 -0.81642E-0009  0.21585E-0008
  0.80000E+0004 -0.26842E+0004  0.51691E-0009 -0.44860E-0009  0.16571E-0011
  0.80432E+0004 -0.26820E+0004  0.60968E-0009 -0.50350E-0009  0.24128E-0009
  0.81250E+0004 -0.26780E+0004  0.78056E-0009 -0.60598E-0009  0.71911E-0009
  0.82068E+0004 -0.26739E+0004  0.95531E-0009 -0.70028E-0009  0.12346E-0008
  0.82500E+0004 -0.26718E+0004  0.10543E-0008 -0.74515E-0009  0.15260E-0008
  0.82500E+0004 -0.27812E+0004  0.32071E-0008 -0.11753E-0008  0.47848E-0008
  0.82932E+0004 -0.27799E+0004  0.33297E-0008 -0.11969E-0008  0.50421E-0008
  0.83750E+0004 -0.27775E+0004  0.36014E-0008 -0.12174E-0008  0.55596E-0008
  0.84568E+0004 -0.27751E+0004  0.39301E-0008 -0.12050E-0008  0.61116E-0008
  0.85000E+0004 -0.27738E+0004  0.41264E-0008 -0.11843E-0008  0.64126E-0008
  0.82500E+0004 -0.27623E+0004  0.28882E-0008 -0.10984E-0008  0.43072E-0008
  0.82932E+0004 -0.27609E+0004  0.30127E-0008 -0.11235E-0008  0.45816E-0008
  0.83750E+0004 -0.27583E+0004  0.32869E-0008 -0.11516E-0008  0.51349E-0008
  0.84568E+0004 -0.27557E+0004  0.36179E-0008 -0.11481E-0008  0.57282E-0008
  0.85000E+0004 -0.27543E+0004  0.38160E-0008 -0.11327E-0008  0.60539E-0008
  0.82500E+0004 -0.27265E+0004  0.22158E-0008 -0.95530E-0009  0.32911E-0008
  0.82932E+0004 -0.27249E+0004  0.23400E-0008 -0.98673E-0009  0.35902E-0008
  0.83750E+0004 -0.27219E+0004  0.26110E-0008 -0.10284E-0008  0.41961E-0008
  0.84568E+0004 -0.27189E+0004  0.29383E-0008 -0.10407E-0008  0.48526E-0008
  0.85000E+0004 -0.27173E+0004  0.31357E-0008 -0.10346E-0008  0.52175E-0008
  0.82500E+0004 -0.26906E+0004  0.14702E-0008 -0.81642E-0009  0.21585E-0008
  0.82932E+0004 -0.26889E+0004  0.15883E-0008 -0.85370E-0009  0.24708E-0008
  0.83750E+0004 -0.26855E+0004  0.18450E-0008 -0.90798E-0009  0.31073E-0008
  0.84568E+0004 -0.26821E+0004  0.21570E-0008 -0.93478E-0009  0.38050E-0008
  0.85000E+0004 -0.26803E+0004  0.23474E-0008 -0.93710E-0009  0.41976E-0008
  0.82500E+0004 -0.26718E+0004  0.10543E-0008 -0.74515E-0009  0.15260E-0008
  0.82932E+0004 -0.26699E+0004  0.11668E-0008 -0.78533E-0009  0.18404E-0008
  0.83750E+0004 -0.26662E+0004  0.14111E-0008 -0.84581E-0009  0.24838E-0008
  0.84568E+0004 -0.26626E+0004  0.17101E-0008 -0.87973E-0009  0.31936E-0008
  0.85000E+0004 -0.26607E+0004  0.18941E-0008 -0.88617E-0009  0.35957E-0008
  0.85000E+0004 -0.27738E+0004  0.41264E-0008 -0.11843E-0008  0.64126E-0008
  0.85432E+0004 -0.27729E+0004  0.43446E-0008 -0.11537E-0008  0.67247E-0008
  0.86250E+0004 -0.27713E+0004  0.47948E-0008 -0.10666E-0008  0.73134E-0008
  0.87068E+0004 -0.27696E+0004  0.52831E-0008 -0.94219E-0009  0.78814E-0008
  0.87500E+0004 -0.27687E+0004  0.55493E-0008 -0.86319E-0009  0.81629E-0008
  0.85000E+0004 -0.27543E+0004  0.38160E-0008 -0.11327E-0008  0.60539E-0008
  0.85432E+0004 -0.27533E+0004  0.40380E-0008 -0.11076E-0008  0.63945E-0008
  0.86250E+0004 -0.27515E+0004  0.44986E-0008 -0.10320E-0008  0.70438E-0008
  0.87068E+0004 -0.27497E+0004  0.50024E-0008 -0.91992E-0009  0.76803E-0008
  0.87500E+0004 -0.27488E+0004  0.52792E-0008 -0.84770E-0009  0.80012E-0008
  0.85000E+0004 -0.27173E+0004  0.31357E-0008 -0.10346E-0008  0.52175E-0008
  0.85432E+0004 -0.27162E+0004  0.33610E-0008 -0.10194E-0008  0.56054E-0008
  0.86250E+0004 -0.27141E+0004  0.38341E-0008 -0.96419E-0009  0.63583E-0008
  0.87068E+0004 -0.27120E+0004  0.43613E-0008 -0.87378E-0009  0.71168E-0008
  0.87500E+0004 -0.27109E+0004  0.46556E-0008 -0.81352E-0009  0.75094E-0008
  0.85000E+0004 -0.26803E+0004  0.23474E-0008 -0.93710E-0009  0.41976E-0008
  0.85432E+0004 -0.26790E+0004  0.25699E-0008 -0.93092E-0009  0.46220E-0008
  0.86250E+0004 -0.26767E+0004  0.30448E-0008 -0.89405E-0009  0.54598E-0008
  0.87068E+0004 -0.26743E+0004  0.35854E-0008 -0.82322E-0009  0.63247E-0008
  0.87500E+0004 -0.26731E+0004  0.38925E-0008 -0.77370E-0009  0.67824E-0008
  0.85000E+0004 -0.26607E+0004  0.18941E-0008 -0.88617E-0009  0.35957E-0008
  0.85432E+0004 -0.26594E+0004  0.21126E-0008 -0.88438E-0009  0.40343E-0008
  0.86250E+0004 -0.26569E+0004  0.25833E-0008 -0.85646E-0009  0.49078E-0008
  0.87068E+0004 -0.26544E+0004  0.31262E-0008 -0.79510E-0009  0.58207E-0008
  0.87500E+0004 -0.26531E+0004  0.34377E-0008 -0.75078E-0009  0.63091E-0008
  0.87500E+0004 -0.27687E+0004  0.55493E-0008 -0.86319E-0009  0.81629E-0008
  0.87932E+0004 -0.27681E+0004  0.58210E-0008 -0.77602E-0009  0.84298E-0008
  0.88750E+0004 -0.27668E+0004  0.63272E-0008 -0.59276E-0009  0.88705E-0008
  0.89568E+0004 -0.27656E+0004  0.68013E-0008 -0.39476E-0009  0.92071E-0008
  0.90000E+0004 -0.27649E+0004  0.70289E-0008 -0.28846E-0009  0.93335E-0008
  0.87500E+0004 -0.27488E+0004  0.52792E-0008 -0.84770E-0009  0.80012E-0008
  0.87932E+0004 -0.27481E+0004  0.55640E-0008 -0.76737E-0009  0.83100E-0008
  0.88750E+0004 -0.27467E+0004  0.60998E-0008 -0.59716E-0009  0.88338E-0008
  0.89568E+0004 -0.27454E+0004  0.66096E-0008 -0.41175E-0009  0.92556E-0008
  0.90000E+0004 -0.27446E+0004  0.68580E-0008 -0.31180E-0009  0.94267E-0008
  0.87500E+0004 -0.27109E+0004  0.46556E-0008 -0.81352E-0009  0.75094E-0008
  0.87932E+0004 -0.27101E+0004  0.49633E-0008 -0.74518E-0009  0.78964E-0008
  0.88750E+0004 -0.27085E+0004  0.55532E-0008 -0.59792E-0009  0.85789E-0008
  0.89568E+0004 -0.27070E+0004  0.61303E-0008 -0.43456E-0009  0.91684E-0008
  0.90000E+0004 -0.27062E+0004  0.64190E-0008 -0.34575E-0009  0.94295E-0008
  0.87500E+0004 -0.26731E+0004  0.38925E-0008 -0.77370E-0009  0.67824E-0008
  0.87932E+0004 -0.26721E+0004  0.42192E-0008 -0.71613E-0009  0.72429E-0008
  0.88750E+0004 -0.26704E+0004  0.48575E-0008 -0.58942E-0009  0.80795E-0008
  0.89568E+0004 -0.26686E+0004  0.54992E-0008 -0.44574E-0009  0.88386E-0008
  0.90000E+0004 -0.26677E+0004  0.58282E-0008 -0.36682E-0009  0.91936E-0008
  0.87500E+0004 -0.26531E+0004  0.34377E-0008 -0.75078E-0009  0.63091E-0008
  0.87932E+0004 -0.26521E+0004  0.37724E-0008 -0.69840E-0009  0.68052E-0008
  0.88750E+0004 -0.26503E+0004  0.44330E-0008 -0.58157E-0009  0.77190E-0008
  0.89568E+0004 -0.26484E+0004  0.51066E-0008 -0.44732E-0009  0.85658E-0008
  0.90000E+0004 -0.26474E+0004  0.54560E-0008 -0.37312E-0009  0.89705E-0008
  0.90000E+0004 -0.27649E+0004  0.70289E-0008 -0.28846E-0009  0.93335E-0008
  0.90432E+0004 -0.27643E+0004  0.72368E-0008 -0.18387E-0009  0.94230E-0008
  0.91250E+0004 -0.27630E+0004  0.75621E-0008  0.36364E-0011  0.94769E-0008
  0.92068E+0004 -0.27617E+0004  0.77807E-0008  0.16427E-0009  0.93730E-0008
  0.92500E+0004 -0.27611E+0004  0.78462E-0008  0.23392E-0009  0.92512E-0008
  0.90000E+0004 -0.27446E+0004  0.68580E-0008 -0.31180E-0009  0.94267E-0008
  0.90432E+0004 -0.27439E+0004  0.70878E-0008 -0.21314E-0009  0.95600E-0008
  0.91250E+0004 -0.27425E+0004  0.74576E-0008 -0.35784E-0010  0.96927E-0008
  0.92068E+0004 -0.27412E+0004  0.77230E-0008  0.11669E-0009  0.96594E-0008
  0.92500E+0004 -0.27404E+0004  0.78138E-0008  0.18290E-0009  0.95706E-0008
  0.90000E+0004 -0.27062E+0004  0.64190E-0008 -0.34575E-0009  0.94295E-0008
  0.90432E+0004 -0.27053E+0004  0.66923E-0008 -0.25744E-0009  0.96525E-0008
  0.91250E+0004 -0.27038E+0004  0.71508E-0008 -0.97777E-0010  0.99510E-0008
  0.92068E+0004 -0.27022E+0004  0.75117E-0008  0.40533E-0010  0.10072E-0007
  0.92500E+0004 -0.27013E+0004  0.76545E-0008  0.10082E-0009  0.10058E-0007
  0.90000E+0004 -0.26677E+0004  0.58282E-0008 -0.36682E-0009  0.91936E-0008
  0.90432E+0004 -0.26668E+0004  0.61454E-0008 -0.28767E-0009  0.95120E-0008
  0.91250E+0004 -0.26650E+0004  0.66965E-0008 -0.14361E-0009  0.99924E-0008
  0.92068E+0004 -0.26632E+0004  0.71594E-0008 -0.17618E-0010  0.10291E-0007
  0.92500E+0004 -0.26622E+0004  0.73586E-0008  0.37577E-0010  0.10365E-0007
  0.90000E+0004 -0.26474E+0004  0.54560E-0008 -0.37312E-0009  0.89705E-0008
  0.90432E+0004 -0.26464E+0004  0.57961E-0008 -0.29832E-0009  0.93402E-0008
  0.91250E+0004 -0.26445E+0004  0.63964E-0008 -0.16161E-0009  0.99207E-0008
  0.92068E+0004 -0.26426E+0004  0.69148E-0008 -0.41337E-0010  0.10319E-0007
  0.92500E+0004 -0.26416E+0004  0.71452E-0008  0.11535E-0010  0.10445E-0007
  0.92500E+0004 -0.27611E+0004  0.78462E-0008  0.23392E-0009  0.92512E-0008
  0.92932E+0004 -0.27605E+0004  0.78747E-0008  0.29005E-0009  0.90827E-0008
  0.93750E+0004 -0.27594E+0004  0.78199E-0008  0.35541E-0009  0.86363E-0008
  0.94568E+0004 -0.27583E+0004  0.76155E-0008  0.35754E-0009  0.80318E-0008
  0.95000E+0004 -0.27577E+0004  0.74456E-0008  0.33140E-0009  0.76521E-0008
  0.92500E+0004 -0.27404E+0004  0.78138E-0008  0.18290E-0009  0.95706E-0008
  0.92932E+0004 -0.27398E+0004  0.78681E-0008  0.23632E-0009  0.94318E-0008
  0.93750E+0004 -0.27386E+0004  0.78620E-0008  0.29847E-0009  0.90314E-0008
  0.94568E+0004 -0.27374E+0004  0.77062E-0008  0.30001E-0009  0.84592E-0008
  0.95000E+0004 -0.27368E+0004  0.75616E-0008  0.27458E-0009  0.80909E-0008
  0.92500E+0004 -0.27013E+0004  0.76545E-0008  0.10082E-0009  0.10058E-0007
  0.92932E+0004 -0.27006E+0004  0.77619E-0008  0.14958E-0009  0.99887E-0008
  0.93750E+0004 -0.26992E+0004  0.78571E-0008  0.20630E-0009  0.97016E-0008
  0.94568E+0004 -0.26979E+0004  0.78019E-0008  0.20706E-0009  0.92168E-0008
  0.95000E+0004 -0.26972E+0004  0.77097E-0008  0.18302E-0009  0.88835E-0008
  0.92500E+0004 -0.26622E+0004  0.73586E-0008  0.37577E-0010  0.10365E-0007
  0.92932E+0004 -0.26614E+0004  0.75246E-0008  0.82427E-0010  0.10381E-0007
  0.93750E+0004 -0.26599E+0004  0.77321E-0008  0.13479E-0009  0.10240E-0007
  0.94568E+0004 -0.26583E+0004  0.77894E-0008  0.13547E-0009  0.98769E-0008
  0.95000E+0004 -0.26575E+0004  0.77558E-0008  0.11301E-0009  0.95971E-0008
  0.92500E+0004 -0.26416E+0004  0.71452E-0008  0.11535E-0010  0.10445E-0007
  0.92932E+0004 -0.26407E+0004  0.73437E-0008  0.54648E-0010  0.10512E-0007
  0.93750E+0004 -0.26391E+0004  0.76146E-0008  0.10524E-0009  0.10459E-0007
  0.94568E+0004 -0.26375E+0004  0.77360E-0008  0.10625E-0009  0.10174E-0007
  0.95000E+0004 -0.26366E+0004  0.77360E-0008  0.84769E-0010  0.99303E-0008
  0.95000E+0004 -0.27577E+0004  0.74456E-0008  0.33140E-0009  0.76521E-0008
  0.95432E+0004 -0.27576E+0004  0.72292E-0008  0.28552E-0009  0.72252E-0008
  0.96250E+0004 -0.27572E+0004  0.66977E-0008  0.14356E-0009  0.63167E-0008
  0.97068E+0004 -0.27569E+0004  0.60094E-0008 -0.71031E-0010  0.52949E-0008
  0.97500E+0004 -0.27567E+0004  0.55854E-0008 -0.21131E-0009  0.47175E-0008
  0.95000E+0004 -0.27368E+0004  0.75616E-0008  0.27458E-0009  0.80909E-0008
  0.95432E+0004 -0.27366E+0004  0.73707E-0008  0.23002E-0009  0.76713E-0008
  0.96250E+0004 -0.27363E+0004  0.68869E-0008  0.92197E-0010  0.67669E-0008
  0.97068E+0004 -0.27359E+0004  0.62458E-0008 -0.11663E-0009  0.57392E-0008
  0.97500E+0004 -0.27357E+0004  0.58466E-0008 -0.25338E-0009  0.51554E-0008
  0.95000E+0004 -0.26972E+0004  0.77097E-0008  0.18302E-0009  0.88835E-0008
  0.95432E+0004 -0.26969E+0004  0.75714E-0008  0.14086E-0009  0.84911E-0008
  0.96250E+0004 -0.26965E+0004  0.71850E-0008  0.10454E-0010  0.76172E-0008
  0.97068E+0004 -0.26961E+0004  0.66384E-0008 -0.18813E-0009  0.65962E-0008
  0.97500E+0004 -0.26959E+0004  0.62880E-0008 -0.31864E-0009  0.60078E-0008
  0.95000E+0004 -0.26575E+0004  0.77558E-0008  0.11301E-0009  0.95971E-0008
  0.95432E+0004 -0.26573E+0004  0.76768E-0008  0.73297E-0010  0.92505E-0008
  0.96250E+0004 -0.26568E+0004  0.73989E-0008 -0.49900E-0010  0.84404E-0008
  0.97068E+0004 -0.26563E+0004  0.69560E-0008 -0.23873E-0009  0.74551E-0008
  0.97500E+0004 -0.26560E+0004  0.66581E-0008 -0.36337E-0009  0.68748E-0008
  0.95000E+0004 -0.26366E+0004  0.77360E-0008  0.84769E-0010  0.99303E-0008
  0.95432E+0004 -0.26363E+0004  0.76910E-0008  0.46436E-0010  0.96158E-0008
  0.96250E+0004 -0.26358E+0004  0.74755E-0008 -0.72905E-0010  0.88538E-0008
  0.97068E+0004 -0.26353E+0004  0.70919E-0008 -0.25664E-0009  0.79005E-0008
  0.97500E+0004 -0.26350E+0004  0.68238E-0008 -0.37823E-0009  0.73308E-0008
  0.97500E+0004 -0.27567E+0004  0.55854E-0008 -0.21131E-0009  0.47175E-0008
  0.97932E+0004 -0.27572E+0004  0.51106E-0008 -0.36836E-0009  0.41036E-0008
  0.98750E+0004 -0.27581E+0004  0.41010E-0008 -0.70812E-0009  0.28931E-0008
  0.99568E+0004 -0.27590E+0004  0.29583E-0008 -0.10918E-0008  0.16394E-0008
  0.10000E+0005 -0.27594E+0004  0.23090E-0008 -0.13058E-0008  0.97033E-0009
  0.97500E+0004 -0.27357E+0004  0.58466E-0008 -0.25338E-0009  0.51554E-0008
  0.97932E+0004 -0.27362E+0004  0.53964E-0008 -0.40692E-0009  0.45323E-0008
  0.98750E+0004 -0.27372E+0004  0.44328E-0008 -0.73989E-0009  0.33013E-0008
  0.99568E+0004 -0.27382E+0004  0.33346E-0008 -0.11177E-0008  0.20267E-0008
  0.10000E+0005 -0.27387E+0004  0.27075E-0008 -0.13291E-0008  0.13470E-0008
  0.97500E+0004 -0.26959E+0004  0.62880E-0008 -0.31864E-0009  0.60078E-0008
  0.97932E+0004 -0.26965E+0004  0.58860E-0008 -0.46606E-0009  0.53730E-0008
  0.98750E+0004 -0.26976E+0004  0.50109E-0008 -0.78733E-0009  0.41099E-0008
  0.99568E+0004 -0.26987E+0004  0.39970E-0008 -0.11551E-0008  0.27959E-0008
  0.10000E+0005 -0.26993E+0004  0.34122E-0008 -0.13623E-0008  0.20944E-0008
  0.97500E+0004 -0.26560E+0004  0.66581E-0008 -0.36337E-0009  0.68748E-0008
  0.97932E+0004 -0.26567E+0004  0.63079E-0008 -0.50520E-0009  0.62395E-0008
  0.98750E+0004 -0.26580E+0004  0.55256E-0008 -0.81590E-0009  0.49588E-0008
  0.99568E+0004 -0.26593E+0004  0.45981E-0008 -0.11748E-0008  0.36122E-0008
  0.10000E+0005 -0.26599E+0004  0.40558E-0008 -0.13784E-0008  0.28892E-0008
  0.97500E+0004 -0.26350E+0004  0.68238E-0008 -0.37823E-0009  0.73308E-0008
  0.97932E+0004 -0.26357E+0004  0.65027E-0008 -0.51724E-0009  0.67009E-0008
  0.98750E+0004 -0.26371E+0004  0.57722E-0008 -0.82265E-0009  0.54195E-0008
  0.99568E+0004 -0.26385E+0004  0.48920E-0008 -0.11772E-0008  0.40607E-0008
  0.10000E+0005 -0.26392E+0004  0.43727E-0008 -0.13790E-0008  0.33277E-0008
  0.10000E+0005 -0.27594E+0004  0.23090E-0008 -0.13058E-0008  0.97033E-0009
  0.10043E+0005 -0.27606E+0004  0.16175E-0008 -0.15231E-0008  0.28753E-0009
  0.10125E+0005 -0.27627E+0004  0.24252E-0009 -0.19348E-0008 -0.99170E-0009
  0.10207E+0005 -0.27648E+0004 -0.11865E-0008 -0.23247E-0008 -0.22301E-0008
  0.10250E+0005 -0.27659E+0004 -0.19460E-0008 -0.25129E-0008 -0.28544E-0008
  0.10000E+0005 -0.27387E+0004  0.27075E-0008 -0.13291E-0008  0.13470E-0008
  0.10043E+0005 -0.27399E+0004  0.20366E-0008 -0.15446E-0008  0.65308E-0009
  0.10125E+0005 -0.27422E+0004  0.69551E-0009 -0.19551E-0008 -0.64472E-0009
  0.10207E+0005 -0.27445E+0004 -0.70983E-0009 -0.23471E-0008 -0.18989E-0008
  0.10250E+0005 -0.27457E+0004 -0.14624E-0008 -0.25381E-0008 -0.25309E-0008
  0.10000E+0005 -0.26993E+0004  0.34122E-0008 -0.13623E-0008  0.20944E-0008
  0.10043E+0005 -0.27007E+0004  0.27805E-0008 -0.15752E-0008  0.13761E-0008
  0.10125E+0005 -0.27033E+0004  0.15048E-0008 -0.19843E-0008  0.34710E-0010
  0.10207E+0005 -0.27060E+0004  0.14812E-0009 -0.23815E-0008 -0.12589E-0008
  0.10250E+0005 -0.27074E+0004 -0.58805E-0009 -0.25781E-0008 -0.19105E-0008
  0.10000E+0005 -0.26599E+0004  0.40558E-0008 -0.13784E-0008  0.28892E-0008
  0.10043E+0005 -0.26615E+0004  0.34639E-0008 -0.15893E-0008  0.21447E-0008
  0.10125E+0005 -0.26645E+0004  0.22548E-0008 -0.19984E-0008  0.75169E-0009
  0.10207E+0005 -0.26675E+0004  0.94977E-0009 -0.24018E-0008 -0.59286E-0009
  0.10250E+0005 -0.26690E+0004  0.23296E-0009 -0.26043E-0008 -0.12707E-0008
  0.10000E+0005 -0.26392E+0004  0.43727E-0008 -0.13790E-0008  0.33277E-0008
  0.10043E+0005 -0.26408E+0004  0.38021E-0008 -0.15891E-0008  0.25699E-0008
  0.10125E+0005 -0.26440E+0004  0.26287E-0008 -0.19985E-0008  0.11480E-0008
  0.10207E+0005 -0.26472E+0004  0.13517E-0008 -0.24055E-0008 -0.22724E-0009
  0.10250E+0005 -0.26488E+0004  0.64586E-0009 -0.26113E-0008 -0.92148E-0009
  0.10250E+0005 -0.27659E+0004 -0.19460E-0008 -0.25129E-0008 -0.28544E-0008
  0.10293E+0005 -0.27668E+0004 -0.26945E-0008 -0.26833E-0008 -0.34508E-0008
  0.10375E+0005 -0.27685E+0004 -0.40633E-0008 -0.29457E-0008 -0.44874E-0008
  0.10457E+0005 -0.27702E+0004 -0.53091E-0008 -0.31056E-0008 -0.53686E-0008
  0.10500E+0005 -0.27711E+0004 -0.58908E-0008 -0.31415E-0008 -0.57540E-0008
  0.10250E+0005 -0.27457E+0004 -0.14624E-0008 -0.25381E-0008 -0.25309E-0008
  0.10293E+0005 -0.27466E+0004 -0.22086E-0008 -0.27124E-0008 -0.31351E-0008
  0.10375E+0005 -0.27485E+0004 -0.35886E-0008 -0.29857E-0008 -0.41892E-0008
  0.10457E+0005 -0.27503E+0004 -0.48697E-0008 -0.31609E-0008 -0.50951E-0008
  0.10500E+0005 -0.27513E+0004 -0.54810E-0008 -0.32066E-0008 -0.54981E-0008
  0.10250E+0005 -0.27074E+0004 -0.58805E-0009 -0.25781E-0008 -0.19105E-0008
  0.10293E+0005 -0.27085E+0004 -0.13255E-0008 -0.27603E-0008 -0.25337E-0008
  0.10375E+0005 -0.27106E+0004 -0.27151E-0008 -0.30546E-0008 -0.36267E-0008
  0.10457E+0005 -0.27127E+0004 -0.40476E-0008 -0.32593E-0008 -0.45814E-0008
  0.10500E+0005 -0.27139E+0004 -0.47052E-0008 -0.33238E-0008 -0.50165E-0008
  0.10250E+0005 -0.26690E+0004  0.23296E-0009 -0.26043E-0008 -0.12707E-0008
  0.10293E+0005 -0.26703E+0004 -0.49163E-0009 -0.27947E-0008 -0.19193E-0008
  0.10375E+0005 -0.26727E+0004 -0.18795E-0008 -0.31107E-0008 -0.30615E-0008
  0.10457E+0005 -0.26751E+0004 -0.32468E-0008 -0.33453E-0008 -0.40712E-0008
  0.10500E+0005 -0.26764E+0004 -0.39401E-0008 -0.34288E-0008 -0.45395E-0008
  0.10250E+0005 -0.26488E+0004  0.64586E-0009 -0.26113E-0008 -0.92148E-0009
  0.10293E+0005 -0.26502E+0004 -0.70910E-0010 -0.28062E-0008 -0.15861E-0008
  0.10375E+0005 -0.26527E+0004 -0.14545E-0008 -0.31338E-0008 -0.27590E-0008
  0.10457E+0005 -0.26553E+0004 -0.28350E-0008 -0.33843E-0008 -0.38016E-0008
  0.10500E+0005 -0.26566E+0004 -0.35435E-0008 -0.34778E-0008 -0.42887E-0008
  0.10500E+0005 -0.27711E+0004 -0.58908E-0008 -0.31415E-0008 -0.57540E-0008
  0.10543E+0005 -0.27719E+0004 -0.64038E-0008 -0.31391E-0008 -0.60765E-0008
  0.10625E+0005 -0.27734E+0004 -0.71511E-0008 -0.30243E-0008 -0.64901E-0008
  0.10707E+0005 -0.27750E+0004 -0.75397E-0008 -0.27540E-0008 -0.66119E-0008
  0.10750E+0005 -0.27758E+0004 -0.75773E-0008 -0.25476E-0008 -0.65465E-0008
  0.10500E+0005 -0.27513E+0004 -0.54810E-0008 -0.32066E-0008 -0.54981E-0008
  0.10543E+0005 -0.27522E+0004 -0.60314E-0008 -0.32151E-0008 -0.58417E-0008
  0.10625E+0005 -0.27539E+0004 -0.68716E-0008 -0.31235E-0008 -0.63073E-0008
  0.10707E+0005 -0.27555E+0004 -0.73802E-0008 -0.28788E-0008 -0.64976E-0008
  0.10750E+0005 -0.27564E+0004 -0.74905E-0008 -0.26866E-0008 -0.64746E-0008
  0.10500E+0005 -0.27139E+0004 -0.47052E-0008 -0.33238E-0008 -0.50165E-0008
  0.10543E+0005 -0.27149E+0004 -0.53161E-0008 -0.33530E-0008 -0.53982E-0008
  0.10625E+0005 -0.27168E+0004 -0.63113E-0008 -0.33059E-0008 -0.59548E-0008
  0.10707E+0005 -0.27187E+0004 -0.70269E-0008 -0.31104E-0008 -0.62644E-0008
  0.10750E+0005 -0.27197E+0004 -0.72652E-0008 -0.29454E-0008 -0.63156E-0008
  0.10500E+0005 -0.26764E+0004 -0.39401E-0008 -0.34288E-0008 -0.45395E-0008
  0.10543E+0005 -0.26775E+0004 -0.45996E-0008 -0.34791E-0008 -0.49589E-0008
  0.10625E+0005 -0.26797E+0004 -0.57251E-0008 -0.34769E-0008 -0.56013E-0008
  0.10707E+0005 -0.26819E+0004 -0.66220E-0008 -0.33315E-0008 -0.60203E-0008
  0.10750E+0005 -0.26830E+0004 -0.69752E-0008 -0.31944E-0008 -0.61389E-0008
  0.10500E+0005 -0.26566E+0004 -0.35435E-0008 -0.34778E-0008 -0.42887E-0008
  0.10543E+0005 -0.26578E+0004 -0.42246E-0008 -0.35393E-0008 -0.47286E-0008
  0.10625E+0005 -0.26601E+0004 -0.54101E-0008 -0.35611E-0008 -0.54160E-0008
  0.10707E+0005 -0.26624E+0004 -0.63928E-0008 -0.34424E-0008 -0.58901E-0008
  0.10750E+0005 -0.26637E+0004 -0.68017E-0008 -0.33203E-0008 -0.60424E-0008
  0.10750E+0005 -0.27758E+0004 -0.75773E-0008 -0.25476E-0008 -0.65465E-0008
  0.10793E+0005 -0.27767E+0004 -0.74884E-0008 -0.22959E-0008 -0.63868E-0008
  0.10875E+0005 -0.27785E+0004 -0.69519E-0008 -0.17027E-0008 -0.58190E-0008
  0.10957E+0005 -0.27802E+0004 -0.59223E-0008 -0.97049E-0009 -0.49091E-0008
  0.11000E+0005 -0.27811E+0004 -0.51861E-0008 -0.53612E-0009 -0.43015E-0008
  0.10750E+0005 -0.27564E+0004 -0.74905E-0008 -0.26866E-0008 -0.64746E-0008
  0.10793E+0005 -0.27574E+0004 -0.74796E-0008 -0.24489E-0008 -0.63614E-0008
  0.10875E+0005 -0.27593E+0004 -0.70999E-0008 -0.18817E-0008 -0.58891E-0008
  0.10957E+0005 -0.27612E+0004 -0.62285E-0008 -0.11730E-0008 -0.50784E-0008
  0.11000E+0005 -0.27622E+0004 -0.55717E-0008 -0.74946E-0009 -0.45214E-0008
  0.10750E+0005 -0.27197E+0004 -0.72652E-0008 -0.29454E-0008 -0.63156E-0008
  0.10793E+0005 -0.27209E+0004 -0.73936E-0008 -0.27349E-0008 -0.62844E-0008
  0.10875E+0005 -0.27231E+0004 -0.72994E-0008 -0.22185E-0008 -0.59826E-0008
  0.10957E+0005 -0.27253E+0004 -0.67241E-0008 -0.15563E-0008 -0.53527E-0008
  0.11000E+0005 -0.27264E+0004 -0.62196E-0008 -0.11547E-0008 -0.48896E-0008
  0.10750E+0005 -0.26830E+0004 -0.69752E-0008 -0.31944E-0008 -0.61389E-0008
  0.10793E+0005 -0.26843E+0004 -0.72311E-0008 -0.30118E-0008 -0.61824E-0008
  0.10875E+0005 -0.26868E+0004 -0.74045E-0008 -0.25483E-0008 -0.60374E-0008
  0.10957E+0005 -0.26893E+0004 -0.71165E-0008 -0.19355E-0008 -0.55774E-0008
  0.11000E+0005 -0.26906E+0004 -0.67639E-0008 -0.15577E-0008 -0.52045E-0008
  0.10750E+0005 -0.26637E+0004 -0.68017E-0008 -0.33203E-0008 -0.60424E-0008
  0.10793E+0005 -0.26650E+0004 -0.71198E-0008 -0.31529E-0008 -0.61227E-0008
  0.10875E+0005 -0.26677E+0004 -0.74266E-0008 -0.27180E-0008 -0.60555E-0008
  0.10957E+0005 -0.26703E+0004 -0.72850E-0008 -0.21325E-0008 -0.56805E-0008
  0.11000E+0005 -0.26717E+0004 -0.70115E-0008 -0.17680E-0008 -0.53532E-0008
  0.11000E+0005 -0.27811E+0004 -0.51861E-0008 -0.53612E-0009 -0.43015E-0008
  0.11043E+0005 -0.27821E+0004 -0.43243E-0008 -0.74701E-0010 -0.36135E-0008
  0.11125E+0005 -0.27839E+0004 -0.23906E-0008  0.85626E-0009 -0.21337E-0008
  0.11207E+0005 -0.27858E+0004 -0.15977E-0009  0.18232E-0008 -0.50391E-0009
  0.11250E+0005 -0.27867E+0004  0.10879E-0008  0.23330E-0008  0.37483E-0009
  0.11000E+0005 -0.27622E+0004 -0.55717E-0008 -0.74946E-0009 -0.45214E-0008
  0.11043E+0005 -0.27633E+0004 -0.47836E-0008 -0.29730E-0009 -0.38808E-0008
  0.11125E+0005 -0.27653E+0004 -0.29668E-0008  0.62086E-0009 -0.24755E-0008
  0.11207E+0005 -0.27673E+0004 -0.81162E-0009  0.15826E-0008 -0.89198E-0009
  0.11250E+0005 -0.27683E+0004  0.41646E-0009  0.20930E-0008 -0.23117E-0010
  0.11000E+0005 -0.27264E+0004 -0.62196E-0008 -0.11547E-0008 -0.48896E-0008
  0.11043E+0005 -0.27276E+0004 -0.55759E-0008 -0.72163E-0009 -0.43385E-0008
  0.11125E+0005 -0.27299E+0004 -0.39965E-0008  0.16881E-0009 -0.30797E-0008
  0.11207E+0005 -0.27322E+0004 -0.20092E-0008  0.11167E-0008 -0.15953E-0008
  0.11250E+0005 -0.27334E+0004 -0.83392E-0009  0.16260E-0008 -0.75358E-0009
  0.11000E+0005 -0.26906E+0004 -0.67639E-0008 -0.15577E-0008 -0.52045E-0008
  0.11043E+0005 -0.26920E+0004 -0.62675E-0008 -0.11458E-0008 -0.47411E-0008
  0.11125E+0005 -0.26946E+0004 -0.49407E-0008 -0.28764E-0009 -0.36311E-0008
  0.11207E+0005 -0.26972E+0004 -0.31481E-0008  0.64096E-0009 -0.22566E-0008
  0.11250E+0005 -0.26985E+0004 -0.20438E-0008  0.11461E-0008 -0.14506E-0008
  0.11000E+0005 -0.26717E+0004 -0.70115E-0008 -0.17680E-0008 -0.53532E-0008
  0.11043E+0005 -0.26732E+0004 -0.65930E-0008 -0.13681E-0008 -0.49348E-0008
  0.11125E+0005 -0.26759E+0004 -0.54035E-0008 -0.52888E-0009 -0.39029E-0008
  0.11207E+0005 -0.26787E+0004 -0.37224E-0008  0.38737E-0009 -0.25889E-0008
  0.11250E+0005 -0.26801E+0004 -0.26618E-0008  0.88904E-0009 -0.18045E-0008
  0.11250E+0005 -0.27867E+0004  0.10879E-0008  0.23330E-0008  0.37483E-0009
  0.11293E+0005 -0.27877E+0004  0.23506E-0008  0.28306E-0008  0.12420E-0008
  0.11375E+0005 -0.27894E+0004  0.46941E-0008  0.37219E-0008  0.27775E-0008
  0.11457E+0005 -0.27911E+0004  0.68120E-0008  0.45019E-0008  0.40552E-0008
  0.11500E+0005 -0.27921E+0004  0.77759E-0008  0.48546E-0008  0.45797E-0008
  0.11250E+0005 -0.27683E+0004  0.41646E-0009  0.20930E-0008 -0.23117E-0010
  0.11293E+0005 -0.27693E+0004  0.16748E-0008  0.25937E-0008  0.84541E-0009
  0.11375E+0005 -0.27712E+0004  0.40541E-0008  0.34980E-0008  0.24156E-0008
  0.11457E+0005 -0.27731E+0004  0.62642E-0008  0.43001E-0008  0.37693E-0008
  0.11500E+0005 -0.27741E+0004  0.72970E-0008  0.46682E-0008  0.43486E-0008
  0.11250E+0005 -0.27334E+0004 -0.83392E-0009  0.16260E-0008 -0.75358E-0009
  0.11293E+0005 -0.27346E+0004  0.39939E-0009  0.21301E-0008  0.10777E-0009
  0.11375E+0005 -0.27368E+0004  0.28130E-0008  0.30543E-0008  0.17236E-0008
  0.11457E+0005 -0.27389E+0004  0.51654E-0008  0.38938E-0008  0.32009E-0008
  0.11500E+0005 -0.27401E+0004  0.63140E-0008  0.42885E-0008  0.38743E-0008
  0.11250E+0005 -0.26985E+0004 -0.20438E-0008  0.11461E-0008 -0.14506E-0008
  0.11293E+0005 -0.26998E+0004 -0.85577E-0009  0.16505E-0008 -0.60700E-0009
  0.11375E+0005 -0.27023E+0004  0.15504E-0008  0.25881E-0008  0.10309E-0008
  0.11457E+0005 -0.27048E+0004  0.40033E-0008  0.34586E-0008  0.26069E-0008
  0.11500E+0005 -0.27060E+0004  0.52473E-0008  0.38766E-0008  0.33619E-0008
  0.11250E+0005 -0.26801E+0004 -0.26618E-0008  0.88904E-0009 -0.18045E-0008
  0.11293E+0005 -0.26815E+0004 -0.15050E-0008  0.13922E-0008 -0.97368E-0009
  0.11375E+0005 -0.26841E+0004  0.88156E-0009  0.23344E-0008  0.66766E-0009
  0.11457E+0005 -0.26867E+0004  0.33708E-0008  0.32185E-0008  0.22863E-0008
  0.11500E+0005 -0.26881E+0004  0.46568E-0008  0.36474E-0008  0.30795E-0008
  0.11500E+0005 -0.27921E+0004  0.77759E-0008  0.48546E-0008  0.45797E-0008
  0.11543E+0005 -0.27929E+0004  0.85990E-0008  0.51568E-0008  0.49798E-0008
  0.11625E+0005 -0.27944E+0004  0.97131E-0008  0.55826E-0008  0.53564E-0008
  0.11707E+0005 -0.27958E+0004  0.10163E-0007  0.57967E-0008  0.51978E-0008
  0.11750E+0005 -0.27966E+0004  0.10118E-0007  0.58211E-0008  0.48981E-0008
  0.11500E+0005 -0.27741E+0004  0.72970E-0008  0.46682E-0008  0.43486E-0008
  0.11543E+0005 -0.27750E+0004  0.82005E-0008  0.49876E-0008  0.48115E-0008
  0.11625E+0005 -0.27766E+0004  0.94915E-0008  0.54521E-0008  0.53225E-0008
  0.11707E+0005 -0.27782E+0004  0.10134E-0007  0.57106E-0008  0.53046E-0008
  0.11750E+0005 -0.27791E+0004  0.10190E-0007  0.57602E-0008  0.50754E-0008
  0.11500E+0005 -0.27401E+0004  0.63140E-0008  0.42885E-0008  0.38743E-0008
  0.11543E+0005 -0.27411E+0004  0.73569E-0008  0.46384E-0008  0.44480E-0008
  0.11625E+0005 -0.27429E+0004  0.89656E-0008  0.51720E-0008  0.52032E-0008
  0.11707E+0005 -0.27448E+0004  0.99678E-0008  0.55115E-0008  0.54500E-0008
  0.11750E+0005 -0.27458E+0004  0.10217E-0007  0.56076E-0008  0.53571E-0008
  0.11500E+0005 -0.27060E+0004  0.52473E-0008  0.38766E-0008  0.33619E-0008
  0.11543E+0005 -0.27072E+0004  0.64113E-0008  0.42538E-0008  0.40352E-0008
  0.11625E+0005 -0.27093E+0004  0.83115E-0008  0.48511E-0008  0.50190E-0008
  0.11707E+0005 -0.27114E+0004  0.96609E-0008  0.52670E-0008  0.55247E-0008
  0.11750E+0005 -0.27125E+0004  0.10103E-0007  0.54077E-0008  0.55698E-0008
  0.11500E+0005 -0.26881E+0004  0.46568E-0008  0.36474E-0008  0.30795E-0008
  0.11543E+0005 -0.26893E+0004  0.58769E-0008  0.40378E-0008  0.38008E-0008
  0.11625E+0005 -0.26915E+0004  0.79191E-0008  0.46662E-0008  0.48985E-0008
  0.11707E+0005 -0.26938E+0004  0.94447E-0008  0.51204E-0008  0.55374E-0008
  0.11750E+0005 -0.26950E+0004  0.99872E-0008  0.52838E-0008  0.56553E-0008
  0.11750E+0005 -0.27966E+0004  0.10118E-0007  0.58211E-0008  0.48981E-0008
  0.11793E+0005 -0.27973E+0004  0.98797E-0008  0.57844E-0008  0.44598E-0008
  0.11875E+0005 -0.27985E+0004  0.89347E-0008  0.55544E-0008  0.32939E-0008
  0.11957E+0005 -0.27998E+0004  0.74409E-0008  0.51347E-0008  0.17989E-0008
  0.12000E+0005 -0.28004E+0004  0.64864E-0008  0.48472E-0008  0.93349E-0009
  0.11750E+0005 -0.27791E+0004  0.10190E-0007  0.57602E-0008  0.50754E-0008
  0.11793E+0005 -0.27798E+0004  0.10048E-0007  0.57492E-0008  0.47018E-0008
  0.11875E+0005 -0.27811E+0004  0.92640E-0008  0.55689E-0008  0.36337E-0008
  0.11957E+0005 -0.27825E+0004  0.78879E-0008  0.51981E-0008  0.21928E-0008
  0.12000E+0005 -0.27832E+0004  0.69741E-0008  0.49352E-0008  0.13354E-0008
  0.11750E+0005 -0.27458E+0004  0.10217E-0007  0.56076E-0008  0.53571E-0008
  0.11793E+0005 -0.27466E+0004  0.10263E-0007  0.56443E-0008  0.51112E-0008
  0.11875E+0005 -0.27482E+0004  0.98004E-0008  0.55573E-0008  0.42442E-0008
  0.11957E+0005 -0.27497E+0004  0.86728E-0008  0.52793E-0008  0.29279E-0008
  0.12000E+0005 -0.27505E+0004  0.78514E-0008  0.50637E-0008  0.20984E-0008
  0.11750E+0005 -0.27125E+0004  0.10103E-0007  0.54077E-0008  0.55698E-0008
  0.11793E+0005 -0.27134E+0004  0.10340E-0007  0.54905E-0008  0.54564E-0008
  0.11875E+0005 -0.27152E+0004  0.10218E-0007  0.54949E-0008  0.48080E-0008
  0.11957E+0005 -0.27169E+0004  0.93687E-0008  0.53093E-0008  0.36427E-0008
  0.12000E+0005 -0.27179E+0004  0.86586E-0008  0.51415E-0008  0.28573E-0008
  0.11750E+0005 -0.26950E+0004  0.99872E-0008  0.52838E-0008  0.56553E-0008
  0.11793E+0005 -0.26959E+0004  0.10326E-0007  0.53901E-0008  0.56131E-0008
  0.11875E+0005 -0.26978E+0004  0.10389E-0007  0.54418E-0008  0.50858E-0008
  0.11957E+0005 -0.26996E+0004  0.96971E-0008  0.53045E-0008  0.40098E-0008
  0.12000E+0005 -0.27006E+0004  0.90530E-0008  0.51620E-0008  0.32538E-0008
  0.12000E+0005 -0.28004E+0004  0.64864E-0008  0.48472E-0008  0.93349E-0009
  0.12043E+0005 -0.28012E+0004  0.54508E-0008  0.45230E-0008  0.46128E-0010
  0.12125E+0005 -0.28027E+0004  0.33872E-0008  0.38273E-0008 -0.15824E-0008
  0.12207E+0005 -0.28041E+0004  0.13777E-0008  0.30706E-0008 -0.29870E-0008
  0.12250E+0005 -0.28049E+0004  0.40899E-0009  0.26624E-0008 -0.35813E-0008
  0.12000E+0005 -0.27832E+0004  0.69741E-0008  0.49352E-0008  0.13354E-0008
  0.12043E+0005 -0.27840E+0004  0.59629E-0008  0.46344E-0008  0.44093E-0009
  0.12125E+0005 -0.27856E+0004  0.39011E-0008  0.39784E-0008 -0.12406E-0008
  0.12207E+0005 -0.27872E+0004  0.18401E-0008  0.32540E-0008 -0.27423E-0008
  0.12250E+0005 -0.27881E+0004  0.82674E-0009  0.28592E-0008 -0.34010E-0008
  0.12000E+0005 -0.27505E+0004  0.78514E-0008  0.50637E-0008  0.20984E-0008
  0.12043E+0005 -0.27515E+0004  0.69023E-0008  0.48081E-0008  0.12035E-0008
  0.12125E+0005 -0.27533E+0004  0.48727E-0008  0.42303E-0008 -0.55539E-0009
  0.12207E+0005 -0.27552E+0004  0.27377E-0008  0.35709E-0008 -0.22238E-0008
  0.12250E+0005 -0.27562E+0004  0.16488E-0008  0.32042E-0008 -0.29984E-0008
  0.12000E+0005 -0.27179E+0004  0.86586E-0008  0.51415E-0008  0.28573E-0008
  0.12043E+0005 -0.27190E+0004  0.77919E-0008  0.49322E-0008  0.19788E-0008
  0.12125E+0005 -0.27210E+0004  0.58324E-0008  0.44355E-0008  0.17307E-0009
  0.12207E+0005 -0.27231E+0004  0.36563E-0008  0.38456E-0008 -0.16373E-0008
  0.12250E+0005 -0.27242E+0004  0.25054E-0008  0.35098E-0008 -0.25187E-0008
  0.12000E+0005 -0.27006E+0004  0.90530E-0008  0.51620E-0008  0.32538E-0008
  0.12043E+0005 -0.27018E+0004  0.82375E-0008  0.49774E-0008  0.23905E-0008
  0.12125E+0005 -0.27040E+0004  0.63305E-0008  0.45246E-0008  0.57257E-0009
  0.12207E+0005 -0.27062E+0004  0.41467E-0008  0.39729E-0008 -0.13019E-0008
  0.12250E+0005 -0.27074E+0004  0.29691E-0008  0.36544E-0008 -0.22354E-0008
  0.12250E+0005 -0.28049E+0004  0.40899E-0009  0.26624E-0008 -0.35813E-0008
  0.12293E+0005 -0.28060E+0004 -0.47003E-0009  0.22546E-0008 -0.40539E-0008
  0.12375E+0005 -0.28081E+0004 -0.17952E-0008  0.15098E-0008 -0.45547E-0008
  0.12457E+0005 -0.28103E+0004 -0.26073E-0008  0.83305E-0009 -0.45187E-0008
  0.12500E+0005 -0.28114E+0004 -0.28227E-0008  0.51110E-0009 -0.42928E-0008
  0.12250E+0005 -0.27881E+0004  0.82674E-0009  0.28592E-0008 -0.34010E-0008
  0.12293E+0005 -0.27893E+0004 -0.10700E-0009  0.24624E-0008 -0.39442E-0008
  0.12375E+0005 -0.27916E+0004 -0.15506E-0008  0.17307E-0008 -0.45834E-0008
  0.12457E+0005 -0.27939E+0004 -0.24835E-0008  0.10576E-0008 -0.46742E-0008
  0.12500E+0005 -0.27951E+0004 -0.27570E-0008  0.73395E-0009 -0.45043E-0008
  0.12250E+0005 -0.27562E+0004  0.16488E-0008  0.32042E-0008 -0.29984E-0008
  0.12293E+0005 -0.27575E+0004  0.61778E-0009  0.28306E-0008 -0.36726E-0008
  0.12375E+0005 -0.27602E+0004 -0.10459E-0008  0.21292E-0008 -0.45757E-0008
  0.12457E+0005 -0.27628E+0004 -0.22130E-0008  0.14689E-0008 -0.49183E-0008
  0.12500E+0005 -0.27642E+0004 -0.26029E-0008  0.11450E-0008 -0.48633E-0008
  0.12250E+0005 -0.27242E+0004  0.25054E-0008  0.35098E-0008 -0.25187E-0008
  0.12293E+0005 -0.27258E+0004  0.13873E-0008  0.31629E-0008 -0.33181E-0008
  0.12375E+0005 -0.27288E+0004 -0.48766E-0009  0.24987E-0008 -0.44845E-0008
  0.12457E+0005 -0.27318E+0004 -0.18933E-0008  0.18583E-0008 -0.50908E-0008
  0.12500E+0005 -0.27333E+0004 -0.24064E-0008  0.15381E-0008 -0.51617E-0008
  0.12250E+0005 -0.27074E+0004  0.29691E-0008  0.36544E-0008 -0.22354E-0008
  0.12293E+0005 -0.27091E+0004  0.18098E-0008  0.33228E-0008 -0.30981E-0008
  0.12375E+0005 -0.27122E+0004 -0.17159E-0009  0.26807E-0008 -0.44018E-0008
  0.12457E+0005 -0.27154E+0004 -0.17037E-0008  0.20538E-0008 -0.51510E-0008
  0.12500E+0005 -0.27170E+0004 -0.22842E-0008  0.17370E-0008 -0.52922E-0008
  0.12500E+0005 -0.28114E+0004 -0.28227E-0008  0.51110E-0009 -0.42928E-0008
  0.12543E+0005 -0.28125E+0004 -0.28988E-0008  0.21550E-0009 -0.39397E-0008
  0.12625E+0005 -0.28147E+0004 -0.27088E-0008 -0.26993E-0009 -0.29880E-0008
  0.12707E+0005 -0.28168E+0004 -0.21953E-0008 -0.66544E-0009 -0.17994E-0008
  0.12750E+0005 -0.28180E+0004 -0.18490E-0008 -0.84292E-0009 -0.11368E-0008
  0.12500E+0005 -0.27951E+0004 -0.27570E-0008  0.73395E-0009 -0.45043E-0008
  0.12543E+0005 -0.27963E+0004 -0.28844E-0008  0.43449E-0009 -0.41969E-0008
  0.12625E+0005 -0.27987E+0004 -0.27665E-0008 -0.63763E-0010 -0.32980E-0008
  0.12707E+0005 -0.28010E+0004 -0.22863E-0008 -0.47751E-0009 -0.21149E-0008
  0.12750E+0005 -0.28023E+0004 -0.19414E-0008 -0.66619E-0009 -0.14367E-0008
  0.12500E+0005 -0.27642E+0004 -0.26029E-0008  0.11450E-0008 -0.48633E-0008
  0.12543E+0005 -0.27656E+0004 -0.28353E-0008  0.84125E-0009 -0.46532E-0008
  0.12625E+0005 -0.27683E+0004 -0.28711E-0008  0.32408E-0009 -0.38767E-0008
[truncated: 9,632,013 more chars]
