# Supplementary material for: 2D Synthetic dataset of numerical simulations of long-period seismicity in a volcanic edifice and related sensitivity kernels
Source: Data Brief. 2021 Jan 25;34:106673. doi: 10.1016/j.dib.2020.106673 (PMC7841316; doi:10.1016/j.dib.2020.106673)
Supplement: Supplementary Data S1 — Supplementary Raw Research Data. This is open data under the CC BY license http://creativecommons.org/licenses/by/4.0/ [file mmc1.zip › Dataset/OUTPUT_KERNELS/9000_3000/kernel_hetero_3000_1551_SVF1e0Hz_09-12.dat]

  0.00000E+0000 -0.30000E+0004  0.94142E-0009  0.84224E-0009  0.23099E-0009
  0.43168E+0002 -0.30000E+0004  0.63700E-0009  0.40920E-0009  0.51992E-0009
  0.12500E+0003 -0.30000E+0004  0.29772E-0009  0.79356E-0010  0.71804E-0009
  0.20683E+0003 -0.30000E+0004  0.34971E-0010 -0.53124E-0010  0.68489E-0009
  0.25000E+0003 -0.30000E+0004 -0.92887E-0010 -0.96859E-0010  0.61940E-0009
  0.00000E+0000 -0.29890E+0004  0.10360E-0008  0.99598E-0009  0.16544E-0009
  0.43168E+0002 -0.29890E+0004  0.64091E-0009  0.49229E-0009  0.38070E-0009
  0.12500E+0003 -0.29889E+0004  0.26569E-0009  0.11371E-0009  0.60759E-0009
  0.20683E+0003 -0.29889E+0004 -0.94343E-0011 -0.53761E-0010  0.60666E-0009
  0.25000E+0003 -0.29888E+0004 -0.13689E-0009 -0.10260E-0009  0.55669E-0009
  0.00000E+0000 -0.29682E+0004  0.11415E-0008  0.11706E-0008  0.90385E-0010
  0.43168E+0002 -0.29681E+0004  0.64721E-0009  0.60983E-0009  0.17693E-0009
  0.12500E+0003 -0.29680E+0004  0.20138E-0009  0.15163E-0009  0.41442E-0009
  0.20683E+0003 -0.29678E+0004 -0.89638E-0010 -0.61542E-0010  0.46921E-0009
  0.25000E+0003 -0.29677E+0004 -0.22224E-0009 -0.13368E-0009  0.44747E-0009
  0.00000E+0000 -0.29474E+0004  0.11480E-0008  0.12375E-0008 -0.15099E-0010
  0.43168E+0002 -0.29473E+0004  0.63352E-0009  0.67740E-0009  0.15791E-0010
  0.12500E+0003 -0.29470E+0004  0.13717E-0009  0.16445E-0009  0.24614E-0009
  0.20683E+0003 -0.29467E+0004 -0.16850E-0009 -0.86932E-0010  0.34794E-0009
  0.25000E+0003 -0.29466E+0004 -0.30623E-0009 -0.18060E-0009  0.35078E-0009
  0.00000E+0000 -0.29364E+0004  0.11264E-0008  0.12471E-0008 -0.79727E-0010
  0.43168E+0002 -0.29363E+0004  0.61667E-0009  0.69634E-0009 -0.59910E-0010
  0.12500E+0003 -0.29359E+0004  0.10272E-0009  0.16149E-0009  0.16744E-0009
  0.20683E+0003 -0.29356E+0004 -0.20926E-0009 -0.10635E-0009  0.29034E-0009
  0.25000E+0003 -0.29354E+0004 -0.34915E-0009 -0.20958E-0009  0.30525E-0009
  0.25000E+0003 -0.30000E+0004 -0.92887E-0010 -0.96859E-0010  0.61940E-0009
  0.29317E+0003 -0.30000E+0004 -0.21460E-0009 -0.12606E-0009  0.52508E-0009
  0.37500E+0003 -0.30000E+0004 -0.45983E-0009 -0.22102E-0009  0.31050E-0009
  0.45683E+0003 -0.30000E+0004 -0.71804E-0009 -0.38280E-0009  0.10321E-0009
  0.50000E+0003 -0.30000E+0004 -0.85837E-0009 -0.50088E-0009  0.15131E-0010
  0.25000E+0003 -0.29888E+0004 -0.13689E-0009 -0.10260E-0009  0.55669E-0009
  0.29317E+0003 -0.29888E+0004 -0.26352E-0009 -0.15048E-0009  0.47801E-0009
  0.37500E+0003 -0.29888E+0004 -0.50767E-0009 -0.26005E-0009  0.29109E-0009
  0.45683E+0003 -0.29887E+0004 -0.76401E-0009 -0.42689E-0009  0.10296E-0009
  0.50000E+0003 -0.29887E+0004 -0.90488E-0009 -0.54444E-0009  0.19429E-0010
  0.25000E+0003 -0.29677E+0004 -0.22224E-0009 -0.13368E-0009  0.44747E-0009
  0.29317E+0003 -0.29676E+0004 -0.35232E-0009 -0.20303E-0009  0.39731E-0009
  0.37500E+0003 -0.29675E+0004 -0.59520E-0009 -0.33445E-0009  0.25752E-0009
  0.45683E+0003 -0.29673E+0004 -0.85184E-0009 -0.50856E-0009  0.99629E-0010
  0.50000E+0003 -0.29672E+0004 -0.99598E-0009 -0.62344E-0009  0.21007E-0010
  0.25000E+0003 -0.29466E+0004 -0.30623E-0009 -0.18060E-0009  0.35078E-0009
  0.29317E+0003 -0.29464E+0004 -0.43646E-0009 -0.26219E-0009  0.32673E-0009
  0.37500E+0003 -0.29462E+0004 -0.68027E-0009 -0.40999E-0009  0.22691E-0009
  0.45683E+0003 -0.29459E+0004 -0.94182E-0009 -0.58713E-0009  0.90307E-0010
  0.50000E+0003 -0.29458E+0004 -0.10921E-0008 -0.69790E-0009  0.12094E-0010
  0.25000E+0003 -0.29354E+0004 -0.34915E-0009 -0.20958E-0009  0.30525E-0009
  0.29317E+0003 -0.29352E+0004 -0.47955E-0009 -0.29593E-0009  0.29298E-0009
  0.37500E+0003 -0.29349E+0004 -0.72474E-0009 -0.45016E-0009  0.21120E-0009
  0.45683E+0003 -0.29347E+0004 -0.99070E-0009 -0.62736E-0009  0.82181E-0010
  0.50000E+0003 -0.29345E+0004 -0.11452E-0008 -0.73535E-0009  0.24527E-0011
  0.50000E+0003 -0.30000E+0004 -0.85837E-0009 -0.50088E-0009  0.15131E-0010
  0.54317E+0003 -0.30000E+0004 -0.10012E-0008 -0.64174E-0009 -0.52048E-0010
  0.62500E+0003 -0.30000E+0004 -0.12749E-0008 -0.95500E-0009 -0.11808E-0009
  0.70683E+0003 -0.30000E+0004 -0.15517E-0008 -0.12951E-0008 -0.12168E-0009
  0.75000E+0003 -0.30000E+0004 -0.16989E-0008 -0.14667E-0008 -0.11362E-0009
  0.50000E+0003 -0.29887E+0004 -0.90488E-0009 -0.54444E-0009  0.19429E-0010
  0.54317E+0003 -0.29887E+0004 -0.10495E-0008 -0.68202E-0009 -0.47717E-0010
  0.62500E+0003 -0.29886E+0004 -0.13327E-0008 -0.98366E-0009 -0.12846E-0009
  0.70683E+0003 -0.29886E+0004 -0.16273E-0008 -0.13063E-0008 -0.16554E-0009
  0.75000E+0003 -0.29886E+0004 -0.17869E-0008 -0.14673E-0008 -0.18151E-0009
  0.50000E+0003 -0.29672E+0004 -0.99598E-0009 -0.62344E-0009  0.21007E-0010
  0.54317E+0003 -0.29672E+0004 -0.11469E-0008 -0.75417E-0009 -0.49859E-0010
  0.62500E+0003 -0.29671E+0004 -0.14526E-0008 -0.10330E-0008 -0.16429E-0009
  0.70683E+0003 -0.29670E+0004 -0.17837E-0008 -0.13227E-0008 -0.26795E-0009
  0.75000E+0003 -0.29670E+0004 -0.19670E-0008 -0.14636E-0008 -0.32980E-0009
  0.50000E+0003 -0.29458E+0004 -0.10921E-0008 -0.69790E-0009  0.12094E-0010
  0.54317E+0003 -0.29457E+0004 -0.12523E-0008 -0.82090E-0009 -0.66953E-0010
  0.62500E+0003 -0.29456E+0004 -0.15852E-0008 -0.10759E-0008 -0.22146E-0009
  0.70683E+0003 -0.29455E+0004 -0.19546E-0008 -0.13328E-0008 -0.39417E-0009
  0.75000E+0003 -0.29454E+0004 -0.21609E-0008 -0.14541E-0008 -0.50119E-0009
  0.50000E+0003 -0.29345E+0004 -0.11452E-0008 -0.73535E-0009  0.24527E-0011
  0.54317E+0003 -0.29344E+0004 -0.13114E-0008 -0.85396E-0009 -0.82470E-0010
  0.62500E+0003 -0.29343E+0004 -0.16599E-0008 -0.10960E-0008 -0.26016E-0009
  0.70683E+0003 -0.29341E+0004 -0.20494E-0008 -0.13357E-0008 -0.46963E-0009
  0.75000E+0003 -0.29340E+0004 -0.22674E-0008 -0.14469E-0008 -0.59982E-0009
  0.75000E+0003 -0.30000E+0004 -0.16989E-0008 -0.14667E-0008 -0.11362E-0009
  0.79317E+0003 -0.30000E+0004 -0.18476E-0008 -0.16232E-0008 -0.10973E-0009
  0.87500E+0003 -0.30000E+0004 -0.21333E-0008 -0.18457E-0008 -0.15096E-0009
  0.95683E+0003 -0.30000E+0004 -0.24232E-0008 -0.19338E-0008 -0.30735E-0009
  0.10000E+0004 -0.30000E+0004 -0.25760E-0008 -0.19152E-0008 -0.45239E-0009
  0.75000E+0003 -0.29886E+0004 -0.17869E-0008 -0.14673E-0008 -0.18151E-0009
  0.79317E+0003 -0.29886E+0004 -0.19495E-0008 -0.16124E-0008 -0.20518E-0009
  0.87500E+0003 -0.29886E+0004 -0.22634E-0008 -0.18136E-0008 -0.30303E-0009
  0.95683E+0003 -0.29886E+0004 -0.25798E-0008 -0.18828E-0008 -0.51408E-0009
  0.10000E+0004 -0.29886E+0004 -0.27438E-0008 -0.18559E-0008 -0.68377E-0009
  0.75000E+0003 -0.29670E+0004 -0.19670E-0008 -0.14636E-0008 -0.32980E-0009
  0.79317E+0003 -0.29670E+0004 -0.21551E-0008 -0.15879E-0008 -0.40443E-0009
  0.87500E+0003 -0.29669E+0004 -0.25183E-0008 -0.17499E-0008 -0.60408E-0009
  0.95683E+0003 -0.29669E+0004 -0.28768E-0008 -0.17848E-0008 -0.90914E-0009
  0.10000E+0004 -0.29669E+0004 -0.30568E-0008 -0.17430E-0008 -0.11193E-0008
  0.75000E+0003 -0.29454E+0004 -0.21609E-0008 -0.14541E-0008 -0.50119E-0009
  0.79317E+0003 -0.29454E+0004 -0.23728E-0008 -0.15582E-0008 -0.62440E-0009
  0.87500E+0003 -0.29453E+0004 -0.27780E-0008 -0.16828E-0008 -0.91728E-0009
  0.95683E+0003 -0.29452E+0004 -0.31674E-0008 -0.16852E-0008 -0.13029E-0008
  0.10000E+0004 -0.29452E+0004 -0.33563E-0008 -0.16296E-0008 -0.15450E-0008
  0.75000E+0003 -0.29340E+0004 -0.22674E-0008 -0.14469E-0008 -0.59982E-0009
  0.79317E+0003 -0.29340E+0004 -0.24906E-0008 -0.15405E-0008 -0.74740E-0009
  0.87500E+0003 -0.29339E+0004 -0.29147E-0008 -0.16461E-0008 -0.10855E-0008
  0.95683E+0003 -0.29338E+0004 -0.33156E-0008 -0.16321E-0008 -0.15079E-0008
  0.10000E+0004 -0.29337E+0004 -0.35063E-0008 -0.15695E-0008 -0.17635E-0008
  0.10000E+0004 -0.30000E+0004 -0.25760E-0008 -0.19152E-0008 -0.45239E-0009
  0.10432E+0004 -0.30000E+0004 -0.27263E-0008 -0.18486E-0008 -0.64537E-0009
  0.11250E+0004 -0.30000E+0004 -0.29966E-0008 -0.15945E-0008 -0.11422E-0008
  0.12068E+0004 -0.30000E+0004 -0.32299E-0008 -0.11919E-0008 -0.17857E-0008
  0.12500E+0004 -0.30000E+0004 -0.33300E-0008 -0.93363E-0009 -0.21653E-0008
  0.10000E+0004 -0.29886E+0004 -0.27438E-0008 -0.18559E-0008 -0.68377E-0009
  0.10432E+0004 -0.29885E+0004 -0.29028E-0008 -0.17827E-0008 -0.89722E-0009
  0.11250E+0004 -0.29885E+0004 -0.31797E-0008 -0.15206E-0008 -0.14167E-0008
  0.12068E+0004 -0.29885E+0004 -0.34044E-0008 -0.11165E-0008 -0.20582E-0008
  0.12500E+0004 -0.29885E+0004 -0.34936E-0008 -0.85978E-0009 -0.24264E-0008
  0.10000E+0004 -0.29669E+0004 -0.30568E-0008 -0.17430E-0008 -0.11193E-0008
  0.10432E+0004 -0.29668E+0004 -0.32263E-0008 -0.16579E-0008 -0.13644E-0008
  0.11250E+0004 -0.29668E+0004 -0.35033E-0008 -0.13819E-0008 -0.19124E-0008
  0.12068E+0004 -0.29667E+0004 -0.37000E-0008 -0.97581E-0009 -0.25366E-0008
  0.12500E+0004 -0.29667E+0004 -0.37630E-0008 -0.72266E-0009 -0.28766E-0008
  0.10000E+0004 -0.29452E+0004 -0.33563E-0008 -0.16296E-0008 -0.15450E-0008
  0.10432E+0004 -0.29451E+0004 -0.35283E-0008 -0.15334E-0008 -0.18125E-0008
  0.11250E+0004 -0.29450E+0004 -0.37902E-0008 -0.12450E-0008 -0.23712E-0008
  0.12068E+0004 -0.29449E+0004 -0.39447E-0008 -0.83810E-0009 -0.29612E-0008
  0.12500E+0004 -0.29448E+0004 -0.39750E-0008 -0.58902E-0009 -0.32654E-0008
  0.10000E+0004 -0.29337E+0004 -0.35063E-0008 -0.15695E-0008 -0.17635E-0008
  0.10432E+0004 -0.29337E+0004 -0.36765E-0008 -0.14678E-0008 -0.20391E-0008
  0.11250E+0004 -0.29335E+0004 -0.39247E-0008 -0.11735E-0008 -0.25965E-0008
  0.12068E+0004 -0.29334E+0004 -0.40516E-0008 -0.76668E-0009 -0.31622E-0008
  0.12500E+0004 -0.29333E+0004 -0.40625E-0008 -0.51991E-0009 -0.34448E-0008
  0.12500E+0004 -0.30000E+0004 -0.33300E-0008 -0.93363E-0009 -0.21653E-0008
  0.12932E+0004 -0.30000E+0004 -0.34094E-0008 -0.65187E-0009 -0.25594E-0008
  0.13750E+0004 -0.30000E+0004 -0.34917E-0008 -0.89218E-0010 -0.32975E-0008
  0.14568E+0004 -0.30000E+0004 -0.34695E-0008  0.46199E-0009 -0.39497E-0008
  0.15000E+0004 -0.30000E+0004 -0.34118E-0008  0.72802E-0009 -0.42298E-0008
  0.12500E+0004 -0.29885E+0004 -0.34936E-0008 -0.85978E-0009 -0.24264E-0008
  0.12932E+0004 -0.29885E+0004 -0.35580E-0008 -0.58146E-0009 -0.28022E-0008
  0.13750E+0004 -0.29884E+0004 -0.36014E-0008 -0.28572E-0010 -0.34888E-0008
  0.14568E+0004 -0.29884E+0004 -0.35302E-0008  0.50966E-0009 -0.40727E-0008
  0.15000E+0004 -0.29884E+0004 -0.34444E-0008  0.76809E-0009 -0.43126E-0008
  0.12500E+0004 -0.29667E+0004 -0.37630E-0008 -0.72266E-0009 -0.28766E-0008
  0.12932E+0004 -0.29666E+0004 -0.37939E-0008 -0.45082E-0009 -0.32121E-0008
  0.13750E+0004 -0.29665E+0004 -0.37572E-0008  0.83329E-0010 -0.37932E-0008
  0.14568E+0004 -0.29665E+0004 -0.35907E-0008  0.59692E-0009 -0.42442E-0008
  0.15000E+0004 -0.29664E+0004 -0.34518E-0008  0.84103E-0009 -0.44081E-0008
  0.12500E+0004 -0.29448E+0004 -0.39750E-0008 -0.58902E-0009 -0.32654E-0008
  0.12932E+0004 -0.29448E+0004 -0.39671E-0008 -0.32394E-0009 -0.35541E-0008
  0.13750E+0004 -0.29446E+0004 -0.38434E-0008  0.19118E-0009 -0.40212E-0008
  0.14568E+0004 -0.29445E+0004 -0.35803E-0008  0.68010E-0009 -0.43367E-0008
  0.15000E+0004 -0.29444E+0004 -0.33900E-0008  0.91002E-0009 -0.44256E-0008
  0.12500E+0004 -0.29333E+0004 -0.40625E-0008 -0.51991E-0009 -0.34448E-0008
  0.12932E+0004 -0.29333E+0004 -0.40323E-0008 -0.25852E-0009 -0.37066E-0008
  0.13750E+0004 -0.29331E+0004 -0.38608E-0008  0.24643E-0009 -0.41109E-0008
  0.14568E+0004 -0.29329E+0004 -0.35469E-0008  0.72233E-0009 -0.43545E-0008
  0.15000E+0004 -0.29328E+0004 -0.33303E-0008  0.94482E-0009 -0.44046E-0008
  0.15000E+0004 -0.30000E+0004 -0.34118E-0008  0.72802E-0009 -0.42298E-0008
  0.15432E+0004 -0.30000E+0004 -0.33220E-0008  0.96841E-0009 -0.44535E-0008
  0.16250E+0004 -0.30000E+0004 -0.30660E-0008  0.13306E-0008 -0.46916E-0008
  0.17068E+0004 -0.30000E+0004 -0.27111E-0008  0.15508E-0008 -0.46650E-0008
  0.17500E+0004 -0.30000E+0004 -0.24918E-0008  0.16062E-0008 -0.45432E-0008
  0.15000E+0004 -0.29884E+0004 -0.34444E-0008  0.76809E-0009 -0.43126E-0008
  0.15432E+0004 -0.29884E+0004 -0.33257E-0008  0.10008E-0008 -0.44948E-0008
  0.16250E+0004 -0.29884E+0004 -0.30166E-0008  0.13488E-0008 -0.46554E-0008
  0.17068E+0004 -0.29883E+0004 -0.26148E-0008  0.15565E-0008 -0.45595E-0008
  0.17500E+0004 -0.29883E+0004 -0.23748E-0008  0.16061E-0008 -0.44067E-0008
  0.15000E+0004 -0.29664E+0004 -0.34518E-0008  0.84103E-0009 -0.44081E-0008
  0.15432E+0004 -0.29664E+0004 -0.32802E-0008  0.10592E-0008 -0.45131E-0008
  0.16250E+0004 -0.29663E+0004 -0.28764E-0008  0.13805E-0008 -0.45328E-0008
  0.17068E+0004 -0.29662E+0004 -0.23947E-0008  0.15648E-0008 -0.43147E-0008
  0.17500E+0004 -0.29661E+0004 -0.21212E-0008  0.16039E-0008 -0.41089E-0008
  0.15000E+0004 -0.29444E+0004 -0.33900E-0008  0.91002E-0009 -0.44256E-0008
  0.15432E+0004 -0.29443E+0004 -0.31683E-0008  0.11137E-0008 -0.44559E-0008
  0.16250E+0004 -0.29442E+0004 -0.26788E-0008  0.14087E-0008 -0.43433E-0008
  0.17068E+0004 -0.29440E+0004 -0.21298E-0008  0.15699E-0008 -0.40155E-0008
  0.17500E+0004 -0.29440E+0004 -0.18301E-0008  0.15989E-0008 -0.37643E-0008
  0.15000E+0004 -0.29328E+0004 -0.33303E-0008  0.94482E-0009 -0.44046E-0008
  0.15432E+0004 -0.29327E+0004 -0.30837E-0008  0.11410E-0008 -0.43967E-0008
  0.16250E+0004 -0.29325E+0004 -0.25529E-0008  0.14222E-0008 -0.42182E-0008
  0.17068E+0004 -0.29324E+0004 -0.19736E-0008  0.15714E-0008 -0.38376E-0008
  0.17500E+0004 -0.29323E+0004 -0.16632E-0008  0.15951E-0008 -0.35656E-0008
  0.17500E+0004 -0.30000E+0004 -0.24918E-0008  0.16062E-0008 -0.45432E-0008
  0.17932E+0004 -0.30000E+0004 -0.22568E-0008  0.16196E-0008 -0.43520E-0008
  0.18750E+0004 -0.30000E+0004 -0.17850E-0008  0.15412E-0008 -0.38221E-0008
  0.19568E+0004 -0.30000E+0004 -0.13121E-0008  0.13490E-0008 -0.31283E-0008
  0.20000E+0004 -0.30000E+0004 -0.10752E-0008  0.12141E-0008 -0.27226E-0008
  0.17500E+0004 -0.29883E+0004 -0.23748E-0008  0.16061E-0008 -0.44067E-0008
  0.17932E+0004 -0.29883E+0004 -0.21223E-0008  0.16150E-0008 -0.41893E-0008
  0.18750E+0004 -0.29882E+0004 -0.16282E-0008  0.15303E-0008 -0.36245E-0008
  0.19568E+0004 -0.29882E+0004 -0.11472E-0008  0.13349E-0008 -0.29160E-0008
  0.20000E+0004 -0.29882E+0004 -0.91162E-0009  0.11994E-0008 -0.25103E-0008
  0.17500E+0004 -0.29661E+0004 -0.21212E-0008  0.16039E-0008 -0.41089E-0008
  0.17932E+0004 -0.29661E+0004 -0.18417E-0008  0.16042E-0008 -0.38478E-0008
  0.18750E+0004 -0.29660E+0004 -0.13166E-0008  0.15075E-0008 -0.32286E-0008
  0.19568E+0004 -0.29658E+0004 -0.83100E-0009  0.13063E-0008 -0.25033E-0008
  0.20000E+0004 -0.29658E+0004 -0.60266E-0009  0.11699E-0008 -0.21031E-0008
  0.17500E+0004 -0.29440E+0004 -0.18301E-0008  0.15989E-0008 -0.37643E-0008
  0.17932E+0004 -0.29439E+0004 -0.15315E-0008  0.15906E-0008 -0.34674E-0008
  0.18750E+0004 -0.29437E+0004 -0.99006E-0009  0.14822E-0008 -0.28088E-0008
  0.19568E+0004 -0.29435E+0004 -0.51269E-0009  0.12752E-0008 -0.20804E-0008
  0.20000E+0004 -0.29434E+0004 -0.29735E-0009  0.11380E-0008 -0.16917E-0008
  0.17500E+0004 -0.29323E+0004 -0.16632E-0008  0.15951E-0008 -0.35656E-0008
  0.17932E+0004 -0.29321E+0004 -0.13576E-0008  0.15823E-0008 -0.32529E-0008
  0.18750E+0004 -0.29319E+0004 -0.81313E-0009  0.14678E-0008 -0.25794E-0008
  0.19568E+0004 -0.29317E+0004 -0.34502E-0009  0.12578E-0008 -0.18545E-0008
  0.20000E+0004 -0.29316E+0004 -0.13865E-0009  0.11202E-0008 -0.14742E-0008
  0.20000E+0004 -0.30000E+0004 -0.10752E-0008  0.12141E-0008 -0.27226E-0008
  0.20432E+0004 -0.30000E+0004 -0.85426E-0009  0.10622E-0008 -0.23049E-0008
  0.21250E+0004 -0.30000E+0004 -0.49578E-0009  0.75311E-0009 -0.15274E-0008
  0.22068E+0004 -0.30000E+0004 -0.23928E-0009  0.44705E-0009 -0.83444E-0009
  0.22500E+0004 -0.30000E+0004 -0.15174E-0009  0.29892E-0009 -0.52684E-0009
  0.20000E+0004 -0.29882E+0004 -0.91162E-0009  0.11994E-0008 -0.25103E-0008
  0.20432E+0004 -0.29882E+0004 -0.69540E-0009  0.10479E-0008 -0.20978E-0008
  0.21250E+0004 -0.29881E+0004 -0.35383E-0009  0.74103E-0009 -0.13414E-0008
  0.22068E+0004 -0.29881E+0004 -0.12150E-0009  0.43855E-0009 -0.68003E-0009
  0.22500E+0004 -0.29880E+0004 -0.48153E-0010  0.29257E-0009 -0.39136E-0009
  0.20000E+0004 -0.29658E+0004 -0.60266E-0009  0.11699E-0008 -0.21031E-0008
  0.20432E+0004 -0.29657E+0004 -0.39937E-0009  0.10190E-0008 -0.17045E-0008
  0.21250E+0004 -0.29656E+0004 -0.95112E-0010  0.71609E-0009 -0.99388E-0009
  0.22068E+0004 -0.29654E+0004  0.89645E-0010  0.42029E-0009 -0.39517E-0009
  0.22500E+0004 -0.29654E+0004  0.13656E-0009  0.27842E-0009 -0.14253E-0009
  0.20000E+0004 -0.29434E+0004 -0.29735E-0009  0.11380E-0008 -0.16917E-0008
  0.20432E+0004 -0.29433E+0004 -0.11177E-0009  0.98762E-0009 -0.13123E-0008
  0.21250E+0004 -0.29430E+0004  0.14928E-0009  0.68861E-0009 -0.65428E-0009
  0.22068E+0004 -0.29428E+0004  0.28501E-0009  0.39935E-0009 -0.12075E-0009
  0.22500E+0004 -0.29427E+0004  0.30649E-0009  0.26149E-0009  0.96166E-0010
  0.20000E+0004 -0.29316E+0004 -0.13865E-0009  0.11202E-0008 -0.14742E-0008
  0.20432E+0004 -0.29314E+0004  0.35887E-0010  0.97010E-0009 -0.11066E-0008
  0.21250E+0004 -0.29312E+0004  0.27216E-0009  0.67312E-0009 -0.47874E-0009
  0.22068E+0004 -0.29309E+0004  0.38175E-0009  0.38727E-0009  0.19705E-0010
  0.22500E+0004 -0.29307E+0004  0.39035E-0009  0.25148E-0009  0.21808E-0009
  0.22500E+0004 -0.30000E+0004 -0.15174E-0009  0.29892E-0009 -0.52684E-0009
  0.22932E+0004 -0.30000E+0004 -0.99362E-0010  0.16433E-0009 -0.26857E-0009
  0.23750E+0004 -0.30000E+0004 -0.98752E-0010 -0.39991E-0010  0.62279E-0010
  0.24568E+0004 -0.30000E+0004 -0.22344E-0009 -0.16869E-0009  0.17069E-0009
  0.25000E+0004 -0.30000E+0004 -0.33595E-0009 -0.20450E-0009  0.13739E-0009
  0.22500E+0004 -0.29880E+0004 -0.48153E-0010  0.29257E-0009 -0.39136E-0009
  0.22932E+0004 -0.29880E+0004 -0.10117E-0010  0.16034E-0009 -0.15262E-0009
  0.23750E+0004 -0.29880E+0004 -0.34823E-0010 -0.39807E-0010  0.14314E-0009
  0.24568E+0004 -0.29879E+0004 -0.17916E-0009 -0.16508E-0009  0.22305E-0009
  0.25000E+0004 -0.29879E+0004 -0.29866E-0009 -0.19943E-0009  0.17868E-0009
  0.22500E+0004 -0.29654E+0004  0.13656E-0009  0.27842E-0009 -0.14253E-0009
  0.22932E+0004 -0.29653E+0004  0.14891E-0009  0.15047E-0009  0.60238E-0010
  0.23750E+0004 -0.29651E+0004  0.81365E-0010 -0.41967E-0010  0.29350E-0009
  0.24568E+0004 -0.29649E+0004 -0.92448E-0010 -0.16089E-0009  0.32581E-0009
  0.25000E+0004 -0.29648E+0004 -0.22033E-0009 -0.19270E-0009  0.26469E-0009
  0.22500E+0004 -0.29427E+0004  0.30649E-0009  0.26149E-0009  0.96166E-0010
  0.22932E+0004 -0.29426E+0004  0.29533E-0009  0.13771E-0009  0.26450E-0009
  0.23750E+0004 -0.29423E+0004  0.19196E-0009 -0.47233E-0010  0.44082E-0009
  0.24568E+0004 -0.29420E+0004 -0.12440E-0011 -0.15997E-0009  0.43395E-0009
  0.25000E+0004 -0.29418E+0004 -0.13129E-0009 -0.18939E-0009  0.36141E-0009
  0.22500E+0004 -0.29307E+0004  0.39035E-0009  0.25148E-0009  0.21808E-0009
  0.22932E+0004 -0.29306E+0004  0.36776E-0009  0.12988E-0009  0.36895E-0009
  0.23750E+0004 -0.29302E+0004  0.24839E-0009 -0.51193E-0010  0.51757E-0009
  0.24568E+0004 -0.29299E+0004  0.48919E-0010 -0.16072E-0009  0.49339E-0009
  0.25000E+0004 -0.29297E+0004 -0.79892E-0010 -0.18891E-0009  0.41687E-0009
  0.25000E+0004 -0.30000E+0004 -0.33595E-0009 -0.20450E-0009  0.13739E-0009
  0.25432E+0004 -0.30000E+0004 -0.47704E-0009 -0.21869E-0009  0.45208E-0010
  0.26250E+0004 -0.30000E+0004 -0.81240E-0009 -0.19180E-0009 -0.27698E-0009
  0.27068E+0004 -0.30000E+0004 -0.12153E-0008 -0.10731E-0009 -0.75615E-0009
  0.27500E+0004 -0.30000E+0004 -0.14464E-0008 -0.46339E-0010 -0.10554E-0008
  0.25000E+0004 -0.29879E+0004 -0.29866E-0009 -0.19943E-0009  0.17868E-0009
  0.25432E+0004 -0.29878E+0004 -0.44399E-0009 -0.21273E-0009  0.78914E-0010
  0.26250E+0004 -0.29878E+0004 -0.77919E-0009 -0.18509E-0009 -0.24786E-0009
  0.27068E+0004 -0.29877E+0004 -0.11710E-0008 -0.10138E-0009 -0.71841E-0009
  0.27500E+0004 -0.29876E+0004 -0.13922E-0008 -0.41283E-0010 -0.10085E-0008
  0.25000E+0004 -0.29648E+0004 -0.22033E-0009 -0.19270E-0009  0.26469E-0009
  0.25432E+0004 -0.29647E+0004 -0.36839E-0009 -0.20421E-0009  0.15495E-0009
  0.26250E+0004 -0.29645E+0004 -0.69257E-0009 -0.17524E-0009 -0.17137E-0009
  0.27068E+0004 -0.29643E+0004 -0.10525E-0008 -0.92998E-0010 -0.61650E-0009
  0.27500E+0004 -0.29642E+0004 -0.12494E-0008 -0.34740E-0010 -0.88421E-0009
  0.25000E+0004 -0.29418E+0004 -0.13129E-0009 -0.18939E-0009  0.36141E-0009
  0.25432E+0004 -0.29417E+0004 -0.27545E-0009 -0.19911E-0009  0.24728E-0009
  0.26250E+0004 -0.29413E+0004 -0.57543E-0009 -0.16889E-0009 -0.67340E-0010
  0.27068E+0004 -0.29410E+0004 -0.89045E-0009 -0.88057E-0010 -0.47598E-0009
  0.27500E+0004 -0.29408E+0004 -0.10564E-0008 -0.31616E-0010 -0.71566E-0009
  0.25000E+0004 -0.29297E+0004 -0.79892E-0010 -0.18891E-0009  0.41687E-0009
  0.25432E+0004 -0.29295E+0004 -0.21945E-0009 -0.19770E-0009  0.30260E-0009
  0.26250E+0004 -0.29291E+0004 -0.50173E-0009 -0.16683E-0009 -0.16399E-0011
  0.27068E+0004 -0.29287E+0004 -0.78825E-0009 -0.86703E-0010 -0.38698E-0009
  0.27500E+0004 -0.29284E+0004 -0.93547E-0009 -0.31187E-0010 -0.60989E-0009
  0.27500E+0004 -0.30000E+0004 -0.14464E-0008 -0.46339E-0010 -0.10554E-0008
  0.27932E+0004 -0.30000E+0004 -0.16852E-0008  0.22484E-0010 -0.13766E-0008
  0.28750E+0004 -0.30000E+0004 -0.21474E-0008  0.15989E-0009 -0.20164E-0008
  0.29568E+0004 -0.30000E+0004 -0.26048E-0008  0.28790E-0009 -0.26533E-0008
  0.30000E+0004 -0.30000E+0004 -0.28387E-0008  0.34407E-0009 -0.29725E-0008
  0.27500E+0004 -0.29876E+0004 -0.13922E-0008 -0.41283E-0010 -0.10085E-0008
  0.27932E+0004 -0.29876E+0004 -0.16185E-0008  0.26021E-0010 -0.13172E-0008
  0.28750E+0004 -0.29875E+0004 -0.20518E-0008  0.15991E-0009 -0.19275E-0008
  0.29568E+0004 -0.29875E+0004 -0.24757E-0008  0.28363E-0009 -0.25302E-0008
  0.30000E+0004 -0.29874E+0004 -0.26914E-0008  0.33741E-0009 -0.28312E-0008
  0.27500E+0004 -0.29642E+0004 -0.12494E-0008 -0.34740E-0010 -0.88421E-0009
  0.27932E+0004 -0.29641E+0004 -0.14469E-0008  0.29969E-0010 -0.11651E-0008
  0.28750E+0004 -0.29639E+0004 -0.18162E-0008  0.15746E-0009 -0.17119E-0008
  0.29568E+0004 -0.29637E+0004 -0.21690E-0008  0.27338E-0009 -0.22435E-0008
  0.30000E+0004 -0.29636E+0004 -0.23467E-0008  0.32274E-0009 -0.25069E-0008
  0.27500E+0004 -0.29408E+0004 -0.10564E-0008 -0.31616E-0010 -0.71566E-0009
  0.27932E+0004 -0.29406E+0004 -0.12188E-0008  0.30675E-0010 -0.96362E-0009
  0.28750E+0004 -0.29402E+0004 -0.15133E-0008  0.15210E-0009 -0.14383E-0008
  0.29568E+0004 -0.29399E+0004 -0.17864E-0008  0.26069E-0009 -0.18916E-0008
  0.30000E+0004 -0.29397E+0004 -0.19222E-0008  0.30592E-0009 -0.21140E-0008
  0.27500E+0004 -0.29284E+0004 -0.93547E-0009 -0.31187E-0010 -0.60989E-0009
  0.27932E+0004 -0.29282E+0004 -0.10771E-0008  0.29891E-0010 -0.83863E-0009
  0.28750E+0004 -0.29278E+0004 -0.13286E-0008  0.14826E-0009 -0.12721E-0008
  0.29568E+0004 -0.29273E+0004 -0.15566E-0008  0.25319E-0009 -0.16818E-0008
  0.30000E+0004 -0.29271E+0004 -0.16691E-0008  0.29637E-0009 -0.18816E-0008
  0.30000E+0004 -0.30000E+0004 -0.28387E-0008  0.34407E-0009 -0.29725E-0008
  0.30432E+0004 -0.30000E+0004 -0.30651E-0008  0.38957E-0009 -0.32735E-0008
  0.31250E+0004 -0.30000E+0004 -0.34704E-0008  0.43688E-0009 -0.37779E-0008
  0.32068E+0004 -0.30000E+0004 -0.38413E-0008  0.42628E-0009 -0.41825E-0008
  0.32500E+0004 -0.30000E+0004 -0.40232E-0008  0.39593E-0009 -0.43534E-0008
  0.30000E+0004 -0.29874E+0004 -0.26914E-0008  0.33741E-0009 -0.28312E-0008
  0.30432E+0004 -0.29874E+0004 -0.28999E-0008  0.38036E-0009 -0.31142E-0008
  0.31250E+0004 -0.29873E+0004 -0.32737E-0008  0.42308E-0009 -0.35887E-0008
  0.32068E+0004 -0.29873E+0004 -0.36191E-0008  0.40842E-0009 -0.39712E-0008
  0.32500E+0004 -0.29872E+0004 -0.37907E-0008  0.37615E-0009 -0.41346E-0008
  0.30000E+0004 -0.29636E+0004 -0.23467E-0008  0.32274E-0009 -0.25069E-0008
  0.30432E+0004 -0.29635E+0004 -0.25183E-0008  0.36120E-0009 -0.27538E-0008
  0.31250E+0004 -0.29633E+0004 -0.28284E-0008  0.39579E-0009 -0.31680E-0008
  0.32068E+0004 -0.29631E+0004 -0.31223E-0008  0.37401E-0009 -0.35060E-0008
  0.32500E+0004 -0.29630E+0004 -0.32734E-0008  0.33852E-0009 -0.36541E-0008
  0.30000E+0004 -0.29397E+0004 -0.19222E-0008  0.30592E-0009 -0.21140E-0008
  0.30432E+0004 -0.29395E+0004 -0.20539E-0008  0.34026E-0009 -0.23223E-0008
  0.31250E+0004 -0.29393E+0004 -0.22956E-0008  0.36742E-0009 -0.26723E-0008
  0.32068E+0004 -0.29390E+0004 -0.25352E-0008  0.33927E-0009 -0.29628E-0008
  0.32500E+0004 -0.29388E+0004 -0.26646E-0008  0.30103E-0009 -0.30940E-0008
  0.30000E+0004 -0.29271E+0004 -0.16691E-0008  0.29637E-0009 -0.18816E-0008
  0.30432E+0004 -0.29269E+0004 -0.17788E-0008  0.32866E-0009 -0.20686E-0008
  0.31250E+0004 -0.29266E+0004 -0.19830E-0008  0.35220E-0009 -0.23834E-0008
  0.32068E+0004 -0.29262E+0004 -0.21930E-0008  0.32098E-0009 -0.26477E-0008
  0.32500E+0004 -0.29261E+0004 -0.23106E-0008  0.28145E-0009 -0.27695E-0008
  0.32500E+0004 -0.30000E+0004 -0.40232E-0008  0.39593E-0009 -0.43534E-0008
  0.32932E+0004 -0.30000E+0004 -0.41961E-0008  0.34889E-0009 -0.44961E-0008
  0.33750E+0004 -0.30000E+0004 -0.45008E-0008  0.21795E-0009 -0.46945E-0008
  0.34568E+0004 -0.30000E+0004 -0.47786E-0008  0.43255E-0010 -0.48153E-0008
  0.35000E+0004 -0.30000E+0004 -0.49149E-0008 -0.60578E-0010 -0.48554E-0008
  0.32500E+0004 -0.29872E+0004 -0.37907E-0008  0.37615E-0009 -0.41346E-0008
  0.32932E+0004 -0.29872E+0004 -0.39560E-0008  0.32759E-0009 -0.42731E-0008
  0.33750E+0004 -0.29872E+0004 -0.42540E-0008  0.19431E-0009 -0.44729E-0008
  0.34568E+0004 -0.29871E+0004 -0.45353E-0008  0.18095E-0010 -0.46066E-0008
  0.35000E+0004 -0.29871E+0004 -0.46775E-0008 -0.86462E-0010 -0.46578E-0008
  0.32500E+0004 -0.29630E+0004 -0.32734E-0008  0.33852E-0009 -0.36541E-0008
  0.32932E+0004 -0.29630E+0004 -0.34238E-0008  0.28729E-0009 -0.37838E-0008
  0.33750E+0004 -0.29629E+0004 -0.37084E-0008  0.15022E-0009 -0.39845E-0008
  0.34568E+0004 -0.29628E+0004 -0.39960E-0008 -0.28339E-0010 -0.41411E-0008
  0.35000E+0004 -0.29627E+0004 -0.41491E-0008 -0.13373E-0009 -0.42122E-0008
  0.32500E+0004 -0.29388E+0004 -0.26646E-0008  0.30103E-0009 -0.30940E-0008
  0.32932E+0004 -0.29387E+0004 -0.27994E-0008  0.24751E-0009 -0.32138E-0008
  0.33750E+0004 -0.29386E+0004 -0.30697E-0008  0.10739E-0009 -0.34128E-0008
  0.34568E+0004 -0.29384E+0004 -0.33626E-0008 -0.72771E-0010 -0.35893E-0008
  0.35000E+0004 -0.29383E+0004 -0.35259E-0008 -0.17857E-0009 -0.36786E-0008
  0.32500E+0004 -0.29261E+0004 -0.23106E-0008  0.28145E-0009 -0.27695E-0008
  0.32932E+0004 -0.29259E+0004 -0.24369E-0008  0.22688E-0009 -0.28835E-0008
  0.33750E+0004 -0.29257E+0004 -0.26991E-0008  0.85461E-0010 -0.30805E-0008
  0.34568E+0004 -0.29255E+0004 -0.29944E-0008 -0.95271E-0010 -0.32660E-0008
  0.35000E+0004 -0.29254E+0004 -0.31627E-0008 -0.20114E-0009 -0.33639E-0008
  0.35000E+0004 -0.30000E+0004 -0.49149E-0008 -0.60578E-0010 -0.48554E-0008
  0.35432E+0004 -0.30000E+0004 -0.50447E-0008 -0.16935E-0009 -0.48838E-0008
  0.36250E+0004 -0.30000E+0004 -0.52703E-0008 -0.37566E-0009 -0.49183E-0008
  0.37068E+0004 -0.30000E+0004 -0.54652E-0008 -0.56512E-0009 -0.49439E-0008
  0.37500E+0004 -0.30000E+0004 -0.55524E-0008 -0.65142E-0009 -0.49583E-0008
  0.35000E+0004 -0.29871E+0004 -0.46775E-0008 -0.86462E-0010 -0.46578E-0008
  0.35432E+0004 -0.29871E+0004 -0.48157E-0008 -0.19554E-0009 -0.47002E-0008
  0.36250E+0004 -0.29871E+0004 -0.50635E-0008 -0.40268E-0009 -0.47663E-0008
  0.37068E+0004 -0.29870E+0004 -0.52870E-0008 -0.59331E-0009 -0.48281E-0008
  0.37500E+0004 -0.29870E+0004 -0.53911E-0008 -0.68060E-0009 -0.48622E-0008
  0.35000E+0004 -0.29627E+0004 -0.41491E-0008 -0.13373E-0009 -0.42122E-0008
  0.35432E+0004 -0.29627E+0004 -0.43030E-0008 -0.24335E-0009 -0.42796E-0008
  0.36250E+0004 -0.29626E+0004 -0.45921E-0008 -0.45155E-0009 -0.44029E-0008
  0.37068E+0004 -0.29625E+0004 -0.48685E-0008 -0.64387E-0009 -0.45300E-0008
  0.37500E+0004 -0.29624E+0004 -0.50037E-0008 -0.73259E-0009 -0.45995E-0008
  0.35000E+0004 -0.29383E+0004 -0.35259E-0008 -0.17857E-0009 -0.36786E-0008
  0.35432E+0004 -0.29382E+0004 -0.36949E-0008 -0.28844E-0009 -0.37686E-0008
  0.36250E+0004 -0.29381E+0004 -0.40235E-0008 -0.49705E-0009 -0.39445E-0008
  0.37068E+0004 -0.29379E+0004 -0.43503E-0008 -0.69042E-0009 -0.41315E-0008
  0.37500E+0004 -0.29378E+0004 -0.45152E-0008 -0.78019E-0009 -0.42336E-0008
  0.35000E+0004 -0.29254E+0004 -0.31627E-0008 -0.20114E-0009 -0.33639E-0008
  0.35432E+0004 -0.29253E+0004 -0.33393E-0008 -0.31100E-0009 -0.34650E-0008
  0.36250E+0004 -0.29251E+0004 -0.36877E-0008 -0.51957E-0009 -0.36664E-0008
  0.37068E+0004 -0.29249E+0004 -0.40398E-0008 -0.71325E-0009 -0.38825E-0008
  0.37500E+0004 -0.29248E+0004 -0.42196E-0008 -0.80346E-0009 -0.40003E-0008
  0.37500E+0004 -0.30000E+0004 -0.55524E-0008 -0.65142E-0009 -0.49583E-0008
  0.37932E+0004 -0.30000E+0004 -0.56271E-0008 -0.72612E-0009 -0.49746E-0008
  0.38750E+0004 -0.30000E+0004 -0.57258E-0008 -0.82751E-0009 -0.50095E-0008
  0.39568E+0004 -0.30000E+0004 -0.57562E-0008 -0.87256E-0009 -0.50405E-0008
  0.40000E+0004 -0.30000E+0004 -0.57392E-0008 -0.87338E-0009 -0.50489E-0008
  0.37500E+0004 -0.29870E+0004 -0.53911E-0008 -0.68060E-0009 -0.48622E-0008
  0.37932E+0004 -0.29870E+0004 -0.54835E-0008 -0.75632E-0009 -0.48983E-0008
  0.38750E+0004 -0.29870E+0004 -0.56167E-0008 -0.86062E-0009 -0.49682E-0008
  0.39568E+0004 -0.29869E+0004 -0.56814E-0008 -0.90965E-0009 -0.50298E-0008
  0.40000E+0004 -0.29869E+0004 -0.56819E-0008 -0.91298E-0009 -0.50518E-0008
  0.37500E+0004 -0.29624E+0004 -0.50037E-0008 -0.73259E-0009 -0.45995E-0008
  0.37932E+0004 -0.29624E+0004 -0.51286E-0008 -0.81013E-0009 -0.46708E-0008
  0.38750E+0004 -0.29622E+0004 -0.53252E-0008 -0.91946E-0009 -0.48034E-0008
  0.39568E+0004 -0.29621E+0004 -0.54532E-0008 -0.97554E-0009 -0.49195E-0008
  0.40000E+0004 -0.29621E+0004 -0.54864E-0008 -0.98329E-0009 -0.49662E-0008
  0.37500E+0004 -0.29378E+0004 -0.45152E-0008 -0.78019E-0009 -0.42336E-0008
  0.37932E+0004 -0.29377E+0004 -0.46708E-0008 -0.85927E-0009 -0.43367E-0008
  0.38750E+0004 -0.29375E+0004 -0.49277E-0008 -0.97298E-0009 -0.45264E-0008
  0.39568E+0004 -0.29373E+0004 -0.51163E-0008 -0.10354E-0008 -0.46924E-0008
  0.40000E+0004 -0.29372E+0004 -0.51810E-0008 -0.10473E-0008 -0.47620E-0008
  0.37500E+0004 -0.29248E+0004 -0.42196E-0008 -0.80346E-0009 -0.40003E-0008
  0.37932E+0004 -0.29247E+0004 -0.43906E-0008 -0.88320E-0009 -0.41190E-0008
  0.38750E+0004 -0.29245E+0004 -0.46777E-0008 -0.99897E-0009 -0.43363E-0008
  0.39568E+0004 -0.29243E+0004 -0.48970E-0008 -0.10645E-0008 -0.45266E-0008
  0.40000E+0004 -0.29241E+0004 -0.49779E-0008 -0.10784E-0008 -0.46075E-0008
  0.40000E+0004 -0.30000E+0004 -0.57392E-0008 -0.87338E-0009 -0.50489E-0008
  0.40432E+0004 -0.30000E+0004 -0.56975E-0008 -0.86003E-0009 -0.50477E-0008
  0.41250E+0004 -0.30000E+0004 -0.55434E-0008 -0.79955E-0009 -0.50037E-0008
  0.42068E+0004 -0.30000E+0004 -0.52873E-0008 -0.70534E-0009 -0.48839E-0008
  0.42500E+0004 -0.30000E+0004 -0.51110E-0008 -0.64707E-0009 -0.47824E-0008
  0.40000E+0004 -0.29869E+0004 -0.56819E-0008 -0.91298E-0009 -0.50518E-0008
  0.40432E+0004 -0.29869E+0004 -0.56572E-0008 -0.90226E-0009 -0.50626E-0008
  0.41250E+0004 -0.29868E+0004 -0.55334E-0008 -0.84709E-0009 -0.50365E-0008
  0.42068E+0004 -0.29868E+0004 -0.53053E-0008 -0.75813E-0009 -0.49295E-0008
  0.42500E+0004 -0.29868E+0004 -0.51431E-0008 -0.70236E-0009 -0.48333E-0008
  0.40000E+0004 -0.29621E+0004 -0.54864E-0008 -0.98329E-0009 -0.49662E-0008
  0.40432E+0004 -0.29620E+0004 -0.54934E-0008 -0.97736E-0009 -0.49987E-0008
  0.41250E+0004 -0.29619E+0004 -0.54274E-0008 -0.93190E-0009 -0.50063E-0008
  0.42068E+0004 -0.29618E+0004 -0.52548E-0008 -0.85256E-0009 -0.49253E-0008
  0.42500E+0004 -0.29617E+0004 -0.51212E-0008 -0.80145E-0009 -0.48410E-0008
  0.40000E+0004 -0.29372E+0004 -0.51810E-0008 -0.10473E-0008 -0.47620E-0008
  0.40432E+0004 -0.29371E+0004 -0.52192E-0008 -0.10458E-0008 -0.48150E-0008
  0.41250E+0004 -0.29369E+0004 -0.52113E-0008 -0.10096E-0008 -0.48559E-0008
  0.42068E+0004 -0.29367E+0004 -0.50966E-0008 -0.93950E-0009 -0.48036E-0008
  0.42500E+0004 -0.29366E+0004 -0.49940E-0008 -0.89295E-0009 -0.47338E-0008
  0.40000E+0004 -0.29241E+0004 -0.49779E-0008 -0.10784E-0008 -0.46075E-0008
  0.40432E+0004 -0.29240E+0004 -0.50321E-0008 -0.10792E-0008 -0.46708E-0008
  0.41250E+0004 -0.29238E+0004 -0.50549E-0008 -0.10476E-0008 -0.47290E-0008
  0.42068E+0004 -0.29235E+0004 -0.49715E-0008 -0.98229E-0009 -0.46928E-0008
  0.42500E+0004 -0.29234E+0004 -0.48861E-0008 -0.93810E-0009 -0.46318E-0008
  0.42500E+0004 -0.30000E+0004 -0.51110E-0008 -0.64707E-0009 -0.47824E-0008
  0.42932E+0004 -0.30000E+0004 -0.49083E-0008 -0.58642E-0009 -0.46525E-0008
  0.43750E+0004 -0.30000E+0004 -0.44579E-0008 -0.47100E-0009 -0.43237E-0008
  0.44568E+0004 -0.30000E+0004 -0.39402E-0008 -0.36556E-0009 -0.38944E-0008
  0.45000E+0004 -0.30000E+0004 -0.36492E-0008 -0.31635E-0009 -0.36338E-0008
  0.42500E+0004 -0.29868E+0004 -0.51431E-0008 -0.70236E-0009 -0.48333E-0008
  0.42932E+0004 -0.29868E+0004 -0.49541E-0008 -0.64391E-0009 -0.47078E-0008
  0.43750E+0004 -0.29867E+0004 -0.45292E-0008 -0.53158E-0009 -0.43872E-0008
  0.44568E+0004 -0.29867E+0004 -0.40367E-0008 -0.42759E-0009 -0.39667E-0008
  0.45000E+0004 -0.29867E+0004 -0.37590E-0008 -0.37839E-0009 -0.37114E-0008
  0.42500E+0004 -0.29617E+0004 -0.51212E-0008 -0.80145E-0009 -0.48410E-0008
  0.42932E+0004 -0.29616E+0004 -0.49608E-0008 -0.74715E-0009 -0.47270E-0008
  0.43750E+0004 -0.29615E+0004 -0.45903E-0008 -0.64082E-0009 -0.44287E-0008
  0.44568E+0004 -0.29614E+0004 -0.41535E-0008 -0.53987E-0009 -0.40337E-0008
  0.45000E+0004 -0.29614E+0004 -0.39055E-0008 -0.49091E-0009 -0.37937E-0008
  0.42500E+0004 -0.29366E+0004 -0.49940E-0008 -0.89295E-0009 -0.47338E-0008
  0.42932E+0004 -0.29365E+0004 -0.48652E-0008 -0.84276E-0009 -0.46348E-0008
  0.43750E+0004 -0.29364E+0004 -0.45568E-0008 -0.74257E-0009 -0.43674E-0008
  0.44568E+0004 -0.29362E+0004 -0.41850E-0008 -0.64502E-0009 -0.40088E-0008
  0.45000E+0004 -0.29361E+0004 -0.39722E-0008 -0.59662E-0009 -0.37905E-0008
  0.42500E+0004 -0.29234E+0004 -0.48861E-0008 -0.93810E-0009 -0.46318E-0008
  0.42932E+0004 -0.29233E+0004 -0.47751E-0008 -0.89005E-0009 -0.45419E-0008
  0.43750E+0004 -0.29231E+0004 -0.45022E-0008 -0.79315E-0009 -0.42943E-0008
  0.44568E+0004 -0.29229E+0004 -0.41682E-0008 -0.69755E-0009 -0.39592E-0008
  0.45000E+0004 -0.29228E+0004 -0.39759E-0008 -0.64957E-0009 -0.37547E-0008
  0.45000E+0004 -0.30000E+0004 -0.36492E-0008 -0.31635E-0009 -0.36338E-0008
  0.45432E+0004 -0.30000E+0004 -0.33524E-0008 -0.27298E-0009 -0.33559E-0008
  0.46250E+0004 -0.30000E+0004 -0.27908E-0008 -0.20496E-0009 -0.28011E-0008
  0.47068E+0004 -0.30000E+0004 -0.22590E-0008 -0.15359E-0009 -0.22469E-0008
  0.47500E+0004 -0.30000E+0004 -0.20007E-0008 -0.13088E-0009 -0.19700E-0008
  0.45000E+0004 -0.29867E+0004 -0.37590E-0008 -0.37839E-0009 -0.37114E-0008
  0.45432E+0004 -0.29866E+0004 -0.34754E-0008 -0.33452E-0009 -0.34394E-0008
  0.46250E+0004 -0.29866E+0004 -0.29381E-0008 -0.26422E-0009 -0.28966E-0008
  0.47068E+0004 -0.29866E+0004 -0.24285E-0008 -0.20907E-0009 -0.23546E-0008
  0.47500E+0004 -0.29865E+0004 -0.21803E-0008 -0.18383E-0009 -0.20833E-0008
  0.45000E+0004 -0.29614E+0004 -0.39055E-0008 -0.49091E-0009 -0.37937E-0008
  0.45432E+0004 -0.29613E+0004 -0.36517E-0008 -0.44641E-0009 -0.35379E-0008
  0.46250E+0004 -0.29612E+0004 -0.31695E-0008 -0.37241E-0009 -0.30283E-0008
  0.47068E+0004 -0.29611E+0004 -0.27101E-0008 -0.31080E-0009 -0.25188E-0008
  0.47500E+0004 -0.29610E+0004 -0.24849E-0008 -0.28120E-0009 -0.22628E-0008
  0.45000E+0004 -0.29361E+0004 -0.39722E-0008 -0.59662E-0009 -0.37905E-0008
  0.45432E+0004 -0.29360E+0004 -0.37537E-0008 -0.55183E-0009 -0.35577E-0008
  0.46250E+0004 -0.29358E+0004 -0.33371E-0008 -0.47495E-0009 -0.30938E-0008
  0.47068E+0004 -0.29356E+0004 -0.29377E-0008 -0.40777E-0009 -0.26287E-0008
  0.47500E+0004 -0.29355E+0004 -0.27401E-0008 -0.37434E-0009 -0.23937E-0008
  0.45000E+0004 -0.29228E+0004 -0.39759E-0008 -0.64957E-0009 -0.37547E-0008
  0.45432E+0004 -0.29226E+0004 -0.37780E-0008 -0.60475E-0009 -0.35364E-0008
  0.46250E+0004 -0.29224E+0004 -0.33997E-0008 -0.52667E-0009 -0.31013E-0008
  0.47068E+0004 -0.29222E+0004 -0.30354E-0008 -0.45690E-0009 -0.26641E-0008
  0.47500E+0004 -0.29220E+0004 -0.28540E-0008 -0.42167E-0009 -0.24422E-0008
  0.47500E+0004 -0.30000E+0004 -0.20007E-0008 -0.13088E-0009 -0.19700E-0008
  0.47932E+0004 -0.30000E+0004 -0.17626E-0008 -0.11012E-0009 -0.17117E-0008
  0.48750E+0004 -0.30000E+0004 -0.13756E-0008 -0.70996E-0010 -0.12914E-0008
  0.49568E+0004 -0.30000E+0004 -0.10805E-0008 -0.26657E-0010 -0.98191E-0009
  0.50000E+0004 -0.30000E+0004 -0.96181E-0009  0.76346E-0012 -0.86728E-0009
  0.47500E+0004 -0.29865E+0004 -0.21803E-0008 -0.18383E-0009 -0.20833E-0008
  0.47932E+0004 -0.29865E+0004 -0.19509E-0008 -0.16043E-0009 -0.18296E-0008
  0.48750E+0004 -0.29864E+0004 -0.15752E-0008 -0.11574E-0009 -0.14134E-0008
  0.49568E+0004 -0.29864E+0004 -0.12827E-0008 -0.65621E-0010 -0.11000E-0008
  0.50000E+0004 -0.29863E+0004 -0.11614E-0008 -0.35041E-0010 -0.97933E-0009
  0.47500E+0004 -0.29610E+0004 -0.24849E-0008 -0.28120E-0009 -0.22628E-0008
  0.47932E+0004 -0.29609E+0004 -0.22756E-0008 -0.25312E-0009 -0.20219E-0008
  0.48750E+0004 -0.29607E+0004 -0.19264E-0008 -0.19857E-0009 -0.16204E-0008
  0.49568E+0004 -0.29606E+0004 -0.16423E-0008 -0.13808E-0009 -0.13041E-0008
  0.50000E+0004 -0.29605E+0004 -0.15173E-0008 -0.10200E-0009 -0.11737E-0008
  0.47500E+0004 -0.29355E+0004 -0.27401E-0008 -0.37434E-0009 -0.23937E-0008
  0.47932E+0004 -0.29353E+0004 -0.25547E-0008 -0.34203E-0009 -0.21707E-0008
  0.48750E+0004 -0.29350E+0004 -0.22381E-0008 -0.27854E-0009 -0.17917E-0008
  0.49568E+0004 -0.29347E+0004 -0.19665E-0008 -0.20851E-0009 -0.14786E-0008
  0.50000E+0004 -0.29346E+0004 -0.18392E-0008 -0.16738E-0009 -0.13409E-0008
  0.47500E+0004 -0.29220E+0004 -0.28540E-0008 -0.42167E-0009 -0.24422E-0008
  0.47932E+0004 -0.29218E+0004 -0.26826E-0008 -0.38731E-0009 -0.22305E-0008
  0.48750E+0004 -0.29215E+0004 -0.23853E-0008 -0.31948E-0009 -0.18666E-0008
  0.49568E+0004 -0.29211E+0004 -0.21217E-0008 -0.24476E-0009 -0.15574E-0008
  0.50000E+0004 -0.29209E+0004 -0.19936E-0008 -0.20113E-0009 -0.14168E-0008
  0.50000E+0004 -0.30000E+0004 -0.96181E-0009  0.76346E-0012 -0.86728E-0009
  0.50432E+0004 -0.30000E+0004 -0.86689E-0009  0.31894E-0010 -0.78611E-0009
  0.51250E+0004 -0.30000E+0004 -0.74415E-0009  0.10066E-0009 -0.71658E-0009
  0.52068E+0004 -0.30000E+0004 -0.67785E-0009  0.18117E-0009 -0.73701E-0009
  0.52500E+0004 -0.30000E+0004 -0.65709E-0009  0.22688E-0009 -0.77289E-0009
  0.50000E+0004 -0.29863E+0004 -0.11614E-0008 -0.35041E-0010 -0.97933E-0009
  0.50432E+0004 -0.29863E+0004 -0.10611E-0008 -0.10802E-0011 -0.88899E-0009
  0.51250E+0004 -0.29862E+0004 -0.92047E-0009  0.72965E-0010 -0.79401E-0009
  0.52068E+0004 -0.29862E+0004 -0.82723E-0009  0.15820E-0009 -0.77901E-0009
  0.52500E+0004 -0.29861E+0004 -0.78941E-0009  0.20625E-0009 -0.79313E-0009
  0.50000E+0004 -0.29605E+0004 -0.15173E-0008 -0.10200E-0009 -0.11737E-0008
  0.50432E+0004 -0.29603E+0004 -0.14075E-0008 -0.62776E-0010 -0.10674E-0008
  0.51250E+0004 -0.29601E+0004 -0.12334E-0008  0.20798E-0010 -0.92576E-0009
  0.52068E+0004 -0.29599E+0004 -0.10889E-0008  0.11457E-0009 -0.84452E-0009
  0.52500E+0004 -0.29598E+0004 -0.10186E-0008  0.16669E-0009 -0.81766E-0009
  0.50000E+0004 -0.29346E+0004 -0.18392E-0008 -0.16738E-0009 -0.13409E-0008
  0.50432E+0004 -0.29344E+0004 -0.17208E-0008 -0.12323E-0009 -0.12207E-0008
  0.51250E+0004 -0.29341E+0004 -0.15142E-0008 -0.30775E-0010 -0.10351E-0008
  0.52068E+0004 -0.29337E+0004 -0.13190E-0008  0.70959E-0010 -0.88985E-0009
  0.52500E+0004 -0.29336E+0004 -0.12167E-0008  0.12684E-0009 -0.82313E-0009
  0.50000E+0004 -0.29209E+0004 -0.19936E-0008 -0.20113E-0009 -0.14168E-0008
  0.50432E+0004 -0.29207E+0004 -0.18712E-0008 -0.15453E-0009 -0.12901E-0008
  0.51250E+0004 -0.29203E+0004 -0.16480E-0008 -0.57667E-0010 -0.10828E-0008
  0.52068E+0004 -0.29199E+0004 -0.14266E-0008  0.48031E-0010 -0.90506E-0009
  0.52500E+0004 -0.29197E+0004 -0.13077E-0008  0.10578E-0009 -0.81807E-0009
  0.52500E+0004 -0.30000E+0004 -0.65709E-0009  0.22688E-0009 -0.77289E-0009
  0.52932E+0004 -0.30000E+0004 -0.64089E-0009  0.27435E-0009 -0.81916E-0009
  0.53750E+0004 -0.30000E+0004 -0.60995E-0009  0.36376E-0009 -0.91427E-0009
  0.54568E+0004 -0.30000E+0004 -0.55992E-0009  0.44710E-0009 -0.98842E-0009
  0.55000E+0004 -0.30000E+0004 -0.52010E-0009  0.48602E-0009 -0.10083E-0008
  0.52500E+0004 -0.29861E+0004 -0.78941E-0009  0.20625E-0009 -0.79313E-0009
  0.52932E+0004 -0.29861E+0004 -0.75472E-0009  0.25567E-0009 -0.81584E-0009
  0.53750E+0004 -0.29860E+0004 -0.68719E-0009  0.34842E-0009 -0.86465E-0009
  0.54568E+0004 -0.29860E+0004 -0.60212E-0009  0.43435E-0009 -0.89394E-0009
  0.55000E+0004 -0.29860E+0004 -0.54601E-0009  0.47432E-0009 -0.89252E-0009
  0.52500E+0004 -0.29598E+0004 -0.10186E-0008  0.16669E-0009 -0.81766E-0009
  0.52932E+0004 -0.29598E+0004 -0.94884E-0009  0.21975E-0009 -0.79635E-0009
  0.53750E+0004 -0.29596E+0004 -0.81243E-0009  0.31848E-0009 -0.75870E-0009
  0.54568E+0004 -0.29594E+0004 -0.66247E-0009  0.40894E-0009 -0.70522E-0009
  0.55000E+0004 -0.29594E+0004 -0.57672E-0009  0.45072E-0009 -0.66501E-0009
  0.52500E+0004 -0.29336E+0004 -0.12167E-0008  0.12684E-0009 -0.82313E-0009
  0.52932E+0004 -0.29334E+0004 -0.11125E-0008  0.18332E-0009 -0.75923E-0009
  0.53750E+0004 -0.29332E+0004 -0.90908E-0009  0.28755E-0009 -0.63835E-0009
  0.54568E+0004 -0.29329E+0004 -0.69744E-0009  0.38214E-0009 -0.50652E-0009
  0.55000E+0004 -0.29328E+0004 -0.58429E-0009  0.42554E-0009 -0.43030E-0009
  0.52500E+0004 -0.29197E+0004 -0.13077E-0008  0.10578E-0009 -0.81807E-0009
  0.52932E+0004 -0.29195E+0004 -0.11859E-0008  0.16396E-0009 -0.73254E-0009
  0.53750E+0004 -0.29192E+0004 -0.94839E-0009  0.27092E-0009 -0.56963E-0009
  0.54568E+0004 -0.29189E+0004 -0.70597E-0009  0.36753E-0009 -0.39880E-0009
  0.55000E+0004 -0.29187E+0004 -0.57948E-0009  0.41170E-0009 -0.30498E-0009
  0.55000E+0004 -0.30000E+0004 -0.52010E-0009  0.48602E-0009 -0.10083E-0008
  0.55432E+0004 -0.30000E+0004 -0.46879E-0009  0.52062E-0009 -0.10103E-0008
  0.56250E+0004 -0.30000E+0004 -0.33834E-0009  0.57067E-0009 -0.95748E-0009
  0.57068E+0004 -0.30000E+0004 -0.16690E-0009  0.59807E-0009 -0.82703E-0009
  0.57500E+0004 -0.30000E+0004 -0.63306E-0010  0.60287E-0009 -0.72917E-0009
  0.55000E+0004 -0.29860E+0004 -0.54601E-0009  0.47432E-0009 -0.89252E-0009
  0.55432E+0004 -0.29859E+0004 -0.48062E-0009  0.50971E-0009 -0.87566E-0009
  0.56250E+0004 -0.29859E+0004 -0.33172E-0009  0.56064E-0009 -0.79613E-0009
  0.57068E+0004 -0.29859E+0004 -0.15459E-0009  0.58800E-0009 -0.65307E-0009
  0.57500E+0004 -0.29858E+0004 -0.53678E-0010  0.59234E-0009 -0.55487E-0009
  0.55000E+0004 -0.29594E+0004 -0.57672E-0009  0.45072E-0009 -0.66501E-0009
  0.55432E+0004 -0.29593E+0004 -0.48629E-0009  0.48749E-0009 -0.61431E-0009
  0.56250E+0004 -0.29592E+0004 -0.30631E-0009  0.53981E-0009 -0.48853E-0009
  0.57068E+0004 -0.29590E+0004 -0.12320E-0009  0.56690E-0009 -0.32668E-0009
  0.57500E+0004 -0.29590E+0004 -0.30040E-0010  0.57039E-0009 -0.23066E-0009
  0.55000E+0004 -0.29328E+0004 -0.58429E-0009  0.42554E-0009 -0.43030E-0009
  0.55432E+0004 -0.29326E+0004 -0.47148E-0009  0.46349E-0009 -0.34896E-0009
  0.56250E+0004 -0.29324E+0004 -0.26622E-0009  0.51694E-0009 -0.18355E-0009
  0.57068E+0004 -0.29322E+0004 -0.83649E-0010  0.54358E-0009 -0.10077E-0010
  0.57500E+0004 -0.29321E+0004 -0.17251E-0011  0.54620E-0009  0.80043E-0010
  0.55000E+0004 -0.29187E+0004 -0.57948E-0009  0.41170E-0009 -0.30498E-0009
  0.55432E+0004 -0.29186E+0004 -0.45612E-0009  0.45022E-0009 -0.20896E-0009
  0.56250E+0004 -0.29183E+0004 -0.24010E-0009  0.50417E-0009 -0.25646E-0010
  0.57068E+0004 -0.29181E+0004 -0.60492E-0010  0.53052E-0009  0.15093E-0009
  0.57500E+0004 -0.29180E+0004  0.14140E-0010  0.53268E-0009  0.23642E-0009
  0.57500E+0004 -0.30000E+0004 -0.63306E-0010  0.60287E-0009 -0.72917E-0009
  0.57932E+0004 -0.30000E+0004  0.46467E-0010  0.60093E-0009 -0.61402E-0009
  0.58750E+0004 -0.30000E+0004  0.26056E-0009  0.58036E-0009 -0.36239E-0009
  0.59568E+0004 -0.30000E+0004  0.46276E-0009  0.54051E-0009 -0.93034E-0010
  0.60000E+0004 -0.30000E+0004  0.55604E-0009  0.51347E-0009  0.43895E-0010
  0.57500E+0004 -0.29858E+0004 -0.53678E-0010  0.59234E-0009 -0.55487E-0009
  0.57932E+0004 -0.29858E+0004  0.49630E-0010  0.58980E-0009 -0.44364E-0009
  0.58750E+0004 -0.29858E+0004  0.24143E-0009  0.56725E-0009 -0.21076E-0009
  0.59568E+0004 -0.29857E+0004  0.41070E-0009  0.52457E-0009  0.27632E-0010
  0.60000E+0004 -0.29857E+0004  0.48354E-0009  0.49564E-0009  0.14458E-0009
  0.57500E+0004 -0.29590E+0004 -0.30040E-0010  0.57039E-0009 -0.23066E-0009
  0.57932E+0004 -0.29589E+0004  0.58177E-0010  0.56658E-0009 -0.12969E-0009
  0.58750E+0004 -0.29587E+0004  0.20260E-0009  0.54030E-0009  0.62624E-0010
  0.59568E+0004 -0.29586E+0004  0.30488E-0009  0.49231E-0009  0.23798E-0009
  0.60000E+0004 -0.29585E+0004  0.33707E-0009  0.46000E-0009  0.31528E-0009
  0.57500E+0004 -0.29321E+0004 -0.17251E-0011  0.54620E-0009  0.80043E-0010
  0.57932E+0004 -0.29320E+0004  0.67942E-0010  0.54107E-0009  0.16711E-0009
  0.58750E+0004 -0.29317E+0004  0.15901E-0009  0.51110E-0009  0.31275E-0009
  0.59568E+0004 -0.29315E+0004  0.18951E-0009  0.45799E-0009  0.42041E-0009
  0.60000E+0004 -0.29314E+0004  0.17923E-0009  0.42245E-0009  0.45648E-0009
  0.57500E+0004 -0.29180E+0004  0.14140E-0010  0.53268E-0009  0.23642E-0009
  0.57932E+0004 -0.29178E+0004  0.72738E-0010  0.52685E-0009  0.31475E-0009
  0.58750E+0004 -0.29175E+0004  0.13360E-0009  0.49499E-0009  0.43356E-0009
  0.59568E+0004 -0.29172E+0004  0.12480E-0009  0.43926E-0009  0.50406E-0009
  0.60000E+0004 -0.29170E+0004  0.91679E-0010  0.40208E-0009  0.51799E-0009
  0.60000E+0004 -0.30000E+0004  0.55604E-0009  0.51347E-0009  0.43895E-0010
  0.60432E+0004 -0.30000E+0004  0.63534E-0009  0.48279E-0009  0.17084E-0009
  0.61250E+0004 -0.30000E+0004  0.73478E-0009  0.41892E-0009  0.36338E-0009
  0.62068E+0004 -0.30000E+0004  0.75116E-0009  0.35098E-0009  0.46777E-0009
  0.62500E+0004 -0.30000E+0004  0.72131E-0009  0.31498E-0009  0.47888E-0009
  0.60000E+0004 -0.29857E+0004  0.48354E-0009  0.49564E-0009  0.14458E-0009
  0.60432E+0004 -0.29856E+0004  0.54125E-0009  0.46305E-0009  0.25004E-0009
  0.61250E+0004 -0.29856E+0004  0.59902E-0009  0.39502E-0009  0.40024E-0009
  0.62068E+0004 -0.29855E+0004  0.57733E-0009  0.32269E-0009  0.46479E-0009
  0.62500E+0004 -0.29854E+0004  0.53039E-0009  0.28438E-0009  0.45738E-0009
  0.60000E+0004 -0.29585E+0004  0.33707E-0009  0.46000E-0009  0.31528E-0009
  0.60432E+0004 -0.29584E+0004  0.35215E-0009  0.42377E-0009  0.37870E-0009
  0.61250E+0004 -0.29582E+0004  0.32916E-0009  0.34807E-0009  0.44766E-0009
  0.62068E+0004 -0.29580E+0004  0.23540E-0009  0.26766E-0009  0.43779E-0009
  0.62500E+0004 -0.29579E+0004  0.15709E-0009  0.22511E-0009  0.39702E-0009
  0.60000E+0004 -0.29314E+0004  0.17923E-0009  0.42245E-0009  0.45648E-0009
  0.60432E+0004 -0.29312E+0004  0.15036E-0009  0.38270E-0009  0.47681E-0009
  0.61250E+0004 -0.29308E+0004  0.45850E-0010  0.29964E-0009  0.46464E-0009
  0.62068E+0004 -0.29305E+0004 -0.11827E-0009  0.21149E-0009  0.38333E-0009
  0.62500E+0004 -0.29303E+0004 -0.22596E-0009  0.16485E-0009  0.31210E-0009
  0.60000E+0004 -0.29170E+0004  0.91679E-0010  0.40208E-0009  0.51799E-0009
  0.60432E+0004 -0.29168E+0004  0.39436E-0010  0.36054E-0009  0.51548E-0009
  0.61250E+0004 -0.29164E+0004 -0.10774E-0009  0.27374E-0009  0.46113E-0009
  0.62068E+0004 -0.29160E+0004 -0.30769E-0009  0.18165E-0009  0.34389E-0009
  0.62500E+0004 -0.29157E+0004 -0.42982E-0009  0.13292E-0009  0.25799E-0009
  0.62500E+0004 -0.30000E+0004  0.72131E-0009  0.31498E-0009  0.47888E-0009
  0.62932E+0004 -0.30000E+0004  0.66344E-0009  0.27899E-0009  0.45746E-0009
  0.63750E+0004 -0.30000E+0004  0.47614E-0009  0.21230E-0009  0.32403E-0009
  0.64568E+0004 -0.30000E+0004  0.19371E-0009  0.14652E-0009  0.77154E-0010
  0.65000E+0004 -0.30000E+0004  0.11539E-0010  0.11151E-0009 -0.92156E-0010
  0.62500E+0004 -0.29854E+0004  0.53039E-0009  0.28438E-0009  0.45738E-0009
  0.62932E+0004 -0.29854E+0004  0.45813E-0009  0.24619E-0009  0.42000E-0009
  0.63750E+0004 -0.29853E+0004  0.25289E-0009  0.17573E-0009  0.26451E-0009
  0.64568E+0004 -0.29852E+0004 -0.33608E-0010  0.10716E-0009  0.76049E-0011
  0.65000E+0004 -0.29851E+0004 -0.21219E-0009  0.71262E-0010 -0.16227E-0009
  0.62500E+0004 -0.29579E+0004  0.15709E-0009  0.22511E-0009  0.39702E-0009
  0.62932E+0004 -0.29577E+0004  0.59104E-0010  0.18281E-0009  0.33169E-0009
  0.63750E+0004 -0.29574E+0004 -0.17526E-0009  0.10535E-0009  0.14105E-0009
  0.64568E+0004 -0.29571E+0004 -0.46229E-0009  0.31576E-0010 -0.12550E-0009
  0.65000E+0004 -0.29569E+0004 -0.62939E-0009 -0.60789E-0011 -0.29035E-0009
  0.62500E+0004 -0.29303E+0004 -0.22596E-0009  0.16485E-0009  0.31210E-0009
  0.62932E+0004 -0.29300E+0004 -0.34699E-0009  0.11859E-0009  0.22247E-0009
  0.63750E+0004 -0.29295E+0004 -0.60328E-0009  0.34334E-0010  0.62246E-0011
  0.64568E+0004 -0.29290E+0004 -0.88117E-0009 -0.44537E-0010 -0.25741E-0009
  0.65000E+0004 -0.29287E+0004 -0.10308E-0008 -0.83965E-0010 -0.40942E-0009
  0.62500E+0004 -0.29157E+0004 -0.42982E-0009  0.13292E-0009  0.25799E-0009
  0.62932E+0004 -0.29154E+0004 -0.56167E-0009  0.84650E-0010  0.15726E-0009
  0.63750E+0004 -0.29148E+0004 -0.82636E-0009 -0.30985E-0011 -0.68404E-0010
  0.64568E+0004 -0.29142E+0004 -0.10955E-0008 -0.84605E-0010 -0.32538E-0009
  0.65000E+0004 -0.29138E+0004 -0.12337E-0008 -0.12497E-0009 -0.46760E-0009
  0.65000E+0004 -0.30000E+0004  0.11539E-0010  0.11151E-0009 -0.92156E-0010
  0.65432E+0004 -0.30000E+0004 -0.18904E-0009  0.75683E-0010 -0.28235E-0009
  0.66250E+0004 -0.30000E+0004 -0.60489E-0009  0.36556E-0011 -0.68050E-0009
  0.67068E+0004 -0.30000E+0004 -0.10392E-0008 -0.76347E-0010 -0.10912E-0008
  0.67500E+0004 -0.30000E+0004 -0.12638E-0008 -0.12247E-0009 -0.12978E-0008
  0.65000E+0004 -0.29851E+0004 -0.21219E-0009  0.71262E-0010 -0.16227E-0009
  0.65432E+0004 -0.29850E+0004 -0.40556E-0009  0.34905E-0010 -0.34993E-0009
  0.66250E+0004 -0.29849E+0004 -0.79802E-0009 -0.36644E-0010 -0.73616E-0009
  0.67068E+0004 -0.29848E+0004 -0.11982E-0008 -0.11406E-0009 -0.11279E-0008
  0.67500E+0004 -0.29847E+0004 -0.14014E-0008 -0.15792E-0009 -0.13228E-0008
  0.65000E+0004 -0.29569E+0004 -0.62939E-0009 -0.60789E-0011 -0.29035E-0009
  0.65432E+0004 -0.29567E+0004 -0.80393E-0009 -0.43436E-0010 -0.46667E-0009
  0.66250E+0004 -0.29563E+0004 -0.11412E-0008 -0.11426E-0009 -0.81634E-0009
  0.67068E+0004 -0.29559E+0004 -0.14653E-0008 -0.18705E-0009 -0.11572E-0008
  0.67500E+0004 -0.29557E+0004 -0.16222E-0008 -0.22683E-0009 -0.13221E-0008
  0.65000E+0004 -0.29287E+0004 -0.10308E-0008 -0.83965E-0010 -0.40942E-0009
  0.65432E+0004 -0.29284E+0004 -0.11801E-0008 -0.12236E-0009 -0.56600E-0009
  0.66250E+0004 -0.29277E+0004 -0.14491E-0008 -0.19267E-0009 -0.86180E-0009
  0.67068E+0004 -0.29270E+0004 -0.16839E-0008 -0.26122E-0009 -0.11339E-0008
  0.67500E+0004 -0.29267E+0004 -0.17880E-0008 -0.29721E-0009 -0.12594E-0008
  0.65000E+0004 -0.29138E+0004 -0.12337E-0008 -0.12497E-0009 -0.46760E-0009
  0.65432E+0004 -0.29134E+0004 -0.13671E-0008 -0.16392E-0009 -0.61053E-0009
  0.66250E+0004 -0.29126E+0004 -0.15954E-0008 -0.23405E-0009 -0.87142E-0009
  0.67068E+0004 -0.29118E+0004 -0.17786E-0008 -0.30052E-0009 -0.11007E-0008
  0.67500E+0004 -0.29114E+0004 -0.18526E-0008 -0.33460E-0009 -0.12021E-0008
  0.67500E+0004 -0.30000E+0004 -0.12638E-0008 -0.12247E-0009 -0.12978E-0008
  0.67932E+0004 -0.30000E+0004 -0.14785E-0008 -0.17113E-0009 -0.14896E-0008
  0.68750E+0004 -0.30000E+0004 -0.18417E-0008 -0.26971E-0009 -0.17936E-0008
  0.69568E+0004 -0.30000E+0004 -0.21251E-0008 -0.37243E-0009 -0.19975E-0008
  0.70000E+0004 -0.30000E+0004 -0.22356E-0008 -0.42601E-0009 -0.20593E-0008
  0.67500E+0004 -0.29847E+0004 -0.14014E-0008 -0.15792E-0009 -0.13228E-0008
  0.67932E+0004 -0.29846E+0004 -0.15931E-0008 -0.20373E-0009 -0.15022E-0008
  0.68750E+0004 -0.29845E+0004 -0.19094E-0008 -0.29538E-0009 -0.17823E-0008
  0.69568E+0004 -0.29843E+0004 -0.21439E-0008 -0.38941E-0009 -0.19638E-0008
  0.70000E+0004 -0.29842E+0004 -0.22286E-0008 -0.43798E-0009 -0.20147E-0008
  0.67500E+0004 -0.29557E+0004 -0.16222E-0008 -0.22683E-0009 -0.13221E-0008
  0.67932E+0004 -0.29554E+0004 -0.17648E-0008 -0.26748E-0009 -0.14705E-0008
  0.68750E+0004 -0.29550E+0004 -0.19833E-0008 -0.34643E-0009 -0.16927E-0008
  0.69568E+0004 -0.29545E+0004 -0.21193E-0008 -0.42451E-0009 -0.18218E-0008
  0.70000E+0004 -0.29543E+0004 -0.21537E-0008 -0.46374E-0009 -0.18487E-0008
  0.67500E+0004 -0.29267E+0004 -0.17880E-0008 -0.29721E-0009 -0.12594E-0008
  0.67932E+0004 -0.29263E+0004 -0.18753E-0008 -0.33298E-0009 -0.13679E-0008
  0.68750E+0004 -0.29255E+0004 -0.19868E-0008 -0.39989E-0009 -0.15174E-0008
  0.69568E+0004 -0.29247E+0004 -0.20192E-0008 -0.46271E-0009 -0.15835E-0008
  0.70000E+0004 -0.29243E+0004 -0.20027E-0008 -0.49293E-0009 -0.15830E-0008
  0.67500E+0004 -0.29114E+0004 -0.18526E-0008 -0.33460E-0009 -0.12021E-0008
  0.67932E+0004 -0.29109E+0004 -0.19089E-0008 -0.36793E-0009 -0.12864E-0008
  0.68750E+0004 -0.29099E+0004 -0.19613E-0008 -0.42875E-0009 -0.13926E-0008
  0.69568E+0004 -0.29090E+0004 -0.19382E-0008 -0.48381E-0009 -0.14221E-0008
  0.70000E+0004 -0.29085E+0004 -0.18951E-0008 -0.50941E-0009 -0.14062E-0008
  0.70000E+0004 -0.30000E+0004 -0.22356E-0008 -0.42601E-0009 -0.20593E-0008
  0.70432E+0004 -0.30000E+0004 -0.23168E-0008 -0.47762E-0009 -0.20883E-0008
  0.71250E+0004 -0.30000E+0004 -0.23885E-0008 -0.56542E-0009 -0.20560E-0008
  0.72068E+0004 -0.30000E+0004 -0.23553E-0008 -0.63363E-0009 -0.19189E-0008
  0.72500E+0004 -0.30000E+0004 -0.22990E-0008 -0.65976E-0009 -0.18099E-0008
  0.70000E+0004 -0.29842E+0004 -0.22286E-0008 -0.43798E-0009 -0.20147E-0008
  0.70432E+0004 -0.29841E+0004 -0.22846E-0008 -0.48426E-0009 -0.20339E-0008
  0.71250E+0004 -0.29839E+0004 -0.23107E-0008 -0.56185E-0009 -0.19859E-0008
  0.72068E+0004 -0.29838E+0004 -0.22367E-0008 -0.62015E-0009 -0.18379E-0008
  0.72500E+0004 -0.29837E+0004 -0.21615E-0008 -0.64139E-0009 -0.17254E-0008
  0.70000E+0004 -0.29543E+0004 -0.21537E-0008 -0.46374E-0009 -0.18487E-0008
  0.70432E+0004 -0.29540E+0004 -0.21614E-0008 -0.50019E-0009 -0.18471E-0008
  0.71250E+0004 -0.29535E+0004 -0.21037E-0008 -0.55871E-0009 -0.17689E-0008
  0.72068E+0004 -0.29530E+0004 -0.19595E-0008 -0.59823E-0009 -0.16050E-0008
  0.72500E+0004 -0.29527E+0004 -0.18537E-0008 -0.61009E-0009 -0.14903E-0008
  0.70000E+0004 -0.29243E+0004 -0.20027E-0008 -0.49293E-0009 -0.15830E-0008
  0.70432E+0004 -0.29239E+0004 -0.19630E-0008 -0.51987E-0009 -0.15585E-0008
  0.71250E+0004 -0.29230E+0004 -0.18274E-0008 -0.55973E-0009 -0.14514E-0008
  0.72068E+0004 -0.29222E+0004 -0.16241E-0008 -0.58062E-0009 -0.12789E-0008
  0.72500E+0004 -0.29218E+0004 -0.14955E-0008 -0.58303E-0009 -0.11683E-0008
  0.70000E+0004 -0.29085E+0004 -0.18951E-0008 -0.50941E-0009 -0.14062E-0008
  0.70432E+0004 -0.29080E+0004 -0.18312E-0008 -0.53147E-0009 -0.13693E-0008
  0.71250E+0004 -0.29070E+0004 -0.16579E-0008 -0.56170E-0009 -0.12481E-0008
  0.72068E+0004 -0.29060E+0004 -0.14286E-0008 -0.57286E-0009 -0.10746E-0008
  0.72500E+0004 -0.29054E+0004 -0.12916E-0008 -0.57029E-0009 -0.96881E-0009
  0.72500E+0004 -0.30000E+0004 -0.22990E-0008 -0.65976E-0009 -0.18099E-0008
  0.72932E+0004 -0.30000E+0004 -0.22186E-0008 -0.67889E-0009 -0.16786E-0008
  0.73750E+0004 -0.30000E+0004 -0.20105E-0008 -0.69601E-0009 -0.13792E-0008
  0.74568E+0004 -0.30000E+0004 -0.17467E-0008 -0.69326E-0009 -0.10267E-0008
  0.75000E+0004 -0.30000E+0004 -0.15924E-0008 -0.68685E-0009 -0.82421E-0009
  0.72500E+0004 -0.29837E+0004 -0.21615E-0008 -0.64139E-0009 -0.17254E-0008
  0.72932E+0004 -0.29836E+0004 -0.20646E-0008 -0.65587E-0009 -0.15928E-0008
  0.73750E+0004 -0.29834E+0004 -0.18321E-0008 -0.66500E-0009 -0.12969E-0008
  0.74568E+0004 -0.29832E+0004 -0.15550E-0008 -0.65518E-0009 -0.95760E-0009
  0.75000E+0004 -0.29831E+0004 -0.13985E-0008 -0.64517E-0009 -0.76650E-0009
  0.72500E+0004 -0.29527E+0004 -0.18537E-0008 -0.61009E-0009 -0.14903E-0008
  0.72932E+0004 -0.29524E+0004 -0.17313E-0008 -0.61556E-0009 -0.13605E-0008
  0.73750E+0004 -0.29519E+0004 -0.14660E-0008 -0.60901E-0009 -0.10839E-0008
  0.74568E+0004 -0.29514E+0004 -0.11785E-0008 -0.58499E-0009 -0.78526E-0009
  0.75000E+0004 -0.29511E+0004 -0.10262E-0008 -0.56786E-0009 -0.62476E-0009
  0.72500E+0004 -0.29218E+0004 -0.14955E-0008 -0.58303E-0009 -0.11683E-0008
  0.72932E+0004 -0.29213E+0004 -0.13564E-0008 -0.57932E-0009 -0.10486E-0008
  0.73750E+0004 -0.29204E+0004 -0.10774E-0008 -0.55655E-0009 -0.80880E-0009
  0.74568E+0004 -0.29195E+0004 -0.80047E-0009 -0.51753E-0009 -0.57104E-0009
  0.75000E+0004 -0.29190E+0004 -0.66355E-0009 -0.49283E-0009 -0.45255E-0009
  0.72500E+0004 -0.29054E+0004 -0.12916E-0008 -0.57029E-0009 -0.96881E-0009
  0.72932E+0004 -0.29049E+0004 -0.11476E-0008 -0.56172E-0009 -0.85760E-0009
  0.73750E+0004 -0.29038E+0004 -0.86947E-0009 -0.53024E-0009 -0.64427E-0009
  0.74568E+0004 -0.29027E+0004 -0.60669E-0009 -0.48306E-0009 -0.44656E-0009
  0.75000E+0004 -0.29021E+0004 -0.48243E-0009 -0.45423E-0009 -0.35455E-0009
  0.75000E+0004 -0.30000E+0004 -0.15924E-0008 -0.68685E-0009 -0.82421E-0009
  0.75432E+0004 -0.30000E+0004 -0.14318E-0008 -0.67929E-0009 -0.61254E-0009
  0.76250E+0004 -0.30000E+0004 -0.11216E-0008 -0.66848E-0009 -0.19369E-0009
  0.77068E+0004 -0.30000E+0004 -0.82152E-0009 -0.67242E-0009  0.23560E-0009
  0.77500E+0004 -0.30000E+0004 -0.67438E-0009 -0.68373E-0009  0.45984E-0009
  0.75000E+0004 -0.29831E+0004 -0.13985E-0008 -0.64517E-0009 -0.76650E-0009
  0.75432E+0004 -0.29830E+0004 -0.12392E-0008 -0.63420E-0009 -0.56970E-0009
  0.76250E+0004 -0.29828E+0004 -0.94076E-0009 -0.61648E-0009 -0.18789E-0009
  0.77068E+0004 -0.29826E+0004 -0.66394E-0009 -0.61266E-0009  0.19347E-0009
  0.77500E+0004 -0.29825E+0004 -0.53281E-0009 -0.61928E-0009  0.38906E-0009
  0.75000E+0004 -0.29511E+0004 -0.10262E-0008 -0.56786E-0009 -0.62476E-0009
  0.75432E+0004 -0.29508E+0004 -0.87775E-0009 -0.54984E-0009 -0.46527E-0009
  0.76250E+0004 -0.29502E+0004 -0.61789E-0009 -0.51826E-0009 -0.17190E-0009
  0.77068E+0004 -0.29496E+0004 -0.40122E-0009 -0.49919E-0009  0.99778E-0010
  0.77500E+0004 -0.29493E+0004 -0.30902E-0009 -0.49695E-0009  0.23081E-0009
  0.75000E+0004 -0.29190E+0004 -0.66355E-0009 -0.49283E-0009 -0.45255E-0009
  0.75432E+0004 -0.29185E+0004 -0.53718E-0009 -0.46724E-0009 -0.34188E-0009
  0.76250E+0004 -0.29176E+0004 -0.33668E-0009 -0.42102E-0009 -0.15914E-0009
  0.77068E+0004 -0.29166E+0004 -0.19977E-0009 -0.38613E-0009 -0.19030E-0010
  0.77500E+0004 -0.29161E+0004 -0.15630E-0009 -0.37491E-0009  0.36078E-0010
  0.75000E+0004 -0.29021E+0004 -0.48243E-0009 -0.45423E-0009 -0.35455E-0009
  0.75432E+0004 -0.29015E+0004 -0.37211E-0009 -0.42449E-0009 -0.27398E-0009
  0.76250E+0004 -0.29004E+0004 -0.21081E-0009 -0.37029E-0009 -0.15757E-0009
  0.77068E+0004 -0.28992E+0004 -0.12295E-0009 -0.32690E-0009 -0.94274E-0010
  0.77500E+0004 -0.28986E+0004 -0.10843E-0009 -0.31090E-0009 -0.82828E-0010
  0.77500E+0004 -0.30000E+0004 -0.67438E-0009 -0.68373E-0009  0.45984E-0009
  0.77932E+0004 -0.30000E+0004 -0.53847E-0009 -0.70218E-0009  0.67835E-0009
  0.78750E+0004 -0.30000E+0004 -0.32206E-0009 -0.75865E-0009  0.10626E-0008
  0.79568E+0004 -0.30000E+0004 -0.17281E-0009 -0.84031E-0009  0.13845E-0008
  0.80000E+0004 -0.30000E+0004 -0.12567E-0009 -0.89142E-0009  0.15200E-0008
  0.77500E+0004 -0.29825E+0004 -0.53281E-0009 -0.61928E-0009  0.38906E-0009
  0.77932E+0004 -0.29824E+0004 -0.41519E-0009 -0.63286E-0009  0.57697E-0009
  0.78750E+0004 -0.29822E+0004 -0.23741E-0009 -0.67901E-0009  0.90112E-0009
  0.79568E+0004 -0.29819E+0004 -0.12971E-0009 -0.74963E-0009  0.11637E-0008
  0.80000E+0004 -0.29818E+0004 -0.10460E-0009 -0.79488E-0009  0.12699E-0008
  0.77500E+0004 -0.29493E+0004 -0.30902E-0009 -0.49695E-0009  0.23081E-0009
  0.77932E+0004 -0.29490E+0004 -0.23434E-0009 -0.50106E-0009  0.35052E-0009
  0.78750E+0004 -0.29483E+0004 -0.14547E-0009 -0.52774E-0009  0.54091E-0009
  0.79568E+0004 -0.29477E+0004 -0.13130E-0009 -0.57771E-0009  0.67122E-0009
  0.80000E+0004 -0.29474E+0004 -0.15527E-0009 -0.61205E-0009  0.71146E-0009
  0.77500E+0004 -0.29161E+0004 -0.15630E-0009 -0.37491E-0009  0.36078E-0010
  0.77932E+0004 -0.29155E+0004 -0.13391E-0009 -0.36948E-0009  0.76456E-0010
  0.78750E+0004 -0.29145E+0004 -0.15041E-0009 -0.37684E-0009  0.11244E-0009
  0.79568E+0004 -0.29135E+0004 -0.24397E-0009 -0.40652E-0009  0.90960E-0010
  0.80000E+0004 -0.29129E+0004 -0.32339E-0009 -0.43015E-0009  0.55490E-0010
  0.77500E+0004 -0.28986E+0004 -0.10843E-0009 -0.31090E-0009 -0.82828E-0010
  0.77932E+0004 -0.28979E+0004 -0.11660E-0009 -0.30043E-0009 -0.87742E-0010
  0.78750E+0004 -0.28967E+0004 -0.19338E-0009 -0.29769E-0009 -0.13911E-0009
  0.79568E+0004 -0.28954E+0004 -0.34715E-0009 -0.31683E-0009 -0.24572E-0009
  0.80000E+0004 -0.28947E+0004 -0.45703E-0009 -0.33489E-0009 -0.32342E-0009
  0.80000E+0004 -0.30000E+0004 -0.12567E-0009 -0.89142E-0009  0.15200E-0008
  0.80432E+0004 -0.30000E+0004 -0.10171E-0009 -0.94599E-0009  0.16277E-0008
  0.81250E+0004 -0.30000E+0004 -0.12267E-0009 -0.10545E-0008  0.17466E-0008
  0.82068E+0004 -0.30000E+0004 -0.22818E-0009 -0.11615E-0008  0.17495E-0008
  0.82500E+0004 -0.30000E+0004 -0.31531E-0009 -0.12148E-0008  0.17058E-0008
  0.80000E+0004 -0.29818E+0004 -0.10460E-0009 -0.79488E-0009  0.12699E-0008
  0.80432E+0004 -0.29817E+0004 -0.10258E-0009 -0.84375E-0009  0.13498E-0008
  0.81250E+0004 -0.29815E+0004 -0.16376E-0009 -0.94242E-0009  0.14229E-0008
  0.82068E+0004 -0.29812E+0004 -0.30780E-0009 -0.10414E-0008  0.13890E-0008
  0.82500E+0004 -0.29811E+0004 -0.41470E-0009 -0.10915E-0008  0.13295E-0008
  0.80000E+0004 -0.29474E+0004 -0.15527E-0009 -0.61205E-0009  0.71146E-0009
  0.80432E+0004 -0.29470E+0004 -0.20148E-0009 -0.65019E-0009  0.72886E-0009
  0.81250E+0004 -0.29463E+0004 -0.34949E-0009 -0.73016E-0009  0.69720E-0009
  0.82068E+0004 -0.29456E+0004 -0.57334E-0009 -0.81361E-0009  0.57827E-0009
  0.82500E+0004 -0.29453E+0004 -0.71947E-0009 -0.85719E-0009  0.48210E-0009
  0.80000E+0004 -0.29129E+0004 -0.32339E-0009 -0.43015E-0009  0.55490E-0010
  0.80432E+0004 -0.29123E+0004 -0.42332E-0009 -0.45773E-0009  0.11910E-0011
  0.81250E+0004 -0.29112E+0004 -0.66535E-0009 -0.51904E-0009 -0.15063E-0009
  0.82068E+0004 -0.29101E+0004 -0.97103E-0009 -0.58653E-0009 -0.36636E-0009
  0.82500E+0004 -0.29095E+0004 -0.11551E-0008 -0.62310E-0009 -0.50371E-0009
  0.80000E+0004 -0.28947E+0004 -0.45703E-0009 -0.33489E-0009 -0.32342E-0009
  0.80432E+0004 -0.28940E+0004 -0.58605E-0009 -0.35697E-0009 -0.41755E-0009
  0.81250E+0004 -0.28927E+0004 -0.87772E-0009 -0.40848E-0009 -0.63565E-0009
  0.82068E+0004 -0.28913E+0004 -0.12245E-0008 -0.46741E-0009 -0.90386E-0009
  0.82500E+0004 -0.28906E+0004 -0.14266E-0008 -0.50012E-0009 -0.10630E-0008
  0.82500E+0004 -0.30000E+0004 -0.31531E-0009 -0.12148E-0008  0.17058E-0008
  0.82932E+0004 -0.30000E+0004 -0.42147E-0009 -0.12651E-0008  0.16340E-0008
  0.83750E+0004 -0.30000E+0004 -0.66623E-0009 -0.13517E-0008  0.14328E-0008
  0.84568E+0004 -0.30000E+0004 -0.95079E-0009 -0.14283E-0008  0.11716E-0008
  0.85000E+0004 -0.30000E+0004 -0.11098E-0008 -0.14659E-0008  0.10203E-0008
  0.82500E+0004 -0.29811E+0004 -0.41470E-0009 -0.10915E-0008  0.13295E-0008
  0.82932E+0004 -0.29810E+0004 -0.54043E-0009 -0.11394E-0008  0.12442E-0008
  0.83750E+0004 -0.29808E+0004 -0.82248E-0009 -0.12233E-0008  0.10222E-0008
  0.84568E+0004 -0.29806E+0004 -0.11455E-0008 -0.12992E-0008  0.74438E-0009
  0.85000E+0004 -0.29805E+0004 -0.13256E-0008 -0.13373E-0008  0.58545E-0009
  0.82500E+0004 -0.29453E+0004 -0.71947E-0009 -0.85719E-0009  0.48210E-0009
  0.82932E+0004 -0.29450E+0004 -0.88250E-0009 -0.89984E-0009  0.36585E-0009
  0.83750E+0004 -0.29444E+0004 -0.12316E-0008 -0.97716E-0009  0.97623E-0010
  0.84568E+0004 -0.29438E+0004 -0.16189E-0008 -0.10503E-0008 -0.21405E-0009
  0.85000E+0004 -0.29435E+0004 -0.18323E-0008 -0.10880E-0008 -0.38706E-0009
  0.82500E+0004 -0.29095E+0004 -0.11551E-0008 -0.62310E-0009 -0.50371E-0009
  0.82932E+0004 -0.29090E+0004 -0.13522E-0008 -0.65989E-0009 -0.65388E-0009
  0.83750E+0004 -0.29080E+0004 -0.17572E-0008 -0.72892E-0009 -0.97006E-0009
  0.84568E+0004 -0.29070E+0004 -0.21917E-0008 -0.79696E-0009 -0.13122E-0008
  0.85000E+0004 -0.29064E+0004 -0.24272E-0008 -0.83307E-0009 -0.14956E-0008
  0.82500E+0004 -0.28906E+0004 -0.14266E-0008 -0.50012E-0009 -0.10630E-0008
  0.82932E+0004 -0.28900E+0004 -0.16389E-0008 -0.53358E-0009 -0.12306E-0008
  0.83750E+0004 -0.28887E+0004 -0.20666E-0008 -0.59764E-0009 -0.15699E-0008
  0.84568E+0004 -0.28875E+0004 -0.25168E-0008 -0.66225E-0009 -0.19241E-0008
  0.85000E+0004 -0.28869E+0004 -0.27583E-0008 -0.69706E-0009 -0.21102E-0008
  0.85000E+0004 -0.30000E+0004 -0.11098E-0008 -0.14659E-0008  0.10203E-0008
  0.85432E+0004 -0.30000E+0004 -0.12709E-0008 -0.15026E-0008  0.86578E-0009
  0.86250E+0004 -0.30000E+0004 -0.15722E-0008 -0.15721E-0008  0.57781E-0009
  0.87068E+0004 -0.30000E+0004 -0.18535E-0008 -0.16443E-0008  0.31527E-0009
  0.87500E+0004 -0.30000E+0004 -0.19891E-0008 -0.16840E-0008  0.19220E-0009
  0.85000E+0004 -0.29805E+0004 -0.13256E-0008 -0.13373E-0008  0.58545E-0009
  0.85432E+0004 -0.29804E+0004 -0.15077E-0008 -0.13749E-0008  0.42472E-0009
  0.86250E+0004 -0.29803E+0004 -0.18500E-0008 -0.14467E-0008  0.12604E-0009
  0.87068E+0004 -0.29801E+0004 -0.21731E-0008 -0.15217E-0008 -0.14556E-0009
  0.87500E+0004 -0.29800E+0004 -0.23307E-0008 -0.15630E-0008 -0.27268E-0009
  0.85000E+0004 -0.29435E+0004 -0.18323E-0008 -0.10880E-0008 -0.38706E-0009
  0.85432E+0004 -0.29432E+0004 -0.20466E-0008 -0.11263E-0008 -0.55795E-0009
  0.86250E+0004 -0.29428E+0004 -0.24495E-0008 -0.12006E-0008 -0.87119E-0009
  0.87068E+0004 -0.29424E+0004 -0.28324E-0008 -0.12790E-0008 -0.11519E-0008
  0.87500E+0004 -0.29422E+0004 -0.30211E-0008 -0.13222E-0008 -0.12816E-0008
  0.85000E+0004 -0.29064E+0004 -0.24272E-0008 -0.83307E-0009 -0.14956E-0008
  0.85432E+0004 -0.29061E+0004 -0.26610E-0008 -0.87084E-0009 -0.16716E-0008
  0.86250E+0004 -0.29054E+0004 -0.30976E-0008 -0.94525E-0009 -0.19873E-0008
  0.87068E+0004 -0.29047E+0004 -0.35112E-0008 -0.10247E-0008 -0.22627E-0008
  0.87500E+0004 -0.29043E+0004 -0.37150E-0008 -0.10688E-0008 -0.23865E-0008
  0.85000E+0004 -0.28869E+0004 -0.27583E-0008 -0.69706E-0009 -0.21102E-0008
  0.85432E+0004 -0.28865E+0004 -0.29963E-0008 -0.73407E-0009 -0.22858E-0008
  0.86250E+0004 -0.28856E+0004 -0.34385E-0008 -0.80763E-0009 -0.25962E-0008
  0.87068E+0004 -0.28848E+0004 -0.38555E-0008 -0.88681E-0009 -0.28616E-0008
  0.87500E+0004 -0.28844E+0004 -0.40603E-0008 -0.93095E-0009 -0.29785E-0008
  0.87500E+0004 -0.30000E+0004 -0.19891E-0008 -0.16840E-0008  0.19220E-0009
  0.87932E+0004 -0.30000E+0004 -0.21132E-0008 -0.17249E-0008  0.82398E-0010
  0.88750E+0004 -0.30000E+0004 -0.23117E-0008 -0.18039E-0008 -0.86926E-0010
  0.89568E+0004 -0.30000E+0004 -0.24532E-0008 -0.18816E-0008 -0.19980E-0009
  0.90000E+0004 -0.30000E+0004 -0.25017E-0008 -0.19203E-0008 -0.23537E-0009
  0.87500E+0004 -0.29800E+0004 -0.23307E-0008 -0.15630E-0008 -0.27268E-0009
  0.87932E+0004 -0.29800E+0004 -0.24763E-0008 -0.16055E-0008 -0.38526E-0009
  0.88750E+0004 -0.29799E+0004 -0.27152E-0008 -0.16878E-0008 -0.55840E-0009
  0.89568E+0004 -0.29798E+0004 -0.28965E-0008 -0.17691E-0008 -0.67328E-0009
  0.90000E+0004 -0.29797E+0004 -0.29661E-0008 -0.18100E-0008 -0.70976E-0009
  0.87500E+0004 -0.29422E+0004 -0.30211E-0008 -0.13222E-0008 -0.12816E-0008
  0.87932E+0004 -0.29420E+0004 -0.31965E-0008 -0.13671E-0008 -0.13940E-0008
  0.88750E+0004 -0.29417E+0004 -0.34908E-0008 -0.14542E-0008 -0.15627E-0008
  0.89568E+0004 -0.29414E+0004 -0.37264E-0008 -0.15412E-0008 -0.16687E-0008
  0.90000E+0004 -0.29412E+0004 -0.38247E-0008 -0.15854E-0008 -0.16994E-0008
  0.87500E+0004 -0.29043E+0004 -0.37150E-0008 -0.10688E-0008 -0.23865E-0008
  0.87932E+0004 -0.29041E+0004 -0.39044E-0008 -0.11150E-0008 -0.24902E-0008
  0.88750E+0004 -0.29035E+0004 -0.42238E-0008 -0.12051E-0008 -0.26373E-0008
  0.89568E+0004 -0.29030E+0004 -0.44840E-0008 -0.12961E-0008 -0.27166E-0008
  0.90000E+0004 -0.29028E+0004 -0.45955E-0008 -0.13430E-0008 -0.27319E-0008
  0.87500E+0004 -0.28844E+0004 -0.40603E-0008 -0.93095E-0009 -0.29785E-0008
  0.87932E+0004 -0.28840E+0004 -0.42502E-0008 -0.97742E-0009 -0.30736E-0008
  0.88750E+0004 -0.28834E+0004 -0.45701E-0008 -0.10685E-0008 -0.32019E-0008
  0.89568E+0004 -0.28828E+0004 -0.48308E-0008 -0.11609E-0008 -0.32599E-0008
  0.90000E+0004 -0.28825E+0004 -0.49430E-0008 -0.12089E-0008 -0.32631E-0008
  0.90000E+0004 -0.30000E+0004 -0.25017E-0008 -0.19203E-0008 -0.23537E-0009
  0.90432E+0004 -0.30000E+0004 -0.25302E-0008 -0.19569E-0008 -0.25272E-0009
  0.91250E+0004 -0.30000E+0004 -0.25252E-0008 -0.20170E-0008 -0.23416E-0009
  0.92068E+0004 -0.30000E+0004 -0.24366E-0008 -0.20622E-0008 -0.14242E-0009
  0.92500E+0004 -0.30000E+0004 -0.23547E-0008 -0.20791E-0008 -0.63537E-0010
  0.90000E+0004 -0.29797E+0004 -0.29661E-0008 -0.18100E-0008 -0.70976E-0009
  0.90432E+0004 -0.29796E+0004 -0.30155E-0008 -0.18488E-0008 -0.72773E-0009
  0.91250E+0004 -0.29795E+0004 -0.30510E-0008 -0.19136E-0008 -0.71194E-0009
  0.92068E+0004 -0.29794E+0004 -0.30035E-0008 -0.19642E-0008 -0.62535E-0009
  0.92500E+0004 -0.29794E+0004 -0.29436E-0008 -0.19840E-0008 -0.55085E-0009
  0.90000E+0004 -0.29412E+0004 -0.38247E-0008 -0.15854E-0008 -0.16994E-0008
  0.90432E+0004 -0.29411E+0004 -0.39032E-0008 -0.16279E-0008 -0.17115E-0008
  0.91250E+0004 -0.29408E+0004 -0.39958E-0008 -0.17007E-0008 -0.16861E-0008
  0.92068E+0004 -0.29404E+0004 -0.40087E-0008 -0.17605E-0008 -0.15946E-0008
  0.92500E+0004 -0.29403E+0004 -0.39821E-0008 -0.17855E-0008 -0.15203E-0008
  0.90000E+0004 -0.29028E+0004 -0.45955E-0008 -0.13430E-0008 -0.27319E-0008
  0.90432E+0004 -0.29025E+0004 -0.46880E-0008 -0.13884E-0008 -0.27283E-0008
  0.91250E+0004 -0.29020E+0004 -0.48103E-0008 -0.14679E-0008 -0.26743E-0008
  0.92068E+0004 -0.29014E+0004 -0.48589E-0008 -0.15356E-0008 -0.25588E-0008
  0.92500E+0004 -0.29012E+0004 -0.48539E-0008 -0.15653E-0008 -0.24747E-0008
  0.90000E+0004 -0.28825E+0004 -0.49430E-0008 -0.12089E-0008 -0.32631E-0008
  0.90432E+0004 -0.28821E+0004 -0.50367E-0008 -0.12555E-0008 -0.32475E-0008
  0.91250E+0004 -0.28815E+0004 -0.51635E-0008 -0.13380E-0008 -0.31710E-0008
  0.92068E+0004 -0.28809E+0004 -0.52207E-0008 -0.14094E-0008 -0.30356E-0008
  0.92500E+0004 -0.28805E+0004 -0.52222E-0008 -0.14414E-0008 -0.29426E-0008
  0.92500E+0004 -0.30000E+0004 -0.23547E-0008 -0.20791E-0008 -0.63537E-0010
  0.92932E+0004 -0.30000E+0004 -0.22481E-0008 -0.20912E-0008  0.37231E-0010
  0.93750E+0004 -0.30000E+0004 -0.19804E-0008 -0.20995E-0008  0.28538E-0009
  0.94568E+0004 -0.30000E+0004 -0.16337E-0008 -0.20893E-0008  0.60209E-0009
  0.95000E+0004 -0.30000E+0004 -0.14238E-0008 -0.20764E-0008  0.79152E-0009
  0.92500E+0004 -0.29794E+0004 -0.29436E-0008 -0.19840E-0008 -0.55085E-0009
  0.92932E+0004 -0.29793E+0004 -0.28583E-0008 -0.19991E-0008 -0.45457E-0009
  0.93750E+0004 -0.29792E+0004 -0.26298E-0008 -0.20132E-0008 -0.21773E-0009
  0.94568E+0004 -0.29791E+0004 -0.23176E-0008 -0.20085E-0008  0.86824E-0010
  0.95000E+0004 -0.29791E+0004 -0.21231E-0008 -0.19983E-0008  0.26987E-0009
  0.92500E+0004 -0.29403E+0004 -0.39821E-0008 -0.17855E-0008 -0.15203E-0008
  0.92932E+0004 -0.29401E+0004 -0.39304E-0008 -0.18060E-0008 -0.14256E-0008
  0.93750E+0004 -0.29398E+0004 -0.37662E-0008 -0.18306E-0008 -0.11975E-0008
  0.94568E+0004 -0.29396E+0004 -0.35151E-0008 -0.18361E-0008 -0.90660E-0009
  0.95000E+0004 -0.29394E+0004 -0.33499E-0008 -0.18311E-0008 -0.73162E-0009
  0.92500E+0004 -0.29012E+0004 -0.48539E-0008 -0.15653E-0008 -0.24747E-0008
  0.92932E+0004 -0.29009E+0004 -0.48256E-0008 -0.15908E-0008 -0.23724E-0008
  0.93750E+0004 -0.29005E+0004 -0.47103E-0008 -0.16252E-0008 -0.21369E-0008
  0.94568E+0004 -0.29000E+0004 -0.45119E-0008 -0.16407E-0008 -0.18469E-0008
  0.95000E+0004 -0.28998E+0004 -0.43744E-0008 -0.16408E-0008 -0.16747E-0008
  0.92500E+0004 -0.28805E+0004 -0.52222E-0008 -0.14414E-0008 -0.29426E-0008
  0.92932E+0004 -0.28802E+0004 -0.52019E-0008 -0.14693E-0008 -0.28327E-0008
  0.93750E+0004 -0.28797E+0004 -0.51058E-0008 -0.15087E-0008 -0.25871E-0008
  0.94568E+0004 -0.28792E+0004 -0.49308E-0008 -0.15293E-0008 -0.22925E-0008
  0.95000E+0004 -0.28789E+0004 -0.48068E-0008 -0.15322E-0008 -0.21199E-0008
  0.95000E+0004 -0.30000E+0004 -0.14238E-0008 -0.20764E-0008  0.79152E-0009
  0.95432E+0004 -0.30000E+0004 -0.11987E-0008 -0.20588E-0008  0.99303E-0009
  0.96250E+0004 -0.30000E+0004 -0.74311E-0009 -0.20122E-0008  0.13939E-0008
  0.97068E+0004 -0.30000E+0004 -0.27242E-0009 -0.19499E-0008  0.17956E-0008
  0.97500E+0004 -0.30000E+0004 -0.28207E-0010 -0.19110E-0008  0.19967E-0008
  0.95000E+0004 -0.29791E+0004 -0.21231E-0008 -0.19983E-0008  0.26987E-0009
  0.95432E+0004 -0.29791E+0004 -0.19094E-0008 -0.19834E-0008  0.46733E-0009
  0.96250E+0004 -0.29790E+0004 -0.14663E-0008 -0.19414E-0008  0.86388E-0009
  0.97068E+0004 -0.29790E+0004 -0.99333E-0009 -0.18828E-0008  0.12695E-0008
  0.97500E+0004 -0.29790E+0004 -0.74132E-0009 -0.18457E-0008  0.14765E-0008
  0.95000E+0004 -0.29394E+0004 -0.33499E-0008 -0.18311E-0008 -0.73162E-0009
  0.95432E+0004 -0.29394E+0004 -0.31601E-0008 -0.18213E-0008 -0.53983E-0009
  0.96250E+0004 -0.29393E+0004 -0.27500E-0008 -0.17884E-0008 -0.15013E-0009
  0.97068E+0004 -0.29392E+0004 -0.22880E-0008 -0.17377E-0008  0.25943E-0009
  0.97500E+0004 -0.29392E+0004 -0.20311E-0008 -0.17042E-0008  0.47451E-0009
  0.95000E+0004 -0.28998E+0004 -0.43744E-0008 -0.16408E-0008 -0.16747E-0008
  0.95432E+0004 -0.28997E+0004 -0.42104E-0008 -0.16365E-0008 -0.14856E-0008
  0.96250E+0004 -0.28996E+0004 -0.38427E-0008 -0.16131E-0008 -0.11007E-0008
  0.97068E+0004 -0.28994E+0004 -0.34092E-0008 -0.15711E-0008 -0.69121E-0009
  0.97500E+0004 -0.28994E+0004 -0.31598E-0008 -0.15417E-0008 -0.47237E-0009
  0.95000E+0004 -0.28789E+0004 -0.48068E-0008 -0.15322E-0008 -0.21199E-0008
  0.95432E+0004 -0.28788E+0004 -0.46566E-0008 -0.15307E-0008 -0.19308E-0008
  0.96250E+0004 -0.28786E+0004 -0.43141E-0008 -0.15127E-0008 -0.15477E-0008
  0.97068E+0004 -0.28784E+0004 -0.39017E-0008 -0.14755E-0008 -0.11396E-0008
  0.97500E+0004 -0.28783E+0004 -0.36607E-0008 -0.14484E-0008 -0.92041E-0009
  0.97500E+0004 -0.30000E+0004 -0.28207E-0010 -0.19110E-0008  0.19967E-0008
  0.97932E+0004 -0.30000E+0004  0.20745E-0009 -0.18683E-0008  0.21844E-0008
  0.98750E+0004 -0.30000E+0004  0.61436E-0009 -0.17774E-0008  0.24848E-0008
  0.99568E+0004 -0.30000E+0004  0.94469E-0009 -0.16743E-0008  0.26859E-0008
  0.10000E+0005 -0.30000E+0004  0.10790E-0008 -0.16150E-0008  0.27415E-0008
  0.97500E+0004 -0.29790E+0004 -0.74132E-0009 -0.18457E-0008  0.14765E-0008
  0.97932E+0004 -0.29790E+0004 -0.49082E-0009 -0.18047E-0008  0.16752E-0008
  0.98750E+0004 -0.29791E+0004 -0.42163E-0010 -0.17166E-0008  0.20060E-0008
  0.99568E+0004 -0.29792E+0004  0.34793E-0009 -0.16156E-0008  0.22514E-0008
  0.10000E+0005 -0.29792E+0004  0.52053E-0009 -0.15572E-0008  0.23359E-0008
  0.97500E+0004 -0.29392E+0004 -0.20311E-0008 -0.17042E-0008  0.47451E-0009
  0.97932E+0004 -0.29393E+0004 -0.17643E-0008 -0.16670E-0008  0.68932E-0009
  0.98750E+0004 -0.29395E+0004 -0.12609E-0008 -0.15849E-0008  0.10665E-0008
  0.99568E+0004 -0.29397E+0004 -0.78357E-0009 -0.14888E-0008  0.13822E-0008
  0.10000E+0005 -0.29399E+0004 -0.55205E-0009 -0.14327E-0008  0.15139E-0008
  0.97500E+0004 -0.28994E+0004 -0.31598E-0008 -0.15417E-0008 -0.47237E-0009
  0.97932E+0004 -0.28995E+0004 -0.28920E-0008 -0.15088E-0008 -0.24805E-0009
  0.98750E+0004 -0.28999E+0004 -0.23667E-0008 -0.14339E-0008  0.15963E-0009
  0.99568E+0004 -0.29003E+0004 -0.18382E-0008 -0.13438E-0008  0.52584E-0009
  0.10000E+0005 -0.29005E+0004 -0.15674E-0008 -0.12905E-0008  0.69318E-0009
  0.97500E+0004 -0.28783E+0004 -0.36607E-0008 -0.14484E-0008 -0.92041E-0009
  0.97932E+0004 -0.28786E+0004 -0.33984E-0008 -0.14180E-0008 -0.69381E-0009
  0.98750E+0004 -0.28790E+0004 -0.28746E-0008 -0.13474E-0008 -0.27682E-0009
  0.99568E+0004 -0.28795E+0004 -0.23340E-0008 -0.12609E-0008  0.10750E-0009
  0.10000E+0005 -0.28797E+0004 -0.20508E-0008 -0.12092E-0008  0.28862E-0009
  0.10000E+0005 -0.30000E+0004  0.10790E-0008 -0.16150E-0008  0.27415E-0008
  0.10043E+0005 -0.30000E+0004  0.11814E-0008 -0.15523E-0008  0.27573E-0008
  0.10125E+0005 -0.30000E+0004  0.12786E-0008 -0.14237E-0008  0.26664E-0008
  0.10207E+0005 -0.30000E+0004  0.12384E-0008 -0.12813E-0008  0.24045E-0008
  0.10250E+0005 -0.30000E+0004  0.11602E-0008 -0.12001E-0008  0.21951E-0008
  0.10000E+0005 -0.29792E+0004  0.52053E-0009 -0.15572E-0008  0.23359E-0008
  0.10043E+0005 -0.29793E+0004  0.66703E-0009 -0.14955E-0008  0.23856E-0008
  0.10125E+0005 -0.29795E+0004  0.85731E-0009 -0.13687E-0008  0.23683E-0008
  0.10207E+0005 -0.29797E+0004  0.91952E-0009 -0.12280E-0008  0.21902E-0008
  0.10250E+0005 -0.29798E+0004  0.89735E-0009 -0.11479E-0008  0.20281E-0008
  0.10000E+0005 -0.29399E+0004 -0.55205E-0009 -0.14327E-0008  0.15139E-0008
  0.10043E+0005 -0.29401E+0004 -0.33534E-0009 -0.13734E-0008  0.16202E-0008
  0.10125E+0005 -0.29407E+0004  0.85694E-0011 -0.12506E-0008  0.17285E-0008
  0.10207E+0005 -0.29412E+0004  0.24654E-0009 -0.11140E-0008  0.16979E-0008
  0.10250E+0005 -0.29415E+0004  0.32336E-0009 -0.10361E-0008  0.16208E-0008
  0.10000E+0005 -0.29005E+0004 -0.15674E-0008 -0.12905E-0008  0.69318E-0009
  0.10043E+0005 -0.29010E+0004 -0.13006E-0008 -0.12341E-0008  0.84391E-0009
  0.10125E+0005 -0.29018E+0004 -0.83917E-0009 -0.11166E-0008  0.10548E-0008
  0.10207E+0005 -0.29027E+0004 -0.45686E-0009 -0.98488E-0009  0.11507E-0008
  0.10250E+0005 -0.29032E+0004 -0.29499E-0009 -0.90973E-0009  0.11490E-0008
  0.10000E+0005 -0.28797E+0004 -0.20508E-0008 -0.12092E-0008  0.28862E-0009
  0.10043E+0005 -0.28803E+0004 -0.17665E-0008 -0.11547E-0008  0.45717E-0009
  0.10125E+0005 -0.28813E+0004 -0.12595E-0008 -0.10403E-0008  0.71132E-0009
  0.10207E+0005 -0.28824E+0004 -0.81620E-0009 -0.91161E-0009  0.86350E-0009
  0.10250E+0005 -0.28829E+0004 -0.61658E-0009 -0.83808E-0009  0.89636E-0009
  0.10250E+0005 -0.30000E+0004  0.11602E-0008 -0.12001E-0008  0.21951E-0008
  0.10293E+0005 -0.30000E+0004  0.10428E-0008 -0.11147E-0008  0.19370E-0008
  0.10375E+0005 -0.30000E+0004  0.71905E-0009 -0.94077E-0009  0.13225E-0008
  0.10457E+0005 -0.30000E+0004  0.27876E-0009 -0.75251E-0009  0.56712E-0009
  0.10500E+0005 -0.30000E+0004  0.92094E-0011 -0.64848E-0009  0.12604E-0009
  0.10250E+0005 -0.29798E+0004  0.89735E-0009 -0.11479E-0008  0.20281E-0008
  0.10293E+0005 -0.29799E+0004  0.83616E-0009 -0.10636E-0008  0.18184E-0008
  0.10375E+0005 -0.29800E+0004  0.61707E-0009 -0.89224E-0009  0.12965E-0008
  0.10457E+0005 -0.29802E+0004  0.27326E-0009 -0.70739E-0009  0.62941E-0009
  0.10500E+0005 -0.29802E+0004  0.49131E-0010 -0.60538E-0009  0.23087E-0009
  0.10250E+0005 -0.29415E+0004  0.32336E-0009 -0.10361E-0008  0.16208E-0008
  0.10293E+0005 -0.29417E+0004  0.36329E-0009 -0.95418E-0009  0.14994E-0008
  0.10375E+0005 -0.29421E+0004  0.33791E-0009 -0.78807E-0009  0.11508E-0008
  0.10457E+0005 -0.29425E+0004  0.18083E-0009 -0.60980E-0009  0.65580E-0009
  0.10500E+0005 -0.29428E+0004  0.48223E-0010 -0.51184E-0009  0.34334E-0009
  0.10250E+0005 -0.29032E+0004 -0.29499E-0009 -0.90973E-0009  0.11490E-0008
  0.10293E+0005 -0.29035E+0004 -0.16560E-0009 -0.83046E-0009  0.11077E-0008
  0.10375E+0005 -0.29042E+0004 -0.12383E-0010 -0.67012E-0009  0.92183E-0009
  0.10457E+0005 -0.29049E+0004  0.12581E-0010 -0.49866E-0009  0.59655E-0009
  0.10500E+0005 -0.29053E+0004 -0.26531E-0010 -0.40480E-0009  0.37261E-0009
  0.10250E+0005 -0.28829E+0004 -0.61658E-0009 -0.83808E-0009  0.89636E-0009
  0.10293E+0005 -0.28834E+0004 -0.44626E-0009 -0.76034E-0009  0.89278E-0009
  0.10375E+0005 -0.28842E+0004 -0.20825E-0009 -0.60325E-0009  0.78574E-0009
  0.10457E+0005 -0.28851E+0004 -0.92793E-0010 -0.43549E-0009  0.54583E-0009
  0.10500E+0005 -0.28855E+0004 -0.83758E-0010 -0.34382E-0009  0.36781E-0009
  0.10500E+0005 -0.30000E+0004  0.92094E-0011 -0.64848E-0009  0.12604E-0009
  0.10543E+0005 -0.30000E+0004 -0.27968E-0009 -0.54245E-0009 -0.33483E-0009
  0.10625E+0005 -0.30000E+0004 -0.85708E-0009 -0.33994E-0009 -0.12271E-0008
  0.10707E+0005 -0.30000E+0004 -0.14351E-0008 -0.14497E-0009 -0.20845E-0008
  0.10750E+0005 -0.30000E+0004 -0.17237E-0008 -0.49465E-0010 -0.24966E-0008
  0.10500E+0005 -0.29802E+0004  0.49131E-0010 -0.60538E-0009  0.23087E-0009
  0.10543E+0005 -0.29803E+0004 -0.19945E-0009 -0.50181E-0009 -0.19163E-0009
  0.10625E+0005 -0.29804E+0004 -0.71711E-0009 -0.30417E-0009 -0.10265E-0008
  0.10707E+0005 -0.29806E+0004 -0.12614E-0008 -0.11432E-0009 -0.18521E-0008
  0.10750E+0005 -0.29806E+0004 -0.15435E-0008 -0.21161E-0010 -0.22597E-0008
  0.10500E+0005 -0.29428E+0004  0.48223E-0010 -0.51184E-0009  0.34334E-0009
  0.10543E+0005 -0.29430E+0004 -0.11602E-0009 -0.41267E-0009  0.11883E-0011
  0.10625E+0005 -0.29434E+0004 -0.49939E-0009 -0.22407E-0009 -0.70454E-0009
  0.10707E+0005 -0.29437E+0004 -0.95134E-0009 -0.43623E-0010 -0.14421E-0008
  0.10750E+0005 -0.29439E+0004 -0.12044E-0008  0.44862E-0010 -0.18238E-0008
  0.10500E+0005 -0.29053E+0004 -0.26531E-0010 -0.40480E-0009  0.37261E-0009
  0.10543E+0005 -0.29056E+0004 -0.10121E-0009 -0.30995E-0009  0.11609E-0009
  0.10625E+0005 -0.29063E+0004 -0.33200E-0009 -0.13019E-0009 -0.44262E-0009
  0.10707E+0005 -0.29069E+0004 -0.66320E-0009  0.41184E-0010 -0.10642E-0008
  0.10750E+0005 -0.29072E+0004 -0.86878E-0009  0.12509E-0009 -0.14017E-0008
  0.10500E+0005 -0.28855E+0004 -0.83758E-0010 -0.34382E-0009  0.36781E-0009
  0.10543E+0005 -0.28859E+0004 -0.11112E-0009 -0.25123E-0009  0.15673E-0009
  0.10625E+0005 -0.28867E+0004 -0.25779E-0009 -0.76046E-0010 -0.32074E-0009
  0.10707E+0005 -0.28875E+0004 -0.51735E-0009  0.90666E-0010 -0.87347E-0009
  0.10750E+0005 -0.28879E+0004 -0.69215E-0009  0.17222E-0009 -0.11820E-0008
  0.10750E+0005 -0.30000E+0004 -0.17237E-0008 -0.49465E-0010 -0.24966E-0008
  0.10793E+0005 -0.30000E+0004 -0.19925E-0008  0.38395E-0010 -0.28680E-0008
  0.10875E+0005 -0.30000E+0004 -0.24243E-0008  0.17532E-0009 -0.34220E-0008
  0.10957E+0005 -0.30000E+0004 -0.27267E-0008  0.26114E-0009 -0.37363E-0008
  0.11000E+0005 -0.30000E+0004 -0.28259E-0008  0.28113E-0009 -0.37926E-0008
  0.10750E+0005 -0.29806E+0004 -0.15435E-0008 -0.21161E-0010 -0.22597E-0008
  0.10793E+0005 -0.29807E+0004 -0.18143E-0008  0.64060E-0010 -0.26354E-0008
  0.10875E+0005 -0.29809E+0004 -0.22718E-0008  0.19750E-0009 -0.32234E-0008
  0.10957E+0005 -0.29810E+0004 -0.26261E-0008  0.28172E-0009 -0.36037E-0008
  0.11000E+0005 -0.29811E+0004 -0.27615E-0008  0.30218E-0009 -0.37065E-0008
  0.10750E+0005 -0.29439E+0004 -0.12044E-0008  0.44862E-0010 -0.18238E-0008
  0.10793E+0005 -0.29442E+0004 -0.14608E-0008  0.12555E-0009 -0.21895E-0008
  0.10875E+0005 -0.29446E+0004 -0.19314E-0008  0.25244E-0009 -0.28048E-0008
  0.10957E+0005 -0.29451E+0004 -0.23496E-0008  0.33343E-0009 -0.32726E-0008
  0.11000E+0005 -0.29453E+0004 -0.25370E-0008  0.35412E-0009 -0.34447E-0008
  0.10750E+0005 -0.29072E+0004 -0.86878E-0009  0.12509E-0009 -0.14017E-0008
  0.10793E+0005 -0.29076E+0004 -0.10904E-0008  0.20147E-0009 -0.17370E-0008
  0.10875E+0005 -0.29084E+0004 -0.15326E-0008  0.32184E-0009 -0.23366E-0008
  0.10957E+0005 -0.29091E+0004 -0.19718E-0008  0.39939E-0009 -0.28467E-0008
  0.11000E+0005 -0.29095E+0004 -0.21894E-0008  0.41993E-0009 -0.30642E-0008
  0.10750E+0005 -0.28879E+0004 -0.69215E-0009  0.17222E-0009 -0.11820E-0008
  0.10793E+0005 -0.28883E+0004 -0.88884E-0009  0.24639E-0009 -0.14946E-0008
  0.10875E+0005 -0.28892E+0004 -0.13015E-0008  0.36338E-0009 -0.20713E-0008
  0.10957E+0005 -0.28901E+0004 -0.17360E-0008  0.43904E-0009 -0.25870E-0008
  0.11000E+0005 -0.28906E+0004 -0.19612E-0008  0.45941E-0009 -0.28196E-0008
  0.11000E+0005 -0.30000E+0004 -0.28259E-0008  0.28113E-0009 -0.37926E-0008
  0.11043E+0005 -0.30000E+0004 -0.28817E-0008  0.28231E-0009 -0.37714E-0008
  0.11125E+0005 -0.30000E+0004 -0.28702E-0008  0.22671E-0009 -0.35210E-0008
  0.11207E+0005 -0.30000E+0004 -0.27204E-0008  0.93773E-0010 -0.30242E-0008
  0.11250E+0005 -0.30000E+0004 -0.25960E-0008 -0.72597E-0011 -0.26812E-0008
  0.11000E+0005 -0.29811E+0004 -0.27615E-0008  0.30218E-0009 -0.37065E-0008
  0.11043E+0005 -0.29812E+0004 -0.28586E-0008  0.30407E-0009 -0.37385E-0008
  0.11125E+0005 -0.29813E+0004 -0.29339E-0008  0.25277E-0009 -0.36029E-0008
  0.11207E+0005 -0.29815E+0004 -0.28751E-0008  0.12722E-0009 -0.32305E-0008
  0.11250E+0005 -0.29816E+0004 -0.27972E-0008  0.31402E-0010 -0.29533E-0008
  0.11000E+0005 -0.29453E+0004 -0.25370E-0008  0.35412E-0009 -0.34447E-0008
  0.11043E+0005 -0.29455E+0004 -0.26967E-0008  0.35737E-0009 -0.35600E-0008
  0.11125E+0005 -0.29460E+0004 -0.29134E-0008  0.31314E-0009 -0.36139E-0008
  0.11207E+0005 -0.29464E+0004 -0.30129E-0008  0.20008E-0009 -0.34583E-0008
  0.11250E+0005 -0.29467E+0004 -0.30199E-0008  0.11303E-0009 -0.32999E-0008
  0.11000E+0005 -0.29095E+0004 -0.21894E-0008  0.41993E-0009 -0.30642E-0008
  0.11043E+0005 -0.29099E+0004 -0.23914E-0008  0.42415E-0009 -0.32400E-0008
  0.11125E+0005 -0.29106E+0004 -0.27162E-0008  0.38571E-0009 -0.34450E-0008
  0.11207E+0005 -0.29114E+0004 -0.29504E-0008  0.28335E-0009 -0.34766E-0008
  0.11250E+0005 -0.29118E+0004 -0.30346E-0008  0.20392E-0009 -0.34262E-0008
  0.11000E+0005 -0.28906E+0004 -0.19612E-0008  0.45941E-0009 -0.28196E-0008
  0.11043E+0005 -0.28911E+0004 -0.21774E-0008  0.46399E-0009 -0.30184E-0008
  0.11125E+0005 -0.28920E+0004 -0.25453E-0008  0.42817E-0009 -0.32873E-0008
  0.11207E+0005 -0.28929E+0004 -0.28394E-0008  0.33082E-0009 -0.34046E-0008
  0.11250E+0005 -0.28934E+0004 -0.29600E-0008  0.25501E-0009 -0.34057E-0008
  0.11250E+0005 -0.30000E+0004 -0.25960E-0008 -0.72597E-0011 -0.26812E-0008
  0.11293E+0005 -0.30000E+0004 -0.24474E-0008 -0.12728E-0009 -0.22962E-0008
  0.11375E+0005 -0.30000E+0004 -0.21245E-0008 -0.40355E-0009 -0.14949E-0008
  0.11457E+0005 -0.30000E+0004 -0.17853E-0008 -0.72787E-0009 -0.67278E-0009
  0.11500E+0005 -0.30000E+0004 -0.16136E-0008 -0.91163E-0009 -0.25841E-0009
  0.11250E+0005 -0.29816E+0004 -0.27972E-0008  0.31402E-0010 -0.29533E-0008
  0.11293E+0005 -0.29817E+0004 -0.26928E-0008 -0.82954E-0010 -0.26323E-0008
  0.11375E+0005 -0.29818E+0004 -0.24429E-0008 -0.34685E-0009 -0.19411E-0008
  0.11457E+0005 -0.29820E+0004 -0.21582E-0008 -0.65789E-0009 -0.12080E-0008
  0.11500E+0005 -0.29820E+0004 -0.20067E-0008 -0.83489E-0009 -0.82940E-0009
  0.11250E+0005 -0.29467E+0004 -0.30199E-0008  0.11303E-0009 -0.32999E-0008
  0.11293E+0005 -0.29469E+0004 -0.29989E-0008  0.85149E-0011 -0.30974E-0008
  0.11375E+0005 -0.29474E+0004 -0.28945E-0008 -0.23397E-0009 -0.26190E-0008
  0.11457E+0005 -0.29478E+0004 -0.27302E-0008 -0.52201E-0009 -0.20696E-0008
  0.11500E+0005 -0.29480E+0004 -0.26296E-0008 -0.68703E-0009 -0.17716E-0008
  0.11250E+0005 -0.29118E+0004 -0.30346E-0008  0.20392E-0009 -0.34262E-0008
  0.11293E+0005 -0.29122E+0004 -0.30923E-0008  0.10802E-0009 -0.33346E-0008
  0.11375E+0005 -0.29129E+0004 -0.31345E-0008 -0.11554E-0009 -0.30656E-0008
  0.11457E+0005 -0.29136E+0004 -0.31042E-0008 -0.38311E-0009 -0.27107E-0008
  0.11500E+0005 -0.29140E+0004 -0.30662E-0008 -0.53731E-0009 -0.25047E-0008
  0.11250E+0005 -0.28934E+0004 -0.29600E-0008  0.25501E-0009 -0.34057E-0008
  0.11293E+0005 -0.28938E+0004 -0.30560E-0008  0.16321E-0009 -0.33684E-0008
  0.11375E+0005 -0.28947E+0004 -0.31729E-0008 -0.51262E-0010 -0.32054E-0008
  0.11457E+0005 -0.28956E+0004 -0.32152E-0008 -0.30896E-0009 -0.29538E-0008
  0.11500E+0005 -0.28960E+0004 -0.32130E-0008 -0.45789E-0009 -0.27988E-0008
  0.11500E+0005 -0.30000E+0004 -0.16136E-0008 -0.91163E-0009 -0.25841E-0009
  0.11543E+0005 -0.30000E+0004 -0.14524E-0008 -0.10988E-0008  0.12986E-0009
  0.11625E+0005 -0.30000E+0004 -0.11857E-0008 -0.14515E-0008  0.76779E-0009
  0.11707E+0005 -0.30000E+0004 -0.96919E-0009 -0.17779E-0008  0.12581E-0008
  0.11750E+0005 -0.30000E+0004 -0.86950E-0009 -0.19310E-0008  0.14586E-0008
  0.11500E+0005 -0.29820E+0004 -0.20067E-0008 -0.83489E-0009 -0.82940E-0009
  0.11543E+0005 -0.29821E+0004 -0.18600E-0008 -0.10154E-0008 -0.46972E-0009
  0.11625E+0005 -0.29822E+0004 -0.16047E-0008 -0.13574E-0008  0.13765E-0009
  0.11707E+0005 -0.29824E+0004 -0.13814E-0008 -0.16766E-0008  0.62593E-0009
  0.11750E+0005 -0.29824E+0004 -0.12719E-0008 -0.18280E-0008  0.83627E-0009
  0.11500E+0005 -0.29480E+0004 -0.26296E-0008 -0.68703E-0009 -0.17716E-0008
  0.11543E+0005 -0.29482E+0004 -0.25248E-0008 -0.85595E-0009 -0.14806E-0008
  0.11625E+0005 -0.29486E+0004 -0.23232E-0008 -0.11792E-0008 -0.96559E-0009
  0.11707E+0005 -0.29490E+0004 -0.21227E-0008 -0.14853E-0008 -0.52125E-0009
  0.11750E+0005 -0.29492E+0004 -0.20148E-0008 -0.16331E-0008 -0.31556E-0009
  0.11500E+0005 -0.29140E+0004 -0.30662E-0008 -0.53731E-0009 -0.25047E-0008
  0.11543E+0005 -0.29143E+0004 -0.30176E-0008 -0.69587E-0009 -0.22966E-0008
  0.11625E+0005 -0.29149E+0004 -0.29035E-0008 -0.10018E-0008 -0.19103E-0008
  0.11707E+0005 -0.29155E+0004 -0.27668E-0008 -0.12958E-0008 -0.15556E-0008
  0.11750E+0005 -0.29159E+0004 -0.26840E-0008 -0.14399E-0008 -0.13818E-0008
  0.11500E+0005 -0.28960E+0004 -0.32130E-0008 -0.45789E-0009 -0.27988E-0008
  0.11543E+0005 -0.28964E+0004 -0.31979E-0008 -0.61139E-0009 -0.26382E-0008
  0.11625E+0005 -0.28972E+0004 -0.31403E-0008 -0.90886E-0009 -0.23307E-0008
  0.11707E+0005 -0.28979E+0004 -0.30507E-0008 -0.11968E-0008 -0.20385E-0008
  0.11750E+0005 -0.28983E+0004 -0.29893E-0008 -0.13388E-0008 -0.18911E-0008
  0.11750E+0005 -0.30000E+0004 -0.86950E-0009 -0.19310E-0008  0.14586E-0008
  0.11793E+0005 -0.30000E+0004 -0.77348E-0009 -0.20664E-0008  0.16244E-0008
  0.11875E+0005 -0.30000E+0004 -0.57752E-0009 -0.22630E-0008  0.18711E-0008
  0.11957E+0005 -0.30000E+0004 -0.31989E-0009 -0.23664E-0008  0.20828E-0008
  0.12000E+0005 -0.30000E+0004 -0.14151E-0009 -0.23789E-0008  0.22042E-0008
  0.11750E+0005 -0.29824E+0004 -0.12719E-0008 -0.18280E-0008  0.83627E-0009
  0.11793E+0005 -0.29825E+0004 -0.11632E-0008 -0.19623E-0008  0.10172E-0008
  0.11875E+0005 -0.29826E+0004 -0.93628E-0009 -0.21618E-0008  0.13076E-0008
  0.11957E+0005 -0.29827E+0004 -0.64172E-0009 -0.22733E-0008  0.15774E-0008
  0.12000E+0005 -0.29828E+0004 -0.44208E-0009 -0.22924E-0008  0.17342E-0008
  0.11750E+0005 -0.29492E+0004 -0.20148E-0008 -0.16331E-0008 -0.31556E-0009
  0.11793E+0005 -0.29493E+0004 -0.19020E-0008 -0.17657E-0008 -0.12907E-0009
  0.11875E+0005 -0.29496E+0004 -0.16545E-0008 -0.19695E-0008  0.19928E-0009
  0.11957E+0005 -0.29499E+0004 -0.13264E-0008 -0.20947E-0008  0.53575E-0009
  0.12000E+0005 -0.29501E+0004 -0.11047E-0008 -0.21249E-0008  0.73754E-0009
  0.11750E+0005 -0.29159E+0004 -0.26840E-0008 -0.14399E-0008 -0.13818E-0008
  0.11793E+0005 -0.29161E+0004 -0.25917E-0008 -0.15707E-0008 -0.12181E-0008
  0.11875E+0005 -0.29167E+0004 -0.23717E-0008 -0.17775E-0008 -0.90877E-0009
  0.11957E+0005 -0.29172E+0004 -0.20595E-0008 -0.19142E-0008 -0.56412E-0009
  0.12000E+0005 -0.29174E+0004 -0.18418E-0008 -0.19539E-0008 -0.34817E-0009
  0.11750E+0005 -0.28983E+0004 -0.29893E-0008 -0.13388E-0008 -0.18911E-0008
  0.11793E+0005 -0.28986E+0004 -0.29166E-0008 -0.14687E-0008 -0.17497E-0008
  0.11875E+0005 -0.28993E+0004 -0.27294E-0008 -0.16766E-0008 -0.14719E-0008
  0.11957E+0005 -0.28999E+0004 -0.24452E-0008 -0.18186E-0008 -0.11463E-0008
  0.12000E+0005 -0.29002E+0004 -0.22403E-0008 -0.18628E-0008 -0.93557E-0009
  0.12000E+0005 -0.30000E+0004 -0.14151E-0009 -0.23789E-0008  0.22042E-0008
  0.12043E+0005 -0.30000E+0004  0.73699E-0010 -0.23612E-0008  0.23432E-0008
  0.12125E+0005 -0.30000E+0004  0.59879E-0009 -0.22409E-0008  0.26808E-0008
  0.12207E+0005 -0.30000E+0004  0.12789E-0008 -0.20082E-0008  0.31281E-0008
  0.12250E+0005 -0.30000E+0004  0.16920E-0008 -0.18416E-0008  0.34026E-0008
  0.12000E+0005 -0.29828E+0004 -0.44208E-0009 -0.22924E-0008  0.17342E-0008
  0.12043E+0005 -0.29828E+0004 -0.20406E-0009 -0.22821E-0008  0.19112E-0008
  0.12125E+0005 -0.29830E+0004  0.36845E-0009 -0.21795E-0008  0.23280E-0008
  0.12207E+0005 -0.29831E+0004  0.11045E-0008 -0.19671E-0008  0.28642E-0008
  0.12250E+0005 -0.29832E+0004  0.15520E-0008 -0.18120E-0008  0.31906E-0008
  0.12000E+0005 -0.29501E+0004 -0.11047E-0008 -0.21249E-0008  0.73754E-0009
  0.12043E+0005 -0.29503E+0004 -0.84092E-0009 -0.21277E-0008  0.96619E-0009
  0.12125E+0005 -0.29507E+0004 -0.20860E-0009 -0.20558E-0008  0.14978E-0008
  0.12207E+0005 -0.29510E+0004  0.60786E-0009 -0.18794E-0008  0.21736E-0008
  0.12250E+0005 -0.29512E+0004  0.11093E-0008 -0.17448E-0008  0.25858E-0008
  0.12000E+0005 -0.29174E+0004 -0.18418E-0008 -0.19539E-0008 -0.34817E-0009
  0.12043E+0005 -0.29178E+0004 -0.15778E-0008 -0.19684E-0008 -0.97943E-0010
  0.12125E+0005 -0.29184E+0004 -0.93256E-0009 -0.19239E-0008  0.49419E-0009
  0.12207E+0005 -0.29190E+0004 -0.79014E-0010 -0.17802E-0008  0.12610E-0008
  0.12250E+0005 -0.29193E+0004  0.45551E-0009 -0.16645E-0008  0.17366E-0008
  0.12000E+0005 -0.29002E+0004 -0.22403E-0008 -0.18628E-0008 -0.93557E-0009
  0.12043E+0005 -0.29006E+0004 -0.19873E-0008 -0.18828E-0008 -0.68692E-0009
  0.12125E+0005 -0.29013E+0004 -0.13563E-0008 -0.18516E-0008 -0.87126E-0010
  0.12207E+0005 -0.29021E+0004 -0.50395E-0009 -0.17239E-0008  0.70455E-0009
  0.12250E+0005 -0.29025E+0004  0.37535E-0010 -0.16175E-0008  0.12021E-0008
  0.12250E+0005 -0.30000E+0004  0.16920E-0008 -0.18416E-0008  0.34026E-0008
  0.12293E+0005 -0.30000E+0004  0.21316E-0008 -0.16473E-0008  0.36933E-0008
  0.12375E+0005 -0.30000E+0004  0.29951E-0008 -0.12078E-0008  0.42418E-0008
  0.12457E+0005 -0.30000E+0004  0.38067E-0008 -0.69200E-0009  0.46890E-0008
  0.12500E+0005 -0.30000E+0004  0.41718E-0008 -0.39665E-0009  0.48380E-0008
  0.12250E+0005 -0.29832E+0004  0.15520E-0008 -0.18120E-0008  0.31906E-0008
  0.12293E+0005 -0.29833E+0004  0.20307E-0008 -0.16293E-0008  0.35375E-0008
  0.12375E+0005 -0.29834E+0004  0.29818E-0008 -0.12115E-0008  0.42048E-0008
  0.12457E+0005 -0.29836E+0004  0.39006E-0008 -0.71597E-0009  0.47881E-0008
  0.12500E+0005 -0.29837E+0004  0.43298E-0008 -0.43031E-0009  0.50155E-0008
  0.12250E+0005 -0.29512E+0004  0.11093E-0008 -0.17448E-0008  0.25858E-0008
  0.12293E+0005 -0.29515E+0004  0.16530E-0008 -0.15829E-0008  0.30298E-0008
  0.12375E+0005 -0.29520E+0004  0.27585E-0008 -0.12048E-0008  0.39114E-0008
  0.12457E+0005 -0.29526E+0004  0.38772E-0008 -0.74714E-0009  0.47520E-0008
  0.12500E+0005 -0.29528E+0004  0.44301E-0008 -0.48003E-0009  0.51321E-0008
  0.12250E+0005 -0.29193E+0004  0.45551E-0009 -0.16645E-0008  0.17366E-0008
  0.12293E+0005 -0.29198E+0004  0.10458E-0008 -0.15221E-0008  0.22584E-0008
  0.12375E+0005 -0.29206E+0004  0.22779E-0008 -0.11818E-0008  0.33265E-0008
  0.12457E+0005 -0.29215E+0004  0.35794E-0008 -0.76083E-0009  0.44100E-0008
  0.12500E+0005 -0.29220E+0004  0.42527E-0008 -0.51218E-0009  0.49418E-0008
  0.12250E+0005 -0.29025E+0004  0.37535E-0010 -0.16175E-0008  0.12021E-0008
  0.12293E+0005 -0.29030E+0004  0.64271E-0009 -0.14849E-0008  0.17547E-0008
  0.12375E+0005 -0.29041E+0004  0.19253E-0008 -0.11637E-0008  0.29048E-0008
  0.12457E+0005 -0.29051E+0004  0.33114E-0008 -0.76163E-0009  0.41051E-0008
  0.12500E+0005 -0.29057E+0004  0.40439E-0008 -0.52263E-0009  0.47135E-0008
  0.12500E+0005 -0.30000E+0004  0.41718E-0008 -0.39665E-0009  0.48380E-0008
  0.12543E+0005 -0.30000E+0004  0.44692E-0008 -0.91227E-0010  0.49025E-0008
  0.12625E+0005 -0.30000E+0004  0.47816E-0008  0.49972E-0009  0.47247E-0008
  0.12707E+0005 -0.30000E+0004  0.46830E-0008  0.10735E-0008  0.40842E-0008
  0.12750E+0005 -0.30000E+0004  0.44431E-0008  0.13554E-0008  0.35459E-0008
  0.12500E+0005 -0.29837E+0004  0.43298E-0008 -0.43031E-0009  0.50155E-0008
  0.12543E+0005 -0.29838E+0004  0.46956E-0008 -0.13413E-0009  0.51624E-0008
  0.12625E+0005 -0.29840E+0004  0.51455E-0008  0.44211E-0009  0.51466E-0008
  0.12707E+0005 -0.29842E+0004  0.51847E-0008  0.10047E-0008  0.46657E-0008
  0.12750E+0005 -0.29843E+0004  0.50125E-0008  0.12826E-0008  0.42049E-0008
  0.12500E+0005 -0.29528E+0004  0.44301E-0008 -0.48003E-0009  0.51321E-0008
  0.12543E+0005 -0.29531E+0004  0.49309E-0008 -0.20133E-0009  0.54424E-0008
  0.12625E+0005 -0.29537E+0004  0.56608E-0008  0.34604E-0009  0.57569E-0008
  0.12707E+0005 -0.29542E+0004  0.59925E-0008  0.88578E-0009  0.56139E-0008
  0.12750E+0005 -0.29545E+0004  0.59700E-0008  0.11547E-0008  0.53238E-0008
  0.12500E+0005 -0.29220E+0004  0.42527E-0008 -0.51218E-0009  0.49418E-0008
  0.12543E+0005 -0.29224E+0004  0.48895E-0008 -0.25098E-0009  0.54185E-0008
  0.12625E+0005 -0.29233E+0004  0.59139E-0008  0.26663E-0009  0.60834E-0008
  0.12707E+0005 -0.29242E+0004  0.65706E-0008  0.78200E-0009  0.63164E-0008
  0.12750E+0005 -0.29247E+0004  0.67226E-0008  0.10407E-0008  0.62246E-0008
  0.12500E+0005 -0.29057E+0004  0.40439E-0008 -0.52263E-0009  0.47135E-0008
  0.12543E+0005 -0.29063E+0004  0.47501E-0008 -0.27063E-0009  0.52767E-0008
  0.12625E+0005 -0.29073E+0004  0.59310E-0008  0.23104E-0009  0.61298E-0008
  0.12707E+0005 -0.29084E+0004  0.67683E-0008  0.73306E-0009  0.65727E-0008
  0.12750E+0005 -0.29090E+0004  0.70204E-0008  0.98598E-0009  0.65948E-0008
  0.12750E+0005 -0.30000E+0004  0.44431E-0008  0.13554E-0008  0.35459E-0008
  0.12793E+0005 -0.30000E+0004  0.40708E-0008  0.16148E-0008  0.28752E-0008
  0.12875E+0005 -0.30000E+0004  0.30171E-0008  0.20202E-0008  0.12836E-0008
  0.12957E+0005 -0.30000E+0004  0.15834E-0008  0.22777E-0008 -0.59432E-0009
  0.13000E+0005 -0.30000E+0004  0.72113E-0009  0.23413E-0008 -0.16292E-0008
  0.12750E+0005 -0.29843E+0004  0.50125E-0008  0.12826E-0008  0.42049E-0008
  0.12793E+0005 -0.29844E+0004  0.47023E-0008  0.15381E-0008  0.36058E-0008
  0.12875E+0005 -0.29845E+0004  0.37394E-0008  0.19405E-0008  0.21176E-0008
  0.12957E+0005 -0.29846E+0004  0.23474E-0008  0.21992E-0008  0.28632E-0009
  0.13000E+0005 -0.29847E+0004  0.14828E-0008  0.22660E-0008 -0.75231E-0009
  0.12750E+0005 -0.29545E+0004  0.59700E-0008  0.11547E-0008  0.53238E-0008
  0.12793E+0005 -0.29547E+0004  0.58016E-0008  0.14026E-0008  0.48854E-0008
  0.12875E+0005 -0.29551E+0004  0.50642E-0008  0.17970E-0008  0.36494E-0008
  0.12957E+0005 -0.29554E+0004  0.38115E-0008  0.20564E-0008  0.19689E-0008
  0.13000E+0005 -0.29556E+0004  0.29757E-0008  0.21273E-0008  0.95730E-0009
  0.12750E+0005 -0.29247E+0004  0.67226E-0008  0.10407E-0008  0.62246E-0008
  0.12793E+0005 -0.29250E+0004  0.67246E-0008  0.12799E-0008  0.59781E-0008
  0.12875E+0005 -0.29257E+0004  0.62794E-0008  0.16642E-0008  0.50654E-0008
  0.12957E+0005 -0.29263E+0004  0.52455E-0008  0.19217E-0008  0.36182E-0008
  0.13000E+0005 -0.29266E+0004  0.44831E-0008  0.19956E-0008  0.26795E-0008
  0.12750E+0005 -0.29090E+0004  0.70204E-0008  0.98598E-0009  0.65948E-0008
  0.12793E+0005 -0.29094E+0004  0.71223E-0008  0.12204E-0008  0.64607E-0008
  0.12875E+0005 -0.29101E+0004  0.68561E-0008  0.15985E-0008  0.57453E-0008
  0.12957E+0005 -0.29109E+0004  0.59687E-0008  0.18541E-0008  0.44540E-0008
  0.13000E+0005 -0.29113E+0004  0.52633E-0008  0.19290E-0008  0.35726E-0008
  0.13000E+0005 -0.30000E+0004  0.72113E-0009  0.23413E-0008 -0.16292E-0008
  0.13043E+0005 -0.30000E+0004 -0.17946E-0009  0.23512E-0008 -0.26472E-0008
  0.13125E+0005 -0.30000E+0004 -0.18830E-0008  0.22111E-0008 -0.43887E-0008
  0.13207E+0005 -0.30000E+0004 -0.34001E-0008  0.18671E-0008 -0.56725E-0008
  0.13250E+0005 -0.30000E+0004 -0.40558E-0008  0.16099E-0008 -0.60916E-0008
  0.13000E+0005 -0.29847E+0004  0.14828E-0008  0.22660E-0008 -0.75231E-0009
  0.13043E+0005 -0.29847E+0004  0.56277E-0009  0.22793E-0008 -0.17935E-0008
  0.13125E+0005 -0.29848E+0004 -0.12289E-0008  0.21506E-0008 -0.36398E-0008
  0.13207E+0005 -0.29849E+0004 -0.28965E-0008  0.18227E-0008 -0.51024E-0008
  0.13250E+0005 -0.29849E+0004 -0.36524E-0008  0.15758E-0008 -0.56410E-0008
  0.13000E+0005 -0.29556E+0004  0.29757E-0008  0.21273E-0008  0.95730E-0009
  0.13043E+0005 -0.29558E+0004  0.20518E-0008  0.21470E-0008 -0.94752E-0010
  0.13125E+0005 -0.29560E+0004  0.15150E-0009  0.20380E-0008 -0.20808E-0008
  0.13207E+0005 -0.29563E+0004 -0.17542E-0008  0.17388E-0008 -0.38349E-0008
  0.13250E+0005 -0.29564E+0004 -0.26815E-0008  0.15104E-0008 -0.45814E-0008
  0.13000E+0005 -0.29266E+0004  0.44831E-0008  0.19956E-0008  0.26795E-0008
  0.13043E+0005 -0.29268E+0004  0.36006E-0008  0.20203E-0008  0.16627E-0008
  0.13125E+0005 -0.29272E+0004  0.16748E-0008  0.19286E-0008 -0.37875E-0009
  0.13207E+0005 -0.29276E+0004 -0.39727E-0009  0.16558E-0008 -0.23522E-0008
  0.13250E+0005 -0.29279E+0004 -0.14659E-0008  0.14447E-0008 -0.32765E-0008
  0.13000E+0005 -0.29113E+0004  0.52633E-0008  0.19290E-0008  0.35726E-0008
  0.13043E+0005 -0.29116E+0004  0.44213E-0008  0.19559E-0008  0.25937E-0008
  0.13125E+0005 -0.29121E+0004  0.25177E-0008  0.18725E-0008  0.55917E-0009
  0.13207E+0005 -0.29125E+0004  0.39016E-0009  0.16127E-0008 -0.14974E-0008
  0.13250E+0005 -0.29128E+0004 -0.73865E-0009  0.14102E-0008 -0.25010E-0008
  0.13250E+0005 -0.30000E+0004 -0.40558E-0008  0.16099E-0008 -0.60916E-0008
  0.13293E+0005 -0.30000E+0004 -0.45792E-0008  0.13094E-0008 -0.63062E-0008
  0.13375E+0005 -0.30000E+0004 -0.51426E-0008  0.64734E-0009 -0.61102E-0008
  0.13457E+0005 -0.30000E+0004 -0.50953E-0008 -0.72616E-0010 -0.51524E-0008
  0.13500E+0005 -0.30000E+0004 -0.48272E-0008 -0.44825E-0009 -0.43806E-0008
  0.13250E+0005 -0.29849E+0004 -0.36524E-0008  0.15758E-0008 -0.56410E-0008
  0.13293E+0005 -0.29850E+0004 -0.42861E-0008  0.12865E-0008 -0.59875E-0008
  0.13375E+0005 -0.29851E+0004 -0.50740E-0008  0.64728E-0009 -0.60613E-0008
  0.13457E+0005 -0.29851E+0004 -0.52470E-0008 -0.49162E-0010 -0.53703E-0008
  0.13500E+0005 -0.29852E+0004 -0.50837E-0008 -0.41347E-0009 -0.47260E-0008
  0.13250E+0005 -0.29564E+0004 -0.26815E-0008  0.15104E-0008 -0.45814E-0008
  0.13293E+0005 -0.29565E+0004 -0.35114E-0008  0.12413E-0008 -0.51650E-0008
  0.13375E+0005 -0.29567E+0004 -0.47177E-0008  0.64389E-0009 -0.57429E-0008
  0.13457E+0005 -0.29569E+0004 -0.53248E-0008 -0.96150E-0011 -0.55740E-0008
  0.13500E+0005 -0.29570E+0004 -0.53777E-0008 -0.35253E-0009 -0.51894E-0008
  0.13250E+0005 -0.29279E+0004 -0.14659E-0008  0.14447E-0008 -0.32765E-0008
  0.13293E+0005 -0.29280E+0004 -0.24686E-0008  0.11946E-0008 -0.40736E-0008
  0.13375E+0005 -0.29284E+0004 -0.40705E-0008  0.63666E-0009 -0.51331E-0008
  0.13457E+0005 -0.29287E+0004 -0.51201E-0008  0.23941E-0010 -0.54950E-0008
  0.13500E+0005 -0.29289E+0004 -0.54062E-0008 -0.29838E-0009 -0.53871E-0008
  0.13250E+0005 -0.29128E+0004 -0.73865E-0009  0.14102E-0008 -0.25010E-0008
  0.13293E+0005 -0.29130E+0004 -0.18205E-0008  0.11696E-0008 -0.33988E-0008
  0.13375E+0005 -0.29135E+0004 -0.36166E-0008  0.63157E-0009 -0.46981E-0008
  0.13457E+0005 -0.29139E+0004 -0.48976E-0008  0.39487E-0010 -0.53381E-0008
  0.13500E+0005 -0.29141E+0004 -0.53106E-0008 -0.27236E-0009 -0.53804E-0008
  0.13500E+0005 -0.30000E+0004 -0.48272E-0008 -0.44825E-0009 -0.43806E-0008
  0.13543E+0005 -0.30000E+0004 -0.44065E-0008 -0.80453E-0009 -0.34651E-0008
  0.13625E+0005 -0.30000E+0004 -0.32626E-0008 -0.13842E-0008 -0.14751E-0008
  0.13707E+0005 -0.30000E+0004 -0.18213E-0008 -0.17797E-0008  0.59086E-0009
  0.13750E+0005 -0.30000E+0004 -0.10139E-0008 -0.18970E-0008  0.16058E-0008
  0.13500E+0005 -0.29852E+0004 -0.50837E-0008 -0.41347E-0009 -0.47260E-0008
  0.13543E+0005 -0.29852E+0004 -0.47546E-0008 -0.75838E-0009 -0.39234E-0008
  0.13625E+0005 -0.29853E+0004 -0.37376E-0008 -0.13211E-0008 -0.20909E-0008
  0.13707E+0005 -0.29853E+0004 -0.23497E-0008 -0.17060E-0008 -0.94341E-0010
  0.13750E+0005 -0.29854E+0004 -0.15392E-0008 -0.18213E-0008  0.92244E-0009
  0.13500E+0005 -0.29570E+0004 -0.53777E-0008 -0.35253E-0009 -0.51894E-0008
  0.13543E+0005 -0.29571E+0004 -0.52458E-0008 -0.67714E-0009 -0.46235E-0008
  0.13625E+0005 -0.29573E+0004 -0.45253E-0008 -0.12086E-0008 -0.31458E-0008
  0.13707E+0005 -0.29575E+0004 -0.33043E-0008 -0.15738E-0008 -0.13463E-0008
  0.13750E+0005 -0.29576E+0004 -0.25230E-0008 -0.16842E-0008 -0.36186E-0009
  0.13500E+0005 -0.29289E+0004 -0.54062E-0008 -0.29838E-0009 -0.53871E-0008
  0.13543E+0005 -0.29291E+0004 -0.54959E-0008 -0.60375E-0009 -0.50826E-0008
  0.13625E+0005 -0.29294E+0004 -0.51368E-0008 -0.11051E-0008 -0.40248E-0008
  0.13707E+0005 -0.29297E+0004 -0.41632E-0008 -0.14508E-0008 -0.25037E-0008
  0.13750E+0005 -0.29298E+0004 -0.34564E-0008 -0.15563E-0008 -0.15972E-0008
  0.13500E+0005 -0.29141E+0004 -0.53106E-0008 -0.27236E-0009 -0.53804E-0008
  0.13543E+0005 -0.29143E+0004 -0.55245E-0008 -0.56795E-0009 -0.52212E-0008
  0.13625E+0005 -0.29146E+0004 -0.53780E-0008 -0.10539E-0008 -0.44074E-0008
  0.13707E+0005 -0.29150E+0004 -0.45649E-0008 -0.13896E-0008 -0.30635E-0008
  0.13750E+0005 -0.29152E+0004 -0.39148E-0008 -0.14924E-0008 -0.22158E-0008
  0.13750E+0005 -0.30000E+0004 -0.10139E-0008 -0.18970E-0008  0.16058E-0008
  0.13793E+0005 -0.30000E+0004 -0.21623E-0009 -0.19472E-0008  0.25160E-0008
  0.13875E+0005 -0.30000E+0004  0.11592E-0008 -0.18547E-0008  0.38282E-0008
  0.13957E+0005 -0.30000E+0004  0.22083E-0008 -0.15415E-0008  0.44725E-0008
  0.14000E+0005 -0.30000E+0004  0.25865E-0008 -0.13047E-0008  0.45200E-0008
  0.13750E+0005 -0.29854E+0004 -0.15392E-0008 -0.18213E-0008  0.92244E-0009
  0.13793E+0005 -0.29854E+0004 -0.71778E-0009 -0.18706E-0008  0.18589E-0008
  0.13875E+0005 -0.29854E+0004  0.75363E-0009 -0.17830E-0008  0.32848E-0008
  0.13957E+0005 -0.29854E+0004  0.19495E-0008 -0.14810E-0008  0.41060E-0008
  0.14000E+0005 -0.29855E+0004  0.24174E-0008 -0.12520E-0008  0.42624E-0008
  0.13750E+0005 -0.29576E+0004 -0.25230E-0008 -0.16842E-0008 -0.36186E-0009
  0.13793E+0005 -0.29576E+0004 -0.16909E-0008 -0.17322E-0008  0.59041E-0009
  0.13875E+0005 -0.29578E+0004 -0.94818E-0010 -0.16528E-0008  0.21737E-0008
  0.13957E+0005 -0.29579E+0004  0.13374E-0008 -0.13704E-0008  0.32875E-0008
  0.14000E+0005 -0.29579E+0004  0.19610E-0008 -0.11551E-0008  0.36357E-0008
  0.13750E+0005 -0.29298E+0004 -0.34564E-0008 -0.15563E-0008 -0.15972E-0008
  0.13793E+0005 -0.29299E+0004 -0.26583E-0008 -0.16026E-0008 -0.67430E-0009
  0.13875E+0005 -0.29301E+0004 -0.10159E-0008 -0.15301E-0008  0.98714E-0009
  0.13957E+0005 -0.29303E+0004  0.59115E-0009 -0.12652E-0008  0.23311E-0008
  0.14000E+0005 -0.29304E+0004  0.13472E-0008 -0.10624E-0008  0.28475E-0008
  0.13750E+0005 -0.29152E+0004 -0.39148E-0008 -0.14924E-0008 -0.22158E-0008
  0.13793E+0005 -0.29153E+0004 -0.31524E-0008 -0.15376E-0008 -0.13263E-0008
  0.13875E+0005 -0.29155E+0004 -0.15178E-0008 -0.14683E-0008  0.34362E-0009
  0.13957E+0005 -0.29157E+0004  0.15440E-0009 -0.12119E-0008  0.17816E-0008
  0.14000E+0005 -0.29158E+0004  0.96931E-0009 -0.10152E-0008  0.23756E-0008
  0.14000E+0005 -0.30000E+0004  0.25865E-0008 -0.13047E-0008  0.45200E-0008
  0.14043E+0005 -0.30000E+0004  0.28303E-0008 -0.10332E-0008  0.43720E-0008
  0.14125E+0005 -0.30000E+0004  0.29174E-0008 -0.46539E-0009  0.36102E-0008
  0.14207E+0005 -0.30000E+0004  0.25530E-0008  0.95036E-0010  0.23723E-0008
  0.14250E+0005 -0.30000E+0004  0.22116E-0008  0.35883E-0009  0.16054E-0008
  0.14000E+0005 -0.29855E+0004  0.24174E-0008 -0.12520E-0008  0.42624E-0008
  0.14043E+0005 -0.29855E+0004  0.27540E-0008 -0.98899E-0009  0.42276E-0008
  0.14125E+0005 -0.29855E+0004  0.30122E-0008 -0.43792E-0009  0.36750E-0008
  0.14207E+0005 -0.29855E+0004  0.27919E-0008  0.10736E-0009  0.26142E-0008
  0.14250E+0005 -0.29855E+0004  0.25091E-0008  0.36490E-0009  0.19192E-0008
  0.14000E+0005 -0.29579E+0004  0.19610E-0008 -0.11551E-0008  0.36357E-0008
  0.14043E+0005 -0.29579E+0004  0.24651E-0008 -0.90721E-0009  0.38065E-0008
  0.14125E+0005 -0.29580E+0004  0.30476E-0008 -0.38582E-0009  0.36503E-0008
  0.14207E+0005 -0.29581E+0004  0.31200E-0008  0.13252E-0009  0.29446E-0008
  0.14250E+0005 -0.29581E+0004  0.29647E-0008  0.37857E-0009  0.24030E-0008
  0.14000E+0005 -0.29304E+0004  0.13472E-0008 -0.10624E-0008  0.28475E-0008
  0.14043E+0005 -0.29304E+0004  0.20027E-0008 -0.82820E-0009  0.32075E-0008
  0.14125E+0005 -0.29305E+0004  0.28996E-0008 -0.33401E-0009  0.34376E-0008
  0.14207E+0005 -0.29306E+0004  0.32803E-0008  0.15961E-0009  0.31030E-0008
  0.14250E+0005 -0.29306E+0004  0.32696E-0008  0.39502E-0009  0.27324E-0008
  0.14000E+0005 -0.29158E+0004  0.96931E-0009 -0.10152E-0008  0.23756E-0008
  0.14043E+0005 -0.29159E+0004  0.16963E-0008 -0.78771E-0009  0.28269E-0008
  0.14125E+0005 -0.29160E+0004  0.27512E-0008 -0.30694E-0009  0.32529E-0008
  0.14207E+0005 -0.29161E+0004  0.32968E-0008  0.17448E-0009  0.31167E-0008
  0.14250E+0005 -0.29162E+0004  0.33673E-0008  0.40464E-0009  0.28414E-0008
  0.14250E+0005 -0.30000E+0004  0.22116E-0008  0.35883E-0009  0.16054E-0008
  0.14293E+0005 -0.30000E+0004  0.17925E-0008  0.58667E-0009  0.80775E-0009
  0.14375E+0005 -0.30000E+0004  0.86683E-0009  0.89030E-0009 -0.65559E-0009
  0.14457E+0005 -0.30000E+0004 -0.97140E-0010  0.99945E-0009 -0.18713E-0008
  0.14500E+0005 -0.30000E+0004 -0.57080E-0009  0.97657E-0009 -0.23547E-0008
  0.14250E+0005 -0.29855E+0004  0.25091E-0008  0.36490E-0009  0.19192E-0008
  0.14293E+0005 -0.29855E+0004  0.21338E-0008  0.58729E-0009  0.11758E-0008
  0.14375E+0005 -0.29856E+0004  0.12481E-0008  0.88537E-0009 -0.23795E-0009
  0.14457E+0005 -0.29856E+0004  0.26937E-0009  0.99443E-0009 -0.14713E-0008
  0.14500E+0005 -0.29856E+0004 -0.23123E-0009  0.97347E-0009 -0.19875E-0008
  0.14250E+0005 -0.29581E+0004  0.29647E-0008  0.37857E-0009  0.24030E-0008
  0.14293E+0005 -0.29581E+0004  0.26922E-0008  0.59162E-0009  0.17826E-0008
  0.14375E+0005 -0.29583E+0004  0.19246E-0008  0.87985E-0009  0.50608E-0009
  0.14457E+0005 -0.29584E+0004  0.96032E-0009  0.98887E-0009 -0.71677E-0009
  0.14500E+0005 -0.29584E+0004  0.42887E-0009  0.97139E-0009 -0.12741E-0008
  0.14250E+0005 -0.29306E+0004  0.32696E-0008  0.39502E-0009  0.27324E-0008
  0.14293E+0005 -0.29307E+0004  0.31219E-0008  0.59960E-0009  0.22573E-0008
  0.14375E+0005 -0.29309E+0004  0.25223E-0008  0.87888E-0009  0.11699E-0008
  0.14457E+0005 -0.29311E+0004  0.16260E-0008  0.98810E-0009  0.12789E-0010
  0.14500E+0005 -0.29312E+0004  0.10904E-0008  0.97397E-0009 -0.55801E-0009
  0.14250E+0005 -0.29162E+0004  0.33673E-0008  0.40464E-0009  0.28414E-0008
  0.14293E+0005 -0.29163E+0004  0.32926E-0008  0.60505E-0009  0.24505E-0008
  0.14375E+0005 -0.29165E+0004  0.27995E-0008  0.87995E-0009  0.14812E-0008
  0.14457E+0005 -0.29168E+0004  0.19593E-0008  0.98938E-0009  0.37994E-0009
  0.14500E+0005 -0.29169E+0004  0.14320E-0008  0.97700E-0009 -0.18700E-0009
  0.14500E+0005 -0.30000E+0004 -0.57080E-0009  0.97657E-0009 -0.23547E-0008
  0.14543E+0005 -0.30000E+0004 -0.99733E-0009  0.90188E-0009 -0.27094E-0008
  0.14625E+0005 -0.30000E+0004 -0.16301E-0008  0.63865E-0009 -0.30075E-0008
  0.14707E+0005 -0.30000E+0004 -0.19940E-0008  0.26396E-0009 -0.28427E-0008
  0.14750E+0005 -0.30000E+0004 -0.20757E-0008  0.43793E-0010 -0.25993E-0008
  0.14500E+0005 -0.29856E+0004 -0.23123E-0009  0.97347E-0009 -0.19875E-0008
  0.14543E+0005 -0.29857E+0004 -0.69563E-0009  0.90157E-0009 -0.23880E-0008
  0.14625E+0005 -0.29858E+0004 -0.14195E-0008  0.64515E-0009 -0.27960E-0008
  0.14707E+0005 -0.29858E+0004 -0.18839E-0008  0.27708E-0009 -0.27507E-0008
  0.14750E+0005 -0.29859E+0004 -0.20163E-0008  0.59364E-0010 -0.25665E-0008
  0.14500E+0005 -0.29584E+0004  0.42887E-0009  0.97139E-0009 -0.12741E-0008
  0.14543E+0005 -0.29586E+0004 -0.89692E-0010  0.90462E-0009 -0.17433E-0008
  0.14625E+0005 -0.29588E+0004 -0.96208E-0009  0.66072E-0009 -0.23344E-0008
  0.14707E+0005 -0.29590E+0004 -0.16062E-0008  0.30481E-0009 -0.25047E-0008
  0.14750E+0005 -0.29591E+0004 -0.18345E-0008  0.91866E-0010 -0.24328E-0008
  0.14500E+0005 -0.29312E+0004  0.10904E-0008  0.97397E-0009 -0.55801E-0009
  0.14543E+0005 -0.29314E+0004  0.54167E-0009  0.91214E-0009 -0.10710E-0008
  0.14625E+0005 -0.29318E+0004 -0.44396E-0009  0.68023E-0009 -0.18087E-0008
  0.14707E+0005 -0.29322E+0004 -0.12486E-0008  0.33608E-0009 -0.21751E-0008
  0.14750E+0005 -0.29324E+0004 -0.15691E-0008  0.12786E-0009 -0.22121E-0008
  0.14500E+0005 -0.29169E+0004  0.14320E-0008  0.97700E-0009 -0.18700E-0009
  0.14543E+0005 -0.29171E+0004  0.87731E-0009  0.91770E-0009 -0.71281E-0009
  0.14625E+0005 -0.29176E+0004 -0.15264E-0009  0.69195E-0009 -0.15120E-0008
  0.14707E+0005 -0.29180E+0004 -0.10323E-0008  0.35386E-0009 -0.19720E-0008
  0.14750E+0005 -0.29183E+0004 -0.13990E-0008  0.14812E-0009 -0.20641E-0008
  0.14750E+0005 -0.30000E+0004 -0.20757E-0008  0.43793E-0010 -0.25993E-0008
  0.14793E+0005 -0.30000E+0004 -0.20872E-0008 -0.17950E-0009 -0.22727E-0008
  0.14875E+0005 -0.30000E+0004 -0.19471E-0008 -0.57743E-0009 -0.15069E-0008
  0.14957E+0005 -0.30000E+0004 -0.16580E-0008 -0.90096E-0009 -0.67831E-0009
  0.15000E+0005 -0.30000E+0004 -0.14727E-0008 -0.10300E-0008 -0.26306E-0009
  0.14750E+0005 -0.29859E+0004 -0.20163E-0008  0.59364E-0010 -0.25665E-0008
  0.14793E+0005 -0.29859E+0004 -0.20742E-0008 -0.16224E-0009 -0.22931E-0008
  0.14875E+0005 -0.29860E+0004 -0.20042E-0008 -0.56066E-0009 -0.16042E-0008
  0.14957E+0005 -0.29862E+0004 -0.17576E-0008 -0.88939E-0009 -0.81637E-0009
  0.15000E+0005 -0.29862E+0004 -0.15836E-0008 -0.10229E-0008 -0.40840E-0009
  0.14750E+0005 -0.29591E+0004 -0.18345E-0008  0.91866E-0010 -0.24328E-0008
  0.14793E+0005 -0.29593E+0004 -0.19832E-0008 -0.12671E-0009 -0.22636E-0008
  0.14875E+0005 -0.29596E+0004 -0.20584E-0008 -0.52567E-0009 -0.17343E-0008
  0.14957E+0005 -0.29599E+0004 -0.19100E-0008 -0.86351E-0009 -0.10434E-0008
  0.15000E+0005 -0.29601E+0004 -0.17670E-0008 -0.10048E-0008 -0.66018E-0009
  0.14750E+0005 -0.29324E+0004 -0.15691E-0008  0.12786E-0009 -0.22121E-0008
  0.14793E+0005 -0.29326E+0004 -0.18096E-0008 -0.87694E-0010 -0.21487E-0008
  0.14875E+0005 -0.29332E+0004 -0.20414E-0008 -0.48670E-0009 -0.17921E-0008
  0.14957E+0005 -0.29337E+0004 -0.20103E-0008 -0.83273E-0009 -0.12201E-0008
  0.15000E+0005 -0.29339E+0004 -0.19100E-0008 -0.98137E-0009 -0.87459E-0009
  0.14750E+0005 -0.29183E+0004 -0.13990E-0008  0.14812E-0009 -0.20641E-0008
  0.14793E+0005 -0.29186E+0004 -0.16871E-0008 -0.65809E-0010 -0.20558E-0008
  0.14875E+0005 -0.29192E+0004 -0.20040E-0008 -0.46464E-0009 -0.17935E-0008
  0.14957E+0005 -0.29198E+0004 -0.20411E-0008 -0.81463E-0009 -0.12914E-0008
  0.15000E+0005 -0.29201E+0004 -0.19673E-0008 -0.96690E-0009 -0.97046E-0009
  0.15000E+0005 -0.30000E+0004 -0.14727E-0008 -0.10300E-0008 -0.26306E-0009
  0.15043E+0005 -0.30000E+0004 -0.12789E-0008 -0.11276E-0008  0.11714E-0009
  0.15125E+0005 -0.30000E+0004 -0.91976E-0009 -0.12253E-0008  0.70398E-0009
  0.15207E+0005 -0.30000E+0004 -0.60565E-0009 -0.12206E-0008  0.10911E-0008
  0.15250E+0005 -0.30000E+0004 -0.46485E-0009 -0.11845E-0008  0.12163E-0008
  0.15000E+0005 -0.29862E+0004 -0.15836E-0008 -0.10229E-0008 -0.40840E-0009
  0.15043E+0005 -0.29863E+0004 -0.13942E-0008 -0.11257E-0008 -0.26893E-0010
  0.15125E+0005 -0.29864E+0004 -0.10286E-0008 -0.12346E-0008  0.58008E-0009
  0.15207E+0005 -0.29865E+0004 -0.69605E-0009 -0.12406E-0008  0.99998E-0009
  0.15250E+0005 -0.29866E+0004 -0.54353E-0009 -0.12090E-0008  0.11436E-0008
  0.15000E+0005 -0.29601E+0004 -0.17670E-0008 -0.10048E-0008 -0.66018E-0009
  0.15043E+0005 -0.29603E+0004 -0.15953E-0008 -0.11172E-0008 -0.28672E-0009
  0.15125E+0005 -0.29606E+0004 -0.12320E-0008 -0.12466E-0008  0.34178E-0009
  0.15207E+0005 -0.29609E+0004 -0.87355E-0009 -0.12726E-0008  0.81328E-0009
  0.15250E+0005 -0.29611E+0004 -0.70148E-0009 -0.12498E-0008  0.98871E-0009
  0.15000E+0005 -0.29339E+0004 -0.19100E-0008 -0.98137E-0009 -0.87459E-0009
  0.15043E+0005 -0.29342E+0004 -0.17673E-0008 -0.11027E-0008 -0.52211E-0009
  0.15125E+0005 -0.29348E+0004 -0.14252E-0008 -0.12516E-0008  0.10629E-0009
  0.15207E+0005 -0.29354E+0004 -0.10542E-0008 -0.12972E-0008  0.61430E-0009
  0.15250E+0005 -0.29357E+0004 -0.86699E-0009 -0.12834E-0008  0.81670E-0009
  0.15000E+0005 -0.29201E+0004 -0.19673E-0008 -0.96690E-0009 -0.97046E-0009
  0.15043E+0005 -0.29205E+0004 -0.18441E-0008 -0.10927E-0008 -0.63390E-0009
  0.15125E+0005 -0.29212E+0004 -0.15208E-0008 -0.12515E-0008 -0.14024E-0010
  0.15207E+0005 -0.29219E+0004 -0.11489E-0008 -0.13073E-0008  0.50682E-0009
  0.15250E+0005 -0.29222E+0004 -0.95567E-0009 -0.12983E-0008  0.72116E-0009
  0.15250E+0005 -0.30000E+0004 -0.46485E-0009 -0.11845E-0008  0.12163E-0008
  0.15293E+0005 -0.30000E+0004 -0.34124E-0009 -0.11293E-0008  0.12926E-0008
  0.15375E+0005 -0.30000E+0004 -0.14741E-0009 -0.98680E-0009  0.13272E-0008
  0.15457E+0005 -0.30000E+0004  0.10477E-0010 -0.80847E-0009  0.12557E-0008
  0.15500E+0005 -0.30000E+0004  0.86460E-0010 -0.70375E-0009  0.11890E-0008
  0.15250E+0005 -0.29866E+0004 -0.54353E-0009 -0.12090E-0008  0.11436E-0008
  0.15293E+0005 -0.29866E+0004 -0.40837E-0009 -0.11576E-0008  0.12371E-0008
  0.15375E+0005 -0.29867E+0004 -0.19511E-0009 -0.10184E-0008  0.12982E-0008
  0.15457E+0005 -0.29868E+0004 -0.22752E-0010 -0.83865E-0009  0.12435E-0008
  0.15500E+0005 -0.29869E+0004  0.59032E-0010 -0.73163E-0009  0.11822E-0008
  0.15250E+0005 -0.29611E+0004 -0.70148E-0009 -0.12498E-0008  0.98871E-0009
  0.15293E+0005 -0.29613E+0004 -0.54561E-0009 -0.12056E-0008  0.11136E-0008
  0.15375E+0005 -0.29616E+0004 -0.29504E-0009 -0.10740E-0008  0.12260E-0008
  0.15457E+0005 -0.29618E+0004 -0.92880E-0010 -0.89346E-0009  0.12069E-0008
  0.15500E+0005 -0.29620E+0004  0.11954E-0011 -0.78305E-0009  0.11583E-0008
  0.15250E+0005 -0.29357E+0004 -0.86699E-0009 -0.12834E-0008  0.81670E-0009
  0.15293E+0005 -0.29359E+0004 -0.69296E-0009 -0.12468E-0008  0.97021E-0009
  0.15375E+0005 -0.29364E+0004 -0.40617E-0009 -0.11241E-0008  0.11333E-0008
  0.15457E+0005 -0.29369E+0004 -0.17232E-0009 -0.94497E-0009  0.11531E-0008
  0.15500E+0005 -0.29371E+0004 -0.64629E-0010 -0.83249E-0009  0.11194E-0008
  0.15250E+0005 -0.29222E+0004 -0.95567E-0009 -0.12983E-0008  0.72116E-0009
  0.15293E+0005 -0.29225E+0004 -0.77347E-0009 -0.12658E-0008  0.88823E-0009
  0.15375E+0005 -0.29231E+0004 -0.46864E-0009 -0.11483E-0008  0.10771E-0008
  0.15457E+0005 -0.29237E+0004 -0.21781E-0009 -0.97075E-0009  0.11181E-0008
  0.15500E+0005 -0.29240E+0004 -0.10257E-0009 -0.85767E-0009  0.10930E-0008
  0.15500E+0005 -0.30000E+0004  0.86460E-0010 -0.70375E-0009  0.11890E-0008
  0.15543E+0005 -0.30000E+0004  0.16043E-0009 -0.59209E-0009  0.11071E-0008
  0.15625E+0005 -0.30000E+0004  0.29869E-0009 -0.36186E-0009  0.91857E-0009
  0.15707E+0005 -0.30000E+0004  0.43094E-0009 -0.10607E-0009  0.68889E-0009
  0.15750E+0005 -0.30000E+0004  0.49357E-0009  0.38354E-0010  0.55049E-0009
  0.15500E+0005 -0.29869E+0004  0.59032E-0010 -0.73163E-0009  0.11822E-0008
  0.15543E+0005 -0.29869E+0004  0.13801E-0009 -0.61662E-0009  0.11042E-0008
  0.15625E+0005 -0.29870E+0004  0.28535E-0009 -0.37890E-0009  0.92196E-0009
  0.15707E+0005 -0.29870E+0004  0.42883E-0009 -0.11548E-0009  0.70120E-0009
  0.15750E+0005 -0.29871E+0004  0.49890E-0009  0.32238E-0010  0.56987E-0009
  0.15500E+0005 -0.29620E+0004  0.11954E-0011 -0.78305E-0009  0.11583E-0008
  0.15543E+0005 -0.29621E+0004  0.90628E-0010 -0.66300E-0009  0.10897E-0008
  0.15625E+0005 -0.29623E+0004  0.25568E-0009 -0.41311E-0009  0.92164E-0009
  0.15707E+0005 -0.29625E+0004  0.41902E-0009 -0.13678E-0009  0.71800E-0009
  0.15750E+0005 -0.29626E+0004  0.50200E-0009  0.16866E-0010  0.59931E-0009
  0.15500E+0005 -0.29371E+0004 -0.64629E-0010 -0.83249E-0009  0.11194E-0008
  0.15543E+0005 -0.29373E+0004  0.36338E-0010 -0.70883E-0009  0.10625E-0008
  0.15625E+0005 -0.29376E+0004  0.21984E-0009 -0.44928E-0009  0.91156E-0009
  0.15707E+0005 -0.29379E+0004  0.40163E-0009 -0.16201E-0009  0.72546E-0009
  0.15750E+0005 -0.29381E+0004  0.49607E-0009 -0.30637E-0011  0.61869E-0009
  0.15500E+0005 -0.29240E+0004 -0.10257E-0009 -0.85767E-0009  0.10930E-0008
  0.15543E+0005 -0.29242E+0004  0.48259E-0011 -0.73264E-0009  0.10429E-0008
  0.15625E+0005 -0.29246E+0004  0.19835E-0009 -0.46894E-0009  0.90207E-0009
  0.15707E+0005 -0.29250E+0004  0.38942E-0009 -0.17666E-0009  0.72541E-0009
  0.15750E+0005 -0.29252E+0004  0.48938E-0009 -0.15203E-0010  0.62466E-0009
  0.15750E+0005 -0.30000E+0004  0.49357E-0009  0.38354E-0010  0.55049E-0009
  0.15793E+0005 -0.30000E+0004  0.54700E-0009  0.18698E-0009  0.40008E-0009
  0.15875E+0005 -0.30000E+0004  0.61069E-0009  0.47246E-0009  0.83538E-0010
  0.15957E+0005 -0.30000E+0004  0.60592E-0009  0.73901E-0009 -0.26130E-0009
  0.16000E+0005 -0.30000E+0004  0.57011E-0009  0.86072E-0009 -0.44626E-0009
  0.15750E+0005 -0.29871E+0004  0.49890E-0009  0.32238E-0010  0.56987E-0009
  0.15793E+0005 -0.29871E+0004  0.56110E-0009  0.18385E-0009  0.42821E-0009
  0.15875E+0005 -0.29872E+0004  0.64401E-0009  0.47269E-0009  0.13250E-0009
  0.15957E+0005 -0.29872E+0004  0.65976E-0009  0.74023E-0009 -0.18939E-0009
  0.16000E+0005 -0.29873E+0004  0.63406E-0009  0.86194E-0009 -0.36327E-0009
  0.15750E+0005 -0.29626E+0004  0.50200E-0009  0.16866E-0010  0.59931E-0009
  0.15793E+0005 -0.29627E+0004  0.57929E-0009  0.17365E-0009  0.47329E-0009
  0.15875E+0005 -0.29629E+0004  0.69625E-0009  0.46894E-0009  0.21502E-0009
  0.15957E+0005 -0.29630E+0004  0.75011E-0009  0.73924E-0009 -0.64335E-0010
  0.16000E+0005 -0.29631E+0004  0.74414E-0009  0.86142E-0009 -0.21678E-0009
  0.15750E+0005 -0.29381E+0004  0.49607E-0009 -0.30637E-0011  0.61869E-0009
  0.15793E+0005 -0.29383E+0004  0.58670E-0009  0.15843E-0009  0.50713E-0009
  0.15875E+0005 -0.29386E+0004  0.73459E-0009  0.46020E-0009  0.28371E-0009
  0.15957E+0005 -0.29389E+0004  0.82511E-0009  0.73412E-0009  0.45342E-0010
  0.16000E+0005 -0.29390E+0004  0.83924E-0009  0.85744E-0009 -0.85464E-0010
  0.15750E+0005 -0.29252E+0004  0.48938E-0009 -0.15203E-0010  0.62466E-0009
  0.15793E+0005 -0.29254E+0004  0.58642E-0009  0.14861E-0009  0.52031E-0009
  0.15875E+0005 -0.29257E+0004  0.74939E-0009  0.45374E-0009  0.31424E-0009
  0.15957E+0005 -0.29261E+0004  0.85851E-0009  0.72985E-0009  0.96779E-0010
  0.16000E+0005 -0.29263E+0004  0.88323E-0009  0.85398E-0009 -0.22641E-0010
  0.16000E+0005 -0.30000E+0004  0.57011E-0009  0.86072E-0009 -0.44626E-0009
  0.16043E+0005 -0.30000E+0004  0.50963E-0009  0.96220E-0009 -0.62700E-0009
  0.16125E+0005 -0.30000E+0004  0.32874E-0009  0.10822E-0008 -0.93912E-0009
  0.16207E+0005 -0.30000E+0004  0.71640E-0010  0.10862E-0008 -0.11831E-0008
  0.16250E+0005 -0.30000E+0004 -0.87201E-0010  0.10375E-0008 -0.12756E-0008
  0.16000E+0005 -0.29873E+0004  0.63406E-0009  0.86194E-0009 -0.36327E-0009
  0.16043E+0005 -0.29873E+0004  0.58233E-0009  0.96304E-0009 -0.53465E-0009
  0.16125E+0005 -0.29874E+0004  0.41271E-0009  0.10829E-0008 -0.83663E-0009
  0.16207E+0005 -0.29875E+0004  0.15788E-0009  0.10881E-0008 -0.10827E-0008
  0.16250E+0005 -0.29876E+0004 -0.37017E-0011  0.10410E-0008 -0.11816E-0008
  0.16000E+0005 -0.29631E+0004  0.74414E-0009  0.86142E-0009 -0.21678E-0009
  0.16043E+0005 -0.29633E+0004  0.71040E-0009  0.96266E-0009 -0.36941E-0009
  0.16125E+0005 -0.29636E+0004  0.56677E-0009  0.10834E-0008 -0.64812E-0009
  0.16207E+0005 -0.29638E+0004  0.32285E-0009  0.10920E-0008 -0.89211E-0009
  0.16250E+0005 -0.29640E+0004  0.15990E-0009  0.10481E-0008 -0.99939E-0009
  0.16000E+0005 -0.29390E+0004  0.83924E-0009  0.85744E-0009 -0.85464E-0010
  0.16043E+0005 -0.29393E+0004  0.82483E-0009  0.95964E-0009 -0.21830E-0009
  0.16125E+0005 -0.29397E+0004  0.71229E-0009  0.10828E-0008 -0.46916E-0009
  0.16207E+0005 -0.29401E+0004  0.48712E-0009  0.10959E-0008 -0.70365E-0009
  0.16250E+0005 -0.29404E+0004  0.32759E-0009  0.10556E-0008 -0.81461E-0009
  0.16000E+0005 -0.29263E+0004  0.88323E-0009  0.85398E-0009 -0.22641E-0010
  0.16043E+0005 -0.29266E+0004  0.87939E-0009  0.95698E-0009 -0.14475E-0009
  0.16125E+0005 -0.29271E+0004  0.78492E-0009  0.10820E-0008 -0.37936E-0009
  0.16207E+0005 -0.29276E+0004  0.57245E-0009  0.10979E-0008 -0.60611E-0009
  0.16250E+0005 -0.29279E+0004  0.41653E-0009  0.10596E-0008 -0.71725E-0009
  0.16250E+0005 -0.30000E+0004 -0.87201E-0010  0.10375E-0008 -0.12756E-0008
  0.16293E+0005 -0.30000E+0004 -0.25627E-0009  0.95488E-0009 -0.13404E-0008
  0.16375E+0005 -0.30000E+0004 -0.58720E-0009  0.71384E-0009 -0.13848E-0008
  0.16457E+0005 -0.30000E+0004 -0.90028E-0009  0.39048E-0009 -0.13321E-0008
  0.16500E+0005 -0.30000E+0004 -0.10456E-0008  0.20075E-0009 -0.12690E-0008
  0.16250E+0005 -0.29876E+0004 -0.37017E-0011  0.10410E-0008 -0.11816E-0008
  0.16293E+0005 -0.29876E+0004 -0.17835E-0009  0.96023E-0009 -0.12561E-0008
  0.16375E+0005 -0.29877E+0004 -0.52633E-0009  0.72415E-0009 -0.13264E-0008
  0.16457E+0005 -0.29878E+0004 -0.86326E-0009  0.40618E-0009 -0.13056E-0008
  0.16500E+0005 -0.29879E+0004 -0.10231E-0008  0.21895E-0009 -0.12605E-0008
  0.16250E+0005 -0.29640E+0004  0.15990E-0009  0.10481E-0008 -0.99939E-0009
  0.16293E+0005 -0.29641E+0004 -0.21368E-0010  0.97123E-0009 -0.10885E-0008
  0.16375E+0005 -0.29644E+0004 -0.39497E-0009  0.74462E-0009 -0.12012E-0008
  0.16457E+0005 -0.29648E+0004 -0.77208E-0009  0.43667E-0009 -0.12361E-0008
  0.16500E+0005 -0.29649E+0004 -0.95766E-0009  0.25408E-0009 -0.12231E-0008
  0.16250E+0005 -0.29404E+0004  0.32759E-0009  0.10556E-0008 -0.81461E-0009
  0.16293E+0005 -0.29406E+0004  0.14466E-0009  0.98300E-0009 -0.91351E-0009
  0.16375E+0005 -0.29412E+0004 -0.24558E-0009  0.76602E-0009 -0.10597E-0008
  0.16457E+0005 -0.29417E+0004 -0.65557E-0009  0.46797E-0009 -0.11430E-0008
  0.16500E+0005 -0.29420E+0004 -0.86401E-0009  0.28993E-0009 -0.11595E-0008
  0.16250E+0005 -0.29279E+0004  0.41653E-0009  0.10596E-0008 -0.71725E-0009
  0.16293E+0005 -0.29283E+0004  0.23467E-0009  0.98939E-0009 -0.81941E-0009
  0.16375E+0005 -0.29289E+0004 -0.16071E-0009  0.77759E-0009 -0.97970E-0009
  0.16457E+0005 -0.29295E+0004 -0.58488E-0009  0.48474E-0009 -0.10854E-0008
  0.16500E+0005 -0.29299E+0004 -0.80405E-0009  0.30909E-0009 -0.11161E-0008
  0.16500E+0005 -0.30000E+0004 -0.10456E-0008  0.20075E-0009 -0.12690E-0008
  0.16543E+0005 -0.30000E+0004 -0.11704E-0008  0.66946E-0011 -0.11841E-0008
  0.16625E+0005 -0.30000E+0004 -0.13349E-0008 -0.35140E-0009 -0.96868E-0009
  0.16707E+0005 -0.30000E+0004 -0.13848E-0008 -0.66660E-0009 -0.68779E-0009
  0.16750E+0005 -0.30000E+0004 -0.13602E-0008 -0.80722E-0009 -0.51472E-0009
  0.16500E+0005 -0.29879E+0004 -0.10231E-0008  0.21895E-0009 -0.12605E-0008
  0.16543E+0005 -0.29880E+0004 -0.11633E-0008  0.26913E-0010 -0.11935E-0008
  0.16625E+0005 -0.29881E+0004 -0.13581E-0008 -0.32937E-0009 -0.10107E-0008
  0.16707E+0005 -0.29882E+0004 -0.14380E-0008 -0.64575E-0009 -0.75881E-0009
  0.16750E+0005 -0.29882E+0004 -0.14284E-0008 -0.78819E-0009 -0.59920E-0009
  0.16500E+0005 -0.29649E+0004 -0.95766E-0009  0.25408E-0009 -0.12231E-0008
  0.16543E+0005 -0.29651E+0004 -0.11258E-0008  0.65758E-0010 -0.11890E-0008
  0.16625E+0005 -0.29654E+0004 -0.13778E-0008 -0.28710E-0009 -0.10677E-0008
  0.16707E+0005 -0.29658E+0004 -0.15166E-0008 -0.60551E-0009 -0.87297E-0009
  0.16750E+0005 -0.29659E+0004 -0.15372E-0008 -0.75117E-0009 -0.74074E-0009
  0.16500E+0005 -0.29420E+0004 -0.86401E-0009  0.28993E-0009 -0.11595E-0008
  0.16543E+0005 -0.29423E+0004 -0.10582E-0008  0.10524E-0009 -0.11564E-0008
  0.16625E+0005 -0.29428E+0004 -0.13658E-0008 -0.24415E-0009 -0.10952E-0008
  0.16707E+0005 -0.29434E+0004 -0.15649E-0008 -0.56427E-0009 -0.95920E-0009
  0.16750E+0005 -0.29436E+0004 -0.16175E-0008 -0.71288E-0009 -0.85635E-0009
  0.16500E+0005 -0.29299E+0004 -0.80405E-0009  0.30909E-0009 -0.11161E-0008
  0.16543E+0005 -0.29302E+0004 -0.10109E-0008  0.12630E-0009 -0.11283E-0008
  0.16625E+0005 -0.29309E+0004 -0.13467E-0008 -0.22121E-0009 -0.10978E-0008
  0.16707E+0005 -0.29315E+0004 -0.15777E-0008 -0.54209E-0009 -0.99312E-0009
  0.16750E+0005 -0.29319E+0004 -0.16478E-0008 -0.69215E-0009 -0.90636E-0009
  0.16750E+0005 -0.30000E+0004 -0.13602E-0008 -0.80722E-0009 -0.51472E-0009
  0.16793E+0005 -0.30000E+0004 -0.13000E-0008 -0.92725E-0009 -0.32576E-0009
  0.16875E+0005 -0.30000E+0004 -0.10936E-0008 -0.10964E-0008  0.69990E-0010
  0.16957E+0005 -0.30000E+0004 -0.78750E-0009 -0.11903E-0008  0.49400E-0009
  0.17000E+0005 -0.30000E+0004 -0.59839E-0009 -0.12111E-0008  0.71607E-0009
  0.16750E+0005 -0.29882E+0004 -0.14284E-0008 -0.78819E-0009 -0.59920E-0009
  0.16793E+0005 -0.29883E+0004 -0.13820E-0008 -0.91063E-0009 -0.42217E-0009
  0.16875E+0005 -0.29884E+0004 -0.11972E-0008 -0.10857E-0008 -0.43929E-0010
  0.16957E+0005 -0.29885E+0004 -0.90395E-0009 -0.11859E-0008  0.37118E-0009
  0.17000E+0005 -0.29886E+0004 -0.71707E-0009 -0.12099E-0008  0.59296E-0009
  0.16750E+0005 -0.29659E+0004 -0.15372E-0008 -0.75117E-0009 -0.74074E-0009
  0.16793E+0005 -0.29661E+0004 -0.15193E-0008 -0.87799E-0009 -0.58868E-0009
  0.16875E+0005 -0.29664E+0004 -0.13814E-0008 -0.10637E-0008 -0.24933E-0009
  0.16957E+0005 -0.29667E+0004 -0.11197E-0008 -0.11757E-0008  0.14201E-0009
  0.17000E+0005 -0.29669E+0004 -0.94131E-0009 -0.12058E-0008  0.35926E-0009
  0.16750E+0005 -0.29436E+0004 -0.16175E-0008 -0.71288E-0009 -0.85635E-0009
  0.16793E+0005 -0.29439E+0004 -0.16309E-0008 -0.84380E-0009 -0.73196E-0009
  0.16875E+0005 -0.29444E+0004 -0.15466E-0008 -0.10397E-0008 -0.43830E-0009
  0.16957E+0005 -0.29449E+0004 -0.13257E-0008 -0.11633E-0008 -0.79431E-0010
  0.17000E+0005 -0.29452E+0004 -0.11613E-0008 -0.11995E-0008  0.12812E-0009
  0.16750E+0005 -0.29319E+0004 -0.16478E-0008 -0.69215E-0009 -0.90636E-0009
  0.16793E+0005 -0.29322E+0004 -0.16785E-0008 -0.82512E-0009 -0.79747E-0009
  0.16875E+0005 -0.29328E+0004 -0.16251E-0008 -0.10262E-0008 -0.53039E-0009
  0.16957E+0005 -0.29334E+0004 -0.14292E-0008 -0.11558E-0008 -0.19199E-0009
  0.17000E+0005 -0.29337E+0004 -0.12742E-0008 -0.11952E-0008  0.84179E-0011
  0.17000E+0005 -0.30000E+0004 -0.59839E-0009 -0.12111E-0008  0.71607E-0009
  0.17043E+0005 -0.30000E+0004 -0.39897E-0009 -0.12126E-0008  0.92718E-0009
  0.17125E+0005 -0.30000E+0004 -0.19711E-0010 -0.11635E-0008  0.12652E-0008
  0.17207E+0005 -0.30000E+0004  0.32015E-0009 -0.10438E-0008  0.14711E-0008
  0.17250E+0005 -0.30000E+0004  0.46942E-0009 -0.95038E-0009  0.15088E-0008
  0.17000E+0005 -0.29886E+0004 -0.71707E-0009 -0.12099E-0008  0.59296E-0009
  0.17043E+0005 -0.29886E+0004 -0.51638E-0009 -0.12143E-0008  0.80712E-0009
  0.17125E+0005 -0.29887E+0004 -0.12427E-0009 -0.11698E-0008  0.11617E-0008
  0.17207E+0005 -0.29888E+0004  0.24148E-0009 -0.10538E-0008  0.13982E-0008
  0.17250E+0005 -0.29888E+0004  0.40874E-0009 -0.96229E-0009  0.14572E-0008
  0.17000E+0005 -0.29669E+0004 -0.94131E-0009 -0.12058E-0008  0.35926E-0009
  0.17043E+0005 -0.29670E+0004 -0.74259E-0009 -0.12158E-0008  0.57519E-0009
  0.17125E+0005 -0.29672E+0004 -0.33434E-0009 -0.11807E-0008  0.95354E-0009
  0.17207E+0005 -0.29675E+0004  0.73269E-0010 -0.10725E-0008  0.12415E-0008
  0.17250E+0005 -0.29676E+0004  0.27166E-0009 -0.98484E-0009  0.13381E-0008
  0.17000E+0005 -0.29452E+0004 -0.11613E-0008 -0.11995E-0008  0.12812E-0009
  0.17043E+0005 -0.29454E+0004 -0.97027E-0009 -0.12153E-0008  0.34050E-0009
  0.17125E+0005 -0.29458E+0004 -0.55695E-0009 -0.11902E-0008  0.73242E-0009
  0.17207E+0005 -0.29462E+0004 -0.11749E-0009 -0.10906E-0008  0.10627E-0008
  0.17250E+0005 -0.29465E+0004  0.10769E-0009 -0.10073E-0008  0.11928E-0008
  0.17000E+0005 -0.29337E+0004 -0.12742E-0008 -0.11952E-0008  0.84179E-0011
  0.17043E+0005 -0.29340E+0004 -0.10896E-0008 -0.12141E-0008  0.21677E-0009
  0.17125E+0005 -0.29345E+0004 -0.67816E-0009 -0.11945E-0008  0.61167E-0009
  0.17207E+0005 -0.29350E+0004 -0.22612E-0009 -0.10998E-0008  0.96033E-0009
  0.17250E+0005 -0.29353E+0004  0.11286E-0010 -0.10190E-0008  0.11065E-0008
  0.17250E+0005 -0.30000E+0004  0.46942E-0009 -0.95038E-0009  0.15088E-0008
  0.17293E+0005 -0.30000E+0004  0.59255E-0009 -0.83580E-0009  0.14922E-0008
  0.17375E+0005 -0.30000E+0004  0.74771E-0009 -0.55833E-0009  0.13068E-0008
  0.17457E+0005 -0.30000E+0004  0.80454E-0009 -0.20836E-0009  0.94200E-0009
  0.17500E+0005 -0.30000E+0004  0.80177E-0009  0.29315E-0012  0.69533E-0009
  0.17250E+0005 -0.29888E+0004  0.40874E-0009 -0.96229E-0009  0.14572E-0008
  0.17293E+0005 -0.29889E+0004  0.55192E-0009 -0.84941E-0009  0.14643E-0008
  0.17375E+0005 -0.29889E+0004  0.74768E-0009 -0.57571E-0009  0.13282E-0008
  0.17457E+0005 -0.29890E+0004  0.84280E-0009 -0.23019E-0009  0.10113E-0008
  0.17500E+0005 -0.29890E+0004  0.85712E-0009 -0.24034E-0010  0.78667E-0009
  0.17250E+0005 -0.29676E+0004  0.27166E-0009 -0.98484E-0009  0.13381E-0008
  0.17293E+0005 -0.29678E+0004  0.45056E-0009 -0.87571E-0009  0.13883E-0008
  0.17375E+0005 -0.29680E+0004  0.72153E-0009 -0.60973E-0009  0.13438E-0008
  0.17457E+0005 -0.29682E+0004  0.89107E-0009 -0.27292E-0009  0.11197E-0008
  0.17500E+0005 -0.29683E+0004  0.94008E-0009 -0.71608E-0010  0.93906E-0009
  0.17250E+0005 -0.29465E+0004  0.10769E-0009 -0.10073E-0008  0.11928E-0008
  0.17293E+0005 -0.29466E+0004  0.31889E-0009 -0.90241E-0009  0.12829E-0008
  0.17375E+0005 -0.29470E+0004  0.66171E-0009 -0.64490E-0009  0.13273E-0008
  0.17457E+0005 -0.29473E+0004  0.90696E-0009 -0.31721E-0009  0.11972E-0008
  0.17500E+0005 -0.29475E+0004  0.99316E-0009 -0.12081E-0009  0.10630E-0008
  0.17250E+0005 -0.29353E+0004  0.11286E-0010 -0.10190E-0008  0.11065E-0008
  0.17293E+0005 -0.29355E+0004  0.23795E-0009 -0.91656E-0009  0.12162E-0008
  0.17375E+0005 -0.29359E+0004  0.61691E-0009 -0.66382E-0009  0.13058E-0008
  0.17457E+0005 -0.29363E+0004  0.90214E-0009 -0.34111E-0009  0.12254E-0008
  0.17500E+0005 -0.29366E+0004  0.10087E-0008 -0.14734E-0009  0.11165E-0008
  0.17500E+0005 -0.30000E+0004  0.80177E-0009  0.29315E-0012  0.69533E-0009
  0.17543E+0005 -0.30000E+0004  0.78222E-0009  0.22015E-0009  0.42585E-0009
  0.17625E+0005 -0.30000E+0004  0.71891E-0009  0.65017E-0009 -0.10128E-0009
  0.17707E+0005 -0.30000E+0004  0.65017E-0009  0.10615E-0008 -0.57596E-0009
  0.17750E+0005 -0.30000E+0004  0.62125E-0009  0.12556E-0008 -0.77910E-0009
  0.17500E+0005 -0.29890E+0004  0.85712E-0009 -0.24034E-0010  0.78667E-0009
  0.17543E+0005 -0.29891E+0004  0.85147E-0009  0.19313E-0009  0.53568E-0009
  0.17625E+0005 -0.29891E+0004  0.80396E-0009  0.61869E-0009  0.30581E-0010
  0.17707E+0005 -0.29892E+0004  0.73620E-0009  0.10272E-0008 -0.44143E-0009
  0.17750E+0005 -0.29892E+0004  0.70224E-0009  0.12211E-0008 -0.65113E-0009
  0.17500E+0005 -0.29683E+0004  0.94008E-0009 -0.71608E-0010  0.93906E-0009
  0.17543E+0005 -0.29684E+0004  0.96394E-0009  0.14060E-0009  0.72612E-0009
  0.17625E+0005 -0.29685E+0004  0.95394E-0009  0.55796E-0009  0.27011E-0009
  0.17707E+0005 -0.29687E+0004  0.89657E-0009  0.96144E-0009 -0.18852E-0009
  0.17750E+0005 -0.29688E+0004  0.85740E-0009  0.11549E-0008 -0.40620E-0009
  0.17500E+0005 -0.29475E+0004  0.99316E-0009 -0.12081E-0009  0.10630E-0008
  0.17543E+0005 -0.29477E+0004  0.10501E-0008  0.86523E-0010  0.89158E-0009
  0.17625E+0005 -0.29479E+0004  0.10868E-0008  0.49593E-0009  0.49362E-0009
  0.17707E+0005 -0.29482E+0004  0.10506E-0008  0.89474E-0009  0.59015E-0010
  0.17750E+0005 -0.29483E+0004  0.10119E-0008  0.10878E-0008 -0.16089E-0009
  0.17500E+0005 -0.29366E+0004  0.10087E-0008 -0.14734E-0009  0.11165E-0008
  0.17543E+0005 -0.29367E+0004  0.10844E-0008  0.57429E-0010  0.96819E-0009
  0.17625E+0005 -0.29370E+0004  0.11491E-0008  0.46271E-0009  0.60417E-0009
  0.17707E+0005 -0.29374E+0004  0.11282E-0008  0.85917E-0009  0.18638E-0009
  0.17750E+0005 -0.29375E+0004  0.10921E-0008  0.10521E-0008 -0.32410E-0010
  0.17750E+0005 -0.30000E+0004  0.62125E-0009  0.12556E-0008 -0.77910E-0009
  0.17793E+0005 -0.30000E+0004  0.60050E-0009  0.14262E-0008 -0.93947E-0009
  0.17875E+0005 -0.30000E+0004  0.58512E-0009  0.16630E-0008 -0.11093E-0008
  0.17957E+0005 -0.30000E+0004  0.59292E-0009  0.17634E-0008 -0.11026E-0008
  0.18000E+0005 -0.30000E+0004  0.59956E-0009  0.17555E-0008 -0.10358E-0008
  0.17750E+0005 -0.29892E+0004  0.70224E-0009  0.12211E-0008 -0.65113E-0009
  0.17793E+0005 -0.29892E+0004  0.67324E-0009  0.13920E-0008 -0.82265E-0009
  0.17875E+0005 -0.29893E+0004  0.63595E-0009  0.16329E-0008 -0.10245E-0008
  0.17957E+0005 -0.29893E+0004  0.61815E-0009  0.17413E-0008 -0.10582E-0008
  0.18000E+0005 -0.29894E+0004  0.61157E-0009  0.17390E-0008 -0.10137E-0008
  0.17750E+0005 -0.29688E+0004  0.85740E-0009  0.11549E-0008 -0.40620E-0009
  0.17793E+0005 -0.29688E+0004  0.81683E-0009  0.13269E-0008 -0.59490E-0009
  0.17875E+0005 -0.29690E+0004  0.74407E-0009  0.15754E-0008 -0.85111E-0009
  0.17957E+0005 -0.29691E+0004  0.68116E-0009  0.16987E-0008 -0.95764E-0009
  0.18000E+0005 -0.29692E+0004  0.65023E-0009  0.17069E-0008 -0.95460E-0009
  0.17750E+0005 -0.29483E+0004  0.10119E-0008  0.10878E-0008 -0.16089E-0009
  0.17793E+0005 -0.29484E+0004  0.96512E-0009  0.12610E-0008 -0.36144E-0009
  0.17875E+0005 -0.29487E+0004  0.86528E-0009  0.15172E-0008 -0.66337E-0009
  0.17957E+0005 -0.29489E+0004  0.76250E-0009  0.16551E-0008 -0.83704E-0009
  0.18000E+0005 -0.29490E+0004  0.70859E-0009  0.16735E-0008 -0.87377E-0009
  0.17750E+0005 -0.29375E+0004  0.10921E-0008  0.10521E-0008 -0.32410E-0010
  0.17793E+0005 -0.29377E+0004  0.10441E-0008  0.12259E-0008 -0.23701E-0009
  0.17875E+0005 -0.29379E+0004  0.93353E-0009  0.14862E-0008 -0.55941E-0009
  0.17957E+0005 -0.29382E+0004  0.81211E-0009  0.16316E-0008 -0.76592E-0009
  0.18000E+0005 -0.29384E+0004  0.74679E-0009  0.16554E-0008 -0.82282E-0009
  0.18000E+0005 -0.30000E+0004  0.59956E-0009  0.17555E-0008 -0.10358E-0008
  0.18043E+0005 -0.30000E+0004  0.60321E-0009  0.17054E-0008 -0.93353E-0009
  0.18125E+0005 -0.30000E+0004  0.58707E-0009  0.14982E-0008 -0.67074E-0009
  0.18207E+0005 -0.30000E+0004  0.52201E-0009  0.11638E-0008 -0.36673E-0009
  0.18250E+0005 -0.30000E+0004  0.46277E-0009  0.94710E-0009 -0.20855E-0009
  0.18000E+0005 -0.29894E+0004  0.61157E-0009  0.17390E-0008 -0.10137E-0008
  0.18043E+0005 -0.29894E+0004  0.60310E-0009  0.16954E-0008 -0.93320E-0009
  0.18125E+0005 -0.29894E+0004  0.56871E-0009  0.15018E-0008 -0.70705E-0009
  0.18207E+0005 -0.29895E+0004  0.49318E-0009  0.11814E-0008 -0.43028E-0009
  0.18250E+0005 -0.29895E+0004  0.43168E-0009  0.97166E-0009 -0.28175E-0009
  0.18000E+0005 -0.29692E+0004  0.65023E-0009  0.17069E-0008 -0.95460E-0009
  0.18043E+0005 -0.29693E+0004  0.61872E-0009  0.16752E-0008 -0.91515E-0009
  0.18125E+0005 -0.29694E+0004  0.54786E-0009  0.15070E-0008 -0.75995E-0009
  0.18207E+0005 -0.29695E+0004  0.44891E-0009  0.12130E-0008 -0.53808E-0009
  0.18250E+0005 -0.29696E+0004  0.38088E-0009  0.10163E-0008 -0.41015E-0009
  0.18000E+0005 -0.29490E+0004  0.70859E-0009  0.16735E-0008 -0.87377E-0009
  0.18043E+0005 -0.29491E+0004  0.65440E-0009  0.16535E-0008 -0.87474E-0009
  0.18125E+0005 -0.29494E+0004  0.54547E-0009  0.15101E-0008 -0.79162E-0009
  0.18207E+0005 -0.29496E+0004  0.41913E-0009  0.12419E-0008 -0.62832E-0009
  0.18250E+0005 -0.29497E+0004  0.34187E-0009  0.10582E-0008 -0.52367E-0009
  0.18000E+0005 -0.29384E+0004  0.74679E-0009  0.16554E-0008 -0.82282E-0009
  0.18043E+0005 -0.29385E+0004  0.68099E-0009  0.16414E-0008 -0.84467E-0009
  0.18125E+0005 -0.29388E+0004  0.55166E-0009  0.15108E-0008 -0.79970E-0009
  0.18207E+0005 -0.29391E+0004  0.40956E-0009  0.12561E-0008 -0.66850E-0009
  0.18250E+0005 -0.29392E+0004  0.32647E-0009  0.10791E-0008 -0.57708E-0009
  0.18250E+0005 -0.30000E+0004  0.46277E-0009  0.94710E-0009 -0.20855E-0009
  0.18293E+0005 -0.30000E+0004  0.38549E-0009  0.71053E-0009 -0.60681E-0010
  0.18375E+0005 -0.30000E+0004  0.19268E-0009  0.23213E-0009  0.17231E-0009
  0.18457E+0005 -0.30000E+0004 -0.46474E-0010 -0.24441E-0009  0.32504E-0009
  0.18500E+0005 -0.30000E+0004 -0.18264E-0009 -0.47874E-0009  0.37024E-0009
  0.18250E+0005 -0.29895E+0004  0.43168E-0009  0.97166E-0009 -0.28175E-0009
  0.18293E+0005 -0.29895E+0004  0.35431E-0009  0.74159E-0009 -0.14033E-0009
  0.18375E+0005 -0.29896E+0004  0.16615E-0009  0.27279E-0009  0.89472E-0010
  0.18457E+0005 -0.29897E+0004 -0.63995E-0010 -0.19837E-0009  0.24905E-0009
  0.18500E+0005 -0.29897E+0004 -0.19453E-0009 -0.43191E-0009  0.30120E-0009
  0.18250E+0005 -0.29696E+0004  0.38088E-0009  0.10163E-0008 -0.41015E-0009
  0.18293E+0005 -0.29697E+0004  0.30089E-0009  0.79832E-0009 -0.28328E-0009
  0.18375E+0005 -0.29699E+0004  0.11705E-0009  0.34780E-0009 -0.64218E-0010
  0.18457E+0005 -0.29700E+0004 -0.99908E-0010 -0.11278E-0009  0.10409E-0009
  0.18500E+0005 -0.29701E+0004 -0.22143E-0009 -0.34439E-0009  0.16733E-0009
  0.18250E+0005 -0.29497E+0004  0.34187E-0009  0.10582E-0008 -0.52367E-0009
  0.18293E+0005 -0.29499E+0004  0.25633E-0009  0.85222E-0009 -0.41425E-0009
  0.18375E+0005 -0.29501E+0004  0.71124E-0010  0.42012E-0009 -0.21188E-0009
  0.18457E+0005 -0.29504E+0004 -0.13776E-0009 -0.29370E-0010 -0.40472E-0010
  0.18500E+0005 -0.29506E+0004 -0.25255E-0009 -0.25863E-0009  0.31169E-0010
  0.18250E+0005 -0.29392E+0004  0.32647E-0009  0.10791E-0008 -0.57708E-0009
  0.18293E+0005 -0.29394E+0004  0.23690E-0009  0.87949E-0009 -0.47796E-0009
  0.18375E+0005 -0.29397E+0004  0.48807E-0010  0.45718E-0009 -0.28669E-0009
  0.18457E+0005 -0.29401E+0004 -0.15786E-0009  0.13743E-0010 -0.11592E-0009
  0.18500E+0005 -0.29402E+0004 -0.27005E-0009 -0.21412E-0009 -0.40945E-0010
  0.18500E+0005 -0.30000E+0004 -0.18264E-0009 -0.47874E-0009  0.37024E-0009
  0.18543E+0005 -0.30000E+0004 -0.31992E-0009 -0.69353E-0009  0.39186E-0009
  0.18625E+0005 -0.30000E+0004 -0.56485E-0009 -0.10264E-0008  0.37488E-0009
  0.18707E+0005 -0.30000E+0004 -0.76257E-0009 -0.12403E-0008  0.29994E-0009
  0.18750E+0005 -0.30000E+0004 -0.83809E-0009 -0.12998E-0008  0.24577E-0009
  0.18500E+0005 -0.29897E+0004 -0.19453E-0009 -0.43191E-0009  0.30120E-0009
  0.18543E+0005 -0.29897E+0004 -0.32604E-0009 -0.64714E-0009  0.33128E-0009
  0.18625E+0005 -0.29898E+0004 -0.56095E-0009 -0.98469E-0009  0.33337E-0009
  0.18707E+0005 -0.29898E+0004 -0.75135E-0009 -0.12076E-0008  0.27860E-0009
  0.18750E+0005 -0.29899E+0004 -0.82448E-0009 -0.12731E-0008  0.23456E-0009
  0.18500E+0005 -0.29701E+0004 -0.22143E-0009 -0.34439E-0009  0.16733E-0009
  0.18543E+0005 -0.29702E+0004 -0.34338E-0009 -0.56019E-0009  0.21188E-0009
  0.18625E+0005 -0.29704E+0004 -0.56092E-0009 -0.90586E-0009  0.24777E-0009
  0.18707E+0005 -0.29706E+0004 -0.73787E-0009 -0.11449E-0008  0.23012E-0009
  0.18750E+0005 -0.29707E+0004 -0.80629E-0009 -0.12214E-0008  0.20518E-0009
  0.18500E+0005 -0.29506E+0004 -0.25255E-0009 -0.25863E-0009  0.31169E-0010
  0.18543E+0005 -0.29507E+0004 -0.36683E-0009 -0.47456E-0009  0.87885E-0010
  0.18625E+0005 -0.29510E+0004 -0.56950E-0009 -0.82728E-0009  0.15419E-0009
  0.18707E+0005 -0.29513E+0004 -0.73394E-0009 -0.10812E-0008  0.17182E-0009
  0.18750E+0005 -0.29515E+0004 -0.79761E-0009 -0.11682E-0008  0.16559E-0009
  0.18500E+0005 -0.29402E+0004 -0.27005E-0009 -0.21412E-0009 -0.40945E-0010
  0.18543E+0005 -0.29404E+0004 -0.38109E-0009 -0.42992E-0009  0.21199E-0010
  0.18625E+0005 -0.29408E+0004 -0.57703E-0009 -0.78595E-0009  0.10208E-0009
  0.18707E+0005 -0.29412E+0004 -0.73542E-0009 -0.10474E-0008  0.13740E-0009
  0.18750E+0005 -0.29414E+0004 -0.79666E-0009 -0.11396E-0008  0.14080E-0009
  0.18750E+0005 -0.30000E+0004 -0.83809E-0009 -0.12998E-0008  0.24577E-0009
  0.18793E+0005 -0.30000E+0004 -0.88977E-0009 -0.13221E-0008  0.18669E-0009
  0.18875E+0005 -0.30000E+0004 -0.91499E-0009 -0.12653E-0008  0.74896E-0010
  0.18957E+0005 -0.30000E+0004 -0.84252E-0009 -0.10942E-0008 -0.18130E-0010
  0.19000E+0005 -0.30000E+0004 -0.76710E-0009 -0.96657E-0009 -0.54107E-0010
  0.18750E+0005 -0.29899E+0004 -0.82448E-0009 -0.12731E-0008  0.23456E-0009
  0.18793E+0005 -0.29899E+0004 -0.87494E-0009 -0.13021E-0008  0.18486E-0009
  0.18875E+0005 -0.29900E+0004 -0.90087E-0009 -0.12589E-0008  0.87739E-0010
  0.18957E+0005 -0.29900E+0004 -0.83255E-0009 -0.11010E-0008  0.45550E-0011
  0.19000E+0005 -0.29901E+0004 -0.76030E-0009 -0.97967E-0009 -0.28351E-0010
  0.18750E+0005 -0.29707E+0004 -0.80629E-0009 -0.12214E-0008  0.20518E-0009
  0.18793E+0005 -0.29708E+0004 -0.85394E-0009 -0.12627E-0008  0.17340E-0009
  0.18875E+0005 -0.29709E+0004 -0.87984E-0009 -0.12444E-0008  0.10506E-0009
  0.18957E+0005 -0.29711E+0004 -0.81761E-0009 -0.11114E-0008  0.42096E-0010
  0.19000E+0005 -0.29712E+0004 -0.75044E-0009 -0.10020E-0008  0.16028E-0010
  0.18750E+0005 -0.29515E+0004 -0.79761E-0009 -0.11682E-0008  0.16559E-0009
  0.18793E+0005 -0.29516E+0004 -0.84208E-0009 -0.12212E-0008  0.15172E-0009
  0.18875E+0005 -0.29519E+0004 -0.86651E-0009 -0.12272E-0008  0.11307E-0009
  0.18957E+0005 -0.29522E+0004 -0.80836E-0009 -0.11185E-0008  0.72072E-0010
  0.19000E+0005 -0.29524E+0004 -0.74511E-0009 -0.10210E-0008  0.54021E-0010
  0.18750E+0005 -0.29414E+0004 -0.79666E-0009 -0.11396E-0008  0.14080E-0009
  0.18793E+0005 -0.29415E+0004 -0.83938E-0009 -0.11986E-0008  0.13630E-0009
  0.18875E+0005 -0.29419E+0004 -0.86261E-0009 -0.12170E-0008  0.11351E-0009
  0.18957E+0005 -0.29422E+0004 -0.80593E-0009 -0.11210E-0008  0.84695E-0010
  0.19000E+0005 -0.29424E+0004 -0.74433E-0009 -0.10297E-0008  0.71286E-0010
  0.19000E+0005 -0.30000E+0004 -0.76710E-0009 -0.96657E-0009 -0.54107E-0010
  0.19043E+0005 -0.30000E+0004 -0.66898E-0009 -0.81906E-0009 -0.79362E-0010
  0.19125E+0005 -0.30000E+0004 -0.43255E-0009 -0.50318E-0009 -0.96095E-0010
  0.19207E+0005 -0.30000E+0004 -0.15325E-0009 -0.16879E-0009 -0.75011E-0010
  0.19250E+0005 -0.30000E+0004  0.11598E-0011  0.39441E-0011 -0.51341E-0010
  0.19000E+0005 -0.29901E+0004 -0.76030E-0009 -0.97967E-0009 -0.28351E-0010
  0.19043E+0005 -0.29901E+0004 -0.66579E-0009 -0.83787E-0009 -0.51776E-0010
  0.19125E+0005 -0.29901E+0004 -0.43655E-0009 -0.53021E-0009 -0.68446E-0010
  0.19207E+0005 -0.29902E+0004 -0.16373E-0009 -0.20027E-0009 -0.50691E-0010
  0.19250E+0005 -0.29902E+0004 -0.12060E-0010 -0.28303E-0010 -0.29720E-0010
  0.19000E+0005 -0.29712E+0004 -0.75044E-0009 -0.10020E-0008  0.16028E-0010
  0.19043E+0005 -0.29713E+0004 -0.66184E-0009 -0.87096E-0009 -0.29990E-0011
  0.19125E+0005 -0.29714E+0004 -0.44469E-0009 -0.57919E-0009 -0.17732E-0010
  0.19207E+0005 -0.29716E+0004 -0.18305E-0009 -0.25825E-0009 -0.47563E-0011
  0.19250E+0005 -0.29716E+0004 -0.36159E-0010 -0.88056E-0010  0.11734E-0010
  0.19000E+0005 -0.29524E+0004 -0.74511E-0009 -0.10210E-0008  0.54021E-0010
  0.19043E+0005 -0.29525E+0004 -0.66129E-0009 -0.90076E-0009  0.40571E-0010
  0.19125E+0005 -0.29527E+0004 -0.45429E-0009 -0.62527E-0009  0.30067E-0010
  0.19207E+0005 -0.29529E+0004 -0.20233E-0009 -0.31403E-0009  0.40294E-0010
  0.19250E+0005 -0.29531E+0004 -0.59665E-0010 -0.14607E-0009  0.53191E-0010
  0.19000E+0005 -0.29424E+0004 -0.74433E-0009 -0.10297E-0008  0.71286E-0010
  0.19043E+0005 -0.29426E+0004 -0.66261E-0009 -0.91520E-0009  0.61231E-0010
  0.19125E+0005 -0.29428E+0004 -0.46022E-0009 -0.64844E-0009  0.53839E-0010
  0.19207E+0005 -0.29431E+0004 -0.21276E-0009 -0.34259E-0009  0.63442E-0010
  0.19250E+0005 -0.29433E+0004 -0.72081E-0010 -0.17598E-0009  0.74817E-0010
  0.19250E+0005 -0.30000E+0004  0.11598E-0011  0.39441E-0011 -0.51341E-0010
  0.19293E+0005 -0.30000E+0004  0.15472E-0009  0.16863E-0009 -0.21146E-0010
  0.19375E+0005 -0.30000E+0004  0.42877E-0009  0.44581E-0009  0.47832E-0010
  0.19457E+0005 -0.30000E+0004  0.66010E-0009  0.66148E-0009  0.12205E-0009
  0.19500E+0005 -0.30000E+0004  0.75834E-0009  0.74617E-0009  0.15969E-0009
  0.19250E+0005 -0.29902E+0004 -0.12060E-0010 -0.28303E-0010 -0.29720E-0010
  0.19293E+0005 -0.29902E+0004  0.13939E-0009  0.13673E-0009 -0.26514E-0011
  0.19375E+0005 -0.29903E+0004  0.41145E-0009  0.41723E-0009  0.59888E-0010
  0.19457E+0005 -0.29903E+0004  0.64350E-0009  0.63918E-0009  0.12775E-0009
  0.19500E+0005 -0.29903E+0004  0.74317E-0009  0.72792E-0009  0.16250E-0009
  0.19250E+0005 -0.29716E+0004 -0.36159E-0010 -0.88056E-0010  0.11734E-0010
  0.19293E+0005 -0.29717E+0004  0.11155E-0009  0.77199E-0010  0.33409E-0010
  0.19375E+0005 -0.29718E+0004  0.37995E-0009  0.36322E-0009  0.84337E-0010
  0.19457E+0005 -0.29719E+0004  0.61314E-0009  0.59635E-0009  0.14030E-0009
  0.19500E+0005 -0.29719E+0004  0.71538E-0009  0.69274E-0009  0.16932E-0009
  0.19250E+0005 -0.29531E+0004 -0.59665E-0010 -0.14607E-0009  0.53191E-0010
  0.19293E+0005 -0.29531E+0004  0.84704E-0010  0.18891E-0010  0.70222E-0010
  0.19375E+0005 -0.29533E+0004  0.34978E-0009  0.30946E-0009  0.11047E-0009
  0.19457E+0005 -0.29534E+0004  0.58396E-0009  0.55281E-0009  0.15487E-0009
  0.19500E+0005 -0.29535E+0004  0.68846E-0009  0.65639E-0009  0.17800E-0009
  0.19250E+0005 -0.29433E+0004 -0.72081E-0010 -0.17598E-0009  0.74817E-0010
  0.19293E+0005 -0.29434E+0004  0.70707E-0010 -0.11375E-0010  0.89722E-0010
  0.19375E+0005 -0.29435E+0004  0.33422E-0009  0.28120E-0009  0.12478E-0009
  0.19457E+0005 -0.29437E+0004  0.56894E-0009  0.52958E-0009  0.16329E-0009
  0.19500E+0005 -0.29438E+0004  0.67454E-0009  0.63674E-0009  0.18330E-0009
  0.19500E+0005 -0.30000E+0004  0.75834E-0009  0.74617E-0009  0.15969E-0009
  0.19543E+0005 -0.30000E+0004  0.83700E-0009  0.80886E-0009  0.19430E-0009
  0.19625E+0005 -0.30000E+0004  0.92829E-0009  0.86787E-0009  0.24781E-0009
  0.19707E+0005 -0.30000E+0004  0.93922E-0009  0.85091E-0009  0.27905E-0009
  0.19750E+0005 -0.30000E+0004  0.91845E-0009  0.82364E-0009  0.28701E-0009
  0.19500E+0005 -0.29903E+0004  0.74317E-0009  0.72792E-0009  0.16250E-0009
  0.19543E+0005 -0.29903E+0004  0.82400E-0009  0.79537E-0009  0.19440E-0009
  0.19625E+0005 -0.29904E+0004  0.92104E-0009  0.86368E-0009  0.24442E-0009
  0.19707E+0005 -0.29904E+0004  0.93946E-0009  0.85597E-0009  0.27436E-0009
  0.19750E+0005 -0.29904E+0004  0.92016E-0009  0.82866E-0009  0.28120E-0009
  0.19500E+0005 -0.29719E+0004  0.71538E-0009  0.69274E-0009  0.16932E-0009
  0.19543E+0005 -0.29720E+0004  0.79985E-0009  0.76856E-0009  0.19589E-0009
  0.19625E+0005 -0.29721E+0004  0.90701E-0009  0.85414E-0009  0.23840E-0009
  0.19707E+0005 -0.29723E+0004  0.93838E-0009  0.86337E-0009  0.26433E-0009
  0.19750E+0005 -0.29723E+0004  0.92174E-0009  0.83731E-0009  0.26764E-0009
  0.19500E+0005 -0.29535E+0004  0.68846E-0009  0.65639E-0009  0.17800E-0009
  0.19543E+0005 -0.29536E+0004  0.77631E-0009  0.74025E-0009  0.19908E-0009
  0.19625E+0005 -0.29539E+0004  0.89261E-0009  0.84246E-0009  0.23308E-0009
  0.19707E+0005 -0.29541E+0004  0.93569E-0009  0.86819E-0009  0.25338E-0009
  0.19750E+0005 -0.29542E+0004  0.92394E-0009  0.84726E-0009  0.25397E-0009
  0.19500E+0005 -0.29438E+0004  0.67454E-0009  0.63674E-0009  0.18330E-0009
  0.19543E+0005 -0.29440E+0004  0.76409E-0009  0.72473E-0009  0.20145E-0009
  0.19625E+0005 -0.29442E+0004  0.88490E-0009  0.83547E-0009  0.23064E-0009
  0.19707E+0005 -0.29445E+0004  0.93376E-0009  0.86974E-0009  0.24748E-0009
  0.19750E+0005 -0.29447E+0004  0.92522E-0009  0.85244E-0009  0.24709E-0009
  0.19750E+0005 -0.30000E+0004  0.91845E-0009  0.82364E-0009  0.28701E-0009
  0.19793E+0005 -0.30000E+0004  0.86167E-0009  0.75855E-0009  0.27867E-0009
  0.19875E+0005 -0.30000E+0004  0.71782E-0009  0.62972E-0009  0.24290E-0009
  0.19957E+0005 -0.30000E+0004  0.50192E-0009  0.46467E-0009  0.14957E-0009
  0.20000E+0005 -0.30000E+0004  0.36430E-0009  0.36521E-0009  0.72785E-0010
  0.19750E+0005 -0.29904E+0004  0.92016E-0009  0.82866E-0009  0.28120E-0009
  0.19793E+0005 -0.29905E+0004  0.87094E-0009  0.77217E-0009  0.27506E-0009
  0.19875E+0005 -0.29906E+0004  0.73480E-0009  0.64673E-0009  0.24300E-0009
  0.19957E+0005 -0.29906E+0004  0.51687E-0009  0.47252E-0009  0.14522E-0009
  0.20000E+0005 -0.29907E+0004  0.35761E-0009  0.33166E-0009  0.61679E-0010
  0.19750E+0005 -0.29723E+0004  0.92174E-0009  0.83731E-0009  0.26764E-0009
  0.19793E+0005 -0.29725E+0004  0.88694E-0009  0.79652E-0009  0.26673E-0009
  0.19875E+0005 -0.29727E+0004  0.76023E-0009  0.67445E-0009  0.23445E-0009
  0.19957E+0005 -0.29729E+0004  0.54758E-0009  0.49262E-0009  0.13840E-0009
  0.20000E+0005 -0.29730E+0004  0.38691E-0009  0.32857E-0009  0.69701E-0010
  0.19750E+0005 -0.29542E+0004  0.92394E-0009  0.84726E-0009  0.25397E-0009
  0.19793E+0005 -0.29544E+0004  0.89942E-0009  0.81716E-0009  0.25531E-0009
  0.19875E+0005 -0.29548E+0004  0.78136E-0009  0.69999E-0009  0.22018E-0009
  0.19957E+0005 -0.29552E+0004  0.58036E-0009  0.51482E-0009  0.13627E-0009
  0.20000E+0005 -0.29554E+0004  0.43539E-0009  0.35312E-0009  0.92697E-0010
  0.19750E+0005 -0.29447E+0004  0.92522E-0009  0.85244E-0009  0.24709E-0009
  0.19793E+0005 -0.29449E+0004  0.90470E-0009  0.82678E-0009  0.24806E-0009
  0.19875E+0005 -0.29454E+0004  0.79169E-0009  0.71267E-0009  0.21216E-0009
  0.19957E+0005 -0.29458E+0004  0.59875E-0009  0.52786E-0009  0.13699E-0009
  0.20000E+0005 -0.29461E+0004  0.46204E-0009  0.36995E-0009  0.10423E-0009
  0.00000E+0000 -0.29364E+0004  0.11264E-0008  0.12471E-0008 -0.79727E-0010
  0.43168E+0002 -0.29363E+0004  0.61667E-0009  0.69634E-0009 -0.59910E-0010
  0.12500E+0003 -0.29359E+0004  0.10272E-0009  0.16149E-0009  0.16744E-0009
  0.20683E+0003 -0.29356E+0004 -0.20926E-0009 -0.10635E-0009  0.29034E-0009
  0.25000E+0003 -0.29354E+0004 -0.34915E-0009 -0.20958E-0009  0.30525E-0009
  0.00000E+0000 -0.29255E+0004  0.10930E-0008  0.12452E-0008 -0.14846E-0009
  0.43168E+0002 -0.29252E+0004  0.59378E-0009  0.70477E-0009 -0.13003E-0009
  0.12500E+0003 -0.29248E+0004  0.67697E-0010  0.15285E-0009  0.94949E-0010
  0.20683E+0003 -0.29245E+0004 -0.24969E-0009 -0.13000E-0009  0.23704E-0009
  0.25000E+0003 -0.29242E+0004 -0.39117E-0009 -0.24071E-0009  0.26295E-0009
  0.00000E+0000 -0.29046E+0004  0.10069E-0008  0.12162E-0008 -0.28085E-0009
  0.43168E+0002 -0.29044E+0004  0.53485E-0009  0.69549E-0009 -0.25185E-0009
  0.12500E+0003 -0.29039E+0004 -0.79528E-0012  0.12189E-0009 -0.26580E-0010
  0.20683E+0003 -0.29034E+0004 -0.32575E-0009 -0.18494E-0009  0.14657E-0009
  0.25000E+0003 -0.29031E+0004 -0.46906E-0009 -0.30499E-0009  0.19053E-0009
  0.00000E+0000 -0.28838E+0004  0.89993E-0009  0.11600E-0008 -0.40970E-0009
  0.43168E+0002 -0.28835E+0004  0.45912E-0009  0.65781E-0009 -0.36051E-0009
  0.12500E+0003 -0.28829E+0004 -0.72968E-0010  0.73200E-0010 -0.12974E-0009
  0.20683E+0003 -0.28823E+0004 -0.40183E-0009 -0.25089E-0009  0.67758E-0010
  0.25000E+0003 -0.28820E+0004 -0.54626E-0009 -0.37592E-0009  0.12608E-0009
  0.00000E+0000 -0.28729E+0004  0.83760E-0009  0.11208E-0008 -0.47405E-0009
  0.43168E+0002 -0.28725E+0004  0.41351E-0009  0.62792E-0009 -0.41300E-0009
  0.12500E+0003 -0.28718E+0004 -0.11264E-0009  0.41153E-0010 -0.17767E-0009
  0.20683E+0003 -0.28712E+0004 -0.44239E-0009 -0.28954E-0009  0.30001E-0010
  0.25000E+0003 -0.28708E+0004 -0.58734E-0009 -0.41580E-0009  0.94302E-0010
  0.25000E+0003 -0.29354E+0004 -0.34915E-0009 -0.20958E-0009  0.30525E-0009
  0.29317E+0003 -0.29352E+0004 -0.47955E-0009 -0.29593E-0009  0.29298E-0009
  0.37500E+0003 -0.29349E+0004 -0.72474E-0009 -0.45016E-0009  0.21120E-0009
  0.45683E+0003 -0.29347E+0004 -0.99070E-0009 -0.62736E-0009  0.82181E-0010
  0.50000E+0003 -0.29345E+0004 -0.11452E-0008 -0.73535E-0009  0.24527E-0011
  0.25000E+0003 -0.29242E+0004 -0.39117E-0009 -0.24071E-0009  0.26295E-0009
  0.29317E+0003 -0.29241E+0004 -0.52196E-0009 -0.33118E-0009  0.26133E-0009
  0.37500E+0003 -0.29237E+0004 -0.76929E-0009 -0.49051E-0009  0.19527E-0009
  0.45683E+0003 -0.29234E+0004 -0.10408E-0008 -0.66674E-0009  0.71445E-0010
  0.50000E+0003 -0.29232E+0004 -0.12002E-0008 -0.77164E-0009 -0.10949E-0010
  0.25000E+0003 -0.29031E+0004 -0.46906E-0009 -0.30499E-0009  0.19053E-0009
  0.29317E+0003 -0.29029E+0004 -0.60140E-0009 -0.40184E-0009  0.20582E-0009
  0.37500E+0003 -0.29024E+0004 -0.85489E-0009 -0.56729E-0009  0.16307E-0009
  0.45683E+0003 -0.29020E+0004 -0.11396E-0008 -0.73902E-0009  0.42816E-0010
  0.50000E+0003 -0.29017E+0004 -0.13097E-0008 -0.83715E-0009 -0.47498E-0010
  0.25000E+0003 -0.28820E+0004 -0.54626E-0009 -0.37592E-0009  0.12608E-0009
  0.29317E+0003 -0.28817E+0004 -0.68112E-0009 -0.47692E-0009  0.15391E-0009
  0.37500E+0003 -0.28811E+0004 -0.94332E-0009 -0.64406E-0009  0.12598E-0009
  0.45683E+0003 -0.28806E+0004 -0.12443E-0008 -0.80811E-0009  0.17435E-0011
  0.50000E+0003 -0.28803E+0004 -0.14262E-0008 -0.89831E-0009 -0.99727E-0010
  0.25000E+0003 -0.28708E+0004 -0.58734E-0009 -0.41580E-0009  0.94302E-0010
  0.29317E+0003 -0.28705E+0004 -0.72385E-0009 -0.51803E-0009  0.12701E-0009
  0.37500E+0003 -0.28699E+0004 -0.99160E-0009 -0.68443E-0009  0.10357E-0009
  0.45683E+0003 -0.28693E+0004 -0.13020E-0008 -0.84320E-0009 -0.25514E-0010
  0.50000E+0003 -0.28690E+0004 -0.14904E-0008 -0.92878E-0009 -0.13393E-0009
  0.50000E+0003 -0.29345E+0004 -0.11452E-0008 -0.73535E-0009  0.24527E-0011
  0.54317E+0003 -0.29344E+0004 -0.13114E-0008 -0.85396E-0009 -0.82470E-0010
  0.62500E+0003 -0.29343E+0004 -0.16599E-0008 -0.10960E-0008 -0.26016E-0009
  0.70683E+0003 -0.29341E+0004 -0.20494E-0008 -0.13357E-0008 -0.46963E-0009
  0.75000E+0003 -0.29340E+0004 -0.22674E-0008 -0.14469E-0008 -0.59982E-0009
  0.50000E+0003 -0.29232E+0004 -0.12002E-0008 -0.77164E-0009 -0.10949E-0010
  0.54317E+0003 -0.29231E+0004 -0.13728E-0008 -0.88553E-0009 -0.10270E-0009
  0.62500E+0003 -0.29229E+0004 -0.17374E-0008 -0.11144E-0008 -0.30468E-0009
  0.70683E+0003 -0.29227E+0004 -0.21468E-0008 -0.13369E-0008 -0.55076E-0009
  0.75000E+0003 -0.29226E+0004 -0.23757E-0008 -0.14381E-0008 -0.70349E-0009
  0.50000E+0003 -0.29017E+0004 -0.13097E-0008 -0.83715E-0009 -0.47498E-0010
  0.54317E+0003 -0.29016E+0004 -0.14954E-0008 -0.94138E-0009 -0.15444E-0009
  0.62500E+0003 -0.29014E+0004 -0.18912E-0008 -0.11447E-0008 -0.40455E-0009
  0.70683E+0003 -0.29011E+0004 -0.23364E-0008 -0.13347E-0008 -0.71865E-0009
  0.75000E+0003 -0.29010E+0004 -0.25839E-0008 -0.14173E-0008 -0.91183E-0009
  0.50000E+0003 -0.28803E+0004 -0.14262E-0008 -0.89831E-0009 -0.99727E-0010
  0.54317E+0003 -0.28801E+0004 -0.16258E-0008 -0.99197E-0009 -0.22414E-0009
  0.62500E+0003 -0.28799E+0004 -0.20521E-0008 -0.11690E-0008 -0.52365E-0009
  0.70683E+0003 -0.28796E+0004 -0.25290E-0008 -0.13269E-0008 -0.90244E-0009
  0.75000E+0003 -0.28794E+0004 -0.27915E-0008 -0.13913E-0008 -0.11323E-0008
  0.50000E+0003 -0.28690E+0004 -0.14904E-0008 -0.92878E-0009 -0.13393E-0009
  0.54317E+0003 -0.28688E+0004 -0.16973E-0008 -0.10165E-0008 -0.26819E-0009
  0.62500E+0003 -0.28685E+0004 -0.21388E-0008 -0.11794E-0008 -0.59369E-0009
  0.70683E+0003 -0.28682E+0004 -0.26303E-0008 -0.13205E-0008 -0.10047E-0008
  0.75000E+0003 -0.28680E+0004 -0.28991E-0008 -0.13755E-0008 -0.12522E-0008
  0.75000E+0003 -0.29340E+0004 -0.22674E-0008 -0.14469E-0008 -0.59982E-0009
  0.79317E+0003 -0.29340E+0004 -0.24906E-0008 -0.15405E-0008 -0.74740E-0009
  0.87500E+0003 -0.29339E+0004 -0.29147E-0008 -0.16461E-0008 -0.10855E-0008
  0.95683E+0003 -0.29338E+0004 -0.33156E-0008 -0.16321E-0008 -0.15079E-0008
  0.10000E+0004 -0.29337E+0004 -0.35063E-0008 -0.15695E-0008 -0.17635E-0008
  0.75000E+0003 -0.29226E+0004 -0.23757E-0008 -0.14381E-0008 -0.70349E-0009
  0.79317E+0003 -0.29226E+0004 -0.26094E-0008 -0.15215E-0008 -0.87437E-0009
  0.87500E+0003 -0.29224E+0004 -0.30498E-0008 -0.16084E-0008 -0.12547E-0008
  0.95683E+0003 -0.29223E+0004 -0.34588E-0008 -0.15785E-0008 -0.17099E-0008
  0.10000E+0004 -0.29223E+0004 -0.36493E-0008 -0.15093E-0008 -0.19764E-0008
  0.75000E+0003 -0.29010E+0004 -0.25839E-0008 -0.14173E-0008 -0.91183E-0009
  0.79317E+0003 -0.29009E+0004 -0.28344E-0008 -0.14819E-0008 -0.11236E-0008
  0.87500E+0003 -0.29008E+0004 -0.32981E-0008 -0.15346E-0008 -0.15751E-0008
  0.95683E+0003 -0.29007E+0004 -0.37130E-0008 -0.14759E-0008 -0.20812E-0008
  0.10000E+0004 -0.29006E+0004 -0.38975E-0008 -0.13949E-0008 -0.23621E-0008
  0.75000E+0003 -0.28794E+0004 -0.27915E-0008 -0.13913E-0008 -0.11323E-0008
  0.79317E+0003 -0.28793E+0004 -0.30544E-0008 -0.14377E-0008 -0.13800E-0008
  0.87500E+0003 -0.28791E+0004 -0.35307E-0008 -0.14579E-0008 -0.18903E-0008
  0.95683E+0003 -0.28790E+0004 -0.39388E-0008 -0.13721E-0008 -0.24324E-0008
  0.10000E+0004 -0.28789E+0004 -0.41106E-0008 -0.12802E-0008 -0.27193E-0008
  0.75000E+0003 -0.28680E+0004 -0.28991E-0008 -0.13755E-0008 -0.12522E-0008
  0.79317E+0003 -0.28679E+0004 -0.31665E-0008 -0.14126E-0008 -0.15165E-0008
  0.87500E+0003 -0.28677E+0004 -0.36449E-0008 -0.14162E-0008 -0.20526E-0008
  0.95683E+0003 -0.28675E+0004 -0.40444E-0008 -0.13169E-0008 -0.26076E-0008
  0.10000E+0004 -0.28674E+0004 -0.42067E-0008 -0.12195E-0008 -0.28944E-0008
  0.10000E+0004 -0.29337E+0004 -0.35063E-0008 -0.15695E-0008 -0.17635E-0008
  0.10432E+0004 -0.29337E+0004 -0.36765E-0008 -0.14678E-0008 -0.20391E-0008
  0.11250E+0004 -0.29335E+0004 -0.39247E-0008 -0.11735E-0008 -0.25965E-0008
  0.12068E+0004 -0.29334E+0004 -0.40516E-0008 -0.76668E-0009 -0.31622E-0008
  0.12500E+0004 -0.29333E+0004 -0.40625E-0008 -0.51991E-0009 -0.34448E-0008
  0.10000E+0004 -0.29223E+0004 -0.36493E-0008 -0.15093E-0008 -0.19764E-0008
  0.10432E+0004 -0.29222E+0004 -0.38157E-0008 -0.14024E-0008 -0.22578E-0008
  0.11250E+0004 -0.29221E+0004 -0.40462E-0008 -0.11026E-0008 -0.28093E-0008
  0.12068E+0004 -0.29219E+0004 -0.41424E-0008 -0.69609E-0009 -0.33468E-0008
  0.12500E+0004 -0.29218E+0004 -0.41325E-0008 -0.45176E-0009 -0.36061E-0008
  0.10000E+0004 -0.29006E+0004 -0.38975E-0008 -0.13949E-0008 -0.23621E-0008
  0.10432E+0004 -0.29005E+0004 -0.40513E-0008 -0.12787E-0008 -0.26476E-0008
  0.11250E+0004 -0.29003E+0004 -0.42386E-0008 -0.96957E-0009 -0.31760E-0008
  0.12068E+0004 -0.29001E+0004 -0.42686E-0008 -0.56464E-0009 -0.36500E-0008
  0.12500E+0004 -0.29000E+0004 -0.42162E-0008 -0.32524E-0009 -0.38610E-0008
  0.10000E+0004 -0.28789E+0004 -0.41106E-0008 -0.12802E-0008 -0.27193E-0008
  0.10432E+0004 -0.28788E+0004 -0.42449E-0008 -0.11556E-0008 -0.30007E-0008
  0.11250E+0004 -0.28785E+0004 -0.43773E-0008 -0.83860E-0009 -0.34915E-0008
  0.12068E+0004 -0.28783E+0004 -0.43322E-0008 -0.43629E-0009 -0.38904E-0008
  0.12500E+0004 -0.28782E+0004 -0.42342E-0008 -0.20223E-0009 -0.40488E-0008
  0.10000E+0004 -0.28674E+0004 -0.42067E-0008 -0.12195E-0008 -0.28944E-0008
  0.10432E+0004 -0.28673E+0004 -0.43282E-0008 -0.10909E-0008 -0.31705E-0008
  0.11250E+0004 -0.28671E+0004 -0.44275E-0008 -0.77034E-0009 -0.36360E-0008
  0.12068E+0004 -0.28668E+0004 -0.43399E-0008 -0.36985E-0009 -0.39914E-0008
  0.12500E+0004 -0.28667E+0004 -0.42170E-0008 -0.13877E-0009 -0.41207E-0008
  0.12500E+0004 -0.29333E+0004 -0.40625E-0008 -0.51991E-0009 -0.34448E-0008
  0.12932E+0004 -0.29333E+0004 -0.40323E-0008 -0.25852E-0009 -0.37066E-0008
  0.13750E+0004 -0.29331E+0004 -0.38608E-0008  0.24643E-0009 -0.41109E-0008
  0.14568E+0004 -0.29329E+0004 -0.35469E-0008  0.72233E-0009 -0.43545E-0008
  0.15000E+0004 -0.29328E+0004 -0.33303E-0008  0.94482E-0009 -0.44046E-0008
  0.12500E+0004 -0.29218E+0004 -0.41325E-0008 -0.45176E-0009 -0.36061E-0008
  0.12932E+0004 -0.29217E+0004 -0.40791E-0008 -0.19415E-0009 -0.38395E-0008
  0.13750E+0004 -0.29215E+0004 -0.38589E-0008  0.30054E-0009 -0.41797E-0008
  0.14568E+0004 -0.29213E+0004 -0.34946E-0008  0.76342E-0009 -0.43516E-0008
  0.15000E+0004 -0.29212E+0004 -0.32525E-0008  0.97850E-0009 -0.43633E-0008
  0.12500E+0004 -0.29000E+0004 -0.42162E-0008 -0.32524E-0009 -0.38610E-0008
  0.12932E+0004 -0.28999E+0004 -0.41164E-0008 -0.75036E-0010 -0.40378E-0008
  0.13750E+0004 -0.28996E+0004 -0.38026E-0008  0.39998E-0009 -0.42536E-0008
  0.14568E+0004 -0.28994E+0004 -0.33452E-0008  0.83817E-0009 -0.42907E-0008
  0.15000E+0004 -0.28992E+0004 -0.30575E-0008  0.10393E-0008 -0.42322E-0008
  0.12500E+0004 -0.28782E+0004 -0.42342E-0008 -0.20223E-0009 -0.40488E-0008
  0.12932E+0004 -0.28780E+0004 -0.40862E-0008  0.40244E-0010 -0.41658E-0008
  0.13750E+0004 -0.28777E+0004 -0.36786E-0008  0.49531E-0009 -0.42553E-0008
  0.14568E+0004 -0.28774E+0004 -0.31328E-0008  0.90883E-0009 -0.41609E-0008
  0.15000E+0004 -0.28773E+0004 -0.28036E-0008  0.10961E-0008 -0.40360E-0008
  0.12500E+0004 -0.28667E+0004 -0.42170E-0008 -0.13877E-0009 -0.41207E-0008
  0.12932E+0004 -0.28665E+0004 -0.40431E-0008  0.99510E-0010 -0.42053E-0008
  0.13750E+0004 -0.28662E+0004 -0.35868E-0008  0.54393E-0009 -0.42282E-0008
  0.14568E+0004 -0.28658E+0004 -0.29968E-0008  0.94445E-0009 -0.40664E-0008
  0.15000E+0004 -0.28657E+0004 -0.26476E-0008  0.11245E-0008 -0.39080E-0008
  0.15000E+0004 -0.29328E+0004 -0.33303E-0008  0.94482E-0009 -0.44046E-0008
  0.15432E+0004 -0.29327E+0004 -0.30837E-0008  0.11410E-0008 -0.43967E-0008
  0.16250E+0004 -0.29325E+0004 -0.25529E-0008  0.14222E-0008 -0.42182E-0008
  0.17068E+0004 -0.29324E+0004 -0.19736E-0008  0.15714E-0008 -0.38376E-0008
  0.17500E+0004 -0.29323E+0004 -0.16632E-0008  0.15951E-0008 -0.35656E-0008
  0.15000E+0004 -0.29212E+0004 -0.32525E-0008  0.97850E-0009 -0.43633E-0008
  0.15432E+0004 -0.29211E+0004 -0.29821E-0008  0.11671E-0008 -0.43185E-0008
  0.16250E+0004 -0.29209E+0004 -0.24131E-0008  0.14347E-0008 -0.40768E-0008
  0.17068E+0004 -0.29207E+0004 -0.18072E-0008  0.15720E-0008 -0.36471E-0008
  0.17500E+0004 -0.29206E+0004 -0.14881E-0008  0.15905E-0008 -0.33563E-0008
  0.15000E+0004 -0.28992E+0004 -0.30575E-0008  0.10393E-0008 -0.42322E-0008
  0.15432E+0004 -0.28991E+0004 -0.27455E-0008  0.12138E-0008 -0.41203E-0008
  0.16250E+0004 -0.28988E+0004 -0.21125E-0008  0.14558E-0008 -0.37672E-0008
  0.17068E+0004 -0.28985E+0004 -0.14662E-0008  0.15708E-0008 -0.32545E-0008
  0.17500E+0004 -0.28984E+0004 -0.11362E-0008  0.15795E-0008 -0.29337E-0008
  0.15000E+0004 -0.28773E+0004 -0.28036E-0008  0.10961E-0008 -0.40360E-0008
  0.15432E+0004 -0.28771E+0004 -0.24551E-0008  0.12566E-0008 -0.38617E-0008
  0.16250E+0004 -0.28767E+0004 -0.17698E-0008  0.14734E-0008 -0.34084E-0008
  0.17068E+0004 -0.28764E+0004 -0.10966E-0008  0.15665E-0008 -0.28261E-0008
  0.17500E+0004 -0.28762E+0004 -0.76290E-0009  0.15657E-0008 -0.24826E-0008
  0.15000E+0004 -0.28657E+0004 -0.26476E-0008  0.11245E-0008 -0.39080E-0008
  0.15432E+0004 -0.28655E+0004 -0.22821E-0008  0.12776E-0008 -0.37029E-0008
  0.16250E+0004 -0.28651E+0004 -0.15742E-0008  0.14813E-0008 -0.32016E-0008
  0.17068E+0004 -0.28647E+0004 -0.89204E-0009  0.15631E-0008 -0.25879E-0008
  0.17500E+0004 -0.28645E+0004 -0.55921E-0009  0.15573E-0008 -0.22353E-0008
  0.17500E+0004 -0.29323E+0004 -0.16632E-0008  0.15951E-0008 -0.35656E-0008
  0.17932E+0004 -0.29321E+0004 -0.13576E-0008  0.15823E-0008 -0.32529E-0008
  0.18750E+0004 -0.29319E+0004 -0.81313E-0009  0.14678E-0008 -0.25794E-0008
  0.19568E+0004 -0.29317E+0004 -0.34502E-0009  0.12578E-0008 -0.18545E-0008
  0.20000E+0004 -0.29316E+0004 -0.13865E-0009  0.11202E-0008 -0.14742E-0008
  0.17500E+0004 -0.29206E+0004 -0.14881E-0008  0.15905E-0008 -0.33563E-0008
  0.17932E+0004 -0.29204E+0004 -0.11775E-0008  0.15732E-0008 -0.30300E-0008
  0.18750E+0004 -0.29202E+0004 -0.63379E-0009  0.14527E-0008 -0.23454E-0008
  0.19568E+0004 -0.29199E+0004 -0.17812E-0009  0.12398E-0008 -0.16273E-0008
  0.20000E+0004 -0.29198E+0004  0.17944E-0010  0.11018E-0008 -0.12568E-0008
  0.17500E+0004 -0.28984E+0004 -0.11362E-0008  0.15795E-0008 -0.29337E-0008
  0.17932E+0004 -0.28982E+0004 -0.82178E-0009  0.15539E-0008 -0.25872E-0008
  0.18750E+0004 -0.28979E+0004 -0.28942E-0009  0.14223E-0008 -0.18918E-0008
  0.19568E+0004 -0.28975E+0004  0.13455E-0009  0.12039E-0008 -0.11952E-0008
  0.20000E+0004 -0.28974E+0004  0.30777E-0009  0.10652E-0008 -0.84682E-0009
  0.17500E+0004 -0.28762E+0004 -0.76290E-0009  0.15657E-0008 -0.24826E-0008
  0.17932E+0004 -0.28760E+0004 -0.45169E-0009  0.15320E-0008 -0.21231E-0008
  0.18750E+0004 -0.28756E+0004  0.57253E-0010  0.13895E-0008 -0.14294E-0008
  0.19568E+0004 -0.28752E+0004  0.43988E-0009  0.11659E-0008 -0.76446E-0009
  0.20000E+0004 -0.28750E+0004  0.58647E-0009  0.10265E-0008 -0.44241E-0009
  0.17500E+0004 -0.28645E+0004 -0.55921E-0009  0.15573E-0008 -0.22353E-0008
  0.17932E+0004 -0.28643E+0004 -0.25237E-0009  0.15194E-0008 -0.18717E-0008
  0.18750E+0004 -0.28638E+0004  0.23967E-0009  0.13713E-0008 -0.11837E-0008
  0.19568E+0004 -0.28634E+0004  0.59702E-0009  0.11450E-0008 -0.53912E-0009
  0.20000E+0004 -0.28632E+0004  0.72824E-0009  0.10052E-0008 -0.23239E-0009
  0.20000E+0004 -0.29316E+0004 -0.13865E-0009  0.11202E-0008 -0.14742E-0008
  0.20432E+0004 -0.29314E+0004  0.35887E-0010  0.97010E-0009 -0.11066E-0008
  0.21250E+0004 -0.29312E+0004  0.27216E-0009  0.67312E-0009 -0.47874E-0009
  0.22068E+0004 -0.29309E+0004  0.38175E-0009  0.38727E-0009  0.19705E-0010
  0.22500E+0004 -0.29307E+0004  0.39035E-0009  0.25148E-0009  0.21808E-0009
  0.20000E+0004 -0.29198E+0004  0.17944E-0010  0.11018E-0008 -0.12568E-0008
  0.20432E+0004 -0.29196E+0004  0.18039E-0009  0.95196E-0009 -0.90232E-0009
  0.21250E+0004 -0.29193E+0004  0.39072E-0009  0.65699E-0009 -0.30594E-0009
  0.22068E+0004 -0.29190E+0004  0.47416E-0009  0.37451E-0009  0.15712E-0009
  0.22500E+0004 -0.29188E+0004  0.47032E-0009  0.24077E-0009  0.33724E-0009
  0.20000E+0004 -0.28974E+0004  0.30777E-0009  0.10652E-0008 -0.84682E-0009
  0.20432E+0004 -0.28972E+0004  0.44473E-0009  0.91587E-0009 -0.52005E-0009
  0.21250E+0004 -0.28967E+0004  0.60329E-0009  0.62471E-0009  0.13369E-0010
  0.22068E+0004 -0.28963E+0004  0.63753E-0009  0.34856E-0009  0.40907E-0009
  0.22500E+0004 -0.28961E+0004  0.61143E-0009  0.21866E-0009  0.55550E-0009
  0.20000E+0004 -0.28750E+0004  0.58647E-0009  0.10265E-0008 -0.44241E-0009
  0.20432E+0004 -0.28747E+0004  0.69511E-0009  0.87773E-0009 -0.14650E-0009
  0.21250E+0004 -0.28742E+0004  0.79939E-0009  0.59036E-0009  0.32073E-0009
  0.22068E+0004 -0.28737E+0004  0.78559E-0009  0.32049E-0009  0.64939E-0009
  0.22500E+0004 -0.28734E+0004  0.73918E-0009  0.19437E-0009  0.76363E-0009
  0.20000E+0004 -0.28632E+0004  0.72824E-0009  0.10052E-0008 -0.23239E-0009
  0.20432E+0004 -0.28629E+0004  0.82103E-0009  0.85684E-0009  0.46182E-0010
  0.21250E+0004 -0.28623E+0004  0.89602E-0009  0.57148E-0009  0.47756E-0009
  0.22068E+0004 -0.28618E+0004  0.85758E-0009  0.30491E-0009  0.77129E-0009
  0.22500E+0004 -0.28615E+0004  0.80131E-0009  0.18076E-0009  0.86924E-0009
  0.22500E+0004 -0.29307E+0004  0.39035E-0009  0.25148E-0009  0.21808E-0009
  0.22932E+0004 -0.29306E+0004  0.36776E-0009  0.12988E-0009  0.36895E-0009
  0.23750E+0004 -0.29302E+0004  0.24839E-0009 -0.51193E-0010  0.51757E-0009
  0.24568E+0004 -0.29299E+0004  0.48919E-0010 -0.16072E-0009  0.49339E-0009
  0.25000E+0004 -0.29297E+0004 -0.79892E-0010 -0.18891E-0009  0.41687E-0009
  0.22500E+0004 -0.29188E+0004  0.47032E-0009  0.24077E-0009  0.33724E-0009
  0.22932E+0004 -0.29186E+0004  0.43700E-0009  0.12132E-0009  0.47117E-0009
  0.23750E+0004 -0.29182E+0004  0.30362E-0009 -0.55914E-0010  0.59375E-0009
  0.24568E+0004 -0.29178E+0004  0.10056E-0009 -0.16228E-0009  0.55452E-0009
  0.25000E+0004 -0.29176E+0004 -0.25430E-0010 -0.18924E-0009  0.47539E-0009
  0.22500E+0004 -0.28961E+0004  0.61143E-0009  0.21866E-0009  0.55550E-0009
  0.22932E+0004 -0.28958E+0004  0.55982E-0009  0.10323E-0009  0.65895E-0009
  0.23750E+0004 -0.28953E+0004  0.40536E-0009 -0.66835E-0010  0.73677E-0009
  0.24568E+0004 -0.28948E+0004  0.20251E-0009 -0.16726E-0009  0.67509E-0009
  0.25000E+0004 -0.28945E+0004  0.85950E-0010 -0.19195E-0009  0.59453E-0009
  0.22500E+0004 -0.28734E+0004  0.73918E-0009  0.19437E-0009  0.76363E-0009
  0.22932E+0004 -0.28731E+0004  0.67202E-0009  0.82914E-0010  0.83886E-0009
  0.23750E+0004 -0.28725E+0004  0.50352E-0009 -0.80090E-0010  0.87798E-0009
  0.24568E+0004 -0.28719E+0004  0.30953E-0009 -0.17465E-0009  0.80142E-0009
  0.25000E+0004 -0.28715E+0004  0.20726E-0009 -0.19708E-0009  0.72372E-0009
  0.22500E+0004 -0.28615E+0004  0.80131E-0009  0.18076E-0009  0.86924E-0009
  0.22932E+0004 -0.28611E+0004  0.72707E-0009  0.71384E-0010  0.93054E-0009
  0.23750E+0004 -0.28604E+0004  0.55390E-0009 -0.87922E-0010  0.95168E-0009
  0.24568E+0004 -0.28598E+0004  0.36779E-0009 -0.17941E-0009  0.87015E-0009
  0.25000E+0004 -0.28594E+0004  0.27483E-0009 -0.20064E-0009  0.79552E-0009
  0.25000E+0004 -0.29297E+0004 -0.79892E-0010 -0.18891E-0009  0.41687E-0009
  0.25432E+0004 -0.29295E+0004 -0.21945E-0009 -0.19770E-0009  0.30260E-0009
  0.26250E+0004 -0.29291E+0004 -0.50173E-0009 -0.16683E-0009 -0.16399E-0011
  0.27068E+0004 -0.29287E+0004 -0.78825E-0009 -0.86703E-0010 -0.38698E-0009
  0.27500E+0004 -0.29284E+0004 -0.93547E-0009 -0.31187E-0010 -0.60989E-0009
  0.25000E+0004 -0.29176E+0004 -0.25430E-0010 -0.18924E-0009  0.47539E-0009
  0.25432E+0004 -0.29173E+0004 -0.15876E-0009 -0.19711E-0009  0.36238E-0009
  0.26250E+0004 -0.29168E+0004 -0.42018E-0009 -0.16559E-0009  0.71222E-0010
  0.27068E+0004 -0.29163E+0004 -0.67519E-0009 -0.86135E-0010 -0.28826E-0009
  0.27500E+0004 -0.29161E+0004 -0.80225E-0009 -0.31506E-0010 -0.49317E-0009
  0.25000E+0004 -0.28945E+0004  0.85950E-0010 -0.19195E-0009  0.59453E-0009
  0.25432E+0004 -0.28942E+0004 -0.31362E-0010 -0.19808E-0009  0.48754E-0009
  0.26250E+0004 -0.28936E+0004 -0.24533E-0009 -0.16528E-0009  0.22802E-0009
  0.27068E+0004 -0.28930E+0004 -0.43325E-0009 -0.86992E-0010 -0.76204E-0010
  0.27500E+0004 -0.28927E+0004 -0.51861E-0009 -0.33954E-0010 -0.24408E-0009
  0.25000E+0004 -0.28715E+0004  0.20726E-0009 -0.19708E-0009  0.72372E-0009
  0.25432E+0004 -0.28711E+0004  0.11090E-0009 -0.20147E-0009  0.62708E-0009
  0.26250E+0004 -0.28704E+0004 -0.46566E-0010 -0.16732E-0009  0.40707E-0009
  0.27068E+0004 -0.28696E+0004 -0.15935E-0009 -0.90020E-0010  0.16499E-0009
  0.27500E+0004 -0.28692E+0004 -0.19935E-0009 -0.38426E-0010  0.37225E-0010
  0.25000E+0004 -0.28594E+0004  0.27483E-0009 -0.20064E-0009  0.79552E-0009
  0.25432E+0004 -0.28590E+0004  0.19127E-0009 -0.20410E-0009  0.70590E-0009
  0.26250E+0004 -0.28581E+0004  0.66676E-0010 -0.16920E-0009  0.50943E-0009
  0.27068E+0004 -0.28573E+0004 -0.38931E-0011 -0.92345E-0010  0.30237E-0009
  0.27500E+0004 -0.28569E+0004 -0.18858E-0010 -0.41449E-0010  0.19670E-0009
  0.27500E+0004 -0.29284E+0004 -0.93547E-0009 -0.31187E-0010 -0.60989E-0009
  0.27932E+0004 -0.29282E+0004 -0.10771E-0008  0.29891E-0010 -0.83863E-0009
  0.28750E+0004 -0.29278E+0004 -0.13286E-0008  0.14826E-0009 -0.12721E-0008
  0.29568E+0004 -0.29273E+0004 -0.15566E-0008  0.25319E-0009 -0.16818E-0008
  0.30000E+0004 -0.29271E+0004 -0.16691E-0008  0.29637E-0009 -0.18816E-0008
  0.27500E+0004 -0.29161E+0004 -0.80225E-0009 -0.31506E-0010 -0.49317E-0009
  0.27932E+0004 -0.29158E+0004 -0.92184E-0009  0.28394E-0010 -0.70159E-0009
  0.28750E+0004 -0.29153E+0004 -0.11281E-0008  0.14381E-0009 -0.10921E-0008
  0.29568E+0004 -0.29148E+0004 -0.13093E-0008  0.24522E-0009 -0.14567E-0008
  0.30000E+0004 -0.29145E+0004 -0.13979E-0008  0.28644E-0009 -0.16333E-0008
  0.27500E+0004 -0.28927E+0004 -0.51861E-0009 -0.33954E-0010 -0.24408E-0009
  0.27932E+0004 -0.28923E+0004 -0.59321E-0009  0.23836E-0010 -0.41133E-0009
  0.28750E+0004 -0.28917E+0004 -0.70863E-0009  0.13397E-0009 -0.71629E-0009
  0.29568E+0004 -0.28910E+0004 -0.79775E-0009  0.22908E-0009 -0.99245E-0009
  0.30000E+0004 -0.28907E+0004 -0.83942E-0009  0.26684E-0009 -0.11239E-0008
  0.27500E+0004 -0.28692E+0004 -0.19935E-0009 -0.38426E-0010  0.37225E-0010
  0.27932E+0004 -0.28688E+0004 -0.22575E-0009  0.17417E-0010 -0.86174E-0010
  0.28750E+0004 -0.28680E+0004 -0.24564E-0009  0.12269E-0009 -0.30165E-0009
  0.29568E+0004 -0.28672E+0004 -0.23956E-0009  0.21203E-0009 -0.48680E-0009
  0.30000E+0004 -0.28668E+0004 -0.23334E-0009  0.24664E-0009 -0.57221E-0009
  0.27500E+0004 -0.28569E+0004 -0.18858E-0010 -0.41449E-0010  0.19670E-0009
  0.27932E+0004 -0.28564E+0004 -0.18922E-0010  0.13439E-0010  0.97196E-0010
  0.28750E+0004 -0.28555E+0004  0.12765E-0010  0.11632E-0009 -0.70101E-0010
  0.29568E+0004 -0.28547E+0004  0.69591E-0010  0.20283E-0009 -0.20676E-0009
  0.30000E+0004 -0.28542E+0004  0.10115E-0009  0.23590E-0009 -0.26775E-0009
  0.30000E+0004 -0.29271E+0004 -0.16691E-0008  0.29637E-0009 -0.18816E-0008
  0.30432E+0004 -0.29269E+0004 -0.17788E-0008  0.32866E-0009 -0.20686E-0008
  0.31250E+0004 -0.29266E+0004 -0.19830E-0008  0.35220E-0009 -0.23834E-0008
  0.32068E+0004 -0.29262E+0004 -0.21930E-0008  0.32098E-0009 -0.26477E-0008
  0.32500E+0004 -0.29261E+0004 -0.23106E-0008  0.28145E-0009 -0.27695E-0008
  0.30000E+0004 -0.29145E+0004 -0.13979E-0008  0.28644E-0009 -0.16333E-0008
  0.30432E+0004 -0.29143E+0004 -0.14849E-0008  0.31678E-0009 -0.17986E-0008
  0.31250E+0004 -0.29139E+0004 -0.16509E-0008  0.33688E-0009 -0.20774E-0008
  0.32068E+0004 -0.29135E+0004 -0.18308E-0008  0.30281E-0009 -0.23150E-0008
  0.32500E+0004 -0.29133E+0004 -0.19364E-0008  0.26210E-0009 -0.24270E-0008
  0.30000E+0004 -0.28907E+0004 -0.83942E-0009  0.26684E-0009 -0.11239E-0008
  0.30432E+0004 -0.28904E+0004 -0.88249E-0009  0.29373E-0009 -0.12470E-0008
  0.31250E+0004 -0.28899E+0004 -0.97472E-0009  0.30785E-0009 -0.14561E-0008
  0.32068E+0004 -0.28894E+0004 -0.10969E-0008  0.26891E-0009 -0.16414E-0008
  0.32500E+0004 -0.28891E+0004 -0.11794E-0008  0.22627E-0009 -0.17340E-0008
  0.30000E+0004 -0.28668E+0004 -0.23334E-0009  0.24664E-0009 -0.57221E-0009
  0.30432E+0004 -0.28665E+0004 -0.23183E-0009  0.27041E-0009 -0.65240E-0009
  0.31250E+0004 -0.28658E+0004 -0.24970E-0009  0.27923E-0009 -0.79058E-0009
  0.32068E+0004 -0.28652E+0004 -0.31398E-0009  0.23611E-0009 -0.92236E-0009
  0.32500E+0004 -0.28649E+0004 -0.37332E-0009  0.19192E-0009 -0.99460E-0009
  0.30000E+0004 -0.28542E+0004  0.10115E-0009  0.23590E-0009 -0.26775E-0009
  0.30432E+0004 -0.28539E+0004  0.12614E-0009  0.25817E-0009 -0.32526E-0009
  0.31250E+0004 -0.28532E+0004  0.14725E-0009  0.26445E-0009 -0.42595E-0009
  0.32068E+0004 -0.28525E+0004  0.11323E-0009  0.21940E-0009 -0.52919E-0009
  0.32500E+0004 -0.28521E+0004  0.66020E-0010  0.17453E-0009 -0.59038E-0009
  0.32500E+0004 -0.29261E+0004 -0.23106E-0008  0.28145E-0009 -0.27695E-0008
  0.32932E+0004 -0.29259E+0004 -0.24369E-0008  0.22688E-0009 -0.28835E-0008
  0.33750E+0004 -0.29257E+0004 -0.26991E-0008  0.85461E-0010 -0.30805E-0008
  0.34568E+0004 -0.29255E+0004 -0.29944E-0008 -0.95271E-0010 -0.32660E-0008
  0.35000E+0004 -0.29254E+0004 -0.31627E-0008 -0.20114E-0009 -0.33639E-0008
  0.32500E+0004 -0.29133E+0004 -0.19364E-0008  0.26210E-0009 -0.24270E-0008
  0.32932E+0004 -0.29132E+0004 -0.20541E-0008  0.20658E-0009 -0.25348E-0008
  0.33750E+0004 -0.29129E+0004 -0.23080E-0008  0.64057E-0010 -0.27290E-0008
  0.34568E+0004 -0.29127E+0004 -0.26052E-0008 -0.11706E-0009 -0.29224E-0008
  0.35000E+0004 -0.29125E+0004 -0.27783E-0008 -0.22289E-0009 -0.30283E-0008
  0.32500E+0004 -0.28891E+0004 -0.11794E-0008  0.22627E-0009 -0.17340E-0008
  0.32932E+0004 -0.28889E+0004 -0.12805E-0008  0.16923E-0009 -0.18292E-0008
  0.33750E+0004 -0.28886E+0004 -0.15179E-0008  0.25152E-0010 -0.20156E-0008
  0.34568E+0004 -0.28883E+0004 -0.18173E-0008 -0.15619E-0009 -0.22208E-0008
  0.35000E+0004 -0.28881E+0004 -0.19985E-0008 -0.26172E-0009 -0.23396E-0008
  0.32500E+0004 -0.28649E+0004 -0.37332E-0009  0.19192E-0009 -0.99460E-0009
  0.32932E+0004 -0.28647E+0004 -0.45752E-0009  0.13372E-0009 -0.10760E-0008
  0.33750E+0004 -0.28643E+0004 -0.67751E-0009 -0.11265E-0010 -0.12513E-0008
  0.34568E+0004 -0.28639E+0004 -0.97726E-0009 -0.19221E-0009 -0.14636E-0008
  0.35000E+0004 -0.28637E+0004 -0.11650E-0008 -0.29714E-0009 -0.15923E-0008
  0.32500E+0004 -0.28521E+0004  0.66020E-0010  0.17453E-0009 -0.59038E-0009
  0.32932E+0004 -0.28519E+0004 -0.92859E-0011  0.11586E-0009 -0.66399E-0009
  0.33750E+0004 -0.28515E+0004 -0.21972E-0009 -0.29351E-0010 -0.83220E-0009
  0.34568E+0004 -0.28510E+0004 -0.51881E-0009 -0.20986E-0009 -0.10462E-0008
  0.35000E+0004 -0.28508E+0004 -0.70930E-0009 -0.31434E-0009 -0.11789E-0008
  0.35000E+0004 -0.29254E+0004 -0.31627E-0008 -0.20114E-0009 -0.33639E-0008
  0.35432E+0004 -0.29253E+0004 -0.33393E-0008 -0.31100E-0009 -0.34650E-0008
  0.36250E+0004 -0.29251E+0004 -0.36877E-0008 -0.51957E-0009 -0.36664E-0008
  0.37068E+0004 -0.29249E+0004 -0.40398E-0008 -0.71325E-0009 -0.38825E-0008
  0.37500E+0004 -0.29248E+0004 -0.42196E-0008 -0.80346E-0009 -0.40003E-0008
  0.35000E+0004 -0.29125E+0004 -0.27783E-0008 -0.22289E-0009 -0.30283E-0008
  0.35432E+0004 -0.29124E+0004 -0.29620E-0008 -0.33267E-0009 -0.31396E-0008
  0.36250E+0004 -0.29122E+0004 -0.33293E-0008 -0.54103E-0009 -0.33647E-0008
  0.37068E+0004 -0.29120E+0004 -0.37057E-0008 -0.73485E-0009 -0.36080E-0008
  0.37500E+0004 -0.29119E+0004 -0.38998E-0008 -0.82540E-0009 -0.37407E-0008
  0.35000E+0004 -0.28881E+0004 -0.19985E-0008 -0.26172E-0009 -0.23396E-0008
  0.35432E+0004 -0.28880E+0004 -0.21947E-0008 -0.37108E-0009 -0.24679E-0008
  0.36250E+0004 -0.28877E+0004 -0.25951E-0008 -0.57861E-0009 -0.27331E-0008
  0.37068E+0004 -0.28874E+0004 -0.30141E-0008 -0.77226E-0009 -0.30224E-0008
  0.37500E+0004 -0.28873E+0004 -0.32332E-0008 -0.86323E-0009 -0.31801E-0008
  0.35000E+0004 -0.28637E+0004 -0.11650E-0008 -0.29714E-0009 -0.15923E-0008
  0.35432E+0004 -0.28635E+0004 -0.13718E-0008 -0.40576E-0009 -0.17342E-0008
  0.36250E+0004 -0.28632E+0004 -0.18011E-0008 -0.61191E-0009 -0.20323E-0008
  0.37068E+0004 -0.28628E+0004 -0.22577E-0008 -0.80485E-0009 -0.23598E-0008
  0.37500E+0004 -0.28627E+0004 -0.24990E-0008 -0.89596E-0009 -0.25382E-0008
  0.35000E+0004 -0.28508E+0004 -0.70930E-0009 -0.31434E-0009 -0.11789E-0008
  0.35432E+0004 -0.28506E+0004 -0.92094E-0009 -0.42247E-0009 -0.13265E-0008
  0.36250E+0004 -0.28502E+0004 -0.13636E-0008 -0.62768E-0009 -0.16389E-0008
  0.37068E+0004 -0.28499E+0004 -0.18377E-0008 -0.82003E-0009 -0.19831E-0008
  0.37500E+0004 -0.28497E+0004 -0.20895E-0008 -0.91109E-0009 -0.21707E-0008
  0.37500E+0004 -0.29248E+0004 -0.42196E-0008 -0.80346E-0009 -0.40003E-0008
  0.37932E+0004 -0.29247E+0004 -0.43906E-0008 -0.88320E-0009 -0.41190E-0008
  0.38750E+0004 -0.29245E+0004 -0.46777E-0008 -0.99897E-0009 -0.43363E-0008
  0.39568E+0004 -0.29243E+0004 -0.48970E-0008 -0.10645E-0008 -0.45266E-0008
  0.40000E+0004 -0.29241E+0004 -0.49779E-0008 -0.10784E-0008 -0.46075E-0008
  0.37500E+0004 -0.29119E+0004 -0.38998E-0008 -0.82540E-0009 -0.37407E-0008
  0.37932E+0004 -0.29117E+0004 -0.40855E-0008 -0.90572E-0009 -0.38738E-0008
  0.38750E+0004 -0.29114E+0004 -0.44017E-0008 -0.10234E-0008 -0.41169E-0008
  0.39568E+0004 -0.29112E+0004 -0.46507E-0008 -0.10919E-0008 -0.43301E-0008
  0.40000E+0004 -0.29110E+0004 -0.47473E-0008 -0.11077E-0008 -0.44217E-0008
  0.37500E+0004 -0.28873E+0004 -0.32332E-0008 -0.86323E-0009 -0.31801E-0008
  0.37932E+0004 -0.28871E+0004 -0.34449E-0008 -0.94441E-0009 -0.33375E-0008
  0.38750E+0004 -0.28867E+0004 -0.38126E-0008 -0.10652E-0008 -0.36244E-0008
  0.39568E+0004 -0.28864E+0004 -0.41147E-0008 -0.11388E-0008 -0.38766E-0008
  0.40000E+0004 -0.28862E+0004 -0.42399E-0008 -0.11582E-0008 -0.39868E-0008
  0.37500E+0004 -0.28627E+0004 -0.24990E-0008 -0.89596E-0009 -0.25382E-0008
  0.37932E+0004 -0.28624E+0004 -0.27338E-0008 -0.97770E-0009 -0.27158E-0008
  0.38750E+0004 -0.28620E+0004 -0.31475E-0008 -0.11011E-0008 -0.30391E-0008
  0.39568E+0004 -0.28616E+0004 -0.34982E-0008 -0.11792E-0008 -0.33245E-0008
  0.40000E+0004 -0.28614E+0004 -0.36502E-0008 -0.12018E-0008 -0.34512E-0008
  0.37500E+0004 -0.28497E+0004 -0.20895E-0008 -0.91109E-0009 -0.21707E-0008
  0.37932E+0004 -0.28494E+0004 -0.23351E-0008 -0.99302E-0009 -0.23571E-0008
  0.38750E+0004 -0.28490E+0004 -0.27707E-0008 -0.11175E-0008 -0.26965E-0008
  0.39568E+0004 -0.28485E+0004 -0.31450E-0008 -0.11979E-0008 -0.29970E-0008
  0.40000E+0004 -0.28483E+0004 -0.33102E-0008 -0.12219E-0008 -0.31314E-0008
  0.40000E+0004 -0.29241E+0004 -0.49779E-0008 -0.10784E-0008 -0.46075E-0008
  0.40432E+0004 -0.29240E+0004 -0.50321E-0008 -0.10792E-0008 -0.46708E-0008
  0.41250E+0004 -0.29238E+0004 -0.50549E-0008 -0.10476E-0008 -0.47290E-0008
  0.42068E+0004 -0.29235E+0004 -0.49715E-0008 -0.98229E-0009 -0.46928E-0008
  0.42500E+0004 -0.29234E+0004 -0.48861E-0008 -0.93810E-0009 -0.46318E-0008
  0.40000E+0004 -0.29110E+0004 -0.47473E-0008 -0.11077E-0008 -0.44217E-0008
  0.40432E+0004 -0.29109E+0004 -0.48173E-0008 -0.11107E-0008 -0.44948E-0008
  0.41250E+0004 -0.29106E+0004 -0.48706E-0008 -0.10836E-0008 -0.45703E-0008
  0.42068E+0004 -0.29103E+0004 -0.48191E-0008 -0.10229E-0008 -0.45509E-0008
  0.42500E+0004 -0.29102E+0004 -0.47514E-0008 -0.98107E-0009 -0.44992E-0008
  0.40000E+0004 -0.28862E+0004 -0.42399E-0008 -0.11582E-0008 -0.39868E-0008
  0.40432E+0004 -0.28860E+0004 -0.43390E-0008 -0.11650E-0008 -0.40776E-0008
  0.41250E+0004 -0.28856E+0004 -0.44495E-0008 -0.11461E-0008 -0.41852E-0008
  0.42068E+0004 -0.28853E+0004 -0.44594E-0008 -0.10940E-0008 -0.41991E-0008
  0.42500E+0004 -0.28851E+0004 -0.44264E-0008 -0.10565E-0008 -0.41668E-0008
  0.40000E+0004 -0.28614E+0004 -0.36502E-0008 -0.12018E-0008 -0.34512E-0008
  0.40432E+0004 -0.28611E+0004 -0.37768E-0008 -0.12121E-0008 -0.35580E-0008
  0.41250E+0004 -0.28607E+0004 -0.39432E-0008 -0.12010E-0008 -0.36966E-0008
  0.42068E+0004 -0.28602E+0004 -0.40153E-0008 -0.11571E-0008 -0.37456E-0008
  0.42500E+0004 -0.28600E+0004 -0.40182E-0008 -0.11238E-0008 -0.37348E-0008
  0.40000E+0004 -0.28483E+0004 -0.33102E-0008 -0.12219E-0008 -0.31314E-0008
  0.40432E+0004 -0.28480E+0004 -0.34507E-0008 -0.12341E-0008 -0.32460E-0008
  0.41250E+0004 -0.28475E+0004 -0.36458E-0008 -0.12269E-0008 -0.34005E-0008
  0.42068E+0004 -0.28470E+0004 -0.37507E-0008 -0.11872E-0008 -0.34684E-0008
  0.42500E+0004 -0.28468E+0004 -0.37729E-0008 -0.11561E-0008 -0.34697E-0008
  0.42500E+0004 -0.29234E+0004 -0.48861E-0008 -0.93810E-0009 -0.46318E-0008
  0.42932E+0004 -0.29233E+0004 -0.47751E-0008 -0.89005E-0009 -0.45419E-0008
  0.43750E+0004 -0.29231E+0004 -0.45022E-0008 -0.79315E-0009 -0.42943E-0008
  0.44568E+0004 -0.29229E+0004 -0.41682E-0008 -0.69755E-0009 -0.39592E-0008
  0.45000E+0004 -0.29228E+0004 -0.39759E-0008 -0.64957E-0009 -0.37547E-0008
  0.42500E+0004 -0.29102E+0004 -0.47514E-0008 -0.98107E-0009 -0.44992E-0008
  0.42932E+0004 -0.29100E+0004 -0.46588E-0008 -0.93516E-0009 -0.44194E-0008
  0.43750E+0004 -0.29098E+0004 -0.44232E-0008 -0.84158E-0009 -0.41938E-0008
  0.44568E+0004 -0.29096E+0004 -0.41290E-0008 -0.74802E-0009 -0.38848E-0008
  0.45000E+0004 -0.29094E+0004 -0.39585E-0008 -0.70053E-0009 -0.36958E-0008
  0.42500E+0004 -0.28851E+0004 -0.44264E-0008 -0.10565E-0008 -0.41668E-0008
  0.42932E+0004 -0.28849E+0004 -0.43705E-0008 -0.10146E-0008 -0.41085E-0008
  0.43750E+0004 -0.28846E+0004 -0.42096E-0008 -0.92735E-0009 -0.39303E-0008
  0.44568E+0004 -0.28843E+0004 -0.39960E-0008 -0.83792E-0009 -0.36778E-0008
  0.45000E+0004 -0.28842E+0004 -0.38696E-0008 -0.79158E-0009 -0.35219E-0008
  0.42500E+0004 -0.28600E+0004 -0.40182E-0008 -0.11238E-0008 -0.37348E-0008
  0.42932E+0004 -0.28598E+0004 -0.40007E-0008 -0.10859E-0008 -0.37007E-0008
  0.43750E+0004 -0.28594E+0004 -0.39190E-0008 -0.10052E-0008 -0.35766E-0008
  0.44568E+0004 -0.28591E+0004 -0.37915E-0008 -0.92017E-0009 -0.33887E-0008
  0.45000E+0004 -0.28589E+0004 -0.37123E-0008 -0.87523E-0009 -0.32706E-0008
  0.42500E+0004 -0.28468E+0004 -0.37729E-0008 -0.11561E-0008 -0.34697E-0008
  0.42932E+0004 -0.28466E+0004 -0.37761E-0008 -0.11203E-0008 -0.34493E-0008
  0.43750E+0004 -0.28462E+0004 -0.37376E-0008 -0.10429E-0008 -0.33560E-0008
  0.44568E+0004 -0.28458E+0004 -0.36572E-0008 -0.96042E-0009 -0.32051E-0008
  0.45000E+0004 -0.28455E+0004 -0.36039E-0008 -0.91633E-0009 -0.31086E-0008
  0.45000E+0004 -0.29228E+0004 -0.39759E-0008 -0.64957E-0009 -0.37547E-0008
  0.45432E+0004 -0.29226E+0004 -0.37780E-0008 -0.60475E-0009 -0.35364E-0008
  0.46250E+0004 -0.29224E+0004 -0.33997E-0008 -0.52667E-0009 -0.31013E-0008
  0.47068E+0004 -0.29222E+0004 -0.30354E-0008 -0.45690E-0009 -0.26641E-0008
  0.47500E+0004 -0.29220E+0004 -0.28540E-0008 -0.42167E-0009 -0.24422E-0008
  0.45000E+0004 -0.29094E+0004 -0.39585E-0008 -0.70053E-0009 -0.36958E-0008
  0.45432E+0004 -0.29093E+0004 -0.37824E-0008 -0.65578E-0009 -0.34936E-0008
  0.46250E+0004 -0.29090E+0004 -0.34447E-0008 -0.57670E-0009 -0.30903E-0008
  0.47068E+0004 -0.29087E+0004 -0.31175E-0008 -0.50461E-0009 -0.26837E-0008
  0.47500E+0004 -0.29086E+0004 -0.29533E-0008 -0.46770E-0009 -0.24763E-0008
  0.45000E+0004 -0.28842E+0004 -0.38696E-0008 -0.79158E-0009 -0.35219E-0008
  0.45432E+0004 -0.28840E+0004 -0.37379E-0008 -0.74721E-0009 -0.33544E-0008
  0.46250E+0004 -0.28836E+0004 -0.34826E-0008 -0.66683E-0009 -0.30190E-0008
  0.47068E+0004 -0.28832E+0004 -0.32306E-0008 -0.59096E-0009 -0.26774E-0008
  0.47500E+0004 -0.28830E+0004 -0.31010E-0008 -0.55126E-0009 -0.25008E-0008
  0.45000E+0004 -0.28589E+0004 -0.37123E-0008 -0.87523E-0009 -0.32706E-0008
  0.45432E+0004 -0.28586E+0004 -0.36280E-0008 -0.83155E-0009 -0.31423E-0008
  0.46250E+0004 -0.28582E+0004 -0.34607E-0008 -0.75060E-0009 -0.28834E-0008
  0.47068E+0004 -0.28578E+0004 -0.32888E-0008 -0.67182E-0009 -0.26148E-0008
  0.47500E+0004 -0.28575E+0004 -0.31961E-0008 -0.62979E-0009 -0.24728E-0008
  0.45000E+0004 -0.28455E+0004 -0.36039E-0008 -0.91633E-0009 -0.31086E-0008
  0.45432E+0004 -0.28453E+0004 -0.35454E-0008 -0.87313E-0009 -0.30026E-0008
  0.46250E+0004 -0.28448E+0004 -0.34263E-0008 -0.79216E-0009 -0.27870E-0008
  0.47068E+0004 -0.28443E+0004 -0.32980E-0008 -0.71219E-0009 -0.25596E-0008
  0.47500E+0004 -0.28441E+0004 -0.32253E-0008 -0.66913E-0009 -0.24372E-0008
  0.47500E+0004 -0.29220E+0004 -0.28540E-0008 -0.42167E-0009 -0.24422E-0008
  0.47932E+0004 -0.29218E+0004 -0.26826E-0008 -0.38731E-0009 -0.22305E-0008
  0.48750E+0004 -0.29215E+0004 -0.23853E-0008 -0.31948E-0009 -0.18666E-0008
  0.49568E+0004 -0.29211E+0004 -0.21217E-0008 -0.24476E-0009 -0.15574E-0008
  0.50000E+0004 -0.29209E+0004 -0.19936E-0008 -0.20113E-0009 -0.14168E-0008
  0.47500E+0004 -0.29086E+0004 -0.29533E-0008 -0.46770E-0009 -0.24763E-0008
  0.47932E+0004 -0.29083E+0004 -0.27967E-0008 -0.43144E-0009 -0.22772E-0008
  0.48750E+0004 -0.29079E+0004 -0.25199E-0008 -0.35952E-0009 -0.19301E-0008
  0.49568E+0004 -0.29075E+0004 -0.22652E-0008 -0.28034E-0009 -0.16266E-0008
  0.50000E+0004 -0.29073E+0004 -0.21368E-0008 -0.23434E-0009 -0.14838E-0008
  0.47500E+0004 -0.28830E+0004 -0.31010E-0008 -0.55126E-0009 -0.25008E-0008
  0.47932E+0004 -0.28827E+0004 -0.29745E-0008 -0.51175E-0009 -0.23285E-0008
  0.48750E+0004 -0.28822E+0004 -0.27395E-0008 -0.43278E-0009 -0.20185E-0008
  0.49568E+0004 -0.28817E+0004 -0.25036E-0008 -0.34583E-0009 -0.17296E-0008
  0.50000E+0004 -0.28814E+0004 -0.23754E-0008 -0.29566E-0009 -0.15845E-0008
  0.47500E+0004 -0.28575E+0004 -0.31961E-0008 -0.62979E-0009 -0.24728E-0008
  0.47932E+0004 -0.28572E+0004 -0.31014E-0008 -0.58753E-0009 -0.23307E-0008
  0.48750E+0004 -0.28565E+0004 -0.29110E-0008 -0.50242E-0009 -0.20635E-0008
  0.49568E+0004 -0.28558E+0004 -0.26962E-0008 -0.40859E-0009 -0.17942E-0008
  0.50000E+0004 -0.28555E+0004 -0.25692E-0008 -0.35469E-0009 -0.16493E-0008
  0.47500E+0004 -0.28441E+0004 -0.32253E-0008 -0.66913E-0009 -0.24372E-0008
  0.47932E+0004 -0.28437E+0004 -0.31479E-0008 -0.62561E-0009 -0.23122E-0008
  0.48750E+0004 -0.28429E+0004 -0.29818E-0008 -0.53763E-0009 -0.20696E-0008
  0.49568E+0004 -0.28422E+0004 -0.27788E-0008 -0.44052E-0009 -0.18125E-0008
  0.50000E+0004 -0.28418E+0004 -0.26529E-0008 -0.38484E-0009 -0.16686E-0008
  0.50000E+0004 -0.29209E+0004 -0.19936E-0008 -0.20113E-0009 -0.14168E-0008
  0.50432E+0004 -0.29207E+0004 -0.18712E-0008 -0.15453E-0009 -0.12901E-0008
  0.51250E+0004 -0.29203E+0004 -0.16480E-0008 -0.57667E-0010 -0.10828E-0008
  0.52068E+0004 -0.29199E+0004 -0.14266E-0008  0.48031E-0010 -0.90506E-0009
  0.52500E+0004 -0.29197E+0004 -0.13077E-0008  0.10578E-0009 -0.81807E-0009
  0.50000E+0004 -0.29073E+0004 -0.21368E-0008 -0.23434E-0009 -0.14838E-0008
  0.50432E+0004 -0.29070E+0004 -0.20105E-0008 -0.18541E-0009 -0.13512E-0008
  0.51250E+0004 -0.29065E+0004 -0.17713E-0008 -0.84320E-0010 -0.11231E-0008
  0.52068E+0004 -0.29061E+0004 -0.15243E-0008  0.25172E-0010 -0.91407E-0009
  0.52500E+0004 -0.29058E+0004 -0.13892E-0008  0.84717E-0010 -0.80746E-0009
  0.50000E+0004 -0.28814E+0004 -0.23754E-0008 -0.29566E-0009 -0.15845E-0008
  0.50432E+0004 -0.28810E+0004 -0.22427E-0008 -0.24260E-0009 -0.14425E-0008
  0.51250E+0004 -0.28804E+0004 -0.19745E-0008 -0.13405E-0009 -0.11785E-0008
  0.52068E+0004 -0.28798E+0004 -0.16809E-0008 -0.17827E-0010 -0.91372E-0009
  0.52500E+0004 -0.28795E+0004 -0.15165E-0008  0.44898E-0010 -0.77207E-0009
  0.50000E+0004 -0.28555E+0004 -0.25692E-0008 -0.35469E-0009 -0.16493E-0008
  0.50432E+0004 -0.28551E+0004 -0.24312E-0008 -0.29793E-0009 -0.15004E-0008
  0.51250E+0004 -0.28544E+0004 -0.21364E-0008 -0.18263E-0009 -0.12054E-0008
  0.52068E+0004 -0.28536E+0004 -0.17994E-0008 -0.60291E-0010 -0.89040E-0009
  0.52500E+0004 -0.28532E+0004 -0.16077E-0008  0.53271E-0011 -0.71705E-0009
  0.50000E+0004 -0.28418E+0004 -0.26529E-0008 -0.38484E-0009 -0.16686E-0008
  0.50432E+0004 -0.28414E+0004 -0.25124E-0008 -0.32629E-0009 -0.15171E-0008
  0.51250E+0004 -0.28406E+0004 -0.22046E-0008 -0.20772E-0009 -0.12078E-0008
  0.52068E+0004 -0.28398E+0004 -0.18463E-0008 -0.82417E-0010 -0.86889E-0009
  0.52500E+0004 -0.28394E+0004 -0.16414E-0008 -0.15385E-0010 -0.68038E-0009
  0.52500E+0004 -0.29197E+0004 -0.13077E-0008  0.10578E-0009 -0.81807E-0009
  0.52932E+0004 -0.29195E+0004 -0.11859E-0008  0.16396E-0009 -0.73254E-0009
  0.53750E+0004 -0.29192E+0004 -0.94839E-0009  0.27092E-0009 -0.56963E-0009
  0.54568E+0004 -0.29189E+0004 -0.70597E-0009  0.36753E-0009 -0.39880E-0009
  0.55000E+0004 -0.29187E+0004 -0.57948E-0009  0.41170E-0009 -0.30498E-0009
  0.52500E+0004 -0.29058E+0004 -0.13892E-0008  0.84717E-0010 -0.80746E-0009
  0.52932E+0004 -0.29056E+0004 -0.12501E-0008  0.14451E-0009 -0.70102E-0009
  0.53750E+0004 -0.29053E+0004 -0.97964E-0009  0.25409E-0009 -0.49769E-0009
  0.54568E+0004 -0.29049E+0004 -0.70791E-0009  0.35261E-0009 -0.28974E-0009
  0.55000E+0004 -0.29047E+0004 -0.56896E-0009  0.39753E-0009 -0.17942E-0009
  0.52500E+0004 -0.28795E+0004 -0.15165E-0008  0.44898E-0010 -0.77207E-0009
  0.52932E+0004 -0.28793E+0004 -0.13463E-0008  0.10757E-0009 -0.62840E-0009
  0.53750E+0004 -0.28788E+0004 -0.10171E-0008  0.22176E-0009 -0.35357E-0009
  0.54568E+0004 -0.28783E+0004 -0.69439E-0009  0.32366E-0009 -0.81189E-0010
  0.55000E+0004 -0.28781E+0004 -0.53453E-0009  0.36988E-0009  0.57071E-0010
  0.52500E+0004 -0.28532E+0004 -0.16077E-0008  0.53271E-0011 -0.71705E-0009
  0.52932E+0004 -0.28529E+0004 -0.14091E-0008  0.70618E-0010 -0.53986E-0009
  0.53750E+0004 -0.28524E+0004 -0.10270E-0008  0.18901E-0009 -0.20138E-0009
  0.54568E+0004 -0.28518E+0004 -0.66014E-0009  0.29397E-0009  0.12669E-0009
  0.55000E+0004 -0.28515E+0004 -0.48324E-0009  0.34136E-0009  0.28808E-0009
  0.52500E+0004 -0.28394E+0004 -0.16414E-0008 -0.15385E-0010 -0.68038E-0009
  0.52932E+0004 -0.28390E+0004 -0.14289E-0008  0.51180E-0010 -0.48720E-0009
  0.53750E+0004 -0.28384E+0004 -0.10216E-0008  0.17162E-0009 -0.11870E-0009
  0.54568E+0004 -0.28378E+0004 -0.63454E-0009  0.27807E-0009  0.23487E-0009
  0.55000E+0004 -0.28375E+0004 -0.45033E-0009  0.32603E-0009  0.40637E-0009
  0.55000E+0004 -0.29187E+0004 -0.57948E-0009  0.41170E-0009 -0.30498E-0009
  0.55432E+0004 -0.29186E+0004 -0.45612E-0009  0.45022E-0009 -0.20896E-0009
  0.56250E+0004 -0.29183E+0004 -0.24010E-0009  0.50417E-0009 -0.25646E-0010
  0.57068E+0004 -0.29181E+0004 -0.60492E-0010  0.53052E-0009  0.15093E-0009
  0.57500E+0004 -0.29180E+0004  0.14140E-0010  0.53268E-0009  0.23642E-0009
  0.55000E+0004 -0.29047E+0004 -0.56896E-0009  0.39753E-0009 -0.17942E-0009
  0.55432E+0004 -0.29045E+0004 -0.43600E-0009  0.43657E-0009 -0.69888E-0010
  0.56250E+0004 -0.29042E+0004 -0.21111E-0009  0.49098E-0009  0.12911E-0009
  0.57068E+0004 -0.29039E+0004 -0.36310E-0010  0.51702E-0009  0.30666E-0009
  0.57500E+0004 -0.29038E+0004  0.30135E-0010  0.51872E-0009  0.38651E-0009
  0.55000E+0004 -0.28781E+0004 -0.53453E-0009  0.36988E-0009  0.57071E-0010
  0.55432E+0004 -0.28779E+0004 -0.38618E-0009  0.40982E-0009  0.18881E-0009
  0.56250E+0004 -0.28775E+0004 -0.14986E-0009  0.46499E-0009  0.41111E-0009
  0.57068E+0004 -0.28771E+0004  0.10803E-0010  0.49042E-0009  0.58457E-0009
  0.57500E+0004 -0.28769E+0004  0.59421E-0010  0.49127E-0009  0.65100E-0009
  0.55000E+0004 -0.28515E+0004 -0.48324E-0009  0.34136E-0009  0.28808E-0009
  0.55432E+0004 -0.28512E+0004 -0.32345E-0009  0.38211E-0009  0.43718E-0009
  0.56250E+0004 -0.28508E+0004 -0.82956E-0010  0.43794E-0009  0.67398E-0009
  0.57068E+0004 -0.28503E+0004  0.57249E-0010  0.46279E-0009  0.83564E-0009
  0.57500E+0004 -0.28501E+0004  0.85320E-0010  0.46284E-0009  0.88529E-0009
  0.55000E+0004 -0.28375E+0004 -0.45033E-0009  0.32603E-0009  0.40637E-0009
  0.55432E+0004 -0.28372E+0004 -0.28618E-0009  0.36718E-0009  0.56259E-0009
  0.56250E+0004 -0.28367E+0004 -0.46420E-0010  0.42334E-0009  0.80338E-0009
  0.57068E+0004 -0.28362E+0004  0.80585E-0010  0.44790E-0009  0.95579E-0009
  0.57500E+0004 -0.28359E+0004  0.96870E-0010  0.44758E-0009  0.99532E-0009
  0.57500E+0004 -0.29180E+0004  0.14140E-0010  0.53268E-0009  0.23642E-0009
  0.57932E+0004 -0.29178E+0004  0.72738E-0010  0.52685E-0009  0.31475E-0009
  0.58750E+0004 -0.29175E+0004  0.13360E-0009  0.49499E-0009  0.43356E-0009
  0.59568E+0004 -0.29172E+0004  0.12480E-0009  0.43926E-0009  0.50406E-0009
  0.60000E+0004 -0.29170E+0004  0.91679E-0010  0.40208E-0009  0.51799E-0009
  0.57500E+0004 -0.29038E+0004  0.30135E-0010  0.51872E-0009  0.38651E-0009
  0.57932E+0004 -0.29036E+0004  0.76854E-0010  0.51222E-0009  0.45518E-0009
  0.58750E+0004 -0.29033E+0004  0.10629E-0009  0.47850E-0009  0.54578E-0009
  0.59568E+0004 -0.29029E+0004  0.57504E-0010  0.42023E-0009  0.57837E-0009
  0.60000E+0004 -0.29027E+0004  0.14299E-0011  0.38146E-0009  0.57006E-0009
  0.57500E+0004 -0.28769E+0004  0.59421E-0010  0.49127E-0009  0.65100E-0009
  0.57932E+0004 -0.28767E+0004  0.81624E-0010  0.48352E-0009  0.69898E-0009
  0.58750E+0004 -0.28762E+0004  0.48793E-0010  0.44645E-0009  0.73287E-0009
  0.59568E+0004 -0.28758E+0004 -0.76835E-0010  0.38358E-0009  0.69226E-0009
  0.60000E+0004 -0.28756E+0004 -0.17626E-0009  0.34194E-0009  0.64192E-0009
  0.57500E+0004 -0.28501E+0004  0.85320E-0010  0.46284E-0009  0.88529E-0009
  0.57932E+0004 -0.28498E+0004  0.80816E-0010  0.45394E-0009  0.90978E-0009
  0.58750E+0004 -0.28492E+0004 -0.16712E-0010  0.41376E-0009  0.88362E-0009
  0.59568E+0004 -0.28487E+0004 -0.21918E-0009  0.34666E-0009  0.76923E-0009
  0.60000E+0004 -0.28484E+0004 -0.36095E-0009  0.30235E-0009  0.67773E-0009
  0.57500E+0004 -0.28359E+0004  0.96870E-0010  0.44758E-0009  0.99532E-0009
  0.57932E+0004 -0.28356E+0004  0.77586E-0010  0.43811E-0009  0.10065E-0008
  0.58750E+0004 -0.28350E+0004 -0.54600E-0010  0.39642E-0009  0.94765E-0009
  0.59568E+0004 -0.28344E+0004 -0.29703E-0009  0.32724E-0009  0.79459E-0009
  0.60000E+0004 -0.28341E+0004 -0.46042E-0009  0.28161E-0009  0.68201E-0009
  0.60000E+0004 -0.29170E+0004  0.91679E-0010  0.40208E-0009  0.51799E-0009
  0.60432E+0004 -0.29168E+0004  0.39436E-0010  0.36054E-0009  0.51548E-0009
  0.61250E+0004 -0.29164E+0004 -0.10774E-0009  0.27374E-0009  0.46113E-0009
  0.62068E+0004 -0.29160E+0004 -0.30769E-0009  0.18165E-0009  0.34389E-0009
  0.62500E+0004 -0.29157E+0004 -0.42982E-0009  0.13292E-0009  0.25799E-0009
  0.60000E+0004 -0.29027E+0004  0.14299E-0011  0.38146E-0009  0.57006E-0009
  0.60432E+0004 -0.29025E+0004 -0.74142E-0010  0.33818E-0009  0.54478E-0009
  0.61250E+0004 -0.29019E+0004 -0.26340E-0009  0.24775E-0009  0.44900E-0009
  0.62068E+0004 -0.29014E+0004 -0.49797E-0009  0.15181E-0009  0.29736E-0009
  0.62500E+0004 -0.29012E+0004 -0.63367E-0009  0.10106E-0009  0.19788E-0009
  0.60000E+0004 -0.28756E+0004 -0.17626E-0009  0.34194E-0009  0.64192E-0009
  0.60432E+0004 -0.28752E+0004 -0.29540E-0009  0.29552E-0009  0.57416E-0009
  0.61250E+0004 -0.28746E+0004 -0.56185E-0009  0.19853E-0009  0.40273E-0009
  0.62068E+0004 -0.28739E+0004 -0.85789E-0009  0.95646E-0010  0.19076E-0009
  0.62500E+0004 -0.28736E+0004 -0.10166E-0008  0.41194E-0010  0.68871E-0010
  0.60000E+0004 -0.28484E+0004 -0.36095E-0009  0.30235E-0009  0.67773E-0009
  0.60432E+0004 -0.28480E+0004 -0.52199E-0009  0.25303E-0009  0.56907E-0009
  0.61250E+0004 -0.28472E+0004 -0.86078E-0009  0.14992E-0009  0.32710E-0009
  0.62068E+0004 -0.28464E+0004 -0.12117E-0008  0.40541E-0010  0.62268E-0010
  0.62500E+0004 -0.28460E+0004 -0.13893E-0008 -0.17395E-0010 -0.77293E-0010
  0.60000E+0004 -0.28341E+0004 -0.46042E-0009  0.28161E-0009  0.68201E-0009
  0.60432E+0004 -0.28336E+0004 -0.64258E-0009  0.23086E-0009  0.55269E-0009
  0.61250E+0004 -0.28328E+0004 -0.10170E-0008  0.12473E-0009  0.27604E-0009
  0.62068E+0004 -0.28319E+0004 -0.13937E-0008  0.12108E-0010 -0.13294E-0010
  0.62500E+0004 -0.28315E+0004 -0.15796E-0008 -0.47569E-0010 -0.16014E-0009
  0.62500E+0004 -0.29157E+0004 -0.42982E-0009  0.13292E-0009  0.25799E-0009
  0.62932E+0004 -0.29154E+0004 -0.56167E-0009  0.84650E-0010  0.15726E-0009
  0.63750E+0004 -0.29148E+0004 -0.82636E-0009 -0.30985E-0011 -0.68404E-0010
  0.64568E+0004 -0.29142E+0004 -0.10955E-0008 -0.84605E-0010 -0.32538E-0009
  0.65000E+0004 -0.29138E+0004 -0.12337E-0008 -0.12497E-0009 -0.46760E-0009
  0.62500E+0004 -0.29012E+0004 -0.63367E-0009  0.10106E-0009  0.19788E-0009
  0.62932E+0004 -0.29008E+0004 -0.77531E-0009  0.50818E-0010  0.87328E-0010
  0.63750E+0004 -0.29001E+0004 -0.10461E-0008 -0.40348E-0010 -0.14483E-0009
  0.64568E+0004 -0.28993E+0004 -0.13038E-0008 -0.12446E-0009 -0.39167E-0009
  0.65000E+0004 -0.28990E+0004 -0.14290E-0008 -0.16575E-0009 -0.52208E-0009
  0.62500E+0004 -0.28736E+0004 -0.10166E-0008  0.41194E-0010  0.68871E-0010
  0.62932E+0004 -0.28731E+0004 -0.11737E-0008 -0.12638E-0010 -0.56565E-0010
  0.63750E+0004 -0.28722E+0004 -0.14495E-0008 -0.11007E-0009 -0.29281E-0009
  0.64568E+0004 -0.28712E+0004 -0.16785E-0008 -0.19898E-0009 -0.51113E-0009
  0.65000E+0004 -0.28708E+0004 -0.17753E-0008 -0.24203E-0009 -0.61394E-0009
  0.62500E+0004 -0.28460E+0004 -0.13893E-0008 -0.17395E-0010 -0.77293E-0010
  0.62932E+0004 -0.28454E+0004 -0.15576E-0008 -0.74609E-0010 -0.21244E-0009
  0.63750E+0004 -0.28443E+0004 -0.18297E-0008 -0.17799E-0009 -0.44199E-0009
  0.64568E+0004 -0.28431E+0004 -0.20214E-0008 -0.27154E-0009 -0.62020E-0009
  0.65000E+0004 -0.28426E+0004 -0.20854E-0008 -0.31631E-0009 -0.68922E-0009
  0.62500E+0004 -0.28315E+0004 -0.15796E-0008 -0.47569E-0010 -0.16014E-0009
  0.62932E+0004 -0.28308E+0004 -0.17519E-0008 -0.10648E-0009 -0.29825E-0009
  0.63750E+0004 -0.28296E+0004 -0.20186E-0008 -0.21286E-0009 -0.51997E-0009
  0.64568E+0004 -0.28283E+0004 -0.21874E-0008 -0.30877E-0009 -0.67273E-0009
  0.65000E+0004 -0.28277E+0004 -0.22326E-0008 -0.35444E-0009 -0.72172E-0009
  0.65000E+0004 -0.29138E+0004 -0.12337E-0008 -0.12497E-0009 -0.46760E-0009
  0.65432E+0004 -0.29134E+0004 -0.13671E-0008 -0.16392E-0009 -0.61053E-0009
  0.66250E+0004 -0.29126E+0004 -0.15954E-0008 -0.23405E-0009 -0.87142E-0009
  0.67068E+0004 -0.29118E+0004 -0.17786E-0008 -0.30052E-0009 -0.11007E-0008
  0.67500E+0004 -0.29114E+0004 -0.18526E-0008 -0.33460E-0009 -0.12021E-0008
  0.65000E+0004 -0.28990E+0004 -0.14290E-0008 -0.16575E-0009 -0.52208E-0009
  0.65432E+0004 -0.28985E+0004 -0.15452E-0008 -0.20527E-0009 -0.64925E-0009
  0.66250E+0004 -0.28975E+0004 -0.17298E-0008 -0.27527E-0009 -0.87110E-0009
  0.67068E+0004 -0.28966E+0004 -0.18587E-0008 -0.33976E-0009 -0.10535E-0008
  0.67500E+0004 -0.28961E+0004 -0.19015E-0008 -0.37202E-0009 -0.11289E-0008
  0.65000E+0004 -0.28708E+0004 -0.17753E-0008 -0.24203E-0009 -0.61394E-0009
  0.65432E+0004 -0.28701E+0004 -0.18548E-0008 -0.28264E-0009 -0.70585E-0009
  0.66250E+0004 -0.28689E+0004 -0.19499E-0008 -0.35252E-0009 -0.84353E-0009
  0.67068E+0004 -0.28677E+0004 -0.19702E-0008 -0.41356E-0009 -0.92742E-0009
  0.67500E+0004 -0.28671E+0004 -0.19516E-0008 -0.44256E-0009 -0.94886E-0009
  0.65000E+0004 -0.28426E+0004 -0.20854E-0008 -0.31631E-0009 -0.68922E-0009
  0.65432E+0004 -0.28418E+0004 -0.21240E-0008 -0.35802E-0009 -0.73968E-0009
  0.66250E+0004 -0.28403E+0004 -0.21227E-0008 -0.42797E-0009 -0.78194E-0009
  0.67068E+0004 -0.28388E+0004 -0.20297E-0008 -0.48592E-0009 -0.75738E-0009
  0.67500E+0004 -0.28380E+0004 -0.19481E-0008 -0.51194E-0009 -0.72042E-0009
  0.65000E+0004 -0.28277E+0004 -0.22326E-0008 -0.35444E-0009 -0.72172E-0009
  0.65432E+0004 -0.28268E+0004 -0.22484E-0008 -0.39673E-0009 -0.74822E-0009
  0.66250E+0004 -0.28252E+0004 -0.21944E-0008 -0.46678E-0009 -0.73654E-0009
  0.67068E+0004 -0.28236E+0004 -0.20408E-0008 -0.52324E-0009 -0.65188E-0009
  0.67500E+0004 -0.28227E+0004 -0.19261E-0008 -0.54780E-0009 -0.58296E-0009
  0.67500E+0004 -0.29114E+0004 -0.18526E-0008 -0.33460E-0009 -0.12021E-0008
  0.67932E+0004 -0.29109E+0004 -0.19089E-0008 -0.36793E-0009 -0.12864E-0008
  0.68750E+0004 -0.29099E+0004 -0.19613E-0008 -0.42875E-0009 -0.13926E-0008
  0.69568E+0004 -0.29090E+0004 -0.19382E-0008 -0.48381E-0009 -0.14221E-0008
  0.70000E+0004 -0.29085E+0004 -0.18951E-0008 -0.50941E-0009 -0.14062E-0008
  0.67500E+0004 -0.28961E+0004 -0.19015E-0008 -0.37202E-0009 -0.11289E-0008
  0.67932E+0004 -0.28955E+0004 -0.19257E-0008 -0.40299E-0009 -0.11872E-0008
  0.68750E+0004 -0.28944E+0004 -0.19179E-0008 -0.45791E-0009 -0.12471E-0008
  0.69568E+0004 -0.28933E+0004 -0.18392E-0008 -0.50542E-0009 -0.12383E-0008
  0.70000E+0004 -0.28927E+0004 -0.17701E-0008 -0.52652E-0009 -0.12066E-0008
  0.67500E+0004 -0.28671E+0004 -0.19516E-0008 -0.44256E-0009 -0.94886E-0009
  0.67932E+0004 -0.28663E+0004 -0.19133E-0008 -0.46931E-0009 -0.95371E-0009
  0.68750E+0004 -0.28649E+0004 -0.17898E-0008 -0.51358E-0009 -0.91990E-0009
  0.69568E+0004 -0.28635E+0004 -0.16075E-0008 -0.54733E-0009 -0.83540E-0009
  0.70000E+0004 -0.28628E+0004 -0.14915E-0008 -0.56021E-0009 -0.77355E-0009
  0.67500E+0004 -0.28380E+0004 -0.19481E-0008 -0.51194E-0009 -0.72042E-0009
  0.67932E+0004 -0.28371E+0004 -0.18466E-0008 -0.53478E-0009 -0.66795E-0009
  0.68750E+0004 -0.28354E+0004 -0.16089E-0008 -0.56909E-0009 -0.53553E-0009
  0.69568E+0004 -0.28337E+0004 -0.13283E-0008 -0.58989E-0009 -0.37398E-0009
  0.70000E+0004 -0.28329E+0004 -0.11696E-0008 -0.59495E-0009 -0.28293E-0009
  0.67500E+0004 -0.28227E+0004 -0.19261E-0008 -0.54780E-0009 -0.58296E-0009
  0.67932E+0004 -0.28218E+0004 -0.17916E-0008 -0.56871E-0009 -0.49939E-0009
  0.68750E+0004 -0.28199E+0004 -0.14955E-0008 -0.59805E-0009 -0.31422E-0009
  0.69568E+0004 -0.28180E+0004 -0.11663E-0008 -0.61236E-0009 -0.11263E-0009
  0.70000E+0004 -0.28171E+0004 -0.98743E-0009 -0.61346E-0009 -0.70627E-0011
  0.70000E+0004 -0.29085E+0004 -0.18951E-0008 -0.50941E-0009 -0.14062E-0008
  0.70432E+0004 -0.29080E+0004 -0.18312E-0008 -0.53147E-0009 -0.13693E-0008
  0.71250E+0004 -0.29070E+0004 -0.16579E-0008 -0.56170E-0009 -0.12481E-0008
  0.72068E+0004 -0.29060E+0004 -0.14286E-0008 -0.57286E-0009 -0.10746E-0008
  0.72500E+0004 -0.29054E+0004 -0.12916E-0008 -0.57029E-0009 -0.96881E-0009
  0.70000E+0004 -0.28927E+0004 -0.17701E-0008 -0.52652E-0009 -0.12066E-0008
  0.70432E+0004 -0.28921E+0004 -0.16829E-0008 -0.54380E-0009 -0.11574E-0008
  0.71250E+0004 -0.28909E+0004 -0.14746E-0008 -0.56454E-0009 -0.10232E-0008
  0.72068E+0004 -0.28897E+0004 -0.12236E-0008 -0.56607E-0009 -0.85129E-0009
  0.72500E+0004 -0.28891E+0004 -0.10807E-0008 -0.55854E-0009 -0.75227E-0009
  0.70000E+0004 -0.28628E+0004 -0.14915E-0008 -0.56021E-0009 -0.77355E-0009
  0.70432E+0004 -0.28620E+0004 -0.13634E-0008 -0.56872E-0009 -0.70156E-0009
  0.71250E+0004 -0.28605E+0004 -0.10978E-0008 -0.57196E-0009 -0.54724E-0009
  0.72068E+0004 -0.28590E+0004 -0.81748E-0009 -0.55556E-0009 -0.38618E-0009
  0.72500E+0004 -0.28582E+0004 -0.67075E-0009 -0.53872E-0009 -0.30532E-0009
  0.70000E+0004 -0.28329E+0004 -0.11696E-0008 -0.59495E-0009 -0.28293E-0009
  0.70432E+0004 -0.28319E+0004 -0.10063E-0008 -0.59512E-0009 -0.19028E-0009
  0.71250E+0004 -0.28300E+0004 -0.69677E-0009 -0.58155E-0009 -0.22944E-0010
  0.72068E+0004 -0.28282E+0004 -0.40401E-0009 -0.54773E-0009  0.11638E-0009
  0.72500E+0004 -0.28272E+0004 -0.26324E-0009 -0.52176E-0009  0.17213E-0009
  0.70000E+0004 -0.28171E+0004 -0.98743E-0009 -0.61346E-0009 -0.70627E-0011
  0.70432E+0004 -0.28160E+0004 -0.80823E-0009 -0.60940E-0009  0.95215E-0010
  0.71250E+0004 -0.28140E+0004 -0.48153E-0009 -0.58727E-0009  0.26600E-0009
  0.72068E+0004 -0.28120E+0004 -0.18916E-0009 -0.54452E-0009  0.38933E-0009
  0.72500E+0004 -0.28109E+0004 -0.55441E-0010 -0.51383E-0009  0.42914E-0009
  0.72500E+0004 -0.29054E+0004 -0.12916E-0008 -0.57029E-0009 -0.96881E-0009
  0.72932E+0004 -0.29049E+0004 -0.11476E-0008 -0.56172E-0009 -0.85760E-0009
  0.73750E+0004 -0.29038E+0004 -0.86947E-0009 -0.53024E-0009 -0.64427E-0009
  0.74568E+0004 -0.29027E+0004 -0.60669E-0009 -0.48306E-0009 -0.44656E-0009
  0.75000E+0004 -0.29021E+0004 -0.48243E-0009 -0.45423E-0009 -0.35455E-0009
  0.72500E+0004 -0.28891E+0004 -0.10807E-0008 -0.55854E-0009 -0.75227E-0009
  0.72932E+0004 -0.28884E+0004 -0.93454E-0009 -0.54509E-0009 -0.65177E-0009
  0.73750E+0004 -0.28872E+0004 -0.66300E-0009 -0.50484E-0009 -0.46970E-0009
  0.74568E+0004 -0.28859E+0004 -0.42024E-0009 -0.44938E-0009 -0.31720E-0009
  0.75000E+0004 -0.28852E+0004 -0.31165E-0009 -0.41634E-0009 -0.25443E-0009
  0.72500E+0004 -0.28582E+0004 -0.67075E-0009 -0.53872E-0009 -0.30532E-0009
  0.72932E+0004 -0.28573E+0004 -0.52849E-0009 -0.51606E-0009 -0.23112E-0009
  0.73750E+0004 -0.28557E+0004 -0.28512E-0009 -0.45911E-0009 -0.12092E-0009
  0.74568E+0004 -0.28541E+0004 -0.95866E-0010 -0.38772E-0009 -0.67355E-0010
  0.75000E+0004 -0.28532E+0004 -0.24733E-0010 -0.34655E-0009 -0.66778E-0010
  0.72500E+0004 -0.28272E+0004 -0.26324E-0009 -0.52176E-0009  0.17213E-0009
  0.72932E+0004 -0.28262E+0004 -0.13507E-0009 -0.49003E-0009  0.21250E-0009
  0.73750E+0004 -0.28242E+0004  0.60429E-0010 -0.41643E-0009  0.23567E-0009
  0.74568E+0004 -0.28222E+0004  0.17757E-0009 -0.32900E-0009  0.17549E-0009
  0.75000E+0004 -0.28212E+0004  0.20241E-0009 -0.27960E-0009  0.10672E-0009
  0.72500E+0004 -0.28109E+0004 -0.55441E-0010 -0.51383E-0009  0.42914E-0009
  0.72932E+0004 -0.28097E+0004  0.61322E-0010 -0.47739E-0009  0.44884E-0009
  0.73750E+0004 -0.28076E+0004  0.22422E-0009 -0.39510E-0009  0.42077E-0009
  0.74568E+0004 -0.28054E+0004  0.29679E-0009 -0.29924E-0009  0.29579E-0009
  0.75000E+0004 -0.28043E+0004  0.29431E-0009 -0.24549E-0009  0.18835E-0009
  0.75000E+0004 -0.29021E+0004 -0.48243E-0009 -0.45423E-0009 -0.35455E-0009
  0.75432E+0004 -0.29015E+0004 -0.37211E-0009 -0.42449E-0009 -0.27398E-0009
  0.76250E+0004 -0.29004E+0004 -0.21081E-0009 -0.37029E-0009 -0.15757E-0009
  0.77068E+0004 -0.28992E+0004 -0.12295E-0009 -0.32690E-0009 -0.94274E-0010
  0.77500E+0004 -0.28986E+0004 -0.10843E-0009 -0.31090E-0009 -0.82828E-0010
  0.75000E+0004 -0.28852E+0004 -0.31165E-0009 -0.41634E-0009 -0.25443E-0009
  0.75432E+0004 -0.28845E+0004 -0.22027E-0009 -0.38237E-0009 -0.20664E-0009
  0.76250E+0004 -0.28832E+0004 -0.10313E-0009 -0.32006E-0009 -0.16133E-0009
  0.77068E+0004 -0.28818E+0004 -0.68406E-0010 -0.26810E-0009 -0.17898E-0009
  0.77500E+0004 -0.28811E+0004 -0.84593E-0010 -0.24731E-0009 -0.21309E-0009
  0.75000E+0004 -0.28532E+0004 -0.24733E-0010 -0.34655E-0009 -0.66778E-0010
  0.75432E+0004 -0.28523E+0004  0.23483E-0010 -0.30441E-0009 -0.87543E-0010
  0.76250E+0004 -0.28505E+0004  0.45060E-0010 -0.22649E-0009 -0.18777E-0009
  0.77068E+0004 -0.28488E+0004 -0.29745E-0010 -0.15814E-0009 -0.36718E-0009
  0.77500E+0004 -0.28479E+0004 -0.10744E-0009 -0.12830E-0009 -0.49097E-0009
  0.75000E+0004 -0.28212E+0004  0.20241E-0009 -0.27960E-0009  0.10672E-0009
  0.75432E+0004 -0.28200E+0004  0.19950E-0009 -0.22918E-0009  0.10954E-0010
  0.76250E+0004 -0.28179E+0004  0.11366E-0009 -0.13550E-0009 -0.24434E-0009
  0.77068E+0004 -0.28158E+0004 -0.77603E-0010 -0.50776E-0010 -0.59090E-0009
  0.77500E+0004 -0.28147E+0004 -0.21834E-0009 -0.11961E-0010 -0.80541E-0009
  0.75000E+0004 -0.28043E+0004  0.29431E-0009 -0.24549E-0009  0.18835E-0009
  0.75432E+0004 -0.28030E+0004  0.26201E-0009 -0.19070E-0009  0.51348E-0010
  0.76250E+0004 -0.28007E+0004  0.11644E-0009 -0.88720E-0010 -0.28759E-0009
  0.77068E+0004 -0.27984E+0004 -0.13698E-0009  0.45876E-0011 -0.72210E-0009
  0.77500E+0004 -0.27972E+0004 -0.31039E-0009  0.48079E-0010 -0.98351E-0009
  0.77500E+0004 -0.28986E+0004 -0.10843E-0009 -0.31090E-0009 -0.82828E-0010
  0.77932E+0004 -0.28979E+0004 -0.11660E-0009 -0.30043E-0009 -0.87742E-0010
  0.78750E+0004 -0.28967E+0004 -0.19338E-0009 -0.29769E-0009 -0.13911E-0009
  0.79568E+0004 -0.28954E+0004 -0.34715E-0009 -0.31683E-0009 -0.24572E-0009
  0.80000E+0004 -0.28947E+0004 -0.45703E-0009 -0.33489E-0009 -0.32342E-0009
  0.77500E+0004 -0.28811E+0004 -0.84593E-0010 -0.24731E-0009 -0.21309E-0009
  0.77932E+0004 -0.28803E+0004 -0.12482E-0009 -0.23182E-0009 -0.26496E-0009
  0.78750E+0004 -0.28788E+0004 -0.26390E-0009 -0.21905E-0009 -0.40627E-0009
  0.79568E+0004 -0.28773E+0004 -0.47877E-0009 -0.22776E-0009 -0.59979E-0009
  0.80000E+0004 -0.28765E+0004 -0.61909E-0009 -0.24031E-0009 -0.72033E-0009
  0.77500E+0004 -0.28479E+0004 -0.10744E-0009 -0.12830E-0009 -0.49097E-0009
  0.77932E+0004 -0.28469E+0004 -0.21081E-0009 -0.10334E-0009 -0.63439E-0009
  0.78750E+0004 -0.28450E+0004 -0.46982E-0009 -0.71818E-0010 -0.94892E-0009
  0.79568E+0004 -0.28431E+0004 -0.79882E-0009 -0.61103E-0010 -0.13073E-0008
  0.80000E+0004 -0.28421E+0004 -0.99457E-0009 -0.63404E-0010 -0.15081E-0008
  0.77500E+0004 -0.28147E+0004 -0.21834E-0009 -0.11961E-0010 -0.80541E-0009
  0.77932E+0004 -0.28135E+0004 -0.38495E-0009  0.22321E-0010 -0.10402E-0008
  0.78750E+0004 -0.28112E+0004 -0.76003E-0009  0.72178E-0010 -0.15242E-0008
  0.79568E+0004 -0.28088E+0004 -0.11942E-0008  0.10178E-0009 -0.20397E-0008
  0.80000E+0004 -0.28076E+0004 -0.14387E-0008  0.10946E-0009 -0.23153E-0008
  0.77500E+0004 -0.27972E+0004 -0.31039E-0009  0.48079E-0010 -0.98351E-0009
  0.77932E+0004 -0.27958E+0004 -0.50914E-0009  0.87196E-0010 -0.12649E-0008
  0.78750E+0004 -0.27933E+0004 -0.94132E-0009  0.14652E-0009 -0.18339E-0008
  0.79568E+0004 -0.27908E+0004 -0.14247E-0008  0.18584E-0009 -0.24261E-0008
  0.80000E+0004 -0.27894E+0004 -0.16909E-0008  0.19864E-0009 -0.27374E-0008
  0.80000E+0004 -0.28947E+0004 -0.45703E-0009 -0.33489E-0009 -0.32342E-0009
  0.80432E+0004 -0.28940E+0004 -0.58605E-0009 -0.35697E-0009 -0.41755E-0009
  0.81250E+0004 -0.28927E+0004 -0.87772E-0009 -0.40848E-0009 -0.63565E-0009
  0.82068E+0004 -0.28913E+0004 -0.12245E-0008 -0.46741E-0009 -0.90386E-0009
  0.82500E+0004 -0.28906E+0004 -0.14266E-0008 -0.50012E-0009 -0.10630E-0008
  0.80000E+0004 -0.28765E+0004 -0.61909E-0009 -0.24031E-0009 -0.72033E-0009
  0.80432E+0004 -0.28757E+0004 -0.77688E-0009 -0.25694E-0009 -0.85470E-0009
  0.81250E+0004 -0.28741E+0004 -0.11166E-0008 -0.29868E-0009 -0.11392E-0008
  0.82068E+0004 -0.28725E+0004 -0.15015E-0008 -0.34899E-0009 -0.14590E-0008
  0.82500E+0004 -0.28717E+0004 -0.17194E-0008 -0.37773E-0009 -0.16390E-0008
  0.80000E+0004 -0.28421E+0004 -0.99457E-0009 -0.63404E-0010 -0.15081E-0008
  0.80432E+0004 -0.28410E+0004 -0.12037E-0008 -0.69873E-0010 -0.17171E-0008
  0.81250E+0004 -0.28390E+0004 -0.16256E-0008 -0.93269E-0010 -0.21223E-0008
  0.82068E+0004 -0.28369E+0004 -0.20702E-0008 -0.12713E-0009 -0.25324E-0008
  0.82500E+0004 -0.28359E+0004 -0.23099E-0008 -0.14815E-0009 -0.27472E-0008
  0.80000E+0004 -0.28076E+0004 -0.14387E-0008  0.10946E-0009 -0.23153E-0008
  0.80432E+0004 -0.28063E+0004 -0.16912E-0008  0.11289E-0009 -0.25925E-0008
  0.81250E+0004 -0.28038E+0004 -0.21769E-0008  0.10751E-0009 -0.31041E-0008
  0.82068E+0004 -0.28014E+0004 -0.26586E-0008  0.90108E-0010 -0.35874E-0008
  0.82500E+0004 -0.28001E+0004 -0.29068E-0008  0.76960E-0010 -0.38268E-0008
  0.80000E+0004 -0.27894E+0004 -0.16909E-0008  0.19864E-0009 -0.27374E-0008
  0.80432E+0004 -0.27880E+0004 -0.19617E-0008  0.20717E-0009 -0.30463E-0008
  0.81250E+0004 -0.27853E+0004 -0.24712E-0008  0.21112E-0009 -0.36053E-0008
  0.82068E+0004 -0.27826E+0004 -0.29612E-0008  0.20234E-0009 -0.41177E-0008
  0.82500E+0004 -0.27812E+0004 -0.32074E-0008  0.19338E-0009 -0.43648E-0008
  0.82500E+0004 -0.28906E+0004 -0.14266E-0008 -0.50012E-0009 -0.10630E-0008
  0.82932E+0004 -0.28900E+0004 -0.16389E-0008 -0.53358E-0009 -0.12306E-0008
  0.83750E+0004 -0.28887E+0004 -0.20666E-0008 -0.59764E-0009 -0.15699E-0008
  0.84568E+0004 -0.28875E+0004 -0.25168E-0008 -0.66225E-0009 -0.19241E-0008
  0.85000E+0004 -0.28869E+0004 -0.27583E-0008 -0.69706E-0009 -0.21102E-0008
  0.82500E+0004 -0.28717E+0004 -0.17194E-0008 -0.37773E-0009 -0.16390E-0008
  0.82932E+0004 -0.28709E+0004 -0.19444E-0008 -0.40775E-0009 -0.18229E-0008
  0.83750E+0004 -0.28695E+0004 -0.23886E-0008 -0.46649E-0009 -0.21821E-0008
  0.84568E+0004 -0.28681E+0004 -0.28471E-0008 -0.52719E-0009 -0.25444E-0008
  0.85000E+0004 -0.28674E+0004 -0.30903E-0008 -0.56043E-0009 -0.27307E-0008
  0.82500E+0004 -0.28359E+0004 -0.23099E-0008 -0.14815E-0009 -0.27472E-0008
  0.82932E+0004 -0.28349E+0004 -0.25498E-0008 -0.17133E-0009 -0.29563E-0008
  0.83750E+0004 -0.28331E+0004 -0.30057E-0008 -0.21912E-0009 -0.33412E-0008
  0.84568E+0004 -0.28313E+0004 -0.34573E-0008 -0.27130E-0009 -0.37042E-0008
  0.85000E+0004 -0.28304E+0004 -0.36907E-0008 -0.30086E-0009 -0.38827E-0008
  0.82500E+0004 -0.28001E+0004 -0.29068E-0008  0.76960E-0010 -0.38268E-0008
  0.82932E+0004 -0.27989E+0004 -0.31473E-0008  0.60909E-0010 -0.40509E-0008
  0.83750E+0004 -0.27967E+0004 -0.35853E-0008  0.24920E-0010 -0.44402E-0008
  0.84568E+0004 -0.27945E+0004 -0.39976E-0008 -0.17531E-0010 -0.47814E-0008
  0.85000E+0004 -0.27934E+0004 -0.42035E-0008 -0.42694E-0010 -0.49398E-0008
  0.82500E+0004 -0.27812E+0004 -0.32074E-0008  0.19338E-0009 -0.43648E-0008
  0.82932E+0004 -0.27799E+0004 -0.34417E-0008  0.18115E-0009 -0.45914E-0008
  0.83750E+0004 -0.27775E+0004 -0.38573E-0008  0.15164E-0009 -0.49731E-0008
  0.84568E+0004 -0.27751E+0004 -0.42355E-0008  0.11469E-0009 -0.52926E-0008
  0.85000E+0004 -0.27738E+0004 -0.44197E-0008  0.92091E-0010 -0.54351E-0008
  0.85000E+0004 -0.28869E+0004 -0.27583E-0008 -0.69706E-0009 -0.21102E-0008
  0.85432E+0004 -0.28865E+0004 -0.29963E-0008 -0.73407E-0009 -0.22858E-0008
  0.86250E+0004 -0.28856E+0004 -0.34385E-0008 -0.80763E-0009 -0.25962E-0008
  0.87068E+0004 -0.28848E+0004 -0.38555E-0008 -0.88681E-0009 -0.28616E-0008
  0.87500E+0004 -0.28844E+0004 -0.40603E-0008 -0.93095E-0009 -0.29785E-0008
  0.85000E+0004 -0.28674E+0004 -0.30903E-0008 -0.56043E-0009 -0.27307E-0008
  0.85432E+0004 -0.28669E+0004 -0.33281E-0008 -0.59638E-0009 -0.29034E-0008
  0.86250E+0004 -0.28659E+0004 -0.37669E-0008 -0.66852E-0009 -0.32033E-0008
  0.87068E+0004 -0.28649E+0004 -0.41779E-0008 -0.74688E-0009 -0.34533E-0008
  0.87500E+0004 -0.28644E+0004 -0.43788E-0008 -0.79078E-0009 -0.35603E-0008
  0.85000E+0004 -0.28304E+0004 -0.36907E-0008 -0.30086E-0009 -0.38827E-0008
  0.85432E+0004 -0.28297E+0004 -0.39150E-0008 -0.33409E-0009 -0.40416E-0008
  0.86250E+0004 -0.28285E+0004 -0.43219E-0008 -0.40216E-0009 -0.43058E-0008
  0.87068E+0004 -0.28272E+0004 -0.46958E-0008 -0.47757E-0009 -0.45108E-0008
  0.87500E+0004 -0.28265E+0004 -0.48761E-0008 -0.52032E-0009 -0.45911E-0008
  0.85000E+0004 -0.27934E+0004 -0.42035E-0008 -0.42694E-0010 -0.49398E-0008
  0.85432E+0004 -0.27925E+0004 -0.43969E-0008 -0.72373E-0010 -0.50735E-0008
  0.86250E+0004 -0.27910E+0004 -0.47390E-0008 -0.13478E-0009 -0.52805E-0008
  0.87068E+0004 -0.27895E+0004 -0.50436E-0008 -0.20569E-0009 -0.54203E-0008
  0.87500E+0004 -0.27887E+0004 -0.51867E-0008 -0.24646E-0009 -0.54639E-0008
  0.85000E+0004 -0.27738E+0004 -0.44197E-0008  0.92091E-0010 -0.54351E-0008
  0.85432E+0004 -0.27729E+0004 -0.45900E-0008  0.64548E-0010 -0.55507E-0008
  0.86250E+0004 -0.27713E+0004 -0.48854E-0008  0.56697E-0011 -0.57193E-0008
  0.87068E+0004 -0.27696E+0004 -0.51416E-0008 -0.62310E-0010 -0.58172E-0008
  0.87500E+0004 -0.27687E+0004 -0.52593E-0008 -0.10177E-0009 -0.58379E-0008
  0.87500E+0004 -0.28844E+0004 -0.40603E-0008 -0.93095E-0009 -0.29785E-0008
  0.87932E+0004 -0.28840E+0004 -0.42502E-0008 -0.97742E-0009 -0.30736E-0008
  0.88750E+0004 -0.28834E+0004 -0.45701E-0008 -0.10685E-0008 -0.32019E-0008
  0.89568E+0004 -0.28828E+0004 -0.48308E-0008 -0.11609E-0008 -0.32599E-0008
  0.90000E+0004 -0.28825E+0004 -0.49430E-0008 -0.12089E-0008 -0.32631E-0008
  0.87500E+0004 -0.28644E+0004 -0.43788E-0008 -0.79078E-0009 -0.35603E-0008
  0.87932E+0004 -0.28640E+0004 -0.45645E-0008 -0.83728E-0009 -0.36442E-0008
  0.88750E+0004 -0.28633E+0004 -0.48761E-0008 -0.92879E-0009 -0.37487E-0008
  0.89568E+0004 -0.28626E+0004 -0.51290E-0008 -0.10223E-0008 -0.37805E-0008
  0.90000E+0004 -0.28622E+0004 -0.52376E-0008 -0.10711E-0008 -0.37692E-0008
  0.87500E+0004 -0.28265E+0004 -0.48761E-0008 -0.52032E-0009 -0.45911E-0008
  0.87932E+0004 -0.28261E+0004 -0.50411E-0008 -0.56622E-0009 -0.46463E-0008
  0.88750E+0004 -0.28251E+0004 -0.53137E-0008 -0.65740E-0009 -0.46925E-0008
  0.89568E+0004 -0.28242E+0004 -0.55299E-0008 -0.75181E-0009 -0.46624E-0008
  0.90000E+0004 -0.28237E+0004 -0.56207E-0008 -0.80169E-0009 -0.46175E-0008
  0.87500E+0004 -0.27887E+0004 -0.51867E-0008 -0.24646E-0009 -0.54639E-0008
  0.87932E+0004 -0.27881E+0004 -0.53157E-0008 -0.29097E-0009 -0.54816E-0008
  0.88750E+0004 -0.27870E+0004 -0.55221E-0008 -0.38040E-0009 -0.54546E-0008
  0.89568E+0004 -0.27858E+0004 -0.56766E-0008 -0.47440E-0009 -0.53498E-0008
  0.90000E+0004 -0.27852E+0004 -0.57374E-0008 -0.52470E-0009 -0.52652E-0008
  0.87500E+0004 -0.27687E+0004 -0.52593E-0008 -0.10177E-0009 -0.58379E-0008
  0.87932E+0004 -0.27681E+0004 -0.53640E-0008 -0.14526E-0009 -0.58329E-0008
  0.88750E+0004 -0.27668E+0004 -0.55262E-0008 -0.23325E-0009 -0.57627E-0008
  0.89568E+0004 -0.27656E+0004 -0.56401E-0008 -0.32656E-0009 -0.56149E-0008
  0.90000E+0004 -0.27649E+0004 -0.56811E-0008 -0.37684E-0009 -0.55078E-0008
  0.90000E+0004 -0.28825E+0004 -0.49430E-0008 -0.12089E-0008 -0.32631E-0008
  0.90432E+0004 -0.28821E+0004 -0.50367E-0008 -0.12555E-0008 -0.32475E-0008
  0.91250E+0004 -0.28815E+0004 -0.51635E-0008 -0.13380E-0008 -0.31710E-0008
  0.92068E+0004 -0.28809E+0004 -0.52207E-0008 -0.14094E-0008 -0.30356E-0008
  0.92500E+0004 -0.28805E+0004 -0.52222E-0008 -0.14414E-0008 -0.29426E-0008
  0.90000E+0004 -0.28622E+0004 -0.52376E-0008 -0.10711E-0008 -0.37692E-0008
  0.90432E+0004 -0.28618E+0004 -0.53284E-0008 -0.11188E-0008 -0.37391E-0008
  0.91250E+0004 -0.28610E+0004 -0.54522E-0008 -0.12039E-0008 -0.36356E-0008
  0.92068E+0004 -0.28603E+0004 -0.55112E-0008 -0.12788E-0008 -0.34757E-0008
  0.92500E+0004 -0.28599E+0004 -0.55159E-0008 -0.13129E-0008 -0.33714E-0008
  0.90000E+0004 -0.28237E+0004 -0.56207E-0008 -0.80169E-0009 -0.46175E-0008
  0.90432E+0004 -0.28232E+0004 -0.56955E-0008 -0.85088E-0009 -0.45539E-0008
  0.91250E+0004 -0.28223E+0004 -0.57947E-0008 -0.94004E-0009 -0.43882E-0008
  0.92068E+0004 -0.28213E+0004 -0.58393E-0008 -0.10206E-0008 -0.41712E-0008
  0.92500E+0004 -0.28208E+0004 -0.58416E-0008 -0.10584E-0008 -0.40401E-0008
  0.90000E+0004 -0.27852E+0004 -0.57374E-0008 -0.52470E-0009 -0.52652E-0008
  0.90432E+0004 -0.27846E+0004 -0.57842E-0008 -0.57472E-0009 -0.51622E-0008
  0.91250E+0004 -0.27835E+0004 -0.58376E-0008 -0.66685E-0009 -0.49238E-0008
  0.92068E+0004 -0.27823E+0004 -0.58485E-0008 -0.75215E-0009 -0.46398E-0008
  0.92500E+0004 -0.27817E+0004 -0.58387E-0008 -0.79308E-0009 -0.44764E-0008
  0.90000E+0004 -0.27649E+0004 -0.56811E-0008 -0.37684E-0009 -0.55078E-0008
  0.90432E+0004 -0.27643E+0004 -0.57096E-0008 -0.42706E-0009 -0.53828E-0008
  0.91250E+0004 -0.27630E+0004 -0.57323E-0008 -0.52034E-0009 -0.51037E-0008
  0.92068E+0004 -0.27617E+0004 -0.57193E-0008 -0.60777E-0009 -0.47821E-0008
  0.92500E+0004 -0.27611E+0004 -0.57001E-0008 -0.65021E-0009 -0.46005E-0008
  0.92500E+0004 -0.28805E+0004 -0.52222E-0008 -0.14414E-0008 -0.29426E-0008
  0.92932E+0004 -0.28802E+0004 -0.52019E-0008 -0.14693E-0008 -0.28327E-0008
  0.93750E+0004 -0.28797E+0004 -0.51058E-0008 -0.15087E-0008 -0.25871E-0008
  0.94568E+0004 -0.28792E+0004 -0.49308E-0008 -0.15293E-0008 -0.22925E-0008
  0.95000E+0004 -0.28789E+0004 -0.48068E-0008 -0.15322E-0008 -0.21199E-0008
  0.92500E+0004 -0.28599E+0004 -0.55159E-0008 -0.13129E-0008 -0.33714E-0008
  0.92932E+0004 -0.28596E+0004 -0.55007E-0008 -0.13431E-0008 -0.32518E-0008
  0.93750E+0004 -0.28589E+0004 -0.54189E-0008 -0.13873E-0008 -0.29922E-0008
  0.94568E+0004 -0.28583E+0004 -0.52641E-0008 -0.14130E-0008 -0.26897E-0008
  0.95000E+0004 -0.28579E+0004 -0.51526E-0008 -0.14186E-0008 -0.25151E-0008
  0.92500E+0004 -0.28208E+0004 -0.58416E-0008 -0.10584E-0008 -0.40401E-0008
  0.92932E+0004 -0.28204E+0004 -0.58282E-0008 -0.10927E-0008 -0.38967E-0008
  0.93750E+0004 -0.28195E+0004 -0.57612E-0008 -0.11455E-0008 -0.36011E-0008
  0.94568E+0004 -0.28187E+0004 -0.56355E-0008 -0.11806E-0008 -0.32757E-0008
  0.95000E+0004 -0.28183E+0004 -0.55444E-0008 -0.11913E-0008 -0.30940E-0008
  0.92500E+0004 -0.27817E+0004 -0.58387E-0008 -0.79308E-0009 -0.44764E-0008
  0.92932E+0004 -0.27812E+0004 -0.58184E-0008 -0.83112E-0009 -0.43044E-0008
  0.93750E+0004 -0.27802E+0004 -0.57514E-0008 -0.89201E-0009 -0.39636E-0008
  0.94568E+0004 -0.27792E+0004 -0.56433E-0008 -0.93609E-0009 -0.36068E-0008
  0.95000E+0004 -0.27786E+0004 -0.55683E-0008 -0.95192E-0009 -0.34139E-0008
  0.92500E+0004 -0.27611E+0004 -0.57001E-0008 -0.65021E-0009 -0.46005E-0008
  0.92932E+0004 -0.27605E+0004 -0.56734E-0008 -0.69005E-0009 -0.44122E-0008
  0.93750E+0004 -0.27594E+0004 -0.56015E-0008 -0.75497E-0009 -0.40453E-0008
  0.94568E+0004 -0.27583E+0004 -0.54986E-0008 -0.80370E-0009 -0.36696E-0008
  0.95000E+0004 -0.27577E+0004 -0.54303E-0008 -0.82217E-0009 -0.34698E-0008
  0.95000E+0004 -0.28789E+0004 -0.48068E-0008 -0.15322E-0008 -0.21199E-0008
  0.95432E+0004 -0.28788E+0004 -0.46566E-0008 -0.15307E-0008 -0.19308E-0008
  0.96250E+0004 -0.28786E+0004 -0.43141E-0008 -0.15127E-0008 -0.15477E-0008
  0.97068E+0004 -0.28784E+0004 -0.39017E-0008 -0.14755E-0008 -0.11396E-0008
  0.97500E+0004 -0.28783E+0004 -0.36607E-0008 -0.14484E-0008 -0.92041E-0009
  0.95000E+0004 -0.28579E+0004 -0.51526E-0008 -0.14186E-0008 -0.25151E-0008
  0.95432E+0004 -0.28578E+0004 -0.50160E-0008 -0.14200E-0008 -0.23254E-0008
  0.96250E+0004 -0.28576E+0004 -0.47001E-0008 -0.14073E-0008 -0.19434E-0008
  0.97068E+0004 -0.28574E+0004 -0.43125E-0008 -0.13751E-0008 -0.15375E-0008
  0.97500E+0004 -0.28573E+0004 -0.40826E-0008 -0.13506E-0008 -0.13190E-0008
  0.95000E+0004 -0.28183E+0004 -0.55444E-0008 -0.11913E-0008 -0.30940E-0008
  0.95432E+0004 -0.28182E+0004 -0.54329E-0008 -0.11983E-0008 -0.29008E-0008
  0.96250E+0004 -0.28179E+0004 -0.51698E-0008 -0.11961E-0008 -0.25193E-0008
  0.97068E+0004 -0.28177E+0004 -0.48369E-0008 -0.11738E-0008 -0.21195E-0008
  0.97500E+0004 -0.28175E+0004 -0.46346E-0008 -0.11541E-0008 -0.19048E-0008
  0.95000E+0004 -0.27786E+0004 -0.55683E-0008 -0.95192E-0009 -0.34139E-0008
  0.95432E+0004 -0.27785E+0004 -0.54801E-0008 -0.96451E-0009 -0.32153E-0008
  0.96250E+0004 -0.27782E+0004 -0.52707E-0008 -0.97298E-0009 -0.28323E-0008
  0.97068E+0004 -0.27779E+0004 -0.49999E-0008 -0.96109E-0009 -0.24402E-0008
  0.97500E+0004 -0.27777E+0004 -0.48317E-0008 -0.94677E-0009 -0.22318E-0008
  0.95000E+0004 -0.27577E+0004 -0.54303E-0008 -0.82217E-0009 -0.34698E-0008
  0.95432E+0004 -0.27576E+0004 -0.53536E-0008 -0.83773E-0009 -0.32677E-0008
  0.96250E+0004 -0.27572E+0004 -0.51722E-0008 -0.85192E-0009 -0.28833E-0008
  0.97068E+0004 -0.27569E+0004 -0.49359E-0008 -0.84570E-0009 -0.24956E-0008
  0.97500E+0004 -0.27567E+0004 -0.47875E-0008 -0.83429E-0009 -0.22913E-0008
  0.97500E+0004 -0.28783E+0004 -0.36607E-0008 -0.14484E-0008 -0.92041E-0009
  0.97932E+0004 -0.28786E+0004 -0.33984E-0008 -0.14180E-0008 -0.69381E-0009
  0.98750E+0004 -0.28790E+0004 -0.28746E-0008 -0.13474E-0008 -0.27682E-0009
  0.99568E+0004 -0.28795E+0004 -0.23340E-0008 -0.12609E-0008  0.10750E-0009
  0.10000E+0005 -0.28797E+0004 -0.20508E-0008 -0.12092E-0008  0.28862E-0009
  0.97500E+0004 -0.28573E+0004 -0.40826E-0008 -0.13506E-0008 -0.13190E-0008
  0.97932E+0004 -0.28576E+0004 -0.38296E-0008 -0.13227E-0008 -0.10920E-0008
  0.98750E+0004 -0.28581E+0004 -0.33161E-0008 -0.12566E-0008 -0.67029E-0009
  0.99568E+0004 -0.28587E+0004 -0.27735E-0008 -0.11741E-0008 -0.27370E-0009
  0.10000E+0005 -0.28590E+0004 -0.24836E-0008 -0.11243E-0008 -0.82348E-0010
  0.97500E+0004 -0.28175E+0004 -0.46346E-0008 -0.11541E-0008 -0.19048E-0008
  0.97932E+0004 -0.28179E+0004 -0.44090E-0008 -0.11316E-0008 -0.16819E-0008
  0.98750E+0004 -0.28185E+0004 -0.39371E-0008 -0.10749E-0008 -0.12635E-0008
  0.99568E+0004 -0.28192E+0004 -0.34174E-0008 -0.10005E-0008 -0.85948E-0009
  0.10000E+0005 -0.28196E+0004 -0.31304E-0008 -0.95465E-0009 -0.65833E-0009
  0.97500E+0004 -0.27777E+0004 -0.48317E-0008 -0.94677E-0009 -0.22318E-0008
  0.97932E+0004 -0.27781E+0004 -0.46443E-0008 -0.92999E-0009 -0.20187E-0008
  0.98750E+0004 -0.27790E+0004 -0.42394E-0008 -0.88342E-0009 -0.16177E-0008
  0.99568E+0004 -0.27798E+0004 -0.37740E-0008 -0.81817E-0009 -0.12253E-0008
  0.10000E+0005 -0.27802E+0004 -0.35084E-0008 -0.77676E-0009 -0.10260E-0008
  0.97500E+0004 -0.27567E+0004 -0.47875E-0008 -0.83429E-0009 -0.22913E-0008
  0.97932E+0004 -0.27572E+0004 -0.46236E-0008 -0.82068E-0009 -0.20852E-0008
  0.98750E+0004 -0.27581E+0004 -0.42623E-0008 -0.77977E-0009 -0.16982E-0008
  0.99568E+0004 -0.27590E+0004 -0.38365E-0008 -0.71966E-0009 -0.13183E-0008
  0.10000E+0005 -0.27594E+0004 -0.35887E-0008 -0.68078E-0009 -0.11243E-0008
  0.10000E+0005 -0.28797E+0004 -0.20508E-0008 -0.12092E-0008  0.28862E-0009
  0.10043E+0005 -0.28803E+0004 -0.17665E-0008 -0.11547E-0008  0.45717E-0009
  0.10125E+0005 -0.28813E+0004 -0.12595E-0008 -0.10403E-0008  0.71132E-0009
  0.10207E+0005 -0.28824E+0004 -0.81620E-0009 -0.91161E-0009  0.86350E-0009
  0.10250E+0005 -0.28829E+0004 -0.61658E-0009 -0.83808E-0009  0.89636E-0009
  0.10000E+0005 -0.28590E+0004 -0.24836E-0008 -0.11243E-0008 -0.82348E-0010
  0.10043E+0005 -0.28596E+0004 -0.21881E-0008 -0.10717E-0008  0.99938E-0010
  0.10125E+0005 -0.28608E+0004 -0.16476E-0008 -0.96084E-0009  0.38932E-0009
  0.10207E+0005 -0.28621E+0004 -0.11547E-0008 -0.83535E-0009  0.58971E-0009
  0.10250E+0005 -0.28627E+0004 -0.92286E-0009 -0.76354E-0009  0.65317E-0009
  0.10000E+0005 -0.28196E+0004 -0.31304E-0008 -0.95465E-0009 -0.65833E-0009
  0.10043E+0005 -0.28204E+0004 -0.28310E-0008 -0.90626E-0009 -0.46145E-0009
  0.10125E+0005 -0.28220E+0004 -0.22606E-0008 -0.80274E-0009 -0.12823E-0009
  0.10207E+0005 -0.28236E+0004 -0.17066E-0008 -0.68407E-0009  0.13998E-0009
  0.10250E+0005 -0.28244E+0004 -0.14303E-0008 -0.61583E-0009  0.24924E-0009
  0.10000E+0005 -0.27802E+0004 -0.35084E-0008 -0.77676E-0009 -0.10260E-0008
  0.10043E+0005 -0.27812E+0004 -0.32269E-0008 -0.73304E-0009 -0.82892E-0009
  0.10125E+0005 -0.27832E+0004 -0.26695E-0008 -0.63778E-0009 -0.48131E-0009
  0.10207E+0005 -0.27851E+0004 -0.20982E-0008 -0.52673E-0009 -0.17657E-0009
  0.10250E+0005 -0.27861E+0004 -0.17998E-0008 -0.46243E-0009 -0.38173E-0010
  0.10000E+0005 -0.27594E+0004 -0.35887E-0008 -0.68078E-0009 -0.11243E-0008
  0.10043E+0005 -0.27606E+0004 -0.33245E-0008 -0.63971E-0009 -0.93234E-0009
  0.10125E+0005 -0.27627E+0004 -0.27901E-0008 -0.54913E-0009 -0.58824E-0009
  0.10207E+0005 -0.27648E+0004 -0.22266E-0008 -0.44239E-0009 -0.27640E-0009
  0.10250E+0005 -0.27659E+0004 -0.19257E-0008 -0.38029E-0009 -0.12929E-0009
  0.10250E+0005 -0.28829E+0004 -0.61658E-0009 -0.83808E-0009  0.89636E-0009
  0.10293E+0005 -0.28834E+0004 -0.44626E-0009 -0.76034E-0009  0.89278E-0009
  0.10375E+0005 -0.28842E+0004 -0.20825E-0009 -0.60325E-0009  0.78574E-0009
  0.10457E+0005 -0.28851E+0004 -0.92793E-0010 -0.43549E-0009  0.54583E-0009
  0.10500E+0005 -0.28855E+0004 -0.83758E-0010 -0.34382E-0009  0.36781E-0009
  0.10250E+0005 -0.28627E+0004 -0.92286E-0009 -0.76354E-0009  0.65317E-0009
  0.10293E+0005 -0.28633E+0004 -0.71666E-0009 -0.68744E-0009  0.68354E-0009
  0.10375E+0005 -0.28643E+0004 -0.40193E-0009 -0.53373E-0009  0.64916E-0009
  0.10457E+0005 -0.28653E+0004 -0.20161E-0009 -0.36974E-0009  0.49021E-0009
  0.10500E+0005 -0.28658E+0004 -0.14627E-0009 -0.28027E-0009  0.35666E-0009
  0.10250E+0005 -0.28244E+0004 -0.14303E-0008 -0.61583E-0009  0.24924E-0009
  0.10293E+0005 -0.28251E+0004 -0.11714E-0008 -0.54311E-0009  0.33250E-0009
  0.10375E+0005 -0.28264E+0004 -0.73679E-0009 -0.39619E-0009  0.41607E-0009
  0.10457E+0005 -0.28276E+0004 -0.39535E-0009 -0.23953E-0009  0.39479E-0009
  0.10500E+0005 -0.28283E+0004 -0.25983E-0009 -0.15427E-0009  0.33935E-0009
  0.10250E+0005 -0.27861E+0004 -0.17998E-0008 -0.46243E-0009 -0.38173E-0010
  0.10293E+0005 -0.27869E+0004 -0.15095E-0008 -0.39340E-0009  0.81929E-0010
  0.10375E+0005 -0.27885E+0004 -0.99224E-0009 -0.25372E-0009  0.25458E-0009
  0.10457E+0005 -0.27900E+0004 -0.54077E-0009 -0.10462E-0009  0.34594E-0009
  0.10500E+0005 -0.27908E+0004 -0.33832E-0009 -0.23588E-0010  0.35763E-0009
  0.10250E+0005 -0.27659E+0004 -0.19257E-0008 -0.38029E-0009 -0.12929E-0009
  0.10293E+0005 -0.27668E+0004 -0.16275E-0008 -0.31333E-0009  0.36713E-0011
  0.10375E+0005 -0.27685E+0004 -0.10824E-0008 -0.17762E-0009  0.21107E-0009
  0.10457E+0005 -0.27702E+0004 -0.58687E-0009 -0.32593E-0010  0.35055E-0009
  0.10500E+0005 -0.27711E+0004 -0.35547E-0009  0.46196E-0010  0.39241E-0009
  0.10500E+0005 -0.28855E+0004 -0.83758E-0010 -0.34382E-0009  0.36781E-0009
  0.10543E+0005 -0.28859E+0004 -0.11112E-0009 -0.25123E-0009  0.15673E-0009
  0.10625E+0005 -0.28867E+0004 -0.25779E-0009 -0.76046E-0010 -0.32074E-0009
  0.10707E+0005 -0.28875E+0004 -0.51735E-0009  0.90666E-0010 -0.87347E-0009
  0.10750E+0005 -0.28879E+0004 -0.69215E-0009  0.17222E-0009 -0.11820E-0008
  0.10500E+0005 -0.28658E+0004 -0.14627E-0009 -0.28027E-0009  0.35666E-0009
  0.10543E+0005 -0.28663E+0004 -0.12730E-0009 -0.18992E-0009  0.19030E-0009
  0.10625E+0005 -0.28672E+0004 -0.18941E-0009 -0.19285E-0010 -0.20533E-0009
  0.10707E+0005 -0.28680E+0004 -0.37383E-0009  0.14285E-0009 -0.68569E-0009
  0.10750E+0005 -0.28685E+0004 -0.51487E-0009  0.22210E-0009 -0.96231E-0009
  0.10500E+0005 -0.28283E+0004 -0.25983E-0009 -0.15427E-0009  0.33935E-0009
  0.10543E+0005 -0.28289E+0004 -0.15844E-0009 -0.68165E-0010  0.25333E-0009
  0.10625E+0005 -0.28301E+0004 -0.64256E-0010  0.94003E-0010  0.97522E-0011
  0.10707E+0005 -0.28312E+0004 -0.10199E-0009  0.24770E-0009 -0.32915E-0009
  0.10750E+0005 -0.28318E+0004 -0.17359E-0009  0.32269E-0009 -0.53995E-0009
  0.10500E+0005 -0.27908E+0004 -0.33832E-0009 -0.23588E-0010  0.35763E-0009
  0.10543E+0005 -0.27916E+0004 -0.16517E-0009  0.58306E-0010  0.34300E-0009
  0.10625E+0005 -0.27930E+0004  0.72563E-0010  0.21220E-0009  0.24066E-0009
  0.10707E+0005 -0.27944E+0004  0.17911E-0009  0.35776E-0009  0.41422E-0010
  0.10750E+0005 -0.27951E+0004  0.17984E-0009  0.42867E-0009 -0.10066E-0009
  0.10500E+0005 -0.27711E+0004 -0.35547E-0009  0.46196E-0010  0.39241E-0009
  0.10543E+0005 -0.27719E+0004 -0.14993E-0009  0.12589E-0009  0.41082E-0009
  0.10625E+0005 -0.27734E+0004  0.15582E-0009  0.27549E-0009  0.37633E-0009
  0.10707E+0005 -0.27750E+0004  0.33461E-0009  0.41690E-0009  0.24738E-0009
  0.10750E+0005 -0.27758E+0004  0.37309E-0009  0.48573E-0009  0.14122E-0009
  0.10750E+0005 -0.28879E+0004 -0.69215E-0009  0.17222E-0009 -0.11820E-0008
  0.10793E+0005 -0.28883E+0004 -0.88884E-0009  0.24639E-0009 -0.14946E-0008
  0.10875E+0005 -0.28892E+0004 -0.13015E-0008  0.36338E-0009 -0.20713E-0008
  0.10957E+0005 -0.28901E+0004 -0.17360E-0008  0.43904E-0009 -0.25870E-0008
  0.11000E+0005 -0.28906E+0004 -0.19612E-0008  0.45941E-0009 -0.28196E-0008
  0.10750E+0005 -0.28685E+0004 -0.51487E-0009  0.22210E-0009 -0.96231E-0009
  0.10793E+0005 -0.28691E+0004 -0.68296E-0009  0.29409E-0009 -0.12487E-0008
  0.10875E+0005 -0.28701E+0004 -0.10576E-0008  0.40773E-0009 -0.17938E-0008
  0.10957E+0005 -0.28711E+0004 -0.14777E-0008  0.48146E-0009 -0.23051E-0008
  0.11000E+0005 -0.28717E+0004 -0.17049E-0008  0.50158E-0009 -0.25470E-0008
  0.10750E+0005 -0.28318E+0004 -0.17359E-0009  0.32269E-0009 -0.53995E-0009
  0.10793E+0005 -0.28325E+0004 -0.27998E-0009  0.39069E-0009 -0.76918E-0009
  0.10875E+0005 -0.28338E+0004 -0.56370E-0009  0.49812E-0009 -0.12356E-0008
  0.10957E+0005 -0.28352E+0004 -0.93254E-0009  0.56818E-0009 -0.17141E-0008
  0.11000E+0005 -0.28359E+0004 -0.11503E-0008  0.58770E-0009 -0.19593E-0008
  0.10750E+0005 -0.27951E+0004  0.17984E-0009  0.42867E-0009 -0.10066E-0009
  0.10793E+0005 -0.27960E+0004  0.14082E-0009  0.49286E-0009 -0.26718E-0009
  0.10875E+0005 -0.27976E+0004 -0.34309E-0010  0.59430E-0009 -0.63735E-0009
  0.10957E+0005 -0.27992E+0004 -0.32692E-0009  0.66069E-0009 -0.10576E-0008
  0.11000E+0005 -0.28000E+0004 -0.51970E-0009  0.67948E-0009 -0.12900E-0008
  0.10750E+0005 -0.27758E+0004  0.37309E-0009  0.48573E-0009  0.14122E-0009
  0.10793E+0005 -0.27767E+0004  0.37030E-0009  0.54800E-0009  0.84871E-0011
  0.10875E+0005 -0.27785E+0004  0.25671E-0009  0.64639E-0009 -0.30669E-0009
  0.10957E+0005 -0.27802E+0004  0.11910E-0010  0.71089E-0009 -0.68845E-0009
  0.11000E+0005 -0.27811E+0004 -0.16261E-0009  0.72927E-0009 -0.90881E-0009
  0.11000E+0005 -0.28906E+0004 -0.19612E-0008  0.45941E-0009 -0.28196E-0008
  0.11043E+0005 -0.28911E+0004 -0.21774E-0008  0.46399E-0009 -0.30184E-0008
  0.11125E+0005 -0.28920E+0004 -0.25453E-0008  0.42817E-0009 -0.32873E-0008
  0.11207E+0005 -0.28929E+0004 -0.28394E-0008  0.33082E-0009 -0.34046E-0008
  0.11250E+0005 -0.28934E+0004 -0.29600E-0008  0.25501E-0009 -0.34057E-0008
  0.11000E+0005 -0.28717E+0004 -0.17049E-0008  0.50158E-0009 -0.25470E-0008
  0.11043E+0005 -0.28722E+0004 -0.19300E-0008  0.50643E-0009 -0.27630E-0008
  0.11125E+0005 -0.28733E+0004 -0.23313E-0008  0.47294E-0009 -0.30851E-0008
  0.11207E+0005 -0.28744E+0004 -0.26771E-0008  0.38019E-0009 -0.32785E-0008
  0.11250E+0005 -0.28750E+0004 -0.28305E-0008  0.30774E-0009 -0.33269E-0008
  0.11000E+0005 -0.28359E+0004 -0.11503E-0008  0.58770E-0009 -0.19593E-0008
  0.11043E+0005 -0.28366E+0004 -0.13781E-0008  0.59287E-0009 -0.21930E-0008
  0.11125E+0005 -0.28380E+0004 -0.18166E-0008  0.56315E-0009 -0.25876E-0008
  0.11207E+0005 -0.28393E+0004 -0.22369E-0008  0.47816E-0009 -0.28985E-0008
  0.11250E+0005 -0.28401E+0004 -0.24418E-0008  0.41146E-0009 -0.30240E-0008
  0.11000E+0005 -0.28000E+0004 -0.51970E-0009  0.67948E-0009 -0.12900E-0008
  0.11043E+0005 -0.28009E+0004 -0.73391E-0009  0.68475E-0009 -0.15242E-0008
  0.11125E+0005 -0.28026E+0004 -0.11777E-0008  0.65808E-0009 -0.19564E-0008
  0.11207E+0005 -0.28043E+0004 -0.16412E-0008  0.57976E-0009 -0.23500E-0008
  0.11250E+0005 -0.28052E+0004 -0.18824E-0008  0.51810E-0009 -0.25353E-0008
  0.11000E+0005 -0.27811E+0004 -0.16261E-0009  0.72927E-0009 -0.90881E-0009
  0.11043E+0005 -0.27821E+0004 -0.36397E-0009  0.73454E-0009 -0.11373E-0008
  0.11125E+0005 -0.27839E+0004 -0.79865E-0009  0.70927E-0009 -0.15767E-0008
  0.11207E+0005 -0.27858E+0004 -0.12727E-0008  0.63412E-0009 -0.20004E-0008
  0.11250E+0005 -0.27867E+0004 -0.15268E-0008  0.57485E-0009 -0.22101E-0008
  0.11250E+0005 -0.28934E+0004 -0.29600E-0008  0.25501E-0009 -0.34057E-0008
  0.11293E+0005 -0.28938E+0004 -0.30560E-0008  0.16321E-0009 -0.33684E-0008
  0.11375E+0005 -0.28947E+0004 -0.31729E-0008 -0.51262E-0010 -0.32054E-0008
  0.11457E+0005 -0.28956E+0004 -0.32152E-0008 -0.30896E-0009 -0.29538E-0008
  0.11500E+0005 -0.28960E+0004 -0.32130E-0008 -0.45789E-0009 -0.27988E-0008
  0.11250E+0005 -0.28750E+0004 -0.28305E-0008  0.30774E-0009 -0.33269E-0008
  0.11293E+0005 -0.28755E+0004 -0.29619E-0008  0.21975E-0009 -0.33401E-0008
  0.11375E+0005 -0.28765E+0004 -0.31502E-0008  0.13787E-0010 -0.32786E-0008
  0.11457E+0005 -0.28775E+0004 -0.32646E-0008 -0.23461E-0009 -0.31289E-0008
  0.11500E+0005 -0.28781E+0004 -0.32991E-0008 -0.37855E-0009 -0.30256E-0008
  0.11250E+0005 -0.28401E+0004 -0.24418E-0008  0.41146E-0009 -0.30240E-0008
  0.11293E+0005 -0.28407E+0004 -0.26311E-0008  0.33001E-0009 -0.31220E-0008
  0.11375E+0005 -0.28421E+0004 -0.29415E-0008  0.13876E-0009 -0.32364E-0008
  0.11457E+0005 -0.28434E+0004 -0.31865E-0008 -0.93446E-0010 -0.32714E-0008
  0.11500E+0005 -0.28440E+0004 -0.32903E-0008 -0.22863E-0009 -0.32648E-0008
  0.11250E+0005 -0.28052E+0004 -0.18824E-0008  0.51810E-0009 -0.25353E-0008
  0.11293E+0005 -0.28060E+0004 -0.21156E-0008  0.44239E-0009 -0.27019E-0008
  0.11375E+0005 -0.28076E+0004 -0.25264E-0008  0.26421E-0009 -0.29663E-0008
  0.11457E+0005 -0.28092E+0004 -0.28872E-0008  0.46525E-0010 -0.31678E-0008
  0.11500E+0005 -0.28100E+0004 -0.30557E-0008 -0.80718E-0010 -0.32523E-0008
  0.11250E+0005 -0.27867E+0004 -0.15268E-0008  0.57485E-0009 -0.22101E-0008
  0.11293E+0005 -0.27877E+0004 -0.17770E-0008  0.50192E-0009 -0.24059E-0008
  0.11375E+0005 -0.27894E+0004 -0.22305E-0008  0.33006E-0009 -0.27376E-0008
  0.11457E+0005 -0.27911E+0004 -0.26441E-0008  0.11945E-0009 -0.30172E-0008
  0.11500E+0005 -0.27921E+0004 -0.28436E-0008 -0.38901E-0011 -0.31458E-0008
  0.11500E+0005 -0.28960E+0004 -0.32130E-0008 -0.45789E-0009 -0.27988E-0008
  0.11543E+0005 -0.28964E+0004 -0.31979E-0008 -0.61139E-0009 -0.26382E-0008
  0.11625E+0005 -0.28972E+0004 -0.31403E-0008 -0.90886E-0009 -0.23307E-0008
  0.11707E+0005 -0.28979E+0004 -0.30507E-0008 -0.11968E-0008 -0.20385E-0008
  0.11750E+0005 -0.28983E+0004 -0.29893E-0008 -0.13388E-0008 -0.18911E-0008
  0.11500E+0005 -0.28781E+0004 -0.32991E-0008 -0.37855E-0009 -0.30256E-0008
  0.11543E+0005 -0.28785E+0004 -0.33191E-0008 -0.52727E-0009 -0.29140E-0008
  0.11625E+0005 -0.28794E+0004 -0.33229E-0008 -0.81660E-0009 -0.26907E-0008
  0.11707E+0005 -0.28803E+0004 -0.32879E-0008 -0.10986E-0008 -0.24694E-0008
  0.11750E+0005 -0.28808E+0004 -0.32527E-0008 -0.12387E-0008 -0.23540E-0008
  0.11500E+0005 -0.28440E+0004 -0.32903E-0008 -0.22863E-0009 -0.32648E-0008
  0.11543E+0005 -0.28446E+0004 -0.33782E-0008 -0.36893E-0009 -0.32473E-0008
  0.11625E+0005 -0.28458E+0004 -0.35066E-0008 -0.64378E-0009 -0.31922E-0008
  0.11707E+0005 -0.28469E+0004 -0.35900E-0008 -0.91500E-0009 -0.31229E-0008
  0.11750E+0005 -0.28475E+0004 -0.36150E-0008 -0.10514E-0008 -0.30807E-0008
  0.11500E+0005 -0.28100E+0004 -0.30557E-0008 -0.80718E-0010 -0.32523E-0008
  0.11543E+0005 -0.28107E+0004 -0.32091E-0008 -0.21337E-0009 -0.33254E-0008
  0.11625E+0005 -0.28121E+0004 -0.34638E-0008 -0.47482E-0009 -0.34405E-0008
  0.11707E+0005 -0.28135E+0004 -0.36758E-0008 -0.73582E-0009 -0.35359E-0008
  0.11750E+0005 -0.28142E+0004 -0.37700E-0008 -0.86846E-0009 -0.35780E-0008
  0.11500E+0005 -0.27921E+0004 -0.28436E-0008 -0.38901E-0011 -0.31458E-0008
  0.11543E+0005 -0.27929E+0004 -0.30288E-0008 -0.13277E-0009 -0.32637E-0008
  0.11625E+0005 -0.27944E+0004 -0.33474E-0008 -0.38755E-0009 -0.34655E-0008
  0.11707E+0005 -0.27958E+0004 -0.36276E-0008 -0.64333E-0009 -0.36489E-0008
  0.11750E+0005 -0.27966E+0004 -0.37597E-0008 -0.77398E-0009 -0.37379E-0008
  0.11750E+0005 -0.28983E+0004 -0.29893E-0008 -0.13388E-0008 -0.18911E-0008
  0.11793E+0005 -0.28986E+0004 -0.29166E-0008 -0.14687E-0008 -0.17497E-0008
  0.11875E+0005 -0.28993E+0004 -0.27294E-0008 -0.16766E-0008 -0.14719E-0008
  0.11957E+0005 -0.28999E+0004 -0.24452E-0008 -0.18186E-0008 -0.11463E-0008
  0.12000E+0005 -0.29002E+0004 -0.22403E-0008 -0.18628E-0008 -0.93557E-0009
  0.11750E+0005 -0.28808E+0004 -0.32527E-0008 -0.12387E-0008 -0.23540E-0008
  0.11793E+0005 -0.28811E+0004 -0.32048E-0008 -0.13674E-0008 -0.22411E-0008
  0.11875E+0005 -0.28819E+0004 -0.30617E-0008 -0.15762E-0008 -0.20084E-0008
  0.11957E+0005 -0.28826E+0004 -0.28184E-0008 -0.17229E-0008 -0.17173E-0008
  0.12000E+0005 -0.28830E+0004 -0.26338E-0008 -0.17712E-0008 -0.15206E-0008
  0.11750E+0005 -0.28475E+0004 -0.36150E-0008 -0.10514E-0008 -0.30807E-0008
  0.11793E+0005 -0.28480E+0004 -0.36261E-0008 -0.11780E-0008 -0.30363E-0008
  0.11875E+0005 -0.28489E+0004 -0.35935E-0008 -0.13875E-0008 -0.29220E-0008
  0.11957E+0005 -0.28498E+0004 -0.34605E-0008 -0.15419E-0008 -0.27358E-0008
  0.12000E+0005 -0.28503E+0004 -0.33335E-0008 -0.15971E-0008 -0.25888E-0008
  0.11750E+0005 -0.28142E+0004 -0.37700E-0008 -0.86846E-0009 -0.35780E-0008
  0.11793E+0005 -0.28148E+0004 -0.38509E-0008 -0.99267E-0009 -0.36160E-0008
  0.11875E+0005 -0.28159E+0004 -0.39561E-0008 -0.12020E-0008 -0.36548E-0008
  0.11957E+0005 -0.28171E+0004 -0.39694E-0008 -0.13624E-0008 -0.36185E-0008
  0.12000E+0005 -0.28176E+0004 -0.39227E-0008 -0.14234E-0008 -0.35489E-0008
  0.11750E+0005 -0.27966E+0004 -0.37597E-0008 -0.77398E-0009 -0.37379E-0008
  0.11793E+0005 -0.27973E+0004 -0.38799E-0008 -0.89688E-0009 -0.38228E-0008
  0.11875E+0005 -0.27985E+0004 -0.40652E-0008 -0.11058E-0008 -0.39524E-0008
  0.11957E+0005 -0.27998E+0004 -0.41668E-0008 -0.12687E-0008 -0.40099E-0008
  0.12000E+0005 -0.28004E+0004 -0.41701E-0008 -0.13323E-0008 -0.39909E-0008
  0.12000E+0005 -0.29002E+0004 -0.22403E-0008 -0.18628E-0008 -0.93557E-0009
  0.12043E+0005 -0.29006E+0004 -0.19873E-0008 -0.18828E-0008 -0.68692E-0009
  0.12125E+0005 -0.29013E+0004 -0.13563E-0008 -0.18516E-0008 -0.87126E-0010
  0.12207E+0005 -0.29021E+0004 -0.50395E-0009 -0.17239E-0008  0.70455E-0009
  0.12250E+0005 -0.29025E+0004  0.37535E-0010 -0.16175E-0008  0.12021E-0008
  0.12000E+0005 -0.28830E+0004 -0.26338E-0008 -0.17712E-0008 -0.15206E-0008
  0.12043E+0005 -0.28834E+0004 -0.23995E-0008 -0.17963E-0008 -0.12826E-0008
  0.12125E+0005 -0.28843E+0004 -0.17980E-0008 -0.17776E-0008 -0.69276E-0009
  0.12207E+0005 -0.28852E+0004 -0.96245E-0009 -0.16651E-0008  0.10623E-0009
  0.12250E+0005 -0.28856E+0004 -0.42221E-0009 -0.15677E-0008  0.61689E-0009
  0.12000E+0005 -0.28503E+0004 -0.33335E-0008 -0.15971E-0008 -0.25888E-0008
  0.12043E+0005 -0.28509E+0004 -0.31554E-0008 -0.16310E-0008 -0.23956E-0008
  0.12125E+0005 -0.28520E+0004 -0.26524E-0008 -0.16337E-0008 -0.18740E-0008
  0.12207E+0005 -0.28531E+0004 -0.18942E-0008 -0.15479E-0008 -0.11123E-0008
  0.12250E+0005 -0.28537E+0004 -0.13809E-0008 -0.14663E-0008 -0.60373E-0009
  0.12000E+0005 -0.28176E+0004 -0.39227E-0008 -0.14234E-0008 -0.35489E-0008
  0.12043E+0005 -0.28184E+0004 -0.38261E-0008 -0.14647E-0008 -0.34310E-0008
  0.12125E+0005 -0.28197E+0004 -0.34756E-0008 -0.14863E-0008 -0.30412E-0008
  0.12207E+0005 -0.28211E+0004 -0.28557E-0008 -0.14244E-0008 -0.23861E-0008
  0.12250E+0005 -0.28218E+0004 -0.24033E-0008 -0.13573E-0008 -0.19175E-0008
  0.12000E+0005 -0.28004E+0004 -0.41701E-0008 -0.13323E-0008 -0.39909E-0008
  0.12043E+0005 -0.28012E+0004 -0.41254E-0008 -0.13771E-0008 -0.39237E-0008
  0.12125E+0005 -0.28027E+0004 -0.38756E-0008 -0.14076E-0008 -0.36278E-0008
  0.12207E+0005 -0.28041E+0004 -0.33528E-0008 -0.13574E-0008 -0.30569E-0008
  0.12250E+0005 -0.28049E+0004 -0.29467E-0008 -0.12974E-0008 -0.26251E-0008
  0.12250E+0005 -0.29025E+0004  0.37535E-0010 -0.16175E-0008  0.12021E-0008
  0.12293E+0005 -0.29030E+0004  0.64271E-0009 -0.14849E-0008  0.17547E-0008
  0.12375E+0005 -0.29041E+0004  0.19253E-0008 -0.11637E-0008  0.29048E-0008
  0.12457E+0005 -0.29051E+0004  0.33114E-0008 -0.76163E-0009  0.41051E-0008
  0.12500E+0005 -0.29057E+0004  0.40439E-0008 -0.52263E-0009  0.47135E-0008
  0.12250E+0005 -0.28856E+0004 -0.42221E-0009 -0.15677E-0008  0.61689E-0009
  0.12293E+0005 -0.28863E+0004  0.18991E-0009 -0.14444E-0008  0.11917E-0008
  0.12375E+0005 -0.28875E+0004  0.15093E-0008 -0.11417E-0008  0.24098E-0008
  0.12457E+0005 -0.28887E+0004  0.29687E-0008 -0.75820E-0009  0.37162E-0008
  0.12500E+0005 -0.28894E+0004  0.37562E-0008 -0.52874E-0009  0.43971E-0008
  0.12250E+0005 -0.28537E+0004 -0.13809E-0008 -0.14663E-0008 -0.60373E-0009
  0.12293E+0005 -0.28545E+0004 -0.77998E-0009 -0.13598E-0008 -0.12789E-0010
  0.12375E+0005 -0.28561E+0004  0.56521E-0009 -0.10907E-0008  0.12883E-0008
  0.12457E+0005 -0.28577E+0004  0.21257E-0008 -0.74121E-0009  0.27581E-0008
  0.12500E+0005 -0.28585E+0004  0.30006E-0008 -0.52954E-0009  0.35612E-0008
  0.12250E+0005 -0.28218E+0004 -0.24033E-0008 -0.13573E-0008 -0.19175E-0008
  0.12293E+0005 -0.28228E+0004 -0.18488E-0008 -0.12663E-0008 -0.13485E-0008
  0.12375E+0005 -0.28247E+0004 -0.54359E-0009 -0.10286E-0008 -0.33542E-0010
  0.12457E+0005 -0.28266E+0004  0.10571E-0008 -0.71170E-0009  0.15383E-0008
  0.12500E+0005 -0.28277E+0004  0.19914E-0008 -0.51729E-0009  0.24361E-0008
  0.12250E+0005 -0.28049E+0004 -0.29467E-0008 -0.12974E-0008 -0.26251E-0008
  0.12293E+0005 -0.28060E+0004 -0.24316E-0008 -0.12140E-0008 -0.20841E-0008
  0.12375E+0005 -0.28081E+0004 -0.11765E-0008 -0.99209E-0009 -0.79294E-0009
  0.12457E+0005 -0.28103E+0004  0.41701E-0009 -0.69169E-0009  0.80359E-0009
  0.12500E+0005 -0.28114E+0004  0.13688E-0008 -0.50615E-0009  0.17376E-0008
  0.12500E+0005 -0.29057E+0004  0.40439E-0008 -0.52263E-0009  0.47135E-0008
  0.12543E+0005 -0.29063E+0004  0.47501E-0008 -0.27063E-0009  0.52767E-0008
  0.12625E+0005 -0.29073E+0004  0.59310E-0008  0.23104E-0009  0.61298E-0008
  0.12707E+0005 -0.29084E+0004  0.67683E-0008  0.73306E-0009  0.65727E-0008
  0.12750E+0005 -0.29090E+0004  0.70204E-0008  0.98598E-0009  0.65948E-0008
  0.12500E+0005 -0.28894E+0004  0.37562E-0008 -0.52874E-0009  0.43971E-0008
  0.12543E+0005 -0.28901E+0004  0.45286E-0008 -0.28589E-0009  0.50443E-0008
  0.12625E+0005 -0.28913E+0004  0.58637E-0008  0.19975E-0009  0.60847E-0008
  0.12707E+0005 -0.28926E+0004  0.68853E-0008  0.68815E-0009  0.67428E-0008
  0.12750E+0005 -0.28933E+0004  0.72418E-0008  0.93511E-0009  0.68842E-0008
  0.12500E+0005 -0.28585E+0004  0.30006E-0008 -0.52954E-0009  0.35612E-0008
  0.12543E+0005 -0.28594E+0004  0.38852E-0008 -0.30385E-0009  0.43556E-0008
  0.12625E+0005 -0.28610E+0004  0.54983E-0008  0.15129E-0009  0.57406E-0008
  0.12707E+0005 -0.28626E+0004  0.68708E-0008  0.61331E-0009  0.68130E-0008
  0.12750E+0005 -0.28635E+0004  0.74334E-0008  0.84849E-0009  0.71912E-0008
  0.12500E+0005 -0.28277E+0004  0.19914E-0008 -0.51729E-0009  0.24361E-0008
  0.12543E+0005 -0.28287E+0004  0.29638E-0008 -0.30840E-0009  0.33548E-0008
  0.12625E+0005 -0.28307E+0004  0.48218E-0008  0.11637E-0009  0.50559E-0008
  0.12707E+0005 -0.28326E+0004  0.65333E-0008  0.55153E-0009  0.65369E-0008
  0.12750E+0005 -0.28337E+0004  0.73055E-0008  0.77445E-0009  0.71589E-0008
  0.12500E+0005 -0.28114E+0004  0.13688E-0008 -0.50615E-0009  0.17376E-0008
  0.12543E+0005 -0.28125E+0004  0.23750E-0008 -0.30594E-0009  0.27098E-0008
  0.12625E+0005 -0.28147E+0004  0.43432E-0008  0.10293E-0009  0.45603E-0008
  0.12707E+0005 -0.28168E+0004  0.62227E-0008  0.52385E-0009  0.62483E-0008
  0.12750E+0005 -0.28180E+0004  0.71038E-0008  0.74016E-0009  0.69988E-0008
  0.12750E+0005 -0.29090E+0004  0.70204E-0008  0.98598E-0009  0.65948E-0008
  0.12793E+0005 -0.29094E+0004  0.71223E-0008  0.12204E-0008  0.64607E-0008
  0.12875E+0005 -0.29101E+0004  0.68561E-0008  0.15985E-0008  0.57453E-0008
  0.12957E+0005 -0.29109E+0004  0.59687E-0008  0.18541E-0008  0.44540E-0008
  0.13000E+0005 -0.29113E+0004  0.52633E-0008  0.19290E-0008  0.35726E-0008
  0.12750E+0005 -0.28933E+0004  0.72418E-0008  0.93511E-0009  0.68842E-0008
  0.12793E+0005 -0.28937E+0004  0.74493E-0008  0.11644E-0008  0.68690E-0008
  0.12875E+0005 -0.28946E+0004  0.73776E-0008  0.15358E-0008  0.63680E-0008
  0.12957E+0005 -0.28955E+0004  0.66573E-0008  0.17890E-0008  0.52544E-0008
  0.13000E+0005 -0.28960E+0004  0.60212E-0008  0.18646E-0008  0.44432E-0008
  0.12750E+0005 -0.28635E+0004  0.74334E-0008  0.84849E-0009  0.71912E-0008
  0.12793E+0005 -0.28641E+0004  0.78533E-0008  0.10675E-0008  0.74164E-0008
  0.12875E+0005 -0.28652E+0004  0.81867E-0008  0.14250E-0008  0.73629E-0008
  0.12957E+0005 -0.28663E+0004  0.78359E-0008  0.16723E-0008  0.66429E-0008
  0.13000E+0005 -0.28669E+0004  0.73641E-0008  0.17485E-0008  0.59996E-0008
  0.12750E+0005 -0.28337E+0004  0.73055E-0008  0.77445E-0009  0.71589E-0008
  0.12793E+0005 -0.28344E+0004  0.79468E-0008  0.98275E-0009  0.76372E-0008
  0.12875E+0005 -0.28358E+0004  0.87219E-0008  0.13251E-0008  0.80746E-0008
  0.12957E+0005 -0.28372E+0004  0.88010E-0008  0.15648E-0008  0.78148E-0008
  0.13000E+0005 -0.28379E+0004  0.85336E-0008  0.16406E-0008  0.73823E-0008
  0.12750E+0005 -0.28180E+0004  0.71038E-0008  0.74016E-0009  0.69988E-0008
  0.12793E+0005 -0.28188E+0004  0.78626E-0008  0.94263E-0009  0.76127E-0008
  0.12875E+0005 -0.28203E+0004  0.88803E-0008  0.12765E-0008  0.83217E-0008
  0.12957E+0005 -0.28218E+0004  0.92063E-0008  0.15117E-0008  0.83276E-0008
  0.13000E+0005 -0.28226E+0004  0.90612E-0008  0.15869E-0008  0.80221E-0008
  0.13000E+0005 -0.29113E+0004  0.52633E-0008  0.19290E-0008  0.35726E-0008
  0.13043E+0005 -0.29116E+0004  0.44213E-0008  0.19559E-0008  0.25937E-0008
  0.13125E+0005 -0.29121E+0004  0.25177E-0008  0.18725E-0008  0.55917E-0009
  0.13207E+0005 -0.29125E+0004  0.39016E-0009  0.16127E-0008 -0.14974E-0008
  0.13250E+0005 -0.29128E+0004 -0.73865E-0009  0.14102E-0008 -0.25010E-0008
  0.13000E+0005 -0.28960E+0004  0.60212E-0008  0.18646E-0008  0.44432E-0008
  0.13043E+0005 -0.28963E+0004  0.52327E-0008  0.18934E-0008  0.35155E-0008
  0.13125E+0005 -0.28969E+0004  0.33764E-0008  0.18176E-0008  0.15139E-0008
  0.13207E+0005 -0.28974E+0004  0.12174E-0008  0.15701E-0008 -0.60159E-0009
  0.13250E+0005 -0.28978E+0004  0.39610E-0010  0.13759E-0008 -0.16734E-0008
  0.13000E+0005 -0.28669E+0004  0.73641E-0008  0.17485E-0008  0.59996E-0008
  0.13043E+0005 -0.28673E+0004  0.67120E-0008  0.17801E-0008  0.52056E-0008
  0.13125E+0005 -0.28681E+0004  0.50159E-0008  0.17171E-0008  0.33386E-0008
  0.13207E+0005 -0.28688E+0004  0.28663E-0008  0.14913E-0008  0.11818E-0008
  0.13250E+0005 -0.28692E+0004  0.16289E-0008  0.13118E-0008  0.14347E-0010
  0.13000E+0005 -0.28379E+0004  0.85336E-0008  0.16406E-0008  0.73823E-0008
  0.13043E+0005 -0.28384E+0004  0.80615E-0008  0.16740E-0008  0.67679E-0008
  0.13125E+0005 -0.28393E+0004  0.66167E-0008  0.16217E-0008  0.51305E-0008
  0.13207E+0005 -0.28402E+0004  0.45708E-0008  0.14153E-0008  0.30287E-0008
  0.13250E+0005 -0.28407E+0004  0.33210E-0008  0.12494E-0008  0.18133E-0008
  0.13000E+0005 -0.28226E+0004  0.90612E-0008  0.15869E-0008  0.80221E-0008
  0.13043E+0005 -0.28231E+0004  0.87004E-0008  0.16209E-0008  0.75201E-0008
  0.13125E+0005 -0.28241E+0004  0.74239E-0008  0.15735E-0008  0.60412E-0008
  0.13207E+0005 -0.28251E+0004  0.54713E-0008  0.13764E-0008  0.40082E-0008
  0.13250E+0005 -0.28256E+0004  0.42351E-0008  0.12173E-0008  0.27881E-0008
  0.13250E+0005 -0.29128E+0004 -0.73865E-0009  0.14102E-0008 -0.25010E-0008
  0.13293E+0005 -0.29130E+0004 -0.18205E-0008  0.11696E-0008 -0.33988E-0008
  0.13375E+0005 -0.29135E+0004 -0.36166E-0008  0.63157E-0009 -0.46981E-0008
  0.13457E+0005 -0.29139E+0004 -0.48976E-0008  0.39487E-0010 -0.53381E-0008
  0.13500E+0005 -0.29141E+0004 -0.53106E-0008 -0.27236E-0009 -0.53804E-0008
  0.13250E+0005 -0.28978E+0004  0.39610E-0010  0.13759E-0008 -0.16734E-0008
  0.13293E+0005 -0.28980E+0004 -0.11118E-0008  0.11444E-0008 -0.26622E-0008
  0.13375E+0005 -0.28985E+0004 -0.30893E-0008  0.62566E-0009 -0.41885E-0008
  0.13457E+0005 -0.28990E+0004 -0.45970E-0008  0.53594E-0010 -0.51024E-0008
  0.13500E+0005 -0.28993E+0004 -0.51381E-0008 -0.24805E-0009 -0.52962E-0008
  0.13250E+0005 -0.28692E+0004  0.16289E-0008  0.13118E-0008  0.14347E-0010
  0.13293E+0005 -0.28695E+0004  0.37541E-0009  0.10966E-0008 -0.11174E-0008
  0.13375E+0005 -0.28702E+0004 -0.19029E-0008  0.61264E-0009 -0.30316E-0008
  0.13457E+0005 -0.28708E+0004 -0.38190E-0008  0.76852E-0010 -0.44442E-0008
  0.13500E+0005 -0.28711E+0004 -0.46015E-0008 -0.20624E-0009 -0.49244E-0008
  0.13250E+0005 -0.28407E+0004  0.33210E-0008  0.12494E-0008  0.18133E-0008
  0.13293E+0005 -0.28411E+0004  0.20091E-0008  0.10493E-0008  0.58252E-0009
  0.13375E+0005 -0.28418E+0004 -0.50232E-0009  0.59766E-0009 -0.16524E-0008
  0.13457E+0005 -0.28426E+0004 -0.27854E-0008  0.95921E-0010 -0.35238E-0008
  0.13500E+0005 -0.28430E+0004 -0.37996E-0008 -0.16965E-0009 -0.42819E-0008
  0.13250E+0005 -0.28256E+0004  0.42351E-0008  0.12173E-0008  0.27881E-0008
  0.13293E+0005 -0.28261E+0004  0.29115E-0008  0.10246E-0008  0.15244E-0008
  0.13375E+0005 -0.28269E+0004  0.30859E-0009  0.58914E-0009 -0.84850E-0009
  0.13457E+0005 -0.28277E+0004 -0.21461E-0008  0.10449E-0009 -0.29405E-0008
  0.13500E+0005 -0.28282E+0004 -0.32757E-0008 -0.15225E-0009 -0.38389E-0008
  0.13500E+0005 -0.29141E+0004 -0.53106E-0008 -0.27236E-0009 -0.53804E-0008
  0.13543E+0005 -0.29143E+0004 -0.55245E-0008 -0.56795E-0009 -0.52212E-0008
  0.13625E+0005 -0.29146E+0004 -0.53780E-0008 -0.10539E-0008 -0.44074E-0008
  0.13707E+0005 -0.29150E+0004 -0.45649E-0008 -0.13896E-0008 -0.30635E-0008
  0.13750E+0005 -0.29152E+0004 -0.39148E-0008 -0.14924E-0008 -0.22158E-0008
  0.13500E+0005 -0.28993E+0004 -0.51381E-0008 -0.24805E-0009 -0.52962E-0008
  0.13543E+0005 -0.28995E+0004 -0.54797E-0008 -0.53415E-0009 -0.52861E-0008
  0.13625E+0005 -0.28999E+0004 -0.55585E-0008 -0.10050E-0008 -0.47292E-0008
  0.13707E+0005 -0.29003E+0004 -0.49244E-0008 -0.13308E-0008 -0.35815E-0008
  0.13750E+0005 -0.29005E+0004 -0.43425E-0008 -0.14309E-0008 -0.28043E-0008
  0.13500E+0005 -0.28711E+0004 -0.46015E-0008 -0.20624E-0009 -0.49244E-0008
  0.13543E+0005 -0.28714E+0004 -0.51903E-0008 -0.47502E-0009 -0.52026E-0008
  0.13625E+0005 -0.28720E+0004 -0.57228E-0008 -0.91821E-0009 -0.51612E-0008
  0.13707E+0005 -0.28725E+0004 -0.54739E-0008 -0.12257E-0008 -0.44327E-0008
  0.13750E+0005 -0.28728E+0004 -0.50506E-0008 -0.13207E-0008 -0.38192E-0008
  0.13500E+0005 -0.28430E+0004 -0.37996E-0008 -0.16965E-0009 -0.42819E-0008
  0.13543E+0005 -0.28434E+0004 -0.46348E-0008 -0.42206E-0009 -0.48487E-0008
  0.13625E+0005 -0.28440E+0004 -0.56431E-0008 -0.83894E-0009 -0.53474E-0008
  0.13707E+0005 -0.28447E+0004 -0.58283E-0008 -0.11288E-0008 -0.50896E-0008
  0.13750E+0005 -0.28450E+0004 -0.55977E-0008 -0.12185E-0008 -0.46753E-0008
  0.13500E+0005 -0.28282E+0004 -0.32757E-0008 -0.15225E-0009 -0.38389E-0008
  0.13543E+0005 -0.28286E+0004 -0.42374E-0008 -0.39640E-0009 -0.45551E-0008
  0.13625E+0005 -0.28293E+0004 -0.55000E-0008 -0.79994E-0009 -0.53432E-0008
  0.13707E+0005 -0.28300E+0004 -0.59292E-0008 -0.10807E-0008 -0.53500E-0008
  0.13750E+0005 -0.28304E+0004 -0.58121E-0008 -0.11678E-0008 -0.50532E-0008
  0.13750E+0005 -0.29152E+0004 -0.39148E-0008 -0.14924E-0008 -0.22158E-0008
  0.13793E+0005 -0.29153E+0004 -0.31524E-0008 -0.15376E-0008 -0.13263E-0008
  0.13875E+0005 -0.29155E+0004 -0.15178E-0008 -0.14683E-0008  0.34362E-0009
  0.13957E+0005 -0.29157E+0004  0.15440E-0009 -0.12119E-0008  0.17816E-0008
  0.14000E+0005 -0.29158E+0004  0.96931E-0009 -0.10152E-0008  0.23756E-0008
  0.13750E+0005 -0.29005E+0004 -0.43425E-0008 -0.14309E-0008 -0.28043E-0008
  0.13793E+0005 -0.29007E+0004 -0.36277E-0008 -0.14751E-0008 -0.19604E-0008
  0.13875E+0005 -0.29009E+0004 -0.20233E-0008 -0.14085E-0008 -0.30465E-0009
  0.13957E+0005 -0.29012E+0004 -0.30553E-0009 -0.11601E-0008  0.12076E-0008
  0.14000E+0005 -0.29013E+0004  0.55987E-0009 -0.96925E-0009  0.18707E-0008
  0.13750E+0005 -0.28728E+0004 -0.50506E-0008 -0.13207E-0008 -0.38192E-0008
  0.13793E+0005 -0.28729E+0004 -0.44572E-0008 -0.13626E-0008 -0.30935E-0008
  0.13875E+0005 -0.28733E+0004 -0.29706E-0008 -0.13006E-0008 -0.15264E-0008
  0.13957E+0005 -0.28736E+0004 -0.12222E-0008 -0.10660E-0008  0.69969E-0010
  0.14000E+0005 -0.28737E+0004 -0.28602E-0009 -0.88541E-0009  0.83894E-0009
  0.13750E+0005 -0.28450E+0004 -0.55977E-0008 -0.12185E-0008 -0.46753E-0008
  0.13793E+0005 -0.28452E+0004 -0.51633E-0008 -0.12581E-0008 -0.41065E-0008
  0.13875E+0005 -0.28456E+0004 -0.38712E-0008 -0.11996E-0008 -0.27066E-0008
  0.13957E+0005 -0.28460E+0004 -0.21666E-0008 -0.97740E-0009 -0.11018E-0008
  0.14000E+0005 -0.28462E+0004 -0.11946E-0008 -0.80603E-0009 -0.26224E-0009
  0.13750E+0005 -0.28304E+0004 -0.58121E-0008 -0.11678E-0008 -0.50532E-0008
  0.13793E+0005 -0.28306E+0004 -0.54752E-0008 -0.12060E-0008 -0.45815E-0008
  0.13875E+0005 -0.28310E+0004 -0.43148E-0008 -0.11491E-0008 -0.32999E-0008
  0.13957E+0005 -0.28314E+0004 -0.26634E-0008 -0.93280E-0009 -0.17213E-0008
  0.14000E+0005 -0.28316E+0004 -0.16873E-0008 -0.76593E-0009 -0.85952E-0009
  0.14000E+0005 -0.29158E+0004  0.96931E-0009 -0.10152E-0008  0.23756E-0008
  0.14043E+0005 -0.29159E+0004  0.16963E-0008 -0.78771E-0009  0.28269E-0008
  0.14125E+0005 -0.29160E+0004  0.27512E-0008 -0.30694E-0009  0.32529E-0008
  0.14207E+0005 -0.29161E+0004  0.32968E-0008  0.17448E-0009  0.31167E-0008
  0.14250E+0005 -0.29162E+0004  0.33673E-0008  0.40464E-0009  0.28414E-0008
  0.14000E+0005 -0.29013E+0004  0.55987E-0009 -0.96925E-0009  0.18707E-0008
  0.14043E+0005 -0.29014E+0004  0.13516E-0008 -0.74811E-0009  0.24065E-0008
  0.14125E+0005 -0.29015E+0004  0.25569E-0008 -0.28012E-0009  0.30208E-0008
  0.14207E+0005 -0.29016E+0004  0.32669E-0008  0.18969E-0009  0.30827E-0008
  0.14250E+0005 -0.29017E+0004  0.34208E-0008  0.41483E-0009  0.29052E-0008
  0.14000E+0005 -0.28737E+0004 -0.28602E-0009 -0.88541E-0009  0.83894E-0009
  0.14043E+0005 -0.28738E+0004  0.60771E-0009 -0.67551E-0009  0.15142E-0008
  0.14125E+0005 -0.28740E+0004  0.20718E-0008 -0.23013E-0009  0.24595E-0008
  0.14207E+0005 -0.28742E+0004  0.30858E-0008  0.21910E-0009  0.28899E-0008
  0.14250E+0005 -0.28743E+0004  0.34013E-0008  0.43538E-0009  0.29017E-0008
  0.14000E+0005 -0.28462E+0004 -0.11946E-0008 -0.80603E-0009 -0.26224E-0009
  0.14043E+0005 -0.28463E+0004 -0.22932E-0009 -0.60631E-0009  0.52179E-0009
  0.14125E+0005 -0.28465E+0004  0.14514E-0008 -0.18153E-0009  0.17563E-0008
  0.14207E+0005 -0.28467E+0004  0.27504E-0008  0.24896E-0009  0.25371E-0008
  0.14250E+0005 -0.28468E+0004  0.32269E-0008  0.45717E-0009  0.27385E-0008
  0.14000E+0005 -0.28316E+0004 -0.16873E-0008 -0.76593E-0009 -0.85952E-0009
  0.14043E+0005 -0.28318E+0004 -0.69758E-0009 -0.57120E-0009 -0.31482E-0010
  0.14125E+0005 -0.28320E+0004  0.10776E-0008 -0.15654E-0009  0.13359E-0008
  0.14207E+0005 -0.28322E+0004  0.25158E-0008  0.26475E-0009  0.22909E-0008
  0.14250E+0005 -0.28323E+0004  0.30750E-0008  0.46900E-0009  0.25904E-0008
  0.14250E+0005 -0.29162E+0004  0.33673E-0008  0.40464E-0009  0.28414E-0008
  0.14293E+0005 -0.29163E+0004  0.32926E-0008  0.60505E-0009  0.24505E-0008
  0.14375E+0005 -0.29165E+0004  0.27995E-0008  0.87995E-0009  0.14812E-0008
  0.14457E+0005 -0.29168E+0004  0.19593E-0008  0.98938E-0009  0.37994E-0009
  0.14500E+0005 -0.29169E+0004  0.14320E-0008  0.97700E-0009 -0.18700E-0009
  0.14250E+0005 -0.29017E+0004  0.34208E-0008  0.41483E-0009  0.29052E-0008
  0.14293E+0005 -0.29018E+0004  0.34230E-0008  0.61128E-0009  0.26026E-0008
  0.14375E+0005 -0.29021E+0004  0.30471E-0008  0.88206E-0009  0.17627E-0008
  0.14457E+0005 -0.29024E+0004  0.22763E-0008  0.99179E-0009  0.73089E-0009
  0.14500E+0005 -0.29025E+0004  0.17644E-0008  0.98113E-0009  0.17518E-0009
  0.14250E+0005 -0.28743E+0004  0.34013E-0008  0.43538E-0009  0.29017E-0008
  0.14293E+0005 -0.28744E+0004  0.35573E-0008  0.62486E-0009  0.27751E-0008
  0.14375E+0005 -0.28748E+0004  0.34285E-0008  0.88846E-0009  0.22069E-0008
  0.14457E+0005 -0.28751E+0004  0.28222E-0008  0.99899E-0009  0.13416E-0008
  0.14500E+0005 -0.28753E+0004  0.23584E-0008  0.99159E-0009  0.82670E-0009
  0.14250E+0005 -0.28468E+0004  0.32269E-0008  0.45717E-0009  0.27385E-0008
  0.14293E+0005 -0.28470E+0004  0.35424E-0008  0.64037E-0009  0.27945E-0008
  0.14375E+0005 -0.28475E+0004  0.36857E-0008  0.89764E-0009  0.25252E-0008
  0.14457E+0005 -0.28479E+0004  0.32821E-0008  0.10093E-0008  0.18666E-0008
  0.14500E+0005 -0.28481E+0004  0.28891E-0008  0.10051E-0008  0.14164E-0008
  0.14250E+0005 -0.28323E+0004  0.30750E-0008  0.46900E-0009  0.25904E-0008
  0.14293E+0005 -0.28326E+0004  0.34751E-0008  0.64914E-0009  0.27435E-0008
  0.14375E+0005 -0.28331E+0004  0.37688E-0008  0.90339E-0009  0.26397E-0008
  0.14457E+0005 -0.28335E+0004  0.34851E-0008  0.10157E-0008  0.21040E-0008
  0.14500E+0005 -0.28338E+0004  0.31378E-0008  0.10133E-0008  0.16968E-0008
  0.14500E+0005 -0.29169E+0004  0.14320E-0008  0.97700E-0009 -0.18700E-0009
  0.14543E+0005 -0.29171E+0004  0.87731E-0009  0.91770E-0009 -0.71281E-0009
  0.14625E+0005 -0.29176E+0004 -0.15264E-0009  0.69195E-0009 -0.15120E-0008
  0.14707E+0005 -0.29180E+0004 -0.10323E-0008  0.35386E-0009 -0.19720E-0008
  0.14750E+0005 -0.29183E+0004 -0.13990E-0008  0.14812E-0009 -0.20641E-0008
  0.14500E+0005 -0.29025E+0004  0.17644E-0008  0.98113E-0009  0.17518E-0009
  0.14543E+0005 -0.29028E+0004  0.12106E-0008  0.92433E-0009 -0.35636E-0009
  0.14625E+0005 -0.29033E+0004  0.14738E-0009  0.70463E-0009 -0.12056E-0008
  0.14707E+0005 -0.29039E+0004 -0.79982E-0009  0.37251E-0009 -0.17515E-0008
  0.14750E+0005 -0.29042E+0004 -0.12103E-0008  0.16923E-0009 -0.18964E-0008
  0.14500E+0005 -0.28753E+0004  0.23584E-0008  0.99159E-0009  0.82670E-0009
  0.14543E+0005 -0.28757E+0004  0.18247E-0008  0.93943E-0009  0.30358E-0009
  0.14625E+0005 -0.28764E+0004  0.72980E-0009  0.73093E-0009 -0.60815E-0009
  0.14707E+0005 -0.28770E+0004 -0.32246E-0009  0.40997E-0009 -0.12938E-0008
  0.14750E+0005 -0.28774E+0004 -0.80810E-0009  0.21135E-0009 -0.15308E-0008
  0.14500E+0005 -0.28481E+0004  0.28891E-0008  0.10051E-0008  0.14164E-0008
  0.14543E+0005 -0.28486E+0004  0.23991E-0008  0.95752E-0009  0.92609E-0009
  0.14625E+0005 -0.28494E+0004  0.13139E-0008  0.75995E-0009 -0.53585E-0011
  0.14707E+0005 -0.28502E+0004  0.18923E-0009  0.44994E-0009 -0.79741E-0009
  0.14750E+0005 -0.28506E+0004 -0.35918E-0009  0.25598E-0009 -0.11142E-0008
  0.14500E+0005 -0.28338E+0004  0.31378E-0008  0.10133E-0008  0.16968E-0008
  0.14543E+0005 -0.28343E+0004  0.26797E-0008  0.96808E-0009  0.12331E-0008
  0.14625E+0005 -0.28352E+0004  0.16163E-0008  0.77619E-0009  0.30843E-0009
  0.14707E+0005 -0.28361E+0004  0.46743E-0009  0.47189E-0009 -0.52547E-0009
  0.14750E+0005 -0.28365E+0004 -0.10839E-0009  0.28039E-0009 -0.87866E-0009
  0.14750E+0005 -0.29183E+0004 -0.13990E-0008  0.14812E-0009 -0.20641E-0008
  0.14793E+0005 -0.29186E+0004 -0.16871E-0008 -0.65809E-0010 -0.20558E-0008
  0.14875E+0005 -0.29192E+0004 -0.20040E-0008 -0.46464E-0009 -0.17935E-0008
  0.14957E+0005 -0.29198E+0004 -0.20411E-0008 -0.81463E-0009 -0.12914E-0008
  0.15000E+0005 -0.29201E+0004 -0.19673E-0008 -0.96690E-0009 -0.97046E-0009
  0.14750E+0005 -0.29042E+0004 -0.12103E-0008  0.16923E-0009 -0.18964E-0008
  0.14793E+0005 -0.29045E+0004 -0.15448E-0008 -0.43052E-0010 -0.19422E-0008
  0.14875E+0005 -0.29053E+0004 -0.19474E-0008 -0.44160E-0009 -0.17752E-0008
  0.14957E+0005 -0.29060E+0004 -0.20561E-0008 -0.79532E-0009 -0.13470E-0008
  0.15000E+0005 -0.29064E+0004 -0.20114E-0008 -0.95106E-0009 -0.10535E-0008
  0.14750E+0005 -0.28774E+0004 -0.80810E-0009  0.21135E-0009 -0.15308E-0008
  0.14793E+0005 -0.28779E+0004 -0.12259E-0008  0.22311E-0011 -0.16747E-0008
  0.14875E+0005 -0.28788E+0004 -0.17896E-0008 -0.39540E-0009 -0.16882E-0008
  0.14957E+0005 -0.28797E+0004 -0.20408E-0008 -0.75551E-0009 -0.14085E-0008
  0.15000E+0005 -0.28802E+0004 -0.20570E-0008 -0.91744E-0009 -0.11736E-0008
  0.14750E+0005 -0.28506E+0004 -0.35918E-0009  0.25598E-0009 -0.11142E-0008
  0.14793E+0005 -0.28512E+0004 -0.85157E-0009  0.50107E-0010 -0.13478E-0008
  0.14875E+0005 -0.28524E+0004 -0.15701E-0008 -0.34613E-0009 -0.15366E-0008
  0.14957E+0005 -0.28535E+0004 -0.19688E-0008 -0.71183E-0009 -0.14122E-0008
  0.15000E+0005 -0.28541E+0004 -0.20517E-0008 -0.87942E-0009 -0.12430E-0008
  0.14750E+0005 -0.28365E+0004 -0.10839E-0009  0.28039E-0009 -0.87866E-0009
  0.14793E+0005 -0.28372E+0004 -0.63579E-0009  0.76282E-0010 -0.11553E-0008
  0.14875E+0005 -0.28384E+0004 -0.14317E-0008 -0.31902E-0009 -0.14327E-0008
  0.14957E+0005 -0.28396E+0004 -0.19085E-0008 -0.68735E-0009 -0.13912E-0008
  0.15000E+0005 -0.28403E+0004 -0.20282E-0008 -0.85772E-0009 -0.12586E-0008
  0.15000E+0005 -0.29201E+0004 -0.19673E-0008 -0.96690E-0009 -0.97046E-0009
  0.15043E+0005 -0.29205E+0004 -0.18441E-0008 -0.10927E-0008 -0.63390E-0009
  0.15125E+0005 -0.29212E+0004 -0.15208E-0008 -0.12515E-0008 -0.14024E-0010
  0.15207E+0005 -0.29219E+0004 -0.11489E-0008 -0.13073E-0008  0.50682E-0009
  0.15250E+0005 -0.29222E+0004 -0.95567E-0009 -0.12983E-0008  0.72116E-0009
  0.15000E+0005 -0.29064E+0004 -0.20114E-0008 -0.95106E-0009 -0.10535E-0008
  0.15043E+0005 -0.29068E+0004 -0.19104E-0008 -0.10812E-0008 -0.73591E-0009
  0.15125E+0005 -0.29076E+0004 -0.16108E-0008 -0.12497E-0008 -0.13021E-0009
  0.15207E+0005 -0.29084E+0004 -0.12420E-0008 -0.13155E-0008  0.39894E-0009
  0.15250E+0005 -0.29088E+0004 -0.10444E-0008 -0.13113E-0008  0.62349E-0009
  0.15000E+0005 -0.28802E+0004 -0.20570E-0008 -0.91744E-0009 -0.11736E-0008
  0.15043E+0005 -0.28808E+0004 -0.20049E-0008 -0.10554E-0008 -0.89961E-0009
  0.15125E+0005 -0.28818E+0004 -0.17632E-0008 -0.12415E-0008 -0.33550E-0009
  0.15207E+0005 -0.28828E+0004 -0.14114E-0008 -0.13261E-0008  0.19688E-0009
  0.15250E+0005 -0.28833E+0004 -0.12099E-0008 -0.13310E-0008  0.43577E-0009
  0.15000E+0005 -0.28541E+0004 -0.20517E-0008 -0.87942E-0009 -0.12430E-0008
  0.15043E+0005 -0.28547E+0004 -0.20558E-0008 -0.10246E-0008 -0.10210E-0008
  0.15125E+0005 -0.28560E+0004 -0.18875E-0008 -0.12275E-0008 -0.51605E-0009
  0.15207E+0005 -0.28572E+0004 -0.15671E-0008 -0.13303E-0008  0.34360E-0011
  0.15250E+0005 -0.28579E+0004 -0.13682E-0008 -0.13443E-0008  0.24977E-0009
  0.15000E+0005 -0.28403E+0004 -0.20282E-0008 -0.85772E-0009 -0.12586E-0008
  0.15043E+0005 -0.28410E+0004 -0.20643E-0008 -0.10065E-0008 -0.10669E-0008
  0.15125E+0005 -0.28424E+0004 -0.19404E-0008 -0.12179E-0008 -0.59952E-0009
  0.15207E+0005 -0.28437E+0004 -0.16422E-0008 -0.13301E-0008 -0.93117E-0010
  0.15250E+0005 -0.28444E+0004 -0.14471E-0008 -0.13490E-0008  0.15431E-0009
  0.15250E+0005 -0.29222E+0004 -0.95567E-0009 -0.12983E-0008  0.72116E-0009
  0.15293E+0005 -0.29225E+0004 -0.77347E-0009 -0.12658E-0008  0.88823E-0009
  0.15375E+0005 -0.29231E+0004 -0.46864E-0009 -0.11483E-0008  0.10771E-0008
  0.15457E+0005 -0.29237E+0004 -0.21781E-0009 -0.97075E-0009  0.11181E-0008
  0.15500E+0005 -0.29240E+0004 -0.10257E-0009 -0.85767E-0009  0.10930E-0008
  0.15250E+0005 -0.29088E+0004 -0.10444E-0008 -0.13113E-0008  0.62349E-0009
  0.15293E+0005 -0.29092E+0004 -0.85511E-0009 -0.12830E-0008  0.80289E-0009
  0.15375E+0005 -0.29098E+0004 -0.53334E-0009 -0.11710E-0008  0.10164E-0008
  0.15457E+0005 -0.29105E+0004 -0.26560E-0009 -0.99556E-0009  0.10788E-0008
  0.15500E+0005 -0.29109E+0004 -0.14266E-0009 -0.88220E-0009  0.10627E-0008
  0.15250E+0005 -0.28833E+0004 -0.12099E-0008 -0.13310E-0008  0.43577E-0009
  0.15293E+0005 -0.28838E+0004 -0.10108E-0008 -0.13108E-0008  0.63477E-0009
  0.15375E+0005 -0.28847E+0004 -0.66067E-0009 -0.12101E-0008  0.89117E-0009
  0.15457E+0005 -0.28855E+0004 -0.36187E-0009 -0.10398E-0008  0.99367E-0009
  0.15500E+0005 -0.28860E+0004 -0.22415E-0009 -0.92679E-0009  0.99497E-0009
  0.15250E+0005 -0.28579E+0004 -0.13682E-0008 -0.13443E-0008  0.24977E-0009
  0.15293E+0005 -0.28584E+0004 -0.11641E-0008 -0.13324E-0008  0.46291E-0009
  0.15375E+0005 -0.28595E+0004 -0.79175E-0009 -0.12440E-0008  0.75582E-0009
  0.15457E+0005 -0.28606E+0004 -0.46421E-0009 -0.10805E-0008  0.89642E-0009
  0.15500E+0005 -0.28611E+0004 -0.31198E-0009 -0.96870E-0009  0.91532E-0009
  0.15250E+0005 -0.28444E+0004 -0.14471E-0008 -0.13490E-0008  0.15431E-0009
  0.15293E+0005 -0.28451E+0004 -0.12426E-0008 -0.13415E-0008  0.37256E-0009
  0.15375E+0005 -0.28462E+0004 -0.86138E-0009 -0.12598E-0008  0.68173E-0009
  0.15457E+0005 -0.28474E+0004 -0.52003E-0009 -0.11004E-0008  0.84113E-0009
  0.15500E+0005 -0.28480E+0004 -0.36041E-0009 -0.98968E-0009  0.86916E-0009
  0.15500E+0005 -0.29240E+0004 -0.10257E-0009 -0.85767E-0009  0.10930E-0008
  0.15543E+0005 -0.29242E+0004  0.48259E-0011 -0.73264E-0009  0.10429E-0008
  0.15625E+0005 -0.29246E+0004  0.19835E-0009 -0.46894E-0009  0.90207E-0009
  0.15707E+0005 -0.29250E+0004  0.38942E-0009 -0.17666E-0009  0.72541E-0009
  0.15750E+0005 -0.29252E+0004  0.48938E-0009 -0.15203E-0010  0.62466E-0009
  0.15500E+0005 -0.29109E+0004 -0.14266E-0009 -0.88220E-0009  0.10627E-0008
  0.15543E+0005 -0.29111E+0004 -0.28653E-0010 -0.75614E-0009  0.10198E-0008
  0.15625E+0005 -0.29116E+0004  0.17507E-0009 -0.48891E-0009  0.88964E-0009
  0.15707E+0005 -0.29120E+0004  0.37515E-0009 -0.19213E-0009  0.72253E-0009
  0.15750E+0005 -0.29123E+0004  0.48032E-0009 -0.28343E-0010  0.62766E-0009
  0.15500E+0005 -0.28860E+0004 -0.22415E-0009 -0.92679E-0009  0.99497E-0009
  0.15543E+0005 -0.28863E+0004 -0.97317E-0010 -0.79963E-0009  0.96671E-0009
  0.15625E+0005 -0.28869E+0004  0.12607E-0009 -0.52734E-0009  0.85798E-0009
  0.15707E+0005 -0.28875E+0004  0.34261E-0009 -0.22338E-0009  0.70927E-0009
  0.15750E+0005 -0.28878E+0004  0.45685E-0009 -0.55687E-0010  0.62512E-0009
  0.15500E+0005 -0.28611E+0004 -0.31198E-0009 -0.96870E-0009  0.91532E-0009
  0.15543E+0005 -0.28615E+0004 -0.17223E-0009 -0.84151E-0009  0.90216E-0009
  0.15625E+0005 -0.28622E+0004  0.71012E-0010 -0.56614E-0009  0.81610E-0009
  0.15707E+0005 -0.28629E+0004  0.30325E-0009 -0.25668E-0009  0.68595E-0009
  0.15750E+0005 -0.28633E+0004  0.42559E-0009 -0.85747E-0010  0.61195E-0009
  0.15500E+0005 -0.28480E+0004 -0.36041E-0009 -0.98968E-0009  0.86916E-0009
  0.15543E+0005 -0.28484E+0004 -0.21394E-0009 -0.86286E-0009  0.86400E-0009
  0.15625E+0005 -0.28492E+0004  0.39729E-0010 -0.58661E-0009  0.79014E-0009
  0.15707E+0005 -0.28499E+0004  0.27995E-0009 -0.27489E-0009  0.66976E-0009
  0.15750E+0005 -0.28504E+0004  0.40620E-0009 -0.10253E-0009  0.60086E-0009
  0.15750E+0005 -0.29252E+0004  0.48938E-0009 -0.15203E-0010  0.62466E-0009
  0.15793E+0005 -0.29254E+0004  0.58642E-0009  0.14861E-0009  0.52031E-0009
  0.15875E+0005 -0.29257E+0004  0.74939E-0009  0.45374E-0009  0.31424E-0009
  0.15957E+0005 -0.29261E+0004  0.85851E-0009  0.72985E-0009  0.96779E-0010
  0.16000E+0005 -0.29263E+0004  0.88323E-0009  0.85398E-0009 -0.22641E-0010
  0.15750E+0005 -0.29123E+0004  0.48032E-0009 -0.28343E-0010  0.62766E-0009
  0.15793E+0005 -0.29125E+0004  0.58334E-0009  0.13765E-0009  0.53022E-0009
  0.15875E+0005 -0.29129E+0004  0.76054E-0009  0.44609E-0009  0.34079E-0009
  0.15957E+0005 -0.29133E+0004  0.88766E-0009  0.72454E-0009  0.14369E-0009
  0.16000E+0005 -0.29136E+0004  0.92292E-0009  0.84964E-0009  0.35564E-0010
  0.15750E+0005 -0.28878E+0004  0.45685E-0009 -0.55687E-0010  0.62512E-0009
  0.15793E+0005 -0.28881E+0004  0.57014E-0009  0.11409E-0009  0.54001E-0009
  0.15875E+0005 -0.28886E+0004  0.77198E-0009  0.42858E-0009  0.38020E-0009
  0.15957E+0005 -0.28891E+0004  0.93142E-0009  0.71177E-0009  0.21999E-0009
  0.16000E+0005 -0.28894E+0004  0.98622E-0009  0.83902E-0009  0.13289E-0009
  0.15750E+0005 -0.28633E+0004  0.42559E-0009 -0.85747E-0010  0.61195E-0009
  0.15793E+0005 -0.28636E+0004  0.54785E-0009  0.87327E-0010  0.53821E-0009
  0.15875E+0005 -0.28643E+0004  0.77134E-0009  0.40747E-0009  0.40544E-0009
  0.15957E+0005 -0.28650E+0004  0.96040E-0009  0.69568E-0009  0.27965E-0009
  0.16000E+0005 -0.28653E+0004  0.10339E-0008  0.82540E-0009  0.21282E-0009
  0.15750E+0005 -0.28504E+0004  0.40620E-0009 -0.10253E-0009  0.60086E-0009
  0.15793E+0005 -0.28507E+0004  0.53270E-0009  0.72087E-0010  0.53274E-0009
  0.15875E+0005 -0.28515E+0004  0.76639E-0009  0.39504E-0009  0.41316E-0009
  0.15957E+0005 -0.28522E+0004  0.96989E-0009  0.68594E-0009  0.30444E-0009
  0.16000E+0005 -0.28526E+0004  0.10528E-0008  0.81706E-0009  0.24788E-0009
  0.16000E+0005 -0.29263E+0004  0.88323E-0009  0.85398E-0009 -0.22641E-0010
  0.16043E+0005 -0.29266E+0004  0.87939E-0009  0.95698E-0009 -0.14475E-0009
  0.16125E+0005 -0.29271E+0004  0.78492E-0009  0.10820E-0008 -0.37936E-0009
  0.16207E+0005 -0.29276E+0004  0.57245E-0009  0.10979E-0008 -0.60611E-0009
  0.16250E+0005 -0.29279E+0004  0.41653E-0009  0.10596E-0008 -0.71725E-0009
  0.16000E+0005 -0.29136E+0004  0.92292E-0009  0.84964E-0009  0.35564E-0010
  0.16043E+0005 -0.29139E+0004  0.92979E-0009  0.95360E-0009 -0.75679E-0010
  0.16125E+0005 -0.29145E+0004  0.85433E-0009  0.10807E-0008 -0.29314E-0009
  0.16207E+0005 -0.29151E+0004  0.65633E-0009  0.10997E-0008 -0.51045E-0009
  0.16250E+0005 -0.29155E+0004  0.50519E-0009  0.10636E-0008 -0.62058E-0009
  0.16000E+0005 -0.28894E+0004  0.98622E-0009  0.83902E-0009  0.13289E-0009
  0.16043E+0005 -0.28899E+0004  0.10136E-0008  0.94520E-0009  0.42397E-0010
  0.16125E+0005 -0.28907E+0004  0.97619E-0009  0.10772E-0008 -0.14055E-0009
  0.16207E+0005 -0.28915E+0004  0.80984E-0009  0.11028E-0008 -0.33567E-0009
  0.16250E+0005 -0.28919E+0004  0.67076E-0009  0.10710E-0008 -0.44091E-0009
  0.16000E+0005 -0.28653E+0004  0.10339E-0008  0.82540E-0009  0.21282E-0009
  0.16043E+0005 -0.28658E+0004  0.10815E-0008  0.93424E-0009  0.14294E-0009
  0.16125E+0005 -0.28668E+0004  0.10840E-0008  0.10720E-0008 -0.36138E-0011
  0.16207E+0005 -0.28678E+0004  0.95401E-0009  0.11049E-0008 -0.17173E-0009
  0.16250E+0005 -0.28683E+0004  0.83049E-0009  0.10779E-0008 -0.26849E-0009
  0.16000E+0005 -0.28526E+0004  0.10528E-0008  0.81706E-0009  0.24788E-0009
  0.16043E+0005 -0.28531E+0004  0.11109E-0008  0.92745E-0009  0.18869E-0009
  0.16125E+0005 -0.28542E+0004  0.11348E-0008  0.10685E-0008  0.61798E-0010
  0.16207E+0005 -0.28553E+0004  0.10255E-0008  0.11057E-0008 -0.90450E-0010
  0.16250E+0005 -0.28558E+0004  0.91141E-0009  0.10812E-0008 -0.18143E-0009
  0.16250E+0005 -0.29279E+0004  0.41653E-0009  0.10596E-0008 -0.71725E-0009
  0.16293E+0005 -0.29283E+0004  0.23467E-0009  0.98939E-0009 -0.81941E-0009
  0.16375E+0005 -0.29289E+0004 -0.16071E-0009  0.77759E-0009 -0.97970E-0009
  0.16457E+0005 -0.29295E+0004 -0.58488E-0009  0.48474E-0009 -0.10854E-0008
  0.16500E+0005 -0.29299E+0004 -0.80405E-0009  0.30909E-0009 -0.11161E-0008
  0.16250E+0005 -0.29155E+0004  0.50519E-0009  0.10636E-0008 -0.62058E-0009
  0.16293E+0005 -0.29159E+0004  0.32565E-0009  0.99583E-0009 -0.72476E-0009
  0.16375E+0005 -0.29166E+0004 -0.72357E-0010  0.78928E-0009 -0.89660E-0009
  0.16457E+0005 -0.29174E+0004 -0.50843E-0009  0.50165E-0009 -0.10225E-0008
  0.16500E+0005 -0.29178E+0004 -0.73730E-0009  0.32838E-0009 -0.10664E-0008
  0.16250E+0005 -0.28919E+0004  0.67076E-0009  0.10710E-0008 -0.44091E-0009
  0.16293E+0005 -0.28924E+0004  0.49900E-0009  0.10080E-0008 -0.54550E-0009
  0.16375E+0005 -0.28933E+0004  0.10277E-0009  0.81166E-0009 -0.73247E-0009
  0.16457E+0005 -0.28943E+0004 -0.34936E-0009  0.53398E-0009 -0.89012E-0009
  0.16500E+0005 -0.28948E+0004 -0.59364E-0009  0.36528E-0009 -0.95626E-0009
  0.16250E+0005 -0.28683E+0004  0.83049E-0009  0.10779E-0008 -0.26849E-0009
  0.16293E+0005 -0.28689E+0004  0.67059E-0009  0.10200E-0008 -0.36933E-0009
  0.16375E+0005 -0.28701E+0004  0.28475E-0009  0.83410E-0009 -0.56274E-0009
  0.16457E+0005 -0.28713E+0004 -0.17475E-0009  0.56653E-0009 -0.74356E-0009
  0.16500E+0005 -0.28719E+0004 -0.43024E-0009  0.40246E-0009 -0.82782E-0009
  0.16250E+0005 -0.28558E+0004  0.91141E-0009  0.10812E-0008 -0.18143E-0009
  0.16293E+0005 -0.28565E+0004  0.75927E-0009  0.10261E-0008 -0.27874E-0009
  0.16375E+0005 -0.28578E+0004  0.38224E-0009  0.84588E-0009 -0.47216E-0009
  0.16457E+0005 -0.28591E+0004 -0.77614E-0010  0.58372E-0009 -0.66169E-0009
  0.16500E+0005 -0.28598E+0004 -0.33723E-0009  0.42214E-0009 -0.75378E-0009
  0.16500E+0005 -0.29299E+0004 -0.80405E-0009  0.30909E-0009 -0.11161E-0008
  0.16543E+0005 -0.29302E+0004 -0.10109E-0008  0.12630E-0009 -0.11283E-0008
  0.16625E+0005 -0.29309E+0004 -0.13467E-0008 -0.22121E-0009 -0.10978E-0008
  0.16707E+0005 -0.29315E+0004 -0.15777E-0008 -0.54209E-0009 -0.99312E-0009
  0.16750E+0005 -0.29319E+0004 -0.16478E-0008 -0.69215E-0009 -0.90636E-0009
  0.16500E+0005 -0.29178E+0004 -0.73730E-0009  0.32838E-0009 -0.10664E-0008
  0.16543E+0005 -0.29182E+0004 -0.95596E-0009  0.14751E-0009 -0.10931E-0008
  0.16625E+0005 -0.29189E+0004 -0.13190E-0008 -0.19807E-0009 -0.10925E-0008
  0.16707E+0005 -0.29197E+0004 -0.15817E-0008 -0.51961E-0009 -0.10190E-0008
  0.16750E+0005 -0.29201E+0004 -0.16695E-0008 -0.67104E-0009 -0.94860E-0009
  0.16500E+0005 -0.28948E+0004 -0.59364E-0009  0.36528E-0009 -0.95626E-0009
  0.16543E+0005 -0.28953E+0004 -0.83216E-0009  0.18805E-0009 -0.10081E-0008
  0.16625E+0005 -0.28963E+0004 -0.12434E-0008 -0.15370E-0009 -0.10610E-0008
  0.16707E+0005 -0.28973E+0004 -0.15651E-0008 -0.47616E-0009 -0.10457E-0008
  0.16750E+0005 -0.28978E+0004 -0.16867E-0008 -0.62999E-0009 -0.10068E-0008
  0.16500E+0005 -0.28719E+0004 -0.43024E-0009  0.40246E-0009 -0.82782E-0009
  0.16543E+0005 -0.28725E+0004 -0.68488E-0009  0.22897E-0009 -0.90123E-0009
  0.16625E+0005 -0.28737E+0004 -0.11389E-0008 -0.10867E-0009 -0.10027E-0008
  0.16707E+0005 -0.28749E+0004 -0.15168E-0008 -0.43163E-0009 -0.10434E-0008
  0.16750E+0005 -0.28755E+0004 -0.16721E-0008 -0.58758E-0009 -0.10362E-0008
  0.16500E+0005 -0.28598E+0004 -0.33723E-0009  0.42214E-0009 -0.75378E-0009
  0.16543E+0005 -0.28605E+0004 -0.59874E-0009  0.25066E-0009 -0.83700E-0009
  0.16625E+0005 -0.28618E+0004 -0.10728E-0008 -0.84677E-0010 -0.96172E-0009
  0.16707E+0005 -0.28631E+0004 -0.14788E-0008 -0.40771E-0009 -0.10308E-0008
  0.16750E+0005 -0.28637E+0004 -0.16516E-0008 -0.56466E-0009 -0.10400E-0008
  0.16750E+0005 -0.29319E+0004 -0.16478E-0008 -0.69215E-0009 -0.90636E-0009
  0.16793E+0005 -0.29322E+0004 -0.16785E-0008 -0.82512E-0009 -0.79747E-0009
  0.16875E+0005 -0.29328E+0004 -0.16251E-0008 -0.10262E-0008 -0.53039E-0009
  0.16957E+0005 -0.29334E+0004 -0.14292E-0008 -0.11558E-0008 -0.19199E-0009
  0.17000E+0005 -0.29337E+0004 -0.12742E-0008 -0.11952E-0008  0.84179E-0011
  0.16750E+0005 -0.29201E+0004 -0.16695E-0008 -0.67104E-0009 -0.94860E-0009
  0.16793E+0005 -0.29205E+0004 -0.17181E-0008 -0.80599E-0009 -0.85569E-0009
  0.16875E+0005 -0.29212E+0004 -0.16970E-0008 -0.10121E-0008 -0.61672E-0009
  0.16957E+0005 -0.29219E+0004 -0.15283E-0008 -0.11477E-0008 -0.30098E-0009
  0.17000E+0005 -0.29223E+0004 -0.13843E-0008 -0.11903E-0008 -0.10909E-0009
  0.16750E+0005 -0.28978E+0004 -0.16867E-0008 -0.62999E-0009 -0.10068E-0008
  0.16793E+0005 -0.28983E+0004 -0.17700E-0008 -0.76847E-0009 -0.94532E-0009
  0.16875E+0005 -0.28992E+0004 -0.18139E-0008 -0.98376E-0009 -0.76332E-0009
  0.16957E+0005 -0.29001E+0004 -0.17027E-0008 -0.11304E-0008 -0.49614E-0009
  0.17000E+0005 -0.29006E+0004 -0.15832E-0008 -0.11792E-0008 -0.32400E-0009
  0.16750E+0005 -0.28755E+0004 -0.16721E-0008 -0.58758E-0009 -0.10362E-0008
  0.16793E+0005 -0.28761E+0004 -0.17907E-0008 -0.72930E-0009 -0.10069E-0008
  0.16875E+0005 -0.28772E+0004 -0.19033E-0008 -0.95330E-0009 -0.88578E-0009
  0.16957E+0005 -0.28783E+0004 -0.18563E-0008 -0.11108E-0008 -0.67380E-0009
  0.17000E+0005 -0.28789E+0004 -0.17662E-0008 -0.11657E-0008 -0.52584E-0009
  0.16750E+0005 -0.28637E+0004 -0.16516E-0008 -0.56466E-0009 -0.10400E-0008
  0.16793E+0005 -0.28644E+0004 -0.17889E-0008 -0.70797E-0009 -0.10279E-0008
  0.16875E+0005 -0.28656E+0004 -0.19387E-0008 -0.93637E-0009 -0.94002E-0009
  0.16957E+0005 -0.28668E+0004 -0.19280E-0008 -0.10995E-0008 -0.75951E-0009
  0.17000E+0005 -0.28674E+0004 -0.18550E-0008 -0.11576E-0008 -0.62598E-0009
  0.17000E+0005 -0.29337E+0004 -0.12742E-0008 -0.11952E-0008  0.84179E-0011
  0.17043E+0005 -0.29340E+0004 -0.10896E-0008 -0.12141E-0008  0.21677E-0009
  0.17125E+0005 -0.29345E+0004 -0.67816E-0009 -0.11945E-0008  0.61167E-0009
  0.17207E+0005 -0.29350E+0004 -0.22612E-0009 -0.10998E-0008  0.96033E-0009
  0.17250E+0005 -0.29353E+0004  0.11286E-0010 -0.10190E-0008  0.11065E-0008
  0.17000E+0005 -0.29223E+0004 -0.13843E-0008 -0.11903E-0008 -0.10909E-0009
  0.17043E+0005 -0.29226E+0004 -0.12077E-0008 -0.12124E-0008  0.93794E-0010
  0.17125E+0005 -0.29232E+0004 -0.80121E-0009 -0.11983E-0008  0.48874E-0009
  0.17207E+0005 -0.29238E+0004 -0.33963E-0009 -0.11088E-0008  0.85304E-0009
  0.17250E+0005 -0.29241E+0004 -0.91393E-0010 -0.10306E-0008  0.10138E-0008
  0.17000E+0005 -0.29006E+0004 -0.15832E-0008 -0.11792E-0008 -0.32400E-0009
  0.17043E+0005 -0.29010E+0004 -0.14258E-0008 -0.12073E-0008 -0.13542E-0009
  0.17125E+0005 -0.29017E+0004 -0.10374E-0008 -0.12043E-0008  0.25164E-0009
  0.17207E+0005 -0.29025E+0004 -0.56628E-0009 -0.11251E-0008  0.63771E-0009
  0.17250E+0005 -0.29029E+0004 -0.30154E-0009 -0.10521E-0008  0.82261E-0009
  0.17000E+0005 -0.28789E+0004 -0.17662E-0008 -0.11657E-0008 -0.52584E-0009
  0.17043E+0005 -0.28794E+0004 -0.16332E-0008 -0.11999E-0008 -0.35653E-0009
  0.17125E+0005 -0.28803E+0004 -0.12740E-0008 -0.12083E-0008  0.12296E-0010
  0.17207E+0005 -0.28812E+0004 -0.80469E-0009 -0.11401E-0008  0.40961E-0009
  0.17250E+0005 -0.28817E+0004 -0.52900E-0009 -0.10727E-0008  0.61348E-0009
  0.17000E+0005 -0.28674E+0004 -0.18550E-0008 -0.11576E-0008 -0.62598E-0009
  0.17043E+0005 -0.28680E+0004 -0.17370E-0008 -0.11950E-0008 -0.46872E-0009
  0.17125E+0005 -0.28690E+0004 -0.13976E-0008 -0.12097E-0008 -0.11359E-0009
  0.17207E+0005 -0.28700E+0004 -0.93383E-0009 -0.11475E-0008  0.28535E-0009
  0.17250E+0005 -0.28706E+0004 -0.65470E-0009 -0.10832E-0008  0.49705E-0009
  0.17250E+0005 -0.29353E+0004  0.11286E-0010 -0.10190E-0008  0.11065E-0008
  0.17293E+0005 -0.29355E+0004  0.23795E-0009 -0.91656E-0009  0.12162E-0008
  0.17375E+0005 -0.29359E+0004  0.61691E-0009 -0.66382E-0009  0.13058E-0008
  0.17457E+0005 -0.29363E+0004  0.90214E-0009 -0.34111E-0009  0.12254E-0008
  0.17500E+0005 -0.29366E+0004  0.10087E-0008 -0.14734E-0009  0.11165E-0008
  0.17250E+0005 -0.29241E+0004 -0.91393E-0010 -0.10306E-0008  0.10138E-0008
  0.17293E+0005 -0.29244E+0004  0.14956E-0009 -0.93072E-0009  0.11422E-0008
  0.17375E+0005 -0.29249E+0004  0.56320E-0009 -0.68293E-0009  0.12756E-0008
  0.17457E+0005 -0.29253E+0004  0.88821E-0009 -0.36531E-0009  0.12448E-0008
  0.17500E+0005 -0.29256E+0004  0.10156E-0008 -0.17421E-0009  0.11616E-0008
  0.17250E+0005 -0.29029E+0004 -0.30154E-0009 -0.10521E-0008  0.82261E-0009
  0.17293E+0005 -0.29033E+0004 -0.37014E-0010 -0.95739E-0009  0.98290E-0009
  0.17375E+0005 -0.29039E+0004  0.43777E-0009 -0.71953E-0009  0.11954E-0008
  0.17457E+0005 -0.29045E+0004  0.83686E-0009 -0.41192E-0009  0.12575E-0008
  0.17500E+0005 -0.29048E+0004  0.10044E-0008 -0.22596E-0009  0.12238E-0008
  0.17250E+0005 -0.28817E+0004 -0.52900E-0009 -0.10727E-0008  0.61348E-0009
  0.17293E+0005 -0.28821E+0004 -0.24587E-0009 -0.98365E-0009  0.80116E-0009
  0.17375E+0005 -0.28829E+0004  0.28307E-0009 -0.75639E-0009  0.10863E-0008
  0.17457E+0005 -0.28837E+0004  0.75334E-0009 -0.45925E-0009  0.12388E-0008
  0.17500E+0005 -0.28841E+0004  0.96132E-0009 -0.27859E-0009  0.12551E-0008
  0.17250E+0005 -0.28706E+0004 -0.65470E-0009 -0.10832E-0008  0.49705E-0009
  0.17293E+0005 -0.28710E+0004 -0.36390E-0009 -0.99724E-0009  0.69721E-0009
  0.17375E+0005 -0.28718E+0004  0.19043E-0009 -0.77585E-0009  0.10177E-0008
  0.17457E+0005 -0.28727E+0004  0.69663E-0009 -0.48442E-0009  0.12165E-0008
  0.17500E+0005 -0.28731E+0004  0.92580E-0009 -0.30663E-0009  0.12590E-0008
  0.17500E+0005 -0.29366E+0004  0.10087E-0008 -0.14734E-0009  0.11165E-0008
  0.17543E+0005 -0.29367E+0004  0.10844E-0008  0.57429E-0010  0.96819E-0009
  0.17625E+0005 -0.29370E+0004  0.11491E-0008  0.46271E-0009  0.60417E-0009
  0.17707E+0005 -0.29374E+0004  0.11282E-0008  0.85917E-0009  0.18638E-0009
  0.17750E+0005 -0.29375E+0004  0.10921E-0008  0.10521E-0008 -0.32410E-0010
  0.17500E+0005 -0.29256E+0004  0.10156E-0008 -0.17421E-0009  0.11616E-0008
  0.17543E+0005 -0.29258E+0004  0.11106E-0008  0.27988E-0010  0.10371E-0008
  0.17625E+0005 -0.29262E+0004  0.12055E-0008  0.42917E-0009  0.70919E-0009
  0.17707E+0005 -0.29266E+0004  0.12027E-0008  0.82332E-0009  0.31096E-0009
  0.17750E+0005 -0.29268E+0004  0.11706E-0008  0.10161E-0008  0.94822E-0010
  0.17500E+0005 -0.29048E+0004  0.10044E-0008 -0.22596E-0009  0.12238E-0008
  0.17543E+0005 -0.29051E+0004  0.11378E-0008 -0.28684E-0010  0.11461E-0008
  0.17625E+0005 -0.29056E+0004  0.12949E-0008  0.36475E-0009  0.89177E-0009
  0.17707E+0005 -0.29061E+0004  0.13336E-0008  0.75463E-0009  0.53787E-0009
  0.17750E+0005 -0.29063E+0004  0.13133E-0008  0.94713E-0009  0.33098E-0009
  0.17500E+0005 -0.28841E+0004  0.96132E-0009 -0.27859E-0009  0.12551E-0008
  0.17543E+0005 -0.28844E+0004  0.11346E-0008 -0.86309E-0010  0.12257E-0008
  0.17625E+0005 -0.28850E+0004  0.13599E-0008  0.29935E-0009  0.10510E-0008
  0.17707E+0005 -0.28856E+0004  0.14487E-0008  0.68498E-0009  0.75032E-0009
  0.17750E+0005 -0.28859E+0004  0.14454E-0008  0.87725E-0009  0.55800E-0009
  0.17500E+0005 -0.28731E+0004  0.92580E-0009 -0.30663E-0009  0.12590E-0008
  0.17543E+0005 -0.28734E+0004  0.11205E-0008 -0.11702E-0009  0.12557E-0008
  0.17625E+0005 -0.28741E+0004  0.13836E-0008  0.26449E-0009  0.11250E-0008
  0.17707E+0005 -0.28747E+0004  0.15021E-0008  0.64788E-0009  0.85565E-0009
  0.17750E+0005 -0.28751E+0004  0.15098E-0008  0.84000E-0009  0.67306E-0009
  0.17750E+0005 -0.29375E+0004  0.10921E-0008  0.10521E-0008 -0.32410E-0010
  0.17793E+0005 -0.29377E+0004  0.10441E-0008  0.12259E-0008 -0.23701E-0009
  0.17875E+0005 -0.29379E+0004  0.93353E-0009  0.14862E-0008 -0.55941E-0009
  0.17957E+0005 -0.29382E+0004  0.81211E-0009  0.16316E-0008 -0.76592E-0009
  0.18000E+0005 -0.29384E+0004  0.74679E-0009  0.16554E-0008 -0.82282E-0009
  0.17750E+0005 -0.29268E+0004  0.11706E-0008  0.10161E-0008  0.94822E-0010
  0.17793E+0005 -0.29269E+0004  0.11230E-0008  0.11906E-0008 -0.11230E-0009
  0.17875E+0005 -0.29272E+0004  0.10042E-0008  0.14548E-0008 -0.45258E-0009
  0.17957E+0005 -0.29275E+0004  0.86592E-0009  0.16078E-0008 -0.69001E-0009
  0.18000E+0005 -0.29277E+0004  0.78979E-0009  0.16368E-0008 -0.76641E-0009
  0.17750E+0005 -0.29063E+0004  0.13133E-0008  0.94713E-0009  0.33098E-0009
  0.17793E+0005 -0.29065E+0004  0.12706E-0008  0.11230E-0008  0.12326E-0009
  0.17875E+0005 -0.29069E+0004  0.11432E-0008  0.13946E-0008 -0.24360E-0009
  0.17957E+0005 -0.29073E+0004  0.97823E-0009  0.15615E-0008 -0.53403E-0009
  0.18000E+0005 -0.29075E+0004  0.88348E-0009  0.16003E-0008 -0.64534E-0009
  0.17750E+0005 -0.28859E+0004  0.14454E-0008  0.87725E-0009  0.55800E-0009
  0.17793E+0005 -0.28861E+0004  0.14127E-0008  0.10543E-0008  0.35510E-0009
  0.17875E+0005 -0.28866E+0004  0.12861E-0008  0.13333E-0008 -0.28593E-0010
  0.17957E+0005 -0.28871E+0004  0.11019E-0008  0.15138E-0008 -0.36414E-0009
  0.18000E+0005 -0.28874E+0004  0.99139E-0009  0.15622E-0008 -0.50729E-0009
  0.17750E+0005 -0.28751E+0004  0.15098E-0008  0.84000E-0009  0.67306E-0009
  0.17793E+0005 -0.28754E+0004  0.14845E-0008  0.10177E-0008  0.47486E-0009
  0.17875E+0005 -0.28759E+0004  0.13620E-0008  0.13005E-0008  0.86261E-0010
  0.17957E+0005 -0.28764E+0004  0.11709E-0008  0.14880E-0008 -0.26973E-0009
  0.18000E+0005 -0.28767E+0004  0.10533E-0008  0.15413E-0008 -0.42829E-0009
  0.18000E+0005 -0.29384E+0004  0.74679E-0009  0.16554E-0008 -0.82282E-0009
  0.18043E+0005 -0.29385E+0004  0.68099E-0009  0.16414E-0008 -0.84467E-0009
  0.18125E+0005 -0.29388E+0004  0.55166E-0009  0.15108E-0008 -0.79970E-0009
  0.18207E+0005 -0.29391E+0004  0.40956E-0009  0.12561E-0008 -0.66850E-0009
  0.18250E+0005 -0.29392E+0004  0.32647E-0009  0.10791E-0008 -0.57708E-0009
  0.18000E+0005 -0.29277E+0004  0.78979E-0009  0.16368E-0008 -0.76641E-0009
  0.18043E+0005 -0.29279E+0004  0.71271E-0009  0.16288E-0008 -0.80872E-0009
  0.18125E+0005 -0.29282E+0004  0.56297E-0009  0.15109E-0008 -0.80182E-0009
  0.18207E+0005 -0.29286E+0004  0.40437E-0009  0.12695E-0008 -0.70338E-0009
  0.18250E+0005 -0.29287E+0004  0.31485E-0009  0.10993E-0008 -0.62580E-0009
  0.18000E+0005 -0.29075E+0004  0.88348E-0009  0.16003E-0008 -0.64534E-0009
  0.18043E+0005 -0.29078E+0004  0.78621E-0009  0.16035E-0008 -0.72505E-0009
  0.18125E+0005 -0.29082E+0004  0.59824E-0009  0.15093E-0008 -0.78957E-0009
  0.18207E+0005 -0.29086E+0004  0.40685E-0009  0.12929E-0008 -0.75463E-0009
  0.18250E+0005 -0.29088E+0004  0.30371E-0009  0.11355E-0008 -0.70468E-0009
  0.18000E+0005 -0.28874E+0004  0.99139E-0009  0.15622E-0008 -0.50729E-0009
  0.18043E+0005 -0.28876E+0004  0.87591E-0009  0.15762E-0008 -0.62221E-0009
  0.18125E+0005 -0.28882E+0004  0.65117E-0009  0.15053E-0008 -0.75634E-0009
  0.18207E+0005 -0.28887E+0004  0.42574E-0009  0.13135E-0008 -0.78596E-0009
  0.18250E+0005 -0.28889E+0004  0.30748E-0009  0.11687E-0008 -0.76517E-0009
  0.18000E+0005 -0.28767E+0004  0.10533E-0008  0.15413E-0008 -0.42829E-0009
  0.18043E+0005 -0.28770E+0004  0.92917E-0009  0.15609E-0008 -0.56073E-0009
  0.18125E+0005 -0.28776E+0004  0.68594E-0009  0.15022E-0008 -0.73056E-0009
  0.18207E+0005 -0.28782E+0004  0.44238E-0009  0.13233E-0008 -0.79437E-0009
  0.18250E+0005 -0.28785E+0004  0.31569E-0009  0.11851E-0008 -0.78942E-0009
  0.18250E+0005 -0.29392E+0004  0.32647E-0009  0.10791E-0008 -0.57708E-0009
  0.18293E+0005 -0.29394E+0004  0.23690E-0009  0.87949E-0009 -0.47796E-0009
  0.18375E+0005 -0.29397E+0004  0.48807E-0010  0.45718E-0009 -0.28669E-0009
  0.18457E+0005 -0.29401E+0004 -0.15786E-0009  0.13743E-0010 -0.11592E-0009
  0.18500E+0005 -0.29402E+0004 -0.27005E-0009 -0.21412E-0009 -0.40945E-0010
  0.18250E+0005 -0.29287E+0004  0.31485E-0009  0.10993E-0008 -0.62580E-0009
  0.18293E+0005 -0.29289E+0004  0.22057E-0009  0.90599E-0009 -0.53768E-0009
  0.18375E+0005 -0.29293E+0004  0.28154E-0010  0.49349E-0009 -0.35902E-0009
  0.18457E+0005 -0.29297E+0004 -0.17769E-0009  0.56249E-0010 -0.19044E-0009
  0.18500E+0005 -0.29299E+0004 -0.28793E-0009 -0.17010E-0009 -0.11290E-0009
  0.18250E+0005 -0.29088E+0004  0.30371E-0009  0.11355E-0008 -0.70468E-0009
  0.18293E+0005 -0.29091E+0004  0.19878E-0009  0.95400E-0009 -0.63919E-0009
  0.18375E+0005 -0.29096E+0004 -0.55325E-0011  0.56027E-0009 -0.48840E-0009
  0.18457E+0005 -0.29101E+0004 -0.21358E-0009  0.13513E-0009 -0.32818E-0009
  0.18500E+0005 -0.29104E+0004 -0.32194E-0009 -0.88056E-0010 -0.24789E-0009
  0.18250E+0005 -0.28889E+0004  0.30748E-0009  0.11687E-0008 -0.76517E-0009
  0.18293E+0005 -0.28893E+0004  0.18994E-0009  0.99911E-0009 -0.72436E-0009
  0.18375E+0005 -0.28899E+0004 -0.30710E-0010  0.62432E-0009 -0.60625E-0009
  0.18457E+0005 -0.28905E+0004 -0.24568E-0009  0.21180E-0009 -0.45973E-0009
  0.18500E+0005 -0.28908E+0004 -0.35455E-0009 -0.78466E-0011 -0.37948E-0009
  0.18250E+0005 -0.28785E+0004  0.31569E-0009  0.11851E-0008 -0.78942E-0009
  0.18293E+0005 -0.28788E+0004  0.19083E-0009  0.10217E-0008 -0.76233E-0009
  0.18375E+0005 -0.28795E+0004 -0.40050E-0010  0.65701E-0009 -0.66322E-0009
  0.18457E+0005 -0.28801E+0004 -0.26050E-0009  0.25134E-0009 -0.52601E-0009
  0.18500E+0005 -0.28805E+0004 -0.37058E-0009  0.33711E-0010 -0.44690E-0009
  0.18500E+0005 -0.29402E+0004 -0.27005E-0009 -0.21412E-0009 -0.40945E-0010
  0.18543E+0005 -0.29404E+0004 -0.38109E-0009 -0.42992E-0009  0.21199E-0010
  0.18625E+0005 -0.29408E+0004 -0.57703E-0009 -0.78595E-0009  0.10208E-0009
  0.18707E+0005 -0.29412E+0004 -0.73542E-0009 -0.10474E-0008  0.13740E-0009
  0.18750E+0005 -0.29414E+0004 -0.79666E-0009 -0.11396E-0008  0.14080E-0009
  0.18500E+0005 -0.29299E+0004 -0.28793E-0009 -0.17010E-0009 -0.11290E-0009
  0.18543E+0005 -0.29301E+0004 -0.39633E-0009 -0.38565E-0009 -0.46032E-0010
  0.18625E+0005 -0.29306E+0004 -0.58637E-0009 -0.74470E-0009  0.48328E-0010
  0.18707E+0005 -0.29310E+0004 -0.73917E-0009 -0.10132E-0008  0.10064E-0009
  0.18750E+0005 -0.29312E+0004 -0.79808E-0009 -0.11106E-0008  0.11346E-0009
  0.18500E+0005 -0.29104E+0004 -0.32194E-0009 -0.88056E-0010 -0.24789E-0009
  0.18543E+0005 -0.29106E+0004 -0.42695E-0009 -0.30278E-0009 -0.17403E-0009
  0.18625E+0005 -0.29112E+0004 -0.60827E-0009 -0.66679E-0009 -0.57254E-0010
  0.18707E+0005 -0.29117E+0004 -0.75197E-0009 -0.94804E-0009  0.25105E-0010
  0.18750E+0005 -0.29120E+0004 -0.80683E-0009 -0.10547E-0008  0.55063E-0010
  0.18500E+0005 -0.28908E+0004 -0.35455E-0009 -0.78466E-0011 -0.37948E-0009
  0.18543E+0005 -0.28911E+0004 -0.45836E-0009 -0.22130E-0009 -0.30126E-0009
  0.18625E+0005 -0.28918E+0004 -0.63437E-0009 -0.58930E-0009 -0.16637E-0009
  0.18707E+0005 -0.28925E+0004 -0.77124E-0009 -0.88219E-0009 -0.57135E-0010
  0.18750E+0005 -0.28928E+0004 -0.82276E-0009 -0.99763E-0009 -0.11165E-0010
  0.18500E+0005 -0.28805E+0004 -0.37058E-0009  0.33711E-0010 -0.44690E-0009
  0.18543E+0005 -0.28809E+0004 -0.47464E-0009 -0.17889E-0009 -0.36745E-0009
  0.18625E+0005 -0.28816E+0004 -0.64929E-0009 -0.54859E-0009 -0.22483E-0009
  0.18707E+0005 -0.28823E+0004 -0.78359E-0009 -0.84722E-0009 -0.10280E-0009
  0.18750E+0005 -0.28827E+0004 -0.83371E-0009 -0.96708E-0009 -0.48905E-0010
  0.18750E+0005 -0.29414E+0004 -0.79666E-0009 -0.11396E-0008  0.14080E-0009
  0.18793E+0005 -0.29415E+0004 -0.83938E-0009 -0.11986E-0008  0.13630E-0009
  0.18875E+0005 -0.29419E+0004 -0.86261E-0009 -0.12170E-0008  0.11351E-0009
  0.18957E+0005 -0.29422E+0004 -0.80593E-0009 -0.11210E-0008  0.84695E-0010
  0.19000E+0005 -0.29424E+0004 -0.74433E-0009 -0.10297E-0008  0.71286E-0010
  0.18750E+0005 -0.29312E+0004 -0.79808E-0009 -0.11106E-0008  0.11346E-0009
  0.18793E+0005 -0.29314E+0004 -0.83905E-0009 -0.11754E-0008  0.11821E-0009
  0.18875E+0005 -0.29319E+0004 -0.86087E-0009 -0.12061E-0008  0.11135E-0009
  0.18957E+0005 -0.29323E+0004 -0.80525E-0009 -0.11227E-0008  0.95057E-0010
  0.19000E+0005 -0.29325E+0004 -0.74505E-0009 -0.10376E-0008  0.86551E-0010
  0.18750E+0005 -0.29120E+0004 -0.80683E-0009 -0.10547E-0008  0.55063E-0010
  0.18793E+0005 -0.29123E+0004 -0.84463E-0009 -0.11302E-0008  0.76911E-0010
  0.18875E+0005 -0.29128E+0004 -0.86346E-0009 -0.11835E-0008  0.10018E-0009
  0.18957E+0005 -0.29134E+0004 -0.80893E-0009 -0.11235E-0008  0.10836E-0009
  0.19000E+0005 -0.29136E+0004 -0.75075E-0009 -0.10501E-0008  0.10977E-0009
  0.18750E+0005 -0.28928E+0004 -0.82276E-0009 -0.99763E-0009 -0.11165E-0010
  0.18793E+0005 -0.28932E+0004 -0.85778E-0009 -0.10833E-0008  0.27031E-0010
  0.18875E+0005 -0.28938E+0004 -0.87355E-0009 -0.11585E-0008  0.79969E-0010
  0.18957E+0005 -0.28945E+0004 -0.81925E-0009 -0.11214E-0008  0.11324E-0009
  0.19000E+0005 -0.28948E+0004 -0.76242E-0009 -0.10597E-0008  0.12523E-0009
  0.18750E+0005 -0.28827E+0004 -0.83371E-0009 -0.96708E-0009 -0.48905E-0010
  0.18793E+0005 -0.28831E+0004 -0.86751E-0009 -0.10579E-0008 -0.24765E-0011
  0.18875E+0005 -0.28838E+0004 -0.88179E-0009 -0.11443E-0008  0.65774E-0010
  0.18957E+0005 -0.28845E+0004 -0.82739E-0009 -0.11192E-0008  0.11240E-0009
  0.19000E+0005 -0.28849E+0004 -0.77105E-0009 -0.10636E-0008  0.13019E-0009
  0.19000E+0005 -0.29424E+0004 -0.74433E-0009 -0.10297E-0008  0.71286E-0010
  0.19043E+0005 -0.29426E+0004 -0.66261E-0009 -0.91520E-0009  0.61231E-0010
  0.19125E+0005 -0.29428E+0004 -0.46022E-0009 -0.64844E-0009  0.53839E-0010
  0.19207E+0005 -0.29431E+0004 -0.21276E-0009 -0.34259E-0009  0.63442E-0010
  0.19250E+0005 -0.29433E+0004 -0.72081E-0010 -0.17598E-0009  0.74817E-0010
  0.19000E+0005 -0.29325E+0004 -0.74505E-0009 -0.10376E-0008  0.86551E-0010
  0.19043E+0005 -0.29327E+0004 -0.66517E-0009 -0.92878E-0009  0.80175E-0010
  0.19125E+0005 -0.29330E+0004 -0.46689E-0009 -0.67083E-0009  0.76482E-0010
  0.19207E+0005 -0.29333E+0004 -0.22352E-0009 -0.37056E-0009  0.86024E-0010
  0.19250E+0005 -0.29335E+0004 -0.84649E-0010 -0.20541E-0009  0.96146E-0010
  0.19000E+0005 -0.29136E+0004 -0.75075E-0009 -0.10501E-0008  0.10977E-0009
  0.19043E+0005 -0.29139E+0004 -0.67368E-0009 -0.95218E-0009  0.11109E-0009
  0.19125E+0005 -0.29143E+0004 -0.48195E-0009 -0.71119E-0009  0.11594E-0009
  0.19207E+0005 -0.29147E+0004 -0.24520E-0009 -0.42197E-0009  0.12691E-0009
  0.19250E+0005 -0.29149E+0004 -0.10926E-0009 -0.25994E-0009  0.13539E-0009
  0.19000E+0005 -0.28948E+0004 -0.76242E-0009 -0.10597E-0008  0.12523E-0009
  0.19043E+0005 -0.28951E+0004 -0.68740E-0009 -0.97261E-0009  0.13508E-0009
  0.19125E+0005 -0.28956E+0004 -0.50068E-0009 -0.74888E-0009  0.15035E-0009
  0.19207E+0005 -0.28960E+0004 -0.26912E-0009 -0.47131E-0009  0.16471E-0009
  0.19250E+0005 -0.28963E+0004 -0.13547E-0009 -0.31280E-0009  0.17254E-0009
  0.19000E+0005 -0.28849E+0004 -0.77105E-0009 -0.10636E-0008  0.13019E-0009
  0.19043E+0005 -0.28851E+0004 -0.69686E-0009 -0.98222E-0009  0.14483E-0009
  0.19125E+0005 -0.28857E+0004 -0.51224E-0009 -0.76771E-0009  0.16627E-0009
  0.19207E+0005 -0.28862E+0004 -0.28287E-0009 -0.49651E-0009  0.18319E-0009
  0.19250E+0005 -0.28865E+0004 -0.15016E-0009 -0.34003E-0009  0.19107E-0009
  0.19250E+0005 -0.29433E+0004 -0.72081E-0010 -0.17598E-0009  0.74817E-0010
  0.19293E+0005 -0.29434E+0004  0.70707E-0010 -0.11375E-0010  0.89722E-0010
  0.19375E+0005 -0.29435E+0004  0.33422E-0009  0.28120E-0009  0.12478E-0009
  0.19457E+0005 -0.29437E+0004  0.56894E-0009  0.52958E-0009  0.16329E-0009
  0.19500E+0005 -0.29438E+0004  0.67454E-0009  0.63674E-0009  0.18330E-0009
  0.19250E+0005 -0.29335E+0004 -0.84649E-0010 -0.20541E-0009  0.96146E-0010
  0.19293E+0005 -0.29336E+0004  0.56697E-0010 -0.41304E-0010  0.10916E-0009
  0.19375E+0005 -0.29338E+0004  0.31882E-0009  0.25302E-0009  0.13936E-0009
  0.19457E+0005 -0.29340E+0004  0.55410E-0009  0.50617E-0009  0.17215E-0009
  0.19500E+0005 -0.29341E+0004  0.66079E-0009  0.61679E-0009  0.18908E-0009
  0.19250E+0005 -0.29149E+0004 -0.10926E-0009 -0.25994E-0009  0.13539E-0009
  0.19293E+0005 -0.29150E+0004  0.29757E-0010 -0.97112E-0010  0.14548E-0009
  0.19375E+0005 -0.29153E+0004  0.28976E-0009  0.19981E-0009  0.16749E-0009
  0.19457E+0005 -0.29156E+0004  0.52633E-0009  0.46134E-0009  0.19006E-0009
  0.19500E+0005 -0.29157E+0004  0.63504E-0009  0.57819E-0009  0.20129E-0009
  0.19250E+0005 -0.28963E+0004 -0.13547E-0009 -0.31280E-0009  0.17254E-0009
  0.19293E+0005 -0.28965E+0004  0.17813E-0011 -0.15171E-0009  0.18062E-0009
  0.19375E+0005 -0.28968E+0004  0.26045E-0009  0.14691E-0009  0.19585E-0009
  0.19457E+0005 -0.28972E+0004  0.49871E-0009  0.41594E-0009  0.20916E-0009
  0.19500E+0005 -0.28973E+0004  0.60955E-0009  0.53863E-0009  0.21499E-0009
  0.19250E+0005 -0.28865E+0004 -0.15016E-0009 -0.34003E-0009  0.19107E-0009
  0.19293E+0005 -0.28867E+0004 -0.13605E-0010 -0.18003E-0009  0.19847E-0009
  0.19375E+0005 -0.28871E+0004  0.24471E-0009  0.11913E-0009  0.21075E-0009
  0.19457E+0005 -0.28874E+0004  0.48410E-0009  0.39178E-0009  0.21962E-0009
  0.19500E+0005 -0.28876E+0004  0.59611E-0009  0.51739E-0009  0.22277E-0009
  0.19500E+0005 -0.29438E+0004  0.67454E-0009  0.63674E-0009  0.18330E-0009
  0.19543E+0005 -0.29440E+0004  0.76409E-0009  0.72473E-0009  0.20145E-0009
  0.19625E+0005 -0.29442E+0004  0.88490E-0009  0.83547E-0009  0.23064E-0009
  0.19707E+0005 -0.29445E+0004  0.93376E-0009  0.86974E-0009  0.24748E-0009
  0.19750E+0005 -0.29447E+0004  0.92522E-0009  0.85244E-0009  0.24709E-0009
  0.19500E+0005 -0.29341E+0004  0.66079E-0009  0.61679E-0009  0.18908E-0009
  0.19543E+0005 -0.29343E+0004  0.75200E-0009  0.70881E-0009  0.20429E-0009
  0.19625E+0005 -0.29346E+0004  0.87714E-0009  0.82792E-0009  0.22850E-0009
  0.19707E+0005 -0.29349E+0004  0.93156E-0009  0.87065E-0009  0.24163E-0009
  0.19750E+0005 -0.29351E+0004  0.92647E-0009  0.85746E-0009  0.24030E-0009
  0.19500E+0005 -0.29157E+0004  0.63504E-0009  0.57819E-0009  0.20129E-0009
  0.19543E+0005 -0.29160E+0004  0.72932E-0009  0.67759E-0009  0.21095E-0009
  0.19625E+0005 -0.29164E+0004  0.86232E-0009  0.81214E-0009  0.22544E-0009
  0.19707E+0005 -0.29168E+0004  0.92685E-0009  0.87069E-0009  0.23103E-0009
  0.19750E+0005 -0.29170E+0004  0.92845E-0009  0.86597E-0009  0.22773E-0009
  0.19500E+0005 -0.28973E+0004  0.60955E-0009  0.53863E-0009  0.21499E-0009
  0.19543E+0005 -0.28976E+0004  0.70687E-0009  0.64504E-0009  0.21924E-0009
  0.19625E+0005 -0.28981E+0004  0.84746E-0009  0.79451E-0009  0.22389E-0009
  0.19707E+0005 -0.28986E+0004  0.92168E-0009  0.86865E-0009  0.22151E-0009
  0.19750E+0005 -0.28989E+0004  0.92985E-0009  0.87271E-0009  0.21583E-0009
  0.19500E+0005 -0.28876E+0004  0.59611E-0009  0.51739E-0009  0.22277E-0009
  0.19543E+0005 -0.28879E+0004  0.69506E-0009  0.62736E-0009  0.22426E-0009
  0.19625E+0005 -0.28885E+0004  0.83961E-0009  0.78449E-0009  0.22375E-0009
  0.19707E+0005 -0.28890E+0004  0.91886E-0009  0.86677E-0009  0.21708E-0009
  0.19750E+0005 -0.28893E+0004  0.93038E-0009  0.87549E-0009  0.20998E-0009
  0.19750E+0005 -0.29447E+0004  0.92522E-0009  0.85244E-0009  0.24709E-0009
  0.19793E+0005 -0.29449E+0004  0.90470E-0009  0.82678E-0009  0.24806E-0009
  0.19875E+0005 -0.29454E+0004  0.79169E-0009  0.71267E-0009  0.21216E-0009
  0.19957E+0005 -0.29458E+0004  0.59875E-0009  0.52786E-0009  0.13699E-0009
  0.20000E+0005 -0.29461E+0004  0.46204E-0009  0.36995E-0009  0.10423E-0009
  0.19750E+0005 -0.29351E+0004  0.92647E-0009  0.85746E-0009  0.24030E-0009
  0.19793E+0005 -0.29354E+0004  0.90926E-0009  0.83554E-0009  0.24031E-0009
  0.19875E+0005 -0.29359E+0004  0.80178E-0009  0.72511E-0009  0.20415E-0009
  0.19957E+0005 -0.29365E+0004  0.61751E-0009  0.54123E-0009  0.13871E-0009
  0.20000E+0005 -0.29367E+0004  0.48905E-0009  0.38828E-0009  0.11558E-0009
  0.19750E+0005 -0.29170E+0004  0.92845E-0009  0.86597E-0009  0.22773E-0009
  0.19793E+0005 -0.29174E+0004  0.91646E-0009  0.85008E-0009  0.22500E-0009
  0.19875E+0005 -0.29180E+0004  0.82080E-0009  0.74806E-0009  0.19014E-0009
  0.19957E+0005 -0.29187E+0004  0.65387E-0009  0.56809E-0009  0.14352E-0009
  0.20000E+0005 -0.29191E+0004  0.53932E-0009  0.42461E-0009  0.13499E-0009
  0.19750E+0005 -0.28989E+0004  0.92985E-0009  0.87271E-0009  0.21583E-0009
  0.19793E+0005 -0.28993E+0004  0.92257E-0009  0.86243E-0009  0.20999E-0009
  0.19875E+0005 -0.29002E+0004  0.84000E-0009  0.77029E-0009  0.17816E-0009
  0.19957E+0005 -0.29010E+0004  0.69069E-0009  0.59653E-0009  0.14930E-0009
  0.20000E+0005 -0.29014E+0004  0.58795E-0009  0.46208E-0009  0.15139E-0009
  0.19750E+0005 -0.28893E+0004  0.93038E-0009  0.87549E-0009  0.20998E-0009
  0.19793E+0005 -0.28898E+0004  0.92560E-0009  0.86817E-0009  0.20258E-0009
  0.19875E+0005 -0.28907E+0004  0.85029E-0009  0.78179E-0009  0.17274E-0009
  0.19957E+0005 -0.28916E+0004  0.71011E-0009  0.61209E-0009  0.15234E-0009
  0.20000E+0005 -0.28921E+0004  0.61289E-0009  0.48197E-0009  0.15896E-0009
  0.00000E+0000 -0.28729E+0004  0.83760E-0009  0.11208E-0008 -0.47405E-0009
  0.43168E+0002 -0.28725E+0004  0.41351E-0009  0.62792E-0009 -0.41300E-0009
  0.12500E+0003 -0.28718E+0004 -0.11264E-0009  0.41153E-0010 -0.17767E-0009
  0.20683E+0003 -0.28712E+0004 -0.44239E-0009 -0.28954E-0009  0.30001E-0010
  0.25000E+0003 -0.28708E+0004 -0.58734E-0009 -0.41580E-0009  0.94302E-0010
  0.00000E+0000 -0.28619E+0004  0.77205E-0009  0.10755E-0008 -0.53534E-0009
  0.43168E+0002 -0.28615E+0004  0.36473E-0009  0.59186E-0009 -0.46202E-0009
  0.12500E+0003 -0.28608E+0004 -0.15349E-0009  0.49149E-0011 -0.22149E-0009
  0.20683E+0003 -0.28600E+0004 -0.48349E-0009 -0.33053E-0009 -0.56253E-0011
  0.25000E+0003 -0.28596E+0004 -0.62898E-0009 -0.45724E-0009  0.63515E-0010
  0.00000E+0000 -0.28411E+0004  0.64088E-0009  0.97435E-0009 -0.64151E-0009
  0.43168E+0002 -0.28406E+0004  0.26478E-0009  0.50790E-0009 -0.54551E-0009
  0.12500E+0003 -0.28398E+0004 -0.23414E-0009 -0.74075E-0010 -0.29455E-0009
  0.20683E+0003 -0.28389E+0004 -0.56332E-0009 -0.41386E-0009 -0.68504E-0010
  0.25000E+0003 -0.28385E+0004 -0.71026E-0009 -0.53972E-0009  0.65178E-0011
  0.00000E+0000 -0.28203E+0004  0.50298E-0009  0.85443E-0009 -0.73292E-0009
  0.43168E+0002 -0.28198E+0004  0.15730E-0009  0.40576E-0009 -0.61609E-0009
  0.12500E+0003 -0.28188E+0004 -0.31890E-0009 -0.16531E-0009 -0.35590E-0009
  0.20683E+0003 -0.28179E+0004 -0.64648E-0009 -0.50357E-0009 -0.12710E-0009
  0.25000E+0003 -0.28174E+0004 -0.79556E-0009 -0.62647E-0009 -0.50709E-0010
  0.00000E+0000 -0.28093E+0004  0.42832E-0009  0.78417E-0009 -0.77466E-0009
  0.43168E+0002 -0.28088E+0004  0.98279E-0010  0.34528E-0009 -0.64796E-0009
  0.12500E+0003 -0.28077E+0004 -0.36521E-0009 -0.21779E-0009 -0.38411E-0009
  0.20683E+0003 -0.28067E+0004 -0.69192E-0009 -0.55303E-0009 -0.15695E-0009
  0.25000E+0003 -0.28062E+0004 -0.84246E-0009 -0.67362E-0009 -0.81678E-0010
  0.25000E+0003 -0.28708E+0004 -0.58734E-0009 -0.41580E-0009  0.94302E-0010
  0.29317E+0003 -0.28705E+0004 -0.72385E-0009 -0.51803E-0009  0.12701E-0009
  0.37500E+0003 -0.28699E+0004 -0.99160E-0009 -0.68443E-0009  0.10357E-0009
  0.45683E+0003 -0.28693E+0004 -0.13020E-0008 -0.84320E-0009 -0.25514E-0010
  0.50000E+0003 -0.28690E+0004 -0.14904E-0008 -0.92878E-0009 -0.13393E-0009
  0.25000E+0003 -0.28596E+0004 -0.62898E-0009 -0.45724E-0009  0.63515E-0010
  0.29317E+0003 -0.28593E+0004 -0.76737E-0009 -0.56004E-0009  0.99910E-0010
  0.37500E+0003 -0.28587E+0004 -0.10412E-0008 -0.72459E-0009  0.78745E-0010
  0.45683E+0003 -0.28580E+0004 -0.13614E-0008 -0.87733E-0009 -0.56892E-0010
  0.50000E+0003 -0.28577E+0004 -0.15565E-0008 -0.95797E-0009 -0.17284E-0009
  0.25000E+0003 -0.28385E+0004 -0.71026E-0009 -0.53972E-0009  0.65178E-0011
  0.29317E+0003 -0.28381E+0004 -0.85273E-0009 -0.64175E-0009  0.46629E-0010
  0.37500E+0003 -0.28374E+0004 -0.11394E-0008 -0.79999E-0009  0.23999E-0010
  0.45683E+0003 -0.28366E+0004 -0.14789E-0008 -0.93924E-0009 -0.12821E-0009
  0.50000E+0003 -0.28362E+0004 -0.16861E-0008 -0.10098E-0008 -0.25964E-0009
  0.25000E+0003 -0.28174E+0004 -0.79556E-0009 -0.62647E-0009 -0.50709E-0010
  0.29317E+0003 -0.28169E+0004 -0.94277E-0009 -0.72547E-0009 -0.11117E-0010
  0.37500E+0003 -0.28161E+0004 -0.12435E-0008 -0.87399E-0009 -0.42269E-0010
  0.45683E+0003 -0.28152E+0004 -0.16021E-0008 -0.99731E-0009 -0.21552E-0009
  0.50000E+0003 -0.28148E+0004 -0.18206E-0008 -0.10569E-0008 -0.36333E-0009
  0.25000E+0003 -0.28062E+0004 -0.84246E-0009 -0.67362E-0009 -0.81678E-0010
  0.29317E+0003 -0.28057E+0004 -0.99243E-0009 -0.77018E-0009 -0.44050E-0010
  0.37500E+0003 -0.28048E+0004 -0.13009E-0008 -0.91229E-0009 -0.82318E-0010
  0.45683E+0003 -0.28040E+0004 -0.16692E-0008 -0.10263E-0008 -0.26807E-0009
  0.50000E+0003 -0.28035E+0004 -0.18930E-0008 -0.10798E-0008 -0.42463E-0009
  0.50000E+0003 -0.28690E+0004 -0.14904E-0008 -0.92878E-0009 -0.13393E-0009
  0.54317E+0003 -0.28688E+0004 -0.16973E-0008 -0.10165E-0008 -0.26819E-0009
  0.62500E+0003 -0.28685E+0004 -0.21388E-0008 -0.11794E-0008 -0.59369E-0009
  0.70683E+0003 -0.28682E+0004 -0.26303E-0008 -0.13205E-0008 -0.10047E-0008
  0.75000E+0003 -0.28680E+0004 -0.28991E-0008 -0.13755E-0008 -0.12522E-0008
  0.50000E+0003 -0.28577E+0004 -0.15565E-0008 -0.95797E-0009 -0.17284E-0009
  0.54317E+0003 -0.28575E+0004 -0.17705E-0008 -0.10397E-0008 -0.31724E-0009
  0.62500E+0003 -0.28571E+0004 -0.22263E-0008 -0.11882E-0008 -0.66834E-0009
  0.70683E+0003 -0.28568E+0004 -0.27306E-0008 -0.13126E-0008 -0.11099E-0008
  0.75000E+0003 -0.28566E+0004 -0.30043E-0008 -0.13584E-0008 -0.13736E-0008
  0.50000E+0003 -0.28362E+0004 -0.16861E-0008 -0.10098E-0008 -0.25964E-0009
  0.54317E+0003 -0.28360E+0004 -0.19129E-0008 -0.10794E-0008 -0.42360E-0009
  0.62500E+0003 -0.28356E+0004 -0.23925E-0008 -0.12005E-0008 -0.82129E-0009
  0.70683E+0003 -0.28352E+0004 -0.29154E-0008 -0.12935E-0008 -0.13154E-0008
  0.75000E+0003 -0.28350E+0004 -0.31947E-0008 -0.13222E-0008 -0.16059E-0008
  0.50000E+0003 -0.28148E+0004 -0.18206E-0008 -0.10569E-0008 -0.36333E-0009
  0.54317E+0003 -0.28146E+0004 -0.20584E-0008 -0.11138E-0008 -0.54661E-0009
  0.62500E+0003 -0.28141E+0004 -0.25563E-0008 -0.12071E-0008 -0.98706E-0009
  0.70683E+0003 -0.28136E+0004 -0.30895E-0008 -0.12691E-0008 -0.15256E-0008
  0.75000E+0003 -0.28134E+0004 -0.33690E-0008 -0.12812E-0008 -0.18370E-0008
  0.50000E+0003 -0.28035E+0004 -0.18930E-0008 -0.10798E-0008 -0.42463E-0009
  0.54317E+0003 -0.28032E+0004 -0.21357E-0008 -0.11298E-0008 -0.61772E-0009
  0.62500E+0003 -0.28028E+0004 -0.26407E-0008 -0.12083E-0008 -0.10787E-0008
  0.70683E+0003 -0.28023E+0004 -0.31754E-0008 -0.12542E-0008 -0.16370E-0008
  0.75000E+0003 -0.28020E+0004 -0.34528E-0008 -0.12578E-0008 -0.19570E-0008
  0.75000E+0003 -0.28680E+0004 -0.28991E-0008 -0.13755E-0008 -0.12522E-0008
  0.79317E+0003 -0.28679E+0004 -0.31665E-0008 -0.14126E-0008 -0.15165E-0008
  0.87500E+0003 -0.28677E+0004 -0.36449E-0008 -0.14162E-0008 -0.20526E-0008
  0.95683E+0003 -0.28675E+0004 -0.40444E-0008 -0.13169E-0008 -0.26076E-0008
  0.10000E+0004 -0.28674E+0004 -0.42067E-0008 -0.12195E-0008 -0.28944E-0008
  0.75000E+0003 -0.28566E+0004 -0.30043E-0008 -0.13584E-0008 -0.13736E-0008
  0.79317E+0003 -0.28565E+0004 -0.32747E-0008 -0.13862E-0008 -0.16530E-0008
  0.87500E+0003 -0.28563E+0004 -0.37520E-0008 -0.13738E-0008 -0.22112E-0008
  0.95683E+0003 -0.28561E+0004 -0.41395E-0008 -0.12614E-0008 -0.27749E-0008
  0.10000E+0004 -0.28560E+0004 -0.42906E-0008 -0.11589E-0008 -0.30595E-0008
  0.75000E+0003 -0.28350E+0004 -0.31947E-0008 -0.13222E-0008 -0.16059E-0008
  0.79317E+0003 -0.28349E+0004 -0.34666E-0008 -0.13332E-0008 -0.19091E-0008
  0.87500E+0003 -0.28347E+0004 -0.39327E-0008 -0.12914E-0008 -0.24986E-0008
  0.95683E+0003 -0.28344E+0004 -0.42881E-0008 -0.11555E-0008 -0.30677E-0008
  0.10000E+0004 -0.28343E+0004 -0.44135E-0008 -0.10439E-0008 -0.33423E-0008
  0.75000E+0003 -0.28134E+0004 -0.33690E-0008 -0.12812E-0008 -0.18370E-0008
  0.79317E+0003 -0.28133E+0004 -0.36364E-0008 -0.12760E-0008 -0.21575E-0008
  0.87500E+0003 -0.28130E+0004 -0.40796E-0008 -0.12064E-0008 -0.27645E-0008
  0.95683E+0003 -0.28127E+0004 -0.43914E-0008 -0.10487E-0008 -0.33249E-0008
  0.10000E+0004 -0.28126E+0004 -0.44856E-0008 -0.92887E-0009 -0.35824E-0008
  0.75000E+0003 -0.28020E+0004 -0.34528E-0008 -0.12578E-0008 -0.19570E-0008
  0.79317E+0003 -0.28019E+0004 -0.37154E-0008 -0.12443E-0008 -0.22838E-0008
  0.87500E+0003 -0.28016E+0004 -0.41418E-0008 -0.11606E-0008 -0.28945E-0008
  0.95683E+0003 -0.28013E+0004 -0.44262E-0008 -0.99211E-0009 -0.34447E-0008
  0.10000E+0004 -0.28012E+0004 -0.45020E-0008 -0.86828E-0009 -0.36907E-0008
  0.10000E+0004 -0.28674E+0004 -0.42067E-0008 -0.12195E-0008 -0.28944E-0008
  0.10432E+0004 -0.28673E+0004 -0.43282E-0008 -0.10909E-0008 -0.31705E-0008
  0.11250E+0004 -0.28671E+0004 -0.44275E-0008 -0.77034E-0009 -0.36360E-0008
  0.12068E+0004 -0.28668E+0004 -0.43399E-0008 -0.36985E-0009 -0.39914E-0008
  0.12500E+0004 -0.28667E+0004 -0.42170E-0008 -0.13877E-0009 -0.41207E-0008
  0.10000E+0004 -0.28560E+0004 -0.42906E-0008 -0.11589E-0008 -0.30595E-0008
  0.10432E+0004 -0.28559E+0004 -0.43976E-0008 -0.10264E-0008 -0.33282E-0008
  0.11250E+0004 -0.28556E+0004 -0.44612E-0008 -0.70268E-0009 -0.37651E-0008
  0.12068E+0004 -0.28553E+0004 -0.43295E-0008 -0.30430E-0009 -0.40745E-0008
  0.12500E+0004 -0.28552E+0004 -0.41812E-0008 -0.76297E-0010 -0.41738E-0008
  0.10000E+0004 -0.28343E+0004 -0.44135E-0008 -0.10439E-0008 -0.33423E-0008
  0.10432E+0004 -0.28341E+0004 -0.44888E-0008 -0.90472E-0009 -0.35915E-0008
  0.11250E+0004 -0.28338E+0004 -0.44784E-0008 -0.57607E-0009 -0.39657E-0008
  0.12068E+0004 -0.28335E+0004 -0.42597E-0008 -0.18248E-0009 -0.41825E-0008
  0.12500E+0004 -0.28333E+0004 -0.40630E-0008  0.39372E-0010 -0.42238E-0008
  0.10000E+0004 -0.28126E+0004 -0.44856E-0008 -0.92887E-0009 -0.35824E-0008
  0.10432E+0004 -0.28124E+0004 -0.45244E-0008 -0.78394E-0009 -0.38057E-0008
  0.11250E+0004 -0.28121E+0004 -0.44333E-0008 -0.45170E-0009 -0.41075E-0008
  0.12068E+0004 -0.28117E+0004 -0.41248E-0008 -0.63934E-0010 -0.42263E-0008
  0.12500E+0004 -0.28115E+0004 -0.38799E-0008  0.15141E-0009 -0.42085E-0008
  0.10000E+0004 -0.28012E+0004 -0.45020E-0008 -0.86828E-0009 -0.36907E-0008
  0.10432E+0004 -0.28010E+0004 -0.45198E-0008 -0.72062E-0009 -0.38980E-0008
  0.11250E+0004 -0.28006E+0004 -0.43841E-0008 -0.38702E-0009 -0.41583E-0008
  0.12068E+0004 -0.28002E+0004 -0.40277E-0008 -0.27294E-0011 -0.42239E-0008
  0.12500E+0004 -0.28000E+0004 -0.37578E-0008  0.20903E-0009 -0.41749E-0008
  0.12500E+0004 -0.28667E+0004 -0.42170E-0008 -0.13877E-0009 -0.41207E-0008
  0.12932E+0004 -0.28665E+0004 -0.40431E-0008  0.99510E-0010 -0.42053E-0008
  0.13750E+0004 -0.28662E+0004 -0.35868E-0008  0.54393E-0009 -0.42282E-0008
  0.14568E+0004 -0.28658E+0004 -0.29968E-0008  0.94445E-0009 -0.40664E-0008
  0.15000E+0004 -0.28657E+0004 -0.26476E-0008  0.11245E-0008 -0.39080E-0008
  0.12500E+0004 -0.28552E+0004 -0.41812E-0008 -0.76297E-0010 -0.41738E-0008
  0.12932E+0004 -0.28550E+0004 -0.39815E-0008  0.15770E-0009 -0.42257E-0008
  0.13750E+0004 -0.28546E+0004 -0.34773E-0008  0.59141E-0009 -0.41823E-0008
  0.14568E+0004 -0.28543E+0004 -0.28450E-0008  0.97894E-0009 -0.39547E-0008
  0.15000E+0004 -0.28541E+0004 -0.24773E-0008  0.11518E-0008 -0.37642E-0008
  0.12500E+0004 -0.28333E+0004 -0.40630E-0008  0.39372E-0010 -0.42238E-0008
  0.12932E+0004 -0.28331E+0004 -0.38146E-0008  0.26503E-0009 -0.42132E-0008
  0.13750E+0004 -0.28327E+0004 -0.32229E-0008  0.67824E-0009 -0.40460E-0008
  0.14568E+0004 -0.28323E+0004 -0.25168E-0008  0.10412E-0008 -0.36990E-0008
  0.15000E+0004 -0.28321E+0004 -0.21181E-0008  0.12005E-0008 -0.34516E-0008
  0.12500E+0004 -0.28115E+0004 -0.38799E-0008  0.15141E-0009 -0.42085E-0008
  0.12932E+0004 -0.28113E+0004 -0.35842E-0008  0.36846E-0009 -0.41357E-0008
  0.13750E+0004 -0.28108E+0004 -0.29108E-0008  0.76093E-0009 -0.38490E-0008
  0.14568E+0004 -0.28103E+0004 -0.21400E-0008  0.10993E-0008 -0.33908E-0008
  0.15000E+0004 -0.28101E+0004 -0.17163E-0008  0.12452E-0008 -0.30920E-0008
  0.12500E+0004 -0.28000E+0004 -0.37578E-0008  0.20903E-0009 -0.41749E-0008
  0.12932E+0004 -0.27998E+0004 -0.34381E-0008  0.42143E-0009 -0.40698E-0008
  0.13750E+0004 -0.27993E+0004 -0.27245E-0008  0.80287E-0009 -0.37223E-0008
  0.14568E+0004 -0.27988E+0004 -0.19237E-0008  0.11284E-0008 -0.32092E-0008
  0.15000E+0004 -0.27985E+0004 -0.14893E-0008  0.12672E-0008 -0.28857E-0008
  0.15000E+0004 -0.28657E+0004 -0.26476E-0008  0.11245E-0008 -0.39080E-0008
  0.15432E+0004 -0.28655E+0004 -0.22821E-0008  0.12776E-0008 -0.37029E-0008
  0.16250E+0004 -0.28651E+0004 -0.15742E-0008  0.14813E-0008 -0.32016E-0008
  0.17068E+0004 -0.28647E+0004 -0.89204E-0009  0.15631E-0008 -0.25879E-0008
  0.17500E+0004 -0.28645E+0004 -0.55921E-0009  0.15573E-0008 -0.22353E-0008
  0.15000E+0004 -0.28541E+0004 -0.24773E-0008  0.11518E-0008 -0.37642E-0008
  0.15432E+0004 -0.28538E+0004 -0.20964E-0008  0.12976E-0008 -0.35298E-0008
  0.16250E+0004 -0.28534E+0004 -0.13693E-0008  0.14883E-0008 -0.29840E-0008
  0.17068E+0004 -0.28530E+0004 -0.68199E-0009  0.15588E-0008 -0.23426E-0008
  0.17500E+0004 -0.28528E+0004 -0.35189E-0009  0.15482E-0008 -0.19828E-0008
  0.15000E+0004 -0.28321E+0004 -0.21181E-0008  0.12005E-0008 -0.34516E-0008
  0.15432E+0004 -0.28318E+0004 -0.17127E-0008  0.13326E-0008 -0.31663E-0008
  0.16250E+0004 -0.28314E+0004 -0.95903E-0009  0.14989E-0008 -0.25454E-0008
  0.17068E+0004 -0.28309E+0004 -0.27173E-0009  0.15485E-0008 -0.18616E-0008
  0.17500E+0004 -0.28306E+0004  0.48194E-0010  0.15288E-0008 -0.14933E-0008
  0.15000E+0004 -0.28101E+0004 -0.17163E-0008  0.12452E-0008 -0.30920E-0008
  0.15432E+0004 -0.28098E+0004 -0.12928E-0008  0.13639E-0008 -0.27619E-0008
  0.16250E+0004 -0.28093E+0004 -0.52536E-0009  0.15062E-0008 -0.20789E-0008
  0.17068E+0004 -0.28087E+0004  0.14931E-0009  0.15353E-0008 -0.13655E-0008
  0.17500E+0004 -0.28085E+0004  0.45293E-0009  0.15068E-0008 -0.99509E-0009
  0.15000E+0004 -0.27985E+0004 -0.14893E-0008  0.12672E-0008 -0.28857E-0008
  0.15432E+0004 -0.27982E+0004 -0.10589E-0008  0.13788E-0008 -0.25346E-0008
  0.16250E+0004 -0.27976E+0004 -0.28936E-0009  0.15088E-0008 -0.18240E-0008
  0.17068E+0004 -0.27971E+0004  0.37378E-0009  0.15273E-0008 -0.11000E-0008
  0.17500E+0004 -0.27968E+0004  0.66647E-0009  0.14942E-0008 -0.73094E-0009
  0.17500E+0004 -0.28645E+0004 -0.55921E-0009  0.15573E-0008 -0.22353E-0008
  0.17932E+0004 -0.28643E+0004 -0.25237E-0009  0.15194E-0008 -0.18717E-0008
  0.18750E+0004 -0.28638E+0004  0.23967E-0009  0.13713E-0008 -0.11837E-0008
  0.19568E+0004 -0.28634E+0004  0.59702E-0009  0.11450E-0008 -0.53912E-0009
  0.20000E+0004 -0.28632E+0004  0.72824E-0009  0.10052E-0008 -0.23239E-0009
  0.17500E+0004 -0.28528E+0004 -0.35189E-0009  0.15482E-0008 -0.19828E-0008
  0.17932E+0004 -0.28526E+0004 -0.51212E-0010  0.15061E-0008 -0.16169E-0008
  0.18750E+0004 -0.28521E+0004  0.42102E-0009  0.13525E-0008 -0.93761E-0009
  0.19568E+0004 -0.28516E+0004  0.75092E-0009  0.11236E-0008 -0.31581E-0009
  0.20000E+0004 -0.28513E+0004  0.86601E-0009  0.98353E-0009 -0.25250E-0010
  0.17500E+0004 -0.28306E+0004  0.48194E-0010  0.15288E-0008 -0.14933E-0008
  0.17932E+0004 -0.28303E+0004  0.33258E-0009  0.14790E-0008 -0.11279E-0008
  0.18750E+0004 -0.28298E+0004  0.75978E-0009  0.13153E-0008 -0.47297E-0009
  0.19568E+0004 -0.28292E+0004  0.10324E-0008  0.10816E-0008  0.99976E-0010
  0.20000E+0004 -0.28289E+0004  0.11151E-0008  0.94103E-0009  0.35784E-0009
  0.17500E+0004 -0.28085E+0004  0.45293E-0009  0.15068E-0008 -0.99509E-0009
  0.17932E+0004 -0.28081E+0004  0.71540E-0009  0.14496E-0008 -0.63613E-0009
  0.18750E+0004 -0.28075E+0004  0.10888E-0008  0.12761E-0008 -0.14887E-0010
  0.19568E+0004 -0.28069E+0004  0.12983E-0008  0.10380E-0008  0.50276E-0009
  0.20000E+0004 -0.28066E+0004  0.13468E-0008  0.89696E-0009  0.72582E-0009
  0.17500E+0004 -0.27968E+0004  0.66647E-0009  0.14942E-0008 -0.73094E-0009
  0.17932E+0004 -0.27964E+0004  0.91530E-0009  0.14332E-0008 -0.37758E-0009
  0.18750E+0004 -0.27957E+0004  0.12572E-0008  0.12547E-0008  0.22247E-0009
  0.19568E+0004 -0.27951E+0004  0.14315E-0008  0.10143E-0008  0.70876E-0009
  0.20000E+0004 -0.27947E+0004  0.14614E-0008  0.87313E-0009  0.91282E-0009
  0.20000E+0004 -0.28632E+0004  0.72824E-0009  0.10052E-0008 -0.23239E-0009
  0.20432E+0004 -0.28629E+0004  0.82103E-0009  0.85684E-0009  0.46182E-0010
  0.21250E+0004 -0.28623E+0004  0.89602E-0009  0.57148E-0009  0.47756E-0009
  0.22068E+0004 -0.28618E+0004  0.85758E-0009  0.30491E-0009  0.77129E-0009
  0.22500E+0004 -0.28615E+0004  0.80131E-0009  0.18076E-0009  0.86924E-0009
  0.20000E+0004 -0.28513E+0004  0.86601E-0009  0.98353E-0009 -0.25250E-0010
  0.20432E+0004 -0.28510E+0004  0.94241E-0009  0.83545E-0009  0.23536E-0009
  0.21250E+0004 -0.28504E+0004  0.98786E-0009  0.55211E-0009  0.63046E-0009
  0.22068E+0004 -0.28498E+0004  0.92537E-0009  0.28883E-0009  0.88967E-0009
  0.22500E+0004 -0.28495E+0004  0.85986E-0009  0.16666E-0009  0.97187E-0009
  0.20000E+0004 -0.28289E+0004  0.11151E-0008  0.94103E-0009  0.35784E-0009
  0.20432E+0004 -0.28286E+0004  0.11593E-0008  0.79364E-0009  0.58306E-0009
  0.21250E+0004 -0.28279E+0004  0.11485E-0008  0.51418E-0009  0.90873E-0009
  0.22068E+0004 -0.28272E+0004  0.10424E-0008  0.25715E-0009  0.11041E-0008
  0.22500E+0004 -0.28269E+0004  0.96113E-0009  0.13870E-0009  0.11580E-0008
  0.20000E+0004 -0.28066E+0004  0.13468E-0008  0.89696E-0009  0.72582E-0009
  0.20432E+0004 -0.28061E+0004  0.13579E-0008  0.75033E-0009  0.91441E-0009
  0.21250E+0004 -0.28054E+0004  0.12913E-0008  0.47485E-0009  0.11706E-0008
  0.22068E+0004 -0.28046E+0004  0.11446E-0008  0.22410E-0009  0.13047E-0008
  0.22500E+0004 -0.28042E+0004  0.10498E-0008  0.10939E-0009  0.13325E-0008
  0.20000E+0004 -0.27947E+0004  0.14614E-0008  0.87313E-0009  0.91282E-0009
  0.20432E+0004 -0.27943E+0004  0.14549E-0008  0.72696E-0009  0.10818E-0008
  0.21250E+0004 -0.27935E+0004  0.13593E-0008  0.45362E-0009  0.13017E-0008
  0.22068E+0004 -0.27927E+0004  0.11924E-0008  0.20622E-0009  0.14046E-0008
  0.22500E+0004 -0.27922E+0004  0.10916E-0008  0.93482E-0010  0.14196E-0008
  0.22500E+0004 -0.28615E+0004  0.80131E-0009  0.18076E-0009  0.86924E-0009
  0.22932E+0004 -0.28611E+0004  0.72707E-0009  0.71384E-0010  0.93054E-0009
  0.23750E+0004 -0.28604E+0004  0.55390E-0009 -0.87922E-0010  0.95168E-0009
  0.24568E+0004 -0.28598E+0004  0.36779E-0009 -0.17941E-0009  0.87015E-0009
  0.25000E+0004 -0.28594E+0004  0.27483E-0009 -0.20064E-0009  0.79552E-0009
  0.22500E+0004 -0.28495E+0004  0.85986E-0009  0.16666E-0009  0.97187E-0009
  0.22932E+0004 -0.28491E+0004  0.77933E-0009  0.59356E-0010  0.10199E-0008
  0.23750E+0004 -0.28484E+0004  0.60331E-0009 -0.96270E-0010  0.10247E-0008
  0.24568E+0004 -0.28476E+0004  0.42714E-0009 -0.18468E-0009  0.94009E-0009
  0.25000E+0004 -0.28473E+0004  0.34457E-0009 -0.20472E-0009  0.86954E-0009
  0.22500E+0004 -0.28269E+0004  0.96113E-0009  0.13870E-0009  0.11580E-0008
  0.22932E+0004 -0.28264E+0004  0.87081E-0009  0.35317E-0010  0.11829E-0008
  0.23750E+0004 -0.28255E+0004  0.69413E-0009 -0.11335E-0009  0.11611E-0008
  0.24568E+0004 -0.28247E+0004  0.54190E-0009 -0.19593E-0009  0.10753E-0008
  0.25000E+0004 -0.28242E+0004  0.48166E-0009 -0.21367E-0009  0.10149E-0008
  0.22500E+0004 -0.28042E+0004  0.10498E-0008  0.10939E-0009  0.13325E-0008
  0.22932E+0004 -0.28037E+0004  0.95242E-0009  0.99211E-0011  0.13368E-0008
  0.23750E+0004 -0.28027E+0004  0.78085E-0009 -0.13178E-0009  0.12939E-0008
  0.24568E+0004 -0.28017E+0004  0.65835E-0009 -0.20850E-0009  0.12126E-0008
  0.25000E+0004 -0.28012E+0004  0.62322E-0009 -0.22392E-0009  0.11650E-0008
  0.22500E+0004 -0.27922E+0004  0.10916E-0008  0.93482E-0010  0.14196E-0008
  0.22932E+0004 -0.27917E+0004  0.99149E-0009 -0.39183E-0011  0.14141E-0008
  0.23750E+0004 -0.27907E+0004  0.82471E-0009 -0.14194E-0009  0.13622E-0008
  0.24568E+0004 -0.27896E+0004  0.71985E-0009 -0.21554E-0009  0.12851E-0008
  0.25000E+0004 -0.27891E+0004  0.69885E-0009 -0.22971E-0009  0.12453E-0008
  0.25000E+0004 -0.28594E+0004  0.27483E-0009 -0.20064E-0009  0.79552E-0009
  0.25432E+0004 -0.28590E+0004  0.19127E-0009 -0.20410E-0009  0.70590E-0009
  0.26250E+0004 -0.28581E+0004  0.66676E-0010 -0.16920E-0009  0.50943E-0009
  0.27068E+0004 -0.28573E+0004 -0.38931E-0011 -0.92345E-0010  0.30237E-0009
  0.27500E+0004 -0.28569E+0004 -0.18858E-0010 -0.41449E-0010  0.19670E-0009
  0.25000E+0004 -0.28473E+0004  0.34457E-0009 -0.20472E-0009  0.86954E-0009
  0.25432E+0004 -0.28468E+0004  0.27484E-0009 -0.20724E-0009  0.78787E-0009
  0.26250E+0004 -0.28459E+0004  0.18492E-0009 -0.17156E-0009  0.61655E-0009
  0.27068E+0004 -0.28450E+0004  0.15795E-0009 -0.95082E-0010  0.44573E-0009
  0.27500E+0004 -0.28445E+0004  0.16856E-0009 -0.44849E-0010  0.36263E-0009
  0.25000E+0004 -0.28242E+0004  0.48166E-0009 -0.21367E-0009  0.10149E-0008
  0.25432E+0004 -0.28237E+0004  0.44062E-0009 -0.21440E-0009  0.95063E-0009
  0.26250E+0004 -0.28227E+0004  0.42035E-0009 -0.17712E-0009  0.83059E-0009
  0.27068E+0004 -0.28216E+0004  0.47876E-0009 -0.10119E-0009  0.73091E-0009
  0.27500E+0004 -0.28211E+0004  0.53873E-0009 -0.52072E-0010  0.69136E-0009
  0.25000E+0004 -0.28012E+0004  0.62322E-0009 -0.22392E-0009  0.11650E-0008
  0.25432E+0004 -0.28006E+0004  0.61335E-0009 -0.22279E-0009  0.11205E-0008
  0.26250E+0004 -0.27994E+0004  0.66631E-0009 -0.18374E-0009  0.10552E-0008
  0.27068E+0004 -0.27983E+0004  0.81188E-0009 -0.10810E-0009  0.10284E-0008
  0.27500E+0004 -0.27977E+0004  0.92139E-0009 -0.59933E-0010  0.10326E-0008
  0.25000E+0004 -0.27891E+0004  0.69885E-0009 -0.22971E-0009  0.12453E-0008
  0.25432E+0004 -0.27884E+0004  0.70612E-0009 -0.22758E-0009  0.12118E-0008
  0.26250E+0004 -0.27872E+0004  0.79849E-0009 -0.18753E-0009  0.11762E-0008
  0.27068E+0004 -0.27860E+0004  0.99003E-0009 -0.11194E-0009  0.11880E-0008
  0.27500E+0004 -0.27853E+0004  0.11254E-0008 -0.64188E-0010  0.12151E-0008
  0.27500E+0004 -0.28569E+0004 -0.18858E-0010 -0.41449E-0010  0.19670E-0009
  0.27932E+0004 -0.28564E+0004 -0.18922E-0010  0.13439E-0010  0.97196E-0010
  0.28750E+0004 -0.28555E+0004  0.12765E-0010  0.11632E-0009 -0.70101E-0010
  0.29568E+0004 -0.28547E+0004  0.69591E-0010  0.20283E-0009 -0.20676E-0009
  0.30000E+0004 -0.28542E+0004  0.10115E-0009  0.23590E-0009 -0.26775E-0009
  0.27500E+0004 -0.28445E+0004  0.16856E-0009 -0.44849E-0010  0.36263E-0009
  0.27932E+0004 -0.28440E+0004  0.19524E-0009  0.91422E-0011  0.28736E-0009
  0.28750E+0004 -0.28431E+0004  0.27890E-0009  0.10975E-0009  0.16858E-0009
  0.29568E+0004 -0.28421E+0004  0.38646E-0009  0.19357E-0009  0.80415E-0010
  0.30000E+0004 -0.28416E+0004  0.44320E-0009  0.22520E-0009  0.43764E-0010
  0.27500E+0004 -0.28211E+0004  0.53873E-0009 -0.52072E-0010  0.69136E-0009
  0.27932E+0004 -0.28205E+0004  0.61659E-0009  0.36075E-0012  0.66247E-0009
  0.28750E+0004 -0.28194E+0004  0.79872E-0009  0.97006E-0010  0.63564E-0009
  0.29568E+0004 -0.28184E+0004  0.10013E-0008  0.17613E-0009  0.63855E-0009
  0.30000E+0004 -0.28178E+0004  0.11049E-0008  0.20525E-0009  0.64742E-0009
  0.27500E+0004 -0.27977E+0004  0.92139E-0009 -0.59933E-0010  0.10326E-0008
  0.27932E+0004 -0.27970E+0004  0.10501E-0008 -0.88684E-0011  0.10498E-0008
  0.28750E+0004 -0.27958E+0004  0.13287E-0008  0.84253E-0010  0.11134E-0008
  0.29568E+0004 -0.27946E+0004  0.16231E-0008  0.15920E-0009  0.12049E-0008
  0.30000E+0004 -0.27939E+0004  0.17715E-0008  0.18611E-0009  0.12578E-0008
  0.27500E+0004 -0.27853E+0004  0.11254E-0008 -0.64188E-0010  0.12151E-0008
  0.27932E+0004 -0.27846E+0004  0.12803E-0008 -0.13764E-0010  0.12562E-0008
  0.28750E+0004 -0.27833E+0004  0.16084E-0008  0.77675E-0010  0.13662E-0008
  0.29568E+0004 -0.27820E+0004  0.19492E-0008  0.15063E-0009  0.15029E-0008
  0.30000E+0004 -0.27813E+0004  0.21202E-0008  0.17648E-0009  0.15781E-0008
  0.30000E+0004 -0.28542E+0004  0.10115E-0009  0.23590E-0009 -0.26775E-0009
  0.30432E+0004 -0.28539E+0004  0.12614E-0009  0.25817E-0009 -0.32526E-0009
  0.31250E+0004 -0.28532E+0004  0.14725E-0009  0.26445E-0009 -0.42595E-0009
  0.32068E+0004 -0.28525E+0004  0.11323E-0009  0.21940E-0009 -0.52919E-0009
  0.32500E+0004 -0.28521E+0004  0.66020E-0010  0.17453E-0009 -0.59038E-0009
  0.30000E+0004 -0.28416E+0004  0.44320E-0009  0.22520E-0009  0.43764E-0010
  0.30432E+0004 -0.28412E+0004  0.49148E-0009  0.24604E-0009  0.88513E-0011
  0.31250E+0004 -0.28405E+0004  0.55112E-0009  0.24997E-0009 -0.54511E-0010
  0.32068E+0004 -0.28397E+0004  0.54697E-0009  0.20317E-0009 -0.12915E-0009
  0.32500E+0004 -0.28393E+0004  0.51174E-0009  0.15772E-0009 -0.17913E-0009
  0.30000E+0004 -0.28178E+0004  0.11049E-0008  0.20525E-0009  0.64742E-0009
  0.30432E+0004 -0.28173E+0004  0.11963E-0008  0.22364E-0009  0.65470E-0009
  0.31250E+0004 -0.28165E+0004  0.13270E-0008  0.22357E-0009  0.66114E-0009
  0.32068E+0004 -0.28156E+0004  0.13778E-0008  0.17395E-0009  0.64043E-0009
  0.32500E+0004 -0.28151E+0004  0.13648E-0008  0.12764E-0009  0.61200E-0009
  0.30000E+0004 -0.27939E+0004  0.17715E-0008  0.18611E-0009  0.12578E-0008
  0.30432E+0004 -0.27934E+0004  0.19040E-0008  0.20235E-0009  0.13059E-0008
  0.31250E+0004 -0.27924E+0004  0.21021E-0008  0.19890E-0009  0.13799E-0008
  0.32068E+0004 -0.27915E+0004  0.22049E-0008  0.14705E-0009  0.14121E-0008
  0.32500E+0004 -0.27909E+0004  0.22129E-0008  0.10020E-0009  0.14053E-0008
  0.30000E+0004 -0.27813E+0004  0.21202E-0008  0.17648E-0009  0.15781E-0008
  0.30432E+0004 -0.27808E+0004  0.22732E-0008  0.19172E-0009  0.16469E-0008
  0.31250E+0004 -0.27798E+0004  0.25048E-0008  0.18671E-0009  0.17554E-0008
  0.32068E+0004 -0.27787E+0004  0.26335E-0008  0.13392E-0009  0.18149E-0008
  0.32500E+0004 -0.27782E+0004  0.26521E-0008  0.86903E-0010  0.18195E-0008
  0.32500E+0004 -0.28521E+0004  0.66020E-0010  0.17453E-0009 -0.59038E-0009
  0.32932E+0004 -0.28519E+0004 -0.92859E-0011  0.11586E-0009 -0.66399E-0009
  0.33750E+0004 -0.28515E+0004 -0.21972E-0009 -0.29351E-0010 -0.83220E-0009
  0.34568E+0004 -0.28510E+0004 -0.51881E-0009 -0.20986E-0009 -0.10462E-0008
  0.35000E+0004 -0.28508E+0004 -0.70930E-0009 -0.31434E-0009 -0.11789E-0008
  0.32500E+0004 -0.28393E+0004  0.51174E-0009  0.15772E-0009 -0.17913E-0009
  0.32932E+0004 -0.28391E+0004  0.44531E-0009  0.98669E-0010 -0.24469E-0009
  0.33750E+0004 -0.28386E+0004  0.24461E-0009 -0.46600E-0010 -0.40487E-0009
  0.34568E+0004 -0.28382E+0004 -0.53201E-0010 -0.22650E-0009 -0.61925E-0009
  0.35000E+0004 -0.28379E+0004 -0.24599E-0009 -0.33047E-0009 -0.75496E-0009
  0.32500E+0004 -0.28151E+0004  0.13648E-0008  0.12764E-0009  0.61200E-0009
  0.32932E+0004 -0.28149E+0004  0.13149E-0008  0.68115E-0010  0.56241E-0009
  0.33750E+0004 -0.28143E+0004  0.11332E-0008 -0.76828E-0010  0.41990E-0009
  0.34568E+0004 -0.28138E+0004  0.83949E-0009 -0.25519E-0009  0.20870E-0009
  0.35000E+0004 -0.28135E+0004  0.64380E-0009 -0.35796E-0009  0.69890E-0010
  0.32500E+0004 -0.27909E+0004  0.22129E-0008  0.10020E-0009  0.14053E-0008
  0.32932E+0004 -0.27906E+0004  0.21791E-0008  0.40496E-0010  0.13725E-0008
  0.33750E+0004 -0.27900E+0004  0.20167E-0008 -0.10359E-0009  0.12507E-0008
  0.34568E+0004 -0.27894E+0004  0.17295E-0008 -0.27991E-0009  0.10478E-0008
  0.35000E+0004 -0.27891E+0004  0.15329E-0008 -0.38124E-0009  0.90941E-0009
  0.32500E+0004 -0.27782E+0004  0.26521E-0008  0.86903E-0010  0.18195E-0008
  0.32932E+0004 -0.27778E+0004  0.26264E-0008  0.27212E-0010  0.17957E-0008
  0.33750E+0004 -0.27772E+0004  0.24743E-0008 -0.11622E-0009  0.16860E-0008
  0.34568E+0004 -0.27765E+0004  0.21915E-0008 -0.29127E-0009  0.14896E-0008
  0.35000E+0004 -0.27762E+0004  0.19952E-0008 -0.39176E-0009  0.13528E-0008
  0.35000E+0004 -0.28508E+0004 -0.70930E-0009 -0.31434E-0009 -0.11789E-0008
  0.35432E+0004 -0.28506E+0004 -0.92094E-0009 -0.42247E-0009 -0.13265E-0008
  0.36250E+0004 -0.28502E+0004 -0.13636E-0008 -0.62768E-0009 -0.16389E-0008
  0.37068E+0004 -0.28499E+0004 -0.18377E-0008 -0.82003E-0009 -0.19831E-0008
  0.37500E+0004 -0.28497E+0004 -0.20895E-0008 -0.91109E-0009 -0.21707E-0008
  0.35000E+0004 -0.28379E+0004 -0.24599E-0009 -0.33047E-0009 -0.75496E-0009
  0.35432E+0004 -0.28377E+0004 -0.46179E-0009 -0.43803E-0009 -0.90724E-0009
  0.36250E+0004 -0.28373E+0004 -0.91635E-0009 -0.64215E-0009 -0.12316E-0008
  0.37068E+0004 -0.28369E+0004 -0.14062E-0008 -0.83378E-0009 -0.15901E-0008
  0.37500E+0004 -0.28367E+0004 -0.16675E-0008 -0.92474E-0009 -0.17856E-0008
  0.35000E+0004 -0.28135E+0004  0.64380E-0009 -0.35796E-0009  0.69890E-0010
  0.35432E+0004 -0.28133E+0004  0.42188E-0009 -0.46424E-0009 -0.88300E-0010
  0.36250E+0004 -0.28128E+0004 -0.51024E-0010 -0.66596E-0009 -0.42910E-0009
  0.37068E+0004 -0.28123E+0004 -0.56592E-0009 -0.85586E-0009 -0.80788E-0009
  0.37500E+0004 -0.28121E+0004 -0.84241E-0009 -0.94639E-0009 -0.10146E-0008
  0.35000E+0004 -0.27891E+0004  0.15329E-0008 -0.38124E-0009  0.90941E-0009
  0.35432E+0004 -0.27888E+0004  0.13074E-0008 -0.48600E-0009  0.74926E-0009
  0.36250E+0004 -0.27883E+0004  0.82201E-0009 -0.68486E-0009  0.40053E-0009
  0.37068E+0004 -0.27878E+0004  0.28908E-0009 -0.87258E-0009  0.10728E-0010
  0.37500E+0004 -0.27875E+0004  0.12882E-0011 -0.96247E-0009 -0.20236E-0009
  0.35000E+0004 -0.27762E+0004  0.19952E-0008 -0.39176E-0009  0.13528E-0008
  0.35432E+0004 -0.27759E+0004  0.17688E-0008 -0.49562E-0009  0.11932E-0008
  0.36250E+0004 -0.27754E+0004  0.12794E-0008 -0.69281E-0009  0.84377E-0009
  0.37068E+0004 -0.27748E+0004  0.73995E-0009 -0.87920E-0009  0.45194E-0009
  0.37500E+0004 -0.27745E+0004  0.44786E-0009 -0.96866E-0009  0.23749E-0009
  0.37500E+0004 -0.28497E+0004 -0.20895E-0008 -0.91109E-0009 -0.21707E-0008
  0.37932E+0004 -0.28494E+0004 -0.23351E-0008 -0.99302E-0009 -0.23571E-0008
  0.38750E+0004 -0.28490E+0004 -0.27707E-0008 -0.11175E-0008 -0.26965E-0008
  0.39568E+0004 -0.28485E+0004 -0.31450E-0008 -0.11979E-0008 -0.29970E-0008
  0.40000E+0004 -0.28483E+0004 -0.33102E-0008 -0.12219E-0008 -0.31314E-0008
  0.37500E+0004 -0.28367E+0004 -0.16675E-0008 -0.92474E-0009 -0.17856E-0008
  0.37932E+0004 -0.28364E+0004 -0.19230E-0008 -0.10068E-0008 -0.19797E-0008
  0.38750E+0004 -0.28359E+0004 -0.23789E-0008 -0.11322E-0008 -0.23330E-0008
  0.39568E+0004 -0.28354E+0004 -0.27752E-0008 -0.12146E-0008 -0.26467E-0008
  0.40000E+0004 -0.28352E+0004 -0.29529E-0008 -0.12402E-0008 -0.27882E-0008
  0.37500E+0004 -0.28121E+0004 -0.84241E-0009 -0.94639E-0009 -0.10146E-0008
  0.37932E+0004 -0.28118E+0004 -0.11138E-0008 -0.10284E-0008 -0.12195E-0008
  0.38750E+0004 -0.28112E+0004 -0.16028E-0008 -0.11554E-0008 -0.15930E-0008
  0.39568E+0004 -0.28106E+0004 -0.20364E-0008 -0.12412E-0008 -0.19270E-0008
  0.40000E+0004 -0.28103E+0004 -0.22360E-0008 -0.12694E-0008 -0.20797E-0008
  0.37500E+0004 -0.27875E+0004  0.12882E-0011 -0.96247E-0009 -0.20236E-0009
  0.37932E+0004 -0.27872E+0004 -0.28215E-0009 -0.10442E-0008 -0.41334E-0009
  0.38750E+0004 -0.27865E+0004 -0.79703E-0009 -0.11722E-0008 -0.79877E-0009
  0.39568E+0004 -0.27858E+0004 -0.12616E-0008 -0.12610E-0008 -0.11461E-0008
  0.40000E+0004 -0.27855E+0004 -0.14802E-0008 -0.12915E-0008 -0.13074E-0008
  0.37500E+0004 -0.27745E+0004  0.44786E-0009 -0.96866E-0009  0.23749E-0009
  0.37932E+0004 -0.27742E+0004  0.15973E-0009 -0.10502E-0008  0.25260E-0010
  0.38750E+0004 -0.27735E+0004 -0.36581E-0009 -0.11785E-0008 -0.36306E-0009
  0.39568E+0004 -0.27728E+0004 -0.84395E-0009 -0.12686E-0008 -0.71463E-0009
  0.40000E+0004 -0.27724E+0004 -0.10714E-0008 -0.13003E-0008 -0.87929E-0009
  0.40000E+0004 -0.28483E+0004 -0.33102E-0008 -0.12219E-0008 -0.31314E-0008
  0.40432E+0004 -0.28480E+0004 -0.34507E-0008 -0.12341E-0008 -0.32460E-0008
  0.41250E+0004 -0.28475E+0004 -0.36458E-0008 -0.12269E-0008 -0.34005E-0008
  0.42068E+0004 -0.28470E+0004 -0.37507E-0008 -0.11872E-0008 -0.34684E-0008
  0.42500E+0004 -0.28468E+0004 -0.37729E-0008 -0.11561E-0008 -0.34697E-0008
  0.40000E+0004 -0.28352E+0004 -0.29529E-0008 -0.12402E-0008 -0.27882E-0008
  0.40432E+0004 -0.28349E+0004 -0.31068E-0008 -0.12541E-0008 -0.29099E-0008
  0.41250E+0004 -0.28344E+0004 -0.33300E-0008 -0.12506E-0008 -0.30798E-0008
  0.42068E+0004 -0.28338E+0004 -0.34675E-0008 -0.12150E-0008 -0.31671E-0008
  0.42500E+0004 -0.28336E+0004 -0.35091E-0008 -0.11861E-0008 -0.31808E-0008
  0.40000E+0004 -0.28103E+0004 -0.22360E-0008 -0.12694E-0008 -0.20797E-0008
  0.40432E+0004 -0.28100E+0004 -0.24134E-0008 -0.12863E-0008 -0.22136E-0008
  0.41250E+0004 -0.28094E+0004 -0.26878E-0008 -0.12897E-0008 -0.24113E-0008
  0.42068E+0004 -0.28088E+0004 -0.28864E-0008 -0.12616E-0008 -0.25356E-0008
  0.42500E+0004 -0.28085E+0004 -0.29647E-0008 -0.12368E-0008 -0.25736E-0008
  0.40000E+0004 -0.27855E+0004 -0.14802E-0008 -0.12915E-0008 -0.13074E-0008
  0.40432E+0004 -0.27851E+0004 -0.16788E-0008 -0.13112E-0008 -0.14513E-0008
  0.41250E+0004 -0.27844E+0004 -0.20009E-0008 -0.13210E-0008 -0.16745E-0008
  0.42068E+0004 -0.27838E+0004 -0.22587E-0008 -0.13002E-0008 -0.18357E-0008
  0.42500E+0004 -0.27834E+0004 -0.23733E-0008 -0.12793E-0008 -0.18989E-0008
  0.40000E+0004 -0.27724E+0004 -0.10714E-0008 -0.13003E-0008 -0.87929E-0009
  0.40432E+0004 -0.27720E+0004 -0.12800E-0008 -0.13214E-0008 -0.10276E-0008
  0.41250E+0004 -0.27713E+0004 -0.16257E-0008 -0.13344E-0008 -0.12631E-0008
  0.42068E+0004 -0.27706E+0004 -0.19136E-0008 -0.13173E-0008 -0.14435E-0008
  0.42500E+0004 -0.27702E+0004 -0.20470E-0008 -0.12984E-0008 -0.15201E-0008
  0.42500E+0004 -0.28468E+0004 -0.37729E-0008 -0.11561E-0008 -0.34697E-0008
  0.42932E+0004 -0.28466E+0004 -0.37761E-0008 -0.11203E-0008 -0.34493E-0008
  0.43750E+0004 -0.28462E+0004 -0.37376E-0008 -0.10429E-0008 -0.33560E-0008
  0.44568E+0004 -0.28458E+0004 -0.36572E-0008 -0.96042E-0009 -0.32051E-0008
  0.45000E+0004 -0.28455E+0004 -0.36039E-0008 -0.91633E-0009 -0.31086E-0008
  0.42500E+0004 -0.28336E+0004 -0.35091E-0008 -0.11861E-0008 -0.31808E-0008
  0.42932E+0004 -0.28333E+0004 -0.35333E-0008 -0.11523E-0008 -0.31747E-0008
  0.43750E+0004 -0.28329E+0004 -0.35386E-0008 -0.10785E-0008 -0.31137E-0008
  0.44568E+0004 -0.28324E+0004 -0.35062E-0008 -0.99850E-0009 -0.30015E-0008
  0.45000E+0004 -0.28322E+0004 -0.34792E-0008 -0.95533E-0009 -0.29274E-0008
  0.42500E+0004 -0.28085E+0004 -0.29647E-0008 -0.12368E-0008 -0.25736E-0008
  0.42932E+0004 -0.28082E+0004 -0.30290E-0008 -0.12068E-0008 -0.25959E-0008
  0.43750E+0004 -0.28077E+0004 -0.31185E-0008 -0.11396E-0008 -0.25994E-0008
  0.44568E+0004 -0.28072E+0004 -0.31786E-0008 -0.10647E-0008 -0.25645E-0008
  0.45000E+0004 -0.28069E+0004 -0.32024E-0008 -0.10234E-0008 -0.25352E-0008
  0.42500E+0004 -0.27834E+0004 -0.23733E-0008 -0.12793E-0008 -0.18989E-0008
  0.42932E+0004 -0.27831E+0004 -0.24776E-0008 -0.12531E-0008 -0.19507E-0008
  0.43750E+0004 -0.27825E+0004 -0.26515E-0008 -0.11925E-0008 -0.20220E-0008
  0.44568E+0004 -0.27820E+0004 -0.28048E-0008 -0.11229E-0008 -0.20682E-0008
  0.45000E+0004 -0.27816E+0004 -0.28797E-0008 -0.10838E-0008 -0.20859E-0008
  0.42500E+0004 -0.27702E+0004 -0.20470E-0008 -0.12984E-0008 -0.15201E-0008
  0.42932E+0004 -0.27699E+0004 -0.21721E-0008 -0.12742E-0008 -0.15878E-0008
  0.43750E+0004 -0.27692E+0004 -0.23902E-0008 -0.12172E-0008 -0.16957E-0008
  0.44568E+0004 -0.27686E+0004 -0.25923E-0008 -0.11504E-0008 -0.17857E-0008
  0.45000E+0004 -0.27683E+0004 -0.26940E-0008 -0.11125E-0008 -0.18288E-0008
  0.45000E+0004 -0.28455E+0004 -0.36039E-0008 -0.91633E-0009 -0.31086E-0008
  0.45432E+0004 -0.28453E+0004 -0.35454E-0008 -0.87313E-0009 -0.30026E-0008
  0.46250E+0004 -0.28448E+0004 -0.34263E-0008 -0.79216E-0009 -0.27870E-0008
  0.47068E+0004 -0.28443E+0004 -0.32980E-0008 -0.71219E-0009 -0.25596E-0008
  0.47500E+0004 -0.28441E+0004 -0.32253E-0008 -0.66913E-0009 -0.24372E-0008
  0.45000E+0004 -0.28322E+0004 -0.34792E-0008 -0.95533E-0009 -0.29274E-0008
  0.45432E+0004 -0.28319E+0004 -0.34472E-0008 -0.91269E-0009 -0.28448E-0008
  0.46250E+0004 -0.28314E+0004 -0.33769E-0008 -0.83190E-0009 -0.26741E-0008
  0.47068E+0004 -0.28309E+0004 -0.32928E-0008 -0.75095E-0009 -0.24896E-0008
  0.47500E+0004 -0.28306E+0004 -0.32405E-0008 -0.70700E-0009 -0.23875E-0008
  0.45000E+0004 -0.28069E+0004 -0.32024E-0008 -0.10234E-0008 -0.25352E-0008
  0.45432E+0004 -0.28066E+0004 -0.32212E-0008 -0.98204E-0009 -0.24989E-0008
  0.46250E+0004 -0.28060E+0004 -0.32448E-0008 -0.90210E-0009 -0.24175E-0008
  0.47068E+0004 -0.28054E+0004 -0.32455E-0008 -0.81993E-0009 -0.23176E-0008
  0.47500E+0004 -0.28051E+0004 -0.32321E-0008 -0.77464E-0009 -0.22556E-0008
  0.45000E+0004 -0.27816E+0004 -0.28797E-0008 -0.10838E-0008 -0.20859E-0008
  0.45432E+0004 -0.27813E+0004 -0.29496E-0008 -0.10440E-0008 -0.20979E-0008
  0.46250E+0004 -0.27806E+0004 -0.30672E-0008 -0.96552E-0009 -0.21095E-0008
  0.47068E+0004 -0.27799E+0004 -0.31524E-0008 -0.88294E-0009 -0.20973E-0008
  0.47500E+0004 -0.27795E+0004 -0.31775E-0008 -0.83676E-0009 -0.20770E-0008
  0.45000E+0004 -0.27683E+0004 -0.26940E-0008 -0.11125E-0008 -0.18288E-0008
  0.45432E+0004 -0.27679E+0004 -0.27906E-0008 -0.10736E-0008 -0.18668E-0008
  0.46250E+0004 -0.27672E+0004 -0.29573E-0008 -0.99623E-0009 -0.19283E-0008
  0.47068E+0004 -0.27665E+0004 -0.30863E-0008 -0.91374E-0009 -0.19632E-0008
  0.47500E+0004 -0.27661E+0004 -0.31314E-0008 -0.86727E-0009 -0.19652E-0008
  0.47500E+0004 -0.28441E+0004 -0.32253E-0008 -0.66913E-0009 -0.24372E-0008
  0.47932E+0004 -0.28437E+0004 -0.31479E-0008 -0.62561E-0009 -0.23122E-0008
  0.48750E+0004 -0.28429E+0004 -0.29818E-0008 -0.53763E-0009 -0.20696E-0008
  0.49568E+0004 -0.28422E+0004 -0.27788E-0008 -0.44052E-0009 -0.18125E-0008
  0.50000E+0004 -0.28418E+0004 -0.26529E-0008 -0.38484E-0009 -0.16686E-0008
  0.47500E+0004 -0.28306E+0004 -0.32405E-0008 -0.70700E-0009 -0.23875E-0008
  0.47932E+0004 -0.28302E+0004 -0.31806E-0008 -0.66235E-0009 -0.22803E-0008
  0.48750E+0004 -0.28294E+0004 -0.30391E-0008 -0.57177E-0009 -0.20634E-0008
  0.49568E+0004 -0.28286E+0004 -0.28482E-0008 -0.47163E-0009 -0.18197E-0008
  0.50000E+0004 -0.28282E+0004 -0.27236E-0008 -0.41428E-0009 -0.16775E-0008
  0.47500E+0004 -0.28051E+0004 -0.32321E-0008 -0.77464E-0009 -0.22556E-0008
  0.47932E+0004 -0.28046E+0004 -0.32055E-0008 -0.72821E-0009 -0.21837E-0008
  0.48750E+0004 -0.28037E+0004 -0.31110E-0008 -0.63338E-0009 -0.20184E-0008
  0.49568E+0004 -0.28028E+0004 -0.29436E-0008 -0.52820E-0009 -0.18030E-0008
  0.50000E+0004 -0.28023E+0004 -0.28219E-0008 -0.46803E-0009 -0.16659E-0008
  0.47500E+0004 -0.27795E+0004 -0.31775E-0008 -0.83676E-0009 -0.20770E-0008
  0.47932E+0004 -0.27790E+0004 -0.31840E-0008 -0.78903E-0009 -0.20418E-0008
  0.48750E+0004 -0.27780E+0004 -0.31359E-0008 -0.69086E-0009 -0.19310E-0008
  0.49568E+0004 -0.27769E+0004 -0.29923E-0008 -0.58153E-0009 -0.17473E-0008
  0.50000E+0004 -0.27764E+0004 -0.28742E-0008 -0.51901E-0009 -0.16173E-0008
  0.47500E+0004 -0.27661E+0004 -0.31314E-0008 -0.86727E-0009 -0.19652E-0008
  0.47932E+0004 -0.27655E+0004 -0.31549E-0008 -0.81903E-0009 -0.19497E-0008
  0.48750E+0004 -0.27644E+0004 -0.31308E-0008 -0.71947E-0009 -0.18684E-0008
  0.49568E+0004 -0.27633E+0004 -0.29997E-0008 -0.60830E-0009 -0.17025E-0008
  0.50000E+0004 -0.27627E+0004 -0.28836E-0008 -0.54473E-0009 -0.15771E-0008
  0.50000E+0004 -0.28418E+0004 -0.26529E-0008 -0.38484E-0009 -0.16686E-0008
  0.50432E+0004 -0.28414E+0004 -0.25124E-0008 -0.32629E-0009 -0.15171E-0008
  0.51250E+0004 -0.28406E+0004 -0.22046E-0008 -0.20772E-0009 -0.12078E-0008
  0.52068E+0004 -0.28398E+0004 -0.18463E-0008 -0.82417E-0010 -0.86889E-0009
  0.52500E+0004 -0.28394E+0004 -0.16414E-0008 -0.15385E-0010 -0.68038E-0009
  0.50000E+0004 -0.28282E+0004 -0.27236E-0008 -0.41428E-0009 -0.16775E-0008
  0.50432E+0004 -0.28277E+0004 -0.25809E-0008 -0.35407E-0009 -0.15241E-0008
  0.51250E+0004 -0.28268E+0004 -0.22610E-0008 -0.23244E-0009 -0.12021E-0008
  0.52068E+0004 -0.28260E+0004 -0.18826E-0008 -0.10434E-0009 -0.84116E-0009
  0.52500E+0004 -0.28255E+0004 -0.16651E-0008 -0.35980E-0010 -0.63865E-0009
  0.50000E+0004 -0.28023E+0004 -0.28219E-0008 -0.46803E-0009 -0.16659E-0008
  0.50432E+0004 -0.28017E+0004 -0.26760E-0008 -0.40499E-0009 -0.15107E-0008
  0.51250E+0004 -0.28007E+0004 -0.23354E-0008 -0.27814E-0009 -0.11691E-0008
  0.52068E+0004 -0.27997E+0004 -0.19223E-0008 -0.14524E-0009 -0.77199E-0009
  0.52500E+0004 -0.27992E+0004 -0.16836E-0008 -0.74579E-0010 -0.54634E-0009
  0.50000E+0004 -0.27764E+0004 -0.28742E-0008 -0.51901E-0009 -0.16173E-0008
  0.50432E+0004 -0.27758E+0004 -0.27260E-0008 -0.45358E-0009 -0.14629E-0008
  0.51250E+0004 -0.27747E+0004 -0.23679E-0008 -0.32225E-0009 -0.11077E-0008
  0.52068E+0004 -0.27735E+0004 -0.19254E-0008 -0.18520E-0009 -0.68218E-0009
  0.52500E+0004 -0.27729E+0004 -0.16688E-0008 -0.11253E-0009 -0.43816E-0009
  0.50000E+0004 -0.27627E+0004 -0.28836E-0008 -0.54473E-0009 -0.15771E-0008
  0.50432E+0004 -0.27621E+0004 -0.27347E-0008 -0.47821E-0009 -0.14242E-0008
  0.51250E+0004 -0.27609E+0004 -0.23687E-0008 -0.34482E-0009 -0.10643E-0008
  0.52068E+0004 -0.27597E+0004 -0.19128E-0008 -0.20585E-0009 -0.62703E-0009
  0.52500E+0004 -0.27591E+0004 -0.16483E-0008 -0.13224E-0009 -0.37533E-0009
  0.52500E+0004 -0.28394E+0004 -0.16414E-0008 -0.15385E-0010 -0.68038E-0009
  0.52932E+0004 -0.28390E+0004 -0.14289E-0008  0.51180E-0010 -0.48720E-0009
  0.53750E+0004 -0.28384E+0004 -0.10216E-0008  0.17162E-0009 -0.11870E-0009
  0.54568E+0004 -0.28378E+0004 -0.63454E-0009  0.27807E-0009  0.23487E-0009
  0.55000E+0004 -0.28375E+0004 -0.45033E-0009  0.32603E-0009  0.40637E-0009
  0.52500E+0004 -0.28255E+0004 -0.16651E-0008 -0.35980E-0010 -0.63865E-0009
  0.52932E+0004 -0.28251E+0004 -0.14398E-0008  0.31786E-0010 -0.43075E-0009
  0.53750E+0004 -0.28245E+0004 -0.10093E-0008  0.15417E-0009 -0.34883E-0010
  0.54568E+0004 -0.28238E+0004 -0.60424E-0009  0.26204E-0009  0.34136E-0009
  0.55000E+0004 -0.28234E+0004 -0.41394E-0009  0.31054E-0009  0.52147E-0009
  0.52500E+0004 -0.27992E+0004 -0.16836E-0008 -0.74579E-0010 -0.54634E-0009
  0.52932E+0004 -0.27988E+0004 -0.14367E-0008 -0.47341E-0011 -0.31428E-0009
  0.53750E+0004 -0.27980E+0004 -0.96807E-0009  0.12102E-0009  0.12578E-0009
  0.54568E+0004 -0.27972E+0004 -0.53540E-0009  0.23137E-0009  0.53687E-0009
  0.55000E+0004 -0.27968E+0004 -0.33692E-0009  0.28084E-0009  0.72904E-0009
  0.52500E+0004 -0.27729E+0004 -0.16688E-0008 -0.11253E-0009 -0.43816E-0009
  0.52932E+0004 -0.27725E+0004 -0.14041E-0008 -0.40866E-0010 -0.18712E-0009
  0.53750E+0004 -0.27716E+0004 -0.90570E-0009  0.87867E-0010  0.28651E-0009
  0.54568E+0004 -0.27707E+0004 -0.45415E-0009  0.20044E-0009  0.72143E-0009
  0.55000E+0004 -0.27702E+0004 -0.25198E-0009  0.25080E-0009  0.92001E-0009
  0.52500E+0004 -0.27591E+0004 -0.16483E-0008 -0.13224E-0009 -0.37533E-0009
  0.52932E+0004 -0.27586E+0004 -0.13759E-0008 -0.59722E-0010 -0.11645E-0009
  0.53750E+0004 -0.27576E+0004 -0.86523E-0009  0.70425E-0010  0.37047E-0009
  0.54568E+0004 -0.27567E+0004 -0.40731E-0009  0.18407E-0009  0.81342E-0009
  0.55000E+0004 -0.27562E+0004 -0.20500E-0009  0.23487E-0009  0.10131E-0008
  0.55000E+0004 -0.28375E+0004 -0.45033E-0009  0.32603E-0009  0.40637E-0009
  0.55432E+0004 -0.28372E+0004 -0.28618E-0009  0.36718E-0009  0.56259E-0009
  0.56250E+0004 -0.28367E+0004 -0.46420E-0010  0.42334E-0009  0.80338E-0009
  0.57068E+0004 -0.28362E+0004  0.80585E-0010  0.44790E-0009  0.95579E-0009
  0.57500E+0004 -0.28359E+0004  0.96870E-0010  0.44758E-0009  0.99532E-0009
  0.55000E+0004 -0.28234E+0004 -0.41394E-0009  0.31054E-0009  0.52147E-0009
  0.55432E+0004 -0.28231E+0004 -0.24658E-0009  0.35207E-0009  0.68333E-0009
  0.56250E+0004 -0.28226E+0004 -0.95891E-0011  0.40856E-0009  0.92559E-0009
  0.57068E+0004 -0.28220E+0004  0.10267E-0009  0.43286E-0009  0.10667E-0008
  0.57500E+0004 -0.28217E+0004  0.10660E-0009  0.43218E-0009  0.10954E-0008
  0.55000E+0004 -0.27968E+0004 -0.33692E-0009  0.28084E-0009  0.72904E-0009
  0.55432E+0004 -0.27965E+0004 -0.16678E-0009  0.32305E-0009  0.89751E-0009
  0.56250E+0004 -0.27958E+0004  0.59560E-0010  0.38014E-0009  0.11357E-0008
  0.57068E+0004 -0.27952E+0004  0.13994E-0009  0.40407E-0009  0.12501E-0008
  0.57500E+0004 -0.27949E+0004  0.11918E-0009  0.40280E-0009  0.12562E-0008
  0.55000E+0004 -0.27702E+0004 -0.25198E-0009  0.25080E-0009  0.92001E-0009
  0.55432E+0004 -0.27698E+0004 -0.83285E-0010  0.29365E-0009  0.10897E-0008
  0.56250E+0004 -0.27691E+0004  0.12561E-0009  0.35138E-0009  0.13149E-0008
  0.57068E+0004 -0.27684E+0004  0.16967E-0009  0.37510E-0009  0.13963E-0008
  0.57500E+0004 -0.27680E+0004  0.12304E-0009  0.37338E-0009  0.13776E-0008
  0.55000E+0004 -0.27562E+0004 -0.20500E-0009  0.23487E-0009  0.10131E-0008
  0.55432E+0004 -0.27558E+0004 -0.38738E-0010  0.27805E-0009  0.11813E-0008
  0.56250E+0004 -0.27550E+0004  0.15841E-0009  0.33614E-0009  0.13963E-0008
  0.57068E+0004 -0.27543E+0004  0.18181E-0009  0.35983E-0009  0.14579E-0008
  0.57500E+0004 -0.27539E+0004  0.12125E-0009  0.35793E-0009  0.14255E-0008
  0.57500E+0004 -0.28359E+0004  0.96870E-0010  0.44758E-0009  0.99532E-0009
  0.57932E+0004 -0.28356E+0004  0.77586E-0010  0.43811E-0009  0.10065E-0008
  0.58750E+0004 -0.28350E+0004 -0.54600E-0010  0.39642E-0009  0.94765E-0009
  0.59568E+0004 -0.28344E+0004 -0.29703E-0009  0.32724E-0009  0.79459E-0009
  0.60000E+0004 -0.28341E+0004 -0.46042E-0009  0.28161E-0009  0.68201E-0009
  0.57500E+0004 -0.28217E+0004  0.10660E-0009  0.43218E-0009  0.10954E-0008
  0.57932E+0004 -0.28214E+0004  0.72167E-0010  0.42219E-0009  0.10925E-0008
  0.58750E+0004 -0.28208E+0004 -0.94760E-0010  0.37908E-0009  0.10006E-0008
  0.59568E+0004 -0.28201E+0004 -0.37646E-0009  0.30794E-0009  0.80937E-0009
  0.60000E+0004 -0.28198E+0004 -0.56081E-0009  0.26107E-0009  0.67626E-0009
  0.57500E+0004 -0.27949E+0004  0.11918E-0009  0.40280E-0009  0.12562E-0008
  0.57932E+0004 -0.27945E+0004  0.55368E-0010  0.39193E-0009  0.12256E-0008
  0.58750E+0004 -0.27937E+0004 -0.17692E-0009  0.34641E-0009  0.10704E-0008
  0.59568E+0004 -0.27930E+0004 -0.53031E-0009  0.27190E-0009  0.80859E-0009
  0.60000E+0004 -0.27926E+0004 -0.75209E-0009  0.22288E-0009  0.63859E-0009
  0.57500E+0004 -0.27680E+0004  0.12304E-0009  0.37338E-0009  0.13776E-0008
  0.57932E+0004 -0.27676E+0004  0.29515E-0010  0.36182E-0009  0.13181E-0008
  0.58750E+0004 -0.27667E+0004 -0.26627E-0009  0.31429E-0009  0.10999E-0008
  0.59568E+0004 -0.27659E+0004 -0.68644E-0009  0.23691E-0009  0.77124E-0009
  0.60000E+0004 -0.27654E+0004 -0.94203E-0009  0.18602E-0009  0.56750E-0009
  0.57500E+0004 -0.27539E+0004  0.12125E-0009  0.35793E-0009  0.14255E-0008
  0.57932E+0004 -0.27534E+0004  0.12148E-0010  0.34608E-0009  0.13503E-0008
  0.58750E+0004 -0.27525E+0004 -0.31590E-0009  0.29767E-0009  0.10995E-0008
  0.59568E+0004 -0.27516E+0004 -0.76883E-0009  0.21899E-0009  0.73750E-0009
  0.60000E+0004 -0.27511E+0004 -0.10406E-0008  0.16722E-0009  0.51745E-0009
  0.60000E+0004 -0.28341E+0004 -0.46042E-0009  0.28161E-0009  0.68201E-0009
  0.60432E+0004 -0.28336E+0004 -0.64258E-0009  0.23086E-0009  0.55269E-0009
  0.61250E+0004 -0.28328E+0004 -0.10170E-0008  0.12473E-0009  0.27604E-0009
  0.62068E+0004 -0.28319E+0004 -0.13937E-0008  0.12108E-0010 -0.13294E-0010
  0.62500E+0004 -0.28315E+0004 -0.15796E-0008 -0.47569E-0010 -0.16014E-0009
  0.60000E+0004 -0.28198E+0004 -0.56081E-0009  0.26107E-0009  0.67626E-0009
  0.60432E+0004 -0.28193E+0004 -0.76323E-0009  0.20896E-0009  0.52708E-0009
  0.61250E+0004 -0.28183E+0004 -0.11713E-0008  0.99943E-0010  0.21775E-0009
  0.62068E+0004 -0.28174E+0004 -0.15715E-0008 -0.15771E-0010 -0.93572E-0010
  0.62500E+0004 -0.28169E+0004 -0.17643E-0008 -0.77125E-0010 -0.24624E-0009
  0.60000E+0004 -0.27926E+0004 -0.75209E-0009  0.22288E-0009  0.63859E-0009
  0.60432E+0004 -0.27920E+0004 -0.99018E-0009  0.16842E-0009  0.45424E-0009
  0.61250E+0004 -0.27910E+0004 -0.14558E-0008  0.54350E-0010  0.89067E-0010
  0.62068E+0004 -0.27899E+0004 -0.18935E-0008 -0.66829E-0010 -0.25664E-0009
  0.62500E+0004 -0.27893E+0004 -0.20957E-0008 -0.13116E-0009 -0.41629E-0009
  0.60000E+0004 -0.27654E+0004 -0.94203E-0009  0.18602E-0009  0.56750E-0009
  0.60432E+0004 -0.27648E+0004 -0.12115E-0008  0.12949E-0009  0.35182E-0009
  0.61250E+0004 -0.27636E+0004 -0.17255E-0008  0.10955E-0010 -0.60350E-0010
  0.62068E+0004 -0.27624E+0004 -0.21911E-0008 -0.11513E-0009 -0.43047E-0009
  0.62500E+0004 -0.27617E+0004 -0.23978E-0008 -0.18218E-0009 -0.59173E-0009
  0.60000E+0004 -0.27511E+0004 -0.10406E-0008  0.16722E-0009  0.51745E-0009
  0.60432E+0004 -0.27504E+0004 -0.13247E-0008  0.10974E-0009  0.28699E-0009
  0.61250E+0004 -0.27492E+0004 -0.18602E-0008 -0.10909E-0010 -0.14613E-0009
  0.62068E+0004 -0.27479E+0004 -0.23363E-0008 -0.13935E-0009 -0.52500E-0009
  0.62500E+0004 -0.27472E+0004 -0.25434E-0008 -0.20772E-0009 -0.68497E-0009
  0.62500E+0004 -0.28315E+0004 -0.15796E-0008 -0.47569E-0010 -0.16014E-0009
  0.62932E+0004 -0.28308E+0004 -0.17519E-0008 -0.10648E-0009 -0.29825E-0009
  0.63750E+0004 -0.28296E+0004 -0.20186E-0008 -0.21286E-0009 -0.51997E-0009
  0.64568E+0004 -0.28283E+0004 -0.21874E-0008 -0.30877E-0009 -0.67273E-0009
  0.65000E+0004 -0.28277E+0004 -0.22326E-0008 -0.35444E-0009 -0.72172E-0009
  0.62500E+0004 -0.28169E+0004 -0.17643E-0008 -0.77125E-0010 -0.24624E-0009
  0.62932E+0004 -0.28162E+0004 -0.19393E-0008 -0.13767E-0009 -0.38582E-0009
  0.63750E+0004 -0.28148E+0004 -0.21982E-0008 -0.24695E-0009 -0.59683E-0009
  0.64568E+0004 -0.28135E+0004 -0.23421E-0008 -0.34517E-0009 -0.72140E-0009
  0.65000E+0004 -0.28128E+0004 -0.23678E-0008 -0.39171E-0009 -0.74906E-0009
  0.62500E+0004 -0.27893E+0004 -0.20957E-0008 -0.13116E-0009 -0.41629E-0009
  0.62932E+0004 -0.27885E+0004 -0.22722E-0008 -0.19462E-0009 -0.55451E-0009
  0.63750E+0004 -0.27870E+0004 -0.25103E-0008 -0.30912E-0009 -0.73768E-0009
  0.64568E+0004 -0.27854E+0004 -0.26024E-0008 -0.41152E-0009 -0.80210E-0009
  0.65000E+0004 -0.27846E+0004 -0.25893E-0008 -0.45970E-0009 -0.78629E-0009
  0.62500E+0004 -0.27617E+0004 -0.23978E-0008 -0.18218E-0009 -0.59173E-0009
  0.62932E+0004 -0.27608E+0004 -0.25711E-0008 -0.24829E-0009 -0.72334E-0009
  0.63750E+0004 -0.27591E+0004 -0.27808E-0008 -0.36760E-0009 -0.86953E-0009
  0.64568E+0004 -0.27573E+0004 -0.28164E-0008 -0.47394E-0009 -0.86649E-0009
  0.65000E+0004 -0.27564E+0004 -0.27633E-0008 -0.52368E-0009 -0.80428E-0009
  0.62500E+0004 -0.27472E+0004 -0.25434E-0008 -0.20772E-0009 -0.68497E-0009
  0.62932E+0004 -0.27462E+0004 -0.27132E-0008 -0.27512E-0009 -0.81106E-0009
  0.63750E+0004 -0.27443E+0004 -0.29053E-0008 -0.39680E-0009 -0.93444E-0009
  0.64568E+0004 -0.27425E+0004 -0.29096E-0008 -0.50510E-0009 -0.89349E-0009
  0.65000E+0004 -0.27415E+0004 -0.28353E-0008 -0.55564E-0009 -0.80609E-0009
  0.65000E+0004 -0.28277E+0004 -0.22326E-0008 -0.35444E-0009 -0.72172E-0009
  0.65432E+0004 -0.28268E+0004 -0.22484E-0008 -0.39673E-0009 -0.74822E-0009
  0.66250E+0004 -0.28252E+0004 -0.21944E-0008 -0.46678E-0009 -0.73654E-0009
  0.67068E+0004 -0.28236E+0004 -0.20408E-0008 -0.52324E-0009 -0.65188E-0009
  0.67500E+0004 -0.28227E+0004 -0.19261E-0008 -0.54780E-0009 -0.58296E-0009
  0.65000E+0004 -0.28128E+0004 -0.23678E-0008 -0.39171E-0009 -0.74906E-0009
  0.65432E+0004 -0.28119E+0004 -0.23601E-0008 -0.43459E-0009 -0.75036E-0009
  0.66250E+0004 -0.28101E+0004 -0.22527E-0008 -0.50478E-0009 -0.68282E-0009
  0.67068E+0004 -0.28084E+0004 -0.20386E-0008 -0.55986E-0009 -0.53677E-0009
  0.67500E+0004 -0.28074E+0004 -0.18911E-0008 -0.58302E-0009 -0.43547E-0009
  0.65000E+0004 -0.27846E+0004 -0.25893E-0008 -0.45970E-0009 -0.78629E-0009
  0.65432E+0004 -0.27835E+0004 -0.25358E-0008 -0.50367E-0009 -0.73721E-0009
  0.66250E+0004 -0.27815E+0004 -0.23268E-0008 -0.57422E-0009 -0.56015E-0009
  0.67068E+0004 -0.27795E+0004 -0.20002E-0008 -0.62695E-0009 -0.29599E-0009
  0.67500E+0004 -0.27784E+0004 -0.17928E-0008 -0.64769E-0009 -0.13324E-0009
  0.65000E+0004 -0.27564E+0004 -0.27633E-0008 -0.52368E-0009 -0.80428E-0009
  0.65432E+0004 -0.27552E+0004 -0.26635E-0008 -0.56874E-0009 -0.70260E-0009
  0.66250E+0004 -0.27529E+0004 -0.23550E-0008 -0.63978E-0009 -0.41400E-0009
  0.67068E+0004 -0.27506E+0004 -0.19216E-0008 -0.69050E-0009 -0.32639E-0010
  0.67500E+0004 -0.27494E+0004 -0.16586E-0008 -0.70907E-0009  0.18997E-0009
  0.65000E+0004 -0.27415E+0004 -0.28353E-0008 -0.55564E-0009 -0.80609E-0009
  0.65432E+0004 -0.27402E+0004 -0.27115E-0008 -0.60126E-0009 -0.67628E-0009
  0.66250E+0004 -0.27378E+0004 -0.23523E-0008 -0.67260E-0009 -0.32916E-0009
  0.67068E+0004 -0.27354E+0004 -0.18660E-0008 -0.72240E-0009  0.11242E-0009
  0.67500E+0004 -0.27341E+0004 -0.15761E-0008 -0.73994E-0009  0.36531E-0009
  0.67500E+0004 -0.28227E+0004 -0.19261E-0008 -0.54780E-0009 -0.58296E-0009
  0.67932E+0004 -0.28218E+0004 -0.17916E-0008 -0.56871E-0009 -0.49939E-0009
  0.68750E+0004 -0.28199E+0004 -0.14955E-0008 -0.59805E-0009 -0.31422E-0009
  0.69568E+0004 -0.28180E+0004 -0.11663E-0008 -0.61236E-0009 -0.11263E-0009
  0.70000E+0004 -0.28171E+0004 -0.98743E-0009 -0.61346E-0009 -0.70627E-0011
  0.67500E+0004 -0.28074E+0004 -0.18911E-0008 -0.58302E-0009 -0.43547E-0009
  0.67932E+0004 -0.28064E+0004 -0.17243E-0008 -0.60209E-0009 -0.32057E-0009
  0.68750E+0004 -0.28043E+0004 -0.13718E-0008 -0.62667E-0009 -0.82871E-0010
  0.69568E+0004 -0.28023E+0004 -0.99676E-0009 -0.63471E-0009  0.15774E-0009
  0.70000E+0004 -0.28013E+0004 -0.79960E-0009 -0.63200E-0009  0.27696E-0009
  0.67500E+0004 -0.27784E+0004 -0.17928E-0008 -0.64769E-0009 -0.13324E-0009
  0.67932E+0004 -0.27772E+0004 -0.15675E-0008 -0.66350E-0009  0.40509E-0010
  0.68750E+0004 -0.27749E+0004 -0.11151E-0008 -0.67961E-0009  0.37529E-0009
  0.69568E+0004 -0.27725E+0004 -0.66272E-0009 -0.67641E-0009  0.68539E-0009
  0.70000E+0004 -0.27713E+0004 -0.43653E-0009 -0.66682E-0009  0.82741E-0009
  0.67500E+0004 -0.27494E+0004 -0.16586E-0008 -0.70907E-0009  0.18997E-0009
  0.67932E+0004 -0.27480E+0004 -0.13802E-0008 -0.72195E-0009  0.42024E-0009
  0.68750E+0004 -0.27454E+0004 -0.84009E-0009 -0.73034E-0009  0.84580E-0009
  0.69568E+0004 -0.27428E+0004 -0.32482E-0009 -0.71676E-0009  0.12171E-0008
  0.70000E+0004 -0.27414E+0004 -0.77883E-0010 -0.70078E-0009  0.13770E-0008
  0.67500E+0004 -0.27341E+0004 -0.15761E-0008 -0.73994E-0009  0.36531E-0009
  0.67932E+0004 -0.27326E+0004 -0.12725E-0008 -0.75140E-0009  0.62376E-0009
  0.68750E+0004 -0.27298E+0004 -0.69202E-0009 -0.75600E-0009  0.10935E-0008
  0.69568E+0004 -0.27271E+0004 -0.15017E-0009 -0.73732E-0009  0.14929E-0008
  0.70000E+0004 -0.27256E+0004  0.10411E-0009 -0.71816E-0009  0.16598E-0008
  0.70000E+0004 -0.28171E+0004 -0.98743E-0009 -0.61346E-0009 -0.70627E-0011
  0.70432E+0004 -0.28160E+0004 -0.80823E-0009 -0.60940E-0009  0.95215E-0010
  0.71250E+0004 -0.28140E+0004 -0.48153E-0009 -0.58727E-0009  0.26600E-0009
  0.72068E+0004 -0.28120E+0004 -0.18916E-0009 -0.54452E-0009  0.38933E-0009
  0.72500E+0004 -0.28109E+0004 -0.55441E-0010 -0.51383E-0009  0.42914E-0009
  0.70000E+0004 -0.28013E+0004 -0.79960E-0009 -0.63200E-0009  0.27696E-0009
  0.70432E+0004 -0.28001E+0004 -0.60654E-0009 -0.62383E-0009  0.38778E-0009
  0.71250E+0004 -0.27979E+0004 -0.26713E-0009 -0.59336E-0009  0.55941E-0009
  0.72068E+0004 -0.27957E+0004  0.20021E-0010 -0.54187E-0009  0.66366E-0009
  0.72500E+0004 -0.27946E+0004  0.14408E-0009 -0.50654E-0009  0.68579E-0009
  0.70000E+0004 -0.27713E+0004 -0.43653E-0009 -0.66682E-0009  0.82741E-0009
  0.70432E+0004 -0.27700E+0004 -0.22338E-0009 -0.65124E-0009  0.95088E-0009
  0.71250E+0004 -0.27675E+0004  0.12759E-0009 -0.60564E-0009  0.11165E-0008
  0.72068E+0004 -0.27649E+0004  0.39184E-0009 -0.53814E-0009  0.11763E-0008
  0.72500E+0004 -0.27636E+0004  0.49086E-0009 -0.49428E-0009  0.11605E-0008
  0.70000E+0004 -0.27414E+0004 -0.77883E-0010 -0.70078E-0009  0.13770E-0008
  0.70432E+0004 -0.27399E+0004  0.14673E-0009 -0.67829E-0009  0.15078E-0008
  0.71250E+0004 -0.27370E+0004  0.49259E-0009 -0.61845E-0009  0.16570E-0008
  0.72068E+0004 -0.27342E+0004  0.71787E-0009 -0.53580E-0009  0.16622E-0008
  0.72500E+0004 -0.27327E+0004  0.78403E-0009 -0.48380E-0009  0.16039E-0008
  0.70000E+0004 -0.27256E+0004  0.10411E-0009 -0.71816E-0009  0.16598E-0008
  0.70432E+0004 -0.27240E+0004  0.33114E-0009 -0.69223E-0009  0.17921E-0008
  0.71250E+0004 -0.27210E+0004  0.66769E-0009 -0.62528E-0009  0.19284E-0008
  0.72068E+0004 -0.27179E+0004  0.86652E-0009 -0.53500E-0009  0.19014E-0008
  0.72500E+0004 -0.27163E+0004  0.91269E-0009 -0.47889E-0009  0.18191E-0008
  0.72500E+0004 -0.28109E+0004 -0.55441E-0010 -0.51383E-0009  0.42914E-0009
  0.72932E+0004 -0.28097E+0004  0.61322E-0010 -0.47739E-0009  0.44884E-0009
  0.73750E+0004 -0.28076E+0004  0.22422E-0009 -0.39510E-0009  0.42077E-0009
  0.74568E+0004 -0.28054E+0004  0.29679E-0009 -0.29924E-0009  0.29579E-0009
  0.75000E+0004 -0.28043E+0004  0.29431E-0009 -0.24549E-0009  0.18835E-0009
  0.72500E+0004 -0.27946E+0004  0.14408E-0009 -0.50654E-0009  0.68579E-0009
  0.72932E+0004 -0.27933E+0004  0.24685E-0009 -0.46546E-0009  0.68308E-0009
  0.73750E+0004 -0.27910E+0004  0.37257E-0009 -0.37457E-0009  0.60063E-0009
  0.74568E+0004 -0.27886E+0004  0.39677E-0009 -0.27032E-0009  0.40836E-0009
  0.75000E+0004 -0.27874E+0004  0.36543E-0009 -0.21224E-0009  0.26133E-0009
  0.72500E+0004 -0.27636E+0004  0.49086E-0009 -0.49428E-0009  0.11605E-0008
  0.72932E+0004 -0.27622E+0004  0.56061E-0009 -0.44464E-0009  0.11111E-0008
  0.73750E+0004 -0.27595E+0004  0.60493E-0009 -0.33777E-0009  0.91875E-0009
  0.74568E+0004 -0.27568E+0004  0.52932E-0009 -0.21787E-0009  0.59450E-0009
  0.75000E+0004 -0.27553E+0004  0.44047E-0009 -0.15169E-0009  0.37143E-0009
  0.72500E+0004 -0.27327E+0004  0.78403E-0009 -0.48380E-0009  0.16039E-0008
  0.72932E+0004 -0.27310E+0004  0.81356E-0009 -0.42595E-0009  0.15035E-0008
  0.73750E+0004 -0.27280E+0004  0.76547E-0009 -0.30367E-0009  0.11956E-0008
  0.74568E+0004 -0.27249E+0004  0.58362E-0009 -0.16857E-0009  0.73797E-0009
  0.75000E+0004 -0.27233E+0004  0.43611E-0009 -0.94515E-0010  0.44020E-0009
  0.72500E+0004 -0.27163E+0004  0.91269E-0009 -0.47889E-0009  0.18191E-0008
  0.72932E+0004 -0.27146E+0004  0.91873E-0009 -0.41687E-0009  0.16907E-0008
  0.73750E+0004 -0.27114E+0004  0.81897E-0009 -0.28674E-0009  0.13210E-0008
  0.74568E+0004 -0.27081E+0004  0.58033E-0009 -0.14387E-0009  0.79433E-0009
  0.75000E+0004 -0.27064E+0004  0.40250E-0009 -0.65769E-0010  0.45881E-0009
  0.75000E+0004 -0.28043E+0004  0.29431E-0009 -0.24549E-0009  0.18835E-0009
  0.75432E+0004 -0.28030E+0004  0.26201E-0009 -0.19070E-0009  0.51348E-0010
  0.76250E+0004 -0.28007E+0004  0.11644E-0009 -0.88720E-0010 -0.28759E-0009
  0.77068E+0004 -0.27984E+0004 -0.13698E-0009  0.45876E-0011 -0.72210E-0009
  0.77500E+0004 -0.27972E+0004 -0.31039E-0009  0.48079E-0010 -0.98351E-0009
  0.75000E+0004 -0.27874E+0004  0.36543E-0009 -0.21224E-0009  0.26133E-0009
  0.75432E+0004 -0.27860E+0004  0.30256E-0009 -0.15311E-0009  0.82492E-0010
  0.76250E+0004 -0.27835E+0004  0.96278E-0010 -0.42862E-0010 -0.34008E-0009
  0.77068E+0004 -0.27810E+0004 -0.21860E-0009  0.58956E-0010 -0.86103E-0009
  0.77500E+0004 -0.27797E+0004 -0.42356E-0009  0.10706E-0009 -0.11678E-0008
  0.75000E+0004 -0.27553E+0004  0.44047E-0009 -0.15169E-0009  0.37143E-0009
  0.75432E+0004 -0.27538E+0004  0.31798E-0009 -0.84415E-0010  0.11337E-0009
  0.76250E+0004 -0.27509E+0004 -0.29311E-0011  0.41273E-0010 -0.46430E-0009
  0.77068E+0004 -0.27480E+0004 -0.42871E-0009  0.15893E-0009 -0.11409E-0008
  0.77500E+0004 -0.27465E+0004 -0.68856E-0009  0.21559E-0009 -0.15277E-0008
  0.75000E+0004 -0.27233E+0004  0.43611E-0009 -0.94515E-0010  0.44020E-0009
  0.75432E+0004 -0.27216E+0004  0.25452E-0009 -0.19310E-0010  0.10585E-0009
  0.76250E+0004 -0.27183E+0004 -0.17489E-0009  0.12139E-0009 -0.61645E-0009
  0.77068E+0004 -0.27150E+0004 -0.69861E-0009  0.25435E-0009 -0.14317E-0008
  0.77500E+0004 -0.27133E+0004 -0.10038E-0008  0.31924E-0009 -0.18871E-0008
  0.75000E+0004 -0.27064E+0004  0.40250E-0009 -0.65769E-0010  0.45881E-0009
  0.75432E+0004 -0.27046E+0004  0.19108E-0009  0.13503E-0010  0.86593E-0010
  0.76250E+0004 -0.27011E+0004 -0.29088E-0009  0.16188E-0009 -0.70546E-0009
  0.77068E+0004 -0.26976E+0004 -0.85880E-0009  0.30265E-0009 -0.15847E-0008
  0.77500E+0004 -0.26958E+0004 -0.11830E-0008  0.37173E-0009 -0.20703E-0008
  0.77500E+0004 -0.27972E+0004 -0.31039E-0009  0.48079E-0010 -0.98351E-0009
  0.77932E+0004 -0.27958E+0004 -0.50914E-0009  0.87196E-0010 -0.12649E-0008
  0.78750E+0004 -0.27933E+0004 -0.94132E-0009  0.14652E-0009 -0.18339E-0008
  0.79568E+0004 -0.27908E+0004 -0.14247E-0008  0.18584E-0009 -0.24261E-0008
  0.80000E+0004 -0.27894E+0004 -0.16909E-0008  0.19864E-0009 -0.27374E-0008
  0.77500E+0004 -0.27797E+0004 -0.42356E-0009  0.10706E-0009 -0.11678E-0008
  0.77932E+0004 -0.27782E+0004 -0.65286E-0009  0.15094E-0009 -0.14940E-0008
  0.78750E+0004 -0.27755E+0004 -0.11379E-0008  0.21956E-0009 -0.21433E-0008
  0.79568E+0004 -0.27727E+0004 -0.16647E-0008  0.26840E-0009 -0.28063E-0008
  0.80000E+0004 -0.27713E+0004 -0.19491E-0008  0.28623E-0009 -0.31498E-0008
  0.77500E+0004 -0.27465E+0004 -0.68856E-0009  0.21559E-0009 -0.15277E-0008
  0.77932E+0004 -0.27448E+0004 -0.96942E-0009  0.26826E-0009 -0.19311E-0008
  0.78750E+0004 -0.27416E+0004 -0.15392E-0008  0.35396E-0009 -0.27155E-0008
  0.79568E+0004 -0.27385E+0004 -0.21291E-0008  0.42025E-0009 -0.34925E-0008
  0.80000E+0004 -0.27368E+0004 -0.24364E-0008  0.44732E-0009 -0.38854E-0008
  0.77500E+0004 -0.27133E+0004 -0.10038E-0008  0.31924E-0009 -0.18871E-0008
  0.77932E+0004 -0.27114E+0004 -0.13250E-0008  0.38032E-0009 -0.23548E-0008
  0.78750E+0004 -0.27078E+0004 -0.19538E-0008  0.48231E-0009 -0.32457E-0008
  0.79568E+0004 -0.27042E+0004 -0.25768E-0008  0.56517E-0009 -0.41045E-0008
  0.80000E+0004 -0.27023E+0004 -0.28900E-0008  0.60098E-0009 -0.45288E-0008
  0.77500E+0004 -0.26958E+0004 -0.11830E-0008  0.37173E-0009 -0.20703E-0008
  0.77932E+0004 -0.26938E+0004 -0.15198E-0008  0.43706E-0009 -0.25655E-0008
  0.78750E+0004 -0.26900E+0004 -0.21675E-0008  0.54728E-0009 -0.34989E-0008
  0.79568E+0004 -0.26862E+0004 -0.27943E-0008  0.63847E-0009 -0.43859E-0008
  0.80000E+0004 -0.26842E+0004 -0.31031E-0008  0.67869E-0009 -0.48188E-0008
  0.80000E+0004 -0.27894E+0004 -0.16909E-0008  0.19864E-0009 -0.27374E-0008
  0.80432E+0004 -0.27880E+0004 -0.19617E-0008  0.20717E-0009 -0.30463E-0008
  0.81250E+0004 -0.27853E+0004 -0.24712E-0008  0.21112E-0009 -0.36053E-0008
  0.82068E+0004 -0.27826E+0004 -0.29612E-0008  0.20234E-0009 -0.41177E-0008
  0.82500E+0004 -0.27812E+0004 -0.32074E-0008  0.19338E-0009 -0.43648E-0008
  0.80000E+0004 -0.27713E+0004 -0.19491E-0008  0.28623E-0009 -0.31498E-0008
  0.80432E+0004 -0.27697E+0004 -0.22343E-0008  0.29976E-0009 -0.34867E-0008
  0.81250E+0004 -0.27668E+0004 -0.27596E-0008  0.31288E-0009 -0.40857E-0008
  0.82068E+0004 -0.27638E+0004 -0.32494E-0008  0.31263E-0009 -0.46193E-0008
  0.82500E+0004 -0.27623E+0004 -0.34889E-0008  0.30784E-0009 -0.48701E-0008
  0.80000E+0004 -0.27368E+0004 -0.24364E-0008  0.44732E-0009 -0.38854E-0008
  0.80432E+0004 -0.27350E+0004 -0.27369E-0008  0.47000E-0009 -0.42633E-0008
  0.81250E+0004 -0.27316E+0004 -0.32678E-0008  0.50002E-0009 -0.49141E-0008
  0.82068E+0004 -0.27282E+0004 -0.37316E-0008  0.51560E-0009 -0.54644E-0008
  0.82500E+0004 -0.27265E+0004 -0.39447E-0008  0.51866E-0009 -0.57097E-0008
  0.80000E+0004 -0.27023E+0004 -0.28900E-0008  0.60098E-0009 -0.45288E-0008
  0.80432E+0004 -0.27003E+0004 -0.31879E-0008  0.63235E-0009 -0.49293E-0008
  0.81250E+0004 -0.26965E+0004 -0.36898E-0008  0.67847E-0009 -0.55973E-0008
  0.82068E+0004 -0.26927E+0004 -0.40931E-0008  0.70928E-0009 -0.61306E-0008
  0.82500E+0004 -0.26906E+0004 -0.42623E-0008  0.71994E-0009 -0.63536E-0008
  0.80000E+0004 -0.26842E+0004 -0.31031E-0008  0.67869E-0009 -0.48188E-0008
  0.80432E+0004 -0.26820E+0004 -0.33919E-0008  0.71443E-0009 -0.52230E-0008
  0.81250E+0004 -0.26780E+0004 -0.38641E-0008  0.76866E-0009 -0.58851E-0008
  0.82068E+0004 -0.26739E+0004 -0.42219E-0008  0.80719E-0009 -0.63956E-0008
  0.82500E+0004 -0.26718E+0004 -0.43611E-0008  0.82173E-0009 -0.66003E-0008
  0.82500E+0004 -0.27812E+0004 -0.32074E-0008  0.19338E-0009 -0.43648E-0008
  0.82932E+0004 -0.27799E+0004 -0.34417E-0008  0.18115E-0009 -0.45914E-0008
  0.83750E+0004 -0.27775E+0004 -0.38573E-0008  0.15164E-0009 -0.49731E-0008
  0.84568E+0004 -0.27751E+0004 -0.42355E-0008  0.11469E-0009 -0.52926E-0008
  0.85000E+0004 -0.27738E+0004 -0.44197E-0008  0.92091E-0010 -0.54351E-0008
  0.82500E+0004 -0.27623E+0004 -0.34889E-0008  0.30784E-0009 -0.48701E-0008
  0.82932E+0004 -0.27609E+0004 -0.37121E-0008  0.29946E-0009 -0.50953E-0008
  0.83750E+0004 -0.27583E+0004 -0.40962E-0008  0.27654E-0009 -0.54618E-0008
  0.84568E+0004 -0.27557E+0004 -0.44312E-0008  0.24530E-0009 -0.57525E-0008
  0.85000E+0004 -0.27543E+0004 -0.45889E-0008  0.22538E-0009 -0.58755E-0008
  0.82500E+0004 -0.27265E+0004 -0.39447E-0008  0.51866E-0009 -0.57097E-0008
  0.82932E+0004 -0.27249E+0004 -0.41339E-0008  0.51756E-0009 -0.59206E-0008
  0.83750E+0004 -0.27219E+0004 -0.44334E-0008  0.50729E-0009 -0.62372E-0008
  0.84568E+0004 -0.27189E+0004 -0.46627E-0008  0.48721E-0009 -0.64541E-0008
  0.85000E+0004 -0.27173E+0004 -0.47584E-0008  0.47265E-0009 -0.65309E-0008
  0.82500E+0004 -0.26906E+0004 -0.42623E-0008  0.71994E-0009 -0.63536E-0008
  0.82932E+0004 -0.26889E+0004 -0.44005E-0008  0.72599E-0009 -0.65348E-0008
  0.83750E+0004 -0.26855E+0004 -0.45857E-0008  0.72834E-0009 -0.67752E-0008
  0.84568E+0004 -0.26821E+0004 -0.46824E-0008  0.71961E-0009 -0.68956E-0008
  0.85000E+0004 -0.26803E+0004 -0.47032E-0008  0.71059E-0009 -0.69160E-0008
  0.82500E+0004 -0.26718E+0004 -0.43611E-0008  0.82173E-0009 -0.66003E-0008
  0.82932E+0004 -0.26699E+0004 -0.44664E-0008  0.83145E-0009 -0.67598E-0008
  0.83750E+0004 -0.26662E+0004 -0.45808E-0008  0.84034E-0009 -0.69503E-0008
  0.84568E+0004 -0.26626E+0004 -0.45990E-0008  0.83757E-0009 -0.70124E-0008
  0.85000E+0004 -0.26607E+0004 -0.45766E-0008  0.83148E-0009 -0.70000E-0008
  0.85000E+0004 -0.27738E+0004 -0.44197E-0008  0.92091E-0010 -0.54351E-0008
  0.85432E+0004 -0.27729E+0004 -0.45900E-0008  0.64548E-0010 -0.55507E-0008
  0.86250E+0004 -0.27713E+0004 -0.48854E-0008  0.56697E-0011 -0.57193E-0008
  0.87068E+0004 -0.27696E+0004 -0.51416E-0008 -0.62310E-0010 -0.58172E-0008
  0.87500E+0004 -0.27687E+0004 -0.52593E-0008 -0.10177E-0009 -0.58379E-0008
  0.85000E+0004 -0.27543E+0004 -0.45889E-0008  0.22538E-0009 -0.58755E-0008
  0.85432E+0004 -0.27533E+0004 -0.47319E-0008  0.20012E-0009 -0.59701E-0008
  0.86250E+0004 -0.27515E+0004 -0.49727E-0008  0.14508E-0009 -0.60949E-0008
  0.87068E+0004 -0.27497E+0004 -0.51735E-0008  0.80347E-0010 -0.61465E-0008
  0.87500E+0004 -0.27488E+0004 -0.52623E-0008  0.42381E-0010 -0.61424E-0008
  0.85000E+0004 -0.27173E+0004 -0.47584E-0008  0.47265E-0009 -0.65309E-0008
  0.85432E+0004 -0.27162E+0004 -0.48390E-0008  0.45206E-0009 -0.65780E-0008
  0.86250E+0004 -0.27141E+0004 -0.49580E-0008  0.40499E-0009 -0.66076E-0008
  0.87068E+0004 -0.27120E+0004 -0.50379E-0008  0.34714E-0009 -0.65620E-0008
  0.87500E+0004 -0.27109E+0004 -0.50647E-0008  0.31238E-0009 -0.65071E-0008
  0.85000E+0004 -0.26803E+0004 -0.47032E-0008  0.71059E-0009 -0.69160E-0008
  0.85432E+0004 -0.26790E+0004 -0.47107E-0008  0.69495E-0009 -0.69080E-0008
  0.86250E+0004 -0.26767E+0004 -0.46906E-0008  0.65649E-0009 -0.68313E-0008
  0.87068E+0004 -0.26743E+0004 -0.46361E-0008  0.60624E-0009 -0.66821E-0008
  0.87500E+0004 -0.26731E+0004 -0.45955E-0008  0.57507E-0009 -0.65748E-0008
  0.85000E+0004 -0.26607E+0004 -0.45766E-0008  0.83148E-0009 -0.70000E-0008
  0.85432E+0004 -0.26594E+0004 -0.45427E-0008  0.81853E-0009 -0.69610E-0008
  0.86250E+0004 -0.26569E+0004 -0.44454E-0008  0.78476E-0009 -0.68263E-0008
  0.87068E+0004 -0.26544E+0004 -0.43179E-0008  0.73869E-0009 -0.66225E-0008
  0.87500E+0004 -0.26531E+0004 -0.42415E-0008  0.70952E-0009 -0.64885E-0008
  0.87500E+0004 -0.27687E+0004 -0.52593E-0008 -0.10177E-0009 -0.58379E-0008
  0.87932E+0004 -0.27681E+0004 -0.53640E-0008 -0.14526E-0009 -0.58329E-0008
  0.88750E+0004 -0.27668E+0004 -0.55262E-0008 -0.23325E-0009 -0.57627E-0008
  0.89568E+0004 -0.27656E+0004 -0.56401E-0008 -0.32656E-0009 -0.56149E-0008
  0.90000E+0004 -0.27649E+0004 -0.56811E-0008 -0.37684E-0009 -0.55078E-0008
  0.87500E+0004 -0.27488E+0004 -0.52623E-0008  0.42381E-0010 -0.61424E-0008
  0.87932E+0004 -0.27481E+0004 -0.53396E-0008  0.76527E-0013 -0.61133E-0008
  0.88750E+0004 -0.27467E+0004 -0.54528E-0008 -0.86163E-0010 -0.59979E-0008
  0.89568E+0004 -0.27454E+0004 -0.55219E-0008 -0.17847E-0009 -0.58059E-0008
  0.90000E+0004 -0.27446E+0004 -0.55412E-0008 -0.22858E-0009 -0.56759E-0008
  0.87500E+0004 -0.27109E+0004 -0.50647E-0008  0.31238E-0009 -0.65071E-0008
  0.87932E+0004 -0.27101E+0004 -0.50842E-0008  0.27274E-0009 -0.64300E-0008
  0.88750E+0004 -0.27085E+0004 -0.50949E-0008  0.19058E-0009 -0.62265E-0008
  0.89568E+0004 -0.27070E+0004 -0.50719E-0008  0.10088E-0009 -0.59509E-0008
  0.90000E+0004 -0.27062E+0004 -0.50471E-0008  0.51476E-0010 -0.57785E-0008
  0.87500E+0004 -0.26731E+0004 -0.45955E-0008  0.57507E-0009 -0.65748E-0008
  0.87932E+0004 -0.26721E+0004 -0.45535E-0008  0.53852E-0009 -0.64500E-0008
  0.88750E+0004 -0.26704E+0004 -0.44572E-0008  0.46123E-0009 -0.61620E-0008
  0.89568E+0004 -0.26686E+0004 -0.43408E-0008  0.37494E-0009 -0.58098E-0008
  0.90000E+0004 -0.26677E+0004 -0.42720E-0008  0.32664E-0009 -0.55996E-0008
  0.87500E+0004 -0.26531E+0004 -0.42415E-0008  0.70952E-0009 -0.64885E-0008
  0.87932E+0004 -0.26521E+0004 -0.41673E-0008  0.67473E-0009 -0.63400E-0008
  0.88750E+0004 -0.26503E+0004 -0.40161E-0008  0.60025E-0009 -0.60117E-0008
  0.89568E+0004 -0.26484E+0004 -0.38530E-0008  0.51601E-0009 -0.56247E-0008
  0.90000E+0004 -0.26474E+0004 -0.37628E-0008  0.46843E-0009 -0.53978E-0008
  0.90000E+0004 -0.27649E+0004 -0.56811E-0008 -0.37684E-0009 -0.55078E-0008
  0.90432E+0004 -0.27643E+0004 -0.57096E-0008 -0.42706E-0009 -0.53828E-0008
  0.91250E+0004 -0.27630E+0004 -0.57323E-0008 -0.52034E-0009 -0.51037E-0008
  0.92068E+0004 -0.27617E+0004 -0.57193E-0008 -0.60777E-0009 -0.47821E-0008
  0.92500E+0004 -0.27611E+0004 -0.57001E-0008 -0.65021E-0009 -0.46005E-0008
  0.90000E+0004 -0.27446E+0004 -0.55412E-0008 -0.22858E-0009 -0.56759E-0008
  0.90432E+0004 -0.27439E+0004 -0.55494E-0008 -0.27886E-0009 -0.55285E-0008
  0.91250E+0004 -0.27425E+0004 -0.55383E-0008 -0.37304E-0009 -0.52084E-0008
  0.92068E+0004 -0.27412E+0004 -0.54987E-0008 -0.46236E-0009 -0.48489E-0008
  0.92500E+0004 -0.27404E+0004 -0.54686E-0008 -0.50620E-0009 -0.46490E-0008
  0.90000E+0004 -0.27062E+0004 -0.50471E-0008  0.51476E-0010 -0.57785E-0008
  0.90432E+0004 -0.27053E+0004 -0.50143E-0008  0.14298E-0011 -0.55899E-0008
  0.91250E+0004 -0.27038E+0004 -0.49349E-0008 -0.93791E-0010 -0.51950E-0008
  0.92068E+0004 -0.27022E+0004 -0.48406E-0008 -0.18611E-0009 -0.47667E-0008
  0.92500E+0004 -0.27013E+0004 -0.47877E-0008 -0.23234E-0009 -0.45331E-0008
  0.90000E+0004 -0.26677E+0004 -0.42720E-0008  0.32664E-0009 -0.55996E-0008
  0.90432E+0004 -0.26668E+0004 -0.41988E-0008  0.27722E-0009 -0.53749E-0008
  0.91250E+0004 -0.26650E+0004 -0.40528E-0008  0.18168E-0009 -0.49156E-0008
  0.92068E+0004 -0.26632E+0004 -0.39053E-0008  0.87018E-0010 -0.44282E-0008
  0.92500E+0004 -0.26622E+0004 -0.38299E-0008  0.38704E-0010 -0.41659E-0008
  0.90000E+0004 -0.26474E+0004 -0.37628E-0008  0.46843E-0009 -0.53978E-0008
  0.90432E+0004 -0.26464E+0004 -0.36703E-0008  0.41948E-0009 -0.51576E-0008
  0.91250E+0004 -0.26445E+0004 -0.34928E-0008  0.32400E-0009 -0.46710E-0008
  0.92068E+0004 -0.26426E+0004 -0.33206E-0008  0.22833E-0009 -0.41590E-0008
  0.92500E+0004 -0.26416E+0004 -0.32348E-0008  0.17903E-0009 -0.38846E-0008
  0.92500E+0004 -0.27611E+0004 -0.57001E-0008 -0.65021E-0009 -0.46005E-0008
  0.92932E+0004 -0.27605E+0004 -0.56734E-0008 -0.69005E-0009 -0.44122E-0008
  0.93750E+0004 -0.27594E+0004 -0.56015E-0008 -0.75497E-0009 -0.40453E-0008
  0.94568E+0004 -0.27583E+0004 -0.54986E-0008 -0.80370E-0009 -0.36696E-0008
  0.95000E+0004 -0.27577E+0004 -0.54303E-0008 -0.82217E-0009 -0.34698E-0008
  0.92500E+0004 -0.27404E+0004 -0.54686E-0008 -0.50620E-0009 -0.46490E-0008
  0.92932E+0004 -0.27398E+0004 -0.54341E-0008 -0.54774E-0009 -0.44442E-0008
  0.93750E+0004 -0.27386E+0004 -0.53548E-0008 -0.61656E-0009 -0.40505E-0008
  0.94568E+0004 -0.27374E+0004 -0.52547E-0008 -0.66986E-0009 -0.36552E-0008
  0.95000E+0004 -0.27368E+0004 -0.51920E-0008 -0.69096E-0009 -0.34479E-0008
  0.92500E+0004 -0.27013E+0004 -0.47877E-0008 -0.23234E-0009 -0.45331E-0008
  0.92932E+0004 -0.27006E+0004 -0.47362E-0008 -0.27687E-0009 -0.42982E-0008
  0.93750E+0004 -0.26992E+0004 -0.46383E-0008 -0.35268E-0009 -0.38551E-0008
  0.94568E+0004 -0.26979E+0004 -0.45389E-0008 -0.41441E-0009 -0.34223E-0008
  0.95000E+0004 -0.26972E+0004 -0.44845E-0008 -0.44044E-0009 -0.32004E-0008
  0.92500E+0004 -0.26622E+0004 -0.38299E-0008  0.38704E-0010 -0.41659E-0008
  0.92932E+0004 -0.26614E+0004 -0.37615E-0008 -0.85068E-0011 -0.39051E-0008
  0.93750E+0004 -0.26599E+0004 -0.36437E-0008 -0.90870E-0010 -0.34188E-0008
  0.94568E+0004 -0.26583E+0004 -0.35420E-0008 -0.16075E-0009 -0.29525E-0008
  0.95000E+0004 -0.26575E+0004 -0.34937E-0008 -0.19164E-0009 -0.27170E-0008
  0.92500E+0004 -0.26416E+0004 -0.32348E-0008  0.17903E-0009 -0.38846E-0008
  0.92932E+0004 -0.26407E+0004 -0.31587E-0008  0.13050E-0009 -0.36131E-0008
  0.93750E+0004 -0.26391E+0004 -0.30317E-0008  0.44854E-0010 -0.31085E-0008
  0.94568E+0004 -0.26375E+0004 -0.29289E-0008 -0.29214E-0010 -0.26275E-0008
  0.95000E+0004 -0.26366E+0004 -0.28836E-0008 -0.62637E-0010 -0.23861E-0008
  0.95000E+0004 -0.27577E+0004 -0.54303E-0008 -0.82217E-0009 -0.34698E-0008
  0.95432E+0004 -0.27576E+0004 -0.53536E-0008 -0.83773E-0009 -0.32677E-0008
  0.96250E+0004 -0.27572E+0004 -0.51722E-0008 -0.85192E-0009 -0.28833E-0008
  0.97068E+0004 -0.27569E+0004 -0.49359E-0008 -0.84570E-0009 -0.24956E-0008
  0.97500E+0004 -0.27567E+0004 -0.47875E-0008 -0.83429E-0009 -0.22913E-0008
  0.95000E+0004 -0.27368E+0004 -0.51920E-0008 -0.69096E-0009 -0.34479E-0008
  0.95432E+0004 -0.27366E+0004 -0.51261E-0008 -0.70947E-0009 -0.32420E-0008
  0.96250E+0004 -0.27363E+0004 -0.49721E-0008 -0.72942E-0009 -0.28559E-0008
  0.97068E+0004 -0.27359E+0004 -0.47708E-0008 -0.72897E-0009 -0.24728E-0008
  0.97500E+0004 -0.27357E+0004 -0.46431E-0008 -0.72056E-0009 -0.22729E-0008
  0.95000E+0004 -0.26972E+0004 -0.44845E-0008 -0.44044E-0009 -0.32004E-0008
  0.95432E+0004 -0.26969E+0004 -0.44373E-0008 -0.46451E-0009 -0.29873E-0008
  0.96250E+0004 -0.26965E+0004 -0.43328E-0008 -0.49544E-0009 -0.25974E-0008
  0.97068E+0004 -0.26961E+0004 -0.41976E-0008 -0.50615E-0009 -0.22230E-0008
  0.97500E+0004 -0.26959E+0004 -0.41100E-0008 -0.50359E-0009 -0.20317E-0008
  0.95000E+0004 -0.26575E+0004 -0.34937E-0008 -0.19164E-0009 -0.27170E-0008
  0.95432E+0004 -0.26573E+0004 -0.34629E-0008 -0.22119E-0009 -0.24974E-0008
  0.96250E+0004 -0.26568E+0004 -0.34039E-0008 -0.26312E-0009 -0.21039E-0008
  0.97068E+0004 -0.26563E+0004 -0.33316E-0008 -0.28521E-0009 -0.17375E-0008
  0.97500E+0004 -0.26560E+0004 -0.32836E-0008 -0.28868E-0009 -0.15548E-0008
  0.95000E+0004 -0.26366E+0004 -0.28836E-0008 -0.62637E-0010 -0.23861E-0008
  0.95432E+0004 -0.26363E+0004 -0.28607E-0008 -0.95045E-0010 -0.21637E-0008
  0.96250E+0004 -0.26358E+0004 -0.28236E-0008 -0.14274E-0009 -0.17686E-0008
  0.97068E+0004 -0.26353E+0004 -0.27824E-0008 -0.17089E-0009 -0.14062E-0008
  0.97500E+0004 -0.26350E+0004 -0.27542E-0008 -0.17761E-0009 -0.12276E-0008
  0.97500E+0004 -0.27567E+0004 -0.47875E-0008 -0.83429E-0009 -0.22913E-0008
  0.97932E+0004 -0.27572E+0004 -0.46236E-0008 -0.82068E-0009 -0.20852E-0008
  0.98750E+0004 -0.27581E+0004 -0.42623E-0008 -0.77977E-0009 -0.16982E-0008
  0.99568E+0004 -0.27590E+0004 -0.38365E-0008 -0.71966E-0009 -0.13183E-0008
  0.10000E+0005 -0.27594E+0004 -0.35887E-0008 -0.68078E-0009 -0.11243E-0008
  0.97500E+0004 -0.27357E+0004 -0.46431E-0008 -0.72056E-0009 -0.22729E-0008
  0.97932E+0004 -0.27362E+0004 -0.45043E-0008 -0.71019E-0009 -0.20748E-0008
  0.98750E+0004 -0.27372E+0004 -0.41912E-0008 -0.67511E-0009 -0.17043E-0008
  0.99568E+0004 -0.27382E+0004 -0.38109E-0008 -0.62037E-0009 -0.13407E-0008
  0.10000E+0005 -0.27387E+0004 -0.35850E-0008 -0.58411E-0009 -0.11542E-0008
  0.97500E+0004 -0.26959E+0004 -0.41100E-0008 -0.50359E-0009 -0.20317E-0008
  0.97932E+0004 -0.26965E+0004 -0.40217E-0008 -0.49953E-0009 -0.18504E-0008
  0.98750E+0004 -0.26976E+0004 -0.38081E-0008 -0.47592E-0009 -0.15161E-0008
  0.99568E+0004 -0.26987E+0004 -0.35269E-0008 -0.43182E-0009 -0.11909E-0008
  0.10000E+0005 -0.26993E+0004 -0.33508E-0008 -0.40083E-0009 -0.10239E-0008
  0.97500E+0004 -0.26560E+0004 -0.32836E-0008 -0.28868E-0009 -0.15548E-0008
  0.97932E+0004 -0.26567E+0004 -0.32463E-0008 -0.29108E-0009 -0.13907E-0008
  0.98750E+0004 -0.26580E+0004 -0.31364E-0008 -0.27930E-0009 -0.10948E-0008
  0.99568E+0004 -0.26593E+0004 -0.29638E-0008 -0.24635E-0009 -0.81312E-0009
  0.10000E+0005 -0.26599E+0004 -0.28448E-0008 -0.22091E-0009 -0.66983E-0009
  0.97500E+0004 -0.26350E+0004 -0.27542E-0008 -0.17761E-0009 -0.12276E-0008
  0.97932E+0004 -0.26357E+0004 -0.27428E-0008 -0.18343E-0009 -0.10720E-0008
  0.98750E+0004 -0.26371E+0004 -0.26867E-0008 -0.17799E-0009 -0.79562E-0009
  0.99568E+0004 -0.26385E+0004 -0.25721E-0008 -0.15106E-0009 -0.53706E-0009
  0.10000E+0005 -0.26392E+0004 -0.24845E-0008 -0.12864E-0009 -0.40678E-0009
  0.10000E+0005 -0.27594E+0004 -0.35887E-0008 -0.68078E-0009 -0.11243E-0008
  0.10043E+0005 -0.27606E+0004 -0.33245E-0008 -0.63971E-0009 -0.93234E-0009
  0.10125E+0005 -0.27627E+0004 -0.27901E-0008 -0.54913E-0009 -0.58824E-0009
  0.10207E+0005 -0.27648E+0004 -0.22266E-0008 -0.44239E-0009 -0.27640E-0009
  0.10250E+0005 -0.27659E+0004 -0.19257E-0008 -0.38029E-0009 -0.12929E-0009
  0.10000E+0005 -0.27387E+0004 -0.35850E-0008 -0.58411E-0009 -0.11542E-0008
  0.10043E+0005 -0.27399E+0004 -0.33428E-0008 -0.54580E-0009 -0.97055E-0009
  0.10125E+0005 -0.27422E+0004 -0.28413E-0008 -0.46007E-0009 -0.63674E-0009
  0.10207E+0005 -0.27445E+0004 -0.22965E-0008 -0.35781E-0009 -0.32553E-0009
  0.10250E+0005 -0.27457E+0004 -0.19990E-0008 -0.29799E-0009 -0.17408E-0009
  0.10000E+0005 -0.26993E+0004 -0.33508E-0008 -0.40083E-0009 -0.10239E-0008
  0.10043E+0005 -0.27007E+0004 -0.31612E-0008 -0.36797E-0009 -0.86299E-0009
  0.10125E+0005 -0.27033E+0004 -0.27456E-0008 -0.29190E-0009 -0.56438E-0009
  0.10207E+0005 -0.27060E+0004 -0.22629E-0008 -0.19850E-0009 -0.27310E-0009
  0.10250E+0005 -0.27074E+0004 -0.19867E-0008 -0.14317E-0009 -0.12429E-0009
  0.10000E+0005 -0.26599E+0004 -0.28448E-0008 -0.22091E-0009 -0.66983E-0009
  0.10043E+0005 -0.26615E+0004 -0.27172E-0008 -0.19371E-0009 -0.53745E-0009
  0.10125E+0005 -0.26645E+0004 -0.24100E-0008 -0.12769E-0009 -0.28847E-0009
  0.10207E+0005 -0.26675E+0004 -0.20175E-0008 -0.43527E-0010 -0.36037E-0010
  0.10250E+0005 -0.26690E+0004 -0.17791E-0008  0.71804E-0011  0.98548E-0010
  0.10000E+0005 -0.26392E+0004 -0.24845E-0008 -0.12864E-0009 -0.40678E-0009
  0.10043E+0005 -0.26408E+0004 -0.23915E-0008 -0.10448E-0009 -0.29035E-0009
  0.10125E+0005 -0.26440E+0004 -0.21471E-0008 -0.43851E-0010 -0.70638E-0010
  0.10207E+0005 -0.26472E+0004 -0.18101E-0008  0.35346E-0010  0.15630E-0009
  0.10250E+0005 -0.26488E+0004 -0.15968E-0008  0.83577E-0010  0.27996E-0009
  0.10250E+0005 -0.27659E+0004 -0.19257E-0008 -0.38029E-0009 -0.12929E-0009
  0.10293E+0005 -0.27668E+0004 -0.16275E-0008 -0.31333E-0009  0.36713E-0011
  0.10375E+0005 -0.27685E+0004 -0.10824E-0008 -0.17762E-0009  0.21107E-0009
  0.10457E+0005 -0.27702E+0004 -0.58687E-0009 -0.32593E-0010  0.35055E-0009
  0.10500E+0005 -0.27711E+0004 -0.35547E-0009  0.46196E-0010  0.39241E-0009
  0.10250E+0005 -0.27457E+0004 -0.19990E-0008 -0.29799E-0009 -0.17408E-0009
  0.10293E+0005 -0.27466E+0004 -0.16988E-0008 -0.23315E-0009 -0.32610E-0010
  0.10375E+0005 -0.27485E+0004 -0.11367E-0008 -0.10151E-0009  0.20119E-0009
  0.10457E+0005 -0.27503E+0004 -0.60719E-0009  0.39418E-0010  0.38075E-0009
  0.10500E+0005 -0.27513E+0004 -0.35158E-0009  0.11598E-0009  0.44883E-0009
  0.10250E+0005 -0.27074E+0004 -0.19867E-0008 -0.14317E-0009 -0.12429E-0009
  0.10293E+0005 -0.27085E+0004 -0.16978E-0008 -0.82544E-0010  0.22195E-0010
  0.10375E+0005 -0.27106E+0004 -0.11323E-0008  0.41185E-0010  0.28405E-0009
  0.10457E+0005 -0.27127E+0004 -0.56588E-0009  0.17427E-0009  0.51757E-0009
  0.10500E+0005 -0.27139E+0004 -0.27790E-0009  0.24663E-0009  0.62427E-0009
  0.10250E+0005 -0.26690E+0004 -0.17791E-0008  0.71804E-0011  0.98548E-0010
  0.10293E+0005 -0.26703E+0004 -0.15186E-0008  0.63440E-0010  0.23766E-0009
  0.10375E+0005 -0.26727E+0004 -0.98374E-0009  0.17909E-0009  0.50207E-0009
  0.10457E+0005 -0.26751E+0004 -0.41490E-0009  0.30434E-0009  0.76262E-0009
  0.10500E+0005 -0.26764E+0004 -0.11209E-0009  0.37257E-0009  0.89376E-0009
  0.10250E+0005 -0.26488E+0004 -0.15968E-0008  0.83577E-0010  0.27996E-0009
  0.10293E+0005 -0.26502E+0004 -0.13569E-0008  0.13750E-0009  0.41131E-0009
  0.10375E+0005 -0.26527E+0004 -0.84990E-0009  0.24886E-0009  0.66857E-0009
  0.10457E+0005 -0.26553E+0004 -0.29233E-0009  0.36999E-0009  0.93377E-0009
  0.10500E+0005 -0.26566E+0004  0.11631E-0010  0.43609E-0009  0.10725E-0008
  0.10500E+0005 -0.27711E+0004 -0.35547E-0009  0.46196E-0010  0.39241E-0009
  0.10543E+0005 -0.27719E+0004 -0.14993E-0009  0.12589E-0009  0.41082E-0009
  0.10625E+0005 -0.27734E+0004  0.15582E-0009  0.27549E-0009  0.37633E-0009
  0.10707E+0005 -0.27750E+0004  0.33461E-0009  0.41690E-0009  0.24738E-0009
  0.10750E+0005 -0.27758E+0004  0.37309E-0009  0.48573E-0009  0.14122E-0009
  0.10500E+0005 -0.27513E+0004 -0.35158E-0009  0.11598E-0009  0.44883E-0009
  0.10543E+0005 -0.27522E+0004 -0.11789E-0009  0.19348E-0009  0.49674E-0009
  0.10625E+0005 -0.27539E+0004  0.24944E-0009  0.33887E-0009  0.52455E-0009
  0.10707E+0005 -0.27555E+0004  0.49645E-0009  0.47623E-0009  0.46233E-0009
  0.10750E+0005 -0.27564E+0004  0.57161E-0009  0.54304E-0009  0.39115E-0009
  0.10500E+0005 -0.27139E+0004 -0.27790E-0009  0.24663E-0009  0.62427E-0009
  0.10543E+0005 -0.27149E+0004 -0.32579E-0011  0.32005E-0009  0.71770E-0009
  0.10625E+0005 -0.27168E+0004  0.46084E-0009  0.45765E-0009  0.84649E-0009
  0.10707E+0005 -0.27187E+0004  0.82303E-0009  0.58761E-0009  0.89822E-0009
  0.10750E+0005 -0.27197E+0004  0.96293E-0009  0.65075E-0009  0.88903E-0009
  0.10500E+0005 -0.26764E+0004 -0.11209E-0009  0.37257E-0009  0.89376E-0009
  0.10543E+0005 -0.26775E+0004  0.18688E-0009  0.44201E-0009  0.10190E-0008
  0.10625E+0005 -0.26797E+0004  0.71967E-0009  0.57215E-0009  0.12249E-0008
  0.10707E+0005 -0.26819E+0004  0.11750E-0008  0.69515E-0009  0.13713E-0008
  0.10750E+0005 -0.26830E+0004  0.13710E-0008  0.75487E-0009  0.14163E-0008
  0.10500E+0005 -0.26566E+0004  0.11631E-0010  0.43609E-0009  0.10725E-0008
  0.10543E+0005 -0.26578E+0004  0.31692E-0009  0.50348E-0009  0.12092E-0008
  0.10625E+0005 -0.26601E+0004  0.87441E-0009  0.62983E-0009  0.14462E-0008
  0.10707E+0005 -0.26624E+0004  0.13691E-0008  0.74934E-0009  0.16340E-0008
  0.10750E+0005 -0.26637E+0004  0.15906E-0008  0.80737E-0009  0.17040E-0008
  0.10750E+0005 -0.27758E+0004  0.37309E-0009  0.48573E-0009  0.14122E-0009
  0.10793E+0005 -0.27767E+0004  0.37030E-0009  0.54800E-0009  0.84871E-0011
  0.10875E+0005 -0.27785E+0004  0.25671E-0009  0.64639E-0009 -0.30669E-0009
  0.10957E+0005 -0.27802E+0004  0.11910E-0010  0.71089E-0009 -0.68845E-0009
  0.11000E+0005 -0.27811E+0004 -0.16261E-0009  0.72927E-0009 -0.90881E-0009
  0.10750E+0005 -0.27564E+0004  0.57161E-0009  0.54304E-0009  0.39115E-0009
  0.10793E+0005 -0.27574E+0004  0.60473E-0009  0.60344E-0009  0.29193E-0009
  0.10875E+0005 -0.27593E+0004  0.55408E-0009  0.69887E-0009  0.33213E-0010
  0.10957E+0005 -0.27612E+0004  0.36094E-0009  0.76151E-0009 -0.30616E-0009
  0.11000E+0005 -0.27622E+0004  0.20756E-0009  0.77947E-0009 -0.51153E-0009
  0.10750E+0005 -0.27197E+0004  0.96293E-0009  0.65075E-0009  0.88903E-0009
  0.10793E+0005 -0.27209E+0004  0.10613E-0008  0.70780E-0009  0.85077E-0009
  0.10875E+0005 -0.27231E+0004  0.11299E-0008  0.79791E-0009  0.69928E-0009
  0.10957E+0005 -0.27253E+0004  0.10416E-0008  0.85722E-0009  0.44727E-0009
  0.11000E+0005 -0.27264E+0004  0.93428E-0009  0.87438E-0009  0.27662E-0009
  0.10750E+0005 -0.26830E+0004  0.13710E-0008  0.75487E-0009  0.14163E-0008
  0.10793E+0005 -0.26843E+0004  0.15282E-0008  0.80882E-0009  0.14333E-0008
  0.10875E+0005 -0.26868E+0004  0.17109E-0008  0.89405E-0009  0.13843E-0008
  0.10957E+0005 -0.26893E+0004  0.17306E-0008  0.95033E-0009  0.12234E-0008
  0.11000E+0005 -0.26906E+0004  0.16745E-0008  0.96677E-0009  0.10930E-0008
  0.10750E+0005 -0.26637E+0004  0.15906E-0008  0.80737E-0009  0.17040E-0008
  0.10793E+0005 -0.26650E+0004  0.17755E-0008  0.85980E-0009  0.17470E-0008
  0.10875E+0005 -0.26677E+0004  0.20143E-0008  0.94266E-0009  0.17485E-0008
  0.10957E+0005 -0.26703E+0004  0.20903E-0008  0.99751E-0009  0.16353E-0008
  0.11000E+0005 -0.26717E+0004  0.20623E-0008  0.10136E-0008  0.15272E-0008
  0.11000E+0005 -0.27811E+0004 -0.16261E-0009  0.72927E-0009 -0.90881E-0009
  0.11043E+0005 -0.27821E+0004 -0.36397E-0009  0.73454E-0009 -0.11373E-0008
  0.11125E+0005 -0.27839E+0004 -0.79865E-0009  0.70927E-0009 -0.15767E-0008
  0.11207E+0005 -0.27858E+0004 -0.12727E-0008  0.63412E-0009 -0.20004E-0008
  0.11250E+0005 -0.27867E+0004 -0.15268E-0008  0.57485E-0009 -0.22101E-0008
  0.11000E+0005 -0.27622E+0004  0.20756E-0009  0.77947E-0009 -0.51153E-0009
  0.11043E+0005 -0.27633E+0004  0.22404E-0010  0.78471E-0009 -0.73080E-0009
  0.11125E+0005 -0.27653E+0004 -0.39586E-0009  0.76069E-0009 -0.11695E-0008
  0.11207E+0005 -0.27673E+0004 -0.87238E-0009  0.68848E-0009 -0.16144E-0008
  0.11250E+0005 -0.27683E+0004 -0.11349E-0008  0.63147E-0009 -0.18435E-0008
  0.11000E+0005 -0.27264E+0004  0.93428E-0009  0.87438E-0009  0.27662E-0009
  0.11043E+0005 -0.27276E+0004  0.78743E-0009  0.87955E-0009  0.82828E-0010
  0.11125E+0005 -0.27299E+0004  0.41796E-0009  0.85767E-0009 -0.33559E-0009
  0.11207E+0005 -0.27322E+0004 -0.42450E-0010  0.79057E-0009 -0.79774E-0009
  0.11250E+0005 -0.27334E+0004 -0.30948E-0009  0.73748E-0009 -0.10509E-0008
  0.11000E+0005 -0.26906E+0004  0.16745E-0008  0.96677E-0009  0.10930E-0008
  0.11043E+0005 -0.26920E+0004  0.15732E-0008  0.97189E-0009  0.93236E-0009
  0.11125E+0005 -0.26946E+0004  0.12713E-0008  0.95194E-0009  0.55466E-0009
  0.11207E+0005 -0.26972E+0004  0.85102E-0009  0.88946E-0009  0.10185E-0009
  0.11250E+0005 -0.26985E+0004  0.59367E-0009  0.83992E-0009 -0.15930E-0009
  0.11000E+0005 -0.26717E+0004  0.20623E-0008  0.10136E-0008  0.15272E-0008
  0.11043E+0005 -0.26732E+0004  0.19868E-0008  0.10187E-0008  0.13862E-0008
  0.11125E+0005 -0.26759E+0004  0.17264E-0008  0.99978E-0009  0.10363E-0008
  0.11207E+0005 -0.26787E+0004  0.13355E-0008  0.93963E-0009  0.59771E-0009
  0.11250E+0005 -0.26801E+0004  0.10884E-0008  0.89186E-0009  0.33820E-0009
  0.11250E+0005 -0.27867E+0004 -0.15268E-0008  0.57485E-0009 -0.22101E-0008
  0.11293E+0005 -0.27877E+0004 -0.17770E-0008  0.50192E-0009 -0.24059E-0008
  0.11375E+0005 -0.27894E+0004 -0.22305E-0008  0.33006E-0009 -0.27376E-0008
  0.11457E+0005 -0.27911E+0004 -0.26441E-0008  0.11945E-0009 -0.30172E-0008
  0.11500E+0005 -0.27921E+0004 -0.28436E-0008 -0.38901E-0011 -0.31458E-0008
  0.11250E+0005 -0.27683E+0004 -0.11349E-0008  0.63147E-0009 -0.18435E-0008
  0.11293E+0005 -0.27693E+0004 -0.13979E-0008  0.56112E-0009 -0.20637E-0008
  0.11375E+0005 -0.27712E+0004 -0.18864E-0008  0.39522E-0009 -0.24537E-0008
  0.11457E+0005 -0.27731E+0004 -0.23462E-0008  0.19132E-0009 -0.28037E-0008
  0.11500E+0005 -0.27741E+0004 -0.25735E-0008  0.71691E-0010 -0.29729E-0008
  0.11250E+0005 -0.27334E+0004 -0.30948E-0009  0.73748E-0009 -0.10509E-0008
  0.11293E+0005 -0.27346E+0004 -0.58498E-0009  0.67167E-0009 -0.13039E-0008
  0.11375E+0005 -0.27368E+0004 -0.11177E-0008  0.51624E-0009 -0.17791E-0008
  0.11457E+0005 -0.27389E+0004 -0.16444E-0008  0.32419E-0009 -0.22388E-0008
  0.11500E+0005 -0.27401E+0004 -0.19146E-0008  0.21118E-0009 -0.24738E-0008
  0.11250E+0005 -0.26985E+0004  0.59367E-0009  0.83992E-0009 -0.15930E-0009
  0.11293E+0005 -0.26998E+0004  0.32055E-0009  0.77824E-0009 -0.42821E-0009
  0.11375E+0005 -0.27023E+0004 -0.22723E-0009  0.63233E-0009 -0.95520E-0009
  0.11457E+0005 -0.27048E+0004 -0.79168E-0009  0.45117E-0009 -0.14908E-0008
  0.11500E+0005 -0.27060E+0004 -0.10899E-0008  0.34427E-0009 -0.17744E-0008
  0.11250E+0005 -0.26801E+0004  0.10884E-0008  0.89186E-0009  0.33820E-0009
  0.11293E+0005 -0.26815E+0004  0.82208E-0009  0.83222E-0009  0.67302E-0010
  0.11375E+0005 -0.26841E+0004  0.27781E-0009  0.69105E-0009 -0.47367E-0009
  0.11457E+0005 -0.26867E+0004 -0.29433E-0009  0.51531E-0009 -0.10351E-0008
  0.11500E+0005 -0.26881E+0004 -0.60073E-0009  0.41149E-0009 -0.13368E-0008
  0.11500E+0005 -0.27921E+0004 -0.28436E-0008 -0.38901E-0011 -0.31458E-0008
  0.11543E+0005 -0.27929E+0004 -0.30288E-0008 -0.13277E-0009 -0.32637E-0008
  0.11625E+0005 -0.27944E+0004 -0.33474E-0008 -0.38755E-0009 -0.34655E-0008
  0.11707E+0005 -0.27958E+0004 -0.36276E-0008 -0.64333E-0009 -0.36489E-0008
  0.11750E+0005 -0.27966E+0004 -0.37597E-0008 -0.77398E-0009 -0.37379E-0008
  0.11500E+0005 -0.27741E+0004 -0.25735E-0008  0.71691E-0010 -0.29729E-0008
  0.11543E+0005 -0.27750E+0004 -0.27879E-0008 -0.53580E-0010 -0.31326E-0008
  0.11625E+0005 -0.27766E+0004 -0.31667E-0008 -0.30193E-0009 -0.34172E-0008
  0.11707E+0005 -0.27782E+0004 -0.35133E-0008 -0.55260E-0009 -0.36871E-0008
  0.11750E+0005 -0.27791E+0004 -0.36833E-0008 -0.68126E-0009 -0.38233E-0008
  0.11500E+0005 -0.27401E+0004 -0.19146E-0008  0.21118E-0009 -0.24738E-0008
  0.11543E+0005 -0.27411E+0004 -0.21753E-0008  0.92334E-0010 -0.27021E-0008
  0.11625E+0005 -0.27429E+0004 -0.26535E-0008 -0.14438E-0009 -0.31277E-0008
  0.11707E+0005 -0.27448E+0004 -0.31156E-0008 -0.38563E-0009 -0.35515E-0008
  0.11750E+0005 -0.27458E+0004 -0.33541E-0008 -0.51047E-0009 -0.37749E-0008
  0.11500E+0005 -0.27060E+0004 -0.10899E-0008  0.34427E-0009 -0.17744E-0008
  0.11543E+0005 -0.27072E+0004 -0.13824E-0008  0.23140E-0009 -0.20551E-0008
  0.11625E+0005 -0.27093E+0004 -0.19347E-0008  0.56653E-0011 -0.25936E-0008
  0.11707E+0005 -0.27114E+0004 -0.24909E-0008 -0.22642E-0009 -0.31493E-0008
  0.11750E+0005 -0.27125E+0004 -0.27887E-0008 -0.34736E-0009 -0.34512E-0008
  0.11500E+0005 -0.26881E+0004 -0.60073E-0009  0.41149E-0009 -0.13368E-0008
  0.11543E+0005 -0.26893E+0004 -0.90352E-0009  0.30162E-0009 -0.16375E-0008
  0.11625E+0005 -0.26915E+0004 -0.14828E-0008  0.81466E-0010 -0.22220E-0008
  0.11707E+0005 -0.26938E+0004 -0.20772E-0008 -0.14585E-0009 -0.28352E-0008
  0.11750E+0005 -0.26950E+0004 -0.24007E-0008 -0.26471E-0009 -0.31731E-0008
  0.11750E+0005 -0.27966E+0004 -0.37597E-0008 -0.77398E-0009 -0.37379E-0008
  0.11793E+0005 -0.27973E+0004 -0.38799E-0008 -0.89688E-0009 -0.38228E-0008
  0.11875E+0005 -0.27985E+0004 -0.40652E-0008 -0.11058E-0008 -0.39524E-0008
  0.11957E+0005 -0.27998E+0004 -0.41668E-0008 -0.12687E-0008 -0.40099E-0008
  0.12000E+0005 -0.28004E+0004 -0.41701E-0008 -0.13323E-0008 -0.39909E-0008
  0.11750E+0005 -0.27791E+0004 -0.36833E-0008 -0.68126E-0009 -0.38233E-0008
  0.11793E+0005 -0.27798E+0004 -0.38432E-0008 -0.80279E-0009 -0.39561E-0008
  0.11875E+0005 -0.27811E+0004 -0.41113E-0008 -0.10110E-0008 -0.41811E-0008
  0.11957E+0005 -0.27825E+0004 -0.43070E-0008 -0.11760E-0008 -0.43404E-0008
  0.12000E+0005 -0.27832E+0004 -0.43644E-0008 -0.12420E-0008 -0.43775E-0008
  0.11750E+0005 -0.27458E+0004 -0.33541E-0008 -0.51047E-0009 -0.37749E-0008
  0.11793E+0005 -0.27466E+0004 -0.35871E-0008 -0.62927E-0009 -0.39980E-0008
  0.11875E+0005 -0.27482E+0004 -0.40133E-0008 -0.83551E-0009 -0.44091E-0008
  0.11957E+0005 -0.27497E+0004 -0.43961E-0008 -0.10035E-0008 -0.47764E-0008
  0.12000E+0005 -0.27505E+0004 -0.45645E-0008 -0.10731E-0008 -0.49321E-0008
  0.11750E+0005 -0.27125E+0004 -0.27887E-0008 -0.34736E-0009 -0.34512E-0008
  0.11793E+0005 -0.27134E+0004 -0.30871E-0008 -0.46325E-0009 -0.37582E-0008
  0.11875E+0005 -0.27152E+0004 -0.36624E-0008 -0.66673E-0009 -0.43512E-0008
  0.11957E+0005 -0.27169E+0004 -0.42328E-0008 -0.83643E-0009 -0.49343E-0008
  0.12000E+0005 -0.27179E+0004 -0.45169E-0008 -0.90879E-0009 -0.52183E-0008
  0.11750E+0005 -0.26950E+0004 -0.24007E-0008 -0.26471E-0009 -0.31731E-0008
  0.11793E+0005 -0.26959E+0004 -0.27286E-0008 -0.37899E-0009 -0.35195E-0008
  0.11875E+0005 -0.26978E+0004 -0.33749E-0008 -0.58071E-0009 -0.42022E-0008
  0.11957E+0005 -0.26996E+0004 -0.40396E-0008 -0.75079E-0009 -0.48972E-0008
  0.12000E+0005 -0.27006E+0004 -0.43843E-0008 -0.82426E-0009 -0.52502E-0008
  0.12000E+0005 -0.28004E+0004 -0.41701E-0008 -0.13323E-0008 -0.39909E-0008
  0.12043E+0005 -0.28012E+0004 -0.41254E-0008 -0.13771E-0008 -0.39237E-0008
  0.12125E+0005 -0.28027E+0004 -0.38756E-0008 -0.14076E-0008 -0.36278E-0008
  0.12207E+0005 -0.28041E+0004 -0.33528E-0008 -0.13574E-0008 -0.30569E-0008
  0.12250E+0005 -0.28049E+0004 -0.29467E-0008 -0.12974E-0008 -0.26251E-0008
  0.12000E+0005 -0.27832E+0004 -0.43644E-0008 -0.12420E-0008 -0.43775E-0008
  0.12043E+0005 -0.27840E+0004 -0.43769E-0008 -0.12900E-0008 -0.43680E-0008
  0.12125E+0005 -0.27856E+0004 -0.42403E-0008 -0.13287E-0008 -0.41813E-0008
  0.12207E+0005 -0.27872E+0004 -0.38304E-0008 -0.12893E-0008 -0.37132E-0008
  0.12250E+0005 -0.27881E+0004 -0.34801E-0008 -0.12361E-0008 -0.33293E-0008
  0.12000E+0005 -0.27505E+0004 -0.45645E-0008 -0.10731E-0008 -0.49321E-0008
  0.12043E+0005 -0.27515E+0004 -0.46967E-0008 -0.11263E-0008 -0.50472E-0008
  0.12125E+0005 -0.27533E+0004 -0.48040E-0008 -0.11790E-0008 -0.51055E-0008
  0.12207E+0005 -0.27552E+0004 -0.46479E-0008 -0.11584E-0008 -0.48804E-0008
  0.12250E+0005 -0.27562E+0004 -0.44285E-0008 -0.11170E-0008 -0.46160E-0008
  0.12000E+0005 -0.27179E+0004 -0.45169E-0008 -0.90879E-0009 -0.52183E-0008
  0.12043E+0005 -0.27190E+0004 -0.47778E-0008 -0.96618E-0009 -0.54724E-0008
  0.12125E+0005 -0.27210E+0004 -0.51571E-0008 -0.10306E-0008 -0.58151E-0008
  0.12207E+0005 -0.27231E+0004 -0.52987E-0008 -0.10264E-0008 -0.58884E-0008
  0.12250E+0005 -0.27242E+0004 -0.52397E-0008 -0.99544E-0009 -0.57791E-0008
  0.12000E+0005 -0.27006E+0004 -0.43843E-0008 -0.82426E-0009 -0.52502E-0008
  0.12043E+0005 -0.27018E+0004 -0.47141E-0008 -0.88347E-0009 -0.55808E-0008
  0.12125E+0005 -0.27040E+0004 -0.52435E-0008 -0.95323E-0009 -0.60848E-0008
  0.12207E+0005 -0.27062E+0004 -0.55556E-0008 -0.95679E-0009 -0.63339E-0008
  0.12250E+0005 -0.27074E+0004 -0.55912E-0008 -0.93090E-0009 -0.63191E-0008
  0.12250E+0005 -0.28049E+0004 -0.29467E-0008 -0.12974E-0008 -0.26251E-0008
  0.12293E+0005 -0.28060E+0004 -0.24316E-0008 -0.12140E-0008 -0.20841E-0008
  0.12375E+0005 -0.28081E+0004 -0.11765E-0008 -0.99209E-0009 -0.79294E-0009
  0.12457E+0005 -0.28103E+0004  0.41701E-0009 -0.69169E-0009  0.80359E-0009
  0.12500E+0005 -0.28114E+0004  0.13688E-0008 -0.50615E-0009  0.17376E-0008
  0.12250E+0005 -0.27881E+0004 -0.34801E-0008 -0.12361E-0008 -0.33293E-0008
  0.12293E+0005 -0.27893E+0004 -0.30148E-0008 -0.11600E-0008 -0.28278E-0008
  0.12375E+0005 -0.27916E+0004 -0.18309E-0008 -0.95321E-0009 -0.15831E-0008
  0.12457E+0005 -0.27939E+0004 -0.26575E-0009 -0.66883E-0009  0.16110E-0010
  0.12500E+0005 -0.27951E+0004  0.69272E-0009 -0.49196E-0009  0.97553E-0009
  0.12250E+0005 -0.27562E+0004 -0.44285E-0008 -0.11170E-0008 -0.46160E-0008
  0.12293E+0005 -0.27575E+0004 -0.40860E-0008 -0.10537E-0008 -0.42217E-0008
  0.12375E+0005 -0.27602E+0004 -0.30957E-0008 -0.87403E-0009 -0.31291E-0008
  0.12457E+0005 -0.27628E+0004 -0.16463E-0008 -0.61873E-0009 -0.15902E-0008
  0.12500E+0005 -0.27642E+0004 -0.70742E-0009 -0.45776E-0009 -0.61572E-0009
  0.12250E+0005 -0.27242E+0004 -0.52397E-0008 -0.99544E-0009 -0.57791E-0008
  0.12293E+0005 -0.27258E+0004 -0.50548E-0008 -0.94387E-0009 -0.55323E-0008
  0.12375E+0005 -0.27288E+0004 -0.43338E-0008 -0.78904E-0009 -0.46765E-0008
  0.12457E+0005 -0.27318E+0004 -0.30843E-0008 -0.56097E-0009 -0.32879E-0008
  0.12500E+0005 -0.27333E+0004 -0.22107E-0008 -0.41511E-0009 -0.23458E-0008
  0.12250E+0005 -0.27074E+0004 -0.55912E-0008 -0.93090E-0009 -0.63191E-0008
  0.12293E+0005 -0.27091E+0004 -0.55022E-0008 -0.88498E-0009 -0.61652E-0008
  0.12375E+0005 -0.27122E+0004 -0.49523E-0008 -0.74242E-0009 -0.54676E-0008
  0.12457E+0005 -0.27154E+0004 -0.38423E-0008 -0.52797E-0009 -0.41956E-0008
  0.12500E+0005 -0.27170E+0004 -0.30224E-0008 -0.38975E-0009 -0.32910E-0008
  0.12500E+0005 -0.28114E+0004  0.13688E-0008 -0.50615E-0009  0.17376E-0008
  0.12543E+0005 -0.28125E+0004  0.23750E-0008 -0.30594E-0009  0.27098E-0008
  0.12625E+0005 -0.28147E+0004  0.43432E-0008  0.10293E-0009  0.45603E-0008
  0.12707E+0005 -0.28168E+0004  0.62227E-0008  0.52385E-0009  0.62483E-0008
  0.12750E+0005 -0.28180E+0004  0.71038E-0008  0.74016E-0009  0.69988E-0008
  0.12500E+0005 -0.27951E+0004  0.69272E-0009 -0.49196E-0009  0.97553E-0009
  0.12543E+0005 -0.27963E+0004  0.17227E-0008 -0.30029E-0009  0.19913E-0008
  0.12625E+0005 -0.27987E+0004  0.37849E-0008  0.92855E-0010  0.39757E-0008
  0.12707E+0005 -0.28010E+0004  0.58217E-0008  0.49953E-0009  0.58617E-0008
  0.12750E+0005 -0.28023E+0004  0.68086E-0008  0.70917E-0009  0.67386E-0008
  0.12500E+0005 -0.27642E+0004 -0.70742E-0009 -0.45776E-0009 -0.61572E-0009
  0.12543E+0005 -0.27656E+0004  0.33644E-0009 -0.28182E-0009  0.45145E-0009
  0.12625E+0005 -0.27683E+0004  0.25246E-0008  0.82014E-0010  0.26395E-0008
[truncated: 9,632,013 more chars]
