# Supplementary material for: 2D Synthetic dataset of numerical simulations of long-period seismicity in a volcanic edifice and related sensitivity kernels
Source: Data Brief. 2021 Jan 25;34:106673. doi: 10.1016/j.dib.2020.106673 (PMC7841316; doi:10.1016/j.dib.2020.106673)
Supplement: Supplementary Data S1 — Supplementary Raw Research Data. This is open data under the CC BY license http://creativecommons.org/licenses/by/4.0/ [file mmc1.zip › Dataset/OUTPUT_KERNELS/9000_3000/kernel_hetero_3000_1551_SVF1e0Hz_12-15.dat]

  0.00000E+0000 -0.30000E+0004  0.91648E-0010 -0.60055E-0010  0.24846E-0009
  0.43168E+0002 -0.30000E+0004  0.15126E-0009 -0.17580E-0010  0.34785E-0009
  0.12500E+0003 -0.30000E+0004  0.12442E-0009  0.71831E-0010  0.24582E-0009
  0.20683E+0003 -0.30000E+0004  0.81489E-0010  0.17579E-0009  0.48460E-0010
  0.25000E+0003 -0.30000E+0004  0.86788E-0010  0.24401E-0009 -0.32890E-0010
  0.00000E+0000 -0.29890E+0004  0.83809E-0010 -0.61861E-0010  0.21636E-0009
  0.43168E+0002 -0.29890E+0004  0.94766E-0010 -0.30599E-0010  0.23770E-0009
  0.12500E+0003 -0.29889E+0004  0.91516E-0010  0.72825E-0010  0.17263E-0009
  0.20683E+0003 -0.29889E+0004  0.68550E-0010  0.18042E-0009  0.76008E-0011
  0.25000E+0003 -0.29888E+0004  0.78125E-0010  0.24995E-0009 -0.69309E-0010
  0.00000E+0000 -0.29682E+0004  0.16269E-0009  0.14080E-0010  0.27659E-0009
  0.43168E+0002 -0.29681E+0004  0.48047E-0010 -0.21141E-0010  0.12063E-0009
  0.12500E+0003 -0.29680E+0004  0.36574E-0010  0.74366E-0010  0.48054E-0010
  0.20683E+0003 -0.29678E+0004  0.48878E-0010  0.18922E-0009 -0.61290E-0010
  0.25000E+0003 -0.29677E+0004  0.64106E-0010  0.25384E-0009 -0.12672E-0009
  0.00000E+0000 -0.29474E+0004  0.19968E-0009  0.61027E-0010  0.29174E-0009
  0.43168E+0002 -0.29473E+0004  0.34178E-0010  0.53146E-0011  0.57045E-0010
  0.12500E+0003 -0.29470E+0004 -0.41050E-0012  0.81941E-0010 -0.47720E-0010
  0.20683E+0003 -0.29467E+0004  0.33289E-0010  0.19426E-0009 -0.11920E-0009
  0.25000E+0003 -0.29466E+0004  0.56082E-0010  0.25383E-0009 -0.16825E-0009
  0.00000E+0000 -0.29364E+0004  0.20535E-0009  0.79002E-0010  0.28131E-0009
  0.43168E+0002 -0.29363E+0004  0.31212E-0010  0.22002E-0010  0.30681E-0010
  0.12500E+0003 -0.29359E+0004 -0.13311E-0010  0.87333E-0010 -0.86719E-0010
  0.20683E+0003 -0.29356E+0004  0.27368E-0010  0.19605E-0009 -0.14445E-0009
  0.25000E+0003 -0.29354E+0004  0.54426E-0010  0.25317E-0009 -0.18406E-0009
  0.25000E+0003 -0.30000E+0004  0.86788E-0010  0.24401E-0009 -0.32890E-0010
  0.29317E+0003 -0.30000E+0004  0.96310E-0010  0.31427E-0009 -0.12014E-0009
  0.37500E+0003 -0.30000E+0004  0.12766E-0009  0.43180E-0009 -0.26628E-0009
  0.45683E+0003 -0.30000E+0004  0.16809E-0009  0.53139E-0009 -0.39779E-0009
  0.50000E+0003 -0.30000E+0004  0.19459E-0009  0.57631E-0009 -0.45825E-0009
  0.25000E+0003 -0.29888E+0004  0.78125E-0010  0.24995E-0009 -0.69309E-0010
  0.29317E+0003 -0.29888E+0004  0.92381E-0010  0.31506E-0009 -0.14471E-0009
  0.37500E+0003 -0.29888E+0004  0.13326E-0009  0.42973E-0009 -0.27371E-0009
  0.45683E+0003 -0.29887E+0004  0.18421E-0009  0.52740E-0009 -0.38781E-0009
  0.50000E+0003 -0.29887E+0004  0.21777E-0009  0.57179E-0009 -0.43772E-0009
  0.25000E+0003 -0.29677E+0004  0.64106E-0010  0.25384E-0009 -0.12672E-0009
  0.29317E+0003 -0.29676E+0004  0.88066E-0010  0.31474E-0009 -0.18263E-0009
  0.37500E+0003 -0.29675E+0004  0.14552E-0009  0.42462E-0009 -0.28081E-0009
  0.45683E+0003 -0.29673E+0004  0.21548E-0009  0.51864E-0009 -0.36261E-0009
  0.50000E+0003 -0.29672E+0004  0.26219E-0009  0.56209E-0009 -0.39265E-0009
  0.25000E+0003 -0.29466E+0004  0.56082E-0010  0.25383E-0009 -0.16825E-0009
  0.29317E+0003 -0.29464E+0004  0.88317E-0010  0.31264E-0009 -0.20825E-0009
  0.37500E+0003 -0.29462E+0004  0.15975E-0009  0.41771E-0009 -0.27836E-0009
  0.45683E+0003 -0.29459E+0004  0.24741E-0009  0.50839E-0009 -0.32919E-0009
  0.50000E+0003 -0.29458E+0004  0.30683E-0009  0.55090E-0009 -0.33975E-0009
  0.25000E+0003 -0.29354E+0004  0.54426E-0010  0.25317E-0009 -0.18406E-0009
  0.29317E+0003 -0.29352E+0004  0.90169E-0010  0.31081E-0009 -0.21679E-0009
  0.37500E+0003 -0.29349E+0004  0.16796E-0009  0.41334E-0009 -0.27319E-0009
  0.45683E+0003 -0.29347E+0004  0.26436E-0009  0.50233E-0009 -0.30835E-0009
  0.50000E+0003 -0.29345E+0004  0.33026E-0009  0.54435E-0009 -0.30886E-0009
  0.50000E+0003 -0.30000E+0004  0.19459E-0009  0.57631E-0009 -0.45825E-0009
  0.54317E+0003 -0.30000E+0004  0.22947E-0009  0.61673E-0009 -0.50631E-0009
  0.62500E+0003 -0.30000E+0004  0.33862E-0009  0.68492E-0009 -0.53867E-0009
  0.70683E+0003 -0.30000E+0004  0.54157E-0009  0.74843E-0009 -0.44474E-0009
  0.75000E+0003 -0.30000E+0004  0.69896E-0009  0.78244E-0009 -0.32667E-0009
  0.50000E+0003 -0.29887E+0004  0.21777E-0009  0.57179E-0009 -0.43772E-0009
  0.54317E+0003 -0.29887E+0004  0.26117E-0009  0.61197E-0009 -0.47374E-0009
  0.62500E+0003 -0.29886E+0004  0.39066E-0009  0.68073E-0009 -0.47942E-0009
  0.70683E+0003 -0.29886E+0004  0.61729E-0009  0.74574E-0009 -0.35607E-0009
  0.75000E+0003 -0.29886E+0004  0.78656E-0009  0.78085E-0009 -0.22371E-0009
  0.50000E+0003 -0.29672E+0004  0.26219E-0009  0.56209E-0009 -0.39265E-0009
  0.54317E+0003 -0.29672E+0004  0.32155E-0009  0.60191E-0009 -0.40601E-0009
  0.62500E+0003 -0.29671E+0004  0.48862E-0009  0.67152E-0009 -0.36185E-0009
  0.70683E+0003 -0.29670E+0004  0.75699E-0009  0.73889E-0009 -0.18571E-0009
  0.75000E+0003 -0.29670E+0004  0.94596E-0009  0.77552E-0009 -0.28793E-0010
  0.50000E+0003 -0.29458E+0004  0.30683E-0009  0.55090E-0009 -0.33975E-0009
  0.54317E+0003 -0.29457E+0004  0.38165E-0009  0.59030E-0009 -0.33094E-0009
  0.62500E+0003 -0.29456E+0004  0.58435E-0009  0.66050E-0009 -0.23880E-0009
  0.70683E+0003 -0.29455E+0004  0.88964E-0009  0.72955E-0009 -0.14629E-0010
  0.75000E+0003 -0.29454E+0004  0.10943E-0008  0.76714E-0009  0.16290E-0009
  0.50000E+0003 -0.29345E+0004  0.33026E-0009  0.54435E-0009 -0.30886E-0009
  0.54317E+0003 -0.29344E+0004  0.41295E-0009  0.58351E-0009 -0.28866E-0009
  0.62500E+0003 -0.29343E+0004  0.63344E-0009  0.65388E-0009 -0.17226E-0009
  0.70683E+0003 -0.29341E+0004  0.95606E-0009  0.72357E-0009  0.75025E-0010
  0.75000E+0003 -0.29340E+0004  0.11672E-0008  0.76146E-0009  0.26165E-0009
  0.75000E+0003 -0.30000E+0004  0.69896E-0009  0.78244E-0009 -0.32667E-0009
  0.79317E+0003 -0.30000E+0004  0.89410E-0009  0.81804E-0009 -0.15635E-0009
  0.87500E+0003 -0.30000E+0004  0.13608E-0008  0.89005E-0009  0.30804E-0009
  0.95683E+0003 -0.30000E+0004  0.19102E-0008  0.96617E-0009  0.91140E-0009
  0.10000E+0004 -0.30000E+0004  0.22042E-0008  0.10052E-0008  0.12531E-0008
  0.75000E+0003 -0.29886E+0004  0.78656E-0009  0.78085E-0009 -0.22371E-0009
  0.79317E+0003 -0.29886E+0004  0.99175E-0009  0.81734E-0009 -0.41111E-0010
  0.87500E+0003 -0.29886E+0004  0.14676E-0008  0.89059E-0009  0.43493E-0009
  0.95683E+0003 -0.29886E+0004  0.20071E-0008  0.96629E-0009  0.10290E-0008
  0.10000E+0004 -0.29886E+0004  0.22867E-0008  0.10043E-0008  0.13561E-0008
  0.75000E+0003 -0.29670E+0004  0.94596E-0009  0.77552E-0009 -0.28793E-0010
  0.79317E+0003 -0.29670E+0004  0.11663E-0008  0.81332E-0009  0.17306E-0009
  0.87500E+0003 -0.29669E+0004  0.16501E-0008  0.88786E-0009  0.66187E-0009
  0.95683E+0003 -0.29669E+0004  0.21600E-0008  0.96181E-0009  0.12274E-0008
  0.10000E+0004 -0.29669E+0004  0.24066E-0008  0.99721E-0009  0.15208E-0008
  0.75000E+0003 -0.29454E+0004  0.10943E-0008  0.76714E-0009  0.16290E-0009
  0.79317E+0003 -0.29454E+0004  0.13246E-0008  0.80571E-0009  0.37871E-0009
  0.87500E+0003 -0.29453E+0004  0.18043E-0008  0.88031E-0009  0.86798E-0009
  0.95683E+0003 -0.29452E+0004  0.22713E-0008  0.95133E-0009  0.13912E-0008
  0.10000E+0004 -0.29452E+0004  0.24783E-0008  0.98358E-0009  0.16440E-0008
  0.75000E+0003 -0.29340E+0004  0.11672E-0008  0.76146E-0009  0.26165E-0009
  0.79317E+0003 -0.29340E+0004  0.14007E-0008  0.80022E-0009  0.48267E-0009
  0.87500E+0003 -0.29339E+0004  0.18735E-0008  0.87440E-0009  0.96724E-0009
  0.95683E+0003 -0.29338E+0004  0.23127E-0008  0.94347E-0009  0.14628E-0008
  0.10000E+0004 -0.29337E+0004  0.24965E-0008  0.97389E-0009  0.16917E-0008
  0.10000E+0004 -0.30000E+0004  0.22042E-0008  0.10052E-0008  0.12531E-0008
  0.10432E+0004 -0.30000E+0004  0.24801E-0008  0.10422E-0008  0.15859E-0008
  0.11250E+0004 -0.30000E+0004  0.28875E-0008  0.10948E-0008  0.21166E-0008
  0.12068E+0004 -0.30000E+0004  0.30478E-0008  0.11096E-0008  0.24022E-0008
  0.12500E+0004 -0.30000E+0004  0.30022E-0008  0.10950E-0008  0.24184E-0008
  0.10000E+0004 -0.29886E+0004  0.22867E-0008  0.10043E-0008  0.13561E-0008
  0.10432E+0004 -0.29885E+0004  0.25413E-0008  0.10392E-0008  0.16671E-0008
  0.11250E+0004 -0.29885E+0004  0.28926E-0008  0.10859E-0008  0.21411E-0008
  0.12068E+0004 -0.29885E+0004  0.29826E-0008  0.10924E-0008  0.23566E-0008
  0.12500E+0004 -0.29885E+0004  0.28981E-0008  0.10729E-0008  0.23347E-0008
  0.10000E+0004 -0.29669E+0004  0.24066E-0008  0.99721E-0009  0.15208E-0008
  0.10432E+0004 -0.29668E+0004  0.26163E-0008  0.10280E-0008  0.17858E-0008
  0.11250E+0004 -0.29668E+0004  0.28553E-0008  0.10634E-0008  0.21451E-0008
  0.12068E+0004 -0.29667E+0004  0.28117E-0008  0.10547E-0008  0.22261E-0008
  0.12500E+0004 -0.29667E+0004  0.26558E-0008  0.10262E-0008  0.21331E-0008
  0.10000E+0004 -0.29452E+0004  0.24783E-0008  0.98358E-0009  0.16440E-0008
  0.10432E+0004 -0.29451E+0004  0.26376E-0008  0.10100E-0008  0.18570E-0008
  0.11250E+0004 -0.29450E+0004  0.27582E-0008  0.10339E-0008  0.20943E-0008
  0.12068E+0004 -0.29449E+0004  0.25824E-0008  0.10106E-0008  0.20405E-0008
  0.12500E+0004 -0.29448E+0004  0.23592E-0008  0.97379E-0009  0.18794E-0008
  0.10000E+0004 -0.29337E+0004  0.24965E-0008  0.97389E-0009  0.16917E-0008
  0.10432E+0004 -0.29337E+0004  0.26273E-0008  0.99784E-0009  0.18753E-0008
  0.11250E+0004 -0.29335E+0004  0.26837E-0008  0.10157E-0008  0.20460E-0008
  0.12068E+0004 -0.29334E+0004  0.24397E-0008  0.98488E-0009  0.19216E-0008
  0.12500E+0004 -0.29333E+0004  0.21830E-0008  0.94398E-0009  0.17262E-0008
  0.12500E+0004 -0.30000E+0004  0.30022E-0008  0.10950E-0008  0.24184E-0008
  0.12932E+0004 -0.30000E+0004  0.28581E-0008  0.10620E-0008  0.23318E-0008
  0.13750E+0004 -0.30000E+0004  0.23121E-0008  0.94132E-0009  0.18832E-0008
  0.14568E+0004 -0.30000E+0004  0.14534E-0008  0.74218E-0009  0.11146E-0008
  0.15000E+0004 -0.30000E+0004  0.90683E-0009  0.60824E-0009  0.61663E-0009
  0.12500E+0004 -0.29885E+0004  0.28981E-0008  0.10729E-0008  0.23347E-0008
  0.12932E+0004 -0.29885E+0004  0.27160E-0008  0.10349E-0008  0.22111E-0008
  0.13750E+0004 -0.29884E+0004  0.21076E-0008  0.90523E-0009  0.17030E-0008
  0.14568E+0004 -0.29884E+0004  0.12075E-0008  0.69949E-0009  0.89579E-0009
  0.15000E+0004 -0.29884E+0004  0.64962E-0009  0.56325E-0009  0.38728E-0009
  0.12500E+0004 -0.29667E+0004  0.26558E-0008  0.10262E-0008  0.21331E-0008
  0.12932E+0004 -0.29666E+0004  0.24059E-0008  0.97920E-0009  0.19430E-0008
  0.13750E+0004 -0.29665E+0004  0.16917E-0008  0.83396E-0009  0.13323E-0008
  0.14568E+0004 -0.29665E+0004  0.72938E-0009  0.61710E-0009  0.46565E-0009
  0.15000E+0004 -0.29664E+0004  0.15965E-0009  0.47763E-0009 -0.54489E-0010
  0.12500E+0004 -0.29448E+0004  0.23592E-0008  0.97379E-0009  0.18794E-0008
  0.12932E+0004 -0.29448E+0004  0.20480E-0008  0.91841E-0009  0.16277E-0008
  0.13750E+0004 -0.29446E+0004  0.12452E-0008  0.75927E-0009  0.92895E-0009
  0.14568E+0004 -0.29445E+0004  0.24238E-0009  0.53305E-0009  0.21606E-0010
  0.15000E+0004 -0.29444E+0004 -0.32698E-0009  0.39135E-0009 -0.49940E-0009
  0.12500E+0004 -0.29333E+0004  0.21830E-0008  0.94398E-0009  0.17262E-0008
  0.12932E+0004 -0.29333E+0004  0.18423E-0008  0.88447E-0009  0.14445E-0008
  0.13750E+0004 -0.29331E+0004  0.10001E-0008  0.71864E-0009  0.70538E-0009
  0.14568E+0004 -0.29329E+0004 -0.15286E-0010  0.48817E-0009 -0.21571E-0009
  0.15000E+0004 -0.29328E+0004 -0.57967E-0009  0.34563E-0009 -0.73291E-0009
  0.15000E+0004 -0.30000E+0004  0.90683E-0009  0.60824E-0009  0.61663E-0009
  0.15432E+0004 -0.30000E+0004  0.32035E-0009  0.45639E-0009  0.83150E-0010
  0.16250E+0004 -0.30000E+0004 -0.82308E-0009  0.13869E-0009 -0.94681E-0009
  0.17068E+0004 -0.30000E+0004 -0.18847E-0008 -0.18985E-0009 -0.18755E-0008
  0.17500E+0004 -0.30000E+0004 -0.23670E-0008 -0.35356E-0009 -0.22830E-0008
  0.15000E+0004 -0.29884E+0004  0.64962E-0009  0.56325E-0009  0.38728E-0009
  0.15432E+0004 -0.29884E+0004  0.60041E-0010  0.41082E-0009 -0.14943E-0009
  0.16250E+0004 -0.29884E+0004 -0.10689E-0008  0.95016E-0010 -0.11681E-0008
  0.17068E+0004 -0.29883E+0004 -0.20928E-0008 -0.22736E-0009 -0.20667E-0008
  0.17500E+0004 -0.29883E+0004 -0.25486E-0008 -0.38643E-0009 -0.24535E-0008
  0.15000E+0004 -0.29664E+0004  0.15965E-0009  0.47763E-0009 -0.54489E-0010
  0.15432E+0004 -0.29664E+0004 -0.42682E-0009  0.32432E-0009 -0.58933E-0009
  0.16250E+0004 -0.29663E+0004 -0.15120E-0008  0.12993E-0010 -0.15719E-0008
  0.17068E+0004 -0.29662E+0004 -0.24518E-0008 -0.29720E-0009 -0.24019E-0008
  0.17500E+0004 -0.29661E+0004 -0.28522E-0008 -0.44720E-0009 -0.27445E-0008
  0.15000E+0004 -0.29444E+0004 -0.32698E-0009  0.39135E-0009 -0.49940E-0009
  0.15432E+0004 -0.29443E+0004 -0.89860E-0009  0.23781E-0009 -0.10219E-0008
  0.16250E+0004 -0.29442E+0004 -0.19197E-0008 -0.67942E-0010 -0.19498E-0008
  0.17068E+0004 -0.29440E+0004 -0.27602E-0008 -0.36536E-0009 -0.26967E-0008
  0.17500E+0004 -0.29440E+0004 -0.30996E-0008 -0.50621E-0009 -0.29893E-0008
  0.15000E+0004 -0.29328E+0004 -0.57967E-0009  0.34563E-0009 -0.73291E-0009
  0.15432E+0004 -0.29327E+0004 -0.11388E-0008  0.19225E-0009 -0.12448E-0008
  0.16250E+0004 -0.29325E+0004 -0.21183E-0008 -0.11015E-0009 -0.21367E-0008
  0.17068E+0004 -0.29324E+0004 -0.29009E-0008 -0.40063E-0009 -0.28342E-0008
  0.17500E+0004 -0.29323E+0004 -0.32062E-0008 -0.53663E-0009 -0.30984E-0008
  0.17500E+0004 -0.30000E+0004 -0.23670E-0008 -0.35356E-0009 -0.22830E-0008
  0.17932E+0004 -0.30000E+0004 -0.27766E-0008 -0.50454E-0009 -0.26165E-0008
  0.18750E+0004 -0.30000E+0004 -0.33157E-0008 -0.73309E-0009 -0.30227E-0008
  0.19568E+0004 -0.30000E+0004 -0.35205E-0008 -0.86428E-0009 -0.31294E-0008
  0.20000E+0004 -0.30000E+0004 -0.34960E-0008 -0.88746E-0009 -0.30760E-0008
  0.17500E+0004 -0.29883E+0004 -0.25486E-0008 -0.38643E-0009 -0.24535E-0008
  0.17932E+0004 -0.29883E+0004 -0.29282E-0008 -0.53166E-0009 -0.27642E-0008
  0.18750E+0004 -0.29882E+0004 -0.34068E-0008 -0.74807E-0009 -0.31254E-0008
  0.19568E+0004 -0.29882E+0004 -0.35520E-0008 -0.86628E-0009 -0.31893E-0008
  0.20000E+0004 -0.29882E+0004 -0.34983E-0008 -0.88255E-0009 -0.31154E-0008
  0.17500E+0004 -0.29661E+0004 -0.28522E-0008 -0.44720E-0009 -0.27445E-0008
  0.17932E+0004 -0.29661E+0004 -0.31720E-0008 -0.58179E-0009 -0.30084E-0008
  0.18750E+0004 -0.29660E+0004 -0.35334E-0008 -0.77560E-0009 -0.32804E-0008
  0.19568E+0004 -0.29658E+0004 -0.35675E-0008 -0.86988E-0009 -0.32630E-0008
  0.20000E+0004 -0.29658E+0004 -0.34613E-0008 -0.87387E-0009 -0.31515E-0008
  0.17500E+0004 -0.29440E+0004 -0.30996E-0008 -0.50621E-0009 -0.29893E-0008
  0.17932E+0004 -0.29439E+0004 -0.33559E-0008 -0.63026E-0009 -0.32023E-0008
  0.18750E+0004 -0.29437E+0004 -0.35980E-0008 -0.80201E-0009 -0.33811E-0008
  0.19568E+0004 -0.29435E+0004 -0.35250E-0008 -0.87332E-0009 -0.32832E-0008
  0.20000E+0004 -0.29434E+0004 -0.33699E-0008 -0.86578E-0009 -0.31359E-0008
  0.17500E+0004 -0.29323E+0004 -0.32062E-0008 -0.53663E-0009 -0.30984E-0008
  0.17932E+0004 -0.29321E+0004 -0.34279E-0008 -0.65516E-0009 -0.32832E-0008
  0.18750E+0004 -0.29319E+0004 -0.36068E-0008 -0.81551E-0009 -0.34117E-0008
  0.19568E+0004 -0.29317E+0004 -0.34792E-0008 -0.87508E-0009 -0.32719E-0008
  0.20000E+0004 -0.29316E+0004 -0.33002E-0008 -0.86174E-0009 -0.31066E-0008
  0.20000E+0004 -0.30000E+0004 -0.34960E-0008 -0.88746E-0009 -0.30760E-0008
  0.20432E+0004 -0.30000E+0004 -0.33872E-0008 -0.87606E-0009 -0.29593E-0008
  0.21250E+0004 -0.30000E+0004 -0.29815E-0008 -0.75980E-0009 -0.26051E-0008
  0.22068E+0004 -0.30000E+0004 -0.23768E-0008 -0.52249E-0009 -0.21523E-0008
  0.22500E+0004 -0.30000E+0004 -0.20045E-0008 -0.35291E-0009 -0.19030E-0008
  0.20000E+0004 -0.29882E+0004 -0.34983E-0008 -0.88255E-0009 -0.31154E-0008
  0.20432E+0004 -0.29882E+0004 -0.33630E-0008 -0.86489E-0009 -0.29804E-0008
  0.21250E+0004 -0.29881E+0004 -0.29144E-0008 -0.73813E-0009 -0.25963E-0008
  0.22068E+0004 -0.29881E+0004 -0.22770E-0008 -0.49344E-0009 -0.21194E-0008
  0.22500E+0004 -0.29880E+0004 -0.18910E-0008 -0.32140E-0009 -0.18586E-0008
  0.20000E+0004 -0.29658E+0004 -0.34613E-0008 -0.87387E-0009 -0.31515E-0008
  0.20432E+0004 -0.29657E+0004 -0.32787E-0008 -0.84466E-0009 -0.29832E-0008
  0.21250E+0004 -0.29656E+0004 -0.27562E-0008 -0.69924E-0009 -0.25465E-0008
  0.22068E+0004 -0.29654E+0004 -0.20647E-0008 -0.44189E-0009 -0.20281E-0008
  0.22500E+0004 -0.29654E+0004 -0.16566E-0008 -0.26633E-0009 -0.17474E-0008
  0.20000E+0004 -0.29434E+0004 -0.33699E-0008 -0.86578E-0009 -0.31359E-0008
  0.20432E+0004 -0.29433E+0004 -0.31448E-0008 -0.82568E-0009 -0.29367E-0008
  0.21250E+0004 -0.29430E+0004 -0.25587E-0008 -0.66321E-0009 -0.24536E-0008
  0.22068E+0004 -0.29428E+0004 -0.18236E-0008 -0.39487E-0009 -0.19000E-0008
  0.22500E+0004 -0.29427E+0004 -0.13987E-0008 -0.21674E-0009 -0.16028E-0008
  0.20000E+0004 -0.29316E+0004 -0.33002E-0008 -0.86174E-0009 -0.31066E-0008
  0.20432E+0004 -0.29314E+0004 -0.30546E-0008 -0.81618E-0009 -0.28924E-0008
  0.21250E+0004 -0.29312E+0004 -0.24394E-0008 -0.64534E-0009 -0.23875E-0008
  0.22068E+0004 -0.29309E+0004 -0.16858E-0008 -0.37183E-0009 -0.18182E-0008
  0.22500E+0004 -0.29307E+0004 -0.12543E-0008 -0.19266E-0009 -0.15137E-0008
  0.22500E+0004 -0.30000E+0004 -0.20045E-0008 -0.35291E-0009 -0.19030E-0008
  0.22932E+0004 -0.30000E+0004 -0.16096E-0008 -0.15417E-0009 -0.16623E-0008
  0.23750E+0004 -0.30000E+0004 -0.83526E-0009  0.28312E-0009 -0.12554E-0008
  0.24568E+0004 -0.30000E+0004 -0.71463E-0010  0.77310E-0009 -0.94050E-0009
  0.25000E+0004 -0.30000E+0004  0.31400E-0009  0.10374E-0008 -0.81155E-0009
  0.22500E+0004 -0.29880E+0004 -0.18910E-0008 -0.32140E-0009 -0.18586E-0008
  0.22932E+0004 -0.29880E+0004 -0.14846E-0008 -0.12214E-0009 -0.16064E-0008
  0.23750E+0004 -0.29880E+0004 -0.69175E-0009  0.31247E-0009 -0.11758E-0008
  0.24568E+0004 -0.29879E+0004  0.88250E-0010  0.79427E-0009 -0.83215E-0009
  0.25000E+0004 -0.29879E+0004  0.48217E-0009  0.10523E-0008 -0.68542E-0009
  0.22500E+0004 -0.29654E+0004 -0.16566E-0008 -0.26633E-0009 -0.17474E-0008
  0.22932E+0004 -0.29653E+0004 -0.12314E-0008 -0.66252E-0010 -0.14752E-0008
  0.23750E+0004 -0.29651E+0004 -0.40868E-0009  0.36249E-0009 -0.10027E-0008
  0.24568E+0004 -0.29649E+0004  0.39845E-0009  0.82850E-0009 -0.60627E-0009
  0.25000E+0004 -0.29648E+0004  0.80688E-0009  0.10746E-0008 -0.42649E-0009
  0.22500E+0004 -0.29427E+0004 -0.13987E-0008 -0.21674E-0009 -0.16028E-0008
  0.22932E+0004 -0.29426E+0004 -0.95946E-0009 -0.16456E-0010 -0.13135E-0008
  0.23750E+0004 -0.29423E+0004 -0.11449E-0009  0.40543E-0009 -0.80362E-0009
  0.24568E+0004 -0.29420E+0004  0.71393E-0009  0.85536E-0009 -0.35842E-0009
  0.25000E+0004 -0.29418E+0004  0.11342E-0008  0.10897E-0008 -0.14757E-0009
  0.22500E+0004 -0.29307E+0004 -0.12543E-0008 -0.19266E-0009 -0.15137E-0008
  0.22932E+0004 -0.29306E+0004 -0.80963E-0009  0.74532E-0011 -0.12169E-0008
  0.23750E+0004 -0.29302E+0004  0.43741E-0010  0.42536E-0009 -0.68963E-0009
  0.24568E+0004 -0.29299E+0004  0.88061E-0009  0.86669E-0009 -0.22083E-0009
  0.25000E+0004 -0.29297E+0004  0.13058E-0008  0.10949E-0008  0.52822E-0011
  0.25000E+0004 -0.30000E+0004  0.31400E-0009  0.10374E-0008 -0.81155E-0009
  0.25432E+0004 -0.30000E+0004  0.68312E-0009  0.12979E-0008 -0.70471E-0009
  0.26250E+0004 -0.30000E+0004  0.13315E-0008  0.17470E-0008 -0.53239E-0009
  0.27068E+0004 -0.30000E+0004  0.19096E-0008  0.20945E-0008 -0.34952E-0009
  0.27500E+0004 -0.30000E+0004  0.21861E-0008  0.22207E-0008 -0.22715E-0009
  0.25000E+0004 -0.29879E+0004  0.48217E-0009  0.10523E-0008 -0.68542E-0009
  0.25432E+0004 -0.29878E+0004  0.85997E-0009  0.13051E-0008 -0.55844E-0009
  0.26250E+0004 -0.29878E+0004  0.15246E-0008  0.17378E-0008 -0.34521E-0009
  0.27068E+0004 -0.29877E+0004  0.21162E-0008  0.20684E-0008 -0.12263E-0009
  0.27500E+0004 -0.29876E+0004  0.23968E-0008  0.21863E-0008  0.17168E-0010
  0.25000E+0004 -0.29648E+0004  0.80688E-0009  0.10746E-0008 -0.42649E-0009
  0.25432E+0004 -0.29647E+0004  0.11997E-0008  0.13132E-0008 -0.26267E-0009
  0.26250E+0004 -0.29645E+0004  0.18919E-0008  0.17158E-0008  0.25167E-0010
  0.27068E+0004 -0.29643E+0004  0.25041E-0008  0.20158E-0008  0.31833E-0009
  0.27500E+0004 -0.29642E+0004  0.27895E-0008  0.21191E-0008  0.48791E-0009
  0.25000E+0004 -0.29418E+0004  0.11342E-0008  0.10897E-0008 -0.14757E-0009
  0.25432E+0004 -0.29417E+0004  0.15394E-0008  0.13146E-0008  0.50728E-0010
  0.26250E+0004 -0.29413E+0004  0.22535E-0008  0.16884E-0008  0.40787E-0009
  0.27068E+0004 -0.29410E+0004  0.28788E-0008  0.19593E-0008  0.76434E-0009
  0.27500E+0004 -0.29408E+0004  0.31642E-0008  0.20488E-0008  0.95908E-0009
  0.25000E+0004 -0.29297E+0004  0.13058E-0008  0.10949E-0008  0.52822E-0011
  0.25432E+0004 -0.29295E+0004  0.17161E-0008  0.13127E-0008  0.22056E-0009
  0.26250E+0004 -0.29291E+0004  0.24389E-0008  0.16718E-0008  0.61156E-0009
  0.27068E+0004 -0.29287E+0004  0.30678E-0008  0.19279E-0008  0.99809E-0009
  0.27500E+0004 -0.29284E+0004  0.33511E-0008  0.20104E-0008  0.12041E-0008
  0.27500E+0004 -0.30000E+0004  0.21861E-0008  0.22207E-0008 -0.22715E-0009
  0.27932E+0004 -0.30000E+0004  0.24418E-0008  0.23001E-0008 -0.77918E-0010
  0.28750E+0004 -0.30000E+0004  0.28672E-0008  0.23161E-0008  0.29344E-0009
  0.29568E+0004 -0.30000E+0004  0.32015E-0008  0.21604E-0008  0.77147E-0009
  0.30000E+0004 -0.30000E+0004  0.33343E-0008  0.20196E-0008  0.10514E-0008
  0.27500E+0004 -0.29876E+0004  0.23968E-0008  0.21863E-0008  0.17168E-0010
  0.27932E+0004 -0.29876E+0004  0.26540E-0008  0.22589E-0008  0.17975E-0009
  0.28750E+0004 -0.29875E+0004  0.30708E-0008  0.22656E-0008  0.55966E-0009
  0.29568E+0004 -0.29875E+0004  0.33785E-0008  0.21066E-0008  0.10195E-0008
  0.30000E+0004 -0.29874E+0004  0.34896E-0008  0.19662E-0008  0.12787E-0008
  0.27500E+0004 -0.29642E+0004  0.27895E-0008  0.21191E-0008  0.48791E-0009
  0.27932E+0004 -0.29641E+0004  0.30452E-0008  0.21789E-0008  0.67195E-0009
  0.28750E+0004 -0.29639E+0004  0.34367E-0008  0.21688E-0008  0.10601E-0008
  0.29568E+0004 -0.29637E+0004  0.36845E-0008  0.20036E-0008  0.14779E-0008
  0.30000E+0004 -0.29636E+0004  0.37501E-0008  0.18642E-0008  0.16940E-0008
  0.27500E+0004 -0.29408E+0004  0.31642E-0008  0.20488E-0008  0.95908E-0009
  0.27932E+0004 -0.29406E+0004  0.34130E-0008  0.20965E-0008  0.11595E-0008
  0.28750E+0004 -0.29402E+0004  0.37680E-0008  0.20704E-0008  0.15461E-0008
  0.29568E+0004 -0.29399E+0004  0.39452E-0008  0.18992E-0008  0.19132E-0008
  0.30000E+0004 -0.29397E+0004  0.39604E-0008  0.17606E-0008  0.20828E-0008
  0.27500E+0004 -0.29284E+0004  0.33511E-0008  0.20104E-0008  0.12041E-0008
  0.27932E+0004 -0.29282E+0004  0.35941E-0008  0.20520E-0008  0.14111E-0008
  0.28750E+0004 -0.29278E+0004  0.39256E-0008  0.20178E-0008  0.17931E-0008
  0.29568E+0004 -0.29273E+0004  0.40618E-0008  0.18435E-0008  0.21306E-0008
  0.30000E+0004 -0.29271E+0004  0.40489E-0008  0.17052E-0008  0.22748E-0008
  0.30000E+0004 -0.30000E+0004  0.33343E-0008  0.20196E-0008  0.10514E-0008
  0.30432E+0004 -0.30000E+0004  0.34318E-0008  0.18447E-0008  0.13372E-0008
  0.31250E+0004 -0.30000E+0004  0.35100E-0008  0.14590E-0008  0.18426E-0008
  0.32068E+0004 -0.30000E+0004  0.34363E-0008  0.10527E-0008  0.22219E-0008
  0.32500E+0004 -0.30000E+0004  0.33360E-0008  0.85079E-0009  0.23440E-0008
  0.30000E+0004 -0.29874E+0004  0.34896E-0008  0.19662E-0008  0.12787E-0008
  0.30432E+0004 -0.29874E+0004  0.35605E-0008  0.17937E-0008  0.15357E-0008
  0.31250E+0004 -0.29873E+0004  0.35785E-0008  0.14148E-0008  0.19723E-0008
  0.32068E+0004 -0.29873E+0004  0.34393E-0008  0.10168E-0008  0.22746E-0008
  0.32500E+0004 -0.29872E+0004  0.33062E-0008  0.81914E-0009  0.23582E-0008
  0.30000E+0004 -0.29636E+0004  0.37501E-0008  0.18642E-0008  0.16940E-0008
  0.30432E+0004 -0.29635E+0004  0.37668E-0008  0.16955E-0008  0.18947E-0008
  0.31250E+0004 -0.29633E+0004  0.36662E-0008  0.13286E-0008  0.21996E-0008
  0.32068E+0004 -0.29631E+0004  0.34027E-0008  0.94529E-0009  0.23587E-0008
  0.32500E+0004 -0.29630E+0004  0.32089E-0008  0.75514E-0009  0.23720E-0008
  0.30000E+0004 -0.29397E+0004  0.39604E-0008  0.17606E-0008  0.20828E-0008
  0.30432E+0004 -0.29395E+0004  0.39193E-0008  0.15952E-0008  0.22255E-0008
  0.31250E+0004 -0.29393E+0004  0.36969E-0008  0.12390E-0008  0.23989E-0008
  0.32068E+0004 -0.29390E+0004  0.33116E-0008  0.86934E-0009  0.24202E-0008
  0.32500E+0004 -0.29388E+0004  0.30602E-0008  0.68620E-0009  0.23674E-0008
  0.30000E+0004 -0.29271E+0004  0.40489E-0008  0.17052E-0008  0.22748E-0008
  0.30432E+0004 -0.29269E+0004  0.39765E-0008  0.15413E-0008  0.23864E-0008
  0.31250E+0004 -0.29266E+0004  0.36896E-0008  0.11904E-0008  0.24914E-0008
  0.32068E+0004 -0.29262E+0004  0.32419E-0008  0.82756E-0009  0.24428E-0008
  0.32500E+0004 -0.29261E+0004  0.29620E-0008  0.64795E-0009  0.23572E-0008
  0.32500E+0004 -0.30000E+0004  0.33360E-0008  0.85079E-0009  0.23440E-0008
  0.32932E+0004 -0.30000E+0004  0.31959E-0008  0.66598E-0009  0.24030E-0008
  0.33750E+0004 -0.30000E+0004  0.28370E-0008  0.37969E-0009  0.23345E-0008
  0.34568E+0004 -0.30000E+0004  0.23926E-0008  0.18552E-0009  0.20559E-0008
  0.35000E+0004 -0.30000E+0004  0.21409E-0008  0.11739E-0009  0.18463E-0008
  0.32500E+0004 -0.29872E+0004  0.33062E-0008  0.81914E-0009  0.23582E-0008
  0.32932E+0004 -0.29872E+0004  0.31363E-0008  0.63797E-0009  0.23826E-0008
  0.33750E+0004 -0.29872E+0004  0.27351E-0008  0.35660E-0009  0.22673E-0008
  0.34568E+0004 -0.29871E+0004  0.22709E-0008  0.16441E-0009  0.19712E-0008
  0.35000E+0004 -0.29871E+0004  0.20184E-0008  0.96554E-0010  0.17646E-0008
  0.32500E+0004 -0.29630E+0004  0.32089E-0008  0.75514E-0009  0.23720E-0008
  0.32932E+0004 -0.29630E+0004  0.29854E-0008  0.58069E-0009  0.23345E-0008
  0.33750E+0004 -0.29629E+0004  0.25108E-0008  0.30851E-0009  0.21377E-0008
  0.34568E+0004 -0.29628E+0004  0.20167E-0008  0.12060E-0009  0.18150E-0008
  0.35000E+0004 -0.29627E+0004  0.17660E-0008  0.53337E-0010  0.16162E-0008
  0.32500E+0004 -0.29388E+0004  0.30602E-0008  0.68620E-0009  0.23674E-0008
  0.32932E+0004 -0.29387E+0004  0.27877E-0008  0.51820E-0009  0.22734E-0008
  0.33750E+0004 -0.29386E+0004  0.22496E-0008  0.25518E-0009  0.20050E-0008
  0.34568E+0004 -0.29384E+0004  0.17353E-0008  0.72208E-0010  0.16632E-0008
  0.35000E+0004 -0.29383E+0004  0.14906E-0008  0.60233E-0011  0.14745E-0008
  0.32500E+0004 -0.29261E+0004  0.29620E-0008  0.64795E-0009  0.23572E-0008
  0.32932E+0004 -0.29259E+0004  0.26657E-0008  0.48326E-0009  0.22357E-0008
  0.33750E+0004 -0.29257E+0004  0.20985E-0008  0.22509E-0009  0.19335E-0008
  0.34568E+0004 -0.29255E+0004  0.15774E-0008  0.44998E-0010  0.15846E-0008
  0.35000E+0004 -0.29254E+0004  0.13376E-0008 -0.20401E-0010  0.14019E-0008
  0.35000E+0004 -0.30000E+0004  0.21409E-0008  0.11739E-0009  0.18463E-0008
  0.35432E+0004 -0.30000E+0004  0.18872E-0008  0.70276E-0010  0.16088E-0008
  0.36250E+0004 -0.30000E+0004  0.14253E-0008  0.19499E-0010  0.11355E-0008
  0.37068E+0004 -0.30000E+0004  0.10171E-0008 -0.36432E-0011  0.70013E-0009
  0.37500E+0004 -0.30000E+0004  0.83049E-0009 -0.13469E-0010  0.50728E-0009
  0.35000E+0004 -0.29871E+0004  0.20184E-0008  0.96554E-0010  0.17646E-0008
  0.35432E+0004 -0.29871E+0004  0.17699E-0008  0.48800E-0010  0.15378E-0008
  0.36250E+0004 -0.29871E+0004  0.13305E-0008 -0.34310E-0011  0.10992E-0008
  0.37068E+0004 -0.29870E+0004  0.95412E-0009 -0.27835E-0010  0.70745E-0009
  0.37500E+0004 -0.29870E+0004  0.78481E-0009 -0.37988E-0010  0.53695E-0009
  0.35000E+0004 -0.29627E+0004  0.17660E-0008  0.53337E-0010  0.16162E-0008
  0.35432E+0004 -0.29627E+0004  0.15301E-0008  0.52274E-0011  0.14102E-0008
  0.36250E+0004 -0.29626E+0004  0.11366E-0008 -0.48649E-0010  0.10361E-0008
  0.37068E+0004 -0.29625E+0004  0.82094E-0009 -0.74418E-0010  0.72193E-0009
  0.37500E+0004 -0.29624E+0004  0.68394E-0009 -0.84747E-0010  0.59007E-0009
  0.35000E+0004 -0.29383E+0004  0.14906E-0008  0.60233E-0011  0.14745E-0008
  0.35432E+0004 -0.29382E+0004  0.12706E-0008 -0.41687E-0010  0.12901E-0008
  0.36250E+0004 -0.29381E+0004  0.92647E-0009 -0.95798E-0010  0.97765E-0009
  0.37068E+0004 -0.29379E+0004  0.67166E-0009 -0.12156E-0009  0.73407E-0009
  0.37500E+0004 -0.29378E+0004  0.56617E-0009 -0.13139E-0009  0.63600E-0009
  0.35000E+0004 -0.29254E+0004  0.13376E-0008 -0.20401E-0010  0.14019E-0008
  0.35432E+0004 -0.29253E+0004  0.11272E-0008 -0.67637E-0010  0.12291E-0008
  0.36250E+0004 -0.29251E+0004  0.81021E-0009 -0.12131E-0009  0.94787E-0009
  0.37068E+0004 -0.29249E+0004  0.58737E-0009 -0.14651E-0009  0.73854E-0009
  0.37500E+0004 -0.29248E+0004  0.49815E-0009 -0.15579E-0009  0.65637E-0009
  0.37500E+0004 -0.30000E+0004  0.83049E-0009 -0.13469E-0010  0.50728E-0009
  0.37932E+0004 -0.30000E+0004  0.66481E-0009 -0.23959E-0010  0.34530E-0009
  0.38750E+0004 -0.30000E+0004  0.40571E-0009 -0.51692E-0010  0.12818E-0009
  0.39568E+0004 -0.30000E+0004  0.20895E-0009 -0.87199E-0010  0.12768E-0010
  0.40000E+0004 -0.30000E+0004  0.12601E-0009 -0.10678E-0009 -0.17176E-0010
  0.37500E+0004 -0.29870E+0004  0.78481E-0009 -0.37988E-0010  0.53695E-0009
  0.37932E+0004 -0.29870E+0004  0.63534E-0009 -0.48647E-0010  0.39511E-0009
  0.38750E+0004 -0.29870E+0004  0.40102E-0009 -0.76035E-0010  0.20604E-0009
  0.39568E+0004 -0.29869E+0004  0.21956E-0009 -0.11092E-0009  0.10428E-0009
  0.40000E+0004 -0.29869E+0004  0.14112E-0009 -0.13042E-0009  0.76540E-0010
  0.37500E+0004 -0.29624E+0004  0.68394E-0009 -0.84747E-0010  0.59007E-0009
  0.37932E+0004 -0.29624E+0004  0.56449E-0009 -0.95188E-0010  0.48234E-0009
  0.38750E+0004 -0.29622E+0004  0.37586E-0009 -0.12104E-0009  0.33893E-0009
  0.39568E+0004 -0.29621E+0004  0.22325E-0009 -0.15390E-0009  0.25714E-0009
  0.40000E+0004 -0.29621E+0004  0.15382E-0009 -0.17257E-0009  0.23109E-0009
  0.37500E+0004 -0.29378E+0004  0.56617E-0009 -0.13139E-0009  0.63600E-0009
  0.37932E+0004 -0.29377E+0004  0.47569E-0009 -0.14096E-0009  0.55720E-0009
  0.38750E+0004 -0.29375E+0004  0.33111E-0009 -0.16413E-0009  0.45025E-0009
  0.39568E+0004 -0.29373E+0004  0.20717E-0009 -0.19382E-0009  0.38136E-0009
  0.40000E+0004 -0.29372E+0004  0.14743E-0009 -0.21094E-0009  0.35444E-0009
  0.37500E+0004 -0.29248E+0004  0.49815E-0009 -0.15579E-0009  0.65637E-0009
  0.37932E+0004 -0.29247E+0004  0.42248E-0009 -0.16466E-0009  0.59082E-0009
  0.38750E+0004 -0.29245E+0004  0.30048E-0009 -0.18593E-0009  0.49965E-0009
  0.39568E+0004 -0.29243E+0004  0.19158E-0009 -0.21349E-0009  0.43502E-0009
  0.40000E+0004 -0.29241E+0004  0.13722E-0009 -0.22951E-0009  0.40676E-0009
  0.40000E+0004 -0.30000E+0004  0.12601E-0009 -0.10678E-0009 -0.17176E-0010
  0.40432E+0004 -0.30000E+0004  0.56163E-0010 -0.12498E-0009 -0.31069E-0010
  0.41250E+0004 -0.30000E+0004 -0.43330E-0010 -0.15184E-0009 -0.28319E-0010
  0.42068E+0004 -0.30000E+0004 -0.96636E-0010 -0.16531E-0009  0.50301E-0011
  0.42500E+0004 -0.30000E+0004 -0.10411E-0009 -0.16766E-0009  0.35793E-0010
  0.40000E+0004 -0.29869E+0004  0.14112E-0009 -0.13042E-0009  0.76540E-0010
  0.40432E+0004 -0.29869E+0004  0.73812E-0010 -0.14860E-0009  0.62048E-0010
  0.41250E+0004 -0.29868E+0004 -0.24373E-0010 -0.17635E-0009  0.59474E-0010
  0.42068E+0004 -0.29868E+0004 -0.78367E-0010 -0.19167E-0009  0.85725E-0010
  0.42500E+0004 -0.29868E+0004 -0.86625E-0010 -0.19539E-0009  0.11275E-0009
  0.40000E+0004 -0.29621E+0004  0.15382E-0009 -0.17257E-0009  0.23109E-0009
  0.40432E+0004 -0.29620E+0004  0.92251E-0010 -0.19029E-0009  0.21398E-0009
  0.41250E+0004 -0.29619E+0004 -0.94599E-0012 -0.21849E-0009  0.19975E-0009
  0.42068E+0004 -0.29618E+0004 -0.53974E-0010 -0.23600E-0009  0.21185E-0009
  0.42500E+0004 -0.29617E+0004 -0.62844E-0010 -0.24129E-0009  0.23137E-0009
  0.40000E+0004 -0.29372E+0004  0.14743E-0009 -0.21094E-0009  0.35444E-0009
  0.40432E+0004 -0.29371E+0004  0.92683E-0010 -0.22753E-0009  0.33291E-0009
  0.41250E+0004 -0.29369E+0004  0.72839E-0011 -0.25464E-0009  0.30539E-0009
  0.42068E+0004 -0.29367E+0004 -0.42403E-0010 -0.27268E-0009  0.30264E-0009
  0.42500E+0004 -0.29366E+0004 -0.51212E-0010 -0.27860E-0009  0.31430E-0009
  0.40000E+0004 -0.29241E+0004  0.13722E-0009 -0.22951E-0009  0.40676E-0009
  0.40432E+0004 -0.29240E+0004  0.86470E-0010 -0.24523E-0009  0.38233E-0009
  0.41250E+0004 -0.29238E+0004  0.61393E-0011 -0.27117E-0009  0.34728E-0009
  0.42068E+0004 -0.29235E+0004 -0.41071E-0010 -0.28888E-0009  0.33652E-0009
  0.42500E+0004 -0.29234E+0004 -0.49721E-0010 -0.29481E-0009  0.34389E-0009
  0.42500E+0004 -0.30000E+0004 -0.10411E-0009 -0.16766E-0009  0.35793E-0010
  0.42932E+0004 -0.30000E+0004 -0.95842E-0010 -0.16887E-0009  0.79624E-0010
  0.43750E+0004 -0.30000E+0004 -0.37584E-0010 -0.17230E-0009  0.20278E-0009
  0.44568E+0004 -0.30000E+0004  0.69009E-0010 -0.18960E-0009  0.38736E-0009
  0.45000E+0004 -0.30000E+0004  0.13744E-0009 -0.20834E-0009  0.50699E-0009
  0.42500E+0004 -0.29868E+0004 -0.86625E-0010 -0.19539E-0009  0.11275E-0009
  0.42932E+0004 -0.29868E+0004 -0.79421E-0010 -0.19760E-0009  0.15240E-0009
  0.43750E+0004 -0.29867E+0004 -0.25496E-0010 -0.20269E-0009  0.26546E-0009
  0.44568E+0004 -0.29867E+0004  0.71257E-0010 -0.22019E-0009  0.43327E-0009
  0.45000E+0004 -0.29867E+0004  0.13118E-0009 -0.23837E-0009  0.53996E-0009
  0.42500E+0004 -0.29617E+0004 -0.62844E-0010 -0.24129E-0009  0.23137E-0009
  0.42932E+0004 -0.29616E+0004 -0.57514E-0010 -0.24500E-0009  0.26272E-0009
  0.43750E+0004 -0.29615E+0004 -0.12782E-0010 -0.25216E-0009  0.35539E-0009
  0.44568E+0004 -0.29614E+0004  0.62422E-0010 -0.26945E-0009  0.48946E-0009
  0.45000E+0004 -0.29614E+0004  0.10446E-0009 -0.28613E-0009  0.57062E-0009
  0.42500E+0004 -0.29366E+0004 -0.51212E-0010 -0.27860E-0009  0.31430E-0009
  0.42932E+0004 -0.29365E+0004 -0.47775E-0010 -0.28309E-0009  0.33682E-0009
  0.43750E+0004 -0.29364E+0004 -0.13936E-0010 -0.29107E-0009  0.40758E-0009
  0.44568E+0004 -0.29362E+0004  0.36229E-0010 -0.30740E-0009  0.50602E-0009
  0.45000E+0004 -0.29361E+0004  0.58356E-0010 -0.32243E-0009  0.56099E-0009
  0.42500E+0004 -0.29234E+0004 -0.49721E-0010 -0.29481E-0009  0.34389E-0009
  0.42932E+0004 -0.29233E+0004 -0.47377E-0010 -0.29941E-0009  0.36158E-0009
  0.43750E+0004 -0.29231E+0004 -0.20054E-0010 -0.30737E-0009  0.42025E-0009
  0.44568E+0004 -0.29229E+0004  0.15652E-0010 -0.32293E-0009  0.49939E-0009
  0.45000E+0004 -0.29228E+0004  0.26650E-0010 -0.33705E-0009  0.54051E-0009
  0.45000E+0004 -0.30000E+0004  0.13744E-0009 -0.20834E-0009  0.50699E-0009
  0.45432E+0004 -0.30000E+0004  0.20800E-0009 -0.23682E-0009  0.63878E-0009
  0.46250E+0004 -0.30000E+0004  0.32520E-0009 -0.31640E-0009  0.89483E-0009
  0.47068E+0004 -0.30000E+0004  0.38243E-0009 -0.43004E-0009  0.11129E-0008
  0.47500E+0004 -0.30000E+0004  0.37373E-0009 -0.50108E-0009  0.11904E-0008
  0.45000E+0004 -0.29867E+0004  0.13118E-0009 -0.23837E-0009  0.53996E-0009
  0.45432E+0004 -0.29866E+0004  0.19072E-0009 -0.26526E-0009  0.65509E-0009
  0.46250E+0004 -0.29866E+0004  0.28023E-0009 -0.34045E-0009  0.87098E-0009
  0.47068E+0004 -0.29866E+0004  0.30363E-0009 -0.44795E-0009  0.10407E-0008
  0.47500E+0004 -0.29865E+0004  0.27647E-0009 -0.51537E-0009  0.10919E-0008
  0.45000E+0004 -0.29614E+0004  0.10446E-0009 -0.28613E-0009  0.57062E-0009
  0.45432E+0004 -0.29613E+0004  0.14113E-0009 -0.31035E-0009  0.65380E-0009
  0.46250E+0004 -0.29612E+0004  0.17548E-0009 -0.37777E-0009  0.79416E-0009
  0.47068E+0004 -0.29611E+0004  0.13440E-0009 -0.47453E-0009  0.87564E-0009
  0.47500E+0004 -0.29610E+0004  0.73465E-0010 -0.53559E-0009  0.88030E-0009
  0.45000E+0004 -0.29361E+0004  0.58356E-0010 -0.32243E-0009  0.56099E-0009
  0.45432E+0004 -0.29360E+0004  0.70311E-0010 -0.34411E-0009  0.61219E-0009
  0.46250E+0004 -0.29358E+0004  0.47630E-0010 -0.40441E-0009  0.67927E-0009
  0.47068E+0004 -0.29356E+0004 -0.56394E-0010 -0.49158E-0009  0.67888E-0009
  0.47500E+0004 -0.29355E+0004 -0.14854E-0009 -0.54703E-0009  0.64223E-0009
  0.45000E+0004 -0.29228E+0004  0.26650E-0010 -0.33705E-0009  0.54051E-0009
  0.45432E+0004 -0.29226E+0004  0.25097E-0010 -0.35743E-0009  0.57507E-0009
  0.46250E+0004 -0.29224E+0004 -0.27764E-0010 -0.41423E-0009  0.60497E-0009
  0.47068E+0004 -0.29222E+0004 -0.16360E-0009 -0.49677E-0009  0.56455E-0009
  0.47500E+0004 -0.29220E+0004 -0.27082E-0009 -0.54955E-0009  0.50850E-0009
  0.47500E+0004 -0.30000E+0004  0.37373E-0009 -0.50108E-0009  0.11904E-0008
  0.47932E+0004 -0.30000E+0004  0.33195E-0009 -0.57801E-0009  0.12315E-0008
  0.48750E+0004 -0.30000E+0004  0.15163E-0009 -0.73076E-0009  0.11828E-0008
  0.49568E+0004 -0.30000E+0004 -0.15960E-0009 -0.87974E-0009  0.95142E-0009
  0.50000E+0004 -0.30000E+0004 -0.36952E-0009 -0.95180E-0009  0.75758E-0009
  0.47500E+0004 -0.29865E+0004  0.27647E-0009 -0.51537E-0009  0.10919E-0008
  0.47932E+0004 -0.29865E+0004  0.21709E-0009 -0.58841E-0009  0.11076E-0008
  0.48750E+0004 -0.29864E+0004  0.99162E-0011 -0.73437E-0009  0.10194E-0008
  0.49568E+0004 -0.29864E+0004 -0.31437E-0009 -0.87797E-0009  0.76695E-0009
  0.50000E+0004 -0.29863E+0004 -0.52427E-0009 -0.94805E-0009  0.57119E-0009
  0.47500E+0004 -0.29610E+0004  0.73465E-0010 -0.53559E-0009  0.88030E-0009
  0.47932E+0004 -0.29609E+0004 -0.17190E-0010 -0.60200E-0009  0.85222E-0009
  0.48750E+0004 -0.29607E+0004 -0.26855E-0009 -0.73631E-0009  0.70031E-0009
  0.49568E+0004 -0.29606E+0004 -0.60804E-0009 -0.87065E-0009  0.42109E-0009
  0.50000E+0004 -0.29605E+0004 -0.81192E-0009 -0.93744E-0009  0.22968E-0009
  0.47500E+0004 -0.29355E+0004 -0.14854E-0009 -0.54703E-0009  0.64223E-0009
  0.47932E+0004 -0.29353E+0004 -0.26671E-0009 -0.60763E-0009  0.57684E-0009
  0.48750E+0004 -0.29350E+0004 -0.55216E-0009 -0.73172E-0009  0.37620E-0009
  0.49568E+0004 -0.29347E+0004 -0.89385E-0009 -0.85796E-0009  0.87693E-0010
  0.50000E+0004 -0.29346E+0004 -0.10843E-0008 -0.92191E-0009 -0.89810E-0010
  0.47500E+0004 -0.29220E+0004 -0.27082E-0009 -0.54955E-0009  0.50850E-0009
  0.47932E+0004 -0.29218E+0004 -0.40167E-0009 -0.60737E-0009  0.42627E-0009
  0.48750E+0004 -0.29215E+0004 -0.70059E-0009 -0.72662E-0009  0.20619E-0009
  0.49568E+0004 -0.29211E+0004 -0.10382E-0008 -0.84903E-0009 -0.80329E-0010
  0.50000E+0004 -0.29209E+0004 -0.12187E-0008 -0.91165E-0009 -0.24695E-0009
  0.50000E+0004 -0.30000E+0004 -0.36952E-0009 -0.95180E-0009  0.75758E-0009
  0.50432E+0004 -0.30000E+0004 -0.60350E-0009 -0.10166E-0008  0.52030E-0009
  0.51250E+0004 -0.30000E+0004 -0.10843E-0008 -0.11158E-0008 -0.14936E-0010
  0.52068E+0004 -0.30000E+0004 -0.15618E-0008 -0.11800E-0008 -0.59706E-0009
  0.52500E+0004 -0.30000E+0004 -0.17908E-0008 -0.11997E-0008 -0.89326E-0009
  0.50000E+0004 -0.29863E+0004 -0.52427E-0009 -0.94805E-0009  0.57119E-0009
  0.50432E+0004 -0.29863E+0004 -0.75305E-0009 -0.10116E-0008  0.33908E-0009
  0.51250E+0004 -0.29862E+0004 -0.12113E-0008 -0.11106E-0008 -0.16893E-0009
  0.52068E+0004 -0.29862E+0004 -0.16537E-0008 -0.11770E-0008 -0.70599E-0009
  0.52500E+0004 -0.29861E+0004 -0.18616E-0008 -0.11989E-0008 -0.97438E-0009
  0.50000E+0004 -0.29605E+0004 -0.81192E-0009 -0.93744E-0009  0.22968E-0009
  0.50432E+0004 -0.29603E+0004 -0.10249E-0008 -0.99870E-0009  0.14764E-0010
  0.51250E+0004 -0.29601E+0004 -0.14292E-0008 -0.10973E-0008 -0.42770E-0009
  0.52068E+0004 -0.29599E+0004 -0.17950E-0008 -0.11678E-0008 -0.86721E-0009
  0.52500E+0004 -0.29598E+0004 -0.19584E-0008 -0.11933E-0008 -0.10771E-0008
  0.50000E+0004 -0.29346E+0004 -0.10843E-0008 -0.92191E-0009 -0.89810E-0010
  0.50432E+0004 -0.29344E+0004 -0.12741E-0008 -0.98123E-0009 -0.27829E-0009
  0.51250E+0004 -0.29341E+0004 -0.16112E-0008 -0.10795E-0008 -0.63910E-0009
  0.52068E+0004 -0.29337E+0004 -0.18899E-0008 -0.11535E-0008 -0.96809E-0009
  0.52500E+0004 -0.29336E+0004 -0.20043E-0008 -0.11824E-0008 -0.11141E-0008
  0.50000E+0004 -0.29209E+0004 -0.12187E-0008 -0.91165E-0009 -0.24695E-0009
  0.50432E+0004 -0.29207E+0004 -0.13936E-0008 -0.97006E-0009 -0.41811E-0009
  0.51250E+0004 -0.29203E+0004 -0.16907E-0008 -0.10682E-0008 -0.73034E-0009
  0.52068E+0004 -0.29199E+0004 -0.19202E-0008 -0.11439E-0008 -0.99702E-0009
  0.52500E+0004 -0.29197E+0004 -0.20077E-0008 -0.11743E-0008 -0.11080E-0008
  0.52500E+0004 -0.30000E+0004 -0.17908E-0008 -0.11997E-0008 -0.89326E-0009
  0.52932E+0004 -0.30000E+0004 -0.19938E-0008 -0.12096E-0008 -0.11681E-0008
  0.53750E+0004 -0.30000E+0004 -0.22806E-0008 -0.12058E-0008 -0.15861E-0008
  0.54568E+0004 -0.30000E+0004 -0.24156E-0008 -0.11770E-0008 -0.18299E-0008
  0.55000E+0004 -0.30000E+0004 -0.24212E-0008 -0.11543E-0008 -0.18784E-0008
  0.52500E+0004 -0.29861E+0004 -0.18616E-0008 -0.11989E-0008 -0.97438E-0009
  0.52932E+0004 -0.29861E+0004 -0.20429E-0008 -0.12114E-0008 -0.12198E-0008
  0.53750E+0004 -0.29860E+0004 -0.22919E-0008 -0.12137E-0008 -0.15849E-0008
  0.54568E+0004 -0.29860E+0004 -0.23980E-0008 -0.11916E-0008 -0.17858E-0008
  0.55000E+0004 -0.29860E+0004 -0.23935E-0008 -0.11722E-0008 -0.18177E-0008
  0.52500E+0004 -0.29598E+0004 -0.19584E-0008 -0.11933E-0008 -0.10771E-0008
  0.52932E+0004 -0.29598E+0004 -0.20950E-0008 -0.12105E-0008 -0.12627E-0008
  0.53750E+0004 -0.29596E+0004 -0.22678E-0008 -0.12231E-0008 -0.15218E-0008
  0.54568E+0004 -0.29594E+0004 -0.23179E-0008 -0.12123E-0008 -0.16387E-0008
  0.55000E+0004 -0.29594E+0004 -0.22944E-0008 -0.11990E-0008 -0.16384E-0008
  0.52500E+0004 -0.29336E+0004 -0.20043E-0008 -0.11824E-0008 -0.11141E-0008
  0.52932E+0004 -0.29334E+0004 -0.20932E-0008 -0.12034E-0008 -0.12360E-0008
  0.53750E+0004 -0.29332E+0004 -0.21865E-0008 -0.12251E-0008 -0.13846E-0008
  0.54568E+0004 -0.29329E+0004 -0.21807E-0008 -0.12242E-0008 -0.14165E-0008
  0.55000E+0004 -0.29328E+0004 -0.21395E-0008 -0.12162E-0008 -0.13849E-0008
  0.52500E+0004 -0.29197E+0004 -0.20077E-0008 -0.11743E-0008 -0.11080E-0008
  0.52932E+0004 -0.29195E+0004 -0.20707E-0008 -0.11972E-0008 -0.11953E-0008
  0.53750E+0004 -0.29192E+0004 -0.21218E-0008 -0.12232E-0008 -0.12851E-0008
  0.54568E+0004 -0.29189E+0004 -0.20875E-0008 -0.12270E-0008 -0.12728E-0008
  0.55000E+0004 -0.29187E+0004 -0.20377E-0008 -0.12214E-0008 -0.12254E-0008
  0.55000E+0004 -0.30000E+0004 -0.24212E-0008 -0.11543E-0008 -0.18784E-0008
  0.55432E+0004 -0.30000E+0004 -0.23837E-0008 -0.11264E-0008 -0.18744E-0008
  0.56250E+0004 -0.30000E+0004 -0.22039E-0008 -0.10647E-0008 -0.17282E-0008
  0.57068E+0004 -0.30000E+0004 -0.19134E-0008 -0.99308E-0009 -0.14424E-0008
  0.57500E+0004 -0.30000E+0004 -0.17306E-0008 -0.95234E-0009 -0.12544E-0008
  0.55000E+0004 -0.29860E+0004 -0.23935E-0008 -0.11722E-0008 -0.18177E-0008
  0.55432E+0004 -0.29859E+0004 -0.23494E-0008 -0.11479E-0008 -0.18011E-0008
  0.56250E+0004 -0.29859E+0004 -0.21665E-0008 -0.10924E-0008 -0.16431E-0008
  0.57068E+0004 -0.29859E+0004 -0.18823E-0008 -0.10260E-0008 -0.13581E-0008
  0.57500E+0004 -0.29858E+0004 -0.17048E-0008 -0.98759E-0009 -0.11738E-0008
  0.55000E+0004 -0.29594E+0004 -0.22944E-0008 -0.11990E-0008 -0.16384E-0008
  0.55432E+0004 -0.29593E+0004 -0.22389E-0008 -0.11807E-0008 -0.15986E-0008
  0.56250E+0004 -0.29592E+0004 -0.20535E-0008 -0.11356E-0008 -0.14206E-0008
  0.57068E+0004 -0.29590E+0004 -0.17857E-0008 -0.10782E-0008 -0.11404E-0008
  0.57500E+0004 -0.29590E+0004 -0.16213E-0008 -0.10440E-0008 -0.96531E-0009
  0.55000E+0004 -0.29328E+0004 -0.21395E-0008 -0.12162E-0008 -0.13849E-0008
  0.55432E+0004 -0.29326E+0004 -0.20744E-0008 -0.12030E-0008 -0.13233E-0008
  0.56250E+0004 -0.29324E+0004 -0.18916E-0008 -0.11669E-0008 -0.11295E-0008
  0.57068E+0004 -0.29322E+0004 -0.16463E-0008 -0.11174E-0008 -0.85938E-0009
  0.57500E+0004 -0.29321E+0004 -0.14983E-0008 -0.10867E-0008 -0.69658E-0009
  0.55000E+0004 -0.29187E+0004 -0.20377E-0008 -0.12214E-0008 -0.12254E-0008
  0.55432E+0004 -0.29186E+0004 -0.19685E-0008 -0.12106E-0008 -0.11532E-0008
  0.56250E+0004 -0.29183E+0004 -0.17892E-0008 -0.11787E-0008 -0.95328E-0009
  0.57068E+0004 -0.29181E+0004 -0.15581E-0008 -0.11329E-0008 -0.69086E-0009
  0.57500E+0004 -0.29180E+0004 -0.14200E-0008 -0.11039E-0008 -0.53577E-0009
  0.57500E+0004 -0.30000E+0004 -0.17306E-0008 -0.95234E-0009 -0.12544E-0008
  0.57932E+0004 -0.30000E+0004 -0.15372E-0008 -0.90887E-0009 -0.10556E-0008
  0.58750E+0004 -0.30000E+0004 -0.11653E-0008 -0.82226E-0009 -0.67664E-0009
  0.59568E+0004 -0.30000E+0004 -0.82350E-0009 -0.72964E-0009 -0.34697E-0009
  0.60000E+0004 -0.30000E+0004 -0.66630E-0009 -0.67899E-0009 -0.20724E-0009
  0.57500E+0004 -0.29858E+0004 -0.17048E-0008 -0.98759E-0009 -0.11738E-0008
  0.57932E+0004 -0.29858E+0004 -0.15173E-0008 -0.94654E-0009 -0.97949E-0009
  0.58750E+0004 -0.29858E+0004 -0.11552E-0008 -0.86362E-0009 -0.60960E-0009
  0.59568E+0004 -0.29857E+0004 -0.81808E-0009 -0.77402E-0009 -0.28545E-0009
  0.60000E+0004 -0.29857E+0004 -0.66041E-0009 -0.72467E-0009 -0.14615E-0009
  0.57500E+0004 -0.29590E+0004 -0.16213E-0008 -0.10440E-0008 -0.96531E-0009
  0.57932E+0004 -0.29589E+0004 -0.14476E-0008 -0.10069E-0008 -0.78198E-0009
  0.58750E+0004 -0.29587E+0004 -0.11090E-0008 -0.93034E-0009 -0.43361E-0009
  0.59568E+0004 -0.29586E+0004 -0.78496E-0009 -0.84608E-0009 -0.12352E-0009
  0.60000E+0004 -0.29585E+0004 -0.62832E-0009 -0.79911E-0009  0.13250E-0010
  0.57500E+0004 -0.29321E+0004 -0.14983E-0008 -0.10867E-0008 -0.69658E-0009
  0.57932E+0004 -0.29320E+0004 -0.13417E-0008 -0.10531E-0008 -0.52728E-0009
  0.58750E+0004 -0.29317E+0004 -0.10327E-0008 -0.98210E-0009 -0.20601E-0009
  0.59568E+0004 -0.29315E+0004 -0.72702E-0009 -0.90265E-0009  0.85303E-0010
  0.60000E+0004 -0.29314E+0004 -0.57376E-0009 -0.85787E-0009  0.21741E-0009
  0.57500E+0004 -0.29180E+0004 -0.14200E-0008 -0.11039E-0008 -0.53577E-0009
  0.57932E+0004 -0.29178E+0004 -0.12738E-0008 -0.10719E-0008 -0.37508E-0009
  0.58750E+0004 -0.29175E+0004 -0.98260E-0009 -0.10035E-0008 -0.70271E-0010
  0.59568E+0004 -0.29172E+0004 -0.68856E-0009 -0.92641E-0009  0.20927E-0009
  0.60000E+0004 -0.29170E+0004 -0.53800E-0009 -0.88270E-0009  0.33810E-0009
  0.60000E+0004 -0.30000E+0004 -0.66630E-0009 -0.67899E-0009 -0.20724E-0009
  0.60432E+0004 -0.30000E+0004 -0.52966E-0009 -0.62700E-0009 -0.97850E-0010
  0.61250E+0004 -0.30000E+0004 -0.32953E-0009 -0.52729E-0009  0.26358E-0010
  0.62068E+0004 -0.30000E+0004 -0.20170E-0009 -0.42798E-0009  0.49432E-0010
  0.62500E+0004 -0.30000E+0004 -0.15630E-0009 -0.37701E-0009  0.31859E-0010
  0.60000E+0004 -0.29857E+0004 -0.66041E-0009 -0.72467E-0009 -0.14615E-0009
  0.60432E+0004 -0.29856E+0004 -0.52127E-0009 -0.67406E-0009 -0.35221E-0010
  0.61250E+0004 -0.29856E+0004 -0.31089E-0009 -0.57636E-0009  0.96780E-0010
  0.62068E+0004 -0.29855E+0004 -0.16773E-0009 -0.47857E-0009  0.13201E-0009
  0.62500E+0004 -0.29854E+0004 -0.11311E-0009 -0.42817E-0009  0.12183E-0009
  0.60000E+0004 -0.29585E+0004 -0.62832E-0009 -0.79911E-0009  0.13250E-0010
  0.60432E+0004 -0.29584E+0004 -0.48576E-0009 -0.75093E-0009  0.12597E-0009
  0.61250E+0004 -0.29582E+0004 -0.25770E-0009 -0.65698E-0009  0.27112E-0009
  0.62068E+0004 -0.29580E+0004 -0.85984E-0010 -0.56226E-0009  0.32918E-0009
  0.62500E+0004 -0.29579E+0004 -0.14074E-0010 -0.51299E-0009  0.33263E-0009
  0.60000E+0004 -0.29314E+0004 -0.57376E-0009 -0.85787E-0009  0.21741E-0009
  0.60432E+0004 -0.29312E+0004 -0.42966E-0009 -0.81197E-0009  0.33035E-0009
  0.61250E+0004 -0.29308E+0004 -0.18654E-0009 -0.72167E-0009  0.48656E-0009
  0.62068E+0004 -0.29305E+0004  0.12400E-0010 -0.63019E-0009  0.56676E-0009
  0.62500E+0004 -0.29303E+0004  0.10109E-0009 -0.58219E-0009  0.58355E-0009
  0.60000E+0004 -0.29170E+0004 -0.53800E-0009 -0.88270E-0009  0.33810E-0009
  0.60432E+0004 -0.29168E+0004 -0.39389E-0009 -0.83795E-0009  0.45050E-0009
  0.61250E+0004 -0.29164E+0004 -0.14403E-0009 -0.74953E-0009  0.61168E-0009
  0.62068E+0004 -0.29160E+0004  0.68461E-0010 -0.65980E-0009  0.70314E-0009
  0.62500E+0004 -0.29157E+0004  0.16567E-0009 -0.61255E-0009  0.72689E-0009
  0.62500E+0004 -0.30000E+0004 -0.15630E-0009 -0.37701E-0009  0.31859E-0010
  0.62932E+0004 -0.30000E+0004 -0.12097E-0009 -0.32799E-0009  0.11569E-0011
  0.63750E+0004 -0.30000E+0004 -0.60375E-0010 -0.24207E-0009 -0.61943E-0010
  0.64568E+0004 -0.30000E+0004  0.22869E-0010 -0.16855E-0009 -0.87914E-0010
  0.65000E+0004 -0.30000E+0004  0.88133E-0010 -0.13549E-0009 -0.69461E-0010
  0.62500E+0004 -0.29854E+0004 -0.11311E-0009 -0.42817E-0009  0.12183E-0009
  0.62932E+0004 -0.29854E+0004 -0.68607E-0010 -0.37955E-0009  0.98165E-0010
  0.63750E+0004 -0.29853E+0004  0.80541E-0011 -0.29369E-0009  0.46660E-0010
  0.64568E+0004 -0.29852E+0004  0.10312E-0009 -0.21919E-0009  0.27299E-0010
  0.65000E+0004 -0.29851E+0004  0.17253E-0009 -0.18523E-0009  0.47211E-0010
  0.62500E+0004 -0.29579E+0004 -0.14074E-0010 -0.51299E-0009  0.33263E-0009
  0.62932E+0004 -0.29577E+0004  0.47946E-0010 -0.46543E-0009  0.32272E-0009
  0.63750E+0004 -0.29574E+0004  0.15437E-0009 -0.38018E-0009  0.29242E-0009
  0.64568E+0004 -0.29571E+0004  0.26940E-0009 -0.30462E-0009  0.28311E-0009
  0.65000E+0004 -0.29569E+0004  0.34391E-0009 -0.26915E-0009  0.30239E-0009
  0.62500E+0004 -0.29303E+0004  0.10109E-0009 -0.58219E-0009  0.58355E-0009
  0.62932E+0004 -0.29300E+0004  0.18028E-0009 -0.53595E-0009  0.58751E-0009
  0.63750E+0004 -0.29295E+0004  0.31499E-0009 -0.45195E-0009  0.57753E-0009
  0.64568E+0004 -0.29290E+0004  0.44641E-0009 -0.37626E-0009  0.57516E-0009
  0.65000E+0004 -0.29287E+0004  0.52262E-0009 -0.33984E-0009  0.59034E-0009
  0.62500E+0004 -0.29157E+0004  0.16567E-0009 -0.61255E-0009  0.72689E-0009
  0.62932E+0004 -0.29154E+0004  0.25359E-0009 -0.56707E-0009  0.73808E-0009
  0.63750E+0004 -0.29148E+0004  0.40242E-0009 -0.48396E-0009  0.73851E-0009
  0.64568E+0004 -0.29142E+0004  0.54095E-0009 -0.40855E-0009  0.73869E-0009
  0.65000E+0004 -0.29138E+0004  0.61679E-0009 -0.37186E-0009  0.75061E-0009
  0.65000E+0004 -0.30000E+0004  0.88133E-0010 -0.13549E-0009 -0.69461E-0010
  0.65432E+0004 -0.30000E+0004  0.17232E-0009 -0.10739E-0009 -0.22790E-0010
  0.66250E+0004 -0.30000E+0004  0.39320E-0009 -0.65222E-0010  0.15462E-0009
  0.67068E+0004 -0.30000E+0004  0.69243E-0009 -0.36102E-0010  0.44489E-0009
  0.67500E+0004 -0.30000E+0004  0.87713E-0009 -0.24085E-0010  0.63649E-0009
  0.65000E+0004 -0.29851E+0004  0.17253E-0009 -0.18523E-0009  0.47211E-0010
  0.65432E+0004 -0.29850E+0004  0.25915E-0009 -0.15562E-0009  0.93204E-0010
  0.66250E+0004 -0.29849E+0004  0.48043E-0009 -0.10983E-0009  0.26589E-0009
  0.67068E+0004 -0.29848E+0004  0.77461E-0009 -0.76050E-0010  0.54725E-0009
  0.67500E+0004 -0.29847E+0004  0.95473E-0009 -0.61545E-0010  0.73349E-0009
  0.65000E+0004 -0.29569E+0004  0.34391E-0009 -0.26915E-0009  0.30239E-0009
  0.65432E+0004 -0.29567E+0004  0.43163E-0009 -0.23754E-0009  0.34376E-0009
  0.66250E+0004 -0.29563E+0004  0.64325E-0009 -0.18612E-0009  0.49620E-0009
  0.67068E+0004 -0.29559E+0004  0.91317E-0009 -0.14493E-0009  0.74468E-0009
  0.67500E+0004 -0.29557E+0004  0.10752E-0008 -0.12598E-0009  0.90973E-0009
  0.65000E+0004 -0.29287E+0004  0.52262E-0009 -0.33984E-0009  0.59034E-0009
  0.65432E+0004 -0.29284E+0004  0.60690E-0009 -0.30698E-0009  0.62268E-0009
  0.66250E+0004 -0.29277E+0004  0.79619E-0009 -0.25144E-0009  0.74160E-0009
  0.67068E+0004 -0.29270E+0004  0.10241E-0008 -0.20461E-0009  0.93805E-0009
  0.67500E+0004 -0.29267E+0004  0.11569E-0008 -0.18210E-0009  0.10694E-0008
  0.65000E+0004 -0.29138E+0004  0.61679E-0009 -0.37186E-0009  0.75061E-0009
  0.65432E+0004 -0.29134E+0004  0.69755E-0009 -0.33860E-0009  0.77657E-0009
  0.66250E+0004 -0.29126E+0004  0.87049E-0009 -0.28147E-0009  0.87321E-0009
  0.67068E+0004 -0.29118E+0004  0.10699E-0008 -0.23232E-0009  0.10355E-0008
  0.67500E+0004 -0.29114E+0004  0.11834E-0008 -0.20832E-0009  0.11447E-0008
  0.67500E+0004 -0.30000E+0004  0.87713E-0009 -0.24085E-0010  0.63649E-0009
  0.67932E+0004 -0.30000E+0004  0.10743E-0008 -0.14724E-0010  0.84730E-0009
  0.68750E+0004 -0.30000E+0004  0.14651E-0008  0.29983E-0011  0.12735E-0008
  0.69568E+0004 -0.30000E+0004  0.18433E-0008  0.23338E-0010  0.16907E-0008
  0.70000E+0004 -0.30000E+0004  0.20249E-0008  0.36948E-0010  0.18908E-0008
  0.67500E+0004 -0.29847E+0004  0.95473E-0009 -0.61545E-0010  0.73349E-0009
  0.67932E+0004 -0.29846E+0004  0.11460E-0008 -0.49028E-0010  0.93774E-0009
  0.68750E+0004 -0.29845E+0004  0.15214E-0008 -0.25986E-0010  0.13507E-0008
  0.69568E+0004 -0.29843E+0004  0.18774E-0008 -0.10513E-0011  0.17518E-0008
  0.70000E+0004 -0.29842E+0004  0.20439E-0008  0.14273E-0010  0.19418E-0008
  0.67500E+0004 -0.29557E+0004  0.10752E-0008 -0.12598E-0009  0.90973E-0009
  0.67932E+0004 -0.29554E+0004  0.12451E-0008 -0.10876E-0009  0.10908E-0008
  0.68750E+0004 -0.29550E+0004  0.15714E-0008 -0.77037E-0010  0.14558E-0008
  0.69568E+0004 -0.29545E+0004  0.18666E-0008 -0.44558E-0010  0.18039E-0008
  0.70000E+0004 -0.29543E+0004  0.19958E-0008 -0.26042E-0010  0.19635E-0008
  0.67500E+0004 -0.29267E+0004  0.11569E-0008 -0.18210E-0009  0.10694E-0008
  0.67932E+0004 -0.29263E+0004  0.12935E-0008 -0.16125E-0009  0.12140E-0008
  0.68750E+0004 -0.29255E+0004  0.15469E-0008 -0.12261E-0009  0.15035E-0008
  0.69568E+0004 -0.29247E+0004  0.17596E-0008 -0.84075E-0010  0.17719E-0008
  0.70000E+0004 -0.29243E+0004  0.18421E-0008 -0.62960E-0010  0.18884E-0008
  0.67500E+0004 -0.29114E+0004  0.11834E-0008 -0.20832E-0009  0.11447E-0008
  0.67932E+0004 -0.29109E+0004  0.12981E-0008 -0.18592E-0009  0.12652E-0008
  0.68750E+0004 -0.29099E+0004  0.15049E-0008 -0.14432E-0009  0.15053E-0008
  0.69568E+0004 -0.29090E+0004  0.16667E-0008 -0.10317E-0009  0.17222E-0008
  0.70000E+0004 -0.29085E+0004  0.17216E-0008 -0.80946E-0010  0.18118E-0008
  0.70000E+0004 -0.30000E+0004  0.20249E-0008  0.36948E-0010  0.18908E-0008
  0.70432E+0004 -0.30000E+0004  0.21873E-0008  0.51092E-0010  0.20702E-0008
  0.71250E+0004 -0.30000E+0004  0.24311E-0008  0.84023E-0010  0.23376E-0008
  0.72068E+0004 -0.30000E+0004  0.25789E-0008  0.12037E-0009  0.24999E-0008
  0.72500E+0004 -0.30000E+0004  0.26174E-0008  0.14017E-0009  0.25428E-0008
  0.70000E+0004 -0.29842E+0004  0.20439E-0008  0.14273E-0010  0.19418E-0008
  0.70432E+0004 -0.29841E+0004  0.21882E-0008  0.30305E-0010  0.21088E-0008
  0.71250E+0004 -0.29839E+0004  0.23890E-0008  0.65184E-0010  0.23465E-0008
  0.72068E+0004 -0.29838E+0004  0.24815E-0008  0.10212E-0009  0.24690E-0008
  0.72500E+0004 -0.29837E+0004  0.24861E-0008  0.12177E-0009  0.24867E-0008
  0.70000E+0004 -0.29543E+0004  0.19958E-0008 -0.26042E-0010  0.19635E-0008
  0.70432E+0004 -0.29540E+0004  0.20991E-0008 -0.72203E-0011  0.20979E-0008
  0.71250E+0004 -0.29535E+0004  0.22100E-0008  0.30866E-0010  0.22661E-0008
  0.72068E+0004 -0.29530E+0004  0.21971E-0008  0.68869E-0010  0.23072E-0008
  0.72500E+0004 -0.29527E+0004  0.21402E-0008  0.88301E-0010  0.22771E-0008
  0.70000E+0004 -0.29243E+0004  0.18421E-0008 -0.62960E-0010  0.18884E-0008
  0.70432E+0004 -0.29239E+0004  0.18967E-0008 -0.41931E-0010  0.19794E-0008
  0.71250E+0004 -0.29230E+0004  0.19105E-0008 -0.13041E-0011  0.20638E-0008
  0.72068E+0004 -0.29222E+0004  0.17952E-0008  0.37512E-0010  0.20192E-0008
  0.72500E+0004 -0.29218E+0004  0.16827E-0008  0.56675E-0010  0.19431E-0008
  0.70000E+0004 -0.29085E+0004  0.17216E-0008 -0.80946E-0010  0.18118E-0008
  0.70432E+0004 -0.29080E+0004  0.17483E-0008 -0.58964E-0010  0.18761E-0008
  0.71250E+0004 -0.29070E+0004  0.17094E-0008 -0.17288E-0010  0.19120E-0008
  0.72068E+0004 -0.29060E+0004  0.15428E-0008  0.21817E-0010  0.18218E-0008
  0.72500E+0004 -0.29054E+0004  0.14042E-0008  0.40794E-0010  0.17228E-0008
  0.72500E+0004 -0.30000E+0004  0.26174E-0008  0.14017E-0009  0.25428E-0008
  0.72932E+0004 -0.30000E+0004  0.26292E-0008  0.15844E-0009  0.25582E-0008
  0.73750E+0004 -0.30000E+0004  0.25852E-0008  0.19065E-0009  0.25169E-0008
  0.74568E+0004 -0.30000E+0004  0.24654E-0008  0.21672E-0009  0.23951E-0008
  0.75000E+0004 -0.30000E+0004  0.23764E-0008  0.22848E-0009  0.23017E-0008
  0.72500E+0004 -0.29837E+0004  0.24861E-0008  0.12177E-0009  0.24867E-0008
  0.72932E+0004 -0.29836E+0004  0.24615E-0008  0.13981E-0009  0.24744E-0008
  0.73750E+0004 -0.29834E+0004  0.23435E-0008  0.17109E-0009  0.23756E-0008
  0.74568E+0004 -0.29832E+0004  0.21488E-0008  0.19598E-0009  0.21948E-0008
  0.75000E+0004 -0.29831E+0004  0.20222E-0008  0.20720E-0009  0.20719E-0008
  0.72500E+0004 -0.29527E+0004  0.21402E-0008  0.88301E-0010  0.22771E-0008
  0.72932E+0004 -0.29524E+0004  0.20510E-0008  0.10593E-0009  0.22142E-0008
  0.73750E+0004 -0.29519E+0004  0.18056E-0008  0.13553E-0009  0.20146E-0008
  0.74568E+0004 -0.29514E+0004  0.14855E-0008  0.15833E-0009  0.17348E-0008
  0.75000E+0004 -0.29511E+0004  0.12973E-0008  0.16830E-0009  0.15638E-0008
  0.72500E+0004 -0.29218E+0004  0.16827E-0008  0.56675E-0010  0.19431E-0008
  0.72932E+0004 -0.29213E+0004  0.15373E-0008  0.73923E-0010  0.18340E-0008
  0.73750E+0004 -0.29204E+0004  0.11864E-0008  0.10191E-0009  0.15484E-0008
  0.74568E+0004 -0.29195E+0004  0.76848E-0009  0.12271E-0009  0.11905E-0008
  0.75000E+0004 -0.29190E+0004  0.53433E-0009  0.13136E-0009  0.98424E-0009
  0.72500E+0004 -0.29054E+0004  0.14042E-0008  0.40794E-0010  0.17228E-0008
  0.72932E+0004 -0.29049E+0004  0.12334E-0008  0.57838E-0010  0.15918E-0008
  0.73750E+0004 -0.29038E+0004  0.83765E-0009  0.84974E-0010  0.12684E-0008
  0.74568E+0004 -0.29027E+0004  0.38105E-0009  0.10473E-0009  0.87931E-0009
  0.75000E+0004 -0.29021E+0004  0.12993E-0009  0.11267E-0009  0.66024E-0009
  0.75000E+0004 -0.30000E+0004  0.23764E-0008  0.22848E-0009  0.23017E-0008
  0.75432E+0004 -0.30000E+0004  0.22717E-0008  0.23889E-0009  0.21898E-0008
  0.76250E+0004 -0.30000E+0004  0.20345E-0008  0.25755E-0009  0.19277E-0008
  0.77068E+0004 -0.30000E+0004  0.17511E-0008  0.27672E-0009  0.16023E-0008
  0.77500E+0004 -0.30000E+0004  0.15840E-0008  0.28788E-0009  0.14057E-0008
  0.75000E+0004 -0.29831E+0004  0.20222E-0008  0.20720E-0009  0.20719E-0008
  0.75432E+0004 -0.29830E+0004  0.18827E-0008  0.21678E-0009  0.19334E-0008
  0.76250E+0004 -0.29828E+0004  0.15902E-0008  0.23398E-0009  0.16307E-0008
  0.77068E+0004 -0.29826E+0004  0.12697E-0008  0.25132E-0009  0.12822E-0008
  0.77500E+0004 -0.29825E+0004  0.10911E-0008  0.26164E-0009  0.10808E-0008
  0.75000E+0004 -0.29511E+0004  0.12973E-0008  0.16830E-0009  0.15638E-0008
  0.75432E+0004 -0.29508E+0004  0.11014E-0008  0.17655E-0009  0.13826E-0008
  0.76250E+0004 -0.29502E+0004  0.72211E-0009  0.19085E-0009  0.10186E-0008
  0.77068E+0004 -0.29496E+0004  0.34821E-0009  0.20472E-0009  0.64146E-0009
  0.77500E+0004 -0.29493E+0004  0.15635E-0009  0.21298E-0009  0.43915E-0009
  0.75000E+0004 -0.29190E+0004  0.53433E-0009  0.13136E-0009  0.98424E-0009
  0.75432E+0004 -0.29185E+0004  0.29782E-0009  0.13834E-0009  0.77323E-0009
  0.76250E+0004 -0.29176E+0004 -0.13903E-0009  0.14965E-0009  0.37256E-0009
  0.77068E+0004 -0.29166E+0004 -0.53954E-0009  0.16004E-0009 -0.96746E-0011
  0.77500E+0004 -0.29161E+0004 -0.73170E-0009  0.16615E-0009 -0.20100E-0009
  0.75000E+0004 -0.29021E+0004  0.12993E-0009  0.11267E-0009  0.66024E-0009
  0.75432E+0004 -0.29015E+0004 -0.12065E-0009  0.11899E-0009  0.43949E-0009
  0.76250E+0004 -0.29004E+0004 -0.57443E-0009  0.12870E-0009  0.30831E-0010
  0.77068E+0004 -0.28992E+0004 -0.97690E-0009  0.13726E-0009 -0.34365E-0009
  0.77500E+0004 -0.28986E+0004 -0.11636E-0008  0.14223E-0009 -0.52414E-0009
  0.77500E+0004 -0.30000E+0004  0.15840E-0008  0.28788E-0009  0.14057E-0008
  0.77932E+0004 -0.30000E+0004  0.14054E-0008  0.30013E-0009  0.11931E-0008
  0.78750E+0004 -0.30000E+0004  0.10366E-0008  0.32430E-0009  0.75155E-0009
  0.79568E+0004 -0.30000E+0004  0.63325E-0009  0.34651E-0009  0.27297E-0009
  0.80000E+0004 -0.30000E+0004  0.40940E-0009  0.35536E-0009  0.12743E-0010
  0.77500E+0004 -0.29825E+0004  0.10911E-0008  0.26164E-0009  0.10808E-0008
  0.77932E+0004 -0.29824E+0004  0.90636E-0009  0.27237E-0009  0.86891E-0009
  0.78750E+0004 -0.29822E+0004  0.54018E-0009  0.29417E-0009  0.44035E-0009
  0.79568E+0004 -0.29819E+0004  0.15475E-0009  0.31428E-0009 -0.13296E-0010
  0.80000E+0004 -0.29818E+0004 -0.55111E-0010  0.32276E-0009 -0.25806E-0009
  0.77500E+0004 -0.29493E+0004  0.15635E-0009  0.21298E-0009  0.43915E-0009
  0.77932E+0004 -0.29490E+0004 -0.31582E-0010  0.22132E-0009  0.23613E-0009
  0.78750E+0004 -0.29483E+0004 -0.37694E-0009  0.23870E-0009 -0.15198E-0009
  0.79568E+0004 -0.29477E+0004 -0.71135E-0009  0.25501E-0009 -0.54080E-0009
  0.80000E+0004 -0.29474E+0004 -0.88516E-0009  0.26230E-0009 -0.74565E-0009
  0.77500E+0004 -0.29161E+0004 -0.73170E-0009  0.16615E-0009 -0.20100E-0009
  0.77932E+0004 -0.29155E+0004 -0.91057E-0009  0.17225E-0009 -0.38390E-0009
  0.78750E+0004 -0.29145E+0004 -0.12133E-0008  0.18530E-0009 -0.71043E-0009
  0.79568E+0004 -0.29135E+0004 -0.14759E-0008  0.19800E-0009 -0.10129E-0008
  0.80000E+0004 -0.29129E+0004 -0.16025E-0008  0.20406E-0009 -0.11658E-0008
  0.77500E+0004 -0.28986E+0004 -0.11636E-0008  0.14223E-0009 -0.52414E-0009
  0.77932E+0004 -0.28979E+0004 -0.13325E-0008  0.14718E-0009 -0.69168E-0009
  0.78750E+0004 -0.28967E+0004 -0.16041E-0008  0.15799E-0009 -0.97746E-0009
  0.79568E+0004 -0.28954E+0004 -0.18213E-0008  0.16883E-0009 -0.12268E-0008
  0.80000E+0004 -0.28947E+0004 -0.19194E-0008  0.17423E-0009 -0.13482E-0008
  0.80000E+0004 -0.30000E+0004  0.40940E-0009  0.35536E-0009  0.12743E-0010
  0.80432E+0004 -0.30000E+0004  0.18043E-0009  0.36197E-0009 -0.24867E-0009
  0.81250E+0004 -0.30000E+0004 -0.26071E-0009  0.36223E-0009 -0.73241E-0009
  0.82068E+0004 -0.30000E+0004 -0.69780E-0009  0.34372E-0009 -0.11818E-0008
  0.82500E+0004 -0.30000E+0004 -0.92140E-0009  0.32510E-0009 -0.13978E-0008
  0.80000E+0004 -0.29818E+0004 -0.55111E-0010  0.32276E-0009 -0.25806E-0009
  0.80432E+0004 -0.29817E+0004 -0.26840E-0009  0.32869E-0009 -0.50322E-0009
  0.81250E+0004 -0.29815E+0004 -0.67695E-0009  0.32986E-0009 -0.95851E-0009
  0.82068E+0004 -0.29812E+0004 -0.10816E-0008  0.31462E-0009 -0.13858E-0008
  0.82500E+0004 -0.29811E+0004 -0.12891E-0008  0.29900E-0009 -0.15940E-0008
  0.80000E+0004 -0.29474E+0004 -0.88516E-0009  0.26230E-0009 -0.74565E-0009
  0.80432E+0004 -0.29470E+0004 -0.10582E-0008  0.26745E-0009 -0.94889E-0009
  0.81250E+0004 -0.29463E+0004 -0.13833E-0008  0.27018E-0009 -0.13262E-0008
  0.82068E+0004 -0.29456E+0004 -0.17021E-0008  0.26068E-0009 -0.16843E-0008
  0.82500E+0004 -0.29453E+0004 -0.18659E-0008  0.25010E-0009 -0.18621E-0008
  0.80000E+0004 -0.29129E+0004 -0.16025E-0008  0.20406E-0009 -0.11658E-0008
  0.80432E+0004 -0.29123E+0004 -0.17237E-0008  0.20852E-0009 -0.13144E-0008
  0.81250E+0004 -0.29112E+0004 -0.19419E-0008  0.21254E-0009 -0.15870E-0008
  0.82068E+0004 -0.29101E+0004 -0.21494E-0008  0.20818E-0009 -0.18460E-0008
  0.82500E+0004 -0.29095E+0004 -0.22551E-0008  0.20213E-0009 -0.19764E-0008
  0.80000E+0004 -0.28947E+0004 -0.19194E-0008  0.17423E-0009 -0.13482E-0008
  0.80432E+0004 -0.28940E+0004 -0.20096E-0008  0.17832E-0009 -0.14638E-0008
  0.81250E+0004 -0.28927E+0004 -0.21644E-0008  0.18291E-0009 -0.16728E-0008
  0.82068E+0004 -0.28913E+0004 -0.23057E-0008  0.18100E-0009 -0.18703E-0008
  0.82500E+0004 -0.28906E+0004 -0.23767E-0008  0.17717E-0009 -0.19705E-0008
  0.82500E+0004 -0.30000E+0004 -0.92140E-0009  0.32510E-0009 -0.13978E-0008
  0.82932E+0004 -0.30000E+0004 -0.11372E-0008  0.30151E-0009 -0.15973E-0008
  0.83750E+0004 -0.30000E+0004 -0.15197E-0008  0.24041E-0009 -0.19236E-0008
  0.84568E+0004 -0.30000E+0004 -0.18613E-0008  0.16233E-0009 -0.21824E-0008
  0.85000E+0004 -0.30000E+0004 -0.20244E-0008  0.11525E-0009 -0.22931E-0008
  0.82500E+0004 -0.29811E+0004 -0.12891E-0008  0.29900E-0009 -0.15940E-0008
  0.82932E+0004 -0.29810E+0004 -0.14899E-0008  0.27876E-0009 -0.17880E-0008
  0.83750E+0004 -0.29808E+0004 -0.18472E-0008  0.22602E-0009 -0.21113E-0008
  0.84568E+0004 -0.29806E+0004 -0.21674E-0008  0.15788E-0009 -0.23742E-0008
  0.85000E+0004 -0.29805E+0004 -0.23200E-0008  0.11625E-0009 -0.24886E-0008
  0.82500E+0004 -0.29453E+0004 -0.18659E-0008  0.25010E-0009 -0.18621E-0008
  0.82932E+0004 -0.29450E+0004 -0.20245E-0008  0.23597E-0009 -0.20302E-0008
  0.83750E+0004 -0.29444E+0004 -0.23082E-0008  0.19817E-0009 -0.23175E-0008
  0.84568E+0004 -0.29438E+0004 -0.25628E-0008  0.14781E-0009 -0.25589E-0008
  0.85000E+0004 -0.29435E+0004 -0.26834E-0008  0.11619E-0009 -0.26663E-0008
  0.82500E+0004 -0.29095E+0004 -0.22551E-0008  0.20213E-0009 -0.19764E-0008
  0.82932E+0004 -0.29090E+0004 -0.23571E-0008  0.19356E-0009 -0.21012E-0008
  0.83750E+0004 -0.29080E+0004 -0.25396E-0008  0.16948E-0009 -0.23191E-0008
  0.84568E+0004 -0.29070E+0004 -0.27017E-0008  0.13567E-0009 -0.25062E-0008
  0.85000E+0004 -0.29064E+0004 -0.27769E-0008  0.11356E-0009 -0.25901E-0008
  0.82500E+0004 -0.28906E+0004 -0.23767E-0008  0.17717E-0009 -0.19705E-0008
  0.82932E+0004 -0.28900E+0004 -0.24447E-0008  0.17129E-0009 -0.20671E-0008
  0.83750E+0004 -0.28887E+0004 -0.25657E-0008  0.15396E-0009 -0.22379E-0008
  0.84568E+0004 -0.28875E+0004 -0.26712E-0008  0.12841E-0009 -0.23858E-0008
  0.85000E+0004 -0.28869E+0004 -0.27184E-0008  0.11112E-0009 -0.24521E-0008
  0.85000E+0004 -0.30000E+0004 -0.20244E-0008  0.11525E-0009 -0.22931E-0008
  0.85432E+0004 -0.30000E+0004 -0.21760E-0008  0.65753E-0010 -0.23883E-0008
  0.86250E+0004 -0.30000E+0004 -0.24369E-0008 -0.35111E-0010 -0.25332E-0008
  0.87068E+0004 -0.30000E+0004 -0.26723E-0008 -0.14143E-0009 -0.26468E-0008
  0.87500E+0004 -0.30000E+0004 -0.27909E-0008 -0.19921E-0009 -0.27002E-0008
  0.85000E+0004 -0.29805E+0004 -0.23200E-0008  0.11625E-0009 -0.24886E-0008
  0.85432E+0004 -0.29804E+0004 -0.24610E-0008  0.72304E-0010 -0.25880E-0008
  0.86250E+0004 -0.29803E+0004 -0.27008E-0008 -0.19055E-0010 -0.27390E-0008
  0.87068E+0004 -0.29801E+0004 -0.29122E-0008 -0.11778E-0009 -0.28538E-0008
  0.87500E+0004 -0.29800E+0004 -0.30164E-0008 -0.17294E-0009 -0.29045E-0008
  0.85000E+0004 -0.29435E+0004 -0.26834E-0008  0.11619E-0009 -0.26663E-0008
  0.85432E+0004 -0.29432E+0004 -0.27934E-0008  0.82266E-0010 -0.27604E-0008
  0.86250E+0004 -0.29428E+0004 -0.29754E-0008  0.87600E-0011 -0.29022E-0008
  0.87068E+0004 -0.29424E+0004 -0.31269E-0008 -0.75251E-0010 -0.30027E-0008
  0.87500E+0004 -0.29422E+0004 -0.31974E-0008 -0.12463E-0009 -0.30418E-0008
  0.85000E+0004 -0.29064E+0004 -0.27769E-0008  0.11356E-0009 -0.25901E-0008
  0.85432E+0004 -0.29061E+0004 -0.28442E-0008  0.89189E-0010 -0.26642E-0008
  0.86250E+0004 -0.29054E+0004 -0.29493E-0008  0.33277E-0010 -0.27728E-0008
  0.87068E+0004 -0.29047E+0004 -0.30258E-0008 -0.35568E-0010 -0.28404E-0008
  0.87500E+0004 -0.29043E+0004 -0.30564E-0008 -0.78478E-0010 -0.28603E-0008
  0.85000E+0004 -0.28869E+0004 -0.27184E-0008  0.11112E-0009 -0.24521E-0008
  0.85432E+0004 -0.28865E+0004 -0.27597E-0008  0.91602E-0010 -0.25109E-0008
  0.86250E+0004 -0.28856E+0004 -0.28188E-0008  0.44852E-0010 -0.25942E-0008
  0.87068E+0004 -0.28848E+0004 -0.28518E-0008 -0.15837E-0010 -0.26385E-0008
  0.87500E+0004 -0.28844E+0004 -0.28598E-0008 -0.55088E-0010 -0.26461E-0008
  0.87500E+0004 -0.30000E+0004 -0.27909E-0008 -0.19921E-0009 -0.27002E-0008
  0.87932E+0004 -0.30000E+0004 -0.29081E-0008 -0.25766E-0009 -0.27520E-0008
  0.88750E+0004 -0.30000E+0004 -0.31329E-0008 -0.36949E-0009 -0.28549E-0008
  0.89568E+0004 -0.30000E+0004 -0.33670E-0008 -0.47989E-0009 -0.29724E-0008
  0.90000E+0004 -0.30000E+0004 -0.34948E-0008 -0.53607E-0009 -0.30421E-0008
  0.87500E+0004 -0.29800E+0004 -0.30164E-0008 -0.17294E-0009 -0.29045E-0008
  0.87932E+0004 -0.29800E+0004 -0.31176E-0008 -0.22929E-0009 -0.29515E-0008
  0.88750E+0004 -0.29799E+0004 -0.33088E-0008 -0.34053E-0009 -0.30377E-0008
  0.89568E+0004 -0.29798E+0004 -0.35060E-0008 -0.45434E-0009 -0.31300E-0008
  0.90000E+0004 -0.29797E+0004 -0.36138E-0008 -0.51424E-0009 -0.31834E-0008
  0.87500E+0004 -0.29422E+0004 -0.31974E-0008 -0.12463E-0009 -0.30418E-0008
  0.87932E+0004 -0.29420E+0004 -0.32632E-0008 -0.17664E-0009 -0.30741E-0008
  0.88750E+0004 -0.29417E+0004 -0.33822E-0008 -0.28499E-0009 -0.31208E-0008
  0.89568E+0004 -0.29414E+0004 -0.35019E-0008 -0.40313E-0009 -0.31596E-0008
  0.90000E+0004 -0.29412E+0004 -0.35676E-0008 -0.46852E-0009 -0.31799E-0008
  0.87500E+0004 -0.29043E+0004 -0.30564E-0008 -0.78478E-0010 -0.28603E-0008
  0.87932E+0004 -0.29041E+0004 -0.30823E-0008 -0.12542E-0009 -0.28721E-0008
  0.88750E+0004 -0.29035E+0004 -0.31224E-0008 -0.22865E-0009 -0.28723E-0008
  0.89568E+0004 -0.29030E+0004 -0.31592E-0008 -0.34833E-0009 -0.28534E-0008
  0.90000E+0004 -0.29028E+0004 -0.31804E-0008 -0.41750E-0009 -0.28390E-0008
  0.87500E+0004 -0.28844E+0004 -0.28598E-0008 -0.55088E-0010 -0.26461E-0008
  0.87932E+0004 -0.28840E+0004 -0.28637E-0008 -0.99058E-0010 -0.26454E-0008
  0.88750E+0004 -0.28834E+0004 -0.28615E-0008 -0.19873E-0009 -0.26196E-0008
  0.89568E+0004 -0.28828E+0004 -0.28547E-0008 -0.31812E-0009 -0.25701E-0008
  0.90000E+0004 -0.28825E+0004 -0.28526E-0008 -0.38862E-0009 -0.25377E-0008
  0.90000E+0004 -0.30000E+0004 -0.34948E-0008 -0.53607E-0009 -0.30421E-0008
  0.90432E+0004 -0.30000E+0004 -0.36243E-0008 -0.59005E-0009 -0.31164E-0008
  0.91250E+0004 -0.30000E+0004 -0.38683E-0008 -0.68077E-0009 -0.32679E-0008
  0.92068E+0004 -0.30000E+0004 -0.40946E-0008 -0.74874E-0009 -0.34231E-0008
  0.92500E+0004 -0.30000E+0004 -0.41992E-0008 -0.77164E-0009 -0.35018E-0008
  0.90000E+0004 -0.29797E+0004 -0.36138E-0008 -0.51424E-0009 -0.31834E-0008
  0.90432E+0004 -0.29796E+0004 -0.37237E-0008 -0.57268E-0009 -0.32406E-0008
  0.91250E+0004 -0.29795E+0004 -0.39327E-0008 -0.67526E-0009 -0.33577E-0008
  0.92068E+0004 -0.29794E+0004 -0.41298E-0008 -0.75852E-0009 -0.34795E-0008
  0.92500E+0004 -0.29794E+0004 -0.42220E-0008 -0.79073E-0009 -0.35419E-0008
  0.90000E+0004 -0.29412E+0004 -0.35676E-0008 -0.46852E-0009 -0.31799E-0008
  0.90432E+0004 -0.29411E+0004 -0.36357E-0008 -0.53440E-0009 -0.32017E-0008
  0.91250E+0004 -0.29408E+0004 -0.37694E-0008 -0.65704E-0009 -0.32481E-0008
  0.92068E+0004 -0.29404E+0004 -0.39011E-0008 -0.76711E-0009 -0.33010E-0008
  0.92500E+0004 -0.29403E+0004 -0.39646E-0008 -0.81586E-0009 -0.33297E-0008
  0.90000E+0004 -0.29028E+0004 -0.31804E-0008 -0.41750E-0009 -0.28390E-0008
  0.90432E+0004 -0.29025E+0004 -0.32038E-0008 -0.48914E-0009 -0.28240E-0008
  0.91250E+0004 -0.29020E+0004 -0.32559E-0008 -0.62852E-0009 -0.27970E-0008
  0.92068E+0004 -0.29014E+0004 -0.33151E-0008 -0.76235E-0009 -0.27777E-0008
  0.92500E+0004 -0.29012E+0004 -0.33461E-0008 -0.82623E-0009 -0.27711E-0008
  0.90000E+0004 -0.28825E+0004 -0.28526E-0008 -0.38862E-0009 -0.25377E-0008
  0.90432E+0004 -0.28821E+0004 -0.28527E-0008 -0.46260E-0009 -0.25036E-0008
  0.91250E+0004 -0.28815E+0004 -0.28617E-0008 -0.60943E-0009 -0.24387E-0008
  0.92068E+0004 -0.28809E+0004 -0.28822E-0008 -0.75445E-0009 -0.23818E-0008
  0.92500E+0004 -0.28805E+0004 -0.28957E-0008 -0.82567E-0009 -0.23567E-0008
  0.92500E+0004 -0.30000E+0004 -0.41992E-0008 -0.77164E-0009 -0.35018E-0008
  0.92932E+0004 -0.30000E+0004 -0.42891E-0008 -0.78407E-0009 -0.35748E-0008
  0.93750E+0004 -0.30000E+0004 -0.44077E-0008 -0.77205E-0009 -0.36928E-0008
  0.94568E+0004 -0.30000E+0004 -0.44446E-0008 -0.70735E-0009 -0.37766E-0008
  0.95000E+0004 -0.30000E+0004 -0.44281E-0008 -0.65013E-0009 -0.38066E-0008
  0.92500E+0004 -0.29794E+0004 -0.42220E-0008 -0.79073E-0009 -0.35419E-0008
  0.92932E+0004 -0.29793E+0004 -0.43018E-0008 -0.81289E-0009 -0.36003E-0008
  0.93750E+0004 -0.29792E+0004 -0.44074E-0008 -0.82046E-0009 -0.36949E-0008
  0.94568E+0004 -0.29791E+0004 -0.44379E-0008 -0.77566E-0009 -0.37606E-0008
  0.95000E+0004 -0.29791E+0004 -0.44198E-0008 -0.72857E-0009 -0.37826E-0008
  0.92500E+0004 -0.29403E+0004 -0.39646E-0008 -0.81586E-0009 -0.33297E-0008
  0.92932E+0004 -0.29401E+0004 -0.40209E-0008 -0.85579E-0009 -0.33581E-0008
  0.93750E+0004 -0.29398E+0004 -0.40955E-0008 -0.89966E-0009 -0.34054E-0008
  0.94568E+0004 -0.29396E+0004 -0.41117E-0008 -0.89258E-0009 -0.34376E-0008
  0.95000E+0004 -0.29394E+0004 -0.40915E-0008 -0.86518E-0009 -0.34466E-0008
  0.92500E+0004 -0.29012E+0004 -0.33461E-0008 -0.82623E-0009 -0.27711E-0008
  0.92932E+0004 -0.29009E+0004 -0.33753E-0008 -0.88273E-0009 -0.27678E-0008
  0.93750E+0004 -0.29005E+0004 -0.34138E-0008 -0.96131E-0009 -0.27665E-0008
  0.94568E+0004 -0.29000E+0004 -0.34150E-0008 -0.99147E-0009 -0.27672E-0008
  0.95000E+0004 -0.28998E+0004 -0.33946E-0008 -0.98400E-0009 -0.27663E-0008
  0.92500E+0004 -0.28805E+0004 -0.28957E-0008 -0.82567E-0009 -0.23567E-0008
  0.92932E+0004 -0.28802E+0004 -0.29102E-0008 -0.89034E-0009 -0.23370E-0008
  0.93750E+0004 -0.28797E+0004 -0.29293E-0008 -0.98641E-0009 -0.23106E-0008
  0.94568E+0004 -0.28792E+0004 -0.29230E-0008 -0.10358E-0008 -0.22959E-0008
  0.95000E+0004 -0.28789E+0004 -0.29035E-0008 -0.10388E-0008 -0.22910E-0008
  0.95000E+0004 -0.30000E+0004 -0.44281E-0008 -0.65013E-0009 -0.38066E-0008
  0.95432E+0004 -0.30000E+0004 -0.43867E-0008 -0.57689E-0009 -0.38272E-0008
  0.96250E+0004 -0.30000E+0004 -0.42449E-0008 -0.39525E-0009 -0.38472E-0008
  0.97068E+0004 -0.30000E+0004 -0.40342E-0008 -0.16473E-0009 -0.38523E-0008
  0.97500E+0004 -0.30000E+0004 -0.39033E-0008 -0.27989E-0010 -0.38535E-0008
  0.95000E+0004 -0.29791E+0004 -0.44198E-0008 -0.72857E-0009 -0.37826E-0008
  0.95432E+0004 -0.29791E+0004 -0.43774E-0008 -0.66493E-0009 -0.37958E-0008
  0.96250E+0004 -0.29790E+0004 -0.42332E-0008 -0.49943E-0009 -0.38019E-0008
  0.97068E+0004 -0.29790E+0004 -0.40175E-0008 -0.28174E-0009 -0.37912E-0008
  0.97500E+0004 -0.29790E+0004 -0.38821E-0008 -0.15010E-0009 -0.37830E-0008
  0.95000E+0004 -0.29394E+0004 -0.40915E-0008 -0.86518E-0009 -0.34466E-0008
  0.95432E+0004 -0.29394E+0004 -0.40509E-0008 -0.82042E-0009 -0.34508E-0008
  0.96250E+0004 -0.29393E+0004 -0.39142E-0008 -0.68770E-0009 -0.34436E-0008
  0.97068E+0004 -0.29392E+0004 -0.37061E-0008 -0.49728E-0009 -0.34210E-0008
  0.97500E+0004 -0.29392E+0004 -0.35733E-0008 -0.37725E-0009 -0.34057E-0008
  0.95000E+0004 -0.28998E+0004 -0.33946E-0008 -0.98400E-0009 -0.27663E-0008
  0.95432E+0004 -0.28997E+0004 -0.33608E-0008 -0.95875E-0009 -0.27670E-0008
  0.96250E+0004 -0.28996E+0004 -0.32461E-0008 -0.86096E-0009 -0.27621E-0008
  0.97068E+0004 -0.28994E+0004 -0.30669E-0008 -0.70102E-0009 -0.27490E-0008
  0.97500E+0004 -0.28994E+0004 -0.29500E-0008 -0.59467E-0009 -0.27399E-0008
  0.95000E+0004 -0.28789E+0004 -0.29035E-0008 -0.10388E-0008 -0.22910E-0008
  0.95432E+0004 -0.28788E+0004 -0.28751E-0008 -0.10239E-0008 -0.22918E-0008
  0.96250E+0004 -0.28786E+0004 -0.27773E-0008 -0.94515E-0009 -0.22935E-0008
  0.97068E+0004 -0.28784E+0004 -0.26209E-0008 -0.80232E-0009 -0.22927E-0008
  0.97500E+0004 -0.28783E+0004 -0.25173E-0008 -0.70387E-0009 -0.22913E-0008
  0.97500E+0004 -0.30000E+0004 -0.39033E-0008 -0.27989E-0010 -0.38535E-0008
  0.97932E+0004 -0.30000E+0004 -0.37631E-0008  0.11590E-0009 -0.38550E-0008
  0.98750E+0004 -0.30000E+0004 -0.34865E-0008  0.39589E-0009 -0.38608E-0008
  0.99568E+0004 -0.30000E+0004 -0.32130E-0008  0.66402E-0009 -0.38642E-0008
  0.10000E+0005 -0.30000E+0004 -0.30754E-0008  0.79139E-0009 -0.38598E-0008
  0.97500E+0004 -0.29790E+0004 -0.38821E-0008 -0.15010E-0009 -0.37830E-0008
  0.97932E+0004 -0.29790E+0004 -0.37369E-0008 -0.99802E-0011 -0.37747E-0008
  0.98750E+0004 -0.29791E+0004 -0.34487E-0008  0.26641E-0009 -0.37616E-0008
  0.99568E+0004 -0.29792E+0004 -0.31640E-0008  0.53527E-0009 -0.37487E-0008
  0.10000E+0005 -0.29792E+0004 -0.30221E-0008  0.66480E-0009 -0.37386E-0008
  0.97500E+0004 -0.29392E+0004 -0.35733E-0008 -0.37725E-0009 -0.34057E-0008
  0.97932E+0004 -0.29393E+0004 -0.34311E-0008 -0.24607E-0009 -0.33917E-0008
  0.98750E+0004 -0.29395E+0004 -0.31453E-0008  0.19755E-0010 -0.33668E-0008
  0.99568E+0004 -0.29397E+0004 -0.28623E-0008  0.28646E-0009 -0.33455E-0008
  0.10000E+0005 -0.29399E+0004 -0.27232E-0008  0.41825E-0009 -0.33347E-0008
  0.97500E+0004 -0.28994E+0004 -0.29500E-0008 -0.59467E-0009 -0.27399E-0008
  0.97932E+0004 -0.28995E+0004 -0.28265E-0008 -0.47466E-0009 -0.27354E-0008
  0.98750E+0004 -0.28999E+0004 -0.25734E-0008 -0.22387E-0009 -0.27279E-0008
  0.99568E+0004 -0.29003E+0004 -0.23208E-0008  0.36315E-0010 -0.27256E-0008
  0.10000E+0005 -0.29005E+0004 -0.21978E-0008  0.16817E-0009 -0.27270E-0008
  0.97500E+0004 -0.28783E+0004 -0.25173E-0008 -0.70387E-0009 -0.22913E-0008
  0.97932E+0004 -0.28786E+0004 -0.24092E-0008 -0.59056E-0009 -0.22970E-0008
  0.98750E+0004 -0.28790E+0004 -0.21841E-0008 -0.34936E-0009 -0.23089E-0008
  0.99568E+0004 -0.28795E+0004 -0.19577E-0008 -0.94310E-0010 -0.23262E-0008
  0.10000E+0005 -0.28797E+0004 -0.18481E-0008  0.36726E-0010 -0.23384E-0008
  0.10000E+0005 -0.30000E+0004 -0.30754E-0008  0.79139E-0009 -0.38598E-0008
  0.10043E+0005 -0.30000E+0004 -0.29440E-0008  0.90434E-0009 -0.38467E-0008
  0.10125E+0005 -0.30000E+0004 -0.27130E-0008  0.10653E-0008 -0.37834E-0008
  0.10207E+0005 -0.30000E+0004 -0.25018E-0008  0.11417E-0008 -0.36471E-0008
  0.10250E+0005 -0.30000E+0004 -0.23952E-0008  0.11440E-0008 -0.35381E-0008
  0.10000E+0005 -0.29792E+0004 -0.30221E-0008  0.66480E-0009 -0.37386E-0008
  0.10043E+0005 -0.29793E+0004 -0.28886E-0008  0.78108E-0009 -0.37228E-0008
  0.10125E+0005 -0.29795E+0004 -0.26609E-0008  0.95125E-0009 -0.36645E-0008
  0.10207E+0005 -0.29797E+0004 -0.24643E-0008  0.10397E-0008 -0.35480E-0008
  0.10250E+0005 -0.29798E+0004 -0.23703E-0008  0.10494E-0008 -0.34558E-0008
  0.10000E+0005 -0.29399E+0004 -0.27232E-0008  0.41825E-0009 -0.33347E-0008
  0.10043E+0005 -0.29401E+0004 -0.25965E-0008  0.53953E-0009 -0.33242E-0008
  0.10125E+0005 -0.29407E+0004 -0.23924E-0008  0.72494E-0009 -0.32912E-0008
  0.10207E+0005 -0.29412E+0004 -0.22379E-0008  0.83487E-0009 -0.32246E-0008
  0.10250E+0005 -0.29415E+0004 -0.21745E-0008  0.85791E-0009 -0.31691E-0008
  0.10000E+0005 -0.29005E+0004 -0.21978E-0008  0.16817E-0009 -0.27270E-0008
  0.10043E+0005 -0.29010E+0004 -0.20911E-0008  0.29252E-0009 -0.27340E-0008
  0.10125E+0005 -0.29018E+0004 -0.19313E-0008  0.48997E-0009 -0.27452E-0008
  0.10207E+0005 -0.29027E+0004 -0.18347E-0008  0.61895E-0009 -0.27419E-0008
  0.10250E+0005 -0.29032E+0004 -0.18086E-0008  0.65440E-0009 -0.27285E-0008
  0.10000E+0005 -0.28797E+0004 -0.18481E-0008  0.36726E-0010 -0.23384E-0008
  0.10043E+0005 -0.28803E+0004 -0.17564E-0008  0.16187E-0009 -0.23588E-0008
  0.10125E+0005 -0.28813E+0004 -0.16266E-0008  0.36429E-0009 -0.23994E-0008
  0.10207E+0005 -0.28824E+0004 -0.15651E-0008  0.50222E-0009 -0.24334E-0008
  0.10250E+0005 -0.28829E+0004 -0.15604E-0008  0.54376E-0009 -0.24436E-0008
  0.10250E+0005 -0.30000E+0004 -0.23952E-0008  0.11440E-0008 -0.35381E-0008
  0.10293E+0005 -0.30000E+0004 -0.22896E-0008  0.11202E-0008 -0.34015E-0008
  0.10375E+0005 -0.30000E+0004 -0.20856E-0008  0.10061E-0008 -0.30643E-0008
  0.10457E+0005 -0.30000E+0004 -0.18667E-0008  0.81702E-0009 -0.26342E-0008
  0.10500E+0005 -0.30000E+0004 -0.17418E-0008  0.69561E-0009 -0.23773E-0008
  0.10250E+0005 -0.29798E+0004 -0.23703E-0008  0.10494E-0008 -0.34558E-0008
  0.10293E+0005 -0.29799E+0004 -0.22803E-0008  0.10332E-0008 -0.33393E-0008
  0.10375E+0005 -0.29800E+0004 -0.21132E-0008  0.93420E-0009 -0.30490E-0008
  0.10457E+0005 -0.29802E+0004 -0.19372E-0008  0.75994E-0009 -0.26721E-0008
  0.10500E+0005 -0.29802E+0004 -0.18360E-0008  0.64570E-0009 -0.24437E-0008
  0.10250E+0005 -0.29415E+0004 -0.21745E-0008  0.85791E-0009 -0.31691E-0008
  0.10293E+0005 -0.29417E+0004 -0.21204E-0008  0.85569E-0009 -0.30957E-0008
  0.10375E+0005 -0.29421E+0004 -0.20353E-0008  0.78502E-0009 -0.29025E-0008
  0.10457E+0005 -0.29425E+0004 -0.19544E-0008  0.63897E-0009 -0.26351E-0008
  0.10500E+0005 -0.29428E+0004 -0.19061E-0008  0.53868E-0009 -0.24658E-0008
  0.10250E+0005 -0.29032E+0004 -0.18086E-0008  0.65440E-0009 -0.27285E-0008
  0.10293E+0005 -0.29035E+0004 -0.17965E-0008  0.66546E-0009 -0.27025E-0008
  0.10375E+0005 -0.29042E+0004 -0.18043E-0008  0.62223E-0009 -0.26137E-0008
  0.10457E+0005 -0.29049E+0004 -0.18305E-0008  0.50409E-0009 -0.24634E-0008
  0.10500E+0005 -0.29053E+0004 -0.18423E-0008  0.41788E-0009 -0.23577E-0008
  0.10250E+0005 -0.28829E+0004 -0.15604E-0008  0.54376E-0009 -0.24436E-0008
  0.10293E+0005 -0.28834E+0004 -0.15717E-0008  0.56144E-0009 -0.24435E-0008
  0.10375E+0005 -0.28842E+0004 -0.16304E-0008  0.53218E-0009 -0.24108E-0008
  0.10457E+0005 -0.28851E+0004 -0.17153E-0008  0.42851E-0009 -0.23234E-0008
  0.10500E+0005 -0.28855E+0004 -0.17602E-0008  0.34969E-0009 -0.22520E-0008
  0.10500E+0005 -0.30000E+0004 -0.17418E-0008  0.69561E-0009 -0.23773E-0008
  0.10543E+0005 -0.30000E+0004 -0.16092E-0008  0.56539E-0009 -0.21056E-0008
  0.10625E+0005 -0.30000E+0004 -0.13344E-0008  0.31194E-0009 -0.15677E-0008
  0.10707E+0005 -0.30000E+0004 -0.10282E-0008  0.78116E-0010 -0.10291E-0008
  0.10750E+0005 -0.30000E+0004 -0.85462E-0009 -0.27407E-0010 -0.75500E-0009
  0.10500E+0005 -0.29802E+0004 -0.18360E-0008  0.64570E-0009 -0.24437E-0008
  0.10543E+0005 -0.29803E+0004 -0.17268E-0008  0.52214E-0009 -0.21995E-0008
  0.10625E+0005 -0.29804E+0004 -0.14938E-0008  0.27871E-0009 -0.17086E-0008
  0.10707E+0005 -0.29806E+0004 -0.12231E-0008  0.50998E-0010 -0.12065E-0008
  0.10750E+0005 -0.29806E+0004 -0.10650E-0008 -0.53243E-0010 -0.94684E-0009
  0.10500E+0005 -0.29428E+0004 -0.19061E-0008  0.53868E-0009 -0.24658E-0008
  0.10543E+0005 -0.29430E+0004 -0.18499E-0008  0.42790E-0009 -0.22793E-0008
  0.10625E+0005 -0.29434E+0004 -0.17141E-0008  0.20433E-0009 -0.18890E-0008
  0.10707E+0005 -0.29437E+0004 -0.15302E-0008 -0.10670E-0010 -0.14693E-0008
  0.10750E+0005 -0.29439E+0004 -0.14121E-0008 -0.11144E-0009 -0.12441E-0008
  0.10500E+0005 -0.29053E+0004 -0.18423E-0008  0.41788E-0009 -0.23577E-0008
  0.10543E+0005 -0.29056E+0004 -0.18473E-0008  0.32003E-0009 -0.22341E-0008
  0.10625E+0005 -0.29063E+0004 -0.18263E-0008  0.11715E-0009 -0.19559E-0008
  0.10707E+0005 -0.29069E+0004 -0.17500E-0008 -0.83833E-0010 -0.16325E-0008
  0.10750E+0005 -0.29072E+0004 -0.16836E-0008 -0.18022E-0009 -0.14498E-0008
  0.10500E+0005 -0.28855E+0004 -0.17602E-0008  0.34969E-0009 -0.22520E-0008
  0.10543E+0005 -0.28859E+0004 -0.17992E-0008  0.25870E-0009 -0.21626E-0008
  0.10625E+0005 -0.28867E+0004 -0.18432E-0008  0.66973E-0010 -0.19464E-0008
  0.10707E+0005 -0.28875E+0004 -0.18293E-0008 -0.12617E-0009 -0.16779E-0008
  0.10750E+0005 -0.28879E+0004 -0.17938E-0008 -0.21995E-0009 -0.15203E-0008
  0.10750E+0005 -0.30000E+0004 -0.85462E-0009 -0.27407E-0010 -0.75500E-0009
  0.10793E+0005 -0.30000E+0004 -0.67401E-0009 -0.11695E-0009 -0.49244E-0009
  0.10875E+0005 -0.30000E+0004 -0.31594E-0009 -0.23426E-0009 -0.35296E-0010
  0.10957E+0005 -0.30000E+0004  0.53011E-0010 -0.28063E-0009  0.36107E-0009
  0.11000E+0005 -0.30000E+0004  0.24738E-0009 -0.27809E-0009  0.54449E-0009
  0.10750E+0005 -0.29806E+0004 -0.10650E-0008 -0.53243E-0010 -0.94684E-0009
  0.10793E+0005 -0.29807E+0004 -0.89716E-0009 -0.14231E-0009 -0.69515E-0009
  0.10875E+0005 -0.29809E+0004 -0.55598E-0009 -0.26207E-0009 -0.24916E-0009
  0.10957E+0005 -0.29810E+0004 -0.19439E-0009 -0.31389E-0009  0.14671E-0009
  0.11000E+0005 -0.29811E+0004 -0.16675E-0012 -0.31500E-0009  0.33343E-0009
  0.10750E+0005 -0.29439E+0004 -0.14121E-0008 -0.11144E-0009 -0.12441E-0008
  0.10793E+0005 -0.29442E+0004 -0.12792E-0008 -0.19908E-0009 -0.10202E-0008
  0.10875E+0005 -0.29446E+0004 -0.99007E-0009 -0.32184E-0009 -0.60908E-0009
  0.10957E+0005 -0.29451E+0004 -0.66111E-0009 -0.38238E-0009 -0.22718E-0009
  0.11000E+0005 -0.29453E+0004 -0.47638E-0009 -0.38957E-0009 -0.40807E-0010
  0.10750E+0005 -0.29072E+0004 -0.16836E-0008 -0.18022E-0009 -0.14498E-0008
  0.10793E+0005 -0.29076E+0004 -0.15978E-0008 -0.26553E-0009 -0.12622E-0008
  0.10875E+0005 -0.29084E+0004 -0.13844E-0008 -0.38934E-0009 -0.90277E-0009
  0.10957E+0005 -0.29091E+0004 -0.11116E-0008 -0.45668E-0009 -0.55181E-0009
  0.11000E+0005 -0.29095E+0004 -0.94829E-0009 -0.46907E-0009 -0.37455E-0009
  0.10750E+0005 -0.28879E+0004 -0.17938E-0008 -0.21995E-0009 -0.15203E-0008
  0.10793E+0005 -0.28883E+0004 -0.17369E-0008 -0.30367E-0009 -0.13547E-0008
  0.10875E+0005 -0.28892E+0004 -0.15715E-0008 -0.42732E-0009 -0.10286E-0008
  0.10957E+0005 -0.28901E+0004 -0.13368E-0008 -0.49754E-0009 -0.70050E-0009
  0.11000E+0005 -0.28906E+0004 -0.11895E-0008 -0.51235E-0009 -0.53157E-0009
  0.11000E+0005 -0.30000E+0004  0.24738E-0009 -0.27809E-0009  0.54449E-0009
  0.11043E+0005 -0.30000E+0004  0.43820E-0009 -0.25985E-0009  0.71018E-0009
  0.11125E+0005 -0.30000E+0004  0.78161E-0009 -0.18942E-0009  0.97589E-0009
  0.11207E+0005 -0.30000E+0004  0.10854E-0008 -0.88274E-0010  0.11776E-0008
  0.11250E+0005 -0.30000E+0004  0.12238E-0008 -0.28254E-0010  0.12572E-0008
  0.11000E+0005 -0.29811E+0004 -0.16675E-0012 -0.31500E-0009  0.33343E-0009
  0.11043E+0005 -0.29812E+0004  0.19299E-0009 -0.30049E-0009  0.50431E-0009
  0.11125E+0005 -0.29813E+0004  0.54732E-0009 -0.23687E-0009  0.78439E-0009
  0.11207E+0005 -0.29815E+0004  0.86977E-0009 -0.14099E-0009  0.10048E-0008
  0.11250E+0005 -0.29816E+0004  0.10211E-0008 -0.82682E-0010  0.10956E-0008
  0.11000E+0005 -0.29453E+0004 -0.47638E-0009 -0.38957E-0009 -0.40807E-0010
  0.11043E+0005 -0.29455E+0004 -0.28728E-0009 -0.38157E-0009  0.13395E-0009
  0.11125E+0005 -0.29460E+0004  0.73346E-0010 -0.33013E-0009  0.43073E-0009
  0.11207E+0005 -0.29464E+0004  0.41955E-0009 -0.24407E-0009  0.67772E-0009
  0.11250E+0005 -0.29467E+0004  0.58996E-0009 -0.18934E-0009  0.78599E-0009
  0.11000E+0005 -0.29095E+0004 -0.94829E-0009 -0.46907E-0009 -0.37455E-0009
  0.11043E+0005 -0.29099E+0004 -0.77478E-0009 -0.46681E-0009 -0.20442E-0009
  0.11125E+0005 -0.29106E+0004 -0.42816E-0009 -0.42662E-0009  0.93778E-0010
  0.11207E+0005 -0.29114E+0004 -0.75927E-0010 -0.35029E-0009  0.35381E-0009
  0.11250E+0005 -0.29118E+0004  0.10542E-0009 -0.29945E-0009  0.47306E-0009
  0.11000E+0005 -0.28906E+0004 -0.11895E-0008 -0.51235E-0009 -0.53157E-0009
  0.11043E+0005 -0.28911E+0004 -0.10287E-0008 -0.51284E-0009 -0.36739E-0009
  0.11125E+0005 -0.28920E+0004 -0.69800E-0009 -0.47827E-0009 -0.75017E-0010
  0.11207E+0005 -0.28929E+0004 -0.35044E-0009 -0.40704E-0009  0.18572E-0009
  0.11250E+0005 -0.28934E+0004 -0.16715E-0009 -0.35838E-0009  0.30772E-0009
  0.11250E+0005 -0.30000E+0004  0.12238E-0008 -0.28254E-0010  0.12572E-0008
  0.11293E+0005 -0.30000E+0004  0.13445E-0008  0.33745E-0010  0.13171E-0008
  0.11375E+0005 -0.30000E+0004  0.15188E-0008  0.15217E-0009  0.13728E-0008
  0.11457E+0005 -0.30000E+0004  0.16176E-0008  0.26861E-0009  0.13479E-0008
  0.11500E+0005 -0.30000E+0004  0.16395E-0008  0.32931E-0009  0.13014E-0008
  0.11250E+0005 -0.29816E+0004  0.10211E-0008 -0.82682E-0010  0.10956E-0008
  0.11293E+0005 -0.29817E+0004  0.11561E-0008 -0.21726E-0010  0.11674E-0008
  0.11375E+0005 -0.29818E+0004  0.13619E-0008  0.97050E-0010  0.12479E-0008
  0.11457E+0005 -0.29820E+0004  0.14958E-0008  0.21650E-0009  0.12495E-0008
  0.11500E+0005 -0.29820E+0004  0.15370E-0008  0.27969E-0009  0.12175E-0008
  0.11250E+0005 -0.29467E+0004  0.58996E-0009 -0.18934E-0009  0.78599E-0009
  0.11293E+0005 -0.29469E+0004  0.74813E-0009 -0.13072E-0009  0.87715E-0009
  0.11375E+0005 -0.29474E+0004  0.10079E-0008 -0.12558E-0010  0.99970E-0009
  0.11457E+0005 -0.29478E+0004  0.12060E-0008  0.11087E-0009  0.10490E-0008
  0.11500E+0005 -0.29480E+0004  0.12837E-0008  0.17773E-0009  0.10439E-0008
  0.11250E+0005 -0.29118E+0004  0.10542E-0009 -0.29945E-0009  0.47306E-0009
  0.11293E+0005 -0.29122E+0004  0.27952E-0009 -0.24369E-0009  0.57791E-0009
  0.11375E+0005 -0.29129E+0004  0.58250E-0009 -0.12777E-0009  0.73361E-0009
  0.11457E+0005 -0.29136E+0004  0.83816E-0009 -0.25281E-0011  0.82480E-0009
  0.11500E+0005 -0.29140E+0004  0.95075E-0009  0.66718E-0010  0.84471E-0009
  0.11250E+0005 -0.28934E+0004 -0.16715E-0009 -0.35838E-0009  0.30772E-0009
  0.11293E+0005 -0.28938E+0004  0.11853E-0010 -0.30434E-0009  0.41698E-0009
  0.11375E+0005 -0.28947E+0004  0.33193E-0009 -0.19023E-0009  0.58554E-0009
  0.11457E+0005 -0.28956E+0004  0.61388E-0009 -0.64890E-0010  0.69532E-0009
  0.11500E+0005 -0.28960E+0004  0.74340E-0009  0.51005E-0011  0.72711E-0009
  0.11500E+0005 -0.30000E+0004  0.16395E-0008  0.32931E-0009  0.13014E-0008
  0.11543E+0005 -0.30000E+0004  0.16424E-0008  0.39035E-0009  0.12328E-0008
  0.11625E+0005 -0.30000E+0004  0.16020E-0008  0.50806E-0009  0.10483E-0008
  0.11707E+0005 -0.30000E+0004  0.15183E-0008  0.63020E-0009  0.81153E-0009
  0.11750E+0005 -0.30000E+0004  0.14646E-0008  0.69582E-0009  0.67620E-0009
  0.11500E+0005 -0.29820E+0004  0.15370E-0008  0.27969E-0009  0.12175E-0008
  0.11543E+0005 -0.29821E+0004  0.15588E-0008  0.34361E-0009  0.11631E-0008
  0.11625E+0005 -0.29822E+0004  0.15527E-0008  0.46776E-0009  0.10044E-0008
  0.11707E+0005 -0.29824E+0004  0.14981E-0008  0.59720E-0009  0.78943E-0009
  0.11750E+0005 -0.29824E+0004  0.14569E-0008  0.66698E-0009  0.66321E-0009
  0.11500E+0005 -0.29480E+0004  0.12837E-0008  0.17773E-0009  0.10439E-0008
  0.11543E+0005 -0.29482E+0004  0.13425E-0008  0.24614E-0009  0.10166E-0008
  0.11625E+0005 -0.29486E+0004  0.14057E-0008  0.38062E-0009  0.90884E-0009
  0.11707E+0005 -0.29490E+0004  0.14140E-0008  0.52224E-0009  0.73910E-0009
  0.11750E+0005 -0.29492E+0004  0.14014E-0008  0.59904E-0009  0.63276E-0009
  0.11500E+0005 -0.29140E+0004  0.95075E-0009  0.66718E-0010  0.84471E-0009
  0.11543E+0005 -0.29143E+0004  0.10462E-0008  0.13828E-0009  0.84363E-0009
  0.11625E+0005 -0.29149E+0004  0.11815E-0008  0.28062E-0009  0.78731E-0009
  0.11707E+0005 -0.29155E+0004  0.12602E-0008  0.43215E-0009  0.66660E-0009
  0.11750E+0005 -0.29159E+0004  0.12819E-0008  0.51491E-0009  0.58315E-0009
  0.11500E+0005 -0.28960E+0004  0.74340E-0009  0.51005E-0011  0.72711E-0009
  0.11543E+0005 -0.28964E+0004  0.85720E-0009  0.77805E-0010  0.73891E-0009
  0.11625E+0005 -0.28972E+0004  0.10304E-0008  0.22327E-0009  0.70908E-0009
  0.11707E+0005 -0.28979E+0004  0.11480E-0008  0.37907E-0009  0.61504E-0009
  0.11750E+0005 -0.28983E+0004  0.11894E-0008  0.46451E-0009  0.54463E-0009
  0.11750E+0005 -0.30000E+0004  0.14646E-0008  0.69582E-0009  0.67620E-0009
  0.11793E+0005 -0.30000E+0004  0.14094E-0008  0.76171E-0009  0.54111E-0009
  0.11875E+0005 -0.30000E+0004  0.13143E-0008  0.88175E-0009  0.30777E-0009
  0.11957E+0005 -0.30000E+0004  0.12528E-0008  0.98719E-0009  0.13881E-0009
  0.12000E+0005 -0.30000E+0004  0.12410E-0008  0.10331E-0008  0.87666E-0010
  0.11750E+0005 -0.29824E+0004  0.14569E-0008  0.66698E-0009  0.66321E-0009
  0.11793E+0005 -0.29825E+0004  0.14116E-0008  0.73710E-0009  0.53488E-0009
  0.11875E+0005 -0.29826E+0004  0.13280E-0008  0.86591E-0009  0.30738E-0009
  0.11957E+0005 -0.29827E+0004  0.12682E-0008  0.98127E-0009  0.13443E-0009
  0.12000E+0005 -0.29828E+0004  0.12540E-0008  0.10330E-0008  0.77524E-0010
  0.11750E+0005 -0.29492E+0004  0.14014E-0008  0.59904E-0009  0.63276E-0009
  0.11793E+0005 -0.29493E+0004  0.13806E-0008  0.67660E-0009  0.52024E-0009
  0.11875E+0005 -0.29496E+0004  0.13305E-0008  0.82098E-0009  0.31018E-0009
  0.11957E+0005 -0.29499E+0004  0.12863E-0008  0.95440E-0009  0.13617E-0009
  0.12000E+0005 -0.29501E+0004  0.12735E-0008  0.10169E-0008  0.71614E-0010
  0.11750E+0005 -0.29159E+0004  0.12819E-0008  0.51491E-0009  0.58315E-0009
  0.11793E+0005 -0.29161E+0004  0.12921E-0008  0.59893E-0009  0.49013E-0009
  0.11875E+0005 -0.29167E+0004  0.12899E-0008  0.75728E-0009  0.30571E-0009
  0.11957E+0005 -0.29172E+0004  0.12769E-0008  0.90748E-0009  0.13955E-0009
  0.12000E+0005 -0.29174E+0004  0.12737E-0008  0.98004E-0009  0.71892E-0010
  0.11750E+0005 -0.28983E+0004  0.11894E-0008  0.46451E-0009  0.54463E-0009
  0.11793E+0005 -0.28986E+0004  0.12181E-0008  0.55149E-0009  0.46315E-0009
  0.11875E+0005 -0.28993E+0004  0.12462E-0008  0.71647E-0009  0.29534E-0009
  0.11957E+0005 -0.28999E+0004  0.12556E-0008  0.87487E-0009  0.13693E-0009
  0.12000E+0005 -0.29002E+0004  0.12607E-0008  0.95247E-0009  0.69579E-0010
  0.12000E+0005 -0.30000E+0004  0.12410E-0008  0.10331E-0008  0.87666E-0010
  0.12043E+0005 -0.30000E+0004  0.12467E-0008  0.10715E-0008  0.67033E-0010
  0.12125E+0005 -0.30000E+0004  0.13094E-0008  0.11194E-0008  0.11764E-0009
  0.12207E+0005 -0.30000E+0004  0.14403E-0008  0.11378E-0008  0.27830E-0009
  0.12250E+0005 -0.30000E+0004  0.15333E-0008  0.11382E-0008  0.39860E-0009
  0.12000E+0005 -0.29828E+0004  0.12540E-0008  0.10330E-0008  0.77524E-0010
  0.12043E+0005 -0.29828E+0004  0.12554E-0008  0.10775E-0008  0.49240E-0010
  0.12125E+0005 -0.29830E+0004  0.13074E-0008  0.11382E-0008  0.82090E-0010
  0.12207E+0005 -0.29831E+0004  0.14282E-0008  0.11700E-0008  0.22592E-0009
  0.12250E+0005 -0.29832E+0004  0.15181E-0008  0.11773E-0008  0.33996E-0009
  0.12000E+0005 -0.29501E+0004  0.12735E-0008  0.10169E-0008  0.71614E-0010
  0.12043E+0005 -0.29503E+0004  0.12724E-0008  0.10728E-0008  0.31485E-0010
  0.12125E+0005 -0.29507E+0004  0.13119E-0008  0.11572E-0008  0.34302E-0010
  0.12207E+0005 -0.29510E+0004  0.14178E-0008  0.12145E-0008  0.14684E-0009
  0.12250E+0005 -0.29512E+0004  0.15021E-0008  0.12353E-0008  0.24809E-0009
  0.12000E+0005 -0.29174E+0004  0.12737E-0008  0.98004E-0009  0.71892E-0010
  0.12043E+0005 -0.29178E+0004  0.12776E-0008  0.10471E-0008  0.23986E-0010
  0.12125E+0005 -0.29184E+0004  0.13168E-0008  0.11547E-0008  0.28046E-0011
  0.12207E+0005 -0.29190E+0004  0.14150E-0008  0.12372E-0008  0.86453E-0010
  0.12250E+0005 -0.29193E+0004  0.14953E-0008  0.12715E-0008  0.17450E-0009
  0.12000E+0005 -0.29002E+0004  0.12607E-0008  0.95247E-0009  0.69579E-0010
  0.12043E+0005 -0.29006E+0004  0.12704E-0008  0.10251E-0008  0.19402E-0010
  0.12125E+0005 -0.29013E+0004  0.13147E-0008  0.11445E-0008 -0.11594E-0010
  0.12207E+0005 -0.29021E+0004  0.14124E-0008  0.12401E-0008  0.58393E-0010
  0.12250E+0005 -0.29025E+0004  0.14917E-0008  0.12815E-0008  0.13962E-0009
  0.12250E+0005 -0.30000E+0004  0.15333E-0008  0.11382E-0008  0.39860E-0009
  0.12293E+0005 -0.30000E+0004  0.16391E-0008  0.11352E-0008  0.53527E-0009
  0.12375E+0005 -0.30000E+0004  0.18583E-0008  0.11275E-0008  0.81030E-0009
  0.12457E+0005 -0.30000E+0004  0.20687E-0008  0.11312E-0008  0.10543E-0008
  0.12500E+0005 -0.30000E+0004  0.21599E-0008  0.11416E-0008  0.11489E-0008
  0.12250E+0005 -0.29832E+0004  0.15181E-0008  0.11773E-0008  0.33996E-0009
  0.12293E+0005 -0.29833E+0004  0.16237E-0008  0.11810E-0008  0.47379E-0009
  0.12375E+0005 -0.29834E+0004  0.18524E-0008  0.11844E-0008  0.75550E-0009
  0.12457E+0005 -0.29836E+0004  0.20890E-0008  0.11962E-0008  0.10262E-0008
  0.12500E+0005 -0.29837E+0004  0.22012E-0008  0.12093E-0008  0.11435E-0008
  0.12250E+0005 -0.29512E+0004  0.15021E-0008  0.12353E-0008  0.24809E-0009
  0.12293E+0005 -0.29515E+0004  0.16058E-0008  0.12521E-0008  0.37429E-0009
  0.12375E+0005 -0.29520E+0004  0.18466E-0008  0.12776E-0008  0.66199E-0009
  0.12457E+0005 -0.29526E+0004  0.21224E-0008  0.13066E-0008  0.97341E-0009
  0.12500E+0005 -0.29528E+0004  0.22683E-0008  0.13260E-0008  0.11282E-0008
  0.12250E+0005 -0.29193E+0004  0.14953E-0008  0.12715E-0008  0.17450E-0009
  0.12293E+0005 -0.29198E+0004  0.15969E-0008  0.13016E-0008  0.29114E-0009
  0.12375E+0005 -0.29206E+0004  0.18442E-0008  0.13506E-0008  0.57771E-0009
  0.12457E+0005 -0.29215E+0004  0.21483E-0008  0.13988E-0008  0.91842E-0009
  0.12500E+0005 -0.29220E+0004  0.23204E-0008  0.14261E-0008  0.11036E-0008
  0.12250E+0005 -0.29025E+0004  0.14917E-0008  0.12815E-0008  0.13962E-0009
  0.12293E+0005 -0.29030E+0004  0.15925E-0008  0.13188E-0008  0.25085E-0009
  0.12375E+0005 -0.29041E+0004  0.18422E-0008  0.13806E-0008  0.53459E-0009
  0.12457E+0005 -0.29051E+0004  0.21577E-0008  0.14396E-0008  0.88675E-0009
  0.12500E+0005 -0.29057E+0004  0.23410E-0008  0.14715E-0008  0.10852E-0008
  0.12500E+0005 -0.30000E+0004  0.21599E-0008  0.11416E-0008  0.11489E-0008
  0.12543E+0005 -0.30000E+0004  0.22272E-0008  0.11579E-0008  0.12096E-0008
  0.12625E+0005 -0.30000E+0004  0.22596E-0008  0.12027E-0008  0.12050E-0008
  0.12707E+0005 -0.30000E+0004  0.21206E-0008  0.12479E-0008  0.10177E-0008
  0.12750E+0005 -0.30000E+0004  0.19604E-0008  0.12613E-0008  0.83960E-0009
  0.12500E+0005 -0.29837E+0004  0.22012E-0008  0.12093E-0008  0.11435E-0008
  0.12543E+0005 -0.29838E+0004  0.22948E-0008  0.12273E-0008  0.12333E-0008
  0.12625E+0005 -0.29840E+0004  0.23900E-0008  0.12723E-0008  0.12982E-0008
  0.12707E+0005 -0.29842E+0004  0.23276E-0008  0.13146E-0008  0.11952E-0008
  0.12750E+0005 -0.29843E+0004  0.22115E-0008  0.13261E-0008  0.10645E-0008
  0.12500E+0005 -0.29528E+0004  0.22683E-0008  0.13260E-0008  0.11282E-0008
  0.12543E+0005 -0.29531E+0004  0.24050E-0008  0.13486E-0008  0.12666E-0008
  0.12625E+0005 -0.29537E+0004  0.26070E-0008  0.13970E-0008  0.14523E-0008
  0.12707E+0005 -0.29542E+0004  0.26797E-0008  0.14372E-0008  0.14997E-0008
  0.12750E+0005 -0.29545E+0004  0.26435E-0008  0.14463E-0008  0.14557E-0008
  0.12500E+0005 -0.29220E+0004  0.23204E-0008  0.14261E-0008  0.11036E-0008
  0.12543E+0005 -0.29224E+0004  0.24921E-0008  0.14548E-0008  0.12828E-0008
  0.12625E+0005 -0.29233E+0004  0.27846E-0008  0.15103E-0008  0.15743E-0008
  0.12707E+0005 -0.29242E+0004  0.29782E-0008  0.15527E-0008  0.17589E-0008
  0.12750E+0005 -0.29247E+0004  0.30159E-0008  0.15615E-0008  0.17961E-0008
  0.12500E+0005 -0.29057E+0004  0.23410E-0008  0.14715E-0008  0.10852E-0008
  0.12543E+0005 -0.29063E+0004  0.25280E-0008  0.15042E-0008  0.12829E-0008
  0.12625E+0005 -0.29073E+0004  0.28621E-0008  0.15648E-0008  0.16244E-0008
  0.12707E+0005 -0.29084E+0004  0.31133E-0008  0.16099E-0008  0.18757E-0008
  0.12750E+0005 -0.29090E+0004  0.31872E-0008  0.16195E-0008  0.19533E-0008
  0.12750E+0005 -0.30000E+0004  0.19604E-0008  0.12613E-0008  0.83960E-0009
  0.12793E+0005 -0.30000E+0004  0.17321E-0008  0.12594E-0008  0.60734E-0009
  0.12875E+0005 -0.30000E+0004  0.10958E-0008  0.11906E-0008  0.26316E-0010
  0.12957E+0005 -0.30000E+0004  0.18185E-0009  0.99866E-0009 -0.71269E-0009
  0.13000E+0005 -0.30000E+0004 -0.40948E-0009  0.83509E-0009 -0.11519E-0008
  0.12750E+0005 -0.29843E+0004  0.22115E-0008  0.13261E-0008  0.10645E-0008
  0.12793E+0005 -0.29844E+0004  0.20289E-0008  0.13216E-0008  0.88094E-0009
  0.12875E+0005 -0.29845E+0004  0.14787E-0008  0.12492E-0008  0.38782E-0009
  0.12957E+0005 -0.29846E+0004  0.64263E-0009  0.10556E-0008 -0.27713E-0009
  0.13000E+0005 -0.29847E+0004  0.86008E-0010  0.89279E-0009 -0.68651E-0009
  0.12750E+0005 -0.29545E+0004  0.26435E-0008  0.14463E-0008  0.14557E-0008
  0.12793E+0005 -0.29547E+0004  0.25453E-0008  0.14391E-0008  0.13618E-0008
  0.12875E+0005 -0.29551E+0004  0.21590E-0008  0.13625E-0008  0.10353E-0008
  0.12957E+0005 -0.29554E+0004  0.14784E-0008  0.11680E-0008  0.51726E-0009
  0.13000E+0005 -0.29556E+0004  0.99489E-0009  0.10072E-0008  0.17107E-0009
  0.12750E+0005 -0.29247E+0004  0.30159E-0008  0.15615E-0008  0.17961E-0008
  0.12793E+0005 -0.29250E+0004  0.29976E-0008  0.15538E-0008  0.17876E-0008
  0.12875E+0005 -0.29257E+0004  0.27719E-0008  0.14768E-0008  0.16247E-0008
  0.12957E+0005 -0.29263E+0004  0.22527E-0008  0.12845E-0008  0.12587E-0008
  0.13000E+0005 -0.29266E+0004  0.18493E-0008  0.11267E-0008  0.98201E-0009
  0.12750E+0005 -0.29090E+0004  0.31872E-0008  0.16195E-0008  0.19533E-0008
  0.12793E+0005 -0.29094E+0004  0.32087E-0008  0.16123E-0008  0.19878E-0008
  0.12875E+0005 -0.29101E+0004  0.30652E-0008  0.15366E-0008  0.19089E-0008
  0.12957E+0005 -0.29109E+0004  0.26318E-0008  0.13467E-0008  0.16237E-0008
  0.13000E+0005 -0.29113E+0004  0.22725E-0008  0.11912E-0008  0.13855E-0008
  0.13000E+0005 -0.30000E+0004 -0.40948E-0009  0.83509E-0009 -0.11519E-0008
  0.13043E+0005 -0.30000E+0004 -0.10695E-0008  0.62476E-0009 -0.16156E-0008
  0.13125E+0005 -0.30000E+0004 -0.24767E-0008  0.92047E-0010 -0.25268E-0008
  0.13207E+0005 -0.30000E+0004 -0.40078E-0008 -0.60119E-0009 -0.34180E-0008
  0.13250E+0005 -0.30000E+0004 -0.48228E-0008 -0.10189E-0008 -0.38502E-0008
  0.13000E+0005 -0.29847E+0004  0.86008E-0010  0.89279E-0009 -0.68651E-0009
  0.13043E+0005 -0.29847E+0004 -0.54497E-0009  0.68368E-0009 -0.11272E-0008
  0.13125E+0005 -0.29848E+0004 -0.19187E-0008  0.15672E-0009 -0.20212E-0008
  0.13207E+0005 -0.29849E+0004 -0.34529E-0008 -0.52789E-0009 -0.29354E-0008
  0.13250E+0005 -0.29849E+0004 -0.42867E-0008 -0.94054E-0009 -0.33977E-0008
  0.13000E+0005 -0.29556E+0004  0.99489E-0009  0.10072E-0008  0.17107E-0009
  0.13043E+0005 -0.29558E+0004  0.42870E-0009  0.80143E-0009 -0.21792E-0009
  0.13125E+0005 -0.29560E+0004 -0.85743E-0009  0.28610E-0009 -0.10578E-0008
  0.13207E+0005 -0.29563E+0004 -0.23655E-0008 -0.38219E-0009 -0.19866E-0008
  0.13250E+0005 -0.29564E+0004 -0.32161E-0008 -0.78513E-0009 -0.24883E-0008
  0.13000E+0005 -0.29266E+0004  0.18493E-0008  0.11267E-0008  0.98201E-0009
  0.13043E+0005 -0.29268E+0004  0.13577E-0008  0.92543E-0009  0.65359E-0009
  0.13125E+0005 -0.29272E+0004  0.18621E-0009  0.42290E-0009 -0.10761E-0009
  0.13207E+0005 -0.29276E+0004 -0.12582E-0008 -0.22876E-0009 -0.10167E-0008
  0.13250E+0005 -0.29279E+0004 -0.21019E-0008 -0.62197E-0009 -0.15362E-0008
  0.13000E+0005 -0.29113E+0004  0.22725E-0008  0.11912E-0008  0.13855E-0008
  0.13043E+0005 -0.29116E+0004  0.18233E-0008  0.99265E-0009  0.10918E-0008
  0.13125E+0005 -0.29121E+0004  0.72112E-0009  0.49745E-0009  0.38041E-0009
  0.13207E+0005 -0.29125E+0004 -0.67625E-0009 -0.14516E-0009 -0.50578E-0009
  0.13250E+0005 -0.29128E+0004 -0.15076E-0008 -0.53319E-0009 -0.10266E-0008
  0.13250E+0005 -0.30000E+0004 -0.48228E-0008 -0.10189E-0008 -0.38502E-0008
  0.13293E+0005 -0.30000E+0004 -0.56130E-0008 -0.14603E-0008 -0.42380E-0008
  0.13375E+0005 -0.30000E+0004 -0.69506E-0008 -0.23243E-0008 -0.47900E-0008
  0.13457E+0005 -0.30000E+0004 -0.79190E-0008 -0.31479E-0008 -0.50045E-0008
  0.13500E+0005 -0.30000E+0004 -0.82177E-0008 -0.35346E-0008 -0.49417E-0008
  0.13250E+0005 -0.29849E+0004 -0.42867E-0008 -0.94054E-0009 -0.33977E-0008
  0.13293E+0005 -0.29850E+0004 -0.51089E-0008 -0.13765E-0008 -0.38285E-0008
  0.13375E+0005 -0.29851E+0004 -0.65453E-0008 -0.22315E-0008 -0.44984E-0008
  0.13457E+0005 -0.29851E+0004 -0.76627E-0008 -0.30494E-0008 -0.48764E-0008
  0.13500E+0005 -0.29852E+0004 -0.80585E-0008 -0.34358E-0008 -0.49152E-0008
  0.13250E+0005 -0.29564E+0004 -0.32161E-0008 -0.78513E-0009 -0.24883E-0008
  0.13293E+0005 -0.29565E+0004 -0.40783E-0008 -0.12112E-0008 -0.29818E-0008
  0.13375E+0005 -0.29567E+0004 -0.56619E-0008 -0.20498E-0008 -0.38378E-0008
  0.13457E+0005 -0.29569E+0004 -0.70234E-0008 -0.28575E-0008 -0.44895E-0008
  0.13500E+0005 -0.29570E+0004 -0.75858E-0008 -0.32428E-0008 -0.47054E-0008
  0.13250E+0005 -0.29279E+0004 -0.21019E-0008 -0.62197E-0009 -0.15362E-0008
  0.13293E+0005 -0.29280E+0004 -0.29785E-0008 -0.10385E-0008 -0.20684E-0008
  0.13375E+0005 -0.29284E+0004 -0.46568E-0008 -0.18611E-0008 -0.30618E-0008
  0.13457E+0005 -0.29287E+0004 -0.62096E-0008 -0.26592E-0008 -0.39381E-0008
  0.13500E+0005 -0.29289E+0004 -0.69129E-0008 -0.30431E-0008 -0.43072E-0008
  0.13250E+0005 -0.29128E+0004 -0.15076E-0008 -0.53319E-0009 -0.10266E-0008
  0.13293E+0005 -0.29130E+0004 -0.23820E-0008 -0.94467E-0009 -0.15702E-0008
  0.13375E+0005 -0.29135E+0004 -0.40896E-0008 -0.17589E-0008 -0.26168E-0008
  0.13457E+0005 -0.29139E+0004 -0.57214E-0008 -0.25519E-0008 -0.35912E-0008
  0.13500E+0005 -0.29141E+0004 -0.64879E-0008 -0.29351E-0008 -0.40307E-0008
  0.13500E+0005 -0.30000E+0004 -0.82177E-0008 -0.35346E-0008 -0.49417E-0008
  0.13543E+0005 -0.30000E+0004 -0.83387E-0008 -0.38718E-0008 -0.47385E-0008
  0.13625E+0005 -0.30000E+0004 -0.80128E-0008 -0.43300E-0008 -0.39314E-0008
  0.13707E+0005 -0.30000E+0004 -0.69088E-0008 -0.44972E-0008 -0.25626E-0008
  0.13750E+0005 -0.30000E+0004 -0.60189E-0008 -0.44527E-0008 -0.16343E-0008
  0.13500E+0005 -0.29852E+0004 -0.80585E-0008 -0.34358E-0008 -0.49152E-0008
  0.13543E+0005 -0.29852E+0004 -0.82868E-0008 -0.37731E-0008 -0.48229E-0008
  0.13625E+0005 -0.29853E+0004 -0.81843E-0008 -0.42382E-0008 -0.42391E-0008
  0.13707E+0005 -0.29853E+0004 -0.73080E-0008 -0.44193E-0008 -0.30900E-0008
  0.13750E+0005 -0.29854E+0004 -0.65298E-0008 -0.43854E-0008 -0.22655E-0008
  0.13500E+0005 -0.29570E+0004 -0.75858E-0008 -0.32428E-0008 -0.47054E-0008
  0.13543E+0005 -0.29571E+0004 -0.80032E-0008 -0.35813E-0008 -0.48091E-0008
  0.13625E+0005 -0.29573E+0004 -0.83085E-0008 -0.40594E-0008 -0.46343E-0008
  0.13707E+0005 -0.29575E+0004 -0.78693E-0008 -0.42665E-0008 -0.39078E-0008
  0.13750E+0005 -0.29576E+0004 -0.73155E-0008 -0.42517E-0008 -0.32933E-0008
  0.13500E+0005 -0.29289E+0004 -0.69129E-0008 -0.30431E-0008 -0.43072E-0008
  0.13543E+0005 -0.29291E+0004 -0.74969E-0008 -0.33831E-0008 -0.45859E-0008
  0.13625E+0005 -0.29294E+0004 -0.81807E-0008 -0.38738E-0008 -0.47931E-0008
  0.13707E+0005 -0.29297E+0004 -0.81737E-0008 -0.41064E-0008 -0.44858E-0008
  0.13750E+0005 -0.29298E+0004 -0.78539E-0008 -0.41104E-0008 -0.40916E-0008
  0.13500E+0005 -0.29141E+0004 -0.64879E-0008 -0.29351E-0008 -0.40307E-0008
  0.13543E+0005 -0.29143E+0004 -0.71495E-0008 -0.32759E-0008 -0.43922E-0008
  0.13625E+0005 -0.29146E+0004 -0.80176E-0008 -0.37731E-0008 -0.47869E-0008
  0.13707E+0005 -0.29150E+0004 -0.82323E-0008 -0.40189E-0008 -0.46953E-0008
  0.13750E+0005 -0.29152E+0004 -0.80371E-0008 -0.40326E-0008 -0.44188E-0008
  0.13750E+0005 -0.30000E+0004 -0.60189E-0008 -0.44527E-0008 -0.16343E-0008
  0.13793E+0005 -0.30000E+0004 -0.49390E-0008 -0.43143E-0008 -0.59126E-0009
  0.13875E+0005 -0.30000E+0004 -0.24794E-0008 -0.37909E-0008  0.15742E-0008
  0.13957E+0005 -0.30000E+0004  0.26480E-0009 -0.29532E-0008  0.37180E-0008
  0.14000E+0005 -0.30000E+0004  0.17002E-0008 -0.24023E-0008  0.47115E-0008
  0.13750E+0005 -0.29854E+0004 -0.65298E-0008 -0.43854E-0008 -0.22655E-0008
  0.13793E+0005 -0.29854E+0004 -0.55492E-0008 -0.42582E-0008 -0.13124E-0008
  0.13875E+0005 -0.29854E+0004 -0.32259E-0008 -0.37610E-0008  0.74198E-0009
  0.13957E+0005 -0.29854E+0004 -0.52373E-0009 -0.29534E-0008  0.28787E-0008
  0.14000E+0005 -0.29855E+0004  0.93496E-0009 -0.24194E-0008  0.39177E-0008
  0.13750E+0005 -0.29576E+0004 -0.73155E-0008 -0.42517E-0008 -0.32933E-0008
  0.13793E+0005 -0.29576E+0004 -0.65430E-0008 -0.41462E-0008 -0.25300E-0008
  0.13875E+0005 -0.29578E+0004 -0.45350E-0008 -0.36984E-0008 -0.74273E-0009
  0.13957E+0005 -0.29579E+0004 -0.19903E-0008 -0.29476E-0008  0.13025E-0008
  0.14000E+0005 -0.29579E+0004 -0.53384E-0009 -0.24458E-0008  0.23817E-0008
  0.13750E+0005 -0.29298E+0004 -0.78539E-0008 -0.41104E-0008 -0.40916E-0008
  0.13793E+0005 -0.29299E+0004 -0.73084E-0008 -0.40262E-0008 -0.35372E-0008
  0.13875E+0005 -0.29301E+0004 -0.56771E-0008 -0.36274E-0008 -0.20787E-0008
  0.13957E+0005 -0.29303E+0004 -0.33816E-0008 -0.29332E-0008 -0.21649E-0009
  0.14000E+0005 -0.29304E+0004 -0.19843E-0008 -0.24637E-0008  0.84595E-0009
  0.13750E+0005 -0.29152E+0004 -0.80371E-0008 -0.40326E-0008 -0.44188E-0008
  0.13793E+0005 -0.29153E+0004 -0.76159E-0008 -0.39596E-0008 -0.39796E-0008
  0.13875E+0005 -0.29155E+0004 -0.62027E-0008 -0.35863E-0008 -0.27140E-0008
  0.13957E+0005 -0.29157E+0004 -0.40709E-0008 -0.29219E-0008 -0.98076E-0009
  0.14000E+0005 -0.29158E+0004 -0.27261E-0008 -0.24694E-0008  0.51730E-0010
  0.14000E+0005 -0.30000E+0004  0.17002E-0008 -0.24023E-0008  0.47115E-0008
  0.14043E+0005 -0.30000E+0004  0.30494E-0008 -0.17924E-0008  0.55374E-0008
  0.14125E+0005 -0.30000E+0004  0.51549E-0008 -0.52208E-0009  0.64454E-0008
  0.14207E+0005 -0.30000E+0004  0.63778E-0008  0.79659E-0009  0.62759E-0008
  0.14250E+0005 -0.30000E+0004  0.65837E-0008  0.14674E-0008  0.57099E-0008
  0.14000E+0005 -0.29855E+0004  0.93496E-0009 -0.24194E-0008  0.39177E-0008
  0.14043E+0005 -0.29855E+0004  0.23399E-0008 -0.18268E-0008  0.48245E-0008
  0.14125E+0005 -0.29855E+0004  0.46375E-0008 -0.58944E-0009  0.59785E-0008
  0.14207E+0005 -0.29855E+0004  0.61430E-0008  0.69758E-0009  0.61507E-0008
  0.14250E+0005 -0.29855E+0004  0.65195E-0008  0.13538E-0008  0.57860E-0008
  0.14000E+0005 -0.29579E+0004 -0.53384E-0009 -0.24458E-0008  0.23817E-0008
  0.14043E+0005 -0.29579E+0004  0.92933E-0009 -0.18861E-0008  0.33937E-0008
  0.14125E+0005 -0.29580E+0004  0.35066E-0008 -0.71170E-0009  0.49290E-0008
  0.14207E+0005 -0.29581E+0004  0.54842E-0008  0.51506E-0009  0.56841E-0008
  0.14250E+0005 -0.29581E+0004  0.61645E-0008  0.11423E-0008  0.56812E-0008
  0.14000E+0005 -0.29304E+0004 -0.19843E-0008 -0.24637E-0008  0.84595E-0009
  0.14043E+0005 -0.29304E+0004 -0.52296E-0009 -0.19370E-0008  0.19032E-0008
  0.14125E+0005 -0.29305E+0004  0.22219E-0008 -0.82586E-0009  0.37075E-0008
  0.14207E+0005 -0.29306E+0004  0.45803E-0008  0.34033E-0009  0.49535E-0008
  0.14250E+0005 -0.29306E+0004  0.55313E-0008  0.93834E-0009  0.52792E-0008
  0.14000E+0005 -0.29158E+0004 -0.27261E-0008 -0.24694E-0008  0.51730E-0010
  0.14043E+0005 -0.29159E+0004 -0.12886E-0008 -0.19601E-0008  0.11100E-0008
  0.14125E+0005 -0.29160E+0004  0.14999E-0008 -0.88246E-0009  0.30115E-0008
  0.14207E+0005 -0.29161E+0004  0.40197E-0008  0.25169E-0009  0.44772E-0008
  0.14250E+0005 -0.29162E+0004  0.50978E-0008  0.83420E-0009  0.49606E-0008
  0.14250E+0005 -0.30000E+0004  0.65837E-0008  0.14674E-0008  0.57099E-0008
  0.14293E+0005 -0.30000E+0004  0.64685E-0008  0.20945E-0008  0.48302E-0008
  0.14375E+0005 -0.30000E+0004  0.53997E-0008  0.30889E-0008  0.24336E-0008
  0.14457E+0005 -0.30000E+0004  0.34180E-0008  0.37201E-0008 -0.53468E-0009
  0.14500E+0005 -0.30000E+0004  0.21348E-0008  0.38709E-0008 -0.21319E-0008
  0.14250E+0005 -0.29855E+0004  0.65195E-0008  0.13538E-0008  0.57860E-0008
  0.14293E+0005 -0.29855E+0004  0.65783E-0008  0.19664E-0008  0.51100E-0008
  0.14375E+0005 -0.29856E+0004  0.58146E-0008  0.29408E-0008  0.30631E-0008
  0.14457E+0005 -0.29856E+0004  0.40520E-0008  0.35630E-0008  0.33515E-0009
  0.14500E+0005 -0.29856E+0004  0.28324E-0008  0.37158E-0008 -0.12009E-0008
  0.14250E+0005 -0.29581E+0004  0.61645E-0008  0.11423E-0008  0.56812E-0008
  0.14293E+0005 -0.29581E+0004  0.65455E-0008  0.17285E-0008  0.53822E-0008
  0.14375E+0005 -0.29583E+0004  0.63807E-0008  0.26651E-0008  0.40176E-0008
  0.14457E+0005 -0.29584E+0004  0.50980E-0008  0.32702E-0008  0.18093E-0008
  0.14500E+0005 -0.29584E+0004  0.40465E-0008  0.34252E-0008  0.43821E-0009
  0.14250E+0005 -0.29306E+0004  0.55313E-0008  0.93834E-0009  0.52792E-0008
  0.14293E+0005 -0.29307E+0004  0.62162E-0008  0.14983E-0008  0.53382E-0008
  0.14375E+0005 -0.29309E+0004  0.66588E-0008  0.23969E-0008  0.46640E-0008
  0.14457E+0005 -0.29311E+0004  0.59218E-0008  0.29848E-0008  0.30415E-0008
  0.14500E+0005 -0.29312E+0004  0.50928E-0008  0.31415E-0008  0.18904E-0008
  0.14250E+0005 -0.29162E+0004  0.50978E-0008  0.83420E-0009  0.49606E-0008
  0.14293E+0005 -0.29163E+0004  0.59323E-0008  0.13803E-0008  0.51979E-0008
  0.14375E+0005 -0.29165E+0004  0.66916E-0008  0.22589E-0008  0.48844E-0008
  0.14457E+0005 -0.29168E+0004  0.62613E-0008  0.28376E-0008  0.35903E-0008
  0.14500E+0005 -0.29169E+0004  0.55681E-0008  0.29949E-0008  0.25741E-0008
  0.14500E+0005 -0.30000E+0004  0.21348E-0008  0.38709E-0008 -0.21319E-0008
  0.14543E+0005 -0.30000E+0004  0.78124E-0009  0.38861E-0008 -0.36283E-0008
  0.14625E+0005 -0.30000E+0004 -0.16996E-0008  0.35257E-0008 -0.58539E-0008
  0.14707E+0005 -0.30000E+0004 -0.36523E-0008  0.26994E-0008 -0.68746E-0008
  0.14750E+0005 -0.30000E+0004 -0.43346E-0008  0.21123E-0008 -0.68319E-0008
  0.14500E+0005 -0.29856E+0004  0.28324E-0008  0.37158E-0008 -0.12009E-0008
  0.14543E+0005 -0.29857E+0004  0.14987E-0008  0.37358E-0008 -0.26886E-0008
  0.14625E+0005 -0.29858E+0004 -0.10634E-0008  0.33998E-0008 -0.50467E-0008
  0.14707E+0005 -0.29858E+0004 -0.32336E-0008  0.26149E-0008 -0.63690E-0008
  0.14750E+0005 -0.29859E+0004 -0.40692E-0008  0.20552E-0008 -0.65329E-0008
  0.14500E+0005 -0.29584E+0004  0.40465E-0008  0.34252E-0008  0.43821E-0009
  0.14543E+0005 -0.29586E+0004  0.28055E-0008  0.34552E-0008 -0.97848E-0009
  0.14625E+0005 -0.29588E+0004  0.19686E-0009  0.31641E-0008 -0.34782E-0008
  0.14707E+0005 -0.29590E+0004 -0.22936E-0008  0.24545E-0008 -0.52761E-0008
  0.14750E+0005 -0.29591E+0004 -0.33847E-0008  0.19449E-0008 -0.57945E-0008
  0.14500E+0005 -0.29312E+0004  0.50928E-0008  0.31415E-0008  0.18904E-0008
  0.14543E+0005 -0.29314E+0004  0.40090E-0008  0.31813E-0008  0.61026E-0009
  0.14625E+0005 -0.29318E+0004  0.14881E-0008  0.29326E-0008 -0.18937E-0008
  0.14707E+0005 -0.29322E+0004 -0.11993E-0008  0.22943E-0008 -0.40395E-0008
  0.14750E+0005 -0.29324E+0004 -0.24949E-0008  0.18319E-0008 -0.48591E-0008
  0.14500E+0005 -0.29169E+0004  0.55681E-0008  0.29949E-0008  0.25741E-0008
  0.14543E+0005 -0.29171E+0004  0.45903E-0008  0.30396E-0008  0.13895E-0008
  0.14625E+0005 -0.29176E+0004  0.21664E-0008  0.28123E-0008 -0.10646E-0008
  0.14707E+0005 -0.29180E+0004 -0.57495E-0009  0.22100E-0008 -0.33426E-0008
  0.14750E+0005 -0.29183E+0004 -0.19564E-0008  0.17715E-0008 -0.42980E-0008
  0.14750E+0005 -0.30000E+0004 -0.43346E-0008  0.21123E-0008 -0.68319E-0008
  0.14793E+0005 -0.30000E+0004 -0.47310E-0008  0.14568E-0008 -0.63893E-0008
  0.14875E+0005 -0.30000E+0004 -0.46714E-0008  0.13240E-0009 -0.45852E-0008
  0.14957E+0005 -0.30000E+0004 -0.36682E-0008 -0.10902E-0008 -0.19499E-0008
  0.15000E+0005 -0.30000E+0004 -0.28630E-0008 -0.16142E-0008 -0.45263E-0009
  0.14750E+0005 -0.29859E+0004 -0.40692E-0008  0.20552E-0008 -0.65329E-0008
  0.14793E+0005 -0.29859E+0004 -0.46323E-0008  0.14302E-0008 -0.63134E-0008
  0.14875E+0005 -0.29860E+0004 -0.48832E-0008  0.16540E-0009 -0.49223E-0008
  0.14957E+0005 -0.29862E+0004 -0.41215E-0008 -0.10032E-0008 -0.26066E-0008
  0.15000E+0005 -0.29862E+0004 -0.33967E-0008 -0.15062E-0008 -0.12137E-0008
  0.14750E+0005 -0.29591E+0004 -0.33847E-0008  0.19449E-0008 -0.57945E-0008
  0.14793E+0005 -0.29593E+0004 -0.42415E-0008  0.13747E-0008 -0.59728E-0008
  0.14875E+0005 -0.29596E+0004 -0.50779E-0008  0.21796E-0009 -0.53567E-0008
  0.14957E+0005 -0.29599E+0004 -0.48190E-0008 -0.85342E-0009 -0.36884E-0008
  0.15000E+0005 -0.29601E+0004 -0.42845E-0008 -0.13168E-0008 -0.25314E-0008
  0.14750E+0005 -0.29324E+0004 -0.24949E-0008  0.18319E-0008 -0.48591E-0008
  0.14793E+0005 -0.29326E+0004 -0.36095E-0008  0.13133E-0008 -0.53966E-0008
  0.14875E+0005 -0.29332E+0004 -0.50101E-0008  0.25800E-0009 -0.55298E-0008
  0.14957E+0005 -0.29337E+0004 -0.52946E-0008 -0.72220E-0009 -0.45465E-0008
  0.15000E+0005 -0.29339E+0004 -0.49926E-0008 -0.11479E-0008 -0.36667E-0008
  0.14750E+0005 -0.29183E+0004 -0.19564E-0008  0.17715E-0008 -0.42980E-0008
  0.14793E+0005 -0.29186E+0004 -0.31901E-0008  0.12787E-0008 -0.50072E-0008
  0.14875E+0005 -0.29192E+0004 -0.48734E-0008  0.27440E-0009 -0.55196E-0008
  0.14957E+0005 -0.29198E+0004 -0.54538E-0008 -0.66001E-0009 -0.49060E-0008
  0.15000E+0005 -0.29201E+0004 -0.52879E-0008 -0.10667E-0008 -0.41861E-0008
  0.15000E+0005 -0.30000E+0004 -0.28630E-0008 -0.16142E-0008 -0.45263E-0009
  0.15043E+0005 -0.30000E+0004 -0.19465E-0008 -0.20182E-0008  0.98293E-0009
  0.15125E+0005 -0.30000E+0004 -0.14793E-0009 -0.23785E-0008  0.31777E-0008
  0.15207E+0005 -0.30000E+0004  0.13780E-0008 -0.21751E-0008  0.42938E-0008
  0.15250E+0005 -0.30000E+0004  0.19629E-0008 -0.18591E-0008  0.43733E-0008
  0.15000E+0005 -0.29862E+0004 -0.33967E-0008 -0.15062E-0008 -0.12137E-0008
  0.15043E+0005 -0.29863E+0004 -0.25207E-0008 -0.18929E-0008  0.16927E-0009
  0.15125E+0005 -0.29864E+0004 -0.69099E-0009 -0.22433E-0008  0.24137E-0008
  0.15207E+0005 -0.29865E+0004  0.98481E-0009 -0.20584E-0008  0.37440E-0008
  0.15250E+0005 -0.29866E+0004  0.16793E-0008 -0.17626E-0008  0.39799E-0008
  0.15000E+0005 -0.29601E+0004 -0.42845E-0008 -0.13168E-0008 -0.25314E-0008
  0.15043E+0005 -0.29603E+0004 -0.35311E-0008 -0.16736E-0008 -0.12921E-0008
  0.15125E+0005 -0.29606E+0004 -0.17329E-0008 -0.20052E-0008  0.95618E-0009
  0.15207E+0005 -0.29609E+0004  0.15037E-0009 -0.18517E-0008  0.26142E-0008
  0.15250E+0005 -0.29611E+0004  0.10243E-0008 -0.15910E-0008  0.31174E-0008
  0.15000E+0005 -0.29339E+0004 -0.49926E-0008 -0.11479E-0008 -0.36667E-0008
  0.15043E+0005 -0.29342E+0004 -0.44144E-0008 -0.14769E-0008 -0.26230E-0008
  0.15125E+0005 -0.29348E+0004 -0.27586E-0008 -0.17895E-0008 -0.48288E-0009
  0.15207E+0005 -0.29354E+0004 -0.76879E-0009 -0.16628E-0008  0.13998E-0008
  0.15250E+0005 -0.29357E+0004  0.24437E-0009 -0.14333E-0008  0.21286E-0008
  0.15000E+0005 -0.29201E+0004 -0.52879E-0008 -0.10667E-0008 -0.41861E-0008
  0.15043E+0005 -0.29205E+0004 -0.48201E-0008 -0.13815E-0008 -0.32637E-0008
  0.15125E+0005 -0.29212E+0004 -0.32808E-0008 -0.16840E-0008 -0.12227E-0008
  0.15207E+0005 -0.29219E+0004 -0.12751E-0008 -0.15699E-0008  0.73700E-0009
  0.15250E+0005 -0.29222E+0004 -0.20575E-0009 -0.13554E-0008  0.15671E-0008
  0.15250E+0005 -0.30000E+0004  0.19629E-0008 -0.18591E-0008  0.43733E-0008
  0.15293E+0005 -0.30000E+0004  0.23620E-0008 -0.14314E-0008  0.41196E-0008
  0.15375E+0005 -0.30000E+0004  0.25994E-0008 -0.42287E-0009  0.28963E-0008
  0.15457E+0005 -0.30000E+0004  0.22633E-0008  0.61694E-0009  0.11513E-0008
  0.15500E+0005 -0.30000E+0004  0.19342E-0008  0.10895E-0008  0.22868E-0009
  0.15250E+0005 -0.29866E+0004  0.16793E-0008 -0.17626E-0008  0.39799E-0008
  0.15293E+0005 -0.29866E+0004  0.21963E-0008 -0.13607E-0008  0.38955E-0008
  0.15375E+0005 -0.29867E+0004  0.26458E-0008 -0.40959E-0009  0.29791E-0008
  0.15457E+0005 -0.29868E+0004  0.24597E-0008  0.57317E-0009  0.14553E-0008
  0.15500E+0005 -0.29869E+0004  0.21731E-0008  0.10219E-0008  0.59582E-0009
  0.15250E+0005 -0.29611E+0004  0.10243E-0008 -0.15910E-0008  0.31174E-0008
  0.15293E+0005 -0.29613E+0004  0.17472E-0008 -0.12339E-0008  0.33348E-0008
  0.15375E+0005 -0.29616E+0004  0.25958E-0008 -0.38349E-0009  0.29958E-0008
  0.15457E+0005 -0.29618E+0004  0.27262E-0008  0.49918E-0009  0.19234E-0008
  0.15500E+0005 -0.29620E+0004  0.25457E-0008  0.90459E-0009  0.12105E-0008
  0.15250E+0005 -0.29357E+0004  0.24437E-0009 -0.14333E-0008  0.21286E-0008
  0.15293E+0005 -0.29359E+0004  0.11451E-0008 -0.11163E-0008  0.26185E-0008
  0.15375E+0005 -0.29364E+0004  0.23770E-0008 -0.35637E-0009  0.28399E-0008
  0.15457E+0005 -0.29369E+0004  0.28531E-0008  0.43587E-0009  0.22486E-0008
  0.15500E+0005 -0.29371E+0004  0.28069E-0008  0.80154E-0009  0.17123E-0008
  0.15250E+0005 -0.29222E+0004 -0.20575E-0009 -0.13554E-0008  0.15671E-0008
  0.15293E+0005 -0.29225E+0004  0.77574E-0009 -0.10576E-0008  0.21872E-0008
  0.15375E+0005 -0.29231E+0004  0.21990E-0008 -0.34177E-0009  0.26931E-0008
  0.15457E+0005 -0.29237E+0004  0.28643E-0008  0.40635E-0009  0.23630E-0008
  0.15500E+0005 -0.29240E+0004  0.28982E-0008  0.75252E-0009  0.19297E-0008
  0.15500E+0005 -0.30000E+0004  0.19342E-0008  0.10895E-0008  0.22868E-0009
  0.15543E+0005 -0.30000E+0004  0.15544E-0008  0.14694E-0008 -0.58796E-0009
  0.15625E+0005 -0.30000E+0004  0.84192E-0009  0.18552E-0008 -0.16095E-0008
  0.15707E+0005 -0.30000E+0004  0.31673E-0009  0.17719E-0008 -0.17738E-0008
  0.15750E+0005 -0.30000E+0004  0.15566E-0009  0.15591E-0008 -0.15268E-0008
  0.15500E+0005 -0.29869E+0004  0.21731E-0008  0.10219E-0008  0.59582E-0009
  0.15543E+0005 -0.29869E+0004  0.18080E-0008  0.13815E-0008 -0.19673E-0009
  0.15625E+0005 -0.29870E+0004  0.10565E-0008  0.17507E-0008 -0.12762E-0008
  0.15707E+0005 -0.29870E+0004  0.43299E-0009  0.16776E-0008 -0.15942E-0008
  0.15750E+0005 -0.29871E+0004  0.21167E-0009  0.14791E-0008 -0.14444E-0008
  0.15500E+0005 -0.29620E+0004  0.25457E-0008  0.90459E-0009  0.12105E-0008
  0.15543E+0005 -0.29621E+0004  0.22378E-0008  0.12295E-0008  0.49309E-0009
  0.15625E+0005 -0.29623E+0004  0.14652E-0008  0.15685E-0008 -0.64065E-0009
  0.15707E+0005 -0.29625E+0004  0.69262E-0009  0.15119E-0008 -0.12093E-0008
  0.15750E+0005 -0.29626E+0004  0.36726E-0009  0.13384E-0008 -0.12328E-0008
  0.15500E+0005 -0.29371E+0004  0.28069E-0008  0.80154E-0009  0.17123E-0008
  0.15543E+0005 -0.29373E+0004  0.25897E-0008  0.10951E-0008  0.11050E-0008
  0.15625E+0005 -0.29376E+0004  0.18607E-0008  0.14057E-0008 -0.13884E-0010
  0.15707E+0005 -0.29379E+0004  0.98895E-0009  0.13624E-0008 -0.77876E-0009
  0.15750E+0005 -0.29381E+0004  0.57513E-0009  0.12109E-0008 -0.95816E-0009
  0.15500E+0005 -0.29240E+0004  0.28982E-0008  0.75252E-0009  0.19297E-0008
  0.15543E+0005 -0.29242E+0004  0.27402E-0008  0.10306E-0008  0.13929E-0008
  0.15625E+0005 -0.29246E+0004  0.20583E-0008  0.13269E-0008  0.30803E-0009
  0.15707E+0005 -0.29250E+0004  0.11544E-0008  0.12896E-0008 -0.53810E-0009
  0.15750E+0005 -0.29252E+0004  0.70092E-0009  0.11484E-0008 -0.79193E-0009
  0.15750E+0005 -0.30000E+0004  0.15566E-0009  0.15591E-0008 -0.15268E-0008
  0.15793E+0005 -0.30000E+0004  0.77600E-0010  0.12592E-0008 -0.10996E-0008
  0.15875E+0005 -0.30000E+0004  0.11450E-0009  0.55435E-0009 -0.82014E-0011
  0.15957E+0005 -0.30000E+0004  0.28044E-0009 -0.14585E-0009  0.10721E-0008
  0.16000E+0005 -0.30000E+0004  0.36635E-0009 -0.44927E-0009  0.14993E-0008
  0.15750E+0005 -0.29871E+0004  0.21167E-0009  0.14791E-0008 -0.14444E-0008
  0.15793E+0005 -0.29871E+0004  0.76403E-0010  0.11989E-0008 -0.11134E-0008
  0.15875E+0005 -0.29872E+0004  0.33674E-0010  0.53646E-0009 -0.16532E-0009
  0.15957E+0005 -0.29872E+0004  0.17526E-0009 -0.12428E-0009  0.85310E-0009
  0.16000E+0005 -0.29873E+0004  0.27125E-0009 -0.41286E-0009  0.12854E-0008
  0.15750E+0005 -0.29626E+0004  0.36726E-0009  0.13384E-0008 -0.12328E-0008
  0.15793E+0005 -0.29627E+0004  0.12672E-0009  0.10917E-0008 -0.10793E-0008
  0.15875E+0005 -0.29629E+0004 -0.77984E-0010  0.50277E-0009 -0.41365E-0009
  0.15957E+0005 -0.29630E+0004 -0.76065E-0011 -0.89132E-0010  0.46096E-0009
  0.16000E+0005 -0.29631E+0004  0.93373E-0010 -0.35034E-0009  0.88607E-0009
  0.15750E+0005 -0.29381E+0004  0.57513E-0009  0.12109E-0008 -0.95816E-0009
  0.15793E+0005 -0.29383E+0004  0.23637E-0009  0.99323E-0009 -0.97343E-0009
  0.15875E+0005 -0.29386E+0004 -0.13852E-0009  0.46971E-0009 -0.59804E-0009
  0.15957E+0005 -0.29389E+0004 -0.16681E-0009 -0.60362E-0010  0.10283E-0009
  0.16000E+0005 -0.29390E+0004 -0.78070E-0010 -0.29635E-0009  0.50092E-0009
  0.15750E+0005 -0.29252E+0004  0.70092E-0009  0.11484E-0008 -0.79193E-0009
  0.15793E+0005 -0.29254E+0004  0.31422E-0009  0.94469E-0009 -0.89172E-0009
  0.15875E+0005 -0.29257E+0004 -0.15137E-0009  0.45269E-0009 -0.67022E-0009
  0.15957E+0005 -0.29261E+0004 -0.24072E-0009 -0.47349E-0010 -0.71111E-0010
  0.16000E+0005 -0.29263E+0004 -0.16469E-0009 -0.27095E-0009  0.30546E-0009
  0.16000E+0005 -0.30000E+0004  0.36635E-0009 -0.44927E-0009  0.14993E-0008
  0.16043E+0005 -0.30000E+0004  0.42437E-0009 -0.68566E-0009  0.17780E-0008
  0.16125E+0005 -0.30000E+0004  0.40968E-0009 -0.91453E-0009  0.18357E-0008
  0.16207E+0005 -0.30000E+0004  0.20497E-0009 -0.88772E-0009  0.13399E-0008
  0.16250E+0005 -0.30000E+0004  0.29594E-0010 -0.80274E-0009  0.92499E-0009
  0.16000E+0005 -0.29873E+0004  0.27125E-0009 -0.41286E-0009  0.12854E-0008
  0.16043E+0005 -0.29873E+0004  0.35290E-0009 -0.63738E-0009  0.15910E-0008
  0.16125E+0005 -0.29874E+0004  0.40357E-0009 -0.85962E-0009  0.17429E-0008
  0.16207E+0005 -0.29875E+0004  0.26525E-0009 -0.84186E-0009  0.13582E-0008
  0.16250E+0005 -0.29876E+0004  0.11579E-0009 -0.76524E-0009  0.99307E-0009
  0.16000E+0005 -0.29631E+0004  0.93373E-0010 -0.35034E-0009  0.88607E-0009
  0.16043E+0005 -0.29633E+0004  0.20637E-0009 -0.55469E-0009  0.12279E-0008
  0.16125E+0005 -0.29636E+0004  0.36517E-0009 -0.76416E-0009  0.15389E-0008
  0.16207E+0005 -0.29638E+0004  0.35222E-0009 -0.76066E-0009  0.13609E-0008
  0.16250E+0005 -0.29640E+0004  0.25741E-0009 -0.69840E-0009  0.10950E-0008
  0.16000E+0005 -0.29390E+0004 -0.78070E-0010 -0.29635E-0009  0.50092E-0009
  0.16043E+0005 -0.29393E+0004  0.49950E-0010 -0.48229E-0009  0.86012E-0009
  0.16125E+0005 -0.29397E+0004  0.29557E-0009 -0.67874E-0009  0.13030E-0008
  0.16207E+0005 -0.29401E+0004  0.40456E-0009 -0.68632E-0009  0.13235E-0008
  0.16250E+0005 -0.29404E+0004  0.36990E-0009 -0.63631E-0009  0.11609E-0008
  0.16000E+0005 -0.29263E+0004 -0.16469E-0009 -0.27095E-0009  0.30546E-0009
  0.16043E+0005 -0.29266E+0004 -0.34939E-0010 -0.44771E-0009  0.66635E-0009
  0.16125E+0005 -0.29271E+0004  0.24769E-0009 -0.63730E-0009  0.11676E-0008
  0.16207E+0005 -0.29276E+0004  0.41859E-0009 -0.64961E-0009  0.12883E-0008
  0.16250E+0005 -0.29279E+0004  0.41718E-0009 -0.60527E-0009  0.11810E-0008
  0.16250E+0005 -0.30000E+0004  0.29594E-0010 -0.80274E-0009  0.92499E-0009
  0.16293E+0005 -0.30000E+0004 -0.17928E-0009 -0.69506E-0009  0.45773E-0009
  0.16375E+0005 -0.30000E+0004 -0.61654E-0009 -0.49890E-0009 -0.42017E-0009
  0.16457E+0005 -0.30000E+0004 -0.10314E-0008 -0.40239E-0009 -0.11012E-0008
  0.16500E+0005 -0.30000E+0004 -0.12152E-0008 -0.40983E-0009 -0.13372E-0008
  0.16250E+0005 -0.29876E+0004  0.11579E-0009 -0.76524E-0009  0.99307E-0009
  0.16293E+0005 -0.29876E+0004 -0.76877E-0010 -0.66757E-0009  0.56414E-0009
  0.16375E+0005 -0.29877E+0004 -0.51337E-0009 -0.48777E-0009 -0.28417E-0009
  0.16457E+0005 -0.29878E+0004 -0.96085E-0009 -0.40001E-0009 -0.98775E-0009
  0.16500E+0005 -0.29879E+0004 -0.11703E-0008 -0.40802E-0009 -0.12511E-0008
  0.16250E+0005 -0.29640E+0004  0.25741E-0009 -0.69840E-0009  0.10950E-0008
  0.16293E+0005 -0.29641E+0004  0.10390E-0009 -0.61726E-0009  0.74627E-0009
  0.16375E+0005 -0.29644E+0004 -0.31148E-0009 -0.46556E-0009 -0.25452E-0010
  0.16457E+0005 -0.29648E+0004 -0.80333E-0009 -0.39324E-0009 -0.75205E-0009
  0.16500E+0005 -0.29649E+0004 -0.10552E-0008 -0.40265E-0009 -0.10589E-0008
  0.16250E+0005 -0.29404E+0004  0.36990E-0009 -0.63631E-0009  0.11609E-0008
  0.16293E+0005 -0.29406E+0004  0.26499E-0009 -0.56920E-0009  0.90079E-0009
  0.16375E+0005 -0.29412E+0004 -0.10544E-0009 -0.44215E-0009  0.23025E-0009
  0.16457E+0005 -0.29417E+0004 -0.61875E-0009 -0.38390E-0009 -0.49348E-0009
  0.16500E+0005 -0.29420E+0004 -0.90415E-0009 -0.39497E-0009 -0.83278E-0009
  0.16250E+0005 -0.29279E+0004  0.41718E-0009 -0.60527E-0009  0.11810E-0008
  0.16293E+0005 -0.29283E+0004  0.34109E-0009 -0.54472E-0009  0.97035E-0009
  0.16375E+0005 -0.29289E+0004  0.31682E-0011 -0.42942E-0009  0.36212E-0009
  0.16457E+0005 -0.29295E+0004 -0.51226E-0009 -0.37808E-0009 -0.34976E-0009
  0.16500E+0005 -0.29299E+0004 -0.81147E-0009 -0.39009E-0009 -0.70150E-0009
  0.16500E+0005 -0.30000E+0004 -0.12152E-0008 -0.40983E-0009 -0.13372E-0008
  0.16543E+0005 -0.30000E+0004 -0.13639E-0008 -0.45545E-0009 -0.14832E-0008
  0.16625E+0005 -0.30000E+0004 -0.15330E-0008 -0.61804E-0009 -0.15385E-0008
  0.16707E+0005 -0.30000E+0004 -0.15328E-0008 -0.80187E-0009 -0.13727E-0008
  0.16750E+0005 -0.30000E+0004 -0.14573E-0008 -0.87366E-0009 -0.12220E-0008
  0.16500E+0005 -0.29879E+0004 -0.11703E-0008 -0.40802E-0009 -0.12511E-0008
  0.16543E+0005 -0.29880E+0004 -0.13468E-0008 -0.45177E-0009 -0.14292E-0008
  0.16625E+0005 -0.29881E+0004 -0.15661E-0008 -0.60626E-0009 -0.15463E-0008
  0.16707E+0005 -0.29882E+0004 -0.16043E-0008 -0.78090E-0009 -0.14266E-0008
  0.16750E+0005 -0.29882E+0004 -0.15435E-0008 -0.84981E-0009 -0.12909E-0008
  0.16500E+0005 -0.29649E+0004 -0.10552E-0008 -0.40265E-0009 -0.10589E-0008
  0.16543E+0005 -0.29651E+0004 -0.12812E-0008 -0.44351E-0009 -0.12933E-0008
  0.16625E+0005 -0.29654E+0004 -0.15967E-0008 -0.58476E-0009 -0.15258E-0008
  0.16707E+0005 -0.29658E+0004 -0.17156E-0008 -0.74412E-0009 -0.15008E-0008
  0.16750E+0005 -0.29659E+0004 -0.16880E-0008 -0.80780E-0009 -0.13993E-0008
  0.16500E+0005 -0.29420E+0004 -0.90415E-0009 -0.39497E-0009 -0.83278E-0009
  0.16543E+0005 -0.29423E+0004 -0.11738E-0008 -0.43376E-0009 -0.11157E-0008
  0.16625E+0005 -0.29428E+0004 -0.15839E-0008 -0.56420E-0009 -0.14588E-0008
  0.16707E+0005 -0.29434E+0004 -0.17917E-0008 -0.71076E-0009 -0.15350E-0008
  0.16750E+0005 -0.29436E+0004 -0.18035E-0008 -0.76995E-0009 -0.14743E-0008
  0.16500E+0005 -0.29299E+0004 -0.81147E-0009 -0.39009E-0009 -0.70150E-0009
  0.16543E+0005 -0.29302E+0004 -0.11014E-0008 -0.42809E-0009 -0.10063E-0008
  0.16625E+0005 -0.29309E+0004 -0.15597E-0008 -0.55370E-0009 -0.14047E-0008
  0.16707E+0005 -0.29315E+0004 -0.18165E-0008 -0.69440E-0009 -0.15358E-0008
  0.16750E+0005 -0.29319E+0004 -0.18512E-0008 -0.75153E-0009 -0.14989E-0008
  0.16750E+0005 -0.30000E+0004 -0.14573E-0008 -0.87366E-0009 -0.12220E-0008
  0.16793E+0005 -0.30000E+0004 -0.13261E-0008 -0.91501E-0009 -0.10334E-0008
  0.16875E+0005 -0.30000E+0004 -0.90936E-0009 -0.88337E-0009 -0.56343E-0009
  0.16957E+0005 -0.30000E+0004 -0.26472E-0009 -0.72008E-0009  0.99975E-0010
  0.17000E+0005 -0.30000E+0004  0.16259E-0009 -0.59939E-0009  0.54786E-0009
  0.16750E+0005 -0.29882E+0004 -0.15435E-0008 -0.84981E-0009 -0.12909E-0008
  0.16793E+0005 -0.29883E+0004 -0.14235E-0008 -0.88935E-0009 -0.11116E-0008
  0.16875E+0005 -0.29884E+0004 -0.10242E-0008 -0.86072E-0009 -0.64908E-0009
  0.16957E+0005 -0.29885E+0004 -0.39732E-0009 -0.70653E-0009  0.87889E-0011
  0.17000E+0005 -0.29886E+0004  0.19486E-0010 -0.59124E-0009  0.45062E-0009
  0.16750E+0005 -0.29659E+0004 -0.16880E-0008 -0.80780E-0009 -0.13993E-0008
  0.16793E+0005 -0.29661E+0004 -0.15951E-0008 -0.84467E-0009 -0.12438E-0008
  0.16875E+0005 -0.29664E+0004 -0.12371E-0008 -0.82126E-0009 -0.80620E-0009
  0.16957E+0005 -0.29667E+0004 -0.64841E-0009 -0.68246E-0009 -0.16636E-0009
  0.17000E+0005 -0.29669E+0004 -0.25289E-0009 -0.57685E-0009  0.26156E-0009
  0.16750E+0005 -0.29436E+0004 -0.18035E-0008 -0.76995E-0009 -0.14743E-0008
  0.16793E+0005 -0.29439E+0004 -0.17443E-0008 -0.80467E-0009 -0.13500E-0008
  0.16875E+0005 -0.29444E+0004 -0.14387E-0008 -0.78589E-0009 -0.95124E-0009
  0.16957E+0005 -0.29449E+0004 -0.89533E-0009 -0.66043E-0009 -0.34036E-0009
  0.17000E+0005 -0.29452E+0004 -0.52352E-0009 -0.56339E-0009  0.69570E-0010
  0.16750E+0005 -0.29319E+0004 -0.18512E-0008 -0.75153E-0009 -0.14989E-0008
  0.16793E+0005 -0.29322E+0004 -0.18122E-0008 -0.78527E-0009 -0.13938E-0008
  0.16875E+0005 -0.29328E+0004 -0.15386E-0008 -0.76873E-0009 -0.10210E-0008
  0.16957E+0005 -0.29334E+0004 -0.10224E-0008 -0.64959E-0009 -0.43011E-0009
  0.17000E+0005 -0.29337E+0004 -0.66435E-0009 -0.55664E-0009 -0.31624E-0010
  0.17000E+0005 -0.30000E+0004  0.16259E-0009 -0.59939E-0009  0.54786E-0009
  0.17043E+0005 -0.30000E+0004  0.63851E-0009 -0.47135E-0009  0.10653E-0008
  0.17125E+0005 -0.30000E+0004  0.16184E-0008 -0.25803E-0009  0.22081E-0008
  0.17207E+0005 -0.30000E+0004  0.25612E-0008 -0.14763E-0009  0.34196E-0008
  0.17250E+0005 -0.30000E+0004  0.29744E-0008 -0.14547E-0009  0.39969E-0008
  0.17000E+0005 -0.29886E+0004  0.19486E-0010 -0.59124E-0009  0.45062E-0009
  0.17043E+0005 -0.29886E+0004  0.48461E-0009 -0.46910E-0009  0.96015E-0009
  0.17125E+0005 -0.29887E+0004  0.14488E-0008 -0.26246E-0009  0.20836E-0008
  0.17207E+0005 -0.29888E+0004  0.23946E-0008 -0.15119E-0009  0.32847E-0008
  0.17250E+0005 -0.29888E+0004  0.28217E-0008 -0.14498E-0009  0.38661E-0008
  0.17000E+0005 -0.29669E+0004 -0.25289E-0009 -0.57685E-0009  0.26156E-0009
  0.17043E+0005 -0.29670E+0004  0.19091E-0009 -0.46428E-0009  0.75360E-0009
  0.17125E+0005 -0.29672E+0004  0.11227E-0008 -0.26899E-0009  0.18366E-0008
  0.17207E+0005 -0.29675E+0004  0.20672E-0008 -0.15612E-0009  0.30111E-0008
  0.17250E+0005 -0.29676E+0004  0.25153E-0008 -0.14318E-0009  0.35959E-0008
  0.17000E+0005 -0.29452E+0004 -0.52352E-0009 -0.56339E-0009  0.69570E-0010
  0.17043E+0005 -0.29454E+0004 -0.10309E-0009 -0.45896E-0009  0.54031E-0009
  0.17125E+0005 -0.29458E+0004  0.79143E-0009 -0.27352E-0009  0.15764E-0008
  0.17207E+0005 -0.29462E+0004  0.17259E-0008 -0.15911E-0009  0.27156E-0008
  0.17250E+0005 -0.29465E+0004  0.21882E-0008 -0.14025E-0009  0.32978E-0008
  0.17000E+0005 -0.29337E+0004 -0.66435E-0009 -0.55664E-0009 -0.31624E-0010
  0.17043E+0005 -0.29340E+0004 -0.25733E-0009 -0.45603E-0009  0.42617E-0009
  0.17125E+0005 -0.29345E+0004  0.61528E-0009 -0.27525E-0009  0.14345E-0008
  0.17207E+0005 -0.29350E+0004  0.15408E-0008 -0.16004E-0009  0.25514E-0008
  0.17250E+0005 -0.29353E+0004  0.20079E-0008 -0.13833E-0009  0.31298E-0008
  0.17250E+0005 -0.30000E+0004  0.29744E-0008 -0.14547E-0009  0.39969E-0008
  0.17293E+0005 -0.30000E+0004  0.32899E-0008 -0.17957E-0009  0.44708E-0008
  0.17375E+0005 -0.30000E+0004  0.35122E-0008 -0.32550E-0009  0.49080E-0008
  0.17457E+0005 -0.30000E+0004  0.31375E-0008 -0.51061E-0009  0.45330E-0008
  0.17500E+0005 -0.30000E+0004  0.26868E-0008 -0.59410E-0009  0.39668E-0008
  0.17250E+0005 -0.29888E+0004  0.28217E-0008 -0.14498E-0009  0.38661E-0008
  0.17293E+0005 -0.29889E+0004  0.31616E-0008 -0.17360E-0009  0.43548E-0008
  0.17375E+0005 -0.29889E+0004  0.34603E-0008 -0.30596E-0009  0.48541E-0008
  0.17457E+0005 -0.29890E+0004  0.31942E-0008 -0.47870E-0009  0.45847E-0008
  0.17500E+0005 -0.29890E+0004  0.28070E-0008 -0.55845E-0009  0.40863E-0008
  0.17250E+0005 -0.29676E+0004  0.25153E-0008 -0.14318E-0009  0.35959E-0008
  0.17293E+0005 -0.29678E+0004  0.28947E-0008 -0.16210E-0009  0.41066E-0008
  0.17375E+0005 -0.29680E+0004  0.33247E-0008 -0.27100E-0009  0.47117E-0008
  0.17457E+0005 -0.29682E+0004  0.32533E-0008 -0.42244E-0009  0.46323E-0008
  0.17500E+0005 -0.29683E+0004  0.29835E-0008 -0.49545E-0009  0.42597E-0008
  0.17250E+0005 -0.29465E+0004  0.21882E-0008 -0.14025E-0009  0.32978E-0008
  0.17293E+0005 -0.29466E+0004  0.25989E-0008 -0.15052E-0009  0.38231E-0008
  0.17375E+0005 -0.29470E+0004  0.31432E-0008 -0.23862E-0009  0.45190E-0008
  0.17457E+0005 -0.29473E+0004  0.32520E-0008 -0.37121E-0009  0.46167E-0008
  0.17500E+0005 -0.29475E+0004  0.30952E-0008 -0.43815E-0009  0.43660E-0008
  0.17250E+0005 -0.29353E+0004  0.20079E-0008 -0.13833E-0009  0.31298E-0008
  0.17293E+0005 -0.29355E+0004  0.24320E-0008 -0.14443E-0009  0.36602E-0008
  0.17375E+0005 -0.29359E+0004  0.30299E-0008 -0.22252E-0009  0.43981E-0008
  0.17457E+0005 -0.29363E+0004  0.32281E-0008 -0.34602E-0009  0.45842E-0008
  0.17500E+0005 -0.29366E+0004  0.31291E-0008 -0.41003E-0009  0.43960E-0008
  0.17500E+0005 -0.30000E+0004  0.26868E-0008 -0.59410E-0009  0.39668E-0008
  0.17543E+0005 -0.30000E+0004  0.20785E-0008 -0.65303E-0009  0.31620E-0008
  0.17625E+0005 -0.30000E+0004  0.59601E-0009 -0.66806E-0009  0.11130E-0008
  0.17707E+0005 -0.30000E+0004 -0.10643E-0008 -0.54767E-0009 -0.12511E-0008
  0.17750E+0005 -0.30000E+0004 -0.18889E-0008 -0.43924E-0009 -0.24392E-0008
  0.17500E+0005 -0.29890E+0004  0.28070E-0008 -0.55845E-0009  0.40863E-0008
  0.17543E+0005 -0.29891E+0004  0.22613E-0008 -0.61563E-0009  0.33522E-0008
  0.17625E+0005 -0.29891E+0004  0.87704E-0009 -0.63589E-0009  0.14252E-0008
  0.17707E+0005 -0.29892E+0004 -0.73701E-0009 -0.53020E-0009 -0.86536E-0009
  0.17750E+0005 -0.29892E+0004 -0.15655E-0008 -0.43181E-0009 -0.20452E-0008
  0.17500E+0005 -0.29683E+0004  0.29835E-0008 -0.49545E-0009  0.42597E-0008
  0.17543E+0005 -0.29684E+0004  0.25559E-0008 -0.54990E-0009  0.36590E-0008
  0.17625E+0005 -0.29685E+0004  0.13664E-0008 -0.57931E-0009  0.19707E-0008
  0.17707E+0005 -0.29687E+0004 -0.13937E-0009 -0.49923E-0009 -0.16153E-0009
  0.17750E+0005 -0.29688E+0004 -0.96099E-0009 -0.41866E-0009 -0.13122E-0008
  0.17500E+0005 -0.29475E+0004  0.30952E-0008 -0.43815E-0009  0.43660E-0008
  0.17543E+0005 -0.29477E+0004  0.27847E-0008 -0.49026E-0009  0.38976E-0008
  0.17625E+0005 -0.29479E+0004  0.17992E-0008 -0.52786E-0009  0.24564E-0008
  0.17707E+0005 -0.29482E+0004  0.42613E-0009 -0.47071E-0009  0.50480E-0009
  0.17750E+0005 -0.29483E+0004 -0.37106E-0009 -0.40624E-0009 -0.60030E-0009
  0.17500E+0005 -0.29366E+0004  0.31291E-0008 -0.41003E-0009  0.43960E-0008
  0.17543E+0005 -0.29367E+0004  0.28797E-0008 -0.46101E-0009  0.39969E-0008
  0.17625E+0005 -0.29370E+0004  0.20050E-0008 -0.50256E-0009  0.26888E-0008
  0.17707E+0005 -0.29374E+0004  0.71061E-0009 -0.45650E-0009  0.84053E-0009
  0.17750E+0005 -0.29375E+0004 -0.67152E-0010 -0.39988E-0009 -0.23442E-0009
  0.17750E+0005 -0.30000E+0004 -0.18889E-0008 -0.43924E-0009 -0.24392E-0008
  0.17793E+0005 -0.30000E+0004 -0.26083E-0008 -0.31231E-0009 -0.34790E-0008
  0.17875E+0005 -0.30000E+0004 -0.35087E-0008 -0.62827E-0010 -0.47714E-0008
  0.17957E+0005 -0.30000E+0004 -0.36202E-0008  0.13118E-0009 -0.48990E-0008
  0.18000E+0005 -0.30000E+0004 -0.33332E-0008  0.19114E-0009 -0.44590E-0008
  0.17750E+0005 -0.29892E+0004 -0.15655E-0008 -0.43181E-0009 -0.20452E-0008
  0.17793E+0005 -0.29892E+0004 -0.23101E-0008 -0.31595E-0009 -0.31008E-0008
  0.17875E+0005 -0.29893E+0004 -0.33128E-0008 -0.84999E-0010 -0.44910E-0008
  0.17957E+0005 -0.29893E+0004 -0.35787E-0008  0.97986E-0010 -0.47875E-0008
  0.18000E+0005 -0.29894E+0004 -0.33819E-0008  0.15678E-0009 -0.44526E-0008
  0.17750E+0005 -0.29688E+0004 -0.96099E-0009 -0.41866E-0009 -0.13122E-0008
  0.17793E+0005 -0.29688E+0004 -0.17372E-0008 -0.32189E-0009 -0.23828E-0008
  0.17875E+0005 -0.29690E+0004 -0.29046E-0008 -0.12354E-0009 -0.39307E-0008
  0.17957E+0005 -0.29691E+0004 -0.34415E-0008  0.39789E-0010 -0.45263E-0008
  0.18000E+0005 -0.29692E+0004 -0.34103E-0008  0.95976E-0010 -0.43846E-0008
  0.17750E+0005 -0.29483E+0004 -0.37106E-0009 -0.40624E-0009 -0.60030E-0009
  0.17793E+0005 -0.29484E+0004 -0.11594E-0008 -0.32654E-0009 -0.16676E-0008
  0.17875E+0005 -0.29487E+0004 -0.24542E-0008 -0.15778E-0009 -0.33375E-0008
  0.17957E+0005 -0.29489E+0004 -0.32337E-0008 -0.12656E-0010 -0.42043E-0008
  0.18000E+0005 -0.29490E+0004 -0.33594E-0008  0.40717E-0010 -0.42471E-0008
  0.17750E+0005 -0.29375E+0004 -0.67152E-0010 -0.39988E-0009 -0.23442E-0009
  0.17793E+0005 -0.29377E+0004 -0.85445E-0009 -0.32847E-0009 -0.12931E-0008
  0.17875E+0005 -0.29379E+0004 -0.22021E-0008 -0.17422E-0009 -0.30135E-0008
  0.17957E+0005 -0.29382E+0004 -0.30980E-0008 -0.38170E-0010 -0.40120E-0008
  0.18000E+0005 -0.29384E+0004 -0.33028E-0008  0.13673E-0010 -0.41482E-0008
  0.18000E+0005 -0.30000E+0004 -0.33332E-0008  0.19114E-0009 -0.44590E-0008
  0.18043E+0005 -0.30000E+0004 -0.28231E-0008  0.21827E-0009 -0.36991E-0008
  0.18125E+0005 -0.30000E+0004 -0.13654E-0008  0.18358E-0009 -0.15801E-0008
  0.18207E+0005 -0.30000E+0004  0.43886E-0009  0.79707E-0010  0.95239E-0009
  0.18250E+0005 -0.30000E+0004  0.13864E-0008  0.21250E-0010  0.22332E-0008
  0.18000E+0005 -0.29894E+0004 -0.33819E-0008  0.15678E-0009 -0.44526E-0008
  0.18043E+0005 -0.29894E+0004 -0.29598E-0008  0.18555E-0009 -0.37987E-0008
  0.18125E+0005 -0.29894E+0004 -0.16396E-0008  0.16228E-0009 -0.18552E-0008
  0.18207E+0005 -0.29895E+0004  0.96276E-0010  0.76312E-0010  0.57619E-0009
  0.18250E+0005 -0.29895E+0004  0.10429E-0008  0.27511E-0010  0.18447E-0008
  0.18000E+0005 -0.29692E+0004 -0.34103E-0008  0.95976E-0010 -0.43846E-0008
  0.18043E+0005 -0.29693E+0004 -0.31541E-0008  0.12750E-0009 -0.39304E-0008
  0.18125E+0005 -0.29694E+0004 -0.21066E-0008  0.12354E-0009 -0.23305E-0008
  0.18207E+0005 -0.29695E+0004 -0.52901E-0009  0.68217E-0010 -0.11841E-0009
  0.18250E+0005 -0.29696E+0004  0.39688E-0009  0.36383E-0010  0.11081E-0008
  0.18000E+0005 -0.29490E+0004 -0.33594E-0008  0.40717E-0010 -0.42471E-0008
  0.18043E+0005 -0.29491E+0004 -0.32667E-0008  0.74319E-0010 -0.39896E-0008
  0.18125E+0005 -0.29494E+0004 -0.25045E-0008  0.86805E-0010 -0.27445E-0008
  0.18207E+0005 -0.29496E+0004 -0.11181E-0008  0.58202E-0010 -0.78359E-0009
  0.18250E+0005 -0.29497E+0004 -0.23597E-0009  0.41395E-0010  0.37821E-0009
  0.18000E+0005 -0.29384E+0004 -0.33028E-0008  0.13673E-0010 -0.41482E-0008
  0.18043E+0005 -0.29385E+0004 -0.32947E-0008  0.48090E-0010 -0.39928E-0008
  0.18125E+0005 -0.29388E+0004 -0.26865E-0008  0.68194E-0010 -0.29379E-0008
  0.18207E+0005 -0.29391E+0004 -0.14127E-0008  0.52230E-0010 -0.11208E-0008
  0.18250E+0005 -0.29392E+0004 -0.56212E-0009  0.42605E-0010 -0.15649E-0011
  0.18250E+0005 -0.30000E+0004  0.13864E-0008  0.21250E-0010  0.22332E-0008
  0.18293E+0005 -0.30000E+0004  0.22505E-0008 -0.25638E-0010  0.33589E-0008
  0.18375E+0005 -0.30000E+0004  0.34580E-0008 -0.49327E-0010  0.47874E-0008
  0.18457E+0005 -0.30000E+0004  0.38890E-0008  0.34752E-0010  0.50485E-0008
  0.18500E+0005 -0.30000E+0004  0.37665E-0008  0.11844E-0009  0.46972E-0008
  0.18250E+0005 -0.29895E+0004  0.10429E-0008  0.27511E-0010  0.18447E-0008
  0.18293E+0005 -0.29895E+0004  0.19315E-0008 -0.10155E-0010  0.29889E-0008
  0.18375E+0005 -0.29896E+0004  0.32470E-0008 -0.22394E-0010  0.45309E-0008
  0.18457E+0005 -0.29897E+0004  0.38404E-0008  0.63178E-0010  0.49793E-0008
  0.18500E+0005 -0.29897E+0004  0.38114E-0008  0.14371E-0009  0.47397E-0008
  0.18250E+0005 -0.29696E+0004  0.39688E-0009  0.36383E-0010  0.11081E-0008
  0.18293E+0005 -0.29697E+0004  0.13116E-0008  0.14373E-0010  0.22669E-0008
  0.18375E+0005 -0.29699E+0004  0.27959E-0008  0.22094E-0010  0.39870E-0008
  0.18457E+0005 -0.29700E+0004  0.36725E-0008  0.11060E-0009  0.47635E-0008
  0.18500E+0005 -0.29701E+0004  0.38145E-0008  0.18568E-0009  0.47284E-0008
  0.18250E+0005 -0.29497E+0004 -0.23597E-0009  0.41395E-0010  0.37821E-0009
  0.18293E+0005 -0.29499E+0004  0.67977E-0009  0.33131E-0010  0.15265E-0008
  0.18375E+0005 -0.29501E+0004  0.22870E-0008  0.58714E-0010  0.33777E-0008
  0.18457E+0005 -0.29504E+0004  0.34133E-0008  0.15021E-0009  0.44464E-0008
  0.18500E+0005 -0.29506E+0004  0.37168E-0008  0.22063E-0009  0.46045E-0008
  0.18250E+0005 -0.29392E+0004 -0.56212E-0009  0.42605E-0010 -0.15649E-0011
  0.18293E+0005 -0.29394E+0004  0.34471E-0009  0.40914E-0010  0.11317E-0008
  0.18375E+0005 -0.29397E+0004  0.19990E-0008  0.75135E-0010  0.30339E-0008
  0.18457E+0005 -0.29401E+0004  0.32432E-0008  0.16821E-0009  0.42420E-0008
  0.18500E+0005 -0.29402E+0004  0.36274E-0008  0.23647E-0009  0.44970E-0008
  0.18500E+0005 -0.30000E+0004  0.37665E-0008  0.11844E-0009  0.46972E-0008
  0.18543E+0005 -0.30000E+0004  0.34143E-0008  0.21911E-0009  0.40491E-0008
  0.18625E+0005 -0.30000E+0004  0.22257E-0008  0.41522E-0009  0.22195E-0008
  0.18707E+0005 -0.30000E+0004  0.62572E-0009  0.54331E-0009  0.55249E-0010
  0.18750E+0005 -0.30000E+0004 -0.25351E-0009  0.55738E-0009 -0.10268E-0008
  0.18500E+0005 -0.29897E+0004  0.38114E-0008  0.14371E-0009  0.47397E-0008
  0.18543E+0005 -0.29897E+0004  0.35492E-0008  0.23850E-0009  0.42016E-0008
  0.18625E+0005 -0.29898E+0004  0.24992E-0008  0.42000E-0009  0.25458E-0008
  0.18707E+0005 -0.29898E+0004  0.97034E-0009  0.53333E-0009  0.47558E-0009
  0.18750E+0005 -0.29899E+0004  0.96290E-0010  0.54181E-0009 -0.59676E-0009
  0.18500E+0005 -0.29701E+0004  0.38145E-0008  0.18568E-0009  0.47284E-0008
  0.18543E+0005 -0.29702E+0004  0.37221E-0008  0.27072E-0009  0.43965E-0008
  0.18625E+0005 -0.29704E+0004  0.29480E-0008  0.42732E-0009  0.30808E-0008
  0.18707E+0005 -0.29706E+0004  0.15817E-0008  0.51549E-0009  0.12155E-0008
  0.18750E+0005 -0.29707E+0004  0.73521E-0009  0.51411E-0009  0.17953E-0009
  0.18500E+0005 -0.29506E+0004  0.37168E-0008  0.22063E-0009  0.46045E-0008
  0.18543E+0005 -0.29507E+0004  0.37914E-0008  0.29739E-0009  0.44741E-0008
  0.18625E+0005 -0.29510E+0004  0.33058E-0008  0.43246E-0009  0.35083E-0008
  0.18707E+0005 -0.29513E+0004  0.21340E-0008  0.49887E-0009  0.18784E-0008
  0.18750E+0005 -0.29515E+0004  0.13366E-0008  0.48889E-0009  0.90018E-0009
  0.18500E+0005 -0.29402E+0004  0.36274E-0008  0.23647E-0009  0.44970E-0008
  0.18543E+0005 -0.29404E+0004  0.37882E-0008  0.30939E-0009  0.44704E-0008
  0.18625E+0005 -0.29408E+0004  0.34581E-0008  0.43434E-0009  0.36915E-0008
  0.18707E+0005 -0.29412E+0004  0.24002E-0008  0.49052E-0009  0.21963E-0008
  0.18750E+0005 -0.29414E+0004  0.16365E-0008  0.47651E-0009  0.12563E-0008
  0.18750E+0005 -0.30000E+0004 -0.25351E-0009  0.55738E-0009 -0.10268E-0008
  0.18793E+0005 -0.30000E+0004 -0.10840E-0008  0.52766E-0009 -0.19738E-0008
  0.18875E+0005 -0.30000E+0004 -0.23491E-0008  0.34584E-0009 -0.31971E-0008
  0.18957E+0005 -0.30000E+0004 -0.30196E-0008  0.42262E-0010 -0.35331E-0008
  0.19000E+0005 -0.30000E+0004 -0.30991E-0008 -0.13793E-0009 -0.33615E-0008
  0.18750E+0005 -0.29899E+0004  0.96290E-0010  0.54181E-0009 -0.59676E-0009
  0.18793E+0005 -0.29899E+0004 -0.75107E-0009  0.50799E-0009 -0.15611E-0008
  0.18875E+0005 -0.29900E+0004 -0.20987E-0008  0.32560E-0009 -0.28818E-0008
  0.18957E+0005 -0.29900E+0004 -0.28931E-0008  0.29443E-0010 -0.33681E-0008
  0.19000E+0005 -0.29901E+0004 -0.30428E-0008 -0.14517E-0009 -0.32820E-0008
  0.18750E+0005 -0.29707E+0004  0.73521E-0009  0.51411E-0009  0.17953E-0009
  0.18793E+0005 -0.29708E+0004 -0.12556E-0009  0.47370E-0009 -0.79891E-0009
  0.18875E+0005 -0.29709E+0004 -0.15986E-0008  0.29063E-0009 -0.22715E-0008
  0.18957E+0005 -0.29711E+0004 -0.26075E-0008  0.74832E-0011 -0.30197E-0008
  0.19000E+0005 -0.29712E+0004 -0.28853E-0008 -0.15693E-0009 -0.30891E-0008
  0.18750E+0005 -0.29515E+0004  0.13366E-0008  0.48889E-0009  0.90018E-0009
  0.18793E+0005 -0.29516E+0004  0.48507E-0009  0.44298E-0009 -0.69433E-0010
  0.18875E+0005 -0.29519E+0004 -0.10734E-0008  0.25970E-0009 -0.16520E-0008
  0.18957E+0005 -0.29522E+0004 -0.22692E-0008 -0.11614E-0010 -0.26316E-0008
  0.19000E+0005 -0.29524E+0004 -0.26673E-0008 -0.16670E-0009 -0.28470E-0008
  0.18750E+0005 -0.29414E+0004  0.16365E-0008  0.47651E-0009  0.12563E-0008
  0.18793E+0005 -0.29415E+0004  0.79844E-0009  0.42807E-0009  0.30000E-0009
  0.18875E+0005 -0.29419E+0004 -0.78960E-0009  0.24488E-0009 -0.13245E-0008
  0.18957E+0005 -0.29422E+0004 -0.20724E-0008 -0.20617E-0010 -0.24135E-0008
  0.19000E+0005 -0.29424E+0004 -0.25303E-0008 -0.17115E-0009 -0.27017E-0008
  0.19000E+0005 -0.30000E+0004 -0.30991E-0008 -0.13793E-0009 -0.33615E-0008
  0.19043E+0005 -0.30000E+0004 -0.29956E-0008 -0.31209E-0009 -0.29887E-0008
  0.19125E+0005 -0.30000E+0004 -0.23739E-0008 -0.56742E-0009 -0.19032E-0008
  0.19207E+0005 -0.30000E+0004 -0.13866E-0008 -0.65763E-0009 -0.63715E-0009
  0.19250E+0005 -0.30000E+0004 -0.81037E-0009 -0.62469E-0009 -0.19857E-0010
  0.19000E+0005 -0.29901E+0004 -0.30428E-0008 -0.14517E-0009 -0.32820E-0008
  0.19043E+0005 -0.29901E+0004 -0.30058E-0008 -0.31232E-0009 -0.29902E-0008
  0.19125E+0005 -0.29901E+0004 -0.24864E-0008 -0.55634E-0009 -0.20269E-0008
  0.19207E+0005 -0.29902E+0004 -0.15543E-0008 -0.64002E-0009 -0.82202E-0009
  0.19250E+0005 -0.29902E+0004 -0.98621E-0009 -0.60655E-0009 -0.21013E-0009
  0.19000E+0005 -0.29712E+0004 -0.28853E-0008 -0.15693E-0009 -0.30891E-0008
  0.19043E+0005 -0.29713E+0004 -0.29738E-0008 -0.31236E-0009 -0.29488E-0008
  0.19125E+0005 -0.29714E+0004 -0.26567E-0008 -0.53681E-0009 -0.22232E-0008
  0.19207E+0005 -0.29716E+0004 -0.18470E-0008 -0.60941E-0009 -0.11507E-0008
  0.19250E+0005 -0.29716E+0004 -0.13051E-0008 -0.57503E-0009 -0.55939E-0009
  0.19000E+0005 -0.29524E+0004 -0.26673E-0008 -0.16670E-0009 -0.28470E-0008
  0.19043E+0005 -0.29525E+0004 -0.28787E-0008 -0.31185E-0009 -0.28537E-0008
  0.19125E+0005 -0.29527E+0004 -0.27719E-0008 -0.51901E-0009 -0.23710E-0008
  0.19207E+0005 -0.29529E+0004 -0.21050E-0008 -0.58209E-0009 -0.14498E-0008
  0.19250E+0005 -0.29531E+0004 -0.16025E-0008 -0.54717E-0009 -0.89159E-0009
  0.19000E+0005 -0.29424E+0004 -0.25303E-0008 -0.17115E-0009 -0.27017E-0008
  0.19043E+0005 -0.29426E+0004 -0.28050E-0008 -0.31136E-0009 -0.27838E-0008
  0.19125E+0005 -0.29428E+0004 -0.28110E-0008 -0.51023E-0009 -0.24302E-0008
  0.19207E+0005 -0.29431E+0004 -0.22265E-0008 -0.56890E-0009 -0.15952E-0008
  0.19250E+0005 -0.29433E+0004 -0.17496E-0008 -0.53384E-0009 -0.10592E-0008
  0.19250E+0005 -0.30000E+0004 -0.81037E-0009 -0.62469E-0009 -0.19857E-0010
  0.19293E+0005 -0.30000E+0004 -0.24713E-0009 -0.53977E-0009  0.50957E-0009
  0.19375E+0005 -0.30000E+0004  0.66392E-0009 -0.26049E-0009  0.11725E-0008
  0.19457E+0005 -0.30000E+0004  0.12353E-0008  0.94878E-0010  0.13463E-0008
  0.19500E+0005 -0.30000E+0004  0.13738E-0008  0.27746E-0009  0.12597E-0008
  0.19250E+0005 -0.29902E+0004 -0.98621E-0009 -0.60655E-0009 -0.21013E-0009
  0.19293E+0005 -0.29902E+0004 -0.41746E-0009 -0.52274E-0009  0.33113E-0009
  0.19375E+0005 -0.29903E+0004  0.53364E-0009 -0.25018E-0009  0.10528E-0008
  0.19457E+0005 -0.29903E+0004  0.11677E-0008  0.95252E-0010  0.13103E-0008
  0.19500E+0005 -0.29903E+0004  0.13412E-0008  0.27280E-0009  0.12683E-0008
  0.19250E+0005 -0.29716E+0004 -0.13051E-0008 -0.57503E-0009 -0.55939E-0009
  0.19293E+0005 -0.29717E+0004 -0.73686E-0009 -0.49356E-0009 -0.64794E-0011
  0.19375E+0005 -0.29718E+0004  0.27299E-0009 -0.23329E-0009  0.80927E-0009
  0.19457E+0005 -0.29719E+0004  0.10161E-0008  0.94287E-0010  0.12161E-0008
  0.19500E+0005 -0.29719E+0004  0.12543E-0008  0.26260E-0009  0.12570E-0008
  0.19250E+0005 -0.29531E+0004 -0.16025E-0008 -0.54717E-0009 -0.89159E-0009
  0.19293E+0005 -0.29531E+0004 -0.10481E-0008 -0.46818E-0009 -0.34029E-0009
  0.19375E+0005 -0.29533E+0004 -0.17811E-0011 -0.21966E-0009  0.54747E-0009
  0.19457E+0005 -0.29534E+0004  0.83653E-0009  0.91190E-0010  0.10898E-0008
  0.19500E+0005 -0.29535E+0004  0.11364E-0008  0.25075E-0009  0.12112E-0008
  0.19250E+0005 -0.29433E+0004 -0.17496E-0008 -0.53384E-0009 -0.10592E-0008
  0.19293E+0005 -0.29434E+0004 -0.12078E-0008 -0.45620E-0009 -0.51376E-0009
  0.19375E+0005 -0.29435E+0004 -0.15097E-0009 -0.21371E-0009  0.40323E-0009
  0.19457E+0005 -0.29437E+0004  0.73164E-0009  0.88718E-0010  0.10113E-0008
  0.19500E+0005 -0.29438E+0004  0.10625E-0008  0.24387E-0009  0.11738E-0008
  0.19500E+0005 -0.30000E+0004  0.13738E-0008  0.27746E-0009  0.12597E-0008
  0.19543E+0005 -0.30000E+0004  0.14016E-0008  0.43782E-0009  0.10775E-0008
  0.19625E+0005 -0.30000E+0004  0.11961E-0008  0.63976E-0009  0.57589E-0009
  0.19707E+0005 -0.30000E+0004  0.77052E-0009  0.67898E-0009  0.41687E-0010
  0.19750E+0005 -0.30000E+0004  0.50716E-0009  0.65865E-0009 -0.22932E-0009
  0.19500E+0005 -0.29903E+0004  0.13412E-0008  0.27280E-0009  0.12683E-0008
  0.19543E+0005 -0.29903E+0004  0.14016E-0008  0.42821E-0009  0.11263E-0008
  0.19625E+0005 -0.29904E+0004  0.12434E-0008  0.62405E-0009  0.67844E-0009
  0.19707E+0005 -0.29904E+0004  0.83897E-0009  0.66126E-0009  0.16102E-0009
  0.19750E+0005 -0.29904E+0004  0.58217E-0009  0.62880E-0009 -0.90395E-0010
  0.19500E+0005 -0.29719E+0004  0.12543E-0008  0.26260E-0009  0.12570E-0008
  0.19543E+0005 -0.29720E+0004  0.13773E-0008  0.40934E-0009  0.11928E-0008
  0.19625E+0005 -0.29721E+0004  0.13155E-0008  0.59441E-0009  0.85430E-0009
  0.19707E+0005 -0.29723E+0004  0.96282E-0009  0.62784E-0009  0.38350E-0009
  0.19750E+0005 -0.29723E+0004  0.71982E-0009  0.57785E-0009  0.16143E-0009
  0.19500E+0005 -0.29535E+0004  0.11364E-0008  0.25075E-0009  0.12112E-0008
  0.19543E+0005 -0.29536E+0004  0.13221E-0008  0.38961E-0009  0.12249E-0008
  0.19625E+0005 -0.29539E+0004  0.13635E-0008  0.56472E-0009  0.10046E-0008
  0.19707E+0005 -0.29541E+0004  0.10753E-0008  0.59492E-0009  0.59494E-0009
  0.19750E+0005 -0.29542E+0004  0.84719E-0009  0.53882E-0009  0.38676E-0009
  0.19500E+0005 -0.29438E+0004  0.10625E-0008  0.24387E-0009  0.11738E-0008
  0.19543E+0005 -0.29440E+0004  0.12808E-0008  0.37882E-0009  0.12282E-0008
  0.19625E+0005 -0.29442E+0004  0.13789E-0008  0.54898E-0009  0.10730E-0008
  0.19707E+0005 -0.29445E+0004  0.11288E-0008  0.57767E-0009  0.70005E-0009
  0.19750E+0005 -0.29447E+0004  0.90975E-0009  0.52113E-0009  0.49655E-0009
  0.19750E+0005 -0.30000E+0004  0.50716E-0009  0.65865E-0009 -0.22932E-0009
  0.19793E+0005 -0.30000E+0004  0.28076E-0009  0.55143E-0009 -0.33902E-0009
  0.19875E+0005 -0.30000E+0004 -0.59605E-0010  0.37602E-0009 -0.48209E-0009
  0.19957E+0005 -0.30000E+0004 -0.94472E-0010  0.18048E-0009 -0.24335E-0009
  0.20000E+0005 -0.30000E+0004  0.50623E-0010  0.11008E-0009 -0.15757E-0011
  0.19750E+0005 -0.29904E+0004  0.58217E-0009  0.62880E-0009 -0.90395E-0010
  0.19793E+0005 -0.29905E+0004  0.33961E-0009  0.53624E-0009 -0.24710E-0009
  0.19875E+0005 -0.29906E+0004 -0.21679E-0010  0.35540E-0009 -0.41523E-0009
  0.19957E+0005 -0.29906E+0004 -0.10505E-0009  0.13833E-0009 -0.23718E-0009
  0.20000E+0005 -0.29907E+0004 -0.54216E-0010 -0.56221E-0012 -0.11067E-0009
  0.19750E+0005 -0.29723E+0004  0.71982E-0009  0.57785E-0009  0.16143E-0009
  0.19793E+0005 -0.29725E+0004  0.45659E-0009  0.51023E-0009 -0.66168E-0010
  0.19875E+0005 -0.29727E+0004  0.63766E-0010  0.31451E-0009 -0.26769E-0009
  0.19957E+0005 -0.29729E+0004 -0.11951E-0009  0.91380E-0010 -0.25475E-0009
  0.20000E+0005 -0.29730E+0004 -0.17548E-0009 -0.55988E-0010 -0.31169E-0009
  0.19750E+0005 -0.29542E+0004  0.84719E-0009  0.53882E-0009  0.38676E-0009
  0.19793E+0005 -0.29544E+0004  0.57956E-0009  0.48246E-0009  0.12853E-0009
  0.19875E+0005 -0.29548E+0004  0.15667E-0009  0.28060E-0009 -0.12081E-0009
  0.19957E+0005 -0.29552E+0004 -0.12844E-0009  0.64728E-0010 -0.28898E-0009
  0.20000E+0005 -0.29554E+0004 -0.23703E-0009 -0.42748E-0010 -0.46093E-0009
  0.19750E+0005 -0.29447E+0004  0.90975E-0009  0.52113E-0009  0.49655E-0009
  0.19793E+0005 -0.29449E+0004  0.64549E-0009  0.46752E-0009  0.23440E-0009
  0.19875E+0005 -0.29454E+0004  0.20539E-0009  0.26477E-0009 -0.48545E-0010
  0.19957E+0005 -0.29458E+0004 -0.12778E-0009  0.57298E-0010 -0.30542E-0009
  0.20000E+0005 -0.29461E+0004 -0.25944E-0009 -0.30052E-0010 -0.52631E-0009
  0.00000E+0000 -0.29364E+0004  0.20535E-0009  0.79002E-0010  0.28131E-0009
  0.43168E+0002 -0.29363E+0004  0.31212E-0010  0.22002E-0010  0.30681E-0010
  0.12500E+0003 -0.29359E+0004 -0.13311E-0010  0.87333E-0010 -0.86719E-0010
  0.20683E+0003 -0.29356E+0004  0.27368E-0010  0.19605E-0009 -0.14445E-0009
  0.25000E+0003 -0.29354E+0004  0.54426E-0010  0.25317E-0009 -0.18406E-0009
  0.00000E+0000 -0.29255E+0004  0.20343E-0009  0.94095E-0010  0.25982E-0009
  0.43168E+0002 -0.29252E+0004  0.29676E-0010  0.39139E-0010  0.72752E-0011
  0.12500E+0003 -0.29248E+0004 -0.22610E-0010  0.93550E-0010 -0.11949E-0009
  0.20683E+0003 -0.29245E+0004  0.23277E-0010  0.19732E-0009 -0.16549E-0009
  0.25000E+0003 -0.29242E+0004  0.54309E-0010  0.25230E-0009 -0.19620E-0009
  0.00000E+0000 -0.29046E+0004  0.18952E-0009  0.12050E-0009  0.20322E-0009
  0.43168E+0002 -0.29044E+0004  0.27030E-0010  0.70789E-0010 -0.34785E-0010
  0.12500E+0003 -0.29039E+0004 -0.32466E-0010  0.10626E-0009 -0.16720E-0009
  0.20683E+0003 -0.29034E+0004  0.20362E-0010  0.19853E-0009 -0.19408E-0009
  0.25000E+0003 -0.29031E+0004  0.57690E-0010  0.24984E-0009 -0.20982E-0009
  0.00000E+0000 -0.28838E+0004  0.16768E-0009  0.14486E-0009  0.13508E-0009
  0.43168E+0002 -0.28835E+0004  0.22918E-0010  0.99553E-0010 -0.76189E-0010
  0.12500E+0003 -0.28829E+0004 -0.35314E-0010  0.11859E-0009 -0.20049E-0009
  0.20683E+0003 -0.28823E+0004  0.22793E-0010  0.19844E-0009 -0.20941E-0009
  0.25000E+0003 -0.28820E+0004  0.64632E-0010  0.24593E-0009 -0.21242E-0009
  0.00000E+0000 -0.28729E+0004  0.15471E-0009  0.15715E-0009  0.97436E-0010
  0.43168E+0002 -0.28725E+0004  0.19837E-0010  0.11310E-0009 -0.98074E-0010
  0.12500E+0003 -0.28718E+0004 -0.34998E-0010  0.12447E-0009 -0.21364E-0009
  0.20683E+0003 -0.28712E+0004  0.25657E-0010  0.19775E-0009 -0.21293E-0009
  0.25000E+0003 -0.28708E+0004  0.69240E-0010  0.24313E-0009 -0.20994E-0009
  0.25000E+0003 -0.29354E+0004  0.54426E-0010  0.25317E-0009 -0.18406E-0009
  0.29317E+0003 -0.29352E+0004  0.90169E-0010  0.31081E-0009 -0.21679E-0009
  0.37500E+0003 -0.29349E+0004  0.16796E-0009  0.41334E-0009 -0.27319E-0009
  0.45683E+0003 -0.29347E+0004  0.26436E-0009  0.50233E-0009 -0.30835E-0009
  0.50000E+0003 -0.29345E+0004  0.33026E-0009  0.54435E-0009 -0.30886E-0009
  0.25000E+0003 -0.29242E+0004  0.54309E-0010  0.25230E-0009 -0.19620E-0009
  0.29317E+0003 -0.29241E+0004  0.93091E-0010  0.30854E-0009 -0.22203E-0009
  0.37500E+0003 -0.29237E+0004  0.17657E-0009  0.40848E-0009 -0.26543E-0009
  0.45683E+0003 -0.29234E+0004  0.28130E-0009  0.49578E-0009 -0.28538E-0009
  0.50000E+0003 -0.29232E+0004  0.35350E-0009  0.53730E-0009 -0.27604E-0009
  0.25000E+0003 -0.29031E+0004  0.57690E-0010  0.24984E-0009 -0.20982E-0009
  0.29317E+0003 -0.29029E+0004  0.10105E-0009  0.30290E-0009 -0.22349E-0009
  0.37500E+0003 -0.29024E+0004  0.19363E-0009  0.39782E-0009 -0.24401E-0009
  0.45683E+0003 -0.29020E+0004  0.31306E-0009  0.48198E-0009 -0.23642E-0009
  0.50000E+0003 -0.29017E+0004  0.39668E-0009  0.52253E-0009 -0.20904E-0009
  0.25000E+0003 -0.28820E+0004  0.64632E-0010  0.24593E-0009 -0.21242E-0009
  0.29317E+0003 -0.28817E+0004  0.11126E-0009  0.29541E-0009 -0.21507E-0009
  0.37500E+0003 -0.28811E+0004  0.21106E-0009  0.38524E-0009 -0.21471E-0009
  0.45683E+0003 -0.28806E+0004  0.34392E-0009  0.46628E-0009 -0.18119E-0009
  0.50000E+0003 -0.28803E+0004  0.43820E-0009  0.50583E-0009 -0.13671E-0009
  0.25000E+0003 -0.28708E+0004  0.69240E-0010  0.24313E-0009 -0.20994E-0009
  0.29317E+0003 -0.28705E+0004  0.11715E-0009  0.29066E-0009 -0.20721E-0009
  0.37500E+0003 -0.28699E+0004  0.22014E-0009  0.37779E-0009 -0.19653E-0009
  0.45683E+0003 -0.28693E+0004  0.35963E-0009  0.45719E-0009 -0.14993E-0009
  0.50000E+0003 -0.28690E+0004  0.45924E-0009  0.49621E-0009 -0.96829E-0010
  0.50000E+0003 -0.29345E+0004  0.33026E-0009  0.54435E-0009 -0.30886E-0009
  0.54317E+0003 -0.29344E+0004  0.41295E-0009  0.58351E-0009 -0.28866E-0009
  0.62500E+0003 -0.29343E+0004  0.63344E-0009  0.65388E-0009 -0.17226E-0009
  0.70683E+0003 -0.29341E+0004  0.95606E-0009  0.72357E-0009  0.75025E-0010
  0.75000E+0003 -0.29340E+0004  0.11672E-0008  0.76146E-0009  0.26165E-0009
  0.50000E+0003 -0.29232E+0004  0.35350E-0009  0.53730E-0009 -0.27604E-0009
  0.54317E+0003 -0.29231E+0004  0.44383E-0009  0.57621E-0009 -0.24472E-0009
  0.62500E+0003 -0.29229E+0004  0.68130E-0009  0.64668E-0009 -0.10493E-0009
  0.70683E+0003 -0.29227E+0004  0.10196E-0008  0.71683E-0009  0.16378E-0009
  0.75000E+0003 -0.29226E+0004  0.12361E-0008  0.75490E-0009  0.35823E-0009
  0.50000E+0003 -0.29017E+0004  0.39668E-0009  0.52253E-0009 -0.20904E-0009
  0.54317E+0003 -0.29016E+0004  0.50078E-0009  0.56093E-0009 -0.15750E-0009
  0.62500E+0003 -0.29014E+0004  0.76799E-0009  0.63135E-0009  0.23893E-0010
  0.70683E+0003 -0.29011E+0004  0.11315E-0008  0.70189E-0009  0.32831E-0009
  0.75000E+0003 -0.29010E+0004  0.13545E-0008  0.73999E-0009  0.53395E-0009
  0.50000E+0003 -0.28803E+0004  0.43820E-0009  0.50583E-0009 -0.13671E-0009
  0.54317E+0003 -0.28801E+0004  0.55505E-0009  0.54367E-0009 -0.66221E-0010
  0.62500E+0003 -0.28799E+0004  0.84848E-0009  0.61372E-0009  0.15277E-0009
  0.70683E+0003 -0.28796E+0004  0.12307E-0008  0.68410E-0009  0.48601E-0009
  0.75000E+0003 -0.28794E+0004  0.14558E-0008  0.72185E-0009  0.69800E-0009
  0.50000E+0003 -0.28690E+0004  0.45924E-0009  0.49621E-0009 -0.96829E-0010
  0.54317E+0003 -0.28688E+0004  0.58237E-0009  0.53373E-0009 -0.16911E-0010
  0.62500E+0003 -0.28685E+0004  0.88812E-0009  0.60347E-0009  0.22017E-0009
  0.70683E+0003 -0.28682E+0004  0.12776E-0008  0.67356E-0009  0.56572E-0009
  0.75000E+0003 -0.28680E+0004  0.15020E-0008  0.71097E-0009  0.77912E-0009
  0.75000E+0003 -0.29340E+0004  0.11672E-0008  0.76146E-0009  0.26165E-0009
  0.79317E+0003 -0.29340E+0004  0.14007E-0008  0.80022E-0009  0.48267E-0009
  0.87500E+0003 -0.29339E+0004  0.18735E-0008  0.87440E-0009  0.96724E-0009
  0.95683E+0003 -0.29338E+0004  0.23127E-0008  0.94347E-0009  0.14628E-0008
  0.10000E+0004 -0.29337E+0004  0.24965E-0008  0.97389E-0009  0.16917E-0008
  0.75000E+0003 -0.29226E+0004  0.12361E-0008  0.75490E-0009  0.35823E-0009
  0.79317E+0003 -0.29226E+0004  0.14713E-0008  0.79371E-0009  0.58292E-0009
  0.87500E+0003 -0.29224E+0004  0.19338E-0008  0.86718E-0009  0.10595E-0008
  0.95683E+0003 -0.29223E+0004  0.23421E-0008  0.93403E-0009  0.15241E-0008
  0.10000E+0004 -0.29223E+0004  0.25012E-0008  0.96252E-0009  0.17275E-0008
  0.75000E+0003 -0.29010E+0004  0.13545E-0008  0.73999E-0009  0.53395E-0009
  0.79317E+0003 -0.29009E+0004  0.15889E-0008  0.77854E-0009  0.76141E-0009
  0.87500E+0003 -0.29008E+0004  0.20235E-0008  0.84995E-0009  0.12137E-0008
  0.95683E+0003 -0.29007E+0004  0.23648E-0008  0.91196E-0009  0.16108E-0008
  0.10000E+0004 -0.29006E+0004  0.24737E-0008  0.93657E-0009  0.17622E-0008
  0.75000E+0003 -0.28794E+0004  0.14558E-0008  0.72185E-0009  0.69800E-0009
  0.79317E+0003 -0.28793E+0004  0.16841E-0008  0.75970E-0009  0.92277E-0009
  0.87500E+0003 -0.28791E+0004  0.20801E-0008  0.82822E-0009  0.13396E-0008
  0.95683E+0003 -0.28790E+0004  0.23449E-0008  0.88470E-0009  0.16589E-0008
  0.10000E+0004 -0.28789E+0004  0.24000E-0008  0.90518E-0009  0.17541E-0008
  0.75000E+0003 -0.28680E+0004  0.15020E-0008  0.71097E-0009  0.77912E-0009
  0.79317E+0003 -0.28679E+0004  0.17251E-0008  0.74831E-0009  0.10003E-0008
  0.87500E+0003 -0.28677E+0004  0.20966E-0008  0.81500E-0009  0.13942E-0008
  0.95683E+0003 -0.28675E+0004  0.23177E-0008  0.86831E-0009  0.16688E-0008
  0.10000E+0004 -0.28674E+0004  0.23432E-0008  0.88655E-0009  0.17330E-0008
  0.10000E+0004 -0.29337E+0004  0.24965E-0008  0.97389E-0009  0.16917E-0008
  0.10432E+0004 -0.29337E+0004  0.26273E-0008  0.99784E-0009  0.18753E-0008
  0.11250E+0004 -0.29335E+0004  0.26837E-0008  0.10157E-0008  0.20460E-0008
  0.12068E+0004 -0.29334E+0004  0.24397E-0008  0.98488E-0009  0.19216E-0008
  0.12500E+0004 -0.29333E+0004  0.21830E-0008  0.94398E-0009  0.17262E-0008
  0.10000E+0004 -0.29223E+0004  0.25012E-0008  0.96252E-0009  0.17275E-0008
  0.10432E+0004 -0.29222E+0004  0.26025E-0008  0.98399E-0009  0.18804E-0008
  0.11250E+0004 -0.29221E+0004  0.25940E-0008  0.99580E-0009  0.19834E-0008
  0.12068E+0004 -0.29219E+0004  0.22830E-0008  0.95764E-0009  0.17893E-0008
  0.12500E+0004 -0.29218E+0004  0.19944E-0008  0.91276E-0009  0.15608E-0008
  0.10000E+0004 -0.29006E+0004  0.24737E-0008  0.93657E-0009  0.17622E-0008
  0.10432E+0004 -0.29005E+0004  0.25166E-0008  0.95316E-0009  0.18540E-0008
  0.11250E+0004 -0.29003E+0004  0.23842E-0008  0.95355E-0009  0.18268E-0008
  0.12068E+0004 -0.29001E+0004  0.19512E-0008  0.90204E-0009  0.15041E-0008
  0.12500E+0004 -0.29000E+0004  0.16070E-0008  0.85007E-0009  0.12169E-0008
  0.10000E+0004 -0.28789E+0004  0.24000E-0008  0.90518E-0009  0.17541E-0008
  0.10432E+0004 -0.28788E+0004  0.23822E-0008  0.91677E-0009  0.17821E-0008
  0.11250E+0004 -0.28785E+0004  0.21267E-0008  0.90588E-0009  0.16241E-0008
  0.12068E+0004 -0.28783E+0004  0.15796E-0008  0.84169E-0009  0.11791E-0008
  0.12500E+0004 -0.28782E+0004  0.11870E-0008  0.78320E-0009  0.83907E-0009
  0.10000E+0004 -0.28674E+0004  0.23432E-0008  0.88655E-0009  0.17330E-0008
  0.10432E+0004 -0.28673E+0004  0.22929E-0008  0.89546E-0009  0.17266E-0008
  0.11250E+0004 -0.28671E+0004  0.19735E-0008  0.87872E-0009  0.15002E-0008
  0.12068E+0004 -0.28668E+0004  0.13703E-0008  0.80814E-0009  0.99383E-0009
  0.12500E+0004 -0.28667E+0004  0.95510E-0009  0.74644E-0009  0.62860E-0009
  0.12500E+0004 -0.29333E+0004  0.21830E-0008  0.94398E-0009  0.17262E-0008
  0.12932E+0004 -0.29333E+0004  0.18423E-0008  0.88447E-0009  0.14445E-0008
  0.13750E+0004 -0.29331E+0004  0.10001E-0008  0.71864E-0009  0.70538E-0009
  0.14568E+0004 -0.29329E+0004 -0.15286E-0010  0.48817E-0009 -0.21571E-0009
  0.15000E+0004 -0.29328E+0004 -0.57967E-0009  0.34563E-0009 -0.73291E-0009
  0.12500E+0004 -0.29218E+0004  0.19944E-0008  0.91276E-0009  0.15608E-0008
  0.12932E+0004 -0.29217E+0004  0.16264E-0008  0.84932E-0009  0.12507E-0008
  0.13750E+0004 -0.29215E+0004  0.74999E-0009  0.67725E-0009  0.47582E-0009
  0.14568E+0004 -0.29213E+0004 -0.27187E-0009  0.44296E-0009 -0.45365E-0009
  0.15000E+0004 -0.29212E+0004 -0.82804E-0009  0.29980E-0009 -0.96416E-0009
  0.12500E+0004 -0.29000E+0004  0.16070E-0008  0.85007E-0009  0.12169E-0008
  0.12932E+0004 -0.28999E+0004  0.11933E-0008  0.77969E-0009  0.85832E-0009
  0.13750E+0004 -0.28996E+0004  0.26676E-0009  0.59693E-0009  0.28334E-0010
  0.14568E+0004 -0.28994E+0004 -0.75089E-0009  0.35659E-0009 -0.90232E-0009
  0.15000E+0004 -0.28992E+0004 -0.12829E-0008  0.21281E-0009 -0.13923E-0008
  0.12500E+0004 -0.28782E+0004  0.11870E-0008  0.78320E-0009  0.83907E-0009
  0.12932E+0004 -0.28780E+0004  0.73630E-0009  0.70656E-0009  0.43948E-0009
  0.13750E+0004 -0.28777E+0004 -0.22089E-0009  0.51455E-0009 -0.42833E-0009
  0.14568E+0004 -0.28774E+0004 -0.12133E-0008  0.26964E-0009 -0.13412E-0008
  0.15000E+0004 -0.28773E+0004 -0.17105E-0008  0.12594E-0009 -0.18009E-0008
  0.12500E+0004 -0.28667E+0004  0.95510E-0009  0.74644E-0009  0.62860E-0009
  0.12932E+0004 -0.28665E+0004  0.48855E-0009  0.66675E-0009  0.21060E-0009
  0.13750E+0004 -0.28662E+0004 -0.47685E-0009  0.47042E-0009 -0.67008E-0009
  0.14568E+0004 -0.28658E+0004 -0.14477E-0008  0.22367E-0009 -0.15661E-0008
  0.15000E+0004 -0.28657E+0004 -0.19225E-0008  0.80286E-0010 -0.20061E-0008
  0.15000E+0004 -0.29328E+0004 -0.57967E-0009  0.34563E-0009 -0.73291E-0009
  0.15432E+0004 -0.29327E+0004 -0.11388E-0008  0.19225E-0009 -0.12448E-0008
  0.16250E+0004 -0.29325E+0004 -0.21183E-0008 -0.11015E-0009 -0.21367E-0008
  0.17068E+0004 -0.29324E+0004 -0.29009E-0008 -0.40063E-0009 -0.28342E-0008
  0.17500E+0004 -0.29323E+0004 -0.32062E-0008 -0.53663E-0009 -0.30984E-0008
  0.15000E+0004 -0.29212E+0004 -0.82804E-0009  0.29980E-0009 -0.96416E-0009
  0.15432E+0004 -0.29211E+0004 -0.13716E-0008  0.14678E-0009 -0.14626E-0008
  0.16250E+0004 -0.29209E+0004 -0.23046E-0008 -0.15200E-0009 -0.23138E-0008
  0.17068E+0004 -0.29207E+0004 -0.30257E-0008 -0.43541E-0009 -0.29585E-0008
  0.17500E+0004 -0.29206E+0004 -0.32958E-0008 -0.56656E-0009 -0.31931E-0008
  0.15000E+0004 -0.28992E+0004 -0.12829E-0008  0.21281E-0009 -0.13923E-0008
  0.15432E+0004 -0.28991E+0004 -0.17889E-0008  0.60975E-0010 -0.18578E-0008
  0.16250E+0004 -0.28988E+0004 -0.26208E-0008 -0.23026E-0009 -0.26198E-0008
  0.17068E+0004 -0.28985E+0004 -0.32169E-0008 -0.49993E-0009 -0.31557E-0008
  0.17500E+0004 -0.28984E+0004 -0.34179E-0008 -0.62190E-0009 -0.33310E-0008
  0.15000E+0004 -0.28773E+0004 -0.17105E-0008  0.12594E-0009 -0.18009E-0008
  0.15432E+0004 -0.28771E+0004 -0.21691E-0008 -0.24084E-0010 -0.22243E-0008
  0.16250E+0004 -0.28767E+0004 -0.28849E-0008 -0.30693E-0009 -0.28823E-0008
  0.17068E+0004 -0.28764E+0004 -0.33469E-0008 -0.56251E-0009 -0.32995E-0008
  0.17500E+0004 -0.28762E+0004 -0.34764E-0008 -0.67533E-0009 -0.34125E-0008
  0.15000E+0004 -0.28657E+0004 -0.19225E-0008  0.80286E-0010 -0.20061E-0008
  0.15432E+0004 -0.28655E+0004 -0.23526E-0008 -0.68556E-0010 -0.24038E-0008
  0.16250E+0004 -0.28651E+0004 -0.30018E-0008 -0.34667E-0009 -0.30017E-0008
  0.17068E+0004 -0.28647E+0004 -0.33902E-0008 -0.59469E-0009 -0.33530E-0008
  0.17500E+0004 -0.28645E+0004 -0.34816E-0008 -0.70269E-0009 -0.34321E-0008
  0.17500E+0004 -0.29323E+0004 -0.32062E-0008 -0.53663E-0009 -0.30984E-0008
  0.17932E+0004 -0.29321E+0004 -0.34279E-0008 -0.65516E-0009 -0.32832E-0008
  0.18750E+0004 -0.29319E+0004 -0.36068E-0008 -0.81551E-0009 -0.34117E-0008
  0.19568E+0004 -0.29317E+0004 -0.34792E-0008 -0.87508E-0009 -0.32719E-0008
  0.20000E+0004 -0.29316E+0004 -0.33002E-0008 -0.86174E-0009 -0.31066E-0008
  0.17500E+0004 -0.29206E+0004 -0.32958E-0008 -0.56656E-0009 -0.31931E-0008
  0.17932E+0004 -0.29204E+0004 -0.34822E-0008 -0.67959E-0009 -0.33487E-0008
  0.18750E+0004 -0.29202E+0004 -0.35981E-0008 -0.82870E-0009 -0.34264E-0008
  0.19568E+0004 -0.29199E+0004 -0.34176E-0008 -0.87681E-0009 -0.32453E-0008
  0.20000E+0004 -0.29198E+0004 -0.32159E-0008 -0.85785E-0009 -0.30628E-0008
  0.17500E+0004 -0.28984E+0004 -0.34179E-0008 -0.62190E-0009 -0.33310E-0008
  0.17932E+0004 -0.28982E+0004 -0.35363E-0008 -0.72462E-0009 -0.34295E-0008
  0.18750E+0004 -0.28979E+0004 -0.35341E-0008 -0.85286E-0009 -0.34100E-0008
  0.19568E+0004 -0.28975E+0004 -0.32583E-0008 -0.87998E-0009 -0.31534E-0008
  0.20000E+0004 -0.28974E+0004 -0.30174E-0008 -0.85085E-0009 -0.29404E-0008
  0.17500E+0004 -0.28762E+0004 -0.34764E-0008 -0.67533E-0009 -0.34125E-0008
  0.17932E+0004 -0.28760E+0004 -0.35263E-0008 -0.76786E-0009 -0.34521E-0008
  0.18750E+0004 -0.28756E+0004 -0.34092E-0008 -0.87585E-0009 -0.33357E-0008
  0.19568E+0004 -0.28752E+0004 -0.30459E-0008 -0.88295E-0009 -0.30077E-0008
  0.20000E+0004 -0.28750E+0004 -0.27711E-0008 -0.84429E-0009 -0.27677E-0008
  0.17500E+0004 -0.28645E+0004 -0.34816E-0008 -0.70269E-0009 -0.34321E-0008
  0.17932E+0004 -0.28643E+0004 -0.34954E-0008 -0.78992E-0009 -0.34402E-0008
  0.18750E+0004 -0.28638E+0004 -0.33196E-0008 -0.88747E-0009 -0.32734E-0008
  0.19568E+0004 -0.28634E+0004 -0.29136E-0008 -0.88441E-0009 -0.29098E-0008
  0.20000E+0004 -0.28632E+0004 -0.26232E-0008 -0.84096E-0009 -0.26571E-0008
  0.20000E+0004 -0.29316E+0004 -0.33002E-0008 -0.86174E-0009 -0.31066E-0008
  0.20432E+0004 -0.29314E+0004 -0.30546E-0008 -0.81618E-0009 -0.28924E-0008
  0.21250E+0004 -0.29312E+0004 -0.24394E-0008 -0.64534E-0009 -0.23875E-0008
  0.22068E+0004 -0.29309E+0004 -0.16858E-0008 -0.37183E-0009 -0.18182E-0008
  0.22500E+0004 -0.29307E+0004 -0.12543E-0008 -0.19266E-0009 -0.15137E-0008
  0.20000E+0004 -0.29198E+0004 -0.32159E-0008 -0.85785E-0009 -0.30628E-0008
  0.20432E+0004 -0.29196E+0004 -0.29514E-0008 -0.80703E-0009 -0.28344E-0008
  0.21250E+0004 -0.29193E+0004 -0.23101E-0008 -0.62823E-0009 -0.23097E-0008
  0.22068E+0004 -0.29190E+0004 -0.15412E-0008 -0.34999E-0009 -0.17271E-0008
  0.22500E+0004 -0.29188E+0004 -0.11046E-0008 -0.16998E-0009 -0.14164E-0008
  0.20000E+0004 -0.28974E+0004 -0.30174E-0008 -0.85085E-0009 -0.29404E-0008
  0.20432E+0004 -0.28972E+0004 -0.27212E-0008 -0.79060E-0009 -0.26879E-0008
  0.21250E+0004 -0.28967E+0004 -0.20396E-0008 -0.59783E-0009 -0.21318E-0008
  0.22068E+0004 -0.28963E+0004 -0.12505E-0008 -0.31173E-0009 -0.15300E-0008
  0.22500E+0004 -0.28961E+0004 -0.80873E-0009 -0.13064E-0009 -0.12108E-0008
  0.20000E+0004 -0.28750E+0004 -0.27711E-0008 -0.84429E-0009 -0.27677E-0008
  0.20432E+0004 -0.28747E+0004 -0.24491E-0008 -0.77531E-0009 -0.24950E-0008
  0.21250E+0004 -0.28742E+0004 -0.17389E-0008 -0.56996E-0009 -0.19157E-0008
  0.22068E+0004 -0.28737E+0004 -0.94138E-0009 -0.27740E-0009 -0.13035E-0008
  0.22500E+0004 -0.28734E+0004 -0.50028E-0009 -0.95884E-0010 -0.98043E-0009
  0.20000E+0004 -0.28632E+0004 -0.26232E-0008 -0.84096E-0009 -0.26571E-0008
  0.20432E+0004 -0.28629E+0004 -0.22901E-0008 -0.76766E-0009 -0.23753E-0008
  0.21250E+0004 -0.28623E+0004 -0.15696E-0008 -0.55621E-0009 -0.17874E-0008
  0.22068E+0004 -0.28618E+0004 -0.77239E-0009 -0.26078E-0009 -0.11734E-0008
  0.22500E+0004 -0.28615E+0004 -0.33400E-0009 -0.79281E-0010 -0.85018E-0009
  0.22500E+0004 -0.29307E+0004 -0.12543E-0008 -0.19266E-0009 -0.15137E-0008
  0.22932E+0004 -0.29306E+0004 -0.80963E-0009  0.74532E-0011 -0.12169E-0008
  0.23750E+0004 -0.29302E+0004  0.43741E-0010  0.42536E-0009 -0.68963E-0009
  0.24568E+0004 -0.29299E+0004  0.88061E-0009  0.86669E-0009 -0.22083E-0009
  0.25000E+0004 -0.29297E+0004  0.13058E-0008  0.10949E-0008  0.52822E-0011
  0.22500E+0004 -0.29188E+0004 -0.11046E-0008 -0.16998E-0009 -0.14164E-0008
  0.22932E+0004 -0.29186E+0004 -0.65608E-0009  0.29791E-0010 -0.11130E-0008
  0.23750E+0004 -0.29182E+0004  0.20323E-0009  0.44349E-0009 -0.57029E-0009
  0.24568E+0004 -0.29178E+0004  0.10464E-0008  0.87616E-0009 -0.79622E-0010
  0.25000E+0004 -0.29176E+0004  0.14755E-0008  0.10983E-0008  0.16080E-0009
  0.22500E+0004 -0.28961E+0004 -0.80873E-0009 -0.13064E-0009 -0.12108E-0008
  0.22932E+0004 -0.28958E+0004 -0.35691E-0009  0.67980E-0010 -0.89813E-0009
  0.23750E+0004 -0.28953E+0004  0.50654E-0009  0.47309E-0009 -0.33175E-0009
  0.24568E+0004 -0.28948E+0004  0.13554E-0008  0.88919E-0009  0.19489E-0009
  0.25000E+0004 -0.28945E+0004  0.17884E-0008  0.10999E-0008  0.45946E-0009
  0.22500E+0004 -0.28734E+0004 -0.50028E-0009 -0.95884E-0010 -0.98043E-0009
  0.22932E+0004 -0.28731E+0004 -0.50756E-0010  0.10102E-0009 -0.66292E-0009
  0.23750E+0004 -0.28725E+0004  0.80711E-0009  0.49681E-0009 -0.81020E-0010
  0.24568E+0004 -0.28719E+0004  0.16525E-0008  0.89615E-0009  0.47346E-0009
  0.25000E+0004 -0.28715E+0004  0.20849E-0008  0.10956E-0008  0.75773E-0009
  0.22500E+0004 -0.28615E+0004 -0.33400E-0009 -0.79281E-0010 -0.85018E-0009
  0.22932E+0004 -0.28611E+0004  0.11204E-0009  0.11648E-0009 -0.53199E-0009
  0.23750E+0004 -0.28604E+0004  0.96292E-0009  0.50708E-0009  0.54545E-0010
  0.24568E+0004 -0.28598E+0004  0.18026E-0008  0.89752E-0009  0.62013E-0009
  0.25000E+0004 -0.28594E+0004  0.22326E-0008  0.10911E-0008  0.91280E-0009
  0.25000E+0004 -0.29297E+0004  0.13058E-0008  0.10949E-0008  0.52822E-0011
  0.25432E+0004 -0.29295E+0004  0.17161E-0008  0.13127E-0008  0.22056E-0009
  0.26250E+0004 -0.29291E+0004  0.24389E-0008  0.16718E-0008  0.61156E-0009
  0.27068E+0004 -0.29287E+0004  0.30678E-0008  0.19279E-0008  0.99809E-0009
  0.27500E+0004 -0.29284E+0004  0.33511E-0008  0.20104E-0008  0.12041E-0008
  0.25000E+0004 -0.29176E+0004  0.14755E-0008  0.10983E-0008  0.16080E-0009
  0.25432E+0004 -0.29173E+0004  0.18898E-0008  0.13090E-0008  0.39203E-0009
  0.26250E+0004 -0.29168E+0004  0.26192E-0008  0.16537E-0008  0.81476E-0009
  0.27068E+0004 -0.29163E+0004  0.32490E-0008  0.18954E-0008  0.12289E-0008
  0.27500E+0004 -0.29161E+0004  0.35287E-0008  0.19712E-0008  0.14448E-0008
  0.25000E+0004 -0.28945E+0004  0.17884E-0008  0.10999E-0008  0.45946E-0009
  0.25432E+0004 -0.28942E+0004  0.22072E-0008  0.12977E-0008  0.71780E-0009
  0.26250E+0004 -0.28936E+0004  0.29421E-0008  0.16157E-0008  0.11941E-0008
  0.27068E+0004 -0.28930E+0004  0.35664E-0008  0.18311E-0008  0.16532E-0008
  0.27500E+0004 -0.28927E+0004  0.38353E-0008  0.18946E-0008  0.18838E-0008
  0.25000E+0004 -0.28715E+0004  0.20849E-0008  0.10956E-0008  0.75773E-0009
  0.25432E+0004 -0.28711E+0004  0.25032E-0008  0.12807E-0008  0.10385E-0008
  0.26250E+0004 -0.28704E+0004  0.32341E-0008  0.15731E-0008  0.15589E-0008
  0.27068E+0004 -0.28696E+0004  0.38426E-0008  0.17632E-0008  0.20527E-0008
  0.27500E+0004 -0.28692E+0004  0.40952E-0008  0.18150E-0008  0.22927E-0008
  0.25000E+0004 -0.28594E+0004  0.22326E-0008  0.10911E-0008  0.91280E-0009
  0.25432E+0004 -0.28590E+0004  0.26485E-0008  0.12696E-0008  0.12033E-0008
  0.26250E+0004 -0.28581E+0004  0.33732E-0008  0.15488E-0008  0.17427E-0008
  0.27068E+0004 -0.28573E+0004  0.39690E-0008  0.17261E-0008  0.22506E-0008
  0.27500E+0004 -0.28569E+0004  0.42108E-0008  0.17719E-0008  0.24934E-0008
  0.27500E+0004 -0.29284E+0004  0.33511E-0008  0.20104E-0008  0.12041E-0008
  0.27932E+0004 -0.29282E+0004  0.35941E-0008  0.20520E-0008  0.14111E-0008
  0.28750E+0004 -0.29278E+0004  0.39256E-0008  0.20178E-0008  0.17931E-0008
  0.29568E+0004 -0.29273E+0004  0.40618E-0008  0.18435E-0008  0.21306E-0008
  0.30000E+0004 -0.29271E+0004  0.40489E-0008  0.17052E-0008  0.22748E-0008
  0.27500E+0004 -0.29161E+0004  0.35287E-0008  0.19712E-0008  0.14448E-0008
  0.27932E+0004 -0.29158E+0004  0.37644E-0008  0.20068E-0008  0.16569E-0008
  0.28750E+0004 -0.29153E+0004  0.40696E-0008  0.19648E-0008  0.20319E-0008
  0.29568E+0004 -0.29148E+0004  0.41627E-0008  0.17873E-0008  0.23380E-0008
  0.30000E+0004 -0.29145E+0004  0.41210E-0008  0.16493E-0008  0.24563E-0008
  0.27500E+0004 -0.28927E+0004  0.38353E-0008  0.18946E-0008  0.18838E-0008
  0.27932E+0004 -0.28923E+0004  0.40529E-0008  0.19193E-0008  0.21018E-0008
  0.28750E+0004 -0.28917E+0004  0.43013E-0008  0.18628E-0008  0.24570E-0008
  0.29568E+0004 -0.28910E+0004  0.43074E-0008  0.16795E-0008  0.26996E-0008
  0.30000E+0004 -0.28907E+0004  0.42099E-0008  0.15419E-0008  0.27681E-0008
  0.27500E+0004 -0.28692E+0004  0.40952E-0008  0.18150E-0008  0.22927E-0008
  0.27932E+0004 -0.28688E+0004  0.42895E-0008  0.18294E-0008  0.25115E-0008
  0.28750E+0004 -0.28680E+0004  0.44725E-0008  0.17591E-0008  0.28389E-0008
  0.29568E+0004 -0.28672E+0004  0.43868E-0008  0.15701E-0008  0.30140E-0008
  0.30000E+0004 -0.28668E+0004  0.42326E-0008  0.14328E-0008  0.30326E-0008
  0.27500E+0004 -0.28569E+0004  0.42108E-0008  0.17719E-0008  0.24934E-0008
  0.27932E+0004 -0.28564E+0004  0.43908E-0008  0.17810E-0008  0.27106E-0008
  0.28750E+0004 -0.28555E+0004  0.45364E-0008  0.17037E-0008  0.30205E-0008
  0.29568E+0004 -0.28547E+0004  0.44008E-0008  0.15118E-0008  0.31586E-0008
  0.30000E+0004 -0.28542E+0004  0.42169E-0008  0.13745E-0008  0.31512E-0008
  0.30000E+0004 -0.29271E+0004  0.40489E-0008  0.17052E-0008  0.22748E-0008
  0.30432E+0004 -0.29269E+0004  0.39765E-0008  0.15413E-0008  0.23864E-0008
  0.31250E+0004 -0.29266E+0004  0.36896E-0008  0.11904E-0008  0.24914E-0008
  0.32068E+0004 -0.29262E+0004  0.32419E-0008  0.82756E-0009  0.24428E-0008
  0.32500E+0004 -0.29261E+0004  0.29620E-0008  0.64795E-0009  0.23572E-0008
  0.30000E+0004 -0.29145E+0004  0.41210E-0008  0.16493E-0008  0.24563E-0008
  0.30432E+0004 -0.29143E+0004  0.40168E-0008  0.14869E-0008  0.25369E-0008
  0.31250E+0004 -0.29139E+0004  0.36660E-0008  0.11410E-0008  0.25745E-0008
  0.32068E+0004 -0.29135E+0004  0.31577E-0008  0.78469E-0009  0.24582E-0008
  0.32500E+0004 -0.29133E+0004  0.28506E-0008  0.60851E-0009  0.23415E-0008
  0.30000E+0004 -0.28907E+0004  0.42099E-0008  0.15419E-0008  0.27681E-0008
  0.30432E+0004 -0.28904E+0004  0.40452E-0008  0.13820E-0008  0.27903E-0008
  0.31250E+0004 -0.28899E+0004  0.35758E-0008  0.10451E-0008  0.27041E-0008
  0.32068E+0004 -0.28894E+0004  0.29592E-0008  0.70055E-0009  0.24670E-0008
  0.32500E+0004 -0.28891E+0004  0.26049E-0008  0.53063E-0009  0.22956E-0008
  0.30000E+0004 -0.28668E+0004  0.42326E-0008  0.14328E-0008  0.30326E-0008
  0.30432E+0004 -0.28665E+0004  0.40084E-0008  0.12751E-0008  0.29979E-0008
  0.31250E+0004 -0.28658E+0004  0.34263E-0008  0.94645E-0009  0.27947E-0008
  0.32068E+0004 -0.28652E+0004  0.27118E-0008  0.61308E-0009  0.24475E-0008
  0.32500E+0004 -0.28649E+0004  0.23172E-0008  0.44918E-0009  0.22281E-0008
  0.30000E+0004 -0.28542E+0004  0.42169E-0008  0.13745E-0008  0.31512E-0008
  0.30432E+0004 -0.28539E+0004  0.39621E-0008  0.12180E-0008  0.30874E-0008
  0.31250E+0004 -0.28532E+0004  0.33237E-0008  0.89345E-0009  0.28258E-0008
  0.32068E+0004 -0.28525E+0004  0.25626E-0008  0.56576E-0009  0.24254E-0008
  0.32500E+0004 -0.28521E+0004  0.21497E-0008  0.40496E-0009  0.21834E-0008
  0.32500E+0004 -0.29261E+0004  0.29620E-0008  0.64795E-0009  0.23572E-0008
  0.32932E+0004 -0.29259E+0004  0.26657E-0008  0.48326E-0009  0.22357E-0008
  0.33750E+0004 -0.29257E+0004  0.20985E-0008  0.22509E-0009  0.19335E-0008
  0.34568E+0004 -0.29255E+0004  0.15774E-0008  0.44998E-0010  0.15846E-0008
  0.35000E+0004 -0.29254E+0004  0.13376E-0008 -0.20401E-0010  0.14019E-0008
  0.32500E+0004 -0.29133E+0004  0.28506E-0008  0.60851E-0009  0.23415E-0008
  0.32932E+0004 -0.29132E+0004  0.25322E-0008  0.44708E-0009  0.21940E-0008
  0.33750E+0004 -0.29129E+0004  0.19390E-0008  0.19378E-0009  0.18610E-0008
  0.34568E+0004 -0.29127E+0004  0.14140E-0008  0.16746E-0010  0.15068E-0008
  0.35000E+0004 -0.29125E+0004  0.11801E-0008 -0.47712E-0010  0.13307E-0008
  0.32500E+0004 -0.28891E+0004  0.26049E-0008  0.53063E-0009  0.22956E-0008
  0.32932E+0004 -0.28889E+0004  0.22495E-0008  0.37529E-0009  0.21037E-0008
  0.33750E+0004 -0.28886E+0004  0.16163E-0008  0.13130E-0009  0.17202E-0008
  0.34568E+0004 -0.28883E+0004  0.10916E-0008 -0.39411E-0010  0.13614E-0008
  0.35000E+0004 -0.28881E+0004  0.87185E-0009 -0.10168E-0009  0.11988E-0008
  0.32500E+0004 -0.28649E+0004  0.23172E-0008  0.44918E-0009  0.22281E-0008
  0.32932E+0004 -0.28647E+0004  0.19318E-0008  0.29980E-0009  0.19982E-0008
  0.33750E+0004 -0.28643E+0004  0.12715E-0008  0.65289E-0010  0.15749E-0008
  0.34568E+0004 -0.28639E+0004  0.75722E-0009 -0.98425E-0010  0.12181E-0008
  0.35000E+0004 -0.28637E+0004  0.55536E-0009 -0.15797E-0009  0.10703E-0008
  0.32500E+0004 -0.28521E+0004  0.21497E-0008  0.40496E-0009  0.21834E-0008
  0.32932E+0004 -0.28519E+0004  0.17516E-0008  0.25869E-0009  0.19363E-0008
  0.33750E+0004 -0.28515E+0004  0.10825E-0008  0.29255E-0010  0.14964E-0008
  0.34568E+0004 -0.28510E+0004  0.57782E-0009 -0.13049E-0009  0.11432E-0008
  0.35000E+0004 -0.28508E+0004  0.38687E-0009 -0.18840E-0009  0.10038E-0008
  0.35000E+0004 -0.29254E+0004  0.13376E-0008 -0.20401E-0010  0.14019E-0008
  0.35432E+0004 -0.29253E+0004  0.11272E-0008 -0.67637E-0010  0.12291E-0008
  0.36250E+0004 -0.29251E+0004  0.81021E-0009 -0.12131E-0009  0.94787E-0009
  0.37068E+0004 -0.29249E+0004  0.58737E-0009 -0.14651E-0009  0.73854E-0009
  0.37500E+0004 -0.29248E+0004  0.49815E-0009 -0.15579E-0009  0.65637E-0009
  0.35000E+0004 -0.29125E+0004  0.11801E-0008 -0.47712E-0010  0.13307E-0008
  0.35432E+0004 -0.29124E+0004  0.98011E-0009 -0.94289E-0010  0.11695E-0008
  0.36250E+0004 -0.29122E+0004  0.69097E-0009 -0.14716E-0009  0.91841E-0009
  0.37068E+0004 -0.29120E+0004  0.49993E-0009 -0.17142E-0009  0.74126E-0009
  0.37500E+0004 -0.29119E+0004  0.42667E-0009 -0.17996E-0009  0.67368E-0009
  0.35000E+0004 -0.28881E+0004  0.87185E-0009 -0.10168E-0009  0.11988E-0008
  0.35432E+0004 -0.28880E+0004  0.69371E-0009 -0.14653E-0009  0.10595E-0008
  0.36250E+0004 -0.28877E+0004  0.45889E-0009 -0.19685E-0009  0.86265E-0009
  0.37068E+0004 -0.28874E+0004  0.32741E-0009 -0.21832E-0009  0.74083E-0009
  0.37500E+0004 -0.28873E+0004  0.28356E-0009 -0.22493E-0009  0.69743E-0009
  0.35000E+0004 -0.28637E+0004  0.55536E-0009 -0.15797E-0009  0.10703E-0008
  0.35432E+0004 -0.28635E+0004  0.40155E-0009 -0.20049E-0009  0.95281E-0009
  0.36250E+0004 -0.28632E+0004  0.22273E-0009 -0.24699E-0009  0.80611E-0009
  0.37068E+0004 -0.28628E+0004  0.14952E-0009 -0.26437E-0009  0.73231E-0009
  0.37500E+0004 -0.28627E+0004  0.13385E-0009 -0.26842E-0009  0.70875E-0009
  0.35000E+0004 -0.28508E+0004  0.38687E-0009 -0.18840E-0009  0.10038E-0008
  0.35432E+0004 -0.28506E+0004  0.24684E-0009 -0.22946E-0009  0.89764E-0009
  0.36250E+0004 -0.28502E+0004  0.98075E-0010 -0.27345E-0009  0.77574E-0009
  0.37068E+0004 -0.28499E+0004  0.54984E-0010 -0.28818E-0009  0.72444E-0009
  0.37500E+0004 -0.28497E+0004  0.53650E-0010 -0.29061E-0009  0.70971E-0009
  0.37500E+0004 -0.29248E+0004  0.49815E-0009 -0.15579E-0009  0.65637E-0009
  0.37932E+0004 -0.29247E+0004  0.42248E-0009 -0.16466E-0009  0.59082E-0009
  0.38750E+0004 -0.29245E+0004  0.30048E-0009 -0.18593E-0009  0.49965E-0009
  0.39568E+0004 -0.29243E+0004  0.19158E-0009 -0.21349E-0009  0.43502E-0009
  0.40000E+0004 -0.29241E+0004  0.13722E-0009 -0.22951E-0009  0.40676E-0009
  0.37500E+0004 -0.29119E+0004  0.42667E-0009 -0.17996E-0009  0.67368E-0009
  0.37932E+0004 -0.29117E+0004  0.36549E-0009 -0.18794E-0009  0.62005E-0009
  0.38750E+0004 -0.29114E+0004  0.26559E-0009 -0.20700E-0009  0.54241E-0009
  0.39568E+0004 -0.29112E+0004  0.17168E-0009 -0.23210E-0009  0.48047E-0009
  0.40000E+0004 -0.29110E+0004  0.12286E-0009 -0.24685E-0009  0.45037E-0009
  0.37500E+0004 -0.28873E+0004  0.28356E-0009 -0.22493E-0009  0.69743E-0009
  0.37932E+0004 -0.28871E+0004  0.24890E-0009 -0.23075E-0009  0.66289E-0009
  0.38750E+0004 -0.28867E+0004  0.18959E-0009 -0.24472E-0009  0.60517E-0009
  0.39568E+0004 -0.28864E+0004  0.12389E-0009 -0.26429E-0009  0.54445E-0009
  0.40000E+0004 -0.28862E+0004  0.85931E-0010 -0.27616E-0009  0.50968E-0009
  0.37500E+0004 -0.28627E+0004  0.13385E-0009 -0.26842E-0009  0.70875E-0009
  0.37932E+0004 -0.28624E+0004  0.12443E-0009 -0.27145E-0009  0.68906E-0009
  0.38750E+0004 -0.28620E+0004  0.10391E-0009 -0.27921E-0009  0.64445E-0009
  0.39568E+0004 -0.28616E+0004  0.66050E-0010 -0.29215E-0009  0.58065E-0009
  0.40000E+0004 -0.28614E+0004  0.39320E-0010 -0.30054E-0009  0.53999E-0009
  0.37500E+0004 -0.28497E+0004  0.53650E-0010 -0.29061E-0009  0.70971E-0009
  0.37932E+0004 -0.28494E+0004  0.57001E-0010 -0.29193E-0009  0.69624E-0009
  0.38750E+0004 -0.28490E+0004  0.56195E-0010 -0.29597E-0009  0.65613E-0009
  0.39568E+0004 -0.28485E+0004  0.32815E-0010 -0.30500E-0009  0.58925E-0009
  0.40000E+0004 -0.28483E+0004  0.12119E-0010 -0.31133E-0009  0.54515E-0009
  0.40000E+0004 -0.29241E+0004  0.13722E-0009 -0.22951E-0009  0.40676E-0009
  0.40432E+0004 -0.29240E+0004  0.86470E-0010 -0.24523E-0009  0.38233E-0009
  0.41250E+0004 -0.29238E+0004  0.61393E-0011 -0.27117E-0009  0.34728E-0009
  0.42068E+0004 -0.29235E+0004 -0.41071E-0010 -0.28888E-0009  0.33652E-0009
  0.42500E+0004 -0.29234E+0004 -0.49721E-0010 -0.29481E-0009  0.34389E-0009
  0.40000E+0004 -0.29110E+0004  0.12286E-0009 -0.24685E-0009  0.45037E-0009
  0.40432E+0004 -0.29109E+0004  0.76345E-0010 -0.26151E-0009  0.42269E-0009
  0.41250E+0004 -0.29106E+0004  0.16321E-0011 -0.28590E-0009  0.37986E-0009
  0.42068E+0004 -0.29103E+0004 -0.42723E-0010 -0.30288E-0009  0.36101E-0009
  0.42500E+0004 -0.29102E+0004 -0.51184E-0010 -0.30861E-0009  0.36403E-0009
  0.40000E+0004 -0.28862E+0004  0.85931E-0010 -0.27616E-0009  0.50968E-0009
  0.40432E+0004 -0.28860E+0004  0.48030E-0010 -0.28831E-0009  0.47511E-0009
  0.41250E+0004 -0.28856E+0004 -0.14748E-0010 -0.30877E-0009  0.41709E-0009
  0.42068E+0004 -0.28853E+0004 -0.52980E-0010 -0.32333E-0009  0.38279E-0009
  0.42500E+0004 -0.28851E+0004 -0.61134E-0010 -0.32816E-0009  0.37745E-0009
  0.40000E+0004 -0.28614E+0004  0.39320E-0010 -0.30054E-0009  0.53999E-0009
  0.40432E+0004 -0.28611E+0004  0.10645E-0010 -0.30958E-0009  0.49788E-0009
  0.41250E+0004 -0.28607E+0004 -0.38931E-0010 -0.32490E-0009  0.42446E-0009
  0.42068E+0004 -0.28602E+0004 -0.70494E-0010 -0.33580E-0009  0.37484E-0009
  0.42500E+0004 -0.28600E+0004 -0.78562E-0010 -0.33912E-0009  0.36109E-0009
  0.40000E+0004 -0.28483E+0004  0.12119E-0010 -0.31133E-0009  0.54515E-0009
  0.40432E+0004 -0.28480E+0004 -0.11513E-0010 -0.31849E-0009  0.49890E-0009
  0.41250E+0004 -0.28475E+0004 -0.53746E-0010 -0.33065E-0009  0.41743E-0009
  0.42068E+0004 -0.28470E+0004 -0.81699E-0010 -0.33917E-0009  0.35988E-0009
  0.42500E+0004 -0.28468E+0004 -0.89849E-0010 -0.34147E-0009  0.34174E-0009
  0.42500E+0004 -0.29234E+0004 -0.49721E-0010 -0.29481E-0009  0.34389E-0009
  0.42932E+0004 -0.29233E+0004 -0.47377E-0010 -0.29941E-0009  0.36158E-0009
  0.43750E+0004 -0.29231E+0004 -0.20054E-0010 -0.30737E-0009  0.42025E-0009
  0.44568E+0004 -0.29229E+0004  0.15652E-0010 -0.32293E-0009  0.49939E-0009
  0.45000E+0004 -0.29228E+0004  0.26650E-0010 -0.33705E-0009  0.54051E-0009
  0.42500E+0004 -0.29102E+0004 -0.51184E-0010 -0.30861E-0009  0.36403E-0009
  0.42932E+0004 -0.29100E+0004 -0.50049E-0010 -0.31315E-0009  0.37677E-0009
  0.43750E+0004 -0.29098E+0004 -0.29793E-0010 -0.32079E-0009  0.42306E-0009
  0.44568E+0004 -0.29096E+0004 -0.92663E-0011 -0.33544E-0009  0.48274E-0009
  0.45000E+0004 -0.29094E+0004 -0.97214E-0011 -0.34862E-0009  0.51009E-0009
  0.42500E+0004 -0.28851E+0004 -0.61134E-0010 -0.32816E-0009  0.37745E-0009
  0.42932E+0004 -0.28849E+0004 -0.62670E-0010 -0.33207E-0009  0.38059E-0009
  0.43750E+0004 -0.28846E+0004 -0.57249E-0010 -0.33840E-0009  0.40285E-0009
  0.44568E+0004 -0.28843E+0004 -0.67127E-0010 -0.35090E-0009  0.42556E-0009
  0.45000E+0004 -0.28842E+0004 -0.89789E-0010 -0.36230E-0009  0.42735E-0009
  0.42500E+0004 -0.28600E+0004 -0.78562E-0010 -0.33912E-0009  0.36109E-0009
  0.42932E+0004 -0.28598E+0004 -0.83328E-0010 -0.34184E-0009  0.35447E-0009
  0.43750E+0004 -0.28594E+0004 -0.94412E-0010 -0.34601E-0009  0.35239E-0009
  0.44568E+0004 -0.28591E+0004 -0.13605E-0009 -0.35592E-0009  0.33877E-0009
  0.45000E+0004 -0.28589E+0004 -0.18100E-0009 -0.36551E-0009  0.31625E-0009
  0.42500E+0004 -0.28468E+0004 -0.89849E-0010 -0.34147E-0009  0.34174E-0009
  0.42932E+0004 -0.28466E+0004 -0.96544E-0010 -0.34335E-0009  0.32997E-0009
  0.43750E+0004 -0.28462E+0004 -0.11687E-0009 -0.34609E-0009  0.31511E-0009
  0.44568E+0004 -0.28458E+0004 -0.17549E-0009 -0.35448E-0009  0.28288E-0009
  0.45000E+0004 -0.28455E+0004 -0.23197E-0009 -0.36309E-0009  0.24821E-0009
  0.45000E+0004 -0.29228E+0004  0.26650E-0010 -0.33705E-0009  0.54051E-0009
  0.45432E+0004 -0.29226E+0004  0.25097E-0010 -0.35743E-0009  0.57507E-0009
  0.46250E+0004 -0.29224E+0004 -0.27764E-0010 -0.41423E-0009  0.60497E-0009
  0.47068E+0004 -0.29222E+0004 -0.16360E-0009 -0.49677E-0009  0.56455E-0009
  0.47500E+0004 -0.29220E+0004 -0.27082E-0009 -0.54955E-0009  0.50850E-0009
  0.45000E+0004 -0.29094E+0004 -0.97214E-0011 -0.34862E-0009  0.51009E-0009
  0.45432E+0004 -0.29093E+0004 -0.24947E-0010 -0.36773E-0009  0.52831E-0009
  0.46250E+0004 -0.29090E+0004 -0.10769E-0009 -0.42119E-0009  0.52235E-0009
  0.47068E+0004 -0.29087E+0004 -0.27400E-0009 -0.49940E-0009  0.44439E-0009
  0.47500E+0004 -0.29086E+0004 -0.39514E-0009 -0.54970E-0009  0.37070E-0009
  0.45000E+0004 -0.28842E+0004 -0.89789E-0010 -0.36230E-0009  0.42735E-0009
  0.45432E+0004 -0.28840E+0004 -0.13096E-0009 -0.37906E-0009  0.41577E-0009
  0.46250E+0004 -0.28836E+0004 -0.26855E-0009 -0.42663E-0009  0.34622E-0009
  0.47068E+0004 -0.28832E+0004 -0.48795E-0009 -0.49739E-0009  0.20463E-0009
  0.47500E+0004 -0.28830E+0004 -0.63190E-0009 -0.54346E-0009  0.10261E-0009
  0.45000E+0004 -0.28589E+0004 -0.18100E-0009 -0.36551E-0009  0.31625E-0009
  0.45432E+0004 -0.28586E+0004 -0.24744E-0009 -0.38000E-0009  0.27694E-0009
  0.46250E+0004 -0.28582E+0004 -0.43602E-0009 -0.42225E-0009  0.15064E-0009
  0.47068E+0004 -0.28578E+0004 -0.70105E-0009 -0.48647E-0009 -0.43895E-0010
  0.47500E+0004 -0.28575E+0004 -0.86260E-0009 -0.52889E-0009 -0.16727E-0009
  0.45000E+0004 -0.28455E+0004 -0.23197E-0009 -0.36309E-0009  0.24821E-0009
  0.45432E+0004 -0.28453E+0004 -0.31120E-0009 -0.37644E-0009  0.19533E-0009
  0.46250E+0004 -0.28448E+0004 -0.52458E-0009 -0.41608E-0009  0.42209E-0010
  0.47068E+0004 -0.28443E+0004 -0.81021E-0009 -0.47720E-0009 -0.17570E-0009
  0.47500E+0004 -0.28441E+0004 -0.97879E-0009 -0.51793E-0009 -0.30751E-0009
  0.47500E+0004 -0.29220E+0004 -0.27082E-0009 -0.54955E-0009  0.50850E-0009
  0.47932E+0004 -0.29218E+0004 -0.40167E-0009 -0.60737E-0009  0.42627E-0009
  0.48750E+0004 -0.29215E+0004 -0.70059E-0009 -0.72662E-0009  0.20619E-0009
  0.49568E+0004 -0.29211E+0004 -0.10382E-0008 -0.84903E-0009 -0.80329E-0010
  0.50000E+0004 -0.29209E+0004 -0.12187E-0008 -0.91165E-0009 -0.24695E-0009
  0.47500E+0004 -0.29086E+0004 -0.39514E-0009 -0.54970E-0009  0.37070E-0009
  0.47932E+0004 -0.29083E+0004 -0.53722E-0009 -0.60493E-0009  0.27367E-0009
  0.48750E+0004 -0.29079E+0004 -0.84637E-0009 -0.71968E-0009  0.38539E-0010
  0.49568E+0004 -0.29075E+0004 -0.11763E-0008 -0.83856E-0009 -0.24144E-0009
  0.50000E+0004 -0.29073E+0004 -0.13451E-0008 -0.89995E-0009 -0.39492E-0009
  0.47500E+0004 -0.28830E+0004 -0.63190E-0009 -0.54346E-0009  0.10261E-0009
  0.47932E+0004 -0.28827E+0004 -0.79104E-0009 -0.59427E-0009 -0.16697E-0010
  0.48750E+0004 -0.28822E+0004 -0.11104E-0008 -0.70142E-0009 -0.26847E-0009
  0.49568E+0004 -0.28817E+0004 -0.14164E-0008 -0.81433E-0009 -0.52426E-0009
  0.50000E+0004 -0.28814E+0004 -0.15584E-0008 -0.87367E-0009 -0.64720E-0009
  0.47500E+0004 -0.28575E+0004 -0.86260E-0009 -0.52889E-0009 -0.16727E-0009
  0.47932E+0004 -0.28572E+0004 -0.10329E-0008 -0.57591E-0009 -0.30126E-0009
  0.48750E+0004 -0.28565E+0004 -0.13504E-0008 -0.67654E-0009 -0.55461E-0009
  0.49568E+0004 -0.28558E+0004 -0.16212E-0008 -0.78439E-0009 -0.77224E-0009
  0.50000E+0004 -0.28555E+0004 -0.17315E-0008 -0.84202E-0009 -0.85850E-0009
  0.47500E+0004 -0.28441E+0004 -0.97879E-0009 -0.51793E-0009 -0.30751E-0009
  0.47932E+0004 -0.28437E+0004 -0.11525E-0008 -0.56316E-0009 -0.44620E-0009
  0.48750E+0004 -0.28429E+0004 -0.14644E-0008 -0.66077E-0009 -0.69467E-0009
  0.49568E+0004 -0.28422E+0004 -0.17125E-0008 -0.76628E-0009 -0.88725E-0009
  0.50000E+0004 -0.28418E+0004 -0.18045E-0008 -0.82314E-0009 -0.95218E-0009
  0.50000E+0004 -0.29209E+0004 -0.12187E-0008 -0.91165E-0009 -0.24695E-0009
  0.50432E+0004 -0.29207E+0004 -0.13936E-0008 -0.97006E-0009 -0.41811E-0009
  0.51250E+0004 -0.29203E+0004 -0.16907E-0008 -0.10682E-0008 -0.73034E-0009
  0.52068E+0004 -0.29199E+0004 -0.19202E-0008 -0.11439E-0008 -0.99702E-0009
  0.52500E+0004 -0.29197E+0004 -0.20077E-0008 -0.11743E-0008 -0.11080E-0008
  0.50000E+0004 -0.29073E+0004 -0.13451E-0008 -0.89995E-0009 -0.39492E-0009
  0.50432E+0004 -0.29070E+0004 -0.15033E-0008 -0.95750E-0009 -0.54667E-0009
  0.51250E+0004 -0.29065E+0004 -0.17580E-0008 -0.10556E-0008 -0.80715E-0009
  0.52068E+0004 -0.29061E+0004 -0.19366E-0008 -0.11328E-0008 -0.10095E-0008
  0.52500E+0004 -0.29058E+0004 -0.19968E-0008 -0.11647E-0008 -0.10848E-0008
  0.50000E+0004 -0.28814E+0004 -0.15584E-0008 -0.87367E-0009 -0.64720E-0009
  0.50432E+0004 -0.28810E+0004 -0.16811E-0008 -0.92982E-0009 -0.75723E-0009
  0.51250E+0004 -0.28804E+0004 -0.18497E-0008 -0.10278E-0008 -0.91264E-0009
  0.52068E+0004 -0.28798E+0004 -0.19293E-0008 -0.11076E-0008 -0.98962E-0009
  0.52500E+0004 -0.28795E+0004 -0.19375E-0008 -0.11420E-0008 -0.99693E-0009
  0.50000E+0004 -0.28555E+0004 -0.17315E-0008 -0.84202E-0009 -0.85850E-0009
  0.50432E+0004 -0.28551E+0004 -0.18146E-0008 -0.89700E-0009 -0.92167E-0009
  0.51250E+0004 -0.28544E+0004 -0.18924E-0008 -0.99490E-0009 -0.96598E-0009
  0.52068E+0004 -0.28536E+0004 -0.18725E-0008 -0.10770E-0008 -0.91638E-0009
  0.52500E+0004 -0.28532E+0004 -0.18300E-0008 -0.11136E-0008 -0.85684E-0009
  0.50000E+0004 -0.28418E+0004 -0.18045E-0008 -0.82314E-0009 -0.95218E-0009
  0.50432E+0004 -0.28414E+0004 -0.18656E-0008 -0.87761E-0009 -0.98917E-0009
  0.51250E+0004 -0.28406E+0004 -0.18948E-0008 -0.97551E-0009 -0.97370E-0009
  0.52068E+0004 -0.28398E+0004 -0.18234E-0008 -0.10588E-0008 -0.85817E-0009
  0.52500E+0004 -0.28394E+0004 -0.17552E-0008 -0.10963E-0008 -0.76449E-0009
  0.52500E+0004 -0.29197E+0004 -0.20077E-0008 -0.11743E-0008 -0.11080E-0008
  0.52932E+0004 -0.29195E+0004 -0.20707E-0008 -0.11972E-0008 -0.11953E-0008
  0.53750E+0004 -0.29192E+0004 -0.21218E-0008 -0.12232E-0008 -0.12851E-0008
  0.54568E+0004 -0.29189E+0004 -0.20875E-0008 -0.12270E-0008 -0.12728E-0008
  0.55000E+0004 -0.29187E+0004 -0.20377E-0008 -0.12214E-0008 -0.12254E-0008
  0.52500E+0004 -0.29058E+0004 -0.19968E-0008 -0.11647E-0008 -0.10848E-0008
  0.52932E+0004 -0.29056E+0004 -0.20338E-0008 -0.11893E-0008 -0.11374E-0008
  0.53750E+0004 -0.29053E+0004 -0.20431E-0008 -0.12193E-0008 -0.11686E-0008
  0.54568E+0004 -0.29049E+0004 -0.19812E-0008 -0.12273E-0008 -0.11132E-0008
  0.55000E+0004 -0.29047E+0004 -0.19235E-0008 -0.12240E-0008 -0.10507E-0008
  0.52500E+0004 -0.28795E+0004 -0.19375E-0008 -0.11420E-0008 -0.99693E-0009
  0.52932E+0004 -0.28793E+0004 -0.19257E-0008 -0.11695E-0008 -0.98398E-0009
  0.53750E+0004 -0.28788E+0004 -0.18583E-0008 -0.12062E-0008 -0.90681E-0009
  0.54568E+0004 -0.28783E+0004 -0.17478E-0008 -0.12214E-0008 -0.77378E-0009
  0.55000E+0004 -0.28781E+0004 -0.16775E-0008 -0.12219E-0008 -0.68529E-0009
  0.52500E+0004 -0.28532E+0004 -0.18300E-0008 -0.11136E-0008 -0.85684E-0009
  0.52932E+0004 -0.28529E+0004 -0.17715E-0008 -0.11436E-0008 -0.78054E-0009
  0.53750E+0004 -0.28524E+0004 -0.16329E-0008 -0.11860E-0008 -0.60100E-0009
  0.54568E+0004 -0.28518E+0004 -0.14803E-0008 -0.12072E-0008 -0.39773E-0009
  0.55000E+0004 -0.28515E+0004 -0.14006E-0008 -0.12110E-0008 -0.28717E-0009
  0.52500E+0004 -0.28394E+0004 -0.17552E-0008 -0.10963E-0008 -0.76449E-0009
  0.52932E+0004 -0.28390E+0004 -0.16734E-0008 -0.11275E-0008 -0.65626E-0009
  0.53750E+0004 -0.28384E+0004 -0.15003E-0008 -0.11725E-0008 -0.42614E-0009
  0.54568E+0004 -0.28378E+0004 -0.13284E-0008 -0.11966E-0008 -0.18942E-0009
  0.55000E+0004 -0.28375E+0004 -0.12453E-0008 -0.12018E-0008 -0.69037E-0010
  0.55000E+0004 -0.29187E+0004 -0.20377E-0008 -0.12214E-0008 -0.12254E-0008
  0.55432E+0004 -0.29186E+0004 -0.19685E-0008 -0.12106E-0008 -0.11532E-0008
  0.56250E+0004 -0.29183E+0004 -0.17892E-0008 -0.11787E-0008 -0.95328E-0009
  0.57068E+0004 -0.29181E+0004 -0.15581E-0008 -0.11329E-0008 -0.69086E-0009
  0.57500E+0004 -0.29180E+0004 -0.14200E-0008 -0.11039E-0008 -0.53577E-0009
  0.55000E+0004 -0.29047E+0004 -0.19235E-0008 -0.12240E-0008 -0.10507E-0008
  0.55432E+0004 -0.29045E+0004 -0.18511E-0008 -0.12155E-0008 -0.96885E-0009
  0.56250E+0004 -0.29042E+0004 -0.16768E-0008 -0.11874E-0008 -0.76434E-0009
  0.57068E+0004 -0.29039E+0004 -0.14615E-0008 -0.11449E-0008 -0.51126E-0009
  0.57500E+0004 -0.29038E+0004 -0.13340E-0008 -0.11175E-0008 -0.36472E-0009
  0.55000E+0004 -0.28781E+0004 -0.16775E-0008 -0.12219E-0008 -0.68529E-0009
  0.55432E+0004 -0.28779E+0004 -0.16011E-0008 -0.12170E-0008 -0.58757E-0009
  0.56250E+0004 -0.28775E+0004 -0.14407E-0008 -0.11955E-0008 -0.37937E-0009
  0.57068E+0004 -0.28771E+0004 -0.12591E-0008 -0.11585E-0008 -0.14858E-0009
  0.57500E+0004 -0.28769E+0004 -0.11540E-0008 -0.11337E-0008 -0.20510E-0010
  0.55000E+0004 -0.28515E+0004 -0.14006E-0008 -0.12110E-0008 -0.28717E-0009
  0.55432E+0004 -0.28512E+0004 -0.13234E-0008 -0.12092E-0008 -0.17751E-0009
  0.56250E+0004 -0.28508E+0004 -0.11821E-0008 -0.11929E-0008  0.27652E-0010
  0.57068E+0004 -0.28503E+0004 -0.10388E-0008 -0.11606E-0008  0.23036E-0009
  0.57500E+0004 -0.28501E+0004 -0.95795E-0009 -0.11379E-0008  0.33725E-0009
  0.55000E+0004 -0.28375E+0004 -0.12453E-0008 -0.12018E-0008 -0.69037E-0010
  0.55432E+0004 -0.28372E+0004 -0.11690E-0008 -0.12013E-0008  0.45239E-0010
  0.56250E+0004 -0.28367E+0004 -0.10397E-0008 -0.11875E-0008  0.24607E-0009
  0.57068E+0004 -0.28362E+0004 -0.91796E-0009 -0.11573E-0008  0.43180E-0009
  0.57500E+0004 -0.28359E+0004 -0.85063E-0009 -0.11355E-0008  0.52657E-0009
  0.57500E+0004 -0.29180E+0004 -0.14200E-0008 -0.11039E-0008 -0.53577E-0009
  0.57932E+0004 -0.29178E+0004 -0.12738E-0008 -0.10719E-0008 -0.37508E-0009
  0.58750E+0004 -0.29175E+0004 -0.98260E-0009 -0.10035E-0008 -0.70271E-0010
  0.59568E+0004 -0.29172E+0004 -0.68856E-0009 -0.92641E-0009  0.20927E-0009
  0.60000E+0004 -0.29170E+0004 -0.53800E-0009 -0.88270E-0009  0.33810E-0009
  0.57500E+0004 -0.29038E+0004 -0.13340E-0008 -0.11175E-0008 -0.36472E-0009
  0.57932E+0004 -0.29036E+0004 -0.11988E-0008 -0.10870E-0008 -0.21346E-0009
  0.58750E+0004 -0.29033E+0004 -0.92693E-0009 -0.10210E-0008  0.73451E-0010
  0.59568E+0004 -0.29029E+0004 -0.64584E-0009 -0.94609E-0009  0.34001E-0009
  0.60000E+0004 -0.29027E+0004 -0.49859E-0009 -0.90341E-0009  0.46501E-0009
  0.57500E+0004 -0.28769E+0004 -0.11540E-0008 -0.11337E-0008 -0.20510E-0010
  0.57932E+0004 -0.28767E+0004 -0.10416E-0008 -0.11056E-0008  0.11075E-0009
  0.58750E+0004 -0.28762E+0004 -0.80958E-0009 -0.10437E-0008  0.36005E-0009
  0.59568E+0004 -0.28758E+0004 -0.55632E-0009 -0.97252E-0009  0.59880E-0009
  0.60000E+0004 -0.28756E+0004 -0.41704E-0009 -0.93164E-0009  0.71508E-0009
  0.57500E+0004 -0.28501E+0004 -0.95795E-0009 -0.11379E-0008  0.33725E-0009
  0.57932E+0004 -0.28498E+0004 -0.87039E-0009 -0.11118E-0008  0.44600E-0009
  0.58750E+0004 -0.28492E+0004 -0.68203E-0009 -0.10533E-0008  0.65338E-0009
  0.59568E+0004 -0.28487E+0004 -0.46047E-0009 -0.98534E-0009  0.86048E-0009
  0.60000E+0004 -0.28484E+0004 -0.33127E-0009 -0.94607E-0009  0.96623E-0009
  0.57500E+0004 -0.28359E+0004 -0.85063E-0009 -0.11355E-0008  0.52657E-0009
  0.57932E+0004 -0.28356E+0004 -0.77676E-0009 -0.11103E-0008  0.62255E-0009
  0.58750E+0004 -0.28350E+0004 -0.61261E-0009 -0.10534E-0008  0.80632E-0009
  0.59568E+0004 -0.28344E+0004 -0.40916E-0009 -0.98690E-0009  0.99534E-0009
  0.60000E+0004 -0.28341E+0004 -0.28610E-0009 -0.94839E-0009  0.10949E-0008
  0.60000E+0004 -0.29170E+0004 -0.53800E-0009 -0.88270E-0009  0.33810E-0009
  0.60432E+0004 -0.29168E+0004 -0.39389E-0009 -0.83795E-0009  0.45050E-0009
  0.61250E+0004 -0.29164E+0004 -0.14403E-0009 -0.74953E-0009  0.61168E-0009
  0.62068E+0004 -0.29160E+0004  0.68461E-0010 -0.65980E-0009  0.70314E-0009
  0.62500E+0004 -0.29157E+0004  0.16567E-0009 -0.61255E-0009  0.72689E-0009
  0.60000E+0004 -0.29027E+0004 -0.49859E-0009 -0.90341E-0009  0.46501E-0009
  0.60432E+0004 -0.29025E+0004 -0.35502E-0009 -0.85975E-0009  0.57640E-0009
  0.61250E+0004 -0.29019E+0004 -0.99339E-0010 -0.77316E-0009  0.74189E-0009
  0.62068E+0004 -0.29014E+0004  0.12597E-0009 -0.68521E-0009  0.84428E-0009
  0.62500E+0004 -0.29012E+0004  0.23138E-0009 -0.63873E-0009  0.87488E-0009
  0.60000E+0004 -0.28756E+0004 -0.41704E-0009 -0.93164E-0009  0.71508E-0009
  0.60432E+0004 -0.28752E+0004 -0.27609E-0009 -0.88990E-0009  0.82327E-0009
  0.61250E+0004 -0.28746E+0004 -0.12160E-0010 -0.80670E-0009  0.99505E-0009
  0.62068E+0004 -0.28739E+0004  0.23509E-0009 -0.72214E-0009  0.11170E-0008
  0.62500E+0004 -0.28736E+0004  0.35493E-0009 -0.67723E-0009  0.11603E-0008
  0.60000E+0004 -0.28484E+0004 -0.33127E-0009 -0.94607E-0009  0.96623E-0009
  0.60432E+0004 -0.28480E+0004 -0.19511E-0009 -0.90609E-0009  0.10695E-0008
  0.61250E+0004 -0.28472E+0004  0.73025E-0010 -0.82608E-0009  0.12450E-0008
  0.62068E+0004 -0.28464E+0004  0.33845E-0009 -0.74491E-0009  0.13848E-0008
  0.62500E+0004 -0.28460E+0004  0.47092E-0009 -0.70166E-0009  0.14402E-0008
  0.60000E+0004 -0.28341E+0004 -0.28610E-0009 -0.94839E-0009  0.10949E-0008
  0.60432E+0004 -0.28336E+0004 -0.15336E-0009 -0.90927E-0009  0.11949E-0008
  0.61250E+0004 -0.28328E+0004  0.11518E-0009 -0.83088E-0009  0.13711E-0008
  0.62068E+0004 -0.28319E+0004  0.38842E-0009 -0.75148E-0009  0.15196E-0008
  0.62500E+0004 -0.28315E+0004  0.52669E-0009 -0.70912E-0009  0.15811E-0008
  0.62500E+0004 -0.29157E+0004  0.16567E-0009 -0.61255E-0009  0.72689E-0009
  0.62932E+0004 -0.29154E+0004  0.25359E-0009 -0.56707E-0009  0.73808E-0009
  0.63750E+0004 -0.29148E+0004  0.40242E-0009 -0.48396E-0009  0.73851E-0009
  0.64568E+0004 -0.29142E+0004  0.54095E-0009 -0.40855E-0009  0.73869E-0009
  0.65000E+0004 -0.29138E+0004  0.61679E-0009 -0.37186E-0009  0.75061E-0009
  0.62500E+0004 -0.29012E+0004  0.23138E-0009 -0.63873E-0009  0.87488E-0009
  0.62932E+0004 -0.29008E+0004  0.32773E-0009 -0.59406E-0009  0.89326E-0009
  0.63750E+0004 -0.29001E+0004  0.48998E-0009 -0.51200E-0009  0.90387E-0009
  0.64568E+0004 -0.28993E+0004  0.63460E-0009 -0.43708E-0009  0.90599E-0009
  0.65000E+0004 -0.28990E+0004  0.70926E-0009 -0.40027E-0009  0.91400E-0009
  0.62500E+0004 -0.28736E+0004  0.35493E-0009 -0.67723E-0009  0.11603E-0008
  0.62932E+0004 -0.28731E+0004  0.46618E-0009 -0.63419E-0009  0.11920E-0008
  0.63750E+0004 -0.28722E+0004  0.65176E-0009 -0.55445E-0009  0.12214E-0008
  0.64568E+0004 -0.28712E+0004  0.80513E-0009 -0.48103E-0009  0.12260E-0008
  0.65000E+0004 -0.28708E+0004  0.87555E-0009 -0.44439E-0009  0.12253E-0008
  0.62500E+0004 -0.28460E+0004  0.47092E-0009 -0.70166E-0009  0.14402E-0008
  0.62932E+0004 -0.28454E+0004  0.59532E-0009 -0.66035E-0009  0.14849E-0008
  0.63750E+0004 -0.28443E+0004  0.80108E-0009 -0.58333E-0009  0.15325E-0008
  0.64568E+0004 -0.28431E+0004  0.95983E-0009 -0.51204E-0009  0.15385E-0008
  0.65000E+0004 -0.28426E+0004  0.10239E-0008 -0.47603E-0009  0.15281E-0008
  0.62500E+0004 -0.28315E+0004  0.52669E-0009 -0.70912E-0009  0.15811E-0008
  0.62932E+0004 -0.28308E+0004  0.65721E-0009 -0.66874E-0009  0.16323E-0008
  0.63750E+0004 -0.28296E+0004  0.87223E-0009 -0.59330E-0009  0.16894E-0008
  0.64568E+0004 -0.28283E+0004  0.10326E-0008 -0.52334E-0009  0.16961E-0008
  0.65000E+0004 -0.28277E+0004  0.10927E-0008 -0.48783E-0009  0.16805E-0008
  0.65000E+0004 -0.29138E+0004  0.61679E-0009 -0.37186E-0009  0.75061E-0009
  0.65432E+0004 -0.29134E+0004  0.69755E-0009 -0.33860E-0009  0.77657E-0009
  0.66250E+0004 -0.29126E+0004  0.87049E-0009 -0.28147E-0009  0.87321E-0009
  0.67068E+0004 -0.29118E+0004  0.10699E-0008 -0.23232E-0009  0.10355E-0008
  0.67500E+0004 -0.29114E+0004  0.11834E-0008 -0.20832E-0009  0.11447E-0008
  0.65000E+0004 -0.28990E+0004  0.70926E-0009 -0.40027E-0009  0.91400E-0009
  0.65432E+0004 -0.28985E+0004  0.78543E-0009 -0.36677E-0009  0.93267E-0009
  0.66250E+0004 -0.28975E+0004  0.93924E-0009 -0.30844E-0009  0.10043E-0008
  0.67068E+0004 -0.28966E+0004  0.11064E-0008 -0.25740E-0009  0.11284E-0008
  0.67500E+0004 -0.28961E+0004  0.11981E-0008 -0.23214E-0009  0.12130E-0008
  0.65000E+0004 -0.28708E+0004  0.87555E-0009 -0.44439E-0009  0.12253E-0008
  0.65432E+0004 -0.28701E+0004  0.94051E-0009 -0.41085E-0009  0.12281E-0008
  0.66250E+0004 -0.28689E+0004  0.10516E-0008 -0.35117E-0009  0.12466E-0008
  0.67068E+0004 -0.28677E+0004  0.11490E-0008 -0.29767E-0009  0.12894E-0008
  0.67500E+0004 -0.28671E+0004  0.11944E-0008 -0.27068E-0009  0.13214E-0008
  0.65000E+0004 -0.28426E+0004  0.10239E-0008 -0.47603E-0009  0.15281E-0008
  0.65432E+0004 -0.28418E+0004  0.10751E-0008 -0.44292E-0009  0.15135E-0008
  0.66250E+0004 -0.28403E+0004  0.11374E-0008 -0.38305E-0009  0.14737E-0008
  0.67068E+0004 -0.28388E+0004  0.11569E-0008 -0.32840E-0009  0.14273E-0008
  0.67500E+0004 -0.28380E+0004  0.11511E-0008 -0.30045E-0009  0.14013E-0008
  0.65000E+0004 -0.28277E+0004  0.10927E-0008 -0.48783E-0009  0.16805E-0008
  0.65432E+0004 -0.28268E+0004  0.11359E-0008 -0.45510E-0009  0.16565E-0008
  0.66250E+0004 -0.28252E+0004  0.11709E-0008 -0.39555E-0009  0.15851E-0008
  0.67068E+0004 -0.28236E+0004  0.11476E-0008 -0.34078E-0009  0.14899E-0008
  0.67500E+0004 -0.28227E+0004  0.11137E-0008 -0.31261E-0009  0.14322E-0008
  0.67500E+0004 -0.29114E+0004  0.11834E-0008 -0.20832E-0009  0.11447E-0008
  0.67932E+0004 -0.29109E+0004  0.12981E-0008 -0.18592E-0009  0.12652E-0008
  0.68750E+0004 -0.29099E+0004  0.15049E-0008 -0.14432E-0009  0.15053E-0008
  0.69568E+0004 -0.29090E+0004  0.16667E-0008 -0.10317E-0009  0.17222E-0008
  0.70000E+0004 -0.29085E+0004  0.17216E-0008 -0.80946E-0010  0.18118E-0008
  0.67500E+0004 -0.28961E+0004  0.11981E-0008 -0.23214E-0009  0.12130E-0008
  0.67932E+0004 -0.28955E+0004  0.12886E-0008 -0.20845E-0009  0.13066E-0008
  0.68750E+0004 -0.28944E+0004  0.14439E-0008 -0.16433E-0009  0.14914E-0008
  0.69568E+0004 -0.28933E+0004  0.15507E-0008 -0.12097E-0009  0.16514E-0008
  0.70000E+0004 -0.28927E+0004  0.15763E-0008 -0.97816E-0010  0.17115E-0008
  0.67500E+0004 -0.28671E+0004  0.11944E-0008 -0.27068E-0009  0.13214E-0008
  0.67932E+0004 -0.28663E+0004  0.12331E-0008 -0.24515E-0009  0.13576E-0008
  0.68750E+0004 -0.28649E+0004  0.12805E-0008 -0.19744E-0009  0.14246E-0008
  0.69568E+0004 -0.28635E+0004  0.12744E-0008 -0.15092E-0009  0.14644E-0008
  0.70000E+0004 -0.28628E+0004  0.12415E-0008 -0.12649E-0009  0.14632E-0008
  0.67500E+0004 -0.28380E+0004  0.11511E-0008 -0.30045E-0009  0.14013E-0008
  0.67932E+0004 -0.28371E+0004  0.11332E-0008 -0.27383E-0009  0.13742E-0008
  0.68750E+0004 -0.28354E+0004  0.10635E-0008 -0.22398E-0009  0.13113E-0008
  0.69568E+0004 -0.28337E+0004  0.93803E-0009 -0.17559E-0009  0.12198E-0008
  0.70000E+0004 -0.28329E+0004  0.84517E-0009 -0.15049E-0009  0.11529E-0008
  0.67500E+0004 -0.28227E+0004  0.11137E-0008 -0.31261E-0009  0.14322E-0008
  0.67932E+0004 -0.28218E+0004  0.10648E-0008 -0.28570E-0009  0.13702E-0008
  0.68750E+0004 -0.28199E+0004  0.93164E-0009 -0.23524E-0009  0.12361E-0008
  0.69568E+0004 -0.28180E+0004  0.74262E-0009 -0.18636E-0009  0.10730E-0008
  0.70000E+0004 -0.28171E+0004  0.61852E-0009 -0.16113E-0009  0.97063E-0009
  0.70000E+0004 -0.29085E+0004  0.17216E-0008 -0.80946E-0010  0.18118E-0008
  0.70432E+0004 -0.29080E+0004  0.17483E-0008 -0.58964E-0010  0.18761E-0008
  0.71250E+0004 -0.29070E+0004  0.17094E-0008 -0.17288E-0010  0.19120E-0008
  0.72068E+0004 -0.29060E+0004  0.15428E-0008  0.21817E-0010  0.18218E-0008
  0.72500E+0004 -0.29054E+0004  0.14042E-0008  0.40794E-0010  0.17228E-0008
  0.70000E+0004 -0.28927E+0004  0.15763E-0008 -0.97816E-0010  0.17115E-0008
  0.70432E+0004 -0.28921E+0004  0.15740E-0008 -0.75032E-0010  0.17472E-0008
  0.71250E+0004 -0.28909E+0004  0.14824E-0008 -0.32518E-0010  0.17323E-0008
  0.72068E+0004 -0.28897E+0004  0.12674E-0008  0.67539E-0011  0.15968E-0008
  0.72500E+0004 -0.28891E+0004  0.11052E-0008  0.25503E-0010  0.14765E-0008
  0.70000E+0004 -0.28628E+0004  0.12415E-0008 -0.12649E-0009  0.14632E-0008
  0.70432E+0004 -0.28620E+0004  0.11828E-0008 -0.10259E-0009  0.14405E-0008
  0.71250E+0004 -0.28605E+0004  0.99347E-0009 -0.59077E-0010  0.13258E-0008
  0.72068E+0004 -0.28590E+0004  0.69629E-0009 -0.19850E-0010  0.11080E-0008
  0.72500E+0004 -0.28582E+0004  0.49782E-0009 -0.16417E-0011  0.95180E-0009
  0.70000E+0004 -0.28329E+0004  0.84517E-0009 -0.15049E-0009  0.11529E-0008
  0.70432E+0004 -0.28319E+0004  0.73041E-0009 -0.12601E-0009  0.10686E-0008
  0.71250E+0004 -0.28300E+0004  0.45003E-0009 -0.82278E-0010  0.85353E-0009
  0.72068E+0004 -0.28282E+0004  0.86530E-0010 -0.43620E-0010  0.56087E-0009
  0.72500E+0004 -0.28272E+0004 -0.13623E-0009 -0.26143E-0010  0.37632E-0009
  0.70000E+0004 -0.28171E+0004  0.61852E-0009 -0.16113E-0009  0.97063E-0009
  0.70432E+0004 -0.28160E+0004  0.47523E-0009 -0.13654E-0009  0.85358E-0009
  0.71250E+0004 -0.28140E+0004  0.15102E-0009 -0.93009E-0010  0.58690E-0009
  0.72068E+0004 -0.28120E+0004 -0.24010E-0009 -0.54873E-0010  0.25894E-0009
  0.72500E+0004 -0.28109E+0004 -0.47049E-0009 -0.37861E-0010  0.62806E-0010
  0.72500E+0004 -0.29054E+0004  0.14042E-0008  0.40794E-0010  0.17228E-0008
  0.72932E+0004 -0.29049E+0004  0.12334E-0008  0.57838E-0010  0.15918E-0008
  0.73750E+0004 -0.29038E+0004  0.83765E-0009  0.84974E-0010  0.12684E-0008
  0.74568E+0004 -0.29027E+0004  0.38105E-0009  0.10473E-0009  0.87931E-0009
  0.75000E+0004 -0.29021E+0004  0.12993E-0009  0.11267E-0009  0.66024E-0009
  0.72500E+0004 -0.28891E+0004  0.11052E-0008  0.25503E-0010  0.14765E-0008
  0.72932E+0004 -0.28884E+0004  0.91243E-0009  0.42325E-0010  0.13257E-0008
  0.73750E+0004 -0.28872E+0004  0.47991E-0009  0.68582E-0010  0.97022E-0009
  0.74568E+0004 -0.28859E+0004 -0.56312E-0011  0.87281E-0010  0.55736E-0009
  0.75000E+0004 -0.28852E+0004 -0.26830E-0009  0.94496E-0010  0.32985E-0009
  0.72500E+0004 -0.28582E+0004  0.49782E-0009 -0.16417E-0011  0.95180E-0009
  0.72932E+0004 -0.28573E+0004  0.27354E-0009  0.14667E-0010  0.77012E-0009
  0.73750E+0004 -0.28557E+0004 -0.20466E-0009  0.39174E-0010  0.37115E-0009
  0.74568E+0004 -0.28541E+0004 -0.71710E-0009  0.55832E-0010 -0.65078E-0010
  0.75000E+0004 -0.28532E+0004 -0.98627E-0009  0.61657E-0010 -0.29626E-0009
  0.72500E+0004 -0.28272E+0004 -0.13623E-0009 -0.26143E-0010  0.37632E-0009
  0.72932E+0004 -0.28262E+0004 -0.37760E-0009 -0.10496E-0010  0.17347E-0009
  0.73750E+0004 -0.28242E+0004 -0.86878E-0009  0.12081E-0010 -0.24514E-0009
  0.74568E+0004 -0.28222E+0004 -0.13710E-0008  0.26569E-0010 -0.67600E-0009
  0.75000E+0004 -0.28212E+0004 -0.16264E-0008  0.30957E-0010 -0.89481E-0009
  0.72500E+0004 -0.28109E+0004 -0.47049E-0009 -0.37861E-0010  0.62806E-0010
  0.72932E+0004 -0.28097E+0004 -0.71483E-0009 -0.22632E-0010 -0.14698E-0009
  0.73750E+0004 -0.28076E+0004 -0.11996E-0008 -0.11650E-0011 -0.56615E-0009
  0.74568E+0004 -0.28054E+0004 -0.16818E-0008  0.12112E-0010 -0.98286E-0009
  0.75000E+0004 -0.28043E+0004 -0.19222E-0008  0.15715E-0010 -0.11890E-0008
  0.75000E+0004 -0.29021E+0004  0.12993E-0009  0.11267E-0009  0.66024E-0009
  0.75432E+0004 -0.29015E+0004 -0.12065E-0009  0.11899E-0009  0.43949E-0009
  0.76250E+0004 -0.29004E+0004 -0.57443E-0009  0.12870E-0009  0.30831E-0010
  0.77068E+0004 -0.28992E+0004 -0.97690E-0009  0.13726E-0009 -0.34365E-0009
  0.77500E+0004 -0.28986E+0004 -0.11636E-0008  0.14223E-0009 -0.52414E-0009
  0.75000E+0004 -0.28852E+0004 -0.26830E-0009  0.94496E-0010  0.32985E-0009
  0.75432E+0004 -0.28845E+0004 -0.52754E-0009  0.10016E-0009  0.10376E-0009
  0.76250E+0004 -0.28832E+0004 -0.98843E-0009  0.10826E-0009 -0.30473E-0009
  0.77068E+0004 -0.28818E+0004 -0.13842E-0008  0.11498E-0009 -0.66408E-0009
  0.77500E+0004 -0.28811E+0004 -0.15614E-0008  0.11882E-0009 -0.83027E-0009
  0.75000E+0004 -0.28532E+0004 -0.98627E-0009  0.61657E-0010 -0.29626E-0009
  0.75432E+0004 -0.28523E+0004 -0.12465E-0008  0.66032E-0010 -0.51999E-0009
  0.76250E+0004 -0.28505E+0004 -0.16933E-0008  0.71054E-0010 -0.90531E-0009
  0.77068E+0004 -0.28488E+0004 -0.20526E-0008  0.74284E-0010 -0.12158E-0008
  0.77500E+0004 -0.28479E+0004 -0.22014E-0008  0.75983E-0010 -0.13458E-0008
  0.75000E+0004 -0.28212E+0004 -0.16264E-0008  0.30957E-0010 -0.89481E-0009
  0.75432E+0004 -0.28200E+0004 -0.18677E-0008  0.34006E-0010 -0.11001E-0008
  0.76250E+0004 -0.28179E+0004 -0.22651E-0008  0.35877E-0010 -0.14335E-0008
  0.77068E+0004 -0.28158E+0004 -0.25586E-0008  0.35595E-0010 -0.16709E-0008
  0.77500E+0004 -0.28147E+0004 -0.26665E-0008  0.35159E-0010 -0.17542E-0008
  0.75000E+0004 -0.28043E+0004 -0.19222E-0008  0.15715E-0010 -0.11890E-0008
  0.75432E+0004 -0.28030E+0004 -0.21459E-0008  0.18038E-0010 -0.13785E-0008
  0.76250E+0004 -0.28007E+0004 -0.25040E-0008  0.18215E-0010 -0.16738E-0008
  0.77068E+0004 -0.27984E+0004 -0.27523E-0008  0.16055E-0010 -0.18642E-0008
  0.77500E+0004 -0.27972E+0004 -0.28343E-0008  0.14487E-0010 -0.19194E-0008
  0.77500E+0004 -0.28986E+0004 -0.11636E-0008  0.14223E-0009 -0.52414E-0009
  0.77932E+0004 -0.28979E+0004 -0.13325E-0008  0.14718E-0009 -0.69168E-0009
  0.78750E+0004 -0.28967E+0004 -0.16041E-0008  0.15799E-0009 -0.97746E-0009
  0.79568E+0004 -0.28954E+0004 -0.18213E-0008  0.16883E-0009 -0.12268E-0008
  0.80000E+0004 -0.28947E+0004 -0.19194E-0008  0.17423E-0009 -0.13482E-0008
  0.77500E+0004 -0.28811E+0004 -0.15614E-0008  0.11882E-0009 -0.83027E-0009
  0.77932E+0004 -0.28803E+0004 -0.17168E-0008  0.12263E-0009 -0.97927E-0009
  0.78750E+0004 -0.28788E+0004 -0.19517E-0008  0.13124E-0009 -0.12191E-0008
  0.79568E+0004 -0.28773E+0004 -0.21192E-0008  0.14025E-0009 -0.14109E-0008
  0.80000E+0004 -0.28765E+0004 -0.21869E-0008  0.14500E-0009 -0.14987E-0008
  0.77500E+0004 -0.28479E+0004 -0.22014E-0008  0.75983E-0010 -0.13458E-0008
  0.77932E+0004 -0.28469E+0004 -0.23217E-0008  0.77669E-0010 -0.14516E-0008
  0.78750E+0004 -0.28450E+0004 -0.24735E-0008  0.82150E-0010 -0.15918E-0008
  0.79568E+0004 -0.28431E+0004 -0.25378E-0008  0.87715E-0010 -0.16652E-0008
  0.80000E+0004 -0.28421E+0004 -0.25444E-0008  0.91183E-0010 -0.16854E-0008
  0.77500E+0004 -0.28147E+0004 -0.26665E-0008  0.35159E-0010 -0.17542E-0008
  0.77932E+0004 -0.28135E+0004 -0.27414E-0008  0.34740E-0010 -0.18079E-0008
  0.78750E+0004 -0.28112E+0004 -0.27962E-0008  0.35121E-0010 -0.18366E-0008
  0.79568E+0004 -0.28088E+0004 -0.27509E-0008  0.37224E-0010 -0.17851E-0008
  0.80000E+0004 -0.28076E+0004 -0.26955E-0008  0.39344E-0010 -0.17360E-0008
  0.77500E+0004 -0.27972E+0004 -0.28343E-0008  0.14487E-0010 -0.19194E-0008
  0.77932E+0004 -0.27958E+0004 -0.28820E-0008  0.12959E-0010 -0.19430E-0008
  0.78750E+0004 -0.27933E+0004 -0.28822E-0008  0.11160E-0010 -0.19101E-0008
  0.79568E+0004 -0.27908E+0004 -0.27789E-0008  0.11400E-0010 -0.17927E-0008
  0.80000E+0004 -0.27894E+0004 -0.26918E-0008  0.12760E-0010 -0.17078E-0008
  0.80000E+0004 -0.28947E+0004 -0.19194E-0008  0.17423E-0009 -0.13482E-0008
  0.80432E+0004 -0.28940E+0004 -0.20096E-0008  0.17832E-0009 -0.14638E-0008
  0.81250E+0004 -0.28927E+0004 -0.21644E-0008  0.18291E-0009 -0.16728E-0008
  0.82068E+0004 -0.28913E+0004 -0.23057E-0008  0.18100E-0009 -0.18703E-0008
  0.82500E+0004 -0.28906E+0004 -0.23767E-0008  0.17717E-0009 -0.19705E-0008
  0.80000E+0004 -0.28765E+0004 -0.21869E-0008  0.14500E-0009 -0.14987E-0008
  0.80432E+0004 -0.28757E+0004 -0.22442E-0008  0.14870E-0009 -0.15792E-0008
  0.81250E+0004 -0.28741E+0004 -0.23324E-0008  0.15377E-0009 -0.17204E-0008
  0.82068E+0004 -0.28725E+0004 -0.24044E-0008  0.15415E-0009 -0.18520E-0008
  0.82500E+0004 -0.28717E+0004 -0.24388E-0008  0.15239E-0009 -0.19194E-0008
  0.80000E+0004 -0.28421E+0004 -0.25444E-0008  0.91183E-0010 -0.16854E-0008
  0.80432E+0004 -0.28410E+0004 -0.25368E-0008  0.94094E-0010 -0.16957E-0008
  0.81250E+0004 -0.28390E+0004 -0.24946E-0008  0.99768E-0010 -0.17019E-0008
  0.82068E+0004 -0.28369E+0004 -0.24317E-0008  0.10397E-0009 -0.17014E-0008
  0.82500E+0004 -0.28359E+0004 -0.23950E-0008  0.10576E-0009 -0.17026E-0008
  0.80000E+0004 -0.28076E+0004 -0.26955E-0008  0.39344E-0010 -0.17360E-0008
  0.80432E+0004 -0.28063E+0004 -0.26230E-0008  0.41359E-0010 -0.16751E-0008
  0.81250E+0004 -0.28038E+0004 -0.24535E-0008  0.47221E-0010 -0.15459E-0008
  0.82068E+0004 -0.28014E+0004 -0.22604E-0008  0.54544E-0010 -0.14137E-0008
  0.82500E+0004 -0.28001E+0004 -0.21552E-0008  0.59410E-0010 -0.13486E-0008
  0.80000E+0004 -0.27894E+0004 -0.26918E-0008  0.12760E-0010 -0.17078E-0008
  0.80432E+0004 -0.27880E+0004 -0.25868E-0008  0.14241E-0010 -0.16107E-0008
  0.81250E+0004 -0.27853E+0004 -0.23545E-0008  0.20007E-0010 -0.14133E-0008
  0.82068E+0004 -0.27826E+0004 -0.20982E-0008  0.28663E-0010 -0.12153E-0008
  0.82500E+0004 -0.27812E+0004 -0.19600E-0008  0.34937E-0010 -0.11171E-0008
  0.82500E+0004 -0.28906E+0004 -0.23767E-0008  0.17717E-0009 -0.19705E-0008
  0.82932E+0004 -0.28900E+0004 -0.24447E-0008  0.17129E-0009 -0.20671E-0008
  0.83750E+0004 -0.28887E+0004 -0.25657E-0008  0.15396E-0009 -0.22379E-0008
  0.84568E+0004 -0.28875E+0004 -0.26712E-0008  0.12841E-0009 -0.23858E-0008
  0.85000E+0004 -0.28869E+0004 -0.27184E-0008  0.11112E-0009 -0.24521E-0008
  0.82500E+0004 -0.28717E+0004 -0.24388E-0008  0.15239E-0009 -0.19194E-0008
  0.82932E+0004 -0.28709E+0004 -0.24711E-0008  0.14907E-0009 -0.19851E-0008
  0.83750E+0004 -0.28695E+0004 -0.25272E-0008  0.13818E-0009 -0.21035E-0008
  0.84568E+0004 -0.28681E+0004 -0.25723E-0008  0.12058E-0009 -0.22069E-0008
  0.85000E+0004 -0.28674E+0004 -0.25897E-0008  0.10798E-0009 -0.22527E-0008
  0.82500E+0004 -0.28359E+0004 -0.23950E-0008  0.10576E-0009 -0.17026E-0008
  0.82932E+0004 -0.28349E+0004 -0.23578E-0008  0.10687E-0009 -0.17057E-0008
  0.83750E+0004 -0.28331E+0004 -0.22869E-0008  0.10731E-0009 -0.17160E-0008
  0.84568E+0004 -0.28313E+0004 -0.22134E-0008  0.10389E-0009 -0.17258E-0008
  0.85000E+0004 -0.28304E+0004 -0.21723E-0008  0.99781E-0010 -0.17281E-0008
  0.82500E+0004 -0.28001E+0004 -0.21552E-0008  0.59410E-0010 -0.13486E-0008
  0.82932E+0004 -0.27989E+0004 -0.20512E-0008  0.64403E-0010 -0.12887E-0008
  0.83750E+0004 -0.27967E+0004 -0.18578E-0008  0.75027E-0010 -0.11893E-0008
  0.84568E+0004 -0.27945E+0004 -0.16697E-0008  0.84680E-0010 -0.11026E-0008
  0.85000E+0004 -0.27934E+0004 -0.15718E-0008  0.88544E-0010 -0.10596E-0008
  0.82500E+0004 -0.27812E+0004 -0.19600E-0008  0.34937E-0010 -0.11171E-0008
  0.82932E+0004 -0.27799E+0004 -0.18238E-0008  0.41760E-0010 -0.10260E-0008
  0.83750E+0004 -0.27775E+0004 -0.15715E-0008  0.57283E-0010 -0.87180E-0009
  0.84568E+0004 -0.27751E+0004 -0.13279E-0008  0.73367E-0010 -0.73667E-0009
  0.85000E+0004 -0.27738E+0004 -0.12026E-0008  0.81226E-0010 -0.67092E-0009
  0.85000E+0004 -0.28869E+0004 -0.27184E-0008  0.11112E-0009 -0.24521E-0008
  0.85432E+0004 -0.28865E+0004 -0.27597E-0008  0.91602E-0010 -0.25109E-0008
  0.86250E+0004 -0.28856E+0004 -0.28188E-0008  0.44852E-0010 -0.25942E-0008
  0.87068E+0004 -0.28848E+0004 -0.28518E-0008 -0.15837E-0010 -0.26385E-0008
  0.87500E+0004 -0.28844E+0004 -0.28598E-0008 -0.55088E-0010 -0.26461E-0008
  0.85000E+0004 -0.28674E+0004 -0.25897E-0008  0.10798E-0009 -0.22527E-0008
  0.85432E+0004 -0.28669E+0004 -0.26037E-0008  0.93205E-0010 -0.22939E-0008
  0.86250E+0004 -0.28659E+0004 -0.26143E-0008  0.55539E-0010 -0.23477E-0008
  0.87068E+0004 -0.28649E+0004 -0.26023E-0008  0.31233E-0011 -0.23659E-0008
  0.87500E+0004 -0.28644E+0004 -0.25874E-0008 -0.32317E-0010 -0.23600E-0008
  0.85000E+0004 -0.28304E+0004 -0.21723E-0008  0.99781E-0010 -0.17281E-0008
  0.85432E+0004 -0.28297E+0004 -0.21327E-0008  0.93688E-0010 -0.17314E-0008
  0.86250E+0004 -0.28285E+0004 -0.20495E-0008  0.72984E-0010 -0.17226E-0008
  0.87068E+0004 -0.28272E+0004 -0.19520E-0008  0.36497E-0010 -0.16863E-0008
  0.87500E+0004 -0.28265E+0004 -0.18944E-0008  0.86590E-0011 -0.16538E-0008
  0.85000E+0004 -0.27934E+0004 -0.15718E-0008  0.88544E-0010 -0.10596E-0008
  0.85432E+0004 -0.27925E+0004 -0.14807E-0008  0.90722E-0010 -0.10233E-0008
  0.86250E+0004 -0.27910E+0004 -0.13078E-0008  0.86606E-0010 -0.94915E-0009
  0.87068E+0004 -0.27895E+0004 -0.11307E-0008  0.66318E-0010 -0.85798E-0009
  0.87500E+0004 -0.27887E+0004 -0.10346E-0008  0.46547E-0010 -0.79977E-0009
  0.85000E+0004 -0.27738E+0004 -0.12026E-0008  0.81226E-0010 -0.67092E-0009
  0.85432E+0004 -0.27729E+0004 -0.10867E-0008  0.87588E-0010 -0.61455E-0009
  0.86250E+0004 -0.27713E+0004 -0.87097E-0009  0.92045E-0010 -0.50763E-0009
  0.87068E+0004 -0.27696E+0004 -0.65646E-0009  0.80375E-0010 -0.38947E-0009
  0.87500E+0004 -0.27687E+0004 -0.54283E-0009  0.65025E-0010 -0.31907E-0009
  0.87500E+0004 -0.28844E+0004 -0.28598E-0008 -0.55088E-0010 -0.26461E-0008
  0.87932E+0004 -0.28840E+0004 -0.28637E-0008 -0.99058E-0010 -0.26454E-0008
  0.88750E+0004 -0.28834E+0004 -0.28615E-0008 -0.19873E-0009 -0.26196E-0008
  0.89568E+0004 -0.28828E+0004 -0.28547E-0008 -0.31812E-0009 -0.25701E-0008
  0.90000E+0004 -0.28825E+0004 -0.28526E-0008 -0.38862E-0009 -0.25377E-0008
  0.87500E+0004 -0.28644E+0004 -0.25874E-0008 -0.32317E-0010 -0.23600E-0008
  0.87932E+0004 -0.28640E+0004 -0.25693E-0008 -0.73105E-0010 -0.23464E-0008
  0.88750E+0004 -0.28633E+0004 -0.25255E-0008 -0.16865E-0009 -0.22943E-0008
  0.89568E+0004 -0.28626E+0004 -0.24765E-0008 -0.28699E-0009 -0.22150E-0008
  0.90000E+0004 -0.28622E+0004 -0.24518E-0008 -0.35833E-0009 -0.21654E-0008
  0.87500E+0004 -0.28265E+0004 -0.18944E-0008  0.86590E-0011 -0.16538E-0008
  0.87932E+0004 -0.28261E+0004 -0.18365E-0008 -0.25554E-0010 -0.16153E-0008
  0.88750E+0004 -0.28251E+0004 -0.17189E-0008 -0.11176E-0009 -0.15155E-0008
  0.89568E+0004 -0.28242E+0004 -0.15969E-0008 -0.22608E-0009 -0.13846E-0008
  0.90000E+0004 -0.28237E+0004 -0.15337E-0008 -0.29775E-0009 -0.13056E-0008
  0.87500E+0004 -0.27887E+0004 -0.10346E-0008  0.46547E-0010 -0.79977E-0009
  0.87932E+0004 -0.27881E+0004 -0.94161E-0009  0.19564E-0010 -0.73835E-0009
  0.88750E+0004 -0.27870E+0004 -0.76170E-0009 -0.55402E-0010 -0.59713E-0009
  0.89568E+0004 -0.27858E+0004 -0.58062E-0009 -0.16306E-0009 -0.42460E-0009
  0.90000E+0004 -0.27852E+0004 -0.48713E-0009 -0.23342E-0009 -0.32270E-0009
  0.87500E+0004 -0.27687E+0004 -0.54283E-0009  0.65025E-0010 -0.31907E-0009
  0.87932E+0004 -0.27681E+0004 -0.43418E-0009  0.42102E-0010 -0.24706E-0009
  0.88750E+0004 -0.27668E+0004 -0.22758E-0009 -0.26207E-0010 -0.87951E-0010
  0.89568E+0004 -0.27656E+0004 -0.22570E-0010 -0.12933E-0009  0.10134E-0009
  0.90000E+0004 -0.27649E+0004  0.82824E-0010 -0.19834E-0009  0.21212E-0009
  0.90000E+0004 -0.28825E+0004 -0.28526E-0008 -0.38862E-0009 -0.25377E-0008
  0.90432E+0004 -0.28821E+0004 -0.28527E-0008 -0.46260E-0009 -0.25036E-0008
  0.91250E+0004 -0.28815E+0004 -0.28617E-0008 -0.60943E-0009 -0.24387E-0008
  0.92068E+0004 -0.28809E+0004 -0.28822E-0008 -0.75445E-0009 -0.23818E-0008
  0.92500E+0004 -0.28805E+0004 -0.28957E-0008 -0.82567E-0009 -0.23567E-0008
  0.90000E+0004 -0.28622E+0004 -0.24518E-0008 -0.35833E-0009 -0.21654E-0008
  0.90432E+0004 -0.28618E+0004 -0.24294E-0008 -0.43417E-0009 -0.21131E-0008
  0.91250E+0004 -0.28610E+0004 -0.23970E-0008 -0.58748E-0009 -0.20119E-0008
  0.92068E+0004 -0.28603E+0004 -0.23799E-0008 -0.74276E-0009 -0.19187E-0008
  0.92500E+0004 -0.28599E+0004 -0.23761E-0008 -0.82084E-0009 -0.18758E-0008
  0.90000E+0004 -0.28237E+0004 -0.15337E-0008 -0.29775E-0009 -0.13056E-0008
  0.90432E+0004 -0.28232E+0004 -0.14730E-0008 -0.37577E-0009 -0.12224E-0008
  0.91250E+0004 -0.28223E+0004 -0.13698E-0008 -0.53862E-0009 -0.10598E-0008
  0.92068E+0004 -0.28213E+0004 -0.12882E-0008 -0.71055E-0009 -0.90499E-0009
  0.92500E+0004 -0.28208E+0004 -0.12549E-0008 -0.80024E-0009 -0.83144E-0009
  0.90000E+0004 -0.27852E+0004 -0.48713E-0009 -0.23342E-0009 -0.32270E-0009
  0.90432E+0004 -0.27846E+0004 -0.39633E-0009 -0.31185E-0009 -0.21551E-0009
  0.91250E+0004 -0.27835E+0004 -0.23806E-0009 -0.48056E-0009 -0.50907E-0011
  0.92068E+0004 -0.27823E+0004 -0.10630E-0009 -0.66537E-0009  0.19821E-0009
  0.92500E+0004 -0.27817E+0004 -0.50095E-0010 -0.76468E-0009  0.29616E-0009
  0.90000E+0004 -0.27649E+0004  0.82824E-0010 -0.19834E-0009  0.21212E-0009
  0.90432E+0004 -0.27643E+0004  0.18519E-0009 -0.27627E-0009  0.32850E-0009
  0.91250E+0004 -0.27630E+0004  0.36442E-0009 -0.44658E-0009  0.55720E-0009
  0.92068E+0004 -0.27617E+0004  0.51510E-0009 -0.63658E-0009  0.77939E-0009
  0.92500E+0004 -0.27611E+0004  0.57985E-0009 -0.74011E-0009  0.88700E-0009
  0.92500E+0004 -0.28805E+0004 -0.28957E-0008 -0.82567E-0009 -0.23567E-0008
  0.92932E+0004 -0.28802E+0004 -0.29102E-0008 -0.89034E-0009 -0.23370E-0008
  0.93750E+0004 -0.28797E+0004 -0.29293E-0008 -0.98641E-0009 -0.23106E-0008
  0.94568E+0004 -0.28792E+0004 -0.29230E-0008 -0.10358E-0008 -0.22959E-0008
  0.95000E+0004 -0.28789E+0004 -0.29035E-0008 -0.10388E-0008 -0.22910E-0008
  0.92500E+0004 -0.28599E+0004 -0.23761E-0008 -0.82084E-0009 -0.18758E-0008
  0.92932E+0004 -0.28596E+0004 -0.23764E-0008 -0.89326E-0009 -0.18402E-0008
  0.93750E+0004 -0.28589E+0004 -0.23766E-0008 -0.10062E-0008 -0.17896E-0008
  0.94568E+0004 -0.28583E+0004 -0.23638E-0008 -0.10743E-0008 -0.17607E-0008
  0.95000E+0004 -0.28579E+0004 -0.23459E-0008 -0.10877E-0008 -0.17526E-0008
  0.92500E+0004 -0.28208E+0004 -0.12549E-0008 -0.80024E-0009 -0.83144E-0009
  0.92932E+0004 -0.28204E+0004 -0.12306E-0008 -0.88603E-0009 -0.76850E-0009
  0.93750E+0004 -0.28195E+0004 -0.11991E-0008 -0.10287E-0008 -0.67652E-0009
  0.94568E+0004 -0.28187E+0004 -0.11776E-0008 -0.11310E-0008 -0.62445E-0009
  0.95000E+0004 -0.28183E+0004 -0.11651E-0008 -0.11635E-0008 -0.61260E-0009
  0.92500E+0004 -0.27817E+0004 -0.50095E-0010 -0.76468E-0009  0.29616E-0009
  0.92932E+0004 -0.27812E+0004 -0.68383E-0011 -0.86199E-0009  0.38104E-0009
  0.93750E+0004 -0.27802E+0004  0.47821E-0010 -0.10312E-0008  0.50612E-0009
  0.94568E+0004 -0.27792E+0004  0.71506E-0010 -0.11652E-0008  0.57526E-0009
  0.95000E+0004 -0.27786E+0004  0.75476E-0010 -0.12159E-0008  0.58824E-0009
  0.92500E+0004 -0.27611E+0004  0.57985E-0009 -0.74011E-0009  0.88700E-0009
  0.92932E+0004 -0.27605E+0004  0.63003E-0009 -0.84266E-0009  0.98068E-0009
  0.93750E+0004 -0.27594E+0004  0.69229E-0009 -0.10244E-0008  0.11190E-0008
  0.94568E+0004 -0.27583E+0004  0.71396E-0009 -0.11739E-0008  0.11944E-0008
  0.95000E+0004 -0.27577E+0004  0.71224E-0009 -0.12338E-0008  0.12071E-0008
  0.95000E+0004 -0.28789E+0004 -0.29035E-0008 -0.10388E-0008 -0.22910E-0008
  0.95432E+0004 -0.28788E+0004 -0.28751E-0008 -0.10239E-0008 -0.22918E-0008
  0.96250E+0004 -0.28786E+0004 -0.27773E-0008 -0.94515E-0009 -0.22935E-0008
  0.97068E+0004 -0.28784E+0004 -0.26209E-0008 -0.80232E-0009 -0.22927E-0008
  0.97500E+0004 -0.28783E+0004 -0.25173E-0008 -0.70387E-0009 -0.22913E-0008
  0.95000E+0004 -0.28579E+0004 -0.23459E-0008 -0.10877E-0008 -0.17526E-0008
  0.95432E+0004 -0.28578E+0004 -0.23240E-0008 -0.10833E-0008 -0.17548E-0008
  0.96250E+0004 -0.28576E+0004 -0.22463E-0008 -0.10238E-0008 -0.17658E-0008
  0.97068E+0004 -0.28574E+0004 -0.21172E-0008 -0.89865E-0009 -0.17815E-0008
  0.97500E+0004 -0.28573E+0004 -0.20296E-0008 -0.80850E-0009 -0.17904E-0008
  0.95000E+0004 -0.28183E+0004 -0.11651E-0008 -0.11635E-0008 -0.61260E-0009
  0.95432E+0004 -0.28182E+0004 -0.11580E-0008 -0.11787E-0008 -0.61957E-0009
  0.96250E+0004 -0.28179E+0004 -0.11251E-0008 -0.11560E-0008 -0.65450E-0009
  0.97068E+0004 -0.28177E+0004 -0.10575E-0008 -0.10655E-0008 -0.70954E-0009
  0.97500E+0004 -0.28175E+0004 -0.10065E-0008 -0.99200E-0009 -0.74343E-0009
  0.95000E+0004 -0.27786E+0004  0.75476E-0010 -0.12159E-0008  0.58824E-0009
  0.95432E+0004 -0.27785E+0004  0.65211E-0010 -0.12501E-0008  0.57464E-0009
  0.96250E+0004 -0.27782E+0004  0.47804E-0010 -0.12641E-0008  0.51182E-0009
  0.97068E+0004 -0.27779E+0004  0.46116E-0010 -0.12090E-0008  0.41169E-0009
  0.97500E+0004 -0.27777E+0004  0.55383E-0010 -0.11529E-0008  0.34900E-0009
  0.95000E+0004 -0.27577E+0004  0.71224E-0009 -0.12338E-0008  0.12071E-0008
  0.95432E+0004 -0.27576E+0004  0.69232E-0009 -0.12776E-0008  0.11897E-0008
  0.96250E+0004 -0.27572E+0004  0.64757E-0009 -0.13105E-0008  0.11121E-0008
  0.97068E+0004 -0.27569E+0004  0.60825E-0009 -0.12741E-0008  0.98799E-0009
  0.97500E+0004 -0.27567E+0004  0.59466E-0009 -0.12275E-0008  0.90987E-0009
  0.97500E+0004 -0.28783E+0004 -0.25173E-0008 -0.70387E-0009 -0.22913E-0008
  0.97932E+0004 -0.28786E+0004 -0.24092E-0008 -0.59056E-0009 -0.22970E-0008
  0.98750E+0004 -0.28790E+0004 -0.21841E-0008 -0.34936E-0009 -0.23089E-0008
  0.99568E+0004 -0.28795E+0004 -0.19577E-0008 -0.94310E-0010 -0.23262E-0008
  0.10000E+0005 -0.28797E+0004 -0.18481E-0008  0.36726E-0010 -0.23384E-0008
  0.97500E+0004 -0.28573E+0004 -0.20296E-0008 -0.80850E-0009 -0.17904E-0008
  0.97932E+0004 -0.28576E+0004 -0.19400E-0008 -0.70238E-0009 -0.18093E-0008
  0.98750E+0004 -0.28581E+0004 -0.17493E-0008 -0.47180E-0009 -0.18462E-0008
  0.99568E+0004 -0.28587E+0004 -0.15550E-0008 -0.22294E-0009 -0.18884E-0008
  0.10000E+0005 -0.28590E+0004 -0.14616E-0008 -0.93294E-0010 -0.19140E-0008
  0.97500E+0004 -0.28175E+0004 -0.10065E-0008 -0.99200E-0009 -0.74343E-0009
  0.97932E+0004 -0.28179E+0004 -0.95853E-0009 -0.90067E-0009 -0.79277E-0009
  0.98750E+0004 -0.28185E+0004 -0.84607E-0009 -0.69279E-0009 -0.88867E-0009
  0.99568E+0004 -0.28192E+0004 -0.72547E-0009 -0.45854E-0009 -0.98912E-0009
  0.10000E+0005 -0.28196E+0004 -0.66849E-0009 -0.33305E-0009 -0.10451E-0008
  0.97500E+0004 -0.27777E+0004  0.55383E-0010 -0.11529E-0008  0.34900E-0009
  0.97932E+0004 -0.27781E+0004  0.56943E-0010 -0.10776E-0008  0.26574E-0009
  0.98750E+0004 -0.27790E+0004  0.81056E-0010 -0.89531E-0009  0.10340E-0009
  0.99568E+0004 -0.27798E+0004  0.11821E-0009 -0.67901E-0009 -0.62616E-0010
  0.10000E+0005 -0.27802E+0004  0.13458E-0009 -0.55955E-0009 -0.15193E-0009
  0.97500E+0004 -0.27567E+0004  0.59466E-0009 -0.12275E-0008  0.90987E-0009
  0.97932E+0004 -0.27572E+0004  0.57147E-0009 -0.11610E-0008  0.80899E-0009
  0.98750E+0004 -0.27581E+0004  0.54796E-0009 -0.99316E-0009  0.61165E-0009
  0.99568E+0004 -0.27590E+0004  0.54004E-0009 -0.78754E-0009  0.41101E-0009
  0.10000E+0005 -0.27594E+0004  0.53469E-0009 -0.67196E-0009  0.30429E-0009
  0.10000E+0005 -0.28797E+0004 -0.18481E-0008  0.36726E-0010 -0.23384E-0008
  0.10043E+0005 -0.28803E+0004 -0.17564E-0008  0.16187E-0009 -0.23588E-0008
  0.10125E+0005 -0.28813E+0004 -0.16266E-0008  0.36429E-0009 -0.23994E-0008
  0.10207E+0005 -0.28824E+0004 -0.15651E-0008  0.50222E-0009 -0.24334E-0008
  0.10250E+0005 -0.28829E+0004 -0.15604E-0008  0.54376E-0009 -0.24436E-0008
  0.10000E+0005 -0.28590E+0004 -0.14616E-0008 -0.93294E-0010 -0.19140E-0008
  0.10043E+0005 -0.28596E+0004 -0.13873E-0008  0.32084E-0010 -0.19500E-0008
  0.10125E+0005 -0.28608E+0004 -0.12910E-0008  0.23851E-0009 -0.20231E-0008
  0.10207E+0005 -0.28621E+0004 -0.12663E-0008  0.38459E-0009 -0.20959E-0008
  0.10250E+0005 -0.28627E+0004 -0.12834E-0008  0.43185E-0009 -0.21299E-0008
  0.10000E+0005 -0.28196E+0004 -0.66849E-0009 -0.33305E-0009 -0.10451E-0008
  0.10043E+0005 -0.28204E+0004 -0.63180E-0009 -0.20879E-0009 -0.11146E-0008
  0.10125E+0005 -0.28220E+0004 -0.60434E-0009  0.24306E-0011 -0.12535E-0008
  0.10207E+0005 -0.28236E+0004 -0.65043E-0009  0.16153E-0009 -0.14004E-0008
  0.10250E+0005 -0.28244E+0004 -0.70769E-0009  0.21854E-0009 -0.14783E-0008
  0.10000E+0005 -0.27802E+0004  0.13458E-0009 -0.55955E-0009 -0.15193E-0009
  0.10043E+0005 -0.27812E+0004  0.13152E-0009 -0.43840E-0009 -0.25633E-0009
  0.10125E+0005 -0.27832E+0004  0.89828E-0010 -0.22605E-0009 -0.46065E-0009
  0.10207E+0005 -0.27851E+0004 -0.21716E-0010 -0.57237E-0010 -0.67612E-0009
  0.10250E+0005 -0.27861E+0004 -0.11417E-0009  0.79560E-0011 -0.79319E-0009
  0.10000E+0005 -0.27594E+0004  0.53469E-0009 -0.67196E-0009  0.30429E-0009
  0.10043E+0005 -0.27606E+0004  0.51131E-0009 -0.55324E-0009  0.18244E-0009
  0.10125E+0005 -0.27627E+0004  0.43564E-0009 -0.34179E-0009 -0.53492E-0010
  0.10207E+0005 -0.27648E+0004  0.29421E-0009 -0.16926E-0009 -0.30058E-0009
  0.10250E+0005 -0.27659E+0004  0.18653E-0009 -0.10043E-0009 -0.43520E-0009
  0.10250E+0005 -0.28829E+0004 -0.15604E-0008  0.54376E-0009 -0.24436E-0008
  0.10293E+0005 -0.28834E+0004 -0.15717E-0008  0.56144E-0009 -0.24435E-0008
  0.10375E+0005 -0.28842E+0004 -0.16304E-0008  0.53218E-0009 -0.24108E-0008
  0.10457E+0005 -0.28851E+0004 -0.17153E-0008  0.42851E-0009 -0.23234E-0008
  0.10500E+0005 -0.28855E+0004 -0.17602E-0008  0.34969E-0009 -0.22520E-0008
  0.10250E+0005 -0.28627E+0004 -0.12834E-0008  0.43185E-0009 -0.21299E-0008
  0.10293E+0005 -0.28633E+0004 -0.13182E-0008  0.45585E-0009 -0.21556E-0008
  0.10375E+0005 -0.28643E+0004 -0.14276E-0008  0.44009E-0009 -0.21786E-0008
  0.10457E+0005 -0.28653E+0004 -0.15708E-0008  0.35061E-0009 -0.21534E-0008
  0.10500E+0005 -0.28658E+0004 -0.16489E-0008  0.27912E-0009 -0.21163E-0008
  0.10250E+0005 -0.28244E+0004 -0.70769E-0009  0.21854E-0009 -0.14783E-0008
  0.10293E+0005 -0.28251E+0004 -0.78504E-0009  0.25358E-0009 -0.15511E-0008
  0.10375E+0005 -0.28264E+0004 -0.98516E-0009  0.26201E-0009 -0.16745E-0008
  0.10457E+0005 -0.28276E+0004 -0.12331E-0008  0.19852E-0009 -0.17618E-0008
  0.10500E+0005 -0.28283E+0004 -0.13715E-0008  0.14064E-0009 -0.17871E-0008
  0.10250E+0005 -0.27861E+0004 -0.11417E-0009  0.79560E-0011 -0.79319E-0009
  0.10293E+0005 -0.27869E+0004 -0.22801E-0009  0.52649E-0010 -0.90753E-0009
  0.10375E+0005 -0.27885E+0004 -0.50475E-0009  0.83079E-0010 -0.11185E-0008
  0.10457E+0005 -0.27900E+0004 -0.84200E-0009  0.44033E-0010 -0.13051E-0008
  0.10500E+0005 -0.27908E+0004 -0.10328E-0008 -0.79760E-0012 -0.13863E-0008
  0.10250E+0005 -0.27659E+0004  0.18653E-0009 -0.10043E-0009 -0.43520E-0009
  0.10293E+0005 -0.27668E+0004  0.57198E-0010 -0.51252E-0010 -0.56801E-0009
  0.10375E+0005 -0.27685E+0004 -0.25164E-0009 -0.10211E-0010 -0.81790E-0009
  0.10457E+0005 -0.27702E+0004 -0.62684E-0009 -0.37097E-0010 -0.10490E-0008
  0.10500E+0005 -0.27711E+0004 -0.84045E-0009 -0.75325E-0010 -0.11558E-0008
  0.10500E+0005 -0.28855E+0004 -0.17602E-0008  0.34969E-0009 -0.22520E-0008
  0.10543E+0005 -0.28859E+0004 -0.17992E-0008  0.25870E-0009 -0.21626E-0008
  0.10625E+0005 -0.28867E+0004 -0.18432E-0008  0.66973E-0010 -0.19464E-0008
  0.10707E+0005 -0.28875E+0004 -0.18293E-0008 -0.12617E-0009 -0.16779E-0008
  0.10750E+0005 -0.28879E+0004 -0.17938E-0008 -0.21995E-0009 -0.15203E-0008
  0.10500E+0005 -0.28658E+0004 -0.16489E-0008  0.27912E-0009 -0.21163E-0008
  0.10543E+0005 -0.28663E+0004 -0.17221E-0008  0.19495E-0009 -0.20610E-0008
  0.10625E+0005 -0.28672E+0004 -0.18323E-0008  0.14462E-0010 -0.19075E-0008
  0.10707E+0005 -0.28680E+0004 -0.18833E-0008 -0.17062E-0009 -0.16956E-0008
  0.10750E+0005 -0.28685E+0004 -0.18803E-0008 -0.26159E-0009 -0.15643E-0008
  0.10500E+0005 -0.28283E+0004 -0.13715E-0008  0.14064E-0009 -0.17871E-0008
  0.10543E+0005 -0.28289E+0004 -0.15075E-0008  0.69261E-0010 -0.17948E-0008
  0.10625E+0005 -0.28301E+0004 -0.17413E-0008 -0.89828E-0010 -0.17586E-0008
  0.10707E+0005 -0.28312E+0004 -0.19168E-0008 -0.25906E-0009 -0.16553E-0008
  0.10750E+0005 -0.28318E+0004 -0.19777E-0008 -0.34430E-0009 -0.15759E-0008
  0.10500E+0005 -0.27908E+0004 -0.10328E-0008 -0.79760E-0012 -0.13863E-0008
  0.10543E+0005 -0.27916E+0004 -0.12244E-0008 -0.59734E-0010 -0.14510E-0008
  0.10625E+0005 -0.27930E+0004 -0.15708E-0008 -0.19760E-0009 -0.15238E-0008
  0.10707E+0005 -0.27944E+0004 -0.18646E-0008 -0.35056E-0009 -0.15251E-0008
  0.10750E+0005 -0.27951E+0004 -0.19884E-0008 -0.42962E-0009 -0.14974E-0008
  0.10500E+0005 -0.27711E+0004 -0.84045E-0009 -0.75325E-0010 -0.11558E-0008
  0.10543E+0005 -0.27719E+0004 -0.10568E-0008 -0.12789E-0009 -0.12470E-0008
  0.10625E+0005 -0.27734E+0004 -0.14551E-0008 -0.25473E-0009 -0.13714E-0008
  0.10707E+0005 -0.27750E+0004 -0.18055E-0008 -0.39903E-0009 -0.14240E-0008
  0.10750E+0005 -0.27758E+0004 -0.19602E-0008 -0.47470E-0009 -0.14223E-0008
  0.10750E+0005 -0.28879E+0004 -0.17938E-0008 -0.21995E-0009 -0.15203E-0008
  0.10793E+0005 -0.28883E+0004 -0.17369E-0008 -0.30367E-0009 -0.13547E-0008
  0.10875E+0005 -0.28892E+0004 -0.15715E-0008 -0.42732E-0009 -0.10286E-0008
  0.10957E+0005 -0.28901E+0004 -0.13368E-0008 -0.49754E-0009 -0.70050E-0009
  0.11000E+0005 -0.28906E+0004 -0.11895E-0008 -0.51235E-0009 -0.53157E-0009
  0.10750E+0005 -0.28685E+0004 -0.18803E-0008 -0.26159E-0009 -0.15643E-0008
  0.10793E+0005 -0.28691E+0004 -0.18542E-0008 -0.34354E-0009 -0.14223E-0008
  0.10875E+0005 -0.28701E+0004 -0.17413E-0008 -0.46659E-0009 -0.11330E-0008
  0.10957E+0005 -0.28711E+0004 -0.15500E-0008 -0.53926E-0009 -0.83179E-0009
  0.11000E+0005 -0.28717E+0004 -0.14215E-0008 -0.55628E-0009 -0.67350E-0009
  0.10750E+0005 -0.28318E+0004 -0.19777E-0008 -0.34430E-0009 -0.15759E-0008
  0.10793E+0005 -0.28325E+0004 -0.20134E-0008 -0.42236E-0009 -0.14815E-0008
  0.10875E+0005 -0.28338E+0004 -0.20088E-0008 -0.54316E-0009 -0.12696E-0008
  0.10957E+0005 -0.28352E+0004 -0.19111E-0008 -0.61935E-0009 -0.10289E-0008
  0.11000E+0005 -0.28359E+0004 -0.18252E-0008 -0.64003E-0009 -0.89648E-0009
  0.10750E+0005 -0.27951E+0004 -0.19884E-0008 -0.42962E-0009 -0.14974E-0008
  0.10793E+0005 -0.27960E+0004 -0.20862E-0008 -0.50326E-0009 -0.14517E-0008
  0.10875E+0005 -0.27976E+0004 -0.21948E-0008 -0.62059E-0009 -0.13225E-0008
  0.10957E+0005 -0.27992E+0004 -0.22005E-0008 -0.69901E-0009 -0.11515E-0008
  0.11000E+0005 -0.28000E+0004 -0.21641E-0008 -0.72275E-0009 -0.10510E-0008
  0.10750E+0005 -0.27758E+0004 -0.19602E-0008 -0.47470E-0009 -0.14223E-0008
  0.10793E+0005 -0.27767E+0004 -0.20894E-0008 -0.54583E-0009 -0.14016E-0008
  0.10875E+0005 -0.27785E+0004 -0.22568E-0008 -0.66090E-0009 -0.13163E-0008
  0.10957E+0005 -0.27802E+0004 -0.23186E-0008 -0.74005E-0009 -0.11841E-0008
  0.11000E+0005 -0.27811E+0004 -0.23099E-0008 -0.76518E-0009 -0.11021E-0008
  0.11000E+0005 -0.28906E+0004 -0.11895E-0008 -0.51235E-0009 -0.53157E-0009
  0.11043E+0005 -0.28911E+0004 -0.10287E-0008 -0.51284E-0009 -0.36739E-0009
  0.11125E+0005 -0.28920E+0004 -0.69800E-0009 -0.47827E-0009 -0.75017E-0010
  0.11207E+0005 -0.28929E+0004 -0.35044E-0009 -0.40704E-0009  0.18572E-0009
  0.11250E+0005 -0.28934E+0004 -0.16715E-0009 -0.35838E-0009  0.30772E-0009
  0.11000E+0005 -0.28717E+0004 -0.14215E-0008 -0.55628E-0009 -0.67350E-0009
  0.11043E+0005 -0.28722E+0004 -0.12765E-0008 -0.55934E-0009 -0.51763E-0009
  0.11125E+0005 -0.28733E+0004 -0.96741E-0009 -0.53018E-0009 -0.23562E-0009
  0.11207E+0005 -0.28744E+0004 -0.63020E-0009 -0.46404E-0009  0.21302E-0010
  0.11250E+0005 -0.28750E+0004 -0.44781E-0009 -0.41765E-0009  0.14378E-0009
  0.11000E+0005 -0.28359E+0004 -0.18252E-0008 -0.64003E-0009 -0.89648E-0009
  0.11043E+0005 -0.28366E+0004 -0.17177E-0008 -0.64754E-0009 -0.76248E-0009
  0.11125E+0005 -0.28380E+0004 -0.14646E-0008 -0.62810E-0009 -0.51242E-0009
  0.11207E+0005 -0.28393E+0004 -0.11627E-0008 -0.57161E-0009 -0.27537E-0009
  0.11250E+0005 -0.28401E+0004 -0.99020E-0009 -0.52974E-0009 -0.15867E-0009
  0.11000E+0005 -0.28000E+0004 -0.21641E-0008 -0.72275E-0009 -0.10510E-0008
  0.11043E+0005 -0.28009E+0004 -0.21019E-0008 -0.73418E-0009 -0.94569E-0009
  0.11125E+0005 -0.28026E+0004 -0.19222E-0008 -0.72385E-0009 -0.74207E-0009
  0.11207E+0005 -0.28043E+0004 -0.16751E-0008 -0.67702E-0009 -0.54102E-0009
  0.11250E+0005 -0.28052E+0004 -0.15234E-0008 -0.63996E-0009 -0.43899E-0009
  0.11000E+0005 -0.27811E+0004 -0.23099E-0008 -0.76518E-0009 -0.11021E-0008
  0.11043E+0005 -0.27821E+0004 -0.22738E-0008 -0.77849E-0009 -0.10140E-0008
  0.11125E+0005 -0.27839E+0004 -0.21385E-0008 -0.77274E-0009 -0.83985E-0009
  0.11207E+0005 -0.27858E+0004 -0.19274E-0008 -0.73101E-0009 -0.66374E-0009
  0.11250E+0005 -0.27867E+0004 -0.17910E-0008 -0.69661E-0009 -0.57292E-0009
  0.11250E+0005 -0.28934E+0004 -0.16715E-0009 -0.35838E-0009  0.30772E-0009
  0.11293E+0005 -0.28938E+0004  0.11853E-0010 -0.30434E-0009  0.41698E-0009
  0.11375E+0005 -0.28947E+0004  0.33193E-0009 -0.19023E-0009  0.58554E-0009
  0.11457E+0005 -0.28956E+0004  0.61388E-0009 -0.64890E-0010  0.69532E-0009
  0.11500E+0005 -0.28960E+0004  0.74340E-0009  0.51005E-0011  0.72711E-0009
  0.11250E+0005 -0.28750E+0004 -0.44781E-0009 -0.41765E-0009  0.14378E-0009
  0.11293E+0005 -0.28755E+0004 -0.26660E-0009 -0.36547E-0009  0.25528E-0009
  0.11375E+0005 -0.28765E+0004  0.65956E-0010 -0.25358E-0009  0.43291E-0009
  0.11457E+0005 -0.28775E+0004  0.37054E-0009 -0.12871E-0009  0.55823E-0009
  0.11500E+0005 -0.28781E+0004  0.51553E-0009 -0.58316E-0010  0.60063E-0009
  0.11250E+0005 -0.28401E+0004 -0.99020E-0009 -0.52974E-0009 -0.15867E-0009
  0.11293E+0005 -0.28407E+0004 -0.81287E-0009 -0.48146E-0009 -0.49448E-0010
  0.11375E+0005 -0.28421E+0004 -0.47088E-0009 -0.37492E-0009  0.13378E-0009
  0.11457E+0005 -0.28434E+0004 -0.13562E-0009 -0.25249E-0009  0.27850E-0009
  0.11500E+0005 -0.28440E+0004  0.33338E-0010 -0.18225E-0009  0.33652E-0009
  0.11250E+0005 -0.28052E+0004 -0.15234E-0008 -0.63996E-0009 -0.43899E-0009
  0.11293E+0005 -0.28060E+0004 -0.13610E-0008 -0.59606E-0009 -0.34098E-0009
  0.11375E+0005 -0.28076E+0004 -0.10301E-0008 -0.49627E-0009 -0.16891E-0009
  0.11457E+0005 -0.28092E+0004 -0.68322E-0009 -0.37821E-0009 -0.20303E-0010
  0.11500E+0005 -0.28100E+0004 -0.49923E-0009 -0.30931E-0009  0.46049E-0010
  0.11250E+0005 -0.27867E+0004 -0.17910E-0008 -0.69661E-0009 -0.57292E-0009
  0.11293E+0005 -0.27877E+0004 -0.16408E-0008 -0.65519E-0009 -0.48442E-0009
  0.11375E+0005 -0.27894E+0004 -0.13246E-0008 -0.55950E-0009 -0.32531E-0009
  0.11457E+0005 -0.27911E+0004 -0.98016E-0009 -0.44449E-0009 -0.18164E-0009
  0.11500E+0005 -0.27921E+0004 -0.79255E-0009 -0.37677E-0009 -0.11437E-0009
  0.11500E+0005 -0.28960E+0004  0.74340E-0009  0.51005E-0011  0.72711E-0009
  0.11543E+0005 -0.28964E+0004  0.85720E-0009  0.77805E-0010  0.73891E-0009
  0.11625E+0005 -0.28972E+0004  0.10304E-0008  0.22327E-0009  0.70908E-0009
  0.11707E+0005 -0.28979E+0004  0.11480E-0008  0.37907E-0009  0.61504E-0009
  0.11750E+0005 -0.28983E+0004  0.11894E-0008  0.46451E-0009  0.54463E-0009
  0.11500E+0005 -0.28781E+0004  0.51553E-0009 -0.58316E-0010  0.60063E-0009
  0.11543E+0005 -0.28785E+0004  0.64658E-0009  0.15168E-0010  0.62432E-0009
  0.11625E+0005 -0.28794E+0004  0.85656E-0009  0.16307E-0009  0.61986E-0009
  0.11707E+0005 -0.28803E+0004  0.10134E-0008  0.32247E-0009  0.55248E-0009
  0.11750E+0005 -0.28808E+0004  0.10754E-0008  0.41024E-0009  0.49549E-0009
  0.11500E+0005 -0.28440E+0004  0.33338E-0010 -0.18225E-0009  0.33652E-0009
  0.11543E+0005 -0.28446E+0004  0.19265E-0009 -0.10828E-0009  0.37901E-0009
  0.11625E+0005 -0.28458E+0004  0.46668E-0009  0.42313E-0010  0.41778E-0009
  0.11707E+0005 -0.28469E+0004  0.69633E-0009  0.20662E-0009  0.39913E-0009
  0.11750E+0005 -0.28475E+0004  0.79792E-0009  0.29787E-0009  0.36791E-0009
  0.11500E+0005 -0.28100E+0004 -0.49923E-0009 -0.30931E-0009  0.46049E-0010
  0.11543E+0005 -0.28107E+0004 -0.31958E-0009 -0.23611E-0009  0.10086E-0009
  0.11625E+0005 -0.28121E+0004  0.66793E-0011 -0.85337E-0010  0.17320E-0009
  0.11707E+0005 -0.28135E+0004  0.30234E-0009  0.81327E-0010  0.19779E-0009
  0.11750E+0005 -0.28142E+0004  0.44214E-0009  0.17472E-0009  0.19120E-0009
  0.11500E+0005 -0.27921E+0004 -0.79255E-0009 -0.37677E-0009 -0.11437E-0009
  0.11543E+0005 -0.27929E+0004 -0.60618E-0009 -0.30448E-0009 -0.56249E-0010
  0.11625E+0005 -0.27944E+0004 -0.25882E-0009 -0.15462E-0009  0.28689E-0010
  0.11707E+0005 -0.27958E+0004  0.66997E-0010  0.12243E-0010  0.72538E-0010
  0.11750E+0005 -0.27966E+0004  0.22537E-0009  0.10621E-0009  0.77782E-0010
  0.11750E+0005 -0.28983E+0004  0.11894E-0008  0.46451E-0009  0.54463E-0009
  0.11793E+0005 -0.28986E+0004  0.12181E-0008  0.55149E-0009  0.46315E-0009
  0.11875E+0005 -0.28993E+0004  0.12462E-0008  0.71647E-0009  0.29534E-0009
  0.11957E+0005 -0.28999E+0004  0.12556E-0008  0.87487E-0009  0.13693E-0009
  0.12000E+0005 -0.29002E+0004  0.12607E-0008  0.95247E-0009  0.69579E-0010
  0.11750E+0005 -0.28808E+0004  0.10754E-0008  0.41024E-0009  0.49549E-0009
  0.11793E+0005 -0.28811E+0004  0.11235E-0008  0.49988E-0009  0.42619E-0009
  0.11875E+0005 -0.28819E+0004  0.11849E-0008  0.67093E-0009  0.27679E-0009
  0.11957E+0005 -0.28826E+0004  0.12204E-0008  0.83703E-0009  0.12848E-0009
  0.12000E+0005 -0.28830E+0004  0.12357E-0008  0.91944E-0009  0.62707E-0010
  0.11750E+0005 -0.28475E+0004  0.79792E-0009  0.29787E-0009  0.36791E-0009
  0.11793E+0005 -0.28480E+0004  0.88482E-0009  0.39157E-0009  0.32280E-0009
  0.11875E+0005 -0.28489E+0004  0.10150E-0008  0.57241E-0009  0.21228E-0009
  0.11957E+0005 -0.28498E+0004  0.11083E-0008  0.75158E-0009  0.88892E-0010
  0.12000E+0005 -0.28503E+0004  0.11484E-0008  0.84237E-0009  0.29578E-0010
  0.11750E+0005 -0.28142E+0004  0.44214E-0009  0.17472E-0009  0.19120E-0009
  0.11793E+0005 -0.28148E+0004  0.56774E-0009  0.27118E-0009  0.17021E-0009
  0.11875E+0005 -0.28159E+0004  0.77044E-0009  0.45943E-0009  0.10139E-0009
  0.11957E+0005 -0.28171E+0004  0.92945E-0009  0.64941E-0009  0.88026E-0011
  0.12000E+0005 -0.28176E+0004  0.99952E-0009  0.74744E-0009 -0.40200E-0010
  0.11750E+0005 -0.27966E+0004  0.22537E-0009  0.10621E-0009  0.77782E-0010
  0.11793E+0005 -0.27973E+0004  0.37038E-0009  0.20357E-0009  0.68877E-0010
  0.11875E+0005 -0.27985E+0004  0.61101E-0009  0.39469E-0009  0.22098E-0010
  0.11957E+0005 -0.27998E+0004  0.80624E-0009  0.58937E-0009 -0.52741E-0010
  0.12000E+0005 -0.28004E+0004  0.89359E-0009  0.69071E-0009 -0.95101E-0010
  0.12000E+0005 -0.29002E+0004  0.12607E-0008  0.95247E-0009  0.69579E-0010
  0.12043E+0005 -0.29006E+0004  0.12704E-0008  0.10251E-0008  0.19402E-0010
  0.12125E+0005 -0.29013E+0004  0.13147E-0008  0.11445E-0008 -0.11594E-0010
  0.12207E+0005 -0.29021E+0004  0.14124E-0008  0.12401E-0008  0.58393E-0010
  0.12250E+0005 -0.29025E+0004  0.14917E-0008  0.12815E-0008  0.13962E-0009
  0.12000E+0005 -0.28830E+0004  0.12357E-0008  0.91944E-0009  0.62707E-0010
  0.12043E+0005 -0.28834E+0004  0.12534E-0008  0.99742E-0009  0.11541E-0010
  0.12125E+0005 -0.28843E+0004  0.13064E-0008  0.11283E-0008 -0.27155E-0010
  0.12207E+0005 -0.28852E+0004  0.14064E-0008  0.12368E-0008  0.30487E-0010
  0.12250E+0005 -0.28856E+0004  0.14856E-0008  0.12853E-0008  0.10516E-0009
  0.12000E+0005 -0.28503E+0004  0.11484E-0008  0.84237E-0009  0.29578E-0010
  0.12043E+0005 -0.28509E+0004  0.11864E-0008  0.92979E-0009 -0.19954E-0010
  0.12125E+0005 -0.28520E+0004  0.12656E-0008  0.10814E-0008 -0.67210E-0010
  0.12207E+0005 -0.28531E+0004  0.13780E-0008  0.12134E-0008 -0.28780E-0010
  0.12250E+0005 -0.28537E+0004  0.14600E-0008  0.12751E-0008  0.34563E-0010
  0.12000E+0005 -0.28176E+0004  0.99952E-0009  0.74744E-0009 -0.40200E-0010
  0.12043E+0005 -0.28184E+0004  0.10637E-0008  0.84326E-0009 -0.83910E-0010
  0.12125E+0005 -0.28197E+0004  0.11807E-0008  0.10138E-0008 -0.13214E-0009
  0.12207E+0005 -0.28211E+0004  0.13156E-0008  0.11680E-0008 -0.10709E-0009
  0.12250E+0005 -0.28218E+0004  0.14044E-0008  0.12423E-0008 -0.53296E-0010
  0.12000E+0005 -0.28004E+0004  0.89359E-0009  0.69071E-0009 -0.95101E-0010
  0.12043E+0005 -0.28012E+0004  0.97338E-0009  0.79048E-0009 -0.13432E-0009
  0.12125E+0005 -0.28027E+0004  0.11141E-0008  0.97019E-0009 -0.18026E-0009
  0.12207E+0005 -0.28041E+0004  0.12646E-0008  0.11353E-0008 -0.15998E-0009
  0.12250E+0005 -0.28049E+0004  0.13587E-0008  0.12160E-0008 -0.11042E-0009
  0.12250E+0005 -0.29025E+0004  0.14917E-0008  0.12815E-0008  0.13962E-0009
  0.12293E+0005 -0.29030E+0004  0.15925E-0008  0.13188E-0008  0.25085E-0009
  0.12375E+0005 -0.29041E+0004  0.18422E-0008  0.13806E-0008  0.53459E-0009
  0.12457E+0005 -0.29051E+0004  0.21577E-0008  0.14396E-0008  0.88675E-0009
  0.12500E+0005 -0.29057E+0004  0.23410E-0008  0.14715E-0008  0.10852E-0008
  0.12250E+0005 -0.28856E+0004  0.14856E-0008  0.12853E-0008  0.10516E-0009
  0.12293E+0005 -0.28863E+0004  0.15862E-0008  0.13298E-0008  0.21088E-0009
  0.12375E+0005 -0.28875E+0004  0.18379E-0008  0.14044E-0008  0.49064E-0009
  0.12457E+0005 -0.28887E+0004  0.21630E-0008  0.14748E-0008  0.85178E-0009
  0.12500E+0005 -0.28894E+0004  0.23559E-0008  0.15117E-0008  0.10618E-0008
  0.12250E+0005 -0.28537E+0004  0.14600E-0008  0.12751E-0008  0.34563E-0010
  0.12293E+0005 -0.28545E+0004  0.15623E-0008  0.13330E-0008  0.13011E-0009
  0.12375E+0005 -0.28561E+0004  0.18184E-0008  0.14326E-0008  0.40003E-0009
  0.12457E+0005 -0.28577E+0004  0.21575E-0008  0.15254E-0008  0.77236E-0009
  0.12500E+0005 -0.28585E+0004  0.23650E-0008  0.15726E-0008  0.99993E-0009
  0.12250E+0005 -0.28218E+0004  0.14044E-0008  0.12423E-0008 -0.53296E-0010
  0.12293E+0005 -0.28228E+0004  0.15115E-0008  0.13134E-0008  0.32916E-0010
  0.12375E+0005 -0.28247E+0004  0.17743E-0008  0.14380E-0008  0.29115E-0009
  0.12457E+0005 -0.28266E+0004  0.21242E-0008  0.15542E-0008  0.66824E-0009
  0.12500E+0005 -0.28277E+0004  0.23423E-0008  0.16126E-0008  0.90831E-0009
  0.12250E+0005 -0.28049E+0004  0.13587E-0008  0.12160E-0008 -0.11042E-0009
  0.12293E+0005 -0.28060E+0004  0.14697E-0008  0.12939E-0008 -0.28657E-0010
  0.12375E+0005 -0.28081E+0004  0.17372E-0008  0.14316E-0008  0.22301E-0009
  0.12457E+0005 -0.28103E+0004  0.20921E-0008  0.15604E-0008  0.60044E-0009
  0.12500E+0005 -0.28114E+0004  0.23147E-0008  0.16250E-0008  0.84527E-0009
  0.12500E+0005 -0.29057E+0004  0.23410E-0008  0.14715E-0008  0.10852E-0008
  0.12543E+0005 -0.29063E+0004  0.25280E-0008  0.15042E-0008  0.12829E-0008
  0.12625E+0005 -0.29073E+0004  0.28621E-0008  0.15648E-0008  0.16244E-0008
  0.12707E+0005 -0.29084E+0004  0.31133E-0008  0.16099E-0008  0.18757E-0008
  0.12750E+0005 -0.29090E+0004  0.31872E-0008  0.16195E-0008  0.19533E-0008
  0.12500E+0005 -0.28894E+0004  0.23559E-0008  0.15117E-0008  0.10618E-0008
  0.12543E+0005 -0.28901E+0004  0.25564E-0008  0.15487E-0008  0.12762E-0008
  0.12625E+0005 -0.28913E+0004  0.29278E-0008  0.16154E-0008  0.16635E-0008
  0.12707E+0005 -0.28926E+0004  0.32324E-0008  0.16642E-0008  0.19776E-0008
  0.12750E+0005 -0.28933E+0004  0.33406E-0008  0.16751E-0008  0.20938E-0008
  0.12500E+0005 -0.28585E+0004  0.23650E-0008  0.15726E-0008  0.99993E-0009
  0.12543E+0005 -0.28594E+0004  0.25864E-0008  0.16188E-0008  0.12408E-0008
  0.12625E+0005 -0.28610E+0004  0.30181E-0008  0.16993E-0008  0.17045E-0008
  0.12707E+0005 -0.28626E+0004  0.34123E-0008  0.17580E-0008  0.21268E-0008
  0.12750E+0005 -0.28635E+0004  0.35795E-0008  0.17729E-0008  0.23108E-0008
  0.12500E+0005 -0.28277E+0004  0.23423E-0008  0.16126E-0008  0.90831E-0009
  0.12543E+0005 -0.28287E+0004  0.25795E-0008  0.16692E-0008  0.11697E-0008
  0.12625E+0005 -0.28307E+0004  0.30590E-0008  0.17662E-0008  0.16964E-0008
  0.12707E+0005 -0.28326E+0004  0.35284E-0008  0.18382E-0008  0.22129E-0008
  0.12750E+0005 -0.28337E+0004  0.37470E-0008  0.18590E-0008  0.24579E-0008
  0.12500E+0005 -0.28114E+0004  0.23147E-0008  0.16250E-0008  0.84527E-0009
  0.12543E+0005 -0.28125E+0004  0.25584E-0008  0.16873E-0008  0.11152E-0008
  0.12625E+0005 -0.28147E+0004  0.30586E-0008  0.17941E-0008  0.16702E-0008
  0.12707E+0005 -0.28168E+0004  0.35623E-0008  0.18743E-0008  0.22309E-0008
  0.12750E+0005 -0.28180E+0004  0.38051E-0008  0.18990E-0008  0.25052E-0008
  0.12750E+0005 -0.29090E+0004  0.31872E-0008  0.16195E-0008  0.19533E-0008
  0.12793E+0005 -0.29094E+0004  0.32087E-0008  0.16123E-0008  0.19878E-0008
  0.12875E+0005 -0.29101E+0004  0.30652E-0008  0.15366E-0008  0.19089E-0008
  0.12957E+0005 -0.29109E+0004  0.26318E-0008  0.13467E-0008  0.16237E-0008
  0.13000E+0005 -0.29113E+0004  0.22725E-0008  0.11912E-0008  0.13855E-0008
  0.12750E+0005 -0.28933E+0004  0.33406E-0008  0.16751E-0008  0.20938E-0008
  0.12793E+0005 -0.28937E+0004  0.33999E-0008  0.16691E-0008  0.21695E-0008
  0.12875E+0005 -0.28946E+0004  0.33363E-0008  0.15957E-0008  0.21729E-0008
  0.12957E+0005 -0.28955E+0004  0.29883E-0008  0.14091E-0008  0.19684E-0008
  0.13000E+0005 -0.28960E+0004  0.26739E-0008  0.12561E-0008  0.17695E-0008
  0.12750E+0005 -0.28635E+0004  0.35795E-0008  0.17729E-0008  0.23108E-0008
  0.12793E+0005 -0.28641E+0004  0.37054E-0008  0.17707E-0008  0.24601E-0008
  0.12875E+0005 -0.28652E+0004  0.37854E-0008  0.17043E-0008  0.26126E-0008
  0.12957E+0005 -0.28663E+0004  0.35963E-0008  0.15265E-0008  0.25593E-0008
  0.13000E+0005 -0.28669E+0004  0.33680E-0008  0.13794E-0008  0.24363E-0008
  0.12750E+0005 -0.28337E+0004  0.37470E-0008  0.18590E-0008  0.24579E-0008
  0.12793E+0005 -0.28344E+0004  0.39320E-0008  0.18624E-0008  0.26741E-0008
  0.12875E+0005 -0.28358E+0004  0.41439E-0008  0.18066E-0008  0.29659E-0008
  0.12957E+0005 -0.28372E+0004  0.41074E-0008  0.16407E-0008  0.30595E-0008
  0.13000E+0005 -0.28379E+0004  0.39648E-0008  0.15010E-0008  0.30127E-0008
  0.12750E+0005 -0.28180E+0004  0.38051E-0008  0.18990E-0008  0.25052E-0008
  0.12793E+0005 -0.28188E+0004  0.40182E-0008  0.19060E-0008  0.27539E-0008
  0.12875E+0005 -0.28203E+0004  0.42946E-0008  0.18572E-0008  0.31150E-0008
  0.12957E+0005 -0.28218E+0004  0.43352E-0008  0.16988E-0008  0.32836E-0008
  0.13000E+0005 -0.28226E+0004  0.42370E-0008  0.15636E-0008  0.32768E-0008
  0.13000E+0005 -0.29113E+0004  0.22725E-0008  0.11912E-0008  0.13855E-0008
  0.13043E+0005 -0.29116E+0004  0.18233E-0008  0.99265E-0009  0.10918E-0008
  0.13125E+0005 -0.29121E+0004  0.72112E-0009  0.49745E-0009  0.38041E-0009
  0.13207E+0005 -0.29125E+0004 -0.67625E-0009 -0.14516E-0009 -0.50578E-0009
  0.13250E+0005 -0.29128E+0004 -0.15076E-0008 -0.53319E-0009 -0.10266E-0008
  0.13000E+0005 -0.28960E+0004  0.26739E-0008  0.12561E-0008  0.17695E-0008
  0.13043E+0005 -0.28963E+0004  0.22685E-0008  0.10607E-0008  0.15120E-0008
  0.13125E+0005 -0.28969E+0004  0.12408E-0008  0.57328E-0009  0.85521E-0009
  0.13207E+0005 -0.28974E+0004 -0.10135E-0009 -0.60042E-0010 -0.40257E-0012
  0.13250E+0005 -0.28978E+0004 -0.91475E-0009 -0.44280E-0009 -0.51729E-0009
  0.13000E+0005 -0.28669E+0004  0.33680E-0008  0.13794E-0008  0.24363E-0008
  0.13043E+0005 -0.28673E+0004  0.30483E-0008  0.11909E-0008  0.22503E-0008
  0.13125E+0005 -0.28681E+0004  0.21729E-0008  0.71951E-0009  0.17081E-0008
  0.13207E+0005 -0.28688E+0004  0.95504E-0009  0.10466E-0009  0.92927E-0009
  0.13250E+0005 -0.28692E+0004  0.18950E-0009 -0.26783E-0009  0.43281E-0009
  0.13000E+0005 -0.28379E+0004  0.39648E-0008  0.15010E-0008  0.30127E-0008
  0.13043E+0005 -0.28384E+0004  0.37323E-0008  0.13206E-0008  0.29005E-0008
  0.13125E+0005 -0.28393E+0004  0.30195E-0008  0.86726E-0009  0.24840E-0008
  0.13207E+0005 -0.28402E+0004  0.19469E-0008  0.27225E-0009  0.18025E-0008
  0.13250E+0005 -0.28407E+0004  0.12449E-0008 -0.89436E-0010  0.13415E-0008
  0.13000E+0005 -0.28226E+0004  0.42370E-0008  0.15636E-0008  0.32768E-0008
  0.13043E+0005 -0.28231E+0004  0.40505E-0008  0.13881E-0008  0.32038E-0008
  0.13125E+0005 -0.28241E+0004  0.34258E-0008  0.94509E-0009  0.28567E-0008
  0.13207E+0005 -0.28251E+0004  0.24365E-0008  0.36120E-0009  0.22333E-0008
  0.13250E+0005 -0.28256E+0004  0.17733E-0008  0.54749E-0011  0.17961E-0008
  0.13250E+0005 -0.29128E+0004 -0.15076E-0008 -0.53319E-0009 -0.10266E-0008
  0.13293E+0005 -0.29130E+0004 -0.23820E-0008 -0.94467E-0009 -0.15702E-0008
  0.13375E+0005 -0.29135E+0004 -0.40896E-0008 -0.17589E-0008 -0.26168E-0008
  0.13457E+0005 -0.29139E+0004 -0.57214E-0008 -0.25519E-0008 -0.35912E-0008
  0.13500E+0005 -0.29141E+0004 -0.64879E-0008 -0.29351E-0008 -0.40307E-0008
  0.13250E+0005 -0.28978E+0004 -0.91475E-0009 -0.44280E-0009 -0.51729E-0009
  0.13293E+0005 -0.28980E+0004 -0.17806E-0008 -0.84923E-0009 -0.10663E-0008
  0.13375E+0005 -0.28985E+0004 -0.35036E-0008 -0.16550E-0008 -0.21534E-0008
  0.13457E+0005 -0.28990E+0004 -0.51994E-0008 -0.24430E-0008 -0.32118E-0008
  0.13500E+0005 -0.28993E+0004 -0.60210E-0008 -0.28255E-0008 -0.37144E-0008
  0.13250E+0005 -0.28692E+0004  0.18950E-0009 -0.26783E-0009  0.43281E-0009
  0.13293E+0005 -0.28695E+0004 -0.64413E-0009 -0.66449E-0009 -0.11150E-0009
  0.13375E+0005 -0.28702E+0004 -0.23602E-0008 -0.14541E-0008 -0.12414E-0008
  0.13457E+0005 -0.28708E+0004 -0.41358E-0008 -0.22321E-0008 -0.24208E-0008
  0.13500E+0005 -0.28711E+0004 -0.50396E-0008 -0.26130E-0008 -0.30222E-0008
  0.13250E+0005 -0.28407E+0004  0.12449E-0008 -0.89436E-0010  0.13415E-0008
  0.13293E+0005 -0.28411E+0004  0.46224E-0009 -0.47592E-0009  0.81965E-0009
  0.13375E+0005 -0.28418E+0004 -0.12033E-0008 -0.12486E-0008 -0.31231E-0009
  0.13457E+0005 -0.28426E+0004 -0.30068E-0008 -0.20162E-0008 -0.15644E-0008
  0.13500E+0005 -0.28430E+0004 -0.39633E-0008 -0.23951E-0008 -0.22374E-0008
  0.13250E+0005 -0.28256E+0004  0.17733E-0008  0.54749E-0011  0.17961E-0008
  0.13293E+0005 -0.28261E+0004  0.10241E-0008 -0.37541E-0009  0.12924E-0008
  0.13375E+0005 -0.28269E+0004 -0.59895E-0009 -0.11388E-0008  0.17435E-0009
  0.13457E+0005 -0.28277E+0004 -0.23972E-0008 -0.19005E-0008 -0.10976E-0008
  0.13500E+0005 -0.28282E+0004 -0.33700E-0008 -0.22781E-0008 -0.17977E-0008
  0.13500E+0005 -0.29141E+0004 -0.64879E-0008 -0.29351E-0008 -0.40307E-0008
  0.13543E+0005 -0.29143E+0004 -0.71495E-0008 -0.32759E-0008 -0.43922E-0008
  0.13625E+0005 -0.29146E+0004 -0.80176E-0008 -0.37731E-0008 -0.47869E-0008
  0.13707E+0005 -0.29150E+0004 -0.82323E-0008 -0.40189E-0008 -0.46953E-0008
  0.13750E+0005 -0.29152E+0004 -0.80371E-0008 -0.40326E-0008 -0.44188E-0008
  0.13500E+0005 -0.28993E+0004 -0.60210E-0008 -0.28255E-0008 -0.37144E-0008
  0.13543E+0005 -0.28995E+0004 -0.67526E-0008 -0.31670E-0008 -0.41516E-0008
  0.13625E+0005 -0.28999E+0004 -0.77930E-0008 -0.36706E-0008 -0.47228E-0008
  0.13707E+0005 -0.29003E+0004 -0.82224E-0008 -0.39293E-0008 -0.48408E-0008
  0.13750E+0005 -0.29005E+0004 -0.81512E-0008 -0.39526E-0008 -0.46817E-0008
  0.13500E+0005 -0.28711E+0004 -0.50396E-0008 -0.26130E-0008 -0.30222E-0008
  0.13543E+0005 -0.28714E+0004 -0.58820E-0008 -0.29557E-0008 -0.35828E-0008
  0.13625E+0005 -0.28720E+0004 -0.72123E-0008 -0.34708E-0008 -0.44546E-0008
  0.13707E+0005 -0.28725E+0004 -0.80242E-0008 -0.37535E-0008 -0.49480E-0008
  0.13750E+0005 -0.28728E+0004 -0.81823E-0008 -0.37947E-0008 -0.50069E-0008
  0.13500E+0005 -0.28430E+0004 -0.39633E-0008 -0.23951E-0008 -0.22374E-0008
  0.13543E+0005 -0.28434E+0004 -0.48870E-0008 -0.27385E-0008 -0.28940E-0008
  0.13625E+0005 -0.28440E+0004 -0.64546E-0008 -0.32642E-0008 -0.40183E-0008
  0.13707E+0005 -0.28447E+0004 -0.76085E-0008 -0.35699E-0008 -0.48506E-0008
  0.13750E+0005 -0.28450E+0004 -0.79827E-0008 -0.36284E-0008 -0.51159E-0008
  0.13500E+0005 -0.28282E+0004 -0.33700E-0008 -0.22781E-0008 -0.17977E-0008
  0.13543E+0005 -0.28286E+0004 -0.43245E-0008 -0.26218E-0008 -0.24938E-0008
  0.13625E+0005 -0.28293E+0004 -0.59949E-0008 -0.31526E-0008 -0.37307E-0008
  0.13707E+0005 -0.28300E+0004 -0.73101E-0008 -0.34700E-0008 -0.47244E-0008
  0.13750E+0005 -0.28304E+0004 -0.77909E-0008 -0.35373E-0008 -0.50921E-0008
  0.13750E+0005 -0.29152E+0004 -0.80371E-0008 -0.40326E-0008 -0.44188E-0008
  0.13793E+0005 -0.29153E+0004 -0.76159E-0008 -0.39596E-0008 -0.39796E-0008
  0.13875E+0005 -0.29155E+0004 -0.62027E-0008 -0.35863E-0008 -0.27140E-0008
  0.13957E+0005 -0.29157E+0004 -0.40709E-0008 -0.29219E-0008 -0.98076E-0009
  0.14000E+0005 -0.29158E+0004 -0.27261E-0008 -0.24694E-0008  0.51730E-0010
  0.13750E+0005 -0.29005E+0004 -0.81512E-0008 -0.39526E-0008 -0.46817E-0008
  0.13793E+0005 -0.29007E+0004 -0.78560E-0008 -0.38906E-0008 -0.43594E-0008
  0.13875E+0005 -0.29009E+0004 -0.66711E-0008 -0.35427E-0008 -0.32974E-0008
  0.13957E+0005 -0.29012E+0004 -0.47224E-0008 -0.29080E-0008 -0.17125E-0008
  0.14000E+0005 -0.29013E+0004 -0.34434E-0008 -0.24724E-0008 -0.72330E-0009
  0.13750E+0005 -0.28728E+0004 -0.81823E-0008 -0.37947E-0008 -0.50069E-0008
  0.13793E+0005 -0.28729E+0004 -0.81260E-0008 -0.37532E-0008 -0.49074E-0008
  0.13875E+0005 -0.28733E+0004 -0.73930E-0008 -0.34528E-0008 -0.42516E-0008
  0.13957E+0005 -0.28736E+0004 -0.58361E-0008 -0.28739E-0008 -0.29932E-0008
  0.14000E+0005 -0.28737E+0004 -0.47149E-0008 -0.24705E-0008 -0.21190E-0008
  0.13750E+0005 -0.28450E+0004 -0.79827E-0008 -0.36284E-0008 -0.51159E-0008
  0.13793E+0005 -0.28452E+0004 -0.81590E-0008 -0.36070E-0008 -0.52345E-0008
  0.13875E+0005 -0.28456E+0004 -0.78890E-0008 -0.33532E-0008 -0.49982E-0008
  0.13957E+0005 -0.28460E+0004 -0.67686E-0008 -0.28294E-0008 -0.41119E-0008
  0.14000E+0005 -0.28462E+0004 -0.58415E-0008 -0.24579E-0008 -0.33893E-0008
  0.13750E+0005 -0.28304E+0004 -0.77909E-0008 -0.35373E-0008 -0.50921E-0008
  0.13793E+0005 -0.28306E+0004 -0.80848E-0008 -0.35262E-0008 -0.53214E-0008
  0.13875E+0005 -0.28310E+0004 -0.80582E-0008 -0.32967E-0008 -0.53066E-0008
  0.13957E+0005 -0.28314E+0004 -0.71801E-0008 -0.28017E-0008 -0.46293E-0008
  0.14000E+0005 -0.28316E+0004 -0.63672E-0008 -0.24469E-0008 -0.39987E-0008
  0.14000E+0005 -0.29158E+0004 -0.27261E-0008 -0.24694E-0008  0.51730E-0010
  0.14043E+0005 -0.29159E+0004 -0.12886E-0008 -0.19601E-0008  0.11100E-0008
  0.14125E+0005 -0.29160E+0004  0.14999E-0008 -0.88246E-0009  0.30115E-0008
  0.14207E+0005 -0.29161E+0004  0.40197E-0008  0.25169E-0009  0.44772E-0008
  0.14250E+0005 -0.29162E+0004  0.50978E-0008  0.83420E-0009  0.49606E-0008
  0.14000E+0005 -0.29013E+0004 -0.34434E-0008 -0.24724E-0008 -0.72330E-0009
  0.14043E+0005 -0.29014E+0004 -0.20447E-0008 -0.19805E-0008  0.32110E-0009
  0.14125E+0005 -0.29015E+0004  0.75718E-0009 -0.93638E-0009  0.22898E-0008
  0.14207E+0005 -0.29016E+0004  0.34103E-0008  0.16572E-0009  0.39473E-0008
  0.14250E+0005 -0.29017E+0004  0.46034E-0008  0.73271E-0009  0.45765E-0008
  0.14000E+0005 -0.28737E+0004 -0.47149E-0008 -0.24705E-0008 -0.21190E-0008
  0.14043E+0005 -0.28738E+0004 -0.34276E-0008 -0.20113E-0008 -0.11386E-0008
  0.14125E+0005 -0.28740E+0004 -0.68046E-0009 -0.10307E-0008  0.87802E-0009
  0.14207E+0005 -0.28742E+0004  0.21465E-0008  0.10557E-0010  0.28214E-0008
  0.14250E+0005 -0.28743E+0004  0.35222E-0008  0.54810E-0009  0.36921E-0008
  0.14000E+0005 -0.28462E+0004 -0.58415E-0008 -0.24579E-0008 -0.33893E-0008
  0.14043E+0005 -0.28463E+0004 -0.47094E-0008 -0.20314E-0008 -0.25166E-0008
  0.14125E+0005 -0.28465E+0004 -0.21149E-0008 -0.11141E-0008 -0.54907E-0009
  0.14207E+0005 -0.28467E+0004  0.78294E-0009 -0.13357E-0009  0.15788E-0008
  0.14250E+0005 -0.28468E+0004  0.22913E-0008  0.37452E-0009  0.26425E-0008
  0.14000E+0005 -0.28316E+0004 -0.63672E-0008 -0.24469E-0008 -0.39987E-0008
  0.14043E+0005 -0.28318E+0004 -0.53320E-0008 -0.20374E-0008 -0.31978E-0008
  0.14125E+0005 -0.28320E+0004 -0.28541E-0008 -0.11535E-0008 -0.12920E-0008
  0.14207E+0005 -0.28322E+0004  0.40355E-0010 -0.20488E-0009  0.89316E-0009
  0.14250E+0005 -0.28323E+0004  0.15979E-0008  0.28770E-0009  0.20384E-0008
  0.14250E+0005 -0.29162E+0004  0.50978E-0008  0.83420E-0009  0.49606E-0008
  0.14293E+0005 -0.29163E+0004  0.59323E-0008  0.13803E-0008  0.51979E-0008
  0.14375E+0005 -0.29165E+0004  0.66916E-0008  0.22589E-0008  0.48844E-0008
  0.14457E+0005 -0.29168E+0004  0.62613E-0008  0.28376E-0008  0.35903E-0008
  0.14500E+0005 -0.29169E+0004  0.55681E-0008  0.29949E-0008  0.25741E-0008
  0.14250E+0005 -0.29017E+0004  0.46034E-0008  0.73271E-0009  0.45765E-0008
  0.14293E+0005 -0.29018E+0004  0.55786E-0008  0.12650E-0008  0.49833E-0008
  0.14375E+0005 -0.29021E+0004  0.66481E-0008  0.21235E-0008  0.50244E-0008
  0.14457E+0005 -0.29024E+0004  0.65333E-0008  0.26929E-0008  0.40682E-0008
  0.14500E+0005 -0.29025E+0004  0.59863E-0008  0.28507E-0008  0.31977E-0008
  0.14250E+0005 -0.28743E+0004  0.35222E-0008  0.54810E-0009  0.36921E-0008
  0.14293E+0005 -0.28744E+0004  0.47356E-0008  0.10542E-0008  0.43926E-0008
  0.14375E+0005 -0.28748E+0004  0.63652E-0008  0.18744E-0008  0.50800E-0008
  0.14457E+0005 -0.28751E+0004  0.68610E-0008  0.24257E-0008  0.47787E-0008
  0.14500E+0005 -0.28753E+0004  0.66140E-0008  0.25841E-0008  0.42089E-0008
  0.14250E+0005 -0.28468E+0004  0.22913E-0008  0.37452E-0009  0.26425E-0008
  0.14293E+0005 -0.28470E+0004  0.37006E-0008  0.85432E-0009  0.35957E-0008
  0.14375E+0005 -0.28475E+0004  0.58393E-0008  0.16361E-0008  0.48816E-0008
  0.14457E+0005 -0.28479E+0004  0.69435E-0008  0.21687E-0008  0.52371E-0008
  0.14500E+0005 -0.28481E+0004  0.70166E-0008  0.23270E-0008  0.49902E-0008
  0.14250E+0005 -0.28323E+0004  0.15979E-0008  0.28770E-0009  0.20384E-0008
  0.14293E+0005 -0.28326E+0004  0.30916E-0008  0.75364E-0009  0.31067E-0008
  0.14375E+0005 -0.28331E+0004  0.54731E-0008  0.15150E-0008  0.46842E-0008
  0.14457E+0005 -0.28335E+0004  0.68903E-0008  0.20375E-0008  0.53801E-0008
  0.14500E+0005 -0.28338E+0004  0.71363E-0008  0.21954E-0008  0.53089E-0008
  0.14500E+0005 -0.29169E+0004  0.55681E-0008  0.29949E-0008  0.25741E-0008
  0.14543E+0005 -0.29171E+0004  0.45903E-0008  0.30396E-0008  0.13895E-0008
  0.14625E+0005 -0.29176E+0004  0.21664E-0008  0.28123E-0008 -0.10646E-0008
  0.14707E+0005 -0.29180E+0004 -0.57495E-0009  0.22100E-0008 -0.33426E-0008
  0.14750E+0005 -0.29183E+0004 -0.19564E-0008  0.17715E-0008 -0.42980E-0008
  0.14500E+0005 -0.29025E+0004  0.59863E-0008  0.28507E-0008  0.31977E-0008
  0.14543E+0005 -0.29028E+0004  0.51286E-0008  0.29000E-0008  0.21232E-0008
  0.14625E+0005 -0.29033E+0004  0.28343E-0008  0.26935E-0008 -0.24748E-0009
  0.14707E+0005 -0.29039E+0004  0.73226E-0010  0.21259E-0008 -0.26223E-0008
  0.14750E+0005 -0.29042E+0004 -0.13782E-0008  0.17105E-0008 -0.36972E-0008
  0.14500E+0005 -0.28753E+0004  0.66140E-0008  0.25841E-0008  0.42089E-0008
  0.14543E+0005 -0.28757E+0004  0.60171E-0008  0.26415E-0008  0.33776E-0008
  0.14625E+0005 -0.28764E+0004  0.40510E-0008  0.24721E-0008  0.12506E-0008
  0.14707E+0005 -0.28770E+0004  0.13440E-0008  0.19673E-0008 -0.12134E-0008
  0.14750E+0005 -0.28774E+0004 -0.19546E-0009  0.15935E-0008 -0.24690E-0008
  0.14500E+0005 -0.28481E+0004  0.70166E-0008  0.23270E-0008  0.49902E-0008
  0.14543E+0005 -0.28486E+0004  0.67147E-0008  0.23915E-0008  0.44388E-0008
  0.14625E+0005 -0.28494E+0004  0.51715E-0008  0.22564E-0008  0.26547E-0008
  0.14707E+0005 -0.28502E+0004  0.26329E-0008  0.18102E-0008  0.21993E-0009
  0.14750E+0005 -0.28506E+0004  0.10645E-0008  0.14753E-0008 -0.11555E-0008
  0.14500E+0005 -0.28338E+0004  0.71363E-0008  0.21954E-0008  0.53089E-0008
  0.14543E+0005 -0.28343E+0004  0.70002E-0008  0.22632E-0008  0.49164E-0008
  0.14625E+0005 -0.28352E+0004  0.57124E-0008  0.21451E-0008  0.33476E-0008
  0.14707E+0005 -0.28361E+0004  0.33057E-0008  0.17280E-0008  0.97317E-0009
  0.14750E+0005 -0.28365E+0004  0.17459E-0008  0.14127E-0008 -0.44110E-0009
  0.14750E+0005 -0.29183E+0004 -0.19564E-0008  0.17715E-0008 -0.42980E-0008
  0.14793E+0005 -0.29186E+0004 -0.31901E-0008  0.12787E-0008 -0.50072E-0008
  0.14875E+0005 -0.29192E+0004 -0.48734E-0008  0.27440E-0009 -0.55196E-0008
  0.14957E+0005 -0.29198E+0004 -0.54538E-0008 -0.66001E-0009 -0.49060E-0008
  0.15000E+0005 -0.29201E+0004 -0.52879E-0008 -0.10667E-0008 -0.41861E-0008
  0.14750E+0005 -0.29042E+0004 -0.13782E-0008  0.17105E-0008 -0.36972E-0008
  0.14793E+0005 -0.29045E+0004 -0.27181E-0008  0.12426E-0008 -0.45648E-0008
  0.14875E+0005 -0.29053E+0004 -0.46705E-0008  0.28766E-0009 -0.54420E-0008
  0.14957E+0005 -0.29060E+0004 -0.55491E-0008 -0.60248E-0009 -0.52005E-0008
  0.15000E+0005 -0.29064E+0004 -0.55267E-0008 -0.99069E-0009 -0.46478E-0008
  0.14750E+0005 -0.28774E+0004 -0.19546E-0009  0.15935E-0008 -0.24690E-0008
  0.14793E+0005 -0.28779E+0004 -0.16985E-0008  0.11708E-0008 -0.35975E-0008
  0.14875E+0005 -0.28788E+0004 -0.41153E-0008  0.30473E-0009 -0.51196E-0008
  0.14957E+0005 -0.28797E+0004 -0.55553E-0008 -0.50547E-0009 -0.55798E-0008
  0.15000E+0005 -0.28802E+0004 -0.58196E-0008 -0.86021E-0009 -0.53595E-0008
  0.14750E+0005 -0.28506E+0004  0.10645E-0008  0.14753E-0008 -0.11555E-0008
  0.14793E+0005 -0.28512E+0004 -0.54859E-0009  0.10947E-0008 -0.24906E-0008
  0.14875E+0005 -0.28524E+0004 -0.33583E-0008  0.31192E-0009 -0.45854E-0008
  0.14957E+0005 -0.28535E+0004 -0.53384E-0008 -0.42328E-0009 -0.57275E-0008
  0.15000E+0005 -0.28541E+0004 -0.58997E-0008 -0.74643E-0009 -0.58518E-0008
  0.14750E+0005 -0.28365E+0004  0.17459E-0008  0.14127E-0008 -0.44110E-0009
  0.14793E+0005 -0.28372E+0004  0.96969E-0010  0.10531E-0008 -0.18624E-0008
  0.14875E+0005 -0.28384E+0004 -0.28871E-0008  0.31204E-0009 -0.42263E-0008
  0.14957E+0005 -0.28396E+0004 -0.51376E-0008 -0.38549E-0009 -0.57145E-0008
  0.15000E+0005 -0.28403E+0004 -0.58562E-0008 -0.69269E-0009 -0.60222E-0008
  0.15000E+0005 -0.29201E+0004 -0.52879E-0008 -0.10667E-0008 -0.41861E-0008
  0.15043E+0005 -0.29205E+0004 -0.48201E-0008 -0.13815E-0008 -0.32637E-0008
  0.15125E+0005 -0.29212E+0004 -0.32808E-0008 -0.16840E-0008 -0.12227E-0008
  0.15207E+0005 -0.29219E+0004 -0.12751E-0008 -0.15699E-0008  0.73700E-0009
  0.15250E+0005 -0.29222E+0004 -0.20575E-0009 -0.13554E-0008  0.15671E-0008
  0.15000E+0005 -0.29064E+0004 -0.55267E-0008 -0.99069E-0009 -0.46478E-0008
  0.15043E+0005 -0.29068E+0004 -0.51802E-0008 -0.12918E-0008 -0.38578E-0008
  0.15125E+0005 -0.29076E+0004 -0.37834E-0008 -0.15841E-0008 -0.19429E-0008
  0.15207E+0005 -0.29084E+0004 -0.17891E-0008 -0.14814E-0008  0.65587E-0010
  0.15250E+0005 -0.29088E+0004 -0.67600E-0009 -0.12810E-0008  0.98418E-0009
  0.15000E+0005 -0.28802E+0004 -0.58196E-0008 -0.86021E-0009 -0.53595E-0008
  0.15043E+0005 -0.28808E+0004 -0.57275E-0008 -0.11362E-0008 -0.48463E-0008
  0.15125E+0005 -0.28818E+0004 -0.46662E-0008 -0.14091E-0008 -0.32385E-0008
  0.15207E+0005 -0.28828E+0004 -0.27664E-0008 -0.13252E-0008 -0.12131E-0008
  0.15250E+0005 -0.28833E+0004 -0.16047E-0008 -0.11490E-0008 -0.16263E-0009
  0.15000E+0005 -0.28541E+0004 -0.58997E-0008 -0.74643E-0009 -0.58518E-0008
  0.15043E+0005 -0.28547E+0004 -0.60861E-0008 -0.99850E-0009 -0.56415E-0008
  0.15125E+0005 -0.28560E+0004 -0.54339E-0008 -0.12517E-0008 -0.44192E-0008
  0.15207E+0005 -0.28572E+0004 -0.37188E-0008 -0.11832E-0008 -0.24722E-0008
  0.15250E+0005 -0.28579E+0004 -0.25541E-0008 -0.10282E-0008 -0.13373E-0008
  0.15000E+0005 -0.28403E+0004 -0.58562E-0008 -0.69269E-0009 -0.60222E-0008
  0.15043E+0005 -0.28410E+0004 -0.61960E-0008 -0.93259E-0009 -0.59792E-0008
  0.15125E+0005 -0.28424E+0004 -0.57842E-0008 -0.11754E-0008 -0.49874E-0008
  0.15207E+0005 -0.28437E+0004 -0.42003E-0008 -0.11137E-0008 -0.31179E-0008
  0.15250E+0005 -0.28444E+0004 -0.30523E-0008 -0.96874E-0009 -0.19577E-0008
  0.15250E+0005 -0.29222E+0004 -0.20575E-0009 -0.13554E-0008  0.15671E-0008
  0.15293E+0005 -0.29225E+0004  0.77574E-0009 -0.10576E-0008  0.21872E-0008
  0.15375E+0005 -0.29231E+0004  0.21990E-0008 -0.34177E-0009  0.26931E-0008
  0.15457E+0005 -0.29237E+0004  0.28643E-0008  0.40635E-0009  0.23630E-0008
  0.15500E+0005 -0.29240E+0004  0.28982E-0008  0.75252E-0009  0.19297E-0008
  0.15250E+0005 -0.29088E+0004 -0.67600E-0009 -0.12810E-0008  0.98418E-0009
  0.15293E+0005 -0.29092E+0004  0.37648E-0009 -0.10013E-0008  0.17244E-0008
  0.15375E+0005 -0.29098E+0004  0.19813E-0008 -0.32702E-0009  0.25047E-0008
  0.15457E+0005 -0.29105E+0004  0.28377E-0008  0.37931E-0009  0.24385E-0008
  0.15500E+0005 -0.29109E+0004  0.29569E-0008  0.70693E-0009  0.21139E-0008
  0.15250E+0005 -0.28833E+0004 -0.16047E-0008 -0.11490E-0008 -0.16263E-0009
  0.15293E+0005 -0.28838E+0004 -0.44641E-0009 -0.90070E-0009  0.77548E-0009
  0.15375E+0005 -0.28847E+0004  0.14698E-0008 -0.29885E-0009  0.20432E-0008
  0.15457E+0005 -0.28855E+0004  0.26874E-0008  0.33423E-0009  0.24774E-0008
  0.15500E+0005 -0.28860E+0004  0.29783E-0008  0.62917E-0009  0.23710E-0008
  0.15250E+0005 -0.28579E+0004 -0.25541E-0008 -0.10282E-0008 -0.13373E-0008
  0.15293E+0005 -0.28584E+0004 -0.13297E-0008 -0.80770E-0009 -0.24255E-0009
  0.15375E+0005 -0.28595E+0004  0.84712E-0009 -0.27067E-0009  0.14612E-0008
  0.15457E+0005 -0.28606E+0004  0.24134E-0008  0.29640E-0009  0.23860E-0008
  0.15500E+0005 -0.28611E+0004  0.28844E-0008  0.56165E-0009  0.25087E-0008
  0.15250E+0005 -0.28444E+0004 -0.30523E-0008 -0.96874E-0009 -0.19577E-0008
  0.15293E+0005 -0.28451E+0004 -0.18096E-0008 -0.76160E-0009 -0.79759E-0009
  0.15375E+0005 -0.28462E+0004  0.48150E-0009 -0.25593E-0009  0.11125E-0008
  0.15457E+0005 -0.28474E+0004  0.22227E-0008  0.27902E-0009  0.22883E-0008
  0.15500E+0005 -0.28480E+0004  0.27899E-0008  0.52973E-0009  0.25341E-0008
  0.15500E+0005 -0.29240E+0004  0.28982E-0008  0.75252E-0009  0.19297E-0008
  0.15543E+0005 -0.29242E+0004  0.27402E-0008  0.10306E-0008  0.13929E-0008
  0.15625E+0005 -0.29246E+0004  0.20583E-0008  0.13269E-0008  0.30803E-0009
  0.15707E+0005 -0.29250E+0004  0.11544E-0008  0.12896E-0008 -0.53810E-0009
  0.15750E+0005 -0.29252E+0004  0.70092E-0009  0.11484E-0008 -0.79193E-0009
  0.15500E+0005 -0.29109E+0004  0.29569E-0008  0.70693E-0009  0.21139E-0008
  0.15543E+0005 -0.29111E+0004  0.28651E-0008  0.97025E-0009  0.16551E-0008
  0.15625E+0005 -0.29116E+0004  0.22456E-0008  0.12527E-0008  0.62129E-0009
  0.15707E+0005 -0.29120E+0004  0.13233E-0008  0.12207E-0008 -0.29075E-0009
  0.15750E+0005 -0.29123E+0004  0.83519E-0009  0.10892E-0008 -0.61321E-0009
  0.15500E+0005 -0.28860E+0004  0.29783E-0008  0.62917E-0009  0.23710E-0008
  0.15543E+0005 -0.28863E+0004  0.30279E-0008  0.86639E-0009  0.20784E-0008
  0.15625E+0005 -0.28869E+0004  0.25651E-0008  0.11239E-0008  0.11846E-0008
  0.15707E+0005 -0.28875E+0004  0.16449E-0008  0.11001E-0008  0.18941E-0009
  0.15750E+0005 -0.28878E+0004  0.11061E-0008  0.98516E-0009 -0.24653E-0009
  0.15500E+0005 -0.28611E+0004  0.28844E-0008  0.56165E-0009  0.25087E-0008
  0.15543E+0005 -0.28615E+0004  0.30913E-0008  0.77508E-0009  0.24014E-0008
  0.15625E+0005 -0.28622E+0004  0.28291E-0008  0.10092E-0008  0.16987E-0008
  0.15707E+0005 -0.28629E+0004  0.19576E-0008  0.99184E-0009  0.67374E-0009
  0.15750E+0005 -0.28633E+0004  0.13880E-0008  0.89119E-0009  0.14712E-0009
  0.15500E+0005 -0.28480E+0004  0.27899E-0008  0.52973E-0009  0.25341E-0008
  0.15543E+0005 -0.28484E+0004  0.30843E-0008  0.73147E-0009  0.25305E-0008
  0.15625E+0005 -0.28492E+0004  0.29431E-0008  0.95394E-0009  0.19468E-0008
  0.15707E+0005 -0.28499E+0004  0.21151E-0008  0.93926E-0009  0.92692E-0009
  0.15750E+0005 -0.28504E+0004  0.15373E-0008  0.84538E-0009  0.36191E-0009
  0.15750E+0005 -0.29252E+0004  0.70092E-0009  0.11484E-0008 -0.79193E-0009
  0.15793E+0005 -0.29254E+0004  0.31422E-0009  0.94469E-0009 -0.89172E-0009
  0.15875E+0005 -0.29257E+0004 -0.15137E-0009  0.45269E-0009 -0.67022E-0009
  0.15957E+0005 -0.29261E+0004 -0.24072E-0009 -0.47349E-0010 -0.71111E-0010
  0.16000E+0005 -0.29263E+0004 -0.16469E-0009 -0.27095E-0009  0.30546E-0009
  0.15750E+0005 -0.29123E+0004  0.83519E-0009  0.10892E-0008 -0.61321E-0009
  0.15793E+0005 -0.29125E+0004  0.40378E-0009  0.89840E-0009 -0.79387E-0009
  0.15875E+0005 -0.29129E+0004 -0.15196E-0009  0.43600E-0009 -0.72554E-0009
  0.15957E+0005 -0.29133E+0004 -0.30751E-0009 -0.35651E-0010 -0.23413E-0009
  0.16000E+0005 -0.29136E+0004 -0.24811E-0009 -0.24745E-0009  0.11624E-0009
  0.15750E+0005 -0.28878E+0004  0.11061E-0008  0.98516E-0009 -0.24653E-0009
  0.15793E+0005 -0.28881E+0004  0.59985E-0009  0.81658E-0009 -0.56907E-0009
  0.15875E+0005 -0.28886E+0004 -0.12216E-0009  0.40549E-0009 -0.78597E-0009
  0.15957E+0005 -0.28891E+0004 -0.41438E-0009 -0.16547E-0010 -0.51204E-0009
  0.16000E+0005 -0.28894E+0004 -0.39622E-0009 -0.20750E-0009 -0.22311E-0009
  0.15750E+0005 -0.28633E+0004  0.13880E-0008  0.89119E-0009  0.14712E-0009
  0.15793E+0005 -0.28636E+0004  0.82164E-0009  0.74211E-0009 -0.30057E-0009
  0.15875E+0005 -0.28643E+0004 -0.56234E-0010  0.37661E-0009 -0.79127E-0009
  0.15957E+0005 -0.28650E+0004 -0.49544E-0009 -0.82171E-0012 -0.74779E-0009
  0.16000E+0005 -0.28653E+0004 -0.52956E-0009 -0.17276E-0009 -0.53407E-0009
  0.15750E+0005 -0.28504E+0004  0.15373E-0008  0.84538E-0009  0.36191E-0009
  0.15793E+0005 -0.28507E+0004  0.94568E-0009  0.70561E-0009 -0.14443E-0009
  0.15875E+0005 -0.28515E+0004 -0.86672E-0011  0.36209E-0009 -0.77320E-0009
  0.15957E+0005 -0.28522E+0004 -0.52790E-0009  0.63677E-0011 -0.85477E-0009
  0.16000E+0005 -0.28526E+0004 -0.59339E-0009 -0.15622E-0009 -0.68560E-0009
  0.16000E+0005 -0.29263E+0004 -0.16469E-0009 -0.27095E-0009  0.30546E-0009
  0.16043E+0005 -0.29266E+0004 -0.34939E-0010 -0.44771E-0009  0.66635E-0009
  0.16125E+0005 -0.29271E+0004  0.24769E-0009 -0.63730E-0009  0.11676E-0008
  0.16207E+0005 -0.29276E+0004  0.41859E-0009 -0.64961E-0009  0.12883E-0008
  0.16250E+0005 -0.29279E+0004  0.41718E-0009 -0.60527E-0009  0.11810E-0008
  0.16000E+0005 -0.29136E+0004 -0.24811E-0009 -0.24745E-0009  0.11624E-0009
  0.16043E+0005 -0.29139E+0004 -0.12070E-0009 -0.41541E-0009  0.47387E-0009
  0.16125E+0005 -0.29145E+0004  0.19279E-0009 -0.59811E-0009  0.10254E-0008
  0.16207E+0005 -0.29151E+0004  0.42339E-0009 -0.61449E-0009  0.12426E-0008
  0.16250E+0005 -0.29155E+0004  0.45592E-0009 -0.57533E-0009  0.11907E-0008
  0.16000E+0005 -0.28894E+0004 -0.39622E-0009 -0.20750E-0009 -0.22311E-0009
  0.16043E+0005 -0.28899E+0004 -0.28376E-0009 -0.35974E-0009  0.11531E-0009
  0.16125E+0005 -0.28907E+0004  0.71251E-0010 -0.52949E-0009  0.74015E-0009
  0.16207E+0005 -0.28915E+0004  0.40754E-0009 -0.55193E-0009  0.11281E-0008
  0.16250E+0005 -0.28919E+0004  0.50533E-0009 -0.52136E-0009  0.11807E-0008
  0.16000E+0005 -0.28653E+0004 -0.52956E-0009 -0.17276E-0009 -0.53407E-0009
  0.16043E+0005 -0.28658E+0004 -0.44482E-0009 -0.31046E-0009 -0.23099E-0009
  0.16125E+0005 -0.28668E+0004 -0.70563E-0010 -0.46745E-0009  0.43782E-0009
  0.16207E+0005 -0.28678E+0004  0.35953E-0009 -0.49413E-0009  0.97847E-0009
  0.16250E+0005 -0.28683E+0004  0.52229E-0009 -0.47070E-0009  0.11327E-0008
  0.16000E+0005 -0.28526E+0004 -0.59339E-0009 -0.15622E-0009 -0.68560E-0009
  0.16043E+0005 -0.28531E+0004 -0.52800E-0009 -0.28670E-0009 -0.40725E-0009
  0.16125E+0005 -0.28542E+0004 -0.15253E-0009 -0.43707E-0009  0.27291E-0009
  0.16207E+0005 -0.28553E+0004  0.32150E-0009 -0.46534E-0009  0.88590E-0009
  0.16250E+0005 -0.28558E+0004  0.51782E-0009 -0.44517E-0009  0.10920E-0008
  0.16250E+0005 -0.29279E+0004  0.41718E-0009 -0.60527E-0009  0.11810E-0008
  0.16293E+0005 -0.29283E+0004  0.34109E-0009 -0.54472E-0009  0.97035E-0009
  0.16375E+0005 -0.29289E+0004  0.31682E-0011 -0.42942E-0009  0.36212E-0009
  0.16457E+0005 -0.29295E+0004 -0.51226E-0009 -0.37808E-0009 -0.34976E-0009
  0.16500E+0005 -0.29299E+0004 -0.81147E-0009 -0.39009E-0009 -0.70150E-0009
  0.16250E+0005 -0.29155E+0004  0.45592E-0009 -0.57533E-0009  0.11907E-0008
  0.16293E+0005 -0.29159E+0004  0.41048E-0009 -0.52081E-0009  0.10311E-0008
  0.16375E+0005 -0.29166E+0004  0.11067E-0009 -0.41646E-0009  0.49081E-0009
  0.16457E+0005 -0.29174E+0004 -0.40057E-0009 -0.37170E-0009 -0.20222E-0009
  0.16500E+0005 -0.29178E+0004 -0.71078E-0009 -0.38471E-0009 -0.56305E-0009
  0.16250E+0005 -0.28919E+0004  0.50533E-0009 -0.52136E-0009  0.11807E-0008
  0.16293E+0005 -0.28924E+0004  0.52207E-0009 -0.47697E-0009  0.11207E-0008
  0.16375E+0005 -0.28933E+0004  0.30852E-0009 -0.39140E-0009  0.72306E-0009
  0.16457E+0005 -0.28943E+0004 -0.17778E-0009 -0.35825E-0009  0.84498E-0010
  0.16500E+0005 -0.28948E+0004 -0.50083E-0009 -0.37324E-0009 -0.28420E-0009
  0.16250E+0005 -0.28683E+0004  0.52229E-0009 -0.47070E-0009  0.11327E-0008
  0.16293E+0005 -0.28689E+0004  0.60504E-0009 -0.43493E-0009  0.11746E-0008
  0.16375E+0005 -0.28701E+0004  0.49387E-0009 -0.36579E-0009  0.93496E-0009
  0.16457E+0005 -0.28713E+0004  0.54088E-0010 -0.34323E-0009  0.37435E-0009
  0.16500E+0005 -0.28719E+0004 -0.27096E-0009 -0.36030E-0009  0.10298E-0010
  0.16250E+0005 -0.28558E+0004  0.51782E-0009 -0.44517E-0009  0.10920E-0008
  0.16293E+0005 -0.28565E+0004  0.63631E-0009 -0.41342E-0009  0.11877E-0008
  0.16375E+0005 -0.28578E+0004  0.58471E-0009 -0.35211E-0009  0.10366E-0008
  0.16457E+0005 -0.28591E+0004  0.17781E-0009 -0.33475E-0009  0.52602E-0009
  0.16500E+0005 -0.28598E+0004 -0.14382E-0009 -0.35294E-0009  0.16949E-0009
  0.16500E+0005 -0.29299E+0004 -0.81147E-0009 -0.39009E-0009 -0.70150E-0009
  0.16543E+0005 -0.29302E+0004 -0.11014E-0008 -0.42809E-0009 -0.10063E-0008
  0.16625E+0005 -0.29309E+0004 -0.15597E-0008 -0.55370E-0009 -0.14047E-0008
  0.16707E+0005 -0.29315E+0004 -0.18165E-0008 -0.69440E-0009 -0.15358E-0008
  0.16750E+0005 -0.29319E+0004 -0.18512E-0008 -0.75153E-0009 -0.14989E-0008
  0.16500E+0005 -0.29178E+0004 -0.71078E-0009 -0.38471E-0009 -0.56305E-0009
  0.16543E+0005 -0.29182E+0004 -0.10189E-0008 -0.42207E-0009 -0.88714E-0009
  0.16625E+0005 -0.29189E+0004 -0.15236E-0008 -0.54339E-0009 -0.13381E-0008
  0.16707E+0005 -0.29197E+0004 -0.18302E-0008 -0.67879E-0009 -0.15246E-0008
  0.16750E+0005 -0.29201E+0004 -0.18892E-0008 -0.73407E-0009 -0.15127E-0008
  0.16500E+0005 -0.28948E+0004 -0.50083E-0009 -0.37324E-0009 -0.28420E-0009
  0.16543E+0005 -0.28953E+0004 -0.83698E-0009 -0.40984E-0009 -0.63683E-0009
  0.16625E+0005 -0.28963E+0004 -0.14230E-0008 -0.52436E-0009 -0.11784E-0008
  0.16707E+0005 -0.28973E+0004 -0.18251E-0008 -0.65113E-0009 -0.14695E-0008
  0.16750E+0005 -0.28978E+0004 -0.19326E-0008 -0.70340E-0009 -0.15076E-0008
  0.16500E+0005 -0.28719E+0004 -0.27096E-0009 -0.36030E-0009  0.10298E-0010
  0.16543E+0005 -0.28725E+0004 -0.62587E-0009 -0.39660E-0009 -0.35978E-0009
  0.16625E+0005 -0.28737E+0004 -0.12825E-0008 -0.50588E-0009 -0.97807E-0009
  0.16707E+0005 -0.28749E+0004 -0.17788E-0008 -0.62567E-0009 -0.13706E-0008
  0.16750E+0005 -0.28755E+0004 -0.19372E-0008 -0.67555E-0009 -0.14611E-0008
  0.16500E+0005 -0.28598E+0004 -0.14382E-0009 -0.35294E-0009  0.16949E-0009
  0.16543E+0005 -0.28605E+0004 -0.50465E-0009 -0.38925E-0009 -0.20512E-0009
  0.16625E+0005 -0.28618E+0004 -0.11934E-0008 -0.49632E-0009 -0.85743E-0009
  0.16707E+0005 -0.28631E+0004 -0.17377E-0008 -0.61303E-0009 -0.13012E-0008
  0.16750E+0005 -0.28637E+0004 -0.19236E-0008 -0.66187E-0009 -0.14197E-0008
  0.16750E+0005 -0.29319E+0004 -0.18512E-0008 -0.75153E-0009 -0.14989E-0008
  0.16793E+0005 -0.29322E+0004 -0.18122E-0008 -0.78527E-0009 -0.13938E-0008
  0.16875E+0005 -0.29328E+0004 -0.15386E-0008 -0.76873E-0009 -0.10210E-0008
  0.16957E+0005 -0.29334E+0004 -0.10224E-0008 -0.64959E-0009 -0.43011E-0009
  0.17000E+0005 -0.29337E+0004 -0.66435E-0009 -0.55664E-0009 -0.31624E-0010
  0.16750E+0005 -0.29201E+0004 -0.18892E-0008 -0.73407E-0009 -0.15127E-0008
  0.16793E+0005 -0.29205E+0004 -0.18718E-0008 -0.76694E-0009 -0.14284E-0008
  0.16875E+0005 -0.29212E+0004 -0.16331E-0008 -0.75252E-0009 -0.10852E-0008
  0.16957E+0005 -0.29219E+0004 -0.11465E-0008 -0.63927E-0009 -0.51762E-0009
  0.17000E+0005 -0.29223E+0004 -0.80315E-0009 -0.55013E-0009 -0.13202E-0009
  0.16750E+0005 -0.28978E+0004 -0.19326E-0008 -0.70340E-0009 -0.15076E-0008
  0.16793E+0005 -0.28983E+0004 -0.19601E-0008 -0.73488E-0009 -0.14670E-0008
  0.16875E+0005 -0.28992E+0004 -0.17951E-0008 -0.72422E-0009 -0.11894E-0008
  0.16957E+0005 -0.29001E+0004 -0.13713E-0008 -0.62107E-0009 -0.67522E-0009
  0.17000E+0005 -0.29006E+0004 -0.10588E-0008 -0.53846E-0009 -0.31826E-0009
  0.16750E+0005 -0.28755E+0004 -0.19372E-0008 -0.67555E-0009 -0.14611E-0008
  0.16793E+0005 -0.28761E+0004 -0.20133E-0008 -0.70597E-0009 -0.14684E-0008
  0.16875E+0005 -0.28772E+0004 -0.19313E-0008 -0.69881E-0009 -0.12675E-0008
  0.16957E+0005 -0.28783E+0004 -0.15792E-0008 -0.60457E-0009 -0.81883E-0009
  0.17000E+0005 -0.28789E+0004 -0.13018E-0008 -0.52771E-0009 -0.49625E-0009
  0.16750E+0005 -0.28637E+0004 -0.19236E-0008 -0.66187E-0009 -0.14197E-0008
  0.16793E+0005 -0.28644E+0004 -0.20265E-0008 -0.69187E-0009 -0.14537E-0008
  0.16875E+0005 -0.28656E+0004 -0.19916E-0008 -0.68647E-0009 -0.12973E-0008
  0.16957E+0005 -0.28668E+0004 -0.16810E-0008 -0.59652E-0009 -0.88781E-0009
  0.17000E+0005 -0.28674E+0004 -0.14237E-0008 -0.52242E-0009 -0.58570E-0009
  0.17000E+0005 -0.29337E+0004 -0.66435E-0009 -0.55664E-0009 -0.31624E-0010
  0.17043E+0005 -0.29340E+0004 -0.25733E-0009 -0.45603E-0009  0.42617E-0009
  0.17125E+0005 -0.29345E+0004  0.61528E-0009 -0.27525E-0009  0.14345E-0008
  0.17207E+0005 -0.29350E+0004  0.15408E-0008 -0.16004E-0009  0.25514E-0008
  0.17250E+0005 -0.29353E+0004  0.20079E-0008 -0.13833E-0009  0.31298E-0008
  0.17000E+0005 -0.29223E+0004 -0.80315E-0009 -0.55013E-0009 -0.13202E-0009
  0.17043E+0005 -0.29226E+0004 -0.41039E-0009 -0.45307E-0009  0.31153E-0009
  0.17125E+0005 -0.29232E+0004  0.43856E-0009 -0.27661E-0009  0.12900E-0008
  0.17207E+0005 -0.29238E+0004  0.13526E-0008 -0.16062E-0009  0.23820E-0008
  0.17250E+0005 -0.29241E+0004  0.18228E-0008 -0.13622E-0009  0.29550E-0008
  0.17000E+0005 -0.29006E+0004 -0.10588E-0008 -0.53846E-0009 -0.31826E-0009
  0.17043E+0005 -0.29010E+0004 -0.69574E-0009 -0.44745E-0009  0.94501E-0010
  0.17125E+0005 -0.29017E+0004  0.10320E-0009 -0.27833E-0009  0.10096E-0008
  0.17207E+0005 -0.29025E+0004  0.98869E-0009 -0.16091E-0009  0.20474E-0008
  0.17250E+0005 -0.29029E+0004  0.14598E-0008 -0.13180E-0009  0.26057E-0008
  0.17000E+0005 -0.28789E+0004 -0.13018E-0008 -0.52771E-0009 -0.49625E-0009
  0.17043E+0005 -0.28794E+0004 -0.97220E-0009 -0.44198E-0009 -0.11951E-0009
  0.17125E+0005 -0.28803E+0004 -0.23046E-0009 -0.27923E-0009  0.72332E-0009
  0.17207E+0005 -0.28812E+0004  0.61737E-0009 -0.16041E-0009  0.16975E-0008
  0.17250E+0005 -0.28817E+0004  0.10834E-0008 -0.12706E-0009  0.22353E-0008
  0.17000E+0005 -0.28674E+0004 -0.14237E-0008 -0.52242E-0009 -0.58570E-0009
  0.17043E+0005 -0.28680E+0004 -0.11134E-0008 -0.43919E-0009 -0.23014E-0009
  0.17125E+0005 -0.28690E+0004 -0.40488E-0009 -0.27947E-0009  0.57078E-0009
  0.17207E+0005 -0.28700E+0004  0.41945E-0009 -0.15993E-0009  0.15075E-0008
  0.17250E+0005 -0.28706E+0004  0.88048E-0009 -0.12451E-0009  0.20323E-0008
  0.17250E+0005 -0.29353E+0004  0.20079E-0008 -0.13833E-0009  0.31298E-0008
  0.17293E+0005 -0.29355E+0004  0.24320E-0008 -0.14443E-0009  0.36602E-0008
  0.17375E+0005 -0.29359E+0004  0.30299E-0008 -0.22252E-0009  0.43981E-0008
  0.17457E+0005 -0.29363E+0004  0.32281E-0008 -0.34602E-0009  0.45842E-0008
  0.17500E+0005 -0.29366E+0004  0.31291E-0008 -0.41003E-0009  0.43960E-0008
  0.17250E+0005 -0.29241E+0004  0.18228E-0008 -0.13622E-0009  0.29550E-0008
  0.17293E+0005 -0.29244E+0004  0.22582E-0008 -0.13841E-0009  0.34884E-0008
  0.17375E+0005 -0.29249E+0004  0.29054E-0008 -0.20706E-0009  0.42646E-0008
  0.17457E+0005 -0.29253E+0004  0.31890E-0008 -0.32201E-0009  0.45355E-0008
  0.17500E+0005 -0.29256E+0004  0.31464E-0008 -0.38325E-0009  0.44087E-0008
  0.17250E+0005 -0.29029E+0004  0.14598E-0008 -0.13180E-0009  0.26057E-0008
  0.17293E+0005 -0.29033E+0004  0.19112E-0008 -0.12719E-0009  0.31400E-0008
  0.17375E+0005 -0.29039E+0004  0.26399E-0008 -0.17945E-0009  0.39781E-0008
  0.17457E+0005 -0.29045E+0004  0.30748E-0008 -0.27950E-0009  0.44006E-0008
  0.17500E+0005 -0.29048E+0004  0.31354E-0008 -0.33588E-0009  0.43868E-0008
  0.17250E+0005 -0.28817E+0004  0.10834E-0008 -0.12706E-0009  0.22353E-0008
  0.17293E+0005 -0.28821E+0004  0.15437E-0008 -0.11638E-0009  0.27642E-0008
  0.17375E+0005 -0.28829E+0004  0.23392E-0008 -0.15393E-0009  0.36511E-0008
  0.17457E+0005 -0.28837E+0004  0.29116E-0008 -0.24061E-0009  0.42128E-0008
  0.17500E+0005 -0.28841E+0004  0.30701E-0008 -0.29256E-0009  0.43072E-0008
  0.17250E+0005 -0.28706E+0004  0.88048E-0009 -0.12451E-0009  0.20323E-0008
  0.17293E+0005 -0.28710E+0004  0.13428E-0008 -0.11087E-0009  0.25558E-0008
  0.17375E+0005 -0.28718E+0004  0.21677E-0008 -0.14128E-0009  0.34633E-0008
  0.17457E+0005 -0.28727E+0004  0.28071E-0008 -0.22142E-0009  0.40936E-0008
  0.17500E+0005 -0.28731E+0004  0.30150E-0008 -0.27119E-0009  0.42431E-0008
  0.17500E+0005 -0.29366E+0004  0.31291E-0008 -0.41003E-0009  0.43960E-0008
  0.17543E+0005 -0.29367E+0004  0.28797E-0008 -0.46101E-0009  0.39969E-0008
  0.17625E+0005 -0.29370E+0004  0.20050E-0008 -0.50256E-0009  0.26888E-0008
  0.17707E+0005 -0.29374E+0004  0.71061E-0009 -0.45650E-0009  0.84053E-0009
  0.17750E+0005 -0.29375E+0004 -0.67152E-0010 -0.39988E-0009 -0.23442E-0009
  0.17500E+0005 -0.29256E+0004  0.31464E-0008 -0.38325E-0009  0.44087E-0008
  0.17543E+0005 -0.29258E+0004  0.29576E-0008 -0.43316E-0009  0.40784E-0008
  0.17625E+0005 -0.29262E+0004  0.21952E-0008 -0.47841E-0009  0.29048E-0008
  0.17707E+0005 -0.29266E+0004  0.98508E-0009 -0.44281E-0009  0.11650E-0008
  0.17750E+0005 -0.29268E+0004  0.23096E-0009 -0.39360E-0009  0.12417E-0009
  0.17500E+0005 -0.29048E+0004  0.31354E-0008 -0.33588E-0009  0.43868E-0008
  0.17543E+0005 -0.29051E+0004  0.30596E-0008 -0.38389E-0009  0.41851E-0008
  0.17625E+0005 -0.29056E+0004  0.25136E-0008 -0.43552E-0009  0.32698E-0008
  0.17707E+0005 -0.29061E+0004  0.14767E-0008 -0.41809E-0009  0.17482E-0008
  0.17750E+0005 -0.29063E+0004  0.77813E-0009 -0.38185E-0009  0.78220E-0009
  0.17500E+0005 -0.28841E+0004  0.30701E-0008 -0.29256E-0009  0.43072E-0008
  0.17543E+0005 -0.28844E+0004  0.31042E-0008 -0.33881E-0009  0.42315E-0008
  0.17625E+0005 -0.28850E+0004  0.27775E-0008 -0.39598E-0009  0.35772E-0008
  0.17707E+0005 -0.28856E+0004  0.19290E-0008 -0.39475E-0009  0.22882E-0008
  0.17750E+0005 -0.28859E+0004  0.12988E-0008 -0.37013E-0009  0.14092E-0008
  0.17500E+0005 -0.28731E+0004  0.30150E-0008 -0.27119E-0009  0.42431E-0008
  0.17543E+0005 -0.28734E+0004  0.31056E-0008 -0.31654E-0009  0.42325E-0008
  0.17625E+0005 -0.28741E+0004  0.28950E-0008 -0.37632E-0009  0.37164E-0008
  0.17707E+0005 -0.28747E+0004  0.21512E-0008 -0.38289E-0009  0.25552E-0008
  0.17750E+0005 -0.28751E+0004  0.15615E-0008 -0.36391E-0009  0.17264E-0008
  0.17750E+0005 -0.29375E+0004 -0.67152E-0010 -0.39988E-0009 -0.23442E-0009
  0.17793E+0005 -0.29377E+0004 -0.85445E-0009 -0.32847E-0009 -0.12931E-0008
  0.17875E+0005 -0.29379E+0004 -0.22021E-0008 -0.17422E-0009 -0.30135E-0008
  0.17957E+0005 -0.29382E+0004 -0.30980E-0008 -0.38170E-0010 -0.40120E-0008
  0.18000E+0005 -0.29384E+0004 -0.33028E-0008  0.13673E-0010 -0.41482E-0008
  0.17750E+0005 -0.29268E+0004  0.23096E-0009 -0.39360E-0009  0.12417E-0009
  0.17793E+0005 -0.29269E+0004 -0.55055E-0009 -0.33003E-0009 -0.92133E-0009
  0.17875E+0005 -0.29272E+0004 -0.19413E-0008 -0.18957E-0009 -0.26830E-0008
  0.17957E+0005 -0.29275E+0004 -0.29455E-0008 -0.62269E-0010 -0.38052E-0008
  0.18000E+0005 -0.29277E+0004 -0.32266E-0008 -0.12001E-0010 -0.40321E-0008
  0.17750E+0005 -0.29063E+0004  0.77813E-0009 -0.38185E-0009  0.78220E-0009
  0.17793E+0005 -0.29065E+0004  0.20069E-0010 -0.33199E-0009 -0.22647E-0009
  0.17875E+0005 -0.29069E+0004 -0.14271E-0008 -0.21586E-0009 -0.20419E-0008
  0.17957E+0005 -0.29073E+0004 -0.26144E-0008 -0.10430E-0009 -0.33769E-0008
  0.18000E+0005 -0.29075E+0004 -0.30320E-0008 -0.57111E-0010 -0.37675E-0008
  0.17750E+0005 -0.28859E+0004  0.12988E-0008 -0.37013E-0009  0.14092E-0008
  0.17793E+0005 -0.28861E+0004  0.57923E-0009 -0.33263E-0009  0.45174E-0009
  0.17875E+0005 -0.28866E+0004 -0.89257E-0009 -0.23868E-0009 -0.13866E-0008
  0.17957E+0005 -0.28871E+0004 -0.22340E-0008 -0.14186E-0009 -0.29059E-0008
  0.18000E+0005 -0.28874E+0004 -0.27768E-0008 -0.97857E-0010 -0.34489E-0008
  0.17750E+0005 -0.28751E+0004  0.15615E-0008 -0.36391E-0009  0.17264E-0008
  0.17793E+0005 -0.28754E+0004  0.86794E-0009 -0.33245E-0009  0.80138E-0009
  0.17875E+0005 -0.28759E+0004 -0.60467E-0009 -0.24940E-0009 -0.10373E-0008
  0.17957E+0005 -0.28764E+0004 -0.20159E-0008 -0.15999E-0009 -0.26423E-0008
  0.18000E+0005 -0.28767E+0004 -0.26200E-0008 -0.11771E-0009 -0.32609E-0008
  0.18000E+0005 -0.29384E+0004 -0.33028E-0008  0.13673E-0010 -0.41482E-0008
  0.18043E+0005 -0.29385E+0004 -0.32947E-0008  0.48090E-0010 -0.39928E-0008
  0.18125E+0005 -0.29388E+0004 -0.26865E-0008  0.68194E-0010 -0.29379E-0008
  0.18207E+0005 -0.29391E+0004 -0.14127E-0008  0.52230E-0010 -0.11208E-0008
  0.18250E+0005 -0.29392E+0004 -0.56212E-0009  0.42605E-0010 -0.15649E-0011
  0.18000E+0005 -0.29277E+0004 -0.32266E-0008 -0.12001E-0010 -0.40321E-0008
  0.18043E+0005 -0.29279E+0004 -0.33017E-0008  0.23057E-0010 -0.39773E-0008
  0.18125E+0005 -0.29282E+0004 -0.28493E-0008  0.50094E-0010 -0.31141E-0008
  0.18207E+0005 -0.29286E+0004 -0.16951E-0008  0.45834E-0010 -0.14475E-0008
  0.18250E+0005 -0.29287E+0004 -0.88168E-0009  0.42898E-0010 -0.37631E-0009
  0.18000E+0005 -0.29075E+0004 -0.30320E-0008 -0.57111E-0010 -0.37675E-0008
  0.18043E+0005 -0.29078E+0004 -0.32603E-0008 -0.21293E-0010 -0.38985E-0008
  0.18125E+0005 -0.29082E+0004 -0.31057E-0008  0.17124E-0010 -0.34006E-0008
  0.18207E+0005 -0.29086E+0004 -0.21955E-0008  0.32658E-0010 -0.20359E-0008
  0.18250E+0005 -0.29088E+0004 -0.14661E-0008  0.41146E-0010 -0.10693E-0008
  0.18000E+0005 -0.28874E+0004 -0.27768E-0008 -0.97857E-0010 -0.34489E-0008
  0.18043E+0005 -0.28876E+0004 -0.31513E-0008 -0.61833E-0010 -0.37584E-0008
  0.18125E+0005 -0.28882E+0004 -0.32947E-0008 -0.14150E-0010 -0.36252E-0008
  0.18207E+0005 -0.28887E+0004 -0.26469E-0008  0.18284E-0010 -0.25803E-0008
  0.18250E+0005 -0.28889E+0004 -0.20177E-0008  0.36675E-0010 -0.17343E-0008
  0.18000E+0005 -0.28767E+0004 -0.26200E-0008 -0.11771E-0009 -0.32609E-0008
  0.18043E+0005 -0.28770E+0004 -0.30682E-0008 -0.81786E-0010 -0.36612E-0008
  0.18125E+0005 -0.28776E+0004 -0.33676E-0008 -0.30000E-0010 -0.37190E-0008
  0.18207E+0005 -0.28782E+0004 -0.28644E-0008  0.10280E-0010 -0.28486E-0008
  0.18250E+0005 -0.28785E+0004 -0.22937E-0008  0.33335E-0010 -0.20718E-0008
  0.18250E+0005 -0.29392E+0004 -0.56212E-0009  0.42605E-0010 -0.15649E-0011
  0.18293E+0005 -0.29394E+0004  0.34471E-0009  0.40914E-0010  0.11317E-0008
  0.18375E+0005 -0.29397E+0004  0.19990E-0008  0.75135E-0010  0.30339E-0008
  0.18457E+0005 -0.29401E+0004  0.32432E-0008  0.16821E-0009  0.42420E-0008
  0.18500E+0005 -0.29402E+0004  0.36274E-0008  0.23647E-0009  0.44970E-0008
  0.18250E+0005 -0.29287E+0004 -0.88168E-0009  0.42898E-0010 -0.37631E-0009
  0.18293E+0005 -0.29289E+0004  0.10087E-0010  0.47344E-0010  0.73585E-0009
  0.18375E+0005 -0.29293E+0004  0.16995E-0008  0.89690E-0010  0.26767E-0008
  0.18457E+0005 -0.29297E+0004  0.30519E-0008  0.18434E-0009  0.40140E-0008
  0.18500E+0005 -0.29299E+0004  0.35136E-0008  0.25065E-0009  0.43623E-0008
  0.18250E+0005 -0.29088E+0004 -0.14661E-0008  0.41146E-0010 -0.10693E-0008
  0.18293E+0005 -0.29091E+0004 -0.61876E-0009  0.56113E-0010 -0.13101E-0010
  0.18375E+0005 -0.29096E+0004  0.11055E-0008  0.11254E-0009  0.19688E-0008
  0.18457E+0005 -0.29101E+0004  0.26362E-0008  0.21013E-0009  0.35228E-0008
  0.18500E+0005 -0.29104E+0004  0.32351E-0008  0.27326E-0009  0.40373E-0008
  0.18250E+0005 -0.28889E+0004 -0.20177E-0008  0.36675E-0010 -0.17343E-0008
  0.18293E+0005 -0.28893E+0004 -0.12339E-0008  0.60815E-0010 -0.75313E-0009
  0.18375E+0005 -0.28899E+0004  0.48558E-0009  0.12970E-0009  0.12296E-0008
  0.18457E+0005 -0.28905E+0004  0.21595E-0008  0.23015E-0009  0.29636E-0008
  0.18500E+0005 -0.28908E+0004  0.28820E-0008  0.29071E-0009  0.36297E-0008
  0.18250E+0005 -0.28785E+0004 -0.22937E-0008  0.33335E-0010 -0.20718E-0008
  0.18293E+0005 -0.28788E+0004 -0.15505E-0008  0.61816E-0010 -0.11373E-0008
  0.18375E+0005 -0.28795E+0004  0.15144E-0009  0.13666E-0009  0.83047E-0009
  0.18457E+0005 -0.28801E+0004  0.18868E-0008  0.23859E-0009  0.26448E-0008
  0.18500E+0005 -0.28805E+0004  0.26687E-0008  0.29800E-0009  0.33847E-0008
  0.18500E+0005 -0.29402E+0004  0.36274E-0008  0.23647E-0009  0.44970E-0008
  0.18543E+0005 -0.29404E+0004  0.37882E-0008  0.30939E-0009  0.44704E-0008
  0.18625E+0005 -0.29408E+0004  0.34581E-0008  0.43434E-0009  0.36915E-0008
  0.18707E+0005 -0.29412E+0004  0.24002E-0008  0.49052E-0009  0.21963E-0008
  0.18750E+0005 -0.29414E+0004  0.16365E-0008  0.47651E-0009  0.12563E-0008
  0.18500E+0005 -0.29299E+0004  0.35136E-0008  0.25065E-0009  0.43623E-0008
  0.18543E+0005 -0.29301E+0004  0.37588E-0008  0.32005E-0009  0.44374E-0008
  0.18625E+0005 -0.29306E+0004  0.35857E-0008  0.43567E-0009  0.38460E-0008
  0.18707E+0005 -0.29310E+0004  0.26482E-0008  0.48242E-0009  0.24918E-0008
  0.18750E+0005 -0.29312E+0004  0.19234E-0008  0.46473E-0009  0.15952E-0008
  0.18500E+0005 -0.29104E+0004  0.32351E-0008  0.27326E-0009  0.40373E-0008
  0.18543E+0005 -0.29106E+0004  0.36349E-0008  0.33679E-0009  0.42986E-0008
  0.18625E+0005 -0.29112E+0004  0.37606E-0008  0.43674E-0009  0.40626E-0008
  0.18707E+0005 -0.29117E+0004  0.30674E-0008  0.46768E-0009  0.29903E-0008
  0.18750E+0005 -0.29120E+0004  0.24289E-0008  0.44388E-0009  0.21882E-0008
  0.18500E+0005 -0.28908E+0004  0.28820E-0008  0.29071E-0009  0.36297E-0008
  0.18543E+0005 -0.28911E+0004  0.34274E-0008  0.34931E-0009  0.40671E-0008
  0.18625E+0005 -0.28918E+0004  0.38503E-0008  0.43601E-0009  0.41828E-0008
  0.18707E+0005 -0.28925E+0004  0.34182E-0008  0.45362E-0009  0.34078E-0008
  0.18750E+0005 -0.28928E+0004  0.28807E-0008  0.42474E-0009  0.27146E-0008
  0.18500E+0005 -0.28805E+0004  0.26687E-0008  0.29800E-0009  0.33847E-0008
  0.18543E+0005 -0.28809E+0004  0.32870E-0008  0.35436E-0009  0.39106E-0008
  0.18625E+0005 -0.28816E+0004  0.38644E-0008  0.43495E-0009  0.42089E-0008
  0.18707E+0005 -0.28823E+0004  0.35752E-0008  0.44643E-0009  0.35956E-0008
  0.18750E+0005 -0.28827E+0004  0.30962E-0008  0.41527E-0009  0.29648E-0008
  0.18750E+0005 -0.29414E+0004  0.16365E-0008  0.47651E-0009  0.12563E-0008
  0.18793E+0005 -0.29415E+0004  0.79844E-0009  0.42807E-0009  0.30000E-0009
  0.18875E+0005 -0.29419E+0004 -0.78960E-0009  0.24488E-0009 -0.13245E-0008
  0.18957E+0005 -0.29422E+0004 -0.20724E-0008 -0.20617E-0010 -0.24135E-0008
  0.19000E+0005 -0.29424E+0004 -0.25303E-0008 -0.17115E-0009 -0.27017E-0008
  0.18750E+0005 -0.29312E+0004  0.19234E-0008  0.46473E-0009  0.15952E-0008
  0.18793E+0005 -0.29314E+0004  0.11043E-0008  0.41399E-0009  0.65769E-0009
  0.18875E+0005 -0.29319E+0004 -0.50279E-0009  0.23102E-0009 -0.99783E-0009
  0.18957E+0005 -0.29323E+0004 -0.18645E-0008 -0.28924E-0010 -0.21876E-0008
  0.19000E+0005 -0.29325E+0004 -0.23796E-0008 -0.17515E-0009 -0.25456E-0008
  0.18750E+0005 -0.29120E+0004  0.24289E-0008  0.44388E-0009  0.21882E-0008
  0.18793E+0005 -0.29123E+0004  0.16601E-0008  0.38939E-0009  0.13008E-0008
  0.18875E+0005 -0.29128E+0004  0.44579E-0010  0.20720E-0009 -0.38507E-0009
  0.18957E+0005 -0.29134E+0004 -0.14442E-0008 -0.42868E-0010 -0.17419E-0008
  0.19000E+0005 -0.29136E+0004 -0.20598E-0008 -0.18157E-0009 -0.22234E-0008
  0.18750E+0005 -0.28928E+0004  0.28807E-0008  0.42474E-0009  0.27146E-0008
  0.18793E+0005 -0.28932E+0004  0.21794E-0008  0.36727E-0009  0.18945E-0008
  0.18875E+0005 -0.28938E+0004  0.58992E-0009  0.18630E-0009  0.21353E-0009
  0.18957E+0005 -0.28945E+0004 -0.99642E-0009 -0.54617E-0010 -0.12794E-0008
  0.19000E+0005 -0.28948E+0004 -0.17013E-0008 -0.18652E-0009 -0.18723E-0008
  0.18750E+0005 -0.28827E+0004  0.30962E-0008  0.41527E-0009  0.29648E-0008
  0.18793E+0005 -0.28831E+0004  0.24367E-0008  0.35650E-0009  0.21865E-0008
  0.18875E+0005 -0.28838E+0004  0.87422E-0009  0.17637E-0009  0.52149E-0009
  0.18957E+0005 -0.28845E+0004 -0.75170E-0009 -0.59994E-0010 -0.10309E-0008
  0.19000E+0005 -0.28849E+0004 -0.14989E-0008 -0.18858E-0009 -0.16776E-0008
  0.19000E+0005 -0.29424E+0004 -0.25303E-0008 -0.17115E-0009 -0.27017E-0008
  0.19043E+0005 -0.29426E+0004 -0.28050E-0008 -0.31136E-0009 -0.27838E-0008
  0.19125E+0005 -0.29428E+0004 -0.28110E-0008 -0.51023E-0009 -0.24302E-0008
  0.19207E+0005 -0.29431E+0004 -0.22265E-0008 -0.56890E-0009 -0.15952E-0008
  0.19250E+0005 -0.29433E+0004 -0.17496E-0008 -0.53384E-0009 -0.10592E-0008
  0.19000E+0005 -0.29325E+0004 -0.23796E-0008 -0.17515E-0009 -0.25456E-0008
  0.19043E+0005 -0.29327E+0004 -0.27160E-0008 -0.31071E-0009 -0.27012E-0008
  0.19125E+0005 -0.29330E+0004 -0.28355E-0008 -0.50183E-0009 -0.24768E-0008
  0.19207E+0005 -0.29333E+0004 -0.23377E-0008 -0.55646E-0009 -0.17320E-0008
  0.19250E+0005 -0.29335E+0004 -0.18896E-0008 -0.52139E-0009 -0.12212E-0008
  0.19000E+0005 -0.29136E+0004 -0.20598E-0008 -0.18157E-0009 -0.22234E-0008
  0.19043E+0005 -0.29139E+0004 -0.25085E-0008 -0.30904E-0009 -0.25128E-0008
  0.19125E+0005 -0.29143E+0004 -0.28434E-0008 -0.48687E-0009 -0.25322E-0008
  0.19207E+0005 -0.29147E+0004 -0.25199E-0008 -0.53486E-0009 -0.19673E-0008
  0.19250E+0005 -0.29149E+0004 -0.21342E-0008 -0.50004E-0009 -0.15119E-0008
  0.19000E+0005 -0.28948E+0004 -0.17013E-0008 -0.18652E-0009 -0.18723E-0008
  0.19043E+0005 -0.28951E+0004 -0.22551E-0008 -0.30680E-0009 -0.22874E-0008
  0.19125E+0005 -0.28956E+0004 -0.28028E-0008 -0.47299E-0009 -0.25466E-0008
  0.19207E+0005 -0.28960E+0004 -0.26641E-0008 -0.51559E-0009 -0.21712E-0008
  0.19250E+0005 -0.28963E+0004 -0.23500E-0008 -0.48137E-0009 -0.17801E-0008
  0.19000E+0005 -0.28849E+0004 -0.14989E-0008 -0.18858E-0009 -0.16776E-0008
  0.19043E+0005 -0.28851E+0004 -0.21049E-0008 -0.30538E-0009 -0.21554E-0008
  0.19125E+0005 -0.28857E+0004 -0.27629E-0008 -0.46605E-0009 -0.25387E-0008
  0.19207E+0005 -0.28862E+0004 -0.27249E-0008 -0.50625E-0009 -0.22661E-0008
  0.19250E+0005 -0.28865E+0004 -0.24518E-0008 -0.47250E-0009 -0.19121E-0008
  0.19250E+0005 -0.29433E+0004 -0.17496E-0008 -0.53384E-0009 -0.10592E-0008
  0.19293E+0005 -0.29434E+0004 -0.12078E-0008 -0.45620E-0009 -0.51376E-0009
  0.19375E+0005 -0.29435E+0004 -0.15097E-0009 -0.21371E-0009  0.40323E-0009
  0.19457E+0005 -0.29437E+0004  0.73164E-0009  0.88718E-0010  0.10113E-0008
  0.19500E+0005 -0.29438E+0004  0.10625E-0008  0.24387E-0009  0.11738E-0008
  0.19250E+0005 -0.29335E+0004 -0.18896E-0008 -0.52139E-0009 -0.12212E-0008
  0.19293E+0005 -0.29336E+0004 -0.13636E-0008 -0.44513E-0009 -0.68488E-0009
  0.19375E+0005 -0.29338E+0004 -0.30230E-0009 -0.20856E-0009  0.25542E-0009
  0.19457E+0005 -0.29340E+0004  0.62037E-0009  0.85689E-0010  0.92495E-0009
  0.19500E+0005 -0.29341E+0004  0.98104E-0009  0.23655E-0009  0.11274E-0008
  0.19250E+0005 -0.29149E+0004 -0.21342E-0008 -0.50004E-0009 -0.15119E-0008
  0.19293E+0005 -0.29150E+0004 -0.16467E-0008 -0.42648E-0009 -0.10014E-0008
  0.19375E+0005 -0.29153E+0004 -0.59306E-0009 -0.20090E-0009 -0.32825E-0010
  0.19457E+0005 -0.29156E+0004  0.39353E-0009  0.78453E-0010  0.74145E-0009
  0.19500E+0005 -0.29157E+0004  0.80687E-0009  0.22155E-0009  0.10160E-0008
  0.19250E+0005 -0.28963E+0004 -0.23500E-0008 -0.48137E-0009 -0.17801E-0008
  0.19293E+0005 -0.28965E+0004 -0.19116E-0008 -0.41065E-0009 -0.13057E-0008
  0.19375E+0005 -0.28968E+0004 -0.88580E-0009 -0.19581E-0009 -0.32889E-0009
  0.19457E+0005 -0.28972E+0004  0.14857E-0009  0.69338E-0010  0.53424E-0009
  0.19500E+0005 -0.28973E+0004  0.60899E-0009  0.20509E-0009  0.87555E-0009
  0.19250E+0005 -0.28865E+0004 -0.24518E-0008 -0.47250E-0009 -0.19121E-0008
  0.19293E+0005 -0.28867E+0004 -0.20432E-0008 -0.40333E-0009 -0.14606E-0008
  0.19375E+0005 -0.28871E+0004 -0.10399E-0008 -0.19408E-0009 -0.48719E-0009
  0.19457E+0005 -0.28874E+0004  0.13109E-0010  0.63805E-0010  0.41631E-0009
  0.19500E+0005 -0.28876E+0004  0.49593E-0009  0.19582E-0009  0.79050E-0009
  0.19500E+0005 -0.29438E+0004  0.10625E-0008  0.24387E-0009  0.11738E-0008
  0.19543E+0005 -0.29440E+0004  0.12808E-0008  0.37882E-0009  0.12282E-0008
  0.19625E+0005 -0.29442E+0004  0.13789E-0008  0.54898E-0009  0.10730E-0008
  0.19707E+0005 -0.29445E+0004  0.11288E-0008  0.57767E-0009  0.70005E-0009
  0.19750E+0005 -0.29447E+0004  0.90975E-0009  0.52113E-0009  0.49655E-0009
  0.19500E+0005 -0.29341E+0004  0.98104E-0009  0.23655E-0009  0.11274E-0008
  0.19543E+0005 -0.29343E+0004  0.12314E-0008  0.36777E-0009  0.12221E-0008
  0.19625E+0005 -0.29346E+0004  0.13871E-0008  0.53317E-0009  0.11334E-0008
  0.19707E+0005 -0.29349E+0004  0.11778E-0008  0.56053E-0009  0.80005E-0009
  0.19750E+0005 -0.29351E+0004  0.96923E-0009  0.50491E-0009  0.60118E-0009
  0.19500E+0005 -0.29157E+0004  0.80687E-0009  0.22155E-0009  0.10160E-0008
  0.19543E+0005 -0.29160E+0004  0.11164E-0008  0.34602E-0009  0.11858E-0008
  0.19625E+0005 -0.29164E+0004  0.13829E-0008  0.50290E-0009  0.12254E-0008
  0.19707E+0005 -0.29168E+0004  0.12571E-0008  0.52819E-0009  0.97380E-0009
  0.19750E+0005 -0.29170E+0004  0.10726E-0008  0.47635E-0009  0.78639E-0009
  0.19500E+0005 -0.28973E+0004  0.60899E-0009  0.20509E-0009  0.87555E-0009
  0.19543E+0005 -0.28976E+0004  0.97456E-0009  0.32323E-0009  0.11177E-0008
  0.19625E+0005 -0.28981E+0004  0.13523E-0008  0.47220E-0009  0.12869E-0008
  0.19707E+0005 -0.28986E+0004  0.13169E-0008  0.49593E-0009  0.11247E-0008
  0.19750E+0005 -0.28989E+0004  0.11620E-0008  0.44888E-0009  0.95391E-0009
  0.19500E+0005 -0.28876E+0004  0.49593E-0009  0.19582E-0009  0.79050E-0009
  0.19543E+0005 -0.28879E+0004  0.88957E-0009  0.31077E-0009  0.10695E-0008
  0.19625E+0005 -0.28885E+0004  0.13256E-0008  0.45579E-0009  0.13070E-0008
  0.19707E+0005 -0.28890E+0004  0.13401E-0008  0.47889E-0009  0.11944E-0008
  0.19750E+0005 -0.28893E+0004  0.12028E-0008  0.43442E-0009  0.10347E-0008
  0.19750E+0005 -0.29447E+0004  0.90975E-0009  0.52113E-0009  0.49655E-0009
  0.19793E+0005 -0.29449E+0004  0.64549E-0009  0.46752E-0009  0.23440E-0009
  0.19875E+0005 -0.29454E+0004  0.20539E-0009  0.26477E-0009 -0.48545E-0010
  0.19957E+0005 -0.29458E+0004 -0.12778E-0009  0.57298E-0010 -0.30542E-0009
  0.20000E+0005 -0.29461E+0004 -0.25944E-0009 -0.30052E-0010 -0.52631E-0009
  0.19750E+0005 -0.29351E+0004  0.96923E-0009  0.50491E-0009  0.60118E-0009
  0.19793E+0005 -0.29354E+0004  0.71069E-0009  0.45236E-0009  0.33997E-0009
  0.19875E+0005 -0.29359E+0004  0.25389E-0009  0.25074E-0009  0.20147E-0010
  0.19957E+0005 -0.29365E+0004 -0.12459E-0009  0.51831E-0010 -0.32030E-0009
  0.20000E+0005 -0.29367E+0004 -0.27417E-0009 -0.16456E-0010 -0.57842E-0009
  0.19750E+0005 -0.29170E+0004  0.10726E-0008  0.47635E-0009  0.78639E-0009
  0.19793E+0005 -0.29174E+0004  0.82937E-0009  0.42328E-0009  0.53428E-0009
  0.19875E+0005 -0.29180E+0004  0.34447E-0009  0.22782E-0009  0.14152E-0009
  0.19957E+0005 -0.29187E+0004 -0.10944E-0009  0.46378E-0010 -0.33914E-0009
  0.20000E+0005 -0.29191E+0004 -0.28862E-0009  0.54949E-0011 -0.65040E-0009
  0.19750E+0005 -0.28989E+0004  0.11620E-0008  0.44888E-0009  0.95391E-0009
  0.19793E+0005 -0.28993E+0004  0.93840E-0009  0.39451E-0009  0.71550E-0009
  0.19875E+0005 -0.29002E+0004  0.43283E-0009  0.20832E-0009  0.25361E-0009
  0.19957E+0005 -0.29010E+0004 -0.82717E-0010  0.44101E-0010 -0.34270E-0009
  0.20000E+0005 -0.29014E+0004 -0.28720E-0009  0.21598E-0010 -0.69068E-0009
  0.19750E+0005 -0.28893E+0004  0.12028E-0008  0.43442E-0009  0.10347E-0008
  0.19793E+0005 -0.28898E+0004  0.99096E-0009  0.37946E-0009  0.80431E-0009
  0.19875E+0005 -0.28907E+0004  0.47863E-0009  0.19902E-0009  0.31018E-0009
  0.19957E+0005 -0.28916E+0004 -0.64044E-0010  0.43430E-0010 -0.33765E-0009
  0.20000E+0005 -0.28921E+0004 -0.28111E-0009  0.27428E-0010 -0.70107E-0009
  0.00000E+0000 -0.28729E+0004  0.15471E-0009  0.15715E-0009  0.97436E-0010
  0.43168E+0002 -0.28725E+0004  0.19837E-0010  0.11310E-0009 -0.98074E-0010
  0.12500E+0003 -0.28718E+0004 -0.34998E-0010  0.12447E-0009 -0.21364E-0009
  0.20683E+0003 -0.28712E+0004  0.25657E-0010  0.19775E-0009 -0.21293E-0009
  0.25000E+0003 -0.28708E+0004  0.69240E-0010  0.24313E-0009 -0.20994E-0009
  0.00000E+0000 -0.28619E+0004  0.14096E-0009  0.16873E-0009  0.59294E-0010
  0.43168E+0002 -0.28615E+0004  0.16125E-0010  0.12539E-0009 -0.11988E-0009
  0.12500E+0003 -0.28608E+0004 -0.33867E-0010  0.12970E-0009 -0.22429E-0009
  0.20683E+0003 -0.28600E+0004  0.29256E-0010  0.19654E-0009 -0.21380E-0009
  0.25000E+0003 -0.28596E+0004  0.74225E-0010  0.23976E-0009 -0.20519E-0009
  0.00000E+0000 -0.28411E+0004  0.11364E-0009  0.18836E-0009 -0.12364E-0010
  0.43168E+0002 -0.28406E+0004  0.74821E-0011  0.14491E-0009 -0.16043E-0009
  0.12500E+0003 -0.28398E+0004 -0.30468E-0010  0.13730E-0009 -0.23886E-0009
  0.20683E+0003 -0.28389E+0004  0.37177E-0010  0.19258E-0009 -0.20938E-0009
  0.25000E+0003 -0.28385E+0004  0.83958E-0010  0.23159E-0009 -0.19091E-0009
  0.00000E+0000 -0.28203E+0004  0.85067E-0010  0.20388E-0009 -0.81478E-0010
  0.43168E+0002 -0.28198E+0004 -0.30545E-0011  0.15902E-0009 -0.19897E-0009
  0.12500E+0003 -0.28188E+0004 -0.26638E-0010  0.14124E-0009 -0.24740E-0009
  0.20683E+0003 -0.28179E+0004  0.45160E-0010  0.18599E-0009 -0.19881E-0009
  0.25000E+0003 -0.28174E+0004  0.92939E-0010  0.22086E-0009 -0.17136E-0009
  0.00000E+0000 -0.28093E+0004  0.69618E-0010  0.21003E-0009 -0.11630E-0009
  0.43168E+0002 -0.28088E+0004 -0.92852E-0011  0.16412E-0009 -0.21808E-0009
  0.12500E+0003 -0.28077E+0004 -0.24848E-0010  0.14162E-0009 -0.24987E-0009
  0.20683E+0003 -0.28067E+0004  0.48914E-0010  0.18130E-0009 -0.19140E-0009
  0.25000E+0003 -0.28062E+0004  0.96960E-0010  0.21407E-0009 -0.15953E-0009
  0.25000E+0003 -0.28708E+0004  0.69240E-0010  0.24313E-0009 -0.20994E-0009
  0.29317E+0003 -0.28705E+0004  0.11715E-0009  0.29066E-0009 -0.20721E-0009
  0.37500E+0003 -0.28699E+0004  0.22014E-0009  0.37779E-0009 -0.19653E-0009
  0.45683E+0003 -0.28693E+0004  0.35963E-0009  0.45719E-0009 -0.14993E-0009
  0.50000E+0003 -0.28690E+0004  0.45924E-0009  0.49621E-0009 -0.96829E-0010
  0.25000E+0003 -0.28596E+0004  0.74225E-0010  0.23976E-0009 -0.20519E-0009
  0.29317E+0003 -0.28593E+0004  0.12315E-0009  0.28533E-0009 -0.19733E-0009
  0.37500E+0003 -0.28587E+0004  0.22899E-0009  0.36976E-0009 -0.17673E-0009
  0.45683E+0003 -0.28580E+0004  0.37485E-0009  0.44753E-0009 -0.11742E-0009
  0.50000E+0003 -0.28577E+0004  0.47959E-0009  0.48602E-0009 -0.56010E-0010
  0.25000E+0003 -0.28385E+0004  0.83958E-0010  0.23159E-0009 -0.19091E-0009
  0.29317E+0003 -0.28381E+0004  0.13423E-0009  0.27349E-0009 -0.17399E-0009
  0.37500E+0003 -0.28374E+0004  0.24474E-0009  0.35289E-0009 -0.13556E-0009
  0.45683E+0003 -0.28366E+0004  0.40210E-0009  0.42763E-0009 -0.53162E-0010
  0.50000E+0003 -0.28362E+0004  0.51601E-0009  0.46510E-0009  0.23233E-0010
  0.25000E+0003 -0.28174E+0004  0.92939E-0010  0.22086E-0009 -0.17136E-0009
  0.29317E+0003 -0.28169E+0004  0.14396E-0009  0.25923E-0009 -0.14613E-0009
  0.37500E+0003 -0.28161E+0004  0.25857E-0009  0.33380E-0009 -0.90890E-0010
  0.45683E+0003 -0.28152E+0004  0.42688E-0009  0.40560E-0009  0.13433E-0010
  0.50000E+0003 -0.28148E+0004  0.54930E-0009  0.44204E-0009  0.10375E-0009
  0.25000E+0003 -0.28062E+0004  0.96960E-0010  0.21407E-0009 -0.15953E-0009
  0.29317E+0003 -0.28057E+0004  0.14821E-0009  0.25066E-0009 -0.13018E-0009
  0.37500E+0003 -0.28048E+0004  0.26488E-0009  0.32280E-0009 -0.66420E-0010
  0.45683E+0003 -0.28040E+0004  0.43884E-0009  0.39310E-0009  0.49047E-0010
  0.50000E+0003 -0.28035E+0004  0.56548E-0009  0.42902E-0009  0.14628E-0009
  0.50000E+0003 -0.28690E+0004  0.45924E-0009  0.49621E-0009 -0.96829E-0010
  0.54317E+0003 -0.28688E+0004  0.58237E-0009  0.53373E-0009 -0.16911E-0010
  0.62500E+0003 -0.28685E+0004  0.88812E-0009  0.60347E-0009  0.22017E-0009
  0.70683E+0003 -0.28682E+0004  0.12776E-0008  0.67356E-0009  0.56572E-0009
  0.75000E+0003 -0.28680E+0004  0.15020E-0008  0.71097E-0009  0.77912E-0009
  0.50000E+0003 -0.28577E+0004  0.47959E-0009  0.48602E-0009 -0.56010E-0010
  0.54317E+0003 -0.28575E+0004  0.60868E-0009  0.52320E-0009  0.32934E-0010
  0.62500E+0003 -0.28571E+0004  0.92566E-0009  0.59255E-0009  0.28682E-0009
  0.70683E+0003 -0.28568E+0004  0.13206E-0008  0.66221E-0009  0.64266E-0009
  0.75000E+0003 -0.28566E+0004  0.15429E-0008  0.69920E-0009  0.85610E-0009
  0.50000E+0003 -0.28362E+0004  0.51601E-0009  0.46510E-0009  0.23233E-0010
  0.54317E+0003 -0.28360E+0004  0.65552E-0009  0.50159E-0009  0.12811E-0009
  0.62500E+0003 -0.28356E+0004  0.99071E-0009  0.57001E-0009  0.41024E-0009
  0.70683E+0003 -0.28352E+0004  0.13908E-0008  0.63852E-0009  0.77996E-0009
  0.75000E+0003 -0.28350E+0004  0.16059E-0008  0.67447E-0009  0.98989E-0009
  0.50000E+0003 -0.28148E+0004  0.54930E-0009  0.44204E-0009  0.10375E-0009
  0.54317E+0003 -0.28146E+0004  0.69802E-0009  0.47780E-0009  0.22297E-0009
  0.62500E+0003 -0.28141E+0004  0.10474E-0008  0.54506E-0009  0.52849E-0009
  0.70683E+0003 -0.28136E+0004  0.14460E-0008  0.61201E-0009  0.90476E-0009
  0.75000E+0003 -0.28134E+0004  0.16497E-0008  0.64668E-0009  0.11066E-0008
  0.50000E+0003 -0.28035E+0004  0.56548E-0009  0.42902E-0009  0.14628E-0009
  0.54317E+0003 -0.28032E+0004  0.71861E-0009  0.46438E-0009  0.27241E-0009
  0.62500E+0003 -0.28028E+0004  0.10738E-0008  0.53094E-0009  0.58829E-0009
  0.70683E+0003 -0.28023E+0004  0.14690E-0008  0.59693E-0009  0.96511E-0009
  0.75000E+0003 -0.28020E+0004  0.16651E-0008  0.63081E-0009  0.11609E-0008
  0.75000E+0003 -0.28680E+0004  0.15020E-0008  0.71097E-0009  0.77912E-0009
  0.79317E+0003 -0.28679E+0004  0.17251E-0008  0.74831E-0009  0.10003E-0008
  0.87500E+0003 -0.28677E+0004  0.20966E-0008  0.81500E-0009  0.13942E-0008
  0.95683E+0003 -0.28675E+0004  0.23177E-0008  0.86831E-0009  0.16688E-0008
  0.10000E+0004 -0.28674E+0004  0.23432E-0008  0.88655E-0009  0.17330E-0008
  0.75000E+0003 -0.28566E+0004  0.15429E-0008  0.69920E-0009  0.85610E-0009
  0.79317E+0003 -0.28565E+0004  0.17594E-0008  0.73593E-0009  0.10722E-0008
  0.87500E+0003 -0.28563E+0004  0.21040E-0008  0.80061E-0009  0.14404E-0008
  0.95683E+0003 -0.28561E+0004  0.22793E-0008  0.85063E-0009  0.16681E-0008
  0.10000E+0004 -0.28560E+0004  0.22747E-0008  0.86657E-0009  0.17006E-0008
  0.75000E+0003 -0.28350E+0004  0.16059E-0008  0.67447E-0009  0.98989E-0009
  0.79317E+0003 -0.28349E+0004  0.18064E-0008  0.70979E-0009  0.11926E-0008
  0.87500E+0003 -0.28347E+0004  0.20932E-0008  0.77024E-0009  0.15049E-0008
  0.95683E+0003 -0.28344E+0004  0.21773E-0008  0.81366E-0009  0.16385E-0008
  0.10000E+0004 -0.28343E+0004  0.21145E-0008  0.82519E-0009  0.16097E-0008
  0.75000E+0003 -0.28134E+0004  0.16497E-0008  0.64668E-0009  0.11066E-0008
  0.79317E+0003 -0.28133E+0004  0.18297E-0008  0.68032E-0009  0.12912E-0008
  0.87500E+0003 -0.28130E+0004  0.20512E-0008  0.73602E-0009  0.15394E-0008
  0.95683E+0003 -0.28127E+0004  0.20393E-0008  0.77253E-0009  0.15737E-0008
  0.10000E+0004 -0.28126E+0004  0.19181E-0008  0.77958E-0009  0.14825E-0008
  0.75000E+0003 -0.28020E+0004  0.16651E-0008  0.63081E-0009  0.11609E-0008
  0.79317E+0003 -0.28019E+0004  0.18327E-0008  0.66347E-0009  0.13342E-0008
  0.87500E+0003 -0.28016E+0004  0.20170E-0008  0.71652E-0009  0.15457E-0008
  0.95683E+0003 -0.28013E+0004  0.19532E-0008  0.74928E-0009  0.15260E-0008
  0.10000E+0004 -0.28012E+0004  0.18013E-0008  0.75396E-0009  0.14020E-0008
  0.10000E+0004 -0.28674E+0004  0.23432E-0008  0.88655E-0009  0.17330E-0008
  0.10432E+0004 -0.28673E+0004  0.22929E-0008  0.89546E-0009  0.17266E-0008
  0.11250E+0004 -0.28671E+0004  0.19735E-0008  0.87872E-0009  0.15002E-0008
  0.12068E+0004 -0.28668E+0004  0.13703E-0008  0.80814E-0009  0.99383E-0009
  0.12500E+0004 -0.28667E+0004  0.95510E-0009  0.74644E-0009  0.62860E-0009
  0.10000E+0004 -0.28560E+0004  0.22747E-0008  0.86657E-0009  0.17006E-0008
  0.10432E+0004 -0.28559E+0004  0.21918E-0008  0.87280E-0009  0.16596E-0008
  0.11250E+0004 -0.28556E+0004  0.18097E-0008  0.85028E-0009  0.13655E-0008
  0.12068E+0004 -0.28553E+0004  0.11532E-0008  0.77351E-0009  0.80037E-0009
  0.12500E+0004 -0.28552E+0004  0.71778E-0009  0.70874E-0009  0.41194E-0009
  0.10000E+0004 -0.28343E+0004  0.21145E-0008  0.82519E-0009  0.16097E-0008
  0.10432E+0004 -0.28341E+0004  0.19699E-0008  0.82632E-0009  0.15027E-0008
  0.11250E+0004 -0.28338E+0004  0.14733E-0008  0.79311E-0009  0.10837E-0008
  0.12068E+0004 -0.28335E+0004  0.72500E-0009  0.70518E-0009  0.41510E-0009
  0.12500E+0004 -0.28333E+0004  0.25762E-0009  0.63504E-0009 -0.11554E-0010
  0.10000E+0004 -0.28126E+0004  0.19181E-0008  0.77958E-0009  0.14825E-0008
  0.10432E+0004 -0.28124E+0004  0.17130E-0008  0.77566E-0009  0.13103E-0008
  0.11250E+0004 -0.28121E+0004  0.11090E-0008  0.73213E-0009  0.77243E-0009
  0.12068E+0004 -0.28117E+0004  0.28215E-0009  0.63383E-0009  0.12186E-0010
  0.12500E+0004 -0.28115E+0004 -0.20839E-0009  0.55885E-0009 -0.44470E-0009
  0.10000E+0004 -0.28012E+0004  0.18013E-0008  0.75396E-0009  0.14020E-0008
  0.10432E+0004 -0.28010E+0004  0.15652E-0008  0.74741E-0009  0.11961E-0008
  0.11250E+0004 -0.28006E+0004  0.90811E-0009  0.69861E-0009  0.59864E-0009
  0.12068E+0004 -0.28002E+0004  0.45607E-0010  0.59516E-0009 -0.20473E-0009
  0.12500E+0004 -0.28000E+0004 -0.45352E-0009  0.51786E-0009 -0.67420E-0009
  0.12500E+0004 -0.28667E+0004  0.95510E-0009  0.74644E-0009  0.62860E-0009
  0.12932E+0004 -0.28665E+0004  0.48855E-0009  0.66675E-0009  0.21060E-0009
  0.13750E+0004 -0.28662E+0004 -0.47685E-0009  0.47042E-0009 -0.67008E-0009
  0.14568E+0004 -0.28658E+0004 -0.14477E-0008  0.22367E-0009 -0.15661E-0008
  0.15000E+0004 -0.28657E+0004 -0.19225E-0008  0.80286E-0010 -0.20061E-0008
  0.12500E+0004 -0.28552E+0004  0.71778E-0009  0.70874E-0009  0.41194E-0009
  0.12932E+0004 -0.28550E+0004  0.23796E-0009  0.62619E-0009 -0.22176E-0010
  0.13750E+0004 -0.28546E+0004 -0.73023E-0009  0.42593E-0009 -0.91079E-0009
  0.14568E+0004 -0.28543E+0004 -0.16741E-0008  0.17771E-0009 -0.17849E-0008
  0.15000E+0004 -0.28541E+0004 -0.21240E-0008  0.34795E-0010 -0.22027E-0008
  0.12500E+0004 -0.28333E+0004  0.25762E-0009  0.63504E-0009 -0.11554E-0010
  0.12932E+0004 -0.28331E+0004 -0.24013E-0009  0.54756E-0009 -0.46966E-0009
  0.13750E+0004 -0.28327E+0004 -0.11988E-0008  0.34082E-0009 -0.13598E-0008
  0.14568E+0004 -0.28323E+0004 -0.20774E-0008  0.90804E-0010 -0.21791E-0008
  0.15000E+0004 -0.28321E+0004 -0.24734E-0008 -0.50756E-0010 -0.25486E-0008
  0.12500E+0004 -0.28115E+0004 -0.20839E-0009  0.55885E-0009 -0.44470E-0009
  0.12932E+0004 -0.28113E+0004 -0.71447E-0009  0.46707E-0009 -0.91802E-0009
  0.13750E+0004 -0.28108E+0004 -0.16448E-0008  0.25512E-0009 -0.17922E-0008
  0.14568E+0004 -0.28103E+0004 -0.24410E-0008  0.45306E-0011 -0.25403E-0008
  0.15000E+0004 -0.28101E+0004 -0.27757E-0008 -0.13512E-0009 -0.28541E-0008
  0.12500E+0004 -0.28000E+0004 -0.45352E-0009  0.51786E-0009 -0.67420E-0009
  0.12932E+0004 -0.27998E+0004 -0.96013E-0009  0.42404E-0009 -0.11520E-0008
  0.13750E+0004 -0.27993E+0004 -0.18682E-0008  0.20984E-0009 -0.20108E-0008
  0.14568E+0004 -0.27988E+0004 -0.26146E-0008 -0.40583E-0010 -0.27152E-0008
  0.15000E+0004 -0.27985E+0004 -0.29144E-0008 -0.17902E-0009 -0.29970E-0008
  0.15000E+0004 -0.28657E+0004 -0.19225E-0008  0.80286E-0010 -0.20061E-0008
  0.15432E+0004 -0.28655E+0004 -0.23526E-0008 -0.68556E-0010 -0.24038E-0008
  0.16250E+0004 -0.28651E+0004 -0.30018E-0008 -0.34667E-0009 -0.30017E-0008
  0.17068E+0004 -0.28647E+0004 -0.33902E-0008 -0.59469E-0009 -0.33530E-0008
  0.17500E+0004 -0.28645E+0004 -0.34816E-0008 -0.70269E-0009 -0.34321E-0008
  0.15000E+0004 -0.28541E+0004 -0.21240E-0008  0.34795E-0010 -0.22027E-0008
  0.15432E+0004 -0.28538E+0004 -0.25232E-0008 -0.11270E-0009 -0.25726E-0008
  0.16250E+0004 -0.28534E+0004 -0.31028E-0008 -0.38588E-0009 -0.31072E-0008
  0.17068E+0004 -0.28530E+0004 -0.34160E-0008 -0.62627E-0009 -0.33906E-0008
  0.17500E+0004 -0.28528E+0004 -0.34692E-0008 -0.72947E-0009 -0.34355E-0008
  0.15000E+0004 -0.28321E+0004 -0.24734E-0008 -0.50756E-0010 -0.25486E-0008
  0.15432E+0004 -0.28318E+0004 -0.28086E-0008 -0.19530E-0009 -0.28602E-0008
  0.16250E+0004 -0.28314E+0004 -0.32488E-0008 -0.45863E-0009 -0.32669E-0008
  0.17068E+0004 -0.28309E+0004 -0.34170E-0008 -0.68436E-0009 -0.34176E-0008
  0.17500E+0004 -0.28306E+0004 -0.33979E-0008 -0.77850E-0009 -0.33969E-0008
  0.15000E+0004 -0.28101E+0004 -0.27757E-0008 -0.13512E-0009 -0.28541E-0008
  0.15432E+0004 -0.28098E+0004 -0.30407E-0008 -0.27623E-0009 -0.31011E-0008
  0.16250E+0004 -0.28093E+0004 -0.33342E-0008 -0.52908E-0009 -0.33715E-0008
  0.17068E+0004 -0.28087E+0004 -0.33560E-0008 -0.73999E-0009 -0.33861E-0008
  0.17500E+0004 -0.28085E+0004 -0.32662E-0008 -0.82517E-0009 -0.32998E-0008
  0.15000E+0004 -0.27985E+0004 -0.29144E-0008 -0.17902E-0009 -0.29970E-0008
  0.15432E+0004 -0.27982E+0004 -0.31404E-0008 -0.31813E-0009 -0.32078E-0008
  0.16250E+0004 -0.27976E+0004 -0.33546E-0008 -0.56524E-0009 -0.34037E-0008
  0.17068E+0004 -0.27971E+0004 -0.32995E-0008 -0.76826E-0009 -0.33459E-0008
  0.17500E+0004 -0.27968E+0004 -0.31735E-0008 -0.84875E-0009 -0.32254E-0008
  0.17500E+0004 -0.28645E+0004 -0.34816E-0008 -0.70269E-0009 -0.34321E-0008
  0.17932E+0004 -0.28643E+0004 -0.34954E-0008 -0.78992E-0009 -0.34402E-0008
  0.18750E+0004 -0.28638E+0004 -0.33196E-0008 -0.88747E-0009 -0.32734E-0008
  0.19568E+0004 -0.28634E+0004 -0.29136E-0008 -0.88441E-0009 -0.29098E-0008
  0.20000E+0004 -0.28632E+0004 -0.26232E-0008 -0.84096E-0009 -0.26571E-0008
  0.17500E+0004 -0.28528E+0004 -0.34692E-0008 -0.72947E-0009 -0.34355E-0008
  0.17932E+0004 -0.28526E+0004 -0.34473E-0008 -0.81143E-0009 -0.34120E-0008
  0.18750E+0004 -0.28521E+0004 -0.32143E-0008 -0.89873E-0009 -0.31955E-0008
  0.19568E+0004 -0.28516E+0004 -0.27682E-0008 -0.88576E-0009 -0.27978E-0008
  0.20000E+0004 -0.28513E+0004 -0.24639E-0008 -0.83771E-0009 -0.25335E-0008
  0.17500E+0004 -0.28306E+0004 -0.33979E-0008 -0.77850E-0009 -0.33969E-0008
  0.17932E+0004 -0.28303E+0004 -0.33097E-0008 -0.85065E-0009 -0.33138E-0008
  0.18750E+0004 -0.28298E+0004 -0.29739E-0008 -0.91900E-0009 -0.30057E-0008
  0.19568E+0004 -0.28292E+0004 -0.24593E-0008 -0.88801E-0009 -0.25486E-0008
  0.20000E+0004 -0.28289E+0004 -0.21330E-0008 -0.83166E-0009 -0.22654E-0008
  0.17500E+0004 -0.28085E+0004 -0.32662E-0008 -0.82517E-0009 -0.32998E-0008
  0.17932E+0004 -0.28081E+0004 -0.31147E-0008 -0.88769E-0009 -0.31584E-0008
  0.18750E+0004 -0.28075E+0004 -0.26840E-0008 -0.93775E-0009 -0.27635E-0008
  0.19568E+0004 -0.28069E+0004 -0.21116E-0008 -0.88970E-0009 -0.22542E-0008
  0.20000E+0004 -0.28066E+0004 -0.17696E-0008 -0.82563E-0009 -0.19567E-0008
  0.17500E+0004 -0.27968E+0004 -0.31735E-0008 -0.84875E-0009 -0.32254E-0008
  0.17932E+0004 -0.27964E+0004 -0.29900E-0008 -0.90629E-0009 -0.30540E-0008
  0.18750E+0004 -0.27957E+0004 -0.25131E-0008 -0.94697E-0009 -0.26159E-0008
  0.19568E+0004 -0.27951E+0004 -0.19148E-0008 -0.89030E-0009 -0.20822E-0008
  0.20000E+0004 -0.27947E+0004 -0.15668E-0008 -0.82240E-0009 -0.17790E-0008
  0.20000E+0004 -0.28632E+0004 -0.26232E-0008 -0.84096E-0009 -0.26571E-0008
  0.20432E+0004 -0.28629E+0004 -0.22901E-0008 -0.76766E-0009 -0.23753E-0008
  0.21250E+0004 -0.28623E+0004 -0.15696E-0008 -0.55621E-0009 -0.17874E-0008
  0.22068E+0004 -0.28618E+0004 -0.77239E-0009 -0.26078E-0009 -0.11734E-0008
  0.22500E+0004 -0.28615E+0004 -0.33400E-0009 -0.79281E-0010 -0.85018E-0009
  0.20000E+0004 -0.28513E+0004 -0.24639E-0008 -0.83771E-0009 -0.25335E-0008
  0.20432E+0004 -0.28510E+0004 -0.21213E-0008 -0.76026E-0009 -0.22440E-0008
  0.21250E+0004 -0.28504E+0004 -0.13939E-0008 -0.54309E-0009 -0.16499E-0008
  0.22068E+0004 -0.28498E+0004 -0.60021E-0009 -0.24514E-0009 -0.10366E-0008
  0.22500E+0004 -0.28495E+0004 -0.16616E-0009 -0.63825E-0010 -0.71466E-0009
  0.20000E+0004 -0.28289E+0004 -0.21330E-0008 -0.83166E-0009 -0.22654E-0008
  0.20432E+0004 -0.28286E+0004 -0.17772E-0008 -0.74687E-0009 -0.19646E-0008
  0.21250E+0004 -0.28279E+0004 -0.10459E-0008 -0.51981E-0009 -0.13660E-0008
  0.22068E+0004 -0.28272E+0004 -0.26766E-0009 -0.21803E-0009 -0.76129E-0009
  0.22500E+0004 -0.28269E+0004  0.15377E-0009 -0.37484E-0010 -0.44546E-0009
  0.20000E+0004 -0.28066E+0004 -0.17696E-0008 -0.82563E-0009 -0.19567E-0008
  0.20432E+0004 -0.28061E+0004 -0.14068E-0008 -0.73415E-0009 -0.16493E-0008
  0.21250E+0004 -0.28054E+0004 -0.68308E-0009 -0.49843E-0009 -0.10553E-0008
  0.22068E+0004 -0.28046E+0004  0.68603E-0010 -0.19400E-0009 -0.46864E-0009
  0.22500E+0004 -0.28042E+0004  0.47186E-0009 -0.14733E-0010 -0.16384E-0009
  0.20000E+0004 -0.27947E+0004 -0.15668E-0008 -0.82240E-0009 -0.17790E-0008
  0.20432E+0004 -0.27943E+0004 -0.12029E-0008 -0.72764E-0009 -0.14701E-0008
  0.21250E+0004 -0.27935E+0004 -0.48774E-0009 -0.48783E-0009 -0.88227E-0009
  0.22068E+0004 -0.27927E+0004  0.24569E-0009 -0.18244E-0009 -0.30881E-0009
  0.22500E+0004 -0.27922E+0004  0.63722E-0009 -0.40556E-0011 -0.11806E-0010
  0.22500E+0004 -0.28615E+0004 -0.33400E-0009 -0.79281E-0010 -0.85018E-0009
  0.22932E+0004 -0.28611E+0004  0.11204E-0009  0.11648E-0009 -0.53199E-0009
  0.23750E+0004 -0.28604E+0004  0.96292E-0009  0.50708E-0009  0.54545E-0010
  0.24568E+0004 -0.28598E+0004  0.18026E-0008  0.89752E-0009  0.62013E-0009
  0.25000E+0004 -0.28594E+0004  0.22326E-0008  0.10911E-0008  0.91280E-0009
  0.22500E+0004 -0.28495E+0004 -0.16616E-0009 -0.63825E-0010 -0.71466E-0009
  0.22932E+0004 -0.28491E+0004  0.27483E-0009  0.13067E-0009 -0.39714E-0009
  0.23750E+0004 -0.28484E+0004  0.11159E-0008  0.51590E-0009  0.19150E-0009
  0.24568E+0004 -0.28476E+0004  0.19471E-0008  0.89740E-0009  0.76554E-0009
  0.25000E+0004 -0.28473E+0004  0.23733E-0008  0.10852E-0008  0.10652E-0008
  0.22500E+0004 -0.28269E+0004  0.15377E-0009 -0.37484E-0010 -0.44546E-0009
  0.22932E+0004 -0.28264E+0004  0.58095E-0009  0.15421E-0009 -0.13297E-0009
  0.23750E+0004 -0.28255E+0004  0.13956E-0008  0.52882E-0009  0.45244E-0009
  0.24568E+0004 -0.28247E+0004  0.22030E-0008  0.89328E-0009  0.10350E-0008
  0.25000E+0004 -0.28242E+0004  0.26176E-0008  0.10701E-0008  0.13436E-0008
  0.22500E+0004 -0.28042E+0004  0.47186E-0009 -0.14733E-0010 -0.16384E-0009
  0.22932E+0004 -0.28037E+0004  0.87979E-0009  0.17371E-0009  0.13866E-0009
  0.23750E+0004 -0.28027E+0004  0.16579E-0008  0.53715E-0009  0.71124E-0009
  0.24568E+0004 -0.28017E+0004  0.24312E-0008  0.88447E-0009  0.12921E-0008
  0.25000E+0004 -0.28012E+0004  0.28285E-0008  0.10505E-0008  0.16040E-0008
  0.22500E+0004 -0.27922E+0004  0.63722E-0009 -0.40556E-0011 -0.11806E-0010
  0.22932E+0004 -0.27917E+0004  0.10329E-0008  0.18250E-0009  0.28345E-0009
  0.23750E+0004 -0.27907E+0004  0.17877E-0008  0.53983E-0009  0.84537E-0009
  0.24568E+0004 -0.27896E+0004  0.25388E-0008  0.87808E-0009  0.14212E-0008
  0.25000E+0004 -0.27891E+0004  0.29248E-0008  0.10385E-0008  0.17325E-0008
  0.25000E+0004 -0.28594E+0004  0.22326E-0008  0.10911E-0008  0.91280E-0009
  0.25432E+0004 -0.28590E+0004  0.26485E-0008  0.12696E-0008  0.12033E-0008
  0.26250E+0004 -0.28581E+0004  0.33732E-0008  0.15488E-0008  0.17427E-0008
  0.27068E+0004 -0.28573E+0004  0.39690E-0008  0.17261E-0008  0.22506E-0008
  0.27500E+0004 -0.28569E+0004  0.42108E-0008  0.17719E-0008  0.24934E-0008
  0.25000E+0004 -0.28473E+0004  0.23733E-0008  0.10852E-0008  0.10652E-0008
  0.25432E+0004 -0.28468E+0004  0.27853E-0008  0.12571E-0008  0.13639E-0008
  0.26250E+0004 -0.28459E+0004  0.35006E-0008  0.15234E-0008  0.19194E-0008
  0.27068E+0004 -0.28450E+0004  0.40807E-0008  0.16881E-0008  0.24382E-0008
  0.27500E+0004 -0.28445E+0004  0.43103E-0008  0.17280E-0008  0.26821E-0008
  0.25000E+0004 -0.28242E+0004  0.26176E-0008  0.10701E-0008  0.13436E-0008
  0.25432E+0004 -0.28237E+0004  0.30178E-0008  0.12300E-0008  0.16536E-0008
  0.26250E+0004 -0.28227E+0004  0.37070E-0008  0.14722E-0008  0.22307E-0008
  0.27068E+0004 -0.28216E+0004  0.42491E-0008  0.16138E-0008  0.27617E-0008
  0.27500E+0004 -0.28211E+0004  0.44514E-0008  0.16431E-0008  0.30038E-0008
  0.25000E+0004 -0.28012E+0004  0.28285E-0008  0.10505E-0008  0.16040E-0008
  0.25432E+0004 -0.28006E+0004  0.32112E-0008  0.11985E-0008  0.19193E-0008
  0.26250E+0004 -0.27994E+0004  0.38627E-0008  0.14175E-0008  0.25063E-0008
  0.27068E+0004 -0.27983E+0004  0.43559E-0008  0.15369E-0008  0.30381E-0008
  0.27500E+0004 -0.27977E+0004  0.45259E-0008  0.15560E-0008  0.32730E-0008
  0.25000E+0004 -0.27891E+0004  0.29248E-0008  0.10385E-0008  0.17325E-0008
  0.25432E+0004 -0.27884E+0004  0.32958E-0008  0.11803E-0008  0.20480E-0008
  0.26250E+0004 -0.27872E+0004  0.39230E-0008  0.13874E-0008  0.26356E-0008
  0.27068E+0004 -0.27860E+0004  0.43860E-0008  0.14954E-0008  0.31630E-0008
  0.27500E+0004 -0.27853E+0004  0.45370E-0008  0.15093E-0008  0.33920E-0008
  0.27500E+0004 -0.28569E+0004  0.42108E-0008  0.17719E-0008  0.24934E-0008
  0.27932E+0004 -0.28564E+0004  0.43908E-0008  0.17810E-0008  0.27106E-0008
  0.28750E+0004 -0.28555E+0004  0.45364E-0008  0.17037E-0008  0.30205E-0008
  0.29568E+0004 -0.28547E+0004  0.44008E-0008  0.15118E-0008  0.31586E-0008
  0.30000E+0004 -0.28542E+0004  0.42169E-0008  0.13745E-0008  0.31512E-0008
  0.27500E+0004 -0.28445E+0004  0.43103E-0008  0.17280E-0008  0.26821E-0008
  0.27932E+0004 -0.28440E+0004  0.44747E-0008  0.17321E-0008  0.28964E-0008
  0.28750E+0004 -0.28431E+0004  0.45808E-0008  0.16479E-0008  0.31869E-0008
  0.29568E+0004 -0.28421E+0004  0.43949E-0008  0.14531E-0008  0.32876E-0008
  0.30000E+0004 -0.28416E+0004  0.41815E-0008  0.13159E-0008  0.32545E-0008
  0.27500E+0004 -0.28211E+0004  0.44514E-0008  0.16431E-0008  0.30038E-0008
  0.27932E+0004 -0.28205E+0004  0.45826E-0008  0.16378E-0008  0.32088E-0008
  0.28750E+0004 -0.28194E+0004  0.46096E-0008  0.15411E-0008  0.34576E-0008
  0.29568E+0004 -0.28184E+0004  0.43274E-0008  0.13410E-0008  0.34865E-0008
  0.30000E+0004 -0.28178E+0004  0.40597E-0008  0.12038E-0008  0.34059E-0008
  0.27500E+0004 -0.27977E+0004  0.45259E-0008  0.15560E-0008  0.32730E-0008
  0.27932E+0004 -0.27970E+0004  0.46196E-0008  0.15418E-0008  0.34640E-0008
  0.28750E+0004 -0.27958E+0004  0.45626E-0008  0.14332E-0008  0.36656E-0008
  0.29568E+0004 -0.27946E+0004  0.41849E-0008  0.12280E-0008  0.36222E-0008
  0.30000E+0004 -0.27939E+0004  0.38659E-0008  0.10908E-0008  0.34965E-0008
  0.27500E+0004 -0.27853E+0004  0.45370E-0008  0.15093E-0008  0.33920E-0008
  0.27932E+0004 -0.27846E+0004  0.46094E-0008  0.14906E-0008  0.35739E-0008
  0.28750E+0004 -0.27833E+0004  0.45066E-0008  0.13759E-0008  0.37485E-0008
  0.29568E+0004 -0.27820E+0004  0.40793E-0008  0.11681E-0008  0.36673E-0008
  0.30000E+0004 -0.27813E+0004  0.37347E-0008  0.10310E-0008  0.35188E-0008
  0.30000E+0004 -0.28542E+0004  0.42169E-0008  0.13745E-0008  0.31512E-0008
  0.30432E+0004 -0.28539E+0004  0.39621E-0008  0.12180E-0008  0.30874E-0008
  0.31250E+0004 -0.28532E+0004  0.33237E-0008  0.89345E-0009  0.28258E-0008
  0.32068E+0004 -0.28525E+0004  0.25626E-0008  0.56576E-0009  0.24254E-0008
  0.32500E+0004 -0.28521E+0004  0.21497E-0008  0.40496E-0009  0.21834E-0008
  0.30000E+0004 -0.28416E+0004  0.41815E-0008  0.13159E-0008  0.32545E-0008
  0.30432E+0004 -0.28412E+0004  0.38970E-0008  0.11604E-0008  0.31624E-0008
  0.31250E+0004 -0.28405E+0004  0.32051E-0008  0.83988E-0009  0.28450E-0008
  0.32068E+0004 -0.28397E+0004  0.24011E-0008  0.51774E-0009  0.23948E-0008
  0.32500E+0004 -0.28393E+0004  0.19721E-0008  0.36000E-0009  0.21323E-0008
  0.30000E+0004 -0.28178E+0004  0.40597E-0008  0.12038E-0008  0.34059E-0008
  0.30432E+0004 -0.28173E+0004  0.37217E-0008  0.10502E-0008  0.32628E-0008
  0.31250E+0004 -0.28165E+0004  0.29368E-0008  0.73697E-0009  0.28475E-0008
  0.32068E+0004 -0.28156E+0004  0.20631E-0008  0.42508E-0009  0.23135E-0008
  0.32500E+0004 -0.28151E+0004  0.16103E-0008  0.27304E-0009  0.20178E-0008
  0.30000E+0004 -0.27939E+0004  0.38659E-0008  0.10908E-0008  0.34965E-0008
  0.30432E+0004 -0.27934E+0004  0.34789E-0008  0.93910E-0009  0.33062E-0008
  0.31250E+0004 -0.27924E+0004  0.26139E-0008  0.63277E-0009  0.28044E-0008
  0.32068E+0004 -0.27915E+0004  0.16869E-0008  0.33083E-0009  0.22011E-0008
  0.32500E+0004 -0.27909E+0004  0.12193E-0008  0.18441E-0009  0.18800E-0008
  0.30000E+0004 -0.27813E+0004  0.37347E-0008  0.10310E-0008  0.35188E-0008
  0.30432E+0004 -0.27808E+0004  0.33241E-0008  0.88022E-0009  0.33056E-0008
  0.31250E+0004 -0.27798E+0004  0.24227E-0008  0.57747E-0009  0.27630E-0008
  0.32068E+0004 -0.27787E+0004  0.14746E-0008  0.28069E-0009  0.21291E-0008
  0.32500E+0004 -0.27782E+0004  0.10030E-0008  0.13722E-0009  0.17979E-0008
  0.32500E+0004 -0.28521E+0004  0.21497E-0008  0.40496E-0009  0.21834E-0008
  0.32932E+0004 -0.28519E+0004  0.17516E-0008  0.25869E-0009  0.19363E-0008
  0.33750E+0004 -0.28515E+0004  0.10825E-0008  0.29255E-0010  0.14964E-0008
  0.34568E+0004 -0.28510E+0004  0.57782E-0009 -0.13049E-0009  0.11432E-0008
  0.35000E+0004 -0.28508E+0004  0.38687E-0009 -0.18840E-0009  0.10038E-0008
  0.32500E+0004 -0.28393E+0004  0.19721E-0008  0.36000E-0009  0.21323E-0008
  0.32932E+0004 -0.28391E+0004  0.15636E-0008  0.21682E-0009  0.18700E-0008
  0.33750E+0004 -0.28386E+0004  0.88959E-0009 -0.74580E-0011  0.14166E-0008
  0.34568E+0004 -0.28382E+0004  0.39740E-0009 -0.16307E-0009  0.10689E-0008
  0.35000E+0004 -0.28379E+0004  0.21833E-0009 -0.21920E-0009  0.93814E-0009
  0.32500E+0004 -0.28151E+0004  0.16103E-0008  0.27304E-0009  0.20178E-0008
  0.32932E+0004 -0.28149E+0004  0.11885E-0008  0.13572E-0009  0.17321E-0008
  0.33750E+0004 -0.28143E+0004  0.51602E-0009 -0.78615E-0010  0.12618E-0008
  0.34568E+0004 -0.28138E+0004  0.55369E-0010 -0.22589E-0009  0.92927E-0009
  0.35000E+0004 -0.28135E+0004 -0.98524E-0010 -0.27828E-0009  0.81576E-0009
  0.32500E+0004 -0.27909E+0004  0.12193E-0008  0.18441E-0009  0.18800E-0008
  0.32932E+0004 -0.27906E+0004  0.79311E-0009  0.52939E-0010  0.15783E-0008
  0.33750E+0004 -0.27900E+0004  0.13680E-0009 -0.15117E-0009  0.11025E-0008
  0.34568E+0004 -0.27894E+0004 -0.28209E-0009 -0.28950E-0009  0.79144E-0009
  0.35000E+0004 -0.27891E+0004 -0.40750E-0009 -0.33771E-0009  0.69626E-0009
  0.32500E+0004 -0.27782E+0004  0.10030E-0008  0.13722E-0009  0.17979E-0008
  0.32932E+0004 -0.27778E+0004  0.57815E-0009  0.88411E-0011  0.14907E-0008
  0.33750E+0004 -0.27772E+0004 -0.63672E-0010 -0.18976E-0009  0.10166E-0008
  0.34568E+0004 -0.27765E+0004 -0.45650E-0009 -0.32313E-0009  0.71948E-0009
  0.35000E+0004 -0.27762E+0004 -0.56562E-0009 -0.36898E-0009  0.63440E-0009
  0.35000E+0004 -0.28508E+0004  0.38687E-0009 -0.18840E-0009  0.10038E-0008
  0.35432E+0004 -0.28506E+0004  0.24684E-0009 -0.22946E-0009  0.89764E-0009
  0.36250E+0004 -0.28502E+0004  0.98075E-0010 -0.27345E-0009  0.77574E-0009
  0.37068E+0004 -0.28499E+0004  0.54984E-0010 -0.28818E-0009  0.72444E-0009
  0.37500E+0004 -0.28497E+0004  0.53650E-0010 -0.29061E-0009  0.70971E-0009
  0.35000E+0004 -0.28379E+0004  0.21833E-0009 -0.21920E-0009  0.93814E-0009
  0.35432E+0004 -0.28377E+0004  0.92694E-0010 -0.25865E-0009  0.84320E-0009
  0.36250E+0004 -0.28373E+0004 -0.25714E-0010 -0.29980E-0009  0.74496E-0009
  0.37068E+0004 -0.28369E+0004 -0.39182E-0010 -0.31155E-0009  0.71425E-0009
  0.37500E+0004 -0.28367E+0004 -0.26567E-0010 -0.31220E-0009  0.70729E-0009
  0.35000E+0004 -0.28135E+0004 -0.98524E-0010 -0.27828E-0009  0.81576E-0009
  0.35432E+0004 -0.28133E+0004 -0.19528E-0009 -0.31427E-0009  0.74188E-0009
  0.36250E+0004 -0.28128E+0004 -0.25555E-0009 -0.34921E-0009  0.68545E-0009
  0.37068E+0004 -0.28123E+0004 -0.21433E-0009 -0.35445E-0009  0.68886E-0009
  0.37500E+0004 -0.28121E+0004 -0.17639E-0009 -0.35129E-0009  0.69388E-0009
  0.35000E+0004 -0.27891E+0004 -0.40750E-0009 -0.33771E-0009  0.69626E-0009
  0.35432E+0004 -0.27888E+0004 -0.47347E-0009 -0.36974E-0009  0.64306E-0009
  0.36250E+0004 -0.27883E+0004 -0.47513E-0009 -0.39742E-0009  0.62467E-0009
  0.37068E+0004 -0.27878E+0004 -0.38139E-0009 -0.39511E-0009  0.65621E-0009
  0.37500E+0004 -0.27875E+0004 -0.31966E-0009 -0.38763E-0009  0.66995E-0009
  0.35000E+0004 -0.27762E+0004 -0.56562E-0009 -0.36898E-0009  0.63440E-0009
  0.35432E+0004 -0.27759E+0004 -0.61464E-0009 -0.39873E-0009  0.59198E-0009
  0.36250E+0004 -0.27754E+0004 -0.58531E-0009 -0.42221E-0009  0.59227E-0009
  0.37068E+0004 -0.27748E+0004 -0.46482E-0009 -0.41553E-0009  0.63642E-0009
  0.37500E+0004 -0.27745E+0004 -0.39117E-0009 -0.40556E-0009  0.65362E-0009
  0.37500E+0004 -0.28497E+0004  0.53650E-0010 -0.29061E-0009  0.70971E-0009
  0.37932E+0004 -0.28494E+0004  0.57001E-0010 -0.29193E-0009  0.69624E-0009
  0.38750E+0004 -0.28490E+0004  0.56195E-0010 -0.29597E-0009  0.65613E-0009
  0.39568E+0004 -0.28485E+0004  0.32815E-0010 -0.30500E-0009  0.58925E-0009
  0.40000E+0004 -0.28483E+0004  0.12119E-0010 -0.31133E-0009  0.54515E-0009
  0.37500E+0004 -0.28367E+0004 -0.26567E-0010 -0.31220E-0009  0.70729E-0009
  0.37932E+0004 -0.28364E+0004 -0.10839E-0010 -0.31165E-0009  0.69903E-0009
  0.38750E+0004 -0.28359E+0004  0.75281E-0011 -0.31170E-0009  0.66189E-0009
  0.39568E+0004 -0.28354E+0004 -0.15363E-0011 -0.31654E-0009  0.59112E-0009
  0.40000E+0004 -0.28352E+0004 -0.16159E-0010 -0.32066E-0009  0.54338E-0009
  0.37500E+0004 -0.28121E+0004 -0.17639E-0009 -0.35129E-0009  0.69388E-0009
  0.37932E+0004 -0.28118E+0004 -0.13829E-0009 -0.34676E-0009  0.69293E-0009
  0.38750E+0004 -0.28112E+0004 -0.85108E-0010 -0.33849E-0009  0.65777E-0009
  0.39568E+0004 -0.28106E+0004 -0.67571E-0010 -0.33468E-0009  0.57778E-0009
  0.40000E+0004 -0.28103E+0004 -0.70609E-0010 -0.33426E-0009  0.52292E-0009
  0.37500E+0004 -0.27875E+0004 -0.31966E-0009 -0.38763E-0009  0.66995E-0009
  0.37932E+0004 -0.27872E+0004 -0.26066E-0009 -0.37862E-0009  0.67336E-0009
  0.38750E+0004 -0.27865E+0004 -0.17474E-0009 -0.36113E-0009  0.63615E-0009
  0.39568E+0004 -0.27858E+0004 -0.13144E-0009 -0.34782E-0009  0.54528E-0009
  0.40000E+0004 -0.27855E+0004 -0.12292E-0009 -0.34243E-0009  0.48327E-0009
  0.37500E+0004 -0.27745E+0004 -0.39117E-0009 -0.40556E-0009  0.65362E-0009
  0.37932E+0004 -0.27742E+0004 -0.32178E-0009 -0.39401E-0009  0.65828E-0009
  0.38750E+0004 -0.27735E+0004 -0.21944E-0009 -0.37133E-0009  0.61868E-0009
  0.39568E+0004 -0.27728E+0004 -0.16294E-0009 -0.35271E-0009  0.52169E-0009
  0.40000E+0004 -0.27724E+0004 -0.14835E-0009 -0.34453E-0009  0.45602E-0009
  0.40000E+0004 -0.28483E+0004  0.12119E-0010 -0.31133E-0009  0.54515E-0009
  0.40432E+0004 -0.28480E+0004 -0.11513E-0010 -0.31849E-0009  0.49890E-0009
  0.41250E+0004 -0.28475E+0004 -0.53746E-0010 -0.33065E-0009  0.41743E-0009
  0.42068E+0004 -0.28470E+0004 -0.81699E-0010 -0.33917E-0009  0.35988E-0009
  0.42500E+0004 -0.28468E+0004 -0.89849E-0010 -0.34147E-0009  0.34174E-0009
  0.40000E+0004 -0.28352E+0004 -0.16159E-0010 -0.32066E-0009  0.54338E-0009
  0.40432E+0004 -0.28349E+0004 -0.34650E-0010 -0.32580E-0009  0.49296E-0009
  0.41250E+0004 -0.28344E+0004 -0.69357E-0010 -0.33451E-0009  0.40359E-0009
  0.42068E+0004 -0.28338E+0004 -0.93687E-0010 -0.34037E-0009  0.33829E-0009
  0.42500E+0004 -0.28336E+0004 -0.10200E-0009 -0.34151E-0009  0.31582E-0009
  0.40000E+0004 -0.28103E+0004 -0.70609E-0010 -0.33426E-0009  0.52292E-0009
  0.40432E+0004 -0.28100E+0004 -0.79171E-0010 -0.33518E-0009  0.46466E-0009
  0.41250E+0004 -0.28094E+0004 -0.99250E-0010 -0.33662E-0009  0.36092E-0009
  0.42068E+0004 -0.28088E+0004 -0.11677E-0009 -0.33670E-0009  0.28162E-0009
  0.42500E+0004 -0.28085E+0004 -0.12565E-0009 -0.33530E-0009  0.25119E-0009
  0.40000E+0004 -0.27855E+0004 -0.12292E-0009 -0.34243E-0009  0.48327E-0009
  0.40432E+0004 -0.27851E+0004 -0.12141E-0009 -0.33868E-0009  0.41751E-0009
  0.41250E+0004 -0.27844E+0004 -0.12658E-0009 -0.33202E-0009  0.30065E-0009
  0.42068E+0004 -0.27838E+0004 -0.13740E-0009 -0.32549E-0009  0.20858E-0009
  0.42500E+0004 -0.27834E+0004 -0.14708E-0009 -0.32115E-0009  0.17075E-0009
  0.40000E+0004 -0.27724E+0004 -0.14835E-0009 -0.34453E-0009  0.45602E-0009
  0.40432E+0004 -0.27720E+0004 -0.14151E-0009 -0.33816E-0009  0.38656E-0009
  0.41250E+0004 -0.27713E+0004 -0.13875E-0009 -0.32693E-0009  0.26345E-0009
  0.42068E+0004 -0.27706E+0004 -0.14607E-0009 -0.31662E-0009  0.16529E-0009
  0.42500E+0004 -0.27702E+0004 -0.15621E-0009 -0.31059E-0009  0.12386E-0009
  0.42500E+0004 -0.28468E+0004 -0.89849E-0010 -0.34147E-0009  0.34174E-0009
  0.42932E+0004 -0.28466E+0004 -0.96544E-0010 -0.34335E-0009  0.32997E-0009
  0.43750E+0004 -0.28462E+0004 -0.11687E-0009 -0.34609E-0009  0.31511E-0009
  0.44568E+0004 -0.28458E+0004 -0.17549E-0009 -0.35448E-0009  0.28288E-0009
  0.45000E+0004 -0.28455E+0004 -0.23197E-0009 -0.36309E-0009  0.24821E-0009
  0.42500E+0004 -0.28336E+0004 -0.10200E-0009 -0.34151E-0009  0.31582E-0009
  0.42932E+0004 -0.28333E+0004 -0.11077E-0009 -0.34242E-0009  0.29894E-0009
  0.43750E+0004 -0.28329E+0004 -0.14061E-0009 -0.34354E-0009  0.27146E-0009
  0.44568E+0004 -0.28324E+0004 -0.21615E-0009 -0.35031E-0009  0.22117E-0009
  0.45000E+0004 -0.28322E+0004 -0.28388E-0009 -0.35796E-0009  0.17493E-0009
  0.42500E+0004 -0.28085E+0004 -0.12565E-0009 -0.33530E-0009  0.25119E-0009
  0.42932E+0004 -0.28082E+0004 -0.13865E-0009 -0.33405E-0009  0.22490E-0009
  0.43750E+0004 -0.28077E+0004 -0.18692E-0009 -0.33163E-0009  0.17426E-0009
  0.44568E+0004 -0.28072E+0004 -0.29384E-0009 -0.33512E-0009  0.91655E-0010
  0.45000E+0004 -0.28069E+0004 -0.38177E-0009 -0.34094E-0009  0.25270E-0010
  0.42500E+0004 -0.27834E+0004 -0.14708E-0009 -0.32115E-0009  0.17075E-0009
  0.42932E+0004 -0.27831E+0004 -0.16455E-0009 -0.31738E-0009  0.13561E-0009
  0.43750E+0004 -0.27825E+0004 -0.23118E-0009 -0.31090E-0009  0.63341E-0010
  0.44568E+0004 -0.27820E+0004 -0.36767E-0009 -0.31086E-0009 -0.48429E-0010
  0.45000E+0004 -0.27816E+0004 -0.47378E-0009 -0.31488E-0009 -0.13225E-0009
  0.42500E+0004 -0.27702E+0004 -0.15621E-0009 -0.31059E-0009  0.12386E-0009
  0.42932E+0004 -0.27699E+0004 -0.17606E-0009 -0.30536E-0009  0.84382E-0010
  0.43750E+0004 -0.27692E+0004 -0.25209E-0009 -0.29657E-0009  0.15181E-0011
  0.44568E+0004 -0.27686E+0004 -0.40310E-0009 -0.29459E-0009 -0.12413E-0009
  0.45000E+0004 -0.27683E+0004 -0.51777E-0009 -0.29766E-0009 -0.21594E-0009
  0.45000E+0004 -0.28455E+0004 -0.23197E-0009 -0.36309E-0009  0.24821E-0009
  0.45432E+0004 -0.28453E+0004 -0.31120E-0009 -0.37644E-0009  0.19533E-0009
  0.46250E+0004 -0.28448E+0004 -0.52458E-0009 -0.41608E-0009  0.42209E-0010
  0.47068E+0004 -0.28443E+0004 -0.81021E-0009 -0.47720E-0009 -0.17570E-0009
  0.47500E+0004 -0.28441E+0004 -0.97879E-0009 -0.51793E-0009 -0.30751E-0009
  0.45000E+0004 -0.28322E+0004 -0.28388E-0009 -0.35796E-0009  0.17493E-0009
  0.45432E+0004 -0.28319E+0004 -0.37537E-0009 -0.37019E-0009  0.10930E-0009
  0.46250E+0004 -0.28314E+0004 -0.61184E-0009 -0.40737E-0009 -0.68316E-0010
  0.47068E+0004 -0.28309E+0004 -0.91548E-0009 -0.46561E-0009 -0.30637E-0009
  0.47500E+0004 -0.28306E+0004 -0.10895E-0008 -0.50477E-0009 -0.44469E-0009
  0.45000E+0004 -0.28069E+0004 -0.38177E-0009 -0.34094E-0009  0.25270E-0010
  0.45432E+0004 -0.28066E+0004 -0.49467E-0009 -0.35112E-0009 -0.62019E-0010
  0.46250E+0004 -0.28060E+0004 -0.76955E-0009 -0.38399E-0009 -0.27936E-0009
  0.47068E+0004 -0.28054E+0004 -0.10998E-0008 -0.43736E-0009 -0.54669E-0009
  0.47500E+0004 -0.28051E+0004 -0.12797E-0008 -0.47392E-0009 -0.69214E-0009
  0.45000E+0004 -0.27816E+0004 -0.47378E-0009 -0.31488E-0009 -0.13225E-0009
  0.45432E+0004 -0.27813E+0004 -0.60516E-0009 -0.32310E-0009 -0.23760E-0009
  0.46250E+0004 -0.27806E+0004 -0.91056E-0009 -0.35213E-0009 -0.48555E-0009
  0.47068E+0004 -0.27799E+0004 -0.12573E-0008 -0.40134E-0009 -0.77065E-0009
  0.47500E+0004 -0.27795E+0004 -0.14373E-0008 -0.43572E-0009 -0.91680E-0009
  0.45000E+0004 -0.27683E+0004 -0.51777E-0009 -0.29766E-0009 -0.21594E-0009
  0.45432E+0004 -0.27679E+0004 -0.65755E-0009 -0.30490E-0009 -0.32929E-0009
  0.46250E+0004 -0.27672E+0004 -0.97562E-0009 -0.33207E-0009 -0.58963E-0009
  0.47068E+0004 -0.27665E+0004 -0.13269E-0008 -0.37935E-0009 -0.87965E-0009
  0.47500E+0004 -0.27661E+0004 -0.15047E-0008 -0.41275E-0009 -0.10238E-0008
  0.47500E+0004 -0.28441E+0004 -0.97879E-0009 -0.51793E-0009 -0.30751E-0009
  0.47932E+0004 -0.28437E+0004 -0.11525E-0008 -0.56316E-0009 -0.44620E-0009
  0.48750E+0004 -0.28429E+0004 -0.14644E-0008 -0.66077E-0009 -0.69467E-0009
  0.49568E+0004 -0.28422E+0004 -0.17125E-0008 -0.76628E-0009 -0.88725E-0009
  0.50000E+0004 -0.28418E+0004 -0.18045E-0008 -0.82314E-0009 -0.95218E-0009
  0.47500E+0004 -0.28306E+0004 -0.10895E-0008 -0.50477E-0009 -0.44469E-0009
  0.47932E+0004 -0.28302E+0004 -0.12649E-0008 -0.54837E-0009 -0.58605E-0009
  0.48750E+0004 -0.28294E+0004 -0.15681E-0008 -0.64323E-0009 -0.82596E-0009
  0.49568E+0004 -0.28286E+0004 -0.17912E-0008 -0.74664E-0009 -0.99055E-0009
  0.50000E+0004 -0.28282E+0004 -0.18640E-0008 -0.80279E-0009 -0.10331E-0008
  0.47500E+0004 -0.28051E+0004 -0.12797E-0008 -0.47392E-0009 -0.69214E-0009
  0.47932E+0004 -0.28046E+0004 -0.14538E-0008 -0.51481E-0009 -0.83326E-0009
  0.48750E+0004 -0.28037E+0004 -0.17326E-0008 -0.60513E-0009 -0.10477E-0008
  0.49568E+0004 -0.28028E+0004 -0.19027E-0008 -0.70512E-0009 -0.11526E-0008
  0.50000E+0004 -0.28023E+0004 -0.19377E-0008 -0.76016E-0009 -0.11508E-0008
  0.47500E+0004 -0.27795E+0004 -0.14373E-0008 -0.43572E-0009 -0.91680E-0009
  0.47932E+0004 -0.27790E+0004 -0.16045E-0008 -0.47437E-0009 -0.10513E-0008
  0.48750E+0004 -0.27780E+0004 -0.18497E-0008 -0.56097E-0009 -0.12300E-0008
  0.49568E+0004 -0.27769E+0004 -0.19617E-0008 -0.65823E-0009 -0.12689E-0008
  0.50000E+0004 -0.27764E+0004 -0.19582E-0008 -0.71241E-0009 -0.12215E-0008
  0.47500E+0004 -0.27661E+0004 -0.15047E-0008 -0.41275E-0009 -0.10238E-0008
  0.47932E+0004 -0.27655E+0004 -0.16662E-0008 -0.45037E-0009 -0.11525E-0008
  0.48750E+0004 -0.27644E+0004 -0.18907E-0008 -0.53533E-0009 -0.13089E-0008
  0.49568E+0004 -0.27633E+0004 -0.19708E-0008 -0.63140E-0009 -0.13115E-0008
  0.50000E+0004 -0.27627E+0004 -0.19472E-0008 -0.68522E-0009 -0.12403E-0008
  0.50000E+0004 -0.28418E+0004 -0.18045E-0008 -0.82314E-0009 -0.95218E-0009
  0.50432E+0004 -0.28414E+0004 -0.18656E-0008 -0.87761E-0009 -0.98917E-0009
  0.51250E+0004 -0.28406E+0004 -0.18948E-0008 -0.97551E-0009 -0.97370E-0009
  0.52068E+0004 -0.28398E+0004 -0.18234E-0008 -0.10588E-0008 -0.85817E-0009
  0.52500E+0004 -0.28394E+0004 -0.17552E-0008 -0.10963E-0008 -0.76449E-0009
  0.50000E+0004 -0.28282E+0004 -0.18640E-0008 -0.80279E-0009 -0.10331E-0008
  0.50432E+0004 -0.28277E+0004 -0.19026E-0008 -0.85679E-0009 -0.10433E-0008
  0.51250E+0004 -0.28268E+0004 -0.18833E-0008 -0.95474E-0009 -0.96793E-0009
  0.52068E+0004 -0.28260E+0004 -0.17617E-0008 -0.10390E-0008 -0.78776E-0009
  0.52500E+0004 -0.28255E+0004 -0.16689E-0008 -0.10775E-0008 -0.66108E-0009
  0.50000E+0004 -0.28023E+0004 -0.19377E-0008 -0.76016E-0009 -0.11508E-0008
  0.50432E+0004 -0.28017E+0004 -0.19332E-0008 -0.81345E-0009 -0.11092E-0008
  0.51250E+0004 -0.28007E+0004 -0.18239E-0008 -0.91154E-0009 -0.92214E-0009
  0.52068E+0004 -0.27997E+0004 -0.16125E-0008 -0.99760E-0009 -0.62490E-0009
  0.52500E+0004 -0.27992E+0004 -0.14767E-0008 -0.10376E-0008 -0.43965E-0009
  0.50000E+0004 -0.27764E+0004 -0.19582E-0008 -0.71241E-0009 -0.12215E-0008
  0.50432E+0004 -0.27758E+0004 -0.19113E-0008 -0.76518E-0009 -0.11287E-0008
  0.51250E+0004 -0.27747E+0004 -0.17176E-0008 -0.86351E-0009 -0.83521E-0009
  0.52068E+0004 -0.27735E+0004 -0.14258E-0008 -0.95116E-0009 -0.43088E-0009
  0.52500E+0004 -0.27729E+0004 -0.12529E-0008 -0.99247E-0009 -0.19358E-0009
  0.50000E+0004 -0.27627E+0004 -0.19472E-0008 -0.68522E-0009 -0.12403E-0008
  0.50432E+0004 -0.27621E+0004 -0.18789E-0008 -0.73779E-0009 -0.11212E-0008
  0.51250E+0004 -0.27609E+0004 -0.16438E-0008 -0.83631E-0009 -0.77490E-0009
  0.52068E+0004 -0.27597E+0004 -0.13143E-0008 -0.92473E-0009 -0.31911E-0009
  0.52500E+0004 -0.27591E+0004 -0.11247E-0008 -0.96665E-0009 -0.57435E-0010
  0.52500E+0004 -0.28394E+0004 -0.17552E-0008 -0.10963E-0008 -0.76449E-0009
  0.52932E+0004 -0.28390E+0004 -0.16734E-0008 -0.11275E-0008 -0.65626E-0009
  0.53750E+0004 -0.28384E+0004 -0.15003E-0008 -0.11725E-0008 -0.42614E-0009
  0.54568E+0004 -0.28378E+0004 -0.13284E-0008 -0.11966E-0008 -0.18942E-0009
  0.55000E+0004 -0.28375E+0004 -0.12453E-0008 -0.12018E-0008 -0.69037E-0010
  0.52500E+0004 -0.28255E+0004 -0.16689E-0008 -0.10775E-0008 -0.66108E-0009
  0.52932E+0004 -0.28251E+0004 -0.15650E-0008 -0.11098E-0008 -0.52224E-0009
  0.53750E+0004 -0.28245E+0004 -0.13598E-0008 -0.11572E-0008 -0.24436E-0009
  0.54568E+0004 -0.28238E+0004 -0.11710E-0008 -0.11837E-0008  0.23009E-0010
  0.55000E+0004 -0.28234E+0004 -0.10854E-0008 -0.11903E-0008  0.15189E-0009
  0.52500E+0004 -0.27992E+0004 -0.14767E-0008 -0.10376E-0008 -0.43965E-0009
  0.52932E+0004 -0.27988E+0004 -0.13350E-0008 -0.10717E-0008 -0.24727E-0009
  0.53750E+0004 -0.27980E+0004 -0.10766E-0008 -0.11231E-0008  0.11229E-0009
  0.54568E+0004 -0.27972E+0004 -0.86231E-0009 -0.11538E-0008  0.42951E-0009
  0.55000E+0004 -0.27968E+0004 -0.77482E-0009 -0.11624E-0008  0.57071E-0009
  0.52500E+0004 -0.27729E+0004 -0.12529E-0008 -0.99247E-0009 -0.19358E-0009
  0.52932E+0004 -0.27725E+0004 -0.10796E-0008 -0.10281E-0008  0.45449E-0010
  0.53750E+0004 -0.27716E+0004 -0.77903E-0009 -0.10828E-0008  0.47366E-0009
  0.54568E+0004 -0.27707E+0004 -0.54822E-0009 -0.11170E-0008  0.82933E-0009
  0.55000E+0004 -0.27702E+0004 -0.46235E-0009 -0.11273E-0008  0.97790E-0009
  0.52500E+0004 -0.27591E+0004 -0.11247E-0008 -0.96665E-0009 -0.57435E-0010
  0.52932E+0004 -0.27586E+0004 -0.93747E-0009 -0.10030E-0008  0.20307E-0009
  0.53750E+0004 -0.27576E+0004 -0.61947E-0009 -0.10593E-0008  0.66181E-0009
  0.54568E+0004 -0.27567E+0004 -0.38354E-0009 -0.10949E-0008  0.10330E-0008
  0.55000E+0004 -0.27562E+0004 -0.29982E-0009 -0.11059E-0008  0.11836E-0008
  0.55000E+0004 -0.28375E+0004 -0.12453E-0008 -0.12018E-0008 -0.69037E-0010
  0.55432E+0004 -0.28372E+0004 -0.11690E-0008 -0.12013E-0008  0.45239E-0010
  0.56250E+0004 -0.28367E+0004 -0.10397E-0008 -0.11875E-0008  0.24607E-0009
  0.57068E+0004 -0.28362E+0004 -0.91796E-0009 -0.11573E-0008  0.43180E-0009
  0.57500E+0004 -0.28359E+0004 -0.85063E-0009 -0.11355E-0008  0.52657E-0009
  0.55000E+0004 -0.28234E+0004 -0.10854E-0008 -0.11903E-0008  0.15189E-0009
  0.55432E+0004 -0.28231E+0004 -0.10108E-0008 -0.11911E-0008  0.26960E-0009
  0.56250E+0004 -0.28226E+0004 -0.89476E-0009 -0.11794E-0008  0.46427E-0009
  0.57068E+0004 -0.28220E+0004 -0.79544E-0009 -0.11510E-0008  0.63168E-0009
  0.57500E+0004 -0.28217E+0004 -0.74191E-0009 -0.11301E-0008  0.71375E-0009
  0.55000E+0004 -0.27968E+0004 -0.77482E-0009 -0.11624E-0008  0.57071E-0009
  0.55432E+0004 -0.27965E+0004 -0.70574E-0009 -0.11653E-0008  0.69169E-0009
  0.56250E+0004 -0.27958E+0004 -0.61764E-0009 -0.11571E-0008  0.86993E-0009
  0.57068E+0004 -0.27952E+0004 -0.56227E-0009 -0.11315E-0008  0.99940E-0009
  0.57500E+0004 -0.27949E+0004 -0.53538E-0009 -0.11119E-0008  0.10562E-0008
  0.55000E+0004 -0.27702E+0004 -0.46235E-0009 -0.11273E-0008  0.97790E-0009
  0.55432E+0004 -0.27698E+0004 -0.40140E-0009 -0.11318E-0008  0.10980E-0008
  0.56250E+0004 -0.27691E+0004 -0.34400E-0009 -0.11262E-0008  0.12544E-0008
  0.57068E+0004 -0.27684E+0004 -0.33333E-0009 -0.11028E-0008  0.13426E-0008
  0.57500E+0004 -0.27680E+0004 -0.33311E-0009 -0.10842E-0008  0.13730E-0008
  0.55000E+0004 -0.27562E+0004 -0.29982E-0009 -0.11059E-0008  0.11836E-0008
  0.55432E+0004 -0.27558E+0004 -0.24405E-0009 -0.11112E-0008  0.13017E-0008
  0.56250E+0004 -0.27550E+0004 -0.20353E-0009 -0.11067E-0008  0.14446E-0008
  0.57068E+0004 -0.27543E+0004 -0.21625E-0009 -0.10843E-0008  0.15103E-0008
  0.57500E+0004 -0.27539E+0004 -0.22985E-0009 -0.10660E-0008  0.15265E-0008
  0.57500E+0004 -0.28359E+0004 -0.85063E-0009 -0.11355E-0008  0.52657E-0009
  0.57932E+0004 -0.28356E+0004 -0.77676E-0009 -0.11103E-0008  0.62255E-0009
  0.58750E+0004 -0.28350E+0004 -0.61261E-0009 -0.10534E-0008  0.80632E-0009
  0.59568E+0004 -0.28344E+0004 -0.40916E-0009 -0.98690E-0009  0.99534E-0009
  0.60000E+0004 -0.28341E+0004 -0.28610E-0009 -0.94839E-0009  0.10949E-0008
  0.57500E+0004 -0.28217E+0004 -0.74191E-0009 -0.11301E-0008  0.71375E-0009
  0.57932E+0004 -0.28214E+0004 -0.68204E-0009 -0.11057E-0008  0.79646E-0009
  0.58750E+0004 -0.28208E+0004 -0.54272E-0009 -0.10501E-0008  0.95575E-0009
  0.59568E+0004 -0.28201E+0004 -0.35823E-0009 -0.98503E-0009  0.11258E-0008
  0.60000E+0004 -0.28198E+0004 -0.24186E-0009 -0.94725E-0009  0.12187E-0008
  0.57500E+0004 -0.27949E+0004 -0.53538E-0009 -0.11119E-0008  0.10562E-0008
  0.57932E+0004 -0.27945E+0004 -0.50252E-0009 -0.10888E-0008  0.11126E-0008
  0.58750E+0004 -0.27937E+0004 -0.41147E-0009 -0.10354E-0008  0.12235E-0008
  0.59568E+0004 -0.27930E+0004 -0.26493E-0009 -0.97259E-0009  0.13557E-0008
  0.60000E+0004 -0.27926E+0004 -0.16273E-0009 -0.93604E-0009  0.14347E-0008
  0.57500E+0004 -0.27680E+0004 -0.33311E-0009 -0.10842E-0008  0.13730E-0008
  0.57932E+0004 -0.27676E+0004 -0.32731E-0009 -0.10621E-0008  0.14022E-0008
  0.58750E+0004 -0.27667E+0004 -0.28522E-0009 -0.10103E-0008  0.14631E-0008
  0.59568E+0004 -0.27659E+0004 -0.17878E-0009 -0.94935E-0009  0.15552E-0008
  0.60000E+0004 -0.27654E+0004 -0.92545E-0010 -0.91387E-0009  0.16191E-0008
  0.57500E+0004 -0.27539E+0004 -0.22985E-0009 -0.10660E-0008  0.15265E-0008
  0.57932E+0004 -0.27534E+0004 -0.23812E-0009 -0.10443E-0008  0.15411E-0008
  0.58750E+0004 -0.27525E+0004 -0.22179E-0009 -0.99319E-0009  0.15753E-0008
  0.59568E+0004 -0.27516E+0004 -0.13717E-0009 -0.93309E-0009  0.16457E-0008
  0.60000E+0004 -0.27511E+0004 -0.60037E-0010 -0.89811E-0009  0.17011E-0008
  0.60000E+0004 -0.28341E+0004 -0.28610E-0009 -0.94839E-0009  0.10949E-0008
  0.60432E+0004 -0.28336E+0004 -0.15336E-0009 -0.90927E-0009  0.11949E-0008
  0.61250E+0004 -0.28328E+0004  0.11518E-0009 -0.83088E-0009  0.13711E-0008
  0.62068E+0004 -0.28319E+0004  0.38842E-0009 -0.75148E-0009  0.15196E-0008
  0.62500E+0004 -0.28315E+0004  0.52669E-0009 -0.70912E-0009  0.15811E-0008
  0.60000E+0004 -0.28198E+0004 -0.24186E-0009 -0.94725E-0009  0.12187E-0008
  0.60432E+0004 -0.28193E+0004 -0.11318E-0009 -0.90892E-0009  0.13149E-0008
  0.61250E+0004 -0.28183E+0004  0.15446E-0009 -0.83209E-0009  0.14912E-0008
  0.62068E+0004 -0.28174E+0004  0.43417E-0009 -0.75444E-0009  0.16476E-0008
  0.62500E+0004 -0.28169E+0004  0.57756E-0009 -0.71300E-0009  0.17150E-0008
  0.60000E+0004 -0.27926E+0004 -0.16273E-0009 -0.93604E-0009  0.14347E-0008
  0.60432E+0004 -0.27920E+0004 -0.43474E-0010 -0.89910E-0009  0.15226E-0008
  0.61250E+0004 -0.27910E+0004  0.21864E-0009 -0.82503E-0009  0.16965E-0008
  0.62068E+0004 -0.27899E+0004  0.50657E-0009 -0.75061E-0009  0.18662E-0008
  0.62500E+0004 -0.27893E+0004  0.65768E-0009 -0.71092E-0009  0.19441E-0008
  0.60000E+0004 -0.27654E+0004 -0.92545E-0010 -0.91387E-0009  0.16191E-0008
  0.60432E+0004 -0.27648E+0004  0.14983E-0010 -0.87811E-0009  0.16970E-0008
  0.61250E+0004 -0.27636E+0004  0.26631E-0009 -0.80658E-0009  0.18655E-0008
  0.62068E+0004 -0.27624E+0004  0.55675E-0009 -0.73525E-0009  0.20456E-0008
  0.62500E+0004 -0.27617E+0004  0.71275E-0009 -0.69731E-0009  0.21331E-0008
  0.60000E+0004 -0.27511E+0004 -0.60037E-0010 -0.89811E-0009  0.17011E-0008
  0.60432E+0004 -0.27504E+0004  0.40389E-0010 -0.86290E-0009  0.17731E-0008
  0.61250E+0004 -0.27492E+0004  0.28384E-0009 -0.79261E-0009  0.19375E-0008
  0.62068E+0004 -0.27479E+0004  0.57317E-0009 -0.72284E-0009  0.21219E-0008
  0.62500E+0004 -0.27472E+0004  0.73052E-0009 -0.68581E-0009  0.22141E-0008
  0.62500E+0004 -0.28315E+0004  0.52669E-0009 -0.70912E-0009  0.15811E-0008
  0.62932E+0004 -0.28308E+0004  0.65721E-0009 -0.66874E-0009  0.16323E-0008
  0.63750E+0004 -0.28296E+0004  0.87223E-0009 -0.59330E-0009  0.16894E-0008
  0.64568E+0004 -0.28283E+0004  0.10326E-0008 -0.52334E-0009  0.16961E-0008
  0.65000E+0004 -0.28277E+0004  0.10927E-0008 -0.48783E-0009  0.16805E-0008
  0.62500E+0004 -0.28169E+0004  0.57756E-0009 -0.71300E-0009  0.17150E-0008
  0.62932E+0004 -0.28162E+0004  0.71356E-0009 -0.67356E-0009  0.17727E-0008
  0.63750E+0004 -0.28148E+0004  0.93686E-0009 -0.59976E-0009  0.18391E-0008
  0.64568E+0004 -0.28135E+0004  0.10981E-0008 -0.53126E-0009  0.18467E-0008
  0.65000E+0004 -0.28128E+0004  0.11539E-0008 -0.49635E-0009  0.18260E-0008
  0.62500E+0004 -0.27893E+0004  0.65768E-0009 -0.71092E-0009  0.19441E-0008
  0.62932E+0004 -0.27885E+0004  0.80222E-0009 -0.67328E-0009  0.20134E-0008
  0.63750E+0004 -0.27870E+0004  0.10383E-0008 -0.60273E-0009  0.20975E-0008
  0.64568E+0004 -0.27854E+0004  0.11996E-0008 -0.53728E-0009  0.21077E-0008
  0.65000E+0004 -0.27846E+0004  0.12468E-0008 -0.50377E-0009  0.20782E-0008
  0.62500E+0004 -0.27617E+0004  0.71275E-0009 -0.69731E-0009  0.21331E-0008
  0.62932E+0004 -0.27608E+0004  0.86317E-0009 -0.66142E-0009  0.22133E-0008
  0.63750E+0004 -0.27591E+0004  0.11084E-0008 -0.59426E-0009  0.23150E-0008
  0.64568E+0004 -0.27573E+0004  0.12680E-0008 -0.53216E-0009  0.23296E-0008
  0.65000E+0004 -0.27564E+0004  0.13067E-0008 -0.50027E-0009  0.22932E-0008
  0.62500E+0004 -0.27472E+0004  0.73052E-0009 -0.68581E-0009  0.22141E-0008
  0.62932E+0004 -0.27462E+0004  0.88293E-0009 -0.65083E-0009  0.22996E-0008
  0.63750E+0004 -0.27443E+0004  0.11314E-0008 -0.58548E-0009  0.24107E-0008
  0.64568E+0004 -0.27425E+0004  0.12897E-0008 -0.52521E-0009  0.24288E-0008
  0.65000E+0004 -0.27415E+0004  0.13242E-0008 -0.49427E-0009  0.23896E-0008
  0.65000E+0004 -0.28277E+0004  0.10927E-0008 -0.48783E-0009  0.16805E-0008
  0.65432E+0004 -0.28268E+0004  0.11359E-0008 -0.45510E-0009  0.16565E-0008
  0.66250E+0004 -0.28252E+0004  0.11709E-0008 -0.39555E-0009  0.15851E-0008
  0.67068E+0004 -0.28236E+0004  0.11476E-0008 -0.34078E-0009  0.14899E-0008
  0.67500E+0004 -0.28227E+0004  0.11137E-0008 -0.31261E-0009  0.14322E-0008
  0.65000E+0004 -0.28128E+0004  0.11539E-0008 -0.49635E-0009  0.18260E-0008
  0.65432E+0004 -0.28119E+0004  0.11889E-0008 -0.46411E-0009  0.17927E-0008
  0.66250E+0004 -0.28101E+0004  0.11961E-0008 -0.40511E-0009  0.16897E-0008
  0.67068E+0004 -0.28084E+0004  0.11295E-0008 -0.35053E-0009  0.15454E-0008
  0.67500E+0004 -0.28074E+0004  0.10673E-0008 -0.32232E-0009  0.14556E-0008
  0.65000E+0004 -0.27846E+0004  0.12468E-0008 -0.50377E-0009  0.20782E-0008
  0.65432E+0004 -0.27835E+0004  0.12660E-0008 -0.47270E-0009  0.20279E-0008
  0.66250E+0004 -0.27815E+0004  0.12207E-0008 -0.41539E-0009  0.18667E-0008
  0.67068E+0004 -0.27795E+0004  0.10730E-0008 -0.36189E-0009  0.16311E-0008
  0.67500E+0004 -0.27784E+0004  0.95793E-0009 -0.33406E-0009  0.14813E-0008
  0.65000E+0004 -0.27564E+0004  0.13067E-0008 -0.50027E-0009  0.22932E-0008
  0.65432E+0004 -0.27552E+0004  0.13106E-0008 -0.47063E-0009  0.22281E-0008
  0.66250E+0004 -0.27529E+0004  0.12157E-0008 -0.41569E-0009  0.20137E-0008
  0.67068E+0004 -0.27506E+0004  0.99148E-0009 -0.36411E-0009  0.16926E-0008
  0.67500E+0004 -0.27494E+0004  0.82678E-0009 -0.33717E-0009  0.14859E-0008
  0.65000E+0004 -0.27415E+0004  0.13242E-0008 -0.49427E-0009  0.23896E-0008
  0.65432E+0004 -0.27402E+0004  0.13206E-0008 -0.46546E-0009  0.23179E-0008
  0.66250E+0004 -0.27378E+0004  0.12016E-0008 -0.41198E-0009  0.20785E-0008
  0.67068E+0004 -0.27354E+0004  0.94031E-0009 -0.36171E-0009  0.17159E-0008
  0.67500E+0004 -0.27341E+0004  0.75153E-0009 -0.33541E-0009  0.14816E-0008
  0.67500E+0004 -0.28227E+0004  0.11137E-0008 -0.31261E-0009  0.14322E-0008
  0.67932E+0004 -0.28218E+0004  0.10648E-0008 -0.28570E-0009  0.13702E-0008
  0.68750E+0004 -0.28199E+0004  0.93164E-0009 -0.23524E-0009  0.12361E-0008
  0.69568E+0004 -0.28180E+0004  0.74262E-0009 -0.18636E-0009  0.10730E-0008
  0.70000E+0004 -0.28171E+0004  0.61852E-0009 -0.16113E-0009  0.97063E-0009
  0.67500E+0004 -0.28074E+0004  0.10673E-0008 -0.32232E-0009  0.14556E-0008
  0.67932E+0004 -0.28064E+0004  0.98725E-0009 -0.29529E-0009  0.13585E-0008
  0.68750E+0004 -0.28043E+0004  0.79055E-0009 -0.24457E-0009  0.11523E-0008
  0.69568E+0004 -0.28023E+0004  0.53863E-0009 -0.19552E-0009  0.91723E-0009
  0.70000E+0004 -0.28013E+0004  0.38409E-0009 -0.17033E-0009  0.77950E-0009
  0.67500E+0004 -0.27784E+0004  0.95793E-0009 -0.33406E-0009  0.14813E-0008
  0.67932E+0004 -0.27772E+0004  0.81984E-0009 -0.30723E-0009  0.13181E-0008
  0.68750E+0004 -0.27749E+0004  0.50565E-0009 -0.25689E-0009  0.97681E-0009
  0.69568E+0004 -0.27725E+0004  0.13925E-0009 -0.20832E-0009  0.60725E-0009
  0.70000E+0004 -0.27713E+0004 -0.69376E-0010 -0.18357E-0009  0.40419E-0009
  0.67500E+0004 -0.27494E+0004  0.82678E-0009 -0.33717E-0009  0.14859E-0008
  0.67932E+0004 -0.27480E+0004  0.63434E-0009 -0.31106E-0009  0.12600E-0008
  0.68750E+0004 -0.27454E+0004  0.21111E-0009 -0.26211E-0009  0.79037E-0009
  0.69568E+0004 -0.27428E+0004 -0.25905E-0009 -0.21499E-0009  0.29405E-0009
  0.70000E+0004 -0.27414E+0004 -0.51498E-0009 -0.19117E-0009  0.30346E-0010
  0.67500E+0004 -0.27341E+0004  0.75153E-0009 -0.33541E-0009  0.14816E-0008
  0.67932E+0004 -0.27326E+0004  0.53280E-0009 -0.30986E-0009  0.12249E-0008
  0.68750E+0004 -0.27298E+0004  0.57186E-0010 -0.26199E-0009  0.69215E-0009
  0.69568E+0004 -0.27271E+0004 -0.46173E-0009 -0.21598E-0009  0.13394E-0009
  0.70000E+0004 -0.27256E+0004 -0.73916E-0009 -0.19282E-0009 -0.15898E-0009
  0.70000E+0004 -0.28171E+0004  0.61852E-0009 -0.16113E-0009  0.97063E-0009
  0.70432E+0004 -0.28160E+0004  0.47523E-0009 -0.13654E-0009  0.85358E-0009
  0.71250E+0004 -0.28140E+0004  0.15102E-0009 -0.93009E-0010  0.58690E-0009
  0.72068E+0004 -0.28120E+0004 -0.24010E-0009 -0.54873E-0010  0.25894E-0009
  0.72500E+0004 -0.28109E+0004 -0.47049E-0009 -0.37861E-0010  0.62806E-0010
  0.70000E+0004 -0.28013E+0004  0.38409E-0009 -0.17033E-0009  0.77950E-0009
  0.70432E+0004 -0.28001E+0004  0.21346E-0009 -0.14577E-0009  0.63008E-0009
  0.71250E+0004 -0.27979E+0004 -0.15096E-0009 -0.10266E-0009  0.31354E-0009
  0.72068E+0004 -0.27957E+0004 -0.56419E-0009 -0.65207E-0010 -0.46335E-0010
  0.72500E+0004 -0.27946E+0004 -0.79855E-0009 -0.48728E-0010 -0.25153E-0009
  0.70000E+0004 -0.27713E+0004 -0.69376E-0010 -0.18357E-0009  0.40419E-0009
  0.70432E+0004 -0.27700E+0004 -0.28722E-0009 -0.15944E-0009  0.19587E-0009
  0.71250E+0004 -0.27675E+0004 -0.71620E-0009 -0.11769E-0009 -0.20816E-0009
  0.72068E+0004 -0.27649E+0004 -0.11555E-0008 -0.81974E-0010 -0.61787E-0009
  0.72500E+0004 -0.27636E+0004 -0.13873E-0008 -0.66674E-0010 -0.83318E-0009
  0.70000E+0004 -0.27414E+0004 -0.51498E-0009 -0.19117E-0009  0.30346E-0010
  0.70432E+0004 -0.27399E+0004 -0.77228E-0009 -0.16791E-0009 -0.23152E-0009
  0.71250E+0004 -0.27370E+0004 -0.12483E-0008 -0.12824E-0009 -0.71081E-0009
  0.72068E+0004 -0.27342E+0004 -0.16923E-0008 -0.94849E-0010 -0.11551E-0008
  0.72500E+0004 -0.27327E+0004 -0.19091E-0008 -0.80967E-0010 -0.13713E-0008
  0.70000E+0004 -0.27256E+0004 -0.73916E-0009 -0.19282E-0009 -0.15898E-0009
  0.70432E+0004 -0.27240E+0004 -0.10135E-0008 -0.17018E-0009 -0.44616E-0009
  0.71250E+0004 -0.27210E+0004 -0.15066E-0008 -0.13189E-0009 -0.95919E-0009
  0.72068E+0004 -0.27179E+0004 -0.19447E-0008 -0.99945E-0010 -0.14152E-0008
  0.72500E+0004 -0.27163E+0004 -0.21489E-0008 -0.86905E-0010 -0.16282E-0008
  0.72500E+0004 -0.28109E+0004 -0.47049E-0009 -0.37861E-0010  0.62806E-0010
  0.72932E+0004 -0.28097E+0004 -0.71483E-0009 -0.22632E-0010 -0.14698E-0009
  0.73750E+0004 -0.28076E+0004 -0.11996E-0008 -0.11650E-0011 -0.56615E-0009
  0.74568E+0004 -0.28054E+0004 -0.16818E-0008  0.12112E-0010 -0.98286E-0009
  0.75000E+0004 -0.28043E+0004 -0.19222E-0008  0.15715E-0010 -0.11890E-0008
  0.72500E+0004 -0.27946E+0004 -0.79855E-0009 -0.48728E-0010 -0.25153E-0009
  0.72932E+0004 -0.27933E+0004 -0.10417E-0008 -0.33978E-0010 -0.46533E-0009
  0.73750E+0004 -0.27910E+0004 -0.15113E-0008 -0.13696E-0010 -0.87846E-0009
  0.74568E+0004 -0.27886E+0004 -0.19638E-0008 -0.16913E-0011 -0.12737E-0008
  0.75000E+0004 -0.27874E+0004 -0.21843E-0008  0.11101E-0011 -0.14631E-0008
  0.72500E+0004 -0.27636E+0004 -0.13873E-0008 -0.66674E-0010 -0.83318E-0009
  0.72932E+0004 -0.27622E+0004 -0.16172E-0008 -0.52996E-0010 -0.10465E-0008
  0.73750E+0004 -0.27595E+0004 -0.20348E-0008 -0.35182E-0010 -0.14308E-0008
  0.74568E+0004 -0.27568E+0004 -0.24073E-0008 -0.25773E-0010 -0.17668E-0008
  0.75000E+0004 -0.27553E+0004 -0.25775E-0008 -0.24559E-0010 -0.19152E-0008
  0.72500E+0004 -0.27327E+0004 -0.19091E-0008 -0.80967E-0010 -0.13713E-0008
  0.72932E+0004 -0.27310E+0004 -0.21123E-0008 -0.68595E-0010 -0.15740E-0008
  0.73750E+0004 -0.27280E+0004 -0.24512E-0008 -0.53584E-0010 -0.19093E-0008
  0.74568E+0004 -0.27249E+0004 -0.27172E-0008 -0.47044E-0010 -0.21656E-0008
  0.75000E+0004 -0.27233E+0004 -0.28241E-0008 -0.47519E-0010 -0.22631E-0008
  0.72500E+0004 -0.27163E+0004 -0.21489E-0008 -0.86905E-0010 -0.16282E-0008
  0.72932E+0004 -0.27146E+0004 -0.23332E-0008 -0.75321E-0010 -0.18217E-0008
  0.73750E+0004 -0.27114E+0004 -0.26215E-0008 -0.61929E-0010 -0.21241E-0008
  0.74568E+0004 -0.27081E+0004 -0.28231E-0008 -0.57027E-0010 -0.23322E-0008
  0.75000E+0004 -0.27064E+0004 -0.28928E-0008 -0.58443E-0010 -0.24000E-0008
  0.75000E+0004 -0.28043E+0004 -0.19222E-0008  0.15715E-0010 -0.11890E-0008
  0.75432E+0004 -0.28030E+0004 -0.21459E-0008  0.18038E-0010 -0.13785E-0008
  0.76250E+0004 -0.28007E+0004 -0.25040E-0008  0.18215E-0010 -0.16738E-0008
  0.77068E+0004 -0.27984E+0004 -0.27523E-0008  0.16055E-0010 -0.18642E-0008
  0.77500E+0004 -0.27972E+0004 -0.28343E-0008  0.14487E-0010 -0.19194E-0008
  0.75000E+0004 -0.27874E+0004 -0.21843E-0008  0.11101E-0011 -0.14631E-0008
  0.75432E+0004 -0.27860E+0004 -0.23854E-0008  0.26766E-0011 -0.16330E-0008
  0.76250E+0004 -0.27835E+0004 -0.26962E-0008  0.11364E-0011 -0.18840E-0008
  0.77068E+0004 -0.27810E+0004 -0.28930E-0008 -0.29171E-0011 -0.20225E-0008
  0.77500E+0004 -0.27797E+0004 -0.29469E-0008 -0.56148E-0011 -0.20479E-0008
  0.75000E+0004 -0.27553E+0004 -0.25775E-0008 -0.24559E-0010 -0.19152E-0008
  0.75432E+0004 -0.27538E+0004 -0.27244E-0008 -0.24494E-0010 -0.20388E-0008
  0.76250E+0004 -0.27509E+0004 -0.29263E-0008 -0.29397E-0010 -0.21909E-0008
  0.77068E+0004 -0.27480E+0004 -0.30122E-0008 -0.37128E-0010 -0.22214E-0008
  0.77500E+0004 -0.27465E+0004 -0.30086E-0008 -0.42008E-0010 -0.21876E-0008
  0.75000E+0004 -0.27233E+0004 -0.28241E-0008 -0.47519E-0010 -0.22631E-0008
  0.75432E+0004 -0.27216E+0004 -0.29048E-0008 -0.49085E-0010 -0.23314E-0008
  0.76250E+0004 -0.27183E+0004 -0.29796E-0008 -0.57502E-0010 -0.23715E-0008
  0.77068E+0004 -0.27150E+0004 -0.29443E-0008 -0.69044E-0010 -0.22875E-0008
  0.77500E+0004 -0.27133E+0004 -0.28810E-0008 -0.76150E-0010 -0.21942E-0008
  0.75000E+0004 -0.27064E+0004 -0.28928E-0008 -0.58443E-0010 -0.24000E-0008
  0.75432E+0004 -0.27046E+0004 -0.29353E-0008 -0.60924E-0010 -0.24368E-0008
  0.76250E+0004 -0.27011E+0004 -0.29388E-0008 -0.71271E-0010 -0.24152E-0008
  0.77068E+0004 -0.26976E+0004 -0.28382E-0008 -0.84899E-0010 -0.22710E-0008
  0.77500E+0004 -0.26958E+0004 -0.27443E-0008 -0.93208E-0010 -0.21476E-0008
  0.77500E+0004 -0.27972E+0004 -0.28343E-0008  0.14487E-0010 -0.19194E-0008
  0.77932E+0004 -0.27958E+0004 -0.28820E-0008  0.12959E-0010 -0.19430E-0008
  0.78750E+0004 -0.27933E+0004 -0.28822E-0008  0.11160E-0010 -0.19101E-0008
  0.79568E+0004 -0.27908E+0004 -0.27789E-0008  0.11400E-0010 -0.17927E-0008
  0.80000E+0004 -0.27894E+0004 -0.26918E-0008  0.12760E-0010 -0.17078E-0008
  0.77500E+0004 -0.27797E+0004 -0.29469E-0008 -0.56148E-0011 -0.20479E-0008
  0.77932E+0004 -0.27782E+0004 -0.29657E-0008 -0.82632E-0011 -0.20404E-0008
  0.78750E+0004 -0.27755E+0004 -0.29102E-0008 -0.12239E-0010 -0.19453E-0008
  0.79568E+0004 -0.27727E+0004 -0.27503E-0008 -0.13884E-0010 -0.17634E-0008
  0.80000E+0004 -0.27713E+0004 -0.26332E-0008 -0.13310E-0010 -0.16441E-0008
  0.77500E+0004 -0.27465E+0004 -0.30086E-0008 -0.42008E-0010 -0.21876E-0008
  0.77932E+0004 -0.27448E+0004 -0.29703E-0008 -0.46805E-0010 -0.21196E-0008
  0.78750E+0004 -0.27416E+0004 -0.28101E-0008 -0.54985E-0010 -0.19092E-0008
  0.79568E+0004 -0.27385E+0004 -0.25508E-0008 -0.60347E-0010 -0.16132E-0008
  0.80000E+0004 -0.27368E+0004 -0.23831E-0008 -0.61390E-0010 -0.14349E-0008
  0.77500E+0004 -0.27133E+0004 -0.28810E-0008 -0.76150E-0010 -0.21942E-0008
  0.77932E+0004 -0.27114E+0004 -0.27860E-0008 -0.83155E-0010 -0.20678E-0008
  0.78750E+0004 -0.27078E+0004 -0.25292E-0008 -0.95655E-0010 -0.17518E-0008
  0.79568E+0004 -0.27042E+0004 -0.21869E-0008 -0.10494E-0009 -0.13588E-0008
  0.80000E+0004 -0.27023E+0004 -0.19803E-0008 -0.10775E-0009 -0.11329E-0008
  0.77500E+0004 -0.26958E+0004 -0.27443E-0008 -0.93208E-0010 -0.21476E-0008
  0.77932E+0004 -0.26938E+0004 -0.26210E-0008 -0.10141E-0009 -0.19925E-0008
  0.78750E+0004 -0.26900E+0004 -0.23190E-0008 -0.11626E-0009 -0.16273E-0008
  0.79568E+0004 -0.26862E+0004 -0.19420E-0008 -0.12773E-0009 -0.11923E-0008
  0.80000E+0004 -0.26842E+0004 -0.17206E-0008 -0.13156E-0009 -0.94712E-0009
  0.80000E+0004 -0.27894E+0004 -0.26918E-0008  0.12760E-0010 -0.17078E-0008
  0.80432E+0004 -0.27880E+0004 -0.25868E-0008  0.14241E-0010 -0.16107E-0008
  0.81250E+0004 -0.27853E+0004 -0.23545E-0008  0.20007E-0010 -0.14133E-0008
  0.82068E+0004 -0.27826E+0004 -0.20982E-0008  0.28663E-0010 -0.12153E-0008
  0.82500E+0004 -0.27812E+0004 -0.19600E-0008  0.34937E-0010 -0.11171E-0008
  0.80000E+0004 -0.27713E+0004 -0.26332E-0008 -0.13310E-0010 -0.16441E-0008
  0.80432E+0004 -0.27697E+0004 -0.24976E-0008 -0.12398E-0010 -0.15125E-0008
  0.81250E+0004 -0.27668E+0004 -0.22074E-0008 -0.68610E-0011 -0.12510E-0008
  0.82068E+0004 -0.27638E+0004 -0.18935E-0008  0.29387E-0011 -0.99170E-0009
  0.82500E+0004 -0.27623E+0004 -0.17253E-0008  0.10483E-0010 -0.86296E-0009
  0.80000E+0004 -0.27368E+0004 -0.23831E-0008 -0.61390E-0010 -0.14349E-0008
  0.80432E+0004 -0.27350E+0004 -0.21975E-0008 -0.61712E-0010 -0.12451E-0008
  0.81250E+0004 -0.27316E+0004 -0.18150E-0008 -0.57051E-0010 -0.87770E-0009
  0.82068E+0004 -0.27282E+0004 -0.14122E-0008 -0.45713E-0010 -0.51970E-0009
  0.82500E+0004 -0.27265E+0004 -0.11984E-0008 -0.36178E-0010 -0.34217E-0009
  0.80000E+0004 -0.27023E+0004 -0.19803E-0008 -0.10775E-0009 -0.11329E-0008
  0.80432E+0004 -0.27003E+0004 -0.17580E-0008 -0.10952E-0009 -0.89777E-0009
  0.81250E+0004 -0.26965E+0004 -0.13126E-0008 -0.10631E-0009 -0.45157E-0009
  0.82068E+0004 -0.26927E+0004 -0.85306E-0009 -0.94246E-0010 -0.23836E-0010
  0.82500E+0004 -0.26906E+0004 -0.61105E-0009 -0.83244E-0010  0.18704E-0009
  0.80000E+0004 -0.26842E+0004 -0.17206E-0008 -0.13156E-0009 -0.94712E-0009
  0.80432E+0004 -0.26820E+0004 -0.14856E-0008 -0.13419E-0009 -0.69449E-0009
  0.81250E+0004 -0.26780E+0004 -0.10205E-0008 -0.13199E-0009 -0.21969E-0009
  0.82068E+0004 -0.26739E+0004 -0.54573E-0009 -0.11990E-0009  0.23114E-0009
  0.82500E+0004 -0.26718E+0004 -0.29677E-0009 -0.10835E-0009  0.45240E-0009
  0.82500E+0004 -0.27812E+0004 -0.19600E-0008  0.34937E-0010 -0.11171E-0008
  0.82932E+0004 -0.27799E+0004 -0.18238E-0008  0.41760E-0010 -0.10260E-0008
  0.83750E+0004 -0.27775E+0004 -0.15715E-0008  0.57283E-0010 -0.87180E-0009
  0.84568E+0004 -0.27751E+0004 -0.13279E-0008  0.73367E-0010 -0.73667E-0009
  0.85000E+0004 -0.27738E+0004 -0.12026E-0008  0.81226E-0010 -0.67092E-0009
  0.82500E+0004 -0.27623E+0004 -0.17253E-0008  0.10483E-0010 -0.86296E-0009
  0.82932E+0004 -0.27609E+0004 -0.15602E-0008  0.18982E-0010 -0.74281E-0009
  0.83750E+0004 -0.27583E+0004 -0.12547E-0008  0.39087E-0010 -0.53793E-0009
  0.84568E+0004 -0.27557E+0004 -0.96103E-0009  0.61296E-0010 -0.35799E-0009
  0.85000E+0004 -0.27543E+0004 -0.81094E-0009  0.73001E-0010 -0.27113E-0009
  0.82500E+0004 -0.27265E+0004 -0.11984E-0008 -0.36178E-0010 -0.34217E-0009
  0.82932E+0004 -0.27249E+0004 -0.98934E-0009 -0.24928E-0010 -0.17611E-0009
  0.83750E+0004 -0.27219E+0004 -0.60315E-0009  0.29470E-0011  0.10879E-0009
  0.84568E+0004 -0.27189E+0004 -0.23359E-0009  0.35848E-0010  0.35932E-0009
  0.85000E+0004 -0.27173E+0004 -0.45958E-0010  0.54414E-0010  0.47929E-0009
  0.82500E+0004 -0.26906E+0004 -0.61105E-0009 -0.83244E-0010  0.18704E-0009
  0.82932E+0004 -0.26889E+0004 -0.37534E-0009 -0.69822E-0010  0.38402E-0009
  0.83750E+0004 -0.26855E+0004  0.59595E-0010 -0.35369E-0010  0.72201E-0009
  0.84568E+0004 -0.26821E+0004  0.47516E-0009  0.70376E-0011  0.10187E-0008
  0.85000E+0004 -0.26803E+0004  0.68558E-0009  0.31874E-0010  0.11601E-0008
  0.82500E+0004 -0.26718E+0004 -0.29677E-0009 -0.10835E-0009  0.45240E-0009
  0.82932E+0004 -0.26699E+0004 -0.54761E-0010 -0.94016E-0010  0.65869E-0009
  0.83750E+0004 -0.26662E+0004  0.39163E-0009 -0.56588E-0010  0.10121E-0008
  0.84568E+0004 -0.26626E+0004  0.81813E-0009 -0.96626E-0011  0.13217E-0008
  0.85000E+0004 -0.26607E+0004  0.10340E-0008  0.18235E-0010  0.14689E-0008
  0.85000E+0004 -0.27738E+0004 -0.12026E-0008  0.81226E-0010 -0.67092E-0009
  0.85432E+0004 -0.27729E+0004 -0.10867E-0008  0.87588E-0010 -0.61455E-0009
  0.86250E+0004 -0.27713E+0004 -0.87097E-0009  0.92045E-0010 -0.50763E-0009
  0.87068E+0004 -0.27696E+0004 -0.65646E-0009  0.80375E-0010 -0.38947E-0009
  0.87500E+0004 -0.27687E+0004 -0.54283E-0009  0.65025E-0010 -0.31907E-0009
  0.85000E+0004 -0.27543E+0004 -0.81094E-0009  0.73001E-0010 -0.27113E-0009
  0.85432E+0004 -0.27533E+0004 -0.67258E-0009  0.83435E-0010 -0.19613E-0009
  0.86250E+0004 -0.27515E+0004 -0.41826E-0009  0.96333E-0010 -0.58738E-0010
  0.87068E+0004 -0.27497E+0004 -0.17068E-0009  0.93313E-0010  0.84038E-0010
  0.87500E+0004 -0.27488E+0004 -0.41823E-0010  0.82488E-0010  0.16524E-0009
  0.85000E+0004 -0.27173E+0004 -0.45958E-0010  0.54414E-0010  0.47929E-0009
  0.85432E+0004 -0.27162E+0004  0.12654E-0009  0.72210E-0010  0.58387E-0009
  0.86250E+0004 -0.27141E+0004  0.43924E-0009  0.10069E-0009  0.76931E-0009
  0.87068E+0004 -0.27120E+0004  0.73539E-0009  0.11410E-0009  0.94970E-0009
  0.87500E+0004 -0.27109E+0004  0.88560E-0009  0.11208E-0009  0.10465E-0008
  0.85000E+0004 -0.26803E+0004  0.68558E-0009  0.31874E-0010  0.11601E-0008
  0.85432E+0004 -0.26790E+0004  0.87927E-0009  0.56550E-0010  0.12845E-0008
  0.86250E+0004 -0.26767E+0004  0.12278E-0008  0.10000E-0009  0.15017E-0008
  0.87068E+0004 -0.26743E+0004  0.15518E-0008  0.12977E-0009  0.17053E-0008
  0.87500E+0004 -0.26731E+0004  0.17127E-0008  0.13677E-0009  0.18104E-0008
  0.85000E+0004 -0.26607E+0004  0.10340E-0008  0.18235E-0010  0.14689E-0008
  0.85432E+0004 -0.26594E+0004  0.12332E-0008  0.46331E-0010  0.15992E-0008
  0.86250E+0004 -0.26569E+0004  0.15909E-0008  0.97400E-0010  0.18256E-0008
  0.87068E+0004 -0.26544E+0004  0.19209E-0008  0.13572E-0009  0.20351E-0008
  0.87500E+0004 -0.26531E+0004  0.20832E-0008  0.14756E-0009  0.21415E-0008
  0.87500E+0004 -0.27687E+0004 -0.54283E-0009  0.65025E-0010 -0.31907E-0009
  0.87932E+0004 -0.27681E+0004 -0.43418E-0009  0.42102E-0010 -0.24706E-0009
  0.88750E+0004 -0.27668E+0004 -0.22758E-0009 -0.26207E-0010 -0.87951E-0010
  0.89568E+0004 -0.27656E+0004 -0.22570E-0010 -0.12933E-0009  0.10134E-0009
  0.90000E+0004 -0.27649E+0004  0.82824E-0010 -0.19834E-0009  0.21212E-0009
  0.87500E+0004 -0.27488E+0004 -0.41823E-0010  0.82488E-0010  0.16524E-0009
  0.87932E+0004 -0.27481E+0004  0.80088E-0010  0.63778E-0010  0.24643E-0009
  0.88750E+0004 -0.27467E+0004  0.30845E-0009  0.26028E-0011  0.42023E-0009
  0.89568E+0004 -0.27454E+0004  0.53182E-0009 -0.95299E-0010  0.62226E-0009
  0.90000E+0004 -0.27446E+0004  0.64596E-0009 -0.16250E-0009  0.73946E-0009
  0.87500E+0004 -0.27109E+0004  0.88560E-0009  0.11208E-0009  0.10465E-0008
  0.87932E+0004 -0.27101E+0004  0.10254E-0008  0.10176E-0009  0.11405E-0008
  0.88750E+0004 -0.27085E+0004  0.12804E-0008  0.55337E-0010  0.13323E-0008
  0.89568E+0004 -0.27070E+0004  0.15224E-0008 -0.30837E-0010  0.15466E-0008
  0.90000E+0004 -0.27062E+0004  0.16440E-0008 -0.93415E-0010  0.16689E-0008
  0.87500E+0004 -0.26731E+0004  0.17127E-0008  0.13677E-0009  0.18104E-0008
  0.87932E+0004 -0.26721E+0004  0.18606E-0008  0.13530E-0009  0.19107E-0008
  0.88750E+0004 -0.26704E+0004  0.21229E-0008  0.10509E-0009  0.21072E-0008
  0.89568E+0004 -0.26686E+0004  0.23624E-0008  0.32915E-0010  0.23185E-0008
  0.90000E+0004 -0.26677E+0004  0.24796E-0008 -0.23537E-0010  0.24369E-0008
  0.87500E+0004 -0.26531E+0004  0.20832E-0008  0.14756E-0009  0.21415E-0008
  0.87932E+0004 -0.26521E+0004  0.22314E-0008  0.15089E-0009  0.22425E-0008
  0.88750E+0004 -0.26503E+0004  0.24900E-0008  0.12978E-0009  0.24364E-0008
  0.89568E+0004 -0.26484E+0004  0.27205E-0008  0.65832E-0010  0.26405E-0008
  0.90000E+0004 -0.26474E+0004  0.28309E-0008  0.13196E-0010  0.27535E-0008
  0.90000E+0004 -0.27649E+0004  0.82824E-0010 -0.19834E-0009  0.21212E-0009
  0.90432E+0004 -0.27643E+0004  0.18519E-0009 -0.27627E-0009  0.32850E-0009
  0.91250E+0004 -0.27630E+0004  0.36442E-0009 -0.44658E-0009  0.55720E-0009
  0.92068E+0004 -0.27617E+0004  0.51510E-0009 -0.63658E-0009  0.77939E-0009
  0.92500E+0004 -0.27611E+0004  0.57985E-0009 -0.74011E-0009  0.88700E-0009
  0.90000E+0004 -0.27446E+0004  0.64596E-0009 -0.16250E-0009  0.73946E-0009
  0.90432E+0004 -0.27439E+0004  0.75664E-0009 -0.23945E-0009  0.86243E-0009
  0.91250E+0004 -0.27425E+0004  0.95054E-0009 -0.41031E-0009  0.11042E-0008
  0.92068E+0004 -0.27412E+0004  0.11142E-0008 -0.60438E-0009  0.13402E-0008
  0.92500E+0004 -0.27404E+0004  0.11847E-0008 -0.71154E-0009  0.14549E-0008
  0.90000E+0004 -0.27062E+0004  0.16440E-0008 -0.93415E-0010  0.16689E-0008
  0.90432E+0004 -0.27053E+0004  0.17609E-0008 -0.16717E-0009  0.17968E-0008
  0.91250E+0004 -0.27038E+0004  0.19644E-0008 -0.33622E-0009  0.20481E-0008
  0.92068E+0004 -0.27022E+0004  0.21352E-0008 -0.53484E-0009  0.22952E-0008
  0.92500E+0004 -0.27013E+0004  0.22081E-0008 -0.64713E-0009  0.24162E-0008
  0.90000E+0004 -0.26677E+0004  0.24796E-0008 -0.23537E-0010  0.24369E-0008
  0.90432E+0004 -0.26668E+0004  0.25904E-0008 -0.92384E-0010  0.25600E-0008
  0.91250E+0004 -0.26650E+0004  0.27795E-0008 -0.25591E-0009  0.28014E-0008
  0.92068E+0004 -0.26632E+0004  0.29344E-0008 -0.45491E-0009  0.30398E-0008
  0.92500E+0004 -0.26622E+0004  0.29986E-0008 -0.57001E-0009  0.31573E-0008
  0.90000E+0004 -0.26474E+0004  0.28309E-0008  0.13196E-0010  0.27535E-0008
  0.90432E+0004 -0.26464E+0004  0.29339E-0008 -0.52395E-0010  0.28704E-0008
  0.91250E+0004 -0.26445E+0004  0.31064E-0008 -0.21153E-0009  0.30992E-0008
  0.92068E+0004 -0.26426E+0004  0.32440E-0008 -0.40904E-0009  0.33256E-0008
  0.92500E+0004 -0.26416E+0004  0.32993E-0008 -0.52467E-0009  0.34375E-0008
  0.92500E+0004 -0.27611E+0004  0.57985E-0009 -0.74011E-0009  0.88700E-0009
  0.92932E+0004 -0.27605E+0004  0.63003E-0009 -0.84266E-0009  0.98068E-0009
  0.93750E+0004 -0.27594E+0004  0.69229E-0009 -0.10244E-0008  0.11190E-0008
  0.94568E+0004 -0.27583E+0004  0.71396E-0009 -0.11739E-0008  0.11944E-0008
  0.95000E+0004 -0.27577E+0004  0.71224E-0009 -0.12338E-0008  0.12071E-0008
  0.92500E+0004 -0.27404E+0004  0.11847E-0008 -0.71154E-0009  0.14549E-0008
  0.92932E+0004 -0.27398E+0004  0.12394E-0008 -0.81875E-0009  0.15553E-0008
  0.93750E+0004 -0.27386E+0004  0.13056E-0008 -0.10120E-0008  0.17037E-0008
  0.94568E+0004 -0.27374E+0004  0.13229E-0008 -0.11761E-0008  0.17834E-0008
  0.95000E+0004 -0.27368E+0004  0.13147E-0008 -0.12447E-0008  0.17952E-0008
  0.92500E+0004 -0.27013E+0004  0.22081E-0008 -0.64713E-0009  0.24162E-0008
  0.92932E+0004 -0.27006E+0004  0.22641E-0008 -0.76145E-0009  0.25227E-0008
  0.93750E+0004 -0.26992E+0004  0.23271E-0008 -0.97338E-0009  0.26808E-0008
  0.94568E+0004 -0.26979E+0004  0.23296E-0008 -0.11623E-0008  0.27633E-0008
  0.95000E+0004 -0.26972E+0004  0.23074E-0008 -0.12461E-0008  0.27721E-0008
  0.92500E+0004 -0.26622E+0004  0.29986E-0008 -0.57001E-0009  0.31573E-0008
  0.92932E+0004 -0.26614E+0004  0.30462E-0008 -0.68909E-0009  0.32617E-0008
  0.93750E+0004 -0.26599E+0004  0.30916E-0008 -0.91532E-0009  0.34169E-0008
  0.94568E+0004 -0.26583E+0004  0.30713E-0008 -0.11250E-0008  0.34955E-0008
  0.95000E+0004 -0.26575E+0004  0.30334E-0008 -0.12220E-0008  0.35005E-0008
  0.92500E+0004 -0.26416E+0004  0.32993E-0008 -0.52467E-0009  0.34375E-0008
  0.92932E+0004 -0.26407E+0004  0.33388E-0008 -0.64529E-0009  0.35376E-0008
  0.93750E+0004 -0.26391E+0004  0.33694E-0008 -0.87719E-0009  0.36865E-0008
  0.94568E+0004 -0.26375E+0004  0.33342E-0008 -0.10960E-0008  0.37606E-0008
  0.95000E+0004 -0.26366E+0004  0.32878E-0008 -0.11992E-0008  0.37633E-0008
  0.95000E+0004 -0.27577E+0004  0.71224E-0009 -0.12338E-0008  0.12071E-0008
  0.95432E+0004 -0.27576E+0004  0.69232E-0009 -0.12776E-0008  0.11897E-0008
  0.96250E+0004 -0.27572E+0004  0.64757E-0009 -0.13105E-0008  0.11121E-0008
  0.97068E+0004 -0.27569E+0004  0.60825E-0009 -0.12741E-0008  0.98799E-0009
  0.97500E+0004 -0.27567E+0004  0.59466E-0009 -0.12275E-0008  0.90987E-0009
  0.95000E+0004 -0.27368E+0004  0.13147E-0008 -0.12447E-0008  0.17952E-0008
  0.95432E+0004 -0.27366E+0004  0.12850E-0008 -0.12978E-0008  0.17742E-0008
  0.96250E+0004 -0.27363E+0004  0.12132E-0008 -0.13493E-0008  0.16825E-0008
  0.97068E+0004 -0.27359E+0004  0.11367E-0008 -0.13316E-0008  0.15355E-0008
  0.97500E+0004 -0.27357E+0004  0.11004E-0008 -0.12944E-0008  0.14425E-0008
  0.95000E+0004 -0.26972E+0004  0.23074E-0008 -0.12461E-0008  0.27721E-0008
  0.95432E+0004 -0.26969E+0004  0.22598E-0008 -0.13158E-0008  0.27454E-0008
  0.96250E+0004 -0.26965E+0004  0.21396E-0008 -0.14010E-0008  0.26311E-0008
  0.97068E+0004 -0.26961E+0004  0.19970E-0008 -0.14180E-0008  0.24467E-0008
  0.97500E+0004 -0.26959E+0004  0.19200E-0008 -0.13987E-0008  0.23287E-0008
  0.95000E+0004 -0.26575E+0004  0.30334E-0008 -0.12220E-0008  0.35005E-0008
  0.95432E+0004 -0.26573E+0004  0.29697E-0008 -0.13068E-0008  0.34702E-0008
  0.96250E+0004 -0.26568E+0004  0.28083E-0008 -0.14232E-0008  0.33418E-0008
  0.97068E+0004 -0.26563E+0004  0.26098E-0008 -0.14733E-0008  0.31315E-0008
  0.97500E+0004 -0.26560E+0004  0.24982E-0008 -0.14716E-0008  0.29955E-0008
  0.95000E+0004 -0.26366E+0004  0.32878E-0008 -0.11992E-0008  0.37633E-0008
  0.95432E+0004 -0.26363E+0004  0.32167E-0008 -0.12911E-0008  0.37325E-0008
  0.96250E+0004 -0.26358E+0004  0.30375E-0008 -0.14227E-0008  0.36007E-0008
  0.97068E+0004 -0.26353E+0004  0.28153E-0008 -0.14896E-0008  0.33829E-0008
  0.97500E+0004 -0.26350E+0004  0.26889E-0008 -0.14967E-0008  0.32410E-0008
  0.97500E+0004 -0.27567E+0004  0.59466E-0009 -0.12275E-0008  0.90987E-0009
  0.97932E+0004 -0.27572E+0004  0.57147E-0009 -0.11610E-0008  0.80899E-0009
  0.98750E+0004 -0.27581E+0004  0.54796E-0009 -0.99316E-0009  0.61165E-0009
  0.99568E+0004 -0.27590E+0004  0.54004E-0009 -0.78754E-0009  0.41101E-0009
  0.10000E+0005 -0.27594E+0004  0.53469E-0009 -0.67196E-0009  0.30429E-0009
  0.97500E+0004 -0.27357E+0004  0.11004E-0008 -0.12944E-0008  0.14425E-0008
  0.97932E+0004 -0.27362E+0004  0.10531E-0008 -0.12370E-0008  0.13250E-0008
  0.98750E+0004 -0.27372E+0004  0.98298E-0009 -0.10841E-0008  0.10943E-0008
  0.99568E+0004 -0.27382E+0004  0.93081E-0009 -0.88989E-0009  0.86057E-0009
  0.10000E+0005 -0.27387E+0004  0.90431E-0009 -0.77863E-0009  0.73731E-0009
  0.97500E+0004 -0.26959E+0004  0.19200E-0008 -0.13987E-0008  0.23287E-0008
  0.97932E+0004 -0.26965E+0004  0.18313E-0008 -0.13586E-0008  0.21848E-0008
  0.98750E+0004 -0.26976E+0004  0.16797E-0008 -0.12354E-0008  0.18997E-0008
  0.99568E+0004 -0.26987E+0004  0.15500E-0008 -0.10646E-0008  0.16113E-0008
  0.10000E+0005 -0.26993E+0004  0.14868E-0008 -0.96265E-0009  0.14609E-0008
  0.97500E+0004 -0.26560E+0004  0.24982E-0008 -0.14716E-0008  0.29955E-0008
  0.97932E+0004 -0.26567E+0004  0.23764E-0008 -0.14491E-0008  0.28345E-0008
  0.98750E+0004 -0.26580E+0004  0.21585E-0008 -0.13564E-0008  0.25121E-0008
  0.99568E+0004 -0.26593E+0004  0.19650E-0008 -0.12109E-0008  0.21847E-0008
  0.10000E+0005 -0.26599E+0004  0.18722E-0008 -0.11196E-0008  0.20152E-0008
  0.97500E+0004 -0.26350E+0004  0.26889E-0008 -0.14967E-0008  0.32410E-0008
  0.97932E+0004 -0.26357E+0004  0.25541E-0008 -0.14834E-0008  0.30757E-0008
  0.98750E+0004 -0.26371E+0004  0.23092E-0008 -0.14071E-0008  0.27420E-0008
  0.99568E+0004 -0.26385E+0004  0.20894E-0008 -0.12755E-0008  0.24020E-0008
  0.10000E+0005 -0.26392E+0004  0.19846E-0008 -0.11902E-0008  0.22264E-0008
  0.10000E+0005 -0.27594E+0004  0.53469E-0009 -0.67196E-0009  0.30429E-0009
  0.10043E+0005 -0.27606E+0004  0.51131E-0009 -0.55324E-0009  0.18244E-0009
  0.10125E+0005 -0.27627E+0004  0.43564E-0009 -0.34179E-0009 -0.53492E-0010
  0.10207E+0005 -0.27648E+0004  0.29421E-0009 -0.16926E-0009 -0.30058E-0009
  0.10250E+0005 -0.27659E+0004  0.18653E-0009 -0.10043E-0009 -0.43520E-0009
  0.10000E+0005 -0.27387E+0004  0.90431E-0009 -0.77863E-0009  0.73731E-0009
  0.10043E+0005 -0.27399E+0004  0.86182E-0009 -0.66284E-0009  0.59941E-0009
  0.10125E+0005 -0.27422E+0004  0.75525E-0009 -0.45328E-0009  0.33509E-0009
  0.10207E+0005 -0.27445E+0004  0.58830E-0009 -0.27799E-0009  0.60611E-0010
  0.10250E+0005 -0.27457E+0004  0.46829E-0009 -0.20602E-0009 -0.88893E-0010
  0.10000E+0005 -0.26993E+0004  0.14868E-0008 -0.96265E-0009  0.14609E-0008
  0.10043E+0005 -0.27007E+0004  0.14133E-0008 -0.85378E-0009  0.12984E-0008
  0.10125E+0005 -0.27033E+0004  0.12596E-0008 -0.65054E-0009  0.99235E-0009
  0.10207E+0005 -0.27060E+0004  0.10589E-0008 -0.47274E-0009  0.68031E-0009
  0.10250E+0005 -0.27074E+0004  0.92477E-0009 -0.39619E-0009  0.51128E-0009
  0.10000E+0005 -0.26599E+0004  0.18722E-0008 -0.11196E-0008  0.20152E-0008
  0.10043E+0005 -0.26615E+0004  0.17767E-0008 -0.10193E-0008  0.18378E-0008
  0.10125E+0005 -0.26645E+0004  0.15941E-0008 -0.82572E-0009  0.15090E-0008
  0.10207E+0005 -0.26675E+0004  0.13812E-0008 -0.64892E-0009  0.11806E-0008
  0.10250E+0005 -0.26690E+0004  0.12461E-0008 -0.56961E-0009  0.10044E-0008
  0.10000E+0005 -0.26392E+0004  0.19846E-0008 -0.11902E-0008  0.22264E-0008
  0.10043E+0005 -0.26408E+0004  0.18817E-0008 -0.10950E-0008  0.20457E-0008
  0.10125E+0005 -0.26440E+0004  0.16919E-0008 -0.90788E-0009  0.17133E-0008
  0.10207E+0005 -0.26472E+0004  0.14815E-0008 -0.73300E-0009  0.13852E-0008
  0.10250E+0005 -0.26488E+0004  0.13512E-0008 -0.65299E-0009  0.12104E-0008
  0.10250E+0005 -0.27659E+0004  0.18653E-0009 -0.10043E-0009 -0.43520E-0009
  0.10293E+0005 -0.27668E+0004  0.57198E-0010 -0.51252E-0010 -0.56801E-0009
  0.10375E+0005 -0.27685E+0004 -0.25164E-0009 -0.10211E-0010 -0.81790E-0009
  0.10457E+0005 -0.27702E+0004 -0.62684E-0009 -0.37097E-0010 -0.10490E-0008
  0.10500E+0005 -0.27711E+0004 -0.84045E-0009 -0.75325E-0010 -0.11558E-0008
  0.10250E+0005 -0.27457E+0004  0.46829E-0009 -0.20602E-0009 -0.88893E-0010
  0.10293E+0005 -0.27466E+0004  0.32667E-0009 -0.15278E-0009 -0.23726E-0009
  0.10375E+0005 -0.27485E+0004 -0.72986E-0011 -0.10186E-0009 -0.51995E-0009
  0.10457E+0005 -0.27503E+0004 -0.41278E-0009 -0.11716E-0009 -0.78922E-0009
  0.10500E+0005 -0.27513E+0004 -0.64515E-0009 -0.14902E-0009 -0.91818E-0009
  0.10250E+0005 -0.27074E+0004  0.92477E-0009 -0.39619E-0009  0.51128E-0009
  0.10293E+0005 -0.27085E+0004  0.76980E-0009 -0.33652E-0009  0.34253E-0009
  0.10375E+0005 -0.27106E+0004  0.40978E-0009 -0.26902E-0009  0.16696E-0010
  0.10457E+0005 -0.27127E+0004 -0.29157E-0010 -0.26407E-0009 -0.30467E-0009
  0.10500E+0005 -0.27139E+0004 -0.28410E-0009 -0.28456E-0009 -0.46519E-0009
  0.10250E+0005 -0.26690E+0004  0.12461E-0008 -0.56961E-0009  0.10044E-0008
  0.10293E+0005 -0.26703E+0004  0.10918E-0008 -0.50519E-0009  0.82817E-0009
  0.10375E+0005 -0.26727E+0004  0.73599E-0009 -0.42406E-0009  0.48594E-0009
  0.10457E+0005 -0.26751E+0004  0.29752E-0009 -0.40130E-0009  0.14115E-0009
  0.10500E+0005 -0.26764E+0004  0.38689E-0010 -0.41150E-0009 -0.35678E-0010
  0.10250E+0005 -0.26488E+0004  0.13512E-0008 -0.65299E-0009  0.12104E-0008
  0.10293E+0005 -0.26502E+0004  0.12029E-0008 -0.58674E-0009  0.10354E-0008
  0.10375E+0005 -0.26527E+0004  0.86150E-0009 -0.49967E-0009  0.69550E-0009
  0.10457E+0005 -0.26553E+0004  0.43716E-0009 -0.46858E-0009  0.35018E-0009
  0.10500E+0005 -0.26566E+0004  0.18406E-0009 -0.47382E-0009  0.17115E-0009
  0.10500E+0005 -0.27711E+0004 -0.84045E-0009 -0.75325E-0010 -0.11558E-0008
  0.10543E+0005 -0.27719E+0004 -0.10568E-0008 -0.12789E-0009 -0.12470E-0008
  0.10625E+0005 -0.27734E+0004 -0.14551E-0008 -0.25473E-0009 -0.13714E-0008
  0.10707E+0005 -0.27750E+0004 -0.18055E-0008 -0.39903E-0009 -0.14240E-0008
  0.10750E+0005 -0.27758E+0004 -0.19602E-0008 -0.47470E-0009 -0.14223E-0008
  0.10500E+0005 -0.27513E+0004 -0.64515E-0009 -0.14902E-0009 -0.91818E-0009
  0.10543E+0005 -0.27522E+0004 -0.88230E-0009 -0.19540E-0009 -0.10327E-0008
  0.10625E+0005 -0.27539E+0004 -0.13254E-0008 -0.31141E-0009 -0.12036E-0008
  0.10707E+0005 -0.27555E+0004 -0.17267E-0008 -0.44706E-0009 -0.13034E-0008
  0.10750E+0005 -0.27564E+0004 -0.19099E-0008 -0.51928E-0009 -0.13262E-0008
  0.10500E+0005 -0.27139E+0004 -0.28410E-0009 -0.28456E-0009 -0.46519E-0009
  0.10543E+0005 -0.27149E+0004 -0.54787E-0009 -0.31977E-0009 -0.61383E-0009
  0.10625E+0005 -0.27168E+0004 -0.10531E-0008 -0.41590E-0009 -0.85528E-0009
  0.10707E+0005 -0.27187E+0004 -0.15309E-0008 -0.53531E-0009 -0.10305E-0008
  0.10750E+0005 -0.27197E+0004 -0.17594E-0008 -0.60091E-0009 -0.10936E-0008
  0.10500E+0005 -0.26764E+0004  0.38689E-0010 -0.41150E-0009 -0.35678E-0010
  0.10543E+0005 -0.26775E+0004 -0.23302E-0009 -0.43637E-0009 -0.20358E-0009
  0.10625E+0005 -0.26797E+0004 -0.76578E-0009 -0.51375E-0009 -0.48924E-0009
  0.10707E+0005 -0.26819E+0004 -0.12886E-0008 -0.61738E-0009 -0.71709E-0009
  0.10750E+0005 -0.26830E+0004 -0.15476E-0008 -0.67637E-0009 -0.81039E-0009
  0.10500E+0005 -0.26566E+0004  0.18406E-0009 -0.47382E-0009  0.17115E-0009
  0.10543E+0005 -0.26578E+0004 -0.83925E-0010 -0.49363E-0009 -0.57838E-0012
  0.10625E+0005 -0.26601E+0004 -0.61623E-0009 -0.56164E-0009 -0.29801E-0009
  0.10707E+0005 -0.26624E+0004 -0.11486E-0008 -0.65722E-0009 -0.54325E-0009
  0.10750E+0005 -0.26637E+0004 -0.14167E-0008 -0.71277E-0009 -0.64758E-0009
  0.10750E+0005 -0.27758E+0004 -0.19602E-0008 -0.47470E-0009 -0.14223E-0008
  0.10793E+0005 -0.27767E+0004 -0.20894E-0008 -0.54583E-0009 -0.14016E-0008
  0.10875E+0005 -0.27785E+0004 -0.22568E-0008 -0.66090E-0009 -0.13163E-0008
  0.10957E+0005 -0.27802E+0004 -0.23186E-0008 -0.74005E-0009 -0.11841E-0008
  0.11000E+0005 -0.27811E+0004 -0.23099E-0008 -0.76518E-0009 -0.11021E-0008
  0.10750E+0005 -0.27564E+0004 -0.19099E-0008 -0.51928E-0009 -0.13262E-0008
  0.10793E+0005 -0.27574E+0004 -0.20686E-0008 -0.58782E-0009 -0.13294E-0008
  0.10875E+0005 -0.27593E+0004 -0.22927E-0008 -0.70041E-0009 -0.12869E-0008
  0.10957E+0005 -0.27612E+0004 -0.24100E-0008 -0.78002E-0009 -0.11938E-0008
  0.11000E+0005 -0.27622E+0004 -0.24295E-0008 -0.80641E-0009 -0.11310E-0008
  0.10750E+0005 -0.27197E+0004 -0.17594E-0008 -0.60091E-0009 -0.10936E-0008
  0.10793E+0005 -0.27209E+0004 -0.19663E-0008 -0.66436E-0009 -0.11374E-0008
  0.10875E+0005 -0.27231E+0004 -0.22871E-0008 -0.77168E-0009 -0.11700E-0008
  0.10957E+0005 -0.27253E+0004 -0.25043E-0008 -0.85149E-0009 -0.11488E-0008
  0.11000E+0005 -0.27264E+0004 -0.25766E-0008 -0.87992E-0009 -0.11226E-0008
  0.10750E+0005 -0.26830E+0004 -0.15476E-0008 -0.67637E-0009 -0.81039E-0009
  0.10793E+0005 -0.26843E+0004 -0.17896E-0008 -0.73462E-0009 -0.88588E-0009
  0.10875E+0005 -0.26868E+0004 -0.21867E-0008 -0.83619E-0009 -0.98068E-0009
  0.10957E+0005 -0.26893E+0004 -0.24903E-0008 -0.91549E-0009 -0.10235E-0008
  0.11000E+0005 -0.26906E+0004 -0.26107E-0008 -0.94559E-0009 -0.10315E-0008
  0.10750E+0005 -0.26637E+0004 -0.14167E-0008 -0.71277E-0009 -0.64758E-0009
  0.10793E+0005 -0.26650E+0004 -0.16708E-0008 -0.76827E-0009 -0.73540E-0009
  0.10875E+0005 -0.26677E+0004 -0.20978E-0008 -0.86666E-0009 -0.85602E-0009
  0.10957E+0005 -0.26703E+0004 -0.24388E-0008 -0.94546E-0009 -0.92736E-0009
  0.11000E+0005 -0.26717E+0004 -0.25815E-0008 -0.97631E-0009 -0.95155E-0009
  0.11000E+0005 -0.27811E+0004 -0.23099E-0008 -0.76518E-0009 -0.11021E-0008
  0.11043E+0005 -0.27821E+0004 -0.22738E-0008 -0.77849E-0009 -0.10140E-0008
  0.11125E+0005 -0.27839E+0004 -0.21385E-0008 -0.77274E-0009 -0.83985E-0009
  0.11207E+0005 -0.27858E+0004 -0.19274E-0008 -0.73101E-0009 -0.66374E-0009
  0.11250E+0005 -0.27867E+0004 -0.17910E-0008 -0.69661E-0009 -0.57292E-0009
  0.11000E+0005 -0.27622E+0004 -0.24295E-0008 -0.80641E-0009 -0.11310E-0008
  0.11043E+0005 -0.27633E+0004 -0.24205E-0008 -0.82148E-0009 -0.10611E-0008
  0.11125E+0005 -0.27653E+0004 -0.23324E-0008 -0.82020E-0009 -0.91895E-0009
  0.11207E+0005 -0.27673E+0004 -0.21617E-0008 -0.78358E-0009 -0.77135E-0009
  0.11250E+0005 -0.27683E+0004 -0.20431E-0008 -0.75189E-0009 -0.69392E-0009
  0.11000E+0005 -0.27264E+0004 -0.25766E-0008 -0.87992E-0009 -0.11226E-0008
  0.11043E+0005 -0.27276E+0004 -0.26194E-0008 -0.89806E-0009 -0.10885E-0008
  0.11125E+0005 -0.27299E+0004 -0.26257E-0008 -0.90486E-0009 -0.10119E-0008
  0.11207E+0005 -0.27322E+0004 -0.25406E-0008 -0.87794E-0009 -0.92612E-0009
  0.11250E+0005 -0.27334E+0004 -0.24625E-0008 -0.85159E-0009 -0.87933E-0009
  0.11000E+0005 -0.26906E+0004 -0.26107E-0008 -0.94559E-0009 -0.10315E-0008
  0.11043E+0005 -0.26920E+0004 -0.27030E-0008 -0.96647E-0009 -0.10322E-0008
  0.11125E+0005 -0.26946E+0004 -0.28042E-0008 -0.98095E-0009 -0.10228E-0008
  0.11207E+0005 -0.26972E+0004 -0.28119E-0008 -0.96375E-0009 -0.10049E-0008
  0.11250E+0005 -0.26985E+0004 -0.27804E-0008 -0.94294E-0009 -0.99374E-0009
  0.11000E+0005 -0.26717E+0004 -0.25815E-0008 -0.97631E-0009 -0.95155E-0009
  0.11043E+0005 -0.26732E+0004 -0.26975E-0008 -0.99851E-0009 -0.96905E-0009
  0.11125E+0005 -0.26759E+0004 -0.28465E-0008 -0.10169E-0008 -0.99367E-0009
  0.11207E+0005 -0.26787E+0004 -0.29038E-0008 -0.10048E-0008 -0.10122E-0008
  0.11250E+0005 -0.26801E+0004 -0.28984E-0008 -0.98699E-0009 -0.10209E-0008
  0.11250E+0005 -0.27867E+0004 -0.17910E-0008 -0.69661E-0009 -0.57292E-0009
  0.11293E+0005 -0.27877E+0004 -0.16408E-0008 -0.65519E-0009 -0.48442E-0009
  0.11375E+0005 -0.27894E+0004 -0.13246E-0008 -0.55950E-0009 -0.32531E-0009
  0.11457E+0005 -0.27911E+0004 -0.98016E-0009 -0.44449E-0009 -0.18164E-0009
  0.11500E+0005 -0.27921E+0004 -0.79255E-0009 -0.37677E-0009 -0.11437E-0009
  0.11250E+0005 -0.27683E+0004 -0.20431E-0008 -0.75189E-0009 -0.69392E-0009
  0.11293E+0005 -0.27693E+0004 -0.19081E-0008 -0.71308E-0009 -0.61729E-0009
  0.11375E+0005 -0.27712E+0004 -0.16125E-0008 -0.62183E-0009 -0.47600E-0009
  0.11457E+0005 -0.27731E+0004 -0.12769E-0008 -0.51039E-0009 -0.34228E-0009
  0.11500E+0005 -0.27741E+0004 -0.10890E-0008 -0.44415E-0009 -0.27667E-0009
  0.11250E+0005 -0.27334E+0004 -0.24625E-0008 -0.85159E-0009 -0.87933E-0009
  0.11293E+0005 -0.27346E+0004 -0.23635E-0008 -0.81804E-0009 -0.83107E-0009
  0.11375E+0005 -0.27368E+0004 -0.21230E-0008 -0.73613E-0009 -0.73622E-0009
  0.11457E+0005 -0.27389E+0004 -0.18218E-0008 -0.63275E-0009 -0.63536E-0009
  0.11500E+0005 -0.27401E+0004 -0.16428E-0008 -0.57014E-0009 -0.58046E-0009
  0.11250E+0005 -0.26985E+0004 -0.27804E-0008 -0.94294E-0009 -0.99374E-0009
  0.11293E+0005 -0.26998E+0004 -0.27253E-0008 -0.91500E-0009 -0.97996E-0009
  0.11375E+0005 -0.27023E+0004 -0.25586E-0008 -0.84354E-0009 -0.94596E-0009
  0.11457E+0005 -0.27048E+0004 -0.23143E-0008 -0.74984E-0009 -0.89530E-0009
  0.11500E+0005 -0.27060E+0004 -0.21571E-0008 -0.69189E-0009 -0.86098E-0009
  0.11250E+0005 -0.26801E+0004 -0.28984E-0008 -0.98699E-0009 -0.10209E-0008
  0.11293E+0005 -0.26815E+0004 -0.28688E-0008 -0.96215E-0009 -0.10269E-0008
  0.11375E+0005 -0.26841E+0004 -0.27472E-0008 -0.89660E-0009 -0.10296E-0008
  0.11457E+0005 -0.26867E+0004 -0.25413E-0008 -0.80861E-0009 -0.10116E-0008
  0.11500E+0005 -0.26881E+0004 -0.24006E-0008 -0.75350E-0009 -0.99192E-0009
  0.11500E+0005 -0.27921E+0004 -0.79255E-0009 -0.37677E-0009 -0.11437E-0009
  0.11543E+0005 -0.27929E+0004 -0.60618E-0009 -0.30448E-0009 -0.56249E-0010
  0.11625E+0005 -0.27944E+0004 -0.25882E-0009 -0.15462E-0009  0.28689E-0010
  0.11707E+0005 -0.27958E+0004  0.66997E-0010  0.12243E-0010  0.72538E-0010
  0.11750E+0005 -0.27966E+0004  0.22537E-0009  0.10621E-0009  0.77782E-0010
  0.11500E+0005 -0.27741E+0004 -0.10890E-0008 -0.44415E-0009 -0.27667E-0009
  0.11543E+0005 -0.27750E+0004 -0.89898E-0009 -0.37310E-0009 -0.21772E-0009
  0.11625E+0005 -0.27766E+0004 -0.53587E-0009 -0.22483E-0009 -0.12434E-0009
  0.11707E+0005 -0.27782E+0004 -0.18413E-0009 -0.58498E-0010 -0.64418E-0010
  0.11750E+0005 -0.27791E+0004 -0.88968E-0011  0.35665E-0010 -0.48541E-0010
  0.11500E+0005 -0.27401E+0004 -0.16428E-0008 -0.57014E-0009 -0.58046E-0009
  0.11543E+0005 -0.27411E+0004 -0.14553E-0008 -0.50234E-0009 -0.52719E-0009
  0.11625E+0005 -0.27429E+0004 -0.10791E-0008 -0.35895E-0009 -0.43071E-0009
  0.11707E+0005 -0.27448E+0004 -0.69249E-0009 -0.19563E-0009 -0.35090E-0009
  0.11750E+0005 -0.27458E+0004 -0.49149E-0009 -0.10219E-0009 -0.31926E-0009
  0.11500E+0005 -0.27060E+0004 -0.21571E-0008 -0.69189E-0009 -0.86098E-0009
  0.11543E+0005 -0.27072E+0004 -0.19851E-0008 -0.62846E-0009 -0.82332E-0009
  0.11625E+0005 -0.27093E+0004 -0.16200E-0008 -0.49229E-0009 -0.74213E-0009
  0.11707E+0005 -0.27114E+0004 -0.12208E-0008 -0.33456E-0009 -0.65875E-0009
  0.11750E+0005 -0.27125E+0004 -0.10044E-0008 -0.24327E-0009 -0.61860E-0009
  0.11500E+0005 -0.26881E+0004 -0.24006E-0008 -0.75350E-0009 -0.99192E-0009
  0.11543E+0005 -0.26893E+0004 -0.22419E-0008 -0.69281E-0009 -0.96644E-0009
  0.11625E+0005 -0.26915E+0004 -0.18931E-0008 -0.56137E-0009 -0.90099E-0009
  0.11707E+0005 -0.26938E+0004 -0.14974E-0008 -0.40761E-0009 -0.82306E-0009
  0.11750E+0005 -0.26950E+0004 -0.12778E-0008 -0.31803E-0009 -0.78189E-0009
  0.11750E+0005 -0.27966E+0004  0.22537E-0009  0.10621E-0009  0.77782E-0010
  0.11793E+0005 -0.27973E+0004  0.37038E-0009  0.20357E-0009  0.68877E-0010
  0.11875E+0005 -0.27985E+0004  0.61101E-0009  0.39469E-0009  0.22098E-0010
  0.11957E+0005 -0.27998E+0004  0.80624E-0009  0.58937E-0009 -0.52741E-0010
  0.12000E+0005 -0.28004E+0004  0.89359E-0009  0.69071E-0009 -0.95101E-0010
  0.11750E+0005 -0.27791E+0004 -0.88968E-0011  0.35665E-0010 -0.48541E-0010
  0.11793E+0005 -0.27798E+0004  0.15424E-0009  0.13353E-0009 -0.46241E-0010
  0.11875E+0005 -0.27811E+0004  0.43150E-0009  0.32679E-0009 -0.71655E-0010
  0.11957E+0005 -0.27825E+0004  0.66305E-0009  0.52543E-0009 -0.12831E-0009
  0.12000E+0005 -0.27832E+0004  0.76819E-0009  0.62971E-0009 -0.16346E-0009
  0.11750E+0005 -0.27458E+0004 -0.49149E-0009 -0.10219E-0009 -0.31926E-0009
  0.11793E+0005 -0.27466E+0004 -0.29910E-0009 -0.44666E-0011 -0.29908E-0009
  0.11875E+0005 -0.27482E+0004  0.41001E-0010  0.19074E-0009 -0.28781E-0009
  0.11957E+0005 -0.27497E+0004  0.33875E-0009  0.39476E-0009 -0.31055E-0009
  0.12000E+0005 -0.27505E+0004  0.47766E-0009  0.50351E-0009 -0.33127E-0009
  0.11750E+0005 -0.27125E+0004 -0.10044E-0008 -0.24327E-0009 -0.61860E-0009
  0.11793E+0005 -0.27134E+0004 -0.79184E-0009 -0.14716E-0009 -0.58665E-0009
  0.11875E+0005 -0.27152E+0004 -0.40234E-0009  0.47135E-0010 -0.54688E-0009
  0.11957E+0005 -0.27169E+0004 -0.46641E-0010  0.25364E-0009 -0.53953E-0009
  0.12000E+0005 -0.27179E+0004  0.12368E-0009  0.36532E-0009 -0.54629E-0009
  0.11750E+0005 -0.26950E+0004 -0.12778E-0008 -0.31803E-0009 -0.78189E-0009
  0.11793E+0005 -0.26959E+0004 -0.10591E-0008 -0.22335E-0009 -0.74675E-0009
  0.11875E+0005 -0.26978E+0004 -0.65072E-0009 -0.30720E-0010 -0.69645E-0009
  0.11957E+0005 -0.26996E+0004 -0.26966E-0009  0.17587E-0009 -0.67596E-0009
  0.12000E+0005 -0.27006E+0004 -0.84706E-0010  0.28843E-0009 -0.67617E-0009
  0.12000E+0005 -0.28004E+0004  0.89359E-0009  0.69071E-0009 -0.95101E-0010
  0.12043E+0005 -0.28012E+0004  0.97338E-0009  0.79048E-0009 -0.13432E-0009
  0.12125E+0005 -0.28027E+0004  0.11141E-0008  0.97019E-0009 -0.18026E-0009
  0.12207E+0005 -0.28041E+0004  0.12646E-0008  0.11353E-0008 -0.15998E-0009
  0.12250E+0005 -0.28049E+0004  0.13587E-0008  0.12160E-0008 -0.11042E-0009
  0.12000E+0005 -0.27832E+0004  0.76819E-0009  0.62971E-0009 -0.16346E-0009
  0.12043E+0005 -0.27840E+0004  0.86441E-0009  0.73307E-0009 -0.19743E-0009
  0.12125E+0005 -0.27856E+0004  0.10309E-0008  0.92129E-0009 -0.23949E-0009
  0.12207E+0005 -0.27872E+0004  0.11990E-0008  0.10969E-0008 -0.22255E-0009
  0.12250E+0005 -0.27881E+0004  0.12994E-0008  0.11838E-0008 -0.17673E-0009
  0.12000E+0005 -0.27505E+0004  0.47766E-0009  0.50351E-0009 -0.33127E-0009
  0.12043E+0005 -0.27515E+0004  0.60597E-0009  0.61257E-0009 -0.35392E-0009
  0.12125E+0005 -0.27533E+0004  0.82469E-0009  0.81498E-0009 -0.38521E-0009
  0.12207E+0005 -0.27552E+0004  0.10309E-0008  0.10087E-0008 -0.37127E-0009
  0.12250E+0005 -0.27562E+0004  0.11455E-0008  0.11065E-0008 -0.33128E-0009
  0.12000E+0005 -0.27179E+0004  0.12368E-0009  0.36532E-0009 -0.54629E-0009
  0.12043E+0005 -0.27190E+0004  0.28300E-0009  0.47856E-0009 -0.55719E-0009
  0.12125E+0005 -0.27210E+0004  0.55468E-0009  0.69236E-0009 -0.57542E-0009
  0.12207E+0005 -0.27231E+0004  0.80201E-0009  0.90161E-0009 -0.56165E-0009
  0.12250E+0005 -0.27242E+0004  0.93267E-0009  0.10092E-0008 -0.52644E-0009
  0.12000E+0005 -0.27006E+0004 -0.84706E-0010  0.28843E-0009 -0.67617E-0009
  0.12043E+0005 -0.27018E+0004  0.89585E-0010  0.40322E-0009 -0.68130E-0009
  0.12125E+0005 -0.27040E+0004  0.38785E-0009  0.62182E-0009 -0.69266E-0009
  0.12207E+0005 -0.27062E+0004  0.65671E-0009  0.83815E-0009 -0.67856E-0009
  0.12250E+0005 -0.27074E+0004  0.79603E-0009  0.95036E-0009 -0.64574E-0009
  0.12250E+0005 -0.28049E+0004  0.13587E-0008  0.12160E-0008 -0.11042E-0009
  0.12293E+0005 -0.28060E+0004  0.14697E-0008  0.12939E-0008 -0.28657E-0010
  0.12375E+0005 -0.28081E+0004  0.17372E-0008  0.14316E-0008  0.22301E-0009
  0.12457E+0005 -0.28103E+0004  0.20921E-0008  0.15604E-0008  0.60044E-0009
  0.12500E+0005 -0.28114E+0004  0.23147E-0008  0.16250E-0008  0.84527E-0009
  0.12250E+0005 -0.27881E+0004  0.12994E-0008  0.11838E-0008 -0.17673E-0009
  0.12293E+0005 -0.27893E+0004  0.14152E-0008  0.12683E-0008 -0.99089E-0010
  0.12375E+0005 -0.27916E+0004  0.16885E-0008  0.14188E-0008  0.14583E-0009
  0.12457E+0005 -0.27939E+0004  0.20482E-0008  0.15603E-0008  0.52223E-0009
  0.12500E+0005 -0.27951E+0004  0.22745E-0008  0.16312E-0008  0.77066E-0009
  0.12250E+0005 -0.27562E+0004  0.11455E-0008  0.11065E-0008 -0.33128E-0009
  0.12293E+0005 -0.27575E+0004  0.12726E-0008  0.12029E-0008 -0.26062E-0009
  0.12375E+0005 -0.27602E+0004  0.15593E-0008  0.13772E-0008 -0.28947E-0010
  0.12457E+0005 -0.27628E+0004  0.19277E-0008  0.15428E-0008  0.34205E-0009
  0.12500E+0005 -0.27642E+0004  0.21597E-0008  0.16259E-0008  0.59427E-0009
  0.12250E+0005 -0.27242E+0004  0.93267E-0009  0.10092E-0008 -0.52644E-0009
  0.12293E+0005 -0.27258E+0004  0.10729E-0008  0.11166E-0008 -0.46210E-0009
  0.12375E+0005 -0.27288E+0004  0.13755E-0008  0.13135E-0008 -0.24468E-0009
  0.12457E+0005 -0.27318E+0004  0.17522E-0008  0.15027E-0008  0.11642E-0009
  0.12500E+0005 -0.27333E+0004  0.19882E-0008  0.15982E-0008  0.36857E-0009
  0.12250E+0005 -0.27074E+0004  0.79603E-0009  0.95036E-0009 -0.64574E-0009
  0.12293E+0005 -0.27091E+0004  0.94360E-0009  0.10631E-0008 -0.58469E-0009
  0.12375E+0005 -0.27122E+0004  0.12549E-0008  0.12712E-0008 -0.37550E-0009
  0.12457E+0005 -0.27154E+0004  0.16356E-0008  0.14725E-0008 -0.21565E-0010
  0.12500E+0005 -0.27170E+0004  0.18731E-0008  0.15746E-0008  0.22899E-0009
  0.12500E+0005 -0.28114E+0004  0.23147E-0008  0.16250E-0008  0.84527E-0009
  0.12543E+0005 -0.28125E+0004  0.25584E-0008  0.16873E-0008  0.11152E-0008
  0.12625E+0005 -0.28147E+0004  0.30586E-0008  0.17941E-0008  0.16702E-0008
  0.12707E+0005 -0.28168E+0004  0.35623E-0008  0.18743E-0008  0.22309E-0008
  0.12750E+0005 -0.28180E+0004  0.38051E-0008  0.18990E-0008  0.25052E-0008
  0.12500E+0005 -0.27951E+0004  0.22745E-0008  0.16312E-0008  0.77066E-0009
  0.12543E+0005 -0.27963E+0004  0.25239E-0008  0.16996E-0008  0.10477E-0008
  0.12625E+0005 -0.27987E+0004  0.30420E-0008  0.18167E-0008  0.16277E-0008
  0.12707E+0005 -0.28010E+0004  0.35764E-0008  0.19059E-0008  0.22289E-0008
  0.12750E+0005 -0.28023E+0004  0.38413E-0008  0.19349E-0008  0.25305E-0008
  0.12500E+0005 -0.27642E+0004  0.21597E-0008  0.16259E-0008  0.59427E-0009
  0.12543E+0005 -0.27656E+0004  0.24172E-0008  0.17063E-0008  0.88103E-0009
  0.12625E+0005 -0.27683E+0004  0.29627E-0008  0.18443E-0008  0.14996E-0008
[truncated: 9,632,013 more chars]
