# Supplementary material for: 2D Synthetic dataset of numerical simulations of long-period seismicity in a volcanic edifice and related sensitivity kernels
Source: Data Brief. 2021 Jan 25;34:106673. doi: 10.1016/j.dib.2020.106673 (PMC7841316; doi:10.1016/j.dib.2020.106673)
Supplement: Supplementary Data S1 — Supplementary Raw Research Data. This is open data under the CC BY license http://creativecommons.org/licenses/by/4.0/ [file mmc1.zip › Dataset/OUTPUT_KERNELS/9000_3000/kernel_hetero_3000_1551_SVF1e0Hz_15-18.dat]

  0.00000E+0000 -0.30000E+0004 -0.12185E-0008 -0.88287E-0009 -0.48254E-0009
  0.43168E+0002 -0.30000E+0004 -0.46884E-0009 -0.65189E-0009  0.15343E-0009
  0.12500E+0003 -0.30000E+0004  0.80472E-0009 -0.41201E-0009  0.15636E-0008
  0.20683E+0003 -0.30000E+0004  0.16931E-0008 -0.14361E-0009  0.24968E-0008
  0.25000E+0003 -0.30000E+0004  0.20208E-0008 -0.71244E-0011  0.28280E-0008
  0.00000E+0000 -0.29890E+0004 -0.13039E-0008 -0.12792E-0008 -0.29976E-0009
  0.43168E+0002 -0.29890E+0004 -0.33827E-0009 -0.67523E-0009  0.39210E-0009
  0.12500E+0003 -0.29889E+0004  0.89681E-0009 -0.37768E-0009  0.16825E-0008
  0.20683E+0003 -0.29889E+0004  0.17184E-0008 -0.10746E-0009  0.25135E-0008
  0.25000E+0003 -0.29888E+0004  0.20121E-0008  0.26306E-0010  0.27996E-0008
  0.00000E+0000 -0.29682E+0004 -0.13547E-0008 -0.17850E-0008  0.20289E-0011
  0.43168E+0002 -0.29681E+0004 -0.18756E-0009 -0.78065E-0009  0.71515E-0009
  0.12500E+0003 -0.29680E+0004  0.99289E-0009 -0.33184E-0009  0.17852E-0008
  0.20683E+0003 -0.29678E+0004  0.17314E-0008 -0.46404E-0010  0.24998E-0008
  0.25000E+0003 -0.29677E+0004  0.19464E-0008  0.93737E-0010  0.26618E-0008
  0.00000E+0000 -0.29474E+0004 -0.11698E-0008 -0.19827E-0008  0.45333E-0009
  0.43168E+0002 -0.29473E+0004 -0.61751E-0010 -0.90783E-0009  0.10130E-0008
  0.12500E+0003 -0.29470E+0004  0.10277E-0008 -0.30972E-0009  0.18083E-0008
  0.20683E+0003 -0.29467E+0004  0.16878E-0008  0.11285E-0010  0.23987E-0008
  0.25000E+0003 -0.29466E+0004  0.18338E-0008  0.15930E-0009  0.24544E-0008
  0.00000E+0000 -0.29364E+0004 -0.10341E-0008 -0.20257E-0008  0.70444E-0009
  0.43168E+0002 -0.29363E+0004  0.98805E-0011 -0.96658E-0009  0.11739E-0008
  0.12500E+0003 -0.29359E+0004  0.10351E-0008 -0.30352E-0009  0.18112E-0008
  0.20683E+0003 -0.29356E+0004  0.16429E-0008  0.40041E-0010  0.23116E-0008
  0.25000E+0003 -0.29354E+0004  0.17604E-0008  0.19232E-0009  0.23265E-0008
  0.25000E+0003 -0.30000E+0004  0.20208E-0008 -0.71244E-0011  0.28280E-0008
  0.29317E+0003 -0.30000E+0004  0.22180E-0008  0.12777E-0009  0.29832E-0008
  0.37500E+0003 -0.30000E+0004  0.23045E-0008  0.39053E-0009  0.29005E-0008
  0.45683E+0003 -0.30000E+0004  0.20473E-0008  0.64710E-0009  0.23626E-0008
  0.50000E+0003 -0.30000E+0004  0.18016E-0008  0.78004E-0009  0.19266E-0008
  0.25000E+0003 -0.29888E+0004  0.20121E-0008  0.26306E-0010  0.27996E-0008
  0.29317E+0003 -0.29888E+0004  0.21784E-0008  0.16522E-0009  0.29099E-0008
  0.37500E+0003 -0.29888E+0004  0.22124E-0008  0.42343E-0009  0.27628E-0008
  0.45683E+0003 -0.29887E+0004  0.19216E-0008  0.67304E-0009  0.21884E-0008
  0.50000E+0003 -0.29887E+0004  0.16689E-0008  0.80172E-0009  0.17472E-0008
  0.25000E+0003 -0.29677E+0004  0.19464E-0008  0.93737E-0010  0.26618E-0008
  0.29317E+0003 -0.29676E+0004  0.20628E-0008  0.23365E-0009  0.27094E-0008
  0.37500E+0003 -0.29675E+0004  0.20089E-0008  0.48411E-0009  0.24559E-0008
  0.45683E+0003 -0.29673E+0004  0.16666E-0008  0.72166E-0009  0.18236E-0008
  0.50000E+0003 -0.29672E+0004  0.14093E-0008  0.84242E-0009  0.13817E-0008
  0.25000E+0003 -0.29466E+0004  0.18338E-0008  0.15930E-0009  0.24544E-0008
  0.29317E+0003 -0.29464E+0004  0.19015E-0008  0.29871E-0009  0.24405E-0008
  0.37500E+0003 -0.29462E+0004  0.17722E-0008  0.54337E-0009  0.20938E-0008
  0.45683E+0003 -0.29459E+0004  0.13964E-0008  0.76958E-0009  0.14227E-0008
  0.50000E+0003 -0.29458E+0004  0.11450E-0008  0.88273E-0009  0.99048E-0009
  0.25000E+0003 -0.29354E+0004  0.17604E-0008  0.19232E-0009  0.23265E-0008
  0.29317E+0003 -0.29352E+0004  0.18010E-0008  0.33205E-0009  0.22758E-0008
  0.37500E+0003 -0.29349E+0004  0.16361E-0008  0.57423E-0009  0.18834E-0008
  0.45683E+0003 -0.29347E+0004  0.12502E-0008  0.79472E-0009  0.11998E-0008
  0.50000E+0003 -0.29345E+0004  0.10060E-0008  0.90392E-0009  0.77674E-0009
  0.50000E+0003 -0.30000E+0004  0.18016E-0008  0.78004E-0009  0.19266E-0008
  0.54317E+0003 -0.30000E+0004  0.15034E-0008  0.91131E-0009  0.14136E-0008
  0.62500E+0003 -0.30000E+0004  0.86806E-0009  0.11538E-0008  0.31674E-0009
  0.70683E+0003 -0.30000E+0004  0.27813E-0009  0.13780E-0008 -0.76256E-0009
  0.75000E+0003 -0.30000E+0004  0.40149E-0010  0.14812E-0008 -0.12462E-0008
  0.50000E+0003 -0.29887E+0004  0.16689E-0008  0.80172E-0009  0.17472E-0008
  0.54317E+0003 -0.29887E+0004  0.13720E-0008  0.92829E-0009  0.12391E-0008
  0.62500E+0003 -0.29886E+0004  0.76586E-0009  0.11609E-0008  0.18508E-0009
  0.70683E+0003 -0.29886E+0004  0.23932E-0009  0.13743E-0008 -0.80909E-0009
  0.75000E+0003 -0.29886E+0004  0.46241E-0010  0.14720E-0008 -0.12339E-0008
  0.50000E+0003 -0.29672E+0004  0.14093E-0008  0.84242E-0009  0.13817E-0008
  0.54317E+0003 -0.29672E+0004  0.11244E-0008  0.96029E-0009  0.89280E-0009
  0.62500E+0003 -0.29671E+0004  0.59148E-0009  0.11744E-0008 -0.61299E-0010
  0.70683E+0003 -0.29670E+0004  0.19940E-0009  0.13678E-0008 -0.87917E-0009
  0.75000E+0003 -0.29670E+0004  0.95991E-0010  0.14547E-0008 -0.11872E-0008
  0.50000E+0003 -0.29458E+0004  0.11450E-0008  0.88273E-0009  0.99048E-0009
  0.54317E+0003 -0.29457E+0004  0.88397E-0009  0.99216E-0009  0.53331E-0009
  0.62500E+0003 -0.29456E+0004  0.44564E-0009  0.11881E-0008 -0.29855E-0009
  0.70683E+0003 -0.29455E+0004  0.20343E-0009  0.13617E-0008 -0.92385E-0009
  0.75000E+0003 -0.29454E+0004  0.19356E-0009  0.14381E-0008 -0.11110E-0008
  0.50000E+0003 -0.29345E+0004  0.10060E-0008  0.90392E-0009  0.77674E-0009
  0.54317E+0003 -0.29344E+0004  0.76203E-0009  0.10090E-0008  0.34107E-0009
  0.62500E+0003 -0.29343E+0004  0.38128E-0009  0.11955E-0008 -0.41819E-0009
  0.70683E+0003 -0.29341E+0004  0.22295E-0009  0.13587E-0008 -0.93674E-0009
  0.75000E+0003 -0.29340E+0004  0.26313E-0009  0.14295E-0008 -0.10592E-0008
  0.75000E+0003 -0.30000E+0004  0.40149E-0010  0.14812E-0008 -0.12462E-0008
  0.79317E+0003 -0.30000E+0004 -0.12012E-0009  0.15696E-0008 -0.16292E-0008
  0.87500E+0003 -0.30000E+0004 -0.15763E-0009  0.16742E-0008 -0.19754E-0008
  0.95683E+0003 -0.30000E+0004  0.18772E-0009  0.16705E-0008 -0.17265E-0008
  0.10000E+0004 -0.30000E+0004  0.51517E-0009  0.16168E-0008 -0.13449E-0008
  0.75000E+0003 -0.29886E+0004  0.46241E-0010  0.14720E-0008 -0.12339E-0008
  0.79317E+0003 -0.29886E+0004 -0.63707E-0010  0.15547E-0008 -0.15509E-0008
  0.87500E+0003 -0.29886E+0004 -0.14990E-0011  0.16504E-0008 -0.17672E-0008
  0.95683E+0003 -0.29886E+0004  0.43041E-0009  0.16415E-0008 -0.14048E-0008
  0.10000E+0004 -0.29886E+0004  0.79040E-0009  0.15868E-0008 -0.97961E-0009
  0.75000E+0003 -0.29670E+0004  0.95991E-0010  0.14547E-0008 -0.11872E-0008
  0.79317E+0003 -0.29670E+0004  0.82965E-0010  0.15272E-0008 -0.13779E-0008
  0.87500E+0003 -0.29669E+0004  0.32815E-0009  0.16063E-0008 -0.13543E-0008
  0.95683E+0003 -0.29669E+0004  0.90613E-0009  0.15872E-0008 -0.79556E-0009
  0.10000E+0004 -0.29669E+0004  0.13144E-0008  0.15307E-0008 -0.30175E-0009
  0.75000E+0003 -0.29454E+0004  0.19356E-0009  0.14381E-0008 -0.11110E-0008
  0.79317E+0003 -0.29454E+0004  0.27739E-0009  0.15004E-0008 -0.11754E-0008
  0.87500E+0003 -0.29453E+0004  0.69401E-0009  0.15631E-0008 -0.92376E-0009
  0.95683E+0003 -0.29452E+0004  0.13922E-0008  0.15339E-0008 -0.19570E-0009
  0.10000E+0004 -0.29452E+0004  0.18308E-0008  0.14754E-0008  0.34791E-0009
  0.75000E+0003 -0.29340E+0004  0.26313E-0009  0.14295E-0008 -0.10592E-0008
  0.79317E+0003 -0.29340E+0004  0.39721E-0009  0.14866E-0008 -0.10579E-0008
  0.87500E+0003 -0.29339E+0004  0.89829E-0009  0.15407E-0008 -0.69217E-0009
  0.95683E+0003 -0.29338E+0004  0.16488E-0008  0.15061E-0008  0.11360E-0009
  0.10000E+0004 -0.29337E+0004  0.20960E-0008  0.14466E-0008  0.67581E-0009
  0.10000E+0004 -0.30000E+0004  0.51517E-0009  0.16168E-0008 -0.13449E-0008
  0.10432E+0004 -0.30000E+0004  0.92418E-0009  0.15256E-0008 -0.80546E-0009
  0.11250E+0004 -0.30000E+0004  0.18455E-0008  0.12565E-0008  0.56397E-0009
  0.12068E+0004 -0.30000E+0004  0.28006E-0008  0.88953E-0009  0.21785E-0008
  0.12500E+0004 -0.30000E+0004  0.32524E-0008  0.67565E-0009  0.30297E-0008
  0.10000E+0004 -0.29886E+0004  0.79040E-0009  0.15868E-0008 -0.97961E-0009
  0.10432E+0004 -0.29885E+0004  0.12194E-0008  0.14963E-0008 -0.41205E-0009
  0.11250E+0004 -0.29885E+0004  0.21365E-0008  0.12326E-0008  0.95881E-0009
  0.12068E+0004 -0.29885E+0004  0.30291E-0008  0.87613E-0009  0.25034E-0008
  0.12500E+0004 -0.29885E+0004  0.34263E-0008  0.66917E-0009  0.32915E-0008
  0.10000E+0004 -0.29669E+0004  0.13144E-0008  0.15307E-0008 -0.30175E-0009
  0.10432E+0004 -0.29668E+0004  0.17658E-0008  0.14411E-0008  0.30300E-0009
  0.11250E+0004 -0.29668E+0004  0.26442E-0008  0.11871E-0008  0.16444E-0008
  0.12068E+0004 -0.29667E+0004  0.33908E-0008  0.84952E-0009  0.30275E-0008
  0.12500E+0004 -0.29667E+0004  0.36732E-0008  0.65548E-0009  0.36837E-0008
  0.10000E+0004 -0.29452E+0004  0.18308E-0008  0.14754E-0008  0.34791E-0009
  0.10432E+0004 -0.29451E+0004  0.22848E-0008  0.13864E-0008  0.96913E-0009
  0.11250E+0004 -0.29450E+0004  0.30863E-0008  0.11412E-0008  0.22410E-0008
  0.12068E+0004 -0.29449E+0004  0.36548E-0008  0.82140E-0009  0.34287E-0008
  0.12500E+0004 -0.29448E+0004  0.38105E-0008  0.63970E-0009  0.39399E-0008
  0.10000E+0004 -0.29337E+0004  0.20960E-0008  0.14466E-0008  0.67581E-0009
  0.10432E+0004 -0.29337E+0004  0.25436E-0008  0.13577E-0008  0.12975E-0008
  0.11250E+0004 -0.29335E+0004  0.32901E-0008  0.11168E-0008  0.25176E-0008
  0.12068E+0004 -0.29334E+0004  0.37536E-0008  0.80598E-0009  0.35901E-0008
  0.12500E+0004 -0.29333E+0004  0.38386E-0008  0.63051E-0009  0.40207E-0008
  0.12500E+0004 -0.30000E+0004  0.32524E-0008  0.67565E-0009  0.30297E-0008
  0.12932E+0004 -0.30000E+0004  0.36347E-0008  0.45849E-0009  0.38261E-0008
  0.13750E+0004 -0.30000E+0004  0.40987E-0008  0.86033E-0010  0.50377E-0008
  0.14568E+0004 -0.30000E+0004  0.41593E-0008 -0.17342E-0009  0.56921E-0008
  0.15000E+0004 -0.30000E+0004  0.40247E-0008 -0.24085E-0009  0.57699E-0008
  0.12500E+0004 -0.29885E+0004  0.34263E-0008  0.66917E-0009  0.32915E-0008
  0.12932E+0004 -0.29885E+0004  0.37415E-0008  0.46011E-0009  0.40092E-0008
  0.13750E+0004 -0.29884E+0004  0.40553E-0008  0.10354E-0009  0.50444E-0008
  0.14568E+0004 -0.29884E+0004  0.39547E-0008 -0.14110E-0009  0.55102E-0008
  0.15000E+0004 -0.29884E+0004  0.37384E-0008 -0.20181E-0009  0.54932E-0008
  0.12500E+0004 -0.29667E+0004  0.36732E-0008  0.65548E-0009  0.36837E-0008
  0.12932E+0004 -0.29666E+0004  0.38535E-0008  0.46088E-0009  0.42443E-0008
  0.13750E+0004 -0.29665E+0004  0.38773E-0008  0.13323E-0009  0.49391E-0008
  0.14568E+0004 -0.29665E+0004  0.34791E-0008 -0.84382E-0010  0.50546E-0008
  0.15000E+0004 -0.29664E+0004  0.31170E-0008 -0.13306E-0009  0.48667E-0008
  0.12500E+0004 -0.29448E+0004  0.38105E-0008  0.63970E-0009  0.39399E-0008
  0.12932E+0004 -0.29448E+0004  0.38481E-0008  0.45870E-0009  0.43349E-0008
  0.13750E+0004 -0.29446E+0004  0.35805E-0008  0.15850E-0009  0.46864E-0008
  0.14568E+0004 -0.29445E+0004  0.29000E-0008 -0.33512E-0010  0.44653E-0008
  0.15000E+0004 -0.29444E+0004  0.24056E-0008 -0.70943E-0010  0.41193E-0008
  0.12500E+0004 -0.29333E+0004  0.38386E-0008  0.63051E-0009  0.40207E-0008
  0.12932E+0004 -0.29333E+0004  0.37990E-0008  0.45640E-0009  0.43260E-0008
  0.13750E+0004 -0.29331E+0004  0.33792E-0008  0.17008E-0009  0.44970E-0008
  0.14568E+0004 -0.29329E+0004  0.25576E-0008 -0.89751E-0011  0.41054E-0008
  0.15000E+0004 -0.29328E+0004  0.19995E-0008 -0.40799E-0010  0.36816E-0008
  0.15000E+0004 -0.30000E+0004  0.40247E-0008 -0.24085E-0009  0.57699E-0008
  0.15432E+0004 -0.30000E+0004  0.37845E-0008 -0.25136E-0009  0.56581E-0008
  0.16250E+0004 -0.30000E+0004  0.30843E-0008 -0.98239E-0010  0.49417E-0008
  0.17068E+0004 -0.30000E+0004  0.21596E-0008  0.27792E-0009  0.36567E-0008
  0.17500E+0004 -0.30000E+0004  0.16210E-0008  0.55337E-0009  0.28012E-0008
  0.15000E+0004 -0.29884E+0004  0.37384E-0008 -0.20181E-0009  0.54932E-0008
  0.15432E+0004 -0.29884E+0004  0.34224E-0008 -0.20709E-0009  0.52947E-0008
  0.16250E+0004 -0.29884E+0004  0.26033E-0008 -0.48585E-0010  0.44464E-0008
  0.17068E+0004 -0.29883E+0004  0.15993E-0008  0.32548E-0009  0.30822E-0008
  0.17500E+0004 -0.29883E+0004  0.10357E-0008  0.59712E-0009  0.22074E-0008
  0.15000E+0004 -0.29664E+0004  0.31170E-0008 -0.13306E-0009  0.48667E-0008
  0.15432E+0004 -0.29664E+0004  0.26691E-0008 -0.12879E-0009  0.45149E-0008
  0.16250E+0004 -0.29663E+0004  0.16514E-0008  0.39052E-0010  0.34422E-0008
  0.17068E+0004 -0.29662E+0004  0.52591E-0009  0.40879E-0009  0.19552E-0008
  0.17500E+0004 -0.29661E+0004 -0.70053E-0010  0.67228E-0009  0.10582E-0008
  0.15000E+0004 -0.29444E+0004  0.24056E-0008 -0.70943E-0010  0.41193E-0008
  0.15432E+0004 -0.29443E+0004  0.18424E-0008 -0.57747E-0010  0.36297E-0008
  0.16250E+0004 -0.29442E+0004  0.66208E-0009  0.11839E-0009  0.23669E-0008
  0.17068E+0004 -0.29440E+0004 -0.54697E-0009  0.48329E-0009  0.79245E-0009
  0.17500E+0004 -0.29440E+0004 -0.11565E-0008  0.73836E-0009 -0.10912E-0009
  0.15000E+0004 -0.29328E+0004  0.19995E-0008 -0.40799E-0010  0.36816E-0008
  0.15432E+0004 -0.29327E+0004  0.13825E-0008 -0.23124E-0010  0.31261E-0008
  0.16250E+0004 -0.29325E+0004  0.13141E-0009  0.15698E-0009  0.17770E-0008
  0.17068E+0004 -0.29324E+0004 -0.11067E-0008  0.51912E-0009  0.17039E-0009
  0.17500E+0004 -0.29323E+0004 -0.17160E-0008  0.76975E-0009 -0.72692E-0009
  0.17500E+0004 -0.30000E+0004  0.16210E-0008  0.55337E-0009  0.28012E-0008
  0.17932E+0004 -0.30000E+0004  0.10687E-0008  0.87248E-0009  0.18561E-0008
  0.18750E+0004 -0.30000E+0004  0.26903E-0010  0.15361E-0008 -0.73844E-0010
  0.19568E+0004 -0.30000E+0004 -0.95612E-0009  0.21815E-0008 -0.20205E-0008
  0.20000E+0004 -0.30000E+0004 -0.14391E-0008  0.24691E-0008 -0.29876E-0008
  0.17500E+0004 -0.29883E+0004  0.10357E-0008  0.59712E-0009  0.22074E-0008
  0.17932E+0004 -0.29883E+0004  0.46948E-0009  0.90911E-0009  0.12590E-0008
  0.18750E+0004 -0.29882E+0004 -0.57120E-0009  0.15547E-0008 -0.63986E-0009
  0.19568E+0004 -0.29882E+0004 -0.15247E-0008  0.21772E-0008 -0.25158E-0008
  0.20000E+0004 -0.29882E+0004 -0.19845E-0008  0.24521E-0008 -0.34356E-0008
  0.17500E+0004 -0.29661E+0004 -0.70053E-0010  0.67228E-0009  0.10582E-0008
  0.17932E+0004 -0.29661E+0004 -0.64868E-0009  0.97175E-0009  0.11565E-0009
  0.18750E+0004 -0.29660E+0004 -0.16645E-0008  0.15841E-0008 -0.17041E-0008
  0.19568E+0004 -0.29658E+0004 -0.25454E-0008  0.21645E-0008 -0.34325E-0008
  0.20000E+0004 -0.29658E+0004 -0.29550E-0008  0.24160E-0008 -0.42575E-0008
  0.17500E+0004 -0.29440E+0004 -0.11565E-0008  0.73836E-0009 -0.10912E-0009
  0.17932E+0004 -0.29439E+0004 -0.17300E-0008  0.10258E-0008 -0.10302E-0008
  0.18750E+0004 -0.29437E+0004 -0.26931E-0008  0.16059E-0008 -0.27468E-0008
  0.19568E+0004 -0.29435E+0004 -0.34821E-0008  0.21464E-0008 -0.43124E-0008
  0.20000E+0004 -0.29434E+0004 -0.38347E-0008  0.23756E-0008 -0.50379E-0008
  0.17500E+0004 -0.29323E+0004 -0.17160E-0008  0.76975E-0009 -0.72692E-0009
  0.17932E+0004 -0.29321E+0004 -0.22802E-0008  0.10509E-0008 -0.16308E-0008
  0.18750E+0004 -0.29319E+0004 -0.32054E-0008  0.16145E-0008 -0.32841E-0008
  0.19568E+0004 -0.29317E+0004 -0.39390E-0008  0.21347E-0008 -0.47586E-0008
  0.20000E+0004 -0.29316E+0004 -0.42593E-0008  0.23528E-0008 -0.54303E-0008
  0.20000E+0004 -0.30000E+0004 -0.14391E-0008  0.24691E-0008 -0.29876E-0008
  0.20432E+0004 -0.30000E+0004 -0.18942E-0008  0.26995E-0008 -0.38823E-0008
  0.21250E+0004 -0.30000E+0004 -0.26795E-0008  0.29108E-0008 -0.52884E-0008
  0.22068E+0004 -0.30000E+0004 -0.33669E-0008  0.27655E-0008 -0.62167E-0008
  0.22500E+0004 -0.30000E+0004 -0.36919E-0008  0.25335E-0008 -0.64875E-0008
  0.20000E+0004 -0.29882E+0004 -0.19845E-0008  0.24521E-0008 -0.34356E-0008
  0.20432E+0004 -0.29882E+0004 -0.24132E-0008  0.26695E-0008 -0.42783E-0008
  0.21250E+0004 -0.29881E+0004 -0.31468E-0008  0.28596E-0008 -0.55874E-0008
  0.22068E+0004 -0.29881E+0004 -0.37894E-0008  0.27009E-0008 -0.64354E-0008
  0.22500E+0004 -0.29880E+0004 -0.40977E-0008  0.24652E-0008 -0.66768E-0008
  0.20000E+0004 -0.29658E+0004 -0.29550E-0008  0.24160E-0008 -0.42575E-0008
  0.20432E+0004 -0.29657E+0004 -0.33297E-0008  0.26102E-0008 -0.50001E-0008
  0.21250E+0004 -0.29656E+0004 -0.39619E-0008  0.27626E-0008 -0.61247E-0008
  0.22068E+0004 -0.29654E+0004 -0.45216E-0008  0.25803E-0008 -0.68244E-0008
  0.22500E+0004 -0.29654E+0004 -0.48003E-0008  0.23397E-0008 -0.70132E-0008
  0.20000E+0004 -0.29434E+0004 -0.38347E-0008  0.23756E-0008 -0.50379E-0008
  0.20432E+0004 -0.29433E+0004 -0.41509E-0008  0.25482E-0008 -0.56780E-0008
  0.21250E+0004 -0.29430E+0004 -0.46787E-0008  0.26660E-0008 -0.66191E-0008
  0.22068E+0004 -0.29428E+0004 -0.51590E-0008  0.24627E-0008 -0.71760E-0008
  0.22500E+0004 -0.29427E+0004 -0.54112E-0008  0.22186E-0008 -0.73158E-0008
  0.20000E+0004 -0.29316E+0004 -0.42593E-0008  0.23528E-0008 -0.54303E-0008
  0.20432E+0004 -0.29314E+0004 -0.45433E-0008  0.25145E-0008 -0.60159E-0008
  0.21250E+0004 -0.29312E+0004 -0.50155E-0008  0.26151E-0008 -0.68608E-0008
  0.22068E+0004 -0.29309E+0004 -0.54552E-0008  0.24019E-0008 -0.73449E-0008
  0.22500E+0004 -0.29307E+0004 -0.56947E-0008  0.21564E-0008 -0.74602E-0008
  0.22500E+0004 -0.30000E+0004 -0.36919E-0008  0.25335E-0008 -0.64875E-0008
  0.22932E+0004 -0.30000E+0004 -0.39935E-0008  0.21943E-0008 -0.66032E-0008
  0.23750E+0004 -0.30000E+0004 -0.45001E-0008  0.12988E-0008 -0.64169E-0008
  0.24568E+0004 -0.30000E+0004 -0.49268E-0008  0.16288E-0009 -0.57851E-0008
  0.25000E+0004 -0.30000E+0004 -0.51199E-0008 -0.48197E-0009 -0.53242E-0008
  0.22500E+0004 -0.29880E+0004 -0.40977E-0008  0.24652E-0008 -0.66768E-0008
  0.22932E+0004 -0.29880E+0004 -0.43881E-0008  0.21267E-0008 -0.67744E-0008
  0.23750E+0004 -0.29880E+0004 -0.48940E-0008  0.12406E-0008 -0.65904E-0008
  0.24568E+0004 -0.29879E+0004 -0.53473E-0008  0.12415E-0009 -0.60087E-0008
  0.25000E+0004 -0.29879E+0004 -0.55647E-0008 -0.50798E-0009 -0.55911E-0008
  0.22500E+0004 -0.29654E+0004 -0.48003E-0008  0.23397E-0008 -0.70132E-0008
  0.22932E+0004 -0.29653E+0004 -0.50734E-0008  0.20024E-0008 -0.70798E-0008
  0.23750E+0004 -0.29651E+0004 -0.55849E-0008  0.11348E-0008 -0.69052E-0008
  0.24568E+0004 -0.29649E+0004 -0.60946E-0008  0.55091E-0010 -0.64198E-0008
  0.25000E+0004 -0.29648E+0004 -0.63601E-0008 -0.55222E-0009 -0.60835E-0008
  0.22500E+0004 -0.29427E+0004 -0.54112E-0008  0.22186E-0008 -0.73158E-0008
  0.22932E+0004 -0.29426E+0004 -0.56709E-0008  0.18832E-0008 -0.73552E-0008
  0.23750E+0004 -0.29423E+0004 -0.61956E-0008  0.10348E-0008 -0.71944E-0008
  0.24568E+0004 -0.29420E+0004 -0.67668E-0008 -0.80844E-0011 -0.68044E-0008
  0.25000E+0004 -0.29418E+0004 -0.70809E-0008 -0.59074E-0009 -0.65459E-0008
  0.22500E+0004 -0.29307E+0004 -0.56947E-0008  0.21564E-0008 -0.74602E-0008
  0.22932E+0004 -0.29306E+0004 -0.59488E-0008  0.18222E-0008 -0.74863E-0008
  0.23750E+0004 -0.29302E+0004 -0.64826E-0008  0.98450E-0009 -0.73339E-0008
  0.24568E+0004 -0.29299E+0004 -0.70872E-0008 -0.39027E-0010 -0.69927E-0008
  0.25000E+0004 -0.29297E+0004 -0.74268E-0008 -0.60884E-0009 -0.67731E-0008
  0.25000E+0004 -0.30000E+0004 -0.51199E-0008 -0.48197E-0009 -0.53242E-0008
  0.25432E+0004 -0.30000E+0004 -0.52923E-0008 -0.11320E-0008 -0.48083E-0008
  0.26250E+0004 -0.30000E+0004 -0.55574E-0008 -0.22745E-0008 -0.37930E-0008
  0.27068E+0004 -0.30000E+0004 -0.57375E-0008 -0.31793E-0008 -0.28839E-0008
  0.27500E+0004 -0.30000E+0004 -0.57941E-0008 -0.35193E-0008 -0.24999E-0008
  0.25000E+0004 -0.29879E+0004 -0.55647E-0008 -0.50798E-0009 -0.55911E-0008
  0.25432E+0004 -0.29878E+0004 -0.57674E-0008 -0.11427E-0008 -0.51289E-0008
  0.26250E+0004 -0.29878E+0004 -0.61005E-0008 -0.22568E-0008 -0.42302E-0008
  0.27068E+0004 -0.29877E+0004 -0.63520E-0008 -0.31366E-0008 -0.34393E-0008
  0.27500E+0004 -0.29876E+0004 -0.64427E-0008 -0.34662E-0008 -0.31103E-0008
  0.25000E+0004 -0.29648E+0004 -0.63601E-0008 -0.55222E-0009 -0.60835E-0008
  0.25432E+0004 -0.29647E+0004 -0.66208E-0008 -0.11595E-0008 -0.57191E-0008
  0.26250E+0004 -0.29645E+0004 -0.70804E-0008 -0.22207E-0008 -0.50296E-0008
  0.27068E+0004 -0.29643E+0004 -0.74595E-0008 -0.30542E-0008 -0.44447E-0008
  0.27500E+0004 -0.29642E+0004 -0.76094E-0008 -0.33645E-0008 -0.42087E-0008
  0.25000E+0004 -0.29418E+0004 -0.70809E-0008 -0.59074E-0009 -0.65459E-0008
  0.25432E+0004 -0.29417E+0004 -0.73990E-0008 -0.11714E-0008 -0.62729E-0008
  0.26250E+0004 -0.29413E+0004 -0.79784E-0008 -0.21812E-0008 -0.57743E-0008
  0.27068E+0004 -0.29410E+0004 -0.84722E-0008 -0.29696E-0008 -0.53695E-0008
  0.27500E+0004 -0.29408E+0004 -0.86727E-0008 -0.32614E-0008 -0.52112E-0008
  0.25000E+0004 -0.29297E+0004 -0.74268E-0008 -0.60884E-0009 -0.67731E-0008
  0.25432E+0004 -0.29295E+0004 -0.77740E-0008 -0.11756E-0008 -0.65453E-0008
  0.26250E+0004 -0.29291E+0004 -0.84127E-0008 -0.21589E-0008 -0.61389E-0008
  0.27068E+0004 -0.29287E+0004 -0.89608E-0008 -0.29240E-0008 -0.58182E-0008
  0.27500E+0004 -0.29284E+0004 -0.91841E-0008 -0.32063E-0008 -0.56944E-0008
  0.27500E+0004 -0.30000E+0004 -0.57941E-0008 -0.35193E-0008 -0.24999E-0008
  0.27932E+0004 -0.30000E+0004 -0.58211E-0008 -0.37512E-0008 -0.22004E-0008
  0.28750E+0004 -0.30000E+0004 -0.57811E-0008 -0.38768E-0008 -0.18891E-0008
  0.29568E+0004 -0.30000E+0004 -0.56053E-0008 -0.36133E-0008 -0.18916E-0008
  0.30000E+0004 -0.30000E+0004 -0.54526E-0008 -0.33415E-0008 -0.19920E-0008
  0.27500E+0004 -0.29876E+0004 -0.64427E-0008 -0.34662E-0008 -0.31103E-0008
  0.27932E+0004 -0.29876E+0004 -0.64999E-0008 -0.36904E-0008 -0.28578E-0008
  0.28750E+0004 -0.29875E+0004 -0.64979E-0008 -0.38095E-0008 -0.26019E-0008
  0.29568E+0004 -0.29875E+0004 -0.63302E-0008 -0.35506E-0008 -0.26095E-0008
  0.30000E+0004 -0.29874E+0004 -0.61681E-0008 -0.32845E-0008 -0.26915E-0008
  0.27500E+0004 -0.29642E+0004 -0.76094E-0008 -0.33645E-0008 -0.42087E-0008
  0.27932E+0004 -0.29641E+0004 -0.77164E-0008 -0.35743E-0008 -0.40327E-0008
  0.28750E+0004 -0.29639E+0004 -0.77722E-0008 -0.36814E-0008 -0.38584E-0008
  0.29568E+0004 -0.29637E+0004 -0.76055E-0008 -0.34305E-0008 -0.38550E-0008
  0.30000E+0004 -0.29636E+0004 -0.74198E-0008 -0.31759E-0008 -0.38932E-0008
  0.27500E+0004 -0.29408E+0004 -0.86727E-0008 -0.32614E-0008 -0.52112E-0008
  0.27932E+0004 -0.29406E+0004 -0.88196E-0008 -0.34571E-0008 -0.50950E-0008
  0.28750E+0004 -0.29402E+0004 -0.89142E-0008 -0.35525E-0008 -0.49729E-0008
  0.29568E+0004 -0.29399E+0004 -0.87315E-0008 -0.33090E-0008 -0.49338E-0008
  0.30000E+0004 -0.29397E+0004 -0.85153E-0008 -0.30654E-0008 -0.49190E-0008
  0.27500E+0004 -0.29284E+0004 -0.91841E-0008 -0.32063E-0008 -0.56944E-0008
  0.27932E+0004 -0.29282E+0004 -0.93480E-0008 -0.33947E-0008 -0.56034E-0008
  0.28750E+0004 -0.29278E+0004 -0.94554E-0008 -0.34841E-0008 -0.54972E-0008
  0.29568E+0004 -0.29273E+0004 -0.92581E-0008 -0.32443E-0008 -0.54306E-0008
  0.30000E+0004 -0.29271E+0004 -0.90234E-0008 -0.30063E-0008 -0.53849E-0008
  0.30000E+0004 -0.30000E+0004 -0.54526E-0008 -0.33415E-0008 -0.19920E-0008
  0.30432E+0004 -0.30000E+0004 -0.52565E-0008 -0.29954E-0008 -0.21397E-0008
  0.31250E+0004 -0.30000E+0004 -0.47660E-0008 -0.22091E-0008 -0.24660E-0008
  0.32068E+0004 -0.30000E+0004 -0.41280E-0008 -0.13603E-0008 -0.27309E-0008
  0.32500E+0004 -0.30000E+0004 -0.37387E-0008 -0.92988E-0009 -0.27997E-0008
  0.30000E+0004 -0.29874E+0004 -0.61681E-0008 -0.32845E-0008 -0.26915E-0008
  0.30432E+0004 -0.29874E+0004 -0.59535E-0008 -0.29475E-0008 -0.28062E-0008
  0.31250E+0004 -0.29873E+0004 -0.54047E-0008 -0.21814E-0008 -0.30381E-0008
  0.32068E+0004 -0.29873E+0004 -0.46847E-0008 -0.13542E-0008 -0.31794E-0008
  0.32500E+0004 -0.29872E+0004 -0.42455E-0008 -0.93409E-0009 -0.31772E-0008
  0.30000E+0004 -0.29636E+0004 -0.74198E-0008 -0.31759E-0008 -0.38932E-0008
  0.30432E+0004 -0.29635E+0004 -0.71649E-0008 -0.28546E-0008 -0.39395E-0008
  0.31250E+0004 -0.29633E+0004 -0.65009E-0008 -0.21254E-0008 -0.39882E-0008
  0.32068E+0004 -0.29631E+0004 -0.56268E-0008 -0.13379E-0008 -0.39002E-0008
  0.32500E+0004 -0.29630E+0004 -0.50963E-0008 -0.93708E-0009 -0.37693E-0008
  0.30000E+0004 -0.29397E+0004 -0.85153E-0008 -0.30654E-0008 -0.49190E-0008
  0.30432E+0004 -0.29395E+0004 -0.82151E-0008 -0.27589E-0008 -0.48910E-0008
  0.31250E+0004 -0.29393E+0004 -0.74329E-0008 -0.20649E-0008 -0.47550E-0008
  0.32068E+0004 -0.29390E+0004 -0.64101E-0008 -0.13152E-0008 -0.44486E-0008
  0.32500E+0004 -0.29388E+0004 -0.57943E-0008 -0.93311E-0009 -0.41996E-0008
  0.30000E+0004 -0.29271E+0004 -0.90234E-0008 -0.30063E-0008 -0.53849E-0008
  0.30432E+0004 -0.29269E+0004 -0.86980E-0008 -0.27073E-0008 -0.53162E-0008
  0.31250E+0004 -0.29266E+0004 -0.78536E-0008 -0.20312E-0008 -0.50838E-0008
  0.32068E+0004 -0.29262E+0004 -0.67559E-0008 -0.13009E-0008 -0.46683E-0008
  0.32500E+0004 -0.29261E+0004 -0.60983E-0008 -0.92823E-0009 -0.43619E-0008
  0.32500E+0004 -0.30000E+0004 -0.37387E-0008 -0.92988E-0009 -0.27997E-0008
  0.32932E+0004 -0.30000E+0004 -0.33182E-0008 -0.52876E-0009 -0.28024E-0008
  0.33750E+0004 -0.30000E+0004 -0.24516E-0008  0.10715E-0009 -0.25842E-0008
  0.34568E+0004 -0.30000E+0004 -0.15226E-0008  0.55193E-0009 -0.20603E-0008
  0.35000E+0004 -0.30000E+0004 -0.10181E-0008  0.70823E-0009 -0.16677E-0008
  0.32500E+0004 -0.29872E+0004 -0.42455E-0008 -0.93409E-0009 -0.31772E-0008
  0.32932E+0004 -0.29872E+0004 -0.37717E-0008 -0.54261E-0009 -0.31066E-0008
  0.33750E+0004 -0.29872E+0004 -0.28020E-0008  0.80597E-0010 -0.27565E-0008
  0.34568E+0004 -0.29871E+0004 -0.17733E-0008  0.52024E-0009 -0.21188E-0008
  0.35000E+0004 -0.29871E+0004 -0.12202E-0008  0.67682E-0009 -0.16765E-0008
  0.32500E+0004 -0.29630E+0004 -0.50963E-0008 -0.93708E-0009 -0.37693E-0008
  0.32932E+0004 -0.29630E+0004 -0.45266E-0008 -0.56288E-0009 -0.35695E-0008
  0.33750E+0004 -0.29629E+0004 -0.33743E-0008  0.36822E-0010 -0.29914E-0008
  0.34568E+0004 -0.29628E+0004 -0.21728E-0008  0.46660E-0009 -0.21639E-0008
  0.35000E+0004 -0.29627E+0004 -0.15365E-0008  0.62343E-0009 -0.16420E-0008
  0.32500E+0004 -0.29388E+0004 -0.57943E-0008 -0.93311E-0009 -0.41996E-0008
  0.32932E+0004 -0.29387E+0004 -0.51372E-0008 -0.57544E-0009 -0.38842E-0008
  0.33750E+0004 -0.29386E+0004 -0.38219E-0008  0.14812E-0011 -0.31094E-0008
  0.34568E+0004 -0.29384E+0004 -0.24710E-0008  0.42134E-0009 -0.21279E-0008
  0.35000E+0004 -0.29383E+0004 -0.17642E-0008  0.57812E-0009 -0.15458E-0008
  0.32500E+0004 -0.29261E+0004 -0.60983E-0008 -0.92823E-0009 -0.43619E-0008
  0.32932E+0004 -0.29259E+0004 -0.53990E-0008 -0.57903E-0009 -0.39916E-0008
  0.33750E+0004 -0.29257E+0004 -0.40068E-0008 -0.13827E-0010 -0.31265E-0008
  0.34568E+0004 -0.29255E+0004 -0.25870E-0008  0.40078E-0009 -0.20786E-0008
  0.35000E+0004 -0.29254E+0004 -0.18487E-0008  0.55743E-0009 -0.14727E-0008
  0.35000E+0004 -0.30000E+0004 -0.10181E-0008  0.70823E-0009 -0.16677E-0008
  0.35432E+0004 -0.30000E+0004 -0.50912E-0009  0.81640E-0009 -0.12063E-0008
  0.36250E+0004 -0.30000E+0004  0.45358E-0009  0.91173E-0009 -0.18610E-0009
  0.37068E+0004 -0.30000E+0004  0.13922E-0008  0.91187E-0009  0.93934E-0009
  0.37500E+0004 -0.30000E+0004  0.18686E-0008  0.89186E-0009  0.15401E-0008
  0.35000E+0004 -0.29871E+0004 -0.12202E-0008  0.67682E-0009 -0.16765E-0008
  0.35432E+0004 -0.29871E+0004 -0.66586E-0009  0.78703E-0009 -0.11729E-0008
  0.36250E+0004 -0.29871E+0004  0.37087E-0009  0.88989E-0009 -0.95829E-0010
  0.37068E+0004 -0.29870E+0004  0.13670E-0008  0.90008E-0009  0.10593E-0008
  0.37500E+0004 -0.29870E+0004  0.18668E-0008  0.88532E-0009  0.16659E-0008
  0.35000E+0004 -0.29627E+0004 -0.15365E-0008  0.62343E-0009 -0.16420E-0008
  0.35432E+0004 -0.29627E+0004 -0.90565E-0009  0.73713E-0009 -0.10735E-0008
  0.36250E+0004 -0.29626E+0004  0.25397E-0009  0.85341E-0009  0.84183E-0010
  0.37068E+0004 -0.29625E+0004  0.13420E-0008  0.88168E-0009  0.12695E-0008
  0.37500E+0004 -0.29624E+0004  0.18771E-0008  0.87662E-0009  0.18740E-0008
  0.35000E+0004 -0.29383E+0004 -0.17642E-0008  0.57812E-0009 -0.15458E-0008
  0.35432E+0004 -0.29382E+0004 -0.10699E-0008  0.69479E-0009 -0.93212E-0009
  0.36250E+0004 -0.29381E+0004  0.18810E-0009  0.82335E-0009  0.27030E-0009
  0.37068E+0004 -0.29379E+0004  0.13440E-0008  0.86845E-0009  0.14521E-0008
  0.37500E+0004 -0.29378E+0004  0.19021E-0008  0.87261E-0009  0.20378E-0008
  0.35000E+0004 -0.29254E+0004 -0.18487E-0008  0.55743E-0009 -0.14727E-0008
  0.35432E+0004 -0.29253E+0004 -0.11266E-0008  0.67548E-0009 -0.84306E-0009
  0.36250E+0004 -0.29251E+0004  0.17294E-0009  0.81005E-0009  0.36861E-0009
  0.37068E+0004 -0.29249E+0004  0.13545E-0008  0.86354E-0009  0.15352E-0008
  0.37500E+0004 -0.29248E+0004  0.19195E-0008  0.87232E-0009  0.21044E-0008
  0.37500E+0004 -0.30000E+0004  0.18686E-0008  0.89186E-0009  0.15401E-0008
  0.37932E+0004 -0.30000E+0004  0.23275E-0008  0.86680E-0009  0.21283E-0008
  0.38750E+0004 -0.30000E+0004  0.31290E-0008  0.81871E-0009  0.31607E-0008
  0.39568E+0004 -0.30000E+0004  0.38087E-0008  0.77694E-0009  0.40303E-0008
  0.40000E+0004 -0.30000E+0004  0.41027E-0008  0.75424E-0009  0.44065E-0008
  0.37500E+0004 -0.29870E+0004  0.18668E-0008  0.88532E-0009  0.16659E-0008
  0.37932E+0004 -0.29870E+0004  0.23442E-0008  0.86531E-0009  0.22538E-0008
  0.38750E+0004 -0.29870E+0004  0.31675E-0008  0.82482E-0009  0.32708E-0008
  0.39568E+0004 -0.29869E+0004  0.38518E-0008  0.78799E-0009  0.41079E-0008
  0.40000E+0004 -0.29869E+0004  0.41412E-0008  0.76673E-0009  0.44603E-0008
  0.37500E+0004 -0.29624E+0004  0.18771E-0008  0.87662E-0009  0.18740E-0008
  0.37932E+0004 -0.29624E+0004  0.23808E-0008  0.86574E-0009  0.24489E-0008
  0.38750E+0004 -0.29622E+0004  0.32288E-0008  0.83937E-0009  0.34150E-0008
  0.39568E+0004 -0.29621E+0004  0.39051E-0008  0.81180E-0009  0.41705E-0008
  0.40000E+0004 -0.29621E+0004  0.41774E-0008  0.79366E-0009  0.44685E-0008
  0.37500E+0004 -0.29378E+0004  0.19021E-0008  0.87261E-0009  0.20378E-0008
  0.37932E+0004 -0.29377E+0004  0.24196E-0008  0.87030E-0009  0.25836E-0008
  0.38750E+0004 -0.29375E+0004  0.32692E-0008  0.85750E-0009  0.34705E-0008
  0.39568E+0004 -0.29373E+0004  0.39150E-0008  0.83885E-0009  0.41197E-0008
  0.40000E+0004 -0.29372E+0004  0.41591E-0008  0.82379E-0009  0.43521E-0008
  0.37500E+0004 -0.29248E+0004  0.19195E-0008  0.87232E-0009  0.21044E-0008
  0.37932E+0004 -0.29247E+0004  0.24391E-0008  0.87433E-0009  0.26287E-0008
  0.38750E+0004 -0.29245E+0004  0.32798E-0008  0.86837E-0009  0.34630E-0008
  0.39568E+0004 -0.29243E+0004  0.39004E-0008  0.85421E-0009  0.40468E-0008
  0.40000E+0004 -0.29241E+0004  0.41252E-0008  0.84069E-0009  0.42405E-0008
  0.40000E+0004 -0.30000E+0004  0.41027E-0008  0.75424E-0009  0.44065E-0008
  0.40432E+0004 -0.30000E+0004  0.43436E-0008  0.72552E-0009  0.47222E-0008
  0.41250E+0004 -0.30000E+0004  0.46276E-0008  0.64301E-0009  0.51370E-0008
  0.42068E+0004 -0.30000E+0004  0.46513E-0008  0.50049E-0009  0.53043E-0008
  0.42500E+0004 -0.30000E+0004  0.45484E-0008  0.39641E-0009  0.52889E-0008
  0.40000E+0004 -0.29869E+0004  0.41412E-0008  0.76673E-0009  0.44603E-0008
  0.40432E+0004 -0.29869E+0004  0.43728E-0008  0.73948E-0009  0.47471E-0008
  0.41250E+0004 -0.29868E+0004  0.46267E-0008  0.65903E-0009  0.50947E-0008
  0.42068E+0004 -0.29868E+0004  0.46074E-0008  0.51915E-0009  0.51805E-0008
  0.42500E+0004 -0.29868E+0004  0.44787E-0008  0.41685E-0009  0.51181E-0008
  0.40000E+0004 -0.29621E+0004  0.41774E-0008  0.79366E-0009  0.44685E-0008
  0.40432E+0004 -0.29620E+0004  0.43831E-0008  0.76880E-0009  0.46926E-0008
  0.41250E+0004 -0.29619E+0004  0.45673E-0008  0.69191E-0009  0.49022E-0008
  0.42068E+0004 -0.29618E+0004  0.44583E-0008  0.55618E-0009  0.48296E-0008
  0.42500E+0004 -0.29617E+0004  0.42791E-0008  0.45693E-0009  0.46799E-0008
  0.40000E+0004 -0.29372E+0004  0.41591E-0008  0.82379E-0009  0.43521E-0008
  0.40432E+0004 -0.29371E+0004  0.43286E-0008  0.80106E-0009  0.45042E-0008
  0.41250E+0004 -0.29369E+0004  0.44275E-0008  0.72710E-0009  0.45645E-0008
  0.42068E+0004 -0.29367E+0004  0.42206E-0008  0.59434E-0009  0.43322E-0008
  0.42500E+0004 -0.29366E+0004  0.39904E-0008  0.49728E-0009  0.40994E-0008
  0.40000E+0004 -0.29241E+0004  0.41252E-0008  0.84069E-0009  0.42405E-0008
  0.40432E+0004 -0.29240E+0004  0.42717E-0008  0.81895E-0009  0.43515E-0008
  0.41250E+0004 -0.29238E+0004  0.43201E-0008  0.74621E-0009  0.43294E-0008
  0.42068E+0004 -0.29235E+0004  0.40592E-0008  0.61450E-0009  0.40140E-0008
  0.42500E+0004 -0.29234E+0004  0.38024E-0008  0.51822E-0009  0.37396E-0008
  0.42500E+0004 -0.30000E+0004  0.45484E-0008  0.39641E-0009  0.52889E-0008
  0.42932E+0004 -0.30000E+0004  0.43638E-0008  0.26988E-0009  0.52038E-0008
  0.43750E+0004 -0.30000E+0004  0.37932E-0008 -0.17859E-0010  0.48421E-0008
  0.44568E+0004 -0.30000E+0004  0.29650E-0008 -0.34637E-0009  0.42310E-0008
  0.45000E+0004 -0.30000E+0004  0.24457E-0008 -0.52206E-0009  0.38160E-0008
  0.42500E+0004 -0.29868E+0004  0.44787E-0008  0.41685E-0009  0.51181E-0008
  0.42932E+0004 -0.29868E+0004  0.42678E-0008  0.29297E-0009  0.49845E-0008
  0.43750E+0004 -0.29867E+0004  0.36523E-0008  0.10846E-0010  0.45360E-0008
  0.44568E+0004 -0.29867E+0004  0.27965E-0008 -0.31175E-0009  0.38570E-0008
  0.45000E+0004 -0.29867E+0004  0.22739E-0008 -0.48450E-0009  0.34195E-0008
  0.42500E+0004 -0.29617E+0004  0.42791E-0008  0.45693E-0009  0.46799E-0008
  0.42932E+0004 -0.29616E+0004  0.40188E-0008  0.33688E-0009  0.44592E-0008
  0.43750E+0004 -0.29615E+0004  0.33255E-0008  0.63415E-0010  0.38619E-0008
  0.44568E+0004 -0.29614E+0004  0.24317E-0008 -0.24998E-0009  0.30779E-0008
  0.45000E+0004 -0.29614E+0004  0.19126E-0008 -0.41837E-0009  0.26122E-0008
  0.42500E+0004 -0.29366E+0004  0.39904E-0008  0.49728E-0009  0.40994E-0008
  0.42932E+0004 -0.29365E+0004  0.36829E-0008  0.37994E-0009  0.37994E-0008
  0.43750E+0004 -0.29364E+0004  0.29239E-0008  0.11274E-0009  0.30771E-0008
  0.44568E+0004 -0.29362E+0004  0.20127E-0008 -0.19389E-0009  0.22208E-0008
  0.45000E+0004 -0.29361E+0004  0.15101E-0008 -0.35923E-0009  0.17467E-0008
  0.42500E+0004 -0.29234E+0004  0.38024E-0008  0.51822E-0009  0.37396E-0008
  0.42932E+0004 -0.29233E+0004  0.34716E-0008  0.40191E-0009  0.34017E-0008
  0.43750E+0004 -0.29231E+0004  0.26836E-0008  0.13710E-0009  0.26239E-0008
  0.44568E+0004 -0.29229E+0004  0.17720E-0008 -0.16685E-0009  0.17433E-0008
  0.45000E+0004 -0.29228E+0004  0.12833E-0008 -0.33104E-0009  0.12725E-0008
  0.45000E+0004 -0.30000E+0004  0.24457E-0008 -0.52206E-0009  0.38160E-0008
  0.45432E+0004 -0.30000E+0004  0.18873E-0008 -0.69037E-0009  0.33474E-0008
  0.46250E+0004 -0.30000E+0004  0.77733E-0009 -0.96570E-0009  0.23465E-0008
  0.47068E+0004 -0.30000E+0004 -0.29527E-0009 -0.11501E-0008  0.12816E-0008
  0.47500E+0004 -0.30000E+0004 -0.80405E-0009 -0.12013E-0008  0.73293E-0009
  0.45000E+0004 -0.29867E+0004  0.22739E-0008 -0.48450E-0009  0.34195E-0008
  0.45432E+0004 -0.29866E+0004  0.17213E-0008 -0.65053E-0009  0.29393E-0008
  0.46250E+0004 -0.29866E+0004  0.65150E-0009 -0.92338E-0009  0.19534E-0008
  0.47068E+0004 -0.29866E+0004 -0.34497E-0009 -0.11083E-0008  0.95079E-0009
  0.47500E+0004 -0.29865E+0004 -0.80182E-0009 -0.11608E-0008  0.45130E-0009
  0.45000E+0004 -0.29614E+0004  0.19126E-0008 -0.41837E-0009  0.26122E-0008
  0.45432E+0004 -0.29613E+0004  0.13820E-0008 -0.58081E-0009  0.21257E-0008
  0.46250E+0004 -0.29612E+0004  0.40927E-0009 -0.85025E-0009  0.11971E-0008
  0.47068E+0004 -0.29611E+0004 -0.42445E-0009 -0.10367E-0008  0.33665E-0009
  0.47500E+0004 -0.29610E+0004 -0.77543E-0009 -0.10920E-0008 -0.59497E-0010
  0.45000E+0004 -0.29361E+0004  0.15101E-0008 -0.35923E-0009  0.17467E-0008
  0.45432E+0004 -0.29360E+0004  0.10153E-0008 -0.51905E-0009  0.12738E-0008
  0.46250E+0004 -0.29358E+0004  0.16497E-0009 -0.78647E-0009  0.43781E-0009
  0.47068E+0004 -0.29356E+0004 -0.48584E-0009 -0.97481E-0009 -0.25214E-0009
  0.47500E+0004 -0.29355E+0004 -0.72389E-0009 -0.10330E-0008 -0.53470E-0009
  0.45000E+0004 -0.29228E+0004  0.12833E-0008 -0.33104E-0009  0.12725E-0008
  0.45432E+0004 -0.29226E+0004  0.81280E-0009 -0.48983E-0009  0.81457E-0009
  0.46250E+0004 -0.29224E+0004  0.36085E-0010 -0.75665E-0009  0.40778E-0010
  0.47068E+0004 -0.29222E+0004 -0.51193E-0009 -0.94609E-0009 -0.54962E-0009
  0.47500E+0004 -0.29220E+0004 -0.68864E-0009 -0.10057E-0008 -0.76915E-0009
  0.47500E+0004 -0.30000E+0004 -0.80405E-0009 -0.12013E-0008  0.73293E-0009
  0.47932E+0004 -0.30000E+0004 -0.12511E-0008 -0.12153E-0008  0.21482E-0009
  0.48750E+0004 -0.30000E+0004 -0.18799E-0008 -0.11435E-0008 -0.61731E-0009
  0.49568E+0004 -0.30000E+0004 -0.21674E-0008 -0.94535E-0009 -0.11763E-0008
  0.50000E+0004 -0.30000E+0004 -0.21712E-0008 -0.79574E-0009 -0.13389E-0008
  0.47500E+0004 -0.29865E+0004 -0.80182E-0009 -0.11608E-0008  0.45130E-0009
  0.47932E+0004 -0.29865E+0004 -0.11920E-0008 -0.11774E-0008 -0.96322E-0011
  0.48750E+0004 -0.29864E+0004 -0.17088E-0008 -0.11113E-0008 -0.72284E-0009
  0.49568E+0004 -0.29864E+0004 -0.18981E-0008 -0.91980E-0009 -0.11714E-0008
  0.50000E+0004 -0.29863E+0004 -0.18625E-0008 -0.77348E-0009 -0.12872E-0008
  0.47500E+0004 -0.29610E+0004 -0.77543E-0009 -0.10920E-0008 -0.59497E-0010
  0.47932E+0004 -0.29609E+0004 -0.10522E-0008 -0.11126E-0008 -0.40521E-0009
  0.48750E+0004 -0.29607E+0004 -0.13527E-0008 -0.10567E-0008 -0.88724E-0009
  0.49568E+0004 -0.29606E+0004 -0.13591E-0008 -0.87638E-0009 -0.11296E-0008
  0.50000E+0004 -0.29605E+0004 -0.12532E-0008 -0.73583E-0009 -0.11614E-0008
  0.47500E+0004 -0.29355E+0004 -0.72389E-0009 -0.10330E-0008 -0.53470E-0009
  0.47932E+0004 -0.29353E+0004 -0.88284E-0009 -0.10571E-0008 -0.75831E-0009
  0.48750E+0004 -0.29350E+0004 -0.96649E-0009 -0.10100E-0008 -0.10060E-0008
  0.49568E+0004 -0.29347E+0004 -0.79833E-0009 -0.83917E-0009 -0.10497E-0008
  0.50000E+0004 -0.29346E+0004 -0.62913E-0009 -0.70348E-0009 -0.10047E-0008
  0.47500E+0004 -0.29220E+0004 -0.68864E-0009 -0.10057E-0008 -0.76915E-0009
  0.47932E+0004 -0.29218E+0004 -0.78479E-0009 -0.10315E-0008 -0.92662E-0009
  0.48750E+0004 -0.29215E+0004 -0.75591E-0009 -0.98841E-0009 -0.10512E-0008
  0.49568E+0004 -0.29211E+0004 -0.50045E-0009 -0.82193E-0009 -0.99432E-0009
  0.50000E+0004 -0.29209E+0004 -0.30097E-0009 -0.68841E-0009 -0.91207E-0009
  0.50000E+0004 -0.30000E+0004 -0.21712E-0008 -0.79574E-0009 -0.13389E-0008
  0.50432E+0004 -0.30000E+0004 -0.20746E-0008 -0.61758E-0009 -0.14082E-0008
  0.51250E+0004 -0.30000E+0004 -0.16349E-0008 -0.21949E-0009 -0.12839E-0008
  0.52068E+0004 -0.30000E+0004 -0.91531E-0009  0.23517E-0009 -0.87097E-0009
  0.52500E+0004 -0.30000E+0004 -0.45112E-0009  0.48665E-0009 -0.56133E-0009
  0.50000E+0004 -0.29863E+0004 -0.18625E-0008 -0.77348E-0009 -0.12872E-0008
  0.50432E+0004 -0.29863E+0004 -0.17385E-0008 -0.59871E-0009 -0.13217E-0008
  0.51250E+0004 -0.29862E+0004 -0.12849E-0008 -0.20573E-0009 -0.11709E-0008
  0.52068E+0004 -0.29862E+0004 -0.60376E-0009  0.24531E-0009 -0.78637E-0009
  0.52500E+0004 -0.29861E+0004 -0.17886E-0009  0.49548E-0009 -0.51147E-0009
  0.50000E+0004 -0.29605E+0004 -0.12532E-0008 -0.73583E-0009 -0.11614E-0008
  0.50432E+0004 -0.29603E+0004 -0.10827E-0008 -0.56647E-0009 -0.11360E-0008
  0.51250E+0004 -0.29601E+0004 -0.61483E-0009 -0.18190E-0009 -0.94839E-0009
  0.52068E+0004 -0.29599E+0004 -0.18244E-0010  0.26326E-0009 -0.63067E-0009
  0.52500E+0004 -0.29598E+0004  0.32673E-0009  0.51125E-0009 -0.42794E-0009
  0.50000E+0004 -0.29346E+0004 -0.62913E-0009 -0.70348E-0009 -0.10047E-0008
  0.50432E+0004 -0.29344E+0004 -0.41979E-0009 -0.53854E-0009 -0.92772E-0009
  0.51250E+0004 -0.29341E+0004  0.47460E-0010 -0.16079E-0009 -0.71973E-0009
  0.52068E+0004 -0.29337E+0004  0.54777E-0009  0.27968E-0009 -0.48244E-0009
  0.52500E+0004 -0.29336E+0004  0.80848E-0009  0.52594E-0009 -0.35738E-0009
  0.50000E+0004 -0.29209E+0004 -0.30097E-0009 -0.68841E-0009 -0.91207E-0009
  0.50432E+0004 -0.29207E+0004 -0.74414E-0010 -0.52544E-0009 -0.81123E-0009
  0.51250E+0004 -0.29203E+0004  0.38715E-0009 -0.15067E-0009 -0.59845E-0009
  0.52068E+0004 -0.29199E+0004  0.83346E-0009  0.28778E-0009 -0.40763E-0009
  0.52500E+0004 -0.29197E+0004  0.10491E-0008  0.53331E-0009 -0.32463E-0009
  0.52500E+0004 -0.30000E+0004 -0.45112E-0009  0.48665E-0009 -0.56133E-0009
  0.52932E+0004 -0.30000E+0004  0.53524E-0010  0.74085E-0009 -0.20674E-0009
  0.53750E+0004 -0.30000E+0004  0.10723E-0008  0.12087E-0008  0.54475E-0009
  0.54568E+0004 -0.30000E+0004  0.20968E-0008  0.16295E-0008  0.13265E-0008
  0.55000E+0004 -0.30000E+0004  0.26116E-0008  0.18204E-0008  0.17257E-0008
  0.52500E+0004 -0.29861E+0004 -0.17886E-0009  0.49548E-0009 -0.51147E-0009
  0.52932E+0004 -0.29861E+0004  0.27524E-0009  0.74845E-0009 -0.20323E-0009
  0.53750E+0004 -0.29860E+0004  0.11785E-0008  0.12148E-0008  0.44079E-0009
  0.54568E+0004 -0.29860E+0004  0.20788E-0008  0.16347E-0008  0.11077E-0008
  0.55000E+0004 -0.29860E+0004  0.25318E-0008  0.18251E-0008  0.14513E-0008
  0.52500E+0004 -0.29598E+0004  0.32673E-0009  0.51125E-0009 -0.42794E-0009
  0.52932E+0004 -0.29598E+0004  0.68094E-0009  0.76236E-0009 -0.21217E-0009
  0.53750E+0004 -0.29596E+0004  0.13593E-0008  0.12263E-0008  0.22098E-0009
  0.54568E+0004 -0.29594E+0004  0.20203E-0008  0.16445E-0008  0.66518E-0009
  0.55000E+0004 -0.29594E+0004  0.23542E-0008  0.18342E-0008  0.90034E-0009
  0.52500E+0004 -0.29336E+0004  0.80848E-0009  0.52594E-0009 -0.35738E-0009
  0.52932E+0004 -0.29334E+0004  0.10602E-0008  0.77559E-0009 -0.23777E-0009
  0.53750E+0004 -0.29332E+0004  0.15121E-0008  0.12376E-0008 -0.19552E-0010
  0.54568E+0004 -0.29329E+0004  0.19344E-0008  0.16540E-0008  0.20014E-0009
  0.55000E+0004 -0.29328E+0004  0.21493E-0008  0.18429E-0008  0.32560E-0009
  0.52500E+0004 -0.29197E+0004  0.10491E-0008  0.53331E-0009 -0.32463E-0009
  0.52932E+0004 -0.29195E+0004  0.12469E-0008  0.78228E-0009 -0.25625E-0009
  0.53750E+0004 -0.29192E+0004  0.15812E-0008  0.12433E-0008 -0.15081E-0009
  0.54568E+0004 -0.29189E+0004  0.18802E-0008  0.16587E-0008 -0.48276E-0010
  0.55000E+0004 -0.29187E+0004  0.20335E-0008  0.18470E-0008  0.19685E-0010
  0.55000E+0004 -0.30000E+0004  0.26116E-0008  0.18204E-0008  0.17257E-0008
  0.55432E+0004 -0.30000E+0004  0.30945E-0008  0.19841E-0008  0.21031E-0008
  0.56250E+0004 -0.30000E+0004  0.38869E-0008  0.22055E-0008  0.27281E-0008
  0.57068E+0004 -0.30000E+0004  0.44674E-0008  0.22979E-0008  0.31897E-0008
  0.57500E+0004 -0.30000E+0004  0.46700E-0008  0.22936E-0008  0.33495E-0008
  0.55000E+0004 -0.29860E+0004  0.25318E-0008  0.18251E-0008  0.14513E-0008
  0.55432E+0004 -0.29859E+0004  0.29592E-0008  0.19886E-0008  0.17801E-0008
  0.56250E+0004 -0.29859E+0004  0.36717E-0008  0.22099E-0008  0.23412E-0008
  0.57068E+0004 -0.29859E+0004  0.42139E-0008  0.23026E-0008  0.27838E-0008
  0.57500E+0004 -0.29858E+0004  0.44142E-0008  0.22983E-0008  0.29529E-0008
  0.55000E+0004 -0.29594E+0004  0.23542E-0008  0.18342E-0008  0.90034E-0009
  0.55432E+0004 -0.29593E+0004  0.26742E-0008  0.19970E-0008  0.11345E-0008
  0.56250E+0004 -0.29592E+0004  0.32289E-0008  0.22176E-0008  0.15666E-0008
  0.57068E+0004 -0.29590E+0004  0.36890E-0008  0.23100E-0008  0.19620E-0008
  0.57500E+0004 -0.29590E+0004  0.38796E-0008  0.23056E-0008  0.21417E-0008
  0.55000E+0004 -0.29328E+0004  0.21493E-0008  0.18429E-0008  0.32560E-0009
  0.55432E+0004 -0.29326E+0004  0.23611E-0008  0.20047E-0008  0.46272E-0009
  0.56250E+0004 -0.29324E+0004  0.27531E-0008  0.22236E-0008  0.75781E-0009
  0.57068E+0004 -0.29322E+0004  0.31203E-0008  0.23143E-0008  0.10920E-0008
  0.57500E+0004 -0.29321E+0004  0.32934E-0008  0.23091E-0008  0.12730E-0008
  0.55000E+0004 -0.29187E+0004  0.20335E-0008  0.18470E-0008  0.19685E-0010
  0.55432E+0004 -0.29186E+0004  0.21889E-0008  0.20081E-0008  0.10546E-0009
  0.56250E+0004 -0.29183E+0004  0.24943E-0008  0.22257E-0008  0.32597E-0009
  0.57068E+0004 -0.29181E+0004  0.28088E-0008  0.23150E-0008  0.62264E-0009
  0.57500E+0004 -0.29180E+0004  0.29695E-0008  0.23090E-0008  0.80038E-0009
  0.57500E+0004 -0.30000E+0004  0.46700E-0008  0.22936E-0008  0.33495E-0008
  0.57932E+0004 -0.30000E+0004  0.47925E-0008  0.22523E-0008  0.34442E-0008
  0.58750E+0004 -0.30000E+0004  0.47901E-0008  0.20880E-0008  0.34219E-0008
  0.59568E+0004 -0.30000E+0004  0.44728E-0008  0.18325E-0008  0.31233E-0008
  0.60000E+0004 -0.30000E+0004  0.41841E-0008  0.16738E-0008  0.28566E-0008
  0.57500E+0004 -0.29858E+0004  0.44142E-0008  0.22983E-0008  0.29529E-0008
  0.57932E+0004 -0.29858E+0004  0.45473E-0008  0.22577E-0008  0.30700E-0008
  0.58750E+0004 -0.29858E+0004  0.45945E-0008  0.20941E-0008  0.31210E-0008
  0.59568E+0004 -0.29857E+0004  0.43568E-0008  0.18386E-0008  0.29267E-0008
  0.60000E+0004 -0.29857E+0004  0.41169E-0008  0.16791E-0008  0.27218E-0008
  0.57500E+0004 -0.29590E+0004  0.38796E-0008  0.23056E-0008  0.21417E-0008
  0.57932E+0004 -0.29589E+0004  0.40257E-0008  0.22651E-0008  0.22935E-0008
  0.58750E+0004 -0.29587E+0004  0.41553E-0008  0.21012E-0008  0.24702E-0008
  0.59568E+0004 -0.29586E+0004  0.40603E-0008  0.18440E-0008  0.24637E-0008
  0.60000E+0004 -0.29585E+0004  0.39116E-0008  0.16828E-0008  0.23735E-0008
  0.57500E+0004 -0.29321E+0004  0.32934E-0008  0.23091E-0008  0.12730E-0008
  0.57932E+0004 -0.29320E+0004  0.34437E-0008  0.22676E-0008  0.14490E-0008
  0.58750E+0004 -0.29317E+0004  0.36384E-0008  0.21014E-0008  0.17313E-0008
  0.59568E+0004 -0.29315E+0004  0.36720E-0008  0.18406E-0008  0.18958E-0008
  0.60000E+0004 -0.29314E+0004  0.36099E-0008  0.16768E-0008  0.19147E-0008
  0.57500E+0004 -0.29180E+0004  0.29695E-0008  0.23090E-0008  0.80038E-0009
  0.57932E+0004 -0.29178E+0004  0.31184E-0008  0.22665E-0008  0.98466E-0009
  0.58750E+0004 -0.29175E+0004  0.33396E-0008  0.20983E-0008  0.13136E-0008
  0.59568E+0004 -0.29172E+0004  0.34340E-0008  0.18348E-0008  0.15602E-0008
  0.60000E+0004 -0.29170E+0004  0.34149E-0008  0.16693E-0008  0.16335E-0008
  0.60000E+0004 -0.30000E+0004  0.41841E-0008  0.16738E-0008  0.28566E-0008
  0.60432E+0004 -0.30000E+0004  0.38199E-0008  0.15022E-0008  0.25249E-0008
  0.61250E+0004 -0.30000E+0004  0.29619E-0008  0.11683E-0008  0.17514E-0008
  0.62068E+0004 -0.30000E+0004  0.19653E-0008  0.84264E-0009  0.88082E-0009
  0.62500E+0004 -0.30000E+0004  0.14217E-0008  0.68221E-0009  0.42389E-0009
  0.60000E+0004 -0.29857E+0004  0.41169E-0008  0.16791E-0008  0.27218E-0008
  0.60432E+0004 -0.29856E+0004  0.38035E-0008  0.15070E-0008  0.24533E-0008
  0.61250E+0004 -0.29856E+0004  0.30372E-0008  0.11707E-0008  0.17933E-0008
  0.62068E+0004 -0.29855E+0004  0.21135E-0008  0.84134E-0009  0.10135E-0008
  0.62500E+0004 -0.29854E+0004  0.15964E-0008  0.67900E-0009  0.59009E-0009
  0.60000E+0004 -0.29585E+0004  0.39116E-0008  0.16828E-0008  0.23735E-0008
  0.60432E+0004 -0.29584E+0004  0.36948E-0008  0.15086E-0008  0.22244E-0008
  0.61250E+0004 -0.29582E+0004  0.31098E-0008  0.11662E-0008  0.17857E-0008
  0.62068E+0004 -0.29580E+0004  0.23401E-0008  0.82888E-0009  0.11928E-0008
  0.62500E+0004 -0.29579E+0004  0.18841E-0008  0.66217E-0009  0.84366E-0009
  0.60000E+0004 -0.29314E+0004  0.36099E-0008  0.16768E-0008  0.19147E-0008
  0.60432E+0004 -0.29312E+0004  0.34874E-0008  0.14993E-0008  0.18817E-0008
  0.61250E+0004 -0.29308E+0004  0.30884E-0008  0.11493E-0008  0.16675E-0008
  0.62068E+0004 -0.29305E+0004  0.24885E-0008  0.80298E-0009  0.12759E-0008
  0.62500E+0004 -0.29303E+0004  0.21056E-0008  0.63129E-0009  0.10125E-0008
  0.60000E+0004 -0.29170E+0004  0.34149E-0008  0.16693E-0008  0.16335E-0008
  0.60432E+0004 -0.29168E+0004  0.33402E-0008  0.14898E-0008  0.16595E-0008
  0.61250E+0004 -0.29164E+0004  0.30392E-0008  0.11352E-0008  0.15627E-0008
  0.62068E+0004 -0.29160E+0004  0.25331E-0008  0.78378E-0009  0.12810E-0008
  0.62500E+0004 -0.29157E+0004  0.21927E-0008  0.60931E-0009  0.10666E-0008
  0.62500E+0004 -0.30000E+0004  0.14217E-0008  0.68221E-0009  0.42389E-0009
  0.62932E+0004 -0.30000E+0004  0.88744E-0009  0.53108E-0009 -0.64483E-0011
  0.63750E+0004 -0.30000E+0004 -0.45409E-0010  0.27721E-0009 -0.69325E-0009
  0.64568E+0004 -0.30000E+0004 -0.80905E-0009  0.66649E-0010 -0.11471E-0008
  0.65000E+0004 -0.30000E+0004 -0.11290E-0008 -0.27198E-0010 -0.12825E-0008
  0.62500E+0004 -0.29854E+0004  0.15964E-0008  0.67900E-0009  0.59009E-0009
  0.62932E+0004 -0.29854E+0004  0.10790E-0008  0.52564E-0009  0.18221E-0009
  0.63750E+0004 -0.29853E+0004  0.14891E-0009  0.26844E-0009 -0.49669E-0009
  0.64568E+0004 -0.29852E+0004 -0.64844E-0009  0.55764E-0010 -0.98559E-0009
  0.65000E+0004 -0.29851E+0004 -0.99866E-0009 -0.38120E-0010 -0.11545E-0008
  0.62500E+0004 -0.29579E+0004  0.18841E-0008  0.66217E-0009  0.84366E-0009
  0.62932E+0004 -0.29577E+0004  0.14103E-0008  0.50437E-0009  0.48959E-0009
  0.63750E+0004 -0.29574E+0004  0.50858E-0009  0.23994E-0009 -0.15188E-0009
  0.64568E+0004 -0.29571E+0004 -0.33270E-0009  0.22556E-0010 -0.68806E-0009
  0.65000E+0004 -0.29569E+0004 -0.73239E-0009 -0.72434E-0010 -0.91281E-0009
  0.62500E+0004 -0.29303E+0004  0.21056E-0008  0.63129E-0009  0.10125E-0008
  0.62932E+0004 -0.29300E+0004  0.16894E-0008  0.46871E-0009  0.72529E-0009
  0.63750E+0004 -0.29295E+0004  0.84452E-0009  0.19626E-0009  0.14848E-0009
  0.64568E+0004 -0.29290E+0004 -0.13690E-0010 -0.26390E-0010 -0.40972E-0009
  0.65000E+0004 -0.29287E+0004 -0.45082E-0009 -0.12287E-0009 -0.67925E-0009
  0.62500E+0004 -0.29157E+0004  0.21927E-0008  0.60931E-0009  0.10666E-0008
  0.62932E+0004 -0.29154E+0004  0.18116E-0008  0.44411E-0009  0.81898E-0009
  0.63750E+0004 -0.29148E+0004  0.10073E-0008  0.16730E-0009  0.28618E-0009
  0.64568E+0004 -0.29142E+0004  0.15118E-0009 -0.58184E-0010 -0.27357E-0009
  0.65000E+0004 -0.29138E+0004 -0.30035E-0009 -0.15546E-0009 -0.56196E-0009
  0.65000E+0004 -0.30000E+0004 -0.11290E-0008 -0.27198E-0010 -0.12825E-0008
  0.65432E+0004 -0.30000E+0004 -0.13906E-0008 -0.10815E-0009 -0.13506E-0008
  0.66250E+0004 -0.30000E+0004 -0.17449E-0008 -0.23202E-0009 -0.13296E-0008
  0.67068E+0004 -0.30000E+0004 -0.19667E-0008 -0.31852E-0009 -0.11998E-0008
  0.67500E+0004 -0.30000E+0004 -0.20585E-0008 -0.35154E-0009 -0.11287E-0008
  0.65000E+0004 -0.29851E+0004 -0.99866E-0009 -0.38120E-0010 -0.11545E-0008
  0.65432E+0004 -0.29850E+0004 -0.12970E-0008 -0.11941E-0009 -0.12634E-0008
  0.66250E+0004 -0.29849E+0004 -0.17327E-0008 -0.24225E-0009 -0.13337E-0008
  0.67068E+0004 -0.29848E+0004 -0.20392E-0008 -0.32682E-0009 -0.12990E-0008
  0.67500E+0004 -0.29847E+0004 -0.21728E-0008 -0.35853E-0009 -0.12748E-0008
  0.65000E+0004 -0.29569E+0004 -0.73239E-0009 -0.72434E-0010 -0.91281E-0009
  0.65432E+0004 -0.29567E+0004 -0.10946E-0008 -0.15415E-0009 -0.10940E-0008
  0.66250E+0004 -0.29563E+0004 -0.16793E-0008 -0.27545E-0009 -0.13341E-0008
  0.67068E+0004 -0.29559E+0004 -0.21484E-0008 -0.35620E-0009 -0.14839E-0008
  0.67500E+0004 -0.29557E+0004 -0.23639E-0008 -0.38540E-0009 -0.15523E-0008
  0.65000E+0004 -0.29287E+0004 -0.45082E-0009 -0.12287E-0009 -0.67925E-0009
  0.65432E+0004 -0.29284E+0004 -0.86692E-0009 -0.20509E-0009 -0.92436E-0009
  0.66250E+0004 -0.29277E+0004 -0.15887E-0008 -0.32490E-0009 -0.13252E-0008
  0.67068E+0004 -0.29270E+0004 -0.22163E-0008 -0.40125E-0009 -0.16594E-0008
  0.67500E+0004 -0.29267E+0004 -0.25137E-0008 -0.42730E-0009 -0.18228E-0008
  0.65000E+0004 -0.29138E+0004 -0.30035E-0009 -0.15546E-0009 -0.56196E-0009
  0.65432E+0004 -0.29134E+0004 -0.74013E-0009 -0.23791E-0009 -0.83675E-0009
  0.66250E+0004 -0.29126E+0004 -0.15271E-0008 -0.35677E-0009 -0.13169E-0008
  0.67068E+0004 -0.29118E+0004 -0.22340E-0008 -0.43039E-0009 -0.17461E-0008
  0.67500E+0004 -0.29114E+0004 -0.25733E-0008 -0.45441E-0009 -0.19593E-0008
  0.67500E+0004 -0.30000E+0004 -0.20585E-0008 -0.35154E-0009 -0.11287E-0008
  0.67932E+0004 -0.30000E+0004 -0.21486E-0008 -0.37519E-0009 -0.10790E-0008
  0.68750E+0004 -0.30000E+0004 -0.23586E-0008 -0.40468E-0009 -0.10967E-0008
  0.69568E+0004 -0.30000E+0004 -0.26651E-0008 -0.42005E-0009 -0.13167E-0008
  0.70000E+0004 -0.30000E+0004 -0.28750E-0008 -0.42639E-0009 -0.15234E-0008
  0.67500E+0004 -0.29847E+0004 -0.21728E-0008 -0.35853E-0009 -0.12748E-0008
  0.67932E+0004 -0.29846E+0004 -0.23006E-0008 -0.38124E-0009 -0.12667E-0008
  0.68750E+0004 -0.29845E+0004 -0.25664E-0008 -0.40883E-0009 -0.13457E-0008
  0.69568E+0004 -0.29843E+0004 -0.29035E-0008 -0.42213E-0009 -0.15990E-0008
  0.70000E+0004 -0.29842E+0004 -0.31189E-0008 -0.42730E-0009 -0.18118E-0008
  0.67500E+0004 -0.29557E+0004 -0.23639E-0008 -0.38540E-0009 -0.15523E-0008
  0.67932E+0004 -0.29554E+0004 -0.25661E-0008 -0.40540E-0009 -0.16282E-0008
  0.68750E+0004 -0.29550E+0004 -0.29423E-0008 -0.42745E-0009 -0.18316E-0008
  0.69568E+0004 -0.29545E+0004 -0.33380E-0008 -0.43426E-0009 -0.21517E-0008
  0.70000E+0004 -0.29543E+0004 -0.35611E-0008 -0.43547E-0009 -0.23745E-0008
  0.67500E+0004 -0.29267E+0004 -0.25137E-0008 -0.42730E-0009 -0.18228E-0008
  0.67932E+0004 -0.29263E+0004 -0.27912E-0008 -0.44364E-0009 -0.19861E-0008
  0.68750E+0004 -0.29255E+0004 -0.32791E-0008 -0.45757E-0009 -0.23199E-0008
  0.69568E+0004 -0.29247E+0004 -0.37307E-0008 -0.45448E-0009 -0.27086E-0008
  0.70000E+0004 -0.29243E+0004 -0.39575E-0008 -0.44963E-0009 -0.29393E-0008
  0.67500E+0004 -0.29114E+0004 -0.25733E-0008 -0.45441E-0009 -0.19593E-0008
  0.67932E+0004 -0.29109E+0004 -0.28895E-0008 -0.46841E-0009 -0.21687E-0008
  0.68750E+0004 -0.29099E+0004 -0.34347E-0008 -0.47697E-0009 -0.25718E-0008
  0.69568E+0004 -0.29090E+0004 -0.39135E-0008 -0.46732E-0009 -0.29961E-0008
  0.70000E+0004 -0.29085E+0004 -0.41403E-0008 -0.45848E-0009 -0.32299E-0008
  0.70000E+0004 -0.30000E+0004 -0.28750E-0008 -0.42639E-0009 -0.15234E-0008
  0.70432E+0004 -0.30000E+0004 -0.31162E-0008 -0.43217E-0009 -0.17888E-0008
  0.71250E+0004 -0.30000E+0004 -0.36413E-0008 -0.44596E-0009 -0.24267E-0008
  0.72068E+0004 -0.30000E+0004 -0.42020E-0008 -0.46052E-0009 -0.31729E-0008
  0.72500E+0004 -0.30000E+0004 -0.44854E-0008 -0.46559E-0009 -0.35783E-0008
  0.70000E+0004 -0.29842E+0004 -0.31189E-0008 -0.42730E-0009 -0.18118E-0008
  0.70432E+0004 -0.29841E+0004 -0.33580E-0008 -0.43152E-0009 -0.20750E-0008
  0.71250E+0004 -0.29839E+0004 -0.38600E-0008 -0.44136E-0009 -0.26890E-0008
  0.72068E+0004 -0.29838E+0004 -0.43741E-0008 -0.45015E-0009 -0.33873E-0008
  0.72500E+0004 -0.29837E+0004 -0.46252E-0008 -0.45176E-0009 -0.37593E-0008
  0.70000E+0004 -0.29543E+0004 -0.35611E-0008 -0.43547E-0009 -0.23745E-0008
  0.70432E+0004 -0.29540E+0004 -0.37917E-0008 -0.43503E-0009 -0.26306E-0008
  0.71250E+0004 -0.29535E+0004 -0.42355E-0008 -0.43400E-0009 -0.31869E-0008
  0.72068E+0004 -0.29530E+0004 -0.46427E-0008 -0.42883E-0009 -0.37763E-0008
  0.72500E+0004 -0.29527E+0004 -0.48213E-0008 -0.42210E-0009 -0.40738E-0008
  0.70000E+0004 -0.29243E+0004 -0.39575E-0008 -0.44963E-0009 -0.29393E-0008
  0.70432E+0004 -0.29239E+0004 -0.41736E-0008 -0.44244E-0009 -0.31841E-0008
  0.71250E+0004 -0.29230E+0004 -0.45427E-0008 -0.42645E-0009 -0.36680E-0008
  0.72068E+0004 -0.29222E+0004 -0.48218E-0008 -0.40365E-0009 -0.41276E-0008
  0.72500E+0004 -0.29218E+0004 -0.49161E-0008 -0.38682E-0009 -0.43381E-0008
  0.70000E+0004 -0.29085E+0004 -0.41403E-0008 -0.45848E-0009 -0.32299E-0008
  0.70432E+0004 -0.29080E+0004 -0.43466E-0008 -0.44693E-0009 -0.34669E-0008
  0.71250E+0004 -0.29070E+0004 -0.46704E-0008 -0.42157E-0009 -0.39075E-0008
  0.72068E+0004 -0.29060E+0004 -0.48751E-0008 -0.38815E-0009 -0.42917E-0008
  0.72500E+0004 -0.29054E+0004 -0.49214E-0008 -0.36541E-0009 -0.44524E-0008
  0.72500E+0004 -0.30000E+0004 -0.44854E-0008 -0.46559E-0009 -0.35783E-0008
  0.72932E+0004 -0.30000E+0004 -0.47437E-0008 -0.46669E-0009 -0.39719E-0008
  0.73750E+0004 -0.30000E+0004 -0.51210E-0008 -0.44680E-0009 -0.46383E-0008
  0.74568E+0004 -0.30000E+0004 -0.52909E-0008 -0.38409E-0009 -0.51304E-0008
  0.75000E+0004 -0.30000E+0004 -0.52786E-0008 -0.32863E-0009 -0.52978E-0008
  0.72500E+0004 -0.29837E+0004 -0.46252E-0008 -0.45176E-0009 -0.37593E-0008
  0.72932E+0004 -0.29836E+0004 -0.48461E-0008 -0.44861E-0009 -0.41143E-0008
  0.73750E+0004 -0.29834E+0004 -0.51423E-0008 -0.42075E-0009 -0.46959E-0008
  0.74568E+0004 -0.29832E+0004 -0.52215E-0008 -0.35079E-0009 -0.50911E-0008
  0.75000E+0004 -0.29831E+0004 -0.51595E-0008 -0.29239E-0009 -0.52041E-0008
  0.72500E+0004 -0.29527E+0004 -0.48213E-0008 -0.42210E-0009 -0.40738E-0008
  0.72932E+0004 -0.29524E+0004 -0.49608E-0008 -0.40993E-0009 -0.43446E-0008
  0.73750E+0004 -0.29519E+0004 -0.50852E-0008 -0.36501E-0009 -0.47454E-0008
  0.74568E+0004 -0.29514E+0004 -0.49802E-0008 -0.27987E-0009 -0.49410E-0008
  0.75000E+0004 -0.29511E+0004 -0.48204E-0008 -0.21519E-0009 -0.49452E-0008
  0.72500E+0004 -0.29218E+0004 -0.49161E-0008 -0.38682E-0009 -0.43381E-0008
  0.72932E+0004 -0.29213E+0004 -0.49629E-0008 -0.36424E-0009 -0.45122E-0008
  0.73750E+0004 -0.29204E+0004 -0.48971E-0008 -0.30006E-0009 -0.47108E-0008
  0.74568E+0004 -0.29195E+0004 -0.45971E-0008 -0.19819E-0009 -0.46918E-0008
  0.75000E+0004 -0.29190E+0004 -0.43376E-0008 -0.12662E-0009 -0.45827E-0008
  0.72500E+0004 -0.29054E+0004 -0.49214E-0008 -0.36541E-0009 -0.44524E-0008
  0.72932E+0004 -0.29049E+0004 -0.49159E-0008 -0.33683E-0009 -0.45717E-0008
  0.73750E+0004 -0.29038E+0004 -0.47450E-0008 -0.26176E-0009 -0.46573E-0008
  0.74568E+0004 -0.29027E+0004 -0.43402E-0008 -0.15063E-0009 -0.45216E-0008
  0.75000E+0004 -0.29021E+0004 -0.40287E-0008 -0.75266E-0010 -0.43523E-0008
  0.75000E+0004 -0.30000E+0004 -0.52786E-0008 -0.32863E-0009 -0.52978E-0008
  0.75432E+0004 -0.30000E+0004 -0.51900E-0008 -0.25731E-0009 -0.53919E-0008
  0.76250E+0004 -0.30000E+0004 -0.48072E-0008 -0.76914E-0010 -0.53558E-0008
  0.77068E+0004 -0.30000E+0004 -0.41560E-0008  0.15031E-0009 -0.50298E-0008
  0.77500E+0004 -0.30000E+0004 -0.37167E-0008  0.28152E-0009 -0.47440E-0008
  0.75000E+0004 -0.29831E+0004 -0.51595E-0008 -0.29239E-0009 -0.52041E-0008
  0.75432E+0004 -0.29830E+0004 -0.50207E-0008 -0.21867E-0009 -0.52423E-0008
  0.76250E+0004 -0.29828E+0004 -0.45449E-0008 -0.36403E-0010 -0.50997E-0008
  0.77068E+0004 -0.29826E+0004 -0.38066E-0008  0.18932E-0009 -0.46707E-0008
  0.77500E+0004 -0.29825E+0004 -0.33250E-0008  0.31875E-0009 -0.43340E-0008
  0.75000E+0004 -0.29511E+0004 -0.48204E-0008 -0.21519E-0009 -0.49452E-0008
  0.75432E+0004 -0.29508E+0004 -0.45851E-0008 -0.13650E-0009 -0.48740E-0008
  0.76250E+0004 -0.29502E+0004 -0.39364E-0008  0.50110E-0010 -0.45286E-0008
  0.77068E+0004 -0.29496E+0004 -0.30448E-0008  0.27372E-0009 -0.39110E-0008
  0.77500E+0004 -0.29493E+0004 -0.24922E-0008  0.39970E-0009 -0.34839E-0008
  0.75000E+0004 -0.29190E+0004 -0.43376E-0008 -0.12662E-0009 -0.45827E-0008
  0.75432E+0004 -0.29185E+0004 -0.40069E-0008 -0.42458E-0010 -0.44004E-0008
  0.76250E+0004 -0.29176E+0004 -0.31955E-0008  0.14924E-0009 -0.38568E-0008
  0.77068E+0004 -0.29166E+0004 -0.21713E-0008  0.37131E-0009 -0.30660E-0008
  0.77500E+0004 -0.29161E+0004 -0.15624E-0008  0.49401E-0009 -0.25601E-0008
  0.75000E+0004 -0.29021E+0004 -0.40287E-0008 -0.75266E-0010 -0.43523E-0008
  0.75432E+0004 -0.29015E+0004 -0.36494E-0008  0.11884E-0010 -0.41120E-0008
  0.76250E+0004 -0.29004E+0004 -0.27586E-0008  0.20638E-0009 -0.34684E-0008
  0.77068E+0004 -0.28992E+0004 -0.16750E-0008  0.42771E-0009 -0.25948E-0008
  0.77500E+0004 -0.28986E+0004 -0.10434E-0008  0.54867E-0009 -0.20534E-0008
  0.77500E+0004 -0.30000E+0004 -0.37167E-0008  0.28152E-0009 -0.47440E-0008
  0.77932E+0004 -0.30000E+0004 -0.32218E-0008  0.41463E-0009 -0.43849E-0008
  0.78750E+0004 -0.30000E+0004 -0.21675E-0008  0.65368E-0009 -0.35249E-0008
  0.79568E+0004 -0.30000E+0004 -0.10275E-0008  0.84477E-0009 -0.24788E-0008
  0.80000E+0004 -0.30000E+0004 -0.41985E-0009  0.91514E-0009 -0.18757E-0008
  0.77500E+0004 -0.29825E+0004 -0.33250E-0008  0.31875E-0009 -0.43340E-0008
  0.77932E+0004 -0.29824E+0004 -0.27905E-0008  0.44903E-0009 -0.39261E-0008
  0.78750E+0004 -0.29822E+0004 -0.16694E-0008  0.68211E-0009 -0.29833E-0008
  0.79568E+0004 -0.29819E+0004 -0.47349E-0009  0.86707E-0009 -0.18676E-0008
  0.80000E+0004 -0.29818E+0004  0.15936E-0009  0.93486E-0009 -0.12339E-0008
  0.77500E+0004 -0.29493E+0004 -0.24922E-0008  0.39970E-0009 -0.34839E-0008
  0.77932E+0004 -0.29490E+0004 -0.18933E-0008  0.52526E-0009 -0.29918E-0008
  0.78750E+0004 -0.29483E+0004 -0.67018E-0009  0.74731E-0009 -0.19119E-0008
  0.79568E+0004 -0.29477E+0004  0.60284E-0009  0.92077E-0009 -0.68911E-0009
  0.80000E+0004 -0.29474E+0004  0.12671E-0008  0.98331E-0009 -0.11294E-0010
  0.77500E+0004 -0.29161E+0004 -0.15624E-0008  0.49401E-0009 -0.25601E-0008
  0.77932E+0004 -0.29155E+0004 -0.91605E-0009  0.61511E-0009 -0.19982E-0008
  0.78750E+0004 -0.29145E+0004  0.37137E-0009  0.82630E-0009 -0.81350E-0009
  0.79568E+0004 -0.29135E+0004  0.16787E-0008  0.98814E-0009  0.47825E-0009
  0.80000E+0004 -0.29129E+0004  0.23505E-0008  0.10452E-0008  0.11786E-0008
  0.77500E+0004 -0.28986E+0004 -0.10434E-0008  0.54867E-0009 -0.20534E-0008
  0.77932E+0004 -0.28979E+0004 -0.37989E-0009  0.66742E-0009 -0.14616E-0008
  0.78750E+0004 -0.28967E+0004  0.92456E-0009  0.87282E-0009 -0.23700E-0009
  0.79568E+0004 -0.28954E+0004  0.22311E-0008  0.10284E-0008  0.10738E-0008
  0.80000E+0004 -0.28947E+0004  0.28966E-0008  0.10824E-0008  0.17764E-0008
  0.80000E+0004 -0.30000E+0004 -0.41985E-0009  0.91514E-0009 -0.18757E-0008
  0.80432E+0004 -0.30000E+0004  0.17686E-0009  0.95974E-0009 -0.12520E-0008
  0.81250E+0004 -0.30000E+0004  0.12381E-0008  0.96369E-0009 -0.56158E-0010
  0.82068E+0004 -0.30000E+0004  0.21557E-0008  0.85804E-0009  0.10907E-0008
  0.82500E+0004 -0.30000E+0004  0.25659E-0008  0.76059E-0009  0.16509E-0008
  0.80000E+0004 -0.29818E+0004  0.15936E-0009  0.93486E-0009 -0.12339E-0008
  0.80432E+0004 -0.29817E+0004  0.77854E-0009  0.97700E-0009 -0.58287E-0009
  0.81250E+0004 -0.29815E+0004  0.18743E-0008  0.97873E-0009  0.65325E-0009
  0.82068E+0004 -0.29812E+0004  0.28143E-0008  0.87365E-0009  0.18253E-0008
  0.82500E+0004 -0.29811E+0004  0.32307E-0008  0.77749E-0009  0.23923E-0008
  0.80000E+0004 -0.29474E+0004  0.12671E-0008  0.98331E-0009 -0.11294E-0010
  0.80432E+0004 -0.29470E+0004  0.19123E-0008  0.10209E-0008  0.67661E-0009
  0.81250E+0004 -0.29463E+0004  0.30419E-0008  0.10179E-0008  0.19602E-0008
  0.82068E+0004 -0.29456E+0004  0.39954E-0008  0.91316E-0009  0.31523E-0008
  0.82500E+0004 -0.29453E+0004  0.44096E-0008  0.81930E-0009  0.37185E-0008
  0.80000E+0004 -0.29129E+0004  0.23505E-0008  0.10452E-0008  0.11786E-0008
  0.80432E+0004 -0.29123E+0004  0.29975E-0008  0.10781E-0008  0.18811E-0008
  0.81250E+0004 -0.29112E+0004  0.41156E-0008  0.10696E-0008  0.31700E-0008
  0.82068E+0004 -0.29101E+0004  0.50408E-0008  0.96415E-0009  0.43424E-0008
  0.82500E+0004 -0.29095E+0004  0.54335E-0008  0.87214E-0009  0.48890E-0008
  0.80000E+0004 -0.28947E+0004  0.28966E-0008  0.10824E-0008  0.17764E-0008
  0.80432E+0004 -0.28940E+0004  0.35342E-0008  0.11126E-0008  0.24767E-0008
  0.81250E+0004 -0.28927E+0004  0.46269E-0008  0.11008E-0008  0.37501E-0008
  0.82068E+0004 -0.28913E+0004  0.55194E-0008  0.99464E-0009  0.48953E-0008
  0.82500E+0004 -0.28906E+0004  0.58925E-0008  0.90337E-0009  0.54237E-0008
  0.82500E+0004 -0.30000E+0004  0.25659E-0008  0.76059E-0009  0.16509E-0008
  0.82932E+0004 -0.30000E+0004  0.29200E-0008  0.63710E-0009  0.21697E-0008
  0.83750E+0004 -0.30000E+0004  0.34335E-0008  0.34794E-0009  0.30154E-0008
  0.84568E+0004 -0.30000E+0004  0.37527E-0008  0.14239E-0010  0.36664E-0008
  0.85000E+0004 -0.30000E+0004  0.38544E-0008 -0.16700E-0009  0.39335E-0008
  0.82500E+0004 -0.29811E+0004  0.32307E-0008  0.77749E-0009  0.23923E-0008
  0.82932E+0004 -0.29810E+0004  0.35860E-0008  0.65606E-0009  0.29126E-0008
  0.83750E+0004 -0.29808E+0004  0.40867E-0008  0.37164E-0009  0.37463E-0008
  0.84568E+0004 -0.29806E+0004  0.43695E-0008  0.42428E-0010  0.43638E-0008
  0.85000E+0004 -0.29805E+0004  0.44407E-0008 -0.13730E-0009  0.46033E-0008
  0.82500E+0004 -0.29453E+0004  0.44096E-0008  0.81930E-0009  0.37185E-0008
  0.82932E+0004 -0.29450E+0004  0.47550E-0008  0.70118E-0009  0.42295E-0008
  0.83750E+0004 -0.29444E+0004  0.52136E-0008  0.42518E-0009  0.50223E-0008
  0.84568E+0004 -0.29438E+0004  0.54174E-0008  0.10448E-0009  0.55658E-0008
  0.85000E+0004 -0.29435E+0004  0.54292E-0008 -0.71659E-0010  0.57508E-0008
  0.82500E+0004 -0.29095E+0004  0.54335E-0008  0.87214E-0009  0.48890E-0008
  0.82932E+0004 -0.29090E+0004  0.57520E-0008  0.75672E-0009  0.53742E-0008
  0.83750E+0004 -0.29080E+0004  0.61446E-0008  0.48841E-0009  0.61022E-0008
  0.84568E+0004 -0.29070E+0004  0.62577E-0008  0.17616E-0009  0.65590E-0008
  0.85000E+0004 -0.29064E+0004  0.62093E-0008  0.39689E-0011  0.66882E-0008
  0.82500E+0004 -0.28906E+0004  0.58925E-0008  0.90337E-0009  0.54237E-0008
  0.82932E+0004 -0.28900E+0004  0.61899E-0008  0.78914E-0009  0.58885E-0008
  0.83750E+0004 -0.28887E+0004  0.65379E-0008  0.52456E-0009  0.65728E-0008
  0.84568E+0004 -0.28875E+0004  0.65990E-0008  0.21670E-0009  0.69795E-0008
  0.85000E+0004 -0.28869E+0004  0.65190E-0008  0.46684E-0010  0.70789E-0008
  0.85000E+0004 -0.30000E+0004  0.38544E-0008 -0.16700E-0009  0.39335E-0008
  0.85432E+0004 -0.30000E+0004  0.39192E-0008 -0.34718E-0009  0.41552E-0008
  0.86250E+0004 -0.30000E+0004  0.39737E-0008 -0.66618E-0009  0.44770E-0008
  0.87068E+0004 -0.30000E+0004  0.39909E-0008 -0.94323E-0009  0.47292E-0008
  0.87500E+0004 -0.30000E+0004  0.40050E-0008 -0.10693E-0008  0.48587E-0008
  0.85000E+0004 -0.29805E+0004  0.44407E-0008 -0.13730E-0009  0.46033E-0008
  0.85432E+0004 -0.29804E+0004  0.44658E-0008 -0.31627E-0009  0.47886E-0008
  0.86250E+0004 -0.29803E+0004  0.44210E-0008 -0.63599E-0009  0.50196E-0008
  0.87068E+0004 -0.29801E+0004  0.43093E-0008 -0.91738E-0009  0.51522E-0008
  0.87500E+0004 -0.29800E+0004  0.42451E-0008 -0.10469E-0008  0.52076E-0008
  0.85000E+0004 -0.29435E+0004  0.54292E-0008 -0.71659E-0010  0.57508E-0008
  0.85432E+0004 -0.29432E+0004  0.53802E-0008 -0.24819E-0009  0.58685E-0008
  0.86250E+0004 -0.29428E+0004  0.51561E-0008 -0.56761E-0009  0.59371E-0008
  0.87068E+0004 -0.29424E+0004  0.48148E-0008 -0.85448E-0009  0.58606E-0008
  0.87500E+0004 -0.29422E+0004  0.46113E-0008 -0.98900E-0009  0.57874E-0008
  0.85000E+0004 -0.29064E+0004  0.62093E-0008  0.39689E-0011  0.66882E-0008
  0.85432E+0004 -0.29061E+0004  0.60900E-0008 -0.16954E-0009  0.67414E-0008
  0.86250E+0004 -0.29054E+0004  0.57029E-0008 -0.48663E-0009  0.66633E-0008
  0.87068E+0004 -0.29047E+0004  0.51577E-0008 -0.77591E-0009  0.64043E-0008
  0.87500E+0004 -0.29043E+0004  0.48307E-0008 -0.91363E-0009  0.62198E-0008
  0.85000E+0004 -0.28869E+0004  0.65190E-0008  0.46684E-0010  0.70789E-0008
  0.85432E+0004 -0.28865E+0004  0.63647E-0008 -0.12502E-0009  0.71000E-0008
  0.86250E+0004 -0.28856E+0004  0.58997E-0008 -0.44018E-0009  0.69520E-0008
  0.87068E+0004 -0.28848E+0004  0.52595E-0008 -0.72962E-0009  0.66086E-0008
  0.87500E+0004 -0.28844E+0004  0.48752E-0008 -0.86834E-0009  0.63730E-0008
  0.87500E+0004 -0.30000E+0004  0.40050E-0008 -0.10693E-0008  0.48587E-0008
  0.87932E+0004 -0.30000E+0004  0.40305E-0008 -0.11831E-0008  0.49975E-0008
  0.88750E+0004 -0.30000E+0004  0.41241E-0008 -0.13664E-0008  0.53070E-0008
  0.89568E+0004 -0.30000E+0004  0.42752E-0008 -0.15180E-0008  0.56793E-0008
  0.90000E+0004 -0.30000E+0004  0.43692E-0008 -0.15880E-0008  0.58894E-0008
  0.87500E+0004 -0.29800E+0004  0.42451E-0008 -0.10469E-0008  0.52076E-0008
  0.87932E+0004 -0.29800E+0004  0.41870E-0008 -0.11647E-0008  0.52662E-0008
  0.88750E+0004 -0.29799E+0004  0.41159E-0008 -0.13563E-0008  0.54132E-0008
  0.89568E+0004 -0.29798E+0004  0.41085E-0008 -0.15154E-0008  0.56240E-0008
  0.90000E+0004 -0.29797E+0004  0.41275E-0008 -0.15883E-0008  0.57553E-0008
  0.87500E+0004 -0.29422E+0004  0.46113E-0008 -0.98900E-0009  0.57874E-0008
  0.87932E+0004 -0.29420E+0004  0.44044E-0008 -0.11128E-0008  0.57067E-0008
  0.88750E+0004 -0.29417E+0004  0.40363E-0008 -0.13173E-0008  0.55698E-0008
  0.89568E+0004 -0.29414E+0004  0.37369E-0008 -0.14889E-0008  0.54940E-0008
  0.90000E+0004 -0.29412E+0004  0.36148E-0008 -0.15676E-0008  0.54840E-0008
  0.87500E+0004 -0.29043E+0004  0.48307E-0008 -0.91363E-0009  0.62198E-0008
  0.87932E+0004 -0.29041E+0004  0.44914E-0008 -0.10415E-0008  0.60184E-0008
  0.88750E+0004 -0.29035E+0004  0.38550E-0008 -0.12555E-0008  0.56331E-0008
  0.89568E+0004 -0.29030E+0004  0.32841E-0008 -0.14370E-0008  0.53009E-0008
  0.90000E+0004 -0.29028E+0004  0.30267E-0008 -0.15208E-0008  0.51618E-0008
  0.87500E+0004 -0.28844E+0004  0.48752E-0008 -0.86834E-0009  0.63730E-0008
  0.87932E+0004 -0.28840E+0004  0.44741E-0008 -0.99758E-0009  0.61161E-0008
  0.88750E+0004 -0.28834E+0004  0.37109E-0008 -0.12154E-0008  0.56153E-0008
  0.89568E+0004 -0.28828E+0004  0.30085E-0008 -0.14011E-0008  0.51613E-0008
  0.90000E+0004 -0.28825E+0004  0.26838E-0008 -0.14871E-0008  0.49596E-0008
  0.90000E+0004 -0.30000E+0004  0.43692E-0008 -0.15880E-0008  0.58894E-0008
  0.90432E+0004 -0.30000E+0004  0.44637E-0008 -0.16502E-0008  0.60941E-0008
  0.91250E+0004 -0.30000E+0004  0.46112E-0008 -0.17471E-0008  0.64181E-0008
  0.92068E+0004 -0.30000E+0004  0.46633E-0008 -0.18023E-0008  0.65689E-0008
  0.92500E+0004 -0.30000E+0004  0.46338E-0008 -0.18087E-0008  0.65478E-0008
  0.90000E+0004 -0.29797E+0004  0.41275E-0008 -0.15883E-0008  0.57553E-0008
  0.90432E+0004 -0.29796E+0004  0.41563E-0008 -0.16537E-0008  0.58902E-0008
  0.91250E+0004 -0.29795E+0004  0.42124E-0008 -0.17549E-0008  0.61147E-0008
  0.92068E+0004 -0.29794E+0004  0.42226E-0008 -0.18148E-0008  0.62191E-0008
  0.92500E+0004 -0.29794E+0004  0.41908E-0008 -0.18245E-0008  0.61962E-0008
  0.90000E+0004 -0.29412E+0004  0.36148E-0008 -0.15676E-0008  0.54840E-0008
  0.90432E+0004 -0.29411E+0004  0.35176E-0008 -0.16383E-0008  0.54918E-0008
  0.91250E+0004 -0.29408E+0004  0.33907E-0008 -0.17484E-0008  0.55307E-0008
  0.92068E+0004 -0.29404E+0004  0.33065E-0008 -0.18185E-0008  0.55435E-0008
  0.92500E+0004 -0.29403E+0004  0.32623E-0008 -0.18352E-0008  0.55136E-0008
  0.90000E+0004 -0.29028E+0004  0.30267E-0008 -0.15208E-0008  0.51618E-0008
  0.90432E+0004 -0.29025E+0004  0.28057E-0008 -0.15963E-0008  0.50512E-0008
  0.91250E+0004 -0.29020E+0004  0.24901E-0008 -0.17155E-0008  0.49119E-0008
  0.92068E+0004 -0.29014E+0004  0.22965E-0008 -0.17965E-0008  0.48303E-0008
  0.92500E+0004 -0.29012E+0004  0.22307E-0008 -0.18205E-0008  0.47894E-0008
  0.90000E+0004 -0.28825E+0004  0.26838E-0008 -0.14871E-0008  0.49596E-0008
  0.90432E+0004 -0.28821E+0004  0.24001E-0008 -0.15648E-0008  0.47908E-0008
  0.91250E+0004 -0.28815E+0004  0.19853E-0008 -0.16886E-0008  0.45614E-0008
  0.92068E+0004 -0.28809E+0004  0.17298E-0008 -0.17751E-0008  0.44292E-0008
  0.92500E+0004 -0.28805E+0004  0.16492E-0008 -0.18030E-0008  0.43807E-0008
  0.92500E+0004 -0.30000E+0004  0.46338E-0008 -0.18087E-0008  0.65478E-0008
  0.92932E+0004 -0.30000E+0004  0.45589E-0008 -0.17945E-0008  0.64458E-0008
  0.93750E+0004 -0.30000E+0004  0.42889E-0008 -0.17078E-0008  0.60282E-0008
  0.94568E+0004 -0.30000E+0004  0.38749E-0008 -0.15406E-0008  0.53587E-0008
  0.95000E+0004 -0.30000E+0004  0.36173E-0008 -0.14250E-0008  0.49396E-0008
  0.92500E+0004 -0.29794E+0004  0.41908E-0008 -0.18245E-0008  0.61962E-0008
  0.92932E+0004 -0.29793E+0004  0.41256E-0008 -0.18149E-0008  0.61067E-0008
  0.93750E+0004 -0.29792E+0004  0.38993E-0008 -0.17408E-0008  0.57445E-0008
  0.94568E+0004 -0.29791E+0004  0.35448E-0008 -0.15917E-0008  0.51519E-0008
  0.95000E+0004 -0.29791E+0004  0.33182E-0008 -0.14874E-0008  0.47736E-0008
  0.92500E+0004 -0.29403E+0004  0.32623E-0008 -0.18352E-0008  0.55136E-0008
  0.92932E+0004 -0.29401E+0004  0.32094E-0008 -0.18347E-0008  0.54451E-0008
  0.93750E+0004 -0.29398E+0004  0.30605E-0008 -0.17842E-0008  0.51847E-0008
  0.94568E+0004 -0.29396E+0004  0.28266E-0008 -0.16674E-0008  0.47432E-0008
  0.95000E+0004 -0.29394E+0004  0.26683E-0008 -0.15829E-0008  0.44482E-0008
  0.92500E+0004 -0.29012E+0004  0.22307E-0008 -0.18205E-0008  0.47894E-0008
  0.92932E+0004 -0.29009E+0004  0.21815E-0008 -0.18292E-0008  0.47376E-0008
  0.93750E+0004 -0.29005E+0004  0.20998E-0008 -0.18012E-0008  0.45733E-0008
  0.94568E+0004 -0.29000E+0004  0.19901E-0008 -0.17140E-0008  0.42859E-0008
  0.95000E+0004 -0.28998E+0004  0.19083E-0008 -0.16469E-0008  0.40799E-0008
  0.92500E+0004 -0.28805E+0004  0.16492E-0008 -0.18030E-0008  0.43807E-0008
  0.92932E+0004 -0.28802E+0004  0.15984E-0008 -0.18163E-0008  0.43356E-0008
  0.93750E+0004 -0.28797E+0004  0.15468E-0008 -0.17995E-0008  0.42184E-0008
  0.94568E+0004 -0.28792E+0004  0.15012E-0008 -0.17266E-0008  0.40114E-0008
  0.95000E+0004 -0.28789E+0004  0.14613E-0008 -0.16678E-0008  0.38537E-0008
  0.95000E+0004 -0.30000E+0004  0.36173E-0008 -0.14250E-0008  0.49396E-0008
  0.95432E+0004 -0.30000E+0004  0.33464E-0008 -0.12957E-0008  0.45007E-0008
  0.96250E+0004 -0.30000E+0004  0.28391E-0008 -0.10363E-0008  0.36990E-0008
  0.97068E+0004 -0.30000E+0004  0.23950E-0008 -0.79933E-0009  0.30499E-0008
  0.97500E+0004 -0.30000E+0004  0.22007E-0008 -0.70030E-0009  0.28023E-0008
  0.95000E+0004 -0.29791E+0004  0.33182E-0008 -0.14874E-0008  0.47736E-0008
  0.95432E+0004 -0.29791E+0004  0.30750E-0008 -0.13700E-0008  0.43711E-0008
  0.96250E+0004 -0.29790E+0004  0.26042E-0008 -0.11328E-0008  0.36164E-0008
  0.97068E+0004 -0.29790E+0004  0.21739E-0008 -0.91332E-0009  0.29794E-0008
  0.97500E+0004 -0.29790E+0004  0.19803E-0008 -0.82017E-0009  0.27260E-0008
  0.95000E+0004 -0.29394E+0004  0.26683E-0008 -0.15829E-0008  0.44482E-0008
  0.95432E+0004 -0.29394E+0004  0.24911E-0008 -0.14862E-0008  0.41233E-0008
  0.96250E+0004 -0.29393E+0004  0.21207E-0008 -0.12867E-0008  0.34769E-0008
  0.97068E+0004 -0.29392E+0004  0.17491E-0008 -0.10967E-0008  0.28813E-0008
  0.97500E+0004 -0.29392E+0004  0.15711E-0008 -0.10132E-0008  0.26226E-0008
  0.95000E+0004 -0.28998E+0004  0.19083E-0008 -0.16469E-0008  0.40799E-0008
  0.95432E+0004 -0.28997E+0004  0.18100E-0008 -0.15686E-0008  0.38421E-0008
  0.96250E+0004 -0.28996E+0004  0.15734E-0008 -0.14017E-0008  0.33273E-0008
  0.97068E+0004 -0.28994E+0004  0.12981E-0008 -0.12369E-0008  0.27977E-0008
  0.97500E+0004 -0.28994E+0004  0.11536E-0008 -0.11614E-0008  0.25439E-0008
  0.95000E+0004 -0.28789E+0004  0.14613E-0008 -0.16678E-0008  0.38537E-0008
  0.95432E+0004 -0.28788E+0004  0.14079E-0008 -0.15981E-0008  0.36645E-0008
  0.96250E+0004 -0.28786E+0004  0.12522E-0008 -0.14466E-0008  0.32273E-0008
  0.97068E+0004 -0.28784E+0004  0.10404E-0008 -0.12935E-0008  0.27426E-0008
  0.97500E+0004 -0.28783E+0004  0.92022E-0009 -0.12216E-0008  0.24963E-0008
  0.97500E+0004 -0.30000E+0004  0.22007E-0008 -0.70030E-0009  0.28023E-0008
  0.97932E+0004 -0.30000E+0004  0.20357E-0008 -0.62696E-0009  0.26266E-0008
  0.98750E+0004 -0.30000E+0004  0.17883E-0008 -0.57434E-0009  0.24754E-0008
  0.99568E+0004 -0.30000E+0004  0.15789E-0008 -0.64308E-0009  0.24885E-0008
  0.10000E+0005 -0.30000E+0004  0.14589E-0008 -0.72579E-0009  0.25193E-0008
  0.97500E+0004 -0.29790E+0004  0.19803E-0008 -0.82017E-0009  0.27260E-0008
  0.97932E+0004 -0.29790E+0004  0.18143E-0008 -0.74939E-0009  0.25383E-0008
  0.98750E+0004 -0.29791E+0004  0.15695E-0008 -0.69278E-0009  0.23611E-0008
  0.99568E+0004 -0.29792E+0004  0.13823E-0008 -0.74672E-0009  0.23630E-0008
  0.10000E+0005 -0.29792E+0004  0.12858E-0008 -0.81864E-0009  0.24010E-0008
  0.97500E+0004 -0.29392E+0004  0.15711E-0008 -0.10132E-0008  0.26226E-0008
  0.97932E+0004 -0.29393E+0004  0.14147E-0008 -0.94676E-0009  0.24154E-0008
  0.98750E+0004 -0.29395E+0004  0.11849E-0008 -0.88313E-0009  0.21826E-0008
  0.99568E+0004 -0.29397E+0004  0.10352E-0008 -0.91184E-0009  0.21422E-0008
  0.10000E+0005 -0.29399E+0004  0.97683E-0009 -0.96468E-0009  0.21778E-0008
  0.97500E+0004 -0.28994E+0004  0.11536E-0008 -0.11614E-0008  0.25439E-0008
  0.97932E+0004 -0.28995E+0004  0.10218E-0008 -0.10987E-0008  0.23243E-0008
  0.98750E+0004 -0.28999E+0004  0.82311E-0009 -0.10288E-0008  0.20363E-0008
  0.99568E+0004 -0.29003E+0004  0.71003E-0009 -0.10355E-0008  0.19364E-0008
  0.10000E+0005 -0.29005E+0004  0.68349E-0009 -0.10715E-0008  0.19544E-0008
  0.97500E+0004 -0.28783E+0004  0.92022E-0009 -0.12216E-0008  0.24963E-0008
  0.97932E+0004 -0.28786E+0004  0.80740E-0009 -0.11607E-0008  0.22744E-0008
  0.98750E+0004 -0.28790E+0004  0.63259E-0009 -0.10878E-0008  0.19607E-0008
  0.99568E+0004 -0.28795E+0004  0.54017E-0009 -0.10839E-0008  0.18267E-0008
  0.10000E+0005 -0.28797E+0004  0.52893E-0009 -0.11118E-0008  0.18315E-0008
  0.10000E+0005 -0.30000E+0004  0.14589E-0008 -0.72579E-0009  0.25193E-0008
  0.10043E+0005 -0.30000E+0004  0.13194E-0008 -0.83679E-0009  0.25437E-0008
  0.10125E+0005 -0.30000E+0004  0.97307E-0009 -0.11056E-0008  0.25106E-0008
  0.10207E+0005 -0.30000E+0004  0.51206E-0009 -0.14209E-0008  0.23367E-0008
  0.10250E+0005 -0.30000E+0004  0.23450E-0009 -0.15941E-0008  0.21944E-0008
  0.10000E+0005 -0.29792E+0004  0.12858E-0008 -0.81864E-0009  0.24010E-0008
  0.10043E+0005 -0.29793E+0004  0.11787E-0008 -0.91646E-0009  0.24424E-0008
  0.10125E+0005 -0.29795E+0004  0.91320E-0009 -0.11600E-0008  0.24706E-0008
  0.10207E+0005 -0.29797E+0004  0.54362E-0009 -0.14528E-0008  0.23819E-0008
  0.10250E+0005 -0.29798E+0004  0.31101E-0009 -0.16166E-0008  0.22867E-0008
  0.10000E+0005 -0.29399E+0004  0.97683E-0009 -0.96468E-0009  0.21778E-0008
  0.10043E+0005 -0.29401E+0004  0.92304E-0009 -0.10405E-0008  0.22352E-0008
  0.10125E+0005 -0.29407E+0004  0.79669E-0009 -0.12402E-0008  0.23494E-0008
  0.10207E+0005 -0.29412E+0004  0.59544E-0009 -0.14928E-0008  0.24015E-0008
  0.10250E+0005 -0.29415E+0004  0.45100E-0009 -0.16391E-0008  0.23902E-0008
  0.10000E+0005 -0.29005E+0004  0.68349E-0009 -0.10715E-0008  0.19544E-0008
  0.10043E+0005 -0.29010E+0004  0.67464E-0009 -0.11280E-0008  0.20107E-0008
  0.10125E+0005 -0.29018E+0004  0.67141E-0009 -0.12886E-0008  0.21773E-0008
  0.10207E+0005 -0.29027E+0004  0.63128E-0009 -0.15041E-0008  0.23452E-0008
  0.10250E+0005 -0.29032E+0004  0.57723E-0009 -0.16336E-0008  0.24107E-0008
  0.10000E+0005 -0.28797E+0004  0.52893E-0009 -0.11118E-0008  0.18315E-0008
  0.10043E+0005 -0.28803E+0004  0.54128E-0009 -0.11591E-0008  0.18821E-0008
  0.10125E+0005 -0.28813E+0004  0.59745E-0009 -0.13007E-0008  0.20658E-0008
  0.10207E+0005 -0.28824E+0004  0.63915E-0009 -0.14978E-0008  0.22860E-0008
  0.10250E+0005 -0.28829E+0004  0.63323E-0009 -0.16188E-0008  0.23895E-0008
  0.10250E+0005 -0.30000E+0004  0.23450E-0009 -0.15941E-0008  0.21944E-0008
  0.10293E+0005 -0.30000E+0004 -0.51183E-0010 -0.17677E-0008  0.20358E-0008
  0.10375E+0005 -0.30000E+0004 -0.55409E-0009 -0.20841E-0008  0.17614E-0008
  0.10457E+0005 -0.30000E+0004 -0.89897E-0009 -0.23740E-0008  0.16565E-0008
  0.10500E+0005 -0.30000E+0004 -0.97745E-0009 -0.25128E-0008  0.17177E-0008
  0.10250E+0005 -0.29798E+0004  0.31101E-0009 -0.16166E-0008  0.22867E-0008
  0.10293E+0005 -0.29799E+0004  0.63875E-0010 -0.17823E-0008  0.21711E-0008
  0.10375E+0005 -0.29800E+0004 -0.39384E-0009 -0.20896E-0008  0.19555E-0008
  0.10457E+0005 -0.29802E+0004 -0.73692E-0009 -0.23764E-0008  0.18678E-0008
  0.10500E+0005 -0.29802E+0004 -0.83083E-0009 -0.25153E-0008  0.19210E-0008
  0.10250E+0005 -0.29415E+0004  0.45100E-0009 -0.16391E-0008  0.23902E-0008
  0.10293E+0005 -0.29417E+0004  0.28329E-0009 -0.17902E-0008  0.23550E-0008
  0.10375E+0005 -0.29421E+0004 -0.68058E-0010 -0.20790E-0008  0.22587E-0008
  0.10457E+0005 -0.29425E+0004 -0.38347E-0009 -0.23573E-0008  0.22177E-0008
  0.10500E+0005 -0.29428E+0004 -0.49588E-0009 -0.24949E-0008  0.22626E-0008
  0.10250E+0005 -0.29032E+0004  0.57723E-0009 -0.16336E-0008  0.24107E-0008
  0.10293E+0005 -0.29035E+0004  0.49587E-0009 -0.17701E-0008  0.24537E-0008
  0.10375E+0005 -0.29042E+0004  0.27499E-0009 -0.20389E-0008  0.24847E-0008
  0.10457E+0005 -0.29049E+0004  0.17985E-0010 -0.23062E-0008  0.25076E-0008
  0.10500E+0005 -0.29053E+0004 -0.98334E-0010 -0.24409E-0008  0.25532E-0008
  0.10250E+0005 -0.28829E+0004  0.63323E-0009 -0.16188E-0008  0.23895E-0008
  0.10293E+0005 -0.28834E+0004  0.59951E-0009 -0.17477E-0008  0.24727E-0008
  0.10375E+0005 -0.28842E+0004  0.45597E-0009 -0.20055E-0008  0.25736E-0008
  0.10457E+0005 -0.28851E+0004  0.24173E-0009 -0.22660E-0008  0.26368E-0008
  0.10500E+0005 -0.28855E+0004  0.12950E-0009 -0.23988E-0008  0.26864E-0008
  0.10500E+0005 -0.30000E+0004 -0.97745E-0009 -0.25128E-0008  0.17177E-0008
  0.10543E+0005 -0.30000E+0004 -0.96956E-0009 -0.26400E-0008  0.18752E-0008
  0.10625E+0005 -0.30000E+0004 -0.70214E-0009 -0.28433E-0008  0.24460E-0008
  0.10707E+0005 -0.30000E+0004 -0.13683E-0009 -0.29839E-0008  0.33069E-0008
  0.10750E+0005 -0.30000E+0004  0.24798E-0009 -0.30273E-0008  0.38262E-0008
  0.10500E+0005 -0.29802E+0004 -0.83083E-0009 -0.25153E-0008  0.19210E-0008
  0.10543E+0005 -0.29803E+0004 -0.84635E-0009 -0.26432E-0008  0.20616E-0008
  0.10625E+0005 -0.29804E+0004 -0.63312E-0009 -0.28489E-0008  0.25892E-0008
  0.10707E+0005 -0.29806E+0004 -0.11032E-0009 -0.29929E-0008  0.34190E-0008
  0.10750E+0005 -0.29806E+0004  0.26564E-0009 -0.30388E-0008  0.39370E-0008
  0.10500E+0005 -0.29428E+0004 -0.49588E-0009 -0.24949E-0008  0.22626E-0008
  0.10543E+0005 -0.29430E+0004 -0.54885E-0009 -0.26229E-0008  0.23757E-0008
  0.10625E+0005 -0.29434E+0004 -0.43875E-0009 -0.28318E-0008  0.28191E-0008
  0.10707E+0005 -0.29437E+0004 -0.17610E-0010 -0.29819E-0008  0.35712E-0008
  0.10750E+0005 -0.29439E+0004  0.32357E-0009 -0.30327E-0008  0.40715E-0008
  0.10500E+0005 -0.29053E+0004 -0.98334E-0010 -0.24409E-0008  0.25532E-0008
  0.10543E+0005 -0.29056E+0004 -0.17797E-0009 -0.25677E-0008  0.26447E-0008
  0.10625E+0005 -0.29063E+0004 -0.16652E-0009 -0.27780E-0008  0.30027E-0008
  0.10707E+0005 -0.29069E+0004  0.13158E-0009 -0.29339E-0008  0.36542E-0008
  0.10750E+0005 -0.29072E+0004  0.41680E-0009 -0.29897E-0008  0.41170E-0008
  0.10500E+0005 -0.28855E+0004  0.12950E-0009 -0.23988E-0008  0.26864E-0008
  0.10543E+0005 -0.28859E+0004  0.40879E-0010 -0.25244E-0008  0.27694E-0008
  0.10625E+0005 -0.28867E+0004  0.43123E-0011 -0.27349E-0008  0.30830E-0008
  0.10707E+0005 -0.28875E+0004  0.23175E-0009 -0.28935E-0008  0.36738E-0008
  0.10750E+0005 -0.28879E+0004  0.48024E-0009 -0.29519E-0008  0.41090E-0008
  0.10750E+0005 -0.30000E+0004  0.24798E-0009 -0.30273E-0008  0.38262E-0008
  0.10793E+0005 -0.30000E+0004  0.66477E-0009 -0.30472E-0008  0.43519E-0008
  0.10875E+0005 -0.30000E+0004  0.14531E-0008 -0.30177E-0008  0.52529E-0008
  0.10957E+0005 -0.30000E+0004  0.20997E-0008 -0.29089E-0008  0.58747E-0008
  0.11000E+0005 -0.30000E+0004  0.23356E-0008 -0.28283E-0008  0.60461E-0008
  0.10750E+0005 -0.29806E+0004  0.26564E-0009 -0.30388E-0008  0.39370E-0008
  0.10793E+0005 -0.29807E+0004  0.68703E-0009 -0.30614E-0008  0.44763E-0008
  0.10875E+0005 -0.29809E+0004  0.15242E-0008 -0.30396E-0008  0.54486E-0008
  0.10957E+0005 -0.29810E+0004  0.22685E-0008 -0.29419E-0008  0.61956E-0008
  0.11000E+0005 -0.29811E+0004  0.25701E-0008 -0.28681E-0008  0.64474E-0008
  0.10750E+0005 -0.29439E+0004  0.32357E-0009 -0.30327E-0008  0.40715E-0008
  0.10793E+0005 -0.29442E+0004  0.73175E-0009 -0.30612E-0008  0.46187E-0008
  0.10875E+0005 -0.29446E+0004  0.16174E-0008 -0.30553E-0008  0.56918E-0008
  0.10957E+0005 -0.29451E+0004  0.25092E-0008 -0.29793E-0008  0.66504E-0008
  0.11000E+0005 -0.29453E+0004  0.29221E-0008 -0.29189E-0008  0.70487E-0008
  0.10750E+0005 -0.29072E+0004  0.41680E-0009 -0.29897E-0008  0.41170E-0008
  0.10793E+0005 -0.29076E+0004  0.78509E-0009 -0.30246E-0008  0.46478E-0008
  0.10875E+0005 -0.29084E+0004  0.16614E-0008 -0.30356E-0008  0.57716E-0008
  0.10957E+0005 -0.29091E+0004  0.26462E-0008 -0.29818E-0008  0.68987E-0008
  0.11000E+0005 -0.29095E+0004  0.31479E-0008 -0.29349E-0008  0.74285E-0008
  0.10750E+0005 -0.28879E+0004  0.48024E-0009 -0.29519E-0008  0.41090E-0008
  0.10793E+0005 -0.28883E+0004  0.81782E-0009 -0.29903E-0008  0.46214E-0008
  0.10875E+0005 -0.28892E+0004  0.16665E-0008 -0.30103E-0008  0.57504E-0008
  0.10957E+0005 -0.28901E+0004  0.26769E-0008 -0.29684E-0008  0.69457E-0008
  0.11000E+0005 -0.28906E+0004  0.32147E-0008 -0.29286E-0008  0.75363E-0008
  0.11000E+0005 -0.30000E+0004  0.23356E-0008 -0.28283E-0008  0.60461E-0008
  0.11043E+0005 -0.30000E+0004  0.24801E-0008 -0.27395E-0008  0.60989E-0008
  0.11125E+0005 -0.30000E+0004  0.24776E-0008 -0.25737E-0008  0.58793E-0008
  0.11207E+0005 -0.30000E+0004  0.21113E-0008 -0.24522E-0008  0.52946E-0008
  0.11250E+0005 -0.30000E+0004  0.17828E-0008 -0.24187E-0008  0.48683E-0008
  0.11000E+0005 -0.29811E+0004  0.25701E-0008 -0.28681E-0008  0.64474E-0008
  0.11043E+0005 -0.29812E+0004  0.27862E-0008 -0.27868E-0008  0.65857E-0008
  0.11125E+0005 -0.29813E+0004  0.29223E-0008 -0.26345E-0008  0.65236E-0008
  0.11207E+0005 -0.29815E+0004  0.26819E-0008 -0.25231E-0008  0.60696E-0008
  0.11250E+0005 -0.29816E+0004  0.24108E-0008 -0.24924E-0008  0.56960E-0008
  0.11000E+0005 -0.29453E+0004  0.29221E-0008 -0.29189E-0008  0.70487E-0008
  0.11043E+0005 -0.29455E+0004  0.32658E-0008 -0.28515E-0008  0.73483E-0008
  0.11125E+0005 -0.29460E+0004  0.36649E-0008 -0.27246E-0008  0.76000E-0008
  0.11207E+0005 -0.29464E+0004  0.36808E-0008 -0.26327E-0008  0.74262E-0008
  0.11250E+0005 -0.29467E+0004  0.35317E-0008 -0.26083E-0008  0.71740E-0008
  0.11000E+0005 -0.29095E+0004  0.31479E-0008 -0.29349E-0008  0.74285E-0008
  0.11043E+0005 -0.29099E+0004  0.36029E-0008 -0.28814E-0008  0.78812E-0008
  0.11125E+0005 -0.29106E+0004  0.42534E-0008 -0.27797E-0008  0.84526E-0008
  0.11207E+0005 -0.29114E+0004  0.45373E-0008 -0.27078E-0008  0.85896E-0008
  0.11250E+0005 -0.29118E+0004  0.45228E-0008 -0.26906E-0008  0.84814E-0008
  0.11000E+0005 -0.28906E+0004  0.32147E-0008 -0.29286E-0008  0.75363E-0008
  0.11043E+0005 -0.28911E+0004  0.37199E-0008 -0.28824E-0008  0.80636E-0008
  0.11125E+0005 -0.28920E+0004  0.44938E-0008 -0.27941E-0008  0.88004E-0008
  0.11207E+0005 -0.28929E+0004  0.49191E-0008 -0.27329E-0008  0.91084E-0008
  0.11250E+0005 -0.28934E+0004  0.49787E-0008 -0.27199E-0008  0.90832E-0008
  0.11250E+0005 -0.30000E+0004  0.17828E-0008 -0.24187E-0008  0.48683E-0008
  0.11293E+0005 -0.30000E+0004  0.13717E-0008 -0.24089E-0008  0.43756E-0008
  0.11375E+0005 -0.30000E+0004  0.39812E-0009 -0.24554E-0008  0.32917E-0008
  0.11457E+0005 -0.30000E+0004 -0.78065E-0009 -0.25599E-0008  0.20282E-0008
  0.11500E+0005 -0.30000E+0004 -0.14682E-0008 -0.26220E-0008  0.12871E-0008
  0.11250E+0005 -0.29816E+0004  0.24108E-0008 -0.24924E-0008  0.56960E-0008
  0.11293E+0005 -0.29817E+0004  0.20500E-0008 -0.24843E-0008  0.52451E-0008
  0.11375E+0005 -0.29818E+0004  0.11551E-0008 -0.25286E-0008  0.42136E-0008
  0.11457E+0005 -0.29820E+0004  0.39427E-0010 -0.26269E-0008  0.29809E-0008
  0.11500E+0005 -0.29820E+0004 -0.61818E-0009 -0.26856E-0008  0.22532E-0008
  0.11250E+0005 -0.29467E+0004  0.35317E-0008 -0.26083E-0008  0.71740E-0008
  0.11293E+0005 -0.29469E+0004  0.32812E-0008 -0.26038E-0008  0.68244E-0008
  0.11375E+0005 -0.29474E+0004  0.25623E-0008 -0.26468E-0008  0.59311E-0008
  0.11457E+0005 -0.29478E+0004  0.15886E-0008 -0.27376E-0008  0.47879E-0008
  0.11500E+0005 -0.29480E+0004  0.99727E-0009 -0.27918E-0008  0.40983E-0008
  0.11250E+0005 -0.29118E+0004  0.45228E-0008 -0.26906E-0008  0.84814E-0008
  0.11293E+0005 -0.29122E+0004  0.43979E-0008 -0.26909E-0008  0.82581E-0008
  0.11375E+0005 -0.29129E+0004  0.38858E-0008 -0.27362E-0008  0.75507E-0008
  0.11457E+0005 -0.29136E+0004  0.30814E-0008 -0.28240E-0008  0.65380E-0008
  0.11500E+0005 -0.29140E+0004  0.25684E-0008 -0.28764E-0008  0.59038E-0008
  0.11250E+0005 -0.28934E+0004  0.49787E-0008 -0.27199E-0008  0.90832E-0008
  0.11293E+0005 -0.28938E+0004  0.49247E-0008 -0.27230E-0008  0.89349E-0008
  0.11375E+0005 -0.28947E+0004  0.45319E-0008 -0.27709E-0008  0.83430E-0008
  0.11457E+0005 -0.28956E+0004  0.38268E-0008 -0.28587E-0008  0.74151E-0008
  0.11500E+0005 -0.28960E+0004  0.33597E-0008 -0.29112E-0008  0.68172E-0008
  0.11500E+0005 -0.30000E+0004 -0.14682E-0008 -0.26220E-0008  0.12871E-0008
  0.11543E+0005 -0.30000E+0004 -0.21925E-0008 -0.26772E-0008  0.49044E-0009
  0.11625E+0005 -0.30000E+0004 -0.36440E-0008 -0.27341E-0008 -0.11769E-0008
  0.11707E+0005 -0.30000E+0004 -0.51520E-0008 -0.26914E-0008 -0.30275E-0008
  0.11750E+0005 -0.30000E+0004 -0.59464E-0008 -0.26209E-0008 -0.40522E-0008
  0.11500E+0005 -0.29820E+0004 -0.61818E-0009 -0.26856E-0008  0.22532E-0008
  0.11543E+0005 -0.29821E+0004 -0.13137E-0008 -0.27378E-0008  0.14706E-0008
  0.11625E+0005 -0.29822E+0004 -0.27152E-0008 -0.27934E-0008 -0.16659E-0009
  0.11707E+0005 -0.29824E+0004 -0.41868E-0008 -0.27566E-0008 -0.19889E-0008
  0.11750E+0005 -0.29824E+0004 -0.49718E-0008 -0.26925E-0008 -0.30044E-0008
  0.11500E+0005 -0.29480E+0004  0.99727E-0009 -0.27918E-0008  0.40983E-0008
  0.11543E+0005 -0.29482E+0004  0.36534E-0009 -0.28408E-0008  0.33535E-0008
  0.11625E+0005 -0.29486E+0004 -0.92403E-0009 -0.28972E-0008  0.17922E-0008
  0.11707E+0005 -0.29490E+0004 -0.23026E-0008 -0.28738E-0008  0.45884E-0010
  0.11750E+0005 -0.29492E+0004 -0.30532E-0008 -0.28223E-0008 -0.93711E-0009
  0.11500E+0005 -0.29140E+0004  0.25684E-0008 -0.28764E-0008  0.59038E-0008
  0.11543E+0005 -0.29143E+0004  0.20109E-0008 -0.29248E-0008  0.52118E-0008
  0.11625E+0005 -0.29149E+0004  0.85435E-0009 -0.29861E-0008  0.37512E-0008
  0.11707E+0005 -0.29155E+0004 -0.40390E-0009 -0.29787E-0008  0.21083E-0008
  0.11750E+0005 -0.29159E+0004 -0.11008E-0008 -0.29405E-0008  0.11758E-0008
  0.11500E+0005 -0.28960E+0004  0.33597E-0008 -0.29112E-0008  0.68172E-0008
  0.11543E+0005 -0.28964E+0004  0.28455E-0008 -0.29601E-0008  0.61594E-0008
  0.11625E+0005 -0.28972E+0004  0.17665E-0008 -0.30254E-0008  0.47618E-0008
  0.11707E+0005 -0.28979E+0004  0.58096E-0009 -0.30275E-0008  0.31838E-0008
  0.11750E+0005 -0.28983E+0004 -0.81071E-0010 -0.29966E-0008  0.22845E-0008
  0.11750E+0005 -0.30000E+0004 -0.59464E-0008 -0.26209E-0008 -0.40522E-0008
  0.11793E+0005 -0.30000E+0004 -0.67228E-0008 -0.25173E-0008 -0.50864E-0008
  0.11875E+0005 -0.30000E+0004 -0.80889E-0008 -0.22407E-0008 -0.69852E-0008
  0.11957E+0005 -0.30000E+0004 -0.92192E-0008 -0.18868E-0008 -0.86490E-0008
  0.12000E+0005 -0.30000E+0004 -0.96815E-0008 -0.16818E-0008 -0.93713E-0008
  0.11750E+0005 -0.29824E+0004 -0.49718E-0008 -0.26925E-0008 -0.30044E-0008
  0.11793E+0005 -0.29825E+0004 -0.57482E-0008 -0.25971E-0008 -0.40367E-0008
  0.11875E+0005 -0.29826E+0004 -0.71485E-0008 -0.23395E-0008 -0.59648E-0008
  0.11957E+0005 -0.29827E+0004 -0.83654E-0008 -0.20054E-0008 -0.77133E-0008
  0.12000E+0005 -0.29828E+0004 -0.88948E-0008 -0.18097E-0008 -0.85046E-0008
  0.11750E+0005 -0.29492E+0004 -0.30532E-0008 -0.28223E-0008 -0.93711E-0009
  0.11793E+0005 -0.29493E+0004 -0.38092E-0008 -0.27428E-0008 -0.19478E-0008
  0.11875E+0005 -0.29496E+0004 -0.52280E-0008 -0.25213E-0008 -0.38891E-0008
  0.11957E+0005 -0.29499E+0004 -0.65561E-0008 -0.22252E-0008 -0.57488E-0008
  0.12000E+0005 -0.29501E+0004 -0.71850E-0008 -0.20476E-0008 -0.66447E-0008
  0.11750E+0005 -0.29159E+0004 -0.11008E-0008 -0.29405E-0008  0.11758E-0008
  0.11793E+0005 -0.29161E+0004 -0.18130E-0008 -0.28772E-0008  0.20844E-0009
  0.11875E+0005 -0.29167E+0004 -0.31944E-0008 -0.26923E-0008 -0.16940E-0008
  0.11957E+0005 -0.29172E+0004 -0.45668E-0008 -0.24349E-0008 -0.36019E-0008
  0.12000E+0005 -0.29174E+0004 -0.52583E-0008 -0.22764E-0008 -0.45670E-0008
  0.11750E+0005 -0.28983E+0004 -0.81071E-0010 -0.29966E-0008  0.22845E-0008
  0.11793E+0005 -0.28986E+0004 -0.76205E-0009 -0.29421E-0008  0.13479E-0008
  0.11875E+0005 -0.28993E+0004 -0.21037E-0008 -0.27767E-0008 -0.51478E-0009
  0.11957E+0005 -0.28999E+0004 -0.34742E-0008 -0.25402E-0008 -0.24237E-0008
  0.12000E+0005 -0.29002E+0004 -0.41841E-0008 -0.23921E-0008 -0.34111E-0008
  0.12000E+0005 -0.30000E+0004 -0.96815E-0008 -0.16818E-0008 -0.93713E-0008
  0.12043E+0005 -0.30000E+0004 -0.10032E-0007 -0.14696E-0008 -0.99589E-0008
  0.12125E+0005 -0.30000E+0004 -0.10349E-0007 -0.10600E-0008 -0.10651E-0007
  0.12207E+0005 -0.30000E+0004 -0.10173E-0007 -0.64403E-0009 -0.10754E-0007
  0.12250E+0005 -0.30000E+0004 -0.98764E-0008 -0.41946E-0009 -0.10575E-0007
  0.12000E+0005 -0.29828E+0004 -0.88948E-0008 -0.18097E-0008 -0.85046E-0008
  0.12043E+0005 -0.29828E+0004 -0.93265E-0008 -0.16053E-0008 -0.91777E-0008
  0.12125E+0005 -0.29830E+0004 -0.98273E-0008 -0.12053E-0008 -0.10067E-0007
  0.12207E+0005 -0.29831E+0004 -0.98578E-0008 -0.79177E-0009 -0.10399E-0007
  0.12250E+0005 -0.29832E+0004 -0.96730E-0008 -0.56635E-0009 -0.10344E-0007
  0.12000E+0005 -0.29501E+0004 -0.71850E-0008 -0.20476E-0008 -0.66447E-0008
  0.12043E+0005 -0.29503E+0004 -0.77445E-0008 -0.18589E-0008 -0.74550E-0008
  0.12125E+0005 -0.29507E+0004 -0.85529E-0008 -0.14800E-0008 -0.86808E-0008
  0.12207E+0005 -0.29510E+0004 -0.89518E-0008 -0.10755E-0008 -0.94200E-0008
  0.12250E+0005 -0.29512E+0004 -0.89744E-0008 -0.85073E-0009 -0.95949E-0008
  0.12000E+0005 -0.29174E+0004 -0.52583E-0008 -0.22764E-0008 -0.45670E-0008
  0.12043E+0005 -0.29178E+0004 -0.59101E-0008 -0.21048E-0008 -0.54800E-0008
  0.12125E+0005 -0.29184E+0004 -0.69661E-0008 -0.17508E-0008 -0.69833E-0008
  0.12207E+0005 -0.29190E+0004 -0.76910E-0008 -0.13608E-0008 -0.80871E-0008
  0.12250E+0005 -0.29193E+0004 -0.79070E-0008 -0.11398E-0008 -0.84775E-0008
  0.12000E+0005 -0.29002E+0004 -0.41841E-0008 -0.23921E-0008 -0.34111E-0008
  0.12043E+0005 -0.29006E+0004 -0.48697E-0008 -0.22300E-0008 -0.43638E-0008
  0.12125E+0005 -0.29013E+0004 -0.60301E-0008 -0.18908E-0008 -0.59875E-0008
  0.12207E+0005 -0.29021E+0004 -0.69056E-0008 -0.15107E-0008 -0.72624E-0008
  0.12250E+0005 -0.29025E+0004 -0.72154E-0008 -0.12929E-0008 -0.77580E-0008
  0.12250E+0005 -0.30000E+0004 -0.98764E-0008 -0.41946E-0009 -0.10575E-0007
  0.12293E+0005 -0.30000E+0004 -0.94412E-0008 -0.18807E-0009 -0.10242E-0007
  0.12375E+0005 -0.30000E+0004 -0.82585E-0008  0.27738E-0009 -0.92288E-0008
  0.12457E+0005 -0.30000E+0004 -0.66571E-0008  0.78543E-0009 -0.77795E-0008
  0.12500E+0005 -0.30000E+0004 -0.56703E-0008  0.10695E-0008 -0.68678E-0008
  0.12250E+0005 -0.29832E+0004 -0.96730E-0008 -0.56635E-0009 -0.10344E-0007
  0.12293E+0005 -0.29833E+0004 -0.93486E-0008 -0.33229E-0009 -0.10135E-0007
  0.12375E+0005 -0.29834E+0004 -0.83637E-0008  0.13982E-0009 -0.93431E-0008
  0.12457E+0005 -0.29836E+0004 -0.69346E-0008  0.65574E-0009 -0.80894E-0008
  0.12500E+0005 -0.29837E+0004 -0.60256E-0008  0.94407E-0009 -0.72682E-0008
  0.12250E+0005 -0.29512E+0004 -0.89744E-0008 -0.85073E-0009 -0.95949E-0008
  0.12293E+0005 -0.29515E+0004 -0.88615E-0008 -0.61432E-0009 -0.96205E-0008
  0.12375E+0005 -0.29520E+0004 -0.82661E-0008 -0.13375E-0009 -0.92610E-0008
  0.12457E+0005 -0.29526E+0004 -0.71914E-0008  0.39406E-0009 -0.84031E-0008
  0.12500E+0005 -0.29528E+0004 -0.64485E-0008  0.68958E-0009 -0.77705E-0008
  0.12250E+0005 -0.29193E+0004 -0.79070E-0008 -0.11398E-0008 -0.84775E-0008
  0.12293E+0005 -0.29198E+0004 -0.79990E-0008 -0.90434E-0009 -0.87303E-0008
  0.12375E+0005 -0.29206E+0004 -0.77974E-0008 -0.42085E-0009 -0.88046E-0008
  0.12457E+0005 -0.29215E+0004 -0.71000E-0008  0.11454E-0009 -0.83621E-0008
  0.12500E+0005 -0.29220E+0004 -0.65417E-0008  0.41561E-0009 -0.79343E-0008
  0.12250E+0005 -0.29025E+0004 -0.72154E-0008 -0.12929E-0008 -0.77580E-0008
  0.12293E+0005 -0.29030E+0004 -0.74098E-0008 -0.10592E-0008 -0.81248E-0008
  0.12375E+0005 -0.29041E+0004 -0.74118E-0008 -0.57640E-0009 -0.84231E-0008
  0.12457E+0005 -0.29051E+0004 -0.69172E-0008 -0.38874E-0010 -0.82023E-0008
  0.12500E+0005 -0.29057E+0004 -0.64611E-0008  0.26435E-0009 -0.78867E-0008
  0.12500E+0005 -0.30000E+0004 -0.56703E-0008  0.10695E-0008 -0.68678E-0008
  0.12543E+0005 -0.30000E+0004 -0.46041E-0008  0.13612E-0008 -0.58719E-0008
  0.12625E+0005 -0.30000E+0004 -0.24285E-0008  0.19227E-0008 -0.38155E-0008
  0.12707E+0005 -0.30000E+0004 -0.17801E-0009  0.24711E-0008 -0.16718E-0008
  0.12750E+0005 -0.30000E+0004  0.97726E-0009  0.27472E-0008 -0.57800E-0009
  0.12500E+0005 -0.29837E+0004 -0.60256E-0008  0.94407E-0009 -0.72682E-0008
  0.12543E+0005 -0.29838E+0004 -0.50264E-0008  0.12406E-0008 -0.63529E-0008
  0.12625E+0005 -0.29840E+0004 -0.29439E-0008  0.18127E-0008 -0.44183E-0008
  0.12707E+0005 -0.29842E+0004 -0.73227E-0009  0.23757E-0008 -0.23464E-0008
  0.12750E+0005 -0.29843E+0004  0.42859E-0009  0.26616E-0008 -0.12652E-0008
  0.12500E+0005 -0.29528E+0004 -0.64485E-0008  0.68958E-0009 -0.77705E-0008
  0.12543E+0005 -0.29531E+0004 -0.55975E-0008  0.99437E-0009 -0.70271E-0008
  0.12625E+0005 -0.29537E+0004 -0.37377E-0008  0.15859E-0008 -0.53662E-0008
  0.12707E+0005 -0.29542E+0004 -0.16535E-0008  0.21761E-0008 -0.34811E-0008
  0.12750E+0005 -0.29545E+0004 -0.51321E-0009  0.24801E-0008 -0.24537E-0008
  0.12500E+0005 -0.29220E+0004 -0.65417E-0008  0.41561E-0009 -0.79343E-0008
  0.12543E+0005 -0.29224E+0004 -0.58615E-0008  0.72739E-0009 -0.73833E-0008
  0.12625E+0005 -0.29233E+0004 -0.42767E-0008  0.13367E-0008 -0.60437E-0008
  0.12707E+0005 -0.29242E+0004 -0.23846E-0008  0.19525E-0008 -0.44054E-0008
  0.12750E+0005 -0.29247E+0004 -0.13033E-0008  0.22738E-0008 -0.34679E-0008
  0.12500E+0005 -0.29057E+0004 -0.64611E-0008  0.26435E-0009 -0.78867E-0008
  0.12543E+0005 -0.29063E+0004 -0.58776E-0008  0.57915E-0009 -0.74430E-0008
  0.12625E+0005 -0.29073E+0004 -0.44551E-0008  0.11968E-0008 -0.62884E-0008
  0.12707E+0005 -0.29084E+0004 -0.26873E-0008  0.18253E-0008 -0.48013E-0008
  0.12750E+0005 -0.29090E+0004 -0.16515E-0008  0.21552E-0008 -0.39245E-0008
  0.12750E+0005 -0.30000E+0004  0.97726E-0009  0.27472E-0008 -0.57800E-0009
  0.12793E+0005 -0.30000E+0004  0.20714E-0008  0.30126E-0008  0.44139E-0009
  0.12875E+0005 -0.30000E+0004  0.38561E-0008  0.34863E-0008  0.20073E-0008
  0.12957E+0005 -0.30000E+0004  0.50790E-0008  0.39350E-0008  0.28474E-0008
  0.13000E+0005 -0.30000E+0004  0.54337E-0008  0.41683E-0008  0.29129E-0008
  0.12750E+0005 -0.29843E+0004  0.42859E-0009  0.26616E-0008 -0.12652E-0008
  0.12793E+0005 -0.29844E+0004  0.15472E-0008  0.29380E-0008 -0.23955E-0009
  0.12875E+0005 -0.29845E+0004  0.34377E-0008  0.34361E-0008  0.14026E-0008
  0.12957E+0005 -0.29846E+0004  0.48418E-0008  0.39113E-0008  0.24066E-0008
  0.13000E+0005 -0.29847E+0004  0.53177E-0008  0.41580E-0008  0.25913E-0008
  0.12750E+0005 -0.29545E+0004 -0.51321E-0009  0.24801E-0008 -0.24537E-0008
  0.12793E+0005 -0.29547E+0004  0.61986E-0009  0.27768E-0008 -0.14471E-0008
  0.12875E+0005 -0.29551E+0004  0.26481E-0008  0.33195E-0008  0.27750E-0009
  0.12957E+0005 -0.29554E+0004  0.43368E-0008  0.38430E-0008  0.15320E-0008
  0.13000E+0005 -0.29556E+0004  0.50161E-0008  0.41144E-0008  0.19149E-0008
  0.12750E+0005 -0.29247E+0004 -0.13033E-0008  0.22738E-0008 -0.34679E-0008
  0.12793E+0005 -0.29250E+0004 -0.19616E-0009  0.25896E-0008 -0.25187E-0008
  0.12875E+0005 -0.29257E+0004  0.18890E-0008  0.31745E-0008 -0.79030E-0009
  0.12957E+0005 -0.29263E+0004  0.37834E-0008  0.37439E-0008  0.63575E-0009
  0.13000E+0005 -0.29266E+0004  0.46296E-0008  0.40391E-0008  0.11788E-0008
  0.12750E+0005 -0.29090E+0004 -0.16515E-0008  0.21552E-0008 -0.39245E-0008
  0.12793E+0005 -0.29094E+0004 -0.57335E-0009  0.24806E-0008 -0.30199E-0008
  0.12875E+0005 -0.29101E+0004  0.15102E-0008  0.30866E-0008 -0.13196E-0008
  0.12957E+0005 -0.29109E+0004  0.34812E-0008  0.36792E-0008  0.16541E-0009
  0.13000E+0005 -0.29113E+0004  0.44002E-0008  0.39866E-0008  0.77736E-0009
  0.13000E+0005 -0.30000E+0004  0.54337E-0008  0.41683E-0008  0.29129E-0008
  0.13043E+0005 -0.30000E+0004  0.55657E-0008  0.44013E-0008  0.26936E-0008
  0.13125E+0005 -0.30000E+0004  0.51817E-0008  0.48407E-0008  0.14881E-0008
  0.13207E+0005 -0.30000E+0004  0.40290E-0008  0.52477E-0008 -0.59496E-0009
  0.13250E+0005 -0.30000E+0004  0.31705E-0008  0.54276E-0008 -0.19305E-0008
  0.13000E+0005 -0.29847E+0004  0.53177E-0008  0.41580E-0008  0.25913E-0008
  0.13043E+0005 -0.29847E+0004  0.55828E-0008  0.44033E-0008  0.25079E-0008
  0.13125E+0005 -0.29848E+0004  0.54654E-0008  0.48616E-0008  0.15875E-0008
  0.13207E+0005 -0.29849E+0004  0.45579E-0008  0.52807E-0008 -0.22104E-0009
  0.13250E+0005 -0.29849E+0004  0.38045E-0008  0.54654E-0008 -0.14360E-0008
  0.13000E+0005 -0.29556E+0004  0.50161E-0008  0.41144E-0008  0.19149E-0008
  0.13043E+0005 -0.29558E+0004  0.55124E-0008  0.43826E-0008  0.20656E-0008
  0.13125E+0005 -0.29560E+0004  0.58791E-0008  0.48773E-0008  0.16589E-0008
  0.13207E+0005 -0.29563E+0004  0.54446E-0008  0.53222E-0008  0.37196E-0009
  0.13250E+0005 -0.29564E+0004  0.49062E-0008  0.55174E-0008 -0.60176E-0009
  0.13000E+0005 -0.29266E+0004  0.46296E-0008  0.40391E-0008  0.11788E-0008
  0.13043E+0005 -0.29268E+0004  0.53264E-0008  0.43297E-0008  0.15309E-0008
  0.13125E+0005 -0.29272E+0004  0.61413E-0008  0.48613E-0008  0.15959E-0008
  0.13207E+0005 -0.29276E+0004  0.61806E-0008  0.53352E-0008  0.82329E-0009
  0.13250E+0005 -0.29279E+0004  0.58726E-0008  0.55433E-0008  0.10181E-0009
  0.13000E+0005 -0.29113E+0004  0.44002E-0008  0.39866E-0008  0.77736E-0009
  0.13043E+0005 -0.29116E+0004  0.51893E-0008  0.42887E-0008  0.12217E-0008
  0.13125E+0005 -0.29121E+0004  0.62232E-0008  0.48399E-0008  0.15161E-0008
  0.13207E+0005 -0.29125E+0004  0.65086E-0008  0.53303E-0008  0.10083E-0008
  0.13250E+0005 -0.29128E+0004  0.63263E-0008  0.55462E-0008  0.42230E-0009
  0.13250E+0005 -0.30000E+0004  0.31705E-0008  0.54276E-0008 -0.19305E-0008
  0.13293E+0005 -0.30000E+0004  0.21901E-0008  0.55666E-0008 -0.33375E-0008
  0.13375E+0005 -0.30000E+0004  0.16794E-0009  0.56619E-0008 -0.59088E-0008
  0.13457E+0005 -0.30000E+0004 -0.17835E-0008  0.54543E-0008 -0.79031E-0008
  0.13500E+0005 -0.30000E+0004 -0.26784E-0008  0.51970E-0008 -0.85690E-0008
  0.13250E+0005 -0.29849E+0004  0.38045E-0008  0.54654E-0008 -0.14360E-0008
  0.13293E+0005 -0.29850E+0004  0.29045E-0008  0.56073E-0008 -0.27485E-0008
  0.13375E+0005 -0.29851E+0004  0.95406E-0009  0.57097E-0008 -0.52353E-0008
  0.13457E+0005 -0.29851E+0004 -0.10372E-0008  0.55145E-0008 -0.72810E-0008
  0.13500E+0005 -0.29852E+0004 -0.19934E-0008  0.52677E-0008 -0.80257E-0008
  0.13250E+0005 -0.29564E+0004  0.49062E-0008  0.55174E-0008 -0.60176E-0009
  0.13293E+0005 -0.29565E+0004  0.41818E-0008  0.56680E-0008 -0.17163E-0008
  0.13375E+0005 -0.29567E+0004  0.24237E-0008  0.57896E-0008 -0.39930E-0008
  0.13457E+0005 -0.29569E+0004  0.41710E-0009  0.56228E-0008 -0.60808E-0008
  0.13500E+0005 -0.29570E+0004 -0.62741E-0009  0.53978E-0008 -0.69485E-0008
  0.13250E+0005 -0.29279E+0004  0.58726E-0008  0.55433E-0008  0.10181E-0009
  0.13293E+0005 -0.29280E+0004  0.53490E-0008  0.57061E-0008 -0.79437E-0009
  0.13375E+0005 -0.29284E+0004  0.38499E-0008  0.58534E-0008 -0.28022E-0008
  0.13457E+0005 -0.29287E+0004  0.19047E-0008  0.57215E-0008 -0.48621E-0008
  0.13500E+0005 -0.29289E+0004  0.80916E-0009  0.55206E-0008 -0.58182E-0008
  0.13250E+0005 -0.29128E+0004  0.63263E-0008  0.55462E-0008  0.42230E-0009
  0.13293E+0005 -0.29130E+0004  0.59165E-0008  0.57166E-0008 -0.35243E-0009
  0.13375E+0005 -0.29135E+0004  0.45778E-0008  0.58798E-0008 -0.21977E-0008
  0.13457E+0005 -0.29139E+0004  0.26945E-0008  0.57685E-0008 -0.42159E-0008
  0.13500E+0005 -0.29141E+0004  0.15874E-0008  0.55814E-0008 -0.52045E-0008
  0.13500E+0005 -0.30000E+0004 -0.26784E-0008  0.51970E-0008 -0.85690E-0008
  0.13543E+0005 -0.30000E+0004 -0.34345E-0008  0.48339E-0008 -0.89156E-0008
  0.13625E+0005 -0.30000E+0004 -0.44094E-0008  0.38571E-0008 -0.86363E-0008
  0.13707E+0005 -0.30000E+0004 -0.47529E-0008  0.25686E-0008 -0.72233E-0008
  0.13750E+0005 -0.30000E+0004 -0.47022E-0008  0.18029E-0008 -0.61152E-0008
  0.13500E+0005 -0.29852E+0004 -0.19934E-0008  0.52677E-0008 -0.80257E-0008
  0.13543E+0005 -0.29852E+0004 -0.28322E-0008  0.49171E-0008 -0.84787E-0008
  0.13625E+0005 -0.29853E+0004 -0.39990E-0008  0.39722E-0008 -0.84508E-0008
  0.13707E+0005 -0.29853E+0004 -0.45391E-0008  0.27215E-0008 -0.73005E-0008
  0.13750E+0005 -0.29854E+0004 -0.45785E-0008  0.19754E-0008 -0.63140E-0008
  0.13500E+0005 -0.29570E+0004 -0.62741E-0009  0.53978E-0008 -0.69485E-0008
  0.13543E+0005 -0.29571E+0004 -0.16004E-0008  0.50732E-0008 -0.75827E-0008
  0.13625E+0005 -0.29573E+0004 -0.31096E-0008  0.41904E-0008 -0.80127E-0008
  0.13707E+0005 -0.29575E+0004 -0.40317E-0008  0.30113E-0008 -0.73717E-0008
  0.13750E+0005 -0.29576E+0004 -0.42578E-0008  0.23028E-0008 -0.66338E-0008
  0.13500E+0005 -0.29289E+0004  0.80916E-0009  0.55206E-0008 -0.58182E-0008
  0.13543E+0005 -0.29291E+0004 -0.26651E-0009  0.52242E-0008 -0.66047E-0008
  0.13625E+0005 -0.29294E+0004 -0.20827E-0008  0.44057E-0008 -0.74610E-0008
  0.13707E+0005 -0.29297E+0004 -0.33896E-0008  0.32986E-0008 -0.73360E-0008
  0.13750E+0005 -0.29298E+0004 -0.38189E-0008  0.26276E-0008 -0.68657E-0008
  0.13500E+0005 -0.29141E+0004  0.15874E-0008  0.55814E-0008 -0.52045E-0008
  0.13543E+0005 -0.29143E+0004  0.47097E-0009  0.53007E-0008 -0.60589E-0008
  0.13625E+0005 -0.29146E+0004 -0.14900E-0008  0.45170E-0008 -0.71248E-0008
  0.13707E+0005 -0.29150E+0004 -0.29969E-0008  0.34481E-0008 -0.72710E-0008
  0.13750E+0005 -0.29152E+0004 -0.35379E-0008  0.27969E-0008 -0.69476E-0008
  0.13750E+0005 -0.30000E+0004 -0.47022E-0008  0.18029E-0008 -0.61152E-0008
  0.13793E+0005 -0.30000E+0004 -0.45195E-0008  0.10073E-0008 -0.48331E-0008
  0.13875E+0005 -0.30000E+0004 -0.39183E-0008 -0.50094E-0009 -0.21676E-0008
  0.13957E+0005 -0.30000E+0004 -0.31660E-0008 -0.18833E-0008  0.43397E-0009
  0.14000E+0005 -0.30000E+0004 -0.27787E-0008 -0.25209E-0008  0.16506E-0008
  0.13750E+0005 -0.29854E+0004 -0.45785E-0008  0.19754E-0008 -0.63140E-0008
  0.13793E+0005 -0.29854E+0004 -0.44691E-0008  0.11993E-0008 -0.51335E-0008
  0.13875E+0005 -0.29854E+0004 -0.39517E-0008 -0.28073E-0009 -0.25857E-0008
  0.13957E+0005 -0.29854E+0004 -0.32071E-0008 -0.16493E-0008  0.31284E-0011
  0.14000E+0005 -0.29855E+0004 -0.27971E-0008 -0.22872E-0008  0.12519E-0008
  0.13750E+0005 -0.29576E+0004 -0.42578E-0008  0.23028E-0008 -0.66338E-0008
  0.13793E+0005 -0.29576E+0004 -0.43100E-0008  0.15625E-0008 -0.56695E-0008
  0.13875E+0005 -0.29578E+0004 -0.40041E-0008  0.13561E-0009 -0.34009E-0008
  0.13957E+0005 -0.29579E+0004 -0.33281E-0008 -0.12061E-0008 -0.89422E-0009
  0.14000E+0005 -0.29579E+0004 -0.28989E-0008 -0.18424E-0008  0.38910E-0009
  0.13750E+0005 -0.29298E+0004 -0.38189E-0008  0.26276E-0008 -0.68657E-0008
  0.13793E+0005 -0.29299E+0004 -0.40581E-0008  0.19226E-0008 -0.61452E-0008
  0.13875E+0005 -0.29301E+0004 -0.40281E-0008  0.54901E-0009 -0.42261E-0008
  0.13957E+0005 -0.29303E+0004 -0.34919E-0008 -0.76421E-0009 -0.18790E-0008
  0.14000E+0005 -0.29304E+0004 -0.30777E-0008 -0.13974E-0008 -0.59859E-0009
  0.13750E+0005 -0.29152E+0004 -0.35379E-0008  0.27969E-0008 -0.69476E-0008
  0.13793E+0005 -0.29153E+0004 -0.38840E-0008  0.21105E-0008 -0.63653E-0008
  0.13875E+0005 -0.29155E+0004 -0.40231E-0008  0.76527E-0009 -0.46568E-0008
  0.13957E+0005 -0.29157E+0004 -0.35891E-0008 -0.53221E-0009 -0.24253E-0008
  0.14000E+0005 -0.29158E+0004 -0.31973E-0008 -0.11631E-0008 -0.11624E-0008
  0.14000E+0005 -0.30000E+0004 -0.27787E-0008 -0.25209E-0008  0.16506E-0008
  0.14043E+0005 -0.30000E+0004 -0.24304E-0008 -0.30807E-0008  0.27077E-0008
  0.14125E+0005 -0.30000E+0004 -0.19413E-0008 -0.39019E-0008  0.41770E-0008
  0.14207E+0005 -0.30000E+0004 -0.17338E-0008 -0.44033E-0008  0.48872E-0008
  0.14250E+0005 -0.30000E+0004 -0.17449E-0008 -0.45446E-0008  0.49575E-0008
  0.14000E+0005 -0.29855E+0004 -0.27971E-0008 -0.22872E-0008  0.12519E-0008
  0.14043E+0005 -0.29855E+0004 -0.24113E-0008 -0.28506E-0008  0.23619E-0008
  0.14125E+0005 -0.29855E+0004 -0.18268E-0008 -0.36908E-0008  0.39718E-0008
  0.14207E+0005 -0.29855E+0004 -0.15150E-0008 -0.42212E-0008  0.48428E-0008
  0.14250E+0005 -0.29855E+0004 -0.14760E-0008 -0.43799E-0008  0.49947E-0008
  0.14000E+0005 -0.29579E+0004 -0.28989E-0008 -0.18424E-0008  0.38910E-0009
  0.14043E+0005 -0.29579E+0004 -0.24617E-0008 -0.24120E-0008  0.15787E-0008
  0.14125E+0005 -0.29580E+0004 -0.17156E-0008 -0.32848E-0008  0.34333E-0008
  0.14207E+0005 -0.29581E+0004 -0.12015E-0008 -0.38673E-0008  0.46137E-0008
  0.14250E+0005 -0.29581E+0004 -0.10562E-0008 -0.40577E-0008  0.49327E-0008
  0.14000E+0005 -0.29304E+0004 -0.30777E-0008 -0.13974E-0008 -0.59859E-0009
  0.14043E+0005 -0.29304E+0004 -0.26182E-0008 -0.19713E-0008  0.63836E-0009
  0.14125E+0005 -0.29305E+0004 -0.17458E-0008 -0.28728E-0008  0.26985E-0008
  0.14207E+0005 -0.29306E+0004 -0.10350E-0008 -0.35032E-0008  0.41817E-0008
  0.14250E+0005 -0.29306E+0004 -0.77425E-0009 -0.37239E-0008  0.46777E-0008
  0.14000E+0005 -0.29158E+0004 -0.31973E-0008 -0.11631E-0008 -0.11624E-0008
  0.14043E+0005 -0.29159E+0004 -0.27392E-0008 -0.17386E-0008  0.85119E-0010
  0.14125E+0005 -0.29160E+0004 -0.18181E-0008 -0.26534E-0008  0.22336E-0008
  0.14207E+0005 -0.29161E+0004 -0.10101E-0008 -0.33076E-0008  0.38690E-0008
  0.14250E+0005 -0.29162E+0004 -0.68723E-0009 -0.35437E-0008  0.44596E-0008
  0.14250E+0005 -0.30000E+0004 -0.17449E-0008 -0.45446E-0008  0.49575E-0008
  0.14293E+0005 -0.30000E+0004 -0.18345E-0008 -0.46063E-0008  0.48316E-0008
  0.14375E+0005 -0.30000E+0004 -0.21934E-0008 -0.45246E-0008  0.41071E-0008
  0.14457E+0005 -0.30000E+0004 -0.27360E-0008 -0.42119E-0008  0.28598E-0008
  0.14500E+0005 -0.30000E+0004 -0.30663E-0008 -0.39659E-0008  0.20430E-0008
  0.14250E+0005 -0.29855E+0004 -0.14760E-0008 -0.43799E-0008  0.49947E-0008
  0.14293E+0005 -0.29855E+0004 -0.15223E-0008 -0.44596E-0008  0.49437E-0008
  0.14375E+0005 -0.29856E+0004 -0.18245E-0008 -0.44107E-0008  0.43328E-0008
  0.14457E+0005 -0.29856E+0004 -0.23476E-0008 -0.41276E-0008  0.31563E-0008
  0.14500E+0005 -0.29856E+0004 -0.26831E-0008 -0.38958E-0008  0.23590E-0008
  0.14250E+0005 -0.29581E+0004 -0.10562E-0008 -0.40577E-0008  0.49327E-0008
  0.14293E+0005 -0.29581E+0004 -0.10045E-0008 -0.41706E-0008  0.50412E-0008
  0.14375E+0005 -0.29583E+0004 -0.11594E-0008 -0.41840E-0008  0.46909E-0008
  0.14457E+0005 -0.29584E+0004 -0.16007E-0008 -0.39582E-0008  0.37010E-0008
  0.14500E+0005 -0.29584E+0004 -0.19225E-0008 -0.37543E-0008  0.29685E-0008
  0.14250E+0005 -0.29306E+0004 -0.77425E-0009 -0.37239E-0008  0.46777E-0008
  0.14293E+0005 -0.29307E+0004 -0.60825E-0009 -0.38689E-0008  0.49638E-0008
  0.14375E+0005 -0.29309E+0004 -0.56948E-0009 -0.39440E-0008  0.49262E-0008
  0.14457E+0005 -0.29311E+0004 -0.87126E-0009 -0.37768E-0008  0.41891E-0008
  0.14500E+0005 -0.29312E+0004 -0.11475E-0008 -0.36017E-0008  0.35585E-0008
  0.14250E+0005 -0.29162E+0004 -0.68723E-0009 -0.35437E-0008  0.44596E-0008
  0.14293E+0005 -0.29163E+0004 -0.45642E-0009 -0.37051E-0008  0.48444E-0008
  0.14375E+0005 -0.29165E+0004 -0.29985E-0009 -0.38124E-0008  0.49893E-0008
  0.14457E+0005 -0.29168E+0004 -0.50598E-0009 -0.36764E-0008  0.44105E-0008
  0.14500E+0005 -0.29169E+0004 -0.74522E-0009 -0.35169E-0008  0.38484E-0008
  0.14500E+0005 -0.30000E+0004 -0.30663E-0008 -0.39659E-0008  0.20430E-0008
  0.14543E+0005 -0.30000E+0004 -0.34087E-0008 -0.36714E-0008  0.11503E-0008
  0.14625E+0005 -0.30000E+0004 -0.40424E-0008 -0.30052E-0008 -0.65149E-0009
  0.14707E+0005 -0.30000E+0004 -0.45869E-0008 -0.22495E-0008 -0.24312E-0008
  0.14750E+0005 -0.30000E+0004 -0.48179E-0008 -0.18403E-0008 -0.32984E-0008
  0.14500E+0005 -0.29856E+0004 -0.26831E-0008 -0.38958E-0008  0.23590E-0008
  0.14543E+0005 -0.29857E+0004 -0.30408E-0008 -0.36144E-0008  0.14739E-0008
  0.14625E+0005 -0.29858E+0004 -0.37278E-0008 -0.29708E-0008 -0.34396E-0009
  0.14707E+0005 -0.29858E+0004 -0.43496E-0008 -0.22344E-0008 -0.21736E-0008
  0.14750E+0005 -0.29859E+0004 -0.46273E-0008 -0.18338E-0008 -0.30781E-0008
  0.14500E+0005 -0.29584E+0004 -0.19225E-0008 -0.37543E-0008  0.29685E-0008
  0.14543E+0005 -0.29586E+0004 -0.22878E-0008 -0.34989E-0008  0.21237E-0008
  0.14625E+0005 -0.29588E+0004 -0.30418E-0008 -0.29000E-0008  0.31818E-0009
  0.14707E+0005 -0.29590E+0004 -0.37882E-0008 -0.22017E-0008 -0.15760E-0008
  0.14750E+0005 -0.29591E+0004 -0.41483E-0008 -0.18180E-0008 -0.25411E-0008
  0.14500E+0005 -0.29312E+0004 -0.11475E-0008 -0.36017E-0008  0.35585E-0008
  0.14543E+0005 -0.29314E+0004 -0.14895E-0008 -0.33736E-0008  0.27904E-0008
  0.14625E+0005 -0.29318E+0004 -0.22587E-0008 -0.28219E-0008  0.10598E-0008
  0.14707E+0005 -0.29322E+0004 -0.30921E-0008 -0.21634E-0008 -0.85074E-0009
  0.14750E+0005 -0.29324E+0004 -0.35219E-0008 -0.17972E-0008 -0.18584E-0008
  0.14500E+0005 -0.29169E+0004 -0.74522E-0009 -0.35169E-0008  0.38484E-0008
  0.14543E+0005 -0.29171E+0004 -0.10618E-0008 -0.33037E-0008  0.31359E-0008
  0.14625E+0005 -0.29176E+0004 -0.18160E-0008 -0.27776E-0008  0.14720E-0008
  0.14707E+0005 -0.29180E+0004 -0.26767E-0008 -0.21408E-0008 -0.42449E-0009
  0.14750E+0005 -0.29183E+0004 -0.31363E-0008 -0.17842E-0008 -0.14454E-0008
  0.14750E+0005 -0.30000E+0004 -0.48179E-0008 -0.18403E-0008 -0.32984E-0008
  0.14793E+0005 -0.30000E+0004 -0.50050E-0008 -0.14396E-0008 -0.40882E-0008
  0.14875E+0005 -0.30000E+0004 -0.52425E-0008 -0.74802E-0009 -0.53191E-0008
  0.14957E+0005 -0.30000E+0004 -0.53648E-0008 -0.20541E-0009 -0.61800E-0008
  0.15000E+0005 -0.30000E+0004 -0.54076E-0008  0.35476E-0011 -0.64985E-0008
  0.14750E+0005 -0.29859E+0004 -0.46273E-0008 -0.18338E-0008 -0.30781E-0008
  0.14793E+0005 -0.29859E+0004 -0.48623E-0008 -0.14405E-0008 -0.39101E-0008
  0.14875E+0005 -0.29860E+0004 -0.51858E-0008 -0.75767E-0009 -0.52277E-0008
  0.14957E+0005 -0.29862E+0004 -0.53747E-0008 -0.21607E-0009 -0.61694E-0008
  0.15000E+0005 -0.29862E+0004 -0.54407E-0008 -0.43688E-0011 -0.65225E-0008
  0.14750E+0005 -0.29591E+0004 -0.41483E-0008 -0.18180E-0008 -0.25411E-0008
  0.14793E+0005 -0.29593E+0004 -0.44728E-0008 -0.14388E-0008 -0.34483E-0008
  0.14875E+0005 -0.29596E+0004 -0.49672E-0008 -0.77318E-0009 -0.49324E-0008
  0.14957E+0005 -0.29599E+0004 -0.53021E-0008 -0.23443E-0009 -0.60424E-0008
  0.15000E+0005 -0.29601E+0004 -0.54258E-0008 -0.18359E-0010 -0.64732E-0008
  0.14750E+0005 -0.29324E+0004 -0.35219E-0008 -0.17972E-0008 -0.18584E-0008
  0.14793E+0005 -0.29326E+0004 -0.39290E-0008 -0.14326E-0008 -0.28290E-0008
  0.14875E+0005 -0.29332E+0004 -0.45967E-0008 -0.78512E-0009 -0.44734E-0008
  0.14957E+0005 -0.29337E+0004 -0.50981E-0008 -0.25051E-0009 -0.57653E-0008
  0.15000E+0005 -0.29339E+0004 -0.52955E-0008 -0.31032E-0010 -0.62872E-0008
  0.14750E+0005 -0.29183E+0004 -0.31363E-0008 -0.17842E-0008 -0.14454E-0008
  0.14793E+0005 -0.29186E+0004 -0.35822E-0008 -0.14274E-0008 -0.24427E-0008
  0.14875E+0005 -0.29192E+0004 -0.43390E-0008 -0.78998E-0009 -0.41655E-0008
  0.14957E+0005 -0.29198E+0004 -0.49337E-0008 -0.25815E-0009 -0.55558E-0008
  0.15000E+0005 -0.29201E+0004 -0.51756E-0008 -0.37252E-0010 -0.61300E-0008
  0.15000E+0005 -0.30000E+0004 -0.54076E-0008  0.35476E-0011 -0.64985E-0008
  0.15043E+0005 -0.30000E+0004 -0.54509E-0008  0.15620E-0009 -0.67410E-0008
  0.15125E+0005 -0.30000E+0004 -0.55728E-0008  0.29208E-0009 -0.70477E-0008
  0.15207E+0005 -0.30000E+0004 -0.57730E-0008  0.25572E-0009 -0.72228E-0008
  0.15250E+0005 -0.30000E+0004 -0.59026E-0008  0.18277E-0009 -0.72701E-0008
  0.15000E+0005 -0.29862E+0004 -0.54407E-0008 -0.43688E-0011 -0.65225E-0008
  0.15043E+0005 -0.29863E+0004 -0.54981E-0008  0.15277E-0009 -0.67923E-0008
  0.15125E+0005 -0.29864E+0004 -0.56227E-0008  0.30106E-0009 -0.71271E-0008
  0.15207E+0005 -0.29865E+0004 -0.58052E-0008  0.27879E-0009 -0.73068E-0008
  0.15250E+0005 -0.29866E+0004 -0.59239E-0008  0.21244E-0009 -0.73521E-0008
  0.15000E+0005 -0.29601E+0004 -0.54258E-0008 -0.18359E-0010 -0.64732E-0008
  0.15043E+0005 -0.29603E+0004 -0.55247E-0008  0.14656E-0009 -0.68081E-0008
  0.15125E+0005 -0.29606E+0004 -0.56804E-0008  0.31672E-0009 -0.72223E-0008
  0.15207E+0005 -0.29609E+0004 -0.58470E-0008  0.31985E-0009 -0.74299E-0008
  0.15250E+0005 -0.29611E+0004 -0.59492E-0008  0.26594E-0009 -0.74775E-0008
  0.15000E+0005 -0.29339E+0004 -0.52955E-0008 -0.31032E-0010 -0.62872E-0008
  0.15043E+0005 -0.29342E+0004 -0.54539E-0008  0.14062E-0009 -0.67033E-0008
  0.15125E+0005 -0.29348E+0004 -0.56760E-0008  0.33055E-0009 -0.72305E-0008
  0.15207E+0005 -0.29354E+0004 -0.58534E-0008  0.35750E-0009 -0.74941E-0008
  0.15250E+0005 -0.29357E+0004 -0.59471E-0008  0.31578E-0009 -0.75542E-0008
  0.15000E+0005 -0.29201E+0004 -0.51756E-0008 -0.37252E-0010 -0.61300E-0008
  0.15043E+0005 -0.29205E+0004 -0.53721E-0008  0.13753E-0009 -0.65946E-0008
  0.15125E+0005 -0.29212E+0004 -0.56431E-0008  0.33707E-0009 -0.71943E-0008
  0.15207E+0005 -0.29219E+0004 -0.58381E-0008  0.37598E-0009 -0.74996E-0008
  0.15250E+0005 -0.29222E+0004 -0.59314E-0008  0.34057E-0009 -0.75709E-0008
  0.15250E+0005 -0.30000E+0004 -0.59026E-0008  0.18277E-0009 -0.72701E-0008
  0.15293E+0005 -0.30000E+0004 -0.60323E-0008  0.82024E-0010 -0.72752E-0008
  0.15375E+0005 -0.30000E+0004 -0.62008E-0008 -0.16201E-0009 -0.70949E-0008
  0.15457E+0005 -0.30000E+0004 -0.61164E-0008 -0.45016E-0009 -0.65068E-0008
  0.15500E+0005 -0.30000E+0004 -0.59066E-0008 -0.61352E-0009 -0.59646E-0008
  0.15250E+0005 -0.29866E+0004 -0.59239E-0008  0.21244E-0009 -0.73521E-0008
  0.15293E+0005 -0.29866E+0004 -0.60468E-0008  0.11756E-0009 -0.73579E-0008
  0.15375E+0005 -0.29867E+0004 -0.62257E-0008 -0.11906E-0009 -0.71983E-0008
  0.15457E+0005 -0.29868E+0004 -0.61973E-0008 -0.40366E-0009 -0.66756E-0008
  0.15500E+0005 -0.29869E+0004 -0.60370E-0008 -0.56579E-0009 -0.61890E-0008
  0.15250E+0005 -0.29611E+0004 -0.59492E-0008  0.26594E-0009 -0.74775E-0008
  0.15293E+0005 -0.29613E+0004 -0.60588E-0008  0.18212E-0009 -0.74863E-0008
  0.15375E+0005 -0.29616E+0004 -0.62449E-0008 -0.39171E-0010 -0.73585E-0008
  0.15457E+0005 -0.29618E+0004 -0.62981E-0008 -0.31473E-0009 -0.69406E-0008
  0.15500E+0005 -0.29620E+0004 -0.62175E-0008 -0.47332E-0009 -0.65480E-0008
  0.15250E+0005 -0.29357E+0004 -0.59471E-0008  0.31578E-0009 -0.75542E-0008
  0.15293E+0005 -0.29359E+0004 -0.60457E-0008  0.24304E-0009 -0.75707E-0008
  0.15375E+0005 -0.29364E+0004 -0.62286E-0008  0.38505E-0010 -0.74709E-0008
  0.15457E+0005 -0.29369E+0004 -0.63369E-0008 -0.22538E-0009 -0.71385E-0008
  0.15500E+0005 -0.29371E+0004 -0.63186E-0008 -0.37891E-0009 -0.68260E-0008
  0.15250E+0005 -0.29222E+0004 -0.59314E-0008  0.34057E-0009 -0.75709E-0008
  0.15293E+0005 -0.29225E+0004 -0.60264E-0008  0.27369E-0009 -0.75947E-0008
  0.15375E+0005 -0.29231E+0004 -0.62059E-0008  0.78481E-0010 -0.75102E-0008
  0.15457E+0005 -0.29237E+0004 -0.63348E-0008 -0.17833E-0009 -0.72172E-0008
  0.15500E+0005 -0.29240E+0004 -0.63431E-0008 -0.32865E-0009 -0.69424E-0008
  0.15500E+0005 -0.30000E+0004 -0.59066E-0008 -0.61352E-0009 -0.59646E-0008
  0.15543E+0005 -0.30000E+0004 -0.55544E-0008 -0.78209E-0009 -0.52365E-0008
  0.15625E+0005 -0.30000E+0004 -0.44504E-0008 -0.11077E-0008 -0.33196E-0008
  0.15707E+0005 -0.30000E+0004 -0.27917E-0008 -0.14159E-0008 -0.79646E-0009
  0.15750E+0005 -0.30000E+0004 -0.17359E-0008 -0.15554E-0008  0.68961E-0009
  0.15500E+0005 -0.29869E+0004 -0.60370E-0008 -0.56579E-0009 -0.61890E-0008
  0.15543E+0005 -0.29869E+0004 -0.57475E-0008 -0.73315E-0009 -0.55312E-0008
  0.15625E+0005 -0.29870E+0004 -0.47850E-0008 -0.10544E-0008 -0.37739E-0008
  0.15707E+0005 -0.29870E+0004 -0.32701E-0008 -0.13542E-0008 -0.14144E-0008
  0.15750E+0005 -0.29871E+0004 -0.22782E-0008 -0.14883E-0008 -0.65953E-0012
  0.15500E+0005 -0.29620E+0004 -0.62175E-0008 -0.47332E-0009 -0.65480E-0008
  0.15543E+0005 -0.29621E+0004 -0.60321E-0008 -0.63699E-0009 -0.60109E-0008
  0.15625E+0005 -0.29623E+0004 -0.53176E-0008 -0.94814E-0009 -0.45393E-0008
  0.15707E+0005 -0.29625E+0004 -0.40716E-0008 -0.12323E-0008 -0.24872E-0008
  0.15750E+0005 -0.29626E+0004 -0.32070E-0008 -0.13563E-0008 -0.12171E-0008
  0.15500E+0005 -0.29371E+0004 -0.63186E-0008 -0.37891E-0009 -0.68260E-0008
  0.15543E+0005 -0.29373E+0004 -0.62195E-0008 -0.53739E-0009 -0.63952E-0008
  0.15625E+0005 -0.29376E+0004 -0.57258E-0008 -0.83664E-0009 -0.51869E-0008
  0.15707E+0005 -0.29379E+0004 -0.47398E-0008 -0.11051E-0008 -0.34362E-0008
  0.15750E+0005 -0.29381E+0004 -0.40075E-0008 -0.12196E-0008 -0.23152E-0008
  0.15500E+0005 -0.29240E+0004 -0.63431E-0008 -0.32865E-0009 -0.69424E-0008
  0.15543E+0005 -0.29242E+0004 -0.62829E-0008 -0.48388E-0009 -0.65624E-0008
  0.15625E+0005 -0.29246E+0004 -0.58948E-0008 -0.77617E-0009 -0.54844E-0008
  0.15707E+0005 -0.29250E+0004 -0.50408E-0008 -0.10362E-0008 -0.38892E-0008
  0.15750E+0005 -0.29252E+0004 -0.43791E-0008 -0.11460E-0008 -0.28481E-0008
  0.15750E+0005 -0.30000E+0004 -0.17359E-0008 -0.15554E-0008  0.68961E-0009
  0.15793E+0005 -0.30000E+0004 -0.59849E-0009 -0.16669E-0008  0.22071E-0008
  0.15875E+0005 -0.30000E+0004  0.16204E-0008 -0.17640E-0008  0.49158E-0008
  0.15957E+0005 -0.30000E+0004  0.36399E-0008 -0.16589E-0008  0.70048E-0008
  0.16000E+0005 -0.30000E+0004  0.45139E-0008 -0.15089E-0008  0.77187E-0008
  0.15750E+0005 -0.29871E+0004 -0.22782E-0008 -0.14883E-0008 -0.65953E-0012
  0.15793E+0005 -0.29871E+0004 -0.11893E-0008 -0.15936E-0008  0.14626E-0008
  0.15875E+0005 -0.29872E+0004  0.99500E-0009 -0.16811E-0008  0.41388E-0008
  0.15957E+0005 -0.29872E+0004  0.30665E-0008 -0.15733E-0008  0.63044E-0008
  0.16000E+0005 -0.29873E+0004  0.40016E-0008 -0.14265E-0008  0.71018E-0008
  0.15750E+0005 -0.29626E+0004 -0.32070E-0008 -0.13563E-0008 -0.12171E-0008
  0.15793E+0005 -0.29627E+0004 -0.22223E-0008 -0.14513E-0008  0.13161E-0009
  0.15875E+0005 -0.29629E+0004 -0.14080E-0009 -0.15229E-0008  0.27113E-0008
  0.15957E+0005 -0.29630E+0004  0.19807E-0008 -0.14123E-0008  0.49754E-0008
  0.16000E+0005 -0.29631E+0004  0.30056E-0008 -0.12720E-0008  0.59059E-0008
  0.15750E+0005 -0.29381E+0004 -0.40075E-0008 -0.12196E-0008 -0.23152E-0008
  0.15793E+0005 -0.29383E+0004 -0.31394E-0008 -0.13054E-0008 -0.10934E-0008
  0.15875E+0005 -0.29386E+0004 -0.12018E-0008 -0.13639E-0008  0.13495E-0008
  0.15957E+0005 -0.29389E+0004  0.91243E-0009 -0.12527E-0008  0.36565E-0008
  0.16000E+0005 -0.29390E+0004  0.19948E-0008 -0.11196E-0008  0.46891E-0008
  0.15750E+0005 -0.29252E+0004 -0.43791E-0008 -0.11460E-0008 -0.28481E-0008
  0.15793E+0005 -0.29254E+0004 -0.35760E-0008 -0.12274E-0008 -0.16971E-0008
  0.15875E+0005 -0.29257E+0004 -0.17282E-0008 -0.12798E-0008  0.65984E-0009
  0.15957E+0005 -0.29261E+0004  0.36181E-0009 -0.11691E-0008  0.29693E-0008
  0.16000E+0005 -0.29263E+0004  0.14625E-0008 -0.10399E-0008  0.40441E-0008
  0.16000E+0005 -0.30000E+0004  0.45139E-0008 -0.15089E-0008  0.77187E-0008
  0.16043E+0005 -0.30000E+0004  0.52054E-0008 -0.12954E-0008  0.81182E-0008
  0.16125E+0005 -0.30000E+0004  0.59211E-0008 -0.74125E-0009  0.79693E-0008
  0.16207E+0005 -0.30000E+0004  0.58106E-0008 -0.82540E-0010  0.67563E-0008
  0.16250E+0005 -0.30000E+0004  0.54404E-0008  0.25719E-0009  0.57969E-0008
  0.16000E+0005 -0.29873E+0004  0.40016E-0008 -0.14265E-0008  0.71018E-0008
  0.16043E+0005 -0.29873E+0004  0.47745E-0008 -0.12200E-0008  0.76111E-0008
  0.16125E+0005 -0.29874E+0004  0.56794E-0008 -0.68907E-0009  0.77150E-0008
  0.16207E+0005 -0.29875E+0004  0.57692E-0008 -0.64164E-0010  0.67679E-0008
  0.16250E+0005 -0.29876E+0004  0.54954E-0008  0.25662E-0009  0.59341E-0008
  0.16000E+0005 -0.29631E+0004  0.30056E-0008 -0.12720E-0008  0.59059E-0008
  0.16043E+0005 -0.29633E+0004  0.39076E-0008 -0.10788E-0008  0.65988E-0008
  0.16125E+0005 -0.29636E+0004  0.51344E-0008 -0.59072E-0009  0.71468E-0008
  0.16207E+0005 -0.29638E+0004  0.55865E-0008 -0.26484E-0010  0.66872E-0008
  0.16250E+0005 -0.29640E+0004  0.54944E-0008  0.25951E-0009  0.60920E-0008
  0.16000E+0005 -0.29390E+0004  0.19948E-0008 -0.11196E-0008  0.46891E-0008
  0.16043E+0005 -0.29393E+0004  0.29951E-0008 -0.93979E-0009  0.55355E-0008
  0.16125E+0005 -0.29397E+0004  0.44955E-0008 -0.49251E-0009  0.64814E-0008
  0.16207E+0005 -0.29401E+0004  0.52834E-0008  0.15140E-0010  0.64848E-0008
  0.16250E+0005 -0.29404E+0004  0.53691E-0008  0.26872E-0009  0.61255E-0008
  0.16000E+0005 -0.29263E+0004  0.14625E-0008 -0.10399E-0008  0.40441E-0008
  0.16043E+0005 -0.29266E+0004  0.25027E-0008 -0.86708E-0009  0.49599E-0008
  0.16125E+0005 -0.29271E+0004  0.41283E-0008 -0.44058E-0009  0.60972E-0008
  0.16207E+0005 -0.29276E+0004  0.50816E-0008  0.38767E-0010  0.63340E-0008
  0.16250E+0005 -0.29279E+0004  0.52586E-0008  0.27622E-0009  0.60974E-0008
  0.16250E+0005 -0.30000E+0004  0.54404E-0008  0.25719E-0009  0.57969E-0008
  0.16293E+0005 -0.30000E+0004  0.48871E-0008  0.56100E-0009  0.47024E-0008
  0.16375E+0005 -0.30000E+0004  0.34692E-0008  0.94728E-0009  0.25343E-0008
  0.16457E+0005 -0.30000E+0004  0.18117E-0008  0.97977E-0009  0.64931E-0009
  0.16500E+0005 -0.30000E+0004  0.94068E-0009  0.82924E-0009 -0.96730E-0010
  0.16250E+0005 -0.29876E+0004  0.54954E-0008  0.25662E-0009  0.59341E-0008
  0.16293E+0005 -0.29876E+0004  0.50250E-0008  0.54020E-0009  0.49467E-0008
  0.16375E+0005 -0.29877E+0004  0.37158E-0008  0.89538E-0009  0.29089E-0008
  0.16457E+0005 -0.29878E+0004  0.20970E-0008  0.91059E-0009  0.10493E-0008
  0.16500E+0005 -0.29879E+0004  0.12209E-0008  0.75854E-0009  0.27750E-0009
  0.16250E+0005 -0.29640E+0004  0.54944E-0008  0.25951E-0009  0.60920E-0008
  0.16293E+0005 -0.29641E+0004  0.51862E-0008  0.50804E-0009  0.53126E-0008
  0.16375E+0005 -0.29644E+0004  0.41041E-0008  0.80800E-0009  0.35446E-0008
  0.16457E+0005 -0.29648E+0004  0.25883E-0008  0.79242E-0009  0.17659E-0008
  0.16500E+0005 -0.29649E+0004  0.17182E-0008  0.63729E-0009  0.96247E-0009
  0.16250E+0005 -0.29404E+0004  0.53691E-0008  0.26872E-0009  0.61255E-0008
  0.16293E+0005 -0.29406E+0004  0.52263E-0008  0.48519E-0009  0.55586E-0008
  0.16375E+0005 -0.29412E+0004  0.43926E-0008  0.73433E-0009  0.40852E-0008
  0.16457E+0005 -0.29417E+0004  0.30128E-0008  0.69024E-0009  0.24248E-0008
  0.16500E+0005 -0.29420E+0004  0.21669E-0008  0.53206E-0009  0.16107E-0008
  0.16250E+0005 -0.29279E+0004  0.52586E-0008  0.27622E-0009  0.60974E-0008
  0.16293E+0005 -0.29283E+0004  0.52031E-0008  0.47677E-0009  0.56434E-0008
  0.16375E+0005 -0.29289E+0004  0.45066E-0008  0.70071E-0009  0.43333E-0008
  0.16457E+0005 -0.29295E+0004  0.32096E-0008  0.64241E-0009  0.27486E-0008
  0.16500E+0005 -0.29299E+0004  0.23828E-0008  0.48262E-0009  0.19364E-0008
  0.16500E+0005 -0.30000E+0004  0.94068E-0009  0.82924E-0009 -0.96730E-0010
  0.16543E+0005 -0.30000E+0004  0.12065E-0009  0.56716E-0009 -0.63063E-0009
  0.16625E+0005 -0.30000E+0004 -0.11926E-0008 -0.20381E-0009 -0.10199E-0008
  0.16707E+0005 -0.30000E+0004 -0.21018E-0008 -0.12007E-0008 -0.70946E-0009
  0.16750E+0005 -0.30000E+0004 -0.24131E-0008 -0.17499E-0008 -0.35859E-0009
  0.16500E+0005 -0.29879E+0004  0.12209E-0008  0.75854E-0009  0.27750E-0009
  0.16543E+0005 -0.29880E+0004  0.38168E-0009  0.49995E-0009 -0.30432E-0009
  0.16625E+0005 -0.29881E+0004 -0.99053E-0009 -0.25070E-0009 -0.82204E-0009
  0.16707E+0005 -0.29882E+0004 -0.19629E-0008 -0.12141E-0008 -0.65092E-0009
  0.16750E+0005 -0.29882E+0004 -0.22998E-0008 -0.17442E-0008 -0.36181E-0009
  0.16500E+0005 -0.29649E+0004  0.17182E-0008  0.63729E-0009  0.96247E-0009
  0.16543E+0005 -0.29651E+0004  0.85720E-0009  0.38490E-0009  0.30642E-0009
  0.16625E+0005 -0.29654E+0004 -0.60725E-0009 -0.33006E-0009 -0.43161E-0009
  0.16707E+0005 -0.29658E+0004 -0.16921E-0008 -0.12347E-0008 -0.51398E-0009
  0.16750E+0005 -0.29659E+0004 -0.20783E-0008 -0.17300E-0008 -0.34262E-0009
  0.16500E+0005 -0.29420E+0004  0.21669E-0008  0.53206E-0009  0.16107E-0008
  0.16543E+0005 -0.29423E+0004  0.13010E-0008  0.28505E-0009  0.90025E-0009
  0.16625E+0005 -0.29428E+0004 -0.23227E-0009 -0.39780E-0009 -0.29416E-0010
  0.16707E+0005 -0.29434E+0004 -0.14207E-0008 -0.12494E-0008 -0.35185E-0009
  0.16750E+0005 -0.29436E+0004 -0.18574E-0008 -0.17127E-0008 -0.29805E-0009
  0.16500E+0005 -0.29299E+0004  0.23828E-0008  0.48262E-0009  0.19364E-0008
  0.16543E+0005 -0.29302E+0004  0.15203E-0008  0.23812E-0009  0.12046E-0008
  0.16625E+0005 -0.29309E+0004 -0.40614E-0010 -0.42917E-0009  0.18468E-0009
  0.16707E+0005 -0.29315E+0004 -0.12804E-0008 -0.12549E-0008 -0.25924E-0009
  0.16750E+0005 -0.29319E+0004 -0.17442E-0008 -0.17026E-0008 -0.26724E-0009
  0.16750E+0005 -0.30000E+0004 -0.24131E-0008 -0.17499E-0008 -0.35859E-0009
  0.16793E+0005 -0.30000E+0004 -0.26212E-0008 -0.22727E-0008  0.47566E-0010
  0.16875E+0005 -0.30000E+0004 -0.27993E-0008 -0.30733E-0008  0.74308E-0009
  0.16957E+0005 -0.30000E+0004 -0.28286E-0008 -0.34731E-0008  0.10126E-0008
  0.17000E+0005 -0.30000E+0004 -0.28392E-0008 -0.34808E-0008  0.88068E-0009
  0.16750E+0005 -0.29882E+0004 -0.22998E-0008 -0.17442E-0008 -0.36181E-0009
  0.16793E+0005 -0.29883E+0004 -0.25238E-0008 -0.22458E-0008 -0.46777E-0011
  0.16875E+0005 -0.29884E+0004 -0.27010E-0008 -0.30132E-0008  0.65052E-0009
  0.16957E+0005 -0.29885E+0004 -0.26896E-0008 -0.33918E-0008  0.95036E-0009
  0.17000E+0005 -0.29886E+0004 -0.26667E-0008 -0.33955E-0008  0.85973E-0009
  0.16750E+0005 -0.29659E+0004 -0.20783E-0008 -0.17300E-0008 -0.34262E-0009
  0.16793E+0005 -0.29661E+0004 -0.23363E-0008 -0.21955E-0008 -0.80295E-0010
  0.16875E+0005 -0.29664E+0004 -0.25230E-0008 -0.29042E-0008  0.48769E-0009
  0.16957E+0005 -0.29667E+0004 -0.24450E-0008 -0.32456E-0008  0.83298E-0009
  0.17000E+0005 -0.29669E+0004 -0.23617E-0008 -0.32417E-0008  0.81581E-0009
  0.16750E+0005 -0.29436E+0004 -0.18574E-0008 -0.17127E-0008 -0.29805E-0009
  0.16793E+0005 -0.29439E+0004 -0.21540E-0008 -0.21459E-0008 -0.13354E-0009
  0.16875E+0005 -0.29444E+0004 -0.23642E-0008 -0.28013E-0008  0.33370E-0009
  0.16957E+0005 -0.29449E+0004 -0.22336E-0008 -0.31090E-0008  0.70897E-0009
  0.17000E+0005 -0.29452E+0004 -0.20943E-0008 -0.30982E-0008  0.75910E-0009
  0.16750E+0005 -0.29319E+0004 -0.17442E-0008 -0.17026E-0008 -0.26724E-0009
  0.16793E+0005 -0.29322E+0004 -0.20630E-0008 -0.21200E-0008 -0.15558E-0009
  0.16875E+0005 -0.29328E+0004 -0.22912E-0008 -0.27494E-0008  0.25320E-0009
  0.16957E+0005 -0.29334E+0004 -0.21385E-0008 -0.30405E-0008  0.63801E-0009
  0.17000E+0005 -0.29337E+0004 -0.19716E-0008 -0.30265E-0008  0.72112E-0009
  0.17000E+0005 -0.30000E+0004 -0.28392E-0008 -0.34808E-0008  0.88068E-0009
  0.17043E+0005 -0.30000E+0004 -0.28719E-0008 -0.33428E-0008  0.53245E-0009
  0.17125E+0005 -0.30000E+0004 -0.30346E-0008 -0.26901E-0008 -0.72209E-0009
  0.17207E+0005 -0.30000E+0004 -0.33326E-0008 -0.16233E-0008 -0.25885E-0008
  0.17250E+0005 -0.30000E+0004 -0.35194E-0008 -0.95117E-0009 -0.37014E-0008
  0.17000E+0005 -0.29886E+0004 -0.26667E-0008 -0.33955E-0008  0.85973E-0009
  0.17043E+0005 -0.29886E+0004 -0.26613E-0008 -0.32573E-0008  0.56449E-0009
  0.17125E+0005 -0.29887E+0004 -0.27535E-0008 -0.26178E-0008 -0.57344E-0009
  0.17207E+0005 -0.29888E+0004 -0.30060E-0008 -0.15775E-0008 -0.23359E-0008
  0.17250E+0005 -0.29888E+0004 -0.31871E-0008 -0.92207E-0009 -0.34123E-0008
  0.17000E+0005 -0.29669E+0004 -0.23617E-0008 -0.32417E-0008  0.81581E-0009
  0.17043E+0005 -0.29670E+0004 -0.22848E-0008 -0.31038E-0008  0.61911E-0009
  0.17125E+0005 -0.29672E+0004 -0.22352E-0008 -0.24881E-0008 -0.29312E-0009
  0.17207E+0005 -0.29675E+0004 -0.23810E-0008 -0.14954E-0008 -0.18415E-0008
  0.17250E+0005 -0.29676E+0004 -0.25364E-0008 -0.87070E-0009 -0.28351E-0008
  0.17000E+0005 -0.29452E+0004 -0.20943E-0008 -0.30982E-0008  0.75910E-0009
  0.17043E+0005 -0.29454E+0004 -0.19467E-0008 -0.29609E-0008  0.65808E-0009
  0.17125E+0005 -0.29458E+0004 -0.17456E-0008 -0.23676E-0008 -0.23041E-0010
  0.17207E+0005 -0.29462E+0004 -0.17588E-0008 -0.14192E-0008 -0.13359E-0008
  0.17250E+0005 -0.29465E+0004 -0.18693E-0008 -0.82329E-0009 -0.22292E-0008
  0.17000E+0005 -0.29337E+0004 -0.19716E-0008 -0.30265E-0008  0.72112E-0009
  0.17043E+0005 -0.29340E+0004 -0.17874E-0008 -0.28896E-0008  0.66922E-0009
  0.17125E+0005 -0.29345E+0004 -0.15030E-0008 -0.23076E-0008  0.11183E-0009
  0.17207E+0005 -0.29350E+0004 -0.14361E-0008 -0.13812E-0008 -0.10684E-0008
  0.17250E+0005 -0.29353E+0004 -0.15154E-0008 -0.79971E-0009 -0.19020E-0008
  0.17250E+0005 -0.30000E+0004 -0.35194E-0008 -0.95117E-0009 -0.37014E-0008
  0.17293E+0005 -0.30000E+0004 -0.37001E-0008 -0.24364E-0009 -0.48150E-0008
  0.17375E+0005 -0.30000E+0004 -0.39224E-0008  0.10760E-0008 -0.66479E-0008
  0.17457E+0005 -0.30000E+0004 -0.38127E-0008  0.21894E-0008 -0.76928E-0008
  0.17500E+0005 -0.30000E+0004 -0.35545E-0008  0.26334E-0008 -0.77805E-0008
  0.17250E+0005 -0.29888E+0004 -0.31871E-0008 -0.92207E-0009 -0.34123E-0008
  0.17293E+0005 -0.29889E+0004 -0.33778E-0008 -0.23351E-0009 -0.45065E-0008
  0.17375E+0005 -0.29889E+0004 -0.36684E-0008  0.10528E-0008 -0.63657E-0008
  0.17457E+0005 -0.29890E+0004 -0.36894E-0008  0.21397E-0008 -0.75227E-0008
  0.17500E+0005 -0.29890E+0004 -0.35206E-0008  0.25752E-0008 -0.77020E-0008
  0.17250E+0005 -0.29676E+0004 -0.25364E-0008 -0.87070E-0009 -0.28351E-0008
  0.17293E+0005 -0.29678E+0004 -0.27297E-0008 -0.21540E-0009 -0.38779E-0008
  0.17375E+0005 -0.29680E+0004 -0.31161E-0008  0.10110E-0008 -0.57548E-0008
  0.17457E+0005 -0.29682E+0004 -0.33554E-0008  0.20509E-0008 -0.70956E-0008
  0.17500E+0005 -0.29683E+0004 -0.33454E-0008  0.24704E-0008 -0.74366E-0008
  0.17250E+0005 -0.29465E+0004 -0.18693E-0008 -0.82329E-0009 -0.22292E-0008
  0.17293E+0005 -0.29466E+0004 -0.20429E-0008 -0.19861E-0009 -0.32004E-0008
  0.17375E+0005 -0.29470E+0004 -0.24804E-0008  0.97218E-0009 -0.50522E-0008
  0.17457E+0005 -0.29473E+0004 -0.28973E-0008  0.19684E-0008 -0.65365E-0008
  0.17500E+0005 -0.29475E+0004 -0.30293E-0008  0.23730E-0008 -0.70219E-0008
  0.17250E+0005 -0.29353E+0004 -0.15154E-0008 -0.79971E-0009 -0.19020E-0008
  0.17293E+0005 -0.29355E+0004 -0.16697E-0008 -0.19028E-0009 -0.28273E-0008
  0.17375E+0005 -0.29359E+0004 -0.21156E-0008  0.95280E-0009 -0.46482E-0008
  0.17457E+0005 -0.29363E+0004 -0.26089E-0008  0.19273E-0008 -0.61910E-0008
  0.17500E+0005 -0.29366E+0004 -0.28085E-0008  0.23245E-0008 -0.67451E-0008
  0.17500E+0005 -0.30000E+0004 -0.35545E-0008  0.26334E-0008 -0.77805E-0008
  0.17543E+0005 -0.30000E+0004 -0.31317E-0008  0.29573E-0008 -0.74996E-0008
  0.17625E+0005 -0.30000E+0004 -0.18440E-0008  0.32041E-0008 -0.58982E-0008
  0.17707E+0005 -0.30000E+0004  0.38304E-0010  0.29837E-0008 -0.30242E-0008
  0.17750E+0005 -0.30000E+0004  0.12157E-0008  0.27051E-0008 -0.11179E-0008
  0.17500E+0005 -0.29890E+0004 -0.35206E-0008  0.25752E-0008 -0.77020E-0008
  0.17543E+0005 -0.29891E+0004 -0.31971E-0008  0.28932E-0008 -0.75291E-0008
  0.17625E+0005 -0.29891E+0004 -0.21074E-0008  0.31415E-0008 -0.61625E-0008
  0.17707E+0005 -0.29892E+0004 -0.40432E-0009  0.29370E-0008 -0.35220E-0008
  0.17750E+0005 -0.29892E+0004  0.69934E-0009  0.26711E-0008 -0.17209E-0008
  0.17500E+0005 -0.29683E+0004 -0.33454E-0008  0.24704E-0008 -0.74366E-0008
  0.17543E+0005 -0.29684E+0004 -0.32027E-0008  0.27788E-0008 -0.74611E-0008
  0.17625E+0005 -0.29685E+0004 -0.24883E-0008  0.30302E-0008 -0.65376E-0008
  0.17707E+0005 -0.29687E+0004 -0.11446E-0008  0.28543E-0008 -0.43575E-0008
  0.17750E+0005 -0.29688E+0004 -0.19865E-0009  0.26120E-0008 -0.27733E-0008
  0.17500E+0005 -0.29475E+0004 -0.30293E-0008  0.23730E-0008 -0.70219E-0008
  0.17543E+0005 -0.29477E+0004 -0.30558E-0008  0.26728E-0008 -0.72316E-0008
  0.17625E+0005 -0.29479E+0004 -0.27122E-0008  0.29274E-0008 -0.67445E-0008
  0.17707E+0005 -0.29482E+0004 -0.17486E-0008  0.27787E-0008 -0.50431E-0008
  0.17750E+0005 -0.29483E+0004 -0.98143E-0009  0.25586E-0008 -0.36959E-0008
  0.17500E+0005 -0.29366E+0004 -0.28085E-0008  0.23245E-0008 -0.67451E-0008
  0.17543E+0005 -0.29367E+0004 -0.29187E-0008  0.26200E-0008 -0.70466E-0008
  0.17625E+0005 -0.29370E+0004 -0.27667E-0008  0.28764E-0008 -0.67850E-0008
  0.17707E+0005 -0.29374E+0004 -0.20099E-0008  0.27413E-0008 -0.53414E-0008
  0.17750E+0005 -0.29375E+0004 -0.13445E-0008  0.25325E-0008 -0.41263E-0008
  0.17750E+0005 -0.30000E+0004  0.12157E-0008  0.27051E-0008 -0.11179E-0008
  0.17793E+0005 -0.30000E+0004  0.24672E-0008  0.23404E-0008  0.94835E-0009
  0.17875E+0005 -0.30000E+0004  0.48508E-0008  0.15032E-0008  0.49326E-0008
  0.17957E+0005 -0.30000E+0004  0.68954E-0008  0.63929E-0009  0.83492E-0008
  0.18000E+0005 -0.30000E+0004  0.76916E-0008  0.23812E-0009  0.96651E-0008
  0.17750E+0005 -0.29892E+0004  0.69934E-0009  0.26711E-0008 -0.17209E-0008
  0.17793E+0005 -0.29892E+0004  0.18982E-0008  0.23223E-0008  0.26106E-0009
  0.17875E+0005 -0.29893E+0004  0.42560E-0008  0.15177E-0008  0.41694E-0008
  0.17957E+0005 -0.29893E+0004  0.63855E-0008  0.68514E-0009  0.76439E-0008
  0.18000E+0005 -0.29894E+0004  0.72717E-0008  0.29688E-0009  0.90493E-0008
  0.17750E+0005 -0.29688E+0004 -0.19865E-0009  0.26120E-0008 -0.27733E-0008
  0.17793E+0005 -0.29688E+0004  0.87800E-0009  0.22913E-0008 -0.97247E-0009
  0.17875E+0005 -0.29690E+0004  0.31347E-0008  0.15456E-0008  0.27404E-0008
  0.17957E+0005 -0.29691E+0004  0.53679E-0008  0.76922E-0009  0.62669E-0008
  0.18000E+0005 -0.29692E+0004  0.63961E-0008  0.40489E-0009  0.78116E-0008
  0.17750E+0005 -0.29483E+0004 -0.98143E-0009  0.25586E-0008 -0.36959E-0008
  0.17793E+0005 -0.29484E+0004 -0.54389E-0010  0.22642E-0008 -0.21025E-0008
  0.17875E+0005 -0.29487E+0004  0.20360E-0008  0.15734E-0008  0.13502E-0008
  0.17957E+0005 -0.29489E+0004  0.42989E-0008  0.84944E-0009  0.48538E-0008
  0.18000E+0005 -0.29490E+0004  0.54307E-0008  0.50759E-0009  0.64979E-0008
  0.17750E+0005 -0.29375E+0004 -0.13445E-0008  0.25325E-0008 -0.41263E-0008
  0.17793E+0005 -0.29377E+0004 -0.50642E-0009  0.22512E-0008 -0.26521E-0008
  0.17875E+0005 -0.29379E+0004  0.14712E-0008  0.15880E-0008  0.63869E-0009
  0.17957E+0005 -0.29382E+0004  0.37206E-0008  0.89016E-0009  0.41005E-0008
  0.18000E+0005 -0.29384E+0004  0.48916E-0008  0.55951E-0009  0.57810E-0008
  0.18000E+0005 -0.30000E+0004  0.76916E-0008  0.23812E-0009  0.96651E-0008
  0.18043E+0005 -0.30000E+0004  0.82208E-0008 -0.95869E-0010  0.10527E-0007
  0.18125E+0005 -0.30000E+0004  0.83442E-0008 -0.47511E-0009  0.10687E-0007
  0.18207E+0005 -0.30000E+0004  0.72168E-0008 -0.48257E-0009  0.88262E-0008
  0.18250E+0005 -0.30000E+0004  0.61411E-0008 -0.34488E-0009  0.71048E-0008
  0.18000E+0005 -0.29894E+0004  0.72717E-0008  0.29688E-0009  0.90493E-0008
  0.18043E+0005 -0.29894E+0004  0.79190E-0008 -0.26169E-0010  0.10038E-0007
  0.18125E+0005 -0.29894E+0004  0.83248E-0008 -0.39743E-0009  0.10525E-0007
  0.18207E+0005 -0.29895E+0004  0.75131E-0008 -0.41401E-0009  0.90548E-0008
  0.18250E+0005 -0.29895E+0004  0.65962E-0008 -0.28751E-0009  0.75394E-0008
  0.18000E+0005 -0.29692E+0004  0.63961E-0008  0.40489E-0009  0.78116E-0008
  0.18043E+0005 -0.29693E+0004  0.72413E-0008  0.10063E-0009  0.90135E-0008
  0.18125E+0005 -0.29694E+0004  0.81475E-0008 -0.25646E-0009  0.10083E-0007
  0.18207E+0005 -0.29695E+0004  0.79246E-0008 -0.28920E-0009  0.93403E-0008
  0.18250E+0005 -0.29696E+0004  0.73162E-0008 -0.18280E-0009  0.82214E-0008
  0.18000E+0005 -0.29490E+0004  0.54307E-0008  0.50759E-0009  0.64979E-0008
  0.18043E+0005 -0.29491E+0004  0.64388E-0008  0.22048E-0009  0.78765E-0008
  0.18125E+0005 -0.29494E+0004  0.77951E-0008 -0.12345E-0009  0.94737E-0008
  0.18207E+0005 -0.29496E+0004  0.81425E-0008 -0.17095E-0009  0.94354E-0008
  0.18250E+0005 -0.29497E+0004  0.78478E-0008 -0.82995E-0010  0.87158E-0008
  0.18000E+0005 -0.29384E+0004  0.48916E-0008  0.55951E-0009  0.57810E-0008
  0.18043E+0005 -0.29385E+0004  0.59711E-0008  0.28095E-0009  0.72375E-0008
  0.18125E+0005 -0.29388E+0004  0.75430E-0008 -0.56420E-0010  0.90895E-0008
  0.18207E+0005 -0.29391E+0004  0.81809E-0008 -0.11113E-0009  0.94104E-0008
  0.18250E+0005 -0.29392E+0004  0.80524E-0008 -0.32265E-0010  0.89012E-0008
  0.18250E+0005 -0.30000E+0004  0.61411E-0008 -0.34488E-0009  0.71048E-0008
  0.18293E+0005 -0.30000E+0004  0.47829E-0008 -0.13157E-0009  0.49801E-0008
  0.18375E+0005 -0.30000E+0004  0.16709E-0008  0.39464E-0009  0.29282E-0009
  0.18457E+0005 -0.30000E+0004 -0.16653E-0008  0.89499E-0009 -0.44038E-0008
  0.18500E+0005 -0.30000E+0004 -0.32998E-0008  0.10718E-0008 -0.65249E-0008
  0.18250E+0005 -0.29895E+0004  0.65962E-0008 -0.28751E-0009  0.75394E-0008
  0.18293E+0005 -0.29895E+0004  0.53785E-0008 -0.89614E-0010  0.56046E-0008
  0.18375E+0005 -0.29896E+0004  0.24513E-0008  0.40176E-0009  0.11878E-0008
  0.18457E+0005 -0.29897E+0004 -0.84398E-0009  0.86746E-0009 -0.34095E-0008
  0.18500E+0005 -0.29897E+0004 -0.25215E-0008  0.10307E-0008 -0.55605E-0008
  0.18250E+0005 -0.29696E+0004  0.73162E-0008 -0.18280E-0009  0.82214E-0008
  0.18293E+0005 -0.29697E+0004  0.63812E-0008 -0.11933E-0010  0.66610E-0008
  0.18375E+0005 -0.29699E+0004  0.38564E-0008  0.41796E-0009  0.28076E-0008
  0.18457E+0005 -0.29700E+0004  0.71091E-0009  0.82284E-0009 -0.15278E-0008
  0.18500E+0005 -0.29701E+0004 -0.10074E-0008  0.96148E-0009 -0.36920E-0008
  0.18250E+0005 -0.29497E+0004  0.78478E-0008 -0.82995E-0010  0.87158E-0008
  0.18293E+0005 -0.29499E+0004  0.72124E-0008  0.63351E-0010  0.75446E-0008
  0.18375E+0005 -0.29501E+0004  0.51505E-0008  0.43737E-0009  0.43130E-0008
  0.18457E+0005 -0.29504E+0004  0.22435E-0008  0.78734E-0009  0.32914E-0009
  0.18500E+0005 -0.29506E+0004  0.53661E-0009  0.90354E-0009 -0.17937E-0008
  0.18250E+0005 -0.29392E+0004  0.80524E-0008 -0.32265E-0010  0.89012E-0008
  0.18293E+0005 -0.29394E+0004  0.75799E-0008  0.10210E-0009  0.79392E-0008
  0.18375E+0005 -0.29397E+0004  0.57834E-0008  0.44876E-0009  0.50558E-0008
  0.18457E+0005 -0.29401E+0004  0.30354E-0008  0.77199E-0009  0.12907E-0008
  0.18500E+0005 -0.29402E+0004  0.13546E-0008  0.87732E-0009 -0.78950E-0009
  0.18500E+0005 -0.30000E+0004 -0.32998E-0008  0.10718E-0008 -0.65249E-0008
  0.18543E+0005 -0.30000E+0004 -0.47345E-0008  0.11539E-0008 -0.82295E-0008
  0.18625E+0005 -0.30000E+0004 -0.66426E-0008  0.97229E-0009 -0.99482E-0008
  0.18707E+0005 -0.30000E+0004 -0.72453E-0008  0.32697E-0009 -0.94696E-0008
  0.18750E+0005 -0.30000E+0004 -0.70162E-0008 -0.17651E-0009 -0.83800E-0008
  0.18500E+0005 -0.29897E+0004 -0.25215E-0008  0.10307E-0008 -0.55605E-0008
  0.18543E+0005 -0.29897E+0004 -0.40425E-0008  0.11020E-0008 -0.73502E-0008
  0.18625E+0005 -0.29898E+0004 -0.62111E-0008  0.91722E-0009 -0.93652E-0008
  0.18707E+0005 -0.29898E+0004 -0.71473E-0008  0.29061E-0009 -0.92946E-0008
  0.18750E+0005 -0.29899E+0004 -0.70975E-0008 -0.19593E-0009 -0.84325E-0008
  0.18500E+0005 -0.29701E+0004 -0.10074E-0008  0.96148E-0009 -0.36920E-0008
  0.18543E+0005 -0.29702E+0004 -0.26517E-0008  0.10148E-0008 -0.56006E-0008
  0.18625E+0005 -0.29704E+0004 -0.52512E-0008  0.82511E-0009 -0.81078E-0008
  0.18707E+0005 -0.29706E+0004 -0.67865E-0008  0.23190E-0009 -0.87696E-0008
  0.18750E+0005 -0.29707E+0004 -0.70740E-0008 -0.22394E-0009 -0.83325E-0008
  0.18500E+0005 -0.29506E+0004  0.53661E-0009  0.90354E-0009 -0.17937E-0008
  0.18543E+0005 -0.29507E+0004 -0.11792E-0008  0.94129E-0009 -0.37667E-0008
  0.18625E+0005 -0.29510E+0004 -0.41251E-0008  0.74786E-0009 -0.66732E-0008
  0.18707E+0005 -0.29513E+0004 -0.62094E-0008  0.18575E-0009 -0.80074E-0008
  0.18750E+0005 -0.29515E+0004 -0.68258E-0008 -0.24160E-0009 -0.79818E-0008
  0.18500E+0005 -0.29402E+0004  0.13546E-0008  0.87732E-0009 -0.78950E-0009
  0.18543E+0005 -0.29404E+0004 -0.37853E-0009  0.90759E-0009 -0.27750E-0008
  0.18625E+0005 -0.29408E+0004 -0.34723E-0008  0.71266E-0009 -0.58543E-0008
  0.18707E+0005 -0.29412E+0004 -0.58234E-0008  0.16613E-0009 -0.75166E-0008
  0.18750E+0005 -0.29414E+0004 -0.66081E-0008 -0.24703E-0009 -0.77010E-0008
  0.18750E+0005 -0.30000E+0004 -0.70162E-0008 -0.17651E-0009 -0.83800E-0008
  0.18793E+0005 -0.30000E+0004 -0.64454E-0008 -0.75803E-0009 -0.68214E-0008
  0.18875E+0005 -0.30000E+0004 -0.46365E-0008 -0.19553E-0008 -0.30273E-0008
  0.18957E+0005 -0.30000E+0004 -0.23308E-0008 -0.30537E-0008  0.10152E-0008
  0.19000E+0005 -0.30000E+0004 -0.11190E-0008 -0.35118E-0008  0.29069E-0008
  0.18750E+0005 -0.29899E+0004 -0.70975E-0008 -0.19593E-0009 -0.84325E-0008
  0.18793E+0005 -0.29899E+0004 -0.66924E-0008 -0.75598E-0009 -0.70901E-0008
  0.18875E+0005 -0.29900E+0004 -0.51250E-0008 -0.19103E-0008 -0.36228E-0008
  0.18957E+0005 -0.29900E+0004 -0.29265E-0008 -0.29719E-0008  0.25718E-0009
  0.19000E+0005 -0.29901E+0004 -0.17116E-0008 -0.34180E-0008  0.21407E-0008
  0.18750E+0005 -0.29707E+0004 -0.70740E-0008 -0.22394E-0009 -0.83325E-0008
  0.18793E+0005 -0.29708E+0004 -0.69916E-0008 -0.74643E-0009 -0.74041E-0008
  0.18875E+0005 -0.29709E+0004 -0.59240E-0008 -0.18244E-0008 -0.45932E-0008
  0.18957E+0005 -0.29711E+0004 -0.39952E-0008 -0.28208E-0008 -0.10856E-0008
  0.19000E+0005 -0.29712E+0004 -0.28128E-0008 -0.32446E-0008  0.74250E-0009
  0.18750E+0005 -0.29515E+0004 -0.68258E-0008 -0.24160E-0009 -0.79818E-0008
  0.18793E+0005 -0.29516E+0004 -0.70716E-0008 -0.72983E-0009 -0.74681E-0008
  0.18875E+0005 -0.29519E+0004 -0.65491E-0008 -0.17378E-0008 -0.53520E-0008
  0.18957E+0005 -0.29522E+0004 -0.49686E-0008 -0.26743E-0008 -0.22928E-0008
  0.19000E+0005 -0.29524E+0004 -0.38667E-0008 -0.30773E-0008 -0.56882E-0009
  0.18750E+0005 -0.29414E+0004 -0.66081E-0008 -0.24703E-0009 -0.77010E-0008
  0.18793E+0005 -0.29415E+0004 -0.70272E-0008 -0.71838E-0009 -0.74042E-0008
  0.18875E+0005 -0.29419E+0004 -0.68064E-0008 -0.16917E-0008 -0.56662E-0008
  0.18957E+0005 -0.29422E+0004 -0.54379E-0008 -0.25988E-0008 -0.28706E-0008
  0.19000E+0005 -0.29424E+0004 -0.43966E-0008 -0.29914E-0008 -0.12197E-0008
  0.19000E+0005 -0.30000E+0004 -0.11190E-0008 -0.35118E-0008  0.29069E-0008
  0.19043E+0005 -0.30000E+0004 -0.17840E-0010 -0.38553E-0008  0.44778E-0008
  0.19125E+0005 -0.30000E+0004  0.15308E-0008 -0.41331E-0008  0.62747E-0008
  0.19207E+0005 -0.30000E+0004  0.21582E-0008 -0.39301E-0008  0.63721E-0008
  0.19250E+0005 -0.30000E+0004  0.21020E-0008 -0.36567E-0008  0.57905E-0008
  0.19000E+0005 -0.29901E+0004 -0.17116E-0008 -0.34180E-0008  0.21407E-0008
  0.19043E+0005 -0.29901E+0004 -0.56904E-0009 -0.37534E-0008  0.37522E-0008
  0.19125E+0005 -0.29901E+0004  0.11427E-0008 -0.40356E-0008  0.57434E-0008
  0.19207E+0005 -0.29902E+0004  0.19947E-0008 -0.38585E-0008  0.61253E-0008
  0.19250E+0005 -0.29902E+0004  0.20602E-0008 -0.36052E-0008  0.57028E-0008
  0.19000E+0005 -0.29712E+0004 -0.28128E-0008 -0.32446E-0008  0.74250E-0009
  0.19043E+0005 -0.29713E+0004 -0.16295E-0008 -0.35666E-0008  0.23928E-0008
  0.19125E+0005 -0.29714E+0004  0.33177E-0009 -0.38567E-0008  0.46882E-0008
  0.19207E+0005 -0.29716E+0004  0.15760E-0008 -0.37256E-0008  0.55706E-0008
  0.19250E+0005 -0.29716E+0004  0.18663E-0008 -0.35086E-0008  0.54409E-0008
  0.19000E+0005 -0.29524E+0004 -0.38667E-0008 -0.30773E-0008 -0.56882E-0009
  0.19043E+0005 -0.29525E+0004 -0.26906E-0008 -0.33874E-0008  0.10713E-0008
  0.19125E+0005 -0.29527E+0004 -0.55913E-0009 -0.36847E-0008  0.35867E-0008
  0.19207E+0005 -0.29529E+0004  0.10279E-0008 -0.35963E-0008  0.49139E-0008
  0.19250E+0005 -0.29531E+0004  0.15319E-0008 -0.34129E-0008  0.50625E-0008
  0.19000E+0005 -0.29424E+0004 -0.43966E-0008 -0.29914E-0008 -0.12197E-0008
  0.19043E+0005 -0.29426E+0004 -0.32429E-0008 -0.32957E-0008  0.39603E-0009
  0.19125E+0005 -0.29428E+0004 -0.10537E-0008 -0.35965E-0008  0.29936E-0008
  0.19207E+0005 -0.29431E+0004  0.69229E-0009 -0.35293E-0008  0.45314E-0008
  0.19250E+0005 -0.29433E+0004  0.13032E-0008 -0.33628E-0008  0.48196E-0008
  0.19250E+0005 -0.30000E+0004  0.21020E-0008 -0.36567E-0008  0.57905E-0008
  0.19293E+0005 -0.30000E+0004  0.18097E-0008 -0.32971E-0008  0.48610E-0008
  0.19375E+0005 -0.30000E+0004  0.78354E-0009 -0.24562E-0008  0.24829E-0008
  0.19457E+0005 -0.30000E+0004 -0.49116E-0009 -0.15323E-0008 -0.87117E-0010
  0.19500E+0005 -0.30000E+0004 -0.11011E-0008 -0.10487E-0008 -0.12821E-0008
  0.19250E+0005 -0.29902E+0004  0.20602E-0008 -0.36052E-0008  0.57028E-0008
  0.19293E+0005 -0.29902E+0004  0.18790E-0008 -0.32689E-0008  0.49218E-0008
  0.19375E+0005 -0.29903E+0004  0.10117E-0008 -0.24749E-0008  0.27651E-0008
  0.19457E+0005 -0.29903E+0004 -0.19833E-0009 -0.15957E-0008  0.30174E-0009
  0.19500E+0005 -0.29903E+0004 -0.81472E-0009 -0.11325E-0008 -0.88794E-0009
  0.19250E+0005 -0.29716E+0004  0.18663E-0008 -0.35086E-0008  0.54409E-0008
  0.19293E+0005 -0.29717E+0004  0.18992E-0008 -0.32139E-0008  0.49424E-0008
  0.19375E+0005 -0.29718E+0004  0.13578E-0008 -0.25047E-0008  0.32270E-0008
  0.19457E+0005 -0.29719E+0004  0.31240E-0009 -0.17065E-0008  0.10063E-0008
  0.19500E+0005 -0.29719E+0004 -0.29243E-0009 -0.12800E-0008 -0.15082E-0009
  0.19250E+0005 -0.29531E+0004  0.15319E-0008 -0.34129E-0008  0.50625E-0008
  0.19293E+0005 -0.29531E+0004  0.17788E-0008 -0.31569E-0008  0.48436E-0008
  0.19375E+0005 -0.29533E+0004  0.15889E-0008 -0.25271E-0008  0.35910E-0008
  0.19457E+0005 -0.29534E+0004  0.75763E-0009 -0.18052E-0008  0.16605E-0008
  0.19500E+0005 -0.29535E+0004  0.19479E-0009 -0.14142E-0008  0.56679E-0009
  0.19250E+0005 -0.29433E+0004  0.13032E-0008 -0.33628E-0008  0.48196E-0008
  0.19293E+0005 -0.29434E+0004  0.16612E-0008 -0.31260E-0008  0.47454E-0008
  0.19375E+0005 -0.29435E+0004  0.16641E-0008 -0.25361E-0008  0.37428E-0008
  0.19457E+0005 -0.29437E+0004  0.96342E-0009 -0.18525E-0008  0.19824E-0008
  0.19500E+0005 -0.29438E+0004  0.43437E-0009 -0.14796E-0008  0.93408E-0009
  0.19500E+0005 -0.30000E+0004 -0.11011E-0008 -0.10487E-0008 -0.12821E-0008
  0.19543E+0005 -0.30000E+0004 -0.15834E-0008 -0.58186E-0009 -0.22546E-0008
  0.19625E+0005 -0.30000E+0004 -0.19697E-0008  0.24171E-0009 -0.32853E-0008
  0.19707E+0005 -0.30000E+0004 -0.15113E-0008  0.97855E-0009 -0.31183E-0008
  0.19750E+0005 -0.30000E+0004 -0.88346E-0009  0.14071E-0008 -0.25558E-0008
  0.19500E+0005 -0.29903E+0004 -0.81472E-0009 -0.11325E-0008 -0.88794E-0009
  0.19543E+0005 -0.29903E+0004 -0.13300E-0008 -0.68378E-0009 -0.18889E-0008
  0.19625E+0005 -0.29904E+0004 -0.18345E-0008  0.11377E-0009 -0.30472E-0008
  0.19707E+0005 -0.29904E+0004 -0.15355E-0008  0.83429E-0009 -0.30677E-0008
  0.19750E+0005 -0.29904E+0004 -0.10300E-0008  0.12114E-0008 -0.26376E-0008
  0.19500E+0005 -0.29719E+0004 -0.29243E-0009 -0.12800E-0008 -0.15082E-0009
  0.19543E+0005 -0.29720E+0004 -0.84592E-0009 -0.86500E-0009 -0.11802E-0008
  0.19625E+0005 -0.29721E+0004 -0.15382E-0008 -0.11452E-0009 -0.25450E-0008
  0.19707E+0005 -0.29723E+0004 -0.15215E-0008  0.57537E-0009 -0.29007E-0008
  0.19750E+0005 -0.29723E+0004 -0.12091E-0008  0.88791E-0009 -0.26796E-0008
  0.19500E+0005 -0.29535E+0004  0.19479E-0009 -0.14142E-0008  0.56679E-0009
  0.19543E+0005 -0.29536E+0004 -0.36646E-0009 -0.10303E-0008 -0.46143E-0009
  0.19625E+0005 -0.29539E+0004 -0.11972E-0008 -0.32483E-0009 -0.19829E-0008
  0.19707E+0005 -0.29541E+0004 -0.14311E-0008  0.33743E-0009 -0.26412E-0008
  0.19750E+0005 -0.29542E+0004 -0.12713E-0008  0.63142E-0009 -0.25995E-0008
  0.19500E+0005 -0.29438E+0004  0.43437E-0009 -0.14796E-0008  0.93408E-0009
  0.19543E+0005 -0.29440E+0004 -0.11928E-0009 -0.11113E-0008 -0.82151E-0010
  0.19625E+0005 -0.29442E+0004 -0.10028E-0008 -0.42857E-0009 -0.16654E-0008
  0.19707E+0005 -0.29445E+0004 -0.13548E-0008  0.22039E-0009 -0.24691E-0008
  0.19750E+0005 -0.29447E+0004 -0.12672E-0008  0.51359E-0009 -0.25175E-0008
  0.19750E+0005 -0.30000E+0004 -0.88346E-0009  0.14071E-0008 -0.25558E-0008
  0.19793E+0005 -0.30000E+0004 -0.18438E-0009  0.16348E-0008 -0.18140E-0008
  0.19875E+0005 -0.30000E+0004  0.16555E-0008  0.22178E-0008  0.17496E-0009
  0.19957E+0005 -0.30000E+0004  0.31083E-0008  0.24199E-0008  0.17730E-0008
  0.20000E+0005 -0.30000E+0004  0.30682E-0008  0.21529E-0008  0.17333E-0008
  0.19750E+0005 -0.29904E+0004 -0.10300E-0008  0.12114E-0008 -0.26376E-0008
  0.19793E+0005 -0.29905E+0004 -0.36045E-0009  0.14860E-0008 -0.19480E-0008
  0.19875E+0005 -0.29906E+0004  0.13234E-0008  0.20363E-0008 -0.17596E-0009
  0.19957E+0005 -0.29906E+0004  0.26481E-0008  0.21779E-0008  0.12277E-0008
  0.20000E+0005 -0.29907E+0004  0.28506E-0008  0.20070E-0008  0.15443E-0008
  0.19750E+0005 -0.29723E+0004 -0.12091E-0008  0.88791E-0009 -0.26796E-0008
  0.19793E+0005 -0.29725E+0004 -0.63746E-0009  0.12274E-0008 -0.21457E-0008
  0.19875E+0005 -0.29727E+0004  0.75178E-0009  0.17234E-0008 -0.77006E-0009
  0.19957E+0005 -0.29729E+0004  0.20765E-0008  0.19150E-0008  0.61432E-0009
  0.20000E+0005 -0.29730E+0004  0.30043E-0008  0.22131E-0008  0.18444E-0008
  0.19750E+0005 -0.29542E+0004 -0.12713E-0008  0.63142E-0009 -0.25995E-0008
  0.19793E+0005 -0.29544E+0004 -0.84609E-0009  0.98500E-0009 -0.22665E-0008
  0.19875E+0005 -0.29548E+0004  0.29468E-0009  0.14748E-0008 -0.12225E-0008
  0.19957E+0005 -0.29552E+0004  0.16992E-0008  0.17879E-0008  0.25744E-0009
  0.20000E+0005 -0.29554E+0004  0.30202E-0008  0.23220E-0008  0.19755E-0008
  0.19750E+0005 -0.29447E+0004 -0.12672E-0008  0.51359E-0009 -0.25175E-0008
  0.19793E+0005 -0.29449E+0004 -0.92539E-0009  0.86592E-0009 -0.22944E-0008
  0.19875E+0005 -0.29454E+0004  0.98692E-0010  0.13658E-0008 -0.14041E-0008
  0.19957E+0005 -0.29458E+0004  0.15361E-0008  0.17526E-0008  0.10664E-0009
  0.20000E+0005 -0.29461E+0004  0.29620E-0008  0.23430E-0008  0.19504E-0008
  0.00000E+0000 -0.29364E+0004 -0.10341E-0008 -0.20257E-0008  0.70444E-0009
  0.43168E+0002 -0.29363E+0004  0.98805E-0011 -0.96658E-0009  0.11739E-0008
  0.12500E+0003 -0.29359E+0004  0.10351E-0008 -0.30352E-0009  0.18112E-0008
  0.20683E+0003 -0.29356E+0004  0.16429E-0008  0.40041E-0010  0.23116E-0008
  0.25000E+0003 -0.29354E+0004  0.17604E-0008  0.19232E-0009  0.23265E-0008
  0.00000E+0000 -0.29255E+0004 -0.88294E-0009 -0.20407E-0008  0.95862E-0009
  0.43168E+0002 -0.29252E+0004  0.85554E-0010 -0.10191E-0008  0.13380E-0008
  0.12500E+0003 -0.29248E+0004  0.10379E-0008 -0.29909E-0009  0.18114E-0008
  0.20683E+0003 -0.29245E+0004  0.15860E-0008  0.67967E-0010  0.22073E-0008
  0.25000E+0003 -0.29242E+0004  0.16772E-0008  0.22430E-0009  0.21853E-0008
  0.00000E+0000 -0.29046E+0004 -0.58766E-0009 -0.20323E-0008  0.14234E-0008
  0.43168E+0002 -0.29044E+0004  0.23942E-0009 -0.10926E-0008  0.16487E-0008
  0.12500E+0003 -0.29039E+0004  0.10371E-0008 -0.29107E-0009  0.18120E-0008
  0.20683E+0003 -0.29034E+0004  0.14531E-0008  0.11925E-0009  0.19753E-0008
  0.25000E+0003 -0.29031E+0004  0.14966E-0008  0.28306E-0009  0.18861E-0008
  0.00000E+0000 -0.28838E+0004 -0.29690E-0009 -0.19919E-0008  0.18528E-0008
  0.43168E+0002 -0.28835E+0004  0.40067E-0009 -0.11320E-0008  0.19479E-0008
  0.12500E+0003 -0.28829E+0004  0.10314E-0008 -0.27835E-0009  0.18133E-0008
  0.20683E+0003 -0.28823E+0004  0.12977E-0008  0.16994E-0009  0.17153E-0008
  0.25000E+0003 -0.28820E+0004  0.12923E-0008  0.34120E-0009  0.15535E-0008
  0.00000E+0000 -0.28729E+0004 -0.14901E-0009 -0.19634E-0008  0.20640E-0008
  0.43168E+0002 -0.28725E+0004  0.48618E-0009 -0.11394E-0008  0.20970E-0008
  0.12500E+0003 -0.28718E+0004  0.10267E-0008 -0.26816E-0009  0.18127E-0008
  0.20683E+0003 -0.28712E+0004  0.12101E-0008  0.19721E-0009  0.15722E-0008
  0.25000E+0003 -0.28708E+0004  0.11775E-0008  0.37222E-0009  0.13680E-0008
  0.25000E+0003 -0.29354E+0004  0.17604E-0008  0.19232E-0009  0.23265E-0008
  0.29317E+0003 -0.29352E+0004  0.18010E-0008  0.33205E-0009  0.22758E-0008
  0.37500E+0003 -0.29349E+0004  0.16361E-0008  0.57423E-0009  0.18834E-0008
  0.45683E+0003 -0.29347E+0004  0.12502E-0008  0.79472E-0009  0.11998E-0008
  0.50000E+0003 -0.29345E+0004  0.10060E-0008  0.90392E-0009  0.77674E-0009
  0.25000E+0003 -0.29242E+0004  0.16772E-0008  0.22430E-0009  0.21853E-0008
  0.29317E+0003 -0.29241E+0004  0.16914E-0008  0.36486E-0009  0.20975E-0008
  0.37500E+0003 -0.29237E+0004  0.14939E-0008  0.60490E-0009  0.16618E-0008
  0.45683E+0003 -0.29234E+0004  0.11026E-0008  0.81981E-0009  0.97070E-0009
  0.50000E+0003 -0.29232E+0004  0.86854E-0009  0.92513E-0009  0.55967E-0009
  0.25000E+0003 -0.29031E+0004  0.14966E-0008  0.28306E-0009  0.18861E-0008
  0.29317E+0003 -0.29029E+0004  0.14627E-0008  0.42622E-0009  0.17283E-0008
  0.37500E+0003 -0.29024E+0004  0.12115E-0008  0.66287E-0009  0.12167E-0008
  0.45683E+0003 -0.29020E+0004  0.82293E-0009  0.86745E-0009  0.52429E-0009
  0.50000E+0003 -0.29017E+0004  0.61550E-0009  0.96549E-0009  0.14384E-0009
  0.25000E+0003 -0.28820E+0004  0.12923E-0008  0.34120E-0009  0.15535E-0008
  0.29317E+0003 -0.28817E+0004  0.12135E-0008  0.48744E-0009  0.13274E-0008
  0.37500E+0003 -0.28811E+0004  0.91900E-0009  0.72104E-0009  0.74814E-0009
  0.45683E+0003 -0.28806E+0004  0.54902E-0009  0.91545E-0009  0.69927E-0010
  0.50000E+0003 -0.28803E+0004  0.37731E-0009  0.10062E-0008 -0.27042E-0009
  0.25000E+0003 -0.28708E+0004  0.11775E-0008  0.37222E-0009  0.13680E-0008
  0.29317E+0003 -0.28705E+0004  0.10765E-0008  0.52004E-0009  0.11069E-0008
  0.37500E+0003 -0.28699E+0004  0.76330E-0009  0.75200E-0009  0.49516E-0009
  0.45683E+0003 -0.28693E+0004  0.40907E-0009  0.94101E-0009 -0.16979E-0009
  0.50000E+0003 -0.28690E+0004  0.25950E-0009  0.10279E-0008 -0.48551E-0009
  0.50000E+0003 -0.29345E+0004  0.10060E-0008  0.90392E-0009  0.77674E-0009
  0.54317E+0003 -0.29344E+0004  0.76203E-0009  0.10090E-0008  0.34107E-0009
  0.62500E+0003 -0.29343E+0004  0.38128E-0009  0.11955E-0008 -0.41819E-0009
  0.70683E+0003 -0.29341E+0004  0.22295E-0009  0.13587E-0008 -0.93674E-0009
  0.75000E+0003 -0.29340E+0004  0.26313E-0009  0.14295E-0008 -0.10592E-0008
  0.50000E+0003 -0.29232E+0004  0.86854E-0009  0.92513E-0009  0.55967E-0009
  0.54317E+0003 -0.29231E+0004  0.64452E-0009  0.10259E-0008  0.14856E-0009
  0.62500E+0003 -0.29229E+0004  0.32607E-0009  0.12029E-0008 -0.53309E-0009
  0.70683E+0003 -0.29227E+0004  0.25415E-0009  0.13558E-0008 -0.94213E-0009
  0.75000E+0003 -0.29226E+0004  0.34443E-0009  0.14211E-0008 -0.99993E-0009
  0.50000E+0003 -0.29017E+0004  0.61550E-0009  0.96549E-0009  0.14384E-0009
  0.54317E+0003 -0.29016E+0004  0.43656E-0009  0.10580E-0008 -0.21312E-0009
  0.62500E+0003 -0.29014E+0004  0.24743E-0009  0.12172E-0008 -0.73560E-0009
  0.70683E+0003 -0.29011E+0004  0.34404E-0009  0.13507E-0008 -0.93171E-0009
  0.75000E+0003 -0.29010E+0004  0.52813E-0009  0.14057E-0008 -0.86785E-0009
  0.50000E+0003 -0.28803E+0004  0.37731E-0009  0.10062E-0008 -0.27042E-0009
  0.54317E+0003 -0.28801E+0004  0.25181E-0009  0.10905E-0008 -0.56444E-0009
  0.62500E+0003 -0.28799E+0004  0.20377E-0009  0.12319E-0008 -0.91496E-0009
  0.70683E+0003 -0.28796E+0004  0.47149E-0009  0.13461E-0008 -0.89477E-0009
  0.75000E+0003 -0.28794E+0004  0.74599E-0009  0.13909E-0008 -0.71249E-0009
  0.50000E+0003 -0.28690E+0004  0.25950E-0009  0.10279E-0008 -0.48551E-0009
  0.54317E+0003 -0.28688E+0004  0.16505E-0009  0.11079E-0008 -0.74328E-0009
  0.62500E+0003 -0.28685E+0004  0.19495E-0009  0.12398E-0008 -0.99919E-0009
  0.70683E+0003 -0.28682E+0004  0.55256E-0009  0.13439E-0008 -0.86498E-0009
  0.75000E+0003 -0.28680E+0004  0.87264E-0009  0.13833E-0008 -0.62229E-0009
  0.75000E+0003 -0.29340E+0004  0.26313E-0009  0.14295E-0008 -0.10592E-0008
  0.79317E+0003 -0.29340E+0004  0.39721E-0009  0.14866E-0008 -0.10579E-0008
  0.87500E+0003 -0.29339E+0004  0.89829E-0009  0.15407E-0008 -0.69217E-0009
  0.95683E+0003 -0.29338E+0004  0.16488E-0008  0.15061E-0008  0.11360E-0009
  0.10000E+0004 -0.29337E+0004  0.20960E-0008  0.14466E-0008  0.67581E-0009
  0.75000E+0003 -0.29226E+0004  0.34443E-0009  0.14211E-0008 -0.99993E-0009
  0.79317E+0003 -0.29226E+0004  0.52773E-0009  0.14730E-0008 -0.93379E-0009
  0.87500E+0003 -0.29224E+0004  0.11084E-0008  0.15186E-0008 -0.45895E-0009
  0.95683E+0003 -0.29223E+0004  0.19032E-0008  0.14785E-0008  0.41616E-0009
  0.10000E+0004 -0.29223E+0004  0.23540E-0008  0.14179E-0008  0.99169E-0009
  0.75000E+0003 -0.29010E+0004  0.52813E-0009  0.14057E-0008 -0.86785E-0009
  0.79317E+0003 -0.29009E+0004  0.80080E-0009  0.14477E-0008 -0.68287E-0009
  0.87500E+0003 -0.29008E+0004  0.15175E-0008  0.14772E-0008 -0.16580E-0010
  0.95683E+0003 -0.29007E+0004  0.23736E-0008  0.14269E-0008  0.96637E-0009
  0.10000E+0004 -0.29006E+0004  0.28177E-0008  0.13640E-0008  0.15528E-0008
  0.75000E+0003 -0.28794E+0004  0.74599E-0009  0.13909E-0008 -0.71249E-0009
  0.79317E+0003 -0.28793E+0004  0.11011E-0008  0.14231E-0008 -0.41560E-0009
  0.87500E+0003 -0.28791E+0004  0.19318E-0008  0.14366E-0008  0.41953E-0009
  0.95683E+0003 -0.28790E+0004  0.28191E-0008  0.13760E-0008  0.14787E-0008
  0.10000E+0004 -0.28789E+0004  0.32393E-0008  0.13108E-0008  0.20578E-0008
  0.75000E+0003 -0.28680E+0004  0.87264E-0009  0.13833E-0008 -0.62229E-0009
  0.79317E+0003 -0.28679E+0004  0.12678E-0008  0.14103E-0008 -0.26982E-0009
  0.87500E+0003 -0.28677E+0004  0.21491E-0008  0.14156E-0008  0.64444E-0009
  0.95683E+0003 -0.28675E+0004  0.30406E-0008  0.13495E-0008  0.17310E-0008
  0.10000E+0004 -0.28674E+0004  0.34416E-0008  0.12829E-0008  0.22991E-0008
  0.10000E+0004 -0.29337E+0004  0.20960E-0008  0.14466E-0008  0.67581E-0009
  0.10432E+0004 -0.29337E+0004  0.25436E-0008  0.13577E-0008  0.12975E-0008
  0.11250E+0004 -0.29335E+0004  0.32901E-0008  0.11168E-0008  0.25176E-0008
  0.12068E+0004 -0.29334E+0004  0.37536E-0008  0.80598E-0009  0.35901E-0008
  0.12500E+0004 -0.29333E+0004  0.38386E-0008  0.63051E-0009  0.40207E-0008
  0.10000E+0004 -0.29223E+0004  0.23540E-0008  0.14179E-0008  0.99169E-0009
  0.10432E+0004 -0.29222E+0004  0.27901E-0008  0.13292E-0008  0.16084E-0008
  0.11250E+0004 -0.29221E+0004  0.34724E-0008  0.10924E-0008  0.27668E-0008
  0.12068E+0004 -0.29219E+0004  0.38241E-0008  0.79018E-0009  0.37169E-0008
  0.12500E+0004 -0.29218E+0004  0.38365E-0008  0.62076E-0009  0.40646E-0008
  0.10000E+0004 -0.29006E+0004  0.28177E-0008  0.13640E-0008  0.15528E-0008
  0.10432E+0004 -0.29005E+0004  0.32180E-0008  0.12753E-0008  0.21455E-0008
  0.11250E+0004 -0.29003E+0004  0.37554E-0008  0.10459E-0008  0.31619E-0008
  0.12068E+0004 -0.29001E+0004  0.38798E-0008  0.75923E-0009  0.38626E-0008
  0.12500E+0004 -0.29000E+0004  0.37509E-0008  0.60077E-0009  0.40484E-0008
  0.10000E+0004 -0.28789E+0004  0.32393E-0008  0.13108E-0008  0.20578E-0008
  0.10432E+0004 -0.28788E+0004  0.35871E-0008  0.12220E-0008  0.26085E-0008
  0.11250E+0004 -0.28785E+0004  0.39527E-0008  0.99909E-0009  0.34534E-0008
  0.12068E+0004 -0.28783E+0004  0.38344E-0008  0.72704E-0009  0.38868E-0008
  0.12500E+0004 -0.28782E+0004  0.35622E-0008  0.57891E-0009  0.39072E-0008
  0.10000E+0004 -0.28674E+0004  0.34416E-0008  0.12829E-0008  0.22991E-0008
  0.10432E+0004 -0.28673E+0004  0.37554E-0008  0.11940E-0008  0.28210E-0008
  0.11250E+0004 -0.28671E+0004  0.40211E-0008  0.97432E-0009  0.35651E-0008
  0.12068E+0004 -0.28668E+0004  0.37706E-0008  0.70960E-0009  0.38520E-0008
  0.12500E+0004 -0.28667E+0004  0.34231E-0008  0.56667E-0009  0.37848E-0008
  0.12500E+0004 -0.29333E+0004  0.38386E-0008  0.63051E-0009  0.40207E-0008
  0.12932E+0004 -0.29333E+0004  0.37990E-0008  0.45640E-0009  0.43260E-0008
  0.13750E+0004 -0.29331E+0004  0.33792E-0008  0.17008E-0009  0.44970E-0008
  0.14568E+0004 -0.29329E+0004  0.25576E-0008 -0.89751E-0011  0.41054E-0008
  0.15000E+0004 -0.29328E+0004  0.19995E-0008 -0.40799E-0010  0.36816E-0008
  0.12500E+0004 -0.29218E+0004  0.38365E-0008  0.62076E-0009  0.40646E-0008
  0.12932E+0004 -0.29217E+0004  0.37190E-0008  0.45334E-0009  0.42791E-0008
  0.13750E+0004 -0.29215E+0004  0.31491E-0008  0.18052E-0009  0.42711E-0008
  0.14568E+0004 -0.29213E+0004  0.21924E-0008  0.14002E-0010  0.37145E-0008
  0.15000E+0004 -0.29212E+0004  0.15753E-0008 -0.12415E-0010  0.32173E-0008
  0.12500E+0004 -0.29000E+0004  0.37509E-0008  0.60077E-0009  0.40484E-0008
  0.12932E+0004 -0.28999E+0004  0.34854E-0008  0.44550E-0009  0.40895E-0008
  0.13750E+0004 -0.28996E+0004  0.26397E-0008  0.19717E-0009  0.37492E-0008
  0.14568E+0004 -0.28994E+0004  0.14465E-0008  0.53388E-0010  0.28973E-0008
  0.15000E+0004 -0.28992E+0004  0.73042E-0009  0.36679E-0010  0.22730E-0008
  0.12500E+0004 -0.28782E+0004  0.35622E-0008  0.57891E-0009  0.39072E-0008
  0.12932E+0004 -0.28780E+0004  0.31509E-0008  0.43513E-0009  0.37758E-0008
  0.13750E+0004 -0.28777E+0004  0.20454E-0008  0.20991E-0009  0.31165E-0008
  0.14568E+0004 -0.28774E+0004  0.64386E-0009  0.87466E-0010  0.19948E-0008
  0.15000E+0004 -0.28773E+0004 -0.15287E-0009  0.79758E-0010  0.12602E-0008
  0.12500E+0004 -0.28667E+0004  0.34231E-0008  0.56667E-0009  0.37848E-0008
  0.12932E+0004 -0.28665E+0004  0.29369E-0008  0.42870E-0009  0.35636E-0008
  0.13750E+0004 -0.28662E+0004  0.17024E-0008  0.21511E-0009  0.27430E-0008
  0.14568E+0004 -0.28658E+0004  0.20342E-0009  0.10338E-0009  0.14903E-0008
  0.15000E+0004 -0.28657E+0004 -0.62828E-0009  0.10015E-0009  0.70457E-0009
  0.15000E+0004 -0.29328E+0004  0.19995E-0008 -0.40799E-0010  0.36816E-0008
  0.15432E+0004 -0.29327E+0004  0.13825E-0008 -0.23124E-0010  0.31261E-0008
  0.16250E+0004 -0.29325E+0004  0.13141E-0009  0.15698E-0009  0.17770E-0008
  0.17068E+0004 -0.29324E+0004 -0.11067E-0008  0.51912E-0009  0.17039E-0009
  0.17500E+0004 -0.29323E+0004 -0.17160E-0008  0.76975E-0009 -0.72692E-0009
  0.15000E+0004 -0.29212E+0004  0.15753E-0008 -0.12415E-0010  0.32173E-0008
  0.15432E+0004 -0.29211E+0004  0.90959E-0009  0.95605E-0011  0.26005E-0008
  0.16250E+0004 -0.29209E+0004 -0.40184E-0009  0.19335E-0009  0.11748E-0008
  0.17068E+0004 -0.29207E+0004 -0.16589E-0008  0.55261E-0009 -0.45451E-0009
  0.17500E+0004 -0.29206E+0004 -0.22633E-0008  0.79881E-0009 -0.13432E-0008
  0.15000E+0004 -0.28992E+0004  0.73042E-0009  0.36679E-0010  0.22730E-0008
  0.15432E+0004 -0.28991E+0004 -0.13062E-0010  0.66311E-0010  0.15536E-0008
  0.16250E+0004 -0.28988E+0004 -0.14103E-0008  0.25636E-0009  0.95132E-0011
  0.17068E+0004 -0.28985E+0004 -0.26762E-0008  0.60983E-0009 -0.16381E-0008
  0.17500E+0004 -0.28984E+0004 -0.32585E-0008  0.84768E-0009 -0.24990E-0008
  0.15000E+0004 -0.28773E+0004 -0.15287E-0009  0.79758E-0010  0.12602E-0008
  0.15432E+0004 -0.28771E+0004 -0.95476E-0009  0.11644E-0009  0.45607E-0009
  0.16250E+0004 -0.28767E+0004 -0.24006E-0008  0.31182E-0009 -0.11719E-0008
  0.17068E+0004 -0.28764E+0004 -0.36416E-0008  0.65912E-0009 -0.28068E-0008
  0.17500E+0004 -0.28762E+0004 -0.41865E-0008  0.88867E-0009 -0.36262E-0008
  0.15000E+0004 -0.28657E+0004 -0.62828E-0009  0.10015E-0009  0.70457E-0009
  0.15432E+0004 -0.28655E+0004 -0.14531E-0008  0.14030E-0009 -0.13686E-0009
  0.16250E+0004 -0.28651E+0004 -0.29098E-0008  0.33813E-0009 -0.17955E-0008
  0.17068E+0004 -0.28647E+0004 -0.41249E-0008  0.68203E-0009 -0.34119E-0008
  0.17500E+0004 -0.28645E+0004 -0.46445E-0008  0.90726E-0009 -0.42044E-0008
  0.17500E+0004 -0.29323E+0004 -0.17160E-0008  0.76975E-0009 -0.72692E-0009
  0.17932E+0004 -0.29321E+0004 -0.22802E-0008  0.10509E-0008 -0.16308E-0008
  0.18750E+0004 -0.29319E+0004 -0.32054E-0008  0.16145E-0008 -0.32841E-0008
  0.19568E+0004 -0.29317E+0004 -0.39390E-0008  0.21347E-0008 -0.47586E-0008
  0.20000E+0004 -0.29316E+0004 -0.42593E-0008  0.23528E-0008 -0.54303E-0008
  0.17500E+0004 -0.29206E+0004 -0.22633E-0008  0.79881E-0009 -0.13432E-0008
  0.17932E+0004 -0.29204E+0004 -0.28138E-0008  0.10738E-0008 -0.22260E-0008
  0.18750E+0004 -0.29202E+0004 -0.36945E-0008  0.16212E-0008 -0.38106E-0008
  0.19568E+0004 -0.29199E+0004 -0.43685E-0008  0.21216E-0008 -0.51908E-0008
  0.20000E+0004 -0.29198E+0004 -0.46552E-0008  0.23289E-0008 -0.58079E-0008
  0.17500E+0004 -0.28984E+0004 -0.32585E-0008  0.84768E-0009 -0.24990E-0008
  0.17932E+0004 -0.28982E+0004 -0.37721E-0008  0.11111E-0008 -0.33322E-0008
  0.18750E+0004 -0.28979E+0004 -0.45522E-0008  0.16287E-0008 -0.47730E-0008
  0.19568E+0004 -0.28975E+0004 -0.51036E-0008  0.20931E-0008 -0.59675E-0008
  0.20000E+0004 -0.28974E+0004 -0.53236E-0008  0.22810E-0008 -0.64799E-0008
  0.17500E+0004 -0.28762E+0004 -0.41865E-0008  0.88867E-0009 -0.36262E-0008
  0.17932E+0004 -0.28760E+0004 -0.46501E-0008  0.11408E-0008 -0.43982E-0008
  0.18750E+0004 -0.28756E+0004 -0.53109E-0008  0.16298E-0008 -0.56798E-0008
  0.19568E+0004 -0.28752E+0004 -0.57292E-0008  0.20601E-0008 -0.66819E-0008
  0.20000E+0004 -0.28750E+0004 -0.58802E-0008  0.22298E-0008 -0.70888E-0008
  0.17500E+0004 -0.28645E+0004 -0.46445E-0008  0.90726E-0009 -0.42044E-0008
  0.17932E+0004 -0.28643E+0004 -0.50769E-0008  0.11536E-0008 -0.49399E-0008
  0.18750E+0004 -0.28638E+0004 -0.56685E-0008  0.16279E-0008 -0.61326E-0008
  0.19568E+0004 -0.28634E+0004 -0.60133E-0008  0.20410E-0008 -0.70312E-0008
  0.20000E+0004 -0.28632E+0004 -0.61273E-0008  0.22017E-0008 -0.73827E-0008
  0.20000E+0004 -0.29316E+0004 -0.42593E-0008  0.23528E-0008 -0.54303E-0008
  0.20432E+0004 -0.29314E+0004 -0.45433E-0008  0.25145E-0008 -0.60159E-0008
  0.21250E+0004 -0.29312E+0004 -0.50155E-0008  0.26151E-0008 -0.68608E-0008
  0.22068E+0004 -0.29309E+0004 -0.54552E-0008  0.24019E-0008 -0.73449E-0008
  0.22500E+0004 -0.29307E+0004 -0.56947E-0008  0.21564E-0008 -0.74602E-0008
  0.20000E+0004 -0.29198E+0004 -0.46552E-0008  0.23289E-0008 -0.58079E-0008
  0.20432E+0004 -0.29196E+0004 -0.49063E-0008  0.24802E-0008 -0.63389E-0008
  0.21250E+0004 -0.29193E+0004 -0.53227E-0008  0.25645E-0008 -0.70886E-0008
  0.22068E+0004 -0.29190E+0004 -0.57231E-0008  0.23419E-0008 -0.75013E-0008
  0.22500E+0004 -0.29188E+0004 -0.59507E-0008  0.20954E-0008 -0.75930E-0008
  0.20000E+0004 -0.28974E+0004 -0.53236E-0008  0.22810E-0008 -0.64799E-0008
  0.20432E+0004 -0.28972E+0004 -0.55108E-0008  0.24135E-0008 -0.69072E-0008
  0.21250E+0004 -0.28967E+0004 -0.58222E-0008  0.24689E-0008 -0.74793E-0008
  0.22068E+0004 -0.28963E+0004 -0.61512E-0008  0.22306E-0008 -0.77614E-0008
  0.22500E+0004 -0.28961E+0004 -0.63584E-0008  0.19830E-0008 -0.78106E-0008
  0.20000E+0004 -0.28750E+0004 -0.58802E-0008  0.22298E-0008 -0.70888E-0008
  0.20432E+0004 -0.28747E+0004 -0.60026E-0008  0.23450E-0008 -0.74134E-0008
  0.21250E+0004 -0.28742E+0004 -0.62107E-0008  0.23742E-0008 -0.78127E-0008
  0.22068E+0004 -0.28737E+0004 -0.64728E-0008  0.21226E-0008 -0.79703E-0008
  0.22500E+0004 -0.28734E+0004 -0.66619E-0008  0.18749E-0008 -0.79795E-0008
  0.20000E+0004 -0.28632E+0004 -0.61273E-0008  0.22017E-0008 -0.73827E-0008
  0.20432E+0004 -0.28629E+0004 -0.62155E-0008  0.23082E-0008 -0.76537E-0008
  0.21250E+0004 -0.28623E+0004 -0.63703E-0008  0.23247E-0008 -0.79641E-0008
  0.22068E+0004 -0.28618E+0004 -0.65989E-0008  0.20670E-0008 -0.80585E-0008
  0.22500E+0004 -0.28615E+0004 -0.67795E-0008  0.18196E-0008 -0.80476E-0008
  0.22500E+0004 -0.29307E+0004 -0.56947E-0008  0.21564E-0008 -0.74602E-0008
  0.22932E+0004 -0.29306E+0004 -0.59488E-0008  0.18222E-0008 -0.74863E-0008
  0.23750E+0004 -0.29302E+0004 -0.64826E-0008  0.98450E-0009 -0.73339E-0008
  0.24568E+0004 -0.29299E+0004 -0.70872E-0008 -0.39027E-0010 -0.69927E-0008
  0.25000E+0004 -0.29297E+0004 -0.74268E-0008 -0.60884E-0009 -0.67731E-0008
  0.22500E+0004 -0.29188E+0004 -0.59507E-0008  0.20954E-0008 -0.75930E-0008
  0.22932E+0004 -0.29186E+0004 -0.62000E-0008  0.17627E-0008 -0.76067E-0008
  0.23750E+0004 -0.29182E+0004 -0.67440E-0008  0.93587E-0009 -0.74629E-0008
  0.24568E+0004 -0.29178E+0004 -0.73821E-0008 -0.68298E-0010 -0.71690E-0008
  0.25000E+0004 -0.29176E+0004 -0.77465E-0008 -0.62537E-0009 -0.69865E-0008
  0.22500E+0004 -0.28961E+0004 -0.63584E-0008  0.19830E-0008 -0.78106E-0008
  0.22932E+0004 -0.28958E+0004 -0.66003E-0008  0.16539E-0008 -0.78021E-0008
  0.23750E+0004 -0.28953E+0004 -0.71659E-0008  0.84827E-0009 -0.76744E-0008
  0.24568E+0004 -0.28948E+0004 -0.78662E-0008 -0.11922E-0009 -0.74646E-0008
  0.25000E+0004 -0.28945E+0004 -0.82753E-0008 -0.65245E-0009 -0.73469E-0008
  0.22500E+0004 -0.28734E+0004 -0.66619E-0008  0.18749E-0008 -0.79795E-0008
  0.22932E+0004 -0.28731E+0004 -0.68984E-0008  0.15502E-0008 -0.79504E-0008
  0.23750E+0004 -0.28725E+0004 -0.74868E-0008  0.76671E-0009 -0.78372E-0008
  0.24568E+0004 -0.28719E+0004 -0.82455E-0008 -0.16412E-0009 -0.77020E-0008
  0.25000E+0004 -0.28715E+0004 -0.86948E-0008 -0.67391E-0009 -0.76408E-0008
  0.22500E+0004 -0.28615E+0004 -0.67795E-0008  0.18196E-0008 -0.80476E-0008
  0.22932E+0004 -0.28611E+0004 -0.70137E-0008  0.14976E-0008 -0.80078E-0008
  0.23750E+0004 -0.28604E+0004 -0.76138E-0008  0.72612E-0009 -0.79010E-0008
  0.24568E+0004 -0.28598E+0004 -0.84010E-0008 -0.18540E-0009 -0.78008E-0008
  0.25000E+0004 -0.28594E+0004 -0.88695E-0008 -0.68296E-0009 -0.77659E-0008
  0.25000E+0004 -0.29297E+0004 -0.74268E-0008 -0.60884E-0009 -0.67731E-0008
  0.25432E+0004 -0.29295E+0004 -0.77740E-0008 -0.11756E-0008 -0.65453E-0008
  0.26250E+0004 -0.29291E+0004 -0.84127E-0008 -0.21589E-0008 -0.61389E-0008
  0.27068E+0004 -0.29287E+0004 -0.89608E-0008 -0.29240E-0008 -0.58182E-0008
  0.27500E+0004 -0.29284E+0004 -0.91841E-0008 -0.32063E-0008 -0.56944E-0008
  0.25000E+0004 -0.29176E+0004 -0.77465E-0008 -0.62537E-0009 -0.69865E-0008
  0.25432E+0004 -0.29173E+0004 -0.81218E-0008 -0.11785E-0008 -0.68014E-0008
  0.26250E+0004 -0.29168E+0004 -0.88165E-0008 -0.21356E-0008 -0.64809E-0008
  0.27068E+0004 -0.29163E+0004 -0.94143E-0008 -0.28778E-0008 -0.62363E-0008
  0.27500E+0004 -0.29161E+0004 -0.96576E-0008 -0.31508E-0008 -0.61427E-0008
  0.25000E+0004 -0.28945E+0004 -0.82753E-0008 -0.65245E-0009 -0.73469E-0008
  0.25432E+0004 -0.28942E+0004 -0.86999E-0008 -0.11800E-0008 -0.72353E-0008
  0.26250E+0004 -0.28936E+0004 -0.94902E-0008 -0.20884E-0008 -0.70594E-0008
  0.27068E+0004 -0.28930E+0004 -0.10168E-0007 -0.27883E-0008 -0.69372E-0008
  0.27500E+0004 -0.28927E+0004 -0.10441E-0007 -0.30441E-0008 -0.68886E-0008
  0.25000E+0004 -0.28715E+0004 -0.86948E-0008 -0.67391E-0009 -0.76408E-0008
  0.25432E+0004 -0.28711E+0004 -0.91627E-0008 -0.11763E-0008 -0.75921E-0008
  0.26250E+0004 -0.28704E+0004 -0.10033E-0007 -0.20375E-0008 -0.75357E-0008
  0.27068E+0004 -0.28696E+0004 -0.10771E-0007 -0.26962E-0008 -0.75069E-0008
  0.27500E+0004 -0.28692E+0004 -0.11063E-0007 -0.29354E-0008 -0.74880E-0008
  0.25000E+0004 -0.28594E+0004 -0.88695E-0008 -0.68296E-0009 -0.77659E-0008
  0.25432E+0004 -0.28590E+0004 -0.93571E-0008 -0.11724E-0008 -0.77458E-0008
  0.26250E+0004 -0.28581E+0004 -0.10262E-0007 -0.20091E-0008 -0.77420E-0008
  0.27068E+0004 -0.28573E+0004 -0.11024E-0007 -0.26467E-0008 -0.77510E-0008
  0.27500E+0004 -0.28569E+0004 -0.11322E-0007 -0.28773E-0008 -0.77419E-0008
  0.27500E+0004 -0.29284E+0004 -0.91841E-0008 -0.32063E-0008 -0.56944E-0008
  0.27932E+0004 -0.29282E+0004 -0.93480E-0008 -0.33947E-0008 -0.56034E-0008
  0.28750E+0004 -0.29278E+0004 -0.94554E-0008 -0.34841E-0008 -0.54972E-0008
  0.29568E+0004 -0.29273E+0004 -0.92581E-0008 -0.32443E-0008 -0.54306E-0008
  0.30000E+0004 -0.29271E+0004 -0.90234E-0008 -0.30063E-0008 -0.53849E-0008
  0.27500E+0004 -0.29161E+0004 -0.96576E-0008 -0.31508E-0008 -0.61427E-0008
  0.27932E+0004 -0.29158E+0004 -0.98355E-0008 -0.33320E-0008 -0.60723E-0008
  0.28750E+0004 -0.29153E+0004 -0.99506E-0008 -0.34154E-0008 -0.59747E-0008
  0.29568E+0004 -0.29148E+0004 -0.97347E-0008 -0.31792E-0008 -0.58752E-0008
  0.30000E+0004 -0.29145E+0004 -0.94804E-0008 -0.29466E-0008 -0.57971E-0008
  0.27500E+0004 -0.28927E+0004 -0.10441E-0007 -0.30441E-0008 -0.68886E-0008
  0.27932E+0004 -0.28923E+0004 -0.10638E-0007 -0.32120E-0008 -0.68457E-0008
  0.28750E+0004 -0.28917E+0004 -0.10754E-0007 -0.32843E-0008 -0.67450E-0008
  0.29568E+0004 -0.28910E+0004 -0.10493E-0007 -0.30546E-0008 -0.65705E-0008
  0.30000E+0004 -0.28907E+0004 -0.10199E-0007 -0.28321E-0008 -0.64275E-0008
  0.27500E+0004 -0.28692E+0004 -0.11063E-0007 -0.29354E-0008 -0.74880E-0008
  0.27932E+0004 -0.28688E+0004 -0.11268E-0007 -0.30905E-0008 -0.74580E-0008
  0.28750E+0004 -0.28680E+0004 -0.11368E-0007 -0.31521E-0008 -0.73314E-0008
  0.29568E+0004 -0.28672E+0004 -0.11052E-0007 -0.29285E-0008 -0.70687E-0008
  0.30000E+0004 -0.28668E+0004 -0.10715E-0007 -0.27155E-0008 -0.68587E-0008
  0.27500E+0004 -0.28569E+0004 -0.11322E-0007 -0.28773E-0008 -0.77419E-0008
  0.27932E+0004 -0.28564E+0004 -0.11527E-0007 -0.30258E-0008 -0.77132E-0008
  0.28750E+0004 -0.28555E+0004 -0.11612E-0007 -0.30819E-0008 -0.75649E-0008
  0.29568E+0004 -0.28547E+0004 -0.11263E-0007 -0.28614E-0008 -0.72517E-0008
  0.30000E+0004 -0.28542E+0004 -0.10904E-0007 -0.26533E-0008 -0.70061E-0008
  0.30000E+0004 -0.29271E+0004 -0.90234E-0008 -0.30063E-0008 -0.53849E-0008
  0.30432E+0004 -0.29269E+0004 -0.86980E-0008 -0.27073E-0008 -0.53162E-0008
  0.31250E+0004 -0.29266E+0004 -0.78536E-0008 -0.20312E-0008 -0.50838E-0008
  0.32068E+0004 -0.29262E+0004 -0.67559E-0008 -0.13009E-0008 -0.46683E-0008
  0.32500E+0004 -0.29261E+0004 -0.60983E-0008 -0.92823E-0009 -0.43619E-0008
  0.30000E+0004 -0.29145E+0004 -0.94804E-0008 -0.29466E-0008 -0.57971E-0008
  0.30432E+0004 -0.29143E+0004 -0.91291E-0008 -0.26550E-0008 -0.56870E-0008
  0.31250E+0004 -0.29139E+0004 -0.82232E-0008 -0.19964E-0008 -0.53599E-0008
  0.32068E+0004 -0.29135E+0004 -0.70538E-0008 -0.12848E-0008 -0.48403E-0008
  0.32500E+0004 -0.29133E+0004 -0.63569E-0008 -0.92148E-0009 -0.44803E-0008
  0.30000E+0004 -0.28907E+0004 -0.10199E-0007 -0.28321E-0008 -0.64275E-0008
  0.30432E+0004 -0.28904E+0004 -0.97978E-0008 -0.25537E-0008 -0.62390E-0008
  0.31250E+0004 -0.28899E+0004 -0.87794E-0008 -0.19270E-0008 -0.57391E-0008
  0.32068E+0004 -0.28894E+0004 -0.74845E-0008 -0.12500E-0008 -0.50377E-0008
  0.32500E+0004 -0.28891E+0004 -0.67207E-0008 -0.90366E-0009 -0.45873E-0008
  0.30000E+0004 -0.28668E+0004 -0.10715E-0007 -0.27155E-0008 -0.68587E-0008
  0.30432E+0004 -0.28665E+0004 -0.10265E-0007 -0.24499E-0008 -0.65931E-0008
  0.31250E+0004 -0.28658E+0004 -0.91423E-0008 -0.18537E-0008 -0.59329E-0008
  0.32068E+0004 -0.28652E+0004 -0.77382E-0008 -0.12096E-0008 -0.50731E-0008
  0.32500E+0004 -0.28649E+0004 -0.69191E-0008 -0.87950E-0009 -0.45480E-0008
  0.30000E+0004 -0.28542E+0004 -0.10904E-0007 -0.26533E-0008 -0.70061E-0008
  0.30432E+0004 -0.28539E+0004 -0.10429E-0007 -0.23941E-0008 -0.67012E-0008
  0.31250E+0004 -0.28532E+0004 -0.92551E-0008 -0.18134E-0008 -0.59626E-0008
  0.32068E+0004 -0.28525E+0004 -0.78011E-0008 -0.11861E-0008 -0.50296E-0008
  0.32500E+0004 -0.28521E+0004 -0.69578E-0008 -0.86431E-0009 -0.44718E-0008
  0.32500E+0004 -0.29261E+0004 -0.60983E-0008 -0.92823E-0009 -0.43619E-0008
  0.32932E+0004 -0.29259E+0004 -0.53990E-0008 -0.57903E-0009 -0.39916E-0008
  0.33750E+0004 -0.29257E+0004 -0.40068E-0008 -0.13827E-0010 -0.31265E-0008
  0.34568E+0004 -0.29255E+0004 -0.25870E-0008  0.40078E-0009 -0.20786E-0008
  0.35000E+0004 -0.29254E+0004 -0.18487E-0008  0.55743E-0009 -0.14727E-0008
  0.32500E+0004 -0.29133E+0004 -0.63569E-0008 -0.92148E-0009 -0.44803E-0008
  0.32932E+0004 -0.29132E+0004 -0.56184E-0008 -0.58056E-0009 -0.40596E-0008
  0.33750E+0004 -0.29129E+0004 -0.41561E-0008 -0.26877E-0010 -0.31139E-0008
  0.34568E+0004 -0.29127E+0004 -0.26750E-0008  0.38248E-0009 -0.20099E-0008
  0.35000E+0004 -0.29125E+0004 -0.19091E-0008  0.53892E-0009 -0.13858E-0008
  0.32500E+0004 -0.28891E+0004 -0.67207E-0008 -0.90366E-0009 -0.45873E-0008
  0.32932E+0004 -0.28889E+0004 -0.59174E-0008 -0.57796E-0009 -0.40841E-0008
  0.33750E+0004 -0.28886E+0004 -0.43419E-0008 -0.45574E-0010 -0.30128E-0008
  0.34568E+0004 -0.28883E+0004 -0.27658E-0008  0.35385E-0009 -0.18314E-0008
  0.35000E+0004 -0.28881E+0004 -0.19590E-0008  0.50970E-0009 -0.11876E-0008
  0.32500E+0004 -0.28649E+0004 -0.69191E-0008 -0.87950E-0009 -0.45480E-0008
  0.32932E+0004 -0.28647E+0004 -0.60640E-0008 -0.56842E-0009 -0.39800E-0008
  0.33750E+0004 -0.28643E+0004 -0.44028E-0008 -0.56616E-0010 -0.28194E-0008
  0.34568E+0004 -0.28639E+0004 -0.27609E-0008  0.33289E-0009 -0.15978E-0008
  0.35000E+0004 -0.28637E+0004 -0.19287E-0008  0.48792E-0009 -0.95336E-0009
  0.32500E+0004 -0.28521E+0004 -0.69578E-0008 -0.86431E-0009 -0.44718E-0008
  0.32932E+0004 -0.28519E+0004 -0.60811E-0008 -0.56071E-0009 -0.38771E-0008
  0.33750E+0004 -0.28515E+0004 -0.43862E-0008 -0.59479E-0010 -0.26841E-0008
  0.34568E+0004 -0.28510E+0004 -0.27219E-0008  0.32482E-0009 -0.14558E-0008
  0.35000E+0004 -0.28508E+0004 -0.18826E-0008  0.47931E-0009 -0.81861E-0009
  0.35000E+0004 -0.29254E+0004 -0.18487E-0008  0.55743E-0009 -0.14727E-0008
  0.35432E+0004 -0.29253E+0004 -0.11266E-0008  0.67548E-0009 -0.84306E-0009
  0.36250E+0004 -0.29251E+0004  0.17294E-0009  0.81005E-0009  0.36861E-0009
  0.37068E+0004 -0.29249E+0004  0.13545E-0008  0.86354E-0009  0.15352E-0008
  0.37500E+0004 -0.29248E+0004  0.19195E-0008  0.87232E-0009  0.21044E-0008
  0.35000E+0004 -0.29125E+0004 -0.19091E-0008  0.53892E-0009 -0.13858E-0008
  0.35432E+0004 -0.29124E+0004 -0.11631E-0008  0.65822E-0009 -0.74556E-0009
  0.36250E+0004 -0.29122E+0004  0.17048E-0009  0.79851E-0009  0.46562E-0009
  0.37068E+0004 -0.29120E+0004  0.13704E-0008  0.86001E-0009  0.16081E-0008
  0.37500E+0004 -0.29119E+0004  0.19385E-0008  0.87324E-0009  0.21565E-0008
  0.35000E+0004 -0.28881E+0004 -0.19590E-0008  0.50970E-0009 -0.11876E-0008
  0.35432E+0004 -0.28880E+0004 -0.11791E-0008  0.63105E-0009 -0.54187E-0009
  0.36250E+0004 -0.28877E+0004  0.19785E-0009  0.78132E-0009  0.64235E-0009
  0.37068E+0004 -0.28874E+0004  0.14123E-0008  0.85705E-0009  0.17154E-0008
  0.37500E+0004 -0.28873E+0004  0.19759E-0008  0.87824E-0009  0.22128E-0008
  0.35000E+0004 -0.28637E+0004 -0.19287E-0008  0.48792E-0009 -0.95336E-0009
  0.35432E+0004 -0.28635E+0004 -0.11304E-0008  0.61090E-0009 -0.32078E-0009
  0.36250E+0004 -0.28632E+0004  0.26172E-0009  0.77007E-0009  0.80387E-0009
  0.37068E+0004 -0.28628E+0004  0.14635E-0008  0.85872E-0009  0.17784E-0008
  0.37500E+0004 -0.28627E+0004  0.20089E-0008  0.88718E-0009  0.22109E-0008
  0.35000E+0004 -0.28508E+0004 -0.18826E-0008  0.47931E-0009 -0.81861E-0009
  0.35432E+0004 -0.28506E+0004 -0.10808E-0008  0.60300E-0009 -0.20005E-0009
  0.36250E+0004 -0.28502E+0004  0.30766E-0009  0.76642E-0009  0.88079E-0009
  0.37068E+0004 -0.28499E+0004  0.14919E-0008  0.86136E-0009  0.17925E-0008
  0.37500E+0004 -0.28497E+0004  0.20223E-0008  0.89337E-0009  0.21858E-0008
  0.37500E+0004 -0.29248E+0004  0.19195E-0008  0.87232E-0009  0.21044E-0008
  0.37932E+0004 -0.29247E+0004  0.24391E-0008  0.87433E-0009  0.26287E-0008
  0.38750E+0004 -0.29245E+0004  0.32798E-0008  0.86837E-0009  0.34630E-0008
  0.39568E+0004 -0.29243E+0004  0.39004E-0008  0.85421E-0009  0.40468E-0008
  0.40000E+0004 -0.29241E+0004  0.41252E-0008  0.84069E-0009  0.42405E-0008
  0.37500E+0004 -0.29119E+0004  0.19385E-0008  0.87324E-0009  0.21565E-0008
  0.37932E+0004 -0.29117E+0004  0.24566E-0008  0.87941E-0009  0.26550E-0008
  0.38750E+0004 -0.29114E+0004  0.32817E-0008  0.88006E-0009  0.34295E-0008
  0.39568E+0004 -0.29112E+0004  0.38708E-0008  0.87019E-0009  0.39420E-0008
  0.40000E+0004 -0.29110E+0004  0.40734E-0008  0.85812E-0009  0.40947E-0008
  0.37500E+0004 -0.28873E+0004  0.19759E-0008  0.87824E-0009  0.22128E-0008
  0.37932E+0004 -0.28871E+0004  0.24807E-0008  0.89180E-0009  0.26518E-0008
  0.38750E+0004 -0.28867E+0004  0.32578E-0008  0.90421E-0009  0.32950E-0008
  0.39568E+0004 -0.28864E+0004  0.37708E-0008  0.90185E-0009  0.36579E-0008
  0.40000E+0004 -0.28862E+0004  0.39239E-0008  0.89218E-0009  0.37270E-0008
  0.37500E+0004 -0.28627E+0004  0.20089E-0008  0.88718E-0009  0.22109E-0008
  0.37932E+0004 -0.28624E+0004  0.24873E-0008  0.90747E-0009  0.25776E-0008
  0.38750E+0004 -0.28620E+0004  0.31930E-0008  0.93053E-0009  0.30683E-0008
  0.39568E+0004 -0.28616E+0004  0.36097E-0008  0.93469E-0009  0.32657E-0008
  0.40000E+0004 -0.28614E+0004  0.37046E-0008  0.92692E-0009  0.32456E-0008
  0.37500E+0004 -0.28497E+0004  0.20223E-0008  0.89337E-0009  0.21858E-0008
  0.37932E+0004 -0.28494E+0004  0.24815E-0008  0.91692E-0009  0.25097E-0008
  0.38750E+0004 -0.28490E+0004  0.31404E-0008  0.94511E-0009  0.29128E-0008
  0.39568E+0004 -0.28485E+0004  0.34989E-0008  0.95225E-0009  0.30179E-0008
  0.40000E+0004 -0.28483E+0004  0.35602E-0008  0.94526E-0009  0.29492E-0008
  0.40000E+0004 -0.29241E+0004  0.41252E-0008  0.84069E-0009  0.42405E-0008
  0.40432E+0004 -0.29240E+0004  0.42717E-0008  0.81895E-0009  0.43515E-0008
  0.41250E+0004 -0.29238E+0004  0.43201E-0008  0.74621E-0009  0.43294E-0008
  0.42068E+0004 -0.29235E+0004  0.40592E-0008  0.61450E-0009  0.40140E-0008
  0.42500E+0004 -0.29234E+0004  0.38024E-0008  0.51822E-0009  0.37396E-0008
  0.40000E+0004 -0.29110E+0004  0.40734E-0008  0.85812E-0009  0.40947E-0008
  0.40432E+0004 -0.29109E+0004  0.41945E-0008  0.83727E-0009  0.41627E-0008
  0.41250E+0004 -0.29106E+0004  0.41890E-0008  0.76550E-0009  0.40568E-0008
  0.42068E+0004 -0.29103E+0004  0.38732E-0008  0.63448E-0009  0.36595E-0008
  0.42500E+0004 -0.29102E+0004  0.35903E-0008  0.53872E-0009  0.33457E-0008
  0.40000E+0004 -0.28862E+0004  0.39239E-0008  0.89218E-0009  0.37270E-0008
  0.40432E+0004 -0.28860E+0004  0.39905E-0008  0.87271E-0009  0.37093E-0008
  0.41250E+0004 -0.28856E+0004  0.38752E-0008  0.80198E-0009  0.34423E-0008
  0.42068E+0004 -0.28853E+0004  0.34545E-0008  0.67123E-0009  0.28958E-0008
  0.42500E+0004 -0.28851E+0004  0.31249E-0008  0.57580E-0009  0.25140E-0008
  0.40000E+0004 -0.28614E+0004  0.37046E-0008  0.92692E-0009  0.32456E-0008
  0.40432E+0004 -0.28611E+0004  0.37097E-0008  0.90831E-0009  0.31390E-0008
  0.41250E+0004 -0.28607E+0004  0.34776E-0008  0.83753E-0009  0.27116E-0008
  0.42068E+0004 -0.28602E+0004  0.29540E-0008  0.70567E-0009  0.20272E-0008
  0.42500E+0004 -0.28600E+0004  0.25823E-0008  0.60971E-0009  0.15876E-0008
  0.40000E+0004 -0.28483E+0004  0.35602E-0008  0.94526E-0009  0.29492E-0008
  0.40432E+0004 -0.28480E+0004  0.35308E-0008  0.92688E-0009  0.27950E-0008
  0.41250E+0004 -0.28475E+0004  0.32355E-0008  0.85556E-0009  0.22849E-0008
  0.42068E+0004 -0.28470E+0004  0.26595E-0008  0.72258E-0009  0.15336E-0008
  0.42500E+0004 -0.28468E+0004  0.22681E-0008  0.62599E-0009  0.10682E-0008
  0.42500E+0004 -0.29234E+0004  0.38024E-0008  0.51822E-0009  0.37396E-0008
  0.42932E+0004 -0.29233E+0004  0.34716E-0008  0.40191E-0009  0.34017E-0008
  0.43750E+0004 -0.29231E+0004  0.26836E-0008  0.13710E-0009  0.26239E-0008
  0.44568E+0004 -0.29229E+0004  0.17720E-0008 -0.16685E-0009  0.17433E-0008
  0.45000E+0004 -0.29228E+0004  0.12833E-0008 -0.33104E-0009  0.12725E-0008
  0.42500E+0004 -0.29102E+0004  0.35903E-0008  0.53872E-0009  0.33457E-0008
  0.42932E+0004 -0.29100E+0004  0.32376E-0008  0.42317E-0009  0.29728E-0008
  0.43750E+0004 -0.29098E+0004  0.24252E-0008  0.16018E-0009  0.21474E-0008
  0.44568E+0004 -0.29096E+0004  0.15193E-0008 -0.14167E-0009  0.12520E-0008
  0.45000E+0004 -0.29094E+0004  0.10481E-0008 -0.30496E-0009  0.78967E-0009
  0.42500E+0004 -0.28851E+0004  0.31249E-0008  0.57580E-0009  0.25140E-0008
  0.42932E+0004 -0.28849E+0004  0.27352E-0008  0.46093E-0009  0.20838E-0008
  0.43750E+0004 -0.28846E+0004  0.18896E-0008  0.19990E-0009  0.11902E-0008
  0.44568E+0004 -0.28843E+0004  0.10114E-0008 -0.99393E-0010  0.29296E-0009
  0.45000E+0004 -0.28842E+0004  0.58239E-0009 -0.26163E-0009 -0.13924E-0009
  0.42500E+0004 -0.28600E+0004  0.25823E-0008  0.60971E-0009  0.15876E-0008
  0.42932E+0004 -0.28598E+0004  0.21628E-0008  0.49466E-0009  0.11130E-0008
  0.43750E+0004 -0.28594E+0004  0.13025E-0008  0.23377E-0009  0.18125E-0009
  0.44568E+0004 -0.28591E+0004  0.47357E-0009 -0.64597E-0010 -0.68459E-0009
  0.45000E+0004 -0.28589E+0004  0.97618E-0010 -0.22651E-0009 -0.10698E-0008
  0.42500E+0004 -0.28468E+0004  0.22681E-0008  0.62599E-0009  0.10682E-0008
  0.42932E+0004 -0.28466E+0004  0.18362E-0008  0.51052E-0009  0.57580E-0009
  0.43750E+0004 -0.28462E+0004  0.97591E-0009  0.24905E-0009 -0.36389E-0009
  0.44568E+0004 -0.28458E+0004  0.18116E-0009 -0.49402E-0010 -0.12004E-0008
  0.45000E+0004 -0.28455E+0004 -0.16295E-0009 -0.21137E-0009 -0.15546E-0008
  0.45000E+0004 -0.29228E+0004  0.12833E-0008 -0.33104E-0009  0.12725E-0008
  0.45432E+0004 -0.29226E+0004  0.81280E-0009 -0.48983E-0009  0.81457E-0009
  0.46250E+0004 -0.29224E+0004  0.36085E-0010 -0.75665E-0009  0.40778E-0010
  0.47068E+0004 -0.29222E+0004 -0.51193E-0009 -0.94609E-0009 -0.54962E-0009
  0.47500E+0004 -0.29220E+0004 -0.68864E-0009 -0.10057E-0008 -0.76915E-0009
  0.45000E+0004 -0.29094E+0004  0.10481E-0008 -0.30496E-0009  0.78967E-0009
  0.45432E+0004 -0.29093E+0004  0.60517E-0009 -0.46295E-0009  0.35191E-0009
  0.46250E+0004 -0.29090E+0004 -0.92459E-0010 -0.72943E-0009 -0.35137E-0009
  0.47068E+0004 -0.29087E+0004 -0.53445E-0009 -0.92001E-0009 -0.83664E-0009
  0.47500E+0004 -0.29086E+0004 -0.64926E-0009 -0.98087E-0009 -0.99163E-0009
  0.45000E+0004 -0.28842E+0004  0.58239E-0009 -0.26163E-0009 -0.13924E-0009
  0.45432E+0004 -0.28840E+0004  0.20043E-0009 -0.41865E-0009 -0.52570E-0009
  0.46250E+0004 -0.28836E+0004 -0.33467E-0009 -0.68506E-0009 -0.10748E-0008
  0.47068E+0004 -0.28832E+0004 -0.56994E-0009 -0.87773E-0009 -0.13486E-0008
  0.47500E+0004 -0.28830E+0004 -0.56765E-0009 -0.94076E-0009 -0.13788E-0008
  0.45000E+0004 -0.28589E+0004  0.97618E-0010 -0.22651E-0009 -0.10698E-0008
  0.45432E+0004 -0.28586E+0004 -0.21380E-0009 -0.38313E-0009 -0.13894E-0008
  0.46250E+0004 -0.28582E+0004 -0.57411E-0009 -0.65000E-0009 -0.17620E-0008
  0.47068E+0004 -0.28578E+0004 -0.60051E-0009 -0.84452E-0009 -0.18138E-0008
  0.47500E+0004 -0.28575E+0004 -0.48425E-0009 -0.90929E-0009 -0.17189E-0008
  0.45000E+0004 -0.28455E+0004 -0.16295E-0009 -0.21137E-0009 -0.15546E-0008
  0.45432E+0004 -0.28453E+0004 -0.43401E-0009 -0.36795E-0009 -0.18336E-0008
  0.46250E+0004 -0.28448E+0004 -0.69903E-0009 -0.63519E-0009 -0.21061E-0008
  0.47068E+0004 -0.28443E+0004 -0.61648E-0009 -0.83054E-0009 -0.20388E-0008
  0.47500E+0004 -0.28441E+0004 -0.44253E-0009 -0.89601E-0009 -0.18788E-0008
  0.47500E+0004 -0.29220E+0004 -0.68864E-0009 -0.10057E-0008 -0.76915E-0009
  0.47932E+0004 -0.29218E+0004 -0.78479E-0009 -0.10315E-0008 -0.92662E-0009
  0.48750E+0004 -0.29215E+0004 -0.75591E-0009 -0.98841E-0009 -0.10512E-0008
  0.49568E+0004 -0.29211E+0004 -0.50045E-0009 -0.82193E-0009 -0.99432E-0009
  0.50000E+0004 -0.29209E+0004 -0.30097E-0009 -0.68841E-0009 -0.91207E-0009
  0.47500E+0004 -0.29086E+0004 -0.64926E-0009 -0.98087E-0009 -0.99163E-0009
  0.47932E+0004 -0.29083E+0004 -0.68282E-0009 -0.10083E-0008 -0.10824E-0008
  0.48750E+0004 -0.29079E+0004 -0.54375E-0009 -0.96885E-0009 -0.10852E-0008
  0.49568E+0004 -0.29075E+0004 -0.20501E-0009 -0.80623E-0009 -0.93133E-0009
  0.50000E+0004 -0.29073E+0004  0.22330E-0010 -0.67463E-0009 -0.81410E-0009
  0.47500E+0004 -0.28830E+0004 -0.56765E-0009 -0.94076E-0009 -0.13788E-0008
  0.47932E+0004 -0.28827E+0004 -0.48491E-0009 -0.97067E-0009 -0.13431E-0008
  0.48750E+0004 -0.28822E+0004 -0.14626E-0009 -0.93714E-0009 -0.11215E-0008
  0.49568E+0004 -0.28817E+0004  0.33750E-0009 -0.78053E-0009 -0.79517E-0009
  0.50000E+0004 -0.28814E+0004  0.61091E-0009 -0.65184E-0009 -0.61822E-0009
  0.47500E+0004 -0.28575E+0004 -0.48425E-0009 -0.90929E-0009 -0.17189E-0008
  0.47932E+0004 -0.28572E+0004 -0.29105E-0009 -0.94114E-0009 -0.15595E-0008
  0.48750E+0004 -0.28565E+0004  0.23060E-0009 -0.91202E-0009 -0.11258E-0008
  0.49568E+0004 -0.28558E+0004  0.84021E-0009 -0.75974E-0009 -0.64411E-0009
  0.50000E+0004 -0.28555E+0004  0.11505E-0008 -0.63308E-0009 -0.41630E-0009
  0.47500E+0004 -0.28441E+0004 -0.44253E-0009 -0.89601E-0009 -0.18788E-0008
  0.47932E+0004 -0.28437E+0004 -0.19446E-0009 -0.92866E-0009 -0.16563E-0008
  0.48750E+0004 -0.28429E+0004  0.41550E-0009 -0.90123E-0009 -0.11173E-0008
  0.49568E+0004 -0.28422E+0004  0.10830E-0008 -0.75056E-0009 -0.56127E-0009
  0.50000E+0004 -0.28418E+0004  0.14089E-0008 -0.62466E-0009 -0.31021E-0009
  0.50000E+0004 -0.29209E+0004 -0.30097E-0009 -0.68841E-0009 -0.91207E-0009
  0.50432E+0004 -0.29207E+0004 -0.74414E-0010 -0.52544E-0009 -0.81123E-0009
  0.51250E+0004 -0.29203E+0004  0.38715E-0009 -0.15067E-0009 -0.59845E-0009
  0.52068E+0004 -0.29199E+0004  0.83346E-0009  0.28778E-0009 -0.40763E-0009
  0.52500E+0004 -0.29197E+0004  0.10491E-0008  0.53331E-0009 -0.32463E-0009
  0.50000E+0004 -0.29073E+0004  0.22330E-0010 -0.67463E-0009 -0.81410E-0009
  0.50432E+0004 -0.29070E+0004  0.26390E-0009 -0.51338E-0009 -0.69171E-0009
  0.51250E+0004 -0.29065E+0004  0.71649E-0009 -0.14120E-0009 -0.47779E-0009
  0.52068E+0004 -0.29061E+0004  0.11075E-0008  0.29549E-0009 -0.33531E-0009
  0.52500E+0004 -0.29058E+0004  0.12784E-0008  0.54040E-0009 -0.29456E-0009
  0.50000E+0004 -0.28814E+0004  0.61091E-0009 -0.65184E-0009 -0.61822E-0009
  0.50432E+0004 -0.28810E+0004  0.87487E-0009 -0.49323E-0009 -0.46110E-0009
  0.51250E+0004 -0.28804E+0004  0.13028E-0008 -0.12491E-0009 -0.25357E-0009
  0.52068E+0004 -0.28798E+0004  0.15882E-0008  0.30915E-0009 -0.20531E-0009
  0.52500E+0004 -0.28795E+0004  0.16766E-0008  0.55308E-0009 -0.24337E-0009
  0.50000E+0004 -0.28555E+0004  0.11505E-0008 -0.63308E-0009 -0.41630E-0009
  0.50432E+0004 -0.28551E+0004  0.14292E-0008 -0.47631E-0009 -0.23203E-0009
  0.51250E+0004 -0.28544E+0004  0.18250E-0008 -0.11057E-0009 -0.39500E-0010
  0.52068E+0004 -0.28536E+0004  0.20080E-0008  0.32164E-0009 -0.84542E-0010
  0.52500E+0004 -0.28532E+0004  0.20198E-0008  0.56478E-0009 -0.19715E-0009
  0.50000E+0004 -0.28418E+0004  0.14089E-0008 -0.62466E-0009 -0.31021E-0009
  0.50432E+0004 -0.28414E+0004  0.16926E-0008 -0.46853E-0009 -0.11442E-0009
  0.51250E+0004 -0.28406E+0004  0.20695E-0008 -0.10370E-0009  0.67768E-0010
  0.52068E+0004 -0.28398E+0004  0.22014E-0008  0.32778E-0009 -0.24438E-0010
  0.52500E+0004 -0.28394E+0004  0.21763E-0008  0.57056E-0009 -0.17361E-0009
  0.52500E+0004 -0.29197E+0004  0.10491E-0008  0.53331E-0009 -0.32463E-0009
  0.52932E+0004 -0.29195E+0004  0.12469E-0008  0.78228E-0009 -0.25625E-0009
  0.53750E+0004 -0.29192E+0004  0.15812E-0008  0.12433E-0008 -0.15081E-0009
  0.54568E+0004 -0.29189E+0004  0.18802E-0008  0.16587E-0008 -0.48276E-0010
  0.55000E+0004 -0.29187E+0004  0.20335E-0008  0.18470E-0008  0.19685E-0010
  0.52500E+0004 -0.29058E+0004  0.12784E-0008  0.54040E-0009 -0.29456E-0009
  0.52932E+0004 -0.29056E+0004  0.14231E-0008  0.78876E-0009 -0.27702E-0009
  0.53750E+0004 -0.29053E+0004  0.16423E-0008  0.12488E-0008 -0.28269E-0009
  0.54568E+0004 -0.29049E+0004  0.18213E-0008  0.16631E-0008 -0.29532E-0009
  0.55000E+0004 -0.29047E+0004  0.19144E-0008  0.18508E-0008 -0.28406E-0009
  0.52500E+0004 -0.28795E+0004  0.16766E-0008  0.55308E-0009 -0.24337E-0009
  0.52932E+0004 -0.28793E+0004  0.17247E-0008  0.80038E-0009 -0.31949E-0009
  0.53750E+0004 -0.28788E+0004  0.17371E-0008  0.12585E-0008 -0.52778E-0009
  0.54568E+0004 -0.28783E+0004  0.17005E-0008  0.16702E-0008 -0.75006E-0009
  0.55000E+0004 -0.28781E+0004  0.16850E-0008  0.18564E-0008 -0.84284E-0009
  0.52500E+0004 -0.28532E+0004  0.20198E-0008  0.56478E-0009 -0.19715E-0009
  0.52932E+0004 -0.28529E+0004  0.19799E-0008  0.81108E-0009 -0.36050E-0009
  0.53750E+0004 -0.28524E+0004  0.18056E-0008  0.12671E-0008 -0.75567E-0009
  0.54568E+0004 -0.28518E+0004  0.15746E-0008  0.16754E-0008 -0.11716E-0008
  0.55000E+0004 -0.28515E+0004  0.14600E-0008  0.18594E-0008 -0.13618E-0008
  0.52500E+0004 -0.28394E+0004  0.21763E-0008  0.57056E-0009 -0.17361E-0009
  0.52932E+0004 -0.28390E+0004  0.20944E-0008  0.81631E-0009 -0.37935E-0009
  0.53750E+0004 -0.28384E+0004  0.18318E-0008  0.12710E-0008 -0.86479E-0009
  0.54568E+0004 -0.28378E+0004  0.15087E-0008  0.16772E-0008 -0.13747E-0008
  0.55000E+0004 -0.28375E+0004  0.13466E-0008  0.18599E-0008 -0.16127E-0008
  0.55000E+0004 -0.29187E+0004  0.20335E-0008  0.18470E-0008  0.19685E-0010
  0.55432E+0004 -0.29186E+0004  0.21889E-0008  0.20081E-0008  0.10546E-0009
  0.56250E+0004 -0.29183E+0004  0.24943E-0008  0.22257E-0008  0.32597E-0009
  0.57068E+0004 -0.29181E+0004  0.28088E-0008  0.23150E-0008  0.62264E-0009
  0.57500E+0004 -0.29180E+0004  0.29695E-0008  0.23090E-0008  0.80038E-0009
  0.55000E+0004 -0.29047E+0004  0.19144E-0008  0.18508E-0008 -0.28406E-0009
  0.55432E+0004 -0.29045E+0004  0.20143E-0008  0.20110E-0008 -0.24931E-0009
  0.56250E+0004 -0.29042E+0004  0.22334E-0008  0.22270E-0008 -0.10443E-0009
  0.57068E+0004 -0.29039E+0004  0.24931E-0008  0.23143E-0008  0.15128E-0009
  0.57500E+0004 -0.29038E+0004  0.26393E-0008  0.23072E-0008  0.32310E-0009
  0.55000E+0004 -0.28781E+0004  0.16850E-0008  0.18564E-0008 -0.84284E-0009
  0.55432E+0004 -0.28779E+0004  0.16839E-0008  0.20146E-0008 -0.90281E-0009
  0.56250E+0004 -0.28775E+0004  0.17422E-0008  0.22264E-0008 -0.90241E-0009
  0.57068E+0004 -0.28771E+0004  0.18929E-0008  0.23088E-0008 -0.73298E-0009
  0.57500E+0004 -0.28769E+0004  0.20063E-0008  0.22990E-0008 -0.57966E-0009
  0.55000E+0004 -0.28515E+0004  0.14600E-0008  0.18594E-0008 -0.13618E-0008
  0.55432E+0004 -0.28512E+0004  0.13655E-0008  0.20150E-0008 -0.15120E-0008
  0.56250E+0004 -0.28508E+0004  0.12696E-0008  0.22212E-0008 -0.16550E-0008
  0.57068E+0004 -0.28503E+0004  0.13068E-0008  0.22971E-0008 -0.15816E-0008
  0.57500E+0004 -0.28501E+0004  0.13807E-0008  0.22836E-0008 -0.14561E-0008
  0.55000E+0004 -0.28375E+0004  0.13466E-0008  0.18599E-0008 -0.16127E-0008
  0.55432E+0004 -0.28372E+0004  0.12065E-0008  0.20138E-0008 -0.18079E-0008
  0.56250E+0004 -0.28367E+0004  0.10332E-0008  0.22164E-0008 -0.20252E-0008
  0.57068E+0004 -0.28362E+0004  0.10096E-0008  0.22880E-0008 -0.20059E-0008
  0.57500E+0004 -0.28359E+0004  0.10601E-0008  0.22723E-0008 -0.18985E-0008
  0.57500E+0004 -0.29180E+0004  0.29695E-0008  0.23090E-0008  0.80038E-0009
  0.57932E+0004 -0.29178E+0004  0.31184E-0008  0.22665E-0008  0.98466E-0009
  0.58750E+0004 -0.29175E+0004  0.33396E-0008  0.20983E-0008  0.13136E-0008
  0.59568E+0004 -0.29172E+0004  0.34340E-0008  0.18348E-0008  0.15602E-0008
  0.60000E+0004 -0.29170E+0004  0.34149E-0008  0.16693E-0008  0.16335E-0008
  0.57500E+0004 -0.29038E+0004  0.26393E-0008  0.23072E-0008  0.32310E-0009
  0.57932E+0004 -0.29036E+0004  0.27841E-0008  0.22636E-0008  0.51252E-0009
  0.58750E+0004 -0.29033E+0004  0.30262E-0008  0.20928E-0008  0.88150E-0009
  0.59568E+0004 -0.29029E+0004  0.31757E-0008  0.18262E-0008  0.12038E-0008
  0.60000E+0004 -0.29027E+0004  0.31970E-0008  0.16586E-0008  0.13287E-0008
  0.57500E+0004 -0.28769E+0004  0.20063E-0008  0.22990E-0008 -0.57966E-0009
  0.57932E+0004 -0.28767E+0004  0.21361E-0008  0.22524E-0008 -0.38934E-0009
  0.58750E+0004 -0.28762E+0004  0.24013E-0008  0.20754E-0008  0.36312E-0010
  0.59568E+0004 -0.28758E+0004  0.26381E-0008  0.18014E-0008  0.48297E-0009
  0.60000E+0004 -0.28756E+0004  0.27283E-0008  0.16295E-0008  0.69672E-0009
  0.57500E+0004 -0.28501E+0004  0.13807E-0008  0.22836E-0008 -0.14561E-0008
  0.57932E+0004 -0.28498E+0004  0.14863E-0008  0.22330E-0008 -0.12764E-0008
  0.58750E+0004 -0.28492E+0004  0.17520E-0008  0.20480E-0008 -0.82027E-0009
  0.59568E+0004 -0.28487E+0004  0.20514E-0008  0.17652E-0008 -0.27695E-0009
  0.60000E+0004 -0.28484E+0004  0.21982E-0008  0.15882E-0008  0.12324E-0010
  0.57500E+0004 -0.28359E+0004  0.10601E-0008  0.22723E-0008 -0.18985E-0008
  0.57932E+0004 -0.28356E+0004  0.11493E-0008  0.22192E-0008 -0.17290E-0008
  0.58750E+0004 -0.28350E+0004  0.14061E-0008  0.20294E-0008 -0.12676E-0008
  0.59568E+0004 -0.28344E+0004  0.17278E-0008  0.17414E-0008 -0.68514E-0009
  0.60000E+0004 -0.28341E+0004  0.18990E-0008  0.15615E-0008 -0.36205E-0009
  0.60000E+0004 -0.29170E+0004  0.34149E-0008  0.16693E-0008  0.16335E-0008
  0.60432E+0004 -0.29168E+0004  0.33402E-0008  0.14898E-0008  0.16595E-0008
  0.61250E+0004 -0.29164E+0004  0.30392E-0008  0.11352E-0008  0.15627E-0008
  0.62068E+0004 -0.29160E+0004  0.25331E-0008  0.78378E-0009  0.12810E-0008
  0.62500E+0004 -0.29157E+0004  0.21927E-0008  0.60931E-0009  0.10666E-0008
  0.60000E+0004 -0.29027E+0004  0.31970E-0008  0.16586E-0008  0.13287E-0008
  0.60432E+0004 -0.29025E+0004  0.31685E-0008  0.14769E-0008  0.14115E-0008
  0.61250E+0004 -0.29019E+0004  0.29639E-0008  0.11175E-0008  0.14304E-0008
  0.62068E+0004 -0.29014E+0004  0.25535E-0008  0.76076E-0009  0.12599E-0008
  0.62500E+0004 -0.29012E+0004  0.22577E-0008  0.58345E-0009  0.10963E-0008
  0.60000E+0004 -0.28756E+0004  0.27283E-0008  0.16295E-0008  0.69672E-0009
  0.60432E+0004 -0.28752E+0004  0.27805E-0008  0.14431E-0008  0.88004E-0009
  0.61250E+0004 -0.28746E+0004  0.27519E-0008  0.10737E-0008  0.11099E-0008
  0.62068E+0004 -0.28739E+0004  0.25240E-0008  0.70669E-0009  0.11504E-0008
  0.62500E+0004 -0.28736E+0004  0.23171E-0008  0.52395E-0009  0.10866E-0008
  0.60000E+0004 -0.28484E+0004  0.21982E-0008  0.15882E-0008  0.12324E-0010
  0.60432E+0004 -0.28480E+0004  0.23205E-0008  0.13966E-0008  0.28433E-0009
  0.61250E+0004 -0.28472E+0004  0.24537E-0008  0.10167E-0008  0.70950E-0009
  0.62068E+0004 -0.28464E+0004  0.24050E-0008  0.63925E-0009  0.95586E-0009
  0.62500E+0004 -0.28460E+0004  0.22897E-0008  0.45121E-0009  0.99373E-0009
  0.60000E+0004 -0.28341E+0004  0.18990E-0008  0.15615E-0008 -0.36205E-0009
  0.60432E+0004 -0.28336E+0004  0.20531E-0008  0.13670E-0008 -0.48774E-0010
  0.61250E+0004 -0.28328E+0004  0.22643E-0008  0.98134E-0009  0.47130E-0009
  0.62068E+0004 -0.28319E+0004  0.23067E-0008  0.59847E-0009  0.82208E-0009
  0.62500E+0004 -0.28315E+0004  0.22397E-0008  0.40775E-0009  0.91322E-0009
  0.62500E+0004 -0.29157E+0004  0.21927E-0008  0.60931E-0009  0.10666E-0008
  0.62932E+0004 -0.29154E+0004  0.18116E-0008  0.44411E-0009  0.81898E-0009
  0.63750E+0004 -0.29148E+0004  0.10073E-0008  0.16730E-0009  0.28618E-0009
  0.64568E+0004 -0.29142E+0004  0.15118E-0009 -0.58184E-0010 -0.27357E-0009
  0.65000E+0004 -0.29138E+0004 -0.30035E-0009 -0.15546E-0009 -0.56196E-0009
  0.62500E+0004 -0.29012E+0004  0.22577E-0008  0.58345E-0009  0.10963E-0008
  0.62932E+0004 -0.29008E+0004  0.19144E-0008  0.41562E-0009  0.89086E-0009
  0.63750E+0004 -0.29001E+0004  0.11575E-0008  0.13442E-0009  0.40821E-0009
  0.64568E+0004 -0.28993E+0004  0.31105E-0009 -0.93843E-0010 -0.14628E-0009
  0.65000E+0004 -0.28990E+0004 -0.15095E-0009 -0.19187E-0009 -0.45012E-0009
  0.62500E+0004 -0.28736E+0004  0.23171E-0008  0.52395E-0009  0.10866E-0008
  0.62932E+0004 -0.28731E+0004  0.20518E-0008  0.35113E-0009  0.96653E-0009
  0.63750E+0004 -0.28722E+0004  0.14011E-0008  0.61828E-0010  0.59371E-0009
  0.64568E+0004 -0.28712E+0004  0.59343E-0009 -0.17129E-0009  0.67109E-0010
  0.65000E+0004 -0.28708E+0004  0.12285E-0009 -0.27042E-0009 -0.25628E-0009
  0.62500E+0004 -0.28460E+0004  0.22897E-0008  0.45121E-0009  0.99373E-0009
  0.62932E+0004 -0.28454E+0004  0.21080E-0008  0.27360E-0009  0.96356E-0009
  0.63750E+0004 -0.28443E+0004  0.15819E-0008 -0.23147E-0010  0.71620E-0009
  0.64568E+0004 -0.28431E+0004  0.83847E-0009 -0.26020E-0009  0.23943E-0009
  0.65000E+0004 -0.28426E+0004  0.37444E-0009 -0.35985E-0009 -0.90640E-0010
  0.62500E+0004 -0.28315E+0004  0.22397E-0008  0.40775E-0009  0.91322E-0009
  0.62932E+0004 -0.28308E+0004  0.21035E-0008  0.22779E-0009  0.93131E-0009
  0.63750E+0004 -0.28296E+0004  0.16490E-0008 -0.72481E-0010  0.75487E-0009
  0.64568E+0004 -0.28283E+0004  0.94905E-0009 -0.31109E-0009  0.31247E-0009
  0.65000E+0004 -0.28277E+0004  0.49458E-0009 -0.41069E-0009 -0.15971E-0010
  0.65000E+0004 -0.29138E+0004 -0.30035E-0009 -0.15546E-0009 -0.56196E-0009
  0.65432E+0004 -0.29134E+0004 -0.74013E-0009 -0.23791E-0009 -0.83675E-0009
  0.66250E+0004 -0.29126E+0004 -0.15271E-0008 -0.35677E-0009 -0.13169E-0008
  0.67068E+0004 -0.29118E+0004 -0.22340E-0008 -0.43039E-0009 -0.17461E-0008
  0.67500E+0004 -0.29114E+0004 -0.25733E-0008 -0.45441E-0009 -0.19593E-0008
  0.65000E+0004 -0.28990E+0004 -0.15095E-0009 -0.19187E-0009 -0.45012E-0009
  0.65432E+0004 -0.28985E+0004 -0.61075E-0009 -0.27449E-0009 -0.75150E-0009
  0.66250E+0004 -0.28975E+0004 -0.14570E-0008 -0.39217E-0009 -0.13064E-0008
  0.67068E+0004 -0.28966E+0004 -0.22388E-0008 -0.46272E-0009 -0.18274E-0008
  0.67500E+0004 -0.28961E+0004 -0.26182E-0008 -0.48446E-0009 -0.20895E-0008
  0.65000E+0004 -0.28708E+0004  0.12285E-0009 -0.27042E-0009 -0.25628E-0009
  0.65432E+0004 -0.28701E+0004 -0.36394E-0009 -0.35306E-0009 -0.59889E-0009
  0.66250E+0004 -0.28689E+0004 -0.13035E-0008 -0.46767E-0009 -0.12800E-0008
  0.67068E+0004 -0.28677E+0004 -0.22114E-0008 -0.53119E-0009 -0.19638E-0008
  0.67500E+0004 -0.28671E+0004 -0.26598E-0008 -0.54779E-0009 -0.23138E-0008
  0.65000E+0004 -0.28426E+0004  0.37444E-0009 -0.35985E-0009 -0.90640E-0010
  0.65432E+0004 -0.28418E+0004 -0.12391E-0009 -0.44188E-0009 -0.46151E-0009
  0.66250E+0004 -0.28403E+0004 -0.11277E-0008 -0.55199E-0009 -0.12453E-0008
  0.67068E+0004 -0.28388E+0004 -0.21356E-0008 -0.60670E-0009 -0.20715E-0008
  0.67500E+0004 -0.28380E+0004 -0.26410E-0008 -0.61702E-0009 -0.25006E-0008
  0.65000E+0004 -0.28277E+0004  0.49458E-0009 -0.41069E-0009 -0.15971E-0010
  0.65432E+0004 -0.28268E+0004 -0.33234E-0011 -0.49207E-0009 -0.39627E-0009
  0.66250E+0004 -0.28252E+0004 -0.10282E-0008 -0.59910E-0009 -0.12235E-0008
  0.67068E+0004 -0.28236E+0004 -0.20763E-0008 -0.64838E-0009 -0.21149E-0008
  0.67500E+0004 -0.28227E+0004 -0.26057E-0008 -0.65489E-0009 -0.25809E-0008
  0.67500E+0004 -0.29114E+0004 -0.25733E-0008 -0.45441E-0009 -0.19593E-0008
  0.67932E+0004 -0.29109E+0004 -0.28895E-0008 -0.46841E-0009 -0.21687E-0008
  0.68750E+0004 -0.29099E+0004 -0.34347E-0008 -0.47697E-0009 -0.25718E-0008
  0.69568E+0004 -0.29090E+0004 -0.39135E-0008 -0.46732E-0009 -0.29961E-0008
  0.70000E+0004 -0.29085E+0004 -0.41403E-0008 -0.45848E-0009 -0.32299E-0008
  0.67500E+0004 -0.28961E+0004 -0.26182E-0008 -0.48446E-0009 -0.20895E-0008
  0.67932E+0004 -0.28955E+0004 -0.29717E-0008 -0.49582E-0009 -0.23445E-0008
  0.68750E+0004 -0.28944E+0004 -0.35718E-0008 -0.49826E-0009 -0.28159E-0008
  0.69568E+0004 -0.28933E+0004 -0.40755E-0008 -0.48117E-0009 -0.32748E-0008
  0.70000E+0004 -0.28927E+0004 -0.43010E-0008 -0.46781E-0009 -0.35109E-0008
  0.67500E+0004 -0.28671E+0004 -0.26598E-0008 -0.54779E-0009 -0.23138E-0008
  0.67932E+0004 -0.28663E+0004 -0.30778E-0008 -0.55324E-0009 -0.26515E-0008
  0.68750E+0004 -0.28649E+0004 -0.37724E-0008 -0.54205E-0009 -0.32469E-0008
  0.69568E+0004 -0.28635E+0004 -0.43152E-0008 -0.50849E-0009 -0.37665E-0008
  0.70000E+0004 -0.28628E+0004 -0.45342E-0008 -0.48525E-0009 -0.40041E-0008
  0.67500E+0004 -0.28380E+0004 -0.26410E-0008 -0.61702E-0009 -0.25006E-0008
  0.67932E+0004 -0.28371E+0004 -0.31126E-0008 -0.61537E-0009 -0.29130E-0008
  0.68750E+0004 -0.28354E+0004 -0.38842E-0008 -0.58791E-0009 -0.36205E-0008
  0.69568E+0004 -0.28337E+0004 -0.44526E-0008 -0.53506E-0009 -0.41917E-0008
  0.70000E+0004 -0.28329E+0004 -0.46593E-0008 -0.50041E-0009 -0.44267E-0008
  0.67500E+0004 -0.28227E+0004 -0.26057E-0008 -0.65489E-0009 -0.25809E-0008
  0.67932E+0004 -0.28218E+0004 -0.31001E-0008 -0.64900E-0009 -0.30285E-0008
  0.68750E+0004 -0.28199E+0004 -0.39035E-0008 -0.61194E-0009 -0.37884E-0008
  0.69568E+0004 -0.28180E+0004 -0.44790E-0008 -0.54788E-0009 -0.43822E-0008
  0.70000E+0004 -0.28171E+0004 -0.46769E-0008 -0.50667E-0009 -0.46140E-0008
  0.70000E+0004 -0.29085E+0004 -0.41403E-0008 -0.45848E-0009 -0.32299E-0008
  0.70432E+0004 -0.29080E+0004 -0.43466E-0008 -0.44693E-0009 -0.34669E-0008
  0.71250E+0004 -0.29070E+0004 -0.46704E-0008 -0.42157E-0009 -0.39075E-0008
  0.72068E+0004 -0.29060E+0004 -0.48751E-0008 -0.38815E-0009 -0.42917E-0008
  0.72500E+0004 -0.29054E+0004 -0.49214E-0008 -0.36541E-0009 -0.44524E-0008
  0.70000E+0004 -0.28927E+0004 -0.43010E-0008 -0.46781E-0009 -0.35109E-0008
  0.70432E+0004 -0.28921E+0004 -0.44958E-0008 -0.45141E-0009 -0.37390E-0008
  0.71250E+0004 -0.28909E+0004 -0.47710E-0008 -0.41572E-0009 -0.41331E-0008
  0.72068E+0004 -0.28897E+0004 -0.48977E-0008 -0.37089E-0009 -0.44381E-0008
  0.72500E+0004 -0.28891E+0004 -0.48941E-0008 -0.34185E-0009 -0.45470E-0008
  0.70000E+0004 -0.28628E+0004 -0.45342E-0008 -0.48525E-0009 -0.40041E-0008
  0.70432E+0004 -0.28620E+0004 -0.47030E-0008 -0.45837E-0009 -0.42121E-0008
  0.71250E+0004 -0.28605E+0004 -0.48784E-0008 -0.40080E-0009 -0.45114E-0008
  0.72068E+0004 -0.28590E+0004 -0.48506E-0008 -0.33244E-0009 -0.46590E-0008
  0.72500E+0004 -0.28582E+0004 -0.47500E-0008 -0.29071E-0009 -0.46661E-0008
  0.70000E+0004 -0.28329E+0004 -0.46593E-0008 -0.50041E-0009 -0.44267E-0008
  0.70432E+0004 -0.28319E+0004 -0.47972E-0008 -0.46157E-0009 -0.46109E-0008
  0.71250E+0004 -0.28300E+0004 -0.48659E-0008 -0.37958E-0009 -0.48090E-0008
  0.72068E+0004 -0.28282E+0004 -0.46806E-0008 -0.28571E-0009 -0.47950E-0008
  0.72500E+0004 -0.28272E+0004 -0.44832E-0008 -0.23052E-0009 -0.46992E-0008
  0.70000E+0004 -0.28171E+0004 -0.46769E-0008 -0.50667E-0009 -0.46140E-0008
  0.70432E+0004 -0.28160E+0004 -0.47968E-0008 -0.46103E-0009 -0.47843E-0008
  0.71250E+0004 -0.28140E+0004 -0.48078E-0008 -0.36534E-0009 -0.49278E-0008
  0.72068E+0004 -0.28120E+0004 -0.45405E-0008 -0.25746E-0009 -0.48290E-0008
  0.72500E+0004 -0.28109E+0004 -0.42935E-0008 -0.19499E-0009 -0.46800E-0008
  0.72500E+0004 -0.29054E+0004 -0.49214E-0008 -0.36541E-0009 -0.44524E-0008
  0.72932E+0004 -0.29049E+0004 -0.49159E-0008 -0.33683E-0009 -0.45717E-0008
  0.73750E+0004 -0.29038E+0004 -0.47450E-0008 -0.26176E-0009 -0.46573E-0008
  0.74568E+0004 -0.29027E+0004 -0.43402E-0008 -0.15063E-0009 -0.45216E-0008
  0.75000E+0004 -0.29021E+0004 -0.40287E-0008 -0.75266E-0010 -0.43523E-0008
  0.72500E+0004 -0.28891E+0004 -0.48941E-0008 -0.34185E-0009 -0.45470E-0008
  0.72932E+0004 -0.28884E+0004 -0.48348E-0008 -0.30700E-0009 -0.46095E-0008
  0.73750E+0004 -0.28872E+0004 -0.45570E-0008 -0.22064E-0009 -0.45794E-0008
  0.74568E+0004 -0.28859E+0004 -0.40480E-0008 -0.10000E-0009 -0.43262E-0008
  0.75000E+0004 -0.28852E+0004 -0.36857E-0008 -0.20799E-0010 -0.40973E-0008
  0.72500E+0004 -0.28582E+0004 -0.47500E-0008 -0.29071E-0009 -0.46661E-0008
  0.72932E+0004 -0.28573E+0004 -0.45870E-0008 -0.24332E-0009 -0.46180E-0008
  0.73750E+0004 -0.28557E+0004 -0.41066E-0008 -0.13477E-0009 -0.43659E-0008
  0.74568E+0004 -0.28541E+0004 -0.34056E-0008  0.41343E-0011 -0.38925E-0008
  0.75000E+0004 -0.28532E+0004 -0.29528E-0008  0.90640E-0010 -0.35544E-0008
  0.72500E+0004 -0.28272E+0004 -0.44832E-0008 -0.23052E-0009 -0.46992E-0008
  0.72932E+0004 -0.28262E+0004 -0.42181E-0008 -0.17005E-0009 -0.45407E-0008
  0.73750E+0004 -0.28242E+0004 -0.35433E-0008 -0.38815E-0010 -0.40709E-0008
  0.74568E+0004 -0.28222E+0004 -0.26656E-0008  0.11823E-0009 -0.33887E-0008
  0.75000E+0004 -0.28212E+0004 -0.21332E-0008  0.21181E-0009 -0.29505E-0008
  0.72500E+0004 -0.28109E+0004 -0.42935E-0008 -0.19499E-0009 -0.46800E-0008
  0.72932E+0004 -0.28097E+0004 -0.39769E-0008 -0.12752E-0009 -0.44649E-0008
  0.73750E+0004 -0.28076E+0004 -0.32060E-0008  0.15658E-0010 -0.38853E-0008
  0.74568E+0004 -0.28054E+0004 -0.22443E-0008  0.18200E-0009 -0.31005E-0008
  0.75000E+0004 -0.28043E+0004 -0.16758E-0008  0.27908E-0009 -0.26149E-0008
  0.75000E+0004 -0.29021E+0004 -0.40287E-0008 -0.75266E-0010 -0.43523E-0008
  0.75432E+0004 -0.29015E+0004 -0.36494E-0008  0.11884E-0010 -0.41120E-0008
  0.76250E+0004 -0.29004E+0004 -0.27586E-0008  0.20638E-0009 -0.34684E-0008
  0.77068E+0004 -0.28992E+0004 -0.16750E-0008  0.42771E-0009 -0.25948E-0008
  0.77500E+0004 -0.28986E+0004 -0.10434E-0008  0.54867E-0009 -0.20534E-0008
  0.75000E+0004 -0.28852E+0004 -0.36857E-0008 -0.20799E-0010 -0.40973E-0008
  0.75432E+0004 -0.28845E+0004 -0.32596E-0008  0.69386E-0010 -0.38003E-0008
  0.76250E+0004 -0.28832E+0004 -0.22953E-0008  0.26671E-0009 -0.30614E-0008
  0.77068E+0004 -0.28818E+0004 -0.11606E-0008  0.48726E-0009 -0.21123E-0008
  0.77500E+0004 -0.28811E+0004 -0.51161E-0009  0.60647E-0009 -0.15401E-0008
  0.75000E+0004 -0.28532E+0004 -0.29528E-0008  0.90640E-0010 -0.35544E-0008
  0.75432E+0004 -0.28523E+0004 -0.24457E-0008  0.18648E-0009 -0.31560E-0008
  0.76250E+0004 -0.28505E+0004 -0.13613E-0008  0.38886E-0009 -0.22528E-0008
  0.77068E+0004 -0.28488E+0004 -0.15525E-0009  0.60754E-0009 -0.11839E-0008
  0.77500E+0004 -0.28479E+0004  0.51119E-0009  0.72319E-0009 -0.56809E-0009
  0.75000E+0004 -0.28212E+0004 -0.21332E-0008  0.21181E-0009 -0.29505E-0008
  0.75432E+0004 -0.28200E+0004 -0.15584E-0008  0.31296E-0009 -0.24621E-0008
  0.76250E+0004 -0.28179E+0004 -0.38431E-0009  0.51962E-0009 -0.14224E-0008
  0.77068E+0004 -0.28158E+0004  0.85636E-0009  0.73549E-0009 -0.26859E-0009
  0.77500E+0004 -0.28147E+0004  0.15187E-0008  0.84710E-0009  0.36986E-0009
  0.75000E+0004 -0.28043E+0004 -0.16758E-0008  0.27908E-0009 -0.26149E-0008
  0.75432E+0004 -0.28030E+0004 -0.10718E-0008  0.38280E-0009 -0.20850E-0008
  0.76250E+0004 -0.28007E+0004  0.13559E-0009  0.59119E-0009 -0.98649E-0009
  0.77068E+0004 -0.27984E+0004  0.13788E-0008  0.80503E-0009  0.19652E-0009
  0.77500E+0004 -0.27972E+0004  0.20301E-0008  0.91422E-0009  0.83807E-0009
  0.77500E+0004 -0.28986E+0004 -0.10434E-0008  0.54867E-0009 -0.20534E-0008
  0.77932E+0004 -0.28979E+0004 -0.37989E-0009  0.66742E-0009 -0.14616E-0008
  0.78750E+0004 -0.28967E+0004  0.92456E-0009  0.87282E-0009 -0.23700E-0009
  0.79568E+0004 -0.28954E+0004  0.22311E-0008  0.10284E-0008  0.10738E-0008
  0.80000E+0004 -0.28947E+0004  0.28966E-0008  0.10824E-0008  0.17764E-0008
  0.77500E+0004 -0.28811E+0004 -0.51161E-0009  0.60647E-0009 -0.15401E-0008
  0.77932E+0004 -0.28803E+0004  0.16326E-0009  0.72284E-0009 -0.92372E-0009
  0.78750E+0004 -0.28788E+0004  0.14724E-0008  0.92235E-0009  0.32921E-0009
  0.79568E+0004 -0.28773E+0004  0.27648E-0008  0.10715E-0008  0.16462E-0008
  0.80000E+0004 -0.28765E+0004  0.34166E-0008  0.11224E-0008  0.23441E-0008
  0.77500E+0004 -0.28479E+0004  0.51119E-0009  0.72319E-0009 -0.56809E-0009
  0.77932E+0004 -0.28469E+0004  0.11906E-0008  0.83477E-0009  0.78552E-0010
  0.78750E+0004 -0.28450E+0004  0.24737E-0008  0.10226E-0008  0.13516E-0008
  0.79568E+0004 -0.28431E+0004  0.37018E-0008  0.11588E-0008  0.26442E-0008
  0.80000E+0004 -0.28421E+0004  0.43076E-0008  0.12035E-0008  0.33137E-0008
  0.77500E+0004 -0.28147E+0004  0.15187E-0008  0.84710E-0009  0.36986E-0009
  0.77932E+0004 -0.28135E+0004  0.21798E-0008  0.95339E-0009  0.10243E-0008
  0.78750E+0004 -0.28112E+0004  0.33911E-0008  0.11285E-0008  0.22721E-0008
  0.79568E+0004 -0.28088E+0004  0.45072E-0008  0.12508E-0008  0.34928E-0008
  0.80000E+0004 -0.28076E+0004  0.50418E-0008  0.12885E-0008  0.41089E-0008
  0.77500E+0004 -0.27972E+0004  0.20301E-0008  0.91422E-0009  0.83807E-0009
  0.77932E+0004 -0.27958E+0004  0.26723E-0008  0.10174E-0008  0.14874E-0008
  0.78750E+0004 -0.27933E+0004  0.38279E-0008  0.11853E-0008  0.27035E-0008
  0.79568E+0004 -0.27908E+0004  0.48670E-0008  0.12997E-0008  0.38679E-0008
  0.80000E+0004 -0.27894E+0004  0.53545E-0008  0.13335E-0008  0.44463E-0008
  0.80000E+0004 -0.28947E+0004  0.28966E-0008  0.10824E-0008  0.17764E-0008
  0.80432E+0004 -0.28940E+0004  0.35342E-0008  0.11126E-0008  0.24767E-0008
  0.81250E+0004 -0.28927E+0004  0.46269E-0008  0.11008E-0008  0.37501E-0008
  0.82068E+0004 -0.28913E+0004  0.55194E-0008  0.99464E-0009  0.48953E-0008
  0.82500E+0004 -0.28906E+0004  0.58925E-0008  0.90337E-0009  0.54237E-0008
  0.80000E+0004 -0.28765E+0004  0.34166E-0008  0.11224E-0008  0.23441E-0008
  0.80432E+0004 -0.28757E+0004  0.40374E-0008  0.11498E-0008  0.30353E-0008
  0.81250E+0004 -0.28741E+0004  0.50911E-0008  0.11345E-0008  0.42803E-0008
  0.82068E+0004 -0.28725E+0004  0.59385E-0008  0.10272E-0008  0.53865E-0008
  0.82500E+0004 -0.28717E+0004  0.62864E-0008  0.93646E-0009  0.58912E-0008
  0.80000E+0004 -0.28421E+0004  0.43076E-0008  0.12035E-0008  0.33137E-0008
  0.80432E+0004 -0.28410E+0004  0.48763E-0008  0.12252E-0008  0.39679E-0008
  0.81250E+0004 -0.28390E+0004  0.58190E-0008  0.12022E-0008  0.51233E-0008
  0.82068E+0004 -0.28369E+0004  0.65477E-0008  0.10920E-0008  0.61236E-0008
  0.82500E+0004 -0.28359E+0004  0.68323E-0008  0.10018E-0008  0.65690E-0008
  0.80000E+0004 -0.28076E+0004  0.50418E-0008  0.12885E-0008  0.41089E-0008
  0.80432E+0004 -0.28063E+0004  0.55330E-0008  0.13039E-0008  0.47012E-0008
  0.81250E+0004 -0.28038E+0004  0.63188E-0008  0.12721E-0008  0.57222E-0008
  0.82068E+0004 -0.28014E+0004  0.68873E-0008  0.11575E-0008  0.65771E-0008
  0.82500E+0004 -0.28001E+0004  0.70898E-0008  0.10671E-0008  0.69454E-0008
  0.80000E+0004 -0.27894E+0004  0.53545E-0008  0.13335E-0008  0.44463E-0008
  0.80432E+0004 -0.27880E+0004  0.57955E-0008  0.13453E-0008  0.49966E-0008
  0.81250E+0004 -0.27853E+0004  0.64816E-0008  0.13082E-0008  0.59301E-0008
  0.82068E+0004 -0.27826E+0004  0.69506E-0008  0.11907E-0008  0.66938E-0008
  0.82500E+0004 -0.27812E+0004  0.71030E-0008  0.11000E-0008  0.70152E-0008
  0.82500E+0004 -0.28906E+0004  0.58925E-0008  0.90337E-0009  0.54237E-0008
  0.82932E+0004 -0.28900E+0004  0.61899E-0008  0.78914E-0009  0.58885E-0008
  0.83750E+0004 -0.28887E+0004  0.65379E-0008  0.52456E-0009  0.65728E-0008
  0.84568E+0004 -0.28875E+0004  0.65990E-0008  0.21670E-0009  0.69795E-0008
  0.85000E+0004 -0.28869E+0004  0.65190E-0008  0.46684E-0010  0.70789E-0008
  0.82500E+0004 -0.28717E+0004  0.62864E-0008  0.93646E-0009  0.58912E-0008
  0.82932E+0004 -0.28709E+0004  0.65578E-0008  0.82332E-0009  0.63311E-0008
  0.83750E+0004 -0.28695E+0004  0.68548E-0008  0.56224E-0009  0.69653E-0008
  0.84568E+0004 -0.28681E+0004  0.68609E-0008  0.25869E-0009  0.73189E-0008
  0.85000E+0004 -0.28674E+0004  0.67495E-0008  0.90897E-0010  0.73889E-0008
  0.82500E+0004 -0.28359E+0004  0.68323E-0008  0.10018E-0008  0.65690E-0008
  0.82932E+0004 -0.28349E+0004  0.70416E-0008  0.89017E-0009  0.69495E-0008
  0.83750E+0004 -0.28331E+0004  0.72242E-0008  0.63504E-0009  0.74723E-0008
  0.84568E+0004 -0.28313E+0004  0.71195E-0008  0.33944E-0009  0.77187E-0008
  0.85000E+0004 -0.28304E+0004  0.69497E-0008  0.17591E-0009  0.77333E-0008
  0.82500E+0004 -0.28001E+0004  0.70898E-0008  0.10671E-0008  0.69454E-0008
  0.82932E+0004 -0.27989E+0004  0.72212E-0008  0.95655E-0009  0.72518E-0008
  0.83750E+0004 -0.27967E+0004  0.72681E-0008  0.70643E-0009  0.76440E-0008
  0.84568E+0004 -0.27945E+0004  0.70449E-0008  0.41839E-0009  0.77760E-0008
  0.85000E+0004 -0.27934E+0004  0.68188E-0008  0.25920E-0009  0.77371E-0008
  0.82500E+0004 -0.27812E+0004  0.71030E-0008  0.11000E-0008  0.70152E-0008
  0.82932E+0004 -0.27799E+0004  0.71875E-0008  0.98967E-0009  0.72773E-0008
  0.83750E+0004 -0.27775E+0004  0.71554E-0008  0.74180E-0009  0.75939E-0008
  0.84568E+0004 -0.27751E+0004  0.68670E-0008  0.45757E-0009  0.76636E-0008
  0.85000E+0004 -0.27738E+0004  0.66121E-0008  0.30069E-0009  0.75973E-0008
  0.85000E+0004 -0.28869E+0004  0.65190E-0008  0.46684E-0010  0.70789E-0008
  0.85432E+0004 -0.28865E+0004  0.63647E-0008 -0.12502E-0009  0.71000E-0008
  0.86250E+0004 -0.28856E+0004  0.58997E-0008 -0.44018E-0009  0.69520E-0008
  0.87068E+0004 -0.28848E+0004  0.52595E-0008 -0.72962E-0009  0.66086E-0008
  0.87500E+0004 -0.28844E+0004  0.48752E-0008 -0.86834E-0009  0.63730E-0008
  0.85000E+0004 -0.28674E+0004  0.67495E-0008  0.90897E-0010  0.73889E-0008
  0.85432E+0004 -0.28669E+0004  0.65621E-0008 -0.78866E-0010  0.73792E-0008
  0.86250E+0004 -0.28659E+0004  0.60257E-0008 -0.39164E-0009  0.71670E-0008
  0.87068E+0004 -0.28649E+0004  0.53001E-0008 -0.68054E-0009  0.67478E-0008
  0.87500E+0004 -0.28644E+0004  0.48642E-0008 -0.81982E-0009  0.64665E-0008
  0.85000E+0004 -0.28304E+0004  0.69497E-0008  0.17591E-0009  0.77333E-0008
  0.85432E+0004 -0.28297E+0004  0.67047E-0008  0.10155E-0010  0.76701E-0008
  0.86250E+0004 -0.28285E+0004  0.60518E-0008 -0.29696E-0009  0.73524E-0008
  0.87068E+0004 -0.28272E+0004  0.51923E-0008 -0.58305E-0009  0.68143E-0008
  0.87500E+0004 -0.28265E+0004  0.46764E-0008 -0.72230E-0009  0.64619E-0008
  0.85000E+0004 -0.27934E+0004  0.68188E-0008  0.25920E-0009  0.77371E-0008
  0.85432E+0004 -0.27925E+0004  0.65237E-0008  0.97782E-0010  0.76269E-0008
  0.86250E+0004 -0.27910E+0004  0.57799E-0008 -0.20238E-0009  0.72259E-0008
  0.87068E+0004 -0.27895E+0004  0.48250E-0008 -0.48352E-0009  0.66016E-0008
  0.87500E+0004 -0.27887E+0004  0.42531E-0008 -0.62137E-0009  0.61983E-0008
  0.85000E+0004 -0.27738E+0004  0.66121E-0008  0.30069E-0009  0.75973E-0008
  0.85432E+0004 -0.27729E+0004  0.62938E-0008  0.14168E-0009  0.74651E-0008
  0.86250E+0004 -0.27713E+0004  0.55123E-0008 -0.15433E-0009  0.70291E-0008
  0.87068E+0004 -0.27696E+0004  0.45228E-0008 -0.43206E-0009  0.63723E-0008
  0.87500E+0004 -0.27687E+0004  0.39313E-0008 -0.56864E-0009  0.59504E-0008
  0.87500E+0004 -0.28844E+0004  0.48752E-0008 -0.86834E-0009  0.63730E-0008
  0.87932E+0004 -0.28840E+0004  0.44741E-0008 -0.99758E-0009  0.61161E-0008
  0.88750E+0004 -0.28834E+0004  0.37109E-0008 -0.12154E-0008  0.56153E-0008
  0.89568E+0004 -0.28828E+0004  0.30085E-0008 -0.14011E-0008  0.51613E-0008
  0.90000E+0004 -0.28825E+0004  0.26838E-0008 -0.14871E-0008  0.49596E-0008
  0.87500E+0004 -0.28644E+0004  0.48642E-0008 -0.81982E-0009  0.64665E-0008
  0.87932E+0004 -0.28640E+0004  0.44078E-0008 -0.95001E-0009  0.61601E-0008
  0.88750E+0004 -0.28633E+0004  0.35295E-0008 -0.11707E-0008  0.55550E-0008
  0.89568E+0004 -0.28626E+0004  0.27051E-0008 -0.13598E-0008  0.49890E-0008
  0.90000E+0004 -0.28622E+0004  0.23171E-0008 -0.14478E-0008  0.47289E-0008
  0.87500E+0004 -0.28265E+0004  0.46764E-0008 -0.72230E-0009  0.64619E-0008
  0.87932E+0004 -0.28261E+0004  0.41338E-0008 -0.85301E-0009  0.60782E-0008
  0.88750E+0004 -0.28251E+0004  0.30730E-0008 -0.10768E-0008  0.53075E-0008
  0.89568E+0004 -0.28242E+0004  0.20484E-0008 -0.12703E-0008  0.45574E-0008
  0.90000E+0004 -0.28237E+0004  0.15531E-0008 -0.13612E-0008  0.41984E-0008
  0.87500E+0004 -0.27887E+0004  0.42531E-0008 -0.62137E-0009  0.61983E-0008
  0.87932E+0004 -0.27881E+0004  0.36507E-0008 -0.75112E-0009  0.57596E-0008
  0.88750E+0004 -0.27870E+0004  0.24579E-0008 -0.97509E-0009  0.48656E-0008
  0.89568E+0004 -0.27858E+0004  0.12790E-0008 -0.11702E-0008  0.39692E-0008
  0.90000E+0004 -0.27852E+0004  0.69640E-0009 -0.12624E-0008  0.35275E-0008
  0.87500E+0004 -0.27687E+0004  0.39313E-0008 -0.56864E-0009  0.59504E-0008
  0.87932E+0004 -0.27681E+0004  0.33082E-0008 -0.69730E-0009  0.54914E-0008
  0.88750E+0004 -0.27668E+0004  0.20672E-0008 -0.92019E-0009  0.45493E-0008
  0.89568E+0004 -0.27656E+0004  0.82706E-0009 -0.11149E-0008  0.35911E-0008
  0.90000E+0004 -0.27649E+0004  0.20755E-0009 -0.12074E-0008  0.31125E-0008
  0.90000E+0004 -0.28825E+0004  0.26838E-0008 -0.14871E-0008  0.49596E-0008
  0.90432E+0004 -0.28821E+0004  0.24001E-0008 -0.15648E-0008  0.47908E-0008
  0.91250E+0004 -0.28815E+0004  0.19853E-0008 -0.16886E-0008  0.45614E-0008
  0.92068E+0004 -0.28809E+0004  0.17298E-0008 -0.17751E-0008  0.44292E-0008
  0.92500E+0004 -0.28805E+0004  0.16492E-0008 -0.18030E-0008  0.43807E-0008
  0.90000E+0004 -0.28622E+0004  0.23171E-0008 -0.14478E-0008  0.47289E-0008
  0.90432E+0004 -0.28618E+0004  0.19734E-0008 -0.15275E-0008  0.45051E-0008
  0.91250E+0004 -0.28610E+0004  0.14614E-0008 -0.16555E-0008  0.41887E-0008
  0.92068E+0004 -0.28603E+0004  0.11420E-0008 -0.17474E-0008  0.40055E-0008
  0.92500E+0004 -0.28599E+0004  0.10444E-0008 -0.17789E-0008  0.39481E-0008
  0.90000E+0004 -0.28237E+0004  0.15531E-0008 -0.13612E-0008  0.41984E-0008
  0.90432E+0004 -0.28232E+0004  0.11052E-0008 -0.14438E-0008  0.38794E-0008
  0.91250E+0004 -0.28223E+0004  0.41811E-0009 -0.15784E-0008  0.34074E-0008
  0.92068E+0004 -0.28213E+0004 -0.25032E-0010 -0.16794E-0008  0.31260E-0008
  0.92500E+0004 -0.28208E+0004 -0.15985E-0009 -0.17170E-0008  0.30476E-0008
  0.90000E+0004 -0.27852E+0004  0.69640E-0009 -0.12624E-0008  0.35275E-0008
  0.90432E+0004 -0.27846E+0004  0.16051E-0009 -0.13468E-0008  0.31260E-0008
  0.91250E+0004 -0.27835E+0004 -0.68374E-0009 -0.14860E-0008  0.25114E-0008
  0.92068E+0004 -0.27823E+0004 -0.12495E-0008 -0.15939E-0008  0.21297E-0008
  0.92500E+0004 -0.27817E+0004 -0.14268E-0008 -0.16364E-0008  0.20241E-0008
  0.90000E+0004 -0.27649E+0004  0.20755E-0009 -0.12074E-0008  0.31125E-0008
  0.90432E+0004 -0.27643E+0004 -0.36715E-0009 -0.12921E-0008  0.26728E-0008
  0.91250E+0004 -0.27630E+0004 -0.12848E-0008 -0.14326E-0008  0.19884E-0008
  0.92068E+0004 -0.27617E+0004 -0.19129E-0008 -0.15432E-0008  0.15529E-0008
  0.92500E+0004 -0.27611E+0004 -0.21142E-0008 -0.15878E-0008  0.14302E-0008
  0.92500E+0004 -0.28805E+0004  0.16492E-0008 -0.18030E-0008  0.43807E-0008
  0.92932E+0004 -0.28802E+0004  0.15984E-0008 -0.18163E-0008  0.43356E-0008
  0.93750E+0004 -0.28797E+0004  0.15468E-0008 -0.17995E-0008  0.42184E-0008
  0.94568E+0004 -0.28792E+0004  0.15012E-0008 -0.17266E-0008  0.40114E-0008
  0.95000E+0004 -0.28789E+0004  0.14613E-0008 -0.16678E-0008  0.38537E-0008
  0.92500E+0004 -0.28599E+0004  0.10444E-0008 -0.17789E-0008  0.39481E-0008
  0.92932E+0004 -0.28596E+0004  0.98959E-0009 -0.17966E-0008  0.39080E-0008
  0.93750E+0004 -0.28589E+0004  0.96345E-0009 -0.17904E-0008  0.38347E-0008
  0.94568E+0004 -0.28583E+0004  0.97944E-0009 -0.17308E-0008  0.37062E-0008
  0.95000E+0004 -0.28579E+0004  0.98150E-0009 -0.16797E-0008  0.35969E-0008
  0.92500E+0004 -0.28208E+0004 -0.15985E-0009 -0.17170E-0008  0.30476E-0008
  0.92932E+0004 -0.28204E+0004 -0.22908E-0009 -0.17424E-0008  0.30113E-0008
  0.93750E+0004 -0.28195E+0004 -0.22103E-0009 -0.17541E-0008  0.30088E-0008
  0.94568E+0004 -0.28187E+0004 -0.99166E-0010 -0.17171E-0008  0.30201E-0008
  0.95000E+0004 -0.28183E+0004 -0.20290E-0010 -0.16789E-0008  0.30007E-0008
  0.92500E+0004 -0.27817E+0004 -0.14268E-0008 -0.16364E-0008  0.20241E-0008
  0.92932E+0004 -0.27812E+0004 -0.15190E-0008 -0.16682E-0008  0.19828E-0008
  0.93750E+0004 -0.27802E+0004 -0.14974E-0008 -0.16948E-0008  0.20310E-0008
  0.94568E+0004 -0.27792E+0004 -0.12897E-0008 -0.16766E-0008  0.21637E-0008
  0.95000E+0004 -0.27786E+0004 -0.11417E-0008 -0.16491E-0008  0.22278E-0008
  0.92500E+0004 -0.27611E+0004 -0.21142E-0008 -0.15878E-0008  0.14302E-0008
  0.92932E+0004 -0.27605E+0004 -0.22216E-0008 -0.16222E-0008  0.13821E-0008
  0.93750E+0004 -0.27594E+0004 -0.22017E-0008 -0.16554E-0008  0.14472E-0008
  0.94568E+0004 -0.27583E+0004 -0.19587E-0008 -0.16455E-0008  0.16341E-0008
  0.95000E+0004 -0.27577E+0004 -0.17788E-0008 -0.16228E-0008  0.17382E-0008
  0.95000E+0004 -0.28789E+0004  0.14613E-0008 -0.16678E-0008  0.38537E-0008
  0.95432E+0004 -0.28788E+0004  0.14079E-0008 -0.15981E-0008  0.36645E-0008
  0.96250E+0004 -0.28786E+0004  0.12522E-0008 -0.14466E-0008  0.32273E-0008
  0.97068E+0004 -0.28784E+0004  0.10404E-0008 -0.12935E-0008  0.27426E-0008
  0.97500E+0004 -0.28783E+0004  0.92022E-0009 -0.12216E-0008  0.24963E-0008
  0.95000E+0004 -0.28579E+0004  0.98150E-0009 -0.16797E-0008  0.35969E-0008
  0.95432E+0004 -0.28578E+0004  0.97437E-0009 -0.16181E-0008  0.34575E-0008
  0.96250E+0004 -0.28576E+0004  0.90439E-0009 -0.14807E-0008  0.31026E-0008
  0.97068E+0004 -0.28574E+0004  0.76364E-0009 -0.13384E-0008  0.26693E-0008
  0.97500E+0004 -0.28573E+0004  0.67186E-0009 -0.12698E-0008  0.24342E-0008
  0.95000E+0004 -0.28183E+0004 -0.20290E-0010 -0.16789E-0008  0.30007E-0008
  0.95432E+0004 -0.28182E+0004  0.60478E-0010 -0.16308E-0008  0.29570E-0008
  0.96250E+0004 -0.28179E+0004  0.16134E-0009 -0.15170E-0008  0.27676E-0008
  0.97068E+0004 -0.28177E+0004  0.17111E-0009 -0.13923E-0008  0.24486E-0008
  0.97500E+0004 -0.28175E+0004  0.14301E-0009 -0.13290E-0008  0.22448E-0008
  0.95000E+0004 -0.27786E+0004 -0.11417E-0008 -0.16491E-0008  0.22278E-0008
  0.95432E+0004 -0.27785E+0004 -0.97727E-0009 -0.16123E-0008  0.22776E-0008
  0.96250E+0004 -0.27782E+0004 -0.70391E-0009 -0.15180E-0008  0.22599E-0008
  0.97068E+0004 -0.27779E+0004 -0.53048E-0009 -0.14077E-0008  0.20737E-0008
  0.97500E+0004 -0.27777E+0004 -0.48501E-0009 -0.13485E-0008  0.19139E-0008
  0.95000E+0004 -0.27577E+0004 -0.17788E-0008 -0.16228E-0008  0.17382E-0008
  0.95432E+0004 -0.27576E+0004 -0.15738E-0008 -0.15910E-0008  0.18348E-0008
  0.96250E+0004 -0.27572E+0004 -0.12124E-0008 -0.15054E-0008  0.19073E-0008
  0.97068E+0004 -0.27569E+0004 -0.95049E-0009 -0.14015E-0008  0.17967E-0008
  0.97500E+0004 -0.27567E+0004 -0.86351E-0009 -0.13441E-0008  0.16649E-0008
  0.97500E+0004 -0.28783E+0004  0.92022E-0009 -0.12216E-0008  0.24963E-0008
  0.97932E+0004 -0.28786E+0004  0.80740E-0009 -0.11607E-0008  0.22744E-0008
  0.98750E+0004 -0.28790E+0004  0.63259E-0009 -0.10878E-0008  0.19607E-0008
  0.99568E+0004 -0.28795E+0004  0.54017E-0009 -0.10839E-0008  0.18267E-0008
  0.10000E+0005 -0.28797E+0004  0.52893E-0009 -0.11118E-0008  0.18315E-0008
  0.97500E+0004 -0.28573E+0004  0.67186E-0009 -0.12698E-0008  0.24342E-0008
  0.97932E+0004 -0.28576E+0004  0.58198E-0009 -0.12104E-0008  0.22133E-0008
  0.98750E+0004 -0.28581E+0004  0.43645E-0009 -0.11347E-0008  0.18782E-0008
  0.99568E+0004 -0.28587E+0004  0.36642E-0009 -0.11210E-0008  0.17102E-0008
  0.10000E+0005 -0.28590E+0004  0.36989E-0009 -0.11413E-0008  0.17003E-0008
  0.97500E+0004 -0.28175E+0004  0.14301E-0009 -0.13290E-0008  0.22448E-0008
  0.97932E+0004 -0.28179E+0004  0.10675E-0009 -0.12722E-0008  0.20365E-0008
  0.98750E+0004 -0.28185E+0004  0.31927E-0010 -0.11915E-0008  0.16767E-0008
  0.99568E+0004 -0.28192E+0004  0.10878E-0010 -0.11607E-0008  0.14502E-0008
  0.10000E+0005 -0.28196E+0004  0.41688E-0010 -0.11678E-0008  0.14111E-0008
  0.97500E+0004 -0.27777E+0004 -0.48501E-0009 -0.13485E-0008  0.19139E-0008
  0.97932E+0004 -0.27781E+0004 -0.45625E-0009 -0.12938E-0008  0.17333E-0008
  0.98750E+0004 -0.27790E+0004 -0.44142E-0009 -0.12084E-0008  0.13738E-0008
  0.99568E+0004 -0.27798E+0004 -0.40353E-0009 -0.11625E-0008  0.11042E-0008
  0.10000E+0005 -0.27802E+0004 -0.34497E-0009 -0.11578E-0008  0.10383E-0008
  0.97500E+0004 -0.27567E+0004 -0.86351E-0009 -0.13441E-0008  0.16649E-0008
  0.97932E+0004 -0.27572E+0004 -0.79683E-0009 -0.12902E-0008  0.15049E-0008
  0.98750E+0004 -0.27581E+0004 -0.72793E-0009 -0.12024E-0008  0.11569E-0008
  0.99568E+0004 -0.27590E+0004 -0.65484E-0009 -0.11491E-0008  0.87286E-0009
  0.10000E+0005 -0.27594E+0004 -0.58125E-0009 -0.11386E-0008  0.79523E-0009
  0.10000E+0005 -0.28797E+0004  0.52893E-0009 -0.11118E-0008  0.18315E-0008
  0.10043E+0005 -0.28803E+0004  0.54128E-0009 -0.11591E-0008  0.18821E-0008
  0.10125E+0005 -0.28813E+0004  0.59745E-0009 -0.13007E-0008  0.20658E-0008
  0.10207E+0005 -0.28824E+0004  0.63915E-0009 -0.14978E-0008  0.22860E-0008
  0.10250E+0005 -0.28829E+0004  0.63323E-0009 -0.16188E-0008  0.23895E-0008
  0.10000E+0005 -0.28590E+0004  0.36989E-0009 -0.11413E-0008  0.17003E-0008
  0.10043E+0005 -0.28596E+0004  0.40218E-0009 -0.11800E-0008  0.17430E-0008
  0.10125E+0005 -0.28608E+0004  0.51433E-0009 -0.13037E-0008  0.19378E-0008
  0.10207E+0005 -0.28621E+0004  0.63550E-0009 -0.14831E-0008  0.22053E-0008
  0.10250E+0005 -0.28627E+0004  0.67764E-0009 -0.15958E-0008  0.23449E-0008
  0.10000E+0005 -0.28196E+0004  0.41688E-0010 -0.11678E-0008  0.14111E-0008
  0.10043E+0005 -0.28204E+0004  0.10932E-0009 -0.11917E-0008  0.14355E-0008
  0.10125E+0005 -0.28220E+0004  0.31935E-0009 -0.12840E-0008  0.16401E-0008
  0.10207E+0005 -0.28236E+0004  0.58403E-0009 -0.14319E-0008  0.19852E-0008
  0.10250E+0005 -0.28244E+0004  0.71633E-0009 -0.15292E-0008  0.21894E-0008
  0.10000E+0005 -0.27802E+0004 -0.34497E-0009 -0.11578E-0008  0.10383E-0008
  0.10043E+0005 -0.27812E+0004 -0.24405E-0009 -0.11685E-0008  0.10440E-0008
  0.10125E+0005 -0.27832E+0004  0.53793E-0010 -0.12324E-0008  0.12498E-0008
  0.10207E+0005 -0.27851E+0004  0.45098E-0009 -0.13510E-0008  0.16603E-0008
  0.10250E+0005 -0.27861E+0004  0.67028E-0009 -0.14336E-0008  0.19242E-0008
  0.10000E+0005 -0.27594E+0004 -0.58125E-0009 -0.11386E-0008  0.79523E-0009
  0.10043E+0005 -0.27606E+0004 -0.46338E-0009 -0.11429E-0008  0.79240E-0009
  0.10125E+0005 -0.27627E+0004 -0.12327E-0009 -0.11930E-0008  0.99741E-0009
  0.10207E+0005 -0.27648E+0004  0.33844E-0009 -0.12969E-0008  0.14385E-0008
  0.10250E+0005 -0.27659E+0004  0.60150E-0009 -0.13721E-0008  0.17319E-0008
  0.10250E+0005 -0.28829E+0004  0.63323E-0009 -0.16188E-0008  0.23895E-0008
  0.10293E+0005 -0.28834E+0004  0.59951E-0009 -0.17477E-0008  0.24727E-0008
  0.10375E+0005 -0.28842E+0004  0.45597E-0009 -0.20055E-0008  0.25736E-0008
  0.10457E+0005 -0.28851E+0004  0.24173E-0009 -0.22660E-0008  0.26368E-0008
  0.10500E+0005 -0.28855E+0004  0.12950E-0009 -0.23988E-0008  0.26864E-0008
  0.10250E+0005 -0.28627E+0004  0.67764E-0009 -0.15958E-0008  0.23449E-0008
  0.10293E+0005 -0.28633E+0004  0.69261E-0009 -0.17171E-0008  0.24676E-0008
  0.10375E+0005 -0.28643E+0004  0.63153E-0009 -0.19636E-0008  0.26401E-0008
  0.10457E+0005 -0.28653E+0004  0.46799E-0009 -0.22170E-0008  0.27483E-0008
  0.10500E+0005 -0.28658E+0004  0.36425E-0009 -0.23475E-0008  0.28046E-0008
  0.10250E+0005 -0.28244E+0004  0.71633E-0009 -0.15292E-0008  0.21894E-0008
  0.10293E+0005 -0.28251E+0004  0.82527E-0009 -0.16363E-0008  0.23853E-0008
  0.10375E+0005 -0.28264E+0004  0.93218E-0009 -0.18612E-0008  0.26978E-0008
  0.10457E+0005 -0.28276E+0004  0.88546E-0009 -0.20996E-0008  0.29038E-0008
  0.10500E+0005 -0.28283E+0004  0.81016E-0009 -0.22250E-0008  0.29808E-0008
  0.10250E+0005 -0.27861E+0004  0.67028E-0009 -0.14336E-0008  0.19242E-0008
  0.10293E+0005 -0.27869E+0004  0.87305E-0009 -0.15269E-0008  0.21907E-0008
  0.10375E+0005 -0.27885E+0004  0.11587E-0008 -0.17296E-0008  0.26478E-0008
  0.10457E+0005 -0.27900E+0004  0.12532E-0008 -0.19517E-0008  0.29679E-0008
  0.10500E+0005 -0.27908E+0004  0.12225E-0008 -0.20712E-0008  0.30769E-0008
  0.10250E+0005 -0.27659E+0004  0.60150E-0009 -0.13721E-0008  0.17319E-0008
  0.10293E+0005 -0.27668E+0004  0.85264E-0009 -0.14582E-0008  0.20346E-0008
  0.10375E+0005 -0.27685E+0004  0.12349E-0008 -0.16490E-0008  0.25692E-0008
  0.10457E+0005 -0.27702E+0004  0.14121E-0008 -0.18621E-0008  0.29558E-0008
  0.10500E+0005 -0.27711E+0004  0.14112E-0008 -0.19781E-0008  0.30863E-0008
  0.10500E+0005 -0.28855E+0004  0.12950E-0009 -0.23988E-0008  0.26864E-0008
  0.10543E+0005 -0.28859E+0004  0.40879E-0010 -0.25244E-0008  0.27694E-0008
  0.10625E+0005 -0.28867E+0004  0.43123E-0011 -0.27349E-0008  0.30830E-0008
  0.10707E+0005 -0.28875E+0004  0.23175E-0009 -0.28935E-0008  0.36738E-0008
  0.10750E+0005 -0.28879E+0004  0.48024E-0009 -0.29519E-0008  0.41090E-0008
  0.10500E+0005 -0.28658E+0004  0.36425E-0009 -0.23475E-0008  0.28046E-0008
  0.10543E+0005 -0.28663E+0004  0.27049E-0009 -0.24716E-0008  0.28813E-0008
  0.10625E+0005 -0.28672E+0004  0.19006E-0009 -0.26817E-0008  0.31520E-0008
  0.10707E+0005 -0.28680E+0004  0.34461E-0009 -0.28429E-0008  0.36777E-0008
  0.10750E+0005 -0.28685E+0004  0.55234E-0009 -0.29039E-0008  0.40804E-0008
  0.10500E+0005 -0.28283E+0004  0.81016E-0009 -0.22250E-0008  0.29808E-0008
  0.10543E+0005 -0.28289E+0004  0.71828E-0009 -0.23456E-0008  0.30528E-0008
  0.10625E+0005 -0.28301E+0004  0.56967E-0009 -0.25538E-0008  0.32491E-0008
  0.10707E+0005 -0.28312E+0004  0.58534E-0009 -0.27191E-0008  0.36435E-0008
  0.10750E+0005 -0.28318E+0004  0.70757E-0009 -0.27849E-0008  0.39733E-0008
  0.10500E+0005 -0.27908E+0004  0.12225E-0008 -0.20712E-0008  0.30769E-0008
  0.10543E+0005 -0.27916E+0004  0.11488E-0008 -0.21874E-0008  0.31553E-0008
  0.10625E+0005 -0.27930E+0004  0.95702E-0009 -0.23922E-0008  0.32916E-0008
  0.10707E+0005 -0.27944E+0004  0.84158E-0009 -0.25604E-0008  0.35517E-0008
  0.10750E+0005 -0.27951E+0004  0.87268E-0009 -0.26304E-0008  0.37973E-0008
  0.10500E+0005 -0.27711E+0004  0.14112E-0008 -0.19781E-0008  0.30863E-0008
  0.10543E+0005 -0.27719E+0004  0.13539E-0008 -0.20916E-0008  0.31733E-0008
  0.10625E+0005 -0.27734E+0004  0.11514E-0008 -0.22940E-0008  0.32859E-0008
  0.10707E+0005 -0.27750E+0004  0.97333E-0009 -0.24632E-0008  0.34769E-0008
  0.10750E+0005 -0.27758E+0004  0.95625E-0009 -0.25353E-0008  0.36754E-0008
  0.10750E+0005 -0.28879E+0004  0.48024E-0009 -0.29519E-0008  0.41090E-0008
  0.10793E+0005 -0.28883E+0004  0.81782E-0009 -0.29903E-0008  0.46214E-0008
  0.10875E+0005 -0.28892E+0004  0.16665E-0008 -0.30103E-0008  0.57504E-0008
  0.10957E+0005 -0.28901E+0004  0.26769E-0008 -0.29684E-0008  0.69457E-0008
  0.11000E+0005 -0.28906E+0004  0.32147E-0008 -0.29286E-0008  0.75363E-0008
  0.10750E+0005 -0.28685E+0004  0.55234E-0009 -0.29039E-0008  0.40804E-0008
  0.10793E+0005 -0.28691E+0004  0.85337E-0009 -0.29458E-0008  0.45681E-0008
  0.10875E+0005 -0.28701E+0004  0.16597E-0008 -0.29749E-0008  0.56872E-0008
  0.10957E+0005 -0.28711E+0004  0.26791E-0008 -0.29449E-0008  0.69350E-0008
  0.11000E+0005 -0.28717E+0004  0.32451E-0008 -0.29121E-0008  0.75793E-0008
  0.10750E+0005 -0.28318E+0004  0.70757E-0009 -0.27849E-0008  0.39733E-0008
  0.10793E+0005 -0.28325E+0004  0.92578E-0009 -0.28331E-0008  0.43978E-0008
  0.10875E+0005 -0.28338E+0004  0.16143E-0008 -0.28794E-0008  0.54574E-0008
  0.10957E+0005 -0.28352E+0004  0.26057E-0008 -0.28716E-0008  0.67590E-0008
  0.11000E+0005 -0.28359E+0004  0.32017E-0008 -0.28521E-0008  0.74831E-0008
  0.10750E+0005 -0.27951E+0004  0.87268E-0009 -0.26304E-0008  0.37973E-0008
  0.10793E+0005 -0.27960E+0004  0.99533E-0009 -0.26848E-0008  0.41408E-0008
  0.10875E+0005 -0.27976E+0004  0.15244E-0008 -0.27476E-0008  0.50910E-0008
  0.10957E+0005 -0.27992E+0004  0.24314E-0008 -0.27614E-0008  0.63856E-0008
  0.11000E+0005 -0.28000E+0004  0.30262E-0008 -0.27547E-0008  0.71575E-0008
  0.10750E+0005 -0.27758E+0004  0.95625E-0009 -0.25353E-0008  0.36754E-0008
  0.10793E+0005 -0.27767E+0004  0.10255E-0008 -0.25927E-0008  0.39706E-0008
  0.10875E+0005 -0.27785E+0004  0.14572E-0008 -0.26638E-0008  0.48454E-0008
  0.10957E+0005 -0.27802E+0004  0.22988E-0008 -0.26885E-0008  0.61120E-0008
  0.11000E+0005 -0.27811E+0004  0.28805E-0008 -0.26884E-0008  0.68957E-0008
  0.11000E+0005 -0.28906E+0004  0.32147E-0008 -0.29286E-0008  0.75363E-0008
  0.11043E+0005 -0.28911E+0004  0.37199E-0008 -0.28824E-0008  0.80636E-0008
  0.11125E+0005 -0.28920E+0004  0.44938E-0008 -0.27941E-0008  0.88004E-0008
  0.11207E+0005 -0.28929E+0004  0.49191E-0008 -0.27329E-0008  0.91084E-0008
  0.11250E+0005 -0.28934E+0004  0.49787E-0008 -0.27199E-0008  0.90832E-0008
  0.11000E+0005 -0.28717E+0004  0.32451E-0008 -0.29121E-0008  0.75793E-0008
  0.11043E+0005 -0.28722E+0004  0.37935E-0008 -0.28731E-0008  0.81758E-0008
  0.11125E+0005 -0.28733E+0004  0.46822E-0008 -0.27980E-0008  0.90727E-0008
  0.11207E+0005 -0.28744E+0004  0.52466E-0008 -0.27478E-0008  0.95537E-0008
  0.11250E+0005 -0.28750E+0004  0.53814E-0008 -0.27390E-0008  0.96150E-0008
  0.11000E+0005 -0.28359E+0004  0.32017E-0008 -0.28521E-0008  0.74831E-0008
  0.11043E+0005 -0.28366E+0004  0.38112E-0008 -0.28266E-0008  0.81919E-0008
  0.11125E+0005 -0.28380E+0004  0.48882E-0008 -0.27764E-0008  0.93700E-0008
  0.11207E+0005 -0.28393E+0004  0.57036E-0008 -0.27471E-0008  0.10177E-0007
  0.11250E+0005 -0.28401E+0004  0.59807E-0008 -0.27469E-0008  0.10408E-0007
  0.11000E+0005 -0.28000E+0004  0.30262E-0008 -0.27547E-0008  0.71575E-0008
  0.11043E+0005 -0.28009E+0004  0.36670E-0008 -0.27423E-0008  0.79497E-0008
  0.11125E+0005 -0.28026E+0004  0.48872E-0008 -0.27166E-0008  0.93696E-0008
  0.11207E+0005 -0.28043E+0004  0.59283E-0008 -0.27082E-0008  0.10487E-0007
  0.11250E+0005 -0.28052E+0004  0.63428E-0008 -0.27170E-0008  0.10892E-0007
  0.11000E+0005 -0.27811E+0004  0.28805E-0008 -0.26884E-0008  0.68957E-0008
  0.11043E+0005 -0.27821E+0004  0.35256E-0008 -0.26828E-0008  0.77191E-0008
  0.11125E+0005 -0.27839E+0004  0.48010E-0008 -0.26696E-0008  0.92470E-0008
  0.11207E+0005 -0.27858E+0004  0.59478E-0008 -0.26723E-0008  0.10518E-0007
  0.11250E+0005 -0.27867E+0004  0.64311E-0008 -0.26860E-0008  0.11013E-0007
  0.11250E+0005 -0.28934E+0004  0.49787E-0008 -0.27199E-0008  0.90832E-0008
  0.11293E+0005 -0.28938E+0004  0.49247E-0008 -0.27230E-0008  0.89349E-0008
  0.11375E+0005 -0.28947E+0004  0.45319E-0008 -0.27709E-0008  0.83430E-0008
  0.11457E+0005 -0.28956E+0004  0.38268E-0008 -0.28587E-0008  0.74151E-0008
  0.11500E+0005 -0.28960E+0004  0.33597E-0008 -0.29112E-0008  0.68172E-0008
  0.11250E+0005 -0.28750E+0004  0.53814E-0008 -0.27390E-0008  0.96150E-0008
  0.11293E+0005 -0.28755E+0004  0.54002E-0008 -0.27454E-0008  0.95466E-0008
  0.11375E+0005 -0.28765E+0004  0.51327E-0008 -0.27965E-0008  0.90810E-0008
  0.11457E+0005 -0.28775E+0004  0.45332E-0008 -0.28856E-0008  0.82486E-0008
  0.11500E+0005 -0.28781E+0004  0.41149E-0008 -0.29385E-0008  0.76919E-0008
  0.11250E+0005 -0.28401E+0004  0.59807E-0008 -0.27469E-0008  0.10408E-0007
  0.11293E+0005 -0.28407E+0004  0.61410E-0008 -0.27600E-0008  0.10501E-0007
  0.11375E+0005 -0.28421E+0004  0.61234E-0008 -0.28193E-0008  0.10301E-0007
  0.11457E+0005 -0.28434E+0004  0.57393E-0008 -0.29131E-0008  0.96770E-0008
  0.11500E+0005 -0.28440E+0004  0.54210E-0008 -0.29686E-0008  0.92119E-0008
  0.11250E+0005 -0.28052E+0004  0.63428E-0008 -0.27170E-0008  0.10892E-0007
  0.11293E+0005 -0.28060E+0004  0.66447E-0008 -0.27377E-0008  0.11154E-0007
  0.11375E+0005 -0.28076E+0004  0.68874E-0008 -0.28072E-0008  0.11246E-0007
  0.11457E+0005 -0.28092E+0004  0.67351E-0008 -0.29086E-0008  0.10864E-0007
  0.11500E+0005 -0.28100E+0004  0.65254E-0008 -0.29682E-0008  0.10507E-0007
  0.11250E+0005 -0.27867E+0004  0.64311E-0008 -0.26860E-0008  0.11013E-0007
  0.11293E+0005 -0.27877E+0004  0.68063E-0008 -0.27108E-0008  0.11366E-0007
  0.11375E+0005 -0.27894E+0004  0.71881E-0008 -0.27864E-0008  0.11620E-0007
  0.11457E+0005 -0.27911E+0004  0.71633E-0008 -0.28927E-0008  0.11377E-0007
  0.11500E+0005 -0.27921E+0004  0.70139E-0008 -0.29549E-0008  0.11083E-0007
  0.11500E+0005 -0.28960E+0004  0.33597E-0008 -0.29112E-0008  0.68172E-0008
  0.11543E+0005 -0.28964E+0004  0.28455E-0008 -0.29601E-0008  0.61594E-0008
  0.11625E+0005 -0.28972E+0004  0.17665E-0008 -0.30254E-0008  0.47618E-0008
  0.11707E+0005 -0.28979E+0004  0.58096E-0009 -0.30275E-0008  0.31838E-0008
  0.11750E+0005 -0.28983E+0004 -0.81071E-0010 -0.29966E-0008  0.22845E-0008
  0.11500E+0005 -0.28781E+0004  0.41149E-0008 -0.29385E-0008  0.76919E-0008
  0.11543E+0005 -0.28785E+0004  0.36467E-0008 -0.29887E-0008  0.70724E-0008
  0.11625E+0005 -0.28794E+0004  0.26496E-0008 -0.30589E-0008  0.57447E-0008
  0.11707E+0005 -0.28803E+0004  0.15421E-0008 -0.30710E-0008  0.42381E-0008
  0.11750E+0005 -0.28808E+0004  0.91882E-0009 -0.30476E-0008  0.33762E-0008
  0.11500E+0005 -0.28440E+0004  0.54210E-0008 -0.29686E-0008  0.92119E-0008
  0.11543E+0005 -0.28446E+0004  0.50463E-0008 -0.30223E-0008  0.86766E-0008
  0.11625E+0005 -0.28458E+0004  0.42153E-0008 -0.31041E-0008  0.74994E-0008
  0.11707E+0005 -0.28469E+0004  0.32678E-0008 -0.31368E-0008  0.61449E-0008
  0.11750E+0005 -0.28475E+0004  0.27264E-0008 -0.31283E-0008  0.53638E-0008
  0.11500E+0005 -0.28100E+0004  0.65254E-0008 -0.29682E-0008  0.10507E-0007
  0.11543E+0005 -0.28107E+0004  0.62517E-0008 -0.30269E-0008  0.10070E-0007
  0.11625E+0005 -0.28121E+0004  0.55985E-0008 -0.31227E-0008  0.90664E-0008
  0.11707E+0005 -0.28135E+0004  0.48224E-0008 -0.31779E-0008  0.78832E-0008
  0.11750E+0005 -0.28142E+0004  0.43709E-0008 -0.31848E-0008  0.71939E-0008
  0.11500E+0005 -0.27921E+0004  0.70139E-0008 -0.29549E-0008  0.11083E-0007
  0.11543E+0005 -0.27929E+0004  0.67960E-0008 -0.30168E-0008  0.10704E-0007
  0.11625E+0005 -0.27944E+0004  0.62404E-0008 -0.31209E-0008  0.98007E-0008
  0.11707E+0005 -0.27958E+0004  0.55577E-0008 -0.31884E-0008  0.87148E-0008
  0.11750E+0005 -0.27966E+0004  0.51555E-0008 -0.32037E-0008  0.80775E-0008
  0.11750E+0005 -0.28983E+0004 -0.81071E-0010 -0.29966E-0008  0.22845E-0008
  0.11793E+0005 -0.28986E+0004 -0.76205E-0009 -0.29421E-0008  0.13479E-0008
  0.11875E+0005 -0.28993E+0004 -0.21037E-0008 -0.27767E-0008 -0.51478E-0009
  0.11957E+0005 -0.28999E+0004 -0.34742E-0008 -0.25402E-0008 -0.24237E-0008
  0.12000E+0005 -0.29002E+0004 -0.41841E-0008 -0.23921E-0008 -0.34111E-0008
  0.11750E+0005 -0.28808E+0004  0.91882E-0009 -0.30476E-0008  0.33762E-0008
  0.11793E+0005 -0.28811E+0004  0.27378E-0009 -0.30021E-0008  0.24751E-0008
  0.11875E+0005 -0.28819E+0004 -0.10159E-0008 -0.28564E-0008  0.66420E-0009
  0.11957E+0005 -0.28826E+0004 -0.23683E-0008 -0.26410E-0008 -0.12299E-0008
  0.12000E+0005 -0.28830E+0004 -0.30869E-0008 -0.25037E-0008 -0.22301E-0008
  0.11750E+0005 -0.28475E+0004  0.27264E-0008 -0.31283E-0008  0.53638E-0008
  0.11793E+0005 -0.28480E+0004  0.21602E-0008 -0.31001E-0008  0.45419E-0008
  0.11875E+0005 -0.28489E+0004  0.99778E-0009 -0.29923E-0008  0.28586E-0008
  0.11957E+0005 -0.28498E+0004 -0.28015E-0009 -0.28178E-0008  0.10331E-0008
  0.12000E+0005 -0.28503E+0004 -0.99009E-0009 -0.27017E-0008  0.33789E-0010
  0.11750E+0005 -0.28142E+0004  0.43709E-0008 -0.31848E-0008  0.71939E-0008
  0.11793E+0005 -0.28148E+0004  0.38936E-0008 -0.31743E-0008  0.64636E-0008
  0.11875E+0005 -0.28159E+0004  0.28876E-0008 -0.31052E-0008  0.49405E-0008
  0.11957E+0005 -0.28171E+0004  0.17288E-0008 -0.29728E-0008  0.32300E-0008
  0.12000E+0005 -0.28176E+0004  0.10568E-0008 -0.28788E-0008  0.22617E-0008
  0.11750E+0005 -0.27966E+0004  0.51555E-0008 -0.32037E-0008  0.80775E-0008
  0.11793E+0005 -0.27973E+0004  0.47278E-0008 -0.32027E-0008  0.73995E-0008
  0.11875E+0005 -0.27985E+0004  0.38128E-0008 -0.31542E-0008  0.59713E-0008
  0.11957E+0005 -0.27998E+0004  0.27311E-0008 -0.30445E-0008  0.43375E-0008
  0.12000E+0005 -0.28004E+0004  0.20893E-0008 -0.29625E-0008  0.33963E-0008
  0.12000E+0005 -0.29002E+0004 -0.41841E-0008 -0.23921E-0008 -0.34111E-0008
  0.12043E+0005 -0.29006E+0004 -0.48697E-0008 -0.22300E-0008 -0.43638E-0008
  0.12125E+0005 -0.29013E+0004 -0.60301E-0008 -0.18908E-0008 -0.59875E-0008
  0.12207E+0005 -0.29021E+0004 -0.69056E-0008 -0.15107E-0008 -0.72624E-0008
  0.12250E+0005 -0.29025E+0004 -0.72154E-0008 -0.12929E-0008 -0.77580E-0008
  0.12000E+0005 -0.28830E+0004 -0.30869E-0008 -0.25037E-0008 -0.22301E-0008
  0.12043E+0005 -0.28834E+0004 -0.37962E-0008 -0.23515E-0008 -0.32126E-0008
  0.12125E+0005 -0.28843E+0004 -0.50421E-0008 -0.20281E-0008 -0.49379E-0008
  0.12207E+0005 -0.28852E+0004 -0.60519E-0008 -0.16592E-0008 -0.63676E-0008
  0.12250E+0005 -0.28856E+0004 -0.64485E-0008 -0.14455E-0008 -0.69614E-0008
  0.12000E+0005 -0.28503E+0004 -0.99009E-0009 -0.27017E-0008  0.33789E-0010
  0.12043E+0005 -0.28509E+0004 -0.17176E-0008 -0.25694E-0008 -0.97822E-0009
  0.12125E+0005 -0.28520E+0004 -0.30730E-0008 -0.22789E-0008 -0.28439E-0008
  0.12207E+0005 -0.28531E+0004 -0.42888E-0008 -0.19351E-0008 -0.45183E-0008
  0.12250E+0005 -0.28537E+0004 -0.48278E-0008 -0.17314E-0008 -0.52761E-0008
  0.12000E+0005 -0.28176E+0004  0.10568E-0008 -0.28788E-0008  0.22617E-0008
  0.12043E+0005 -0.28184E+0004  0.34403E-0009 -0.27679E-0008  0.12536E-0008
  0.12125E+0005 -0.28197E+0004 -0.10539E-0008 -0.25139E-0008 -0.68458E-0009
  0.12207E+0005 -0.28211E+0004 -0.24090E-0008 -0.22001E-0008 -0.25368E-0008
  0.12250E+0005 -0.28218E+0004 -0.30582E-0008 -0.20093E-0008 -0.34262E-0008
  0.12000E+0005 -0.28004E+0004  0.20893E-0008 -0.29625E-0008  0.33963E-0008
  0.12043E+0005 -0.28012E+0004  0.13962E-0008 -0.28634E-0008  0.24027E-0008
  0.12125E+0005 -0.28027E+0004  0.13630E-0011 -0.26301E-0008  0.45258E-0009
  0.12207E+0005 -0.28041E+0004 -0.14001E-0008 -0.23340E-0008 -0.14659E-0008
  0.12250E+0005 -0.28049E+0004 -0.20935E-0008 -0.21512E-0008 -0.24108E-0008
  0.12250E+0005 -0.29025E+0004 -0.72154E-0008 -0.12929E-0008 -0.77580E-0008
  0.12293E+0005 -0.29030E+0004 -0.74098E-0008 -0.10592E-0008 -0.81248E-0008
  0.12375E+0005 -0.29041E+0004 -0.74118E-0008 -0.57640E-0009 -0.84231E-0008
  0.12457E+0005 -0.29051E+0004 -0.69172E-0008 -0.38874E-0010 -0.82023E-0008
  0.12500E+0005 -0.29057E+0004 -0.64611E-0008  0.26435E-0009 -0.78867E-0008
  0.12250E+0005 -0.28856E+0004 -0.64485E-0008 -0.14455E-0008 -0.69614E-0008
  0.12293E+0005 -0.28863E+0004 -0.67399E-0008 -0.12145E-0008 -0.74366E-0008
  0.12375E+0005 -0.28875E+0004 -0.69394E-0008 -0.73401E-0009 -0.79525E-0008
  0.12457E+0005 -0.28887E+0004 -0.66470E-0008 -0.19573E-0009 -0.79525E-0008
  0.12500E+0005 -0.28894E+0004 -0.62948E-0008  0.10905E-0009 -0.77504E-0008
  0.12250E+0005 -0.28537E+0004 -0.48278E-0008 -0.17314E-0008 -0.52761E-0008
  0.12293E+0005 -0.28545E+0004 -0.52847E-0008 -0.15078E-0008 -0.59383E-0008
  0.12375E+0005 -0.28561E+0004 -0.58340E-0008 -0.10362E-0008 -0.68419E-0008
  0.12457E+0005 -0.28577E+0004 -0.59150E-0008 -0.50040E-0009 -0.72494E-0008
  0.12500E+0005 -0.28585E+0004 -0.57603E-0008 -0.19448E-0009 -0.72620E-0008
  0.12250E+0005 -0.28218E+0004 -0.30582E-0008 -0.20093E-0008 -0.34262E-0008
  0.12293E+0005 -0.28228E+0004 -0.36516E-0008 -0.17963E-0008 -0.42465E-0008
  0.12375E+0005 -0.28247E+0004 -0.45076E-0008 -0.13393E-0008 -0.54947E-0008
  0.12457E+0005 -0.28266E+0004 -0.49364E-0008 -0.81138E-0009 -0.62835E-0008
  0.12500E+0005 -0.28277E+0004 -0.49731E-0008 -0.50688E-0009 -0.65039E-0008
  0.12250E+0005 -0.28049E+0004 -0.20935E-0008 -0.21512E-0008 -0.24108E-0008
  0.12293E+0005 -0.28060E+0004 -0.27458E-0008 -0.19450E-0008 -0.33014E-0008
  0.12375E+0005 -0.28081E+0004 -0.37425E-0008 -0.14980E-0008 -0.47105E-0008
  0.12457E+0005 -0.28103E+0004 -0.43400E-0008 -0.97656E-0009 -0.56856E-0008
  0.12500E+0005 -0.28114E+0004 -0.44724E-0008 -0.67392E-0009 -0.60104E-0008
  0.12500E+0005 -0.29057E+0004 -0.64611E-0008  0.26435E-0009 -0.78867E-0008
  0.12543E+0005 -0.29063E+0004 -0.58776E-0008  0.57915E-0009 -0.74430E-0008
  0.12625E+0005 -0.29073E+0004 -0.44551E-0008  0.11968E-0008 -0.62884E-0008
  0.12707E+0005 -0.29084E+0004 -0.26873E-0008  0.18253E-0008 -0.48013E-0008
  0.12750E+0005 -0.29090E+0004 -0.16515E-0008  0.21552E-0008 -0.39245E-0008
  0.12500E+0005 -0.28894E+0004 -0.62948E-0008  0.10905E-0009 -0.77504E-0008
  0.12543E+0005 -0.28901E+0004 -0.58112E-0008  0.42635E-0009 -0.74166E-0008
  0.12625E+0005 -0.28913E+0004 -0.45605E-0008  0.10515E-0008 -0.64552E-0008
  0.12707E+0005 -0.28926E+0004 -0.29309E-0008  0.16920E-0008 -0.51316E-0008
  0.12750E+0005 -0.28933E+0004 -0.19495E-0008  0.20300E-0008 -0.43237E-0008
  0.12500E+0005 -0.28585E+0004 -0.57603E-0008 -0.19448E-0009 -0.72620E-0008
  0.12543E+0005 -0.28594E+0004 -0.54705E-0008  0.12592E-0009 -0.71398E-0008
  0.12625E+0005 -0.28610E+0004 -0.45640E-0008  0.76270E-0009 -0.65601E-0008
  0.12707E+0005 -0.28626E+0004 -0.32281E-0008  0.14233E-0008 -0.55742E-0008
  0.12750E+0005 -0.28635E+0004 -0.23716E-0008  0.17756E-0008 -0.49166E-0008
  0.12500E+0005 -0.28277E+0004 -0.49731E-0008 -0.50688E-0009 -0.65039E-0008
  0.12543E+0005 -0.28287E+0004 -0.48759E-0008 -0.18578E-0009 -0.65911E-0008
  0.12625E+0005 -0.28307E+0004 -0.43255E-0008  0.45845E-0009 -0.64014E-0008
  0.12707E+0005 -0.28326E+0004 -0.33134E-0008  0.11354E-0008 -0.57785E-0008
  0.12750E+0005 -0.28337E+0004 -0.26050E-0008  0.15000E-0008 -0.52913E-0008
  0.12500E+0005 -0.28114E+0004 -0.44724E-0008 -0.67392E-0009 -0.60104E-0008
  0.12543E+0005 -0.28125E+0004 -0.44738E-0008 -0.35352E-0009 -0.62046E-0008
  0.12625E+0005 -0.28147E+0004 -0.41110E-0008  0.29277E-0009 -0.62192E-0008
  0.12707E+0005 -0.28168E+0004 -0.32770E-0008  0.97658E-0009 -0.57932E-0008
  0.12750E+0005 -0.28180E+0004 -0.26536E-0008  0.13468E-0008 -0.54017E-0008
  0.12750E+0005 -0.29090E+0004 -0.16515E-0008  0.21552E-0008 -0.39245E-0008
  0.12793E+0005 -0.29094E+0004 -0.57335E-0009  0.24806E-0008 -0.30199E-0008
  0.12875E+0005 -0.29101E+0004  0.15102E-0008  0.30866E-0008 -0.13196E-0008
  0.12957E+0005 -0.29109E+0004  0.34812E-0008  0.36792E-0008  0.16541E-0009
  0.13000E+0005 -0.29113E+0004  0.44002E-0008  0.39866E-0008  0.77736E-0009
  0.12750E+0005 -0.28933E+0004 -0.19495E-0008  0.20300E-0008 -0.43237E-0008
  0.12793E+0005 -0.28937E+0004 -0.91012E-0009  0.23646E-0008 -0.34726E-0008
  0.12875E+0005 -0.28946E+0004  0.11510E-0008  0.29909E-0008 -0.18202E-0008
  0.12957E+0005 -0.28955E+0004  0.31769E-0008  0.36059E-0008 -0.29735E-0009
  0.13000E+0005 -0.28960E+0004  0.41577E-0008  0.39253E-0008  0.37250E-0009
  0.12750E+0005 -0.28635E+0004 -0.23716E-0008  0.17756E-0008 -0.49166E-0008
  0.12793E+0005 -0.28641E+0004 -0.14301E-0008  0.21262E-0008 -0.41892E-0008
  0.12875E+0005 -0.28652E+0004  0.53495E-0009  0.27884E-0008 -0.26773E-0008
  0.12957E+0005 -0.28663E+0004  0.26063E-0008  0.34439E-0008 -0.11391E-0008
  0.13000E+0005 -0.28669E+0004  0.36741E-0008  0.37850E-0008 -0.38921E-0009
  0.12750E+0005 -0.28337E+0004 -0.26050E-0008  0.15000E-0008 -0.52913E-0008
  0.12793E+0005 -0.28344E+0004 -0.17885E-0008  0.18647E-0008 -0.47115E-0008
  0.12875E+0005 -0.28358E+0004  0.17259E-0010  0.25591E-0008 -0.33978E-0008
  0.12957E+0005 -0.28372E+0004  0.20611E-0008  0.32519E-0008 -0.19134E-0008
  0.13000E+0005 -0.28379E+0004  0.31767E-0008  0.36136E-0008 -0.11217E-0008
  0.12750E+0005 -0.28180E+0004 -0.26536E-0008  0.13468E-0008 -0.54017E-0008
  0.12793E+0005 -0.28188E+0004 -0.19119E-0008  0.17180E-0008 -0.49073E-0008
  0.12875E+0005 -0.28203E+0004 -0.21219E-0009  0.24278E-0008 -0.37179E-0008
  0.12957E+0005 -0.28218E+0004  0.17898E-0008  0.31390E-0008 -0.22873E-0008
  0.13000E+0005 -0.28226E+0004  0.29152E-0008  0.35109E-0008 -0.14883E-0008
  0.13000E+0005 -0.29113E+0004  0.44002E-0008  0.39866E-0008  0.77736E-0009
  0.13043E+0005 -0.29116E+0004  0.51893E-0008  0.42887E-0008  0.12217E-0008
  0.13125E+0005 -0.29121E+0004  0.62232E-0008  0.48399E-0008  0.15161E-0008
  0.13207E+0005 -0.29125E+0004  0.65086E-0008  0.53303E-0008  0.10083E-0008
  0.13250E+0005 -0.29128E+0004  0.63263E-0008  0.55462E-0008  0.42230E-0009
  0.13000E+0005 -0.28960E+0004  0.41577E-0008  0.39253E-0008  0.37250E-0009
  0.13043E+0005 -0.28963E+0004  0.50293E-0008  0.42388E-0008  0.89910E-0009
  0.13125E+0005 -0.28969E+0004  0.62686E-0008  0.48097E-0008  0.14083E-0008
  0.13207E+0005 -0.28974E+0004  0.67954E-0008  0.53172E-0008  0.11588E-0008
  0.13250E+0005 -0.28978E+0004  0.67403E-0008  0.55415E-0008  0.70887E-0009
  0.13000E+0005 -0.28669E+0004  0.36741E-0008  0.37850E-0008 -0.38921E-0009
  0.13043E+0005 -0.28673E+0004  0.46745E-0008  0.41194E-0008  0.26538E-0009
  0.13125E+0005 -0.28681E+0004  0.62617E-0008  0.47278E-0008  0.11385E-0008
  0.13207E+0005 -0.28688E+0004  0.72269E-0008  0.52694E-0008  0.13557E-0008
  0.13250E+0005 -0.28692E+0004  0.74138E-0008  0.55110E-0008  0.11620E-0008
  0.13000E+0005 -0.28379E+0004  0.31767E-0008  0.36136E-0008 -0.11217E-0008
  0.13043E+0005 -0.28384E+0004  0.42685E-0008  0.39682E-0008 -0.37596E-0009
  0.13125E+0005 -0.28393E+0004  0.61445E-0008  0.46138E-0008  0.80033E-0009
  0.13207E+0005 -0.28402E+0004  0.75143E-0008  0.51911E-0008  0.14469E-0008
  0.13250E+0005 -0.28407E+0004  0.79386E-0008  0.54517E-0008  0.15023E-0008
  0.13000E+0005 -0.28226E+0004  0.29152E-0008  0.35109E-0008 -0.14883E-0008
  0.13043E+0005 -0.28231E+0004  0.40401E-0008  0.38758E-0008 -0.70927E-0009
  0.13125E+0005 -0.28241E+0004  0.60428E-0008  0.45407E-0008  0.60137E-0009
  0.13207E+0005 -0.28251E+0004  0.76091E-0008  0.51374E-0008  0.14565E-0008
  0.13250E+0005 -0.28256E+0004  0.81549E-0008  0.54084E-0008  0.16386E-0008
  0.13250E+0005 -0.29128E+0004  0.63263E-0008  0.55462E-0008  0.42230E-0009
  0.13293E+0005 -0.29130E+0004  0.59165E-0008  0.57166E-0008 -0.35243E-0009
  0.13375E+0005 -0.29135E+0004  0.45778E-0008  0.58798E-0008 -0.21977E-0008
  0.13457E+0005 -0.29139E+0004  0.26945E-0008  0.57685E-0008 -0.42159E-0008
  0.13500E+0005 -0.29141E+0004  0.15874E-0008  0.55814E-0008 -0.52045E-0008
  0.13250E+0005 -0.28978E+0004  0.67403E-0008  0.55415E-0008  0.70887E-0009
  0.13293E+0005 -0.28980E+0004  0.64485E-0008  0.57202E-0008  0.58707E-0010
  0.13375E+0005 -0.28985E+0004  0.52848E-0008  0.59008E-0008 -0.16114E-0008
  0.13457E+0005 -0.28990E+0004  0.34829E-0008  0.58116E-0008 -0.35702E-0008
  0.13500E+0005 -0.28993E+0004  0.23747E-0008  0.56390E-0008 -0.45817E-0008
  0.13250E+0005 -0.28692E+0004  0.74138E-0008  0.55110E-0008  0.11620E-0008
  0.13293E+0005 -0.28695E+0004  0.73541E-0008  0.57072E-0008  0.75371E-0009
  0.13375E+0005 -0.28702E+0004  0.65563E-0008  0.59246E-0008 -0.55501E-0009
  0.13457E+0005 -0.28708E+0004  0.49593E-0008  0.58810E-0008 -0.23553E-0008
  0.13500E+0005 -0.28711E+0004  0.38776E-0008  0.57372E-0008 -0.33835E-0008
  0.13250E+0005 -0.28407E+0004  0.79386E-0008  0.54517E-0008  0.15023E-0008
  0.13293E+0005 -0.28411E+0004  0.81164E-0008  0.56672E-0008  0.13382E-0008
  0.13375E+0005 -0.28418E+0004  0.77199E-0008  0.59258E-0008  0.42073E-0009
  0.13457E+0005 -0.28426E+0004  0.63882E-0008  0.59320E-0008 -0.11660E-0008
  0.13500E+0005 -0.28430E+0004  0.53700E-0008  0.58191E-0008 -0.21768E-0008
  0.13250E+0005 -0.28256E+0004  0.81549E-0008  0.54084E-0008  0.16386E-0008
  0.13293E+0005 -0.28261E+0004  0.84577E-0008  0.56349E-0008  0.16023E-0008
  0.13375E+0005 -0.28269E+0004  0.82833E-0008  0.59166E-0008  0.89968E-0009
  0.13457E+0005 -0.28277E+0004  0.71135E-0008  0.59506E-0008 -0.55448E-0009
  0.13500E+0005 -0.28282E+0004  0.61430E-0008  0.58548E-0008 -0.15429E-0008
  0.13500E+0005 -0.29141E+0004  0.15874E-0008  0.55814E-0008 -0.52045E-0008
  0.13543E+0005 -0.29143E+0004  0.47097E-0009  0.53007E-0008 -0.60589E-0008
  0.13625E+0005 -0.29146E+0004 -0.14900E-0008  0.45170E-0008 -0.71248E-0008
  0.13707E+0005 -0.29150E+0004 -0.29969E-0008  0.34481E-0008 -0.72710E-0008
  0.13750E+0005 -0.29152E+0004 -0.35379E-0008  0.27969E-0008 -0.69476E-0008
  0.13500E+0005 -0.28993E+0004  0.23747E-0008  0.56390E-0008 -0.45817E-0008
  0.13543E+0005 -0.28995E+0004  0.12272E-0008  0.53743E-0008 -0.54951E-0008
  0.13625E+0005 -0.28999E+0004 -0.86498E-0009  0.46262E-0008 -0.67584E-0008
  0.13707E+0005 -0.29003E+0004 -0.25677E-0008  0.35957E-0008 -0.71729E-0008
  0.13750E+0005 -0.29005E+0004 -0.32223E-0008  0.29643E-0008 -0.69991E-0008
  0.13500E+0005 -0.28711E+0004  0.38776E-0008  0.57372E-0008 -0.33835E-0008
  0.13543E+0005 -0.28714E+0004  0.26987E-0008  0.55046E-0008 -0.43833E-0008
  0.13625E+0005 -0.28720E+0004  0.39875E-0009  0.48254E-0008 -0.59839E-0008
  0.13707E+0005 -0.28725E+0004 -0.16568E-0008  0.38686E-0008 -0.68933E-0008
  0.13750E+0005 -0.28728E+0004 -0.25284E-0008  0.32752E-0008 -0.70072E-0008
  0.13500E+0005 -0.28430E+0004  0.53700E-0008  0.58191E-0008 -0.21768E-0008
  0.13543E+0005 -0.28434E+0004  0.41963E-0008  0.56202E-0008 -0.32292E-0008
  0.13625E+0005 -0.28440E+0004  0.17481E-0008  0.50121E-0008 -0.51126E-0008
  0.13707E+0005 -0.28447E+0004 -0.62660E-0009  0.41302E-0008 -0.64891E-0008
  0.13750E+0005 -0.28450E+0004 -0.17108E-0008  0.35752E-0008 -0.68902E-0008
  0.13500E+0005 -0.28282E+0004  0.61430E-0008  0.58548E-0008 -0.15429E-0008
  0.13543E+0005 -0.28286E+0004  0.49869E-0008  0.56742E-0008 -0.26091E-0008
  0.13625E+0005 -0.28293E+0004  0.24865E-0008  0.51046E-0008 -0.46178E-0008
  0.13707E+0005 -0.28300E+0004 -0.39059E-0010  0.42627E-0008 -0.62257E-0008
  0.13750E+0005 -0.28304E+0004 -0.12312E-0008  0.37283E-0008 -0.67757E-0008
  0.13750E+0005 -0.29152E+0004 -0.35379E-0008  0.27969E-0008 -0.69476E-0008
  0.13793E+0005 -0.29153E+0004 -0.38840E-0008  0.21105E-0008 -0.63653E-0008
  0.13875E+0005 -0.29155E+0004 -0.40231E-0008  0.76527E-0009 -0.46568E-0008
  0.13957E+0005 -0.29157E+0004 -0.35891E-0008 -0.53221E-0009 -0.24253E-0008
  0.14000E+0005 -0.29158E+0004 -0.31973E-0008 -0.11631E-0008 -0.11624E-0008
  0.13750E+0005 -0.29005E+0004 -0.32223E-0008  0.29643E-0008 -0.69991E-0008
  0.13793E+0005 -0.29007E+0004 -0.36798E-0008  0.22965E-0008 -0.65604E-0008
  0.13875E+0005 -0.29009E+0004 -0.40025E-0008  0.97991E-0009 -0.50792E-0008
  0.13957E+0005 -0.29012E+0004 -0.36896E-0008 -0.30129E-0009 -0.29844E-0008
  0.14000E+0005 -0.29013E+0004 -0.33305E-0008 -0.92947E-0009 -0.17505E-0008
  0.13750E+0005 -0.28728E+0004 -0.25284E-0008  0.32752E-0008 -0.70072E-0008
  0.13793E+0005 -0.28729E+0004 -0.32058E-0008  0.26428E-0008 -0.68524E-0008
  0.13875E+0005 -0.28733E+0004 -0.39109E-0008  0.13813E-0008 -0.58425E-0008
  0.13957E+0005 -0.28736E+0004 -0.38771E-0008  0.13258E-0009 -0.40633E-0008
  0.14000E+0005 -0.28737E+0004 -0.36080E-0008 -0.48911E-0009 -0.29158E-0008
  0.13750E+0005 -0.28450E+0004 -0.17108E-0008  0.35752E-0008 -0.68902E-0008
  0.13793E+0005 -0.28452E+0004 -0.26135E-0008  0.29788E-0008 -0.70287E-0008
  0.13875E+0005 -0.28456E+0004 -0.37360E-0008  0.17737E-0008 -0.65340E-0008
  0.13957E+0005 -0.28460E+0004 -0.40399E-0008  0.55989E-0009 -0.51387E-0008
  0.14000E+0005 -0.28462E+0004 -0.38966E-0008 -0.53600E-0010 -0.41187E-0008
  0.13750E+0005 -0.28304E+0004 -0.12312E-0008  0.37283E-0008 -0.67757E-0008
  0.13793E+0005 -0.28306E+0004 -0.22524E-0008  0.31511E-0008 -0.70703E-0008
  0.13875E+0005 -0.28310E+0004 -0.36047E-0008  0.19763E-0008 -0.68608E-0008
  0.13957E+0005 -0.28314E+0004 -0.41075E-0008  0.78201E-0009 -0.56928E-0008
  0.14000E+0005 -0.28316E+0004 -0.40442E-0008  0.17358E-0009 -0.47559E-0008
  0.14000E+0005 -0.29158E+0004 -0.31973E-0008 -0.11631E-0008 -0.11624E-0008
  0.14043E+0005 -0.29159E+0004 -0.27392E-0008 -0.17386E-0008  0.85119E-0010
  0.14125E+0005 -0.29160E+0004 -0.18181E-0008 -0.26534E-0008  0.22336E-0008
  0.14207E+0005 -0.29161E+0004 -0.10101E-0008 -0.33076E-0008  0.38690E-0008
  0.14250E+0005 -0.29162E+0004 -0.68723E-0009 -0.35437E-0008  0.44596E-0008
  0.14000E+0005 -0.29013E+0004 -0.33305E-0008 -0.92947E-0009 -0.17505E-0008
  0.14043E+0005 -0.29014E+0004 -0.28832E-0008 -0.15060E-0008 -0.50303E-0009
  0.14125E+0005 -0.29015E+0004 -0.19277E-0008 -0.24330E-0008  0.17180E-0008
  0.14207E+0005 -0.29016E+0004 -0.10296E-0008 -0.31099E-0008  0.34975E-0008
  0.14250E+0005 -0.29017E+0004 -0.64506E-0009 -0.33608E-0008  0.41822E-0008
  0.14000E+0005 -0.28737E+0004 -0.36080E-0008 -0.48911E-0009 -0.29158E-0008
  0.14043E+0005 -0.28738E+0004 -0.32083E-0008 -0.10661E-0008 -0.16991E-0008
  0.14125E+0005 -0.28740E+0004 -0.22309E-0008 -0.20132E-0008  0.61075E-0009
  0.14207E+0005 -0.28742E+0004 -0.11878E-0008 -0.27301E-0008  0.26344E-0008
  0.14250E+0005 -0.28743E+0004 -0.69147E-0009 -0.30078E-0008  0.34916E-0008
  0.14000E+0005 -0.28462E+0004 -0.38966E-0008 -0.53600E-0010 -0.41187E-0008
  0.14043E+0005 -0.28463E+0004 -0.35808E-0008 -0.62909E-0009 -0.29736E-0008
  0.14125E+0005 -0.28465E+0004 -0.26431E-0008 -0.15922E-0008 -0.64476E-0009
  0.14207E+0005 -0.28467E+0004 -0.14984E-0008 -0.23451E-0008  0.15743E-0008
  0.14250E+0005 -0.28468E+0004 -0.90278E-0009 -0.26480E-0008  0.25899E-0008
  0.14000E+0005 -0.28316E+0004 -0.40442E-0008  0.17358E-0009 -0.47559E-0008
  0.14043E+0005 -0.28318E+0004 -0.37870E-0008 -0.40034E-0009 -0.36652E-0008
  0.14125E+0005 -0.28320E+0004 -0.28968E-0008 -0.13702E-0008 -0.13564E-0008
  0.14207E+0005 -0.28322E+0004 -0.17191E-0008 -0.21405E-0008  0.94231E-0009
  0.14250E+0005 -0.28323E+0004 -0.10784E-0008 -0.24559E-0008  0.20331E-0008
  0.14250E+0005 -0.29162E+0004 -0.68723E-0009 -0.35437E-0008  0.44596E-0008
  0.14293E+0005 -0.29163E+0004 -0.45642E-0009 -0.37051E-0008  0.48444E-0008
  0.14375E+0005 -0.29165E+0004 -0.29985E-0009 -0.38124E-0008  0.49893E-0008
  0.14457E+0005 -0.29168E+0004 -0.50598E-0009 -0.36764E-0008  0.44105E-0008
  0.14500E+0005 -0.29169E+0004 -0.74522E-0009 -0.35169E-0008  0.38484E-0008
  0.14250E+0005 -0.29017E+0004 -0.64506E-0009 -0.33608E-0008  0.41822E-0008
  0.14293E+0005 -0.29018E+0004 -0.34764E-0009 -0.35384E-0008  0.46676E-0008
  0.14375E+0005 -0.29021E+0004 -0.64481E-0010 -0.36776E-0008  0.50048E-0008
  0.14457E+0005 -0.29024E+0004 -0.16092E-0009 -0.35729E-0008  0.46001E-0008
  0.14500E+0005 -0.29025E+0004 -0.35449E-0009 -0.34292E-0008  0.41163E-0008
  0.14250E+0005 -0.28743E+0004 -0.69147E-0009 -0.30078E-0008  0.34916E-0008
  0.14293E+0005 -0.28744E+0004 -0.26656E-0009 -0.32150E-0008  0.41691E-0008
  0.14375E+0005 -0.28748E+0004  0.27443E-0009 -0.34137E-0008  0.48905E-0008
  0.14457E+0005 -0.28751E+0004  0.42028E-0009 -0.33686E-0008  0.48540E-0008
  0.14500E+0005 -0.28753E+0004  0.33590E-0009 -0.32552E-0008  0.45440E-0008
  0.14250E+0005 -0.28468E+0004 -0.90278E-0009 -0.26480E-0008  0.25899E-0008
  0.14293E+0005 -0.28470E+0004 -0.35495E-0009 -0.28833E-0008  0.34541E-0008
  0.14375E+0005 -0.28475E+0004  0.45624E-0009 -0.31400E-0008  0.45731E-0008
  0.14457E+0005 -0.28479E+0004  0.88081E-0009 -0.31544E-0008  0.49450E-0008
  0.14500E+0005 -0.28481E+0004  0.93229E-0009 -0.30716E-0008  0.48382E-0008
  0.14250E+0005 -0.28323E+0004 -0.10784E-0008 -0.24559E-0008  0.20331E-0008
  0.14293E+0005 -0.28326E+0004 -0.47007E-0009 -0.27055E-0008  0.29909E-0008
  0.14375E+0005 -0.28331E+0004  0.48398E-0009 -0.29920E-0008  0.43200E-0008
  0.14457E+0005 -0.28335E+0004  0.10663E-0008 -0.30375E-0008  0.49189E-0008
  0.14500E+0005 -0.28338E+0004  0.11986E-0008 -0.29710E-0008  0.49293E-0008
  0.14500E+0005 -0.29169E+0004 -0.74522E-0009 -0.35169E-0008  0.38484E-0008
  0.14543E+0005 -0.29171E+0004 -0.10618E-0008 -0.33037E-0008  0.31359E-0008
  0.14625E+0005 -0.29176E+0004 -0.18160E-0008 -0.27776E-0008  0.14720E-0008
  0.14707E+0005 -0.29180E+0004 -0.26767E-0008 -0.21408E-0008 -0.42449E-0009
  0.14750E+0005 -0.29183E+0004 -0.31363E-0008 -0.17842E-0008 -0.14454E-0008
  0.14500E+0005 -0.29025E+0004 -0.35449E-0009 -0.34292E-0008  0.41163E-0008
  0.14543E+0005 -0.29028E+0004 -0.63662E-0009 -0.32311E-0008  0.34697E-0008
  0.14625E+0005 -0.29033E+0004 -0.13587E-0008 -0.27312E-0008  0.18921E-0008
  0.14707E+0005 -0.29039E+0004 -0.22325E-0008 -0.21165E-0008  0.26618E-0010
  0.14750E+0005 -0.29042E+0004 -0.27161E-0008 -0.17696E-0008 -0.10003E-0008
  0.14500E+0005 -0.28753E+0004  0.33590E-0009 -0.32552E-0008  0.45440E-0008
  0.14543E+0005 -0.28757E+0004  0.14385E-0009 -0.30864E-0008  0.40503E-0008
  0.14625E+0005 -0.28764E+0004 -0.46986E-0009 -0.26372E-0008  0.26904E-0008
  0.14707E+0005 -0.28770E+0004 -0.13255E-0008 -0.20656E-0008  0.93383E-0009
  0.14750E+0005 -0.28774E+0004 -0.18357E-0008 -0.17377E-0008 -0.81859E-0010
  0.14500E+0005 -0.28481E+0004  0.93229E-0009 -0.30716E-0008  0.48382E-0008
  0.14543E+0005 -0.28486E+0004  0.86091E-0009 -0.29326E-0008  0.45314E-0008
  0.14625E+0005 -0.28494E+0004  0.41811E-0009 -0.25356E-0008  0.34593E-0008
  0.14707E+0005 -0.28502E+0004 -0.35903E-0009 -0.20085E-0008  0.18803E-0008
  0.14750E+0005 -0.28506E+0004 -0.86800E-0009 -0.17003E-0008  0.90850E-0009
  0.14500E+0005 -0.28338E+0004  0.11986E-0008 -0.29710E-0008  0.49293E-0008
  0.14543E+0005 -0.28343E+0004  0.12021E-0008 -0.28479E-0008  0.47334E-0008
  0.14625E+0005 -0.28352E+0004  0.87391E-0009 -0.24789E-0008  0.38400E-0008
  0.14707E+0005 -0.28361E+0004  0.16354E-0009 -0.19758E-0008  0.23832E-0008
  0.14750E+0005 -0.28365E+0004 -0.33238E-0009 -0.16783E-0008  0.14486E-0008
  0.14750E+0005 -0.29183E+0004 -0.31363E-0008 -0.17842E-0008 -0.14454E-0008
  0.14793E+0005 -0.29186E+0004 -0.35822E-0008 -0.14274E-0008 -0.24427E-0008
  0.14875E+0005 -0.29192E+0004 -0.43390E-0008 -0.78998E-0009 -0.41655E-0008
  0.14957E+0005 -0.29198E+0004 -0.49337E-0008 -0.25815E-0009 -0.55558E-0008
  0.15000E+0005 -0.29201E+0004 -0.51756E-0008 -0.37252E-0010 -0.61300E-0008
  0.14750E+0005 -0.29042E+0004 -0.27161E-0008 -0.17696E-0008 -0.10003E-0008
  0.14793E+0005 -0.29045E+0004 -0.31965E-0008 -0.14210E-0008 -0.20184E-0008
  0.14875E+0005 -0.29053E+0004 -0.40385E-0008 -0.79387E-0009 -0.38133E-0008
  0.14957E+0005 -0.29060E+0004 -0.47286E-0008 -0.26523E-0009 -0.53018E-0008
  0.15000E+0005 -0.29064E+0004 -0.50181E-0008 -0.43176E-0010 -0.59303E-0008
  0.14750E+0005 -0.28774E+0004 -0.18357E-0008 -0.17377E-0008 -0.81859E-0010
  0.14793E+0005 -0.28779E+0004 -0.23668E-0008 -0.14050E-0008 -0.11208E-0008
  0.14875E+0005 -0.28788E+0004 -0.33546E-0008 -0.79856E-0009 -0.30293E-0008
  0.14957E+0005 -0.28797E+0004 -0.42262E-0008 -0.27718E-0009 -0.46978E-0008
  0.15000E+0005 -0.28802E+0004 -0.46122E-0008 -0.53689E-0010 -0.54328E-0008
  0.14750E+0005 -0.28506E+0004 -0.86800E-0009 -0.17003E-0008  0.90850E-0009
  0.14793E+0005 -0.28512E+0004 -0.14261E-0008 -0.13842E-0008 -0.12271E-0009
  0.14875E+0005 -0.28524E+0004 -0.25299E-0008 -0.79983E-0009 -0.21055E-0008
  0.14957E+0005 -0.28535E+0004 -0.35752E-0008 -0.28734E-0009 -0.39371E-0008
  0.15000E+0005 -0.28541E+0004 -0.40622E-0008 -0.63395E-0010 -0.47785E-0008
  0.14750E+0005 -0.28365E+0004 -0.33238E-0009 -0.16783E-0008  0.14486E-0008
  0.14793E+0005 -0.28372E+0004 -0.89369E-0009 -0.13712E-0008  0.43445E-0009
  0.14875E+0005 -0.28384E+0004 -0.20433E-0008 -0.79913E-0009 -0.15683E-0008
  0.14957E+0005 -0.28396E+0004 -0.31733E-0008 -0.29202E-0009 -0.34754E-0008
  0.15000E+0005 -0.28403E+0004 -0.37135E-0008 -0.68221E-0010 -0.43712E-0008
  0.15000E+0005 -0.29201E+0004 -0.51756E-0008 -0.37252E-0010 -0.61300E-0008
  0.15043E+0005 -0.29205E+0004 -0.53721E-0008  0.13753E-0009 -0.65946E-0008
  0.15125E+0005 -0.29212E+0004 -0.56431E-0008  0.33707E-0009 -0.71943E-0008
  0.15207E+0005 -0.29219E+0004 -0.58381E-0008  0.37598E-0009 -0.74996E-0008
  0.15250E+0005 -0.29222E+0004 -0.59314E-0008  0.34057E-0009 -0.75709E-0008
  0.15000E+0005 -0.29064E+0004 -0.50181E-0008 -0.43176E-0010 -0.59303E-0008
  0.15043E+0005 -0.29068E+0004 -0.52569E-0008  0.13445E-0009 -0.64468E-0008
  0.15125E+0005 -0.29076E+0004 -0.55861E-0008  0.34307E-0009 -0.71273E-0008
  0.15207E+0005 -0.29084E+0004 -0.58074E-0008  0.39355E-0009 -0.74828E-0008
  0.15250E+0005 -0.29088E+0004 -0.59037E-0008  0.36434E-0009 -0.75691E-0008
  0.15000E+0005 -0.28802E+0004 -0.46122E-0008 -0.53689E-0010 -0.54328E-0008
  0.15043E+0005 -0.28808E+0004 -0.49410E-0008  0.12854E-0009 -0.60548E-0008
  0.15125E+0005 -0.28818E+0004 -0.54047E-0008  0.35291E-0009 -0.69090E-0008
  0.15207E+0005 -0.28828E+0004 -0.57001E-0008  0.42426E-0009 -0.73830E-0008
  0.15250E+0005 -0.28833E+0004 -0.58125E-0008  0.40655E-0009 -0.75086E-0008
  0.15000E+0005 -0.28541E+0004 -0.40622E-0008 -0.63395E-0010 -0.47785E-0008
  0.15043E+0005 -0.28547E+0004 -0.44904E-0008  0.12246E-0009 -0.55117E-0008
  0.15125E+0005 -0.28560E+0004 -0.51162E-0008  0.36073E-0009 -0.65621E-0008
  0.15207E+0005 -0.28572E+0004 -0.55176E-0008  0.45162E-0009 -0.71842E-0008
  0.15250E+0005 -0.28579E+0004 -0.56610E-0008  0.44506E-0009 -0.73640E-0008
  0.15000E+0005 -0.28403E+0004 -0.37135E-0008 -0.68221E-0010 -0.43712E-0008
  0.15043E+0005 -0.28410E+0004 -0.41965E-0008  0.11913E-0009 -0.51637E-0008
  0.15125E+0005 -0.28424E+0004 -0.49172E-0008  0.36403E-0009 -0.63244E-0008
  0.15207E+0005 -0.28437E+0004 -0.53870E-0008  0.46468E-0009 -0.70356E-0008
  0.15250E+0005 -0.28444E+0004 -0.55531E-0008  0.46387E-0009 -0.72502E-0008
  0.15250E+0005 -0.29222E+0004 -0.59314E-0008  0.34057E-0009 -0.75709E-0008
  0.15293E+0005 -0.29225E+0004 -0.60264E-0008  0.27369E-0009 -0.75947E-0008
  0.15375E+0005 -0.29231E+0004 -0.62059E-0008  0.78481E-0010 -0.75102E-0008
  0.15457E+0005 -0.29237E+0004 -0.63348E-0008 -0.17833E-0009 -0.72172E-0008
  0.15500E+0005 -0.29240E+0004 -0.63431E-0008 -0.32865E-0009 -0.69424E-0008
  0.15250E+0005 -0.29088E+0004 -0.59037E-0008  0.36434E-0009 -0.75691E-0008
  0.15293E+0005 -0.29092E+0004 -0.59973E-0008  0.30334E-0009 -0.76028E-0008
  0.15375E+0005 -0.29098E+0004 -0.61735E-0008  0.11774E-0009 -0.75352E-0008
  0.15457E+0005 -0.29105E+0004 -0.63183E-0008 -0.13145E-0009 -0.72790E-0008
  0.15500E+0005 -0.29109E+0004 -0.63495E-0008 -0.27823E-0009 -0.70390E-0008
  0.15250E+0005 -0.28833E+0004 -0.58125E-0008  0.40655E-0009 -0.75086E-0008
  0.15293E+0005 -0.28838E+0004 -0.59106E-0008  0.35666E-0009 -0.75695E-0008
  0.15375E+0005 -0.28847E+0004 -0.60844E-0008  0.18997E-0009 -0.75416E-0008
  0.15457E+0005 -0.28855E+0004 -0.62503E-0008 -0.43421E-0010 -0.73507E-0008
  0.15500E+0005 -0.28860E+0004 -0.63158E-0008 -0.18265E-0009 -0.71707E-0008
  0.15250E+0005 -0.28579E+0004 -0.56610E-0008  0.44506E-0009 -0.73640E-0008
  0.15293E+0005 -0.28584E+0004 -0.57754E-0008  0.40622E-0009 -0.74646E-0008
  0.15375E+0005 -0.28595E+0004 -0.59575E-0008  0.25912E-0009 -0.74908E-0008
  0.15457E+0005 -0.28606E+0004 -0.61380E-0008  0.43048E-0010 -0.73646E-0008
  0.15500E+0005 -0.28611E+0004 -0.62289E-0008 -0.87710E-0010 -0.72389E-0008
  0.15250E+0005 -0.28444E+0004 -0.55531E-0008  0.46387E-0009 -0.72502E-0008
  0.15293E+0005 -0.28451E+0004 -0.56815E-0008  0.43079E-0009 -0.73772E-0008
  0.15375E+0005 -0.28462E+0004 -0.58741E-0008  0.29426E-0009 -0.74393E-0008
  0.15457E+0005 -0.28474E+0004 -0.60622E-0008  0.87837E-0010 -0.73490E-0008
  0.15500E+0005 -0.28480E+0004 -0.61638E-0008 -0.38143E-0010 -0.72506E-0008
  0.15500E+0005 -0.29240E+0004 -0.63431E-0008 -0.32865E-0009 -0.69424E-0008
  0.15543E+0005 -0.29242E+0004 -0.62829E-0008 -0.48388E-0009 -0.65624E-0008
  0.15625E+0005 -0.29246E+0004 -0.58948E-0008 -0.77617E-0009 -0.54844E-0008
  0.15707E+0005 -0.29250E+0004 -0.50408E-0008 -0.10362E-0008 -0.38892E-0008
  0.15750E+0005 -0.29252E+0004 -0.43791E-0008 -0.11460E-0008 -0.28481E-0008
  0.15500E+0005 -0.29109E+0004 -0.63495E-0008 -0.27823E-0009 -0.70390E-0008
  0.15543E+0005 -0.29111E+0004 -0.63239E-0008 -0.42989E-0009 -0.67066E-0008
  0.15625E+0005 -0.29116E+0004 -0.60339E-0008 -0.71483E-0009 -0.57531E-0008
  0.15707E+0005 -0.29120E+0004 -0.53077E-0008 -0.96647E-0009 -0.43104E-0008
  0.15750E+0005 -0.29123E+0004 -0.47167E-0008 -0.10716E-0008 -0.33498E-0008
  0.15500E+0005 -0.28860E+0004 -0.63158E-0008 -0.18265E-0009 -0.71707E-0008
  0.15543E+0005 -0.28863E+0004 -0.63455E-0008 -0.32679E-0009 -0.69209E-0008
  0.15625E+0005 -0.28869E+0004 -0.62214E-0008 -0.59676E-0009 -0.61882E-0008
  0.15707E+0005 -0.28875E+0004 -0.57248E-0008 -0.83229E-0009 -0.50257E-0008
  0.15750E+0005 -0.28878E+0004 -0.52662E-0008 -0.92902E-0009 -0.42177E-0008
  0.15500E+0005 -0.28611E+0004 -0.62289E-0008 -0.87710E-0010 -0.72389E-0008
  0.15543E+0005 -0.28615E+0004 -0.63019E-0008 -0.22344E-0009 -0.70634E-0008
  0.15625E+0005 -0.28622E+0004 -0.63191E-0008 -0.47729E-0009 -0.65334E-0008
  0.15707E+0005 -0.28629E+0004 -0.60335E-0008 -0.69648E-0009 -0.56385E-0008
  0.15750E+0005 -0.28633E+0004 -0.57031E-0008 -0.78511E-0009 -0.49815E-0008
  0.15500E+0005 -0.28480E+0004 -0.61638E-0008 -0.38143E-0010 -0.72506E-0008
  0.15543E+0005 -0.28484E+0004 -0.62557E-0008 -0.16913E-0009 -0.71117E-0008
  0.15625E+0005 -0.28492E+0004 -0.63382E-0008 -0.41403E-0009 -0.66821E-0008
  0.15707E+0005 -0.28499E+0004 -0.61561E-0008 -0.62450E-0009 -0.59228E-0008
  0.15750E+0005 -0.28504E+0004 -0.58909E-0008 -0.70896E-0009 -0.53444E-0008
  0.15750E+0005 -0.29252E+0004 -0.43791E-0008 -0.11460E-0008 -0.28481E-0008
  0.15793E+0005 -0.29254E+0004 -0.35760E-0008 -0.12274E-0008 -0.16971E-0008
  0.15875E+0005 -0.29257E+0004 -0.17282E-0008 -0.12798E-0008  0.65984E-0009
  0.15957E+0005 -0.29261E+0004  0.36181E-0009 -0.11691E-0008  0.29693E-0008
  0.16000E+0005 -0.29263E+0004  0.14625E-0008 -0.10399E-0008  0.40441E-0008
  0.15750E+0005 -0.29123E+0004 -0.47167E-0008 -0.10716E-0008 -0.33498E-0008
  0.15793E+0005 -0.29125E+0004 -0.39804E-0008 -0.11487E-0008 -0.22716E-0008
  0.15875E+0005 -0.29129E+0004 -0.22301E-0008 -0.11957E-0008 -0.89008E-0011
  0.15957E+0005 -0.29133E+0004 -0.17706E-0009 -0.10859E-0008  0.22904E-0008
  0.16000E+0005 -0.29136E+0004  0.93426E-0009 -0.96070E-0009  0.33996E-0008
  0.15750E+0005 -0.28878E+0004 -0.52662E-0008 -0.92902E-0009 -0.42177E-0008
  0.15793E+0005 -0.28881E+0004 -0.46591E-0008 -0.99858E-0009 -0.32816E-0008
  0.15875E+0005 -0.28886E+0004 -0.31114E-0008 -0.10363E-0008 -0.12169E-0008
  0.15957E+0005 -0.28891E+0004 -0.11593E-0008 -0.92905E-0009  0.10314E-0008
  0.16000E+0005 -0.28894E+0004 -0.47329E-0010 -0.81162E-0009  0.21866E-0008
  0.15750E+0005 -0.28633E+0004 -0.57031E-0008 -0.78511E-0009 -0.49815E-0008
  0.15793E+0005 -0.28636E+0004 -0.52262E-0008 -0.84759E-0009 -0.41906E-0008
  0.15875E+0005 -0.28643E+0004 -0.38980E-0008 -0.87735E-0009 -0.23440E-0008
  0.15957E+0005 -0.28650E+0004 -0.20810E-0008 -0.77349E-0009 -0.18291E-0009
  0.16000E+0005 -0.28653E+0004 -0.99101E-0009 -0.66384E-0009  0.99481E-0009
  0.15750E+0005 -0.28504E+0004 -0.58909E-0008 -0.70896E-0009 -0.53444E-0008
  0.15793E+0005 -0.28507E+0004 -0.54821E-0008 -0.76787E-0009 -0.46306E-0008
  0.15875E+0005 -0.28515E+0004 -0.42742E-0008 -0.79380E-0009 -0.29054E-0008
  0.15957E+0005 -0.28522E+0004 -0.25398E-0008 -0.69195E-0009 -0.80284E-0009
  0.16000E+0005 -0.28526E+0004 -0.14694E-0008 -0.58636E-0009  0.37832E-0009
  0.16000E+0005 -0.29263E+0004  0.14625E-0008 -0.10399E-0008  0.40441E-0008
  0.16043E+0005 -0.29266E+0004  0.25027E-0008 -0.86708E-0009  0.49599E-0008
  0.16125E+0005 -0.29271E+0004  0.41283E-0008 -0.44058E-0009  0.60972E-0008
  0.16207E+0005 -0.29276E+0004  0.50816E-0008  0.38767E-0010  0.63340E-0008
  0.16250E+0005 -0.29279E+0004  0.52586E-0008  0.27622E-0009  0.60974E-0008
  0.16000E+0005 -0.29136E+0004  0.93426E-0009 -0.96070E-0009  0.33996E-0008
  0.16043E+0005 -0.29139E+0004  0.20067E-0008 -0.79474E-0009  0.43773E-0008
  0.16125E+0005 -0.29145E+0004  0.37444E-0008 -0.38848E-0009  0.56935E-0008
  0.16207E+0005 -0.29151E+0004  0.48545E-0008  0.63565E-0010  0.61559E-0008
  0.16250E+0005 -0.29155E+0004  0.51206E-0008  0.28553E-0009  0.60402E-0008
  0.16000E+0005 -0.28894E+0004 -0.47329E-0010 -0.81162E-0009  0.21866E-0008
  0.16043E+0005 -0.28899E+0004  0.10661E-0008 -0.65846E-0009  0.32617E-0008
  0.16125E+0005 -0.28907E+0004  0.29816E-0008 -0.28909E-0009  0.48832E-0008
  0.16207E+0005 -0.28915E+0004  0.43645E-0008  0.11385E-0009  0.57508E-0008
  0.16250E+0005 -0.28919E+0004  0.47925E-0008  0.30807E-0009  0.58587E-0008
  0.16000E+0005 -0.28653E+0004 -0.99101E-0009 -0.66384E-0009  0.99481E-0009
  0.16043E+0005 -0.28658E+0004  0.13924E-0009 -0.52308E-0009  0.21430E-0008
  0.16125E+0005 -0.28668E+0004  0.21890E-0008 -0.18866E-0009  0.40272E-0008
  0.16207E+0005 -0.28678E+0004  0.38121E-0008  0.16844E-0009  0.52697E-0008
  0.16250E+0005 -0.28683E+0004  0.43913E-0008  0.33688E-0009  0.55927E-0008
  0.16000E+0005 -0.28526E+0004 -0.14694E-0008 -0.58636E-0009  0.37832E-0009
  0.16043E+0005 -0.28531E+0004 -0.33911E-0009 -0.45195E-0009  0.15560E-0008
  0.16125E+0005 -0.28542E+0004  0.17649E-0008 -0.13521E-0009  0.35622E-0008
  0.16207E+0005 -0.28553E+0004  0.35014E-0008  0.19895E-0009  0.49901E-0008
  0.16250E+0005 -0.28558E+0004  0.41557E-0008  0.35453E-0009  0.54227E-0008
  0.16250E+0005 -0.29279E+0004  0.52586E-0008  0.27622E-0009  0.60974E-0008
  0.16293E+0005 -0.29283E+0004  0.52031E-0008  0.47677E-0009  0.56434E-0008
  0.16375E+0005 -0.29289E+0004  0.45066E-0008  0.70071E-0009  0.43333E-0008
  0.16457E+0005 -0.29295E+0004  0.32096E-0008  0.64241E-0009  0.27486E-0008
  0.16500E+0005 -0.29299E+0004  0.23828E-0008  0.48262E-0009  0.19364E-0008
  0.16250E+0005 -0.29155E+0004  0.51206E-0008  0.28553E-0009  0.60402E-0008
  0.16293E+0005 -0.29159E+0004  0.51520E-0008  0.47082E-0009  0.56992E-0008
  0.16375E+0005 -0.29166E+0004  0.45956E-0008  0.67058E-0009  0.45568E-0008
  0.16457E+0005 -0.29174E+0004  0.33880E-0008  0.59857E-0009  0.30559E-0008
  0.16500E+0005 -0.29178E+0004  0.25843E-0008  0.43718E-0009  0.22506E-0008
  0.16250E+0005 -0.28919E+0004  0.47925E-0008  0.30807E-0009  0.58587E-0008
  0.16293E+0005 -0.28924E+0004  0.49857E-0008  0.46609E-0009  0.57309E-0008
  0.16375E+0005 -0.28933E+0004  0.47004E-0008  0.62258E-0009  0.49160E-0008
  0.16457E+0005 -0.28943E+0004  0.36770E-0008  0.52584E-0009  0.35938E-0008
  0.16500E+0005 -0.28948E+0004  0.29265E-0008  0.36139E-0009  0.28136E-0008
  0.16250E+0005 -0.28683E+0004  0.43913E-0008  0.33688E-0009  0.55927E-0008
  0.16293E+0005 -0.28689E+0004  0.47408E-0008  0.46958E-0009  0.56752E-0008
  0.16375E+0005 -0.28701E+0004  0.47295E-0008  0.58591E-0009  0.51965E-0008
  0.16457E+0005 -0.28713E+0004  0.39055E-0008  0.46596E-0009  0.40752E-0008
  0.16500E+0005 -0.28719E+0004  0.32186E-0008  0.29834E-0009  0.33346E-0008
  0.16250E+0005 -0.28558E+0004  0.41557E-0008  0.35453E-0009  0.54227E-0008
  0.16293E+0005 -0.28565E+0004  0.45849E-0008  0.47462E-0009  0.56143E-0008
  0.16375E+0005 -0.28578E+0004  0.47177E-0008  0.57089E-0009  0.53151E-0008
  0.16457E+0005 -0.28591E+0004  0.40037E-0008  0.43921E-0009  0.43076E-0008
  0.16500E+0005 -0.28598E+0004  0.33539E-0008  0.26988E-0009  0.35930E-0008
  0.16500E+0005 -0.29299E+0004  0.23828E-0008  0.48262E-0009  0.19364E-0008
  0.16543E+0005 -0.29302E+0004  0.15203E-0008  0.23812E-0009  0.12046E-0008
  0.16625E+0005 -0.29309E+0004 -0.40614E-0010 -0.42917E-0009  0.18468E-0009
  0.16707E+0005 -0.29315E+0004 -0.12804E-0008 -0.12549E-0008 -0.25924E-0009
  0.16750E+0005 -0.29319E+0004 -0.17442E-0008 -0.17026E-0008 -0.26724E-0009
  0.16500E+0005 -0.29178E+0004  0.25843E-0008  0.43718E-0009  0.22506E-0008
  0.16543E+0005 -0.29182E+0004  0.17289E-0008  0.19493E-0009  0.15020E-0008
  0.16625E+0005 -0.29189E+0004  0.14566E-0009 -0.45768E-0009  0.39892E-0009
  0.16707E+0005 -0.29197E+0004 -0.11435E-0008 -0.12590E-0008 -0.16303E-0009
  0.16750E+0005 -0.29201E+0004 -0.16347E-0008 -0.16918E-0008 -0.23269E-0009
  0.16500E+0005 -0.28948E+0004  0.29265E-0008  0.36139E-0009  0.28136E-0008
  0.16543E+0005 -0.28953E+0004  0.20938E-0008  0.12287E-0009  0.20453E-0008
  0.16625E+0005 -0.28963E+0004  0.48180E-0009 -0.50432E-0009  0.80288E-0009
  0.16707E+0005 -0.28973E+0004 -0.89572E-0009 -0.12629E-0008  0.26178E-0010
  0.16750E+0005 -0.28978E+0004 -0.14402E-0008 -0.16697E-0008 -0.16005E-0009
  0.16500E+0005 -0.28719E+0004  0.32186E-0008  0.29834E-0009  0.33346E-0008
  0.16543E+0005 -0.28725E+0004  0.24192E-0008  0.62808E-0010  0.25608E-0008
  0.16625E+0005 -0.28737E+0004  0.79404E-0009 -0.54192E-0009  0.12015E-0008
  0.16707E+0005 -0.28749E+0004 -0.66622E-0009 -0.12622E-0008  0.22119E-0009
  0.16750E+0005 -0.28755E+0004 -0.12657E-0008 -0.16456E-0008 -0.81295E-0010
  0.16500E+0005 -0.28598E+0004  0.33539E-0008  0.26988E-0009  0.35930E-0008
  0.16543E+0005 -0.28605E+0004  0.25756E-0008  0.35642E-0010  0.28217E-0008
  0.16625E+0005 -0.28618E+0004  0.94905E-0009 -0.55836E-0009  0.14092E-0008
  0.16707E+0005 -0.28631E+0004 -0.55295E-0009 -0.12601E-0008  0.32565E-0009
  0.16750E+0005 -0.28637E+0004 -0.11823E-0008 -0.16321E-0008 -0.38090E-0010
  0.16750E+0005 -0.29319E+0004 -0.17442E-0008 -0.17026E-0008 -0.26724E-0009
  0.16793E+0005 -0.29322E+0004 -0.20630E-0008 -0.21200E-0008 -0.15558E-0009
  0.16875E+0005 -0.29328E+0004 -0.22912E-0008 -0.27494E-0008  0.25320E-0009
  0.16957E+0005 -0.29334E+0004 -0.21385E-0008 -0.30405E-0008  0.63801E-0009
  0.17000E+0005 -0.29337E+0004 -0.19716E-0008 -0.30265E-0008  0.72112E-0009
  0.16750E+0005 -0.29201E+0004 -0.16347E-0008 -0.16918E-0008 -0.23269E-0009
  0.16793E+0005 -0.29205E+0004 -0.19770E-0008 -0.20942E-0008 -0.17476E-0009
  0.16875E+0005 -0.29212E+0004 -0.22270E-0008 -0.26989E-0008  0.17189E-0009
  0.16957E+0005 -0.29219E+0004 -0.20564E-0008 -0.29745E-0008  0.56182E-0009
  0.17000E+0005 -0.29223E+0004 -0.18632E-0008 -0.29573E-0008  0.67608E-0009
  0.16750E+0005 -0.28978E+0004 -0.14402E-0008 -0.16697E-0008 -0.16005E-0009
  0.16793E+0005 -0.28983E+0004 -0.18304E-0008 -0.20458E-0008 -0.20633E-0009
  0.16875E+0005 -0.28992E+0004 -0.21328E-0008 -0.26071E-0008  0.12348E-0010
  0.16957E+0005 -0.29001E+0004 -0.19399E-0008 -0.28554E-0008  0.39942E-0009
  0.17000E+0005 -0.29006E+0004 -0.17016E-0008 -0.28330E-0008  0.56731E-0009
  0.16750E+0005 -0.28755E+0004 -0.12657E-0008 -0.16456E-0008 -0.81295E-0010
  0.16793E+0005 -0.28761E+0004 -0.17086E-0008 -0.19980E-0008 -0.23499E-0009
  0.16875E+0005 -0.28772E+0004 -0.20782E-0008 -0.25201E-0008 -0.15789E-0009
  0.16957E+0005 -0.28783E+0004 -0.18796E-0008 -0.27439E-0008  0.20890E-0009
  0.17000E+0005 -0.28789E+0004 -0.16029E-0008 -0.27169E-0008  0.42251E-0009
  0.16750E+0005 -0.28637E+0004 -0.11823E-0008 -0.16321E-0008 -0.38090E-0010
  0.16793E+0005 -0.28644E+0004 -0.16549E-0008 -0.19730E-0008 -0.24979E-0009
  0.16875E+0005 -0.28656E+0004 -0.20663E-0008 -0.24760E-0008 -0.25304E-0009
  0.16957E+0005 -0.28668E+0004 -0.18719E-0008 -0.26880E-0008  0.95592E-0010
  0.17000E+0005 -0.28674E+0004 -0.15781E-0008 -0.26589E-0008  0.32976E-0009
  0.17000E+0005 -0.29337E+0004 -0.19716E-0008 -0.30265E-0008  0.72112E-0009
  0.17043E+0005 -0.29340E+0004 -0.17874E-0008 -0.28896E-0008  0.66922E-0009
  0.17125E+0005 -0.29345E+0004 -0.15030E-0008 -0.23076E-0008  0.11183E-0009
  0.17207E+0005 -0.29350E+0004 -0.14361E-0008 -0.13812E-0008 -0.10684E-0008
  0.17250E+0005 -0.29353E+0004 -0.15154E-0008 -0.79971E-0009 -0.19020E-0008
  0.17000E+0005 -0.29223E+0004 -0.18632E-0008 -0.29573E-0008  0.67608E-0009
  0.17043E+0005 -0.29226E+0004 -0.16431E-0008 -0.28209E-0008  0.67218E-0009
  0.17125E+0005 -0.29232E+0004 -0.12733E-0008 -0.22498E-0008  0.23940E-0009
  0.17207E+0005 -0.29238E+0004 -0.11199E-0008 -0.13447E-0008 -0.80283E-0009
  0.17250E+0005 -0.29241E+0004 -0.11627E-0008 -0.77706E-0009 -0.15720E-0008
  0.17000E+0005 -0.29006E+0004 -0.17016E-0008 -0.28330E-0008  0.56731E-0009
  0.17043E+0005 -0.29010E+0004 -0.14156E-0008 -0.26975E-0008  0.65091E-0009
  0.17125E+0005 -0.29017E+0004 -0.87982E-0009 -0.21462E-0008  0.45571E-0009
  0.17207E+0005 -0.29025E+0004 -0.54582E-0009 -0.12793E-0008 -0.31113E-0009
  0.17250E+0005 -0.29029E+0004 -0.50599E-0009 -0.73653E-0009 -0.94606E-0009
  0.17000E+0005 -0.28789E+0004 -0.16029E-0008 -0.27169E-0008  0.42251E-0009
  0.17043E+0005 -0.28794E+0004 -0.12551E-0008 -0.25826E-0008  0.58804E-0009
  0.17125E+0005 -0.28803E+0004 -0.55070E-0009 -0.20499E-0008  0.62991E-0009
  0.17207E+0005 -0.28812E+0004 -0.16881E-0010 -0.12185E-0008  0.15418E-0009
  0.17250E+0005 -0.28817E+0004  0.12221E-0009 -0.69899E-0009 -0.33144E-0009
  0.17000E+0005 -0.28674E+0004 -0.15781E-0008 -0.26589E-0008  0.32976E-0009
  0.17043E+0005 -0.28680E+0004 -0.11999E-0008 -0.25251E-0008  0.53581E-0009
  0.17125E+0005 -0.28690E+0004 -0.40662E-0009 -0.20019E-0008  0.70145E-0009
  0.17207E+0005 -0.28700E+0004  0.23910E-0009 -0.11883E-0008  0.38455E-0009
  0.17250E+0005 -0.28706E+0004  0.43669E-0009 -0.68031E-0009 -0.16742E-0010
  0.17250E+0005 -0.29353E+0004 -0.15154E-0008 -0.79971E-0009 -0.19020E-0008
  0.17293E+0005 -0.29355E+0004 -0.16697E-0008 -0.19028E-0009 -0.28273E-0008
  0.17375E+0005 -0.29359E+0004 -0.21156E-0008  0.95280E-0009 -0.46482E-0008
  0.17457E+0005 -0.29363E+0004 -0.26089E-0008  0.19273E-0008 -0.61910E-0008
  0.17500E+0005 -0.29366E+0004 -0.28085E-0008  0.23245E-0008 -0.67451E-0008
  0.17250E+0005 -0.29241E+0004 -0.11627E-0008 -0.77706E-0009 -0.15720E-0008
  0.17293E+0005 -0.29244E+0004 -0.12919E-0008 -0.18227E-0009 -0.24459E-0008
  0.17375E+0005 -0.29249E+0004 -0.17334E-0008  0.93414E-0009 -0.42236E-0008
  0.17457E+0005 -0.29253E+0004 -0.22905E-0008  0.18878E-0008 -0.58125E-0008
  0.17500E+0005 -0.29256E+0004 -0.25522E-0008  0.22779E-0008 -0.64297E-0008
  0.17250E+0005 -0.29029E+0004 -0.50599E-0009 -0.73653E-0009 -0.94606E-0009
  0.17293E+0005 -0.29033E+0004 -0.57115E-0009 -0.16799E-0009 -0.17073E-0008
  0.17375E+0005 -0.29039E+0004 -0.96908E-0009  0.90063E-0009 -0.33693E-0008
  0.17457E+0005 -0.29045E+0004 -0.16117E-0008  0.18169E-0008 -0.50105E-0008
  0.17500E+0005 -0.29048E+0004 -0.19749E-0008  0.21944E-0008 -0.57309E-0008
  0.17250E+0005 -0.28817E+0004  0.12221E-0009 -0.69899E-0009 -0.33144E-0009
  0.17293E+0005 -0.28821E+0004  0.14140E-0009 -0.15480E-0009 -0.96112E-0009
  0.17375E+0005 -0.28829E+0004 -0.16721E-0009  0.86940E-0009 -0.24633E-0008
  0.17457E+0005 -0.28837E+0004 -0.84757E-0009  0.17510E-0008 -0.41095E-0008
  0.17500E+0005 -0.28841E+0004 -0.12894E-0008  0.21168E-0008 -0.49099E-0008
  0.17250E+0005 -0.28706E+0004  0.43669E-0009 -0.68031E-0009 -0.16742E-0010
  0.17293E+0005 -0.28710E+0004  0.50814E-0009 -0.14828E-0009 -0.56975E-0009
  0.17375E+0005 -0.28718E+0004  0.26474E-0009  0.85377E-0009 -0.19701E-0008
  0.17457E+0005 -0.28727E+0004 -0.41587E-0009  0.17181E-0008 -0.35994E-0008
  0.17500E+0005 -0.28731E+0004 -0.88945E-0009  0.20780E-0008 -0.44322E-0008
  0.17500E+0005 -0.29366E+0004 -0.28085E-0008  0.23245E-0008 -0.67451E-0008
  0.17543E+0005 -0.29367E+0004 -0.29187E-0008  0.26200E-0008 -0.70466E-0008
  0.17625E+0005 -0.29370E+0004 -0.27667E-0008  0.28764E-0008 -0.67850E-0008
  0.17707E+0005 -0.29374E+0004 -0.20099E-0008  0.27413E-0008 -0.53414E-0008
  0.17750E+0005 -0.29375E+0004 -0.13445E-0008  0.25325E-0008 -0.41263E-0008
  0.17500E+0005 -0.29256E+0004 -0.25522E-0008  0.22779E-0008 -0.64297E-0008
  0.17543E+0005 -0.29258E+0004 -0.27417E-0008  0.25693E-0008 -0.68185E-0008
  0.17625E+0005 -0.29262E+0004 -0.27775E-0008  0.28275E-0008 -0.67780E-0008
  0.17707E+0005 -0.29266E+0004 -0.22306E-0008  0.27056E-0008 -0.55948E-0008
  0.17750E+0005 -0.29268E+0004 -0.16715E-0008  0.25076E-0008 -0.45160E-0008
  0.17500E+0005 -0.29048E+0004 -0.19749E-0008  0.21944E-0008 -0.57309E-0008
  0.17543E+0005 -0.29051E+0004 -0.23016E-0008  0.24785E-0008 -0.62714E-0008
  0.17625E+0005 -0.29056E+0004 -0.26799E-0008  0.27400E-0008 -0.66351E-0008
  0.17707E+0005 -0.29061E+0004 -0.25354E-0008  0.26420E-0008 -0.59485E-0008
  0.17750E+0005 -0.29063E+0004 -0.21882E-0008  0.24636E-0008 -0.51379E-0008
  0.17500E+0005 -0.28841E+0004 -0.12894E-0008  0.21168E-0008 -0.49099E-0008
  0.17543E+0005 -0.28844E+0004 -0.17339E-0008  0.23941E-0008 -0.55820E-0008
  0.17625E+0005 -0.28850E+0004 -0.24316E-0008  0.26589E-0008 -0.63252E-0008
  0.17707E+0005 -0.28856E+0004 -0.26898E-0008  0.25833E-0008 -0.61335E-0008
  0.17750E+0005 -0.28859E+0004 -0.25648E-0008  0.24232E-0008 -0.56005E-0008
  0.17500E+0005 -0.28731E+0004 -0.88945E-0009  0.20780E-0008 -0.44322E-0008
  0.17543E+0005 -0.28734E+0004 -0.13874E-0008  0.23520E-0008 -0.51649E-0008
  0.17625E+0005 -0.28741E+0004 -0.22423E-0008  0.26185E-0008 -0.60963E-0008
  0.17707E+0005 -0.28747E+0004 -0.27105E-0008  0.25541E-0008 -0.61625E-0008
  0.17750E+0005 -0.28751E+0004 -0.27055E-0008  0.24031E-0008 -0.57785E-0008
  0.17750E+0005 -0.29375E+0004 -0.13445E-0008  0.25325E-0008 -0.41263E-0008
  0.17793E+0005 -0.29377E+0004 -0.50642E-0009  0.22512E-0008 -0.26521E-0008
  0.17875E+0005 -0.29379E+0004  0.14712E-0008  0.15880E-0008  0.63869E-0009
  0.17957E+0005 -0.29382E+0004  0.37206E-0008  0.89016E-0009  0.41005E-0008
  0.18000E+0005 -0.29384E+0004  0.48916E-0008  0.55951E-0009  0.57810E-0008
  0.17750E+0005 -0.29268E+0004 -0.16715E-0008  0.25076E-0008 -0.45160E-0008
  0.17793E+0005 -0.29269E+0004 -0.92867E-0009  0.22390E-0008 -0.31669E-0008
  0.17875E+0005 -0.29272E+0004  0.92004E-0009  0.16024E-0008 -0.54263E-0010
  0.17957E+0005 -0.29275E+0004  0.31361E-0008  0.92970E-0009  0.33457E-0008
  0.18000E+0005 -0.29277E+0004  0.43354E-0008  0.60987E-0009  0.50514E-0008
  0.17750E+0005 -0.29063E+0004 -0.21882E-0008  0.24636E-0008 -0.51379E-0008
  0.17793E+0005 -0.29065E+0004 -0.16415E-0008  0.22177E-0008 -0.40410E-0008
  0.17875E+0005 -0.29069E+0004 -0.79220E-0010  0.16289E-0008 -0.13077E-0008
  0.17957E+0005 -0.29073E+0004  0.20209E-0008  0.10015E-0008  0.19213E-0008
  0.18000E+0005 -0.29075E+0004  0.32447E-0008  0.70101E-0009  0.36445E-0008
  0.17750E+0005 -0.28859E+0004 -0.25648E-0008  0.24232E-0008 -0.56005E-0008
  0.17793E+0005 -0.28861E+0004 -0.22315E-0008  0.21986E-0008 -0.47726E-0008
  0.17875E+0005 -0.28866E+0004 -0.10055E-0008  0.16543E-0008 -0.24681E-0008
  0.17957E+0005 -0.28871E+0004  0.91272E-0009  0.10689E-0008  0.52254E-0009
  0.18000E+0005 -0.28874E+0004  0.21233E-0008  0.78645E-0009  0.22241E-0008
  0.17750E+0005 -0.28751E+0004 -0.27055E-0008  0.24031E-0008 -0.57785E-0008
  0.17793E+0005 -0.28754E+0004 -0.24904E-0008  0.21891E-0008 -0.50977E-0008
  0.17875E+0005 -0.28759E+0004 -0.14597E-0008  0.16671E-0008 -0.30373E-0008
  0.17957E+0005 -0.28764E+0004  0.33748E-0009  0.11027E-0008 -0.19806E-0009
  0.18000E+0005 -0.28767E+0004  0.15262E-0008  0.82923E-0009  0.14766E-0008
  0.18000E+0005 -0.29384E+0004  0.48916E-0008  0.55951E-0009  0.57810E-0008
  0.18043E+0005 -0.29385E+0004  0.59711E-0008  0.28095E-0009  0.72375E-0008
  0.18125E+0005 -0.29388E+0004  0.75430E-0008 -0.56420E-0010  0.90895E-0008
  0.18207E+0005 -0.29391E+0004  0.81809E-0008 -0.11113E-0009  0.94104E-0008
  0.18250E+0005 -0.29392E+0004  0.80524E-0008 -0.32265E-0010  0.89012E-0008
  0.18000E+0005 -0.29277E+0004  0.43354E-0008  0.60987E-0009  0.50514E-0008
  0.18043E+0005 -0.29279E+0004  0.54761E-0008  0.33952E-0009  0.65752E-0008
  0.18125E+0005 -0.29282E+0004  0.72477E-0008  0.84897E-0011  0.86647E-0008
  0.18207E+0005 -0.29286E+0004  0.81678E-0008 -0.53049E-0010  0.93351E-0008
  0.18250E+0005 -0.29287E+0004  0.82047E-0008  0.17186E-0010  0.90347E-0008
  0.18000E+0005 -0.29075E+0004  0.32447E-0008  0.70101E-0009  0.36445E-0008
  0.18043E+0005 -0.29078E+0004  0.44731E-0008  0.44539E-0009  0.52661E-0008
  0.18125E+0005 -0.29082E+0004  0.65773E-0008  0.12583E-0009  0.77565E-0008
  0.18207E+0005 -0.29086E+0004  0.80053E-0008  0.52373E-0010  0.90579E-0008
  0.18250E+0005 -0.29088E+0004  0.83520E-0008  0.10741E-0009  0.91473E-0008
  0.18000E+0005 -0.28874E+0004  0.21233E-0008  0.78645E-0009  0.22241E-0008
  0.18043E+0005 -0.28876E+0004  0.34019E-0008  0.54456E-0009  0.39041E-0008
  0.18125E+0005 -0.28882E+0004  0.57761E-0008  0.23584E-0009  0.67279E-0008
  0.18207E+0005 -0.28887E+0004  0.76706E-0008  0.15178E-0009  0.86134E-0008
  0.18250E+0005 -0.28889E+0004  0.83178E-0008  0.19309E-0009  0.90804E-0008
  0.18000E+0005 -0.28767E+0004  0.15262E-0008  0.82923E-0009  0.14766E-0008
  0.18043E+0005 -0.28770E+0004  0.28163E-0008  0.59421E-0009  0.31715E-0008
  0.18125E+0005 -0.28776E+0004  0.53065E-0008  0.29096E-0009  0.61428E-0008
  0.18207E+0005 -0.28782E+0004  0.74284E-0008  0.20184E-0009  0.83154E-0008
  0.18250E+0005 -0.28785E+0004  0.82288E-0008  0.23648E-0009  0.89750E-0008
  0.18250E+0005 -0.29392E+0004  0.80524E-0008 -0.32265E-0010  0.89012E-0008
  0.18293E+0005 -0.29394E+0004  0.75799E-0008  0.10210E-0009  0.79392E-0008
  0.18375E+0005 -0.29397E+0004  0.57834E-0008  0.44876E-0009  0.50558E-0008
  0.18457E+0005 -0.29401E+0004  0.30354E-0008  0.77199E-0009  0.12907E-0008
  0.18500E+0005 -0.29402E+0004  0.13546E-0008  0.87732E-0009 -0.78950E-0009
  0.18250E+0005 -0.29287E+0004  0.82047E-0008  0.17186E-0010  0.90347E-0008
  0.18293E+0005 -0.29289E+0004  0.78978E-0008  0.14016E-0009  0.82838E-0008
  0.18375E+0005 -0.29293E+0004  0.63793E-0008  0.46088E-0009  0.57603E-0008
  0.18457E+0005 -0.29297E+0004  0.38115E-0008  0.75883E-0009  0.22353E-0008
  0.18500E+0005 -0.29299E+0004  0.21703E-0008  0.85389E-0009  0.21158E-0009
  0.18250E+0005 -0.29088E+0004  0.83520E-0008  0.10741E-0009  0.91473E-0008
  0.18293E+0005 -0.29091E+0004  0.83627E-0008  0.21041E-0009  0.87987E-0008
  0.18375E+0005 -0.29096E+0004  0.74008E-0008  0.48561E-0009  0.69844E-0008
  0.18457E+0005 -0.29101E+0004  0.52286E-0008  0.73942E-0009  0.39679E-0008
  0.18500E+0005 -0.29104E+0004  0.36975E-0008  0.81671E-0009  0.20871E-0008
  0.18250E+0005 -0.28889E+0004  0.83178E-0008  0.19309E-0009  0.90804E-0008
  0.18293E+0005 -0.28893E+0004  0.86469E-0008  0.27809E-0009  0.91318E-0008
  0.18375E+0005 -0.28899E+0004  0.82714E-0008  0.51229E-0009  0.80528E-0008
  0.18457E+0005 -0.28905E+0004  0.65579E-0008  0.72663E-0009  0.56065E-0008
  0.18500E+0005 -0.28908E+0004  0.51797E-0008  0.78816E-0009  0.39123E-0008
  0.18250E+0005 -0.28785E+0004  0.82288E-0008  0.23648E-0009  0.89750E-0008
  0.18293E+0005 -0.28788E+0004  0.87244E-0008  0.31273E-0009  0.92348E-0008
  0.18375E+0005 -0.28795E+0004  0.86666E-0008  0.52701E-0009  0.85502E-0008
  0.18457E+0005 -0.28801E+0004  0.72171E-0008  0.72227E-0009  0.64262E-0008
  0.18500E+0005 -0.28805E+0004  0.59357E-0008  0.77628E-0009  0.48466E-0008
  0.18500E+0005 -0.29402E+0004  0.13546E-0008  0.87732E-0009 -0.78950E-0009
  0.18543E+0005 -0.29404E+0004 -0.37853E-0009  0.90759E-0009 -0.27750E-0008
  0.18625E+0005 -0.29408E+0004 -0.34723E-0008  0.71266E-0009 -0.58543E-0008
  0.18707E+0005 -0.29412E+0004 -0.58234E-0008  0.16613E-0009 -0.75166E-0008
  0.18750E+0005 -0.29414E+0004 -0.66081E-0008 -0.24703E-0009 -0.77010E-0008
  0.18500E+0005 -0.29299E+0004  0.21703E-0008  0.85389E-0009  0.21158E-0009
  0.18543E+0005 -0.29301E+0004  0.43371E-0009  0.87719E-0009 -0.17719E-0008
  0.18625E+0005 -0.29306E+0004 -0.27836E-0008  0.68109E-0009 -0.49979E-0008
  0.18707E+0005 -0.29310E+0004 -0.53845E-0008  0.14959E-0009 -0.69689E-0008
  0.18750E+0005 -0.29312E+0004 -0.63331E-0008 -0.24995E-0009 -0.73573E-0008
  0.18500E+0005 -0.29104E+0004  0.36975E-0008  0.81671E-0009  0.20871E-0008
  0.18543E+0005 -0.29106E+0004  0.19913E-0008  0.82802E-0009  0.14590E-0009
  0.18625E+0005 -0.29112E+0004 -0.13933E-0008  0.63054E-0009 -0.32863E-0008
  0.18707E+0005 -0.29117E+0004 -0.44179E-0008  0.12621E-0009 -0.57863E-0008
  0.18750E+0005 -0.29120E+0004 -0.56617E-0008 -0.24897E-0009 -0.65429E-0008
  0.18500E+0005 -0.28908E+0004  0.51797E-0008  0.78816E-0009  0.39123E-0008
  0.18543E+0005 -0.28911E+0004  0.35503E-0008  0.78906E-0009  0.20615E-0008
  0.18625E+0005 -0.28918E+0004  0.85891E-0010  0.59125E-0009 -0.14839E-0008
  0.18707E+0005 -0.28925E+0004 -0.32925E-0008  0.11255E-0009 -0.44357E-0008
  0.18750E+0005 -0.28928E+0004 -0.48078E-0008 -0.24001E-0009 -0.55325E-0008
  0.18500E+0005 -0.28805E+0004  0.59357E-0008  0.77628E-0009  0.48466E-0008
  0.18543E+0005 -0.28809E+0004  0.43647E-0008  0.77225E-0009  0.30619E-0008
  0.18625E+0005 -0.28816E+0004  0.89299E-0009  0.57470E-0009 -0.50655E-0009
  0.18707E+0005 -0.28823E+0004 -0.26425E-0008  0.10897E-0009 -0.36643E-0008
  0.18750E+0005 -0.28827E+0004 -0.42899E-0008 -0.23230E-0009 -0.49279E-0008
  0.18750E+0005 -0.29414E+0004 -0.66081E-0008 -0.24703E-0009 -0.77010E-0008
  0.18793E+0005 -0.29415E+0004 -0.70272E-0008 -0.71838E-0009 -0.74042E-0008
  0.18875E+0005 -0.29419E+0004 -0.68064E-0008 -0.16917E-0008 -0.56662E-0008
  0.18957E+0005 -0.29422E+0004 -0.54379E-0008 -0.25988E-0008 -0.28706E-0008
  0.19000E+0005 -0.29424E+0004 -0.43966E-0008 -0.29914E-0008 -0.12197E-0008
  0.18750E+0005 -0.29312E+0004 -0.63331E-0008 -0.24995E-0009 -0.73573E-0008
  0.18793E+0005 -0.29314E+0004 -0.69242E-0008 -0.70515E-0009 -0.72750E-0008
  0.18875E+0005 -0.29319E+0004 -0.70125E-0008 -0.16454E-0008 -0.59206E-0008
  0.18957E+0005 -0.29323E+0004 -0.58736E-0008 -0.25242E-0008 -0.34053E-0008
  0.19000E+0005 -0.29325E+0004 -0.49047E-0008 -0.29070E-0008 -0.18394E-0008
  0.18750E+0005 -0.29120E+0004 -0.56617E-0008 -0.24897E-0009 -0.65429E-0008
  0.18793E+0005 -0.29123E+0004 -0.65730E-0008 -0.67543E-0009 -0.68578E-0008
  0.18875E+0005 -0.29128E+0004 -0.72611E-0008 -0.15568E-0008 -0.62397E-0008
  0.18957E+0005 -0.29134E+0004 -0.66001E-0008 -0.23855E-0008 -0.42960E-0008
  0.19000E+0005 -0.29136E+0004 -0.57986E-0008 -0.27507E-0008 -0.29212E-0008
  0.18750E+0005 -0.28928E+0004 -0.48078E-0008 -0.24001E-0009 -0.55325E-0008
  0.18793E+0005 -0.28932E+0004 -0.60264E-0008 -0.63996E-0009 -0.62277E-0008
  0.18875E+0005 -0.28938E+0004 -0.73226E-0008 -0.14671E-0008 -0.63480E-0008
  0.18957E+0005 -0.28945E+0004 -0.71860E-0008 -0.22498E-0008 -0.50191E-0008
  0.19000E+0005 -0.28948E+0004 -0.65878E-0008 -0.25989E-0008 -0.38708E-0008
  0.18750E+0005 -0.28827E+0004 -0.42899E-0008 -0.23230E-0009 -0.49279E-0008
  0.18793E+0005 -0.28831E+0004 -0.56636E-0008 -0.61908E-0009 -0.58152E-0008
  0.18875E+0005 -0.28838E+0004 -0.72799E-0008 -0.14193E-0008 -0.63220E-0008
  0.18957E+0005 -0.28845E+0004 -0.74349E-0008 -0.21793E-0008 -0.53310E-0008
  0.19000E+0005 -0.28849E+0004 -0.69567E-0008 -0.25204E-0008 -0.43149E-0008
  0.19000E+0005 -0.29424E+0004 -0.43966E-0008 -0.29914E-0008 -0.12197E-0008
  0.19043E+0005 -0.29426E+0004 -0.32429E-0008 -0.32957E-0008  0.39603E-0009
  0.19125E+0005 -0.29428E+0004 -0.10537E-0008 -0.35965E-0008  0.29936E-0008
  0.19207E+0005 -0.29431E+0004  0.69229E-0009 -0.35293E-0008  0.45314E-0008
  0.19250E+0005 -0.29433E+0004  0.13032E-0008 -0.33628E-0008  0.48196E-0008
  0.19000E+0005 -0.29325E+0004 -0.49047E-0008 -0.29070E-0008 -0.18394E-0008
  0.19043E+0005 -0.29327E+0004 -0.37858E-0008 -0.32057E-0008 -0.26066E-0009
  0.19125E+0005 -0.29330E+0004 -0.15611E-0008 -0.35100E-0008  0.23959E-0008
  0.19207E+0005 -0.29333E+0004  0.32797E-0009 -0.34632E-0008  0.41267E-0008
  0.19250E+0005 -0.29335E+0004  0.10409E-0008 -0.33128E-0008  0.45491E-0008
  0.19000E+0005 -0.29136E+0004 -0.57986E-0008 -0.27507E-0008 -0.29212E-0008
  0.19043E+0005 -0.29139E+0004 -0.47782E-0008 -0.30395E-0008 -0.14456E-0008
  0.19125E+0005 -0.29143E+0004 -0.25462E-0008 -0.33501E-0008  0.12600E-0008
  0.19207E+0005 -0.29147E+0004 -0.43209E-0009 -0.33397E-0008  0.33070E-0008
  0.19250E+0005 -0.29149E+0004  0.45925E-0009 -0.32185E-0008  0.39666E-0008
  0.19000E+0005 -0.28948E+0004 -0.65878E-0008 -0.25989E-0008 -0.38708E-0008
  0.19043E+0005 -0.28951E+0004 -0.57056E-0008 -0.28787E-0008 -0.25388E-0008
  0.19125E+0005 -0.28956E+0004 -0.35434E-0008 -0.31951E-0008  0.13595E-0009
  0.19207E+0005 -0.28960E+0004 -0.12672E-0008 -0.32185E-0008  0.24318E-0008
  0.19250E+0005 -0.28963E+0004 -0.22014E-0009 -0.31244E-0008  0.33037E-0008
  0.19000E+0005 -0.28849E+0004 -0.69567E-0008 -0.25204E-0008 -0.43149E-0008
  0.19043E+0005 -0.28851E+0004 -0.61623E-0008 -0.27957E-0008 -0.30736E-0008
  0.19125E+0005 -0.28857E+0004 -0.40669E-0008 -0.31151E-0008 -0.44617E-0009
  0.19207E+0005 -0.28862E+0004 -0.17315E-0008 -0.31554E-0008  0.19531E-0008
  0.19250E+0005 -0.28865E+0004 -0.61245E-0009 -0.30749E-0008  0.29260E-0008
  0.19250E+0005 -0.29433E+0004  0.13032E-0008 -0.33628E-0008  0.48196E-0008
  0.19293E+0005 -0.29434E+0004  0.16612E-0008 -0.31260E-0008  0.47454E-0008
  0.19375E+0005 -0.29435E+0004  0.16641E-0008 -0.25361E-0008  0.37428E-0008
  0.19457E+0005 -0.29437E+0004  0.96342E-0009 -0.18525E-0008  0.19824E-0008
  0.19500E+0005 -0.29438E+0004  0.43437E-0009 -0.14796E-0008  0.93408E-0009
  0.19250E+0005 -0.29335E+0004  0.10409E-0008 -0.33128E-0008  0.45491E-0008
  0.19293E+0005 -0.29336E+0004  0.15080E-0008 -0.30946E-0008  0.46168E-0008
  0.19375E+0005 -0.29338E+0004  0.17070E-0008 -0.25431E-0008  0.38666E-0008
  0.19457E+0005 -0.29340E+0004  0.11478E-0008 -0.18968E-0008  0.22868E-0008
  0.19500E+0005 -0.29341E+0004  0.66005E-0009 -0.15414E-0008  0.12914E-0008
  0.19250E+0005 -0.29149E+0004  0.45925E-0009 -0.32185E-0008  0.39666E-0008
  0.19293E+0005 -0.29150E+0004  0.11252E-0008 -0.30335E-0008  0.42936E-0008
  0.19375E+0005 -0.29153E+0004  0.17005E-0008 -0.25513E-0008  0.40241E-0008
  0.19457E+0005 -0.29156E+0004  0.14352E-0008 -0.19722E-0008  0.28116E-0008
  0.19500E+0005 -0.29157E+0004  0.10449E-0008 -0.16488E-0008  0.19357E-0008
  0.19250E+0005 -0.28963E+0004 -0.22014E-0009 -0.31244E-0008  0.33037E-0008
  0.19293E+0005 -0.28965E+0004  0.63070E-0009 -0.29705E-0008  0.38738E-0008
  0.19375E+0005 -0.28968E+0004  0.15811E-0008 -0.25531E-0008  0.40810E-0008
  0.19457E+0005 -0.28972E+0004  0.16370E-0008 -0.20371E-0008  0.32618E-0008
  0.19500E+0005 -0.28973E+0004  0.13666E-0008 -0.17436E-0008  0.25279E-0008
  0.19250E+0005 -0.28865E+0004 -0.61245E-0009 -0.30749E-0008  0.29260E-0008
  0.19293E+0005 -0.28867E+0004  0.32901E-0009 -0.29364E-0008  0.36167E-0008
  0.19375E+0005 -0.28871E+0004  0.14739E-0008 -0.25516E-0008  0.40709E-0008
  0.19457E+0005 -0.28874E+0004  0.17075E-0008 -0.20673E-0008  0.34672E-0008
  0.19500E+0005 -0.28876E+0004  0.15082E-0008 -0.17888E-0008  0.28159E-0008
  0.19500E+0005 -0.29438E+0004  0.43437E-0009 -0.14796E-0008  0.93408E-0009
  0.19543E+0005 -0.29440E+0004 -0.11928E-0009 -0.11113E-0008 -0.82151E-0010
  0.19625E+0005 -0.29442E+0004 -0.10028E-0008 -0.42857E-0009 -0.16654E-0008
  0.19707E+0005 -0.29445E+0004 -0.13548E-0008  0.22039E-0009 -0.24691E-0008
  0.19750E+0005 -0.29447E+0004 -0.12672E-0008  0.51359E-0009 -0.25175E-0008
  0.19500E+0005 -0.29341E+0004  0.66005E-0009 -0.15414E-0008  0.12914E-0008
  0.19543E+0005 -0.29343E+0004  0.12183E-0009 -0.11882E-0008  0.29491E-0009
  0.19625E+0005 -0.29346E+0004 -0.80027E-0009 -0.52737E-0009 -0.13358E-0008
  0.19707E+0005 -0.29349E+0004 -0.12604E-0008  0.10929E-0009 -0.22747E-0008
  0.19750E+0005 -0.29351E+0004 -0.12412E-0008  0.40510E-0009 -0.24116E-0008
  0.19500E+0005 -0.29157E+0004  0.10449E-0008 -0.16488E-0008  0.19357E-0008
  0.19543E+0005 -0.29160E+0004  0.55664E-0009 -0.13227E-0008  0.99739E-0009
  0.19625E+0005 -0.29164E+0004 -0.40037E-0009 -0.70145E-0009 -0.68402E-0009
  0.19707E+0005 -0.29168E+0004 -0.10366E-0008 -0.85459E-0010 -0.18505E-0008
  0.19750E+0005 -0.29170E+0004 -0.11387E-0008  0.21901E-0009 -0.21504E-0008
  0.19500E+0005 -0.28973E+0004  0.13666E-0008 -0.17436E-0008  0.25279E-0008
  0.19543E+0005 -0.28976E+0004  0.95359E-0009 -0.14431E-0008  0.16735E-0008
  0.19625E+0005 -0.28981E+0004  0.10536E-0010 -0.85864E-0009 -0.87904E-0011
  0.19707E+0005 -0.28986E+0004 -0.76288E-0009 -0.26009E-0009 -0.13643E-0008
  0.19750E+0005 -0.28989E+0004 -0.97543E-0009  0.53460E-0010 -0.18178E-0008
  0.19500E+0005 -0.28876E+0004  0.15082E-0008 -0.17888E-0008  0.28159E-0008
  0.19543E+0005 -0.28879E+0004  0.11444E-0008 -0.15012E-0008  0.20155E-0008
  0.19625E+0005 -0.28885E+0004  0.22763E-0009 -0.93504E-0009  0.35196E-0009
  0.19707E+0005 -0.28890E+0004 -0.60217E-0009 -0.34450E-0009 -0.10873E-0008
  0.19750E+0005 -0.28893E+0004 -0.86798E-0009 -0.26646E-0010 -0.16170E-0008
  0.19750E+0005 -0.29447E+0004 -0.12672E-0008  0.51359E-0009 -0.25175E-0008
  0.19793E+0005 -0.29449E+0004 -0.92539E-0009  0.86592E-0009 -0.22944E-0008
  0.19875E+0005 -0.29454E+0004  0.98692E-0010  0.13658E-0008 -0.14041E-0008
  0.19957E+0005 -0.29458E+0004  0.15361E-0008  0.17526E-0008  0.10664E-0009
  0.20000E+0005 -0.29461E+0004  0.29620E-0008  0.23430E-0008  0.19504E-0008
  0.19750E+0005 -0.29351E+0004 -0.12412E-0008  0.40510E-0009 -0.24116E-0008
  0.19793E+0005 -0.29354E+0004 -0.98239E-0009  0.75324E-0009 -0.22955E-0008
  0.19875E+0005 -0.29359E+0004 -0.69823E-0010  0.12707E-0008 -0.15531E-0008
  0.19957E+0005 -0.29365E+0004  0.13889E-0008  0.17315E-0008 -0.30165E-0010
  0.20000E+0005 -0.29367E+0004  0.28625E-0008  0.23476E-0008  0.18601E-0008
  0.19750E+0005 -0.29170E+0004 -0.11387E-0008  0.21901E-0009 -0.21504E-0008
  0.19793E+0005 -0.29174E+0004 -0.10297E-0008  0.55838E-0009 -0.22246E-0008
  0.19875E+0005 -0.29180E+0004 -0.32252E-0009  0.11222E-0008 -0.17592E-0008
  0.19957E+0005 -0.29187E+0004  0.11331E-0008  0.17158E-0008 -0.28004E-0009
  0.20000E+0005 -0.29191E+0004  0.26139E-0008  0.23457E-0008  0.15794E-0008
  0.19750E+0005 -0.28989E+0004 -0.97543E-0009  0.53460E-0010 -0.18178E-0008
  0.19793E+0005 -0.28993E+0004 -0.10023E-0008  0.38887E-0009 -0.20663E-0008
  0.19875E+0005 -0.29002E+0004 -0.50114E-0009  0.10070E-0008 -0.18854E-0008
  0.19957E+0005 -0.29010E+0004  0.89566E-0009  0.17185E-0008 -0.53218E-0009
  0.20000E+0005 -0.29014E+0004  0.23193E-0008  0.23421E-0008  0.12049E-0008
  0.19750E+0005 -0.28893E+0004 -0.86798E-0009 -0.26646E-0010 -0.16170E-0008
  0.19793E+0005 -0.28898E+0004 -0.96088E-0009  0.30915E-0009 -0.19521E-0008
  0.19875E+0005 -0.28907E+0004 -0.56989E-0009  0.95688E-0009 -0.19262E-0008
  0.19957E+0005 -0.28916E+0004  0.77542E-0009  0.17238E-0008 -0.66832E-0009
  0.20000E+0005 -0.28921E+0004  0.21570E-0008  0.23444E-0008  0.98646E-0009
  0.00000E+0000 -0.28729E+0004 -0.14901E-0009 -0.19634E-0008  0.20640E-0008
  0.43168E+0002 -0.28725E+0004  0.48618E-0009 -0.11394E-0008  0.20970E-0008
  0.12500E+0003 -0.28718E+0004  0.10267E-0008 -0.26816E-0009  0.18127E-0008
  0.20683E+0003 -0.28712E+0004  0.12101E-0008  0.19721E-0009  0.15722E-0008
  0.25000E+0003 -0.28708E+0004  0.11775E-0008  0.37222E-0009  0.13680E-0008
  0.00000E+0000 -0.28619E+0004 -0.52839E-0011 -0.19299E-0008  0.22642E-0008
  0.43168E+0002 -0.28615E+0004  0.57065E-0009 -0.11384E-0008  0.22383E-0008
  0.12500E+0003 -0.28608E+0004  0.10205E-0008 -0.25504E-0009  0.18101E-0008
  0.20683E+0003 -0.28600E+0004  0.11200E-0008  0.22528E-0009  0.14265E-0008
  0.25000E+0003 -0.28596E+0004  0.10593E-0008  0.40379E-0009  0.11777E-0008
  0.00000E+0000 -0.28411E+0004  0.25464E-0009 -0.18548E-0008  0.26138E-0008
  0.43168E+0002 -0.28406E+0004  0.72515E-0009 -0.11151E-0008  0.24814E-0008
  0.12500E+0003 -0.28398E+0004  0.10041E-0008 -0.22086E-0009  0.17959E-0008
  0.20683E+0003 -0.28389E+0004  0.94513E-0009  0.28162E-0009  0.11467E-0008
  0.25000E+0003 -0.28385E+0004  0.82991E-0009  0.46583E-0009  0.80858E-0009
  0.00000E+0000 -0.28203E+0004  0.49773E-0009 -0.17639E-0008  0.29235E-0008
  0.43168E+0002 -0.28198E+0004  0.86859E-0009 -0.10662E-0008  0.26879E-0008
  0.12500E+0003 -0.28188E+0004  0.98013E-0009 -0.17348E-0009  0.17649E-0008
  0.20683E+0003 -0.28179E+0004  0.76810E-0009  0.34347E-0009  0.86457E-0009
  0.25000E+0003 -0.28174E+0004  0.59866E-0009  0.53172E-0009  0.43490E-0009
  0.00000E+0000 -0.28093E+0004  0.61898E-0009 -0.17095E-0008  0.30706E-0008
  0.43168E+0002 -0.28088E+0004  0.93870E-0009 -0.10309E-0008  0.27809E-0008
  0.12500E+0003 -0.28077E+0004  0.96390E-0009 -0.14287E-0009  0.17401E-0008
  0.20683E+0003 -0.28067E+0004  0.67478E-0009  0.37873E-0009  0.71518E-0009
  0.25000E+0003 -0.28062E+0004  0.47775E-0009  0.56834E-0009  0.23810E-0009
  0.25000E+0003 -0.28708E+0004  0.11775E-0008  0.37222E-0009  0.13680E-0008
  0.29317E+0003 -0.28705E+0004  0.10765E-0008  0.52004E-0009  0.11069E-0008
  0.37500E+0003 -0.28699E+0004  0.76330E-0009  0.75200E-0009  0.49516E-0009
  0.45683E+0003 -0.28693E+0004  0.40907E-0009  0.94101E-0009 -0.16979E-0009
  0.50000E+0003 -0.28690E+0004  0.25950E-0009  0.10279E-0008 -0.48551E-0009
  0.25000E+0003 -0.28596E+0004  0.10593E-0008  0.40379E-0009  0.11777E-0008
  0.29317E+0003 -0.28593E+0004  0.93694E-0009  0.55304E-0009  0.88195E-0009
  0.37500E+0003 -0.28587E+0004  0.60803E-0009  0.78323E-0009  0.24013E-0009
  0.45683E+0003 -0.28580E+0004  0.27342E-0009  0.96678E-0009 -0.40780E-0009
  0.50000E+0003 -0.28577E+0004  0.14801E-0009  0.10498E-0008 -0.69677E-0009
  0.25000E+0003 -0.28385E+0004  0.82991E-0009  0.46583E-0009  0.80858E-0009
  0.29317E+0003 -0.28381E+0004  0.66956E-0009  0.61718E-0009  0.44870E-0009
  0.37500E+0003 -0.28374E+0004  0.31866E-0009  0.84344E-0009 -0.24372E-0009
  0.45683E+0003 -0.28366E+0004  0.31092E-0010  0.10163E-0008 -0.84980E-0009
  0.50000E+0003 -0.28362E+0004 -0.43633E-0010  0.10919E-0008 -0.10829E-0008
  0.25000E+0003 -0.28174E+0004  0.59866E-0009  0.53172E-0009  0.43490E-0009
  0.29317E+0003 -0.28169E+0004  0.40391E-0009  0.68409E-0009  0.13574E-0010
  0.37500E+0003 -0.28161E+0004  0.41294E-0010  0.90531E-0009 -0.72044E-0009
  0.45683E+0003 -0.28152E+0004 -0.18758E-0009  0.10670E-0008 -0.12732E-0008
  0.50000E+0003 -0.28148E+0004 -0.20637E-0009  0.11348E-0008 -0.14449E-0008
  0.25000E+0003 -0.28062E+0004  0.47775E-0009  0.56834E-0009  0.23810E-0009
  0.29317E+0003 -0.28057E+0004  0.26652E-0009  0.72072E-0009 -0.21414E-0009
  0.37500E+0003 -0.28048E+0004 -0.98133E-0010  0.93874E-0009 -0.96618E-0009
  0.45683E+0003 -0.28040E+0004 -0.29187E-0009  0.10942E-0008 -0.14865E-0008
  0.50000E+0003 -0.28035E+0004 -0.27954E-0009  0.11578E-0008 -0.16241E-0008
  0.50000E+0003 -0.28690E+0004  0.25950E-0009  0.10279E-0008 -0.48551E-0009
  0.54317E+0003 -0.28688E+0004  0.16505E-0009  0.11079E-0008 -0.74328E-0009
  0.62500E+0003 -0.28685E+0004  0.19495E-0009  0.12398E-0008 -0.99919E-0009
  0.70683E+0003 -0.28682E+0004  0.55256E-0009  0.13439E-0008 -0.86498E-0009
  0.75000E+0003 -0.28680E+0004  0.87264E-0009  0.13833E-0008 -0.62229E-0009
  0.50000E+0003 -0.28577E+0004  0.14801E-0009  0.10498E-0008 -0.69677E-0009
  0.54317E+0003 -0.28575E+0004  0.86322E-0010  0.11253E-0008 -0.91648E-0009
  0.62500E+0003 -0.28571E+0004  0.19587E-0009  0.12479E-0008 -0.10758E-0008
  0.70683E+0003 -0.28568E+0004  0.64234E-0009  0.13418E-0008 -0.82841E-0009
  0.75000E+0003 -0.28566E+0004  0.10062E-0008  0.13758E-0008 -0.52711E-0009
  0.50000E+0003 -0.28362E+0004 -0.43633E-0010  0.10919E-0008 -0.10829E-0008
  0.54317E+0003 -0.28360E+0004 -0.39424E-0010  0.11590E-0008 -0.12263E-0008
  0.62500E+0003 -0.28356E+0004  0.22390E-0009  0.12635E-0008 -0.11990E-0008
  0.70683E+0003 -0.28352E+0004  0.83384E-0009  0.13382E-0008 -0.74159E-0009
  0.75000E+0003 -0.28350E+0004  0.12746E-0008  0.13621E-0008 -0.33518E-0009
  0.50000E+0003 -0.28148E+0004 -0.20637E-0009  0.11348E-0008 -0.14449E-0008
  0.54317E+0003 -0.28146E+0004 -0.13268E-0009  0.11933E-0008 -0.15079E-0008
  0.62500E+0003 -0.28141E+0004  0.28496E-0009  0.12796E-0008 -0.12925E-0008
  0.70683E+0003 -0.28136E+0004  0.10488E-0008  0.13350E-0008 -0.63411E-0009
  0.75000E+0003 -0.28134E+0004  0.15572E-0008  0.13489E-0008 -0.13186E-0009
  0.50000E+0003 -0.28035E+0004 -0.27954E-0009  0.11578E-0008 -0.16241E-0008
  0.54317E+0003 -0.28032E+0004 -0.16831E-0009  0.12117E-0008 -0.16436E-0008
  0.62500E+0003 -0.28028E+0004  0.32973E-0009  0.12884E-0008 -0.13297E-0008
  0.70683E+0003 -0.28023E+0004  0.11697E-0008  0.13335E-0008 -0.57012E-0009
  0.75000E+0003 -0.28020E+0004  0.17096E-0008  0.13421E-0008 -0.21601E-0010
  0.75000E+0003 -0.28680E+0004  0.87264E-0009  0.13833E-0008 -0.62229E-0009
  0.79317E+0003 -0.28679E+0004  0.12678E-0008  0.14103E-0008 -0.26982E-0009
  0.87500E+0003 -0.28677E+0004  0.21491E-0008  0.14156E-0008  0.64444E-0009
  0.95683E+0003 -0.28675E+0004  0.30406E-0008  0.13495E-0008  0.17310E-0008
  0.10000E+0004 -0.28674E+0004  0.34416E-0008  0.12829E-0008  0.22991E-0008
  0.75000E+0003 -0.28566E+0004  0.10062E-0008  0.13758E-0008 -0.52711E-0009
  0.79317E+0003 -0.28565E+0004  0.14388E-0008  0.13978E-0008 -0.12178E-0009
  0.87500E+0003 -0.28563E+0004  0.23636E-0008  0.13947E-0008  0.86433E-0009
  0.95683E+0003 -0.28561E+0004  0.32509E-0008  0.13231E-0008  0.19694E-0008
  0.10000E+0004 -0.28560E+0004  0.36283E-0008  0.12553E-0008  0.25220E-0008
  0.75000E+0003 -0.28350E+0004  0.12746E-0008  0.13621E-0008 -0.33518E-0009
  0.79317E+0003 -0.28349E+0004  0.17699E-0008  0.13744E-0008  0.16207E-0009
  0.87500E+0003 -0.28347E+0004  0.27572E-0008  0.13556E-0008  0.12636E-0008
  0.95683E+0003 -0.28344E+0004  0.36142E-0008  0.12737E-0008  0.23799E-0008
  0.10000E+0004 -0.28343E+0004  0.39356E-0008  0.12033E-0008  0.28906E-0008
  0.75000E+0003 -0.28134E+0004  0.15572E-0008  0.13489E-0008 -0.13186E-0009
  0.79317E+0003 -0.28133E+0004  0.21035E-0008  0.13517E-0008  0.44530E-0009
  0.87500E+0003 -0.28130E+0004  0.31262E-0008  0.13173E-0008  0.16341E-0008
  0.95683E+0003 -0.28127E+0004  0.39244E-0008  0.12250E-0008  0.27311E-0008
  0.10000E+0004 -0.28126E+0004  0.41765E-0008  0.11519E-0008  0.31854E-0008
  0.75000E+0003 -0.28020E+0004  0.17096E-0008  0.13421E-0008 -0.21601E-0010
  0.79317E+0003 -0.28019E+0004  0.22776E-0008  0.13399E-0008  0.59250E-0009
  0.87500E+0003 -0.28016E+0004  0.33079E-0008  0.12974E-0008  0.18157E-0008
  0.95683E+0003 -0.28013E+0004  0.40643E-0008  0.11996E-0008  0.28908E-0008
  0.10000E+0004 -0.28012E+0004  0.42751E-0008  0.11251E-0008  0.33099E-0008
  0.10000E+0004 -0.28674E+0004  0.34416E-0008  0.12829E-0008  0.22991E-0008
  0.10432E+0004 -0.28673E+0004  0.37554E-0008  0.11940E-0008  0.28210E-0008
  0.11250E+0004 -0.28671E+0004  0.40211E-0008  0.97432E-0009  0.35651E-0008
  0.12068E+0004 -0.28668E+0004  0.37706E-0008  0.70960E-0009  0.38520E-0008
  0.12500E+0004 -0.28667E+0004  0.34231E-0008  0.56667E-0009  0.37848E-0008
  0.10000E+0004 -0.28560E+0004  0.36283E-0008  0.12553E-0008  0.25220E-0008
  0.10432E+0004 -0.28559E+0004  0.39042E-0008  0.11661E-0008  0.30105E-0008
  0.11250E+0004 -0.28556E+0004  0.40645E-0008  0.94951E-0009  0.36476E-0008
  0.12068E+0004 -0.28553E+0004  0.36801E-0008  0.69186E-0009  0.37854E-0008
  0.12500E+0004 -0.28552E+0004  0.32579E-0008  0.55397E-0009  0.36309E-0008
  0.10000E+0004 -0.28343E+0004  0.39356E-0008  0.12033E-0008  0.28906E-0008
  0.10432E+0004 -0.28341E+0004  0.41299E-0008  0.11136E-0008  0.33053E-0008
  0.11250E+0004 -0.28338E+0004  0.40780E-0008  0.90239E-0009  0.37247E-0008
  0.12068E+0004 -0.28335E+0004  0.34377E-0008  0.65747E-0009  0.35755E-0008
  0.12500E+0004 -0.28333E+0004  0.28779E-0008  0.52867E-0009  0.32580E-0008
  0.10000E+0004 -0.28126E+0004  0.41765E-0008  0.11519E-0008  0.31854E-0008
  0.10432E+0004 -0.28124E+0004  0.42781E-0008  0.10615E-0008  0.35134E-0008
  0.11250E+0004 -0.28121E+0004  0.40020E-0008  0.85518E-0009  0.37000E-0008
  0.12068E+0004 -0.28117E+0004  0.31084E-0008  0.62218E-0009  0.32628E-0008
  0.12500E+0004 -0.28115E+0004  0.24181E-0008  0.50192E-0009  0.27876E-0008
  0.10000E+0004 -0.28012E+0004  0.42751E-0008  0.11251E-0008  0.33099E-0008
  0.10432E+0004 -0.28010E+0004  0.43240E-0008  0.10343E-0008  0.35879E-0008
  0.11250E+0004 -0.28006E+0004  0.39267E-0008  0.83028E-0009  0.36472E-0008
  0.12068E+0004 -0.28002E+0004  0.29022E-0008  0.60323E-0009  0.30595E-0008
  0.12500E+0004 -0.28000E+0004  0.21469E-0008  0.48725E-0009  0.25042E-0008
  0.12500E+0004 -0.28667E+0004  0.34231E-0008  0.56667E-0009  0.37848E-0008
  0.12932E+0004 -0.28665E+0004  0.29369E-0008  0.42870E-0009  0.35636E-0008
  0.13750E+0004 -0.28662E+0004  0.17024E-0008  0.21511E-0009  0.27430E-0008
  0.14568E+0004 -0.28658E+0004  0.20342E-0009  0.10338E-0009  0.14903E-0008
  0.15000E+0004 -0.28657E+0004 -0.62828E-0009  0.10015E-0009  0.70457E-0009
  0.12500E+0004 -0.28552E+0004  0.32579E-0008  0.55397E-0009  0.36309E-0008
  0.12932E+0004 -0.28550E+0004  0.26988E-0008  0.42161E-0009  0.33215E-0008
  0.13750E+0004 -0.28546E+0004  0.13418E-0008  0.21929E-0009  0.23451E-0008
  0.14568E+0004 -0.28543E+0004 -0.24553E-0009  0.11791E-0009  0.96973E-0009
  0.15000E+0004 -0.28541E+0004 -0.11068E-0008  0.11897E-0009  0.13781E-0009
  0.12500E+0004 -0.28333E+0004  0.28779E-0008  0.52867E-0009  0.32580E-0008
  0.12932E+0004 -0.28331E+0004  0.21871E-0008  0.40650E-0009  0.27866E-0008
  0.13750E+0004 -0.28327E+0004  0.61781E-0009  0.22455E-0009  0.15324E-0008
  0.14568E+0004 -0.28323E+0004 -0.11109E-0008  0.14176E-0009 -0.51648E-0010
  0.15000E+0004 -0.28321E+0004 -0.20134E-0008  0.15046E-0009 -0.95731E-0009
  0.12500E+0004 -0.28115E+0004  0.24181E-0008  0.50192E-0009  0.27876E-0008
  0.12932E+0004 -0.28113E+0004  0.16066E-0008  0.38932E-0009  0.21635E-0008
  0.13750E+0004 -0.28108E+0004 -0.14605E-0009  0.22646E-0009  0.65727E-0009
  0.14568E+0004 -0.28103E+0004 -0.19806E-0008  0.16098E-0009 -0.11027E-0008
  0.15000E+0004 -0.28101E+0004 -0.29049E-0008  0.17669E-0009 -0.20640E-0008
  0.12500E+0004 -0.28000E+0004  0.21469E-0008  0.48725E-0009  0.25042E-0008
  0.12932E+0004 -0.27998E+0004  0.12769E-0008  0.37947E-0009  0.18039E-0008
  0.13750E+0004 -0.27993E+0004 -0.55971E-0009  0.22618E-0009  0.17629E-0009
  0.14568E+0004 -0.27988E+0004 -0.24354E-0008  0.16934E-0009 -0.16629E-0008
  0.15000E+0004 -0.27985E+0004 -0.33634E-0008  0.18851E-0009 -0.26463E-0008
  0.15000E+0004 -0.28657E+0004 -0.62828E-0009  0.10015E-0009  0.70457E-0009
  0.15432E+0004 -0.28655E+0004 -0.14531E-0008  0.14030E-0009 -0.13686E-0009
  0.16250E+0004 -0.28651E+0004 -0.29098E-0008  0.33813E-0009 -0.17955E-0008
  0.17068E+0004 -0.28647E+0004 -0.41249E-0008  0.68203E-0009 -0.34119E-0008
  0.17500E+0004 -0.28645E+0004 -0.46445E-0008  0.90726E-0009 -0.42044E-0008
  0.15000E+0004 -0.28541E+0004 -0.11068E-0008  0.11897E-0009  0.13781E-0009
  0.15432E+0004 -0.28538E+0004 -0.19491E-0008  0.16242E-0009 -0.73588E-0009
  0.16250E+0004 -0.28534E+0004 -0.34069E-0008  0.36247E-0009 -0.24160E-0008
  0.17068E+0004 -0.28530E+0004 -0.45877E-0008  0.70287E-0009 -0.40063E-0008
  0.17500E+0004 -0.28528E+0004 -0.50784E-0008  0.92383E-0009 -0.47687E-0008
  0.15000E+0004 -0.28321E+0004 -0.20134E-0008  0.15046E-0009 -0.95731E-0009
  0.15432E+0004 -0.28318E+0004 -0.28739E-0008  0.19973E-0009 -0.18783E-0008
  0.16250E+0004 -0.28314E+0004 -0.43076E-0008  0.40337E-0009 -0.35748E-0008
  0.17068E+0004 -0.28309E+0004 -0.54017E-0008  0.73691E-0009 -0.50960E-0008
  0.17500E+0004 -0.28306E+0004 -0.58288E-0008  0.94983E-0009 -0.57935E-0008
  0.15000E+0004 -0.28101E+0004 -0.29049E-0008  0.17669E-0009 -0.20640E-0008
  0.15432E+0004 -0.28098E+0004 -0.37645E-0008  0.23120E-0009 -0.30146E-0008
  0.16250E+0004 -0.28093E+0004 -0.51415E-0008  0.43765E-0009 -0.46971E-0008
  0.17068E+0004 -0.28087E+0004 -0.61237E-0008  0.76406E-0009 -0.61257E-0008
  0.17500E+0004 -0.28085E+0004 -0.64770E-0008  0.96908E-0009 -0.67493E-0008
  0.15000E+0004 -0.27985E+0004 -0.33634E-0008  0.18851E-0009 -0.26463E-0008
  0.15432E+0004 -0.27982E+0004 -0.42152E-0008  0.24555E-0009 -0.36055E-0008
  0.16250E+0004 -0.27976E+0004 -0.55501E-0008  0.45318E-0009 -0.52691E-0008
  0.17068E+0004 -0.27971E+0004 -0.64639E-0008  0.77575E-0009 -0.66405E-0008
  0.17500E+0004 -0.27968E+0004 -0.67749E-0008  0.97667E-0009 -0.72220E-0008
  0.17500E+0004 -0.28645E+0004 -0.46445E-0008  0.90726E-0009 -0.42044E-0008
  0.17932E+0004 -0.28643E+0004 -0.50769E-0008  0.11536E-0008 -0.49399E-0008
  0.18750E+0004 -0.28638E+0004 -0.56685E-0008  0.16279E-0008 -0.61326E-0008
  0.19568E+0004 -0.28634E+0004 -0.60133E-0008  0.20410E-0008 -0.70312E-0008
  0.20000E+0004 -0.28632E+0004 -0.61273E-0008  0.22017E-0008 -0.73827E-0008
  0.17500E+0004 -0.28528E+0004 -0.50784E-0008  0.92383E-0009 -0.47687E-0008
  0.17932E+0004 -0.28526E+0004 -0.54767E-0008  0.11644E-0008 -0.54653E-0008
  0.18750E+0004 -0.28521E+0004 -0.59951E-0008  0.16244E-0008 -0.65659E-0008
  0.19568E+0004 -0.28516E+0004 -0.62649E-0008  0.20208E-0008 -0.73604E-0008
  0.20000E+0004 -0.28513E+0004 -0.63416E-0008  0.21728E-0008 -0.76566E-0008
  0.17500E+0004 -0.28306E+0004 -0.58288E-0008  0.94983E-0009 -0.57935E-0008
  0.17932E+0004 -0.28303E+0004 -0.61554E-0008  0.11797E-0008 -0.64101E-0008
  0.18750E+0004 -0.28298E+0004 -0.65266E-0008  0.16136E-0008 -0.73297E-0008
  0.19568E+0004 -0.28292E+0004 -0.66510E-0008  0.19797E-0008 -0.79258E-0008
  0.20000E+0004 -0.28289E+0004 -0.66573E-0008  0.21161E-0008 -0.81187E-0008
  0.17500E+0004 -0.28085E+0004 -0.64770E-0008  0.96908E-0009 -0.67493E-0008
  0.17932E+0004 -0.28081E+0004 -0.67240E-0008  0.11886E-0008 -0.72794E-0008
  0.18750E+0004 -0.28075E+0004 -0.69395E-0008  0.15975E-0008 -0.80119E-0008
  0.19568E+0004 -0.28069E+0004 -0.69166E-0008  0.19352E-0008 -0.84105E-0008
  0.20000E+0004 -0.28066E+0004 -0.68536E-0008  0.20572E-0008 -0.85026E-0008
  0.17500E+0004 -0.27968E+0004 -0.67749E-0008  0.97667E-0009 -0.72220E-0008
  0.17932E+0004 -0.27964E+0004 -0.69775E-0008  0.11908E-0008 -0.77044E-0008
  0.18750E+0004 -0.27957E+0004 -0.71084E-0008  0.15870E-0008 -0.83367E-0008
  0.19568E+0004 -0.27951E+0004 -0.70080E-0008  0.19105E-0008 -0.86321E-0008
  0.20000E+0004 -0.27947E+0004 -0.69093E-0008  0.20253E-0008 -0.86724E-0008
  0.20000E+0004 -0.28632E+0004 -0.61273E-0008  0.22017E-0008 -0.73827E-0008
  0.20432E+0004 -0.28629E+0004 -0.62155E-0008  0.23082E-0008 -0.76537E-0008
  0.21250E+0004 -0.28623E+0004 -0.63703E-0008  0.23247E-0008 -0.79641E-0008
  0.22068E+0004 -0.28618E+0004 -0.65989E-0008  0.20670E-0008 -0.80585E-0008
  0.22500E+0004 -0.28615E+0004 -0.67795E-0008  0.18196E-0008 -0.80476E-0008
  0.20000E+0004 -0.28513E+0004 -0.63416E-0008  0.21728E-0008 -0.76566E-0008
  0.20432E+0004 -0.28510E+0004 -0.63959E-0008  0.22710E-0008 -0.78748E-0008
  0.21250E+0004 -0.28504E+0004 -0.64984E-0008  0.22755E-0008 -0.80980E-0008
  0.22068E+0004 -0.28498E+0004 -0.66949E-0008  0.20123E-0008 -0.81308E-0008
  0.22500E+0004 -0.28495E+0004 -0.68674E-0008  0.17656E-0008 -0.81004E-0008
  0.20000E+0004 -0.28289E+0004 -0.66573E-0008  0.21161E-0008 -0.81187E-0008
  0.20432E+0004 -0.28286E+0004 -0.66480E-0008  0.21996E-0008 -0.82388E-0008
  0.21250E+0004 -0.28279E+0004 -0.66549E-0008  0.21832E-0008 -0.83020E-0008
  0.22068E+0004 -0.28272E+0004 -0.67941E-0008  0.19114E-0008 -0.82229E-0008
  0.22500E+0004 -0.28269E+0004 -0.69527E-0008  0.16666E-0008 -0.81566E-0008
  0.20000E+0004 -0.28066E+0004 -0.68536E-0008  0.20572E-0008 -0.85026E-0008
  0.20432E+0004 -0.28061E+0004 -0.67829E-0008  0.21272E-0008 -0.85280E-0008
  0.21250E+0004 -0.28054E+0004 -0.66992E-0008  0.20923E-0008 -0.84387E-0008
  0.22068E+0004 -0.28046E+0004 -0.67860E-0008  0.18142E-0008 -0.82537E-0008
  0.22500E+0004 -0.28042E+0004 -0.69322E-0008  0.15721E-0008 -0.81533E-0008
  0.20000E+0004 -0.27947E+0004 -0.69093E-0008  0.20253E-0008 -0.86724E-0008
  0.20432E+0004 -0.27943E+0004 -0.68071E-0008  0.20888E-0008 -0.86494E-0008
  0.21250E+0004 -0.27935E+0004 -0.66781E-0008  0.20450E-0008 -0.84829E-0008
  0.22068E+0004 -0.27927E+0004 -0.67391E-0008  0.17643E-0008 -0.82445E-0008
  0.22500E+0004 -0.27922E+0004 -0.68794E-0008  0.15241E-0008 -0.81267E-0008
  0.22500E+0004 -0.28615E+0004 -0.67795E-0008  0.18196E-0008 -0.80476E-0008
  0.22932E+0004 -0.28611E+0004 -0.70137E-0008  0.14976E-0008 -0.80078E-0008
  0.23750E+0004 -0.28604E+0004 -0.76138E-0008  0.72612E-0009 -0.79010E-0008
  0.24568E+0004 -0.28598E+0004 -0.84010E-0008 -0.18540E-0009 -0.78008E-0008
  0.25000E+0004 -0.28594E+0004 -0.88695E-0008 -0.68296E-0009 -0.77659E-0008
  0.22500E+0004 -0.28495E+0004 -0.68674E-0008  0.17656E-0008 -0.81004E-0008
  0.22932E+0004 -0.28491E+0004 -0.70996E-0008  0.14465E-0008 -0.80503E-0008
  0.23750E+0004 -0.28484E+0004 -0.77111E-0008  0.68721E-0009 -0.79486E-0008
  0.24568E+0004 -0.28476E+0004 -0.85249E-0008 -0.20501E-0009 -0.78802E-0008
  0.25000E+0004 -0.28473E+0004 -0.90106E-0008 -0.69046E-0009 -0.78688E-0008
  0.22500E+0004 -0.28269E+0004 -0.69527E-0008  0.16666E-0008 -0.81566E-0008
  0.22932E+0004 -0.28264E+0004 -0.71816E-0008  0.13535E-0008 -0.80872E-0008
  0.23750E+0004 -0.28255E+0004 -0.78129E-0008  0.61802E-0009 -0.79916E-0008
  0.24568E+0004 -0.28247E+0004 -0.86705E-0008 -0.23767E-0009 -0.79737E-0008
  0.25000E+0004 -0.28242E+0004 -0.91837E-0008 -0.70045E-0009 -0.79994E-0008
  0.22500E+0004 -0.28042E+0004 -0.69322E-0008  0.15721E-0008 -0.81533E-0008
  0.22932E+0004 -0.28037E+0004 -0.71582E-0008  0.12659E-0008 -0.80643E-0008
  0.23750E+0004 -0.28027E+0004 -0.78057E-0008  0.55479E-0009 -0.79695E-0008
  0.24568E+0004 -0.28017E+0004 -0.86976E-0008 -0.26449E-0009 -0.79887E-0008
  0.25000E+0004 -0.28012E+0004 -0.92311E-0008 -0.70497E-0009 -0.80417E-0008
  0.22500E+0004 -0.27922E+0004 -0.68794E-0008  0.15241E-0008 -0.81267E-0008
  0.22932E+0004 -0.27917E+0004 -0.71037E-0008  0.12217E-0008 -0.80273E-0008
  0.23750E+0004 -0.27907E+0004 -0.77581E-0008  0.52381E-0009 -0.79305E-0008
  0.24568E+0004 -0.27896E+0004 -0.86639E-0008 -0.27632E-0009 -0.79638E-0008
  0.25000E+0004 -0.27891E+0004 -0.92049E-0008 -0.70519E-0009 -0.80272E-0008
  0.25000E+0004 -0.28594E+0004 -0.88695E-0008 -0.68296E-0009 -0.77659E-0008
  0.25432E+0004 -0.28590E+0004 -0.93571E-0008 -0.11724E-0008 -0.77458E-0008
  0.26250E+0004 -0.28581E+0004 -0.10262E-0007 -0.20091E-0008 -0.77420E-0008
  0.27068E+0004 -0.28573E+0004 -0.11024E-0007 -0.26467E-0008 -0.77510E-0008
  0.27500E+0004 -0.28569E+0004 -0.11322E-0007 -0.28773E-0008 -0.77419E-0008
  0.25000E+0004 -0.28473E+0004 -0.90106E-0008 -0.69046E-0009 -0.78688E-0008
  0.25432E+0004 -0.28468E+0004 -0.95159E-0008 -0.11670E-0008 -0.78742E-0008
  0.26250E+0004 -0.28459E+0004 -0.10450E-0007 -0.19796E-0008 -0.79158E-0008
  0.27068E+0004 -0.28450E+0004 -0.11231E-0007 -0.25964E-0008 -0.79549E-0008
  0.27500E+0004 -0.28445E+0004 -0.11532E-0007 -0.28187E-0008 -0.79516E-0008
  0.25000E+0004 -0.28242E+0004 -0.91837E-0008 -0.70045E-0009 -0.79994E-0008
  0.25432E+0004 -0.28237E+0004 -0.97160E-0008 -0.11529E-0008 -0.80441E-0008
  0.26250E+0004 -0.28227E+0004 -0.10692E-0007 -0.19208E-0008 -0.81524E-0008
  0.27068E+0004 -0.28216E+0004 -0.11491E-0007 -0.24992E-0008 -0.82279E-0008
  0.27500E+0004 -0.28211E+0004 -0.11789E-0007 -0.27061E-0008 -0.82258E-0008
  0.25000E+0004 -0.28012E+0004 -0.92311E-0008 -0.70497E-0009 -0.80417E-0008
  0.25432E+0004 -0.28006E+0004 -0.97813E-0008 -0.11339E-0008 -0.81141E-0008
  0.26250E+0004 -0.27994E+0004 -0.10780E-0007 -0.18583E-0008 -0.82640E-0008
  0.27068E+0004 -0.27983E+0004 -0.11577E-0007 -0.23996E-0008 -0.83510E-0008
  0.27500E+0004 -0.27977E+0004 -0.11862E-0007 -0.25917E-0008 -0.83383E-0008
  0.25000E+0004 -0.27891E+0004 -0.92049E-0008 -0.70519E-0009 -0.80272E-0008
  0.25432E+0004 -0.27884E+0004 -0.97610E-0008 -0.11219E-0008 -0.81097E-0008
  0.26250E+0004 -0.27872E+0004 -0.10764E-0007 -0.18239E-0008 -0.82720E-0008
  0.27068E+0004 -0.27860E+0004 -0.11551E-0007 -0.23462E-0008 -0.83557E-0008
  0.27500E+0004 -0.27853E+0004 -0.11826E-0007 -0.25307E-0008 -0.83332E-0008
  0.27500E+0004 -0.28569E+0004 -0.11322E-0007 -0.28773E-0008 -0.77419E-0008
  0.27932E+0004 -0.28564E+0004 -0.11527E-0007 -0.30258E-0008 -0.77132E-0008
  0.28750E+0004 -0.28555E+0004 -0.11612E-0007 -0.30819E-0008 -0.75649E-0008
  0.29568E+0004 -0.28547E+0004 -0.11263E-0007 -0.28614E-0008 -0.72517E-0008
  0.30000E+0004 -0.28542E+0004 -0.10904E-0007 -0.26533E-0008 -0.70061E-0008
  0.27500E+0004 -0.28445E+0004 -0.11532E-0007 -0.28187E-0008 -0.79516E-0008
  0.27932E+0004 -0.28440E+0004 -0.11734E-0007 -0.29608E-0008 -0.79208E-0008
  0.28750E+0004 -0.28431E+0004 -0.11800E-0007 -0.30115E-0008 -0.77458E-0008
  0.29568E+0004 -0.28421E+0004 -0.11417E-0007 -0.27940E-0008 -0.73800E-0008
  0.30000E+0004 -0.28416E+0004 -0.11034E-0007 -0.25906E-0008 -0.70992E-0008
  0.27500E+0004 -0.28211E+0004 -0.11789E-0007 -0.27061E-0008 -0.82258E-0008
  0.27932E+0004 -0.28205E+0004 -0.11980E-0007 -0.28363E-0008 -0.81821E-0008
  0.28750E+0004 -0.28194E+0004 -0.12000E-0007 -0.28771E-0008 -0.79448E-0008
  0.29568E+0004 -0.28184E+0004 -0.11547E-0007 -0.26652E-0008 -0.74760E-0008
  0.30000E+0004 -0.28178E+0004 -0.11122E-0007 -0.24704E-0008 -0.71304E-0008
  0.27500E+0004 -0.27977E+0004 -0.11862E-0007 -0.25917E-0008 -0.83383E-0008
  0.27932E+0004 -0.27970E+0004 -0.12032E-0007 -0.27105E-0008 -0.82716E-0008
  0.28750E+0004 -0.27958E+0004 -0.11995E-0007 -0.27419E-0008 -0.79599E-0008
  0.29568E+0004 -0.27946E+0004 -0.11469E-0007 -0.25353E-0008 -0.73870E-0008
  0.30000E+0004 -0.27939E+0004 -0.11004E-0007 -0.23487E-0008 -0.69807E-0008
  0.27500E+0004 -0.27853E+0004 -0.11826E-0007 -0.25307E-0008 -0.83332E-0008
  0.27932E+0004 -0.27846E+0004 -0.11982E-0007 -0.26436E-0008 -0.82511E-0008
  0.28750E+0004 -0.27833E+0004 -0.11910E-0007 -0.26702E-0008 -0.78967E-0008
  0.29568E+0004 -0.27820E+0004 -0.11346E-0007 -0.24664E-0008 -0.72695E-0008
  0.30000E+0004 -0.27813E+0004 -0.10861E-0007 -0.22840E-0008 -0.68334E-0008
  0.30000E+0004 -0.28542E+0004 -0.10904E-0007 -0.26533E-0008 -0.70061E-0008
  0.30432E+0004 -0.28539E+0004 -0.10429E-0007 -0.23941E-0008 -0.67012E-0008
  0.31250E+0004 -0.28532E+0004 -0.92551E-0008 -0.18134E-0008 -0.59626E-0008
  0.32068E+0004 -0.28525E+0004 -0.78011E-0008 -0.11861E-0008 -0.50296E-0008
  0.32500E+0004 -0.28521E+0004 -0.69578E-0008 -0.86431E-0009 -0.44718E-0008
  0.30000E+0004 -0.28416E+0004 -0.11034E-0007 -0.25906E-0008 -0.70992E-0008
  0.30432E+0004 -0.28412E+0004 -0.10535E-0007 -0.23377E-0008 -0.67563E-0008
  0.31250E+0004 -0.28405E+0004 -0.93141E-0008 -0.17722E-0008 -0.59444E-0008
  0.32068E+0004 -0.28397E+0004 -0.78157E-0008 -0.11612E-0008 -0.49457E-0008
  0.32500E+0004 -0.28393E+0004 -0.69518E-0008 -0.84750E-0009 -0.43599E-0008
  0.30000E+0004 -0.28178E+0004 -0.11122E-0007 -0.24704E-0008 -0.71304E-0008
  0.30432E+0004 -0.28173E+0004 -0.10580E-0007 -0.22292E-0008 -0.67201E-0008
  0.31250E+0004 -0.28165E+0004 -0.92799E-0008 -0.16912E-0008 -0.57839E-0008
  0.32068E+0004 -0.28156E+0004 -0.77138E-0008 -0.11103E-0008 -0.46821E-0008
  0.32500E+0004 -0.28151E+0004 -0.68215E-0008 -0.81141E-0009 -0.40564E-0008
  0.30000E+0004 -0.27939E+0004 -0.11004E-0007 -0.23487E-0008 -0.69807E-0008
  0.30432E+0004 -0.27934E+0004 -0.10424E-0007 -0.21186E-0008 -0.65103E-0008
  0.31250E+0004 -0.27924E+0004 -0.90607E-0008 -0.16071E-0008 -0.54714E-0008
  0.32068E+0004 -0.27915E+0004 -0.74498E-0008 -0.10548E-0008 -0.42953E-0008
  0.32500E+0004 -0.27909E+0004 -0.65431E-0008 -0.77009E-0009 -0.36468E-0008
  0.30000E+0004 -0.27813E+0004 -0.10861E-0007 -0.22840E-0008 -0.68334E-0008
  0.30432E+0004 -0.27808E+0004 -0.10263E-0007 -0.20596E-0008 -0.63349E-0008
  0.31250E+0004 -0.27798E+0004 -0.88738E-0008 -0.15615E-0008 -0.52509E-0008
  0.32068E+0004 -0.27787E+0004 -0.72489E-0008 -0.10238E-0008 -0.40474E-0008
  0.32500E+0004 -0.27782E+0004 -0.63403E-0008 -0.74635E-0009 -0.33935E-0008
  0.32500E+0004 -0.28521E+0004 -0.69578E-0008 -0.86431E-0009 -0.44718E-0008
  0.32932E+0004 -0.28519E+0004 -0.60811E-0008 -0.56071E-0009 -0.38771E-0008
  0.33750E+0004 -0.28515E+0004 -0.43862E-0008 -0.59479E-0010 -0.26841E-0008
  0.34568E+0004 -0.28510E+0004 -0.27219E-0008  0.32482E-0009 -0.14558E-0008
  0.35000E+0004 -0.28508E+0004 -0.18826E-0008  0.47931E-0009 -0.81861E-0009
  0.32500E+0004 -0.28393E+0004 -0.69518E-0008 -0.84750E-0009 -0.43599E-0008
  0.32932E+0004 -0.28391E+0004 -0.60576E-0008 -0.55122E-0009 -0.37434E-0008
  0.33750E+0004 -0.28386E+0004 -0.43374E-0008 -0.60379E-0010 -0.25280E-0008
  0.34568E+0004 -0.28382E+0004 -0.26590E-0008  0.31872E-0009 -0.13031E-0008
  0.35000E+0004 -0.28379E+0004 -0.18171E-0008  0.47261E-0009 -0.67796E-0009
  0.32500E+0004 -0.28151E+0004 -0.68215E-0008 -0.81141E-0009 -0.40564E-0008
  0.32932E+0004 -0.28149E+0004 -0.59054E-0008 -0.52855E-0009 -0.34127E-0008
  0.33750E+0004 -0.28143E+0004 -0.41603E-0008 -0.56897E-0010 -0.21819E-0008
  0.34568E+0004 -0.28138E+0004 -0.24789E-0008  0.31238E-0009 -0.98946E-0009
  0.35000E+0004 -0.28135E+0004 -0.16444E-0008  0.46496E-0009 -0.40011E-0009
  0.32500E+0004 -0.27909E+0004 -0.65431E-0008 -0.77009E-0009 -0.36468E-0008
  0.32932E+0004 -0.27906E+0004 -0.56204E-0008 -0.50014E-0009 -0.29937E-0008
  0.33750E+0004 -0.27900E+0004 -0.38807E-0008 -0.47027E-0010 -0.17812E-0008
  0.34568E+0004 -0.27894E+0004 -0.22268E-0008  0.31245E-0009 -0.65333E-0009
  0.35000E+0004 -0.27891E+0004 -0.14156E-0008  0.46349E-0009 -0.11525E-0009
  0.32500E+0004 -0.27782E+0004 -0.63403E-0008 -0.74635E-0009 -0.33935E-0008
  0.32932E+0004 -0.27778E+0004 -0.54203E-0008 -0.48299E-0009 -0.27424E-0008
  0.33750E+0004 -0.27772E+0004 -0.36954E-0008 -0.39420E-0010 -0.15525E-0008
  0.34568E+0004 -0.27765E+0004 -0.20684E-0008  0.31491E-0009 -0.47050E-0009
  0.35000E+0004 -0.27762E+0004 -0.12756E-0008  0.46503E-0009  0.34881E-0010
  0.35000E+0004 -0.28508E+0004 -0.18826E-0008  0.47931E-0009 -0.81861E-0009
  0.35432E+0004 -0.28506E+0004 -0.10808E-0008  0.60300E-0009 -0.20005E-0009
  0.36250E+0004 -0.28502E+0004  0.30766E-0009  0.76642E-0009  0.88079E-0009
  0.37068E+0004 -0.28499E+0004  0.14919E-0008  0.86136E-0009  0.17925E-0008
  0.37500E+0004 -0.28497E+0004  0.20223E-0008  0.89337E-0009  0.21858E-0008
  0.35000E+0004 -0.28379E+0004 -0.18171E-0008  0.47261E-0009 -0.67796E-0009
  0.35432E+0004 -0.28377E+0004 -0.10164E-0008  0.59689E-0009 -0.78142E-0010
  0.36250E+0004 -0.28373E+0004  0.36058E-0009  0.76426E-0009  0.95086E-0009
  0.37068E+0004 -0.28369E+0004  0.15198E-0008  0.86510E-0009  0.17929E-0008
  0.37500E+0004 -0.28367E+0004  0.20314E-0008  0.90045E-0009  0.21438E-0008
  0.35000E+0004 -0.28135E+0004 -0.16444E-0008  0.46496E-0009 -0.40011E-0009
  0.35432E+0004 -0.28133E+0004 -0.85743E-0009  0.59006E-0009  0.15211E-0009
  0.36250E+0004 -0.28128E+0004  0.47585E-0009  0.76409E-0009  0.10624E-0008
  0.37068E+0004 -0.28123E+0004  0.15676E-0008  0.87509E-0009  0.17552E-0008
  0.37500E+0004 -0.28121E+0004  0.20339E-0008  0.91621E-0009  0.20182E-0008
  0.35000E+0004 -0.27891E+0004 -0.14156E-0008  0.46349E-0009 -0.11525E-0009
  0.35432E+0004 -0.27888E+0004 -0.65796E-0009  0.58902E-0009  0.37489E-0009
  0.36250E+0004 -0.27883E+0004  0.60384E-0009  0.76863E-0009  0.11425E-0008
  0.37068E+0004 -0.27878E+0004  0.16028E-0008  0.88842E-0009  0.16670E-0008
  0.37500E+0004 -0.27875E+0004  0.20120E-0008  0.93450E-0009  0.18340E-0008
  0.35000E+0004 -0.27762E+0004 -0.12756E-0008  0.46503E-0009  0.34881E-0010
  0.35432E+0004 -0.27759E+0004 -0.53955E-0009  0.59065E-0009  0.48710E-0009
  0.36250E+0004 -0.27754E+0004  0.67376E-0009  0.77276E-0009  0.11712E-0008
  0.37068E+0004 -0.27748E+0004  0.16143E-0008  0.89662E-0009  0.16005E-0008
  0.37500E+0004 -0.27745E+0004  0.19888E-0008  0.94502E-0009  0.17144E-0008
  0.37500E+0004 -0.28497E+0004  0.20223E-0008  0.89337E-0009  0.21858E-0008
  0.37932E+0004 -0.28494E+0004  0.24815E-0008  0.91692E-0009  0.25097E-0008
  0.38750E+0004 -0.28490E+0004  0.31404E-0008  0.94511E-0009  0.29128E-0008
  0.39568E+0004 -0.28485E+0004  0.34989E-0008  0.95225E-0009  0.30179E-0008
  0.40000E+0004 -0.28483E+0004  0.35602E-0008  0.94526E-0009  0.29492E-0008
  0.37500E+0004 -0.28367E+0004  0.20314E-0008  0.90045E-0009  0.21438E-0008
  0.37932E+0004 -0.28364E+0004  0.24680E-0008  0.92707E-0009  0.24222E-0008
  0.38750E+0004 -0.28359E+0004  0.30743E-0008  0.96002E-0009  0.27333E-0008
  0.39568E+0004 -0.28354E+0004  0.33702E-0008  0.96983E-0009  0.27435E-0008
  0.40000E+0004 -0.28352E+0004  0.33962E-0008  0.96343E-0009  0.26257E-0008
  0.37500E+0004 -0.28121E+0004  0.20339E-0008  0.91621E-0009  0.20182E-0008
  0.37932E+0004 -0.28118E+0004  0.24185E-0008  0.94805E-0009  0.22036E-0008
  0.38750E+0004 -0.28112E+0004  0.29104E-0008  0.98897E-0009  0.23311E-0008
  0.39568E+0004 -0.28106E+0004  0.30766E-0008  0.10028E-0008  0.21570E-0008
  0.40000E+0004 -0.28103E+0004  0.30320E-0008  0.99709E-0009  0.19460E-0008
  0.37500E+0004 -0.27875E+0004  0.20120E-0008  0.93450E-0009  0.18340E-0008
  0.37932E+0004 -0.27872E+0004  0.23337E-0008  0.97081E-0009  0.19197E-0008
  0.38750E+0004 -0.27865E+0004  0.26941E-0008  0.10183E-0008  0.18554E-0008
  0.39568E+0004 -0.27858E+0004  0.27198E-0008  0.10348E-0008  0.14952E-0008
  0.40000E+0004 -0.27855E+0004  0.26018E-0008  0.10290E-0008  0.11930E-0008
  0.37500E+0004 -0.27745E+0004  0.19888E-0008  0.94502E-0009  0.17144E-0008
  0.37932E+0004 -0.27742E+0004  0.22734E-0008  0.98334E-0009  0.17457E-0008
  0.38750E+0004 -0.27735E+0004  0.25588E-0008  0.10336E-0008  0.15786E-0008
  0.39568E+0004 -0.27728E+0004  0.25073E-0008  0.10511E-0008  0.11212E-0008
  0.40000E+0004 -0.27724E+0004  0.23501E-0008  0.10450E-0008  0.77262E-0009
  0.40000E+0004 -0.28483E+0004  0.35602E-0008  0.94526E-0009  0.29492E-0008
  0.40432E+0004 -0.28480E+0004  0.35308E-0008  0.92688E-0009  0.27950E-0008
  0.41250E+0004 -0.28475E+0004  0.32355E-0008  0.85556E-0009  0.22849E-0008
  0.42068E+0004 -0.28470E+0004  0.26595E-0008  0.72258E-0009  0.15336E-0008
  0.42500E+0004 -0.28468E+0004  0.22681E-0008  0.62599E-0009  0.10682E-0008
  0.40000E+0004 -0.28352E+0004  0.33962E-0008  0.96343E-0009  0.26257E-0008
  0.40432E+0004 -0.28349E+0004  0.33310E-0008  0.94510E-0009  0.24242E-0008
  0.41250E+0004 -0.28344E+0004  0.29721E-0008  0.87294E-0009  0.18334E-0008
  0.42068E+0004 -0.28338E+0004  0.23459E-0008  0.73846E-0009  0.10200E-0008
  0.42500E+0004 -0.28336E+0004  0.19367E-0008  0.64104E-0009  0.53221E-0009
  0.40000E+0004 -0.28103E+0004  0.30320E-0008  0.99709E-0009  0.19460E-0008
  0.40432E+0004 -0.28100E+0004  0.28973E-0008  0.97839E-0009  0.16561E-0008
  0.41250E+0004 -0.28094E+0004  0.24189E-0008  0.90364E-0009  0.92066E-0009
  0.42068E+0004 -0.28088E+0004  0.17049E-0008  0.76528E-0009  0.42150E-0011
  0.42500E+0004 -0.28085E+0004  0.12682E-0008  0.66572E-0009 -0.51596E-0009
  0.40000E+0004 -0.27855E+0004  0.26018E-0008  0.10290E-0008  0.11930E-0008
  0.40432E+0004 -0.27851E+0004  0.23968E-0008  0.10093E-0008  0.81920E-0009
  0.41250E+0004 -0.27844E+0004  0.18039E-0008  0.93070E-0009 -0.46749E-0010
  0.42068E+0004 -0.27838E+0004  0.10145E-0008  0.78720E-0009 -0.10444E-0008
  0.42500E+0004 -0.27834E+0004  0.55913E-0009  0.68482E-0009 -0.15831E-0008
  0.40000E+0004 -0.27724E+0004  0.23501E-0008  0.10450E-0008  0.77262E-0009
  0.40432E+0004 -0.27720E+0004  0.21086E-0008  0.10244E-0008  0.35707E-0009
  0.41250E+0004 -0.27713E+0004  0.14587E-0008  0.94325E-0009 -0.57059E-0009
  0.42068E+0004 -0.27706E+0004  0.63553E-0009  0.79655E-0009 -0.16015E-0008
  0.42500E+0004 -0.27702E+0004  0.17430E-0009  0.69242E-0009 -0.21442E-0008
  0.42500E+0004 -0.28468E+0004  0.22681E-0008  0.62599E-0009  0.10682E-0008
  0.42932E+0004 -0.28466E+0004  0.18362E-0008  0.51052E-0009  0.57580E-0009
  0.43750E+0004 -0.28462E+0004  0.97591E-0009  0.24905E-0009 -0.36389E-0009
  0.44568E+0004 -0.28458E+0004  0.18116E-0009 -0.49402E-0010 -0.12004E-0008
  0.45000E+0004 -0.28455E+0004 -0.16295E-0009 -0.21137E-0009 -0.15546E-0008
  0.42500E+0004 -0.28336E+0004  0.19367E-0008  0.64104E-0009  0.53221E-0009
  0.42932E+0004 -0.28333E+0004  0.14948E-0008  0.52491E-0009  0.25944E-0010
  0.43750E+0004 -0.28329E+0004  0.64000E-0009  0.26248E-0009 -0.91322E-0009
  0.44568E+0004 -0.28324E+0004 -0.11512E-0009 -0.36418E-0010 -0.17120E-0008
  0.45000E+0004 -0.28322E+0004 -0.42510E-0009 -0.19859E-0009 -0.20314E-0008
  0.42500E+0004 -0.28085E+0004  0.12682E-0008  0.66572E-0009 -0.51596E-0009
  0.42932E+0004 -0.28082E+0004  0.81448E-0009  0.54780E-0009 -0.10372E-0008
  0.43750E+0004 -0.28077E+0004 -0.15002E-0010  0.28250E-0009 -0.19527E-0008
  0.44568E+0004 -0.28072E+0004 -0.68144E-0009 -0.18022E-0010 -0.26588E-0008
  0.45000E+0004 -0.28069E+0004 -0.92138E-0009 -0.18089E-0009 -0.29030E-0008
  0.42500E+0004 -0.27834E+0004  0.55913E-0009  0.68482E-0009 -0.15831E-0008
  0.42932E+0004 -0.27831E+0004  0.10366E-0009  0.56446E-0009 -0.21046E-0008
  0.43750E+0004 -0.27825E+0004 -0.68124E-0009  0.29514E-0009 -0.29679E-0008
  0.44568E+0004 -0.27820E+0004 -0.12434E-0008 -0.78558E-0011 -0.35564E-0008
  0.45000E+0004 -0.27816E+0004 -0.14082E-0008 -0.17167E-0009 -0.37156E-0008
  0.42500E+0004 -0.27702E+0004  0.17430E-0009  0.69242E-0009 -0.21442E-0008
  0.42932E+0004 -0.27699E+0004 -0.27799E-0009  0.57054E-0009 -0.26598E-0008
  0.43750E+0004 -0.27692E+0004 -0.10319E-0008  0.29872E-0009 -0.34848E-0008
  0.44568E+0004 -0.27686E+0004 -0.15337E-0008 -0.58351E-0011 -0.40027E-0008
  0.45000E+0004 -0.27683E+0004 -0.16575E-0008 -0.17022E-0009 -0.41142E-0008
  0.45000E+0004 -0.28455E+0004 -0.16295E-0009 -0.21137E-0009 -0.15546E-0008
  0.45432E+0004 -0.28453E+0004 -0.43401E-0009 -0.36795E-0009 -0.18336E-0008
  0.46250E+0004 -0.28448E+0004 -0.69903E-0009 -0.63519E-0009 -0.21061E-0008
  0.47068E+0004 -0.28443E+0004 -0.61648E-0009 -0.83054E-0009 -0.20388E-0008
  0.47500E+0004 -0.28441E+0004 -0.44253E-0009 -0.89601E-0009 -0.18788E-0008
  0.45000E+0004 -0.28322E+0004 -0.42510E-0009 -0.19859E-0009 -0.20314E-0008
  0.45432E+0004 -0.28319E+0004 -0.65409E-0009 -0.35523E-0009 -0.22666E-0008
  0.46250E+0004 -0.28314E+0004 -0.82272E-0009 -0.62288E-0009 -0.24353E-0008
  0.47068E+0004 -0.28309E+0004 -0.63330E-0009 -0.81890E-0009 -0.22488E-0008
  0.47500E+0004 -0.28306E+0004 -0.40389E-0009 -0.88495E-0009 -0.20251E-0008
  0.45000E+0004 -0.28069E+0004 -0.92138E-0009 -0.18089E-0009 -0.29030E-0008
  0.45432E+0004 -0.28066E+0004 -0.10672E-0008 -0.33782E-0009 -0.30478E-0008
  0.46250E+0004 -0.28060E+0004 -0.10531E-0008 -0.60625E-0009 -0.30131E-0008
  0.47068E+0004 -0.28054E+0004 -0.66990E-0009 -0.80305E-0009 -0.26037E-0008
  0.47500E+0004 -0.28051E+0004 -0.34313E-0009 -0.86972E-0009 -0.22646E-0008
  0.45000E+0004 -0.27816E+0004 -0.14082E-0008 -0.17167E-0009 -0.37156E-0008
  0.45432E+0004 -0.27813E+0004 -0.14685E-0008 -0.32906E-0009 -0.37632E-0008
  0.46250E+0004 -0.27806E+0004 -0.12763E-0008 -0.59805E-0009 -0.35218E-0008
  0.47068E+0004 -0.27799E+0004 -0.71553E-0009 -0.79489E-0009 -0.28991E-0008
  0.47500E+0004 -0.27795E+0004 -0.30372E-0009 -0.86157E-0009 -0.24539E-0008
  0.45000E+0004 -0.27683E+0004 -0.16575E-0008 -0.17022E-0009 -0.41142E-0008
  0.45432E+0004 -0.27679E+0004 -0.16726E-0008 -0.32784E-0009 -0.41087E-0008
  0.46250E+0004 -0.27672E+0004 -0.13902E-0008 -0.59699E-0009 -0.37591E-0008
  0.47068E+0004 -0.27665E+0004 -0.74394E-0009 -0.79349E-0009 -0.30296E-0008
  0.47500E+0004 -0.27661E+0004 -0.29306E-0009 -0.85989E-0009 -0.25333E-0008
  0.47500E+0004 -0.28441E+0004 -0.44253E-0009 -0.89601E-0009 -0.18788E-0008
  0.47932E+0004 -0.28437E+0004 -0.19446E-0009 -0.92866E-0009 -0.16563E-0008
  0.48750E+0004 -0.28429E+0004  0.41550E-0009 -0.90123E-0009 -0.11173E-0008
  0.49568E+0004 -0.28422E+0004  0.10830E-0008 -0.75056E-0009 -0.56127E-0009
  0.50000E+0004 -0.28418E+0004  0.14089E-0008 -0.62466E-0009 -0.31021E-0009
  0.47500E+0004 -0.28306E+0004 -0.40389E-0009 -0.88495E-0009 -0.20251E-0008
  0.47932E+0004 -0.28302E+0004 -0.10387E-0009 -0.91819E-0009 -0.17416E-0008
  0.48750E+0004 -0.28294E+0004  0.58791E-0009 -0.89205E-0009 -0.11025E-0008
  0.49568E+0004 -0.28286E+0004  0.13070E-0008 -0.74255E-0009 -0.47771E-0009
  0.50000E+0004 -0.28282E+0004  0.16460E-0008 -0.61716E-0009 -0.20584E-0009
  0.47500E+0004 -0.28051E+0004 -0.34313E-0009 -0.86972E-0009 -0.22646E-0008
  0.47932E+0004 -0.28046E+0004  0.46067E-0010 -0.90360E-0009 -0.18724E-0008
  0.48750E+0004 -0.28037E+0004  0.87333E-0009 -0.87873E-0009 -0.10603E-0008
  0.49568E+0004 -0.28028E+0004  0.16724E-0008 -0.73025E-0009 -0.32115E-0009
  0.50000E+0004 -0.28023E+0004  0.20292E-0008 -0.60523E-0009 -0.16433E-0010
  0.47500E+0004 -0.27795E+0004 -0.30372E-0009 -0.86157E-0009 -0.24539E-0008
  0.47932E+0004 -0.27790E+0004  0.16061E-0009 -0.89538E-0009 -0.19645E-0008
  0.48750E+0004 -0.27780E+0004  0.10952E-0008 -0.87025E-0009 -0.10036E-0008
  0.49568E+0004 -0.27769E+0004  0.19503E-0008 -0.72128E-0009 -0.17198E-0009
  0.50000E+0004 -0.27764E+0004  0.23162E-0008 -0.59590E-0009  0.15726E-0009
  0.47500E+0004 -0.27661E+0004 -0.29306E-0009 -0.85989E-0009 -0.25333E-0008
  0.47932E+0004 -0.27655E+0004  0.20460E-0009 -0.89337E-0009 -0.19979E-0008
  0.48750E+0004 -0.27644E+0004  0.11837E-0008 -0.86751E-0009 -0.96933E-0009
  0.49568E+0004 -0.27633E+0004  0.20586E-0008 -0.71769E-0009 -0.97900E-0010
  0.50000E+0004 -0.27627E+0004  0.24259E-0008 -0.59186E-0009  0.24106E-0009
  0.50000E+0004 -0.28418E+0004  0.14089E-0008 -0.62466E-0009 -0.31021E-0009
  0.50432E+0004 -0.28414E+0004  0.16926E-0008 -0.46853E-0009 -0.11442E-0009
  0.51250E+0004 -0.28406E+0004  0.20695E-0008 -0.10370E-0009  0.67768E-0010
  0.52068E+0004 -0.28398E+0004  0.22014E-0008  0.32778E-0009 -0.24438E-0010
  0.52500E+0004 -0.28394E+0004  0.21763E-0008  0.57056E-0009 -0.17361E-0009
  0.50000E+0004 -0.28282E+0004  0.16460E-0008 -0.61716E-0009 -0.20584E-0009
  0.50432E+0004 -0.28277E+0004  0.19329E-0008 -0.46150E-0009 -0.31938E-0012
  0.51250E+0004 -0.28268E+0004  0.22900E-0008 -0.97280E-0010  0.17048E-0009
  0.52068E+0004 -0.28260E+0004  0.23738E-0008  0.33361E-0009  0.33374E-0010
  0.52500E+0004 -0.28255E+0004  0.23147E-0008  0.57604E-0009 -0.14994E-0009
  0.50000E+0004 -0.28023E+0004  0.20292E-0008 -0.60523E-0009 -0.16433E-0010
  0.50432E+0004 -0.28017E+0004  0.23176E-0008 -0.44993E-0009  0.20308E-0009
  0.51250E+0004 -0.28007E+0004  0.26366E-0008 -0.86161E-0010  0.35093E-0009
  0.52068E+0004 -0.27997E+0004  0.26396E-0008  0.34392E-0009  0.13725E-0009
  0.52500E+0004 -0.27992E+0004  0.25252E-0008  0.58567E-0009 -0.10292E-0009
  0.50000E+0004 -0.27764E+0004  0.23162E-0008 -0.59590E-0009  0.15726E-0009
  0.50432E+0004 -0.27758E+0004  0.26007E-0008 -0.44036E-0009  0.38566E-0009
  0.51250E+0004 -0.27747E+0004  0.28832E-0008 -0.76237E-0010  0.51114E-0009
  0.52068E+0004 -0.27735E+0004  0.28218E-0008  0.35328E-0009  0.23501E-0009
  0.52500E+0004 -0.27729E+0004  0.26659E-0008  0.59425E-0009 -0.49964E-0010
  0.50000E+0004 -0.27627E+0004  0.24259E-0008 -0.59186E-0009  0.24106E-0009
  0.50432E+0004 -0.27621E+0004  0.27067E-0008 -0.43596E-0009  0.47238E-0009
  0.51250E+0004 -0.27609E+0004  0.29714E-0008 -0.71387E-0010  0.58714E-0009
  0.52068E+0004 -0.27597E+0004  0.28835E-0008  0.35787E-0009  0.28474E-0009
  0.52500E+0004 -0.27591E+0004  0.27117E-0008  0.59835E-0009 -0.18511E-0010
  0.52500E+0004 -0.28394E+0004  0.21763E-0008  0.57056E-0009 -0.17361E-0009
  0.52932E+0004 -0.28390E+0004  0.20944E-0008  0.81631E-0009 -0.37935E-0009
  0.53750E+0004 -0.28384E+0004  0.18318E-0008  0.12710E-0008 -0.86479E-0009
  0.54568E+0004 -0.28378E+0004  0.15087E-0008  0.16772E-0008 -0.13747E-0008
  0.55000E+0004 -0.28375E+0004  0.13466E-0008  0.18599E-0008 -0.16127E-0008
  0.52500E+0004 -0.28255E+0004  0.23147E-0008  0.57604E-0009 -0.14994E-0009
  0.52932E+0004 -0.28251E+0004  0.21944E-0008  0.82122E-0009 -0.39500E-0009
  0.53750E+0004 -0.28245E+0004  0.18517E-0008  0.12744E-0008 -0.96401E-0009
  0.54568E+0004 -0.28238E+0004  0.14445E-0008  0.16783E-0008 -0.15614E-0008
  0.55000E+0004 -0.28234E+0004  0.12386E-0008  0.18593E-0008 -0.18444E-0008
  0.52500E+0004 -0.27992E+0004  0.25252E-0008  0.58567E-0009 -0.10292E-0009
  0.52932E+0004 -0.27988E+0004  0.23437E-0008  0.82964E-0009 -0.41287E-0009
  0.53750E+0004 -0.27980E+0004  0.18735E-0008  0.12795E-0008 -0.11195E-0008
  0.54568E+0004 -0.27972E+0004  0.13312E-0008  0.16779E-0008 -0.18628E-0008
  0.55000E+0004 -0.27968E+0004  0.10533E-0008  0.18554E-0008 -0.22226E-0008
  0.52500E+0004 -0.27729E+0004  0.26659E-0008  0.59425E-0009 -0.49964E-0010
  0.52932E+0004 -0.27725E+0004  0.24395E-0008  0.83676E-0009 -0.41054E-0009
  0.53750E+0004 -0.27716E+0004  0.18767E-0008  0.12823E-0008 -0.12248E-0008
  0.54568E+0004 -0.27707E+0004  0.12334E-0008  0.16741E-0008 -0.20855E-0008
  0.55000E+0004 -0.27702E+0004  0.89907E-0009  0.18473E-0008 -0.25096E-0008
  0.52500E+0004 -0.27591E+0004  0.27117E-0008  0.59835E-0009 -0.18511E-0010
  0.52932E+0004 -0.27586E+0004  0.24687E-0008  0.83994E-0009 -0.39952E-0009
  0.53750E+0004 -0.27576E+0004  0.18717E-0008  0.12829E-0008 -0.12577E-0008
  0.54568E+0004 -0.27567E+0004  0.11895E-0008  0.16706E-0008 -0.21681E-0008
  0.55000E+0004 -0.27562E+0004  0.83202E-0009  0.18412E-0008 -0.26208E-0008
  0.55000E+0004 -0.28375E+0004  0.13466E-0008  0.18599E-0008 -0.16127E-0008
  0.55432E+0004 -0.28372E+0004  0.12065E-0008  0.20138E-0008 -0.18079E-0008
  0.56250E+0004 -0.28367E+0004  0.10332E-0008  0.22164E-0008 -0.20252E-0008
  0.57068E+0004 -0.28362E+0004  0.10096E-0008  0.22880E-0008 -0.20059E-0008
  0.57500E+0004 -0.28359E+0004  0.10601E-0008  0.22723E-0008 -0.18985E-0008
  0.55000E+0004 -0.28234E+0004  0.12386E-0008  0.18593E-0008 -0.18444E-0008
  0.55432E+0004 -0.28231E+0004  0.10560E-0008  0.20113E-0008 -0.20827E-0008
  0.56250E+0004 -0.28226E+0004  0.80855E-0009  0.22099E-0008 -0.23727E-0008
  0.57068E+0004 -0.28220E+0004  0.72384E-0009  0.22770E-0008 -0.24091E-0008
  0.57500E+0004 -0.28217E+0004  0.74943E-0009  0.22586E-0008 -0.23222E-0008
  0.55000E+0004 -0.27968E+0004  0.10533E-0008  0.18554E-0008 -0.22226E-0008
  0.55432E+0004 -0.27965E+0004  0.79920E-0009  0.20032E-0008 -0.25359E-0008
  0.56250E+0004 -0.27958E+0004  0.42163E-0009  0.21929E-0008 -0.29579E-0008
  0.57068E+0004 -0.27952E+0004  0.22160E-0009  0.22498E-0008 -0.31041E-0008
  0.57500E+0004 -0.27949E+0004  0.19635E-0009  0.22259E-0008 -0.30618E-0008
  0.55000E+0004 -0.27702E+0004  0.89907E-0009  0.18473E-0008 -0.25096E-0008
  0.55432E+0004 -0.27698E+0004  0.58647E-0009  0.19901E-0008 -0.28882E-0008
  0.56250E+0004 -0.27691E+0004  0.94529E-0010  0.21691E-0008 -0.34327E-0008
  0.57068E+0004 -0.27684E+0004 -0.21818E-0009  0.22142E-0008 -0.36918E-0008
  0.57500E+0004 -0.27680E+0004 -0.29809E-0009  0.21838E-0008 -0.37007E-0008
  0.55000E+0004 -0.27562E+0004  0.83202E-0009  0.18412E-0008 -0.26208E-0008
  0.55432E+0004 -0.27558E+0004  0.49412E-0009  0.19809E-0008 -0.30295E-0008
  0.56250E+0004 -0.27550E+0004 -0.51227E-0010  0.21537E-0008 -0.36341E-0008
  0.57068E+0004 -0.27543E+0004 -0.42151E-0009  0.21919E-0008 -0.39531E-0008
  0.57500E+0004 -0.27539E+0004 -0.53133E-0009  0.21578E-0008 -0.39912E-0008
  0.57500E+0004 -0.28359E+0004  0.10601E-0008  0.22723E-0008 -0.18985E-0008
  0.57932E+0004 -0.28356E+0004  0.11493E-0008  0.22192E-0008 -0.17290E-0008
  0.58750E+0004 -0.28350E+0004  0.14061E-0008  0.20294E-0008 -0.12676E-0008
  0.59568E+0004 -0.28344E+0004  0.17278E-0008  0.17414E-0008 -0.68514E-0009
  0.60000E+0004 -0.28341E+0004  0.18990E-0008  0.15615E-0008 -0.36205E-0009
  0.57500E+0004 -0.28217E+0004  0.74943E-0009  0.22586E-0008 -0.23222E-0008
  0.57932E+0004 -0.28214E+0004  0.81996E-0009  0.22028E-0008 -0.21661E-0008
  0.58750E+0004 -0.28208E+0004  0.10615E-0008  0.20077E-0008 -0.17067E-0008
  0.59568E+0004 -0.28201E+0004  0.13979E-0008  0.17142E-0008 -0.10936E-0008
  0.60000E+0004 -0.28198E+0004  0.15893E-0008  0.15313E-0008 -0.74115E-0009
  0.57500E+0004 -0.27949E+0004  0.19635E-0009  0.22259E-0008 -0.30618E-0008
  0.57932E+0004 -0.27945E+0004  0.22529E-0009  0.21643E-0008 -0.29388E-0008
  0.58750E+0004 -0.27937E+0004  0.42104E-0009  0.19581E-0008 -0.25034E-0008
  0.59568E+0004 -0.27930E+0004  0.76400E-0009  0.16534E-0008 -0.18559E-0008
  0.60000E+0004 -0.27926E+0004  0.98215E-0009  0.14646E-0008 -0.14604E-0008
  0.57500E+0004 -0.27680E+0004 -0.29809E-0009  0.21838E-0008 -0.37007E-0008
  0.57932E+0004 -0.27676E+0004 -0.31773E-0009  0.21158E-0008 -0.36203E-0008
  0.58750E+0004 -0.27667E+0004 -0.18860E-0009  0.18972E-0008 -0.32337E-0008
  0.59568E+0004 -0.27659E+0004  0.13350E-0009  0.15806E-0008 -0.25826E-0008
  0.60000E+0004 -0.27654E+0004  0.36278E-0009  0.13856E-0008 -0.21611E-0008
  0.57500E+0004 -0.27539E+0004 -0.53133E-0009  0.21578E-0008 -0.39912E-0008
  0.57932E+0004 -0.27534E+0004 -0.57901E-0009  0.20860E-0008 -0.39368E-0008
  0.58750E+0004 -0.27525E+0004 -0.49265E-0009  0.18605E-0008 -0.35852E-0008
  0.59568E+0004 -0.27516E+0004 -0.19215E-0009  0.15374E-0008 -0.29441E-0008
  0.60000E+0004 -0.27511E+0004  0.36782E-0010  0.13392E-0008 -0.25157E-0008
  0.60000E+0004 -0.28341E+0004  0.18990E-0008  0.15615E-0008 -0.36205E-0009
  0.60432E+0004 -0.28336E+0004  0.20531E-0008  0.13670E-0008 -0.48774E-0010
  0.61250E+0004 -0.28328E+0004  0.22643E-0008  0.98134E-0009  0.47130E-0009
  0.62068E+0004 -0.28319E+0004  0.23067E-0008  0.59847E-0009  0.82208E-0009
  0.62500E+0004 -0.28315E+0004  0.22397E-0008  0.40775E-0009  0.91322E-0009
  0.60000E+0004 -0.28198E+0004  0.15893E-0008  0.15313E-0008 -0.74115E-0009
  0.60432E+0004 -0.28193E+0004  0.17715E-0008  0.13338E-0008 -0.39076E-0009
  0.61250E+0004 -0.28183E+0004  0.20547E-0008  0.94242E-0009  0.21772E-0009
  0.62068E+0004 -0.28174E+0004  0.21846E-0008  0.55424E-0009  0.66898E-0009
  0.62500E+0004 -0.28169E+0004  0.21656E-0008  0.36097E-0009  0.81255E-0009
  0.60000E+0004 -0.27926E+0004  0.98215E-0009  0.14646E-0008 -0.14604E-0008
  0.60432E+0004 -0.27920E+0004  0.12062E-0008  0.12613E-0008 -0.10518E-0008
  0.61250E+0004 -0.27910E+0004  0.16074E-0008  0.85910E-0009 -0.29569E-0009
  0.62068E+0004 -0.27899E+0004  0.18913E-0008  0.46143E-0009  0.33242E-0009
  0.62500E+0004 -0.27893E+0004  0.19601E-0008  0.26376E-0009  0.57150E-0009
  0.60000E+0004 -0.27654E+0004  0.36278E-0009  0.13856E-0008 -0.21611E-0008
  0.60432E+0004 -0.27648E+0004  0.61322E-0009  0.11765E-0008 -0.17110E-0008
  0.61250E+0004 -0.27636E+0004  0.11058E-0008  0.76394E-0009 -0.83588E-0009
  0.62068E+0004 -0.27624E+0004  0.15244E-0008  0.35778E-0009 -0.52451E-0010
  0.62500E+0004 -0.27617E+0004  0.16749E-0008  0.15645E-0009  0.27485E-0009
  0.60000E+0004 -0.27511E+0004  0.36782E-0010  0.13392E-0008 -0.25157E-0008
  0.60432E+0004 -0.27504E+0004  0.29482E-0009  0.11270E-0008 -0.20506E-0008
  0.61250E+0004 -0.27492E+0004  0.82429E-0009  0.70929E-0009 -0.11250E-0008
  0.62068E+0004 -0.27479E+0004  0.13049E-0008  0.29919E-0009 -0.26960E-0009
  0.62500E+0004 -0.27472E+0004  0.14953E-0008  0.96293E-0010  0.10046E-0009
  0.62500E+0004 -0.28315E+0004  0.22397E-0008  0.40775E-0009  0.91322E-0009
  0.62932E+0004 -0.28308E+0004  0.21035E-0008  0.22779E-0009  0.93131E-0009
  0.63750E+0004 -0.28296E+0004  0.16490E-0008 -0.72481E-0010  0.75487E-0009
  0.64568E+0004 -0.28283E+0004  0.94905E-0009 -0.31109E-0009  0.31247E-0009
  0.65000E+0004 -0.28277E+0004  0.49458E-0009 -0.41069E-0009 -0.15971E-0010
  0.62500E+0004 -0.28169E+0004  0.21656E-0008  0.36097E-0009  0.81255E-0009
  0.62932E+0004 -0.28162E+0004  0.20751E-0008  0.17879E-0009  0.87889E-0009
  0.63750E+0004 -0.28148E+0004  0.16953E-0008 -0.12464E-0009  0.77574E-0009
  0.64568E+0004 -0.28135E+0004  0.10450E-0008 -0.36437E-0009  0.37277E-0009
  0.65000E+0004 -0.28128E+0004  0.60429E-0009 -0.46368E-0009  0.49470E-0010
  0.62500E+0004 -0.27893E+0004  0.19601E-0008  0.26376E-0009  0.57150E-0009
  0.62932E+0004 -0.27885E+0004  0.19558E-0008  0.77888E-0010  0.72782E-0009
  0.63750E+0004 -0.27870E+0004  0.17242E-0008 -0.23032E-0009  0.76769E-0009
  0.64568E+0004 -0.27854E+0004  0.11832E-0008 -0.47078E-0009  0.45174E-0009
  0.65000E+0004 -0.27846E+0004  0.77960E-0009 -0.56873E-0009  0.14743E-0009
  0.62500E+0004 -0.27617E+0004  0.16749E-0008  0.15645E-0009  0.27485E-0009
  0.62932E+0004 -0.27608E+0004  0.17540E-0008 -0.32244E-0010  0.51694E-0009
  0.63750E+0004 -0.27591E+0004  0.16748E-0008 -0.34336E-0009  0.70114E-0009
  0.64568E+0004 -0.27573E+0004  0.12602E-0008 -0.58246E-0009  0.48548E-0009
  0.65000E+0004 -0.27564E+0004  0.90733E-0009 -0.67790E-0009  0.21143E-0009
  0.62500E+0004 -0.27472E+0004  0.14953E-0008  0.96293E-0010  0.10046E-0009
  0.62932E+0004 -0.27462E+0004  0.16164E-0008 -0.93492E-0010  0.38527E-0009
  0.63750E+0004 -0.27443E+0004  0.16178E-0008 -0.40528E-0009  0.64459E-0009
  0.64568E+0004 -0.27425E+0004  0.12754E-0008 -0.64270E-0009  0.48595E-0009
  0.65000E+0004 -0.27415E+0004  0.95428E-0009 -0.73630E-0009  0.23196E-0009
  0.65000E+0004 -0.28277E+0004  0.49458E-0009 -0.41069E-0009 -0.15971E-0010
  0.65432E+0004 -0.28268E+0004 -0.33234E-0011 -0.49207E-0009 -0.39627E-0009
  0.66250E+0004 -0.28252E+0004 -0.10282E-0008 -0.59910E-0009 -0.12235E-0008
  0.67068E+0004 -0.28236E+0004 -0.20763E-0008 -0.64838E-0009 -0.21149E-0008
  0.67500E+0004 -0.28227E+0004 -0.26057E-0008 -0.65489E-0009 -0.25809E-0008
  0.65000E+0004 -0.28128E+0004  0.60429E-0009 -0.46368E-0009  0.49470E-0010
  0.65432E+0004 -0.28119E+0004  0.11139E-0009 -0.54415E-0009 -0.33641E-0009
  0.66250E+0004 -0.28101E+0004 -0.92505E-0009 -0.64756E-0009 -0.11993E-0008
  0.67068E+0004 -0.28084E+0004 -0.20041E-0008 -0.69081E-0009 -0.21480E-0008
  0.67500E+0004 -0.28074E+0004 -0.25527E-0008 -0.69321E-0009 -0.26471E-0008
  0.65000E+0004 -0.27846E+0004  0.77960E-0009 -0.56873E-0009  0.14743E-0009
  0.65432E+0004 -0.27835E+0004  0.30875E-0009 -0.64668E-0009 -0.23843E-0009
  0.66250E+0004 -0.27815E+0004 -0.72290E-0009 -0.74162E-0009 -0.11461E-0008
  0.67068E+0004 -0.27795E+0004 -0.18326E-0008 -0.77177E-0009 -0.21801E-0008
  0.67500E+0004 -0.27784E+0004 -0.24039E-0008 -0.76544E-0009 -0.27304E-0008
  0.65000E+0004 -0.27564E+0004  0.90733E-0009 -0.67790E-0009  0.21143E-0009
  0.65432E+0004 -0.27552E+0004  0.47457E-0009 -0.75215E-0009 -0.16084E-0009
  0.66250E+0004 -0.27529E+0004 -0.51681E-0009 -0.83634E-0009 -0.10830E-0008
  0.67068E+0004 -0.27506E+0004 -0.16190E-0008 -0.85118E-0009 -0.21693E-0008
  0.67500E+0004 -0.27494E+0004 -0.21934E-0008 -0.83498E-0009 -0.27540E-0008
  0.65000E+0004 -0.27415E+0004  0.95428E-0009 -0.73630E-0009  0.23196E-0009
  0.65432E+0004 -0.27402E+0004  0.54775E-0009 -0.80809E-0009 -0.12791E-0009
  0.66250E+0004 -0.27378E+0004 -0.40829E-0009 -0.88567E-0009 -0.10454E-0008
  0.67068E+0004 -0.27354E+0004 -0.14908E-0008 -0.89153E-0009 -0.21455E-0008
  0.67500E+0004 -0.27341E+0004 -0.20587E-0008 -0.86969E-0009 -0.27412E-0008
  0.67500E+0004 -0.28227E+0004 -0.26057E-0008 -0.65489E-0009 -0.25809E-0008
  0.67932E+0004 -0.28218E+0004 -0.31001E-0008 -0.64900E-0009 -0.30285E-0008
  0.68750E+0004 -0.28199E+0004 -0.39035E-0008 -0.61194E-0009 -0.37884E-0008
  0.69568E+0004 -0.28180E+0004 -0.44790E-0008 -0.54788E-0009 -0.43822E-0008
  0.70000E+0004 -0.28171E+0004 -0.46769E-0008 -0.50667E-0009 -0.46140E-0008
  0.67500E+0004 -0.28074E+0004 -0.25527E-0008 -0.69321E-0009 -0.26471E-0008
  0.67932E+0004 -0.28064E+0004 -0.30656E-0008 -0.68275E-0009 -0.31265E-0008
  0.68750E+0004 -0.28043E+0004 -0.38940E-0008 -0.63542E-0009 -0.39333E-0008
  0.69568E+0004 -0.28023E+0004 -0.44717E-0008 -0.55949E-0009 -0.45459E-0008
  0.70000E+0004 -0.28013E+0004 -0.46591E-0008 -0.51139E-0009 -0.47733E-0008
  0.67500E+0004 -0.27784E+0004 -0.24039E-0008 -0.76544E-0009 -0.27304E-0008
  0.67932E+0004 -0.27772E+0004 -0.29387E-0008 -0.74540E-0009 -0.32590E-0008
  0.68750E+0004 -0.27749E+0004 -0.37936E-0008 -0.67691E-0009 -0.41379E-0008
  0.69568E+0004 -0.27725E+0004 -0.43616E-0008 -0.57693E-0009 -0.47746E-0008
  0.70000E+0004 -0.27713E+0004 -0.45247E-0008 -0.51506E-0009 -0.49901E-0008
  0.67500E+0004 -0.27494E+0004 -0.21934E-0008 -0.83498E-0009 -0.27540E-0008
  0.67932E+0004 -0.27480E+0004 -0.27318E-0008 -0.80425E-0009 -0.33162E-0008
  0.68750E+0004 -0.27454E+0004 -0.35841E-0008 -0.71261E-0009 -0.42420E-0008
  0.69568E+0004 -0.27428E+0004 -0.41231E-0008 -0.58692E-0009 -0.48867E-0008
  0.70000E+0004 -0.27414E+0004 -0.42564E-0008 -0.51056E-0009 -0.50859E-0008
  0.67500E+0004 -0.27341E+0004 -0.20587E-0008 -0.86969E-0009 -0.27412E-0008
  0.67932E+0004 -0.27326E+0004 -0.25913E-0008 -0.83290E-0009 -0.33142E-0008
  0.68750E+0004 -0.27298E+0004 -0.34299E-0008 -0.72837E-0009 -0.42541E-0008
  0.69568E+0004 -0.27271E+0004 -0.39459E-0008 -0.58862E-0009 -0.48961E-0008
  0.70000E+0004 -0.27256E+0004 -0.40616E-0008 -0.50445E-0009 -0.50849E-0008
  0.70000E+0004 -0.28171E+0004 -0.46769E-0008 -0.50667E-0009 -0.46140E-0008
  0.70432E+0004 -0.28160E+0004 -0.47968E-0008 -0.46103E-0009 -0.47843E-0008
  0.71250E+0004 -0.28140E+0004 -0.48078E-0008 -0.36534E-0009 -0.49278E-0008
  0.72068E+0004 -0.28120E+0004 -0.45405E-0008 -0.25746E-0009 -0.48290E-0008
  0.72500E+0004 -0.28109E+0004 -0.42935E-0008 -0.19499E-0009 -0.46800E-0008
  0.70000E+0004 -0.28013E+0004 -0.46591E-0008 -0.51139E-0009 -0.47733E-0008
  0.70432E+0004 -0.28001E+0004 -0.47600E-0008 -0.45867E-0009 -0.49289E-0008
  0.71250E+0004 -0.27979E+0004 -0.47131E-0008 -0.34882E-0009 -0.50176E-0008
  0.72068E+0004 -0.27957E+0004 -0.43657E-0008 -0.22666E-0009 -0.48356E-0008
  0.72500E+0004 -0.27946E+0004 -0.40712E-0008 -0.15685E-0009 -0.46349E-0008
  0.70000E+0004 -0.27713E+0004 -0.45247E-0008 -0.51506E-0009 -0.49901E-0008
  0.70432E+0004 -0.27700E+0004 -0.45871E-0008 -0.44828E-0009 -0.51160E-0008
  0.71250E+0004 -0.27675E+0004 -0.44319E-0008 -0.31071E-0009 -0.51024E-0008
  0.72068E+0004 -0.27649E+0004 -0.39419E-0008 -0.16117E-0009 -0.47705E-0008
  0.72500E+0004 -0.27636E+0004 -0.35646E-0008 -0.77493E-0010 -0.44783E-0008
  0.70000E+0004 -0.27414E+0004 -0.42564E-0008 -0.51056E-0009 -0.50859E-0008
  0.70432E+0004 -0.27399E+0004 -0.42784E-0008 -0.42915E-0009 -0.51806E-0008
  0.71250E+0004 -0.27370E+0004 -0.40202E-0008 -0.26333E-0009 -0.50697E-0008
  0.72068E+0004 -0.27342E+0004 -0.34042E-0008 -0.86565E-0010 -0.46030E-0008
  0.72500E+0004 -0.27327E+0004 -0.29570E-0008  0.10614E-0010 -0.42308E-0008
  0.70000E+0004 -0.27256E+0004 -0.40616E-0008 -0.50445E-0009 -0.50849E-0008
  0.70432E+0004 -0.27240E+0004 -0.40617E-0008 -0.41523E-0009 -0.51628E-0008
  0.71250E+0004 -0.27210E+0004 -0.37526E-0008 -0.23452E-0009 -0.50039E-0008
  0.72068E+0004 -0.27179E+0004 -0.30788E-0008 -0.43720E-0010 -0.44739E-0008
  0.72500E+0004 -0.27163E+0004 -0.26010E-0008  0.60285E-0010 -0.40654E-0008
  0.72500E+0004 -0.28109E+0004 -0.42935E-0008 -0.19499E-0009 -0.46800E-0008
  0.72932E+0004 -0.28097E+0004 -0.39769E-0008 -0.12752E-0009 -0.44649E-0008
  0.73750E+0004 -0.28076E+0004 -0.32060E-0008  0.15658E-0010 -0.38853E-0008
  0.74568E+0004 -0.28054E+0004 -0.22443E-0008  0.18200E-0009 -0.31005E-0008
  0.75000E+0004 -0.28043E+0004 -0.16758E-0008  0.27908E-0009 -0.26149E-0008
  0.72500E+0004 -0.27946E+0004 -0.40712E-0008 -0.15685E-0009 -0.46349E-0008
  0.72932E+0004 -0.27933E+0004 -0.37056E-0008 -0.82373E-0010 -0.43653E-0008
  0.73750E+0004 -0.27910E+0004 -0.28446E-0008  0.72617E-0010 -0.36811E-0008
  0.74568E+0004 -0.27886E+0004 -0.18068E-0008  0.24797E-0009 -0.28009E-0008
  0.75000E+0004 -0.27874E+0004 -0.12070E-0008  0.34839E-0009 -0.22721E-0008
  0.72500E+0004 -0.27636E+0004 -0.35646E-0008 -0.77493E-0010 -0.44783E-0008
  0.72932E+0004 -0.27622E+0004 -0.31151E-0008  0.10049E-0010 -0.41131E-0008
  0.73750E+0004 -0.27595E+0004 -0.21048E-0008  0.18666E-0009 -0.32496E-0008
  0.74568E+0004 -0.27568E+0004 -0.94832E-0009  0.37789E-0009 -0.22120E-0008
  0.75000E+0004 -0.27553E+0004 -0.30378E-0009  0.48391E-0009 -0.16153E-0008
  0.72500E+0004 -0.27327E+0004 -0.29570E-0008  0.10614E-0010 -0.42308E-0008
  0.72932E+0004 -0.27310E+0004 -0.24388E-0008  0.11062E-0009 -0.37838E-0008
  0.73750E+0004 -0.27280E+0004 -0.13133E-0008  0.30727E-0009 -0.27724E-0008
  0.74568E+0004 -0.27249E+0004 -0.76621E-0010  0.51235E-0009 -0.16139E-0008
  0.75000E+0004 -0.27233E+0004  0.59128E-0009  0.62279E-0009 -0.96995E-0009
  0.72500E+0004 -0.27163E+0004 -0.26010E-0008  0.60285E-0010 -0.40654E-0008
  0.72932E+0004 -0.27146E+0004 -0.20537E-0008  0.16650E-0009 -0.35820E-0008
  0.73750E+0004 -0.27114E+0004 -0.88318E-0009  0.37286E-0009 -0.25075E-0008
  0.74568E+0004 -0.27081E+0004  0.37863E-0009  0.58418E-0009 -0.13018E-0008
  0.75000E+0004 -0.27064E+0004  0.10497E-0008  0.69636E-0009 -0.64194E-0009
  0.75000E+0004 -0.28043E+0004 -0.16758E-0008  0.27908E-0009 -0.26149E-0008
  0.75432E+0004 -0.28030E+0004 -0.10718E-0008  0.38280E-0009 -0.20850E-0008
  0.76250E+0004 -0.28007E+0004  0.13559E-0009  0.59119E-0009 -0.98649E-0009
  0.77068E+0004 -0.27984E+0004  0.13788E-0008  0.80503E-0009  0.19652E-0009
  0.77500E+0004 -0.27972E+0004  0.20301E-0008  0.91422E-0009  0.83807E-0009
  0.75000E+0004 -0.27874E+0004 -0.12070E-0008  0.34839E-0009 -0.22721E-0008
  0.75432E+0004 -0.27860E+0004 -0.57882E-0009  0.45442E-0009 -0.17055E-0008
  0.76250E+0004 -0.27835E+0004  0.65132E-0009  0.66412E-0009 -0.55840E-0009
  0.77068E+0004 -0.27810E+0004  0.18858E-0008  0.87549E-0009  0.64267E-0009
  0.77500E+0004 -0.27797E+0004  0.25202E-0008  0.98204E-0009  0.12812E-0008
  0.75000E+0004 -0.27553E+0004 -0.30378E-0009  0.48391E-0009 -0.16153E-0008
  0.75432E+0004 -0.27538E+0004  0.35460E-0009  0.59356E-0009 -0.99391E-0009
  0.76250E+0004 -0.27509E+0004  0.15977E-0008  0.80420E-0009  0.21522E-0009
  0.77068E+0004 -0.27480E+0004  0.27853E-0008  0.10093E-0008  0.14192E-0008
  0.77500E+0004 -0.27465E+0004  0.33716E-0008  0.11101E-0008  0.20353E-0008
  0.75000E+0004 -0.27233E+0004  0.59128E-0009  0.62279E-0009 -0.96995E-0009
  0.75432E+0004 -0.27216E+0004  0.12583E-0008  0.73479E-0009 -0.31513E-0009
  0.76250E+0004 -0.27183E+0004  0.24738E-0008  0.94398E-0009  0.91497E-0009
  0.77068E+0004 -0.27150E+0004  0.35759E-0008  0.11406E-0008  0.20814E-0008
  0.77500E+0004 -0.27133E+0004  0.40951E-0008  0.12344E-0008  0.26545E-0008
  0.75000E+0004 -0.27064E+0004  0.10497E-0008  0.69636E-0009 -0.64194E-0009
  0.75432E+0004 -0.27046E+0004  0.17122E-0008  0.80899E-0009  0.21409E-0010
  0.76250E+0004 -0.27011E+0004  0.28970E-0008  0.10163E-0008  0.12458E-0008
  0.77068E+0004 -0.26976E+0004  0.39395E-0008  0.12073E-0008  0.23768E-0008
  0.77500E+0004 -0.26958E+0004  0.44164E-0008  0.12970E-0008  0.29198E-0008
  0.77500E+0004 -0.27972E+0004  0.20301E-0008  0.91422E-0009  0.83807E-0009
  0.77932E+0004 -0.27958E+0004  0.26723E-0008  0.10174E-0008  0.14874E-0008
  0.78750E+0004 -0.27933E+0004  0.38279E-0008  0.11853E-0008  0.27035E-0008
  0.79568E+0004 -0.27908E+0004  0.48670E-0008  0.12997E-0008  0.38679E-0008
  0.80000E+0004 -0.27894E+0004  0.53545E-0008  0.13335E-0008  0.44463E-0008
  0.77500E+0004 -0.27797E+0004  0.25202E-0008  0.98204E-0009  0.12812E-0008
  0.77932E+0004 -0.27782E+0004  0.31375E-0008  0.10819E-0008  0.19190E-0008
  0.78750E+0004 -0.27755E+0004  0.42258E-0008  0.12422E-0008  0.30915E-0008
  0.79568E+0004 -0.27727E+0004  0.51762E-0008  0.13483E-0008  0.41877E-0008
  0.80000E+0004 -0.27713E+0004  0.56109E-0008  0.13779E-0008  0.47223E-0008
  0.77500E+0004 -0.27465E+0004  0.33716E-0008  0.11101E-0008  0.20353E-0008
  0.77932E+0004 -0.27448E+0004  0.39257E-0008  0.12030E-0008  0.26345E-0008
  0.78750E+0004 -0.27416E+0004  0.48573E-0008  0.13473E-0008  0.36931E-0008
  0.79568E+0004 -0.27385E+0004  0.56123E-0008  0.14365E-0008  0.46306E-0008
  0.80000E+0004 -0.27368E+0004  0.59329E-0008  0.14575E-0008  0.50678E-0008
  0.77500E+0004 -0.27133E+0004  0.40951E-0008  0.12344E-0008  0.26545E-0008
  0.77932E+0004 -0.27114E+0004  0.45675E-0008  0.13191E-0008  0.31950E-0008
  0.78750E+0004 -0.27078E+0004  0.53103E-0008  0.14457E-0008  0.41043E-0008
  0.79568E+0004 -0.27042E+0004  0.58413E-0008  0.15160E-0008  0.48513E-0008
  0.80000E+0004 -0.27023E+0004  0.60340E-0008  0.15277E-0008  0.51760E-0008
  0.77500E+0004 -0.26958E+0004  0.44164E-0008  0.12970E-0008  0.29198E-0008
  0.77932E+0004 -0.26938E+0004  0.48396E-0008  0.13769E-0008  0.34222E-0008
  0.78750E+0004 -0.26900E+0004  0.54726E-0008  0.14932E-0008  0.42411E-0008
  0.79568E+0004 -0.26862E+0004  0.58773E-0008  0.15529E-0008  0.48780E-0008
  0.80000E+0004 -0.26842E+0004  0.59990E-0008  0.15591E-0008  0.51392E-0008
  0.80000E+0004 -0.27894E+0004  0.53545E-0008  0.13335E-0008  0.44463E-0008
  0.80432E+0004 -0.27880E+0004  0.57955E-0008  0.13453E-0008  0.49966E-0008
  0.81250E+0004 -0.27853E+0004  0.64816E-0008  0.13082E-0008  0.59301E-0008
  0.82068E+0004 -0.27826E+0004  0.69506E-0008  0.11907E-0008  0.66938E-0008
  0.82500E+0004 -0.27812E+0004  0.71030E-0008  0.11000E-0008  0.70152E-0008
  0.80000E+0004 -0.27713E+0004  0.56109E-0008  0.13779E-0008  0.47223E-0008
  0.80432E+0004 -0.27697E+0004  0.59959E-0008  0.13859E-0008  0.52247E-0008
  0.81250E+0004 -0.27668E+0004  0.65720E-0008  0.13431E-0008  0.60604E-0008
  0.82068E+0004 -0.27638E+0004  0.69324E-0008  0.12224E-0008  0.67243E-0008
  0.82500E+0004 -0.27623E+0004  0.70305E-0008  0.11311E-0008  0.69949E-0008
  0.80000E+0004 -0.27368E+0004  0.59329E-0008  0.14575E-0008  0.50678E-0008
  0.80432E+0004 -0.27350E+0004  0.61984E-0008  0.14577E-0008  0.54653E-0008
  0.81250E+0004 -0.27316E+0004  0.65423E-0008  0.14029E-0008  0.60917E-0008
  0.82068E+0004 -0.27282E+0004  0.66761E-0008  0.12750E-0008  0.65466E-0008
  0.82500E+0004 -0.27265E+0004  0.66620E-0008  0.11819E-0008  0.67125E-0008
  0.80000E+0004 -0.27023E+0004  0.60340E-0008  0.15277E-0008  0.51760E-0008
  0.80432E+0004 -0.27003E+0004  0.61668E-0008  0.15191E-0008  0.54545E-0008
  0.81250E+0004 -0.26965E+0004  0.62560E-0008  0.14507E-0008  0.58486E-0008
  0.82068E+0004 -0.26927E+0004  0.61443E-0008  0.13141E-0008  0.60762E-0008
  0.82500E+0004 -0.26906E+0004  0.60097E-0008  0.12186E-0008  0.61301E-0008
  0.80000E+0004 -0.26842E+0004  0.59990E-0008  0.15591E-0008  0.51392E-0008
  0.80432E+0004 -0.26820E+0004  0.60584E-0008  0.15456E-0008  0.53511E-0008
  0.81250E+0004 -0.26780E+0004  0.60082E-0008  0.14694E-0008  0.56171E-0008
  0.82068E+0004 -0.26739E+0004  0.57628E-0008  0.13277E-0008  0.57209E-0008
  0.82500E+0004 -0.26718E+0004  0.55631E-0008  0.12306E-0008  0.57144E-0008
  0.82500E+0004 -0.27812E+0004  0.71030E-0008  0.11000E-0008  0.70152E-0008
  0.82932E+0004 -0.27799E+0004  0.71875E-0008  0.98967E-0009  0.72773E-0008
  0.83750E+0004 -0.27775E+0004  0.71554E-0008  0.74180E-0009  0.75939E-0008
  0.84568E+0004 -0.27751E+0004  0.68670E-0008  0.45757E-0009  0.76636E-0008
  0.85000E+0004 -0.27738E+0004  0.66121E-0008  0.30069E-0009  0.75973E-0008
  0.82500E+0004 -0.27623E+0004  0.70305E-0008  0.11311E-0008  0.69949E-0008
  0.82932E+0004 -0.27609E+0004  0.70649E-0008  0.10209E-0008  0.72097E-0008
  0.83750E+0004 -0.27583E+0004  0.69492E-0008  0.77497E-0009  0.74469E-0008
  0.84568E+0004 -0.27557E+0004  0.65944E-0008  0.49442E-0009  0.74535E-0008
  0.85000E+0004 -0.27543E+0004  0.63115E-0008  0.33983E-0009  0.73606E-0008
  0.82500E+0004 -0.27265E+0004  0.66620E-0008  0.11819E-0008  0.67125E-0008
  0.82932E+0004 -0.27249E+0004  0.65936E-0008  0.10715E-0008  0.68309E-0008
  0.83750E+0004 -0.27219E+0004  0.63096E-0008  0.82858E-0009  0.69099E-0008
  0.84568E+0004 -0.27189E+0004  0.58267E-0008  0.55466E-0009  0.67958E-0008
  0.85000E+0004 -0.27173E+0004  0.54930E-0008  0.40441E-0009  0.66552E-0008
  0.82500E+0004 -0.26906E+0004  0.60097E-0008  0.12186E-0008  0.61301E-0008
  0.82932E+0004 -0.26889E+0004  0.58318E-0008  0.11074E-0008  0.61466E-0008
  0.83750E+0004 -0.26855E+0004  0.53715E-0008  0.86665E-0009  0.60620E-0008
  0.84568E+0004 -0.26821E+0004  0.47601E-0008  0.59893E-0009  0.58288E-0008
  0.85000E+0004 -0.26803E+0004  0.43793E-0008  0.45298E-0009  0.56445E-0008
  0.82500E+0004 -0.26718E+0004  0.55631E-0008  0.12306E-0008  0.57144E-0008
  0.82932E+0004 -0.26699E+0004  0.53261E-0008  0.11188E-0008  0.56763E-0008
  0.83750E+0004 -0.26662E+0004  0.47718E-0008  0.87886E-0009  0.55053E-0008
  0.84568E+0004 -0.26626E+0004  0.40938E-0008  0.61425E-0009  0.52112E-0008
  0.85000E+0004 -0.26607E+0004  0.36898E-0008  0.47059E-0009  0.50057E-0008
  0.85000E+0004 -0.27738E+0004  0.66121E-0008  0.30069E-0009  0.75973E-0008
  0.85432E+0004 -0.27729E+0004  0.62938E-0008  0.14168E-0009  0.74651E-0008
  0.86250E+0004 -0.27713E+0004  0.55123E-0008 -0.15433E-0009  0.70291E-0008
  0.87068E+0004 -0.27696E+0004  0.45228E-0008 -0.43206E-0009  0.63723E-0008
  0.87500E+0004 -0.27687E+0004  0.39313E-0008 -0.56864E-0009  0.59504E-0008
  0.85000E+0004 -0.27543E+0004  0.63115E-0008  0.33983E-0009  0.73606E-0008
  0.85432E+0004 -0.27533E+0004  0.59720E-0008  0.18332E-0009  0.72085E-0008
  0.86250E+0004 -0.27515E+0004  0.51598E-0008 -0.10824E-0009  0.67434E-0008
  0.87068E+0004 -0.27497E+0004  0.41461E-0008 -0.38207E-0009  0.60627E-0008
  0.87500E+0004 -0.27488E+0004  0.35419E-0008 -0.51704E-0009  0.56274E-0008
  0.85000E+0004 -0.27173E+0004  0.54930E-0008  0.40441E-0009  0.66552E-0008
  0.85432E+0004 -0.27162E+0004  0.51190E-0008  0.25286E-0009  0.64704E-0008
  0.86250E+0004 -0.27141E+0004  0.42668E-0008 -0.29446E-0010  0.59660E-0008
  0.87068E+0004 -0.27120E+0004  0.32352E-0008 -0.29454E-0009  0.52625E-0008
  0.87500E+0004 -0.27109E+0004  0.26247E-0008 -0.42556E-0009  0.48161E-0008
  0.85000E+0004 -0.26803E+0004  0.43793E-0008  0.45298E-0009  0.56445E-0008
  0.85432E+0004 -0.26790E+0004  0.39778E-0008  0.30664E-0009  0.54337E-0008
  0.86250E+0004 -0.26767E+0004  0.31075E-0008  0.34598E-0010  0.49090E-0008
  0.87068E+0004 -0.26743E+0004  0.20914E-0008 -0.22010E-0009  0.42096E-0008
  0.87500E+0004 -0.26731E+0004  0.14967E-0008 -0.34608E-0009  0.37690E-0008
  0.85000E+0004 -0.26607E+0004  0.36898E-0008  0.47059E-0009  0.50057E-0008
  0.85432E+0004 -0.26594E+0004  0.32765E-0008  0.32711E-0009  0.47838E-0008
  0.86250E+0004 -0.26569E+0004  0.24046E-0008  0.60897E-0010  0.42553E-0008
  0.87068E+0004 -0.26544E+0004  0.14088E-0008 -0.18768E-0009  0.35676E-0008
  0.87500E+0004 -0.26531E+0004  0.83066E-0009 -0.31056E-0009  0.31361E-0008
  0.87500E+0004 -0.27687E+0004  0.39313E-0008 -0.56864E-0009  0.59504E-0008
  0.87932E+0004 -0.27681E+0004  0.33082E-0008 -0.69730E-0009  0.54914E-0008
  0.88750E+0004 -0.27668E+0004  0.20672E-0008 -0.92019E-0009  0.45493E-0008
  0.89568E+0004 -0.27656E+0004  0.82706E-0009 -0.11149E-0008  0.35911E-0008
  0.90000E+0004 -0.27649E+0004  0.20755E-0009 -0.12074E-0008  0.31125E-0008
  0.87500E+0004 -0.27488E+0004  0.35419E-0008 -0.51704E-0009  0.56274E-0008
  0.87932E+0004 -0.27481E+0004  0.29056E-0008 -0.64425E-0009  0.51541E-0008
  0.88750E+0004 -0.27467E+0004  0.16314E-0008 -0.86527E-0009  0.41754E-0008
  0.89568E+0004 -0.27454E+0004  0.34446E-0009 -0.10589E-0008  0.31659E-0008
  0.90000E+0004 -0.27446E+0004 -0.30517E-0009 -0.11510E-0008  0.26550E-0008
  0.87500E+0004 -0.27109E+0004  0.26247E-0008 -0.42556E-0009  0.48161E-0008
  0.87932E+0004 -0.27101E+0004  0.19834E-0008 -0.54897E-0009  0.43309E-0008
  0.88750E+0004 -0.27085E+0004  0.68722E-0009 -0.76430E-0009  0.33131E-0008
  0.89568E+0004 -0.27070E+0004 -0.64781E-0009 -0.95349E-0009  0.22348E-0008
  0.90000E+0004 -0.27062E+0004 -0.13350E-0008 -0.10440E-0008  0.16757E-0008
  0.87500E+0004 -0.26731E+0004  0.14967E-0008 -0.34608E-0009  0.37690E-0008
  0.87932E+0004 -0.26721E+0004  0.87513E-0009 -0.46442E-0009  0.32904E-0008
  0.88750E+0004 -0.26704E+0004 -0.39136E-0009 -0.67135E-0009  0.22707E-0008
  0.89568E+0004 -0.26686E+0004 -0.17214E-0008 -0.85324E-0009  0.11595E-0008
  0.90000E+0004 -0.26677E+0004 -0.24196E-0008 -0.94052E-0009  0.56880E-0009
  0.87500E+0004 -0.26531E+0004  0.83066E-0009 -0.31056E-0009  0.31361E-0008
  0.87932E+0004 -0.26521E+0004  0.22859E-0009 -0.42574E-0009  0.26676E-0008
  0.88750E+0004 -0.26503E+0004 -0.10027E-0008 -0.62715E-0009  0.16608E-0008
  0.89568E+0004 -0.26484E+0004 -0.23091E-0008 -0.80403E-0009  0.54627E-0009
  0.90000E+0004 -0.26474E+0004 -0.30025E-0008 -0.88897E-0009 -0.54482E-0010
  0.90000E+0004 -0.27649E+0004  0.20755E-0009 -0.12074E-0008  0.31125E-0008
  0.90432E+0004 -0.27643E+0004 -0.36715E-0009 -0.12921E-0008  0.26728E-0008
  0.91250E+0004 -0.27630E+0004 -0.12848E-0008 -0.14326E-0008  0.19884E-0008
  0.92068E+0004 -0.27617E+0004 -0.19129E-0008 -0.15432E-0008  0.15529E-0008
  0.92500E+0004 -0.27611E+0004 -0.21142E-0008 -0.15878E-0008  0.14302E-0008
  0.90000E+0004 -0.27446E+0004 -0.30517E-0009 -0.11510E-0008  0.26550E-0008
  0.90432E+0004 -0.27439E+0004 -0.91283E-0009 -0.12357E-0008  0.21808E-0008
  0.91250E+0004 -0.27425E+0004 -0.18961E-0008 -0.13768E-0008  0.14306E-0008
  0.92068E+0004 -0.27412E+0004 -0.25839E-0008 -0.14893E-0008  0.94096E-0009
  0.92500E+0004 -0.27404E+0004 -0.28099E-0008 -0.15355E-0008  0.79907E-0009
  0.90000E+0004 -0.27062E+0004 -0.13350E-0008 -0.10440E-0008  0.16757E-0008
  0.90432E+0004 -0.27053E+0004 -0.19879E-0008 -0.11273E-0008  0.11463E-0008
  0.91250E+0004 -0.27038E+0004 -0.30718E-0008 -0.12674E-0008  0.28308E-0009
  0.92068E+0004 -0.27022E+0004 -0.38626E-0008 -0.13811E-0008 -0.31030E-0009
  0.92500E+0004 -0.27013E+0004 -0.41356E-0008 -0.14291E-0008 -0.49383E-0009
  0.90000E+0004 -0.26677E+0004 -0.24196E-0008 -0.94052E-0009  0.56880E-0009
  0.90432E+0004 -0.26668E+0004 -0.30940E-0008 -0.10209E-0008 -0.17655E-0011
  0.91250E+0004 -0.26650E+0004 -0.42430E-0008 -0.11569E-0008 -0.96141E-0009
  0.92068E+0004 -0.26632E+0004 -0.51189E-0008 -0.12686E-0008 -0.16577E-0008
  0.92500E+0004 -0.26622E+0004 -0.54371E-0008 -0.13165E-0008 -0.18890E-0008
  0.90000E+0004 -0.26474E+0004 -0.30025E-0008 -0.88897E-0009 -0.54482E-0010
  0.90432E+0004 -0.26464E+0004 -0.36782E-0008 -0.96719E-0009 -0.64101E-0009
  0.91250E+0004 -0.26445E+0004 -0.48461E-0008 -0.10997E-0008 -0.16440E-0008
  0.92068E+0004 -0.26426E+0004 -0.57577E-0008 -0.12090E-0008 -0.23932E-0008
  0.92500E+0004 -0.26416E+0004 -0.60980E-0008 -0.12562E-0008 -0.26516E-0008
  0.92500E+0004 -0.27611E+0004 -0.21142E-0008 -0.15878E-0008  0.14302E-0008
  0.92932E+0004 -0.27605E+0004 -0.22216E-0008 -0.16222E-0008  0.13821E-0008
  0.93750E+0004 -0.27594E+0004 -0.22017E-0008 -0.16554E-0008  0.14472E-0008
  0.94568E+0004 -0.27583E+0004 -0.19587E-0008 -0.16455E-0008  0.16341E-0008
  0.95000E+0004 -0.27577E+0004 -0.17788E-0008 -0.16228E-0008  0.17382E-0008
  0.92500E+0004 -0.27404E+0004 -0.28099E-0008 -0.15355E-0008  0.79907E-0009
  0.92932E+0004 -0.27398E+0004 -0.29343E-0008 -0.15721E-0008  0.74123E-0009
  0.93750E+0004 -0.27386E+0004 -0.29223E-0008 -0.16109E-0008  0.81585E-0009
  0.94568E+0004 -0.27374E+0004 -0.26517E-0008 -0.16082E-0008  0.10488E-0008
  0.95000E+0004 -0.27368E+0004 -0.24438E-0008 -0.15896E-0008  0.11893E-0008
  0.92500E+0004 -0.27013E+0004 -0.41356E-0008 -0.14291E-0008 -0.49383E-0009
  0.92932E+0004 -0.27006E+0004 -0.42968E-0008 -0.14686E-0008 -0.57864E-0009
  0.93750E+0004 -0.26992E+0004 -0.43160E-0008 -0.15151E-0008 -0.50792E-0009
  0.94568E+0004 -0.26979E+0004 -0.40156E-0008 -0.15230E-0008 -0.21222E-0009
  0.95000E+0004 -0.26972E+0004 -0.37666E-0008 -0.15106E-0008 -0.14504E-0010
  0.92500E+0004 -0.26622E+0004 -0.54371E-0008 -0.13165E-0008 -0.18890E-0008
  0.92932E+0004 -0.26614E+0004 -0.56387E-0008 -0.13570E-0008 -0.20115E-0008
  0.93750E+0004 -0.26599E+0004 -0.57085E-0008 -0.14075E-0008 -0.19738E-0008
  0.94568E+0004 -0.26583E+0004 -0.54084E-0008 -0.14219E-0008 -0.16506E-0008
  0.95000E+0004 -0.26575E+0004 -0.51358E-0008 -0.14136E-0008 -0.14134E-0008
  0.92500E+0004 -0.26416E+0004 -0.60980E-0008 -0.12562E-0008 -0.26516E-0008
  0.92932E+0004 -0.26407E+0004 -0.63215E-0008 -0.12965E-0008 -0.27978E-0008
  0.93750E+0004 -0.26391E+0004 -0.64245E-0008 -0.13474E-0008 -0.27890E-0008
  0.94568E+0004 -0.26375E+0004 -0.61364E-0008 -0.13638E-0008 -0.24658E-0008
  0.95000E+0004 -0.26366E+0004 -0.58587E-0008 -0.13568E-0008 -0.22157E-0008
  0.95000E+0004 -0.27577E+0004 -0.17788E-0008 -0.16228E-0008  0.17382E-0008
  0.95432E+0004 -0.27576E+0004 -0.15738E-0008 -0.15910E-0008  0.18348E-0008
  0.96250E+0004 -0.27572E+0004 -0.12124E-0008 -0.15054E-0008  0.19073E-0008
  0.97068E+0004 -0.27569E+0004 -0.95049E-0009 -0.14015E-0008  0.17967E-0008
  0.97500E+0004 -0.27567E+0004 -0.86351E-0009 -0.13441E-0008  0.16649E-0008
  0.95000E+0004 -0.27368E+0004 -0.24438E-0008 -0.15896E-0008  0.11893E-0008
  0.95432E+0004 -0.27366E+0004 -0.22015E-0008 -0.15623E-0008  0.13302E-0008
  0.96250E+0004 -0.27363E+0004 -0.17558E-0008 -0.14844E-0008  0.14913E-0008
  0.97068E+0004 -0.27359E+0004 -0.14059E-0008 -0.13860E-0008  0.14586E-0008
  0.97500E+0004 -0.27357E+0004 -0.12764E-0008 -0.13301E-0008  0.13576E-0008
  0.95000E+0004 -0.26972E+0004 -0.37666E-0008 -0.15106E-0008 -0.14504E-0010
  0.95432E+0004 -0.26969E+0004 -0.34648E-0008 -0.14900E-0008  0.20064E-0009
  0.96250E+0004 -0.26965E+0004 -0.28748E-0008 -0.14239E-0008  0.52015E-0009
  0.97068E+0004 -0.26961E+0004 -0.23640E-0008 -0.13338E-0008  0.63807E-0009
  0.97500E+0004 -0.26959E+0004 -0.21533E-0008 -0.12799E-0008  0.60144E-0009
  0.95000E+0004 -0.26575E+0004 -0.51358E-0008 -0.14136E-0008 -0.14134E-0008
  0.95432E+0004 -0.26573E+0004 -0.47918E-0008 -0.13978E-0008 -0.11396E-0008
  0.96250E+0004 -0.26568E+0004 -0.40842E-0008 -0.13398E-0008 -0.68110E-0009
  0.97068E+0004 -0.26563E+0004 -0.34277E-0008 -0.12553E-0008 -0.41593E-0009
  0.97500E+0004 -0.26560E+0004 -0.31390E-0008 -0.12024E-0008 -0.38332E-0009
  0.95000E+0004 -0.26366E+0004 -0.58587E-0008 -0.13568E-0008 -0.22157E-0008
  0.95432E+0004 -0.26363E+0004 -0.55001E-0008 -0.13426E-0008 -0.19184E-0008
  0.96250E+0004 -0.26358E+0004 -0.47436E-0008 -0.12877E-0008 -0.13970E-0008
  0.97068E+0004 -0.26353E+0004 -0.40191E-0008 -0.12050E-0008 -0.10583E-0008
  0.97500E+0004 -0.26350E+0004 -0.36919E-0008 -0.11523E-0008 -0.98872E-0009
  0.97500E+0004 -0.27567E+0004 -0.86351E-0009 -0.13441E-0008  0.16649E-0008
  0.97932E+0004 -0.27572E+0004 -0.79683E-0009 -0.12902E-0008  0.15049E-0008
  0.98750E+0004 -0.27581E+0004 -0.72793E-0009 -0.12024E-0008  0.11569E-0008
  0.99568E+0004 -0.27590E+0004 -0.65484E-0009 -0.11491E-0008  0.87286E-0009
  0.10000E+0005 -0.27594E+0004 -0.58125E-0009 -0.11386E-0008  0.79523E-0009
  0.97500E+0004 -0.27357E+0004 -0.12764E-0008 -0.13301E-0008  0.13576E-0008
  0.97932E+0004 -0.27362E+0004 -0.11700E-0008 -0.12769E-0008  0.12221E-0008
  0.98750E+0004 -0.27372E+0004 -0.10431E-0008 -0.11868E-0008  0.89367E-0009
  0.99568E+0004 -0.27382E+0004 -0.93230E-0009 -0.11264E-0008  0.60155E-0009
  0.10000E+0005 -0.27387E+0004 -0.84348E-0009 -0.11105E-0008  0.51427E-0009
  0.97500E+0004 -0.26959E+0004 -0.21533E-0008 -0.12799E-0008  0.60144E-0009
  0.97932E+0004 -0.26965E+0004 -0.19687E-0008 -0.12276E-0008  0.52205E-0009
  0.98750E+0004 -0.26976E+0004 -0.17243E-0008 -0.11329E-0008  0.25141E-0009
  0.99568E+0004 -0.26987E+0004 -0.15365E-0008 -0.10601E-0008 -0.37484E-0010
  0.10000E+0005 -0.26993E+0004 -0.14186E-0008 -0.10346E-0008 -0.13650E-0009
  0.97500E+0004 -0.26560E+0004 -0.31390E-0008 -0.12024E-0008 -0.38332E-0009
  0.97932E+0004 -0.26567E+0004 -0.28764E-0008 -0.11504E-0008 -0.39727E-0009
  0.98750E+0004 -0.26580E+0004 -0.25101E-0008 -0.10512E-0008 -0.58641E-0009
  0.99568E+0004 -0.26593E+0004 -0.22417E-0008 -0.96693E-0009 -0.84921E-0009
  0.10000E+0005 -0.26599E+0004 -0.20961E-0008 -0.93270E-0009 -0.95135E-0009
  0.97500E+0004 -0.26350E+0004 -0.36919E-0008 -0.11523E-0008 -0.98872E-0009
  0.97932E+0004 -0.26357E+0004 -0.33899E-0008 -0.11002E-0008 -0.96592E-0009
  0.98750E+0004 -0.26371E+0004 -0.29601E-0008 -0.99847E-0009 -0.11048E-0008
  0.99568E+0004 -0.26385E+0004 -0.26498E-0008 -0.90849E-0009 -0.13459E-0008
  0.10000E+0005 -0.26392E+0004 -0.24908E-0008 -0.86995E-0009 -0.14466E-0008
  0.10000E+0005 -0.27594E+0004 -0.58125E-0009 -0.11386E-0008  0.79523E-0009
  0.10043E+0005 -0.27606E+0004 -0.46338E-0009 -0.11429E-0008  0.79240E-0009
  0.10125E+0005 -0.27627E+0004 -0.12327E-0009 -0.11930E-0008  0.99741E-0009
  0.10207E+0005 -0.27648E+0004  0.33844E-0009 -0.12969E-0008  0.14385E-0008
  0.10250E+0005 -0.27659E+0004  0.60150E-0009 -0.13721E-0008  0.17319E-0008
  0.10000E+0005 -0.27387E+0004 -0.84348E-0009 -0.11105E-0008  0.51427E-0009
  0.10043E+0005 -0.27399E+0004 -0.70912E-0009 -0.11088E-0008  0.50428E-0009
  0.10125E+0005 -0.27422E+0004 -0.32983E-0009 -0.11457E-0008  0.70829E-0009
  0.10207E+0005 -0.27445E+0004  0.19190E-0009 -0.12355E-0008  0.11775E-0008
  0.10250E+0005 -0.27457E+0004  0.49662E-0009 -0.13034E-0008  0.14991E-0008
  0.10000E+0005 -0.26993E+0004 -0.14186E-0008 -0.10346E-0008 -0.13650E-0009
  0.10043E+0005 -0.27007E+0004 -0.12548E-0008 -0.10225E-0008 -0.15534E-0009
  0.10125E+0005 -0.27033E+0004 -0.81101E-0009 -0.10360E-0008  0.47407E-0010
  0.10207E+0005 -0.27060E+0004 -0.19022E-0009 -0.11004E-0008  0.56318E-0009
  0.10250E+0005 -0.27074E+0004  0.18589E-0009 -0.11549E-0008  0.93390E-0009
  0.10000E+0005 -0.26599E+0004 -0.20961E-0008 -0.93270E-0009 -0.95135E-0009
  0.10043E+0005 -0.26615E+0004 -0.19066E-0008 -0.91115E-0009 -0.97297E-0009
  0.10125E+0005 -0.26645E+0004 -0.14146E-0008 -0.90332E-0009 -0.77095E-0009
  0.10207E+0005 -0.26675E+0004 -0.71908E-0009 -0.94392E-0009 -0.21924E-0009
  0.10250E+0005 -0.26690E+0004 -0.28497E-0009 -0.98564E-0009  0.19298E-0009
  0.10000E+0005 -0.26392E+0004 -0.24908E-0008 -0.86995E-0009 -0.14466E-0008
  0.10043E+0005 -0.26408E+0004 -0.22902E-0008 -0.84379E-0009 -0.14677E-0008
  0.10125E+0005 -0.26440E+0004 -0.17809E-0008 -0.82540E-0009 -0.12668E-0008
  0.10207E+0005 -0.26472E+0004 -0.10580E-0008 -0.85407E-0009 -0.70174E-0009
  0.10250E+0005 -0.26488E+0004 -0.60026E-0009 -0.88923E-0009 -0.27171E-0009
  0.10250E+0005 -0.27659E+0004  0.60150E-0009 -0.13721E-0008  0.17319E-0008
  0.10293E+0005 -0.27668E+0004  0.85264E-0009 -0.14582E-0008  0.20346E-0008
  0.10375E+0005 -0.27685E+0004  0.12349E-0008 -0.16490E-0008  0.25692E-0008
  0.10457E+0005 -0.27702E+0004  0.14121E-0008 -0.18621E-0008  0.29558E-0008
  0.10500E+0005 -0.27711E+0004  0.14112E-0008 -0.19781E-0008  0.30863E-0008
  0.10250E+0005 -0.27457E+0004  0.49662E-0009 -0.13034E-0008  0.14991E-0008
  0.10293E+0005 -0.27466E+0004  0.79463E-0009 -0.13824E-0008  0.18368E-0008
  0.10375E+0005 -0.27485E+0004  0.12734E-0008 -0.15613E-0008  0.24492E-0008
  0.10457E+0005 -0.27503E+0004  0.15381E-0008 -0.17652E-0008  0.29060E-0008
  0.10500E+0005 -0.27513E+0004  0.15710E-0008 -0.18776E-0008  0.30615E-0008
  0.10250E+0005 -0.27074E+0004  0.18589E-0009 -0.11549E-0008  0.93390E-0009
  0.10293E+0005 -0.27085E+0004  0.56646E-0009 -0.12208E-0008  0.13342E-0008
  0.10375E+0005 -0.27106E+0004  0.12241E-0008 -0.13771E-0008  0.20924E-0008
  0.10457E+0005 -0.27127E+0004  0.16633E-0008 -0.15627E-0008  0.26913E-0008
  0.10500E+0005 -0.27139E+0004  0.17701E-0008 -0.16676E-0008  0.29025E-0008
  0.10250E+0005 -0.26690E+0004 -0.28497E-0009 -0.98564E-0009  0.19298E-0009
  0.10293E+0005 -0.26703E+0004  0.16592E-0009 -0.10387E-0008  0.64865E-0009
  0.10375E+0005 -0.26727E+0004  0.98848E-0009 -0.11724E-0008  0.15452E-0008
  0.10457E+0005 -0.26751E+0004  0.16062E-0008 -0.13391E-0008  0.22932E-0008
  0.10500E+0005 -0.26764E+0004  0.17968E-0008 -0.14359E-0008  0.25699E-0008
  0.10250E+0005 -0.26488E+0004 -0.60026E-0009 -0.88923E-0009 -0.27171E-0009
  0.10293E+0005 -0.26502E+0004 -0.11890E-0009 -0.93568E-0009  0.20905E-0009
  0.10375E+0005 -0.26527E+0004  0.78143E-0009 -0.10575E-0008  0.11731E-0008
  0.10457E+0005 -0.26553E+0004  0.14914E-0008 -0.12140E-0008  0.19999E-0008
  0.10500E+0005 -0.26566E+0004  0.17287E-0008 -0.13062E-0008  0.23142E-0008
  0.10500E+0005 -0.27711E+0004  0.14112E-0008 -0.19781E-0008  0.30863E-0008
  0.10543E+0005 -0.27719E+0004  0.13539E-0008 -0.20916E-0008  0.31733E-0008
  0.10625E+0005 -0.27734E+0004  0.11514E-0008 -0.22940E-0008  0.32859E-0008
  0.10707E+0005 -0.27750E+0004  0.97333E-0009 -0.24632E-0008  0.34769E-0008
  0.10750E+0005 -0.27758E+0004  0.95625E-0009 -0.25353E-0008  0.36754E-0008
  0.10500E+0005 -0.27513E+0004  0.15710E-0008 -0.18776E-0008  0.30615E-0008
  0.10543E+0005 -0.27522E+0004  0.15348E-0008 -0.19882E-0008  0.31606E-0008
  0.10625E+0005 -0.27539E+0004  0.13306E-0008 -0.21877E-0008  0.32560E-0008
  0.10707E+0005 -0.27555E+0004  0.10963E-0008 -0.23575E-0008  0.33812E-0008
  0.10750E+0005 -0.27564E+0004  0.10321E-0008 -0.24314E-0008  0.35317E-0008
  0.10500E+0005 -0.27139E+0004  0.17701E-0008 -0.16676E-0008  0.29025E-0008
  0.10543E+0005 -0.27149E+0004  0.17863E-0008 -0.17722E-0008  0.30351E-0008
  0.10625E+0005 -0.27168E+0004  0.16052E-0008 -0.19651E-0008  0.31185E-0008
  0.10707E+0005 -0.27187E+0004  0.12859E-0008 -0.21349E-0008  0.31320E-0008
  0.10750E+0005 -0.27197E+0004  0.11387E-0008 -0.22115E-0008  0.31926E-0008
  0.10500E+0005 -0.26764E+0004  0.17968E-0008 -0.14359E-0008  0.25699E-0008
  0.10543E+0005 -0.26775E+0004  0.18797E-0008 -0.15337E-0008  0.27490E-0008
  0.10625E+0005 -0.26797E+0004  0.17565E-0008 -0.17185E-0008  0.28493E-0008
  0.10707E+0005 -0.26819E+0004  0.13863E-0008 -0.18866E-0008  0.27753E-0008
  0.10750E+0005 -0.26830E+0004  0.11691E-0008 -0.19650E-0008  0.27522E-0008
  0.10500E+0005 -0.26566E+0004  0.17287E-0008 -0.13062E-0008  0.23142E-0008
  0.10543E+0005 -0.26578E+0004  0.18514E-0008 -0.14003E-0008  0.25226E-0008
  0.10625E+0005 -0.26601E+0004  0.17723E-0008 -0.15801E-0008  0.26439E-0008
  0.10707E+0005 -0.26624E+0004  0.13905E-0008 -0.17466E-0008  0.25356E-0008
  0.10750E+0005 -0.26637E+0004  0.11432E-0008 -0.18256E-0008  0.24726E-0008
  0.10750E+0005 -0.27758E+0004  0.95625E-0009 -0.25353E-0008  0.36754E-0008
  0.10793E+0005 -0.27767E+0004  0.10255E-0008 -0.25927E-0008  0.39706E-0008
  0.10875E+0005 -0.27785E+0004  0.14572E-0008 -0.26638E-0008  0.48454E-0008
  0.10957E+0005 -0.27802E+0004  0.22988E-0008 -0.26885E-0008  0.61120E-0008
  0.11000E+0005 -0.27811E+0004  0.28805E-0008 -0.26884E-0008  0.68957E-0008
  0.10750E+0005 -0.27564E+0004  0.10321E-0008 -0.24314E-0008  0.35317E-0008
  0.10793E+0005 -0.27574E+0004  0.10472E-0008 -0.24916E-0008  0.37760E-0008
  0.10875E+0005 -0.27593E+0004  0.13746E-0008 -0.25707E-0008  0.45648E-0008
  0.10957E+0005 -0.27612E+0004  0.21379E-0008 -0.26060E-0008  0.57876E-0008
  0.11000E+0005 -0.27622E+0004  0.26983E-0008 -0.26123E-0008  0.65737E-0008
  0.10750E+0005 -0.27197E+0004  0.11387E-0008 -0.22115E-0008  0.31926E-0008
  0.10793E+0005 -0.27209E+0004  0.10528E-0008 -0.22765E-0008  0.33362E-0008
  0.10875E+0005 -0.27231E+0004  0.11701E-0008 -0.23695E-0008  0.39388E-0008
  0.10957E+0005 -0.27253E+0004  0.17547E-0008 -0.24238E-0008  0.50383E-0008
  0.11000E+0005 -0.27264E+0004  0.22538E-0008 -0.24415E-0008  0.58039E-0008
  0.10750E+0005 -0.26830E+0004  0.11691E-0008 -0.19650E-0008  0.27522E-0008
  0.10793E+0005 -0.26843E+0004  0.98960E-0009 -0.20340E-0008  0.27950E-0008
  0.10875E+0005 -0.26868E+0004  0.89163E-0009 -0.21391E-0008  0.31910E-0008
  0.10957E+0005 -0.26893E+0004  0.12673E-0008 -0.22104E-0008  0.41224E-0008
  0.11000E+0005 -0.26906E+0004  0.16812E-0008 -0.22385E-0008  0.48368E-0008
  0.10750E+0005 -0.26637E+0004  0.11432E-0008 -0.18256E-0008  0.24726E-0008
  0.10793E+0005 -0.26650E+0004  0.91937E-0009 -0.18962E-0008  0.24645E-0008
  0.10875E+0005 -0.26677E+0004  0.71021E-0009 -0.20068E-0008  0.27475E-0008
  0.10957E+0005 -0.26703E+0004  0.96753E-0009 -0.20863E-0008  0.35756E-0008
  0.11000E+0005 -0.26717E+0004  0.13286E-0008 -0.21195E-0008  0.42520E-0008
  0.11000E+0005 -0.27811E+0004  0.28805E-0008 -0.26884E-0008  0.68957E-0008
  0.11043E+0005 -0.27821E+0004  0.35256E-0008 -0.26828E-0008  0.77191E-0008
  0.11125E+0005 -0.27839E+0004  0.48010E-0008 -0.26696E-0008  0.92470E-0008
  0.11207E+0005 -0.27858E+0004  0.59478E-0008 -0.26723E-0008  0.10518E-0007
  0.11250E+0005 -0.27867E+0004  0.64311E-0008 -0.26860E-0008  0.11013E-0007
  0.11000E+0005 -0.27622E+0004  0.26983E-0008 -0.26123E-0008  0.65737E-0008
  0.11043E+0005 -0.27633E+0004  0.33393E-0008 -0.26132E-0008  0.74191E-0008
  0.11125E+0005 -0.27653E+0004  0.46551E-0008 -0.26124E-0008  0.90401E-0008
  0.11207E+0005 -0.27673E+0004  0.58971E-0008 -0.26260E-0008  0.10456E-0007
  0.11250E+0005 -0.27683E+0004  0.64460E-0008 -0.26446E-0008  0.11038E-0007
  0.11000E+0005 -0.27264E+0004  0.22538E-0008 -0.24415E-0008  0.58039E-0008
  0.11043E+0005 -0.27276E+0004  0.28643E-0008 -0.24542E-0008  0.66652E-0008
  0.11125E+0005 -0.27299E+0004  0.42155E-0008 -0.24759E-0008  0.84187E-0008
  0.11207E+0005 -0.27322E+0004  0.56061E-0008 -0.25097E-0008  0.10079E-0007
  0.11250E+0005 -0.27334E+0004  0.62680E-0008 -0.25376E-0008  0.10820E-0007
  0.11000E+0005 -0.26906E+0004  0.16812E-0008 -0.22385E-0008  0.48368E-0008
  0.11043E+0005 -0.26920E+0004  0.22340E-0008 -0.22622E-0008  0.56813E-0008
  0.11125E+0005 -0.26946E+0004  0.35674E-0008 -0.23048E-0008  0.75074E-0008
  0.11207E+0005 -0.26972E+0004  0.50615E-0008 -0.23578E-0008  0.93657E-0008
  0.11250E+0005 -0.26985E+0004  0.58192E-0008 -0.23947E-0008  0.10250E-0007
  0.11000E+0005 -0.26717E+0004  0.13286E-0008 -0.21195E-0008  0.42520E-0008
  0.11043E+0005 -0.26732E+0004  0.18412E-0008 -0.21485E-0008  0.50751E-0008
  0.11125E+0005 -0.26759E+0004  0.31446E-0008 -0.22013E-0008  0.69153E-0008
  0.11207E+0005 -0.26787E+0004  0.46744E-0008 -0.22639E-0008  0.88580E-0008
  0.11250E+0005 -0.26801E+0004  0.54750E-0008 -0.23054E-0008  0.98107E-0008
  0.11250E+0005 -0.27867E+0004  0.64311E-0008 -0.26860E-0008  0.11013E-0007
  0.11293E+0005 -0.27877E+0004  0.68063E-0008 -0.27108E-0008  0.11366E-0007
  0.11375E+0005 -0.27894E+0004  0.71881E-0008 -0.27864E-0008  0.11620E-0007
  0.11457E+0005 -0.27911E+0004  0.71633E-0008 -0.28927E-0008  0.11377E-0007
  0.11500E+0005 -0.27921E+0004  0.70139E-0008 -0.29549E-0008  0.11083E-0007
  0.11250E+0005 -0.27683E+0004  0.64460E-0008 -0.26446E-0008  0.11038E-0007
  0.11293E+0005 -0.27693E+0004  0.68925E-0008 -0.26735E-0008  0.11482E-0007
  0.11375E+0005 -0.27712E+0004  0.74135E-0008 -0.27556E-0008  0.11902E-0007
  0.11457E+0005 -0.27731E+0004  0.75188E-0008 -0.28673E-0008  0.11805E-0007
  0.11500E+0005 -0.27741E+0004  0.74315E-0008 -0.29325E-0008  0.11578E-0007
  0.11250E+0005 -0.27334E+0004  0.62680E-0008 -0.25376E-0008  0.10820E-0007
  0.11293E+0005 -0.27346E+0004  0.68426E-0008 -0.25746E-0008  0.11432E-0007
  0.11375E+0005 -0.27368E+0004  0.76239E-0008 -0.26695E-0008  0.12172E-0007
  0.11457E+0005 -0.27389E+0004  0.79814E-0008 -0.27925E-0008  0.12368E-0007
  0.11500E+0005 -0.27401E+0004  0.80160E-0008 -0.28640E-0008  0.12279E-0007
  0.11250E+0005 -0.26985E+0004  0.58192E-0008 -0.23947E-0008  0.10250E-0007
  0.11293E+0005 -0.26998E+0004  0.65097E-0008 -0.24397E-0008  0.11022E-0007
  0.11375E+0005 -0.27023E+0004  0.75420E-0008 -0.25477E-0008  0.12083E-0007
  0.11457E+0005 -0.27048E+0004  0.81550E-0008 -0.26827E-0008  0.12590E-0007
  0.11500E+0005 -0.27060E+0004  0.83156E-0008 -0.27610E-0008  0.12650E-0007
  0.11250E+0005 -0.26801E+0004  0.54750E-0008 -0.23054E-0008  0.98107E-0008
  0.11293E+0005 -0.26815E+0004  0.62207E-0008 -0.23544E-0008  0.10662E-0007
  0.11375E+0005 -0.26841E+0004  0.73797E-0008 -0.24693E-0008  0.11890E-0007
  0.11457E+0005 -0.26867E+0004  0.81275E-0008 -0.26107E-0008  0.12564E-0007
  0.11500E+0005 -0.26881E+0004  0.83558E-0008 -0.26928E-0008  0.12706E-0007
  0.11500E+0005 -0.27921E+0004  0.70139E-0008 -0.29549E-0008  0.11083E-0007
  0.11543E+0005 -0.27929E+0004  0.67960E-0008 -0.30168E-0008  0.10704E-0007
  0.11625E+0005 -0.27944E+0004  0.62404E-0008 -0.31209E-0008  0.98007E-0008
  0.11707E+0005 -0.27958E+0004  0.55577E-0008 -0.31884E-0008  0.87148E-0008
  0.11750E+0005 -0.27966E+0004  0.51555E-0008 -0.32037E-0008  0.80775E-0008
  0.11500E+0005 -0.27741E+0004  0.74315E-0008 -0.29325E-0008  0.11578E-0007
  0.11543E+0005 -0.27750E+0004  0.72711E-0008 -0.29978E-0008  0.11261E-0007
  0.11625E+0005 -0.27766E+0004  0.68151E-0008 -0.31105E-0008  0.10464E-0007
  0.11707E+0005 -0.27782E+0004  0.62271E-0008 -0.31908E-0008  0.94794E-0008
  0.11750E+0005 -0.27791E+0004  0.58750E-0008 -0.32145E-0008  0.88961E-0008
  0.11500E+0005 -0.27401E+0004  0.80160E-0008 -0.28640E-0008  0.12279E-0007
  0.11543E+0005 -0.27411E+0004  0.79680E-0008 -0.29363E-0008  0.12088E-0007
  0.11625E+0005 -0.27429E+0004  0.77058E-0008 -0.30665E-0008  0.11506E-0007
  0.11707E+0005 -0.27448E+0004  0.72990E-0008 -0.31713E-0008  0.10725E-0007
  0.11750E+0005 -0.27458E+0004  0.70424E-0008 -0.32113E-0008  0.10249E-0007
  0.11500E+0005 -0.27060E+0004  0.83156E-0008 -0.27610E-0008  0.12650E-0007
  0.11543E+0005 -0.27072E+0004  0.83841E-0008 -0.28408E-0008  0.12595E-0007
  0.11625E+0005 -0.27093E+0004  0.83206E-0008 -0.29891E-0008  0.12247E-0007
  0.11707E+0005 -0.27114E+0004  0.80950E-0008 -0.31190E-0008  0.11681E-0007
  0.11750E+0005 -0.27125E+0004  0.79325E-0008 -0.31753E-0008  0.11316E-0007
  0.11500E+0005 -0.26881E+0004  0.83558E-0008 -0.26928E-0008  0.12706E-0007
  0.11543E+0005 -0.26893E+0004  0.84870E-0008 -0.27766E-0008  0.12728E-0007
  0.11625E+0005 -0.26915E+0004  0.85298E-0008 -0.29344E-0008  0.12511E-0007
  0.11707E+0005 -0.26938E+0004  0.83991E-0008 -0.30775E-0008  0.12061E-0007
  0.11750E+0005 -0.26950E+0004  0.82852E-0008 -0.31424E-0008  0.11756E-0007
  0.11750E+0005 -0.27966E+0004  0.51555E-0008 -0.32037E-0008  0.80775E-0008
  0.11793E+0005 -0.27973E+0004  0.47278E-0008 -0.32027E-0008  0.73995E-0008
  0.11875E+0005 -0.27985E+0004  0.38128E-0008 -0.31542E-0008  0.59713E-0008
  0.11957E+0005 -0.27998E+0004  0.27311E-0008 -0.30445E-0008  0.43375E-0008
  0.12000E+0005 -0.28004E+0004  0.20893E-0008 -0.29625E-0008  0.33963E-0008
  0.11750E+0005 -0.27791E+0004  0.58750E-0008 -0.32145E-0008  0.88961E-0008
  0.11793E+0005 -0.27798E+0004  0.54978E-0008 -0.32231E-0008  0.82726E-0008
  0.11875E+0005 -0.27811E+0004  0.46776E-0008 -0.31955E-0008  0.69450E-0008
  0.11957E+0005 -0.27825E+0004  0.36810E-0008 -0.31086E-0008  0.53969E-0008
  0.12000E+0005 -0.27832E+0004  0.30753E-0008 -0.30390E-0008  0.44895E-0008
  0.11750E+0005 -0.27458E+0004  0.70424E-0008 -0.32113E-0008  0.10249E-0007
  0.11793E+0005 -0.27466E+0004  0.67617E-0008 -0.32382E-0008  0.97325E-0008
  0.11875E+0005 -0.27482E+0004  0.61273E-0008 -0.32503E-0008  0.86074E-0008
  0.11957E+0005 -0.27497E+0004  0.53076E-0008 -0.32075E-0008  0.72428E-0008
  0.12000E+0005 -0.27505E+0004  0.47835E-0008 -0.31618E-0008  0.64148E-0008
  0.11750E+0005 -0.27125E+0004  0.79325E-0008 -0.31753E-0008  0.11316E-0007
  0.11793E+0005 -0.27134E+0004  0.77466E-0008 -0.32204E-0008  0.10911E-0007
  0.11875E+0005 -0.27152E+0004  0.72986E-0008 -0.32723E-0008  0.99977E-0008
  0.11957E+0005 -0.27169E+0004  0.66670E-0008 -0.32741E-0008  0.88358E-0008
  0.12000E+0005 -0.27179E+0004  0.62366E-0008 -0.32530E-0008  0.81029E-0008
  0.11750E+0005 -0.26950E+0004  0.82852E-0008 -0.31424E-0008  0.11756E-0007
  0.11793E+0005 -0.26959E+0004  0.81478E-0008 -0.31971E-0008  0.11410E-0007
  0.11875E+0005 -0.26978E+0004  0.77958E-0008 -0.32698E-0008  0.10611E-0007
  0.11957E+0005 -0.26996E+0004  0.72646E-0008 -0.32953E-0008  0.95611E-0008
  0.12000E+0005 -0.27006E+0004  0.68863E-0008 -0.32873E-0008  0.88830E-0008
  0.12000E+0005 -0.28004E+0004  0.20893E-0008 -0.29625E-0008  0.33963E-0008
  0.12043E+0005 -0.28012E+0004  0.13962E-0008 -0.28634E-0008  0.24027E-0008
  0.12125E+0005 -0.28027E+0004  0.13630E-0011 -0.26301E-0008  0.45258E-0009
  0.12207E+0005 -0.28041E+0004 -0.14001E-0008 -0.23340E-0008 -0.14659E-0008
  0.12250E+0005 -0.28049E+0004 -0.20935E-0008 -0.21512E-0008 -0.24108E-0008
  0.12000E+0005 -0.27832E+0004  0.30753E-0008 -0.30390E-0008  0.44895E-0008
  0.12043E+0005 -0.27840E+0004  0.24091E-0008 -0.29520E-0008  0.35181E-0008
  0.12125E+0005 -0.27856E+0004  0.10339E-0008 -0.27403E-0008  0.15733E-0008
  0.12207E+0005 -0.27872E+0004 -0.39573E-0009 -0.24631E-0008 -0.39273E-0009
  0.12250E+0005 -0.27881E+0004 -0.11237E-0008 -0.22890E-0008 -0.13834E-0008
  0.12000E+0005 -0.27505E+0004  0.47835E-0008 -0.31618E-0008  0.64148E-0008
  0.12043E+0005 -0.27515E+0004  0.41853E-0008 -0.30986E-0008  0.55045E-0008
  0.12125E+0005 -0.27533E+0004  0.28877E-0008 -0.29302E-0008  0.36132E-0008
  0.12207E+0005 -0.27552E+0004  0.14526E-0008 -0.26923E-0008  0.16068E-0008
  0.12250E+0005 -0.27562E+0004  0.68549E-0009 -0.25368E-0008  0.55625E-0009
  0.12000E+0005 -0.27179E+0004  0.62366E-0008 -0.32530E-0008  0.81029E-0008
  0.12043E+0005 -0.27190E+0004  0.57235E-0008 -0.32147E-0008  0.72743E-0008
  0.12125E+0005 -0.27210E+0004  0.45478E-0008 -0.30925E-0008  0.54863E-0008
  0.12207E+0005 -0.27231E+0004  0.31639E-0008 -0.28978E-0008  0.34997E-0008
  0.12250E+0005 -0.27242E+0004  0.23904E-0008 -0.27633E-0008  0.24233E-0008
  0.12000E+0005 -0.27006E+0004  0.68863E-0008 -0.32873E-0008  0.88830E-0008
  0.12043E+0005 -0.27018E+0004  0.64228E-0008 -0.32625E-0008  0.81041E-0008
  0.12125E+0005 -0.27040E+0004  0.53255E-0008 -0.31656E-0008  0.63874E-0008
  0.12207E+0005 -0.27062E+0004  0.39883E-0008 -0.29952E-0008  0.44331E-0008
  0.12250E+0005 -0.27074E+0004  0.32234E-0008 -0.28728E-0008  0.33557E-0008
  0.12250E+0005 -0.28049E+0004 -0.20935E-0008 -0.21512E-0008 -0.24108E-0008
  0.12293E+0005 -0.28060E+0004 -0.27458E-0008 -0.19450E-0008 -0.33014E-0008
  0.12375E+0005 -0.28081E+0004 -0.37425E-0008 -0.14980E-0008 -0.47105E-0008
  0.12457E+0005 -0.28103E+0004 -0.43400E-0008 -0.97656E-0009 -0.56856E-0008
  0.12500E+0005 -0.28114E+0004 -0.44724E-0008 -0.67392E-0009 -0.60104E-0008
  0.12250E+0005 -0.27881E+0004 -0.11237E-0008 -0.22890E-0008 -0.13834E-0008
  0.12293E+0005 -0.27893E+0004 -0.18252E-0008 -0.20904E-0008 -0.23347E-0008
  0.12375E+0005 -0.27916E+0004 -0.29465E-0008 -0.16552E-0008 -0.38888E-0008
  0.12457E+0005 -0.27939E+0004 -0.37002E-0008 -0.11418E-0008 -0.50379E-0008
  0.12500E+0005 -0.27951E+0004 -0.39236E-0008 -0.84180E-0009 -0.54621E-0008
  0.12250E+0005 -0.27562E+0004  0.68549E-0009 -0.25368E-0008  0.55625E-0009
  0.12293E+0005 -0.27575E+0004 -0.82533E-0010 -0.23549E-0008 -0.48328E-0009
  0.12375E+0005 -0.27602E+0004 -0.13928E-0008 -0.19463E-0008 -0.22652E-0008
  0.12457E+0005 -0.27628E+0004 -0.24033E-0008 -0.14526E-0008 -0.37053E-0008
  0.12500E+0005 -0.27642E+0004 -0.27826E-0008 -0.11600E-0008 -0.43017E-0008
  0.12250E+0005 -0.27242E+0004  0.23904E-0008 -0.27633E-0008  0.24233E-0008
  0.12293E+0005 -0.27258E+0004  0.15906E-0008 -0.26010E-0008  0.13308E-0008
  0.12375E+0005 -0.27288E+0004  0.15526E-0009 -0.22249E-0008 -0.61515E-0009
  0.12457E+0005 -0.27318E+0004 -0.10551E-0008 -0.17569E-0008 -0.22902E-0008
  0.12500E+0005 -0.27333E+0004 -0.15644E-0008 -0.14748E-0008 -0.30331E-0008
  0.12250E+0005 -0.27074E+0004  0.32234E-0008 -0.28728E-0008  0.33557E-0008
  0.12293E+0005 -0.27091E+0004  0.24202E-0008 -0.27219E-0008  0.22491E-0008
  0.12375E+0005 -0.27122E+0004  0.94459E-0009 -0.23652E-0008  0.24241E-0009
  0.12457E+0005 -0.27154E+0004 -0.34676E-0009 -0.19132E-0008 -0.15324E-0008
  0.12500E+0005 -0.27170E+0004 -0.91307E-0009 -0.16379E-0008 -0.23411E-0008
  0.12500E+0005 -0.28114E+0004 -0.44724E-0008 -0.67392E-0009 -0.60104E-0008
  0.12543E+0005 -0.28125E+0004 -0.44738E-0008 -0.35352E-0009 -0.62046E-0008
  0.12625E+0005 -0.28147E+0004 -0.41110E-0008  0.29277E-0009 -0.62192E-0008
  0.12707E+0005 -0.28168E+0004 -0.32770E-0008  0.97658E-0009 -0.57932E-0008
  0.12750E+0005 -0.28180E+0004 -0.26536E-0008  0.13468E-0008 -0.54017E-0008
  0.12500E+0005 -0.27951E+0004 -0.39236E-0008 -0.84180E-0009 -0.54621E-0008
  0.12543E+0005 -0.27963E+0004 -0.40199E-0008 -0.52287E-0009 -0.57597E-0008
  0.12625E+0005 -0.27987E+0004 -0.38417E-0008  0.12408E-0009 -0.59749E-0008
  0.12707E+0005 -0.28010E+0004 -0.31880E-0008  0.81342E-0009 -0.57469E-0008
  0.12750E+0005 -0.28023E+0004 -0.26530E-0008  0.11886E-0008 -0.54536E-0008
  0.12500E+0005 -0.27642E+0004 -0.27826E-0008 -0.11600E-0008 -0.43017E-0008
  0.12543E+0005 -0.27656E+0004 -0.30457E-0008 -0.84617E-0009 -0.47816E-0008
  0.12625E+0005 -0.27683E+0004 -0.32017E-0008 -0.20208E-0009 -0.53602E-0008
[truncated: 9,632,013 more chars]
