# Supplementary material for: 2D Synthetic dataset of numerical simulations of long-period seismicity in a volcanic edifice and related sensitivity kernels
Source: Data Brief. 2021 Jan 25;34:106673. doi: 10.1016/j.dib.2020.106673 (PMC7841316; doi:10.1016/j.dib.2020.106673)
Supplement: Supplementary Data S1 — Supplementary Raw Research Data. This is open data under the CC BY license http://creativecommons.org/licenses/by/4.0/ [file mmc1.zip › Dataset/OUTPUT_KERNELS/9000_3000/kernel_hetero_3000_1551_SVF7e-1Hz_00-03.dat]

  0.00000E+0000 -0.30000E+0004 -0.54074E-0011 -0.54121E-0011 -0.88972E-0012
  0.43168E+0002 -0.30000E+0004 -0.66088E-0011 -0.66093E-0011 -0.12223E-0011
  0.12500E+0003 -0.30000E+0004 -0.96139E-0011 -0.94338E-0011 -0.19570E-0011
  0.20683E+0003 -0.30000E+0004 -0.13860E-0010 -0.13437E-0010 -0.29214E-0011
  0.25000E+0003 -0.30000E+0004 -0.16754E-0010 -0.16204E-0010 -0.35600E-0011
  0.00000E+0000 -0.29890E+0004 -0.52570E-0011 -0.50374E-0011 -0.64927E-0012
  0.43168E+0002 -0.29890E+0004 -0.67559E-0011 -0.66744E-0011 -0.11319E-0011
  0.12500E+0003 -0.29889E+0004 -0.99624E-0011 -0.97423E-0011 -0.19326E-0011
  0.20683E+0003 -0.29889E+0004 -0.14357E-0010 -0.13916E-0010 -0.28602E-0011
  0.25000E+0003 -0.29888E+0004 -0.17379E-0010 -0.16804E-0010 -0.35235E-0011
  0.00000E+0000 -0.29682E+0004 -0.54534E-0011 -0.50864E-0011 -0.47948E-0012
  0.43168E+0002 -0.29681E+0004 -0.71253E-0011 -0.69325E-0011 -0.99459E-0012
  0.12500E+0003 -0.29680E+0004 -0.10633E-0010 -0.10321E-0010 -0.18781E-0011
  0.20683E+0003 -0.29678E+0004 -0.15372E-0010 -0.14860E-0010 -0.27958E-0011
  0.25000E+0003 -0.29677E+0004 -0.18581E-0010 -0.17939E-0010 -0.34207E-0011
  0.00000E+0000 -0.29474E+0004 -0.58869E-0011 -0.54458E-0011 -0.50000E-0012
  0.43168E+0002 -0.29473E+0004 -0.75655E-0011 -0.72853E-0011 -0.90142E-0012
  0.12500E+0003 -0.29470E+0004 -0.11326E-0010 -0.10946E-0010 -0.17986E-0011
  0.20683E+0003 -0.29467E+0004 -0.16400E-0010 -0.15827E-0010 -0.27227E-0011
  0.25000E+0003 -0.29466E+0004 -0.19826E-0010 -0.19094E-0010 -0.33510E-0011
  0.00000E+0000 -0.29364E+0004 -0.61308E-0011 -0.56552E-0011 -0.51860E-0012
  0.43168E+0002 -0.29363E+0004 -0.78212E-0011 -0.75100E-0011 -0.86301E-0012
  0.12500E+0003 -0.29359E+0004 -0.11704E-0010 -0.11292E-0010 -0.17549E-0011
  0.20683E+0003 -0.29356E+0004 -0.16954E-0010 -0.16356E-0010 -0.26845E-0011
  0.25000E+0003 -0.29354E+0004 -0.20494E-0010 -0.19724E-0010 -0.32937E-0011
  0.25000E+0003 -0.30000E+0004 -0.16754E-0010 -0.16204E-0010 -0.35600E-0011
  0.29317E+0003 -0.30000E+0004 -0.20259E-0010 -0.19559E-0010 -0.42523E-0011
  0.37500E+0003 -0.30000E+0004 -0.28578E-0010 -0.27593E-0010 -0.58732E-0011
  0.45683E+0003 -0.30000E+0004 -0.39801E-0010 -0.38492E-0010 -0.79202E-0011
  0.50000E+0003 -0.30000E+0004 -0.47136E-0010 -0.45615E-0010 -0.92139E-0011
  0.25000E+0003 -0.29888E+0004 -0.17379E-0010 -0.16804E-0010 -0.35235E-0011
  0.29317E+0003 -0.29888E+0004 -0.20983E-0010 -0.20245E-0010 -0.41928E-0011
  0.37500E+0003 -0.29888E+0004 -0.29563E-0010 -0.28531E-0010 -0.57860E-0011
  0.45683E+0003 -0.29887E+0004 -0.41143E-0010 -0.39777E-0010 -0.78149E-0011
  0.50000E+0003 -0.29887E+0004 -0.48706E-0010 -0.47141E-0010 -0.90783E-0011
  0.25000E+0003 -0.29677E+0004 -0.18581E-0010 -0.17939E-0010 -0.34207E-0011
  0.29317E+0003 -0.29676E+0004 -0.22374E-0010 -0.21577E-0010 -0.40827E-0011
  0.37500E+0003 -0.29675E+0004 -0.31500E-0010 -0.30379E-0010 -0.56338E-0011
  0.45683E+0003 -0.29673E+0004 -0.43764E-0010 -0.42287E-0010 -0.76110E-0011
  0.50000E+0003 -0.29672E+0004 -0.51784E-0010 -0.50079E-0010 -0.88628E-0011
  0.25000E+0003 -0.29466E+0004 -0.19826E-0010 -0.19094E-0010 -0.33510E-0011
  0.29317E+0003 -0.29464E+0004 -0.23828E-0010 -0.22965E-0010 -0.39785E-0011
  0.37500E+0003 -0.29462E+0004 -0.33521E-0010 -0.32306E-0010 -0.54922E-0011
  0.45683E+0003 -0.29459E+0004 -0.46500E-0010 -0.44909E-0010 -0.74086E-0011
  0.50000E+0003 -0.29458E+0004 -0.54959E-0010 -0.53114E-0010 -0.86302E-0011
  0.25000E+0003 -0.29354E+0004 -0.20494E-0010 -0.19724E-0010 -0.32937E-0011
  0.29317E+0003 -0.29352E+0004 -0.24633E-0010 -0.23723E-0010 -0.39295E-0011
  0.37500E+0003 -0.29349E+0004 -0.34620E-0010 -0.33352E-0010 -0.54300E-0011
  0.45683E+0003 -0.29347E+0004 -0.47989E-0010 -0.46334E-0010 -0.73109E-0011
  0.50000E+0003 -0.29345E+0004 -0.56675E-0010 -0.54797E-0010 -0.84760E-0011
  0.50000E+0003 -0.30000E+0004 -0.47136E-0010 -0.45615E-0010 -0.92139E-0011
  0.54317E+0003 -0.30000E+0004 -0.55664E-0010 -0.53968E-0010 -0.10638E-0010
  0.62500E+0003 -0.30000E+0004 -0.75441E-0010 -0.73418E-0010 -0.13727E-0010
  0.70683E+0003 -0.30000E+0004 -0.10089E-0009 -0.98672E-0010 -0.17324E-0010
  0.75000E+0003 -0.30000E+0004 -0.11700E-0009 -0.11474E-0009 -0.19391E-0010
  0.50000E+0003 -0.29887E+0004 -0.48706E-0010 -0.47141E-0010 -0.90783E-0011
  0.54317E+0003 -0.29887E+0004 -0.57482E-0010 -0.55726E-0010 -0.10462E-0010
  0.62500E+0003 -0.29886E+0004 -0.77819E-0010 -0.75735E-0010 -0.13485E-0010
  0.70683E+0003 -0.29886E+0004 -0.10399E-0009 -0.10169E-0009 -0.17025E-0010
  0.75000E+0003 -0.29886E+0004 -0.12057E-0009 -0.11820E-0009 -0.19109E-0010
  0.50000E+0003 -0.29672E+0004 -0.51784E-0010 -0.50079E-0010 -0.88628E-0011
  0.54317E+0003 -0.29672E+0004 -0.61036E-0010 -0.59150E-0010 -0.10166E-0010
  0.62500E+0003 -0.29671E+0004 -0.82482E-0010 -0.80253E-0010 -0.13077E-0010
  0.70683E+0003 -0.29670E+0004 -0.11007E-0009 -0.10761E-0009 -0.16489E-0010
  0.75000E+0003 -0.29670E+0004 -0.12751E-0009 -0.12496E-0009 -0.18498E-0010
  0.50000E+0003 -0.29458E+0004 -0.54959E-0010 -0.53114E-0010 -0.86302E-0011
  0.54317E+0003 -0.29457E+0004 -0.64722E-0010 -0.62706E-0010 -0.98942E-0011
  0.62500E+0003 -0.29456E+0004 -0.87354E-0010 -0.84961E-0010 -0.12718E-0010
  0.70683E+0003 -0.29455E+0004 -0.11639E-0009 -0.11376E-0009 -0.15967E-0010
  0.75000E+0003 -0.29454E+0004 -0.13471E-0009 -0.13202E-0009 -0.17862E-0010
  0.50000E+0003 -0.29345E+0004 -0.56675E-0010 -0.54797E-0010 -0.84760E-0011
  0.54317E+0003 -0.29344E+0004 -0.66729E-0010 -0.64648E-0010 -0.97426E-0011
  0.62500E+0003 -0.29343E+0004 -0.90012E-0010 -0.87522E-0010 -0.12541E-0010
  0.70683E+0003 -0.29341E+0004 -0.11980E-0009 -0.11710E-0009 -0.15669E-0010
  0.75000E+0003 -0.29340E+0004 -0.13862E-0009 -0.13585E-0009 -0.17531E-0010
  0.75000E+0003 -0.30000E+0004 -0.11700E-0009 -0.11474E-0009 -0.19391E-0010
  0.79317E+0003 -0.30000E+0004 -0.13530E-0009 -0.13303E-0009 -0.21706E-0010
  0.87500E+0003 -0.30000E+0004 -0.17634E-0009 -0.17445E-0009 -0.26154E-0010
  0.95683E+0003 -0.30000E+0004 -0.22708E-0009 -0.22610E-0009 -0.30805E-0010
  0.10000E+0004 -0.30000E+0004 -0.25823E-0009 -0.25805E-0009 -0.33203E-0010
  0.75000E+0003 -0.29886E+0004 -0.12057E-0009 -0.11820E-0009 -0.19109E-0010
  0.79317E+0003 -0.29886E+0004 -0.13933E-0009 -0.13699E-0009 -0.21291E-0010
  0.87500E+0003 -0.29886E+0004 -0.18144E-0009 -0.17948E-0009 -0.25629E-0010
  0.95683E+0003 -0.29886E+0004 -0.23346E-0009 -0.23241E-0009 -0.30143E-0010
  0.10000E+0004 -0.29886E+0004 -0.26534E-0009 -0.26515E-0009 -0.32410E-0010
  0.75000E+0003 -0.29670E+0004 -0.12751E-0009 -0.12496E-0009 -0.18498E-0010
  0.79317E+0003 -0.29670E+0004 -0.14719E-0009 -0.14471E-0009 -0.20517E-0010
  0.87500E+0003 -0.29669E+0004 -0.19138E-0009 -0.18930E-0009 -0.24616E-0010
  0.95683E+0003 -0.29669E+0004 -0.24583E-0009 -0.24473E-0009 -0.28827E-0010
  0.10000E+0004 -0.29669E+0004 -0.27917E-0009 -0.27894E-0009 -0.30922E-0010
  0.75000E+0003 -0.29454E+0004 -0.13471E-0009 -0.13202E-0009 -0.17862E-0010
  0.79317E+0003 -0.29454E+0004 -0.15535E-0009 -0.15273E-0009 -0.19762E-0010
  0.87500E+0003 -0.29453E+0004 -0.20168E-0009 -0.19948E-0009 -0.23620E-0010
  0.95683E+0003 -0.29452E+0004 -0.25865E-0009 -0.25749E-0009 -0.27518E-0010
  0.10000E+0004 -0.29452E+0004 -0.29346E-0009 -0.29322E-0009 -0.29400E-0010
  0.75000E+0003 -0.29340E+0004 -0.13862E-0009 -0.13585E-0009 -0.17531E-0010
  0.79317E+0003 -0.29340E+0004 -0.15979E-0009 -0.15708E-0009 -0.19396E-0010
  0.87500E+0003 -0.29339E+0004 -0.20728E-0009 -0.20498E-0009 -0.23152E-0010
  0.95683E+0003 -0.29338E+0004 -0.26559E-0009 -0.26439E-0009 -0.26834E-0010
  0.10000E+0004 -0.29337E+0004 -0.30121E-0009 -0.30099E-0009 -0.28598E-0010
  0.10000E+0004 -0.30000E+0004 -0.25823E-0009 -0.25805E-0009 -0.33203E-0010
  0.10432E+0004 -0.30000E+0004 -0.29268E-0009 -0.29354E-0009 -0.35557E-0010
  0.11250E+0004 -0.30000E+0004 -0.36771E-0009 -0.37160E-0009 -0.39288E-0010
  0.12068E+0004 -0.30000E+0004 -0.45662E-0009 -0.46518E-0009 -0.41685E-0010
  0.12500E+0004 -0.30000E+0004 -0.50939E-0009 -0.52129E-0009 -0.42079E-0010
  0.10000E+0004 -0.29886E+0004 -0.26534E-0009 -0.26515E-0009 -0.32410E-0010
  0.10432E+0004 -0.29885E+0004 -0.30060E-0009 -0.30149E-0009 -0.34642E-0010
  0.11250E+0004 -0.29885E+0004 -0.37735E-0009 -0.38135E-0009 -0.38111E-0010
  0.12068E+0004 -0.29885E+0004 -0.46818E-0009 -0.47698E-0009 -0.40207E-0010
  0.12500E+0004 -0.29885E+0004 -0.52205E-0009 -0.53434E-0009 -0.40363E-0010
  0.10000E+0004 -0.29669E+0004 -0.27917E-0009 -0.27894E-0009 -0.30922E-0010
  0.10432E+0004 -0.29668E+0004 -0.31599E-0009 -0.31695E-0009 -0.32869E-0010
  0.11250E+0004 -0.29668E+0004 -0.39605E-0009 -0.40029E-0009 -0.35863E-0010
  0.12068E+0004 -0.29667E+0004 -0.49056E-0009 -0.49990E-0009 -0.37288E-0010
  0.12500E+0004 -0.29667E+0004 -0.54658E-0009 -0.55956E-0009 -0.37072E-0010
  0.10000E+0004 -0.29452E+0004 -0.29346E-0009 -0.29322E-0009 -0.29400E-0010
  0.10432E+0004 -0.29451E+0004 -0.33190E-0009 -0.33294E-0009 -0.31106E-0010
  0.11250E+0004 -0.29450E+0004 -0.41533E-0009 -0.41984E-0009 -0.33574E-0010
  0.12068E+0004 -0.29449E+0004 -0.51360E-0009 -0.52355E-0009 -0.34281E-0010
  0.12500E+0004 -0.29448E+0004 -0.57180E-0009 -0.58555E-0009 -0.33706E-0010
  0.10000E+0004 -0.29337E+0004 -0.30121E-0009 -0.30099E-0009 -0.28598E-0010
  0.10432E+0004 -0.29337E+0004 -0.34050E-0009 -0.34160E-0009 -0.30165E-0010
  0.11250E+0004 -0.29335E+0004 -0.42573E-0009 -0.43040E-0009 -0.32348E-0010
  0.12068E+0004 -0.29334E+0004 -0.52601E-0009 -0.53633E-0009 -0.32655E-0010
  0.12500E+0004 -0.29333E+0004 -0.58536E-0009 -0.59959E-0009 -0.31865E-0010
  0.12500E+0004 -0.30000E+0004 -0.50939E-0009 -0.52129E-0009 -0.42079E-0010
  0.12932E+0004 -0.30000E+0004 -0.56659E-0009 -0.58252E-0009 -0.41775E-0010
  0.13750E+0004 -0.30000E+0004 -0.68706E-0009 -0.71298E-0009 -0.38415E-0010
  0.14568E+0004 -0.30000E+0004 -0.82369E-0009 -0.86331E-0009 -0.30287E-0010
  0.15000E+0004 -0.30000E+0004 -0.90230E-0009 -0.95088E-0009 -0.23643E-0010
  0.12500E+0004 -0.29885E+0004 -0.52205E-0009 -0.53434E-0009 -0.40363E-0010
  0.12932E+0004 -0.29885E+0004 -0.58042E-0009 -0.59682E-0009 -0.39858E-0010
  0.13750E+0004 -0.29884E+0004 -0.70323E-0009 -0.72988E-0009 -0.36023E-0010
  0.14568E+0004 -0.29884E+0004 -0.84237E-0009 -0.88307E-0009 -0.27353E-0010
  0.15000E+0004 -0.29884E+0004 -0.92230E-0009 -0.97228E-0009 -0.20283E-0010
  0.12500E+0004 -0.29667E+0004 -0.54658E-0009 -0.55956E-0009 -0.37072E-0010
  0.12932E+0004 -0.29666E+0004 -0.60716E-0009 -0.62451E-0009 -0.36117E-0010
  0.13750E+0004 -0.29665E+0004 -0.73445E-0009 -0.76262E-0009 -0.31308E-0010
  0.14568E+0004 -0.29665E+0004 -0.87832E-0009 -0.92130E-0009 -0.21465E-0010
  0.15000E+0004 -0.29664E+0004 -0.96081E-0009 -0.10136E-0008 -0.13650E-0010
  0.12500E+0004 -0.29448E+0004 -0.57180E-0009 -0.58555E-0009 -0.33706E-0010
  0.12932E+0004 -0.29448E+0004 -0.63461E-0009 -0.65303E-0009 -0.32239E-0010
  0.13750E+0004 -0.29446E+0004 -0.76640E-0009 -0.79625E-0009 -0.26377E-0010
  0.14568E+0004 -0.29445E+0004 -0.91498E-0009 -0.96048E-0009 -0.15250E-0010
  0.15000E+0004 -0.29444E+0004 -0.10000E-0008 -0.10558E-0008 -0.66703E-0011
  0.12500E+0004 -0.29333E+0004 -0.58536E-0009 -0.59959E-0009 -0.31865E-0010
  0.12932E+0004 -0.29333E+0004 -0.64938E-0009 -0.66838E-0009 -0.30165E-0010
  0.13750E+0004 -0.29331E+0004 -0.78355E-0009 -0.81433E-0009 -0.23712E-0010
  0.14568E+0004 -0.29329E+0004 -0.93465E-0009 -0.98151E-0009 -0.11883E-0010
  0.15000E+0004 -0.29328E+0004 -0.10210E-0008 -0.10784E-0008 -0.29030E-0011
  0.15000E+0004 -0.30000E+0004 -0.90230E-0009 -0.95088E-0009 -0.23643E-0010
  0.15432E+0004 -0.30000E+0004 -0.98525E-0009 -0.10444E-0008 -0.14836E-0010
  0.16250E+0004 -0.30000E+0004 -0.11541E-0008 -0.12375E-0008  0.81862E-0011
  0.17068E+0004 -0.30000E+0004 -0.13369E-0008 -0.14512E-0008  0.41424E-0010
  0.17500E+0004 -0.30000E+0004 -0.14382E-0008 -0.15720E-0008  0.63816E-0010
  0.15000E+0004 -0.29884E+0004 -0.92230E-0009 -0.97228E-0009 -0.20283E-0010
  0.15432E+0004 -0.29884E+0004 -0.10066E-0008 -0.10674E-0008 -0.11144E-0010
  0.16250E+0004 -0.29884E+0004 -0.11781E-0008 -0.12637E-0008  0.12714E-0010
  0.17068E+0004 -0.29883E+0004 -0.13634E-0008 -0.14808E-0008  0.46930E-0010
  0.17500E+0004 -0.29883E+0004 -0.14660E-0008 -0.16033E-0008  0.69884E-0010
  0.15000E+0004 -0.29664E+0004 -0.96081E-0009 -0.10136E-0008 -0.13650E-0010
  0.15432E+0004 -0.29664E+0004 -0.10477E-0008 -0.11118E-0008 -0.37771E-0011
  0.16250E+0004 -0.29663E+0004 -0.12241E-0008 -0.13143E-0008  0.21746E-0010
  0.17068E+0004 -0.29662E+0004 -0.14141E-0008 -0.15376E-0008  0.57888E-0010
  0.17500E+0004 -0.29661E+0004 -0.15191E-0008 -0.16634E-0008  0.81982E-0010
  0.15000E+0004 -0.29444E+0004 -0.10000E-0008 -0.10558E-0008 -0.66703E-0011
  0.15432E+0004 -0.29443E+0004 -0.10896E-0008 -0.11572E-0008  0.40067E-0011
  0.16250E+0004 -0.29442E+0004 -0.12707E-0008 -0.13658E-0008  0.31315E-0010
  0.17068E+0004 -0.29440E+0004 -0.14654E-0008 -0.15954E-0008  0.69499E-0010
  0.17500E+0004 -0.29440E+0004 -0.15726E-0008 -0.17244E-0008  0.94818E-0010
  0.15000E+0004 -0.29328E+0004 -0.10210E-0008 -0.10784E-0008 -0.29030E-0011
  0.15432E+0004 -0.29327E+0004 -0.11119E-0008 -0.11815E-0008  0.82630E-0011
  0.16250E+0004 -0.29325E+0004 -0.12956E-0008 -0.13934E-0008  0.36539E-0010
  0.17068E+0004 -0.29324E+0004 -0.14926E-0008 -0.16262E-0008  0.75888E-0010
  0.17500E+0004 -0.29323E+0004 -0.16010E-0008 -0.17569E-0008  0.10186E-0009
  0.17500E+0004 -0.30000E+0004 -0.14382E-0008 -0.15720E-0008  0.63816E-0010
  0.17932E+0004 -0.30000E+0004 -0.15423E-0008 -0.16979E-0008  0.89896E-0010
  0.18750E+0004 -0.30000E+0004 -0.17460E-0008 -0.19500E-0008  0.15084E-0009
  0.19568E+0004 -0.30000E+0004 -0.19546E-0008 -0.22171E-0008  0.22852E-0009
  0.20000E+0004 -0.30000E+0004 -0.20651E-0008 -0.23630E-0008  0.27693E-0009
  0.17500E+0004 -0.29883E+0004 -0.14660E-0008 -0.16033E-0008  0.69884E-0010
  0.17932E+0004 -0.29883E+0004 -0.15714E-0008 -0.17310E-0008  0.96564E-0010
  0.18750E+0004 -0.29882E+0004 -0.17771E-0008 -0.19863E-0008  0.15877E-0009
  0.19568E+0004 -0.29882E+0004 -0.19874E-0008 -0.22564E-0008  0.23787E-0009
  0.20000E+0004 -0.29882E+0004 -0.20986E-0008 -0.24036E-0008  0.28706E-0009
  0.17500E+0004 -0.29661E+0004 -0.15191E-0008 -0.16634E-0008  0.81982E-0010
  0.17932E+0004 -0.29661E+0004 -0.16267E-0008 -0.17944E-0008  0.10988E-0009
  0.18750E+0004 -0.29660E+0004 -0.18362E-0008 -0.20556E-0008  0.17461E-0009
  0.19568E+0004 -0.29658E+0004 -0.20493E-0008 -0.23311E-0008  0.25652E-0009
  0.20000E+0004 -0.29658E+0004 -0.21616E-0008 -0.24809E-0008  0.30733E-0009
  0.17500E+0004 -0.29440E+0004 -0.15726E-0008 -0.17244E-0008  0.94818E-0010
  0.17932E+0004 -0.29439E+0004 -0.16823E-0008 -0.18586E-0008  0.12402E-0009
  0.18750E+0004 -0.29437E+0004 -0.18953E-0008 -0.21255E-0008  0.19142E-0009
  0.19568E+0004 -0.29435E+0004 -0.21109E-0008 -0.24060E-0008  0.27629E-0009
  0.20000E+0004 -0.29434E+0004 -0.22241E-0008 -0.25582E-0008  0.32879E-0009
  0.17500E+0004 -0.29323E+0004 -0.16010E-0008 -0.17569E-0008  0.10186E-0009
  0.17932E+0004 -0.29321E+0004 -0.17118E-0008 -0.18927E-0008  0.13177E-0009
  0.18750E+0004 -0.29319E+0004 -0.19265E-0008 -0.21625E-0008  0.20064E-0009
  0.19568E+0004 -0.29317E+0004 -0.21433E-0008 -0.24457E-0008  0.28715E-0009
  0.20000E+0004 -0.29316E+0004 -0.22568E-0008 -0.25989E-0008  0.34055E-0009
  0.20000E+0004 -0.30000E+0004 -0.20651E-0008 -0.23630E-0008  0.27693E-0009
  0.20432E+0004 -0.30000E+0004 -0.21751E-0008 -0.25115E-0008  0.33086E-0009
  0.21250E+0004 -0.30000E+0004 -0.23793E-0008 -0.27980E-0008  0.44896E-0009
  0.22068E+0004 -0.30000E+0004 -0.25731E-0008 -0.30867E-0008  0.58893E-0009
  0.22500E+0004 -0.30000E+0004 -0.26692E-0008 -0.32380E-0008  0.67189E-0009
  0.20000E+0004 -0.29882E+0004 -0.20986E-0008 -0.24036E-0008  0.28706E-0009
  0.20432E+0004 -0.29882E+0004 -0.22091E-0008 -0.25535E-0008  0.34185E-0009
  0.21250E+0004 -0.29881E+0004 -0.24136E-0008 -0.28419E-0008  0.46166E-0009
  0.22068E+0004 -0.29881E+0004 -0.26070E-0008 -0.31319E-0008  0.60342E-0009
  0.22500E+0004 -0.29880E+0004 -0.27025E-0008 -0.32835E-0008  0.68735E-0009
  0.20000E+0004 -0.29658E+0004 -0.21616E-0008 -0.24809E-0008  0.30733E-0009
  0.20432E+0004 -0.29657E+0004 -0.22728E-0008 -0.26330E-0008  0.36375E-0009
  0.21250E+0004 -0.29656E+0004 -0.24777E-0008 -0.29249E-0008  0.48687E-0009
  0.22068E+0004 -0.29654E+0004 -0.26698E-0008 -0.32168E-0008  0.63211E-0009
  0.22500E+0004 -0.29654E+0004 -0.27638E-0008 -0.33688E-0008  0.71795E-0009
  0.20000E+0004 -0.29434E+0004 -0.22241E-0008 -0.25582E-0008  0.32879E-0009
  0.20432E+0004 -0.29433E+0004 -0.23358E-0008 -0.27123E-0008  0.38692E-0009
  0.21250E+0004 -0.29430E+0004 -0.25405E-0008 -0.30071E-0008  0.51349E-0009
  0.22068E+0004 -0.29428E+0004 -0.27306E-0008 -0.33003E-0008  0.66229E-0009
  0.22500E+0004 -0.29427E+0004 -0.28228E-0008 -0.34522E-0008  0.75004E-0009
  0.20000E+0004 -0.29316E+0004 -0.22568E-0008 -0.25989E-0008  0.34055E-0009
  0.20432E+0004 -0.29314E+0004 -0.23687E-0008 -0.27540E-0008  0.39963E-0009
  0.21250E+0004 -0.29312E+0004 -0.25730E-0008 -0.30501E-0008  0.52806E-0009
  0.22068E+0004 -0.29309E+0004 -0.27618E-0008 -0.33437E-0008  0.67876E-0009
  0.22500E+0004 -0.29307E+0004 -0.28528E-0008 -0.34954E-0008  0.76756E-0009
  0.22500E+0004 -0.30000E+0004 -0.26692E-0008 -0.32380E-0008  0.67189E-0009
  0.22932E+0004 -0.30000E+0004 -0.27599E-0008 -0.33874E-0008  0.76123E-0009
  0.23750E+0004 -0.30000E+0004 -0.29139E-0008 -0.36626E-0008  0.94797E-0009
  0.24568E+0004 -0.30000E+0004 -0.30396E-0008 -0.39215E-0008  0.11569E-0008
  0.25000E+0004 -0.30000E+0004 -0.30925E-0008 -0.40493E-0008  0.12755E-0008
  0.22500E+0004 -0.29880E+0004 -0.27025E-0008 -0.32835E-0008  0.68735E-0009
  0.22932E+0004 -0.29880E+0004 -0.27923E-0008 -0.34331E-0008  0.77768E-0009
  0.23750E+0004 -0.29880E+0004 -0.29438E-0008 -0.37075E-0008  0.96630E-0009
  0.24568E+0004 -0.29879E+0004 -0.30658E-0008 -0.39645E-0008  0.11770E-0008
  0.25000E+0004 -0.29879E+0004 -0.31163E-0008 -0.40907E-0008  0.12965E-0008
  0.22500E+0004 -0.29654E+0004 -0.27638E-0008 -0.33688E-0008  0.71795E-0009
  0.22932E+0004 -0.29653E+0004 -0.28516E-0008 -0.35181E-0008  0.81012E-0009
  0.23750E+0004 -0.29651E+0004 -0.29978E-0008 -0.37905E-0008  0.10022E-0008
  0.24568E+0004 -0.29649E+0004 -0.31121E-0008 -0.40429E-0008  0.12162E-0008
  0.25000E+0004 -0.29648E+0004 -0.31576E-0008 -0.41656E-0008  0.13374E-0008
  0.22500E+0004 -0.29427E+0004 -0.28228E-0008 -0.34522E-0008  0.75004E-0009
  0.22932E+0004 -0.29426E+0004 -0.29082E-0008 -0.36009E-0008  0.84409E-0009
  0.23750E+0004 -0.29423E+0004 -0.30481E-0008 -0.38702E-0008  0.10396E-0008
  0.24568E+0004 -0.29420E+0004 -0.31539E-0008 -0.41168E-0008  0.12568E-0008
  0.25000E+0004 -0.29418E+0004 -0.31939E-0008 -0.42353E-0008  0.13794E-0008
  0.22500E+0004 -0.29307E+0004 -0.28528E-0008 -0.34954E-0008  0.76756E-0009
  0.22932E+0004 -0.29306E+0004 -0.29369E-0008 -0.36435E-0008  0.86256E-0009
  0.23750E+0004 -0.29302E+0004 -0.30732E-0008 -0.39108E-0008  0.10599E-0008
  0.24568E+0004 -0.29299E+0004 -0.31740E-0008 -0.41539E-0008  0.12787E-0008
  0.25000E+0004 -0.29297E+0004 -0.32109E-0008 -0.42698E-0008  0.14020E-0008
  0.25000E+0004 -0.30000E+0004 -0.30925E-0008 -0.40493E-0008  0.12755E-0008
  0.25432E+0004 -0.30000E+0004 -0.31353E-0008 -0.41698E-0008  0.13997E-0008
  0.26250E+0004 -0.30000E+0004 -0.31860E-0008 -0.43749E-0008  0.16486E-0008
  0.27068E+0004 -0.30000E+0004 -0.31935E-0008 -0.45441E-0008  0.19124E-0008
  0.27500E+0004 -0.30000E+0004 -0.31789E-0008 -0.46169E-0008  0.20562E-0008
  0.25000E+0004 -0.29879E+0004 -0.31163E-0008 -0.40907E-0008  0.12965E-0008
  0.25432E+0004 -0.29878E+0004 -0.31563E-0008 -0.42092E-0008  0.14215E-0008
  0.26250E+0004 -0.29878E+0004 -0.32008E-0008 -0.44093E-0008  0.16718E-0008
  0.27068E+0004 -0.29877E+0004 -0.32008E-0008 -0.45716E-0008  0.19366E-0008
  0.27500E+0004 -0.29876E+0004 -0.31817E-0008 -0.46400E-0008  0.20807E-0008
  0.25000E+0004 -0.29648E+0004 -0.31576E-0008 -0.41656E-0008  0.13374E-0008
  0.25432E+0004 -0.29647E+0004 -0.31920E-0008 -0.42797E-0008  0.14638E-0008
  0.26250E+0004 -0.29645E+0004 -0.32239E-0008 -0.44690E-0008  0.17164E-0008
  0.27068E+0004 -0.29643E+0004 -0.32087E-0008 -0.46173E-0008  0.19826E-0008
  0.27500E+0004 -0.29642E+0004 -0.31808E-0008 -0.46768E-0008  0.21270E-0008
  0.25000E+0004 -0.29418E+0004 -0.31939E-0008 -0.42353E-0008  0.13794E-0008
  0.25432E+0004 -0.29417E+0004 -0.32221E-0008 -0.43443E-0008  0.15071E-0008
  0.26250E+0004 -0.29413E+0004 -0.32402E-0008 -0.45215E-0008  0.17616E-0008
  0.27068E+0004 -0.29410E+0004 -0.32089E-0008 -0.46539E-0008  0.20287E-0008
  0.27500E+0004 -0.29408E+0004 -0.31714E-0008 -0.47036E-0008  0.21730E-0008
  0.25000E+0004 -0.29297E+0004 -0.32109E-0008 -0.42698E-0008  0.14020E-0008
  0.25432E+0004 -0.29295E+0004 -0.32355E-0008 -0.43759E-0008  0.15304E-0008
  0.26250E+0004 -0.29291E+0004 -0.32460E-0008 -0.45460E-0008  0.17856E-0008
  0.27068E+0004 -0.29287E+0004 -0.32057E-0008 -0.46694E-0008  0.20529E-0008
  0.27500E+0004 -0.29284E+0004 -0.31630E-0008 -0.47135E-0008  0.21971E-0008
  0.27500E+0004 -0.30000E+0004 -0.31789E-0008 -0.46169E-0008  0.20562E-0008
  0.27932E+0004 -0.30000E+0004 -0.31511E-0008 -0.46772E-0008  0.22024E-0008
  0.28750E+0004 -0.30000E+0004 -0.30610E-0008 -0.47550E-0008  0.24830E-0008
  0.29568E+0004 -0.30000E+0004 -0.29215E-0008 -0.47811E-0008  0.27636E-0008
  0.30000E+0004 -0.30000E+0004 -0.28281E-0008 -0.47728E-0008  0.29095E-0008
  0.27500E+0004 -0.29876E+0004 -0.31817E-0008 -0.46400E-0008  0.20807E-0008
  0.27932E+0004 -0.29876E+0004 -0.31490E-0008 -0.46956E-0008  0.22269E-0008
  0.28750E+0004 -0.29875E+0004 -0.30489E-0008 -0.47626E-0008  0.25073E-0008
  0.29568E+0004 -0.29875E+0004 -0.28983E-0008 -0.47760E-0008  0.27868E-0008
  0.30000E+0004 -0.29874E+0004 -0.27986E-0008 -0.47601E-0008  0.29317E-0008
  0.27500E+0004 -0.29642E+0004 -0.31808E-0008 -0.46768E-0008  0.21270E-0008
  0.27932E+0004 -0.29641E+0004 -0.31385E-0008 -0.47224E-0008  0.22732E-0008
  0.28750E+0004 -0.29639E+0004 -0.30186E-0008 -0.47677E-0008  0.25524E-0008
  0.29568E+0004 -0.29637E+0004 -0.28461E-0008 -0.47554E-0008  0.28290E-0008
  0.30000E+0004 -0.29636E+0004 -0.27342E-0008 -0.47243E-0008  0.29715E-0008
  0.27500E+0004 -0.29408E+0004 -0.31714E-0008 -0.47036E-0008  0.21730E-0008
  0.27932E+0004 -0.29406E+0004 -0.31190E-0008 -0.47383E-0008  0.23188E-0008
  0.28750E+0004 -0.29402E+0004 -0.29781E-0008 -0.47599E-0008  0.25959E-0008
  0.29568E+0004 -0.29399E+0004 -0.27829E-0008 -0.47198E-0008  0.28684E-0008
  0.30000E+0004 -0.29397E+0004 -0.26583E-0008 -0.46726E-0008  0.30079E-0008
  0.27500E+0004 -0.29284E+0004 -0.31630E-0008 -0.47135E-0008  0.21971E-0008
  0.27932E+0004 -0.29282E+0004 -0.31050E-0008 -0.47421E-0008  0.23425E-0008
  0.28750E+0004 -0.29278E+0004 -0.29527E-0008 -0.47504E-0008  0.26181E-0008
  0.29568E+0004 -0.29273E+0004 -0.27450E-0008 -0.46949E-0008  0.28880E-0008
  0.30000E+0004 -0.29271E+0004 -0.26135E-0008 -0.46387E-0008  0.30256E-0008
  0.30000E+0004 -0.30000E+0004 -0.28281E-0008 -0.47728E-0008  0.29095E-0008
  0.30432E+0004 -0.30000E+0004 -0.27212E-0008 -0.47486E-0008  0.30527E-0008
  0.31250E+0004 -0.30000E+0004 -0.24828E-0008 -0.46583E-0008  0.33134E-0008
  0.32068E+0004 -0.30000E+0004 -0.22001E-0008 -0.45084E-0008  0.35543E-0008
  0.32500E+0004 -0.30000E+0004 -0.20343E-0008 -0.44051E-0008  0.36711E-0008
  0.30000E+0004 -0.29874E+0004 -0.27986E-0008 -0.47601E-0008  0.29317E-0008
  0.30432E+0004 -0.29874E+0004 -0.26853E-0008 -0.47279E-0008  0.30737E-0008
  0.31250E+0004 -0.29873E+0004 -0.24342E-0008 -0.46207E-0008  0.33310E-0008
  0.32068E+0004 -0.29873E+0004 -0.21382E-0008 -0.44521E-0008  0.35673E-0008
  0.32500E+0004 -0.29872E+0004 -0.19653E-0008 -0.43381E-0008  0.36811E-0008
  0.30000E+0004 -0.29636E+0004 -0.27342E-0008 -0.47243E-0008  0.29715E-0008
  0.30432E+0004 -0.29635E+0004 -0.26084E-0008 -0.46760E-0008  0.31105E-0008
  0.31250E+0004 -0.29633E+0004 -0.23324E-0008 -0.45353E-0008  0.33604E-0008
  0.32068E+0004 -0.29631E+0004 -0.20107E-0008 -0.43295E-0008  0.35867E-0008
  0.32500E+0004 -0.29630E+0004 -0.18240E-0008 -0.41945E-0008  0.36941E-0008
  0.30000E+0004 -0.29397E+0004 -0.26583E-0008 -0.46726E-0008  0.30079E-0008
  0.30432E+0004 -0.29395E+0004 -0.25194E-0008 -0.46070E-0008  0.31432E-0008
  0.31250E+0004 -0.29393E+0004 -0.22179E-0008 -0.44307E-0008  0.33842E-0008
  0.32068E+0004 -0.29390E+0004 -0.18698E-0008 -0.41856E-0008  0.35988E-0008
  0.32500E+0004 -0.29388E+0004 -0.16691E-0008 -0.40285E-0008  0.36989E-0008
  0.30000E+0004 -0.29271E+0004 -0.26135E-0008 -0.46387E-0008  0.30256E-0008
  0.30432E+0004 -0.29269E+0004 -0.24675E-0008 -0.45635E-0008  0.31587E-0008
  0.31250E+0004 -0.29266E+0004 -0.21522E-0008 -0.43676E-0008  0.33943E-0008
  0.32068E+0004 -0.29262E+0004 -0.17901E-0008 -0.41010E-0008  0.36021E-0008
  0.32500E+0004 -0.29261E+0004 -0.15819E-0008 -0.39318E-0008  0.36979E-0008
  0.32500E+0004 -0.30000E+0004 -0.20343E-0008 -0.44051E-0008  0.36711E-0008
  0.32932E+0004 -0.30000E+0004 -0.18580E-0008 -0.42850E-0008  0.37795E-0008
  0.33750E+0004 -0.30000E+0004 -0.14974E-0008 -0.40120E-0008  0.39590E-0008
  0.34568E+0004 -0.30000E+0004 -0.11071E-0008 -0.36808E-0008  0.40995E-0008
  0.35000E+0004 -0.30000E+0004 -0.89125E-0009 -0.34833E-0008  0.41560E-0008
  0.32500E+0004 -0.29872E+0004 -0.19653E-0008 -0.43381E-0008  0.36811E-0008
  0.32932E+0004 -0.29872E+0004 -0.17818E-0008 -0.42070E-0008  0.37862E-0008
  0.33750E+0004 -0.29872E+0004 -0.14077E-0008 -0.39118E-0008  0.39581E-0008
  0.34568E+0004 -0.29871E+0004 -0.10041E-0008 -0.35569E-0008  0.40895E-0008
  0.35000E+0004 -0.29871E+0004 -0.78137E-0009 -0.33465E-0008  0.41406E-0008
  0.32500E+0004 -0.29630E+0004 -0.18240E-0008 -0.41945E-0008  0.36941E-0008
  0.32932E+0004 -0.29630E+0004 -0.16269E-0008 -0.40416E-0008  0.37921E-0008
  0.33750E+0004 -0.29629E+0004 -0.12270E-0008 -0.37029E-0008  0.39483E-0008
  0.34568E+0004 -0.29628E+0004 -0.79805E-0009 -0.33019E-0008  0.40608E-0008
  0.35000E+0004 -0.29627E+0004 -0.56240E-0009 -0.30663E-0008  0.41009E-0008
  0.32500E+0004 -0.29388E+0004 -0.16691E-0008 -0.40285E-0008  0.36989E-0008
  0.32932E+0004 -0.29387E+0004 -0.14581E-0008 -0.38529E-0008  0.37887E-0008
  0.33750E+0004 -0.29386E+0004 -0.10322E-0008 -0.34689E-0008  0.39272E-0008
  0.34568E+0004 -0.29384E+0004 -0.57805E-0009 -0.30200E-0008  0.40189E-0008
  0.35000E+0004 -0.29383E+0004 -0.32953E-0009 -0.27582E-0008  0.40467E-0008
  0.32500E+0004 -0.29261E+0004 -0.15819E-0008 -0.39318E-0008  0.36979E-0008
  0.32932E+0004 -0.29259E+0004 -0.13635E-0008 -0.37438E-0008  0.37830E-0008
  0.33750E+0004 -0.29257E+0004 -0.92386E-0009 -0.33351E-0008  0.39113E-0008
  0.34568E+0004 -0.29255E+0004 -0.45641E-0009 -0.28603E-0008  0.39912E-0008
  0.35000E+0004 -0.29254E+0004 -0.20117E-0009 -0.25844E-0008  0.40120E-0008
  0.35000E+0004 -0.30000E+0004 -0.89125E-0009 -0.34833E-0008  0.41560E-0008
  0.35432E+0004 -0.30000E+0004 -0.66989E-0009 -0.32708E-0008  0.41995E-0008
  0.36250E+0004 -0.30000E+0004 -0.23827E-0009 -0.28282E-0008  0.42440E-0008
  0.37068E+0004 -0.30000E+0004  0.20343E-0009 -0.23369E-0008  0.42361E-0008
  0.37500E+0004 -0.30000E+0004  0.43827E-0009 -0.20597E-0008  0.42101E-0008
  0.35000E+0004 -0.29871E+0004 -0.78137E-0009 -0.33465E-0008  0.41406E-0008
  0.35432E+0004 -0.29871E+0004 -0.55330E-0009 -0.31208E-0008  0.41782E-0008
  0.36250E+0004 -0.29871E+0004 -0.10949E-0009 -0.26522E-0008  0.42105E-0008
  0.37068E+0004 -0.29870E+0004  0.34361E-0009 -0.21343E-0008  0.41890E-0008
  0.37500E+0004 -0.29870E+0004  0.58406E-0009 -0.18427E-0008  0.41550E-0008
  0.35000E+0004 -0.29627E+0004 -0.56240E-0009 -0.30663E-0008  0.41009E-0008
  0.35432E+0004 -0.29627E+0004 -0.32170E-0009 -0.28147E-0008  0.41266E-0008
  0.36250E+0004 -0.29626E+0004  0.14495E-0009 -0.22960E-0008  0.41340E-0008
  0.37068E+0004 -0.29625E+0004  0.61917E-0009 -0.17265E-0008  0.40847E-0008
  0.37500E+0004 -0.29624E+0004  0.86997E-0009 -0.14073E-0008  0.40351E-0008
  0.35000E+0004 -0.29383E+0004 -0.32953E-0009 -0.27582E-0008  0.40467E-0008
  0.35432E+0004 -0.29382E+0004 -0.76370E-0010 -0.24800E-0008  0.40593E-0008
  0.36250E+0004 -0.29381E+0004  0.41262E-0009 -0.19097E-0008  0.40396E-0008
  0.37068E+0004 -0.29379E+0004  0.90724E-0009 -0.12876E-0008  0.39604E-0008
  0.37500E+0004 -0.29378E+0004  0.11679E-0008 -0.94026E-0009  0.38938E-0008
  0.35000E+0004 -0.29254E+0004 -0.20117E-0009 -0.25844E-0008  0.40120E-0008
  0.35432E+0004 -0.29253E+0004  0.58493E-0010 -0.22919E-0008  0.40173E-0008
  0.36250E+0004 -0.29251E+0004  0.55901E-0009 -0.16939E-0008  0.39824E-0008
  0.37068E+0004 -0.29249E+0004  0.10641E-0008 -0.10434E-0008  0.38865E-0008
  0.37500E+0004 -0.29248E+0004  0.13298E-0008 -0.68106E-0009  0.38105E-0008
  0.37500E+0004 -0.30000E+0004  0.43827E-0009 -0.20597E-0008  0.42101E-0008
  0.37932E+0004 -0.30000E+0004  0.67314E-0009 -0.17708E-0008  0.41684E-0008
  0.38750E+0004 -0.30000E+0004  0.11154E-0008 -0.11941E-0008  0.40467E-0008
  0.39568E+0004 -0.30000E+0004  0.15487E-0008 -0.58382E-0009  0.38690E-0008
  0.40000E+0004 -0.30000E+0004  0.17719E-0008 -0.25025E-0009  0.37530E-0008
  0.37500E+0004 -0.29870E+0004  0.58406E-0009 -0.18427E-0008  0.41550E-0008
  0.37932E+0004 -0.29870E+0004  0.82434E-0009 -0.15394E-0008  0.41053E-0008
  0.38750E+0004 -0.29870E+0004  0.12759E-0008 -0.93490E-0009  0.39669E-0008
  0.39568E+0004 -0.29869E+0004  0.17174E-0008 -0.29681E-0009  0.37715E-0008
  0.40000E+0004 -0.29869E+0004  0.19444E-0008  0.51454E-0010  0.36457E-0008
  0.37500E+0004 -0.29624E+0004  0.86997E-0009 -0.14073E-0008  0.40351E-0008
  0.37932E+0004 -0.29624E+0004  0.11201E-0008 -0.10760E-0008  0.39688E-0008
  0.38750E+0004 -0.29622E+0004  0.15887E-0008 -0.41832E-0009  0.37974E-0008
  0.39568E+0004 -0.29621E+0004  0.20448E-0008  0.27309E-0009  0.35666E-0008
  0.40000E+0004 -0.29621E+0004  0.22785E-0008  0.64934E-0009  0.34213E-0008
  0.37500E+0004 -0.29378E+0004  0.11679E-0008 -0.94026E-0009  0.38938E-0008
  0.37932E+0004 -0.29377E+0004  0.14275E-0008 -0.58052E-0009  0.38100E-0008
  0.38750E+0004 -0.29375E+0004  0.19120E-0008  0.13128E-0009  0.36032E-0008
  0.39568E+0004 -0.29373E+0004  0.23814E-0008  0.87659E-0009  0.33348E-0008
  0.40000E+0004 -0.29372E+0004  0.26211E-0008  0.12811E-0008  0.31689E-0008
  0.37500E+0004 -0.29248E+0004  0.13298E-0008 -0.68106E-0009  0.38105E-0008
  0.37932E+0004 -0.29247E+0004  0.15941E-0008 -0.30616E-0009  0.37168E-0008
  0.38750E+0004 -0.29245E+0004  0.20864E-0008  0.43443E-0009  0.34904E-0008
  0.39568E+0004 -0.29243E+0004  0.25624E-0008  0.12084E-0008  0.32014E-0008
  0.40000E+0004 -0.29241E+0004  0.28049E-0008  0.16278E-0008  0.30242E-0008
  0.40000E+0004 -0.30000E+0004  0.17719E-0008 -0.25025E-0009  0.37530E-0008
  0.40432E+0004 -0.30000E+0004  0.19905E-0008  0.90254E-0010  0.36220E-0008
  0.41250E+0004 -0.30000E+0004  0.23898E-0008  0.75179E-0009  0.33338E-0008
  0.42068E+0004 -0.30000E+0004  0.27665E-0008  0.14293E-0008  0.29963E-0008
  0.42500E+0004 -0.30000E+0004  0.29549E-0008  0.17911E-0008  0.27998E-0008
  0.40000E+0004 -0.29869E+0004  0.19444E-0008  0.51454E-0010  0.36457E-0008
  0.40432E+0004 -0.29869E+0004  0.21664E-0008  0.40654E-0009  0.35046E-0008
  0.41250E+0004 -0.29868E+0004  0.25714E-0008  0.10955E-0008  0.31967E-0008
  0.42068E+0004 -0.29868E+0004  0.29523E-0008  0.17999E-0008  0.28389E-0008
  0.42500E+0004 -0.29868E+0004  0.31425E-0008  0.21756E-0008  0.26315E-0008
  0.40000E+0004 -0.29621E+0004  0.22785E-0008  0.64934E-0009  0.34213E-0008
  0.40432E+0004 -0.29620E+0004  0.25066E-0008  0.10323E-0008  0.32604E-0008
  0.41250E+0004 -0.29619E+0004  0.29210E-0008  0.17735E-0008  0.29136E-0008
  0.42068E+0004 -0.29618E+0004  0.33088E-0008  0.25289E-0008  0.25158E-0008
  0.42500E+0004 -0.29617E+0004  0.35017E-0008  0.29311E-0008  0.22869E-0008
  0.40000E+0004 -0.29372E+0004  0.26211E-0008  0.12811E-0008  0.31689E-0008
  0.40432E+0004 -0.29371E+0004  0.28544E-0008  0.16921E-0008  0.29870E-0008
  0.41250E+0004 -0.29369E+0004  0.32767E-0008  0.24855E-0008  0.25993E-0008
  0.42068E+0004 -0.29367E+0004  0.36697E-0008  0.32920E-0008  0.21596E-0008
  0.42500E+0004 -0.29366E+0004  0.38643E-0008  0.37204E-0008  0.19083E-0008
  0.40000E+0004 -0.29241E+0004  0.28049E-0008  0.16278E-0008  0.30242E-0008
  0.40432E+0004 -0.29240E+0004  0.30406E-0008  0.20536E-0008  0.28307E-0008
  0.41250E+0004 -0.29238E+0004  0.34663E-0008  0.28747E-0008  0.24206E-0008
  0.42068E+0004 -0.29235E+0004  0.38614E-0008  0.37079E-0008  0.19580E-0008
  0.42500E+0004 -0.29234E+0004  0.40565E-0008  0.41502E-0008  0.16946E-0008
  0.42500E+0004 -0.30000E+0004  0.29549E-0008  0.17911E-0008  0.27998E-0008
  0.42932E+0004 -0.30000E+0004  0.31359E-0008  0.21549E-0008  0.25915E-0008
  0.43750E+0004 -0.30000E+0004  0.34572E-0008  0.28469E-0008  0.21669E-0008
  0.44568E+0004 -0.30000E+0004  0.37490E-0008  0.35374E-0008  0.17083E-0008
  0.45000E+0004 -0.30000E+0004  0.38907E-0008  0.38990E-0008  0.14548E-0008
  0.42500E+0004 -0.29868E+0004  0.31425E-0008  0.21756E-0008  0.26315E-0008
  0.42932E+0004 -0.29868E+0004  0.33248E-0008  0.25531E-0008  0.24122E-0008
  0.43750E+0004 -0.29867E+0004  0.36477E-0008  0.32702E-0008  0.19667E-0008
  0.44568E+0004 -0.29867E+0004  0.39400E-0008  0.39847E-0008  0.14872E-0008
  0.45000E+0004 -0.29867E+0004  0.40817E-0008  0.43587E-0008  0.12228E-0008
  0.42500E+0004 -0.29617E+0004  0.35017E-0008  0.29311E-0008  0.22869E-0008
  0.42932E+0004 -0.29616E+0004  0.36858E-0008  0.33342E-0008  0.20462E-0008
  0.43750E+0004 -0.29615E+0004  0.40105E-0008  0.40987E-0008  0.15598E-0008
  0.44568E+0004 -0.29614E+0004  0.43024E-0008  0.48586E-0008  0.10396E-0008
  0.45000E+0004 -0.29614E+0004  0.44430E-0008  0.52556E-0008  0.75377E-0009
  0.42500E+0004 -0.29366E+0004  0.38643E-0008  0.37204E-0008  0.19083E-0008
  0.42932E+0004 -0.29365E+0004  0.40494E-0008  0.41490E-0008  0.16452E-0008
  0.43750E+0004 -0.29364E+0004  0.43740E-0008  0.49604E-0008  0.11163E-0008
  0.44568E+0004 -0.29362E+0004  0.46636E-0008  0.57650E-0008  0.55389E-0009
  0.45000E+0004 -0.29361E+0004  0.48021E-0008  0.61847E-0008  0.24600E-0009
  0.42500E+0004 -0.29234E+0004  0.40565E-0008  0.41502E-0008  0.16946E-0008
  0.42932E+0004 -0.29233E+0004  0.42416E-0008  0.45921E-0008  0.14193E-0008
  0.43750E+0004 -0.29231E+0004  0.45655E-0008  0.54280E-0008  0.86741E-0009
  0.44568E+0004 -0.29229E+0004  0.48530E-0008  0.62558E-0008  0.28208E-0009
  0.45000E+0004 -0.29228E+0004  0.49900E-0008  0.66872E-0008 -0.37690E-0010
  0.45000E+0004 -0.30000E+0004  0.38907E-0008  0.38990E-0008  0.14548E-0008
  0.45432E+0004 -0.30000E+0004  0.40242E-0008  0.42580E-0008  0.11946E-0008
  0.46250E+0004 -0.30000E+0004  0.42540E-0008  0.49281E-0008  0.68644E-0009
  0.47068E+0004 -0.30000E+0004  0.44544E-0008  0.55805E-0008  0.16467E-0009
  0.47500E+0004 -0.30000E+0004  0.45486E-0008  0.59159E-0008 -0.11371E-0009
  0.45000E+0004 -0.29867E+0004  0.40817E-0008  0.43587E-0008  0.12228E-0008
  0.45432E+0004 -0.29866E+0004  0.42147E-0008  0.47298E-0008  0.95162E-0009
  0.46250E+0004 -0.29866E+0004  0.44431E-0008  0.54219E-0008  0.42295E-0009
  0.47068E+0004 -0.29866E+0004  0.46412E-0008  0.60953E-0008 -0.11876E-0009
  0.47500E+0004 -0.29865E+0004  0.47339E-0008  0.64412E-0008 -0.40737E-0009
  0.45000E+0004 -0.29614E+0004  0.44430E-0008  0.52556E-0008  0.75377E-0009
  0.45432E+0004 -0.29613E+0004  0.45745E-0008  0.56493E-0008  0.46128E-0009
  0.46250E+0004 -0.29612E+0004  0.47988E-0008  0.63828E-0008 -0.10712E-0009
  0.47068E+0004 -0.29611E+0004  0.49913E-0008  0.70950E-0008 -0.68749E-0009
  0.47500E+0004 -0.29610E+0004  0.50805E-0008  0.74606E-0008 -0.99598E-0009
  0.45000E+0004 -0.29361E+0004  0.48021E-0008  0.61847E-0008  0.24600E-0009
  0.45432E+0004 -0.29360E+0004  0.49312E-0008  0.66006E-0008 -0.68448E-0010
  0.46250E+0004 -0.29358E+0004  0.51494E-0008  0.73745E-0008 -0.67780E-0009
  0.47068E+0004 -0.29356E+0004  0.53343E-0008  0.81246E-0008 -0.12979E-0008
  0.47500E+0004 -0.29355E+0004  0.54190E-0008  0.85091E-0008 -0.16267E-0008
  0.45000E+0004 -0.29228E+0004  0.49900E-0008  0.66872E-0008 -0.37690E-0010
  0.45432E+0004 -0.29226E+0004  0.51174E-0008  0.71147E-0008 -0.36403E-0009
  0.46250E+0004 -0.29224E+0004  0.53316E-0008  0.79095E-0008 -0.99543E-0009
  0.47068E+0004 -0.29222E+0004  0.55118E-0008  0.86791E-0008 -0.16369E-0008
  0.47500E+0004 -0.29220E+0004  0.55936E-0008  0.90734E-0008 -0.19767E-0008
  0.47500E+0004 -0.30000E+0004  0.45486E-0008  0.59159E-0008 -0.11371E-0009
  0.47932E+0004 -0.30000E+0004  0.46351E-0008  0.62445E-0008 -0.39281E-0009
  0.48750E+0004 -0.30000E+0004  0.47790E-0008  0.68461E-0008 -0.92024E-0009
  0.49568E+0004 -0.30000E+0004  0.48984E-0008  0.74166E-0008 -0.14397E-0008
  0.50000E+0004 -0.30000E+0004  0.49521E-0008  0.77036E-0008 -0.17081E-0008
  0.47500E+0004 -0.29865E+0004  0.47339E-0008  0.64412E-0008 -0.40737E-0009
  0.47932E+0004 -0.29865E+0004  0.48189E-0008  0.67804E-0008 -0.69677E-0009
  0.48750E+0004 -0.29864E+0004  0.49596E-0008  0.74012E-0008 -0.12432E-0008
  0.49568E+0004 -0.29864E+0004  0.50752E-0008  0.79897E-0008 -0.17807E-0008
  0.50000E+0004 -0.29863E+0004  0.51269E-0008  0.82857E-0008 -0.20584E-0008
  0.47500E+0004 -0.29610E+0004  0.50805E-0008  0.74606E-0008 -0.99598E-0009
  0.47932E+0004 -0.29609E+0004  0.51619E-0008  0.78195E-0008 -0.13053E-0008
  0.48750E+0004 -0.29607E+0004  0.52950E-0008  0.84760E-0008 -0.18885E-0008
  0.49568E+0004 -0.29606E+0004  0.54023E-0008  0.90979E-0008 -0.24611E-0008
  0.50000E+0004 -0.29605E+0004  0.54492E-0008  0.94106E-0008 -0.27566E-0008
  0.47500E+0004 -0.29355E+0004  0.54190E-0008  0.85091E-0008 -0.16267E-0008
  0.47932E+0004 -0.29353E+0004  0.54959E-0008  0.88874E-0008 -0.19566E-0008
  0.48750E+0004 -0.29350E+0004  0.56196E-0008  0.95785E-0008 -0.25774E-0008
  0.49568E+0004 -0.29347E+0004  0.57166E-0008  0.10233E-0007 -0.31859E-0008
  0.50000E+0004 -0.29346E+0004  0.57580E-0008  0.10562E-0007 -0.34996E-0008
  0.47500E+0004 -0.29220E+0004  0.55936E-0008  0.90734E-0008 -0.19767E-0008
  0.47932E+0004 -0.29218E+0004  0.56677E-0008  0.94615E-0008 -0.23176E-0008
  0.48750E+0004 -0.29215E+0004  0.57857E-0008  0.10171E-0007 -0.29586E-0008
  0.49568E+0004 -0.29211E+0004  0.58766E-0008  0.10841E-0007 -0.35863E-0008
  0.50000E+0004 -0.29209E+0004  0.59147E-0008  0.11179E-0007 -0.39096E-0008
  0.50000E+0004 -0.30000E+0004  0.49521E-0008  0.77036E-0008 -0.17081E-0008
  0.50432E+0004 -0.30000E+0004  0.50000E-0008  0.79805E-0008 -0.19716E-0008
  0.51250E+0004 -0.30000E+0004  0.50760E-0008  0.84752E-0008 -0.24536E-0008
  0.52068E+0004 -0.30000E+0004  0.51346E-0008  0.89282E-0008 -0.29079E-0008
  0.52500E+0004 -0.30000E+0004  0.51593E-0008  0.91494E-0008 -0.31344E-0008
  0.50000E+0004 -0.29863E+0004  0.51269E-0008  0.82857E-0008 -0.20584E-0008
  0.50432E+0004 -0.29863E+0004  0.51726E-0008  0.85713E-0008 -0.23308E-0008
  0.51250E+0004 -0.29862E+0004  0.52444E-0008  0.90820E-0008 -0.28292E-0008
  0.52068E+0004 -0.29862E+0004  0.52986E-0008  0.95497E-0008 -0.32988E-0008
  0.52500E+0004 -0.29861E+0004  0.53211E-0008  0.97782E-0008 -0.35330E-0008
  0.50000E+0004 -0.29605E+0004  0.54492E-0008  0.94106E-0008 -0.27566E-0008
  0.50432E+0004 -0.29603E+0004  0.54902E-0008  0.97127E-0008 -0.30464E-0008
  0.51250E+0004 -0.29601E+0004  0.55528E-0008  0.10253E-0007 -0.35763E-0008
  0.52068E+0004 -0.29599E+0004  0.55977E-0008  0.10748E-0007 -0.40755E-0008
  0.52500E+0004 -0.29598E+0004  0.56153E-0008  0.10990E-0007 -0.43245E-0008
  0.50000E+0004 -0.29346E+0004  0.57580E-0008  0.10562E-0007 -0.34996E-0008
  0.50432E+0004 -0.29344E+0004  0.57935E-0008  0.10880E-0007 -0.38072E-0008
  0.51250E+0004 -0.29341E+0004  0.58451E-0008  0.11448E-0007 -0.43693E-0008
  0.52068E+0004 -0.29337E+0004  0.58792E-0008  0.11969E-0007 -0.48986E-0008
  0.52500E+0004 -0.29336E+0004  0.58910E-0008  0.12224E-0007 -0.51627E-0008
  0.50000E+0004 -0.29209E+0004  0.59147E-0008  0.11179E-0007 -0.39096E-0008
  0.50432E+0004 -0.29207E+0004  0.59468E-0008  0.11504E-0007 -0.42267E-0008
  0.51250E+0004 -0.29203E+0004  0.59921E-0008  0.12087E-0007 -0.48061E-0008
  0.52068E+0004 -0.29199E+0004  0.60198E-0008  0.12622E-0007 -0.53515E-0008
  0.52500E+0004 -0.29197E+0004  0.60283E-0008  0.12884E-0007 -0.56236E-0008
  0.52500E+0004 -0.30000E+0004  0.51593E-0008  0.91494E-0008 -0.31344E-0008
  0.52932E+0004 -0.30000E+0004  0.51803E-0008  0.93577E-0008 -0.33509E-0008
  0.53750E+0004 -0.30000E+0004  0.52110E-0008  0.97163E-0008 -0.37310E-0008
  0.54568E+0004 -0.30000E+0004  0.52316E-0008  0.10025E-0007 -0.40678E-0008
  0.55000E+0004 -0.30000E+0004  0.52391E-0008  0.10168E-0007 -0.42266E-0008
  0.52500E+0004 -0.29861E+0004  0.53211E-0008  0.97782E-0008 -0.35330E-0008
  0.52932E+0004 -0.29861E+0004  0.53397E-0008  0.99932E-0008 -0.37567E-0008
  0.53750E+0004 -0.29860E+0004  0.53660E-0008  0.10364E-0007 -0.41495E-0008
  0.54568E+0004 -0.29860E+0004  0.53824E-0008  0.10684E-0007 -0.44980E-0008
  0.55000E+0004 -0.29860E+0004  0.53878E-0008  0.10831E-0007 -0.46624E-0008
  0.52500E+0004 -0.29598E+0004  0.56153E-0008  0.10990E-0007 -0.43245E-0008
  0.52932E+0004 -0.29598E+0004  0.56289E-0008  0.11217E-0007 -0.45619E-0008
  0.53750E+0004 -0.29596E+0004  0.56459E-0008  0.11609E-0007 -0.49792E-0008
  0.54568E+0004 -0.29594E+0004  0.56535E-0008  0.11949E-0007 -0.53499E-0008
  0.55000E+0004 -0.29594E+0004  0.56545E-0008  0.12106E-0007 -0.55254E-0008
  0.52500E+0004 -0.29336E+0004  0.58910E-0008  0.12224E-0007 -0.51627E-0008
  0.52932E+0004 -0.29334E+0004  0.58989E-0008  0.12463E-0007 -0.54140E-0008
  0.53750E+0004 -0.29332E+0004  0.59053E-0008  0.12876E-0007 -0.58561E-0008
  0.54568E+0004 -0.29329E+0004  0.59031E-0008  0.13235E-0007 -0.62495E-0008
  0.55000E+0004 -0.29328E+0004  0.58991E-0008  0.13402E-0007 -0.64360E-0008
  0.52500E+0004 -0.29197E+0004  0.60283E-0008  0.12884E-0007 -0.56236E-0008
  0.52932E+0004 -0.29195E+0004  0.60329E-0008  0.13129E-0007 -0.58823E-0008
  0.53750E+0004 -0.29192E+0004  0.60332E-0008  0.13552E-0007 -0.63376E-0008
  0.54568E+0004 -0.29189E+0004  0.60252E-0008  0.13921E-0007 -0.67430E-0008
  0.55000E+0004 -0.29187E+0004  0.60184E-0008  0.14093E-0007 -0.69353E-0008
  0.55000E+0004 -0.30000E+0004  0.52391E-0008  0.10168E-0007 -0.42266E-0008
  0.55432E+0004 -0.30000E+0004  0.52447E-0008  0.10296E-0007 -0.43717E-0008
  0.56250E+0004 -0.30000E+0004  0.52510E-0008  0.10498E-0007 -0.46074E-0008
  0.57068E+0004 -0.30000E+0004  0.52529E-0008  0.10646E-0007 -0.47893E-0008
  0.57500E+0004 -0.30000E+0004  0.52526E-0008  0.10702E-0007 -0.48628E-0008
  0.55000E+0004 -0.29860E+0004  0.53878E-0008  0.10831E-0007 -0.46624E-0008
  0.55432E+0004 -0.29859E+0004  0.53914E-0008  0.10964E-0007 -0.48127E-0008
  0.56250E+0004 -0.29859E+0004  0.53941E-0008  0.11175E-0007 -0.50575E-0008
  0.57068E+0004 -0.29859E+0004  0.53928E-0008  0.11330E-0007 -0.52474E-0008
  0.57500E+0004 -0.29858E+0004  0.53909E-0008  0.11389E-0007 -0.53247E-0008
  0.55000E+0004 -0.29594E+0004  0.56545E-0008  0.12106E-0007 -0.55254E-0008
  0.55432E+0004 -0.29593E+0004  0.56538E-0008  0.12248E-0007 -0.56856E-0008
  0.56250E+0004 -0.29592E+0004  0.56489E-0008  0.12474E-0007 -0.59478E-0008
  0.57068E+0004 -0.29590E+0004  0.56410E-0008  0.12642E-0007 -0.61529E-0008
  0.57500E+0004 -0.29590E+0004  0.56360E-0008  0.12708E-0007 -0.62375E-0008
  0.55000E+0004 -0.29328E+0004  0.58991E-0008  0.13402E-0007 -0.64360E-0008
  0.55432E+0004 -0.29326E+0004  0.58936E-0008  0.13552E-0007 -0.66064E-0008
  0.56250E+0004 -0.29324E+0004  0.58803E-0008  0.13792E-0007 -0.68860E-0008
  0.57068E+0004 -0.29322E+0004  0.58649E-0008  0.13974E-0007 -0.71066E-0008
  0.57500E+0004 -0.29321E+0004  0.58565E-0008  0.14046E-0007 -0.71985E-0008
  0.55000E+0004 -0.29187E+0004  0.60184E-0008  0.14093E-0007 -0.69353E-0008
  0.55432E+0004 -0.29186E+0004  0.60101E-0008  0.14247E-0007 -0.71110E-0008
  0.56250E+0004 -0.29183E+0004  0.59920E-0008  0.14494E-0007 -0.74000E-0008
  0.57068E+0004 -0.29181E+0004  0.59725E-0008  0.14683E-0007 -0.76288E-0008
  0.57500E+0004 -0.29180E+0004  0.59621E-0008  0.14759E-0007 -0.77245E-0008
  0.57500E+0004 -0.30000E+0004  0.52526E-0008  0.10702E-0007 -0.48628E-0008
  0.57932E+0004 -0.30000E+0004  0.52516E-0008  0.10743E-0007 -0.49205E-0008
  0.58750E+0004 -0.30000E+0004  0.52481E-0008  0.10778E-0007 -0.49858E-0008
  0.59568E+0004 -0.30000E+0004  0.52432E-0008  0.10757E-0007 -0.49927E-0008
  0.60000E+0004 -0.30000E+0004  0.52402E-0008  0.10723E-0007 -0.49726E-0008
  0.57500E+0004 -0.29858E+0004  0.53909E-0008  0.11389E-0007 -0.53247E-0008
  0.57932E+0004 -0.29858E+0004  0.53886E-0008  0.11433E-0007 -0.53860E-0008
  0.58750E+0004 -0.29858E+0004  0.53831E-0008  0.11474E-0007 -0.54573E-0008
  0.59568E+0004 -0.29857E+0004  0.53766E-0008  0.11458E-0007 -0.54692E-0008
  0.60000E+0004 -0.29857E+0004  0.53729E-0008  0.11426E-0007 -0.54514E-0008
  0.57500E+0004 -0.29590E+0004  0.56360E-0008  0.12708E-0007 -0.62375E-0008
  0.57932E+0004 -0.29589E+0004  0.56309E-0008  0.12759E-0007 -0.63058E-0008
  0.58750E+0004 -0.29587E+0004  0.56210E-0008  0.12810E-0007 -0.63888E-0008
  0.59568E+0004 -0.29586E+0004  0.56113E-0008  0.12803E-0007 -0.64103E-0008
  0.60000E+0004 -0.29585E+0004  0.56064E-0008  0.12776E-0007 -0.63967E-0008
  0.57500E+0004 -0.29321E+0004  0.58565E-0008  0.14046E-0007 -0.71985E-0008
  0.57932E+0004 -0.29320E+0004  0.58484E-0008  0.14103E-0007 -0.72739E-0008
  0.58750E+0004 -0.29317E+0004  0.58335E-0008  0.14165E-0007 -0.73687E-0008
  0.59568E+0004 -0.29315E+0004  0.58202E-0008  0.14167E-0007 -0.74000E-0008
  0.60000E+0004 -0.29314E+0004  0.58139E-0008  0.14144E-0007 -0.73907E-0008
  0.57500E+0004 -0.29180E+0004  0.59621E-0008  0.14759E-0007 -0.77245E-0008
  0.57932E+0004 -0.29178E+0004  0.59522E-0008  0.14819E-0007 -0.78037E-0008
  0.58750E+0004 -0.29175E+0004  0.59345E-0008  0.14886E-0007 -0.79048E-0008
  0.59568E+0004 -0.29172E+0004  0.59191E-0008  0.14893E-0007 -0.79413E-0008
  0.60000E+0004 -0.29170E+0004  0.59120E-0008  0.14873E-0007 -0.79344E-0008
  0.60000E+0004 -0.30000E+0004  0.52402E-0008  0.10723E-0007 -0.49726E-0008
  0.60432E+0004 -0.30000E+0004  0.52368E-0008  0.10674E-0007 -0.49364E-0008
  0.61250E+0004 -0.30000E+0004  0.52295E-0008  0.10540E-0007 -0.48232E-0008
  0.62068E+0004 -0.30000E+0004  0.52205E-0008  0.10351E-0007 -0.46530E-0008
  0.62500E+0004 -0.30000E+0004  0.52148E-0008  0.10229E-0007 -0.45409E-0008
  0.60000E+0004 -0.29857E+0004  0.53729E-0008  0.11426E-0007 -0.54514E-0008
  0.60432E+0004 -0.29856E+0004  0.53692E-0008  0.11380E-0007 -0.54173E-0008
  0.61250E+0004 -0.29856E+0004  0.53617E-0008  0.11249E-0007 -0.53077E-0008
  0.62068E+0004 -0.29855E+0004  0.53532E-0008  0.11063E-0007 -0.51397E-0008
  0.62500E+0004 -0.29854E+0004  0.53481E-0008  0.10942E-0007 -0.50282E-0008
  0.60000E+0004 -0.29585E+0004  0.56064E-0008  0.12776E-0007 -0.63967E-0008
  0.60432E+0004 -0.29584E+0004  0.56020E-0008  0.12734E-0007 -0.63671E-0008
  0.61250E+0004 -0.29582E+0004  0.55941E-0008  0.12611E-0007 -0.62642E-0008
  0.62068E+0004 -0.29580E+0004  0.55864E-0008  0.12431E-0007 -0.61008E-0008
  0.62500E+0004 -0.29579E+0004  0.55823E-0008  0.12313E-0007 -0.59908E-0008
  0.60000E+0004 -0.29314E+0004  0.58139E-0008  0.14144E-0007 -0.73907E-0008
  0.60432E+0004 -0.29312E+0004  0.58086E-0008  0.14108E-0007 -0.73659E-0008
  0.61250E+0004 -0.29308E+0004  0.58001E-0008  0.13993E-0007 -0.72702E-0008
  0.62068E+0004 -0.29305E+0004  0.57932E-0008  0.13819E-0007 -0.71118E-0008
  0.62500E+0004 -0.29303E+0004  0.57900E-0008  0.13704E-0007 -0.70034E-0008
  0.60000E+0004 -0.29170E+0004  0.59120E-0008  0.14873E-0007 -0.79344E-0008
  0.60432E+0004 -0.29168E+0004  0.59062E-0008  0.14839E-0007 -0.79121E-0008
  0.61250E+0004 -0.29164E+0004  0.58972E-0008  0.14729E-0007 -0.78204E-0008
  0.62068E+0004 -0.29160E+0004  0.58907E-0008  0.14559E-0007 -0.76648E-0008
  0.62500E+0004 -0.29157E+0004  0.58880E-0008  0.14446E-0007 -0.75574E-0008
  0.62500E+0004 -0.30000E+0004  0.52148E-0008  0.10229E-0007 -0.45409E-0008
  0.62932E+0004 -0.30000E+0004  0.52085E-0008  0.10093E-0007 -0.44134E-0008
  0.63750E+0004 -0.30000E+0004  0.51937E-0008  0.97957E-0008 -0.41319E-0008
  0.64568E+0004 -0.30000E+0004  0.51742E-0008  0.94481E-0008 -0.38002E-0008
  0.65000E+0004 -0.30000E+0004  0.51616E-0008  0.92453E-0008 -0.36063E-0008
  0.62500E+0004 -0.29854E+0004  0.53481E-0008  0.10942E-0007 -0.50282E-0008
  0.62932E+0004 -0.29854E+0004  0.53426E-0008  0.10808E-0007 -0.49017E-0008
  0.63750E+0004 -0.29853E+0004  0.53298E-0008  0.10513E-0007 -0.46208E-0008
  0.64568E+0004 -0.29852E+0004  0.53130E-0008  0.10166E-0007 -0.42885E-0008
  0.65000E+0004 -0.29851E+0004  0.53020E-0008  0.99630E-0008 -0.40936E-0008
  0.62500E+0004 -0.29579E+0004  0.55823E-0008  0.12313E-0007 -0.59908E-0008
  0.62932E+0004 -0.29577E+0004  0.55783E-0008  0.12182E-0007 -0.58663E-0008
  0.63750E+0004 -0.29574E+0004  0.55695E-0008  0.11892E-0007 -0.55872E-0008
  0.64568E+0004 -0.29571E+0004  0.55579E-0008  0.11548E-0007 -0.52541E-0008
  0.65000E+0004 -0.29569E+0004  0.55501E-0008  0.11345E-0007 -0.50576E-0008
  0.62500E+0004 -0.29303E+0004  0.57900E-0008  0.13704E-0007 -0.70034E-0008
  0.62932E+0004 -0.29300E+0004  0.57876E-0008  0.13578E-0007 -0.68813E-0008
  0.63750E+0004 -0.29295E+0004  0.57828E-0008  0.13294E-0007 -0.66049E-0008
  0.64568E+0004 -0.29290E+0004  0.57766E-0008  0.12954E-0007 -0.62716E-0008
  0.65000E+0004 -0.29287E+0004  0.57723E-0008  0.12753E-0007 -0.60740E-0008
  0.62500E+0004 -0.29157E+0004  0.58880E-0008  0.14446E-0007 -0.75574E-0008
  0.62932E+0004 -0.29154E+0004  0.58864E-0008  0.14321E-0007 -0.74367E-0008
  0.63750E+0004 -0.29148E+0004  0.58837E-0008  0.14041E-0007 -0.71620E-0008
  0.64568E+0004 -0.29142E+0004  0.58805E-0008  0.13704E-0007 -0.68291E-0008
  0.65000E+0004 -0.29138E+0004  0.58781E-0008  0.13504E-0007 -0.66310E-0008
  0.65000E+0004 -0.30000E+0004  0.51616E-0008  0.92453E-0008 -0.36063E-0008
  0.65432E+0004 -0.30000E+0004  0.51470E-0008  0.90293E-0008 -0.33999E-0008
  0.66250E+0004 -0.30000E+0004  0.51131E-0008  0.85851E-0008 -0.29769E-0008
  0.67068E+0004 -0.30000E+0004  0.50694E-0008  0.80979E-0008 -0.25160E-0008
  0.67500E+0004 -0.30000E+0004  0.50417E-0008  0.78245E-0008 -0.22594E-0008
  0.65000E+0004 -0.29851E+0004  0.53020E-0008  0.99630E-0008 -0.40936E-0008
  0.65432E+0004 -0.29850E+0004  0.52893E-0008  0.97473E-0008 -0.38863E-0008
  0.66250E+0004 -0.29849E+0004  0.52595E-0008  0.93029E-0008 -0.34605E-0008
  0.67068E+0004 -0.29848E+0004  0.52204E-0008  0.88138E-0008 -0.29950E-0008
  0.67500E+0004 -0.29847E+0004  0.51953E-0008  0.85388E-0008 -0.27353E-0008
  0.65000E+0004 -0.29569E+0004  0.55501E-0008  0.11345E-0007 -0.50576E-0008
  0.65432E+0004 -0.29567E+0004  0.55413E-0008  0.11131E-0007 -0.48492E-0008
  0.66250E+0004 -0.29563E+0004  0.55197E-0008  0.10688E-0007 -0.44187E-0008
  0.67068E+0004 -0.29559E+0004  0.54899E-0008  0.10196E-0007 -0.39455E-0008
  0.67500E+0004 -0.29557E+0004  0.54701E-0008  0.99192E-0008 -0.36802E-0008
  0.65000E+0004 -0.29287E+0004  0.57723E-0008  0.12753E-0007 -0.60740E-0008
  0.65432E+0004 -0.29284E+0004  0.57675E-0008  0.12541E-0007 -0.58650E-0008
  0.66250E+0004 -0.29277E+0004  0.57545E-0008  0.12100E-0007 -0.54310E-0008
  0.67068E+0004 -0.29270E+0004  0.57346E-0008  0.11609E-0007 -0.49509E-0008
  0.67500E+0004 -0.29267E+0004  0.57205E-0008  0.11331E-0007 -0.46807E-0008
  0.65000E+0004 -0.29138E+0004  0.58781E-0008  0.13504E-0007 -0.66310E-0008
  0.65432E+0004 -0.29134E+0004  0.58754E-0008  0.13294E-0007 -0.64219E-0008
  0.66250E+0004 -0.29126E+0004  0.58671E-0008  0.12856E-0007 -0.59864E-0008
  0.67068E+0004 -0.29118E+0004  0.58526E-0008  0.12366E-0007 -0.55033E-0008
  0.67500E+0004 -0.29114E+0004  0.58417E-0008  0.12087E-0007 -0.52307E-0008
  0.67500E+0004 -0.30000E+0004  0.50417E-0008  0.78245E-0008 -0.22594E-0008
  0.67932E+0004 -0.30000E+0004  0.50104E-0008  0.75403E-0008 -0.19942E-0008
  0.68750E+0004 -0.30000E+0004  0.49404E-0008  0.69740E-0008 -0.14716E-0008
  0.69568E+0004 -0.30000E+0004  0.48544E-0008  0.63743E-0008 -0.92757E-0009
  0.70000E+0004 -0.30000E+0004  0.48020E-0008  0.60459E-0008 -0.63405E-0009
  0.67500E+0004 -0.29847E+0004  0.51953E-0008  0.85388E-0008 -0.27353E-0008
  0.67932E+0004 -0.29846E+0004  0.51670E-0008  0.82530E-0008 -0.24669E-0008
  0.68750E+0004 -0.29845E+0004  0.51026E-0008  0.76822E-0008 -0.19367E-0008
  0.69568E+0004 -0.29843E+0004  0.50226E-0008  0.70763E-0008 -0.13830E-0008
  0.70000E+0004 -0.29842E+0004  0.49735E-0008  0.67438E-0008 -0.10836E-0008
  0.67500E+0004 -0.29557E+0004  0.54701E-0008  0.99192E-0008 -0.36802E-0008
  0.67932E+0004 -0.29554E+0004  0.54475E-0008  0.96314E-0008 -0.34061E-0008
  0.68750E+0004 -0.29550E+0004  0.53947E-0008  0.90542E-0008 -0.28623E-0008
  0.69568E+0004 -0.29545E+0004  0.53270E-0008  0.84384E-0008 -0.22913E-0008
  0.70000E+0004 -0.29543E+0004  0.52845E-0008  0.80992E-0008 -0.19812E-0008
  0.67500E+0004 -0.29267E+0004  0.57205E-0008  0.11331E-0007 -0.46807E-0008
  0.67932E+0004 -0.29263E+0004  0.57040E-0008  0.11042E-0007 -0.44016E-0008
  0.68750E+0004 -0.29255E+0004  0.56637E-0008  0.10461E-0007 -0.38454E-0008
  0.69568E+0004 -0.29247E+0004  0.56093E-0008  0.98382E-0008 -0.32582E-0008
  0.70000E+0004 -0.29243E+0004  0.55742E-0008  0.94938E-0008 -0.29381E-0008
  0.67500E+0004 -0.29114E+0004  0.58417E-0008  0.12087E-0007 -0.52307E-0008
  0.67932E+0004 -0.29109E+0004  0.58286E-0008  0.11799E-0007 -0.49492E-0008
  0.68750E+0004 -0.29099E+0004  0.57951E-0008  0.11216E-0007 -0.43870E-0008
  0.69568E+0004 -0.29090E+0004  0.57482E-0008  0.10591E-0007 -0.37919E-0008
  0.70000E+0004 -0.29085E+0004  0.57172E-0008  0.10244E-0007 -0.34668E-0008
  0.70000E+0004 -0.30000E+0004  0.48020E-0008  0.60459E-0008 -0.63405E-0009
  0.70432E+0004 -0.30000E+0004  0.47444E-0008  0.57097E-0008 -0.33694E-0009
  0.71250E+0004 -0.30000E+0004  0.46200E-0008  0.50539E-0008  0.23203E-0009
  0.72068E+0004 -0.30000E+0004  0.44744E-0008  0.43770E-0008  0.80354E-0009
  0.72500E+0004 -0.30000E+0004  0.43885E-0008  0.40131E-0008  0.11038E-0008
  0.70000E+0004 -0.29842E+0004  0.49735E-0008  0.67438E-0008 -0.10836E-0008
  0.70432E+0004 -0.29841E+0004  0.49193E-0008  0.64033E-0008 -0.78031E-0009
  0.71250E+0004 -0.29839E+0004  0.48012E-0008  0.57376E-0008 -0.19804E-0009
  0.72068E+0004 -0.29838E+0004  0.46620E-0008  0.50488E-0008  0.38880E-0009
  0.72500E+0004 -0.29837E+0004  0.45794E-0008  0.46777E-0008  0.69795E-0009
  0.70000E+0004 -0.29543E+0004  0.52845E-0008  0.80992E-0008 -0.19812E-0008
  0.70432E+0004 -0.29540E+0004  0.52372E-0008  0.77515E-0008 -0.16666E-0008
  0.71250E+0004 -0.29535E+0004  0.51325E-0008  0.70694E-0008 -0.10599E-0008
  0.72068E+0004 -0.29530E+0004  0.50066E-0008  0.63601E-0008 -0.44466E-0009
  0.72500E+0004 -0.29527E+0004  0.49310E-0008  0.59765E-0008 -0.11903E-0009
  0.70000E+0004 -0.29243E+0004  0.55742E-0008  0.94938E-0008 -0.29381E-0008
  0.70432E+0004 -0.29239E+0004  0.55345E-0008  0.91406E-0008 -0.26129E-0008
  0.71250E+0004 -0.29230E+0004  0.54446E-0008  0.84450E-0008 -0.19829E-0008
  0.72068E+0004 -0.29222E+0004  0.53336E-0008  0.77181E-0008 -0.13405E-0008
  0.72500E+0004 -0.29218E+0004  0.52660E-0008  0.73236E-0008 -0.99887E-0009
  0.70000E+0004 -0.29085E+0004  0.57172E-0008  0.10244E-0007 -0.34668E-0008
  0.70432E+0004 -0.29080E+0004  0.56818E-0008  0.98885E-0008 -0.31362E-0008
  0.71250E+0004 -0.29070E+0004  0.56002E-0008  0.91869E-0008 -0.24946E-0008
  0.72068E+0004 -0.29060E+0004  0.54978E-0008  0.84520E-0008 -0.18383E-0008
  0.72500E+0004 -0.29054E+0004  0.54347E-0008  0.80524E-0008 -0.14885E-0008
  0.72500E+0004 -0.30000E+0004  0.43885E-0008  0.40131E-0008  0.11038E-0008
  0.72932E+0004 -0.30000E+0004  0.42963E-0008  0.36452E-0008  0.14021E-0008
  0.73750E+0004 -0.30000E+0004  0.41034E-0008  0.29399E-0008  0.19586E-0008
  0.74568E+0004 -0.30000E+0004  0.38864E-0008  0.22280E-0008  0.24982E-0008
  0.75000E+0004 -0.30000E+0004  0.37622E-0008  0.18516E-0008  0.27740E-0008
  0.72500E+0004 -0.29837E+0004  0.45794E-0008  0.46777E-0008  0.69795E-0009
  0.72932E+0004 -0.29836E+0004  0.44904E-0008  0.43022E-0008  0.10056E-0008
  0.73750E+0004 -0.29834E+0004  0.43034E-0008  0.35808E-0008  0.15811E-0008
  0.74568E+0004 -0.29832E+0004  0.40919E-0008  0.28505E-0008  0.21416E-0008
  0.75000E+0004 -0.29831E+0004  0.39702E-0008  0.24635E-0008  0.24291E-0008
  0.72500E+0004 -0.29527E+0004  0.49310E-0008  0.59765E-0008 -0.11903E-0009
  0.72932E+0004 -0.29524E+0004  0.48490E-0008  0.55878E-0008  0.20583E-0009
  0.73750E+0004 -0.29519E+0004  0.46747E-0008  0.48381E-0008  0.81693E-0009
  0.74568E+0004 -0.29514E+0004  0.44751E-0008  0.40750E-0008  0.14167E-0008
  0.75000E+0004 -0.29511E+0004  0.43592E-0008  0.36690E-0008  0.17262E-0008
  0.72500E+0004 -0.29218E+0004  0.52660E-0008  0.73236E-0008 -0.99887E-0009
  0.72932E+0004 -0.29213E+0004  0.51919E-0008  0.69234E-0008 -0.65734E-0009
  0.73750E+0004 -0.29204E+0004  0.50325E-0008  0.61484E-0008 -0.11604E-0010
  0.74568E+0004 -0.29195E+0004  0.48469E-0008  0.53556E-0008  0.62662E-0009
  0.75000E+0004 -0.29190E+0004  0.47381E-0008  0.49321E-0008  0.95790E-0009
  0.72500E+0004 -0.29054E+0004  0.54347E-0008  0.80524E-0008 -0.14885E-0008
  0.72932E+0004 -0.29049E+0004  0.53652E-0008  0.76469E-0008 -0.11384E-0008
  0.73750E+0004 -0.29038E+0004  0.52144E-0008  0.68599E-0008 -0.47485E-0009
  0.74568E+0004 -0.29027E+0004  0.50371E-0008  0.60527E-0008  0.18327E-0009
  0.75000E+0004 -0.29021E+0004  0.49326E-0008  0.56206E-0008  0.52593E-0009
  0.75000E+0004 -0.30000E+0004  0.37622E-0008  0.18516E-0008  0.27740E-0008
  0.75432E+0004 -0.30000E+0004  0.36314E-0008  0.14755E-0008  0.30426E-0008
  0.76250E+0004 -0.30000E+0004  0.33652E-0008  0.76649E-0009  0.35290E-0008
  0.77068E+0004 -0.30000E+0004  0.30762E-0008  0.66742E-0010  0.39813E-0008
  0.77500E+0004 -0.30000E+0004  0.29150E-0008 -0.29682E-0009  0.42045E-0008
  0.75000E+0004 -0.29831E+0004  0.39702E-0008  0.24635E-0008  0.24291E-0008
  0.75432E+0004 -0.29830E+0004  0.38418E-0008  0.20764E-0008  0.27098E-0008
  0.76250E+0004 -0.29828E+0004  0.35795E-0008  0.13446E-0008  0.32201E-0008
  0.77068E+0004 -0.29826E+0004  0.32934E-0008  0.61999E-0009  0.36978E-0008
  0.77500E+0004 -0.29825E+0004  0.31333E-0008  0.24245E-0009  0.39348E-0008
  0.75000E+0004 -0.29511E+0004  0.43592E-0008  0.36690E-0008  0.17262E-0008
  0.75432E+0004 -0.29508E+0004  0.42363E-0008  0.32621E-0008  0.20295E-0008
  0.76250E+0004 -0.29502E+0004  0.39835E-0008  0.24894E-0008  0.25852E-0008
  0.77068E+0004 -0.29496E+0004  0.37048E-0008  0.17193E-0008  0.31110E-0008
  0.77500E+0004 -0.29493E+0004  0.35478E-0008  0.13162E-0008  0.33743E-0008
  0.75000E+0004 -0.29190E+0004  0.47381E-0008  0.49321E-0008  0.95790E-0009
  0.75432E+0004 -0.29185E+0004  0.46221E-0008  0.45070E-0008  0.12836E-0008
  0.76250E+0004 -0.29176E+0004  0.43810E-0008  0.36962E-0008  0.18842E-0008
  0.77068E+0004 -0.29166E+0004  0.41125E-0008  0.28834E-0008  0.24580E-0008
  0.77500E+0004 -0.29161E+0004  0.39600E-0008  0.24559E-0008  0.27479E-0008
  0.75000E+0004 -0.29021E+0004  0.49326E-0008  0.56206E-0008  0.52593E-0009
  0.75432E+0004 -0.29015E+0004  0.48207E-0008  0.51865E-0008  0.86320E-0009
  0.76250E+0004 -0.29004E+0004  0.45869E-0008  0.43570E-0008  0.14873E-0008
  0.77068E+0004 -0.28992E+0004  0.43248E-0008  0.35228E-0008  0.20864E-0008
  0.77500E+0004 -0.28986E+0004  0.41753E-0008  0.30830E-0008  0.23901E-0008
  0.77500E+0004 -0.30000E+0004  0.29150E-0008 -0.29682E-0009  0.42045E-0008
  0.77932E+0004 -0.30000E+0004  0.27482E-0008 -0.65549E-0009  0.44162E-0008
  0.78750E+0004 -0.30000E+0004  0.24174E-0008 -0.13194E-0008  0.47841E-0008
  0.79568E+0004 -0.30000E+0004  0.20699E-0008 -0.19581E-0008  0.51053E-0008
  0.80000E+0004 -0.30000E+0004  0.18809E-0008 -0.22830E-0008  0.52549E-0008
  0.77500E+0004 -0.29825E+0004  0.31333E-0008  0.24245E-0009  0.39348E-0008
  0.77932E+0004 -0.29824E+0004  0.29673E-0008 -0.13057E-0009  0.41605E-0008
  0.78750E+0004 -0.29822E+0004  0.26371E-0008 -0.82320E-0009  0.45556E-0008
  0.79568E+0004 -0.29819E+0004  0.22886E-0008 -0.14925E-0008  0.49046E-0008
  0.80000E+0004 -0.29818E+0004  0.20985E-0008 -0.18342E-0008  0.50690E-0008
  0.77500E+0004 -0.29493E+0004  0.35478E-0008  0.13162E-0008  0.33743E-0008
  0.77932E+0004 -0.29490E+0004  0.33844E-0008  0.91687E-0009  0.36268E-0008
  0.78750E+0004 -0.29483E+0004  0.30573E-0008  0.17136E-0009  0.40738E-0008
  0.79568E+0004 -0.29477E+0004  0.27091E-0008 -0.55476E-0009  0.44763E-0008
  0.80000E+0004 -0.29474E+0004  0.25180E-0008 -0.92796E-0009  0.46693E-0008
  0.77500E+0004 -0.29161E+0004  0.39600E-0008  0.24559E-0008  0.27479E-0008
  0.77932E+0004 -0.29155E+0004  0.38007E-0008  0.20317E-0008  0.30271E-0008
  0.78750E+0004 -0.29145E+0004  0.34795E-0008  0.12355E-0008  0.35265E-0008
  0.79568E+0004 -0.29135E+0004  0.31346E-0008  0.45460E-0009  0.39833E-0008
  0.80000E+0004 -0.29129E+0004  0.29440E-0008  0.50826E-0010  0.42055E-0008
  0.77500E+0004 -0.28986E+0004  0.41753E-0008  0.30830E-0008  0.23901E-0008
  0.77932E+0004 -0.28979E+0004  0.40188E-0008  0.26463E-0008  0.26834E-0008
  0.78750E+0004 -0.28967E+0004  0.37019E-0008  0.18245E-0008  0.32106E-0008
  0.79568E+0004 -0.28954E+0004  0.33599E-0008  0.10156E-0008  0.36963E-0008
  0.80000E+0004 -0.28947E+0004  0.31702E-0008  0.59613E-0009  0.39341E-0008
  0.80000E+0004 -0.30000E+0004  0.18809E-0008 -0.22830E-0008  0.52549E-0008
  0.80432E+0004 -0.30000E+0004  0.16885E-0008 -0.25988E-0008  0.53904E-0008
  0.81250E+0004 -0.30000E+0004  0.13165E-0008 -0.31699E-0008  0.56077E-0008
  0.82068E+0004 -0.30000E+0004  0.93842E-0009 -0.37012E-0008  0.57723E-0008
  0.82500E+0004 -0.30000E+0004  0.73783E-0009 -0.39640E-0008  0.58377E-0008
  0.80000E+0004 -0.29818E+0004  0.20985E-0008 -0.18342E-0008  0.50690E-0008
  0.80432E+0004 -0.29817E+0004  0.19046E-0008 -0.21672E-0008  0.52194E-0008
  0.81250E+0004 -0.29815E+0004  0.15287E-0008 -0.27720E-0008  0.54648E-0008
  0.82068E+0004 -0.29812E+0004  0.11448E-0008 -0.33382E-0008  0.56572E-0008
  0.82500E+0004 -0.29811E+0004  0.94061E-0009 -0.36198E-0008  0.57371E-0008
  0.80000E+0004 -0.29474E+0004  0.25180E-0008 -0.92796E-0009  0.46693E-0008
  0.80432E+0004 -0.29470E+0004  0.23225E-0008 -0.12929E-0008  0.48483E-0008
  0.81250E+0004 -0.29463E+0004  0.19409E-0008 -0.19607E-0008  0.51483E-0008
  0.82068E+0004 -0.29456E+0004  0.15482E-0008 -0.25928E-0008  0.53952E-0008
  0.82500E+0004 -0.29453E+0004  0.13380E-0008 -0.29101E-0008  0.55035E-0008
  0.80000E+0004 -0.29129E+0004  0.29440E-0008  0.50826E-0010  0.42055E-0008
  0.80432E+0004 -0.29123E+0004  0.27483E-0008 -0.34524E-0009  0.44138E-0008
  0.81250E+0004 -0.29112E+0004  0.23640E-0008 -0.10748E-0008  0.47697E-0008
  0.82068E+0004 -0.29101E+0004  0.19652E-0008 -0.17719E-0008  0.50728E-0008
  0.82500E+0004 -0.29095E+0004  0.17504E-0008 -0.21247E-0008  0.52106E-0008
  0.80000E+0004 -0.28947E+0004  0.31702E-0008  0.59613E-0009  0.39341E-0008
  0.80432E+0004 -0.28940E+0004  0.29751E-0008  0.18403E-0009  0.41580E-0008
  0.81250E+0004 -0.28927E+0004  0.25905E-0008 -0.57750E-0009  0.45440E-0008
  0.82068E+0004 -0.28913E+0004  0.21898E-0008 -0.13084E-0008  0.48774E-0008
  0.82500E+0004 -0.28906E+0004  0.19731E-0008 -0.16797E-0008  0.50312E-0008
  0.82500E+0004 -0.30000E+0004  0.73783E-0009 -0.39640E-0008  0.58377E-0008
  0.82932E+0004 -0.30000E+0004  0.53735E-0009 -0.42141E-0008  0.58884E-0008
  0.83750E+0004 -0.30000E+0004  0.15987E-0009 -0.46513E-0008  0.59444E-0008
  0.84568E+0004 -0.30000E+0004 -0.21051E-0009 -0.50377E-0008  0.59491E-0008
  0.85000E+0004 -0.30000E+0004 -0.40144E-0009 -0.52201E-0008  0.59315E-0008
  0.82500E+0004 -0.29811E+0004  0.94061E-0009 -0.36198E-0008  0.57371E-0008
  0.82932E+0004 -0.29810E+0004  0.73584E-0009 -0.38892E-0008  0.58022E-0008
  0.83750E+0004 -0.29808E+0004  0.34903E-0009 -0.43633E-0008  0.58847E-0008
  0.84568E+0004 -0.29806E+0004 -0.32209E-0010 -0.47870E-0008  0.59148E-0008
  0.85000E+0004 -0.29805E+0004 -0.22944E-0009 -0.49890E-0008  0.59101E-0008
  0.82500E+0004 -0.29453E+0004  0.13380E-0008 -0.29101E-0008  0.55035E-0008
  0.82932E+0004 -0.29450E+0004  0.11260E-0008 -0.32163E-0008  0.55969E-0008
  0.83750E+0004 -0.29444E+0004  0.72312E-0009 -0.37611E-0008  0.57318E-0008
  0.84568E+0004 -0.29438E+0004  0.32277E-0009 -0.42561E-0008  0.58123E-0008
  0.85000E+0004 -0.29435E+0004  0.11424E-0009 -0.44960E-0008  0.58331E-0008
  0.82500E+0004 -0.29095E+0004  0.17504E-0008 -0.21247E-0008  0.52106E-0008
  0.82932E+0004 -0.29090E+0004  0.15326E-0008 -0.24676E-0008  0.53337E-0008
  0.83750E+0004 -0.29080E+0004  0.11160E-0008 -0.30836E-0008  0.55238E-0008
  0.84568E+0004 -0.29070E+0004  0.69859E-0009 -0.36511E-0008  0.56577E-0008
  0.85000E+0004 -0.29064E+0004  0.47985E-0009 -0.39294E-0008  0.57058E-0008
  0.82500E+0004 -0.28906E+0004  0.19731E-0008 -0.16797E-0008  0.50312E-0008
  0.82932E+0004 -0.28900E+0004  0.17529E-0008 -0.20419E-0008  0.51705E-0008
  0.83750E+0004 -0.28887E+0004  0.13300E-0008 -0.26955E-0008  0.53908E-0008
  0.84568E+0004 -0.28875E+0004  0.90465E-0009 -0.33015E-0008  0.55541E-0008
  0.85000E+0004 -0.28869E+0004  0.68094E-0009 -0.36004E-0008  0.56173E-0008
  0.85000E+0004 -0.30000E+0004 -0.40144E-0009 -0.52201E-0008  0.59315E-0008
  0.85432E+0004 -0.30000E+0004 -0.58848E-0009 -0.53875E-0008  0.59007E-0008
  0.86250E+0004 -0.30000E+0004 -0.93005E-0009 -0.56624E-0008  0.58072E-0008
  0.87068E+0004 -0.30000E+0004 -0.12511E-0008 -0.58810E-0008  0.56708E-0008
  0.87500E+0004 -0.30000E+0004 -0.14109E-0008 -0.59734E-0008  0.55828E-0008
  0.85000E+0004 -0.29805E+0004 -0.22944E-0009 -0.49890E-0008  0.59101E-0008
  0.85432E+0004 -0.29804E+0004 -0.42345E-0009 -0.51762E-0008  0.58915E-0008
  0.86250E+0004 -0.29803E+0004 -0.77906E-0009 -0.54881E-0008  0.58200E-0008
  0.87068E+0004 -0.29801E+0004 -0.11151E-0008 -0.57426E-0008  0.57036E-0008
  0.87500E+0004 -0.29800E+0004 -0.12831E-0008 -0.58534E-0008  0.56253E-0008
  0.85000E+0004 -0.29435E+0004  0.11424E-0009 -0.44960E-0008  0.58331E-0008
  0.85432E+0004 -0.29432E+0004 -0.92448E-0010 -0.47219E-0008  0.58395E-0008
  0.86250E+0004 -0.29428E+0004 -0.47388E-0009 -0.51061E-0008  0.58127E-0008
  0.87068E+0004 -0.29424E+0004 -0.83783E-0009 -0.54311E-0008  0.57372E-0008
  0.87500E+0004 -0.29422E+0004 -0.10212E-0008 -0.55781E-0008  0.56789E-0008
  0.85000E+0004 -0.29064E+0004  0.47985E-0009 -0.39294E-0008  0.57058E-0008
  0.85432E+0004 -0.29061E+0004  0.26136E-0009 -0.41951E-0008  0.57393E-0008
  0.86250E+0004 -0.29054E+0004 -0.14452E-0009 -0.46541E-0008  0.57610E-0008
  0.87068E+0004 -0.29047E+0004 -0.53530E-0009 -0.50525E-0008  0.57304E-0008
  0.87500E+0004 -0.29043E+0004 -0.73372E-0009 -0.52376E-0008  0.56943E-0008
  0.85000E+0004 -0.28869E+0004  0.68094E-0009 -0.36004E-0008  0.56173E-0008
  0.85432E+0004 -0.28865E+0004  0.45670E-0009 -0.38874E-0008  0.56658E-0008
  0.86250E+0004 -0.28856E+0004  0.38605E-0010 -0.43867E-0008  0.57146E-0008
  0.87068E+0004 -0.28848E+0004 -0.36578E-0009 -0.48250E-0008  0.57095E-0008
  0.87500E+0004 -0.28844E+0004 -0.57189E-0009 -0.50308E-0008  0.56860E-0008
  0.87500E+0004 -0.30000E+0004 -0.14109E-0008 -0.59734E-0008  0.55828E-0008
  0.87932E+0004 -0.30000E+0004 -0.15633E-0008 -0.60500E-0008  0.54847E-0008
  0.88750E+0004 -0.30000E+0004 -0.18306E-0008 -0.61524E-0008  0.52731E-0008
  0.89568E+0004 -0.30000E+0004 -0.20669E-0008 -0.61995E-0008  0.50321E-0008
  0.90000E+0004 -0.30000E+0004 -0.21783E-0008 -0.62028E-0008  0.48947E-0008
  0.87500E+0004 -0.29800E+0004 -0.12831E-0008 -0.58534E-0008  0.56253E-0008
  0.87932E+0004 -0.29800E+0004 -0.14441E-0008 -0.59481E-0008  0.55363E-0008
  0.88750E+0004 -0.29799E+0004 -0.17277E-0008 -0.60831E-0008  0.53399E-0008
  0.89568E+0004 -0.29798E+0004 -0.19807E-0008 -0.61608E-0008  0.51118E-0008
  0.90000E+0004 -0.29797E+0004 -0.21009E-0008 -0.61792E-0008  0.49804E-0008
  0.87500E+0004 -0.29422E+0004 -0.10212E-0008 -0.55781E-0008  0.56789E-0008
  0.87932E+0004 -0.29420E+0004 -0.11982E-0008 -0.57086E-0008  0.56086E-0008
  0.88750E+0004 -0.29417E+0004 -0.15132E-0008 -0.59088E-0008  0.54445E-0008
  0.89568E+0004 -0.29414E+0004 -0.17979E-0008 -0.60477E-0008  0.52440E-0008
  0.90000E+0004 -0.29412E+0004 -0.19350E-0008 -0.60967E-0008  0.51254E-0008
  0.87500E+0004 -0.29043E+0004 -0.73372E-0009 -0.52376E-0008  0.56943E-0008
  0.87932E+0004 -0.29041E+0004 -0.92659E-0009 -0.54058E-0008  0.56450E-0008
  0.88750E+0004 -0.29035E+0004 -0.12726E-0008 -0.56752E-0008  0.55174E-0008
  0.89568E+0004 -0.29030E+0004 -0.15893E-0008 -0.58797E-0008  0.53489E-0008
  0.90000E+0004 -0.29028E+0004 -0.17435E-0008 -0.59617E-0008  0.52452E-0008
  0.87500E+0004 -0.28844E+0004 -0.57189E-0009 -0.50308E-0008  0.56860E-0008
  0.87932E+0004 -0.28840E+0004 -0.77295E-0009 -0.52196E-0008  0.56487E-0008
  0.88750E+0004 -0.28834E+0004 -0.11351E-0008 -0.55271E-0008  0.55421E-0008
  0.89568E+0004 -0.28828E+0004 -0.14687E-0008 -0.57678E-0008  0.53922E-0008
  0.90000E+0004 -0.28825E+0004 -0.16320E-0008 -0.58680E-0008  0.52973E-0008
  0.90000E+0004 -0.30000E+0004 -0.21783E-0008 -0.62028E-0008  0.48947E-0008
  0.90432E+0004 -0.30000E+0004 -0.22802E-0008 -0.61914E-0008  0.47513E-0008
  0.91250E+0004 -0.30000E+0004 -0.24465E-0008 -0.61317E-0008  0.44656E-0008
  0.92068E+0004 -0.30000E+0004 -0.25769E-0008 -0.60245E-0008  0.41662E-0008
  0.92500E+0004 -0.30000E+0004 -0.26312E-0008 -0.59503E-0008  0.40044E-0008
  0.90000E+0004 -0.29797E+0004 -0.21009E-0008 -0.61792E-0008  0.49804E-0008
  0.90432E+0004 -0.29796E+0004 -0.22114E-0008 -0.61823E-0008  0.48422E-0008
  0.91250E+0004 -0.29795E+0004 -0.23939E-0008 -0.61479E-0008  0.45647E-0008
  0.92068E+0004 -0.29794E+0004 -0.25400E-0008 -0.60635E-0008  0.42712E-0008
  0.92500E+0004 -0.29794E+0004 -0.26023E-0008 -0.60001E-0008  0.41117E-0008
  0.90000E+0004 -0.29412E+0004 -0.19350E-0008 -0.60967E-0008  0.51254E-0008
  0.90432E+0004 -0.29411E+0004 -0.20624E-0008 -0.61291E-0008  0.49987E-0008
  0.91250E+0004 -0.29408E+0004 -0.22764E-0008 -0.61465E-0008  0.47397E-0008
  0.92068E+0004 -0.29404E+0004 -0.24532E-0008 -0.61087E-0008  0.44602E-0008
  0.92500E+0004 -0.29403E+0004 -0.25310E-0008 -0.60676E-0008  0.43065E-0008
  0.90000E+0004 -0.29028E+0004 -0.17435E-0008 -0.59617E-0008  0.52452E-0008
  0.90432E+0004 -0.29025E+0004 -0.18881E-0008 -0.60257E-0008  0.51323E-0008
  0.91250E+0004 -0.29020E+0004 -0.21345E-0008 -0.60996E-0008  0.48957E-0008
  0.92068E+0004 -0.29014E+0004 -0.23430E-0008 -0.61132E-0008  0.46341E-0008
  0.92500E+0004 -0.29012E+0004 -0.24373E-0008 -0.60972E-0008  0.44880E-0008
  0.90000E+0004 -0.28825E+0004 -0.16320E-0008 -0.58680E-0008  0.52973E-0008
  0.90432E+0004 -0.28821E+0004 -0.17856E-0008 -0.59497E-0008  0.51925E-0008
  0.91250E+0004 -0.28815E+0004 -0.20494E-0008 -0.60554E-0008  0.49694E-0008
  0.92068E+0004 -0.28809E+0004 -0.22752E-0008 -0.60981E-0008  0.47188E-0008
  0.92500E+0004 -0.28805E+0004 -0.23784E-0008 -0.60963E-0008  0.45775E-0008
  0.92500E+0004 -0.30000E+0004 -0.26312E-0008 -0.59503E-0008  0.40044E-0008
  0.92932E+0004 -0.30000E+0004 -0.26755E-0008 -0.58645E-0008  0.38407E-0008
  0.93750E+0004 -0.30000E+0004 -0.27324E-0008 -0.56727E-0008  0.35285E-0008
  0.94568E+0004 -0.30000E+0004 -0.27550E-0008 -0.54467E-0008  0.32171E-0008
  0.95000E+0004 -0.30000E+0004 -0.27537E-0008 -0.53156E-0008  0.30547E-0008
  0.92500E+0004 -0.29794E+0004 -0.26023E-0008 -0.60001E-0008  0.41117E-0008
  0.92932E+0004 -0.29793E+0004 -0.26543E-0008 -0.59243E-0008  0.39498E-0008
  0.93750E+0004 -0.29792E+0004 -0.27250E-0008 -0.57492E-0008  0.36393E-0008
  0.94568E+0004 -0.29791E+0004 -0.27602E-0008 -0.55371E-0008  0.33279E-0008
  0.95000E+0004 -0.29791E+0004 -0.27650E-0008 -0.54120E-0008  0.31648E-0008
  0.92500E+0004 -0.29403E+0004 -0.25310E-0008 -0.60676E-0008  0.43065E-0008
  0.92932E+0004 -0.29401E+0004 -0.25983E-0008 -0.60127E-0008  0.41491E-0008
  0.93750E+0004 -0.29398E+0004 -0.26965E-0008 -0.58730E-0008  0.38443E-0008
  0.94568E+0004 -0.29396E+0004 -0.27571E-0008 -0.56906E-0008  0.35350E-0008
  0.95000E+0004 -0.29394E+0004 -0.27743E-0008 -0.55790E-0008  0.33717E-0008
  0.92500E+0004 -0.29012E+0004 -0.24373E-0008 -0.60972E-0008  0.44880E-0008
  0.92932E+0004 -0.29009E+0004 -0.25206E-0008 -0.60657E-0008  0.43370E-0008
  0.93750E+0004 -0.29005E+0004 -0.26480E-0008 -0.59662E-0008  0.40411E-0008
  0.94568E+0004 -0.29000E+0004 -0.27358E-0008 -0.58181E-0008  0.37369E-0008
  0.95000E+0004 -0.28998E+0004 -0.27664E-0008 -0.57223E-0008  0.35748E-0008
  0.92500E+0004 -0.28805E+0004 -0.23784E-0008 -0.60963E-0008  0.45775E-0008
  0.92932E+0004 -0.28802E+0004 -0.24704E-0008 -0.60783E-0008  0.44308E-0008
  0.93750E+0004 -0.28797E+0004 -0.26139E-0008 -0.60018E-0008  0.41410E-0008
  0.94568E+0004 -0.28792E+0004 -0.27168E-0008 -0.58738E-0008  0.38406E-0008
  0.95000E+0004 -0.28789E+0004 -0.27549E-0008 -0.57873E-0008  0.36797E-0008
  0.95000E+0004 -0.30000E+0004 -0.27537E-0008 -0.53156E-0008  0.30547E-0008
  0.95432E+0004 -0.30000E+0004 -0.27436E-0008 -0.51770E-0008  0.28941E-0008
  0.96250E+0004 -0.30000E+0004 -0.27019E-0008 -0.48972E-0008  0.25972E-0008
  0.97068E+0004 -0.30000E+0004 -0.26331E-0008 -0.45992E-0008  0.23122E-0008
  0.97500E+0004 -0.30000E+0004 -0.25870E-0008 -0.44366E-0008  0.21677E-0008
  0.95000E+0004 -0.29791E+0004 -0.27650E-0008 -0.54120E-0008  0.31648E-0008
  0.95432E+0004 -0.29791E+0004 -0.27607E-0008 -0.52787E-0008  0.30030E-0008
  0.96250E+0004 -0.29790E+0004 -0.27287E-0008 -0.50066E-0008  0.27027E-0008
  0.97068E+0004 -0.29790E+0004 -0.26681E-0008 -0.47138E-0008  0.24133E-0008
  0.97500E+0004 -0.29790E+0004 -0.26257E-0008 -0.45528E-0008  0.22661E-0008
  0.95000E+0004 -0.29394E+0004 -0.27743E-0008 -0.55790E-0008  0.33717E-0008
  0.95432E+0004 -0.29394E+0004 -0.27817E-0008 -0.54572E-0008  0.32085E-0008
  0.96250E+0004 -0.29393E+0004 -0.27698E-0008 -0.52030E-0008  0.29035E-0008
  0.97068E+0004 -0.29392E+0004 -0.27263E-0008 -0.49228E-0008  0.26069E-0008
  0.97500E+0004 -0.29392E+0004 -0.26917E-0008 -0.47665E-0008  0.24551E-0008
  0.95000E+0004 -0.28998E+0004 -0.27664E-0008 -0.57223E-0008  0.35748E-0008
  0.95432E+0004 -0.28997E+0004 -0.27866E-0008 -0.56146E-0008  0.34115E-0008
  0.96250E+0004 -0.28996E+0004 -0.27969E-0008 -0.53826E-0008  0.31040E-0008
  0.97068E+0004 -0.28994E+0004 -0.27726E-0008 -0.51189E-0008  0.28022E-0008
  0.97500E+0004 -0.28994E+0004 -0.27470E-0008 -0.49693E-0008  0.26466E-0008
  0.95000E+0004 -0.28789E+0004 -0.27549E-0008 -0.57873E-0008  0.36797E-0008
  0.95432E+0004 -0.28788E+0004 -0.27823E-0008 -0.56881E-0008  0.35170E-0008
  0.96250E+0004 -0.28786E+0004 -0.28051E-0008 -0.54696E-0008  0.32091E-0008
  0.97068E+0004 -0.28784E+0004 -0.27918E-0008 -0.52164E-0008  0.29054E-0008
  0.97500E+0004 -0.28783E+0004 -0.27714E-0008 -0.50712E-0008  0.27483E-0008
  0.97500E+0004 -0.30000E+0004 -0.25870E-0008 -0.44366E-0008  0.21677E-0008
  0.97932E+0004 -0.30000E+0004 -0.25347E-0008 -0.42710E-0008  0.20276E-0008
  0.98750E+0004 -0.30000E+0004 -0.24206E-0008 -0.39524E-0008  0.17752E-0008
  0.99568E+0004 -0.30000E+0004 -0.22899E-0008 -0.36312E-0008  0.15412E-0008
  0.10000E+0005 -0.30000E+0004 -0.22156E-0008 -0.34624E-0008  0.14255E-0008
  0.97500E+0004 -0.29790E+0004 -0.26257E-0008 -0.45528E-0008  0.22661E-0008
  0.97932E+0004 -0.29790E+0004 -0.25766E-0008 -0.43881E-0008  0.21227E-0008
  0.98750E+0004 -0.29791E+0004 -0.24673E-0008 -0.40693E-0008  0.18638E-0008
  0.99568E+0004 -0.29792E+0004 -0.23400E-0008 -0.37460E-0008  0.16229E-0008
  0.10000E+0005 -0.29792E+0004 -0.22669E-0008 -0.35754E-0008  0.15035E-0008
  0.97500E+0004 -0.29392E+0004 -0.26917E-0008 -0.47665E-0008  0.24551E-0008
  0.97932E+0004 -0.29393E+0004 -0.26494E-0008 -0.46046E-0008  0.23062E-0008
  0.98750E+0004 -0.29395E+0004 -0.25508E-0008 -0.42877E-0008  0.20357E-0008
  0.99568E+0004 -0.29397E+0004 -0.24312E-0008 -0.39625E-0008  0.17822E-0008
  0.10000E+0005 -0.29399E+0004 -0.23611E-0008 -0.37895E-0008  0.16560E-0008
  0.97500E+0004 -0.28994E+0004 -0.27470E-0008 -0.49693E-0008  0.26466E-0008
  0.97932E+0004 -0.28995E+0004 -0.27127E-0008 -0.48121E-0008  0.24930E-0008
  0.98750E+0004 -0.28999E+0004 -0.26267E-0008 -0.45005E-0008  0.22121E-0008
  0.99568E+0004 -0.29003E+0004 -0.25167E-0008 -0.41761E-0008  0.19468E-0008
  0.10000E+0005 -0.29005E+0004 -0.24504E-0008 -0.40020E-0008  0.18140E-0008
  0.97500E+0004 -0.28783E+0004 -0.27714E-0008 -0.50712E-0008  0.27483E-0008
  0.97932E+0004 -0.28786E+0004 -0.27417E-0008 -0.49172E-0008  0.25924E-0008
  0.98750E+0004 -0.28790E+0004 -0.26633E-0008 -0.46098E-0008  0.23066E-0008
  0.99568E+0004 -0.28795E+0004 -0.25592E-0008 -0.42871E-0008  0.20355E-0008
  0.10000E+0005 -0.28797E+0004 -0.24954E-0008 -0.41129E-0008  0.18994E-0008
  0.10000E+0005 -0.30000E+0004 -0.22156E-0008 -0.34624E-0008  0.14255E-0008
  0.10043E+0005 -0.30000E+0004 -0.21382E-0008 -0.32947E-0008  0.13153E-0008
  0.10125E+0005 -0.30000E+0004 -0.19852E-0008 -0.29821E-0008  0.11216E-0008
  0.10207E+0005 -0.30000E+0004 -0.18268E-0008 -0.26795E-0008  0.94779E-0009
  0.10250E+0005 -0.30000E+0004 -0.17422E-0008 -0.25249E-0008  0.86398E-0009
  0.10000E+0005 -0.29792E+0004 -0.22669E-0008 -0.35754E-0008  0.15035E-0008
  0.10043E+0005 -0.29793E+0004 -0.21903E-0008 -0.34053E-0008  0.13893E-0008
  0.10125E+0005 -0.29795E+0004 -0.20377E-0008 -0.30872E-0008  0.11882E-0008
  0.10207E+0005 -0.29797E+0004 -0.18787E-0008 -0.27781E-0008  0.10071E-0008
  0.10250E+0005 -0.29798E+0004 -0.17933E-0008 -0.26198E-0008  0.91962E-0009
  0.10000E+0005 -0.29399E+0004 -0.23611E-0008 -0.37895E-0008  0.16560E-0008
  0.10043E+0005 -0.29401E+0004 -0.22864E-0008 -0.36155E-0008  0.15344E-0008
  0.10125E+0005 -0.29407E+0004 -0.21358E-0008 -0.32882E-0008  0.13192E-0008
  0.10207E+0005 -0.29412E+0004 -0.19764E-0008 -0.29677E-0008  0.11243E-0008
  0.10250E+0005 -0.29415E+0004 -0.18901E-0008 -0.28027E-0008  0.10297E-0008
  0.10000E+0005 -0.29005E+0004 -0.24504E-0008 -0.40020E-0008  0.18140E-0008
  0.10043E+0005 -0.29010E+0004 -0.23787E-0008 -0.38253E-0008  0.16853E-0008
  0.10125E+0005 -0.29018E+0004 -0.22314E-0008 -0.34905E-0008  0.14562E-0008
  0.10207E+0005 -0.29027E+0004 -0.20729E-0008 -0.31600E-0008  0.12475E-0008
  0.10250E+0005 -0.29032E+0004 -0.19862E-0008 -0.29890E-0008  0.11456E-0008
  0.10000E+0005 -0.28797E+0004 -0.24954E-0008 -0.41129E-0008  0.18994E-0008
  0.10043E+0005 -0.28803E+0004 -0.24255E-0008 -0.39353E-0008  0.17669E-0008
  0.10125E+0005 -0.28813E+0004 -0.22806E-0008 -0.35974E-0008  0.15307E-0008
  0.10207E+0005 -0.28824E+0004 -0.21232E-0008 -0.32624E-0008  0.13147E-0008
  0.10250E+0005 -0.28829E+0004 -0.20365E-0008 -0.30884E-0008  0.12090E-0008
  0.10250E+0005 -0.30000E+0004 -0.17422E-0008 -0.25249E-0008  0.86398E-0009
  0.10293E+0005 -0.30000E+0004 -0.16574E-0008 -0.23744E-0008  0.78552E-0009
  0.10375E+0005 -0.30000E+0004 -0.14978E-0008 -0.21012E-0008  0.65097E-0009
  0.10457E+0005 -0.30000E+0004 -0.13419E-0008 -0.18455E-0008  0.53407E-0009
  0.10500E+0005 -0.30000E+0004 -0.12618E-0008 -0.17181E-0008  0.47920E-0009
  0.10250E+0005 -0.29798E+0004 -0.17933E-0008 -0.26198E-0008  0.91962E-0009
  0.10293E+0005 -0.29799E+0004 -0.17077E-0008 -0.24655E-0008  0.83758E-0009
  0.10375E+0005 -0.29800E+0004 -0.15459E-0008 -0.21848E-0008  0.69655E-0009
  0.10457E+0005 -0.29802E+0004 -0.13871E-0008 -0.19214E-0008  0.57364E-0009
  0.10500E+0005 -0.29802E+0004 -0.13054E-0008 -0.17900E-0008  0.51578E-0009
  0.10250E+0005 -0.29415E+0004 -0.18901E-0008 -0.28027E-0008  0.10297E-0008
  0.10293E+0005 -0.29417E+0004 -0.18031E-0008 -0.26415E-0008  0.94077E-0009
  0.10375E+0005 -0.29421E+0004 -0.16376E-0008 -0.23471E-0008  0.78725E-0009
  0.10457E+0005 -0.29425E+0004 -0.14740E-0008 -0.20694E-0008  0.65263E-0009
  0.10500E+0005 -0.29428E+0004 -0.13893E-0008 -0.19303E-0008  0.58888E-0009
  0.10250E+0005 -0.29032E+0004 -0.19862E-0008 -0.29890E-0008  0.11456E-0008
  0.10293E+0005 -0.29035E+0004 -0.18984E-0008 -0.28214E-0008  0.10497E-0008
  0.10375E+0005 -0.29042E+0004 -0.17301E-0008 -0.25140E-0008  0.88341E-0009
  0.10457E+0005 -0.29049E+0004 -0.15621E-0008 -0.22224E-0008  0.73669E-0009
  0.10500E+0005 -0.29053E+0004 -0.14748E-0008 -0.20758E-0008  0.66685E-0009
  0.10250E+0005 -0.28829E+0004 -0.20365E-0008 -0.30884E-0008  0.12090E-0008
  0.10293E+0005 -0.28834E+0004 -0.19485E-0008 -0.29177E-0008  0.11095E-0008
  0.10375E+0005 -0.28842E+0004 -0.17790E-0008 -0.26038E-0008  0.93630E-0009
  0.10457E+0005 -0.28851E+0004 -0.16091E-0008 -0.23051E-0008  0.78304E-0009
  0.10500E+0005 -0.28855E+0004 -0.15205E-0008 -0.21546E-0008  0.70992E-0009
  0.10500E+0005 -0.30000E+0004 -0.12618E-0008 -0.17181E-0008  0.47920E-0009
  0.10543E+0005 -0.30000E+0004 -0.11837E-0008 -0.15962E-0008  0.42859E-0009
  0.10625E+0005 -0.30000E+0004 -0.10417E-0008 -0.13801E-0008  0.34406E-0009
  0.10707E+0005 -0.30000E+0004 -0.90871E-0009 -0.11841E-0008  0.27314E-0009
  0.10750E+0005 -0.30000E+0004 -0.84262E-0009 -0.10887E-0008  0.24069E-0009
  0.10500E+0005 -0.29802E+0004 -0.13054E-0008 -0.17900E-0008  0.51578E-0009
  0.10543E+0005 -0.29803E+0004 -0.12255E-0008 -0.16640E-0008  0.46237E-0009
  0.10625E+0005 -0.29804E+0004 -0.10800E-0008 -0.14405E-0008  0.37286E-0009
  0.10707E+0005 -0.29806E+0004 -0.94350E-0009 -0.12373E-0008  0.29749E-0009
  0.10750E+0005 -0.29806E+0004 -0.87549E-0009 -0.11383E-0008  0.26288E-0009
  0.10500E+0005 -0.29428E+0004 -0.13893E-0008 -0.19303E-0008  0.58888E-0009
  0.10543E+0005 -0.29430E+0004 -0.13063E-0008 -0.17968E-0008  0.52997E-0009
  0.10625E+0005 -0.29434E+0004 -0.11544E-0008 -0.15591E-0008  0.43069E-0009
  0.10707E+0005 -0.29437E+0004 -0.10112E-0008 -0.13421E-0008  0.34644E-0009
  0.10750E+0005 -0.29439E+0004 -0.93955E-0009 -0.12362E-0008  0.30759E-0009
  0.10500E+0005 -0.29053E+0004 -0.14748E-0008 -0.20758E-0008  0.66685E-0009
  0.10543E+0005 -0.29056E+0004 -0.13889E-0008 -0.19348E-0008  0.60217E-0009
  0.10625E+0005 -0.29063E+0004 -0.12309E-0008 -0.16829E-0008  0.49267E-0009
  0.10707E+0005 -0.29069E+0004 -0.10811E-0008 -0.14520E-0008  0.39912E-0009
  0.10750E+0005 -0.29072E+0004 -0.10059E-0008 -0.13389E-0008  0.35574E-0009
  0.10500E+0005 -0.28855E+0004 -0.15205E-0008 -0.21546E-0008  0.70992E-0009
  0.10543E+0005 -0.28859E+0004 -0.14331E-0008 -0.20096E-0008  0.64209E-0009
  0.10625E+0005 -0.28867E+0004 -0.12721E-0008 -0.17502E-0008  0.52702E-0009
  0.10707E+0005 -0.28875E+0004 -0.11189E-0008 -0.15120E-0008  0.42839E-0009
  0.10750E+0005 -0.28879E+0004 -0.10419E-0008 -0.13951E-0008  0.38254E-0009
  0.10750E+0005 -0.30000E+0004 -0.84262E-0009 -0.10887E-0008  0.24069E-0009
  0.10793E+0005 -0.30000E+0004 -0.77943E-0009 -0.99884E-0009  0.21135E-0009
  0.10875E+0005 -0.30000E+0004 -0.66791E-0009 -0.84319E-0009  0.16355E-0009
  0.10957E+0005 -0.30000E+0004 -0.56735E-0009 -0.70613E-0009  0.12490E-0009
  0.11000E+0005 -0.30000E+0004 -0.51867E-0009 -0.64095E-0009  0.10780E-0009
  0.10750E+0005 -0.29806E+0004 -0.87549E-0009 -0.11383E-0008  0.26288E-0009
  0.10793E+0005 -0.29807E+0004 -0.81037E-0009 -0.10449E-0008  0.23154E-0009
  0.10875E+0005 -0.29809E+0004 -0.69527E-0009 -0.88299E-0009  0.18031E-0009
  0.10957E+0005 -0.29810E+0004 -0.59128E-0009 -0.74017E-0009  0.13867E-0009
  0.11000E+0005 -0.29811E+0004 -0.54087E-0009 -0.67217E-0009  0.12017E-0009
  0.10750E+0005 -0.29439E+0004 -0.93955E-0009 -0.12362E-0008  0.30759E-0009
  0.10793E+0005 -0.29442E+0004 -0.87079E-0009 -0.11359E-0008  0.27223E-0009
  0.10875E+0005 -0.29446E+0004 -0.74883E-0009 -0.96176E-0009  0.21417E-0009
  0.10957E+0005 -0.29451E+0004 -0.63825E-0009 -0.80770E-0009  0.16656E-0009
  0.11000E+0005 -0.29453E+0004 -0.58451E-0009 -0.73420E-0009  0.14524E-0009
  0.10750E+0005 -0.29072E+0004 -0.10059E-0008 -0.13389E-0008  0.35574E-0009
  0.10793E+0005 -0.29076E+0004 -0.93352E-0009 -0.12317E-0008  0.31612E-0009
  0.10875E+0005 -0.29084E+0004 -0.80469E-0009 -0.10449E-0008  0.25074E-0009
  0.10957E+0005 -0.29091E+0004 -0.68739E-0009 -0.87921E-0009  0.19677E-0009
  0.11000E+0005 -0.29095E+0004 -0.63028E-0009 -0.79997E-0009  0.17235E-0009
  0.10750E+0005 -0.28879E+0004 -0.10419E-0008 -0.13951E-0008  0.38254E-0009
  0.10793E+0005 -0.28883E+0004 -0.96755E-0009 -0.12842E-0008  0.34057E-0009
  0.10875E+0005 -0.28892E+0004 -0.83508E-0009 -0.10906E-0008  0.27115E-0009
  0.10957E+0005 -0.28901E+0004 -0.71421E-0009 -0.91856E-0009  0.21364E-0009
  0.11000E+0005 -0.28906E+0004 -0.65529E-0009 -0.83622E-0009  0.18756E-0009
  0.11000E+0005 -0.30000E+0004 -0.51867E-0009 -0.64095E-0009  0.10780E-0009
  0.11043E+0005 -0.30000E+0004 -0.47307E-0009 -0.58050E-0009  0.92565E-0010
  0.11125E+0005 -0.30000E+0004 -0.39464E-0009 -0.47808E-0009  0.68517E-0010
  0.11207E+0005 -0.30000E+0004 -0.32628E-0009 -0.39051E-0009  0.49885E-0010
  0.11250E+0005 -0.30000E+0004 -0.29405E-0009 -0.34970E-0009  0.41833E-0010
  0.11000E+0005 -0.29811E+0004 -0.54087E-0009 -0.67217E-0009  0.12017E-0009
  0.11043E+0005 -0.29812E+0004 -0.49360E-0009 -0.60906E-0009  0.10364E-0009
  0.11125E+0005 -0.29813E+0004 -0.41220E-0009 -0.50203E-0009  0.77458E-0010
  0.11207E+0005 -0.29815E+0004 -0.34114E-0009 -0.41040E-0009  0.57026E-0010
  0.11250E+0005 -0.29816E+0004 -0.30761E-0009 -0.36771E-0009  0.48166E-0010
  0.11000E+0005 -0.29453E+0004 -0.58451E-0009 -0.73420E-0009  0.14524E-0009
  0.11043E+0005 -0.29455E+0004 -0.53402E-0009 -0.66585E-0009  0.12611E-0009
  0.11125E+0005 -0.29460E+0004 -0.44681E-0009 -0.54973E-0009  0.95640E-0010
  0.11207E+0005 -0.29464E+0004 -0.37049E-0009 -0.45009E-0009  0.71588E-0010
  0.11250E+0005 -0.29467E+0004 -0.33440E-0009 -0.40358E-0009  0.61059E-0010
  0.11000E+0005 -0.29095E+0004 -0.63028E-0009 -0.79997E-0009  0.17235E-0009
  0.11043E+0005 -0.29099E+0004 -0.57644E-0009 -0.72617E-0009  0.15050E-0009
  0.11125E+0005 -0.29106E+0004 -0.48327E-0009 -0.60054E-0009  0.11543E-0009
  0.11207E+0005 -0.29114E+0004 -0.40151E-0009 -0.49247E-0009  0.87430E-0010
  0.11250E+0005 -0.29118E+0004 -0.36275E-0009 -0.44201E-0009  0.75170E-0010
  0.11000E+0005 -0.28906E+0004 -0.65529E-0009 -0.83622E-0009  0.18756E-0009
  0.11043E+0005 -0.28911E+0004 -0.59966E-0009 -0.75945E-0009  0.16416E-0009
  0.11125E+0005 -0.28920E+0004 -0.50329E-0009 -0.62864E-0009  0.12648E-0009
  0.11207E+0005 -0.28929E+0004 -0.41857E-0009 -0.51595E-0009  0.96302E-0010
  0.11250E+0005 -0.28934E+0004 -0.37837E-0009 -0.46332E-0009  0.83061E-0010
  0.11250E+0005 -0.30000E+0004 -0.29405E-0009 -0.34970E-0009  0.41833E-0010
  0.11293E+0005 -0.30000E+0004 -0.26438E-0009 -0.31257E-0009  0.34923E-0010
  0.11375E+0005 -0.30000E+0004 -0.21460E-0009 -0.25094E-0009  0.24356E-0010
  0.11457E+0005 -0.30000E+0004 -0.17266E-0009 -0.19979E-0009  0.16528E-0010
  0.11500E+0005 -0.30000E+0004 -0.15338E-0009 -0.17660E-0009  0.13355E-0010
  0.11250E+0005 -0.29816E+0004 -0.30761E-0009 -0.36771E-0009  0.48166E-0010
  0.11293E+0005 -0.29817E+0004 -0.27672E-0009 -0.32881E-0009  0.40532E-0010
  0.11375E+0005 -0.29818E+0004 -0.22483E-0009 -0.26418E-0009  0.28752E-0010
  0.11457E+0005 -0.29820E+0004 -0.18103E-0009 -0.21044E-0009  0.19950E-0010
  0.11500E+0005 -0.29820E+0004 -0.16088E-0009 -0.18604E-0009  0.16338E-0010
  0.11250E+0005 -0.29467E+0004 -0.33440E-0009 -0.40358E-0009  0.61059E-0010
  0.11293E+0005 -0.29469E+0004 -0.30110E-0009 -0.36115E-0009  0.51941E-0010
  0.11375E+0005 -0.29474E+0004 -0.24509E-0009 -0.29060E-0009  0.37716E-0010
  0.11457E+0005 -0.29478E+0004 -0.19766E-0009 -0.23180E-0009  0.26948E-0010
  0.11500E+0005 -0.29480E+0004 -0.17579E-0009 -0.20504E-0009  0.22452E-0010
  0.11250E+0005 -0.29118E+0004 -0.36275E-0009 -0.44201E-0009  0.75170E-0010
  0.11293E+0005 -0.29122E+0004 -0.32693E-0009 -0.39578E-0009  0.64374E-0010
  0.11375E+0005 -0.29129E+0004 -0.26658E-0009 -0.31893E-0009  0.47501E-0010
  0.11457E+0005 -0.29136E+0004 -0.21537E-0009 -0.25478E-0009  0.34588E-0010
  0.11500E+0005 -0.29140E+0004 -0.19176E-0009 -0.22557E-0009  0.29082E-0010
  0.11250E+0005 -0.28934E+0004 -0.37837E-0009 -0.46332E-0009  0.83061E-0010
  0.11293E+0005 -0.28938E+0004 -0.34119E-0009 -0.41502E-0009  0.71327E-0010
  0.11375E+0005 -0.28947E+0004 -0.27845E-0009 -0.33468E-0009  0.53008E-0010
  0.11457E+0005 -0.28956E+0004 -0.22518E-0009 -0.26760E-0009  0.38877E-0010
  0.11500E+0005 -0.28960E+0004 -0.20065E-0009 -0.23705E-0009  0.32755E-0010
  0.11500E+0005 -0.30000E+0004 -0.15338E-0009 -0.17660E-0009  0.13355E-0010
  0.11543E+0005 -0.30000E+0004 -0.13590E-0009 -0.15558E-0009  0.10567E-0010
  0.11625E+0005 -0.30000E+0004 -0.10730E-0009 -0.12169E-0009  0.66449E-0011
  0.11707E+0005 -0.30000E+0004 -0.83947E-0010 -0.94355E-0010  0.39292E-0011
  0.11750E+0005 -0.30000E+0004 -0.73475E-0010 -0.82231E-0010  0.28965E-0011
  0.11500E+0005 -0.29820E+0004 -0.16088E-0009 -0.18604E-0009  0.16338E-0010
  0.11543E+0005 -0.29821E+0004 -0.14263E-0009 -0.16404E-0009  0.13194E-0010
  0.11625E+0005 -0.29822E+0004 -0.11270E-0009 -0.12836E-0009  0.86428E-0011
  0.11707E+0005 -0.29824E+0004 -0.88236E-0010 -0.99586E-0010  0.54586E-0011
  0.11750E+0005 -0.29824E+0004 -0.77247E-0010 -0.86721E-0010  0.41525E-0011
  0.11500E+0005 -0.29480E+0004 -0.17579E-0009 -0.20504E-0009  0.22452E-0010
  0.11543E+0005 -0.29482E+0004 -0.15602E-0009 -0.18098E-0009  0.18527E-0010
  0.11625E+0005 -0.29486E+0004 -0.12349E-0009 -0.14180E-0009  0.12715E-0010
  0.11707E+0005 -0.29490E+0004 -0.96858E-0010 -0.11019E-0009  0.85347E-0011
  0.11750E+0005 -0.29492E+0004 -0.84897E-0010 -0.96128E-0010  0.68421E-0011
  0.11500E+0005 -0.29140E+0004 -0.19176E-0009 -0.22557E-0009  0.29082E-0010
  0.11543E+0005 -0.29143E+0004 -0.17029E-0009 -0.19917E-0009  0.24345E-0010
  0.11625E+0005 -0.29149E+0004 -0.13502E-0009 -0.15632E-0009  0.17182E-0010
  0.11707E+0005 -0.29155E+0004 -0.10609E-0009 -0.12164E-0009  0.11895E-0010
  0.11750E+0005 -0.29159E+0004 -0.93075E-0010 -0.10623E-0009  0.97528E-0011
  0.11500E+0005 -0.28960E+0004 -0.20065E-0009 -0.23705E-0009  0.32755E-0010
  0.11543E+0005 -0.28964E+0004 -0.17819E-0009 -0.20934E-0009  0.27651E-0010
  0.11625E+0005 -0.28972E+0004 -0.14141E-0009 -0.16442E-0009  0.19708E-0010
  0.11707E+0005 -0.28979E+0004 -0.11118E-0009 -0.12798E-0009  0.13801E-0010
  0.11750E+0005 -0.28983E+0004 -0.97568E-0010 -0.11178E-0009  0.11401E-0010
  0.11750E+0005 -0.30000E+0004 -0.73475E-0010 -0.82231E-0010  0.28965E-0011
  0.11793E+0005 -0.30000E+0004 -0.64151E-0010 -0.71463E-0010  0.20338E-0011
  0.11875E+0005 -0.30000E+0004 -0.49243E-0010 -0.54361E-0010  0.84192E-0012
  0.11957E+0005 -0.30000E+0004 -0.37464E-0010 -0.41048E-0010  0.15137E-0012
  0.12000E+0005 -0.30000E+0004 -0.32270E-0010 -0.35135E-0010 -0.13530E-0012
  0.11750E+0005 -0.29824E+0004 -0.77247E-0010 -0.86721E-0010  0.41525E-0011
  0.11793E+0005 -0.29825E+0004 -0.67498E-0010 -0.75475E-0010  0.31472E-0011
  0.11875E+0005 -0.29826E+0004 -0.51863E-0010 -0.57495E-0010  0.16970E-0011
  0.11957E+0005 -0.29827E+0004 -0.39476E-0010 -0.43412E-0010  0.78274E-0012
  0.12000E+0005 -0.29828E+0004 -0.34067E-0010 -0.37308E-0010  0.43678E-0012
  0.11750E+0005 -0.29492E+0004 -0.84897E-0010 -0.96128E-0010  0.68421E-0011
  0.11793E+0005 -0.29493E+0004 -0.74207E-0010 -0.83618E-0010  0.54391E-0011
  0.11875E+0005 -0.29496E+0004 -0.57102E-0010 -0.63775E-0010  0.34117E-0011
  0.11957E+0005 -0.29499E+0004 -0.43527E-0010 -0.48207E-0010  0.20451E-0011
  0.12000E+0005 -0.29501E+0004 -0.37617E-0010 -0.41526E-0010  0.15317E-0011
  0.11750E+0005 -0.29159E+0004 -0.93075E-0010 -0.10623E-0009  0.97528E-0011
  0.11793E+0005 -0.29161E+0004 -0.81396E-0010 -0.92419E-0010  0.79501E-0011
  0.11875E+0005 -0.29167E+0004 -0.62740E-0010 -0.70587E-0010  0.52743E-0011
  0.11957E+0005 -0.29172E+0004 -0.47903E-0010 -0.53444E-0010  0.34232E-0011
  0.12000E+0005 -0.29174E+0004 -0.41409E-0010 -0.46039E-0010  0.27172E-0011
  0.11750E+0005 -0.28983E+0004 -0.97568E-0010 -0.11178E-0009  0.11401E-0010
  0.11793E+0005 -0.28986E+0004 -0.85400E-0010 -0.97359E-0010  0.93693E-0011
  0.11875E+0005 -0.28993E+0004 -0.65894E-0010 -0.74418E-0010  0.63122E-0011
  0.11957E+0005 -0.28999E+0004 -0.50320E-0010 -0.56355E-0010  0.42238E-0011
  0.12000E+0005 -0.29002E+0004 -0.43505E-0010 -0.48518E-0010  0.33749E-0011
  0.12000E+0005 -0.30000E+0004 -0.32270E-0010 -0.35135E-0010 -0.13530E-0012
  0.12043E+0005 -0.30000E+0004 -0.27760E-0010 -0.30153E-0010 -0.25393E-0012
  0.12125E+0005 -0.30000E+0004 -0.20717E-0010 -0.22353E-0010 -0.42982E-0012
  0.12207E+0005 -0.30000E+0004 -0.15318E-0010 -0.16443E-0010 -0.46771E-0012
  0.12250E+0005 -0.30000E+0004 -0.12986E-0010 -0.13873E-0010 -0.47183E-0012
  0.12000E+0005 -0.29828E+0004 -0.34067E-0010 -0.37308E-0010  0.43678E-0012
  0.12043E+0005 -0.29828E+0004 -0.29304E-0010 -0.31962E-0010  0.19080E-0012
  0.12125E+0005 -0.29830E+0004 -0.21873E-0010 -0.23693E-0010 -0.96981E-0013
  0.12207E+0005 -0.29831E+0004 -0.16174E-0010 -0.17413E-0010 -0.23198E-0012
  0.12250E+0005 -0.29832E+0004 -0.13732E-0010 -0.14688E-0010 -0.31369E-0012
  0.12000E+0005 -0.29501E+0004 -0.37617E-0010 -0.41526E-0010  0.15317E-0011
  0.12043E+0005 -0.29503E+0004 -0.32358E-0010 -0.35537E-0010  0.11064E-0011
  0.12125E+0005 -0.29507E+0004 -0.24200E-0010 -0.26389E-0010  0.55468E-0012
  0.12207E+0005 -0.29510E+0004 -0.17926E-0010 -0.19403E-0010  0.21181E-0012
  0.12250E+0005 -0.29512E+0004 -0.15250E-0010 -0.16473E-0010  0.11225E-0012
  0.12000E+0005 -0.29174E+0004 -0.41409E-0010 -0.46039E-0010  0.27172E-0011
  0.12043E+0005 -0.29178E+0004 -0.35657E-0010 -0.39420E-0010  0.20845E-0011
  0.12125E+0005 -0.29184E+0004 -0.26710E-0010 -0.29292E-0010  0.12408E-0011
  0.12207E+0005 -0.29190E+0004 -0.19815E-0010 -0.21588E-0010  0.72245E-0012
  0.12250E+0005 -0.29193E+0004 -0.16837E-0010 -0.18247E-0010  0.51209E-0012
  0.12000E+0005 -0.29002E+0004 -0.43505E-0010 -0.48518E-0010  0.33749E-0011
  0.12043E+0005 -0.29006E+0004 -0.37521E-0010 -0.41631E-0010  0.26223E-0011
  0.12125E+0005 -0.29013E+0004 -0.28105E-0010 -0.30919E-0010  0.16385E-0011
  0.12207E+0005 -0.29021E+0004 -0.20854E-0010 -0.22780E-0010  0.10052E-0011
  0.12250E+0005 -0.29025E+0004 -0.17748E-0010 -0.19250E-0010  0.69578E-0012
  0.12250E+0005 -0.30000E+0004 -0.12986E-0010 -0.13873E-0010 -0.47183E-0012
  0.12293E+0005 -0.30000E+0004 -0.11004E-0010 -0.11673E-0010 -0.51036E-0012
  0.12375E+0005 -0.30000E+0004 -0.79617E-0011 -0.83983E-0011 -0.44126E-0012
  0.12457E+0005 -0.30000E+0004 -0.57454E-0011 -0.60450E-0011 -0.38377E-0012
  0.12500E+0005 -0.30000E+0004 -0.47429E-0011 -0.49076E-0011 -0.35593E-0012
  0.12250E+0005 -0.29832E+0004 -0.13732E-0010 -0.14688E-0010 -0.31369E-0012
  0.12293E+0005 -0.29833E+0004 -0.11618E-0010 -0.12359E-0010 -0.33843E-0012
  0.12375E+0005 -0.29834E+0004 -0.84161E-0011 -0.89022E-0011 -0.32386E-0012
  0.12457E+0005 -0.29836E+0004 -0.60311E-0011 -0.63516E-0011 -0.27011E-0012
  0.12500E+0005 -0.29837E+0004 -0.50151E-0011 -0.52356E-0011 -0.25538E-0012
  0.12250E+0005 -0.29512E+0004 -0.15250E-0010 -0.16473E-0010  0.11225E-0012
  0.12293E+0005 -0.29515E+0004 -0.12895E-0010 -0.13820E-0010 -0.30544E-0014
  0.12375E+0005 -0.29520E+0004 -0.93446E-0011 -0.99604E-0011 -0.76979E-0013
  0.12457E+0005 -0.29526E+0004 -0.67133E-0011 -0.71218E-0011 -0.10597E-0012
  0.12500E+0005 -0.29528E+0004 -0.56095E-0011 -0.59228E-0011 -0.12056E-0012
  0.12250E+0005 -0.29193E+0004 -0.16837E-0010 -0.18247E-0010  0.51209E-0012
  0.12293E+0005 -0.29198E+0004 -0.14282E-0010 -0.15432E-0010  0.36683E-0012
  0.12375E+0005 -0.29206E+0004 -0.10360E-0010 -0.11113E-0010  0.16950E-0012
  0.12457E+0005 -0.29215E+0004 -0.74667E-0011 -0.79550E-0011  0.35373E-0013
  0.12500E+0005 -0.29220E+0004 -0.62517E-0011 -0.66292E-0011 -0.11753E-0013
  0.12250E+0005 -0.29025E+0004 -0.17748E-0010 -0.19250E-0010  0.69578E-0012
  0.12293E+0005 -0.29030E+0004 -0.15059E-0010 -0.16326E-0010  0.56083E-0012
  0.12375E+0005 -0.29041E+0004 -0.10929E-0010 -0.11739E-0010  0.28445E-0012
  0.12457E+0005 -0.29051E+0004 -0.78791E-0011 -0.84246E-0011  0.13369E-0012
  0.12500E+0005 -0.29057E+0004 -0.65709E-0011 -0.69828E-0011  0.84854E-0013
  0.12500E+0005 -0.30000E+0004 -0.47429E-0011 -0.49076E-0011 -0.35593E-0012
  0.12543E+0005 -0.30000E+0004 -0.39663E-0011 -0.41499E-0011 -0.26752E-0012
  0.12625E+0005 -0.30000E+0004 -0.27935E-0011 -0.28798E-0011 -0.24900E-0012
  0.12707E+0005 -0.30000E+0004 -0.19218E-0011 -0.19612E-0011 -0.17934E-0012
  0.12750E+0005 -0.30000E+0004 -0.16138E-0011 -0.16569E-0011 -0.17201E-0012
  0.12500E+0005 -0.29837E+0004 -0.50151E-0011 -0.52356E-0011 -0.25538E-0012
  0.12543E+0005 -0.29838E+0004 -0.41905E-0011 -0.43800E-0011 -0.22024E-0012
  0.12625E+0005 -0.29840E+0004 -0.29714E-0011 -0.31109E-0011 -0.18516E-0012
  0.12707E+0005 -0.29842E+0004 -0.20486E-0011 -0.21215E-0011 -0.13895E-0012
  0.12750E+0005 -0.29843E+0004 -0.16920E-0011 -0.17254E-0011 -0.15128E-0012
  0.12500E+0005 -0.29528E+0004 -0.56095E-0011 -0.59228E-0011 -0.12056E-0012
  0.12543E+0005 -0.29531E+0004 -0.46711E-0011 -0.48896E-0011 -0.14178E-0012
  0.12625E+0005 -0.29537E+0004 -0.32954E-0011 -0.34416E-0011 -0.12500E-0012
  0.12707E+0005 -0.29542E+0004 -0.22882E-0011 -0.23923E-0011 -0.80040E-0013
  0.12750E+0005 -0.29545E+0004 -0.18958E-0011 -0.19870E-0011 -0.77804E-0013
  0.12500E+0005 -0.29220E+0004 -0.62517E-0011 -0.66292E-0011 -0.11753E-0013
  0.12543E+0005 -0.29224E+0004 -0.51892E-0011 -0.54574E-0011 -0.38378E-0013
  0.12625E+0005 -0.29233E+0004 -0.36417E-0011 -0.38255E-0011 -0.28620E-0013
  0.12707E+0005 -0.29242E+0004 -0.25400E-0011 -0.26517E-0011 -0.37448E-0013
  0.12750E+0005 -0.29247E+0004 -0.21171E-0011 -0.22203E-0011 -0.49037E-0013
  0.12500E+0005 -0.29057E+0004 -0.65709E-0011 -0.69828E-0011  0.84854E-0013
  0.12543E+0005 -0.29063E+0004 -0.54821E-0011 -0.58171E-0011  0.56010E-0013
  0.12625E+0005 -0.29073E+0004 -0.38375E-0011 -0.40834E-0011  0.65392E-0013
  0.12707E+0005 -0.29084E+0004 -0.26876E-0011 -0.28009E-0011 -0.23824E-0013
  0.12750E+0005 -0.29090E+0004 -0.22236E-0011 -0.22800E-0011 -0.69708E-0013
  0.12750E+0005 -0.30000E+0004 -0.16138E-0011 -0.16569E-0011 -0.17201E-0012
  0.12793E+0005 -0.30000E+0004 -0.13036E-0011 -0.13104E-0011 -0.15525E-0012
  0.12875E+0005 -0.30000E+0004 -0.87725E-0012 -0.87623E-0012 -0.10552E-0012
  0.12957E+0005 -0.30000E+0004 -0.58530E-0012 -0.58076E-0012 -0.76934E-0013
  0.13000E+0005 -0.30000E+0004 -0.45499E-0012 -0.41361E-0012 -0.80914E-0013
  0.12750E+0005 -0.29843E+0004 -0.16920E-0011 -0.17254E-0011 -0.15128E-0012
  0.12793E+0005 -0.29844E+0004 -0.13829E-0011 -0.14471E-0011 -0.85765E-0013
  0.12875E+0005 -0.29845E+0004 -0.91993E-0012 -0.90338E-0012 -0.10139E-0012
  0.12957E+0005 -0.29846E+0004 -0.62808E-0012 -0.63861E-0012 -0.62411E-0013
  0.13000E+0005 -0.29847E+0004 -0.51576E-0012 -0.48803E-0012 -0.94212E-0013
  0.12750E+0005 -0.29545E+0004 -0.18958E-0011 -0.19870E-0011 -0.77804E-0013
  0.12793E+0005 -0.29547E+0004 -0.15344E-0011 -0.15951E-0011 -0.57987E-0013
  0.12875E+0005 -0.29551E+0004 -0.10362E-0011 -0.10658E-0011 -0.47045E-0013
  0.12957E+0005 -0.29554E+0004 -0.68413E-0012 -0.69254E-0012 -0.35035E-0013
  0.13000E+0005 -0.29556E+0004 -0.55279E-0012 -0.54046E-0012 -0.45963E-0013
  0.12750E+0005 -0.29247E+0004 -0.21171E-0011 -0.22203E-0011 -0.49037E-0013
  0.12793E+0005 -0.29250E+0004 -0.17031E-0011 -0.17444E-0011 -0.50033E-0013
  0.12875E+0005 -0.29257E+0004 -0.11625E-0011 -0.12262E-0011 -0.45768E-0014
  0.12957E+0005 -0.29263E+0004 -0.76521E-0012 -0.76769E-0012 -0.29253E-0013
  0.13000E+0005 -0.29266E+0004 -0.57235E-0012 -0.54307E-0012 -0.10761E-0013
  0.12750E+0005 -0.29090E+0004 -0.22236E-0011 -0.22800E-0011 -0.69708E-0013
  0.12793E+0005 -0.29094E+0004 -0.17823E-0011 -0.18413E-0011 -0.29875E-0014
  0.12875E+0005 -0.29101E+0004 -0.12461E-0011 -0.12970E-0011 -0.26053E-0013
  0.12957E+0005 -0.29109E+0004 -0.81172E-0012 -0.80386E-0012 -0.34192E-0013
  0.13000E+0005 -0.29113E+0004 -0.60937E-0012 -0.55983E-0012 -0.27866E-0013
  0.13000E+0005 -0.30000E+0004 -0.45499E-0012 -0.41361E-0012 -0.80914E-0013
  0.13043E+0005 -0.30000E+0004 -0.36404E-0012 -0.33017E-0012 -0.66049E-0013
  0.13125E+0005 -0.30000E+0004 -0.24826E-0012 -0.23530E-0012 -0.53768E-0013
  0.13207E+0005 -0.30000E+0004 -0.15421E-0012 -0.13795E-0012 -0.51241E-0013
  0.13250E+0005 -0.30000E+0004 -0.11708E-0012 -0.13869E-0012 -0.39669E-0014
  0.13000E+0005 -0.29847E+0004 -0.51576E-0012 -0.48803E-0012 -0.94212E-0013
  0.13043E+0005 -0.29847E+0004 -0.40667E-0012 -0.37311E-0012 -0.79768E-0013
  0.13125E+0005 -0.29848E+0004 -0.25739E-0012 -0.25051E-0012 -0.38131E-0013
  0.13207E+0005 -0.29849E+0004 -0.16371E-0012 -0.15469E-0012 -0.38798E-0013
  0.13250E+0005 -0.29849E+0004 -0.11007E-0012 -0.13599E-0012  0.17129E-0013
  0.13000E+0005 -0.29556E+0004 -0.55279E-0012 -0.54046E-0012 -0.45963E-0013
  0.13043E+0005 -0.29558E+0004 -0.44005E-0012 -0.40999E-0012 -0.55597E-0013
  0.13125E+0005 -0.29560E+0004 -0.29130E-0012 -0.29619E-0012 -0.22228E-0013
  0.13207E+0005 -0.29563E+0004 -0.17949E-0012 -0.17076E-0012 -0.26913E-0013
  0.13250E+0005 -0.29564E+0004 -0.13722E-0012 -0.13701E-0012 -0.16608E-0013
  0.13000E+0005 -0.29266E+0004 -0.57235E-0012 -0.54307E-0012 -0.10761E-0013
  0.13043E+0005 -0.29268E+0004 -0.45399E-0012 -0.43208E-0012 -0.60060E-0014
  0.13125E+0005 -0.29272E+0004 -0.32549E-0012 -0.33253E-0012 -0.12919E-0013
  0.13207E+0005 -0.29276E+0004 -0.20051E-0012 -0.19930E-0012 -0.14237E-0013
  0.13250E+0005 -0.29279E+0004 -0.16906E-0012 -0.17094E-0012 -0.21976E-0013
  0.13000E+0005 -0.29113E+0004 -0.60937E-0012 -0.55983E-0012 -0.27866E-0013
  0.13043E+0005 -0.29116E+0004 -0.49145E-0012 -0.49715E-0012  0.17439E-0013
  0.13125E+0005 -0.29121E+0004 -0.33764E-0012 -0.34686E-0012  0.23432E-0015
  0.13207E+0005 -0.29125E+0004 -0.24045E-0012 -0.23188E-0012 -0.46422E-0013
  0.13250E+0005 -0.29128E+0004 -0.16953E-0012 -0.16960E-0012 -0.10374E-0013
  0.13250E+0005 -0.30000E+0004 -0.11708E-0012 -0.13869E-0012 -0.39669E-0014
  0.13293E+0005 -0.30000E+0004 -0.75864E-0013 -0.65429E-0013 -0.20322E-0013
  0.13375E+0005 -0.30000E+0004 -0.99164E-0014 -0.16469E-0013  0.27927E-0013
  0.13457E+0005 -0.30000E+0004  0.63814E-0014 -0.11090E-0013  0.38098E-0013
  0.13500E+0005 -0.30000E+0004  0.93224E-0016  0.19017E-0014  0.61017E-0014
  0.13250E+0005 -0.29849E+0004 -0.11007E-0012 -0.13599E-0012  0.17129E-0013
  0.13293E+0005 -0.29850E+0004 -0.75386E-0013 -0.60380E-0013 -0.17365E-0013
  0.13375E+0005 -0.29851E+0004 -0.30390E-0013 -0.15339E-0013 -0.10858E-0013
  0.13457E+0005 -0.29851E+0004 -0.96637E-0014 -0.92984E-0014  0.63469E-0014
  0.13500E+0005 -0.29852E+0004 -0.50903E-0014 -0.11526E-0013  0.12411E-0013
  0.13250E+0005 -0.29564E+0004 -0.13722E-0012 -0.13701E-0012 -0.16608E-0013
  0.13293E+0005 -0.29565E+0004 -0.99023E-0013 -0.77723E-0013 -0.31313E-0013
  0.13375E+0005 -0.29567E+0004 -0.31741E-0013 -0.32543E-0013  0.12801E-0013
  0.13457E+0005 -0.29569E+0004 -0.10146E-0013 -0.15349E-0013  0.18484E-0013
  0.13500E+0005 -0.29570E+0004 -0.18655E-0013 -0.21207E-0013 -0.29602E-0015
  0.13250E+0005 -0.29279E+0004 -0.16906E-0012 -0.17094E-0012 -0.21976E-0013
  0.13293E+0005 -0.29280E+0004 -0.13523E-0012 -0.12619E-0012 -0.34236E-0013
  0.13375E+0005 -0.29284E+0004 -0.50973E-0013 -0.62433E-0013  0.15343E-0013
  0.13457E+0005 -0.29287E+0004 -0.94602E-0014 -0.15508E-0013  0.26591E-0013
  0.13500E+0005 -0.29289E+0004  0.12296E-0014  0.57443E-0014  0.15948E-0013
  0.13250E+0005 -0.29128E+0004 -0.16953E-0012 -0.16960E-0012 -0.10374E-0013
  0.13293E+0005 -0.29130E+0004 -0.14052E-0012 -0.14663E-0012 -0.12697E-0013
  0.13375E+0005 -0.29135E+0004 -0.67217E-0013 -0.61604E-0013 -0.10830E-0013
  0.13457E+0005 -0.29139E+0004 -0.18736E-0013 -0.19988E-0013  0.16381E-0013
  0.13500E+0005 -0.29141E+0004  0.25339E-0014 -0.14773E-0014  0.28798E-0013
  0.13500E+0005 -0.30000E+0004  0.93224E-0016  0.19017E-0014  0.61017E-0014
  0.13543E+0005 -0.30000E+0004 -0.78429E-0014 -0.41898E-0014 -0.60017E-0014
  0.13625E+0005 -0.30000E+0004  0.54000E-0014  0.67756E-0014  0.44610E-0014
  0.13707E+0005 -0.30000E+0004 -0.58971E-0015  0.86014E-0014 -0.48089E-0014
  0.13750E+0005 -0.30000E+0004  0.33988E-0014  0.26268E-0014  0.76425E-0014
  0.13500E+0005 -0.29852E+0004 -0.50903E-0014 -0.11526E-0013  0.12411E-0013
  0.13543E+0005 -0.29852E+0004 -0.36883E-0014  0.74695E-0014 -0.75105E-0014
  0.13625E+0005 -0.29853E+0004  0.65023E-0014  0.29300E-0014  0.12082E-0013
  0.13707E+0005 -0.29853E+0004  0.93197E-0014  0.88477E-0014  0.15447E-0013
  0.13750E+0005 -0.29854E+0004  0.58662E-0014  0.84506E-0014  0.79757E-0014
  0.13500E+0005 -0.29570E+0004 -0.18655E-0013 -0.21207E-0013 -0.29602E-0015
  0.13543E+0005 -0.29571E+0004 -0.37497E-0014  0.11795E-0014 -0.98575E-0016
  0.13625E+0005 -0.29573E+0004  0.18331E-0014 -0.82128E-0015  0.91292E-0014
  0.13707E+0005 -0.29575E+0004  0.27533E-0014  0.82680E-0014  0.22573E-0014
  0.13750E+0005 -0.29576E+0004  0.40018E-0014  0.66620E-0014  0.68746E-0014
  0.13500E+0005 -0.29289E+0004  0.12296E-0014  0.57443E-0014  0.15948E-0013
  0.13543E+0005 -0.29291E+0004 -0.47171E-0014 -0.17961E-0013  0.21685E-0013
  0.13625E+0005 -0.29294E+0004 -0.44433E-0014  0.58213E-0014 -0.64588E-0014
  0.13707E+0005 -0.29297E+0004 -0.54254E-0014  0.14578E-0013 -0.18681E-0013
  0.13750E+0005 -0.29298E+0004  0.55950E-0014  0.13762E-0013  0.35820E-0014
  0.13500E+0005 -0.29141E+0004  0.25339E-0014 -0.14773E-0014  0.28798E-0013
  0.13543E+0005 -0.29143E+0004 -0.48298E-0014 -0.22723E-0013  0.29815E-0013
  0.13625E+0005 -0.29146E+0004 -0.17601E-0014  0.16907E-0013 -0.99473E-0014
  0.13707E+0005 -0.29150E+0004 -0.27457E-0014  0.20025E-0013 -0.18214E-0013
  0.13750E+0005 -0.29152E+0004 -0.30974E-0014  0.20092E-0013 -0.19621E-0013
  0.13750E+0005 -0.30000E+0004  0.33988E-0014  0.26268E-0014  0.76425E-0014
  0.13793E+0005 -0.30000E+0004 -0.80951E-0015  0.36480E-0014 -0.18105E-0014
  0.13875E+0005 -0.30000E+0004 -0.11056E-0014 -0.16910E-0015  0.51776E-0014
  0.13957E+0005 -0.30000E+0004 -0.68665E-0014 -0.11096E-0014 -0.88116E-0015
  0.14000E+0005 -0.30000E+0004 -0.47718E-0014 -0.25344E-0015  0.44925E-0014
  0.13750E+0005 -0.29854E+0004  0.58662E-0014  0.84506E-0014  0.79757E-0014
  0.13793E+0005 -0.29854E+0004  0.30935E-0014  0.34335E-0014  0.77003E-0014
  0.13875E+0005 -0.29854E+0004 -0.28096E-0014  0.38410E-0015  0.25420E-0014
  0.13957E+0005 -0.29854E+0004 -0.56405E-0014 -0.85843E-0015  0.24132E-0014
  0.14000E+0005 -0.29855E+0004 -0.36617E-0014 -0.15879E-0014  0.95135E-0014
  0.13750E+0005 -0.29576E+0004  0.40018E-0014  0.66620E-0014  0.68746E-0014
  0.13793E+0005 -0.29576E+0004  0.31264E-0014  0.64353E-0014  0.62132E-0014
  0.13875E+0005 -0.29578E+0004 -0.63591E-0015  0.21450E-0014  0.65540E-0014
  0.13957E+0005 -0.29579E+0004 -0.54086E-0014 -0.25975E-0015  0.30833E-0014
  0.14000E+0005 -0.29579E+0004 -0.47852E-0014 -0.42273E-0014  0.12153E-0013
  0.13750E+0005 -0.29298E+0004  0.55950E-0014  0.13762E-0013  0.35820E-0014
  0.13793E+0005 -0.29299E+0004 -0.12015E-0014  0.41345E-0014  0.78590E-0015
  0.13875E+0005 -0.29301E+0004  0.16539E-0014  0.43381E-0014  0.82216E-0014
  0.13957E+0005 -0.29303E+0004 -0.53283E-0014  0.33664E-0014  0.18937E-0014
  0.14000E+0005 -0.29304E+0004 -0.53415E-0014 -0.11745E-0015  0.71959E-0014
  0.13750E+0005 -0.29152E+0004 -0.30974E-0014  0.20092E-0013 -0.19621E-0013
  0.13793E+0005 -0.29153E+0004 -0.30376E-0014  0.48710E-0014 -0.36735E-0014
  0.13875E+0005 -0.29155E+0004 -0.21018E-0014  0.12859E-0014  0.43612E-0014
  0.13957E+0005 -0.29157E+0004 -0.86506E-0015  0.41876E-0014  0.10140E-0013
  0.14000E+0005 -0.29158E+0004 -0.12722E-0013 -0.63524E-0014 -0.14519E-0014
  0.14000E+0005 -0.30000E+0004 -0.47718E-0014 -0.25344E-0015  0.44925E-0014
  0.14043E+0005 -0.30000E+0004 -0.45264E-0014 -0.82997E-0015  0.61688E-0014
  0.14125E+0005 -0.30000E+0004 -0.13542E-0013 -0.29745E-0014 -0.42859E-0014
  0.14207E+0005 -0.30000E+0004 -0.15629E-0013 -0.26291E-0014 -0.59017E-0014
  0.14250E+0005 -0.30000E+0004 -0.81642E-0014  0.45562E-0014  0.21311E-0014
  0.14000E+0005 -0.29855E+0004 -0.36617E-0014 -0.15879E-0014  0.95135E-0014
  0.14043E+0005 -0.29855E+0004 -0.45892E-0014 -0.91953E-0015  0.62702E-0014
  0.14125E+0005 -0.29855E+0004 -0.13522E-0013 -0.24991E-0014 -0.44218E-0014
  0.14207E+0005 -0.29855E+0004 -0.10611E-0013  0.10808E-0014  0.71030E-0015
  0.14250E+0005 -0.29855E+0004 -0.58930E-0014  0.52453E-0014  0.63674E-0014
  0.14000E+0005 -0.29579E+0004 -0.47852E-0014 -0.42273E-0014  0.12153E-0013
  0.14043E+0005 -0.29579E+0004 -0.58551E-0014 -0.48424E-0015  0.49045E-0014
  0.14125E+0005 -0.29580E+0004 -0.84012E-0014 -0.29379E-0015  0.40988E-0014
  0.14207E+0005 -0.29581E+0004 -0.86270E-0014  0.10231E-0014  0.37174E-0014
  0.14250E+0005 -0.29581E+0004 -0.10390E-0013  0.42692E-0014 -0.97206E-0015
  0.14000E+0005 -0.29304E+0004 -0.53415E-0014 -0.11745E-0015  0.71959E-0014
  0.14043E+0005 -0.29304E+0004 -0.62387E-0014  0.13281E-0015  0.67199E-0014
  0.14125E+0005 -0.29305E+0004 -0.42221E-0014  0.11677E-0014  0.96610E-0014
  0.14207E+0005 -0.29306E+0004 -0.10812E-0013 -0.34883E-0015  0.28072E-0015
  0.14250E+0005 -0.29306E+0004 -0.10710E-0013  0.77041E-0014 -0.54785E-0014
  0.14000E+0005 -0.29158E+0004 -0.12722E-0013 -0.63524E-0014 -0.14519E-0014
  0.14043E+0005 -0.29159E+0004 -0.82215E-0014 -0.20497E-0014  0.58980E-0014
  0.14125E+0005 -0.29160E+0004 -0.46220E-0014  0.14243E-0014  0.85195E-0014
  0.14207E+0005 -0.29161E+0004 -0.67118E-0014  0.36898E-0014  0.50503E-0014
  0.14250E+0005 -0.29162E+0004 -0.41215E-0014  0.16302E-0013 -0.15553E-0014
  0.14250E+0005 -0.30000E+0004 -0.81642E-0014  0.45562E-0014  0.21311E-0014
  0.14293E+0005 -0.30000E+0004 -0.14225E-0013 -0.67586E-0014  0.20252E-0014
  0.14375E+0005 -0.30000E+0004 -0.11752E-0013 -0.74484E-0014  0.61986E-0014
  0.14457E+0005 -0.30000E+0004 -0.11069E-0013  0.29057E-0014 -0.42924E-0014
  0.14500E+0005 -0.30000E+0004 -0.67326E-0014 -0.12158E-0013  0.19095E-0013
  0.14250E+0005 -0.29855E+0004 -0.58930E-0014  0.52453E-0014  0.63674E-0014
  0.14293E+0005 -0.29855E+0004 -0.10101E-0013 -0.30463E-0014  0.67921E-0014
  0.14375E+0005 -0.29856E+0004 -0.71855E-0014 -0.16033E-0014  0.10028E-0013
  0.14457E+0005 -0.29856E+0004 -0.12284E-0013  0.41593E-0016 -0.35551E-0014
  0.14500E+0005 -0.29856E+0004 -0.22687E-0014 -0.53928E-0014  0.21369E-0013
  0.14250E+0005 -0.29581E+0004 -0.10390E-0013  0.42692E-0014 -0.97206E-0015
  0.14293E+0005 -0.29581E+0004 -0.12970E-0013 -0.46077E-0014  0.35850E-0014
  0.14375E+0005 -0.29583E+0004 -0.57927E-0014 -0.29034E-0015  0.11893E-0013
  0.14457E+0005 -0.29584E+0004 -0.76726E-0014  0.17365E-0014  0.43788E-0014
  0.14500E+0005 -0.29584E+0004 -0.12390E-0013 -0.58853E-0014  0.21485E-0014
  0.14250E+0005 -0.29306E+0004 -0.10710E-0013  0.77041E-0014 -0.54785E-0014
  0.14293E+0005 -0.29307E+0004 -0.16824E-0013 -0.10186E-0013  0.19425E-0014
  0.14375E+0005 -0.29309E+0004 -0.95723E-0014 -0.43298E-0014  0.83873E-0014
  0.14457E+0005 -0.29311E+0004 -0.79674E-0014  0.28154E-0014  0.39427E-0014
  0.14500E+0005 -0.29312E+0004 -0.15846E-0013 -0.39571E-0015 -0.88542E-0014
  0.14250E+0005 -0.29162E+0004 -0.41215E-0014  0.16302E-0013 -0.15553E-0014
  0.14293E+0005 -0.29163E+0004 -0.14464E-0013 -0.87185E-0014  0.49580E-0014
  0.14375E+0005 -0.29165E+0004 -0.11154E-0013 -0.32900E-0014  0.48249E-0014
  0.14457E+0005 -0.29168E+0004 -0.13254E-0013 -0.24900E-0014  0.13100E-0015
  0.14500E+0005 -0.29169E+0004 -0.40267E-0014  0.80748E-0014  0.66181E-0014
  0.14500E+0005 -0.30000E+0004 -0.67326E-0014 -0.12158E-0013  0.19095E-0013
  0.14543E+0005 -0.30000E+0004 -0.95182E-0014 -0.54126E-0014  0.30360E-0014
  0.14625E+0005 -0.30000E+0004 -0.86182E-0014 -0.12130E-0014 -0.75722E-0015
  0.14707E+0005 -0.30000E+0004 -0.48848E-0014 -0.35786E-0014  0.65354E-0014
  0.14750E+0005 -0.30000E+0004 -0.87170E-0014 -0.96713E-0014  0.37325E-0014
  0.14500E+0005 -0.29856E+0004 -0.22687E-0014 -0.53928E-0014  0.21369E-0013
  0.14543E+0005 -0.29857E+0004 -0.85895E-0014 -0.36050E-0014  0.35026E-0014
  0.14625E+0005 -0.29858E+0004 -0.10487E-0013 -0.37148E-0014 -0.14739E-0014
  0.14707E+0005 -0.29858E+0004 -0.10123E-0013 -0.10612E-0013  0.34172E-0014
  0.14750E+0005 -0.29859E+0004 -0.32122E-0014  0.88736E-0015  0.42695E-0014
  0.14500E+0005 -0.29584E+0004 -0.12390E-0013 -0.58853E-0014  0.21485E-0014
  0.14543E+0005 -0.29586E+0004 -0.10714E-0013 -0.47144E-0014  0.16378E-0014
  0.14625E+0005 -0.29588E+0004 -0.77005E-0014 -0.31285E-0014  0.40341E-0014
  0.14707E+0005 -0.29590E+0004 -0.78411E-0014 -0.57264E-0014  0.35173E-0014
  0.14750E+0005 -0.29591E+0004 -0.61659E-0014  0.31033E-0014 -0.33972E-0014
  0.14500E+0005 -0.29312E+0004 -0.15846E-0013 -0.39571E-0015 -0.88542E-0014
  0.14543E+0005 -0.29314E+0004 -0.10247E-0013 -0.20328E-0014  0.21199E-0014
  0.14625E+0005 -0.29318E+0004 -0.44529E-0014 -0.17865E-0014  0.94856E-0014
  0.14707E+0005 -0.29322E+0004 -0.60043E-0014  0.72058E-0015  0.10667E-0014
  0.14750E+0005 -0.29324E+0004 -0.11640E-0013 -0.24417E-0014 -0.79641E-0014
  0.14500E+0005 -0.29169E+0004 -0.40267E-0014  0.80748E-0014  0.66181E-0014
  0.14543E+0005 -0.29171E+0004 -0.73270E-0014  0.25104E-0014  0.37009E-0014
  0.14625E+0005 -0.29176E+0004 -0.71681E-0014 -0.47713E-0014  0.75800E-0014
  0.14707E+0005 -0.29180E+0004 -0.87737E-0014 -0.32567E-0014 -0.17601E-0015
  0.14750E+0005 -0.29183E+0004 -0.11672E-0013 -0.15572E-0013  0.54070E-0014
  0.14750E+0005 -0.30000E+0004 -0.87170E-0014 -0.96713E-0014  0.37325E-0014
  0.14793E+0005 -0.30000E+0004 -0.33086E-0014  0.52803E-0014 -0.12697E-0015
  0.14875E+0005 -0.30000E+0004 -0.49737E-0014  0.29371E-0014 -0.15454E-0014
  0.14957E+0005 -0.30000E+0004 -0.44623E-0014 -0.26200E-0015  0.45079E-0015
  0.15000E+0005 -0.30000E+0004 -0.43546E-0014 -0.94460E-0015  0.42417E-0015
  0.14750E+0005 -0.29859E+0004 -0.32122E-0014  0.88736E-0015  0.42695E-0014
  0.14793E+0005 -0.29859E+0004 -0.66091E-0014 -0.28395E-0014  0.11822E-0014
  0.14875E+0005 -0.29860E+0004 -0.50103E-0014  0.25942E-0014 -0.98022E-0015
  0.14957E+0005 -0.29862E+0004 -0.23795E-0014  0.59891E-0014 -0.16522E-0014
  0.15000E+0005 -0.29862E+0004 -0.64289E-0014 -0.60511E-0014  0.20015E-0014
  0.14750E+0005 -0.29591E+0004 -0.61659E-0014  0.31033E-0014 -0.33972E-0014
  0.14793E+0005 -0.29593E+0004 -0.52705E-0014 -0.88146E-0015  0.23744E-0014
  0.14875E+0005 -0.29596E+0004 -0.50183E-0014  0.31480E-0014 -0.96097E-0015
  0.14957E+0005 -0.29599E+0004 -0.31752E-0014  0.41844E-0014 -0.94877E-0015
  0.15000E+0005 -0.29601E+0004 -0.61036E-0014 -0.61891E-0014  0.33537E-0014
  0.14750E+0005 -0.29324E+0004 -0.11640E-0013 -0.24417E-0014 -0.79641E-0014
  0.14793E+0005 -0.29326E+0004 -0.65020E-0015  0.66195E-0014  0.52964E-0014
  0.14875E+0005 -0.29332E+0004 -0.41242E-0014  0.28196E-0014  0.17593E-0014
  0.14957E+0005 -0.29337E+0004 -0.47822E-0014 -0.46552E-0015  0.88513E-0015
  0.15000E+0005 -0.29339E+0004 -0.30999E-0014  0.17829E-0015  0.30754E-0014
  0.14750E+0005 -0.29183E+0004 -0.11672E-0013 -0.15572E-0013  0.54070E-0014
  0.14793E+0005 -0.29186E+0004  0.12008E-0014  0.98153E-0014  0.59459E-0014
  0.14875E+0005 -0.29192E+0004 -0.35117E-0014  0.37499E-0014  0.25935E-0014
  0.14957E+0005 -0.29198E+0004 -0.37749E-0014 -0.73356E-0015  0.32130E-0014
  0.15000E+0005 -0.29201E+0004 -0.44156E-0014 -0.49066E-0014  0.53178E-0014
  0.15000E+0005 -0.30000E+0004 -0.43546E-0014 -0.94460E-0015  0.42417E-0015
  0.15043E+0005 -0.30000E+0004 -0.47853E-0014  0.29603E-0015 -0.88106E-0015
  0.15125E+0005 -0.30000E+0004 -0.32108E-0014  0.20968E-0014 -0.13262E-0014
  0.15207E+0005 -0.30000E+0004 -0.42110E-0014  0.34458E-0015 -0.25758E-0014
  0.15250E+0005 -0.30000E+0004  0.99482E-0015 -0.55172E-0014  0.11618E-0013
  0.15000E+0005 -0.29862E+0004 -0.64289E-0014 -0.60511E-0014  0.20015E-0014
  0.15043E+0005 -0.29863E+0004 -0.44816E-0014  0.17271E-0014 -0.15604E-0014
  0.15125E+0005 -0.29864E+0004 -0.27321E-0014  0.92402E-0015  0.13766E-0014
  0.15207E+0005 -0.29865E+0004 -0.30399E-0014  0.86704E-0015 -0.64543E-0015
  0.15250E+0005 -0.29866E+0004  0.12823E-0014 -0.43933E-0014  0.12102E-0013
  0.15000E+0005 -0.29601E+0004 -0.61036E-0014 -0.61891E-0014  0.33537E-0014
  0.15043E+0005 -0.29603E+0004 -0.48843E-0014 -0.61359E-0015  0.43469E-0015
  0.15125E+0005 -0.29606E+0004 -0.30004E-0014  0.24475E-0014 -0.98712E-0016
  0.15207E+0005 -0.29609E+0004 -0.25309E-0014  0.87240E-0015  0.95951E-0015
  0.15250E+0005 -0.29611E+0004 -0.42195E-0014  0.12764E-0014 -0.33546E-0014
  0.15000E+0005 -0.29339E+0004 -0.30999E-0014  0.17829E-0015  0.30754E-0014
  0.15043E+0005 -0.29342E+0004 -0.66684E-0014 -0.61552E-0014  0.31847E-0014
  0.15125E+0005 -0.29348E+0004 -0.29831E-0014  0.22704E-0014 -0.62201E-0015
  0.15207E+0005 -0.29354E+0004 -0.21354E-0014  0.42792E-0015  0.20313E-0014
  0.15250E+0005 -0.29357E+0004 -0.76152E-0014  0.27338E-0014 -0.12296E-0013
  0.15000E+0005 -0.29201E+0004 -0.44156E-0014 -0.49066E-0014  0.53178E-0014
  0.15043E+0005 -0.29205E+0004 -0.61829E-0014 -0.54861E-0014  0.36192E-0014
  0.15125E+0005 -0.29212E+0004 -0.21664E-0014  0.30783E-0015  0.25538E-0014
  0.15207E+0005 -0.29219E+0004 -0.16179E-0014  0.74668E-0015  0.23160E-0014
  0.15250E+0005 -0.29222E+0004 -0.53382E-0014  0.70283E-0015 -0.70557E-0014
  0.15250E+0005 -0.30000E+0004  0.99482E-0015 -0.55172E-0014  0.11618E-0013
  0.15293E+0005 -0.30000E+0004  0.10964E-0014  0.15954E-0014  0.71634E-0014
  0.15375E+0005 -0.30000E+0004 -0.13290E-0014  0.46357E-0014 -0.52189E-0014
  0.15457E+0005 -0.30000E+0004  0.18407E-0014  0.47569E-0014  0.90336E-0017
  0.15500E+0005 -0.30000E+0004  0.10189E-0013  0.22552E-0013 -0.63176E-0015
  0.15250E+0005 -0.29866E+0004  0.12823E-0014 -0.43933E-0014  0.12102E-0013
  0.15293E+0005 -0.29866E+0004 -0.54729E-0014 -0.51417E-0015 -0.36047E-0014
  0.15375E+0005 -0.29867E+0004 -0.19915E-0014  0.70346E-0014 -0.83091E-0014
  0.15457E+0005 -0.29868E+0004 -0.13391E-0014  0.93801E-0014 -0.10162E-0013
  0.15500E+0005 -0.29869E+0004 -0.13666E-0014  0.69580E-0014 -0.77775E-0014
  0.15250E+0005 -0.29611E+0004 -0.42195E-0014  0.12764E-0014 -0.33546E-0014
  0.15293E+0005 -0.29613E+0004 -0.38756E-0014  0.47652E-0015 -0.21553E-0014
  0.15375E+0005 -0.29616E+0004  0.11870E-0014  0.78252E-0014 -0.17800E-0014
  0.15457E+0005 -0.29618E+0004 -0.41964E-0014  0.63733E-0014 -0.12234E-0013
  0.15500E+0005 -0.29620E+0004 -0.59095E-0014 -0.38978E-0014 -0.54118E-0014
  0.15250E+0005 -0.29357E+0004 -0.76152E-0014  0.27338E-0014 -0.12296E-0013
  0.15293E+0005 -0.29359E+0004 -0.35068E-0015  0.14955E-0014  0.38016E-0014
  0.15375E+0005 -0.29364E+0004  0.24702E-0014  0.88685E-0014  0.66583E-0015
  0.15457E+0005 -0.29369E+0004 -0.31605E-0014 -0.38251E-0015 -0.21010E-0014
  0.15500E+0005 -0.29371E+0004  0.37639E-0014  0.62415E-0014  0.49792E-0014
  0.15250E+0005 -0.29222E+0004 -0.53382E-0014  0.70283E-0015 -0.70557E-0014
  0.15293E+0005 -0.29225E+0004 -0.28341E-0015  0.41433E-0014  0.11894E-0014
  0.15375E+0005 -0.29231E+0004  0.37279E-0014  0.10076E-0013  0.19908E-0014
  0.15457E+0005 -0.29237E+0004 -0.10930E-0014 -0.62587E-0014  0.92189E-0014
  0.15500E+0005 -0.29240E+0004  0.66258E-0014  0.88750E-0014  0.87321E-0014
  0.15500E+0005 -0.30000E+0004  0.10189E-0013  0.22552E-0013 -0.63176E-0015
  0.15543E+0005 -0.30000E+0004  0.21585E-0014  0.61585E-0014 -0.11250E-0015
  0.15625E+0005 -0.30000E+0004  0.73316E-0016  0.44820E-0014 -0.86243E-0015
  0.15707E+0005 -0.30000E+0004 -0.28320E-0014 -0.80576E-0016 -0.33528E-0014
  0.15750E+0005 -0.30000E+0004 -0.32439E-0014  0.31640E-0014 -0.76429E-0014
  0.15500E+0005 -0.29869E+0004 -0.13666E-0014  0.69580E-0014 -0.77775E-0014
  0.15543E+0005 -0.29869E+0004  0.24064E-0014  0.65255E-0014  0.49835E-0015
  0.15625E+0005 -0.29870E+0004 -0.49450E-0014 -0.43203E-0014 -0.18895E-0014
  0.15707E+0005 -0.29870E+0004 -0.19083E-0014 -0.99065E-0015 -0.61051E-0015
  0.15750E+0005 -0.29871E+0004  0.57181E-0014 -0.12981E-0014  0.14783E-0013
  0.15500E+0005 -0.29620E+0004 -0.59095E-0014 -0.38978E-0014 -0.54118E-0014
  0.15543E+0005 -0.29621E+0004 -0.10793E-0014  0.14513E-0014 -0.38433E-0015
  0.15625E+0005 -0.29623E+0004 -0.11472E-0014 -0.16507E-0014  0.29841E-0014
  0.15707E+0005 -0.29625E+0004  0.48570E-0015 -0.48227E-0014  0.87754E-0014
  0.15750E+0005 -0.29626E+0004  0.76957E-0014  0.82577E-0014  0.97828E-0014
  0.15500E+0005 -0.29371E+0004  0.37639E-0014  0.62415E-0014  0.49792E-0014
  0.15543E+0005 -0.29373E+0004 -0.94680E-0015  0.11018E-0014  0.11947E-0014
  0.15625E+0005 -0.29376E+0004  0.21773E-0014  0.48502E-0014  0.31984E-0014
  0.15707E+0005 -0.29379E+0004  0.75226E-0015 -0.18992E-0014  0.78433E-0014
  0.15750E+0005 -0.29381E+0004  0.32384E-0014  0.10401E-0013 -0.23580E-0015
  0.15500E+0005 -0.29240E+0004  0.66258E-0014  0.88750E-0014  0.87321E-0014
  0.15543E+0005 -0.29242E+0004  0.28844E-0014  0.83232E-0014  0.21546E-0014
  0.15625E+0005 -0.29246E+0004  0.37411E-0014  0.96790E-0014  0.17653E-0014
  0.15707E+0005 -0.29250E+0004 -0.39652E-0014 -0.30981E-0015 -0.27781E-0014
  0.15750E+0005 -0.29252E+0004  0.15294E-0014  0.11269E-0013 -0.42713E-0014
  0.15750E+0005 -0.30000E+0004 -0.32439E-0014  0.31640E-0014 -0.76429E-0014
  0.15793E+0005 -0.30000E+0004 -0.37748E-0014 -0.72036E-0014  0.26034E-0014
  0.15875E+0005 -0.30000E+0004 -0.36697E-0014 -0.60324E-0015 -0.59861E-0014
  0.15957E+0005 -0.30000E+0004  0.80928E-0015 -0.77314E-0015  0.20697E-0014
  0.16000E+0005 -0.30000E+0004  0.99532E-0014  0.64987E-0014  0.13035E-0013
  0.15750E+0005 -0.29871E+0004  0.57181E-0014 -0.12981E-0014  0.14783E-0013
  0.15793E+0005 -0.29871E+0004  0.20662E-0014  0.28914E-0014  0.41799E-0014
  0.15875E+0005 -0.29872E+0004  0.40423E-0014  0.83239E-0014  0.60653E-0015
  0.15957E+0005 -0.29872E+0004  0.55553E-0014  0.10617E-0013 -0.93077E-0016
  0.16000E+0005 -0.29873E+0004  0.20406E-0015  0.19294E-0013 -0.18899E-0013
  0.15750E+0005 -0.29626E+0004  0.76957E-0014  0.82577E-0014  0.97828E-0014
  0.15793E+0005 -0.29627E+0004  0.25590E-0014  0.30240E-0014  0.54870E-0014
  0.15875E+0005 -0.29629E+0004 -0.10634E-0015  0.98921E-0015  0.19122E-0015
  0.15957E+0005 -0.29630E+0004  0.96009E-0014  0.16185E-0013  0.27757E-0014
  0.16000E+0005 -0.29631E+0004 -0.34162E-0014  0.14759E-0013 -0.21806E-0013
  0.15750E+0005 -0.29381E+0004  0.32384E-0014  0.10401E-0013 -0.23580E-0015
  0.15793E+0005 -0.29383E+0004  0.23532E-0014  0.41435E-0014  0.43508E-0014
  0.15875E+0005 -0.29386E+0004 -0.39962E-0014 -0.43278E-0014 -0.16657E-0014
  0.15957E+0005 -0.29389E+0004  0.21975E-0014  0.87869E-0014 -0.32795E-0014
  0.16000E+0005 -0.29390E+0004  0.53279E-0014 -0.79673E-0015  0.11195E-0013
  0.15750E+0005 -0.29252E+0004  0.15294E-0014  0.11269E-0013 -0.42713E-0014
  0.15793E+0005 -0.29254E+0004  0.23180E-0014 -0.47300E-0014  0.13462E-0013
  0.15875E+0005 -0.29257E+0004  0.21744E-0014 -0.21665E-0014  0.88435E-0014
  0.15957E+0005 -0.29261E+0004  0.11077E-0014  0.56020E-0014 -0.14700E-0014
  0.16000E+0005 -0.29263E+0004  0.19957E-0014 -0.16397E-0013  0.20422E-0013
  0.16000E+0005 -0.30000E+0004  0.99532E-0014  0.64987E-0014  0.13035E-0013
  0.16043E+0005 -0.30000E+0004 -0.21128E-0015 -0.15700E-0014 -0.17213E-0016
  0.16125E+0005 -0.30000E+0004  0.82166E-0014  0.40061E-0014  0.94859E-0014
  0.16207E+0005 -0.30000E+0004  0.93159E-0014  0.43999E-0014  0.90108E-0014
  0.16250E+0005 -0.30000E+0004  0.20027E-0013  0.37934E-0013 -0.36587E-0014
  0.16000E+0005 -0.29873E+0004  0.20406E-0015  0.19294E-0013 -0.18899E-0013
  0.16043E+0005 -0.29873E+0004  0.56685E-0015 -0.76604E-0014  0.78467E-0014
  0.16125E+0005 -0.29874E+0004  0.47935E-0014  0.35746E-0014  0.33442E-0014
  0.16207E+0005 -0.29875E+0004  0.89611E-0014  0.43814E-0014  0.84883E-0014
  0.16250E+0005 -0.29876E+0004  0.19939E-0013  0.13870E-0013  0.20716E-0013
  0.16000E+0005 -0.29631E+0004 -0.34162E-0014  0.14759E-0013 -0.21806E-0013
  0.16043E+0005 -0.29633E+0004  0.77303E-0015 -0.95894E-0014  0.10146E-0013
  0.16125E+0005 -0.29636E+0004  0.34074E-0014  0.45732E-0014 -0.16884E-0015
  0.16207E+0005 -0.29638E+0004  0.54632E-0014 -0.18288E-0014  0.80907E-0014
  0.16250E+0005 -0.29640E+0004  0.28563E-0014 -0.96751E-0014  0.10904E-0013
  0.16000E+0005 -0.29390E+0004  0.53279E-0014 -0.79673E-0015  0.11195E-0013
  0.16043E+0005 -0.29393E+0004  0.34157E-0014 -0.22671E-0015  0.55298E-0014
  0.16125E+0005 -0.29397E+0004  0.93202E-0015  0.34973E-0014 -0.43595E-0014
  0.16207E+0005 -0.29401E+0004  0.74108E-0014  0.82978E-0014  0.20866E-0014
  0.16250E+0005 -0.29404E+0004  0.83770E-0014  0.92500E-0014  0.33279E-0014
  0.16000E+0005 -0.29263E+0004  0.19957E-0014 -0.16397E-0013  0.20422E-0013
  0.16043E+0005 -0.29266E+0004 -0.39836E-0014  0.52073E-0014 -0.15110E-0013
  0.16125E+0005 -0.29271E+0004  0.41378E-0015  0.76811E-0014 -0.10021E-0013
  0.16207E+0005 -0.29276E+0004  0.62423E-0014  0.19746E-0013 -0.11624E-0013
  0.16250E+0005 -0.29279E+0004  0.21000E-0013  0.20354E-0013  0.17655E-0013
  0.16250E+0005 -0.30000E+0004  0.20027E-0013  0.37934E-0013 -0.36587E-0014
  0.16293E+0005 -0.30000E+0004  0.68676E-0014  0.96115E-0014 -0.24220E-0014
  0.16375E+0005 -0.30000E+0004  0.92847E-0014  0.94857E-0014  0.44020E-0014
  0.16457E+0005 -0.30000E+0004  0.53402E-0014 -0.66926E-0014  0.12585E-0013
  0.16500E+0005 -0.30000E+0004  0.35909E-0014  0.12789E-0013 -0.10435E-0013
  0.16250E+0005 -0.29876E+0004  0.19939E-0013  0.13870E-0013  0.20716E-0013
  0.16293E+0005 -0.29876E+0004  0.14186E-0013  0.13210E-0013  0.88839E-0014
  0.16375E+0005 -0.29877E+0004  0.41269E-0014  0.48007E-0014 -0.11594E-0014
  0.16457E+0005 -0.29878E+0004  0.75076E-0014  0.31034E-0014  0.76900E-0014
  0.16500E+0005 -0.29879E+0004  0.18438E-0014 -0.58807E-0014  0.52973E-0014
  0.16250E+0005 -0.29640E+0004  0.28563E-0014 -0.96751E-0014  0.10904E-0013
  0.16293E+0005 -0.29641E+0004  0.97461E-0014  0.15955E-0013 -0.24085E-0014
  0.16375E+0005 -0.29644E+0004  0.82083E-0014  0.70110E-0014  0.48313E-0014
  0.16457E+0005 -0.29648E+0004  0.59750E-0014  0.76525E-0014  0.63433E-0015
  0.16500E+0005 -0.29649E+0004  0.23091E-0015  0.47675E-0014 -0.83541E-0014
  0.16250E+0005 -0.29404E+0004  0.83770E-0014  0.92500E-0014  0.33279E-0014
  0.16293E+0005 -0.29406E+0004 -0.92840E-0015  0.89377E-0014 -0.16157E-0013
  0.16375E+0005 -0.29412E+0004  0.70305E-0014  0.78880E-0014  0.11511E-0014
  0.16457E+0005 -0.29417E+0004  0.52300E-0014  0.19433E-0013 -0.12445E-0013
  0.16500E+0005 -0.29420E+0004  0.69287E-0015  0.16407E-0013 -0.19495E-0013
  0.16250E+0005 -0.29279E+0004  0.21000E-0013  0.20354E-0013  0.17655E-0013
  0.16293E+0005 -0.29283E+0004  0.19698E-0014  0.10959E-0013 -0.12220E-0013
  0.16375E+0005 -0.29289E+0004  0.31296E-0014  0.83711E-0014 -0.73552E-0014
  0.16457E+0005 -0.29295E+0004  0.67551E-0014  0.26124E-0013 -0.16076E-0013
  0.16500E+0005 -0.29299E+0004 -0.38245E-0014  0.10132E-0013 -0.22564E-0013
  0.16500E+0005 -0.30000E+0004  0.35909E-0014  0.12789E-0013 -0.10435E-0013
  0.16543E+0005 -0.30000E+0004  0.82798E-0014  0.33346E-0014  0.99204E-0014
  0.16625E+0005 -0.30000E+0004  0.55256E-0014 -0.60330E-0015  0.82615E-0014
  0.16707E+0005 -0.30000E+0004  0.11813E-0014  0.53032E-0014 -0.47227E-0014
  0.16750E+0005 -0.30000E+0004  0.11179E-0013  0.61272E-0014  0.14313E-0013
  0.16500E+0005 -0.29879E+0004  0.18438E-0014 -0.58807E-0014  0.52973E-0014
  0.16543E+0005 -0.29880E+0004  0.44033E-0014  0.49489E-0014  0.55767E-0015
  0.16625E+0005 -0.29881E+0004  0.26132E-0014 -0.28127E-0015  0.20578E-0014
  0.16707E+0005 -0.29882E+0004  0.28216E-0014 -0.13013E-0014  0.52877E-0014
  0.16750E+0005 -0.29882E+0004  0.46406E-0014  0.29712E-0014  0.50156E-0014
  0.16500E+0005 -0.29649E+0004  0.23091E-0015  0.47675E-0014 -0.83541E-0014
  0.16543E+0005 -0.29651E+0004  0.11951E-0014  0.12182E-0013 -0.13159E-0013
  0.16625E+0005 -0.29654E+0004  0.31961E-0014 -0.12713E-0014  0.43605E-0014
  0.16707E+0005 -0.29658E+0004  0.19385E-0014 -0.27914E-0014  0.51372E-0014
  0.16750E+0005 -0.29659E+0004 -0.12876E-0013 -0.43280E-0014 -0.21406E-0013
  0.16500E+0005 -0.29420E+0004  0.69287E-0015  0.16407E-0013 -0.19495E-0013
  0.16543E+0005 -0.29423E+0004  0.18179E-0014  0.13716E-0013 -0.13960E-0013
  0.16625E+0005 -0.29428E+0004  0.68181E-0014 -0.24379E-0014  0.12797E-0013
  0.16707E+0005 -0.29434E+0004  0.20642E-0014  0.52484E-0014 -0.27769E-0014
  0.16750E+0005 -0.29436E+0004 -0.12458E-0013 -0.51380E-0014 -0.19932E-0013
  0.16500E+0005 -0.29299E+0004 -0.38245E-0014  0.10132E-0013 -0.22564E-0013
  0.16543E+0005 -0.29302E+0004  0.95023E-0014 -0.51162E-0015  0.14987E-0013
  0.16625E+0005 -0.29309E+0004  0.11793E-0013  0.24366E-0014  0.17833E-0013
  0.16707E+0005 -0.29315E+0004  0.20111E-0014  0.93560E-0014 -0.73315E-0014
  0.16750E+0005 -0.29319E+0004 -0.42186E-0014 -0.41683E-0015 -0.85872E-0014
  0.16750E+0005 -0.30000E+0004  0.11179E-0013  0.61272E-0014  0.14313E-0013
  0.16793E+0005 -0.30000E+0004 -0.19109E-0014  0.16586E-0015 -0.56916E-0014
  0.16875E+0005 -0.30000E+0004 -0.11792E-0014  0.44930E-0014 -0.71339E-0014
  0.16957E+0005 -0.30000E+0004  0.54284E-0015  0.11223E-0014  0.23464E-0014
  0.17000E+0005 -0.30000E+0004  0.13867E-0013  0.73891E-0014  0.23971E-0013
  0.16750E+0005 -0.29882E+0004  0.46406E-0014  0.29712E-0014  0.50156E-0014
  0.16793E+0005 -0.29883E+0004  0.22068E-0014  0.91416E-0014 -0.60246E-0014
  0.16875E+0005 -0.29884E+0004 -0.25375E-0014 -0.56382E-0015 -0.41471E-0014
  0.16957E+0005 -0.29885E+0004 -0.51347E-0014  0.47518E-0015 -0.77678E-0014
  0.17000E+0005 -0.29886E+0004  0.59533E-0014  0.80102E-0014  0.74044E-0014
  0.16750E+0005 -0.29659E+0004 -0.12876E-0013 -0.43280E-0014 -0.21406E-0013
  0.16793E+0005 -0.29661E+0004  0.42106E-0014  0.82494E-0014 -0.10295E-0014
  0.16875E+0005 -0.29664E+0004 -0.35722E-0015  0.35434E-0014 -0.24964E-0014
  0.16957E+0005 -0.29667E+0004 -0.32587E-0014  0.37796E-0014 -0.59060E-0014
  0.17000E+0005 -0.29669E+0004 -0.24821E-0014 -0.10759E-0014  0.10444E-0014
  0.16750E+0005 -0.29436E+0004 -0.12458E-0013 -0.51380E-0014 -0.19932E-0013
  0.16793E+0005 -0.29439E+0004  0.61627E-0015  0.32073E-0014 -0.28388E-0014
  0.16875E+0005 -0.29444E+0004  0.47436E-0014  0.81012E-0014  0.35695E-0014
  0.16957E+0005 -0.29449E+0004 -0.81499E-0015  0.59818E-0014 -0.30375E-0014
  0.17000E+0005 -0.29452E+0004 -0.29188E-0014  0.19086E-0014 -0.17529E-0014
  0.16750E+0005 -0.29319E+0004 -0.42186E-0014 -0.41683E-0015 -0.85872E-0014
  0.16793E+0005 -0.29322E+0004 -0.23787E-0016  0.42203E-0014 -0.47766E-0014
  0.16875E+0005 -0.29328E+0004  0.80288E-0014  0.93401E-0014  0.83328E-0014
  0.16957E+0005 -0.29334E+0004  0.26059E-0014  0.68809E-0014  0.32085E-0014
  0.17000E+0005 -0.29337E+0004  0.35596E-0014  0.36155E-0014  0.99832E-0014
  0.17000E+0005 -0.30000E+0004  0.13867E-0013  0.73891E-0014  0.23971E-0013
  0.17043E+0005 -0.30000E+0004 -0.21819E-0014  0.21754E-0014 -0.53180E-0015
  0.17125E+0005 -0.30000E+0004 -0.26165E-0014  0.13829E-0014 -0.47130E-0015
  0.17207E+0005 -0.30000E+0004 -0.29522E-0014  0.12341E-0014 -0.16751E-0014
  0.17250E+0005 -0.30000E+0004 -0.35430E-0014  0.54594E-0015 -0.21544E-0014
  0.17000E+0005 -0.29886E+0004  0.59533E-0014  0.80102E-0014  0.74044E-0014
  0.17043E+0005 -0.29886E+0004 -0.14846E-0014  0.29525E-0014  0.52230E-0016
  0.17125E+0005 -0.29887E+0004 -0.41833E-0014  0.17208E-0014 -0.38259E-0014
  0.17207E+0005 -0.29888E+0004 -0.98043E-0015  0.92266E-0015  0.25778E-0014
  0.17250E+0005 -0.29888E+0004 -0.16186E-0014  0.14908E-0014  0.12471E-0014
  0.17000E+0005 -0.29669E+0004 -0.24821E-0014 -0.10759E-0014  0.10444E-0014
  0.17043E+0005 -0.29670E+0004 -0.22268E-0014  0.20037E-0014 -0.52746E-0015
  0.17125E+0005 -0.29672E+0004 -0.44275E-0014  0.56613E-0015 -0.28108E-0014
  0.17207E+0005 -0.29675E+0004 -0.26661E-0014  0.11575E-0014 -0.99142E-0015
  0.17250E+0005 -0.29676E+0004 -0.97295E-0015  0.16106E-0014  0.29290E-0014
  0.17000E+0005 -0.29452E+0004 -0.29188E-0014  0.19086E-0014 -0.17529E-0014
  0.17043E+0005 -0.29454E+0004 -0.25420E-0014  0.21672E-0014 -0.11606E-0014
  0.17125E+0005 -0.29458E+0004 -0.30906E-0014  0.67262E-0015 -0.33740E-0015
  0.17207E+0005 -0.29462E+0004 -0.54125E-0014  0.17252E-0014 -0.64572E-0014
  0.17250E+0005 -0.29465E+0004 -0.53200E-0014  0.12218E-0014 -0.47936E-0014
  0.17000E+0005 -0.29337E+0004  0.35596E-0014  0.36155E-0014  0.99832E-0014
  0.17043E+0005 -0.29340E+0004  0.35588E-0014  0.41776E-0014  0.88868E-0014
  0.17125E+0005 -0.29345E+0004 -0.26727E-0014  0.28320E-0014 -0.20732E-0014
  0.17207E+0005 -0.29350E+0004 -0.51495E-0014  0.15880E-0014 -0.53906E-0014
  0.17250E+0005 -0.29353E+0004 -0.83589E-0014  0.14065E-0014 -0.10422E-0013
  0.17250E+0005 -0.30000E+0004 -0.35430E-0014  0.54594E-0015 -0.21544E-0014
  0.17293E+0005 -0.30000E+0004 -0.29536E-0014 -0.58848E-0016  0.90493E-0015
  0.17375E+0005 -0.30000E+0004 -0.37799E-0014  0.83742E-0015 -0.11341E-0014
  0.17457E+0005 -0.30000E+0004 -0.31207E-0014  0.19603E-0014 -0.16244E-0014
  0.17500E+0005 -0.30000E+0004 -0.47519E-0014 -0.19957E-0015 -0.19752E-0014
  0.17250E+0005 -0.29888E+0004 -0.16186E-0014  0.14908E-0014  0.12471E-0014
  0.17293E+0005 -0.29889E+0004 -0.19743E-0014  0.41227E-0015  0.26167E-0014
  0.17375E+0005 -0.29889E+0004 -0.36178E-0014  0.72819E-0015 -0.51334E-0015
  0.17457E+0005 -0.29890E+0004 -0.25529E-0014  0.20488E-0014 -0.34559E-0015
  0.17500E+0005 -0.29890E+0004 -0.29453E-0014  0.20107E-0014 -0.62140E-0015
  0.17250E+0005 -0.29676E+0004 -0.97295E-0015  0.16106E-0014  0.29290E-0014
  0.17293E+0005 -0.29678E+0004 -0.11904E-0014  0.62426E-0015  0.40500E-0014
  0.17375E+0005 -0.29680E+0004 -0.23749E-0014  0.10908E-0014  0.13962E-0014
  0.17457E+0005 -0.29682E+0004 -0.28523E-0014  0.16300E-0014 -0.54701E-0016
  0.17500E+0005 -0.29683E+0004 -0.34287E-0014  0.30880E-0014 -0.23275E-0014
  0.17250E+0005 -0.29465E+0004 -0.53200E-0014  0.12218E-0014 -0.47936E-0014
  0.17293E+0005 -0.29466E+0004 -0.32544E-0014  0.87876E-0015 -0.70130E-0015
  0.17375E+0005 -0.29470E+0004 -0.20788E-0014  0.87408E-0015  0.15833E-0014
  0.17457E+0005 -0.29473E+0004 -0.28481E-0014  0.75695E-0015  0.14240E-0014
  0.17500E+0005 -0.29475E+0004 -0.47362E-0014  0.35087E-0014 -0.47779E-0014
  0.17250E+0005 -0.29353E+0004 -0.83589E-0014  0.14065E-0014 -0.10422E-0013
  0.17293E+0005 -0.29355E+0004 -0.62242E-0014  0.99310E-0015 -0.68133E-0014
  0.17375E+0005 -0.29359E+0004 -0.27971E-0014  0.11576E-0014 -0.33267E-0015
  0.17457E+0005 -0.29363E+0004 -0.28513E-0014  0.40888E-0015  0.15728E-0014
  0.17500E+0005 -0.29366E+0004 -0.53857E-0014  0.17093E-0014 -0.44261E-0014
  0.17500E+0005 -0.30000E+0004 -0.47519E-0014 -0.19957E-0015 -0.19752E-0014
  0.17543E+0005 -0.30000E+0004 -0.30839E-0014  0.24651E-0014 -0.20904E-0014
  0.17625E+0005 -0.30000E+0004 -0.22086E-0014  0.34211E-0014 -0.96672E-0015
  0.17707E+0005 -0.30000E+0004 -0.33448E-0014  0.20584E-0014 -0.12358E-0014
  0.17750E+0005 -0.30000E+0004 -0.28798E-0014  0.68554E-0016  0.13759E-0014
  0.17500E+0005 -0.29890E+0004 -0.29453E-0014  0.20107E-0014 -0.62140E-0015
  0.17543E+0005 -0.29891E+0004 -0.95930E-0015  0.46821E-0014  0.19394E-0015
  0.17625E+0005 -0.29891E+0004 -0.26459E-0014  0.31139E-0014 -0.14614E-0014
  0.17707E+0005 -0.29892E+0004 -0.31904E-0014  0.17921E-0014 -0.86501E-0015
  0.17750E+0005 -0.29892E+0004 -0.38026E-0014 -0.20098E-0015 -0.11665E-0015
  0.17500E+0005 -0.29683E+0004 -0.34287E-0014  0.30880E-0014 -0.23275E-0014
  0.17543E+0005 -0.29684E+0004 -0.12040E-0014  0.46474E-0014 -0.97903E-0016
  0.17625E+0005 -0.29685E+0004 -0.24710E-0014  0.23451E-0014 -0.27666E-0015
  0.17707E+0005 -0.29687E+0004 -0.28498E-0014  0.29349E-0014 -0.13413E-0014
  0.17750E+0005 -0.29688E+0004 -0.37371E-0014  0.16386E-0014 -0.21088E-0014
  0.17500E+0005 -0.29475E+0004 -0.47362E-0014  0.35087E-0014 -0.47779E-0014
  0.17543E+0005 -0.29477E+0004 -0.34797E-0014  0.27071E-0014 -0.25296E-0014
  0.17625E+0005 -0.29479E+0004 -0.25654E-0014  0.24247E-0014 -0.27625E-0015
  0.17707E+0005 -0.29482E+0004 -0.28414E-0014  0.29366E-0014 -0.15583E-0014
  0.17750E+0005 -0.29483E+0004 -0.34616E-0014  0.38084E-0014 -0.40762E-0014
  0.17500E+0005 -0.29366E+0004 -0.53857E-0014  0.17093E-0014 -0.44261E-0014
  0.17543E+0005 -0.29367E+0004 -0.30389E-0014  0.37412E-0014 -0.26063E-0014
  0.17625E+0005 -0.29370E+0004 -0.32747E-0014  0.22509E-0014 -0.13167E-0014
  0.17707E+0005 -0.29374E+0004 -0.30181E-0014  0.27030E-0014 -0.18954E-0014
  0.17750E+0005 -0.29375E+0004 -0.32233E-0014  0.32595E-0014 -0.32711E-0014
  0.17750E+0005 -0.30000E+0004 -0.28798E-0014  0.68554E-0016  0.13759E-0014
  0.17793E+0005 -0.30000E+0004 -0.29210E-0014  0.44511E-0014 -0.34773E-0014
  0.17875E+0005 -0.30000E+0004 -0.41479E-0014  0.38643E-0015 -0.20881E-0014
  0.17957E+0005 -0.30000E+0004 -0.36697E-0014 -0.51574E-0015 -0.13086E-0014
  0.18000E+0005 -0.30000E+0004 -0.37410E-0014 -0.23577E-0014  0.43616E-0015
  0.17750E+0005 -0.29892E+0004 -0.38026E-0014 -0.20098E-0015 -0.11665E-0015
  0.17793E+0005 -0.29892E+0004 -0.33698E-0014  0.33322E-0014 -0.32983E-0014
  0.17875E+0005 -0.29893E+0004 -0.27969E-0014  0.20480E-0014 -0.13436E-0014
  0.17957E+0005 -0.29893E+0004 -0.25093E-0014  0.16358E-0014 -0.12296E-0014
  0.18000E+0005 -0.29894E+0004 -0.31857E-0014 -0.17505E-0014  0.65120E-0015
  0.17750E+0005 -0.29688E+0004 -0.37371E-0014  0.16386E-0014 -0.21088E-0014
  0.17793E+0005 -0.29688E+0004 -0.24262E-0014  0.37022E-0014 -0.20610E-0014
  0.17875E+0005 -0.29690E+0004 -0.21722E-0014  0.23220E-0014 -0.75629E-0015
  0.17957E+0005 -0.29691E+0004 -0.29399E-0014  0.12708E-0014 -0.20244E-0014
  0.18000E+0005 -0.29692E+0004 -0.48499E-0014 -0.19050E-0014 -0.26540E-0014
  0.17750E+0005 -0.29483E+0004 -0.34616E-0014  0.38084E-0014 -0.40762E-0014
  0.17793E+0005 -0.29484E+0004 -0.26690E-0014  0.27725E-0014 -0.20562E-0014
  0.17875E+0005 -0.29487E+0004 -0.19366E-0014  0.16935E-0014  0.27477E-0015
  0.17957E+0005 -0.29489E+0004 -0.29757E-0014  0.62582E-0015 -0.16427E-0014
  0.18000E+0005 -0.29490E+0004 -0.41767E-0014  0.12589E-0014 -0.44383E-0014
  0.17750E+0005 -0.29375E+0004 -0.32233E-0014  0.32595E-0014 -0.32711E-0014
  0.17793E+0005 -0.29377E+0004 -0.28990E-0014  0.21769E-0014 -0.21131E-0014
  0.17875E+0005 -0.29379E+0004 -0.18837E-0014  0.15250E-0014  0.63449E-0015
  0.17957E+0005 -0.29382E+0004 -0.23350E-0014  0.97014E-0015 -0.79482E-0015
  0.18000E+0005 -0.29384E+0004 -0.28094E-0014  0.24320E-0014 -0.29185E-0014
  0.18000E+0005 -0.30000E+0004 -0.37410E-0014 -0.23577E-0014  0.43616E-0015
  0.18043E+0005 -0.30000E+0004 -0.17980E-0014  0.73450E-0015  0.29736E-0016
  0.18125E+0005 -0.30000E+0004 -0.26603E-0014  0.11088E-0014 -0.16867E-0014
  0.18207E+0005 -0.30000E+0004 -0.28145E-0014  0.14241E-0014 -0.29095E-0014
  0.18250E+0005 -0.30000E+0004 -0.33930E-0014  0.92814E-0015 -0.40746E-0014
  0.18000E+0005 -0.29894E+0004 -0.31857E-0014 -0.17505E-0014  0.65120E-0015
  0.18043E+0005 -0.29894E+0004 -0.10554E-0014  0.11688E-0014  0.95528E-0015
  0.18125E+0005 -0.29894E+0004 -0.22443E-0014  0.11168E-0014 -0.95967E-0015
  0.18207E+0005 -0.29895E+0004 -0.22116E-0014  0.12843E-0014 -0.16329E-0014
  0.18250E+0005 -0.29895E+0004 -0.41570E-0014  0.10704E-0014 -0.56916E-0014
  0.18000E+0005 -0.29692E+0004 -0.48499E-0014 -0.19050E-0014 -0.26540E-0014
  0.18043E+0005 -0.29693E+0004 -0.17806E-0014 -0.28928E-0016  0.52187E-0015
  0.18125E+0005 -0.29694E+0004 -0.21563E-0014  0.96483E-0015 -0.78127E-0015
  0.18207E+0005 -0.29695E+0004 -0.20677E-0014  0.11399E-0014 -0.12294E-0014
  0.18250E+0005 -0.29696E+0004 -0.39361E-0014  0.78187E-0015 -0.48607E-0014
  0.18000E+0005 -0.29490E+0004 -0.41767E-0014  0.12589E-0014 -0.44383E-0014
  0.18043E+0005 -0.29491E+0004 -0.21094E-0014  0.18775E-0015 -0.18626E-0015
  0.18125E+0005 -0.29494E+0004 -0.19299E-0014  0.71129E-0015 -0.22476E-0015
  0.18207E+0005 -0.29496E+0004 -0.20547E-0014  0.10251E-0014 -0.11519E-0014
  0.18250E+0005 -0.29497E+0004 -0.36586E-0014  0.65594E-0015 -0.41552E-0014
  0.18000E+0005 -0.29384E+0004 -0.28094E-0014  0.24320E-0014 -0.29185E-0014
  0.18043E+0005 -0.29385E+0004 -0.13763E-0014  0.62797E-0015  0.10304E-0014
  0.18125E+0005 -0.29388E+0004 -0.15277E-0014  0.12647E-0014 -0.63739E-0016
  0.18207E+0005 -0.29391E+0004 -0.15549E-0014  0.10094E-0014 -0.13894E-0015
  0.18250E+0005 -0.29392E+0004 -0.31786E-0014  0.44447E-0015 -0.29753E-0014
  0.18250E+0005 -0.30000E+0004 -0.33930E-0014  0.92814E-0015 -0.40746E-0014
  0.18293E+0005 -0.30000E+0004 -0.11948E-0014  0.12758E-0014 -0.58253E-0015
  0.18375E+0005 -0.30000E+0004 -0.72212E-0015  0.49249E-0016  0.52909E-0015
  0.18457E+0005 -0.30000E+0004 -0.33495E-0014 -0.60400E-0015 -0.50702E-0014
  0.18500E+0005 -0.30000E+0004 -0.16816E-0014 -0.22031E-0014 -0.51069E-0015
  0.18250E+0005 -0.29895E+0004 -0.41570E-0014  0.10704E-0014 -0.56916E-0014
  0.18293E+0005 -0.29895E+0004 -0.17127E-0014  0.15309E-0014 -0.16748E-0014
  0.18375E+0005 -0.29896E+0004  0.20410E-0015  0.52071E-0015  0.19752E-0014
  0.18457E+0005 -0.29897E+0004 -0.13367E-0014 -0.14043E-0014 -0.57117E-0016
  0.18500E+0005 -0.29897E+0004 -0.20988E-0014 -0.21947E-0014 -0.10929E-0014
  0.18250E+0005 -0.29696E+0004 -0.39361E-0014  0.78187E-0015 -0.48607E-0014
  0.18293E+0005 -0.29697E+0004 -0.26420E-0014  0.14907E-0014 -0.31689E-0014
  0.18375E+0005 -0.29699E+0004 -0.41139E-0015  0.10772E-0014  0.51203E-0015
  0.18457E+0005 -0.29700E+0004 -0.30388E-0015 -0.12189E-0014  0.23512E-0014
  0.18500E+0005 -0.29701E+0004 -0.25773E-0014 -0.18854E-0014 -0.16350E-0014
  0.18250E+0005 -0.29497E+0004 -0.36586E-0014  0.65594E-0015 -0.41552E-0014
  0.18293E+0005 -0.29499E+0004 -0.21284E-0014  0.11872E-0014 -0.16998E-0014
  0.18375E+0005 -0.29501E+0004 -0.18158E-0014  0.90689E-0015 -0.18600E-0014
  0.18457E+0005 -0.29504E+0004 -0.10819E-0014 -0.33126E-0015  0.27906E-0015
  0.18500E+0005 -0.29506E+0004 -0.24685E-0014 -0.63975E-0015 -0.22390E-0014
  0.18250E+0005 -0.29392E+0004 -0.31786E-0014  0.44447E-0015 -0.29753E-0014
  0.18293E+0005 -0.29394E+0004 -0.16470E-0014  0.13455E-0014 -0.72141E-0015
  0.18375E+0005 -0.29397E+0004 -0.30420E-0014  0.60699E-0015 -0.39966E-0014
  0.18457E+0005 -0.29401E+0004 -0.99094E-0015 -0.28818E-0014  0.30965E-0014
  0.18500E+0005 -0.29402E+0004 -0.22913E-0014 -0.12903E-0014 -0.10714E-0014
  0.18500E+0005 -0.30000E+0004 -0.16816E-0014 -0.22031E-0014 -0.51069E-0015
  0.18543E+0005 -0.30000E+0004  0.10951E-0014  0.77273E-0015  0.17164E-0014
  0.18625E+0005 -0.30000E+0004  0.54362E-0014  0.40068E-0014  0.57568E-0014
  0.18707E+0005 -0.30000E+0004  0.77150E-0014  0.65834E-0014  0.70970E-0014
  0.18750E+0005 -0.30000E+0004 -0.21733E-0014 -0.95462E-0014  0.42616E-0014
  0.18500E+0005 -0.29897E+0004 -0.20988E-0014 -0.21947E-0014 -0.10929E-0014
  0.18543E+0005 -0.29897E+0004  0.59545E-0015  0.12316E-0014  0.64125E-0015
  0.18625E+0005 -0.29898E+0004  0.18504E-0014  0.42734E-0014 -0.13073E-0014
  0.18707E+0005 -0.29898E+0004  0.31085E-0014  0.65122E-0014 -0.14041E-0014
  0.18750E+0005 -0.29899E+0004  0.87982E-0015 -0.31245E-0014  0.48996E-0014
  0.18500E+0005 -0.29701E+0004 -0.25773E-0014 -0.18854E-0014 -0.16350E-0014
  0.18543E+0005 -0.29702E+0004  0.23256E-0015  0.49825E-0014 -0.32147E-0014
  0.18625E+0005 -0.29704E+0004  0.88675E-0015  0.28164E-0014 -0.13069E-0014
  0.18707E+0005 -0.29706E+0004 -0.47264E-0015  0.18683E-0014 -0.30538E-0014
  0.18750E+0005 -0.29707E+0004 -0.38839E-0015  0.10873E-0015  0.24615E-0015
  0.18500E+0005 -0.29506E+0004 -0.24685E-0014 -0.63975E-0015 -0.22390E-0014
  0.18543E+0005 -0.29507E+0004  0.47134E-0015  0.59084E-0014 -0.31456E-0014
  0.18625E+0005 -0.29510E+0004  0.97328E-0015  0.15264E-0014  0.10005E-0014
  0.18707E+0005 -0.29513E+0004 -0.83410E-0018  0.19241E-0014 -0.12858E-0014
  0.18750E+0005 -0.29515E+0004 -0.34923E-0015  0.31071E-0014 -0.23219E-0014
  0.18500E+0005 -0.29402E+0004 -0.22913E-0014 -0.12903E-0014 -0.10714E-0014
  0.18543E+0005 -0.29404E+0004 -0.89639E-0015  0.65594E-0014 -0.62934E-0014
  0.18625E+0005 -0.29408E+0004 -0.34521E-0015  0.17841E-0014 -0.13462E-0014
  0.18707E+0005 -0.29412E+0004 -0.21240E-0014  0.25498E-0014 -0.56782E-0014
  0.18750E+0005 -0.29414E+0004 -0.26119E-0015 -0.62426E-0014  0.72171E-0014
  0.18750E+0005 -0.30000E+0004 -0.21733E-0014 -0.95462E-0014  0.42616E-0014
  0.18793E+0005 -0.30000E+0004 -0.18272E-0014  0.12593E-0016 -0.33643E-0014
  0.18875E+0005 -0.30000E+0004  0.65114E-0014  0.51307E-0014  0.62150E-0014
  0.18957E+0005 -0.30000E+0004  0.21359E-0014 -0.13262E-0014  0.33220E-0014
  0.19000E+0005 -0.30000E+0004  0.64994E-0014  0.11678E-0013 -0.12229E-0014
  0.18750E+0005 -0.29899E+0004  0.87982E-0015 -0.31245E-0014  0.48996E-0014
  0.18793E+0005 -0.29899E+0004  0.23746E-0014 -0.33983E-0014  0.88002E-0014
  0.18875E+0005 -0.29900E+0004  0.61943E-0014  0.79553E-0014  0.31490E-0014
  0.18957E+0005 -0.29900E+0004  0.23976E-0014  0.37419E-0015  0.25185E-0014
  0.19000E+0005 -0.29901E+0004  0.62862E-0014  0.19778E-0014  0.81109E-0014
  0.18750E+0005 -0.29707E+0004 -0.38839E-0015  0.10873E-0015  0.24615E-0015
  0.18793E+0005 -0.29708E+0004  0.11192E-0014 -0.62720E-0014  0.97106E-0014
  0.18875E+0005 -0.29709E+0004  0.36305E-0014  0.76117E-0014 -0.10702E-0014
  0.18957E+0005 -0.29711E+0004 -0.80564E-0015 -0.19134E-0014 -0.11591E-0014
  0.19000E+0005 -0.29712E+0004 -0.32964E-0015 -0.25277E-0014 -0.63079E-0015
  0.18750E+0005 -0.29515E+0004 -0.34923E-0015  0.31071E-0014 -0.23219E-0014
  0.18793E+0005 -0.29516E+0004 -0.24918E-0014 -0.33262E-0014 -0.59864E-0015
  0.18875E+0005 -0.29519E+0004  0.94393E-0015  0.59473E-0014 -0.46204E-0014
  0.18957E+0005 -0.29522E+0004 -0.10516E-0014  0.22227E-0014 -0.57796E-0014
  0.19000E+0005 -0.29524E+0004  0.36883E-0015  0.50451E-0014 -0.69466E-0014
  0.18750E+0005 -0.29414E+0004 -0.26119E-0015 -0.62426E-0014  0.72171E-0014
  0.18793E+0005 -0.29415E+0004 -0.36985E-0015  0.45284E-0014 -0.44398E-0014
  0.18875E+0005 -0.29419E+0004  0.13192E-0014  0.26240E-0014 -0.52692E-0015
  0.18957E+0005 -0.29422E+0004 -0.88628E-0015  0.20221E-0014 -0.52452E-0014
  0.19000E+0005 -0.29424E+0004  0.15873E-0014  0.11990E-0013 -0.11387E-0013
  0.19000E+0005 -0.30000E+0004  0.64994E-0014  0.11678E-0013 -0.12229E-0014
  0.19043E+0005 -0.30000E+0004  0.65563E-0014  0.68911E-0014  0.19366E-0014
  0.19125E+0005 -0.30000E+0004  0.49195E-0014  0.52557E-0015  0.44794E-0014
  0.19207E+0005 -0.30000E+0004 -0.10851E-0014 -0.70686E-0014 -0.94357E-0016
  0.19250E+0005 -0.30000E+0004 -0.36385E-0014 -0.11354E-0013 -0.20393E-0014
  0.19000E+0005 -0.29901E+0004  0.62862E-0014  0.19778E-0014  0.81109E-0014
  0.19043E+0005 -0.29901E+0004  0.83144E-0014  0.47352E-0014  0.78383E-0014
  0.19125E+0005 -0.29901E+0004  0.23219E-0014 -0.36113E-0014  0.35239E-0014
  0.19207E+0005 -0.29902E+0004 -0.88785E-0015 -0.11858E-0014 -0.55306E-0014
  0.19250E+0005 -0.29902E+0004 -0.80784E-0014 -0.28367E-0013  0.62151E-0014
  0.19000E+0005 -0.29712E+0004 -0.32964E-0015 -0.25277E-0014 -0.63079E-0015
  0.19043E+0005 -0.29713E+0004  0.44505E-0014  0.42555E-0014  0.10544E-0014
  0.19125E+0005 -0.29714E+0004  0.57424E-0014  0.84242E-0015  0.61206E-0014
  0.19207E+0005 -0.29716E+0004  0.13210E-0014  0.36881E-0014 -0.58139E-0014
  0.19250E+0005 -0.29716E+0004 -0.22533E-0014 -0.13335E-0013  0.31855E-0014
  0.19000E+0005 -0.29524E+0004  0.36883E-0015  0.50451E-0014 -0.69466E-0014
  0.19043E+0005 -0.29525E+0004 -0.17053E-0014  0.26816E-0014 -0.95015E-0014
  0.19125E+0005 -0.29527E+0004  0.63512E-0014  0.16487E-0014  0.69115E-0014
  0.19207E+0005 -0.29529E+0004  0.51761E-0014  0.65102E-0014 -0.56797E-0015
  0.19250E+0005 -0.29531E+0004 -0.91551E-0015 -0.67862E-0014 -0.14489E-0015
  0.19000E+0005 -0.29424E+0004  0.15873E-0014  0.11990E-0013 -0.11387E-0013
  0.19043E+0005 -0.29426E+0004 -0.62054E-0014 -0.54109E-0014 -0.10368E-0013
  0.19125E+0005 -0.29428E+0004  0.55410E-0014  0.21107E-0014  0.48966E-0014
  0.19207E+0005 -0.29431E+0004  0.23147E-0014 -0.43367E-0014  0.47236E-0014
  0.19250E+0005 -0.29433E+0004 -0.83936E-0014 -0.24252E-0013  0.28748E-0014
  0.19250E+0005 -0.30000E+0004 -0.36385E-0014 -0.11354E-0013 -0.20393E-0014
  0.19293E+0005 -0.30000E+0004  0.70863E-0014 -0.29752E-0014  0.11042E-0013
  0.19375E+0005 -0.30000E+0004  0.12447E-0014 -0.18892E-0014 -0.20401E-0014
  0.19457E+0005 -0.30000E+0004  0.39965E-0014 -0.11590E-0014  0.17262E-0014
  0.19500E+0005 -0.30000E+0004 -0.20122E-0014 -0.13601E-0013  0.17220E-0014
  0.19250E+0005 -0.29902E+0004 -0.80784E-0014 -0.28367E-0013  0.62151E-0014
  0.19293E+0005 -0.29902E+0004 -0.52916E-0014 -0.10744E-0013 -0.58593E-0014
  0.19375E+0005 -0.29903E+0004  0.27219E-0014 -0.10152E-0013  0.92726E-0014
  0.19457E+0005 -0.29903E+0004  0.24430E-0014 -0.39891E-0014  0.16550E-0014
  0.19500E+0005 -0.29903E+0004  0.50020E-0015 -0.12202E-0013  0.56295E-0014
  0.19250E+0005 -0.29716E+0004 -0.22533E-0014 -0.13335E-0013  0.31855E-0014
  0.19293E+0005 -0.29717E+0004 -0.55546E-0014 -0.14317E-0013 -0.28154E-0014
  0.19375E+0005 -0.29718E+0004  0.35220E-0014 -0.11728E-0013  0.12546E-0013
  0.19457E+0005 -0.29719E+0004  0.36459E-0014  0.18366E-0015  0.20681E-0015
  0.19500E+0005 -0.29719E+0004  0.32713E-0014 -0.59177E-0014  0.52024E-0014
  0.19250E+0005 -0.29531E+0004 -0.91551E-0015 -0.67862E-0014 -0.14489E-0015
  0.19293E+0005 -0.29531E+0004  0.27491E-0014 -0.11189E-0013  0.11009E-0013
  0.19375E+0005 -0.29533E+0004  0.15675E-0014 -0.94457E-0014  0.64179E-0014
  0.19457E+0005 -0.29534E+0004  0.26571E-0014 -0.12967E-0014 -0.17691E-0015
  0.19500E+0005 -0.29535E+0004  0.25493E-0015 -0.16144E-0013  0.93400E-0014
  0.19250E+0005 -0.29433E+0004 -0.83936E-0014 -0.24252E-0013  0.28748E-0014
  0.19293E+0005 -0.29434E+0004  0.20409E-0014 -0.12636E-0013  0.11345E-0013
  0.19375E+0005 -0.29435E+0004  0.26169E-0014 -0.42314E-0014  0.32356E-0014
  0.19457E+0005 -0.29437E+0004  0.38511E-0014  0.48789E-0015  0.31677E-0015
  0.19500E+0005 -0.29438E+0004 -0.32575E-0015 -0.23592E-0013  0.15463E-0013
  0.19500E+0005 -0.30000E+0004 -0.20122E-0014 -0.13601E-0013  0.17220E-0014
  0.19543E+0005 -0.30000E+0004  0.45688E-0014  0.26078E-0014 -0.20794E-0014
  0.19625E+0005 -0.30000E+0004  0.49265E-0015 -0.11691E-0014 -0.68527E-0014
  0.19707E+0005 -0.30000E+0004 -0.60730E-0015 -0.31517E-0014 -0.77729E-0014
  0.19750E+0005 -0.30000E+0004  0.57198E-0014  0.18239E-0013 -0.16466E-0013
  0.19500E+0005 -0.29903E+0004  0.50020E-0015 -0.12202E-0013  0.56295E-0014
  0.19543E+0005 -0.29903E+0004 -0.10513E-0015 -0.11288E-0013  0.27869E-0014
  0.19625E+0005 -0.29904E+0004  0.42926E-0014  0.87057E-0014 -0.90334E-0014
  0.19707E+0005 -0.29904E+0004  0.76318E-0014  0.44311E-0014  0.13214E-0014
  0.19750E+0005 -0.29904E+0004  0.27537E-0016  0.11367E-0013 -0.20749E-0013
  0.19500E+0005 -0.29719E+0004  0.32713E-0014 -0.59177E-0014  0.52024E-0014
  0.19543E+0005 -0.29720E+0004  0.35824E-0014 -0.92807E-0014  0.85100E-0014
  0.19625E+0005 -0.29721E+0004  0.55311E-0014  0.12706E-0013 -0.10245E-0013
  0.19707E+0005 -0.29723E+0004  0.54064E-0014 -0.29606E-0014  0.45465E-0014
  0.19750E+0005 -0.29723E+0004 -0.16349E-0014 -0.36696E-0014 -0.87047E-0014
  0.19500E+0005 -0.29535E+0004  0.25493E-0015 -0.16144E-0013  0.93400E-0014
  0.19543E+0005 -0.29536E+0004  0.46156E-0014 -0.69807E-0014  0.84850E-0014
  0.19625E+0005 -0.29539E+0004  0.69463E-0014  0.12180E-0013 -0.65418E-0014
  0.19707E+0005 -0.29541E+0004  0.12841E-0014 -0.11451E-0013  0.49521E-0014
  0.19750E+0005 -0.29542E+0004 -0.16560E-0014 -0.12594E-0013  0.31707E-0015
  0.19500E+0005 -0.29438E+0004 -0.32575E-0015 -0.23592E-0013  0.15463E-0013
  0.19543E+0005 -0.29440E+0004  0.57817E-0014  0.34542E-0014  0.32109E-0015
  0.19625E+0005 -0.29442E+0004  0.47285E-0014  0.10472E-0013 -0.90837E-0014
  0.19707E+0005 -0.29445E+0004  0.42845E-0014 -0.89338E-0014  0.84906E-0014
  0.19750E+0005 -0.29447E+0004  0.17281E-0016 -0.44377E-0015 -0.84521E-0014
  0.19750E+0005 -0.30000E+0004  0.57198E-0014  0.18239E-0013 -0.16466E-0013
  0.19793E+0005 -0.30000E+0004  0.71447E-0014 -0.23895E-0014  0.77739E-0014
  0.19875E+0005 -0.30000E+0004  0.48251E-0014 -0.37326E-0014  0.55623E-0014
  0.19957E+0005 -0.30000E+0004  0.32637E-0014  0.59099E-0015  0.16443E-0015
  0.20000E+0005 -0.30000E+0004  0.48761E-0014  0.11172E-0013 -0.58088E-0014
  0.19750E+0005 -0.29904E+0004  0.27537E-0016  0.11367E-0013 -0.20749E-0013
  0.19793E+0005 -0.29905E+0004  0.42055E-0014 -0.42619E-0014  0.39823E-0014
  0.19875E+0005 -0.29906E+0004  0.75627E-0014  0.27079E-0014  0.46972E-0014
  0.19957E+0005 -0.29906E+0004  0.72767E-0014  0.32197E-0014  0.53782E-0014
  0.20000E+0005 -0.29907E+0004 -0.69401E-0015 -0.13568E-0013  0.72536E-0014
  0.19750E+0005 -0.29723E+0004 -0.16349E-0014 -0.36696E-0014 -0.87047E-0014
  0.19793E+0005 -0.29725E+0004  0.20877E-0014 -0.96458E-0014  0.53590E-0014
  0.19875E+0005 -0.29727E+0004  0.59694E-0014 -0.11087E-0015  0.45167E-0014
  0.19957E+0005 -0.29729E+0004  0.52796E-0014 -0.39018E-0015  0.46252E-0014
  0.20000E+0005 -0.29730E+0004 -0.52972E-0014 -0.15243E-0013 -0.88651E-0015
  0.19750E+0005 -0.29542E+0004 -0.16560E-0014 -0.12594E-0013  0.31707E-0015
  0.19793E+0005 -0.29544E+0004  0.43227E-0014 -0.30603E-0014  0.32773E-0014
  0.19875E+0005 -0.29548E+0004  0.46851E-0014 -0.12763E-0014  0.32999E-0014
  0.19957E+0005 -0.29552E+0004  0.48557E-0014  0.12578E-0014  0.20413E-0014
  0.20000E+0005 -0.29554E+0004  0.60157E-0014  0.12725E-0013 -0.63471E-0014
  0.19750E+0005 -0.29447E+0004  0.17281E-0016 -0.44377E-0015 -0.84521E-0014
  0.19793E+0005 -0.29449E+0004 -0.31456E-0014 -0.18959E-0013  0.41516E-0014
  0.19875E+0005 -0.29454E+0004  0.43943E-0014  0.56807E-0014 -0.41705E-0014
  0.19957E+0005 -0.29458E+0004  0.78970E-0014  0.81304E-0014  0.12798E-0014
  0.20000E+0005 -0.29461E+0004  0.12625E-0013  0.14217E-0013  0.51701E-0014
  0.00000E+0000 -0.29364E+0004 -0.61308E-0011 -0.56552E-0011 -0.51860E-0012
  0.43168E+0002 -0.29363E+0004 -0.78212E-0011 -0.75100E-0011 -0.86301E-0012
  0.12500E+0003 -0.29359E+0004 -0.11704E-0010 -0.11292E-0010 -0.17549E-0011
  0.20683E+0003 -0.29356E+0004 -0.16954E-0010 -0.16356E-0010 -0.26845E-0011
  0.25000E+0003 -0.29354E+0004 -0.20494E-0010 -0.19724E-0010 -0.32937E-0011
  0.00000E+0000 -0.29255E+0004 -0.63890E-0011 -0.59028E-0011 -0.52618E-0012
  0.43168E+0002 -0.29252E+0004 -0.80902E-0011 -0.77516E-0011 -0.83109E-0012
  0.12500E+0003 -0.29248E+0004 -0.12087E-0010 -0.11647E-0010 -0.17015E-0011
  0.20683E+0003 -0.29245E+0004 -0.17525E-0010 -0.16890E-0010 -0.26491E-0011
  0.25000E+0003 -0.29242E+0004 -0.21176E-0010 -0.20379E-0010 -0.32295E-0011
  0.00000E+0000 -0.29046E+0004 -0.69037E-0011 -0.64234E-0011 -0.53646E-0012
  0.43168E+0002 -0.29044E+0004 -0.86445E-0011 -0.82517E-0011 -0.79402E-0012
  0.12500E+0003 -0.29039E+0004 -0.12852E-0010 -0.12362E-0010 -0.16134E-0011
  0.20683E+0003 -0.29034E+0004 -0.18644E-0010 -0.17945E-0010 -0.25801E-0011
  0.25000E+0003 -0.29031E+0004 -0.22509E-0010 -0.21687E-0010 -0.31051E-0011
  0.00000E+0000 -0.28838E+0004 -0.74361E-0011 -0.69460E-0011 -0.56389E-0012
  0.43168E+0002 -0.28835E+0004 -0.92299E-0011 -0.87933E-0011 -0.77029E-0012
  0.12500E+0003 -0.28829E+0004 -0.13662E-0010 -0.13131E-0010 -0.15314E-0011
  0.20683E+0003 -0.28823E+0004 -0.19805E-0010 -0.19047E-0010 -0.24970E-0011
  0.25000E+0003 -0.28820E+0004 -0.23909E-0010 -0.23001E-0010 -0.30389E-0011
  0.00000E+0000 -0.28729E+0004 -0.77255E-0011 -0.72197E-0011 -0.59126E-0012
  0.43168E+0002 -0.28725E+0004 -0.95435E-0011 -0.90907E-0011 -0.75531E-0012
  0.12500E+0003 -0.28718E+0004 -0.14113E-0010 -0.13555E-0010 -0.15046E-0011
  0.20683E+0003 -0.28712E+0004 -0.20447E-0010 -0.19652E-0010 -0.24550E-0011
  0.25000E+0003 -0.28708E+0004 -0.24663E-0010 -0.23712E-0010 -0.30207E-0011
  0.25000E+0003 -0.29354E+0004 -0.20494E-0010 -0.19724E-0010 -0.32937E-0011
  0.29317E+0003 -0.29352E+0004 -0.24633E-0010 -0.23723E-0010 -0.39295E-0011
  0.37500E+0003 -0.29349E+0004 -0.34620E-0010 -0.33352E-0010 -0.54300E-0011
  0.45683E+0003 -0.29347E+0004 -0.47989E-0010 -0.46334E-0010 -0.73109E-0011
  0.50000E+0003 -0.29345E+0004 -0.56675E-0010 -0.54797E-0010 -0.84760E-0011
  0.25000E+0003 -0.29242E+0004 -0.21176E-0010 -0.20379E-0010 -0.32295E-0011
  0.29317E+0003 -0.29241E+0004 -0.25458E-0010 -0.24501E-0010 -0.38833E-0011
  0.37500E+0003 -0.29237E+0004 -0.35741E-0010 -0.34428E-0010 -0.53570E-0011
  0.45683E+0003 -0.29234E+0004 -0.49515E-0010 -0.47791E-0010 -0.72226E-0011
  0.50000E+0003 -0.29232E+0004 -0.58449E-0010 -0.56517E-0010 -0.83428E-0011
  0.25000E+0003 -0.29031E+0004 -0.22509E-0010 -0.21687E-0010 -0.31051E-0011
  0.29317E+0003 -0.29029E+0004 -0.27051E-0010 -0.26022E-0010 -0.37804E-0011
  0.37500E+0003 -0.29024E+0004 -0.37944E-0010 -0.36530E-0010 -0.52427E-0011
  0.45683E+0003 -0.29020E+0004 -0.52484E-0010 -0.50650E-0010 -0.70494E-0011
  0.50000E+0003 -0.29017E+0004 -0.61977E-0010 -0.59886E-0010 -0.81741E-0011
  0.25000E+0003 -0.28820E+0004 -0.23909E-0010 -0.23001E-0010 -0.30389E-0011
  0.29317E+0003 -0.28817E+0004 -0.28709E-0010 -0.27606E-0010 -0.36964E-0011
  0.37500E+0003 -0.28811E+0004 -0.40246E-0010 -0.38716E-0010 -0.51552E-0011
  0.45683E+0003 -0.28806E+0004 -0.55587E-0010 -0.53622E-0010 -0.69117E-0011
  0.50000E+0003 -0.28803E+0004 -0.65598E-0010 -0.63347E-0010 -0.80086E-0011
  0.25000E+0003 -0.28708E+0004 -0.24663E-0010 -0.23712E-0010 -0.30207E-0011
  0.29317E+0003 -0.28705E+0004 -0.29618E-0010 -0.28469E-0010 -0.36683E-0011
  0.37500E+0003 -0.28699E+0004 -0.41496E-0010 -0.39909E-0010 -0.51104E-0011
  0.45683E+0003 -0.28693E+0004 -0.57273E-0010 -0.55240E-0010 -0.68409E-0011
  0.50000E+0003 -0.28690E+0004 -0.67554E-0010 -0.65242E-0010 -0.78978E-0011
  0.50000E+0003 -0.29345E+0004 -0.56675E-0010 -0.54797E-0010 -0.84760E-0011
  0.54317E+0003 -0.29344E+0004 -0.66729E-0010 -0.64648E-0010 -0.97426E-0011
  0.62500E+0003 -0.29343E+0004 -0.90012E-0010 -0.87522E-0010 -0.12541E-0010
  0.70683E+0003 -0.29341E+0004 -0.11980E-0009 -0.11710E-0009 -0.15669E-0010
  0.75000E+0003 -0.29340E+0004 -0.13862E-0009 -0.13585E-0009 -0.17531E-0010
  0.50000E+0003 -0.29232E+0004 -0.58449E-0010 -0.56517E-0010 -0.83428E-0011
  0.54317E+0003 -0.29231E+0004 -0.68797E-0010 -0.66625E-0010 -0.96336E-0011
  0.62500E+0003 -0.29229E+0004 -0.92714E-0010 -0.90150E-0010 -0.12338E-0010
  0.70683E+0003 -0.29227E+0004 -0.12330E-0009 -0.12050E-0009 -0.15424E-0010
  0.75000E+0003 -0.29226E+0004 -0.14261E-0009 -0.13975E-0009 -0.17220E-0010
  0.50000E+0003 -0.29017E+0004 -0.61977E-0010 -0.59886E-0010 -0.81741E-0011
  0.54317E+0003 -0.29016E+0004 -0.72831E-0010 -0.70501E-0010 -0.94090E-0011
  0.62500E+0003 -0.29014E+0004 -0.97992E-0010 -0.95260E-0010 -0.12001E-0010
  0.70683E+0003 -0.29011E+0004 -0.13013E-0009 -0.12715E-0009 -0.14958E-0010
  0.75000E+0003 -0.29010E+0004 -0.15036E-0009 -0.14732E-0009 -0.16621E-0010
  0.50000E+0003 -0.28803E+0004 -0.65598E-0010 -0.63347E-0010 -0.80086E-0011
  0.54317E+0003 -0.28801E+0004 -0.77023E-0010 -0.74542E-0010 -0.91901E-0011
  0.62500E+0003 -0.28799E+0004 -0.10348E-0009 -0.10057E-0009 -0.11704E-0010
  0.70683E+0003 -0.28796E+0004 -0.13721E-0009 -0.13404E-0009 -0.14494E-0010
  0.75000E+0003 -0.28794E+0004 -0.15846E-0009 -0.15524E-0009 -0.16129E-0010
  0.50000E+0003 -0.28690E+0004 -0.67554E-0010 -0.65242E-0010 -0.78978E-0011
  0.54317E+0003 -0.28688E+0004 -0.79298E-0010 -0.76729E-0010 -0.90949E-0011
  0.62500E+0003 -0.28685E+0004 -0.10646E-0009 -0.10346E-0009 -0.11529E-0010
  0.70683E+0003 -0.28682E+0004 -0.14105E-0009 -0.13779E-0009 -0.14270E-0010
  0.75000E+0003 -0.28680E+0004 -0.16283E-0009 -0.15950E-0009 -0.15855E-0010
  0.75000E+0003 -0.29340E+0004 -0.13862E-0009 -0.13585E-0009 -0.17531E-0010
  0.79317E+0003 -0.29340E+0004 -0.15979E-0009 -0.15708E-0009 -0.19396E-0010
  0.87500E+0003 -0.29339E+0004 -0.20728E-0009 -0.20498E-0009 -0.23152E-0010
  0.95683E+0003 -0.29338E+0004 -0.26559E-0009 -0.26439E-0009 -0.26834E-0010
  0.10000E+0004 -0.29337E+0004 -0.30121E-0009 -0.30099E-0009 -0.28598E-0010
  0.75000E+0003 -0.29226E+0004 -0.14261E-0009 -0.13975E-0009 -0.17220E-0010
  0.79317E+0003 -0.29226E+0004 -0.16431E-0009 -0.16152E-0009 -0.19026E-0010
  0.87500E+0003 -0.29224E+0004 -0.21296E-0009 -0.21061E-0009 -0.22624E-0010
  0.95683E+0003 -0.29223E+0004 -0.27264E-0009 -0.27144E-0009 -0.26124E-0010
  0.10000E+0004 -0.29223E+0004 -0.30908E-0009 -0.30887E-0009 -0.27808E-0010
  0.75000E+0003 -0.29010E+0004 -0.15036E-0009 -0.14732E-0009 -0.16621E-0010
  0.79317E+0003 -0.29009E+0004 -0.17312E-0009 -0.17016E-0009 -0.18355E-0010
  0.87500E+0003 -0.29008E+0004 -0.22402E-0009 -0.22156E-0009 -0.21662E-0010
  0.95683E+0003 -0.29007E+0004 -0.28636E-0009 -0.28514E-0009 -0.24814E-0010
  0.10000E+0004 -0.29006E+0004 -0.32435E-0009 -0.32417E-0009 -0.26274E-0010
  0.75000E+0003 -0.28794E+0004 -0.15846E-0009 -0.15524E-0009 -0.16129E-0010
  0.79317E+0003 -0.28793E+0004 -0.18226E-0009 -0.17912E-0009 -0.17708E-0010
  0.87500E+0003 -0.28791E+0004 -0.23548E-0009 -0.23288E-0009 -0.20744E-0010
  0.95683E+0003 -0.28790E+0004 -0.30053E-0009 -0.29928E-0009 -0.23526E-0010
  0.10000E+0004 -0.28789E+0004 -0.34014E-0009 -0.34002E-0009 -0.24739E-0010
  0.75000E+0003 -0.28680E+0004 -0.16283E-0009 -0.15950E-0009 -0.15855E-0010
  0.79317E+0003 -0.28679E+0004 -0.18720E-0009 -0.18399E-0009 -0.17344E-0010
  0.87500E+0003 -0.28677E+0004 -0.24169E-0009 -0.23902E-0009 -0.20271E-0010
  0.95683E+0003 -0.28675E+0004 -0.30820E-0009 -0.30693E-0009 -0.22853E-0010
  0.10000E+0004 -0.28674E+0004 -0.34868E-0009 -0.34856E-0009 -0.23959E-0010
  0.10000E+0004 -0.29337E+0004 -0.30121E-0009 -0.30099E-0009 -0.28598E-0010
  0.10432E+0004 -0.29337E+0004 -0.34050E-0009 -0.34160E-0009 -0.30165E-0010
  0.11250E+0004 -0.29335E+0004 -0.42573E-0009 -0.43040E-0009 -0.32348E-0010
  0.12068E+0004 -0.29334E+0004 -0.52601E-0009 -0.53633E-0009 -0.32655E-0010
  0.12500E+0004 -0.29333E+0004 -0.58536E-0009 -0.59959E-0009 -0.31865E-0010
  0.10000E+0004 -0.29223E+0004 -0.30908E-0009 -0.30887E-0009 -0.27808E-0010
  0.10432E+0004 -0.29222E+0004 -0.34924E-0009 -0.35040E-0009 -0.29222E-0010
  0.11250E+0004 -0.29221E+0004 -0.43629E-0009 -0.44115E-0009 -0.31079E-0010
  0.12068E+0004 -0.29219E+0004 -0.53863E-0009 -0.54928E-0009 -0.31047E-0010
  0.12500E+0004 -0.29218E+0004 -0.59913E-0009 -0.61379E-0009 -0.30032E-0010
  0.10000E+0004 -0.29006E+0004 -0.32435E-0009 -0.32417E-0009 -0.26274E-0010
  0.10432E+0004 -0.29005E+0004 -0.36622E-0009 -0.36749E-0009 -0.27441E-0010
  0.11250E+0004 -0.29003E+0004 -0.45677E-0009 -0.46201E-0009 -0.28681E-0010
  0.12068E+0004 -0.29001E+0004 -0.56304E-0009 -0.57438E-0009 -0.27941E-0010
  0.12500E+0004 -0.29000E+0004 -0.62575E-0009 -0.64136E-0009 -0.26431E-0010
  0.10000E+0004 -0.28789E+0004 -0.34014E-0009 -0.34002E-0009 -0.24739E-0010
  0.10432E+0004 -0.28788E+0004 -0.38374E-0009 -0.38514E-0009 -0.25662E-0010
  0.11250E+0004 -0.28785E+0004 -0.47788E-0009 -0.48351E-0009 -0.26275E-0010
  0.12068E+0004 -0.28783E+0004 -0.58810E-0009 -0.60020E-0009 -0.24758E-0010
  0.12500E+0004 -0.28782E+0004 -0.65304E-0009 -0.66969E-0009 -0.22702E-0010
  0.10000E+0004 -0.28674E+0004 -0.34868E-0009 -0.34856E-0009 -0.23959E-0010
  0.10432E+0004 -0.28673E+0004 -0.39320E-0009 -0.39467E-0009 -0.24720E-0010
  0.11250E+0004 -0.28671E+0004 -0.48925E-0009 -0.49510E-0009 -0.25003E-0010
  0.12068E+0004 -0.28668E+0004 -0.60160E-0009 -0.61411E-0009 -0.23059E-0010
  0.12500E+0004 -0.28667E+0004 -0.66775E-0009 -0.68492E-0009 -0.20763E-0010
  0.12500E+0004 -0.29333E+0004 -0.58536E-0009 -0.59959E-0009 -0.31865E-0010
  0.12932E+0004 -0.29333E+0004 -0.64938E-0009 -0.66838E-0009 -0.30165E-0010
  0.13750E+0004 -0.29331E+0004 -0.78355E-0009 -0.81433E-0009 -0.23712E-0010
  0.14568E+0004 -0.29329E+0004 -0.93465E-0009 -0.98151E-0009 -0.11883E-0010
  0.15000E+0004 -0.29328E+0004 -0.10210E-0008 -0.10784E-0008 -0.29030E-0011
  0.12500E+0004 -0.29218E+0004 -0.59913E-0009 -0.61379E-0009 -0.30032E-0010
  0.12932E+0004 -0.29217E+0004 -0.66435E-0009 -0.68398E-0009 -0.28014E-0010
  0.13750E+0004 -0.29215E+0004 -0.80091E-0009 -0.83267E-0009 -0.20976E-0010
  0.14568E+0004 -0.29213E+0004 -0.95452E-0009 -0.10028E-0008 -0.84583E-0011
  0.15000E+0004 -0.29212E+0004 -0.10422E-0008 -0.11014E-0008  0.96162E-0012
  0.12500E+0004 -0.29000E+0004 -0.62575E-0009 -0.64136E-0009 -0.26431E-0010
  0.12932E+0004 -0.28999E+0004 -0.69326E-0009 -0.71412E-0009 -0.23890E-0010
  0.13750E+0004 -0.28996E+0004 -0.83441E-0009 -0.86807E-0009 -0.15689E-0010
  0.14568E+0004 -0.28994E+0004 -0.99278E-0009 -0.10438E-0008 -0.17621E-0011
  0.15000E+0004 -0.28992E+0004 -0.10831E-0008 -0.11455E-0008  0.84697E-0011
  0.12500E+0004 -0.28782E+0004 -0.65304E-0009 -0.66969E-0009 -0.22702E-0010
  0.12932E+0004 -0.28780E+0004 -0.72290E-0009 -0.74506E-0009 -0.19675E-0010
  0.13750E+0004 -0.28777E+0004 -0.86867E-0009 -0.90432E-0009 -0.10271E-0010
  0.14568E+0004 -0.28774E+0004 -0.10318E-0008 -0.10858E-0008  0.51660E-0011
  0.15000E+0004 -0.28773E+0004 -0.11246E-0008 -0.11905E-0008  0.16234E-0010
  0.12500E+0004 -0.28667E+0004 -0.66775E-0009 -0.68492E-0009 -0.20763E-0010
  0.12932E+0004 -0.28665E+0004 -0.73884E-0009 -0.76171E-0009 -0.17411E-0010
  0.13750E+0004 -0.28662E+0004 -0.88705E-0009 -0.92378E-0009 -0.73489E-0011
  0.14568E+0004 -0.28658E+0004 -0.10527E-0008 -0.11082E-0008  0.88862E-0011
  0.15000E+0004 -0.28657E+0004 -0.11468E-0008 -0.12146E-0008  0.20432E-0010
  0.15000E+0004 -0.29328E+0004 -0.10210E-0008 -0.10784E-0008 -0.29030E-0011
  0.15432E+0004 -0.29327E+0004 -0.11119E-0008 -0.11815E-0008  0.82630E-0011
  0.16250E+0004 -0.29325E+0004 -0.12956E-0008 -0.13934E-0008  0.36539E-0010
  0.17068E+0004 -0.29324E+0004 -0.14926E-0008 -0.16262E-0008  0.75888E-0010
  0.17500E+0004 -0.29323E+0004 -0.16010E-0008 -0.17569E-0008  0.10186E-0009
  0.15000E+0004 -0.29212E+0004 -0.10422E-0008 -0.11014E-0008  0.96162E-0012
  0.15432E+0004 -0.29211E+0004 -0.11345E-0008 -0.12061E-0008  0.12597E-0010
  0.16250E+0004 -0.29209E+0004 -0.13207E-0008 -0.14212E-0008  0.41898E-0010
  0.17068E+0004 -0.29207E+0004 -0.15200E-0008 -0.16572E-0008  0.82428E-0010
  0.17500E+0004 -0.29206E+0004 -0.16295E-0008 -0.17896E-0008  0.10910E-0009
  0.15000E+0004 -0.28992E+0004 -0.10831E-0008 -0.11455E-0008  0.84697E-0011
  0.15432E+0004 -0.28991E+0004 -0.11778E-0008 -0.12534E-0008  0.21073E-0010
  0.16250E+0004 -0.28988E+0004 -0.13687E-0008 -0.14746E-0008  0.52389E-0010
  0.17068E+0004 -0.28985E+0004 -0.15723E-0008 -0.17166E-0008  0.95240E-0010
  0.17500E+0004 -0.28984E+0004 -0.16838E-0008 -0.18521E-0008  0.12322E-0009
  0.15000E+0004 -0.28773E+0004 -0.11246E-0008 -0.11905E-0008  0.16234E-0010
  0.15432E+0004 -0.28771E+0004 -0.12218E-0008 -0.13016E-0008  0.29856E-0010
  0.16250E+0004 -0.28767E+0004 -0.14173E-0008 -0.15288E-0008  0.63292E-0010
  0.17068E+0004 -0.28764E+0004 -0.16250E-0008 -0.17768E-0008  0.10855E-0009
  0.17500E+0004 -0.28762E+0004 -0.17385E-0008 -0.19152E-0008  0.13792E-0009
  0.15000E+0004 -0.28657E+0004 -0.11468E-0008 -0.12146E-0008  0.20432E-0010
  0.15432E+0004 -0.28655E+0004 -0.12453E-0008 -0.13273E-0008  0.34580E-0010
  0.16250E+0004 -0.28651E+0004 -0.14431E-0008 -0.15577E-0008  0.69178E-0010
  0.17068E+0004 -0.28647E+0004 -0.16530E-0008 -0.18087E-0008  0.11575E-0009
  0.17500E+0004 -0.28645E+0004 -0.17675E-0008 -0.19487E-0008  0.14591E-0009
  0.17500E+0004 -0.29323E+0004 -0.16010E-0008 -0.17569E-0008  0.10186E-0009
  0.17932E+0004 -0.29321E+0004 -0.17118E-0008 -0.18927E-0008  0.13177E-0009
  0.18750E+0004 -0.29319E+0004 -0.19265E-0008 -0.21625E-0008  0.20064E-0009
  0.19568E+0004 -0.29317E+0004 -0.21433E-0008 -0.24457E-0008  0.28715E-0009
  0.20000E+0004 -0.29316E+0004 -0.22568E-0008 -0.25989E-0008  0.34055E-0009
  0.17500E+0004 -0.29206E+0004 -0.16295E-0008 -0.17896E-0008  0.10910E-0009
  0.17932E+0004 -0.29204E+0004 -0.17413E-0008 -0.19270E-0008  0.13973E-0009
  0.18750E+0004 -0.29202E+0004 -0.19576E-0008 -0.21997E-0008  0.21012E-0009
  0.19568E+0004 -0.29199E+0004 -0.21755E-0008 -0.24853E-0008  0.29828E-0009
  0.20000E+0004 -0.29198E+0004 -0.22893E-0008 -0.26396E-0008  0.35263E-0009
  0.17500E+0004 -0.28984E+0004 -0.16838E-0008 -0.18521E-0008  0.12322E-0009
  0.17932E+0004 -0.28982E+0004 -0.17976E-0008 -0.19925E-0008  0.15534E-0009
  0.18750E+0004 -0.28979E+0004 -0.20167E-0008 -0.22704E-0008  0.22870E-0009
  0.19568E+0004 -0.28975E+0004 -0.22363E-0008 -0.25604E-0008  0.32010E-0009
  0.20000E+0004 -0.28974E+0004 -0.23504E-0008 -0.27166E-0008  0.37624E-0009
  0.17500E+0004 -0.28762E+0004 -0.17385E-0008 -0.19152E-0008  0.13792E-0009
  0.17932E+0004 -0.28760E+0004 -0.18540E-0008 -0.20585E-0008  0.17158E-0009
  0.18750E+0004 -0.28756E+0004 -0.20756E-0008 -0.23414E-0008  0.24803E-0009
  0.19568E+0004 -0.28752E+0004 -0.22966E-0008 -0.26353E-0008  0.34278E-0009
  0.20000E+0004 -0.28750E+0004 -0.24108E-0008 -0.27930E-0008  0.40078E-0009
  0.17500E+0004 -0.28645E+0004 -0.17675E-0008 -0.19487E-0008  0.14591E-0009
  0.17932E+0004 -0.28643E+0004 -0.18838E-0008 -0.20935E-0008  0.18037E-0009
  0.18750E+0004 -0.28638E+0004 -0.21067E-0008 -0.23788E-0008  0.25848E-0009
  0.19568E+0004 -0.28634E+0004 -0.23281E-0008 -0.26747E-0008  0.35506E-0009
  0.20000E+0004 -0.28632E+0004 -0.24422E-0008 -0.28332E-0008  0.41407E-0009
  0.20000E+0004 -0.29316E+0004 -0.22568E-0008 -0.25989E-0008  0.34055E-0009
  0.20432E+0004 -0.29314E+0004 -0.23687E-0008 -0.27540E-0008  0.39963E-0009
  0.21250E+0004 -0.29312E+0004 -0.25730E-0008 -0.30501E-0008  0.52806E-0009
  0.22068E+0004 -0.29309E+0004 -0.27618E-0008 -0.33437E-0008  0.67876E-0009
  0.22500E+0004 -0.29307E+0004 -0.28528E-0008 -0.34954E-0008  0.76756E-0009
  0.20000E+0004 -0.29198E+0004 -0.22893E-0008 -0.26396E-0008  0.35263E-0009
  0.20432E+0004 -0.29196E+0004 -0.24013E-0008 -0.27957E-0008  0.41265E-0009
  0.21250E+0004 -0.29193E+0004 -0.26051E-0008 -0.30929E-0008  0.54298E-0009
  0.22068E+0004 -0.29190E+0004 -0.27924E-0008 -0.33866E-0008  0.69561E-0009
  0.22500E+0004 -0.29188E+0004 -0.28822E-0008 -0.35379E-0008  0.78537E-0009
  0.20000E+0004 -0.28974E+0004 -0.23504E-0008 -0.27166E-0008  0.37624E-0009
  0.20432E+0004 -0.28972E+0004 -0.24624E-0008 -0.28741E-0008  0.43816E-0009
  0.21250E+0004 -0.28967E+0004 -0.26648E-0008 -0.31730E-0008  0.57213E-0009
  0.22068E+0004 -0.28963E+0004 -0.28486E-0008 -0.34664E-0008  0.72844E-0009
  0.22500E+0004 -0.28961E+0004 -0.29358E-0008 -0.36167E-0008  0.82010E-0009
  0.20000E+0004 -0.28750E+0004 -0.24108E-0008 -0.27930E-0008  0.40078E-0009
  0.20432E+0004 -0.28747E+0004 -0.25224E-0008 -0.29518E-0008  0.46463E-0009
  0.21250E+0004 -0.28742E+0004 -0.27226E-0008 -0.32517E-0008  0.60232E-0009
  0.22068E+0004 -0.28737E+0004 -0.29023E-0008 -0.35441E-0008  0.76232E-0009
  0.22500E+0004 -0.28734E+0004 -0.29864E-0008 -0.36929E-0008  0.85590E-0009
  0.20000E+0004 -0.28632E+0004 -0.24422E-0008 -0.28332E-0008  0.41407E-0009
  0.20432E+0004 -0.28629E+0004 -0.25535E-0008 -0.29925E-0008  0.47897E-0009
  0.21250E+0004 -0.28623E+0004 -0.27524E-0008 -0.32926E-0008  0.61864E-0009
  0.22068E+0004 -0.28618E+0004 -0.29296E-0008 -0.35841E-0008  0.78059E-0009
  0.22500E+0004 -0.28615E+0004 -0.30119E-0008 -0.37319E-0008  0.87515E-0009
  0.22500E+0004 -0.29307E+0004 -0.28528E-0008 -0.34954E-0008  0.76756E-0009
  0.22932E+0004 -0.29306E+0004 -0.29369E-0008 -0.36435E-0008  0.86256E-0009
  0.23750E+0004 -0.29302E+0004 -0.30732E-0008 -0.39108E-0008  0.10599E-0008
  0.24568E+0004 -0.29299E+0004 -0.31740E-0008 -0.41539E-0008  0.12787E-0008
  0.25000E+0004 -0.29297E+0004 -0.32109E-0008 -0.42698E-0008  0.14020E-0008
  0.22500E+0004 -0.29188E+0004 -0.28822E-0008 -0.35379E-0008  0.78537E-0009
  0.22932E+0004 -0.29186E+0004 -0.29647E-0008 -0.36854E-0008  0.88138E-0009
  0.23750E+0004 -0.29182E+0004 -0.30971E-0008 -0.39503E-0008  0.10805E-0008
  0.24568E+0004 -0.29178E+0004 -0.31927E-0008 -0.41895E-0008  0.13008E-0008
  0.25000E+0004 -0.29176E+0004 -0.32264E-0008 -0.43028E-0008  0.14248E-0008
  0.22500E+0004 -0.28961E+0004 -0.29358E-0008 -0.36167E-0008  0.82010E-0009
  0.22932E+0004 -0.28958E+0004 -0.30150E-0008 -0.37625E-0008  0.91796E-0009
  0.23750E+0004 -0.28953E+0004 -0.31393E-0008 -0.40221E-0008  0.11204E-0008
  0.24568E+0004 -0.28948E+0004 -0.32242E-0008 -0.42531E-0008  0.13435E-0008
  0.25000E+0004 -0.28945E+0004 -0.32512E-0008 -0.43606E-0008  0.14686E-0008
  0.22500E+0004 -0.28734E+0004 -0.29864E-0008 -0.36929E-0008  0.85590E-0009
  0.22932E+0004 -0.28731E+0004 -0.30618E-0008 -0.38364E-0008  0.95561E-0009
  0.23750E+0004 -0.28725E+0004 -0.31771E-0008 -0.40897E-0008  0.11612E-0008
  0.24568E+0004 -0.28719E+0004 -0.32504E-0008 -0.43110E-0008  0.13869E-0008
  0.25000E+0004 -0.28715E+0004 -0.32702E-0008 -0.44121E-0008  0.15131E-0008
  0.22500E+0004 -0.28615E+0004 -0.30119E-0008 -0.37319E-0008  0.87515E-0009
  0.22932E+0004 -0.28611E+0004 -0.30851E-0008 -0.38740E-0008  0.97585E-0009
  0.23750E+0004 -0.28604E+0004 -0.31952E-0008 -0.41234E-0008  0.11831E-0008
  0.24568E+0004 -0.28598E+0004 -0.32620E-0008 -0.43392E-0008  0.14100E-0008
  0.25000E+0004 -0.28594E+0004 -0.32777E-0008 -0.44366E-0008  0.15367E-0008
  0.25000E+0004 -0.29297E+0004 -0.32109E-0008 -0.42698E-0008  0.14020E-0008
  0.25432E+0004 -0.29295E+0004 -0.32355E-0008 -0.43759E-0008  0.15304E-0008
  0.26250E+0004 -0.29291E+0004 -0.32460E-0008 -0.45460E-0008  0.17856E-0008
  0.27068E+0004 -0.29287E+0004 -0.32057E-0008 -0.46694E-0008  0.20529E-0008
  0.27500E+0004 -0.29284E+0004 -0.31630E-0008 -0.47135E-0008  0.21971E-0008
  0.25000E+0004 -0.29176E+0004 -0.32264E-0008 -0.43028E-0008  0.14248E-0008
  0.25432E+0004 -0.29173E+0004 -0.32473E-0008 -0.44057E-0008  0.15538E-0008
  0.26250E+0004 -0.29168E+0004 -0.32498E-0008 -0.45682E-0008  0.18098E-0008
  0.27068E+0004 -0.29163E+0004 -0.32002E-0008 -0.46822E-0008  0.20771E-0008
  0.27500E+0004 -0.29161E+0004 -0.31520E-0008 -0.47205E-0008  0.22210E-0008
  0.25000E+0004 -0.28945E+0004 -0.32512E-0008 -0.43606E-0008  0.14686E-0008
  0.25432E+0004 -0.28942E+0004 -0.32648E-0008 -0.44569E-0008  0.15986E-0008
  0.26250E+0004 -0.28936E+0004 -0.32514E-0008 -0.46040E-0008  0.18555E-0008
  0.27068E+0004 -0.28930E+0004 -0.31833E-0008 -0.46987E-0008  0.21225E-0008
  0.27500E+0004 -0.28927E+0004 -0.31244E-0008 -0.47252E-0008  0.22656E-0008
  0.25000E+0004 -0.28715E+0004 -0.32702E-0008 -0.44121E-0008  0.15131E-0008
  0.25432E+0004 -0.28711E+0004 -0.32758E-0008 -0.45009E-0008  0.16438E-0008
  0.26250E+0004 -0.28704E+0004 -0.32453E-0008 -0.46310E-0008  0.19012E-0008
  0.27068E+0004 -0.28696E+0004 -0.31576E-0008 -0.47045E-0008  0.21672E-0008
  0.27500E+0004 -0.28692E+0004 -0.30874E-0008 -0.47182E-0008  0.23090E-0008
  0.25000E+0004 -0.28594E+0004 -0.32777E-0008 -0.44366E-0008  0.15367E-0008
  0.25432E+0004 -0.28590E+0004 -0.32789E-0008 -0.45211E-0008  0.16677E-0008
  0.26250E+0004 -0.28581E+0004 -0.32389E-0008 -0.46415E-0008  0.19252E-0008
  0.27068E+0004 -0.28573E+0004 -0.31404E-0008 -0.47032E-0008  0.21903E-0008
  0.27500E+0004 -0.28569E+0004 -0.30640E-0008 -0.47097E-0008  0.23313E-0008
  0.27500E+0004 -0.29284E+0004 -0.31630E-0008 -0.47135E-0008  0.21971E-0008
  0.27932E+0004 -0.29282E+0004 -0.31050E-0008 -0.47421E-0008  0.23425E-0008
  0.28750E+0004 -0.29278E+0004 -0.29527E-0008 -0.47504E-0008  0.26181E-0008
  0.29568E+0004 -0.29273E+0004 -0.27450E-0008 -0.46949E-0008  0.28880E-0008
  0.30000E+0004 -0.29271E+0004 -0.26135E-0008 -0.46387E-0008  0.30256E-0008
  0.27500E+0004 -0.29161E+0004 -0.31520E-0008 -0.47205E-0008  0.22210E-0008
  0.27932E+0004 -0.29158E+0004 -0.30883E-0008 -0.47426E-0008  0.23659E-0008
  0.28750E+0004 -0.29153E+0004 -0.29242E-0008 -0.47370E-0008  0.26397E-0008
  0.29568E+0004 -0.29148E+0004 -0.27038E-0008 -0.46656E-0008  0.29066E-0008
  0.30000E+0004 -0.29145E+0004 -0.25653E-0008 -0.46001E-0008  0.30422E-0008
  0.27500E+0004 -0.28927E+0004 -0.31244E-0008 -0.47252E-0008  0.22656E-0008
  0.27932E+0004 -0.28923E+0004 -0.30493E-0008 -0.47343E-0008  0.24091E-0008
  0.28750E+0004 -0.28917E+0004 -0.28622E-0008 -0.47010E-0008  0.26787E-0008
  0.29568E+0004 -0.28910E+0004 -0.26169E-0008 -0.45976E-0008  0.29392E-0008
  0.30000E+0004 -0.28907E+0004 -0.24647E-0008 -0.45136E-0008  0.30703E-0008
  0.27500E+0004 -0.28692E+0004 -0.30874E-0008 -0.47182E-0008  0.23090E-0008
  0.27932E+0004 -0.28688E+0004 -0.30003E-0008 -0.47133E-0008  0.24506E-0008
  0.28750E+0004 -0.28680E+0004 -0.27891E-0008 -0.46503E-0008  0.27151E-0008
  0.29568E+0004 -0.28672E+0004 -0.25180E-0008 -0.45130E-0008  0.29678E-0008
  0.30000E+0004 -0.28668E+0004 -0.23516E-0008 -0.44094E-0008  0.30937E-0008
  0.27500E+0004 -0.28569E+0004 -0.30640E-0008 -0.47097E-0008  0.23313E-0008
  0.27932E+0004 -0.28564E+0004 -0.29704E-0008 -0.46970E-0008  0.24718E-0008
  0.28750E+0004 -0.28555E+0004 -0.27460E-0008 -0.46175E-0008  0.27330E-0008
  0.29568E+0004 -0.28547E+0004 -0.24610E-0008 -0.44614E-0008  0.29811E-0008
  0.30000E+0004 -0.28542E+0004 -0.22869E-0008 -0.43471E-0008  0.31040E-0008
  0.30000E+0004 -0.29271E+0004 -0.26135E-0008 -0.46387E-0008  0.30256E-0008
  0.30432E+0004 -0.29269E+0004 -0.24675E-0008 -0.45635E-0008  0.31587E-0008
  0.31250E+0004 -0.29266E+0004 -0.21522E-0008 -0.43676E-0008  0.33943E-0008
  0.32068E+0004 -0.29262E+0004 -0.17901E-0008 -0.41010E-0008  0.36021E-0008
  0.32500E+0004 -0.29261E+0004 -0.15819E-0008 -0.39318E-0008  0.36979E-0008
  0.30000E+0004 -0.29145E+0004 -0.25653E-0008 -0.46001E-0008  0.30422E-0008
  0.30432E+0004 -0.29143E+0004 -0.24121E-0008 -0.45151E-0008  0.31728E-0008
  0.31250E+0004 -0.29139E+0004 -0.20829E-0008 -0.42989E-0008  0.34027E-0008
  0.32068E+0004 -0.29135E+0004 -0.17065E-0008 -0.40102E-0008  0.36031E-0008
  0.32500E+0004 -0.29133E+0004 -0.14908E-0008 -0.38287E-0008  0.36943E-0008
  0.30000E+0004 -0.28907E+0004 -0.24647E-0008 -0.45136E-0008  0.30703E-0008
  0.30432E+0004 -0.28904E+0004 -0.22976E-0008 -0.44091E-0008  0.31957E-0008
  0.31250E+0004 -0.28899E+0004 -0.19413E-0008 -0.41531E-0008  0.34133E-0008
  0.32068E+0004 -0.28894E+0004 -0.15376E-0008 -0.38211E-0008  0.35984E-0008
  0.32500E+0004 -0.28891E+0004 -0.13075E-0008 -0.36153E-0008  0.36803E-0008
  0.30000E+0004 -0.28668E+0004 -0.23516E-0008 -0.44094E-0008  0.30937E-0008
  0.30432E+0004 -0.28665E+0004 -0.21702E-0008 -0.42843E-0008  0.32130E-0008
  0.31250E+0004 -0.28658E+0004 -0.17864E-0008 -0.39865E-0008  0.34168E-0008
  0.32068E+0004 -0.28652E+0004 -0.13549E-0008 -0.36090E-0008  0.35847E-0008
  0.32500E+0004 -0.28649E+0004 -0.11103E-0008 -0.33779E-0008  0.36561E-0008
  0.30000E+0004 -0.28542E+0004 -0.22869E-0008 -0.43471E-0008  0.31040E-0008
  0.30432E+0004 -0.28539E+0004 -0.20978E-0008 -0.42107E-0008  0.32198E-0008
  0.31250E+0004 -0.28532E+0004 -0.16993E-0008 -0.38900E-0008  0.34155E-0008
  0.32068E+0004 -0.28525E+0004 -0.12530E-0008 -0.34878E-0008  0.35736E-0008
  0.32500E+0004 -0.28521E+0004 -0.10007E-0008 -0.32430E-0008  0.36391E-0008
  0.32500E+0004 -0.29261E+0004 -0.15819E-0008 -0.39318E-0008  0.36979E-0008
  0.32932E+0004 -0.29259E+0004 -0.13635E-0008 -0.37438E-0008  0.37830E-0008
  0.33750E+0004 -0.29257E+0004 -0.92386E-0009 -0.33351E-0008  0.39113E-0008
  0.34568E+0004 -0.29255E+0004 -0.45641E-0009 -0.28603E-0008  0.39912E-0008
  0.35000E+0004 -0.29254E+0004 -0.20117E-0009 -0.25844E-0008  0.40120E-0008
  0.32500E+0004 -0.29133E+0004 -0.14908E-0008 -0.38287E-0008  0.36943E-0008
  0.32932E+0004 -0.29132E+0004 -0.12650E-0008 -0.36280E-0008  0.37745E-0008
  0.33750E+0004 -0.29129E+0004 -0.81161E-0009 -0.31942E-0008  0.38920E-0008
  0.34568E+0004 -0.29127E+0004 -0.33094E-0009 -0.26930E-0008  0.39594E-0008
  0.35000E+0004 -0.29125E+0004 -0.69004E-0010 -0.24027E-0008  0.39730E-0008
  0.32500E+0004 -0.28891E+0004 -0.13075E-0008 -0.36153E-0008  0.36803E-0008
  0.32932E+0004 -0.28889E+0004 -0.10677E-0008 -0.33898E-0008  0.37502E-0008
  0.33750E+0004 -0.28886E+0004 -0.58821E-0009 -0.29070E-0008  0.38457E-0008
  0.34568E+0004 -0.28883E+0004 -0.82714E-0010 -0.23546E-0008  0.38878E-0008
  0.35000E+0004 -0.28881E+0004  0.19173E-0009 -0.20365E-0008  0.38866E-0008
  0.32500E+0004 -0.28649E+0004 -0.11103E-0008 -0.33779E-0008  0.36561E-0008
  0.32932E+0004 -0.28647E+0004 -0.85639E-0009 -0.31268E-0008  0.37147E-0008
  0.33750E+0004 -0.28643E+0004 -0.35102E-0009 -0.25934E-0008  0.37860E-0008
  0.34568E+0004 -0.28639E+0004  0.17893E-0009 -0.19883E-0008  0.38006E-0008
  0.35000E+0004 -0.28637E+0004  0.46553E-0009 -0.16416E-0008  0.37835E-0008
  0.32500E+0004 -0.28521E+0004 -0.10007E-0008 -0.32430E-0008  0.36391E-0008
  0.32932E+0004 -0.28519E+0004 -0.73935E-0009 -0.29779E-0008  0.36912E-0008
  0.33750E+0004 -0.28515E+0004 -0.22042E-0009 -0.24172E-0008  0.37490E-0008
  0.34568E+0004 -0.28510E+0004  0.32226E-0009 -0.17837E-0008  0.37481E-0008
  0.35000E+0004 -0.28508E+0004  0.61514E-0009 -0.14218E-0008  0.37221E-0008
  0.35000E+0004 -0.29254E+0004 -0.20117E-0009 -0.25844E-0008  0.40120E-0008
  0.35432E+0004 -0.29253E+0004  0.58493E-0010 -0.22919E-0008  0.40173E-0008
  0.36250E+0004 -0.29251E+0004  0.55901E-0009 -0.16939E-0008  0.39824E-0008
  0.37068E+0004 -0.29249E+0004  0.10641E-0008 -0.10434E-0008  0.38865E-0008
  0.37500E+0004 -0.29248E+0004  0.13298E-0008 -0.68106E-0009  0.38105E-0008
  0.35000E+0004 -0.29125E+0004 -0.69004E-0010 -0.24027E-0008  0.39730E-0008
  0.35432E+0004 -0.29124E+0004  0.19703E-0009 -0.20956E-0008  0.39705E-0008
  0.36250E+0004 -0.29122E+0004  0.70891E-0009 -0.14695E-0008  0.39199E-0008
  0.37068E+0004 -0.29120E+0004  0.12242E-0008 -0.79057E-0009  0.38065E-0008
  0.37500E+0004 -0.29119E+0004  0.14948E-0008 -0.41304E-0009  0.37208E-0008
  0.35000E+0004 -0.28881E+0004  0.19173E-0009 -0.20365E-0008  0.38866E-0008
  0.35432E+0004 -0.28880E+0004  0.46961E-0009 -0.17014E-0008  0.38687E-0008
  0.36250E+0004 -0.28877E+0004  0.10024E-0008 -0.10212E-0008  0.37862E-0008
  0.37068E+0004 -0.28874E+0004  0.15362E-0008 -0.28742E-0009  0.36382E-0008
  0.37500E+0004 -0.28873E+0004  0.18156E-0008  0.11917E-0009  0.35331E-0008
  0.35000E+0004 -0.28637E+0004  0.46553E-0009 -0.16416E-0008  0.37835E-0008
  0.35432E+0004 -0.28635E+0004  0.75492E-0009 -0.12779E-0008  0.37489E-0008
  0.36250E+0004 -0.28632E+0004  0.13077E-0008 -0.54255E-0009  0.36322E-0008
  0.37068E+0004 -0.28628E+0004  0.18589E-0008  0.24685E-0009  0.34471E-0008
  0.37500E+0004 -0.28627E+0004  0.21463E-0008  0.68278E-0009  0.33214E-0008
  0.35000E+0004 -0.28508E+0004  0.61514E-0009 -0.14218E-0008  0.37221E-0008
  0.35432E+0004 -0.28506E+0004  0.91040E-0009 -0.10427E-0008  0.36781E-0008
  0.36250E+0004 -0.28502E+0004  0.14733E-0008 -0.27786E-0009  0.35424E-0008
  0.37068E+0004 -0.28499E+0004  0.20332E-0008  0.54117E-0009  0.33368E-0008
  0.37500E+0004 -0.28497E+0004  0.23245E-0008  0.99265E-0009  0.31997E-0008
  0.37500E+0004 -0.29248E+0004  0.13298E-0008 -0.68106E-0009  0.38105E-0008
  0.37932E+0004 -0.29247E+0004  0.15941E-0008 -0.30616E-0009  0.37168E-0008
  0.38750E+0004 -0.29245E+0004  0.20864E-0008  0.43443E-0009  0.34904E-0008
  0.39568E+0004 -0.29243E+0004  0.25624E-0008  0.12084E-0008  0.32014E-0008
  0.40000E+0004 -0.29241E+0004  0.28049E-0008  0.16278E-0008  0.30242E-0008
  0.37500E+0004 -0.29119E+0004  0.14948E-0008 -0.41304E-0009  0.37208E-0008
  0.37932E+0004 -0.29117E+0004  0.17636E-0008 -0.22876E-0010  0.36169E-0008
  0.38750E+0004 -0.29114E+0004  0.22635E-0008  0.74670E-0009  0.33704E-0008
  0.39568E+0004 -0.29112E+0004  0.27454E-0008  0.15493E-0008  0.30600E-0008
  0.40000E+0004 -0.29110E+0004  0.29905E-0008  0.19838E-0008  0.28712E-0008
  0.37500E+0004 -0.28873E+0004  0.18156E-0008  0.11917E-0009  0.35331E-0008
  0.37932E+0004 -0.28871E+0004  0.20924E-0008  0.53856E-0009  0.34090E-0008
  0.38750E+0004 -0.28867E+0004  0.26055E-0008  0.13634E-0008  0.31223E-0008
  0.39568E+0004 -0.28864E+0004  0.30977E-0008  0.22207E-0008  0.27699E-0008
  0.40000E+0004 -0.28862E+0004  0.33470E-0008  0.26835E-0008  0.25582E-0008
  0.37500E+0004 -0.28627E+0004  0.21463E-0008  0.68278E-0009  0.33214E-0008
  0.37932E+0004 -0.28624E+0004  0.24305E-0008  0.11318E-0008  0.31758E-0008
  0.38750E+0004 -0.28620E+0004  0.29552E-0008  0.20122E-0008  0.28468E-0008
  0.39568E+0004 -0.28616E+0004  0.34559E-0008  0.29242E-0008  0.24500E-0008
  0.40000E+0004 -0.28614E+0004  0.37085E-0008  0.34153E-0008  0.22144E-0008
  0.37500E+0004 -0.28497E+0004  0.23245E-0008  0.99265E-0009  0.31997E-0008
  0.37932E+0004 -0.28494E+0004  0.26123E-0008  0.14573E-0008  0.30423E-0008
  0.38750E+0004 -0.28490E+0004  0.31424E-0008  0.23672E-0008  0.26900E-0008
  0.39568E+0004 -0.28485E+0004  0.36468E-0008  0.33080E-0008  0.22689E-0008
  0.40000E+0004 -0.28483E+0004  0.39007E-0008  0.38140E-0008  0.20202E-0008
  0.40000E+0004 -0.29241E+0004  0.28049E-0008  0.16278E-0008  0.30242E-0008
  0.40432E+0004 -0.29240E+0004  0.30406E-0008  0.20536E-0008  0.28307E-0008
  0.41250E+0004 -0.29238E+0004  0.34663E-0008  0.28747E-0008  0.24206E-0008
  0.42068E+0004 -0.29235E+0004  0.38614E-0008  0.37079E-0008  0.19580E-0008
  0.42500E+0004 -0.29234E+0004  0.40565E-0008  0.41502E-0008  0.16946E-0008
  0.40000E+0004 -0.29110E+0004  0.29905E-0008  0.19838E-0008  0.28712E-0008
  0.40432E+0004 -0.29109E+0004  0.32284E-0008  0.24244E-0008  0.26659E-0008
  0.41250E+0004 -0.29106E+0004  0.36571E-0008  0.32731E-0008  0.22329E-0008
  0.42068E+0004 -0.29103E+0004  0.40537E-0008  0.41330E-0008  0.17469E-0008
  0.42500E+0004 -0.29102E+0004  0.42490E-0008  0.45889E-0008  0.14709E-0008
  0.40000E+0004 -0.28862E+0004  0.33470E-0008  0.26835E-0008  0.25582E-0008
  0.40432E+0004 -0.28860E+0004  0.35883E-0008  0.31522E-0008  0.23296E-0008
  0.41250E+0004 -0.28856E+0004  0.40212E-0008  0.40529E-0008  0.18515E-0008
  0.42068E+0004 -0.28853E+0004  0.44191E-0008  0.49631E-0008  0.13198E-0008
  0.42500E+0004 -0.28851E+0004  0.46140E-0008  0.54447E-0008  0.10196E-0008
  0.40000E+0004 -0.28614E+0004  0.37085E-0008  0.34153E-0008  0.22144E-0008
  0.40432E+0004 -0.28611E+0004  0.39521E-0008  0.39120E-0008  0.19613E-0008
  0.41250E+0004 -0.28607E+0004  0.43872E-0008  0.48644E-0008  0.14363E-0008
  0.42068E+0004 -0.28602E+0004  0.47842E-0008  0.58242E-0008  0.85692E-0009
  0.42500E+0004 -0.28600E+0004  0.49776E-0008  0.63310E-0008  0.53157E-0009
  0.40000E+0004 -0.28483E+0004  0.39007E-0008  0.38140E-0008  0.20202E-0008
  0.40432E+0004 -0.28480E+0004  0.41451E-0008  0.43254E-0008  0.17538E-0008
  0.41250E+0004 -0.28475E+0004  0.45805E-0008  0.53048E-0008  0.12032E-0008
  0.42068E+0004 -0.28470E+0004  0.49762E-0008  0.62905E-0008  0.59804E-0009
  0.42500E+0004 -0.28468E+0004  0.51683E-0008  0.68104E-0008  0.25911E-0009
  0.42500E+0004 -0.29234E+0004  0.40565E-0008  0.41502E-0008  0.16946E-0008
  0.42932E+0004 -0.29233E+0004  0.42416E-0008  0.45921E-0008  0.14193E-0008
  0.43750E+0004 -0.29231E+0004  0.45655E-0008  0.54280E-0008  0.86741E-0009
  0.44568E+0004 -0.29229E+0004  0.48530E-0008  0.62558E-0008  0.28208E-0009
  0.45000E+0004 -0.29228E+0004  0.49900E-0008  0.66872E-0008 -0.37690E-0010
  0.42500E+0004 -0.29102E+0004  0.42490E-0008  0.45889E-0008  0.14709E-0008
  0.42932E+0004 -0.29100E+0004  0.44339E-0008  0.50441E-0008  0.11833E-0008
  0.43750E+0004 -0.29098E+0004  0.47564E-0008  0.59042E-0008  0.60792E-0009
  0.44568E+0004 -0.29096E+0004  0.50413E-0008  0.67550E-0008 -0.61529E-0012
  0.45000E+0004 -0.29094E+0004  0.51766E-0008  0.71981E-0008 -0.33248E-0009
  0.42500E+0004 -0.28851E+0004  0.46140E-0008  0.54447E-0008  0.10196E-0008
  0.42932E+0004 -0.28849E+0004  0.47977E-0008  0.59248E-0008  0.70776E-0009
  0.43750E+0004 -0.28846E+0004  0.51158E-0008  0.68302E-0008  0.86769E-0010
  0.44568E+0004 -0.28843E+0004  0.53943E-0008  0.77237E-0008 -0.56678E-0009
  0.45000E+0004 -0.28842E+0004  0.55252E-0008  0.81883E-0008 -0.92208E-0009
  0.42500E+0004 -0.28600E+0004  0.49776E-0008  0.63310E-0008  0.53157E-0009
  0.42932E+0004 -0.28598E+0004  0.51588E-0008  0.68355E-0008  0.19472E-0009
  0.43750E+0004 -0.28594E+0004  0.54706E-0008  0.77850E-0008 -0.47326E-0009
  0.44568E+0004 -0.28591E+0004  0.57403E-0008  0.87201E-0008 -0.11731E-0008
  0.45000E+0004 -0.28589E+0004  0.58658E-0008  0.92054E-0008 -0.15523E-0008
  0.42500E+0004 -0.28468E+0004  0.51683E-0008  0.68104E-0008  0.25911E-0009
  0.42932E+0004 -0.28466E+0004  0.53478E-0008  0.73274E-0008 -0.91214E-0010
  0.43750E+0004 -0.28462E+0004  0.56552E-0008  0.82998E-0008 -0.78456E-0009
  0.44568E+0004 -0.28458E+0004  0.59194E-0008  0.92562E-0008 -0.15092E-0008
  0.45000E+0004 -0.28455E+0004  0.60415E-0008  0.97521E-0008 -0.19013E-0008
  0.45000E+0004 -0.29228E+0004  0.49900E-0008  0.66872E-0008 -0.37690E-0010
  0.45432E+0004 -0.29226E+0004  0.51174E-0008  0.71147E-0008 -0.36403E-0009
  0.46250E+0004 -0.29224E+0004  0.53316E-0008  0.79095E-0008 -0.99543E-0009
  0.47068E+0004 -0.29222E+0004  0.55118E-0008  0.86791E-0008 -0.16369E-0008
  0.47500E+0004 -0.29220E+0004  0.55936E-0008  0.90734E-0008 -0.19767E-0008
  0.45000E+0004 -0.29094E+0004  0.51766E-0008  0.71981E-0008 -0.33248E-0009
  0.45432E+0004 -0.29093E+0004  0.53018E-0008  0.76370E-0008 -0.67084E-0009
  0.46250E+0004 -0.29090E+0004  0.55116E-0008  0.84522E-0008 -0.13246E-0008
  0.47068E+0004 -0.29087E+0004  0.56864E-0008  0.92411E-0008 -0.19877E-0008
  0.47500E+0004 -0.29086E+0004  0.57651E-0008  0.96450E-0008 -0.23385E-0008
  0.45000E+0004 -0.28842E+0004  0.55252E-0008  0.81883E-0008 -0.92208E-0009
  0.45432E+0004 -0.28840E+0004  0.56458E-0008  0.86483E-0008 -0.12837E-0008
  0.46250E+0004 -0.28836E+0004  0.58453E-0008  0.95014E-0008 -0.19806E-0008
  0.47068E+0004 -0.28832E+0004  0.60084E-0008  0.10326E-0007 -0.26852E-0008
  0.47500E+0004 -0.28830E+0004  0.60806E-0008  0.10747E-0007 -0.30573E-0008
  0.45000E+0004 -0.28589E+0004  0.58658E-0008  0.92054E-0008 -0.15523E-0008
  0.45432E+0004 -0.28586E+0004  0.59805E-0008  0.96858E-0008 -0.19377E-0008
  0.46250E+0004 -0.28582E+0004  0.61677E-0008  0.10575E-0007 -0.26786E-0008
  0.47068E+0004 -0.28578E+0004  0.63171E-0008  0.11433E-0007 -0.34256E-0008
  0.47500E+0004 -0.28575E+0004  0.63815E-0008  0.11871E-0007 -0.38191E-0008
  0.45000E+0004 -0.28455E+0004  0.60415E-0008  0.97521E-0008 -0.19013E-0008
  0.45432E+0004 -0.28453E+0004  0.61527E-0008  0.10243E-0007 -0.22995E-0008
  0.46250E+0004 -0.28448E+0004  0.63324E-0008  0.11151E-0007 -0.30639E-0008
  0.47068E+0004 -0.28443E+0004  0.64738E-0008  0.12026E-0007 -0.38334E-0008
  0.47500E+0004 -0.28441E+0004  0.65337E-0008  0.12473E-0007 -0.42384E-0008
  0.47500E+0004 -0.29220E+0004  0.55936E-0008  0.90734E-0008 -0.19767E-0008
  0.47932E+0004 -0.29218E+0004  0.56677E-0008  0.94615E-0008 -0.23176E-0008
  0.48750E+0004 -0.29215E+0004  0.57857E-0008  0.10171E-0007 -0.29586E-0008
  0.49568E+0004 -0.29211E+0004  0.58766E-0008  0.10841E-0007 -0.35863E-0008
  0.50000E+0004 -0.29209E+0004  0.59147E-0008  0.11179E-0007 -0.39096E-0008
  0.47500E+0004 -0.29086E+0004  0.57651E-0008  0.96450E-0008 -0.23385E-0008
  0.47932E+0004 -0.29083E+0004  0.58361E-0008  0.10043E-0007 -0.26906E-0008
  0.48750E+0004 -0.29079E+0004  0.59478E-0008  0.10769E-0007 -0.33520E-0008
  0.49568E+0004 -0.29075E+0004  0.60322E-0008  0.11456E-0007 -0.39990E-0008
  0.50000E+0004 -0.29073E+0004  0.60667E-0008  0.11801E-0007 -0.43321E-0008
  0.47500E+0004 -0.28830E+0004  0.60806E-0008  0.10747E-0007 -0.30573E-0008
  0.47932E+0004 -0.28827E+0004  0.61449E-0008  0.11163E-0007 -0.34308E-0008
  0.48750E+0004 -0.28822E+0004  0.62432E-0008  0.11921E-0007 -0.41313E-0008
  0.49568E+0004 -0.28817E+0004  0.63136E-0008  0.12638E-0007 -0.48156E-0008
  0.50000E+0004 -0.28814E+0004  0.63406E-0008  0.12998E-0007 -0.51673E-0008
  0.47500E+0004 -0.28575E+0004  0.63815E-0008  0.11871E-0007 -0.38191E-0008
  0.47932E+0004 -0.28572E+0004  0.64381E-0008  0.12304E-0007 -0.42144E-0008
  0.48750E+0004 -0.28565E+0004  0.65211E-0008  0.13093E-0007 -0.49547E-0008
  0.49568E+0004 -0.28558E+0004  0.65756E-0008  0.13837E-0007 -0.56764E-0008
  0.50000E+0004 -0.28555E+0004  0.65941E-0008  0.14211E-0007 -0.60471E-0008
  0.47500E+0004 -0.28441E+0004  0.65337E-0008  0.12473E-0007 -0.42384E-0008
  0.47932E+0004 -0.28437E+0004  0.65857E-0008  0.12914E-0007 -0.46452E-0008
  0.48750E+0004 -0.28429E+0004  0.66598E-0008  0.13718E-0007 -0.54066E-0008
  0.49568E+0004 -0.28422E+0004  0.67052E-0008  0.14477E-0007 -0.61483E-0008
  0.50000E+0004 -0.28418E+0004  0.67189E-0008  0.14857E-0007 -0.65290E-0008
  0.50000E+0004 -0.29209E+0004  0.59147E-0008  0.11179E-0007 -0.39096E-0008
  0.50432E+0004 -0.29207E+0004  0.59468E-0008  0.11504E-0007 -0.42267E-0008
  0.51250E+0004 -0.29203E+0004  0.59921E-0008  0.12087E-0007 -0.48061E-0008
  0.52068E+0004 -0.29199E+0004  0.60198E-0008  0.12622E-0007 -0.53515E-0008
  0.52500E+0004 -0.29197E+0004  0.60283E-0008  0.12884E-0007 -0.56236E-0008
  0.50000E+0004 -0.29073E+0004  0.60667E-0008  0.11801E-0007 -0.43321E-0008
  0.50432E+0004 -0.29070E+0004  0.60952E-0008  0.12135E-0007 -0.46589E-0008
  0.51250E+0004 -0.29065E+0004  0.61336E-0008  0.12732E-0007 -0.52556E-0008
  0.52068E+0004 -0.29061E+0004  0.61545E-0008  0.13280E-0007 -0.58172E-0008
  0.52500E+0004 -0.29058E+0004  0.61594E-0008  0.13548E-0007 -0.60974E-0008
  0.50000E+0004 -0.28814E+0004  0.63406E-0008  0.12998E-0007 -0.51673E-0008
  0.50432E+0004 -0.28810E+0004  0.63616E-0008  0.13346E-0007 -0.55125E-0008
  0.51250E+0004 -0.28804E+0004  0.63857E-0008  0.13968E-0007 -0.61423E-0008
  0.52068E+0004 -0.28798E+0004  0.63924E-0008  0.14540E-0007 -0.67349E-0008
  0.52500E+0004 -0.28795E+0004  0.63901E-0008  0.14819E-0007 -0.70304E-0008
  0.50000E+0004 -0.28555E+0004  0.65941E-0008  0.14211E-0007 -0.60471E-0008
  0.50432E+0004 -0.28551E+0004  0.66066E-0008  0.14573E-0007 -0.64108E-0008
  0.51250E+0004 -0.28544E+0004  0.66148E-0008  0.15219E-0007 -0.70739E-0008
  0.52068E+0004 -0.28536E+0004  0.66058E-0008  0.15813E-0007 -0.76975E-0008
  0.52500E+0004 -0.28532E+0004  0.65953E-0008  0.16104E-0007 -0.80085E-0008
  0.50000E+0004 -0.28418E+0004  0.67189E-0008  0.14857E-0007 -0.65290E-0008
  0.50432E+0004 -0.28414E+0004  0.67266E-0008  0.15226E-0007 -0.69024E-0008
  0.51250E+0004 -0.28406E+0004  0.67256E-0008  0.15884E-0007 -0.75832E-0008
  0.52068E+0004 -0.28398E+0004  0.67077E-0008  0.16489E-0007 -0.82231E-0008
  0.52500E+0004 -0.28394E+0004  0.66926E-0008  0.16785E-0007 -0.85423E-0008
  0.52500E+0004 -0.29197E+0004  0.60283E-0008  0.12884E-0007 -0.56236E-0008
  0.52932E+0004 -0.29195E+0004  0.60329E-0008  0.13129E-0007 -0.58823E-0008
  0.53750E+0004 -0.29192E+0004  0.60332E-0008  0.13552E-0007 -0.63376E-0008
  0.54568E+0004 -0.29189E+0004  0.60252E-0008  0.13921E-0007 -0.67430E-0008
  0.55000E+0004 -0.29187E+0004  0.60184E-0008  0.14093E-0007 -0.69353E-0008
  0.52500E+0004 -0.29058E+0004  0.61594E-0008  0.13548E-0007 -0.60974E-0008
  0.52932E+0004 -0.29056E+0004  0.61605E-0008  0.13799E-0007 -0.63636E-0008
  0.53750E+0004 -0.29053E+0004  0.61544E-0008  0.14233E-0007 -0.68320E-0008
  0.54568E+0004 -0.29049E+0004  0.61403E-0008  0.14611E-0007 -0.72494E-0008
  0.55000E+0004 -0.29047E+0004  0.61305E-0008  0.14787E-0007 -0.74477E-0008
  0.52500E+0004 -0.28795E+0004  0.63901E-0008  0.14819E-0007 -0.70304E-0008
  0.52932E+0004 -0.28793E+0004  0.63839E-0008  0.15081E-0007 -0.73107E-0008
  0.53750E+0004 -0.28788E+0004  0.63646E-0008  0.15533E-0007 -0.78042E-0008
  0.54568E+0004 -0.28783E+0004  0.63382E-0008  0.15928E-0007 -0.82444E-0008
  0.55000E+0004 -0.28781E+0004  0.63222E-0008  0.16113E-0007 -0.84539E-0008
  0.52500E+0004 -0.28532E+0004  0.65953E-0008  0.16104E-0007 -0.80085E-0008
  0.52932E+0004 -0.28529E+0004  0.65812E-0008  0.16375E-0007 -0.83029E-0008
  0.53750E+0004 -0.28524E+0004  0.65474E-0008  0.16845E-0007 -0.88213E-0008
  0.54568E+0004 -0.28518E+0004  0.65074E-0008  0.17256E-0007 -0.92843E-0008
  0.55000E+0004 -0.28515E+0004  0.64847E-0008  0.17448E-0007 -0.95048E-0008
  0.52500E+0004 -0.28394E+0004  0.66926E-0008  0.16785E-0007 -0.85423E-0008
  0.52932E+0004 -0.28390E+0004  0.66740E-0008  0.17061E-0007 -0.88441E-0008
  0.53750E+0004 -0.28384E+0004  0.66320E-0008  0.17539E-0007 -0.93756E-0008
  0.54568E+0004 -0.28378E+0004  0.65844E-0008  0.17958E-0007 -0.98505E-0008
  0.55000E+0004 -0.28375E+0004  0.65580E-0008  0.18155E-0007 -0.10077E-0007
  0.55000E+0004 -0.29187E+0004  0.60184E-0008  0.14093E-0007 -0.69353E-0008
  0.55432E+0004 -0.29186E+0004  0.60101E-0008  0.14247E-0007 -0.71110E-0008
  0.56250E+0004 -0.29183E+0004  0.59920E-0008  0.14494E-0007 -0.74000E-0008
  0.57068E+0004 -0.29181E+0004  0.59725E-0008  0.14683E-0007 -0.76288E-0008
  0.57500E+0004 -0.29180E+0004  0.59621E-0008  0.14759E-0007 -0.77245E-0008
  0.55000E+0004 -0.29047E+0004  0.61305E-0008  0.14787E-0007 -0.74477E-0008
  0.55432E+0004 -0.29045E+0004  0.61194E-0008  0.14945E-0007 -0.76287E-0008
  0.56250E+0004 -0.29042E+0004  0.60962E-0008  0.15200E-0007 -0.79269E-0008
  0.57068E+0004 -0.29039E+0004  0.60722E-0008  0.15396E-0007 -0.81639E-0008
  0.57500E+0004 -0.29038E+0004  0.60598E-0008  0.15474E-0007 -0.82635E-0008
  0.55000E+0004 -0.28781E+0004  0.63222E-0008  0.16113E-0007 -0.84539E-0008
  0.55432E+0004 -0.28779E+0004  0.63052E-0008  0.16279E-0007 -0.86451E-0008
  0.56250E+0004 -0.28775E+0004  0.62718E-0008  0.16547E-0007 -0.89608E-0008
  0.57068E+0004 -0.28771E+0004  0.62388E-0008  0.16754E-0007 -0.92132E-0008
  0.57500E+0004 -0.28769E+0004  0.62222E-0008  0.16839E-0007 -0.93202E-0008
  0.55000E+0004 -0.28515E+0004  0.64847E-0008  0.17448E-0007 -0.95048E-0008
  0.55432E+0004 -0.28512E+0004  0.64613E-0008  0.17621E-0007 -0.97061E-0008
  0.56250E+0004 -0.28508E+0004  0.64168E-0008  0.17901E-0007 -0.10039E-0007
  0.57068E+0004 -0.28503E+0004  0.63742E-0008  0.18120E-0007 -0.10307E-0007
  0.57500E+0004 -0.28501E+0004  0.63530E-0008  0.18210E-0007 -0.10421E-0007
  0.55000E+0004 -0.28375E+0004  0.65580E-0008  0.18155E-0007 -0.10077E-0007
  0.55432E+0004 -0.28372E+0004  0.65310E-0008  0.18331E-0007 -0.10283E-0007
  0.56250E+0004 -0.28367E+0004  0.64803E-0008  0.18617E-0007 -0.10625E-0007
  0.57068E+0004 -0.28362E+0004  0.64322E-0008  0.18842E-0007 -0.10901E-0007
  0.57500E+0004 -0.28359E+0004  0.64086E-0008  0.18935E-0007 -0.11019E-0007
  0.57500E+0004 -0.29180E+0004  0.59621E-0008  0.14759E-0007 -0.77245E-0008
  0.57932E+0004 -0.29178E+0004  0.59522E-0008  0.14819E-0007 -0.78037E-0008
  0.58750E+0004 -0.29175E+0004  0.59345E-0008  0.14886E-0007 -0.79048E-0008
  0.59568E+0004 -0.29172E+0004  0.59191E-0008  0.14893E-0007 -0.79413E-0008
  0.60000E+0004 -0.29170E+0004  0.59120E-0008  0.14873E-0007 -0.79344E-0008
  0.57500E+0004 -0.29038E+0004  0.60598E-0008  0.15474E-0007 -0.82635E-0008
  0.57932E+0004 -0.29036E+0004  0.60480E-0008  0.15538E-0007 -0.83464E-0008
  0.58750E+0004 -0.29033E+0004  0.60274E-0008  0.15611E-0007 -0.84539E-0008
  0.59568E+0004 -0.29029E+0004  0.60097E-0008  0.15623E-0007 -0.84958E-0008
  0.60000E+0004 -0.29027E+0004  0.60018E-0008  0.15605E-0007 -0.84912E-0008
  0.57500E+0004 -0.28769E+0004  0.62222E-0008  0.16839E-0007 -0.93202E-0008
  0.57932E+0004 -0.28767E+0004  0.62067E-0008  0.16908E-0007 -0.94103E-0008
  0.58750E+0004 -0.28762E+0004  0.61800E-0008  0.16992E-0007 -0.95298E-0008
  0.59568E+0004 -0.28758E+0004  0.61579E-0008  0.17014E-0007 -0.95818E-0008
  0.60000E+0004 -0.28756E+0004  0.61482E-0008  0.17000E-0007 -0.95817E-0008
  0.57500E+0004 -0.28501E+0004  0.63530E-0008  0.18210E-0007 -0.10421E-0007
  0.57932E+0004 -0.28498E+0004  0.63333E-0008  0.18285E-0007 -0.10518E-0007
  0.58750E+0004 -0.28492E+0004  0.63001E-0008  0.18379E-0007 -0.10650E-0007
  0.59568E+0004 -0.28487E+0004  0.62730E-0008  0.18410E-0007 -0.10712E-0007
  0.60000E+0004 -0.28484E+0004  0.62614E-0008  0.18401E-0007 -0.10717E-0007
  0.57500E+0004 -0.28359E+0004  0.64086E-0008  0.18935E-0007 -0.11019E-0007
  0.57932E+0004 -0.28356E+0004  0.63866E-0008  0.19013E-0007 -0.11120E-0007
  0.58750E+0004 -0.28350E+0004  0.63496E-0008  0.19112E-0007 -0.11258E-0007
  0.59568E+0004 -0.28344E+0004  0.63198E-0008  0.19148E-0007 -0.11326E-0007
  0.60000E+0004 -0.28341E+0004  0.63070E-0008  0.19141E-0007 -0.11333E-0007
  0.60000E+0004 -0.29170E+0004  0.59120E-0008  0.14873E-0007 -0.79344E-0008
  0.60432E+0004 -0.29168E+0004  0.59062E-0008  0.14839E-0007 -0.79121E-0008
  0.61250E+0004 -0.29164E+0004  0.58972E-0008  0.14729E-0007 -0.78204E-0008
  0.62068E+0004 -0.29160E+0004  0.58907E-0008  0.14559E-0007 -0.76648E-0008
  0.62500E+0004 -0.29157E+0004  0.58880E-0008  0.14446E-0007 -0.75574E-0008
  0.60000E+0004 -0.29027E+0004  0.60018E-0008  0.15605E-0007 -0.84912E-0008
  0.60432E+0004 -0.29025E+0004  0.59954E-0008  0.15574E-0007 -0.84714E-0008
  0.61250E+0004 -0.29019E+0004  0.59859E-0008  0.15468E-0007 -0.83838E-0008
  0.62068E+0004 -0.29014E+0004  0.59797E-0008  0.15303E-0007 -0.82312E-0008
  0.62500E+0004 -0.29012E+0004  0.59776E-0008  0.15191E-0007 -0.81249E-0008
  0.60000E+0004 -0.28756E+0004  0.61482E-0008  0.17000E-0007 -0.95817E-0008
  0.60432E+0004 -0.28752E+0004  0.61405E-0008  0.16974E-0007 -0.95670E-0008
  0.61250E+0004 -0.28746E+0004  0.61298E-0008  0.16878E-0007 -0.94874E-0008
  0.62068E+0004 -0.28739E+0004  0.61241E-0008  0.16721E-0007 -0.93407E-0008
  0.62500E+0004 -0.28736E+0004  0.61228E-0008  0.16613E-0007 -0.92366E-0008
  0.60000E+0004 -0.28484E+0004  0.62614E-0008  0.18401E-0007 -0.10717E-0007
  0.60432E+0004 -0.28480E+0004  0.62521E-0008  0.18381E-0007 -0.10707E-0007
  0.61250E+0004 -0.28472E+0004  0.62400E-0008  0.18295E-0007 -0.10636E-0007
  0.62068E+0004 -0.28464E+0004  0.62345E-0008  0.18146E-0007 -0.10496E-0007
  0.62500E+0004 -0.28460E+0004  0.62341E-0008  0.18043E-0007 -0.10394E-0007
  0.60000E+0004 -0.28341E+0004  0.63070E-0008  0.19141E-0007 -0.11333E-0007
  0.60432E+0004 -0.28336E+0004  0.62969E-0008  0.19124E-0007 -0.11326E-0007
  0.61250E+0004 -0.28328E+0004  0.62837E-0008  0.19043E-0007 -0.11259E-0007
  0.62068E+0004 -0.28319E+0004  0.62783E-0008  0.18900E-0007 -0.11122E-0007
  0.62500E+0004 -0.28315E+0004  0.62783E-0008  0.18799E-0007 -0.11022E-0007
  0.62500E+0004 -0.29157E+0004  0.58880E-0008  0.14446E-0007 -0.75574E-0008
  0.62932E+0004 -0.29154E+0004  0.58864E-0008  0.14321E-0007 -0.74367E-0008
  0.63750E+0004 -0.29148E+0004  0.58837E-0008  0.14041E-0007 -0.71620E-0008
  0.64568E+0004 -0.29142E+0004  0.58805E-0008  0.13704E-0007 -0.68291E-0008
  0.65000E+0004 -0.29138E+0004  0.58781E-0008  0.13504E-0007 -0.66310E-0008
  0.62500E+0004 -0.29012E+0004  0.59776E-0008  0.15191E-0007 -0.81249E-0008
  0.62932E+0004 -0.29008E+0004  0.59768E-0008  0.15069E-0007 -0.80057E-0008
  0.63750E+0004 -0.29001E+0004  0.59762E-0008  0.14793E-0007 -0.77328E-0008
  0.64568E+0004 -0.28993E+0004  0.59760E-0008  0.14460E-0007 -0.74004E-0008
  0.65000E+0004 -0.28990E+0004  0.59754E-0008  0.14261E-0007 -0.72021E-0008
  0.62500E+0004 -0.28736E+0004  0.61228E-0008  0.16613E-0007 -0.92366E-0008
  0.62932E+0004 -0.28731E+0004  0.61234E-0008  0.16496E-0007 -0.91206E-0008
  0.63750E+0004 -0.28722E+0004  0.61268E-0008  0.16229E-0007 -0.88519E-0008
  0.64568E+0004 -0.28712E+0004  0.61323E-0008  0.15903E-0007 -0.85212E-0008
  0.65000E+0004 -0.28708E+0004  0.61354E-0008  0.15707E-0007 -0.83227E-0008
  0.62500E+0004 -0.28460E+0004  0.62341E-0008  0.18043E-0007 -0.10394E-0007
  0.62932E+0004 -0.28454E+0004  0.62359E-0008  0.17932E-0007 -0.10282E-0007
  0.63750E+0004 -0.28443E+0004  0.62431E-0008  0.17674E-0007 -0.10018E-0007
  0.64568E+0004 -0.28431E+0004  0.62542E-0008  0.17357E-0007 -0.96898E-0008
  0.65000E+0004 -0.28426E+0004  0.62610E-0008  0.17165E-0007 -0.94916E-0008
  0.62500E+0004 -0.28315E+0004  0.62783E-0008  0.18799E-0007 -0.11022E-0007
  0.62932E+0004 -0.28308E+0004  0.62808E-0008  0.18691E-0007 -0.10912E-0007
  0.63750E+0004 -0.28296E+0004  0.62899E-0008  0.18439E-0007 -0.10651E-0007
  0.64568E+0004 -0.28283E+0004  0.63039E-0008  0.18126E-0007 -0.10325E-0007
  0.65000E+0004 -0.28277E+0004  0.63126E-0008  0.17937E-0007 -0.10127E-0007
  0.65000E+0004 -0.29138E+0004  0.58781E-0008  0.13504E-0007 -0.66310E-0008
  0.65432E+0004 -0.29134E+0004  0.58754E-0008  0.13294E-0007 -0.64219E-0008
  0.66250E+0004 -0.29126E+0004  0.58671E-0008  0.12856E-0007 -0.59864E-0008
  0.67068E+0004 -0.29118E+0004  0.58526E-0008  0.12366E-0007 -0.55033E-0008
  0.67500E+0004 -0.29114E+0004  0.58417E-0008  0.12087E-0007 -0.52307E-0008
  0.65000E+0004 -0.28990E+0004  0.59754E-0008  0.14261E-0007 -0.72021E-0008
  0.65432E+0004 -0.28985E+0004  0.59749E-0008  0.14053E-0007 -0.69930E-0008
  0.66250E+0004 -0.28975E+0004  0.59714E-0008  0.13617E-0007 -0.65565E-0008
  0.67068E+0004 -0.28966E+0004  0.59624E-0008  0.13128E-0007 -0.60706E-0008
  0.67500E+0004 -0.28961E+0004  0.59548E-0008  0.12850E-0007 -0.57958E-0008
  0.65000E+0004 -0.28708E+0004  0.61354E-0008  0.15707E-0007 -0.83227E-0008
  0.65432E+0004 -0.28701E+0004  0.61391E-0008  0.15503E-0007 -0.81142E-0008
  0.66250E+0004 -0.28689E+0004  0.61447E-0008  0.15074E-0007 -0.76765E-0008
  0.67068E+0004 -0.28677E+0004  0.61465E-0008  0.14590E-0007 -0.71864E-0008
  0.67500E+0004 -0.28671E+0004  0.61451E-0008  0.14313E-0007 -0.69081E-0008
  0.65000E+0004 -0.28426E+0004  0.62610E-0008  0.17165E-0007 -0.94916E-0008
  0.65432E+0004 -0.28418E+0004  0.62689E-0008  0.16966E-0007 -0.92843E-0008
  0.66250E+0004 -0.28403E+0004  0.62837E-0008  0.16546E-0007 -0.88467E-0008
  0.67068E+0004 -0.28388E+0004  0.62966E-0008  0.16068E-0007 -0.83537E-0008
  0.67500E+0004 -0.28380E+0004  0.63017E-0008  0.15794E-0007 -0.80727E-0008
  0.65000E+0004 -0.28277E+0004  0.63126E-0008  0.17937E-0007 -0.10127E-0007
  0.65432E+0004 -0.28268E+0004  0.63227E-0008  0.17741E-0007 -0.99206E-0008
  0.66250E+0004 -0.28252E+0004  0.63424E-0008  0.17326E-0007 -0.94836E-0008
  0.67068E+0004 -0.28236E+0004  0.63612E-0008  0.16853E-0007 -0.89897E-0008
  0.67500E+0004 -0.28227E+0004  0.63698E-0008  0.16580E-0007 -0.87074E-0008
  0.67500E+0004 -0.29114E+0004  0.58417E-0008  0.12087E-0007 -0.52307E-0008
  0.67932E+0004 -0.29109E+0004  0.58286E-0008  0.11799E-0007 -0.49492E-0008
  0.68750E+0004 -0.29099E+0004  0.57951E-0008  0.11216E-0007 -0.43870E-0008
  0.69568E+0004 -0.29090E+0004  0.57482E-0008  0.10591E-0007 -0.37919E-0008
  0.70000E+0004 -0.29085E+0004  0.57172E-0008  0.10244E-0007 -0.34668E-0008
  0.67500E+0004 -0.28961E+0004  0.59548E-0008  0.12850E-0007 -0.57958E-0008
  0.67932E+0004 -0.28955E+0004  0.59451E-0008  0.12562E-0007 -0.55122E-0008
  0.68750E+0004 -0.28944E+0004  0.59187E-0008  0.11980E-0007 -0.49444E-0008
  0.69568E+0004 -0.28933E+0004  0.58795E-0008  0.11352E-0007 -0.43417E-0008
  0.70000E+0004 -0.28927E+0004  0.58527E-0008  0.11003E-0007 -0.40118E-0008
  0.67500E+0004 -0.28671E+0004  0.61451E-0008  0.14313E-0007 -0.69081E-0008
  0.67932E+0004 -0.28663E+0004  0.61422E-0008  0.14027E-0007 -0.66209E-0008
  0.68750E+0004 -0.28649E+0004  0.61297E-0008  0.13446E-0007 -0.60437E-0008
  0.69568E+0004 -0.28635E+0004  0.61058E-0008  0.12816E-0007 -0.54279E-0008
  0.70000E+0004 -0.28628E+0004  0.60876E-0008  0.12466E-0007 -0.50894E-0008
  0.67500E+0004 -0.28380E+0004  0.63017E-0008  0.15794E-0007 -0.80727E-0008
  0.67932E+0004 -0.28371E+0004  0.63058E-0008  0.15511E-0007 -0.77827E-0008
  0.68750E+0004 -0.28354E+0004  0.63077E-0008  0.14933E-0007 -0.71977E-0008
  0.69568E+0004 -0.28337E+0004  0.62997E-0008  0.14305E-0007 -0.65705E-0008
  0.70000E+0004 -0.28329E+0004  0.62904E-0008  0.13954E-0007 -0.62244E-0008
  0.67500E+0004 -0.28227E+0004  0.63698E-0008  0.16580E-0007 -0.87074E-0008
  0.67932E+0004 -0.28218E+0004  0.63776E-0008  0.16299E-0007 -0.84165E-0008
  0.68750E+0004 -0.28199E+0004  0.63873E-0008  0.15725E-0007 -0.78280E-0008
  0.69568E+0004 -0.28180E+0004  0.63879E-0008  0.15099E-0007 -0.71954E-0008
  0.70000E+0004 -0.28171E+0004  0.63835E-0008  0.14748E-0007 -0.68457E-0008
  0.70000E+0004 -0.29085E+0004  0.57172E-0008  0.10244E-0007 -0.34668E-0008
  0.70432E+0004 -0.29080E+0004  0.56818E-0008  0.98885E-0008 -0.31362E-0008
  0.71250E+0004 -0.29070E+0004  0.56002E-0008  0.91869E-0008 -0.24946E-0008
  0.72068E+0004 -0.29060E+0004  0.54978E-0008  0.84520E-0008 -0.18383E-0008
  0.72500E+0004 -0.29054E+0004  0.54347E-0008  0.80524E-0008 -0.14885E-0008
  0.70000E+0004 -0.28927E+0004  0.58527E-0008  0.11003E-0007 -0.40118E-0008
  0.70432E+0004 -0.28921E+0004  0.58218E-0008  0.10646E-0007 -0.36761E-0008
  0.71250E+0004 -0.28909E+0004  0.57489E-0008  0.99394E-0008 -0.30232E-0008
  0.72068E+0004 -0.28897E+0004  0.56555E-0008  0.91974E-0008 -0.23534E-0008
  0.72500E+0004 -0.28891E+0004  0.55972E-0008  0.87931E-0008 -0.19957E-0008
  0.70000E+0004 -0.28628E+0004  0.60876E-0008  0.12466E-0007 -0.50894E-0008
  0.70432E+0004 -0.28620E+0004  0.60654E-0008  0.12106E-0007 -0.47448E-0008
  0.71250E+0004 -0.28605E+0004  0.60100E-0008  0.11392E-0007 -0.40717E-0008
  0.72068E+0004 -0.28590E+0004  0.59347E-0008  0.10639E-0007 -0.33776E-0008
  0.72500E+0004 -0.28582E+0004  0.58861E-0008  0.10228E-0007 -0.30053E-0008
  0.70000E+0004 -0.28329E+0004  0.62904E-0008  0.13954E-0007 -0.62244E-0008
  0.70432E+0004 -0.28319E+0004  0.62776E-0008  0.13594E-0007 -0.58717E-0008
  0.71250E+0004 -0.28300E+0004  0.62407E-0008  0.12876E-0007 -0.51802E-0008
  0.72068E+0004 -0.28282E+0004  0.61849E-0008  0.12115E-0007 -0.44636E-0008
  0.72500E+0004 -0.28272E+0004  0.61468E-0008  0.11698E-0007 -0.40776E-0008
  0.70000E+0004 -0.28171E+0004  0.63835E-0008  0.14748E-0007 -0.68457E-0008
  0.70432E+0004 -0.28160E+0004  0.63757E-0008  0.14388E-0007 -0.64892E-0008
  0.71250E+0004 -0.28140E+0004  0.63490E-0008  0.13669E-0007 -0.57888E-0008
  0.72068E+0004 -0.28120E+0004  0.63039E-0008  0.12906E-0007 -0.50610E-0008
  0.72500E+0004 -0.28109E+0004  0.62717E-0008  0.12486E-0007 -0.46683E-0008
  0.72500E+0004 -0.29054E+0004  0.54347E-0008  0.80524E-0008 -0.14885E-0008
  0.72932E+0004 -0.29049E+0004  0.53652E-0008  0.76469E-0008 -0.11384E-0008
  0.73750E+0004 -0.29038E+0004  0.52144E-0008  0.68599E-0008 -0.47485E-0009
  0.74568E+0004 -0.29027E+0004  0.50371E-0008  0.60527E-0008  0.18327E-0009
  0.75000E+0004 -0.29021E+0004  0.49326E-0008  0.56206E-0008  0.52593E-0009
  0.72500E+0004 -0.28891E+0004  0.55972E-0008  0.87931E-0008 -0.19957E-0008
  0.72932E+0004 -0.28884E+0004  0.55326E-0008  0.83827E-0008 -0.16373E-0008
  0.73750E+0004 -0.28872E+0004  0.53909E-0008  0.75846E-0008 -0.95624E-0009
  0.74568E+0004 -0.28859E+0004  0.52226E-0008  0.67641E-0008 -0.27853E-0009
  0.75000E+0004 -0.28852E+0004  0.51226E-0008  0.63238E-0008  0.75323E-0010
  0.72500E+0004 -0.28582E+0004  0.58861E-0008  0.10228E-0007 -0.30053E-0008
  0.72932E+0004 -0.28573E+0004  0.58314E-0008  0.98092E-0008 -0.26318E-0008
  0.73750E+0004 -0.28557E+0004  0.57085E-0008  0.89929E-0008 -0.19187E-0008
  0.74568E+0004 -0.28541E+0004  0.55587E-0008  0.81495E-0008 -0.12048E-0008
  0.75000E+0004 -0.28532E+0004  0.54682E-0008  0.76954E-0008 -0.83026E-0009
  0.72500E+0004 -0.28272E+0004  0.61468E-0008  0.11698E-0007 -0.40776E-0008
  0.72932E+0004 -0.28262E+0004  0.61028E-0008  0.11274E-0007 -0.36898E-0008
  0.73750E+0004 -0.28242E+0004  0.60005E-0008  0.10442E-0007 -0.29464E-0008
  0.74568E+0004 -0.28222E+0004  0.58712E-0008  0.95799E-0008 -0.21978E-0008
  0.75000E+0004 -0.28212E+0004  0.57915E-0008  0.91139E-0008 -0.18033E-0008
  0.72500E+0004 -0.28109E+0004  0.62717E-0008  0.12486E-0007 -0.46683E-0008
  0.72932E+0004 -0.28097E+0004  0.62337E-0008  0.12060E-0007 -0.42734E-0008
  0.73750E+0004 -0.28076E+0004  0.61428E-0008  0.11222E-0007 -0.35147E-0008
  0.74568E+0004 -0.28054E+0004  0.60252E-0008  0.10351E-0007 -0.27485E-0008
  0.75000E+0004 -0.28043E+0004  0.59516E-0008  0.98796E-0008 -0.23438E-0008
  0.75000E+0004 -0.29021E+0004  0.49326E-0008  0.56206E-0008  0.52593E-0009
  0.75432E+0004 -0.29015E+0004  0.48207E-0008  0.51865E-0008  0.86320E-0009
  0.76250E+0004 -0.29004E+0004  0.45869E-0008  0.43570E-0008  0.14873E-0008
  0.77068E+0004 -0.28992E+0004  0.43248E-0008  0.35228E-0008  0.20864E-0008
  0.77500E+0004 -0.28986E+0004  0.41753E-0008  0.30830E-0008  0.23901E-0008
  0.75000E+0004 -0.28852E+0004  0.51226E-0008  0.63238E-0008  0.75323E-0010
  0.75432E+0004 -0.28845E+0004  0.50151E-0008  0.58813E-0008  0.42408E-0009
  0.76250E+0004 -0.28832E+0004  0.47894E-0008  0.50338E-0008  0.10715E-0008
  0.77068E+0004 -0.28818E+0004  0.45345E-0008  0.41792E-0008  0.16956E-0008
  0.77500E+0004 -0.28811E+0004  0.43883E-0008  0.37276E-0008  0.20133E-0008
  0.75000E+0004 -0.28532E+0004  0.54682E-0008  0.76954E-0008 -0.83026E-0009
  0.75432E+0004 -0.28523E+0004  0.53702E-0008  0.72383E-0008 -0.46017E-0009
  0.76250E+0004 -0.28505E+0004  0.51615E-0008  0.63595E-0008  0.23068E-0009
  0.77068E+0004 -0.28488E+0004  0.49224E-0008  0.54687E-0008  0.90194E-0009
  0.77500E+0004 -0.28479E+0004  0.47838E-0008  0.49960E-0008  0.12458E-0008
  0.75000E+0004 -0.28212E+0004  0.57915E-0008  0.91139E-0008 -0.18033E-0008
  0.75432E+0004 -0.28200E+0004  0.57041E-0008  0.86442E-0008 -0.14125E-0008
  0.76250E+0004 -0.28179E+0004  0.55150E-0008  0.77378E-0008 -0.67942E-0009
  0.77068E+0004 -0.28158E+0004  0.52944E-0008  0.68144E-0008  0.38039E-0010
  0.77500E+0004 -0.28147E+0004  0.51649E-0008  0.63225E-0008  0.40772E-0009
  0.75000E+0004 -0.28043E+0004  0.59516E-0008  0.98796E-0008 -0.23438E-0008
  0.75432E+0004 -0.28030E+0004  0.58703E-0008  0.94041E-0008 -0.19424E-0008
  0.76250E+0004 -0.28007E+0004  0.56926E-0008  0.84847E-0008 -0.11876E-0008
  0.77068E+0004 -0.27984E+0004  0.54827E-0008  0.75457E-0008 -0.44620E-0009
  0.77500E+0004 -0.27972E+0004  0.53587E-0008  0.70445E-0008 -0.63071E-0010
  0.77500E+0004 -0.28986E+0004  0.41753E-0008  0.30830E-0008  0.23901E-0008
  0.77932E+0004 -0.28979E+0004  0.40188E-0008  0.26463E-0008  0.26834E-0008
  0.78750E+0004 -0.28967E+0004  0.37019E-0008  0.18245E-0008  0.32106E-0008
  0.79568E+0004 -0.28954E+0004  0.33599E-0008  0.10156E-0008  0.36963E-0008
  0.80000E+0004 -0.28947E+0004  0.31702E-0008  0.59613E-0009  0.39341E-0008
  0.77500E+0004 -0.28811E+0004  0.43883E-0008  0.37276E-0008  0.20133E-0008
  0.77932E+0004 -0.28803E+0004  0.42350E-0008  0.32788E-0008  0.23207E-0008
  0.78750E+0004 -0.28788E+0004  0.39232E-0008  0.24322E-0008  0.28757E-0008
  0.79568E+0004 -0.28773E+0004  0.35851E-0008  0.15959E-0008  0.33903E-0008
  0.80000E+0004 -0.28765E+0004  0.33967E-0008  0.11611E-0008  0.36438E-0008
  0.77500E+0004 -0.28479E+0004  0.47838E-0008  0.49960E-0008  0.12458E-0008
  0.77932E+0004 -0.28469E+0004  0.46378E-0008  0.45256E-0008  0.15797E-0008
  0.78750E+0004 -0.28450E+0004  0.43381E-0008  0.36342E-0008  0.21872E-0008
  0.79568E+0004 -0.28431E+0004  0.40094E-0008  0.27484E-0008  0.27570E-0008
  0.80000E+0004 -0.28421E+0004  0.38250E-0008  0.22855E-0008  0.30405E-0008
  0.77500E+0004 -0.28147E+0004  0.51649E-0008  0.63225E-0008  0.40772E-0009
  0.77932E+0004 -0.28135E+0004  0.50277E-0008  0.58323E-0008  0.76777E-0009
  0.78750E+0004 -0.28112E+0004  0.47432E-0008  0.48996E-0008  0.14275E-0008
  0.79568E+0004 -0.28088E+0004  0.44273E-0008  0.39673E-0008  0.20525E-0008
  0.80000E+0004 -0.28076E+0004  0.42486E-0008  0.34779E-0008  0.23661E-0008
  0.77500E+0004 -0.27972E+0004  0.53587E-0008  0.70445E-0008 -0.63071E-0010
  0.77932E+0004 -0.27958E+0004  0.52268E-0008  0.65446E-0008  0.31062E-0009
  0.78750E+0004 -0.27933E+0004  0.49515E-0008  0.55916E-0008  0.99759E-0009
  0.79568E+0004 -0.27908E+0004  0.46438E-0008  0.46362E-0008  0.16516E-0008
  0.80000E+0004 -0.27894E+0004  0.44688E-0008  0.41336E-0008  0.19812E-0008
  0.80000E+0004 -0.28947E+0004  0.31702E-0008  0.59613E-0009  0.39341E-0008
  0.80432E+0004 -0.28940E+0004  0.29751E-0008  0.18403E-0009  0.41580E-0008
  0.81250E+0004 -0.28927E+0004  0.25905E-0008 -0.57750E-0009  0.45440E-0008
  0.82068E+0004 -0.28913E+0004  0.21898E-0008 -0.13084E-0008  0.48774E-0008
  0.82500E+0004 -0.28906E+0004  0.19731E-0008 -0.16797E-0008  0.50312E-0008
  0.80000E+0004 -0.28765E+0004  0.33967E-0008  0.11611E-0008  0.36438E-0008
  0.80432E+0004 -0.28757E+0004  0.32026E-0008  0.73335E-0009  0.38835E-0008
  0.81250E+0004 -0.28741E+0004  0.28187E-0008 -0.59538E-0010  0.42998E-0008
  0.82068E+0004 -0.28725E+0004  0.24168E-0008 -0.82388E-0009  0.46640E-0008
  0.82500E+0004 -0.28717E+0004  0.21989E-0008 -0.12135E-0008  0.48341E-0008
  0.80000E+0004 -0.28421E+0004  0.38250E-0008  0.22855E-0008  0.30405E-0008
  0.80432E+0004 -0.28410E+0004  0.36342E-0008  0.18290E-0008  0.33103E-0008
  0.81250E+0004 -0.28390E+0004  0.32541E-0008  0.97832E-0009  0.37849E-0008
  0.82068E+0004 -0.28369E+0004  0.28526E-0008  0.15206E-0009  0.42085E-0008
  0.82500E+0004 -0.28359E+0004  0.26334E-0008 -0.27178E-0009  0.44102E-0008
  0.80000E+0004 -0.28076E+0004  0.42486E-0008  0.34779E-0008  0.23661E-0008
  0.80432E+0004 -0.28063E+0004  0.40629E-0008  0.29942E-0008  0.26663E-0008
  0.81250E+0004 -0.28038E+0004  0.36900E-0008  0.20883E-0008  0.32000E-0008
  0.82068E+0004 -0.28014E+0004  0.32923E-0008  0.12023E-0008  0.36842E-0008
  0.82500E+0004 -0.28001E+0004  0.30737E-0008  0.74514E-0009  0.39183E-0008
  0.80000E+0004 -0.27894E+0004  0.44688E-0008  0.41336E-0008  0.19812E-0008
  0.80432E+0004 -0.27880E+0004  0.42865E-0008  0.36362E-0008  0.22974E-0008
  0.81250E+0004 -0.27853E+0004  0.39188E-0008  0.27023E-0008  0.28625E-0008
  0.82068E+0004 -0.27826E+0004  0.35247E-0008  0.17858E-0008  0.33790E-0008
  0.82500E+0004 -0.27812E+0004  0.33072E-0008  0.13116E-0008  0.36305E-0008
  0.82500E+0004 -0.28906E+0004  0.19731E-0008 -0.16797E-0008  0.50312E-0008
  0.82932E+0004 -0.28900E+0004  0.17529E-0008 -0.20419E-0008  0.51705E-0008
  0.83750E+0004 -0.28887E+0004  0.13300E-0008 -0.26955E-0008  0.53908E-0008
  0.84568E+0004 -0.28875E+0004  0.90465E-0009 -0.33015E-0008  0.55541E-0008
  0.85000E+0004 -0.28869E+0004  0.68094E-0009 -0.36004E-0008  0.56173E-0008
  0.82500E+0004 -0.28717E+0004  0.21989E-0008 -0.12135E-0008  0.48341E-0008
  0.82932E+0004 -0.28709E+0004  0.19765E-0008 -0.15950E-0008  0.49898E-0008
  0.83750E+0004 -0.28695E+0004  0.15484E-0008 -0.22860E-0008  0.52411E-0008
  0.84568E+0004 -0.28681E+0004  0.11158E-0008 -0.29306E-0008  0.54346E-0008
  0.85000E+0004 -0.28674E+0004  0.88745E-0009 -0.32502E-0008  0.55134E-0008
  0.82500E+0004 -0.28359E+0004  0.26334E-0008 -0.27178E-0009  0.44102E-0008
  0.82932E+0004 -0.28349E+0004  0.24084E-0008 -0.68943E-0009  0.45980E-0008
  0.83750E+0004 -0.28331E+0004  0.19726E-0008 -0.14510E-0008  0.49097E-0008
  0.84568E+0004 -0.28313E+0004  0.15284E-0008 -0.21686E-0008  0.51627E-0008
  0.85000E+0004 -0.28304E+0004  0.12926E-0008 -0.25274E-0008  0.52722E-0008
  0.82500E+0004 -0.28001E+0004  0.30737E-0008  0.74514E-0009  0.39183E-0008
  0.82932E+0004 -0.27989E+0004  0.28480E-0008  0.29216E-0009  0.41392E-0008
  0.83750E+0004 -0.27967E+0004  0.24077E-0008 -0.53898E-0009  0.45137E-0008
  0.84568E+0004 -0.27945E+0004  0.19553E-0008 -0.13292E-0008  0.48288E-0008
  0.85000E+0004 -0.27934E+0004  0.17135E-0008 -0.17272E-0008  0.49707E-0008
  0.82500E+0004 -0.27812E+0004  0.33072E-0008  0.13116E-0008  0.36305E-0008
  0.82932E+0004 -0.27799E+0004  0.30818E-0008  0.84038E-0009  0.38693E-0008
  0.83750E+0004 -0.27775E+0004  0.26406E-0008 -0.27009E-0010  0.42777E-0008
  0.84568E+0004 -0.27751E+0004  0.21853E-0008 -0.85508E-0009  0.46267E-0008
  0.85000E+0004 -0.27738E+0004  0.19411E-0008 -0.12737E-0008  0.47863E-0008
  0.85000E+0004 -0.28869E+0004  0.68094E-0009 -0.36004E-0008  0.56173E-0008
  0.85432E+0004 -0.28865E+0004  0.45670E-0009 -0.38874E-0008  0.56658E-0008
  0.86250E+0004 -0.28856E+0004  0.38605E-0010 -0.43867E-0008  0.57146E-0008
  0.87068E+0004 -0.28848E+0004 -0.36578E-0009 -0.48250E-0008  0.57095E-0008
  0.87500E+0004 -0.28844E+0004 -0.57189E-0009 -0.50308E-0008  0.56860E-0008
  0.85000E+0004 -0.28674E+0004  0.88745E-0009 -0.32502E-0008  0.55134E-0008
  0.85432E+0004 -0.28669E+0004  0.65773E-0009 -0.35587E-0008  0.55774E-0008
  0.86250E+0004 -0.28659E+0004  0.22803E-0009 -0.40989E-0008  0.56546E-0008
  0.87068E+0004 -0.28649E+0004 -0.18956E-0009 -0.45777E-0008  0.56759E-0008
  0.87500E+0004 -0.28644E+0004 -0.40314E-0009 -0.48045E-0008  0.56655E-0008
  0.85000E+0004 -0.28304E+0004  0.12926E-0008 -0.25274E-0008  0.52722E-0008
  0.85432E+0004 -0.28297E+0004  0.10535E-0008 -0.28773E-0008  0.53672E-0008
  0.86250E+0004 -0.28285E+0004  0.60344E-0009 -0.34963E-0008  0.55010E-0008
  0.87068E+0004 -0.28272E+0004  0.16229E-0009 -0.40536E-0008  0.55757E-0008
  0.87500E+0004 -0.28265E+0004 -0.64862E-0010 -0.43214E-0008  0.55920E-0008
  0.85000E+0004 -0.27934E+0004  0.17135E-0008 -0.17272E-0008  0.49707E-0008
  0.85432E+0004 -0.27925E+0004  0.14666E-0008 -0.21190E-0008  0.50986E-0008
  0.86250E+0004 -0.27910E+0004  0.99874E-0009 -0.28179E-0008  0.52928E-0008
  0.87068E+0004 -0.27895E+0004  0.53631E-0009 -0.34555E-0008  0.54251E-0008
  0.87500E+0004 -0.27887E+0004  0.29659E-0009 -0.37656E-0008  0.54703E-0008
  0.85000E+0004 -0.27738E+0004  0.19411E-0008 -0.12737E-0008  0.47863E-0008
  0.85432E+0004 -0.27729E+0004  0.16907E-0008 -0.16877E-0008  0.49322E-0008
  0.86250E+0004 -0.27713E+0004  0.12146E-0008 -0.24292E-0008  0.51599E-0008
  0.87068E+0004 -0.27696E+0004  0.74196E-0009 -0.31097E-0008  0.53241E-0008
  0.87500E+0004 -0.27687E+0004  0.49610E-0009 -0.34424E-0008  0.53855E-0008
  0.87500E+0004 -0.28844E+0004 -0.57189E-0009 -0.50308E-0008  0.56860E-0008
  0.87932E+0004 -0.28840E+0004 -0.77295E-0009 -0.52196E-0008  0.56487E-0008
  0.88750E+0004 -0.28834E+0004 -0.11351E-0008 -0.55271E-0008  0.55421E-0008
  0.89568E+0004 -0.28828E+0004 -0.14687E-0008 -0.57678E-0008  0.53922E-0008
  0.90000E+0004 -0.28825E+0004 -0.16320E-0008 -0.58680E-0008  0.52973E-0008
  0.87500E+0004 -0.28644E+0004 -0.40314E-0009 -0.48045E-0008  0.56655E-0008
  0.87932E+0004 -0.28640E+0004 -0.61226E-0009 -0.50146E-0008  0.56409E-0008
  0.88750E+0004 -0.28633E+0004 -0.99041E-0009 -0.53611E-0008  0.55566E-0008
  0.89568E+0004 -0.28626E+0004 -0.13409E-0008 -0.56392E-0008  0.54266E-0008
  0.90000E+0004 -0.28622E+0004 -0.15131E-0008 -0.57584E-0008  0.53412E-0008
  0.87500E+0004 -0.28265E+0004 -0.64862E-0010 -0.43214E-0008  0.55920E-0008
  0.87932E+0004 -0.28261E+0004 -0.28870E-0009 -0.45729E-0008  0.55934E-0008
  0.88750E+0004 -0.28251E+0004 -0.69646E-0009 -0.49961E-0008  0.55547E-0008
  0.89568E+0004 -0.28242E+0004 -0.10783E-0008 -0.53481E-0008  0.54658E-0008
  0.90000E+0004 -0.28237E+0004 -0.12677E-0008 -0.55048E-0008  0.54001E-0008
  0.87500E+0004 -0.27887E+0004  0.29659E-0009 -0.37656E-0008  0.54703E-0008
  0.87932E+0004 -0.27881E+0004  0.58867E-0010 -0.40599E-0008  0.54999E-0008
  0.88750E+0004 -0.27870E+0004 -0.37722E-0009 -0.45630E-0008  0.55115E-0008
  0.89568E+0004 -0.27858E+0004 -0.78967E-0009 -0.49925E-0008  0.54682E-0008
  0.90000E+0004 -0.27852E+0004 -0.99596E-0009 -0.51889E-0008  0.54248E-0008
  0.87500E+0004 -0.27687E+0004  0.49610E-0009 -0.34424E-0008  0.53855E-0008
  0.87932E+0004 -0.27681E+0004  0.25146E-0009 -0.37599E-0008  0.54309E-0008
  0.88750E+0004 -0.27668E+0004 -0.19891E-0009 -0.43062E-0008  0.54709E-0008
  0.89568E+0004 -0.27656E+0004 -0.62703E-0009 -0.47780E-0008  0.54537E-0008
  0.90000E+0004 -0.27649E+0004 -0.84204E-0009 -0.49962E-0008  0.54229E-0008
  0.90000E+0004 -0.28825E+0004 -0.16320E-0008 -0.58680E-0008  0.52973E-0008
  0.90432E+0004 -0.28821E+0004 -0.17856E-0008 -0.59497E-0008  0.51925E-0008
  0.91250E+0004 -0.28815E+0004 -0.20494E-0008 -0.60554E-0008  0.49694E-0008
  0.92068E+0004 -0.28809E+0004 -0.22752E-0008 -0.60981E-0008  0.47188E-0008
  0.92500E+0004 -0.28805E+0004 -0.23784E-0008 -0.60963E-0008  0.45775E-0008
  0.90000E+0004 -0.28622E+0004 -0.15131E-0008 -0.57584E-0008  0.53412E-0008
  0.90432E+0004 -0.28618E+0004 -0.16760E-0008 -0.58585E-0008  0.52451E-0008
  0.91250E+0004 -0.28610E+0004 -0.19573E-0008 -0.59970E-0008  0.50367E-0008
  0.92068E+0004 -0.28603E+0004 -0.22004E-0008 -0.60701E-0008  0.47983E-0008
  0.92500E+0004 -0.28599E+0004 -0.23127E-0008 -0.60832E-0008  0.46624E-0008
  0.90000E+0004 -0.28237E+0004 -0.12677E-0008 -0.55048E-0008  0.54001E-0008
  0.90432E+0004 -0.28232E+0004 -0.14480E-0008 -0.56414E-0008  0.53225E-0008
  0.91250E+0004 -0.28223E+0004 -0.17627E-0008 -0.58459E-0008  0.51452E-0008
  0.92068E+0004 -0.28213E+0004 -0.20394E-0008 -0.59802E-0008  0.49330E-0008
  0.92500E+0004 -0.28208E+0004 -0.21692E-0008 -0.60236E-0008  0.48089E-0008
  0.90000E+0004 -0.27852E+0004 -0.99596E-0009 -0.51889E-0008  0.54248E-0008
  0.90432E+0004 -0.27846E+0004 -0.11934E-0008 -0.53642E-0008  0.53679E-0008
  0.91250E+0004 -0.27835E+0004 -0.15416E-0008 -0.56389E-0008  0.52262E-0008
  0.92068E+0004 -0.27823E+0004 -0.18524E-0008 -0.58390E-0008  0.50445E-0008
  0.92500E+0004 -0.27817E+0004 -0.20002E-0008 -0.59151E-0008  0.49345E-0008
  0.90000E+0004 -0.27649E+0004 -0.84204E-0009 -0.49962E-0008  0.54229E-0008
  0.90432E+0004 -0.27643E+0004 -0.10485E-0008 -0.51926E-0008  0.53780E-0008
  0.91250E+0004 -0.27630E+0004 -0.14143E-0008 -0.55061E-0008  0.52569E-0008
  0.92068E+0004 -0.27617E+0004 -0.17431E-0008 -0.57428E-0008  0.50930E-0008
  0.92500E+0004 -0.27611E+0004 -0.19006E-0008 -0.58372E-0008  0.49914E-0008
  0.92500E+0004 -0.28805E+0004 -0.23784E-0008 -0.60963E-0008  0.45775E-0008
  0.92932E+0004 -0.28802E+0004 -0.24704E-0008 -0.60783E-0008  0.44308E-0008
  0.93750E+0004 -0.28797E+0004 -0.26139E-0008 -0.60018E-0008  0.41410E-0008
  0.94568E+0004 -0.28792E+0004 -0.27168E-0008 -0.58738E-0008  0.38406E-0008
  0.95000E+0004 -0.28789E+0004 -0.27549E-0008 -0.57873E-0008  0.36797E-0008
  0.92500E+0004 -0.28599E+0004 -0.23127E-0008 -0.60832E-0008  0.46624E-0008
  0.92932E+0004 -0.28596E+0004 -0.24137E-0008 -0.60793E-0008  0.45203E-0008
  0.93750E+0004 -0.28589E+0004 -0.25737E-0008 -0.60274E-0008  0.42376E-0008
  0.94568E+0004 -0.28583E+0004 -0.26921E-0008 -0.59209E-0008  0.39421E-0008
  0.95000E+0004 -0.28579E+0004 -0.27380E-0008 -0.58444E-0008  0.37829E-0008
  0.92500E+0004 -0.28208E+0004 -0.21692E-0008 -0.60236E-0008  0.48089E-0008
  0.92932E+0004 -0.28204E+0004 -0.22878E-0008 -0.60485E-0008  0.46773E-0008
  0.93750E+0004 -0.28195E+0004 -0.24800E-0008 -0.60469E-0008  0.44109E-0008
  0.94568E+0004 -0.28187E+0004 -0.26292E-0008 -0.59848E-0008  0.41271E-0008
  0.95000E+0004 -0.28183E+0004 -0.26906E-0008 -0.59294E-0008  0.39724E-0008
  0.92500E+0004 -0.27817E+0004 -0.20002E-0008 -0.59151E-0008  0.49345E-0008
  0.92932E+0004 -0.27812E+0004 -0.21368E-0008 -0.59715E-0008  0.48155E-0008
  0.93750E+0004 -0.27802E+0004 -0.23626E-0008 -0.60253E-0008  0.45692E-0008
  0.94568E+0004 -0.27792E+0004 -0.25441E-0008 -0.60126E-0008  0.43007E-0008
  0.95000E+0004 -0.27786E+0004 -0.26220E-0008 -0.59807E-0008  0.41522E-0008
  0.92500E+0004 -0.27611E+0004 -0.19006E-0008 -0.58372E-0008  0.49914E-0008
  0.92932E+0004 -0.27605E+0004 -0.20468E-0008 -0.59112E-0008  0.48800E-0008
  0.93750E+0004 -0.27594E+0004 -0.22908E-0008 -0.59961E-0008  0.46459E-0008
  0.94568E+0004 -0.27583E+0004 -0.24900E-0008 -0.60115E-0008  0.43870E-0008
  0.95000E+0004 -0.27577E+0004 -0.25768E-0008 -0.59933E-0008  0.42424E-0008
  0.95000E+0004 -0.28789E+0004 -0.27549E-0008 -0.57873E-0008  0.36797E-0008
  0.95432E+0004 -0.28788E+0004 -0.27823E-0008 -0.56881E-0008  0.35170E-0008
  0.96250E+0004 -0.28786E+0004 -0.28051E-0008 -0.54696E-0008  0.32091E-0008
  0.97068E+0004 -0.28784E+0004 -0.27918E-0008 -0.52164E-0008  0.29054E-0008
  0.97500E+0004 -0.28783E+0004 -0.27714E-0008 -0.50712E-0008  0.27483E-0008
  0.95000E+0004 -0.28579E+0004 -0.27380E-0008 -0.58444E-0008  0.37829E-0008
  0.95432E+0004 -0.28578E+0004 -0.27729E-0008 -0.57544E-0008  0.36212E-0008
  0.96250E+0004 -0.28576E+0004 -0.28088E-0008 -0.55507E-0008  0.33136E-0008
  0.97068E+0004 -0.28574E+0004 -0.28072E-0008 -0.53092E-0008  0.30086E-0008
  0.97500E+0004 -0.28573E+0004 -0.27922E-0008 -0.51689E-0008  0.28502E-0008
  0.95000E+0004 -0.28183E+0004 -0.26906E-0008 -0.59294E-0008  0.39724E-0008
  0.95432E+0004 -0.28182E+0004 -0.27406E-0008 -0.58586E-0008  0.38137E-0008
  0.96250E+0004 -0.28179E+0004 -0.28030E-0008 -0.56867E-0008  0.35090E-0008
  0.97068E+0004 -0.28177E+0004 -0.28251E-0008 -0.54708E-0008  0.32032E-0008
  0.97500E+0004 -0.28175E+0004 -0.28214E-0008 -0.53415E-0008  0.30432E-0008
  0.95000E+0004 -0.27786E+0004 -0.26220E-0008 -0.59807E-0008  0.41522E-0008
  0.95432E+0004 -0.27785E+0004 -0.26880E-0008 -0.59321E-0008  0.39983E-0008
  0.96250E+0004 -0.27782E+0004 -0.27792E-0008 -0.57970E-0008  0.36993E-0008
  0.97068E+0004 -0.27779E+0004 -0.28272E-0008 -0.56113E-0008  0.33953E-0008
  0.97500E+0004 -0.27777E+0004 -0.28359E-0008 -0.54955E-0008  0.32348E-0008
  0.95000E+0004 -0.27577E+0004 -0.25768E-0008 -0.59933E-0008  0.42424E-0008
  0.95432E+0004 -0.27576E+0004 -0.26518E-0008 -0.59574E-0008  0.40918E-0008
  0.96250E+0004 -0.27572E+0004 -0.27589E-0008 -0.58437E-0008  0.37970E-0008
  0.97068E+0004 -0.27569E+0004 -0.28214E-0008 -0.56760E-0008  0.34950E-0008
  0.97500E+0004 -0.27567E+0004 -0.28373E-0008 -0.55682E-0008  0.33348E-0008
  0.97500E+0004 -0.28783E+0004 -0.27714E-0008 -0.50712E-0008  0.27483E-0008
  0.97932E+0004 -0.28786E+0004 -0.27417E-0008 -0.49172E-0008  0.25924E-0008
  0.98750E+0004 -0.28790E+0004 -0.26633E-0008 -0.46098E-0008  0.23066E-0008
  0.99568E+0004 -0.28795E+0004 -0.25592E-0008 -0.42871E-0008  0.20355E-0008
  0.10000E+0005 -0.28797E+0004 -0.24954E-0008 -0.41129E-0008  0.18994E-0008
  0.97500E+0004 -0.28573E+0004 -0.27922E-0008 -0.51689E-0008  0.28502E-0008
  0.97932E+0004 -0.28576E+0004 -0.27676E-0008 -0.50188E-0008  0.26924E-0008
  0.98750E+0004 -0.28581E+0004 -0.26973E-0008 -0.47166E-0008  0.24019E-0008
  0.99568E+0004 -0.28587E+0004 -0.25996E-0008 -0.43964E-0008  0.21254E-0008
  0.10000E+0005 -0.28590E+0004 -0.25385E-0008 -0.42226E-0008  0.19860E-0008
  0.97500E+0004 -0.28175E+0004 -0.28214E-0008 -0.53415E-0008  0.30432E-0008
  0.97932E+0004 -0.28179E+0004 -0.28072E-0008 -0.52007E-0008  0.28824E-0008
  0.98750E+0004 -0.28185E+0004 -0.27542E-0008 -0.49112E-0008  0.25844E-0008
  0.99568E+0004 -0.28192E+0004 -0.26703E-0008 -0.45985E-0008  0.22983E-0008
  0.10000E+0005 -0.28196E+0004 -0.26151E-0008 -0.44267E-0008  0.21533E-0008
  0.97500E+0004 -0.27777E+0004 -0.28359E-0008 -0.54955E-0008  0.32348E-0008
  0.97932E+0004 -0.27781E+0004 -0.28335E-0008 -0.53661E-0008  0.30721E-0008
  0.98750E+0004 -0.27790E+0004 -0.28000E-0008 -0.50937E-0008  0.27684E-0008
  0.99568E+0004 -0.27798E+0004 -0.27322E-0008 -0.47921E-0008  0.24741E-0008
  0.10000E+0005 -0.27802E+0004 -0.26841E-0008 -0.46239E-0008  0.23239E-0008
  0.97500E+0004 -0.27567E+0004 -0.28373E-0008 -0.55682E-0008  0.33348E-0008
  0.97932E+0004 -0.27572E+0004 -0.28416E-0008 -0.54460E-0008  0.31716E-0008
  0.98750E+0004 -0.27581E+0004 -0.28194E-0008 -0.51842E-0008  0.28655E-0008
  0.99568E+0004 -0.27590E+0004 -0.27609E-0008 -0.48901E-0008  0.25675E-0008
  0.10000E+0005 -0.27594E+0004 -0.27170E-0008 -0.47246E-0008  0.24149E-0008
  0.10000E+0005 -0.28797E+0004 -0.24954E-0008 -0.41129E-0008  0.18994E-0008
  0.10043E+0005 -0.28803E+0004 -0.24255E-0008 -0.39353E-0008  0.17669E-0008
  0.10125E+0005 -0.28813E+0004 -0.22806E-0008 -0.35974E-0008  0.15307E-0008
  0.10207E+0005 -0.28824E+0004 -0.21232E-0008 -0.32624E-0008  0.13147E-0008
  0.10250E+0005 -0.28829E+0004 -0.20365E-0008 -0.30884E-0008  0.12090E-0008
  0.10000E+0005 -0.28590E+0004 -0.25385E-0008 -0.42226E-0008  0.19860E-0008
  0.10043E+0005 -0.28596E+0004 -0.24708E-0008 -0.40445E-0008  0.18500E-0008
  0.10125E+0005 -0.28608E+0004 -0.23288E-0008 -0.37043E-0008  0.16067E-0008
  0.10207E+0005 -0.28621E+0004 -0.21729E-0008 -0.33651E-0008  0.13834E-0008
  0.10250E+0005 -0.28627E+0004 -0.20865E-0008 -0.31884E-0008  0.12739E-0008
  0.10000E+0005 -0.28196E+0004 -0.26151E-0008 -0.44267E-0008  0.21533E-0008
  0.10043E+0005 -0.28204E+0004 -0.25523E-0008 -0.42488E-0008  0.20107E-0008
  0.10125E+0005 -0.28220E+0004 -0.24172E-0008 -0.39058E-0008  0.17544E-0008
  0.10207E+0005 -0.28236E+0004 -0.22652E-0008 -0.35603E-0008  0.15176E-0008
  0.10250E+0005 -0.28244E+0004 -0.21798E-0008 -0.33791E-0008  0.14009E-0008
  0.10000E+0005 -0.27802E+0004 -0.26841E-0008 -0.46239E-0008  0.23239E-0008
  0.10043E+0005 -0.27812E+0004 -0.26273E-0008 -0.44480E-0008  0.21753E-0008
  0.10125E+0005 -0.27832E+0004 -0.25010E-0008 -0.41049E-0008  0.19066E-0008
  0.10207E+0005 -0.27851E+0004 -0.23545E-0008 -0.37553E-0008  0.16565E-0008
  0.10250E+0005 -0.27861E+0004 -0.22709E-0008 -0.35706E-0008  0.15328E-0008
  0.10000E+0005 -0.27594E+0004 -0.27170E-0008 -0.47246E-0008  0.24149E-0008
  0.10043E+0005 -0.27606E+0004 -0.26639E-0008 -0.45504E-0008  0.22633E-0008
  0.10125E+0005 -0.27627E+0004 -0.25430E-0008 -0.42084E-0008  0.19884E-0008
  0.10207E+0005 -0.27648E+0004 -0.24002E-0008 -0.38577E-0008  0.17316E-0008
  0.10250E+0005 -0.27659E+0004 -0.23179E-0008 -0.36716E-0008  0.16041E-0008
  0.10250E+0005 -0.28829E+0004 -0.20365E-0008 -0.30884E-0008  0.12090E-0008
  0.10293E+0005 -0.28834E+0004 -0.19485E-0008 -0.29177E-0008  0.11095E-0008
  0.10375E+0005 -0.28842E+0004 -0.17790E-0008 -0.26038E-0008  0.93630E-0009
  0.10457E+0005 -0.28851E+0004 -0.16091E-0008 -0.23051E-0008  0.78304E-0009
  0.10500E+0005 -0.28855E+0004 -0.15205E-0008 -0.21546E-0008  0.70992E-0009
  0.10250E+0005 -0.28627E+0004 -0.20865E-0008 -0.31884E-0008  0.12739E-0008
  0.10293E+0005 -0.28633E+0004 -0.19984E-0008 -0.30148E-0008  0.11707E-0008
  0.10375E+0005 -0.28643E+0004 -0.18280E-0008 -0.26946E-0008  0.99061E-0009
  0.10457E+0005 -0.28653E+0004 -0.16564E-0008 -0.23889E-0008  0.83074E-0009
  0.10500E+0005 -0.28658E+0004 -0.15665E-0008 -0.22347E-0008  0.75429E-0009
  0.10250E+0005 -0.28244E+0004 -0.21798E-0008 -0.33791E-0008  0.14009E-0008
  0.10293E+0005 -0.28251E+0004 -0.20921E-0008 -0.32005E-0008  0.12906E-0008
  0.10375E+0005 -0.28264E+0004 -0.19209E-0008 -0.28693E-0008  0.10974E-0008
  0.10457E+0005 -0.28276E+0004 -0.17466E-0008 -0.25511E-0008  0.92481E-0009
  0.10500E+0005 -0.28283E+0004 -0.16547E-0008 -0.23898E-0008  0.84193E-0009
  0.10250E+0005 -0.27861E+0004 -0.22709E-0008 -0.35706E-0008  0.15328E-0008
  0.10293E+0005 -0.27869E+0004 -0.21844E-0008 -0.33878E-0008  0.14154E-0008
  0.10375E+0005 -0.27885E+0004 -0.20134E-0008 -0.30468E-0008  0.12089E-0008
  0.10457E+0005 -0.27900E+0004 -0.18373E-0008 -0.27170E-0008  0.10235E-0008
  0.10500E+0005 -0.27908E+0004 -0.17438E-0008 -0.25490E-0008  0.93402E-0009
  0.10250E+0005 -0.27659E+0004 -0.23179E-0008 -0.36716E-0008  0.16041E-0008
  0.10293E+0005 -0.27668E+0004 -0.22322E-0008 -0.34869E-0008  0.14831E-0008
  0.10375E+0005 -0.27685E+0004 -0.20619E-0008 -0.31413E-0008  0.12696E-0008
  0.10457E+0005 -0.27702E+0004 -0.18853E-0008 -0.28058E-0008  0.10773E-0008
  0.10500E+0005 -0.27711E+0004 -0.17911E-0008 -0.26344E-0008  0.98433E-0009
  0.10500E+0005 -0.28855E+0004 -0.15205E-0008 -0.21546E-0008  0.70992E-0009
  0.10543E+0005 -0.28859E+0004 -0.14331E-0008 -0.20096E-0008  0.64209E-0009
  0.10625E+0005 -0.28867E+0004 -0.12721E-0008 -0.17502E-0008  0.52702E-0009
  0.10707E+0005 -0.28875E+0004 -0.11189E-0008 -0.15120E-0008  0.42839E-0009
  0.10750E+0005 -0.28879E+0004 -0.10419E-0008 -0.13951E-0008  0.38254E-0009
  0.10500E+0005 -0.28658E+0004 -0.15665E-0008 -0.22347E-0008  0.75429E-0009
  0.10543E+0005 -0.28663E+0004 -0.14778E-0008 -0.20858E-0008  0.68328E-0009
  0.10625E+0005 -0.28672E+0004 -0.13138E-0008 -0.18190E-0008  0.56249E-0009
  0.10707E+0005 -0.28680E+0004 -0.11573E-0008 -0.15734E-0008  0.45867E-0009
  0.10750E+0005 -0.28685E+0004 -0.10784E-0008 -0.14527E-0008  0.41027E-0009
  0.10500E+0005 -0.28283E+0004 -0.16547E-0008 -0.23898E-0008  0.84193E-0009
  0.10543E+0005 -0.28289E+0004 -0.15636E-0008 -0.22337E-0008  0.76471E-0009
  0.10625E+0005 -0.28301E+0004 -0.13943E-0008 -0.19530E-0008  0.63282E-0009
  0.10707E+0005 -0.28312E+0004 -0.12318E-0008 -0.16934E-0008  0.51882E-0009
  0.10750E+0005 -0.28318E+0004 -0.11495E-0008 -0.15654E-0008  0.46542E-0009
  0.10500E+0005 -0.27908E+0004 -0.17438E-0008 -0.25490E-0008  0.93402E-0009
  0.10543E+0005 -0.27916E+0004 -0.16506E-0008 -0.23860E-0008  0.85045E-0009
  0.10625E+0005 -0.27930E+0004 -0.14766E-0008 -0.20917E-0008  0.70710E-0009
  0.10707E+0005 -0.27944E+0004 -0.13084E-0008 -0.18182E-0008  0.58252E-0009
  0.10750E+0005 -0.27951E+0004 -0.12228E-0008 -0.16829E-0008  0.52393E-0009
  0.10500E+0005 -0.27711E+0004 -0.17911E-0008 -0.26344E-0008  0.98433E-0009
  0.10543E+0005 -0.27719E+0004 -0.16970E-0008 -0.24680E-0008  0.89735E-0009
  0.10625E+0005 -0.27734E+0004 -0.15207E-0008 -0.21666E-0008  0.74784E-0009
  0.10707E+0005 -0.27750E+0004 -0.13496E-0008 -0.18859E-0008  0.61752E-0009
  0.10750E+0005 -0.27758E+0004 -0.12623E-0008 -0.17468E-0008  0.55616E-0009
  0.10750E+0005 -0.28879E+0004 -0.10419E-0008 -0.13951E-0008  0.38254E-0009
  0.10793E+0005 -0.28883E+0004 -0.96755E-0009 -0.12842E-0008  0.34057E-0009
  0.10875E+0005 -0.28892E+0004 -0.83508E-0009 -0.10906E-0008  0.27115E-0009
  0.10957E+0005 -0.28901E+0004 -0.71421E-0009 -0.91856E-0009  0.21364E-0009
  0.11000E+0005 -0.28906E+0004 -0.65529E-0009 -0.83622E-0009  0.18756E-0009
  0.10750E+0005 -0.28685E+0004 -0.10784E-0008 -0.14527E-0008  0.41027E-0009
  0.10793E+0005 -0.28691E+0004 -0.10022E-0008 -0.13380E-0008  0.36591E-0009
  0.10875E+0005 -0.28701E+0004 -0.86614E-0009 -0.11375E-0008  0.29230E-0009
  0.10957E+0005 -0.28711E+0004 -0.74169E-0009 -0.95906E-0009  0.23112E-0009
  0.11000E+0005 -0.28717E+0004 -0.68093E-0009 -0.87359E-0009  0.20334E-0009
  0.10750E+0005 -0.28318E+0004 -0.11495E-0008 -0.15654E-0008  0.46542E-0009
  0.10793E+0005 -0.28325E+0004 -0.10697E-0008 -0.14435E-0008  0.41632E-0009
  0.10875E+0005 -0.28338E+0004 -0.92680E-0009 -0.12299E-0008  0.33450E-0009
  0.10957E+0005 -0.28352E+0004 -0.79552E-0009 -0.10390E-0008  0.26612E-0009
  0.11000E+0005 -0.28359E+0004 -0.73119E-0009 -0.94729E-0009  0.23489E-0009
  0.10750E+0005 -0.27951E+0004 -0.12228E-0008 -0.16829E-0008  0.52393E-0009
  0.10793E+0005 -0.27960E+0004 -0.11395E-0008 -0.15537E-0008  0.46988E-0009
  0.10875E+0005 -0.27976E+0004 -0.98982E-0009 -0.13266E-0008  0.37944E-0009
  0.10957E+0005 -0.27992E+0004 -0.85169E-0009 -0.11230E-0008  0.30344E-0009
  0.11000E+0005 -0.28000E+0004 -0.78376E-0009 -0.10250E-0008  0.26862E-0009
  0.10750E+0005 -0.27758E+0004 -0.12623E-0008 -0.17468E-0008  0.55616E-0009
  0.10793E+0005 -0.27767E+0004 -0.11773E-0008 -0.16137E-0008  0.49940E-0009
  0.10875E+0005 -0.27785E+0004 -0.10240E-0008 -0.13794E-0008  0.40423E-0009
  0.10957E+0005 -0.27802E+0004 -0.88225E-0009 -0.11691E-0008  0.32408E-0009
  0.11000E+0005 -0.27811E+0004 -0.81245E-0009 -0.10676E-0008  0.28727E-0009
  0.11000E+0005 -0.28906E+0004 -0.65529E-0009 -0.83622E-0009  0.18756E-0009
  0.11043E+0005 -0.28911E+0004 -0.59966E-0009 -0.75945E-0009  0.16416E-0009
  0.11125E+0005 -0.28920E+0004 -0.50329E-0009 -0.62864E-0009  0.12648E-0009
  0.11207E+0005 -0.28929E+0004 -0.41857E-0009 -0.51595E-0009  0.96302E-0010
  0.11250E+0005 -0.28934E+0004 -0.37837E-0009 -0.46332E-0009  0.83061E-0010
  0.11000E+0005 -0.28717E+0004 -0.68093E-0009 -0.87359E-0009  0.20334E-0009
  0.11043E+0005 -0.28722E+0004 -0.62347E-0009 -0.79375E-0009  0.17838E-0009
  0.11125E+0005 -0.28733E+0004 -0.52388E-0009 -0.65766E-0009  0.13796E-0009
  0.11207E+0005 -0.28744E+0004 -0.43612E-0009 -0.54021E-0009  0.10555E-0009
  0.11250E+0005 -0.28750E+0004 -0.39444E-0009 -0.48531E-0009  0.91271E-0010
  0.11000E+0005 -0.28359E+0004 -0.73119E-0009 -0.94729E-0009  0.23489E-0009
  0.11043E+0005 -0.28366E+0004 -0.67030E-0009 -0.86161E-0009  0.20677E-0009
  0.11125E+0005 -0.28380E+0004 -0.56440E-0009 -0.71513E-0009  0.16102E-0009
  0.11207E+0005 -0.28393E+0004 -0.47079E-0009 -0.58842E-0009  0.12409E-0009
  0.11250E+0005 -0.28401E+0004 -0.42623E-0009 -0.52903E-0009  0.10771E-0009
  0.11000E+0005 -0.28000E+0004 -0.78376E-0009 -0.10250E-0008  0.26862E-0009
  0.11043E+0005 -0.28009E+0004 -0.71935E-0009 -0.93322E-0009  0.23711E-0009
  0.11125E+0005 -0.28026E+0004 -0.60697E-0009 -0.77596E-0009  0.18574E-0009
  0.11207E+0005 -0.28043E+0004 -0.50735E-0009 -0.63960E-0009  0.14400E-0009
  0.11250E+0005 -0.28052E+0004 -0.45982E-0009 -0.57551E-0009  0.12531E-0009
  0.11000E+0005 -0.27811E+0004 -0.81245E-0009 -0.10676E-0008  0.28727E-0009
  0.11043E+0005 -0.27821E+0004 -0.74612E-0009 -0.97253E-0009  0.25392E-0009
  0.11125E+0005 -0.27839E+0004 -0.63031E-0009 -0.80946E-0009  0.19942E-0009
  0.11207E+0005 -0.27858E+0004 -0.52742E-0009 -0.66782E-0009  0.15503E-0009
  0.11250E+0005 -0.27867E+0004 -0.47830E-0009 -0.60123E-0009  0.13510E-0009
  0.11250E+0005 -0.28934E+0004 -0.37837E-0009 -0.46332E-0009  0.83061E-0010
  0.11293E+0005 -0.28938E+0004 -0.34119E-0009 -0.41502E-0009  0.71327E-0010
  0.11375E+0005 -0.28947E+0004 -0.27845E-0009 -0.33468E-0009  0.53008E-0010
  0.11457E+0005 -0.28956E+0004 -0.22518E-0009 -0.26760E-0009  0.38877E-0010
  0.11500E+0005 -0.28960E+0004 -0.20065E-0009 -0.23705E-0009  0.32755E-0010
  0.11250E+0005 -0.28750E+0004 -0.39444E-0009 -0.48531E-0009  0.91271E-0010
  0.11293E+0005 -0.28755E+0004 -0.35587E-0009 -0.43492E-0009  0.78591E-0010
  0.11375E+0005 -0.28765E+0004 -0.29075E-0009 -0.35106E-0009  0.58705E-0010
  0.11457E+0005 -0.28775E+0004 -0.23531E-0009 -0.28087E-0009  0.43351E-0010
  0.11500E+0005 -0.28781E+0004 -0.20968E-0009 -0.24876E-0009  0.36697E-0010
  0.11250E+0005 -0.28401E+0004 -0.42623E-0009 -0.52903E-0009  0.10771E-0009
  0.11293E+0005 -0.28407E+0004 -0.38494E-0009 -0.47454E-0009  0.93166E-0010
  0.11375E+0005 -0.28421E+0004 -0.31506E-0009 -0.38360E-0009  0.70207E-0010
  0.11457E+0005 -0.28434E+0004 -0.25543E-0009 -0.30739E-0009  0.52343E-0010
  0.11500E+0005 -0.28440E+0004 -0.22778E-0009 -0.27248E-0009  0.44635E-0010
  0.11250E+0005 -0.28052E+0004 -0.45982E-0009 -0.57551E-0009  0.12531E-0009
  0.11293E+0005 -0.28060E+0004 -0.41567E-0009 -0.51669E-0009  0.10882E-0009
  0.11375E+0005 -0.28076E+0004 -0.34080E-0009 -0.41831E-0009  0.82614E-0010
  0.11457E+0005 -0.28092E+0004 -0.27681E-0009 -0.33570E-0009  0.62005E-0010
  0.11500E+0005 -0.28100E+0004 -0.24712E-0009 -0.29781E-0009  0.52993E-0010
  0.11250E+0005 -0.27867E+0004 -0.47830E-0009 -0.60123E-0009  0.13510E-0009
  0.11293E+0005 -0.27877E+0004 -0.43258E-0009 -0.53999E-0009  0.11754E-0009
  0.11375E+0005 -0.27894E+0004 -0.35501E-0009 -0.43753E-0009  0.89498E-0010
  0.11457E+0005 -0.27911E+0004 -0.28864E-0009 -0.35141E-0009  0.67369E-0010
  0.11500E+0005 -0.27921E+0004 -0.25779E-0009 -0.31185E-0009  0.57666E-0010
  0.11500E+0005 -0.28960E+0004 -0.20065E-0009 -0.23705E-0009  0.32755E-0010
  0.11543E+0005 -0.28964E+0004 -0.17819E-0009 -0.20934E-0009  0.27651E-0010
  0.11625E+0005 -0.28972E+0004 -0.14141E-0009 -0.16442E-0009  0.19708E-0010
  0.11707E+0005 -0.28979E+0004 -0.11118E-0009 -0.12798E-0009  0.13801E-0010
  0.11750E+0005 -0.28983E+0004 -0.97568E-0010 -0.11178E-0009  0.11401E-0010
  0.11500E+0005 -0.28781E+0004 -0.20968E-0009 -0.24876E-0009  0.36697E-0010
  0.11543E+0005 -0.28785E+0004 -0.18638E-0009 -0.21992E-0009  0.31068E-0010
  0.11625E+0005 -0.28794E+0004 -0.14805E-0009 -0.17284E-0009  0.22293E-0010
  0.11707E+0005 -0.28803E+0004 -0.11650E-0009 -0.13465E-0009  0.15788E-0010
  0.11750E+0005 -0.28808E+0004 -0.10226E-0009 -0.11754E-0009  0.13057E-0010
  0.11500E+0005 -0.28440E+0004 -0.22778E-0009 -0.27248E-0009  0.44635E-0010
  0.11543E+0005 -0.28446E+0004 -0.20267E-0009 -0.24099E-0009  0.37901E-0010
  0.11625E+0005 -0.28458E+0004 -0.16127E-0009 -0.18970E-0009  0.27533E-0010
  0.11707E+0005 -0.28469E+0004 -0.12709E-0009 -0.14797E-0009  0.19787E-0010
  0.11750E+0005 -0.28475E+0004 -0.11164E-0009 -0.12929E-0009  0.16529E-0010
  0.11500E+0005 -0.28100E+0004 -0.24712E-0009 -0.29781E-0009  0.52993E-0010
  0.11543E+0005 -0.28107E+0004 -0.22003E-0009 -0.26360E-0009  0.45271E-0010
  0.11625E+0005 -0.28121E+0004 -0.17535E-0009 -0.20777E-0009  0.33221E-0010
  0.11707E+0005 -0.28135E+0004 -0.13841E-0009 -0.16228E-0009  0.24092E-0010
  0.11750E+0005 -0.28142E+0004 -0.12170E-0009 -0.14199E-0009  0.20290E-0010
  0.11500E+0005 -0.27921E+0004 -0.25779E-0009 -0.31185E-0009  0.57666E-0010
  0.11543E+0005 -0.27929E+0004 -0.22966E-0009 -0.27619E-0009  0.49372E-0010
  0.11625E+0005 -0.27944E+0004 -0.18314E-0009 -0.21782E-0009  0.36410E-0010
  0.11707E+0005 -0.27958E+0004 -0.14471E-0009 -0.17030E-0009  0.26500E-0010
  0.11750E+0005 -0.27966E+0004 -0.12729E-0009 -0.14904E-0009  0.22361E-0010
  0.11750E+0005 -0.28983E+0004 -0.97568E-0010 -0.11178E-0009  0.11401E-0010
  0.11793E+0005 -0.28986E+0004 -0.85400E-0010 -0.97359E-0010  0.93693E-0011
  0.11875E+0005 -0.28993E+0004 -0.65894E-0010 -0.74418E-0010  0.63122E-0011
  0.11957E+0005 -0.28999E+0004 -0.50320E-0010 -0.56355E-0010  0.42238E-0011
  0.12000E+0005 -0.29002E+0004 -0.43505E-0010 -0.48518E-0010  0.33749E-0011
  0.11750E+0005 -0.28808E+0004 -0.10226E-0009 -0.11754E-0009  0.13057E-0010
  0.11793E+0005 -0.28811E+0004 -0.89552E-0010 -0.10247E-0009  0.10822E-0010
  0.11875E+0005 -0.28819E+0004 -0.69125E-0010 -0.78350E-0010  0.74228E-0011
  0.11957E+0005 -0.28826E+0004 -0.52871E-0010 -0.59421E-0010  0.50134E-0011
  0.12000E+0005 -0.28830E+0004 -0.45709E-0010 -0.51113E-0010  0.40195E-0011
  0.11750E+0005 -0.28475E+0004 -0.11164E-0009 -0.12929E-0009  0.16529E-0010
  0.11793E+0005 -0.28480E+0004 -0.97882E-0010 -0.11281E-0009  0.13764E-0010
  0.11875E+0005 -0.28489E+0004 -0.75673E-0010 -0.86351E-0010  0.95925E-0011
  0.11957E+0005 -0.28498E+0004 -0.57969E-0010 -0.65585E-0010  0.66210E-0011
  0.12000E+0005 -0.28503E+0004 -0.50145E-0010 -0.56462E-0010  0.54107E-0011
  0.11750E+0005 -0.28142E+0004 -0.12170E-0009 -0.14199E-0009  0.20290E-0010
  0.11793E+0005 -0.28148E+0004 -0.10678E-0009 -0.12389E-0009  0.16927E-0010
  0.11875E+0005 -0.28159E+0004 -0.82693E-0010 -0.95000E-0010  0.11966E-0010
  0.11957E+0005 -0.28171E+0004 -0.63422E-0010 -0.72258E-0010  0.84221E-0011
  0.12000E+0005 -0.28176E+0004 -0.54935E-0010 -0.62261E-0010  0.68984E-0011
  0.11750E+0005 -0.27966E+0004 -0.12729E-0009 -0.14904E-0009  0.22361E-0010
  0.11793E+0005 -0.27973E+0004 -0.11170E-0009 -0.13005E-0009  0.18724E-0010
  0.11875E+0005 -0.27985E+0004 -0.86575E-0010 -0.99827E-0010  0.13333E-0010
  0.11957E+0005 -0.27998E+0004 -0.66468E-0010 -0.75973E-0010  0.93981E-0011
  0.12000E+0005 -0.28004E+0004 -0.57624E-0010 -0.65525E-0010  0.77110E-0011
  0.12000E+0005 -0.29002E+0004 -0.43505E-0010 -0.48518E-0010  0.33749E-0011
  0.12043E+0005 -0.29006E+0004 -0.37521E-0010 -0.41631E-0010  0.26223E-0011
  0.12125E+0005 -0.29013E+0004 -0.28105E-0010 -0.30919E-0010  0.16385E-0011
  0.12207E+0005 -0.29021E+0004 -0.20854E-0010 -0.22780E-0010  0.10052E-0011
  0.12250E+0005 -0.29025E+0004 -0.17748E-0010 -0.19250E-0010  0.69578E-0012
  0.12000E+0005 -0.28830E+0004 -0.45709E-0010 -0.51113E-0010  0.40195E-0011
  0.12043E+0005 -0.28834E+0004 -0.39435E-0010 -0.43921E-0010  0.32168E-0011
  0.12125E+0005 -0.28843E+0004 -0.29563E-0010 -0.32664E-0010  0.20854E-0011
  0.12207E+0005 -0.28852E+0004 -0.21961E-0010 -0.24069E-0010  0.12969E-0011
  0.12250E+0005 -0.28856E+0004 -0.18693E-0010 -0.20376E-0010  0.97367E-0012
  0.12000E+0005 -0.28503E+0004 -0.50145E-0010 -0.56462E-0010  0.54107E-0011
  0.12043E+0005 -0.28509E+0004 -0.43270E-0010 -0.48519E-0010  0.44124E-0011
  0.12125E+0005 -0.28520E+0004 -0.32491E-0010 -0.36107E-0010  0.29111E-0011
  0.12207E+0005 -0.28531E+0004 -0.24143E-0010 -0.26609E-0010  0.19042E-0011
  0.12250E+0005 -0.28537E+0004 -0.20552E-0010 -0.22571E-0010  0.15313E-0011
  0.12000E+0005 -0.28176E+0004 -0.54935E-0010 -0.62261E-0010  0.68984E-0011
  0.12043E+0005 -0.28184E+0004 -0.47412E-0010 -0.53476E-0010  0.56619E-0011
  0.12125E+0005 -0.28197E+0004 -0.35646E-0010 -0.39852E-0010  0.38226E-0011
  0.12207E+0005 -0.28211E+0004 -0.26519E-0010 -0.29402E-0010  0.25528E-0011
  0.12250E+0005 -0.28218E+0004 -0.22579E-0010 -0.24945E-0010  0.20849E-0011
  0.12000E+0005 -0.28004E+0004 -0.57624E-0010 -0.65525E-0010  0.77110E-0011
  0.12043E+0005 -0.28012E+0004 -0.49724E-0010 -0.56277E-0010  0.63812E-0011
  0.12125E+0005 -0.28027E+0004 -0.37395E-0010 -0.41950E-0010  0.43541E-0011
  0.12207E+0005 -0.28041E+0004 -0.27861E-0010 -0.30974E-0010  0.28940E-0011
  0.12250E+0005 -0.28049E+0004 -0.23743E-0010 -0.26360E-0010  0.24165E-0011
  0.12250E+0005 -0.29025E+0004 -0.17748E-0010 -0.19250E-0010  0.69578E-0012
  0.12293E+0005 -0.29030E+0004 -0.15059E-0010 -0.16326E-0010  0.56083E-0012
  0.12375E+0005 -0.29041E+0004 -0.10929E-0010 -0.11739E-0010  0.28445E-0012
  0.12457E+0005 -0.29051E+0004 -0.78791E-0011 -0.84246E-0011  0.13369E-0012
  0.12500E+0005 -0.29057E+0004 -0.65709E-0011 -0.69828E-0011  0.84854E-0013
  0.12250E+0005 -0.28856E+0004 -0.18693E-0010 -0.20376E-0010  0.97367E-0012
  0.12293E+0005 -0.28863E+0004 -0.15855E-0010 -0.17239E-0010  0.76917E-0012
  0.12375E+0005 -0.28875E+0004 -0.11504E-0010 -0.12385E-0010  0.43211E-0012
  0.12457E+0005 -0.28887E+0004 -0.82746E-0011 -0.88631E-0011  0.25261E-0012
  0.12500E+0005 -0.28894E+0004 -0.69445E-0011 -0.74045E-0011  0.15578E-0012
  0.12250E+0005 -0.28537E+0004 -0.20552E-0010 -0.22571E-0010  0.15313E-0011
  0.12293E+0005 -0.28545E+0004 -0.17457E-0010 -0.19098E-0010  0.11974E-0011
  0.12375E+0005 -0.28561E+0004 -0.12697E-0010 -0.13772E-0010  0.73264E-0012
  0.12457E+0005 -0.28577E+0004 -0.91500E-0011 -0.98583E-0011  0.44080E-0012
  0.12500E+0005 -0.28585E+0004 -0.76684E-0011 -0.82403E-0011  0.33744E-0012
  0.12250E+0005 -0.28218E+0004 -0.22579E-0010 -0.24945E-0010  0.20849E-0011
  0.12293E+0005 -0.28228E+0004 -0.19196E-0010 -0.21113E-0010  0.16382E-0011
  0.12375E+0005 -0.28247E+0004 -0.13980E-0010 -0.15241E-0010  0.10332E-0011
  0.12457E+0005 -0.28266E+0004 -0.10100E-0010 -0.10945E-0010  0.64157E-0012
  0.12500E+0005 -0.28277E+0004 -0.84406E-0011 -0.91515E-0011  0.55958E-0012
  0.12250E+0005 -0.28049E+0004 -0.23743E-0010 -0.26360E-0010  0.24165E-0011
  0.12293E+0005 -0.28060E+0004 -0.20156E-0010 -0.22205E-0010  0.18699E-0011
  0.12375E+0005 -0.28081E+0004 -0.14710E-0010 -0.16092E-0010  0.12037E-0011
  0.12457E+0005 -0.28103E+0004 -0.10610E-0010 -0.11511E-0010  0.75229E-0012
  0.12500E+0005 -0.28114E+0004 -0.88427E-0011 -0.96207E-0011  0.70098E-0012
  0.12500E+0005 -0.29057E+0004 -0.65709E-0011 -0.69828E-0011  0.84854E-0013
  0.12543E+0005 -0.29063E+0004 -0.54821E-0011 -0.58171E-0011  0.56010E-0013
  0.12625E+0005 -0.29073E+0004 -0.38375E-0011 -0.40834E-0011  0.65392E-0013
  0.12707E+0005 -0.29084E+0004 -0.26876E-0011 -0.28009E-0011 -0.23824E-0013
  0.12750E+0005 -0.29090E+0004 -0.22236E-0011 -0.22800E-0011 -0.69708E-0013
  0.12500E+0005 -0.28894E+0004 -0.69445E-0011 -0.74045E-0011  0.15578E-0012
  0.12543E+0005 -0.28901E+0004 -0.57741E-0011 -0.61393E-0011  0.12763E-0012
  0.12625E+0005 -0.28913E+0004 -0.40737E-0011 -0.43248E-0011  0.72395E-0013
  0.12707E+0005 -0.28926E+0004 -0.28388E-0011 -0.29682E-0011  0.67274E-0014
  0.12750E+0005 -0.28933E+0004 -0.23346E-0011 -0.24048E-0011 -0.28794E-0013
  0.12500E+0005 -0.28585E+0004 -0.76684E-0011 -0.82403E-0011  0.33744E-0012
  0.12543E+0005 -0.28594E+0004 -0.63938E-0011 -0.68401E-0011  0.25800E-0012
  0.12625E+0005 -0.28610E+0004 -0.44992E-0011 -0.47684E-0011  0.14048E-0012
  0.12707E+0005 -0.28626E+0004 -0.31290E-0011 -0.32954E-0011  0.85130E-0013
  0.12750E+0005 -0.28635E+0004 -0.25779E-0011 -0.26708E-0011  0.25354E-0013
  0.12500E+0005 -0.28277E+0004 -0.84406E-0011 -0.91515E-0011  0.55958E-0012
  0.12543E+0005 -0.28287E+0004 -0.70771E-0011 -0.76425E-0011  0.41386E-0012
  0.12625E+0005 -0.28307E+0004 -0.49480E-0011 -0.52699E-0011  0.25101E-0012
  0.12707E+0005 -0.28326E+0004 -0.34438E-0011 -0.36580E-0011  0.17193E-0012
  0.12750E+0005 -0.28337E+0004 -0.28677E-0011 -0.29919E-0011  0.61335E-0013
  0.12500E+0005 -0.28114E+0004 -0.88427E-0011 -0.96207E-0011  0.70098E-0012
  0.12543E+0005 -0.28125E+0004 -0.74546E-0011 -0.80943E-0011  0.51088E-0012
  0.12625E+0005 -0.28147E+0004 -0.52180E-0011 -0.55886E-0011  0.31116E-0012
  0.12707E+0005 -0.28168E+0004 -0.36400E-0011 -0.38955E-0011  0.21329E-0012
  0.12750E+0005 -0.28180E+0004 -0.30055E-0011 -0.31371E-0011  0.93752E-0013
  0.12750E+0005 -0.29090E+0004 -0.22236E-0011 -0.22800E-0011 -0.69708E-0013
  0.12793E+0005 -0.29094E+0004 -0.17823E-0011 -0.18413E-0011 -0.29875E-0014
  0.12875E+0005 -0.29101E+0004 -0.12461E-0011 -0.12970E-0011 -0.26053E-0013
  0.12957E+0005 -0.29109E+0004 -0.81172E-0012 -0.80386E-0012 -0.34192E-0013
  0.13000E+0005 -0.29113E+0004 -0.60937E-0012 -0.55983E-0012 -0.27866E-0013
  0.12750E+0005 -0.28933E+0004 -0.23346E-0011 -0.24048E-0011 -0.28794E-0013
  0.12793E+0005 -0.28937E+0004 -0.19081E-0011 -0.19721E-0011 -0.11550E-0013
  0.12875E+0005 -0.28946E+0004 -0.12921E-0011 -0.13104E-0011 -0.26897E-0013
  0.12957E+0005 -0.28955E+0004 -0.85209E-0012 -0.84954E-0012 -0.16651E-0013
  0.13000E+0005 -0.28960E+0004 -0.68644E-0012 -0.67664E-0012 -0.21964E-0013
  0.12750E+0005 -0.28635E+0004 -0.25779E-0011 -0.26708E-0011  0.25354E-0013
  0.12793E+0005 -0.28641E+0004 -0.21083E-0011 -0.22000E-0011  0.41976E-0013
  0.12875E+0005 -0.28652E+0004 -0.14257E-0011 -0.14664E-0011  0.16281E-0013
  0.12957E+0005 -0.28663E+0004 -0.96608E-0012 -0.99878E-0012  0.10590E-0013
  0.13000E+0005 -0.28669E+0004 -0.76997E-0012 -0.81524E-0012  0.39559E-0013
  0.12750E+0005 -0.28337E+0004 -0.28677E-0011 -0.29919E-0011  0.61335E-0013
  0.12793E+0005 -0.28344E+0004 -0.23271E-0011 -0.24481E-0011  0.96513E-0013
  0.12875E+0005 -0.28358E+0004 -0.15833E-0011 -0.16780E-0011  0.79851E-0013
  0.12957E+0005 -0.28372E+0004 -0.10953E-0011 -0.11605E-0011  0.30405E-0013
  0.13000E+0005 -0.28379E+0004 -0.84236E-0012 -0.87233E-0012  0.47575E-0013
  0.12750E+0005 -0.28180E+0004 -0.30055E-0011 -0.31371E-0011  0.93752E-0013
  0.12793E+0005 -0.28188E+0004 -0.24703E-0011 -0.26049E-0011  0.10320E-0012
  0.12875E+0005 -0.28203E+0004 -0.16570E-0011 -0.17513E-0011  0.10129E-0012
  0.12957E+0005 -0.28218E+0004 -0.11793E-0011 -0.12214E-0011 -0.11793E-0013
  0.13000E+0005 -0.28226E+0004 -0.92502E-0012 -0.96976E-0012  0.31844E-0013
  0.13000E+0005 -0.29113E+0004 -0.60937E-0012 -0.55983E-0012 -0.27866E-0013
  0.13043E+0005 -0.29116E+0004 -0.49145E-0012 -0.49715E-0012  0.17439E-0013
  0.13125E+0005 -0.29121E+0004 -0.33764E-0012 -0.34686E-0012  0.23432E-0015
  0.13207E+0005 -0.29125E+0004 -0.24045E-0012 -0.23188E-0012 -0.46422E-0013
  0.13250E+0005 -0.29128E+0004 -0.16953E-0012 -0.16960E-0012 -0.10374E-0013
  0.13000E+0005 -0.28960E+0004 -0.68644E-0012 -0.67664E-0012 -0.21964E-0013
  0.13043E+0005 -0.28963E+0004 -0.54755E-0012 -0.56459E-0012  0.96799E-0014
  0.13125E+0005 -0.28969E+0004 -0.34994E-0012 -0.35041E-0012  0.40080E-0014
  0.13207E+0005 -0.28974E+0004 -0.24018E-0012 -0.26807E-0012  0.71214E-0014
  0.13250E+0005 -0.28978E+0004 -0.18572E-0012 -0.19635E-0012 -0.21875E-0014
  0.13000E+0005 -0.28669E+0004 -0.76997E-0012 -0.81524E-0012  0.39559E-0013
  0.13043E+0005 -0.28673E+0004 -0.61927E-0012 -0.64473E-0012  0.21591E-0013
  0.13125E+0005 -0.28681E+0004 -0.39106E-0012 -0.40284E-0012  0.24876E-0013
  0.13207E+0005 -0.28688E+0004 -0.23932E-0012 -0.27167E-0012  0.48135E-0013
  0.13250E+0005 -0.28692E+0004 -0.20386E-0012 -0.21402E-0012  0.47932E-0014
  0.13000E+0005 -0.28379E+0004 -0.84236E-0012 -0.87233E-0012  0.47575E-0013
  0.13043E+0005 -0.28384E+0004 -0.67880E-0012 -0.70187E-0012  0.35667E-0013
  0.13125E+0005 -0.28393E+0004 -0.44780E-0012 -0.47166E-0012  0.33912E-0013
  0.13207E+0005 -0.28402E+0004 -0.25704E-0012 -0.25913E-0012  0.38142E-0013
  0.13250E+0005 -0.28407E+0004 -0.18931E-0012 -0.21006E-0012  0.56518E-0013
  0.13000E+0005 -0.28226E+0004 -0.92502E-0012 -0.96976E-0012  0.31844E-0013
  0.13043E+0005 -0.28231E+0004 -0.71128E-0012 -0.74543E-0012  0.55655E-0013
  0.13125E+0005 -0.28241E+0004 -0.46004E-0012 -0.49485E-0012  0.61347E-0013
  0.13207E+0005 -0.28251E+0004 -0.29623E-0012 -0.28973E-0012  0.10574E-0013
  0.13250E+0005 -0.28256E+0004 -0.21139E-0012 -0.25200E-0012  0.71878E-0013
  0.13250E+0005 -0.29128E+0004 -0.16953E-0012 -0.16960E-0012 -0.10374E-0013
  0.13293E+0005 -0.29130E+0004 -0.14052E-0012 -0.14663E-0012 -0.12697E-0013
  0.13375E+0005 -0.29135E+0004 -0.67217E-0013 -0.61604E-0013 -0.10830E-0013
  0.13457E+0005 -0.29139E+0004 -0.18736E-0013 -0.19988E-0013  0.16381E-0013
  0.13500E+0005 -0.29141E+0004  0.25339E-0014 -0.14773E-0014  0.28798E-0013
  0.13250E+0005 -0.28978E+0004 -0.18572E-0012 -0.19635E-0012 -0.21875E-0014
  0.13293E+0005 -0.28980E+0004 -0.13720E-0012 -0.12805E-0012 -0.13550E-0013
  0.13375E+0005 -0.28985E+0004 -0.70116E-0013 -0.51857E-0013 -0.19347E-0013
  0.13457E+0005 -0.28990E+0004 -0.28874E-0013 -0.14413E-0013 -0.58053E-0014
  0.13500E+0005 -0.28993E+0004  0.83379E-0014  0.22415E-0014  0.39588E-0013
  0.13250E+0005 -0.28692E+0004 -0.20386E-0012 -0.21402E-0012  0.47932E-0014
  0.13293E+0005 -0.28695E+0004 -0.15409E-0012 -0.15405E-0012 -0.13359E-0014
  0.13375E+0005 -0.28702E+0004 -0.71965E-0013 -0.55326E-0013 -0.64109E-0014
  0.13457E+0005 -0.28708E+0004 -0.36363E-0013 -0.23056E-0013 -0.52694E-0014
  0.13500E+0005 -0.28711E+0004 -0.22657E-0013 -0.26641E-0013  0.11880E-0013
  0.13250E+0005 -0.28407E+0004 -0.18931E-0012 -0.21006E-0012  0.56518E-0013
  0.13293E+0005 -0.28411E+0004 -0.17550E-0012 -0.20106E-0012  0.26315E-0013
  0.13375E+0005 -0.28418E+0004 -0.87002E-0013 -0.90103E-0013  0.14178E-0013
  0.13457E+0005 -0.28426E+0004 -0.35043E-0013 -0.37354E-0013  0.22131E-0013
  0.13500E+0005 -0.28430E+0004 -0.39806E-0013 -0.54860E-0013  0.13814E-0013
  0.13250E+0005 -0.28256E+0004 -0.21139E-0012 -0.25200E-0012  0.71878E-0013
  0.13293E+0005 -0.28261E+0004 -0.17565E-0012 -0.21553E-0012  0.54803E-0013
  0.13375E+0005 -0.28269E+0004 -0.96815E-0013 -0.10278E-0012  0.16276E-0013
  0.13457E+0005 -0.28277E+0004 -0.37392E-0013 -0.72056E-0013  0.59109E-0013
  0.13500E+0005 -0.28282E+0004 -0.28039E-0013 -0.42906E-0013  0.30616E-0013
  0.13500E+0005 -0.29141E+0004  0.25339E-0014 -0.14773E-0014  0.28798E-0013
  0.13543E+0005 -0.29143E+0004 -0.48298E-0014 -0.22723E-0013  0.29815E-0013
  0.13625E+0005 -0.29146E+0004 -0.17601E-0014  0.16907E-0013 -0.99473E-0014
  0.13707E+0005 -0.29150E+0004 -0.27457E-0014  0.20025E-0013 -0.18214E-0013
  0.13750E+0005 -0.29152E+0004 -0.30974E-0014  0.20092E-0013 -0.19621E-0013
  0.13500E+0005 -0.28993E+0004  0.83379E-0014  0.22415E-0014  0.39588E-0013
  0.13543E+0005 -0.28995E+0004  0.66767E-0014 -0.12720E-0013  0.46328E-0013
  0.13625E+0005 -0.28999E+0004 -0.15693E-0014  0.17631E-0013 -0.86596E-0014
  0.13707E+0005 -0.29003E+0004  0.15616E-0014  0.23865E-0013 -0.13345E-0013
  0.13750E+0005 -0.29005E+0004  0.24963E-0014  0.12282E-0013 -0.25171E-0015
  0.13500E+0005 -0.28711E+0004 -0.22657E-0013 -0.26641E-0013  0.11880E-0013
  0.13543E+0005 -0.28714E+0004 -0.48661E-0015  0.26603E-0015  0.22791E-0013
  0.13625E+0005 -0.28720E+0004 -0.24807E-0014  0.10576E-0013  0.27485E-0015
  0.13707E+0005 -0.28725E+0004 -0.11631E-0014  0.15193E-0013 -0.92337E-0014
  0.13750E+0005 -0.28728E+0004  0.13502E-0013  0.16494E-0013  0.18057E-0013
  0.13500E+0005 -0.28430E+0004 -0.39806E-0013 -0.54860E-0013  0.13814E-0013
  0.13543E+0005 -0.28434E+0004 -0.15224E-0013  0.80033E-0015 -0.31519E-0014
  0.13625E+0005 -0.28440E+0004 -0.34671E-0014 -0.72687E-0014  0.19842E-0013
  0.13707E+0005 -0.28447E+0004 -0.31374E-0014  0.65606E-0014 -0.27052E-0014
  0.13750E+0005 -0.28450E+0004 -0.63073E-0014 -0.52129E-0014  0.24162E-0014
  0.13500E+0005 -0.28282E+0004 -0.28039E-0013 -0.42906E-0013  0.30616E-0013
  0.13543E+0005 -0.28286E+0004 -0.19900E-0013  0.74925E-0014 -0.17252E-0013
  0.13625E+0005 -0.28293E+0004 -0.57645E-0015 -0.11276E-0013  0.30641E-0013
  0.13707E+0005 -0.28300E+0004 -0.26087E-0014  0.86533E-0014 -0.30359E-0014
  0.13750E+0005 -0.28304E+0004 -0.20122E-0013 -0.29157E-0014 -0.25838E-0013
  0.13750E+0005 -0.29152E+0004 -0.30974E-0014  0.20092E-0013 -0.19621E-0013
  0.13793E+0005 -0.29153E+0004 -0.30376E-0014  0.48710E-0014 -0.36735E-0014
  0.13875E+0005 -0.29155E+0004 -0.21018E-0014  0.12859E-0014  0.43612E-0014
  0.13957E+0005 -0.29157E+0004 -0.86506E-0015  0.41876E-0014  0.10140E-0013
  0.14000E+0005 -0.29158E+0004 -0.12722E-0013 -0.63524E-0014 -0.14519E-0014
  0.13750E+0005 -0.29005E+0004  0.24963E-0014  0.12282E-0013 -0.25171E-0015
  0.13793E+0005 -0.29007E+0004 -0.36501E-0014  0.12433E-0014 -0.77059E-0015
  0.13875E+0005 -0.29009E+0004 -0.82522E-0015  0.21808E-0014  0.69349E-0014
  0.13957E+0005 -0.29012E+0004 -0.22690E-0014  0.38172E-0014  0.67597E-0014
  0.14000E+0005 -0.29013E+0004 -0.73516E-0014 -0.61033E-0014  0.98211E-0014
  0.13750E+0005 -0.28728E+0004  0.13502E-0013  0.16494E-0013  0.18057E-0013
  0.13793E+0005 -0.28729E+0004 -0.11811E-0014  0.13610E-0014  0.53879E-0014
  0.13875E+0005 -0.28733E+0004 -0.70504E-0015  0.46904E-0014  0.58671E-0014
  0.13957E+0005 -0.28736E+0004 -0.57193E-0015  0.65221E-0014  0.68045E-0014
  0.14000E+0005 -0.28737E+0004 -0.37622E-0014 -0.72522E-0014  0.15066E-0013
  0.13750E+0005 -0.28450E+0004 -0.63073E-0014 -0.52129E-0014  0.24162E-0014
  0.13793E+0005 -0.28452E+0004  0.26756E-0014  0.78027E-0014  0.76321E-0014
  0.13875E+0005 -0.28456E+0004 -0.30188E-0014  0.71036E-0015  0.74825E-0014
  0.13957E+0005 -0.28460E+0004 -0.94199E-0015  0.48892E-0014  0.73570E-0014
  0.14000E+0005 -0.28462E+0004 -0.11450E-0014  0.46747E-0014  0.78527E-0014
  0.13750E+0005 -0.28304E+0004 -0.20122E-0013 -0.29157E-0014 -0.25838E-0013
  0.13793E+0005 -0.28306E+0004  0.62797E-0014  0.80445E-0014  0.15050E-0013
  0.13875E+0005 -0.28310E+0004 -0.58278E-0015 -0.18959E-0014  0.16428E-0013
  0.13957E+0005 -0.28314E+0004 -0.20126E-0014  0.24128E-0014  0.90487E-0014
  0.14000E+0005 -0.28316E+0004 -0.56619E-0014 -0.28447E-0014  0.80992E-0014
  0.14000E+0005 -0.29158E+0004 -0.12722E-0013 -0.63524E-0014 -0.14519E-0014
  0.14043E+0005 -0.29159E+0004 -0.82215E-0014 -0.20497E-0014  0.58980E-0014
  0.14125E+0005 -0.29160E+0004 -0.46220E-0014  0.14243E-0014  0.85195E-0014
  0.14207E+0005 -0.29161E+0004 -0.67118E-0014  0.36898E-0014  0.50503E-0014
  0.14250E+0005 -0.29162E+0004 -0.41215E-0014  0.16302E-0013 -0.15553E-0014
  0.14000E+0005 -0.29013E+0004 -0.73516E-0014 -0.61033E-0014  0.98211E-0014
  0.14043E+0005 -0.29014E+0004 -0.67307E-0014 -0.75491E-0015  0.80272E-0014
  0.14125E+0005 -0.29015E+0004 -0.46642E-0014  0.38046E-0014  0.60879E-0014
  0.14207E+0005 -0.29016E+0004 -0.96104E-0014 -0.11336E-0014  0.50660E-0014
  0.14250E+0005 -0.29017E+0004 -0.55896E-0014  0.11864E-0013 -0.43893E-0017
  0.14000E+0005 -0.28737E+0004 -0.37622E-0014 -0.72522E-0014  0.15066E-0013
  0.14043E+0005 -0.28738E+0004 -0.79324E-0014  0.13455E-0015  0.35484E-0014
  0.14125E+0005 -0.28740E+0004 -0.64478E-0014  0.34223E-0014  0.42726E-0014
  0.14207E+0005 -0.28742E+0004 -0.10336E-0013 -0.37876E-0014  0.75455E-0014
  0.14250E+0005 -0.28743E+0004 -0.10090E-0013 -0.71797E-0014  0.10770E-0013
  0.14000E+0005 -0.28462E+0004 -0.11450E-0014  0.46747E-0014  0.78527E-0014
  0.14043E+0005 -0.28463E+0004 -0.80901E-0014  0.47773E-0015  0.26207E-0014
  0.14125E+0005 -0.28465E+0004 -0.81492E-0014 -0.38400E-0014  0.88642E-0014
  0.14207E+0005 -0.28467E+0004 -0.10405E-0013 -0.47534E-0014  0.85290E-0014
  0.14250E+0005 -0.28468E+0004 -0.12845E-0013 -0.15218E-0013  0.13631E-0013
  0.14000E+0005 -0.28316E+0004 -0.56619E-0014 -0.28447E-0014  0.80992E-0014
  0.14043E+0005 -0.28318E+0004 -0.50524E-0014  0.88805E-0014  0.51882E-0015
  0.14125E+0005 -0.28320E+0004 -0.71433E-0014 -0.33178E-0014  0.10078E-0013
  0.14207E+0005 -0.28322E+0004 -0.10447E-0013 -0.59453E-0014  0.89253E-0014
  0.14250E+0005 -0.28323E+0004 -0.95101E-0014 -0.84307E-0014  0.13413E-0013
  0.14250E+0005 -0.29162E+0004 -0.41215E-0014  0.16302E-0013 -0.15553E-0014
  0.14293E+0005 -0.29163E+0004 -0.14464E-0013 -0.87185E-0014  0.49580E-0014
  0.14375E+0005 -0.29165E+0004 -0.11154E-0013 -0.32900E-0014  0.48249E-0014
  0.14457E+0005 -0.29168E+0004 -0.13254E-0013 -0.24900E-0014  0.13100E-0015
  0.14500E+0005 -0.29169E+0004 -0.40267E-0014  0.80748E-0014  0.66181E-0014
  0.14250E+0005 -0.29017E+0004 -0.55896E-0014  0.11864E-0013 -0.43893E-0017
  0.14293E+0005 -0.29018E+0004 -0.93984E-0014 -0.26067E-0014  0.85917E-0014
  0.14375E+0005 -0.29021E+0004 -0.12844E-0013 -0.17870E-0014  0.10279E-0014
  0.14457E+0005 -0.29024E+0004 -0.10069E-0013 -0.20589E-0015  0.54544E-0014
  0.14500E+0005 -0.29025E+0004 -0.11402E-0013 -0.34770E-0014  0.43408E-0014
  0.14250E+0005 -0.28743E+0004 -0.10090E-0013 -0.71797E-0014  0.10770E-0013
  0.14293E+0005 -0.28744E+0004 -0.87975E-0014  0.30058E-0015  0.65363E-0014
  0.14375E+0005 -0.28748E+0004 -0.14819E-0013 -0.28048E-0014  0.87703E-0015
  0.14457E+0005 -0.28751E+0004 -0.12696E-0013 -0.98577E-0014  0.11082E-0013
  0.14500E+0005 -0.28753E+0004 -0.12472E-0013 -0.22743E-0014  0.18076E-0014
  0.14250E+0005 -0.28468E+0004 -0.12845E-0013 -0.15218E-0013  0.13631E-0013
  0.14293E+0005 -0.28470E+0004 -0.10573E-0013 -0.36453E-0014  0.71848E-0014
  0.14375E+0005 -0.28475E+0004 -0.15675E-0013 -0.26880E-0014 -0.59602E-0015
  0.14457E+0005 -0.28479E+0004 -0.17402E-0013 -0.15635E-0013  0.77545E-0014
  0.14500E+0005 -0.28481E+0004 -0.56205E-0014 -0.54854E-0014  0.18838E-0013
  0.14250E+0005 -0.28323E+0004 -0.95101E-0014 -0.84307E-0014  0.13413E-0013
  0.14293E+0005 -0.28326E+0004 -0.57587E-0014  0.51911E-0014  0.80990E-0014
  0.14375E+0005 -0.28331E+0004 -0.14147E-0013 -0.13502E-0014  0.43647E-0015
  0.14457E+0005 -0.28335E+0004 -0.75596E-0014 -0.22637E-0014  0.13486E-0013
  0.14500E+0005 -0.28338E+0004  0.22428E-0015 -0.20409E-0014  0.26334E-0013
  0.14500E+0005 -0.29169E+0004 -0.40267E-0014  0.80748E-0014  0.66181E-0014
  0.14543E+0005 -0.29171E+0004 -0.73270E-0014  0.25104E-0014  0.37009E-0014
  0.14625E+0005 -0.29176E+0004 -0.71681E-0014 -0.47713E-0014  0.75800E-0014
  0.14707E+0005 -0.29180E+0004 -0.87737E-0014 -0.32567E-0014 -0.17601E-0015
  0.14750E+0005 -0.29183E+0004 -0.11672E-0013 -0.15572E-0013  0.54070E-0014
  0.14500E+0005 -0.29025E+0004 -0.11402E-0013 -0.34770E-0014  0.43408E-0014
  0.14543E+0005 -0.29028E+0004 -0.10391E-0013 -0.42315E-0015  0.75081E-0015
  0.14625E+0005 -0.29033E+0004 -0.58757E-0014 -0.96987E-0015  0.71203E-0014
  0.14707E+0005 -0.29039E+0004 -0.92595E-0014 -0.67372E-0014  0.26958E-0014
  0.14750E+0005 -0.29042E+0004 -0.12150E-0013 -0.19938E-0013  0.91922E-0014
  0.14500E+0005 -0.28753E+0004 -0.12472E-0013 -0.22743E-0014  0.18076E-0014
  0.14543E+0005 -0.28757E+0004 -0.14432E-0013 -0.66606E-0014 -0.68302E-0015
  0.14625E+0005 -0.28764E+0004 -0.43118E-0014  0.17120E-0014  0.79589E-0014
  0.14707E+0005 -0.28770E+0004 -0.21943E-0014  0.10846E-0014  0.96286E-0014
  0.14750E+0005 -0.28774E+0004 -0.34755E-0014  0.63204E-0014  0.51089E-0015
  0.14500E+0005 -0.28481E+0004 -0.56205E-0014 -0.54854E-0014  0.18838E-0013
  0.14543E+0005 -0.28486E+0004 -0.12358E-0013 -0.94923E-0014  0.63720E-0014
  0.14625E+0005 -0.28494E+0004 -0.56708E-0014  0.28139E-0014  0.26693E-0014
  0.14707E+0005 -0.28502E+0004  0.81531E-0015  0.90868E-0014  0.81728E-0014
  0.14750E+0005 -0.28506E+0004  0.23302E-0014  0.10988E-0013  0.78888E-0014
  0.14500E+0005 -0.28338E+0004  0.22428E-0015 -0.20409E-0014  0.26334E-0013
  0.14543E+0005 -0.28343E+0004 -0.57615E-0014  0.16255E-0014  0.86929E-0014
  0.14625E+0005 -0.28352E+0004 -0.33759E-0014  0.26831E-0014  0.60884E-0014
  0.14707E+0005 -0.28361E+0004 -0.67229E-0014  0.19595E-0016  0.22731E-0014
  0.14750E+0005 -0.28365E+0004  0.88721E-0014  0.22267E-0013  0.99745E-0014
  0.14750E+0005 -0.29183E+0004 -0.11672E-0013 -0.15572E-0013  0.54070E-0014
  0.14793E+0005 -0.29186E+0004  0.12008E-0014  0.98153E-0014  0.59459E-0014
  0.14875E+0005 -0.29192E+0004 -0.35117E-0014  0.37499E-0014  0.25935E-0014
  0.14957E+0005 -0.29198E+0004 -0.37749E-0014 -0.73356E-0015  0.32130E-0014
  0.15000E+0005 -0.29201E+0004 -0.44156E-0014 -0.49066E-0014  0.53178E-0014
  0.14750E+0005 -0.29042E+0004 -0.12150E-0013 -0.19938E-0013  0.91922E-0014
  0.14793E+0005 -0.29045E+0004 -0.43069E-0014  0.77647E-0015  0.42548E-0014
  0.14875E+0005 -0.29053E+0004 -0.22906E-0014  0.45074E-0014  0.46020E-0014
  0.14957E+0005 -0.29060E+0004 -0.43095E-0014 -0.18344E-0014  0.31041E-0014
  0.15000E+0005 -0.29064E+0004 -0.32213E-0014 -0.17359E-0014  0.42251E-0014
  0.14750E+0005 -0.28774E+0004 -0.34755E-0014  0.63204E-0014  0.51089E-0015
  0.14793E+0005 -0.28779E+0004 -0.49113E-0014  0.11985E-0014  0.28660E-0014
  0.14875E+0005 -0.28788E+0004 -0.42275E-0014  0.42539E-0015  0.50419E-0014
  0.14957E+0005 -0.28797E+0004 -0.30769E-0014  0.81060E-0015  0.26392E-0014
  0.15000E+0005 -0.28802E+0004 -0.30665E-0014  0.14988E-0014  0.84953E-0015
  0.14750E+0005 -0.28506E+0004  0.23302E-0014  0.10988E-0013  0.78888E-0014
  0.14793E+0005 -0.28512E+0004 -0.66606E-0015  0.57862E-0014  0.63612E-0014
  0.14875E+0005 -0.28524E+0004 -0.91162E-0014 -0.60593E-0014  0.13547E-0014
  0.14957E+0005 -0.28535E+0004 -0.22420E-0014  0.26709E-0014  0.23514E-0014
  0.15000E+0005 -0.28541E+0004 -0.68332E-0014 -0.11252E-0013  0.59823E-0014
  0.14750E+0005 -0.28365E+0004  0.88721E-0014  0.22267E-0013  0.99745E-0014
  0.14793E+0005 -0.28372E+0004  0.51998E-0014  0.12284E-0013  0.11491E-0013
  0.14875E+0005 -0.28384E+0004 -0.74556E-0014 -0.50037E-0014  0.34927E-0014
  0.14957E+0005 -0.28396E+0004 -0.40781E-0014 -0.14856E-0014  0.28524E-0014
  0.15000E+0005 -0.28403E+0004 -0.68025E-0014 -0.11623E-0013  0.64669E-0014
  0.15000E+0005 -0.29201E+0004 -0.44156E-0014 -0.49066E-0014  0.53178E-0014
  0.15043E+0005 -0.29205E+0004 -0.61829E-0014 -0.54861E-0014  0.36192E-0014
  0.15125E+0005 -0.29212E+0004 -0.21664E-0014  0.30783E-0015  0.25538E-0014
  0.15207E+0005 -0.29219E+0004 -0.16179E-0014  0.74668E-0015  0.23160E-0014
  0.15250E+0005 -0.29222E+0004 -0.53382E-0014  0.70283E-0015 -0.70557E-0014
  0.15000E+0005 -0.29064E+0004 -0.32213E-0014 -0.17359E-0014  0.42251E-0014
  0.15043E+0005 -0.29068E+0004 -0.62405E-0014 -0.51063E-0014  0.29682E-0014
  0.15125E+0005 -0.29076E+0004 -0.20511E-0014 -0.58124E-0015  0.34778E-0014
  0.15207E+0005 -0.29084E+0004 -0.18630E-0014  0.99859E-0015  0.13026E-0014
  0.15250E+0005 -0.29088E+0004 -0.83562E-0015  0.22074E-0014 -0.61858E-0016
  0.15000E+0005 -0.28802E+0004 -0.30665E-0014  0.14988E-0014  0.84953E-0015
  0.15043E+0005 -0.28808E+0004 -0.27232E-0014  0.46377E-0014 -0.73961E-0016
  0.15125E+0005 -0.28818E+0004 -0.24645E-0014  0.13420E-0014  0.41450E-0015
  0.15207E+0005 -0.28828E+0004 -0.14301E-0014  0.12744E-0014  0.12861E-0014
  0.15250E+0005 -0.28833E+0004  0.14085E-0014  0.30629E-0014  0.34022E-0014
  0.15000E+0005 -0.28541E+0004 -0.68332E-0014 -0.11252E-0013  0.59823E-0014
  0.15043E+0005 -0.28547E+0004 -0.20574E-0015  0.79850E-0014 -0.25446E-0015
  0.15125E+0005 -0.28560E+0004 -0.17364E-0014  0.28758E-0014 -0.51892E-0016
  0.15207E+0005 -0.28572E+0004 -0.17847E-0014  0.13194E-0014  0.79894E-0015
  0.15250E+0005 -0.28579E+0004  0.11168E-0015  0.19003E-0014  0.24664E-0014
  0.15000E+0005 -0.28403E+0004 -0.68025E-0014 -0.11623E-0013  0.64669E-0014
  0.15043E+0005 -0.28410E+0004 -0.35033E-0014  0.21602E-0014 -0.17741E-0014
  0.15125E+0005 -0.28424E+0004 -0.21570E-0014  0.23415E-0014  0.91725E-0016
  0.15207E+0005 -0.28437E+0004 -0.26090E-0014  0.12669E-0014 -0.47190E-0015
  0.15250E+0005 -0.28444E+0004 -0.14582E-0014  0.19333E-0014 -0.40018E-0015
  0.15250E+0005 -0.29222E+0004 -0.53382E-0014  0.70283E-0015 -0.70557E-0014
  0.15293E+0005 -0.29225E+0004 -0.28341E-0015  0.41433E-0014  0.11894E-0014
  0.15375E+0005 -0.29231E+0004  0.37279E-0014  0.10076E-0013  0.19908E-0014
  0.15457E+0005 -0.29237E+0004 -0.10930E-0014 -0.62587E-0014  0.92189E-0014
  0.15500E+0005 -0.29240E+0004  0.66258E-0014  0.88750E-0014  0.87321E-0014
  0.15250E+0005 -0.29088E+0004 -0.83562E-0015  0.22074E-0014 -0.61858E-0016
  0.15293E+0005 -0.29092E+0004  0.21330E-0015  0.35953E-0014  0.21724E-0014
  0.15375E+0005 -0.29098E+0004  0.23394E-0014  0.61373E-0014  0.35855E-0014
  0.15457E+0005 -0.29105E+0004 -0.83431E-0014 -0.51144E-0014 -0.59687E-0014
  0.15500E+0005 -0.29109E+0004 -0.25707E-0014  0.35443E-0014 -0.39073E-0014
  0.15250E+0005 -0.28833E+0004  0.14085E-0014  0.30629E-0014  0.34022E-0014
  0.15293E+0005 -0.28838E+0004  0.62507E-0015  0.25380E-0014  0.32998E-0014
  0.15375E+0005 -0.28847E+0004 -0.38420E-0014  0.21055E-0014 -0.44493E-0014
  0.15457E+0005 -0.28855E+0004 -0.76056E-0014  0.30334E-0014 -0.13549E-0013
  0.15500E+0005 -0.28860E+0004 -0.78656E-0014 -0.26501E-0015 -0.10965E-0013
  0.15250E+0005 -0.28579E+0004  0.11168E-0015  0.19003E-0014  0.24664E-0014
  0.15293E+0005 -0.28584E+0004 -0.13701E-0014  0.10023E-0014  0.46256E-0015
  0.15375E+0005 -0.28595E+0004 -0.43849E-0014  0.69160E-0015 -0.40424E-0014
  0.15457E+0005 -0.28606E+0004  0.80983E-0015  0.72078E-0014 -0.16758E-0014
  0.15500E+0005 -0.28611E+0004 -0.67434E-0014  0.29461E-0014 -0.11806E-0013
  0.15250E+0005 -0.28444E+0004 -0.14582E-0014  0.19333E-0014 -0.40018E-0015
  0.15293E+0005 -0.28451E+0004  0.36050E-0015  0.17231E-0014  0.33778E-0014
  0.15375E+0005 -0.28462E+0004  0.42212E-0014  0.35556E-0014  0.10828E-0013
  0.15457E+0005 -0.28474E+0004  0.35846E-0014  0.64579E-0014  0.51011E-0014
  0.15500E+0005 -0.28480E+0004  0.81508E-0015  0.69684E-0014 -0.37477E-0015
  0.15500E+0005 -0.29240E+0004  0.66258E-0014  0.88750E-0014  0.87321E-0014
  0.15543E+0005 -0.29242E+0004  0.28844E-0014  0.83232E-0014  0.21546E-0014
  0.15625E+0005 -0.29246E+0004  0.37411E-0014  0.96790E-0014  0.17653E-0014
  0.15707E+0005 -0.29250E+0004 -0.39652E-0014 -0.30981E-0015 -0.27781E-0014
  0.15750E+0005 -0.29252E+0004  0.15294E-0014  0.11269E-0013 -0.42713E-0014
  0.15500E+0005 -0.29109E+0004 -0.25707E-0014  0.35443E-0014 -0.39073E-0014
  0.15543E+0005 -0.29111E+0004 -0.16382E-0014  0.55414E-0014 -0.39896E-0014
  0.15625E+0005 -0.29116E+0004 -0.14528E-0014  0.80707E-0015  0.53950E-0015
  0.15707E+0005 -0.29120E+0004  0.70646E-0015 -0.14283E-0014  0.81205E-0014
  0.15750E+0005 -0.29123E+0004  0.79810E-0014  0.12008E-0013  0.85214E-0014
  0.15500E+0005 -0.28860E+0004 -0.78656E-0014 -0.26501E-0015 -0.10965E-0013
  0.15543E+0005 -0.28863E+0004 -0.25744E-0015  0.65097E-0014 -0.25831E-0014
  0.15625E+0005 -0.28869E+0004 -0.19344E-0014 -0.12145E-0014  0.29099E-0014
  0.15707E+0005 -0.28875E+0004 -0.58455E-0014 -0.25888E-0014 -0.35699E-0014
  0.15750E+0005 -0.28878E+0004  0.48639E-0014  0.13564E-0013  0.13884E-0014
  0.15500E+0005 -0.28611E+0004 -0.67434E-0014  0.29461E-0014 -0.11806E-0013
  0.15543E+0005 -0.28615E+0004  0.30441E-0015  0.65796E-0014 -0.12290E-0014
  0.15625E+0005 -0.28622E+0004 -0.52903E-0015  0.54757E-0014  0.58067E-0015
  0.15707E+0005 -0.28629E+0004 -0.61285E-0014  0.82307E-0015 -0.84976E-0014
  0.15750E+0005 -0.28633E+0004 -0.71218E-0014 -0.99919E-0014  0.98296E-0015
  0.15500E+0005 -0.28480E+0004  0.81508E-0015  0.69684E-0014 -0.37477E-0015
  0.15543E+0005 -0.28484E+0004 -0.13411E-0014  0.98098E-0014 -0.74989E-0014
  0.15625E+0005 -0.28492E+0004  0.14654E-0014  0.32107E-0014  0.73637E-0014
  0.15707E+0005 -0.28499E+0004 -0.32930E-0014  0.27810E-0014 -0.48466E-0014
  0.15750E+0005 -0.28504E+0004 -0.71823E-0014 -0.16654E-0013  0.75793E-0014
  0.15750E+0005 -0.29252E+0004  0.15294E-0014  0.11269E-0013 -0.42713E-0014
  0.15793E+0005 -0.29254E+0004  0.23180E-0014 -0.47300E-0014  0.13462E-0013
  0.15875E+0005 -0.29257E+0004  0.21744E-0014 -0.21665E-0014  0.88435E-0014
  0.15957E+0005 -0.29261E+0004  0.11077E-0014  0.56020E-0014 -0.14700E-0014
  0.16000E+0005 -0.29263E+0004  0.19957E-0014 -0.16397E-0013  0.20422E-0013
  0.15750E+0005 -0.29123E+0004  0.79810E-0014  0.12008E-0013  0.85214E-0014
  0.15793E+0005 -0.29125E+0004 -0.21414E-0014  0.22142E-0015  0.15630E-0015
  0.15875E+0005 -0.29129E+0004 -0.42769E-0015  0.27110E-0014 -0.72358E-0015
  0.15957E+0005 -0.29133E+0004 -0.45614E-0014  0.78289E-0014 -0.14400E-0013
  0.16000E+0005 -0.29136E+0004  0.64901E-0014 -0.24243E-0014  0.15444E-0013
  0.15750E+0005 -0.28878E+0004  0.48639E-0014  0.13564E-0013  0.13884E-0014
  0.15793E+0005 -0.28881E+0004 -0.66016E-0015 -0.79377E-0015  0.51195E-0014
  0.15875E+0005 -0.28886E+0004  0.70597E-0015  0.10546E-0013 -0.56995E-0014
  0.15957E+0005 -0.28891E+0004  0.12655E-0014  0.53816E-0014  0.20127E-0015
  0.16000E+0005 -0.28894E+0004  0.93407E-0014  0.56574E-0014  0.13517E-0013
  0.15750E+0005 -0.28633E+0004 -0.71218E-0014 -0.99919E-0014  0.98296E-0015
  0.15793E+0005 -0.28636E+0004 -0.28704E-0014 -0.18594E-0014  0.29310E-0014
  0.15875E+0005 -0.28643E+0004  0.15922E-0014  0.69543E-0014  0.19548E-0015
  0.15957E+0005 -0.28650E+0004  0.34576E-0014  0.39888E-0014  0.60813E-0014
  0.16000E+0005 -0.28653E+0004  0.58135E-0014  0.11767E-0013  0.68372E-0015
  0.15750E+0005 -0.28504E+0004 -0.71823E-0014 -0.16654E-0013  0.75793E-0014
  0.15793E+0005 -0.28507E+0004 -0.46290E-0015  0.89952E-0014 -0.29446E-0014
  0.15875E+0005 -0.28515E+0004 -0.40842E-0014 -0.78412E-0014  0.38766E-0014
  0.15957E+0005 -0.28522E+0004 -0.66784E-0014  0.52952E-0014 -0.15950E-0013
  0.16000E+0005 -0.28526E+0004  0.54266E-0014  0.15403E-0013 -0.38020E-0014
  0.16000E+0005 -0.29263E+0004  0.19957E-0014 -0.16397E-0013  0.20422E-0013
  0.16043E+0005 -0.29266E+0004 -0.39836E-0014  0.52073E-0014 -0.15110E-0013
  0.16125E+0005 -0.29271E+0004  0.41378E-0015  0.76811E-0014 -0.10021E-0013
  0.16207E+0005 -0.29276E+0004  0.62423E-0014  0.19746E-0013 -0.11624E-0013
  0.16250E+0005 -0.29279E+0004  0.21000E-0013  0.20354E-0013  0.17655E-0013
  0.16000E+0005 -0.29136E+0004  0.64901E-0014 -0.24243E-0014  0.15444E-0013
  0.16043E+0005 -0.29139E+0004  0.77682E-0015  0.32308E-0014 -0.39405E-0014
  0.16125E+0005 -0.29145E+0004  0.74486E-0015  0.20342E-0014 -0.41931E-0014
  0.16207E+0005 -0.29151E+0004  0.16137E-0014  0.95242E-0014 -0.10699E-0013
  0.16250E+0005 -0.29155E+0004  0.23271E-0013  0.44894E-0013 -0.22777E-0014
  0.16000E+0005 -0.28894E+0004  0.93407E-0014  0.56574E-0014  0.13517E-0013
  0.16043E+0005 -0.28899E+0004  0.22331E-0014  0.25789E-0014 -0.61988E-0015
  0.16125E+0005 -0.28907E+0004  0.42682E-0014  0.88316E-0014 -0.46535E-0014
  0.16207E+0005 -0.28915E+0004  0.91796E-0014  0.13360E-0013  0.54096E-0015
  0.16250E+0005 -0.28919E+0004  0.22170E-0013  0.31225E-0013  0.90949E-0014
  0.16000E+0005 -0.28653E+0004  0.58135E-0014  0.11767E-0013  0.68372E-0015
  0.16043E+0005 -0.28658E+0004  0.31706E-0014  0.24485E-0014  0.15632E-0014
  0.16125E+0005 -0.28668E+0004  0.15794E-0014  0.56706E-0014 -0.71902E-0014
  0.16207E+0005 -0.28678E+0004  0.83426E-0014  0.10040E-0013  0.20103E-0014
  0.16250E+0005 -0.28683E+0004  0.21139E-0013  0.21987E-0013  0.15672E-0013
  0.16000E+0005 -0.28526E+0004  0.54266E-0014  0.15403E-0013 -0.38020E-0014
  0.16043E+0005 -0.28531E+0004  0.14384E-0013  0.10446E-0014  0.25615E-0013
  0.16125E+0005 -0.28542E+0004  0.60484E-0014 -0.12158E-0016  0.74031E-0014
  0.16207E+0005 -0.28553E+0004 -0.86019E-0014 -0.48486E-0015 -0.21844E-0013
  0.16250E+0005 -0.28558E+0004  0.12393E-0013  0.28328E-0013 -0.86309E-0014
  0.16250E+0005 -0.29279E+0004  0.21000E-0013  0.20354E-0013  0.17655E-0013
  0.16293E+0005 -0.29283E+0004  0.19698E-0014  0.10959E-0013 -0.12220E-0013
  0.16375E+0005 -0.29289E+0004  0.31296E-0014  0.83711E-0014 -0.73552E-0014
  0.16457E+0005 -0.29295E+0004  0.67551E-0014  0.26124E-0013 -0.16076E-0013
  0.16500E+0005 -0.29299E+0004 -0.38245E-0014  0.10132E-0013 -0.22564E-0013
  0.16250E+0005 -0.29155E+0004  0.23271E-0013  0.44894E-0013 -0.22777E-0014
  0.16293E+0005 -0.29159E+0004  0.77496E-0014  0.52128E-0014  0.50016E-0014
  0.16375E+0005 -0.29166E+0004  0.62301E-0015  0.64914E-0014 -0.10770E-0013
  0.16457E+0005 -0.29174E+0004  0.85224E-0014  0.21550E-0013 -0.81239E-0014
  0.16500E+0005 -0.29178E+0004  0.22749E-0014 -0.90536E-0015  0.39403E-0015
  0.16250E+0005 -0.28919E+0004  0.22170E-0013  0.31225E-0013  0.90949E-0014
  0.16293E+0005 -0.28924E+0004  0.10819E-0013  0.11856E-0013  0.41772E-0014
  0.16375E+0005 -0.28933E+0004  0.34427E-0014  0.12162E-0013 -0.11155E-0013
  0.16457E+0005 -0.28943E+0004  0.53072E-0014  0.12699E-0013 -0.63023E-0014
  0.16500E+0005 -0.28948E+0004  0.27562E-0014 -0.10651E-0013  0.10631E-0013
  0.16250E+0005 -0.28683E+0004  0.21139E-0013  0.21987E-0013  0.15672E-0013
  0.16293E+0005 -0.28689E+0004  0.12925E-0013  0.17682E-0013  0.24169E-0014
  0.16375E+0005 -0.28701E+0004  0.95708E-0014  0.15122E-0013 -0.20077E-0014
  0.16457E+0005 -0.28713E+0004  0.21984E-0014  0.68280E-0014 -0.72153E-0014
  0.16500E+0005 -0.28719E+0004 -0.10325E-0013 -0.17309E-0013 -0.87528E-0014
  0.16250E+0005 -0.28558E+0004  0.12393E-0013  0.28328E-0013 -0.86309E-0014
  0.16293E+0005 -0.28565E+0004  0.17181E-0013  0.47893E-0014  0.23782E-0013
  0.16375E+0005 -0.28578E+0004  0.10233E-0013  0.18063E-0013 -0.35032E-0014
  0.16457E+0005 -0.28591E+0004 -0.75345E-0014  0.10675E-0013 -0.30731E-0013
  0.16500E+0005 -0.28598E+0004 -0.15363E-0013 -0.61119E-0017 -0.35924E-0013
  0.16500E+0005 -0.29299E+0004 -0.38245E-0014  0.10132E-0013 -0.22564E-0013
  0.16543E+0005 -0.29302E+0004  0.95023E-0014 -0.51162E-0015  0.14987E-0013
  0.16625E+0005 -0.29309E+0004  0.11793E-0013  0.24366E-0014  0.17833E-0013
  0.16707E+0005 -0.29315E+0004  0.20111E-0014  0.93560E-0014 -0.73315E-0014
  0.16750E+0005 -0.29319E+0004 -0.42186E-0014 -0.41683E-0015 -0.85872E-0014
  0.16500E+0005 -0.29178E+0004  0.22749E-0014 -0.90536E-0015  0.39403E-0015
  0.16543E+0005 -0.29182E+0004  0.39075E-0014  0.48124E-0014 -0.21126E-0014
  0.16625E+0005 -0.29189E+0004 -0.11938E-0014  0.23002E-0014 -0.78805E-0014
  0.16707E+0005 -0.29197E+0004  0.40645E-0014  0.16138E-0013 -0.10473E-0013
  0.16750E+0005 -0.29201E+0004  0.55446E-0014  0.14219E-0013 -0.47686E-0014
  0.16500E+0005 -0.28948E+0004  0.27562E-0014 -0.10651E-0013  0.10631E-0013
  0.16543E+0005 -0.28953E+0004  0.12382E-0013  0.80645E-0014  0.10787E-0013
  0.16625E+0005 -0.28963E+0004  0.46157E-0014  0.73216E-0014 -0.88841E-0015
  0.16707E+0005 -0.28973E+0004  0.29095E-0014  0.10814E-0013 -0.83605E-0014
  0.16750E+0005 -0.28978E+0004  0.10327E-0013  0.22595E-0013 -0.49441E-0014
  0.16500E+0005 -0.28719E+0004 -0.10325E-0013 -0.17309E-0013 -0.87528E-0014
  0.16543E+0005 -0.28725E+0004  0.11875E-0013 -0.35028E-0015  0.18053E-0013
  0.16625E+0005 -0.28737E+0004  0.11330E-0013  0.14247E-0013  0.51566E-0014
  0.16707E+0005 -0.28749E+0004  0.47025E-0014  0.15932E-0014  0.42062E-0014
  0.16750E+0005 -0.28755E+0004  0.41407E-0014  0.12478E-0013 -0.69833E-0014
  0.16500E+0005 -0.28598E+0004 -0.15363E-0013 -0.61119E-0017 -0.35924E-0013
  0.16543E+0005 -0.28605E+0004  0.84178E-0014  0.21025E-0014  0.89173E-0014
  0.16625E+0005 -0.28618E+0004  0.28490E-0015  0.36802E-0014 -0.65010E-0014
  0.16707E+0005 -0.28631E+0004  0.52887E-0014  0.37244E-0014  0.34494E-0014
  0.16750E+0005 -0.28637E+0004  0.12572E-0014  0.14429E-0014 -0.11194E-0014
  0.16750E+0005 -0.29319E+0004 -0.42186E-0014 -0.41683E-0015 -0.85872E-0014
  0.16793E+0005 -0.29322E+0004 -0.23787E-0016  0.42203E-0014 -0.47766E-0014
  0.16875E+0005 -0.29328E+0004  0.80288E-0014  0.93401E-0014  0.83328E-0014
  0.16957E+0005 -0.29334E+0004  0.26059E-0014  0.68809E-0014  0.32085E-0014
  0.17000E+0005 -0.29337E+0004  0.35596E-0014  0.36155E-0014  0.99832E-0014
  0.16750E+0005 -0.29201E+0004  0.55446E-0014  0.14219E-0013 -0.47686E-0014
  0.16793E+0005 -0.29205E+0004  0.34964E-0015  0.16993E-0015 -0.50026E-0016
  0.16875E+0005 -0.29212E+0004  0.55749E-0014  0.95930E-0014  0.27160E-0014
  0.16957E+0005 -0.29219E+0004  0.74756E-0015  0.69242E-0014 -0.80249E-0015
  0.17000E+0005 -0.29223E+0004 -0.59745E-0015  0.11648E-0013 -0.70198E-0014
  0.16750E+0005 -0.28978E+0004  0.10327E-0013  0.22595E-0013 -0.49441E-0014
  0.16793E+0005 -0.28983E+0004 -0.17307E-0014 -0.11452E-0014 -0.30309E-0014
  0.16875E+0005 -0.28992E+0004  0.32952E-0014  0.48942E-0014  0.24019E-0014
  0.16957E+0005 -0.29001E+0004  0.45482E-0014  0.58281E-0014  0.69420E-0014
  0.17000E+0005 -0.29006E+0004  0.30440E-0014  0.11675E-0013 -0.30048E-0015
  0.16750E+0005 -0.28755E+0004  0.41407E-0014  0.12478E-0013 -0.69833E-0014
  0.16793E+0005 -0.28761E+0004 -0.33132E-0014 -0.15422E-0015 -0.67766E-0014
  0.16875E+0005 -0.28772E+0004 -0.24456E-0014 -0.33728E-0014 -0.53807E-0015
  0.16957E+0005 -0.28783E+0004  0.51065E-0014  0.48707E-0014  0.74489E-0014
  0.17000E+0005 -0.28789E+0004  0.27679E-0014  0.14564E-0014  0.88009E-0014
  0.16750E+0005 -0.28637E+0004  0.12572E-0014  0.14429E-0014 -0.11194E-0014
  0.16793E+0005 -0.28644E+0004 -0.90321E-0014 -0.74671E-0014 -0.10553E-0013
  0.16875E+0005 -0.28656E+0004 -0.46109E-0014 -0.46666E-0014 -0.29563E-0014
  0.16957E+0005 -0.28668E+0004 -0.27928E-0014  0.44005E-0014 -0.80521E-0014
  0.17000E+0005 -0.28674E+0004 -0.30855E-0014 -0.88112E-0014  0.69596E-0014
  0.17000E+0005 -0.29337E+0004  0.35596E-0014  0.36155E-0014  0.99832E-0014
  0.17043E+0005 -0.29340E+0004  0.35588E-0014  0.41776E-0014  0.88868E-0014
  0.17125E+0005 -0.29345E+0004 -0.26727E-0014  0.28320E-0014 -0.20732E-0014
  0.17207E+0005 -0.29350E+0004 -0.51495E-0014  0.15880E-0014 -0.53906E-0014
  0.17250E+0005 -0.29353E+0004 -0.83589E-0014  0.14065E-0014 -0.10422E-0013
  0.17000E+0005 -0.29223E+0004 -0.59745E-0015  0.11648E-0013 -0.70198E-0014
  0.17043E+0005 -0.29226E+0004 -0.21415E-0014  0.46717E-0014 -0.33295E-0014
  0.17125E+0005 -0.29232E+0004 -0.17693E-0014  0.22665E-0014 -0.20174E-0015
  0.17207E+0005 -0.29238E+0004 -0.42369E-0014  0.13051E-0014 -0.28212E-0014
  0.17250E+0005 -0.29241E+0004 -0.63956E-0014  0.15563E-0014 -0.66873E-0014
  0.17000E+0005 -0.29006E+0004  0.30440E-0014  0.11675E-0013 -0.30048E-0015
  0.17043E+0005 -0.29010E+0004 -0.35952E-0014  0.31444E-0014 -0.46307E-0014
  0.17125E+0005 -0.29017E+0004 -0.25576E-0014  0.35557E-0014 -0.36242E-0014
  0.17207E+0005 -0.29025E+0004 -0.38591E-0014  0.15909E-0014 -0.21207E-0014
  0.17250E+0005 -0.29029E+0004 -0.48793E-0014  0.36549E-0015 -0.27807E-0014
  0.17000E+0005 -0.28789E+0004  0.27679E-0014  0.14564E-0014  0.88009E-0014
  0.17043E+0005 -0.28794E+0004 -0.49066E-0015  0.22918E-0014  0.22065E-0014
  0.17125E+0005 -0.28803E+0004 -0.21127E-0014  0.55882E-0014 -0.51823E-0014
  0.17207E+0005 -0.28812E+0004 -0.32972E-0014  0.13969E-0014 -0.10179E-0014
  0.17250E+0005 -0.28817E+0004 -0.43504E-0014 -0.47190E-0015 -0.11514E-0014
  0.17000E+0005 -0.28674E+0004 -0.30855E-0014 -0.88112E-0014  0.69596E-0014
  0.17043E+0005 -0.28680E+0004 -0.27876E-0014  0.13262E-0016 -0.57564E-0015
  0.17125E+0005 -0.28690E+0004 -0.12705E-0014  0.44642E-0014 -0.26866E-0014
  0.17207E+0005 -0.28700E+0004 -0.84041E-0015 -0.14624E-0014  0.67252E-0014
  0.17250E+0005 -0.28706E+0004 -0.56835E-0014 -0.11338E-0014 -0.32460E-0014
  0.17250E+0005 -0.29353E+0004 -0.83589E-0014  0.14065E-0014 -0.10422E-0013
  0.17293E+0005 -0.29355E+0004 -0.62242E-0014  0.99310E-0015 -0.68133E-0014
  0.17375E+0005 -0.29359E+0004 -0.27971E-0014  0.11576E-0014 -0.33267E-0015
  0.17457E+0005 -0.29363E+0004 -0.28513E-0014  0.40888E-0015  0.15728E-0014
  0.17500E+0005 -0.29366E+0004 -0.53857E-0014  0.17093E-0014 -0.44261E-0014
  0.17250E+0005 -0.29241E+0004 -0.63956E-0014  0.15563E-0014 -0.66873E-0014
  0.17293E+0005 -0.29244E+0004 -0.29861E-0014  0.11719E-0014 -0.58194E-0015
  0.17375E+0005 -0.29249E+0004 -0.28399E-0014  0.98216E-0015 -0.38696E-0015
  0.17457E+0005 -0.29253E+0004 -0.29500E-0014  0.83630E-0015  0.86632E-0015
  0.17500E+0005 -0.29256E+0004 -0.49362E-0014  0.14571E-0014 -0.33953E-0014
  0.17250E+0005 -0.29029E+0004 -0.48793E-0014  0.36549E-0015 -0.27807E-0014
  0.17293E+0005 -0.29033E+0004 -0.32982E-0014  0.14171E-0014 -0.19744E-0014
  0.17375E+0005 -0.29039E+0004 -0.20559E-0014  0.11128E-0014  0.71154E-0015
  0.17457E+0005 -0.29045E+0004 -0.27778E-0014  0.17719E-0014  0.45286E-0017
  0.17500E+0005 -0.29048E+0004 -0.43015E-0014  0.34545E-0014 -0.48698E-0014
  0.17250E+0005 -0.28817E+0004 -0.43504E-0014 -0.47190E-0015 -0.11514E-0014
  0.17293E+0005 -0.28821E+0004 -0.38921E-0014  0.12221E-0014 -0.30271E-0014
  0.17375E+0005 -0.28829E+0004 -0.27485E-0014  0.13263E-0014 -0.84167E-0015
  0.17457E+0005 -0.28837E+0004 -0.28419E-0014  0.19996E-0014 -0.64752E-0015
  0.17500E+0005 -0.28841E+0004 -0.11789E-0014  0.37680E-0014  0.47946E-0015
  0.17250E+0005 -0.28706E+0004 -0.56835E-0014 -0.11338E-0014 -0.32460E-0014
  0.17293E+0005 -0.28710E+0004 -0.45078E-0014  0.18903E-0014 -0.52731E-0014
  0.17375E+0005 -0.28718E+0004 -0.40556E-0014  0.15846E-0014 -0.34810E-0014
  0.17457E+0005 -0.28727E+0004 -0.38204E-0014  0.97095E-0015 -0.17176E-0014
  0.17500E+0005 -0.28731E+0004 -0.61207E-0015  0.19072E-0014  0.29233E-0014
  0.17500E+0005 -0.29366E+0004 -0.53857E-0014  0.17093E-0014 -0.44261E-0014
  0.17543E+0005 -0.29367E+0004 -0.30389E-0014  0.37412E-0014 -0.26063E-0014
  0.17625E+0005 -0.29370E+0004 -0.32747E-0014  0.22509E-0014 -0.13167E-0014
  0.17707E+0005 -0.29374E+0004 -0.30181E-0014  0.27030E-0014 -0.18954E-0014
  0.17750E+0005 -0.29375E+0004 -0.32233E-0014  0.32595E-0014 -0.32711E-0014
  0.17500E+0005 -0.29256E+0004 -0.49362E-0014  0.14571E-0014 -0.33953E-0014
  0.17543E+0005 -0.29258E+0004 -0.45715E-0014  0.15708E-0015 -0.20957E-0014
  0.17625E+0005 -0.29262E+0004 -0.33532E-0014  0.24276E-0014 -0.14157E-0014
  0.17707E+0005 -0.29266E+0004 -0.37146E-0014  0.18609E-0014 -0.26883E-0014
  0.17750E+0005 -0.29268E+0004 -0.34129E-0014  0.23685E-0014 -0.30682E-0014
  0.17500E+0005 -0.29048E+0004 -0.43015E-0014  0.34545E-0014 -0.48698E-0014
  0.17543E+0005 -0.29051E+0004 -0.40131E-0014  0.79146E-0015 -0.18960E-0014
  0.17625E+0005 -0.29056E+0004 -0.40867E-0014  0.18655E-0014 -0.23483E-0014
  0.17707E+0005 -0.29061E+0004 -0.31296E-0014  0.20919E-0014 -0.22939E-0014
  0.17750E+0005 -0.29063E+0004 -0.18607E-0014  0.35509E-0014 -0.13977E-0014
  0.17500E+0005 -0.28841E+0004 -0.11789E-0014  0.37680E-0014  0.47946E-0015
  0.17543E+0005 -0.28844E+0004 -0.28354E-0014  0.26755E-0014 -0.13267E-0014
  0.17625E+0005 -0.28850E+0004 -0.43149E-0014  0.23543E-0014 -0.37185E-0014
  0.17707E+0005 -0.28856E+0004 -0.20360E-0014  0.33396E-0014 -0.17456E-0014
  0.17750E+0005 -0.28859E+0004 -0.17693E-0014  0.10398E-0014  0.10939E-0014
  0.17500E+0005 -0.28731E+0004 -0.61207E-0015  0.19072E-0014  0.29233E-0014
  0.17543E+0005 -0.28734E+0004 -0.23497E-0014  0.22320E-0014  0.92672E-0016
  0.17625E+0005 -0.28741E+0004 -0.22675E-0014  0.41523E-0014 -0.18169E-0014
  0.17707E+0005 -0.28747E+0004 -0.19604E-0014  0.31985E-0014 -0.15092E-0014
  0.17750E+0005 -0.28751E+0004 -0.31013E-0014 -0.11348E-0014  0.49322E-0015
  0.17750E+0005 -0.29375E+0004 -0.32233E-0014  0.32595E-0014 -0.32711E-0014
  0.17793E+0005 -0.29377E+0004 -0.28990E-0014  0.21769E-0014 -0.21131E-0014
  0.17875E+0005 -0.29379E+0004 -0.18837E-0014  0.15250E-0014  0.63449E-0015
  0.17957E+0005 -0.29382E+0004 -0.23350E-0014  0.97014E-0015 -0.79482E-0015
  0.18000E+0005 -0.29384E+0004 -0.28094E-0014  0.24320E-0014 -0.29185E-0014
  0.17750E+0005 -0.29268E+0004 -0.34129E-0014  0.23685E-0014 -0.30682E-0014
  0.17793E+0005 -0.29269E+0004 -0.36076E-0014  0.10563E-0014 -0.26004E-0014
  0.17875E+0005 -0.29272E+0004 -0.21146E-0014  0.15583E-0014  0.26844E-0015
  0.17957E+0005 -0.29275E+0004 -0.10707E-0014  0.28048E-0014 -0.10569E-0015
  0.18000E+0005 -0.29277E+0004 -0.22244E-0014  0.33005E-0014 -0.24318E-0014
  0.17750E+0005 -0.29063E+0004 -0.18607E-0014  0.35509E-0014 -0.13977E-0014
  0.17793E+0005 -0.29065E+0004 -0.27827E-0014  0.28753E-0014 -0.26686E-0014
  0.17875E+0005 -0.29069E+0004 -0.27915E-0014  0.20256E-0014 -0.96989E-0015
  0.17957E+0005 -0.29073E+0004 -0.15554E-0014  0.22330E-0014 -0.41264E-0015
  0.18000E+0005 -0.29075E+0004 -0.15420E-0014  0.41068E-0014 -0.16779E-0014
  0.17750E+0005 -0.28859E+0004 -0.17693E-0014  0.10398E-0014  0.10939E-0014
  0.17793E+0005 -0.28861E+0004 -0.19453E-0014  0.33574E-0014 -0.13386E-0014
  0.17875E+0005 -0.28866E+0004 -0.36342E-0014  0.21911E-0014 -0.21224E-0014
  0.17957E+0005 -0.28871E+0004 -0.16898E-0014  0.22119E-0014 -0.43592E-0015
  0.18000E+0005 -0.28874E+0004  0.27433E-0015  0.36624E-0014  0.22949E-0014
  0.17750E+0005 -0.28751E+0004 -0.31013E-0014 -0.11348E-0014  0.49322E-0015
  0.17793E+0005 -0.28754E+0004 -0.23014E-0014  0.26417E-0014 -0.13582E-0014
  0.17875E+0005 -0.28759E+0004 -0.46015E-0014  0.11268E-0014 -0.26514E-0014
  0.17957E+0005 -0.28764E+0004 -0.47500E-0015  0.47402E-0014 -0.38237E-0015
  0.18000E+0005 -0.28767E+0004 -0.60474E-0015  0.52343E-0015  0.34377E-0014
  0.18000E+0005 -0.29384E+0004 -0.28094E-0014  0.24320E-0014 -0.29185E-0014
  0.18043E+0005 -0.29385E+0004 -0.13763E-0014  0.62797E-0015  0.10304E-0014
  0.18125E+0005 -0.29388E+0004 -0.15277E-0014  0.12647E-0014 -0.63739E-0016
  0.18207E+0005 -0.29391E+0004 -0.15549E-0014  0.10094E-0014 -0.13894E-0015
  0.18250E+0005 -0.29392E+0004 -0.31786E-0014  0.44447E-0015 -0.29753E-0014
  0.18000E+0005 -0.29277E+0004 -0.22244E-0014  0.33005E-0014 -0.24318E-0014
  0.18043E+0005 -0.29279E+0004 -0.12913E-0014  0.15761E-0015  0.18972E-0014
  0.18125E+0005 -0.29282E+0004 -0.18013E-0014  0.67304E-0015 -0.14736E-0015
  0.18207E+0005 -0.29286E+0004 -0.17774E-0014  0.11144E-0014 -0.77753E-0015
  0.18250E+0005 -0.29287E+0004 -0.28700E-0014  0.52236E-0015 -0.25364E-0014
  0.18000E+0005 -0.29075E+0004 -0.15420E-0014  0.41068E-0014 -0.16779E-0014
  0.18043E+0005 -0.29078E+0004 -0.15560E-0014 -0.19405E-0015  0.21803E-0014
  0.18125E+0005 -0.29082E+0004 -0.94213E-0015  0.78050E-0015  0.12737E-0014
  0.18207E+0005 -0.29086E+0004 -0.24854E-0014  0.79138E-0015 -0.19437E-0014
  0.18250E+0005 -0.29088E+0004 -0.20887E-0014  0.71985E-0015 -0.13749E-0014
  0.18000E+0005 -0.28874E+0004  0.27433E-0015  0.36624E-0014  0.22949E-0014
  0.18043E+0005 -0.28876E+0004 -0.18639E-0014  0.24165E-0015  0.15903E-0014
  0.18125E+0005 -0.28882E+0004 -0.50658E-0015  0.11678E-0014  0.15522E-0014
  0.18207E+0005 -0.28887E+0004 -0.21046E-0014  0.55678E-0015 -0.90402E-0015
  0.18250E+0005 -0.28889E+0004 -0.18521E-0014  0.36872E-0015 -0.84727E-0015
  0.18000E+0005 -0.28767E+0004 -0.60474E-0015  0.52343E-0015  0.34377E-0014
  0.18043E+0005 -0.28770E+0004 -0.13641E-0014  0.21301E-0014  0.94081E-0015
  0.18125E+0005 -0.28776E+0004 -0.22331E-0014  0.84721E-0015 -0.16249E-0014
  0.18207E+0005 -0.28782E+0004 -0.65194E-0015  0.97084E-0015  0.16394E-0014
  0.18250E+0005 -0.28785E+0004 -0.19043E-0014  0.51863E-0016 -0.82034E-0015
  0.18250E+0005 -0.29392E+0004 -0.31786E-0014  0.44447E-0015 -0.29753E-0014
  0.18293E+0005 -0.29394E+0004 -0.16470E-0014  0.13455E-0014 -0.72141E-0015
  0.18375E+0005 -0.29397E+0004 -0.30420E-0014  0.60699E-0015 -0.39966E-0014
  0.18457E+0005 -0.29401E+0004 -0.99094E-0015 -0.28818E-0014  0.30965E-0014
  0.18500E+0005 -0.29402E+0004 -0.22913E-0014 -0.12903E-0014 -0.10714E-0014
  0.18250E+0005 -0.29287E+0004 -0.28700E-0014  0.52236E-0015 -0.25364E-0014
  0.18293E+0005 -0.29289E+0004 -0.26424E-0015  0.43772E-0015  0.27330E-0014
  0.18375E+0005 -0.29293E+0004 -0.65827E-0015  0.10435E-0014  0.49329E-0015
  0.18457E+0005 -0.29297E+0004 -0.25580E-0014 -0.14335E-0014 -0.15351E-0014
  0.18500E+0005 -0.29299E+0004 -0.56727E-0015  0.46498E-0015  0.72700E-0015
  0.18250E+0005 -0.29088E+0004 -0.20887E-0014  0.71985E-0015 -0.13749E-0014
  0.18293E+0005 -0.29091E+0004 -0.14067E-0014  0.47229E-0015  0.48446E-0016
  0.18375E+0005 -0.29096E+0004  0.68750E-0015  0.47257E-0015  0.43483E-0014
  0.18457E+0005 -0.29101E+0004 -0.82371E-0015  0.55434E-0015 -0.15236E-0015
  0.18500E+0005 -0.29104E+0004 -0.90665E-0015  0.22724E-0014 -0.16501E-0014
  0.18250E+0005 -0.28889E+0004 -0.18521E-0014  0.36872E-0015 -0.84727E-0015
  0.18293E+0005 -0.28893E+0004 -0.23658E-0014  0.68231E-0015 -0.24528E-0014
  0.18375E+0005 -0.28899E+0004 -0.10574E-0014 -0.50042E-0015  0.22083E-0014
  0.18457E+0005 -0.28905E+0004  0.10589E-0014  0.77228E-0015  0.34552E-0014
  0.18500E+0005 -0.28908E+0004  0.86511E-0015  0.34931E-0014  0.63972E-0015
  0.18250E+0005 -0.28785E+0004 -0.19043E-0014  0.51863E-0016 -0.82034E-0015
  0.18293E+0005 -0.28788E+0004 -0.25306E-0014  0.93820E-0015 -0.31245E-0014
  0.18375E+0005 -0.28795E+0004 -0.18104E-0014 -0.18192E-0015  0.27112E-0015
  0.18457E+0005 -0.28801E+0004  0.14520E-0016 -0.24656E-0014  0.46036E-0014
  0.18500E+0005 -0.28805E+0004 -0.18278E-0015  0.35527E-0014 -0.15673E-0014
  0.18500E+0005 -0.29402E+0004 -0.22913E-0014 -0.12903E-0014 -0.10714E-0014
  0.18543E+0005 -0.29404E+0004 -0.89639E-0015  0.65594E-0014 -0.62934E-0014
  0.18625E+0005 -0.29408E+0004 -0.34521E-0015  0.17841E-0014 -0.13462E-0014
  0.18707E+0005 -0.29412E+0004 -0.21240E-0014  0.25498E-0014 -0.56782E-0014
  0.18750E+0005 -0.29414E+0004 -0.26119E-0015 -0.62426E-0014  0.72171E-0014
  0.18500E+0005 -0.29299E+0004 -0.56727E-0015  0.46498E-0015  0.72700E-0015
  0.18543E+0005 -0.29301E+0004  0.92138E-0015  0.29449E-0014  0.11774E-0014
  0.18625E+0005 -0.29306E+0004  0.52737E-0015  0.81052E-0015  0.18619E-0014
  0.18707E+0005 -0.29310E+0004 -0.13910E-0014  0.11061E-0015 -0.16548E-0014
  0.18750E+0005 -0.29312E+0004 -0.67821E-0015 -0.22960E-0014  0.21688E-0014
  0.18500E+0005 -0.29104E+0004 -0.90665E-0015  0.22724E-0014 -0.16501E-0014
  0.18543E+0005 -0.29106E+0004 -0.32517E-0015  0.13446E-0016  0.16988E-0014
  0.18625E+0005 -0.29112E+0004 -0.15020E-0014  0.13690E-0015 -0.87512E-0015
  0.18707E+0005 -0.29117E+0004 -0.11176E-0014 -0.26184E-0015 -0.50700E-0015
  0.18750E+0005 -0.29120E+0004 -0.49392E-0014 -0.21073E-0014 -0.66970E-0014
  0.18500E+0005 -0.28908E+0004  0.86511E-0015  0.34931E-0014  0.63972E-0015
  0.18543E+0005 -0.28911E+0004 -0.36137E-0015 -0.12869E-0014  0.26480E-0014
  0.18625E+0005 -0.28918E+0004 -0.34718E-0014  0.85805E-0015 -0.55965E-0014
  0.18707E+0005 -0.28925E+0004 -0.17672E-0014  0.24052E-0014 -0.42937E-0014
  0.18750E+0005 -0.28928E+0004 -0.56324E-0014 -0.53588E-0014 -0.48185E-0014
  0.18500E+0005 -0.28805E+0004 -0.18278E-0015  0.35527E-0014 -0.15673E-0014
  0.18543E+0005 -0.28809E+0004  0.27819E-0014  0.12907E-0014  0.61400E-0014
  0.18625E+0005 -0.28816E+0004 -0.32760E-0014  0.39367E-0014 -0.84094E-0014
  0.18707E+0005 -0.28823E+0004 -0.16240E-0014  0.33092E-0014 -0.47135E-0014
  0.18750E+0005 -0.28827E+0004 -0.23923E-0014  0.18330E-0014 -0.53128E-0014
  0.18750E+0005 -0.29414E+0004 -0.26119E-0015 -0.62426E-0014  0.72171E-0014
  0.18793E+0005 -0.29415E+0004 -0.36985E-0015  0.45284E-0014 -0.44398E-0014
  0.18875E+0005 -0.29419E+0004  0.13192E-0014  0.26240E-0014 -0.52692E-0015
  0.18957E+0005 -0.29422E+0004 -0.88628E-0015  0.20221E-0014 -0.52452E-0014
  0.19000E+0005 -0.29424E+0004  0.15873E-0014  0.11990E-0013 -0.11387E-0013
  0.18750E+0005 -0.29312E+0004 -0.67821E-0015 -0.22960E-0014  0.21688E-0014
  0.18793E+0005 -0.29314E+0004  0.13881E-0014  0.49419E-0014 -0.13888E-0014
  0.18875E+0005 -0.29319E+0004  0.26174E-0014  0.38275E-0014  0.87621E-0015
  0.18957E+0005 -0.29323E+0004  0.32494E-0014  0.23315E-0014  0.28090E-0014
  0.19000E+0005 -0.29325E+0004  0.72003E-0014  0.17079E-0013 -0.51848E-0014
  0.18750E+0005 -0.29120E+0004 -0.49392E-0014 -0.21073E-0014 -0.66970E-0014
  0.18793E+0005 -0.29123E+0004  0.46079E-0016  0.41541E-0014 -0.33686E-0014
  0.18875E+0005 -0.29128E+0004  0.25076E-0015  0.10919E-0014 -0.11600E-0014
  0.18957E+0005 -0.29134E+0004  0.15790E-0014  0.23972E-0014 -0.25027E-0015
  0.19000E+0005 -0.29136E+0004  0.82547E-0014  0.98914E-0014  0.47775E-0014
  0.18750E+0005 -0.28928E+0004 -0.56324E-0014 -0.53588E-0014 -0.48185E-0014
  0.18793E+0005 -0.28932E+0004 -0.57316E-0015  0.11646E-0014 -0.18766E-0014
  0.18875E+0005 -0.28938E+0004 -0.84059E-0015  0.27422E-0015 -0.28016E-0014
  0.18957E+0005 -0.28945E+0004 -0.38625E-0014 -0.16466E-0015 -0.84487E-0014
  0.19000E+0005 -0.28948E+0004  0.11083E-0013  0.13687E-0013  0.73869E-0014
  0.18750E+0005 -0.28827E+0004 -0.23923E-0014  0.18330E-0014 -0.53128E-0014
  0.18793E+0005 -0.28831E+0004 -0.13386E-0014  0.52429E-0014 -0.75340E-0014
  0.18875E+0005 -0.28838E+0004 -0.51378E-0015  0.47561E-0014 -0.66846E-0014
  0.18957E+0005 -0.28845E+0004 -0.49545E-0014 -0.64070E-0014 -0.44247E-0014
  0.19000E+0005 -0.28849E+0004  0.12443E-0013  0.10677E-0013  0.13172E-0013
  0.19000E+0005 -0.29424E+0004  0.15873E-0014  0.11990E-0013 -0.11387E-0013
  0.19043E+0005 -0.29426E+0004 -0.62054E-0014 -0.54109E-0014 -0.10368E-0013
  0.19125E+0005 -0.29428E+0004  0.55410E-0014  0.21107E-0014  0.48966E-0014
  0.19207E+0005 -0.29431E+0004  0.23147E-0014 -0.43367E-0014  0.47236E-0014
  0.19250E+0005 -0.29433E+0004 -0.83936E-0014 -0.24252E-0013  0.28748E-0014
  0.19000E+0005 -0.29325E+0004  0.72003E-0014  0.17079E-0013 -0.51848E-0014
  0.19043E+0005 -0.29327E+0004  0.13953E-0014  0.47480E-0014 -0.52432E-0014
  0.19125E+0005 -0.29330E+0004  0.22724E-0014  0.29521E-0014 -0.22806E-0014
  0.19207E+0005 -0.29333E+0004  0.80491E-0014 -0.14613E-0015  0.12324E-0013
  0.19250E+0005 -0.29335E+0004 -0.67241E-0014 -0.14239E-0013 -0.35115E-0014
  0.19000E+0005 -0.29136E+0004  0.82547E-0014  0.98914E-0014  0.47775E-0014
  0.19043E+0005 -0.29139E+0004  0.38012E-0014  0.29046E-0014  0.19013E-0014
  0.19125E+0005 -0.29143E+0004 -0.12460E-0014  0.25354E-0014 -0.88124E-0014
  0.19207E+0005 -0.29147E+0004  0.51969E-0014  0.73548E-0014 -0.28928E-0015
  0.19250E+0005 -0.29149E+0004 -0.32650E-0014 -0.16313E-0013  0.61684E-0014
  0.19000E+0005 -0.28948E+0004  0.11083E-0013  0.13687E-0013  0.73869E-0014
  0.19043E+0005 -0.28951E+0004  0.15618E-0014 -0.12475E-0014  0.16624E-0014
  0.19125E+0005 -0.28956E+0004 -0.87295E-0015  0.80790E-0015 -0.62635E-0014
  0.19207E+0005 -0.28960E+0004 -0.10684E-0014  0.41813E-0014 -0.95668E-0014
  0.19250E+0005 -0.28963E+0004 -0.22533E-0014 -0.12347E-0013  0.44929E-0014
  0.19000E+0005 -0.28849E+0004  0.12443E-0013  0.10677E-0013  0.13172E-0013
  0.19043E+0005 -0.28851E+0004  0.13775E-0014 -0.18161E-0014  0.18258E-0014
  0.19125E+0005 -0.28857E+0004 -0.13535E-0014 -0.30511E-0014 -0.32588E-0014
  0.19207E+0005 -0.28862E+0004 -0.92093E-0015  0.11112E-0013 -0.16371E-0013
  0.19250E+0005 -0.28865E+0004 -0.53213E-0015 -0.12001E-0013  0.74355E-0014
  0.19250E+0005 -0.29433E+0004 -0.83936E-0014 -0.24252E-0013  0.28748E-0014
  0.19293E+0005 -0.29434E+0004  0.20409E-0014 -0.12636E-0013  0.11345E-0013
  0.19375E+0005 -0.29435E+0004  0.26169E-0014 -0.42314E-0014  0.32356E-0014
  0.19457E+0005 -0.29437E+0004  0.38511E-0014  0.48789E-0015  0.31677E-0015
  0.19500E+0005 -0.29438E+0004 -0.32575E-0015 -0.23592E-0013  0.15463E-0013
  0.19250E+0005 -0.29335E+0004 -0.67241E-0014 -0.14239E-0013 -0.35115E-0014
  0.19293E+0005 -0.29336E+0004  0.24106E-0014 -0.54262E-0014  0.51609E-0014
  0.19375E+0005 -0.29338E+0004  0.11949E-0014 -0.36497E-0014 -0.16354E-0015
  0.19457E+0005 -0.29340E+0004  0.12804E-0014 -0.38761E-0014 -0.47789E-0015
  0.19500E+0005 -0.29341E+0004 -0.37593E-0014 -0.15010E-0013 -0.19475E-0015
  0.19250E+0005 -0.29149E+0004 -0.32650E-0014 -0.16313E-0013  0.61684E-0014
  0.19293E+0005 -0.29150E+0004  0.21723E-0014 -0.15961E-0014  0.12714E-0014
  0.19375E+0005 -0.29153E+0004  0.14722E-0014 -0.24923E-0014 -0.84843E-0015
  0.19457E+0005 -0.29156E+0004 -0.14694E-0014 -0.82033E-0014 -0.19252E-0014
  0.19500E+0005 -0.29157E+0004 -0.31706E-0014 -0.15284E-0013  0.68150E-0015
  0.19250E+0005 -0.28963E+0004 -0.22533E-0014 -0.12347E-0013  0.44929E-0014
  0.19293E+0005 -0.28965E+0004  0.33558E-0014 -0.24714E-0014  0.47030E-0014
  0.19375E+0005 -0.28968E+0004  0.44546E-0014 -0.12451E-0014  0.37761E-0014
  0.19457E+0005 -0.28972E+0004  0.33613E-0015 -0.59098E-0014 -0.91794E-0015
  0.19500E+0005 -0.28973E+0004 -0.61904E-0015 -0.10016E-0013  0.62405E-0016
  0.19250E+0005 -0.28865E+0004 -0.53213E-0015 -0.12001E-0013  0.74355E-0014
  0.19293E+0005 -0.28867E+0004  0.44042E-0014 -0.59584E-0014  0.10384E-0013
  0.19375E+0005 -0.28871E+0004  0.54360E-0014  0.48833E-0014 -0.47229E-0015
  0.19457E+0005 -0.28874E+0004 -0.12042E-0014 -0.10822E-0013  0.78603E-0015
  0.19500E+0005 -0.28876E+0004  0.22734E-0014 -0.65541E-0015 -0.34930E-0014
  0.19500E+0005 -0.29438E+0004 -0.32575E-0015 -0.23592E-0013  0.15463E-0013
  0.19543E+0005 -0.29440E+0004  0.57817E-0014  0.34542E-0014  0.32109E-0015
  0.19625E+0005 -0.29442E+0004  0.47285E-0014  0.10472E-0013 -0.90837E-0014
  0.19707E+0005 -0.29445E+0004  0.42845E-0014 -0.89338E-0014  0.84906E-0014
  0.19750E+0005 -0.29447E+0004  0.17281E-0016 -0.44377E-0015 -0.84521E-0014
  0.19500E+0005 -0.29341E+0004 -0.37593E-0014 -0.15010E-0013 -0.19475E-0015
  0.19543E+0005 -0.29343E+0004 -0.12657E-0014 -0.28750E-0014 -0.75092E-0014
  0.19625E+0005 -0.29346E+0004  0.64092E-0014 -0.76568E-0015  0.56401E-0014
  0.19707E+0005 -0.29349E+0004  0.98188E-0014 -0.76299E-0014  0.18245E-0013
  0.19750E+0005 -0.29351E+0004  0.38422E-0014 -0.55799E-0014  0.43854E-0014
  0.19500E+0005 -0.29157E+0004 -0.31706E-0014 -0.15284E-0013  0.68150E-0015
  0.19543E+0005 -0.29160E+0004  0.14728E-0014 -0.10110E-0014 -0.42480E-0014
  0.19625E+0005 -0.29164E+0004  0.60477E-0014 -0.24615E-0014  0.68445E-0014
  0.19707E+0005 -0.29168E+0004  0.70863E-0014  0.24134E-0014  0.27487E-0014
  0.19750E+0005 -0.29170E+0004  0.46803E-0014 -0.11242E-0013  0.11817E-0013
  0.19500E+0005 -0.28973E+0004 -0.61904E-0015 -0.10016E-0013  0.62405E-0016
  0.19543E+0005 -0.28976E+0004  0.48144E-0014  0.83376E-0015  0.46995E-0015
  0.19625E+0005 -0.28981E+0004  0.36074E-0014 -0.10544E-0014  0.58110E-0015
  0.19707E+0005 -0.28986E+0004  0.10758E-0014  0.40339E-0014 -0.10770E-0013
  0.19750E+0005 -0.28989E+0004 -0.19857E-0014 -0.16552E-0013  0.39746E-0014
  0.19500E+0005 -0.28876E+0004  0.22734E-0014 -0.65541E-0015 -0.34930E-0014
  0.19543E+0005 -0.28879E+0004  0.89763E-0014  0.86646E-0014  0.87336E-0015
  0.19625E+0005 -0.28885E+0004  0.20280E-0014 -0.38720E-0014  0.16807E-0015
  0.19707E+0005 -0.28890E+0004  0.49933E-0015 -0.11618E-0013  0.38310E-0014
  0.19750E+0005 -0.28893E+0004 -0.73074E-0014 -0.15820E-0013 -0.72440E-0014
  0.19750E+0005 -0.29447E+0004  0.17281E-0016 -0.44377E-0015 -0.84521E-0014
  0.19793E+0005 -0.29449E+0004 -0.31456E-0014 -0.18959E-0013  0.41516E-0014
  0.19875E+0005 -0.29454E+0004  0.43943E-0014  0.56807E-0014 -0.41705E-0014
  0.19957E+0005 -0.29458E+0004  0.78970E-0014  0.81304E-0014  0.12798E-0014
  0.20000E+0005 -0.29461E+0004  0.12625E-0013  0.14217E-0013  0.51701E-0014
  0.19750E+0005 -0.29351E+0004  0.38422E-0014 -0.55799E-0014  0.43854E-0014
  0.19793E+0005 -0.29354E+0004  0.16370E-0014 -0.37346E-0014 -0.15114E-0014
  0.19875E+0005 -0.29359E+0004  0.13478E-0013  0.13827E-0013  0.59491E-0014
  0.19957E+0005 -0.29365E+0004  0.53524E-0014 -0.42059E-0014  0.85933E-0014
  0.20000E+0005 -0.29367E+0004  0.10405E-0013  0.48926E-0014  0.98513E-0014
  0.19750E+0005 -0.29170E+0004  0.46803E-0014 -0.11242E-0013  0.11817E-0013
  0.19793E+0005 -0.29174E+0004  0.25727E-0014  0.20080E-0014 -0.54455E-0014
  0.19875E+0005 -0.29180E+0004  0.10770E-0013  0.98448E-0014  0.46483E-0014
  0.19957E+0005 -0.29187E+0004  0.59967E-0014  0.41263E-0014  0.18639E-0014
  0.20000E+0005 -0.29191E+0004 -0.55078E-0014 -0.12932E-0013 -0.41134E-0014
  0.19750E+0005 -0.28989E+0004 -0.19857E-0014 -0.16552E-0013  0.39746E-0014
  0.19793E+0005 -0.28993E+0004  0.23323E-0014  0.34532E-0014 -0.73459E-0014
  0.19875E+0005 -0.29002E+0004  0.35214E-0014  0.37983E-0014 -0.39542E-0014
  0.19957E+0005 -0.29010E+0004  0.52377E-0014  0.14756E-0013 -0.99381E-0014
  0.20000E+0005 -0.29014E+0004 -0.95062E-0014 -0.23702E-0014 -0.21984E-0013
  0.19750E+0005 -0.28893E+0004 -0.73074E-0014 -0.15820E-0013 -0.72440E-0014
  0.19793E+0005 -0.28898E+0004  0.26849E-0014  0.69468E-0014 -0.10124E-0013
  0.19875E+0005 -0.28907E+0004  0.17305E-0014 -0.40996E-0014  0.17834E-0015
  0.19957E+0005 -0.28916E+0004  0.42301E-0014  0.12456E-0013 -0.95702E-0014
  0.20000E+0005 -0.28921E+0004 -0.72645E-0014 -0.13778E-0014 -0.18057E-0013
  0.00000E+0000 -0.28729E+0004 -0.77255E-0011 -0.72197E-0011 -0.59126E-0012
  0.43168E+0002 -0.28725E+0004 -0.95435E-0011 -0.90907E-0011 -0.75531E-0012
  0.12500E+0003 -0.28718E+0004 -0.14113E-0010 -0.13555E-0010 -0.15046E-0011
  0.20683E+0003 -0.28712E+0004 -0.20447E-0010 -0.19652E-0010 -0.24550E-0011
  0.25000E+0003 -0.28708E+0004 -0.24663E-0010 -0.23712E-0010 -0.30207E-0011
  0.00000E+0000 -0.28619E+0004 -0.80008E-0011 -0.75011E-0011 -0.57645E-0012
  0.43168E+0002 -0.28615E+0004 -0.98723E-0011 -0.94036E-0011 -0.75526E-0012
  0.12500E+0003 -0.28608E+0004 -0.14574E-0010 -0.13990E-0010 -0.14777E-0011
  0.20683E+0003 -0.28600E+0004 -0.21106E-0010 -0.20264E-0010 -0.24269E-0011
  0.25000E+0003 -0.28596E+0004 -0.25434E-0010 -0.24443E-0010 -0.29974E-0011
  0.00000E+0000 -0.28411E+0004 -0.85458E-0011 -0.80471E-0011 -0.57213E-0012
  0.43168E+0002 -0.28406E+0004 -0.10515E-0010 -0.10019E-0010 -0.75512E-0012
  0.12500E+0003 -0.28398E+0004 -0.15481E-0010 -0.14850E-0010 -0.14394E-0011
  0.20683E+0003 -0.28389E+0004 -0.22376E-0010 -0.21469E-0010 -0.23652E-0011
  0.25000E+0003 -0.28385E+0004 -0.26977E-0010 -0.25892E-0010 -0.29705E-0011
  0.00000E+0000 -0.28203E+0004 -0.91101E-0011 -0.85942E-0011 -0.58748E-0012
  0.43168E+0002 -0.28198E+0004 -0.11195E-0010 -0.10670E-0010 -0.76662E-0012
  0.12500E+0003 -0.28188E+0004 -0.16430E-0010 -0.15753E-0010 -0.14084E-0011
  0.20683E+0003 -0.28179E+0004 -0.23694E-0010 -0.22727E-0010 -0.23157E-0011
  0.25000E+0003 -0.28174E+0004 -0.28575E-0010 -0.27400E-0010 -0.29417E-0011
  0.00000E+0000 -0.28093E+0004 -0.94289E-0011 -0.89085E-0011 -0.60218E-0012
  0.43168E+0002 -0.28088E+0004 -0.11554E-0010 -0.11027E-0010 -0.74220E-0012
  0.12500E+0003 -0.28077E+0004 -0.16945E-0010 -0.16248E-0010 -0.13951E-0011
  0.20683E+0003 -0.28067E+0004 -0.24424E-0010 -0.23421E-0010 -0.22969E-0011
  0.25000E+0003 -0.28062E+0004 -0.29446E-0010 -0.28226E-0010 -0.29281E-0011
  0.25000E+0003 -0.28708E+0004 -0.24663E-0010 -0.23712E-0010 -0.30207E-0011
  0.29317E+0003 -0.28705E+0004 -0.29618E-0010 -0.28469E-0010 -0.36683E-0011
  0.37500E+0003 -0.28699E+0004 -0.41496E-0010 -0.39909E-0010 -0.51104E-0011
  0.45683E+0003 -0.28693E+0004 -0.57273E-0010 -0.55240E-0010 -0.68409E-0011
  0.50000E+0003 -0.28690E+0004 -0.67554E-0010 -0.65242E-0010 -0.78978E-0011
  0.25000E+0003 -0.28596E+0004 -0.25434E-0010 -0.24443E-0010 -0.29974E-0011
  0.29317E+0003 -0.28593E+0004 -0.30546E-0010 -0.29353E-0010 -0.36380E-0011
  0.37500E+0003 -0.28587E+0004 -0.42770E-0010 -0.41124E-0010 -0.50701E-0011
  0.45683E+0003 -0.28580E+0004 -0.59005E-0010 -0.56884E-0010 -0.68022E-0011
  0.50000E+0003 -0.28577E+0004 -0.69573E-0010 -0.67146E-0010 -0.78570E-0011
  0.25000E+0003 -0.28385E+0004 -0.26977E-0010 -0.25892E-0010 -0.29705E-0011
  0.29317E+0003 -0.28381E+0004 -0.32374E-0010 -0.31086E-0010 -0.35890E-0011
  0.37500E+0003 -0.28374E+0004 -0.45260E-0010 -0.43503E-0010 -0.50033E-0011
  0.45683E+0003 -0.28366E+0004 -0.62369E-0010 -0.60106E-0010 -0.66875E-0011
  0.50000E+0003 -0.28362E+0004 -0.73486E-0010 -0.70911E-0010 -0.77225E-0011
  0.25000E+0003 -0.28174E+0004 -0.28575E-0010 -0.27400E-0010 -0.29417E-0011
  0.29317E+0003 -0.28169E+0004 -0.34278E-0010 -0.32894E-0010 -0.35444E-0011
  0.37500E+0003 -0.28161E+0004 -0.47847E-0010 -0.45975E-0010 -0.49355E-0011
  0.45683E+0003 -0.28152E+0004 -0.65845E-0010 -0.63457E-0010 -0.65615E-0011
  0.50000E+0003 -0.28148E+0004 -0.77548E-0010 -0.74825E-0010 -0.75863E-0011
  0.25000E+0003 -0.28062E+0004 -0.29446E-0010 -0.28226E-0010 -0.29281E-0011
  0.29317E+0003 -0.28057E+0004 -0.35298E-0010 -0.33874E-0010 -0.35145E-0011
  0.37500E+0003 -0.28048E+0004 -0.49248E-0010 -0.47325E-0010 -0.48854E-0011
  0.45683E+0003 -0.28040E+0004 -0.67749E-0010 -0.65277E-0010 -0.65200E-0011
  0.50000E+0003 -0.28035E+0004 -0.79735E-0010 -0.76947E-0010 -0.75080E-0011
  0.50000E+0003 -0.28690E+0004 -0.67554E-0010 -0.65242E-0010 -0.78978E-0011
  0.54317E+0003 -0.28688E+0004 -0.79298E-0010 -0.76729E-0010 -0.90949E-0011
  0.62500E+0003 -0.28685E+0004 -0.10646E-0009 -0.10346E-0009 -0.11529E-0010
  0.70683E+0003 -0.28682E+0004 -0.14105E-0009 -0.13779E-0009 -0.14270E-0010
  0.75000E+0003 -0.28680E+0004 -0.16283E-0009 -0.15950E-0009 -0.15855E-0010
  0.50000E+0003 -0.28577E+0004 -0.69573E-0010 -0.67146E-0010 -0.78570E-0011
  0.54317E+0003 -0.28575E+0004 -0.81606E-0010 -0.78978E-0010 -0.89563E-0011
  0.62500E+0003 -0.28571E+0004 -0.10950E-0009 -0.10639E-0009 -0.11396E-0010
  0.70683E+0003 -0.28568E+0004 -0.14497E-0009 -0.14160E-0009 -0.14046E-0010
  0.75000E+0003 -0.28566E+0004 -0.16727E-0009 -0.16382E-0009 -0.15590E-0010
  0.50000E+0003 -0.28362E+0004 -0.73486E-0010 -0.70911E-0010 -0.77225E-0011
  0.54317E+0003 -0.28360E+0004 -0.86160E-0010 -0.83340E-0010 -0.88025E-0011
  0.62500E+0003 -0.28356E+0004 -0.11542E-0009 -0.11212E-0009 -0.11134E-0010
  0.70683E+0003 -0.28352E+0004 -0.15261E-0009 -0.14902E-0009 -0.13663E-0010
  0.75000E+0003 -0.28350E+0004 -0.17597E-0009 -0.17232E-0009 -0.15106E-0010
  0.50000E+0003 -0.28148E+0004 -0.77548E-0010 -0.74825E-0010 -0.75863E-0011
  0.54317E+0003 -0.28146E+0004 -0.90876E-0010 -0.87865E-0010 -0.86704E-0011
  0.62500E+0003 -0.28141E+0004 -0.12156E-0009 -0.11807E-0009 -0.10887E-0010
  0.70683E+0003 -0.28136E+0004 -0.16052E-0009 -0.15671E-0009 -0.13308E-0010
  0.75000E+0003 -0.28134E+0004 -0.18493E-0009 -0.18108E-0009 -0.14655E-0010
  0.50000E+0003 -0.28035E+0004 -0.79735E-0010 -0.76947E-0010 -0.75080E-0011
  0.54317E+0003 -0.28032E+0004 -0.93419E-0010 -0.90324E-0010 -0.85774E-0011
  0.62500E+0003 -0.28028E+0004 -0.12488E-0009 -0.12127E-0009 -0.10774E-0010
  0.70683E+0003 -0.28023E+0004 -0.16481E-0009 -0.16088E-0009 -0.13133E-0010
  0.75000E+0003 -0.28020E+0004 -0.18979E-0009 -0.18583E-0009 -0.14413E-0010
  0.75000E+0003 -0.28680E+0004 -0.16283E-0009 -0.15950E-0009 -0.15855E-0010
  0.79317E+0003 -0.28679E+0004 -0.18720E-0009 -0.18399E-0009 -0.17344E-0010
  0.87500E+0003 -0.28677E+0004 -0.24169E-0009 -0.23902E-0009 -0.20271E-0010
  0.95683E+0003 -0.28675E+0004 -0.30820E-0009 -0.30693E-0009 -0.22853E-0010
  0.10000E+0004 -0.28674E+0004 -0.34868E-0009 -0.34856E-0009 -0.23959E-0010
  0.75000E+0003 -0.28566E+0004 -0.16727E-0009 -0.16382E-0009 -0.15590E-0010
  0.79317E+0003 -0.28565E+0004 -0.19225E-0009 -0.18893E-0009 -0.17042E-0010
  0.87500E+0003 -0.28563E+0004 -0.24802E-0009 -0.24526E-0009 -0.19819E-0010
  0.95683E+0003 -0.28561E+0004 -0.31600E-0009 -0.31472E-0009 -0.22171E-0010
  0.10000E+0004 -0.28560E+0004 -0.35736E-0009 -0.35729E-0009 -0.23151E-0010
  0.75000E+0003 -0.28350E+0004 -0.17597E-0009 -0.17232E-0009 -0.15106E-0010
  0.79317E+0003 -0.28349E+0004 -0.20208E-0009 -0.19856E-0009 -0.16455E-0010
  0.87500E+0003 -0.28347E+0004 -0.26029E-0009 -0.25739E-0009 -0.18940E-0010
  0.95683E+0003 -0.28344E+0004 -0.33114E-0009 -0.32983E-0009 -0.20920E-0010
  0.10000E+0004 -0.28343E+0004 -0.37420E-0009 -0.37419E-0009 -0.21667E-0010
  0.75000E+0003 -0.28134E+0004 -0.18493E-0009 -0.18108E-0009 -0.14655E-0010
  0.79317E+0003 -0.28133E+0004 -0.21224E-0009 -0.20851E-0009 -0.15898E-0010
  0.87500E+0003 -0.28130E+0004 -0.27296E-0009 -0.26992E-0009 -0.18085E-0010
  0.95683E+0003 -0.28127E+0004 -0.34678E-0009 -0.34539E-0009 -0.19728E-0010
  0.10000E+0004 -0.28126E+0004 -0.39160E-0009 -0.39156E-0009 -0.20268E-0010
  0.75000E+0003 -0.28020E+0004 -0.18979E-0009 -0.18583E-0009 -0.14413E-0010
  0.79317E+0003 -0.28019E+0004 -0.21773E-0009 -0.21390E-0009 -0.15589E-0010
  0.87500E+0003 -0.28016E+0004 -0.27981E-0009 -0.27669E-0009 -0.17664E-0010
  0.95683E+0003 -0.28013E+0004 -0.35523E-0009 -0.35378E-0009 -0.19123E-0010
  0.10000E+0004 -0.28012E+0004 -0.40096E-0009 -0.40091E-0009 -0.19534E-0010
  0.10000E+0004 -0.28674E+0004 -0.34868E-0009 -0.34856E-0009 -0.23959E-0010
  0.10432E+0004 -0.28673E+0004 -0.39320E-0009 -0.39467E-0009 -0.24720E-0010
  0.11250E+0004 -0.28671E+0004 -0.48925E-0009 -0.49510E-0009 -0.25003E-0010
  0.12068E+0004 -0.28668E+0004 -0.60160E-0009 -0.61411E-0009 -0.23059E-0010
  0.12500E+0004 -0.28667E+0004 -0.66775E-0009 -0.68492E-0009 -0.20763E-0010
  0.10000E+0004 -0.28560E+0004 -0.35736E-0009 -0.35729E-0009 -0.23151E-0010
  0.10432E+0004 -0.28559E+0004 -0.40281E-0009 -0.40435E-0009 -0.23785E-0010
  0.11250E+0004 -0.28556E+0004 -0.50080E-0009 -0.50686E-0009 -0.23732E-0010
  0.12068E+0004 -0.28553E+0004 -0.61530E-0009 -0.62822E-0009 -0.21352E-0010
  0.12500E+0004 -0.28552E+0004 -0.68266E-0009 -0.70038E-0009 -0.18825E-0010
  0.10000E+0004 -0.28343E+0004 -0.37420E-0009 -0.37419E-0009 -0.21667E-0010
  0.10432E+0004 -0.28341E+0004 -0.42144E-0009 -0.42312E-0009 -0.22030E-0010
  0.11250E+0004 -0.28338E+0004 -0.52317E-0009 -0.52962E-0009 -0.21347E-0010
  0.12068E+0004 -0.28335E+0004 -0.64177E-0009 -0.65548E-0009 -0.18131E-0010
  0.12500E+0004 -0.28333E+0004 -0.71144E-0009 -0.73020E-0009 -0.15123E-0010
  0.10000E+0004 -0.28126E+0004 -0.39160E-0009 -0.39156E-0009 -0.20268E-0010
  0.10432E+0004 -0.28124E+0004 -0.44063E-0009 -0.44245E-0009 -0.20292E-0010
  0.11250E+0004 -0.28121E+0004 -0.54616E-0009 -0.55299E-0009 -0.18962E-0010
  0.12068E+0004 -0.28117E+0004 -0.66895E-0009 -0.68343E-0009 -0.14924E-0010
  0.12500E+0004 -0.28115E+0004 -0.74089E-0009 -0.76071E-0009 -0.11342E-0010
  0.10000E+0004 -0.28012E+0004 -0.40096E-0009 -0.40091E-0009 -0.19534E-0010
  0.10432E+0004 -0.28010E+0004 -0.45098E-0009 -0.45284E-0009 -0.19404E-0010
  0.11250E+0004 -0.28006E+0004 -0.55854E-0009 -0.56558E-0009 -0.17716E-0010
  0.12068E+0004 -0.28002E+0004 -0.68355E-0009 -0.69846E-0009 -0.13208E-0010
  0.12500E+0004 -0.28000E+0004 -0.75673E-0009 -0.77715E-0009 -0.93273E-0011
  0.12500E+0004 -0.28667E+0004 -0.66775E-0009 -0.68492E-0009 -0.20763E-0010
  0.12932E+0004 -0.28665E+0004 -0.73884E-0009 -0.76171E-0009 -0.17411E-0010
  0.13750E+0004 -0.28662E+0004 -0.88705E-0009 -0.92378E-0009 -0.73489E-0011
  0.14568E+0004 -0.28658E+0004 -0.10527E-0008 -0.11082E-0008  0.88862E-0011
  0.15000E+0004 -0.28657E+0004 -0.11468E-0008 -0.12146E-0008  0.20432E-0010
  0.12500E+0004 -0.28552E+0004 -0.68266E-0009 -0.70038E-0009 -0.18825E-0010
  0.12932E+0004 -0.28550E+0004 -0.75497E-0009 -0.77854E-0009 -0.15156E-0010
  0.13750E+0004 -0.28546E+0004 -0.90563E-0009 -0.94347E-0009 -0.43942E-0011
  0.14568E+0004 -0.28543E+0004 -0.10738E-0008 -0.11309E-0008  0.12652E-0010
  0.15000E+0004 -0.28541E+0004 -0.11692E-0008 -0.12390E-0008  0.24737E-0010
  0.12500E+0004 -0.28333E+0004 -0.71144E-0009 -0.73020E-0009 -0.15123E-0010
  0.12932E+0004 -0.28331E+0004 -0.78613E-0009 -0.81106E-0009 -0.10833E-0010
  0.13750E+0004 -0.28327E+0004 -0.94146E-0009 -0.98140E-0009  0.12521E-0011
  0.14568E+0004 -0.28323E+0004 -0.11143E-0008 -0.11746E-0008  0.19913E-0010
  0.15000E+0004 -0.28321E+0004 -0.12122E-0008 -0.12857E-0008  0.32982E-0010
  0.12500E+0004 -0.28115E+0004 -0.74089E-0009 -0.76071E-0009 -0.11342E-0010
  0.12932E+0004 -0.28113E+0004 -0.81803E-0009 -0.84435E-0009 -0.64605E-0011
  0.13750E+0004 -0.28108E+0004 -0.97803E-0009 -0.10201E-0008  0.69768E-0011
  0.14568E+0004 -0.28103E+0004 -0.11556E-0008 -0.12190E-0008  0.27292E-0010
  0.15000E+0004 -0.28101E+0004 -0.12560E-0008 -0.13332E-0008  0.41346E-0010
  0.12500E+0004 -0.28000E+0004 -0.75673E-0009 -0.77715E-0009 -0.93273E-0011
  0.12932E+0004 -0.27998E+0004 -0.83514E-0009 -0.86221E-0009 -0.41409E-0011
  0.13750E+0004 -0.27993E+0004 -0.99762E-0009 -0.10409E-0008  0.10027E-0010
  0.14568E+0004 -0.27988E+0004 -0.11777E-0008 -0.12428E-0008  0.31228E-0010
  0.15000E+0004 -0.27985E+0004 -0.12793E-0008 -0.13585E-0008  0.45803E-0010
  0.15000E+0004 -0.28657E+0004 -0.11468E-0008 -0.12146E-0008  0.20432E-0010
  0.15432E+0004 -0.28655E+0004 -0.12453E-0008 -0.13273E-0008  0.34580E-0010
  0.16250E+0004 -0.28651E+0004 -0.14431E-0008 -0.15577E-0008  0.69178E-0010
  0.17068E+0004 -0.28647E+0004 -0.16530E-0008 -0.18087E-0008  0.11575E-0009
  0.17500E+0004 -0.28645E+0004 -0.17675E-0008 -0.19487E-0008  0.14591E-0009
  0.15000E+0004 -0.28541E+0004 -0.11692E-0008 -0.12390E-0008  0.24737E-0010
  0.15432E+0004 -0.28538E+0004 -0.12690E-0008 -0.13533E-0008  0.39406E-0010
  0.16250E+0004 -0.28534E+0004 -0.14692E-0008 -0.15868E-0008  0.75148E-0010
  0.17068E+0004 -0.28530E+0004 -0.16811E-0008 -0.18409E-0008  0.12308E-0009
  0.17500E+0004 -0.28528E+0004 -0.17965E-0008 -0.19824E-0008  0.15404E-0009
  0.15000E+0004 -0.28321E+0004 -0.12122E-0008 -0.12857E-0008  0.32982E-0010
  0.15432E+0004 -0.28318E+0004 -0.13145E-0008 -0.14032E-0008  0.48699E-0010
  0.16250E+0004 -0.28314E+0004 -0.15190E-0008 -0.16426E-0008  0.86712E-0010
  0.17068E+0004 -0.28309E+0004 -0.17347E-0008 -0.19022E-0008  0.13727E-0009
  0.17500E+0004 -0.28306E+0004 -0.18518E-0008 -0.20465E-0008  0.16974E-0009
  0.15000E+0004 -0.28101E+0004 -0.12560E-0008 -0.13332E-0008  0.41346E-0010
  0.15432E+0004 -0.28098E+0004 -0.13606E-0008 -0.14538E-0008  0.58188E-0010
  0.16250E+0004 -0.28093E+0004 -0.15693E-0008 -0.16989E-0008  0.98558E-0010
  0.17068E+0004 -0.28087E+0004 -0.17886E-0008 -0.19641E-0008  0.15183E-0009
  0.17500E+0004 -0.28085E+0004 -0.19072E-0008 -0.21110E-0008  0.18579E-0009
  0.15000E+0004 -0.27985E+0004 -0.12793E-0008 -0.13585E-0008  0.45803E-0010
  0.15432E+0004 -0.27982E+0004 -0.13852E-0008 -0.14808E-0008  0.63267E-0010
  0.16250E+0004 -0.27976E+0004 -0.15960E-0008 -0.17289E-0008  0.10491E-0009
  0.17068E+0004 -0.27971E+0004 -0.18171E-0008 -0.19968E-0008  0.15965E-0009
  0.17500E+0004 -0.27968E+0004 -0.19365E-0008 -0.21451E-0008  0.19442E-0009
  0.17500E+0004 -0.28645E+0004 -0.17675E-0008 -0.19487E-0008  0.14591E-0009
  0.17932E+0004 -0.28643E+0004 -0.18838E-0008 -0.20935E-0008  0.18037E-0009
  0.18750E+0004 -0.28638E+0004 -0.21067E-0008 -0.23788E-0008  0.25848E-0009
  0.19568E+0004 -0.28634E+0004 -0.23281E-0008 -0.26747E-0008  0.35506E-0009
  0.20000E+0004 -0.28632E+0004 -0.24422E-0008 -0.28332E-0008  0.41407E-0009
  0.17500E+0004 -0.28528E+0004 -0.17965E-0008 -0.19824E-0008  0.15404E-0009
  0.17932E+0004 -0.28526E+0004 -0.19136E-0008 -0.21286E-0008  0.18931E-0009
  0.18750E+0004 -0.28521E+0004 -0.21376E-0008 -0.24163E-0008  0.26914E-0009
  0.19568E+0004 -0.28516E+0004 -0.23594E-0008 -0.27139E-0008  0.36756E-0009
  0.20000E+0004 -0.28513E+0004 -0.24734E-0008 -0.28731E-0008  0.42758E-0009
  0.17500E+0004 -0.28306E+0004 -0.18518E-0008 -0.20465E-0008  0.16974E-0009
  0.17932E+0004 -0.28303E+0004 -0.19703E-0008 -0.21953E-0008  0.20665E-0009
  0.18750E+0004 -0.28298E+0004 -0.21960E-0008 -0.24873E-0008  0.28980E-0009
  0.19568E+0004 -0.28292E+0004 -0.24182E-0008 -0.27880E-0008  0.39178E-0009
  0.20000E+0004 -0.28289E+0004 -0.25317E-0008 -0.29482E-0008  0.45380E-0009
  0.17500E+0004 -0.28085E+0004 -0.19072E-0008 -0.21110E-0008  0.18579E-0009
  0.17932E+0004 -0.28081E+0004 -0.20269E-0008 -0.22622E-0008  0.22445E-0009
  0.18750E+0004 -0.28075E+0004 -0.22541E-0008 -0.25581E-0008  0.31099E-0009
  0.19568E+0004 -0.28069E+0004 -0.24761E-0008 -0.28614E-0008  0.41662E-0009
  0.20000E+0004 -0.28066E+0004 -0.25888E-0008 -0.30223E-0008  0.48060E-0009
  0.17500E+0004 -0.27968E+0004 -0.19365E-0008 -0.21451E-0008  0.19442E-0009
  0.17932E+0004 -0.27964E+0004 -0.20568E-0008 -0.22976E-0008  0.23400E-0009
  0.18750E+0004 -0.27957E+0004 -0.22845E-0008 -0.25953E-0008  0.32235E-0009
  0.19568E+0004 -0.27951E+0004 -0.25062E-0008 -0.28998E-0008  0.42996E-0009
  0.20000E+0004 -0.27947E+0004 -0.26184E-0008 -0.30609E-0008  0.49498E-0009
  0.20000E+0004 -0.28632E+0004 -0.24422E-0008 -0.28332E-0008  0.41407E-0009
  0.20432E+0004 -0.28629E+0004 -0.25535E-0008 -0.29925E-0008  0.47897E-0009
  0.21250E+0004 -0.28623E+0004 -0.27524E-0008 -0.32926E-0008  0.61864E-0009
  0.22068E+0004 -0.28618E+0004 -0.29296E-0008 -0.35841E-0008  0.78059E-0009
  0.22500E+0004 -0.28615E+0004 -0.30119E-0008 -0.37319E-0008  0.87515E-0009
  0.20000E+0004 -0.28513E+0004 -0.24734E-0008 -0.28731E-0008  0.42758E-0009
  0.20432E+0004 -0.28510E+0004 -0.25843E-0008 -0.30329E-0008  0.49354E-0009
  0.21250E+0004 -0.28504E+0004 -0.27817E-0008 -0.33330E-0008  0.63520E-0009
  0.22068E+0004 -0.28498E+0004 -0.29561E-0008 -0.36234E-0008  0.79912E-0009
  0.22500E+0004 -0.28495E+0004 -0.30364E-0008 -0.37700E-0008  0.89466E-0009
  0.20000E+0004 -0.28289E+0004 -0.25317E-0008 -0.29482E-0008  0.45380E-0009
  0.20432E+0004 -0.28286E+0004 -0.26416E-0008 -0.31085E-0008  0.52171E-0009
  0.21250E+0004 -0.28279E+0004 -0.28355E-0008 -0.34082E-0008  0.66722E-0009
  0.22068E+0004 -0.28272E+0004 -0.30041E-0008 -0.36957E-0008  0.83485E-0009
  0.22500E+0004 -0.28269E+0004 -0.30805E-0008 -0.38397E-0008  0.93219E-0009
  0.20000E+0004 -0.28066E+0004 -0.25888E-0008 -0.30223E-0008  0.48060E-0009
  0.20432E+0004 -0.28061E+0004 -0.26974E-0008 -0.31828E-0008  0.55058E-0009
  0.21250E+0004 -0.28054E+0004 -0.28870E-0008 -0.34812E-0008  0.69993E-0009
  0.22068E+0004 -0.28046E+0004 -0.30491E-0008 -0.37650E-0008  0.87128E-0009
  0.22500E+0004 -0.28042E+0004 -0.31209E-0008 -0.39058E-0008  0.97040E-0009
  0.20000E+0004 -0.27947E+0004 -0.26184E-0008 -0.30609E-0008  0.49498E-0009
  0.20432E+0004 -0.27943E+0004 -0.27261E-0008 -0.32214E-0008  0.56604E-0009
  0.21250E+0004 -0.27935E+0004 -0.29133E-0008 -0.35188E-0008  0.71745E-0009
  0.22068E+0004 -0.27927E+0004 -0.30715E-0008 -0.38002E-0008  0.89073E-0009
  0.22500E+0004 -0.27922E+0004 -0.31407E-0008 -0.39392E-0008  0.99079E-0009
  0.22500E+0004 -0.28615E+0004 -0.30119E-0008 -0.37319E-0008  0.87515E-0009
  0.22932E+0004 -0.28611E+0004 -0.30851E-0008 -0.38740E-0008  0.97585E-0009
  0.23750E+0004 -0.28604E+0004 -0.31952E-0008 -0.41234E-0008  0.11831E-0008
  0.24568E+0004 -0.28598E+0004 -0.32620E-0008 -0.43392E-0008  0.14100E-0008
  0.25000E+0004 -0.28594E+0004 -0.32777E-0008 -0.44366E-0008  0.15367E-0008
  0.22500E+0004 -0.28495E+0004 -0.30364E-0008 -0.37700E-0008  0.89466E-0009
  0.22932E+0004 -0.28491E+0004 -0.31074E-0008 -0.39106E-0008  0.99628E-0009
  0.23750E+0004 -0.28484E+0004 -0.32120E-0008 -0.41558E-0008  0.12051E-0008
  0.24568E+0004 -0.28476E+0004 -0.32720E-0008 -0.43655E-0008  0.14332E-0008
  0.25000E+0004 -0.28473E+0004 -0.32835E-0008 -0.44590E-0008  0.15603E-0008
  0.22500E+0004 -0.28269E+0004 -0.30805E-0008 -0.38397E-0008  0.93219E-0009
  0.22932E+0004 -0.28264E+0004 -0.31466E-0008 -0.39769E-0008  0.10356E-0008
  0.23750E+0004 -0.28255E+0004 -0.32402E-0008 -0.42132E-0008  0.12474E-0008
  0.24568E+0004 -0.28247E+0004 -0.32863E-0008 -0.44106E-0008  0.14775E-0008
  0.25000E+0004 -0.28242E+0004 -0.32894E-0008 -0.44960E-0008  0.16052E-0008
  0.22500E+0004 -0.28042E+0004 -0.31209E-0008 -0.39058E-0008  0.97040E-0009
  0.22932E+0004 -0.28037E+0004 -0.31818E-0008 -0.40391E-0008  0.10756E-0008
  0.23750E+0004 -0.28027E+0004 -0.32633E-0008 -0.42652E-0008  0.12900E-0008
  0.24568E+0004 -0.28017E+0004 -0.32945E-0008 -0.44488E-0008  0.15219E-0008
  0.25000E+0004 -0.28012E+0004 -0.32886E-0008 -0.45253E-0008  0.16501E-0008
  0.22500E+0004 -0.27922E+0004 -0.31407E-0008 -0.39392E-0008  0.99079E-0009
  0.22932E+0004 -0.27917E+0004 -0.31986E-0008 -0.40700E-0008  0.10968E-0008
  0.23750E+0004 -0.27907E+0004 -0.32733E-0008 -0.42903E-0008  0.13126E-0008
  0.24568E+0004 -0.27896E+0004 -0.32962E-0008 -0.44660E-0008  0.15454E-0008
  0.25000E+0004 -0.27891E+0004 -0.32853E-0008 -0.45375E-0008  0.16737E-0008
  0.25000E+0004 -0.28594E+0004 -0.32777E-0008 -0.44366E-0008  0.15367E-0008
  0.25432E+0004 -0.28590E+0004 -0.32789E-0008 -0.45211E-0008  0.16677E-0008
  0.26250E+0004 -0.28581E+0004 -0.32389E-0008 -0.46415E-0008  0.19252E-0008
  0.27068E+0004 -0.28573E+0004 -0.31404E-0008 -0.47032E-0008  0.21903E-0008
  0.27500E+0004 -0.28569E+0004 -0.30640E-0008 -0.47097E-0008  0.23313E-0008
  0.25000E+0004 -0.28473E+0004 -0.32835E-0008 -0.44590E-0008  0.15603E-0008
  0.25432E+0004 -0.28468E+0004 -0.32801E-0008 -0.45391E-0008  0.16916E-0008
  0.26250E+0004 -0.28459E+0004 -0.32302E-0008 -0.46493E-0008  0.19490E-0008
  0.27068E+0004 -0.28450E+0004 -0.31206E-0008 -0.46987E-0008  0.22131E-0008
  0.27500E+0004 -0.28445E+0004 -0.30378E-0008 -0.46978E-0008  0.23531E-0008
  0.25000E+0004 -0.28242E+0004 -0.32894E-0008 -0.44960E-0008  0.16052E-0008
  0.25432E+0004 -0.28237E+0004 -0.32768E-0008 -0.45669E-0008  0.17368E-0008
  0.26250E+0004 -0.28227E+0004 -0.32075E-0008 -0.46566E-0008  0.19936E-0008
  0.27068E+0004 -0.28216E+0004 -0.30759E-0008 -0.46811E-0008  0.22553E-0008
  0.27500E+0004 -0.28211E+0004 -0.29806E-0008 -0.46653E-0008  0.23930E-0008
  0.25000E+0004 -0.28012E+0004 -0.32886E-0008 -0.45253E-0008  0.16501E-0008
  0.25432E+0004 -0.28006E+0004 -0.32662E-0008 -0.45861E-0008  0.17818E-0008
  0.26250E+0004 -0.27994E+0004 -0.31762E-0008 -0.46535E-0008  0.20373E-0008
  0.27068E+0004 -0.27983E+0004 -0.30215E-0008 -0.46514E-0008  0.22957E-0008
  0.27500E+0004 -0.27977E+0004 -0.29132E-0008 -0.46197E-0008  0.24307E-0008
  0.25000E+0004 -0.27891E+0004 -0.32853E-0008 -0.45375E-0008  0.16737E-0008
  0.25432E+0004 -0.27884E+0004 -0.32575E-0008 -0.45927E-0008  0.18053E-0008
  0.26250E+0004 -0.27872E+0004 -0.31562E-0008 -0.46476E-0008  0.20599E-0008
  0.27068E+0004 -0.27860E+0004 -0.29889E-0008 -0.46307E-0008  0.23162E-0008
  0.27500E+0004 -0.27853E+0004 -0.28734E-0008 -0.45902E-0008  0.24497E-0008
  0.27500E+0004 -0.28569E+0004 -0.30640E-0008 -0.47097E-0008  0.23313E-0008
  0.27932E+0004 -0.28564E+0004 -0.29704E-0008 -0.46970E-0008  0.24718E-0008
  0.28750E+0004 -0.28555E+0004 -0.27460E-0008 -0.46175E-0008  0.27330E-0008
  0.29568E+0004 -0.28547E+0004 -0.24610E-0008 -0.44614E-0008  0.29811E-0008
  0.30000E+0004 -0.28542E+0004 -0.22869E-0008 -0.43471E-0008  0.31040E-0008
  0.27500E+0004 -0.28445E+0004 -0.30378E-0008 -0.46978E-0008  0.23531E-0008
  0.27932E+0004 -0.28440E+0004 -0.29376E-0008 -0.46770E-0008  0.24923E-0008
  0.28750E+0004 -0.28431E+0004 -0.26998E-0008 -0.45804E-0008  0.27500E-0008
  0.29568E+0004 -0.28421E+0004 -0.24005E-0008 -0.44050E-0008  0.29931E-0008
  0.30000E+0004 -0.28416E+0004 -0.22187E-0008 -0.42796E-0008  0.31127E-0008
  0.27500E+0004 -0.28211E+0004 -0.29806E-0008 -0.46653E-0008  0.23930E-0008
  0.27932E+0004 -0.28205E+0004 -0.28673E-0008 -0.46285E-0008  0.25294E-0008
  0.28750E+0004 -0.28194E+0004 -0.26032E-0008 -0.44980E-0008  0.27796E-0008
  0.29568E+0004 -0.28184E+0004 -0.22763E-0008 -0.42845E-0008  0.30122E-0008
  0.30000E+0004 -0.28178E+0004 -0.20796E-0008 -0.41372E-0008  0.31249E-0008
  0.27500E+0004 -0.27977E+0004 -0.29132E-0008 -0.46197E-0008  0.24307E-0008
  0.27932E+0004 -0.27970E+0004 -0.27862E-0008 -0.45658E-0008  0.25637E-0008
  0.28750E+0004 -0.27958E+0004 -0.24949E-0008 -0.43994E-0008  0.28052E-0008
  0.29568E+0004 -0.27946E+0004 -0.21395E-0008 -0.41456E-0008  0.30260E-0008
  0.30000E+0004 -0.27939E+0004 -0.19275E-0008 -0.39754E-0008  0.31310E-0008
  0.27500E+0004 -0.27853E+0004 -0.28734E-0008 -0.45902E-0008  0.24497E-0008
  0.27932E+0004 -0.27846E+0004 -0.27390E-0008 -0.45268E-0008  0.25806E-0008
  0.28750E+0004 -0.27833E+0004 -0.24330E-0008 -0.43407E-0008  0.28171E-0008
  0.29568E+0004 -0.27820E+0004 -0.20623E-0008 -0.40648E-0008  0.30309E-0008
  0.30000E+0004 -0.27813E+0004 -0.18420E-0008 -0.38821E-0008  0.31315E-0008
  0.30000E+0004 -0.28542E+0004 -0.22869E-0008 -0.43471E-0008  0.31040E-0008
  0.30432E+0004 -0.28539E+0004 -0.20978E-0008 -0.42107E-0008  0.32198E-0008
  0.31250E+0004 -0.28532E+0004 -0.16993E-0008 -0.38900E-0008  0.34155E-0008
  0.32068E+0004 -0.28525E+0004 -0.12530E-0008 -0.34878E-0008  0.35736E-0008
  0.32500E+0004 -0.28521E+0004 -0.10007E-0008 -0.32430E-0008  0.36391E-0008
  0.30000E+0004 -0.28416E+0004 -0.22187E-0008 -0.42796E-0008  0.31127E-0008
  0.30432E+0004 -0.28412E+0004 -0.20218E-0008 -0.41317E-0008  0.32247E-0008
  0.31250E+0004 -0.28405E+0004 -0.16084E-0008 -0.37875E-0008  0.34120E-0008
  0.32068E+0004 -0.28397E+0004 -0.11473E-0008 -0.33600E-0008  0.35598E-0008
  0.32500E+0004 -0.28393E+0004 -0.88721E-0009 -0.31013E-0008  0.36190E-0008
  0.30000E+0004 -0.28178E+0004 -0.20796E-0008 -0.41372E-0008  0.31249E-0008
  0.30432E+0004 -0.28173E+0004 -0.18677E-0008 -0.39665E-0008  0.32292E-0008
  0.31250E+0004 -0.28165E+0004 -0.14256E-0008 -0.35764E-0008  0.33990E-0008
  0.32068E+0004 -0.28156E+0004 -0.93627E-0009 -0.30996E-0008  0.35256E-0008
  0.32500E+0004 -0.28151E+0004 -0.66161E-0009 -0.28137E-0008  0.35721E-0008
  0.30000E+0004 -0.27939E+0004 -0.19275E-0008 -0.39754E-0008  0.31310E-0008
  0.30432E+0004 -0.27934E+0004 -0.17003E-0008 -0.37809E-0008  0.32266E-0008
  0.31250E+0004 -0.27924E+0004 -0.12293E-0008 -0.33430E-0008  0.33771E-0008
  0.32068E+0004 -0.27915E+0004 -0.71156E-0009 -0.28152E-0008  0.34805E-0008
  0.32500E+0004 -0.27909E+0004 -0.42233E-0009 -0.25011E-0008  0.35132E-0008
  0.30000E+0004 -0.27813E+0004 -0.18420E-0008 -0.38821E-0008  0.31315E-0008
  0.30432E+0004 -0.27808E+0004 -0.16067E-0008 -0.36747E-0008  0.32222E-0008
  0.31250E+0004 -0.27798E+0004 -0.11203E-0008 -0.32108E-0008  0.33618E-0008
  0.32068E+0004 -0.27787E+0004 -0.58754E-0009 -0.26553E-0008  0.34521E-0008
  0.32500E+0004 -0.27782E+0004 -0.29066E-0009 -0.23260E-0008  0.34770E-0008
  0.32500E+0004 -0.28521E+0004 -0.10007E-0008 -0.32430E-0008  0.36391E-0008
  0.32932E+0004 -0.28519E+0004 -0.73935E-0009 -0.29779E-0008  0.36912E-0008
  0.33750E+0004 -0.28515E+0004 -0.22042E-0009 -0.24172E-0008  0.37490E-0008
  0.34568E+0004 -0.28510E+0004  0.32226E-0009 -0.17837E-0008  0.37481E-0008
  0.35000E+0004 -0.28508E+0004  0.61514E-0009 -0.14218E-0008  0.37221E-0008
  0.32500E+0004 -0.28393E+0004 -0.88721E-0009 -0.31013E-0008  0.36190E-0008
  0.32932E+0004 -0.28391E+0004 -0.61849E-0009 -0.28220E-0008  0.36644E-0008
  0.33750E+0004 -0.28386E+0004 -0.86062E-0010 -0.22335E-0008  0.37079E-0008
  0.34568E+0004 -0.28382E+0004  0.46914E-0009 -0.15713E-0008  0.36908E-0008
  0.35000E+0004 -0.28379E+0004  0.76822E-0009 -0.11939E-0008  0.36557E-0008
  0.32500E+0004 -0.28151E+0004 -0.66161E-0009 -0.28137E-0008  0.35721E-0008
  0.32932E+0004 -0.28149E+0004 -0.37892E-0009 -0.25070E-0008  0.36038E-0008
  0.33750E+0004 -0.28143E+0004  0.17878E-0009 -0.18646E-0008  0.36186E-0008
  0.34568E+0004 -0.28138E+0004  0.75723E-0009 -0.11470E-0008  0.35693E-0008
  0.35000E+0004 -0.28135E+0004  0.10676E-0008 -0.73987E-0009  0.35156E-0008
  0.32500E+0004 -0.27909E+0004 -0.42233E-0009 -0.25011E-0008  0.35132E-0008
  0.32932E+0004 -0.27906E+0004 -0.12583E-0009 -0.21661E-0008  0.35301E-0008
  0.33750E+0004 -0.27900E+0004  0.45664E-0009 -0.14686E-0008  0.35139E-0008
  0.34568E+0004 -0.27894E+0004  0.10575E-0008 -0.69441E-0009  0.34298E-0008
  0.35000E+0004 -0.27891E+0004  0.13786E-0008 -0.25708E-0009  0.33564E-0008
  0.32500E+0004 -0.27782E+0004 -0.29066E-0009 -0.23260E-0008  0.34770E-0008
  0.32932E+0004 -0.27778E+0004  0.13057E-0010 -0.19758E-0008  0.34856E-0008
  0.33750E+0004 -0.27772E+0004  0.60833E-0009 -0.12488E-0008  0.34522E-0008
  0.34568E+0004 -0.27765E+0004  0.12207E-0008 -0.44429E-0009  0.33488E-0008
  0.35000E+0004 -0.27762E+0004  0.15473E-0008  0.92190E-0011  0.32644E-0008
  0.35000E+0004 -0.28508E+0004  0.61514E-0009 -0.14218E-0008  0.37221E-0008
  0.35432E+0004 -0.28506E+0004  0.91040E-0009 -0.10427E-0008  0.36781E-0008
  0.36250E+0004 -0.28502E+0004  0.14733E-0008 -0.27786E-0009  0.35424E-0008
  0.37068E+0004 -0.28499E+0004  0.20332E-0008  0.54117E-0009  0.33368E-0008
  0.37500E+0004 -0.28497E+0004  0.23245E-0008  0.99265E-0009  0.31997E-0008
  0.35000E+0004 -0.28379E+0004  0.76822E-0009 -0.11939E-0008  0.36557E-0008
  0.35432E+0004 -0.28377E+0004  0.10692E-0008 -0.79924E-0009  0.36020E-0008
  0.36250E+0004 -0.28373E+0004  0.16420E-0008 -0.47394E-0011  0.34466E-0008
  0.37068E+0004 -0.28369E+0004  0.22101E-0008  0.84404E-0009  0.32198E-0008
  0.37500E+0004 -0.28367E+0004  0.25051E-0008  0.13112E-0008  0.30710E-0008
  0.35000E+0004 -0.28135E+0004  0.10676E-0008 -0.73987E-0009  0.35156E-0008
  0.35432E+0004 -0.28133E+0004  0.13791E-0008 -0.31540E-0009  0.34425E-0008
  0.36250E+0004 -0.28128E+0004  0.19695E-0008  0.53593E-0009  0.32481E-0008
  0.37068E+0004 -0.28123E+0004  0.25522E-0008  0.14415E-0008  0.29793E-0008
  0.37500E+0004 -0.28121E+0004  0.28536E-0008  0.19385E-0008  0.28072E-0008
  0.35000E+0004 -0.27891E+0004  0.13786E-0008 -0.25708E-0009  0.33564E-0008
  0.35432E+0004 -0.27888E+0004  0.17000E-0008  0.19766E-0009  0.32627E-0008
  0.36250E+0004 -0.27883E+0004  0.23068E-0008  0.11064E-0008  0.30267E-0008
  0.37068E+0004 -0.27878E+0004  0.29024E-0008  0.20691E-0008  0.27135E-0008
  0.37500E+0004 -0.27875E+0004  0.32092E-0008  0.25959E-0008  0.25170E-0008
  0.35000E+0004 -0.27762E+0004  0.15473E-0008  0.92190E-0011  0.32644E-0008
  0.35432E+0004 -0.27759E+0004  0.18736E-0008  0.48002E-0009  0.31593E-0008
  0.36250E+0004 -0.27754E+0004  0.24883E-0008  0.14193E-0008  0.29004E-0008
  0.37068E+0004 -0.27748E+0004  0.30901E-0008  0.24122E-0008  0.25628E-0008
  0.37500E+0004 -0.27745E+0004  0.33993E-0008  0.29547E-0008  0.23528E-0008
  0.37500E+0004 -0.28497E+0004  0.23245E-0008  0.99265E-0009  0.31997E-0008
  0.37932E+0004 -0.28494E+0004  0.26123E-0008  0.14573E-0008  0.30423E-0008
  0.38750E+0004 -0.28490E+0004  0.31424E-0008  0.23672E-0008  0.26900E-0008
  0.39568E+0004 -0.28485E+0004  0.36468E-0008  0.33080E-0008  0.22689E-0008
  0.40000E+0004 -0.28483E+0004  0.39007E-0008  0.38140E-0008  0.20202E-0008
  0.37500E+0004 -0.28367E+0004  0.25051E-0008  0.13112E-0008  0.30710E-0008
  0.37932E+0004 -0.28364E+0004  0.27962E-0008  0.17916E-0008  0.29015E-0008
  0.38750E+0004 -0.28359E+0004  0.33313E-0008  0.27309E-0008  0.25252E-0008
  0.39568E+0004 -0.28354E+0004  0.38389E-0008  0.37004E-0008  0.20792E-0008
  0.40000E+0004 -0.28352E+0004  0.40937E-0008  0.42213E-0008  0.18171E-0008
  0.37500E+0004 -0.28121E+0004  0.28536E-0008  0.19385E-0008  0.28072E-0008
  0.37932E+0004 -0.28118E+0004  0.31502E-0008  0.24487E-0008  0.26137E-0008
  0.38750E+0004 -0.28112E+0004  0.36932E-0008  0.34437E-0008  0.21903E-0008
  0.39568E+0004 -0.28106E+0004  0.42053E-0008  0.44675E-0008  0.16955E-0008
  0.40000E+0004 -0.28103E+0004  0.44611E-0008  0.50163E-0008  0.14070E-0008
  0.37500E+0004 -0.27875E+0004  0.32092E-0008  0.25959E-0008  0.25170E-0008
  0.37932E+0004 -0.27872E+0004  0.35104E-0008  0.31359E-0008  0.22981E-0008
  0.38750E+0004 -0.27865E+0004  0.40593E-0008  0.41865E-0008  0.18253E-0008
  0.39568E+0004 -0.27858E+0004  0.45737E-0008  0.52641E-0008  0.12795E-0008
  0.40000E+0004 -0.27855E+0004  0.48292E-0008  0.58404E-0008  0.96362E-0009
  0.37500E+0004 -0.27745E+0004  0.33993E-0008  0.29547E-0008  0.23528E-0008
  0.37932E+0004 -0.27742E+0004  0.37025E-0008  0.35104E-0008  0.21202E-0008
  0.38750E+0004 -0.27735E+0004  0.42537E-0008  0.45901E-0008  0.16203E-0008
  0.39568E+0004 -0.27728E+0004  0.47683E-0008  0.56958E-0008  0.10468E-0008
  0.40000E+0004 -0.27724E+0004  0.50232E-0008  0.62864E-0008  0.71606E-0009
  0.40000E+0004 -0.28483E+0004  0.39007E-0008  0.38140E-0008  0.20202E-0008
  0.40432E+0004 -0.28480E+0004  0.41451E-0008  0.43254E-0008  0.17538E-0008
  0.41250E+0004 -0.28475E+0004  0.45805E-0008  0.53048E-0008  0.12032E-0008
  0.42068E+0004 -0.28470E+0004  0.49762E-0008  0.62905E-0008  0.59804E-0009
  0.42500E+0004 -0.28468E+0004  0.51683E-0008  0.68104E-0008  0.25911E-0009
  0.40000E+0004 -0.28352E+0004  0.40937E-0008  0.42213E-0008  0.18171E-0008
  0.40432E+0004 -0.28349E+0004  0.43386E-0008  0.47472E-0008  0.15371E-0008
  0.41250E+0004 -0.28344E+0004  0.47736E-0008  0.57534E-0008  0.96040E-0009
  0.42068E+0004 -0.28338E+0004  0.51674E-0008  0.67647E-0008  0.32894E-0009
  0.42500E+0004 -0.28336E+0004  0.53578E-0008  0.72977E-0008 -0.23918E-0010
  0.40000E+0004 -0.28103E+0004  0.44611E-0008  0.50163E-0008  0.14070E-0008
  0.40432E+0004 -0.28100E+0004  0.47061E-0008  0.55696E-0008  0.11005E-0008
  0.41250E+0004 -0.28094E+0004  0.51386E-0008  0.66260E-0008  0.47289E-0009
  0.42068E+0004 -0.28088E+0004  0.55269E-0008  0.76849E-0008 -0.20968E-0009
  0.42500E+0004 -0.28085E+0004  0.57132E-0008  0.82420E-0008 -0.58944E-0009
  0.40000E+0004 -0.27855E+0004  0.48292E-0008  0.58404E-0008  0.96362E-0009
  0.40432E+0004 -0.27851E+0004  0.50730E-0008  0.64206E-0008  0.62947E-0009
  0.41250E+0004 -0.27844E+0004  0.55007E-0008  0.75261E-0008 -0.50836E-0010
  0.42068E+0004 -0.27838E+0004  0.58810E-0008  0.86314E-0008 -0.78609E-0009
  0.42500E+0004 -0.27834E+0004  0.60619E-0008  0.92118E-0008 -0.11935E-0008
  0.40000E+0004 -0.27724E+0004  0.50232E-0008  0.62864E-0008  0.71606E-0009
  0.40432E+0004 -0.27720E+0004  0.52658E-0008  0.68807E-0008  0.36694E-0009
  0.41250E+0004 -0.27713E+0004  0.56900E-0008  0.80116E-0008 -0.34188E-0009
  0.42068E+0004 -0.27706E+0004  0.60650E-0008  0.91407E-0008 -0.11056E-0008
  0.42500E+0004 -0.27702E+0004  0.62425E-0008  0.97330E-0008 -0.15278E-0008
  0.42500E+0004 -0.28468E+0004  0.51683E-0008  0.68104E-0008  0.25911E-0009
  0.42932E+0004 -0.28466E+0004  0.53478E-0008  0.73274E-0008 -0.91214E-0010
  0.43750E+0004 -0.28462E+0004  0.56552E-0008  0.82998E-0008 -0.78456E-0009
  0.44568E+0004 -0.28458E+0004  0.59194E-0008  0.92562E-0008 -0.15092E-0008
  0.45000E+0004 -0.28455E+0004  0.60415E-0008  0.97521E-0008 -0.19013E-0008
  0.42500E+0004 -0.28336E+0004  0.53578E-0008  0.72977E-0008 -0.23918E-0010
  0.42932E+0004 -0.28333E+0004  0.55353E-0008  0.78271E-0008 -0.38790E-0009
  0.43750E+0004 -0.28329E+0004  0.58377E-0008  0.88218E-0008 -0.11069E-0008
  0.44568E+0004 -0.28324E+0004  0.60957E-0008  0.97991E-0008 -0.18567E-0008
  0.45000E+0004 -0.28322E+0004  0.62142E-0008  0.10305E-0007 -0.22617E-0008
  0.42500E+0004 -0.28085E+0004  0.57132E-0008  0.82420E-0008 -0.58944E-0009
  0.42932E+0004 -0.28082E+0004  0.58857E-0008  0.87943E-0008 -0.97994E-0009
  0.43750E+0004 -0.28077E+0004  0.61769E-0008  0.98303E-0008 -0.17486E-0008
  0.44568E+0004 -0.28072E+0004  0.64214E-0008  0.10846E-0007 -0.25467E-0008
  0.45000E+0004 -0.28069E+0004  0.65320E-0008  0.11371E-0007 -0.29766E-0008
  0.42500E+0004 -0.27834E+0004  0.60619E-0008  0.92118E-0008 -0.11935E-0008
  0.42932E+0004 -0.27831E+0004  0.62282E-0008  0.97863E-0008 -0.16112E-0008
  0.43750E+0004 -0.27825E+0004  0.65056E-0008  0.10862E-0007 -0.24305E-0008
  0.44568E+0004 -0.27820E+0004  0.67343E-0008  0.11914E-0007 -0.32779E-0008
  0.45000E+0004 -0.27816E+0004  0.68357E-0008  0.12457E-0007 -0.37331E-0008
  0.42500E+0004 -0.27702E+0004  0.62425E-0008  0.97330E-0008 -0.15278E-0008
  0.42932E+0004 -0.27699E+0004  0.64049E-0008  0.10319E-0007 -0.19601E-0008
  0.43750E+0004 -0.27692E+0004  0.66742E-0008  0.11415E-0007 -0.28065E-0008
  0.44568E+0004 -0.27686E+0004  0.68934E-0008  0.12485E-0007 -0.36802E-0008
  0.45000E+0004 -0.27683E+0004  0.69895E-0008  0.13037E-0007 -0.41489E-0008
  0.45000E+0004 -0.28455E+0004  0.60415E-0008  0.97521E-0008 -0.19013E-0008
  0.45432E+0004 -0.28453E+0004  0.61527E-0008  0.10243E-0007 -0.22995E-0008
  0.46250E+0004 -0.28448E+0004  0.63324E-0008  0.11151E-0007 -0.30639E-0008
  0.47068E+0004 -0.28443E+0004  0.64738E-0008  0.12026E-0007 -0.38334E-0008
  0.47500E+0004 -0.28441E+0004  0.65337E-0008  0.12473E-0007 -0.42384E-0008
  0.45000E+0004 -0.28322E+0004  0.62142E-0008  0.10305E-0007 -0.22617E-0008
  0.45432E+0004 -0.28319E+0004  0.63215E-0008  0.10806E-0007 -0.26728E-0008
  0.46250E+0004 -0.28314E+0004  0.64932E-0008  0.11733E-0007 -0.34610E-0008
  0.47068E+0004 -0.28309E+0004  0.66258E-0008  0.12624E-0007 -0.42531E-0008
  0.47500E+0004 -0.28306E+0004  0.66810E-0008  0.13079E-0007 -0.46697E-0008
  0.45000E+0004 -0.28069E+0004  0.65320E-0008  0.11371E-0007 -0.29766E-0008
  0.45432E+0004 -0.28066E+0004  0.66310E-0008  0.11891E-0007 -0.34124E-0008
  0.46250E+0004 -0.28060E+0004  0.67858E-0008  0.12850E-0007 -0.42460E-0008
  0.47068E+0004 -0.28054E+0004  0.69003E-0008  0.13771E-0007 -0.50814E-0008
  0.47500E+0004 -0.28051E+0004  0.69455E-0008  0.14241E-0007 -0.55199E-0008
  0.45000E+0004 -0.27816E+0004  0.68357E-0008  0.12457E-0007 -0.37331E-0008
  0.45432E+0004 -0.27813E+0004  0.69251E-0008  0.12994E-0007 -0.41939E-0008
  0.46250E+0004 -0.27806E+0004  0.70608E-0008  0.13984E-0007 -0.50733E-0008
  0.47068E+0004 -0.27799E+0004  0.71550E-0008  0.14933E-0007 -0.59522E-0008
  0.47500E+0004 -0.27795E+0004  0.71892E-0008  0.15416E-0007 -0.64126E-0008
  0.45000E+0004 -0.27683E+0004  0.69895E-0008  0.13037E-0007 -0.41489E-0008
  0.45432E+0004 -0.27679E+0004  0.70734E-0008  0.13583E-0007 -0.46230E-0008
  0.46250E+0004 -0.27672E+0004  0.71980E-0008  0.14588E-0007 -0.55267E-0008
  0.47068E+0004 -0.27665E+0004  0.72807E-0008  0.15551E-0007 -0.64286E-0008
  0.47500E+0004 -0.27661E+0004  0.73087E-0008  0.16041E-0007 -0.69005E-0008
  0.47500E+0004 -0.28441E+0004  0.65337E-0008  0.12473E-0007 -0.42384E-0008
  0.47932E+0004 -0.28437E+0004  0.65857E-0008  0.12914E-0007 -0.46452E-0008
  0.48750E+0004 -0.28429E+0004  0.66598E-0008  0.13718E-0007 -0.54066E-0008
  0.49568E+0004 -0.28422E+0004  0.67052E-0008  0.14477E-0007 -0.61483E-0008
  0.50000E+0004 -0.28418E+0004  0.67189E-0008  0.14857E-0007 -0.65290E-0008
  0.47500E+0004 -0.28306E+0004  0.66810E-0008  0.13079E-0007 -0.46697E-0008
  0.47932E+0004 -0.28302E+0004  0.67282E-0008  0.13529E-0007 -0.50881E-0008
  0.48750E+0004 -0.28294E+0004  0.67928E-0008  0.14347E-0007 -0.58707E-0008
  0.49568E+0004 -0.28286E+0004  0.68286E-0008  0.15119E-0007 -0.66323E-0008
  0.50000E+0004 -0.28282E+0004  0.68371E-0008  0.15507E-0007 -0.70230E-0008
  0.47500E+0004 -0.28051E+0004  0.69455E-0008  0.14241E-0007 -0.55199E-0008
  0.47932E+0004 -0.28046E+0004  0.69826E-0008  0.14705E-0007 -0.59606E-0008
  0.48750E+0004 -0.28037E+0004  0.70279E-0008  0.15550E-0007 -0.67834E-0008
  0.49568E+0004 -0.28028E+0004  0.70439E-0008  0.16346E-0007 -0.75828E-0008
  0.50000E+0004 -0.28023E+0004  0.70420E-0008  0.16745E-0007 -0.79924E-0008
  0.47500E+0004 -0.27795E+0004  0.71892E-0008  0.15416E-0007 -0.64126E-0008
  0.47932E+0004 -0.27790E+0004  0.72152E-0008  0.15894E-0007 -0.68756E-0008
  0.48750E+0004 -0.27780E+0004  0.72390E-0008  0.16764E-0007 -0.77387E-0008
  0.49568E+0004 -0.27769E+0004  0.72334E-0008  0.17581E-0007 -0.85756E-0008
  0.50000E+0004 -0.27764E+0004  0.72201E-0008  0.17991E-0007 -0.90041E-0008
  0.47500E+0004 -0.27661E+0004  0.73087E-0008  0.16041E-0007 -0.69005E-0008
  0.47932E+0004 -0.27655E+0004  0.73284E-0008  0.16526E-0007 -0.73752E-0008
  0.48750E+0004 -0.27644E+0004  0.73400E-0008  0.17407E-0007 -0.82594E-0008
  0.49568E+0004 -0.27633E+0004  0.73223E-0008  0.18235E-0007 -0.91162E-0008
  0.50000E+0004 -0.27627E+0004  0.73026E-0008  0.18649E-0007 -0.95544E-0008
  0.50000E+0004 -0.28418E+0004  0.67189E-0008  0.14857E-0007 -0.65290E-0008
  0.50432E+0004 -0.28414E+0004  0.67266E-0008  0.15226E-0007 -0.69024E-0008
  0.51250E+0004 -0.28406E+0004  0.67256E-0008  0.15884E-0007 -0.75832E-0008
  0.52068E+0004 -0.28398E+0004  0.67077E-0008  0.16489E-0007 -0.82231E-0008
  0.52500E+0004 -0.28394E+0004  0.66926E-0008  0.16785E-0007 -0.85423E-0008
  0.50000E+0004 -0.28282E+0004  0.68371E-0008  0.15507E-0007 -0.70230E-0008
  0.50432E+0004 -0.28277E+0004  0.68396E-0008  0.15881E-0007 -0.74062E-0008
  0.51250E+0004 -0.28268E+0004  0.68291E-0008  0.16552E-0007 -0.81046E-0008
  0.52068E+0004 -0.28260E+0004  0.68018E-0008  0.17167E-0007 -0.87609E-0008
  0.52500E+0004 -0.28255E+0004  0.67819E-0008  0.17468E-0007 -0.90880E-0008
  0.50000E+0004 -0.28023E+0004  0.70420E-0008  0.16745E-0007 -0.79924E-0008
  0.50432E+0004 -0.28017E+0004  0.70342E-0008  0.17132E-0007 -0.83942E-0008
  0.51250E+0004 -0.28007E+0004  0.70041E-0008  0.17822E-0007 -0.91257E-0008
  0.52068E+0004 -0.27997E+0004  0.69579E-0008  0.18456E-0007 -0.98127E-0008
  0.52500E+0004 -0.27992E+0004  0.69284E-0008  0.18766E-0007 -0.10155E-0007
  0.50000E+0004 -0.27764E+0004  0.72201E-0008  0.17991E-0007 -0.90041E-0008
  0.50432E+0004 -0.27758E+0004  0.72010E-0008  0.18388E-0007 -0.94242E-0008
  0.51250E+0004 -0.27747E+0004  0.71499E-0008  0.19096E-0007 -0.10189E-0007
  0.52068E+0004 -0.27735E+0004  0.70832E-0008  0.19746E-0007 -0.10906E-0007
  0.52500E+0004 -0.27729E+0004  0.70432E-0008  0.20065E-0007 -0.11263E-0007
  0.50000E+0004 -0.27627E+0004  0.73026E-0008  0.18649E-0007 -0.95544E-0008
  0.50432E+0004 -0.27621E+0004  0.72772E-0008  0.19051E-0007 -0.99841E-0008
  0.51250E+0004 -0.27609E+0004  0.72143E-0008  0.19768E-0007 -0.10766E-0007
  0.52068E+0004 -0.27597E+0004  0.71363E-0008  0.20426E-0007 -0.11499E-0007
  0.52500E+0004 -0.27591E+0004  0.70905E-0008  0.20748E-0007 -0.11864E-0007
  0.52500E+0004 -0.28394E+0004  0.66926E-0008  0.16785E-0007 -0.85423E-0008
  0.52932E+0004 -0.28390E+0004  0.66740E-0008  0.17061E-0007 -0.88441E-0008
  0.53750E+0004 -0.28384E+0004  0.66320E-0008  0.17539E-0007 -0.93756E-0008
  0.54568E+0004 -0.28378E+0004  0.65844E-0008  0.17958E-0007 -0.98505E-0008
  0.55000E+0004 -0.28375E+0004  0.65580E-0008  0.18155E-0007 -0.10077E-0007
  0.52500E+0004 -0.28255E+0004  0.67819E-0008  0.17468E-0007 -0.90880E-0008
  0.52932E+0004 -0.28251E+0004  0.67586E-0008  0.17749E-0007 -0.93972E-0008
  0.53750E+0004 -0.28245E+0004  0.67082E-0008  0.18235E-0007 -0.99417E-0008
  0.54568E+0004 -0.28238E+0004  0.66526E-0008  0.18661E-0007 -0.10428E-0007
  0.55000E+0004 -0.28234E+0004  0.66223E-0008  0.18862E-0007 -0.10661E-0007
  0.52500E+0004 -0.27992E+0004  0.69284E-0008  0.18766E-0007 -0.10155E-0007
  0.52932E+0004 -0.27988E+0004  0.68957E-0008  0.19055E-0007 -0.10478E-0007
  0.53750E+0004 -0.27980E+0004  0.68281E-0008  0.19555E-0007 -0.11047E-0007
  0.54568E+0004 -0.27972E+0004  0.67568E-0008  0.19995E-0007 -0.11556E-0007
  0.55000E+0004 -0.27968E+0004  0.67186E-0008  0.20201E-0007 -0.11799E-0007
  0.52500E+0004 -0.27729E+0004  0.70432E-0008  0.20065E-0007 -0.11263E-0007
  0.52932E+0004 -0.27725E+0004  0.70004E-0008  0.20360E-0007 -0.11600E-0007
  0.53750E+0004 -0.27716E+0004  0.69147E-0008  0.20873E-0007 -0.12192E-0007
  0.54568E+0004 -0.27707E+0004  0.68265E-0008  0.21324E-0007 -0.12722E-0007
  0.55000E+0004 -0.27702E+0004  0.67799E-0008  0.21536E-0007 -0.12976E-0007
  0.52500E+0004 -0.27591E+0004  0.70905E-0008  0.20748E-0007 -0.11864E-0007
  0.52932E+0004 -0.27586E+0004  0.70422E-0008  0.21047E-0007 -0.12207E-0007
  0.53750E+0004 -0.27576E+0004  0.69464E-0008  0.21566E-0007 -0.12812E-0007
  0.54568E+0004 -0.27567E+0004  0.68488E-0008  0.22022E-0007 -0.13353E-0007
  0.55000E+0004 -0.27562E+0004  0.67977E-0008  0.22237E-0007 -0.13612E-0007
  0.55000E+0004 -0.28375E+0004  0.65580E-0008  0.18155E-0007 -0.10077E-0007
  0.55432E+0004 -0.28372E+0004  0.65310E-0008  0.18331E-0007 -0.10283E-0007
  0.56250E+0004 -0.28367E+0004  0.64803E-0008  0.18617E-0007 -0.10625E-0007
  0.57068E+0004 -0.28362E+0004  0.64322E-0008  0.18842E-0007 -0.10901E-0007
  0.57500E+0004 -0.28359E+0004  0.64086E-0008  0.18935E-0007 -0.11019E-0007
  0.55000E+0004 -0.28234E+0004  0.66223E-0008  0.18862E-0007 -0.10661E-0007
  0.55432E+0004 -0.28231E+0004  0.65916E-0008  0.19041E-0007 -0.10872E-0007
  0.56250E+0004 -0.28226E+0004  0.65345E-0008  0.19334E-0007 -0.11223E-0007
  0.57068E+0004 -0.28220E+0004  0.64808E-0008  0.19563E-0007 -0.11507E-0007
  0.57500E+0004 -0.28217E+0004  0.64545E-0008  0.19659E-0007 -0.11629E-0007
  0.55000E+0004 -0.27968E+0004  0.67186E-0008  0.20201E-0007 -0.11799E-0007
  0.55432E+0004 -0.27965E+0004  0.66805E-0008  0.20386E-0007 -0.12020E-0007
  0.56250E+0004 -0.27958E+0004  0.66106E-0008  0.20689E-0007 -0.12387E-0007
  0.57068E+0004 -0.27952E+0004  0.65458E-0008  0.20929E-0007 -0.12686E-0007
  0.57500E+0004 -0.27949E+0004  0.65142E-0008  0.21029E-0007 -0.12815E-0007
  0.55000E+0004 -0.27702E+0004  0.67799E-0008  0.21536E-0007 -0.12976E-0007
  0.55432E+0004 -0.27698E+0004  0.67341E-0008  0.21727E-0007 -0.13206E-0007
  0.56250E+0004 -0.27691E+0004  0.66506E-0008  0.22038E-0007 -0.13590E-0007
  0.57068E+0004 -0.27684E+0004  0.65738E-0008  0.22287E-0007 -0.13903E-0007
  0.57500E+0004 -0.27680E+0004  0.65368E-0008  0.22392E-0007 -0.14038E-0007
  0.55000E+0004 -0.27562E+0004  0.67977E-0008  0.22237E-0007 -0.13612E-0007
  0.55432E+0004 -0.27558E+0004  0.67476E-0008  0.22430E-0007 -0.13847E-0007
  0.56250E+0004 -0.27550E+0004  0.66566E-0008  0.22746E-0007 -0.14239E-0007
  0.57068E+0004 -0.27543E+0004  0.65733E-0008  0.22999E-0007 -0.14559E-0007
  0.57500E+0004 -0.27539E+0004  0.65332E-0008  0.23106E-0007 -0.14698E-0007
  0.57500E+0004 -0.28359E+0004  0.64086E-0008  0.18935E-0007 -0.11019E-0007
  0.57932E+0004 -0.28356E+0004  0.63866E-0008  0.19013E-0007 -0.11120E-0007
  0.58750E+0004 -0.28350E+0004  0.63496E-0008  0.19112E-0007 -0.11258E-0007
  0.59568E+0004 -0.28344E+0004  0.63198E-0008  0.19148E-0007 -0.11326E-0007
  0.60000E+0004 -0.28341E+0004  0.63070E-0008  0.19141E-0007 -0.11333E-0007
  0.57500E+0004 -0.28217E+0004  0.64545E-0008  0.19659E-0007 -0.11629E-0007
  0.57932E+0004 -0.28214E+0004  0.64301E-0008  0.19740E-0007 -0.11734E-0007
  0.58750E+0004 -0.28208E+0004  0.63893E-0008  0.19844E-0007 -0.11878E-0007
  0.59568E+0004 -0.28201E+0004  0.63565E-0008  0.19885E-0007 -0.11951E-0007
  0.60000E+0004 -0.28198E+0004  0.63426E-0008  0.19881E-0007 -0.11960E-0007
  0.57500E+0004 -0.27949E+0004  0.65142E-0008  0.21029E-0007 -0.12815E-0007
  0.57932E+0004 -0.27945E+0004  0.64850E-0008  0.21115E-0007 -0.12926E-0007
  0.58750E+0004 -0.27937E+0004  0.64364E-0008  0.21229E-0007 -0.13083E-0007
  0.59568E+0004 -0.27930E+0004  0.63977E-0008  0.21279E-0007 -0.13166E-0007
  0.60000E+0004 -0.27926E+0004  0.63815E-0008  0.21280E-0007 -0.13180E-0007
  0.57500E+0004 -0.27680E+0004  0.65368E-0008  0.22392E-0007 -0.14038E-0007
  0.57932E+0004 -0.27676E+0004  0.65025E-0008  0.22483E-0007 -0.14157E-0007
  0.58750E+0004 -0.27667E+0004  0.64456E-0008  0.22606E-0007 -0.14325E-0007
  0.59568E+0004 -0.27659E+0004  0.64006E-0008  0.22665E-0007 -0.14418E-0007
  0.60000E+0004 -0.27654E+0004  0.63818E-0008  0.22670E-0007 -0.14436E-0007
  0.57500E+0004 -0.27539E+0004  0.65332E-0008  0.23106E-0007 -0.14698E-0007
  0.57932E+0004 -0.27534E+0004  0.64961E-0008  0.23199E-0007 -0.14820E-0007
  0.58750E+0004 -0.27525E+0004  0.64347E-0008  0.23327E-0007 -0.14994E-0007
  0.59568E+0004 -0.27516E+0004  0.63861E-0008  0.23390E-0007 -0.15092E-0007
  0.60000E+0004 -0.27511E+0004  0.63659E-0008  0.23398E-0007 -0.15113E-0007
  0.60000E+0004 -0.28341E+0004  0.63070E-0008  0.19141E-0007 -0.11333E-0007
  0.60432E+0004 -0.28336E+0004  0.62969E-0008  0.19124E-0007 -0.11326E-0007
  0.61250E+0004 -0.28328E+0004  0.62837E-0008  0.19043E-0007 -0.11259E-0007
  0.62068E+0004 -0.28319E+0004  0.62783E-0008  0.18900E-0007 -0.11122E-0007
  0.62500E+0004 -0.28315E+0004  0.62783E-0008  0.18799E-0007 -0.11022E-0007
  0.60000E+0004 -0.28198E+0004  0.63426E-0008  0.19881E-0007 -0.11960E-0007
  0.60432E+0004 -0.28193E+0004  0.63316E-0008  0.19867E-0007 -0.11956E-0007
  0.61250E+0004 -0.28183E+0004  0.63173E-0008  0.19792E-0007 -0.11894E-0007
  0.62068E+0004 -0.28174E+0004  0.63118E-0008  0.19653E-0007 -0.11761E-0007
  0.62500E+0004 -0.28169E+0004  0.63121E-0008  0.19555E-0007 -0.11662E-0007
  0.60000E+0004 -0.27926E+0004  0.63815E-0008  0.21280E-0007 -0.13180E-0007
  0.60432E+0004 -0.27920E+0004  0.63684E-0008  0.21271E-0007 -0.13181E-0007
  0.61250E+0004 -0.27910E+0004  0.63519E-0008  0.21207E-0007 -0.13128E-0007
  0.62068E+0004 -0.27899E+0004  0.63460E-0008  0.21078E-0007 -0.13002E-0007
  0.62500E+0004 -0.27893E+0004  0.63470E-0008  0.20985E-0007 -0.12907E-0007
  0.60000E+0004 -0.27654E+0004  0.63818E-0008  0.22670E-0007 -0.14436E-0007
  0.60432E+0004 -0.27648E+0004  0.63664E-0008  0.22667E-0007 -0.14443E-0007
  0.61250E+0004 -0.27636E+0004  0.63471E-0008  0.22613E-0007 -0.14399E-0007
  0.62068E+0004 -0.27624E+0004  0.63404E-0008  0.22495E-0007 -0.14281E-0007
  0.62500E+0004 -0.27617E+0004  0.63419E-0008  0.22407E-0007 -0.14189E-0007
  0.60000E+0004 -0.27511E+0004  0.63659E-0008  0.23398E-0007 -0.15113E-0007
  0.60432E+0004 -0.27504E+0004  0.63493E-0008  0.23398E-0007 -0.15123E-0007
  0.61250E+0004 -0.27492E+0004  0.63282E-0008  0.23350E-0007 -0.15084E-0007
  0.62068E+0004 -0.27479E+0004  0.63211E-0008  0.23238E-0007 -0.14970E-0007
  0.62500E+0004 -0.27472E+0004  0.63226E-0008  0.23153E-0007 -0.14879E-0007
  0.62500E+0004 -0.28315E+0004  0.62783E-0008  0.18799E-0007 -0.11022E-0007
  0.62932E+0004 -0.28308E+0004  0.62808E-0008  0.18691E-0007 -0.10912E-0007
  0.63750E+0004 -0.28296E+0004  0.62899E-0008  0.18439E-0007 -0.10651E-0007
  0.64568E+0004 -0.28283E+0004  0.63039E-0008  0.18126E-0007 -0.10325E-0007
  0.65000E+0004 -0.28277E+0004  0.63126E-0008  0.17937E-0007 -0.10127E-0007
  0.62500E+0004 -0.28169E+0004  0.63121E-0008  0.19555E-0007 -0.11662E-0007
  0.62932E+0004 -0.28162E+0004  0.63152E-0008  0.19450E-0007 -0.11554E-0007
  0.63750E+0004 -0.28148E+0004  0.63261E-0008  0.19204E-0007 -0.11296E-0007
  0.64568E+0004 -0.28135E+0004  0.63430E-0008  0.18897E-0007 -0.10972E-0007
  0.65000E+0004 -0.28128E+0004  0.63537E-0008  0.18710E-0007 -0.10775E-0007
  0.62500E+0004 -0.27893E+0004  0.63470E-0008  0.20985E-0007 -0.12907E-0007
  0.62932E+0004 -0.27885E+0004  0.63508E-0008  0.20887E-0007 -0.12803E-0007
  0.63750E+0004 -0.27870E+0004  0.63651E-0008  0.20653E-0007 -0.12552E-0007
  0.64568E+0004 -0.27854E+0004  0.63873E-0008  0.20357E-0007 -0.12232E-0007
  0.65000E+0004 -0.27846E+0004  0.64016E-0008  0.20176E-0007 -0.12036E-0007
  0.62500E+0004 -0.27617E+0004  0.63419E-0008  0.22407E-0007 -0.14189E-0007
  0.62932E+0004 -0.27608E+0004  0.63464E-0008  0.22316E-0007 -0.14089E-0007
  0.63750E+0004 -0.27591E+0004  0.63635E-0008  0.22095E-0007 -0.13846E-0007
  0.64568E+0004 -0.27573E+0004  0.63907E-0008  0.21812E-0007 -0.13532E-0007
  0.65000E+0004 -0.27564E+0004  0.64085E-0008  0.21637E-0007 -0.13338E-0007
  0.62500E+0004 -0.27472E+0004  0.63226E-0008  0.23153E-0007 -0.14879E-0007
  0.62932E+0004 -0.27462E+0004  0.63275E-0008  0.23066E-0007 -0.14783E-0007
  0.63750E+0004 -0.27443E+0004  0.63458E-0008  0.22852E-0007 -0.14543E-0007
  0.64568E+0004 -0.27425E+0004  0.63755E-0008  0.22575E-0007 -0.14232E-0007
  0.65000E+0004 -0.27415E+0004  0.63951E-0008  0.22404E-0007 -0.14040E-0007
  0.65000E+0004 -0.28277E+0004  0.63126E-0008  0.17937E-0007 -0.10127E-0007
  0.65432E+0004 -0.28268E+0004  0.63227E-0008  0.17741E-0007 -0.99206E-0008
  0.66250E+0004 -0.28252E+0004  0.63424E-0008  0.17326E-0007 -0.94836E-0008
  0.67068E+0004 -0.28236E+0004  0.63612E-0008  0.16853E-0007 -0.89897E-0008
  0.67500E+0004 -0.28227E+0004  0.63698E-0008  0.16580E-0007 -0.87074E-0008
  0.65000E+0004 -0.28128E+0004  0.63537E-0008  0.18710E-0007 -0.10775E-0007
  0.65432E+0004 -0.28119E+0004  0.63659E-0008  0.18518E-0007 -0.10570E-0007
  0.66250E+0004 -0.28101E+0004  0.63905E-0008  0.18108E-0007 -0.10134E-0007
  0.67068E+0004 -0.28084E+0004  0.64151E-0008  0.17640E-0007 -0.96391E-0008
  0.67500E+0004 -0.28074E+0004  0.64273E-0008  0.17369E-0007 -0.93559E-0008
  0.65000E+0004 -0.27846E+0004  0.64016E-0008  0.20176E-0007 -0.12036E-0007
  0.65432E+0004 -0.27835E+0004  0.64177E-0008  0.19990E-0007 -0.11833E-0007
  0.66250E+0004 -0.27815E+0004  0.64513E-0008  0.19593E-0007 -0.11400E-0007
  0.67068E+0004 -0.27795E+0004  0.64871E-0008  0.19135E-0007 -0.10906E-0007
  0.67500E+0004 -0.27784E+0004  0.65059E-0008  0.18870E-0007 -0.10622E-0007
  0.65000E+0004 -0.27564E+0004  0.64085E-0008  0.21637E-0007 -0.13338E-0007
  0.65432E+0004 -0.27552E+0004  0.64284E-0008  0.21459E-0007 -0.13138E-0007
  0.66250E+0004 -0.27529E+0004  0.64708E-0008  0.21075E-0007 -0.12710E-0007
  0.67068E+0004 -0.27506E+0004  0.65175E-0008  0.20630E-0007 -0.12217E-0007
  0.67500E+0004 -0.27494E+0004  0.65430E-0008  0.20371E-0007 -0.11933E-0007
  0.65000E+0004 -0.27415E+0004  0.63951E-0008  0.22404E-0007 -0.14040E-0007
  0.65432E+0004 -0.27402E+0004  0.64169E-0008  0.22230E-0007 -0.13842E-0007
  0.66250E+0004 -0.27378E+0004  0.64637E-0008  0.21854E-0007 -0.13417E-0007
  0.67068E+0004 -0.27354E+0004  0.65162E-0008  0.21417E-0007 -0.12926E-0007
  0.67500E+0004 -0.27341E+0004  0.65451E-0008  0.21162E-0007 -0.12641E-0007
  0.67500E+0004 -0.28227E+0004  0.63698E-0008  0.16580E-0007 -0.87074E-0008
  0.67932E+0004 -0.28218E+0004  0.63776E-0008  0.16299E-0007 -0.84165E-0008
  0.68750E+0004 -0.28199E+0004  0.63873E-0008  0.15725E-0007 -0.78280E-0008
  0.69568E+0004 -0.28180E+0004  0.63879E-0008  0.15099E-0007 -0.71954E-0008
  0.70000E+0004 -0.28171E+0004  0.63835E-0008  0.14748E-0007 -0.68457E-0008
  0.67500E+0004 -0.28074E+0004  0.64273E-0008  0.17369E-0007 -0.93559E-0008
  0.67932E+0004 -0.28064E+0004  0.64388E-0008  0.17091E-0007 -0.90641E-0008
  0.68750E+0004 -0.28043E+0004  0.64564E-0008  0.16520E-0007 -0.84728E-0008
  0.69568E+0004 -0.28023E+0004  0.64657E-0008  0.15896E-0007 -0.78354E-0008
  0.70000E+0004 -0.28013E+0004  0.64663E-0008  0.15546E-0007 -0.74824E-0008
  0.67500E+0004 -0.27784E+0004  0.65059E-0008  0.18870E-0007 -0.10622E-0007
  0.67932E+0004 -0.27772E+0004  0.65246E-0008  0.18597E-0007 -0.10329E-0007
  0.68750E+0004 -0.27749E+0004  0.65571E-0008  0.18036E-0007 -0.97335E-0008
  0.69568E+0004 -0.27725E+0004  0.65834E-0008  0.17419E-0007 -0.90886E-0008
  0.70000E+0004 -0.27713E+0004  0.65936E-0008  0.17071E-0007 -0.87300E-0008
  0.67500E+0004 -0.27494E+0004  0.65430E-0008  0.20371E-0007 -0.11933E-0007
  0.67932E+0004 -0.27480E+0004  0.65688E-0008  0.20105E-0007 -0.11640E-0007
  0.68750E+0004 -0.27454E+0004  0.66163E-0008  0.19556E-0007 -0.11043E-0007
  0.69568E+0004 -0.27428E+0004  0.66597E-0008  0.18948E-0007 -0.10392E-0007
  0.70000E+0004 -0.27414E+0004  0.66797E-0008  0.18605E-0007 -0.10029E-0007
  0.67500E+0004 -0.27341E+0004  0.65451E-0008  0.21162E-0007 -0.12641E-0007
  0.67932E+0004 -0.27326E+0004  0.65746E-0008  0.20900E-0007 -0.12349E-0007
  0.68750E+0004 -0.27298E+0004  0.66300E-0008  0.20357E-0007 -0.11751E-0007
  0.69568E+0004 -0.27271E+0004  0.66824E-0008  0.19756E-0007 -0.11099E-0007
  0.70000E+0004 -0.27256E+0004  0.67077E-0008  0.19416E-0007 -0.10734E-0007
  0.70000E+0004 -0.28171E+0004  0.63835E-0008  0.14748E-0007 -0.68457E-0008
  0.70432E+0004 -0.28160E+0004  0.63757E-0008  0.14388E-0007 -0.64892E-0008
  0.71250E+0004 -0.28140E+0004  0.63490E-0008  0.13669E-0007 -0.57888E-0008
  0.72068E+0004 -0.28120E+0004  0.63039E-0008  0.12906E-0007 -0.50610E-0008
  0.72500E+0004 -0.28109E+0004  0.62717E-0008  0.12486E-0007 -0.46683E-0008
  0.70000E+0004 -0.28013E+0004  0.64663E-0008  0.15546E-0007 -0.74824E-0008
  0.70432E+0004 -0.28001E+0004  0.64637E-0008  0.15187E-0007 -0.71223E-0008
  0.71250E+0004 -0.27979E+0004  0.64474E-0008  0.14469E-0007 -0.64135E-0008
  0.72068E+0004 -0.27957E+0004  0.64133E-0008  0.13704E-0007 -0.56752E-0008
  0.72500E+0004 -0.27946E+0004  0.63872E-0008  0.13283E-0007 -0.52759E-0008
  0.70000E+0004 -0.27713E+0004  0.65936E-0008  0.17071E-0007 -0.87300E-0008
  0.70432E+0004 -0.27700E+0004  0.66011E-0008  0.16715E-0007 -0.83641E-0008
  0.71250E+0004 -0.27675E+0004  0.66050E-0008  0.15999E-0007 -0.76412E-0008
  0.72068E+0004 -0.27649E+0004  0.65927E-0008  0.15233E-0007 -0.68845E-0008
  0.72500E+0004 -0.27636E+0004  0.65784E-0008  0.14811E-0007 -0.64738E-0008
  0.70000E+0004 -0.27414E+0004  0.66797E-0008  0.18605E-0007 -0.10029E-0007
  0.70432E+0004 -0.27399E+0004  0.66975E-0008  0.18253E-0007 -0.96586E-0008
  0.71250E+0004 -0.27370E+0004  0.67222E-0008  0.17543E-0007 -0.89238E-0008
  0.72068E+0004 -0.27342E+0004  0.67323E-0008  0.16781E-0007 -0.81511E-0008
  0.72500E+0004 -0.27327E+0004  0.67306E-0008  0.16358E-0007 -0.77302E-0008
  0.70000E+0004 -0.27256E+0004  0.67077E-0008  0.19416E-0007 -0.10734E-0007
  0.70432E+0004 -0.27240E+0004  0.67309E-0008  0.19067E-0007 -0.10362E-0007
  0.71250E+0004 -0.27210E+0004  0.67667E-0008  0.18361E-0007 -0.96217E-0008
  0.72068E+0004 -0.27179E+0004  0.67890E-0008  0.17602E-0007 -0.88416E-0008
  0.72500E+0004 -0.27163E+0004  0.67940E-0008  0.17181E-0007 -0.84158E-0008
  0.72500E+0004 -0.28109E+0004  0.62717E-0008  0.12486E-0007 -0.46683E-0008
  0.72932E+0004 -0.28097E+0004  0.62337E-0008  0.12060E-0007 -0.42734E-0008
  0.73750E+0004 -0.28076E+0004  0.61428E-0008  0.11222E-0007 -0.35147E-0008
  0.74568E+0004 -0.28054E+0004  0.60252E-0008  0.10351E-0007 -0.27485E-0008
  0.75000E+0004 -0.28043E+0004  0.59516E-0008  0.98796E-0008 -0.23438E-0008
  0.72500E+0004 -0.27946E+0004  0.63872E-0008  0.13283E-0007 -0.52759E-0008
  0.72932E+0004 -0.27933E+0004  0.63554E-0008  0.12854E-0007 -0.48742E-0008
  0.73750E+0004 -0.27910E+0004  0.62765E-0008  0.12011E-0007 -0.41008E-0008
  0.74568E+0004 -0.27886E+0004  0.61710E-0008  0.11133E-0007 -0.33175E-0008
  0.75000E+0004 -0.27874E+0004  0.61037E-0008  0.10656E-0007 -0.29029E-0008
  0.72500E+0004 -0.27636E+0004  0.65784E-0008  0.14811E-0007 -0.64738E-0008
  0.72932E+0004 -0.27622E+0004  0.65588E-0008  0.14380E-0007 -0.60601E-0008
  0.73750E+0004 -0.27595E+0004  0.65037E-0008  0.13531E-0007 -0.52604E-0008
  0.74568E+0004 -0.27568E+0004  0.64225E-0008  0.12641E-0007 -0.44464E-0008
  0.75000E+0004 -0.27553E+0004  0.63683E-0008  0.12157E-0007 -0.40136E-0008
  0.72500E+0004 -0.27327E+0004  0.67306E-0008  0.16358E-0007 -0.77302E-0008
  0.72932E+0004 -0.27310E+0004  0.67236E-0008  0.15928E-0007 -0.73058E-0008
  0.73750E+0004 -0.27280E+0004  0.66936E-0008  0.15075E-0007 -0.64823E-0008
  0.74568E+0004 -0.27249E+0004  0.66385E-0008  0.14179E-0007 -0.56397E-0008
  0.75000E+0004 -0.27233E+0004  0.65982E-0008  0.13689E-0007 -0.51899E-0008
  0.72500E+0004 -0.27163E+0004  0.67940E-0008  0.17181E-0007 -0.84158E-0008
  0.72932E+0004 -0.27146E+0004  0.67940E-0008  0.16751E-0007 -0.79863E-0008
  0.73750E+0004 -0.27114E+0004  0.67777E-0008  0.15899E-0007 -0.71513E-0008
  0.74568E+0004 -0.27081E+0004  0.67368E-0008  0.15000E-0007 -0.62946E-0008
  0.75000E+0004 -0.27064E+0004  0.67042E-0008  0.14509E-0007 -0.58364E-0008
  0.75000E+0004 -0.28043E+0004  0.59516E-0008  0.98796E-0008 -0.23438E-0008
  0.75432E+0004 -0.28030E+0004  0.58703E-0008  0.94041E-0008 -0.19424E-0008
  0.76250E+0004 -0.28007E+0004  0.56926E-0008  0.84847E-0008 -0.11876E-0008
  0.77068E+0004 -0.27984E+0004  0.54827E-0008  0.75457E-0008 -0.44620E-0009
  0.77500E+0004 -0.27972E+0004  0.53587E-0008  0.70445E-0008 -0.63071E-0010
  0.75000E+0004 -0.27874E+0004  0.61037E-0008  0.10656E-0007 -0.29029E-0008
  0.75432E+0004 -0.27860E+0004  0.60289E-0008  0.10176E-0007 -0.24912E-0008
  0.76250E+0004 -0.27835E+0004  0.58632E-0008  0.92444E-0008 -0.17151E-0008
  0.77068E+0004 -0.27810E+0004  0.56649E-0008  0.82910E-0008 -0.95022E-0009
  0.77500E+0004 -0.27797E+0004  0.55468E-0008  0.77810E-0008 -0.55377E-0009
  0.75000E+0004 -0.27553E+0004  0.63683E-0008  0.12157E-0007 -0.40136E-0008
  0.75432E+0004 -0.27538E+0004  0.63064E-0008  0.11668E-0007 -0.35832E-0008
  0.76250E+0004 -0.27509E+0004  0.61652E-0008  0.10718E-0007 -0.27681E-0008
  0.77068E+0004 -0.27480E+0004  0.59908E-0008  0.97397E-0008 -0.19598E-0008
  0.77500E+0004 -0.27465E+0004  0.58849E-0008  0.92148E-0008 -0.15387E-0008
  0.75000E+0004 -0.27233E+0004  0.65982E-0008  0.13689E-0007 -0.51899E-0008
  0.75432E+0004 -0.27216E+0004  0.65504E-0008  0.13195E-0007 -0.47420E-0008
  0.76250E+0004 -0.27183E+0004  0.64358E-0008  0.12229E-0007 -0.38900E-0008
  0.77068E+0004 -0.27150E+0004  0.62878E-0008  0.11231E-0007 -0.30401E-0008
  0.77500E+0004 -0.27133E+0004  0.61956E-0008  0.10694E-0007 -0.25952E-0008
  0.75000E+0004 -0.27064E+0004  0.67042E-0008  0.14509E-0007 -0.58364E-0008
  0.75432E+0004 -0.27046E+0004  0.66642E-0008  0.14012E-0007 -0.53798E-0008
  0.76250E+0004 -0.27011E+0004  0.65645E-0008  0.13040E-0007 -0.45093E-0008
  0.77068E+0004 -0.26976E+0004  0.64314E-0008  0.12034E-0007 -0.36382E-0008
  0.77500E+0004 -0.26958E+0004  0.63469E-0008  0.11491E-0007 -0.31812E-0008
  0.77500E+0004 -0.27972E+0004  0.53587E-0008  0.70445E-0008 -0.63071E-0010
  0.77932E+0004 -0.27958E+0004  0.52268E-0008  0.65446E-0008  0.31062E-0009
  0.78750E+0004 -0.27933E+0004  0.49515E-0008  0.55916E-0008  0.99759E-0009
  0.79568E+0004 -0.27908E+0004  0.46438E-0008  0.46362E-0008  0.16516E-0008
  0.80000E+0004 -0.27894E+0004  0.44688E-0008  0.41336E-0008  0.19812E-0008
  0.77500E+0004 -0.27797E+0004  0.55468E-0008  0.77810E-0008 -0.55377E-0009
  0.77932E+0004 -0.27782E+0004  0.54205E-0008  0.72721E-0008 -0.16663E-0009
  0.78750E+0004 -0.27755E+0004  0.51554E-0008  0.62998E-0008  0.54740E-0009
  0.79568E+0004 -0.27727E+0004  0.48567E-0008  0.53224E-0008  0.12303E-0008
  0.80000E+0004 -0.27713E+0004  0.46859E-0008  0.48070E-0008  0.15757E-0008
  0.77500E+0004 -0.27465E+0004  0.58849E-0008  0.92148E-0008 -0.15387E-0008
  0.77932E+0004 -0.27448E+0004  0.57707E-0008  0.86905E-0008 -0.11266E-0008
  0.78750E+0004 -0.27416E+0004  0.55271E-0008  0.76849E-0008 -0.36204E-0009
  0.79568E+0004 -0.27385E+0004  0.52481E-0008  0.66687E-0008  0.37506E-0009
  0.80000E+0004 -0.27368E+0004  0.50868E-0008  0.61306E-0008  0.75051E-0009
  0.77500E+0004 -0.27133E+0004  0.61956E-0008  0.10694E-0007 -0.25952E-0008
  0.77932E+0004 -0.27114E+0004  0.60948E-0008  0.10157E-0007 -0.21589E-0008
  0.78750E+0004 -0.27078E+0004  0.58759E-0008  0.91220E-0008 -0.13452E-0008
  0.79568E+0004 -0.27042E+0004  0.56199E-0008  0.80712E-0008 -0.55478E-0009
  0.80000E+0004 -0.27023E+0004  0.54700E-0008  0.75127E-0008 -0.14965E-0009
  0.77500E+0004 -0.26958E+0004  0.63469E-0008  0.11491E-0007 -0.31812E-0008
  0.77932E+0004 -0.26938E+0004  0.62539E-0008  0.10947E-0007 -0.27325E-0008
  0.78750E+0004 -0.26900E+0004  0.60492E-0008  0.98994E-0008 -0.18936E-0008
  0.79568E+0004 -0.26862E+0004  0.58067E-0008  0.88323E-0008 -0.10755E-0008
  0.80000E+0004 -0.26842E+0004  0.56635E-0008  0.82639E-0008 -0.65491E-0009
  0.80000E+0004 -0.27894E+0004  0.44688E-0008  0.41336E-0008  0.19812E-0008
  0.80432E+0004 -0.27880E+0004  0.42865E-0008  0.36362E-0008  0.22974E-0008
  0.81250E+0004 -0.27853E+0004  0.39188E-0008  0.27023E-0008  0.28625E-0008
  0.82068E+0004 -0.27826E+0004  0.35247E-0008  0.17858E-0008  0.33790E-0008
  0.82500E+0004 -0.27812E+0004  0.33072E-0008  0.13116E-0008  0.36305E-0008
  0.80000E+0004 -0.27713E+0004  0.46859E-0008  0.48070E-0008  0.15757E-0008
  0.80432E+0004 -0.27697E+0004  0.45075E-0008  0.42965E-0008  0.19080E-0008
  0.81250E+0004 -0.27668E+0004  0.41461E-0008  0.33356E-0008  0.25046E-0008
  0.82068E+0004 -0.27638E+0004  0.37566E-0008  0.23893E-0008  0.30537E-0008
  0.82500E+0004 -0.27623E+0004  0.35407E-0008  0.18985E-0008  0.33227E-0008
  0.80000E+0004 -0.27368E+0004  0.50868E-0008  0.61306E-0008  0.75051E-0009
  0.80432E+0004 -0.27350E+0004  0.49173E-0008  0.55966E-0008  0.11131E-0008
  0.81250E+0004 -0.27316E+0004  0.45706E-0008  0.45872E-0008  0.17694E-0008
  0.82068E+0004 -0.27282E+0004  0.41926E-0008  0.35871E-0008  0.23808E-0008
  0.82500E+0004 -0.27265E+0004  0.39815E-0008  0.30659E-0008  0.26834E-0008
  0.80000E+0004 -0.27023E+0004  0.54700E-0008  0.75127E-0008 -0.14965E-0009
  0.80432E+0004 -0.27003E+0004  0.53112E-0008  0.69574E-0008  0.24302E-0009
  0.81250E+0004 -0.26965E+0004  0.49831E-0008  0.59033E-0008  0.95880E-0009
  0.82068E+0004 -0.26927E+0004  0.46206E-0008  0.48529E-0008  0.16327E-0008
  0.82500E+0004 -0.26906E+0004  0.44163E-0008  0.43030E-0008  0.19693E-0008
  0.80000E+0004 -0.26842E+0004  0.56635E-0008  0.82639E-0008 -0.65491E-0009
  0.80432E+0004 -0.26820E+0004  0.55112E-0008  0.76983E-0008 -0.24656E-0009
  0.81250E+0004 -0.26780E+0004  0.51943E-0008  0.66223E-0008  0.50045E-0009
  0.82068E+0004 -0.26739E+0004  0.48416E-0008  0.55470E-0008  0.12073E-0008
  0.82500E+0004 -0.26718E+0004  0.46418E-0008  0.49827E-0008  0.15619E-0008
  0.82500E+0004 -0.27812E+0004  0.33072E-0008  0.13116E-0008  0.36305E-0008
  0.82932E+0004 -0.27799E+0004  0.30818E-0008  0.84038E-0009  0.38693E-0008
  0.83750E+0004 -0.27775E+0004  0.26406E-0008 -0.27009E-0010  0.42777E-0008
  0.84568E+0004 -0.27751E+0004  0.21853E-0008 -0.85508E-0009  0.46267E-0008
  0.85000E+0004 -0.27738E+0004  0.19411E-0008 -0.12737E-0008  0.47863E-0008
  0.82500E+0004 -0.27623E+0004  0.35407E-0008  0.18985E-0008  0.33227E-0008
  0.82932E+0004 -0.27609E+0004  0.33163E-0008  0.14093E-0008  0.35796E-0008
  0.83750E+0004 -0.27583E+0004  0.28753E-0008  0.50626E-0009  0.40225E-0008
  0.84568E+0004 -0.27557E+0004  0.24180E-0008 -0.35941E-0009  0.44061E-0008
  0.85000E+0004 -0.27543E+0004  0.21719E-0008 -0.79853E-0009  0.45837E-0008
  0.82500E+0004 -0.27265E+0004  0.39815E-0008  0.30659E-0008  0.26834E-0008
  0.82932E+0004 -0.27249E+0004  0.37604E-0008  0.25436E-0008  0.29751E-0008
  0.83750E+0004 -0.27219E+0004  0.33229E-0008  0.15746E-0008  0.34849E-0008
  0.84568E+0004 -0.27189E+0004  0.28648E-0008  0.63888E-0009  0.39356E-0008
  0.85000E+0004 -0.27173E+0004  0.26166E-0008  0.16136E-0009  0.41485E-0008
  0.82500E+0004 -0.26906E+0004  0.44163E-0008  0.43030E-0008  0.19693E-0008
  0.82932E+0004 -0.26889E+0004  0.42008E-0008  0.37493E-0008  0.22965E-0008
  0.83750E+0004 -0.26855E+0004  0.37708E-0008  0.27168E-0008  0.28747E-0008
  0.84568E+0004 -0.26821E+0004  0.33161E-0008  0.17131E-0008  0.33945E-0008
  0.85000E+0004 -0.26803E+0004  0.30680E-0008  0.11980E-0008  0.36440E-0008
  0.82500E+0004 -0.26718E+0004  0.46418E-0008  0.49827E-0008  0.15619E-0008
  0.82932E+0004 -0.26699E+0004  0.44302E-0008  0.44131E-0008  0.19080E-0008
  0.83750E+0004 -0.26662E+0004  0.40059E-0008  0.33484E-0008  0.25228E-0008
  0.84568E+0004 -0.26626E+0004  0.35547E-0008  0.23098E-0008  0.30799E-0008
  0.85000E+0004 -0.26607E+0004  0.33074E-0008  0.17753E-0008  0.33491E-0008
  0.85000E+0004 -0.27738E+0004  0.19411E-0008 -0.12737E-0008  0.47863E-0008
  0.85432E+0004 -0.27729E+0004  0.16907E-0008 -0.16877E-0008  0.49322E-0008
  0.86250E+0004 -0.27713E+0004  0.12146E-0008 -0.24292E-0008  0.51599E-0008
  0.87068E+0004 -0.27696E+0004  0.74196E-0009 -0.31097E-0008  0.53241E-0008
  0.87500E+0004 -0.27687E+0004  0.49610E-0009 -0.34424E-0008  0.53855E-0008
  0.85000E+0004 -0.27543E+0004  0.21719E-0008 -0.79853E-0009  0.45837E-0008
  0.85432E+0004 -0.27533E+0004  0.19185E-0008 -0.12347E-0008  0.47483E-0008
  0.86250E+0004 -0.27515E+0004  0.14351E-0008 -0.20188E-0008  0.50104E-0008
  0.87068E+0004 -0.27497E+0004  0.95305E-0009 -0.27426E-0008  0.52077E-0008
  0.87500E+0004 -0.27488E+0004  0.70139E-0009 -0.30982E-0008  0.52859E-0008
  0.85000E+0004 -0.27173E+0004  0.26166E-0008  0.16136E-0009  0.41485E-0008
  0.85432E+0004 -0.27162E+0004  0.23590E-0008 -0.31664E-0009  0.43498E-0008
  0.86250E+0004 -0.27141E+0004  0.18644E-0008 -0.11818E-0008  0.46799E-0008
  0.87068E+0004 -0.27120E+0004  0.13669E-0008 -0.19881E-0008  0.49428E-0008
  0.87500E+0004 -0.27109E+0004  0.11054E-0008 -0.23876E-0008  0.50546E-0008
  0.85000E+0004 -0.26803E+0004  0.30680E-0008  0.11980E-0008  0.36440E-0008
  0.85432E+0004 -0.26790E+0004  0.28083E-0008  0.67861E-0009  0.38836E-0008
  0.86250E+0004 -0.26767E+0004  0.23063E-0008 -0.26710E-0009  0.42852E-0008
  0.87068E+0004 -0.26743E+0004  0.17967E-0008 -0.11564E-0008  0.46177E-0008
  0.87500E+0004 -0.26731E+0004  0.15271E-0008 -0.16002E-0008  0.47650E-0008
  0.85000E+0004 -0.26607E+0004  0.33074E-0008  0.17753E-0008  0.33491E-0008
  0.85432E+0004 -0.26594E+0004  0.30476E-0008  0.12344E-0008  0.36095E-0008
  0.86250E+0004 -0.26569E+0004  0.25433E-0008  0.24652E-0009  0.40502E-0008
  0.87068E+0004 -0.26544E+0004  0.20289E-0008 -0.68640E-0009  0.44208E-0008
  0.87500E+0004 -0.26531E+0004  0.17557E-0008 -0.11537E-0008  0.45877E-0008
  0.87500E+0004 -0.27687E+0004  0.49610E-0009 -0.34424E-0008  0.53855E-0008
  0.87932E+0004 -0.27681E+0004  0.25146E-0009 -0.37599E-0008  0.54309E-0008
  0.88750E+0004 -0.27668E+0004 -0.19891E-0009 -0.43062E-0008  0.54709E-0008
  0.89568E+0004 -0.27656E+0004 -0.62703E-0009 -0.47780E-0008  0.54537E-0008
  0.90000E+0004 -0.27649E+0004 -0.84204E-0009 -0.49962E-0008  0.54229E-0008
  0.87500E+0004 -0.27488E+0004  0.70139E-0009 -0.30982E-0008  0.52859E-0008
  0.87932E+0004 -0.27481E+0004  0.45021E-0009 -0.34392E-0008  0.53478E-0008
  0.88750E+0004 -0.27467E+0004 -0.13935E-0010 -0.40296E-0008  0.54175E-0008
  0.89568E+0004 -0.27454E+0004 -0.45733E-0009 -0.45445E-0008  0.54275E-0008
  0.90000E+0004 -0.27446E+0004 -0.68090E-0009 -0.47848E-0008  0.54101E-0008
  0.87500E+0004 -0.27109E+0004  0.11054E-0008 -0.23876E-0008  0.50546E-0008
  0.87932E+0004 -0.27101E+0004  0.84283E-0009 -0.27738E-0008  0.51496E-0008
  0.88750E+0004 -0.27085E+0004  0.35427E-0009 -0.34494E-0008  0.52790E-0008
  0.89568E+0004 -0.27070E+0004 -0.11680E-0009 -0.40483E-0008  0.53444E-0008
  0.90000E+0004 -0.27062E+0004 -0.35611E-0009 -0.43320E-0008  0.53543E-0008
  0.87500E+0004 -0.26731E+0004  0.15271E-0008 -0.16002E-0008  0.47650E-0008
  0.87932E+0004 -0.26721E+0004  0.12546E-0008 -0.20323E-0008  0.48956E-0008
  0.88750E+0004 -0.26704E+0004  0.74414E-0009 -0.27951E-0008  0.50893E-0008
  0.89568E+0004 -0.26686E+0004  0.24744E-0009 -0.34804E-0008  0.52148E-0008
  0.90000E+0004 -0.26677E+0004 -0.67560E-0011 -0.38093E-0008  0.52544E-0008
  0.87500E+0004 -0.26531E+0004  0.17557E-0008 -0.11537E-0008  0.45877E-0008
  0.87932E+0004 -0.26521E+0004  0.14787E-0008 -0.16102E-0008  0.47379E-0008
  0.88750E+0004 -0.26503E+0004  0.95793E-0009 -0.24197E-0008  0.49675E-0008
  0.89568E+0004 -0.26484E+0004  0.44869E-0009 -0.31515E-0008  0.51265E-0008
  0.90000E+0004 -0.26474E+0004  0.18706E-0009 -0.35047E-0008  0.51829E-0008
  0.90000E+0004 -0.27649E+0004 -0.84204E-0009 -0.49962E-0008  0.54229E-0008
  0.90432E+0004 -0.27643E+0004 -0.10485E-0008 -0.51926E-0008  0.53780E-0008
  0.91250E+0004 -0.27630E+0004 -0.14143E-0008 -0.55061E-0008  0.52569E-0008
  0.92068E+0004 -0.27617E+0004 -0.17431E-0008 -0.57428E-0008  0.50930E-0008
  0.92500E+0004 -0.27611E+0004 -0.19006E-0008 -0.58372E-0008  0.49914E-0008
  0.90000E+0004 -0.27446E+0004 -0.68090E-0009 -0.47848E-0008  0.54101E-0008
  0.90432E+0004 -0.27439E+0004 -0.89625E-0009 -0.50031E-0008  0.53779E-0008
  0.91250E+0004 -0.27425E+0004 -0.12795E-0008 -0.53565E-0008  0.52786E-0008
  0.92068E+0004 -0.27412E+0004 -0.16264E-0008 -0.56310E-0008  0.51340E-0008
  0.92500E+0004 -0.27404E+0004 -0.17935E-0008 -0.57443E-0008  0.50412E-0008
  0.90000E+0004 -0.27062E+0004 -0.35611E-0009 -0.43320E-0008  0.53543E-0008
  0.90432E+0004 -0.27053E+0004 -0.58783E-0009 -0.45931E-0008  0.53479E-0008
  0.91250E+0004 -0.27038E+0004 -0.10037E-0008 -0.50251E-0008  0.52938E-0008
  0.92068E+0004 -0.27022E+0004 -0.13848E-0008 -0.53745E-0008  0.51889E-0008
  0.92500E+0004 -0.27013E+0004 -0.15703E-0008 -0.55255E-0008  0.51150E-0008
  0.90000E+0004 -0.26677E+0004 -0.67560E-0011 -0.38093E-0008  0.52544E-0008
  0.90432E+0004 -0.26668E+0004 -0.25407E-0009 -0.41147E-0008  0.52764E-0008
  0.91250E+0004 -0.26650E+0004 -0.70156E-0009 -0.46289E-0008  0.52722E-0008
  0.92068E+0004 -0.26632E+0004 -0.11164E-0008 -0.50572E-0008  0.52118E-0008
  0.92500E+0004 -0.26622E+0004 -0.13202E-0008 -0.52484E-0008  0.51591E-0008
  0.90000E+0004 -0.26474E+0004  0.18706E-0009 -0.35047E-0008  0.51829E-0008
  0.90432E+0004 -0.26464E+0004 -0.68146E-0010 -0.38340E-0008  0.52209E-0008
  0.91250E+0004 -0.26445E+0004 -0.53178E-0009 -0.43930E-0008  0.52449E-0008
  0.92068E+0004 -0.26426E+0004 -0.96402E-0009 -0.48644E-0008  0.52099E-0008
  0.92500E+0004 -0.26416E+0004 -0.11775E-0008 -0.50776E-0008  0.51694E-0008
  0.92500E+0004 -0.27611E+0004 -0.19006E-0008 -0.58372E-0008  0.49914E-0008
  0.92932E+0004 -0.27605E+0004 -0.20468E-0008 -0.59112E-0008  0.48800E-0008
  0.93750E+0004 -0.27594E+0004 -0.22908E-0008 -0.59961E-0008  0.46459E-0008
  0.94568E+0004 -0.27583E+0004 -0.24900E-0008 -0.60115E-0008  0.43870E-0008
  0.95000E+0004 -0.27577E+0004 -0.25768E-0008 -0.59933E-0008  0.42424E-0008
  0.92500E+0004 -0.27404E+0004 -0.17935E-0008 -0.57443E-0008  0.50412E-0008
  0.92932E+0004 -0.27398E+0004 -0.19496E-0008 -0.58367E-0008  0.49380E-0008
  0.93750E+0004 -0.27386E+0004 -0.22119E-0008 -0.59542E-0008  0.47174E-0008
  0.94568E+0004 -0.27374E+0004 -0.24292E-0008 -0.59991E-0008  0.44691E-0008
  0.95000E+0004 -0.27368E+0004 -0.25253E-0008 -0.59951E-0008  0.43290E-0008
  0.92500E+0004 -0.27013E+0004 -0.15703E-0008 -0.55255E-0008  0.51150E-0008
  0.92932E+0004 -0.27006E+0004 -0.17450E-0008 -0.56546E-0008  0.50292E-0008
  0.93750E+0004 -0.26992E+0004 -0.20430E-0008 -0.58376E-0008  0.48371E-0008
  0.94568E+0004 -0.26979E+0004 -0.22953E-0008 -0.59423E-0008  0.46120E-0008
  0.95000E+0004 -0.26972E+0004 -0.24094E-0008 -0.59674E-0008  0.44821E-0008
  0.92500E+0004 -0.26622E+0004 -0.13202E-0008 -0.52484E-0008  0.51591E-0008
  0.92932E+0004 -0.26614E+0004 -0.15138E-0008 -0.54166E-0008  0.50930E-0008
  0.93750E+0004 -0.26599E+0004 -0.18479E-0008 -0.56698E-0008  0.49340E-0008
  0.94568E+0004 -0.26583E+0004 -0.21362E-0008 -0.58393E-0008  0.47362E-0008
  0.95000E+0004 -0.26575E+0004 -0.22692E-0008 -0.58962E-0008  0.46185E-0008
  0.92500E+0004 -0.26416E+0004 -0.11775E-0008 -0.50776E-0008  0.51694E-0008
  0.92932E+0004 -0.26407E+0004 -0.13811E-0008 -0.52674E-0008  0.51147E-0008
  0.93750E+0004 -0.26391E+0004 -0.17343E-0008 -0.55596E-0008  0.49749E-0008
  0.94568E+0004 -0.26375E+0004 -0.20420E-0008 -0.57652E-0008  0.47933E-0008
  0.95000E+0004 -0.26366E+0004 -0.21851E-0008 -0.58399E-0008  0.46829E-0008
  0.95000E+0004 -0.27577E+0004 -0.25768E-0008 -0.59933E-0008  0.42424E-0008
  0.95432E+0004 -0.27576E+0004 -0.26518E-0008 -0.59574E-0008  0.40918E-0008
  0.96250E+0004 -0.27572E+0004 -0.27589E-0008 -0.58437E-0008  0.37970E-0008
  0.97068E+0004 -0.27569E+0004 -0.28214E-0008 -0.56760E-0008  0.34950E-0008
  0.97500E+0004 -0.27567E+0004 -0.28373E-0008 -0.55682E-0008  0.33348E-0008
  0.95000E+0004 -0.27368E+0004 -0.25253E-0008 -0.59951E-0008  0.43290E-0008
  0.95432E+0004 -0.27366E+0004 -0.26094E-0008 -0.59727E-0008  0.41821E-0008
  0.96250E+0004 -0.27363E+0004 -0.27330E-0008 -0.58820E-0008  0.38926E-0008
  0.97068E+0004 -0.27359E+0004 -0.28108E-0008 -0.57336E-0008  0.35934E-0008
  0.97500E+0004 -0.27357E+0004 -0.28340E-0008 -0.56346E-0008  0.34337E-0008
  0.95000E+0004 -0.26972E+0004 -0.24094E-0008 -0.59674E-0008  0.44821E-0008
  0.95432E+0004 -0.26969E+0004 -0.25118E-0008 -0.59728E-0008  0.43438E-0008
  0.96250E+0004 -0.26965E+0004 -0.26682E-0008 -0.59296E-0008  0.40665E-0008
  0.97068E+0004 -0.26961E+0004 -0.27763E-0008 -0.58218E-0008  0.37750E-0008
  0.97500E+0004 -0.26959E+0004 -0.28144E-0008 -0.57413E-0008  0.36176E-0008
  0.95000E+0004 -0.26575E+0004 -0.22692E-0008 -0.58962E-0008  0.46185E-0008
  0.95432E+0004 -0.26573E+0004 -0.23905E-0008 -0.59323E-0008  0.44908E-0008
  0.96250E+0004 -0.26568E+0004 -0.25817E-0008 -0.59419E-0008  0.42295E-0008
  0.97068E+0004 -0.26563E+0004 -0.27222E-0008 -0.58799E-0008  0.39488E-0008
  0.97500E+0004 -0.26560E+0004 -0.27764E-0008 -0.58206E-0008  0.37951E-0008
  0.95000E+0004 -0.26366E+0004 -0.21851E-0008 -0.58399E-0008  0.46829E-0008
  0.95432E+0004 -0.26363E+0004 -0.23167E-0008 -0.58935E-0008  0.45617E-0008
  0.96250E+0004 -0.26358E+0004 -0.25269E-0008 -0.59332E-0008  0.43104E-0008
  0.97068E+0004 -0.26353E+0004 -0.26854E-0008 -0.58974E-0008  0.40367E-0008
  0.97500E+0004 -0.26350E+0004 -0.27486E-0008 -0.58505E-0008  0.38856E-0008
  0.97500E+0004 -0.27567E+0004 -0.28373E-0008 -0.55682E-0008  0.33348E-0008
  0.97932E+0004 -0.27572E+0004 -0.28416E-0008 -0.54460E-0008  0.31716E-0008
  0.98750E+0004 -0.27581E+0004 -0.28194E-0008 -0.51842E-0008  0.28655E-0008
  0.99568E+0004 -0.27590E+0004 -0.27609E-0008 -0.48901E-0008  0.25675E-0008
  0.10000E+0005 -0.27594E+0004 -0.27170E-0008 -0.47246E-0008  0.24149E-0008
  0.97500E+0004 -0.27357E+0004 -0.28340E-0008 -0.56346E-0008  0.34337E-0008
  0.97932E+0004 -0.27362E+0004 -0.28454E-0008 -0.55201E-0008  0.32704E-0008
  0.98750E+0004 -0.27372E+0004 -0.28351E-0008 -0.52704E-0008  0.29626E-0008
  0.99568E+0004 -0.27382E+0004 -0.27867E-0008 -0.49848E-0008  0.26613E-0008
  0.10000E+0005 -0.27387E+0004 -0.27473E-0008 -0.48226E-0008  0.25064E-0008
  0.97500E+0004 -0.26959E+0004 -0.28144E-0008 -0.57413E-0008  0.36176E-0008
  0.97932E+0004 -0.26965E+0004 -0.28402E-0008 -0.56437E-0008  0.34550E-0008
  0.98750E+0004 -0.26976E+0004 -0.28546E-0008 -0.54204E-0008  0.31457E-0008
  0.99568E+0004 -0.26987E+0004 -0.28271E-0008 -0.51543E-0008  0.28395E-0008
  0.10000E+0005 -0.26993E+0004 -0.27972E-0008 -0.49998E-0008  0.26810E-0008
  0.97500E+0004 -0.26560E+0004 -0.27764E-0008 -0.58206E-0008  0.37951E-0008
  0.97932E+0004 -0.26567E+0004 -0.28180E-0008 -0.57427E-0008  0.36347E-0008
  0.98750E+0004 -0.26580E+0004 -0.28594E-0008 -0.55507E-0008  0.33262E-0008
  0.99568E+0004 -0.26593E+0004 -0.28552E-0008 -0.53086E-0008  0.30172E-0008
  0.10000E+0005 -0.26599E+0004 -0.28362E-0008 -0.51640E-0008  0.28558E-0008
  0.97500E+0004 -0.26350E+0004 -0.27486E-0008 -0.58505E-0008  0.38856E-0008
  0.97932E+0004 -0.26357E+0004 -0.27989E-0008 -0.57840E-0008  0.37270E-0008
  0.98750E+0004 -0.26371E+0004 -0.28557E-0008 -0.56106E-0008  0.34200E-0008
  0.99568E+0004 -0.26385E+0004 -0.28648E-0008 -0.53831E-0008  0.31103E-0008
  0.10000E+0005 -0.26392E+0004 -0.28520E-0008 -0.52447E-0008  0.29478E-0008
  0.10000E+0005 -0.27594E+0004 -0.27170E-0008 -0.47246E-0008  0.24149E-0008
  0.10043E+0005 -0.27606E+0004 -0.26639E-0008 -0.45504E-0008  0.22633E-0008
  0.10125E+0005 -0.27627E+0004 -0.25430E-0008 -0.42084E-0008  0.19884E-0008
  0.10207E+0005 -0.27648E+0004 -0.24002E-0008 -0.38577E-0008  0.17316E-0008
  0.10250E+0005 -0.27659E+0004 -0.23179E-0008 -0.36716E-0008  0.16041E-0008
  0.10000E+0005 -0.27387E+0004 -0.27473E-0008 -0.48226E-0008  0.25064E-0008
  0.10043E+0005 -0.27399E+0004 -0.26982E-0008 -0.46506E-0008  0.23521E-0008
  0.10125E+0005 -0.27422E+0004 -0.25834E-0008 -0.43107E-0008  0.20711E-0008
  0.10207E+0005 -0.27445E+0004 -0.24447E-0008 -0.39594E-0008  0.18077E-0008
  0.10250E+0005 -0.27457E+0004 -0.23639E-0008 -0.37722E-0008  0.16766E-0008
  0.10000E+0005 -0.26993E+0004 -0.27972E-0008 -0.49998E-0008  0.26810E-0008
  0.10043E+0005 -0.27007E+0004 -0.27566E-0008 -0.48335E-0008  0.25217E-0008
  0.10125E+0005 -0.27033E+0004 -0.26549E-0008 -0.45000E-0008  0.22302E-0008
  0.10207E+0005 -0.27060E+0004 -0.25257E-0008 -0.41501E-0008  0.19548E-0008
  0.10250E+0005 -0.27074E+0004 -0.24484E-0008 -0.39617E-0008  0.18169E-0008
  0.10000E+0005 -0.26599E+0004 -0.28362E-0008 -0.51640E-0008  0.28558E-0008
  0.10043E+0005 -0.26615E+0004 -0.28053E-0008 -0.50056E-0008  0.26926E-0008
  0.10125E+0005 -0.26645E+0004 -0.27190E-0008 -0.46822E-0008  0.23916E-0008
  0.10207E+0005 -0.26675E+0004 -0.26013E-0008 -0.43365E-0008  0.21049E-0008
  0.10250E+0005 -0.26690E+0004 -0.25286E-0008 -0.41483E-0008  0.19607E-0008
  0.10000E+0005 -0.26392E+0004 -0.28520E-0008 -0.52447E-0008  0.29478E-0008
  0.10043E+0005 -0.26408E+0004 -0.28268E-0008 -0.50914E-0008  0.27828E-0008
  0.10125E+0005 -0.26440E+0004 -0.27496E-0008 -0.47747E-0008  0.24773E-0008
  0.10207E+0005 -0.26472E+0004 -0.26388E-0008 -0.44326E-0008  0.21852E-0008
  0.10250E+0005 -0.26488E+0004 -0.25689E-0008 -0.42452E-0008  0.20377E-0008
  0.10250E+0005 -0.27659E+0004 -0.23179E-0008 -0.36716E-0008  0.16041E-0008
  0.10293E+0005 -0.27668E+0004 -0.22322E-0008 -0.34869E-0008  0.14831E-0008
  0.10375E+0005 -0.27685E+0004 -0.20619E-0008 -0.31413E-0008  0.12696E-0008
  0.10457E+0005 -0.27702E+0004 -0.18853E-0008 -0.28058E-0008  0.10773E-0008
  0.10500E+0005 -0.27711E+0004 -0.17911E-0008 -0.26344E-0008  0.98433E-0009
  0.10250E+0005 -0.27457E+0004 -0.23639E-0008 -0.37722E-0008  0.16766E-0008
  0.10293E+0005 -0.27466E+0004 -0.22794E-0008 -0.35860E-0008  0.15519E-0008
  0.10375E+0005 -0.27485E+0004 -0.21101E-0008 -0.32364E-0008  0.13315E-0008
  0.10457E+0005 -0.27503E+0004 -0.19332E-0008 -0.28954E-0008  0.11324E-0008
  0.10500E+0005 -0.27513E+0004 -0.18384E-0008 -0.27208E-0008  0.10359E-0008
  0.10250E+0005 -0.27074E+0004 -0.24484E-0008 -0.39617E-0008  0.18169E-0008
  0.10293E+0005 -0.27085E+0004 -0.23666E-0008 -0.37734E-0008  0.16855E-0008
  0.10375E+0005 -0.27106E+0004 -0.22003E-0008 -0.34172E-0008  0.14521E-0008
  0.10457E+0005 -0.27127E+0004 -0.20239E-0008 -0.30671E-0008  0.12398E-0008
  0.10500E+0005 -0.27139E+0004 -0.19284E-0008 -0.28868E-0008  0.11366E-0008
  0.10250E+0005 -0.26690E+0004 -0.25286E-0008 -0.41483E-0008  0.19607E-0008
  0.10293E+0005 -0.26703E+0004 -0.24504E-0008 -0.39592E-0008  0.18227E-0008
  0.10375E+0005 -0.26727E+0004 -0.22886E-0008 -0.35984E-0008  0.15765E-0008
  0.10457E+0005 -0.26751E+0004 -0.21139E-0008 -0.32406E-0008  0.13513E-0008
  0.10500E+0005 -0.26764E+0004 -0.20183E-0008 -0.30551E-0008  0.12412E-0008
  0.10250E+0005 -0.26488E+0004 -0.25689E-0008 -0.42452E-0008  0.20377E-0008
  0.10293E+0005 -0.26502E+0004 -0.24930E-0008 -0.40561E-0008  0.18964E-0008
  0.10375E+0005 -0.26527E+0004 -0.23343E-0008 -0.36938E-0008  0.16435E-0008
  0.10457E+0005 -0.26553E+0004 -0.21609E-0008 -0.33325E-0008  0.14116E-0008
  0.10500E+0005 -0.26566E+0004 -0.20655E-0008 -0.31447E-0008  0.12979E-0008
  0.10500E+0005 -0.27711E+0004 -0.17911E-0008 -0.26344E-0008  0.98433E-0009
  0.10543E+0005 -0.27719E+0004 -0.16970E-0008 -0.24680E-0008  0.89735E-0009
  0.10625E+0005 -0.27734E+0004 -0.15207E-0008 -0.21666E-0008  0.74784E-0009
  0.10707E+0005 -0.27750E+0004 -0.13496E-0008 -0.18859E-0008  0.61752E-0009
  0.10750E+0005 -0.27758E+0004 -0.12623E-0008 -0.17468E-0008  0.55616E-0009
  0.10500E+0005 -0.27513E+0004 -0.18384E-0008 -0.27208E-0008  0.10359E-0008
  0.10543E+0005 -0.27522E+0004 -0.17436E-0008 -0.25509E-0008  0.94541E-0009
  0.10625E+0005 -0.27539E+0004 -0.15652E-0008 -0.22427E-0008  0.78965E-0009
  0.10707E+0005 -0.27555E+0004 -0.13913E-0008 -0.19548E-0008  0.65352E-0009
  0.10750E+0005 -0.27564E+0004 -0.13024E-0008 -0.18119E-0008  0.58927E-0009
  0.10500E+0005 -0.27139E+0004 -0.19284E-0008 -0.28868E-0008  0.11366E-0008
  0.10543E+0005 -0.27149E+0004 -0.18324E-0008 -0.27108E-0008  0.10396E-0008
  0.10625E+0005 -0.27168E+0004 -0.16505E-0008 -0.23900E-0008  0.87178E-0009
  0.10707E+0005 -0.27187E+0004 -0.14718E-0008 -0.20888E-0008  0.72442E-0009
  0.10750E+0005 -0.27197E+0004 -0.13800E-0008 -0.19386E-0008  0.65454E-0009
  0.10500E+0005 -0.26764E+0004 -0.20183E-0008 -0.30551E-0008  0.12412E-0008
  0.10543E+0005 -0.26775E+0004 -0.19216E-0008 -0.28735E-0008  0.11375E-0008
  0.10625E+0005 -0.26797E+0004 -0.17370E-0008 -0.25409E-0008  0.95756E-0009
  0.10707E+0005 -0.26819E+0004 -0.15540E-0008 -0.22268E-0008  0.79869E-0009
  0.10750E+0005 -0.26830E+0004 -0.14594E-0008 -0.20696E-0008  0.72309E-0009
  0.10500E+0005 -0.26566E+0004 -0.20655E-0008 -0.31447E-0008  0.12979E-0008
  0.10543E+0005 -0.26578E+0004 -0.19687E-0008 -0.29604E-0008  0.11907E-0008
  0.10625E+0005 -0.26601E+0004 -0.17829E-0008 -0.26219E-0008  0.10042E-0008
  0.10707E+0005 -0.26624E+0004 -0.15979E-0008 -0.23011E-0008  0.83921E-0009
  0.10750E+0005 -0.26637E+0004 -0.15020E-0008 -0.21403E-0008  0.76051E-0009
  0.10750E+0005 -0.27758E+0004 -0.12623E-0008 -0.17468E-0008  0.55616E-0009
  0.10793E+0005 -0.27767E+0004 -0.11773E-0008 -0.16137E-0008  0.49940E-0009
  0.10875E+0005 -0.27785E+0004 -0.10240E-0008 -0.13794E-0008  0.40423E-0009
  0.10957E+0005 -0.27802E+0004 -0.88225E-0009 -0.11691E-0008  0.32408E-0009
  0.11000E+0005 -0.27811E+0004 -0.81245E-0009 -0.10676E-0008  0.28727E-0009
  0.10750E+0005 -0.27564E+0004 -0.13024E-0008 -0.18119E-0008  0.58927E-0009
  0.10793E+0005 -0.27574E+0004 -0.12156E-0008 -0.16749E-0008  0.52976E-0009
  0.10875E+0005 -0.27593E+0004 -0.10589E-0008 -0.14335E-0008  0.42980E-0009
  0.10957E+0005 -0.27612E+0004 -0.91349E-0009 -0.12163E-0008  0.34535E-0009
  0.11000E+0005 -0.27622E+0004 -0.84177E-0009 -0.11114E-0008  0.30655E-0009
  0.10750E+0005 -0.27197E+0004 -0.13800E-0008 -0.19386E-0008  0.65454E-0009
  0.10793E+0005 -0.27209E+0004 -0.12900E-0008 -0.17943E-0008  0.58967E-0009
  0.10875E+0005 -0.27231E+0004 -0.11267E-0008 -0.15393E-0008  0.48034E-0009
  0.10957E+0005 -0.27253E+0004 -0.97447E-0009 -0.13088E-0008  0.38754E-0009
  0.11000E+0005 -0.27264E+0004 -0.89910E-0009 -0.11972E-0008  0.34471E-0009
  0.10750E+0005 -0.26830E+0004 -0.14594E-0008 -0.20696E-0008  0.72309E-0009
  0.10793E+0005 -0.26843E+0004 -0.13663E-0008 -0.19181E-0008  0.65266E-0009
  0.10875E+0005 -0.26868E+0004 -0.11967E-0008 -0.16493E-0008  0.53358E-0009
  0.10957E+0005 -0.26893E+0004 -0.10377E-0008 -0.14056E-0008  0.43210E-0009
  0.11000E+0005 -0.26906E+0004 -0.95875E-0009 -0.12872E-0008  0.38509E-0009
  0.10750E+0005 -0.26637E+0004 -0.15020E-0008 -0.21403E-0008  0.76051E-0009
  0.10793E+0005 -0.26650E+0004 -0.14074E-0008 -0.19850E-0008  0.68710E-0009
  0.10875E+0005 -0.26677E+0004 -0.12345E-0008 -0.17091E-0008  0.56275E-0009
  0.10957E+0005 -0.26703E+0004 -0.10721E-0008 -0.14582E-0008  0.45655E-0009
  0.11000E+0005 -0.26717E+0004 -0.99114E-0009 -0.13362E-0008  0.40731E-0009
  0.11000E+0005 -0.27811E+0004 -0.81245E-0009 -0.10676E-0008  0.28727E-0009
  0.11043E+0005 -0.27821E+0004 -0.74612E-0009 -0.97253E-0009  0.25392E-0009
  0.11125E+0005 -0.27839E+0004 -0.63031E-0009 -0.80946E-0009  0.19942E-0009
  0.11207E+0005 -0.27858E+0004 -0.52742E-0009 -0.66782E-0009  0.15503E-0009
  0.11250E+0005 -0.27867E+0004 -0.47830E-0009 -0.60123E-0009  0.13510E-0009
  0.11000E+0005 -0.27622E+0004 -0.84177E-0009 -0.11114E-0008  0.30655E-0009
  0.11043E+0005 -0.27633E+0004 -0.77353E-0009 -0.10129E-0008  0.27130E-0009
  0.11125E+0005 -0.27653E+0004 -0.65422E-0009 -0.84389E-0009  0.21358E-0009
  0.11207E+0005 -0.27673E+0004 -0.54803E-0009 -0.69686E-0009  0.16644E-0009
  0.11250E+0005 -0.27683E+0004 -0.49725E-0009 -0.62772E-0009  0.14533E-0009
  0.11000E+0005 -0.27264E+0004 -0.89910E-0009 -0.11972E-0008  0.34471E-0009
  0.11043E+0005 -0.27276E+0004 -0.82723E-0009 -0.10923E-0008  0.30576E-0009
  0.11125E+0005 -0.27299E+0004 -0.70119E-0009 -0.91180E-0009  0.24172E-0009
  0.11207E+0005 -0.27322E+0004 -0.58860E-0009 -0.75428E-0009  0.18919E-0009
  0.11250E+0005 -0.27334E+0004 -0.53460E-0009 -0.68001E-0009  0.16556E-0009
  0.11000E+0005 -0.26906E+0004 -0.95875E-0009 -0.12872E-0008  0.38509E-0009
  0.11043E+0005 -0.26920E+0004 -0.88323E-0009 -0.11756E-0008  0.34223E-0009
  0.11125E+0005 -0.26946E+0004 -0.75035E-0009 -0.98324E-0009  0.27157E-0009
  0.11207E+0005 -0.26972E+0004 -0.63120E-0009 -0.81488E-0009  0.21337E-0009
  0.11250E+0005 -0.26985E+0004 -0.57391E-0009 -0.73530E-0009  0.18708E-0009
  0.11000E+0005 -0.26717E+0004 -0.99114E-0009 -0.13362E-0008  0.40731E-0009
  0.11043E+0005 -0.26732E+0004 -0.91368E-0009 -0.12211E-0008  0.36230E-0009
  0.11125E+0005 -0.26759E+0004 -0.77718E-0009 -0.10223E-0008  0.28800E-0009
  0.11207E+0005 -0.26787E+0004 -0.65451E-0009 -0.84813E-0009  0.22669E-0009
  0.11250E+0005 -0.26801E+0004 -0.59543E-0009 -0.76571E-0009  0.19902E-0009
  0.11250E+0005 -0.27867E+0004 -0.47830E-0009 -0.60123E-0009  0.13510E-0009
  0.11293E+0005 -0.27877E+0004 -0.43258E-0009 -0.53999E-0009  0.11754E-0009
  0.11375E+0005 -0.27894E+0004 -0.35501E-0009 -0.43753E-0009  0.89498E-0010
  0.11457E+0005 -0.27911E+0004 -0.28864E-0009 -0.35141E-0009  0.67369E-0010
  0.11500E+0005 -0.27921E+0004 -0.25779E-0009 -0.31185E-0009  0.57666E-0010
  0.11250E+0005 -0.27683E+0004 -0.49725E-0009 -0.62772E-0009  0.14533E-0009
  0.11293E+0005 -0.27693E+0004 -0.44995E-0009 -0.56401E-0009  0.12659E-0009
  0.11375E+0005 -0.27712E+0004 -0.36964E-0009 -0.45738E-0009  0.96624E-0010
  0.11457E+0005 -0.27731E+0004 -0.30080E-0009 -0.36762E-0009  0.72964E-0010
  0.11500E+0005 -0.27741E+0004 -0.26879E-0009 -0.32637E-0009  0.62551E-0010
  0.11250E+0005 -0.27334E+0004 -0.53460E-0009 -0.68001E-0009  0.16556E-0009
  0.11293E+0005 -0.27346E+0004 -0.48429E-0009 -0.61161E-0009  0.14456E-0009
  0.11375E+0005 -0.27368E+0004 -0.39859E-0009 -0.49678E-0009  0.11087E-0009
  0.11457E+0005 -0.27389E+0004 -0.32492E-0009 -0.39988E-0009  0.84116E-0010
  0.11500E+0005 -0.27401E+0004 -0.29058E-0009 -0.35540E-0009  0.72478E-0010
  0.11250E+0005 -0.26985E+0004 -0.57391E-0009 -0.73530E-0009  0.18708E-0009
  0.11293E+0005 -0.26998E+0004 -0.52047E-0009 -0.66199E-0009  0.16368E-0009
  0.11375E+0005 -0.27023E+0004 -0.42918E-0009 -0.53857E-0009  0.12603E-0009
  0.11457E+0005 -0.27048E+0004 -0.35046E-0009 -0.43418E-0009  0.96035E-0010
  0.11500E+0005 -0.27060E+0004 -0.31369E-0009 -0.38615E-0009  0.82920E-0010
  0.11250E+0005 -0.26801E+0004 -0.59543E-0009 -0.76571E-0009  0.19902E-0009
  0.11293E+0005 -0.26815E+0004 -0.54031E-0009 -0.68969E-0009  0.17425E-0009
  0.11375E+0005 -0.26841E+0004 -0.44602E-0009 -0.56164E-0009  0.13440E-0009
  0.11457E+0005 -0.26867E+0004 -0.36452E-0009 -0.45312E-0009  0.10265E-0009
  0.11500E+0005 -0.26881E+0004 -0.32645E-0009 -0.40312E-0009  0.88634E-0010
  0.11500E+0005 -0.27921E+0004 -0.25779E-0009 -0.31185E-0009  0.57666E-0010
  0.11543E+0005 -0.27929E+0004 -0.22966E-0009 -0.27619E-0009  0.49372E-0010
  0.11625E+0005 -0.27944E+0004 -0.18314E-0009 -0.21782E-0009  0.36410E-0010
  0.11707E+0005 -0.27958E+0004 -0.14471E-0009 -0.17030E-0009  0.26500E-0010
  0.11750E+0005 -0.27966E+0004 -0.12729E-0009 -0.14904E-0009  0.22361E-0010
  0.11500E+0005 -0.27741E+0004 -0.26879E-0009 -0.32637E-0009  0.62551E-0010
  0.11543E+0005 -0.27750E+0004 -0.23957E-0009 -0.28919E-0009  0.53652E-0010
  0.11625E+0005 -0.27766E+0004 -0.19122E-0009 -0.22825E-0009  0.39680E-0010
  0.11707E+0005 -0.27782E+0004 -0.15118E-0009 -0.17850E-0009  0.28984E-0010
  0.11750E+0005 -0.27791E+0004 -0.13306E-0009 -0.15634E-0009  0.24526E-0010
  0.11500E+0005 -0.27401E+0004 -0.29058E-0009 -0.35540E-0009  0.72478E-0010
  0.11543E+0005 -0.27411E+0004 -0.25927E-0009 -0.31509E-0009  0.62187E-0010
  0.11625E+0005 -0.27429E+0004 -0.20730E-0009 -0.24904E-0009  0.46201E-0010
  0.11707E+0005 -0.27448E+0004 -0.16415E-0009 -0.19508E-0009  0.33995E-0010
  0.11750E+0005 -0.27458E+0004 -0.14459E-0009 -0.17088E-0009  0.28753E-0010
  0.11500E+0005 -0.27060E+0004 -0.31369E-0009 -0.38615E-0009  0.82920E-0010
  0.11543E+0005 -0.27072E+0004 -0.28014E-0009 -0.34262E-0009  0.71317E-0010
  0.11625E+0005 -0.27093E+0004 -0.22438E-0009 -0.27126E-0009  0.53252E-0010
  0.11707E+0005 -0.27114E+0004 -0.17798E-0009 -0.21282E-0009  0.39358E-0010
  0.11750E+0005 -0.27125E+0004 -0.15688E-0009 -0.18656E-0009  0.33423E-0010
  0.11500E+0005 -0.26881E+0004 -0.32645E-0009 -0.40312E-0009  0.88634E-0010
  0.11543E+0005 -0.26893E+0004 -0.29162E-0009 -0.35782E-0009  0.76429E-0010
  0.11625E+0005 -0.26915E+0004 -0.23381E-0009 -0.28355E-0009  0.57183E-0010
  0.11707E+0005 -0.26938E+0004 -0.18562E-0009 -0.22264E-0009  0.42339E-0010
  0.11750E+0005 -0.26950E+0004 -0.16366E-0009 -0.19524E-0009  0.36061E-0010
  0.11750E+0005 -0.27966E+0004 -0.12729E-0009 -0.14904E-0009  0.22361E-0010
  0.11793E+0005 -0.27973E+0004 -0.11170E-0009 -0.13005E-0009  0.18724E-0010
  0.11875E+0005 -0.27985E+0004 -0.86575E-0010 -0.99827E-0010  0.13333E-0010
  0.11957E+0005 -0.27998E+0004 -0.66468E-0010 -0.75973E-0010  0.93981E-0011
  0.12000E+0005 -0.28004E+0004 -0.57624E-0010 -0.65525E-0010  0.77110E-0011
  0.11750E+0005 -0.27791E+0004 -0.13306E-0009 -0.15634E-0009  0.24526E-0010
  0.11793E+0005 -0.27798E+0004 -0.11681E-0009 -0.13644E-0009  0.20573E-0010
  0.11875E+0005 -0.27811E+0004 -0.90614E-0010 -0.10483E-0009  0.14720E-0010
  0.11957E+0005 -0.27825E+0004 -0.69609E-0010 -0.79803E-0010  0.10421E-0010
  0.12000E+0005 -0.27832E+0004 -0.60361E-0010 -0.68867E-0010  0.86100E-0011
  0.11750E+0005 -0.27458E+0004 -0.14459E-0009 -0.17088E-0009  0.28753E-0010
  0.11793E+0005 -0.27466E+0004 -0.12702E-0009 -0.14931E-0009  0.24307E-0010
  0.11875E+0005 -0.27482E+0004 -0.98691E-0010 -0.11488E-0009  0.17505E-0010
  0.11957E+0005 -0.27497E+0004 -0.75904E-0010 -0.87501E-0010  0.12467E-0010
  0.12000E+0005 -0.27505E+0004 -0.65850E-0010 -0.75449E-0010  0.10269E-0010
  0.11750E+0005 -0.27125E+0004 -0.15688E-0009 -0.18656E-0009  0.33423E-0010
  0.11793E+0005 -0.27134E+0004 -0.13794E-0009 -0.16311E-0009  0.28307E-0010
  0.11875E+0005 -0.27152E+0004 -0.10733E-0009 -0.12564E-0009  0.20482E-0010
  0.11957E+0005 -0.27169E+0004 -0.82666E-0010 -0.95819E-0010  0.14657E-0010
  0.12000E+0005 -0.27179E+0004 -0.71778E-0010 -0.82719E-0010  0.12149E-0010
  0.11750E+0005 -0.26950E+0004 -0.16366E-0009 -0.19524E-0009  0.36061E-0010
  0.11793E+0005 -0.26959E+0004 -0.14399E-0009 -0.17076E-0009  0.30512E-0010
  0.11875E+0005 -0.26978E+0004 -0.11213E-0009 -0.13164E-0009  0.22126E-0010
  0.11957E+0005 -0.26996E+0004 -0.86444E-0010 -0.10048E-0009  0.15861E-0010
  0.12000E+0005 -0.27006E+0004 -0.75072E-0010 -0.86793E-0010  0.13217E-0010
  0.12000E+0005 -0.28004E+0004 -0.57624E-0010 -0.65525E-0010  0.77110E-0011
  0.12043E+0005 -0.28012E+0004 -0.49724E-0010 -0.56277E-0010  0.63812E-0011
  0.12125E+0005 -0.28027E+0004 -0.37395E-0010 -0.41950E-0010  0.43541E-0011
  0.12207E+0005 -0.28041E+0004 -0.27861E-0010 -0.30974E-0010  0.28940E-0011
  0.12250E+0005 -0.28049E+0004 -0.23743E-0010 -0.26360E-0010  0.24165E-0011
  0.12000E+0005 -0.27832E+0004 -0.60361E-0010 -0.68867E-0010  0.86100E-0011
  0.12043E+0005 -0.27840E+0004 -0.52148E-0010 -0.59218E-0010  0.71099E-0011
  0.12125E+0005 -0.27856E+0004 -0.39237E-0010 -0.44155E-0010  0.48768E-0011
  0.12207E+0005 -0.27872E+0004 -0.29243E-0010 -0.32622E-0010  0.32870E-0011
  0.12250E+0005 -0.27881E+0004 -0.24946E-0010 -0.27685E-0010  0.26285E-0011
  0.12000E+0005 -0.27505E+0004 -0.65850E-0010 -0.75449E-0010  0.10269E-0010
  0.12043E+0005 -0.27515E+0004 -0.56952E-0010 -0.65019E-0010  0.85619E-0011
  0.12125E+0005 -0.27533E+0004 -0.42897E-0010 -0.48536E-0010  0.59357E-0011
  0.12207E+0005 -0.27552E+0004 -0.32011E-0010 -0.35878E-0010  0.40246E-0011
  0.12250E+0005 -0.27562E+0004 -0.27341E-0010 -0.30511E-0010  0.32525E-0011
  0.12000E+0005 -0.27179E+0004 -0.71778E-0010 -0.82719E-0010  0.12149E-0010
  0.12043E+0005 -0.27190E+0004 -0.62113E-0010 -0.71292E-0010  0.10144E-0010
  0.12125E+0005 -0.27210E+0004 -0.46845E-0010 -0.53273E-0010  0.70643E-0011
  0.12207E+0005 -0.27231E+0004 -0.34998E-0010 -0.39435E-0010  0.48392E-0011
  0.12250E+0005 -0.27242E+0004 -0.29886E-0010 -0.33494E-0010  0.39233E-0011
  0.12000E+0005 -0.27006E+0004 -0.75072E-0010 -0.86793E-0010  0.13217E-0010
  0.12043E+0005 -0.27018E+0004 -0.64999E-0010 -0.74794E-0010  0.10997E-0010
  0.12125E+0005 -0.27040E+0004 -0.49072E-0010 -0.55969E-0010  0.76883E-0011
  0.12207E+0005 -0.27062E+0004 -0.36665E-0010 -0.41442E-0010  0.53076E-0011
  0.12250E+0005 -0.27074E+0004 -0.31343E-0010 -0.35195E-0010  0.42537E-0011
  0.12250E+0005 -0.28049E+0004 -0.23743E-0010 -0.26360E-0010  0.24165E-0011
  0.12293E+0005 -0.28060E+0004 -0.20156E-0010 -0.22205E-0010  0.18699E-0011
  0.12375E+0005 -0.28081E+0004 -0.14710E-0010 -0.16092E-0010  0.12037E-0011
  0.12457E+0005 -0.28103E+0004 -0.10610E-0010 -0.11511E-0010  0.75229E-0012
  0.12500E+0005 -0.28114E+0004 -0.88427E-0011 -0.96207E-0011  0.70098E-0012
  0.12250E+0005 -0.27881E+0004 -0.24946E-0010 -0.27685E-0010  0.26285E-0011
  0.12293E+0005 -0.27893E+0004 -0.21188E-0010 -0.23420E-0010  0.21235E-0011
  0.12375E+0005 -0.27916E+0004 -0.15430E-0010 -0.16910E-0010  0.13907E-0011
  0.12457E+0005 -0.27939E+0004 -0.11116E-0010 -0.12122E-0010  0.94005E-0012
  0.12500E+0005 -0.27951E+0004 -0.93351E-0011 -0.10170E-0010  0.75998E-0012
  0.12250E+0005 -0.27562E+0004 -0.27341E-0010 -0.30511E-0010  0.32525E-0011
  0.12293E+0005 -0.27575E+0004 -0.23218E-0010 -0.25785E-0010  0.26402E-0011
  0.12375E+0005 -0.27602E+0004 -0.16922E-0010 -0.18661E-0010  0.17797E-0011
  0.12457E+0005 -0.27628E+0004 -0.12193E-0010 -0.13352E-0010  0.11933E-0011
  0.12500E+0005 -0.27642E+0004 -0.10258E-0010 -0.11222E-0010  0.95381E-0012
  0.12250E+0005 -0.27242E+0004 -0.29886E-0010 -0.33494E-0010  0.39233E-0011
  0.12293E+0005 -0.27258E+0004 -0.25413E-0010 -0.28378E-0010  0.32147E-0011
  0.12375E+0005 -0.27288E+0004 -0.18538E-0010 -0.20560E-0010  0.21822E-0011
  0.12457E+0005 -0.27318E+0004 -0.13388E-0010 -0.14729E-0010  0.14431E-0011
  0.12500E+0005 -0.27333E+0004 -0.11240E-0010 -0.12320E-0010  0.11514E-0011
  0.12250E+0005 -0.27074E+0004 -0.31343E-0010 -0.35195E-0010  0.42537E-0011
  0.12293E+0005 -0.27091E+0004 -0.26647E-0010 -0.29846E-0010  0.35332E-0011
  0.12375E+0005 -0.27122E+0004 -0.19419E-0010 -0.21627E-0010  0.24521E-0011
  0.12457E+0005 -0.27154E+0004 -0.14050E-0010 -0.15513E-0010  0.16057E-0011
  0.12500E+0005 -0.27170E+0004 -0.11790E-0010 -0.12911E-0010  0.12346E-0011
  0.12500E+0005 -0.28114E+0004 -0.88427E-0011 -0.96207E-0011  0.70098E-0012
  0.12543E+0005 -0.28125E+0004 -0.74546E-0011 -0.80943E-0011  0.51088E-0012
  0.12625E+0005 -0.28147E+0004 -0.52180E-0011 -0.55886E-0011  0.31116E-0012
  0.12707E+0005 -0.28168E+0004 -0.36400E-0011 -0.38955E-0011  0.21329E-0012
  0.12750E+0005 -0.28180E+0004 -0.30055E-0011 -0.31371E-0011  0.93752E-0013
  0.12500E+0005 -0.27951E+0004 -0.93351E-0011 -0.10170E-0010  0.75998E-0012
  0.12543E+0005 -0.27963E+0004 -0.78216E-0011 -0.84645E-0011  0.56080E-0012
  0.12625E+0005 -0.27987E+0004 -0.55175E-0011 -0.59064E-0011  0.32420E-0012
  0.12707E+0005 -0.28010E+0004 -0.38416E-0011 -0.40676E-0011  0.18597E-0012
  0.12750E+0005 -0.28023E+0004 -0.31622E-0011 -0.32443E-0011  0.57240E-0013
  0.12500E+0005 -0.27642E+0004 -0.10258E-0010 -0.11222E-0010  0.95381E-0012
  0.12543E+0005 -0.27656E+0004 -0.85603E-0011 -0.92939E-0011  0.73880E-0012
  0.12625E+0005 -0.27683E+0004 -0.60603E-0011 -0.65178E-0011  0.44249E-0012
[truncated: 9,632,013 more chars]
