# Supplementary material for: 2D Synthetic dataset of numerical simulations of long-period seismicity in a volcanic edifice and related sensitivity kernels
Source: Data Brief. 2021 Jan 25;34:106673. doi: 10.1016/j.dib.2020.106673 (PMC7841316; doi:10.1016/j.dib.2020.106673)
Supplement: Supplementary Data S1 — Supplementary Raw Research Data. This is open data under the CC BY license http://creativecommons.org/licenses/by/4.0/ [file mmc1.zip › Dataset/OUTPUT_KERNELS/9000_3000/kernel_hetero_3000_1551_SVF7e-1Hz_03-06.dat]

  0.00000E+0000 -0.30000E+0004 -0.13408E-0008 -0.12253E-0008 -0.36337E-0009
  0.43168E+0002 -0.30000E+0004 -0.12783E-0008 -0.97984E-0009 -0.67031E-0009
  0.12500E+0003 -0.30000E+0004 -0.98868E-0009 -0.36326E-0009 -0.11153E-0008
  0.20683E+0003 -0.30000E+0004 -0.58507E-0009  0.29725E-0009 -0.14055E-0008
  0.25000E+0003 -0.30000E+0004 -0.38408E-0009  0.63744E-0009 -0.15767E-0008
  0.00000E+0000 -0.29890E+0004 -0.12689E-0008 -0.10972E-0008 -0.35969E-0009
  0.43168E+0002 -0.29890E+0004 -0.12064E-0008 -0.91042E-0009 -0.60890E-0009
  0.12500E+0003 -0.29889E+0004 -0.95176E-0009 -0.31505E-0009 -0.11049E-0008
  0.20683E+0003 -0.29889E+0004 -0.56630E-0009  0.33652E-0009 -0.14266E-0008
  0.25000E+0003 -0.29888E+0004 -0.36164E-0009  0.67264E-0009 -0.15889E-0008
  0.00000E+0000 -0.29682E+0004 -0.12911E-0008 -0.10051E-0008 -0.51412E-0009
  0.43168E+0002 -0.29681E+0004 -0.11308E-0008 -0.80548E-0009 -0.58771E-0009
  0.12500E+0003 -0.29680E+0004 -0.86854E-0009 -0.22467E-0009 -0.10600E-0008
  0.20683E+0003 -0.29678E+0004 -0.52214E-0009  0.40957E-0009 -0.14506E-0008
  0.25000E+0003 -0.29677E+0004 -0.30459E-0009  0.73882E-0009 -0.15858E-0008
  0.00000E+0000 -0.29474E+0004 -0.13339E-0008 -0.94662E-0009 -0.67284E-0009
  0.43168E+0002 -0.29473E+0004 -0.11015E-0008 -0.71663E-0009 -0.64253E-0009
  0.12500E+0003 -0.29470E+0004 -0.79126E-0009 -0.13922E-0009 -0.10249E-0008
  0.20683E+0003 -0.29467E+0004 -0.46149E-0009  0.48181E-0009 -0.14443E-0008
  0.25000E+0003 -0.29466E+0004 -0.23799E-0009  0.80384E-0009 -0.15664E-0008
  0.00000E+0000 -0.29364E+0004 -0.13533E-0008 -0.91934E-0009 -0.74638E-0009
  0.43168E+0002 -0.29363E+0004 -0.10959E-0008 -0.67461E-0009 -0.68638E-0009
  0.12500E+0003 -0.29359E+0004 -0.75686E-0009 -0.95789E-0010 -0.10185E-0008
  0.20683E+0003 -0.29356E+0004 -0.42436E-0009  0.51938E-0009 -0.14317E-0008
  0.25000E+0003 -0.29354E+0004 -0.20089E-0009  0.83754E-0009 -0.15533E-0008
  0.25000E+0003 -0.30000E+0004 -0.38408E-0009  0.63744E-0009 -0.15767E-0008
  0.29317E+0003 -0.30000E+0004 -0.16078E-0009  0.96736E-0009 -0.16941E-0008
  0.37500E+0003 -0.30000E+0004  0.26647E-0009  0.15417E-0008 -0.18533E-0008
  0.45683E+0003 -0.30000E+0004  0.70109E-0009  0.20268E-0008 -0.18972E-0008
  0.50000E+0003 -0.30000E+0004  0.93291E-0009  0.22395E-0008 -0.18660E-0008
  0.25000E+0003 -0.29888E+0004 -0.36164E-0009  0.67264E-0009 -0.15889E-0008
  0.29317E+0003 -0.29888E+0004 -0.13897E-0009  0.99804E-0009 -0.17061E-0008
  0.37500E+0003 -0.29888E+0004  0.29270E-0009  0.15623E-0008 -0.18526E-0008
  0.45683E+0003 -0.29887E+0004  0.73519E-0009  0.20359E-0008 -0.18762E-0008
  0.50000E+0003 -0.29887E+0004  0.97211E-0009  0.22420E-0008 -0.18321E-0008
  0.25000E+0003 -0.29677E+0004 -0.30459E-0009  0.73882E-0009 -0.15858E-0008
  0.29317E+0003 -0.29676E+0004 -0.84941E-0010  0.10553E-0008 -0.17057E-0008
  0.37500E+0003 -0.29675E+0004  0.35361E-0009  0.16004E-0008 -0.18314E-0008
  0.45683E+0003 -0.29673E+0004  0.81119E-0009  0.20523E-0008 -0.18164E-0008
  0.50000E+0003 -0.29672E+0004  0.10575E-0008  0.22461E-0008 -0.17482E-0008
  0.25000E+0003 -0.29466E+0004 -0.23799E-0009  0.80384E-0009 -0.15664E-0008
  0.29317E+0003 -0.29464E+0004 -0.17922E-0010  0.11112E-0008 -0.16823E-0008
  0.37500E+0003 -0.29462E+0004  0.42844E-0009  0.16374E-0008 -0.17859E-0008
  0.45683E+0003 -0.29459E+0004  0.90087E-0009  0.20678E-0008 -0.17327E-0008
  0.50000E+0003 -0.29458E+0004  0.11567E-0008  0.22494E-0008 -0.16402E-0008
  0.25000E+0003 -0.29354E+0004 -0.20089E-0009  0.83754E-0009 -0.15533E-0008
  0.29317E+0003 -0.29352E+0004  0.21433E-0010  0.11402E-0008 -0.16632E-0008
  0.37500E+0003 -0.29349E+0004  0.47303E-0009  0.16565E-0008 -0.17530E-0008
  0.45683E+0003 -0.29347E+0004  0.95330E-0009  0.20756E-0008 -0.16797E-0008
  0.50000E+0003 -0.29345E+0004  0.12144E-0008  0.22508E-0008 -0.15741E-0008
  0.50000E+0003 -0.30000E+0004  0.93291E-0009  0.22395E-0008 -0.18660E-0008
  0.54317E+0003 -0.30000E+0004  0.11660E-0008  0.24197E-0008 -0.17949E-0008
  0.62500E+0003 -0.30000E+0004  0.16138E-0008  0.26658E-0008 -0.15390E-0008
  0.70683E+0003 -0.30000E+0004  0.20711E-0008  0.27823E-0008 -0.11158E-0008
  0.75000E+0003 -0.30000E+0004  0.23170E-0008  0.27907E-0008 -0.82266E-0009
  0.50000E+0003 -0.29887E+0004  0.97211E-0009  0.22420E-0008 -0.18321E-0008
  0.54317E+0003 -0.29887E+0004  0.12112E-0008  0.24154E-0008 -0.17460E-0008
  0.62500E+0003 -0.29886E+0004  0.16713E-0008  0.26480E-0008 -0.14589E-0008
  0.70683E+0003 -0.29886E+0004  0.21417E-0008  0.27507E-0008 -0.10016E-0008
  0.75000E+0003 -0.29886E+0004  0.23946E-0008  0.27518E-0008 -0.69001E-0009
  0.50000E+0003 -0.29672E+0004  0.10575E-0008  0.22461E-0008 -0.17482E-0008
  0.54317E+0003 -0.29672E+0004  0.13075E-0008  0.24066E-0008 -0.16345E-0008
  0.62500E+0003 -0.29671E+0004  0.17902E-0008  0.26139E-0008 -0.12895E-0008
  0.70683E+0003 -0.29670E+0004  0.22846E-0008  0.26908E-0008 -0.76940E-0009
  0.75000E+0003 -0.29670E+0004  0.25502E-0008  0.26785E-0008 -0.42374E-0009
  0.50000E+0003 -0.29458E+0004  0.11567E-0008  0.22494E-0008 -0.16402E-0008
  0.54317E+0003 -0.29457E+0004  0.14173E-0008  0.23972E-0008 -0.14994E-0008
  0.62500E+0003 -0.29456E+0004  0.19217E-0008  0.25797E-0008 -0.10980E-0008
  0.70683E+0003 -0.29455E+0004  0.24390E-0008  0.26315E-0008 -0.51718E-0009
  0.75000E+0003 -0.29454E+0004  0.27163E-0008  0.26061E-0008 -0.13893E-0009
  0.50000E+0003 -0.29345E+0004  0.12144E-0008  0.22508E-0008 -0.15741E-0008
  0.54317E+0003 -0.29344E+0004  0.14803E-0008  0.23920E-0008 -0.14192E-0008
  0.62500E+0003 -0.29343E+0004  0.19960E-0008  0.25616E-0008 -0.98855E-0009
  0.70683E+0003 -0.29341E+0004  0.25248E-0008  0.26004E-0008 -0.37643E-0009
  0.75000E+0003 -0.29340E+0004  0.28080E-0008  0.25683E-0008  0.18451E-0010
  0.75000E+0003 -0.30000E+0004  0.23170E-0008  0.27907E-0008 -0.82266E-0009
  0.79317E+0003 -0.30000E+0004  0.25663E-0008  0.27633E-0008 -0.48158E-0009
  0.87500E+0003 -0.30000E+0004  0.30485E-0008  0.26139E-0008  0.29582E-0009
  0.95683E+0003 -0.30000E+0004  0.35408E-0008  0.23440E-0008  0.12343E-0008
  0.10000E+0004 -0.30000E+0004  0.38029E-0008  0.21561E-0008  0.17886E-0008
  0.75000E+0003 -0.29886E+0004  0.23946E-0008  0.27518E-0008 -0.69001E-0009
  0.79317E+0003 -0.29886E+0004  0.26508E-0008  0.27172E-0008 -0.33035E-0009
  0.87500E+0003 -0.29886E+0004  0.31450E-0008  0.25551E-0008  0.48128E-0009
  0.95683E+0003 -0.29886E+0004  0.36475E-0008  0.22739E-0008  0.14511E-0008
  0.10000E+0004 -0.29886E+0004  0.39139E-0008  0.20810E-0008  0.20202E-0008
  0.75000E+0003 -0.29670E+0004  0.25502E-0008  0.26785E-0008 -0.42374E-0009
  0.79317E+0003 -0.29670E+0004  0.28186E-0008  0.26308E-0008 -0.30236E-0010
  0.87500E+0003 -0.29669E+0004  0.33340E-0008  0.24452E-0008  0.84336E-0009
  0.95683E+0003 -0.29669E+0004  0.38537E-0008  0.21439E-0008  0.18692E-0008
  0.10000E+0004 -0.29669E+0004  0.41269E-0008  0.19420E-0008  0.24641E-0008
  0.75000E+0003 -0.29454E+0004  0.27163E-0008  0.26061E-0008 -0.13893E-0009
  0.79317E+0003 -0.29454E+0004  0.29960E-0008  0.25457E-0008  0.28677E-0009
  0.87500E+0003 -0.29453E+0004  0.35304E-0008  0.23379E-0008  0.12185E-0008
  0.95683E+0003 -0.29452E+0004  0.40647E-0008  0.20174E-0008  0.22959E-0008
  0.10000E+0004 -0.29452E+0004  0.43431E-0008  0.18072E-0008  0.29138E-0008
  0.75000E+0003 -0.29340E+0004  0.28080E-0008  0.25683E-0008  0.18451E-0010
  0.79317E+0003 -0.29340E+0004  0.30932E-0008  0.25015E-0008  0.46047E-0009
  0.87500E+0003 -0.29339E+0004  0.36369E-0008  0.22823E-0008  0.14215E-0008
  0.95683E+0003 -0.29338E+0004  0.41777E-0008  0.19523E-0008  0.25241E-0008
  0.10000E+0004 -0.29337E+0004  0.44582E-0008  0.17380E-0008  0.31531E-0008
  0.10000E+0004 -0.30000E+0004  0.38029E-0008  0.21561E-0008  0.17886E-0008
  0.10432E+0004 -0.30000E+0004  0.40649E-0008  0.19396E-0008  0.23786E-0008
  0.11250E+0004 -0.30000E+0004  0.45558E-0008  0.14568E-0008  0.35810E-0008
  0.12068E+0004 -0.30000E+0004  0.50271E-0008  0.89359E-0009  0.48622E-0008
  0.12500E+0004 -0.30000E+0004  0.52621E-0008  0.57015E-0009  0.55558E-0008
  0.10000E+0004 -0.29886E+0004  0.39139E-0008  0.20810E-0008  0.20202E-0008
  0.10432E+0004 -0.29885E+0004  0.41793E-0008  0.18603E-0008  0.26234E-0008
  0.11250E+0004 -0.29885E+0004  0.46736E-0008  0.13717E-0008  0.38453E-0008
  0.12068E+0004 -0.29885E+0004  0.51436E-0008  0.80638E-0009  0.51371E-0008
  0.12500E+0004 -0.29885E+0004  0.53756E-0008  0.48338E-0009  0.58323E-0008
  0.10000E+0004 -0.29669E+0004  0.41269E-0008  0.19420E-0008  0.24641E-0008
  0.10432E+0004 -0.29668E+0004  0.43974E-0008  0.17136E-0008  0.30901E-0008
  0.11250E+0004 -0.29668E+0004  0.48953E-0008  0.12152E-0008  0.43442E-0008
  0.12068E+0004 -0.29667E+0004  0.53594E-0008  0.64684E-0009  0.56511E-0008
  0.12500E+0004 -0.29667E+0004  0.55840E-0008  0.32527E-0009  0.63460E-0008
  0.10000E+0004 -0.29452E+0004  0.43431E-0008  0.18072E-0008  0.29138E-0008
  0.10432E+0004 -0.29451E+0004  0.46168E-0008  0.15720E-0008  0.35597E-0008
  0.11250E+0004 -0.29450E+0004  0.51143E-0008  0.10650E-0008  0.48398E-0008
  0.12068E+0004 -0.29449E+0004  0.55683E-0008  0.49484E-0009  0.61549E-0008
  0.12500E+0004 -0.29448E+0004  0.57831E-0008  0.17531E-0009  0.68462E-0008
  0.10000E+0004 -0.29337E+0004  0.44582E-0008  0.17380E-0008  0.31531E-0008
  0.10432E+0004 -0.29337E+0004  0.47329E-0008  0.14993E-0008  0.38083E-0008
  0.11250E+0004 -0.29335E+0004  0.52287E-0008  0.98834E-0009  0.50997E-0008
  0.12068E+0004 -0.29334E+0004  0.56755E-0008  0.41771E-0009  0.64166E-0008
  0.12500E+0004 -0.29333E+0004  0.58841E-0008  0.99465E-0010  0.71043E-0008
  0.12500E+0004 -0.30000E+0004  0.52621E-0008  0.57015E-0009  0.55558E-0008
  0.12932E+0004 -0.30000E+0004  0.54838E-0008  0.23220E-0009  0.62529E-0008
  0.13750E+0004 -0.30000E+0004  0.58570E-0008 -0.43647E-0009  0.75578E-0008
  0.14568E+0004 -0.30000E+0004  0.61495E-0008 -0.11227E-0008  0.87965E-0008
  0.15000E+0004 -0.30000E+0004  0.62637E-0008 -0.14833E-0008  0.94049E-0008
  0.12500E+0004 -0.29885E+0004  0.53756E-0008  0.48338E-0009  0.58323E-0008
  0.12932E+0004 -0.29885E+0004  0.55929E-0008  0.14720E-0009  0.65278E-0008
  0.13750E+0004 -0.29884E+0004  0.59527E-0008 -0.51493E-0009  0.78204E-0008
  0.14568E+0004 -0.29884E+0004  0.62251E-0008 -0.11902E-0008  0.90342E-0008
  0.15000E+0004 -0.29884E+0004  0.63257E-0008 -0.15435E-0008  0.96241E-0008
  0.12500E+0004 -0.29667E+0004  0.55840E-0008  0.32527E-0009  0.63460E-0008
  0.12932E+0004 -0.29666E+0004  0.57909E-0008 -0.72851E-0011  0.70357E-0008
  0.13750E+0004 -0.29665E+0004  0.61213E-0008 -0.65636E-0009  0.82995E-0008
  0.14568E+0004 -0.29665E+0004  0.63515E-0008 -0.13106E-0008  0.94607E-0008
  0.15000E+0004 -0.29664E+0004  0.64245E-0008 -0.16498E-0008  0.10013E-0007
  0.12500E+0004 -0.29448E+0004  0.57831E-0008  0.17531E-0009  0.68462E-0008
  0.12932E+0004 -0.29448E+0004  0.59768E-0008 -0.15313E-0009  0.75262E-0008
  0.13750E+0004 -0.29446E+0004  0.62728E-0008 -0.78837E-0009  0.87541E-0008
  0.14568E+0004 -0.29445E+0004  0.64554E-0008 -0.14211E-0008  0.98558E-0008
  0.15000E+0004 -0.29444E+0004  0.64980E-0008 -0.17460E-0008  0.10367E-0007
  0.12500E+0004 -0.29333E+0004  0.58841E-0008  0.99465E-0010  0.71043E-0008
  0.12932E+0004 -0.29333E+0004  0.60698E-0008 -0.22661E-0009  0.77778E-0008
  0.13750E+0004 -0.29331E+0004  0.63455E-0008 -0.85427E-0009  0.89839E-0008
  0.14568E+0004 -0.29329E+0004  0.65010E-0008 -0.14755E-0008  0.10051E-0007
  0.15000E+0004 -0.29328E+0004  0.65265E-0008 -0.17929E-0008  0.10540E-0007
  0.15000E+0004 -0.30000E+0004  0.62637E-0008 -0.14833E-0008  0.94049E-0008
  0.15432E+0004 -0.30000E+0004  0.63456E-0008 -0.18392E-0008  0.99721E-0008
  0.16250E+0004 -0.30000E+0004  0.64016E-0008 -0.24849E-0008  0.10905E-0007
  0.17068E+0004 -0.30000E+0004  0.63107E-0008 -0.30737E-0008  0.11611E-0007
  0.17500E+0004 -0.30000E+0004  0.61977E-0008 -0.33530E-0008  0.11875E-0007
  0.15000E+0004 -0.29884E+0004  0.63257E-0008 -0.15435E-0008  0.96241E-0008
  0.15432E+0004 -0.29884E+0004  0.63923E-0008 -0.18908E-0008  0.10169E-0007
  0.16250E+0004 -0.29884E+0004  0.64138E-0008 -0.25178E-0008  0.11052E-0007
  0.17068E+0004 -0.29883E+0004  0.62819E-0008 -0.30850E-0008  0.11695E-0007
  0.17500E+0004 -0.29883E+0004  0.61448E-0008 -0.33522E-0008  0.11922E-0007
  0.15000E+0004 -0.29664E+0004  0.64245E-0008 -0.16498E-0008  0.10013E-0007
  0.15432E+0004 -0.29664E+0004  0.64598E-0008 -0.19808E-0008  0.10514E-0007
  0.16250E+0004 -0.29663E+0004  0.64122E-0008 -0.25725E-0008  0.11296E-0007
  0.17068E+0004 -0.29662E+0004  0.61993E-0008 -0.30995E-0008  0.11818E-0007
  0.17500E+0004 -0.29661E+0004  0.60153E-0008 -0.33442E-0008  0.11975E-0007
  0.15000E+0004 -0.29444E+0004  0.64980E-0008 -0.17460E-0008  0.10367E-0007
  0.15432E+0004 -0.29443E+0004  0.64994E-0008 -0.20610E-0008  0.10821E-0007
  0.16250E+0004 -0.29442E+0004  0.63779E-0008 -0.26177E-0008  0.11497E-0007
  0.17068E+0004 -0.29440E+0004  0.60800E-0008 -0.31054E-0008  0.11894E-0007
  0.17500E+0004 -0.29440E+0004  0.58474E-0008 -0.33280E-0008  0.11979E-0007
  0.15000E+0004 -0.29328E+0004  0.65265E-0008 -0.17929E-0008  0.10540E-0007
  0.15432E+0004 -0.29327E+0004  0.65088E-0008 -0.20994E-0008  0.10968E-0007
  0.16250E+0004 -0.29325E+0004  0.63466E-0008 -0.26379E-0008  0.11585E-0007
  0.17068E+0004 -0.29324E+0004  0.60022E-0008 -0.31051E-0008  0.11915E-0007
  0.17500E+0004 -0.29323E+0004  0.57433E-0008 -0.33163E-0008  0.11961E-0007
  0.17500E+0004 -0.30000E+0004  0.61977E-0008 -0.33530E-0008  0.11875E-0007
  0.17932E+0004 -0.30000E+0004  0.60369E-0008 -0.36077E-0008  0.12057E-0007
  0.18750E+0004 -0.30000E+0004  0.55955E-0008 -0.40099E-0008  0.12158E-0007
  0.19568E+0004 -0.30000E+0004  0.49696E-0008 -0.42955E-0008  0.11920E-0007
  0.20000E+0004 -0.30000E+0004  0.45641E-0008 -0.43949E-0008  0.11650E-0007
  0.17500E+0004 -0.29883E+0004  0.61448E-0008 -0.33522E-0008  0.11922E-0007
  0.17932E+0004 -0.29883E+0004  0.59586E-0008 -0.35943E-0008  0.12066E-0007
  0.18750E+0004 -0.29882E+0004  0.54656E-0008 -0.39726E-0008  0.12089E-0007
  0.19568E+0004 -0.29882E+0004  0.47851E-0008 -0.42346E-0008  0.11768E-0007
  0.20000E+0004 -0.29882E+0004  0.43502E-0008 -0.43221E-0008  0.11456E-0007
  0.17500E+0004 -0.29661E+0004  0.60153E-0008 -0.33442E-0008  0.11975E-0007
  0.17932E+0004 -0.29661E+0004  0.57796E-0008 -0.35631E-0008  0.12044E-0007
  0.18750E+0004 -0.29660E+0004  0.51874E-0008 -0.38970E-0008  0.11918E-0007
  0.19568E+0004 -0.29658E+0004  0.44028E-0008 -0.41157E-0008  0.11443E-0007
  0.20000E+0004 -0.29658E+0004  0.39124E-0008 -0.41815E-0008  0.11049E-0007
  0.17500E+0004 -0.29440E+0004  0.58474E-0008 -0.33280E-0008  0.11979E-0007
  0.17932E+0004 -0.29439E+0004  0.55607E-0008 -0.35244E-0008  0.11972E-0007
  0.18750E+0004 -0.29437E+0004  0.48673E-0008 -0.38153E-0008  0.11696E-0007
  0.19568E+0004 -0.29435E+0004  0.39784E-0008 -0.39924E-0008  0.11068E-0007
  0.20000E+0004 -0.29434E+0004  0.34330E-0008 -0.40374E-0008  0.10594E-0007
  0.17500E+0004 -0.29323E+0004  0.57433E-0008 -0.33163E-0008  0.11961E-0007
  0.17932E+0004 -0.29321E+0004  0.54291E-0008 -0.35011E-0008  0.11914E-0007
  0.18750E+0004 -0.29319E+0004  0.46818E-0008 -0.37699E-0008  0.11559E-0007
  0.19568E+0004 -0.29317E+0004  0.37379E-0008 -0.39258E-0008  0.10851E-0007
  0.20000E+0004 -0.29316E+0004  0.31636E-0008 -0.39602E-0008  0.10335E-0007
  0.20000E+0004 -0.30000E+0004  0.45641E-0008 -0.43949E-0008  0.11650E-0007
  0.20432E+0004 -0.30000E+0004  0.41071E-0008 -0.44578E-0008  0.11281E-0007
  0.21250E+0004 -0.30000E+0004  0.31025E-0008 -0.44750E-0008  0.10308E-0007
  0.22068E+0004 -0.30000E+0004  0.19261E-0008 -0.43611E-0008  0.89897E-0008
  0.22500E+0004 -0.30000E+0004  0.12414E-0008 -0.42506E-0008  0.81628E-0008
  0.20000E+0004 -0.29882E+0004  0.43502E-0008 -0.43221E-0008  0.11456E-0007
  0.20432E+0004 -0.29882E+0004  0.38635E-0008 -0.43739E-0008  0.11044E-0007
  0.21250E+0004 -0.29881E+0004  0.28036E-0008 -0.43719E-0008  0.99921E-0008
  0.22068E+0004 -0.29881E+0004  0.15745E-0008 -0.42420E-0008  0.86016E-0008
  0.22500E+0004 -0.29880E+0004  0.86390E-0009 -0.41246E-0008  0.77407E-0008
  0.20000E+0004 -0.29658E+0004  0.39124E-0008 -0.41815E-0008  0.11049E-0007
  0.20432E+0004 -0.29657E+0004  0.33701E-0008 -0.42126E-0008  0.10557E-0007
  0.21250E+0004 -0.29656E+0004  0.22072E-0008 -0.41755E-0008  0.93599E-0008
  0.22068E+0004 -0.29654E+0004  0.88178E-0009 -0.40169E-0008  0.78383E-0008
  0.22500E+0004 -0.29654E+0004  0.12430E-0009 -0.38872E-0008  0.69160E-0008
  0.20000E+0004 -0.29434E+0004  0.34330E-0008 -0.40374E-0008  0.10594E-0007
  0.20432E+0004 -0.29433E+0004  0.28360E-0008 -0.40489E-0008  0.10023E-0007
  0.21250E+0004 -0.29430E+0004  0.15733E-0008 -0.39785E-0008  0.86863E-0008
  0.22068E+0004 -0.29428E+0004  0.15622E-0009 -0.37929E-0008  0.70401E-0008
  0.22500E+0004 -0.29427E+0004 -0.64497E-0009 -0.36517E-0008  0.60604E-0008
  0.20000E+0004 -0.29316E+0004  0.31636E-0008 -0.39602E-0008  0.10335E-0007
  0.20432E+0004 -0.29314E+0004  0.25382E-0008 -0.39617E-0008  0.97240E-0008
  0.21250E+0004 -0.29312E+0004  0.12242E-0008 -0.38744E-0008  0.83148E-0008
  0.22068E+0004 -0.29309E+0004 -0.23909E-0009 -0.36752E-0008  0.66056E-0008
  0.22500E+0004 -0.29307E+0004 -0.10620E-0008 -0.35283E-0008  0.55972E-0008
  0.22500E+0004 -0.30000E+0004  0.12414E-0008 -0.42506E-0008  0.81628E-0008
  0.22932E+0004 -0.30000E+0004  0.51625E-0009 -0.41069E-0008  0.72514E-0008
  0.23750E+0004 -0.30000E+0004 -0.95790E-0009 -0.37535E-0008  0.53153E-0008
  0.24568E+0004 -0.30000E+0004 -0.25401E-0008 -0.33092E-0008  0.31490E-0008
  0.25000E+0004 -0.30000E+0004 -0.34086E-0008 -0.30459E-0008  0.19332E-0008
  0.22500E+0004 -0.29880E+0004  0.86390E-0009 -0.41246E-0008  0.77407E-0008
  0.22932E+0004 -0.29880E+0004  0.11413E-0009 -0.39753E-0008  0.67983E-0008
  0.23750E+0004 -0.29880E+0004 -0.14012E-0008 -0.36143E-0008  0.48133E-0008
  0.24568E+0004 -0.29879E+0004 -0.30162E-0008 -0.31665E-0008  0.26126E-0008
  0.25000E+0004 -0.29879E+0004 -0.38980E-0008 -0.29030E-0008  0.13851E-0008
  0.22500E+0004 -0.29654E+0004  0.12430E-0009 -0.38872E-0008  0.69160E-0008
  0.22932E+0004 -0.29653E+0004 -0.66946E-0009 -0.37277E-0008  0.59179E-0008
  0.23750E+0004 -0.29651E+0004 -0.22570E-0008 -0.33532E-0008  0.38470E-0008
  0.24568E+0004 -0.29649E+0004 -0.39273E-0008 -0.28998E-0008  0.15886E-0008
  0.25000E+0004 -0.29648E+0004 -0.48306E-0008 -0.26362E-0008  0.34296E-0009
  0.22500E+0004 -0.29427E+0004 -0.64497E-0009 -0.36517E-0008  0.60604E-0008
  0.22932E+0004 -0.29426E+0004 -0.14791E-0008 -0.34827E-0008  0.50110E-0008
  0.23750E+0004 -0.29423E+0004 -0.31309E-0008 -0.30961E-0008  0.28631E-0008
  0.24568E+0004 -0.29420E+0004 -0.48471E-0008 -0.26381E-0008  0.55681E-0009
  0.25000E+0004 -0.29418E+0004 -0.57665E-0008 -0.23750E-0008 -0.70167E-0009
  0.22500E+0004 -0.29307E+0004 -0.10620E-0008 -0.35283E-0008  0.55972E-0008
  0.22932E+0004 -0.29306E+0004 -0.19158E-0008 -0.33547E-0008  0.45225E-0008
  0.23750E+0004 -0.29302E+0004 -0.35982E-0008 -0.29622E-0008  0.23377E-0008
  0.24568E+0004 -0.29299E+0004 -0.53348E-0008 -0.25021E-0008  0.10093E-0010
  0.25000E+0004 -0.29297E+0004 -0.62604E-0008 -0.22394E-0008 -0.12530E-0008
  0.25000E+0004 -0.30000E+0004 -0.34086E-0008 -0.30459E-0008  0.19332E-0008
  0.25432E+0004 -0.30000E+0004 -0.42943E-0008 -0.27662E-0008  0.67834E-0009
  0.26250E+0004 -0.30000E+0004 -0.60041E-0008 -0.22066E-0008 -0.17706E-0008
  0.27068E+0004 -0.30000E+0004 -0.77256E-0008 -0.16282E-0008 -0.42545E-0008
  0.27500E+0004 -0.30000E+0004 -0.86270E-0008 -0.13239E-0008 -0.55553E-0008
  0.25000E+0004 -0.29879E+0004 -0.38980E-0008 -0.29030E-0008  0.13851E-0008
  0.25432E+0004 -0.29878E+0004 -0.47946E-0008 -0.26242E-0008  0.12275E-0009
  0.26250E+0004 -0.29878E+0004 -0.65164E-0008 -0.20688E-0008 -0.23276E-0008
  0.27068E+0004 -0.29877E+0004 -0.82384E-0008 -0.14974E-0008 -0.47968E-0008
  0.27500E+0004 -0.29876E+0004 -0.91353E-0008 -0.11977E-0008 -0.60834E-0008
  0.25000E+0004 -0.29648E+0004 -0.48306E-0008 -0.26362E-0008  0.34296E-0009
  0.25432E+0004 -0.29647E+0004 -0.57434E-0008 -0.23593E-0008 -0.92942E-0009
  0.26250E+0004 -0.29645E+0004 -0.74795E-0008 -0.18122E-0008 -0.33747E-0008
  0.27068E+0004 -0.29643E+0004 -0.91937E-0008 -0.12543E-0008 -0.58082E-0008
  0.27500E+0004 -0.29642E+0004 -0.10078E-0007 -0.96358E-0009 -0.70642E-0008
  0.25000E+0004 -0.29418E+0004 -0.57665E-0008 -0.23750E-0008 -0.70167E-0009
  0.25432E+0004 -0.29417E+0004 -0.66899E-0008 -0.21002E-0008 -0.19786E-0008
  0.26250E+0004 -0.29413E+0004 -0.84292E-0008 -0.15619E-0008 -0.44088E-0008
  0.27068E+0004 -0.29410E+0004 -0.10124E-0007 -0.10179E-0008 -0.67967E-0008
  0.27500E+0004 -0.29408E+0004 -0.10989E-0007 -0.73609E-0009 -0.80173E-0008
  0.25000E+0004 -0.29297E+0004 -0.62604E-0008 -0.22394E-0008 -0.12530E-0008
  0.25432E+0004 -0.29295E+0004 -0.71872E-0008 -0.19660E-0008 -0.25302E-0008
  0.26250E+0004 -0.29291E+0004 -0.89236E-0008 -0.14325E-0008 -0.49482E-0008
  0.27068E+0004 -0.29287E+0004 -0.10603E-0007 -0.89591E-0009 -0.73082E-0008
  0.27500E+0004 -0.29284E+0004 -0.11455E-0007 -0.61884E-0009 -0.85081E-0008
  0.27500E+0004 -0.30000E+0004 -0.86270E-0008 -0.13239E-0008 -0.55553E-0008
  0.27932E+0004 -0.30000E+0004 -0.95174E-0008 -0.10237E-0008 -0.68372E-0008
  0.28750E+0004 -0.30000E+0004 -0.11158E-0007 -0.47878E-0009 -0.91803E-0008
  0.29568E+0004 -0.30000E+0004 -0.12711E-0007  0.21113E-0010 -0.11360E-0007
  0.30000E+0004 -0.30000E+0004 -0.13485E-0007  0.26173E-0009 -0.12427E-0007
  0.27500E+0004 -0.29876E+0004 -0.91353E-0008 -0.11977E-0008 -0.60834E-0008
  0.27932E+0004 -0.29876E+0004 -0.10018E-0007 -0.90280E-0009 -0.73472E-0008
  0.28750E+0004 -0.29875E+0004 -0.11636E-0007 -0.36867E-0009 -0.96456E-0008
  0.29568E+0004 -0.29875E+0004 -0.13154E-0007  0.11966E-0009 -0.11769E-0007
  0.30000E+0004 -0.29874E+0004 -0.13907E-0007  0.35399E-0009 -0.12802E-0007
  0.27500E+0004 -0.29642E+0004 -0.10078E-0007 -0.96358E-0009 -0.70642E-0008
  0.27932E+0004 -0.29641E+0004 -0.10941E-0007 -0.67846E-0009 -0.82901E-0008
  0.28750E+0004 -0.29639E+0004 -0.12506E-0007 -0.16476E-0009 -0.10497E-0007
  0.29568E+0004 -0.29637E+0004 -0.13952E-0007  0.30177E-0009 -0.12509E-0007
  0.30000E+0004 -0.29636E+0004 -0.14659E-0007  0.52443E-0009 -0.13476E-0007
  0.27500E+0004 -0.29408E+0004 -0.10989E-0007 -0.73609E-0009 -0.80173E-0008
  0.27932E+0004 -0.29406E+0004 -0.11827E-0007 -0.46079E-0009 -0.92003E-0008
  0.28750E+0004 -0.29402E+0004 -0.13328E-0007  0.32570E-0010 -0.11309E-0007
  0.29568E+0004 -0.29399E+0004 -0.14691E-0007  0.47749E-0009 -0.13202E-0007
  0.30000E+0004 -0.29397E+0004 -0.15346E-0007  0.68864E-0009 -0.14100E-0007
  0.27500E+0004 -0.29284E+0004 -0.11455E-0007 -0.61884E-0009 -0.85081E-0008
  0.27932E+0004 -0.29282E+0004 -0.12278E-0007 -0.34873E-0009 -0.96669E-0008
  0.28750E+0004 -0.29278E+0004 -0.13740E-0007  0.13393E-0009 -0.11720E-0007
  0.29568E+0004 -0.29273E+0004 -0.15055E-0007  0.56751E-0009 -0.13548E-0007
  0.30000E+0004 -0.29271E+0004 -0.15682E-0007  0.77264E-0009 -0.14409E-0007
  0.30000E+0004 -0.30000E+0004 -0.13485E-0007  0.26173E-0009 -0.12427E-0007
  0.30432E+0004 -0.30000E+0004 -0.14223E-0007  0.48423E-0009 -0.13426E-0007
  0.31250E+0004 -0.30000E+0004 -0.15512E-0007  0.85287E-0009 -0.15118E-0007
  0.32068E+0004 -0.30000E+0004 -0.16640E-0007  0.11486E-0008 -0.16519E-0007
  0.32500E+0004 -0.30000E+0004 -0.17165E-0007  0.12752E-0008 -0.17134E-0007
  0.30000E+0004 -0.29874E+0004 -0.13907E-0007  0.35399E-0009 -0.12802E-0007
  0.30432E+0004 -0.29874E+0004 -0.14620E-0007  0.57037E-0009 -0.13765E-0007
  0.31250E+0004 -0.29873E+0004 -0.15856E-0007  0.92769E-0009 -0.15384E-0007
  0.32068E+0004 -0.29873E+0004 -0.16925E-0007  0.12129E-0008 -0.16710E-0007
  0.32500E+0004 -0.29872E+0004 -0.17417E-0007  0.13343E-0008 -0.17285E-0007
  0.30000E+0004 -0.29636E+0004 -0.14659E-0007  0.52443E-0009 -0.13476E-0007
  0.30432E+0004 -0.29635E+0004 -0.15322E-0007  0.72920E-0009 -0.14369E-0007
  0.31250E+0004 -0.29633E+0004 -0.16451E-0007  0.10652E-0008 -0.15848E-0007
  0.32068E+0004 -0.29631E+0004 -0.17402E-0007  0.13307E-0008 -0.17030E-0007
  0.32500E+0004 -0.29630E+0004 -0.17829E-0007  0.14425E-0008 -0.17529E-0007
  0.30000E+0004 -0.29397E+0004 -0.15346E-0007  0.68864E-0009 -0.14100E-0007
  0.30432E+0004 -0.29395E+0004 -0.15954E-0007  0.88189E-0009 -0.14921E-0007
  0.31250E+0004 -0.29393E+0004 -0.16968E-0007  0.11969E-0008 -0.16258E-0007
  0.32068E+0004 -0.29390E+0004 -0.17794E-0007  0.14428E-0008 -0.17294E-0007
  0.32500E+0004 -0.29388E+0004 -0.18152E-0007  0.15450E-0008 -0.17718E-0007
  0.30000E+0004 -0.29271E+0004 -0.15682E-0007  0.77264E-0009 -0.14409E-0007
  0.30432E+0004 -0.29269E+0004 -0.16258E-0007  0.95985E-0009 -0.15191E-0007
  0.31250E+0004 -0.29266E+0004 -0.17208E-0007  0.12638E-0008 -0.16453E-0007
  0.32068E+0004 -0.29262E+0004 -0.17966E-0007  0.14995E-0008 -0.17413E-0007
  0.32500E+0004 -0.29261E+0004 -0.18286E-0007  0.15968E-0008 -0.17797E-0007
  0.32500E+0004 -0.30000E+0004 -0.17165E-0007  0.12752E-0008 -0.17134E-0007
  0.32932E+0004 -0.30000E+0004 -0.17640E-0007  0.13812E-0008 -0.17662E-0007
  0.33750E+0004 -0.30000E+0004 -0.18400E-0007  0.15304E-0008 -0.18419E-0007
  0.34568E+0004 -0.30000E+0004 -0.18972E-0007  0.16167E-0008 -0.18865E-0007
  0.35000E+0004 -0.30000E+0004 -0.19199E-0007  0.16402E-0008 -0.18979E-0007
  0.32500E+0004 -0.29872E+0004 -0.17417E-0007  0.13343E-0008 -0.17285E-0007
  0.32932E+0004 -0.29872E+0004 -0.17858E-0007  0.14356E-0008 -0.17772E-0007
  0.33750E+0004 -0.29872E+0004 -0.18550E-0007  0.15766E-0008 -0.18457E-0007
  0.34568E+0004 -0.29871E+0004 -0.19055E-0007  0.16560E-0008 -0.18833E-0007
  0.35000E+0004 -0.29871E+0004 -0.19246E-0007  0.16761E-0008 -0.18914E-0007
  0.32500E+0004 -0.29630E+0004 -0.17829E-0007  0.14425E-0008 -0.17529E-0007
  0.32932E+0004 -0.29630E+0004 -0.18202E-0007  0.15347E-0008 -0.17940E-0007
  0.33750E+0004 -0.29629E+0004 -0.18764E-0007  0.16603E-0008 -0.18488E-0007
  0.34568E+0004 -0.29628E+0004 -0.19138E-0007  0.17264E-0008 -0.18738E-0007
  0.35000E+0004 -0.29627E+0004 -0.19262E-0007  0.17404E-0008 -0.18758E-0007
  0.32500E+0004 -0.29388E+0004 -0.18152E-0007  0.15450E-0008 -0.17718E-0007
  0.32932E+0004 -0.29387E+0004 -0.18455E-0007  0.16283E-0008 -0.18056E-0007
  0.33750E+0004 -0.29386E+0004 -0.18884E-0007  0.17385E-0008 -0.18470E-0007
  0.34568E+0004 -0.29384E+0004 -0.19125E-0007  0.17913E-0008 -0.18600E-0007
  0.35000E+0004 -0.29383E+0004 -0.19180E-0007  0.17991E-0008 -0.18562E-0007
  0.32500E+0004 -0.29261E+0004 -0.18286E-0007  0.15968E-0008 -0.17797E-0007
  0.32932E+0004 -0.29259E+0004 -0.18552E-0007  0.16753E-0008 -0.18096E-0007
  0.33750E+0004 -0.29257E+0004 -0.18908E-0007  0.17774E-0008 -0.18442E-0007
  0.34568E+0004 -0.29255E+0004 -0.19079E-0007  0.18232E-0008 -0.18510E-0007
  0.35000E+0004 -0.29254E+0004 -0.19099E-0007  0.18278E-0008 -0.18444E-0007
  0.35000E+0004 -0.30000E+0004 -0.19199E-0007  0.16402E-0008 -0.18979E-0007
  0.35432E+0004 -0.30000E+0004 -0.19375E-0007  0.16493E-0008 -0.19012E-0007
  0.36250E+0004 -0.30000E+0004 -0.19575E-0007  0.16352E-0008 -0.18870E-0007
  0.37068E+0004 -0.30000E+0004 -0.19609E-0007  0.15876E-0008 -0.18483E-0007
  0.37500E+0004 -0.30000E+0004 -0.19564E-0007  0.15528E-0008 -0.18193E-0007
  0.35000E+0004 -0.29871E+0004 -0.19246E-0007  0.16761E-0008 -0.18914E-0007
  0.35432E+0004 -0.29871E+0004 -0.19388E-0007  0.16824E-0008 -0.18916E-0007
  0.36250E+0004 -0.29871E+0004 -0.19523E-0007  0.16634E-0008 -0.18721E-0007
  0.37068E+0004 -0.29870E+0004 -0.19496E-0007  0.16116E-0008 -0.18291E-0007
  0.37500E+0004 -0.29870E+0004 -0.19421E-0007  0.15746E-0008 -0.17982E-0007
  0.35000E+0004 -0.29627E+0004 -0.19262E-0007  0.17404E-0008 -0.18758E-0007
  0.35432E+0004 -0.29627E+0004 -0.19336E-0007  0.17410E-0008 -0.18703E-0007
  0.36250E+0004 -0.29626E+0004 -0.19350E-0007  0.17127E-0008 -0.18415E-0007
  0.37068E+0004 -0.29625E+0004 -0.19210E-0007  0.16527E-0008 -0.17910E-0007
  0.37500E+0004 -0.29624E+0004 -0.19079E-0007  0.16118E-0008 -0.17570E-0007
  0.35000E+0004 -0.29383E+0004 -0.19180E-0007  0.17991E-0008 -0.18562E-0007
  0.35432E+0004 -0.29382E+0004 -0.19189E-0007  0.17941E-0008 -0.18455E-0007
  0.36250E+0004 -0.29381E+0004 -0.19082E-0007  0.17562E-0008 -0.18081E-0007
  0.37068E+0004 -0.29379E+0004 -0.18830E-0007  0.16879E-0008 -0.17512E-0007
  0.37500E+0004 -0.29378E+0004 -0.18646E-0007  0.16430E-0008 -0.17145E-0007
  0.35000E+0004 -0.29254E+0004 -0.19099E-0007  0.18278E-0008 -0.18444E-0007
  0.35432E+0004 -0.29253E+0004 -0.19072E-0007  0.18198E-0008 -0.18311E-0007
  0.36250E+0004 -0.29251E+0004 -0.18903E-0007  0.17769E-0008 -0.17897E-0007
  0.37068E+0004 -0.29249E+0004 -0.18594E-0007  0.17041E-0008 -0.17297E-0007
  0.37500E+0004 -0.29248E+0004 -0.18381E-0007  0.16571E-0008 -0.16919E-0007
  0.37500E+0004 -0.30000E+0004 -0.19564E-0007  0.15528E-0008 -0.18193E-0007
  0.37932E+0004 -0.30000E+0004 -0.19479E-0007  0.15123E-0008 -0.17848E-0007
  0.38750E+0004 -0.30000E+0004 -0.19220E-0007  0.14266E-0008 -0.17070E-0007
  0.39568E+0004 -0.30000E+0004 -0.18846E-0007  0.13344E-0008 -0.16159E-0007
  0.40000E+0004 -0.30000E+0004 -0.18611E-0007  0.12853E-0008 -0.15638E-0007
  0.37500E+0004 -0.29870E+0004 -0.19421E-0007  0.15746E-0008 -0.17982E-0007
  0.37932E+0004 -0.29870E+0004 -0.19308E-0007  0.15323E-0008 -0.17621E-0007
  0.38750E+0004 -0.29870E+0004 -0.18999E-0007  0.14430E-0008 -0.16821E-0007
  0.39568E+0004 -0.29869E+0004 -0.18581E-0007  0.13472E-0008 -0.15898E-0007
  0.40000E+0004 -0.29869E+0004 -0.18325E-0007  0.12962E-0008 -0.15375E-0007
  0.37500E+0004 -0.29624E+0004 -0.19079E-0007  0.16118E-0008 -0.17570E-0007
  0.37932E+0004 -0.29624E+0004 -0.18913E-0007  0.15657E-0008 -0.17183E-0007
  0.38750E+0004 -0.29622E+0004 -0.18512E-0007  0.14695E-0008 -0.16349E-0007
  0.39568E+0004 -0.29621E+0004 -0.18014E-0007  0.13668E-0008 -0.15410E-0007
  0.40000E+0004 -0.29621E+0004 -0.17721E-0007  0.13122E-0008 -0.14887E-0007
  0.37500E+0004 -0.29378E+0004 -0.18646E-0007  0.16430E-0008 -0.17145E-0007
  0.37932E+0004 -0.29377E+0004 -0.18428E-0007  0.15931E-0008 -0.16738E-0007
  0.38750E+0004 -0.29375E+0004 -0.17939E-0007  0.14899E-0008 -0.15881E-0007
  0.39568E+0004 -0.29373E+0004 -0.17367E-0007  0.13803E-0008 -0.14938E-0007
  0.40000E+0004 -0.29372E+0004 -0.17038E-0007  0.13219E-0008 -0.14419E-0007
  0.37500E+0004 -0.29248E+0004 -0.18381E-0007  0.16571E-0008 -0.16919E-0007
  0.37932E+0004 -0.29247E+0004 -0.18138E-0007  0.16052E-0008 -0.16503E-0007
  0.38750E+0004 -0.29245E+0004 -0.17604E-0007  0.14982E-0008 -0.15637E-0007
  0.39568E+0004 -0.29243E+0004 -0.16994E-0007  0.13850E-0008 -0.14697E-0007
  0.40000E+0004 -0.29241E+0004 -0.16649E-0007  0.13246E-0008 -0.14183E-0007
  0.40000E+0004 -0.30000E+0004 -0.18611E-0007  0.12853E-0008 -0.15638E-0007
  0.40432E+0004 -0.30000E+0004 -0.18351E-0007  0.12369E-0008 -0.15095E-0007
  0.41250E+0004 -0.30000E+0004 -0.17808E-0007  0.11488E-0008 -0.14026E-0007
  0.42068E+0004 -0.30000E+0004 -0.17213E-0007  0.10671E-0008 -0.12932E-0007
  0.42500E+0004 -0.30000E+0004 -0.16885E-0007  0.10268E-0008 -0.12355E-0007
  0.40000E+0004 -0.29869E+0004 -0.18325E-0007  0.12962E-0008 -0.15375E-0007
  0.40432E+0004 -0.29869E+0004 -0.18047E-0007  0.12458E-0008 -0.14832E-0007
  0.41250E+0004 -0.29868E+0004 -0.17473E-0007  0.11535E-0008 -0.13770E-0007
  0.42068E+0004 -0.29868E+0004 -0.16853E-0007  0.10674E-0008 -0.12690E-0007
  0.42500E+0004 -0.29868E+0004 -0.16515E-0007  0.10248E-0008 -0.12123E-0007
  0.40000E+0004 -0.29621E+0004 -0.17721E-0007  0.13122E-0008 -0.14887E-0007
  0.40432E+0004 -0.29620E+0004 -0.17409E-0007  0.12578E-0008 -0.14348E-0007
  0.41250E+0004 -0.29619E+0004 -0.16780E-0007  0.11579E-0008 -0.13306E-0007
  0.42068E+0004 -0.29618E+0004 -0.16118E-0007  0.10634E-0008 -0.12259E-0007
  0.42500E+0004 -0.29617E+0004 -0.15762E-0007  0.10162E-0008 -0.11715E-0007
  0.40000E+0004 -0.29372E+0004 -0.17038E-0007  0.13219E-0008 -0.14419E-0007
  0.40432E+0004 -0.29371E+0004 -0.16695E-0007  0.12638E-0008 -0.13889E-0007
  0.41250E+0004 -0.29369E+0004 -0.16017E-0007  0.11562E-0008 -0.12877E-0007
  0.42068E+0004 -0.29367E+0004 -0.15317E-0007  0.10537E-0008 -0.11873E-0007
  0.42500E+0004 -0.29366E+0004 -0.14945E-0007  0.10019E-0008 -0.11356E-0007
  0.40000E+0004 -0.29241E+0004 -0.16649E-0007  0.13246E-0008 -0.14183E-0007
  0.40432E+0004 -0.29240E+0004 -0.16290E-0007  0.12645E-0008 -0.13661E-0007
  0.41250E+0004 -0.29238E+0004 -0.15588E-0007  0.11530E-0008 -0.12668E-0007
  0.42068E+0004 -0.29235E+0004 -0.14871E-0007  0.10462E-0008 -0.11690E-0007
  0.42500E+0004 -0.29234E+0004 -0.14492E-0007  0.99212E-0009 -0.11189E-0007
  0.42500E+0004 -0.30000E+0004 -0.16885E-0007  0.10268E-0008 -0.12355E-0007
  0.42932E+0004 -0.30000E+0004 -0.16551E-0007  0.98916E-0009 -0.11782E-0007
  0.43750E+0004 -0.30000E+0004 -0.15910E-0007  0.92241E-0009 -0.10722E-0007
  0.44568E+0004 -0.30000E+0004 -0.15273E-0007  0.86112E-0009 -0.97119E-0008
  0.45000E+0004 -0.30000E+0004 -0.14944E-0007  0.82984E-0009 -0.92054E-0008
  0.42500E+0004 -0.29868E+0004 -0.16515E-0007  0.10248E-0008 -0.12123E-0007
  0.42932E+0004 -0.29868E+0004 -0.16172E-0007  0.98437E-0009 -0.11561E-0007
  0.43750E+0004 -0.29867E+0004 -0.15519E-0007  0.91243E-0009 -0.10528E-0007
  0.44568E+0004 -0.29867E+0004 -0.14873E-0007  0.84568E-0009 -0.95469E-0008
  0.45000E+0004 -0.29867E+0004 -0.14541E-0007  0.81159E-0009 -0.90569E-0008
  0.42500E+0004 -0.29617E+0004 -0.15762E-0007  0.10162E-0008 -0.11715E-0007
  0.42932E+0004 -0.29616E+0004 -0.15404E-0007  0.97094E-0009 -0.11179E-0007
  0.43750E+0004 -0.29615E+0004 -0.14729E-0007  0.88939E-0009 -0.10200E-0007
  0.44568E+0004 -0.29614E+0004 -0.14072E-0007  0.81258E-0009 -0.92798E-0008
  0.45000E+0004 -0.29614E+0004 -0.13737E-0007  0.77310E-0009 -0.88233E-0008
  0.42500E+0004 -0.29366E+0004 -0.14945E-0007  0.10019E-0008 -0.11356E-0007
  0.42932E+0004 -0.29365E+0004 -0.14575E-0007  0.95195E-0009 -0.10850E-0007
  0.43750E+0004 -0.29364E+0004 -0.13885E-0007  0.86117E-0009 -0.99319E-0008
  0.44568E+0004 -0.29362E+0004 -0.13220E-0007  0.77479E-0009 -0.90785E-0008
  0.45000E+0004 -0.29361E+0004 -0.12884E-0007  0.73012E-0009 -0.86580E-0008
  0.42500E+0004 -0.29234E+0004 -0.14492E-0007  0.99212E-0009 -0.11189E-0007
  0.42932E+0004 -0.29233E+0004 -0.14116E-0007  0.93982E-0009 -0.10700E-0007
  0.43750E+0004 -0.29231E+0004 -0.13420E-0007  0.84434E-0009 -0.98170E-0008
  0.44568E+0004 -0.29229E+0004 -0.12753E-0007  0.75311E-0009 -0.90009E-0008
  0.45000E+0004 -0.29228E+0004 -0.12417E-0007  0.70581E-0009 -0.86006E-0008
  0.45000E+0004 -0.30000E+0004 -0.14944E-0007  0.82984E-0009 -0.92054E-0008
  0.45432E+0004 -0.30000E+0004 -0.14621E-0007  0.79980E-0009 -0.87186E-0008
  0.46250E+0004 -0.30000E+0004 -0.14034E-0007  0.74163E-0009 -0.78586E-0008
  0.47068E+0004 -0.30000E+0004 -0.13489E-0007  0.68046E-0009 -0.70863E-0008
  0.47500E+0004 -0.30000E+0004 -0.13221E-0007  0.64539E-0009 -0.67166E-0008
  0.45000E+0004 -0.29867E+0004 -0.14541E-0007  0.81159E-0009 -0.90569E-0008
  0.45432E+0004 -0.29866E+0004 -0.14217E-0007  0.77838E-0009 -0.85872E-0008
  0.46250E+0004 -0.29866E+0004 -0.13630E-0007  0.71444E-0009 -0.77600E-0008
  0.47068E+0004 -0.29866E+0004 -0.13087E-0007  0.64762E-0009 -0.70203E-0008
  0.47500E+0004 -0.29865E+0004 -0.12822E-0007  0.60979E-0009 -0.66672E-0008
  0.45000E+0004 -0.29614E+0004 -0.13737E-0007  0.77310E-0009 -0.88233E-0008
  0.45432E+0004 -0.29613E+0004 -0.13411E-0007  0.73433E-0009 -0.83878E-0008
  0.46250E+0004 -0.29612E+0004 -0.12826E-0007  0.65990E-0009 -0.76258E-0008
  0.47068E+0004 -0.29611E+0004 -0.12291E-0007  0.58278E-0009 -0.69501E-0008
  0.47500E+0004 -0.29610E+0004 -0.12031E-0007  0.53972E-0009 -0.66296E-0008
  0.45000E+0004 -0.29361E+0004 -0.12884E-0007  0.73012E-0009 -0.86580E-0008
  0.45432E+0004 -0.29360E+0004 -0.12559E-0007  0.68613E-0009 -0.82592E-0008
  0.46250E+0004 -0.29358E+0004 -0.11979E-0007  0.60182E-0009 -0.75661E-0008
  0.47068E+0004 -0.29356E+0004 -0.11454E-0007  0.51503E-0009 -0.69575E-0008
  0.47500E+0004 -0.29355E+0004 -0.11201E-0007  0.46702E-0009 -0.66707E-0008
  0.45000E+0004 -0.29228E+0004 -0.12417E-0007  0.70581E-0009 -0.86006E-0008
  0.45432E+0004 -0.29226E+0004 -0.12093E-0007  0.65920E-0009 -0.82220E-0008
  0.46250E+0004 -0.29224E+0004 -0.11519E-0007  0.56993E-0009 -0.75668E-0008
  0.47068E+0004 -0.29222E+0004 -0.11000E-0007  0.47832E-0009 -0.69945E-0008
  0.47500E+0004 -0.29220E+0004 -0.10751E-0007  0.42785E-0009 -0.67258E-0008
  0.47500E+0004 -0.30000E+0004 -0.13221E-0007  0.64539E-0009 -0.67166E-0008
  0.47932E+0004 -0.30000E+0004 -0.12968E-0007  0.60907E-0009 -0.63728E-0008
  0.48750E+0004 -0.30000E+0004 -0.12532E-0007  0.53156E-0009 -0.57949E-0008
  0.49568E+0004 -0.30000E+0004 -0.12157E-0007  0.44200E-0009 -0.53122E-0008
  0.50000E+0004 -0.30000E+0004 -0.11985E-0007  0.38855E-0009 -0.50957E-0008
  0.47500E+0004 -0.29865E+0004 -0.12822E-0007  0.60979E-0009 -0.66672E-0008
  0.47932E+0004 -0.29865E+0004 -0.12571E-0007  0.57042E-0009 -0.63397E-0008
  0.48750E+0004 -0.29864E+0004 -0.12142E-0007  0.48772E-0009 -0.57908E-0008
  0.49568E+0004 -0.29864E+0004 -0.11775E-0007  0.39348E-0009 -0.53344E-0008
  0.50000E+0004 -0.29863E+0004 -0.11607E-0007  0.33790E-0009 -0.51303E-0008
  0.47500E+0004 -0.29610E+0004 -0.12031E-0007  0.53972E-0009 -0.66296E-0008
  0.47932E+0004 -0.29609E+0004 -0.11786E-0007  0.49508E-0009 -0.63338E-0008
  0.48750E+0004 -0.29607E+0004 -0.11370E-0007  0.40303E-0009 -0.58411E-0008
  0.49568E+0004 -0.29606E+0004 -0.11018E-0007  0.30037E-0009 -0.54351E-0008
  0.50000E+0004 -0.29605E+0004 -0.10859E-0007  0.24083E-0009 -0.52546E-0008
  0.47500E+0004 -0.29355E+0004 -0.11201E-0007  0.46702E-0009 -0.66707E-0008
  0.47932E+0004 -0.29353E+0004 -0.10964E-0007  0.41752E-0009 -0.64077E-0008
  0.48750E+0004 -0.29350E+0004 -0.10563E-0007  0.31679E-0009 -0.59725E-0008
  0.49568E+0004 -0.29347E+0004 -0.10228E-0007  0.20636E-0009 -0.56175E-0008
  0.50000E+0004 -0.29346E+0004 -0.10078E-0007  0.14315E-0009 -0.54608E-0008
  0.47500E+0004 -0.29220E+0004 -0.10751E-0007  0.42785E-0009 -0.67258E-0008
  0.47932E+0004 -0.29218E+0004 -0.10518E-0007  0.37593E-0009 -0.64805E-0008
  0.48750E+0004 -0.29215E+0004 -0.10126E-0007  0.27091E-0009 -0.60762E-0008
  0.49568E+0004 -0.29211E+0004 -0.98006E-0008  0.15666E-0009 -0.57483E-0008
  0.50000E+0004 -0.29209E+0004 -0.96563E-0008  0.91666E-0010 -0.56041E-0008
  0.50000E+0004 -0.30000E+0004 -0.11985E-0007  0.38855E-0009 -0.50957E-0008
  0.50432E+0004 -0.30000E+0004 -0.11831E-0007  0.33157E-0009 -0.49042E-0008
  0.51250E+0004 -0.30000E+0004 -0.11587E-0007  0.20949E-0009 -0.46090E-0008
  0.52068E+0004 -0.30000E+0004 -0.11407E-0007  0.69152E-0010 -0.43967E-0008
  0.52500E+0004 -0.30000E+0004 -0.11337E-0007 -0.13200E-0010 -0.43161E-0008
  0.50000E+0004 -0.29863E+0004 -0.11607E-0007  0.33790E-0009 -0.51303E-0008
  0.50432E+0004 -0.29863E+0004 -0.11457E-0007  0.27873E-0009 -0.49504E-0008
  0.51250E+0004 -0.29862E+0004 -0.11222E-0007  0.15329E-0009 -0.46740E-0008
  0.52068E+0004 -0.29862E+0004 -0.11052E-0007  0.10442E-0010 -0.44767E-0008
  0.52500E+0004 -0.29861E+0004 -0.10988E-0007 -0.72808E-0010 -0.44022E-0008
  0.50000E+0004 -0.29605E+0004 -0.10859E-0007  0.24083E-0009 -0.52546E-0008
  0.50432E+0004 -0.29603E+0004 -0.10718E-0007  0.17790E-0009 -0.50967E-0008
  0.51250E+0004 -0.29601E+0004 -0.10501E-0007  0.46521E-0010 -0.48556E-0008
  0.52068E+0004 -0.29599E+0004 -0.10350E-0007 -0.10072E-0009 -0.46859E-0008
  0.52500E+0004 -0.29598E+0004 -0.10295E-0007 -0.18559E-0009 -0.46226E-0008
  0.50000E+0004 -0.29346E+0004 -0.10078E-0007  0.14315E-0009 -0.54608E-0008
  0.50432E+0004 -0.29344E+0004 -0.99466E-0008  0.76838E-0010 -0.53247E-0008
  0.51250E+0004 -0.29341E+0004 -0.97484E-0008 -0.59894E-0010 -0.51186E-0008
  0.52068E+0004 -0.29337E+0004 -0.96155E-0008 -0.21103E-0009 -0.49753E-0008
  0.52500E+0004 -0.29336E+0004 -0.95710E-0008 -0.29727E-0009 -0.49225E-0008
  0.50000E+0004 -0.29209E+0004 -0.96563E-0008  0.91666E-0010 -0.56041E-0008
  0.50432E+0004 -0.29207E+0004 -0.95300E-0008  0.23699E-0010 -0.54795E-0008
  0.51250E+0004 -0.29203E+0004 -0.93417E-0008 -0.11561E-0009 -0.52915E-0008
  0.52068E+0004 -0.29199E+0004 -0.92187E-0008 -0.26858E-0009 -0.51618E-0008
  0.52500E+0004 -0.29197E+0004 -0.91794E-0008 -0.35543E-0009 -0.51143E-0008
  0.52500E+0004 -0.30000E+0004 -0.11337E-0007 -0.13200E-0010 -0.43161E-0008
  0.52932E+0004 -0.30000E+0004 -0.11283E-0007 -0.10054E-0009 -0.42553E-0008
  0.53750E+0004 -0.30000E+0004 -0.11226E-0007 -0.28310E-0009 -0.41908E-0008
  0.54568E+0004 -0.30000E+0004 -0.11221E-0007 -0.48738E-0009 -0.41841E-0008
  0.55000E+0004 -0.30000E+0004 -0.11238E-0007 -0.60455E-0009 -0.42007E-0008
  0.52500E+0004 -0.29861E+0004 -0.10988E-0007 -0.72808E-0010 -0.44022E-0008
  0.52932E+0004 -0.29861E+0004 -0.10940E-0007 -0.16087E-0009 -0.43466E-0008
  0.53750E+0004 -0.29860E+0004 -0.10894E-0007 -0.34391E-0009 -0.42887E-0008
  0.54568E+0004 -0.29860E+0004 -0.10901E-0007 -0.54757E-0009 -0.42854E-0008
  0.55000E+0004 -0.29860E+0004 -0.10925E-0007 -0.66396E-0009 -0.43024E-0008
  0.52500E+0004 -0.29598E+0004 -0.10295E-0007 -0.18559E-0009 -0.46226E-0008
  0.52932E+0004 -0.29598E+0004 -0.10258E-0007 -0.27479E-0009 -0.45760E-0008
  0.53750E+0004 -0.29596E+0004 -0.10233E-0007 -0.45846E-0009 -0.45292E-0008
  0.54568E+0004 -0.29594E+0004 -0.10263E-0007 -0.66080E-0009 -0.45301E-0008
  0.55000E+0004 -0.29594E+0004 -0.10299E-0007 -0.77567E-0009 -0.45467E-0008
  0.52500E+0004 -0.29336E+0004 -0.95710E-0008 -0.29727E-0009 -0.49225E-0008
  0.52932E+0004 -0.29334E+0004 -0.95445E-0008 -0.38738E-0009 -0.48840E-0008
  0.53750E+0004 -0.29332E+0004 -0.95395E-0008 -0.57134E-0009 -0.48462E-0008
  0.54568E+0004 -0.29329E+0004 -0.95897E-0008 -0.77214E-0009 -0.48488E-0008
  0.55000E+0004 -0.29328E+0004 -0.96369E-0008 -0.88539E-0009 -0.48634E-0008
  0.52500E+0004 -0.29197E+0004 -0.91794E-0008 -0.35543E-0009 -0.51143E-0008
  0.52932E+0004 -0.29195E+0004 -0.91584E-0008 -0.44593E-0009 -0.50796E-0008
  0.53750E+0004 -0.29192E+0004 -0.91635E-0008 -0.62989E-0009 -0.50457E-0008
  0.54568E+0004 -0.29189E+0004 -0.92240E-0008 -0.82979E-0009 -0.50482E-0008
  0.55000E+0004 -0.29187E+0004 -0.92767E-0008 -0.94215E-0009 -0.50612E-0008
  0.55000E+0004 -0.30000E+0004 -0.11238E-0007 -0.60455E-0009 -0.42007E-0008
  0.55432E+0004 -0.30000E+0004 -0.11267E-0007 -0.72760E-0009 -0.42290E-0008
  0.56250E+0004 -0.30000E+0004 -0.11353E-0007 -0.97948E-0009 -0.43091E-0008
  0.57068E+0004 -0.30000E+0004 -0.11471E-0007 -0.12552E-0008 -0.44134E-0008
  0.57500E+0004 -0.30000E+0004 -0.11543E-0007 -0.14108E-0008 -0.44741E-0008
  0.55000E+0004 -0.29860E+0004 -0.10925E-0007 -0.66396E-0009 -0.43024E-0008
  0.55432E+0004 -0.29859E+0004 -0.10962E-0007 -0.78593E-0009 -0.43304E-0008
  0.56250E+0004 -0.29859E+0004 -0.11062E-0007 -0.10349E-0008 -0.44079E-0008
  0.57068E+0004 -0.29859E+0004 -0.11196E-0007 -0.13064E-0008 -0.45080E-0008
  0.57500E+0004 -0.29858E+0004 -0.11277E-0007 -0.14594E-0008 -0.45660E-0008
  0.55000E+0004 -0.29594E+0004 -0.10299E-0007 -0.77567E-0009 -0.45467E-0008
  0.55432E+0004 -0.29593E+0004 -0.10348E-0007 -0.89554E-0009 -0.45727E-0008
  0.56250E+0004 -0.29592E+0004 -0.10474E-0007 -0.11388E-0008 -0.46426E-0008
  0.57068E+0004 -0.29590E+0004 -0.10636E-0007 -0.14027E-0008 -0.47316E-0008
  0.57500E+0004 -0.29590E+0004 -0.10734E-0007 -0.15508E-0008 -0.47826E-0008
  0.55000E+0004 -0.29328E+0004 -0.96369E-0008 -0.88539E-0009 -0.48634E-0008
  0.55432E+0004 -0.29326E+0004 -0.96980E-0008 -0.10031E-0008 -0.48857E-0008
  0.56250E+0004 -0.29324E+0004 -0.98472E-0008 -0.12408E-0008 -0.49446E-0008
  0.57068E+0004 -0.29322E+0004 -0.10035E-0007 -0.14971E-0008 -0.50185E-0008
  0.57500E+0004 -0.29321E+0004 -0.10147E-0007 -0.16403E-0008 -0.50603E-0008
  0.55000E+0004 -0.29187E+0004 -0.92767E-0008 -0.94215E-0009 -0.50612E-0008
  0.55432E+0004 -0.29186E+0004 -0.93436E-0008 -0.10587E-0008 -0.50810E-0008
  0.56250E+0004 -0.29183E+0004 -0.95041E-0008 -0.12934E-0008 -0.51327E-0008
  0.57068E+0004 -0.29181E+0004 -0.97039E-0008 -0.15458E-0008 -0.51972E-0008
  0.57500E+0004 -0.29180E+0004 -0.98229E-0008 -0.16865E-0008 -0.52333E-0008
  0.57500E+0004 -0.30000E+0004 -0.11543E-0007 -0.14108E-0008 -0.44741E-0008
  0.57932E+0004 -0.30000E+0004 -0.11621E-0007 -0.15729E-0008 -0.45365E-0008
  0.58750E+0004 -0.30000E+0004 -0.11778E-0007 -0.18999E-0008 -0.46522E-0008
  0.59568E+0004 -0.30000E+0004 -0.11941E-0007 -0.22523E-0008 -0.47538E-0008
  0.60000E+0004 -0.30000E+0004 -0.12025E-0007 -0.24488E-0008 -0.47973E-0008
  0.57500E+0004 -0.29858E+0004 -0.11277E-0007 -0.14594E-0008 -0.45660E-0008
  0.57932E+0004 -0.29858E+0004 -0.11365E-0007 -0.16185E-0008 -0.46256E-0008
  0.58750E+0004 -0.29858E+0004 -0.11542E-0007 -0.19392E-0008 -0.47358E-0008
  0.59568E+0004 -0.29857E+0004 -0.11727E-0007 -0.22840E-0008 -0.48325E-0008
  0.60000E+0004 -0.29857E+0004 -0.11824E-0007 -0.24761E-0008 -0.48741E-0008
  0.57500E+0004 -0.29590E+0004 -0.10734E-0007 -0.15508E-0008 -0.47826E-0008
  0.57932E+0004 -0.29589E+0004 -0.10838E-0007 -0.17045E-0008 -0.48349E-0008
  0.58750E+0004 -0.29587E+0004 -0.11051E-0007 -0.20132E-0008 -0.49310E-0008
  0.59568E+0004 -0.29586E+0004 -0.11275E-0007 -0.23441E-0008 -0.50144E-0008
  0.60000E+0004 -0.29585E+0004 -0.11395E-0007 -0.25282E-0008 -0.50497E-0008
  0.57500E+0004 -0.29321E+0004 -0.10147E-0007 -0.16403E-0008 -0.50603E-0008
  0.57932E+0004 -0.29320E+0004 -0.10266E-0007 -0.17887E-0008 -0.51031E-0008
  0.58750E+0004 -0.29317E+0004 -0.10510E-0007 -0.20859E-0008 -0.51802E-0008
  0.59568E+0004 -0.29315E+0004 -0.10769E-0007 -0.24034E-0008 -0.52450E-0008
  0.60000E+0004 -0.29314E+0004 -0.10909E-0007 -0.25795E-0008 -0.52711E-0008
  0.57500E+0004 -0.29180E+0004 -0.98229E-0008 -0.16865E-0008 -0.52333E-0008
  0.57932E+0004 -0.29178E+0004 -0.99495E-0008 -0.18321E-0008 -0.52702E-0008
  0.58750E+0004 -0.29175E+0004 -0.10208E-0007 -0.21233E-0008 -0.53355E-0008
  0.59568E+0004 -0.29172E+0004 -0.10484E-0007 -0.24339E-0008 -0.53885E-0008
  0.60000E+0004 -0.29170E+0004 -0.10634E-0007 -0.26060E-0008 -0.54086E-0008
  0.60000E+0004 -0.30000E+0004 -0.12025E-0007 -0.24488E-0008 -0.47973E-0008
  0.60432E+0004 -0.30000E+0004 -0.12106E-0007 -0.26520E-0008 -0.48319E-0008
  0.61250E+0004 -0.30000E+0004 -0.12248E-0007 -0.30572E-0008 -0.48654E-0008
  0.62068E+0004 -0.30000E+0004 -0.12364E-0007 -0.34870E-0008 -0.48479E-0008
  0.62500E+0004 -0.30000E+0004 -0.12412E-0007 -0.37236E-0008 -0.48144E-0008
  0.60000E+0004 -0.29857E+0004 -0.11824E-0007 -0.24761E-0008 -0.48741E-0008
  0.60432E+0004 -0.29856E+0004 -0.11919E-0007 -0.26747E-0008 -0.49071E-0008
  0.61250E+0004 -0.29856E+0004 -0.12089E-0007 -0.30704E-0008 -0.49396E-0008
  0.62068E+0004 -0.29855E+0004 -0.12236E-0007 -0.34898E-0008 -0.49238E-0008
  0.62500E+0004 -0.29854E+0004 -0.12301E-0007 -0.37207E-0008 -0.48927E-0008
  0.60000E+0004 -0.29585E+0004 -0.11395E-0007 -0.25282E-0008 -0.50497E-0008
  0.60432E+0004 -0.29584E+0004 -0.11513E-0007 -0.27181E-0008 -0.50775E-0008
  0.61250E+0004 -0.29582E+0004 -0.11732E-0007 -0.30962E-0008 -0.51030E-0008
  0.62068E+0004 -0.29580E+0004 -0.11935E-0007 -0.34964E-0008 -0.50853E-0008
  0.62500E+0004 -0.29579E+0004 -0.12032E-0007 -0.37166E-0008 -0.50555E-0008
  0.60000E+0004 -0.29314E+0004 -0.10909E-0007 -0.25795E-0008 -0.52711E-0008
  0.60432E+0004 -0.29312E+0004 -0.11049E-0007 -0.27613E-0008 -0.52907E-0008
  0.61250E+0004 -0.29308E+0004 -0.11313E-0007 -0.31224E-0008 -0.53030E-0008
  0.62068E+0004 -0.29305E+0004 -0.11566E-0007 -0.35041E-0008 -0.52767E-0008
  0.62500E+0004 -0.29303E+0004 -0.11692E-0007 -0.37140E-0008 -0.52445E-0008
  0.60000E+0004 -0.29170E+0004 -0.10634E-0007 -0.26060E-0008 -0.54086E-0008
  0.60432E+0004 -0.29168E+0004 -0.10784E-0007 -0.27835E-0008 -0.54226E-0008
  0.61250E+0004 -0.29164E+0004 -0.11069E-0007 -0.31359E-0008 -0.54257E-0008
  0.62068E+0004 -0.29160E+0004 -0.11347E-0007 -0.35082E-0008 -0.53922E-0008
  0.62500E+0004 -0.29157E+0004 -0.11487E-0007 -0.37127E-0008 -0.53574E-0008
  0.62500E+0004 -0.30000E+0004 -0.12412E-0007 -0.37236E-0008 -0.48144E-0008
  0.62932E+0004 -0.30000E+0004 -0.12448E-0007 -0.39662E-0008 -0.47628E-0008
  0.63750E+0004 -0.30000E+0004 -0.12481E-0007 -0.44427E-0008 -0.46095E-0008
  0.64568E+0004 -0.30000E+0004 -0.12461E-0007 -0.49373E-0008 -0.43785E-0008
  0.65000E+0004 -0.30000E+0004 -0.12425E-0007 -0.52045E-0008 -0.42232E-0008
  0.62500E+0004 -0.29854E+0004 -0.12301E-0007 -0.37207E-0008 -0.48927E-0008
  0.62932E+0004 -0.29854E+0004 -0.12356E-0007 -0.39571E-0008 -0.48444E-0008
  0.63750E+0004 -0.29853E+0004 -0.12427E-0007 -0.44217E-0008 -0.47007E-0008
  0.64568E+0004 -0.29852E+0004 -0.12448E-0007 -0.49041E-0008 -0.44833E-0008
  0.65000E+0004 -0.29851E+0004 -0.12436E-0007 -0.51649E-0008 -0.43372E-0008
  0.62500E+0004 -0.29579E+0004 -0.12032E-0007 -0.37166E-0008 -0.50555E-0008
  0.62932E+0004 -0.29577E+0004 -0.12120E-0007 -0.39420E-0008 -0.50105E-0008
  0.63750E+0004 -0.29574E+0004 -0.12259E-0007 -0.43848E-0008 -0.48787E-0008
  0.64568E+0004 -0.29571E+0004 -0.12354E-0007 -0.48446E-0008 -0.46811E-0008
  0.65000E+0004 -0.29569E+0004 -0.12384E-0007 -0.50934E-0008 -0.45487E-0008
  0.62500E+0004 -0.29303E+0004 -0.11692E-0007 -0.37140E-0008 -0.52445E-0008
  0.62932E+0004 -0.29300E+0004 -0.11810E-0007 -0.39288E-0008 -0.51991E-0008
  0.63750E+0004 -0.29295E+0004 -0.12012E-0007 -0.43506E-0008 -0.50716E-0008
  0.64568E+0004 -0.29290E+0004 -0.12176E-0007 -0.47886E-0008 -0.48856E-0008
  0.65000E+0004 -0.29287E+0004 -0.12245E-0007 -0.50258E-0008 -0.47624E-0008
  0.62500E+0004 -0.29157E+0004 -0.11487E-0007 -0.37127E-0008 -0.53574E-0008
  0.62932E+0004 -0.29154E+0004 -0.11620E-0007 -0.39221E-0008 -0.53103E-0008
  0.63750E+0004 -0.29148E+0004 -0.11852E-0007 -0.43332E-0008 -0.51821E-0008
  0.64568E+0004 -0.29142E+0004 -0.12051E-0007 -0.47601E-0008 -0.49990E-0008
  0.65000E+0004 -0.29138E+0004 -0.12139E-0007 -0.49912E-0008 -0.48790E-0008
  0.65000E+0004 -0.30000E+0004 -0.12425E-0007 -0.52045E-0008 -0.42232E-0008
  0.65432E+0004 -0.30000E+0004 -0.12371E-0007 -0.54750E-0008 -0.40447E-0008
  0.66250E+0004 -0.30000E+0004 -0.12215E-0007 -0.59941E-0008 -0.36397E-0008
  0.67068E+0004 -0.30000E+0004 -0.11981E-0007 -0.65155E-0008 -0.31479E-0008
  0.67500E+0004 -0.30000E+0004 -0.11825E-0007 -0.67891E-0008 -0.28538E-0008
  0.65000E+0004 -0.29851E+0004 -0.12436E-0007 -0.51649E-0008 -0.43372E-0008
  0.65432E+0004 -0.29850E+0004 -0.12406E-0007 -0.54285E-0008 -0.41689E-0008
  0.66250E+0004 -0.29849E+0004 -0.12297E-0007 -0.59352E-0008 -0.37873E-0008
  0.67068E+0004 -0.29848E+0004 -0.12114E-0007 -0.64443E-0008 -0.33231E-0008
  0.67500E+0004 -0.29847E+0004 -0.11986E-0007 -0.67120E-0008 -0.30454E-0008
  0.65000E+0004 -0.29569E+0004 -0.12384E-0007 -0.50934E-0008 -0.45487E-0008
  0.65432E+0004 -0.29567E+0004 -0.12397E-0007 -0.53447E-0008 -0.43966E-0008
  0.66250E+0004 -0.29563E+0004 -0.12376E-0007 -0.58282E-0008 -0.40521E-0008
  0.67068E+0004 -0.29559E+0004 -0.12286E-0007 -0.63149E-0008 -0.36335E-0008
  0.67500E+0004 -0.29557E+0004 -0.12209E-0007 -0.65712E-0008 -0.33831E-0008
  0.65000E+0004 -0.29287E+0004 -0.12245E-0007 -0.50258E-0008 -0.47624E-0008
  0.65432E+0004 -0.29284E+0004 -0.12299E-0007 -0.52653E-0008 -0.46220E-0008
  0.66250E+0004 -0.29277E+0004 -0.12359E-0007 -0.57265E-0008 -0.43059E-0008
  0.67068E+0004 -0.29270E+0004 -0.12357E-0007 -0.61914E-0008 -0.39238E-0008
  0.67500E+0004 -0.29267E+0004 -0.12329E-0007 -0.64367E-0008 -0.36958E-0008
  0.65000E+0004 -0.29138E+0004 -0.12139E-0007 -0.49912E-0008 -0.48790E-0008
  0.65432E+0004 -0.29134E+0004 -0.12213E-0007 -0.52247E-0008 -0.47430E-0008
  0.66250E+0004 -0.29126E+0004 -0.12314E-0007 -0.56745E-0008 -0.44384E-0008
  0.67068E+0004 -0.29118E+0004 -0.12357E-0007 -0.61283E-0008 -0.40719E-0008
  0.67500E+0004 -0.29114E+0004 -0.12354E-0007 -0.63679E-0008 -0.38537E-0008
  0.67500E+0004 -0.30000E+0004 -0.11825E-0007 -0.67891E-0008 -0.28538E-0008
  0.67932E+0004 -0.30000E+0004 -0.11646E-0007 -0.70601E-0008 -0.25366E-0008
  0.68750E+0004 -0.30000E+0004 -0.11238E-0007 -0.75615E-0008 -0.18737E-0008
  0.69568E+0004 -0.30000E+0004 -0.10740E-0007 -0.80380E-0008 -0.11359E-0008
  0.70000E+0004 -0.30000E+0004 -0.10439E-0007 -0.82756E-0008 -0.71917E-0009
  0.67500E+0004 -0.29847E+0004 -0.11986E-0007 -0.67120E-0008 -0.30454E-0008
  0.67932E+0004 -0.29846E+0004 -0.11834E-0007 -0.69767E-0008 -0.27458E-0008
  0.68750E+0004 -0.29845E+0004 -0.11482E-0007 -0.74677E-0008 -0.21190E-0008
  0.69568E+0004 -0.29843E+0004 -0.11040E-0007 -0.79350E-0008 -0.14204E-0008
  0.70000E+0004 -0.29842E+0004 -0.10770E-0007 -0.81688E-0008 -0.10254E-0008
  0.67500E+0004 -0.29557E+0004 -0.12209E-0007 -0.65712E-0008 -0.33831E-0008
  0.67932E+0004 -0.29554E+0004 -0.12110E-0007 -0.68247E-0008 -0.31130E-0008
  0.68750E+0004 -0.29550E+0004 -0.11860E-0007 -0.72961E-0008 -0.25478E-0008
  0.69568E+0004 -0.29545E+0004 -0.11523E-0007 -0.77464E-0008 -0.19170E-0008
  0.70000E+0004 -0.29543E+0004 -0.11310E-0007 -0.79728E-0008 -0.15599E-0008
  0.67500E+0004 -0.29267E+0004 -0.12329E-0007 -0.64367E-0008 -0.36958E-0008
  0.67932E+0004 -0.29263E+0004 -0.12280E-0007 -0.66794E-0008 -0.34504E-0008
  0.68750E+0004 -0.29255E+0004 -0.12130E-0007 -0.71319E-0008 -0.29376E-0008
  0.69568E+0004 -0.29247E+0004 -0.11897E-0007 -0.75656E-0008 -0.23656E-0008
  0.70000E+0004 -0.29243E+0004 -0.11739E-0007 -0.77845E-0008 -0.20418E-0008
  0.67500E+0004 -0.29114E+0004 -0.12354E-0007 -0.63679E-0008 -0.38537E-0008
  0.67932E+0004 -0.29109E+0004 -0.12330E-0007 -0.66050E-0008 -0.36194E-0008
  0.68750E+0004 -0.29099E+0004 -0.12230E-0007 -0.70477E-0008 -0.31306E-0008
  0.69568E+0004 -0.29090E+0004 -0.12050E-0007 -0.74729E-0008 -0.25860E-0008
  0.70000E+0004 -0.29085E+0004 -0.11921E-0007 -0.76879E-0008 -0.22778E-0008
  0.70000E+0004 -0.30000E+0004 -0.10439E-0007 -0.82756E-0008 -0.71917E-0009
  0.70432E+0004 -0.30000E+0004 -0.10113E-0007 -0.85018E-0008 -0.28532E-0009
  0.71250E+0004 -0.30000E+0004 -0.94216E-0008 -0.88917E-0008  0.57849E-0009
  0.72068E+0004 -0.30000E+0004 -0.86358E-0008 -0.92201E-0008  0.14859E-0008
  0.72500E+0004 -0.30000E+0004 -0.81836E-0008 -0.93642E-0008  0.19776E-0008
  0.70000E+0004 -0.29842E+0004 -0.10770E-0007 -0.81688E-0008 -0.10254E-0008
  0.70432E+0004 -0.29841E+0004 -0.10473E-0007 -0.83911E-0008 -0.61395E-0009
  0.71250E+0004 -0.29839E+0004 -0.98390E-0008 -0.87761E-0008  0.20653E-0009
  0.72068E+0004 -0.29838E+0004 -0.91089E-0008 -0.91022E-0008  0.10704E-0008
  0.72500E+0004 -0.29837E+0004 -0.86855E-0008 -0.92466E-0008  0.15394E-0008
  0.70000E+0004 -0.29543E+0004 -0.11310E-0007 -0.79728E-0008 -0.15599E-0008
  0.70432E+0004 -0.29540E+0004 -0.11070E-0007 -0.81882E-0008 -0.11876E-0008
  0.71250E+0004 -0.29535E+0004 -0.10545E-0007 -0.85637E-0008 -0.44373E-0009
  0.72068E+0004 -0.29530E+0004 -0.99220E-0008 -0.88852E-0008  0.34219E-0009
  0.72500E+0004 -0.29527E+0004 -0.95543E-0008 -0.90297E-0008  0.77021E-0009
  0.70000E+0004 -0.29243E+0004 -0.11739E-0007 -0.77845E-0008 -0.20418E-0008
  0.70432E+0004 -0.29239E+0004 -0.11556E-0007 -0.79932E-0008 -0.17042E-0008
  0.71250E+0004 -0.29230E+0004 -0.11138E-0007 -0.83594E-0008 -0.10293E-0008
  0.72068E+0004 -0.29222E+0004 -0.10625E-0007 -0.86760E-0008 -0.31462E-0009
  0.72500E+0004 -0.29218E+0004 -0.10314E-0007 -0.88200E-0008  0.75460E-0010
  0.70000E+0004 -0.29085E+0004 -0.11921E-0007 -0.76879E-0008 -0.22778E-0008
  0.70432E+0004 -0.29080E+0004 -0.11768E-0007 -0.78932E-0008 -0.19569E-0008
  0.71250E+0004 -0.29070E+0004 -0.11407E-0007 -0.82543E-0008 -0.13150E-0008
  0.72068E+0004 -0.29060E+0004 -0.10950E-0007 -0.85684E-0008 -0.63499E-0009
  0.72500E+0004 -0.29054E+0004 -0.10670E-0007 -0.87120E-0008 -0.26355E-0009
  0.72500E+0004 -0.30000E+0004 -0.81836E-0008 -0.93642E-0008  0.19776E-0008
  0.72932E+0004 -0.30000E+0004 -0.77062E-0008 -0.94861E-0008  0.24754E-0008
  0.73750E+0004 -0.30000E+0004 -0.67328E-0008 -0.96482E-0008  0.34275E-0008
  0.74568E+0004 -0.30000E+0004 -0.56746E-0008 -0.97095E-0008  0.43761E-0008
  0.75000E+0004 -0.30000E+0004 -0.50843E-0008 -0.96970E-0008  0.48689E-0008
  0.72500E+0004 -0.29837E+0004 -0.86855E-0008 -0.92466E-0008  0.15394E-0008
  0.72932E+0004 -0.29836E+0004 -0.82358E-0008 -0.93691E-0008  0.20148E-0008
  0.73750E+0004 -0.29834E+0004 -0.73129E-0008 -0.95355E-0008  0.29265E-0008
  0.74568E+0004 -0.29832E+0004 -0.63006E-0008 -0.96049E-0008  0.38388E-0008
  0.75000E+0004 -0.29831E+0004 -0.57325E-0008 -0.95986E-0008  0.43145E-0008
  0.72500E+0004 -0.29527E+0004 -0.95543E-0008 -0.90297E-0008  0.77021E-0009
  0.72932E+0004 -0.29524E+0004 -0.91595E-0008 -0.91534E-0008  0.12050E-0008
  0.73750E+0004 -0.29519E+0004 -0.83368E-0008 -0.93273E-0008  0.20423E-0008
  0.74568E+0004 -0.29514E+0004 -0.74178E-0008 -0.94110E-0008  0.28861E-0008
  0.75000E+0004 -0.29511E+0004 -0.68955E-0008 -0.94153E-0008  0.33292E-0008
  0.72500E+0004 -0.29218E+0004 -0.10314E-0007 -0.88200E-0008  0.75460E-0010
  0.72932E+0004 -0.29213E+0004 -0.99756E-0008 -0.89447E-0008  0.47220E-0009
  0.73750E+0004 -0.29204E+0004 -0.92578E-0008 -0.91252E-0008  0.12390E-0008
  0.74568E+0004 -0.29195E+0004 -0.84388E-0008 -0.92220E-0008  0.20164E-0008
  0.75000E+0004 -0.29190E+0004 -0.79666E-0008 -0.92361E-0008  0.24270E-0008
  0.72500E+0004 -0.29054E+0004 -0.10670E-0007 -0.87120E-0008 -0.26355E-0009
  0.72932E+0004 -0.29049E+0004 -0.10362E-0007 -0.88371E-0008  0.11440E-0009
  0.73750E+0004 -0.29038E+0004 -0.97012E-0008 -0.90208E-0008  0.84596E-0009
  0.74568E+0004 -0.29027E+0004 -0.89370E-0008 -0.91241E-0008  0.15896E-0008
  0.75000E+0004 -0.29021E+0004 -0.84927E-0008 -0.91430E-0008  0.19833E-0008
  0.75000E+0004 -0.30000E+0004 -0.50843E-0008 -0.96970E-0008  0.48689E-0008
  0.75432E+0004 -0.30000E+0004 -0.44736E-0008 -0.96522E-0008  0.53533E-0008
  0.76250E+0004 -0.30000E+0004 -0.32643E-0008 -0.94708E-0008  0.62368E-0008
  0.77068E+0004 -0.30000E+0004 -0.19969E-0008 -0.91565E-0008  0.70588E-0008
  0.77500E+0004 -0.30000E+0004 -0.13092E-0008 -0.89342E-0008  0.74604E-0008
  0.75000E+0004 -0.29831E+0004 -0.57325E-0008 -0.95986E-0008  0.43145E-0008
  0.75432E+0004 -0.29830E+0004 -0.51423E-0008 -0.95605E-0008  0.47834E-0008
  0.76250E+0004 -0.29828E+0004 -0.39666E-0008 -0.93955E-0008  0.56433E-0008
  0.77068E+0004 -0.29826E+0004 -0.27248E-0008 -0.91017E-0008  0.64506E-0008
  0.77500E+0004 -0.29825E+0004 -0.20470E-0008 -0.88923E-0008  0.68486E-0008
  0.75000E+0004 -0.29511E+0004 -0.68955E-0008 -0.94153E-0008  0.33292E-0008
  0.75432E+0004 -0.29508E+0004 -0.63485E-0008 -0.93895E-0008  0.37678E-0008
  0.76250E+0004 -0.29502E+0004 -0.52461E-0008 -0.92540E-0008  0.45797E-0008
  0.77068E+0004 -0.29496E+0004 -0.40637E-0008 -0.89975E-0008  0.53538E-0008
  0.77500E+0004 -0.29493E+0004 -0.34111E-0008 -0.88108E-0008  0.57413E-0008
  0.75000E+0004 -0.29190E+0004 -0.79666E-0008 -0.92361E-0008  0.24270E-0008
  0.75432E+0004 -0.29185E+0004 -0.74679E-0008 -0.92218E-0008  0.28348E-0008
  0.76250E+0004 -0.29176E+0004 -0.64495E-0008 -0.91140E-0008  0.35961E-0008
  0.77068E+0004 -0.29166E+0004 -0.53398E-0008 -0.88923E-0008  0.43315E-0008
  0.77500E+0004 -0.29161E+0004 -0.47201E-0008 -0.87272E-0008  0.47046E-0008
  0.75000E+0004 -0.29021E+0004 -0.84927E-0008 -0.91430E-0008  0.19833E-0008
  0.75432E+0004 -0.29015E+0004 -0.80210E-0008 -0.91344E-0008  0.23750E-0008
  0.76250E+0004 -0.29004E+0004 -0.70508E-0008 -0.90405E-0008  0.31090E-0008
  0.77068E+0004 -0.28992E+0004 -0.59841E-0008 -0.88364E-0008  0.38226E-0008
  0.77500E+0004 -0.28986E+0004 -0.53845E-0008 -0.86821E-0008  0.41868E-0008
  0.77500E+0004 -0.30000E+0004 -0.13092E-0008 -0.89342E-0008  0.74604E-0008
  0.77932E+0004 -0.30000E+0004 -0.61126E-0009 -0.86730E-0008  0.78367E-0008
  0.78750E+0004 -0.30000E+0004  0.73212E-0009 -0.80657E-0008  0.84681E-0008
  0.79568E+0004 -0.30000E+0004  0.20872E-0008 -0.73121E-0008  0.89768E-0008
  0.80000E+0004 -0.30000E+0004  0.28004E-0008 -0.68555E-0008  0.91891E-0008
  0.77500E+0004 -0.29825E+0004 -0.20470E-0008 -0.88923E-0008  0.68486E-0008
  0.77932E+0004 -0.29824E+0004 -0.13565E-0008 -0.86445E-0008  0.72240E-0008
  0.78750E+0004 -0.29822E+0004 -0.19306E-0010 -0.80661E-0008  0.78632E-0008
  0.79568E+0004 -0.29819E+0004  0.13410E-0008 -0.73449E-0008  0.83928E-0008
  0.80000E+0004 -0.29818E+0004  0.20617E-0008 -0.69068E-0008  0.86219E-0008
  0.77500E+0004 -0.29493E+0004 -0.34111E-0008 -0.88108E-0008  0.57413E-0008
  0.77932E+0004 -0.29490E+0004 -0.27417E-0008 -0.85877E-0008  0.61108E-0008
  0.78750E+0004 -0.29483E+0004 -0.14303E-0008 -0.80618E-0008  0.67548E-0008
  0.79568E+0004 -0.29477E+0004 -0.75692E-0010 -0.73998E-0008  0.73123E-0008
  0.80000E+0004 -0.29474E+0004  0.65079E-0009 -0.69954E-0008  0.75660E-0008
  0.77500E+0004 -0.29161E+0004 -0.47201E-0008 -0.87272E-0008  0.47046E-0008
  0.77932E+0004 -0.29155E+0004 -0.40800E-0008 -0.85273E-0008  0.50635E-0008
  0.78750E+0004 -0.29145E+0004 -0.28117E-0008 -0.80511E-0008  0.57015E-0008
  0.79568E+0004 -0.29135E+0004 -0.14820E-0008 -0.74454E-0008  0.62730E-0008
  0.80000E+0004 -0.29129E+0004 -0.76060E-0009 -0.70732E-0008  0.65429E-0008
  0.77500E+0004 -0.28986E+0004 -0.53845E-0008 -0.86821E-0008  0.41868E-0008
  0.77932E+0004 -0.28979E+0004 -0.47630E-0008 -0.84940E-0008  0.45387E-0008
  0.78750E+0004 -0.28967E+0004 -0.35239E-0008 -0.80431E-0008  0.51698E-0008
  0.79568E+0004 -0.28954E+0004 -0.22146E-0008 -0.74659E-0008  0.57437E-0008
  0.80000E+0004 -0.28947E+0004 -0.15000E-0008 -0.71100E-0008  0.60192E-0008
  0.80000E+0004 -0.30000E+0004  0.28004E-0008 -0.68555E-0008  0.91891E-0008
  0.80432E+0004 -0.30000E+0004  0.35085E-0008 -0.63599E-0008  0.93604E-0008
  0.81250E+0004 -0.30000E+0004  0.48261E-0008 -0.53141E-0008  0.95619E-0008
  0.82068E+0004 -0.30000E+0004  0.60931E-0008 -0.41390E-0008  0.95930E-0008
  0.82500E+0004 -0.30000E+0004  0.67335E-0008 -0.34710E-0008  0.95371E-0008
  0.80000E+0004 -0.29818E+0004  0.20617E-0008 -0.69068E-0008  0.86219E-0008
  0.80432E+0004 -0.29817E+0004  0.27805E-0008 -0.64304E-0008  0.88135E-0008
  0.81250E+0004 -0.29815E+0004  0.41282E-0008 -0.54229E-0008  0.90651E-0008
  0.82068E+0004 -0.29812E+0004  0.54380E-0008 -0.42878E-0008  0.91610E-0008
  0.82500E+0004 -0.29811E+0004  0.61062E-0008 -0.36411E-0008  0.91449E-0008
  0.80000E+0004 -0.29474E+0004  0.65079E-0009 -0.69954E-0008  0.75660E-0008
  0.80432E+0004 -0.29470E+0004  0.13810E-0008 -0.65541E-0008  0.77887E-0008
  0.81250E+0004 -0.29463E+0004  0.27682E-0008 -0.56168E-0008  0.81196E-0008
  0.82068E+0004 -0.29456E+0004  0.41414E-0008 -0.45553E-0008  0.83212E-0008
  0.82500E+0004 -0.29453E+0004  0.48528E-0008 -0.39482E-0008  0.83715E-0008
  0.80000E+0004 -0.29129E+0004 -0.76060E-0009 -0.70732E-0008  0.65429E-0008
  0.80432E+0004 -0.29123E+0004 -0.30189E-0010 -0.66655E-0008  0.67878E-0008
  0.81250E+0004 -0.29112E+0004  0.13743E-0008 -0.57955E-0008  0.71790E-0008
  0.82068E+0004 -0.29101E+0004  0.27879E-0008 -0.48046E-0008  0.74655E-0008
  0.82500E+0004 -0.29095E+0004  0.35303E-0008 -0.42359E-0008  0.75707E-0008
  0.80000E+0004 -0.28947E+0004 -0.15000E-0008 -0.71100E-0008  0.60192E-0008
  0.80432E+0004 -0.28940E+0004 -0.77380E-0009 -0.67194E-0008  0.62725E-0008
  0.81250E+0004 -0.28927E+0004  0.63117E-0009 -0.58838E-0008  0.66886E-0008
  0.82068E+0004 -0.28913E+0004  0.20571E-0008 -0.49292E-0008  0.70122E-0008
  0.82500E+0004 -0.28906E+0004  0.28108E-0008 -0.43801E-0008  0.71419E-0008
  0.82500E+0004 -0.30000E+0004  0.67335E-0008 -0.34710E-0008  0.95371E-0008
  0.82932E+0004 -0.30000E+0004  0.73502E-0008 -0.27739E-0008  0.94307E-0008
  0.83750E+0004 -0.30000E+0004  0.84431E-0008 -0.13802E-0008  0.90872E-0008
  0.84568E+0004 -0.30000E+0004  0.94181E-0008  0.86787E-0010  0.85608E-0008
  0.85000E+0004 -0.30000E+0004  0.98780E-0008  0.88169E-0009  0.82109E-0008
  0.82500E+0004 -0.29811E+0004  0.61062E-0008 -0.36411E-0008  0.91449E-0008
  0.82932E+0004 -0.29810E+0004  0.67545E-0008 -0.29655E-0008  0.90825E-0008
  0.83750E+0004 -0.29808E+0004  0.79165E-0008 -0.16118E-0008  0.88318E-0008
  0.84568E+0004 -0.29806E+0004  0.89712E-0008 -0.18310E-0009  0.84089E-0008
  0.85000E+0004 -0.29805E+0004  0.94771E-0008  0.59305E-0009  0.81171E-0008
  0.82500E+0004 -0.29453E+0004  0.48528E-0008 -0.39482E-0008  0.83715E-0008
  0.82932E+0004 -0.29450E+0004  0.55519E-0008 -0.33121E-0008  0.83830E-0008
  0.83750E+0004 -0.29444E+0004  0.68278E-0008 -0.20326E-0008  0.82904E-0008
  0.84568E+0004 -0.29438E+0004  0.80181E-0008 -0.67541E-0009  0.80465E-0008
  0.85000E+0004 -0.29435E+0004  0.86037E-0008  0.65015E-0010  0.78564E-0008
  0.82500E+0004 -0.29095E+0004  0.35303E-0008 -0.42359E-0008  0.75707E-0008
  0.82932E+0004 -0.29090E+0004  0.42680E-0008 -0.36380E-0008  0.76443E-0008
  0.83750E+0004 -0.29080E+0004  0.56352E-0008 -0.24308E-0008  0.76873E-0008
  0.84568E+0004 -0.29070E+0004  0.69398E-0008 -0.11436E-0008  0.76002E-0008
  0.85000E+0004 -0.29064E+0004  0.75944E-0008 -0.43862E-0009  0.75004E-0008
  0.82500E+0004 -0.28906E+0004  0.28108E-0008 -0.43801E-0008  0.71419E-0008
  0.82932E+0004 -0.28900E+0004  0.35640E-0008 -0.38019E-0008  0.72437E-0008
  0.83750E+0004 -0.28887E+0004  0.49701E-0008 -0.26321E-0008  0.73494E-0008
  0.84568E+0004 -0.28875E+0004  0.63261E-0008 -0.13814E-0008  0.73362E-0008
  0.85000E+0004 -0.28869E+0004  0.70126E-0008 -0.69488E-0009  0.72796E-0008
  0.85000E+0004 -0.30000E+0004  0.98780E-0008  0.88169E-0009  0.82109E-0008
  0.85432E+0004 -0.30000E+0004  0.10297E-0007  0.16851E-0008  0.78138E-0008
  0.86250E+0004 -0.30000E+0004  0.10968E-0007  0.32156E-0008  0.69383E-0008
  0.87068E+0004 -0.30000E+0004  0.11466E-0007  0.47261E-0008  0.59197E-0008
  0.87500E+0004 -0.30000E+0004  0.11655E-0007  0.55027E-0008  0.53328E-0008
  0.85000E+0004 -0.29805E+0004  0.94771E-0008  0.59305E-0009  0.81171E-0008
  0.85432E+0004 -0.29804E+0004  0.99445E-0008  0.13786E-0008  0.77801E-0008
  0.86250E+0004 -0.29803E+0004  0.10713E-0007  0.28796E-0008  0.70213E-0008
  0.87068E+0004 -0.29801E+0004  0.11314E-0007  0.43663E-0008  0.61201E-0008
  0.87500E+0004 -0.29800E+0004  0.11557E-0007  0.51336E-0008  0.55939E-0008
  0.85000E+0004 -0.29435E+0004  0.86037E-0008  0.65015E-0010  0.78564E-0008
  0.85432E+0004 -0.29432E+0004  0.91573E-0008  0.81731E-0009  0.76256E-0008
  0.86250E+0004 -0.29428E+0004  0.10101E-0007  0.22619E-0008  0.70752E-0008
  0.87068E+0004 -0.29424E+0004  0.10887E-0007  0.37024E-0008  0.63864E-0008
  0.87500E+0004 -0.29422E+0004  0.11232E-0007  0.44505E-0008  0.59717E-0008
  0.85000E+0004 -0.29064E+0004  0.75944E-0008 -0.43862E-0009  0.75004E-0008
  0.85432E+0004 -0.29061E+0004  0.82248E-0008  0.28069E-0009  0.73652E-0008
  0.86250E+0004 -0.29054E+0004  0.93276E-0008  0.16684E-0008  0.70054E-0008
  0.87068E+0004 -0.29047E+0004  0.10288E-0007  0.30615E-0008  0.65148E-0008
  0.87500E+0004 -0.29043E+0004  0.10730E-0007  0.37891E-0008  0.62058E-0008
  0.85000E+0004 -0.28869E+0004  0.70126E-0008 -0.69488E-0009  0.72796E-0008
  0.85432E+0004 -0.28865E+0004  0.76794E-0008  0.71225E-0011  0.71907E-0008
  0.86250E+0004 -0.28856E+0004  0.88592E-0008  0.13647E-0008  0.69239E-0008
  0.87068E+0004 -0.28848E+0004  0.99060E-0008  0.27323E-0008  0.65316E-0008
  0.87500E+0004 -0.28844E+0004  0.10396E-0007  0.34486E-0008  0.62755E-0008
  0.87500E+0004 -0.30000E+0004  0.11655E-0007  0.55027E-0008  0.53328E-0008
  0.87932E+0004 -0.30000E+0004  0.11790E-0007  0.62586E-0008  0.47171E-0008
  0.88750E+0004 -0.30000E+0004  0.11898E-0007  0.76131E-0008  0.34886E-0008
  0.89568E+0004 -0.30000E+0004  0.11807E-0007  0.88332E-0008  0.22096E-0008
  0.90000E+0004 -0.30000E+0004  0.11678E-0007  0.94097E-0008  0.15275E-0008
  0.87500E+0004 -0.29800E+0004  0.11557E-0007  0.51336E-0008  0.55939E-0008
  0.87932E+0004 -0.29800E+0004  0.11748E-0007  0.58817E-0008  0.50375E-0008
  0.88750E+0004 -0.29799E+0004  0.11959E-0007  0.72289E-0008  0.39144E-0008
  0.89568E+0004 -0.29798E+0004  0.11966E-0007  0.84506E-0008  0.27287E-0008
  0.90000E+0004 -0.29797E+0004  0.11888E-0007  0.90325E-0008  0.20896E-0008
  0.87500E+0004 -0.29422E+0004  0.11232E-0007  0.44505E-0008  0.59717E-0008
  0.87932E+0004 -0.29420E+0004  0.11526E-0007  0.51835E-0008  0.55249E-0008
  0.88750E+0004 -0.29417E+0004  0.11932E-0007  0.65139E-0008  0.45999E-0008
  0.89568E+0004 -0.29414E+0004  0.12132E-0007  0.77350E-0008  0.35939E-0008
  0.90000E+0004 -0.29412E+0004  0.12151E-0007  0.83238E-0008  0.30395E-0008
  0.87500E+0004 -0.29043E+0004  0.10730E-0007  0.37891E-0008  0.62058E-0008
  0.87932E+0004 -0.29041E+0004  0.11123E-0007  0.45055E-0008  0.58640E-0008
  0.88750E+0004 -0.29035E+0004  0.11723E-0007  0.58156E-0008  0.51325E-0008
  0.89568E+0004 -0.29030E+0004  0.12116E-0007  0.70316E-0008  0.43072E-0008
  0.90000E+0004 -0.29028E+0004  0.12236E-0007  0.76245E-0008  0.38405E-0008
  0.87500E+0004 -0.28844E+0004  0.10396E-0007  0.34486E-0008  0.62755E-0008
  0.87932E+0004 -0.28840E+0004  0.10840E-0007  0.41558E-0008  0.59869E-0008
  0.88750E+0004 -0.28834E+0004  0.11540E-0007  0.54537E-0008  0.53549E-0008
  0.89568E+0004 -0.28828E+0004  0.12035E-0007  0.66654E-0008  0.46242E-0008
  0.90000E+0004 -0.28825E+0004  0.12209E-0007  0.72594E-0008  0.42042E-0008
  0.90000E+0004 -0.30000E+0004  0.11678E-0007  0.94097E-0008  0.15275E-0008
  0.90432E+0004 -0.30000E+0004  0.11495E-0007  0.99343E-0008  0.84719E-0009
  0.91250E+0004 -0.30000E+0004  0.11000E-0007  0.10765E-0007 -0.41423E-0009
  0.92068E+0004 -0.30000E+0004  0.10320E-0007  0.11358E-0007 -0.16062E-0008
  0.92500E+0004 -0.30000E+0004  0.98917E-0008  0.11566E-0007 -0.21936E-0008
  0.90000E+0004 -0.29797E+0004  0.11888E-0007  0.90325E-0008  0.20896E-0008
  0.90432E+0004 -0.29796E+0004  0.11752E-0007  0.95640E-0008  0.14478E-0008
  0.91250E+0004 -0.29795E+0004  0.11339E-0007  0.10417E-0007  0.24375E-0009
  0.92068E+0004 -0.29794E+0004  0.10731E-0007  0.11042E-0007 -0.91273E-0009
  0.92500E+0004 -0.29794E+0004  0.10335E-0007  0.11271E-0007 -0.14911E-0008
  0.90000E+0004 -0.29412E+0004  0.12151E-0007  0.83238E-0008  0.30395E-0008
  0.90432E+0004 -0.29411E+0004  0.12110E-0007  0.88669E-0008  0.24749E-0008
  0.91250E+0004 -0.29408E+0004  0.11865E-0007  0.97563E-0008  0.13913E-0008
  0.92068E+0004 -0.29404E+0004  0.11406E-0007  0.10436E-0007  0.31772E-0009
  0.92500E+0004 -0.29403E+0004  0.11080E-0007  0.10702E-0007 -0.23370E-0009
  0.90000E+0004 -0.29028E+0004  0.12236E-0007  0.76245E-0008  0.38405E-0008
  0.90432E+0004 -0.29025E+0004  0.12294E-0007  0.81762E-0008  0.33570E-0008
  0.91250E+0004 -0.29020E+0004  0.12229E-0007  0.90956E-0008  0.24062E-0008
  0.92068E+0004 -0.29014E+0004  0.11936E-0007  0.98231E-0008  0.14331E-0008
  0.92500E+0004 -0.29012E+0004  0.11690E-0007  0.10121E-0007  0.91986E-0009
  0.90000E+0004 -0.28825E+0004  0.12209E-0007  0.72594E-0008  0.42042E-0008
  0.90432E+0004 -0.28821E+0004  0.12320E-0007  0.78145E-0008  0.37648E-0008
  0.91250E+0004 -0.28815E+0004  0.12354E-0007  0.87472E-0008  0.28879E-0008
  0.92068E+0004 -0.28809E+0004  0.12153E-0007  0.94972E-0008  0.19736E-0008
  0.92500E+0004 -0.28805E+0004  0.11953E-0007  0.98107E-0008  0.14844E-0008
  0.92500E+0004 -0.30000E+0004  0.98917E-0008  0.11566E-0007 -0.21936E-0008
  0.92932E+0004 -0.30000E+0004  0.94183E-0008  0.11699E-0007 -0.27467E-0008
  0.93750E+0004 -0.30000E+0004  0.84075E-0008  0.11734E-0007 -0.36806E-0008
  0.94568E+0004 -0.30000E+0004  0.72671E-0008  0.11480E-0007 -0.44429E-0008
  0.95000E+0004 -0.30000E+0004  0.66217E-0008  0.11228E-0007 -0.47678E-0008
  0.92500E+0004 -0.29794E+0004  0.10335E-0007  0.11271E-0007 -0.14911E-0008
  0.92932E+0004 -0.29793E+0004  0.98900E-0008  0.11427E-0007 -0.20419E-0008
  0.93750E+0004 -0.29792E+0004  0.89215E-0008  0.11513E-0007 -0.29907E-0008
  0.94568E+0004 -0.29791E+0004  0.78081E-0008  0.11317E-0007 -0.37923E-0008
  0.95000E+0004 -0.29791E+0004  0.71708E-0008  0.11099E-0007 -0.41474E-0008
  0.92500E+0004 -0.29403E+0004  0.11080E-0007  0.10702E-0007 -0.23370E-0009
  0.92932E+0004 -0.29401E+0004  0.10698E-0007  0.10899E-0007 -0.76970E-0009
  0.93750E+0004 -0.29398E+0004  0.98289E-0008  0.11076E-0007 -0.17250E-0008
  0.94568E+0004 -0.29396E+0004  0.87869E-0008  0.10985E-0007 -0.25776E-0008
  0.95000E+0004 -0.29394E+0004  0.81756E-0008  0.10828E-0007 -0.29772E-0008
  0.92500E+0004 -0.29012E+0004  0.11690E-0007  0.10121E-0007  0.91986E-0009
  0.92932E+0004 -0.29009E+0004  0.11382E-0007  0.10356E-0007  0.41092E-0009
  0.93750E+0004 -0.29005E+0004  0.10635E-0007  0.10615E-0007 -0.52460E-0009
  0.94568E+0004 -0.29000E+0004  0.96888E-0008  0.10623E-0007 -0.13995E-0008
  0.95000E+0004 -0.28998E+0004  0.91171E-0008  0.10522E-0007 -0.18279E-0008
  0.92500E+0004 -0.28805E+0004  0.11953E-0007  0.98107E-0008  0.14844E-0008
  0.92932E+0004 -0.28802E+0004  0.11688E-0007  0.10063E-0007  0.99414E-0009
  0.93750E+0004 -0.28797E+0004  0.11013E-0007  0.10364E-0007  0.78592E-0010
  0.94568E+0004 -0.28792E+0004  0.10128E-0007  0.10419E-0007 -0.79723E-0009
  0.95000E+0004 -0.28789E+0004  0.95821E-0008  0.10347E-0007 -0.12348E-0008
  0.95000E+0004 -0.30000E+0004  0.66217E-0008  0.11228E-0007 -0.47678E-0008
  0.95432E+0004 -0.30000E+0004  0.59515E-0008  0.10897E-0007 -0.50372E-0008
  0.96250E+0004 -0.30000E+0004  0.46274E-0008  0.10059E-0007 -0.53879E-0008
  0.97068E+0004 -0.30000E+0004  0.32589E-0008  0.89646E-0008 -0.55287E-0008
  0.97500E+0004 -0.30000E+0004  0.25297E-0008  0.82934E-0008 -0.55195E-0008
  0.95000E+0004 -0.29791E+0004  0.71708E-0008  0.11099E-0007 -0.41474E-0008
  0.95432E+0004 -0.29791E+0004  0.65035E-0008  0.10804E-0007 -0.44540E-0008
  0.96250E+0004 -0.29790E+0004  0.51736E-0008  0.10035E-0007 -0.48900E-0008
  0.97068E+0004 -0.29790E+0004  0.37856E-0008  0.90120E-0008 -0.51323E-0008
  0.97500E+0004 -0.29790E+0004  0.30411E-0008  0.83780E-0008 -0.51816E-0008
  0.95000E+0004 -0.29394E+0004  0.81756E-0008  0.10828E-0007 -0.29772E-0008
  0.95432E+0004 -0.29394E+0004  0.75246E-0008  0.10597E-0007 -0.33416E-0008
  0.96250E+0004 -0.29393E+0004  0.62035E-0008  0.99547E-0008 -0.39162E-0008
  0.97068E+0004 -0.29392E+0004  0.47969E-0008  0.90619E-0008 -0.43295E-0008
  0.97500E+0004 -0.29392E+0004  0.40322E-0008  0.84971E-0008 -0.44796E-0008
  0.95000E+0004 -0.28998E+0004  0.91171E-0008  0.10522E-0007 -0.18279E-0008
  0.95432E+0004 -0.28997E+0004  0.84962E-0008  0.10351E-0007 -0.22340E-0008
  0.96250E+0004 -0.28996E+0004  0.72100E-0008  0.98290E-0008 -0.29173E-0008
  0.97068E+0004 -0.28994E+0004  0.58092E-0008  0.90614E-0008 -0.34737E-0008
  0.97500E+0004 -0.28994E+0004  0.50364E-0008  0.85633E-0008 -0.37111E-0008
  0.95000E+0004 -0.28789E+0004  0.95821E-0008  0.10347E-0007 -0.12348E-0008
  0.95432E+0004 -0.28788E+0004  0.89827E-0008  0.10206E-0007 -0.16568E-0008
  0.96250E+0004 -0.28786E+0004  0.77251E-0008  0.97453E-0008 -0.23858E-0008
  0.97068E+0004 -0.28784E+0004  0.63372E-0008  0.90414E-0008 -0.30064E-0008
  0.97500E+0004 -0.28783E+0004  0.55651E-0008  0.85776E-0008 -0.32844E-0008
  0.97500E+0004 -0.30000E+0004  0.25297E-0008  0.82934E-0008 -0.55195E-0008
  0.97932E+0004 -0.30000E+0004  0.18016E-0008  0.75655E-0008 -0.54557E-0008
  0.98750E+0004 -0.30000E+0004  0.44112E-0009  0.60508E-0008 -0.51924E-0008
  0.99568E+0004 -0.30000E+0004 -0.86677E-0009  0.44031E-0008 -0.47647E-0008
  0.10000E+0005 -0.30000E+0004 -0.15250E-0008  0.34988E-0008 -0.44827E-0008
  0.97500E+0004 -0.29790E+0004  0.30411E-0008  0.83780E-0008 -0.51816E-0008
  0.97932E+0004 -0.29790E+0004  0.22933E-0008  0.76869E-0008 -0.51797E-0008
  0.98750E+0004 -0.29791E+0004  0.88842E-0009  0.62383E-0008 -0.50369E-0008
  0.99568E+0004 -0.29792E+0004 -0.47110E-0009  0.46506E-0008 -0.47294E-0008
  0.10000E+0005 -0.29792E+0004 -0.11587E-0008  0.37743E-0008 -0.45086E-0008
  0.97500E+0004 -0.29392E+0004  0.40322E-0008  0.84971E-0008 -0.44796E-0008
  0.97932E+0004 -0.29393E+0004  0.32551E-0008  0.78742E-0008 -0.45861E-0008
  0.98750E+0004 -0.29395E+0004  0.17788E-0008  0.65494E-0008 -0.46580E-0008
  0.99568E+0004 -0.29397E+0004  0.33101E-0009  0.50753E-0008 -0.45692E-0008
  0.10000E+0005 -0.29399E+0004 -0.40856E-0009  0.42532E-0008 -0.44618E-0008
  0.97500E+0004 -0.28994E+0004  0.50364E-0008  0.85633E-0008 -0.37111E-0008
  0.97932E+0004 -0.28995E+0004  0.42411E-0008  0.80067E-0008 -0.39138E-0008
  0.98750E+0004 -0.28999E+0004  0.27119E-0008  0.68037E-0008 -0.41812E-0008
  0.99568E+0004 -0.29003E+0004  0.11902E-0008  0.54427E-0008 -0.42970E-0008
  0.10000E+0005 -0.29005E+0004  0.40470E-0009  0.46753E-0008 -0.42980E-0008
  0.97500E+0004 -0.28783E+0004  0.55651E-0008  0.85776E-0008 -0.32844E-0008
  0.97932E+0004 -0.28786E+0004  0.47650E-0008  0.80552E-0008 -0.35328E-0008
  0.98750E+0004 -0.28790E+0004  0.32159E-0008  0.69155E-0008 -0.38949E-0008
  0.99568E+0004 -0.28795E+0004  0.16619E-0008  0.56138E-0008 -0.41124E-0008
  0.10000E+0005 -0.28797E+0004  0.85492E-0009  0.48753E-0008 -0.41682E-0008
  0.10000E+0005 -0.30000E+0004 -0.15250E-0008  0.34988E-0008 -0.44827E-0008
  0.10043E+0005 -0.30000E+0004 -0.21556E-0008  0.25814E-0008 -0.41683E-0008
  0.10125E+0005 -0.30000E+0004 -0.32605E-0008  0.83902E-0009 -0.35026E-0008
  0.10207E+0005 -0.30000E+0004 -0.42246E-0008 -0.85523E-0009 -0.27782E-0008
  0.10250E+0005 -0.30000E+0004 -0.46684E-0008 -0.17087E-0008 -0.23854E-0008
  0.10000E+0005 -0.29792E+0004 -0.11587E-0008  0.37743E-0008 -0.45086E-0008
  0.10043E+0005 -0.29793E+0004 -0.18205E-0008  0.28824E-0008 -0.42533E-0008
  0.10125E+0005 -0.29795E+0004 -0.29858E-0008  0.11790E-0008 -0.36897E-0008
  0.10207E+0005 -0.29797E+0004 -0.40099E-0008 -0.48814E-0009 -0.30517E-0008
  0.10250E+0005 -0.29798E+0004 -0.44846E-0008 -0.13329E-0008 -0.26967E-0008
  0.10000E+0005 -0.29399E+0004 -0.40856E-0009  0.42532E-0008 -0.44618E-0008
  0.10043E+0005 -0.29401E+0004 -0.11271E-0008  0.34100E-0008 -0.43173E-0008
  0.10125E+0005 -0.29407E+0004 -0.24045E-0008  0.17836E-0008 -0.39485E-0008
  0.10207E+0005 -0.29412E+0004 -0.35431E-0008  0.17198E-0009 -0.34795E-0008
  0.10250E+0005 -0.29415E+0004 -0.40777E-0008 -0.65310E-0009 -0.32009E-0008
  0.10000E+0005 -0.29005E+0004  0.40470E-0009  0.46753E-0008 -0.42980E-0008
  0.10043E+0005 -0.29010E+0004 -0.36616E-0009  0.38819E-0008 -0.42614E-0008
  0.10125E+0005 -0.29018E+0004 -0.17505E-0008  0.23361E-0008 -0.40867E-0008
  0.10207E+0005 -0.29027E+0004 -0.30023E-0008  0.78483E-0009 -0.37914E-0008
  0.10250E+0005 -0.29032E+0004 -0.35977E-0008 -0.17333E-0010 -0.35938E-0008
  0.10000E+0005 -0.28797E+0004  0.85492E-0009  0.48753E-0008 -0.41682E-0008
  0.10043E+0005 -0.28803E+0004  0.58759E-0010  0.41086E-0008 -0.41869E-0008
  0.10125E+0005 -0.28813E+0004 -0.13791E-0008  0.26064E-0008 -0.41134E-0008
  0.10207E+0005 -0.28824E+0004 -0.26892E-0008  0.10889E-0008 -0.39107E-0008
  0.10250E+0005 -0.28829E+0004 -0.33164E-0008  0.29997E-0009 -0.37570E-0008
  0.10250E+0005 -0.30000E+0004 -0.46684E-0008 -0.17087E-0008 -0.23854E-0008
  0.10293E+0005 -0.30000E+0004 -0.50636E-0008 -0.25239E-0008 -0.19920E-0008
  0.10375E+0005 -0.30000E+0004 -0.56696E-0008 -0.39328E-0008 -0.12643E-0008
  0.10457E+0005 -0.30000E+0004 -0.60769E-0008 -0.51225E-0008 -0.58574E-0009
  0.10500E+0005 -0.30000E+0004 -0.62084E-0008 -0.56472E-0008 -0.25681E-0009
  0.10250E+0005 -0.29798E+0004 -0.44846E-0008 -0.13329E-0008 -0.26967E-0008
  0.10293E+0005 -0.29799E+0004 -0.49096E-0008 -0.21418E-0008 -0.23364E-0008
  0.10375E+0005 -0.29800E+0004 -0.55694E-0008 -0.35498E-0008 -0.16550E-0008
  0.10457E+0005 -0.29802E+0004 -0.60258E-0008 -0.47514E-0008 -0.10015E-0008
  0.10500E+0005 -0.29802E+0004 -0.61810E-0008 -0.52876E-0008 -0.67721E-0009
  0.10250E+0005 -0.29415E+0004 -0.40777E-0008 -0.65310E-0009 -0.32009E-0008
  0.10293E+0005 -0.29417E+0004 -0.45612E-0008 -0.14480E-0008 -0.29080E-0008
  0.10375E+0005 -0.29421E+0004 -0.53280E-0008 -0.28484E-0008 -0.23257E-0008
  0.10457E+0005 -0.29425E+0004 -0.58838E-0008 -0.40662E-0008 -0.17332E-0008
  0.10500E+0005 -0.29428E+0004 -0.60879E-0008 -0.46205E-0008 -0.14252E-0008
  0.10250E+0005 -0.29032E+0004 -0.35977E-0008 -0.17333E-0010 -0.35938E-0008
  0.10293E+0005 -0.29035E+0004 -0.41412E-0008 -0.79496E-0009 -0.33736E-0008
  0.10375E+0005 -0.29042E+0004 -0.50197E-0008 -0.21806E-0008 -0.29037E-0008
  0.10457E+0005 -0.29049E+0004 -0.56821E-0008 -0.34068E-0008 -0.23879E-0008
  0.10500E+0005 -0.29053E+0004 -0.59392E-0008 -0.39747E-0008 -0.21055E-0008
  0.10250E+0005 -0.28829E+0004 -0.33164E-0008  0.29997E-0009 -0.37570E-0008
  0.10293E+0005 -0.28834E+0004 -0.38918E-0008 -0.46728E-0009 -0.35770E-0008
  0.10375E+0005 -0.28842E+0004 -0.48306E-0008 -0.18424E-0008 -0.31709E-0008
  0.10457E+0005 -0.28851E+0004 -0.55513E-0008 -0.30700E-0008 -0.27012E-0008
  0.10500E+0005 -0.28855E+0004 -0.58380E-0008 -0.36434E-0008 -0.24357E-0008
  0.10500E+0005 -0.30000E+0004 -0.62084E-0008 -0.56472E-0008 -0.25681E-0009
  0.10543E+0005 -0.30000E+0004 -0.62815E-0008 -0.60956E-0008  0.48768E-0010
  0.10625E+0005 -0.30000E+0004 -0.62594E-0008 -0.67199E-0008  0.55370E-0009
  0.10707E+0005 -0.30000E+0004 -0.60314E-0008 -0.70389E-0008  0.95464E-0009
  0.10750E+0005 -0.30000E+0004 -0.58317E-0008 -0.70827E-0008  0.11227E-0008
  0.10500E+0005 -0.29802E+0004 -0.61810E-0008 -0.52876E-0008 -0.67721E-0009
  0.10543E+0005 -0.29803E+0004 -0.62763E-0008 -0.57501E-0008 -0.37107E-0009
  0.10625E+0005 -0.29804E+0004 -0.62917E-0008 -0.64097E-0008  0.14968E-0009
  0.10707E+0005 -0.29806E+0004 -0.60951E-0008 -0.67730E-0008  0.58316E-0009
  0.10750E+0005 -0.29806E+0004 -0.59096E-0008 -0.68431E-0008  0.77410E-0009
  0.10500E+0005 -0.29428E+0004 -0.60879E-0008 -0.46205E-0008 -0.14252E-0008
  0.10543E+0005 -0.29430E+0004 -0.62290E-0008 -0.51065E-0008 -0.11255E-0008
  0.10625E+0005 -0.29434E+0004 -0.63231E-0008 -0.58264E-0008 -0.58920E-0009
  0.10707E+0005 -0.29437E+0004 -0.61937E-0008 -0.62672E-0008 -0.10794E-0009
  0.10750E+0005 -0.29439E+0004 -0.60388E-0008 -0.63839E-0008  0.11953E-0009
  0.10500E+0005 -0.29053E+0004 -0.59392E-0008 -0.39747E-0008 -0.21055E-0008
  0.10543E+0005 -0.29056E+0004 -0.61307E-0008 -0.44799E-0008 -0.18214E-0008
  0.10625E+0005 -0.29063E+0004 -0.63126E-0008 -0.52517E-0008 -0.12877E-0008
  0.10707E+0005 -0.29069E+0004 -0.62597E-0008 -0.57620E-0008 -0.77646E-0009
  0.10750E+0005 -0.29072E+0004 -0.61402E-0008 -0.59213E-0008 -0.52136E-0009
  0.10500E+0005 -0.28855E+0004 -0.58380E-0008 -0.36434E-0008 -0.24357E-0008
  0.10543E+0005 -0.28859E+0004 -0.60577E-0008 -0.41570E-0008 -0.21635E-0008
  0.10625E+0005 -0.28867E+0004 -0.62893E-0008 -0.49530E-0008 -0.16381E-0008
  0.10707E+0005 -0.28875E+0004 -0.62802E-0008 -0.54966E-0008 -0.11180E-0008
  0.10750E+0005 -0.28879E+0004 -0.61814E-0008 -0.56768E-0008 -0.85184E-0009
  0.10750E+0005 -0.30000E+0004 -0.58317E-0008 -0.70827E-0008  0.11227E-0008
  0.10793E+0005 -0.30000E+0004 -0.55805E-0008 -0.70432E-0008  0.12618E-0008
  0.10875E+0005 -0.30000E+0004 -0.49736E-0008 -0.67464E-0008  0.14479E-0008
  0.10957E+0005 -0.30000E+0004 -0.42183E-0008 -0.61850E-0008  0.15424E-0008
  0.11000E+0005 -0.30000E+0004 -0.37709E-0008 -0.57948E-0008  0.15597E-0008
  0.10750E+0005 -0.29806E+0004 -0.59096E-0008 -0.68431E-0008  0.77410E-0009
  0.10793E+0005 -0.29807E+0004 -0.56708E-0008 -0.68314E-0008  0.93961E-0009
  0.10875E+0005 -0.29809E+0004 -0.50827E-0008 -0.65901E-0008  0.11826E-0008
  0.10957E+0005 -0.29810E+0004 -0.43404E-0008 -0.60858E-0008  0.13400E-0008
  0.11000E+0005 -0.29811E+0004 -0.38974E-0008 -0.57251E-0008  0.13915E-0008
  0.10750E+0005 -0.29439E+0004 -0.60388E-0008 -0.63839E-0008  0.11953E-0009
  0.10793E+0005 -0.29442E+0004 -0.58271E-0008 -0.64222E-0008  0.32850E-0009
  0.10875E+0005 -0.29446E+0004 -0.52813E-0008 -0.62814E-0008  0.66846E-0009
  0.10957E+0005 -0.29451E+0004 -0.45691E-0008 -0.58811E-0008  0.93614E-0009
  0.11000E+0005 -0.29453E+0004 -0.41373E-0008 -0.55750E-0008  0.10487E-0008
  0.10750E+0005 -0.29072E+0004 -0.61402E-0008 -0.59213E-0008 -0.52136E-0009
  0.10793E+0005 -0.29076E+0004 -0.59605E-0008 -0.60055E-0008 -0.27746E-0009
  0.10875E+0005 -0.29084E+0004 -0.54653E-0008 -0.59587E-0008  0.14498E-0009
  0.10957E+0005 -0.29091E+0004 -0.47909E-0008 -0.56571E-0008  0.51077E-0009
  0.11000E+0005 -0.29095E+0004 -0.43738E-0008 -0.54033E-0008  0.67917E-0009
  0.10750E+0005 -0.28879E+0004 -0.61814E-0008 -0.56768E-0008 -0.85184E-0009
  0.10793E+0005 -0.28883E+0004 -0.60203E-0008 -0.57837E-0008 -0.59294E-0009
  0.10875E+0005 -0.28892E+0004 -0.55553E-0008 -0.57838E-0008 -0.13290E-0009
  0.10957E+0005 -0.28901E+0004 -0.49039E-0008 -0.55320E-0008  0.27963E-0009
  0.11000E+0005 -0.28906E+0004 -0.44960E-0008 -0.53050E-0008  0.47522E-0009
  0.11000E+0005 -0.30000E+0004 -0.37709E-0008 -0.57948E-0008  0.15597E-0008
  0.11043E+0005 -0.30000E+0004 -0.32964E-0008 -0.53490E-0008  0.15580E-0008
  0.11125E+0005 -0.30000E+0004 -0.23434E-0008 -0.43777E-0008  0.15104E-0008
  0.11207E+0005 -0.30000E+0004 -0.13555E-0008 -0.32898E-0008  0.14193E-0008
  0.11250E+0005 -0.30000E+0004 -0.83485E-0009 -0.26892E-0008  0.13589E-0008
  0.11000E+0005 -0.29811E+0004 -0.38974E-0008 -0.57251E-0008  0.13915E-0008
  0.11043E+0005 -0.29812E+0004 -0.34260E-0008 -0.53085E-0008  0.14243E-0008
  0.11125E+0005 -0.29813E+0004 -0.24744E-0008 -0.43887E-0008  0.14402E-0008
  0.11207E+0005 -0.29815E+0004 -0.14826E-0008 -0.33463E-0008  0.14083E-0008
  0.11250E+0005 -0.29816E+0004 -0.95794E-0009 -0.27661E-0008  0.13761E-0008
  0.11000E+0005 -0.29453E+0004 -0.41373E-0008 -0.55750E-0008  0.10487E-0008
  0.11043E+0005 -0.29455E+0004 -0.36737E-0008 -0.52121E-0008  0.11436E-0008
  0.11125E+0005 -0.29460E+0004 -0.27284E-0008 -0.43883E-0008  0.12757E-0008
  0.11207E+0005 -0.29464E+0004 -0.17322E-0008 -0.34314E-0008  0.13535E-0008
  0.11250E+0005 -0.29467E+0004 -0.12011E-0008 -0.28908E-0008  0.13748E-0008
  0.11000E+0005 -0.29095E+0004 -0.43738E-0008 -0.54033E-0008  0.67917E-0009
  0.11043E+0005 -0.29099E+0004 -0.39213E-0008 -0.50922E-0008  0.83151E-0009
  0.11125E+0005 -0.29106E+0004 -0.29877E-0008 -0.43620E-0008  0.10733E-0008
  0.11207E+0005 -0.29114E+0004 -0.19912E-0008 -0.34897E-0008  0.12572E-0008
  0.11250E+0005 -0.29118E+0004 -0.14554E-0008 -0.29886E-0008  0.13312E-0008
  0.11000E+0005 -0.28906E+0004 -0.44960E-0008 -0.53050E-0008  0.47522E-0009
  0.11043E+0005 -0.28911E+0004 -0.40508E-0008 -0.50203E-0008  0.65591E-0009
  0.11125E+0005 -0.28920E+0004 -0.31256E-0008 -0.43385E-0008  0.95272E-0009
  0.11207E+0005 -0.28929E+0004 -0.21309E-0008 -0.35102E-0008  0.11907E-0008
  0.11250E+0005 -0.28934E+0004 -0.15934E-0008 -0.30300E-0008  0.12921E-0008
  0.11250E+0005 -0.30000E+0004 -0.83485E-0009 -0.26892E-0008  0.13589E-0008
  0.11293E+0005 -0.30000E+0004 -0.32269E-0009 -0.20814E-0008  0.12927E-0008
  0.11375E+0005 -0.30000E+0004  0.60270E-0009 -0.94153E-0009  0.11575E-0008
  0.11457E+0005 -0.30000E+0004  0.14356E-0008  0.13551E-0009  0.10174E-0008
  0.11500E+0005 -0.30000E+0004  0.18256E-0008  0.66096E-0009  0.94393E-0009
  0.11250E+0005 -0.29816E+0004 -0.95794E-0009 -0.27661E-0008  0.13761E-0008
  0.11293E+0005 -0.29817E+0004 -0.44058E-0009 -0.21770E-0008  0.13363E-0008
  0.11375E+0005 -0.29818E+0004  0.49796E-0009 -0.10646E-0008  0.12438E-0008
  0.11457E+0005 -0.29820E+0004  0.13478E-0008 -0.50287E-0011  0.11368E-0008
  0.11500E+0005 -0.29820E+0004  0.17480E-0008  0.51558E-0009  0.10764E-0008
  0.11250E+0005 -0.29467E+0004 -0.12011E-0008 -0.28908E-0008  0.13748E-0008
  0.11293E+0005 -0.29469E+0004 -0.67466E-0009 -0.23371E-0008  0.13851E-0008
  0.11375E+0005 -0.29474E+0004  0.28784E-0009 -0.12784E-0008  0.13754E-0008
  0.11457E+0005 -0.29478E+0004  0.11694E-0008 -0.25441E-0009  0.13339E-0008
  0.11500E+0005 -0.29480E+0004  0.15891E-0008  0.25513E-0009  0.13006E-0008
  0.11250E+0005 -0.29118E+0004 -0.14554E-0008 -0.29886E-0008  0.13312E-0008
  0.11293E+0005 -0.29122E+0004 -0.92137E-0009 -0.24707E-0008  0.13912E-0008
  0.11375E+0005 -0.29129E+0004  0.63156E-0010 -0.14676E-0008  0.14656E-0008
  0.11457E+0005 -0.29136E+0004  0.97562E-0009 -0.48206E-0009  0.14930E-0008
  0.11500E+0005 -0.29140E+0004  0.14147E-0008  0.14478E-0010  0.14893E-0008
  0.11250E+0005 -0.28934E+0004 -0.15934E-0008 -0.30300E-0008  0.12921E-0008
  0.11293E+0005 -0.28938E+0004 -0.10561E-0008 -0.25311E-0008  0.13780E-0008
  0.11375E+0005 -0.28947E+0004 -0.60922E-0010 -0.15579E-0008  0.14970E-0008
  0.11457E+0005 -0.28956E+0004  0.86723E-0009 -0.59362E-0009  0.15618E-0008
  0.11500E+0005 -0.28960E+0004  0.13163E-0008 -0.10464E-0009  0.15745E-0008
  0.11500E+0005 -0.30000E+0004  0.18256E-0008  0.66096E-0009  0.94393E-0009
  0.11543E+0005 -0.30000E+0004  0.21761E-0008  0.11493E-0008  0.87115E-0009
  0.11625E+0005 -0.30000E+0004  0.27185E-0008  0.19516E-0008  0.73721E-0009
  0.11707E+0005 -0.30000E+0004  0.30869E-0008  0.25704E-0008  0.60802E-0009
  0.11750E+0005 -0.30000E+0004  0.32079E-0008  0.28164E-0008  0.54151E-0009
  0.11500E+0005 -0.29820E+0004  0.17480E-0008  0.51558E-0009  0.10764E-0008
  0.11543E+0005 -0.29821E+0004  0.21093E-0008  0.10013E-0008  0.10142E-0008
  0.11625E+0005 -0.29822E+0004  0.26737E-0008  0.18064E-0008  0.89225E-0009
  0.11707E+0005 -0.29824E+0004  0.30654E-0008  0.24368E-0008  0.76568E-0009
  0.11750E+0005 -0.29824E+0004  0.31987E-0008  0.26921E-0008  0.69704E-0009
  0.11500E+0005 -0.29480E+0004  0.15891E-0008  0.25513E-0009  0.13006E-0008
  0.11543E+0005 -0.29482E+0004  0.19712E-0008  0.73454E-0009  0.12606E-0008
  0.11625E+0005 -0.29486E+0004  0.25784E-0008  0.15416E-0008  0.11666E-0008
  0.11707E+0005 -0.29490E+0004  0.30154E-0008  0.21902E-0008  0.10506E-0008
  0.11750E+0005 -0.29492E+0004  0.31729E-0008  0.24609E-0008  0.98099E-0009
  0.11500E+0005 -0.29140E+0004  0.14147E-0008  0.14478E-0010  0.14893E-0008
  0.11543E+0005 -0.29143E+0004  0.18177E-0008  0.48560E-0009  0.14742E-0008
  0.11625E+0005 -0.29149E+0004  0.24685E-0008  0.12903E-0008  0.14142E-0008
  0.11707E+0005 -0.29155E+0004  0.29525E-0008  0.19526E-0008  0.13157E-0008
  0.11750E+0005 -0.29159E+0004  0.31353E-0008  0.22363E-0008  0.12489E-0008
  0.11500E+0005 -0.28960E+0004  0.13163E-0008 -0.10464E-0009  0.15745E-0008
  0.11543E+0005 -0.28964E+0004  0.17304E-0008  0.36135E-0009  0.15735E-0008
  0.11625E+0005 -0.28972E+0004  0.24044E-0008  0.11633E-0008  0.15338E-0008
  0.11707E+0005 -0.28979E+0004  0.29136E-0008  0.18310E-0008  0.14470E-0008
  0.11750E+0005 -0.28983E+0004  0.31102E-0008  0.21207E-0008  0.13832E-0008
  0.11750E+0005 -0.30000E+0004  0.32079E-0008  0.28164E-0008  0.54151E-0009
  0.11793E+0005 -0.30000E+0004  0.32781E-0008  0.30061E-0008  0.47536E-0009
  0.11875E+0005 -0.30000E+0004  0.32738E-0008  0.32092E-0008  0.35081E-0009
  0.11957E+0005 -0.30000E+0004  0.31012E-0008  0.32167E-0008  0.22510E-0009
  0.12000E+0005 -0.30000E+0004  0.29490E-0008  0.31475E-0008  0.15804E-0009
  0.11750E+0005 -0.29824E+0004  0.31987E-0008  0.26921E-0008  0.69704E-0009
  0.11793E+0005 -0.29825E+0004  0.32809E-0008  0.28925E-0008  0.62679E-0009
  0.11875E+0005 -0.29826E+0004  0.32988E-0008  0.31202E-0008  0.48928E-0009
  0.11957E+0005 -0.29827E+0004  0.31462E-0008  0.31558E-0008  0.34519E-0009
  0.12000E+0005 -0.29828E+0004  0.30033E-0008  0.31021E-0008  0.26693E-0009
  0.11750E+0005 -0.29492E+0004  0.31729E-0008  0.24609E-0008  0.98099E-0009
  0.11793E+0005 -0.29493E+0004  0.32792E-0008  0.26801E-0008  0.90594E-0009
  0.11875E+0005 -0.29496E+0004  0.33410E-0008  0.29510E-0008  0.74941E-0009
  0.11957E+0005 -0.29499E+0004  0.32286E-0008  0.30371E-0008  0.57567E-0009
  0.12000E+0005 -0.29501E+0004  0.31047E-0008  0.30116E-0008  0.47851E-0009
  0.11750E+0005 -0.29159E+0004  0.31353E-0008  0.22363E-0008  0.12489E-0008
  0.11793E+0005 -0.29161E+0004  0.32668E-0008  0.24719E-0008  0.11729E-0008
  0.11875E+0005 -0.29167E+0004  0.33752E-0008  0.27819E-0008  0.10045E-0008
  0.11957E+0005 -0.29172E+0004  0.33058E-0008  0.29148E-0008  0.80782E-0009
  0.12000E+0005 -0.29174E+0004  0.32025E-0008  0.29159E-0008  0.69496E-0009
  0.11750E+0005 -0.28983E+0004  0.31102E-0008  0.21207E-0008  0.13832E-0008
  0.11793E+0005 -0.28986E+0004  0.32554E-0008  0.23639E-0008  0.13081E-0008
  0.11875E+0005 -0.28993E+0004  0.33894E-0008  0.26929E-0008  0.11362E-0008
  0.11957E+0005 -0.28999E+0004  0.33438E-0008  0.28490E-0008  0.93019E-0009
  0.12000E+0005 -0.29002E+0004  0.32521E-0008  0.28636E-0008  0.81037E-0009
  0.12000E+0005 -0.30000E+0004  0.29490E-0008  0.31475E-0008  0.15804E-0009
  0.12043E+0005 -0.30000E+0004  0.27594E-0008  0.30327E-0008  0.90300E-0010
  0.12125E+0005 -0.30000E+0004  0.23131E-0008  0.27048E-0008 -0.38977E-0010
  0.12207E+0005 -0.30000E+0004  0.17811E-0008  0.22612E-0008 -0.16746E-0009
  0.12250E+0005 -0.30000E+0004  0.14780E-0008  0.19927E-0008 -0.23346E-0009
  0.12000E+0005 -0.29828E+0004  0.30033E-0008  0.31021E-0008  0.26693E-0009
  0.12043E+0005 -0.29828E+0004  0.28222E-0008  0.30032E-0008  0.18695E-0009
  0.12125E+0005 -0.29830E+0004  0.23889E-0008  0.27045E-0008  0.33415E-0010
  0.12207E+0005 -0.29831E+0004  0.18657E-0008  0.22879E-0008 -0.11977E-0009
  0.12250E+0005 -0.29832E+0004  0.15653E-0008  0.20320E-0008 -0.19834E-0009
  0.12000E+0005 -0.29501E+0004  0.31047E-0008  0.30116E-0008  0.47851E-0009
  0.12043E+0005 -0.29503E+0004  0.29407E-0008  0.29416E-0008  0.37768E-0009
  0.12125E+0005 -0.29507E+0004  0.25341E-0008  0.26968E-0008  0.18162E-0009
  0.12207E+0005 -0.29510E+0004  0.20293E-0008  0.23306E-0008 -0.15846E-0010
  0.12250E+0005 -0.29512E+0004  0.17351E-0008  0.20988E-0008 -0.11751E-0009
  0.12000E+0005 -0.29174E+0004  0.32025E-0008  0.29159E-0008  0.69496E-0009
  0.12043E+0005 -0.29178E+0004  0.30572E-0008  0.28733E-0008  0.57633E-0009
  0.12125E+0005 -0.29184E+0004  0.26802E-0008  0.26803E-0008  0.34259E-0009
  0.12207E+0005 -0.29190E+0004  0.21965E-0008  0.23633E-0008  0.10445E-0009
  0.12250E+0005 -0.29193E+0004  0.19098E-0008  0.21554E-0008 -0.19004E-0010
  0.12000E+0005 -0.29002E+0004  0.32521E-0008  0.28636E-0008  0.81037E-0009
  0.12043E+0005 -0.29006E+0004  0.31173E-0008  0.28348E-0008  0.68360E-0009
  0.12125E+0005 -0.29013E+0004  0.27572E-0008  0.26684E-0008  0.43199E-0009
  0.12207E+0005 -0.29021E+0004  0.22858E-0008  0.23768E-0008  0.17397E-0009
  0.12250E+0005 -0.29025E+0004  0.20035E-0008  0.21813E-0008  0.39639E-0010
  0.12250E+0005 -0.30000E+0004  0.14780E-0008  0.19927E-0008 -0.23346E-0009
  0.12293E+0005 -0.30000E+0004  0.11660E-0008  0.17072E-0008 -0.29726E-0009
  0.12375E+0005 -0.30000E+0004  0.56882E-0009  0.11388E-0008 -0.40898E-0009
  0.12457E+0005 -0.30000E+0004 -0.82071E-0011  0.56361E-0009 -0.50308E-0009
  0.12500E+0005 -0.30000E+0004 -0.29436E-0009  0.26811E-0009 -0.54331E-0009
  0.12250E+0005 -0.29832E+0004  0.15653E-0008  0.20320E-0008 -0.19834E-0009
  0.12293E+0005 -0.29833E+0004  0.12547E-0008  0.17582E-0008 -0.27452E-0009
  0.12375E+0005 -0.29834E+0004  0.65691E-0009  0.12078E-0008 -0.40757E-0009
  0.12457E+0005 -0.29836E+0004  0.75096E-0010  0.64506E-0009 -0.51992E-0009
  0.12500E+0005 -0.29837E+0004 -0.21508E-0009  0.35369E-0009 -0.56824E-0009
  0.12250E+0005 -0.29512E+0004  0.17351E-0008  0.20988E-0008 -0.11751E-0009
  0.12293E+0005 -0.29515E+0004  0.14280E-0008  0.18470E-0008 -0.21648E-0009
  0.12375E+0005 -0.29520E+0004  0.82997E-0009  0.13312E-0008 -0.38974E-0009
  0.12457E+0005 -0.29526E+0004  0.23979E-0009  0.79312E-0009 -0.53734E-0009
  0.12500E+0005 -0.29528E+0004 -0.57749E-0010  0.51045E-0009 -0.60177E-0009
  0.12250E+0005 -0.29193E+0004  0.19098E-0008  0.21554E-0008 -0.19004E-0010
  0.12293E+0005 -0.29198E+0004  0.16071E-0008  0.19256E-0008 -0.13978E-0009
  0.12375E+0005 -0.29206E+0004  0.10106E-0008  0.14451E-0008 -0.35257E-0009
  0.12457E+0005 -0.29215E+0004  0.41327E-0009  0.93294E-0009 -0.53592E-0009
  0.12500E+0005 -0.29220E+0004  0.10876E-0009  0.65989E-0009 -0.61720E-0009
  0.12250E+0005 -0.29025E+0004  0.20035E-0008  0.21813E-0008  0.39639E-0010
  0.12293E+0005 -0.29030E+0004  0.17037E-0008  0.19631E-0008 -0.92195E-0010
  0.12375E+0005 -0.29041E+0004  0.11088E-0008  0.15014E-0008 -0.32539E-0009
  0.12457E+0005 -0.29051E+0004  0.50823E-0009  0.10034E-0008 -0.52767E-0009
  0.12500E+0005 -0.29057E+0004  0.20026E-0009  0.73576E-0009 -0.61805E-0009
  0.12500E+0005 -0.30000E+0004 -0.29436E-0009  0.26811E-0009 -0.54331E-0009
  0.12543E+0005 -0.30000E+0004 -0.56320E-0009 -0.17062E-0010 -0.57578E-0009
  0.12625E+0005 -0.30000E+0004 -0.10139E-0008 -0.51607E-0009 -0.61337E-0009
  0.12707E+0005 -0.30000E+0004 -0.13742E-0008 -0.94583E-0009 -0.61589E-0009
  0.12750E+0005 -0.30000E+0004 -0.15242E-0008 -0.11399E-0008 -0.60225E-0009
  0.12500E+0005 -0.29837E+0004 -0.21508E-0009  0.35369E-0009 -0.56824E-0009
  0.12543E+0005 -0.29838E+0004 -0.48880E-0009  0.71240E-0010 -0.60786E-0009
  0.12625E+0005 -0.29840E+0004 -0.95079E-0009 -0.42701E-0009 -0.65588E-0009
  0.12707E+0005 -0.29842E+0004 -0.13245E-0008 -0.86103E-0009 -0.66503E-0009
  0.12750E+0005 -0.29843E+0004 -0.14821E-0008 -0.10592E-0008 -0.65339E-0009
  0.12500E+0005 -0.29528E+0004 -0.57749E-0010  0.51045E-0009 -0.60177E-0009
  0.12543E+0005 -0.29531E+0004 -0.34064E-0009  0.23385E-0009 -0.65574E-0009
  0.12625E+0005 -0.29537E+0004 -0.82417E-0009 -0.26124E-0009 -0.72561E-0009
  0.12707E+0005 -0.29542E+0004 -0.12235E-0008 -0.70156E-0009 -0.74967E-0009
  0.12750E+0005 -0.29545E+0004 -0.13957E-0008 -0.90640E-0009 -0.74319E-0009
  0.12500E+0005 -0.29220E+0004  0.10876E-0009  0.65989E-0009 -0.61720E-0009
  0.12543E+0005 -0.29224E+0004 -0.18304E-0009  0.39013E-0009 -0.68647E-0009
  0.12625E+0005 -0.29233E+0004 -0.68802E-0009 -0.99679E-0010 -0.78061E-0009
  0.12707E+0005 -0.29242E+0004 -0.11133E-0008 -0.54402E-0009 -0.82255E-0009
  0.12750E+0005 -0.29247E+0004 -0.13004E-0008 -0.75439E-0009 -0.82290E-0009
  0.12500E+0005 -0.29057E+0004  0.20026E-0009  0.73576E-0009 -0.61805E-0009
  0.12543E+0005 -0.29063E+0004 -0.96104E-0010  0.46999E-0009 -0.69571E-0009
  0.12625E+0005 -0.29073E+0004 -0.61228E-0009 -0.16225E-0010 -0.80353E-0009
  0.12707E+0005 -0.29084E+0004 -0.10513E-0008 -0.46181E-0009 -0.85603E-0009
  0.12750E+0005 -0.29090E+0004 -0.12464E-0008 -0.67463E-0009 -0.86062E-0009
  0.12750E+0005 -0.30000E+0004 -0.15242E-0008 -0.11399E-0008 -0.60225E-0009
  0.12793E+0005 -0.30000E+0004 -0.16457E-0008 -0.13102E-0008 -0.57808E-0009
  0.12875E+0005 -0.30000E+0004 -0.17970E-0008 -0.15642E-0008 -0.50428E-0009
  0.12957E+0005 -0.30000E+0004 -0.18483E-0008 -0.17285E-0008 -0.39674E-0009
  0.13000E+0005 -0.30000E+0004 -0.18376E-0008 -0.17798E-0008 -0.32834E-0009
  0.12750E+0005 -0.29843E+0004 -0.14821E-0008 -0.10592E-0008 -0.65339E-0009
  0.12793E+0005 -0.29844E+0004 -0.16112E-0008 -0.12343E-0008 -0.63038E-0009
  0.12875E+0005 -0.29845E+0004 -0.17773E-0008 -0.15002E-0008 -0.55646E-0009
  0.12957E+0005 -0.29846E+0004 -0.18430E-0008 -0.16786E-0008 -0.44610E-0009
  0.13000E+0005 -0.29847E+0004 -0.18395E-0008 -0.17379E-0008 -0.37538E-0009
  0.12750E+0005 -0.29545E+0004 -0.13957E-0008 -0.90640E-0009 -0.74319E-0009
  0.12793E+0005 -0.29547E+0004 -0.15397E-0008 -0.10900E-0008 -0.72369E-0009
  0.12875E+0005 -0.29551E+0004 -0.17345E-0008 -0.13767E-0008 -0.65197E-0009
  0.12957E+0005 -0.29554E+0004 -0.18283E-0008 -0.15806E-0008 -0.53861E-0009
  0.13000E+0005 -0.29556E+0004 -0.18390E-0008 -0.16546E-0008 -0.46453E-0009
  0.12750E+0005 -0.29247E+0004 -0.13004E-0008 -0.75439E-0009 -0.82290E-0009
  0.12793E+0005 -0.29250E+0004 -0.14597E-0008 -0.94534E-0009 -0.80862E-0009
  0.12875E+0005 -0.29257E+0004 -0.16840E-0008 -0.12507E-0008 -0.74228E-0009
  0.12957E+0005 -0.29263E+0004 -0.18070E-0008 -0.14784E-0008 -0.62895E-0009
  0.13000E+0005 -0.29266E+0004 -0.18324E-0008 -0.15663E-0008 -0.55297E-0009
  0.12750E+0005 -0.29090E+0004 -0.12464E-0008 -0.67463E-0009 -0.86062E-0009
  0.12793E+0005 -0.29094E+0004 -0.14139E-0008 -0.86898E-0009 -0.84975E-0009
  0.12875E+0005 -0.29101E+0004 -0.16542E-0008 -0.11835E-0008 -0.78752E-0009
  0.12957E+0005 -0.29109E+0004 -0.17930E-0008 -0.14229E-0008 -0.67543E-0009
  0.13000E+0005 -0.29113E+0004 -0.18263E-0008 -0.15178E-0008 -0.59905E-0009
  0.13000E+0005 -0.30000E+0004 -0.18376E-0008 -0.17798E-0008 -0.32834E-0009
  0.13043E+0005 -0.30000E+0004 -0.18030E-0008 -0.18078E-0008 -0.25326E-0009
  0.13125E+0005 -0.30000E+0004 -0.16782E-0008 -0.18009E-0008 -0.97396E-0010
  0.13207E+0005 -0.30000E+0004 -0.14885E-0008 -0.17228E-0008  0.67880E-0010
  0.13250E+0005 -0.30000E+0004 -0.13675E-0008 -0.16562E-0008  0.15523E-0009
  0.13000E+0005 -0.29847E+0004 -0.18395E-0008 -0.17379E-0008 -0.37538E-0009
  0.13043E+0005 -0.29847E+0004 -0.18118E-0008 -0.17743E-0008 -0.29746E-0009
  0.13125E+0005 -0.29848E+0004 -0.16988E-0008 -0.17831E-0008 -0.13518E-0009
  0.13207E+0005 -0.29849E+0004 -0.15189E-0008 -0.17204E-0008  0.37578E-0010
  0.13250E+0005 -0.29849E+0004 -0.14021E-0008 -0.16615E-0008  0.12907E-0009
  0.13000E+0005 -0.29556E+0004 -0.18390E-0008 -0.16546E-0008 -0.46453E-0009
  0.13043E+0005 -0.29558E+0004 -0.18246E-0008 -0.17061E-0008 -0.38230E-0009
  0.13125E+0005 -0.29560E+0004 -0.17348E-0008 -0.17442E-0008 -0.20946E-0009
  0.13207E+0005 -0.29563E+0004 -0.15743E-0008 -0.17103E-0008 -0.23772E-0010
  0.13250E+0005 -0.29564E+0004 -0.14661E-0008 -0.16659E-0008  0.75168E-0010
  0.13000E+0005 -0.29266E+0004 -0.18324E-0008 -0.15663E-0008 -0.55297E-0009
  0.13043E+0005 -0.29268E+0004 -0.18321E-0008 -0.16322E-0008 -0.46779E-0009
  0.13125E+0005 -0.29272E+0004 -0.17665E-0008 -0.16986E-0008 -0.28663E-0009
  0.13207E+0005 -0.29276E+0004 -0.16266E-0008 -0.16930E-0008 -0.89739E-0010
  0.13250E+0005 -0.29279E+0004 -0.15275E-0008 -0.16629E-0008  0.15960E-0010
  0.13000E+0005 -0.29113E+0004 -0.18263E-0008 -0.15178E-0008 -0.59905E-0009
  0.13043E+0005 -0.29116E+0004 -0.18337E-0008 -0.15911E-0008 -0.51287E-0009
  0.13125E+0005 -0.29121E+0004 -0.17814E-0008 -0.16720E-0008 -0.32826E-0009
  0.13207E+0005 -0.29125E+0004 -0.16528E-0008 -0.16810E-0008 -0.12620E-0009
  0.13250E+0005 -0.29128E+0004 -0.15588E-0008 -0.16584E-0008 -0.17246E-0010
  0.13250E+0005 -0.30000E+0004 -0.13675E-0008 -0.16562E-0008  0.15523E-0009
  0.13293E+0005 -0.30000E+0004 -0.12349E-0008 -0.15741E-0008  0.24068E-0009
  0.13375E+0005 -0.30000E+0004 -0.95987E-0009 -0.13811E-0008  0.39207E-0009
  0.13457E+0005 -0.30000E+0004 -0.66593E-0009 -0.11481E-0008  0.52186E-0009
  0.13500E+0005 -0.30000E+0004 -0.50774E-0009 -0.10124E-0008  0.57897E-0009
  0.13250E+0005 -0.29849E+0004 -0.14021E-0008 -0.16615E-0008  0.12907E-0009
  0.13293E+0005 -0.29850E+0004 -0.12732E-0008 -0.15867E-0008  0.21882E-0009
  0.13375E+0005 -0.29851E+0004 -0.10034E-0008 -0.14062E-0008  0.37831E-0009
  0.13457E+0005 -0.29851E+0004 -0.71244E-0009 -0.11834E-0008  0.51593E-0009
  0.13500E+0005 -0.29852E+0004 -0.55493E-0009 -0.10522E-0008  0.57692E-0009
  0.13250E+0005 -0.29564E+0004 -0.14661E-0008 -0.16659E-0008  0.75168E-0010
  0.13293E+0005 -0.29565E+0004 -0.13446E-0008 -0.16049E-0008  0.17264E-0009
  0.13375E+0005 -0.29567E+0004 -0.10854E-0008 -0.14482E-0008  0.34708E-0009
  0.13457E+0005 -0.29569E+0004 -0.80053E-0009 -0.12453E-0008  0.49949E-0009
  0.13500E+0005 -0.29570E+0004 -0.64458E-0009 -0.11229E-0008  0.56797E-0009
  0.13250E+0005 -0.29279E+0004 -0.15275E-0008 -0.16629E-0008  0.15960E-0010
  0.13293E+0005 -0.29280E+0004 -0.14139E-0008 -0.16157E-0008  0.12060E-0009
  0.13375E+0005 -0.29284E+0004 -0.11662E-0008 -0.14830E-0008  0.30934E-0009
  0.13457E+0005 -0.29287E+0004 -0.88843E-0009 -0.13007E-0008  0.47637E-0009
  0.13500E+0005 -0.29289E+0004 -0.73442E-0009 -0.11876E-0008  0.55243E-0009
  0.13250E+0005 -0.29128E+0004 -0.15588E-0008 -0.16584E-0008 -0.17246E-0010
  0.13293E+0005 -0.29130E+0004 -0.14496E-0008 -0.16185E-0008  0.90926E-0010
  0.13375E+0005 -0.29135E+0004 -0.12084E-0008 -0.14986E-0008  0.28691E-0009
  0.13457E+0005 -0.29139E+0004 -0.93466E-0009 -0.13273E-0008  0.46154E-0009
  0.13500E+0005 -0.29141E+0004 -0.78184E-0009 -0.12192E-0008  0.54161E-0009
  0.13500E+0005 -0.30000E+0004 -0.50774E-0009 -0.10124E-0008  0.57897E-0009
  0.13543E+0005 -0.30000E+0004 -0.34960E-0009 -0.86977E-0009  0.62709E-0009
  0.13625E+0005 -0.30000E+0004 -0.55655E-0010 -0.58557E-0009  0.69144E-0009
  0.13707E+0005 -0.30000E+0004  0.22306E-0009 -0.29121E-0009  0.71901E-0009
  0.13750E+0005 -0.30000E+0004  0.36126E-0009 -0.13512E-0009  0.71873E-0009
  0.13500E+0005 -0.29852E+0004 -0.55493E-0009 -0.10522E-0008  0.57692E-0009
  0.13543E+0005 -0.29852E+0004 -0.39693E-0009 -0.91332E-0009  0.62873E-0009
  0.13625E+0005 -0.29853E+0004 -0.10180E-0009 -0.63437E-0009  0.69938E-0009
  0.13707E+0005 -0.29853E+0004  0.17970E-0009 -0.34279E-0009  0.73214E-0009
  0.13750E+0005 -0.29854E+0004  0.31992E-0009 -0.18721E-0009  0.73416E-0009
  0.13500E+0005 -0.29570E+0004 -0.64458E-0009 -0.11229E-0008  0.56797E-0009
  0.13543E+0005 -0.29571E+0004 -0.48709E-0009 -0.99164E-0009  0.62695E-0009
  0.13625E+0005 -0.29573E+0004 -0.19014E-0009 -0.72350E-0009  0.71003E-0009
  0.13707E+0005 -0.29575E+0004  0.96358E-0010 -0.43809E-0009  0.75336E-0009
  0.13750E+0005 -0.29576E+0004  0.24029E-0009 -0.28395E-0009  0.76008E-0009
  0.13500E+0005 -0.29289E+0004 -0.73442E-0009 -0.11876E-0008  0.55243E-0009
  0.13543E+0005 -0.29291E+0004 -0.57777E-0009 -0.10643E-0008  0.61875E-0009
  0.13625E+0005 -0.29294E+0004 -0.27955E-0009 -0.80806E-0009  0.71486E-0009
  0.13707E+0005 -0.29297E+0004  0.11528E-0010 -0.52999E-0009  0.76957E-0009
  0.13750E+0005 -0.29298E+0004  0.15899E-0009 -0.37792E-0009  0.78147E-0009
  0.13500E+0005 -0.29141E+0004 -0.78184E-0009 -0.12192E-0008  0.54161E-0009
  0.13543E+0005 -0.29143E+0004 -0.62578E-0009 -0.11004E-0008  0.61186E-0009
  0.13625E+0005 -0.29146E+0004 -0.32712E-0009 -0.85078E-0009  0.71504E-0009
  0.13707E+0005 -0.29150E+0004 -0.33802E-0010 -0.57702E-0009  0.77605E-0009
  0.13750E+0005 -0.29152E+0004  0.11547E-0009 -0.42629E-0009  0.79089E-0009
  0.13750E+0005 -0.30000E+0004  0.36126E-0009 -0.13512E-0009  0.71873E-0009
  0.13793E+0005 -0.30000E+0004  0.49210E-0009  0.19770E-0010  0.70867E-0009
  0.13875E+0005 -0.30000E+0004  0.71686E-0009  0.30497E-0009  0.66461E-0009
  0.13957E+0005 -0.30000E+0004  0.90707E-0009  0.57124E-0009  0.59226E-0009
  0.14000E+0005 -0.30000E+0004  0.99204E-0009  0.70090E-0009  0.54480E-0009
  0.13750E+0005 -0.29854E+0004  0.31992E-0009 -0.18721E-0009  0.73416E-0009
  0.13793E+0005 -0.29854E+0004  0.45307E-0009 -0.32206E-0010  0.72601E-0009
  0.13875E+0005 -0.29854E+0004  0.68294E-0009  0.25480E-0009  0.68462E-0009
  0.13957E+0005 -0.29854E+0004  0.87896E-0009  0.52483E-0009  0.61359E-0009
  0.14000E+0005 -0.29855E+0004  0.96721E-0009  0.65713E-0009  0.56636E-0009
  0.13750E+0005 -0.29576E+0004  0.24029E-0009 -0.28395E-0009  0.76008E-0009
  0.13793E+0005 -0.29576E+0004  0.37770E-0009 -0.12925E-0009  0.75597E-0009
  0.13875E+0005 -0.29578E+0004  0.61710E-0009  0.16028E-0009  0.72041E-0009
  0.13957E+0005 -0.29579E+0004  0.82409E-0009  0.43657E-0009  0.65273E-0009
  0.14000E+0005 -0.29579E+0004  0.91852E-0009  0.57350E-0009  0.60625E-0009
  0.13750E+0005 -0.29298E+0004  0.15899E-0009 -0.37792E-0009  0.78147E-0009
  0.13793E+0005 -0.29299E+0004  0.30054E-0009 -0.22415E-0009  0.78194E-0009
  0.13875E+0005 -0.29301E+0004  0.54929E-0009  0.66733E-0010  0.75324E-0009
  0.13957E+0005 -0.29303E+0004  0.76714E-0009  0.34818E-0009  0.68991E-0009
  0.14000E+0005 -0.29304E+0004  0.86772E-0009  0.48920E-0009  0.64471E-0009
  0.13750E+0005 -0.29152E+0004  0.11547E-0009 -0.42629E-0009  0.79089E-0009
  0.13793E+0005 -0.29153E+0004  0.25914E-0009 -0.27327E-0009  0.79397E-0009
  0.13875E+0005 -0.29155E+0004  0.51274E-0009  0.17871E-0010  0.76930E-0009
  0.13957E+0005 -0.29157E+0004  0.73627E-0009  0.30160E-0009  0.70865E-0009
  0.14000E+0005 -0.29158E+0004  0.84012E-0009  0.44457E-0009  0.66436E-0009
  0.14000E+0005 -0.30000E+0004  0.99204E-0009  0.70090E-0009  0.54480E-0009
  0.14043E+0005 -0.30000E+0004  0.10657E-0008  0.82141E-0009  0.49227E-0009
  0.14125E+0005 -0.30000E+0004  0.11730E-0008  0.10203E-0008  0.38248E-0009
  0.14207E+0005 -0.30000E+0004  0.12358E-0008  0.11743E-0008  0.26523E-0009
  0.14250E+0005 -0.30000E+0004  0.12505E-0008  0.12352E-0008  0.20266E-0009
  0.14000E+0005 -0.29855E+0004  0.96721E-0009  0.65713E-0009  0.56636E-0009
  0.14043E+0005 -0.29855E+0004  0.10443E-0008  0.78070E-0009  0.51368E-0009
  0.14125E+0005 -0.29855E+0004  0.11580E-0008  0.98632E-0009  0.40278E-0009
  0.14207E+0005 -0.29855E+0004  0.12273E-0008  0.11480E-0008  0.28342E-0009
  0.14250E+0005 -0.29855E+0004  0.12455E-0008  0.12132E-0008  0.21942E-0009
  0.14000E+0005 -0.29579E+0004  0.91852E-0009  0.57350E-0009  0.60625E-0009
  0.14043E+0005 -0.29579E+0004  0.10019E-0008  0.70246E-0009  0.55369E-0009
  0.14125E+0005 -0.29580E+0004  0.11280E-0008  0.92023E-0009  0.44129E-0009
  0.14207E+0005 -0.29581E+0004  0.12098E-0008  0.10960E-0008  0.31846E-0009
  0.14250E+0005 -0.29581E+0004  0.12344E-0008  0.11692E-0008  0.25195E-0009
  0.14000E+0005 -0.29304E+0004  0.86772E-0009  0.48920E-0009  0.64471E-0009
  0.14043E+0005 -0.29304E+0004  0.95746E-0009  0.62307E-0009  0.59275E-0009
  0.14125E+0005 -0.29305E+0004  0.10959E-0008  0.85214E-0009  0.47970E-0009
  0.14207E+0005 -0.29306E+0004  0.11901E-0008  0.10413E-0008  0.35409E-0009
  0.14250E+0005 -0.29306E+0004  0.12213E-0008  0.11223E-0008  0.28537E-0009
  0.14000E+0005 -0.29158E+0004  0.84012E-0009  0.44457E-0009  0.66436E-0009
  0.14043E+0005 -0.29159E+0004  0.93318E-0009  0.58081E-0009  0.61289E-0009
  0.14125E+0005 -0.29160E+0004  0.10781E-0008  0.81551E-0009  0.49984E-0009
  0.14207E+0005 -0.29161E+0004  0.11790E-0008  0.10115E-0008  0.37307E-0009
  0.14250E+0005 -0.29162E+0004  0.12136E-0008  0.10964E-0008  0.30330E-0009
  0.14250E+0005 -0.30000E+0004  0.12505E-0008  0.12352E-0008  0.20266E-0009
  0.14293E+0005 -0.30000E+0004  0.12524E-0008  0.12812E-0008  0.14067E-0009
  0.14375E+0005 -0.30000E+0004  0.12209E-0008  0.13258E-0008  0.27579E-0010
  0.14457E+0005 -0.30000E+0004  0.11447E-0008  0.13135E-0008 -0.76296E-0010
  0.14500E+0005 -0.30000E+0004  0.10874E-0008  0.12844E-0008 -0.12629E-0009
  0.14250E+0005 -0.29855E+0004  0.12455E-0008  0.12132E-0008  0.21942E-0009
  0.14293E+0005 -0.29855E+0004  0.12507E-0008  0.12637E-0008  0.15580E-0009
  0.14375E+0005 -0.29856E+0004  0.12253E-0008  0.13168E-0008  0.39245E-0010
  0.14457E+0005 -0.29856E+0004  0.11546E-0008  0.13130E-0008 -0.68358E-0010
  0.14500E+0005 -0.29856E+0004  0.11000E-0008  0.12881E-0008 -0.12035E-0009
  0.14250E+0005 -0.29581E+0004  0.12344E-0008  0.11692E-0008  0.25195E-0009
  0.14293E+0005 -0.29581E+0004  0.12459E-0008  0.12280E-0008  0.18543E-0009
  0.14375E+0005 -0.29583E+0004  0.12321E-0008  0.12971E-0008  0.62567E-0010
  0.14457E+0005 -0.29584E+0004  0.11721E-0008  0.13091E-0008 -0.51958E-0010
  0.14500E+0005 -0.29584E+0004  0.11227E-0008  0.12923E-0008 -0.10770E-0009
  0.14250E+0005 -0.29306E+0004  0.12213E-0008  0.11223E-0008  0.28537E-0009
  0.14293E+0005 -0.29307E+0004  0.12393E-0008  0.11892E-0008  0.21619E-0009
  0.14375E+0005 -0.29309E+0004  0.12370E-0008  0.12740E-0008  0.87401E-0010
  0.14457E+0005 -0.29311E+0004  0.11879E-0008  0.13017E-0008 -0.33830E-0010
  0.14500E+0005 -0.29312E+0004  0.11437E-0008  0.12930E-0008 -0.93247E-0010
  0.14250E+0005 -0.29162E+0004  0.12136E-0008  0.10964E-0008  0.30330E-0009
  0.14293E+0005 -0.29163E+0004  0.12350E-0008  0.11675E-0008  0.23284E-0009
  0.14375E+0005 -0.29165E+0004  0.12389E-0008  0.12605E-0008  0.10107E-0009
  0.14457E+0005 -0.29168E+0004  0.11955E-0008  0.12964E-0008 -0.23589E-0010
  0.14500E+0005 -0.29169E+0004  0.11542E-0008  0.12919E-0008 -0.84917E-0010
  0.14500E+0005 -0.30000E+0004  0.10874E-0008  0.12844E-0008 -0.12629E-0009
  0.14543E+0005 -0.30000E+0004  0.10190E-0008  0.12403E-0008 -0.17258E-0009
  0.14625E+0005 -0.30000E+0004  0.86181E-0009  0.11180E-0008 -0.24935E-0009
  0.14707E+0005 -0.30000E+0004  0.67406E-0009  0.95112E-0009 -0.31129E-0009
  0.14750E+0005 -0.30000E+0004  0.56534E-0009  0.84806E-0009 -0.33798E-0009
  0.14500E+0005 -0.29856E+0004  0.11000E-0008  0.12881E-0008 -0.12035E-0009
  0.14543E+0005 -0.29857E+0004  0.10341E-0008  0.12480E-0008 -0.16859E-0009
  0.14625E+0005 -0.29858E+0004  0.88107E-0009  0.11327E-0008 -0.24890E-0009
  0.14707E+0005 -0.29858E+0004  0.69655E-0009  0.97157E-0009 -0.31395E-0009
  0.14750E+0005 -0.29859E+0004  0.58913E-0009  0.87104E-0009 -0.34207E-0009
  0.14500E+0005 -0.29584E+0004  0.11227E-0008  0.12923E-0008 -0.10770E-0009
  0.14543E+0005 -0.29586E+0004  0.10616E-0008  0.12599E-0008 -0.15966E-0009
  0.14625E+0005 -0.29588E+0004  0.91648E-0009  0.11579E-0008 -0.24670E-0009
  0.14707E+0005 -0.29590E+0004  0.73824E-0009  0.10081E-0008 -0.31775E-0009
  0.14750E+0005 -0.29591E+0004  0.63340E-0009  0.91257E-0009 -0.34866E-0009
  0.14500E+0005 -0.29312E+0004  0.11437E-0008  0.12930E-0008 -0.93247E-0010
  0.14543E+0005 -0.29314E+0004  0.10875E-0008  0.12684E-0008 -0.14891E-0009
  0.14625E+0005 -0.29318E+0004  0.95050E-0009  0.11799E-0008 -0.24272E-0009
  0.14707E+0005 -0.29322E+0004  0.77873E-0009  0.10417E-0008 -0.31991E-0009
  0.14750E+0005 -0.29324E+0004  0.67658E-0009  0.95141E-0009 -0.35368E-0009
  0.14500E+0005 -0.29169E+0004  0.11542E-0008  0.12919E-0008 -0.84917E-0010
  0.14543E+0005 -0.29171E+0004  0.11006E-0008  0.12714E-0008 -0.14252E-0009
  0.14625E+0005 -0.29176E+0004  0.96790E-0009  0.11902E-0008 -0.23990E-0009
  0.14707E+0005 -0.29180E+0004  0.79962E-0009  0.10583E-0008 -0.32035E-0009
  0.14750E+0005 -0.29183E+0004  0.69893E-0009  0.97082E-0009 -0.35568E-0009
  0.14750E+0005 -0.30000E+0004  0.56534E-0009  0.84806E-0009 -0.33798E-0009
  0.14793E+0005 -0.30000E+0004  0.45161E-0009  0.73660E-0009 -0.36063E-0009
  0.14875E+0005 -0.30000E+0004  0.22725E-0009  0.50819E-0009 -0.39287E-0009
  0.14957E+0005 -0.30000E+0004 -0.15316E-0012  0.26743E-0009 -0.41194E-0009
  0.15000E+0005 -0.30000E+0004 -0.11790E-0009  0.13960E-0009 -0.41706E-0009
  0.14750E+0005 -0.29859E+0004  0.58913E-0009  0.87104E-0009 -0.34207E-0009
  0.14793E+0005 -0.29859E+0004  0.47641E-0009  0.76171E-0009 -0.36597E-0009
  0.14875E+0005 -0.29860E+0004  0.25314E-0009  0.53618E-0009 -0.40010E-0009
  0.14957E+0005 -0.29862E+0004  0.25752E-0010  0.29680E-0009 -0.42040E-0009
  0.15000E+0005 -0.29862E+0004 -0.92412E-0010  0.16911E-0009 -0.42591E-0009
  0.14750E+0005 -0.29591E+0004  0.63340E-0009  0.91257E-0009 -0.34866E-0009
  0.14793E+0005 -0.29593E+0004  0.52267E-0009  0.80745E-0009 -0.37502E-0009
  0.14875E+0005 -0.29596E+0004  0.30166E-0009  0.58779E-0009 -0.41291E-0009
  0.14957E+0005 -0.29599E+0004  0.74500E-0010  0.35145E-0009 -0.43570E-0009
  0.15000E+0005 -0.29601E+0004 -0.44344E-0010  0.22423E-0009 -0.44203E-0009
  0.14750E+0005 -0.29324E+0004  0.67658E-0009  0.95141E-0009 -0.35368E-0009
  0.14793E+0005 -0.29326E+0004  0.56796E-0009  0.85074E-0009 -0.38261E-0009
  0.14875E+0005 -0.29332E+0004  0.34944E-0009  0.63745E-0009 -0.42446E-0009
  0.14957E+0005 -0.29337E+0004  0.12277E-0009  0.40466E-0009 -0.44997E-0009
  0.15000E+0005 -0.29339E+0004  0.33886E-0011  0.27818E-0009 -0.45724E-0009
  0.14750E+0005 -0.29183E+0004  0.69893E-0009  0.97082E-0009 -0.35568E-0009
  0.14793E+0005 -0.29186E+0004  0.59147E-0009  0.87258E-0009 -0.38600E-0009
  0.14875E+0005 -0.29192E+0004  0.37436E-0009  0.66284E-0009 -0.43001E-0009
  0.14957E+0005 -0.29198E+0004  0.14804E-0009  0.43213E-0009 -0.45705E-0009
  0.15000E+0005 -0.29201E+0004  0.28430E-0010  0.30616E-0009 -0.46486E-0009
  0.15000E+0005 -0.30000E+0004 -0.11790E-0009  0.13960E-0009 -0.41706E-0009
  0.15043E+0005 -0.30000E+0004 -0.23223E-0009  0.13462E-0010 -0.41897E-0009
  0.15125E+0005 -0.30000E+0004 -0.43463E-0009 -0.21500E-0009 -0.41438E-0009
  0.15207E+0005 -0.30000E+0004 -0.61113E-0009 -0.42089E-0009 -0.39992E-0009
  0.15250E+0005 -0.30000E+0004 -0.69131E-0009 -0.51736E-0009 -0.38866E-0009
  0.15000E+0005 -0.29862E+0004 -0.92412E-0010  0.16911E-0009 -0.42591E-0009
  0.15043E+0005 -0.29863E+0004 -0.20745E-0009  0.42700E-0010 -0.42803E-0009
  0.15125E+0005 -0.29864E+0004 -0.41191E-0009 -0.18728E-0009 -0.42341E-0009
  0.15207E+0005 -0.29865E+0004 -0.59130E-0009 -0.39584E-0009 -0.40845E-0009
  0.15250E+0005 -0.29866E+0004 -0.67328E-0009 -0.49412E-0009 -0.39676E-0009
  0.15000E+0005 -0.29601E+0004 -0.44344E-0010  0.22423E-0009 -0.44203E-0009
  0.15043E+0005 -0.29603E+0004 -0.16061E-0009  0.97512E-0010 -0.44464E-0009
  0.15125E+0005 -0.29606E+0004 -0.36878E-0009 -0.13498E-0009 -0.44012E-0009
  0.15207E+0005 -0.29609E+0004 -0.55345E-0009 -0.34827E-0009 -0.42433E-0009
  0.15250E+0005 -0.29611E+0004 -0.63874E-0009 -0.44979E-0009 -0.41191E-0009
  0.15000E+0005 -0.29339E+0004  0.33886E-0011  0.27818E-0009 -0.45724E-0009
  0.15043E+0005 -0.29342E+0004 -0.11397E-0009  0.15145E-0009 -0.46045E-0009
  0.15125E+0005 -0.29348E+0004 -0.32558E-0009 -0.83057E-0010 -0.45624E-0009
  0.15207E+0005 -0.29354E+0004 -0.51529E-0009 -0.30063E-0009 -0.43980E-0009
  0.15250E+0005 -0.29357E+0004 -0.60379E-0009 -0.40519E-0009 -0.42673E-0009
  0.15000E+0005 -0.29201E+0004  0.28430E-0010  0.30616E-0009 -0.46486E-0009
  0.15043E+0005 -0.29205E+0004 -0.89455E-0010  0.17951E-0009 -0.46845E-0009
  0.15125E+0005 -0.29212E+0004 -0.30278E-0009 -0.55847E-0010 -0.46448E-0009
  0.15207E+0005 -0.29219E+0004 -0.49506E-0009 -0.27551E-0009 -0.44778E-0009
  0.15250E+0005 -0.29222E+0004 -0.58520E-0009 -0.38158E-0009 -0.43440E-0009
  0.15250E+0005 -0.30000E+0004 -0.69131E-0009 -0.51736E-0009 -0.38866E-0009
  0.15293E+0005 -0.30000E+0004 -0.76146E-0009 -0.60409E-0009 -0.37512E-0009
  0.15375E+0005 -0.30000E+0004 -0.86457E-0009 -0.73877E-0009 -0.34365E-0009
  0.15457E+0005 -0.30000E+0004 -0.92646E-0009 -0.83160E-0009 -0.30552E-0009
  0.15500E+0005 -0.30000E+0004 -0.94220E-0009 -0.86312E-0009 -0.28313E-0009
  0.15250E+0005 -0.29866E+0004 -0.67328E-0009 -0.49412E-0009 -0.39676E-0009
  0.15293E+0005 -0.29866E+0004 -0.74537E-0009 -0.58284E-0009 -0.38272E-0009
  0.15375E+0005 -0.29867E+0004 -0.85248E-0009 -0.72179E-0009 -0.35010E-0009
  0.15457E+0005 -0.29868E+0004 -0.91859E-0009 -0.81924E-0009 -0.31068E-0009
  0.15500E+0005 -0.29869E+0004 -0.93658E-0009 -0.85327E-0009 -0.28758E-0009
  0.15250E+0005 -0.29611E+0004 -0.63874E-0009 -0.44979E-0009 -0.41191E-0009
  0.15293E+0005 -0.29613E+0004 -0.71443E-0009 -0.54217E-0009 -0.39695E-0009
  0.15375E+0005 -0.29616E+0004 -0.82897E-0009 -0.68895E-0009 -0.36225E-0009
  0.15457E+0005 -0.29618E+0004 -0.90300E-0009 -0.79501E-0009 -0.32046E-0009
  0.15500E+0005 -0.29620E+0004 -0.92521E-0009 -0.83371E-0009 -0.29605E-0009
  0.15250E+0005 -0.29357E+0004 -0.60379E-0009 -0.40519E-0009 -0.42673E-0009
  0.15293E+0005 -0.29359E+0004 -0.68296E-0009 -0.50103E-0009 -0.41093E-0009
  0.15375E+0005 -0.29364E+0004 -0.80477E-0009 -0.65534E-0009 -0.37429E-0009
  0.15457E+0005 -0.29369E+0004 -0.88659E-0009 -0.76979E-0009 -0.33024E-0009
  0.15500E+0005 -0.29371E+0004 -0.91297E-0009 -0.81307E-0009 -0.30457E-0009
  0.15250E+0005 -0.29222E+0004 -0.58520E-0009 -0.38158E-0009 -0.43440E-0009
  0.15293E+0005 -0.29225E+0004 -0.66616E-0009 -0.47916E-0009 -0.41820E-0009
  0.15375E+0005 -0.29231E+0004 -0.79175E-0009 -0.63733E-0009 -0.38058E-0009
  0.15457E+0005 -0.29237E+0004 -0.87762E-0009 -0.75611E-0009 -0.33539E-0009
  0.15500E+0005 -0.29240E+0004 -0.90618E-0009 -0.80176E-0009 -0.30909E-0009
  0.15500E+0005 -0.30000E+0004 -0.94220E-0009 -0.86312E-0009 -0.28313E-0009
  0.15543E+0005 -0.30000E+0004 -0.94647E-0009 -0.88271E-0009 -0.25938E-0009
  0.15625E+0005 -0.30000E+0004 -0.92434E-0009 -0.88798E-0009 -0.21143E-0009
  0.15707E+0005 -0.30000E+0004 -0.86604E-0009 -0.85465E-0009 -0.16081E-0009
  0.15750E+0005 -0.30000E+0004 -0.82250E-0009 -0.82318E-0009 -0.13356E-0009
  0.15500E+0005 -0.29869E+0004 -0.93658E-0009 -0.85327E-0009 -0.28758E-0009
  0.15543E+0005 -0.29869E+0004 -0.94305E-0009 -0.87532E-0009 -0.26314E-0009
  0.15625E+0005 -0.29870E+0004 -0.92494E-0009 -0.88513E-0009 -0.21389E-0009
  0.15707E+0005 -0.29870E+0004 -0.87027E-0009 -0.85597E-0009 -0.16208E-0009
  0.15750E+0005 -0.29871E+0004 -0.82843E-0009 -0.82650E-0009 -0.13425E-0009
  0.15500E+0005 -0.29620E+0004 -0.92521E-0009 -0.83371E-0009 -0.29605E-0009
  0.15543E+0005 -0.29621E+0004 -0.93585E-0009 -0.86040E-0009 -0.27031E-0009
  0.15625E+0005 -0.29623E+0004 -0.92532E-0009 -0.87878E-0009 -0.21866E-0009
  0.15707E+0005 -0.29625E+0004 -0.87755E-0009 -0.85754E-0009 -0.16463E-0009
  0.15750E+0005 -0.29626E+0004 -0.83897E-0009 -0.83186E-0009 -0.13574E-0009
  0.15500E+0005 -0.29371E+0004 -0.91297E-0009 -0.81307E-0009 -0.30457E-0009
  0.15543E+0005 -0.29373E+0004 -0.92774E-0009 -0.84434E-0009 -0.27758E-0009
  0.15625E+0005 -0.29376E+0004 -0.92478E-0009 -0.87121E-0009 -0.22360E-0009
  0.15707E+0005 -0.29379E+0004 -0.88394E-0009 -0.85789E-0009 -0.16741E-0009
  0.15750E+0005 -0.29381E+0004 -0.84865E-0009 -0.83603E-0009 -0.13748E-0009
  0.15500E+0005 -0.29240E+0004 -0.90618E-0009 -0.80176E-0009 -0.30909E-0009
  0.15543E+0005 -0.29242E+0004 -0.92312E-0009 -0.83541E-0009 -0.28146E-0009
  0.15625E+0005 -0.29246E+0004 -0.92414E-0009 -0.86674E-0009 -0.22628E-0009
  0.15707E+0005 -0.29250E+0004 -0.88696E-0009 -0.85760E-0009 -0.16898E-0009
  0.15750E+0005 -0.29252E+0004 -0.85342E-0009 -0.83777E-0009 -0.13852E-0009
  0.15750E+0005 -0.30000E+0004 -0.82250E-0009 -0.82318E-0009 -0.13356E-0009
  0.15793E+0005 -0.30000E+0004 -0.77134E-0009 -0.78332E-0009 -0.10623E-0009
  0.15875E+0005 -0.30000E+0004 -0.65710E-0009 -0.68821E-0009 -0.55066E-0010
  0.15957E+0005 -0.30000E+0004 -0.52656E-0009 -0.57377E-0009 -0.60626E-0011
  0.16000E+0005 -0.30000E+0004 -0.45373E-0009 -0.50818E-0009  0.18400E-0010
  0.15750E+0005 -0.29871E+0004 -0.82843E-0009 -0.82650E-0009 -0.13425E-0009
  0.15793E+0005 -0.29871E+0004 -0.77880E-0009 -0.78844E-0009 -0.10640E-0009
  0.15875E+0005 -0.29872E+0004 -0.66696E-0009 -0.69625E-0009 -0.54382E-0010
  0.15957E+0005 -0.29872E+0004 -0.53811E-0009 -0.58396E-0009 -0.47181E-0011
  0.16000E+0005 -0.29873E+0004 -0.46587E-0009 -0.51918E-0009  0.20010E-0010
  0.15750E+0005 -0.29626E+0004 -0.83897E-0009 -0.83186E-0009 -0.13574E-0009
  0.15793E+0005 -0.29627E+0004 -0.79230E-0009 -0.79728E-0009 -0.10691E-0009
  0.15875E+0005 -0.29629E+0004 -0.68510E-0009 -0.71069E-0009 -0.53296E-0010
  0.15957E+0005 -0.29630E+0004 -0.55955E-0009 -0.60260E-0009 -0.23961E-0011
  0.16000E+0005 -0.29631E+0004 -0.48850E-0009 -0.53946E-0009  0.22841E-0010
  0.15750E+0005 -0.29381E+0004 -0.84865E-0009 -0.83603E-0009 -0.13748E-0009
  0.15793E+0005 -0.29383E+0004 -0.80497E-0009 -0.80497E-0009 -0.10770E-0009
  0.15875E+0005 -0.29386E+0004 -0.70252E-0009 -0.72410E-0009 -0.52517E-0010
  0.15957E+0005 -0.29389E+0004 -0.58041E-0009 -0.62036E-0009 -0.40182E-0012
  0.16000E+0005 -0.29390E+0004 -0.51062E-0009 -0.55894E-0009  0.25340E-0010
  0.15750E+0005 -0.29252E+0004 -0.85342E-0009 -0.83777E-0009 -0.13852E-0009
  0.15793E+0005 -0.29254E+0004 -0.81133E-0009 -0.80858E-0009 -0.10823E-0009
  0.15875E+0005 -0.29257E+0004 -0.71143E-0009 -0.73076E-0009 -0.52242E-0010
  0.15957E+0005 -0.29261E+0004 -0.59119E-0009 -0.62937E-0009  0.50621E-0012
  0.16000E+0005 -0.29263E+0004 -0.52209E-0009 -0.56889E-0009  0.26510E-0010
  0.16000E+0005 -0.30000E+0004 -0.45373E-0009 -0.50818E-0009  0.18400E-0010
  0.16043E+0005 -0.30000E+0004 -0.37958E-0009 -0.44041E-0009  0.41636E-0010
  0.16125E+0005 -0.30000E+0004 -0.23919E-0009 -0.30976E-0009  0.81667E-0010
  0.16207E+0005 -0.30000E+0004 -0.10456E-0009 -0.18183E-0009  0.11556E-0009
  0.16250E+0005 -0.30000E+0004 -0.37837E-0010 -0.11747E-0009  0.13068E-0009
  0.16000E+0005 -0.29873E+0004 -0.46587E-0009 -0.51918E-0009  0.20010E-0010
  0.16043E+0005 -0.29873E+0004 -0.39210E-0009 -0.45202E-0009  0.43470E-0010
  0.16125E+0005 -0.29874E+0004 -0.25190E-0009 -0.32192E-0009  0.83772E-0010
  0.16207E+0005 -0.29875E+0004 -0.11682E-0009 -0.19387E-0009  0.11777E-0009
  0.16250E+0005 -0.29876E+0004 -0.49633E-0010 -0.12921E-0009  0.13290E-0009
  0.16000E+0005 -0.29631E+0004 -0.48850E-0009 -0.53946E-0009  0.22841E-0010
  0.16043E+0005 -0.29633E+0004 -0.41550E-0009 -0.47349E-0009  0.46705E-0010
  0.16125E+0005 -0.29636E+0004 -0.27577E-0009 -0.34459E-0009  0.87521E-0010
  0.16207E+0005 -0.29638E+0004 -0.13996E-0009 -0.21645E-0009  0.12174E-0009
  0.16250E+0005 -0.29640E+0004 -0.71962E-0010 -0.15128E-0009  0.13688E-0009
  0.16000E+0005 -0.29390E+0004 -0.51062E-0009 -0.55894E-0009  0.25340E-0010
  0.16043E+0005 -0.29393E+0004 -0.43849E-0009 -0.49426E-0009  0.49601E-0010
  0.16125E+0005 -0.29397E+0004 -0.29938E-0009 -0.36674E-0009  0.90935E-0010
  0.16207E+0005 -0.29401E+0004 -0.16297E-0009 -0.23869E-0009  0.12539E-0009
  0.16250E+0005 -0.29404E+0004 -0.94238E-0010 -0.17309E-0009  0.14055E-0009
  0.16000E+0005 -0.29263E+0004 -0.52209E-0009 -0.56889E-0009  0.26510E-0010
  0.16043E+0005 -0.29266E+0004 -0.45045E-0009 -0.50493E-0009  0.50979E-0010
  0.16125E+0005 -0.29271E+0004 -0.31172E-0009 -0.37822E-0009  0.92592E-0010
  0.16207E+0005 -0.29276E+0004 -0.17506E-0009 -0.25027E-0009  0.12717E-0009
  0.16250E+0005 -0.29279E+0004 -0.10596E-0009 -0.18449E-0009  0.14235E-0009
  0.16250E+0005 -0.30000E+0004 -0.37837E-0010 -0.11747E-0009  0.13068E-0009
  0.16293E+0005 -0.30000E+0004  0.24996E-0010 -0.56209E-0010  0.14380E-0009
  0.16375E+0005 -0.30000E+0004  0.13135E-0009  0.49179E-0010  0.16299E-0009
  0.16457E+0005 -0.30000E+0004  0.21859E-0009  0.13791E-0009  0.17473E-0009
  0.16500E+0005 -0.30000E+0004  0.25630E-0009  0.17728E-0009  0.17799E-0009
  0.16250E+0005 -0.29876E+0004 -0.49633E-0010 -0.12921E-0009  0.13290E-0009
  0.16293E+0005 -0.29876E+0004  0.13799E-0010 -0.67489E-0010  0.14599E-0009
  0.16375E+0005 -0.29877E+0004  0.12157E-0009  0.39088E-0010  0.16504E-0009
  0.16457E+0005 -0.29878E+0004  0.21051E-0009  0.12933E-0009  0.17657E-0009
  0.16500E+0005 -0.29879E+0004  0.24917E-0009  0.16957E-0009  0.17970E-0009
  0.16250E+0005 -0.29640E+0004 -0.71962E-0010 -0.15128E-0009  0.13688E-0009
  0.16293E+0005 -0.29641E+0004 -0.74502E-0011 -0.88757E-0010  0.14992E-0009
  0.16375E+0005 -0.29644E+0004  0.10293E-0009  0.19969E-0010  0.16874E-0009
  0.16457E+0005 -0.29648E+0004  0.19500E-0009  0.11297E-0009  0.17989E-0009
  0.16500E+0005 -0.29649E+0004  0.23545E-0009  0.15483E-0009  0.18278E-0009
  0.16250E+0005 -0.29404E+0004 -0.94238E-0010 -0.17309E-0009  0.14055E-0009
  0.16293E+0005 -0.29406E+0004 -0.28713E-0010 -0.10986E-0009  0.15354E-0009
  0.16375E+0005 -0.29412E+0004  0.84169E-0010  0.87688E-0012  0.17216E-0009
  0.16457E+0005 -0.29417E+0004  0.17930E-0009  0.96525E-0010  0.18297E-0009
  0.16500E+0005 -0.29420E+0004  0.22149E-0009  0.13996E-0009  0.18564E-0009
  0.16250E+0005 -0.29279E+0004 -0.10596E-0009 -0.18449E-0009  0.14235E-0009
  0.16293E+0005 -0.29283E+0004 -0.39931E-0010 -0.12091E-0009  0.15533E-0009
  0.16375E+0005 -0.29289E+0004  0.74228E-0010 -0.91764E-0011  0.17385E-0009
  0.16457E+0005 -0.29295E+0004  0.17094E-0009  0.87822E-0010  0.18450E-0009
  0.16500E+0005 -0.29299E+0004  0.21404E-0009  0.13206E-0009  0.18707E-0009
  0.16500E+0005 -0.30000E+0004  0.25630E-0009  0.17728E-0009  0.17799E-0009
  0.16543E+0005 -0.30000E+0004  0.28812E-0009  0.21132E-0009  0.17931E-0009
  0.16625E+0005 -0.30000E+0004  0.33233E-0009  0.26105E-0009  0.17686E-0009
  0.16707E+0005 -0.30000E+0004  0.35630E-0009  0.29195E-0009  0.16862E-0009
  0.16750E+0005 -0.30000E+0004  0.36137E-0009  0.30109E-0009  0.16228E-0009
  0.16500E+0005 -0.29879E+0004  0.24917E-0009  0.16957E-0009  0.17970E-0009
  0.16543E+0005 -0.29880E+0004  0.28196E-0009  0.20452E-0009  0.18088E-0009
  0.16625E+0005 -0.29881E+0004  0.32802E-0009  0.25599E-0009  0.17815E-0009
  0.16707E+0005 -0.29882E+0004  0.35374E-0009  0.28858E-0009  0.16963E-0009
  0.16750E+0005 -0.29882E+0004  0.35967E-0009  0.29857E-0009  0.16314E-0009
  0.16500E+0005 -0.29649E+0004  0.23545E-0009  0.15483E-0009  0.18278E-0009
  0.16543E+0005 -0.29651E+0004  0.27007E-0009  0.19147E-0009  0.18371E-0009
  0.16625E+0005 -0.29654E+0004  0.31960E-0009  0.24620E-0009  0.18047E-0009
  0.16707E+0005 -0.29658E+0004  0.34865E-0009  0.28198E-0009  0.17144E-0009
  0.16750E+0005 -0.29659E+0004  0.35622E-0009  0.29356E-0009  0.16469E-0009
  0.16500E+0005 -0.29420E+0004  0.22149E-0009  0.13996E-0009  0.18564E-0009
  0.16543E+0005 -0.29423E+0004  0.25792E-0009  0.17824E-0009  0.18635E-0009
  0.16625E+0005 -0.29428E+0004  0.31089E-0009  0.23618E-0009  0.18264E-0009
  0.16707E+0005 -0.29434E+0004  0.34326E-0009  0.27510E-0009  0.17315E-0009
  0.16750E+0005 -0.29436E+0004  0.35247E-0009  0.28827E-0009  0.16616E-0009
  0.16500E+0005 -0.29299E+0004  0.21404E-0009  0.13206E-0009  0.18707E-0009
  0.16543E+0005 -0.29302E+0004  0.25141E-0009  0.17119E-0009  0.18766E-0009
  0.16625E+0005 -0.29309E+0004  0.30619E-0009  0.23080E-0009  0.18373E-0009
  0.16707E+0005 -0.29315E+0004  0.34030E-0009  0.27138E-0009  0.17401E-0009
  0.16750E+0005 -0.29319E+0004  0.35038E-0009  0.28537E-0009  0.16691E-0009
  0.16750E+0005 -0.30000E+0004  0.36137E-0009  0.30109E-0009  0.16228E-0009
  0.16793E+0005 -0.30000E+0004  0.36165E-0009  0.30568E-0009  0.15476E-0009
  0.16875E+0005 -0.30000E+0004  0.35047E-0009  0.30306E-0009  0.13790E-0009
  0.16957E+0005 -0.30000E+0004  0.32652E-0009  0.28791E-0009  0.11860E-0009
  0.17000E+0005 -0.30000E+0004  0.30983E-0009  0.27582E-0009  0.10781E-0009
  0.16750E+0005 -0.29882E+0004  0.35967E-0009  0.29857E-0009  0.16314E-0009
  0.16793E+0005 -0.29883E+0004  0.36076E-0009  0.30395E-0009  0.15548E-0009
  0.16875E+0005 -0.29884E+0004  0.35092E-0009  0.30268E-0009  0.13838E-0009
  0.16957E+0005 -0.29885E+0004  0.32805E-0009  0.28863E-0009  0.11887E-0009
  0.17000E+0005 -0.29886E+0004  0.31182E-0009  0.27703E-0009  0.10799E-0009
  0.16750E+0005 -0.29659E+0004  0.35622E-0009  0.29356E-0009  0.16469E-0009
  0.16793E+0005 -0.29661E+0004  0.35883E-0009  0.30044E-0009  0.15679E-0009
  0.16875E+0005 -0.29664E+0004  0.35156E-0009  0.30173E-0009  0.13926E-0009
  0.16957E+0005 -0.29667E+0004  0.33077E-0009  0.28980E-0009  0.11937E-0009
  0.17000E+0005 -0.29669E+0004  0.31542E-0009  0.27913E-0009  0.10832E-0009
  0.16750E+0005 -0.29436E+0004  0.35247E-0009  0.28827E-0009  0.16616E-0009
  0.16793E+0005 -0.29439E+0004  0.35662E-0009  0.29666E-0009  0.15803E-0009
  0.16875E+0005 -0.29444E+0004  0.35195E-0009  0.30052E-0009  0.14010E-0009
  0.16957E+0005 -0.29449E+0004  0.33327E-0009  0.29073E-0009  0.11987E-0009
  0.17000E+0005 -0.29452E+0004  0.31883E-0009  0.28101E-0009  0.10867E-0009
  0.16750E+0005 -0.29319E+0004  0.35038E-0009  0.28537E-0009  0.16691E-0009
  0.16793E+0005 -0.29322E+0004  0.35535E-0009  0.29455E-0009  0.15867E-0009
  0.16875E+0005 -0.29328E+0004  0.35205E-0009  0.29977E-0009  0.14054E-0009
  0.16957E+0005 -0.29334E+0004  0.33450E-0009  0.29112E-0009  0.12014E-0009
  0.17000E+0005 -0.29337E+0004  0.32055E-0009  0.28190E-0009  0.10886E-0009
  0.17000E+0005 -0.30000E+0004  0.30983E-0009  0.27582E-0009  0.10781E-0009
  0.17043E+0005 -0.30000E+0004  0.29095E-0009  0.26147E-0009  0.96823E-0010
  0.17125E+0005 -0.30000E+0004  0.25081E-0009  0.22955E-0009  0.75938E-0010
  0.17207E+0005 -0.30000E+0004  0.20746E-0009  0.19376E-0009  0.55736E-0010
  0.17250E+0005 -0.30000E+0004  0.18421E-0009  0.17416E-0009  0.45614E-0010
  0.17000E+0005 -0.29886E+0004  0.31182E-0009  0.27703E-0009  0.10799E-0009
  0.17043E+0005 -0.29886E+0004  0.29332E-0009  0.26309E-0009  0.96908E-0010
  0.17125E+0005 -0.29887E+0004  0.25370E-0009  0.23177E-0009  0.75889E-0010
  0.17207E+0005 -0.29888E+0004  0.21063E-0009  0.19633E-0009  0.55587E-0010
  0.17250E+0005 -0.29888E+0004  0.18743E-0009  0.17683E-0009  0.45427E-0010
  0.17000E+0005 -0.29669E+0004  0.31542E-0009  0.27913E-0009  0.10832E-0009
  0.17043E+0005 -0.29670E+0004  0.29767E-0009  0.26599E-0009  0.97087E-0010
  0.17125E+0005 -0.29672E+0004  0.25908E-0009  0.23582E-0009  0.75831E-0010
  0.17207E+0005 -0.29675E+0004  0.21656E-0009  0.20109E-0009  0.55355E-0010
  0.17250E+0005 -0.29676E+0004  0.19349E-0009  0.18181E-0009  0.45124E-0010
  0.17000E+0005 -0.29452E+0004  0.31883E-0009  0.28101E-0009  0.10867E-0009
  0.17043E+0005 -0.29454E+0004  0.30184E-0009  0.26868E-0009  0.97298E-0010
  0.17125E+0005 -0.29458E+0004  0.26432E-0009  0.23969E-0009  0.75826E-0010
  0.17207E+0005 -0.29462E+0004  0.22241E-0009  0.20571E-0009  0.55193E-0010
  0.17250E+0005 -0.29465E+0004  0.19948E-0009  0.18666E-0009  0.44898E-0010
  0.17000E+0005 -0.29337E+0004  0.32055E-0009  0.28190E-0009  0.10886E-0009
  0.17043E+0005 -0.29340E+0004  0.30398E-0009  0.27001E-0009  0.97425E-0010
  0.17125E+0005 -0.29345E+0004  0.26704E-0009  0.24167E-0009  0.75848E-0010
  0.17207E+0005 -0.29350E+0004  0.22546E-0009  0.20809E-0009  0.55136E-0010
  0.17250E+0005 -0.29353E+0004  0.20262E-0009  0.18917E-0009  0.44811E-0010
  0.17250E+0005 -0.30000E+0004  0.18421E-0009  0.17416E-0009  0.45614E-0010
  0.17293E+0005 -0.30000E+0004  0.16114E-0009  0.15449E-0009  0.35974E-0010
  0.17375E+0005 -0.30000E+0004  0.11898E-0009  0.11802E-0009  0.19286E-0010
  0.17457E+0005 -0.30000E+0004  0.80219E-0010  0.83931E-0010  0.49580E-0011
  0.17500E+0005 -0.30000E+0004  0.61564E-0010  0.67327E-0010 -0.15775E-0011
  0.17250E+0005 -0.29888E+0004  0.18743E-0009  0.17683E-0009  0.45427E-0010
  0.17293E+0005 -0.29889E+0004  0.16437E-0009  0.15721E-0009  0.35755E-0010
  0.17375E+0005 -0.29889E+0004  0.12209E-0009  0.12072E-0009  0.19031E-0010
  0.17457E+0005 -0.29890E+0004  0.83082E-0010  0.86469E-0010  0.46886E-0011
  0.17500E+0005 -0.29890E+0004  0.64257E-0010  0.69742E-0010 -0.18476E-0011
  0.17250E+0005 -0.29676E+0004  0.19349E-0009  0.18181E-0009  0.45124E-0010
  0.17293E+0005 -0.29678E+0004  0.17045E-0009  0.16230E-0009  0.35399E-0010
  0.17375E+0005 -0.29680E+0004  0.12798E-0009  0.12578E-0009  0.18609E-0010
  0.17457E+0005 -0.29682E+0004  0.88522E-0010  0.91253E-0010  0.42422E-0011
  0.17500E+0005 -0.29683E+0004  0.69385E-0010  0.74300E-0010 -0.22945E-0011
  0.17250E+0005 -0.29465E+0004  0.19948E-0009  0.18666E-0009  0.44898E-0010
  0.17293E+0005 -0.29466E+0004  0.17649E-0009  0.16729E-0009  0.35123E-0010
  0.17375E+0005 -0.29470E+0004  0.13386E-0009  0.13078E-0009  0.18271E-0010
  0.17457E+0005 -0.29473E+0004  0.93973E-0010  0.95997E-0010  0.38750E-0011
  0.17500E+0005 -0.29475E+0004  0.74535E-0010  0.78833E-0010 -0.26630E-0011
  0.17250E+0005 -0.29353E+0004  0.20262E-0009  0.18917E-0009  0.44811E-0010
  0.17293E+0005 -0.29355E+0004  0.17966E-0009  0.16988E-0009  0.35013E-0010
  0.17375E+0005 -0.29359E+0004  0.13695E-0009  0.13338E-0009  0.18127E-0010
  0.17457E+0005 -0.29363E+0004  0.96853E-0010  0.98484E-0010  0.37143E-0011
  0.17500E+0005 -0.29366E+0004  0.77260E-0010  0.81211E-0010 -0.28261E-0011
  0.17500E+0005 -0.30000E+0004  0.61564E-0010  0.67327E-0010 -0.15775E-0011
  0.17543E+0005 -0.30000E+0004  0.44304E-0010  0.51840E-0010 -0.73981E-0011
  0.17625E+0005 -0.30000E+0004  0.15701E-0010  0.25864E-0010 -0.16474E-0010
  0.17707E+0005 -0.30000E+0004 -0.73479E-0011  0.45524E-0011 -0.23091E-0010
  0.17750E+0005 -0.30000E+0004 -0.17284E-0010 -0.47944E-0011 -0.25650E-0010
  0.17500E+0005 -0.29890E+0004  0.64257E-0010  0.69742E-0010 -0.18476E-0011
  0.17543E+0005 -0.29891E+0004  0.46810E-0010  0.54111E-0010 -0.76658E-0011
  0.17625E+0005 -0.29891E+0004  0.17819E-0010  0.27819E-0010 -0.16719E-0010
  0.17707E+0005 -0.29892E+0004 -0.56351E-0011  0.61652E-0011 -0.23306E-0010
  0.17750E+0005 -0.29892E+0004 -0.15787E-0010 -0.33643E-0011 -0.25854E-0010
  0.17500E+0005 -0.29683E+0004  0.69385E-0010  0.74300E-0010 -0.22945E-0011
  0.17543E+0005 -0.29684E+0004  0.51590E-0010  0.58404E-0010 -0.81064E-0011
  0.17625E+0005 -0.29685E+0004  0.21871E-0010  0.31531E-0010 -0.17132E-0010
  0.17707E+0005 -0.29687E+0004 -0.23503E-0011  0.92389E-0011 -0.23676E-0010
  0.17750E+0005 -0.29688E+0004 -0.12905E-0010 -0.63235E-0012 -0.26198E-0010
  0.17500E+0005 -0.29475E+0004  0.74535E-0010  0.78833E-0010 -0.26630E-0011
  0.17543E+0005 -0.29477E+0004  0.56403E-0010  0.62682E-0010 -0.84685E-0011
  0.17625E+0005 -0.29479E+0004  0.25967E-0010  0.35247E-0010 -0.17476E-0010
  0.17707E+0005 -0.29482E+0004  0.98439E-0012  0.12330E-0010 -0.23988E-0010
  0.17750E+0005 -0.29483E+0004 -0.99701E-0011  0.21230E-0011 -0.26488E-0010
  0.17500E+0005 -0.29366E+0004  0.77260E-0010  0.81211E-0010 -0.28261E-0011
  0.17543E+0005 -0.29367E+0004  0.58954E-0010  0.64935E-0010 -0.86305E-0011
  0.17625E+0005 -0.29370E+0004  0.28146E-0010  0.37209E-0010 -0.17629E-0010
  0.17707E+0005 -0.29374E+0004  0.27633E-0011  0.13967E-0010 -0.24128E-0010
  0.17750E+0005 -0.29375E+0004 -0.84041E-0011  0.35841E-0011 -0.26623E-0010
  0.17750E+0005 -0.30000E+0004 -0.17284E-0010 -0.47944E-0011 -0.25650E-0010
  0.17793E+0005 -0.30000E+0004 -0.25745E-0010 -0.12864E-0010 -0.27625E-0010
  0.17875E+0005 -0.30000E+0004 -0.37977E-0010 -0.24838E-0010 -0.29914E-0010
  0.17957E+0005 -0.30000E+0004 -0.45718E-0010 -0.32845E-0010 -0.30573E-0010
  0.18000E+0005 -0.30000E+0004 -0.48222E-0010 -0.35656E-0010 -0.30375E-0010
  0.17750E+0005 -0.29892E+0004 -0.15787E-0010 -0.33643E-0011 -0.25854E-0010
  0.17793E+0005 -0.29892E+0004 -0.24456E-0010 -0.11614E-0010 -0.27813E-0010
  0.17875E+0005 -0.29893E+0004 -0.37054E-0010 -0.23910E-0010 -0.30070E-0010
  0.17957E+0005 -0.29893E+0004 -0.45120E-0010 -0.32207E-0010 -0.30697E-0010
  0.18000E+0005 -0.29894E+0004 -0.47774E-0010 -0.35157E-0010 -0.30482E-0010
  0.17750E+0005 -0.29688E+0004 -0.12905E-0010 -0.63235E-0012 -0.26198E-0010
  0.17793E+0005 -0.29688E+0004 -0.21967E-0010 -0.92197E-0011 -0.28133E-0010
  0.17875E+0005 -0.29690E+0004 -0.35264E-0010 -0.22126E-0010 -0.30335E-0010
  0.17957E+0005 -0.29691E+0004 -0.43947E-0010 -0.30975E-0010 -0.30904E-0010
  0.18000E+0005 -0.29692E+0004 -0.46889E-0010 -0.34186E-0010 -0.30660E-0010
  0.17750E+0005 -0.29483E+0004 -0.99701E-0011  0.21230E-0011 -0.26488E-0010
  0.17793E+0005 -0.29484E+0004 -0.19425E-0010 -0.67992E-0011 -0.28400E-0010
  0.17875E+0005 -0.29487E+0004 -0.33423E-0010 -0.20311E-0010 -0.30561E-0010
  0.17957E+0005 -0.29489E+0004 -0.42728E-0010 -0.29710E-0010 -0.31084E-0010
  0.18000E+0005 -0.29490E+0004 -0.45962E-0010 -0.33179E-0010 -0.30820E-0010
  0.17750E+0005 -0.29375E+0004 -0.84041E-0011  0.35841E-0011 -0.26623E-0010
  0.17793E+0005 -0.29377E+0004 -0.18063E-0010 -0.55122E-0011 -0.28523E-0010
  0.17875E+0005 -0.29379E+0004 -0.32432E-0010 -0.19342E-0010 -0.30665E-0010
  0.17957E+0005 -0.29382E+0004 -0.42069E-0010 -0.29029E-0010 -0.31171E-0010
  0.18000E+0005 -0.29384E+0004 -0.45459E-0010 -0.32636E-0010 -0.30899E-0010
  0.18000E+0005 -0.30000E+0004 -0.48222E-0010 -0.35656E-0010 -0.30375E-0010
  0.18043E+0005 -0.30000E+0004 -0.49770E-0010 -0.37606E-0010 -0.29863E-0010
  0.18125E+0005 -0.30000E+0004 -0.50473E-0010 -0.39268E-0010 -0.28197E-0010
  0.18207E+0005 -0.30000E+0004 -0.48857E-0010 -0.38781E-0010 -0.25870E-0010
  0.18250E+0005 -0.30000E+0004 -0.47301E-0010 -0.37858E-0010 -0.24472E-0010
  0.18000E+0005 -0.29894E+0004 -0.47774E-0010 -0.35157E-0010 -0.30482E-0010
  0.18043E+0005 -0.29894E+0004 -0.49459E-0010 -0.37231E-0010 -0.29954E-0010
  0.18125E+0005 -0.29894E+0004 -0.50379E-0010 -0.39096E-0010 -0.28263E-0010
  0.18207E+0005 -0.29895E+0004 -0.48930E-0010 -0.38766E-0010 -0.25918E-0010
  0.18250E+0005 -0.29895E+0004 -0.47440E-0010 -0.37909E-0010 -0.24506E-0010
  0.18000E+0005 -0.29692E+0004 -0.46889E-0010 -0.34186E-0010 -0.30660E-0010
  0.18043E+0005 -0.29693E+0004 -0.48837E-0010 -0.36498E-0010 -0.30111E-0010
  0.18125E+0005 -0.29694E+0004 -0.50176E-0010 -0.38748E-0010 -0.28378E-0010
  0.18207E+0005 -0.29695E+0004 -0.49045E-0010 -0.38719E-0010 -0.25998E-0010
  0.18250E+0005 -0.29696E+0004 -0.47686E-0010 -0.37987E-0010 -0.24569E-0010
  0.18000E+0005 -0.29490E+0004 -0.45962E-0010 -0.33179E-0010 -0.30820E-0010
  0.18043E+0005 -0.29491E+0004 -0.48175E-0010 -0.35732E-0010 -0.30249E-0010
  0.18125E+0005 -0.29494E+0004 -0.49939E-0010 -0.38371E-0010 -0.28481E-0010
  0.18207E+0005 -0.29496E+0004 -0.49134E-0010 -0.38647E-0010 -0.26070E-0010
  0.18250E+0005 -0.29497E+0004 -0.47909E-0010 -0.38043E-0010 -0.24629E-0010
  0.18000E+0005 -0.29384E+0004 -0.45459E-0010 -0.32636E-0010 -0.30899E-0010
  0.18043E+0005 -0.29385E+0004 -0.47811E-0010 -0.35316E-0010 -0.30316E-0010
  0.18125E+0005 -0.29388E+0004 -0.49801E-0010 -0.38160E-0010 -0.28531E-0010
  0.18207E+0005 -0.29391E+0004 -0.49172E-0010 -0.38599E-0010 -0.26109E-0010
  0.18250E+0005 -0.29392E+0004 -0.48019E-0010 -0.38063E-0010 -0.24662E-0010
  0.18250E+0005 -0.30000E+0004 -0.47301E-0010 -0.37858E-0010 -0.24472E-0010
  0.18293E+0005 -0.30000E+0004 -0.45378E-0010 -0.36578E-0010 -0.22999E-0010
  0.18375E+0005 -0.30000E+0004 -0.41010E-0010 -0.33428E-0010 -0.20099E-0010
  0.18457E+0005 -0.30000E+0004 -0.36097E-0010 -0.29689E-0010 -0.17202E-0010
  0.18500E+0005 -0.30000E+0004 -0.33425E-0010 -0.27602E-0010 -0.15724E-0010
  0.18250E+0005 -0.29895E+0004 -0.47440E-0010 -0.37909E-0010 -0.24506E-0010
  0.18293E+0005 -0.29895E+0004 -0.45572E-0010 -0.36684E-0010 -0.23024E-0010
  0.18375E+0005 -0.29896E+0004 -0.41277E-0010 -0.33609E-0010 -0.20113E-0010
  0.18457E+0005 -0.29897E+0004 -0.36403E-0010 -0.29914E-0010 -0.17207E-0010
  0.18500E+0005 -0.29897E+0004 -0.33739E-0010 -0.27840E-0010 -0.15723E-0010
  0.18250E+0005 -0.29696E+0004 -0.47686E-0010 -0.37987E-0010 -0.24569E-0010
  0.18293E+0005 -0.29697E+0004 -0.45924E-0010 -0.36868E-0010 -0.23072E-0010
  0.18375E+0005 -0.29699E+0004 -0.41771E-0010 -0.33939E-0010 -0.20139E-0010
  0.18457E+0005 -0.29700E+0004 -0.36975E-0010 -0.30330E-0010 -0.17217E-0010
  0.18500E+0005 -0.29701E+0004 -0.34328E-0010 -0.28281E-0010 -0.15725E-0010
  0.18250E+0005 -0.29497E+0004 -0.47909E-0010 -0.38043E-0010 -0.24629E-0010
  0.18293E+0005 -0.29499E+0004 -0.46257E-0010 -0.37031E-0010 -0.23120E-0010
  0.18375E+0005 -0.29501E+0004 -0.42252E-0010 -0.34252E-0010 -0.20166E-0010
  0.18457E+0005 -0.29504E+0004 -0.37538E-0010 -0.30734E-0010 -0.17231E-0010
  0.18500E+0005 -0.29506E+0004 -0.34913E-0010 -0.28713E-0010 -0.15734E-0010
  0.18250E+0005 -0.29392E+0004 -0.48019E-0010 -0.38063E-0010 -0.24662E-0010
  0.18293E+0005 -0.29394E+0004 -0.46427E-0010 -0.37108E-0010 -0.23147E-0010
  0.18375E+0005 -0.29397E+0004 -0.42501E-0010 -0.34411E-0010 -0.20181E-0010
  0.18457E+0005 -0.29401E+0004 -0.37833E-0010 -0.30941E-0010 -0.17243E-0010
  0.18500E+0005 -0.29402E+0004 -0.35219E-0010 -0.28936E-0010 -0.15742E-0010
  0.18500E+0005 -0.30000E+0004 -0.33425E-0010 -0.27602E-0010 -0.15724E-0010
  0.18543E+0005 -0.30000E+0004 -0.30757E-0010 -0.25492E-0010 -0.14297E-0010
  0.18625E+0005 -0.30000E+0004 -0.25844E-0010 -0.21552E-0010 -0.11770E-0010
  0.18707E+0005 -0.30000E+0004 -0.21278E-0010 -0.17839E-0010 -0.95167E-0011
  0.18750E+0005 -0.30000E+0004 -0.19054E-0010 -0.16016E-0010 -0.84462E-0011
  0.18500E+0005 -0.29897E+0004 -0.33739E-0010 -0.27840E-0010 -0.15723E-0010
  0.18543E+0005 -0.29897E+0004 -0.31073E-0010 -0.25736E-0010 -0.14293E-0010
  0.18625E+0005 -0.29898E+0004 -0.26150E-0010 -0.21795E-0010 -0.11761E-0010
  0.18707E+0005 -0.29898E+0004 -0.21562E-0010 -0.18069E-0010 -0.95052E-0011
  0.18750E+0005 -0.29899E+0004 -0.19323E-0010 -0.16234E-0010 -0.84362E-0011
  0.18500E+0005 -0.29701E+0004 -0.34328E-0010 -0.28281E-0010 -0.15725E-0010
  0.18543E+0005 -0.29702E+0004 -0.31669E-0010 -0.26192E-0010 -0.14289E-0010
  0.18625E+0005 -0.29704E+0004 -0.26730E-0010 -0.22252E-0010 -0.11751E-0010
  0.18707E+0005 -0.29706E+0004 -0.22100E-0010 -0.18501E-0010 -0.94906E-0011
  0.18750E+0005 -0.29707E+0004 -0.19833E-0010 -0.16647E-0010 -0.84213E-0011
  0.18500E+0005 -0.29506E+0004 -0.34913E-0010 -0.28713E-0010 -0.15734E-0010
  0.18543E+0005 -0.29507E+0004 -0.32261E-0010 -0.26639E-0010 -0.14293E-0010
  0.18625E+0005 -0.29510E+0004 -0.27310E-0010 -0.22703E-0010 -0.11749E-0010
  0.18707E+0005 -0.29513E+0004 -0.22641E-0010 -0.18930E-0010 -0.94849E-0011
  0.18750E+0005 -0.29515E+0004 -0.20346E-0010 -0.17057E-0010 -0.84142E-0011
  0.18500E+0005 -0.29402E+0004 -0.35219E-0010 -0.28936E-0010 -0.15742E-0010
  0.18543E+0005 -0.29404E+0004 -0.32572E-0010 -0.26871E-0010 -0.14298E-0010
  0.18625E+0005 -0.29408E+0004 -0.27615E-0010 -0.22938E-0010 -0.11750E-0010
  0.18707E+0005 -0.29412E+0004 -0.22926E-0010 -0.19155E-0010 -0.94845E-0011
  0.18750E+0005 -0.29414E+0004 -0.20618E-0010 -0.17273E-0010 -0.84150E-0011
  0.18750E+0005 -0.30000E+0004 -0.19054E-0010 -0.16016E-0010 -0.84462E-0011
  0.18793E+0005 -0.30000E+0004 -0.16973E-0010 -0.14300E-0010 -0.74617E-0011
  0.18875E+0005 -0.30000E+0004 -0.13439E-0010 -0.11368E-0010 -0.58223E-0011
  0.18957E+0005 -0.30000E+0004 -0.10447E-0010 -0.88711E-0011 -0.44652E-0011
  0.19000E+0005 -0.30000E+0004 -0.90812E-0011 -0.77248E-0011 -0.38553E-0011
  0.18750E+0005 -0.29899E+0004 -0.19323E-0010 -0.16234E-0010 -0.84362E-0011
  0.18793E+0005 -0.29899E+0004 -0.17225E-0010 -0.14506E-0010 -0.74515E-0011
  0.18875E+0005 -0.29900E+0004 -0.13656E-0010 -0.11549E-0010 -0.58115E-0011
  0.18957E+0005 -0.29900E+0004 -0.10630E-0010 -0.90237E-0011 -0.44554E-0011
  0.19000E+0005 -0.29901E+0004 -0.92460E-0011 -0.78639E-0011 -0.38460E-0011
  0.18750E+0005 -0.29707E+0004 -0.19833E-0010 -0.16647E-0010 -0.84213E-0011
  0.18793E+0005 -0.29708E+0004 -0.17704E-0010 -0.14897E-0010 -0.74367E-0011
  0.18875E+0005 -0.29709E+0004 -0.14070E-0010 -0.11890E-0010 -0.57962E-0011
  0.18957E+0005 -0.29711E+0004 -0.10978E-0010 -0.93137E-0011 -0.44412E-0011
  0.19000E+0005 -0.29712E+0004 -0.95613E-0011 -0.81272E-0011 -0.38328E-0011
  0.18750E+0005 -0.29515E+0004 -0.20346E-0010 -0.17057E-0010 -0.84142E-0011
  0.18793E+0005 -0.29516E+0004 -0.18185E-0010 -0.15285E-0010 -0.74283E-0011
  0.18875E+0005 -0.29519E+0004 -0.14488E-0010 -0.12231E-0010 -0.57876E-0011
  0.18957E+0005 -0.29522E+0004 -0.11330E-0010 -0.96034E-0011 -0.44328E-0011
  0.19000E+0005 -0.29524E+0004 -0.98797E-0011 -0.83902E-0011 -0.38248E-0011
  0.18750E+0005 -0.29414E+0004 -0.20618E-0010 -0.17273E-0010 -0.84150E-0011
  0.18793E+0005 -0.29415E+0004 -0.18440E-0010 -0.15488E-0010 -0.74264E-0011
  0.18875E+0005 -0.29419E+0004 -0.14709E-0010 -0.12410E-0010 -0.57858E-0011
  0.18957E+0005 -0.29422E+0004 -0.11517E-0010 -0.97565E-0011 -0.44307E-0011
  0.19000E+0005 -0.29424E+0004 -0.10049E-0010 -0.85291E-0011 -0.38227E-0011
  0.19000E+0005 -0.30000E+0004 -0.90812E-0011 -0.77248E-0011 -0.38553E-0011
  0.19043E+0005 -0.30000E+0004 -0.78540E-0011 -0.66930E-0011 -0.33123E-0011
  0.19125E+0005 -0.30000E+0004 -0.58824E-0011 -0.50292E-0011 -0.24511E-0011
  0.19207E+0005 -0.30000E+0004 -0.43253E-0011 -0.37096E-0011 -0.17815E-0011
  0.19250E+0005 -0.30000E+0004 -0.36504E-0011 -0.31357E-0011 -0.14949E-0011
  0.19000E+0005 -0.29901E+0004 -0.92460E-0011 -0.78639E-0011 -0.38460E-0011
  0.19043E+0005 -0.29901E+0004 -0.80018E-0011 -0.68179E-0011 -0.33037E-0011
  0.19125E+0005 -0.29901E+0004 -0.60008E-0011 -0.51299E-0011 -0.24439E-0011
  0.19207E+0005 -0.29902E+0004 -0.44180E-0011 -0.37885E-0011 -0.17759E-0011
  0.19250E+0005 -0.29902E+0004 -0.37314E-0011 -0.32056E-0011 -0.14894E-0011
  0.19000E+0005 -0.29712E+0004 -0.95613E-0011 -0.81272E-0011 -0.38328E-0011
  0.19043E+0005 -0.29713E+0004 -0.82849E-0011 -0.70550E-0011 -0.32914E-0011
  0.19125E+0005 -0.29714E+0004 -0.62277E-0011 -0.53211E-0011 -0.24333E-0011
  0.19207E+0005 -0.29716E+0004 -0.45960E-0011 -0.39392E-0011 -0.17672E-0011
  0.19250E+0005 -0.29716E+0004 -0.38863E-0011 -0.33369E-0011 -0.14815E-0011
  0.19000E+0005 -0.29524E+0004 -0.98797E-0011 -0.83902E-0011 -0.38248E-0011
  0.19043E+0005 -0.29525E+0004 -0.85714E-0011 -0.72929E-0011 -0.32838E-0011
  0.19125E+0005 -0.29527E+0004 -0.64579E-0011 -0.55133E-0011 -0.24268E-0011
  0.19207E+0005 -0.29529E+0004 -0.47767E-0011 -0.40911E-0011 -0.17616E-0011
  0.19250E+0005 -0.29531E+0004 -0.40442E-0011 -0.34696E-0011 -0.14770E-0011
  0.19000E+0005 -0.29424E+0004 -0.10049E-0010 -0.85291E-0011 -0.38227E-0011
  0.19043E+0005 -0.29426E+0004 -0.87239E-0011 -0.74189E-0011 -0.32816E-0011
  0.19125E+0005 -0.29428E+0004 -0.65805E-0011 -0.56151E-0011 -0.24250E-0011
  0.19207E+0005 -0.29431E+0004 -0.48732E-0011 -0.41722E-0011 -0.17597E-0011
  0.19250E+0005 -0.29433E+0004 -0.41287E-0011 -0.35409E-0011 -0.14754E-0011
  0.19250E+0005 -0.30000E+0004 -0.36504E-0011 -0.31357E-0011 -0.14949E-0011
  0.19293E+0005 -0.30000E+0004 -0.30637E-0011 -0.26357E-0011 -0.12469E-0011
  0.19375E+0005 -0.30000E+0004 -0.21655E-0011 -0.18684E-0011 -0.87168E-0012
  0.19457E+0005 -0.30000E+0004 -0.14991E-0011 -0.12978E-0011 -0.59615E-0012
  0.19500E+0005 -0.30000E+0004 -0.12247E-0011 -0.10619E-0011 -0.48490E-0012
  0.19250E+0005 -0.29902E+0004 -0.37314E-0011 -0.32056E-0011 -0.14894E-0011
  0.19293E+0005 -0.29902E+0004 -0.31344E-0011 -0.26963E-0011 -0.12431E-0011
  0.19375E+0005 -0.29903E+0004 -0.22179E-0011 -0.19143E-0011 -0.86707E-0012
  0.19457E+0005 -0.29903E+0004 -0.15380E-0011 -0.13315E-0011 -0.59363E-0012
  0.19500E+0005 -0.29903E+0004 -0.12568E-0011 -0.10902E-0011 -0.48150E-0012
  0.19250E+0005 -0.29716E+0004 -0.38863E-0011 -0.33369E-0011 -0.14815E-0011
  0.19293E+0005 -0.29717E+0004 -0.32691E-0011 -0.28113E-0011 -0.12361E-0011
  0.19375E+0005 -0.29718E+0004 -0.23194E-0011 -0.20012E-0011 -0.86184E-0012
  0.19457E+0005 -0.29719E+0004 -0.16128E-0011 -0.13956E-0011 -0.58992E-0012
  0.19500E+0005 -0.29719E+0004 -0.13196E-0011 -0.11445E-0011 -0.47755E-0012
  0.19250E+0005 -0.29531E+0004 -0.40442E-0011 -0.34696E-0011 -0.14770E-0011
  0.19293E+0005 -0.29531E+0004 -0.34058E-0011 -0.29270E-0011 -0.12311E-0011
  0.19375E+0005 -0.29533E+0004 -0.24229E-0011 -0.20888E-0011 -0.85898E-0012
  0.19457E+0005 -0.29534E+0004 -0.16892E-0011 -0.14607E-0011 -0.58748E-0012
  0.19500E+0005 -0.29535E+0004 -0.13843E-0011 -0.11999E-0011 -0.47548E-0012
  0.19250E+0005 -0.29433E+0004 -0.41287E-0011 -0.35409E-0011 -0.14754E-0011
  0.19293E+0005 -0.29434E+0004 -0.34790E-0011 -0.29886E-0011 -0.12297E-0011
  0.19375E+0005 -0.29435E+0004 -0.24781E-0011 -0.21352E-0011 -0.85816E-0012
  0.19457E+0005 -0.29437E+0004 -0.17301E-0011 -0.14952E-0011 -0.58688E-0012
  0.19500E+0005 -0.29438E+0004 -0.14187E-0011 -0.12295E-0011 -0.47424E-0012
  0.19500E+0005 -0.30000E+0004 -0.12247E-0011 -0.10619E-0011 -0.48490E-0012
  0.19543E+0005 -0.30000E+0004 -0.99350E-0012 -0.86255E-0012 -0.39116E-0012
  0.19625E+0005 -0.30000E+0004 -0.65529E-0012 -0.57199E-0012 -0.25334E-0012
  0.19707E+0005 -0.30000E+0004 -0.42068E-0012 -0.36960E-0012 -0.15958E-0012
  0.19750E+0005 -0.30000E+0004 -0.33079E-0012 -0.29331E-0012 -0.12389E-0012
  0.19500E+0005 -0.29903E+0004 -0.12568E-0011 -0.10902E-0011 -0.48150E-0012
  0.19543E+0005 -0.29903E+0004 -0.10205E-0011 -0.88683E-0012 -0.38808E-0012
  0.19625E+0005 -0.29904E+0004 -0.67482E-0012 -0.58867E-0012 -0.25260E-0012
  0.19707E+0005 -0.29904E+0004 -0.43389E-0012 -0.38122E-0012 -0.15856E-0012
  0.19750E+0005 -0.29904E+0004 -0.34144E-0012 -0.30131E-0012 -0.12434E-0012
  0.19500E+0005 -0.29719E+0004 -0.13196E-0011 -0.11445E-0011 -0.47755E-0012
  0.19543E+0005 -0.29720E+0004 -0.10729E-0011 -0.93246E-0012 -0.38433E-0012
  0.19625E+0005 -0.29721E+0004 -0.71243E-0012 -0.62092E-0012 -0.25131E-0012
  0.19707E+0005 -0.29723E+0004 -0.45954E-0012 -0.40359E-0012 -0.15706E-0012
  0.19750E+0005 -0.29723E+0004 -0.36136E-0012 -0.31727E-0012 -0.12347E-0012
  0.19500E+0005 -0.29535E+0004 -0.13843E-0011 -0.11999E-0011 -0.47548E-0012
  0.19543E+0005 -0.29536E+0004 -0.11269E-0011 -0.97868E-0012 -0.38247E-0012
  0.19625E+0005 -0.29539E+0004 -0.75037E-0012 -0.65370E-0012 -0.24966E-0012
  0.19707E+0005 -0.29541E+0004 -0.48599E-0012 -0.42628E-0012 -0.15631E-0012
  0.19750E+0005 -0.29542E+0004 -0.38222E-0012 -0.33482E-0012 -0.12245E-0012
  0.19500E+0005 -0.29438E+0004 -0.14187E-0011 -0.12295E-0011 -0.47424E-0012
  0.19543E+0005 -0.29440E+0004 -0.11561E-0011 -0.10031E-0011 -0.38260E-0012
  0.19625E+0005 -0.29442E+0004 -0.77086E-0012 -0.67120E-0012 -0.24935E-0012
  0.19707E+0005 -0.29445E+0004 -0.50012E-0012 -0.43826E-0012 -0.15601E-0012
  0.19750E+0005 -0.29447E+0004 -0.39421E-0012 -0.34455E-0012 -0.12335E-0012
  0.19750E+0005 -0.30000E+0004 -0.33079E-0012 -0.29331E-0012 -0.12389E-0012
  0.19793E+0005 -0.30000E+0004 -0.25431E-0012 -0.22595E-0012 -0.93322E-0013
  0.19875E+0005 -0.30000E+0004 -0.15316E-0012 -0.13991E-0012 -0.52968E-0013
  0.19957E+0005 -0.30000E+0004 -0.88174E-0013 -0.85224E-0013 -0.25341E-0013
  0.20000E+0005 -0.30000E+0004 -0.65476E-0013 -0.65731E-0013 -0.13738E-0013
  0.19750E+0005 -0.29904E+0004 -0.34144E-0012 -0.30131E-0012 -0.12434E-0012
  0.19793E+0005 -0.29905E+0004 -0.26319E-0012 -0.23366E-0012 -0.92915E-0013
  0.19875E+0005 -0.29906E+0004 -0.15900E-0012 -0.14458E-0012 -0.53105E-0013
  0.19957E+0005 -0.29906E+0004 -0.90460E-0013 -0.86047E-0013 -0.24061E-0013
  0.20000E+0005 -0.29907E+0004 -0.62529E-0013 -0.58756E-0013 -0.10292E-0013
  0.19750E+0005 -0.29723E+0004 -0.36136E-0012 -0.31727E-0012 -0.12347E-0012
  0.19793E+0005 -0.29725E+0004 -0.28040E-0012 -0.24871E-0012 -0.92142E-0013
  0.19875E+0005 -0.29727E+0004 -0.16952E-0012 -0.15295E-0012 -0.52351E-0013
  0.19957E+0005 -0.29729E+0004 -0.95821E-0013 -0.89116E-0013 -0.22065E-0013
  0.20000E+0005 -0.29730E+0004 -0.64647E-0013 -0.56893E-0013 -0.86321E-0014
  0.19750E+0005 -0.29542E+0004 -0.38222E-0012 -0.33482E-0012 -0.12245E-0012
  0.19793E+0005 -0.29544E+0004 -0.29800E-0012 -0.26366E-0012 -0.91907E-0013
  0.19875E+0005 -0.29548E+0004 -0.18009E-0012 -0.16157E-0012 -0.51070E-0013
  0.19957E+0005 -0.29552E+0004 -0.10204E-0012 -0.93045E-0013 -0.20966E-0013
  0.20000E+0005 -0.29554E+0004 -0.70608E-0013 -0.60068E-0013 -0.10098E-0013
  0.19750E+0005 -0.29447E+0004 -0.39421E-0012 -0.34455E-0012 -0.12335E-0012
  0.19793E+0005 -0.29449E+0004 -0.30709E-0012 -0.27165E-0012 -0.91153E-0013
  0.19875E+0005 -0.29454E+0004 -0.18593E-0012 -0.16611E-0012 -0.50755E-0013
  0.19957E+0005 -0.29458E+0004 -0.10587E-0012 -0.95482E-0013 -0.21198E-0013
  0.20000E+0005 -0.29461E+0004 -0.74294E-0013 -0.62552E-0013 -0.11290E-0013
  0.00000E+0000 -0.29364E+0004 -0.13533E-0008 -0.91934E-0009 -0.74638E-0009
  0.43168E+0002 -0.29363E+0004 -0.10959E-0008 -0.67461E-0009 -0.68638E-0009
  0.12500E+0003 -0.29359E+0004 -0.75686E-0009 -0.95789E-0010 -0.10185E-0008
  0.20683E+0003 -0.29356E+0004 -0.42436E-0009  0.51938E-0009 -0.14317E-0008
  0.25000E+0003 -0.29354E+0004 -0.20089E-0009  0.83754E-0009 -0.15533E-0008
  0.00000E+0000 -0.29255E+0004 -0.13691E-0008 -0.89326E-0009 -0.81172E-0009
  0.43168E+0002 -0.29252E+0004 -0.10951E-0008 -0.63432E-0009 -0.73818E-0009
  0.12500E+0003 -0.29248E+0004 -0.72648E-0009 -0.53469E-0010 -0.10197E-0008
  0.20683E+0003 -0.29245E+0004 -0.38552E-0009  0.55655E-0009 -0.14163E-0008
  0.25000E+0003 -0.29242E+0004 -0.16212E-0009  0.87075E-0009 -0.15374E-0008
  0.00000E+0000 -0.29046E+0004 -0.13929E-0008 -0.84383E-0009 -0.92385E-0009
  0.43168E+0002 -0.29044E+0004 -0.11006E-0008 -0.56194E-0009 -0.84675E-0009
  0.12500E+0003 -0.29039E+0004 -0.67933E-0009  0.24086E-0010 -0.10418E-0008
  0.20683E+0003 -0.29034E+0004 -0.31035E-0009  0.62574E-0009 -0.13855E-0008
  0.25000E+0003 -0.29031E+0004 -0.85059E-0010  0.93238E-0009 -0.15018E-0008
  0.00000E+0000 -0.28838E+0004 -0.14101E-0008 -0.79249E-0009 -0.10261E-0008
  0.43168E+0002 -0.28835E+0004 -0.11102E-0008 -0.49254E-0009 -0.96135E-0009
  0.12500E+0003 -0.28829E+0004 -0.64291E-0009  0.98911E-0010 -0.10848E-0008
  0.20683E+0003 -0.28823E+0004 -0.23627E-0009  0.69310E-0009 -0.13586E-0008
  0.25000E+0003 -0.28820E+0004 -0.46067E-0011  0.99240E-0009 -0.14616E-0008
  0.00000E+0000 -0.28729E+0004 -0.14175E-0008 -0.76397E-0009 -0.10785E-0008
  0.43168E+0002 -0.28725E+0004 -0.11154E-0008 -0.45658E-0009 -0.10221E-0008
  0.12500E+0003 -0.28718E+0004 -0.62672E-0009  0.13746E-0009 -0.11136E-0008
  0.20683E+0003 -0.28712E+0004 -0.19839E-0009  0.72790E-0009 -0.13475E-0008
  0.25000E+0003 -0.28708E+0004  0.38677E-0010  0.10234E-0008 -0.14397E-0008
  0.25000E+0003 -0.29354E+0004 -0.20089E-0009  0.83754E-0009 -0.15533E-0008
  0.29317E+0003 -0.29352E+0004  0.21433E-0010  0.11402E-0008 -0.16632E-0008
  0.37500E+0003 -0.29349E+0004  0.47303E-0009  0.16565E-0008 -0.17530E-0008
  0.45683E+0003 -0.29347E+0004  0.95330E-0009  0.20756E-0008 -0.16797E-0008
  0.50000E+0003 -0.29345E+0004  0.12144E-0008  0.22508E-0008 -0.15741E-0008
  0.25000E+0003 -0.29242E+0004 -0.16212E-0009  0.87075E-0009 -0.15374E-0008
  0.29317E+0003 -0.29241E+0004  0.63168E-0010  0.11688E-0008 -0.16401E-0008
  0.37500E+0003 -0.29237E+0004  0.52077E-0009  0.16753E-0008 -0.17147E-0008
  0.45683E+0003 -0.29234E+0004  0.10091E-0008  0.20831E-0008 -0.16210E-0008
  0.50000E+0003 -0.29232E+0004  0.12754E-0008  0.22521E-0008 -0.15021E-0008
  0.25000E+0003 -0.29031E+0004 -0.85059E-0010  0.93238E-0009 -0.15018E-0008
  0.29317E+0003 -0.29029E+0004  0.14759E-0009  0.12220E-0008 -0.15879E-0008
  0.37500E+0003 -0.29024E+0004  0.61896E-0009  0.17100E-0008 -0.16295E-0008
  0.45683E+0003 -0.29020E+0004  0.11236E-0008  0.20968E-0008 -0.14951E-0008
  0.50000E+0003 -0.29017E+0004  0.14000E-0008  0.22539E-0008 -0.13508E-0008
  0.25000E+0003 -0.28820E+0004 -0.46067E-0011  0.99240E-0009 -0.14616E-0008
  0.29317E+0003 -0.28817E+0004  0.23748E-0009  0.12737E-0008 -0.15276E-0008
  0.37500E+0003 -0.28811E+0004  0.72588E-0009  0.17436E-0008 -0.15302E-0008
  0.45683E+0003 -0.28806E+0004  0.12485E-0008  0.21097E-0008 -0.13521E-0008
  0.50000E+0003 -0.28803E+0004  0.15353E-0008  0.22551E-0008 -0.11817E-0008
  0.25000E+0003 -0.28708E+0004  0.38677E-0010  0.10234E-0008 -0.14397E-0008
  0.29317E+0003 -0.28705E+0004  0.28658E-0009  0.13005E-0008 -0.14936E-0008
  0.37500E+0003 -0.28699E+0004  0.78528E-0009  0.17610E-0008 -0.14732E-0008
  0.45683E+0003 -0.28693E+0004  0.13181E-0008  0.21162E-0008 -0.12705E-0008
  0.50000E+0003 -0.28690E+0004  0.16106E-0008  0.22556E-0008 -0.10861E-0008
  0.50000E+0003 -0.29345E+0004  0.12144E-0008  0.22508E-0008 -0.15741E-0008
  0.54317E+0003 -0.29344E+0004  0.14803E-0008  0.23920E-0008 -0.14192E-0008
  0.62500E+0003 -0.29343E+0004  0.19960E-0008  0.25616E-0008 -0.98855E-0009
  0.70683E+0003 -0.29341E+0004  0.25248E-0008  0.26004E-0008 -0.37643E-0009
  0.75000E+0003 -0.29340E+0004  0.28080E-0008  0.25683E-0008  0.18451E-0010
  0.50000E+0003 -0.29232E+0004  0.12754E-0008  0.22521E-0008 -0.15021E-0008
  0.54317E+0003 -0.29231E+0004  0.15469E-0008  0.23867E-0008 -0.13332E-0008
  0.62500E+0003 -0.29229E+0004  0.20735E-0008  0.25435E-0008 -0.87349E-0009
  0.70683E+0003 -0.29227E+0004  0.26136E-0008  0.25695E-0008 -0.23063E-0009
  0.75000E+0003 -0.29226E+0004  0.29025E-0008  0.25308E-0008  0.18054E-0009
  0.50000E+0003 -0.29017E+0004  0.14000E-0008  0.22539E-0008 -0.13508E-0008
  0.54317E+0003 -0.29016E+0004  0.16818E-0008  0.23763E-0008 -0.11551E-0008
  0.62500E+0003 -0.29014E+0004  0.22291E-0008  0.25094E-0008 -0.64084E-0009
  0.70683E+0003 -0.29011E+0004  0.27896E-0008  0.25116E-0008  0.59031E-0010
  0.75000E+0003 -0.29010E+0004  0.30887E-0008  0.24608E-0008  0.50012E-0009
  0.50000E+0003 -0.28803E+0004  0.15353E-0008  0.22551E-0008 -0.11817E-0008
  0.54317E+0003 -0.28801E+0004  0.18275E-0008  0.23655E-0008 -0.95899E-0009
  0.62500E+0003 -0.28799E+0004  0.23951E-0008  0.24754E-0008 -0.39052E-0009
  0.70683E+0003 -0.28796E+0004  0.29751E-0008  0.24547E-0008  0.36487E-0009
  0.75000E+0003 -0.28794E+0004  0.32837E-0008  0.23922E-0008  0.83469E-0009
  0.50000E+0003 -0.28690E+0004  0.16106E-0008  0.22556E-0008 -0.10861E-0008
  0.54317E+0003 -0.28688E+0004  0.19084E-0008  0.23597E-0008 -0.84890E-0009
  0.62500E+0003 -0.28685E+0004  0.24866E-0008  0.24576E-0008 -0.25192E-0009
  0.70683E+0003 -0.28682E+0004  0.30766E-0008  0.24251E-0008  0.53222E-0009
  0.75000E+0003 -0.28680E+0004  0.33898E-0008  0.23566E-0008  0.10168E-0008
  0.75000E+0003 -0.29340E+0004  0.28080E-0008  0.25683E-0008  0.18451E-0010
  0.79317E+0003 -0.29340E+0004  0.30932E-0008  0.25015E-0008  0.46047E-0009
  0.87500E+0003 -0.29339E+0004  0.36369E-0008  0.22823E-0008  0.14215E-0008
  0.95683E+0003 -0.29338E+0004  0.41777E-0008  0.19523E-0008  0.25241E-0008
  0.10000E+0004 -0.29337E+0004  0.44582E-0008  0.17380E-0008  0.31531E-0008
  0.75000E+0003 -0.29226E+0004  0.29025E-0008  0.25308E-0008  0.18054E-0009
  0.79317E+0003 -0.29226E+0004  0.31930E-0008  0.24577E-0008  0.63845E-0009
  0.87500E+0003 -0.29224E+0004  0.37452E-0008  0.22274E-0008  0.16276E-0008
  0.95683E+0003 -0.29223E+0004  0.42918E-0008  0.18882E-0008  0.27544E-0008
  0.10000E+0004 -0.29223E+0004  0.45739E-0008  0.16700E-0008  0.33938E-0008
  0.75000E+0003 -0.29010E+0004  0.30887E-0008  0.24608E-0008  0.50012E-0009
  0.79317E+0003 -0.29009E+0004  0.33885E-0008  0.23760E-0008  0.98697E-0009
  0.87500E+0003 -0.29008E+0004  0.39552E-0008  0.21257E-0008  0.20269E-0008
  0.95683E+0003 -0.29007E+0004  0.45108E-0008  0.17698E-0008  0.31959E-0008
  0.10000E+0004 -0.29006E+0004  0.47946E-0008  0.15446E-0008  0.38529E-0008
  0.75000E+0003 -0.28794E+0004  0.32837E-0008  0.23922E-0008  0.83469E-0009
  0.79317E+0003 -0.28793E+0004  0.35919E-0008  0.22963E-0008  0.13490E-0008
  0.87500E+0003 -0.28791E+0004  0.41710E-0008  0.20268E-0008  0.24363E-0008
  0.95683E+0003 -0.28790E+0004  0.47327E-0008  0.16554E-0008  0.36432E-0008
  0.10000E+0004 -0.28789E+0004  0.50166E-0008  0.14239E-0008  0.43151E-0008
  0.75000E+0003 -0.28680E+0004  0.33898E-0008  0.23566E-0008  0.10168E-0008
  0.79317E+0003 -0.28679E+0004  0.37021E-0008  0.22550E-0008  0.15450E-0008
  0.87500E+0003 -0.28677E+0004  0.42869E-0008  0.19759E-0008  0.26558E-0008
  0.95683E+0003 -0.28675E+0004  0.48507E-0008  0.15968E-0008  0.38810E-0008
  0.10000E+0004 -0.28674E+0004  0.51340E-0008  0.13621E-0008  0.45598E-0008
  0.10000E+0004 -0.29337E+0004  0.44582E-0008  0.17380E-0008  0.31531E-0008
  0.10432E+0004 -0.29337E+0004  0.47329E-0008  0.14993E-0008  0.38083E-0008
  0.11250E+0004 -0.29335E+0004  0.52287E-0008  0.98834E-0009  0.50997E-0008
  0.12068E+0004 -0.29334E+0004  0.56755E-0008  0.41771E-0009  0.64166E-0008
  0.12500E+0004 -0.29333E+0004  0.58841E-0008  0.99465E-0010  0.71043E-0008
  0.10000E+0004 -0.29223E+0004  0.45739E-0008  0.16700E-0008  0.33938E-0008
  0.10432E+0004 -0.29222E+0004  0.48491E-0008  0.14281E-0008  0.40573E-0008
  0.11250E+0004 -0.29221E+0004  0.53420E-0008  0.91347E-0009  0.53583E-0008
  0.12068E+0004 -0.29219E+0004  0.57805E-0008  0.34266E-0009  0.66751E-0008
  0.12500E+0004 -0.29218E+0004  0.59821E-0008  0.25867E-0010  0.73584E-0008
  0.10000E+0004 -0.29006E+0004  0.47946E-0008  0.15446E-0008  0.38529E-0008
  0.10432E+0004 -0.29005E+0004  0.50694E-0008  0.12971E-0008  0.45303E-0008
  0.11250E+0004 -0.29003E+0004  0.55539E-0008  0.77647E-0009  0.58450E-0008
  0.12068E+0004 -0.29001E+0004  0.59731E-0008  0.20615E-0009  0.71566E-0008
  0.12500E+0004 -0.29000E+0004  0.61598E-0008 -0.10753E-0009  0.78287E-0008
  0.10000E+0004 -0.28789E+0004  0.50166E-0008  0.14239E-0008  0.43151E-0008
  0.10432E+0004 -0.28788E+0004  0.52890E-0008  0.11715E-0008  0.50035E-0008
  0.11250E+0004 -0.28785E+0004  0.57613E-0008  0.64593E-0009  0.63260E-0008
  0.12068E+0004 -0.28783E+0004  0.61568E-0008  0.77092E-0010  0.76262E-0008
  0.12500E+0004 -0.28782E+0004  0.63260E-0008 -0.23301E-0009  0.82836E-0008
  0.10000E+0004 -0.28674E+0004  0.51340E-0008  0.13621E-0008  0.45598E-0008
  0.10432E+0004 -0.28673E+0004  0.54044E-0008  0.11074E-0008  0.52530E-0008
  0.11250E+0004 -0.28671E+0004  0.58687E-0008  0.57966E-0009  0.65773E-0008
  0.12068E+0004 -0.28668E+0004  0.62499E-0008  0.12001E-0010  0.78688E-0008
  0.12500E+0004 -0.28667E+0004  0.64088E-0008 -0.29606E-0009  0.85172E-0008
  0.12500E+0004 -0.29333E+0004  0.58841E-0008  0.99465E-0010  0.71043E-0008
  0.12932E+0004 -0.29333E+0004  0.60698E-0008 -0.22661E-0009  0.77778E-0008
  0.13750E+0004 -0.29331E+0004  0.63455E-0008 -0.85427E-0009  0.89839E-0008
  0.14568E+0004 -0.29329E+0004  0.65010E-0008 -0.14755E-0008  0.10051E-0007
  0.15000E+0004 -0.29328E+0004  0.65265E-0008 -0.17929E-0008  0.10540E-0007
  0.12500E+0004 -0.29218E+0004  0.59821E-0008  0.25867E-0010  0.73584E-0008
  0.12932E+0004 -0.29217E+0004  0.61592E-0008 -0.29772E-0009  0.80243E-0008
  0.13750E+0004 -0.29215E+0004  0.64132E-0008 -0.91762E-0009  0.92067E-0008
  0.14568E+0004 -0.29213E+0004  0.65401E-0008 -0.15273E-0008  0.10238E-0007
  0.15000E+0004 -0.29212E+0004  0.65477E-0008 -0.18371E-0008  0.10703E-0007
  0.12500E+0004 -0.29000E+0004  0.61598E-0008 -0.10753E-0009  0.78287E-0008
  0.12932E+0004 -0.28999E+0004  0.63184E-0008 -0.42607E-0009  0.84774E-0008
  0.13750E+0004 -0.28996E+0004  0.65273E-0008 -0.10308E-0008  0.96097E-0008
  0.14568E+0004 -0.28994E+0004  0.65960E-0008 -0.16184E-0008  0.10568E-0007
  0.15000E+0004 -0.28992E+0004  0.65677E-0008 -0.19138E-0008  0.10985E-0007
  0.12500E+0004 -0.28782E+0004  0.63260E-0008 -0.23301E-0009  0.82836E-0008
  0.12932E+0004 -0.28780E+0004  0.64635E-0008 -0.54611E-0009  0.89116E-0008
  0.13750E+0004 -0.28777E+0004  0.66224E-0008 -0.11351E-0008  0.99871E-0008
  0.14568E+0004 -0.28774E+0004  0.66278E-0008 -0.17004E-0008  0.10866E-0007
  0.15000E+0004 -0.28773E+0004  0.65610E-0008 -0.19815E-0008  0.11232E-0007
  0.12500E+0004 -0.28667E+0004  0.64088E-0008 -0.29606E-0009  0.85172E-0008
  0.12932E+0004 -0.28665E+0004  0.65342E-0008 -0.60612E-0009  0.91328E-0008
  0.13750E+0004 -0.28662E+0004  0.66647E-0008 -0.11867E-0008  0.10176E-0007
  0.14568E+0004 -0.28658E+0004  0.66346E-0008 -0.17400E-0008  0.11010E-0007
  0.15000E+0004 -0.28657E+0004  0.65466E-0008 -0.20137E-0008  0.11348E-0007
  0.15000E+0004 -0.29328E+0004  0.65265E-0008 -0.17929E-0008  0.10540E-0007
  0.15432E+0004 -0.29327E+0004  0.65088E-0008 -0.20994E-0008  0.10968E-0007
  0.16250E+0004 -0.29325E+0004  0.63466E-0008 -0.26379E-0008  0.11585E-0007
  0.17068E+0004 -0.29324E+0004  0.60022E-0008 -0.31051E-0008  0.11915E-0007
  0.17500E+0004 -0.29323E+0004  0.57433E-0008 -0.33163E-0008  0.11961E-0007
  0.15000E+0004 -0.29212E+0004  0.65477E-0008 -0.18371E-0008  0.10703E-0007
  0.15432E+0004 -0.29211E+0004  0.65103E-0008 -0.21352E-0008  0.11104E-0007
  0.16250E+0004 -0.29209E+0004  0.63060E-0008 -0.26556E-0008  0.11662E-0007
  0.17068E+0004 -0.29207E+0004  0.59142E-0008 -0.31025E-0008  0.11923E-0007
  0.17500E+0004 -0.29206E+0004  0.56284E-0008 -0.33025E-0008  0.11930E-0007
  0.15000E+0004 -0.28992E+0004  0.65677E-0008 -0.19138E-0008  0.10985E-0007
  0.15432E+0004 -0.28991E+0004  0.64911E-0008 -0.21960E-0008  0.11332E-0007
  0.16250E+0004 -0.28988E+0004  0.62036E-0008 -0.26824E-0008  0.11774E-0007
  0.17068E+0004 -0.28985E+0004  0.57191E-0008 -0.30917E-0008  0.11903E-0007
  0.17500E+0004 -0.28984E+0004  0.53815E-0008 -0.32709E-0008  0.11835E-0007
  0.15000E+0004 -0.28773E+0004  0.65610E-0008 -0.19815E-0008  0.11232E-0007
  0.15432E+0004 -0.28771E+0004  0.64426E-0008 -0.22480E-0008  0.11523E-0007
  0.16250E+0004 -0.28767E+0004  0.60677E-0008 -0.27009E-0008  0.11844E-0007
  0.17068E+0004 -0.28764E+0004  0.54871E-0008 -0.30734E-0008  0.11837E-0007
  0.17500E+0004 -0.28762E+0004  0.50962E-0008 -0.32324E-0008  0.11693E-0007
  0.15000E+0004 -0.28657E+0004  0.65466E-0008 -0.20137E-0008  0.11348E-0007
  0.15432E+0004 -0.28655E+0004  0.64051E-0008 -0.22719E-0008  0.11608E-0007
  0.16250E+0004 -0.28651E+0004  0.59825E-0008 -0.27074E-0008  0.11863E-0007
  0.17068E+0004 -0.28647E+0004  0.53500E-0008 -0.30609E-0008  0.11783E-0007
  0.17500E+0004 -0.28645E+0004  0.49305E-0008 -0.32094E-0008  0.11599E-0007
  0.17500E+0004 -0.29323E+0004  0.57433E-0008 -0.33163E-0008  0.11961E-0007
  0.17932E+0004 -0.29321E+0004  0.54291E-0008 -0.35011E-0008  0.11914E-0007
  0.18750E+0004 -0.29319E+0004  0.46818E-0008 -0.37699E-0008  0.11559E-0007
  0.19568E+0004 -0.29317E+0004  0.37379E-0008 -0.39258E-0008  0.10851E-0007
  0.20000E+0004 -0.29316E+0004  0.31636E-0008 -0.39602E-0008  0.10335E-0007
  0.17500E+0004 -0.29206E+0004  0.56284E-0008 -0.33025E-0008  0.11930E-0007
  0.17932E+0004 -0.29204E+0004  0.52865E-0008 -0.34759E-0008  0.11843E-0007
  0.18750E+0004 -0.29202E+0004  0.44849E-0008 -0.37231E-0008  0.11408E-0007
  0.19568E+0004 -0.29199E+0004  0.34860E-0008 -0.38581E-0008  0.10620E-0007
  0.20000E+0004 -0.29198E+0004  0.28831E-0008 -0.38822E-0008  0.10064E-0007
  0.17500E+0004 -0.28984E+0004  0.53815E-0008 -0.32709E-0008  0.11835E-0007
  0.17932E+0004 -0.28982E+0004  0.49861E-0008 -0.34231E-0008  0.11670E-0007
  0.18750E+0004 -0.28979E+0004  0.40806E-0008 -0.36304E-0008  0.11085E-0007
  0.19568E+0004 -0.28975E+0004  0.29778E-0008 -0.37272E-0008  0.10147E-0007
  0.20000E+0004 -0.28974E+0004  0.23214E-0008 -0.37324E-0008  0.95139E-0008
  0.17500E+0004 -0.28762E+0004  0.50962E-0008 -0.32324E-0008  0.11693E-0007
  0.17932E+0004 -0.28760E+0004  0.46463E-0008 -0.33642E-0008  0.11450E-0007
  0.18750E+0004 -0.28756E+0004  0.36362E-0008 -0.35329E-0008  0.10714E-0007
  0.19568E+0004 -0.28752E+0004  0.24302E-0008 -0.35931E-0008  0.96281E-0008
  0.20000E+0004 -0.28750E+0004  0.17215E-0008 -0.35804E-0008  0.89198E-0008
  0.17500E+0004 -0.28645E+0004  0.49305E-0008 -0.32094E-0008  0.11599E-0007
  0.17932E+0004 -0.28643E+0004  0.44514E-0008 -0.33307E-0008  0.11314E-0007
  0.18750E+0004 -0.28638E+0004  0.33858E-0008 -0.34798E-0008  0.10500E-0007
  0.19568E+0004 -0.28634E+0004  0.21260E-0008 -0.35213E-0008  0.93362E-0008
  0.20000E+0004 -0.28632E+0004  0.13901E-0008 -0.34995E-0008  0.85891E-0008
  0.20000E+0004 -0.29316E+0004  0.31636E-0008 -0.39602E-0008  0.10335E-0007
  0.20432E+0004 -0.29314E+0004  0.25382E-0008 -0.39617E-0008  0.97240E-0008
  0.21250E+0004 -0.29312E+0004  0.12242E-0008 -0.38744E-0008  0.83148E-0008
  0.22068E+0004 -0.29309E+0004 -0.23909E-0009 -0.36752E-0008  0.66056E-0008
  0.22500E+0004 -0.29307E+0004 -0.10620E-0008 -0.35283E-0008  0.55972E-0008
  0.20000E+0004 -0.29198E+0004  0.28831E-0008 -0.38822E-0008  0.10064E-0007
  0.20432E+0004 -0.29196E+0004  0.22297E-0008 -0.38740E-0008  0.94122E-0008
  0.21250E+0004 -0.29193E+0004  0.86539E-0009 -0.37703E-0008  0.79324E-0008
  0.22068E+0004 -0.29190E+0004 -0.64270E-0009 -0.35579E-0008  0.61620E-0008
  0.22500E+0004 -0.29188E+0004 -0.14863E-0008 -0.34056E-0008  0.51261E-0008
  0.20000E+0004 -0.28974E+0004  0.23214E-0008 -0.37324E-0008  0.95139E-0008
  0.20432E+0004 -0.28972E+0004  0.16158E-0008 -0.37064E-0008  0.87882E-0008
  0.21250E+0004 -0.28967E+0004  0.15921E-0009 -0.35730E-0008  0.71786E-0008
  0.22068E+0004 -0.28963E+0004 -0.14294E-0008 -0.33370E-0008  0.52975E-0008
  0.22500E+0004 -0.28961E+0004 -0.23095E-0008 -0.31749E-0008  0.42127E-0008
  0.20000E+0004 -0.28750E+0004  0.17215E-0008 -0.35804E-0008  0.89198E-0008
  0.20432E+0004 -0.28747E+0004  0.96528E-0009 -0.35375E-0008  0.81221E-0008
  0.21250E+0004 -0.28742E+0004 -0.57935E-0009 -0.33761E-0008  0.63882E-0008
  0.22068E+0004 -0.28737E+0004 -0.22424E-0008 -0.31181E-0008  0.44036E-0008
  0.22500E+0004 -0.28734E+0004 -0.31552E-0008 -0.29471E-0008  0.32741E-0008
  0.20000E+0004 -0.28632E+0004  0.13901E-0008 -0.34995E-0008  0.85891E-0008
  0.20432E+0004 -0.28629E+0004  0.60786E-0009 -0.34480E-0008  0.77543E-0008
  0.21250E+0004 -0.28623E+0004 -0.98129E-0009 -0.32726E-0008  0.59572E-0008
  0.22068E+0004 -0.28618E+0004 -0.26811E-0008 -0.30035E-0008  0.39208E-0008
  0.22500E+0004 -0.28615E+0004 -0.36094E-0008 -0.28281E-0008  0.27697E-0008
  0.22500E+0004 -0.29307E+0004 -0.10620E-0008 -0.35283E-0008  0.55972E-0008
  0.22932E+0004 -0.29306E+0004 -0.19158E-0008 -0.33547E-0008  0.45225E-0008
  0.23750E+0004 -0.29302E+0004 -0.35982E-0008 -0.29622E-0008  0.23377E-0008
  0.24568E+0004 -0.29299E+0004 -0.53348E-0008 -0.25021E-0008  0.10093E-0010
  0.25000E+0004 -0.29297E+0004 -0.62604E-0008 -0.22394E-0008 -0.12530E-0008
  0.22500E+0004 -0.29188E+0004 -0.14863E-0008 -0.34056E-0008  0.51261E-0008
  0.22932E+0004 -0.29186E+0004 -0.23588E-0008 -0.32275E-0008  0.40274E-0008
  0.23750E+0004 -0.29182E+0004 -0.40693E-0008 -0.28295E-0008  0.18082E-0008
  0.24568E+0004 -0.29178E+0004 -0.58236E-0008 -0.23677E-0008 -0.53790E-0009
  0.25000E+0004 -0.29176E+0004 -0.67539E-0008 -0.21055E-0008 -0.18041E-0008
  0.22500E+0004 -0.28961E+0004 -0.23095E-0008 -0.31749E-0008  0.42127E-0008
  0.22932E+0004 -0.28958E+0004 -0.32142E-0008 -0.29889E-0008  0.30718E-0008
  0.23750E+0004 -0.28953E+0004 -0.49714E-0008 -0.25814E-0008  0.79464E-0009
  0.24568E+0004 -0.28948E+0004 -0.67514E-0008 -0.21171E-0008 -0.15790E-0008
  0.25000E+0004 -0.28945E+0004 -0.76863E-0008 -0.18563E-0008 -0.28469E-0008
  0.22500E+0004 -0.28734E+0004 -0.31552E-0008 -0.29471E-0008  0.32741E-0008
  0.22932E+0004 -0.28731E+0004 -0.40878E-0008 -0.27539E-0008  0.20957E-0008
  0.23750E+0004 -0.28725E+0004 -0.58824E-0008 -0.23381E-0008 -0.23001E-0009
  0.24568E+0004 -0.28719E+0004 -0.76778E-0008 -0.18722E-0008 -0.26210E-0008
  0.25000E+0004 -0.28715E+0004 -0.86114E-0008 -0.16132E-0008 -0.38854E-0008
  0.22500E+0004 -0.28615E+0004 -0.36094E-0008 -0.28281E-0008  0.27697E-0008
  0.22932E+0004 -0.28611E+0004 -0.45550E-0008 -0.26314E-0008  0.15733E-0008
  0.23750E+0004 -0.28604E+0004 -0.63655E-0008 -0.22118E-0008 -0.77418E-0009
  0.24568E+0004 -0.28598E+0004 -0.81647E-0008 -0.17455E-0008 -0.31703E-0008
  0.25000E+0004 -0.28594E+0004 -0.90953E-0008 -0.14876E-0008 -0.44305E-0008
  0.25000E+0004 -0.29297E+0004 -0.62604E-0008 -0.22394E-0008 -0.12530E-0008
  0.25432E+0004 -0.29295E+0004 -0.71872E-0008 -0.19660E-0008 -0.25302E-0008
  0.26250E+0004 -0.29291E+0004 -0.89236E-0008 -0.14325E-0008 -0.49482E-0008
  0.27068E+0004 -0.29287E+0004 -0.10603E-0007 -0.89591E-0009 -0.73082E-0008
  0.27500E+0004 -0.29284E+0004 -0.11455E-0007 -0.61884E-0009 -0.85081E-0008
  0.25000E+0004 -0.29176E+0004 -0.67539E-0008 -0.21055E-0008 -0.18041E-0008
  0.25432E+0004 -0.29173E+0004 -0.76823E-0008 -0.18335E-0008 -0.30800E-0008
  0.26250E+0004 -0.29168E+0004 -0.94126E-0008 -0.13049E-0008 -0.54831E-0008
  0.27068E+0004 -0.29163E+0004 -0.11074E-0007 -0.77586E-0009 -0.78125E-0008
  0.27500E+0004 -0.29161E+0004 -0.11912E-0007 -0.50355E-0009 -0.89904E-0008
  0.25000E+0004 -0.28945E+0004 -0.76863E-0008 -0.18563E-0008 -0.28469E-0008
  0.25432E+0004 -0.28942E+0004 -0.86133E-0008 -0.15872E-0008 -0.41164E-0008
  0.26250E+0004 -0.28936E+0004 -0.10323E-0007 -0.10684E-0008 -0.64834E-0008
  0.27068E+0004 -0.28930E+0004 -0.11941E-0007 -0.55375E-0009 -0.87474E-0008
  0.27500E+0004 -0.28927E+0004 -0.12746E-0007 -0.29051E-0009 -0.98802E-0008
  0.25000E+0004 -0.28715E+0004 -0.86114E-0008 -0.16132E-0008 -0.38854E-0008
  0.25432E+0004 -0.28711E+0004 -0.95310E-0008 -0.13474E-0008 -0.51428E-0008
  0.26250E+0004 -0.28704E+0004 -0.11209E-0007 -0.83892E-0009 -0.74638E-0008
  0.27068E+0004 -0.28696E+0004 -0.12771E-0007 -0.33899E-0009 -0.96532E-0008
  0.27500E+0004 -0.28692E+0004 -0.13538E-0007 -0.84874E-0010 -0.10736E-0007
  0.25000E+0004 -0.28594E+0004 -0.90953E-0008 -0.14876E-0008 -0.44305E-0008
  0.25432E+0004 -0.28590E+0004 -0.10009E-0007 -0.12237E-0008 -0.56796E-0008
  0.26250E+0004 -0.28581E+0004 -0.11664E-0007 -0.72081E-0009 -0.79722E-0008
  0.27068E+0004 -0.28573E+0004 -0.13192E-0007 -0.22875E-0009 -0.10119E-0007
  0.27500E+0004 -0.28569E+0004 -0.13937E-0007  0.20518E-0010 -0.11174E-0007
  0.27500E+0004 -0.29284E+0004 -0.11455E-0007 -0.61884E-0009 -0.85081E-0008
  0.27932E+0004 -0.29282E+0004 -0.12278E-0007 -0.34873E-0009 -0.96669E-0008
  0.28750E+0004 -0.29278E+0004 -0.13740E-0007  0.13393E-0009 -0.11720E-0007
  0.29568E+0004 -0.29273E+0004 -0.15055E-0007  0.56751E-0009 -0.13548E-0007
  0.30000E+0004 -0.29271E+0004 -0.15682E-0007  0.77264E-0009 -0.14409E-0007
  0.27500E+0004 -0.29161E+0004 -0.11912E-0007 -0.50355E-0009 -0.89904E-0008
  0.27932E+0004 -0.29158E+0004 -0.12716E-0007 -0.23864E-0009 -0.10124E-0007
  0.28750E+0004 -0.29153E+0004 -0.14137E-0007  0.23335E-0009 -0.12120E-0007
  0.29568E+0004 -0.29148E+0004 -0.15401E-0007  0.65563E-0009 -0.13881E-0007
  0.30000E+0004 -0.29145E+0004 -0.15997E-0007  0.85476E-0009 -0.14704E-0007
  0.27500E+0004 -0.28927E+0004 -0.12746E-0007 -0.29051E-0009 -0.98802E-0008
  0.27932E+0004 -0.28923E+0004 -0.13513E-0007 -0.35464E-0010 -0.10962E-0007
  0.28750E+0004 -0.28917E+0004 -0.14847E-0007  0.41632E-0009 -0.12844E-0007
  0.29568E+0004 -0.28910E+0004 -0.16006E-0007  0.81730E-0009 -0.14475E-0007
  0.30000E+0004 -0.28907E+0004 -0.16540E-0007  0.10052E-0008 -0.15225E-0007
  0.27500E+0004 -0.28692E+0004 -0.13538E-0007 -0.84874E-0010 -0.10736E-0007
  0.27932E+0004 -0.28688E+0004 -0.14261E-0007  0.16026E-0009 -0.11762E-0007
  0.28750E+0004 -0.28680E+0004 -0.15496E-0007  0.59189E-0009 -0.13523E-0007
  0.29568E+0004 -0.28672E+0004 -0.16540E-0007  0.97171E-0009 -0.15020E-0007
  0.30000E+0004 -0.28668E+0004 -0.17009E-0007  0.11484E-0008 -0.15694E-0007
  0.27500E+0004 -0.28569E+0004 -0.13937E-0007  0.20518E-0010 -0.11174E-0007
  0.27932E+0004 -0.28564E+0004 -0.14634E-0007  0.26043E-0009 -0.12168E-0007
  0.28750E+0004 -0.28555E+0004 -0.15813E-0007  0.68145E-0009 -0.13864E-0007
  0.29568E+0004 -0.28547E+0004 -0.16793E-0007  0.10501E-0008 -0.15287E-0007
  0.30000E+0004 -0.28542E+0004 -0.17225E-0007  0.12209E-0008 -0.15921E-0007
  0.30000E+0004 -0.29271E+0004 -0.15682E-0007  0.77264E-0009 -0.14409E-0007
  0.30432E+0004 -0.29269E+0004 -0.16258E-0007  0.95985E-0009 -0.15191E-0007
  0.31250E+0004 -0.29266E+0004 -0.17208E-0007  0.12638E-0008 -0.16453E-0007
  0.32068E+0004 -0.29262E+0004 -0.17966E-0007  0.14995E-0008 -0.17413E-0007
  0.32500E+0004 -0.29261E+0004 -0.18286E-0007  0.15968E-0008 -0.17797E-0007
  0.30000E+0004 -0.29145E+0004 -0.15997E-0007  0.85476E-0009 -0.14704E-0007
  0.30432E+0004 -0.29143E+0004 -0.16541E-0007  0.10360E-0008 -0.15447E-0007
  0.31250E+0004 -0.29139E+0004 -0.17425E-0007  0.13290E-0008 -0.16632E-0007
  0.32068E+0004 -0.29135E+0004 -0.18112E-0007  0.15545E-0008 -0.17516E-0007
  0.32500E+0004 -0.29133E+0004 -0.18395E-0007  0.16468E-0008 -0.17861E-0007
  0.30000E+0004 -0.28907E+0004 -0.16540E-0007  0.10052E-0008 -0.15225E-0007
  0.30432E+0004 -0.28904E+0004 -0.17019E-0007  0.11751E-0008 -0.15892E-0007
  0.31250E+0004 -0.28899E+0004 -0.17772E-0007  0.14475E-0008 -0.16932E-0007
  0.32068E+0004 -0.28894E+0004 -0.18322E-0007  0.16539E-0008 -0.17672E-0007
  0.32500E+0004 -0.28891E+0004 -0.18531E-0007  0.17368E-0008 -0.17944E-0007
  0.30000E+0004 -0.28668E+0004 -0.17009E-0007  0.11484E-0008 -0.15694E-0007
  0.30432E+0004 -0.28665E+0004 -0.17418E-0007  0.13071E-0008 -0.16285E-0007
  0.31250E+0004 -0.28658E+0004 -0.18034E-0007  0.15591E-0008 -0.17179E-0007
  0.32068E+0004 -0.28652E+0004 -0.18441E-0007  0.17465E-0008 -0.17778E-0007
  0.32500E+0004 -0.28649E+0004 -0.18574E-0007  0.18202E-0008 -0.17979E-0007
  0.30000E+0004 -0.28542E+0004 -0.17225E-0007  0.12209E-0008 -0.15921E-0007
  0.30432E+0004 -0.28539E+0004 -0.17596E-0007  0.13738E-0008 -0.16472E-0007
  0.31250E+0004 -0.28532E+0004 -0.18137E-0007  0.16152E-0008 -0.17289E-0007
  0.32068E+0004 -0.28525E+0004 -0.18467E-0007  0.17926E-0008 -0.17814E-0007
  0.32500E+0004 -0.28521E+0004 -0.18559E-0007  0.18614E-0008 -0.17979E-0007
  0.32500E+0004 -0.29261E+0004 -0.18286E-0007  0.15968E-0008 -0.17797E-0007
  0.32932E+0004 -0.29259E+0004 -0.18552E-0007  0.16753E-0008 -0.18096E-0007
  0.33750E+0004 -0.29257E+0004 -0.18908E-0007  0.17774E-0008 -0.18442E-0007
  0.34568E+0004 -0.29255E+0004 -0.19079E-0007  0.18232E-0008 -0.18510E-0007
  0.35000E+0004 -0.29254E+0004 -0.19099E-0007  0.18278E-0008 -0.18444E-0007
  0.32500E+0004 -0.29133E+0004 -0.18395E-0007  0.16468E-0008 -0.17861E-0007
  0.32932E+0004 -0.29132E+0004 -0.18622E-0007  0.17206E-0008 -0.18122E-0007
  0.33750E+0004 -0.29129E+0004 -0.18906E-0007  0.18146E-0008 -0.18401E-0007
  0.34568E+0004 -0.29127E+0004 -0.19007E-0007  0.18535E-0008 -0.18411E-0007
  0.35000E+0004 -0.29125E+0004 -0.18990E-0007  0.18548E-0008 -0.18317E-0007
  0.32500E+0004 -0.28891E+0004 -0.18531E-0007  0.17368E-0008 -0.17944E-0007
  0.32932E+0004 -0.28889E+0004 -0.18684E-0007  0.18017E-0008 -0.18136E-0007
  0.33750E+0004 -0.28886E+0004 -0.18830E-0007  0.18805E-0008 -0.18292E-0007
  0.34568E+0004 -0.28883E+0004 -0.18797E-0007  0.19062E-0008 -0.18195E-0007
  0.35000E+0004 -0.28881E+0004 -0.18713E-0007  0.19013E-0008 -0.18053E-0007
  0.32500E+0004 -0.28649E+0004 -0.18574E-0007  0.18202E-0008 -0.17979E-0007
  0.32932E+0004 -0.28647E+0004 -0.18652E-0007  0.18763E-0008 -0.18103E-0007
  0.33750E+0004 -0.28643E+0004 -0.18659E-0007  0.19400E-0008 -0.18143E-0007
  0.34568E+0004 -0.28639E+0004 -0.18493E-0007  0.19526E-0008 -0.17948E-0007
  0.35000E+0004 -0.28637E+0004 -0.18342E-0007  0.19416E-0008 -0.17762E-0007
  0.32500E+0004 -0.28521E+0004 -0.18559E-0007  0.18614E-0008 -0.17979E-0007
  0.32932E+0004 -0.28519E+0004 -0.18597E-0007  0.19129E-0008 -0.18069E-0007
  0.33750E+0004 -0.28515E+0004 -0.18530E-0007  0.19688E-0008 -0.18050E-0007
  0.34568E+0004 -0.28510E+0004 -0.18295E-0007  0.19745E-0008 -0.17807E-0007
  0.35000E+0004 -0.28508E+0004 -0.18110E-0007  0.19602E-0008 -0.17600E-0007
  0.35000E+0004 -0.29254E+0004 -0.19099E-0007  0.18278E-0008 -0.18444E-0007
  0.35432E+0004 -0.29253E+0004 -0.19072E-0007  0.18198E-0008 -0.18311E-0007
  0.36250E+0004 -0.29251E+0004 -0.18903E-0007  0.17769E-0008 -0.17897E-0007
  0.37068E+0004 -0.29249E+0004 -0.18594E-0007  0.17041E-0008 -0.17297E-0007
  0.37500E+0004 -0.29248E+0004 -0.18381E-0007  0.16571E-0008 -0.16919E-0007
  0.35000E+0004 -0.29125E+0004 -0.18990E-0007  0.18548E-0008 -0.18317E-0007
  0.35432E+0004 -0.29124E+0004 -0.18929E-0007  0.18438E-0008 -0.18159E-0007
  0.36250E+0004 -0.29122E+0004 -0.18697E-0007  0.17958E-0008 -0.17707E-0007
  0.37068E+0004 -0.29120E+0004 -0.18332E-0007  0.17187E-0008 -0.17079E-0007
  0.37500E+0004 -0.29119E+0004 -0.18093E-0007  0.16695E-0008 -0.16692E-0007
  0.35000E+0004 -0.28881E+0004 -0.18713E-0007  0.19013E-0008 -0.18053E-0007
  0.35432E+0004 -0.28880E+0004 -0.18586E-0007  0.18847E-0008 -0.17852E-0007
  0.36250E+0004 -0.28877E+0004 -0.18239E-0007  0.18270E-0008 -0.17335E-0007
  0.37068E+0004 -0.28874E+0004 -0.17770E-0007  0.17415E-0008 -0.16664E-0007
  0.37500E+0004 -0.28873E+0004 -0.17481E-0007  0.16882E-0008 -0.16262E-0007
  0.35000E+0004 -0.28637E+0004 -0.18342E-0007  0.19416E-0008 -0.17762E-0007
  0.35432E+0004 -0.28635E+0004 -0.18152E-0007  0.19193E-0008 -0.17524E-0007
  0.36250E+0004 -0.28632E+0004 -0.17694E-0007  0.18520E-0008 -0.16952E-0007
  0.37068E+0004 -0.28628E+0004 -0.17126E-0007  0.17581E-0008 -0.16250E-0007
  0.37500E+0004 -0.28627E+0004 -0.16790E-0007  0.17007E-0008 -0.15839E-0007
  0.35000E+0004 -0.28508E+0004 -0.18110E-0007  0.19602E-0008 -0.17600E-0007
  0.35432E+0004 -0.28506E+0004 -0.17887E-0007  0.19349E-0008 -0.17345E-0007
  0.36250E+0004 -0.28502E+0004 -0.17371E-0007  0.18626E-0008 -0.16748E-0007
  0.37068E+0004 -0.28499E+0004 -0.16754E-0007  0.17643E-0008 -0.16033E-0007
  0.37500E+0004 -0.28497E+0004 -0.16395E-0007  0.17048E-0008 -0.15621E-0007
  0.37500E+0004 -0.29248E+0004 -0.18381E-0007  0.16571E-0008 -0.16919E-0007
  0.37932E+0004 -0.29247E+0004 -0.18138E-0007  0.16052E-0008 -0.16503E-0007
  0.38750E+0004 -0.29245E+0004 -0.17604E-0007  0.14982E-0008 -0.15637E-0007
  0.39568E+0004 -0.29243E+0004 -0.16994E-0007  0.13850E-0008 -0.14697E-0007
  0.40000E+0004 -0.29241E+0004 -0.16649E-0007  0.13246E-0008 -0.14183E-0007
  0.37500E+0004 -0.29119E+0004 -0.18093E-0007  0.16695E-0008 -0.16692E-0007
  0.37932E+0004 -0.29117E+0004 -0.17823E-0007  0.16155E-0008 -0.16269E-0007
  0.38750E+0004 -0.29114E+0004 -0.17247E-0007  0.15048E-0008 -0.15399E-0007
  0.39568E+0004 -0.29112E+0004 -0.16601E-0007  0.13879E-0008 -0.14463E-0007
  0.40000E+0004 -0.29110E+0004 -0.16239E-0007  0.13256E-0008 -0.13955E-0007
  0.37500E+0004 -0.28873E+0004 -0.17481E-0007  0.16882E-0008 -0.16262E-0007
  0.37932E+0004 -0.28871E+0004 -0.17166E-0007  0.16304E-0008 -0.15831E-0007
  0.38750E+0004 -0.28867E+0004 -0.16513E-0007  0.15127E-0008 -0.14960E-0007
  0.39568E+0004 -0.28864E+0004 -0.15803E-0007  0.13889E-0008 -0.14043E-0007
  0.40000E+0004 -0.28862E+0004 -0.15413E-0007  0.13229E-0008 -0.13551E-0007
  0.37500E+0004 -0.28627E+0004 -0.16790E-0007  0.17007E-0008 -0.15839E-0007
  0.37932E+0004 -0.28624E+0004 -0.16432E-0007  0.16391E-0008 -0.15406E-0007
  0.38750E+0004 -0.28620E+0004 -0.15708E-0007  0.15144E-0008 -0.14546E-0007
  0.39568E+0004 -0.28616E+0004 -0.14941E-0007  0.13839E-0008 -0.13658E-0007
  0.40000E+0004 -0.28614E+0004 -0.14527E-0007  0.13144E-0008 -0.13188E-0007
  0.37500E+0004 -0.28497E+0004 -0.16395E-0007  0.17048E-0008 -0.15621E-0007
  0.37932E+0004 -0.28494E+0004 -0.16016E-0007  0.16411E-0008 -0.15189E-0007
  0.38750E+0004 -0.28490E+0004 -0.15257E-0007  0.15129E-0008 -0.14339E-0007
  0.39568E+0004 -0.28485E+0004 -0.14463E-0007  0.13789E-0008 -0.13471E-0007
  0.40000E+0004 -0.28483E+0004 -0.14038E-0007  0.13076E-0008 -0.13015E-0007
  0.40000E+0004 -0.29241E+0004 -0.16649E-0007  0.13246E-0008 -0.14183E-0007
  0.40432E+0004 -0.29240E+0004 -0.16290E-0007  0.12645E-0008 -0.13661E-0007
  0.41250E+0004 -0.29238E+0004 -0.15588E-0007  0.11530E-0008 -0.12668E-0007
  0.42068E+0004 -0.29235E+0004 -0.14871E-0007  0.10462E-0008 -0.11690E-0007
  0.42500E+0004 -0.29234E+0004 -0.14492E-0007  0.99212E-0009 -0.11189E-0007
  0.40000E+0004 -0.29110E+0004 -0.16239E-0007  0.13256E-0008 -0.13955E-0007
  0.40432E+0004 -0.29109E+0004 -0.15867E-0007  0.12635E-0008 -0.13442E-0007
  0.41250E+0004 -0.29106E+0004 -0.15143E-0007  0.11481E-0008 -0.12471E-0007
  0.42068E+0004 -0.29103E+0004 -0.14409E-0007  0.10373E-0008 -0.11522E-0007
  0.42500E+0004 -0.29102E+0004 -0.14024E-0007  0.98087E-0009 -0.11038E-0007
  0.40000E+0004 -0.28862E+0004 -0.15413E-0007  0.13229E-0008 -0.13551E-0007
  0.40432E+0004 -0.28860E+0004 -0.15016E-0007  0.12572E-0008 -0.13058E-0007
  0.41250E+0004 -0.28856E+0004 -0.14255E-0007  0.11346E-0008 -0.12137E-0007
  0.42068E+0004 -0.28853E+0004 -0.13496E-0007  0.10162E-0008 -0.11249E-0007
  0.42500E+0004 -0.28851E+0004 -0.13102E-0007  0.95565E-0009 -0.10800E-0007
  0.40000E+0004 -0.28614E+0004 -0.14527E-0007  0.13144E-0008 -0.13188E-0007
  0.40432E+0004 -0.28611E+0004 -0.14109E-0007  0.12451E-0008 -0.12722E-0007
  0.41250E+0004 -0.28607E+0004 -0.13318E-0007  0.11156E-0008 -0.11859E-0007
  0.42068E+0004 -0.28602E+0004 -0.12540E-0007  0.99009E-0009 -0.11040E-0007
  0.42500E+0004 -0.28600E+0004 -0.12140E-0007  0.92561E-0009 -0.10631E-0007
  0.40000E+0004 -0.28483E+0004 -0.14038E-0007  0.13076E-0008 -0.13015E-0007
  0.40432E+0004 -0.28480E+0004 -0.13611E-0007  0.12365E-0008 -0.12564E-0007
  0.41250E+0004 -0.28475E+0004 -0.12806E-0007  0.11035E-0008 -0.11737E-0007
  0.42068E+0004 -0.28470E+0004 -0.12021E-0007  0.97438E-0009 -0.10958E-0007
  0.42500E+0004 -0.28468E+0004 -0.11620E-0007  0.90796E-0009 -0.10571E-0007
  0.42500E+0004 -0.29234E+0004 -0.14492E-0007  0.99212E-0009 -0.11189E-0007
  0.42932E+0004 -0.29233E+0004 -0.14116E-0007  0.93982E-0009 -0.10700E-0007
  0.43750E+0004 -0.29231E+0004 -0.13420E-0007  0.84434E-0009 -0.98170E-0008
  0.44568E+0004 -0.29229E+0004 -0.12753E-0007  0.75311E-0009 -0.90009E-0008
  0.45000E+0004 -0.29228E+0004 -0.12417E-0007  0.70581E-0009 -0.86006E-0008
  0.42500E+0004 -0.29102E+0004 -0.14024E-0007  0.98087E-0009 -0.11038E-0007
  0.42932E+0004 -0.29100E+0004 -0.13644E-0007  0.92625E-0009 -0.10567E-0007
  0.43750E+0004 -0.29098E+0004 -0.12943E-0007  0.82621E-0009 -0.97214E-0008
  0.44568E+0004 -0.29096E+0004 -0.12275E-0007  0.73028E-0009 -0.89443E-0008
  0.45000E+0004 -0.29094E+0004 -0.11941E-0007  0.68046E-0009 -0.85647E-0008
  0.42500E+0004 -0.28851E+0004 -0.13102E-0007  0.95565E-0009 -0.10800E-0007
  0.42932E+0004 -0.28849E+0004 -0.12716E-0007  0.89684E-0009 -0.10367E-0007
  0.43750E+0004 -0.28846E+0004 -0.12010E-0007  0.78854E-0009 -0.95964E-0008
  0.44568E+0004 -0.28843E+0004 -0.11345E-0007  0.68416E-0009 -0.88969E-0008
  0.45000E+0004 -0.28842E+0004 -0.11015E-0007  0.62982E-0009 -0.85583E-0008
  0.42500E+0004 -0.28600E+0004 -0.12140E-0007  0.92561E-0009 -0.10631E-0007
  0.42932E+0004 -0.28598E+0004 -0.11751E-0007  0.86288E-0009 -0.10239E-0007
  0.43750E+0004 -0.28594E+0004 -0.11046E-0007  0.74689E-0009 -0.95491E-0008
  0.44568E+0004 -0.28591E+0004 -0.10389E-0007  0.63471E-0009 -0.89318E-0008
  0.45000E+0004 -0.28589E+0004 -0.10066E-0007  0.57623E-0009 -0.86364E-0008
  0.42500E+0004 -0.28468E+0004 -0.11620E-0007  0.90796E-0009 -0.10571E-0007
  0.42932E+0004 -0.28466E+0004 -0.11231E-0007  0.84326E-0009 -0.10202E-0007
  0.43750E+0004 -0.28462E+0004 -0.10528E-0007  0.72348E-0009 -0.95567E-0008
  0.44568E+0004 -0.28458E+0004 -0.98780E-0008  0.60746E-0009 -0.89846E-0008
  0.45000E+0004 -0.28455E+0004 -0.95586E-0008  0.54693E-0009 -0.87126E-0008
  0.45000E+0004 -0.29228E+0004 -0.12417E-0007  0.70581E-0009 -0.86006E-0008
  0.45432E+0004 -0.29226E+0004 -0.12093E-0007  0.65920E-0009 -0.82220E-0008
  0.46250E+0004 -0.29224E+0004 -0.11519E-0007  0.56993E-0009 -0.75668E-0008
  0.47068E+0004 -0.29222E+0004 -0.11000E-0007  0.47832E-0009 -0.69945E-0008
  0.47500E+0004 -0.29220E+0004 -0.10751E-0007  0.42785E-0009 -0.67258E-0008
  0.45000E+0004 -0.29094E+0004 -0.11941E-0007  0.68046E-0009 -0.85647E-0008
  0.45432E+0004 -0.29093E+0004 -0.11619E-0007  0.63133E-0009 -0.82069E-0008
  0.46250E+0004 -0.29090E+0004 -0.11049E-0007  0.53728E-0009 -0.75905E-0008
  0.47068E+0004 -0.29087E+0004 -0.10539E-0007  0.44105E-0009 -0.70552E-0008
  0.47500E+0004 -0.29086E+0004 -0.10295E-0007  0.38822E-0009 -0.68050E-0008
  0.45000E+0004 -0.28842E+0004 -0.11015E-0007  0.62982E-0009 -0.85583E-0008
  0.45432E+0004 -0.28840E+0004 -0.10698E-0007  0.57616E-0009 -0.82417E-0008
  0.46250E+0004 -0.28836E+0004 -0.10142E-0007  0.47362E-0009 -0.77009E-0008
  0.47068E+0004 -0.28832E+0004 -0.96489E-0008  0.36918E-0009 -0.72374E-0008
  0.47500E+0004 -0.28830E+0004 -0.94150E-0008  0.31220E-0009 -0.70228E-0008
  0.45000E+0004 -0.28589E+0004 -0.10066E-0007  0.57623E-0009 -0.86364E-0008
  0.45432E+0004 -0.28586E+0004 -0.97565E-0008  0.51841E-0009 -0.83625E-0008
  0.46250E+0004 -0.28582E+0004 -0.92187E-0008  0.40812E-0009 -0.79001E-0008
  0.47068E+0004 -0.28578E+0004 -0.87462E-0008  0.29626E-0009 -0.75100E-0008
  0.47500E+0004 -0.28575E+0004 -0.85239E-0008  0.23556E-0009 -0.73314E-0008
  0.45000E+0004 -0.28455E+0004 -0.95586E-0008  0.54693E-0009 -0.87126E-0008
  0.45432E+0004 -0.28453E+0004 -0.92547E-0008  0.48709E-0009 -0.84619E-0008
  0.46250E+0004 -0.28448E+0004 -0.87279E-0008  0.37304E-0009 -0.80417E-0008
  0.47068E+0004 -0.28443E+0004 -0.82677E-0008  0.25759E-0009 -0.76908E-0008
  0.47500E+0004 -0.28441E+0004 -0.80523E-0008  0.19511E-0009 -0.75315E-0008
  0.47500E+0004 -0.29220E+0004 -0.10751E-0007  0.42785E-0009 -0.67258E-0008
  0.47932E+0004 -0.29218E+0004 -0.10518E-0007  0.37593E-0009 -0.64805E-0008
  0.48750E+0004 -0.29215E+0004 -0.10126E-0007  0.27091E-0009 -0.60762E-0008
  0.49568E+0004 -0.29211E+0004 -0.98006E-0008  0.15666E-0009 -0.57483E-0008
  0.50000E+0004 -0.29209E+0004 -0.96563E-0008  0.91666E-0010 -0.56041E-0008
  0.47500E+0004 -0.29086E+0004 -0.10295E-0007  0.38822E-0009 -0.68050E-0008
  0.47932E+0004 -0.29083E+0004 -0.10066E-0007  0.33398E-0009 -0.65775E-0008
  0.48750E+0004 -0.29079E+0004 -0.96835E-0008  0.22489E-0009 -0.62044E-0008
  0.49568E+0004 -0.29075E+0004 -0.93683E-0008  0.10701E-0009 -0.59036E-0008
  0.50000E+0004 -0.29073E+0004 -0.92294E-0008  0.40335E-0010 -0.57720E-0008
  0.47500E+0004 -0.28830E+0004 -0.94150E-0008  0.31220E-0009 -0.70228E-0008
  0.47932E+0004 -0.28827E+0004 -0.91963E-0008  0.25390E-0009 -0.68297E-0008
  0.48750E+0004 -0.28822E+0004 -0.88334E-0008  0.13765E-0009 -0.65161E-0008
  0.49568E+0004 -0.28817E+0004 -0.85388E-0008  0.13460E-0010 -0.62670E-0008
  0.50000E+0004 -0.28814E+0004 -0.84107E-0008 -0.56098E-0010 -0.61591E-0008
  0.47500E+0004 -0.28575E+0004 -0.85239E-0008  0.23556E-0009 -0.73314E-0008
  0.47932E+0004 -0.28572E+0004 -0.83166E-0008  0.17360E-0009 -0.71732E-0008
  0.48750E+0004 -0.28565E+0004 -0.79761E-0008  0.50993E-0010 -0.69196E-0008
  0.49568E+0004 -0.28558E+0004 -0.77038E-0008 -0.78728E-0010 -0.67221E-0008
  0.50000E+0004 -0.28555E+0004 -0.75873E-0008 -0.15078E-0009 -0.66375E-0008
  0.47500E+0004 -0.28441E+0004 -0.80523E-0008  0.19511E-0009 -0.75315E-0008
  0.47932E+0004 -0.28437E+0004 -0.78516E-0008  0.13139E-0009 -0.73918E-0008
  0.48750E+0004 -0.28429E+0004 -0.75238E-0008  0.57685E-0011 -0.71698E-0008
  0.49568E+0004 -0.28422E+0004 -0.72641E-0008 -0.12655E-0009 -0.69993E-0008
  0.50000E+0004 -0.28418E+0004 -0.71540E-0008 -0.19977E-0009 -0.69269E-0008
  0.50000E+0004 -0.29209E+0004 -0.96563E-0008  0.91666E-0010 -0.56041E-0008
  0.50432E+0004 -0.29207E+0004 -0.95300E-0008  0.23699E-0010 -0.54795E-0008
  0.51250E+0004 -0.29203E+0004 -0.93417E-0008 -0.11561E-0009 -0.52915E-0008
  0.52068E+0004 -0.29199E+0004 -0.92187E-0008 -0.26858E-0009 -0.51618E-0008
  0.52500E+0004 -0.29197E+0004 -0.91794E-0008 -0.35543E-0009 -0.51143E-0008
  0.50000E+0004 -0.29073E+0004 -0.92294E-0008  0.40335E-0010 -0.57720E-0008
  0.50432E+0004 -0.29070E+0004 -0.91085E-0008 -0.29193E-0010 -0.56588E-0008
  0.51250E+0004 -0.29065E+0004 -0.89303E-0008 -0.17089E-0009 -0.54888E-0008
  0.52068E+0004 -0.29061E+0004 -0.88173E-0008 -0.32554E-0009 -0.53724E-0008
  0.52500E+0004 -0.29058E+0004 -0.87831E-0008 -0.41293E-0009 -0.53299E-0008
  0.50000E+0004 -0.28814E+0004 -0.84107E-0008 -0.56098E-0010 -0.61591E-0008
  0.50432E+0004 -0.28810E+0004 -0.83005E-0008 -0.12830E-0009 -0.60673E-0008
  0.51250E+0004 -0.28804E+0004 -0.81420E-0008 -0.27404E-0009 -0.59308E-0008
  0.52068E+0004 -0.28798E+0004 -0.80480E-0008 -0.43142E-0009 -0.58386E-0008
  0.52500E+0004 -0.28795E+0004 -0.80235E-0008 -0.51962E-0009 -0.58051E-0008
  0.50000E+0004 -0.28555E+0004 -0.75873E-0008 -0.15078E-0009 -0.66375E-0008
  0.50432E+0004 -0.28551E+0004 -0.74884E-0008 -0.22527E-0009 -0.65669E-0008
  0.51250E+0004 -0.28544E+0004 -0.73504E-0008 -0.37436E-0009 -0.64629E-0008
  0.52068E+0004 -0.28536E+0004 -0.72758E-0008 -0.53385E-0009 -0.63937E-0008
  0.52500E+0004 -0.28532E+0004 -0.72607E-0008 -0.62256E-0009 -0.63684E-0008
  0.50000E+0004 -0.28418E+0004 -0.71540E-0008 -0.19977E-0009 -0.69269E-0008
  0.50432E+0004 -0.28414E+0004 -0.70613E-0008 -0.27528E-0009 -0.68672E-0008
  0.51250E+0004 -0.28406E+0004 -0.69345E-0008 -0.42585E-0009 -0.67800E-0008
  0.52068E+0004 -0.28398E+0004 -0.68701E-0008 -0.58621E-0009 -0.67224E-0008
  0.52500E+0004 -0.28394E+0004 -0.68602E-0008 -0.67508E-0009 -0.67011E-0008
  0.52500E+0004 -0.29197E+0004 -0.91794E-0008 -0.35543E-0009 -0.51143E-0008
  0.52932E+0004 -0.29195E+0004 -0.91584E-0008 -0.44593E-0009 -0.50796E-0008
  0.53750E+0004 -0.29192E+0004 -0.91635E-0008 -0.62989E-0009 -0.50457E-0008
  0.54568E+0004 -0.29189E+0004 -0.92240E-0008 -0.82979E-0009 -0.50482E-0008
  0.55000E+0004 -0.29187E+0004 -0.92767E-0008 -0.94215E-0009 -0.50612E-0008
  0.52500E+0004 -0.29058E+0004 -0.87831E-0008 -0.41293E-0009 -0.53299E-0008
  0.52932E+0004 -0.29056E+0004 -0.87674E-0008 -0.50376E-0009 -0.52988E-0008
  0.53750E+0004 -0.29053E+0004 -0.87824E-0008 -0.68762E-0009 -0.52683E-0008
  0.54568E+0004 -0.29049E+0004 -0.88528E-0008 -0.88652E-0009 -0.52700E-0008
  0.55000E+0004 -0.29047E+0004 -0.89107E-0008 -0.99794E-0009 -0.52811E-0008
  0.52500E+0004 -0.28795E+0004 -0.80235E-0008 -0.51962E-0009 -0.58051E-0008
  0.52932E+0004 -0.28793E+0004 -0.80178E-0008 -0.61087E-0009 -0.57801E-0008
  0.53750E+0004 -0.28788E+0004 -0.80510E-0008 -0.79422E-0009 -0.57545E-0008
  0.54568E+0004 -0.28783E+0004 -0.81390E-0008 -0.99103E-0009 -0.57529E-0008
  0.55000E+0004 -0.28781E+0004 -0.82060E-0008 -0.11006E-0008 -0.57593E-0008
  0.52500E+0004 -0.28532E+0004 -0.72607E-0008 -0.62256E-0009 -0.63684E-0008
  0.52932E+0004 -0.28529E+0004 -0.72648E-0008 -0.71399E-0009 -0.63487E-0008
  0.53750E+0004 -0.28524E+0004 -0.73154E-0008 -0.89641E-0009 -0.63259E-0008
  0.54568E+0004 -0.28518E+0004 -0.74197E-0008 -0.10908E-0008 -0.63190E-0008
  0.55000E+0004 -0.28515E+0004 -0.74950E-0008 -0.11984E-0008 -0.63194E-0008
  0.52500E+0004 -0.28394E+0004 -0.68602E-0008 -0.67508E-0009 -0.67011E-0008
  0.52932E+0004 -0.28390E+0004 -0.68693E-0008 -0.76648E-0009 -0.66837E-0008
  0.53750E+0004 -0.28384E+0004 -0.69287E-0008 -0.94823E-0009 -0.66616E-0008
  0.54568E+0004 -0.28378E+0004 -0.70411E-0008 -0.11413E-0008 -0.66511E-0008
  0.55000E+0004 -0.28375E+0004 -0.71204E-0008 -0.12477E-0008 -0.66479E-0008
  0.55000E+0004 -0.29187E+0004 -0.92767E-0008 -0.94215E-0009 -0.50612E-0008
  0.55432E+0004 -0.29186E+0004 -0.93436E-0008 -0.10587E-0008 -0.50810E-0008
  0.56250E+0004 -0.29183E+0004 -0.95041E-0008 -0.12934E-0008 -0.51327E-0008
  0.57068E+0004 -0.29181E+0004 -0.97039E-0008 -0.15458E-0008 -0.51972E-0008
  0.57500E+0004 -0.29180E+0004 -0.98229E-0008 -0.16865E-0008 -0.52333E-0008
  0.55000E+0004 -0.29047E+0004 -0.89107E-0008 -0.99794E-0009 -0.52811E-0008
  0.55432E+0004 -0.29045E+0004 -0.89831E-0008 -0.11134E-0008 -0.52978E-0008
  0.56250E+0004 -0.29042E+0004 -0.91543E-0008 -0.13451E-0008 -0.53415E-0008
  0.57068E+0004 -0.29039E+0004 -0.93655E-0008 -0.15935E-0008 -0.53955E-0008
  0.57500E+0004 -0.29038E+0004 -0.94910E-0008 -0.17317E-0008 -0.54255E-0008
  0.55000E+0004 -0.28781E+0004 -0.82060E-0008 -0.11006E-0008 -0.57593E-0008
  0.55432E+0004 -0.28779E+0004 -0.82881E-0008 -0.12138E-0008 -0.57693E-0008
  0.56250E+0004 -0.28775E+0004 -0.84777E-0008 -0.14398E-0008 -0.57954E-0008
  0.57068E+0004 -0.28771E+0004 -0.87083E-0008 -0.16808E-0008 -0.58272E-0008
  0.57500E+0004 -0.28769E+0004 -0.88445E-0008 -0.18143E-0008 -0.58439E-0008
  0.55000E+0004 -0.28515E+0004 -0.74950E-0008 -0.11984E-0008 -0.63194E-0008
  0.55432E+0004 -0.28512E+0004 -0.75856E-0008 -0.13093E-0008 -0.63212E-0008
  0.56250E+0004 -0.28508E+0004 -0.77912E-0008 -0.15295E-0008 -0.63271E-0008
  0.57068E+0004 -0.28503E+0004 -0.80383E-0008 -0.17631E-0008 -0.63336E-0008
  0.57500E+0004 -0.28501E+0004 -0.81836E-0008 -0.18921E-0008 -0.63352E-0008
  0.55000E+0004 -0.28375E+0004 -0.71204E-0008 -0.12477E-0008 -0.66479E-0008
  0.55432E+0004 -0.28372E+0004 -0.72150E-0008 -0.13574E-0008 -0.66448E-0008
  0.56250E+0004 -0.28367E+0004 -0.74281E-0008 -0.15745E-0008 -0.66390E-0008
  0.57068E+0004 -0.28362E+0004 -0.76828E-0008 -0.18043E-0008 -0.66310E-0008
  0.57500E+0004 -0.28359E+0004 -0.78321E-0008 -0.19308E-0008 -0.66240E-0008
  0.57500E+0004 -0.29180E+0004 -0.98229E-0008 -0.16865E-0008 -0.52333E-0008
  0.57932E+0004 -0.29178E+0004 -0.99495E-0008 -0.18321E-0008 -0.52702E-0008
  0.58750E+0004 -0.29175E+0004 -0.10208E-0007 -0.21233E-0008 -0.53355E-0008
  0.59568E+0004 -0.29172E+0004 -0.10484E-0007 -0.24339E-0008 -0.53885E-0008
  0.60000E+0004 -0.29170E+0004 -0.10634E-0007 -0.26060E-0008 -0.54086E-0008
  0.57500E+0004 -0.29038E+0004 -0.94910E-0008 -0.17317E-0008 -0.54255E-0008
  0.57932E+0004 -0.29036E+0004 -0.96242E-0008 -0.18747E-0008 -0.54558E-0008
  0.58750E+0004 -0.29033E+0004 -0.98963E-0008 -0.21599E-0008 -0.55082E-0008
  0.59568E+0004 -0.29029E+0004 -0.10188E-0007 -0.24637E-0008 -0.55481E-0008
  0.60000E+0004 -0.29027E+0004 -0.10347E-0007 -0.26319E-0008 -0.55614E-0008
  0.57500E+0004 -0.28769E+0004 -0.88445E-0008 -0.18143E-0008 -0.58439E-0008
  0.57932E+0004 -0.28767E+0004 -0.89890E-0008 -0.19523E-0008 -0.58604E-0008
  0.58750E+0004 -0.28762E+0004 -0.92843E-0008 -0.22265E-0008 -0.58851E-0008
  0.59568E+0004 -0.28758E+0004 -0.96025E-0008 -0.25178E-0008 -0.58968E-0008
  0.60000E+0004 -0.28756E+0004 -0.97771E-0008 -0.26786E-0008 -0.58954E-0008
  0.57500E+0004 -0.28501E+0004 -0.81836E-0008 -0.18921E-0008 -0.63352E-0008
  0.57932E+0004 -0.28498E+0004 -0.83374E-0008 -0.20251E-0008 -0.63361E-0008
  0.58750E+0004 -0.28492E+0004 -0.86520E-0008 -0.22887E-0008 -0.63295E-0008
  0.59568E+0004 -0.28487E+0004 -0.89921E-0008 -0.25677E-0008 -0.63088E-0008
  0.60000E+0004 -0.28484E+0004 -0.91797E-0008 -0.27214E-0008 -0.62904E-0008
  0.57500E+0004 -0.28359E+0004 -0.78321E-0008 -0.19308E-0008 -0.66240E-0008
  0.57932E+0004 -0.28356E+0004 -0.79902E-0008 -0.20613E-0008 -0.66161E-0008
  0.58750E+0004 -0.28350E+0004 -0.83133E-0008 -0.23193E-0008 -0.65917E-0008
  0.59568E+0004 -0.28344E+0004 -0.86633E-0008 -0.25921E-0008 -0.65524E-0008
  0.60000E+0004 -0.28341E+0004 -0.88566E-0008 -0.27421E-0008 -0.65241E-0008
  0.60000E+0004 -0.29170E+0004 -0.10634E-0007 -0.26060E-0008 -0.54086E-0008
  0.60432E+0004 -0.29168E+0004 -0.10784E-0007 -0.27835E-0008 -0.54226E-0008
  0.61250E+0004 -0.29164E+0004 -0.11069E-0007 -0.31359E-0008 -0.54257E-0008
  0.62068E+0004 -0.29160E+0004 -0.11347E-0007 -0.35082E-0008 -0.53922E-0008
  0.62500E+0004 -0.29157E+0004 -0.11487E-0007 -0.37127E-0008 -0.53574E-0008
  0.60000E+0004 -0.29027E+0004 -0.10347E-0007 -0.26319E-0008 -0.55614E-0008
  0.60432E+0004 -0.29025E+0004 -0.10507E-0007 -0.28052E-0008 -0.55691E-0008
  0.61250E+0004 -0.29019E+0004 -0.10812E-0007 -0.31490E-0008 -0.55614E-0008
  0.62068E+0004 -0.29014E+0004 -0.11112E-0007 -0.35120E-0008 -0.55191E-0008
  0.62500E+0004 -0.29012E+0004 -0.11266E-0007 -0.37114E-0008 -0.54806E-0008
  0.60000E+0004 -0.28756E+0004 -0.97771E-0008 -0.26786E-0008 -0.58954E-0008
  0.60432E+0004 -0.28752E+0004 -0.99530E-0008 -0.28443E-0008 -0.58893E-0008
  0.61250E+0004 -0.28746E+0004 -0.10292E-0007 -0.31723E-0008 -0.58571E-0008
  0.62068E+0004 -0.28739E+0004 -0.10632E-0007 -0.35182E-0008 -0.57937E-0008
  0.62500E+0004 -0.28736E+0004 -0.10808E-0007 -0.37080E-0008 -0.57457E-0008
  0.60000E+0004 -0.28484E+0004 -0.91797E-0008 -0.27214E-0008 -0.62904E-0008
  0.60432E+0004 -0.28480E+0004 -0.93690E-0008 -0.28797E-0008 -0.62682E-0008
  0.61250E+0004 -0.28472E+0004 -0.97366E-0008 -0.31925E-0008 -0.62067E-0008
  0.62068E+0004 -0.28464E+0004 -0.10110E-0007 -0.35220E-0008 -0.61167E-0008
  0.62500E+0004 -0.28460E+0004 -0.10307E-0007 -0.37026E-0008 -0.60563E-0008
  0.60000E+0004 -0.28341E+0004 -0.88566E-0008 -0.27421E-0008 -0.65241E-0008
  0.60432E+0004 -0.28336E+0004 -0.90520E-0008 -0.28966E-0008 -0.64926E-0008
  0.61250E+0004 -0.28328E+0004 -0.94326E-0008 -0.32016E-0008 -0.64138E-0008
  0.62068E+0004 -0.28319E+0004 -0.98215E-0008 -0.35226E-0008 -0.63079E-0008
  0.62500E+0004 -0.28315E+0004 -0.10027E-0007 -0.36985E-0008 -0.62397E-0008
  0.62500E+0004 -0.29157E+0004 -0.11487E-0007 -0.37127E-0008 -0.53574E-0008
  0.62932E+0004 -0.29154E+0004 -0.11620E-0007 -0.39221E-0008 -0.53103E-0008
  0.63750E+0004 -0.29148E+0004 -0.11852E-0007 -0.43332E-0008 -0.51821E-0008
  0.64568E+0004 -0.29142E+0004 -0.12051E-0007 -0.47601E-0008 -0.49990E-0008
  0.65000E+0004 -0.29138E+0004 -0.12139E-0007 -0.49912E-0008 -0.48790E-0008
  0.62500E+0004 -0.29012E+0004 -0.11266E-0007 -0.37114E-0008 -0.54806E-0008
  0.62932E+0004 -0.29008E+0004 -0.11413E-0007 -0.39155E-0008 -0.54309E-0008
  0.63750E+0004 -0.29001E+0004 -0.11674E-0007 -0.43160E-0008 -0.53001E-0008
  0.64568E+0004 -0.28993E+0004 -0.11905E-0007 -0.47320E-0008 -0.51179E-0008
  0.65000E+0004 -0.28990E+0004 -0.12012E-0007 -0.49572E-0008 -0.49998E-0008
  0.62500E+0004 -0.28736E+0004 -0.10808E-0007 -0.37080E-0008 -0.57457E-0008
  0.62932E+0004 -0.28731E+0004 -0.10979E-0007 -0.39023E-0008 -0.56885E-0008
  0.63750E+0004 -0.28722E+0004 -0.11291E-0007 -0.42834E-0008 -0.55476E-0008
  0.64568E+0004 -0.28712E+0004 -0.11578E-0007 -0.46793E-0008 -0.53615E-0008
  0.65000E+0004 -0.28708E+0004 -0.11718E-0007 -0.48938E-0008 -0.52440E-0008
  0.62500E+0004 -0.28460E+0004 -0.10307E-0007 -0.37026E-0008 -0.60563E-0008
  0.62932E+0004 -0.28454E+0004 -0.10498E-0007 -0.38874E-0008 -0.59885E-0008
  0.63750E+0004 -0.28443E+0004 -0.10854E-0007 -0.42498E-0008 -0.58312E-0008
  0.64568E+0004 -0.28431E+0004 -0.11192E-0007 -0.46265E-0008 -0.56343E-0008
  0.65000E+0004 -0.28426E+0004 -0.11361E-0007 -0.48305E-0008 -0.55138E-0008
  0.62500E+0004 -0.28315E+0004 -0.10027E-0007 -0.36985E-0008 -0.62397E-0008
  0.62932E+0004 -0.28308E+0004 -0.10229E-0007 -0.38785E-0008 -0.61652E-0008
  0.63750E+0004 -0.28296E+0004 -0.10605E-0007 -0.42314E-0008 -0.59970E-0008
  0.64568E+0004 -0.28283E+0004 -0.10967E-0007 -0.45981E-0008 -0.57919E-0008
  0.65000E+0004 -0.28277E+0004 -0.11150E-0007 -0.47968E-0008 -0.56682E-0008
  0.65000E+0004 -0.29138E+0004 -0.12139E-0007 -0.49912E-0008 -0.48790E-0008
  0.65432E+0004 -0.29134E+0004 -0.12213E-0007 -0.52247E-0008 -0.47430E-0008
  0.66250E+0004 -0.29126E+0004 -0.12314E-0007 -0.56745E-0008 -0.44384E-0008
  0.67068E+0004 -0.29118E+0004 -0.12357E-0007 -0.61283E-0008 -0.40719E-0008
  0.67500E+0004 -0.29114E+0004 -0.12354E-0007 -0.63679E-0008 -0.38537E-0008
  0.65000E+0004 -0.28990E+0004 -0.12012E-0007 -0.49572E-0008 -0.49998E-0008
  0.65432E+0004 -0.28985E+0004 -0.12105E-0007 -0.51848E-0008 -0.48670E-0008
  0.66250E+0004 -0.28975E+0004 -0.12246E-0007 -0.56234E-0008 -0.45715E-0008
  0.67068E+0004 -0.28966E+0004 -0.12332E-0007 -0.60663E-0008 -0.42182E-0008
  0.67500E+0004 -0.28961E+0004 -0.12352E-0007 -0.63002E-0008 -0.40087E-0008
  0.65000E+0004 -0.28708E+0004 -0.11718E-0007 -0.48938E-0008 -0.52440E-0008
  0.65432E+0004 -0.28701E+0004 -0.11845E-0007 -0.51105E-0008 -0.51143E-0008
  0.66250E+0004 -0.28689E+0004 -0.12056E-0007 -0.55284E-0008 -0.48299E-0008
  0.67068E+0004 -0.28677E+0004 -0.12218E-0007 -0.59511E-0008 -0.44951E-0008
  0.67500E+0004 -0.28671E+0004 -0.12282E-0007 -0.61748E-0008 -0.42983E-0008
  0.65000E+0004 -0.28426E+0004 -0.11361E-0007 -0.48305E-0008 -0.55138E-0008
  0.65432E+0004 -0.28418E+0004 -0.11519E-0007 -0.50368E-0008 -0.53831E-0008
  0.66250E+0004 -0.28403E+0004 -0.11793E-0007 -0.54348E-0008 -0.51021E-0008
  0.67068E+0004 -0.28388E+0004 -0.12025E-0007 -0.58381E-0008 -0.47776E-0008
  0.67500E+0004 -0.28380E+0004 -0.12128E-0007 -0.60518E-0008 -0.45889E-0008
  0.65000E+0004 -0.28277E+0004 -0.11150E-0007 -0.47968E-0008 -0.56682E-0008
  0.65432E+0004 -0.28268E+0004 -0.11323E-0007 -0.49977E-0008 -0.55355E-0008
  0.66250E+0004 -0.28252E+0004 -0.11627E-0007 -0.53856E-0008 -0.52534E-0008
  0.67068E+0004 -0.28236E+0004 -0.11894E-0007 -0.57789E-0008 -0.49311E-0008
  0.67500E+0004 -0.28227E+0004 -0.12017E-0007 -0.59875E-0008 -0.47451E-0008
  0.67500E+0004 -0.29114E+0004 -0.12354E-0007 -0.63679E-0008 -0.38537E-0008
  0.67932E+0004 -0.29109E+0004 -0.12330E-0007 -0.66050E-0008 -0.36194E-0008
  0.68750E+0004 -0.29099E+0004 -0.12230E-0007 -0.70477E-0008 -0.31306E-0008
  0.69568E+0004 -0.29090E+0004 -0.12050E-0007 -0.74729E-0008 -0.25860E-0008
  0.70000E+0004 -0.29085E+0004 -0.11921E-0007 -0.76879E-0008 -0.22778E-0008
  0.67500E+0004 -0.28961E+0004 -0.12352E-0007 -0.63002E-0008 -0.40087E-0008
  0.67932E+0004 -0.28955E+0004 -0.12354E-0007 -0.65320E-0008 -0.37841E-0008
  0.68750E+0004 -0.28944E+0004 -0.12303E-0007 -0.69650E-0008 -0.33167E-0008
  0.69568E+0004 -0.28933E+0004 -0.12175E-0007 -0.73819E-0008 -0.27969E-0008
  0.70000E+0004 -0.28927E+0004 -0.12074E-0007 -0.75929E-0008 -0.25032E-0008
  0.67500E+0004 -0.28671E+0004 -0.12282E-0007 -0.61748E-0008 -0.42983E-0008
  0.67932E+0004 -0.28663E+0004 -0.12328E-0007 -0.63965E-0008 -0.40887E-0008
  0.68750E+0004 -0.28649E+0004 -0.12366E-0007 -0.68118E-0008 -0.36548E-0008
  0.69568E+0004 -0.28635E+0004 -0.12333E-0007 -0.72129E-0008 -0.31753E-0008
  0.70000E+0004 -0.28628E+0004 -0.12285E-0007 -0.74169E-0008 -0.29052E-0008
  0.67500E+0004 -0.28380E+0004 -0.12128E-0007 -0.60518E-0008 -0.45889E-0008
  0.67932E+0004 -0.28371E+0004 -0.12216E-0007 -0.62639E-0008 -0.43896E-0008
  0.68750E+0004 -0.28354E+0004 -0.12338E-0007 -0.66619E-0008 -0.39805E-0008
  0.69568E+0004 -0.28337E+0004 -0.12394E-0007 -0.70479E-0008 -0.35323E-0008
  0.70000E+0004 -0.28329E+0004 -0.12395E-0007 -0.72449E-0008 -0.32811E-0008
  0.67500E+0004 -0.28227E+0004 -0.12017E-0007 -0.59875E-0008 -0.47451E-0008
  0.67932E+0004 -0.28218E+0004 -0.12125E-0007 -0.61946E-0008 -0.45495E-0008
  0.68750E+0004 -0.28199E+0004 -0.12288E-0007 -0.65838E-0008 -0.41500E-0008
  0.69568E+0004 -0.28180E+0004 -0.12389E-0007 -0.69620E-0008 -0.37147E-0008
  0.70000E+0004 -0.28171E+0004 -0.12416E-0007 -0.71553E-0008 -0.34715E-0008
  0.70000E+0004 -0.29085E+0004 -0.11921E-0007 -0.76879E-0008 -0.22778E-0008
  0.70432E+0004 -0.29080E+0004 -0.11768E-0007 -0.78932E-0008 -0.19569E-0008
  0.71250E+0004 -0.29070E+0004 -0.11407E-0007 -0.82543E-0008 -0.13150E-0008
  0.72068E+0004 -0.29060E+0004 -0.10950E-0007 -0.85684E-0008 -0.63499E-0009
  0.72500E+0004 -0.29054E+0004 -0.10670E-0007 -0.87120E-0008 -0.26355E-0009
  0.70000E+0004 -0.28927E+0004 -0.12074E-0007 -0.75929E-0008 -0.25032E-0008
  0.70432E+0004 -0.28921E+0004 -0.11949E-0007 -0.77948E-0008 -0.21975E-0008
  0.71250E+0004 -0.28909E+0004 -0.11645E-0007 -0.81510E-0008 -0.15863E-0008
  0.72068E+0004 -0.28897E+0004 -0.11246E-0007 -0.84624E-0008 -0.93879E-0009
  0.72500E+0004 -0.28891E+0004 -0.10996E-0007 -0.86056E-0008 -0.58497E-0009
  0.70000E+0004 -0.28628E+0004 -0.12285E-0007 -0.74169E-0008 -0.29052E-0008
  0.70432E+0004 -0.28620E+0004 -0.12213E-0007 -0.76124E-0008 -0.26247E-0008
  0.71250E+0004 -0.28605E+0004 -0.12013E-0007 -0.79592E-0008 -0.20652E-0008
  0.72068E+0004 -0.28590E+0004 -0.11721E-0007 -0.82654E-0008 -0.14732E-0008
  0.72500E+0004 -0.28582E+0004 -0.11529E-0007 -0.84078E-0008 -0.11498E-0008
  0.70000E+0004 -0.28329E+0004 -0.12395E-0007 -0.72449E-0008 -0.32811E-0008
  0.70432E+0004 -0.28319E+0004 -0.12375E-0007 -0.74341E-0008 -0.30212E-0008
  0.71250E+0004 -0.28300E+0004 -0.12275E-0007 -0.77718E-0008 -0.25046E-0008
  0.72068E+0004 -0.28282E+0004 -0.12088E-0007 -0.80726E-0008 -0.19599E-0008
  0.72500E+0004 -0.28272E+0004 -0.11952E-0007 -0.82140E-0008 -0.16627E-0008
  0.70000E+0004 -0.28171E+0004 -0.12416E-0007 -0.71553E-0008 -0.34715E-0008
  0.70432E+0004 -0.28160E+0004 -0.12421E-0007 -0.73414E-0008 -0.32207E-0008
  0.71250E+0004 -0.28140E+0004 -0.12372E-0007 -0.76742E-0008 -0.27231E-0008
  0.72068E+0004 -0.28120E+0004 -0.12239E-0007 -0.79723E-0008 -0.21999E-0008
  0.72500E+0004 -0.28109E+0004 -0.12132E-0007 -0.81131E-0008 -0.19149E-0008
  0.72500E+0004 -0.29054E+0004 -0.10670E-0007 -0.87120E-0008 -0.26355E-0009
  0.72932E+0004 -0.29049E+0004 -0.10362E-0007 -0.88371E-0008  0.11440E-0009
  0.73750E+0004 -0.29038E+0004 -0.97012E-0008 -0.90208E-0008  0.84596E-0009
  0.74568E+0004 -0.29027E+0004 -0.89370E-0008 -0.91241E-0008  0.15896E-0008
  0.75000E+0004 -0.29021E+0004 -0.84927E-0008 -0.91430E-0008  0.19833E-0008
  0.72500E+0004 -0.28891E+0004 -0.10996E-0007 -0.86056E-0008 -0.58497E-0009
  0.72932E+0004 -0.28884E+0004 -0.10718E-0007 -0.87311E-0008 -0.22486E-0009
  0.73750E+0004 -0.28872E+0004 -0.10114E-0007 -0.89177E-0008  0.47294E-0009
  0.74568E+0004 -0.28859E+0004 -0.94065E-0008 -0.90272E-0008  0.11838E-0008
  0.75000E+0004 -0.28852E+0004 -0.89908E-0008 -0.90507E-0008  0.15610E-0008
  0.72500E+0004 -0.28582E+0004 -0.11529E-0007 -0.84078E-0008 -0.11498E-0008
  0.72932E+0004 -0.28573E+0004 -0.11309E-0007 -0.85336E-0008 -0.82075E-0009
  0.73750E+0004 -0.28557E+0004 -0.10815E-0007 -0.87254E-0008 -0.18235E-0009
  0.74568E+0004 -0.28541E+0004 -0.10215E-0007 -0.88458E-0008  0.46989E-0009
  0.75000E+0004 -0.28532E+0004 -0.98561E-0008 -0.88776E-0008  0.81716E-0009
  0.72500E+0004 -0.28272E+0004 -0.11952E-0007 -0.82140E-0008 -0.16627E-0008
  0.72932E+0004 -0.28262E+0004 -0.11790E-0007 -0.83401E-0008 -0.13608E-0008
  0.73750E+0004 -0.28242E+0004 -0.11406E-0007 -0.85363E-0008 -0.77519E-0009
  0.74568E+0004 -0.28222E+0004 -0.10917E-0007 -0.86667E-0008 -0.17619E-0009
  0.75000E+0004 -0.28212E+0004 -0.10615E-0007 -0.87063E-0008  0.14338E-0009
  0.72500E+0004 -0.28109E+0004 -0.12132E-0007 -0.81131E-0008 -0.19149E-0008
  0.72932E+0004 -0.28097E+0004 -0.11999E-0007 -0.82391E-0008 -0.16257E-0008
  0.73750E+0004 -0.28076E+0004 -0.11673E-0007 -0.84375E-0008 -0.10650E-0008
  0.74568E+0004 -0.28054E+0004 -0.11242E-0007 -0.85729E-0008 -0.49161E-0009
  0.75000E+0004 -0.28043E+0004 -0.10972E-0007 -0.86163E-0008 -0.18558E-0009
  0.75000E+0004 -0.29021E+0004 -0.84927E-0008 -0.91430E-0008  0.19833E-0008
  0.75432E+0004 -0.29015E+0004 -0.80210E-0008 -0.91344E-0008  0.23750E-0008
  0.76250E+0004 -0.29004E+0004 -0.70508E-0008 -0.90405E-0008  0.31090E-0008
  0.77068E+0004 -0.28992E+0004 -0.59841E-0008 -0.88364E-0008  0.38226E-0008
  0.77500E+0004 -0.28986E+0004 -0.53845E-0008 -0.86821E-0008  0.41868E-0008
  0.75000E+0004 -0.28852E+0004 -0.89908E-0008 -0.90507E-0008  0.15610E-0008
  0.75432E+0004 -0.28845E+0004 -0.85472E-0008 -0.90477E-0008  0.19368E-0008
  0.76250E+0004 -0.28832E+0004 -0.76275E-0008 -0.89671E-0008  0.26436E-0008
  0.77068E+0004 -0.28818E+0004 -0.66066E-0008 -0.87801E-0008  0.33346E-0008
  0.77500E+0004 -0.28811E+0004 -0.60290E-0008 -0.86363E-0008  0.36892E-0008
  0.75000E+0004 -0.28532E+0004 -0.98561E-0008 -0.88776E-0008  0.81716E-0009
  0.75432E+0004 -0.28523E+0004 -0.94678E-0008 -0.88846E-0008  0.11639E-0008
  0.76250E+0004 -0.28505E+0004 -0.86491E-0008 -0.88281E-0008  0.18196E-0008
  0.77068E+0004 -0.28488E+0004 -0.77223E-0008 -0.86720E-0008  0.24668E-0008
  0.77500E+0004 -0.28479E+0004 -0.71908E-0008 -0.85474E-0008  0.28020E-0008
  0.75000E+0004 -0.28212E+0004 -0.10615E-0007 -0.87063E-0008  0.14338E-0009
  0.75432E+0004 -0.28200E+0004 -0.10284E-0007 -0.87226E-0008  0.46289E-0009
  0.76250E+0004 -0.28179E+0004 -0.95722E-0008 -0.86888E-0008  0.10695E-0008
  0.77068E+0004 -0.28158E+0004 -0.87471E-0008 -0.85619E-0008  0.16728E-0008
  0.77500E+0004 -0.28147E+0004 -0.82667E-0008 -0.84554E-0008  0.19876E-0008
  0.75000E+0004 -0.28043E+0004 -0.10972E-0007 -0.86163E-0008 -0.18558E-0009
  0.75432E+0004 -0.28030E+0004 -0.10672E-0007 -0.86373E-0008  0.12048E-0009
  0.76250E+0004 -0.28007E+0004 -0.10018E-0007 -0.86150E-0008  0.70253E-0009
  0.77068E+0004 -0.27984E+0004 -0.92488E-0008 -0.85028E-0008  0.12830E-0008
  0.77500E+0004 -0.27972E+0004 -0.87969E-0008 -0.84054E-0008  0.15870E-0008
  0.77500E+0004 -0.28986E+0004 -0.53845E-0008 -0.86821E-0008  0.41868E-0008
  0.77932E+0004 -0.28979E+0004 -0.47630E-0008 -0.84940E-0008  0.45387E-0008
  0.78750E+0004 -0.28967E+0004 -0.35239E-0008 -0.80431E-0008  0.51698E-0008
  0.79568E+0004 -0.28954E+0004 -0.22146E-0008 -0.74659E-0008  0.57437E-0008
  0.80000E+0004 -0.28947E+0004 -0.15000E-0008 -0.71100E-0008  0.60192E-0008
  0.77500E+0004 -0.28811E+0004 -0.60290E-0008 -0.86363E-0008  0.36892E-0008
  0.77932E+0004 -0.28803E+0004 -0.54279E-0008 -0.84597E-0008  0.40333E-0008
  0.78750E+0004 -0.28788E+0004 -0.42222E-0008 -0.80333E-0008  0.46552E-0008
  0.79568E+0004 -0.28773E+0004 -0.29379E-0008 -0.74839E-0008  0.52288E-0008
  0.80000E+0004 -0.28765E+0004 -0.22329E-0008 -0.71441E-0008  0.55079E-0008
  0.77500E+0004 -0.28479E+0004 -0.71908E-0008 -0.85474E-0008  0.28020E-0008
  0.77932E+0004 -0.28469E+0004 -0.66333E-0008 -0.83915E-0008  0.31292E-0008
  0.78750E+0004 -0.28450E+0004 -0.55012E-0008 -0.80099E-0008  0.37290E-0008
  0.79568E+0004 -0.28431E+0004 -0.42767E-0008 -0.75114E-0008  0.42947E-0008
  0.80000E+0004 -0.28421E+0004 -0.35968E-0008 -0.72009E-0008  0.45763E-0008
  0.77500E+0004 -0.28147E+0004 -0.82667E-0008 -0.84554E-0008  0.19876E-0008
  0.77932E+0004 -0.28135E+0004 -0.77582E-0008 -0.83192E-0008  0.22965E-0008
  0.78750E+0004 -0.28112E+0004 -0.67120E-0008 -0.79801E-0008  0.28692E-0008
  0.79568E+0004 -0.28088E+0004 -0.55616E-0008 -0.75302E-0008  0.34196E-0008
  0.80000E+0004 -0.28076E+0004 -0.49153E-0008 -0.72478E-0008  0.36987E-0008
  0.77500E+0004 -0.27972E+0004 -0.87969E-0008 -0.84054E-0008  0.15870E-0008
  0.77932E+0004 -0.27958E+0004 -0.83163E-0008 -0.82793E-0008  0.18859E-0008
  0.78750E+0004 -0.27933E+0004 -0.73195E-0008 -0.79617E-0008  0.24430E-0008
  0.79568E+0004 -0.27908E+0004 -0.62134E-0008 -0.75366E-0008  0.29829E-0008
  0.80000E+0004 -0.27894E+0004 -0.55881E-0008 -0.72685E-0008  0.32590E-0008
  0.80000E+0004 -0.28947E+0004 -0.15000E-0008 -0.71100E-0008  0.60192E-0008
  0.80432E+0004 -0.28940E+0004 -0.77380E-0009 -0.67194E-0008  0.62725E-0008
  0.81250E+0004 -0.28927E+0004  0.63117E-0009 -0.58838E-0008  0.66886E-0008
  0.82068E+0004 -0.28913E+0004  0.20571E-0008 -0.49292E-0008  0.70122E-0008
  0.82500E+0004 -0.28906E+0004  0.28108E-0008 -0.43801E-0008  0.71419E-0008
  0.80000E+0004 -0.28765E+0004 -0.22329E-0008 -0.71441E-0008  0.55079E-0008
  0.80432E+0004 -0.28757E+0004 -0.15138E-0008 -0.67701E-0008  0.57676E-0008
  0.81250E+0004 -0.28741E+0004 -0.11407E-0009 -0.59682E-0008  0.62042E-0008
  0.82068E+0004 -0.28725E+0004  0.13180E-0008 -0.50491E-0008  0.65597E-0008
  0.82500E+0004 -0.28717E+0004  0.20797E-0008 -0.45194E-0008  0.67112E-0008
  0.80000E+0004 -0.28421E+0004 -0.35968E-0008 -0.72009E-0008  0.45763E-0008
  0.80432E+0004 -0.28410E+0004 -0.28984E-0008 -0.68575E-0008  0.48430E-0008
  0.81250E+0004 -0.28390E+0004 -0.15238E-0008 -0.61174E-0008  0.53074E-0008
  0.82068E+0004 -0.28369E+0004 -0.96489E-0010 -0.52638E-0008  0.57107E-0008
  0.82500E+0004 -0.28359E+0004  0.67157E-0009 -0.47699E-0008  0.58959E-0008
  0.80000E+0004 -0.28076E+0004 -0.49153E-0008 -0.72478E-0008  0.36987E-0008
  0.80432E+0004 -0.28063E+0004 -0.42467E-0008 -0.69337E-0008  0.39666E-0008
  0.81250E+0004 -0.28038E+0004 -0.29159E-0008 -0.62530E-0008  0.44461E-0008
  0.82068E+0004 -0.28014E+0004 -0.15136E-0008 -0.54626E-0008  0.48821E-0008
  0.82500E+0004 -0.28001E+0004 -0.75059E-0009 -0.50033E-0008  0.50921E-0008
  0.80000E+0004 -0.27894E+0004 -0.55881E-0008 -0.72685E-0008  0.32590E-0008
  0.80432E+0004 -0.27880E+0004 -0.49385E-0008 -0.69693E-0008  0.35257E-0008
  0.81250E+0004 -0.27853E+0004 -0.36378E-0008 -0.63191E-0008  0.40086E-0008
  0.82068E+0004 -0.27826E+0004 -0.22564E-0008 -0.55611E-0008  0.44565E-0008
  0.82500E+0004 -0.27812E+0004 -0.15004E-0008 -0.51196E-0008  0.46764E-0008
  0.82500E+0004 -0.28906E+0004  0.28108E-0008 -0.43801E-0008  0.71419E-0008
  0.82932E+0004 -0.28900E+0004  0.35640E-0008 -0.38019E-0008  0.72437E-0008
  0.83750E+0004 -0.28887E+0004  0.49701E-0008 -0.26321E-0008  0.73494E-0008
  0.84568E+0004 -0.28875E+0004  0.63261E-0008 -0.13814E-0008  0.73362E-0008
  0.85000E+0004 -0.28869E+0004  0.70126E-0008 -0.69488E-0009  0.72796E-0008
  0.82500E+0004 -0.28717E+0004  0.20797E-0008 -0.45194E-0008  0.67112E-0008
  0.82932E+0004 -0.28709E+0004  0.28450E-0008 -0.39605E-0008  0.68382E-0008
  0.83750E+0004 -0.28695E+0004  0.42836E-0008 -0.28276E-0008  0.70008E-0008
  0.84568E+0004 -0.28681E+0004  0.56847E-0008 -0.16129E-0008  0.70557E-0008
  0.85000E+0004 -0.28674E+0004  0.64000E-0008 -0.94480E-0009  0.70391E-0008
  0.82500E+0004 -0.28359E+0004  0.67157E-0009 -0.47699E-0008  0.58959E-0008
  0.82932E+0004 -0.28349E+0004  0.14507E-0008 -0.42469E-0008  0.60630E-0008
  0.83750E+0004 -0.28331E+0004  0.29334E-0008 -0.31826E-0008  0.63181E-0008
  0.84568E+0004 -0.28313E+0004  0.44026E-0008 -0.20352E-0008  0.64861E-0008
  0.85000E+0004 -0.28304E+0004  0.51635E-0008 -0.14017E-0008  0.65371E-0008
  0.82500E+0004 -0.28001E+0004 -0.75059E-0009 -0.50033E-0008  0.50921E-0008
  0.82932E+0004 -0.27989E+0004  0.30683E-0010 -0.45152E-0008  0.52900E-0008
  0.83750E+0004 -0.27967E+0004  0.15349E-0008 -0.35177E-0008  0.56186E-0008
  0.84568E+0004 -0.27945E+0004  0.30493E-0008 -0.24365E-0008  0.58799E-0008
  0.85000E+0004 -0.27934E+0004  0.38438E-0008 -0.18371E-0008  0.59879E-0008
  0.82500E+0004 -0.27812E+0004 -0.15004E-0008 -0.51196E-0008  0.46764E-0008
  0.82932E+0004 -0.27799E+0004 -0.72255E-0009 -0.46495E-0008  0.48870E-0008
  0.83750E+0004 -0.27775E+0004  0.78403E-0009 -0.36867E-0008  0.52474E-0008
  0.84568E+0004 -0.27751E+0004  0.23132E-0008 -0.26399E-0008  0.55502E-0008
  0.85000E+0004 -0.27738E+0004  0.31206E-0008 -0.20583E-0008  0.56842E-0008
  0.85000E+0004 -0.28869E+0004  0.70126E-0008 -0.69488E-0009  0.72796E-0008
  0.85432E+0004 -0.28865E+0004  0.76794E-0008  0.71225E-0011  0.71907E-0008
  0.86250E+0004 -0.28856E+0004  0.88592E-0008  0.13647E-0008  0.69239E-0008
  0.87068E+0004 -0.28848E+0004  0.99060E-0008  0.27323E-0008  0.65316E-0008
  0.87500E+0004 -0.28844E+0004  0.10396E-0007  0.34486E-0008  0.62755E-0008
  0.85000E+0004 -0.28674E+0004  0.64000E-0008 -0.94480E-0009  0.70391E-0008
  0.85432E+0004 -0.28669E+0004  0.71003E-0008 -0.26007E-0009  0.69933E-0008
  0.86250E+0004 -0.28659E+0004  0.83520E-0008  0.10673E-0008  0.68144E-0008
  0.87068E+0004 -0.28649E+0004  0.94805E-0008  0.24090E-0008  0.65159E-0008
  0.87500E+0004 -0.28644E+0004  0.10017E-0007  0.31138E-0008  0.63107E-0008
  0.85000E+0004 -0.28304E+0004  0.51635E-0008 -0.14017E-0008  0.65371E-0008
  0.85432E+0004 -0.28297E+0004  0.59186E-0008 -0.74954E-0009  0.65651E-0008
  0.86250E+0004 -0.28285E+0004  0.72915E-0008  0.52037E-0009  0.65382E-0008
  0.87068E+0004 -0.28272E+0004  0.85621E-0008  0.18122E-0008  0.64043E-0008
  0.87500E+0004 -0.28265E+0004  0.91814E-0008  0.24944E-0008  0.62897E-0008
  0.85000E+0004 -0.27934E+0004  0.38438E-0008 -0.18371E-0008  0.59879E-0008
  0.85432E+0004 -0.27925E+0004  0.46424E-0008 -0.12174E-0008  0.60792E-0008
  0.86250E+0004 -0.27910E+0004  0.61157E-0008 -0.51406E-0011  0.61851E-0008
  0.87068E+0004 -0.27895E+0004  0.75097E-0008  0.12359E-0008  0.61983E-0008
  0.87500E+0004 -0.27887E+0004  0.82027E-0008  0.18946E-0008  0.61659E-0008
  0.85000E+0004 -0.27738E+0004  0.31206E-0008 -0.20583E-0008  0.56842E-0008
  0.85432E+0004 -0.27729E+0004  0.39373E-0008 -0.14556E-0008  0.58047E-0008
  0.86250E+0004 -0.27713E+0004  0.54549E-0008 -0.27390E-0009  0.59730E-0008
  0.87068E+0004 -0.27696E+0004  0.69060E-0008  0.93994E-0009  0.60566E-0008
  0.87500E+0004 -0.27687E+0004  0.76339E-0008  0.15859E-0008  0.60641E-0008
  0.87500E+0004 -0.28844E+0004  0.10396E-0007  0.34486E-0008  0.62755E-0008
  0.87932E+0004 -0.28840E+0004  0.10840E-0007  0.41558E-0008  0.59869E-0008
  0.88750E+0004 -0.28834E+0004  0.11540E-0007  0.54537E-0008  0.53549E-0008
  0.89568E+0004 -0.28828E+0004  0.12035E-0007  0.66654E-0008  0.46242E-0008
  0.90000E+0004 -0.28825E+0004  0.12209E-0007  0.72594E-0008  0.42042E-0008
  0.87500E+0004 -0.28644E+0004  0.10017E-0007  0.31138E-0008  0.63107E-0008
  0.87932E+0004 -0.28640E+0004  0.10511E-0007  0.38115E-0008  0.60737E-0008
  0.88750E+0004 -0.28633E+0004  0.11308E-0007  0.50964E-0008  0.55388E-0008
  0.89568E+0004 -0.28626E+0004  0.11904E-0007  0.63025E-0008  0.49017E-0008
  0.90000E+0004 -0.28622E+0004  0.12132E-0007  0.68968E-0008  0.45286E-0008
  0.87500E+0004 -0.28265E+0004  0.91814E-0008  0.24944E-0008  0.62897E-0008
  0.87932E+0004 -0.28261E+0004  0.97633E-0008  0.31730E-0008  0.61453E-0008
  0.88750E+0004 -0.28251E+0004  0.10738E-0007  0.44310E-0008  0.57871E-0008
  0.89568E+0004 -0.28242E+0004  0.11523E-0007  0.56236E-0008  0.53235E-0008
  0.90000E+0004 -0.28237E+0004  0.11852E-0007  0.62168E-0008  0.50384E-0008
  0.87500E+0004 -0.27887E+0004  0.82027E-0008  0.18946E-0008  0.61659E-0008
  0.87932E+0004 -0.27881E+0004  0.88653E-0008  0.25530E-0008  0.61067E-0008
  0.88750E+0004 -0.27870E+0004  0.10006E-0007  0.37813E-0008  0.59138E-0008
  0.89568E+0004 -0.27858E+0004  0.10971E-0007  0.49567E-0008  0.56163E-0008
  0.90000E+0004 -0.27852E+0004  0.11400E-0007  0.55463E-0008  0.54172E-0008
  0.87500E+0004 -0.27687E+0004  0.76339E-0008  0.15859E-0008  0.60641E-0008
  0.87932E+0004 -0.27681E+0004  0.83357E-0008  0.22333E-0008  0.60466E-0008
  0.88750E+0004 -0.27668E+0004  0.95586E-0008  0.34448E-0008  0.59359E-0008
  0.89568E+0004 -0.27656E+0004  0.10614E-0007  0.46097E-0008  0.57222E-0008
  0.90000E+0004 -0.27649E+0004  0.11093E-0007  0.51965E-0008  0.55672E-0008
  0.90000E+0004 -0.28825E+0004  0.12209E-0007  0.72594E-0008  0.42042E-0008
  0.90432E+0004 -0.28821E+0004  0.12320E-0007  0.78145E-0008  0.37648E-0008
  0.91250E+0004 -0.28815E+0004  0.12354E-0007  0.87472E-0008  0.28879E-0008
  0.92068E+0004 -0.28809E+0004  0.12153E-0007  0.94972E-0008  0.19736E-0008
  0.92500E+0004 -0.28805E+0004  0.11953E-0007  0.98107E-0008  0.14844E-0008
  0.90000E+0004 -0.28622E+0004  0.12132E-0007  0.68968E-0008  0.45286E-0008
  0.90432E+0004 -0.28618E+0004  0.12297E-0007  0.74545E-0008  0.41336E-0008
  0.91250E+0004 -0.28610E+0004  0.12431E-0007  0.83990E-0008  0.33324E-0008
  0.92068E+0004 -0.28603E+0004  0.12326E-0007  0.91697E-0008  0.24804E-0008
  0.92500E+0004 -0.28599E+0004  0.12174E-0007  0.94976E-0008  0.20176E-0008
  0.90000E+0004 -0.28237E+0004  0.11852E-0007  0.62168E-0008  0.50384E-0008
  0.90432E+0004 -0.28232E+0004  0.12119E-0007  0.67774E-0008  0.47280E-0008
  0.91250E+0004 -0.28223E+0004  0.12447E-0007  0.77399E-0008  0.40742E-0008
  0.92068E+0004 -0.28213E+0004  0.12529E-0007  0.85447E-0008  0.33479E-0008
  0.92500E+0004 -0.28208E+0004  0.12472E-0007  0.88976E-0008  0.29406E-0008
  0.90000E+0004 -0.27852E+0004  0.11400E-0007  0.55463E-0008  0.54172E-0008
  0.90432E+0004 -0.27846E+0004  0.11768E-0007  0.61074E-0008  0.51906E-0008
  0.91250E+0004 -0.27835E+0004  0.12289E-0007  0.70823E-0008  0.46865E-0008
  0.92068E+0004 -0.27823E+0004  0.12566E-0007  0.79154E-0008  0.40929E-0008
  0.92500E+0004 -0.27817E+0004  0.12609E-0007  0.82896E-0008  0.37469E-0008
  0.90000E+0004 -0.27649E+0004  0.11093E-0007  0.51965E-0008  0.55672E-0008
  0.90432E+0004 -0.27643E+0004  0.11514E-0007  0.57569E-0008  0.53840E-0008
  0.91250E+0004 -0.27630E+0004  0.12137E-0007  0.67364E-0008  0.49587E-0008
  0.92068E+0004 -0.27617E+0004  0.12517E-0007  0.75820E-0008  0.44369E-0008
  0.92500E+0004 -0.27611E+0004  0.12614E-0007  0.79661E-0008  0.41250E-0008
  0.92500E+0004 -0.28805E+0004  0.11953E-0007  0.98107E-0008  0.14844E-0008
  0.92932E+0004 -0.28802E+0004  0.11688E-0007  0.10063E-0007  0.99414E-0009
  0.93750E+0004 -0.28797E+0004  0.11013E-0007  0.10364E-0007  0.78592E-0010
  0.94568E+0004 -0.28792E+0004  0.10128E-0007  0.10419E-0007 -0.79723E-0009
  0.95000E+0004 -0.28789E+0004  0.95821E-0008  0.10347E-0007 -0.12348E-0008
  0.92500E+0004 -0.28599E+0004  0.12174E-0007  0.94976E-0008  0.20176E-0008
  0.92932E+0004 -0.28596E+0004  0.11954E-0007  0.97672E-0008  0.15488E-0008
  0.93750E+0004 -0.28589E+0004  0.11358E-0007  0.10107E-0007  0.65926E-0009
  0.94568E+0004 -0.28583E+0004  0.10538E-0007  0.10208E-0007 -0.21063E-0009
  0.95000E+0004 -0.28579E+0004  0.10022E-0007  0.10163E-0007 -0.65345E-0009
  0.92500E+0004 -0.28208E+0004  0.12472E-0007  0.88976E-0008  0.29406E-0008
  0.92932E+0004 -0.28204E+0004  0.12344E-0007  0.91965E-0008  0.25190E-0008
  0.93750E+0004 -0.28195E+0004  0.11909E-0007  0.96037E-0008  0.16936E-0008
  0.94568E+0004 -0.28187E+0004  0.11230E-0007  0.97879E-0008  0.85261E-0009
  0.95000E+0004 -0.28183E+0004  0.10779E-0007  0.97917E-0008  0.40999E-0009
  0.92500E+0004 -0.27817E+0004  0.12609E-0007  0.82896E-0008  0.37469E-0008
  0.92932E+0004 -0.27812E+0004  0.12578E-0007  0.86143E-0008  0.33796E-0008
  0.93750E+0004 -0.27802E+0004  0.12319E-0007  0.90825E-0008  0.26353E-0008
  0.94568E+0004 -0.27792E+0004  0.11799E-0007  0.93419E-0008  0.18437E-0008
  0.95000E+0004 -0.27786E+0004  0.11424E-0007  0.93909E-0008  0.14134E-0008
  0.92500E+0004 -0.27611E+0004  0.12614E-0007  0.79661E-0008  0.41250E-0008
  0.92932E+0004 -0.27605E+0004  0.12637E-0007  0.83031E-0008  0.37886E-0008
  0.93750E+0004 -0.27594E+0004  0.12476E-0007  0.88006E-0008  0.30928E-0008
  0.94568E+0004 -0.27583E+0004  0.12046E-0007  0.90970E-0008  0.23346E-0008
  0.95000E+0004 -0.27577E+0004  0.11714E-0007  0.91683E-0008  0.19151E-0008
  0.95000E+0004 -0.28789E+0004  0.95821E-0008  0.10347E-0007 -0.12348E-0008
  0.95432E+0004 -0.28788E+0004  0.89827E-0008  0.10206E-0007 -0.16568E-0008
  0.96250E+0004 -0.28786E+0004  0.77251E-0008  0.97453E-0008 -0.23858E-0008
  0.97068E+0004 -0.28784E+0004  0.63372E-0008  0.90414E-0008 -0.30064E-0008
  0.97500E+0004 -0.28783E+0004  0.55651E-0008  0.85776E-0008 -0.32844E-0008
  0.95000E+0004 -0.28579E+0004  0.10022E-0007  0.10163E-0007 -0.65345E-0009
  0.95432E+0004 -0.28578E+0004  0.94477E-0008  0.10052E-0007 -0.10872E-0008
  0.96250E+0004 -0.28576E+0004  0.82256E-0008  0.96498E-0008 -0.18540E-0008
  0.97068E+0004 -0.28574E+0004  0.68577E-0008  0.90082E-0008 -0.25313E-0008
  0.97500E+0004 -0.28573E+0004  0.60897E-0008  0.85778E-0008 -0.28460E-0008
  0.95000E+0004 -0.28183E+0004  0.10779E-0007  0.97917E-0008  0.40999E-0009
  0.95432E+0004 -0.28182E+0004  0.10262E-0007  0.97324E-0008 -0.35393E-0010
  0.96250E+0004 -0.28179E+0004  0.91258E-0008  0.94378E-0008 -0.85325E-0009
  0.97068E+0004 -0.28177E+0004  0.78142E-0008  0.89098E-0008 -0.16174E-0008
  0.97500E+0004 -0.28175E+0004  0.70638E-0008  0.85411E-0008 -0.19911E-0008
  0.95000E+0004 -0.27786E+0004  0.11424E-0007  0.93909E-0008  0.14134E-0008
  0.95432E+0004 -0.27785E+0004  0.10975E-0007  0.93806E-0008  0.96941E-0009
  0.96250E+0004 -0.27782E+0004  0.99481E-0008  0.91867E-0008  0.12631E-0009
  0.97068E+0004 -0.27779E+0004  0.87167E-0008  0.87667E-0008 -0.69841E-0009
  0.97500E+0004 -0.27777E+0004  0.79965E-0008  0.84570E-0008 -0.11178E-0008
  0.95000E+0004 -0.27577E+0004  0.11714E-0007  0.91683E-0008  0.19151E-0008
  0.95432E+0004 -0.27576E+0004  0.11305E-0007  0.91825E-0008  0.14767E-0008
  0.96250E+0004 -0.27572E+0004  0.10345E-0007  0.90391E-0008  0.63005E-0009
  0.97068E+0004 -0.27569E+0004  0.91656E-0008  0.86738E-0008 -0.21653E-0009
  0.97500E+0004 -0.27567E+0004  0.84663E-0008  0.83942E-0008 -0.65461E-0009
  0.97500E+0004 -0.28783E+0004  0.55651E-0008  0.85776E-0008 -0.32844E-0008
  0.97932E+0004 -0.28786E+0004  0.47650E-0008  0.80552E-0008 -0.35328E-0008
  0.98750E+0004 -0.28790E+0004  0.32159E-0008  0.69155E-0008 -0.38949E-0008
  0.99568E+0004 -0.28795E+0004  0.16619E-0008  0.56138E-0008 -0.41124E-0008
  0.10000E+0005 -0.28797E+0004  0.85492E-0009  0.48753E-0008 -0.41682E-0008
  0.97500E+0004 -0.28573E+0004  0.60897E-0008  0.85778E-0008 -0.28460E-0008
  0.97932E+0004 -0.28576E+0004  0.52883E-0008  0.80892E-0008 -0.31365E-0008
  0.98750E+0004 -0.28581E+0004  0.37251E-0008  0.70121E-0008 -0.35875E-0008
  0.99568E+0004 -0.28587E+0004  0.21435E-0008  0.57694E-0008 -0.39019E-0008
  0.10000E+0005 -0.28590E+0004  0.13173E-0008  0.50599E-0008 -0.40107E-0008
  0.97500E+0004 -0.28175E+0004  0.70638E-0008  0.85411E-0008 -0.19911E-0008
  0.97932E+0004 -0.28179E+0004  0.62691E-0008  0.81147E-0008 -0.23514E-0008
  0.98750E+0004 -0.28185E+0004  0.46959E-0008  0.71541E-0008 -0.29539E-0008
  0.99568E+0004 -0.28192E+0004  0.30766E-0008  0.60222E-0008 -0.34385E-0008
  0.10000E+0005 -0.28196E+0004  0.22204E-0008  0.53677E-0008 -0.36417E-0008
  0.97500E+0004 -0.27777E+0004  0.79965E-0008  0.84570E-0008 -0.11178E-0008
  0.97932E+0004 -0.27781E+0004  0.72212E-0008  0.80909E-0008 -0.15347E-0008
  0.98750E+0004 -0.27790E+0004  0.56607E-0008  0.72438E-0008 -0.22660E-0008
  0.99568E+0004 -0.27798E+0004  0.40235E-0008  0.62211E-0008 -0.29015E-0008
  0.10000E+0005 -0.27802E+0004  0.31466E-0008  0.56212E-0008 -0.31908E-0008
  0.97500E+0004 -0.27567E+0004  0.84663E-0008  0.83942E-0008 -0.65461E-0009
  0.97932E+0004 -0.27572E+0004  0.77064E-0008  0.80590E-0008 -0.10962E-0008
  0.98750E+0004 -0.27581E+0004  0.61617E-0008  0.72706E-0008 -0.18860E-0008
  0.99568E+0004 -0.27590E+0004  0.45237E-0008  0.63046E-0008 -0.25930E-0008
  0.10000E+0005 -0.27594E+0004  0.36399E-0008  0.57335E-0008 -0.29242E-0008
  0.10000E+0005 -0.28797E+0004  0.85492E-0009  0.48753E-0008 -0.41682E-0008
  0.10043E+0005 -0.28803E+0004  0.58759E-0010  0.41086E-0008 -0.41869E-0008
  0.10125E+0005 -0.28813E+0004 -0.13791E-0008  0.26064E-0008 -0.41134E-0008
  0.10207E+0005 -0.28824E+0004 -0.26892E-0008  0.10889E-0008 -0.39107E-0008
  0.10250E+0005 -0.28829E+0004 -0.33164E-0008  0.29997E-0009 -0.37570E-0008
  0.10000E+0005 -0.28590E+0004  0.13173E-0008  0.50599E-0008 -0.40107E-0008
  0.10043E+0005 -0.28596E+0004  0.49768E-0009  0.43200E-0008 -0.40832E-0008
  0.10125E+0005 -0.28608E+0004 -0.99104E-0009  0.28623E-0008 -0.41095E-0008
  0.10207E+0005 -0.28621E+0004 -0.23581E-0008  0.13795E-0008 -0.39996E-0008
  0.10250E+0005 -0.28627E+0004 -0.30169E-0008  0.60466E-0009 -0.38906E-0008
  0.10000E+0005 -0.28196E+0004  0.22204E-0008  0.53677E-0008 -0.36417E-0008
  0.10043E+0005 -0.28204E+0004  0.13618E-0008  0.46791E-0008 -0.38121E-0008
  0.10125E+0005 -0.28220E+0004 -0.21507E-0009  0.33075E-0008 -0.40225E-0008
  0.10207E+0005 -0.28236E+0004 -0.16849E-0008  0.18936E-0008 -0.40876E-0008
  0.10250E+0005 -0.28244E+0004 -0.24020E-0008  0.11473E-0008 -0.40642E-0008
  0.10000E+0005 -0.27802E+0004  0.31466E-0008  0.56212E-0008 -0.31908E-0008
  0.10043E+0005 -0.27812E+0004  0.22575E-0008  0.49844E-0008 -0.34524E-0008
  0.10125E+0005 -0.27832E+0004  0.60518E-0009  0.37008E-0008 -0.38382E-0008
  0.10207E+0005 -0.27851E+0004 -0.95867E-0009  0.23592E-0008 -0.40749E-0008
  0.10250E+0005 -0.27861E+0004 -0.17311E-0008  0.16437E-0008 -0.41377E-0008
  0.10000E+0005 -0.27594E+0004  0.36399E-0008  0.57335E-0008 -0.29242E-0008
  0.10043E+0005 -0.27606E+0004  0.27384E-0008  0.51240E-0008 -0.32307E-0008
  0.10125E+0005 -0.27627E+0004  0.10521E-0008  0.38875E-0008 -0.37049E-0008
  0.10207E+0005 -0.27648E+0004 -0.55708E-0009  0.25852E-0008 -0.40300E-0008
  0.10250E+0005 -0.27659E+0004 -0.13571E-0008  0.18868E-0008 -0.41379E-0008
  0.10250E+0005 -0.28829E+0004 -0.33164E-0008  0.29997E-0009 -0.37570E-0008
  0.10293E+0005 -0.28834E+0004 -0.38918E-0008 -0.46728E-0009 -0.35770E-0008
  0.10375E+0005 -0.28842E+0004 -0.48306E-0008 -0.18424E-0008 -0.31709E-0008
  0.10457E+0005 -0.28851E+0004 -0.55513E-0008 -0.30700E-0008 -0.27012E-0008
  0.10500E+0005 -0.28855E+0004 -0.58380E-0008 -0.36434E-0008 -0.24357E-0008
  0.10250E+0005 -0.28627E+0004 -0.30169E-0008  0.60466E-0009 -0.38906E-0008
  0.10293E+0005 -0.28633E+0004 -0.36241E-0008 -0.15139E-0009 -0.37516E-0008
  0.10375E+0005 -0.28643E+0004 -0.46236E-0008 -0.15142E-0008 -0.34120E-0008
  0.10457E+0005 -0.28653E+0004 -0.54040E-0008 -0.27412E-0008 -0.29922E-0008
  0.10500E+0005 -0.28658E+0004 -0.57209E-0008 -0.33190E-0008 -0.27457E-0008
  0.10250E+0005 -0.28244E+0004 -0.24020E-0008  0.11473E-0008 -0.40642E-0008
  0.10293E+0005 -0.28251E+0004 -0.30686E-0008  0.41455E-0009 -0.40051E-0008
  0.10375E+0005 -0.28264E+0004 -0.41836E-0008 -0.92032E-0009 -0.37976E-0008
  0.10457E+0005 -0.28276E+0004 -0.50793E-0008 -0.21408E-0008 -0.34812E-0008
  0.10500E+0005 -0.28283E+0004 -0.54557E-0008 -0.27239E-0008 -0.32763E-0008
  0.10250E+0005 -0.27861E+0004 -0.17311E-0008  0.16437E-0008 -0.41377E-0008
  0.10293E+0005 -0.27869E+0004 -0.24550E-0008  0.93683E-0009 -0.41598E-0008
  0.10375E+0005 -0.27885E+0004 -0.36841E-0008 -0.36441E-0009 -0.40908E-0008
  0.10457E+0005 -0.27900E+0004 -0.46968E-0008 -0.15719E-0008 -0.38876E-0008
  0.10500E+0005 -0.27908E+0004 -0.51346E-0008 -0.21566E-0008 -0.37308E-0008
  0.10250E+0005 -0.27659E+0004 -0.13571E-0008  0.18868E-0008 -0.41379E-0008
  0.10293E+0005 -0.27668E+0004 -0.21100E-0008  0.11945E-0008 -0.42031E-0008
  0.10375E+0005 -0.27685E+0004 -0.33981E-0008 -0.86833E-0010 -0.42087E-0008
  0.10457E+0005 -0.27702E+0004 -0.44725E-0008 -0.12849E-0008 -0.40687E-0008
  0.10500E+0005 -0.27711E+0004 -0.49431E-0008 -0.18690E-0008 -0.39395E-0008
  0.10500E+0005 -0.28855E+0004 -0.58380E-0008 -0.36434E-0008 -0.24357E-0008
  0.10543E+0005 -0.28859E+0004 -0.60577E-0008 -0.41570E-0008 -0.21635E-0008
  0.10625E+0005 -0.28867E+0004 -0.62893E-0008 -0.49530E-0008 -0.16381E-0008
  0.10707E+0005 -0.28875E+0004 -0.62802E-0008 -0.54966E-0008 -0.11180E-0008
  0.10750E+0005 -0.28879E+0004 -0.61814E-0008 -0.56768E-0008 -0.85184E-0009
  0.10500E+0005 -0.28658E+0004 -0.57209E-0008 -0.33190E-0008 -0.27457E-0008
  0.10543E+0005 -0.28663E+0004 -0.59699E-0008 -0.38399E-0008 -0.24876E-0008
  0.10625E+0005 -0.28672E+0004 -0.62532E-0008 -0.46577E-0008 -0.19751E-0008
  0.10707E+0005 -0.28680E+0004 -0.62903E-0008 -0.52326E-0008 -0.14508E-0008
  0.10750E+0005 -0.28685E+0004 -0.62133E-0008 -0.54325E-0008 -0.11760E-0008
  0.10500E+0005 -0.28283E+0004 -0.54557E-0008 -0.27239E-0008 -0.32763E-0008
  0.10543E+0005 -0.28289E+0004 -0.57623E-0008 -0.32555E-0008 -0.30509E-0008
  0.10625E+0005 -0.28301E+0004 -0.61490E-0008 -0.41090E-0008 -0.25750E-0008
  0.10707E+0005 -0.28312E+0004 -0.62797E-0008 -0.47372E-0008 -0.20550E-0008
  0.10750E+0005 -0.28318E+0004 -0.62474E-0008 -0.49716E-0008 -0.17703E-0008
  0.10500E+0005 -0.27908E+0004 -0.51346E-0008 -0.21566E-0008 -0.37308E-0008
  0.10543E+0005 -0.27916E+0004 -0.55012E-0008 -0.26951E-0008 -0.35452E-0008
  0.10625E+0005 -0.27930E+0004 -0.59971E-0008 -0.35768E-0008 -0.31203E-0008
  0.10707E+0005 -0.27944E+0004 -0.62283E-0008 -0.42508E-0008 -0.26204E-0008
  0.10750E+0005 -0.27951E+0004 -0.62447E-0008 -0.45158E-0008 -0.23342E-0008
  0.10500E+0005 -0.27711E+0004 -0.49431E-0008 -0.18690E-0008 -0.39395E-0008
  0.10543E+0005 -0.27719E+0004 -0.53421E-0008 -0.24097E-0008 -0.37774E-0008
  0.10625E+0005 -0.27734E+0004 -0.58976E-0008 -0.33033E-0008 -0.33851E-0008
  0.10707E+0005 -0.27750E+0004 -0.61844E-0008 -0.39987E-0008 -0.29016E-0008
  0.10750E+0005 -0.27758E+0004 -0.62280E-0008 -0.42783E-0008 -0.26178E-0008
  0.10750E+0005 -0.28879E+0004 -0.61814E-0008 -0.56768E-0008 -0.85184E-0009
  0.10793E+0005 -0.28883E+0004 -0.60203E-0008 -0.57837E-0008 -0.59294E-0009
  0.10875E+0005 -0.28892E+0004 -0.55553E-0008 -0.57838E-0008 -0.13290E-0009
  0.10957E+0005 -0.28901E+0004 -0.49039E-0008 -0.55320E-0008  0.27963E-0009
  0.11000E+0005 -0.28906E+0004 -0.44960E-0008 -0.53050E-0008  0.47522E-0009
  0.10750E+0005 -0.28685E+0004 -0.62133E-0008 -0.54325E-0008 -0.11760E-0008
  0.10793E+0005 -0.28691E+0004 -0.60723E-0008 -0.55611E-0008 -0.90444E-0009
  0.10875E+0005 -0.28701E+0004 -0.56397E-0008 -0.56063E-0008 -0.41089E-0009
  0.10957E+0005 -0.28711E+0004 -0.50134E-0008 -0.54028E-0008  0.44815E-0010
  0.11000E+0005 -0.28717E+0004 -0.46159E-0008 -0.52018E-0008  0.26601E-0009
  0.10750E+0005 -0.28318E+0004 -0.62474E-0008 -0.49716E-0008 -0.17703E-0008
  0.10793E+0005 -0.28325E+0004 -0.61475E-0008 -0.51384E-0008 -0.14811E-0008
  0.10875E+0005 -0.28338E+0004 -0.57826E-0008 -0.52641E-0008 -0.93531E-0009
  0.10957E+0005 -0.28352E+0004 -0.52101E-0008 -0.51479E-0008 -0.40763E-0009
  0.11000E+0005 -0.28359E+0004 -0.48350E-0008 -0.49942E-0008 -0.14244E-0009
  0.10750E+0005 -0.27951E+0004 -0.62447E-0008 -0.45158E-0008 -0.23342E-0008
  0.10793E+0005 -0.27960E+0004 -0.61902E-0008 -0.47170E-0008 -0.20354E-0008
  0.10875E+0005 -0.27976E+0004 -0.59012E-0008 -0.49167E-0008 -0.14521E-0008
  0.10957E+0005 -0.27992E+0004 -0.53900E-0008 -0.48820E-0008 -0.86555E-0009
  0.11000E+0005 -0.28000E+0004 -0.50414E-0008 -0.47732E-0008 -0.56250E-0009
  0.10750E+0005 -0.27758E+0004 -0.62280E-0008 -0.42783E-0008 -0.26178E-0008
  0.10793E+0005 -0.27767E+0004 -0.61990E-0008 -0.44962E-0008 -0.23173E-0008
  0.10875E+0005 -0.27785E+0004 -0.59530E-0008 -0.47322E-0008 -0.17200E-0008
  0.10957E+0005 -0.27802E+0004 -0.54773E-0008 -0.47383E-0008 -0.11077E-0008
  0.11000E+0005 -0.27811E+0004 -0.51442E-0008 -0.46521E-0008 -0.78719E-0009
  0.11000E+0005 -0.28906E+0004 -0.44960E-0008 -0.53050E-0008  0.47522E-0009
  0.11043E+0005 -0.28911E+0004 -0.40508E-0008 -0.50203E-0008  0.65591E-0009
  0.11125E+0005 -0.28920E+0004 -0.31256E-0008 -0.43385E-0008  0.95272E-0009
  0.11207E+0005 -0.28929E+0004 -0.21309E-0008 -0.35102E-0008  0.11907E-0008
  0.11250E+0005 -0.28934E+0004 -0.15934E-0008 -0.30300E-0008  0.12921E-0008
  0.11000E+0005 -0.28717E+0004 -0.46159E-0008 -0.52018E-0008  0.26601E-0009
  0.11043E+0005 -0.28722E+0004 -0.41789E-0008 -0.49429E-0008  0.47361E-0009
  0.11125E+0005 -0.28733E+0004 -0.32639E-0008 -0.43087E-0008  0.82335E-0009
  0.11207E+0005 -0.28744E+0004 -0.22723E-0008 -0.35241E-0008  0.11141E-0008
  0.11250E+0005 -0.28750E+0004 -0.17337E-0008 -0.30647E-0008  0.12423E-0008
  0.11000E+0005 -0.28359E+0004 -0.48350E-0008 -0.49942E-0008 -0.14244E-0009
  0.11043E+0005 -0.28366E+0004 -0.44166E-0008 -0.47828E-0008  0.11216E-0009
  0.11125E+0005 -0.28380E+0004 -0.35255E-0008 -0.42362E-0008  0.55599E-0009
  0.11207E+0005 -0.28393E+0004 -0.25439E-0008 -0.35330E-0008  0.94255E-0009
  0.11250E+0005 -0.28401E+0004 -0.20052E-0008 -0.31129E-0008  0.11202E-0008
  0.11000E+0005 -0.28000E+0004 -0.50414E-0008 -0.47732E-0008 -0.56250E-0009
  0.11043E+0005 -0.28009E+0004 -0.46451E-0008 -0.46069E-0008 -0.26638E-0009
  0.11125E+0005 -0.28026E+0004 -0.37845E-0008 -0.41448E-0008  0.26297E-0009
  0.11207E+0005 -0.28043E+0004 -0.28184E-0008 -0.35211E-0008  0.73922E-0009
  0.11250E+0005 -0.28052E+0004 -0.22821E-0008 -0.31396E-0008  0.96408E-0009
  0.11000E+0005 -0.27811E+0004 -0.51442E-0008 -0.46521E-0008 -0.78719E-0009
  0.11043E+0005 -0.27821E+0004 -0.47611E-0008 -0.45087E-0008 -0.47149E-0009
  0.11125E+0005 -0.27839E+0004 -0.39193E-0008 -0.40898E-0008  0.99332E-0010
  0.11207E+0005 -0.27858E+0004 -0.29638E-0008 -0.35071E-0008  0.62023E-0009
  0.11250E+0005 -0.27867E+0004 -0.24299E-0008 -0.31457E-0008  0.86896E-0009
  0.11250E+0005 -0.28934E+0004 -0.15934E-0008 -0.30300E-0008  0.12921E-0008
  0.11293E+0005 -0.28938E+0004 -0.10561E-0008 -0.25311E-0008  0.13780E-0008
  0.11375E+0005 -0.28947E+0004 -0.60922E-0010 -0.15579E-0008  0.14970E-0008
  0.11457E+0005 -0.28956E+0004  0.86723E-0009 -0.59362E-0009  0.15618E-0008
  0.11500E+0005 -0.28960E+0004  0.13163E-0008 -0.10464E-0009  0.15745E-0008
  0.11250E+0005 -0.28750E+0004 -0.17337E-0008 -0.30647E-0008  0.12423E-0008
  0.11293E+0005 -0.28755E+0004 -0.11936E-0008 -0.25848E-0008  0.13539E-0008
  0.11375E+0005 -0.28765E+0004 -0.18866E-0009 -0.16418E-0008  0.15175E-0008
  0.11457E+0005 -0.28775E+0004  0.75470E-0009 -0.69947E-0009  0.16203E-0008
  0.11500E+0005 -0.28781E+0004  0.12137E-0008 -0.21845E-0009  0.16498E-0008
  0.11250E+0005 -0.28401E+0004 -0.20052E-0008 -0.31129E-0008  0.11202E-0008
  0.11293E+0005 -0.28407E+0004 -0.14614E-0008 -0.26689E-0008  0.12796E-0008
  0.11375E+0005 -0.28421E+0004 -0.44024E-0009 -0.17840E-0008  0.15273E-0008
  0.11457E+0005 -0.28434E+0004  0.53026E-0009 -0.88481E-0009  0.17030E-0008
  0.11500E+0005 -0.28440E+0004  0.10075E-0008 -0.42003E-0009  0.17658E-0008
  0.11250E+0005 -0.28052E+0004 -0.22821E-0008 -0.31396E-0008  0.96408E-0009
  0.11293E+0005 -0.28060E+0004 -0.17370E-0008 -0.27316E-0008  0.11697E-0008
  0.11375E+0005 -0.28076E+0004 -0.70324E-0009 -0.19053E-0008  0.15002E-0008
  0.11457E+0005 -0.28092E+0004  0.29184E-0009 -0.10509E-0008  0.17499E-0008
  0.11500E+0005 -0.28100E+0004  0.78630E-0009 -0.60363E-0009  0.18470E-0008
  0.11250E+0005 -0.27867E+0004 -0.24299E-0008 -0.31457E-0008  0.86896E-0009
  0.11293E+0005 -0.27877E+0004 -0.18850E-0008 -0.27565E-0008  0.10983E-0008
  0.11375E+0005 -0.27894E+0004 -0.84618E-0009 -0.19612E-0008  0.14717E-0008
  0.11457E+0005 -0.27911E+0004  0.16069E-0009 -0.11311E-0008  0.17604E-0008
  0.11500E+0005 -0.27921E+0004  0.66379E-0009 -0.69350E-0009  0.18761E-0008
  0.11500E+0005 -0.28960E+0004  0.13163E-0008 -0.10464E-0009  0.15745E-0008
  0.11543E+0005 -0.28964E+0004  0.17304E-0008  0.36135E-0009  0.15735E-0008
  0.11625E+0005 -0.28972E+0004  0.24044E-0008  0.11633E-0008  0.15338E-0008
  0.11707E+0005 -0.28979E+0004  0.29136E-0008  0.18310E-0008  0.14470E-0008
  0.11750E+0005 -0.28983E+0004  0.31102E-0008  0.21207E-0008  0.13832E-0008
  0.11500E+0005 -0.28781E+0004  0.12137E-0008 -0.21845E-0009  0.16498E-0008
  0.11543E+0005 -0.28785E+0004  0.16387E-0008  0.24189E-0009  0.16636E-0008
  0.11625E+0005 -0.28794E+0004  0.23360E-0008  0.10399E-0008  0.16454E-0008
  0.11707E+0005 -0.28803E+0004  0.28707E-0008  0.17120E-0008  0.15721E-0008
  0.11750E+0005 -0.28808E+0004  0.30812E-0008  0.20071E-0008  0.15122E-0008
  0.11500E+0005 -0.28440E+0004  0.10075E-0008 -0.42003E-0009  0.17658E-0008
  0.11543E+0005 -0.28446E+0004  0.14528E-0008  0.28421E-0010  0.18090E-0008
  0.11625E+0005 -0.28458E+0004  0.21940E-0008  0.81635E-0009  0.18353E-0008
  0.11707E+0005 -0.28469E+0004  0.27777E-0008  0.14937E-0008  0.17919E-0008
  0.11750E+0005 -0.28475E+0004  0.30153E-0008  0.17973E-0008  0.17419E-0008
  0.11500E+0005 -0.28100E+0004  0.78630E-0009 -0.60363E-0009  0.18470E-0008
  0.11543E+0005 -0.28107E+0004  0.12513E-0008 -0.16856E-0009  0.19212E-0008
  0.11625E+0005 -0.28121E+0004  0.20359E-0008  0.60601E-0009  0.19962E-0008
  0.11707E+0005 -0.28135E+0004  0.26689E-0008  0.12849E-0008  0.19879E-0008
  0.11750E+0005 -0.28142E+0004  0.29341E-0008  0.15949E-0008  0.19509E-0008
  0.11500E+0005 -0.27921E+0004  0.66379E-0009 -0.69350E-0009  0.18761E-0008
  0.11543E+0005 -0.27929E+0004  0.11388E-0008 -0.26602E-0009  0.19672E-0008
  0.11625E+0005 -0.27944E+0004  0.19459E-0008  0.50028E-0009  0.20693E-0008
  0.11707E+0005 -0.27958E+0004  0.26051E-0008  0.11786E-0008  0.20814E-0008
  0.11750E+0005 -0.27966E+0004  0.28850E-0008  0.14913E-0008  0.20525E-0008
  0.11750E+0005 -0.28983E+0004  0.31102E-0008  0.21207E-0008  0.13832E-0008
  0.11793E+0005 -0.28986E+0004  0.32554E-0008  0.23639E-0008  0.13081E-0008
  0.11875E+0005 -0.28993E+0004  0.33894E-0008  0.26929E-0008  0.11362E-0008
  0.11957E+0005 -0.28999E+0004  0.33438E-0008  0.28490E-0008  0.93019E-0009
  0.12000E+0005 -0.29002E+0004  0.32521E-0008  0.28636E-0008  0.81037E-0009
  0.11750E+0005 -0.28808E+0004  0.30812E-0008  0.20071E-0008  0.15122E-0008
  0.11793E+0005 -0.28811E+0004  0.32405E-0008  0.22574E-0008  0.14391E-0008
  0.11875E+0005 -0.28819E+0004  0.34007E-0008  0.26042E-0008  0.12657E-0008
  0.11957E+0005 -0.28826E+0004  0.33798E-0008  0.27826E-0008  0.10521E-0008
  0.12000E+0005 -0.28830E+0004  0.33000E-0008  0.28101E-0008  0.92623E-0009
  0.11750E+0005 -0.28475E+0004  0.30153E-0008  0.17973E-0008  0.17419E-0008
  0.11793E+0005 -0.28480E+0004  0.32019E-0008  0.20594E-0008  0.16751E-0008
  0.11875E+0005 -0.28489E+0004  0.34134E-0008  0.24372E-0008  0.15037E-0008
  0.11957E+0005 -0.28498E+0004  0.34413E-0008  0.26550E-0008  0.12808E-0008
  0.12000E+0005 -0.28503E+0004  0.33853E-0008  0.27058E-0008  0.11460E-0008
  0.11750E+0005 -0.28142E+0004  0.29341E-0008  0.15949E-0008  0.19509E-0008
  0.11793E+0005 -0.28148E+0004  0.31488E-0008  0.18669E-0008  0.18936E-0008
  0.11875E+0005 -0.28159E+0004  0.34137E-0008  0.22719E-0008  0.17306E-0008
  0.11957E+0005 -0.28171E+0004  0.34930E-0008  0.25258E-0008  0.15047E-0008
  0.12000E+0005 -0.28176E+0004  0.34624E-0008  0.25983E-0008  0.13642E-0008
  0.11750E+0005 -0.27966E+0004  0.28850E-0008  0.14913E-0008  0.20525E-0008
  0.11793E+0005 -0.27973E+0004  0.31146E-0008  0.17676E-0008  0.20014E-0008
  0.11875E+0005 -0.27985E+0004  0.34085E-0008  0.21855E-0008  0.18453E-0008
  0.11957E+0005 -0.27998E+0004  0.35158E-0008  0.24571E-0008  0.16204E-0008
  0.12000E+0005 -0.28004E+0004  0.34992E-0008  0.25404E-0008  0.14781E-0008
  0.12000E+0005 -0.29002E+0004  0.32521E-0008  0.28636E-0008  0.81037E-0009
  0.12043E+0005 -0.29006E+0004  0.31173E-0008  0.28348E-0008  0.68360E-0009
  0.12125E+0005 -0.29013E+0004  0.27572E-0008  0.26684E-0008  0.43199E-0009
  0.12207E+0005 -0.29021E+0004  0.22858E-0008  0.23768E-0008  0.17397E-0009
  0.12250E+0005 -0.29025E+0004  0.20035E-0008  0.21813E-0008  0.39639E-0010
  0.12000E+0005 -0.28830E+0004  0.33000E-0008  0.28101E-0008  0.92623E-0009
  0.12043E+0005 -0.28834E+0004  0.31762E-0008  0.27947E-0008  0.79216E-0009
  0.12125E+0005 -0.28843E+0004  0.28338E-0008  0.26542E-0008  0.52415E-0009
  0.12207E+0005 -0.28852E+0004  0.23755E-0008  0.23877E-0008  0.24737E-0009
  0.12250E+0005 -0.28856E+0004  0.20980E-0008  0.22046E-0008  0.10263E-0009
  0.12000E+0005 -0.28503E+0004  0.33853E-0008  0.27058E-0008  0.11460E-0008
  0.12043E+0005 -0.28509E+0004  0.32836E-0008  0.27149E-0008  0.10005E-0008
  0.12125E+0005 -0.28520E+0004  0.29773E-0008  0.26218E-0008  0.70536E-0009
  0.12207E+0005 -0.28531E+0004  0.25462E-0008  0.24017E-0008  0.39632E-0009
  0.12250E+0005 -0.28537E+0004  0.22792E-0008  0.22418E-0008  0.23319E-0009
  0.12000E+0005 -0.28176E+0004  0.34624E-0008  0.25983E-0008  0.13642E-0008
  0.12043E+0005 -0.28184E+0004  0.33844E-0008  0.26303E-0008  0.12104E-0008
  0.12125E+0005 -0.28197E+0004  0.31174E-0008  0.25825E-0008  0.89358E-0009
  0.12207E+0005 -0.28211E+0004  0.27167E-0008  0.24074E-0008  0.55668E-0009
  0.12250E+0005 -0.28218E+0004  0.24617E-0008  0.22702E-0008  0.37709E-0009
  0.12000E+0005 -0.28004E+0004  0.34992E-0008  0.25404E-0008  0.14781E-0008
  0.12043E+0005 -0.28012E+0004  0.34344E-0008  0.25839E-0008  0.13212E-0008
  0.12125E+0005 -0.28027E+0004  0.31894E-0008  0.25591E-0008  0.99507E-0009
  0.12207E+0005 -0.28041E+0004  0.28061E-0008  0.24072E-0008  0.64532E-0009
  0.12250E+0005 -0.28049E+0004  0.25582E-0008  0.22818E-0008  0.45786E-0009
  0.12250E+0005 -0.29025E+0004  0.20035E-0008  0.21813E-0008  0.39639E-0010
  0.12293E+0005 -0.29030E+0004  0.17037E-0008  0.19631E-0008 -0.92195E-0010
  0.12375E+0005 -0.29041E+0004  0.11088E-0008  0.15014E-0008 -0.32539E-0009
  0.12457E+0005 -0.29051E+0004  0.50823E-0009  0.10034E-0008 -0.52767E-0009
  0.12500E+0005 -0.29057E+0004  0.20026E-0009  0.73576E-0009 -0.61805E-0009
  0.12250E+0005 -0.28856E+0004  0.20980E-0008  0.22046E-0008  0.10263E-0009
  0.12293E+0005 -0.28863E+0004  0.18016E-0008  0.19979E-0008 -0.39916E-0010
  0.12375E+0005 -0.28875E+0004  0.12089E-0008  0.15552E-0008 -0.29314E-0009
  0.12457E+0005 -0.28887E+0004  0.60551E-0009  0.10716E-0008 -0.51430E-0009
  0.12500E+0005 -0.28894E+0004  0.29423E-0009  0.80958E-0009 -0.61390E-0009
  0.12250E+0005 -0.28537E+0004  0.22792E-0008  0.22418E-0008  0.23319E-0009
  0.12293E+0005 -0.28545E+0004  0.19900E-0008  0.20569E-0008  0.71403E-0010
  0.12375E+0005 -0.28561E+0004  0.14032E-0008  0.16501E-0008 -0.21852E-0009
  0.12457E+0005 -0.28577E+0004  0.79600E-0009  0.11947E-0008 -0.47520E-0009
  0.12500E+0005 -0.28585E+0004  0.47901E-0009  0.94388E-0009 -0.59245E-0009
  0.12250E+0005 -0.28218E+0004  0.24617E-0008  0.22702E-0008  0.37709E-0009
  0.12293E+0005 -0.28228E+0004  0.21814E-0008  0.21068E-0008  0.19760E-0009
  0.12375E+0005 -0.28247E+0004  0.16031E-0008  0.17363E-0008 -0.12709E-0009
  0.12457E+0005 -0.28266E+0004  0.99396E-0009  0.13098E-0008 -0.41856E-0009
  0.12500E+0005 -0.28277E+0004  0.67208E-0009  0.10708E-0008 -0.55354E-0009
  0.12250E+0005 -0.28049E+0004  0.25582E-0008  0.22818E-0008  0.45786E-0009
  0.12293E+0005 -0.28060E+0004  0.22831E-0008  0.21296E-0008  0.26969E-0009
  0.12375E+0005 -0.28081E+0004  0.17104E-0008  0.17783E-0008 -0.72432E-0010
  0.12457E+0005 -0.28103E+0004  0.11012E-0008  0.13673E-0008 -0.38185E-0009
  0.12500E+0005 -0.28114E+0004  0.77708E-0009  0.11349E-0008 -0.52616E-0009
  0.12500E+0005 -0.29057E+0004  0.20026E-0009  0.73576E-0009 -0.61805E-0009
  0.12543E+0005 -0.29063E+0004 -0.96104E-0010  0.46999E-0009 -0.69571E-0009
  0.12625E+0005 -0.29073E+0004 -0.61228E-0009 -0.16225E-0010 -0.80353E-0009
  0.12707E+0005 -0.29084E+0004 -0.10513E-0008 -0.46181E-0009 -0.85603E-0009
  0.12750E+0005 -0.29090E+0004 -0.12464E-0008 -0.67463E-0009 -0.86062E-0009
  0.12500E+0005 -0.28894E+0004  0.29423E-0009  0.80958E-0009 -0.61390E-0009
  0.12543E+0005 -0.28901E+0004 -0.65666E-0011  0.54805E-0009 -0.70015E-0009
  0.12625E+0005 -0.28913E+0004 -0.53383E-0009  0.65980E-0010 -0.82220E-0009
  0.12707E+0005 -0.28926E+0004 -0.98666E-0009 -0.38026E-0009 -0.88596E-0009
  0.12750E+0005 -0.28933E+0004 -0.11898E-0008 -0.59522E-0009 -0.89524E-0009
  0.12500E+0005 -0.28585E+0004  0.47901E-0009  0.94388E-0009 -0.59245E-0009
  0.12543E+0005 -0.28594E+0004  0.17021E-0009  0.69104E-0009 -0.69540E-0009
  0.12625E+0005 -0.28610E+0004 -0.37765E-0009  0.21825E-0009 -0.84574E-0009
  0.12707E+0005 -0.28626E+0004 -0.85664E-0009 -0.22767E-0009 -0.93273E-0009
  0.12750E+0005 -0.28635E+0004 -0.10752E-0008 -0.44584E-0009 -0.95199E-0009
  0.12500E+0005 -0.28277E+0004  0.67208E-0009  0.10708E-0008 -0.55354E-0009
  0.12543E+0005 -0.28287E+0004  0.35591E-0009  0.82747E-0009 -0.67361E-0009
  0.12625E+0005 -0.28307E+0004 -0.21180E-0009  0.36571E-0009 -0.85369E-0009
  0.12707E+0005 -0.28326E+0004 -0.71678E-0009 -0.77919E-0010 -0.96612E-0009
  0.12750E+0005 -0.28337E+0004 -0.95082E-0009 -0.29824E-0009 -0.99674E-0009
  0.12500E+0005 -0.28114E+0004  0.77708E-0009  0.11349E-0008 -0.52616E-0009
  0.12543E+0005 -0.28125E+0004  0.45732E-0009  0.89677E-0009 -0.65534E-0009
  0.12625E+0005 -0.28147E+0004 -0.12048E-0009  0.44150E-0009 -0.85159E-0009
  0.12707E+0005 -0.28168E+0004 -0.63903E-0009 -0.15954E-0012 -0.97823E-0009
  0.12750E+0005 -0.28180E+0004 -0.88128E-0009 -0.22119E-0009 -0.10154E-0008
  0.12750E+0005 -0.29090E+0004 -0.12464E-0008 -0.67463E-0009 -0.86062E-0009
  0.12793E+0005 -0.29094E+0004 -0.14139E-0008 -0.86898E-0009 -0.84975E-0009
  0.12875E+0005 -0.29101E+0004 -0.16542E-0008 -0.11835E-0008 -0.78752E-0009
  0.12957E+0005 -0.29109E+0004 -0.17930E-0008 -0.14229E-0008 -0.67543E-0009
  0.13000E+0005 -0.29113E+0004 -0.18263E-0008 -0.15178E-0008 -0.59905E-0009
  0.12750E+0005 -0.28933E+0004 -0.11898E-0008 -0.59522E-0009 -0.89524E-0009
  0.12793E+0005 -0.28937E+0004 -0.13655E-0008 -0.79265E-0009 -0.88821E-0009
  0.12875E+0005 -0.28946E+0004 -0.16220E-0008 -0.11157E-0008 -0.83097E-0009
  0.12957E+0005 -0.28955E+0004 -0.17769E-0008 -0.13664E-0008 -0.72094E-0009
  0.13000E+0005 -0.28960E+0004 -0.18185E-0008 -0.14681E-0008 -0.64457E-0009
  0.12750E+0005 -0.28635E+0004 -0.10752E-0008 -0.44584E-0009 -0.95199E-0009
  0.12793E+0005 -0.28641E+0004 -0.12668E-0008 -0.64830E-0009 -0.95342E-0009
  0.12875E+0005 -0.28652E+0004 -0.15545E-0008 -0.98596E-0009 -0.90789E-0009
  0.12957E+0005 -0.28663E+0004 -0.17407E-0008 -0.12568E-0008 -0.80410E-0009
  0.13000E+0005 -0.28669E+0004 -0.17982E-0008 -0.13708E-0008 -0.72891E-0009
  0.12750E+0005 -0.28337E+0004 -0.95082E-0009 -0.29824E-0009 -0.99674E-0009
  0.12793E+0005 -0.28344E+0004 -0.11585E-0008 -0.50465E-0009 -0.10081E-0008
  0.12875E+0005 -0.28358E+0004 -0.14781E-0008 -0.85504E-0009 -0.97715E-0009
  0.12957E+0005 -0.28372E+0004 -0.16966E-0008 -0.11442E-0008 -0.88254E-0009
  0.13000E+0005 -0.28379E+0004 -0.17707E-0008 -0.12697E-0008 -0.81004E-0009
  0.12750E+0005 -0.28180E+0004 -0.88128E-0009 -0.22119E-0009 -0.10154E-0008
  0.12793E+0005 -0.28188E+0004 -0.10975E-0008 -0.42928E-0009 -0.10324E-0008
  0.12875E+0005 -0.28203E+0004 -0.14342E-0008 -0.78561E-0009 -0.10104E-0008
  0.12957E+0005 -0.28218E+0004 -0.16700E-0008 -0.10838E-0008 -0.92176E-0009
  0.13000E+0005 -0.28226E+0004 -0.17532E-0008 -0.12150E-0008 -0.85126E-0009
  0.13000E+0005 -0.29113E+0004 -0.18263E-0008 -0.15178E-0008 -0.59905E-0009
  0.13043E+0005 -0.29116E+0004 -0.18337E-0008 -0.15911E-0008 -0.51287E-0009
  0.13125E+0005 -0.29121E+0004 -0.17814E-0008 -0.16720E-0008 -0.32826E-0009
  0.13207E+0005 -0.29125E+0004 -0.16528E-0008 -0.16810E-0008 -0.12620E-0009
  0.13250E+0005 -0.29128E+0004 -0.15588E-0008 -0.16584E-0008 -0.17246E-0010
  0.13000E+0005 -0.28960E+0004 -0.18185E-0008 -0.14681E-0008 -0.64457E-0009
  0.13043E+0005 -0.28963E+0004 -0.18336E-0008 -0.15485E-0008 -0.55780E-0009
  0.13125E+0005 -0.28969E+0004 -0.17950E-0008 -0.16436E-0008 -0.37038E-0009
  0.13207E+0005 -0.28974E+0004 -0.16780E-0008 -0.16671E-0008 -0.16369E-0009
  0.13250E+0005 -0.28978E+0004 -0.15893E-0008 -0.16520E-0008 -0.51697E-0010
  0.13000E+0005 -0.28669E+0004 -0.17982E-0008 -0.13708E-0008 -0.72891E-0009
  0.13043E+0005 -0.28673E+0004 -0.18287E-0008 -0.14641E-0008 -0.64209E-0009
  0.13125E+0005 -0.28681E+0004 -0.18168E-0008 -0.15853E-0008 -0.45122E-0009
  0.13207E+0005 -0.28688E+0004 -0.17229E-0008 -0.16357E-0008 -0.23726E-0009
  0.13250E+0005 -0.28692E+0004 -0.16446E-0008 -0.16346E-0008 -0.12015E-0009
  0.13000E+0005 -0.28379E+0004 -0.17707E-0008 -0.12697E-0008 -0.81004E-0009
  0.13043E+0005 -0.28384E+0004 -0.18171E-0008 -0.13752E-0008 -0.72459E-0009
  0.13125E+0005 -0.28393E+0004 -0.18333E-0008 -0.15214E-0008 -0.53272E-0009
  0.13207E+0005 -0.28402E+0004 -0.17637E-0008 -0.15979E-0008 -0.31353E-0009
  0.13250E+0005 -0.28407E+0004 -0.16964E-0008 -0.16106E-0008 -0.19221E-0009
  0.13000E+0005 -0.28226E+0004 -0.17532E-0008 -0.12150E-0008 -0.85126E-0009
  0.13043E+0005 -0.28231E+0004 -0.18082E-0008 -0.13267E-0008 -0.76712E-0009
  0.13125E+0005 -0.28241E+0004 -0.18396E-0008 -0.14855E-0008 -0.57573E-0009
  0.13207E+0005 -0.28251E+0004 -0.17834E-0008 -0.15755E-0008 -0.35463E-0009
  0.13250E+0005 -0.28256E+0004 -0.17221E-0008 -0.15953E-0008 -0.23146E-0009
  0.13250E+0005 -0.29128E+0004 -0.15588E-0008 -0.16584E-0008 -0.17246E-0010
  0.13293E+0005 -0.29130E+0004 -0.14496E-0008 -0.16185E-0008  0.90926E-0010
  0.13375E+0005 -0.29135E+0004 -0.12084E-0008 -0.14986E-0008  0.28691E-0009
  0.13457E+0005 -0.29139E+0004 -0.93466E-0009 -0.13273E-0008  0.46154E-0009
  0.13500E+0005 -0.29141E+0004 -0.78184E-0009 -0.12192E-0008  0.54161E-0009
  0.13250E+0005 -0.28978E+0004 -0.15893E-0008 -0.16520E-0008 -0.51697E-0010
  0.13293E+0005 -0.28980E+0004 -0.14847E-0008 -0.16194E-0008  0.59818E-0010
  0.13375E+0005 -0.28985E+0004 -0.12502E-0008 -0.15122E-0008  0.26280E-0009
  0.13457E+0005 -0.28990E+0004 -0.98077E-0009 -0.13521E-0008  0.44493E-0009
  0.13500E+0005 -0.28993E+0004 -0.82926E-0009 -0.12491E-0008  0.52899E-0009
  0.13250E+0005 -0.28692E+0004 -0.16446E-0008 -0.16346E-0008 -0.12015E-0009
  0.13293E+0005 -0.28695E+0004 -0.15491E-0008 -0.16156E-0008 -0.28276E-0011
  0.13375E+0005 -0.28702E+0004 -0.13283E-0008 -0.15327E-0008  0.21271E-0009
  0.13457E+0005 -0.28708E+0004 -0.10677E-0008 -0.13942E-0008  0.40869E-0009
  0.13500E+0005 -0.28711E+0004 -0.91900E-0009 -0.13011E-0008  0.50029E-0009
  0.13250E+0005 -0.28407E+0004 -0.16964E-0008 -0.16106E-0008 -0.19221E-0009
  0.13293E+0005 -0.28411E+0004 -0.16106E-0008 -0.16051E-0008 -0.69834E-0010
  0.13375E+0005 -0.28418E+0004 -0.14046E-0008 -0.15465E-0008  0.15719E-0009
  0.13457E+0005 -0.28426E+0004 -0.11539E-0008 -0.14298E-0008  0.36645E-0009
  0.13500E+0005 -0.28430E+0004 -0.10084E-0008 -0.13469E-0008  0.46548E-0009
  0.13250E+0005 -0.28256E+0004 -0.17221E-0008 -0.15953E-0008 -0.23146E-0009
  0.13293E+0005 -0.28261E+0004 -0.16418E-0008 -0.15968E-0008 -0.10675E-0009
  0.13375E+0005 -0.28269E+0004 -0.14441E-0008 -0.15510E-0008  0.12586E-0009
  0.13457E+0005 -0.28277E+0004 -0.11989E-0008 -0.14460E-0008  0.34187E-0009
  0.13500E+0005 -0.28282E+0004 -0.10553E-0008 -0.13687E-0008  0.44474E-0009
  0.13500E+0005 -0.29141E+0004 -0.78184E-0009 -0.12192E-0008  0.54161E-0009
  0.13543E+0005 -0.29143E+0004 -0.62578E-0009 -0.11004E-0008  0.61186E-0009
  0.13625E+0005 -0.29146E+0004 -0.32712E-0009 -0.85078E-0009  0.71504E-0009
  0.13707E+0005 -0.29150E+0004 -0.33802E-0010 -0.57702E-0009  0.77605E-0009
  0.13750E+0005 -0.29152E+0004  0.11547E-0009 -0.42629E-0009  0.79089E-0009
  0.13500E+0005 -0.28993E+0004 -0.82926E-0009 -0.12491E-0008  0.52899E-0009
  0.13543E+0005 -0.28995E+0004 -0.67389E-0009 -0.11348E-0008  0.60320E-0009
  0.13625E+0005 -0.28999E+0004 -0.37495E-0009 -0.89216E-0009  0.71357E-0009
  0.13707E+0005 -0.29003E+0004 -0.79514E-0010 -0.62303E-0009  0.78109E-0009
  0.13750E+0005 -0.29005E+0004  0.71506E-0010 -0.47379E-0009  0.79897E-0009
  0.13500E+0005 -0.28711E+0004 -0.91900E-0009 -0.13011E-0008  0.50029E-0009
  0.13543E+0005 -0.28714E+0004 -0.76525E-0009 -0.11958E-0008  0.58203E-0009
  0.13625E+0005 -0.28720E+0004 -0.46625E-0009 -0.96690E-0009  0.70630E-0009
  0.13707E+0005 -0.28725E+0004 -0.16716E-0009 -0.70731E-0009  0.78663E-0009
  0.13750E+0005 -0.28728E+0004 -0.12971E-0010 -0.56137E-0009  0.81062E-0009
  0.13500E+0005 -0.28430E+0004 -0.10084E-0008 -0.13469E-0008  0.46548E-0009
  0.13543E+0005 -0.28434E+0004 -0.85667E-0009 -0.12509E-0008  0.55476E-0009
  0.13625E+0005 -0.28440E+0004 -0.55826E-0009 -0.10367E-0008  0.69318E-0009
  0.13707E+0005 -0.28447E+0004 -0.25600E-0009 -0.78764E-0009  0.78689E-0009
  0.13750E+0005 -0.28450E+0004 -0.98843E-0010 -0.64555E-0009  0.81739E-0009
  0.13500E+0005 -0.28282E+0004 -0.10553E-0008 -0.13687E-0008  0.44474E-0009
  0.13543E+0005 -0.28286E+0004 -0.90484E-0009 -0.12777E-0008  0.53797E-0009
  0.13625E+0005 -0.28293E+0004 -0.60702E-0009 -0.10715E-0008  0.68393E-0009
  0.13707E+0005 -0.28300E+0004 -0.30331E-0009 -0.82837E-0009  0.78490E-0009
  0.13750E+0005 -0.28304E+0004 -0.14467E-0009 -0.68853E-0009  0.81897E-0009
  0.13750E+0005 -0.29152E+0004  0.11547E-0009 -0.42629E-0009  0.79089E-0009
  0.13793E+0005 -0.29153E+0004  0.25914E-0009 -0.27327E-0009  0.79397E-0009
  0.13875E+0005 -0.29155E+0004  0.51274E-0009  0.17871E-0010  0.76930E-0009
  0.13957E+0005 -0.29157E+0004  0.73627E-0009  0.30160E-0009  0.70865E-0009
  0.14000E+0005 -0.29158E+0004  0.84012E-0009  0.44457E-0009  0.66436E-0009
  0.13750E+0005 -0.29005E+0004  0.71506E-0010 -0.47379E-0009  0.79897E-0009
  0.13793E+0005 -0.29007E+0004  0.21726E-0009 -0.32169E-0009  0.80482E-0009
  0.13875E+0005 -0.29009E+0004  0.47566E-0009 -0.30616E-0010  0.78443E-0009
  0.13957E+0005 -0.29012E+0004  0.70485E-0009  0.25509E-0009  0.72677E-0009
  0.14000E+0005 -0.29013E+0004  0.81192E-0009  0.39985E-0009  0.68348E-0009
  0.13750E+0005 -0.28728E+0004 -0.12971E-0010 -0.56137E-0009  0.81062E-0009
  0.13793E+0005 -0.28729E+0004  0.13660E-0009 -0.41145E-0009  0.82203E-0009
  0.13875E+0005 -0.28733E+0004  0.40395E-0009 -0.12135E-0009  0.81050E-0009
  0.13957E+0005 -0.28736E+0004  0.64379E-0009  0.16729E-0009  0.75923E-0009
  0.14000E+0005 -0.28737E+0004  0.75696E-0009  0.31503E-0009  0.71826E-0009
  0.13750E+0005 -0.28450E+0004 -0.98843E-0010 -0.64555E-0009  0.81739E-0009
  0.13793E+0005 -0.28452E+0004  0.54375E-0010 -0.49839E-0009  0.83477E-0009
  0.13875E+0005 -0.28456E+0004  0.33043E-0009 -0.21035E-0009  0.83299E-0009
  0.13957E+0005 -0.28460E+0004  0.58080E-0009  0.80151E-0010  0.78906E-0009
  0.14000E+0005 -0.28462E+0004  0.70004E-0009  0.23035E-0009  0.75093E-0009
  0.13750E+0005 -0.28304E+0004 -0.14467E-0009 -0.68853E-0009  0.81897E-0009
  0.13793E+0005 -0.28306E+0004  0.10399E-0010 -0.54304E-0009  0.83965E-0009
  0.13875E+0005 -0.28310E+0004  0.29096E-0009 -0.25652E-0009  0.84335E-0009
  0.13957E+0005 -0.28314E+0004  0.54681E-0009  0.34542E-0010  0.80368E-0009
  0.14000E+0005 -0.28316E+0004  0.66924E-0009  0.18583E-0009  0.76723E-0009
  0.14000E+0005 -0.29158E+0004  0.84012E-0009  0.44457E-0009  0.66436E-0009
  0.14043E+0005 -0.29159E+0004  0.93318E-0009  0.58081E-0009  0.61289E-0009
  0.14125E+0005 -0.29160E+0004  0.10781E-0008  0.81551E-0009  0.49984E-0009
  0.14207E+0005 -0.29161E+0004  0.11790E-0008  0.10115E-0008  0.37307E-0009
  0.14250E+0005 -0.29162E+0004  0.12136E-0008  0.10964E-0008  0.30330E-0009
  0.14000E+0005 -0.29013E+0004  0.81192E-0009  0.39985E-0009  0.68348E-0009
  0.14043E+0005 -0.29014E+0004  0.90833E-0009  0.53834E-0009  0.63268E-0009
  0.14125E+0005 -0.29015E+0004  0.10598E-0008  0.77843E-0009  0.51986E-0009
  0.14207E+0005 -0.29016E+0004  0.11673E-0008  0.98107E-0009  0.39211E-0009
  0.14250E+0005 -0.29017E+0004  0.12053E-0008  0.10699E-0008  0.32141E-0009
  0.14000E+0005 -0.28737E+0004  0.75696E-0009  0.31503E-0009  0.71826E-0009
  0.14043E+0005 -0.28738E+0004  0.85969E-0009  0.45738E-0009  0.66907E-0009
  0.14125E+0005 -0.28740E+0004  0.10236E-0008  0.70703E-0009  0.55737E-0009
  0.14207E+0005 -0.28742E+0004  0.11437E-0008  0.92169E-0009  0.42835E-0009
  0.14250E+0005 -0.28743E+0004  0.11883E-0008  0.10176E-0008  0.35613E-0009
  0.14000E+0005 -0.28462E+0004  0.70004E-0009  0.23035E-0009  0.75093E-0009
  0.14043E+0005 -0.28463E+0004  0.80907E-0009  0.37607E-0009  0.70384E-0009
  0.14125E+0005 -0.28465E+0004  0.98535E-0009  0.63440E-0009  0.59410E-0009
  0.14207E+0005 -0.28467E+0004  0.11181E-0008  0.86032E-0009  0.46460E-0009
  0.14250E+0005 -0.28468E+0004  0.11693E-0008  0.96302E-0009  0.39123E-0009
  0.14000E+0005 -0.28316E+0004  0.66924E-0009  0.18583E-0009  0.76723E-0009
  0.14043E+0005 -0.28318E+0004  0.78158E-0009  0.33310E-0009  0.72145E-0009
  0.14125E+0005 -0.28320E+0004  0.96442E-0009  0.59567E-0009  0.61312E-0009
  0.14207E+0005 -0.28322E+0004  0.11038E-0008  0.82724E-0009  0.48367E-0009
  0.14250E+0005 -0.28323E+0004  0.11586E-0008  0.93337E-0009  0.40985E-0009
  0.14250E+0005 -0.29162E+0004  0.12136E-0008  0.10964E-0008  0.30330E-0009
  0.14293E+0005 -0.29163E+0004  0.12350E-0008  0.11675E-0008  0.23284E-0009
  0.14375E+0005 -0.29165E+0004  0.12389E-0008  0.12605E-0008  0.10107E-0009
  0.14457E+0005 -0.29168E+0004  0.11955E-0008  0.12964E-0008 -0.23589E-0010
  0.14500E+0005 -0.29169E+0004  0.11542E-0008  0.12919E-0008 -0.84917E-0010
  0.14250E+0005 -0.29017E+0004  0.12053E-0008  0.10699E-0008  0.32141E-0009
  0.14293E+0005 -0.29018E+0004  0.12301E-0008  0.11450E-0008  0.24975E-0009
  0.14375E+0005 -0.29021E+0004  0.12404E-0008  0.12461E-0008  0.11513E-0009
  0.14457E+0005 -0.29024E+0004  0.12027E-0008  0.12902E-0008 -0.12902E-0010
  0.14500E+0005 -0.29025E+0004  0.11642E-0008  0.12899E-0008 -0.76104E-0010
  0.14250E+0005 -0.28743E+0004  0.11883E-0008  0.10176E-0008  0.35613E-0009
  0.14293E+0005 -0.28744E+0004  0.12196E-0008  0.11002E-0008  0.28241E-0009
  0.14375E+0005 -0.28748E+0004  0.12417E-0008  0.12164E-0008  0.14275E-0009
  0.14457E+0005 -0.28751E+0004  0.12151E-0008  0.12759E-0008  0.85910E-0011
  0.14500E+0005 -0.28753E+0004  0.11820E-0008  0.12836E-0008 -0.58094E-0010
  0.14250E+0005 -0.28468E+0004  0.11693E-0008  0.96302E-0009  0.39123E-0009
  0.14293E+0005 -0.28470E+0004  0.12072E-0008  0.10529E-0008  0.31577E-0009
  0.14375E+0005 -0.28475E+0004  0.12413E-0008  0.11837E-0008  0.17155E-0009
  0.14457E+0005 -0.28479E+0004  0.12259E-0008  0.12584E-0008  0.31625E-0010
  0.14500E+0005 -0.28481E+0004  0.11982E-0008  0.12741E-0008 -0.38415E-0010
  0.14250E+0005 -0.28323E+0004  0.11586E-0008  0.93337E-0009  0.40985E-0009
  0.14293E+0005 -0.28326E+0004  0.12000E-0008  0.10270E-0008  0.33360E-0009
  0.14375E+0005 -0.28331E+0004  0.12405E-0008  0.11654E-0008  0.18718E-0009
  0.14457E+0005 -0.28335E+0004  0.12310E-0008  0.12479E-0008  0.44370E-0010
  0.14500E+0005 -0.28338E+0004  0.12062E-0008  0.12678E-0008 -0.27384E-0010
  0.14500E+0005 -0.29169E+0004  0.11542E-0008  0.12919E-0008 -0.84917E-0010
  0.14543E+0005 -0.29171E+0004  0.11006E-0008  0.12714E-0008 -0.14252E-0009
  0.14625E+0005 -0.29176E+0004  0.96790E-0009  0.11902E-0008 -0.23990E-0009
  0.14707E+0005 -0.29180E+0004  0.79962E-0009  0.10583E-0008 -0.32035E-0009
  0.14750E+0005 -0.29183E+0004  0.69893E-0009  0.97082E-0009 -0.35568E-0009
  0.14500E+0005 -0.29025E+0004  0.11642E-0008  0.12899E-0008 -0.76104E-0010
  0.14543E+0005 -0.29028E+0004  0.11132E-0008  0.12736E-0008 -0.13562E-0009
  0.14625E+0005 -0.29033E+0004  0.98493E-0009  0.11997E-0008 -0.23658E-0009
  0.14707E+0005 -0.29039E+0004  0.82018E-0009  0.10741E-0008 -0.32032E-0009
  0.14750E+0005 -0.29042E+0004  0.72098E-0009  0.98946E-0009 -0.35721E-0009
  0.14500E+0005 -0.28753E+0004  0.11820E-0008  0.12836E-0008 -0.58094E-0010
  0.14543E+0005 -0.28757E+0004  0.11360E-0008  0.12751E-0008 -0.12120E-0009
  0.14625E+0005 -0.28764E+0004  0.10162E-0008  0.12151E-0008 -0.22889E-0009
  0.14707E+0005 -0.28770E+0004  0.85829E-0009  0.11017E-0008 -0.31892E-0009
  0.14750E+0005 -0.28774E+0004  0.76199E-0009  0.10227E-0008 -0.35881E-0009
  0.14500E+0005 -0.28481E+0004  0.11982E-0008  0.12741E-0008 -0.38415E-0010
  0.14543E+0005 -0.28486E+0004  0.11574E-0008  0.12734E-0008 -0.10503E-0009
  0.14625E+0005 -0.28494E+0004  0.10462E-0008  0.12274E-0008 -0.21939E-0009
  0.14707E+0005 -0.28502E+0004  0.89529E-0009  0.11265E-0008 -0.31572E-0009
  0.14750E+0005 -0.28506E+0004  0.80199E-0009  0.10532E-0008 -0.35868E-0009
  0.14500E+0005 -0.28338E+0004  0.12062E-0008  0.12678E-0008 -0.27384E-0010
  0.14543E+0005 -0.28343E+0004  0.11681E-0008  0.12712E-0008 -0.95794E-0010
  0.14625E+0005 -0.28352E+0004  0.10615E-0008  0.12327E-0008 -0.21364E-0009
  0.14707E+0005 -0.28361E+0004  0.91437E-0009  0.11384E-0008 -0.31331E-0009
  0.14750E+0005 -0.28365E+0004  0.82269E-0009  0.10682E-0008 -0.35789E-0009
  0.14750E+0005 -0.29183E+0004  0.69893E-0009  0.97082E-0009 -0.35568E-0009
  0.14793E+0005 -0.29186E+0004  0.59147E-0009  0.87258E-0009 -0.38600E-0009
  0.14875E+0005 -0.29192E+0004  0.37436E-0009  0.66284E-0009 -0.43001E-0009
  0.14957E+0005 -0.29198E+0004  0.14804E-0009  0.43213E-0009 -0.45705E-0009
  0.15000E+0005 -0.29201E+0004  0.28430E-0010  0.30616E-0009 -0.46486E-0009
  0.14750E+0005 -0.29042E+0004  0.72098E-0009  0.98946E-0009 -0.35721E-0009
  0.14793E+0005 -0.29045E+0004  0.61471E-0009  0.89373E-0009 -0.38895E-0009
  0.14875E+0005 -0.29053E+0004  0.39907E-0009  0.68766E-0009 -0.43519E-0009
  0.14957E+0005 -0.29060E+0004  0.17318E-0009  0.45918E-0009 -0.46381E-0009
  0.15000E+0005 -0.29064E+0004  0.53370E-0010  0.33378E-0009 -0.47220E-0009
  0.14750E+0005 -0.28774E+0004  0.76199E-0009  0.10227E-0008 -0.35881E-0009
  0.14793E+0005 -0.28779E+0004  0.65807E-0009  0.93189E-0009 -0.39330E-0009
  0.14875E+0005 -0.28788E+0004  0.44538E-0009  0.73314E-0009 -0.44391E-0009
  0.14957E+0005 -0.28797E+0004  0.22046E-0009  0.50923E-0009 -0.47571E-0009
  0.15000E+0005 -0.28802E+0004  0.10037E-0009  0.38512E-0009 -0.48528E-0009
  0.14750E+0005 -0.28506E+0004  0.80199E-0009  0.10532E-0008 -0.35868E-0009
  0.14793E+0005 -0.28512E+0004  0.70051E-0009  0.96753E-0009 -0.39599E-0009
  0.14875E+0005 -0.28524E+0004  0.49098E-0009  0.77652E-0009 -0.45115E-0009
  0.14957E+0005 -0.28535E+0004  0.26724E-0009  0.55764E-0009 -0.48635E-0009
  0.15000E+0005 -0.28541E+0004  0.14700E-0009  0.43511E-0009 -0.49723E-0009
  0.14750E+0005 -0.28365E+0004  0.82269E-0009  0.10682E-0008 -0.35789E-0009
  0.14793E+0005 -0.28372E+0004  0.72253E-0009  0.98529E-0009 -0.39673E-0009
  0.14875E+0005 -0.28384E+0004  0.51475E-0009  0.79854E-0009 -0.45436E-0009
  0.14957E+0005 -0.28396E+0004  0.29172E-0009  0.58251E-0009 -0.49143E-0009
  0.15000E+0005 -0.28403E+0004  0.17143E-0009  0.46089E-0009 -0.50306E-0009
  0.15000E+0005 -0.29201E+0004  0.28430E-0010  0.30616E-0009 -0.46486E-0009
  0.15043E+0005 -0.29205E+0004 -0.89455E-0010  0.17951E-0009 -0.46845E-0009
  0.15125E+0005 -0.29212E+0004 -0.30278E-0009 -0.55847E-0010 -0.46448E-0009
  0.15207E+0005 -0.29219E+0004 -0.49506E-0009 -0.27551E-0009 -0.44778E-0009
  0.15250E+0005 -0.29222E+0004 -0.58520E-0009 -0.38158E-0009 -0.43440E-0009
  0.15000E+0005 -0.29064E+0004  0.53370E-0010  0.33378E-0009 -0.47220E-0009
  0.15043E+0005 -0.29068E+0004 -0.65001E-0010  0.20730E-0009 -0.47618E-0009
  0.15125E+0005 -0.29076E+0004 -0.27998E-0009 -0.28784E-0010 -0.47252E-0009
  0.15207E+0005 -0.29084E+0004 -0.47476E-0009 -0.25040E-0009 -0.45562E-0009
  0.15250E+0005 -0.29088E+0004 -0.56652E-0009 -0.35793E-0009 -0.44196E-0009
  0.15000E+0005 -0.28802E+0004  0.10037E-0009  0.38512E-0009 -0.48528E-0009
  0.15043E+0005 -0.28808E+0004 -0.18837E-0010  0.25915E-0009 -0.49011E-0009
  0.15125E+0005 -0.28818E+0004 -0.23677E-0009  0.22073E-0010 -0.48723E-0009
  0.15207E+0005 -0.28828E+0004 -0.43613E-0009 -0.20290E-0009 -0.47010E-0009
  0.15250E+0005 -0.28833E+0004 -0.53087E-0009 -0.31303E-0009 -0.45598E-0009
  0.15000E+0005 -0.28541E+0004  0.14700E-0009  0.43511E-0009 -0.49723E-0009
  0.15043E+0005 -0.28547E+0004  0.27066E-0010  0.30990E-0009 -0.50304E-0009
  0.15125E+0005 -0.28560E+0004 -0.19361E-0009  0.72291E-0010 -0.50116E-0009
  0.15207E+0005 -0.28572E+0004 -0.39735E-0009 -0.15560E-0009 -0.48403E-0009
  0.15250E+0005 -0.28579E+0004 -0.49497E-0009 -0.26812E-0009 -0.46958E-0009
  0.15000E+0005 -0.28403E+0004  0.17143E-0009  0.46089E-0009 -0.50306E-0009
  0.15043E+0005 -0.28410E+0004  0.51170E-0010  0.33620E-0009 -0.50943E-0009
  0.15125E+0005 -0.28424E+0004 -0.17087E-0009  0.98501E-0010 -0.50818E-0009
  0.15207E+0005 -0.28437E+0004 -0.37686E-0009 -0.13076E-0009 -0.49116E-0009
  0.15250E+0005 -0.28444E+0004 -0.47596E-0009 -0.24444E-0009 -0.47657E-0009
  0.15250E+0005 -0.29222E+0004 -0.58520E-0009 -0.38158E-0009 -0.43440E-0009
  0.15293E+0005 -0.29225E+0004 -0.66616E-0009 -0.47916E-0009 -0.41820E-0009
  0.15375E+0005 -0.29231E+0004 -0.79175E-0009 -0.63733E-0009 -0.38058E-0009
  0.15457E+0005 -0.29237E+0004 -0.87762E-0009 -0.75611E-0009 -0.33539E-0009
  0.15500E+0005 -0.29240E+0004 -0.90618E-0009 -0.80176E-0009 -0.30909E-0009
  0.15250E+0005 -0.29088E+0004 -0.56652E-0009 -0.35793E-0009 -0.44196E-0009
  0.15293E+0005 -0.29092E+0004 -0.64925E-0009 -0.45721E-0009 -0.42538E-0009
  0.15375E+0005 -0.29098E+0004 -0.77856E-0009 -0.61914E-0009 -0.38685E-0009
  0.15457E+0005 -0.29105E+0004 -0.86845E-0009 -0.74218E-0009 -0.34055E-0009
  0.15500E+0005 -0.29109E+0004 -0.89919E-0009 -0.79019E-0009 -0.31363E-0009
  0.15250E+0005 -0.28833E+0004 -0.53087E-0009 -0.31303E-0009 -0.45598E-0009
  0.15293E+0005 -0.28838E+0004 -0.61689E-0009 -0.41537E-0009 -0.43877E-0009
  0.15375E+0005 -0.28847E+0004 -0.75313E-0009 -0.58419E-0009 -0.39863E-0009
  0.15457E+0005 -0.28855E+0004 -0.85056E-0009 -0.71511E-0009 -0.35035E-0009
  0.15500E+0005 -0.28860E+0004 -0.88539E-0009 -0.76751E-0009 -0.32229E-0009
  0.15250E+0005 -0.28579E+0004 -0.49497E-0009 -0.26812E-0009 -0.46958E-0009
  0.15293E+0005 -0.28584E+0004 -0.58418E-0009 -0.37331E-0009 -0.45185E-0009
  0.15375E+0005 -0.28595E+0004 -0.72722E-0009 -0.54870E-0009 -0.41027E-0009
  0.15457E+0005 -0.28606E+0004 -0.83207E-0009 -0.68725E-0009 -0.36015E-0009
  0.15500E+0005 -0.28611E+0004 -0.87093E-0009 -0.74394E-0009 -0.33105E-0009
  0.15250E+0005 -0.28444E+0004 -0.47596E-0009 -0.24444E-0009 -0.47657E-0009
  0.15293E+0005 -0.28451E+0004 -0.56682E-0009 -0.35107E-0009 -0.45861E-0009
  0.15375E+0005 -0.28462E+0004 -0.71337E-0009 -0.52978E-0009 -0.41635E-0009
  0.15457E+0005 -0.28474E+0004 -0.82210E-0009 -0.67225E-0009 -0.36534E-0009
  0.15500E+0005 -0.28480E+0004 -0.86307E-0009 -0.73116E-0009 -0.33571E-0009
  0.15500E+0005 -0.29240E+0004 -0.90618E-0009 -0.80176E-0009 -0.30909E-0009
  0.15543E+0005 -0.29242E+0004 -0.92312E-0009 -0.83541E-0009 -0.28146E-0009
  0.15625E+0005 -0.29246E+0004 -0.92414E-0009 -0.86674E-0009 -0.22628E-0009
  0.15707E+0005 -0.29250E+0004 -0.88696E-0009 -0.85760E-0009 -0.16898E-0009
  0.15750E+0005 -0.29252E+0004 -0.85342E-0009 -0.83777E-0009 -0.13852E-0009
  0.15500E+0005 -0.29109E+0004 -0.89919E-0009 -0.79019E-0009 -0.31363E-0009
  0.15543E+0005 -0.29111E+0004 -0.91828E-0009 -0.82620E-0009 -0.28537E-0009
  0.15625E+0005 -0.29116E+0004 -0.92327E-0009 -0.86196E-0009 -0.22903E-0009
  0.15707E+0005 -0.29120E+0004 -0.88977E-0009 -0.85699E-0009 -0.17063E-0009
  0.15750E+0005 -0.29123E+0004 -0.85798E-0009 -0.83917E-0009 -0.13963E-0009
  0.15500E+0005 -0.28860E+0004 -0.88539E-0009 -0.76751E-0009 -0.32229E-0009
  0.15543E+0005 -0.28863E+0004 -0.90854E-0009 -0.80794E-0009 -0.29290E-0009
  0.15625E+0005 -0.28869E+0004 -0.92104E-0009 -0.85203E-0009 -0.23440E-0009
  0.15707E+0005 -0.28875E+0004 -0.89450E-0009 -0.85494E-0009 -0.17399E-0009
  0.15750E+0005 -0.28878E+0004 -0.86605E-0009 -0.84099E-0009 -0.14201E-0009
  0.15500E+0005 -0.28611E+0004 -0.87093E-0009 -0.74394E-0009 -0.33105E-0009
  0.15543E+0005 -0.28615E+0004 -0.89811E-0009 -0.78870E-0009 -0.30058E-0009
  0.15625E+0005 -0.28622E+0004 -0.91809E-0009 -0.84101E-0009 -0.24004E-0009
  0.15707E+0005 -0.28629E+0004 -0.89851E-0009 -0.85179E-0009 -0.17768E-0009
  0.15750E+0005 -0.28633E+0004 -0.87343E-0009 -0.84170E-0009 -0.14476E-0009
  0.15500E+0005 -0.28480E+0004 -0.86307E-0009 -0.73116E-0009 -0.33571E-0009
  0.15543E+0005 -0.28484E+0004 -0.89236E-0009 -0.77818E-0009 -0.30471E-0009
  0.15625E+0005 -0.28492E+0004 -0.91627E-0009 -0.83478E-0009 -0.24313E-0009
  0.15707E+0005 -0.28499E+0004 -0.90037E-0009 -0.84968E-0009 -0.17978E-0009
  0.15750E+0005 -0.28504E+0004 -0.87707E-0009 -0.84164E-0009 -0.14636E-0009
  0.15750E+0005 -0.29252E+0004 -0.85342E-0009 -0.83777E-0009 -0.13852E-0009
  0.15793E+0005 -0.29254E+0004 -0.81133E-0009 -0.80858E-0009 -0.10823E-0009
  0.15875E+0005 -0.29257E+0004 -0.71143E-0009 -0.73076E-0009 -0.52242E-0010
  0.15957E+0005 -0.29261E+0004 -0.59119E-0009 -0.62937E-0009  0.50621E-0012
  0.16000E+0005 -0.29263E+0004 -0.52209E-0009 -0.56889E-0009  0.26510E-0010
  0.15750E+0005 -0.29123E+0004 -0.85798E-0009 -0.83917E-0009 -0.13963E-0009
  0.15793E+0005 -0.29125E+0004 -0.81750E-0009 -0.81187E-0009 -0.10886E-0009
  0.15875E+0005 -0.29129E+0004 -0.72017E-0009 -0.73714E-0009 -0.52071E-0010
  0.15957E+0005 -0.29133E+0004 -0.60182E-0009 -0.63814E-0009  0.13036E-0011
  0.16000E+0005 -0.29136E+0004 -0.53343E-0009 -0.57862E-0009  0.27570E-0010
  0.15750E+0005 -0.28878E+0004 -0.86605E-0009 -0.84099E-0009 -0.14201E-0009
  0.15793E+0005 -0.28881E+0004 -0.82863E-0009 -0.81727E-0009 -0.11033E-0009
  0.15875E+0005 -0.28886E+0004 -0.73624E-0009 -0.74846E-0009 -0.52046E-0010
  0.15957E+0005 -0.28891E+0004 -0.62157E-0009 -0.65409E-0009  0.25129E-0011
  0.16000E+0005 -0.28894E+0004 -0.55459E-0009 -0.59645E-0009  0.29268E-0010
  0.15750E+0005 -0.28633E+0004 -0.87343E-0009 -0.84170E-0009 -0.14476E-0009
  0.15793E+0005 -0.28636E+0004 -0.83910E-0009 -0.82158E-0009 -0.11219E-0009
  0.15875E+0005 -0.28643E+0004 -0.75173E-0009 -0.75877E-0009 -0.52440E-0010
  0.15957E+0005 -0.28650E+0004 -0.64083E-0009 -0.66915E-0009  0.32860E-0011
  0.16000E+0005 -0.28653E+0004 -0.57531E-0009 -0.61347E-0009  0.30533E-0010
  0.15750E+0005 -0.28504E+0004 -0.87707E-0009 -0.84164E-0009 -0.14636E-0009
  0.15793E+0005 -0.28507E+0004 -0.84438E-0009 -0.82343E-0009 -0.11335E-0009
  0.15875E+0005 -0.28515E+0004 -0.75967E-0009 -0.76382E-0009 -0.52831E-0010
  0.15957E+0005 -0.28522E+0004 -0.65080E-0009 -0.67675E-0009  0.35037E-0011
  0.16000E+0005 -0.28526E+0004 -0.58607E-0009 -0.62213E-0009  0.31020E-0010
  0.16000E+0005 -0.29263E+0004 -0.52209E-0009 -0.56889E-0009  0.26510E-0010
  0.16043E+0005 -0.29266E+0004 -0.45045E-0009 -0.50493E-0009  0.50979E-0010
  0.16125E+0005 -0.29271E+0004 -0.31172E-0009 -0.37822E-0009  0.92592E-0010
  0.16207E+0005 -0.29276E+0004 -0.17506E-0009 -0.25027E-0009  0.12717E-0009
  0.16250E+0005 -0.29279E+0004 -0.10596E-0009 -0.18449E-0009  0.14235E-0009
  0.16000E+0005 -0.29136E+0004 -0.53343E-0009 -0.57862E-0009  0.27570E-0010
  0.16043E+0005 -0.29139E+0004 -0.46229E-0009 -0.51540E-0009  0.52254E-0010
  0.16125E+0005 -0.29145E+0004 -0.32399E-0009 -0.38954E-0009  0.94146E-0010
  0.16207E+0005 -0.29151E+0004 -0.18712E-0009 -0.26176E-0009  0.12886E-0009
  0.16250E+0005 -0.29155E+0004 -0.11767E-0009 -0.19581E-0009  0.14406E-0009
  0.16000E+0005 -0.28894E+0004 -0.55459E-0009 -0.59645E-0009  0.29268E-0010
  0.16043E+0005 -0.28899E+0004 -0.48446E-0009 -0.53471E-0009  0.54360E-0010
  0.16125E+0005 -0.28907E+0004 -0.34706E-0009 -0.41058E-0009  0.96794E-0010
  0.16207E+0005 -0.28915E+0004 -0.20986E-0009 -0.28324E-0009  0.13179E-0009
  0.16250E+0005 -0.28919E+0004 -0.13981E-0009 -0.21705E-0009  0.14704E-0009
  0.16000E+0005 -0.28653E+0004 -0.57531E-0009 -0.61347E-0009  0.30533E-0010
  0.16043E+0005 -0.28658E+0004 -0.50624E-0009 -0.55329E-0009  0.56041E-0010
  0.16125E+0005 -0.28668E+0004 -0.36987E-0009 -0.43107E-0009  0.99040E-0010
  0.16207E+0005 -0.28678E+0004 -0.23247E-0009 -0.30433E-0009  0.13435E-0009
  0.16250E+0005 -0.28683E+0004 -0.16187E-0009 -0.23799E-0009  0.14968E-0009
  0.16000E+0005 -0.28526E+0004 -0.58607E-0009 -0.62213E-0009  0.31020E-0010
  0.16043E+0005 -0.28531E+0004 -0.51759E-0009 -0.56281E-0009  0.56752E-0010
  0.16125E+0005 -0.28542E+0004 -0.38179E-0009 -0.44165E-0009  0.10006E-0009
  0.16207E+0005 -0.28553E+0004 -0.24433E-0009 -0.31529E-0009  0.13554E-0009
  0.16250E+0005 -0.28558E+0004 -0.17347E-0009 -0.24890E-0009  0.15092E-0009
  0.16250E+0005 -0.29279E+0004 -0.10596E-0009 -0.18449E-0009  0.14235E-0009
  0.16293E+0005 -0.29283E+0004 -0.39931E-0010 -0.12091E-0009  0.15533E-0009
  0.16375E+0005 -0.29289E+0004  0.74228E-0010 -0.91764E-0011  0.17385E-0009
  0.16457E+0005 -0.29295E+0004  0.17094E-0009  0.87822E-0010  0.18450E-0009
  0.16500E+0005 -0.29299E+0004  0.21404E-0009  0.13206E-0009  0.18707E-0009
  0.16250E+0005 -0.29155E+0004 -0.11767E-0009 -0.19581E-0009  0.14406E-0009
  0.16293E+0005 -0.29159E+0004 -0.51147E-0010 -0.13191E-0009  0.15703E-0009
  0.16375E+0005 -0.29166E+0004  0.64262E-0010 -0.19214E-0010  0.17546E-0009
  0.16457E+0005 -0.29174E+0004  0.16253E-0009  0.79102E-0010  0.18597E-0009
  0.16500E+0005 -0.29178E+0004  0.20654E-0009  0.12414E-0009  0.18844E-0009
  0.16250E+0005 -0.28919E+0004 -0.13981E-0009 -0.21705E-0009  0.14704E-0009
  0.16293E+0005 -0.28924E+0004 -0.72397E-0010 -0.15260E-0009  0.16001E-0009
  0.16375E+0005 -0.28933E+0004  0.45311E-0010 -0.38185E-0010  0.17832E-0009
  0.16457E+0005 -0.28943E+0004  0.14648E-0009  0.62538E-0010  0.18857E-0009
  0.16500E+0005 -0.28948E+0004  0.19217E-0009  0.10904E-0009  0.19089E-0009
  0.16250E+0005 -0.28683E+0004 -0.16187E-0009 -0.23799E-0009  0.14968E-0009
  0.16293E+0005 -0.28689E+0004 -0.93616E-0010 -0.17307E-0009  0.16267E-0009
  0.16375E+0005 -0.28701E+0004  0.26302E-0010 -0.57068E-0010  0.18090E-0009
  0.16457E+0005 -0.28713E+0004  0.13029E-0009  0.45946E-0010  0.19096E-0009
  0.16500E+0005 -0.28719E+0004  0.17765E-0009  0.93862E-0010  0.19314E-0009
  0.16250E+0005 -0.28558E+0004 -0.17347E-0009 -0.24890E-0009  0.15092E-0009
  0.16293E+0005 -0.28565E+0004 -0.10479E-0009 -0.18377E-0009  0.16395E-0009
  0.16375E+0005 -0.28578E+0004  0.16258E-0010 -0.66988E-0010  0.18215E-0009
  0.16457E+0005 -0.28591E+0004  0.12171E-0009  0.37189E-0010  0.19213E-0009
  0.16500E+0005 -0.28598E+0004  0.16993E-0009  0.85830E-0010  0.19425E-0009
  0.16500E+0005 -0.29299E+0004  0.21404E-0009  0.13206E-0009  0.18707E-0009
  0.16543E+0005 -0.29302E+0004  0.25141E-0009  0.17119E-0009  0.18766E-0009
  0.16625E+0005 -0.29309E+0004  0.30619E-0009  0.23080E-0009  0.18373E-0009
  0.16707E+0005 -0.29315E+0004  0.34030E-0009  0.27138E-0009  0.17401E-0009
  0.16750E+0005 -0.29319E+0004  0.35038E-0009  0.28537E-0009  0.16691E-0009
  0.16500E+0005 -0.29178E+0004  0.20654E-0009  0.12414E-0009  0.18844E-0009
  0.16543E+0005 -0.29182E+0004  0.24484E-0009  0.16411E-0009  0.18892E-0009
  0.16625E+0005 -0.29189E+0004  0.30142E-0009  0.22537E-0009  0.18478E-0009
  0.16707E+0005 -0.29197E+0004  0.33728E-0009  0.26758E-0009  0.17484E-0009
  0.16750E+0005 -0.29201E+0004  0.34822E-0009  0.28241E-0009  0.16763E-0009
  0.16500E+0005 -0.28948E+0004  0.19217E-0009  0.10904E-0009  0.19089E-0009
  0.16543E+0005 -0.28953E+0004  0.23223E-0009  0.15057E-0009  0.19119E-0009
  0.16625E+0005 -0.28963E+0004  0.29220E-0009  0.21490E-0009  0.18668E-0009
  0.16707E+0005 -0.28973E+0004  0.33136E-0009  0.26020E-0009  0.17637E-0009
  0.16750E+0005 -0.28978E+0004  0.34395E-0009  0.27659E-0009  0.16897E-0009
  0.16500E+0005 -0.28719E+0004  0.17765E-0009  0.93862E-0010  0.19314E-0009
  0.16543E+0005 -0.28725E+0004  0.21944E-0009  0.13690E-0009  0.19329E-0009
  0.16625E+0005 -0.28737E+0004  0.28276E-0009  0.20425E-0009  0.18846E-0009
  0.16707E+0005 -0.28749E+0004  0.32521E-0009  0.25259E-0009  0.17783E-0009
  0.16750E+0005 -0.28755E+0004  0.33945E-0009  0.27053E-0009  0.17026E-0009
  0.16500E+0005 -0.28598E+0004  0.16993E-0009  0.85830E-0010  0.19425E-0009
  0.16543E+0005 -0.28605E+0004  0.21263E-0009  0.12965E-0009  0.19433E-0009
  0.16625E+0005 -0.28618E+0004  0.27771E-0009  0.19857E-0009  0.18936E-0009
  0.16707E+0005 -0.28631E+0004  0.32189E-0009  0.24848E-0009  0.17858E-0009
  0.16750E+0005 -0.28637E+0004  0.33700E-0009  0.26724E-0009  0.17093E-0009
  0.16750E+0005 -0.29319E+0004  0.35038E-0009  0.28537E-0009  0.16691E-0009
  0.16793E+0005 -0.29322E+0004  0.35535E-0009  0.29455E-0009  0.15867E-0009
  0.16875E+0005 -0.29328E+0004  0.35205E-0009  0.29977E-0009  0.14054E-0009
  0.16957E+0005 -0.29334E+0004  0.33450E-0009  0.29112E-0009  0.12014E-0009
  0.17000E+0005 -0.29337E+0004  0.32055E-0009  0.28190E-0009  0.10886E-0009
  0.16750E+0005 -0.29201E+0004  0.34822E-0009  0.28241E-0009  0.16763E-0009
  0.16793E+0005 -0.29205E+0004  0.35401E-0009  0.29237E-0009  0.15929E-0009
  0.16875E+0005 -0.29212E+0004  0.35210E-0009  0.29895E-0009  0.14098E-0009
  0.16957E+0005 -0.29219E+0004  0.33569E-0009  0.29145E-0009  0.12043E-0009
  0.17000E+0005 -0.29223E+0004  0.32223E-0009  0.28273E-0009  0.10907E-0009
  0.16750E+0005 -0.28978E+0004  0.34395E-0009  0.27659E-0009  0.16897E-0009
  0.16793E+0005 -0.28983E+0004  0.35129E-0009  0.28805E-0009  0.16044E-0009
  0.16875E+0005 -0.28992E+0004  0.35202E-0009  0.29720E-0009  0.14181E-0009
  0.16957E+0005 -0.29001E+0004  0.33779E-0009  0.29188E-0009  0.12098E-0009
  0.17000E+0005 -0.29006E+0004  0.32528E-0009  0.28414E-0009  0.10950E-0009
  0.16750E+0005 -0.28755E+0004  0.33945E-0009  0.27053E-0009  0.17026E-0009
  0.16793E+0005 -0.28761E+0004  0.34836E-0009  0.28347E-0009  0.16157E-0009
  0.16875E+0005 -0.28772E+0004  0.35175E-0009  0.29521E-0009  0.14266E-0009
  0.16957E+0005 -0.28783E+0004  0.33972E-0009  0.29209E-0009  0.12158E-0009
  0.17000E+0005 -0.28789E+0004  0.32817E-0009  0.28533E-0009  0.10998E-0009
  0.16750E+0005 -0.28637E+0004  0.33700E-0009  0.26724E-0009  0.17093E-0009
  0.16793E+0005 -0.28644E+0004  0.34673E-0009  0.28096E-0009  0.16216E-0009
  0.16875E+0005 -0.28656E+0004  0.35153E-0009  0.29406E-0009  0.14311E-0009
  0.16957E+0005 -0.28668E+0004  0.34068E-0009  0.29210E-0009  0.12191E-0009
  0.17000E+0005 -0.28674E+0004  0.32965E-0009  0.28587E-0009  0.11026E-0009
  0.17000E+0005 -0.29337E+0004  0.32055E-0009  0.28190E-0009  0.10886E-0009
  0.17043E+0005 -0.29340E+0004  0.30398E-0009  0.27001E-0009  0.97425E-0010
  0.17125E+0005 -0.29345E+0004  0.26704E-0009  0.24167E-0009  0.75848E-0010
  0.17207E+0005 -0.29350E+0004  0.22546E-0009  0.20809E-0009  0.55136E-0010
  0.17250E+0005 -0.29353E+0004  0.20262E-0009  0.18917E-0009  0.44811E-0010
  0.17000E+0005 -0.29223E+0004  0.32223E-0009  0.28273E-0009  0.10907E-0009
  0.17043E+0005 -0.29226E+0004  0.30607E-0009  0.27128E-0009  0.97569E-0010
  0.17125E+0005 -0.29232E+0004  0.26973E-0009  0.24359E-0009  0.75889E-0010
  0.17207E+0005 -0.29238E+0004  0.22849E-0009  0.21043E-0009  0.55101E-0010
  0.17250E+0005 -0.29241E+0004  0.20574E-0009  0.19164E-0009  0.44743E-0010
  0.17000E+0005 -0.29006E+0004  0.32528E-0009  0.28414E-0009  0.10950E-0009
  0.17043E+0005 -0.29010E+0004  0.30993E-0009  0.27354E-0009  0.97883E-0010
  0.17125E+0005 -0.29017E+0004  0.27474E-0009  0.24710E-0009  0.76023E-0010
  0.17207E+0005 -0.29025E+0004  0.23417E-0009  0.21476E-0009  0.55098E-0010
  0.17250E+0005 -0.29029E+0004  0.21161E-0009  0.19625E-0009  0.44685E-0010
  0.17000E+0005 -0.28789E+0004  0.32817E-0009  0.28533E-0009  0.10998E-0009
  0.17043E+0005 -0.28794E+0004  0.31365E-0009  0.27559E-0009  0.98260E-0010
  0.17125E+0005 -0.28803E+0004  0.27964E-0009  0.25044E-0009  0.76235E-0010
  0.17207E+0005 -0.28812E+0004  0.23979E-0009  0.21895E-0009  0.55182E-0010
  0.17250E+0005 -0.28817E+0004  0.21743E-0009  0.20073E-0009  0.44718E-0010
  0.17000E+0005 -0.28674E+0004  0.32965E-0009  0.28587E-0009  0.11026E-0009
  0.17043E+0005 -0.28680E+0004  0.31557E-0009  0.27658E-0009  0.98489E-0010
  0.17125E+0005 -0.28690E+0004  0.28219E-0009  0.25213E-0009  0.76382E-0010
  0.17207E+0005 -0.28700E+0004  0.24272E-0009  0.22111E-0009  0.55263E-0010
  0.17250E+0005 -0.28706E+0004  0.22047E-0009  0.20304E-0009  0.44772E-0010
  0.17250E+0005 -0.29353E+0004  0.20262E-0009  0.18917E-0009  0.44811E-0010
  0.17293E+0005 -0.29355E+0004  0.17966E-0009  0.16988E-0009  0.35013E-0010
  0.17375E+0005 -0.29359E+0004  0.13695E-0009  0.13338E-0009  0.18127E-0010
  0.17457E+0005 -0.29363E+0004  0.96853E-0010  0.98484E-0010  0.37143E-0011
  0.17500E+0005 -0.29366E+0004  0.77260E-0010  0.81211E-0010 -0.28261E-0011
  0.17250E+0005 -0.29241E+0004  0.20574E-0009  0.19164E-0009  0.44743E-0010
  0.17293E+0005 -0.29244E+0004  0.18282E-0009  0.17244E-0009  0.34921E-0010
  0.17375E+0005 -0.29249E+0004  0.14004E-0009  0.13597E-0009  0.18005E-0010
  0.17457E+0005 -0.29253E+0004  0.99737E-0010  0.10096E-0009  0.35772E-0011
  0.17500E+0005 -0.29256E+0004  0.79990E-0010  0.83582E-0010 -0.29683E-0011
  0.17250E+0005 -0.29029E+0004  0.21161E-0009  0.19625E-0009  0.44685E-0010
  0.17293E+0005 -0.29033E+0004  0.18877E-0009  0.17721E-0009  0.34818E-0010
  0.17375E+0005 -0.29039E+0004  0.14589E-0009  0.14082E-0009  0.17841E-0010
  0.17457E+0005 -0.29045E+0004  0.10521E-0009  0.10562E-0009  0.33802E-0011
  0.17500E+0005 -0.29048E+0004  0.85181E-0010  0.88056E-0010 -0.31745E-0011
  0.17250E+0005 -0.28817E+0004  0.21743E-0009  0.20073E-0009  0.44718E-0010
  0.17293E+0005 -0.28821E+0004  0.19468E-0009  0.18188E-0009  0.34806E-0010
  0.17375E+0005 -0.28829E+0004  0.15172E-0009  0.14560E-0009  0.17766E-0010
  0.17457E+0005 -0.28837E+0004  0.11069E-0009  0.11023E-0009  0.32650E-0011
  0.17500E+0005 -0.28841E+0004  0.90384E-0010  0.92494E-0010 -0.33062E-0011
  0.17250E+0005 -0.28706E+0004  0.22047E-0009  0.20304E-0009  0.44772E-0010
  0.17293E+0005 -0.28710E+0004  0.19778E-0009  0.18429E-0009  0.34837E-0010
  0.17375E+0005 -0.28718E+0004  0.15479E-0009  0.14808E-0009  0.17762E-0010
  0.17457E+0005 -0.28727E+0004  0.11358E-0009  0.11264E-0009  0.32358E-0011
  0.17500E+0005 -0.28731E+0004  0.93133E-0010  0.94819E-0010 -0.33435E-0011
  0.17500E+0005 -0.29366E+0004  0.77260E-0010  0.81211E-0010 -0.28261E-0011
  0.17543E+0005 -0.29367E+0004  0.58954E-0010  0.64935E-0010 -0.86305E-0011
  0.17625E+0005 -0.29370E+0004  0.28146E-0010  0.37209E-0010 -0.17629E-0010
  0.17707E+0005 -0.29374E+0004  0.27633E-0011  0.13967E-0010 -0.24128E-0010
  0.17750E+0005 -0.29375E+0004 -0.84041E-0011  0.35841E-0011 -0.26623E-0010
  0.17500E+0005 -0.29256E+0004  0.79990E-0010  0.83582E-0010 -0.29683E-0011
  0.17543E+0005 -0.29258E+0004  0.61510E-0010  0.67178E-0010 -0.87731E-0011
  0.17625E+0005 -0.29262E+0004  0.30333E-0010  0.39171E-0010 -0.17767E-0010
  0.17707E+0005 -0.29266E+0004  0.45547E-0011  0.15608E-0010 -0.24252E-0010
  0.17750E+0005 -0.29268E+0004 -0.68220E-0011  0.50507E-0011 -0.26737E-0010
  0.17500E+0005 -0.29048E+0004  0.85181E-0010  0.88056E-0010 -0.31745E-0011
  0.17543E+0005 -0.29051E+0004  0.66378E-0010  0.71422E-0010 -0.89845E-0011
  0.17625E+0005 -0.29056E+0004  0.34508E-0010  0.42888E-0010 -0.17976E-0010
  0.17707E+0005 -0.29061E+0004  0.79813E-0011  0.18729E-0010 -0.24448E-0010
  0.17750E+0005 -0.29063E+0004 -0.37932E-0011  0.78461E-0011 -0.26923E-0010
  0.17500E+0005 -0.28841E+0004  0.90384E-0010  0.92494E-0010 -0.33062E-0011
  0.17543E+0005 -0.28844E+0004  0.71269E-0010  0.75645E-0010 -0.91231E-0011
  0.17625E+0005 -0.28850E+0004  0.38716E-0010  0.46604E-0010 -0.18121E-0010
  0.17707E+0005 -0.28856E+0004  0.11446E-0010  0.21861E-0010 -0.24592E-0010
  0.17750E+0005 -0.28859E+0004 -0.72711E-0012  0.10656E-0010 -0.27065E-0010
  0.17500E+0005 -0.28731E+0004  0.93133E-0010  0.94819E-0010 -0.33435E-0011
  0.17543E+0005 -0.28734E+0004  0.73855E-0010  0.77863E-0010 -0.91687E-0011
  0.17625E+0005 -0.28741E+0004  0.40946E-0010  0.48563E-0010 -0.18175E-0010
  0.17707E+0005 -0.28747E+0004  0.13287E-0010  0.23517E-0010 -0.24648E-0010
  0.17750E+0005 -0.28751E+0004  0.90530E-0012  0.12143E-0010 -0.27120E-0010
  0.17750E+0005 -0.29375E+0004 -0.84041E-0011  0.35841E-0011 -0.26623E-0010
  0.17793E+0005 -0.29377E+0004 -0.18063E-0010 -0.55122E-0011 -0.28523E-0010
  0.17875E+0005 -0.29379E+0004 -0.32432E-0010 -0.19342E-0010 -0.30665E-0010
  0.17957E+0005 -0.29382E+0004 -0.42069E-0010 -0.29029E-0010 -0.31171E-0010
  0.18000E+0005 -0.29384E+0004 -0.45459E-0010 -0.32636E-0010 -0.30899E-0010
  0.17750E+0005 -0.29268E+0004 -0.68220E-0011  0.50507E-0011 -0.26737E-0010
  0.17793E+0005 -0.29269E+0004 -0.16688E-0010 -0.42190E-0011 -0.28629E-0010
  0.17875E+0005 -0.29272E+0004 -0.31427E-0010 -0.18364E-0010 -0.30757E-0010
  0.17957E+0005 -0.29275E+0004 -0.41397E-0010 -0.28340E-0010 -0.31249E-0010
  0.18000E+0005 -0.29277E+0004 -0.44943E-0010 -0.32084E-0010 -0.30968E-0010
  0.17750E+0005 -0.29063E+0004 -0.37932E-0011  0.78461E-0011 -0.26923E-0010
  0.17793E+0005 -0.29065E+0004 -0.14049E-0010 -0.17483E-0011 -0.28803E-0010
  0.17875E+0005 -0.29069E+0004 -0.29492E-0010 -0.16489E-0010 -0.30907E-0010
  0.17957E+0005 -0.29073E+0004 -0.40094E-0010 -0.27012E-0010 -0.31378E-0010
  0.18000E+0005 -0.29075E+0004 -0.43938E-0010 -0.31017E-0010 -0.31086E-0010
  0.17750E+0005 -0.28859E+0004 -0.72711E-0012  0.10656E-0010 -0.27065E-0010
  0.17793E+0005 -0.28861E+0004 -0.11372E-0010  0.74226E-0012 -0.28940E-0010
  0.17875E+0005 -0.28866E+0004 -0.27518E-0010 -0.14589E-0010 -0.31029E-0010
  0.17957E+0005 -0.28871E+0004 -0.38756E-0010 -0.25655E-0010 -0.31486E-0010
  0.18000E+0005 -0.28874E+0004 -0.42901E-0010 -0.29921E-0010 -0.31189E-0010
  0.17750E+0005 -0.28751E+0004  0.90530E-0012  0.12143E-0010 -0.27120E-0010
  0.17793E+0005 -0.28754E+0004 -0.99453E-0011  0.20632E-0011 -0.28995E-0010
  0.17875E+0005 -0.28759E+0004 -0.26463E-0010 -0.13577E-0010 -0.31082E-0010
  0.17957E+0005 -0.28764E+0004 -0.38036E-0010 -0.24927E-0010 -0.31535E-0010
  0.18000E+0005 -0.28767E+0004 -0.42341E-0010 -0.29334E-0010 -0.31234E-0010
  0.18000E+0005 -0.29384E+0004 -0.45459E-0010 -0.32636E-0010 -0.30899E-0010
  0.18043E+0005 -0.29385E+0004 -0.47811E-0010 -0.35316E-0010 -0.30316E-0010
  0.18125E+0005 -0.29388E+0004 -0.49801E-0010 -0.38160E-0010 -0.28531E-0010
  0.18207E+0005 -0.29391E+0004 -0.49172E-0010 -0.38599E-0010 -0.26109E-0010
  0.18250E+0005 -0.29392E+0004 -0.48019E-0010 -0.38063E-0010 -0.24662E-0010
  0.18000E+0005 -0.29277E+0004 -0.44943E-0010 -0.32084E-0010 -0.30968E-0010
  0.18043E+0005 -0.29279E+0004 -0.47438E-0010 -0.34892E-0010 -0.30378E-0010
  0.18125E+0005 -0.29282E+0004 -0.49656E-0010 -0.37943E-0010 -0.28579E-0010
  0.18207E+0005 -0.29286E+0004 -0.49202E-0010 -0.38544E-0010 -0.26144E-0010
  0.18250E+0005 -0.29287E+0004 -0.48123E-0010 -0.38077E-0010 -0.24693E-0010
  0.18000E+0005 -0.29075E+0004 -0.43938E-0010 -0.31017E-0010 -0.31086E-0010
  0.18043E+0005 -0.29078E+0004 -0.46704E-0010 -0.34065E-0010 -0.30484E-0010
  0.18125E+0005 -0.29082E+0004 -0.49361E-0010 -0.37509E-0010 -0.28666E-0010
  0.18207E+0005 -0.29086E+0004 -0.49244E-0010 -0.38422E-0010 -0.26210E-0010
  0.18250E+0005 -0.29088E+0004 -0.48306E-0010 -0.38088E-0010 -0.24752E-0010
  0.18000E+0005 -0.28874E+0004 -0.42901E-0010 -0.29921E-0010 -0.31189E-0010
  0.18043E+0005 -0.28876E+0004 -0.45939E-0010 -0.33209E-0010 -0.30576E-0010
  0.18125E+0005 -0.28882E+0004 -0.49039E-0010 -0.37048E-0010 -0.28746E-0010
  0.18207E+0005 -0.28887E+0004 -0.49267E-0010 -0.38277E-0010 -0.26278E-0010
  0.18250E+0005 -0.28889E+0004 -0.48472E-0010 -0.38078E-0010 -0.24812E-0010
  0.18000E+0005 -0.28767E+0004 -0.42341E-0010 -0.29334E-0010 -0.31234E-0010
  0.18043E+0005 -0.28770E+0004 -0.45523E-0010 -0.32745E-0010 -0.30621E-0010
  0.18125E+0005 -0.28776E+0004 -0.48858E-0010 -0.36796E-0010 -0.28782E-0010
  0.18207E+0005 -0.28782E+0004 -0.49272E-0010 -0.38190E-0010 -0.26316E-0010
  0.18250E+0005 -0.28785E+0004 -0.48554E-0010 -0.38064E-0010 -0.24845E-0010
  0.18250E+0005 -0.29392E+0004 -0.48019E-0010 -0.38063E-0010 -0.24662E-0010
  0.18293E+0005 -0.29394E+0004 -0.46427E-0010 -0.37108E-0010 -0.23147E-0010
  0.18375E+0005 -0.29397E+0004 -0.42501E-0010 -0.34411E-0010 -0.20181E-0010
  0.18457E+0005 -0.29401E+0004 -0.37833E-0010 -0.30941E-0010 -0.17243E-0010
  0.18500E+0005 -0.29402E+0004 -0.35219E-0010 -0.28936E-0010 -0.15742E-0010
  0.18250E+0005 -0.29287E+0004 -0.48123E-0010 -0.38077E-0010 -0.24693E-0010
  0.18293E+0005 -0.29289E+0004 -0.46592E-0010 -0.37180E-0010 -0.23176E-0010
  0.18375E+0005 -0.29293E+0004 -0.42749E-0010 -0.34565E-0010 -0.20202E-0010
  0.18457E+0005 -0.29297E+0004 -0.38124E-0010 -0.31146E-0010 -0.17253E-0010
  0.18500E+0005 -0.29299E+0004 -0.35525E-0010 -0.29157E-0010 -0.15753E-0010
  0.18250E+0005 -0.29088E+0004 -0.48306E-0010 -0.38088E-0010 -0.24752E-0010
  0.18293E+0005 -0.29091E+0004 -0.46890E-0010 -0.37301E-0010 -0.23224E-0010
  0.18375E+0005 -0.29096E+0004 -0.43208E-0010 -0.34845E-0010 -0.20243E-0010
  0.18457E+0005 -0.29101E+0004 -0.38674E-0010 -0.31525E-0010 -0.17282E-0010
  0.18500E+0005 -0.29104E+0004 -0.36098E-0010 -0.29566E-0010 -0.15777E-0010
  0.18250E+0005 -0.28889E+0004 -0.48472E-0010 -0.38078E-0010 -0.24812E-0010
  0.18293E+0005 -0.28893E+0004 -0.47173E-0010 -0.37404E-0010 -0.23277E-0010
  0.18375E+0005 -0.28899E+0004 -0.43655E-0010 -0.35109E-0010 -0.20286E-0010
  0.18457E+0005 -0.28905E+0004 -0.39217E-0010 -0.31891E-0010 -0.17319E-0010
  0.18500E+0005 -0.28908E+0004 -0.36668E-0010 -0.29965E-0010 -0.15809E-0010
  0.18250E+0005 -0.28785E+0004 -0.48554E-0010 -0.38064E-0010 -0.24845E-0010
  0.18293E+0005 -0.28788E+0004 -0.47317E-0010 -0.37450E-0010 -0.23307E-0010
  0.18375E+0005 -0.28795E+0004 -0.43887E-0010 -0.35242E-0010 -0.20311E-0010
  0.18457E+0005 -0.28801E+0004 -0.39501E-0010 -0.32078E-0010 -0.17342E-0010
  0.18500E+0005 -0.28805E+0004 -0.36966E-0010 -0.30171E-0010 -0.15829E-0010
  0.18500E+0005 -0.29402E+0004 -0.35219E-0010 -0.28936E-0010 -0.15742E-0010
  0.18543E+0005 -0.29404E+0004 -0.32572E-0010 -0.26871E-0010 -0.14298E-0010
  0.18625E+0005 -0.29408E+0004 -0.27615E-0010 -0.22938E-0010 -0.11750E-0010
  0.18707E+0005 -0.29412E+0004 -0.22926E-0010 -0.19155E-0010 -0.94845E-0011
  0.18750E+0005 -0.29414E+0004 -0.20618E-0010 -0.17273E-0010 -0.84150E-0011
  0.18500E+0005 -0.29299E+0004 -0.35525E-0010 -0.29157E-0010 -0.15753E-0010
  0.18543E+0005 -0.29301E+0004 -0.32883E-0010 -0.27101E-0010 -0.14307E-0010
  0.18625E+0005 -0.29306E+0004 -0.27921E-0010 -0.23172E-0010 -0.11755E-0010
  0.18707E+0005 -0.29310E+0004 -0.23213E-0010 -0.19379E-0010 -0.94876E-0011
  0.18750E+0005 -0.29312E+0004 -0.20889E-0010 -0.17487E-0010 -0.84153E-0011
  0.18500E+0005 -0.29104E+0004 -0.36098E-0010 -0.29566E-0010 -0.15777E-0010
  0.18543E+0005 -0.29106E+0004 -0.33468E-0010 -0.27530E-0010 -0.14327E-0010
  0.18625E+0005 -0.29112E+0004 -0.28499E-0010 -0.23610E-0010 -0.11769E-0010
  0.18707E+0005 -0.29117E+0004 -0.23756E-0010 -0.19800E-0010 -0.94981E-0011
  0.18750E+0005 -0.29120E+0004 -0.21404E-0010 -0.17892E-0010 -0.84211E-0011
  0.18500E+0005 -0.28908E+0004 -0.36668E-0010 -0.29965E-0010 -0.15809E-0010
  0.18543E+0005 -0.28911E+0004 -0.34051E-0010 -0.27949E-0010 -0.14356E-0010
  0.18625E+0005 -0.28918E+0004 -0.29075E-0010 -0.24042E-0010 -0.11790E-0010
  0.18707E+0005 -0.28925E+0004 -0.24298E-0010 -0.20216E-0010 -0.95149E-0011
  0.18750E+0005 -0.28928E+0004 -0.21921E-0010 -0.18293E-0010 -0.84360E-0011
  0.18500E+0005 -0.28805E+0004 -0.36966E-0010 -0.30171E-0010 -0.15829E-0010
  0.18543E+0005 -0.28809E+0004 -0.34357E-0010 -0.28167E-0010 -0.14375E-0010
  0.18625E+0005 -0.28816E+0004 -0.29379E-0010 -0.24267E-0010 -0.11804E-0010
  0.18707E+0005 -0.28823E+0004 -0.24585E-0010 -0.20434E-0010 -0.95266E-0011
  0.18750E+0005 -0.28827E+0004 -0.22194E-0010 -0.18503E-0010 -0.84463E-0011
  0.18750E+0005 -0.29414E+0004 -0.20618E-0010 -0.17273E-0010 -0.84150E-0011
  0.18793E+0005 -0.29415E+0004 -0.18440E-0010 -0.15488E-0010 -0.74264E-0011
  0.18875E+0005 -0.29419E+0004 -0.14709E-0010 -0.12410E-0010 -0.57858E-0011
  0.18957E+0005 -0.29422E+0004 -0.11517E-0010 -0.97565E-0011 -0.44307E-0011
  0.19000E+0005 -0.29424E+0004 -0.10049E-0010 -0.85291E-0011 -0.38227E-0011
  0.18750E+0005 -0.29312E+0004 -0.20889E-0010 -0.17487E-0010 -0.84153E-0011
  0.18793E+0005 -0.29314E+0004 -0.18695E-0010 -0.15692E-0010 -0.74270E-0011
  0.18875E+0005 -0.29319E+0004 -0.14932E-0010 -0.12589E-0010 -0.57857E-0011
  0.18957E+0005 -0.29323E+0004 -0.11705E-0010 -0.99094E-0011 -0.44301E-0011
  0.19000E+0005 -0.29325E+0004 -0.10219E-0010 -0.86679E-0011 -0.38218E-0011
  0.18750E+0005 -0.29120E+0004 -0.21404E-0010 -0.17892E-0010 -0.84211E-0011
  0.18793E+0005 -0.29123E+0004 -0.19181E-0010 -0.16076E-0010 -0.74330E-0011
  0.18875E+0005 -0.29128E+0004 -0.15355E-0010 -0.12928E-0010 -0.57898E-0011
  0.18957E+0005 -0.29134E+0004 -0.12064E-0010 -0.10199E-0010 -0.44327E-0011
  0.19000E+0005 -0.29136E+0004 -0.10544E-0010 -0.89321E-0011 -0.38235E-0011
  0.18750E+0005 -0.28928E+0004 -0.21921E-0010 -0.18293E-0010 -0.84360E-0011
  0.18793E+0005 -0.28932E+0004 -0.19669E-0010 -0.16457E-0010 -0.74466E-0011
  0.18875E+0005 -0.28938E+0004 -0.15781E-0010 -0.13266E-0010 -0.57999E-0011
  0.18957E+0005 -0.28945E+0004 -0.12425E-0010 -0.10489E-0010 -0.44400E-0011
  0.19000E+0005 -0.28948E+0004 -0.10871E-0010 -0.91959E-0011 -0.38305E-0011
  0.18750E+0005 -0.28827E+0004 -0.22194E-0010 -0.18503E-0010 -0.84463E-0011
  0.18793E+0005 -0.28831E+0004 -0.19926E-0010 -0.16657E-0010 -0.74557E-0011
  0.18875E+0005 -0.28838E+0004 -0.16006E-0010 -0.13443E-0010 -0.58074E-0011
  0.18957E+0005 -0.28845E+0004 -0.12616E-0010 -0.10642E-0010 -0.44461E-0011
  0.19000E+0005 -0.28849E+0004 -0.11045E-0010 -0.93353E-0011 -0.38363E-0011
  0.19000E+0005 -0.29424E+0004 -0.10049E-0010 -0.85291E-0011 -0.38227E-0011
  0.19043E+0005 -0.29426E+0004 -0.87239E-0011 -0.74189E-0011 -0.32816E-0011
  0.19125E+0005 -0.29428E+0004 -0.65805E-0011 -0.56151E-0011 -0.24250E-0011
  0.19207E+0005 -0.29431E+0004 -0.48732E-0011 -0.41722E-0011 -0.17597E-0011
  0.19250E+0005 -0.29433E+0004 -0.41287E-0011 -0.35409E-0011 -0.14754E-0011
  0.19000E+0005 -0.29325E+0004 -0.10219E-0010 -0.86679E-0011 -0.38218E-0011
  0.19043E+0005 -0.29327E+0004 -0.88769E-0011 -0.75443E-0011 -0.32807E-0011
  0.19125E+0005 -0.29330E+0004 -0.67040E-0011 -0.57170E-0011 -0.24243E-0011
  0.19207E+0005 -0.29333E+0004 -0.49702E-0011 -0.42527E-0011 -0.17587E-0011
  0.19250E+0005 -0.29335E+0004 -0.42136E-0011 -0.36113E-0011 -0.14751E-0011
  0.19000E+0005 -0.29136E+0004 -0.10544E-0010 -0.89321E-0011 -0.38235E-0011
  0.19043E+0005 -0.29139E+0004 -0.91697E-0011 -0.77832E-0011 -0.32824E-0011
  0.19125E+0005 -0.29143E+0004 -0.69398E-0011 -0.59109E-0011 -0.24254E-0011
  0.19207E+0005 -0.29147E+0004 -0.51563E-0011 -0.44062E-0011 -0.17600E-0011
  0.19250E+0005 -0.29149E+0004 -0.43759E-0011 -0.37462E-0011 -0.14750E-0011
  0.19000E+0005 -0.28948E+0004 -0.10871E-0010 -0.91959E-0011 -0.38305E-0011
  0.19043E+0005 -0.28951E+0004 -0.94652E-0011 -0.80224E-0011 -0.32885E-0011
  0.19125E+0005 -0.28956E+0004 -0.71779E-0011 -0.61054E-0011 -0.24296E-0011
  0.19207E+0005 -0.28960E+0004 -0.53444E-0011 -0.45608E-0011 -0.17635E-0011
  0.19250E+0005 -0.28963E+0004 -0.45402E-0011 -0.38816E-0011 -0.14778E-0011
  0.19000E+0005 -0.28849E+0004 -0.11045E-0010 -0.93353E-0011 -0.38363E-0011
  0.19043E+0005 -0.28851E+0004 -0.96218E-0011 -0.81486E-0011 -0.32932E-0011
  0.19125E+0005 -0.28857E+0004 -0.73043E-0011 -0.62083E-0011 -0.24330E-0011
  0.19207E+0005 -0.28862E+0004 -0.54443E-0011 -0.46423E-0011 -0.17664E-0011
  0.19250E+0005 -0.28865E+0004 -0.46276E-0011 -0.39535E-0011 -0.14800E-0011
  0.19250E+0005 -0.29433E+0004 -0.41287E-0011 -0.35409E-0011 -0.14754E-0011
  0.19293E+0005 -0.29434E+0004 -0.34790E-0011 -0.29886E-0011 -0.12297E-0011
  0.19375E+0005 -0.29435E+0004 -0.24781E-0011 -0.21352E-0011 -0.85816E-0012
  0.19457E+0005 -0.29437E+0004 -0.17301E-0011 -0.14952E-0011 -0.58688E-0012
  0.19500E+0005 -0.29438E+0004 -0.14187E-0011 -0.12295E-0011 -0.47424E-0012
  0.19250E+0005 -0.29335E+0004 -0.42136E-0011 -0.36113E-0011 -0.14751E-0011
  0.19293E+0005 -0.29336E+0004 -0.35528E-0011 -0.30500E-0011 -0.12294E-0011
  0.19375E+0005 -0.29338E+0004 -0.25339E-0011 -0.21820E-0011 -0.85780E-0012
  0.19457E+0005 -0.29340E+0004 -0.17714E-0011 -0.15301E-0011 -0.58645E-0012
  0.19500E+0005 -0.29341E+0004 -0.14540E-0011 -0.12586E-0011 -0.47509E-0012
  0.19250E+0005 -0.29149E+0004 -0.43759E-0011 -0.37462E-0011 -0.14750E-0011
  0.19293E+0005 -0.29150E+0004 -0.36942E-0011 -0.31675E-0011 -0.12298E-0011
  0.19375E+0005 -0.29153E+0004 -0.26406E-0011 -0.22713E-0011 -0.85805E-0012
  0.19457E+0005 -0.29156E+0004 -0.18505E-0011 -0.15966E-0011 -0.58651E-0012
  0.19500E+0005 -0.29157E+0004 -0.15208E-0011 -0.13149E-0011 -0.47500E-0012
  0.19250E+0005 -0.28963E+0004 -0.45402E-0011 -0.38816E-0011 -0.14778E-0011
  0.19293E+0005 -0.28965E+0004 -0.38372E-0011 -0.32859E-0011 -0.12320E-0011
  0.19375E+0005 -0.28968E+0004 -0.27487E-0011 -0.23613E-0011 -0.85951E-0012
  0.19457E+0005 -0.28972E+0004 -0.19306E-0011 -0.16636E-0011 -0.58772E-0012
  0.19500E+0005 -0.28973E+0004 -0.15888E-0011 -0.13715E-0011 -0.47651E-0012
  0.19250E+0005 -0.28865E+0004 -0.46276E-0011 -0.39535E-0011 -0.14800E-0011
  0.19293E+0005 -0.28867E+0004 -0.39133E-0011 -0.33488E-0011 -0.12338E-0011
  0.19375E+0005 -0.28871E+0004 -0.28063E-0011 -0.24090E-0011 -0.86118E-0012
  0.19457E+0005 -0.28874E+0004 -0.19733E-0011 -0.16993E-0011 -0.58866E-0012
  0.19500E+0005 -0.28876E+0004 -0.16250E-0011 -0.14013E-0011 -0.47773E-0012
  0.19500E+0005 -0.29438E+0004 -0.14187E-0011 -0.12295E-0011 -0.47424E-0012
  0.19543E+0005 -0.29440E+0004 -0.11561E-0011 -0.10031E-0011 -0.38260E-0012
  0.19625E+0005 -0.29442E+0004 -0.77086E-0012 -0.67120E-0012 -0.24935E-0012
  0.19707E+0005 -0.29445E+0004 -0.50012E-0012 -0.43826E-0012 -0.15601E-0012
  0.19750E+0005 -0.29447E+0004 -0.39421E-0012 -0.34455E-0012 -0.12335E-0012
  0.19500E+0005 -0.29341E+0004 -0.14540E-0011 -0.12586E-0011 -0.47509E-0012
  0.19543E+0005 -0.29343E+0004 -0.11856E-0011 -0.10280E-0011 -0.38252E-0012
  0.19625E+0005 -0.29346E+0004 -0.79117E-0012 -0.68895E-0012 -0.24822E-0012
  0.19707E+0005 -0.29349E+0004 -0.51426E-0012 -0.45043E-0012 -0.15553E-0012
  0.19750E+0005 -0.29351E+0004 -0.40520E-0012 -0.35427E-0012 -0.12187E-0012
  0.19500E+0005 -0.29157E+0004 -0.15208E-0011 -0.13149E-0011 -0.47500E-0012
  0.19543E+0005 -0.29160E+0004 -0.12418E-0011 -0.10754E-0011 -0.38271E-0012
  0.19625E+0005 -0.29164E+0004 -0.83108E-0012 -0.72258E-0012 -0.24860E-0012
  0.19707E+0005 -0.29168E+0004 -0.54203E-0012 -0.47356E-0012 -0.15616E-0012
  0.19750E+0005 -0.29170E+0004 -0.42692E-0012 -0.37345E-0012 -0.12002E-0012
  0.19500E+0005 -0.28973E+0004 -0.15888E-0011 -0.13715E-0011 -0.47651E-0012
  0.19543E+0005 -0.28976E+0004 -0.12988E-0011 -0.11234E-0011 -0.38347E-0012
  0.19625E+0005 -0.28981E+0004 -0.87139E-0012 -0.75655E-0012 -0.24902E-0012
  0.19707E+0005 -0.28986E+0004 -0.57010E-0012 -0.49705E-0012 -0.15682E-0012
  0.19750E+0005 -0.28989E+0004 -0.45008E-0012 -0.39297E-0012 -0.12042E-0012
  0.19500E+0005 -0.28876E+0004 -0.16250E-0011 -0.14013E-0011 -0.47773E-0012
  0.19543E+0005 -0.28879E+0004 -0.13291E-0011 -0.11487E-0011 -0.38421E-0012
  0.19625E+0005 -0.28885E+0004 -0.89280E-0012 -0.77468E-0012 -0.24915E-0012
  0.19707E+0005 -0.28890E+0004 -0.58454E-0012 -0.50972E-0012 -0.15604E-0012
  0.19750E+0005 -0.28893E+0004 -0.46258E-0012 -0.40341E-0012 -0.12107E-0012
  0.19750E+0005 -0.29447E+0004 -0.39421E-0012 -0.34455E-0012 -0.12335E-0012
  0.19793E+0005 -0.29449E+0004 -0.30709E-0012 -0.27165E-0012 -0.91153E-0013
  0.19875E+0005 -0.29454E+0004 -0.18593E-0012 -0.16611E-0012 -0.50755E-0013
  0.19957E+0005 -0.29458E+0004 -0.10587E-0012 -0.95482E-0013 -0.21198E-0013
  0.20000E+0005 -0.29461E+0004 -0.74294E-0013 -0.62552E-0013 -0.11290E-0013
  0.19750E+0005 -0.29351E+0004 -0.40520E-0012 -0.35427E-0012 -0.12187E-0012
  0.19793E+0005 -0.29354E+0004 -0.31682E-0012 -0.27950E-0012 -0.91759E-0013
  0.19875E+0005 -0.29359E+0004 -0.19177E-0012 -0.17085E-0012 -0.50281E-0013
  0.19957E+0005 -0.29365E+0004 -0.10961E-0012 -0.98152E-0013 -0.21019E-0013
  0.20000E+0005 -0.29367E+0004 -0.78242E-0013 -0.65493E-0013 -0.12618E-0013
  0.19750E+0005 -0.29170E+0004 -0.42692E-0012 -0.37345E-0012 -0.12002E-0012
  0.19793E+0005 -0.29174E+0004 -0.33517E-0012 -0.29454E-0012 -0.92273E-0013
  0.19875E+0005 -0.29180E+0004 -0.20310E-0012 -0.18011E-0012 -0.49419E-0013
  0.19957E+0005 -0.29187E+0004 -0.11735E-0012 -0.10346E-0012 -0.21887E-0013
  0.20000E+0005 -0.29191E+0004 -0.85655E-0013 -0.71361E-0013 -0.14777E-0013
  0.19750E+0005 -0.28989E+0004 -0.45008E-0012 -0.39297E-0012 -0.12042E-0012
  0.19793E+0005 -0.28993E+0004 -0.35344E-0012 -0.30977E-0012 -0.92153E-0013
  0.19875E+0005 -0.29002E+0004 -0.21482E-0012 -0.18974E-0012 -0.48895E-0013
  0.19957E+0005 -0.29010E+0004 -0.12538E-0012 -0.10920E-0012 -0.23110E-0013
  0.20000E+0005 -0.29014E+0004 -0.92461E-0013 -0.76968E-0013 -0.16002E-0013
  0.19750E+0005 -0.28893E+0004 -0.46258E-0012 -0.40341E-0012 -0.12107E-0012
  0.19793E+0005 -0.28898E+0004 -0.36323E-0012 -0.31784E-0012 -0.92233E-0013
  0.19875E+0005 -0.28907E+0004 -0.22100E-0012 -0.19498E-0012 -0.48432E-0013
  0.19957E+0005 -0.28916E+0004 -0.12954E-0012 -0.11244E-0012 -0.23461E-0013
  0.20000E+0005 -0.28921E+0004 -0.95943E-0013 -0.79965E-0013 -0.16415E-0013
  0.00000E+0000 -0.28729E+0004 -0.14175E-0008 -0.76397E-0009 -0.10785E-0008
  0.43168E+0002 -0.28725E+0004 -0.11154E-0008 -0.45658E-0009 -0.10221E-0008
  0.12500E+0003 -0.28718E+0004 -0.62672E-0009  0.13746E-0009 -0.11136E-0008
  0.20683E+0003 -0.28712E+0004 -0.19839E-0009  0.72790E-0009 -0.13475E-0008
  0.25000E+0003 -0.28708E+0004  0.38677E-0010  0.10234E-0008 -0.14397E-0008
  0.00000E+0000 -0.28619E+0004 -0.14236E-0008 -0.73443E-0009 -0.11303E-0008
  0.43168E+0002 -0.28615E+0004 -0.11203E-0008 -0.42080E-0009 -0.10824E-0008
  0.12500E+0003 -0.28608E+0004 -0.61203E-0009  0.17551E-0009 -0.11455E-0008
  0.20683E+0003 -0.28600E+0004 -0.16139E-0009  0.76222E-0009 -0.13386E-0008
  0.25000E+0003 -0.28596E+0004  0.82304E-0010  0.10541E-0008 -0.14178E-0008
  0.00000E+0000 -0.28411E+0004 -0.14329E-0008 -0.67547E-0009 -0.12279E-0008
  0.43168E+0002 -0.28406E+0004 -0.11279E-0008 -0.35307E-0009 -0.11945E-0008
  0.12500E+0003 -0.28398E+0004 -0.58666E-0009  0.24643E-0009 -0.12114E-0008
  0.20683E+0003 -0.28389E+0004 -0.93625E-0010  0.82597E-0009 -0.13278E-0008
  0.25000E+0003 -0.28385E+0004  0.16540E-0009  0.11110E-0008 -0.13772E-0008
  0.00000E+0000 -0.28203E+0004 -0.14393E-0008 -0.61286E-0009 -0.13253E-0008
  0.43168E+0002 -0.28198E+0004 -0.11324E-0008 -0.28498E-0009 -0.13028E-0008
  0.12500E+0003 -0.28188E+0004 -0.56260E-0009  0.31611E-0009 -0.12813E-0008
  0.20683E+0003 -0.28179E+0004 -0.28263E-0010  0.88820E-0009 -0.13237E-0008
  0.25000E+0003 -0.28174E+0004  0.24867E-0009  0.11666E-0008 -0.13386E-0008
  0.00000E+0000 -0.28093E+0004 -0.14415E-0008 -0.57851E-0009 -0.13766E-0008
  0.43168E+0002 -0.28088E+0004 -0.11334E-0008 -0.24880E-0009 -0.13582E-0008
  0.12500E+0003 -0.28077E+0004 -0.54978E-0009  0.35245E-0009 -0.13185E-0008
  0.20683E+0003 -0.28067E+0004  0.56080E-0011  0.92045E-0009 -0.13235E-0008
  0.25000E+0003 -0.28062E+0004  0.29263E-0009  0.11954E-0008 -0.13191E-0008
  0.25000E+0003 -0.28708E+0004  0.38677E-0010  0.10234E-0008 -0.14397E-0008
  0.29317E+0003 -0.28705E+0004  0.28658E-0009  0.13005E-0008 -0.14936E-0008
  0.37500E+0003 -0.28699E+0004  0.78528E-0009  0.17610E-0008 -0.14732E-0008
  0.45683E+0003 -0.28693E+0004  0.13181E-0008  0.21162E-0008 -0.12705E-0008
  0.50000E+0003 -0.28690E+0004  0.16106E-0008  0.22556E-0008 -0.10861E-0008
  0.25000E+0003 -0.28596E+0004  0.82304E-0010  0.10541E-0008 -0.14178E-0008
  0.29317E+0003 -0.28593E+0004  0.33661E-0009  0.13269E-0008 -0.14585E-0008
  0.37500E+0003 -0.28587E+0004  0.84651E-0009  0.17780E-0008 -0.14135E-0008
  0.45683E+0003 -0.28580E+0004  0.13901E-0008  0.21226E-0008 -0.11852E-0008
  0.50000E+0003 -0.28577E+0004  0.16884E-0008  0.22559E-0008 -0.98644E-0009
  0.25000E+0003 -0.28385E+0004  0.16540E-0009  0.11110E-0008 -0.13772E-0008
  0.29317E+0003 -0.28381E+0004  0.43343E-0009  0.13760E-0008 -0.13901E-0008
  0.37500E+0003 -0.28374E+0004  0.96701E-0009  0.18095E-0008 -0.12938E-0008
  0.45683E+0003 -0.28366E+0004  0.15326E-0008  0.21341E-0008 -0.10143E-0008
  0.50000E+0003 -0.28362E+0004  0.18422E-0008  0.22563E-0008 -0.78752E-0009
  0.25000E+0003 -0.28174E+0004  0.24867E-0009  0.11666E-0008 -0.13386E-0008
  0.29317E+0003 -0.28169E+0004  0.53232E-0009  0.14239E-0008 -0.13203E-0008
  0.37500E+0003 -0.28161E+0004  0.10925E-0008  0.18401E-0008 -0.11675E-0008
  0.45683E+0003 -0.28152E+0004  0.16819E-0008  0.21451E-0008 -0.83313E-0009
  0.50000E+0003 -0.28148E+0004  0.20035E-0008  0.22563E-0008 -0.57710E-0009
  0.25000E+0003 -0.28062E+0004  0.29263E-0009  0.11954E-0008 -0.13191E-0008
  0.29317E+0003 -0.28057E+0004  0.58515E-0009  0.14486E-0008 -0.12832E-0008
  0.37500E+0003 -0.28048E+0004  0.11604E-0008  0.18559E-0008 -0.10987E-0008
  0.45683E+0003 -0.28040E+0004  0.17631E-0008  0.21507E-0008 -0.73399E-0009
  0.50000E+0003 -0.28035E+0004  0.20913E-0008  0.22562E-0008 -0.46208E-0009
  0.50000E+0003 -0.28690E+0004  0.16106E-0008  0.22556E-0008 -0.10861E-0008
  0.54317E+0003 -0.28688E+0004  0.19084E-0008  0.23597E-0008 -0.84890E-0009
  0.62500E+0003 -0.28685E+0004  0.24866E-0008  0.24576E-0008 -0.25192E-0009
  0.70683E+0003 -0.28682E+0004  0.30766E-0008  0.24251E-0008  0.53222E-0009
  0.75000E+0003 -0.28680E+0004  0.33898E-0008  0.23566E-0008  0.10168E-0008
  0.50000E+0003 -0.28577E+0004  0.16884E-0008  0.22559E-0008 -0.98644E-0009
  0.54317E+0003 -0.28575E+0004  0.19919E-0008  0.23539E-0008 -0.73462E-0009
  0.62500E+0003 -0.28571E+0004  0.25806E-0008  0.24400E-0008 -0.10910E-0009
  0.70683E+0003 -0.28568E+0004  0.31804E-0008  0.23958E-0008  0.70345E-0009
  0.75000E+0003 -0.28566E+0004  0.34981E-0008  0.23215E-0008  0.12024E-0008
  0.50000E+0003 -0.28362E+0004  0.18422E-0008  0.22563E-0008 -0.78752E-0009
  0.54317E+0003 -0.28360E+0004  0.21568E-0008  0.23428E-0008 -0.50747E-0009
  0.62500E+0003 -0.28356E+0004  0.27654E-0008  0.24069E-0008  0.17223E-0009
  0.70683E+0003 -0.28352E+0004  0.33830E-0008  0.23413E-0008  0.10378E-0008
  0.75000E+0003 -0.28350E+0004  0.37087E-0008  0.22563E-0008  0.15634E-0008
  0.50000E+0003 -0.28148E+0004  0.20035E-0008  0.22563E-0008 -0.57710E-0009
  0.54317E+0003 -0.28146E+0004  0.23294E-0008  0.23316E-0008 -0.26813E-0009
  0.62500E+0003 -0.28141E+0004  0.29580E-0008  0.23744E-0008  0.46603E-0009
  0.70683E+0003 -0.28136E+0004  0.35926E-0008  0.22882E-0008  0.13837E-0008
  0.75000E+0003 -0.28134E+0004  0.39257E-0008  0.21928E-0008  0.19349E-0008
  0.50000E+0003 -0.28035E+0004  0.20913E-0008  0.22562E-0008 -0.46208E-0009
  0.54317E+0003 -0.28032E+0004  0.24232E-0008  0.23257E-0008 -0.13756E-0009
  0.62500E+0003 -0.28028E+0004  0.30624E-0008  0.23575E-0008  0.62546E-0009
  0.70683E+0003 -0.28023E+0004  0.37057E-0008  0.22607E-0008  0.15702E-0008
  0.75000E+0003 -0.28020E+0004  0.40424E-0008  0.21601E-0008  0.21346E-0008
  0.75000E+0003 -0.28680E+0004  0.33898E-0008  0.23566E-0008  0.10168E-0008
  0.79317E+0003 -0.28679E+0004  0.37021E-0008  0.22550E-0008  0.15450E-0008
  0.87500E+0003 -0.28677E+0004  0.42869E-0008  0.19759E-0008  0.26558E-0008
  0.95683E+0003 -0.28675E+0004  0.48507E-0008  0.15968E-0008  0.38810E-0008
  0.10000E+0004 -0.28674E+0004  0.51340E-0008  0.13621E-0008  0.45598E-0008
  0.75000E+0003 -0.28566E+0004  0.34981E-0008  0.23215E-0008  0.12024E-0008
  0.79317E+0003 -0.28565E+0004  0.38142E-0008  0.22144E-0008  0.17442E-0008
  0.87500E+0003 -0.28563E+0004  0.44040E-0008  0.19259E-0008  0.28777E-0008
  0.95683E+0003 -0.28561E+0004  0.49693E-0008  0.15393E-0008  0.41201E-0008
  0.10000E+0004 -0.28560E+0004  0.52514E-0008  0.13017E-0008  0.48050E-0008
  0.75000E+0003 -0.28350E+0004  0.37087E-0008  0.22563E-0008  0.15634E-0008
  0.79317E+0003 -0.28349E+0004  0.40314E-0008  0.21390E-0008  0.21299E-0008
  0.87500E+0003 -0.28347E+0004  0.46292E-0008  0.18335E-0008  0.33039E-0008
  0.95683E+0003 -0.28344E+0004  0.51950E-0008  0.14337E-0008  0.45756E-0008
  0.10000E+0004 -0.28343E+0004  0.54738E-0008  0.11909E-0008  0.52704E-0008
  0.75000E+0003 -0.28134E+0004  0.39257E-0008  0.21928E-0008  0.19349E-0008
  0.79317E+0003 -0.28133E+0004  0.42542E-0008  0.20659E-0008  0.25249E-0008
  0.87500E+0003 -0.28130E+0004  0.48579E-0008  0.17444E-0008  0.37363E-0008
  0.95683E+0003 -0.28127E+0004  0.54215E-0008  0.13324E-0008  0.50334E-0008
  0.10000E+0004 -0.28126E+0004  0.56953E-0008  0.10850E-0008  0.57355E-0008
  0.75000E+0003 -0.28020E+0004  0.40424E-0008  0.21601E-0008  0.21346E-0008
  0.79317E+0003 -0.28019E+0004  0.43736E-0008  0.20283E-0008  0.27364E-0008
  0.87500E+0003 -0.28016E+0004  0.49796E-0008  0.16988E-0008  0.39665E-0008
  0.95683E+0003 -0.28013E+0004  0.55409E-0008  0.12807E-0008  0.52753E-0008
  0.10000E+0004 -0.28012E+0004  0.58114E-0008  0.10311E-0008  0.59803E-0008
  0.10000E+0004 -0.28674E+0004  0.51340E-0008  0.13621E-0008  0.45598E-0008
  0.10432E+0004 -0.28673E+0004  0.54044E-0008  0.11074E-0008  0.52530E-0008
  0.11250E+0004 -0.28671E+0004  0.58687E-0008  0.57966E-0009  0.65773E-0008
  0.12068E+0004 -0.28668E+0004  0.62499E-0008  0.12001E-0010  0.78688E-0008
  0.12500E+0004 -0.28667E+0004  0.64088E-0008 -0.29606E-0009  0.85172E-0008
  0.10000E+0004 -0.28560E+0004  0.52514E-0008  0.13017E-0008  0.48050E-0008
  0.10432E+0004 -0.28559E+0004  0.55193E-0008  0.10448E-0008  0.55021E-0008
  0.11250E+0004 -0.28556E+0004  0.59744E-0008  0.51519E-0009  0.68266E-0008
  0.12068E+0004 -0.28553E+0004  0.63402E-0008 -0.51048E-0010  0.81078E-0008
  0.12500E+0004 -0.28552E+0004  0.64882E-0008 -0.35694E-0009  0.87461E-0008
  0.10000E+0004 -0.28343E+0004  0.54738E-0008  0.11909E-0008  0.52704E-0008
  0.10432E+0004 -0.28341E+0004  0.57356E-0008  0.93020E-0009  0.59728E-0008
  0.11250E+0004 -0.28338E+0004  0.61703E-0008  0.39787E-0009  0.72935E-0008
  0.12068E+0004 -0.28335E+0004  0.65033E-0008 -0.16499E-0009  0.85506E-0008
  0.12500E+0004 -0.28333E+0004  0.66288E-0008 -0.46647E-0009  0.91673E-0008
  0.10000E+0004 -0.28126E+0004  0.56953E-0008  0.10850E-0008  0.57355E-0008
  0.10432E+0004 -0.28124E+0004  0.59490E-0008  0.82106E-0009  0.64407E-0008
  0.11250E+0004 -0.28121E+0004  0.63595E-0008  0.28693E-0009  0.77520E-0008
  0.12068E+0004 -0.28117E+0004  0.66554E-0008 -0.27174E-0009  0.89790E-0008
  0.12500E+0004 -0.28115E+0004  0.67559E-0008 -0.56847E-0009  0.95709E-0008
  0.10000E+0004 -0.28012E+0004  0.58114E-0008  0.10311E-0008  0.59803E-0008
  0.10432E+0004 -0.28010E+0004  0.60602E-0008  0.76567E-0009  0.66859E-0008
  0.11250E+0004 -0.28006E+0004  0.64564E-0008  0.23096E-0009  0.79903E-0008
  0.12068E+0004 -0.28002E+0004  0.67309E-0008 -0.32519E-0009  0.91989E-0008
  0.12500E+0004 -0.28000E+0004  0.68172E-0008 -0.61928E-0009  0.97764E-0008
  0.12500E+0004 -0.28667E+0004  0.64088E-0008 -0.29606E-0009  0.85172E-0008
  0.12932E+0004 -0.28665E+0004  0.65342E-0008 -0.60612E-0009  0.91328E-0008
  0.13750E+0004 -0.28662E+0004  0.66647E-0008 -0.11867E-0008  0.10176E-0007
  0.14568E+0004 -0.28658E+0004  0.66346E-0008 -0.17400E-0008  0.11010E-0007
  0.15000E+0004 -0.28657E+0004  0.65466E-0008 -0.20137E-0008  0.11348E-0007
  0.12500E+0004 -0.28552E+0004  0.64882E-0008 -0.35694E-0009  0.87461E-0008
  0.12932E+0004 -0.28550E+0004  0.66007E-0008 -0.66389E-0009  0.93485E-0008
  0.13750E+0004 -0.28546E+0004  0.67014E-0008 -0.12358E-0008  0.10357E-0007
  0.14568E+0004 -0.28543E+0004  0.66345E-0008 -0.17773E-0008  0.11145E-0007
  0.15000E+0004 -0.28541E+0004  0.65245E-0008 -0.20435E-0008  0.11455E-0007
  0.12500E+0004 -0.28333E+0004  0.66288E-0008 -0.46647E-0009  0.91673E-0008
  0.12932E+0004 -0.28331E+0004  0.67149E-0008 -0.76729E-0009  0.97419E-0008
  0.13750E+0004 -0.28327E+0004  0.67553E-0008 -0.13226E-0008  0.10680E-0007
  0.14568E+0004 -0.28323E+0004  0.66151E-0008 -0.18415E-0008  0.11377E-0007
  0.15000E+0004 -0.28321E+0004  0.64615E-0008 -0.20936E-0008  0.11629E-0007
  0.12500E+0004 -0.28115E+0004  0.67559E-0008 -0.56847E-0009  0.95709E-0008
  0.12932E+0004 -0.28113E+0004  0.68131E-0008 -0.86285E-0009  0.10115E-0007
  0.13750E+0004 -0.28108E+0004  0.67883E-0008 -0.14012E-0008  0.10977E-0007
  0.14568E+0004 -0.28103E+0004  0.65700E-0008 -0.18975E-0008  0.11575E-0007
  0.15000E+0004 -0.28101E+0004  0.63705E-0008 -0.21356E-0008  0.11768E-0007
  0.12500E+0004 -0.28000E+0004  0.68172E-0008 -0.61928E-0009  0.97764E-0008
  0.12932E+0004 -0.27998E+0004  0.68582E-0008 -0.91016E-0009  0.10302E-0007
  0.13750E+0004 -0.27993E+0004  0.67972E-0008 -0.14395E-0008  0.11122E-0007
  0.14568E+0004 -0.27988E+0004  0.65358E-0008 -0.19239E-0008  0.11667E-0007
  0.15000E+0004 -0.27985E+0004  0.63112E-0008 -0.21546E-0008  0.11827E-0007
  0.15000E+0004 -0.28657E+0004  0.65466E-0008 -0.20137E-0008  0.11348E-0007
  0.15432E+0004 -0.28655E+0004  0.64051E-0008 -0.22719E-0008  0.11608E-0007
  0.16250E+0004 -0.28651E+0004  0.59825E-0008 -0.27074E-0008  0.11863E-0007
  0.17068E+0004 -0.28647E+0004  0.53500E-0008 -0.30609E-0008  0.11783E-0007
  0.17500E+0004 -0.28645E+0004  0.49305E-0008 -0.32094E-0008  0.11599E-0007
  0.15000E+0004 -0.28541E+0004  0.65245E-0008 -0.20435E-0008  0.11455E-0007
  0.15432E+0004 -0.28538E+0004  0.63593E-0008 -0.22935E-0008  0.11683E-0007
  0.16250E+0004 -0.28534E+0004  0.58879E-0008 -0.27118E-0008  0.11871E-0007
  0.17068E+0004 -0.28530E+0004  0.52025E-0008 -0.30465E-0008  0.11717E-0007
  0.17500E+0004 -0.28528E+0004  0.47541E-0008 -0.31848E-0008  0.11492E-0007
  0.15000E+0004 -0.28321E+0004  0.64615E-0008 -0.20936E-0008  0.11629E-0007
  0.15432E+0004 -0.28318E+0004  0.62497E-0008 -0.23282E-0008  0.11796E-0007
  0.16250E+0004 -0.28314E+0004  0.56828E-0008 -0.27143E-0008  0.11854E-0007
  0.17068E+0004 -0.28309E+0004  0.48952E-0008 -0.30141E-0008  0.11558E-0007
  0.17500E+0004 -0.28306E+0004  0.43912E-0008 -0.31334E-0008  0.11255E-0007
  0.15000E+0004 -0.28101E+0004  0.63705E-0008 -0.21356E-0008  0.11768E-0007
  0.15432E+0004 -0.28098E+0004  0.61099E-0008 -0.23550E-0008  0.11870E-0007
  0.16250E+0004 -0.28093E+0004  0.54439E-0008 -0.27096E-0008  0.11795E-0007
  0.17068E+0004 -0.28087E+0004  0.45515E-0008 -0.29755E-0008  0.11355E-0007
  0.17500E+0004 -0.28085E+0004  0.39912E-0008 -0.30765E-0008  0.10973E-0007
  0.15000E+0004 -0.27985E+0004  0.63112E-0008 -0.21546E-0008  0.11827E-0007
  0.15432E+0004 -0.27982E+0004  0.60239E-0008 -0.23661E-0008  0.11894E-0007
  0.16250E+0004 -0.27976E+0004  0.53043E-0008 -0.27043E-0008  0.11747E-0007
  0.17068E+0004 -0.27971E+0004  0.43557E-0008 -0.29528E-0008  0.11230E-0007
  0.17500E+0004 -0.27968E+0004  0.37654E-0008 -0.30444E-0008  0.10806E-0007
  0.17500E+0004 -0.28645E+0004  0.49305E-0008 -0.32094E-0008  0.11599E-0007
  0.17932E+0004 -0.28643E+0004  0.44514E-0008 -0.33307E-0008  0.11314E-0007
  0.18750E+0004 -0.28638E+0004  0.33858E-0008 -0.34798E-0008  0.10500E-0007
  0.19568E+0004 -0.28634E+0004  0.21260E-0008 -0.35213E-0008  0.93362E-0008
  0.20000E+0004 -0.28632E+0004  0.13901E-0008 -0.34995E-0008  0.85891E-0008
  0.17500E+0004 -0.28528E+0004  0.47541E-0008 -0.31848E-0008  0.11492E-0007
  0.17932E+0004 -0.28526E+0004  0.42458E-0008 -0.32956E-0008  0.11166E-0007
  0.18750E+0004 -0.28521E+0004  0.31247E-0008 -0.34254E-0008  0.10273E-0007
  0.19568E+0004 -0.28516E+0004  0.18113E-0008 -0.34488E-0008  0.90322E-0008
  0.20000E+0004 -0.28513E+0004  0.10486E-0008 -0.34181E-0008  0.82467E-0008
  0.17500E+0004 -0.28306E+0004  0.43912E-0008 -0.31334E-0008  0.11255E-0007
  0.17932E+0004 -0.28303E+0004  0.38268E-0008 -0.32253E-0008  0.10850E-0007
  0.18750E+0004 -0.28298E+0004  0.26005E-0008 -0.33196E-0008  0.98066E-0008
  0.19568E+0004 -0.28292E+0004  0.11868E-0008 -0.33097E-0008  0.84228E-0008
  0.20000E+0004 -0.28289E+0004  0.37474E-0009 -0.32629E-0008  0.75665E-0008
  0.17500E+0004 -0.28085E+0004  0.39912E-0008 -0.30765E-0008  0.10973E-0007
  0.17932E+0004 -0.28081E+0004  0.33702E-0008 -0.31500E-0008  0.10488E-0007
  0.18750E+0004 -0.28075E+0004  0.20391E-0008 -0.32103E-0008  0.92963E-0008
  0.19568E+0004 -0.28069E+0004  0.52716E-0009 -0.31687E-0008  0.77719E-0008
  0.20000E+0004 -0.28066E+0004 -0.33258E-0009 -0.31066E-0008  0.68467E-0008
  0.17500E+0004 -0.27968E+0004  0.37654E-0008 -0.30444E-0008  0.10806E-0007
  0.17932E+0004 -0.27964E+0004  0.31145E-0008 -0.31084E-0008  0.10279E-0007
  0.18750E+0004 -0.27957E+0004  0.17283E-0008 -0.31514E-0008  0.90097E-0008
  0.19568E+0004 -0.27951E+0004  0.16553E-0009 -0.30937E-0008  0.74122E-0008
  0.20000E+0004 -0.27947E+0004 -0.71852E-0009 -0.30239E-0008  0.64517E-0008
  0.20000E+0004 -0.28632E+0004  0.13901E-0008 -0.34995E-0008  0.85891E-0008
  0.20432E+0004 -0.28629E+0004  0.60786E-0009 -0.34480E-0008  0.77543E-0008
  0.21250E+0004 -0.28623E+0004 -0.98129E-0009 -0.32726E-0008  0.59572E-0008
  0.22068E+0004 -0.28618E+0004 -0.26811E-0008 -0.30035E-0008  0.39208E-0008
  0.22500E+0004 -0.28615E+0004 -0.36094E-0008 -0.28281E-0008  0.27697E-0008
  0.20000E+0004 -0.28513E+0004  0.10486E-0008 -0.34181E-0008  0.82467E-0008
  0.20432E+0004 -0.28510E+0004  0.24097E-0009 -0.33583E-0008  0.73755E-0008
  0.21250E+0004 -0.28504E+0004 -0.13913E-0008 -0.31693E-0008  0.55168E-0008
  0.22068E+0004 -0.28498E+0004 -0.31259E-0008 -0.28896E-0008  0.34309E-0008
  0.22500E+0004 -0.28495E+0004 -0.40687E-0008 -0.27101E-0008  0.22592E-0008
  0.20000E+0004 -0.28289E+0004  0.37474E-0009 -0.32629E-0008  0.75665E-0008
  0.20432E+0004 -0.28286E+0004 -0.47962E-0009 -0.31880E-0008  0.66281E-0008
  0.21250E+0004 -0.28279E+0004 -0.21897E-0008 -0.29744E-0008  0.46574E-0008
  0.22068E+0004 -0.28272E+0004 -0.39849E-0008 -0.26759E-0008  0.24832E-0008
  0.22500E+0004 -0.28269E+0004 -0.49517E-0008 -0.24890E-0008  0.12760E-0008
  0.20000E+0004 -0.28066E+0004 -0.33258E-0009 -0.31066E-0008  0.68467E-0008
  0.20432E+0004 -0.28061E+0004 -0.12313E-0008 -0.30176E-0008  0.58440E-0008
  0.21250E+0004 -0.28054E+0004 -0.30135E-0008 -0.27810E-0008  0.37675E-0008
  0.22068E+0004 -0.28046E+0004 -0.48619E-0008 -0.24652E-0008  0.15129E-0008
  0.22500E+0004 -0.28042E+0004 -0.58482E-0008 -0.22717E-0008  0.27496E-0009
  0.20000E+0004 -0.27947E+0004 -0.71852E-0009 -0.30239E-0008  0.64517E-0008
  0.20432E+0004 -0.27943E+0004 -0.16397E-0008 -0.29278E-0008  0.54162E-0008
  0.21250E+0004 -0.27935E+0004 -0.34574E-0008 -0.26797E-0008  0.32866E-0008
  0.22068E+0004 -0.27927E+0004 -0.53308E-0008 -0.23554E-0008  0.99281E-0009
  0.22500E+0004 -0.27922E+0004 -0.63255E-0008 -0.21587E-0008 -0.25952E-0009
  0.22500E+0004 -0.28615E+0004 -0.36094E-0008 -0.28281E-0008  0.27697E-0008
  0.22932E+0004 -0.28611E+0004 -0.45550E-0008 -0.26314E-0008  0.15733E-0008
  0.23750E+0004 -0.28604E+0004 -0.63655E-0008 -0.22118E-0008 -0.77418E-0009
  0.24568E+0004 -0.28598E+0004 -0.81647E-0008 -0.17455E-0008 -0.31703E-0008
  0.25000E+0004 -0.28594E+0004 -0.90953E-0008 -0.14876E-0008 -0.44305E-0008
  0.22500E+0004 -0.28495E+0004 -0.40687E-0008 -0.27101E-0008  0.22592E-0008
  0.22932E+0004 -0.28491E+0004 -0.50260E-0008 -0.25101E-0008  0.10462E-0008
  0.23750E+0004 -0.28484E+0004 -0.68497E-0008 -0.20869E-0008 -0.13204E-0008
  0.24568E+0004 -0.28476E+0004 -0.86497E-0008 -0.16205E-0008 -0.37188E-0008
  0.25000E+0004 -0.28473E+0004 -0.95756E-0008 -0.13638E-0008 -0.49734E-0008
  0.22500E+0004 -0.28269E+0004 -0.49517E-0008 -0.24890E-0008  0.12760E-0008
  0.22932E+0004 -0.28264E+0004 -0.59275E-0008 -0.22833E-0008  0.35310E-0010
  0.23750E+0004 -0.28255E+0004 -0.77687E-0008 -0.18543E-0008 -0.23600E-0008
  0.24568E+0004 -0.28247E+0004 -0.95619E-0008 -0.13884E-0008 -0.47550E-0008
  0.25000E+0004 -0.28242E+0004 -0.10474E-0007 -0.11343E-0008 -0.59949E-0008
  0.22500E+0004 -0.28042E+0004 -0.58482E-0008 -0.22717E-0008  0.27496E-0009
  0.22932E+0004 -0.28037E+0004 -0.68376E-0008 -0.20610E-0008 -0.98866E-0009
  0.23750E+0004 -0.28027E+0004 -0.86860E-0008 -0.16274E-0008 -0.34029E-0008
  0.24568E+0004 -0.28017E+0004 -0.10461E-0007 -0.11629E-0008 -0.57842E-0008
  0.25000E+0004 -0.28012E+0004 -0.11354E-0007 -0.91175E-0009 -0.70041E-0008
  0.22500E+0004 -0.27922E+0004 -0.63255E-0008 -0.21587E-0008 -0.25952E-0009
  0.22932E+0004 -0.27917E+0004 -0.73200E-0008 -0.19456E-0008 -0.15332E-0008
  0.23750E+0004 -0.27907E+0004 -0.91679E-0008 -0.15100E-0008 -0.39534E-0008
  0.24568E+0004 -0.27896E+0004 -0.10929E-0007 -0.10466E-0008 -0.63234E-0008
  0.25000E+0004 -0.27891E+0004 -0.11809E-0007 -0.79725E-0009 -0.75305E-0008
  0.25000E+0004 -0.28594E+0004 -0.90953E-0008 -0.14876E-0008 -0.44305E-0008
  0.25432E+0004 -0.28590E+0004 -0.10009E-0007 -0.12237E-0008 -0.56796E-0008
  0.26250E+0004 -0.28581E+0004 -0.11664E-0007 -0.72081E-0009 -0.79722E-0008
  0.27068E+0004 -0.28573E+0004 -0.13192E-0007 -0.22875E-0009 -0.10119E-0007
  0.27500E+0004 -0.28569E+0004 -0.13937E-0007  0.20518E-0010 -0.11174E-0007
  0.25000E+0004 -0.28473E+0004 -0.95756E-0008 -0.13638E-0008 -0.49734E-0008
  0.25432E+0004 -0.28468E+0004 -0.10481E-0007 -0.11019E-0008 -0.62125E-0008
  0.26250E+0004 -0.28459E+0004 -0.12111E-0007 -0.60475E-0009 -0.84741E-0008
  0.27068E+0004 -0.28450E+0004 -0.13602E-0007 -0.12064E-0009 -0.10575E-0007
  0.27500E+0004 -0.28445E+0004 -0.14322E-0007  0.12376E-0009 -0.11601E-0007
  0.25000E+0004 -0.28242E+0004 -0.10474E-0007 -0.11343E-0008 -0.59949E-0008
  0.25432E+0004 -0.28237E+0004 -0.11359E-0007 -0.87638E-0009 -0.72110E-0008
  0.26250E+0004 -0.28227E+0004 -0.12933E-0007 -0.39056E-0009 -0.94064E-0008
  0.27068E+0004 -0.28216E+0004 -0.14343E-0007  0.78266E-0010 -0.11414E-0007
  0.27500E+0004 -0.28211E+0004 -0.15013E-0007  0.31339E-0009 -0.12382E-0007
  0.25000E+0004 -0.28012E+0004 -0.11354E-0007 -0.91175E-0009 -0.70041E-0008
  0.25432E+0004 -0.28006E+0004 -0.12212E-0007 -0.65822E-0009 -0.81920E-0008
  0.26250E+0004 -0.27994E+0004 -0.13717E-0007 -0.18416E-0009 -0.10312E-0007
  0.27068E+0004 -0.27983E+0004 -0.15036E-0007  0.26911E-0009 -0.12218E-0007
  0.27500E+0004 -0.27977E+0004 -0.15649E-0007  0.49488E-0009 -0.13124E-0007
  0.25000E+0004 -0.27891E+0004 -0.11809E-0007 -0.79725E-0009 -0.75305E-0008
  0.25432E+0004 -0.27884E+0004 -0.12651E-0007 -0.54617E-0009 -0.87014E-0008
  0.26250E+0004 -0.27872E+0004 -0.14115E-0007 -0.78502E-0010 -0.10778E-0007
  0.27068E+0004 -0.27860E+0004 -0.15381E-0007  0.36646E-0009 -0.12627E-0007
  0.27500E+0004 -0.27853E+0004 -0.15961E-0007  0.58726E-0009 -0.13499E-0007
  0.27500E+0004 -0.28569E+0004 -0.13937E-0007  0.20518E-0010 -0.11174E-0007
  0.27932E+0004 -0.28564E+0004 -0.14634E-0007  0.26043E-0009 -0.12168E-0007
  0.28750E+0004 -0.28555E+0004 -0.15813E-0007  0.68145E-0009 -0.13864E-0007
  0.29568E+0004 -0.28547E+0004 -0.16793E-0007  0.10501E-0008 -0.15287E-0007
  0.30000E+0004 -0.28542E+0004 -0.17225E-0007  0.12209E-0008 -0.15921E-0007
  0.27500E+0004 -0.28445E+0004 -0.14322E-0007  0.12376E-0009 -0.11601E-0007
  0.27932E+0004 -0.28440E+0004 -0.14992E-0007  0.35842E-0009 -0.12563E-0007
  0.28750E+0004 -0.28431E+0004 -0.16112E-0007  0.76883E-0009 -0.14191E-0007
  0.29568E+0004 -0.28421E+0004 -0.17024E-0007  0.11264E-0008 -0.15540E-0007
  0.30000E+0004 -0.28416E+0004 -0.17419E-0007  0.12914E-0008 -0.16134E-0007
  0.27500E+0004 -0.28211E+0004 -0.15013E-0007  0.31339E-0009 -0.12382E-0007
  0.27932E+0004 -0.28205E+0004 -0.15626E-0007  0.53808E-0009 -0.13281E-0007
  0.28750E+0004 -0.28194E+0004 -0.16627E-0007  0.92841E-0009 -0.14776E-0007
  0.29568E+0004 -0.28184E+0004 -0.17406E-0007  0.12651E-0008 -0.15982E-0007
  0.30000E+0004 -0.28178E+0004 -0.17725E-0007  0.14191E-0008 -0.16499E-0007
  0.27500E+0004 -0.27977E+0004 -0.15649E-0007  0.49488E-0009 -0.13124E-0007
  0.27932E+0004 -0.27970E+0004 -0.16201E-0007  0.70957E-0009 -0.13955E-0007
  0.28750E+0004 -0.27958E+0004 -0.17072E-0007  0.10799E-0008 -0.15313E-0007
  0.29568E+0004 -0.27946E+0004 -0.17708E-0007  0.13958E-0008 -0.16374E-0007
  0.30000E+0004 -0.27939E+0004 -0.17949E-0007  0.15388E-0008 -0.16813E-0007
  0.27500E+0004 -0.27853E+0004 -0.15961E-0007  0.58726E-0009 -0.13499E-0007
  0.27932E+0004 -0.27846E+0004 -0.16478E-0007  0.79666E-0009 -0.14293E-0007
  0.28750E+0004 -0.27833E+0004 -0.17277E-0007  0.11564E-0008 -0.15577E-0007
  0.29568E+0004 -0.27820E+0004 -0.17836E-0007  0.14614E-0008 -0.16560E-0007
  0.30000E+0004 -0.27813E+0004 -0.18033E-0007  0.15987E-0008 -0.16958E-0007
  0.30000E+0004 -0.28542E+0004 -0.17225E-0007  0.12209E-0008 -0.15921E-0007
  0.30432E+0004 -0.28539E+0004 -0.17596E-0007  0.13738E-0008 -0.16472E-0007
  0.31250E+0004 -0.28532E+0004 -0.18137E-0007  0.16152E-0008 -0.17289E-0007
  0.32068E+0004 -0.28525E+0004 -0.18467E-0007  0.17926E-0008 -0.17814E-0007
  0.32500E+0004 -0.28521E+0004 -0.18559E-0007  0.18614E-0008 -0.17979E-0007
  0.30000E+0004 -0.28416E+0004 -0.17419E-0007  0.12914E-0008 -0.16134E-0007
  0.30432E+0004 -0.28412E+0004 -0.17751E-0007  0.14384E-0008 -0.16644E-0007
  0.31250E+0004 -0.28405E+0004 -0.18215E-0007  0.16692E-0008 -0.17385E-0007
  0.32068E+0004 -0.28397E+0004 -0.18467E-0007  0.18368E-0008 -0.17838E-0007
  0.32500E+0004 -0.28393E+0004 -0.18519E-0007  0.19007E-0008 -0.17966E-0007
  0.30000E+0004 -0.28178E+0004 -0.17725E-0007  0.14191E-0008 -0.16499E-0007
  0.30432E+0004 -0.28173E+0004 -0.17980E-0007  0.15551E-0008 -0.16931E-0007
  0.31250E+0004 -0.28165E+0004 -0.18295E-0007  0.17659E-0008 -0.17528E-0007
  0.32068E+0004 -0.28156E+0004 -0.18397E-0007  0.19149E-0008 -0.17846E-0007
  0.32500E+0004 -0.28151E+0004 -0.18370E-0007  0.19698E-0008 -0.17910E-0007
  0.30000E+0004 -0.27939E+0004 -0.17949E-0007  0.15388E-0008 -0.16813E-0007
  0.30432E+0004 -0.27934E+0004 -0.18124E-0007  0.16640E-0008 -0.17168E-0007
  0.31250E+0004 -0.27924E+0004 -0.18286E-0007  0.18551E-0008 -0.17624E-0007
  0.32068E+0004 -0.27915E+0004 -0.18235E-0007  0.19857E-0008 -0.17812E-0007
  0.32500E+0004 -0.27909E+0004 -0.18130E-0007  0.20316E-0008 -0.17813E-0007
  0.30000E+0004 -0.27813E+0004 -0.18033E-0007  0.15987E-0008 -0.16958E-0007
  0.30432E+0004 -0.27808E+0004 -0.18165E-0007  0.17182E-0008 -0.17272E-0007
  0.31250E+0004 -0.27798E+0004 -0.18244E-0007  0.18990E-0008 -0.17655E-0007
  0.32068E+0004 -0.27787E+0004 -0.18113E-0007  0.20200E-0008 -0.17777E-0007
  0.32500E+0004 -0.27782E+0004 -0.17966E-0007  0.20612E-0008 -0.17746E-0007
  0.32500E+0004 -0.28521E+0004 -0.18559E-0007  0.18614E-0008 -0.17979E-0007
  0.32932E+0004 -0.28519E+0004 -0.18597E-0007  0.19129E-0008 -0.18069E-0007
  0.33750E+0004 -0.28515E+0004 -0.18530E-0007  0.19688E-0008 -0.18050E-0007
  0.34568E+0004 -0.28510E+0004 -0.18295E-0007  0.19745E-0008 -0.17807E-0007
  0.35000E+0004 -0.28508E+0004 -0.18110E-0007  0.19602E-0008 -0.17600E-0007
  0.32500E+0004 -0.28393E+0004 -0.18519E-0007  0.19007E-0008 -0.17966E-0007
  0.32932E+0004 -0.28391E+0004 -0.18517E-0007  0.19477E-0008 -0.18022E-0007
  0.33750E+0004 -0.28386E+0004 -0.18376E-0007  0.19956E-0008 -0.17947E-0007
  0.34568E+0004 -0.28382E+0004 -0.18072E-0007  0.19945E-0008 -0.17659E-0007
  0.35000E+0004 -0.28379E+0004 -0.17852E-0007  0.19770E-0008 -0.17433E-0007
  0.32500E+0004 -0.28151E+0004 -0.18370E-0007  0.19698E-0008 -0.17910E-0007
  0.32932E+0004 -0.28149E+0004 -0.18292E-0007  0.20082E-0008 -0.17905E-0007
  0.33750E+0004 -0.28143E+0004 -0.18013E-0007  0.20414E-0008 -0.17730E-0007
  0.34568E+0004 -0.28138E+0004 -0.17581E-0007  0.20274E-0008 -0.17362E-0007
  0.35000E+0004 -0.28135E+0004 -0.17299E-0007  0.20038E-0008 -0.17103E-0007
  0.32500E+0004 -0.27909E+0004 -0.18130E-0007  0.20316E-0008 -0.17813E-0007
  0.32932E+0004 -0.27906E+0004 -0.17976E-0007  0.20615E-0008 -0.17751E-0007
  0.33750E+0004 -0.27900E+0004 -0.17561E-0007  0.20801E-0008 -0.17484E-0007
  0.34568E+0004 -0.27894E+0004 -0.17004E-0007  0.20535E-0008 -0.17047E-0007
  0.35000E+0004 -0.27891E+0004 -0.16661E-0007  0.20239E-0008 -0.16762E-0007
  0.32500E+0004 -0.27782E+0004 -0.17966E-0007  0.20612E-0008 -0.17746E-0007
  0.32932E+0004 -0.27778E+0004 -0.17773E-0007  0.20867E-0008 -0.17657E-0007
  0.33750E+0004 -0.27772E+0004 -0.17287E-0007  0.20977E-0008 -0.17345E-0007
  0.34568E+0004 -0.27765E+0004 -0.16666E-0007  0.20645E-0008 -0.16876E-0007
  0.35000E+0004 -0.27762E+0004 -0.16293E-0007  0.20318E-0008 -0.16579E-0007
  0.35000E+0004 -0.28508E+0004 -0.18110E-0007  0.19602E-0008 -0.17600E-0007
  0.35432E+0004 -0.28506E+0004 -0.17887E-0007  0.19349E-0008 -0.17345E-0007
  0.36250E+0004 -0.28502E+0004 -0.17371E-0007  0.18626E-0008 -0.16748E-0007
  0.37068E+0004 -0.28499E+0004 -0.16754E-0007  0.17643E-0008 -0.16033E-0007
  0.37500E+0004 -0.28497E+0004 -0.16395E-0007  0.17048E-0008 -0.15621E-0007
  0.35000E+0004 -0.28379E+0004 -0.17852E-0007  0.19770E-0008 -0.17433E-0007
  0.35432E+0004 -0.28377E+0004 -0.17597E-0007  0.19488E-0008 -0.17161E-0007
  0.36250E+0004 -0.28373E+0004 -0.17027E-0007  0.18714E-0008 -0.16544E-0007
  0.37068E+0004 -0.28369E+0004 -0.16361E-0007  0.17687E-0008 -0.15820E-0007
  0.37500E+0004 -0.28367E+0004 -0.15980E-0007  0.17071E-0008 -0.15408E-0007
  0.35000E+0004 -0.28135E+0004 -0.17299E-0007  0.20038E-0008 -0.17103E-0007
  0.35432E+0004 -0.28133E+0004 -0.16984E-0007  0.19700E-0008 -0.16806E-0007
  0.36250E+0004 -0.28128E+0004 -0.16313E-0007  0.18832E-0008 -0.16157E-0007
  0.37068E+0004 -0.28123E+0004 -0.15562E-0007  0.17724E-0008 -0.15425E-0007
  0.37500E+0004 -0.28121E+0004 -0.15142E-0007  0.17068E-0008 -0.15018E-0007
  0.35000E+0004 -0.27891E+0004 -0.16661E-0007  0.20239E-0008 -0.16762E-0007
  0.35432E+0004 -0.27888E+0004 -0.16291E-0007  0.19847E-0008 -0.16445E-0007
  0.36250E+0004 -0.27883E+0004 -0.15525E-0007  0.18886E-0008 -0.15777E-0007
  0.37068E+0004 -0.27878E+0004 -0.14695E-0007  0.17698E-0008 -0.15050E-0007
  0.37500E+0004 -0.27875E+0004 -0.14240E-0007  0.17003E-0008 -0.14653E-0007
  0.35000E+0004 -0.27762E+0004 -0.16293E-0007  0.20318E-0008 -0.16579E-0007
  0.35432E+0004 -0.27759E+0004 -0.15894E-0007  0.19897E-0008 -0.16254E-0007
  0.36250E+0004 -0.27754E+0004 -0.15082E-0007  0.18888E-0008 -0.15581E-0007
  0.37068E+0004 -0.27748E+0004 -0.14214E-0007  0.17659E-0008 -0.14861E-0007
  0.37500E+0004 -0.27745E+0004 -0.13742E-0007  0.16945E-0008 -0.14472E-0007
  0.37500E+0004 -0.28497E+0004 -0.16395E-0007  0.17048E-0008 -0.15621E-0007
  0.37932E+0004 -0.28494E+0004 -0.16016E-0007  0.16411E-0008 -0.15189E-0007
  0.38750E+0004 -0.28490E+0004 -0.15257E-0007  0.15129E-0008 -0.14339E-0007
  0.39568E+0004 -0.28485E+0004 -0.14463E-0007  0.13789E-0008 -0.13471E-0007
  0.40000E+0004 -0.28483E+0004 -0.14038E-0007  0.13076E-0008 -0.13015E-0007
  0.37500E+0004 -0.28367E+0004 -0.15980E-0007  0.17071E-0008 -0.15408E-0007
  0.37932E+0004 -0.28364E+0004 -0.15581E-0007  0.16415E-0008 -0.14979E-0007
  0.38750E+0004 -0.28359E+0004 -0.14789E-0007  0.15096E-0008 -0.14142E-0007
  0.39568E+0004 -0.28354E+0004 -0.13971E-0007  0.13724E-0008 -0.13297E-0007
  0.40000E+0004 -0.28352E+0004 -0.13535E-0007  0.12992E-0008 -0.12856E-0007
  0.37500E+0004 -0.28121E+0004 -0.15142E-0007  0.17068E-0008 -0.15018E-0007
  0.37932E+0004 -0.28118E+0004 -0.14706E-0007  0.16375E-0008 -0.14600E-0007
  0.38750E+0004 -0.28112E+0004 -0.13859E-0007  0.14990E-0008 -0.13797E-0007
  0.39568E+0004 -0.28106E+0004 -0.13000E-0007  0.13555E-0008 -0.13003E-0007
  0.40000E+0004 -0.28103E+0004 -0.12548E-0007  0.12791E-0008 -0.12596E-0007
  0.37500E+0004 -0.27875E+0004 -0.14240E-0007  0.17003E-0008 -0.14653E-0007
  0.37932E+0004 -0.27872E+0004 -0.13774E-0007  0.16275E-0008 -0.14251E-0007
  0.38750E+0004 -0.27865E+0004 -0.12880E-0007  0.14826E-0008 -0.13495E-0007
  0.39568E+0004 -0.27858E+0004 -0.11987E-0007  0.13333E-0008 -0.12762E-0007
  0.40000E+0004 -0.27855E+0004 -0.11523E-0007  0.12538E-0008 -0.12393E-0007
  0.37500E+0004 -0.27745E+0004 -0.13742E-0007  0.16945E-0008 -0.14472E-0007
  0.37932E+0004 -0.27742E+0004 -0.13261E-0007  0.16198E-0008 -0.14082E-0007
  0.38750E+0004 -0.27735E+0004 -0.12345E-0007  0.14717E-0008 -0.13354E-0007
  0.39568E+0004 -0.27728E+0004 -0.11439E-0007  0.13194E-0008 -0.12658E-0007
  0.40000E+0004 -0.27724E+0004 -0.10970E-0007  0.12384E-0008 -0.12311E-0007
  0.40000E+0004 -0.28483E+0004 -0.14038E-0007  0.13076E-0008 -0.13015E-0007
  0.40432E+0004 -0.28480E+0004 -0.13611E-0007  0.12365E-0008 -0.12564E-0007
  0.41250E+0004 -0.28475E+0004 -0.12806E-0007  0.11035E-0008 -0.11737E-0007
  0.42068E+0004 -0.28470E+0004 -0.12021E-0007  0.97438E-0009 -0.10958E-0007
  0.42500E+0004 -0.28468E+0004 -0.11620E-0007  0.90796E-0009 -0.10571E-0007
  0.40000E+0004 -0.28352E+0004 -0.13535E-0007  0.12992E-0008 -0.12856E-0007
  0.40432E+0004 -0.28349E+0004 -0.13099E-0007  0.12264E-0008 -0.12423E-0007
  0.41250E+0004 -0.28344E+0004 -0.12284E-0007  0.10899E-0008 -0.11633E-0007
  0.42068E+0004 -0.28338E+0004 -0.11494E-0007  0.95742E-0009 -0.10895E-0007
  0.42500E+0004 -0.28336E+0004 -0.11092E-0007  0.88910E-0009 -0.10532E-0007
  0.40000E+0004 -0.28103E+0004 -0.12548E-0007  0.12791E-0008 -0.12596E-0007
  0.40432E+0004 -0.28100E+0004 -0.12100E-0007  0.12032E-0008 -0.12199E-0007
  0.41250E+0004 -0.28094E+0004 -0.11269E-0007  0.10606E-0008 -0.11486E-0007
  0.42068E+0004 -0.28088E+0004 -0.10475E-0007  0.92196E-0009 -0.10833E-0007
  0.42500E+0004 -0.28085E+0004 -0.10074E-0007  0.85033E-0009 -0.10517E-0007
  0.40000E+0004 -0.27855E+0004 -0.11523E-0007  0.12538E-0008 -0.12393E-0007
  0.40432E+0004 -0.27851E+0004 -0.11066E-0007  0.11749E-0008 -0.12038E-0007
  0.41250E+0004 -0.27844E+0004 -0.10229E-0007  0.10267E-0008 -0.11410E-0007
  0.42068E+0004 -0.27838E+0004 -0.94376E-0008  0.88253E-0009 -0.10849E-0007
  0.42500E+0004 -0.27834E+0004 -0.90422E-0008  0.80791E-0009 -0.10582E-0007
  0.40000E+0004 -0.27724E+0004 -0.10970E-0007  0.12384E-0008 -0.12311E-0007
  0.40432E+0004 -0.27720E+0004 -0.10511E-0007  0.11580E-0008 -0.11979E-0007
  0.41250E+0004 -0.27713E+0004 -0.96728E-0008  0.10071E-0008 -0.11399E-0007
  0.42068E+0004 -0.27706E+0004 -0.88861E-0008  0.86026E-0009 -0.10889E-0007
  0.42500E+0004 -0.27702E+0004 -0.84949E-0008  0.78422E-0009 -0.10649E-0007
  0.42500E+0004 -0.28468E+0004 -0.11620E-0007  0.90796E-0009 -0.10571E-0007
  0.42932E+0004 -0.28466E+0004 -0.11231E-0007  0.84326E-0009 -0.10202E-0007
  0.43750E+0004 -0.28462E+0004 -0.10528E-0007  0.72348E-0009 -0.95567E-0008
  0.44568E+0004 -0.28458E+0004 -0.98780E-0008  0.60746E-0009 -0.89846E-0008
  0.45000E+0004 -0.28455E+0004 -0.95586E-0008  0.54693E-0009 -0.87126E-0008
  0.42500E+0004 -0.28336E+0004 -0.11092E-0007  0.88910E-0009 -0.10532E-0007
  0.42932E+0004 -0.28333E+0004 -0.10703E-0007  0.82254E-0009 -0.10187E-0007
  0.43750E+0004 -0.28329E+0004 -0.10005E-0007  0.69914E-0009 -0.95876E-0008
  0.44568E+0004 -0.28324E+0004 -0.93631E-0008  0.57948E-0009 -0.90617E-0008
  0.45000E+0004 -0.28322E+0004 -0.90490E-0008  0.51703E-0009 -0.88136E-0008
  0.42500E+0004 -0.28085E+0004 -0.10074E-0007  0.85033E-0009 -0.10517E-0007
  0.42932E+0004 -0.28082E+0004 -0.96898E-0008  0.78049E-0009 -0.10219E-0007
  0.43750E+0004 -0.28077E+0004 -0.90051E-0008  0.65075E-0009 -0.97113E-0008
  0.44568E+0004 -0.28072E+0004 -0.83821E-0008  0.52477E-0009 -0.92754E-0008
  0.45000E+0004 -0.28069E+0004 -0.80800E-0008  0.45901E-0009 -0.90737E-0008
  0.42500E+0004 -0.27834E+0004 -0.90422E-0008  0.80791E-0009 -0.10582E-0007
  0.42932E+0004 -0.27831E+0004 -0.86655E-0008  0.73515E-0009 -0.10335E-0007
  0.43750E+0004 -0.27825E+0004 -0.80002E-0008  0.59981E-0009 -0.99218E-0008
  0.44568E+0004 -0.27820E+0004 -0.74018E-0008  0.46832E-0009 -0.95787E-0008
  0.45000E+0004 -0.27816E+0004 -0.71141E-0008  0.39968E-0009 -0.94241E-0008
  0.42500E+0004 -0.27702E+0004 -0.84949E-0008  0.78422E-0009 -0.10649E-0007
  0.42932E+0004 -0.27699E+0004 -0.81237E-0008  0.71006E-0009 -0.10430E-0007
  0.43750E+0004 -0.27692E+0004 -0.74710E-0008  0.57209E-0009 -0.10068E-0007
  0.44568E+0004 -0.27686E+0004 -0.68877E-0008  0.43802E-0009 -0.97749E-0008
  0.45000E+0004 -0.27683E+0004 -0.66086E-0008  0.36804E-0009 -0.96455E-0008
  0.45000E+0004 -0.28455E+0004 -0.95586E-0008  0.54693E-0009 -0.87126E-0008
  0.45432E+0004 -0.28453E+0004 -0.92547E-0008  0.48709E-0009 -0.84619E-0008
  0.46250E+0004 -0.28448E+0004 -0.87279E-0008  0.37304E-0009 -0.80417E-0008
  0.47068E+0004 -0.28443E+0004 -0.82677E-0008  0.25759E-0009 -0.76908E-0008
  0.47500E+0004 -0.28441E+0004 -0.80523E-0008  0.19511E-0009 -0.75315E-0008
  0.45000E+0004 -0.28322E+0004 -0.90490E-0008  0.51703E-0009 -0.88136E-0008
  0.45432E+0004 -0.28319E+0004 -0.87508E-0008  0.45529E-0009 -0.85864E-0008
  0.46250E+0004 -0.28314E+0004 -0.82362E-0008  0.33770E-0009 -0.82089E-0008
  0.47068E+0004 -0.28309E+0004 -0.77893E-0008  0.21889E-0009 -0.78974E-0008
  0.47500E+0004 -0.28306E+0004 -0.75812E-0008  0.15475E-0009 -0.77573E-0008
  0.45000E+0004 -0.28069E+0004 -0.80800E-0008  0.45901E-0009 -0.90737E-0008
  0.45432E+0004 -0.28066E+0004 -0.77945E-0008  0.39397E-0009 -0.88919E-0008
  0.46250E+0004 -0.28060E+0004 -0.73061E-0008  0.27034E-0009 -0.85961E-0008
  0.47068E+0004 -0.28054E+0004 -0.68872E-0008  0.14584E-0009 -0.83599E-0008
  0.47500E+0004 -0.28051E+0004 -0.66941E-0008  0.78904E-0010 -0.82562E-0008
  0.45000E+0004 -0.27816E+0004 -0.71141E-0008  0.39968E-0009 -0.94241E-0008
  0.45432E+0004 -0.27813E+0004 -0.68438E-0008  0.33180E-0009 -0.92887E-0008
  0.46250E+0004 -0.27806E+0004 -0.63855E-0008  0.20299E-0009 -0.90754E-0008
  0.47068E+0004 -0.27799E+0004 -0.59979E-0008  0.73695E-0010 -0.89142E-0008
  0.47500E+0004 -0.27795E+0004 -0.58214E-0008  0.44314E-0011 -0.88466E-0008
  0.45000E+0004 -0.27683E+0004 -0.66086E-0008  0.36804E-0009 -0.96455E-0008
  0.45432E+0004 -0.27679E+0004 -0.63473E-0008  0.29885E-0009 -0.95346E-0008
  0.46250E+0004 -0.27672E+0004 -0.59065E-0008  0.16768E-0009 -0.93649E-0008
  0.47068E+0004 -0.27665E+0004 -0.55367E-0008  0.36228E-0010 -0.92430E-0008
  0.47500E+0004 -0.27661E+0004 -0.53695E-0008 -0.34061E-0010 -0.91942E-0008
  0.47500E+0004 -0.28441E+0004 -0.80523E-0008  0.19511E-0009 -0.75315E-0008
  0.47932E+0004 -0.28437E+0004 -0.78516E-0008  0.13139E-0009 -0.73918E-0008
  0.48750E+0004 -0.28429E+0004 -0.75238E-0008  0.57685E-0011 -0.71698E-0008
  0.49568E+0004 -0.28422E+0004 -0.72641E-0008 -0.12655E-0009 -0.69993E-0008
  0.50000E+0004 -0.28418E+0004 -0.71540E-0008 -0.19977E-0009 -0.69269E-0008
  0.47500E+0004 -0.28306E+0004 -0.75812E-0008  0.15475E-0009 -0.77573E-0008
  0.47932E+0004 -0.28302E+0004 -0.73876E-0008  0.89401E-0010 -0.76361E-0008
  0.48750E+0004 -0.28294E+0004 -0.70731E-0008 -0.38998E-0010 -0.74458E-0008
  0.49568E+0004 -0.28286E+0004 -0.68265E-0008 -0.17368E-0009 -0.73021E-0008
  0.50000E+0004 -0.28282E+0004 -0.67231E-0008 -0.24792E-0009 -0.72417E-0008
  0.47500E+0004 -0.28051E+0004 -0.66941E-0008  0.78904E-0010 -0.82562E-0008
  0.47932E+0004 -0.28046E+0004 -0.65150E-0008  0.10817E-0010 -0.81701E-0008
  0.48750E+0004 -0.28037E+0004 -0.62275E-0008 -0.12218E-0009 -0.80394E-0008
  0.49568E+0004 -0.28028E+0004 -0.60072E-0008 -0.26071E-0009 -0.79456E-0008
  0.50000E+0004 -0.28023E+0004 -0.59169E-0008 -0.33659E-0009 -0.79076E-0008
  0.47500E+0004 -0.27795E+0004 -0.58214E-0008  0.44314E-0011 -0.88466E-0008
  0.47932E+0004 -0.27790E+0004 -0.56582E-0008 -0.65894E-0010 -0.87954E-0008
  0.48750E+0004 -0.27780E+0004 -0.54002E-0008 -0.20261E-0009 -0.87231E-0008
  0.49568E+0004 -0.27769E+0004 -0.52078E-0008 -0.34412E-0009 -0.86781E-0008
  0.50000E+0004 -0.27764E+0004 -0.51315E-0008 -0.42118E-0009 -0.86616E-0008
  0.47500E+0004 -0.27661E+0004 -0.53695E-0008 -0.34061E-0010 -0.91942E-0008
  0.47932E+0004 -0.27655E+0004 -0.52153E-0008 -0.10538E-0009 -0.91611E-0008
  0.48750E+0004 -0.27644E+0004 -0.49737E-0008 -0.24368E-0009 -0.91191E-0008
  0.49568E+0004 -0.27633E+0004 -0.47968E-0008 -0.38640E-0009 -0.90992E-0008
  0.50000E+0004 -0.27627E+0004 -0.47280E-0008 -0.46392E-0009 -0.90936E-0008
  0.50000E+0004 -0.28418E+0004 -0.71540E-0008 -0.19977E-0009 -0.69269E-0008
  0.50432E+0004 -0.28414E+0004 -0.70613E-0008 -0.27528E-0009 -0.68672E-0008
  0.51250E+0004 -0.28406E+0004 -0.69345E-0008 -0.42585E-0009 -0.67800E-0008
  0.52068E+0004 -0.28398E+0004 -0.68701E-0008 -0.58621E-0009 -0.67224E-0008
  0.52500E+0004 -0.28394E+0004 -0.68602E-0008 -0.67508E-0009 -0.67011E-0008
  0.50000E+0004 -0.28282E+0004 -0.67231E-0008 -0.24792E-0009 -0.72417E-0008
  0.50432E+0004 -0.28277E+0004 -0.66368E-0008 -0.32438E-0009 -0.71929E-0008
  0.51250E+0004 -0.28268E+0004 -0.65213E-0008 -0.47622E-0009 -0.71220E-0008
  0.52068E+0004 -0.28260E+0004 -0.64673E-0008 -0.63725E-0009 -0.70756E-0008
  0.52500E+0004 -0.28255E+0004 -0.64624E-0008 -0.72619E-0009 -0.70581E-0008
  0.50000E+0004 -0.28023E+0004 -0.59169E-0008 -0.33659E-0009 -0.79076E-0008
  0.50432E+0004 -0.28017E+0004 -0.58432E-0008 -0.41450E-0009 -0.78787E-0008
  0.51250E+0004 -0.28007E+0004 -0.57499E-0008 -0.56819E-0009 -0.78378E-0008
  0.52068E+0004 -0.27997E+0004 -0.57159E-0008 -0.73000E-0009 -0.78113E-0008
  0.52500E+0004 -0.27992E+0004 -0.57205E-0008 -0.81880E-0009 -0.78003E-0008
  0.50000E+0004 -0.27764E+0004 -0.51315E-0008 -0.42118E-0009 -0.86616E-0008
  0.50432E+0004 -0.27758E+0004 -0.50710E-0008 -0.50011E-0009 -0.86519E-0008
  0.51250E+0004 -0.27747E+0004 -0.50007E-0008 -0.65491E-0009 -0.86392E-0008
  0.52068E+0004 -0.27735E+0004 -0.49870E-0008 -0.81681E-0009 -0.86310E-0008
  0.52500E+0004 -0.27729E+0004 -0.50011E-0008 -0.90518E-0009 -0.86256E-0008
  0.50000E+0004 -0.27627E+0004 -0.47280E-0008 -0.46392E-0009 -0.90936E-0008
  0.50432E+0004 -0.27621E+0004 -0.46747E-0008 -0.54321E-0009 -0.90935E-0008
  0.51250E+0004 -0.27609E+0004 -0.46168E-0008 -0.69828E-0009 -0.90951E-0008
  0.52068E+0004 -0.27597E+0004 -0.46140E-0008 -0.85996E-0009 -0.90958E-0008
  0.52500E+0004 -0.27591E+0004 -0.46332E-0008 -0.94795E-0009 -0.90929E-0008
  0.52500E+0004 -0.28394E+0004 -0.68602E-0008 -0.67508E-0009 -0.67011E-0008
  0.52932E+0004 -0.28390E+0004 -0.68693E-0008 -0.76648E-0009 -0.66837E-0008
  0.53750E+0004 -0.28384E+0004 -0.69287E-0008 -0.94823E-0009 -0.66616E-0008
  0.54568E+0004 -0.28378E+0004 -0.70411E-0008 -0.11413E-0008 -0.66511E-0008
  0.55000E+0004 -0.28375E+0004 -0.71204E-0008 -0.12477E-0008 -0.66479E-0008
  0.52500E+0004 -0.28255E+0004 -0.64624E-0008 -0.72619E-0009 -0.70581E-0008
  0.52932E+0004 -0.28251E+0004 -0.64765E-0008 -0.81750E-0009 -0.70428E-0008
  0.53750E+0004 -0.28245E+0004 -0.65446E-0008 -0.99846E-0009 -0.70209E-0008
  0.54568E+0004 -0.28238E+0004 -0.66648E-0008 -0.11900E-0008 -0.70061E-0008
  0.55000E+0004 -0.28234E+0004 -0.67478E-0008 -0.12954E-0008 -0.69990E-0008
  0.52500E+0004 -0.27992E+0004 -0.57205E-0008 -0.81880E-0009 -0.78003E-0008
  0.52932E+0004 -0.27988E+0004 -0.57440E-0008 -0.90973E-0009 -0.77882E-0008
  0.53750E+0004 -0.27980E+0004 -0.58278E-0008 -0.10889E-0008 -0.77653E-0008
  0.54568E+0004 -0.27972E+0004 -0.59618E-0008 -0.12773E-0008 -0.77411E-0008
  0.55000E+0004 -0.27968E+0004 -0.60513E-0008 -0.13804E-0008 -0.77257E-0008
  0.52500E+0004 -0.27729E+0004 -0.50011E-0008 -0.90518E-0009 -0.86256E-0008
  0.52932E+0004 -0.27725E+0004 -0.50337E-0008 -0.99540E-0009 -0.86157E-0008
  0.53750E+0004 -0.27716E+0004 -0.51326E-0008 -0.11722E-0008 -0.85899E-0008
  0.54568E+0004 -0.27707E+0004 -0.52792E-0008 -0.13572E-0008 -0.85543E-0008
  0.55000E+0004 -0.27702E+0004 -0.53744E-0008 -0.14579E-0008 -0.85298E-0008
  0.52500E+0004 -0.27591E+0004 -0.46332E-0008 -0.94795E-0009 -0.90929E-0008
  0.52932E+0004 -0.27586E+0004 -0.46705E-0008 -0.10377E-0008 -0.90837E-0008
  0.53750E+0004 -0.27576E+0004 -0.47770E-0008 -0.12131E-0008 -0.90557E-0008
  0.54568E+0004 -0.27567E+0004 -0.49298E-0008 -0.13961E-0008 -0.90134E-0008
  0.55000E+0004 -0.27562E+0004 -0.50276E-0008 -0.14955E-0008 -0.89837E-0008
  0.55000E+0004 -0.28375E+0004 -0.71204E-0008 -0.12477E-0008 -0.66479E-0008
  0.55432E+0004 -0.28372E+0004 -0.72150E-0008 -0.13574E-0008 -0.66448E-0008
  0.56250E+0004 -0.28367E+0004 -0.74281E-0008 -0.15745E-0008 -0.66390E-0008
  0.57068E+0004 -0.28362E+0004 -0.76828E-0008 -0.18043E-0008 -0.66310E-0008
  0.57500E+0004 -0.28359E+0004 -0.78321E-0008 -0.19308E-0008 -0.66240E-0008
  0.55000E+0004 -0.28234E+0004 -0.67478E-0008 -0.12954E-0008 -0.69990E-0008
  0.55432E+0004 -0.28231E+0004 -0.68462E-0008 -0.14037E-0008 -0.69908E-0008
  0.56250E+0004 -0.28226E+0004 -0.70661E-0008 -0.16177E-0008 -0.69726E-0008
  0.57068E+0004 -0.28220E+0004 -0.73275E-0008 -0.18436E-0008 -0.69494E-0008
  0.57500E+0004 -0.28217E+0004 -0.74805E-0008 -0.19678E-0008 -0.69334E-0008
  0.55000E+0004 -0.27968E+0004 -0.60513E-0008 -0.13804E-0008 -0.77257E-0008
  0.55432E+0004 -0.27965E+0004 -0.61561E-0008 -0.14862E-0008 -0.77069E-0008
  0.56250E+0004 -0.27958E+0004 -0.63872E-0008 -0.16942E-0008 -0.76635E-0008
  0.57068E+0004 -0.27952E+0004 -0.66592E-0008 -0.19129E-0008 -0.76097E-0008
  0.57500E+0004 -0.27949E+0004 -0.68177E-0008 -0.20326E-0008 -0.75757E-0008
  0.55000E+0004 -0.27702E+0004 -0.53744E-0008 -0.14579E-0008 -0.85298E-0008
  0.55432E+0004 -0.27698E+0004 -0.54845E-0008 -0.15611E-0008 -0.84993E-0008
  0.56250E+0004 -0.27691E+0004 -0.57245E-0008 -0.17630E-0008 -0.84287E-0008
  0.57068E+0004 -0.27684E+0004 -0.60044E-0008 -0.19744E-0008 -0.83423E-0008
  0.57500E+0004 -0.27680E+0004 -0.61668E-0008 -0.20897E-0008 -0.82892E-0008
  0.55000E+0004 -0.27562E+0004 -0.50276E-0008 -0.14955E-0008 -0.89837E-0008
  0.55432E+0004 -0.27558E+0004 -0.51402E-0008 -0.15973E-0008 -0.89466E-0008
  0.56250E+0004 -0.27550E+0004 -0.53840E-0008 -0.17959E-0008 -0.88611E-0008
  0.57068E+0004 -0.27543E+0004 -0.56670E-0008 -0.20035E-0008 -0.87567E-0008
  0.57500E+0004 -0.27539E+0004 -0.58308E-0008 -0.21164E-0008 -0.86931E-0008
  0.57500E+0004 -0.28359E+0004 -0.78321E-0008 -0.19308E-0008 -0.66240E-0008
  0.57932E+0004 -0.28356E+0004 -0.79902E-0008 -0.20613E-0008 -0.66161E-0008
  0.58750E+0004 -0.28350E+0004 -0.83133E-0008 -0.23193E-0008 -0.65917E-0008
  0.59568E+0004 -0.28344E+0004 -0.86633E-0008 -0.25921E-0008 -0.65524E-0008
  0.60000E+0004 -0.28341E+0004 -0.88566E-0008 -0.27421E-0008 -0.65241E-0008
  0.57500E+0004 -0.28217E+0004 -0.74805E-0008 -0.19678E-0008 -0.69334E-0008
  0.57932E+0004 -0.28214E+0004 -0.76422E-0008 -0.20957E-0008 -0.69163E-0008
  0.58750E+0004 -0.28208E+0004 -0.79728E-0008 -0.23483E-0008 -0.68731E-0008
  0.59568E+0004 -0.28201E+0004 -0.83314E-0008 -0.26149E-0008 -0.68144E-0008
  0.60000E+0004 -0.28198E+0004 -0.85299E-0008 -0.27613E-0008 -0.67757E-0008
  0.57500E+0004 -0.27949E+0004 -0.68177E-0008 -0.20326E-0008 -0.75757E-0008
  0.57932E+0004 -0.27945E+0004 -0.69850E-0008 -0.21558E-0008 -0.75399E-0008
  0.58750E+0004 -0.27937E+0004 -0.73269E-0008 -0.23982E-0008 -0.74592E-0008
  0.59568E+0004 -0.27930E+0004 -0.76986E-0008 -0.26533E-0008 -0.73613E-0008
  0.60000E+0004 -0.27926E+0004 -0.79048E-0008 -0.27931E-0008 -0.73016E-0008
  0.57500E+0004 -0.27680E+0004 -0.61668E-0008 -0.20897E-0008 -0.82892E-0008
  0.57932E+0004 -0.27676E+0004 -0.63379E-0008 -0.22082E-0008 -0.82337E-0008
  0.58750E+0004 -0.27667E+0004 -0.66873E-0008 -0.24406E-0008 -0.81131E-0008
  0.59568E+0004 -0.27659E+0004 -0.70677E-0008 -0.26846E-0008 -0.79734E-0008
  0.60000E+0004 -0.27654E+0004 -0.72792E-0008 -0.28180E-0008 -0.78911E-0008
  0.57500E+0004 -0.27539E+0004 -0.58308E-0008 -0.21164E-0008 -0.86931E-0008
  0.57932E+0004 -0.27534E+0004 -0.60032E-0008 -0.22325E-0008 -0.86268E-0008
  0.58750E+0004 -0.27525E+0004 -0.63551E-0008 -0.24598E-0008 -0.84845E-0008
  0.59568E+0004 -0.27516E+0004 -0.67384E-0008 -0.26980E-0008 -0.83217E-0008
  0.60000E+0004 -0.27511E+0004 -0.69518E-0008 -0.28281E-0008 -0.82271E-0008
  0.60000E+0004 -0.28341E+0004 -0.88566E-0008 -0.27421E-0008 -0.65241E-0008
  0.60432E+0004 -0.28336E+0004 -0.90520E-0008 -0.28966E-0008 -0.64926E-0008
  0.61250E+0004 -0.28328E+0004 -0.94326E-0008 -0.32016E-0008 -0.64138E-0008
  0.62068E+0004 -0.28319E+0004 -0.98215E-0008 -0.35226E-0008 -0.63079E-0008
  0.62500E+0004 -0.28315E+0004 -0.10027E-0007 -0.36985E-0008 -0.62397E-0008
  0.60000E+0004 -0.28198E+0004 -0.85299E-0008 -0.27613E-0008 -0.67757E-0008
  0.60432E+0004 -0.28193E+0004 -0.87305E-0008 -0.29121E-0008 -0.67342E-0008
  0.61250E+0004 -0.28183E+0004 -0.91228E-0008 -0.32094E-0008 -0.66371E-0008
  0.62068E+0004 -0.28174E+0004 -0.95255E-0008 -0.35222E-0008 -0.65140E-0008
  0.62500E+0004 -0.28169E+0004 -0.97398E-0008 -0.36934E-0008 -0.64374E-0008
  0.60000E+0004 -0.27926E+0004 -0.79048E-0008 -0.27931E-0008 -0.73016E-0008
  0.60432E+0004 -0.27920E+0004 -0.81135E-0008 -0.29369E-0008 -0.72400E-0008
  0.61250E+0004 -0.27910E+0004 -0.85237E-0008 -0.32201E-0008 -0.71053E-0008
  0.62068E+0004 -0.27899E+0004 -0.89484E-0008 -0.35177E-0008 -0.69463E-0008
  0.62500E+0004 -0.27893E+0004 -0.91761E-0008 -0.36804E-0008 -0.68518E-0008
  0.60000E+0004 -0.27654E+0004 -0.72792E-0008 -0.28180E-0008 -0.78911E-0008
  0.60432E+0004 -0.27648E+0004 -0.74936E-0008 -0.29552E-0008 -0.78079E-0008
  0.61250E+0004 -0.27636E+0004 -0.79164E-0008 -0.32248E-0008 -0.76323E-0008
  0.62068E+0004 -0.27624E+0004 -0.83575E-0008 -0.35076E-0008 -0.74339E-0008
  0.62500E+0004 -0.27617E+0004 -0.85955E-0008 -0.36622E-0008 -0.73195E-0008
  0.60000E+0004 -0.27511E+0004 -0.69518E-0008 -0.28281E-0008 -0.82271E-0008
  0.60432E+0004 -0.27504E+0004 -0.71681E-0008 -0.29619E-0008 -0.81319E-0008
  0.61250E+0004 -0.27492E+0004 -0.75955E-0008 -0.32244E-0008 -0.79338E-0008
  0.62068E+0004 -0.27479E+0004 -0.80430E-0008 -0.34998E-0008 -0.77134E-0008
  0.62500E+0004 -0.27472E+0004 -0.82852E-0008 -0.36502E-0008 -0.75877E-0008
  0.62500E+0004 -0.28315E+0004 -0.10027E-0007 -0.36985E-0008 -0.62397E-0008
  0.62932E+0004 -0.28308E+0004 -0.10229E-0007 -0.38785E-0008 -0.61652E-0008
  0.63750E+0004 -0.28296E+0004 -0.10605E-0007 -0.42314E-0008 -0.59970E-0008
  0.64568E+0004 -0.28283E+0004 -0.10967E-0007 -0.45981E-0008 -0.57919E-0008
  0.65000E+0004 -0.28277E+0004 -0.11150E-0007 -0.47968E-0008 -0.56682E-0008
  0.62500E+0004 -0.28169E+0004 -0.97398E-0008 -0.36934E-0008 -0.64374E-0008
  0.62932E+0004 -0.28162E+0004 -0.99498E-0008 -0.38687E-0008 -0.63554E-0008
  0.63750E+0004 -0.28148E+0004 -0.10345E-0007 -0.42122E-0008 -0.61747E-0008
  0.64568E+0004 -0.28135E+0004 -0.10729E-0007 -0.45693E-0008 -0.59597E-0008
  0.65000E+0004 -0.28128E+0004 -0.10925E-0007 -0.47627E-0008 -0.58319E-0008
  0.62500E+0004 -0.27893E+0004 -0.91761E-0008 -0.36804E-0008 -0.68518E-0008
  0.62932E+0004 -0.27885E+0004 -0.94003E-0008 -0.38470E-0008 -0.67539E-0008
  0.63750E+0004 -0.27870E+0004 -0.98261E-0008 -0.41732E-0008 -0.65458E-0008
  0.64568E+0004 -0.27854E+0004 -0.10247E-0007 -0.45125E-0008 -0.63078E-0008
  0.65000E+0004 -0.27846E+0004 -0.10465E-0007 -0.46964E-0008 -0.61698E-0008
  0.62500E+0004 -0.27617E+0004 -0.85955E-0008 -0.36622E-0008 -0.73195E-0008
  0.62932E+0004 -0.27608E+0004 -0.88305E-0008 -0.38204E-0008 -0.72035E-0008
  0.63750E+0004 -0.27591E+0004 -0.92807E-0008 -0.41301E-0008 -0.69635E-0008
  0.64568E+0004 -0.27573E+0004 -0.97321E-0008 -0.44523E-0008 -0.66975E-0008
  0.65000E+0004 -0.27564E+0004 -0.99682E-0008 -0.46270E-0008 -0.65465E-0008
  0.62500E+0004 -0.27472E+0004 -0.82852E-0008 -0.36502E-0008 -0.75877E-0008
  0.62932E+0004 -0.27462E+0004 -0.85247E-0008 -0.38041E-0008 -0.74615E-0008
  0.63750E+0004 -0.27443E+0004 -0.89852E-0008 -0.41053E-0008 -0.72030E-0008
  0.64568E+0004 -0.27425E+0004 -0.94496E-0008 -0.44188E-0008 -0.69204E-0008
  0.65000E+0004 -0.27415E+0004 -0.96939E-0008 -0.45887E-0008 -0.67615E-0008
  0.65000E+0004 -0.28277E+0004 -0.11150E-0007 -0.47968E-0008 -0.56682E-0008
  0.65432E+0004 -0.28268E+0004 -0.11323E-0007 -0.49977E-0008 -0.55355E-0008
  0.66250E+0004 -0.28252E+0004 -0.11627E-0007 -0.53856E-0008 -0.52534E-0008
  0.67068E+0004 -0.28236E+0004 -0.11894E-0007 -0.57789E-0008 -0.49311E-0008
  0.67500E+0004 -0.28227E+0004 -0.12017E-0007 -0.59875E-0008 -0.47451E-0008
  0.65000E+0004 -0.28128E+0004 -0.10925E-0007 -0.47627E-0008 -0.58319E-0008
  0.65432E+0004 -0.28119E+0004 -0.11111E-0007 -0.49584E-0008 -0.56964E-0008
  0.66250E+0004 -0.28101E+0004 -0.11444E-0007 -0.53363E-0008 -0.54111E-0008
  0.67068E+0004 -0.28084E+0004 -0.11743E-0007 -0.57198E-0008 -0.50890E-0008
  0.67500E+0004 -0.28074E+0004 -0.11885E-0007 -0.59234E-0008 -0.49044E-0008
  0.65000E+0004 -0.27846E+0004 -0.10465E-0007 -0.46964E-0008 -0.61698E-0008
  0.65432E+0004 -0.27835E+0004 -0.10675E-0007 -0.48824E-0008 -0.60264E-0008
  0.66250E+0004 -0.27815E+0004 -0.11056E-0007 -0.52419E-0008 -0.57302E-0008
  0.67068E+0004 -0.27795E+0004 -0.11411E-0007 -0.56075E-0008 -0.54029E-0008
  0.67500E+0004 -0.27784E+0004 -0.11585E-0007 -0.58018E-0008 -0.52180E-0008
  0.65000E+0004 -0.27564E+0004 -0.99682E-0008 -0.46270E-0008 -0.65465E-0008
  0.65432E+0004 -0.27552E+0004 -0.10197E-0007 -0.48037E-0008 -0.63922E-0008
  0.66250E+0004 -0.27529E+0004 -0.10620E-0007 -0.51455E-0008 -0.60790E-0008
  0.67068E+0004 -0.27506E+0004 -0.11023E-0007 -0.54938E-0008 -0.57401E-0008
  0.67500E+0004 -0.27494E+0004 -0.11225E-0007 -0.56793E-0008 -0.55511E-0008
  0.65000E+0004 -0.27415E+0004 -0.96939E-0008 -0.45887E-0008 -0.67615E-0008
  0.65432E+0004 -0.27402E+0004 -0.99310E-0008 -0.47607E-0008 -0.66003E-0008
  0.66250E+0004 -0.27378E+0004 -0.10373E-0007 -0.50935E-0008 -0.62761E-0008
  0.67068E+0004 -0.27354E+0004 -0.10799E-0007 -0.54330E-0008 -0.59285E-0008
  0.67500E+0004 -0.27341E+0004 -0.11014E-0007 -0.56139E-0008 -0.57361E-0008
  0.67500E+0004 -0.28227E+0004 -0.12017E-0007 -0.59875E-0008 -0.47451E-0008
  0.67932E+0004 -0.28218E+0004 -0.12125E-0007 -0.61946E-0008 -0.45495E-0008
  0.68750E+0004 -0.28199E+0004 -0.12288E-0007 -0.65838E-0008 -0.41500E-0008
  0.69568E+0004 -0.28180E+0004 -0.12389E-0007 -0.69620E-0008 -0.37147E-0008
  0.70000E+0004 -0.28171E+0004 -0.12416E-0007 -0.71553E-0008 -0.34715E-0008
  0.67500E+0004 -0.28074E+0004 -0.11885E-0007 -0.59234E-0008 -0.49044E-0008
  0.67932E+0004 -0.28064E+0004 -0.12012E-0007 -0.61257E-0008 -0.47113E-0008
  0.68750E+0004 -0.28043E+0004 -0.12215E-0007 -0.65062E-0008 -0.43191E-0008
  0.69568E+0004 -0.28023E+0004 -0.12360E-0007 -0.68767E-0008 -0.38943E-0008
  0.70000E+0004 -0.28013E+0004 -0.12410E-0007 -0.70664E-0008 -0.36580E-0008
  0.67500E+0004 -0.27784E+0004 -0.11585E-0007 -0.58018E-0008 -0.52180E-0008
  0.67932E+0004 -0.27772E+0004 -0.11746E-0007 -0.59951E-0008 -0.50267E-0008
  0.68750E+0004 -0.27749E+0004 -0.12018E-0007 -0.63596E-0008 -0.46422E-0008
  0.69568E+0004 -0.27725E+0004 -0.12239E-0007 -0.67160E-0008 -0.42309E-0008
  0.70000E+0004 -0.27713E+0004 -0.12333E-0007 -0.68991E-0008 -0.40041E-0008
  0.67500E+0004 -0.27494E+0004 -0.11225E-0007 -0.56793E-0008 -0.55511E-0008
  0.67932E+0004 -0.27480E+0004 -0.11416E-0007 -0.58639E-0008 -0.53576E-0008
  0.68750E+0004 -0.27454E+0004 -0.11750E-0007 -0.62130E-0008 -0.49734E-0008
  0.69568E+0004 -0.27428E+0004 -0.12041E-0007 -0.65556E-0008 -0.45678E-0008
  0.70000E+0004 -0.27414E+0004 -0.12174E-0007 -0.67324E-0008 -0.43460E-0008
  0.67500E+0004 -0.27341E+0004 -0.11014E-0007 -0.56139E-0008 -0.57361E-0008
  0.67932E+0004 -0.27326E+0004 -0.11219E-0007 -0.57941E-0008 -0.55402E-0008
  0.68750E+0004 -0.27298E+0004 -0.11583E-0007 -0.61352E-0008 -0.51531E-0008
  0.69568E+0004 -0.27271E+0004 -0.11907E-0007 -0.64708E-0008 -0.47474E-0008
  0.70000E+0004 -0.27256E+0004 -0.12060E-0007 -0.66442E-0008 -0.45267E-0008
  0.70000E+0004 -0.28171E+0004 -0.12416E-0007 -0.71553E-0008 -0.34715E-0008
  0.70432E+0004 -0.28160E+0004 -0.12421E-0007 -0.73414E-0008 -0.32207E-0008
  0.71250E+0004 -0.28140E+0004 -0.12372E-0007 -0.76742E-0008 -0.27231E-0008
  0.72068E+0004 -0.28120E+0004 -0.12239E-0007 -0.79723E-0008 -0.21999E-0008
  0.72500E+0004 -0.28109E+0004 -0.12132E-0007 -0.81131E-0008 -0.19149E-0008
  0.70000E+0004 -0.28013E+0004 -0.12410E-0007 -0.70664E-0008 -0.36580E-0008
  0.70432E+0004 -0.28001E+0004 -0.12441E-0007 -0.72494E-0008 -0.34148E-0008
  0.71250E+0004 -0.27979E+0004 -0.12442E-0007 -0.75774E-0008 -0.29339E-0008
  0.72068E+0004 -0.27957E+0004 -0.12361E-0007 -0.78726E-0008 -0.24299E-0008
  0.72500E+0004 -0.27946E+0004 -0.12283E-0007 -0.80128E-0008 -0.21558E-0008
  0.70000E+0004 -0.27713E+0004 -0.12333E-0007 -0.68991E-0008 -0.40041E-0008
  0.70432E+0004 -0.27700E+0004 -0.12408E-0007 -0.70761E-0008 -0.37720E-0008
  0.71250E+0004 -0.27675E+0004 -0.12499E-0007 -0.73953E-0008 -0.33161E-0008
  0.72068E+0004 -0.27649E+0004 -0.12514E-0007 -0.76850E-0008 -0.28417E-0008
  0.72500E+0004 -0.27636E+0004 -0.12489E-0007 -0.78240E-0008 -0.25851E-0008
  0.70000E+0004 -0.27414E+0004 -0.12174E-0007 -0.67324E-0008 -0.43460E-0008
  0.70432E+0004 -0.27399E+0004 -0.12291E-0007 -0.69036E-0008 -0.41206E-0008
  0.71250E+0004 -0.27370E+0004 -0.12465E-0007 -0.72140E-0008 -0.36814E-0008
  0.72068E+0004 -0.27342E+0004 -0.12570E-0007 -0.74984E-0008 -0.32282E-0008
  0.72500E+0004 -0.27327E+0004 -0.12595E-0007 -0.76360E-0008 -0.29845E-0008
  0.70000E+0004 -0.27256E+0004 -0.12060E-0007 -0.66442E-0008 -0.45267E-0008
  0.70432E+0004 -0.27240E+0004 -0.12197E-0007 -0.68126E-0008 -0.43032E-0008
  0.71250E+0004 -0.27210E+0004 -0.12412E-0007 -0.71184E-0008 -0.38694E-0008
  0.72068E+0004 -0.27179E+0004 -0.12562E-0007 -0.74000E-0008 -0.34242E-0008
  0.72500E+0004 -0.27163E+0004 -0.12612E-0007 -0.75369E-0008 -0.31856E-0008
  0.72500E+0004 -0.28109E+0004 -0.12132E-0007 -0.81131E-0008 -0.19149E-0008
  0.72932E+0004 -0.28097E+0004 -0.11999E-0007 -0.82391E-0008 -0.16257E-0008
  0.73750E+0004 -0.28076E+0004 -0.11673E-0007 -0.84375E-0008 -0.10650E-0008
  0.74568E+0004 -0.28054E+0004 -0.11242E-0007 -0.85729E-0008 -0.49161E-0009
  0.75000E+0004 -0.28043E+0004 -0.10972E-0007 -0.86163E-0008 -0.18558E-0009
  0.72500E+0004 -0.27946E+0004 -0.12283E-0007 -0.80128E-0008 -0.21558E-0008
  0.72932E+0004 -0.27933E+0004 -0.12179E-0007 -0.81389E-0008 -0.18780E-0008
  0.73750E+0004 -0.27910E+0004 -0.11910E-0007 -0.83392E-0008 -0.13402E-0008
  0.74568E+0004 -0.27886E+0004 -0.11537E-0007 -0.84793E-0008 -0.79066E-0009
  0.75000E+0004 -0.27874E+0004 -0.11298E-0007 -0.85265E-0008 -0.49732E-0009
  0.72500E+0004 -0.27636E+0004 -0.12489E-0007 -0.78240E-0008 -0.25851E-0008
  0.72932E+0004 -0.27622E+0004 -0.12440E-0007 -0.79500E-0008 -0.23258E-0008
  0.73750E+0004 -0.27595E+0004 -0.12276E-0007 -0.81537E-0008 -0.18254E-0008
  0.74568E+0004 -0.27568E+0004 -0.12013E-0007 -0.83022E-0008 -0.13157E-0008
  0.75000E+0004 -0.27553E+0004 -0.11832E-0007 -0.83561E-0008 -0.10440E-0008
  0.72500E+0004 -0.27327E+0004 -0.12595E-0007 -0.76360E-0008 -0.29845E-0008
  0.72932E+0004 -0.27310E+0004 -0.12597E-0007 -0.77618E-0008 -0.27395E-0008
  0.73750E+0004 -0.27280E+0004 -0.12535E-0007 -0.79685E-0008 -0.22687E-0008
  0.74568E+0004 -0.27249E+0004 -0.12379E-0007 -0.81248E-0008 -0.17915E-0008
  0.75000E+0004 -0.27233E+0004 -0.12257E-0007 -0.81850E-0008 -0.15378E-0008
  0.72500E+0004 -0.27163E+0004 -0.12612E-0007 -0.75369E-0008 -0.31856E-0008
  0.72932E+0004 -0.27146E+0004 -0.12640E-0007 -0.76625E-0008 -0.29462E-0008
  0.73750E+0004 -0.27114E+0004 -0.12630E-0007 -0.78705E-0008 -0.24878E-0008
  0.74568E+0004 -0.27081E+0004 -0.12529E-0007 -0.80308E-0008 -0.20248E-0008
  0.75000E+0004 -0.27064E+0004 -0.12436E-0007 -0.80941E-0008 -0.17791E-0008
  0.75000E+0004 -0.28043E+0004 -0.10972E-0007 -0.86163E-0008 -0.18558E-0009
  0.75432E+0004 -0.28030E+0004 -0.10672E-0007 -0.86373E-0008  0.12048E-0009
  0.76250E+0004 -0.28007E+0004 -0.10018E-0007 -0.86150E-0008  0.70253E-0009
  0.77068E+0004 -0.27984E+0004 -0.92488E-0008 -0.85028E-0008  0.12830E-0008
  0.77500E+0004 -0.27972E+0004 -0.87969E-0008 -0.84054E-0008  0.15870E-0008
  0.75000E+0004 -0.27874E+0004 -0.11298E-0007 -0.85265E-0008 -0.49732E-0009
  0.75432E+0004 -0.27860E+0004 -0.11029E-0007 -0.85520E-0008 -0.20396E-0009
  0.76250E+0004 -0.27835E+0004 -0.10434E-0007 -0.85407E-0008  0.35452E-0009
  0.77068E+0004 -0.27810E+0004 -0.97224E-0008 -0.84428E-0008  0.91290E-0009
  0.77500E+0004 -0.27797E+0004 -0.93001E-0008 -0.83544E-0008  0.12062E-0008
  0.75000E+0004 -0.27553E+0004 -0.11832E-0007 -0.83561E-0008 -0.10440E-0008
  0.75432E+0004 -0.27538E+0004 -0.11622E-0007 -0.83898E-0008 -0.77245E-0009
  0.76250E+0004 -0.27509E+0004 -0.11140E-0007 -0.83985E-0008 -0.25518E-0009
  0.77068E+0004 -0.27480E+0004 -0.10540E-0007 -0.83266E-0008  0.26350E-0009
  0.77500E+0004 -0.27465E+0004 -0.10176E-0007 -0.82544E-0008  0.53699E-0009
  0.75000E+0004 -0.27233E+0004 -0.12257E-0007 -0.81850E-0008 -0.15378E-0008
  0.75432E+0004 -0.27216E+0004 -0.12105E-0007 -0.82263E-0008 -0.12849E-0008
  0.76250E+0004 -0.27183E+0004 -0.11736E-0007 -0.82538E-0008 -0.80351E-0009
  0.77068E+0004 -0.27150E+0004 -0.11251E-0007 -0.82066E-0008 -0.32065E-0009
  0.77500E+0004 -0.27133E+0004 -0.10947E-0007 -0.81498E-0008 -0.65550E-0010
  0.75000E+0004 -0.27064E+0004 -0.12436E-0007 -0.80941E-0008 -0.17791E-0008
  0.75432E+0004 -0.27046E+0004 -0.12316E-0007 -0.81392E-0008 -0.15346E-0008
  0.76250E+0004 -0.27011E+0004 -0.12006E-0007 -0.81762E-0008 -0.10698E-0008
  0.77068E+0004 -0.26976E+0004 -0.11581E-0007 -0.81415E-0008 -0.60397E-0009
  0.77500E+0004 -0.26958E+0004 -0.11310E-0007 -0.80926E-0008 -0.35778E-0009
  0.77500E+0004 -0.27972E+0004 -0.87969E-0008 -0.84054E-0008  0.15870E-0008
  0.77932E+0004 -0.27958E+0004 -0.83163E-0008 -0.82793E-0008  0.18859E-0008
  0.78750E+0004 -0.27933E+0004 -0.73195E-0008 -0.79617E-0008  0.24430E-0008
  0.79568E+0004 -0.27908E+0004 -0.62134E-0008 -0.75366E-0008  0.29829E-0008
  0.80000E+0004 -0.27894E+0004 -0.55881E-0008 -0.72685E-0008  0.32590E-0008
  0.77500E+0004 -0.27797E+0004 -0.93001E-0008 -0.83544E-0008  0.12062E-0008
  0.77932E+0004 -0.27782E+0004 -0.88483E-0008 -0.82380E-0008  0.14950E-0008
  0.78750E+0004 -0.27755E+0004 -0.79037E-0008 -0.79415E-0008  0.20358E-0008
  0.79568E+0004 -0.27727E+0004 -0.68451E-0008 -0.75405E-0008  0.25640E-0008
  0.80000E+0004 -0.27713E+0004 -0.62426E-0008 -0.72864E-0008  0.28362E-0008
  0.77500E+0004 -0.27465E+0004 -0.10176E-0007 -0.82544E-0008  0.53699E-0009
  0.77932E+0004 -0.27448E+0004 -0.97819E-0008 -0.81558E-0008  0.80710E-0009
  0.78750E+0004 -0.27416E+0004 -0.89422E-0008 -0.78977E-0008  0.13164E-0008
  0.79568E+0004 -0.27385E+0004 -0.79817E-0008 -0.75410E-0008  0.18199E-0008
  0.80000E+0004 -0.27368E+0004 -0.74274E-0008 -0.73125E-0008  0.20824E-0008
  0.77500E+0004 -0.27133E+0004 -0.10947E-0007 -0.81498E-0008 -0.65550E-0010
  0.77932E+0004 -0.27114E+0004 -0.10612E-0007 -0.80681E-0008  0.18673E-0009
  0.78750E+0004 -0.27078E+0004 -0.98840E-0008 -0.78467E-0008  0.66474E-0009
  0.79568E+0004 -0.27042E+0004 -0.90303E-0008 -0.75323E-0008  0.11417E-0008
  0.80000E+0004 -0.27023E+0004 -0.85296E-0008 -0.73284E-0008  0.13928E-0008
  0.77500E+0004 -0.26958E+0004 -0.11310E-0007 -0.80926E-0008 -0.35778E-0009
  0.77932E+0004 -0.26938E+0004 -0.11007E-0007 -0.80194E-0008 -0.11432E-0009
  0.78750E+0004 -0.26900E+0004 -0.10340E-0007 -0.78167E-0008  0.34777E-0009
  0.79568E+0004 -0.26862E+0004 -0.95450E-0008 -0.75239E-0008  0.81053E-0009
  0.80000E+0004 -0.26842E+0004 -0.90745E-0008 -0.73326E-0008  0.10551E-0008
  0.80000E+0004 -0.27894E+0004 -0.55881E-0008 -0.72685E-0008  0.32590E-0008
  0.80432E+0004 -0.27880E+0004 -0.49385E-0008 -0.69693E-0008  0.35257E-0008
  0.81250E+0004 -0.27853E+0004 -0.36378E-0008 -0.63191E-0008  0.40086E-0008
  0.82068E+0004 -0.27826E+0004 -0.22564E-0008 -0.55611E-0008  0.44565E-0008
  0.82500E+0004 -0.27812E+0004 -0.15004E-0008 -0.51196E-0008  0.46764E-0008
  0.80000E+0004 -0.27713E+0004 -0.62426E-0008 -0.72864E-0008  0.28362E-0008
  0.80432E+0004 -0.27697E+0004 -0.56142E-0008 -0.70019E-0008  0.31005E-0008
  0.81250E+0004 -0.27668E+0004 -0.43480E-0008 -0.63814E-0008  0.35843E-0008
  0.82068E+0004 -0.27638E+0004 -0.29927E-0008 -0.56554E-0008  0.40406E-0008
  0.82500E+0004 -0.27623E+0004 -0.22466E-0008 -0.52314E-0008  0.42683E-0008
  0.80000E+0004 -0.27368E+0004 -0.74274E-0008 -0.73125E-0008  0.20824E-0008
  0.80432E+0004 -0.27350E+0004 -0.68444E-0008 -0.70550E-0008  0.23398E-0008
  0.81250E+0004 -0.27316E+0004 -0.56551E-0008 -0.64894E-0008  0.28187E-0008
  0.82068E+0004 -0.27282E+0004 -0.43621E-0008 -0.58222E-0008  0.32829E-0008
  0.82500E+0004 -0.27265E+0004 -0.36423E-0008 -0.54307E-0008  0.35206E-0008
  0.80000E+0004 -0.27023E+0004 -0.85296E-0008 -0.73284E-0008  0.13928E-0008
  0.80432E+0004 -0.27003E+0004 -0.79982E-0008 -0.70968E-0008  0.16406E-0008
  0.81250E+0004 -0.26965E+0004 -0.68990E-0008 -0.65841E-0008  0.21083E-0008
  0.82068E+0004 -0.26927E+0004 -0.56841E-0008 -0.59737E-0008  0.25714E-0008
  0.82500E+0004 -0.26906E+0004 -0.49997E-0008 -0.56137E-0008  0.28132E-0008
  0.80000E+0004 -0.26842E+0004 -0.90745E-0008 -0.73326E-0008  0.10551E-0008
  0.80432E+0004 -0.26820E+0004 -0.85724E-0008 -0.71142E-0008  0.12972E-0008
  0.81250E+0004 -0.26780E+0004 -0.75255E-0008 -0.66286E-0008  0.17570E-0008
  0.82068E+0004 -0.26739E+0004 -0.63575E-0008 -0.60474E-0008  0.22165E-0008
  0.82500E+0004 -0.26718E+0004 -0.56950E-0008 -0.57036E-0008  0.24587E-0008
  0.82500E+0004 -0.27812E+0004 -0.15004E-0008 -0.51196E-0008  0.46764E-0008
  0.82932E+0004 -0.27799E+0004 -0.72255E-0009 -0.46495E-0008  0.48870E-0008
  0.83750E+0004 -0.27775E+0004  0.78403E-0009 -0.36867E-0008  0.52474E-0008
  0.84568E+0004 -0.27751E+0004  0.23132E-0008 -0.26399E-0008  0.55502E-0008
  0.85000E+0004 -0.27738E+0004  0.31206E-0008 -0.20583E-0008  0.56842E-0008
  0.82500E+0004 -0.27623E+0004 -0.22466E-0008 -0.52314E-0008  0.42683E-0008
  0.82932E+0004 -0.27609E+0004 -0.14752E-0008 -0.47790E-0008  0.44896E-0008
  0.83750E+0004 -0.27583E+0004  0.27804E-0010 -0.38504E-0008  0.48770E-0008
  0.84568E+0004 -0.27557E+0004  0.15655E-0008 -0.28376E-0008  0.52165E-0008
  0.85000E+0004 -0.27543E+0004  0.23824E-0008 -0.22738E-0008  0.53737E-0008
  0.82500E+0004 -0.27265E+0004 -0.36423E-0008 -0.54307E-0008  0.35206E-0008
  0.82932E+0004 -0.27249E+0004 -0.28911E-0008 -0.50112E-0008  0.37562E-0008
  0.83750E+0004 -0.27219E+0004 -0.14109E-0008 -0.41462E-0008  0.41834E-0008
  0.84568E+0004 -0.27189E+0004  0.12600E-0009 -0.31972E-0008  0.45795E-0008
  0.85000E+0004 -0.27173E+0004  0.95193E-0009 -0.26666E-0008  0.47734E-0008
  0.82500E+0004 -0.26906E+0004 -0.49997E-0008 -0.56137E-0008  0.28132E-0008
  0.82932E+0004 -0.26889E+0004 -0.42784E-0008 -0.52261E-0008  0.30569E-0008
  0.83750E+0004 -0.26855E+0004 -0.28410E-0008 -0.44232E-0008  0.35100E-0008
  0.84568E+0004 -0.26821E+0004 -0.13261E-0008 -0.35368E-0008  0.39471E-0008
  0.85000E+0004 -0.26803E+0004 -0.50278E-0009 -0.30391E-0008  0.41692E-0008
  0.82500E+0004 -0.26718E+0004 -0.56950E-0008 -0.57036E-0008  0.24587E-0008
  0.82932E+0004 -0.26699E+0004 -0.49932E-0008 -0.53326E-0008  0.27043E-0008
  0.83750E+0004 -0.26662E+0004 -0.35858E-0008 -0.45619E-0008  0.31663E-0008
  0.84568E+0004 -0.26626E+0004 -0.20908E-0008 -0.37080E-0008  0.36194E-0008
  0.85000E+0004 -0.26607E+0004 -0.12734E-0008 -0.32274E-0008  0.38529E-0008
  0.85000E+0004 -0.27738E+0004  0.31206E-0008 -0.20583E-0008  0.56842E-0008
  0.85432E+0004 -0.27729E+0004  0.39373E-0008 -0.14556E-0008  0.58047E-0008
  0.86250E+0004 -0.27713E+0004  0.54549E-0008 -0.27390E-0009  0.59730E-0008
  0.87068E+0004 -0.27696E+0004  0.69060E-0008  0.93994E-0009  0.60566E-0008
  0.87500E+0004 -0.27687E+0004  0.76339E-0008  0.15859E-0008  0.60641E-0008
  0.85000E+0004 -0.27543E+0004  0.23824E-0008 -0.22738E-0008  0.53737E-0008
  0.85432E+0004 -0.27533E+0004  0.32138E-0008 -0.16880E-0008  0.55206E-0008
  0.86250E+0004 -0.27515E+0004  0.47696E-0008 -0.53689E-0009  0.57460E-0008
  0.87068E+0004 -0.27497E+0004  0.62720E-0008  0.64956E-0009  0.58950E-0008
  0.87500E+0004 -0.27488E+0004  0.70321E-0008  0.12826E-0008  0.59399E-0008
  0.85000E+0004 -0.27173E+0004  0.95193E-0009 -0.26666E-0008  0.47734E-0008
  0.85432E+0004 -0.27162E+0004  0.18022E-0008 -0.21129E-0008  0.49632E-0008
  0.86250E+0004 -0.27141E+0004  0.34131E-0008 -0.10197E-0008  0.52827E-0008
  0.87068E+0004 -0.27120E+0004  0.49962E-0008  0.11423E-0009  0.55418E-0008
  0.87500E+0004 -0.27109E+0004  0.58091E-0008  0.72230E-0009  0.56506E-0008
  0.85000E+0004 -0.26803E+0004 -0.50278E-0009 -0.30391E-0008  0.41692E-0008
  0.85432E+0004 -0.26790E+0004  0.35431E-0009 -0.25172E-0008  0.43925E-0008
  0.86250E+0004 -0.26767E+0004  0.19977E-0008 -0.14820E-0008  0.47883E-0008
  0.87068E+0004 -0.26743E+0004  0.36395E-0008 -0.40127E-0009  0.51398E-0008
  0.87500E+0004 -0.26731E+0004  0.44939E-0008  0.18113E-0009  0.53033E-0008
  0.85000E+0004 -0.26607E+0004 -0.12734E-0008 -0.32274E-0008  0.38529E-0008
  0.85432E+0004 -0.26594E+0004 -0.41745E-0009 -0.27222E-0008  0.40905E-0008
  0.86250E+0004 -0.26569E+0004  0.12340E-0008 -0.17176E-0008  0.45197E-0008
  0.87068E+0004 -0.26544E+0004  0.28977E-0008 -0.66518E-0009  0.49129E-0008
  0.87500E+0004 -0.26531E+0004  0.37692E-0008 -0.96564E-0010  0.51017E-0008
  0.87500E+0004 -0.27687E+0004  0.76339E-0008  0.15859E-0008  0.60641E-0008
  0.87932E+0004 -0.27681E+0004  0.83357E-0008  0.22333E-0008  0.60466E-0008
  0.88750E+0004 -0.27668E+0004  0.95586E-0008  0.34448E-0008  0.59359E-0008
  0.89568E+0004 -0.27656E+0004  0.10614E-0007  0.46097E-0008  0.57222E-0008
  0.90000E+0004 -0.27649E+0004  0.11093E-0007  0.51965E-0008  0.55672E-0008
  0.87500E+0004 -0.27488E+0004  0.70321E-0008  0.12826E-0008  0.59399E-0008
  0.87932E+0004 -0.27481E+0004  0.77703E-0008  0.19187E-0008  0.59618E-0008
  0.88750E+0004 -0.27467E+0004  0.90709E-0008  0.31126E-0008  0.59294E-0008
  0.89568E+0004 -0.27454E+0004  0.10214E-0007  0.42662E-0008  0.57966E-0008
  0.90000E+0004 -0.27446E+0004  0.10743E-0007  0.48497E-0008  0.56846E-0008
  0.87500E+0004 -0.27109E+0004  0.58091E-0008  0.72230E-0009  0.56506E-0008
  0.87932E+0004 -0.27101E+0004  0.66088E-0008  0.13361E-0008  0.57407E-0008
  0.88750E+0004 -0.27085E+0004  0.80435E-0008  0.24951E-0008  0.58456E-0008
  0.89568E+0004 -0.27070E+0004  0.93413E-0008  0.36244E-0008  0.58573E-0008
  0.90000E+0004 -0.27062E+0004  0.99592E-0008  0.42001E-0008  0.58230E-0008
  0.87500E+0004 -0.26731E+0004  0.44939E-0008  0.18113E-0009  0.53033E-0008
  0.87932E+0004 -0.26721E+0004  0.53443E-0008  0.77181E-0009  0.54528E-0008
  0.88750E+0004 -0.26704E+0004  0.68944E-0008  0.18935E-0008  0.56796E-0008
  0.89568E+0004 -0.26686E+0004  0.83313E-0008  0.29957E-0008  0.58230E-0008
  0.90000E+0004 -0.26677E+0004  0.90312E-0008  0.35616E-0008  0.58607E-0008
  0.87500E+0004 -0.26531E+0004  0.37692E-0008 -0.96564E-0010  0.51017E-0008
  0.87932E+0004 -0.26521E+0004  0.46418E-0008  0.48160E-0009  0.52789E-0008
  0.88750E+0004 -0.26503E+0004  0.62448E-0008  0.15828E-0008  0.55636E-0008
  0.89568E+0004 -0.26484E+0004  0.77479E-0008  0.26695E-0008  0.57707E-0008
  0.90000E+0004 -0.26474E+0004  0.84876E-0008  0.32294E-0008  0.58439E-0008
  0.90000E+0004 -0.27649E+0004  0.11093E-0007  0.51965E-0008  0.55672E-0008
  0.90432E+0004 -0.27643E+0004  0.11514E-0007  0.57569E-0008  0.53840E-0008
  0.91250E+0004 -0.27630E+0004  0.12137E-0007  0.67364E-0008  0.49587E-0008
  0.92068E+0004 -0.27617E+0004  0.12517E-0007  0.75820E-0008  0.44369E-0008
  0.92500E+0004 -0.27611E+0004  0.12614E-0007  0.79661E-0008  0.41250E-0008
  0.90000E+0004 -0.27446E+0004  0.10743E-0007  0.48497E-0008  0.56846E-0008
  0.90432E+0004 -0.27439E+0004  0.11214E-0007  0.54086E-0008  0.55439E-0008
  0.91250E+0004 -0.27425E+0004  0.11938E-0007  0.63913E-0008  0.51968E-0008
  0.92068E+0004 -0.27412E+0004  0.12422E-0007  0.72478E-0008  0.47476E-0008
  0.92500E+0004 -0.27404E+0004  0.12573E-0007  0.76410E-0008  0.44706E-0008
  0.90000E+0004 -0.27062E+0004  0.99592E-0008  0.42001E-0008  0.58230E-0008
  0.90432E+0004 -0.27053E+0004  0.10524E-0007  0.47547E-0008  0.57602E-0008
  0.91250E+0004 -0.27038E+0004  0.11435E-0007  0.57397E-0008  0.55581E-0008
  0.92068E+0004 -0.27022E+0004  0.12112E-0007  0.66128E-0008  0.52466E-0008
  0.92500E+0004 -0.27013E+0004  0.12368E-0007  0.70207E-0008  0.50374E-0008
  0.90000E+0004 -0.26677E+0004  0.90312E-0008  0.35616E-0008  0.58607E-0008
  0.90432E+0004 -0.26668E+0004  0.96829E-0008  0.41098E-0008  0.58709E-0008
  0.91250E+0004 -0.26650E+0004  0.10771E-0007  0.50924E-0008  0.58080E-0008
  0.92068E+0004 -0.26632E+0004  0.11639E-0007  0.59769E-0008  0.56320E-0008
  0.92500E+0004 -0.26622E+0004  0.11999E-0007  0.63965E-0008  0.54912E-0008
  0.90000E+0004 -0.26474E+0004  0.84876E-0008  0.32294E-0008  0.58439E-0008
  0.90432E+0004 -0.26464E+0004  0.91824E-0008  0.37735E-0008  0.58905E-0008
  0.91250E+0004 -0.26445E+0004  0.10360E-0007  0.47531E-0008  0.58976E-0008
  0.92068E+0004 -0.26426E+0004  0.11325E-0007  0.56416E-0008  0.57915E-0008
  0.92500E+0004 -0.26416E+0004  0.11738E-0007  0.60663E-0008  0.56866E-0008
  0.92500E+0004 -0.27611E+0004  0.12614E-0007  0.79661E-0008  0.41250E-0008
  0.92932E+0004 -0.27605E+0004  0.12637E-0007  0.83031E-0008  0.37886E-0008
  0.93750E+0004 -0.27594E+0004  0.12476E-0007  0.88006E-0008  0.30928E-0008
  0.94568E+0004 -0.27583E+0004  0.12046E-0007  0.90970E-0008  0.23346E-0008
  0.95000E+0004 -0.27577E+0004  0.11714E-0007  0.91683E-0008  0.19151E-0008
  0.92500E+0004 -0.27404E+0004  0.12573E-0007  0.76410E-0008  0.44706E-0008
  0.92932E+0004 -0.27398E+0004  0.12651E-0007  0.79892E-0008  0.41664E-0008
  0.93750E+0004 -0.27386E+0004  0.12589E-0007  0.85144E-0008  0.35223E-0008
  0.94568E+0004 -0.27374E+0004  0.12253E-0007  0.88457E-0008  0.28020E-0008
  0.95000E+0004 -0.27368E+0004  0.11967E-0007  0.89384E-0008  0.23961E-0008
  0.92500E+0004 -0.27013E+0004  0.12368E-0007  0.70207E-0008  0.50374E-0008
  0.92932E+0004 -0.27006E+0004  0.12551E-0007  0.73879E-0008  0.47967E-0008
  0.93750E+0004 -0.26992E+0004  0.12685E-0007  0.79604E-0008  0.42583E-0008
  0.94568E+0004 -0.26979E+0004  0.12536E-0007  0.83531E-0008  0.36204E-0008
  0.95000E+0004 -0.26972E+0004  0.12343E-0007  0.84835E-0008  0.32472E-0008
  0.92500E+0004 -0.26622E+0004  0.11999E-0007  0.63965E-0008  0.54912E-0008
  0.92932E+0004 -0.26614E+0004  0.12286E-0007  0.67797E-0008  0.53161E-0008
  0.93750E+0004 -0.26599E+0004  0.12621E-0007  0.73933E-0008  0.48904E-0008
  0.94568E+0004 -0.26583E+0004  0.12667E-0007  0.78408E-0008  0.43464E-0008
  0.95000E+0004 -0.26575E+0004  0.12574E-0007  0.80055E-0008  0.40135E-0008
  0.92500E+0004 -0.26416E+0004  0.11738E-0007  0.60663E-0008  0.56866E-0008
  0.92932E+0004 -0.26407E+0004  0.12082E-0007  0.64565E-0008  0.55463E-0008
  0.93750E+0004 -0.26391E+0004  0.12522E-0007  0.70894E-0008  0.51819E-0008
  0.94568E+0004 -0.26375E+0004  0.12675E-0007  0.75633E-0008  0.46909E-0008
  0.95000E+0004 -0.26366E+0004  0.12635E-0007  0.77448E-0008  0.43819E-0008
  0.95000E+0004 -0.27577E+0004  0.11714E-0007  0.91683E-0008  0.19151E-0008
  0.95432E+0004 -0.27576E+0004  0.11305E-0007  0.91825E-0008  0.14767E-0008
  0.96250E+0004 -0.27572E+0004  0.10345E-0007  0.90391E-0008  0.63005E-0009
  0.97068E+0004 -0.27569E+0004  0.91656E-0008  0.86738E-0008 -0.21653E-0009
  0.97500E+0004 -0.27567E+0004  0.84663E-0008  0.83942E-0008 -0.65461E-0009
  0.95000E+0004 -0.27368E+0004  0.11967E-0007  0.89384E-0008  0.23961E-0008
  0.95432E+0004 -0.27366E+0004  0.11602E-0007  0.89761E-0008  0.19664E-0008
  0.96250E+0004 -0.27363E+0004  0.10715E-0007  0.88816E-0008  0.11225E-0008
  0.97068E+0004 -0.27359E+0004  0.95927E-0008  0.85694E-0008  0.26081E-0009
  0.97500E+0004 -0.27357E+0004  0.89176E-0008  0.83191E-0008 -0.19242E-0009
  0.95000E+0004 -0.26972E+0004  0.12343E-0007  0.84835E-0008  0.32472E-0008
  0.95432E+0004 -0.26969E+0004  0.12067E-0007  0.85632E-0008  0.28417E-0008
  0.96250E+0004 -0.26965E+0004  0.11331E-0007  0.85565E-0008  0.20193E-0008
  0.97068E+0004 -0.26961E+0004  0.10335E-0007  0.83406E-0008  0.11465E-0008
  0.97500E+0004 -0.26959E+0004  0.97147E-0008  0.81438E-0008  0.67416E-0009
  0.95000E+0004 -0.26575E+0004  0.12574E-0007  0.80055E-0008  0.40135E-0008
  0.95432E+0004 -0.26573E+0004  0.12395E-0007  0.81238E-0008  0.36411E-0008
  0.96250E+0004 -0.26568E+0004  0.11828E-0007  0.81988E-0008  0.28595E-0008
  0.97068E+0004 -0.26563E+0004  0.10978E-0007  0.80735E-0008  0.19971E-0008
  0.97500E+0004 -0.26560E+0004  0.10424E-0007  0.79274E-0008  0.15176E-0008
  0.95000E+0004 -0.26366E+0004  0.12635E-0007  0.77448E-0008  0.43819E-0008
  0.95432E+0004 -0.26363E+0004  0.12510E-0007  0.78820E-0008  0.40301E-0008
  0.96250E+0004 -0.26358E+0004  0.12039E-0007  0.79976E-0008  0.32769E-0008
  0.97068E+0004 -0.26353E+0004  0.11273E-0007  0.79178E-0008  0.24281E-0008
  0.97500E+0004 -0.26350E+0004  0.10758E-0007  0.77974E-0008  0.19493E-0008
  0.97500E+0004 -0.27567E+0004  0.84663E-0008  0.83942E-0008 -0.65461E-0009
  0.97932E+0004 -0.27572E+0004  0.77064E-0008  0.80590E-0008 -0.10962E-0008
  0.98750E+0004 -0.27581E+0004  0.61617E-0008  0.72706E-0008 -0.18860E-0008
  0.99568E+0004 -0.27590E+0004  0.45237E-0008  0.63046E-0008 -0.25930E-0008
  0.10000E+0005 -0.27594E+0004  0.36399E-0008  0.57335E-0008 -0.29242E-0008
  0.97500E+0004 -0.27357E+0004  0.89176E-0008  0.83191E-0008 -0.19242E-0009
  0.97932E+0004 -0.27362E+0004  0.81766E-0008  0.80141E-0008 -0.65495E-0009
  0.98750E+0004 -0.27372E+0004  0.66544E-0008  0.72834E-0008 -0.14968E-0008
  0.99568E+0004 -0.27382E+0004  0.50215E-0008  0.63737E-0008 -0.22697E-0008
  0.10000E+0005 -0.27387E+0004  0.41338E-0008  0.58310E-0008 -0.26399E-0008
  0.97500E+0004 -0.26959E+0004  0.97147E-0008  0.81438E-0008  0.67416E-0009
  0.97932E+0004 -0.26965E+0004  0.90193E-0008  0.78945E-0008  0.18156E-0009
  0.98750E+0004 -0.26976E+0004  0.75575E-0008  0.72704E-0008 -0.74122E-0009
  0.99568E+0004 -0.26987E+0004  0.59512E-0008  0.64656E-0008 -0.16225E-0008
  0.10000E+0005 -0.26993E+0004  0.50642E-0008  0.59765E-0008 -0.20593E-0008
  0.97500E+0004 -0.26560E+0004  0.10424E-0007  0.79274E-0008  0.15176E-0008
  0.97932E+0004 -0.26567E+0004  0.97860E-0008  0.77313E-0008  0.10074E-0008
  0.98750E+0004 -0.26580E+0004  0.84079E-0008  0.72103E-0008  0.26783E-0010
  0.99568E+0004 -0.26593E+0004  0.68506E-0008  0.65078E-0008 -0.94143E-0009
  0.10000E+0005 -0.26599E+0004  0.59757E-0008  0.60714E-0008 -0.14345E-0008
  0.97500E+0004 -0.26350E+0004  0.10758E-0007  0.77974E-0008  0.19493E-0008
  0.97932E+0004 -0.26357E+0004  0.10155E-0007  0.76284E-0008  0.14346E-0008
  0.98750E+0004 -0.26371E+0004  0.88306E-0008  0.71602E-0008  0.43256E-0009
  0.99568E+0004 -0.26385E+0004  0.73083E-0008  0.65106E-0008 -0.57278E-0009
  0.10000E+0005 -0.26392E+0004  0.64443E-0008  0.61015E-0008 -0.10912E-0008
  0.10000E+0005 -0.27594E+0004  0.36399E-0008  0.57335E-0008 -0.29242E-0008
  0.10043E+0005 -0.27606E+0004  0.27384E-0008  0.51240E-0008 -0.32307E-0008
  0.10125E+0005 -0.27627E+0004  0.10521E-0008  0.38875E-0008 -0.37049E-0008
  0.10207E+0005 -0.27648E+0004 -0.55708E-0009  0.25852E-0008 -0.40300E-0008
  0.10250E+0005 -0.27659E+0004 -0.13571E-0008  0.18868E-0008 -0.41379E-0008
  0.10000E+0005 -0.27387E+0004  0.41338E-0008  0.58310E-0008 -0.26399E-0008
  0.10043E+0005 -0.27399E+0004  0.32226E-0008  0.52490E-0008 -0.29892E-0008
  0.10125E+0005 -0.27422E+0004  0.15068E-0008  0.40599E-0008 -0.35484E-0008
  0.10207E+0005 -0.27445E+0004 -0.14443E-0009  0.27976E-0008 -0.39599E-0008
  0.10250E+0005 -0.27457E+0004 -0.97062E-0009  0.21169E-0008 -0.41125E-0008
  0.10000E+0005 -0.26993E+0004  0.50642E-0008  0.59765E-0008 -0.20593E-0008
  0.10043E+0005 -0.27007E+0004  0.41426E-0008  0.54464E-0008 -0.24828E-0008
  0.10125E+0005 -0.27033E+0004  0.23839E-0008  0.43479E-0008 -0.31930E-0008
  0.10207E+0005 -0.27060E+0004  0.66339E-0009  0.31633E-0008 -0.37620E-0008
  0.10250E+0005 -0.27074E+0004 -0.20828E-0009  0.25175E-0008 -0.39974E-0008
  0.10000E+0005 -0.26599E+0004  0.59757E-0008  0.60714E-0008 -0.14345E-0008
  0.10043E+0005 -0.26615E+0004  0.50546E-0008  0.55930E-0008 -0.19228E-0008
  0.10125E+0005 -0.26645E+0004  0.32715E-0008  0.45858E-0008 -0.27693E-0008
  0.10207E+0005 -0.26675E+0004  0.14965E-0008  0.34807E-0008 -0.34857E-0008
  0.10250E+0005 -0.26690E+0004  0.58576E-0009  0.28713E-0008 -0.38004E-0008
  0.10000E+0005 -0.26392E+0004  0.64443E-0008  0.61015E-0008 -0.10912E-0008
  0.10043E+0005 -0.26408E+0004  0.55281E-0008  0.56503E-0008 -0.16097E-0008
  0.10125E+0005 -0.26440E+0004  0.37399E-0008  0.46913E-0008 -0.25217E-0008
  0.10207E+0005 -0.26472E+0004  0.19429E-0008  0.36289E-0008 -0.33110E-0008
  0.10250E+0005 -0.26488E+0004  0.10144E-0008  0.30392E-0008 -0.36660E-0008
  0.10250E+0005 -0.27659E+0004 -0.13571E-0008  0.18868E-0008 -0.41379E-0008
  0.10293E+0005 -0.27668E+0004 -0.21100E-0008  0.11945E-0008 -0.42031E-0008
  0.10375E+0005 -0.27685E+0004 -0.33981E-0008 -0.86833E-0010 -0.42087E-0008
  0.10457E+0005 -0.27702E+0004 -0.44725E-0008 -0.12849E-0008 -0.40687E-0008
  0.10500E+0005 -0.27711E+0004 -0.49431E-0008 -0.18690E-0008 -0.39395E-0008
  0.10250E+0005 -0.27457E+0004 -0.97062E-0009  0.21169E-0008 -0.41125E-0008
  0.10293E+0005 -0.27466E+0004 -0.17515E-0008  0.14399E-0008 -0.42206E-0008
  0.10375E+0005 -0.27485E+0004 -0.30973E-0008  0.17974E-0009 -0.43018E-0008
  0.10457E+0005 -0.27503E+0004 -0.42332E-0008 -0.10074E-0008 -0.42268E-0008
  0.10500E+0005 -0.27513E+0004 -0.47367E-0008 -0.15899E-0008 -0.41267E-0008
  0.10250E+0005 -0.27074E+0004 -0.20828E-0009  0.25175E-0008 -0.39974E-0008
  0.10293E+0005 -0.27085E+0004 -0.10388E-0008  0.18707E-0008 -0.41861E-0008
  0.10375E+0005 -0.27106E+0004 -0.24896E-0008  0.65440E-0009 -0.44114E-0008
  0.10457E+0005 -0.27127E+0004 -0.37401E-0008 -0.50756E-0009 -0.44638E-0008
  0.10500E+0005 -0.27139E+0004 -0.43062E-0008 -0.10847E-0008 -0.44222E-0008
  0.10250E+0005 -0.26690E+0004  0.58576E-0009  0.28713E-0008 -0.38004E-0008
  0.10293E+0005 -0.26703E+0004 -0.28905E-0009  0.22566E-0008 -0.40675E-0008
  0.10375E+0005 -0.26727E+0004 -0.18376E-0008  0.10884E-0008 -0.44365E-0008
  0.10457E+0005 -0.26751E+0004 -0.31989E-0008 -0.43221E-0010 -0.46201E-0008
  0.10500E+0005 -0.26764E+0004 -0.38267E-0008 -0.61187E-0009 -0.46405E-0008
  0.10250E+0005 -0.26488E+0004  0.10144E-0008  0.30392E-0008 -0.36660E-0008
  0.10293E+0005 -0.26502E+0004  0.11868E-0009  0.24420E-0008 -0.39731E-0008
  0.10375E+0005 -0.26527E+0004 -0.14778E-0008  0.13008E-0008 -0.44169E-0008
  0.10457E+0005 -0.26553E+0004 -0.28955E-0008  0.18712E-0009 -0.46707E-0008
  0.10500E+0005 -0.26566E+0004 -0.35553E-0008 -0.37587E-0009 -0.47250E-0008
  0.10500E+0005 -0.27711E+0004 -0.49431E-0008 -0.18690E-0008 -0.39395E-0008
  0.10543E+0005 -0.27719E+0004 -0.53421E-0008 -0.24097E-0008 -0.37774E-0008
  0.10625E+0005 -0.27734E+0004 -0.58976E-0008 -0.33033E-0008 -0.33851E-0008
  0.10707E+0005 -0.27750E+0004 -0.61844E-0008 -0.39987E-0008 -0.29016E-0008
  0.10750E+0005 -0.27758E+0004 -0.62280E-0008 -0.42783E-0008 -0.26178E-0008
  0.10500E+0005 -0.27513E+0004 -0.47367E-0008 -0.15899E-0008 -0.41267E-0008
  0.10543E+0005 -0.27522E+0004 -0.51685E-0008 -0.21318E-0008 -0.39897E-0008
  0.10625E+0005 -0.27539E+0004 -0.57847E-0008 -0.30354E-0008 -0.36334E-0008
  0.10707E+0005 -0.27555E+0004 -0.61287E-0008 -0.37500E-0008 -0.31704E-0008
  0.10750E+0005 -0.27564E+0004 -0.62004E-0008 -0.40433E-0008 -0.28911E-0008
  0.10500E+0005 -0.27139E+0004 -0.43062E-0008 -0.10847E-0008 -0.44222E-0008
  0.10543E+0005 -0.27149E+0004 -0.48006E-0008 -0.16262E-0008 -0.43368E-0008
  0.10625E+0005 -0.27168E+0004 -0.55342E-0008 -0.25437E-0008 -0.40578E-0008
  0.10707E+0005 -0.27187E+0004 -0.59903E-0008 -0.32896E-0008 -0.36440E-0008
  0.10750E+0005 -0.27197E+0004 -0.61179E-0008 -0.36059E-0008 -0.33789E-0008
  0.10500E+0005 -0.26764E+0004 -0.38267E-0008 -0.61187E-0009 -0.46405E-0008
  0.10543E+0005 -0.26775E+0004 -0.43838E-0008 -0.11498E-0008 -0.46112E-0008
  0.10625E+0005 -0.26797E+0004 -0.52368E-0008 -0.20746E-0008 -0.44200E-0008
  0.10707E+0005 -0.26819E+0004 -0.58092E-0008 -0.28451E-0008 -0.40680E-0008
  0.10750E+0005 -0.26830E+0004 -0.59953E-0008 -0.31809E-0008 -0.38244E-0008
  0.10500E+0005 -0.26566E+0004 -0.35553E-0008 -0.37587E-0009 -0.47250E-0008
  0.10543E+0005 -0.26578E+0004 -0.41451E-0008 -0.91074E-0009 -0.47267E-0008
  0.10625E+0005 -0.26601E+0004 -0.50615E-0008 -0.18369E-0008 -0.45857E-0008
  0.10707E+0005 -0.26624E+0004 -0.56965E-0008 -0.26178E-0008 -0.42708E-0008
  0.10750E+0005 -0.26637E+0004 -0.59145E-0008 -0.29625E-0008 -0.40413E-0008
  0.10750E+0005 -0.27758E+0004 -0.62280E-0008 -0.42783E-0008 -0.26178E-0008
  0.10793E+0005 -0.27767E+0004 -0.61990E-0008 -0.44962E-0008 -0.23173E-0008
  0.10875E+0005 -0.27785E+0004 -0.59530E-0008 -0.47322E-0008 -0.17200E-0008
  0.10957E+0005 -0.27802E+0004 -0.54773E-0008 -0.47383E-0008 -0.11077E-0008
  0.11000E+0005 -0.27811E+0004 -0.51442E-0008 -0.46521E-0008 -0.78719E-0009
  0.10750E+0005 -0.27564E+0004 -0.62004E-0008 -0.40433E-0008 -0.28911E-0008
  0.10793E+0005 -0.27574E+0004 -0.61980E-0008 -0.42769E-0008 -0.25910E-0008
  0.10875E+0005 -0.27593E+0004 -0.59971E-0008 -0.45475E-0008 -0.19837E-0008
  0.10957E+0005 -0.27612E+0004 -0.55590E-0008 -0.45927E-0008 -0.13495E-0008
  0.11000E+0005 -0.27622E+0004 -0.52425E-0008 -0.45283E-0008 -0.10133E-0008
  0.10750E+0005 -0.27197E+0004 -0.61179E-0008 -0.36059E-0008 -0.33789E-0008
  0.10793E+0005 -0.27209E+0004 -0.61685E-0008 -0.38665E-0008 -0.30854E-0008
  0.10875E+0005 -0.27231E+0004 -0.60586E-0008 -0.41977E-0008 -0.24702E-0008
  0.10957E+0005 -0.27253E+0004 -0.56973E-0008 -0.43128E-0008 -0.18044E-0008
  0.11000E+0005 -0.27264E+0004 -0.54151E-0008 -0.42878E-0008 -0.14433E-0008
  0.10750E+0005 -0.26830E+0004 -0.59953E-0008 -0.31809E-0008 -0.38244E-0008
  0.10793E+0005 -0.26843E+0004 -0.61021E-0008 -0.34650E-0008 -0.35449E-0008
  0.10875E+0005 -0.26868E+0004 -0.60898E-0008 -0.38506E-0008 -0.29356E-0008
  0.10957E+0005 -0.26893E+0004 -0.58124E-0008 -0.40298E-0008 -0.22514E-0008
  0.11000E+0005 -0.26906E+0004 -0.55684E-0008 -0.40415E-0008 -0.18719E-0008
  0.10750E+0005 -0.26637E+0004 -0.59145E-0008 -0.29625E-0008 -0.40413E-0008
  0.10793E+0005 -0.26650E+0004 -0.60521E-0008 -0.32576E-0008 -0.37720E-0008
  0.10875E+0005 -0.26677E+0004 -0.60938E-0008 -0.36694E-0008 -0.31713E-0008
  0.10957E+0005 -0.26703E+0004 -0.58634E-0008 -0.38800E-0008 -0.24827E-0008
  0.11000E+0005 -0.26717E+0004 -0.56409E-0008 -0.39100E-0008 -0.20962E-0008
  0.11000E+0005 -0.27811E+0004 -0.51442E-0008 -0.46521E-0008 -0.78719E-0009
  0.11043E+0005 -0.27821E+0004 -0.47611E-0008 -0.45087E-0008 -0.47149E-0009
  0.11125E+0005 -0.27839E+0004 -0.39193E-0008 -0.40898E-0008  0.99332E-0010
  0.11207E+0005 -0.27858E+0004 -0.29638E-0008 -0.35071E-0008  0.62023E-0009
  0.11250E+0005 -0.27867E+0004 -0.24299E-0008 -0.31457E-0008  0.86896E-0009
  0.11000E+0005 -0.27622E+0004 -0.52425E-0008 -0.45283E-0008 -0.10133E-0008
  0.11043E+0005 -0.27633E+0004 -0.48736E-0008 -0.44071E-0008 -0.67958E-0009
  0.11125E+0005 -0.27653E+0004 -0.40524E-0008 -0.40304E-0008 -0.69868E-0010
  0.11207E+0005 -0.27673E+0004 -0.31092E-0008 -0.34881E-0008  0.49371E-0009
  0.11250E+0005 -0.27683E+0004 -0.25784E-0008 -0.31467E-0008  0.76558E-0009
  0.11000E+0005 -0.27264E+0004 -0.54151E-0008 -0.42878E-0008 -0.14433E-0008
  0.11043E+0005 -0.27276E+0004 -0.50761E-0008 -0.42069E-0008 -0.10800E-0008
  0.11125E+0005 -0.27299E+0004 -0.42992E-0008 -0.39072E-0008 -0.40399E-0009
  0.11207E+0005 -0.27322E+0004 -0.33838E-0008 -0.34396E-0008  0.23485E-0009
  0.11250E+0005 -0.27334E+0004 -0.28612E-0008 -0.31353E-0008  0.54831E-0009
  0.11000E+0005 -0.26906E+0004 -0.55684E-0008 -0.40415E-0008 -0.18719E-0008
  0.11043E+0005 -0.26920E+0004 -0.52631E-0008 -0.39984E-0008 -0.14851E-0008
  0.11125E+0005 -0.26946E+0004 -0.45371E-0008 -0.37720E-0008 -0.75268E-0009
  0.11207E+0005 -0.26972E+0004 -0.36558E-0008 -0.33762E-0008 -0.46379E-0010
  0.11250E+0005 -0.26985E+0004 -0.31444E-0008 -0.31081E-0008  0.30548E-0009
  0.11000E+0005 -0.26717E+0004 -0.56409E-0008 -0.39100E-0008 -0.20962E-0008
  0.11043E+0005 -0.26732E+0004 -0.53548E-0008 -0.38860E-0008 -0.16994E-0008
  0.11125E+0005 -0.26759E+0004 -0.46585E-0008 -0.36966E-0008 -0.94133E-0009
  0.11207E+0005 -0.26787E+0004 -0.37976E-0008 -0.33375E-0008 -0.20272E-0009
  0.11250E+0005 -0.26801E+0004 -0.32934E-0008 -0.30881E-0008  0.16801E-0009
  0.11250E+0005 -0.27867E+0004 -0.24299E-0008 -0.31457E-0008  0.86896E-0009
  0.11293E+0005 -0.27877E+0004 -0.18850E-0008 -0.27565E-0008  0.10983E-0008
  0.11375E+0005 -0.27894E+0004 -0.84618E-0009 -0.19612E-0008  0.14717E-0008
  0.11457E+0005 -0.27911E+0004  0.16069E-0009 -0.11311E-0008  0.17604E-0008
  0.11500E+0005 -0.27921E+0004  0.66379E-0009 -0.69350E-0009  0.18761E-0008
  0.11250E+0005 -0.27683E+0004 -0.25784E-0008 -0.31467E-0008  0.76558E-0009
  0.11293E+0005 -0.27693E+0004 -0.20345E-0008 -0.27761E-0008  0.10179E-0008
  0.11375E+0005 -0.27712E+0004 -0.99179E-0009 -0.20119E-0008  0.14337E-0008
  0.11457E+0005 -0.27731E+0004  0.25980E-0010 -0.12063E-0008  0.17614E-0008
  0.11500E+0005 -0.27741E+0004  0.53737E-0009 -0.77872E-0009  0.18958E-0008
  0.11250E+0005 -0.27334E+0004 -0.28612E-0008 -0.31353E-0008  0.54831E-0009
  0.11293E+0005 -0.27346E+0004 -0.23213E-0008 -0.27996E-0008  0.84251E-0009
  0.11375E+0005 -0.27368E+0004 -0.12745E-0008 -0.20943E-0008  0.13365E-0008
  0.11457E+0005 -0.27389E+0004 -0.23865E-0009 -0.13359E-0008  0.17377E-0008
  0.11500E+0005 -0.27401E+0004  0.28737E-0009 -0.92794E-0009  0.19079E-0008
  0.11250E+0005 -0.26985E+0004 -0.31444E-0008 -0.31081E-0008  0.30548E-0009
  0.11293E+0005 -0.26998E+0004 -0.26111E-0008 -0.28068E-0008  0.63899E-0009
  0.11375E+0005 -0.27023E+0004 -0.15648E-0008 -0.21600E-0008  0.12080E-0008
  0.11457E+0005 -0.27048E+0004 -0.51464E-0009 -0.14495E-0008  0.16816E-0008
  0.11500E+0005 -0.27060E+0004  0.24464E-0010 -0.10618E-0008  0.18878E-0008
  0.11250E+0005 -0.26801E+0004 -0.32934E-0008 -0.30881E-0008  0.16801E-0009
  0.11293E+0005 -0.26815E+0004 -0.27648E-0008 -0.28045E-0008  0.52112E-0009
  0.11375E+0005 -0.26841E+0004 -0.17207E-0008 -0.21883E-0008  0.11282E-0008
  0.11457E+0005 -0.26867E+0004 -0.66447E-0009 -0.15032E-0008  0.16394E-0008
  0.11500E+0005 -0.26881E+0004 -0.11914E-0009 -0.11265E-0008  0.18646E-0008
  0.11500E+0005 -0.27921E+0004  0.66379E-0009 -0.69350E-0009  0.18761E-0008
  0.11543E+0005 -0.27929E+0004  0.11388E-0008 -0.26602E-0009  0.19672E-0008
  0.11625E+0005 -0.27944E+0004  0.19459E-0008  0.50028E-0009  0.20693E-0008
  0.11707E+0005 -0.27958E+0004  0.26051E-0008  0.11786E-0008  0.20814E-0008
  0.11750E+0005 -0.27966E+0004  0.28850E-0008  0.14913E-0008  0.20525E-0008
  0.11500E+0005 -0.27741E+0004  0.53737E-0009 -0.77872E-0009  0.18958E-0008
  0.11543E+0005 -0.27750E+0004  0.10221E-0008 -0.35917E-0009  0.20041E-0008
  0.11625E+0005 -0.27766E+0004  0.18514E-0008  0.39810E-0009  0.21342E-0008
  0.11707E+0005 -0.27782E+0004  0.25366E-0008  0.10749E-0008  0.21680E-0008
  0.11750E+0005 -0.27791E+0004  0.28313E-0008  0.13898E-0008  0.21479E-0008
  0.11500E+0005 -0.27401E+0004  0.28737E-0009 -0.92794E-0009  0.19079E-0008
  0.11543E+0005 -0.27411E+0004  0.78973E-0009 -0.52422E-0009  0.20494E-0008
  0.11625E+0005 -0.27429E+0004  0.16600E-0008  0.21393E-0009  0.22348E-0008
  0.11707E+0005 -0.27448E+0004  0.23942E-0008  0.88554E-0009  0.23130E-0008
  0.11750E+0005 -0.27458E+0004  0.27170E-0008  0.12031E-0008  0.23115E-0008
  0.11500E+0005 -0.27060E+0004  0.24464E-0010 -0.10618E-0008  0.18878E-0008
  0.11543E+0005 -0.27072E+0004  0.54311E-0009 -0.67484E-0009  0.20632E-0008
  0.11625E+0005 -0.27093E+0004  0.14527E-0008  0.41839E-0010  0.23063E-0008
  0.11707E+0005 -0.27114E+0004  0.22350E-0008  0.70541E-0009  0.24324E-0008
  0.11750E+0005 -0.27125E+0004  0.25861E-0008  0.10241E-0008  0.24519E-0008
  0.11500E+0005 -0.26881E+0004 -0.11914E-0009 -0.11265E-0008  0.18646E-0008
  0.11543E+0005 -0.26893E+0004  0.40752E-0009 -0.74874E-0009  0.20580E-0008
  0.11625E+0005 -0.26915E+0004  0.13370E-0008 -0.44239E-0010  0.23324E-0008
  0.11707E+0005 -0.26938E+0004  0.21444E-0008  0.61403E-0009  0.24851E-0008
  0.11750E+0005 -0.26950E+0004  0.25102E-0008  0.93267E-0009  0.25165E-0008
  0.11750E+0005 -0.27966E+0004  0.28850E-0008  0.14913E-0008  0.20525E-0008
  0.11793E+0005 -0.27973E+0004  0.31146E-0008  0.17676E-0008  0.20014E-0008
  0.11875E+0005 -0.27985E+0004  0.34085E-0008  0.21855E-0008  0.18453E-0008
  0.11957E+0005 -0.27998E+0004  0.35158E-0008  0.24571E-0008  0.16204E-0008
  0.12000E+0005 -0.28004E+0004  0.34992E-0008  0.25404E-0008  0.14781E-0008
  0.11750E+0005 -0.27791E+0004  0.28313E-0008  0.13898E-0008  0.21479E-0008
  0.11793E+0005 -0.27798E+0004  0.30762E-0008  0.16700E-0008  0.21039E-0008
  0.11875E+0005 -0.27811E+0004  0.33993E-0008  0.20998E-0008  0.19563E-0008
  0.11957E+0005 -0.27825E+0004  0.35354E-0008  0.23882E-0008  0.17340E-0008
  0.12000E+0005 -0.27832E+0004  0.35332E-0008  0.24818E-0008  0.15909E-0008
  0.11750E+0005 -0.27458E+0004  0.27170E-0008  0.12031E-0008  0.23115E-0008
  0.11793E+0005 -0.27466E+0004  0.29910E-0008  0.14893E-0008  0.22829E-0008
  0.11875E+0005 -0.27482E+0004  0.33707E-0008  0.19392E-0008  0.21558E-0008
  0.11957E+0005 -0.27497E+0004  0.35628E-0008  0.22571E-0008  0.19428E-0008
  0.12000E+0005 -0.27505E+0004  0.35890E-0008  0.23692E-0008  0.18005E-0008
  0.11750E+0005 -0.27125E+0004  0.25861E-0008  0.10241E-0008  0.24519E-0008
  0.11793E+0005 -0.27134E+0004  0.28893E-0008  0.13146E-0008  0.24413E-0008
  0.11875E+0005 -0.27152E+0004  0.33268E-0008  0.17814E-0008  0.23399E-0008
  0.11957E+0005 -0.27169E+0004  0.35768E-0008  0.21255E-0008  0.21419E-0008
  0.12000E+0005 -0.27179E+0004  0.36325E-0008  0.22547E-0008  0.20033E-0008
  0.11750E+0005 -0.26950E+0004  0.25102E-0008  0.93267E-0009  0.25165E-0008
  0.11793E+0005 -0.26959E+0004  0.28289E-0008  0.12248E-0008  0.25163E-0008
  0.11875E+0005 -0.26978E+0004  0.32972E-0008  0.16992E-0008  0.24304E-0008
  0.11957E+0005 -0.26996E+0004  0.35784E-0008  0.20561E-0008  0.22426E-0008
  0.12000E+0005 -0.27006E+0004  0.36502E-0008  0.21936E-0008  0.21072E-0008
  0.12000E+0005 -0.28004E+0004  0.34992E-0008  0.25404E-0008  0.14781E-0008
  0.12043E+0005 -0.28012E+0004  0.34344E-0008  0.25839E-0008  0.13212E-0008
  0.12125E+0005 -0.28027E+0004  0.31894E-0008  0.25591E-0008  0.99507E-0009
  0.12207E+0005 -0.28041E+0004  0.28061E-0008  0.24072E-0008  0.64532E-0009
  0.12250E+0005 -0.28049E+0004  0.25582E-0008  0.22818E-0008  0.45786E-0009
  0.12000E+0005 -0.27832E+0004  0.35332E-0008  0.24818E-0008  0.15909E-0008
  0.12043E+0005 -0.27840E+0004  0.34819E-0008  0.25365E-0008  0.14316E-0008
  0.12125E+0005 -0.27856E+0004  0.32598E-0008  0.25341E-0008  0.10977E-0008
  0.12207E+0005 -0.27872E+0004  0.28948E-0008  0.24049E-0008  0.73644E-0009
  0.12250E+0005 -0.27881E+0004  0.26544E-0008  0.22911E-0008  0.54165E-0009
  0.12000E+0005 -0.27505E+0004  0.35890E-0008  0.23692E-0008  0.18005E-0008
  0.12043E+0005 -0.27515E+0004  0.35646E-0008  0.24439E-0008  0.16392E-0008
  0.12125E+0005 -0.27533E+0004  0.33884E-0008  0.24822E-0008  0.12947E-0008
  0.12207E+0005 -0.27552E+0004  0.30606E-0008  0.23948E-0008  0.91508E-0009
  0.12250E+0005 -0.27562E+0004  0.28357E-0008  0.23026E-0008  0.70804E-0009
  0.12000E+0005 -0.27179E+0004  0.36325E-0008  0.22547E-0008  0.20033E-0008
  0.12043E+0005 -0.27190E+0004  0.36366E-0008  0.23480E-0008  0.18431E-0008
  0.12125E+0005 -0.27210E+0004  0.35092E-0008  0.24248E-0008  0.14932E-0008
  0.12207E+0005 -0.27231E+0004  0.32219E-0008  0.23777E-0008  0.11000E-0008
  0.12250E+0005 -0.27242E+0004  0.30144E-0008  0.23066E-0008  0.88296E-0009
  0.12000E+0005 -0.27006E+0004  0.36502E-0008  0.21936E-0008  0.21072E-0008
  0.12043E+0005 -0.27018E+0004  0.36698E-0008  0.22963E-0008  0.19485E-0008
  0.12125E+0005 -0.27040E+0004  0.35694E-0008  0.23925E-0008  0.15980E-0008
  0.12207E+0005 -0.27062E+0004  0.33047E-0008  0.23660E-0008  0.11996E-0008
  0.12250E+0005 -0.27074E+0004  0.31071E-0008  0.23057E-0008  0.97811E-0009
  0.12250E+0005 -0.28049E+0004  0.25582E-0008  0.22818E-0008  0.45786E-0009
  0.12293E+0005 -0.28060E+0004  0.22831E-0008  0.21296E-0008  0.26969E-0009
  0.12375E+0005 -0.28081E+0004  0.17104E-0008  0.17783E-0008 -0.72432E-0010
  0.12457E+0005 -0.28103E+0004  0.11012E-0008  0.13673E-0008 -0.38185E-0009
  0.12500E+0005 -0.28114E+0004  0.77708E-0009  0.11349E-0008 -0.52616E-0009
  0.12250E+0005 -0.27881E+0004  0.26544E-0008  0.22911E-0008  0.54165E-0009
  0.12293E+0005 -0.27893E+0004  0.23851E-0008  0.21501E-0008  0.34531E-0009
  0.12375E+0005 -0.27916E+0004  0.18188E-0008  0.18179E-0008 -0.13569E-0010
  0.12457E+0005 -0.27939E+0004  0.12101E-0008  0.14226E-0008 -0.34057E-0009
  0.12500E+0005 -0.27951E+0004  0.88412E-0009  0.11968E-0008 -0.49416E-0009
  0.12250E+0005 -0.27562E+0004  0.28357E-0008  0.23026E-0008  0.70804E-0009
  0.12293E+0005 -0.27575E+0004  0.25787E-0008  0.21826E-0008  0.49762E-0009
  0.12375E+0005 -0.27602E+0004  0.20268E-0008  0.18866E-0008  0.10897E-0009
  0.12457E+0005 -0.27628E+0004  0.14211E-0008  0.15215E-0008 -0.25024E-0009
  0.12500E+0005 -0.27642E+0004  0.10922E-0008  0.13088E-0008 -0.42118E-0009
  0.12250E+0005 -0.27242E+0004  0.30144E-0008  0.23066E-0008  0.88296E-0009
  0.12293E+0005 -0.27258E+0004  0.27713E-0008  0.22071E-0008  0.66036E-0009
  0.12375E+0005 -0.27288E+0004  0.22369E-0008  0.19471E-0008  0.24479E-0009
  0.12457E+0005 -0.27318E+0004  0.16369E-0008  0.16127E-0008 -0.14492E-0009
  0.12500E+0005 -0.27333E+0004  0.13064E-0008  0.14134E-0008 -0.33274E-0009
  0.12250E+0005 -0.27074E+0004  0.31071E-0008  0.23057E-0008  0.97811E-0009
  0.12293E+0005 -0.27091E+0004  0.28721E-0008  0.22169E-0008  0.74990E-0009
  0.12375E+0005 -0.27122E+0004  0.23482E-0008  0.19758E-0008  0.32135E-0009
  0.12457E+0005 -0.27154E+0004  0.17523E-0008  0.16577E-0008 -0.83654E-0010
  0.12500E+0005 -0.27170E+0004  0.14215E-0008  0.14657E-0008 -0.28015E-0009
  0.12500E+0005 -0.28114E+0004  0.77708E-0009  0.11349E-0008 -0.52616E-0009
  0.12543E+0005 -0.28125E+0004  0.45732E-0009  0.89677E-0009 -0.65534E-0009
  0.12625E+0005 -0.28147E+0004 -0.12048E-0009  0.44150E-0009 -0.85159E-0009
  0.12707E+0005 -0.28168E+0004 -0.63903E-0009 -0.15954E-0012 -0.97823E-0009
  0.12750E+0005 -0.28180E+0004 -0.88128E-0009 -0.22119E-0009 -0.10154E-0008
  0.12500E+0005 -0.27951E+0004  0.88412E-0009  0.11968E-0008 -0.49416E-0009
  0.12543E+0005 -0.27963E+0004  0.56101E-0009  0.96424E-0009 -0.63250E-0009
  0.12625E+0005 -0.27987E+0004 -0.26585E-0010  0.51589E-0009 -0.84518E-0009
  0.12707E+0005 -0.28010E+0004 -0.55857E-0009  0.76707E-0010 -0.98652E-0009
  0.12750E+0005 -0.28023E+0004 -0.80901E-0009 -0.14476E-0009 -0.10305E-0008
  0.12500E+0005 -0.27642E+0004  0.10922E-0008  0.13088E-0008 -0.42118E-0009
  0.12543E+0005 -0.27656E+0004  0.76348E-0009  0.10870E-0008 -0.57684E-0009
  0.12625E+0005 -0.27683E+0004  0.15830E-0009  0.65296E-0009 -0.82123E-0009
[truncated: 9,632,013 more chars]
