# Supplementary material for: 2D Synthetic dataset of numerical simulations of long-period seismicity in a volcanic edifice and related sensitivity kernels
Source: Data Brief. 2021 Jan 25;34:106673. doi: 10.1016/j.dib.2020.106673 (PMC7841316; doi:10.1016/j.dib.2020.106673)
Supplement: Supplementary Data S1 — Supplementary Raw Research Data. This is open data under the CC BY license http://creativecommons.org/licenses/by/4.0/ [file mmc1.zip › Dataset/OUTPUT_KERNELS/9000_3000/kernel_hetero_3000_1551_SVF7e-1Hz_06-09.dat]

  0.00000E+0000 -0.30000E+0004 -0.43025E-0008 -0.38274E-0008 -0.20576E-0008
  0.43168E+0002 -0.30000E+0004 -0.53984E-0008 -0.52386E-0008 -0.24560E-0008
  0.12500E+0003 -0.30000E+0004 -0.60794E-0008 -0.64970E-0008 -0.19902E-0008
  0.20683E+0003 -0.30000E+0004 -0.60926E-0008 -0.71673E-0008 -0.94312E-0009
  0.25000E+0003 -0.30000E+0004 -0.60622E-0008 -0.75695E-0008 -0.33495E-0009
  0.00000E+0000 -0.29890E+0004 -0.31854E-0008 -0.21188E-0008 -0.14149E-0008
  0.43168E+0002 -0.29890E+0004 -0.48477E-0008 -0.45893E-0008 -0.19175E-0008
  0.12500E+0003 -0.29889E+0004 -0.58808E-0008 -0.62800E-0008 -0.17776E-0008
  0.20683E+0003 -0.29889E+0004 -0.59564E-0008 -0.70743E-0008 -0.77351E-0009
  0.25000E+0003 -0.29888E+0004 -0.59420E-0008 -0.75136E-0008 -0.17694E-0009
  0.00000E+0000 -0.29682E+0004 -0.28424E-0008 -0.13300E-0008 -0.13383E-0008
  0.43168E+0002 -0.29681E+0004 -0.42236E-0008 -0.38574E-0008 -0.12646E-0008
  0.12500E+0003 -0.29680E+0004 -0.54498E-0008 -0.58496E-0008 -0.12942E-0008
  0.20683E+0003 -0.29678E+0004 -0.57068E-0008 -0.69125E-0008 -0.45463E-0009
  0.25000E+0003 -0.29677E+0004 -0.56744E-0008 -0.73300E-0008  0.12789E-0009
  0.00000E+0000 -0.29474E+0004 -0.30032E-0008 -0.13252E-0008 -0.15220E-0008
  0.43168E+0002 -0.29473E+0004 -0.38810E-0008 -0.34296E-0008 -0.89958E-0009
  0.12500E+0003 -0.29470E+0004 -0.50555E-0008 -0.55126E-0008 -0.80284E-0009
  0.20683E+0003 -0.29467E+0004 -0.54366E-0008 -0.67181E-0008 -0.12759E-0009
  0.25000E+0003 -0.29466E+0004 -0.54001E-0008 -0.71149E-0008  0.41975E-0009
  0.00000E+0000 -0.29364E+0004 -0.30875E-0008 -0.13976E-0008 -0.15535E-0008
  0.43168E+0002 -0.29363E+0004 -0.37786E-0008 -0.33032E-0008 -0.77339E-0009
  0.12500E+0003 -0.29359E+0004 -0.48710E-0008 -0.53632E-0008 -0.56631E-0009
  0.20683E+0003 -0.29356E+0004 -0.52914E-0008 -0.66120E-0008  0.46806E-0010
  0.25000E+0003 -0.29354E+0004 -0.52624E-0008 -0.70015E-0008  0.56149E-0009
  0.25000E+0003 -0.30000E+0004 -0.60622E-0008 -0.75695E-0008 -0.33495E-0009
  0.29317E+0003 -0.30000E+0004 -0.59357E-0008 -0.79226E-0008  0.37424E-0009
  0.37500E+0003 -0.30000E+0004 -0.54795E-0008 -0.82826E-0008  0.17234E-0008
  0.45683E+0003 -0.30000E+0004 -0.48055E-0008 -0.82880E-0008  0.29999E-0008
  0.50000E+0003 -0.30000E+0004 -0.43768E-0008 -0.81317E-0008  0.35997E-0008
  0.25000E+0003 -0.29888E+0004 -0.59420E-0008 -0.75136E-0008 -0.17694E-0009
  0.29317E+0003 -0.29888E+0004 -0.58005E-0008 -0.78205E-0008  0.50259E-0009
  0.37500E+0003 -0.29888E+0004 -0.53575E-0008 -0.81657E-0008  0.17946E-0008
  0.45683E+0003 -0.29887E+0004 -0.47070E-0008 -0.81532E-0008  0.30028E-0008
  0.50000E+0003 -0.29887E+0004 -0.42948E-0008 -0.79887E-0008  0.35641E-0008
  0.25000E+0003 -0.29677E+0004 -0.56744E-0008 -0.73300E-0008  0.12789E-0009
  0.29317E+0003 -0.29676E+0004 -0.55464E-0008 -0.76179E-0008  0.73931E-0009
  0.37500E+0003 -0.29675E+0004 -0.51399E-0008 -0.79426E-0008  0.19127E-0008
  0.45683E+0003 -0.29673E+0004 -0.45364E-0008 -0.78964E-0008  0.29887E-0008
  0.50000E+0003 -0.29672E+0004 -0.41556E-0008 -0.77172E-0008  0.34779E-0008
  0.25000E+0003 -0.29466E+0004 -0.54001E-0008 -0.71149E-0008  0.41975E-0009
  0.29317E+0003 -0.29464E+0004 -0.53027E-0008 -0.74127E-0008  0.96143E-0009
  0.37500E+0003 -0.29462E+0004 -0.49398E-0008 -0.77168E-0008  0.20072E-0008
  0.45683E+0003 -0.29459E+0004 -0.43879E-0008 -0.76407E-0008  0.29484E-0008
  0.50000E+0003 -0.29458E+0004 -0.40383E-0008 -0.74475E-0008  0.33667E-0008
  0.25000E+0003 -0.29354E+0004 -0.52624E-0008 -0.70015E-0008  0.56149E-0009
  0.29317E+0003 -0.29352E+0004 -0.51797E-0008 -0.73043E-0008  0.10708E-0008
  0.37500E+0003 -0.29349E+0004 -0.48417E-0008 -0.75972E-0008  0.20470E-0008
  0.45683E+0003 -0.29347E+0004 -0.43181E-0008 -0.75062E-0008  0.29165E-0008
  0.50000E+0003 -0.29345E+0004 -0.39850E-0008 -0.73062E-0008  0.32978E-0008
  0.50000E+0003 -0.30000E+0004 -0.43768E-0008 -0.81317E-0008  0.35997E-0008
  0.54317E+0003 -0.30000E+0004 -0.39084E-0008 -0.78658E-0008  0.41286E-0008
  0.62500E+0003 -0.30000E+0004 -0.29351E-0008 -0.70656E-0008  0.48990E-0008
  0.70683E+0003 -0.30000E+0004 -0.18957E-0008 -0.59201E-0008  0.53310E-0008
  0.75000E+0003 -0.30000E+0004 -0.13397E-0008 -0.52023E-0008  0.54190E-0008
  0.50000E+0003 -0.29887E+0004 -0.42948E-0008 -0.79887E-0008  0.35641E-0008
  0.54317E+0003 -0.29887E+0004 -0.38440E-0008 -0.77151E-0008  0.40556E-0008
  0.62500E+0003 -0.29886E+0004 -0.29086E-0008 -0.69073E-0008  0.47601E-0008
  0.70683E+0003 -0.29886E+0004 -0.19095E-0008 -0.57633E-0008  0.51381E-0008
  0.75000E+0003 -0.29886E+0004 -0.13749E-0008 -0.50500E-0008  0.52035E-0008
  0.50000E+0003 -0.29672E+0004 -0.41556E-0008 -0.77172E-0008  0.34779E-0008
  0.54317E+0003 -0.29672E+0004 -0.37387E-0008 -0.74313E-0008  0.38996E-0008
  0.62500E+0003 -0.29671E+0004 -0.28728E-0008 -0.66109E-0008  0.44832E-0008
  0.70683E+0003 -0.29670E+0004 -0.19465E-0008 -0.54709E-0008  0.47637E-0008
  0.75000E+0003 -0.29670E+0004 -0.14502E-0008 -0.47665E-0008  0.47893E-0008
  0.50000E+0003 -0.29458E+0004 -0.40383E-0008 -0.74475E-0008  0.33667E-0008
  0.54317E+0003 -0.29457E+0004 -0.36546E-0008 -0.71503E-0008  0.37201E-0008
  0.62500E+0003 -0.29456E+0004 -0.28552E-0008 -0.63193E-0008  0.41881E-0008
  0.70683E+0003 -0.29455E+0004 -0.19967E-0008 -0.51843E-0008  0.43776E-0008
  0.75000E+0003 -0.29454E+0004 -0.15360E-0008 -0.44893E-0008  0.43668E-0008
  0.50000E+0003 -0.29345E+0004 -0.39850E-0008 -0.73062E-0008  0.32978E-0008
  0.54317E+0003 -0.29344E+0004 -0.36185E-0008 -0.70032E-0008  0.36158E-0008
  0.62500E+0003 -0.29343E+0004 -0.28529E-0008 -0.61672E-0008  0.40250E-0008
  0.70683E+0003 -0.29341E+0004 -0.20282E-0008 -0.50353E-0008  0.41690E-0008
  0.75000E+0003 -0.29340E+0004 -0.15851E-0008 -0.43454E-0008  0.41403E-0008
  0.75000E+0003 -0.30000E+0004 -0.13397E-0008 -0.52023E-0008  0.54190E-0008
  0.79317E+0003 -0.30000E+0004 -0.78860E-0009 -0.44216E-0008  0.54118E-0008
  0.87500E+0003 -0.30000E+0004  0.21049E-0009 -0.28305E-0008  0.51573E-0008
  0.95683E+0003 -0.30000E+0004  0.10990E-0008 -0.11848E-0008  0.46214E-0008
  0.10000E+0004 -0.30000E+0004  0.15014E-0008 -0.33368E-0009  0.42417E-0008
  0.75000E+0003 -0.29886E+0004 -0.13749E-0008 -0.50500E-0008  0.52035E-0008
  0.79317E+0003 -0.29886E+0004 -0.84513E-0009 -0.42766E-0008  0.51784E-0008
  0.87500E+0003 -0.29886E+0004  0.11428E-0009 -0.27056E-0008  0.49017E-0008
  0.95683E+0003 -0.29886E+0004  0.96373E-0009 -0.10865E-0008  0.43567E-0008
  0.10000E+0004 -0.29886E+0004  0.13458E-0008 -0.25136E-0009  0.39762E-0008
  0.75000E+0003 -0.29670E+0004 -0.14502E-0008 -0.47665E-0008  0.47893E-0008
  0.79317E+0003 -0.29670E+0004 -0.95858E-0009 -0.40070E-0008  0.47327E-0008
  0.87500E+0003 -0.29669E+0004 -0.70159E-0010 -0.24735E-0008  0.44180E-0008
  0.95683E+0003 -0.29669E+0004  0.70923E-0009 -0.90407E-0009  0.38582E-0008
  0.10000E+0004 -0.29669E+0004  0.10544E-0008 -0.98780E-0010  0.34770E-0008
  0.75000E+0003 -0.29454E+0004 -0.15360E-0008 -0.44893E-0008  0.43668E-0008
  0.79317E+0003 -0.29454E+0004 -0.10794E-0008 -0.37436E-0008  0.42819E-0008
  0.87500E+0003 -0.29453E+0004 -0.25649E-0009 -0.22472E-0008  0.39341E-0008
  0.95683E+0003 -0.29452E+0004  0.45810E-0009 -0.72619E-0009  0.33632E-0008
  0.10000E+0004 -0.29452E+0004  0.76893E-0009  0.50108E-0010  0.29827E-0008
  0.75000E+0003 -0.29340E+0004 -0.15851E-0008 -0.43454E-0008  0.41403E-0008
  0.79317E+0003 -0.29340E+0004 -0.11458E-0008 -0.36070E-0008  0.40417E-0008
  0.87500E+0003 -0.29339E+0004 -0.35516E-0009 -0.21300E-0008  0.36785E-0008
  0.95683E+0003 -0.29338E+0004  0.32740E-0009 -0.63398E-0009  0.31032E-0008
  0.10000E+0004 -0.29337E+0004  0.62125E-0009  0.12741E-0009  0.27236E-0008
  0.10000E+0004 -0.30000E+0004  0.15014E-0008 -0.33368E-0009  0.42417E-0008
  0.10432E+0004 -0.30000E+0004  0.18463E-0008  0.48812E-0009  0.38011E-0008
  0.11250E+0004 -0.30000E+0004  0.23080E-0008  0.19074E-0008  0.28245E-0008
  0.12068E+0004 -0.30000E+0004  0.24701E-0008  0.30802E-0008  0.16842E-0008
  0.12500E+0004 -0.30000E+0004  0.24181E-0008  0.35766E-0008  0.10250E-0008
  0.10000E+0004 -0.29886E+0004  0.13458E-0008 -0.25136E-0009  0.39762E-0008
  0.10432E+0004 -0.29885E+0004  0.16700E-0008  0.55325E-0009  0.35367E-0008
  0.11250E+0004 -0.29885E+0004  0.20926E-0008  0.19387E-0008  0.25656E-0008
  0.12068E+0004 -0.29885E+0004  0.22160E-0008  0.30777E-0008  0.14324E-0008
  0.12500E+0004 -0.29885E+0004  0.21444E-0008  0.35566E-0008  0.77717E-0009
  0.10000E+0004 -0.29669E+0004  0.10544E-0008 -0.98780E-0010  0.34770E-0008
  0.10432E+0004 -0.29668E+0004  0.13415E-0008  0.67428E-0009  0.30404E-0008
  0.11250E+0004 -0.29668E+0004  0.16936E-0008  0.19974E-0008  0.20802E-0008
  0.12068E+0004 -0.29667E+0004  0.17480E-0008  0.30744E-0008  0.96115E-0009
  0.12500E+0004 -0.29667E+0004  0.16416E-0008  0.35220E-0008  0.31367E-0009
  0.10000E+0004 -0.29452E+0004  0.76893E-0009  0.50108E-0010  0.29827E-0008
  0.10432E+0004 -0.29451E+0004  0.10217E-0008  0.79274E-0009  0.25498E-0008
  0.11250E+0004 -0.29450E+0004  0.13085E-0008  0.20561E-0008  0.16018E-0008
  0.12068E+0004 -0.29449E+0004  0.12998E-0008  0.30739E-0008  0.49830E-0009
  0.12500E+0004 -0.29448E+0004  0.11626E-0008  0.34917E-0008 -0.14043E-0009
  0.10000E+0004 -0.29337E+0004  0.62125E-0009  0.12741E-0009  0.27236E-0008
  0.10432E+0004 -0.29337E+0004  0.85695E-0009  0.85440E-0009  0.22931E-0008
  0.11250E+0004 -0.29335E+0004  0.11116E-0008  0.20871E-0008  0.13523E-0008
  0.12068E+0004 -0.29334E+0004  0.10724E-0008  0.30748E-0008  0.25780E-0009
  0.12500E+0004 -0.29333E+0004  0.92044E-0009  0.34777E-0008 -0.37577E-0009
  0.12500E+0004 -0.30000E+0004  0.24181E-0008  0.35766E-0008  0.10250E-0008
  0.12932E+0004 -0.30000E+0004  0.22644E-0008  0.39801E-0008  0.32888E-0009
  0.13750E+0004 -0.30000E+0004  0.16840E-0008  0.44725E-0008 -0.10799E-0008
  0.14568E+0004 -0.30000E+0004  0.72835E-0009  0.45993E-0008 -0.25841E-0008
  0.15000E+0004 -0.30000E+0004  0.82472E-0010  0.45207E-0008 -0.34036E-0008
  0.12500E+0004 -0.29885E+0004  0.21444E-0008  0.35566E-0008  0.77717E-0009
  0.12932E+0004 -0.29885E+0004  0.19721E-0008  0.39439E-0008  0.84698E-0010
  0.13750E+0004 -0.29884E+0004  0.13610E-0008  0.44087E-0008 -0.13167E-0008
  0.14568E+0004 -0.29884E+0004  0.38461E-0009  0.45137E-0008 -0.28114E-0008
  0.15000E+0004 -0.29884E+0004 -0.26688E-0009  0.44259E-0008 -0.36242E-0008
  0.12500E+0004 -0.29667E+0004  0.16416E-0008  0.35220E-0008  0.31367E-0009
  0.12932E+0004 -0.29666E+0004  0.14370E-0008  0.38798E-0008 -0.37086E-0009
  0.13750E+0004 -0.29665E+0004  0.77462E-0009  0.42948E-0008 -0.17558E-0008
  0.14568E+0004 -0.29665E+0004 -0.23276E-0009  0.43609E-0008 -0.32285E-0008
  0.15000E+0004 -0.29664E+0004 -0.88975E-0009  0.42577E-0008 -0.40260E-0008
  0.12500E+0004 -0.29448E+0004  0.11626E-0008  0.34917E-0008 -0.14043E-0009
  0.12932E+0004 -0.29448E+0004  0.92977E-0009  0.38216E-0008 -0.81556E-0009
  0.13750E+0004 -0.29446E+0004  0.22551E-0009  0.41902E-0008 -0.21801E-0008
  0.14568E+0004 -0.29445E+0004 -0.80186E-0009  0.42206E-0008 -0.36252E-0008
  0.15000E+0004 -0.29444E+0004 -0.14580E-0008  0.41038E-0008 -0.44039E-0008
  0.12500E+0004 -0.29333E+0004  0.92044E-0009  0.34777E-0008 -0.37577E-0009
  0.12932E+0004 -0.29333E+0004  0.67457E-0009  0.37935E-0008 -0.10452E-0008
  0.13750E+0004 -0.29331E+0004 -0.47895E-0010  0.41388E-0008 -0.23973E-0008
  0.14568E+0004 -0.29329E+0004 -0.10814E-0008  0.41516E-0008 -0.38254E-0008
  0.15000E+0004 -0.29328E+0004 -0.17345E-0008  0.40282E-0008 -0.45926E-0008
  0.15000E+0004 -0.30000E+0004  0.82472E-0010  0.45207E-0008 -0.34036E-0008
  0.15432E+0004 -0.30000E+0004 -0.65130E-0009  0.43438E-0008 -0.42299E-0008
  0.16250E+0004 -0.30000E+0004 -0.22418E-0008  0.37620E-0008 -0.57842E-0008
  0.17068E+0004 -0.30000E+0004 -0.40083E-0008  0.28947E-0008 -0.72513E-0008
  0.17500E+0004 -0.30000E+0004 -0.49704E-0008  0.23426E-0008 -0.79592E-0008
  0.15000E+0004 -0.29884E+0004 -0.26688E-0009  0.44259E-0008 -0.36242E-0008
  0.15432E+0004 -0.29884E+0004 -0.10013E-0008  0.42428E-0008 -0.44422E-0008
  0.16250E+0004 -0.29884E+0004 -0.25787E-0008  0.36550E-0008 -0.59750E-0008
  0.17068E+0004 -0.29883E+0004 -0.43109E-0008  0.27905E-0008 -0.74114E-0008
  0.17500E+0004 -0.29883E+0004 -0.52465E-0008  0.22430E-0008 -0.80996E-0008
  0.15000E+0004 -0.29664E+0004 -0.88975E-0009  0.42577E-0008 -0.40260E-0008
  0.15432E+0004 -0.29664E+0004 -0.16205E-0008  0.40636E-0008 -0.48252E-0008
  0.16250E+0004 -0.29663E+0004 -0.31634E-0008  0.34663E-0008 -0.63107E-0008
  0.17068E+0004 -0.29662E+0004 -0.48215E-0008  0.26083E-0008 -0.76826E-0008
  0.17500E+0004 -0.29661E+0004 -0.57023E-0008  0.20707E-0008 -0.83302E-0008
  0.15000E+0004 -0.29444E+0004 -0.14580E-0008  0.41038E-0008 -0.44039E-0008
  0.15432E+0004 -0.29443E+0004 -0.21786E-0008  0.38999E-0008 -0.51802E-0008
  0.16250E+0004 -0.29442E+0004 -0.36748E-0008  0.32955E-0008 -0.66102E-0008
  0.17068E+0004 -0.29440E+0004 -0.52480E-0008  0.24456E-0008 -0.79097E-0008
  0.17500E+0004 -0.29440E+0004 -0.60690E-0008  0.19185E-0008 -0.85127E-0008
  0.15000E+0004 -0.29328E+0004 -0.17345E-0008  0.40282E-0008 -0.45926E-0008
  0.15432E+0004 -0.29327E+0004 -0.24474E-0008  0.38197E-0008 -0.53552E-0008
  0.16250E+0004 -0.29325E+0004 -0.39142E-0008  0.32124E-0008 -0.67529E-0008
  0.17068E+0004 -0.29324E+0004 -0.54386E-0008  0.23674E-0008 -0.80111E-0008
  0.17500E+0004 -0.29323E+0004 -0.62263E-0008  0.18459E-0008 -0.85892E-0008
  0.17500E+0004 -0.30000E+0004 -0.49704E-0008  0.23426E-0008 -0.79592E-0008
  0.17932E+0004 -0.30000E+0004 -0.59289E-0008  0.17344E-0008 -0.85997E-0008
  0.18750E+0004 -0.30000E+0004 -0.76621E-0008  0.47522E-0009 -0.95834E-0008
  0.19568E+0004 -0.30000E+0004 -0.91732E-0008 -0.86328E-0009 -0.10184E-0007
  0.20000E+0004 -0.30000E+0004 -0.98385E-0008 -0.15734E-0008 -0.10322E-0007
  0.17500E+0004 -0.29883E+0004 -0.52465E-0008  0.22430E-0008 -0.80996E-0008
  0.17932E+0004 -0.29883E+0004 -0.61719E-0008  0.16427E-0008 -0.87179E-0008
  0.18750E+0004 -0.29882E+0004 -0.78287E-0008  0.40378E-0009 -0.96549E-0008
  0.19568E+0004 -0.29882E+0004 -0.92479E-0008 -0.90748E-0009 -0.10205E-0007
  0.20000E+0004 -0.29882E+0004 -0.98611E-0008 -0.16011E-0008 -0.10317E-0007
  0.17500E+0004 -0.29661E+0004 -0.57023E-0008  0.20707E-0008 -0.83302E-0008
  0.17932E+0004 -0.29661E+0004 -0.65622E-0008  0.14848E-0008 -0.89036E-0008
  0.18750E+0004 -0.29660E+0004 -0.80696E-0008  0.28416E-0009 -0.97477E-0008
  0.19568E+0004 -0.29658E+0004 -0.93144E-0008 -0.97649E-0009 -0.10201E-0007
  0.20000E+0004 -0.29658E+0004 -0.98295E-0008 -0.16395E-0008 -0.10262E-0007
  0.17500E+0004 -0.29440E+0004 -0.60690E-0008  0.19185E-0008 -0.85127E-0008
  0.17932E+0004 -0.29439E+0004 -0.68596E-0008  0.13471E-0008 -0.90381E-0008
  0.18750E+0004 -0.29437E+0004 -0.82135E-0008  0.18424E-0009 -0.97847E-0008
  0.19568E+0004 -0.29435E+0004 -0.92845E-0008 -0.10273E-0008 -0.10139E-0007
  0.20000E+0004 -0.29434E+0004 -0.97040E-0008 -0.16607E-0008 -0.10151E-0007
  0.17500E+0004 -0.29323E+0004 -0.62263E-0008  0.18459E-0008 -0.85892E-0008
  0.17932E+0004 -0.29321E+0004 -0.69792E-0008  0.12823E-0008 -0.90882E-0008
  0.18750E+0004 -0.29319E+0004 -0.82509E-0008  0.13905E-0009 -0.97817E-0008
  0.19568E+0004 -0.29317E+0004 -0.92311E-0008 -0.10472E-0008 -0.10083E-0007
  0.20000E+0004 -0.29316E+0004 -0.96015E-0008 -0.16655E-0008 -0.10070E-0007
  0.20000E+0004 -0.30000E+0004 -0.98385E-0008 -0.15734E-0008 -0.10322E-0007
  0.20432E+0004 -0.30000E+0004 -0.10393E-0007 -0.22744E-0008 -0.10323E-0007
  0.21250E+0004 -0.30000E+0004 -0.11094E-0007 -0.35301E-0008 -0.99434E-0008
  0.22068E+0004 -0.30000E+0004 -0.11292E-0007 -0.46356E-0008 -0.90670E-0008
  0.22500E+0004 -0.30000E+0004 -0.11185E-0007 -0.51364E-0008 -0.84185E-0008
  0.20000E+0004 -0.29882E+0004 -0.98611E-0008 -0.16011E-0008 -0.10317E-0007
  0.20432E+0004 -0.29882E+0004 -0.10361E-0007 -0.22840E-0008 -0.10293E-0007
  0.21250E+0004 -0.29881E+0004 -0.10961E-0007 -0.35038E-0008 -0.98718E-0008
  0.22068E+0004 -0.29881E+0004 -0.11064E-0007 -0.45727E-0008 -0.89658E-0008
  0.22500E+0004 -0.29880E+0004 -0.10912E-0007 -0.50546E-0008 -0.83078E-0008
  0.20000E+0004 -0.29658E+0004 -0.98295E-0008 -0.16395E-0008 -0.10262E-0007
  0.20432E+0004 -0.29657E+0004 -0.10230E-0007 -0.22895E-0008 -0.10192E-0007
  0.21250E+0004 -0.29656E+0004 -0.10644E-0007 -0.34437E-0008 -0.96954E-0008
  0.22068E+0004 -0.29654E+0004 -0.10579E-0007 -0.44463E-0008 -0.87383E-0008
  0.22500E+0004 -0.29654E+0004 -0.10349E-0007 -0.48943E-0008 -0.80653E-0008
  0.20000E+0004 -0.29434E+0004 -0.97040E-0008 -0.16607E-0008 -0.10151E-0007
  0.20432E+0004 -0.29433E+0004 -0.10009E-0007 -0.22794E-0008 -0.10035E-0007
  0.21250E+0004 -0.29430E+0004 -0.10249E-0007 -0.33714E-0008 -0.94673E-0008
  0.22068E+0004 -0.29428E+0004 -0.10031E-0007 -0.43115E-0008 -0.84659E-0008
  0.22500E+0004 -0.29427E+0004 -0.97337E-0008 -0.47279E-0008 -0.77819E-0008
  0.20000E+0004 -0.29316E+0004 -0.96015E-0008 -0.16655E-0008 -0.10070E-0007
  0.20432E+0004 -0.29314E+0004 -0.98580E-0008 -0.22682E-0008 -0.99300E-0008
  0.21250E+0004 -0.29312E+0004 -0.10011E-0007 -0.33287E-0008 -0.93270E-0008
  0.22068E+0004 -0.29309E+0004 -0.97193E-0008 -0.42373E-0008 -0.83049E-0008
  0.22500E+0004 -0.29307E+0004 -0.93902E-0008 -0.46379E-0008 -0.76167E-0008
  0.22500E+0004 -0.30000E+0004 -0.11185E-0007 -0.51364E-0008 -0.84185E-0008
  0.22932E+0004 -0.30000E+0004 -0.10933E-0007 -0.55712E-0008 -0.76542E-0008
  0.23750E+0004 -0.30000E+0004 -0.10078E-0007 -0.61908E-0008 -0.59414E-0008
  0.24568E+0004 -0.30000E+0004 -0.87809E-0008 -0.65204E-0008 -0.39847E-0008
  0.25000E+0004 -0.30000E+0004 -0.79476E-0008 -0.65728E-0008 -0.29002E-0008
  0.22500E+0004 -0.29880E+0004 -0.10912E-0007 -0.50546E-0008 -0.83078E-0008
  0.22932E+0004 -0.29880E+0004 -0.10620E-0007 -0.54716E-0008 -0.75386E-0008
  0.23750E+0004 -0.29880E+0004 -0.97048E-0008 -0.60605E-0008 -0.58298E-0008
  0.24568E+0004 -0.29879E+0004 -0.83719E-0008 -0.63656E-0008 -0.38938E-0008
  0.25000E+0004 -0.29879E+0004 -0.75299E-0008 -0.64077E-0008 -0.28258E-0008
  0.22500E+0004 -0.29654E+0004 -0.10349E-0007 -0.48943E-0008 -0.80653E-0008
  0.22932E+0004 -0.29653E+0004 -0.99894E-0008 -0.52790E-0008 -0.72904E-0008
  0.23750E+0004 -0.29651E+0004 -0.89770E-0008 -0.58133E-0008 -0.55953E-0008
  0.24568E+0004 -0.29649E+0004 -0.75933E-0008 -0.60749E-0008 -0.37039E-0008
  0.25000E+0004 -0.29648E+0004 -0.67434E-0008 -0.60995E-0008 -0.26694E-0008
  0.22500E+0004 -0.29427E+0004 -0.97337E-0008 -0.47279E-0008 -0.77819E-0008
  0.22932E+0004 -0.29426E+0004 -0.93167E-0008 -0.50825E-0008 -0.70054E-0008
  0.23750E+0004 -0.29423E+0004 -0.82284E-0008 -0.55662E-0008 -0.53318E-0008
  0.24568E+0004 -0.29420E+0004 -0.68150E-0008 -0.57883E-0008 -0.34912E-0008
  0.25000E+0004 -0.29418E+0004 -0.59682E-0008 -0.57973E-0008 -0.24928E-0008
  0.22500E+0004 -0.29307E+0004 -0.93902E-0008 -0.46379E-0008 -0.76167E-0008
  0.22932E+0004 -0.29306E+0004 -0.89473E-0008 -0.49775E-0008 -0.68409E-0008
  0.23750E+0004 -0.29302E+0004 -0.78273E-0008 -0.54361E-0008 -0.51815E-0008
  0.24568E+0004 -0.29299E+0004 -0.64066E-0008 -0.56388E-0008 -0.33699E-0008
  0.25000E+0004 -0.29297E+0004 -0.55656E-0008 -0.56404E-0008 -0.23914E-0008
  0.25000E+0004 -0.30000E+0004 -0.79476E-0008 -0.65728E-0008 -0.29002E-0008
  0.25432E+0004 -0.30000E+0004 -0.70310E-0008 -0.65401E-0008 -0.18082E-0008
  0.26250E+0004 -0.30000E+0004 -0.51244E-0008 -0.62557E-0008  0.21207E-0009
  0.27068E+0004 -0.30000E+0004 -0.30953E-0008 -0.57006E-0008  0.20542E-0008
  0.27500E+0004 -0.30000E+0004 -0.20149E-0008 -0.53124E-0008  0.29160E-0008
  0.25000E+0004 -0.29879E+0004 -0.75299E-0008 -0.64077E-0008 -0.28258E-0008
  0.25432E+0004 -0.29878E+0004 -0.66119E-0008 -0.63675E-0008 -0.17538E-0008
  0.26250E+0004 -0.29878E+0004 -0.47203E-0008 -0.60747E-0008  0.22332E-0009
  0.27068E+0004 -0.29877E+0004 -0.27276E-0008 -0.55196E-0008  0.20194E-0008
  0.27500E+0004 -0.29876E+0004 -0.16729E-0008 -0.51342E-0008  0.28588E-0008
  0.25000E+0004 -0.29648E+0004 -0.67434E-0008 -0.60995E-0008 -0.26694E-0008
  0.25432E+0004 -0.29647E+0004 -0.58305E-0008 -0.60459E-0008 -0.16368E-0008
  0.26250E+0004 -0.29645E+0004 -0.39813E-0008 -0.57393E-0008  0.25692E-0009
  0.27068E+0004 -0.29643E+0004 -0.20685E-0008 -0.51856E-0008  0.19674E-0008
  0.27500E+0004 -0.29642E+0004 -0.10674E-0008 -0.48068E-0008  0.27655E-0008
  0.25000E+0004 -0.29418E+0004 -0.59682E-0008 -0.57973E-0008 -0.24928E-0008
  0.25432E+0004 -0.29417E+0004 -0.50704E-0008 -0.57318E-0008 -0.15011E-0008
  0.26250E+0004 -0.29413E+0004 -0.32807E-0008 -0.54140E-0008  0.30840E-0009
  0.27068E+0004 -0.29410E+0004 -0.14608E-0008 -0.48637E-0008  0.19358E-0008
  0.27500E+0004 -0.29408E+0004 -0.51883E-0009 -0.44924E-0008  0.26951E-0008
  0.25000E+0004 -0.29297E+0004 -0.55656E-0008 -0.56404E-0008 -0.23914E-0008
  0.25432E+0004 -0.29295E+0004 -0.46797E-0008 -0.55692E-0008 -0.14218E-0008
  0.26250E+0004 -0.29291E+0004 -0.29278E-0008 -0.52465E-0008  0.34329E-0009
  0.27068E+0004 -0.29287E+0004 -0.11618E-0008 -0.46986E-0008  0.19282E-0008
  0.27500E+0004 -0.29284E+0004 -0.25279E-0009 -0.43315E-0008  0.26682E-0008
  0.27500E+0004 -0.30000E+0004 -0.20149E-0008 -0.53124E-0008  0.29160E-0008
  0.27932E+0004 -0.30000E+0004 -0.94811E-0009 -0.48645E-0008  0.36817E-0008
  0.28750E+0004 -0.30000E+0004  0.98518E-0009 -0.38875E-0008  0.48410E-0008
  0.29568E+0004 -0.30000E+0004  0.27335E-0008 -0.27888E-0008  0.55819E-0008
  0.30000E+0004 -0.30000E+0004  0.35595E-0008 -0.21815E-0008  0.58019E-0008
  0.27500E+0004 -0.29876E+0004 -0.16729E-0008 -0.51342E-0008  0.28588E-0008
  0.27932E+0004 -0.29876E+0004 -0.63621E-0009 -0.46920E-0008  0.36035E-0008
  0.28750E+0004 -0.29875E+0004  0.12340E-0008 -0.37303E-0008  0.47335E-0008
  0.29568E+0004 -0.29875E+0004  0.29152E-0008 -0.26523E-0008  0.54617E-0008
  0.30000E+0004 -0.29874E+0004  0.37067E-0008 -0.20574E-0008  0.56836E-0008
  0.27500E+0004 -0.29642E+0004 -0.10674E-0008 -0.48068E-0008  0.27655E-0008
  0.27932E+0004 -0.29641E+0004 -0.90704E-0010 -0.43753E-0008  0.34734E-0008
  0.28750E+0004 -0.29639E+0004  0.16559E-0008 -0.34429E-0008  0.45539E-0008
  0.29568E+0004 -0.29637E+0004  0.32095E-0008 -0.24039E-0008  0.52655E-0008
  0.30000E+0004 -0.29636E+0004  0.39359E-0008 -0.18327E-0008  0.54949E-0008
  0.27500E+0004 -0.29408E+0004 -0.51883E-0009 -0.44924E-0008  0.26951E-0008
  0.27932E+0004 -0.29406E+0004  0.39414E-0009 -0.40717E-0008  0.33698E-0008
  0.28750E+0004 -0.29402E+0004  0.20129E-0008 -0.31689E-0008  0.44086E-0008
  0.29568E+0004 -0.29399E+0004  0.34389E-0008 -0.21688E-0008  0.51131E-0008
  0.30000E+0004 -0.29397E+0004  0.41015E-0008 -0.16209E-0008  0.53548E-0008
  0.27500E+0004 -0.29284E+0004 -0.25279E-0009 -0.43315E-0008  0.26682E-0008
  0.27932E+0004 -0.29282E+0004  0.62520E-0009 -0.39168E-0008  0.33268E-0008
  0.28750E+0004 -0.29278E+0004  0.21752E-0008 -0.30297E-0008  0.43467E-0008
  0.29568E+0004 -0.29273E+0004  0.35343E-0008 -0.20499E-0008  0.50511E-0008
  0.30000E+0004 -0.29271E+0004  0.41640E-0008 -0.15141E-0008  0.53011E-0008
  0.30000E+0004 -0.30000E+0004  0.35595E-0008 -0.21815E-0008  0.58019E-0008
  0.30432E+0004 -0.30000E+0004  0.43101E-0008 -0.15641E-0008  0.59041E-0008
  0.31250E+0004 -0.30000E+0004  0.55128E-0008 -0.40282E-0009  0.58044E-0008
  0.32068E+0004 -0.30000E+0004  0.64194E-0008  0.70548E-0009  0.53682E-0008
  0.32500E+0004 -0.30000E+0004  0.67810E-0008  0.12524E-0008  0.50297E-0008
  0.30000E+0004 -0.29874E+0004  0.37067E-0008 -0.20574E-0008  0.56836E-0008
  0.30432E+0004 -0.29874E+0004  0.44236E-0008 -0.14538E-0008  0.57937E-0008
  0.31250E+0004 -0.29873E+0004  0.55694E-0008 -0.31955E-0009  0.57274E-0008
  0.32068E+0004 -0.29873E+0004  0.64302E-0008  0.76140E-0009  0.53475E-0008
  0.32500E+0004 -0.29872E+0004  0.67732E-0008  0.12941E-0008  0.50476E-0008
  0.30000E+0004 -0.29636E+0004  0.39359E-0008 -0.18327E-0008  0.54949E-0008
  0.30432E+0004 -0.29635E+0004  0.45910E-0008 -0.12545E-0008  0.56243E-0008
  0.31250E+0004 -0.29633E+0004  0.56332E-0008 -0.17054E-0009  0.56282E-0008
  0.32068E+0004 -0.29631E+0004  0.64133E-0008  0.85958E-0009  0.53602E-0008
  0.32500E+0004 -0.29630E+0004  0.67241E-0008  0.13662E-0008  0.51349E-0008
  0.30000E+0004 -0.29397E+0004  0.41015E-0008 -0.16209E-0008  0.53548E-0008
  0.30432E+0004 -0.29395E+0004  0.46972E-0008 -0.10674E-0008  0.55085E-0008
  0.31250E+0004 -0.29393E+0004  0.56421E-0008 -0.32586E-0010  0.55900E-0008
  0.32068E+0004 -0.29390E+0004  0.63490E-0008  0.94810E-0009  0.54392E-0008
  0.32500E+0004 -0.29388E+0004  0.66319E-0008  0.14294E-0008  0.52895E-0008
  0.30000E+0004 -0.29271E+0004  0.41640E-0008 -0.15141E-0008  0.53011E-0008
  0.30432E+0004 -0.29269E+0004  0.47294E-0008 -0.97354E-0009  0.54692E-0008
  0.31250E+0004 -0.29266E+0004  0.56255E-0008  0.35937E-0010  0.55942E-0008
  0.32068E+0004 -0.29262E+0004  0.62969E-0008  0.99112E-0009  0.55065E-0008
  0.32500E+0004 -0.29261E+0004  0.65666E-0008  0.14594E-0008  0.53968E-0008
  0.32500E+0004 -0.30000E+0004  0.67810E-0008  0.12524E-0008  0.50297E-0008
  0.32932E+0004 -0.30000E+0004  0.70656E-0008  0.17666E-0008  0.46309E-0008
  0.33750E+0004 -0.30000E+0004  0.74126E-0008  0.26330E-0008  0.37648E-0008
  0.34568E+0004 -0.30000E+0004  0.75419E-0008  0.33393E-0008  0.28315E-0008
  0.35000E+0004 -0.30000E+0004  0.75387E-0008  0.36423E-0008  0.23438E-0008
  0.32500E+0004 -0.29872E+0004  0.67732E-0008  0.12941E-0008  0.50476E-0008
  0.32932E+0004 -0.29872E+0004  0.70432E-0008  0.17948E-0008  0.46927E-0008
  0.33750E+0004 -0.29872E+0004  0.73735E-0008  0.26373E-0008  0.39221E-0008
  0.34568E+0004 -0.29871E+0004  0.74998E-0008  0.33230E-0008  0.30962E-0008
  0.35000E+0004 -0.29871E+0004  0.75000E-0008  0.36165E-0008  0.26679E-0008
  0.32500E+0004 -0.29630E+0004  0.67241E-0008  0.13662E-0008  0.51349E-0008
  0.32932E+0004 -0.29630E+0004  0.69697E-0008  0.18416E-0008  0.48641E-0008
  0.33750E+0004 -0.29629E+0004  0.72745E-0008  0.26400E-0008  0.42735E-0008
  0.34568E+0004 -0.29628E+0004  0.74006E-0008  0.32879E-0008  0.36464E-0008
  0.35000E+0004 -0.29627E+0004  0.74093E-0008  0.35642E-0008  0.33264E-0008
  0.32500E+0004 -0.29388E+0004  0.66319E-0008  0.14294E-0008  0.52895E-0008
  0.32932E+0004 -0.29387E+0004  0.68575E-0008  0.18803E-0008  0.51029E-0008
  0.33750E+0004 -0.29386E+0004  0.71440E-0008  0.26362E-0008  0.46886E-0008
  0.34568E+0004 -0.29384E+0004  0.72757E-0008  0.32475E-0008  0.42519E-0008
  0.35000E+0004 -0.29383E+0004  0.72955E-0008  0.35074E-0008  0.40342E-0008
  0.32500E+0004 -0.29261E+0004  0.65666E-0008  0.14594E-0008  0.53968E-0008
  0.32932E+0004 -0.29259E+0004  0.67832E-0008  0.18977E-0008  0.52541E-0008
  0.33750E+0004 -0.29257E+0004  0.70628E-0008  0.26318E-0008  0.49305E-0008
  0.34568E+0004 -0.29255E+0004  0.71996E-0008  0.32244E-0008  0.45903E-0008
  0.35000E+0004 -0.29254E+0004  0.72261E-0008  0.34759E-0008  0.44236E-0008
  0.35000E+0004 -0.30000E+0004  0.75387E-0008  0.36423E-0008  0.23438E-0008
  0.35432E+0004 -0.30000E+0004  0.74952E-0008  0.38954E-0008  0.18747E-0008
  0.36250E+0004 -0.30000E+0004  0.73310E-0008  0.42404E-0008  0.10783E-0008
  0.37068E+0004 -0.30000E+0004  0.71014E-0008  0.44139E-0008  0.45609E-0009
  0.37500E+0004 -0.30000E+0004  0.69701E-0008  0.44409E-0008  0.21504E-0009
  0.35000E+0004 -0.29871E+0004  0.75000E-0008  0.36165E-0008  0.26679E-0008
  0.35432E+0004 -0.29871E+0004  0.74633E-0008  0.38617E-0008  0.22592E-0008
  0.36250E+0004 -0.29871E+0004  0.73184E-0008  0.41944E-0008  0.15759E-0008
  0.37068E+0004 -0.29870E+0004  0.71147E-0008  0.43596E-0008  0.10611E-0008
  0.37500E+0004 -0.29870E+0004  0.69984E-0008  0.43836E-0008  0.87245E-0009
  0.35000E+0004 -0.29627E+0004  0.74093E-0008  0.35642E-0008  0.33264E-0008
  0.35432E+0004 -0.29627E+0004  0.73869E-0008  0.37944E-0008  0.30273E-0008
  0.36250E+0004 -0.29626E+0004  0.72805E-0008  0.41045E-0008  0.25463E-0008
  0.37068E+0004 -0.29625E+0004  0.71260E-0008  0.42548E-0008  0.22201E-0008
  0.37500E+0004 -0.29624E+0004  0.70377E-0008  0.42737E-0008  0.21218E-0008
  0.35000E+0004 -0.29383E+0004  0.72955E-0008  0.35074E-0008  0.40342E-0008
  0.35432E+0004 -0.29382E+0004  0.72892E-0008  0.37232E-0008  0.38369E-0008
  0.36250E+0004 -0.29381E+0004  0.72228E-0008  0.40118E-0008  0.35408E-0008
  0.37068E+0004 -0.29379E+0004  0.71168E-0008  0.41478E-0008  0.33822E-0008
  0.37500E+0004 -0.29378E+0004  0.70554E-0008  0.41622E-0008  0.33622E-0008
  0.35000E+0004 -0.29254E+0004  0.72261E-0008  0.34759E-0008  0.44236E-0008
  0.35432E+0004 -0.29253E+0004  0.72287E-0008  0.36842E-0008  0.42766E-0008
  0.36250E+0004 -0.29251E+0004  0.71839E-0008  0.39619E-0008  0.40704E-0008
  0.37068E+0004 -0.29249E+0004  0.71028E-0008  0.40908E-0008  0.39912E-0008
  0.37500E+0004 -0.29248E+0004  0.70549E-0008  0.41029E-0008  0.40074E-0008
  0.37500E+0004 -0.30000E+0004  0.69701E-0008  0.44409E-0008  0.21504E-0009
  0.37932E+0004 -0.30000E+0004  0.68394E-0008  0.44250E-0008  0.42240E-0010
  0.38750E+0004 -0.30000E+0004  0.66137E-0008  0.42924E-0008 -0.89420E-0010
  0.39568E+0004 -0.30000E+0004  0.64419E-0008  0.40426E-0008  0.44630E-0010
  0.40000E+0004 -0.30000E+0004  0.63808E-0008  0.38724E-0008  0.22025E-0009
  0.37500E+0004 -0.29870E+0004  0.69984E-0008  0.43836E-0008  0.87245E-0009
  0.37932E+0004 -0.29870E+0004  0.68839E-0008  0.43663E-0008  0.74918E-0009
  0.38750E+0004 -0.29870E+0004  0.66885E-0008  0.42330E-0008  0.69912E-0009
  0.39568E+0004 -0.29869E+0004  0.65457E-0008  0.39853E-0008  0.89808E-0009
  0.40000E+0004 -0.29869E+0004  0.64984E-0008  0.38171E-0008  0.11002E-0008
  0.37500E+0004 -0.29624E+0004  0.70377E-0008  0.42737E-0008  0.21218E-0008
  0.37932E+0004 -0.29624E+0004  0.69524E-0008  0.42534E-0008  0.20828E-0008
  0.38750E+0004 -0.29622E+0004  0.68109E-0008  0.41191E-0008  0.21682E-0008
  0.39568E+0004 -0.29621E+0004  0.67179E-0008  0.38757E-0008  0.24695E-0008
  0.40000E+0004 -0.29621E+0004  0.66938E-0008  0.37115E-0008  0.27109E-0008
  0.37500E+0004 -0.29378E+0004  0.70554E-0008  0.41622E-0008  0.33622E-0008
  0.37932E+0004 -0.29377E+0004  0.69971E-0008  0.41391E-0008  0.33942E-0008
  0.38750E+0004 -0.29375E+0004  0.69043E-0008  0.40041E-0008  0.35893E-0008
  0.39568E+0004 -0.29373E+0004  0.68538E-0008  0.37653E-0008  0.39658E-0008
  0.40000E+0004 -0.29372E+0004  0.68486E-0008  0.36053E-0008  0.42322E-0008
  0.37500E+0004 -0.29248E+0004  0.70549E-0008  0.41029E-0008  0.40074E-0008
  0.37932E+0004 -0.29247E+0004  0.70099E-0008  0.40784E-0008  0.40715E-0008
  0.38750E+0004 -0.29245E+0004  0.69405E-0008  0.39432E-0008  0.43141E-0008
  0.39568E+0004 -0.29243E+0004  0.69095E-0008  0.37070E-0008  0.47193E-0008
  0.40000E+0004 -0.29241E+0004  0.69124E-0008  0.35492E-0008  0.49933E-0008
  0.40000E+0004 -0.30000E+0004  0.63808E-0008  0.38724E-0008  0.22025E-0009
  0.40432E+0004 -0.30000E+0004  0.63435E-0008  0.36785E-0008  0.46805E-0009
  0.41250E+0004 -0.30000E+0004  0.63416E-0008  0.32639E-0008  0.11145E-0008
  0.42068E+0004 -0.30000E+0004  0.64322E-0008  0.28051E-0008  0.19667E-0008
  0.42500E+0004 -0.30000E+0004  0.65154E-0008  0.25535E-0008  0.24836E-0008
  0.40000E+0004 -0.29869E+0004  0.64984E-0008  0.38171E-0008  0.11002E-0008
  0.40432E+0004 -0.29869E+0004  0.64743E-0008  0.36261E-0008  0.13697E-0008
  0.41250E+0004 -0.29868E+0004  0.64934E-0008  0.32179E-0008  0.20423E-0008
  0.42068E+0004 -0.29868E+0004  0.66003E-0008  0.27667E-0008  0.29035E-0008
  0.42500E+0004 -0.29868E+0004  0.66898E-0008  0.25191E-0008  0.34182E-0008
  0.40000E+0004 -0.29621E+0004  0.66938E-0008  0.37115E-0008  0.27109E-0008
  0.40432E+0004 -0.29620E+0004  0.66908E-0008  0.35258E-0008  0.30101E-0008
  0.41250E+0004 -0.29619E+0004  0.67420E-0008  0.31298E-0008  0.37116E-0008
  0.42068E+0004 -0.29618E+0004  0.68712E-0008  0.26927E-0008  0.45691E-0008
  0.42500E+0004 -0.29617E+0004  0.69683E-0008  0.24531E-0008  0.50695E-0008
  0.40000E+0004 -0.29372E+0004  0.68486E-0008  0.36053E-0008  0.42322E-0008
  0.40432E+0004 -0.29371E+0004  0.68618E-0008  0.34248E-0008  0.45468E-0008
  0.41250E+0004 -0.29369E+0004  0.69354E-0008  0.30409E-0008  0.52507E-0008
  0.42068E+0004 -0.29367E+0004  0.70758E-0008  0.26178E-0008  0.60787E-0008
  0.42500E+0004 -0.29366E+0004  0.71746E-0008  0.23861E-0008  0.65520E-0008
  0.40000E+0004 -0.29241E+0004  0.69124E-0008  0.35492E-0008  0.49933E-0008
  0.40432E+0004 -0.29240E+0004  0.69321E-0008  0.33714E-0008  0.53103E-0008
  0.41250E+0004 -0.29238E+0004  0.70135E-0008  0.29938E-0008  0.60051E-0008
  0.42068E+0004 -0.29235E+0004  0.71556E-0008  0.25781E-0008  0.68077E-0008
  0.42500E+0004 -0.29234E+0004  0.72529E-0008  0.23505E-0008  0.72618E-0008
  0.42500E+0004 -0.30000E+0004  0.65154E-0008  0.25535E-0008  0.24836E-0008
  0.42932E+0004 -0.30000E+0004  0.66221E-0008  0.22975E-0008  0.30417E-0008
  0.43750E+0004 -0.30000E+0004  0.68779E-0008  0.18144E-0008  0.41752E-0008
  0.44568E+0004 -0.30000E+0004  0.71893E-0008  0.13454E-0008  0.53683E-0008
  0.45000E+0004 -0.30000E+0004  0.73677E-0008  0.11088E-0008  0.60019E-0008
  0.42500E+0004 -0.29868E+0004  0.66898E-0008  0.25191E-0008  0.34182E-0008
  0.42932E+0004 -0.29868E+0004  0.68017E-0008  0.22677E-0008  0.39700E-0008
  0.43750E+0004 -0.29867E+0004  0.70638E-0008  0.17928E-0008  0.50809E-0008
  0.44568E+0004 -0.29867E+0004  0.73777E-0008  0.13317E-0008  0.62411E-0008
  0.45000E+0004 -0.29867E+0004  0.75561E-0008  0.10990E-0008  0.68538E-0008
  0.42500E+0004 -0.29617E+0004  0.69683E-0008  0.24531E-0008  0.50695E-0008
  0.42932E+0004 -0.29616E+0004  0.70852E-0008  0.22099E-0008  0.55991E-0008
  0.43750E+0004 -0.29615E+0004  0.73500E-0008  0.17504E-0008  0.66500E-0008
  0.44568E+0004 -0.29614E+0004  0.76595E-0008  0.13040E-0008  0.77315E-0008
  0.45000E+0004 -0.29614E+0004  0.78332E-0008  0.10784E-0008  0.82968E-0008
  0.42500E+0004 -0.29366E+0004  0.71746E-0008  0.23861E-0008  0.65520E-0008
  0.42932E+0004 -0.29365E+0004  0.72904E-0008  0.21509E-0008  0.70470E-0008
  0.43750E+0004 -0.29364E+0004  0.75464E-0008  0.17065E-0008  0.80162E-0008
  0.44568E+0004 -0.29362E+0004  0.78400E-0008  0.12744E-0008  0.89996E-0008
  0.45000E+0004 -0.29361E+0004  0.80032E-0008  0.10559E-0008  0.95085E-0008
  0.42500E+0004 -0.29234E+0004  0.72529E-0008  0.23505E-0008  0.72618E-0008
  0.42932E+0004 -0.29233E+0004  0.73658E-0008  0.21195E-0008  0.77341E-0008
  0.43750E+0004 -0.29231E+0004  0.76127E-0008  0.16829E-0008  0.86521E-0008
  0.44568E+0004 -0.29229E+0004  0.78935E-0008  0.12582E-0008  0.95766E-0008
  0.45000E+0004 -0.29228E+0004  0.80488E-0008  0.10433E-0008  0.10052E-0007
  0.45000E+0004 -0.30000E+0004  0.73677E-0008  0.11088E-0008  0.60019E-0008
  0.45432E+0004 -0.30000E+0004  0.75529E-0008  0.88077E-0009  0.66327E-0008
  0.46250E+0004 -0.30000E+0004  0.79047E-0008  0.47939E-0009  0.77837E-0008
  0.47068E+0004 -0.30000E+0004  0.82388E-0008  0.12225E-0009  0.88445E-0008
  0.47500E+0004 -0.30000E+0004  0.83991E-0008 -0.46666E-0010  0.93530E-0008
  0.45000E+0004 -0.29867E+0004  0.75561E-0008  0.10990E-0008  0.68538E-0008
  0.45432E+0004 -0.29866E+0004  0.77406E-0008  0.87466E-0009  0.74620E-0008
  0.46250E+0004 -0.29866E+0004  0.80894E-0008  0.47945E-0009  0.85662E-0008
  0.47068E+0004 -0.29866E+0004  0.84190E-0008  0.12729E-0009  0.95776E-0008
  0.47500E+0004 -0.29865E+0004  0.85765E-0008 -0.39457E-0010  0.10059E-0007
  0.45000E+0004 -0.29614E+0004  0.78332E-0008  0.10784E-0008  0.82968E-0008
  0.45432E+0004 -0.29613E+0004  0.80117E-0008  0.86094E-0009  0.88549E-0008
  0.46250E+0004 -0.29612E+0004  0.83466E-0008  0.47705E-0009  0.98585E-0008
  0.47068E+0004 -0.29611E+0004  0.86603E-0008  0.13404E-0009  0.10766E-0007
  0.47500E+0004 -0.29610E+0004  0.88089E-0008 -0.28830E-0010  0.11192E-0007
  0.45000E+0004 -0.29361E+0004  0.80032E-0008  0.10559E-0008  0.95085E-0008
  0.45432E+0004 -0.29360E+0004  0.81699E-0008  0.84495E-0009  0.10008E-0007
  0.46250E+0004 -0.29358E+0004  0.84806E-0008  0.47197E-0009  0.10897E-0007
  0.47068E+0004 -0.29356E+0004  0.87689E-0008  0.13771E-0009  0.11688E-0007
  0.47500E+0004 -0.29355E+0004  0.89041E-0008 -0.21503E-0010  0.12055E-0007
  0.45000E+0004 -0.29228E+0004  0.80488E-0008  0.10433E-0008  0.10052E-0007
  0.45432E+0004 -0.29226E+0004  0.82072E-0008  0.83578E-0009  0.10517E-0007
  0.46250E+0004 -0.29224E+0004  0.85011E-0008  0.46841E-0009  0.11341E-0007
  0.47068E+0004 -0.29222E+0004  0.87724E-0008  0.13863E-0009  0.12067E-0007
  0.47500E+0004 -0.29220E+0004  0.88990E-0008 -0.18748E-0010  0.12400E-0007
  0.47500E+0004 -0.30000E+0004  0.83991E-0008 -0.46666E-0010  0.93530E-0008
  0.47932E+0004 -0.30000E+0004  0.85459E-0008 -0.20225E-0009  0.98239E-0008
  0.48750E+0004 -0.30000E+0004  0.87729E-0008 -0.45949E-0009  0.10590E-0007
  0.49568E+0004 -0.30000E+0004  0.89223E-0008 -0.66977E-0009  0.11181E-0007
  0.50000E+0004 -0.30000E+0004  0.89654E-0008 -0.76283E-0009  0.11418E-0007
  0.47500E+0004 -0.29865E+0004  0.85765E-0008 -0.39457E-0010  0.10059E-0007
  0.47932E+0004 -0.29865E+0004  0.87203E-0008 -0.19327E-0009  0.10504E-0007
  0.48750E+0004 -0.29864E+0004  0.89408E-0008 -0.44807E-0009  0.11219E-0007
  0.49568E+0004 -0.29864E+0004  0.90830E-0008 -0.65710E-0009  0.11761E-0007
  0.50000E+0004 -0.29863E+0004  0.91219E-0008 -0.74984E-0009  0.11973E-0007
  0.47500E+0004 -0.29610E+0004  0.88089E-0008 -0.28830E-0010  0.11192E-0007
  0.47932E+0004 -0.29609E+0004  0.89435E-0008 -0.17942E-0009  0.11583E-0007
  0.48750E+0004 -0.29607E+0004  0.91465E-0008 -0.42990E-0009  0.12197E-0007
  0.49568E+0004 -0.29606E+0004  0.92709E-0008 -0.63681E-0009  0.12642E-0007
  0.50000E+0004 -0.29605E+0004  0.93003E-0008 -0.72922E-0009  0.12804E-0007
  0.47500E+0004 -0.29355E+0004  0.89041E-0008 -0.21503E-0010  0.12055E-0007
  0.47932E+0004 -0.29353E+0004  0.90254E-0008 -0.16905E-0009  0.12386E-0007
  0.48750E+0004 -0.29350E+0004  0.92041E-0008 -0.41558E-0009  0.12893E-0007
  0.49568E+0004 -0.29347E+0004  0.93058E-0008 -0.62065E-0009  0.13237E-0007
  0.50000E+0004 -0.29346E+0004  0.93237E-0008 -0.71292E-0009  0.13349E-0007
  0.47500E+0004 -0.29220E+0004  0.88990E-0008 -0.18748E-0010  0.12400E-0007
  0.47932E+0004 -0.29218E+0004  0.90117E-0008 -0.16475E-0009  0.12699E-0007
  0.48750E+0004 -0.29215E+0004  0.91750E-0008 -0.40932E-0009  0.13147E-0007
  0.49568E+0004 -0.29211E+0004  0.92628E-0008 -0.61353E-0009  0.13437E-0007
  0.50000E+0004 -0.29209E+0004  0.92740E-0008 -0.70578E-0009  0.13522E-0007
  0.50000E+0004 -0.30000E+0004  0.89654E-0008 -0.76283E-0009  0.11418E-0007
  0.50432E+0004 -0.30000E+0004  0.89843E-0008 -0.84449E-0009  0.11606E-0007
  0.51250E+0004 -0.30000E+0004  0.89479E-0008 -0.97106E-0009  0.11823E-0007
  0.52068E+0004 -0.30000E+0004  0.88212E-0008 -0.10663E-0008  0.11873E-0007
  0.52500E+0004 -0.30000E+0004  0.87194E-0008 -0.11061E-0008  0.11836E-0007
  0.50000E+0004 -0.29863E+0004  0.91219E-0008 -0.74984E-0009  0.11973E-0007
  0.50432E+0004 -0.29863E+0004  0.91361E-0008 -0.83161E-0009  0.12136E-0007
  0.51250E+0004 -0.29862E+0004  0.90897E-0008 -0.95885E-0009  0.12306E-0007
  0.52068E+0004 -0.29862E+0004  0.89512E-0008 -0.10553E-0008  0.12309E-0007
  0.52500E+0004 -0.29861E+0004  0.88424E-0008 -0.10959E-0008  0.12248E-0007
  0.50000E+0004 -0.29605E+0004  0.93003E-0008 -0.72922E-0009  0.12804E-0007
  0.50432E+0004 -0.29603E+0004  0.93045E-0008 -0.81119E-0009  0.12918E-0007
  0.51250E+0004 -0.29601E+0004  0.92384E-0008 -0.93991E-0009  0.13000E-0007
  0.52068E+0004 -0.29599E+0004  0.90782E-0008 -0.10390E-0008  0.12918E-0007
  0.52500E+0004 -0.29598E+0004  0.89568E-0008 -0.10812E-0008  0.12812E-0007
  0.50000E+0004 -0.29346E+0004  0.93237E-0008 -0.71292E-0009  0.13349E-0007
  0.50432E+0004 -0.29344E+0004  0.93167E-0008 -0.79517E-0009  0.13414E-0007
  0.51250E+0004 -0.29341E+0004  0.92299E-0008 -0.92559E-0009  0.13409E-0007
  0.52068E+0004 -0.29337E+0004  0.90489E-0008 -0.10274E-0008  0.13245E-0007
  0.52500E+0004 -0.29336E+0004  0.89163E-0008 -0.10713E-0008  0.13099E-0007
  0.50000E+0004 -0.29209E+0004  0.92740E-0008 -0.70578E-0009  0.13522E-0007
  0.50432E+0004 -0.29207E+0004  0.92605E-0008 -0.78821E-0009  0.13562E-0007
  0.51250E+0004 -0.29203E+0004  0.91625E-0008 -0.91960E-0009  0.13511E-0007
  0.52068E+0004 -0.29199E+0004  0.89709E-0008 -0.10228E-0008  0.13307E-0007
  0.52500E+0004 -0.29197E+0004  0.88330E-0008 -0.10678E-0008  0.13141E-0007
  0.52500E+0004 -0.30000E+0004  0.87194E-0008 -0.11061E-0008  0.11836E-0007
  0.52932E+0004 -0.30000E+0004  0.85969E-0008 -0.11399E-0008  0.11763E-0007
  0.53750E+0004 -0.30000E+0004  0.83109E-0008 -0.11916E-0008  0.11531E-0007
  0.54568E+0004 -0.30000E+0004  0.79697E-0008 -0.12320E-0008  0.11204E-0007
  0.55000E+0004 -0.30000E+0004  0.77728E-0008 -0.12506E-0008  0.11002E-0007
  0.52500E+0004 -0.29861E+0004  0.88424E-0008 -0.10959E-0008  0.12248E-0007
  0.52932E+0004 -0.29861E+0004  0.87119E-0008 -0.11308E-0008  0.12150E-0007
  0.53750E+0004 -0.29860E+0004  0.84089E-0008 -0.11842E-0008  0.11871E-0007
  0.54568E+0004 -0.29860E+0004  0.80480E-0008 -0.12261E-0008  0.11497E-0007
  0.55000E+0004 -0.29860E+0004  0.78397E-0008 -0.12453E-0008  0.11270E-0007
  0.52500E+0004 -0.29598E+0004  0.89568E-0008 -0.10812E-0008  0.12812E-0007
  0.52932E+0004 -0.29598E+0004  0.88128E-0008 -0.11178E-0008  0.12671E-0007
  0.53750E+0004 -0.29596E+0004  0.84814E-0008 -0.11746E-0008  0.12310E-0007
  0.54568E+0004 -0.29594E+0004  0.80879E-0008 -0.12195E-0008  0.11854E-0007
  0.55000E+0004 -0.29594E+0004  0.78607E-0008 -0.12400E-0008  0.11584E-0007
  0.52500E+0004 -0.29336E+0004  0.89163E-0008 -0.10713E-0008  0.13099E-0007
  0.52932E+0004 -0.29334E+0004  0.87607E-0008 -0.11097E-0008  0.12918E-0007
  0.53750E+0004 -0.29332E+0004  0.84060E-0008 -0.11699E-0008  0.12484E-0007
  0.54568E+0004 -0.29329E+0004  0.79862E-0008 -0.12179E-0008  0.11956E-0007
  0.55000E+0004 -0.29328E+0004  0.77438E-0008 -0.12398E-0008  0.11649E-0007
  0.52500E+0004 -0.29197E+0004  0.88330E-0008 -0.10678E-0008  0.13141E-0007
  0.52932E+0004 -0.29195E+0004  0.86721E-0008 -0.11071E-0008  0.12940E-0007
  0.53750E+0004 -0.29192E+0004  0.83070E-0008 -0.11692E-0008  0.12471E-0007
  0.54568E+0004 -0.29189E+0004  0.78760E-0008 -0.12188E-0008  0.11910E-0007
  0.55000E+0004 -0.29187E+0004  0.76272E-0008 -0.12414E-0008  0.11585E-0007
  0.55000E+0004 -0.30000E+0004  0.77728E-0008 -0.12506E-0008  0.11002E-0007
  0.55432E+0004 -0.30000E+0004  0.75690E-0008 -0.12677E-0008  0.10787E-0007
  0.56250E+0004 -0.30000E+0004  0.71705E-0008 -0.12992E-0008  0.10352E-0007
  0.57068E+0004 -0.30000E+0004  0.67743E-0008 -0.13304E-0008  0.99079E-0008
  0.57500E+0004 -0.30000E+0004  0.65718E-0008 -0.13473E-0008  0.96763E-0008
  0.55000E+0004 -0.29860E+0004  0.78397E-0008 -0.12453E-0008  0.11270E-0007
  0.55432E+0004 -0.29859E+0004  0.76236E-0008 -0.12631E-0008  0.11029E-0007
  0.56250E+0004 -0.29859E+0004  0.72002E-0008 -0.12953E-0008  0.10547E-0007
  0.57068E+0004 -0.29859E+0004  0.67768E-0008 -0.13267E-0008  0.10054E-0007
  0.57500E+0004 -0.29858E+0004  0.65595E-0008 -0.13433E-0008  0.97976E-0008
  0.55000E+0004 -0.29594E+0004  0.78607E-0008 -0.12400E-0008  0.11584E-0007
  0.55432E+0004 -0.29593E+0004  0.76244E-0008 -0.12590E-0008  0.11300E-0007
  0.56250E+0004 -0.29592E+0004  0.71597E-0008 -0.12925E-0008  0.10735E-0007
  0.57068E+0004 -0.29590E+0004  0.66911E-0008 -0.13241E-0008  0.10161E-0007
  0.57500E+0004 -0.29590E+0004  0.64487E-0008 -0.13404E-0008  0.98616E-0008
  0.55000E+0004 -0.29328E+0004  0.77438E-0008 -0.12398E-0008  0.11649E-0007
  0.55432E+0004 -0.29326E+0004  0.74914E-0008 -0.12599E-0008  0.11328E-0007
  0.56250E+0004 -0.29324E+0004  0.69934E-0008 -0.12948E-0008  0.10694E-0007
  0.57068E+0004 -0.29322E+0004  0.64879E-0008 -0.13267E-0008  0.10050E-0007
  0.57500E+0004 -0.29321E+0004  0.62246E-0008 -0.13427E-0008  0.97139E-0008
  0.55000E+0004 -0.29187E+0004  0.76272E-0008 -0.12414E-0008  0.11585E-0007
  0.55432E+0004 -0.29186E+0004  0.73679E-0008 -0.12621E-0008  0.11248E-0007
  0.56250E+0004 -0.29183E+0004  0.68558E-0008 -0.12977E-0008  0.10582E-0007
  0.57068E+0004 -0.29181E+0004  0.63341E-0008 -0.13297E-0008  0.99059E-0008
  0.57500E+0004 -0.29180E+0004  0.60617E-0008 -0.13456E-0008  0.95535E-0008
  0.57500E+0004 -0.30000E+0004  0.65718E-0008 -0.13473E-0008  0.96763E-0008
  0.57932E+0004 -0.30000E+0004  0.63783E-0008 -0.13638E-0008  0.94522E-0008
  0.58750E+0004 -0.30000E+0004  0.60417E-0008 -0.13950E-0008  0.90537E-0008
  0.59568E+0004 -0.30000E+0004  0.57582E-0008 -0.14236E-0008  0.87046E-0008
  0.60000E+0004 -0.30000E+0004  0.56339E-0008 -0.14370E-0008  0.85440E-0008
  0.57500E+0004 -0.29858E+0004  0.65595E-0008 -0.13433E-0008  0.97976E-0008
  0.57932E+0004 -0.29858E+0004  0.63507E-0008 -0.13596E-0008  0.95488E-0008
  0.58750E+0004 -0.29858E+0004  0.59844E-0008 -0.13899E-0008  0.91043E-0008
  0.59568E+0004 -0.29857E+0004  0.56709E-0008 -0.14173E-0008  0.87112E-0008
  0.60000E+0004 -0.29857E+0004  0.55308E-0008 -0.14298E-0008  0.85282E-0008
  0.57500E+0004 -0.29590E+0004  0.64487E-0008 -0.13404E-0008  0.98616E-0008
  0.57932E+0004 -0.29589E+0004  0.62137E-0008 -0.13562E-0008  0.95701E-0008
  0.58750E+0004 -0.29587E+0004  0.57964E-0008 -0.13847E-0008  0.90465E-0008
  0.59568E+0004 -0.29586E+0004  0.54305E-0008 -0.14095E-0008  0.85768E-0008
  0.60000E+0004 -0.29585E+0004  0.52626E-0008 -0.14205E-0008  0.83550E-0008
  0.57500E+0004 -0.29321E+0004  0.62246E-0008 -0.13427E-0008  0.97139E-0008
  0.57932E+0004 -0.29320E+0004  0.59676E-0008 -0.13578E-0008  0.93858E-0008
  0.58750E+0004 -0.29317E+0004  0.55067E-0008 -0.13845E-0008  0.87939E-0008
  0.59568E+0004 -0.29315E+0004  0.50949E-0008 -0.14066E-0008  0.82575E-0008
  0.60000E+0004 -0.29314E+0004  0.49023E-0008 -0.14160E-0008  0.80017E-0008
  0.57500E+0004 -0.29180E+0004  0.60617E-0008 -0.13456E-0008  0.95535E-0008
  0.57932E+0004 -0.29178E+0004  0.57948E-0008 -0.13604E-0008  0.92085E-0008
  0.58750E+0004 -0.29175E+0004  0.53140E-0008 -0.13860E-0008  0.85851E-0008
  0.59568E+0004 -0.29172E+0004  0.48809E-0008 -0.14067E-0008  0.80178E-0008
  0.60000E+0004 -0.29170E+0004  0.46765E-0008 -0.14151E-0008  0.77460E-0008
  0.60000E+0004 -0.30000E+0004  0.56339E-0008 -0.14370E-0008  0.85440E-0008
  0.60432E+0004 -0.30000E+0004  0.55296E-0008 -0.14481E-0008  0.84026E-0008
  0.61250E+0004 -0.30000E+0004  0.53892E-0008 -0.14629E-0008  0.81886E-0008
  0.62068E+0004 -0.30000E+0004  0.53295E-0008 -0.14668E-0008  0.80519E-0008
  0.62500E+0004 -0.30000E+0004  0.53312E-0008 -0.14639E-0008  0.80115E-0008
  0.60000E+0004 -0.29857E+0004  0.55308E-0008 -0.14298E-0008  0.85282E-0008
  0.60432E+0004 -0.29856E+0004  0.54108E-0008 -0.14402E-0008  0.83652E-0008
  0.61250E+0004 -0.29856E+0004  0.52413E-0008 -0.14535E-0008  0.81127E-0008
  0.62068E+0004 -0.29855E+0004  0.51539E-0008 -0.14559E-0008  0.79407E-0008
  0.62500E+0004 -0.29854E+0004  0.51418E-0008 -0.14522E-0008  0.78832E-0008
  0.60000E+0004 -0.29585E+0004  0.52626E-0008 -0.14205E-0008  0.83550E-0008
  0.60432E+0004 -0.29584E+0004  0.51144E-0008 -0.14293E-0008  0.81539E-0008
  0.61250E+0004 -0.29582E+0004  0.48923E-0008 -0.14394E-0008  0.78329E-0008
  0.62068E+0004 -0.29580E+0004  0.47539E-0008 -0.14387E-0008  0.75977E-0008
  0.62500E+0004 -0.29579E+0004  0.47160E-0008 -0.14335E-0008  0.75093E-0008
  0.60000E+0004 -0.29314E+0004  0.49023E-0008 -0.14160E-0008  0.80017E-0008
  0.60432E+0004 -0.29312E+0004  0.47285E-0008 -0.14230E-0008  0.77665E-0008
  0.61250E+0004 -0.29308E+0004  0.44577E-0008 -0.14296E-0008  0.73838E-0008
  0.62068E+0004 -0.29305E+0004  0.42711E-0008 -0.14253E-0008  0.70907E-0008
  0.62500E+0004 -0.29303E+0004  0.42084E-0008 -0.14182E-0008  0.69738E-0008
  0.60000E+0004 -0.29170E+0004  0.46765E-0008 -0.14151E-0008  0.77460E-0008
  0.60432E+0004 -0.29168E+0004  0.44904E-0008 -0.14212E-0008  0.74946E-0008
  0.61250E+0004 -0.29164E+0004  0.41958E-0008 -0.14258E-0008  0.70822E-0008
  0.62068E+0004 -0.29160E+0004  0.39852E-0008 -0.14194E-0008  0.67612E-0008
  0.62500E+0004 -0.29157E+0004  0.39099E-0008 -0.14112E-0008  0.66302E-0008
  0.62500E+0004 -0.30000E+0004  0.53312E-0008 -0.14639E-0008  0.80115E-0008
  0.62932E+0004 -0.30000E+0004  0.53565E-0008 -0.14569E-0008  0.79941E-0008
  0.63750E+0004 -0.30000E+0004  0.54661E-0008 -0.14335E-0008  0.80217E-0008
  0.64568E+0004 -0.30000E+0004  0.56531E-0008 -0.13969E-0008  0.81272E-0008
  0.65000E+0004 -0.30000E+0004  0.57798E-0008 -0.13729E-0008  0.82116E-0008
  0.62500E+0004 -0.29854E+0004  0.51418E-0008 -0.14522E-0008  0.78832E-0008
  0.62932E+0004 -0.29854E+0004  0.51535E-0008 -0.14447E-0008  0.78497E-0008
  0.63750E+0004 -0.29853E+0004  0.52398E-0008 -0.14203E-0008  0.78497E-0008
  0.64568E+0004 -0.29852E+0004  0.54067E-0008 -0.13828E-0008  0.79320E-0008
  0.65000E+0004 -0.29851E+0004  0.55243E-0008 -0.13584E-0008  0.80060E-0008
  0.62500E+0004 -0.29579E+0004  0.47160E-0008 -0.14335E-0008  0.75093E-0008
  0.62932E+0004 -0.29577E+0004  0.47023E-0008 -0.14245E-0008  0.74459E-0008
  0.63750E+0004 -0.29574E+0004  0.47434E-0008 -0.13975E-0008  0.73945E-0008
  0.64568E+0004 -0.29571E+0004  0.48704E-0008 -0.13578E-0008  0.74327E-0008
  0.65000E+0004 -0.29569E+0004  0.49698E-0008 -0.13322E-0008  0.74868E-0008
  0.62500E+0004 -0.29303E+0004  0.42084E-0008 -0.14182E-0008  0.69738E-0008
  0.62932E+0004 -0.29300E+0004  0.41695E-0008 -0.14074E-0008  0.68820E-0008
  0.63750E+0004 -0.29295E+0004  0.41653E-0008 -0.13772E-0008  0.67811E-0008
  0.64568E+0004 -0.29290E+0004  0.42509E-0008 -0.13343E-0008  0.67757E-0008
  0.65000E+0004 -0.29287E+0004  0.43306E-0008 -0.13070E-0008  0.68097E-0008
  0.62500E+0004 -0.29157E+0004  0.39099E-0008 -0.14112E-0008  0.66302E-0008
  0.62932E+0004 -0.29154E+0004  0.38581E-0008 -0.13994E-0008  0.65242E-0008
  0.63750E+0004 -0.29148E+0004  0.38301E-0008 -0.13671E-0008  0.63983E-0008
  0.64568E+0004 -0.29142E+0004  0.38936E-0008 -0.13222E-0008  0.63703E-0008
  0.65000E+0004 -0.29138E+0004  0.39625E-0008 -0.12940E-0008  0.63937E-0008
  0.65000E+0004 -0.30000E+0004  0.57798E-0008 -0.13729E-0008  0.82116E-0008
  0.65432E+0004 -0.30000E+0004  0.59243E-0008 -0.13457E-0008  0.83149E-0008
  0.66250E+0004 -0.30000E+0004  0.62383E-0008 -0.12883E-0008  0.85546E-0008
  0.67068E+0004 -0.30000E+0004  0.65920E-0008 -0.12258E-0008  0.88402E-0008
  0.67500E+0004 -0.30000E+0004  0.67879E-0008 -0.11922E-0008  0.90028E-0008
  0.65000E+0004 -0.29851E+0004  0.55243E-0008 -0.13584E-0008  0.80060E-0008
  0.65432E+0004 -0.29850E+0004  0.56608E-0008 -0.13309E-0008  0.81003E-0008
  0.66250E+0004 -0.29849E+0004  0.59635E-0008 -0.12726E-0008  0.83270E-0008
  0.67068E+0004 -0.29848E+0004  0.63118E-0008 -0.12091E-0008  0.86058E-0008
  0.67500E+0004 -0.29847E+0004  0.65075E-0008 -0.11748E-0008  0.87674E-0008
  0.65000E+0004 -0.29569E+0004  0.49698E-0008 -0.13322E-0008  0.74868E-0008
  0.65432E+0004 -0.29567E+0004  0.50892E-0008 -0.13035E-0008  0.75627E-0008
  0.66250E+0004 -0.29563E+0004  0.53666E-0008 -0.12430E-0008  0.77619E-0008
  0.67068E+0004 -0.29559E+0004  0.56998E-0008 -0.11767E-0008  0.80240E-0008
  0.67500E+0004 -0.29557E+0004  0.58924E-0008 -0.11407E-0008  0.81816E-0008
  0.65000E+0004 -0.29287E+0004  0.43306E-0008 -0.13070E-0008  0.68097E-0008
  0.65432E+0004 -0.29284E+0004  0.44312E-0008 -0.12768E-0008  0.68661E-0008
  0.66250E+0004 -0.29277E+0004  0.46786E-0008 -0.12129E-0008  0.70350E-0008
  0.67068E+0004 -0.29270E+0004  0.49911E-0008 -0.11430E-0008  0.72759E-0008
  0.67500E+0004 -0.29267E+0004  0.51772E-0008 -0.11048E-0008  0.74269E-0008
  0.65000E+0004 -0.29138E+0004  0.39625E-0008 -0.12940E-0008  0.63937E-0008
  0.65432E+0004 -0.29134E+0004  0.40526E-0008 -0.12627E-0008  0.64397E-0008
  0.66250E+0004 -0.29126E+0004  0.42827E-0008 -0.11968E-0008  0.65917E-0008
  0.67068E+0004 -0.29118E+0004  0.45821E-0008 -0.11245E-0008  0.68201E-0008
  0.67500E+0004 -0.29114E+0004  0.47634E-0008 -0.10850E-0008  0.69667E-0008
  0.67500E+0004 -0.30000E+0004  0.67879E-0008 -0.11922E-0008  0.90028E-0008
  0.67932E+0004 -0.30000E+0004  0.69867E-0008 -0.11587E-0008  0.91701E-0008
  0.68750E+0004 -0.30000E+0004  0.73590E-0008 -0.10983E-0008  0.94868E-0008
  0.69568E+0004 -0.30000E+0004  0.77070E-0008 -0.10445E-0008  0.97831E-0008
  0.70000E+0004 -0.30000E+0004  0.78729E-0008 -0.10199E-0008  0.99220E-0008
  0.67500E+0004 -0.29847E+0004  0.65075E-0008 -0.11748E-0008  0.87674E-0008
  0.67932E+0004 -0.29846E+0004  0.67080E-0008 -0.11405E-0008  0.89359E-0008
  0.68750E+0004 -0.29845E+0004  0.70895E-0008 -0.10780E-0008  0.92608E-0008
  0.69568E+0004 -0.29843E+0004  0.74551E-0008 -0.10214E-0008  0.95739E-0008
  0.70000E+0004 -0.29842E+0004  0.76337E-0008 -0.99509E-0009  0.97253E-0008
  0.67500E+0004 -0.29557E+0004  0.58924E-0008 -0.11407E-0008  0.81816E-0008
  0.67932E+0004 -0.29554E+0004  0.60930E-0008 -0.11044E-0008  0.83493E-0008
  0.68750E+0004 -0.29550E+0004  0.64854E-0008 -0.10374E-0008  0.86836E-0008
  0.69568E+0004 -0.29545E+0004  0.68773E-0008 -0.97510E-0009  0.90218E-0008
  0.70000E+0004 -0.29543E+0004  0.70763E-0008 -0.94528E-0009  0.91934E-0008
  0.67500E+0004 -0.29267E+0004  0.51772E-0008 -0.11048E-0008  0.74269E-0008
  0.67932E+0004 -0.29263E+0004  0.53738E-0008 -0.10661E-0008  0.75903E-0008
  0.68750E+0004 -0.29255E+0004  0.57690E-0008 -0.99380E-0009  0.79268E-0008
  0.69568E+0004 -0.29247E+0004  0.61782E-0008 -0.92523E-0009  0.82818E-0008
  0.70000E+0004 -0.29243E+0004  0.63928E-0008 -0.89165E-0009  0.84687E-0008
  0.67500E+0004 -0.29114E+0004  0.47634E-0008 -0.10850E-0008  0.69667E-0008
  0.67932E+0004 -0.29109E+0004  0.49565E-0008 -0.10449E-0008  0.71266E-0008
  0.68750E+0004 -0.29099E+0004  0.53501E-0008 -0.96954E-0009  0.74616E-0008
  0.69568E+0004 -0.29090E+0004  0.57650E-0008 -0.89742E-0009  0.78223E-0008
  0.70000E+0004 -0.29085E+0004  0.59858E-0008 -0.86176E-0009  0.80155E-0008
  0.70000E+0004 -0.30000E+0004  0.78729E-0008 -0.10199E-0008  0.99220E-0008
  0.70432E+0004 -0.30000E+0004  0.80229E-0008 -0.99816E-0009  0.10045E-0007
  0.71250E+0004 -0.30000E+0004  0.82523E-0008 -0.96639E-0009  0.10219E-0007
  0.72068E+0004 -0.30000E+0004  0.83961E-0008 -0.94741E-0009  0.10299E-0007
  0.72500E+0004 -0.30000E+0004  0.84328E-0008 -0.94283E-0009  0.10298E-0007
  0.70000E+0004 -0.29842E+0004  0.76337E-0008 -0.99509E-0009  0.97253E-0008
  0.70432E+0004 -0.29841E+0004  0.77989E-0008 -0.97137E-0009  0.98632E-0008
  0.71250E+0004 -0.29839E+0004  0.80633E-0008 -0.93535E-0009  0.10073E-0007
  0.72068E+0004 -0.29838E+0004  0.82503E-0008 -0.91147E-0009  0.10200E-0007
  0.72500E+0004 -0.29837E+0004  0.83126E-0008 -0.90415E-0009  0.10226E-0007
  0.70000E+0004 -0.29543E+0004  0.70763E-0008 -0.94528E-0009  0.91934E-0008
  0.70432E+0004 -0.29540E+0004  0.72661E-0008 -0.91768E-0009  0.93559E-0008
  0.71250E+0004 -0.29535E+0004  0.75899E-0008 -0.87337E-0009  0.96265E-0008
  0.72068E+0004 -0.29530E+0004  0.78516E-0008 -0.84016E-0009  0.98312E-0008
  0.72500E+0004 -0.29527E+0004  0.79591E-0008 -0.82760E-0009  0.99059E-0008
  0.70000E+0004 -0.29243E+0004  0.63928E-0008 -0.89165E-0009  0.84687E-0008
  0.70432E+0004 -0.29239E+0004  0.66020E-0008 -0.85996E-0009  0.86506E-0008
  0.71250E+0004 -0.29230E+0004  0.69752E-0008 -0.80712E-0009  0.89715E-0008
  0.72068E+0004 -0.29222E+0004  0.73022E-0008 -0.76451E-0009  0.92441E-0008
  0.72500E+0004 -0.29218E+0004  0.74502E-0008 -0.74672E-0009  0.93617E-0008
  0.70000E+0004 -0.29085E+0004  0.59858E-0008 -0.86176E-0009  0.80155E-0008
  0.70432E+0004 -0.29080E+0004  0.62032E-0008 -0.82784E-0009  0.82057E-0008
  0.71250E+0004 -0.29070E+0004  0.65985E-0008 -0.77041E-0009  0.85492E-0008
  0.72068E+0004 -0.29060E+0004  0.69561E-0008 -0.72282E-0009  0.88534E-0008
  0.72500E+0004 -0.29054E+0004  0.71234E-0008 -0.70228E-0009  0.89915E-0008
  0.72500E+0004 -0.30000E+0004  0.84328E-0008 -0.94283E-0009  0.10298E-0007
  0.72932E+0004 -0.30000E+0004  0.84411E-0008 -0.94166E-0009  0.10265E-0007
  0.73750E+0004 -0.30000E+0004  0.83757E-0008 -0.94923E-0009  0.10110E-0007
  0.74568E+0004 -0.30000E+0004  0.82056E-0008 -0.96812E-0009  0.98357E-0008
  0.75000E+0004 -0.30000E+0004  0.80756E-0008 -0.98226E-0009  0.96444E-0008
  0.72500E+0004 -0.29837E+0004  0.83126E-0008 -0.90415E-0009  0.10226E-0007
  0.72932E+0004 -0.29836E+0004  0.83481E-0008 -0.90005E-0009  0.10223E-0007
  0.73750E+0004 -0.29834E+0004  0.83381E-0008 -0.90197E-0009  0.10130E-0007
  0.74568E+0004 -0.29832E+0004  0.82264E-0008 -0.91517E-0009  0.99230E-0008
  0.75000E+0004 -0.29831E+0004  0.81276E-0008 -0.92645E-0009  0.97688E-0008
  0.72500E+0004 -0.29527E+0004  0.79591E-0008 -0.82760E-0009  0.99059E-0008
  0.72932E+0004 -0.29524E+0004  0.80431E-0008 -0.81804E-0009  0.99552E-0008
  0.73750E+0004 -0.29519E+0004  0.81330E-0008 -0.80939E-0009  0.99730E-0008
  0.74568E+0004 -0.29514E+0004  0.81287E-0008 -0.81200E-0009  0.98882E-0008
  0.75000E+0004 -0.29511E+0004  0.80882E-0008 -0.81788E-0009  0.98021E-0008
  0.72500E+0004 -0.29218E+0004  0.74502E-0008 -0.74672E-0009  0.93617E-0008
  0.72932E+0004 -0.29213E+0004  0.75781E-0008 -0.73176E-0009  0.94580E-0008
  0.73750E+0004 -0.29204E+0004  0.77605E-0008 -0.71271E-0009  0.95766E-0008
  0.74568E+0004 -0.29195E+0004  0.78578E-0008 -0.70499E-0009  0.96056E-0008
  0.75000E+0004 -0.29190E+0004  0.78735E-0008 -0.70557E-0009  0.95838E-0008
  0.72500E+0004 -0.29054E+0004  0.71234E-0008 -0.70228E-0009  0.89915E-0008
  0.72932E+0004 -0.29049E+0004  0.72725E-0008 -0.68450E-0009  0.91103E-0008
  0.73750E+0004 -0.29038E+0004  0.75002E-0008 -0.66004E-0009  0.92780E-0008
  0.74568E+0004 -0.29027E+0004  0.76485E-0008 -0.64697E-0009  0.93634E-0008
  0.75000E+0004 -0.29021E+0004  0.76926E-0008 -0.64481E-0009  0.93736E-0008
  0.75000E+0004 -0.30000E+0004  0.80756E-0008 -0.98226E-0009  0.96444E-0008
  0.75432E+0004 -0.30000E+0004  0.79203E-0008 -0.99874E-0009  0.94237E-0008
  0.76250E+0004 -0.30000E+0004  0.75640E-0008 -0.10358E-0008  0.89343E-0008
  0.77068E+0004 -0.30000E+0004  0.71444E-0008 -0.10780E-0008  0.83715E-0008
  0.77500E+0004 -0.30000E+0004  0.69051E-0008 -0.11015E-0008  0.80538E-0008
  0.75000E+0004 -0.29831E+0004  0.81276E-0008 -0.92645E-0009  0.97688E-0008
  0.75432E+0004 -0.29830E+0004  0.80035E-0008 -0.94000E-0009  0.95861E-0008
  0.76250E+0004 -0.29828E+0004  0.77045E-0008 -0.97199E-0009  0.91686E-0008
  0.77068E+0004 -0.29826E+0004  0.73377E-0008 -0.10097E-0008  0.86758E-0008
  0.77500E+0004 -0.29825E+0004  0.71238E-0008 -0.10312E-0008  0.83933E-0008
  0.75000E+0004 -0.29511E+0004  0.80882E-0008 -0.81788E-0009  0.98021E-0008
  0.75432E+0004 -0.29508E+0004  0.80225E-0008 -0.82607E-0009  0.96890E-0008
  0.76250E+0004 -0.29502E+0004  0.78326E-0008 -0.84863E-0009  0.94054E-0008
  0.77068E+0004 -0.29496E+0004  0.75693E-0008 -0.87800E-0009  0.90454E-0008
  0.77500E+0004 -0.29493E+0004  0.74062E-0008 -0.89571E-0009  0.88310E-0008
  0.75000E+0004 -0.29190E+0004  0.78735E-0008 -0.70557E-0009  0.95838E-0008
  0.75432E+0004 -0.29185E+0004  0.78646E-0008 -0.70857E-0009  0.95367E-0008
  0.76250E+0004 -0.29176E+0004  0.77830E-0008 -0.72192E-0009  0.93821E-0008
  0.77068E+0004 -0.29166E+0004  0.76248E-0008 -0.74312E-0009  0.91526E-0008
  0.77500E+0004 -0.29161E+0004  0.75145E-0008 -0.75704E-0009  0.90062E-0008
  0.75000E+0004 -0.29021E+0004  0.76926E-0008 -0.64481E-0009  0.93736E-0008
  0.75432E+0004 -0.29015E+0004  0.77128E-0008 -0.64512E-0009  0.93597E-0008
  0.76250E+0004 -0.29004E+0004  0.76871E-0008 -0.65371E-0009  0.92706E-0008
  0.77068E+0004 -0.28992E+0004  0.75842E-0008 -0.67069E-0009  0.91081E-0008
  0.77500E+0004 -0.28986E+0004  0.75022E-0008 -0.68263E-0009  0.89971E-0008
  0.77500E+0004 -0.30000E+0004  0.69051E-0008 -0.11015E-0008  0.80538E-0008
  0.77932E+0004 -0.30000E+0004  0.66584E-0008 -0.11251E-0008  0.77272E-0008
  0.78750E+0004 -0.30000E+0004  0.61840E-0008 -0.11686E-0008  0.70991E-0008
  0.79568E+0004 -0.30000E+0004  0.57228E-0008 -0.12065E-0008  0.64825E-0008
  0.80000E+0004 -0.30000E+0004  0.54930E-0008 -0.12226E-0008  0.61703E-0008
  0.77500E+0004 -0.29825E+0004  0.71238E-0008 -0.10312E-0008  0.83933E-0008
  0.77932E+0004 -0.29824E+0004  0.69008E-0008 -0.10529E-0008  0.81010E-0008
  0.78750E+0004 -0.29822E+0004  0.64646E-0008 -0.10935E-0008  0.75322E-0008
  0.79568E+0004 -0.29819E+0004  0.60325E-0008 -0.11296E-0008  0.69671E-0008
  0.80000E+0004 -0.29818E+0004  0.58140E-0008 -0.11452E-0008  0.66782E-0008
  0.77500E+0004 -0.29493E+0004  0.74062E-0008 -0.89571E-0009  0.88310E-0008
  0.77932E+0004 -0.29490E+0004  0.72308E-0008 -0.91382E-0009  0.86047E-0008
  0.78750E+0004 -0.29483E+0004  0.68745E-0008 -0.94900E-0009  0.81536E-0008
  0.79568E+0004 -0.29477E+0004  0.65068E-0008 -0.98131E-0009  0.76938E-0008
  0.80000E+0004 -0.29474E+0004  0.63155E-0008 -0.99587E-0009  0.74547E-0008
  0.77500E+0004 -0.29161E+0004  0.75145E-0008 -0.75704E-0009  0.90062E-0008
  0.77932E+0004 -0.29155E+0004  0.73894E-0008 -0.77163E-0009  0.88465E-0008
  0.78750E+0004 -0.29145E+0004  0.71200E-0008 -0.80136E-0009  0.85162E-0008
  0.79568E+0004 -0.29135E+0004  0.68262E-0008 -0.82984E-0009  0.81680E-0008
  0.80000E+0004 -0.29129E+0004  0.66681E-0008 -0.84316E-0009  0.79834E-0008
  0.77500E+0004 -0.28986E+0004  0.75022E-0008 -0.68263E-0009  0.89971E-0008
  0.77932E+0004 -0.28979E+0004  0.74041E-0008 -0.69539E-0009  0.88720E-0008
  0.78750E+0004 -0.28967E+0004  0.71824E-0008 -0.72226E-0009  0.86055E-0008
  0.79568E+0004 -0.28954E+0004  0.69304E-0008 -0.74872E-0009  0.83174E-0008
  0.80000E+0004 -0.28947E+0004  0.67916E-0008 -0.76135E-0009  0.81628E-0008
  0.80000E+0004 -0.30000E+0004  0.54930E-0008 -0.12226E-0008  0.61703E-0008
  0.80432E+0004 -0.30000E+0004  0.52766E-0008 -0.12353E-0008  0.58712E-0008
  0.81250E+0004 -0.30000E+0004  0.49131E-0008 -0.12461E-0008  0.53492E-0008
  0.82068E+0004 -0.30000E+0004  0.46225E-0008 -0.12349E-0008  0.48959E-0008
  0.82500E+0004 -0.30000E+0004  0.45018E-0008 -0.12181E-0008  0.46863E-0008
  0.80000E+0004 -0.29818E+0004  0.58140E-0008 -0.11452E-0008  0.66782E-0008
  0.80432E+0004 -0.29817E+0004  0.56067E-0008 -0.11575E-0008  0.64005E-0008
  0.81250E+0004 -0.29815E+0004  0.52528E-0008 -0.11686E-0008  0.59112E-0008
  0.82068E+0004 -0.29812E+0004  0.49634E-0008 -0.11591E-0008  0.54813E-0008
  0.82500E+0004 -0.29811E+0004  0.48400E-0008 -0.11437E-0008  0.52800E-0008
  0.80000E+0004 -0.29474E+0004  0.63155E-0008 -0.99587E-0009  0.74547E-0008
  0.80432E+0004 -0.29470E+0004  0.61310E-0008 -0.10074E-0008  0.72229E-0008
  0.81250E+0004 -0.29463E+0004  0.58078E-0008 -0.10189E-0008  0.68089E-0008
  0.82068E+0004 -0.29456E+0004  0.55335E-0008 -0.10120E-0008  0.64391E-0008
  0.82500E+0004 -0.29453E+0004  0.54124E-0008 -0.99907E-0009  0.62636E-0008
  0.80000E+0004 -0.29129E+0004  0.66681E-0008 -0.84316E-0009  0.79834E-0008
  0.80432E+0004 -0.29123E+0004  0.65127E-0008 -0.85381E-0009  0.78029E-0008
  0.81250E+0004 -0.29112E+0004  0.62333E-0008 -0.86540E-0009  0.74770E-0008
  0.82068E+0004 -0.29101E+0004  0.59886E-0008 -0.86071E-0009  0.71834E-0008
  0.82500E+0004 -0.29095E+0004  0.58779E-0008 -0.85001E-0009  0.70436E-0008
  0.80000E+0004 -0.28947E+0004  0.67916E-0008 -0.76135E-0009  0.81628E-0008
  0.80432E+0004 -0.28940E+0004  0.66535E-0008 -0.77152E-0009  0.80106E-0008
  0.81250E+0004 -0.28927E+0004  0.64014E-0008 -0.78306E-0009  0.77346E-0008
  0.82068E+0004 -0.28913E+0004  0.61773E-0008 -0.77941E-0009  0.74858E-0008
  0.82500E+0004 -0.28906E+0004  0.60748E-0008 -0.76979E-0009  0.73678E-0008
  0.82500E+0004 -0.30000E+0004  0.45018E-0008 -0.12181E-0008  0.46863E-0008
  0.82932E+0004 -0.30000E+0004  0.44041E-0008 -0.11931E-0008  0.44975E-0008
  0.83750E+0004 -0.30000E+0004  0.42825E-0008 -0.11197E-0008  0.41943E-0008
  0.84568E+0004 -0.30000E+0004  0.42391E-0008 -0.10098E-0008  0.39566E-0008
  0.85000E+0004 -0.30000E+0004  0.42440E-0008 -0.93636E-0009  0.38537E-0008
  0.82500E+0004 -0.29811E+0004  0.48400E-0008 -0.11437E-0008  0.52800E-0008
  0.82932E+0004 -0.29810E+0004  0.47379E-0008 -0.11205E-0008  0.50972E-0008
  0.83750E+0004 -0.29808E+0004  0.46034E-0008 -0.10516E-0008  0.47983E-0008
  0.84568E+0004 -0.29806E+0004  0.45429E-0008 -0.94772E-0009  0.45572E-0008
  0.85000E+0004 -0.29805E+0004  0.45376E-0008 -0.87807E-0009  0.44491E-0008
  0.82500E+0004 -0.29453E+0004  0.54124E-0008 -0.99907E-0009  0.62636E-0008
  0.82932E+0004 -0.29450E+0004  0.53090E-0008 -0.97897E-0009  0.61022E-0008
  0.83750E+0004 -0.29444E+0004  0.51638E-0008 -0.91826E-0009  0.58333E-0008
  0.84568E+0004 -0.29438E+0004  0.50848E-0008 -0.82528E-0009  0.56098E-0008
  0.85000E+0004 -0.29435E+0004  0.50675E-0008 -0.76251E-0009  0.55061E-0008
  0.82500E+0004 -0.29095E+0004  0.58779E-0008 -0.85001E-0009  0.70436E-0008
  0.82932E+0004 -0.29090E+0004  0.57816E-0008 -0.83282E-0009  0.69146E-0008
  0.83750E+0004 -0.29080E+0004  0.56421E-0008 -0.77970E-0009  0.66994E-0008
  0.84568E+0004 -0.29070E+0004  0.55611E-0008 -0.69688E-0009  0.65204E-0008
  0.85000E+0004 -0.29064E+0004  0.55405E-0008 -0.64058E-0009  0.64367E-0008
  0.82500E+0004 -0.28906E+0004  0.60748E-0008 -0.76979E-0009  0.73678E-0008
  0.82932E+0004 -0.28900E+0004  0.59851E-0008 -0.75404E-0009  0.72593E-0008
  0.83750E+0004 -0.28887E+0004  0.58543E-0008 -0.70471E-0009  0.70800E-0008
  0.84568E+0004 -0.28875E+0004  0.57781E-0008 -0.62699E-0009  0.69332E-0008
  0.85000E+0004 -0.28869E+0004  0.57589E-0008 -0.57394E-0009  0.68652E-0008
  0.85000E+0004 -0.30000E+0004  0.42440E-0008 -0.93636E-0009  0.38537E-0008
  0.85432E+0004 -0.30000E+0004  0.42653E-0008 -0.85276E-0009  0.37640E-0008
  0.86250E+0004 -0.30000E+0004  0.43414E-0008 -0.66624E-0009  0.36223E-0008
  0.87068E+0004 -0.30000E+0004  0.44457E-0008 -0.44801E-0009  0.35052E-0008
  0.87500E+0004 -0.30000E+0004  0.45041E-0008 -0.32241E-0009  0.34480E-0008
  0.85000E+0004 -0.29805E+0004  0.45376E-0008 -0.87807E-0009  0.44491E-0008
  0.85432E+0004 -0.29804E+0004  0.45481E-0008 -0.79872E-0009  0.43518E-0008
  0.86250E+0004 -0.29803E+0004  0.46032E-0008 -0.62123E-0009  0.41900E-0008
  0.87068E+0004 -0.29801E+0004  0.46877E-0008 -0.41306E-0009  0.40466E-0008
  0.87500E+0004 -0.29800E+0004  0.47364E-0008 -0.29298E-0009  0.39727E-0008
  0.85000E+0004 -0.29435E+0004  0.50675E-0008 -0.76251E-0009  0.55061E-0008
  0.85432E+0004 -0.29432E+0004  0.50643E-0008 -0.69087E-0009  0.54086E-0008
  0.86250E+0004 -0.29428E+0004  0.50922E-0008 -0.52984E-0009  0.52374E-0008
  0.87068E+0004 -0.29424E+0004  0.51505E-0008 -0.34001E-0009  0.50734E-0008
  0.87500E+0004 -0.29422E+0004  0.51866E-0008 -0.23015E-0009  0.49839E-0008
  0.85000E+0004 -0.29064E+0004  0.55405E-0008 -0.64058E-0009  0.64367E-0008
  0.85432E+0004 -0.29061E+0004  0.55324E-0008 -0.57622E-0009  0.63557E-0008
  0.86250E+0004 -0.29054E+0004  0.55494E-0008 -0.43082E-0009  0.62090E-0008
  0.87068E+0004 -0.29047E+0004  0.55968E-0008 -0.25838E-0009  0.60603E-0008
  0.87500E+0004 -0.29043E+0004  0.56277E-0008 -0.15828E-0009  0.59748E-0008
  0.85000E+0004 -0.28869E+0004  0.57589E-0008 -0.57394E-0009  0.68652E-0008
  0.85432E+0004 -0.28865E+0004  0.57516E-0008 -0.51327E-0009  0.67989E-0008
  0.86250E+0004 -0.28856E+0004  0.57691E-0008 -0.37577E-0009  0.66770E-0008
  0.87068E+0004 -0.28848E+0004  0.58169E-0008 -0.21214E-0009  0.65495E-0008
  0.87500E+0004 -0.28844E+0004  0.58481E-0008 -0.11700E-0009  0.64734E-0008
  0.87500E+0004 -0.30000E+0004  0.45041E-0008 -0.32241E-0009  0.34480E-0008
  0.87932E+0004 -0.30000E+0004  0.45597E-0008 -0.19190E-0009  0.33913E-0008
  0.88750E+0004 -0.30000E+0004  0.46436E-0008  0.63638E-0010  0.32772E-0008
  0.89568E+0004 -0.30000E+0004  0.46754E-0008  0.31723E-0009  0.31422E-0008
  0.90000E+0004 -0.30000E+0004  0.46616E-0008  0.44512E-0009  0.30574E-0008
  0.87500E+0004 -0.29800E+0004  0.47364E-0008 -0.29298E-0009  0.39727E-0008
  0.87932E+0004 -0.29800E+0004  0.47832E-0008 -0.16830E-0009  0.38977E-0008
  0.88750E+0004 -0.29799E+0004  0.48536E-0008  0.76407E-0010  0.37441E-0008
  0.89568E+0004 -0.29798E+0004  0.48774E-0008  0.31965E-0009  0.35653E-0008
  0.90000E+0004 -0.29797E+0004  0.48620E-0008  0.44272E-0009  0.34560E-0008
  0.87500E+0004 -0.29422E+0004  0.51866E-0008 -0.23015E-0009  0.49839E-0008
  0.87932E+0004 -0.29420E+0004  0.52216E-0008 -0.11598E-0009  0.48893E-0008
  0.88750E+0004 -0.29417E+0004  0.52741E-0008  0.10881E-0009  0.46896E-0008
  0.89568E+0004 -0.29414E+0004  0.52881E-0008  0.33304E-0009  0.44540E-0008
  0.90000E+0004 -0.29412E+0004  0.52715E-0008  0.44689E-0009  0.43106E-0008
  0.87500E+0004 -0.29043E+0004  0.56277E-0008 -0.15828E-0009  0.59748E-0008
  0.87932E+0004 -0.29041E+0004  0.56581E-0008 -0.54099E-0010  0.58804E-0008
  0.88750E+0004 -0.29035E+0004  0.57049E-0008  0.15163E-0009  0.56720E-0008
  0.89568E+0004 -0.29030E+0004  0.57186E-0008  0.35762E-0009  0.54154E-0008
  0.90000E+0004 -0.29028E+0004  0.57044E-0008  0.46249E-0009  0.52557E-0008
  0.87500E+0004 -0.28844E+0004  0.58481E-0008 -0.11700E-0009  0.64734E-0008
  0.87932E+0004 -0.28840E+0004  0.58791E-0008 -0.17874E-0010  0.63866E-0008
  0.88750E+0004 -0.28834E+0004  0.59280E-0008  0.17816E-0009  0.61883E-0008
  0.89568E+0004 -0.28828E+0004  0.59461E-0008  0.37483E-0009  0.59352E-0008
  0.90000E+0004 -0.28825E+0004  0.59353E-0008  0.47512E-0009  0.57743E-0008
  0.90000E+0004 -0.30000E+0004  0.46616E-0008  0.44512E-0009  0.30574E-0008
  0.90432E+0004 -0.30000E+0004  0.46215E-0008  0.56579E-0009  0.29608E-0008
  0.91250E+0004 -0.30000E+0004  0.44589E-0008  0.76616E-0009  0.27364E-0008
  0.92068E+0004 -0.30000E+0004  0.41618E-0008  0.91612E-0009  0.24446E-0008
  0.92500E+0004 -0.30000E+0004  0.39433E-0008  0.97018E-0009  0.22579E-0008
  0.90000E+0004 -0.29797E+0004  0.48620E-0008  0.44272E-0009  0.34560E-0008
  0.90432E+0004 -0.29796E+0004  0.48223E-0008  0.55860E-0009  0.33342E-0008
  0.91250E+0004 -0.29795E+0004  0.46668E-0008  0.75184E-0009  0.30611E-0008
  0.92068E+0004 -0.29794E+0004  0.43860E-0008  0.89711E-0009  0.27218E-0008
  0.92500E+0004 -0.29794E+0004  0.41803E-0008  0.95006E-0009  0.25114E-0008
  0.90000E+0004 -0.29412E+0004  0.52715E-0008  0.44689E-0009  0.43106E-0008
  0.90432E+0004 -0.29411E+0004  0.52336E-0008  0.55419E-0009  0.41524E-0008
  0.91250E+0004 -0.29408E+0004  0.50912E-0008  0.73401E-0009  0.38052E-0008
  0.92068E+0004 -0.29404E+0004  0.48376E-0008  0.87023E-0009  0.33878E-0008
  0.92500E+0004 -0.29403E+0004  0.46524E-0008  0.92056E-0009  0.31360E-0008
  0.90000E+0004 -0.29028E+0004  0.57044E-0008  0.46249E-0009  0.52557E-0008
  0.90432E+0004 -0.29025E+0004  0.56713E-0008  0.56154E-0009  0.50780E-0008
  0.91250E+0004 -0.29020E+0004  0.55448E-0008  0.72815E-0009  0.46845E-0008
  0.92068E+0004 -0.29014E+0004  0.53174E-0008  0.85519E-0009  0.42108E-0008
  0.92500E+0004 -0.29012E+0004  0.51504E-0008  0.90261E-0009  0.39261E-0008
  0.90000E+0004 -0.28825E+0004  0.59353E-0008  0.47512E-0009  0.57743E-0008
  0.90432E+0004 -0.28821E+0004  0.59065E-0008  0.56992E-0009  0.55935E-0008
  0.91250E+0004 -0.28815E+0004  0.57906E-0008  0.72969E-0009  0.51882E-0008
  0.92068E+0004 -0.28809E+0004  0.55779E-0008  0.85189E-0009  0.46956E-0008
  0.92500E+0004 -0.28805E+0004  0.54205E-0008  0.89770E-0009  0.43982E-0008
  0.92500E+0004 -0.30000E+0004  0.39433E-0008  0.97018E-0009  0.22579E-0008
  0.92932E+0004 -0.30000E+0004  0.36788E-0008  0.10050E-0008  0.20454E-0008
  0.93750E+0004 -0.30000E+0004  0.30430E-0008  0.10123E-0008  0.15636E-0008
  0.94568E+0004 -0.30000E+0004  0.22244E-0008  0.93877E-0009  0.96598E-0009
  0.95000E+0004 -0.30000E+0004  0.17184E-0008  0.86667E-0009  0.60039E-0009
  0.92500E+0004 -0.29794E+0004  0.41803E-0008  0.95006E-0009  0.25114E-0008
  0.92932E+0004 -0.29793E+0004  0.39307E-0008  0.98424E-0009  0.22763E-0008
  0.93750E+0004 -0.29792E+0004  0.33312E-0008  0.99336E-0009  0.17573E-0008
  0.94568E+0004 -0.29791E+0004  0.25579E-0008  0.92484E-0009  0.11314E-0008
  0.95000E+0004 -0.29791E+0004  0.20793E-0008  0.85681E-0009  0.75550E-0009
  0.92500E+0004 -0.29403E+0004  0.46524E-0008  0.92056E-0009  0.31360E-0008
  0.92932E+0004 -0.29401E+0004  0.44275E-0008  0.95353E-0009  0.28600E-0008
  0.93750E+0004 -0.29398E+0004  0.38873E-0008  0.96506E-0009  0.22682E-0008
  0.94568E+0004 -0.29396E+0004  0.31887E-0008  0.90477E-0009  0.15797E-0008
  0.95000E+0004 -0.29394E+0004  0.27551E-0008  0.84341E-0009  0.11765E-0008
  0.92500E+0004 -0.29012E+0004  0.51504E-0008  0.90261E-0009  0.39261E-0008
  0.92932E+0004 -0.29009E+0004  0.49471E-0008  0.93403E-0009  0.36153E-0008
  0.93750E+0004 -0.29005E+0004  0.44574E-0008  0.94685E-0009  0.29559E-0008
  0.94568E+0004 -0.29000E+0004  0.38220E-0008  0.89326E-0009  0.22014E-0008
  0.95000E+0004 -0.28998E+0004  0.34265E-0008  0.83758E-0009  0.17655E-0008
  0.92500E+0004 -0.28805E+0004  0.54205E-0008  0.89770E-0009  0.43982E-0008
  0.92932E+0004 -0.28802E+0004  0.52281E-0008  0.92819E-0009  0.40730E-0008
  0.93750E+0004 -0.28797E+0004  0.47630E-0008  0.94131E-0009  0.33829E-0008
  0.94568E+0004 -0.28792E+0004  0.41576E-0008  0.89071E-0009  0.25955E-0008
  0.95000E+0004 -0.28789E+0004  0.37802E-0008  0.83769E-0009  0.21419E-0008
  0.95000E+0004 -0.30000E+0004  0.17184E-0008  0.86667E-0009  0.60039E-0009
  0.95432E+0004 -0.30000E+0004  0.11627E-0008  0.77261E-0009  0.19849E-0009
  0.96250E+0004 -0.30000E+0004 -0.19396E-0010  0.53583E-0009 -0.66247E-0009
  0.97068E+0004 -0.30000E+0004 -0.13482E-0008  0.23244E-0009 -0.16477E-0008
  0.97500E+0004 -0.30000E+0004 -0.20960E-0008  0.50277E-0010 -0.22114E-0008
  0.95000E+0004 -0.29791E+0004  0.20793E-0008  0.85681E-0009  0.75550E-0009
  0.95432E+0004 -0.29791E+0004  0.15514E-0008  0.76735E-0009  0.34558E-0009
  0.96250E+0004 -0.29790E+0004  0.42523E-0009  0.54140E-0009 -0.52101E-0009
  0.97068E+0004 -0.29790E+0004 -0.84809E-0009  0.25056E-0009 -0.15015E-0008
  0.97500E+0004 -0.29790E+0004 -0.15681E-0008  0.75374E-0010 -0.20585E-0008
  0.95000E+0004 -0.29394E+0004  0.27551E-0008  0.84341E-0009  0.11765E-0008
  0.95432E+0004 -0.29394E+0004  0.22742E-0008  0.76194E-0009  0.74249E-0009
  0.96250E+0004 -0.29393E+0004  0.12430E-0008  0.55459E-0009 -0.15574E-0009
  0.97068E+0004 -0.29392E+0004  0.66630E-0010  0.28545E-0009 -0.11501E-0008
  0.97500E+0004 -0.29392E+0004 -0.60395E-0009  0.12244E-0009 -0.17077E-0008
  0.95000E+0004 -0.28998E+0004  0.34265E-0008  0.83758E-0009  0.17655E-0008
  0.95432E+0004 -0.28997E+0004  0.29855E-0008  0.76300E-0009  0.12998E-0008
  0.96250E+0004 -0.28996E+0004  0.20363E-0008  0.57194E-0009  0.34995E-0009
  0.97068E+0004 -0.28994E+0004  0.94615E-0009  0.32200E-0009 -0.68291E-0009
  0.97500E+0004 -0.28994E+0004  0.32063E-0009  0.16989E-0009 -0.12554E-0008
  0.95000E+0004 -0.28789E+0004  0.37802E-0008  0.83769E-0009  0.21419E-0008
  0.95432E+0004 -0.28788E+0004  0.33580E-0008  0.76632E-0009  0.16581E-0008
  0.96250E+0004 -0.28786E+0004  0.24476E-0008  0.58301E-0009  0.67605E-0009
  0.97068E+0004 -0.28784E+0004  0.13988E-0008  0.34230E-0009 -0.38442E-0009
  0.97500E+0004 -0.28783E+0004  0.79530E-0009  0.19545E-0009 -0.96928E-0009
  0.97500E+0004 -0.30000E+0004 -0.20960E-0008  0.50277E-0010 -0.22114E-0008
  0.97932E+0004 -0.30000E+0004 -0.28671E-0008 -0.14319E-0009 -0.28010E-0008
  0.98750E+0004 -0.30000E+0004 -0.43630E-0008 -0.53155E-0009 -0.39676E-0008
  0.99568E+0004 -0.30000E+0004 -0.58478E-0008 -0.92815E-0009 -0.51577E-0008
  0.10000E+0005 -0.30000E+0004 -0.66012E-0008 -0.11327E-0008 -0.57740E-0008
  0.97500E+0004 -0.29790E+0004 -0.15681E-0008  0.75374E-0010 -0.20585E-0008
  0.97932E+0004 -0.29790E+0004 -0.23156E-0008 -0.11113E-0009 -0.26407E-0008
  0.98750E+0004 -0.29791E+0004 -0.37763E-0008 -0.48689E-0009 -0.37897E-0008
  0.99568E+0004 -0.29792E+0004 -0.52439E-0008 -0.87257E-0009 -0.49631E-0008
  0.10000E+0005 -0.29792E+0004 -0.59972E-0008 -0.10726E-0008 -0.55723E-0008
  0.97500E+0004 -0.29392E+0004 -0.60395E-0009  0.12244E-0009 -0.17077E-0008
  0.97932E+0004 -0.29393E+0004 -0.13079E-0008 -0.51954E-0010 -0.22881E-0008
  0.98750E+0004 -0.29395E+0004 -0.27002E-0008 -0.40563E-0009 -0.34256E-0008
  0.99568E+0004 -0.29397E+0004 -0.41272E-0008 -0.77211E-0009 -0.45843E-0008
  0.10000E+0005 -0.29399E+0004 -0.48736E-0008 -0.96383E-0009 -0.51872E-0008
  0.97500E+0004 -0.28994E+0004  0.32063E-0009  0.16989E-0009 -0.12554E-0008
  0.97932E+0004 -0.28995E+0004 -0.34238E-0009  0.62803E-0011 -0.18487E-0008
  0.98750E+0004 -0.28999E+0004 -0.16666E-0008 -0.32754E-0009 -0.30020E-0008
  0.99568E+0004 -0.29003E+0004 -0.30461E-0008 -0.67667E-0009 -0.41692E-0008
  0.10000E+0005 -0.29005E+0004 -0.37791E-0008 -0.86084E-0009 -0.47758E-0008
  0.97500E+0004 -0.28783E+0004  0.79530E-0009  0.19545E-0009 -0.96928E-0009
  0.97932E+0004 -0.28786E+0004  0.15260E-0009  0.37044E-0010 -0.15746E-0008
  0.98750E+0004 -0.28790E+0004 -0.11366E-0008 -0.28715E-0009 -0.27461E-0008
  0.99568E+0004 -0.28795E+0004 -0.24895E-0008 -0.62783E-0009 -0.39269E-0008
  0.10000E+0005 -0.28797E+0004 -0.32134E-0008 -0.80829E-0009 -0.45396E-0008
  0.10000E+0005 -0.30000E+0004 -0.66012E-0008 -0.11327E-0008 -0.57740E-0008
  0.10043E+0005 -0.30000E+0004 -0.73190E-0008 -0.13292E-0008 -0.63700E-0008
  0.10125E+0005 -0.30000E+0004 -0.85375E-0008 -0.16674E-0008 -0.74018E-0008
  0.10207E+0005 -0.30000E+0004 -0.95007E-0008 -0.19416E-0008 -0.82396E-0008
  0.10250E+0005 -0.30000E+0004 -0.98788E-0008 -0.20537E-0008 -0.85758E-0008
  0.10000E+0005 -0.29792E+0004 -0.59972E-0008 -0.10726E-0008 -0.55723E-0008
  0.10043E+0005 -0.29793E+0004 -0.67239E-0008 -0.12653E-0008 -0.61649E-0008
  0.10125E+0005 -0.29795E+0004 -0.79808E-0008 -0.15996E-0008 -0.71998E-0008
  0.10207E+0005 -0.29797E+0004 -0.90125E-0008 -0.18744E-0008 -0.80580E-0008
  0.10250E+0005 -0.29798E+0004 -0.94390E-0008 -0.19889E-0008 -0.84129E-0008
  0.10000E+0005 -0.29399E+0004 -0.48736E-0008 -0.96383E-0009 -0.51872E-0008
  0.10043E+0005 -0.29401E+0004 -0.56085E-0008 -0.11501E-0008 -0.57777E-0008
  0.10125E+0005 -0.29407E+0004 -0.69177E-0008 -0.14775E-0008 -0.68218E-0008
  0.10207E+0005 -0.29412E+0004 -0.80546E-0008 -0.17531E-0008 -0.77144E-0008
  0.10250E+0005 -0.29415E+0004 -0.85588E-0008 -0.18714E-0008 -0.81001E-0008
  0.10000E+0005 -0.29005E+0004 -0.37791E-0008 -0.86084E-0009 -0.47758E-0008
  0.10043E+0005 -0.29010E+0004 -0.45131E-0008 -0.10412E-0008 -0.53724E-0008
  0.10125E+0005 -0.29018E+0004 -0.58522E-0008 -0.13623E-0008 -0.64348E-0008
  0.10207E+0005 -0.29027E+0004 -0.70660E-0008 -0.16384E-0008 -0.73623E-0008
  0.10250E+0005 -0.29032E+0004 -0.76311E-0008 -0.17602E-0008 -0.77756E-0008
  0.10000E+0005 -0.28797E+0004 -0.32134E-0008 -0.80829E-0009 -0.45396E-0008
  0.10043E+0005 -0.28803E+0004 -0.39441E-0008 -0.98578E-0009 -0.51432E-0008
  0.10125E+0005 -0.28813E+0004 -0.52916E-0008 -0.13037E-0008 -0.62204E-0008
  0.10207E+0005 -0.28824E+0004 -0.65361E-0008 -0.15802E-0008 -0.71685E-0008
  0.10250E+0005 -0.28829E+0004 -0.71274E-0008 -0.17036E-0008 -0.75962E-0008
  0.10250E+0005 -0.30000E+0004 -0.98788E-0008 -0.20537E-0008 -0.85758E-0008
  0.10293E+0005 -0.30000E+0004 -0.10154E-0007 -0.21405E-0008 -0.88253E-0008
  0.10375E+0005 -0.30000E+0004 -0.10361E-0007 -0.22275E-0008 -0.90234E-0008
  0.10457E+0005 -0.30000E+0004 -0.10118E-0007 -0.22065E-0008 -0.88181E-0008
  0.10500E+0005 -0.30000E+0004 -0.98005E-0008 -0.21503E-0008 -0.85351E-0008
  0.10250E+0005 -0.29798E+0004 -0.94390E-0008 -0.19889E-0008 -0.84129E-0008
  0.10293E+0005 -0.29799E+0004 -0.97702E-0008 -0.20789E-0008 -0.86870E-0008
  0.10375E+0005 -0.29800E+0004 -0.10104E-0007 -0.21759E-0008 -0.89487E-0008
  0.10457E+0005 -0.29802E+0004 -0.10011E-0007 -0.21689E-0008 -0.88275E-0008
  0.10500E+0005 -0.29802E+0004 -0.97786E-0008 -0.21217E-0008 -0.85963E-0008
  0.10250E+0005 -0.29415E+0004 -0.85588E-0008 -0.18714E-0008 -0.81001E-0008
  0.10293E+0005 -0.29417E+0004 -0.89819E-0008 -0.19673E-0008 -0.84146E-0008
  0.10375E+0005 -0.29421E+0004 -0.95294E-0008 -0.20819E-0008 -0.87811E-0008
  0.10457E+0005 -0.29425E+0004 -0.96950E-0008 -0.20998E-0008 -0.88015E-0008
  0.10500E+0005 -0.29428E+0004 -0.96135E-0008 -0.20684E-0008 -0.86584E-0008
  0.10250E+0005 -0.29032E+0004 -0.76311E-0008 -0.17602E-0008 -0.77756E-0008
  0.10293E+0005 -0.29035E+0004 -0.81287E-0008 -0.18614E-0008 -0.81252E-0008
  0.10375E+0005 -0.29042E+0004 -0.88565E-0008 -0.19921E-0008 -0.85818E-0008
  0.10457E+0005 -0.29049E+0004 -0.92494E-0008 -0.20329E-0008 -0.87251E-0008
  0.10500E+0005 -0.29053E+0004 -0.93038E-0008 -0.20159E-0008 -0.86594E-0008
  0.10250E+0005 -0.28829E+0004 -0.71274E-0008 -0.17036E-0008 -0.75962E-0008
  0.10293E+0005 -0.28834E+0004 -0.76580E-0008 -0.18075E-0008 -0.79635E-0008
  0.10375E+0005 -0.28842E+0004 -0.84683E-0008 -0.19461E-0008 -0.84640E-0008
  0.10457E+0005 -0.28851E+0004 -0.89688E-0008 -0.19982E-0008 -0.86665E-0008
  0.10500E+0005 -0.28855E+0004 -0.90889E-0008 -0.19885E-0008 -0.86381E-0008
  0.10500E+0005 -0.30000E+0004 -0.98005E-0008 -0.21503E-0008 -0.85351E-0008
  0.10543E+0005 -0.30000E+0004 -0.93516E-0008 -0.20638E-0008 -0.81291E-0008
  0.10625E+0005 -0.30000E+0004 -0.81502E-0008 -0.18182E-0008 -0.70279E-0008
  0.10707E+0005 -0.30000E+0004 -0.65287E-0008 -0.14752E-0008 -0.55247E-0008
  0.10750E+0005 -0.30000E+0004 -0.55280E-0008 -0.12598E-0008 -0.45925E-0008
  0.10500E+0005 -0.29802E+0004 -0.97786E-0008 -0.21217E-0008 -0.85963E-0008
  0.10543E+0005 -0.29803E+0004 -0.94175E-0008 -0.20447E-0008 -0.82455E-0008
  0.10625E+0005 -0.29804E+0004 -0.83846E-0008 -0.18185E-0008 -0.72563E-0008
  0.10707E+0005 -0.29806E+0004 -0.69241E-0008 -0.14958E-0008 -0.58665E-0008
  0.10750E+0005 -0.29806E+0004 -0.60014E-0008 -0.12908E-0008 -0.49917E-0008
  0.10500E+0005 -0.29428E+0004 -0.96135E-0008 -0.20684E-0008 -0.86584E-0008
  0.10543E+0005 -0.29430E+0004 -0.94096E-0008 -0.20083E-0008 -0.84034E-0008
  0.10625E+0005 -0.29434E+0004 -0.86846E-0008 -0.18172E-0008 -0.76114E-0008
  0.10707E+0005 -0.29437E+0004 -0.75270E-0008 -0.15309E-0008 -0.64268E-0008
  0.10750E+0005 -0.29439E+0004 -0.67548E-0008 -0.13449E-0008 -0.56581E-0008
  0.10500E+0005 -0.29053E+0004 -0.93038E-0008 -0.20159E-0008 -0.86594E-0008
  0.10543E+0005 -0.29056E+0004 -0.92445E-0008 -0.19717E-0008 -0.84897E-0008
  0.10625E+0005 -0.29063E+0004 -0.88095E-0008 -0.18133E-0008 -0.78768E-0008
  0.10707E+0005 -0.29069E+0004 -0.79479E-0008 -0.15613E-0008 -0.68847E-0008
  0.10750E+0005 -0.29072E+0004 -0.73275E-0008 -0.13933E-0008 -0.62178E-0008
  0.10500E+0005 -0.28855E+0004 -0.90889E-0008 -0.19885E-0008 -0.86381E-0008
  0.10543E+0005 -0.28859E+0004 -0.91004E-0008 -0.19521E-0008 -0.85099E-0008
  0.10625E+0005 -0.28867E+0004 -0.88106E-0008 -0.18101E-0008 -0.79850E-0008
  0.10707E+0005 -0.28875E+0004 -0.81010E-0008 -0.15755E-0008 -0.70894E-0008
  0.10750E+0005 -0.28879E+0004 -0.75603E-0008 -0.14166E-0008 -0.64747E-0008
  0.10750E+0005 -0.30000E+0004 -0.55280E-0008 -0.12598E-0008 -0.45925E-0008
  0.10793E+0005 -0.30000E+0004 -0.44447E-0008 -0.10247E-0008 -0.35810E-0008
  0.10875E+0005 -0.30000E+0004 -0.22250E-0008 -0.53459E-0009 -0.15095E-0008
  0.10957E+0005 -0.30000E+0004  0.10228E-0009 -0.67061E-0011  0.65098E-0009
  0.11000E+0005 -0.30000E+0004  0.13247E-0008  0.27881E-0009  0.17749E-0008
  0.10750E+0005 -0.29806E+0004 -0.60014E-0008 -0.12908E-0008 -0.49917E-0008
  0.10793E+0005 -0.29807E+0004 -0.49884E-0008 -0.10657E-0008 -0.40330E-0008
  0.10875E+0005 -0.29809E+0004 -0.28767E-0008 -0.59237E-0009 -0.20458E-0008
  0.10957E+0005 -0.29810E+0004 -0.61599E-0009 -0.77540E-0010  0.60047E-0010
  0.11000E+0005 -0.29811E+0004  0.59027E-0009  0.20319E-0009  0.11694E-0008
  0.10750E+0005 -0.29439E+0004 -0.67548E-0008 -0.13449E-0008 -0.56581E-0008
  0.10793E+0005 -0.29442E+0004 -0.58812E-0008 -0.11380E-0008 -0.47996E-0008
  0.10875E+0005 -0.29446E+0004 -0.39930E-0008 -0.69563E-0009 -0.29782E-0008
  0.10957E+0005 -0.29451E+0004 -0.18866E-0008 -0.20535E-0009 -0.99076E-0009
  0.11000E+0005 -0.29453E+0004 -0.72861E-0009  0.65810E-0010  0.80519E-0010
  0.10750E+0005 -0.29072E+0004 -0.73275E-0008 -0.13933E-0008 -0.62178E-0008
  0.10793E+0005 -0.29076E+0004 -0.65983E-0008 -0.12037E-0008 -0.54585E-0008
  0.10875E+0005 -0.29084E+0004 -0.49529E-0008 -0.79139E-0009 -0.38076E-0008
  0.10957E+0005 -0.29091E+0004 -0.30319E-0008 -0.32550E-0009 -0.19534E-0008
  0.11000E+0005 -0.29095E+0004 -0.19426E-0008 -0.64268E-0010 -0.93168E-0009
  0.10750E+0005 -0.28879E+0004 -0.75603E-0008 -0.14166E-0008 -0.64747E-0008
  0.10793E+0005 -0.28883E+0004 -0.69083E-0008 -0.12359E-0008 -0.57666E-0008
  0.10875E+0005 -0.28892E+0004 -0.53967E-0008 -0.83910E-0009 -0.42066E-0008
  0.10957E+0005 -0.28901E+0004 -0.35839E-0008 -0.38604E-0009 -0.24273E-0008
  0.11000E+0005 -0.28906E+0004 -0.25381E-0008 -0.13017E-0009 -0.14355E-0008
  0.11000E+0005 -0.30000E+0004  0.13247E-0008  0.27881E-0009  0.17749E-0008
  0.11043E+0005 -0.30000E+0004  0.25159E-0008  0.56447E-0009  0.28593E-0008
  0.11125E+0005 -0.30000E+0004  0.46101E-0008  0.10936E-0008  0.47213E-0008
  0.11207E+0005 -0.30000E+0004  0.63752E-0008  0.15874E-0008  0.62092E-0008
  0.11250E+0005 -0.30000E+0004  0.71325E-0008  0.18267E-0008  0.67996E-0008
  0.11000E+0005 -0.29811E+0004  0.59027E-0009  0.20319E-0009  0.11694E-0008
  0.11043E+0005 -0.29812E+0004  0.17795E-0008  0.48515E-0009  0.22509E-0008
  0.11125E+0005 -0.29813E+0004  0.39087E-0008  0.10120E-0008  0.41395E-0008
  0.11207E+0005 -0.29815E+0004  0.57583E-0008  0.15093E-0008  0.56968E-0008
  0.11250E+0005 -0.29816E+0004  0.65781E-0008  0.17528E-0008  0.63399E-0008
  0.11000E+0005 -0.29453E+0004 -0.72861E-0009  0.65810E-0010  0.80519E-0010
  0.11043E+0005 -0.29455E+0004  0.43741E-0009  0.34061E-0009  0.11437E-0008
  0.11125E+0005 -0.29460E+0004  0.25941E-0008  0.86177E-0009  0.30551E-0008
  0.11207E+0005 -0.29464E+0004  0.45639E-0008  0.13635E-0008  0.47136E-0008
  0.11250E+0005 -0.29467E+0004  0.54822E-0008  0.16137E-0008  0.54407E-0008
  0.11000E+0005 -0.29095E+0004 -0.19426E-0008 -0.64268E-0010 -0.93168E-0009
  0.11043E+0005 -0.29099E+0004 -0.82260E-0009  0.20290E-0009  0.99036E-0010
  0.11125E+0005 -0.29106E+0004  0.13140E-0008  0.71662E-0009  0.20015E-0008
  0.11207E+0005 -0.29114E+0004  0.33544E-0008  0.12204E-0008  0.37252E-0008
  0.11250E+0005 -0.29118E+0004  0.43456E-0008  0.14755E-0008  0.45169E-0008
  0.11000E+0005 -0.28906E+0004 -0.25381E-0008 -0.13017E-0009 -0.14355E-0008
  0.11043E+0005 -0.28911E+0004 -0.14505E-0008  0.13278E-0009 -0.42660E-0009
  0.11125E+0005 -0.28920E+0004  0.65806E-0009  0.64190E-0009  0.14600E-0008
  0.11207E+0005 -0.28929E+0004  0.27168E-0008  0.11458E-0008  0.32052E-0008
  0.11250E+0005 -0.28934E+0004  0.37366E-0008  0.14029E-0008  0.40237E-0008
  0.11250E+0005 -0.30000E+0004  0.71325E-0008  0.18267E-0008  0.67996E-0008
  0.11293E+0005 -0.30000E+0004  0.77516E-0008  0.20484E-0008  0.72376E-0008
  0.11375E+0005 -0.30000E+0004  0.85082E-0008  0.24109E-0008  0.76121E-0008
  0.11457E+0005 -0.30000E+0004  0.86893E-0008  0.26888E-0008  0.73690E-0008
  0.11500E+0005 -0.30000E+0004  0.85528E-0008  0.27981E-0008  0.69973E-0008
  0.11250E+0005 -0.29816E+0004  0.65781E-0008  0.17528E-0008  0.63399E-0008
  0.11293E+0005 -0.29817E+0004  0.72703E-0008  0.19798E-0008  0.68406E-0008
  0.11375E+0005 -0.29818E+0004  0.81888E-0008  0.23564E-0008  0.73565E-0008
  0.11457E+0005 -0.29820E+0004  0.85507E-0008  0.26520E-0008  0.72740E-0008
  0.11500E+0005 -0.29820E+0004  0.85121E-0008  0.27718E-0008  0.69902E-0008
  0.11250E+0005 -0.29467E+0004  0.54822E-0008  0.16137E-0008  0.54407E-0008
  0.11293E+0005 -0.29469E+0004  0.62941E-0008  0.18496E-0008  0.60447E-0008
  0.11375E+0005 -0.29474E+0004  0.74896E-0008  0.22500E-0008  0.68024E-0008
  0.11457E+0005 -0.29478E+0004  0.81736E-0008  0.25763E-0008  0.70054E-0008
  0.11500E+0005 -0.29480E+0004  0.83138E-0008  0.27146E-0008  0.68816E-0008
  0.11250E+0005 -0.29118E+0004  0.43456E-0008  0.14755E-0008  0.45169E-0008
  0.11293E+0005 -0.29122E+0004  0.52532E-0008  0.17187E-0008  0.52052E-0008
  0.11375E+0005 -0.29129E+0004  0.66853E-0008  0.21395E-0008  0.61720E-0008
  0.11457E+0005 -0.29136E+0004  0.76616E-0008  0.24932E-0008  0.66349E-0008
  0.11500E+0005 -0.29140E+0004  0.79702E-0008  0.26482E-0008  0.66613E-0008
  0.11250E+0005 -0.28934E+0004  0.37366E-0008  0.14029E-0008  0.40237E-0008
  0.11293E+0005 -0.28938E+0004  0.46850E-0008  0.16493E-0008  0.47494E-0008
  0.11375E+0005 -0.28947E+0004  0.62256E-0008  0.20796E-0008  0.58138E-0008
  0.11457E+0005 -0.28956E+0004  0.73434E-0008  0.24464E-0008  0.64035E-0008
  0.11500E+0005 -0.28960E+0004  0.77359E-0008  0.26095E-0008  0.65051E-0008
  0.11500E+0005 -0.30000E+0004  0.85528E-0008  0.27981E-0008  0.69973E-0008
  0.11543E+0005 -0.30000E+0004  0.82633E-0008  0.28815E-0008  0.64689E-0008
  0.11625E+0005 -0.30000E+0004  0.73327E-0008  0.29645E-0008  0.50925E-0008
  0.11707E+0005 -0.30000E+0004  0.59905E-0008  0.29505E-0008  0.33435E-0008
  0.11750E+0005 -0.30000E+0004  0.51614E-0008  0.29044E-0008  0.23296E-0008
  0.11500E+0005 -0.29820E+0004  0.85121E-0008  0.27718E-0008  0.69902E-0008
  0.11543E+0005 -0.29821E+0004  0.83190E-0008  0.28659E-0008  0.65489E-0008
  0.11625E+0005 -0.29822E+0004  0.75591E-0008  0.29700E-0008  0.53276E-0008
  0.11707E+0005 -0.29824E+0004  0.63590E-0008  0.29766E-0008  0.37074E-0008
  0.11750E+0005 -0.29824E+0004  0.55892E-0008  0.29407E-0008  0.27465E-0008
  0.11500E+0005 -0.29480E+0004  0.83138E-0008  0.27146E-0008  0.68816E-0008
  0.11543E+0005 -0.29482E+0004  0.82998E-0008  0.28279E-0008  0.66013E-0008
  0.11625E+0005 -0.29486E+0004  0.78655E-0008  0.29700E-0008  0.56737E-0008
  0.11707E+0005 -0.29490E+0004  0.69487E-0008  0.30144E-0008  0.43082E-0008
  0.11750E+0005 -0.29492E+0004  0.63025E-0008  0.29977E-0008  0.34569E-0008
  0.11500E+0005 -0.29140E+0004  0.79702E-0008  0.26482E-0008  0.66613E-0008
  0.11543E+0005 -0.29143E+0004  0.81287E-0008  0.27791E-0008  0.65356E-0008
  0.11625E+0005 -0.29149E+0004  0.80189E-0008  0.29568E-0008  0.58988E-0008
  0.11707E+0005 -0.29155E+0004  0.73985E-0008  0.30374E-0008  0.47976E-0008
  0.11750E+0005 -0.29159E+0004  0.68880E-0008  0.30394E-0008  0.40658E-0008
  0.11500E+0005 -0.28960E+0004  0.77359E-0008  0.26095E-0008  0.65051E-0008
  0.11543E+0005 -0.28964E+0004  0.79821E-0008  0.27492E-0008  0.64580E-0008
  0.11625E+0005 -0.28972E+0004  0.80412E-0008  0.29447E-0008  0.59723E-0008
  0.11707E+0005 -0.28979E+0004  0.75807E-0008  0.30438E-0008  0.50132E-0008
  0.11750E+0005 -0.28983E+0004  0.71459E-0008  0.30555E-0008  0.43475E-0008
  0.11750E+0005 -0.30000E+0004  0.51614E-0008  0.29044E-0008  0.23296E-0008
  0.11793E+0005 -0.30000E+0004  0.42774E-0008  0.28329E-0008  0.12883E-0008
  0.11875E+0005 -0.30000E+0004  0.25369E-0008  0.26289E-0008 -0.65005E-0009
  0.11957E+0005 -0.30000E+0004  0.84872E-0009  0.23420E-0008 -0.23758E-0008
  0.12000E+0005 -0.30000E+0004  0.32002E-0010  0.21599E-0008 -0.31372E-0008
  0.11750E+0005 -0.29824E+0004  0.55892E-0008  0.29407E-0008  0.27465E-0008
  0.11793E+0005 -0.29825E+0004  0.47520E-0008  0.28789E-0008  0.17461E-0008
  0.11875E+0005 -0.29826E+0004  0.30620E-0008  0.26912E-0008 -0.15296E-0009
  0.11957E+0005 -0.29827E+0004  0.13720E-0008  0.24175E-0008 -0.18924E-0008
  0.12000E+0005 -0.29828E+0004  0.53388E-0009  0.22408E-0008 -0.26820E-0008
  0.11750E+0005 -0.29492E+0004  0.63025E-0008  0.29977E-0008  0.34569E-0008
  0.11793E+0005 -0.29493E+0004  0.55674E-0008  0.29542E-0008  0.25452E-0008
  0.11875E+0005 -0.29496E+0004  0.40032E-0008  0.27979E-0008  0.74698E-0009
  0.11957E+0005 -0.29499E+0004  0.23436E-0008  0.25505E-0008 -0.98825E-0009
  0.12000E+0005 -0.29501E+0004  0.14829E-0008  0.23854E-0008 -0.18152E-0008
  0.11750E+0005 -0.29159E+0004  0.68880E-0008  0.30394E-0008  0.40658E-0008
  0.11793E+0005 -0.29161E+0004  0.62703E-0008  0.30141E-0008  0.32555E-0008
  0.11875E+0005 -0.29167E+0004  0.48678E-0008  0.28897E-0008  0.15887E-0008
  0.11957E+0005 -0.29172E+0004  0.32799E-0008  0.26703E-0008 -0.10593E-0009
  0.12000E+0005 -0.29174E+0004  0.24190E-0008  0.25181E-0008 -0.95042E-0009
  0.11750E+0005 -0.28983E+0004  0.71459E-0008  0.30555E-0008  0.43475E-0008
  0.11793E+0005 -0.28986E+0004  0.65953E-0008  0.30396E-0008  0.35951E-0008
  0.11875E+0005 -0.28993E+0004  0.52910E-0008  0.29322E-0008  0.20085E-0008
  0.11957E+0005 -0.28999E+0004  0.37564E-0008  0.27281E-0008  0.34865E-0009
  0.12000E+0005 -0.29002E+0004  0.29039E-0008  0.25831E-0008 -0.49752E-0009
  0.12000E+0005 -0.30000E+0004  0.32002E-0010  0.21599E-0008 -0.31372E-0008
  0.12043E+0005 -0.30000E+0004 -0.70838E-0009  0.19582E-0008 -0.37672E-0008
  0.12125E+0005 -0.30000E+0004 -0.18431E-0008  0.15280E-0008 -0.45360E-0008
  0.12207E+0005 -0.30000E+0004 -0.25635E-0008  0.10453E-0008 -0.46919E-0008
  0.12250E+0005 -0.30000E+0004 -0.27638E-0008  0.77406E-0009 -0.45215E-0008
  0.12000E+0005 -0.29828E+0004  0.53388E-0009  0.22408E-0008 -0.26820E-0008
  0.12043E+0005 -0.29828E+0004 -0.24098E-0009  0.20440E-0008 -0.33541E-0008
  0.12125E+0005 -0.29830E+0004 -0.14713E-0008  0.16203E-0008 -0.42345E-0008
  0.12207E+0005 -0.29831E+0004 -0.23154E-0008  0.11416E-0008 -0.45325E-0008
  0.12250E+0005 -0.29832E+0004 -0.25873E-0008  0.87145E-0009 -0.44438E-0008
  0.12000E+0005 -0.29501E+0004  0.14829E-0008  0.23854E-0008 -0.18152E-0008
  0.12043E+0005 -0.29503E+0004  0.65984E-0009  0.21988E-0008 -0.25514E-0008
  0.12125E+0005 -0.29507E+0004 -0.72293E-0009  0.17902E-0008 -0.36170E-0008
  0.12207E+0005 -0.29510E+0004 -0.17807E-0008  0.13217E-0008 -0.41648E-0008
  0.12250E+0005 -0.29512E+0004 -0.21807E-0008  0.10552E-0008 -0.42243E-0008
  0.12000E+0005 -0.29174E+0004  0.24190E-0008  0.25181E-0008 -0.95042E-0009
  0.12043E+0005 -0.29178E+0004  0.15695E-0008  0.23430E-0008 -0.17309E-0008
  0.12125E+0005 -0.29184E+0004  0.71689E-0010  0.19524E-0008 -0.29479E-0008
  0.12207E+0005 -0.29190E+0004 -0.11710E-0008  0.14975E-0008 -0.37193E-0008
  0.12250E+0005 -0.29193E+0004 -0.16886E-0008  0.12365E-0008 -0.39174E-0008
  0.12000E+0005 -0.29002E+0004  0.29039E-0008  0.25831E-0008 -0.49752E-0009
  0.12043E+0005 -0.29006E+0004  0.20490E-0008  0.24145E-0008 -0.12939E-0008
  0.12125E+0005 -0.29013E+0004  0.50539E-0009  0.20346E-0008 -0.25774E-0008
  0.12207E+0005 -0.29021E+0004 -0.82286E-0009  0.15881E-0008 -0.34562E-0008
  0.12250E+0005 -0.29025E+0004 -0.13979E-0008  0.13305E-0008 -0.37232E-0008
  0.12250E+0005 -0.30000E+0004 -0.27638E-0008  0.77406E-0009 -0.45215E-0008
  0.12293E+0005 -0.30000E+0004 -0.28413E-0008  0.49376E-0009 -0.41846E-0008
  0.12375E+0005 -0.30000E+0004 -0.26731E-0008 -0.52680E-0010 -0.31376E-0008
  0.12457E+0005 -0.30000E+0004 -0.21607E-0008 -0.60498E-0009 -0.16737E-0008
  0.12500E+0005 -0.30000E+0004 -0.17893E-0008 -0.89247E-0009 -0.79385E-0009
  0.12250E+0005 -0.29832E+0004 -0.25873E-0008  0.87145E-0009 -0.44438E-0008
  0.12293E+0005 -0.29833E+0004 -0.27373E-0008  0.59191E-0009 -0.41900E-0008
  0.12375E+0005 -0.29834E+0004 -0.27003E-0008  0.45544E-0010 -0.32930E-0008
  0.12457E+0005 -0.29836E+0004 -0.22974E-0008 -0.50767E-0009 -0.19549E-0008
  0.12500E+0005 -0.29837E+0004 -0.19708E-0008 -0.79603E-0009 -0.11267E-0008
  0.12250E+0005 -0.29512E+0004 -0.21807E-0008  0.10552E-0008 -0.42243E-0008
  0.12293E+0005 -0.29515E+0004 -0.24644E-0008  0.77829E-0009 -0.41240E-0008
  0.12375E+0005 -0.29520E+0004 -0.26764E-0008  0.23429E-0009 -0.35122E-0008
  0.12457E+0005 -0.29526E+0004 -0.24915E-0008 -0.31891E-0009 -0.24236E-0008
  0.12500E+0005 -0.29528E+0004 -0.22585E-0008 -0.60816E-0009 -0.17022E-0008
  0.12250E+0005 -0.29193E+0004 -0.16886E-0008  0.12365E-0008 -0.39174E-0008
  0.12293E+0005 -0.29198E+0004 -0.20992E-0008  0.96372E-0009 -0.39647E-0008
  0.12375E+0005 -0.29206E+0004 -0.25577E-0008  0.42493E-0009 -0.36368E-0008
  0.12457E+0005 -0.29215E+0004 -0.26013E-0008 -0.12603E-0009 -0.28088E-0008
  0.12500E+0005 -0.29220E+0004 -0.24720E-0008 -0.41526E-0009 -0.22045E-0008
  0.12250E+0005 -0.29025E+0004 -0.13979E-0008  0.13305E-0008 -0.37232E-0008
  0.12293E+0005 -0.29030E+0004 -0.18723E-0008  0.10606E-0008 -0.38456E-0008
  0.12375E+0005 -0.29041E+0004 -0.24587E-0008  0.52568E-0009 -0.36659E-0008
  0.12457E+0005 -0.29051E+0004 -0.26258E-0008 -0.23199E-0010 -0.29787E-0008
  0.12500E+0005 -0.29057E+0004 -0.25545E-0008 -0.31205E-0009 -0.24397E-0008
  0.12500E+0005 -0.30000E+0004 -0.17893E-0008 -0.89247E-0009 -0.79385E-0009
  0.12543E+0005 -0.30000E+0004 -0.13733E-0008 -0.11744E-0008  0.12258E-0009
  0.12625E+0005 -0.30000E+0004 -0.53889E-0009 -0.16829E-0008  0.18458E-0008
  0.12707E+0005 -0.30000E+0004  0.23411E-0009 -0.21449E-0008  0.33792E-0008
  0.12750E+0005 -0.30000E+0004  0.57115E-0009 -0.23651E-0008  0.40481E-0008
  0.12500E+0005 -0.29837E+0004 -0.19708E-0008 -0.79603E-0009 -0.11267E-0008
  0.12543E+0005 -0.29838E+0004 -0.15887E-0008 -0.10789E-0008 -0.24943E-0009
  0.12625E+0005 -0.29840E+0004 -0.78586E-0009 -0.15899E-0008  0.14377E-0008
  0.12707E+0005 -0.29842E+0004 -0.95735E-0012 -0.20554E-0008  0.29866E-0008
  0.12750E+0005 -0.29843E+0004  0.35876E-0009 -0.22779E-0008  0.36834E-0008
  0.12500E+0005 -0.29528E+0004 -0.22585E-0008 -0.60816E-0009 -0.17022E-0008
  0.12543E+0005 -0.29531E+0004 -0.19513E-0008 -0.89242E-0009 -0.91014E-0009
  0.12625E+0005 -0.29537E+0004 -0.12320E-0008 -0.14077E-0008  0.68423E-0009
  0.12707E+0005 -0.29542E+0004 -0.44950E-0009 -0.18799E-0008  0.22364E-0008
  0.12750E+0005 -0.29545E+0004 -0.59360E-0010 -0.21069E-0008  0.29731E-0008
  0.12500E+0005 -0.29220E+0004 -0.24720E-0008 -0.41526E-0009 -0.22045E-0008
  0.12543E+0005 -0.29224E+0004 -0.22522E-0008 -0.70021E-0009 -0.15104E-0008
  0.12625E+0005 -0.29233E+0004 -0.16450E-0008 -0.12190E-0008 -0.38212E-0010
  0.12707E+0005 -0.29242E+0004 -0.89642E-0009 -0.16975E-0008  0.14847E-0008
  0.12750E+0005 -0.29247E+0004 -0.49204E-0009 -0.19292E-0008  0.22443E-0008
  0.12500E+0005 -0.29057E+0004 -0.25545E-0008 -0.31205E-0009 -0.24397E-0008
  0.12543E+0005 -0.29063E+0004 -0.23854E-0008 -0.59706E-0009 -0.18020E-0008
  0.12625E+0005 -0.29073E+0004 -0.18480E-0008 -0.11173E-0008 -0.40513E-0009
  0.12707E+0005 -0.29084E+0004 -0.11294E-0008 -0.15989E-0008  0.10898E-0008
  0.12750E+0005 -0.29090E+0004 -0.72384E-0009 -0.18330E-0008  0.18550E-0008
  0.12750E+0005 -0.30000E+0004  0.57115E-0009 -0.23651E-0008  0.40481E-0008
  0.12793E+0005 -0.30000E+0004  0.83806E-0009 -0.25671E-0008  0.45928E-0008
  0.12875E+0005 -0.30000E+0004  0.11055E-0008 -0.28960E-0008  0.52261E-0008
  0.12957E+0005 -0.30000E+0004  0.10198E-0008 -0.31512E-0008  0.52949E-0008
  0.13000E+0005 -0.30000E+0004  0.82852E-0009 -0.32559E-0008  0.51046E-0008
  0.12750E+0005 -0.29843E+0004  0.35876E-0009 -0.22779E-0008  0.36834E-0008
  0.12793E+0005 -0.29844E+0004  0.65780E-0009 -0.24827E-0008  0.42677E-0008
  0.12875E+0005 -0.29845E+0004  0.10080E-0008 -0.28179E-0008  0.50037E-0008
  0.12957E+0005 -0.29846E+0004  0.10225E-0008 -0.30814E-0008  0.51990E-0008
  0.13000E+0005 -0.29847E+0004  0.88619E-0009 -0.31912E-0008  0.50792E-0008
  0.12750E+0005 -0.29545E+0004 -0.59360E-0010 -0.21069E-0008  0.29731E-0008
  0.12793E+0005 -0.29547E+0004  0.28897E-0009 -0.23169E-0008  0.36199E-0008
  0.12875E+0005 -0.29551E+0004  0.77811E-0009 -0.26645E-0008  0.45311E-0008
  0.12957E+0005 -0.29554E+0004  0.97183E-0009 -0.29441E-0008  0.49540E-0008
  0.13000E+0005 -0.29556E+0004  0.93750E-0009 -0.30639E-0008  0.49652E-0008
  0.12750E+0005 -0.29247E+0004 -0.49204E-0009 -0.19292E-0008  0.22443E-0008
  0.12793E+0005 -0.29250E+0004 -0.10956E-0009 -0.21444E-0008  0.29377E-0008
  0.12875E+0005 -0.29257E+0004  0.49449E-0009 -0.25046E-0008  0.39983E-0008
  0.12957E+0005 -0.29263E+0004  0.85204E-0009 -0.28005E-0008  0.46314E-0008
  0.13000E+0005 -0.29266E+0004  0.91561E-0009 -0.29303E-0008  0.47683E-0008
  0.12750E+0005 -0.29090E+0004 -0.72384E-0009 -0.18330E-0008  0.18550E-0008
  0.12793E+0005 -0.29094E+0004 -0.32939E-0009 -0.20509E-0008  0.25666E-0008
  0.12875E+0005 -0.29101E+0004  0.32538E-0009 -0.24177E-0008  0.36954E-0008
  0.12957E+0005 -0.29109E+0004  0.76258E-0009 -0.27223E-0008  0.44319E-0008
  0.13000E+0005 -0.29113E+0004  0.87578E-0009 -0.28574E-0008  0.46328E-0008
  0.13000E+0005 -0.30000E+0004  0.82852E-0009 -0.32559E-0008  0.51046E-0008
  0.13043E+0005 -0.30000E+0004  0.54210E-0009 -0.33405E-0008  0.47692E-0008
  0.13125E+0005 -0.30000E+0004 -0.22807E-0009 -0.34482E-0008  0.37911E-0008
  0.13207E+0005 -0.30000E+0004 -0.12147E-0008 -0.34924E-0008  0.24862E-0008
  0.13250E+0005 -0.30000E+0004 -0.17819E-0008 -0.34921E-0008  0.17239E-0008
  0.13000E+0005 -0.29847E+0004  0.88619E-0009 -0.31912E-0008  0.50792E-0008
  0.13043E+0005 -0.29847E+0004  0.65349E-0009 -0.32816E-0008  0.48140E-0008
  0.13125E+0005 -0.29848E+0004 -0.25471E-0010 -0.34016E-0008  0.39585E-0008
  0.13207E+0005 -0.29849E+0004 -0.94495E-0009 -0.34594E-0008  0.27503E-0008
  0.13250E+0005 -0.29849E+0004 -0.14895E-0008 -0.34666E-0008  0.20247E-0008
  0.13000E+0005 -0.29556E+0004  0.93750E-0009 -0.30639E-0008  0.49652E-0008
  0.13043E+0005 -0.29558E+0004  0.80656E-0009 -0.31651E-0008  0.48319E-0008
  0.13125E+0005 -0.29560E+0004  0.30666E-0009 -0.33081E-0008  0.42137E-0008
  0.13207E+0005 -0.29563E+0004 -0.47217E-0009 -0.33915E-0008  0.32015E-0008
  0.13250E+0005 -0.29564E+0004 -0.96448E-0009 -0.34129E-0008  0.25544E-0008
  0.13000E+0005 -0.29266E+0004  0.91561E-0009 -0.29303E-0008  0.47683E-0008
  0.13043E+0005 -0.29268E+0004  0.88524E-0009 -0.30423E-0008  0.47647E-0008
  0.13125E+0005 -0.29272E+0004  0.57015E-0009 -0.32080E-0008  0.43879E-0008
  0.13207E+0005 -0.29276E+0004 -0.52736E-0010 -0.33164E-0008  0.35858E-0008
  0.13250E+0005 -0.29279E+0004 -0.48178E-0009 -0.33516E-0008  0.30278E-0008
  0.13000E+0005 -0.29113E+0004  0.87578E-0009 -0.28574E-0008  0.46328E-0008
  0.13043E+0005 -0.29116E+0004  0.89752E-0009 -0.29750E-0008  0.46963E-0008
  0.13125E+0005 -0.29121E+0004  0.68133E-0009 -0.31524E-0008  0.44475E-0008
  0.13207E+0005 -0.29125E+0004  0.14595E-0009 -0.32738E-0008  0.37609E-0008
  0.13250E+0005 -0.29128E+0004 -0.24567E-0009 -0.33161E-0008  0.32538E-0008
  0.13250E+0005 -0.30000E+0004 -0.17819E-0008 -0.34921E-0008  0.17239E-0008
  0.13293E+0005 -0.30000E+0004 -0.23562E-0008 -0.34761E-0008  0.94440E-0009
  0.13375E+0005 -0.30000E+0004 -0.33925E-0008 -0.34047E-0008 -0.48559E-0009
  0.13457E+0005 -0.30000E+0004 -0.42532E-0008 -0.32779E-0008 -0.17220E-0008
  0.13500E+0005 -0.30000E+0004 -0.45986E-0008 -0.31872E-0008 -0.22525E-0008
  0.13250E+0005 -0.29849E+0004 -0.14895E-0008 -0.34666E-0008  0.20247E-0008
  0.13293E+0005 -0.29850E+0004 -0.20509E-0008 -0.34584E-0008  0.12707E-0008
  0.13375E+0005 -0.29851E+0004 -0.30907E-0008 -0.34018E-0008 -0.14396E-0009
  0.13457E+0005 -0.29851E+0004 -0.39898E-0008 -0.32893E-0008 -0.14066E-0008
  0.13500E+0005 -0.29852E+0004 -0.43676E-0008 -0.32058E-0008 -0.19656E-0008
  0.13250E+0005 -0.29564E+0004 -0.96448E-0009 -0.34129E-0008  0.25544E-0008
  0.13293E+0005 -0.29565E+0004 -0.14911E-0008 -0.34191E-0008  0.18588E-0008
  0.13375E+0005 -0.29567E+0004 -0.25168E-0008 -0.33898E-0008  0.49451E-0009
  0.13457E+0005 -0.29569E+0004 -0.34684E-0008 -0.33038E-0008 -0.79668E-0009
  0.13500E+0005 -0.29570E+0004 -0.38981E-0008 -0.32337E-0008 -0.13997E-0008
  0.13250E+0005 -0.29279E+0004 -0.48178E-0009 -0.33516E-0008  0.30278E-0008
  0.13293E+0005 -0.29280E+0004 -0.96103E-0009 -0.33718E-0008  0.24031E-0008
  0.13375E+0005 -0.29284E+0004 -0.19463E-0008 -0.33690E-0008  0.11154E-0008
  0.13457E+0005 -0.29287E+0004 -0.29243E-0008 -0.33088E-0008 -0.17744E-0009
  0.13500E+0005 -0.29289E+0004 -0.33933E-0008 -0.32518E-0008 -0.81132E-0009
  0.13250E+0005 -0.29128E+0004 -0.24567E-0009 -0.33161E-0008  0.32538E-0008
  0.13293E+0005 -0.29130E+0004 -0.69525E-0009 -0.33435E-0008  0.26710E-0008
  0.13375E+0005 -0.29135E+0004 -0.16492E-0008 -0.33544E-0008  0.14337E-0008
  0.13457E+0005 -0.29139E+0004 -0.26307E-0008 -0.33076E-0008  0.15048E-0009
  0.13500E+0005 -0.29141E+0004 -0.31154E-0008 -0.32574E-0008 -0.49438E-0009
  0.13500E+0005 -0.30000E+0004 -0.45986E-0008 -0.31872E-0008 -0.22525E-0008
  0.13543E+0005 -0.30000E+0004 -0.48529E-0008 -0.30782E-0008 -0.26829E-0008
  0.13625E+0005 -0.30000E+0004 -0.50551E-0008 -0.28162E-0008 -0.31985E-0008
  0.13707E+0005 -0.30000E+0004 -0.48731E-0008 -0.24714E-0008 -0.33218E-0008
  0.13750E+0005 -0.30000E+0004 -0.46263E-0008 -0.22524E-0008 -0.32424E-0008
  0.13500E+0005 -0.29852E+0004 -0.43676E-0008 -0.32058E-0008 -0.19656E-0008
  0.13543E+0005 -0.29852E+0004 -0.46610E-0008 -0.31036E-0008 -0.24327E-0008
  0.13625E+0005 -0.29853E+0004 -0.49502E-0008 -0.28538E-0008 -0.30341E-0008
  0.13707E+0005 -0.29853E+0004 -0.48622E-0008 -0.25198E-0008 -0.32528E-0008
  0.13750E+0005 -0.29854E+0004 -0.46639E-0008 -0.23062E-0008 -0.32226E-0008
  0.13500E+0005 -0.29570E+0004 -0.38981E-0008 -0.32337E-0008 -0.13997E-0008
  0.13543E+0005 -0.29571E+0004 -0.42572E-0008 -0.31443E-0008 -0.19275E-0008
  0.13625E+0005 -0.29573E+0004 -0.46999E-0008 -0.29173E-0008 -0.26789E-0008
  0.13707E+0005 -0.29575E+0004 -0.47854E-0008 -0.26042E-0008 -0.30721E-0008
  0.13750E+0005 -0.29576E+0004 -0.46793E-0008 -0.24010E-0008 -0.31350E-0008
  0.13500E+0005 -0.29289E+0004 -0.33933E-0008 -0.32518E-0008 -0.81132E-0009
  0.13543E+0005 -0.29291E+0004 -0.38069E-0008 -0.31751E-0008 -0.13878E-0008
  0.13625E+0005 -0.29294E+0004 -0.43870E-0008 -0.29708E-0008 -0.22716E-0008
  0.13707E+0005 -0.29297E+0004 -0.46381E-0008 -0.26789E-0008 -0.28298E-0008
  0.13750E+0005 -0.29298E+0004 -0.46232E-0008 -0.24864E-0008 -0.29841E-0008
  0.13500E+0005 -0.29141E+0004 -0.31154E-0008 -0.32574E-0008 -0.49438E-0009
  0.13543E+0005 -0.29143E+0004 -0.35531E-0008 -0.31873E-0008 -0.10918E-0008
  0.13625E+0005 -0.29146E+0004 -0.41988E-0008 -0.29950E-0008 -0.20380E-0008
  0.13707E+0005 -0.29150E+0004 -0.45331E-0008 -0.27144E-0008 -0.26787E-0008
  0.13750E+0005 -0.29152E+0004 -0.45658E-0008 -0.25276E-0008 -0.28801E-0008
  0.13750E+0005 -0.30000E+0004 -0.46263E-0008 -0.22524E-0008 -0.32424E-0008
  0.13793E+0005 -0.30000E+0004 -0.42838E-0008 -0.20065E-0008 -0.30772E-0008
  0.13875E+0005 -0.30000E+0004 -0.34093E-0008 -0.14646E-0008 -0.25816E-0008
  0.13957E+0005 -0.30000E+0004 -0.23166E-0008 -0.82841E-0009 -0.19403E-0008
  0.14000E+0005 -0.30000E+0004 -0.16878E-0008 -0.45969E-0009 -0.15819E-0008
  0.13750E+0005 -0.29854E+0004 -0.46639E-0008 -0.23062E-0008 -0.32226E-0008
  0.13793E+0005 -0.29854E+0004 -0.43671E-0008 -0.20654E-0008 -0.31037E-0008
  0.13875E+0005 -0.29854E+0004 -0.35669E-0008 -0.15327E-0008 -0.26814E-0008
  0.13957E+0005 -0.29854E+0004 -0.25266E-0008 -0.90522E-0009 -0.20881E-0008
  0.14000E+0005 -0.29855E+0004 -0.19153E-0008 -0.54091E-0009 -0.17434E-0008
  0.13750E+0005 -0.29576E+0004 -0.46793E-0008 -0.24010E-0008 -0.31350E-0008
  0.13793E+0005 -0.29576E+0004 -0.44711E-0008 -0.21702E-0008 -0.31050E-0008
  0.13875E+0005 -0.29578E+0004 -0.38196E-0008 -0.16557E-0008 -0.28287E-0008
  0.13957E+0005 -0.29579E+0004 -0.28909E-0008 -0.10457E-0008 -0.23382E-0008
  0.14000E+0005 -0.29579E+0004 -0.23204E-0008 -0.69027E-0009 -0.20267E-0008
  0.13750E+0005 -0.29298E+0004 -0.46232E-0008 -0.24864E-0008 -0.29841E-0008
  0.13793E+0005 -0.29299E+0004 -0.45050E-0008 -0.22659E-0008 -0.30436E-0008
  0.13875E+0005 -0.29301E+0004 -0.40106E-0008 -0.17707E-0008 -0.29205E-0008
  0.13957E+0005 -0.29303E+0004 -0.32080E-0008 -0.11792E-0008 -0.25462E-0008
  0.14000E+0005 -0.29304E+0004 -0.26874E-0008 -0.83331E-0009 -0.22768E-0008
  0.13750E+0005 -0.29152E+0004 -0.45658E-0008 -0.25276E-0008 -0.28801E-0008
  0.13793E+0005 -0.29153E+0004 -0.44951E-0008 -0.23128E-0008 -0.29867E-0008
  0.13875E+0005 -0.29155E+0004 -0.40862E-0008 -0.18281E-0008 -0.29465E-0008
  0.13957E+0005 -0.29157E+0004 -0.33551E-0008 -0.12468E-0008 -0.26382E-0008
  0.14000E+0005 -0.29158E+0004 -0.28641E-0008 -0.90612E-0009 -0.23942E-0008
  0.14000E+0005 -0.30000E+0004 -0.16878E-0008 -0.45969E-0009 -0.15819E-0008
  0.14043E+0005 -0.30000E+0004 -0.10437E-0008 -0.73327E-0010 -0.12287E-0008
  0.14125E+0005 -0.30000E+0004  0.16237E-0009  0.69029E-0009 -0.62105E-0009
  0.14207E+0005 -0.30000E+0004  0.12667E-0008  0.14566E-0008 -0.14499E-0009
  0.14250E+0005 -0.30000E+0004  0.17799E-0008  0.18445E-0008  0.41069E-0010
  0.14000E+0005 -0.29855E+0004 -0.19153E-0008 -0.54091E-0009 -0.17434E-0008
  0.14043E+0005 -0.29855E+0004 -0.12817E-0008 -0.15884E-0009 -0.13959E-0008
  0.14125E+0005 -0.29855E+0004 -0.76574E-0010  0.59738E-0009 -0.77804E-0009
  0.14207E+0005 -0.29855E+0004  0.10482E-0008  0.13577E-0008 -0.26946E-0009
  0.14250E+0005 -0.29855E+0004  0.15790E-0008  0.17437E-0008 -0.60152E-0010
  0.14000E+0005 -0.29579E+0004 -0.23204E-0008 -0.69027E-0009 -0.20267E-0008
  0.14043E+0005 -0.29579E+0004 -0.17145E-0008 -0.31682E-0009 -0.16976E-0008
  0.14125E+0005 -0.29580E+0004 -0.52585E-0009  0.42438E-0009 -0.10749E-0008
  0.14207E+0005 -0.29581E+0004  0.62488E-0009  0.11726E-0008 -0.51744E-0009
  0.14250E+0005 -0.29581E+0004  0.11833E-0008  0.15540E-0008 -0.26928E-0009
  0.14000E+0005 -0.29304E+0004 -0.26874E-0008 -0.83331E-0009 -0.22768E-0008
  0.14043E+0005 -0.29304E+0004 -0.21188E-0008 -0.46911E-0009 -0.19755E-0008
  0.14125E+0005 -0.29305E+0004 -0.96524E-0009  0.25590E-0009 -0.13663E-0008
  0.14207E+0005 -0.29306E+0004  0.19459E-0009  0.99091E-0009 -0.77648E-0009
  0.14250E+0005 -0.29306E+0004  0.77318E-0009  0.13671E-0008 -0.49671E-0009
  0.14000E+0005 -0.29158E+0004 -0.28641E-0008 -0.90612E-0009 -0.23942E-0008
  0.14043E+0005 -0.29159E+0004 -0.23190E-0008 -0.54703E-0009 -0.21111E-0008
  0.14125E+0005 -0.29160E+0004 -0.11911E-0008  0.16900E-0009 -0.15160E-0008
  0.14207E+0005 -0.29161E+0004 -0.33216E-0010  0.89659E-0009 -0.91575E-0009
  0.14250E+0005 -0.29162E+0004  0.55292E-0009  0.12698E-0008 -0.62231E-0009
  0.14250E+0005 -0.30000E+0004  0.17799E-0008  0.18445E-0008  0.41069E-0010
  0.14293E+0005 -0.30000E+0004  0.22331E-0008  0.22107E-0008  0.18096E-0009
  0.14375E+0005 -0.30000E+0004  0.29041E-0008  0.28155E-0008  0.32809E-0009
  0.14457E+0005 -0.30000E+0004  0.33103E-0008  0.32599E-0008  0.35073E-0009
  0.14500E+0005 -0.30000E+0004  0.34172E-0008  0.34148E-0008  0.32876E-0009
  0.14250E+0005 -0.29855E+0004  0.15790E-0008  0.17437E-0008 -0.60152E-0010
  0.14293E+0005 -0.29855E+0004  0.20531E-0008  0.21083E-0008  0.10582E-0009
  0.14375E+0005 -0.29856E+0004  0.27692E-0008  0.27136E-0008  0.30371E-0009
  0.14457E+0005 -0.29856E+0004  0.32220E-0008  0.31629E-0008  0.37173E-0009
  0.14500E+0005 -0.29856E+0004  0.33521E-0008  0.33228E-0008  0.36892E-0009
  0.14250E+0005 -0.29581E+0004  0.11833E-0008  0.15540E-0008 -0.26928E-0009
  0.14293E+0005 -0.29581E+0004  0.16928E-0008  0.19157E-0008 -0.58322E-0010
  0.14375E+0005 -0.29583E+0004  0.24894E-0008  0.25209E-0008  0.23114E-0009
  0.14457E+0005 -0.29584E+0004  0.30293E-0008  0.29788E-0008  0.38504E-0009
  0.14500E+0005 -0.29584E+0004  0.32042E-0008  0.31470E-0008  0.42022E-0009
  0.14250E+0005 -0.29306E+0004  0.77318E-0009  0.13671E-0008 -0.49671E-0009
  0.14293E+0005 -0.29307E+0004  0.13118E-0008  0.17253E-0008 -0.24678E-0009
  0.14375E+0005 -0.29309E+0004  0.21809E-0008  0.23293E-0008  0.12716E-0009
  0.14457E+0005 -0.29311E+0004  0.28052E-0008  0.27944E-0008  0.36541E-0009
  0.14500E+0005 -0.29312E+0004  0.30253E-0008  0.29704E-0008  0.43989E-0009
  0.14250E+0005 -0.29162E+0004  0.55292E-0009  0.12698E-0008 -0.62231E-0009
  0.14293E+0005 -0.29163E+0004  0.11042E-0008  0.16259E-0008 -0.35434E-0009
  0.14375E+0005 -0.29165E+0004  0.20079E-0008  0.22289E-0008  0.60901E-0010
  0.14457E+0005 -0.29168E+0004  0.26751E-0008  0.26973E-0008  0.34254E-0009
  0.14500E+0005 -0.29169E+0004  0.29190E-0008  0.28770E-0008  0.43801E-0009
  0.14500E+0005 -0.30000E+0004  0.34172E-0008  0.34148E-0008  0.32876E-0009
  0.14543E+0005 -0.30000E+0004  0.34533E-0008  0.35096E-0008  0.29295E-0009
  0.14625E+0005 -0.30000E+0004  0.33433E-0008  0.35136E-0008  0.21510E-0009
  0.14707E+0005 -0.30000E+0004  0.30356E-0008  0.32893E-0008  0.15829E-0009
  0.14750E+0005 -0.30000E+0004  0.28106E-0008  0.30852E-0008  0.14680E-0009
  0.14500E+0005 -0.29856E+0004  0.33521E-0008  0.33228E-0008  0.36892E-0009
  0.14543E+0005 -0.29857E+0004  0.34095E-0008  0.34237E-0008  0.34820E-0009
  0.14625E+0005 -0.29858E+0004  0.33335E-0008  0.34436E-0008  0.28580E-0009
  0.14707E+0005 -0.29858E+0004  0.30501E-0008  0.32399E-0008  0.22754E-0009
  0.14750E+0005 -0.29859E+0004  0.28341E-0008  0.30481E-0008  0.20936E-0009
  0.14500E+0005 -0.29584E+0004  0.32042E-0008  0.31470E-0008  0.42022E-0009
  0.14543E+0005 -0.29586E+0004  0.33040E-0008  0.32593E-0008  0.43055E-0009
  0.14625E+0005 -0.29588E+0004  0.32973E-0008  0.33082E-0008  0.40405E-0009
  0.14707E+0005 -0.29590E+0004  0.30658E-0008  0.31422E-0008  0.35094E-0009
  0.14750E+0005 -0.29591E+0004  0.28700E-0008  0.29731E-0008  0.32416E-0009
  0.14500E+0005 -0.29312E+0004  0.30253E-0008  0.29704E-0008  0.43989E-0009
  0.14543E+0005 -0.29314E+0004  0.31691E-0008  0.30932E-0008  0.48385E-0009
  0.14625E+0005 -0.29318E+0004  0.32370E-0008  0.31696E-0008  0.50078E-0009
  0.14707E+0005 -0.29322E+0004  0.30646E-0008  0.30396E-0008  0.46227E-0009
  0.14750E+0005 -0.29324E+0004  0.28927E-0008  0.28922E-0008  0.43198E-0009
  0.14500E+0005 -0.29169E+0004  0.29190E-0008  0.28770E-0008  0.43801E-0009
  0.14543E+0005 -0.29171E+0004  0.30863E-0008  0.30051E-0008  0.50047E-0009
  0.14625E+0005 -0.29176E+0004  0.31954E-0008  0.30953E-0008  0.54289E-0009
  0.14707E+0005 -0.29180E+0004  0.30565E-0008  0.29836E-0008  0.51551E-0009
  0.14750E+0005 -0.29183E+0004  0.28988E-0008  0.28473E-0008  0.48530E-0009
  0.14750E+0005 -0.30000E+0004  0.28106E-0008  0.30852E-0008  0.14680E-0009
  0.14793E+0005 -0.30000E+0004  0.25528E-0008  0.28292E-0008  0.15025E-0009
  0.14875E+0005 -0.30000E+0004  0.20022E-0008  0.22272E-0008  0.19788E-0009
  0.14957E+0005 -0.30000E+0004  0.14148E-0008  0.15255E-0008  0.28576E-0009
  0.15000E+0005 -0.30000E+0004  0.11066E-0008  0.11388E-0008  0.33972E-0009
  0.14750E+0005 -0.29859E+0004  0.28341E-0008  0.30481E-0008  0.20936E-0009
  0.14793E+0005 -0.29859E+0004  0.25828E-0008  0.28052E-0008  0.20267E-0009
  0.14875E+0005 -0.29860E+0004  0.20393E-0008  0.22287E-0008  0.22516E-0009
  0.14957E+0005 -0.29862E+0004  0.14542E-0008  0.15517E-0008  0.28502E-0009
  0.15000E+0005 -0.29862E+0004  0.11460E-0008  0.11768E-0008  0.32522E-0009
  0.14750E+0005 -0.29591E+0004  0.28700E-0008  0.29731E-0008  0.32416E-0009
  0.14793E+0005 -0.29593E+0004  0.26341E-0008  0.27544E-0008  0.30221E-0009
  0.14875E+0005 -0.29596E+0004  0.21085E-0008  0.22250E-0008  0.28315E-0009
  0.14957E+0005 -0.29599E+0004  0.15303E-0008  0.15940E-0008  0.29383E-0009
  0.15000E+0005 -0.29601E+0004  0.12231E-0008  0.12412E-0008  0.30880E-0009
  0.14750E+0005 -0.29324E+0004  0.28927E-0008  0.28922E-0008  0.43198E-0009
  0.14793E+0005 -0.29326E+0004  0.26759E-0008  0.26967E-0008  0.39975E-0009
  0.14875E+0005 -0.29332E+0004  0.21742E-0008  0.22129E-0008  0.34709E-0009
  0.14957E+0005 -0.29337E+0004  0.16071E-0008  0.16266E-0008  0.31408E-0009
  0.15000E+0005 -0.29339E+0004  0.13020E-0008  0.12957E-0008  0.30545E-0009
  0.14750E+0005 -0.29183E+0004  0.28988E-0008  0.28473E-0008  0.48530E-0009
  0.14793E+0005 -0.29186E+0004  0.26935E-0008  0.26636E-0008  0.44955E-0009
  0.14875E+0005 -0.29192E+0004  0.22068E-0008  0.22033E-0008  0.38238E-0009
  0.14957E+0005 -0.29198E+0004  0.16472E-0008  0.16401E-0008  0.32862E-0009
  0.15000E+0005 -0.29201E+0004  0.13438E-0008  0.13205E-0008  0.30832E-0009
  0.15000E+0005 -0.30000E+0004  0.11066E-0008  0.11388E-0008  0.33972E-0009
  0.15043E+0005 -0.30000E+0004  0.80756E-0009  0.75430E-0009  0.39310E-0009
  0.15125E+0005 -0.30000E+0004  0.28463E-0009  0.68512E-0010  0.47488E-0009
  0.15207E+0005 -0.30000E+0004 -0.15684E-0009 -0.50931E-0009  0.50744E-0009
  0.15250E+0005 -0.30000E+0004 -0.34984E-0009 -0.75359E-0009  0.49748E-0009
  0.15000E+0005 -0.29862E+0004  0.11460E-0008  0.11768E-0008  0.32522E-0009
  0.15043E+0005 -0.29863E+0004  0.84672E-0009  0.80328E-0009  0.36606E-0009
  0.15125E+0005 -0.29864E+0004  0.32330E-0009  0.13379E-0009  0.43064E-0009
  0.15207E+0005 -0.29865E+0004 -0.11790E-0009 -0.43412E-0009  0.45587E-0009
  0.15250E+0005 -0.29866E+0004 -0.31037E-0009 -0.67617E-0009  0.44637E-0009
  0.15000E+0005 -0.29601E+0004  0.12231E-0008  0.12412E-0008  0.30880E-0009
  0.15043E+0005 -0.29603E+0004  0.92355E-0009  0.88807E-0009  0.32647E-0009
  0.15125E+0005 -0.29606E+0004  0.39855E-0009  0.24954E-0009  0.35755E-0009
  0.15207E+0005 -0.29609E+0004 -0.43714E-0010 -0.29899E-0009  0.36641E-0009
  0.15250E+0005 -0.29611E+0004 -0.23615E-0009 -0.53604E-0009  0.35584E-0009
  0.15000E+0005 -0.29339E+0004  0.13020E-0008  0.12957E-0008  0.30545E-0009
  0.15043E+0005 -0.29342E+0004  0.10028E-0008  0.96258E-0009  0.30087E-0009
  0.15125E+0005 -0.29348E+0004  0.47604E-0009  0.35504E-0009  0.29792E-0009
  0.15207E+0005 -0.29354E+0004  0.31170E-0010 -0.17337E-0009  0.28773E-0009
  0.15250E+0005 -0.29357E+0004 -0.16233E-0009 -0.40470E-0009  0.27407E-0009
  0.15000E+0005 -0.29201E+0004  0.13438E-0008  0.13205E-0008  0.30832E-0009
  0.15043E+0005 -0.29205E+0004  0.10452E-0008  0.99783E-0009  0.29246E-0009
  0.15125E+0005 -0.29212E+0004  0.51764E-0009  0.40664E-0009  0.27160E-0009
  0.15207E+0005 -0.29219E+0004  0.70988E-0010 -0.11087E-0009  0.25052E-0009
  0.15250E+0005 -0.29222E+0004 -0.12342E-0009 -0.33894E-0009  0.23455E-0009
  0.15250E+0005 -0.30000E+0004 -0.34984E-0009 -0.75359E-0009  0.49748E-0009
  0.15293E+0005 -0.30000E+0004 -0.51298E-0009 -0.95020E-0009  0.46702E-0009
  0.15375E+0005 -0.30000E+0004 -0.73673E-0009 -0.11806E-0008  0.35213E-0009
  0.15457E+0005 -0.30000E+0004 -0.84988E-0009 -0.12258E-0008  0.17270E-0009
  0.15500E+0005 -0.30000E+0004 -0.86761E-0009 -0.11804E-0008  0.59121E-0010
  0.15250E+0005 -0.29866E+0004 -0.31037E-0009 -0.67617E-0009  0.44637E-0009
  0.15293E+0005 -0.29866E+0004 -0.47267E-0009 -0.87216E-0009  0.41884E-0009
  0.15375E+0005 -0.29867E+0004 -0.69470E-0009 -0.11068E-0008  0.31588E-0009
  0.15457E+0005 -0.29868E+0004 -0.80675E-0009 -0.11620E-0008  0.15386E-0009
  0.15500E+0005 -0.29869E+0004 -0.82448E-0009 -0.11236E-0008  0.50414E-0010
  0.15250E+0005 -0.29611E+0004 -0.23615E-0009 -0.53604E-0009  0.35584E-0009
  0.15293E+0005 -0.29613E+0004 -0.39793E-0009 -0.73038E-0009  0.33209E-0009
  0.15375E+0005 -0.29616E+0004 -0.61837E-0009 -0.97140E-0009  0.24817E-0009
  0.15457E+0005 -0.29618E+0004 -0.72929E-0009 -0.10436E-0008  0.11609E-0009
  0.15500E+0005 -0.29620E+0004 -0.74720E-0009 -0.10176E-0008  0.30643E-0010
  0.15250E+0005 -0.29357E+0004 -0.16233E-0009 -0.40470E-0009  0.27407E-0009
  0.15293E+0005 -0.29359E+0004 -0.32476E-0009 -0.59660E-0009  0.25189E-0009
  0.15375E+0005 -0.29364E+0004 -0.54561E-0009 -0.84204E-0009  0.18260E-0009
  0.15457E+0005 -0.29369E+0004 -0.65671E-0009 -0.92898E-0009  0.76511E-0010
  0.15500E+0005 -0.29371E+0004 -0.67508E-0009 -0.91401E-0009  0.74168E-0011
  0.15250E+0005 -0.29222E+0004 -0.12342E-0009 -0.33894E-0009  0.23455E-0009
  0.15293E+0005 -0.29225E+0004 -0.28659E-0009 -0.52922E-0009  0.21237E-0009
  0.15375E+0005 -0.29231E+0004 -0.50839E-0009 -0.77622E-0009  0.14916E-0009
  0.15457E+0005 -0.29237E+0004 -0.62010E-0009 -0.87003E-0009  0.55245E-0010
  0.15500E+0005 -0.29240E+0004 -0.63886E-0009 -0.86042E-0009 -0.58950E-0011
  0.15500E+0005 -0.30000E+0004 -0.86761E-0009 -0.11804E-0008  0.59121E-0010
  0.15543E+0005 -0.30000E+0004 -0.85911E-0009 -0.10937E-0008 -0.62010E-0010
  0.15625E+0005 -0.30000E+0004 -0.78046E-0009 -0.83722E-0009 -0.29570E-0009
  0.15707E+0005 -0.30000E+0004 -0.63926E-0009 -0.50351E-0009 -0.50742E-0009
  0.15750E+0005 -0.30000E+0004 -0.54818E-0009 -0.31472E-0009 -0.60031E-0009
  0.15500E+0005 -0.29869E+0004 -0.82448E-0009 -0.11236E-0008  0.50414E-0010
  0.15543E+0005 -0.29869E+0004 -0.81653E-0009 -0.10448E-0008 -0.60487E-0010
  0.15625E+0005 -0.29870E+0004 -0.74081E-0009 -0.80460E-0009 -0.27670E-0009
  0.15707E+0005 -0.29870E+0004 -0.60518E-0009 -0.48729E-0009 -0.47546E-0009
  0.15750E+0005 -0.29871E+0004 -0.51802E-0009 -0.30636E-0009 -0.56414E-0009
  0.15500E+0005 -0.29620E+0004 -0.74720E-0009 -0.10176E-0008  0.30643E-0010
  0.15543E+0005 -0.29621E+0004 -0.74018E-0009 -0.95275E-0009 -0.61926E-0010
  0.15625E+0005 -0.29623E+0004 -0.66916E-0009 -0.74166E-0009 -0.24593E-0009
  0.15707E+0005 -0.29625E+0004 -0.54259E-0009 -0.45395E-0009 -0.41997E-0009
  0.15750E+0005 -0.29626E+0004 -0.46192E-0009 -0.28753E-0009 -0.50003E-0009
  0.15500E+0005 -0.29371E+0004 -0.67508E-0009 -0.91401E-0009  0.74168E-0011
  0.15543E+0005 -0.29373E+0004 -0.66897E-0009 -0.86182E-0009 -0.68174E-0010
  0.15625E+0005 -0.29376E+0004 -0.60186E-0009 -0.67757E-0009 -0.22139E-0009
  0.15707E+0005 -0.29379E+0004 -0.48266E-0009 -0.41756E-0009 -0.37079E-0009
  0.15750E+0005 -0.29381E+0004 -0.40734E-0009 -0.26494E-0009 -0.44169E-0009
  0.15500E+0005 -0.29240E+0004 -0.63886E-0009 -0.86042E-0009 -0.58950E-0011
  0.15543E+0005 -0.29242E+0004 -0.63327E-0009 -0.81439E-0009 -0.73089E-0010
  0.15625E+0005 -0.29246E+0004 -0.56799E-0009 -0.64341E-0009 -0.21072E-0009
  0.15707E+0005 -0.29250E+0004 -0.45213E-0009 -0.39727E-0009 -0.34725E-0009
  0.15750E+0005 -0.29252E+0004 -0.37923E-0009 -0.25163E-0009 -0.41318E-0009
  0.15750E+0005 -0.30000E+0004 -0.54818E-0009 -0.31472E-0009 -0.60031E-0009
  0.15793E+0005 -0.30000E+0004 -0.45073E-0009 -0.12707E-0009 -0.67600E-0009
  0.15875E+0005 -0.30000E+0004 -0.26275E-0009  0.19871E-0009 -0.76338E-0009
  0.15957E+0005 -0.30000E+0004 -0.91591E-0010  0.45098E-0009 -0.77205E-0009
  0.16000E+0005 -0.30000E+0004 -0.15603E-0010  0.54376E-0009 -0.74565E-0009
  0.15750E+0005 -0.29871E+0004 -0.51802E-0009 -0.30636E-0009 -0.56414E-0009
  0.15793E+0005 -0.29871E+0004 -0.42511E-0009 -0.12616E-0009 -0.63725E-0009
  0.15875E+0005 -0.29872E+0004 -0.24673E-0009  0.18850E-0009 -0.72520E-0009
  0.15957E+0005 -0.29872E+0004 -0.85596E-0010  0.43383E-0009 -0.74048E-0009
  0.16000E+0005 -0.29873E+0004 -0.14665E-0010  0.52484E-0009 -0.71959E-0009
  0.15750E+0005 -0.29626E+0004 -0.46192E-0009 -0.28753E-0009 -0.50003E-0009
  0.15793E+0005 -0.29627E+0004 -0.37651E-0009 -0.12078E-0009 -0.56771E-0009
  0.15875E+0005 -0.29629E+0004 -0.21440E-0009  0.17330E-0009 -0.65500E-0009
  0.15957E+0005 -0.29630E+0004 -0.70639E-0010  0.40545E-0009 -0.68090E-0009
  0.16000E+0005 -0.29631E+0004 -0.86475E-0011  0.49277E-0009 -0.66940E-0009
  0.15750E+0005 -0.29381E+0004 -0.40734E-0009 -0.26494E-0009 -0.44169E-0009
  0.15793E+0005 -0.29383E+0004 -0.32822E-0009 -0.11096E-0009 -0.50324E-0009
  0.15875E+0005 -0.29386E+0004 -0.18002E-0009  0.16320E-0009 -0.58786E-0009
  0.15957E+0005 -0.29389E+0004 -0.51608E-0010  0.38218E-0009 -0.62204E-0009
  0.16000E+0005 -0.29390E+0004  0.23017E-0011  0.46557E-0009 -0.61863E-0009
  0.15750E+0005 -0.29252E+0004 -0.37923E-0009 -0.25163E-0009 -0.41318E-0009
  0.15793E+0005 -0.29254E+0004 -0.30298E-0009 -0.10413E-0009 -0.47125E-0009
  0.15875E+0005 -0.29257E+0004 -0.16127E-0009  0.15980E-0009 -0.55375E-0009
  0.15957E+0005 -0.29261E+0004 -0.40165E-0010  0.37186E-0009 -0.59141E-0009
  0.16000E+0005 -0.29263E+0004  0.98206E-0011  0.45310E-0009 -0.59179E-0009
  0.16000E+0005 -0.30000E+0004 -0.15603E-0010  0.54376E-0009 -0.74565E-0009
  0.16043E+0005 -0.30000E+0004  0.47311E-0010  0.60560E-0009 -0.70003E-0009
  0.16125E+0005 -0.30000E+0004  0.12370E-0009  0.63261E-0009 -0.56914E-0009
  0.16207E+0005 -0.30000E+0004  0.13893E-0009  0.54640E-0009 -0.39824E-0009
  0.16250E+0005 -0.30000E+0004  0.12225E-0009  0.46036E-0009 -0.29985E-0009
  0.16000E+0005 -0.29873E+0004 -0.14665E-0010  0.52484E-0009 -0.71959E-0009
  0.16043E+0005 -0.29873E+0004  0.43553E-0010  0.58597E-0009 -0.68036E-0009
  0.16125E+0005 -0.29874E+0004  0.11259E-0009  0.61484E-0009 -0.56317E-0009
  0.16207E+0005 -0.29875E+0004  0.12304E-0009  0.53367E-0009 -0.40607E-0009
  0.16250E+0005 -0.29876E+0004  0.10495E-0009  0.45112E-0009 -0.31431E-0009
  0.16000E+0005 -0.29631E+0004 -0.86475E-0011  0.49277E-0009 -0.66940E-0009
  0.16043E+0005 -0.29633E+0004  0.41148E-0010  0.55237E-0009 -0.64144E-0009
  0.16125E+0005 -0.29636E+0004  0.96631E-0010  0.58390E-0009 -0.54883E-0009
  0.16207E+0005 -0.29638E+0004  0.97718E-0010  0.51128E-0009 -0.41707E-0009
  0.16250E+0005 -0.29640E+0004  0.76606E-0010  0.43488E-0009 -0.33774E-0009
  0.16000E+0005 -0.29390E+0004  0.23017E-0011  0.46557E-0009 -0.61863E-0009
  0.16043E+0005 -0.29393E+0004  0.44314E-0010  0.52327E-0009 -0.60081E-0009
  0.16125E+0005 -0.29397E+0004  0.86859E-0010  0.55647E-0009 -0.53093E-0009
  0.16207E+0005 -0.29401E+0004  0.78385E-0010  0.49115E-0009 -0.42336E-0009
  0.16250E+0005 -0.29404E+0004  0.53866E-0010  0.42025E-0009 -0.35615E-0009
  0.16000E+0005 -0.29263E+0004  0.98206E-0011  0.45310E-0009 -0.59179E-0009
  0.16043E+0005 -0.29266E+0004  0.47992E-0010  0.50966E-0009 -0.57886E-0009
  0.16125E+0005 -0.29271E+0004  0.83994E-0010  0.54337E-0009 -0.52023E-0009
  0.16207E+0005 -0.29276E+0004  0.70464E-0010  0.48144E-0009 -0.42491E-0009
  0.16250E+0005 -0.29279E+0004  0.44039E-0010  0.41319E-0009 -0.36394E-0009
  0.16250E+0005 -0.30000E+0004  0.12225E-0009  0.46036E-0009 -0.29985E-0009
  0.16293E+0005 -0.30000E+0004  0.89738E-0010  0.35107E-0009 -0.20018E-0009
  0.16375E+0005 -0.30000E+0004 -0.96695E-0011  0.95401E-0010 -0.18839E-0010
  0.16457E+0005 -0.30000E+0004 -0.14531E-0009 -0.19530E-0009  0.13807E-0009
  0.16500E+0005 -0.30000E+0004 -0.22522E-0009 -0.35115E-0009  0.20672E-0009
  0.16250E+0005 -0.29876E+0004  0.10495E-0009  0.45112E-0009 -0.31431E-0009
  0.16293E+0005 -0.29876E+0004  0.71840E-0010  0.34583E-0009 -0.22063E-0009
  0.16375E+0005 -0.29877E+0004 -0.26753E-0010  0.97917E-0010 -0.47893E-0010
  0.16457E+0005 -0.29878E+0004 -0.15954E-0009 -0.18558E-0009  0.10430E-0009
  0.16500E+0005 -0.29879E+0004 -0.23738E-0009 -0.33831E-0009  0.17218E-0009
  0.16250E+0005 -0.29640E+0004  0.76606E-0010  0.43488E-0009 -0.33774E-0009
  0.16293E+0005 -0.29641E+0004  0.41844E-0010  0.33654E-0009 -0.25532E-0009
  0.16375E+0005 -0.29644E+0004 -0.56424E-0010  0.10246E-0009 -0.99282E-0010
  0.16457E+0005 -0.29648E+0004 -0.18514E-0009 -0.16806E-0009  0.43188E-0010
  0.16500E+0005 -0.29649E+0004 -0.25975E-0009 -0.31499E-0009  0.10898E-0009
  0.16250E+0005 -0.29404E+0004  0.53866E-0010  0.42025E-0009 -0.35615E-0009
  0.16293E+0005 -0.29406E+0004  0.16889E-0010  0.32818E-0009 -0.28486E-0009
  0.16375E+0005 -0.29412E+0004 -0.82454E-0010  0.10681E-0009 -0.14588E-0009
  0.16457E+0005 -0.29417E+0004 -0.20872E-0009 -0.15158E-0009 -0.14013E-0010
  0.16500E+0005 -0.29420E+0004 -0.28096E-0009 -0.29298E-0009  0.49002E-0010
  0.16250E+0005 -0.29279E+0004  0.44039E-0010  0.41319E-0009 -0.36394E-0009
  0.16293E+0005 -0.29283E+0004  0.57018E-0011  0.32416E-0009 -0.29845E-0009
  0.16375E+0005 -0.29289E+0004 -0.94697E-0010  0.10906E-0009 -0.16856E-0009
  0.16457E+0005 -0.29295E+0004 -0.22026E-0009 -0.14326E-0009 -0.42592E-0010
  0.16500E+0005 -0.29299E+0004 -0.29156E-0009 -0.28186E-0009  0.18727E-0010
  0.16500E+0005 -0.30000E+0004 -0.22522E-0009 -0.35115E-0009  0.20672E-0009
  0.16543E+0005 -0.30000E+0004 -0.30715E-0009 -0.50275E-0009  0.26434E-0009
  0.16625E+0005 -0.30000E+0004 -0.45748E-0009 -0.76253E-0009  0.34173E-0009
  0.16707E+0005 -0.30000E+0004 -0.58615E-0009 -0.96693E-0009  0.37940E-0009
  0.16750E+0005 -0.30000E+0004 -0.64010E-0009 -0.10466E-0008  0.38519E-0009
  0.16500E+0005 -0.29879E+0004 -0.23738E-0009 -0.33831E-0009  0.17218E-0009
  0.16543E+0005 -0.29880E+0004 -0.31699E-0009 -0.48715E-0009  0.22995E-0009
  0.16625E+0005 -0.29881E+0004 -0.46273E-0009 -0.74366E-0009  0.31041E-0009
  0.16707E+0005 -0.29882E+0004 -0.58721E-0009 -0.94730E-0009  0.35378E-0009
  0.16750E+0005 -0.29882E+0004 -0.63929E-0009 -0.10276E-0008  0.36337E-0009
  0.16500E+0005 -0.29649E+0004 -0.25975E-0009 -0.31499E-0009  0.10898E-0009
  0.16543E+0005 -0.29651E+0004 -0.33564E-0009 -0.45886E-0009  0.16655E-0009
  0.16625E+0005 -0.29654E+0004 -0.47378E-0009 -0.70924E-0009  0.25163E-0009
  0.16707E+0005 -0.29658E+0004 -0.59106E-0009 -0.91126E-0009  0.30474E-0009
  0.16750E+0005 -0.29659E+0004 -0.63988E-0009 -0.99258E-0009  0.32096E-0009
  0.16500E+0005 -0.29420E+0004 -0.28096E-0009 -0.29298E-0009  0.49002E-0010
  0.16543E+0005 -0.29423E+0004 -0.35395E-0009 -0.43213E-0009  0.10569E-0009
  0.16625E+0005 -0.29428E+0004 -0.48586E-0009 -0.67652E-0009  0.19393E-0009
  0.16707E+0005 -0.29434E+0004 -0.59697E-0009 -0.87672E-0009  0.25536E-0009
  0.16750E+0005 -0.29436E+0004 -0.64292E-0009 -0.95879E-0009  0.27749E-0009
  0.16500E+0005 -0.29299E+0004 -0.29156E-0009 -0.28186E-0009  0.18727E-0010
  0.16543E+0005 -0.29302E+0004 -0.36334E-0009 -0.41861E-0009  0.74680E-0010
  0.16625E+0005 -0.29309E+0004 -0.49251E-0009 -0.65989E-0009  0.16402E-0009
  0.16707E+0005 -0.29315E+0004 -0.60077E-0009 -0.85906E-0009  0.22928E-0009
  0.16750E+0005 -0.29319E+0004 -0.64536E-0009 -0.94146E-0009  0.25426E-0009
  0.16750E+0005 -0.30000E+0004 -0.64010E-0009 -0.10466E-0008  0.38519E-0009
  0.16793E+0005 -0.30000E+0004 -0.68238E-0009 -0.11054E-0008  0.38288E-0009
  0.16875E+0005 -0.30000E+0004 -0.72649E-0009 -0.11567E-0008  0.36111E-0009
  0.16957E+0005 -0.30000E+0004 -0.72159E-0009 -0.11330E-0008  0.32475E-0009
  0.17000E+0005 -0.30000E+0004 -0.69991E-0009 -0.10932E-0008  0.30271E-0009
  0.16750E+0005 -0.29882E+0004 -0.63929E-0009 -0.10276E-0008  0.36337E-0009
  0.16793E+0005 -0.29883E+0004 -0.68006E-0009 -0.10876E-0008  0.36510E-0009
  0.16875E+0005 -0.29884E+0004 -0.72228E-0009 -0.11428E-0008  0.35136E-0009
  0.16957E+0005 -0.29885E+0004 -0.71690E-0009 -0.11244E-0008  0.32274E-0009
  0.17000E+0005 -0.29886E+0004 -0.69547E-0009 -0.10877E-0008  0.30439E-0009
  0.16750E+0005 -0.29659E+0004 -0.63988E-0009 -0.99258E-0009  0.32096E-0009
  0.16793E+0005 -0.29661E+0004 -0.67791E-0009 -0.10546E-0008  0.32992E-0009
  0.16875E+0005 -0.29664E+0004 -0.71666E-0009 -0.11166E-0008  0.33075E-0009
  0.16957E+0005 -0.29667E+0004 -0.71016E-0009 -0.11078E-0008  0.31638E-0009
  0.17000E+0005 -0.29669E+0004 -0.68903E-0009 -0.10768E-0008  0.30493E-0009
  0.16750E+0005 -0.29436E+0004 -0.64292E-0009 -0.95879E-0009  0.27749E-0009
  0.16793E+0005 -0.29439E+0004 -0.67846E-0009 -0.10227E-0008  0.29309E-0009
  0.16875E+0005 -0.29444E+0004 -0.71391E-0009 -0.10909E-0008  0.30755E-0009
  0.16957E+0005 -0.29449E+0004 -0.70611E-0009 -0.10909E-0008  0.30686E-0009
  0.17000E+0005 -0.29452E+0004 -0.68507E-0009 -0.10653E-0008  0.30218E-0009
  0.16750E+0005 -0.29319E+0004 -0.64536E-0009 -0.94146E-0009  0.25426E-0009
  0.16793E+0005 -0.29322E+0004 -0.67971E-0009 -0.10062E-0008  0.27310E-0009
  0.16875E+0005 -0.29328E+0004 -0.71354E-0009 -0.10775E-0008  0.29436E-0009
  0.16957E+0005 -0.29334E+0004 -0.70501E-0009 -0.10819E-0008  0.30064E-0009
  0.17000E+0005 -0.29337E+0004 -0.68397E-0009 -0.10590E-0008  0.29944E-0009
  0.17000E+0005 -0.30000E+0004 -0.69991E-0009 -0.10932E-0008  0.30271E-0009
  0.17043E+0005 -0.30000E+0004 -0.66615E-0009 -0.10371E-0008  0.28015E-0009
  0.17125E+0005 -0.30000E+0004 -0.57371E-0009 -0.89422E-0009  0.23877E-0009
  0.17207E+0005 -0.30000E+0004 -0.45318E-0009 -0.71806E-0009  0.20228E-0009
  0.17250E+0005 -0.30000E+0004 -0.38230E-0009 -0.61753E-0009  0.18556E-0009
  0.17000E+0005 -0.29886E+0004 -0.69547E-0009 -0.10877E-0008  0.30439E-0009
  0.17043E+0005 -0.29886E+0004 -0.66232E-0009 -0.10349E-0008  0.28517E-0009
  0.17125E+0005 -0.29887E+0004 -0.57167E-0009 -0.89820E-0009  0.24893E-0009
  0.17207E+0005 -0.29888E+0004 -0.45351E-0009 -0.72767E-0009  0.21591E-0009
  0.17250E+0005 -0.29888E+0004 -0.38399E-0009 -0.62966E-0009  0.20029E-0009
  0.17000E+0005 -0.29669E+0004 -0.68903E-0009 -0.10768E-0008  0.30493E-0009
  0.17043E+0005 -0.29670E+0004 -0.65675E-0009 -0.10300E-0008  0.29205E-0009
  0.17125E+0005 -0.29672E+0004 -0.56896E-0009 -0.90460E-0009  0.26573E-0009
  0.17207E+0005 -0.29675E+0004 -0.45473E-0009 -0.74449E-0009  0.23967E-0009
  0.17250E+0005 -0.29676E+0004 -0.38749E-0009 -0.65127E-0009  0.22646E-0009
  0.17000E+0005 -0.29452E+0004 -0.68507E-0009 -0.10653E-0008  0.30218E-0009
  0.17043E+0005 -0.29454E+0004 -0.65339E-0009 -0.10242E-0008  0.29556E-0009
  0.17125E+0005 -0.29458E+0004 -0.56784E-0009 -0.90958E-0009  0.27932E-0009
  0.17207E+0005 -0.29462E+0004 -0.45685E-0009 -0.75957E-0009  0.26066E-0009
  0.17250E+0005 -0.29465E+0004 -0.39151E-0009 -0.67107E-0009  0.25019E-0009
  0.17000E+0005 -0.29337E+0004 -0.68397E-0009 -0.10590E-0008  0.29944E-0009
  0.17043E+0005 -0.29340E+0004 -0.65251E-0009 -0.10207E-0008  0.29609E-0009
  0.17125E+0005 -0.29345E+0004 -0.56790E-0009 -0.91167E-0009  0.28521E-0009
  0.17207E+0005 -0.29350E+0004 -0.45837E-0009 -0.76686E-0009  0.27058E-0009
  0.17250E+0005 -0.29353E+0004 -0.39390E-0009 -0.68081E-0009  0.26169E-0009
  0.17250E+0005 -0.30000E+0004 -0.38230E-0009 -0.61753E-0009  0.18556E-0009
  0.17293E+0005 -0.30000E+0004 -0.30858E-0009 -0.51461E-0009  0.17053E-0009
  0.17375E+0005 -0.30000E+0004 -0.16689E-0009 -0.32066E-0009  0.14623E-0009
  0.17457E+0005 -0.30000E+0004 -0.30291E-0010 -0.13730E-0009  0.12584E-0009
  0.17500E+0005 -0.30000E+0004  0.37319E-0010 -0.47621E-0010  0.11600E-0009
  0.17250E+0005 -0.29888E+0004 -0.38399E-0009 -0.62966E-0009  0.20029E-0009
  0.17293E+0005 -0.29889E+0004 -0.31163E-0009 -0.52904E-0009  0.18602E-0009
  0.17375E+0005 -0.29889E+0004 -0.17239E-0009 -0.33834E-0009  0.16198E-0009
  0.17457E+0005 -0.29890E+0004 -0.37827E-0010 -0.15680E-0009  0.14067E-0009
  0.17500E+0005 -0.29890E+0004  0.28913E-0010 -0.67514E-0010  0.12996E-0009
  0.17250E+0005 -0.29676E+0004 -0.38749E-0009 -0.65127E-0009  0.22646E-0009
  0.17293E+0005 -0.29678E+0004 -0.31745E-0009 -0.55493E-0009  0.21386E-0009
  0.17375E+0005 -0.29680E+0004 -0.18238E-0009 -0.37044E-0009  0.19088E-0009
  0.17457E+0005 -0.29682E+0004 -0.51353E-0010 -0.19254E-0009  0.16843E-0009
  0.17500E+0005 -0.29683E+0004  0.13869E-0010 -0.10414E-0009  0.15639E-0009
  0.17250E+0005 -0.29465E+0004 -0.39151E-0009 -0.67107E-0009  0.25019E-0009
  0.17293E+0005 -0.29466E+0004 -0.32345E-0009 -0.57895E-0009  0.23958E-0009
  0.17375E+0005 -0.29470E+0004 -0.19197E-0009 -0.40073E-0009  0.21841E-0009
  0.17457E+0005 -0.29473E+0004 -0.64056E-0010 -0.22670E-0009  0.19556E-0009
  0.17500E+0005 -0.29475E+0004 -0.17467E-0012 -0.13937E-0009  0.18260E-0009
  0.17250E+0005 -0.29353E+0004 -0.39390E-0009 -0.68081E-0009  0.26169E-0009
  0.17293E+0005 -0.29355E+0004 -0.32674E-0009 -0.59089E-0009  0.25227E-0009
  0.17375E+0005 -0.29359E+0004 -0.19694E-0009 -0.41600E-0009  0.23234E-0009
  0.17457E+0005 -0.29363E+0004 -0.70481E-0010 -0.24409E-0009  0.20956E-0009
  0.17500E+0005 -0.29366E+0004 -0.72362E-0011 -0.15738E-0009  0.19627E-0009
  0.17500E+0005 -0.30000E+0004  0.37319E-0010 -0.47621E-0010  0.11600E-0009
  0.17543E+0005 -0.30000E+0004  0.10103E-0009  0.36359E-0010  0.10643E-0009
  0.17625E+0005 -0.30000E+0004  0.20966E-0009  0.17828E-0009  0.88538E-0010
  0.17707E+0005 -0.30000E+0004  0.30220E-0009  0.29758E-0009  0.70710E-0010
  0.17750E+0005 -0.30000E+0004  0.34492E-0009  0.35183E-0009  0.61530E-0010
  0.17500E+0005 -0.29890E+0004  0.28913E-0010 -0.67514E-0010  0.12996E-0009
  0.17543E+0005 -0.29891E+0004  0.91903E-0010  0.16411E-0010  0.11935E-0009
  0.17625E+0005 -0.29891E+0004  0.19965E-0009  0.15911E-0009  0.99163E-0010
  0.17707E+0005 -0.29892E+0004  0.29184E-0009  0.28013E-0009  0.78792E-0010
  0.17750E+0005 -0.29892E+0004  0.33457E-0009  0.33555E-0009  0.68268E-0010
  0.17500E+0005 -0.29683E+0004  0.13869E-0010 -0.10414E-0009  0.15639E-0009
  0.17543E+0005 -0.29684E+0004  0.75593E-0010 -0.20474E-0010  0.14410E-0009
  0.17625E+0005 -0.29685E+0004  0.18170E-0009  0.12338E-0009  0.11996E-0009
  0.17707E+0005 -0.29687E+0004  0.27320E-0009  0.24731E-0009  0.95098E-0010
  0.17750E+0005 -0.29688E+0004  0.31590E-0009  0.30478E-0009  0.82142E-0010
  0.17500E+0005 -0.29475E+0004 -0.17467E-0012 -0.13937E-0009  0.18260E-0009
  0.17543E+0005 -0.29477E+0004  0.60420E-0010 -0.56142E-0010  0.16899E-0009
  0.17625E+0005 -0.29479E+0004  0.16501E-0009  0.88449E-0010  0.14151E-0009
  0.17707E+0005 -0.29482E+0004  0.25581E-0009  0.21487E-0009  0.11260E-0009
  0.17750E+0005 -0.29483E+0004  0.29844E-0009  0.27418E-0009  0.97377E-0010
  0.17500E+0005 -0.29366E+0004 -0.72362E-0011 -0.15738E-0009  0.19627E-0009
  0.17543E+0005 -0.29367E+0004  0.52815E-0010 -0.74468E-0010  0.18211E-0009
  0.17625E+0005 -0.29370E+0004  0.15668E-0009  0.70358E-0010  0.15312E-0009
  0.17707E+0005 -0.29374E+0004  0.24712E-0009  0.19792E-0009  0.12227E-0009
  0.17750E+0005 -0.29375E+0004  0.28969E-0009  0.25813E-0009  0.10592E-0009
  0.17750E+0005 -0.30000E+0004  0.34492E-0009  0.35183E-0009  0.61530E-0010
  0.17793E+0005 -0.30000E+0004  0.38381E-0009  0.40049E-0009  0.52758E-0010
  0.17875E+0005 -0.30000E+0004  0.44843E-0009  0.47886E-0009  0.38123E-0010
  0.17957E+0005 -0.30000E+0004  0.50302E-0009  0.54091E-0009  0.27812E-0010
  0.18000E+0005 -0.30000E+0004  0.52834E-0009  0.56763E-0009  0.24767E-0010
  0.17750E+0005 -0.29892E+0004  0.33457E-0009  0.33555E-0009  0.68268E-0010
  0.17793E+0005 -0.29892E+0004  0.37360E-0009  0.38555E-0009  0.58144E-0010
  0.17875E+0005 -0.29893E+0004  0.43876E-0009  0.46666E-0009  0.41146E-0010
  0.17957E+0005 -0.29893E+0004  0.49419E-0009  0.53160E-0009  0.28731E-0010
  0.18000E+0005 -0.29894E+0004  0.52006E-0009  0.55984E-0009  0.24715E-0010
  0.17750E+0005 -0.29688E+0004  0.31590E-0009  0.30478E-0009  0.82142E-0010
  0.17793E+0005 -0.29688E+0004  0.35511E-0009  0.35715E-0009  0.69563E-0010
  0.17875E+0005 -0.29690E+0004  0.42111E-0009  0.44320E-0009  0.48147E-0010
  0.17957E+0005 -0.29691E+0004  0.47793E-0009  0.51342E-0009  0.31696E-0010
  0.18000E+0005 -0.29692E+0004  0.50472E-0009  0.54446E-0009  0.25762E-0010
  0.17750E+0005 -0.29483E+0004  0.29844E-0009  0.27418E-0009  0.97377E-0010
  0.17793E+0005 -0.29484E+0004  0.33775E-0009  0.32870E-0009  0.82487E-0010
  0.17875E+0005 -0.29487E+0004  0.40438E-0009  0.41934E-0009  0.56754E-0010
  0.17957E+0005 -0.29489E+0004  0.46233E-0009  0.49458E-0009  0.36225E-0010
  0.18000E+0005 -0.29490E+0004  0.48988E-0009  0.52829E-0009  0.28308E-0010
  0.17750E+0005 -0.29375E+0004  0.28969E-0009  0.25813E-0009  0.10592E-0009
  0.17793E+0005 -0.29377E+0004  0.32903E-0009  0.31369E-0009  0.89871E-0010
  0.17875E+0005 -0.29379E+0004  0.39592E-0009  0.40662E-0009  0.61914E-0010
  0.17957E+0005 -0.29382E+0004  0.45437E-0009  0.48440E-0009  0.39230E-0010
  0.18000E+0005 -0.29384E+0004  0.48227E-0009  0.51948E-0009  0.30237E-0010
  0.18000E+0005 -0.30000E+0004  0.52834E-0009  0.56763E-0009  0.24767E-0010
  0.18043E+0005 -0.30000E+0004  0.55131E-0009  0.59024E-0009  0.23646E-0010
  0.18125E+0005 -0.30000E+0004  0.58830E-0009  0.62197E-0009  0.27205E-0010
  0.18207E+0005 -0.30000E+0004  0.61517E-0009  0.63810E-0009  0.38039E-0010
  0.18250E+0005 -0.30000E+0004  0.62438E-0009  0.63975E-0009  0.46352E-0010
  0.18000E+0005 -0.29894E+0004  0.52006E-0009  0.55984E-0009  0.24715E-0010
  0.18043E+0005 -0.29894E+0004  0.54365E-0009  0.58395E-0009  0.22703E-0010
  0.18125E+0005 -0.29894E+0004  0.58197E-0009  0.61841E-0009  0.24854E-0010
  0.18207E+0005 -0.29895E+0004  0.61039E-0009  0.63705E-0009  0.34653E-0010
  0.18250E+0005 -0.29895E+0004  0.62050E-0009  0.63996E-0009  0.42523E-0010
  0.18000E+0005 -0.29692E+0004  0.50472E-0009  0.54446E-0009  0.25762E-0010
  0.18043E+0005 -0.29693E+0004  0.52936E-0009  0.57136E-0009  0.21979E-0010
  0.18125E+0005 -0.29694E+0004  0.56998E-0009  0.61089E-0009  0.21254E-0010
  0.18207E+0005 -0.29695E+0004  0.60112E-0009  0.63431E-0009  0.28803E-0010
  0.18250E+0005 -0.29696E+0004  0.61284E-0009  0.63958E-0009  0.35742E-0010
  0.18000E+0005 -0.29490E+0004  0.48988E-0009  0.52829E-0009  0.28308E-0010
  0.18043E+0005 -0.29491E+0004  0.51542E-0009  0.55791E-0009  0.22642E-0010
  0.18125E+0005 -0.29494E+0004  0.55805E-0009  0.60244E-0009  0.18761E-0010
  0.18207E+0005 -0.29496E+0004  0.59164E-0009  0.63060E-0009  0.23743E-0010
  0.18250E+0005 -0.29497E+0004  0.60483E-0009  0.63826E-0009  0.29584E-0010
  0.18000E+0005 -0.29384E+0004  0.48227E-0009  0.51948E-0009  0.30237E-0010
  0.18043E+0005 -0.29385E+0004  0.50821E-0009  0.55049E-0009  0.23538E-0010
  0.18125E+0005 -0.29388E+0004  0.55179E-0009  0.59761E-0009  0.17893E-0010
  0.18207E+0005 -0.29391E+0004  0.58658E-0009  0.62827E-0009  0.21412E-0010
  0.18250E+0005 -0.29392E+0004  0.60050E-0009  0.63719E-0009  0.26608E-0010
  0.18250E+0005 -0.30000E+0004  0.62438E-0009  0.63975E-0009  0.46352E-0010
  0.18293E+0005 -0.30000E+0004  0.62953E-0009  0.63631E-0009  0.56035E-0010
  0.18375E+0005 -0.30000E+0004  0.62629E-0009  0.61478E-0009  0.76715E-0010
  0.18457E+0005 -0.30000E+0004  0.60334E-0009  0.57254E-0009  0.97621E-0010
  0.18500E+0005 -0.30000E+0004  0.58245E-0009  0.54177E-0009  0.10755E-0009
  0.18250E+0005 -0.29895E+0004  0.62050E-0009  0.63996E-0009  0.42523E-0010
  0.18293E+0005 -0.29895E+0004  0.62660E-0009  0.63768E-0009  0.51895E-0010
  0.18375E+0005 -0.29896E+0004  0.62533E-0009  0.61822E-0009  0.72223E-0010
  0.18457E+0005 -0.29897E+0004  0.60448E-0009  0.57784E-0009  0.93092E-0010
  0.18500E+0005 -0.29897E+0004  0.58472E-0009  0.54796E-0009  0.10308E-0009
  0.18250E+0005 -0.29696E+0004  0.61284E-0009  0.63958E-0009  0.35742E-0010
  0.18293E+0005 -0.29697E+0004  0.62067E-0009  0.63957E-0009  0.44365E-0010
  0.18375E+0005 -0.29699E+0004  0.62296E-0009  0.62412E-0009  0.63769E-0010
  0.18457E+0005 -0.29700E+0004  0.60600E-0009  0.58732E-0009  0.84357E-0010
  0.18500E+0005 -0.29701E+0004  0.58838E-0009  0.55919E-0009  0.94409E-0010
  0.18250E+0005 -0.29497E+0004  0.60483E-0009  0.63826E-0009  0.29584E-0010
  0.18293E+0005 -0.29499E+0004  0.61428E-0009  0.64054E-0009  0.37295E-0010
  0.18375E+0005 -0.29501E+0004  0.61994E-0009  0.62918E-0009  0.55456E-0010
  0.18457E+0005 -0.29504E+0004  0.60674E-0009  0.59609E-0009  0.75482E-0010
  0.18500E+0005 -0.29506E+0004  0.59122E-0009  0.56974E-0009  0.85509E-0010
  0.18250E+0005 -0.29392E+0004  0.60050E-0009  0.63719E-0009  0.26608E-0010
  0.18293E+0005 -0.29394E+0004  0.61074E-0009  0.64070E-0009  0.33759E-0010
  0.18375E+0005 -0.29397E+0004  0.61811E-0009  0.63151E-0009  0.51136E-0010
  0.18457E+0005 -0.29401E+0004  0.60684E-0009  0.60041E-0009  0.70781E-0010
  0.18500E+0005 -0.29402E+0004  0.59240E-0009  0.57504E-0009  0.80741E-0010
  0.18500E+0005 -0.30000E+0004  0.58245E-0009  0.54177E-0009  0.10755E-0009
  0.18543E+0005 -0.30000E+0004  0.55526E-0009  0.50532E-0009  0.11605E-0009
  0.18625E+0005 -0.30000E+0004  0.48635E-0009  0.42151E-0009  0.12655E-0009
  0.18707E+0005 -0.30000E+0004  0.39615E-0009  0.32129E-0009  0.12771E-0009
  0.18750E+0005 -0.30000E+0004  0.34110E-0009  0.26333E-0009  0.12400E-0009
  0.18500E+0005 -0.29897E+0004  0.58472E-0009  0.54796E-0009  0.10308E-0009
  0.18543E+0005 -0.29897E+0004  0.55867E-0009  0.51232E-0009  0.11174E-0009
  0.18625E+0005 -0.29898E+0004  0.49187E-0009  0.42984E-0009  0.12271E-0009
  0.18707E+0005 -0.29898E+0004  0.40362E-0009  0.33063E-0009  0.12453E-0009
  0.18750E+0005 -0.29899E+0004  0.34948E-0009  0.27307E-0009  0.12126E-0009
  0.18500E+0005 -0.29701E+0004  0.58838E-0009  0.55919E-0009  0.94409E-0010
  0.18543E+0005 -0.29702E+0004  0.56448E-0009  0.52513E-0009  0.10330E-0009
  0.18625E+0005 -0.29704E+0004  0.50170E-0009  0.44527E-0009  0.11509E-0009
  0.18707E+0005 -0.29706E+0004  0.41717E-0009  0.34809E-0009  0.11815E-0009
  0.18750E+0005 -0.29707E+0004  0.36478E-0009  0.29132E-0009  0.11566E-0009
  0.18500E+0005 -0.29506E+0004  0.59122E-0009  0.56974E-0009  0.85509E-0010
  0.18543E+0005 -0.29507E+0004  0.56945E-0009  0.53733E-0009  0.94545E-0010
  0.18625E+0005 -0.29510E+0004  0.51069E-0009  0.46022E-0009  0.10705E-0009
  0.18707E+0005 -0.29513E+0004  0.42993E-0009  0.36519E-0009  0.11130E-0009
  0.18750E+0005 -0.29515E+0004  0.37934E-0009  0.30927E-0009  0.10959E-0009
  0.18500E+0005 -0.29402E+0004  0.59240E-0009  0.57504E-0009  0.80741E-0010
  0.18543E+0005 -0.29404E+0004  0.57173E-0009  0.54353E-0009  0.89805E-0010
  0.18625E+0005 -0.29408E+0004  0.51509E-0009  0.46791E-0009  0.10264E-0009
  0.18707E+0005 -0.29412E+0004  0.43634E-0009  0.37405E-0009  0.10750E-0009
  0.18750E+0005 -0.29414E+0004  0.38673E-0009  0.31862E-0009  0.10622E-0009
  0.18750E+0005 -0.30000E+0004  0.34110E-0009  0.26333E-0009  0.12400E-0009
  0.18793E+0005 -0.30000E+0004  0.28186E-0009  0.20295E-0009  0.11728E-0009
  0.18875E+0005 -0.30000E+0004  0.16118E-0009  0.85050E-0010  0.96455E-0010
  0.18957E+0005 -0.30000E+0004  0.35457E-0010 -0.31694E-0010  0.66315E-0010
  0.19000E+0005 -0.30000E+0004 -0.30315E-0010 -0.90554E-0010  0.47501E-0010
  0.18750E+0005 -0.29899E+0004  0.34948E-0009  0.27307E-0009  0.12126E-0009
  0.18793E+0005 -0.29899E+0004  0.29104E-0009  0.21298E-0009  0.11499E-0009
  0.18875E+0005 -0.29900E+0004  0.17146E-0009  0.95290E-0010  0.94991E-0010
  0.18957E+0005 -0.29900E+0004  0.46307E-0010 -0.21676E-0010  0.65694E-0010
  0.19000E+0005 -0.29901E+0004 -0.19415E-0010 -0.80833E-0010  0.47302E-0010
  0.18750E+0005 -0.29707E+0004  0.36478E-0009  0.29132E-0009  0.11566E-0009
  0.18793E+0005 -0.29708E+0004  0.30789E-0009  0.23181E-0009  0.11024E-0009
  0.18875E+0005 -0.29709E+0004  0.19056E-0009  0.11463E-0009  0.91907E-0010
  0.18957E+0005 -0.29711E+0004  0.66610E-0010 -0.26833E-0011  0.64287E-0010
  0.19000E+0005 -0.29712E+0004  0.10503E-0011 -0.62370E-0010  0.46724E-0010
  0.18750E+0005 -0.29515E+0004  0.37934E-0009  0.30927E-0009  0.10959E-0009
  0.18793E+0005 -0.29516E+0004  0.32404E-0009  0.25041E-0009  0.10500E-0009
  0.18875E+0005 -0.29519E+0004  0.20913E-0009  0.13384E-0009  0.88434E-0010
  0.18957E+0005 -0.29522E+0004  0.86566E-0010  0.16289E-0010  0.62605E-0010
  0.19000E+0005 -0.29524E+0004  0.21272E-0010 -0.43875E-0010  0.45945E-0010
  0.18750E+0005 -0.29414E+0004  0.38673E-0009  0.31862E-0009  0.10622E-0009
  0.18793E+0005 -0.29415E+0004  0.33230E-0009  0.26012E-0009  0.10207E-0009
  0.18875E+0005 -0.29419E+0004  0.21872E-0009  0.14392E-0009  0.86464E-0010
  0.18957E+0005 -0.29422E+0004  0.96954E-0010  0.26286E-0010  0.61615E-0010
  0.19000E+0005 -0.29424E+0004  0.31843E-0010 -0.34110E-0010  0.45459E-0010
  0.19000E+0005 -0.30000E+0004 -0.30315E-0010 -0.90554E-0010  0.47501E-0010
  0.19043E+0005 -0.30000E+0004 -0.94238E-0010 -0.14632E-0009  0.27275E-0010
  0.19125E+0005 -0.30000E+0004 -0.20652E-0009 -0.24058E-0009 -0.13145E-0010
  0.19207E+0005 -0.30000E+0004 -0.30167E-0009 -0.31594E-0009 -0.53142E-0010
  0.19250E+0005 -0.30000E+0004 -0.34313E-0009 -0.34691E-0009 -0.72855E-0010
  0.19000E+0005 -0.29901E+0004 -0.19415E-0010 -0.80833E-0010  0.47302E-0010
  0.19043E+0005 -0.29901E+0004 -0.83463E-0010 -0.13701E-0009  0.27452E-0010
  0.19125E+0005 -0.29901E+0004 -0.19646E-0009 -0.23236E-0009 -0.12354E-0010
  0.19207E+0005 -0.29902E+0004 -0.29289E-0009 -0.30919E-0009 -0.51899E-0010
  0.19250E+0005 -0.29902E+0004 -0.33522E-0009 -0.34103E-0009 -0.71451E-0010
  0.19000E+0005 -0.29712E+0004  0.10503E-0011 -0.62370E-0010  0.46724E-0010
  0.19043E+0005 -0.29713E+0004 -0.63147E-0010 -0.11929E-0009  0.27659E-0010
  0.19125E+0005 -0.29714E+0004 -0.17733E-0009 -0.21666E-0009 -0.10856E-0010
  0.19207E+0005 -0.29716E+0004 -0.27605E-0009 -0.29619E-0009 -0.49449E-0010
  0.19250E+0005 -0.29716E+0004 -0.31997E-0009 -0.32969E-0009 -0.68637E-0010
  0.19000E+0005 -0.29524E+0004  0.21272E-0010 -0.43875E-0010  0.45945E-0010
  0.19043E+0005 -0.29525E+0004 -0.42971E-0010 -0.10148E-0009  0.27721E-0010
  0.19125E+0005 -0.29527E+0004 -0.15814E-0009 -0.20078E-0009 -0.93661E-0011
  0.19207E+0005 -0.29529E+0004 -0.25897E-0009 -0.28293E-0009 -0.46875E-0010
  0.19250E+0005 -0.29531E+0004 -0.30439E-0009 -0.31804E-0009 -0.65649E-0010
  0.19000E+0005 -0.29424E+0004  0.31843E-0010 -0.34110E-0010  0.45459E-0010
  0.19043E+0005 -0.29426E+0004 -0.32381E-0010 -0.92055E-0010  0.27707E-0010
  0.19125E+0005 -0.29428E+0004 -0.14800E-0009 -0.19233E-0009 -0.85811E-0011
  0.19207E+0005 -0.29431E+0004 -0.24986E-0009 -0.27582E-0009 -0.45469E-0010
  0.19250E+0005 -0.29433E+0004 -0.29604E-0009 -0.31176E-0009 -0.64003E-0010
  0.19250E+0005 -0.30000E+0004 -0.34313E-0009 -0.34691E-0009 -0.72855E-0010
  0.19293E+0005 -0.30000E+0004 -0.37780E-0009 -0.37145E-0009 -0.90967E-0010
  0.19375E+0005 -0.30000E+0004 -0.42357E-0009 -0.39982E-0009 -0.11951E-0009
  0.19457E+0005 -0.30000E+0004 -0.44256E-0009 -0.40508E-0009 -0.13867E-0009
  0.19500E+0005 -0.30000E+0004 -0.44206E-0009 -0.39920E-0009 -0.14455E-0009
  0.19250E+0005 -0.29902E+0004 -0.33522E-0009 -0.34103E-0009 -0.71451E-0010
  0.19293E+0005 -0.29902E+0004 -0.37087E-0009 -0.36651E-0009 -0.89443E-0010
  0.19375E+0005 -0.29903E+0004 -0.41873E-0009 -0.39679E-0009 -0.11789E-0009
  0.19457E+0005 -0.29903E+0004 -0.43996E-0009 -0.40399E-0009 -0.13710E-0009
  0.19500E+0005 -0.29903E+0004 -0.44065E-0009 -0.39910E-0009 -0.14307E-0009
  0.19250E+0005 -0.29716E+0004 -0.31997E-0009 -0.32969E-0009 -0.68637E-0010
  0.19293E+0005 -0.29717E+0004 -0.35741E-0009 -0.35691E-0009 -0.86368E-0010
  0.19375E+0005 -0.29718E+0004 -0.40913E-0009 -0.39074E-0009 -0.11458E-0009
  0.19457E+0005 -0.29719E+0004 -0.43456E-0009 -0.40161E-0009 -0.13383E-0009
  0.19500E+0005 -0.29719E+0004 -0.43752E-0009 -0.39866E-0009 -0.13995E-0009
  0.19250E+0005 -0.29531E+0004 -0.30439E-0009 -0.31804E-0009 -0.65649E-0010
  0.19293E+0005 -0.29531E+0004 -0.34354E-0009 -0.34698E-0009 -0.83059E-0010
  0.19375E+0005 -0.29533E+0004 -0.39901E-0009 -0.38431E-0009 -0.11094E-0009
  0.19457E+0005 -0.29534E+0004 -0.42856E-0009 -0.39879E-0009 -0.13021E-0009
  0.19500E+0005 -0.29535E+0004 -0.43375E-0009 -0.39772E-0009 -0.13644E-0009
  0.19250E+0005 -0.29433E+0004 -0.29604E-0009 -0.31176E-0009 -0.64003E-0010
  0.19293E+0005 -0.29434E+0004 -0.33607E-0009 -0.34161E-0009 -0.81222E-0010
  0.19375E+0005 -0.29435E+0004 -0.39346E-0009 -0.38077E-0009 -0.10890E-0009
  0.19457E+0005 -0.29437E+0004 -0.42516E-0009 -0.39713E-0009 -0.12816E-0009
  0.19500E+0005 -0.29438E+0004 -0.43150E-0009 -0.39703E-0009 -0.13445E-0009
  0.19500E+0005 -0.30000E+0004 -0.44206E-0009 -0.39920E-0009 -0.14455E-0009
  0.19543E+0005 -0.30000E+0004 -0.43468E-0009 -0.38790E-0009 -0.14734E-0009
  0.19625E+0005 -0.30000E+0004 -0.40381E-0009 -0.35379E-0009 -0.14437E-0009
  0.19707E+0005 -0.30000E+0004 -0.35468E-0009 -0.30701E-0009 -0.13115E-0009
  0.19750E+0005 -0.30000E+0004 -0.32506E-0009 -0.28214E-0009 -0.12100E-0009
  0.19500E+0005 -0.29903E+0004 -0.44065E-0009 -0.39910E-0009 -0.14307E-0009
  0.19543E+0005 -0.29903E+0004 -0.43443E-0009 -0.38879E-0009 -0.14594E-0009
  0.19625E+0005 -0.29904E+0004 -0.40563E-0009 -0.35638E-0009 -0.14321E-0009
  0.19707E+0005 -0.29904E+0004 -0.35832E-0009 -0.31106E-0009 -0.13032E-0009
  0.19750E+0005 -0.29904E+0004 -0.32872E-0009 -0.28533E-0009 -0.12024E-0009
  0.19500E+0005 -0.29719E+0004 -0.43752E-0009 -0.39866E-0009 -0.13995E-0009
  0.19543E+0005 -0.29720E+0004 -0.43347E-0009 -0.39012E-0009 -0.14298E-0009
  0.19625E+0005 -0.29721E+0004 -0.40862E-0009 -0.36092E-0009 -0.14072E-0009
  0.19707E+0005 -0.29723E+0004 -0.36470E-0009 -0.31823E-0009 -0.12836E-0009
  0.19750E+0005 -0.29723E+0004 -0.33520E-0009 -0.29134E-0009 -0.11800E-0009
  0.19500E+0005 -0.29535E+0004 -0.43375E-0009 -0.39772E-0009 -0.13644E-0009
  0.19543E+0005 -0.29536E+0004 -0.43188E-0009 -0.39098E-0009 -0.13963E-0009
  0.19625E+0005 -0.29539E+0004 -0.41097E-0009 -0.36493E-0009 -0.13784E-0009
  0.19707E+0005 -0.29541E+0004 -0.37042E-0009 -0.32483E-0009 -0.12594E-0009
  0.19750E+0005 -0.29542E+0004 -0.34180E-0009 -0.29808E-0009 -0.11550E-0009
  0.19500E+0005 -0.29438E+0004 -0.43150E-0009 -0.39703E-0009 -0.13445E-0009
  0.19543E+0005 -0.29440E+0004 -0.43079E-0009 -0.39125E-0009 -0.13772E-0009
  0.19625E+0005 -0.29442E+0004 -0.41196E-0009 -0.36685E-0009 -0.13617E-0009
  0.19707E+0005 -0.29445E+0004 -0.37319E-0009 -0.32809E-0009 -0.12450E-0009
  0.19750E+0005 -0.29447E+0004 -0.34528E-0009 -0.30173E-0009 -0.11417E-0009
  0.19750E+0005 -0.30000E+0004 -0.32506E-0009 -0.28214E-0009 -0.12100E-0009
  0.19793E+0005 -0.30000E+0004 -0.28875E-0009 -0.24910E-0009 -0.10745E-0009
  0.19875E+0005 -0.30000E+0004 -0.22157E-0009 -0.19560E-0009 -0.78302E-0010
  0.19957E+0005 -0.30000E+0004 -0.15440E-0009 -0.14583E-0009 -0.42605E-0010
  0.20000E+0005 -0.30000E+0004 -0.12327E-0009 -0.12396E-0009 -0.21321E-0010
  0.19750E+0005 -0.29904E+0004 -0.32872E-0009 -0.28533E-0009 -0.12024E-0009
  0.19793E+0005 -0.29905E+0004 -0.29388E-0009 -0.25433E-0009 -0.10681E-0009
  0.19875E+0005 -0.29906E+0004 -0.22773E-0009 -0.20107E-0009 -0.78411E-0010
  0.19957E+0005 -0.29906E+0004 -0.15911E-0009 -0.14879E-0009 -0.40902E-0010
  0.20000E+0005 -0.29907E+0004 -0.12180E-0009 -0.11631E-0009 -0.17001E-0010
  0.19750E+0005 -0.29723E+0004 -0.33520E-0009 -0.29134E-0009 -0.11800E-0009
  0.19793E+0005 -0.29725E+0004 -0.30345E-0009 -0.26407E-0009 -0.10560E-0009
  0.19875E+0005 -0.29727E+0004 -0.23803E-0009 -0.21020E-0009 -0.77041E-0010
  0.19957E+0005 -0.29729E+0004 -0.16862E-0009 -0.15553E-0009 -0.38021E-0010
  0.20000E+0005 -0.29730E+0004 -0.12885E-0009 -0.11663E-0009 -0.15583E-0010
  0.19750E+0005 -0.29542E+0004 -0.34180E-0009 -0.29808E-0009 -0.11550E-0009
  0.19793E+0005 -0.29544E+0004 -0.31228E-0009 -0.27292E-0009 -0.10399E-0009
  0.19875E+0005 -0.29548E+0004 -0.24750E-0009 -0.21878E-0009 -0.74580E-0010
  0.19957E+0005 -0.29552E+0004 -0.17859E-0009 -0.16251E-0009 -0.36493E-0010
  0.20000E+0005 -0.29554E+0004 -0.14078E-0009 -0.12379E-0009 -0.18464E-0010
  0.19750E+0005 -0.29447E+0004 -0.34528E-0009 -0.30173E-0009 -0.11417E-0009
  0.19793E+0005 -0.29449E+0004 -0.31661E-0009 -0.27728E-0009 -0.10289E-0009
  0.19875E+0005 -0.29454E+0004 -0.25231E-0009 -0.22309E-0009 -0.73204E-0010
  0.19957E+0005 -0.29458E+0004 -0.18413E-0009 -0.16644E-0009 -0.36281E-0010
  0.20000E+0005 -0.29461E+0004 -0.14737E-0009 -0.12844E-0009 -0.20052E-0010
  0.00000E+0000 -0.29364E+0004 -0.30875E-0008 -0.13976E-0008 -0.15535E-0008
  0.43168E+0002 -0.29363E+0004 -0.37786E-0008 -0.33032E-0008 -0.77339E-0009
  0.12500E+0003 -0.29359E+0004 -0.48710E-0008 -0.53632E-0008 -0.56631E-0009
  0.20683E+0003 -0.29356E+0004 -0.52914E-0008 -0.66120E-0008  0.46806E-0010
  0.25000E+0003 -0.29354E+0004 -0.52624E-0008 -0.70015E-0008  0.56149E-0009
  0.00000E+0000 -0.29255E+0004 -0.31715E-0008 -0.14966E-0008 -0.15636E-0008
  0.43168E+0002 -0.29252E+0004 -0.37052E-0008 -0.32114E-0008 -0.67586E-0009
  0.12500E+0003 -0.29248E+0004 -0.47038E-0008 -0.52367E-0008 -0.34429E-0009
  0.20683E+0003 -0.29245E+0004 -0.51476E-0008 -0.65052E-0008  0.21782E-0009
  0.25000E+0003 -0.29242E+0004 -0.51303E-0008 -0.68921E-0008  0.69732E-0009
  0.00000E+0000 -0.29046E+0004 -0.33017E-0008 -0.16980E-0008 -0.15242E-0008
  0.43168E+0002 -0.29044E+0004 -0.36222E-0008 -0.31246E-0008 -0.52755E-0009
  0.12500E+0003 -0.29039E+0004 -0.44347E-0008 -0.50479E-0008  0.25988E-0010
  0.20683E+0003 -0.29034E+0004 -0.48859E-0008 -0.63074E-0008  0.52566E-0009
  0.25000E+0003 -0.29031E+0004 -0.48964E-0008 -0.66961E-0008  0.93673E-0009
  0.00000E+0000 -0.28838E+0004 -0.33988E-0008 -0.19025E-0008 -0.14286E-0008
  0.43168E+0002 -0.28835E+0004 -0.35806E-0008 -0.31120E-0008 -0.39975E-0009
  0.12500E+0003 -0.28829E+0004 -0.42173E-0008 -0.49103E-0008  0.33826E-0009
  0.20683E+0003 -0.28823E+0004 -0.46470E-0008 -0.61258E-0008  0.80584E-0009
  0.25000E+0003 -0.28820E+0004 -0.46840E-0008 -0.65133E-0008  0.11510E-0008
  0.00000E+0000 -0.28729E+0004 -0.34387E-0008 -0.20057E-0008 -0.13646E-0008
  0.43168E+0002 -0.28725E+0004 -0.35672E-0008 -0.31259E-0008 -0.33257E-0009
  0.12500E+0003 -0.28718E+0004 -0.41204E-0008 -0.48549E-0008  0.48278E-0009
  0.20683E+0003 -0.28712E+0004 -0.45316E-0008 -0.60372E-0008  0.94045E-0009
  0.25000E+0003 -0.28708E+0004 -0.45807E-0008 -0.64216E-0008  0.12533E-0008
  0.25000E+0003 -0.29354E+0004 -0.52624E-0008 -0.70015E-0008  0.56149E-0009
  0.29317E+0003 -0.29352E+0004 -0.51797E-0008 -0.73043E-0008  0.10708E-0008
  0.37500E+0003 -0.29349E+0004 -0.48417E-0008 -0.75972E-0008  0.20470E-0008
  0.45683E+0003 -0.29347E+0004 -0.43181E-0008 -0.75062E-0008  0.29165E-0008
  0.50000E+0003 -0.29345E+0004 -0.39850E-0008 -0.73062E-0008  0.32978E-0008
  0.25000E+0003 -0.29242E+0004 -0.51303E-0008 -0.68921E-0008  0.69732E-0009
  0.29317E+0003 -0.29241E+0004 -0.50613E-0008 -0.71968E-0008  0.11740E-0008
  0.37500E+0003 -0.29237E+0004 -0.47491E-0008 -0.74779E-0008  0.20797E-0008
  0.45683E+0003 -0.29234E+0004 -0.42543E-0008 -0.73723E-0008  0.28772E-0008
  0.50000E+0003 -0.29232E+0004 -0.39375E-0008 -0.71654E-0008  0.32217E-0008
  0.25000E+0003 -0.29031E+0004 -0.48964E-0008 -0.66961E-0008  0.93673E-0009
  0.29317E+0003 -0.29029E+0004 -0.48511E-0008 -0.69964E-0008  0.13505E-0008
  0.37500E+0003 -0.29024E+0004 -0.45883E-0008 -0.72525E-0008  0.21215E-0008
  0.45683E+0003 -0.29020E+0004 -0.41491E-0008 -0.71199E-0008  0.27825E-0008
  0.50000E+0003 -0.29017E+0004 -0.38629E-0008 -0.69003E-0008  0.30583E-0008
  0.25000E+0003 -0.28820E+0004 -0.46840E-0008 -0.65133E-0008  0.11510E-0008
  0.29317E+0003 -0.28817E+0004 -0.46605E-0008 -0.68017E-0008  0.15009E-0008
  0.37500E+0003 -0.28811E+0004 -0.44476E-0008 -0.70296E-0008  0.21366E-0008
  0.45683E+0003 -0.28806E+0004 -0.40639E-0008 -0.68697E-0008  0.26615E-0008
  0.50000E+0003 -0.28803E+0004 -0.38076E-0008 -0.66380E-0008  0.28701E-0008
  0.25000E+0003 -0.28708E+0004 -0.45807E-0008 -0.64216E-0008  0.12533E-0008
  0.29317E+0003 -0.28705E+0004 -0.45683E-0008 -0.67017E-0008  0.15692E-0008
  0.37500E+0003 -0.28699E+0004 -0.43814E-0008 -0.69132E-0008  0.21338E-0008
  0.45683E+0003 -0.28693E+0004 -0.40268E-0008 -0.67388E-0008  0.25874E-0008
  0.50000E+0003 -0.28690E+0004 -0.37858E-0008 -0.65008E-0008  0.27611E-0008
  0.50000E+0003 -0.29345E+0004 -0.39850E-0008 -0.73062E-0008  0.32978E-0008
  0.54317E+0003 -0.29344E+0004 -0.36185E-0008 -0.70032E-0008  0.36158E-0008
  0.62500E+0003 -0.29343E+0004 -0.28529E-0008 -0.61672E-0008  0.40250E-0008
  0.70683E+0003 -0.29341E+0004 -0.20282E-0008 -0.50353E-0008  0.41690E-0008
  0.75000E+0003 -0.29340E+0004 -0.15851E-0008 -0.43454E-0008  0.41403E-0008
  0.50000E+0003 -0.29232E+0004 -0.39375E-0008 -0.71654E-0008  0.32217E-0008
  0.54317E+0003 -0.29231E+0004 -0.35879E-0008 -0.68571E-0008  0.35051E-0008
  0.62500E+0003 -0.29229E+0004 -0.28551E-0008 -0.60164E-0008  0.38568E-0008
  0.70683E+0003 -0.29227E+0004 -0.20630E-0008 -0.48878E-0008  0.39570E-0008
  0.75000E+0003 -0.29226E+0004 -0.16366E-0008 -0.42030E-0008  0.39113E-0008
  0.50000E+0003 -0.29017E+0004 -0.38629E-0008 -0.69003E-0008  0.30583E-0008
  0.54317E+0003 -0.29016E+0004 -0.35446E-0008 -0.65825E-0008  0.32773E-0008
  0.62500E+0003 -0.29014E+0004 -0.28712E-0008 -0.57340E-0008  0.35241E-0008
  0.70683E+0003 -0.29011E+0004 -0.21369E-0008 -0.46122E-0008  0.35458E-0008
  0.75000E+0003 -0.29010E+0004 -0.17402E-0008 -0.39372E-0008  0.34702E-0008
  0.50000E+0003 -0.28803E+0004 -0.38076E-0008 -0.66380E-0008  0.28701E-0008
  0.54317E+0003 -0.28801E+0004 -0.35194E-0008 -0.63112E-0008  0.30269E-0008
  0.62500E+0003 -0.28799E+0004 -0.29017E-0008 -0.54559E-0008  0.31737E-0008
  0.70683E+0003 -0.28796E+0004 -0.22204E-0008 -0.43414E-0008  0.31226E-0008
  0.75000E+0003 -0.28794E+0004 -0.18505E-0008 -0.36762E-0008  0.30201E-0008
  0.50000E+0003 -0.28690E+0004 -0.37858E-0008 -0.65008E-0008  0.27611E-0008
  0.54317E+0003 -0.28688E+0004 -0.35129E-0008 -0.61695E-0008  0.28859E-0008
  0.62500E+0003 -0.28685E+0004 -0.29230E-0008 -0.53108E-0008  0.29820E-0008
  0.70683E+0003 -0.28682E+0004 -0.22678E-0008 -0.42005E-0008  0.28948E-0008
  0.75000E+0003 -0.28680E+0004 -0.19109E-0008 -0.35404E-0008  0.27792E-0008
  0.75000E+0003 -0.29340E+0004 -0.15851E-0008 -0.43454E-0008  0.41403E-0008
  0.79317E+0003 -0.29340E+0004 -0.11458E-0008 -0.36070E-0008  0.40417E-0008
  0.87500E+0003 -0.29339E+0004 -0.35516E-0009 -0.21300E-0008  0.36785E-0008
  0.95683E+0003 -0.29338E+0004  0.32740E-0009 -0.63398E-0009  0.31032E-0008
  0.10000E+0004 -0.29337E+0004  0.62125E-0009  0.12741E-0009  0.27236E-0008
  0.75000E+0003 -0.29226E+0004 -0.16366E-0008 -0.42030E-0008  0.39113E-0008
  0.79317E+0003 -0.29226E+0004 -0.12138E-0008 -0.34719E-0008  0.37998E-0008
  0.87500E+0003 -0.29224E+0004 -0.45387E-0009 -0.20140E-0008  0.34226E-0008
  0.95683E+0003 -0.29223E+0004  0.19819E-0009 -0.54277E-0009  0.28439E-0008
  0.10000E+0004 -0.29223E+0004  0.47588E-0009  0.20397E-0009  0.24656E-0008
  0.75000E+0003 -0.29010E+0004 -0.17402E-0008 -0.39372E-0008  0.34702E-0008
  0.79317E+0003 -0.29009E+0004 -0.13465E-0008 -0.32197E-0008  0.33366E-0008
  0.87500E+0003 -0.29008E+0004 -0.64041E-0009 -0.17977E-0008  0.29363E-0008
  0.95683E+0003 -0.29007E+0004 -0.41912E-0010 -0.37232E-0009  0.23540E-0008
  0.10000E+0004 -0.29006E+0004  0.20741E-0009  0.34736E-0009  0.19793E-0008
  0.75000E+0003 -0.28794E+0004 -0.18505E-0008 -0.36762E-0008  0.30201E-0008
  0.79317E+0003 -0.28793E+0004 -0.14828E-0008 -0.29724E-0008  0.28673E-0008
  0.87500E+0003 -0.28791E+0004 -0.82503E-0009 -0.15855E-0008  0.24485E-0008
  0.95683E+0003 -0.28790E+0004 -0.27438E-0009 -0.20465E-0009  0.18664E-0008
  0.10000E+0004 -0.28789E+0004 -0.50359E-0010  0.48889E-0009  0.14970E-0008
  0.75000E+0003 -0.28680E+0004 -0.19109E-0008 -0.35404E-0008  0.27792E-0008
  0.79317E+0003 -0.28679E+0004 -0.15557E-0008 -0.28437E-0008  0.26173E-0008
  0.87500E+0003 -0.28677E+0004 -0.92116E-0009 -0.14750E-0008  0.21907E-0008
  0.95683E+0003 -0.28675E+0004 -0.39343E-0009 -0.11714E-0009  0.16101E-0008
  0.10000E+0004 -0.28674E+0004 -0.18146E-0009  0.56297E-0009  0.12442E-0008
  0.10000E+0004 -0.29337E+0004  0.62125E-0009  0.12741E-0009  0.27236E-0008
  0.10432E+0004 -0.29337E+0004  0.85695E-0009  0.85440E-0009  0.22931E-0008
  0.11250E+0004 -0.29335E+0004  0.11116E-0008  0.20871E-0008  0.13523E-0008
  0.12068E+0004 -0.29334E+0004  0.10724E-0008  0.30748E-0008  0.25780E-0009
  0.12500E+0004 -0.29333E+0004  0.92044E-0009  0.34777E-0008 -0.37577E-0009
  0.10000E+0004 -0.29223E+0004  0.47588E-0009  0.20397E-0009  0.24656E-0008
  0.10432E+0004 -0.29222E+0004  0.69535E-0009  0.91561E-0009  0.20379E-0008
  0.11250E+0004 -0.29221E+0004  0.91955E-0009  0.21184E-0008  0.11048E-0008
  0.12068E+0004 -0.29219E+0004  0.85162E-0009  0.30767E-0008  0.19975E-0010
  0.12500E+0004 -0.29218E+0004  0.68617E-0009  0.34650E-0008 -0.60797E-0009
  0.10000E+0004 -0.29006E+0004  0.20741E-0009  0.34736E-0009  0.19793E-0008
  0.10432E+0004 -0.29005E+0004  0.39847E-0009  0.10307E-0008  0.15579E-0008
  0.11250E+0004 -0.29003E+0004  0.56965E-0009  0.21785E-0008  0.64141E-0009
  0.12068E+0004 -0.29001E+0004  0.45288E-0009  0.30831E-0008 -0.42289E-0009
  0.12500E+0004 -0.29000E+0004  0.26510E-0009  0.34450E-0008 -0.10388E-0008
  0.10000E+0004 -0.28789E+0004 -0.50359E-0010  0.48889E-0009  0.14970E-0008
  0.10432E+0004 -0.28788E+0004  0.11547E-0009  0.11449E-0008  0.10834E-0008
  0.11250E+0004 -0.28785E+0004  0.24020E-0009  0.22400E-0008  0.18622E-0009
  0.12068E+0004 -0.28783E+0004  0.82104E-0010  0.30935E-0008 -0.85436E-0009
  0.12500E+0004 -0.28782E+0004 -0.12357E-0009  0.34303E-0008 -0.14562E-0008
  0.10000E+0004 -0.28674E+0004 -0.18146E-0009  0.56297E-0009  0.12442E-0008
  0.10432E+0004 -0.28673E+0004 -0.27605E-0010  0.12050E-0008  0.83534E-0009
  0.11250E+0004 -0.28671E+0004  0.75355E-0010  0.22731E-0008 -0.50325E-0010
  0.12068E+0004 -0.28668E+0004 -0.10141E-0009  0.31007E-0008 -0.10769E-0008
  0.12500E+0004 -0.28667E+0004 -0.31469E-0009  0.34248E-0008 -0.16704E-0008
  0.12500E+0004 -0.29333E+0004  0.92044E-0009  0.34777E-0008 -0.37577E-0009
  0.12932E+0004 -0.29333E+0004  0.67457E-0009  0.37935E-0008 -0.10452E-0008
  0.13750E+0004 -0.29331E+0004 -0.47895E-0010  0.41388E-0008 -0.23973E-0008
  0.14568E+0004 -0.29329E+0004 -0.10814E-0008  0.41516E-0008 -0.38254E-0008
  0.15000E+0004 -0.29328E+0004 -0.17345E-0008  0.40282E-0008 -0.45926E-0008
  0.12500E+0004 -0.29218E+0004  0.68617E-0009  0.34650E-0008 -0.60797E-0009
  0.12932E+0004 -0.29217E+0004  0.42849E-0009  0.37671E-0008 -0.12713E-0008
  0.13750E+0004 -0.29215E+0004 -0.30945E-0009  0.40900E-0008 -0.26095E-0008
  0.14568E+0004 -0.29213E+0004 -0.13460E-0008  0.40860E-0008 -0.40189E-0008
  0.15000E+0004 -0.29212E+0004 -0.19945E-0008  0.39565E-0008 -0.47736E-0008
  0.12500E+0004 -0.29000E+0004  0.26510E-0009  0.34450E-0008 -0.10388E-0008
  0.12932E+0004 -0.28999E+0004 -0.11336E-0010  0.37223E-0008 -0.16887E-0008
  0.13750E+0004 -0.28996E+0004 -0.77105E-0009  0.40049E-0008 -0.29968E-0008
  0.14568E+0004 -0.28994E+0004 -0.18050E-0008  0.39710E-0008 -0.43659E-0008
  0.15000E+0004 -0.28992E+0004 -0.24402E-0008  0.38308E-0008 -0.50941E-0008
  0.12500E+0004 -0.28782E+0004 -0.12357E-0009  0.34303E-0008 -0.14562E-0008
  0.12932E+0004 -0.28780E+0004 -0.41397E-0009  0.36843E-0008 -0.20904E-0008
  0.13750E+0004 -0.28777E+0004 -0.11855E-0008  0.39293E-0008 -0.33629E-0008
  0.14568E+0004 -0.28774E+0004 -0.22063E-0008  0.38681E-0008 -0.46854E-0008
  0.15000E+0004 -0.28773E+0004 -0.28224E-0008  0.37184E-0008 -0.53835E-0008
  0.12500E+0004 -0.28667E+0004 -0.31469E-0009  0.34248E-0008 -0.16704E-0008
  0.12932E+0004 -0.28665E+0004 -0.61050E-0009  0.36670E-0008 -0.22953E-0008
  0.13750E+0004 -0.28662E+0004 -0.13843E-0008  0.38933E-0008 -0.35469E-0008
  0.14568E+0004 -0.28658E+0004 -0.23939E-0008  0.38186E-0008 -0.48423E-0008
  0.15000E+0004 -0.28657E+0004 -0.29979E-0008  0.36643E-0008 -0.55229E-0008
  0.15000E+0004 -0.29328E+0004 -0.17345E-0008  0.40282E-0008 -0.45926E-0008
  0.15432E+0004 -0.29327E+0004 -0.24474E-0008  0.38197E-0008 -0.53552E-0008
  0.16250E+0004 -0.29325E+0004 -0.39142E-0008  0.32124E-0008 -0.67529E-0008
  0.17068E+0004 -0.29324E+0004 -0.54386E-0008  0.23674E-0008 -0.80111E-0008
  0.17500E+0004 -0.29323E+0004 -0.62263E-0008  0.18459E-0008 -0.85892E-0008
  0.15000E+0004 -0.29212E+0004 -0.19945E-0008  0.39565E-0008 -0.47736E-0008
  0.15432E+0004 -0.29211E+0004 -0.26978E-0008  0.37437E-0008 -0.55214E-0008
  0.16250E+0004 -0.29209E+0004 -0.41322E-0008  0.31341E-0008 -0.68846E-0008
  0.17068E+0004 -0.29207E+0004 -0.56053E-0008  0.22942E-0008 -0.80996E-0008
  0.17500E+0004 -0.29206E+0004 -0.63588E-0008  0.17785E-0008 -0.86520E-0008
  0.15000E+0004 -0.28992E+0004 -0.24402E-0008  0.38308E-0008 -0.50941E-0008
  0.15432E+0004 -0.28991E+0004 -0.31210E-0008  0.36108E-0008 -0.58111E-0008
  0.16250E+0004 -0.28988E+0004 -0.44862E-0008  0.29981E-0008 -0.71032E-0008
  0.17068E+0004 -0.28985E+0004 -0.58557E-0008  0.21689E-0008 -0.82314E-0008
  0.17500E+0004 -0.28984E+0004 -0.65418E-0008  0.16643E-0008 -0.87329E-0008
  0.15000E+0004 -0.28773E+0004 -0.28224E-0008  0.37184E-0008 -0.53835E-0008
  0.15432E+0004 -0.28771E+0004 -0.34753E-0008  0.34922E-0008 -0.60658E-0008
  0.16250E+0004 -0.28767E+0004 -0.47617E-0008  0.28781E-0008 -0.72801E-0008
  0.17068E+0004 -0.28764E+0004 -0.60205E-0008  0.20605E-0008 -0.83158E-0008
  0.17500E+0004 -0.28762E+0004 -0.66369E-0008  0.15672E-0008 -0.87639E-0008
  0.15000E+0004 -0.28657E+0004 -0.29979E-0008  0.36643E-0008 -0.55229E-0008
  0.15432E+0004 -0.28655E+0004 -0.36339E-0008  0.34353E-0008 -0.61856E-0008
  0.16250E+0004 -0.28651E+0004 -0.48754E-0008  0.28210E-0008 -0.73563E-0008
  0.17068E+0004 -0.28647E+0004 -0.60734E-0008  0.20098E-0008 -0.83411E-0008
  0.17500E+0004 -0.28645E+0004 -0.66523E-0008  0.15224E-0008 -0.87604E-0008
  0.17500E+0004 -0.29323E+0004 -0.62263E-0008  0.18459E-0008 -0.85892E-0008
  0.17932E+0004 -0.29321E+0004 -0.69792E-0008  0.12823E-0008 -0.90882E-0008
  0.18750E+0004 -0.29319E+0004 -0.82509E-0008  0.13905E-0009 -0.97817E-0008
  0.19568E+0004 -0.29317E+0004 -0.92311E-0008 -0.10472E-0008 -0.10083E-0007
  0.20000E+0004 -0.29316E+0004 -0.96015E-0008 -0.16655E-0008 -0.10070E-0007
  0.17500E+0004 -0.29206E+0004 -0.63588E-0008  0.17785E-0008 -0.86520E-0008
  0.17932E+0004 -0.29204E+0004 -0.70730E-0008  0.12226E-0008 -0.91237E-0008
  0.18750E+0004 -0.29202E+0004 -0.82622E-0008  0.98846E-0010 -0.97634E-0008
  0.19568E+0004 -0.29199E+0004 -0.91523E-0008 -0.10625E-0008 -0.10012E-0007
  0.20000E+0004 -0.29198E+0004 -0.94747E-0008 -0.16661E-0008 -0.99733E-0008
  0.17500E+0004 -0.28984E+0004 -0.65418E-0008  0.16643E-0008 -0.87329E-0008
  0.17932E+0004 -0.28982E+0004 -0.71814E-0008  0.11230E-0008 -0.91512E-0008
  0.18750E+0004 -0.28979E+0004 -0.82135E-0008  0.35681E-0010 -0.96871E-0008
  0.19568E+0004 -0.28975E+0004 -0.89363E-0008 -0.10798E-0008 -0.98367E-0008
  0.20000E+0004 -0.28974E+0004 -0.91707E-0008 -0.16564E-0008 -0.97502E-0008
  0.17500E+0004 -0.28762E+0004 -0.66369E-0008  0.15672E-0008 -0.87639E-0008
  0.17932E+0004 -0.28760E+0004 -0.72004E-0008  0.10403E-0008 -0.91271E-0008
  0.18750E+0004 -0.28756E+0004 -0.80761E-0008 -0.11363E-0010 -0.95576E-0008
  0.19568E+0004 -0.28752E+0004 -0.86372E-0008 -0.10826E-0008 -0.96091E-0008
  0.20000E+0004 -0.28750E+0004 -0.87885E-0008 -0.16334E-0008 -0.94770E-0008
  0.17500E+0004 -0.28645E+0004 -0.66523E-0008  0.15224E-0008 -0.87604E-0008
  0.17932E+0004 -0.28643E+0004 -0.71754E-0008  0.10032E-0008 -0.90940E-0008
  0.18750E+0004 -0.28638E+0004 -0.79694E-0008 -0.30065E-0010 -0.94687E-0008
  0.19568E+0004 -0.28634E+0004 -0.84479E-0008 -0.10786E-0008 -0.94691E-0008
  0.20000E+0004 -0.28632E+0004 -0.85575E-0008 -0.16163E-0008 -0.93135E-0008
  0.20000E+0004 -0.29316E+0004 -0.96015E-0008 -0.16655E-0008 -0.10070E-0007
  0.20432E+0004 -0.29314E+0004 -0.98580E-0008 -0.22682E-0008 -0.99300E-0008
  0.21250E+0004 -0.29312E+0004 -0.10011E-0007 -0.33287E-0008 -0.93270E-0008
  0.22068E+0004 -0.29309E+0004 -0.97193E-0008 -0.42373E-0008 -0.83049E-0008
  0.22500E+0004 -0.29307E+0004 -0.93902E-0008 -0.46379E-0008 -0.76167E-0008
  0.20000E+0004 -0.29198E+0004 -0.94747E-0008 -0.16661E-0008 -0.99733E-0008
  0.20432E+0004 -0.29196E+0004 -0.96840E-0008 -0.22532E-0008 -0.98107E-0008
  0.21250E+0004 -0.29193E+0004 -0.97544E-0008 -0.32831E-0008 -0.91735E-0008
  0.22068E+0004 -0.29190E+0004 -0.93932E-0008 -0.41612E-0008 -0.81325E-0008
  0.22500E+0004 -0.29188E+0004 -0.90352E-0008 -0.45466E-0008 -0.74412E-0008
  0.20000E+0004 -0.28974E+0004 -0.91707E-0008 -0.16564E-0008 -0.97502E-0008
  0.20432E+0004 -0.28972E+0004 -0.92948E-0008 -0.22150E-0008 -0.95457E-0008
  0.21250E+0004 -0.28967E+0004 -0.92181E-0008 -0.31891E-0008 -0.88477E-0008
  0.22068E+0004 -0.28963E+0004 -0.87392E-0008 -0.40123E-0008 -0.77761E-0008
  0.22500E+0004 -0.28961E+0004 -0.83341E-0008 -0.43703E-0008 -0.70817E-0008
  0.20000E+0004 -0.28750E+0004 -0.87885E-0008 -0.16334E-0008 -0.94770E-0008
  0.20432E+0004 -0.28747E+0004 -0.88333E-0008 -0.21648E-0008 -0.92327E-0008
  0.21250E+0004 -0.28742E+0004 -0.86241E-0008 -0.30864E-0008 -0.84794E-0008
  0.22068E+0004 -0.28737E+0004 -0.80449E-0008 -0.38579E-0008 -0.73838E-0008
  0.22500E+0004 -0.28734E+0004 -0.76030E-0008 -0.41905E-0008 -0.66899E-0008
  0.20000E+0004 -0.28632E+0004 -0.85575E-0008 -0.16163E-0008 -0.93135E-0008
  0.20432E+0004 -0.28629E+0004 -0.85630E-0008 -0.21340E-0008 -0.90493E-0008
  0.21250E+0004 -0.28623E+0004 -0.82900E-0008 -0.30289E-0008 -0.82692E-0008
  0.22068E+0004 -0.28618E+0004 -0.76652E-0008 -0.37746E-0008 -0.71636E-0008
  0.22500E+0004 -0.28615E+0004 -0.72078E-0008 -0.40945E-0008 -0.64713E-0008
  0.22500E+0004 -0.29307E+0004 -0.93902E-0008 -0.46379E-0008 -0.76167E-0008
  0.22932E+0004 -0.29306E+0004 -0.89473E-0008 -0.49775E-0008 -0.68409E-0008
  0.23750E+0004 -0.29302E+0004 -0.78273E-0008 -0.54361E-0008 -0.51815E-0008
  0.24568E+0004 -0.29299E+0004 -0.64066E-0008 -0.56388E-0008 -0.33699E-0008
  0.25000E+0004 -0.29297E+0004 -0.55656E-0008 -0.56404E-0008 -0.23914E-0008
  0.22500E+0004 -0.29188E+0004 -0.90352E-0008 -0.45466E-0008 -0.74412E-0008
  0.22932E+0004 -0.29186E+0004 -0.85691E-0008 -0.48717E-0008 -0.66672E-0008
  0.23750E+0004 -0.29182E+0004 -0.74233E-0008 -0.53064E-0008 -0.50237E-0008
  0.24568E+0004 -0.29178E+0004 -0.60010E-0008 -0.54906E-0008 -0.32427E-0008
  0.25000E+0004 -0.29176E+0004 -0.51685E-0008 -0.54851E-0008 -0.22844E-0008
  0.22500E+0004 -0.28961E+0004 -0.83341E-0008 -0.43703E-0008 -0.70817E-0008
  0.22932E+0004 -0.28958E+0004 -0.78324E-0008 -0.46694E-0008 -0.63139E-0008
  0.23750E+0004 -0.28953E+0004 -0.66531E-0008 -0.50615E-0008 -0.47053E-0008
  0.24568E+0004 -0.28948E+0004 -0.52424E-0008 -0.52133E-0008 -0.29852E-0008
  0.25000E+0004 -0.28945E+0004 -0.44334E-0008 -0.51958E-0008 -0.20663E-0008
  0.22500E+0004 -0.28734E+0004 -0.76030E-0008 -0.41905E-0008 -0.66899E-0008
  0.22932E+0004 -0.28731E+0004 -0.70759E-0008 -0.44655E-0008 -0.59315E-0008
  0.23750E+0004 -0.28725E+0004 -0.58828E-0008 -0.48184E-0008 -0.43633E-0008
  0.24568E+0004 -0.28719E+0004 -0.45026E-0008 -0.49411E-0008 -0.27076E-0008
  0.25000E+0004 -0.28715E+0004 -0.37259E-0008 -0.49130E-0008 -0.18291E-0008
  0.22500E+0004 -0.28615E+0004 -0.72078E-0008 -0.40945E-0008 -0.64713E-0008
  0.22932E+0004 -0.28611E+0004 -0.66715E-0008 -0.43576E-0008 -0.57192E-0008
  0.23750E+0004 -0.28604E+0004 -0.54789E-0008 -0.46912E-0008 -0.41742E-0008
  0.24568E+0004 -0.28598E+0004 -0.41217E-0008 -0.47998E-0008 -0.25536E-0008
  0.25000E+0004 -0.28594E+0004 -0.33655E-0008 -0.47666E-0008 -0.16966E-0008
  0.25000E+0004 -0.29297E+0004 -0.55656E-0008 -0.56404E-0008 -0.23914E-0008
  0.25432E+0004 -0.29295E+0004 -0.46797E-0008 -0.55692E-0008 -0.14218E-0008
  0.26250E+0004 -0.29291E+0004 -0.29278E-0008 -0.52465E-0008  0.34329E-0009
  0.27068E+0004 -0.29287E+0004 -0.11618E-0008 -0.46986E-0008  0.19282E-0008
  0.27500E+0004 -0.29284E+0004 -0.25279E-0009 -0.43315E-0008  0.26682E-0008
  0.25000E+0004 -0.29176E+0004 -0.51685E-0008 -0.54851E-0008 -0.22844E-0008
  0.25432E+0004 -0.29173E+0004 -0.42970E-0008 -0.54088E-0008 -0.13371E-0008
  0.26250E+0004 -0.29168E+0004 -0.25871E-0008 -0.50818E-0008  0.38379E-0009
  0.27068E+0004 -0.29163E+0004 -0.87796E-0009 -0.45368E-0008  0.19273E-0008
  0.27500E+0004 -0.29161E+0004 -0.30820E-0011 -0.41741E-0008  0.26487E-0008
  0.25000E+0004 -0.28945E+0004 -0.44334E-0008 -0.51958E-0008 -0.20663E-0008
  0.25432E+0004 -0.28942E+0004 -0.35959E-0008 -0.51106E-0008 -0.11617E-0008
  0.26250E+0004 -0.28936E+0004 -0.19762E-0008 -0.47773E-0008  0.47640E-0009
  0.27068E+0004 -0.28930E+0004 -0.38250E-0009 -0.42390E-0008  0.19444E-0008
  0.27500E+0004 -0.28927E+0004  0.42499E-0009 -0.38849E-0008  0.26330E-0008
  0.25000E+0004 -0.28715E+0004 -0.37259E-0008 -0.49130E-0008 -0.18291E-0008
  0.25432E+0004 -0.28711E+0004 -0.29305E-0008 -0.48204E-0008 -0.96705E-0009
  0.26250E+0004 -0.28704E+0004 -0.14135E-0008 -0.44828E-0008  0.59019E-0009
  0.27068E+0004 -0.28696E+0004  0.56130E-0010 -0.39526E-0008  0.19872E-0008
  0.27500E+0004 -0.28692E+0004  0.79340E-0009 -0.36075E-0008  0.26462E-0008
  0.25000E+0004 -0.28594E+0004 -0.33655E-0008 -0.47666E-0008 -0.16966E-0008
  0.25432E+0004 -0.28590E+0004 -0.25953E-0008 -0.46706E-0008 -0.85687E-0009
  0.26250E+0004 -0.28581E+0004 -0.11370E-0008 -0.43315E-0008  0.65879E-0009
  0.27068E+0004 -0.28573E+0004  0.26428E-0009 -0.38061E-0008  0.20203E-0008
  0.27500E+0004 -0.28569E+0004  0.96363E-0009 -0.34660E-0008  0.26651E-0008
  0.27500E+0004 -0.29284E+0004 -0.25279E-0009 -0.43315E-0008  0.26682E-0008
  0.27932E+0004 -0.29282E+0004  0.62520E-0009 -0.39168E-0008  0.33268E-0008
  0.28750E+0004 -0.29278E+0004  0.21752E-0008 -0.30297E-0008  0.43467E-0008
  0.29568E+0004 -0.29273E+0004  0.35343E-0008 -0.20499E-0008  0.50511E-0008
  0.30000E+0004 -0.29271E+0004  0.41640E-0008 -0.15141E-0008  0.53011E-0008
  0.27500E+0004 -0.29161E+0004 -0.30820E-0011 -0.41741E-0008  0.26487E-0008
  0.27932E+0004 -0.29158E+0004  0.83913E-0009 -0.37654E-0008  0.32922E-0008
  0.28750E+0004 -0.29153E+0004  0.23199E-0008 -0.28940E-0008  0.42954E-0008
  0.29568E+0004 -0.29148E+0004  0.36123E-0008 -0.19344E-0008  0.50020E-0008
  0.30000E+0004 -0.29145E+0004  0.42097E-0008 -0.14106E-0008  0.52614E-0008
  0.27500E+0004 -0.28927E+0004  0.42499E-0009 -0.38849E-0008  0.26330E-0008
  0.27932E+0004 -0.28923E+0004  0.11976E-0008 -0.34878E-0008  0.32506E-0008
  0.28750E+0004 -0.28917E+0004  0.25458E-0008 -0.26463E-0008  0.42281E-0008
  0.29568E+0004 -0.28910E+0004  0.37138E-0008 -0.17248E-0008  0.49447E-0008
  0.30000E+0004 -0.28907E+0004  0.42516E-0008 -0.12234E-0008  0.52249E-0008
  0.27500E+0004 -0.28692E+0004  0.79340E-0009 -0.36075E-0008  0.26462E-0008
  0.27932E+0004 -0.28688E+0004  0.14947E-0008 -0.32225E-0008  0.32416E-0008
  0.28750E+0004 -0.28680E+0004  0.27101E-0008 -0.24109E-0008  0.42007E-0008
  0.29568E+0004 -0.28672E+0004  0.37564E-0008 -0.15268E-0008  0.49345E-0008
  0.30000E+0004 -0.28668E+0004  0.42372E-0008 -0.10474E-0008  0.52385E-0008
  0.27500E+0004 -0.28569E+0004  0.96363E-0009 -0.34660E-0008  0.26651E-0008
  0.27932E+0004 -0.28564E+0004  0.16269E-0008 -0.30873E-0008  0.32502E-0008
  0.28750E+0004 -0.28555E+0004  0.27725E-0008 -0.22915E-0008  0.42024E-0008
  0.29568E+0004 -0.28547E+0004  0.37561E-0008 -0.14269E-0008  0.49478E-0008
  0.30000E+0004 -0.28542E+0004  0.42080E-0008 -0.95885E-0009  0.52655E-0008
  0.30000E+0004 -0.29271E+0004  0.41640E-0008 -0.15141E-0008  0.53011E-0008
  0.30432E+0004 -0.29269E+0004  0.47294E-0008 -0.97354E-0009  0.54692E-0008
  0.31250E+0004 -0.29266E+0004  0.56255E-0008  0.35937E-0010  0.55942E-0008
  0.32068E+0004 -0.29262E+0004  0.62969E-0008  0.99112E-0009  0.55065E-0008
  0.32500E+0004 -0.29261E+0004  0.65666E-0008  0.14594E-0008  0.53968E-0008
  0.30000E+0004 -0.29145E+0004  0.42097E-0008 -0.14106E-0008  0.52614E-0008
  0.30432E+0004 -0.29143E+0004  0.47456E-0008 -0.88281E-0009  0.54450E-0008
  0.31250E+0004 -0.29139E+0004  0.55947E-0008  0.10163E-0009  0.56149E-0008
  0.32068E+0004 -0.29135E+0004  0.62326E-0008  0.10317E-0008  0.55909E-0008
  0.32500E+0004 -0.29133E+0004  0.64903E-0008  0.14872E-0008  0.55210E-0008
  0.30000E+0004 -0.28907E+0004  0.42516E-0008 -0.12234E-0008  0.52249E-0008
  0.30432E+0004 -0.28904E+0004  0.47337E-0008 -0.71929E-0009  0.54402E-0008
  0.31250E+0004 -0.28899E+0004  0.54989E-0008  0.21871E-0009  0.56981E-0008
  0.32068E+0004 -0.28894E+0004  0.60788E-0008  0.11023E-0008  0.57951E-0008
  0.32500E+0004 -0.28891E+0004  0.63165E-0008  0.15342E-0008  0.57997E-0008
  0.30000E+0004 -0.28668E+0004  0.42372E-0008 -0.10474E-0008  0.52385E-0008
  0.30432E+0004 -0.28665E+0004  0.46688E-0008 -0.56638E-0009  0.54881E-0008
  0.31250E+0004 -0.28658E+0004  0.53568E-0008  0.32651E-0009  0.58364E-0008
  0.32068E+0004 -0.28652E+0004  0.58858E-0008  0.11652E-0008  0.60532E-0008
  0.32500E+0004 -0.28649E+0004  0.61072E-0008  0.15742E-0008  0.61299E-0008
  0.30000E+0004 -0.28542E+0004  0.42080E-0008 -0.95885E-0009  0.52655E-0008
  0.30432E+0004 -0.28539E+0004  0.46142E-0008 -0.48981E-0009  0.55339E-0008
  0.31250E+0004 -0.28532E+0004  0.52643E-0008  0.37982E-0009  0.59304E-0008
  0.32068E+0004 -0.28525E+0004  0.57693E-0008  0.11953E-0008  0.62092E-0008
  0.32500E+0004 -0.28521E+0004  0.59833E-0008  0.15927E-0008  0.63225E-0008
  0.32500E+0004 -0.29261E+0004  0.65666E-0008  0.14594E-0008  0.53968E-0008
  0.32932E+0004 -0.29259E+0004  0.67832E-0008  0.18977E-0008  0.52541E-0008
  0.33750E+0004 -0.29257E+0004  0.70628E-0008  0.26318E-0008  0.49305E-0008
  0.34568E+0004 -0.29255E+0004  0.71996E-0008  0.32244E-0008  0.45903E-0008
  0.35000E+0004 -0.29254E+0004  0.72261E-0008  0.34759E-0008  0.44236E-0008
  0.32500E+0004 -0.29133E+0004  0.64903E-0008  0.14872E-0008  0.55210E-0008
  0.32932E+0004 -0.29132E+0004  0.66989E-0008  0.19132E-0008  0.54217E-0008
  0.33750E+0004 -0.29129E+0004  0.69734E-0008  0.26258E-0008  0.51868E-0008
  0.34568E+0004 -0.29127E+0004  0.71166E-0008  0.32001E-0008  0.49396E-0008
  0.35000E+0004 -0.29125E+0004  0.71501E-0008  0.34434E-0008  0.48217E-0008
  0.32500E+0004 -0.28891E+0004  0.63165E-0008  0.15342E-0008  0.57997E-0008
  0.32932E+0004 -0.28889E+0004  0.65129E-0008  0.19374E-0008  0.57804E-0008
  0.33750E+0004 -0.28886E+0004  0.67820E-0008  0.26106E-0008  0.57071E-0008
  0.34568E+0004 -0.28883E+0004  0.69403E-0008  0.31511E-0008  0.56264E-0008
  0.35000E+0004 -0.28881E+0004  0.69883E-0008  0.33793E-0008  0.55944E-0008
  0.32500E+0004 -0.28649E+0004  0.61072E-0008  0.15742E-0008  0.61299E-0008
  0.32932E+0004 -0.28647E+0004  0.62945E-0008  0.19554E-0008  0.61870E-0008
  0.33750E+0004 -0.28643E+0004  0.65634E-0008  0.25907E-0008  0.62648E-0008
  0.34568E+0004 -0.28639E+0004  0.67400E-0008  0.30988E-0008  0.63358E-0008
  0.35000E+0004 -0.28637E+0004  0.68033E-0008  0.33127E-0008  0.63804E-0008
  0.32500E+0004 -0.28521E+0004  0.59833E-0008  0.15927E-0008  0.63225E-0008
  0.32932E+0004 -0.28519E+0004  0.61671E-0008  0.19627E-0008  0.64181E-0008
  0.33750E+0004 -0.28515E+0004  0.64377E-0008  0.25785E-0008  0.65707E-0008
  0.34568E+0004 -0.28510E+0004  0.66250E-0008  0.30701E-0008  0.67153E-0008
  0.35000E+0004 -0.28508E+0004  0.66965E-0008  0.32766E-0008  0.67962E-0008
  0.35000E+0004 -0.29254E+0004  0.72261E-0008  0.34759E-0008  0.44236E-0008
  0.35432E+0004 -0.29253E+0004  0.72287E-0008  0.36842E-0008  0.42766E-0008
  0.36250E+0004 -0.29251E+0004  0.71839E-0008  0.39619E-0008  0.40704E-0008
  0.37068E+0004 -0.29249E+0004  0.71028E-0008  0.40908E-0008  0.39912E-0008
  0.37500E+0004 -0.29248E+0004  0.70549E-0008  0.41029E-0008  0.40074E-0008
  0.35000E+0004 -0.29125E+0004  0.71501E-0008  0.34434E-0008  0.48217E-0008
  0.35432E+0004 -0.29124E+0004  0.71620E-0008  0.36445E-0008  0.47225E-0008
  0.36250E+0004 -0.29122E+0004  0.71387E-0008  0.39114E-0008  0.46007E-0008
  0.37068E+0004 -0.29120E+0004  0.70820E-0008  0.40334E-0008  0.45946E-0008
  0.37500E+0004 -0.29119E+0004  0.70471E-0008  0.40434E-0008  0.46434E-0008
  0.35000E+0004 -0.28881E+0004  0.69883E-0008  0.33793E-0008  0.55944E-0008
  0.35432E+0004 -0.28880E+0004  0.70183E-0008  0.35673E-0008  0.55783E-0008
  0.36250E+0004 -0.28877E+0004  0.70355E-0008  0.38147E-0008  0.56005E-0008
  0.37068E+0004 -0.28874E+0004  0.70229E-0008  0.39241E-0008  0.57149E-0008
  0.37500E+0004 -0.28873E+0004  0.70110E-0008  0.39302E-0008  0.58155E-0008
  0.35000E+0004 -0.28637E+0004  0.68033E-0008  0.33127E-0008  0.63804E-0008
  0.35432E+0004 -0.28635E+0004  0.68516E-0008  0.34880E-0008  0.64370E-0008
  0.36250E+0004 -0.28632E+0004  0.69081E-0008  0.37169E-0008  0.65812E-0008
  0.37068E+0004 -0.28628E+0004  0.69365E-0008  0.38145E-0008  0.67921E-0008
  0.37500E+0004 -0.28627E+0004  0.69450E-0008  0.38170E-0008  0.69312E-0008
  0.35000E+0004 -0.28508E+0004  0.66965E-0008  0.32766E-0008  0.67962E-0008
  0.35432E+0004 -0.28506E+0004  0.67543E-0008  0.34455E-0008  0.68866E-0008
  0.36250E+0004 -0.28502E+0004  0.68308E-0008  0.36651E-0008  0.70861E-0008
  0.37068E+0004 -0.28499E+0004  0.68792E-0008  0.37567E-0008  0.73380E-0008
  0.37500E+0004 -0.28497E+0004  0.68974E-0008  0.37574E-0008  0.74920E-0008
  0.37500E+0004 -0.29248E+0004  0.70549E-0008  0.41029E-0008  0.40074E-0008
  0.37932E+0004 -0.29247E+0004  0.70099E-0008  0.40784E-0008  0.40715E-0008
  0.38750E+0004 -0.29245E+0004  0.69405E-0008  0.39432E-0008  0.43141E-0008
  0.39568E+0004 -0.29243E+0004  0.69095E-0008  0.37070E-0008  0.47193E-0008
  0.40000E+0004 -0.29241E+0004  0.69124E-0008  0.35492E-0008  0.49933E-0008
  0.37500E+0004 -0.29119E+0004  0.70471E-0008  0.40434E-0008  0.46434E-0008
  0.37932E+0004 -0.29117E+0004  0.70148E-0008  0.40176E-0008  0.47359E-0008
  0.38750E+0004 -0.29114E+0004  0.69670E-0008  0.38823E-0008  0.50184E-0008
  0.39568E+0004 -0.29112E+0004  0.69534E-0008  0.36486E-0008  0.54452E-0008
  0.40000E+0004 -0.29110E+0004  0.69632E-0008  0.34931E-0008  0.57229E-0008
  0.37500E+0004 -0.28873E+0004  0.70110E-0008  0.39302E-0008  0.58155E-0008
  0.37932E+0004 -0.28871E+0004  0.70005E-0008  0.39021E-0008  0.59514E-0008
  0.38750E+0004 -0.28867E+0004  0.69890E-0008  0.37670E-0008  0.62899E-0008
  0.39568E+0004 -0.28864E+0004  0.70021E-0008  0.35383E-0008  0.67374E-0008
  0.40000E+0004 -0.28862E+0004  0.70215E-0008  0.33870E-0008  0.70117E-0008
  0.37500E+0004 -0.28627E+0004  0.69450E-0008  0.38170E-0008  0.69312E-0008
  0.37932E+0004 -0.28624E+0004  0.69534E-0008  0.37869E-0008  0.70969E-0008
  0.38750E+0004 -0.28620E+0004  0.69713E-0008  0.36522E-0008  0.74654E-0008
  0.39568E+0004 -0.28616E+0004  0.70033E-0008  0.34287E-0008  0.79082E-0008
  0.40000E+0004 -0.28614E+0004  0.70278E-0008  0.32818E-0008  0.81661E-0008
  0.37500E+0004 -0.28497E+0004  0.68974E-0008  0.37574E-0008  0.74920E-0008
  0.37932E+0004 -0.28494E+0004  0.69145E-0008  0.37264E-0008  0.76681E-0008
  0.38750E+0004 -0.28490E+0004  0.69451E-0008  0.35921E-0008  0.80421E-0008
  0.39568E+0004 -0.28485E+0004  0.69839E-0008  0.33714E-0008  0.84723E-0008
  0.40000E+0004 -0.28483E+0004  0.70092E-0008  0.32268E-0008  0.87167E-0008
  0.40000E+0004 -0.29241E+0004  0.69124E-0008  0.35492E-0008  0.49933E-0008
  0.40432E+0004 -0.29240E+0004  0.69321E-0008  0.33714E-0008  0.53103E-0008
  0.41250E+0004 -0.29238E+0004  0.70135E-0008  0.29938E-0008  0.60051E-0008
  0.42068E+0004 -0.29235E+0004  0.71556E-0008  0.25781E-0008  0.68077E-0008
  0.42500E+0004 -0.29234E+0004  0.72529E-0008  0.23505E-0008  0.72618E-0008
  0.40000E+0004 -0.29110E+0004  0.69632E-0008  0.34931E-0008  0.57229E-0008
  0.40432E+0004 -0.29109E+0004  0.69881E-0008  0.33181E-0008  0.60385E-0008
  0.41250E+0004 -0.29106E+0004  0.70745E-0008  0.29468E-0008  0.67173E-0008
  0.42068E+0004 -0.29103E+0004  0.72154E-0008  0.25384E-0008  0.74880E-0008
  0.42500E+0004 -0.29102E+0004  0.73097E-0008  0.23148E-0008  0.79197E-0008
  0.40000E+0004 -0.28862E+0004  0.70215E-0008  0.33870E-0008  0.70117E-0008
  0.40432E+0004 -0.28860E+0004  0.70527E-0008  0.32173E-0008  0.73146E-0008
  0.41250E+0004 -0.28856E+0004  0.71413E-0008  0.28579E-0008  0.79448E-0008
  0.42068E+0004 -0.28853E+0004  0.72721E-0008  0.24632E-0008  0.86383E-0008
  0.42500E+0004 -0.28851E+0004  0.73565E-0008  0.22472E-0008  0.90194E-0008
  0.40000E+0004 -0.28614E+0004  0.70278E-0008  0.32818E-0008  0.81661E-0008
  0.40432E+0004 -0.28611E+0004  0.70604E-0008  0.31174E-0008  0.84437E-0008
  0.41250E+0004 -0.28607E+0004  0.71418E-0008  0.27698E-0008  0.90027E-0008
  0.42068E+0004 -0.28602E+0004  0.72529E-0008  0.23887E-0008  0.95985E-0008
  0.42500E+0004 -0.28600E+0004  0.73223E-0008  0.21801E-0008  0.99191E-0008
  0.40000E+0004 -0.28483E+0004  0.70092E-0008  0.32268E-0008  0.87167E-0008
  0.40432E+0004 -0.28480E+0004  0.70407E-0008  0.30651E-0008  0.89760E-0008
  0.41250E+0004 -0.28475E+0004  0.71147E-0008  0.27238E-0008  0.94891E-0008
  0.42068E+0004 -0.28470E+0004  0.72117E-0008  0.23497E-0008  0.10026E-0007
  0.42500E+0004 -0.28468E+0004  0.72712E-0008  0.21450E-0008  0.10311E-0007
  0.42500E+0004 -0.29234E+0004  0.72529E-0008  0.23505E-0008  0.72618E-0008
  0.42932E+0004 -0.29233E+0004  0.73658E-0008  0.21195E-0008  0.77341E-0008
  0.43750E+0004 -0.29231E+0004  0.76127E-0008  0.16829E-0008  0.86521E-0008
  0.44568E+0004 -0.29229E+0004  0.78935E-0008  0.12582E-0008  0.95766E-0008
  0.45000E+0004 -0.29228E+0004  0.80488E-0008  0.10433E-0008  0.10052E-0007
  0.42500E+0004 -0.29102E+0004  0.73097E-0008  0.23148E-0008  0.79197E-0008
  0.42932E+0004 -0.29100E+0004  0.74181E-0008  0.20880E-0008  0.83662E-0008
  0.43750E+0004 -0.29098E+0004  0.76529E-0008  0.16592E-0008  0.92279E-0008
  0.44568E+0004 -0.29096E+0004  0.79179E-0008  0.12418E-0008  0.10089E-0007
  0.45000E+0004 -0.29094E+0004  0.80640E-0008  0.10304E-0008  0.10529E-0007
  0.42500E+0004 -0.28851E+0004  0.73565E-0008  0.22472E-0008  0.90194E-0008
  0.42932E+0004 -0.28849E+0004  0.74522E-0008  0.20282E-0008  0.94092E-0008
  0.43750E+0004 -0.28846E+0004  0.76564E-0008  0.16138E-0008  0.10151E-0007
  0.44568E+0004 -0.28843E+0004  0.78841E-0008  0.12101E-0008  0.10881E-0007
  0.45000E+0004 -0.28842E+0004  0.80086E-0008  0.10053E-0008  0.11249E-0007
  0.42500E+0004 -0.28600E+0004  0.73223E-0008  0.21801E-0008  0.99191E-0008
  0.42932E+0004 -0.28598E+0004  0.74003E-0008  0.19687E-0008  0.10243E-0007
  0.43750E+0004 -0.28594E+0004  0.75642E-0008  0.15685E-0008  0.10850E-0007
  0.44568E+0004 -0.28591E+0004  0.77454E-0008  0.11781E-0008  0.11435E-0007
  0.45000E+0004 -0.28589E+0004  0.78438E-0008  0.97976E-0009  0.11726E-0007
  0.42500E+0004 -0.28468E+0004  0.72712E-0008  0.21450E-0008  0.10311E-0007
  0.42932E+0004 -0.28466E+0004  0.73379E-0008  0.19376E-0008  0.10597E-0007
  0.43750E+0004 -0.28462E+0004  0.74771E-0008  0.15448E-0008  0.11127E-0007
  0.44568E+0004 -0.28458E+0004  0.76304E-0008  0.11613E-0008  0.11631E-0007
  0.45000E+0004 -0.28455E+0004  0.77132E-0008  0.96627E-0009  0.11879E-0007
  0.45000E+0004 -0.29228E+0004  0.80488E-0008  0.10433E-0008  0.10052E-0007
  0.45432E+0004 -0.29226E+0004  0.82072E-0008  0.83578E-0009  0.10517E-0007
  0.46250E+0004 -0.29224E+0004  0.85011E-0008  0.46841E-0009  0.11341E-0007
  0.47068E+0004 -0.29222E+0004  0.87724E-0008  0.13863E-0009  0.12067E-0007
  0.47500E+0004 -0.29220E+0004  0.88990E-0008 -0.18748E-0010  0.12400E-0007
  0.45000E+0004 -0.29094E+0004  0.80640E-0008  0.10304E-0008  0.10529E-0007
  0.45432E+0004 -0.29093E+0004  0.82125E-0008  0.82625E-0009  0.10959E-0007
  0.46250E+0004 -0.29090E+0004  0.84870E-0008  0.46437E-0009  0.11713E-0007
  0.47068E+0004 -0.29087E+0004  0.87391E-0008  0.13898E-0009  0.12372E-0007
  0.47500E+0004 -0.29086E+0004  0.88559E-0008 -0.16609E-0010  0.12671E-0007
  0.45000E+0004 -0.28842E+0004  0.80086E-0008  0.10053E-0008  0.11249E-0007
  0.45432E+0004 -0.28840E+0004  0.81346E-0008  0.80736E-0009  0.11605E-0007
  0.46250E+0004 -0.28836E+0004  0.83659E-0008  0.45566E-0009  0.12222E-0007
  0.47068E+0004 -0.28832E+0004  0.85754E-0008  0.13834E-0009  0.12747E-0007
  0.47500E+0004 -0.28830E+0004  0.86708E-0008 -0.13962E-0010  0.12978E-0007
  0.45000E+0004 -0.28589E+0004  0.78438E-0008  0.97976E-0009  0.11726E-0007
  0.45432E+0004 -0.28586E+0004  0.79427E-0008  0.78788E-0009  0.12003E-0007
  0.46250E+0004 -0.28582E+0004  0.81226E-0008  0.44606E-0009  0.12474E-0007
  0.47068E+0004 -0.28578E+0004  0.82824E-0008  0.13656E-0009  0.12859E-0007
  0.47500E+0004 -0.28575E+0004  0.83530E-0008 -0.12598E-0010  0.13020E-0007
  0.45000E+0004 -0.28455E+0004  0.77132E-0008  0.96627E-0009  0.11879E-0007
  0.45432E+0004 -0.28453E+0004  0.77963E-0008  0.77753E-0009  0.12114E-0007
  0.46250E+0004 -0.28448E+0004  0.79461E-0008  0.44081E-0009  0.12504E-0007
  0.47068E+0004 -0.28443E+0004  0.80770E-0008  0.13533E-0009  0.12814E-0007
  0.47500E+0004 -0.28441E+0004  0.81333E-0008 -0.12202E-0010  0.12938E-0007
  0.47500E+0004 -0.29220E+0004  0.88990E-0008 -0.18748E-0010  0.12400E-0007
  0.47932E+0004 -0.29218E+0004  0.90117E-0008 -0.16475E-0009  0.12699E-0007
  0.48750E+0004 -0.29215E+0004  0.91750E-0008 -0.40932E-0009  0.13147E-0007
  0.49568E+0004 -0.29211E+0004  0.92628E-0008 -0.61353E-0009  0.13437E-0007
  0.50000E+0004 -0.29209E+0004  0.92740E-0008 -0.70578E-0009  0.13522E-0007
  0.47500E+0004 -0.29086E+0004  0.88559E-0008 -0.16609E-0010  0.12671E-0007
  0.47932E+0004 -0.29083E+0004  0.89589E-0008 -0.16110E-0009  0.12935E-0007
  0.48750E+0004 -0.29079E+0004  0.91052E-0008 -0.40379E-0009  0.13324E-0007
  0.49568E+0004 -0.29075E+0004  0.91778E-0008 -0.60720E-0009  0.13559E-0007
  0.50000E+0004 -0.29073E+0004  0.91819E-0008 -0.69945E-0009  0.13617E-0007
  0.47500E+0004 -0.28830E+0004  0.86708E-0008 -0.13962E-0010  0.12978E-0007
  0.47932E+0004 -0.28827E+0004  0.87526E-0008 -0.15569E-0009  0.13177E-0007
  0.48750E+0004 -0.28822E+0004  0.88623E-0008 -0.39499E-0009  0.13449E-0007
  0.49568E+0004 -0.28817E+0004  0.89030E-0008 -0.59703E-0009  0.13579E-0007
  0.50000E+0004 -0.28814E+0004  0.88924E-0008 -0.68935E-0009  0.13587E-0007
  0.47500E+0004 -0.28575E+0004  0.83530E-0008 -0.12598E-0010  0.13020E-0007
  0.47932E+0004 -0.28572E+0004  0.84105E-0008 -0.15169E-0009  0.13151E-0007
  0.48750E+0004 -0.28565E+0004  0.84783E-0008 -0.38779E-0009  0.13305E-0007
  0.49568E+0004 -0.28558E+0004  0.84834E-0008 -0.58860E-0009  0.13330E-0007
  0.50000E+0004 -0.28555E+0004  0.84567E-0008 -0.68106E-0009  0.13288E-0007
  0.47500E+0004 -0.28441E+0004  0.81333E-0008 -0.12202E-0010  0.12938E-0007
  0.47932E+0004 -0.28437E+0004  0.81767E-0008 -0.14996E-0009  0.13033E-0007
  0.48750E+0004 -0.28429E+0004  0.82206E-0008 -0.38443E-0009  0.13123E-0007
  0.49568E+0004 -0.28422E+0004  0.82055E-0008 -0.58462E-0009  0.13093E-0007
  0.50000E+0004 -0.28418E+0004  0.81699E-0008 -0.67718E-0009  0.13026E-0007
  0.50000E+0004 -0.29209E+0004  0.92740E-0008 -0.70578E-0009  0.13522E-0007
  0.50432E+0004 -0.29207E+0004  0.92605E-0008 -0.78821E-0009  0.13562E-0007
  0.51250E+0004 -0.29203E+0004  0.91625E-0008 -0.91960E-0009  0.13511E-0007
  0.52068E+0004 -0.29199E+0004  0.89709E-0008 -0.10228E-0008  0.13307E-0007
  0.52500E+0004 -0.29197E+0004  0.88330E-0008 -0.10678E-0008  0.13141E-0007
  0.50000E+0004 -0.29073E+0004  0.91819E-0008 -0.69945E-0009  0.13617E-0007
  0.50432E+0004 -0.29070E+0004  0.91616E-0008 -0.78209E-0009  0.13631E-0007
  0.51250E+0004 -0.29065E+0004  0.90520E-0008 -0.91448E-0009  0.13537E-0007
  0.52068E+0004 -0.29061E+0004  0.88503E-0008 -0.10192E-0008  0.13293E-0007
  0.52500E+0004 -0.29058E+0004  0.87074E-0008 -0.10651E-0008  0.13107E-0007
  0.50000E+0004 -0.28814E+0004  0.88924E-0008 -0.68935E-0009  0.13587E-0007
  0.50432E+0004 -0.28810E+0004  0.88585E-0008 -0.77244E-0009  0.13554E-0007
  0.51250E+0004 -0.28804E+0004  0.87267E-0008 -0.90680E-0009  0.13378E-0007
  0.52068E+0004 -0.28798E+0004  0.85066E-0008 -0.10145E-0008  0.13063E-0007
  0.52500E+0004 -0.28795E+0004  0.83552E-0008 -0.10621E-0008  0.12844E-0007
  0.50000E+0004 -0.28555E+0004  0.84567E-0008 -0.68106E-0009  0.13288E-0007
  0.50432E+0004 -0.28551E+0004  0.84082E-0008 -0.76464E-0009  0.13209E-0007
  0.51250E+0004 -0.28544E+0004  0.82538E-0008 -0.90103E-0009  0.12956E-0007
  0.52068E+0004 -0.28536E+0004  0.80165E-0008 -0.10116E-0008  0.12576E-0007
  0.52500E+0004 -0.28532E+0004  0.78581E-0008 -0.10611E-0008  0.12327E-0007
  0.50000E+0004 -0.28418E+0004  0.81699E-0008 -0.67718E-0009  0.13026E-0007
  0.50432E+0004 -0.28414E+0004  0.81134E-0008 -0.76103E-0009  0.12923E-0007
  0.51250E+0004 -0.28406E+0004  0.79469E-0008 -0.89849E-0009  0.12631E-0007
  0.52068E+0004 -0.28398E+0004  0.77012E-0008 -0.10107E-0008  0.12220E-0007
  0.52500E+0004 -0.28394E+0004  0.75396E-0008 -0.10611E-0008  0.11957E-0007
  0.52500E+0004 -0.29197E+0004  0.88330E-0008 -0.10678E-0008  0.13141E-0007
  0.52932E+0004 -0.29195E+0004  0.86721E-0008 -0.11071E-0008  0.12940E-0007
  0.53750E+0004 -0.29192E+0004  0.83070E-0008 -0.11692E-0008  0.12471E-0007
  0.54568E+0004 -0.29189E+0004  0.78760E-0008 -0.12188E-0008  0.11910E-0007
  0.55000E+0004 -0.29187E+0004  0.76272E-0008 -0.12414E-0008  0.11585E-0007
  0.52500E+0004 -0.29058E+0004  0.87074E-0008 -0.10651E-0008  0.13107E-0007
  0.52932E+0004 -0.29056E+0004  0.85418E-0008 -0.11054E-0008  0.12888E-0007
  0.53750E+0004 -0.29053E+0004  0.81677E-0008 -0.11693E-0008  0.12387E-0007
  0.54568E+0004 -0.29049E+0004  0.77272E-0008 -0.12206E-0008  0.11796E-0007
  0.55000E+0004 -0.29047E+0004  0.74731E-0008 -0.12439E-0008  0.11456E-0007
  0.52500E+0004 -0.28795E+0004  0.83552E-0008 -0.10621E-0008  0.12844E-0007
  0.52932E+0004 -0.28793E+0004  0.81822E-0008 -0.11043E-0008  0.12594E-0007
  0.53750E+0004 -0.28788E+0004  0.77951E-0008 -0.11717E-0008  0.12039E-0007
  0.54568E+0004 -0.28783E+0004  0.73415E-0008 -0.12261E-0008  0.11399E-0007
  0.55000E+0004 -0.28781E+0004  0.70801E-0008 -0.12508E-0008  0.11034E-0007
  0.52500E+0004 -0.28532E+0004  0.78581E-0008 -0.10611E-0008  0.12327E-0007
  0.52932E+0004 -0.28529E+0004  0.76796E-0008 -0.11051E-0008  0.12051E-0007
  0.53750E+0004 -0.28524E+0004  0.72846E-0008 -0.11761E-0008  0.11452E-0007
  0.54568E+0004 -0.28518E+0004  0.68243E-0008 -0.12336E-0008  0.10774E-0007
  0.55000E+0004 -0.28515E+0004  0.65595E-0008 -0.12597E-0008  0.10391E-0007
  0.52500E+0004 -0.28394E+0004  0.75396E-0008 -0.10611E-0008  0.11957E-0007
  0.52932E+0004 -0.28390E+0004  0.73591E-0008 -0.11061E-0008  0.11668E-0007
  0.53750E+0004 -0.28384E+0004  0.69617E-0008 -0.11788E-0008  0.11050E-0007
  0.54568E+0004 -0.28378E+0004  0.65005E-0008 -0.12380E-0008  0.10356E-0007
  0.55000E+0004 -0.28375E+0004  0.62354E-0008 -0.12648E-0008  0.99661E-0008
  0.55000E+0004 -0.29187E+0004  0.76272E-0008 -0.12414E-0008  0.11585E-0007
  0.55432E+0004 -0.29186E+0004  0.73679E-0008 -0.12621E-0008  0.11248E-0007
  0.56250E+0004 -0.29183E+0004  0.68558E-0008 -0.12977E-0008  0.10582E-0007
  0.57068E+0004 -0.29181E+0004  0.63341E-0008 -0.13297E-0008  0.99059E-0008
  0.57500E+0004 -0.29180E+0004  0.60617E-0008 -0.13456E-0008  0.95535E-0008
  0.55000E+0004 -0.29047E+0004  0.74731E-0008 -0.12439E-0008  0.11456E-0007
  0.55432E+0004 -0.29045E+0004  0.72082E-0008 -0.12652E-0008  0.11103E-0007
  0.56250E+0004 -0.29042E+0004  0.66842E-0008 -0.13015E-0008  0.10409E-0007
  0.57068E+0004 -0.29039E+0004  0.61489E-0008 -0.13337E-0008  0.97049E-0008
  0.57500E+0004 -0.29038E+0004  0.58685E-0008 -0.13494E-0008  0.93377E-0008
  0.55000E+0004 -0.28781E+0004  0.70801E-0008 -0.12508E-0008  0.11034E-0007
  0.55432E+0004 -0.28779E+0004  0.68078E-0008 -0.12732E-0008  0.10657E-0007
  0.56250E+0004 -0.28775E+0004  0.62678E-0008 -0.13110E-0008  0.99195E-0008
  0.57068E+0004 -0.28771E+0004  0.57134E-0008 -0.13434E-0008  0.91722E-0008
  0.57500E+0004 -0.28769E+0004  0.54216E-0008 -0.13587E-0008  0.87823E-0008
  0.55000E+0004 -0.28515E+0004  0.65595E-0008 -0.12597E-0008  0.10391E-0007
  0.55432E+0004 -0.28512E+0004  0.62838E-0008 -0.12832E-0008  0.99969E-0008
  0.56250E+0004 -0.28508E+0004  0.57365E-0008 -0.13223E-0008  0.92282E-0008
  0.57068E+0004 -0.28503E+0004  0.51719E-0008 -0.13550E-0008  0.84505E-0008
  0.57500E+0004 -0.28501E+0004  0.48734E-0008 -0.13700E-0008  0.80444E-0008
  0.55000E+0004 -0.28375E+0004  0.62354E-0008 -0.12648E-0008  0.99661E-0008
  0.55432E+0004 -0.28372E+0004  0.59598E-0008 -0.12889E-0008  0.95660E-0008
  0.56250E+0004 -0.28367E+0004  0.54118E-0008 -0.13288E-0008  0.87860E-0008
  0.57068E+0004 -0.28362E+0004  0.48455E-0008 -0.13616E-0008  0.79975E-0008
  0.57500E+0004 -0.28359E+0004  0.45453E-0008 -0.13765E-0008  0.75857E-0008
  0.57500E+0004 -0.29180E+0004  0.60617E-0008 -0.13456E-0008  0.95535E-0008
  0.57932E+0004 -0.29178E+0004  0.57948E-0008 -0.13604E-0008  0.92085E-0008
  0.58750E+0004 -0.29175E+0004  0.53140E-0008 -0.13860E-0008  0.85851E-0008
  0.59568E+0004 -0.29172E+0004  0.48809E-0008 -0.14067E-0008  0.80178E-0008
  0.60000E+0004 -0.29170E+0004  0.46765E-0008 -0.14151E-0008  0.77460E-0008
  0.57500E+0004 -0.29038E+0004  0.58685E-0008 -0.13494E-0008  0.93377E-0008
  0.57932E+0004 -0.29036E+0004  0.55931E-0008 -0.13639E-0008  0.89778E-0008
  0.58750E+0004 -0.29033E+0004  0.50947E-0008 -0.13885E-0008  0.83261E-0008
  0.59568E+0004 -0.29029E+0004  0.46422E-0008 -0.14077E-0008  0.77307E-0008
  0.60000E+0004 -0.29027E+0004  0.44271E-0008 -0.14151E-0008  0.74444E-0008
  0.57500E+0004 -0.28769E+0004  0.54216E-0008 -0.13587E-0008  0.87823E-0008
  0.57932E+0004 -0.28767E+0004  0.51334E-0008 -0.13726E-0008  0.83988E-0008
  0.58750E+0004 -0.28762E+0004  0.46079E-0008 -0.13952E-0008  0.77026E-0008
  0.59568E+0004 -0.28758E+0004  0.41248E-0008 -0.14115E-0008  0.70624E-0008
  0.60000E+0004 -0.28756E+0004  0.38922E-0008 -0.14171E-0008  0.67527E-0008
  0.57500E+0004 -0.28501E+0004  0.48734E-0008 -0.13700E-0008  0.80444E-0008
  0.57932E+0004 -0.28498E+0004  0.45770E-0008 -0.13833E-0008  0.76440E-0008
  0.58750E+0004 -0.28492E+0004  0.40332E-0008 -0.14038E-0008  0.69153E-0008
  0.59568E+0004 -0.28487E+0004  0.35274E-0008 -0.14171E-0008  0.62416E-0008
  0.60000E+0004 -0.28484E+0004  0.32814E-0008 -0.14209E-0008  0.59139E-0008
  0.57500E+0004 -0.28359E+0004  0.45453E-0008 -0.13765E-0008  0.75857E-0008
  0.57932E+0004 -0.28356E+0004  0.42466E-0008 -0.13894E-0008  0.71790E-0008
  0.58750E+0004 -0.28350E+0004  0.36966E-0008 -0.14088E-0008  0.64381E-0008
  0.59568E+0004 -0.28344E+0004  0.31823E-0008 -0.14205E-0008  0.57512E-0008
  0.60000E+0004 -0.28341E+0004  0.29308E-0008 -0.14232E-0008  0.54164E-0008
  0.60000E+0004 -0.29170E+0004  0.46765E-0008 -0.14151E-0008  0.77460E-0008
  0.60432E+0004 -0.29168E+0004  0.44904E-0008 -0.14212E-0008  0.74946E-0008
  0.61250E+0004 -0.29164E+0004  0.41958E-0008 -0.14258E-0008  0.70822E-0008
  0.62068E+0004 -0.29160E+0004  0.39852E-0008 -0.14194E-0008  0.67612E-0008
  0.62500E+0004 -0.29157E+0004  0.39099E-0008 -0.14112E-0008  0.66302E-0008
  0.60000E+0004 -0.29027E+0004  0.44271E-0008 -0.14151E-0008  0.74444E-0008
  0.60432E+0004 -0.29025E+0004  0.42295E-0008 -0.14202E-0008  0.71782E-0008
  0.61250E+0004 -0.29019E+0004  0.39126E-0008 -0.14227E-0008  0.67384E-0008
  0.62068E+0004 -0.29014E+0004  0.36790E-0008 -0.14142E-0008  0.63910E-0008
  0.62500E+0004 -0.29012E+0004  0.35916E-0008 -0.14049E-0008  0.62468E-0008
  0.60000E+0004 -0.28756E+0004  0.38922E-0008 -0.14171E-0008  0.67527E-0008
  0.60432E+0004 -0.28752E+0004  0.36756E-0008 -0.14202E-0008  0.64619E-0008
  0.61250E+0004 -0.28746E+0004  0.33206E-0008 -0.14186E-0008  0.59764E-0008
  0.62068E+0004 -0.28739E+0004  0.30469E-0008 -0.14056E-0008  0.55845E-0008
  0.62500E+0004 -0.28736E+0004  0.29379E-0008 -0.13939E-0008  0.54177E-0008
  0.60000E+0004 -0.28484E+0004  0.32814E-0008 -0.14209E-0008  0.59139E-0008
  0.60432E+0004 -0.28480E+0004  0.30493E-0008 -0.14219E-0008  0.56036E-0008
  0.61250E+0004 -0.28472E+0004  0.26623E-0008 -0.14159E-0008  0.50810E-0008
  0.62068E+0004 -0.28464E+0004  0.23537E-0008 -0.13982E-0008  0.46520E-0008
  0.62500E+0004 -0.28460E+0004  0.22253E-0008 -0.13840E-0008  0.44659E-0008
  0.60000E+0004 -0.28341E+0004  0.29308E-0008 -0.14232E-0008  0.54164E-0008
  0.60432E+0004 -0.28336E+0004  0.26921E-0008 -0.14231E-0008  0.50978E-0008
  0.61250E+0004 -0.28328E+0004  0.22910E-0008 -0.14148E-0008  0.45593E-0008
  0.62068E+0004 -0.28319E+0004  0.19661E-0008 -0.13945E-0008  0.41139E-0008
  0.62500E+0004 -0.28315E+0004  0.18285E-0008 -0.13788E-0008  0.39191E-0008
  0.62500E+0004 -0.29157E+0004  0.39099E-0008 -0.14112E-0008  0.66302E-0008
  0.62932E+0004 -0.29154E+0004  0.38581E-0008 -0.13994E-0008  0.65242E-0008
  0.63750E+0004 -0.29148E+0004  0.38301E-0008 -0.13671E-0008  0.63983E-0008
  0.64568E+0004 -0.29142E+0004  0.38936E-0008 -0.13222E-0008  0.63703E-0008
  0.65000E+0004 -0.29138E+0004  0.39625E-0008 -0.12940E-0008  0.63937E-0008
  0.62500E+0004 -0.29012E+0004  0.35916E-0008 -0.14049E-0008  0.62468E-0008
  0.62932E+0004 -0.29008E+0004  0.35271E-0008 -0.13918E-0008  0.61273E-0008
  0.63750E+0004 -0.29001E+0004  0.34757E-0008 -0.13574E-0008  0.59772E-0008
  0.64568E+0004 -0.28993E+0004  0.35170E-0008 -0.13104E-0008  0.59272E-0008
  0.65000E+0004 -0.28990E+0004  0.35750E-0008 -0.12810E-0008  0.59400E-0008
  0.62500E+0004 -0.28736E+0004  0.29379E-0008 -0.13939E-0008  0.54177E-0008
  0.62932E+0004 -0.28731E+0004  0.28506E-0008 -0.13785E-0008  0.52743E-0008
  0.63750E+0004 -0.28722E+0004  0.27561E-0008 -0.13395E-0008  0.50812E-0008
  0.64568E+0004 -0.28712E+0004  0.27555E-0008 -0.12879E-0008  0.49914E-0008
  0.65000E+0004 -0.28708E+0004  0.27925E-0008 -0.12561E-0008  0.49849E-0008
  0.62500E+0004 -0.28460E+0004  0.22253E-0008 -0.13840E-0008  0.44659E-0008
  0.62932E+0004 -0.28454E+0004  0.21169E-0008 -0.13659E-0008  0.43016E-0008
  0.63750E+0004 -0.28443E+0004  0.19816E-0008 -0.13218E-0008  0.40699E-0008
  0.64568E+0004 -0.28431E+0004  0.19403E-0008 -0.12651E-0008  0.39433E-0008
  0.65000E+0004 -0.28426E+0004  0.19564E-0008 -0.12304E-0008  0.39185E-0008
  0.62500E+0004 -0.28315E+0004  0.18285E-0008 -0.13788E-0008  0.39191E-0008
  0.62932E+0004 -0.28308E+0004  0.17098E-0008 -0.13593E-0008  0.37450E-0008
  0.63750E+0004 -0.28296E+0004  0.15544E-0008 -0.13124E-0008  0.34950E-0008
  0.64568E+0004 -0.28283E+0004  0.14923E-0008 -0.12527E-0008  0.33505E-0008
  0.65000E+0004 -0.28277E+0004  0.14976E-0008 -0.12165E-0008  0.33168E-0008
  0.65000E+0004 -0.29138E+0004  0.39625E-0008 -0.12940E-0008  0.63937E-0008
  0.65432E+0004 -0.29134E+0004  0.40526E-0008 -0.12627E-0008  0.64397E-0008
  0.66250E+0004 -0.29126E+0004  0.42827E-0008 -0.11968E-0008  0.65917E-0008
  0.67068E+0004 -0.29118E+0004  0.45821E-0008 -0.11245E-0008  0.68201E-0008
  0.67500E+0004 -0.29114E+0004  0.47634E-0008 -0.10850E-0008  0.69667E-0008
  0.65000E+0004 -0.28990E+0004  0.35750E-0008 -0.12810E-0008  0.59400E-0008
  0.65432E+0004 -0.28985E+0004  0.36542E-0008 -0.12485E-0008  0.59755E-0008
  0.66250E+0004 -0.28975E+0004  0.38661E-0008 -0.11803E-0008  0.61102E-0008
  0.67068E+0004 -0.28966E+0004  0.41512E-0008 -0.11056E-0008  0.63254E-0008
  0.67500E+0004 -0.28961E+0004  0.43270E-0008 -0.10646E-0008  0.64669E-0008
  0.65000E+0004 -0.28708E+0004  0.27925E-0008 -0.12561E-0008  0.49849E-0008
  0.65432E+0004 -0.28701E+0004  0.28504E-0008 -0.12211E-0008  0.50005E-0008
  0.66250E+0004 -0.28689E+0004  0.30259E-0008 -0.11480E-0008  0.51018E-0008
  0.67068E+0004 -0.28677E+0004  0.32809E-0008 -0.10679E-0008  0.52902E-0008
  0.67500E+0004 -0.28671E+0004  0.34442E-0008 -0.10240E-0008  0.54209E-0008
  0.65000E+0004 -0.28426E+0004  0.19564E-0008 -0.12304E-0008  0.39185E-0008
  0.65432E+0004 -0.28418E+0004  0.19927E-0008 -0.11926E-0008  0.39149E-0008
  0.66250E+0004 -0.28403E+0004  0.21300E-0008 -0.11139E-0008  0.39830E-0008
  0.67068E+0004 -0.28388E+0004  0.23518E-0008 -0.10279E-0008  0.41432E-0008
  0.67500E+0004 -0.28380E+0004  0.25003E-0008 -0.98065E-0009  0.42619E-0008
  0.65000E+0004 -0.28277E+0004  0.14976E-0008 -0.12165E-0008  0.33168E-0008
  0.65432E+0004 -0.28268E+0004  0.15225E-0008 -0.11770E-0008  0.33033E-0008
  0.66250E+0004 -0.28252E+0004  0.16392E-0008 -0.10951E-0008  0.33542E-0008
  0.67068E+0004 -0.28236E+0004  0.18426E-0008 -0.10058E-0008  0.34996E-0008
  0.67500E+0004 -0.28227E+0004  0.19826E-0008 -0.95661E-0009  0.36116E-0008
  0.67500E+0004 -0.29114E+0004  0.47634E-0008 -0.10850E-0008  0.69667E-0008
  0.67932E+0004 -0.29109E+0004  0.49565E-0008 -0.10449E-0008  0.71266E-0008
  0.68750E+0004 -0.29099E+0004  0.53501E-0008 -0.96954E-0009  0.74616E-0008
  0.69568E+0004 -0.29090E+0004  0.57650E-0008 -0.89742E-0009  0.78223E-0008
  0.70000E+0004 -0.29085E+0004  0.59858E-0008 -0.86176E-0009  0.80155E-0008
  0.67500E+0004 -0.28961E+0004  0.43270E-0008 -0.10646E-0008  0.64669E-0008
  0.67932E+0004 -0.28955E+0004  0.45156E-0008 -0.10229E-0008  0.66227E-0008
  0.68750E+0004 -0.28944E+0004  0.49055E-0008 -0.94434E-0009  0.69545E-0008
  0.69568E+0004 -0.28933E+0004  0.53238E-0008 -0.86854E-0009  0.73190E-0008
  0.70000E+0004 -0.28927E+0004  0.55495E-0008 -0.83074E-0009  0.75173E-0008
  0.67500E+0004 -0.28671E+0004  0.34442E-0008 -0.10240E-0008  0.54209E-0008
  0.67932E+0004 -0.28663E+0004  0.36219E-0008 -0.97913E-0009  0.55671E-0008
  0.68750E+0004 -0.28649E+0004  0.39998E-0008 -0.89394E-0009  0.58892E-0008
  0.69568E+0004 -0.28635E+0004  0.44185E-0008 -0.81080E-0009  0.62558E-0008
  0.70000E+0004 -0.28628E+0004  0.46500E-0008 -0.76880E-0009  0.64610E-0008
  0.67500E+0004 -0.28380E+0004  0.25003E-0008 -0.98065E-0009  0.42619E-0008
  0.67932E+0004 -0.28371E+0004  0.26647E-0008 -0.93230E-0009  0.43970E-0008
  0.68750E+0004 -0.28354E+0004  0.30246E-0008 -0.84000E-0009  0.47050E-0008
  0.69568E+0004 -0.28337E+0004  0.34365E-0008 -0.74912E-0009  0.50683E-0008
  0.70000E+0004 -0.28329E+0004  0.36696E-0008 -0.70276E-0009  0.52768E-0008
  0.67500E+0004 -0.28227E+0004  0.19826E-0008 -0.95661E-0009  0.36116E-0008
  0.67932E+0004 -0.28218E+0004  0.21391E-0008 -0.90631E-0009  0.37403E-0008
  0.68750E+0004 -0.28199E+0004  0.24874E-0008 -0.81008E-0009  0.40395E-0008
  0.69568E+0004 -0.28180E+0004  0.28931E-0008 -0.71498E-0009  0.43993E-0008
  0.70000E+0004 -0.28171E+0004  0.31255E-0008 -0.66627E-0009  0.46084E-0008
  0.70000E+0004 -0.29085E+0004  0.59858E-0008 -0.86176E-0009  0.80155E-0008
  0.70432E+0004 -0.29080E+0004  0.62032E-0008 -0.82784E-0009  0.82057E-0008
  0.71250E+0004 -0.29070E+0004  0.65985E-0008 -0.77041E-0009  0.85492E-0008
  0.72068E+0004 -0.29060E+0004  0.69561E-0008 -0.72282E-0009  0.88534E-0008
  0.72500E+0004 -0.29054E+0004  0.71234E-0008 -0.70228E-0009  0.89915E-0008
  0.70000E+0004 -0.28927E+0004  0.55495E-0008 -0.83074E-0009  0.75173E-0008
  0.70432E+0004 -0.28921E+0004  0.57738E-0008 -0.79455E-0009  0.77145E-0008
  0.71250E+0004 -0.28909E+0004  0.61885E-0008 -0.73247E-0009  0.80781E-0008
  0.72068E+0004 -0.28897E+0004  0.65738E-0008 -0.67989E-0009  0.84112E-0008
  0.72500E+0004 -0.28891E+0004  0.67590E-0008 -0.65660E-0009  0.85682E-0008
  0.70000E+0004 -0.28628E+0004  0.46500E-0008 -0.76880E-0009  0.64610E-0008
  0.70432E+0004 -0.28620E+0004  0.48837E-0008 -0.72819E-0009  0.66682E-0008
  0.71250E+0004 -0.28605E+0004  0.53278E-0008 -0.65718E-0009  0.70629E-0008
  0.72068E+0004 -0.28590E+0004  0.57583E-0008 -0.59512E-0009  0.74436E-0008
  0.72500E+0004 -0.28582E+0004  0.59736E-0008 -0.56666E-0009  0.76325E-0008
  0.70000E+0004 -0.28329E+0004  0.36696E-0008 -0.70276E-0009  0.52768E-0008
  0.70432E+0004 -0.28319E+0004  0.39080E-0008 -0.65761E-0009  0.54902E-0008
  0.71250E+0004 -0.28300E+0004  0.43725E-0008 -0.57754E-0009  0.59080E-0008
  0.72068E+0004 -0.28282E+0004  0.48383E-0008 -0.50600E-0009  0.63273E-0008
  0.72500E+0004 -0.28272E+0004  0.50784E-0008 -0.47243E-0009  0.65430E-0008
  0.70000E+0004 -0.28171E+0004  0.31255E-0008 -0.66627E-0009  0.46084E-0008
  0.70432E+0004 -0.28160E+0004  0.33647E-0008 -0.61869E-0009  0.48237E-0008
  0.71250E+0004 -0.28140E+0004  0.38364E-0008 -0.53380E-0009  0.52508E-0008
  0.72068E+0004 -0.28120E+0004  0.43171E-0008 -0.45729E-0009  0.56871E-0008
  0.72500E+0004 -0.28109E+0004  0.45682E-0008 -0.42104E-0009  0.59151E-0008
  0.72500E+0004 -0.29054E+0004  0.71234E-0008 -0.70228E-0009  0.89915E-0008
  0.72932E+0004 -0.29049E+0004  0.72725E-0008 -0.68450E-0009  0.91103E-0008
  0.73750E+0004 -0.29038E+0004  0.75002E-0008 -0.66004E-0009  0.92780E-0008
  0.74568E+0004 -0.29027E+0004  0.76485E-0008 -0.64697E-0009  0.93634E-0008
  0.75000E+0004 -0.29021E+0004  0.76926E-0008 -0.64481E-0009  0.93736E-0008
  0.72500E+0004 -0.28891E+0004  0.67590E-0008 -0.65660E-0009  0.85682E-0008
  0.72932E+0004 -0.28884E+0004  0.69280E-0008 -0.63603E-0009  0.87080E-0008
  0.73750E+0004 -0.28872E+0004  0.71986E-0008 -0.60620E-0009  0.89220E-0008
  0.74568E+0004 -0.28859E+0004  0.73957E-0008 -0.58784E-0009  0.90609E-0008
  0.75000E+0004 -0.28852E+0004  0.74672E-0008 -0.58298E-0009  0.91019E-0008
  0.72500E+0004 -0.28582E+0004  0.59736E-0008 -0.56666E-0009  0.76325E-0008
  0.72932E+0004 -0.28573E+0004  0.61761E-0008 -0.54083E-0009  0.78079E-0008
  0.73750E+0004 -0.28557E+0004  0.65209E-0008 -0.50099E-0009  0.81016E-0008
  0.74568E+0004 -0.28541E+0004  0.68040E-0008 -0.47283E-0009  0.83346E-0008
  0.75000E+0004 -0.28532E+0004  0.69248E-0008 -0.46295E-0009  0.84302E-0008
  0.72500E+0004 -0.28272E+0004  0.50784E-0008 -0.47243E-0009  0.65430E-0008
  0.72932E+0004 -0.28262E+0004  0.53093E-0008 -0.44143E-0009  0.67490E-0008
  0.73750E+0004 -0.28242E+0004  0.57187E-0008 -0.39178E-0009  0.71124E-0008
  0.74568E+0004 -0.28222E+0004  0.60787E-0008 -0.35409E-0009  0.74292E-0008
  0.75000E+0004 -0.28212E+0004  0.62444E-0008 -0.33937E-0009  0.75742E-0008
  0.72500E+0004 -0.28109E+0004  0.45682E-0008 -0.42104E-0009  0.59151E-0008
  0.72932E+0004 -0.28097E+0004  0.48119E-0008 -0.38735E-0009  0.61351E-0008
  0.73750E+0004 -0.28076E+0004  0.52513E-0008 -0.33264E-0009  0.65313E-0008
  0.74568E+0004 -0.28054E+0004  0.56481E-0008 -0.29005E-0009  0.68884E-0008
  0.75000E+0004 -0.28043E+0004  0.58356E-0008 -0.27284E-0009  0.70573E-0008
  0.75000E+0004 -0.29021E+0004  0.76926E-0008 -0.64481E-0009  0.93736E-0008
  0.75432E+0004 -0.29015E+0004  0.77128E-0008 -0.64512E-0009  0.93597E-0008
  0.76250E+0004 -0.29004E+0004  0.76871E-0008 -0.65371E-0009  0.92706E-0008
  0.77068E+0004 -0.28992E+0004  0.75842E-0008 -0.67069E-0009  0.91081E-0008
  0.77500E+0004 -0.28986E+0004  0.75022E-0008 -0.68263E-0009  0.89971E-0008
  0.75000E+0004 -0.28852E+0004  0.74672E-0008 -0.58298E-0009  0.91019E-0008
  0.75432E+0004 -0.28845E+0004  0.75155E-0008 -0.58065E-0009  0.91199E-0008
  0.76250E+0004 -0.28832E+0004  0.75447E-0008 -0.58456E-0009  0.90943E-0008
  0.77068E+0004 -0.28818E+0004  0.74966E-0008 -0.59736E-0009  0.89972E-0008
  0.77500E+0004 -0.28811E+0004  0.74428E-0008 -0.60736E-0009  0.89208E-0008
  0.75000E+0004 -0.28532E+0004  0.69248E-0008 -0.46295E-0009  0.84302E-0008
  0.75432E+0004 -0.28523E+0004  0.70238E-0008 -0.45574E-0009  0.85048E-0008
  0.76250E+0004 -0.28505E+0004  0.71528E-0008 -0.45096E-0009  0.85930E-0008
  0.77068E+0004 -0.28488E+0004  0.72061E-0008 -0.45606E-0009  0.86145E-0008
  0.77500E+0004 -0.28479E+0004  0.72053E-0008 -0.46245E-0009  0.86017E-0008
  0.75000E+0004 -0.28212E+0004  0.62444E-0008 -0.33937E-0009  0.75742E-0008
  0.75432E+0004 -0.28200E+0004  0.63901E-0008 -0.32743E-0009  0.77004E-0008
  0.76250E+0004 -0.28179E+0004  0.66124E-0008 -0.31428E-0009  0.78932E-0008
  0.77068E+0004 -0.28158E+0004  0.67623E-0008 -0.31195E-0009  0.80253E-0008
  0.77500E+0004 -0.28147E+0004  0.68124E-0008 -0.31486E-0009  0.80721E-0008
  0.75000E+0004 -0.28043E+0004  0.58356E-0008 -0.27284E-0009  0.70573E-0008
  0.75432E+0004 -0.28030E+0004  0.60040E-0008 -0.25848E-0009  0.72086E-0008
  0.76250E+0004 -0.28007E+0004  0.62725E-0008 -0.24105E-0009  0.74525E-0008
  0.77068E+0004 -0.27984E+0004  0.64708E-0008 -0.23493E-0009  0.76393E-0008
  0.77500E+0004 -0.27972E+0004  0.65468E-0008 -0.23607E-0009  0.77158E-0008
  0.77500E+0004 -0.28986E+0004  0.75022E-0008 -0.68263E-0009  0.89971E-0008
  0.77932E+0004 -0.28979E+0004  0.74041E-0008 -0.69539E-0009  0.88720E-0008
  0.78750E+0004 -0.28967E+0004  0.71824E-0008 -0.72226E-0009  0.86055E-0008
  0.79568E+0004 -0.28954E+0004  0.69304E-0008 -0.74872E-0009  0.83174E-0008
  0.80000E+0004 -0.28947E+0004  0.67916E-0008 -0.76135E-0009  0.81628E-0008
  0.77500E+0004 -0.28811E+0004  0.74428E-0008 -0.60736E-0009  0.89208E-0008
  0.77932E+0004 -0.28803E+0004  0.73720E-0008 -0.61831E-0009  0.88299E-0008
  0.78750E+0004 -0.28788E+0004  0.71987E-0008 -0.64233E-0009  0.86268E-0008
  0.79568E+0004 -0.28773E+0004  0.69898E-0008 -0.66676E-0009  0.83988E-0008
  0.80000E+0004 -0.28765E+0004  0.68713E-0008 -0.67870E-0009  0.82743E-0008
  0.77500E+0004 -0.28479E+0004  0.72053E-0008 -0.46245E-0009  0.86017E-0008
  0.77932E+0004 -0.28469E+0004  0.71856E-0008 -0.47004E-0009  0.85734E-0008
  0.78750E+0004 -0.28450E+0004  0.71048E-0008 -0.48876E-0009  0.84874E-0008
  0.79568E+0004 -0.28431E+0004  0.69798E-0008 -0.50938E-0009  0.83721E-0008
  0.80000E+0004 -0.28421E+0004  0.69014E-0008 -0.51999E-0009  0.83048E-0008
  0.77500E+0004 -0.28147E+0004  0.68124E-0008 -0.31486E-0009  0.80721E-0008
  0.77932E+0004 -0.28135E+0004  0.68426E-0008 -0.31921E-0009  0.81027E-0008
  0.78750E+0004 -0.28112E+0004  0.68529E-0008 -0.33279E-0009  0.81280E-0008
  0.79568E+0004 -0.28088E+0004  0.68125E-0008 -0.34970E-0009  0.81212E-0008
  0.80000E+0004 -0.28076E+0004  0.67755E-0008 -0.35900E-0009  0.81095E-0008
  0.77500E+0004 -0.27972E+0004  0.65468E-0008 -0.23607E-0009  0.77158E-0008
  0.77932E+0004 -0.27958E+0004  0.66023E-0008 -0.23876E-0009  0.77758E-0008
  0.78750E+0004 -0.27933E+0004  0.66596E-0008 -0.24972E-0009  0.78569E-0008
  0.79568E+0004 -0.27908E+0004  0.66632E-0008 -0.26475E-0009  0.79047E-0008
  0.80000E+0004 -0.27894E+0004  0.66478E-0008 -0.27337E-0009  0.79211E-0008
  0.80000E+0004 -0.28947E+0004  0.67916E-0008 -0.76135E-0009  0.81628E-0008
  0.80432E+0004 -0.28940E+0004  0.66535E-0008 -0.77152E-0009  0.80106E-0008
  0.81250E+0004 -0.28927E+0004  0.64014E-0008 -0.78306E-0009  0.77346E-0008
  0.82068E+0004 -0.28913E+0004  0.61773E-0008 -0.77941E-0009  0.74858E-0008
  0.82500E+0004 -0.28906E+0004  0.60748E-0008 -0.76979E-0009  0.73678E-0008
  0.80000E+0004 -0.28765E+0004  0.68713E-0008 -0.67870E-0009  0.82743E-0008
  0.80432E+0004 -0.28757E+0004  0.67515E-0008 -0.68837E-0009  0.81510E-0008
  0.81250E+0004 -0.28741E+0004  0.65291E-0008 -0.69978E-0009  0.79263E-0008
  0.82068E+0004 -0.28725E+0004  0.63282E-0008 -0.69711E-0009  0.77246E-0008
  0.82500E+0004 -0.28717E+0004  0.62355E-0008 -0.68850E-0009  0.76298E-0008
  0.80000E+0004 -0.28421E+0004  0.69014E-0008 -0.51999E-0009  0.83048E-0008
  0.80432E+0004 -0.28410E+0004  0.68185E-0008 -0.52870E-0009  0.82364E-0008
  0.81250E+0004 -0.28390E+0004  0.66572E-0008 -0.53979E-0009  0.81106E-0008
  0.82068E+0004 -0.28369E+0004  0.65061E-0008 -0.53878E-0009  0.80015E-0008
  0.82500E+0004 -0.28359E+0004  0.64355E-0008 -0.53198E-0009  0.79533E-0008
  0.80000E+0004 -0.28076E+0004  0.67755E-0008 -0.35900E-0009  0.81095E-0008
  0.80432E+0004 -0.28063E+0004  0.67307E-0008 -0.36675E-0009  0.80946E-0008
  0.81250E+0004 -0.28038E+0004  0.66343E-0008 -0.37744E-0009  0.80667E-0008
  0.82068E+0004 -0.28014E+0004  0.65382E-0008 -0.37795E-0009  0.80509E-0008
  0.82500E+0004 -0.28001E+0004  0.64928E-0008 -0.37281E-0009  0.80507E-0008
  0.80000E+0004 -0.27894E+0004  0.66478E-0008 -0.27337E-0009  0.79211E-0008
  0.80432E+0004 -0.27880E+0004  0.66233E-0008 -0.28064E-0009  0.79334E-0008
  0.81250E+0004 -0.27853E+0004  0.65618E-0008 -0.29112E-0009  0.79555E-0008
  0.82068E+0004 -0.27826E+0004  0.64957E-0008 -0.29239E-0009  0.79879E-0008
  0.82500E+0004 -0.27812E+0004  0.64645E-0008 -0.28810E-0009  0.80127E-0008
  0.82500E+0004 -0.28906E+0004  0.60748E-0008 -0.76979E-0009  0.73678E-0008
  0.82932E+0004 -0.28900E+0004  0.59851E-0008 -0.75404E-0009  0.72593E-0008
  0.83750E+0004 -0.28887E+0004  0.58543E-0008 -0.70471E-0009  0.70800E-0008
  0.84568E+0004 -0.28875E+0004  0.57781E-0008 -0.62699E-0009  0.69332E-0008
  0.85000E+0004 -0.28869E+0004  0.57589E-0008 -0.57394E-0009  0.68652E-0008
  0.82500E+0004 -0.28717E+0004  0.62355E-0008 -0.68850E-0009  0.76298E-0008
  0.82932E+0004 -0.28709E+0004  0.61542E-0008 -0.67412E-0009  0.75436E-0008
  0.83750E+0004 -0.28695E+0004  0.60355E-0008 -0.62845E-0009  0.74042E-0008
  0.84568E+0004 -0.28681E+0004  0.59677E-0008 -0.55565E-0009  0.72946E-0008
  0.85000E+0004 -0.28674E+0004  0.59519E-0008 -0.50576E-0009  0.72454E-0008
  0.82500E+0004 -0.28359E+0004  0.64355E-0008 -0.53198E-0009  0.79533E-0008
  0.82932E+0004 -0.28349E+0004  0.63738E-0008 -0.52008E-0009  0.79129E-0008
  0.83750E+0004 -0.28331E+0004  0.62861E-0008 -0.48098E-0009  0.78572E-0008
  0.84568E+0004 -0.28313E+0004  0.62427E-0008 -0.41710E-0009  0.78286E-0008
  0.85000E+0004 -0.28304E+0004  0.62380E-0008 -0.37293E-0009  0.78216E-0008
  0.82500E+0004 -0.28001E+0004  0.64928E-0008 -0.37281E-0009  0.80507E-0008
  0.82932E+0004 -0.27989E+0004  0.64545E-0008 -0.36323E-0009  0.80580E-0008
  0.83750E+0004 -0.27967E+0004  0.64054E-0008 -0.33033E-0009  0.80921E-0008
  0.84568E+0004 -0.27945E+0004  0.63951E-0008 -0.27485E-0009  0.81532E-0008
  0.85000E+0004 -0.27934E+0004  0.64063E-0008 -0.23606E-0009  0.81941E-0008
  0.82500E+0004 -0.27812E+0004  0.64645E-0008 -0.28810E-0009  0.80127E-0008
  0.82932E+0004 -0.27799E+0004  0.64394E-0008 -0.27969E-0009  0.80452E-0008
  0.83750E+0004 -0.27775E+0004  0.64128E-0008 -0.24993E-0009  0.81273E-0008
  0.84568E+0004 -0.27751E+0004  0.64224E-0008 -0.19870E-0009  0.82373E-0008
  0.85000E+0004 -0.27738E+0004  0.64435E-0008 -0.16263E-0009  0.83047E-0008
  0.85000E+0004 -0.28869E+0004  0.57589E-0008 -0.57394E-0009  0.68652E-0008
  0.85432E+0004 -0.28865E+0004  0.57516E-0008 -0.51327E-0009  0.67989E-0008
  0.86250E+0004 -0.28856E+0004  0.57691E-0008 -0.37577E-0009  0.66770E-0008
  0.87068E+0004 -0.28848E+0004  0.58169E-0008 -0.21214E-0009  0.65495E-0008
  0.87500E+0004 -0.28844E+0004  0.58481E-0008 -0.11700E-0009  0.64734E-0008
  0.85000E+0004 -0.28674E+0004  0.59519E-0008 -0.50576E-0009  0.72454E-0008
  0.85432E+0004 -0.28669E+0004  0.59475E-0008 -0.44866E-0009  0.71971E-0008
  0.86250E+0004 -0.28659E+0004  0.59695E-0008 -0.31884E-0009  0.71075E-0008
  0.87068E+0004 -0.28649E+0004  0.60215E-0008 -0.16377E-0009  0.70092E-0008
  0.87500E+0004 -0.28644E+0004  0.60552E-0008 -0.73445E-0010  0.69471E-0008
  0.85000E+0004 -0.28304E+0004  0.62380E-0008 -0.37293E-0009  0.78216E-0008
  0.85432E+0004 -0.28297E+0004  0.62441E-0008 -0.32230E-0009  0.78152E-0008
  0.86250E+0004 -0.28285E+0004  0.62846E-0008 -0.20645E-0009  0.78034E-0008
  0.87068E+0004 -0.28272E+0004  0.63549E-0008 -0.66935E-0010  0.77801E-0008
  0.87500E+0004 -0.28265E+0004  0.63987E-0008  0.14630E-0010  0.77558E-0008
  0.85000E+0004 -0.27934E+0004  0.64063E-0008 -0.23606E-0009  0.81941E-0008
  0.85432E+0004 -0.27925E+0004  0.64286E-0008 -0.19157E-0009  0.82372E-0008
  0.86250E+0004 -0.27910E+0004  0.64988E-0008 -0.88915E-0010  0.83202E-0008
  0.87068E+0004 -0.27895E+0004  0.65993E-0008  0.35897E-0010  0.83925E-0008
  0.87500E+0004 -0.27887E+0004  0.66595E-0008  0.10917E-0009  0.84185E-0008
  0.85000E+0004 -0.27738E+0004  0.64435E-0008 -0.16263E-0009  0.83047E-0008
  0.85432E+0004 -0.27729E+0004  0.64760E-0008 -0.12123E-0009  0.83758E-0008
  0.86250E+0004 -0.27713E+0004  0.65655E-0008 -0.25254E-0010  0.85137E-0008
  0.87068E+0004 -0.27696E+0004  0.66857E-0008  0.92130E-0010  0.86425E-0008
  0.87500E+0004 -0.27687E+0004  0.67569E-0008  0.16123E-0009  0.86989E-0008
  0.87500E+0004 -0.28844E+0004  0.58481E-0008 -0.11700E-0009  0.64734E-0008
  0.87932E+0004 -0.28840E+0004  0.58791E-0008 -0.17874E-0010  0.63866E-0008
  0.88750E+0004 -0.28834E+0004  0.59280E-0008  0.17816E-0009  0.61883E-0008
  0.89568E+0004 -0.28828E+0004  0.59461E-0008  0.37483E-0009  0.59352E-0008
  0.90000E+0004 -0.28825E+0004  0.59353E-0008  0.47512E-0009  0.57743E-0008
  0.87500E+0004 -0.28644E+0004  0.60552E-0008 -0.73445E-0010  0.69471E-0008
  0.87932E+0004 -0.28640E+0004  0.60888E-0008  0.20752E-0010  0.68729E-0008
  0.88750E+0004 -0.28633E+0004  0.61438E-0008  0.20732E-0009  0.66942E-0008
  0.89568E+0004 -0.28626E+0004  0.61696E-0008  0.39492E-0009  0.64544E-0008
  0.90000E+0004 -0.28622E+0004  0.61638E-0008  0.49070E-0009  0.62976E-0008
  0.87500E+0004 -0.28265E+0004  0.63987E-0008  0.14630E-0010  0.77558E-0008
  0.87932E+0004 -0.28261E+0004  0.64429E-0008  0.99858E-0010  0.77176E-0008
  0.88750E+0004 -0.28251E+0004  0.65196E-0008  0.26919E-0009  0.76008E-0008
  0.89568E+0004 -0.28242E+0004  0.65699E-0008  0.44018E-0009  0.74123E-0008
  0.90000E+0004 -0.28237E+0004  0.65781E-0008  0.52772E-0009  0.72772E-0008
  0.87500E+0004 -0.27887E+0004  0.66595E-0008  0.10917E-0009  0.84185E-0008
  0.87932E+0004 -0.27881E+0004  0.67210E-0008  0.18591E-0009  0.84300E-0008
  0.88750E+0004 -0.27870E+0004  0.68322E-0008  0.33889E-0009  0.84036E-0008
  0.89568E+0004 -0.27858E+0004  0.69197E-0008  0.49413E-0009  0.82978E-0008
  0.90000E+0004 -0.27852E+0004  0.69485E-0008  0.57381E-0009  0.82018E-0008
  0.87500E+0004 -0.27687E+0004  0.67569E-0008  0.16123E-0009  0.86989E-0008
  0.87932E+0004 -0.27681E+0004  0.68300E-0008  0.23367E-0009  0.87412E-0008
  0.88750E+0004 -0.27668E+0004  0.69642E-0008  0.37839E-0009  0.87724E-0008
  0.89568E+0004 -0.27656E+0004  0.70761E-0008  0.52566E-0009  0.87214E-0008
  0.90000E+0004 -0.27649E+0004  0.71184E-0008  0.60135E-0009  0.86525E-0008
  0.90000E+0004 -0.28825E+0004  0.59353E-0008  0.47512E-0009  0.57743E-0008
  0.90432E+0004 -0.28821E+0004  0.59065E-0008  0.56992E-0009  0.55935E-0008
  0.91250E+0004 -0.28815E+0004  0.57906E-0008  0.72969E-0009  0.51882E-0008
  0.92068E+0004 -0.28809E+0004  0.55779E-0008  0.85189E-0009  0.46956E-0008
  0.92500E+0004 -0.28805E+0004  0.54205E-0008  0.89770E-0009  0.43982E-0008
  0.90000E+0004 -0.28622E+0004  0.61638E-0008  0.49070E-0009  0.62976E-0008
  0.90432E+0004 -0.28618E+0004  0.61406E-0008  0.58135E-0009  0.61189E-0008
  0.91250E+0004 -0.28610E+0004  0.60376E-0008  0.73437E-0009  0.57110E-0008
  0.92068E+0004 -0.28603E+0004  0.58409E-0008  0.85172E-0009  0.52077E-0008
  0.92500E+0004 -0.28599E+0004  0.56935E-0008  0.89588E-0009  0.49014E-0008
  0.90000E+0004 -0.28237E+0004  0.65781E-0008  0.52772E-0009  0.72772E-0008
  0.90432E+0004 -0.28232E+0004  0.65701E-0008  0.61076E-0009  0.71163E-0008
  0.91250E+0004 -0.28223E+0004  0.64985E-0008  0.75131E-0009  0.67296E-0008
  0.92068E+0004 -0.28213E+0004  0.63376E-0008  0.85957E-0009  0.62302E-0008
  0.92500E+0004 -0.28208E+0004  0.62108E-0008  0.90052E-0009  0.59187E-0008
  0.90000E+0004 -0.27852E+0004  0.69485E-0008  0.57381E-0009  0.82018E-0008
  0.90432E+0004 -0.27846E+0004  0.69619E-0008  0.64957E-0009  0.80764E-0008
  0.91250E+0004 -0.27835E+0004  0.69325E-0008  0.77812E-0009  0.77447E-0008
  0.92068E+0004 -0.27823E+0004  0.68161E-0008  0.87749E-0009  0.72825E-0008
  0.92500E+0004 -0.27817E+0004  0.67137E-0008  0.91520E-0009  0.69827E-0008
  0.90000E+0004 -0.27649E+0004  0.71184E-0008  0.60135E-0009  0.86525E-0008
  0.90432E+0004 -0.27643E+0004  0.71456E-0008  0.67342E-0009  0.85525E-0008
  0.91250E+0004 -0.27630E+0004  0.71431E-0008  0.79585E-0009  0.82631E-0008
  0.92068E+0004 -0.27617E+0004  0.70544E-0008  0.89065E-0009  0.78340E-0008
  0.92500E+0004 -0.27611E+0004  0.69669E-0008  0.92667E-0009  0.75473E-0008
  0.92500E+0004 -0.28805E+0004  0.54205E-0008  0.89770E-0009  0.43982E-0008
  0.92932E+0004 -0.28802E+0004  0.52281E-0008  0.92819E-0009  0.40730E-0008
  0.93750E+0004 -0.28797E+0004  0.47630E-0008  0.94131E-0009  0.33829E-0008
  0.94568E+0004 -0.28792E+0004  0.41576E-0008  0.89071E-0009  0.25955E-0008
  0.95000E+0004 -0.28789E+0004  0.37802E-0008  0.83769E-0009  0.21419E-0008
  0.92500E+0004 -0.28599E+0004  0.56935E-0008  0.89588E-0009  0.49014E-0008
  0.92932E+0004 -0.28596E+0004  0.55120E-0008  0.92537E-0009  0.45652E-0008
  0.93750E+0004 -0.28589E+0004  0.50709E-0008  0.93858E-0009  0.38494E-0008
  0.94568E+0004 -0.28583E+0004  0.44941E-0008  0.89062E-0009  0.30319E-0008
  0.95000E+0004 -0.28579E+0004  0.41336E-0008  0.84001E-0009  0.25614E-0008
  0.92500E+0004 -0.28208E+0004  0.62108E-0008  0.90052E-0009  0.59187E-0008
  0.92932E+0004 -0.28204E+0004  0.60513E-0008  0.92797E-0009  0.55724E-0008
  0.93750E+0004 -0.28195E+0004  0.56561E-0008  0.94083E-0009  0.48250E-0008
  0.94568E+0004 -0.28187E+0004  0.51317E-0008  0.89708E-0009  0.39626E-0008
  0.95000E+0004 -0.28183E+0004  0.48014E-0008  0.85052E-0009  0.34642E-0008
  0.92500E+0004 -0.27817E+0004  0.67137E-0008  0.91520E-0009  0.69827E-0008
  0.92932E+0004 -0.27812E+0004  0.65794E-0008  0.94049E-0009  0.66421E-0008
  0.93750E+0004 -0.27802E+0004  0.62339E-0008  0.95245E-0009  0.58899E-0008
  0.94568E+0004 -0.27792E+0004  0.57626E-0008  0.91201E-0009  0.50044E-0008
  0.95000E+0004 -0.27786E+0004  0.54617E-0008  0.86888E-0009  0.44869E-0008
  0.92500E+0004 -0.27611E+0004  0.69669E-0008  0.92667E-0009  0.75473E-0008
  0.92932E+0004 -0.27605E+0004  0.68476E-0008  0.95078E-0009  0.72167E-0008
  0.93750E+0004 -0.27594E+0004  0.65308E-0008  0.96212E-0009  0.64743E-0008
  0.94568E+0004 -0.27583E+0004  0.60891E-0008  0.92315E-0009  0.55872E-0008
  0.95000E+0004 -0.27577E+0004  0.58041E-0008  0.88162E-0009  0.50644E-0008
  0.95000E+0004 -0.28789E+0004  0.37802E-0008  0.83769E-0009  0.21419E-0008
  0.95432E+0004 -0.28788E+0004  0.33580E-0008  0.76632E-0009  0.16581E-0008
  0.96250E+0004 -0.28786E+0004  0.24476E-0008  0.58301E-0009  0.67605E-0009
  0.97068E+0004 -0.28784E+0004  0.13988E-0008  0.34230E-0009 -0.38442E-0009
  0.97500E+0004 -0.28783E+0004  0.79530E-0009  0.19545E-0009 -0.96928E-0009
  0.95000E+0004 -0.28579E+0004  0.41336E-0008  0.84001E-0009  0.25614E-0008
  0.95432E+0004 -0.28578E+0004  0.37291E-0008  0.77162E-0009  0.20594E-0008
  0.96250E+0004 -0.28576E+0004  0.28548E-0008  0.59551E-0009  0.10434E-0008
  0.97068E+0004 -0.28574E+0004  0.18449E-0008  0.36345E-0009 -0.48170E-0010
  0.97500E+0004 -0.28573E+0004  0.12623E-0008  0.22155E-0009 -0.64785E-0009
  0.95000E+0004 -0.28183E+0004  0.48014E-0008  0.85052E-0009  0.34642E-0008
  0.95432E+0004 -0.28182E+0004  0.44279E-0008  0.78714E-0009  0.29301E-0008
  0.96250E+0004 -0.28179E+0004  0.36170E-0008  0.62336E-0009  0.18499E-0008
  0.97068E+0004 -0.28177E+0004  0.26749E-0008  0.40623E-0009  0.69419E-0009
  0.97500E+0004 -0.28175E+0004  0.21290E-0008  0.27292E-0009  0.61811E-0010
  0.95000E+0004 -0.27786E+0004  0.54617E-0008  0.86888E-0009  0.44869E-0008
  0.95432E+0004 -0.27785E+0004  0.51179E-0008  0.80981E-0009  0.39275E-0008
  0.96250E+0004 -0.27782E+0004  0.43661E-0008  0.65681E-0009  0.27906E-0008
  0.97068E+0004 -0.27779E+0004  0.34865E-0008  0.45292E-0009  0.15711E-0008
  0.97500E+0004 -0.27777E+0004  0.29742E-0008  0.32728E-0009  0.90351E-0009
  0.95000E+0004 -0.27577E+0004  0.58041E-0008  0.88162E-0009  0.50644E-0008
  0.95432E+0004 -0.27576E+0004  0.54762E-0008  0.82458E-0009  0.44959E-0008
  0.96250E+0004 -0.27572E+0004  0.47550E-0008  0.67674E-0009  0.33348E-0008
  0.97068E+0004 -0.27569E+0004  0.39071E-0008  0.47922E-0009  0.20845E-0008
  0.97500E+0004 -0.27567E+0004  0.34118E-0008  0.35731E-0009  0.13989E-0008
  0.97500E+0004 -0.28783E+0004  0.79530E-0009  0.19545E-0009 -0.96928E-0009
  0.97932E+0004 -0.28786E+0004  0.15260E-0009  0.37044E-0010 -0.15746E-0008
  0.98750E+0004 -0.28790E+0004 -0.11366E-0008 -0.28715E-0009 -0.27461E-0008
  0.99568E+0004 -0.28795E+0004 -0.24895E-0008 -0.62783E-0009 -0.39269E-0008
  0.10000E+0005 -0.28797E+0004 -0.32134E-0008 -0.80829E-0009 -0.45396E-0008
  0.97500E+0004 -0.28573E+0004  0.12623E-0008  0.22155E-0009 -0.64785E-0009
  0.97932E+0004 -0.28576E+0004  0.63898E-0009  0.68032E-0010 -0.12681E-0008
  0.98750E+0004 -0.28581E+0004 -0.61611E-0009 -0.24706E-0009 -0.24638E-0008
  0.99568E+0004 -0.28587E+0004 -0.19419E-0008 -0.57975E-0009 -0.36642E-0008
  0.10000E+0005 -0.28590E+0004 -0.26558E-0008 -0.75670E-0009 -0.42862E-0008
  0.97500E+0004 -0.28175E+0004  0.21290E-0008  0.27292E-0009  0.61811E-0010
  0.97932E+0004 -0.28179E+0004  0.15401E-0008  0.12789E-0009 -0.59282E-0009
  0.98750E+0004 -0.28185E+0004  0.34687E-0009 -0.17137E-0009 -0.18481E-0008
  0.99568E+0004 -0.28192E+0004 -0.92700E-0009 -0.49009E-0009 -0.31006E-0008
  0.10000E+0005 -0.28196E+0004 -0.16199E-0008 -0.66088E-0009 -0.37474E-0008
  0.97500E+0004 -0.27777E+0004  0.29742E-0008  0.32728E-0009  0.90351E-0009
  0.97932E+0004 -0.27781E+0004  0.24171E-0008  0.18981E-0009  0.20973E-0009
  0.98750E+0004 -0.27790E+0004  0.12821E-0008 -0.95259E-0010 -0.11179E-0008
  0.99568E+0004 -0.27798E+0004  0.59553E-0010 -0.40141E-0009 -0.24383E-0008
  0.10000E+0005 -0.27802E+0004 -0.61109E-0009 -0.56662E-0009 -0.31191E-0008
  0.97500E+0004 -0.27567E+0004  0.34118E-0008  0.35731E-0009  0.13989E-0008
  0.97932E+0004 -0.27572E+0004  0.28707E-0008  0.22350E-0009  0.68393E-0009
  0.98750E+0004 -0.27581E+0004  0.17651E-0008 -0.54684E-0010 -0.68467E-0009
  0.99568E+0004 -0.27590E+0004  0.56923E-0009 -0.35471E-0009 -0.20456E-0008
  0.10000E+0005 -0.27594E+0004 -0.89368E-0010 -0.51720E-0009 -0.27473E-0008
  0.10000E+0005 -0.28797E+0004 -0.32134E-0008 -0.80829E-0009 -0.45396E-0008
  0.10043E+0005 -0.28803E+0004 -0.39441E-0008 -0.98578E-0009 -0.51432E-0008
  0.10125E+0005 -0.28813E+0004 -0.52916E-0008 -0.13037E-0008 -0.62204E-0008
  0.10207E+0005 -0.28824E+0004 -0.65361E-0008 -0.15802E-0008 -0.71685E-0008
  0.10250E+0005 -0.28829E+0004 -0.71274E-0008 -0.17036E-0008 -0.75962E-0008
  0.10000E+0005 -0.28590E+0004 -0.26558E-0008 -0.75670E-0009 -0.42862E-0008
  0.10043E+0005 -0.28596E+0004 -0.33817E-0008 -0.93148E-0009 -0.48996E-0008
  0.10125E+0005 -0.28608E+0004 -0.47332E-0008 -0.12464E-0008 -0.59957E-0008
  0.10207E+0005 -0.28621E+0004 -0.60026E-0008 -0.15232E-0008 -0.69667E-0008
  0.10250E+0005 -0.28627E+0004 -0.66163E-0008 -0.16482E-0008 -0.74094E-0008
  0.10000E+0005 -0.28196E+0004 -0.16199E-0008 -0.66088E-0009 -0.37474E-0008
  0.10043E+0005 -0.28204E+0004 -0.23336E-0008 -0.83092E-0009 -0.43871E-0008
  0.10125E+0005 -0.28220E+0004 -0.36833E-0008 -0.11406E-0008 -0.55314E-0008
  0.10207E+0005 -0.28236E+0004 -0.49855E-0008 -0.14179E-0008 -0.65544E-0008
  0.10250E+0005 -0.28244E+0004 -0.56329E-0008 -0.15458E-0008 -0.70281E-0008
  0.10000E+0005 -0.27802E+0004 -0.61109E-0009 -0.56662E-0009 -0.31191E-0008
  0.10043E+0005 -0.27812E+0004 -0.13096E-0008 -0.73241E-0009 -0.37944E-0008
  0.10125E+0005 -0.27832E+0004 -0.26478E-0008 -0.10374E-0008 -0.50037E-0008
  0.10207E+0005 -0.27851E+0004 -0.39677E-0008 -0.13153E-0008 -0.60917E-0008
  0.10250E+0005 -0.27861E+0004 -0.46387E-0008 -0.14459E-0008 -0.66015E-0008
  0.10000E+0005 -0.27594E+0004 -0.89368E-0010 -0.51720E-0009 -0.27473E-0008
  0.10043E+0005 -0.27606E+0004 -0.77916E-0009 -0.68094E-0009 -0.34448E-0008
  0.10125E+0005 -0.27627E+0004 -0.21083E-0008 -0.98371E-0009 -0.46947E-0008
  0.10207E+0005 -0.27648E+0004 -0.34328E-0008 -0.12620E-0008 -0.58228E-0008
  0.10250E+0005 -0.27659E+0004 -0.41128E-0008 -0.13938E-0008 -0.63542E-0008
  0.10250E+0005 -0.28829E+0004 -0.71274E-0008 -0.17036E-0008 -0.75962E-0008
  0.10293E+0005 -0.28834E+0004 -0.76580E-0008 -0.18075E-0008 -0.79635E-0008
  0.10375E+0005 -0.28842E+0004 -0.84683E-0008 -0.19461E-0008 -0.84640E-0008
  0.10457E+0005 -0.28851E+0004 -0.89688E-0008 -0.19982E-0008 -0.86665E-0008
  0.10500E+0005 -0.28855E+0004 -0.90889E-0008 -0.19885E-0008 -0.86381E-0008
  0.10250E+0005 -0.28627E+0004 -0.66163E-0008 -0.16482E-0008 -0.74094E-0008
  0.10293E+0005 -0.28633E+0004 -0.71759E-0008 -0.17546E-0008 -0.77943E-0008
  0.10375E+0005 -0.28643E+0004 -0.80606E-0008 -0.19008E-0008 -0.83373E-0008
  0.10457E+0005 -0.28653E+0004 -0.86606E-0008 -0.19639E-0008 -0.85961E-0008
  0.10500E+0005 -0.28658E+0004 -0.88424E-0008 -0.19611E-0008 -0.86031E-0008
  0.10250E+0005 -0.28244E+0004 -0.56329E-0008 -0.15458E-0008 -0.70281E-0008
  0.10293E+0005 -0.28251E+0004 -0.62374E-0008 -0.16567E-0008 -0.74477E-0008
  0.10375E+0005 -0.28264E+0004 -0.72427E-0008 -0.18165E-0008 -0.80700E-0008
  0.10457E+0005 -0.28276E+0004 -0.80100E-0008 -0.18992E-0008 -0.84307E-0008
  0.10500E+0005 -0.28283E+0004 -0.82978E-0008 -0.19091E-0008 -0.85013E-0008
  0.10250E+0005 -0.27861E+0004 -0.46387E-0008 -0.14459E-0008 -0.66015E-0008
  0.10293E+0005 -0.27869E+0004 -0.52771E-0008 -0.15610E-0008 -0.70593E-0008
  0.10375E+0005 -0.27885E+0004 -0.63788E-0008 -0.17335E-0008 -0.77638E-0008
  0.10457E+0005 -0.27900E+0004 -0.72875E-0008 -0.18345E-0008 -0.82241E-0008
  0.10500E+0005 -0.27908E+0004 -0.76678E-0008 -0.18562E-0008 -0.83552E-0008
  0.10250E+0005 -0.27659E+0004 -0.41128E-0008 -0.13938E-0008 -0.63542E-0008
  0.10293E+0005 -0.27668E+0004 -0.47652E-0008 -0.15111E-0008 -0.68341E-0008
  0.10375E+0005 -0.27685E+0004 -0.59094E-0008 -0.16899E-0008 -0.75844E-0008
  0.10457E+0005 -0.27702E+0004 -0.68831E-0008 -0.18002E-0008 -0.80978E-0008
  0.10500E+0005 -0.27711E+0004 -0.73070E-0008 -0.18278E-0008 -0.82605E-0008
  0.10500E+0005 -0.28855E+0004 -0.90889E-0008 -0.19885E-0008 -0.86381E-0008
  0.10543E+0005 -0.28859E+0004 -0.91004E-0008 -0.19521E-0008 -0.85099E-0008
  0.10625E+0005 -0.28867E+0004 -0.88106E-0008 -0.18101E-0008 -0.79850E-0008
  0.10707E+0005 -0.28875E+0004 -0.81010E-0008 -0.15755E-0008 -0.70894E-0008
  0.10750E+0005 -0.28879E+0004 -0.75603E-0008 -0.14166E-0008 -0.64747E-0008
  0.10500E+0005 -0.28658E+0004 -0.88424E-0008 -0.19611E-0008 -0.86031E-0008
  0.10543E+0005 -0.28663E+0004 -0.89210E-0008 -0.19323E-0008 -0.85145E-0008
  0.10625E+0005 -0.28672E+0004 -0.87704E-0008 -0.18062E-0008 -0.80738E-0008
  0.10707E+0005 -0.28680E+0004 -0.82094E-0008 -0.15884E-0008 -0.72714E-0008
  0.10750E+0005 -0.28685E+0004 -0.77476E-0008 -0.14385E-0008 -0.67075E-0008
  0.10500E+0005 -0.28283E+0004 -0.82978E-0008 -0.19091E-0008 -0.85013E-0008
  0.10543E+0005 -0.28289E+0004 -0.84934E-0008 -0.18939E-0008 -0.84830E-0008
  0.10625E+0005 -0.28301E+0004 -0.85903E-0008 -0.17966E-0008 -0.81931E-0008
  0.10707E+0005 -0.28312E+0004 -0.82998E-0008 -0.16095E-0008 -0.75596E-0008
  0.10750E+0005 -0.28318E+0004 -0.79846E-0008 -0.14760E-0008 -0.70887E-0008
  0.10500E+0005 -0.27908E+0004 -0.76678E-0008 -0.18562E-0008 -0.83552E-0008
  0.10543E+0005 -0.27916E+0004 -0.79672E-0008 -0.18540E-0008 -0.84037E-0008
  0.10625E+0005 -0.27930E+0004 -0.82894E-0008 -0.17839E-0008 -0.82559E-0008
  0.10707E+0005 -0.27944E+0004 -0.82532E-0008 -0.16262E-0008 -0.77825E-0008
  0.10750E+0005 -0.27951E+0004 -0.80790E-0008 -0.15085E-0008 -0.74008E-0008
  0.10500E+0005 -0.27711E+0004 -0.73070E-0008 -0.18278E-0008 -0.82605E-0008
  0.10543E+0005 -0.27719E+0004 -0.76561E-0008 -0.18321E-0008 -0.83435E-0008
  0.10625E+0005 -0.27734E+0004 -0.80882E-0008 -0.17759E-0008 -0.82684E-0008
  0.10707E+0005 -0.27750E+0004 -0.81790E-0008 -0.16331E-0008 -0.78768E-0008
  0.10750E+0005 -0.27758E+0004 -0.80765E-0008 -0.15236E-0008 -0.75409E-0008
  0.10750E+0005 -0.28879E+0004 -0.75603E-0008 -0.14166E-0008 -0.64747E-0008
  0.10793E+0005 -0.28883E+0004 -0.69083E-0008 -0.12359E-0008 -0.57666E-0008
  0.10875E+0005 -0.28892E+0004 -0.53967E-0008 -0.83910E-0009 -0.42066E-0008
  0.10957E+0005 -0.28901E+0004 -0.35839E-0008 -0.38604E-0009 -0.24273E-0008
  0.11000E+0005 -0.28906E+0004 -0.25381E-0008 -0.13017E-0009 -0.14355E-0008
  0.10750E+0005 -0.28685E+0004 -0.77476E-0008 -0.14385E-0008 -0.67075E-0008
  0.10793E+0005 -0.28691E+0004 -0.71731E-0008 -0.12664E-0008 -0.60501E-0008
  0.10875E+0005 -0.28701E+0004 -0.57980E-0008 -0.88498E-0009 -0.45810E-0008
  0.10957E+0005 -0.28711E+0004 -0.40994E-0008 -0.44473E-0009 -0.28787E-0008
  0.11000E+0005 -0.28717E+0004 -0.31014E-0008 -0.19431E-0009 -0.19191E-0008
  0.10750E+0005 -0.28318E+0004 -0.79846E-0008 -0.14760E-0008 -0.70887E-0008
  0.10793E+0005 -0.28325E+0004 -0.75560E-0008 -0.13200E-0008 -0.65251E-0008
  0.10875E+0005 -0.28338E+0004 -0.64448E-0008 -0.96709E-0009 -0.52278E-0008
  0.10957E+0005 -0.28352E+0004 -0.49761E-0008 -0.55115E-0009 -0.36765E-0008
  0.11000E+0005 -0.28359E+0004 -0.40791E-0008 -0.31130E-0009 -0.27826E-0008
  0.10750E+0005 -0.27951E+0004 -0.80790E-0008 -0.15085E-0008 -0.74008E-0008
  0.10793E+0005 -0.27960E+0004 -0.77937E-0008 -0.13680E-0008 -0.69282E-0008
  0.10875E+0005 -0.27976E+0004 -0.69486E-0008 -0.10431E-0008 -0.58006E-0008
  0.10957E+0005 -0.27992E+0004 -0.57226E-0008 -0.65150E-0009 -0.44041E-0008
  0.11000E+0005 -0.28000E+0004 -0.49375E-0008 -0.42254E-0009 -0.35806E-0008
  0.10750E+0005 -0.27758E+0004 -0.80765E-0008 -0.15236E-0008 -0.75409E-0008
  0.10793E+0005 -0.27767E+0004 -0.78649E-0008 -0.13910E-0008 -0.71151E-0008
  0.10875E+0005 -0.27785E+0004 -0.71596E-0008 -0.10807E-0008 -0.60760E-0008
  0.10957E+0005 -0.27802E+0004 -0.60650E-0008 -0.70206E-0009 -0.47621E-0008
  0.11000E+0005 -0.27811E+0004 -0.53423E-0008 -0.47897E-0009 -0.39771E-0008
  0.11000E+0005 -0.28906E+0004 -0.25381E-0008 -0.13017E-0009 -0.14355E-0008
  0.11043E+0005 -0.28911E+0004 -0.14505E-0008  0.13278E-0009 -0.42660E-0009
  0.11125E+0005 -0.28920E+0004  0.65806E-0009  0.64190E-0009  0.14600E-0008
  0.11207E+0005 -0.28929E+0004  0.27168E-0008  0.11458E-0008  0.32052E-0008
  0.11250E+0005 -0.28934E+0004  0.37366E-0008  0.14029E-0008  0.40237E-0008
  0.11000E+0005 -0.28717E+0004 -0.31014E-0008 -0.19431E-0009 -0.19191E-0008
  0.11043E+0005 -0.28722E+0004 -0.20513E-0008  0.64260E-0010 -0.93477E-0009
  0.11125E+0005 -0.28733E+0004  0.18039E-0010  0.56834E-0009  0.92939E-0009
  0.11207E+0005 -0.28744E+0004  0.20828E-0008  0.10717E-0008  0.26878E-0008
  0.11250E+0005 -0.28750E+0004  0.31245E-0008  0.13304E-0008  0.35287E-0008
  0.11000E+0005 -0.28359E+0004 -0.40791E-0008 -0.31130E-0009 -0.27826E-0008
  0.11043E+0005 -0.28366E+0004 -0.31123E-0008 -0.61387E-0010 -0.18512E-0008
  0.11125E+0005 -0.28380E+0004 -0.11453E-0008  0.43198E-0009 -0.45760E-0010
  0.11207E+0005 -0.28393E+0004  0.89926E-0009  0.93273E-0009  0.17178E-0008
  0.11250E+0005 -0.28401E+0004  0.19651E-0008  0.11934E-0008  0.25894E-0008
  0.11000E+0005 -0.28000E+0004 -0.49375E-0008 -0.42254E-0009 -0.35806E-0008
  0.11043E+0005 -0.28009E+0004 -0.40677E-0008 -0.18178E-0009 -0.27089E-0008
  0.11125E+0005 -0.28026E+0004 -0.22349E-0008  0.29939E-0009 -0.97951E-0009
  0.11207E+0005 -0.28043E+0004 -0.24859E-0009  0.79545E-0009  0.76653E-0009
  0.11250E+0005 -0.28052E+0004  0.82015E-0009  0.10569E-0008  0.16553E-0008
  0.11000E+0005 -0.27811E+0004 -0.53423E-0008 -0.47897E-0009 -0.39771E-0008
  0.11043E+0005 -0.27821E+0004 -0.45281E-0008 -0.24324E-0009 -0.31389E-0008
  0.11125E+0005 -0.27839E+0004 -0.27773E-0008  0.23093E-0009 -0.14554E-0008
  0.11207E+0005 -0.27858E+0004 -0.83554E-0009  0.72371E-0009  0.27349E-0009
  0.11250E+0005 -0.27867E+0004  0.22670E-0009  0.98499E-0009  0.11665E-0008
  0.11250E+0005 -0.28934E+0004  0.37366E-0008  0.14029E-0008  0.40237E-0008
  0.11293E+0005 -0.28938E+0004  0.46850E-0008  0.16493E-0008  0.47494E-0008
  0.11375E+0005 -0.28947E+0004  0.62256E-0008  0.20796E-0008  0.58138E-0008
  0.11457E+0005 -0.28956E+0004  0.73434E-0008  0.24464E-0008  0.64035E-0008
  0.11500E+0005 -0.28960E+0004  0.77359E-0008  0.26095E-0008  0.65051E-0008
  0.11250E+0005 -0.28750E+0004  0.31245E-0008  0.13304E-0008  0.35287E-0008
  0.11293E+0005 -0.28755E+0004  0.41073E-0008  0.15796E-0008  0.42871E-0008
  0.11375E+0005 -0.28765E+0004  0.57451E-0008  0.20185E-0008  0.54408E-0008
  0.11457E+0005 -0.28775E+0004  0.69954E-0008  0.23976E-0008  0.61502E-0008
  0.11500E+0005 -0.28781E+0004  0.74683E-0008  0.25685E-0008  0.63240E-0008
  0.11250E+0005 -0.28401E+0004  0.19651E-0008  0.11934E-0008  0.25894E-0008
  0.11293E+0005 -0.28407E+0004  0.29959E-0008  0.14468E-0008  0.33981E-0008
  0.11375E+0005 -0.28421E+0004  0.47873E-0008  0.18997E-0008  0.46991E-0008
  0.11457E+0005 -0.28434E+0004  0.62629E-0008  0.22997E-0008  0.56164E-0008
  0.11500E+0005 -0.28440E+0004  0.68775E-0008  0.24841E-0008  0.59191E-0008
  0.11250E+0005 -0.28052E+0004  0.82015E-0009  0.10569E-0008  0.16553E-0008
  0.11293E+0005 -0.28060E+0004  0.18774E-0008  0.13131E-0008  0.25002E-0008
  0.11375E+0005 -0.28076E+0004  0.37831E-0008  0.17771E-0008  0.39219E-0008
  0.11457E+0005 -0.28092E+0004  0.54498E-0008  0.21952E-0008  0.50230E-0008
  0.11500E+0005 -0.28100E+0004  0.61913E-0008  0.23916E-0008  0.54439E-0008
  0.11250E+0005 -0.27867E+0004  0.22670E-0009  0.98499E-0009  0.11665E-0008
  0.11293E+0005 -0.27877E+0004  0.12897E-0008  0.12421E-0008  0.20255E-0008
  0.11375E+0005 -0.27894E+0004  0.32404E-0008  0.17109E-0008  0.35010E-0008
  0.11457E+0005 -0.27911E+0004  0.49940E-0008  0.21374E-0008  0.46897E-0008
  0.11500E+0005 -0.27921E+0004  0.57962E-0008  0.23396E-0008  0.51686E-0008
  0.11500E+0005 -0.28960E+0004  0.77359E-0008  0.26095E-0008  0.65051E-0008
  0.11543E+0005 -0.28964E+0004  0.79821E-0008  0.27492E-0008  0.64580E-0008
  0.11625E+0005 -0.28972E+0004  0.80412E-0008  0.29447E-0008  0.59723E-0008
  0.11707E+0005 -0.28979E+0004  0.75807E-0008  0.30438E-0008  0.50132E-0008
  0.11750E+0005 -0.28983E+0004  0.71459E-0008  0.30555E-0008  0.43475E-0008
  0.11500E+0005 -0.28781E+0004  0.74683E-0008  0.25685E-0008  0.63240E-0008
  0.11543E+0005 -0.28785E+0004  0.77993E-0008  0.27164E-0008  0.63533E-0008
  0.11625E+0005 -0.28794E+0004  0.80251E-0008  0.29290E-0008  0.60167E-0008
  0.11707E+0005 -0.28803E+0004  0.77259E-0008  0.30462E-0008  0.52005E-0008
  0.11750E+0005 -0.28808E+0004  0.73689E-0008  0.30674E-0008  0.46028E-0008
  0.11500E+0005 -0.28440E+0004  0.68775E-0008  0.24841E-0008  0.59191E-0008
  0.11543E+0005 -0.28446E+0004  0.73612E-0008  0.26467E-0008  0.60866E-0008
  0.11625E+0005 -0.28458E+0004  0.78943E-0008  0.28901E-0008  0.60259E-0008
  0.11707E+0005 -0.28469E+0004  0.79024E-0008  0.30401E-0008  0.54820E-0008
  0.11750E+0005 -0.28475E+0004  0.76976E-0008  0.30791E-0008  0.50169E-0008
  0.11500E+0005 -0.28100E+0004  0.61913E-0008  0.23916E-0008  0.54439E-0008
  0.11543E+0005 -0.28107E+0004  0.68154E-0008  0.25674E-0008  0.57407E-0008
  0.11625E+0005 -0.28121E+0004  0.76414E-0008  0.28393E-0008  0.59453E-0008
  0.11707E+0005 -0.28135E+0004  0.79547E-0008  0.30206E-0008  0.56725E-0008
  0.11750E+0005 -0.28142E+0004  0.79062E-0008  0.30768E-0008  0.53435E-0008
  0.11500E+0005 -0.27921E+0004  0.57962E-0008  0.23396E-0008  0.51686E-0008
  0.11543E+0005 -0.27929E+0004  0.64890E-0008  0.25219E-0008  0.55299E-0008
  0.11625E+0005 -0.27944E+0004  0.74626E-0008  0.28079E-0008  0.58698E-0008
  0.11707E+0005 -0.27958E+0004  0.79346E-0008  0.30050E-0008  0.57386E-0008
  0.11750E+0005 -0.27966E+0004  0.79693E-0008  0.30700E-0008  0.54822E-0008
  0.11750E+0005 -0.28983E+0004  0.71459E-0008  0.30555E-0008  0.43475E-0008
  0.11793E+0005 -0.28986E+0004  0.65953E-0008  0.30396E-0008  0.35951E-0008
  0.11875E+0005 -0.28993E+0004  0.52910E-0008  0.29322E-0008  0.20085E-0008
  0.11957E+0005 -0.28999E+0004  0.37564E-0008  0.27281E-0008  0.34865E-0009
  0.12000E+0005 -0.29002E+0004  0.29039E-0008  0.25831E-0008 -0.49752E-0009
  0.11750E+0005 -0.28808E+0004  0.73689E-0008  0.30674E-0008  0.46028E-0008
  0.11793E+0005 -0.28811E+0004  0.68886E-0008  0.30609E-0008  0.39108E-0008
  0.11875E+0005 -0.28819E+0004  0.56905E-0008  0.29707E-0008  0.24112E-0008
  0.11957E+0005 -0.28826E+0004  0.42190E-0008  0.27821E-0008  0.79467E-0009
  0.12000E+0005 -0.28830E+0004  0.33807E-0008  0.26445E-0008 -0.48279E-0010
  0.11750E+0005 -0.28475E+0004  0.76976E-0008  0.30791E-0008  0.50169E-0008
  0.11793E+0005 -0.28480E+0004  0.73576E-0008  0.30902E-0008  0.44452E-0008
  0.11875E+0005 -0.28489E+0004  0.63802E-0008  0.30324E-0008  0.31270E-0008
  0.11957E+0005 -0.28498E+0004  0.50540E-0008  0.28740E-0008  0.16142E-0008
  0.12000E+0005 -0.28503E+0004  0.42572E-0008  0.27512E-0008  0.79008E-0009
  0.11750E+0005 -0.28142E+0004  0.79062E-0008  0.30768E-0008  0.53435E-0008
  0.11793E+0005 -0.28148E+0004  0.77136E-0008  0.31050E-0008  0.48982E-0008
  0.11875E+0005 -0.28159E+0004  0.69787E-0008  0.30795E-0008  0.37796E-0008
  0.11957E+0005 -0.28171E+0004  0.58277E-0008  0.29521E-0008  0.23961E-0008
  0.12000E+0005 -0.28176E+0004  0.50904E-0008  0.28447E-0008  0.16061E-0008
  0.11750E+0005 -0.27966E+0004  0.79693E-0008  0.30700E-0008  0.54822E-0008
  0.11793E+0005 -0.27973E+0004  0.78565E-0008  0.31071E-0008  0.51053E-0008
  0.11875E+0005 -0.27985E+0004  0.72567E-0008  0.30986E-0008  0.40982E-0008
  0.11957E+0005 -0.27998E+0004  0.62089E-0008  0.29877E-0008  0.27921E-0008
  0.12000E+0005 -0.28004E+0004  0.55096E-0008  0.28887E-0008  0.20258E-0008
  0.12000E+0005 -0.29002E+0004  0.29039E-0008  0.25831E-0008 -0.49752E-0009
  0.12043E+0005 -0.29006E+0004  0.20490E-0008  0.24145E-0008 -0.12939E-0008
  0.12125E+0005 -0.29013E+0004  0.50539E-0009  0.20346E-0008 -0.25774E-0008
  0.12207E+0005 -0.29021E+0004 -0.82286E-0009  0.15881E-0008 -0.34562E-0008
  0.12250E+0005 -0.29025E+0004 -0.13979E-0008  0.13305E-0008 -0.37232E-0008
  0.12000E+0005 -0.28830E+0004  0.33807E-0008  0.26445E-0008 -0.48279E-0010
  0.12043E+0005 -0.28834E+0004  0.25260E-0008  0.24828E-0008 -0.85558E-0009
  0.12125E+0005 -0.28843E+0004  0.94685E-0009  0.21142E-0008 -0.21966E-0008
  0.12207E+0005 -0.28852E+0004 -0.45859E-0009  0.16769E-0008 -0.31753E-0008
  0.12250E+0005 -0.28856E+0004 -0.10876E-0008  0.14233E-0008 -0.35083E-0008
  0.12000E+0005 -0.28503E+0004  0.42572E-0008  0.27512E-0008  0.79008E-0009
  0.12043E+0005 -0.28509E+0004  0.34181E-0008  0.26033E-0008 -0.24886E-0010
  0.12125E+0005 -0.28520E+0004  0.17990E-0008  0.22579E-0008 -0.14511E-0008
  0.12207E+0005 -0.28531E+0004  0.27077E-0009  0.18399E-0008 -0.25987E-0008
  0.12250E+0005 -0.28537E+0004 -0.45077E-0009  0.15948E-0008 -0.30483E-0008
  0.12000E+0005 -0.28176E+0004  0.50904E-0008  0.28447E-0008  0.16061E-0008
  0.12043E+0005 -0.28184E+0004  0.42857E-0008  0.27115E-0008  0.79955E-0009
  0.12125E+0005 -0.28197E+0004  0.26618E-0008  0.23913E-0008 -0.68164E-0009
  0.12207E+0005 -0.28211E+0004  0.10419E-0008  0.19949E-0008 -0.19713E-0008
  0.12250E+0005 -0.28218E+0004  0.24140E-0009  0.17597E-0008 -0.25259E-0008
  0.12000E+0005 -0.28004E+0004  0.55096E-0008  0.28887E-0008  0.20258E-0008
  0.12043E+0005 -0.28012E+0004  0.47302E-0008  0.27635E-0008  0.12297E-0008
  0.12125E+0005 -0.28027E+0004  0.31176E-0008  0.24573E-0008 -0.26876E-0009
  0.12207E+0005 -0.28041E+0004  0.14620E-0008  0.20732E-0008 -0.16226E-0008
  0.12250E+0005 -0.28049E+0004  0.62553E-0009  0.18436E-0008 -0.22278E-0008
  0.12250E+0005 -0.29025E+0004 -0.13979E-0008  0.13305E-0008 -0.37232E-0008
  0.12293E+0005 -0.29030E+0004 -0.18723E-0008  0.10606E-0008 -0.38456E-0008
  0.12375E+0005 -0.29041E+0004 -0.24587E-0008  0.52568E-0009 -0.36659E-0008
  0.12457E+0005 -0.29051E+0004 -0.26258E-0008 -0.23199E-0010 -0.29787E-0008
  0.12500E+0005 -0.29057E+0004 -0.25545E-0008 -0.31205E-0009 -0.24397E-0008
  0.12250E+0005 -0.28856E+0004 -0.10876E-0008  0.14233E-0008 -0.35083E-0008
  0.12293E+0005 -0.28863E+0004 -0.16232E-0008  0.11566E-0008 -0.37037E-0008
  0.12375E+0005 -0.28875E+0004 -0.23356E-0008  0.62626E-0009 -0.36707E-0008
  0.12457E+0005 -0.28887E+0004 -0.26275E-0008  0.80064E-0010 -0.31258E-0008
  0.12500E+0005 -0.28894E+0004 -0.26163E-0008 -0.20814E-0009 -0.26543E-0008
  0.12250E+0005 -0.28537E+0004 -0.45077E-0009  0.15948E-0008 -0.30483E-0008
  0.12293E+0005 -0.28545E+0004 -0.10951E-0008  0.13354E-0008 -0.33757E-0008
  0.12375E+0005 -0.28561E+0004 -0.20388E-0008  0.81562E-0009 -0.36149E-0008
  0.12457E+0005 -0.28577E+0004 -0.25693E-0008  0.27617E-0009 -0.33431E-0008
  0.12500E+0005 -0.28585E+0004 -0.26765E-0008 -0.10078E-0010 -0.30043E-0008
  0.12250E+0005 -0.28218E+0004  0.24140E-0009  0.17597E-0008 -0.25259E-0008
  0.12293E+0005 -0.28228E+0004 -0.50086E-0009  0.15089E-0008 -0.29763E-0008
  0.12375E+0005 -0.28247E+0004 -0.16638E-0008  0.10020E-0008 -0.34784E-0008
  0.12457E+0005 -0.28266E+0004 -0.24325E-0008  0.47147E-0009 -0.34810E-0008
  0.12500E+0005 -0.28277E+0004 -0.26623E-0008  0.18815E-0009 -0.32799E-0008
  0.12250E+0005 -0.28049E+0004  0.62553E-0009  0.18436E-0008 -0.22278E-0008
  0.12293E+0005 -0.28060E+0004 -0.16365E-0009  0.15978E-0008 -0.27392E-0008
  0.12375E+0005 -0.28081E+0004 -0.14364E-0008  0.10987E-0008 -0.33753E-0008
  0.12457E+0005 -0.28103E+0004 -0.23294E-0008  0.57366E-0009 -0.35222E-0008
  0.12500E+0005 -0.28114E+0004 -0.26251E-0008  0.29228E-0009 -0.33953E-0008
  0.12500E+0005 -0.29057E+0004 -0.25545E-0008 -0.31205E-0009 -0.24397E-0008
  0.12543E+0005 -0.29063E+0004 -0.23854E-0008 -0.59706E-0009 -0.18020E-0008
  0.12625E+0005 -0.29073E+0004 -0.18480E-0008 -0.11173E-0008 -0.40513E-0009
  0.12707E+0005 -0.29084E+0004 -0.11294E-0008 -0.15989E-0008  0.10898E-0008
  0.12750E+0005 -0.29090E+0004 -0.72384E-0009 -0.18330E-0008  0.18550E-0008
  0.12500E+0005 -0.28894E+0004 -0.26163E-0008 -0.20814E-0009 -0.26543E-0008
  0.12543E+0005 -0.28901E+0004 -0.25006E-0008 -0.49297E-0009 -0.20757E-0008
  0.12625E+0005 -0.28913E+0004 -0.20398E-0008 -0.10143E-0008 -0.76131E-0009
  0.12707E+0005 -0.28926E+0004 -0.13591E-0008 -0.14989E-0008  0.69751E-0009
  0.12750E+0005 -0.28933E+0004 -0.95675E-0009 -0.17353E-0008  0.14637E-0008
  0.12500E+0005 -0.28585E+0004 -0.26765E-0008 -0.10078E-0010 -0.30043E-0008
  0.12543E+0005 -0.28594E+0004 -0.26686E-0008 -0.29394E-0009 -0.25450E-0008
  0.12625E+0005 -0.28610E+0004 -0.23703E-0008 -0.81644E-0009 -0.14045E-0008
  0.12707E+0005 -0.28626E+0004 -0.17826E-0008 -0.13060E-0008 -0.35839E-0010
  0.12750E+0005 -0.28635E+0004 -0.13978E-0008 -0.15466E-0008  0.72044E-0009
  0.12500E+0005 -0.28277E+0004 -0.26623E-0008  0.18815E-0009 -0.32799E-0008
  0.12543E+0005 -0.28287E+0004 -0.27694E-0008 -0.93869E-0010 -0.29475E-0008
  0.12625E+0005 -0.28307E+0004 -0.26539E-0008 -0.61620E-0009 -0.20021E-0008
  0.12707E+0005 -0.28326E+0004 -0.21850E-0008 -0.11097E-0008 -0.75003E-0009
  0.12750E+0005 -0.28337E+0004 -0.18323E-0008 -0.13541E-0008 -0.18726E-0010
  0.12500E+0005 -0.28114E+0004 -0.26251E-0008  0.29228E-0009 -0.33953E-0008
  0.12543E+0005 -0.28125E+0004 -0.27952E-0008  0.11601E-0010 -0.31324E-0008
  0.12625E+0005 -0.28147E+0004 -0.27832E-0008 -0.51005E-0009 -0.22973E-0008
  0.12707E+0005 -0.28168E+0004 -0.23866E-0008 -0.10052E-0008 -0.11169E-0008
  0.12750E+0005 -0.28180E+0004 -0.20566E-0008 -0.12513E-0008 -0.40454E-0009
  0.12750E+0005 -0.29090E+0004 -0.72384E-0009 -0.18330E-0008  0.18550E-0008
  0.12793E+0005 -0.29094E+0004 -0.32939E-0009 -0.20509E-0008  0.25666E-0008
  0.12875E+0005 -0.29101E+0004  0.32538E-0009 -0.24177E-0008  0.36954E-0008
  0.12957E+0005 -0.29109E+0004  0.76258E-0009 -0.27223E-0008  0.44319E-0008
  0.13000E+0005 -0.29113E+0004  0.87578E-0009 -0.28574E-0008  0.46328E-0008
  0.12750E+0005 -0.28933E+0004 -0.95675E-0009 -0.17353E-0008  0.14637E-0008
  0.12793E+0005 -0.28937E+0004 -0.55449E-0009 -0.19559E-0008  0.21892E-0008
  0.12875E+0005 -0.28946E+0004  0.14405E-0009 -0.23293E-0008  0.33789E-0008
  0.12957E+0005 -0.28955E+0004  0.65594E-0009 -0.26424E-0008  0.42134E-0008
  0.13000E+0005 -0.28960E+0004  0.81715E-0009 -0.27827E-0008  0.44763E-0008
  0.12750E+0005 -0.28635E+0004 -0.13978E-0008 -0.15466E-0008  0.72044E-0009
  0.12793E+0005 -0.28641E+0004 -0.99197E-0009 -0.17720E-0008  0.14605E-0008
  0.12875E+0005 -0.28652E+0004 -0.22972E-0009 -0.21577E-0008  0.27455E-0008
  0.12957E+0005 -0.28663E+0004  0.40931E-0009 -0.24867E-0008  0.37500E-0008
  0.13000E+0005 -0.28669E+0004  0.65656E-0009 -0.26367E-0008  0.41250E-0008
  0.12750E+0005 -0.28337E+0004 -0.18323E-0008 -0.13541E-0008 -0.18726E-0010
  0.12793E+0005 -0.28344E+0004 -0.14375E-0008 -0.15840E-0008  0.72096E-0009
  0.12875E+0005 -0.28358E+0004 -0.63699E-0009 -0.19813E-0008  0.20746E-0008
  0.12957E+0005 -0.28372E+0004  0.10914E-0009 -0.23256E-0008  0.32279E-0008
  0.13000E+0005 -0.28379E+0004  0.43497E-0009 -0.24851E-0008  0.37066E-0008
  0.12750E+0005 -0.28180E+0004 -0.20566E-0008 -0.12513E-0008 -0.40454E-0009
  0.12793E+0005 -0.28188E+0004 -0.16732E-0008 -0.14835E-0008  0.32908E-0009
  0.12875E+0005 -0.28203E+0004 -0.86293E-0009 -0.18866E-0008  0.17082E-0008
  0.12957E+0005 -0.28218E+0004 -0.68814E-0010 -0.22387E-0008  0.29310E-0008
  0.13000E+0005 -0.28226E+0004  0.29512E-0009 -0.24030E-0008  0.34609E-0008
  0.13000E+0005 -0.29113E+0004  0.87578E-0009 -0.28574E-0008  0.46328E-0008
  0.13043E+0005 -0.29116E+0004  0.89752E-0009 -0.29750E-0008  0.46963E-0008
  0.13125E+0005 -0.29121E+0004  0.68133E-0009 -0.31524E-0008  0.44475E-0008
  0.13207E+0005 -0.29125E+0004  0.14595E-0009 -0.32738E-0008  0.37609E-0008
  0.13250E+0005 -0.29128E+0004 -0.24567E-0009 -0.33161E-0008  0.32538E-0008
  0.13000E+0005 -0.28960E+0004  0.81715E-0009 -0.27827E-0008  0.44763E-0008
  0.13043E+0005 -0.28963E+0004  0.89012E-0009 -0.29059E-0008  0.46057E-0008
  0.13125E+0005 -0.28969E+0004  0.77327E-0009 -0.30950E-0008  0.44850E-0008
  0.13207E+0005 -0.28974E+0004  0.32848E-0009 -0.32292E-0008  0.39166E-0008
  0.13250E+0005 -0.28978E+0004 -0.23172E-0010 -0.32785E-0008  0.34628E-0008
  0.13000E+0005 -0.28669E+0004  0.65656E-0009 -0.26367E-0008  0.41250E-0008
  0.13043E+0005 -0.28673E+0004  0.82349E-0009 -0.27703E-0008  0.43756E-0008
  0.13125E+0005 -0.28681E+0004  0.89480E-0009 -0.29810E-0008  0.44961E-0008
  0.13207E+0005 -0.28688E+0004  0.62881E-0009 -0.31389E-0008  0.41578E-0008
  0.13250E+0005 -0.28692E+0004  0.35917E-0009 -0.32011E-0008  0.38108E-0008
  0.13000E+0005 -0.28379E+0004  0.43497E-0009 -0.24851E-0008  0.37066E-0008
  0.13043E+0005 -0.28384E+0004  0.69073E-0009 -0.26287E-0008  0.40724E-0008
  0.13125E+0005 -0.28393E+0004  0.94770E-0009 -0.28604E-0008  0.44302E-0008
  0.13207E+0005 -0.28402E+0004  0.86736E-0009 -0.30412E-0008  0.43274E-0008
  0.13250E+0005 -0.28407E+0004  0.68679E-0009 -0.31160E-0008  0.40936E-0008
  0.13000E+0005 -0.28226E+0004  0.29512E-0009 -0.24030E-0008  0.34609E-0008
  0.13043E+0005 -0.28231E+0004  0.59526E-0009 -0.25518E-0008  0.38847E-0008
  0.13125E+0005 -0.28241E+0004  0.94824E-0009 -0.27942E-0008  0.43651E-0008
  0.13207E+0005 -0.28251E+0004  0.96767E-0009 -0.29868E-0008  0.43878E-0008
  0.13250E+0005 -0.28256E+0004  0.83644E-0009 -0.30680E-0008  0.42158E-0008
  0.13250E+0005 -0.29128E+0004 -0.24567E-0009 -0.33161E-0008  0.32538E-0008
  0.13293E+0005 -0.29130E+0004 -0.69525E-0009 -0.33435E-0008  0.26710E-0008
  0.13375E+0005 -0.29135E+0004 -0.16492E-0008 -0.33544E-0008  0.14337E-0008
  0.13457E+0005 -0.29139E+0004 -0.26307E-0008 -0.33076E-0008  0.15048E-0009
  0.13500E+0005 -0.29141E+0004 -0.31154E-0008 -0.32574E-0008 -0.49438E-0009
  0.13250E+0005 -0.28978E+0004 -0.23172E-0010 -0.32785E-0008  0.34628E-0008
  0.13293E+0005 -0.28980E+0004 -0.44006E-0009 -0.33130E-0008  0.29248E-0008
  0.13375E+0005 -0.28985E+0004 -0.13560E-0008 -0.33373E-0008  0.17444E-0008
  0.13457E+0005 -0.28990E+0004 -0.23340E-0008 -0.33038E-0008  0.47787E-0009
  0.13500E+0005 -0.28993E+0004 -0.28308E-0008 -0.32603E-0008 -0.17438E-0009
  0.13250E+0005 -0.28692E+0004  0.35917E-0009 -0.32011E-0008  0.38108E-0008
  0.13293E+0005 -0.28695E+0004  0.11905E-0010 -0.32488E-0008  0.33651E-0008
  0.13375E+0005 -0.28702E+0004 -0.81478E-0009 -0.32981E-0008  0.23093E-0008
  0.13457E+0005 -0.28708E+0004 -0.17674E-0008 -0.32891E-0008  0.10932E-0008
  0.13500E+0005 -0.28711E+0004 -0.22774E-0008 -0.32583E-0008  0.43682E-0009
  0.13250E+0005 -0.28407E+0004  0.68679E-0009 -0.31160E-0008  0.40936E-0008
  0.13293E+0005 -0.28411E+0004  0.41811E-0009 -0.31764E-0008  0.37485E-0008
  0.13375E+0005 -0.28418E+0004 -0.29823E-0009 -0.32499E-0008  0.28378E-0008
  0.13457E+0005 -0.28426E+0004 -0.12017E-0008 -0.32648E-0008  0.16957E-0008
  0.13500E+0005 -0.28430E+0004 -0.17124E-0008 -0.32464E-0008  0.10477E-0008
  0.13250E+0005 -0.28256E+0004  0.83644E-0009 -0.30680E-0008  0.42158E-0008
  0.13293E+0005 -0.28261E+0004  0.61238E-0009 -0.31349E-0008  0.39267E-0008
  0.13375E+0005 -0.28269E+0004 -0.37926E-0010 -0.32209E-0008  0.31001E-0008
  0.13457E+0005 -0.28277E+0004 -0.90619E-0009 -0.32482E-0008  0.20060E-0008
  0.13500E+0005 -0.28282E+0004 -0.14123E-0008 -0.32362E-0008  0.13674E-0008
  0.13500E+0005 -0.29141E+0004 -0.31154E-0008 -0.32574E-0008 -0.49438E-0009
  0.13543E+0005 -0.29143E+0004 -0.35531E-0008 -0.31873E-0008 -0.10918E-0008
  0.13625E+0005 -0.29146E+0004 -0.41988E-0008 -0.29950E-0008 -0.20380E-0008
  0.13707E+0005 -0.29150E+0004 -0.45331E-0008 -0.27144E-0008 -0.26787E-0008
  0.13750E+0005 -0.29152E+0004 -0.45658E-0008 -0.25276E-0008 -0.28801E-0008
  0.13500E+0005 -0.28993E+0004 -0.28308E-0008 -0.32603E-0008 -0.17438E-0009
  0.13543E+0005 -0.28995E+0004 -0.32894E-0008 -0.31968E-0008 -0.78925E-0009
  0.13625E+0005 -0.28999E+0004 -0.39956E-0008 -0.30164E-0008 -0.17925E-0008
  0.13707E+0005 -0.29003E+0004 -0.44103E-0008 -0.27471E-0008 -0.25123E-0008
  0.13750E+0005 -0.29005E+0004 -0.44896E-0008 -0.25662E-0008 -0.27600E-0008
  0.13500E+0005 -0.28711E+0004 -0.22774E-0008 -0.32583E-0008  0.43682E-0009
  0.13543E+0005 -0.28714E+0004 -0.27665E-0008 -0.32070E-0008 -0.20193E-0009
  0.13625E+0005 -0.28720E+0004 -0.35731E-0008 -0.30493E-0008 -0.12984E-0008
  0.13707E+0005 -0.28725E+0004 -0.41306E-0008 -0.28018E-0008 -0.21580E-0008
  0.13750E+0005 -0.28728E+0004 -0.42959E-0008 -0.26321E-0008 -0.24903E-0008
  0.13500E+0005 -0.28430E+0004 -0.17124E-0008 -0.32464E-0008  0.10477E-0008
  0.13543E+0005 -0.28434E+0004 -0.22200E-0008 -0.32073E-0008  0.39722E-0009
  0.13625E+0005 -0.28440E+0004 -0.31074E-0008 -0.30721E-0008 -0.77237E-0009
  0.13707E+0005 -0.28447E+0004 -0.37940E-0008 -0.28465E-0008 -0.17571E-0008
  0.13750E+0005 -0.28450E+0004 -0.40407E-0008 -0.26883E-0008 -0.21691E-0008
  0.13500E+0005 -0.28282E+0004 -0.14123E-0008 -0.32362E-0008  0.13674E-0008
  0.13543E+0005 -0.28286E+0004 -0.19249E-0008 -0.32034E-0008  0.71552E-0009
  0.13625E+0005 -0.28293E+0004 -0.28467E-0008 -0.30801E-0008 -0.48431E-0009
  0.13707E+0005 -0.28300E+0004 -0.35952E-0008 -0.28661E-0008 -0.15288E-0008
  0.13750E+0005 -0.28304E+0004 -0.38828E-0008 -0.27140E-0008 -0.19806E-0008
  0.13750E+0005 -0.29152E+0004 -0.45658E-0008 -0.25276E-0008 -0.28801E-0008
  0.13793E+0005 -0.29153E+0004 -0.44951E-0008 -0.23128E-0008 -0.29867E-0008
  0.13875E+0005 -0.29155E+0004 -0.40862E-0008 -0.18281E-0008 -0.29465E-0008
  0.13957E+0005 -0.29157E+0004 -0.33551E-0008 -0.12468E-0008 -0.26382E-0008
  0.14000E+0005 -0.29158E+0004 -0.28641E-0008 -0.90612E-0009 -0.23942E-0008
  0.13750E+0005 -0.29005E+0004 -0.44896E-0008 -0.25662E-0008 -0.27600E-0008
  0.13793E+0005 -0.29007E+0004 -0.44664E-0008 -0.23571E-0008 -0.29134E-0008
  0.13875E+0005 -0.29009E+0004 -0.41442E-0008 -0.18831E-0008 -0.29571E-0008
  0.13957E+0005 -0.29012E+0004 -0.34877E-0008 -0.13123E-0008 -0.27176E-0008
  0.14000E+0005 -0.29013E+0004 -0.30286E-0008 -0.97704E-0009 -0.25010E-0008
  0.13750E+0005 -0.28728E+0004 -0.42959E-0008 -0.26321E-0008 -0.24903E-0008
  0.13793E+0005 -0.28729E+0004 -0.43614E-0008 -0.24340E-0008 -0.27308E-0008
  0.13875E+0005 -0.28733E+0004 -0.42060E-0008 -0.19809E-0008 -0.29351E-0008
  0.13957E+0005 -0.28736E+0004 -0.36981E-0008 -0.14307E-0008 -0.28326E-0008
  0.14000E+0005 -0.28737E+0004 -0.33047E-0008 -0.11061E-0008 -0.26731E-0008
  0.13750E+0005 -0.28450E+0004 -0.40407E-0008 -0.26883E-0008 -0.21691E-0008
  0.13793E+0005 -0.28452E+0004 -0.41926E-0008 -0.25016E-0008 -0.24939E-0008
  0.13875E+0005 -0.28456E+0004 -0.42050E-0008 -0.20701E-0008 -0.28588E-0008
  0.13957E+0005 -0.28460E+0004 -0.38533E-0008 -0.15413E-0008 -0.29002E-0008
  0.14000E+0005 -0.28462E+0004 -0.35318E-0008 -0.12278E-0008 -0.28034E-0008
  0.13750E+0005 -0.28304E+0004 -0.38828E-0008 -0.27140E-0008 -0.19806E-0008
  0.13793E+0005 -0.28306E+0004 -0.40789E-0008 -0.25334E-0008 -0.23482E-0008
  0.13875E+0005 -0.28310E+0004 -0.41794E-0008 -0.21136E-0008 -0.27972E-0008
  0.13957E+0005 -0.28314E+0004 -0.39125E-0008 -0.15964E-0008 -0.29165E-0008
  0.14000E+0005 -0.28316E+0004 -0.36309E-0008 -0.12890E-0008 -0.28548E-0008
  0.14000E+0005 -0.29158E+0004 -0.28641E-0008 -0.90612E-0009 -0.23942E-0008
  0.14043E+0005 -0.29159E+0004 -0.23190E-0008 -0.54703E-0009 -0.21111E-0008
  0.14125E+0005 -0.29160E+0004 -0.11911E-0008  0.16900E-0009 -0.15160E-0008
  0.14207E+0005 -0.29161E+0004 -0.33216E-0010  0.89659E-0009 -0.91575E-0009
  0.14250E+0005 -0.29162E+0004  0.55292E-0009  0.12698E-0008 -0.62231E-0009
  0.14000E+0005 -0.29013E+0004 -0.30286E-0008 -0.97704E-0009 -0.25010E-0008
  0.14043E+0005 -0.29014E+0004 -0.25091E-0008 -0.62320E-0009 -0.22384E-0008
  0.14125E+0005 -0.29015E+0004 -0.14117E-0008  0.83533E-0010 -0.16621E-0008
  0.14207E+0005 -0.29016E+0004 -0.26049E-0009  0.80340E-0009 -0.10558E-0008
  0.14250E+0005 -0.29017E+0004  0.33100E-0009  0.11735E-0008 -0.75079E-0009
  0.14000E+0005 -0.28737E+0004 -0.33047E-0008 -0.11061E-0008 -0.26731E-0008
  0.14043E+0005 -0.28738E+0004 -0.28401E-0008 -0.76261E-0009 -0.24551E-0008
  0.14125E+0005 -0.28740E+0004 -0.18131E-0008 -0.74296E-0010 -0.19265E-0008
  0.14207E+0005 -0.28742E+0004 -0.68689E-0009  0.63014E-0009 -0.13209E-0008
  0.14250E+0005 -0.28743E+0004 -0.91306E-0010  0.99381E-0009 -0.99969E-0009
  0.14000E+0005 -0.28462E+0004 -0.35318E-0008 -0.12278E-0008 -0.28034E-0008
  0.14043E+0005 -0.28463E+0004 -0.31291E-0008 -0.89524E-0009 -0.26369E-0008
  0.14125E+0005 -0.28465E+0004 -0.21880E-0008 -0.22631E-0009 -0.21708E-0008
  0.14207E+0005 -0.28467E+0004 -0.11029E-0008  0.46167E-0009 -0.15814E-0008
  0.14250E+0005 -0.28468E+0004 -0.51120E-0009  0.81839E-0009 -0.12514E-0008
  0.14000E+0005 -0.28316E+0004 -0.36309E-0008 -0.12890E-0008 -0.28548E-0008
  0.14043E+0005 -0.28318E+0004 -0.32635E-0008 -0.96233E-0009 -0.27179E-0008
  0.14125E+0005 -0.28320E+0004 -0.23736E-0008 -0.30402E-0009 -0.22903E-0008
  0.14207E+0005 -0.28322E+0004 -0.13164E-0008  0.37487E-0009 -0.17153E-0008
  0.14250E+0005 -0.28323E+0004 -0.72993E-0009  0.72771E-0009 -0.13837E-0008
  0.14250E+0005 -0.29162E+0004  0.55292E-0009  0.12698E-0008 -0.62231E-0009
  0.14293E+0005 -0.29163E+0004  0.11042E-0008  0.16259E-0008 -0.35434E-0009
  0.14375E+0005 -0.29165E+0004  0.20079E-0008  0.22289E-0008  0.60901E-0010
  0.14457E+0005 -0.29168E+0004  0.26751E-0008  0.26973E-0008  0.34254E-0009
  0.14500E+0005 -0.29169E+0004  0.29190E-0008  0.28770E-0008  0.43801E-0009
  0.14250E+0005 -0.29017E+0004  0.33100E-0009  0.11735E-0008 -0.75079E-0009
  0.14293E+0005 -0.29018E+0004  0.89311E-0009  0.15273E-0008 -0.46660E-0009
  0.14375E+0005 -0.29021E+0004  0.18287E-0008  0.21289E-0008 -0.12475E-0010
  0.14457E+0005 -0.29024E+0004  0.25374E-0008  0.26002E-0008  0.31151E-0009
  0.14500E+0005 -0.29025E+0004  0.28048E-0008  0.27835E-0008  0.42797E-0009
  0.14250E+0005 -0.28743E+0004 -0.91306E-0010  0.99381E-0009 -0.99969E-0009
  0.14293E+0005 -0.28744E+0004  0.48587E-0009  0.13430E-0008 -0.68981E-0009
  0.14375E+0005 -0.28748E+0004  0.14740E-0008  0.19409E-0008 -0.16913E-0009
  0.14457E+0005 -0.28751E+0004  0.22567E-0008  0.24169E-0008  0.23166E-0009
  0.14500E+0005 -0.28753E+0004  0.25676E-0008  0.26063E-0008  0.38757E-0009
  0.14250E+0005 -0.28468E+0004 -0.51120E-0009  0.81839E-0009 -0.12514E-0008
  0.14293E+0005 -0.28470E+0004  0.73755E-0010  0.11623E-0008 -0.92264E-0009
  0.14375E+0005 -0.28475E+0004  0.11033E-0008  0.17554E-0008 -0.34540E-0009
  0.14457E+0005 -0.28479E+0004  0.19530E-0008  0.22346E-0008  0.12665E-0009
  0.14500E+0005 -0.28481E+0004  0.23054E-0008  0.24294E-0008  0.32093E-0009
  0.14250E+0005 -0.28323E+0004 -0.72993E-0009  0.72771E-0009 -0.13837E-0008
  0.14293E+0005 -0.28326E+0004 -0.14387E-0009  0.10686E-0008 -0.10478E-0008
  0.14375E+0005 -0.28331E+0004  0.90279E-0009  0.16587E-0008 -0.44494E-0009
  0.14457E+0005 -0.28335E+0004  0.17845E-0008  0.21391E-0008  0.62107E-0010
  0.14500E+0005 -0.28338E+0004  0.21578E-0008  0.23364E-0008  0.27600E-0009
  0.14500E+0005 -0.29169E+0004  0.29190E-0008  0.28770E-0008  0.43801E-0009
  0.14543E+0005 -0.29171E+0004  0.30863E-0008  0.30051E-0008  0.50047E-0009
  0.14625E+0005 -0.29176E+0004  0.31954E-0008  0.30953E-0008  0.54289E-0009
  0.14707E+0005 -0.29180E+0004  0.30565E-0008  0.29836E-0008  0.51551E-0009
  0.14750E+0005 -0.29183E+0004  0.28988E-0008  0.28473E-0008  0.48530E-0009
  0.14500E+0005 -0.29025E+0004  0.28048E-0008  0.27835E-0008  0.42797E-0009
  0.14543E+0005 -0.29028E+0004  0.29958E-0008  0.29167E-0008  0.50933E-0009
  0.14625E+0005 -0.29033E+0004  0.31468E-0008  0.30203E-0008  0.57873E-0009
  0.14707E+0005 -0.29039E+0004  0.30431E-0008  0.29263E-0008  0.56466E-0009
  0.14750E+0005 -0.29042E+0004  0.29004E-0008  0.28009E-0008  0.53580E-0009
  0.14500E+0005 -0.28753E+0004  0.25676E-0008  0.26063E-0008  0.38757E-0009
  0.14543E+0005 -0.28757E+0004  0.28034E-0008  0.27484E-0008  0.50538E-0009
  0.14625E+0005 -0.28764E+0004  0.30358E-0008  0.28761E-0008  0.62936E-0009
  0.14707E+0005 -0.28770E+0004  0.30024E-0008  0.28145E-0008  0.64594E-0009
  0.14750E+0005 -0.28774E+0004  0.28905E-0008  0.27089E-0008  0.62287E-0009
  0.14500E+0005 -0.28481E+0004  0.23054E-0008  0.24294E-0008  0.32093E-0009
  0.14543E+0005 -0.28486E+0004  0.25851E-0008  0.25796E-0008  0.47545E-0009
  0.14625E+0005 -0.28494E+0004  0.29002E-0008  0.27297E-0008  0.65737E-0009
  0.14707E+0005 -0.28502E+0004  0.29410E-0008  0.26987E-0008  0.71076E-0009
  0.14750E+0005 -0.28506E+0004  0.28626E-0008  0.26120E-0008  0.69739E-0009
  0.14500E+0005 -0.28338E+0004  0.21578E-0008  0.23364E-0008  0.27600E-0009
  0.14543E+0005 -0.28343E+0004  0.24601E-0008  0.24905E-0008  0.44973E-0009
  0.14625E+0005 -0.28352E+0004  0.28189E-0008  0.26517E-0008  0.66315E-0009
  0.14707E+0005 -0.28361E+0004  0.29000E-0008  0.26361E-0008  0.73807E-0009
  0.14750E+0005 -0.28365E+0004  0.28403E-0008  0.25590E-0008  0.73125E-0009
  0.14750E+0005 -0.29183E+0004  0.28988E-0008  0.28473E-0008  0.48530E-0009
  0.14793E+0005 -0.29186E+0004  0.26935E-0008  0.26636E-0008  0.44955E-0009
  0.14875E+0005 -0.29192E+0004  0.22068E-0008  0.22033E-0008  0.38238E-0009
  0.14957E+0005 -0.29198E+0004  0.16472E-0008  0.16401E-0008  0.32862E-0009
  0.15000E+0005 -0.29201E+0004  0.13438E-0008  0.13205E-0008  0.30832E-0009
  0.14750E+0005 -0.29042E+0004  0.29004E-0008  0.28009E-0008  0.53580E-0009
  0.14793E+0005 -0.29045E+0004  0.27075E-0008  0.26288E-0008  0.49781E-0009
  0.14875E+0005 -0.29053E+0004  0.22375E-0008  0.21915E-0008  0.41827E-0009
  0.14957E+0005 -0.29060E+0004  0.16867E-0008  0.16510E-0008  0.34541E-0009
  0.15000E+0005 -0.29064E+0004  0.13855E-0008  0.13427E-0008  0.31402E-0009
  0.14750E+0005 -0.28774E+0004  0.28905E-0008  0.27089E-0008  0.62287E-0009
  0.14793E+0005 -0.28779E+0004  0.27236E-0008  0.25580E-0008  0.58394E-0009
  0.14875E+0005 -0.28788E+0004  0.22896E-0008  0.21632E-0008  0.48685E-0009
  0.14957E+0005 -0.28797E+0004  0.17591E-0008  0.16649E-0008  0.38235E-0009
  0.15000E+0005 -0.28802E+0004  0.14633E-0008  0.13775E-0008  0.33164E-0009
  0.14750E+0005 -0.28506E+0004  0.28626E-0008  0.26120E-0008  0.69739E-0009
  0.14793E+0005 -0.28512E+0004  0.27247E-0008  0.24815E-0008  0.66161E-0009
  0.14875E+0005 -0.28524E+0004  0.23323E-0008  0.21275E-0008  0.55437E-0009
  0.14957E+0005 -0.28535E+0004  0.18268E-0008  0.16701E-0008  0.42433E-0009
  0.15000E+0005 -0.28541E+0004  0.15385E-0008  0.14032E-0008  0.35668E-0009
  0.14750E+0005 -0.28365E+0004  0.28403E-0008  0.25590E-0008  0.73125E-0009
  0.14793E+0005 -0.28372E+0004  0.27189E-0008  0.24389E-0008  0.69865E-0009
  0.14875E+0005 -0.28384E+0004  0.23505E-0008  0.21058E-0008  0.58895E-0009
  0.14957E+0005 -0.28396E+0004  0.18601E-0008  0.16695E-0008  0.44788E-0009
  0.15000E+0005 -0.28403E+0004  0.15765E-0008  0.14132E-0008  0.37230E-0009
  0.15000E+0005 -0.29201E+0004  0.13438E-0008  0.13205E-0008  0.30832E-0009
  0.15043E+0005 -0.29205E+0004  0.10452E-0008  0.99783E-0009  0.29246E-0009
  0.15125E+0005 -0.29212E+0004  0.51764E-0009  0.40664E-0009  0.27160E-0009
  0.15207E+0005 -0.29219E+0004  0.70988E-0010 -0.11087E-0009  0.25052E-0009
  0.15250E+0005 -0.29222E+0004 -0.12342E-0009 -0.33894E-0009  0.23455E-0009
  0.15000E+0005 -0.29064E+0004  0.13855E-0008  0.13427E-0008  0.31402E-0009
  0.15043E+0005 -0.29068E+0004  0.10878E-0008  0.10303E-0008  0.28726E-0009
  0.15125E+0005 -0.29076E+0004  0.55965E-0009  0.45549E-0009  0.24866E-0009
  0.15207E+0005 -0.29084E+0004  0.11103E-0009 -0.50941E-0010  0.21624E-0009
  0.15250E+0005 -0.29088E+0004 -0.84492E-0010 -0.27557E-0009  0.19752E-0009
  0.15000E+0005 -0.28802E+0004  0.14633E-0008  0.13775E-0008  0.33164E-0009
  0.15043E+0005 -0.28808E+0004  0.11684E-0008  0.10846E-0008  0.28540E-0009
  0.15125E+0005 -0.28818E+0004  0.64001E-0009  0.54067E-0009  0.21393E-0009
  0.15207E+0005 -0.28828E+0004  0.18749E-0009  0.55693E-0010  0.15910E-0009
  0.15250E+0005 -0.28833E+0004 -0.10539E-0010 -0.16199E-0009  0.13417E-0009
  0.15000E+0005 -0.28541E+0004  0.15385E-0008  0.14032E-0008  0.35668E-0009
  0.15043E+0005 -0.28547E+0004  0.12477E-0008  0.11294E-0008  0.29271E-0009
  0.15125E+0005 -0.28560E+0004  0.72078E-0009  0.61635E-0009  0.18983E-0009
  0.15207E+0005 -0.28572E+0004  0.26455E-0009  0.15336E-0009  0.11189E-0009
  0.15250E+0005 -0.28579E+0004  0.63672E-0010 -0.56829E-0010  0.79679E-0010
  0.15000E+0005 -0.28403E+0004  0.15765E-0008  0.14132E-0008  0.37230E-0009
  0.15043E+0005 -0.28410E+0004  0.12887E-0008  0.11494E-0008  0.29973E-0009
  0.15125E+0005 -0.28424E+0004  0.76330E-0009  0.65252E-0009  0.18105E-0009
  0.15207E+0005 -0.28437E+0004  0.30535E-0009  0.20133E-0009  0.90819E-0010
  0.15250E+0005 -0.28444E+0004  0.10292E-0009 -0.47027E-0011  0.54434E-0010
  0.15250E+0005 -0.29222E+0004 -0.12342E-0009 -0.33894E-0009  0.23455E-0009
  0.15293E+0005 -0.29225E+0004 -0.28659E-0009 -0.52922E-0009  0.21237E-0009
  0.15375E+0005 -0.29231E+0004 -0.50839E-0009 -0.77622E-0009  0.14916E-0009
  0.15457E+0005 -0.29237E+0004 -0.62010E-0009 -0.87003E-0009  0.55245E-0010
  0.15500E+0005 -0.29240E+0004 -0.63886E-0009 -0.86042E-0009 -0.58950E-0011
  0.15250E+0005 -0.29088E+0004 -0.84492E-0010 -0.27557E-0009  0.19752E-0009
  0.15293E+0005 -0.29092E+0004 -0.24863E-0009 -0.46403E-0009  0.17485E-0009
  0.15375E+0005 -0.29098E+0004 -0.47184E-0009 -0.71210E-0009  0.11664E-0009
  0.15457E+0005 -0.29105E+0004 -0.58451E-0009 -0.81216E-0009  0.33885E-0010
  0.15500E+0005 -0.29109E+0004 -0.60377E-0009 -0.80757E-0009 -0.19772E-0010
  0.15250E+0005 -0.28833E+0004 -0.10539E-0010 -0.16199E-0009  0.13417E-0009
  0.15293E+0005 -0.28838E+0004 -0.17706E-0009 -0.34643E-0009  0.10933E-0009
  0.15375E+0005 -0.28847E+0004 -0.40406E-0009 -0.59518E-0009  0.57882E-0010
  0.15457E+0005 -0.28855E+0004 -0.51948E-0009 -0.70550E-0009 -0.64611E-0011
  0.15500E+0005 -0.28860E+0004 -0.54000E-0009 -0.70954E-0009 -0.47185E-0010
  0.15250E+0005 -0.28579E+0004  0.63672E-0010 -0.56829E-0010  0.79679E-0010
  0.15293E+0005 -0.28584E+0004 -0.10575E-0009 -0.23657E-0009  0.51259E-0010
  0.15375E+0005 -0.28595E+0004 -0.33780E-0009 -0.48434E-0009  0.33217E-0011
  0.15457E+0005 -0.28606E+0004 -0.45714E-0009 -0.60293E-0009 -0.46007E-0010
  0.15500E+0005 -0.28611E+0004 -0.47936E-0009 -0.61449E-0009 -0.75419E-0010
  0.15250E+0005 -0.28444E+0004  0.10292E-0009 -0.47027E-0011  0.54434E-0010
  0.15293E+0005 -0.28451E+0004 -0.68183E-0010 -0.18171E-0009  0.23644E-0010
  0.15375E+0005 -0.28462E+0004 -0.30331E-0009 -0.42832E-0009 -0.23625E-0010
  0.15457E+0005 -0.28474E+0004 -0.42517E-0009 -0.55050E-0009 -0.66335E-0010
  0.15500E+0005 -0.28480E+0004 -0.44845E-0009 -0.56560E-0009 -0.90414E-0010
  0.15500E+0005 -0.29240E+0004 -0.63886E-0009 -0.86042E-0009 -0.58950E-0011
  0.15543E+0005 -0.29242E+0004 -0.63327E-0009 -0.81439E-0009 -0.73089E-0010
  0.15625E+0005 -0.29246E+0004 -0.56799E-0009 -0.64341E-0009 -0.21072E-0009
  0.15707E+0005 -0.29250E+0004 -0.45213E-0009 -0.39727E-0009 -0.34725E-0009
  0.15750E+0005 -0.29252E+0004 -0.37923E-0009 -0.25163E-0009 -0.41318E-0009
  0.15500E+0005 -0.29109E+0004 -0.60377E-0009 -0.80757E-0009 -0.19772E-0010
  0.15543E+0005 -0.29111E+0004 -0.59874E-0009 -0.76738E-0009 -0.78963E-0010
  0.15625E+0005 -0.29116E+0004 -0.53519E-0009 -0.60909E-0009 -0.20150E-0009
  0.15707E+0005 -0.29120E+0004 -0.42233E-0009 -0.37631E-0009 -0.32529E-0009
  0.15750E+0005 -0.29123E+0004 -0.35162E-0009 -0.23742E-0009 -0.38618E-0009
  0.15500E+0005 -0.28860E+0004 -0.54000E-0009 -0.70954E-0009 -0.47185E-0010
  0.15543E+0005 -0.28863E+0004 -0.53621E-0009 -0.67953E-0009 -0.92290E-0010
  0.15625E+0005 -0.28869E+0004 -0.47577E-0009 -0.54370E-0009 -0.18762E-0009
  0.15707E+0005 -0.28875E+0004 -0.36786E-0009 -0.33490E-0009 -0.28775E-0009
  0.15750E+0005 -0.28878E+0004 -0.30072E-0009 -0.20826E-0009 -0.33901E-0009
  0.15500E+0005 -0.28611E+0004 -0.47936E-0009 -0.61449E-0009 -0.75419E-0010
  0.15543E+0005 -0.28615E+0004 -0.47707E-0009 -0.59354E-0009 -0.10787E-0009
  0.15625E+0005 -0.28622E+0004 -0.41972E-0009 -0.47816E-0009 -0.17793E-0009
  0.15707E+0005 -0.28629E+0004 -0.31600E-0009 -0.29160E-0009 -0.25526E-0009
  0.15750E+0005 -0.28633E+0004 -0.25178E-0009 -0.17647E-0009 -0.29685E-0009
  0.15500E+0005 -0.28480E+0004 -0.44845E-0009 -0.56560E-0009 -0.90414E-0010
  0.15543E+0005 -0.28484E+0004 -0.44709E-0009 -0.54900E-0009 -0.11676E-0009
  0.15625E+0005 -0.28492E+0004 -0.39140E-0009 -0.44362E-0009 -0.17432E-0009
  0.15707E+0005 -0.28499E+0004 -0.28967E-0009 -0.26811E-0009 -0.24000E-0009
  0.15750E+0005 -0.28504E+0004 -0.22679E-0009 -0.15875E-0009 -0.27654E-0009
  0.15750E+0005 -0.29252E+0004 -0.37923E-0009 -0.25163E-0009 -0.41318E-0009
  0.15793E+0005 -0.29254E+0004 -0.30298E-0009 -0.10413E-0009 -0.47125E-0009
  0.15875E+0005 -0.29257E+0004 -0.16127E-0009  0.15980E-0009 -0.55375E-0009
  0.15957E+0005 -0.29261E+0004 -0.40165E-0010  0.37186E-0009 -0.59141E-0009
  0.16000E+0005 -0.29263E+0004  0.98206E-0011  0.45310E-0009 -0.59179E-0009
  0.15750E+0005 -0.29123E+0004 -0.35162E-0009 -0.23742E-0009 -0.38618E-0009
  0.15793E+0005 -0.29125E+0004 -0.27798E-0009 -0.96242E-0010 -0.44064E-0009
  0.15875E+0005 -0.29129E+0004 -0.14219E-0009  0.15766E-0009 -0.52057E-0009
  0.15957E+0005 -0.29133E+0004 -0.27878E-0010  0.36283E-0009 -0.56114E-0009
  0.16000E+0005 -0.29136E+0004  0.18415E-0010  0.44188E-0009 -0.56499E-0009
  0.15750E+0005 -0.28878E+0004 -0.30072E-0009 -0.20826E-0009 -0.33901E-0009
  0.15793E+0005 -0.28881E+0004 -0.23134E-0009 -0.78570E-0010 -0.38630E-0009
  0.15875E+0005 -0.28886E+0004 -0.10538E-0009  0.15686E-0009 -0.46029E-0009
  0.15957E+0005 -0.28891E+0004 -0.25962E-0011  0.34909E-0009 -0.50488E-0009
  0.16000E+0005 -0.28894E+0004  0.37314E-0010  0.42388E-0009 -0.51449E-0009
  0.15750E+0005 -0.28633E+0004 -0.25178E-0009 -0.17647E-0009 -0.29685E-0009
  0.15793E+0005 -0.28636E+0004 -0.18589E-0009 -0.57657E-0010 -0.33667E-0009
  0.15875E+0005 -0.28643E+0004 -0.68120E-0010  0.16003E-0009 -0.40351E-0009
  0.15957E+0005 -0.28650E+0004  0.24814E-0010  0.33952E-0009 -0.45036E-0009
  0.16000E+0005 -0.28653E+0004  0.59129E-0010  0.40994E-0009 -0.46468E-0009
  0.15750E+0005 -0.28504E+0004 -0.22679E-0009 -0.15875E-0009 -0.27654E-0009
  0.15793E+0005 -0.28507E+0004 -0.16247E-0009 -0.45437E-0010 -0.31235E-0009
  0.15875E+0005 -0.28515E+0004 -0.48417E-0010  0.16319E-0009 -0.37500E-0009
  0.15957E+0005 -0.28522E+0004  0.39949E-0010  0.33605E-0009 -0.42239E-0009
  0.16000E+0005 -0.28526E+0004  0.71623E-0010  0.40414E-0009 -0.43879E-0009
  0.16000E+0005 -0.29263E+0004  0.98206E-0011  0.45310E-0009 -0.59179E-0009
  0.16043E+0005 -0.29266E+0004  0.47992E-0010  0.50966E-0009 -0.57886E-0009
  0.16125E+0005 -0.29271E+0004  0.83994E-0010  0.54337E-0009 -0.52023E-0009
  0.16207E+0005 -0.29276E+0004  0.70464E-0010  0.48144E-0009 -0.42491E-0009
  0.16250E+0005 -0.29279E+0004  0.44039E-0010  0.41319E-0009 -0.36394E-0009
  0.16000E+0005 -0.29136E+0004  0.18415E-0010  0.44188E-0009 -0.56499E-0009
  0.16043E+0005 -0.29139E+0004  0.52932E-0010  0.49721E-0009 -0.55663E-0009
  0.16125E+0005 -0.29145E+0004  0.82608E-0010  0.53119E-0009 -0.50874E-0009
  0.16207E+0005 -0.29151E+0004  0.64049E-0010  0.47234E-0009 -0.42530E-0009
  0.16250E+0005 -0.29155E+0004  0.35646E-0010  0.40657E-0009 -0.37047E-0009
  0.16000E+0005 -0.28894E+0004  0.37314E-0010  0.42388E-0009 -0.51449E-0009
  0.16043E+0005 -0.28899E+0004  0.65427E-0010  0.47668E-0009 -0.51397E-0009
  0.16125E+0005 -0.28907E+0004  0.83747E-0010  0.51056E-0009 -0.48504E-0009
  0.16207E+0005 -0.28915E+0004  0.55802E-0010  0.45676E-0009 -0.42310E-0009
  0.16250E+0005 -0.28919E+0004  0.23548E-0010  0.39526E-0009 -0.37953E-0009
  0.16000E+0005 -0.28653E+0004  0.59129E-0010  0.40994E-0009 -0.46468E-0009
  0.16043E+0005 -0.28658E+0004  0.81516E-0010  0.45997E-0009 -0.47094E-0009
  0.16125E+0005 -0.28668E+0004  0.89380E-0010  0.49304E-0009 -0.45915E-0009
  0.16207E+0005 -0.28678E+0004  0.52369E-0010  0.44333E-0009 -0.41730E-0009
  0.16250E+0005 -0.28683E+0004  0.16193E-0010  0.38555E-0009 -0.38451E-0009
  0.16000E+0005 -0.28526E+0004  0.71623E-0010  0.40414E-0009 -0.43879E-0009
  0.16043E+0005 -0.28531E+0004  0.91263E-0010  0.45263E-0009 -0.44822E-0009
  0.16125E+0005 -0.28542E+0004  0.93993E-0010  0.48500E-0009 -0.44474E-0009
  0.16207E+0005 -0.28553E+0004  0.52369E-0010  0.43709E-0009 -0.41292E-0009
  0.16250E+0005 -0.28558E+0004  0.14124E-0010  0.38106E-0009 -0.38560E-0009
  0.16250E+0005 -0.29279E+0004  0.44039E-0010  0.41319E-0009 -0.36394E-0009
  0.16293E+0005 -0.29283E+0004  0.57018E-0011  0.32416E-0009 -0.29845E-0009
  0.16375E+0005 -0.29289E+0004 -0.94697E-0010  0.10906E-0009 -0.16856E-0009
  0.16457E+0005 -0.29295E+0004 -0.22026E-0009 -0.14326E-0009 -0.42592E-0010
  0.16500E+0005 -0.29299E+0004 -0.29156E-0009 -0.28186E-0009  0.18727E-0010
  0.16250E+0005 -0.29155E+0004  0.35646E-0010  0.40657E-0009 -0.37047E-0009
  0.16293E+0005 -0.29159E+0004 -0.41485E-0011  0.32042E-0009 -0.31071E-0009
  0.16375E+0005 -0.29166E+0004 -0.10590E-0009  0.11131E-0009 -0.18993E-0009
  0.16457E+0005 -0.29174E+0004 -0.23113E-0009 -0.13517E-0009 -0.70052E-0010
  0.16500E+0005 -0.29178E+0004 -0.30172E-0009 -0.27106E-0009 -0.10586E-0010
  0.16250E+0005 -0.28919E+0004  0.23548E-0010  0.39526E-0009 -0.37953E-0009
  0.16293E+0005 -0.28924E+0004 -0.19256E-0010  0.31412E-0009 -0.33043E-0009
  0.16375E+0005 -0.28933E+0004 -0.12429E-0009  0.11559E-0009 -0.22691E-0009
  0.16457E+0005 -0.28943E+0004 -0.24983E-0009 -0.12041E-0009 -0.11902E-0009
  0.16500E+0005 -0.28948E+0004 -0.31959E-0009 -0.25138E-0009 -0.63413E-0010
  0.16250E+0005 -0.28683E+0004  0.16193E-0010  0.38555E-0009 -0.38451E-0009
  0.16293E+0005 -0.28689E+0004 -0.29848E-0010  0.30886E-0009 -0.34575E-0009
  0.16375E+0005 -0.28701E+0004 -0.13893E-0009  0.11996E-0009 -0.25935E-0009
  0.16457E+0005 -0.28713E+0004 -0.26589E-0009 -0.10632E-0009 -0.16390E-0009
  0.16500E+0005 -0.28719E+0004 -0.33546E-0009 -0.23267E-0009 -0.11260E-0009
  0.16250E+0005 -0.28558E+0004  0.14124E-0010  0.38106E-0009 -0.38560E-0009
  0.16293E+0005 -0.28565E+0004 -0.33679E-0010  0.30653E-0009 -0.35213E-0009
  0.16375E+0005 -0.28578E+0004 -0.14515E-0009  0.12234E-0009 -0.27468E-0009
  0.16457E+0005 -0.28591E+0004 -0.27325E-0009 -0.99120E-0010 -0.18592E-0009
  0.16500E+0005 -0.28598E+0004 -0.34297E-0009 -0.22315E-0009 -0.13706E-0009
  0.16500E+0005 -0.29299E+0004 -0.29156E-0009 -0.28186E-0009  0.18727E-0010
  0.16543E+0005 -0.29302E+0004 -0.36334E-0009 -0.41861E-0009  0.74680E-0010
  0.16625E+0005 -0.29309E+0004 -0.49251E-0009 -0.65989E-0009  0.16402E-0009
  0.16707E+0005 -0.29315E+0004 -0.60077E-0009 -0.85906E-0009  0.22928E-0009
  0.16750E+0005 -0.29319E+0004 -0.64536E-0009 -0.94146E-0009  0.25426E-0009
  0.16500E+0005 -0.29178E+0004 -0.30172E-0009 -0.27106E-0009 -0.10586E-0010
  0.16543E+0005 -0.29182E+0004 -0.37249E-0009 -0.40547E-0009  0.44467E-0010
  0.16625E+0005 -0.29189E+0004 -0.49927E-0009 -0.64369E-0009  0.13455E-0009
  0.16707E+0005 -0.29197E+0004 -0.60499E-0009 -0.84178E-0009  0.20323E-0009
  0.16750E+0005 -0.29201E+0004 -0.64833E-0009 -0.92446E-0009  0.23088E-0009
  0.16500E+0005 -0.28948E+0004 -0.31959E-0009 -0.25138E-0009 -0.63413E-0010
  0.16543E+0005 -0.28953E+0004 -0.38899E-0009 -0.38154E-0009 -0.10529E-0010
  0.16625E+0005 -0.28963E+0004 -0.51222E-0009 -0.61406E-0009  0.79949E-0010
  0.16707E+0005 -0.28973E+0004 -0.61388E-0009 -0.81002E-0009  0.15413E-0009
  0.16750E+0005 -0.28978E+0004 -0.65518E-0009 -0.89310E-0009  0.18630E-0009
  0.16500E+0005 -0.28719E+0004 -0.33546E-0009 -0.23267E-0009 -0.11260E-0009
  0.16543E+0005 -0.28725E+0004 -0.40416E-0009 -0.35877E-0009 -0.62420E-0010
  0.16625E+0005 -0.28737E+0004 -0.52503E-0009 -0.58578E-0009  0.27248E-0010
  0.16707E+0005 -0.28749E+0004 -0.62364E-0009 -0.77950E-0009  0.10562E-0009
  0.16750E+0005 -0.28755E+0004 -0.66335E-0009 -0.86282E-0009  0.14164E-0009
  0.16500E+0005 -0.28598E+0004 -0.34297E-0009 -0.22315E-0009 -0.13706E-0009
  0.16543E+0005 -0.28605E+0004 -0.41153E-0009 -0.34720E-0009 -0.88490E-0010
  0.16625E+0005 -0.28618E+0004 -0.53161E-0009 -0.57137E-0009  0.30254E-0012
  0.16707E+0005 -0.28631E+0004 -0.62904E-0009 -0.76388E-0009  0.80357E-0010
  0.16750E+0005 -0.28637E+0004 -0.66808E-0009 -0.84727E-0009  0.11813E-0009
  0.16750E+0005 -0.29319E+0004 -0.64536E-0009 -0.94146E-0009  0.25426E-0009
  0.16793E+0005 -0.29322E+0004 -0.67971E-0009 -0.10062E-0008  0.27310E-0009
  0.16875E+0005 -0.29328E+0004 -0.71354E-0009 -0.10775E-0008  0.29436E-0009
  0.16957E+0005 -0.29334E+0004 -0.70501E-0009 -0.10819E-0008  0.30064E-0009
  0.17000E+0005 -0.29337E+0004 -0.68397E-0009 -0.10590E-0008  0.29944E-0009
  0.16750E+0005 -0.29201E+0004 -0.64833E-0009 -0.92446E-0009  0.23088E-0009
  0.16793E+0005 -0.29205E+0004 -0.68158E-0009 -0.99001E-0009  0.25278E-0009
  0.16875E+0005 -0.29212E+0004 -0.71384E-0009 -0.10641E-0008  0.28057E-0009
  0.16957E+0005 -0.29219E+0004 -0.70458E-0009 -0.10729E-0008  0.29363E-0009
  0.17000E+0005 -0.29223E+0004 -0.68350E-0009 -0.10526E-0008  0.29588E-0009
  0.16750E+0005 -0.28978E+0004 -0.65518E-0009 -0.89310E-0009  0.18630E-0009
  0.16793E+0005 -0.28983E+0004 -0.68658E-0009 -0.96000E-0009  0.21353E-0009
  0.16875E+0005 -0.28992E+0004 -0.71619E-0009 -0.10392E-0008  0.25291E-0009
  0.16957E+0005 -0.29001E+0004 -0.70559E-0009 -0.10555E-0008  0.27826E-0009
  0.17000E+0005 -0.29006E+0004 -0.68435E-0009 -0.10400E-0008  0.28685E-0009
  0.16750E+0005 -0.28755E+0004 -0.66335E-0009 -0.86282E-0009  0.14164E-0009
  0.16793E+0005 -0.28761E+0004 -0.69327E-0009 -0.93088E-0009  0.17355E-0009
  0.16875E+0005 -0.28772E+0004 -0.72065E-0009 -0.10146E-0008  0.22348E-0009
  0.16957E+0005 -0.28783E+0004 -0.70882E-0009 -0.10381E-0008  0.26035E-0009
  0.17000E+0005 -0.28789E+0004 -0.68737E-0009 -0.10270E-0008  0.27501E-0009
  0.16750E+0005 -0.28637E+0004 -0.66808E-0009 -0.84727E-0009  0.11813E-0009
  0.16793E+0005 -0.28644E+0004 -0.69736E-0009 -0.91587E-0009  0.15227E-0009
  0.16875E+0005 -0.28656E+0004 -0.72375E-0009 -0.10019E-0008  0.20733E-0009
  0.16957E+0005 -0.28668E+0004 -0.71135E-0009 -0.10288E-0008  0.24998E-0009
  0.17000E+0005 -0.28674E+0004 -0.68978E-0009 -0.10200E-0008  0.26771E-0009
  0.17000E+0005 -0.29337E+0004 -0.68397E-0009 -0.10590E-0008  0.29944E-0009
  0.17043E+0005 -0.29340E+0004 -0.65251E-0009 -0.10207E-0008  0.29609E-0009
  0.17125E+0005 -0.29345E+0004 -0.56790E-0009 -0.91167E-0009  0.28521E-0009
  0.17207E+0005 -0.29350E+0004 -0.45837E-0009 -0.76686E-0009  0.27058E-0009
  0.17250E+0005 -0.29353E+0004 -0.39390E-0009 -0.68081E-0009  0.26169E-0009
  0.17000E+0005 -0.29223E+0004 -0.68350E-0009 -0.10526E-0008  0.29588E-0009
  0.17043E+0005 -0.29226E+0004 -0.65220E-0009 -0.10171E-0008  0.29576E-0009
  0.17125E+0005 -0.29232E+0004 -0.56843E-0009 -0.91339E-0009  0.29022E-0009
  0.17207E+0005 -0.29238E+0004 -0.46019E-0009 -0.77369E-0009  0.27971E-0009
  0.17250E+0005 -0.29241E+0004 -0.39652E-0009 -0.69007E-0009  0.27245E-0009
  0.17000E+0005 -0.29006E+0004 -0.68435E-0009 -0.10400E-0008  0.28685E-0009
  0.17043E+0005 -0.29010E+0004 -0.65326E-0009 -0.10096E-0008  0.29274E-0009
  0.17125E+0005 -0.29017E+0004 -0.57073E-0009 -0.91573E-0009  0.29733E-0009
  0.17207E+0005 -0.29025E+0004 -0.46452E-0009 -0.78546E-0009  0.29484E-0009
  0.17250E+0005 -0.29029E+0004 -0.40210E-0009 -0.70636E-0009  0.29086E-0009
  0.17000E+0005 -0.28789E+0004 -0.68737E-0009 -0.10270E-0008  0.27501E-0009
  0.17043E+0005 -0.28794E+0004 -0.65638E-0009 -0.10013E-0008  0.28673E-0009
  0.17125E+0005 -0.28803E+0004 -0.57472E-0009 -0.91690E-0009  0.30138E-0009
  0.17207E+0005 -0.28812E+0004 -0.47006E-0009 -0.79575E-0009  0.30712E-0009
  0.17250E+0005 -0.28817E+0004 -0.40862E-0009 -0.72107E-0009  0.30663E-0009
  0.17000E+0005 -0.28674E+0004 -0.68978E-0009 -0.10200E-0008  0.26771E-0009
  0.17043E+0005 -0.28680E+0004 -0.65882E-0009 -0.99672E-0009  0.28241E-0009
  0.17125E+0005 -0.28690E+0004 -0.57751E-0009 -0.91707E-0009  0.30230E-0009
  0.17207E+0005 -0.28700E+0004 -0.47349E-0009 -0.80060E-0009  0.31243E-0009
  0.17250E+0005 -0.28706E+0004 -0.41246E-0009 -0.72820E-0009  0.31388E-0009
  0.17250E+0005 -0.29353E+0004 -0.39390E-0009 -0.68081E-0009  0.26169E-0009
  0.17293E+0005 -0.29355E+0004 -0.32674E-0009 -0.59089E-0009  0.25227E-0009
  0.17375E+0005 -0.29359E+0004 -0.19694E-0009 -0.41600E-0009  0.23234E-0009
  0.17457E+0005 -0.29363E+0004 -0.70481E-0010 -0.24409E-0009  0.20956E-0009
  0.17500E+0005 -0.29366E+0004 -0.72362E-0011 -0.15738E-0009  0.19627E-0009
  0.17250E+0005 -0.29241E+0004 -0.39652E-0009 -0.69007E-0009  0.27245E-0009
  0.17293E+0005 -0.29244E+0004 -0.33018E-0009 -0.60235E-0009  0.26429E-0009
  0.17375E+0005 -0.29249E+0004 -0.20188E-0009 -0.43079E-0009  0.24581E-0009
  0.17457E+0005 -0.29253E+0004 -0.76750E-0010 -0.26105E-0009  0.22333E-0009
  0.17500E+0005 -0.29256E+0004 -0.14093E-0010 -0.17501E-0009  0.20980E-0009
  0.17250E+0005 -0.29029E+0004 -0.40210E-0009 -0.70636E-0009  0.29086E-0009
  0.17293E+0005 -0.29033E+0004 -0.33708E-0009 -0.62275E-0009  0.28533E-0009
  0.17375E+0005 -0.29039E+0004 -0.21125E-0009 -0.45754E-0009  0.27006E-0009
  0.17457E+0005 -0.29045E+0004 -0.88286E-0010 -0.29205E-0009  0.24870E-0009
  0.17500E+0005 -0.29048E+0004 -0.26589E-0010 -0.20736E-0009  0.23501E-0009
  0.17250E+0005 -0.28817E+0004 -0.40862E-0009 -0.72107E-0009  0.30663E-0009
  0.17293E+0005 -0.28821E+0004 -0.34463E-0009 -0.64150E-0009  0.30399E-0009
  0.17375E+0005 -0.28829E+0004 -0.22074E-0009 -0.48264E-0009  0.29254E-0009
  0.17457E+0005 -0.28837E+0004 -0.99500E-0010 -0.32155E-0009  0.27297E-0009
  0.17500E+0005 -0.28841E+0004 -0.38576E-0010 -0.23835E-0009  0.25947E-0009
  0.17250E+0005 -0.28706E+0004 -0.41246E-0009 -0.72820E-0009  0.31388E-0009
  0.17293E+0005 -0.28710E+0004 -0.34892E-0009 -0.65076E-0009  0.31286E-0009
  0.17375E+0005 -0.28718E+0004 -0.22584E-0009 -0.49523E-0009  0.30365E-0009
  0.17457E+0005 -0.28727E+0004 -0.10533E-0009 -0.33652E-0009  0.28530E-0009
  0.17500E+0005 -0.28731E+0004 -0.44733E-0010 -0.25415E-0009  0.27205E-0009
  0.17500E+0005 -0.29366E+0004 -0.72362E-0011 -0.15738E-0009  0.19627E-0009
  0.17543E+0005 -0.29367E+0004  0.52815E-0010 -0.74468E-0010  0.18211E-0009
  0.17625E+0005 -0.29370E+0004  0.15668E-0009  0.70358E-0010  0.15312E-0009
  0.17707E+0005 -0.29374E+0004  0.24712E-0009  0.19792E-0009  0.12227E-0009
  0.17750E+0005 -0.29375E+0004  0.28969E-0009  0.25813E-0009  0.10592E-0009
  0.17500E+0005 -0.29256E+0004 -0.14093E-0010 -0.17501E-0009  0.20980E-0009
  0.17543E+0005 -0.29258E+0004  0.45466E-0010 -0.92450E-0010  0.19520E-0009
  0.17625E+0005 -0.29262E+0004  0.14864E-0009  0.52501E-0010  0.16486E-0009
  0.17707E+0005 -0.29266E+0004  0.23874E-0009  0.18110E-0009  0.13222E-0009
  0.17750E+0005 -0.29268E+0004  0.28125E-0009  0.24214E-0009  0.11479E-0009
  0.17500E+0005 -0.29048E+0004 -0.26589E-0010 -0.20736E-0009  0.23501E-0009
  0.17543E+0005 -0.29051E+0004  0.32142E-0010 -0.12561E-0009  0.21983E-0009
  0.17625E+0005 -0.29056E+0004  0.13419E-0009  0.19313E-0010  0.18743E-0009
  0.17707E+0005 -0.29061E+0004  0.22369E-0009  0.14956E-0009  0.15174E-0009
  0.17750E+0005 -0.29063E+0004  0.26608E-0009  0.21203E-0009  0.13242E-0009
  0.17500E+0005 -0.28841E+0004 -0.38576E-0010 -0.23835E-0009  0.25947E-0009
  0.17543E+0005 -0.28844E+0004  0.19506E-0010 -0.15756E-0009  0.24410E-0009
  0.17625E+0005 -0.28850E+0004  0.12065E-0009 -0.12997E-0010  0.21026E-0009
  0.17707E+0005 -0.28856E+0004  0.20965E-0009  0.11854E-0009  0.17202E-0009
  0.17750E+0005 -0.28859E+0004  0.25193E-0009  0.18225E-0009  0.15102E-0009
  0.17500E+0005 -0.28731E+0004 -0.44733E-0010 -0.25415E-0009  0.27205E-0009
  0.17543E+0005 -0.28734E+0004  0.13072E-0010 -0.17392E-0009  0.25671E-0009
  0.17625E+0005 -0.28741E+0004  0.11383E-0009 -0.29684E-0010  0.22235E-0009
  0.17707E+0005 -0.28747E+0004  0.20263E-0009  0.10239E-0009  0.18298E-0009
  0.17750E+0005 -0.28751E+0004  0.24486E-0009  0.16668E-0009  0.16120E-0009
  0.17750E+0005 -0.29375E+0004  0.28969E-0009  0.25813E-0009  0.10592E-0009
  0.17793E+0005 -0.29377E+0004  0.32903E-0009  0.31369E-0009  0.89871E-0010
  0.17875E+0005 -0.29379E+0004  0.39592E-0009  0.40662E-0009  0.61914E-0010
  0.17957E+0005 -0.29382E+0004  0.45437E-0009  0.48440E-0009  0.39230E-0010
  0.18000E+0005 -0.29384E+0004  0.48227E-0009  0.51948E-0009  0.30237E-0010
  0.17750E+0005 -0.29268E+0004  0.28125E-0009  0.24214E-0009  0.11479E-0009
  0.17793E+0005 -0.29269E+0004  0.32062E-0009  0.29869E-0009  0.97626E-0010
  0.17875E+0005 -0.29272E+0004  0.38771E-0009  0.39382E-0009  0.67486E-0010
  0.17957E+0005 -0.29275E+0004  0.44659E-0009  0.47405E-0009  0.42641E-0010
  0.18000E+0005 -0.29277E+0004  0.47481E-0009  0.51048E-0009  0.32557E-0010
  0.17750E+0005 -0.29063E+0004  0.26608E-0009  0.21203E-0009  0.13242E-0009
  0.17793E+0005 -0.29065E+0004  0.30545E-0009  0.27031E-0009  0.11327E-0009
  0.17875E+0005 -0.29069E+0004  0.37285E-0009  0.36935E-0009  0.79135E-0010
  0.17957E+0005 -0.29073E+0004  0.43240E-0009  0.45404E-0009  0.50212E-0010
  0.18000E+0005 -0.29075E+0004  0.46111E-0009  0.49295E-0009  0.38017E-0010
  0.17750E+0005 -0.28859E+0004  0.25193E-0009  0.18225E-0009  0.15102E-0009
  0.17793E+0005 -0.28861E+0004  0.29128E-0009  0.24205E-0009  0.13005E-0009
  0.17875E+0005 -0.28866E+0004  0.35888E-0009  0.34468E-0009  0.92122E-0010
  0.17957E+0005 -0.28871E+0004  0.41890E-0009  0.43357E-0009  0.59161E-0010
  0.18000E+0005 -0.28874E+0004  0.44798E-0009  0.47483E-0009  0.44805E-0010
  0.17750E+0005 -0.28751E+0004  0.24486E-0009  0.16668E-0009  0.16120E-0009
  0.17793E+0005 -0.28754E+0004  0.28419E-0009  0.22722E-0009  0.13932E-0009
  0.17875E+0005 -0.28759E+0004  0.35185E-0009  0.33161E-0009  0.99475E-0010
  0.17957E+0005 -0.28764E+0004  0.41205E-0009  0.42258E-0009  0.64401E-0010
  0.18000E+0005 -0.28767E+0004  0.44129E-0009  0.46507E-0009  0.48901E-0010
  0.18000E+0005 -0.29384E+0004  0.48227E-0009  0.51948E-0009  0.30237E-0010
  0.18043E+0005 -0.29385E+0004  0.50821E-0009  0.55049E-0009  0.23538E-0010
  0.18125E+0005 -0.29388E+0004  0.55179E-0009  0.59761E-0009  0.17893E-0010
  0.18207E+0005 -0.29391E+0004  0.58658E-0009  0.62827E-0009  0.21412E-0010
  0.18250E+0005 -0.29392E+0004  0.60050E-0009  0.63719E-0009  0.26608E-0010
  0.18000E+0005 -0.29277E+0004  0.47481E-0009  0.51048E-0009  0.32557E-0010
  0.18043E+0005 -0.29279E+0004  0.50113E-0009  0.54286E-0009  0.24808E-0010
  0.18125E+0005 -0.29282E+0004  0.54558E-0009  0.59255E-0009  0.17339E-0010
  0.18207E+0005 -0.29286E+0004  0.58147E-0009  0.62568E-0009  0.19299E-0010
  0.18250E+0005 -0.29287E+0004  0.59608E-0009  0.63587E-0009  0.23803E-0010
  0.18000E+0005 -0.29075E+0004  0.46111E-0009  0.49295E-0009  0.38017E-0010
  0.18043E+0005 -0.29078E+0004  0.48803E-0009  0.52785E-0009  0.28215E-0010
  0.18125E+0005 -0.29082E+0004  0.53393E-0009  0.58230E-0009  0.17130E-0010
  0.18207E+0005 -0.29086E+0004  0.57173E-0009  0.62012E-0009  0.15928E-0010
  0.18250E+0005 -0.29088E+0004  0.58755E-0009  0.63270E-0009  0.18993E-0010
  0.18000E+0005 -0.28874E+0004  0.44798E-0009  0.47483E-0009  0.44805E-0010
  0.18043E+0005 -0.28876E+0004  0.47537E-0009  0.51215E-0009  0.32899E-0010
  0.18125E+0005 -0.28882E+0004  0.52247E-0009  0.57125E-0009  0.18011E-0010
  0.18207E+0005 -0.28887E+0004  0.56192E-0009  0.61369E-0009  0.13389E-0010
  0.18250E+0005 -0.28889E+0004  0.57883E-0009  0.62867E-0009  0.14868E-0010
  0.18000E+0005 -0.28767E+0004  0.44129E-0009  0.46507E-0009  0.48901E-0010
  0.18043E+0005 -0.28770E+0004  0.46888E-0009  0.50360E-0009  0.35871E-0010
  0.18125E+0005 -0.28776E+0004  0.51651E-0009  0.56512E-0009  0.18895E-0010
  0.18207E+0005 -0.28782E+0004  0.55673E-0009  0.60996E-0009  0.12387E-0010
  0.18250E+0005 -0.28785E+0004  0.57417E-0009  0.62620E-0009  0.12972E-0010
  0.18250E+0005 -0.29392E+0004  0.60050E-0009  0.63719E-0009  0.26608E-0010
  0.18293E+0005 -0.29394E+0004  0.61074E-0009  0.64070E-0009  0.33759E-0010
  0.18375E+0005 -0.29397E+0004  0.61811E-0009  0.63151E-0009  0.51136E-0010
  0.18457E+0005 -0.29401E+0004  0.60684E-0009  0.60041E-0009  0.70781E-0010
  0.18500E+0005 -0.29402E+0004  0.59240E-0009  0.57504E-0009  0.80741E-0010
  0.18250E+0005 -0.29287E+0004  0.59608E-0009  0.63587E-0009  0.23803E-0010
  0.18293E+0005 -0.29289E+0004  0.60709E-0009  0.64059E-0009  0.30365E-0010
  0.18375E+0005 -0.29293E+0004  0.61613E-0009  0.63361E-0009  0.46902E-0010
  0.18457E+0005 -0.29297E+0004  0.60673E-0009  0.60454E-0009  0.66045E-0010
  0.18500E+0005 -0.29299E+0004  0.59337E-0009  0.58014E-0009  0.75935E-0010
  0.18250E+0005 -0.29088E+0004  0.58755E-0009  0.63270E-0009  0.18993E-0010
  0.18293E+0005 -0.29091E+0004  0.59991E-0009  0.63974E-0009  0.24300E-0010
  0.18375E+0005 -0.29096E+0004  0.61194E-0009  0.63698E-0009  0.39025E-0010
  0.18457E+0005 -0.29101E+0004  0.60602E-0009  0.61180E-0009  0.57088E-0010
  0.18500E+0005 -0.29104E+0004  0.59464E-0009  0.58930E-0009  0.66710E-0010
  0.18250E+0005 -0.28889E+0004  0.57883E-0009  0.62867E-0009  0.14868E-0010
  0.18293E+0005 -0.28893E+0004  0.59243E-0009  0.63804E-0009  0.18770E-0010
  0.18375E+0005 -0.28899E+0004  0.60724E-0009  0.63952E-0009  0.31388E-0010
  0.18457E+0005 -0.28905E+0004  0.60466E-0009  0.61831E-0009  0.48159E-0010
  0.18500E+0005 -0.28908E+0004  0.59521E-0009  0.59777E-0009  0.57418E-0010
  0.18250E+0005 -0.28785E+0004  0.57417E-0009  0.62620E-0009  0.12972E-0010
  0.18293E+0005 -0.28788E+0004  0.58837E-0009  0.63680E-0009  0.16078E-0010
  0.18375E+0005 -0.28795E+0004  0.60458E-0009  0.64055E-0009  0.27478E-0010
  0.18457E+0005 -0.28801E+0004  0.60369E-0009  0.62145E-0009  0.43470E-0010
  0.18500E+0005 -0.28805E+0004  0.59524E-0009  0.60196E-0009  0.52489E-0010
  0.18500E+0005 -0.29402E+0004  0.59240E-0009  0.57504E-0009  0.80741E-0010
  0.18543E+0005 -0.29404E+0004  0.57173E-0009  0.54353E-0009  0.89805E-0010
  0.18625E+0005 -0.29408E+0004  0.51509E-0009  0.46791E-0009  0.10264E-0009
  0.18707E+0005 -0.29412E+0004  0.43634E-0009  0.37405E-0009  0.10750E-0009
  0.18750E+0005 -0.29414E+0004  0.38673E-0009  0.31862E-0009  0.10622E-0009
  0.18500E+0005 -0.29299E+0004  0.59337E-0009  0.58014E-0009  0.75935E-0010
  0.18543E+0005 -0.29301E+0004  0.57381E-0009  0.54954E-0009  0.85028E-0010
  0.18625E+0005 -0.29306E+0004  0.51927E-0009  0.47546E-0009  0.98140E-0010
  0.18707E+0005 -0.29310E+0004  0.44255E-0009  0.38281E-0009  0.10359E-0009
  0.18750E+0005 -0.29312E+0004  0.39390E-0009  0.32787E-0009  0.10271E-0009
  0.18500E+0005 -0.29104E+0004  0.59464E-0009  0.58930E-0009  0.66710E-0010
  0.18543E+0005 -0.29106E+0004  0.57713E-0009  0.56047E-0009  0.75767E-0010
  0.18625E+0005 -0.29112E+0004  0.52659E-0009  0.48937E-0009  0.89334E-0010
  0.18707E+0005 -0.29117E+0004  0.45373E-0009  0.39911E-0009  0.95888E-0010
  0.18750E+0005 -0.29120E+0004  0.40696E-0009  0.34515E-0009  0.95750E-0010
  0.18500E+0005 -0.28908E+0004  0.59521E-0009  0.59777E-0009  0.57418E-0010
  0.18543E+0005 -0.28911E+0004  0.57972E-0009  0.57076E-0009  0.66338E-0010
  0.18625E+0005 -0.28918E+0004  0.53313E-0009  0.50275E-0009  0.80237E-0010
  0.18707E+0005 -0.28925E+0004  0.46417E-0009  0.41499E-0009  0.87824E-0010
  0.18750E+0005 -0.28928E+0004  0.41934E-0009  0.36208E-0009  0.88466E-0010
  0.18500E+0005 -0.28805E+0004  0.59524E-0009  0.60196E-0009  0.52489E-0010
  0.18543E+0005 -0.28809E+0004  0.58082E-0009  0.57594E-0009  0.61326E-0010
  0.18625E+0005 -0.28816E+0004  0.53629E-0009  0.50960E-0009  0.75341E-0010
  0.18707E+0005 -0.28823E+0004  0.46940E-0009  0.42320E-0009  0.83452E-0010
  0.18750E+0005 -0.28827E+0004  0.42560E-0009  0.37086E-0009  0.84496E-0010
  0.18750E+0005 -0.29414E+0004  0.38673E-0009  0.31862E-0009  0.10622E-0009
  0.18793E+0005 -0.29415E+0004  0.33230E-0009  0.26012E-0009  0.10207E-0009
  0.18875E+0005 -0.29419E+0004  0.21872E-0009  0.14392E-0009  0.86464E-0010
  0.18957E+0005 -0.29422E+0004  0.96954E-0010  0.26286E-0010  0.61615E-0010
  0.19000E+0005 -0.29424E+0004  0.31843E-0010 -0.34110E-0010  0.45459E-0010
  0.18750E+0005 -0.29312E+0004  0.39390E-0009  0.32787E-0009  0.10271E-0009
  0.18793E+0005 -0.29314E+0004  0.34037E-0009  0.26976E-0009  0.99033E-0010
  0.18875E+0005 -0.29319E+0004  0.22816E-0009  0.15396E-0009  0.84396E-0010
  0.18957E+0005 -0.29323E+0004  0.10725E-0009  0.36269E-0010  0.60567E-0010
  0.19000E+0005 -0.29325E+0004  0.42345E-0010 -0.24342E-0010  0.44926E-0010
  0.18750E+0005 -0.29120E+0004  0.40696E-0009  0.34515E-0009  0.95750E-0010
  0.18793E+0005 -0.29123E+0004  0.35517E-0009  0.28781E-0009  0.92981E-0010
  0.18875E+0005 -0.29128E+0004  0.24566E-0009  0.17285E-0009  0.80226E-0010
  0.18957E+0005 -0.29134E+0004  0.12649E-0009  0.55152E-0010  0.58382E-0010
  0.19000E+0005 -0.29136E+0004  0.62062E-0010 -0.58172E-0011  0.43777E-0010
  0.18750E+0005 -0.28928E+0004  0.41934E-0009  0.36208E-0009  0.88466E-0010
  0.18793E+0005 -0.28932E+0004  0.36933E-0009  0.30557E-0009  0.86593E-0010
  0.18875E+0005 -0.28938E+0004  0.26265E-0009  0.19157E-0009  0.75767E-0010
  0.18957E+0005 -0.28945E+0004  0.14537E-0009  0.73962E-0010  0.55984E-0010
  0.19000E+0005 -0.28948E+0004  0.81525E-0010  0.12686E-0010  0.42485E-0010
  0.18750E+0005 -0.28827E+0004  0.42560E-0009  0.37086E-0009  0.84496E-0010
  0.18793E+0005 -0.28831E+0004  0.37655E-0009  0.31481E-0009  0.83090E-0010
  0.18875E+0005 -0.28838E+0004  0.27141E-0009  0.20136E-0009  0.73306E-0010
  0.18957E+0005 -0.28845E+0004  0.15520E-0009  0.83853E-0010  0.54655E-0010
  0.19000E+0005 -0.28849E+0004  0.91692E-0010  0.22437E-0010  0.41755E-0010
  0.19000E+0005 -0.29424E+0004  0.31843E-0010 -0.34110E-0010  0.45459E-0010
  0.19043E+0005 -0.29426E+0004 -0.32381E-0010 -0.92055E-0010  0.27707E-0010
  0.19125E+0005 -0.29428E+0004 -0.14800E-0009 -0.19233E-0009 -0.85811E-0011
  0.19207E+0005 -0.29431E+0004 -0.24986E-0009 -0.27582E-0009 -0.45469E-0010
  0.19250E+0005 -0.29433E+0004 -0.29604E-0009 -0.31176E-0009 -0.64003E-0010
  0.19000E+0005 -0.29325E+0004  0.42345E-0010 -0.24342E-0010  0.44926E-0010
  0.19043E+0005 -0.29327E+0004 -0.21836E-0010 -0.82619E-0010  0.27664E-0010
  0.19125E+0005 -0.29330E+0004 -0.13784E-0009 -0.18384E-0009 -0.77981E-0011
  0.19207E+0005 -0.29333E+0004 -0.24069E-0009 -0.26866E-0009 -0.44028E-0010
  0.19250E+0005 -0.29335E+0004 -0.28761E-0009 -0.30543E-0009 -0.62310E-0010
  0.19000E+0005 -0.29136E+0004  0.62062E-0010 -0.58172E-0011  0.43777E-0010
  0.19043E+0005 -0.29139E+0004 -0.19545E-0011 -0.64679E-0010  0.27507E-0010
  0.19125E+0005 -0.29143E+0004 -0.11857E-0009 -0.16763E-0009 -0.63039E-0011
  0.19207E+0005 -0.29147E+0004 -0.22316E-0009 -0.25490E-0009 -0.41216E-0010
  0.19250E+0005 -0.29149E+0004 -0.27141E-0009 -0.29319E-0009 -0.58961E-0010
  0.19000E+0005 -0.28948E+0004  0.81525E-0010  0.12686E-0010  0.42485E-0010
  0.19043E+0005 -0.28951E+0004  0.17766E-0010 -0.46701E-0010  0.27251E-0010
  0.19125E+0005 -0.28956E+0004 -0.99276E-0010 -0.15128E-0009 -0.47930E-0011
  0.19207E+0005 -0.28960E+0004 -0.20543E-0009 -0.24091E-0009 -0.38290E-0010
  0.19250E+0005 -0.28963E+0004 -0.25492E-0009 -0.28069E-0009 -0.55441E-0010
  0.19000E+0005 -0.28849E+0004  0.91692E-0010  0.22437E-0010  0.41755E-0010
  0.19043E+0005 -0.28851E+0004  0.28101E-0010 -0.37208E-0010  0.27078E-0010
  0.19125E+0005 -0.28857E+0004 -0.89091E-0010 -0.14261E-0009 -0.39890E-0011
  0.19207E+0005 -0.28862E+0004 -0.19601E-0009 -0.23344E-0009 -0.36699E-0010
  0.19250E+0005 -0.28865E+0004 -0.24613E-0009 -0.27399E-0009 -0.53530E-0010
  0.19250E+0005 -0.29433E+0004 -0.29604E-0009 -0.31176E-0009 -0.64003E-0010
  0.19293E+0005 -0.29434E+0004 -0.33607E-0009 -0.34161E-0009 -0.81222E-0010
  0.19375E+0005 -0.29435E+0004 -0.39346E-0009 -0.38077E-0009 -0.10890E-0009
  0.19457E+0005 -0.29437E+0004 -0.42516E-0009 -0.39713E-0009 -0.12816E-0009
  0.19500E+0005 -0.29438E+0004 -0.43150E-0009 -0.39703E-0009 -0.13445E-0009
  0.19250E+0005 -0.29335E+0004 -0.28761E-0009 -0.30543E-0009 -0.62310E-0010
  0.19293E+0005 -0.29336E+0004 -0.32849E-0009 -0.33616E-0009 -0.79321E-0010
  0.19375E+0005 -0.29338E+0004 -0.38778E-0009 -0.37712E-0009 -0.10678E-0009
  0.19457E+0005 -0.29340E+0004 -0.42160E-0009 -0.39535E-0009 -0.12601E-0009
  0.19500E+0005 -0.29341E+0004 -0.42909E-0009 -0.39622E-0009 -0.13234E-0009
  0.19250E+0005 -0.29149E+0004 -0.27141E-0009 -0.29319E-0009 -0.58961E-0010
  0.19293E+0005 -0.29150E+0004 -0.31385E-0009 -0.32557E-0009 -0.75555E-0010
  0.19375E+0005 -0.29153E+0004 -0.37664E-0009 -0.36990E-0009 -0.10255E-0009
  0.19457E+0005 -0.29156E+0004 -0.41442E-0009 -0.39164E-0009 -0.12170E-0009
  0.19500E+0005 -0.29157E+0004 -0.42408E-0009 -0.39433E-0009 -0.12810E-0009
  0.19250E+0005 -0.28963E+0004 -0.25492E-0009 -0.28069E-0009 -0.55441E-0010
  0.19293E+0005 -0.28965E+0004 -0.29886E-0009 -0.31468E-0009 -0.71585E-0010
  0.19375E+0005 -0.28968E+0004 -0.36504E-0009 -0.36232E-0009 -0.98055E-0010
  0.19457E+0005 -0.28972E+0004 -0.40672E-0009 -0.38752E-0009 -0.11708E-0009
  0.19500E+0005 -0.28973E+0004 -0.41851E-0009 -0.39201E-0009 -0.12356E-0009
  0.19250E+0005 -0.28865E+0004 -0.24613E-0009 -0.27399E-0009 -0.53530E-0010
  0.19293E+0005 -0.28867E+0004 -0.29082E-0009 -0.30881E-0009 -0.69414E-0010
  0.19375E+0005 -0.28871E+0004 -0.35875E-0009 -0.35818E-0009 -0.95580E-0010
  0.19457E+0005 -0.28874E+0004 -0.40244E-0009 -0.38517E-0009 -0.11454E-0009
  0.19500E+0005 -0.28876E+0004 -0.41537E-0009 -0.39061E-0009 -0.12105E-0009
  0.19500E+0005 -0.29438E+0004 -0.43150E-0009 -0.39703E-0009 -0.13445E-0009
  0.19543E+0005 -0.29440E+0004 -0.43079E-0009 -0.39125E-0009 -0.13772E-0009
  0.19625E+0005 -0.29442E+0004 -0.41196E-0009 -0.36685E-0009 -0.13617E-0009
  0.19707E+0005 -0.29445E+0004 -0.37319E-0009 -0.32809E-0009 -0.12450E-0009
  0.19750E+0005 -0.29447E+0004 -0.34528E-0009 -0.30173E-0009 -0.11417E-0009
  0.19500E+0005 -0.29341E+0004 -0.42909E-0009 -0.39622E-0009 -0.13234E-0009
  0.19543E+0005 -0.29343E+0004 -0.42954E-0009 -0.39139E-0009 -0.13571E-0009
  0.19625E+0005 -0.29346E+0004 -0.41278E-0009 -0.36862E-0009 -0.13440E-0009
  0.19707E+0005 -0.29349E+0004 -0.37580E-0009 -0.33121E-0009 -0.12297E-0009
  0.19750E+0005 -0.29351E+0004 -0.34872E-0009 -0.30539E-0009 -0.11283E-0009
  0.19500E+0005 -0.29157E+0004 -0.42408E-0009 -0.39433E-0009 -0.12810E-0009
  0.19543E+0005 -0.29160E+0004 -0.42671E-0009 -0.39130E-0009 -0.13165E-0009
  0.19625E+0005 -0.29164E+0004 -0.41387E-0009 -0.37160E-0009 -0.13079E-0009
  0.19707E+0005 -0.29168E+0004 -0.38033E-0009 -0.33672E-0009 -0.11986E-0009
  0.19750E+0005 -0.29170E+0004 -0.35497E-0009 -0.31218E-0009 -0.11013E-0009
  0.19500E+0005 -0.28973E+0004 -0.41851E-0009 -0.39201E-0009 -0.12356E-0009
  0.19543E+0005 -0.28976E+0004 -0.42332E-0009 -0.39075E-0009 -0.12729E-0009
  0.19625E+0005 -0.28981E+0004 -0.41440E-0009 -0.37410E-0009 -0.12689E-0009
  0.19707E+0005 -0.28986E+0004 -0.38434E-0009 -0.34173E-0009 -0.11653E-0009
  0.19750E+0005 -0.28989E+0004 -0.36079E-0009 -0.31859E-0009 -0.10725E-0009
  0.19500E+0005 -0.28876E+0004 -0.41537E-0009 -0.39061E-0009 -0.12105E-0009
  0.19543E+0005 -0.28879E+0004 -0.42132E-0009 -0.39028E-0009 -0.12488E-0009
  0.19625E+0005 -0.28885E+0004 -0.41447E-0009 -0.37522E-0009 -0.12473E-0009
  0.19707E+0005 -0.28890E+0004 -0.38626E-0009 -0.34418E-0009 -0.11472E-0009
  0.19750E+0005 -0.28893E+0004 -0.36367E-0009 -0.32179E-0009 -0.10567E-0009
  0.19750E+0005 -0.29447E+0004 -0.34528E-0009 -0.30173E-0009 -0.11417E-0009
  0.19793E+0005 -0.29449E+0004 -0.31661E-0009 -0.27728E-0009 -0.10289E-0009
  0.19875E+0005 -0.29454E+0004 -0.25231E-0009 -0.22309E-0009 -0.73204E-0010
  0.19957E+0005 -0.29458E+0004 -0.18413E-0009 -0.16644E-0009 -0.36281E-0010
  0.20000E+0005 -0.29461E+0004 -0.14737E-0009 -0.12844E-0009 -0.20052E-0010
  0.19750E+0005 -0.29351E+0004 -0.34872E-0009 -0.30539E-0009 -0.11283E-0009
  0.19793E+0005 -0.29354E+0004 -0.32074E-0009 -0.28143E-0009 -0.10164E-0009
  0.19875E+0005 -0.29359E+0004 -0.25707E-0009 -0.22732E-0009 -0.71856E-0010
  0.19957E+0005 -0.29365E+0004 -0.18976E-0009 -0.17036E-0009 -0.36424E-0010
  0.20000E+0005 -0.29367E+0004 -0.15411E-0009 -0.13342E-0009 -0.21793E-0010
  0.19750E+0005 -0.29170E+0004 -0.35497E-0009 -0.31218E-0009 -0.11013E-0009
  0.19793E+0005 -0.29174E+0004 -0.32807E-0009 -0.28876E-0009 -0.99031E-0010
  0.19875E+0005 -0.29180E+0004 -0.26602E-0009 -0.23514E-0009 -0.69624E-0010
  0.19957E+0005 -0.29187E+0004 -0.20063E-0009 -0.17800E-0009 -0.37362E-0010
  0.20000E+0005 -0.29191E+0004 -0.16673E-0009 -0.14301E-0009 -0.25050E-0010
  0.19750E+0005 -0.28989E+0004 -0.36079E-0009 -0.31859E-0009 -0.10725E-0009
  0.19793E+0005 -0.28993E+0004 -0.33490E-0009 -0.29553E-0009 -0.96260E-0010
  0.19875E+0005 -0.29002E+0004 -0.27493E-0009 -0.24270E-0009 -0.67919E-0010
  0.19957E+0005 -0.29010E+0004 -0.21162E-0009 -0.18577E-0009 -0.38932E-0010
  0.20000E+0005 -0.29014E+0004 -0.17903E-0009 -0.15257E-0009 -0.28147E-0010
  0.19750E+0005 -0.28893E+0004 -0.36367E-0009 -0.32179E-0009 -0.10567E-0009
  0.19793E+0005 -0.28898E+0004 -0.33835E-0009 -0.29890E-0009 -0.94800E-0010
  0.19875E+0005 -0.28907E+0004 -0.27962E-0009 -0.24660E-0009 -0.67253E-0010
  0.19957E+0005 -0.28916E+0004 -0.21741E-0009 -0.18990E-0009 -0.39919E-0010
  0.20000E+0005 -0.28921E+0004 -0.18536E-0009 -0.15750E-0009 -0.29729E-0010
  0.00000E+0000 -0.28729E+0004 -0.34387E-0008 -0.20057E-0008 -0.13646E-0008
  0.43168E+0002 -0.28725E+0004 -0.35672E-0008 -0.31259E-0008 -0.33257E-0009
  0.12500E+0003 -0.28718E+0004 -0.41204E-0008 -0.48549E-0008  0.48278E-0009
  0.20683E+0003 -0.28712E+0004 -0.45316E-0008 -0.60372E-0008  0.94045E-0009
  0.25000E+0003 -0.28708E+0004 -0.45807E-0008 -0.64216E-0008  0.12533E-0008
  0.00000E+0000 -0.28619E+0004 -0.34723E-0008 -0.21069E-0008 -0.12928E-0008
  0.43168E+0002 -0.28615E+0004 -0.35572E-0008 -0.31497E-0008 -0.26446E-0009
  0.12500E+0003 -0.28608E+0004 -0.40335E-0008 -0.48083E-0008  0.61554E-0009
  0.20683E+0003 -0.28600E+0004 -0.44238E-0008 -0.59541E-0008  0.10660E-0008
  0.25000E+0003 -0.28596E+0004 -0.44835E-0008 -0.63331E-0008  0.13480E-0008
  0.00000E+0000 -0.28411E+0004 -0.35213E-0008 -0.22912E-0008 -0.11404E-0008
  0.43168E+0002 -0.28406E+0004 -0.35425E-0008 -0.32148E-0008 -0.12863E-0009
  0.12500E+0003 -0.28398E+0004 -0.38927E-0008 -0.47421E-0008  0.84001E-0009
  0.20683E+0003 -0.28389E+0004 -0.42406E-0008 -0.58109E-0008  0.12783E-0008
  0.25000E+0003 -0.28385E+0004 -0.43161E-0008 -0.61733E-0008  0.15056E-0008
  0.00000E+0000 -0.28203E+0004 -0.35552E-0008 -0.24680E-0008 -0.97160E-0009
  0.43168E+0002 -0.28198E+0004 -0.35298E-0008 -0.32976E-0008  0.16328E-0010
  0.12500E+0003 -0.28188E+0004 -0.37770E-0008 -0.46978E-0008  0.10356E-0008
  0.20683E+0003 -0.28179E+0004 -0.40839E-0008 -0.56843E-0008  0.14582E-0008
  0.25000E+0003 -0.28174E+0004 -0.41707E-0008 -0.60234E-0008  0.16346E-0008
  0.00000E+0000 -0.28093E+0004 -0.35682E-0008 -0.25590E-0008 -0.87724E-0009
  0.43168E+0002 -0.28088E+0004 -0.35230E-0008 -0.33459E-0008  0.96405E-0010
  0.12500E+0003 -0.28077E+0004 -0.37244E-0008 -0.46815E-0008  0.11293E-0008
  0.20683E+0003 -0.28067E+0004 -0.40112E-0008 -0.56234E-0008  0.15406E-0008
  0.25000E+0003 -0.28062E+0004 -0.41028E-0008 -0.59480E-0008  0.16912E-0008
  0.25000E+0003 -0.28708E+0004 -0.45807E-0008 -0.64216E-0008  0.12533E-0008
  0.29317E+0003 -0.28705E+0004 -0.45683E-0008 -0.67017E-0008  0.15692E-0008
  0.37500E+0003 -0.28699E+0004 -0.43814E-0008 -0.69132E-0008  0.21338E-0008
  0.45683E+0003 -0.28693E+0004 -0.40268E-0008 -0.67388E-0008  0.25874E-0008
  0.50000E+0003 -0.28690E+0004 -0.37858E-0008 -0.65008E-0008  0.27611E-0008
  0.25000E+0003 -0.28596E+0004 -0.44835E-0008 -0.63331E-0008  0.13480E-0008
  0.29317E+0003 -0.28593E+0004 -0.44818E-0008 -0.66036E-0008  0.16300E-0008
  0.37500E+0003 -0.28587E+0004 -0.43208E-0008 -0.67979E-0008  0.21235E-0008
  0.45683E+0003 -0.28580E+0004 -0.39948E-0008 -0.66088E-0008  0.25064E-0008
  0.50000E+0003 -0.28577E+0004 -0.37690E-0008 -0.63644E-0008  0.26457E-0008
  0.25000E+0003 -0.28385E+0004 -0.43161E-0008 -0.61733E-0008  0.15056E-0008
  0.29317E+0003 -0.28381E+0004 -0.43340E-0008 -0.64232E-0008  0.17238E-0008
  0.37500E+0003 -0.28374E+0004 -0.42206E-0008 -0.65822E-0008  0.20840E-0008
  0.45683E+0003 -0.28366E+0004 -0.39479E-0008 -0.63645E-0008  0.23343E-0008
  0.50000E+0003 -0.28362E+0004 -0.37497E-0008 -0.61085E-0008  0.24095E-0008
  0.25000E+0003 -0.28174E+0004 -0.41707E-0008 -0.60234E-0008  0.16346E-0008
  0.29317E+0003 -0.28169E+0004 -0.42068E-0008 -0.62498E-0008  0.17902E-0008
  0.37500E+0003 -0.28161E+0004 -0.41393E-0008 -0.63705E-0008  0.20187E-0008
  0.45683E+0003 -0.28152E+0004 -0.39179E-0008 -0.61235E-0008  0.21391E-0008
  0.50000E+0003 -0.28148E+0004 -0.37459E-0008 -0.58558E-0008  0.21521E-0008
  0.25000E+0003 -0.28062E+0004 -0.41028E-0008 -0.59480E-0008  0.16912E-0008
  0.29317E+0003 -0.28057E+0004 -0.41478E-0008 -0.61610E-0008  0.18142E-0008
  0.37500E+0003 -0.28048E+0004 -0.41038E-0008 -0.62605E-0008  0.19743E-0008
  0.45683E+0003 -0.28040E+0004 -0.39084E-0008 -0.59977E-0008  0.20273E-0008
  0.50000E+0003 -0.28035E+0004 -0.37497E-0008 -0.57239E-0008  0.20082E-0008
  0.50000E+0003 -0.28690E+0004 -0.37858E-0008 -0.65008E-0008  0.27611E-0008
  0.54317E+0003 -0.28688E+0004 -0.35129E-0008 -0.61695E-0008  0.28859E-0008
  0.62500E+0003 -0.28685E+0004 -0.29230E-0008 -0.53108E-0008  0.29820E-0008
  0.70683E+0003 -0.28682E+0004 -0.22678E-0008 -0.42005E-0008  0.28948E-0008
  0.75000E+0003 -0.28680E+0004 -0.19109E-0008 -0.35404E-0008  0.27792E-0008
  0.50000E+0003 -0.28577E+0004 -0.37690E-0008 -0.63644E-0008  0.26457E-0008
  0.54317E+0003 -0.28575E+0004 -0.35109E-0008 -0.60288E-0008  0.27390E-0008
  0.62500E+0003 -0.28571E+0004 -0.29478E-0008 -0.51669E-0008  0.27858E-0008
  0.70683E+0003 -0.28568E+0004 -0.23172E-0008 -0.40607E-0008  0.26639E-0008
  0.75000E+0003 -0.28566E+0004 -0.19724E-0008 -0.34058E-0008  0.25361E-0008
  0.50000E+0003 -0.28362E+0004 -0.37497E-0008 -0.61085E-0008  0.24095E-0008
  0.54317E+0003 -0.28360E+0004 -0.35185E-0008 -0.57647E-0008  0.24450E-0008
  0.62500E+0003 -0.28356E+0004 -0.30030E-0008 -0.48972E-0008  0.24020E-0008
  0.70683E+0003 -0.28352E+0004 -0.24154E-0008 -0.37990E-0008  0.22184E-0008
  0.75000E+0003 -0.28350E+0004 -0.20917E-0008 -0.31538E-0008  0.20694E-0008
  0.50000E+0003 -0.28148E+0004 -0.37459E-0008 -0.58558E-0008  0.21521E-0008
  0.54317E+0003 -0.28146E+0004 -0.35399E-0008 -0.55040E-0008  0.21319E-0008
  0.62500E+0003 -0.28141E+0004 -0.30678E-0008 -0.46313E-0008  0.20039E-0008
  0.70683E+0003 -0.28136E+0004 -0.25182E-0008 -0.35412E-0008  0.17637E-0008
  0.75000E+0003 -0.28134E+0004 -0.22127E-0008 -0.29056E-0008  0.15961E-0008
  0.50000E+0003 -0.28035E+0004 -0.37497E-0008 -0.57239E-0008  0.20082E-0008
  0.54317E+0003 -0.28032E+0004 -0.35561E-0008 -0.53679E-0008  0.19596E-0008
  0.62500E+0003 -0.28028E+0004 -0.31052E-0008 -0.44924E-0008  0.17886E-0008
  0.70683E+0003 -0.28023E+0004 -0.25737E-0008 -0.34067E-0008  0.15206E-0008
  0.75000E+0003 -0.28020E+0004 -0.22767E-0008 -0.27760E-0008  0.13441E-0008
  0.75000E+0003 -0.28680E+0004 -0.19109E-0008 -0.35404E-0008  0.27792E-0008
  0.79317E+0003 -0.28679E+0004 -0.15557E-0008 -0.28437E-0008  0.26173E-0008
  0.87500E+0003 -0.28677E+0004 -0.92116E-0009 -0.14750E-0008  0.21907E-0008
  0.95683E+0003 -0.28675E+0004 -0.39343E-0009 -0.11714E-0009  0.16101E-0008
  0.10000E+0004 -0.28674E+0004 -0.18146E-0009  0.56297E-0009  0.12442E-0008
  0.75000E+0003 -0.28566E+0004 -0.19724E-0008 -0.34058E-0008  0.25361E-0008
  0.79317E+0003 -0.28565E+0004 -0.16291E-0008 -0.27162E-0008  0.23658E-0008
  0.87500E+0003 -0.28563E+0004 -0.10161E-0008 -0.13654E-0008  0.19326E-0008
  0.95683E+0003 -0.28561E+0004 -0.50966E-0009 -0.30193E-0010  0.13545E-0008
  0.10000E+0004 -0.28560E+0004 -0.30887E-0009  0.63673E-0009  0.99263E-0009
  0.75000E+0003 -0.28350E+0004 -0.20917E-0008 -0.31538E-0008  0.20694E-0008
  0.79317E+0003 -0.28349E+0004 -0.17684E-0008 -0.24774E-0008  0.18853E-0008
  0.87500E+0003 -0.28347E+0004 -0.11921E-0008 -0.11601E-0008  0.14428E-0008
  0.95683E+0003 -0.28344E+0004 -0.72145E-0009  0.13329E-0009  0.87258E-0009
  0.10000E+0004 -0.28343E+0004 -0.53933E-0009  0.77590E-0009  0.51960E-0009
  0.75000E+0003 -0.28134E+0004 -0.22127E-0008 -0.29056E-0008  0.15961E-0008
  0.79317E+0003 -0.28133E+0004 -0.19067E-0008 -0.22422E-0008  0.14006E-0008
  0.87500E+0003 -0.28130E+0004 -0.13614E-0008 -0.95747E-0009  0.95320E-0009
  0.95683E+0003 -0.28127E+0004 -0.92065E-0009  0.29538E-0009  0.39456E-0009
  0.10000E+0004 -0.28126E+0004 -0.75388E-0009  0.91456E-0009  0.52367E-0010
  0.75000E+0003 -0.28020E+0004 -0.22767E-0008 -0.27760E-0008  0.13441E-0008
  0.79317E+0003 -0.28019E+0004 -0.19786E-0008 -0.21194E-0008  0.11437E-0008
  0.87500E+0003 -0.28016E+0004 -0.14474E-0008 -0.85154E-0009  0.69534E-0009
  0.95683E+0003 -0.28013E+0004 -0.10201E-0008  0.38045E-0009  0.14432E-0009
  0.10000E+0004 -0.28012E+0004 -0.86007E-0009  0.98761E-0009 -0.19141E-0009
  0.10000E+0004 -0.28674E+0004 -0.18146E-0009  0.56297E-0009  0.12442E-0008
  0.10432E+0004 -0.28673E+0004 -0.27605E-0010  0.12050E-0008  0.83534E-0009
  0.11250E+0004 -0.28671E+0004  0.75355E-0010  0.22731E-0008 -0.50325E-0010
  0.12068E+0004 -0.28668E+0004 -0.10141E-0009  0.31007E-0008 -0.10769E-0008
  0.12500E+0004 -0.28667E+0004 -0.31469E-0009  0.34248E-0008 -0.16704E-0008
  0.10000E+0004 -0.28560E+0004 -0.30887E-0009  0.63673E-0009  0.99263E-0009
  0.10432E+0004 -0.28559E+0004 -0.16604E-0009  0.12651E-0008  0.58906E-0009
  0.11250E+0004 -0.28556E+0004 -0.82905E-0010  0.23068E-0008 -0.28421E-0009
  0.12068E+0004 -0.28553E+0004 -0.27616E-0009  0.31091E-0008 -0.12958E-0008
  0.12500E+0004 -0.28552E+0004 -0.49577E-0009  0.34209E-0008 -0.18802E-0008
  0.10000E+0004 -0.28343E+0004 -0.53933E-0009  0.77590E-0009  0.51960E-0009
  0.10432E+0004 -0.28341E+0004 -0.41480E-0009  0.13790E-0008  0.12738E-0009
  0.11250E+0004 -0.28338E+0004 -0.36384E-0009  0.23725E-0008 -0.71966E-0009
  0.12068E+0004 -0.28335E+0004 -0.58219E-0009  0.31285E-0008 -0.16996E-0008
  0.12500E+0004 -0.28333E+0004 -0.81032E-0009  0.34180E-0008 -0.22652E-0008
  0.10000E+0004 -0.28126E+0004 -0.75388E-0009  0.91456E-0009  0.52367E-0010
  0.10432E+0004 -0.28124E+0004 -0.64416E-0009  0.14934E-0008 -0.32664E-0009
  0.11250E+0004 -0.28121E+0004 -0.61816E-0009  0.24406E-0008 -0.11438E-0008
  0.12068E+0004 -0.28117E+0004 -0.85363E-0009  0.31526E-0008 -0.20879E-0008
  0.12500E+0004 -0.28115E+0004 -0.10857E-0008  0.34209E-0008 -0.26320E-0008
  0.10000E+0004 -0.28012E+0004 -0.86007E-0009  0.98761E-0009 -0.19141E-0009
  0.10432E+0004 -0.28010E+0004 -0.75675E-0009  0.15540E-0008 -0.56268E-0009
  0.11250E+0004 -0.28006E+0004 -0.74100E-0009  0.24776E-0008 -0.13624E-0008
  0.12068E+0004 -0.28002E+0004 -0.98225E-0009  0.31672E-0008 -0.22859E-0008
  0.12500E+0004 -0.28000E+0004 -0.12146E-0008  0.34249E-0008 -0.28176E-0008
  0.12500E+0004 -0.28667E+0004 -0.31469E-0009  0.34248E-0008 -0.16704E-0008
  0.12932E+0004 -0.28665E+0004 -0.61050E-0009  0.36670E-0008 -0.22953E-0008
  0.13750E+0004 -0.28662E+0004 -0.13843E-0008  0.38933E-0008 -0.35469E-0008
  0.14568E+0004 -0.28658E+0004 -0.23939E-0008  0.38186E-0008 -0.48423E-0008
  0.15000E+0004 -0.28657E+0004 -0.29979E-0008  0.36643E-0008 -0.55229E-0008
  0.12500E+0004 -0.28552E+0004 -0.49577E-0009  0.34209E-0008 -0.18802E-0008
  0.12932E+0004 -0.28550E+0004 -0.79564E-0009  0.36517E-0008 -0.24951E-0008
  0.13750E+0004 -0.28546E+0004 -0.15689E-0008  0.38598E-0008 -0.37242E-0008
  0.14568E+0004 -0.28543E+0004 -0.25647E-0008  0.37724E-0008 -0.49906E-0008
  0.15000E+0004 -0.28541E+0004 -0.31551E-0008  0.36138E-0008 -0.56530E-0008
  0.12500E+0004 -0.28333E+0004 -0.81032E-0009  0.34180E-0008 -0.22652E-0008
  0.12932E+0004 -0.28331E+0004 -0.11142E-0008  0.36281E-0008 -0.28590E-0008
  0.13750E+0004 -0.28327E+0004 -0.18792E-0008  0.38037E-0008 -0.40410E-0008
  0.14568E+0004 -0.28323E+0004 -0.28413E-0008  0.36935E-0008 -0.52479E-0008
  0.15000E+0004 -0.28321E+0004 -0.34022E-0008  0.35275E-0008 -0.58732E-0008
  0.12500E+0004 -0.28115E+0004 -0.10857E-0008  0.34209E-0008 -0.26320E-0008
  0.12932E+0004 -0.28113E+0004 -0.13888E-0008  0.36116E-0008 -0.32020E-0008
  0.13750E+0004 -0.28108E+0004 -0.21362E-0008  0.37567E-0008 -0.43313E-0008
  0.14568E+0004 -0.28103E+0004 -0.30555E-0008  0.36257E-0008 -0.54728E-0008
  0.15000E+0004 -0.28101E+0004 -0.35825E-0008  0.34532E-0008 -0.60579E-0008
  0.12500E+0004 -0.28000E+0004 -0.12146E-0008  0.34249E-0008 -0.28176E-0008
  0.12932E+0004 -0.27998E+0004 -0.15154E-0008  0.36057E-0008 -0.33740E-0008
  0.13750E+0004 -0.27993E+0004 -0.22500E-0008  0.37356E-0008 -0.44732E-0008
  0.14568E+0004 -0.27988E+0004 -0.31432E-0008  0.35944E-0008 -0.55781E-0008
  0.15000E+0004 -0.27985E+0004 -0.36508E-0008  0.34187E-0008 -0.61408E-0008
  0.15000E+0004 -0.28657E+0004 -0.29979E-0008  0.36643E-0008 -0.55229E-0008
  0.15432E+0004 -0.28655E+0004 -0.36339E-0008  0.34353E-0008 -0.61856E-0008
  0.16250E+0004 -0.28651E+0004 -0.48754E-0008  0.28210E-0008 -0.73563E-0008
  0.17068E+0004 -0.28647E+0004 -0.60734E-0008  0.20098E-0008 -0.83411E-0008
  0.17500E+0004 -0.28645E+0004 -0.66523E-0008  0.15224E-0008 -0.87604E-0008
  0.15000E+0004 -0.28541E+0004 -0.31551E-0008  0.36138E-0008 -0.56530E-0008
  0.15432E+0004 -0.28538E+0004 -0.37729E-0008  0.33822E-0008 -0.62951E-0008
  0.16250E+0004 -0.28534E+0004 -0.49673E-0008  0.27680E-0008 -0.74206E-0008
  0.17068E+0004 -0.28530E+0004 -0.61031E-0008  0.19634E-0008 -0.83533E-0008
  0.17500E+0004 -0.28528E+0004 -0.66442E-0008  0.14820E-0008 -0.87433E-0008
  0.15000E+0004 -0.28321E+0004 -0.34022E-0008  0.35275E-0008 -0.58732E-0008
  0.15432E+0004 -0.28318E+0004 -0.39821E-0008  0.32916E-0008 -0.64738E-0008
  0.16250E+0004 -0.28314E+0004 -0.50820E-0008  0.26786E-0008 -0.75096E-0008
  0.17068E+0004 -0.28309E+0004 -0.60969E-0008  0.18869E-0008 -0.83407E-0008
  0.17500E+0004 -0.28306E+0004 -0.65658E-0008  0.14168E-0008 -0.86742E-0008
  0.15000E+0004 -0.28101E+0004 -0.35825E-0008  0.34532E-0008 -0.60579E-0008
  0.15432E+0004 -0.28098E+0004 -0.41206E-0008  0.32138E-0008 -0.66142E-0008
  0.16250E+0004 -0.28093E+0004 -0.51202E-0008  0.26030E-0008 -0.75556E-0008
  0.17068E+0004 -0.28087E+0004 -0.60113E-0008  0.18245E-0008 -0.82823E-0008
  0.17500E+0004 -0.28085E+0004 -0.64080E-0008  0.13656E-0008 -0.85585E-0008
  0.15000E+0004 -0.27985E+0004 -0.36508E-0008  0.34187E-0008 -0.61408E-0008
  0.15432E+0004 -0.27982E+0004 -0.41653E-0008  0.31777E-0008 -0.66727E-0008
  0.16250E+0004 -0.27976E+0004 -0.51101E-0008  0.25684E-0008 -0.75628E-0008
  0.17068E+0004 -0.27971E+0004 -0.59354E-0008  0.17970E-0008 -0.82335E-0008
  0.17500E+0004 -0.27968E+0004 -0.62943E-0008  0.13440E-0008 -0.84794E-0008
  0.17500E+0004 -0.28645E+0004 -0.66523E-0008  0.15224E-0008 -0.87604E-0008
  0.17932E+0004 -0.28643E+0004 -0.71754E-0008  0.10032E-0008 -0.90940E-0008
  0.18750E+0004 -0.28638E+0004 -0.79694E-0008 -0.30065E-0010 -0.94687E-0008
  0.19568E+0004 -0.28634E+0004 -0.84479E-0008 -0.10786E-0008 -0.94691E-0008
  0.20000E+0004 -0.28632E+0004 -0.85575E-0008 -0.16163E-0008 -0.93135E-0008
  0.17500E+0004 -0.28528E+0004 -0.66442E-0008  0.14820E-0008 -0.87433E-0008
  0.17932E+0004 -0.28526E+0004 -0.71268E-0008  0.97032E-0009 -0.90470E-0008
  0.18750E+0004 -0.28521E+0004 -0.78401E-0008 -0.44760E-0010 -0.93659E-0008
  0.19568E+0004 -0.28516E+0004 -0.82380E-0008 -0.10711E-0008 -0.93159E-0008
  0.20000E+0004 -0.28513E+0004 -0.83076E-0008 -0.15960E-0008 -0.91377E-0008
  0.17500E+0004 -0.28306E+0004 -0.65658E-0008  0.14168E-0008 -0.86742E-0008
  0.17932E+0004 -0.28303E+0004 -0.69720E-0008  0.91924E-0009 -0.89208E-0008
  0.18750E+0004 -0.28298E+0004 -0.75354E-0008 -0.62186E-0010 -0.91344E-0008
  0.19568E+0004 -0.28292E+0004 -0.77872E-0008 -0.10478E-0008 -0.89914E-0008
  0.20000E+0004 -0.28289E+0004 -0.77855E-0008 -0.15493E-0008 -0.87718E-0008
  0.17500E+0004 -0.28085E+0004 -0.64080E-0008  0.13656E-0008 -0.85585E-0008
  0.17932E+0004 -0.28081E+0004 -0.67391E-0008  0.88197E-0009 -0.87479E-0008
  0.18750E+0004 -0.28075E+0004 -0.71579E-0008 -0.66874E-0010 -0.88579E-0008
  0.19568E+0004 -0.28069E+0004 -0.72732E-0008 -0.10135E-0008 -0.86254E-0008
  0.20000E+0004 -0.28066E+0004 -0.72068E-0008 -0.14928E-0008 -0.83672E-0008
  0.17500E+0004 -0.27968E+0004 -0.62943E-0008  0.13440E-0008 -0.84794E-0008
  0.17932E+0004 -0.27964E+0004 -0.65864E-0008  0.86754E-0009 -0.86388E-0008
  0.18750E+0004 -0.27957E+0004 -0.69317E-0008 -0.64576E-0010 -0.86950E-0008
  0.19568E+0004 -0.27951E+0004 -0.69791E-0008 -0.99131E-0009 -0.84170E-0008
  0.20000E+0004 -0.27947E+0004 -0.68814E-0008 -0.14593E-0008 -0.81396E-0008
  0.20000E+0004 -0.28632E+0004 -0.85575E-0008 -0.16163E-0008 -0.93135E-0008
  0.20432E+0004 -0.28629E+0004 -0.85630E-0008 -0.21340E-0008 -0.90493E-0008
  0.21250E+0004 -0.28623E+0004 -0.82900E-0008 -0.30289E-0008 -0.82692E-0008
  0.22068E+0004 -0.28618E+0004 -0.76652E-0008 -0.37746E-0008 -0.71636E-0008
  0.22500E+0004 -0.28615E+0004 -0.72078E-0008 -0.40945E-0008 -0.64713E-0008
  0.20000E+0004 -0.28513E+0004 -0.83076E-0008 -0.15960E-0008 -0.91377E-0008
  0.20432E+0004 -0.28510E+0004 -0.82757E-0008 -0.21003E-0008 -0.88541E-0008
  0.21250E+0004 -0.28504E+0004 -0.79432E-0008 -0.29695E-0008 -0.80490E-0008
  0.22068E+0004 -0.28498E+0004 -0.72778E-0008 -0.36902E-0008 -0.69351E-0008
  0.22500E+0004 -0.28495E+0004 -0.68076E-0008 -0.39979E-0008 -0.62452E-0008
  0.20000E+0004 -0.28289E+0004 -0.77855E-0008 -0.15493E-0008 -0.87718E-0008
  0.20432E+0004 -0.28286E+0004 -0.76884E-0008 -0.20292E-0008 -0.84541E-0008
  0.21250E+0004 -0.28279E+0004 -0.72551E-0008 -0.28518E-0008 -0.76058E-0008
  0.22068E+0004 -0.28272E+0004 -0.65262E-0008 -0.35276E-0008 -0.64810E-0008
  0.22500E+0004 -0.28269E+0004 -0.60396E-0008 -0.38134E-0008 -0.57982E-0008
  0.20000E+0004 -0.28066E+0004 -0.72068E-0008 -0.14928E-0008 -0.83672E-0008
  0.20432E+0004 -0.28061E+0004 -0.70519E-0008 -0.19496E-0008 -0.80180E-0008
  0.21250E+0004 -0.28054E+0004 -0.65340E-0008 -0.27283E-0008 -0.71329E-0008
  0.22068E+0004 -0.28046E+0004 -0.57596E-0008 -0.33622E-0008 -0.60033E-0008
  0.22500E+0004 -0.28042E+0004 -0.52660E-0008 -0.36278E-0008 -0.53305E-0008
  0.20000E+0004 -0.27947E+0004 -0.68814E-0008 -0.14593E-0008 -0.81396E-0008
  0.20432E+0004 -0.27943E+0004 -0.66992E-0008 -0.19045E-0008 -0.77752E-0008
  0.21250E+0004 -0.27935E+0004 -0.61433E-0008 -0.26612E-0008 -0.68731E-0008
  0.22068E+0004 -0.27927E+0004 -0.53518E-0008 -0.32742E-0008 -0.57433E-0008
  0.22500E+0004 -0.27922E+0004 -0.48583E-0008 -0.35297E-0008 -0.50769E-0008
  0.22500E+0004 -0.28615E+0004 -0.72078E-0008 -0.40945E-0008 -0.64713E-0008
  0.22932E+0004 -0.28611E+0004 -0.66715E-0008 -0.43576E-0008 -0.57192E-0008
  0.23750E+0004 -0.28604E+0004 -0.54789E-0008 -0.46912E-0008 -0.41742E-0008
  0.24568E+0004 -0.28598E+0004 -0.41217E-0008 -0.47998E-0008 -0.25536E-0008
  0.25000E+0004 -0.28594E+0004 -0.33655E-0008 -0.47666E-0008 -0.16966E-0008
  0.22500E+0004 -0.28495E+0004 -0.68076E-0008 -0.39979E-0008 -0.62452E-0008
  0.22932E+0004 -0.28491E+0004 -0.62649E-0008 -0.42495E-0008 -0.55002E-0008
  0.23750E+0004 -0.28484E+0004 -0.50779E-0008 -0.45647E-0008 -0.39797E-0008
  0.24568E+0004 -0.28476E+0004 -0.37485E-0008 -0.46599E-0008 -0.23948E-0008
  0.25000E+0004 -0.28473E+0004 -0.30148E-0008 -0.46222E-0008 -0.15592E-0008
  0.22500E+0004 -0.28269E+0004 -0.60396E-0008 -0.38134E-0008 -0.57982E-0008
  0.22932E+0004 -0.28264E+0004 -0.54922E-0008 -0.40446E-0008 -0.50687E-0008
  0.23750E+0004 -0.28255E+0004 -0.43295E-0008 -0.43273E-0008 -0.35975E-0008
  0.24568E+0004 -0.28247E+0004 -0.30647E-0008 -0.43993E-0008 -0.20813E-0008
  0.25000E+0004 -0.28242E+0004 -0.23793E-0008 -0.43537E-0008 -0.12862E-0008
  0.22500E+0004 -0.28042E+0004 -0.52660E-0008 -0.36278E-0008 -0.53305E-0008
  0.22932E+0004 -0.28037E+0004 -0.47233E-0008 -0.38402E-0008 -0.46189E-0008
  0.23750E+0004 -0.28027E+0004 -0.36018E-0008 -0.40933E-0008 -0.32000E-0008
  0.24568E+0004 -0.28017E+0004 -0.24163E-0008 -0.41448E-0008 -0.17534E-0008
  0.25000E+0004 -0.28012E+0004 -0.17855E-0008 -0.40926E-0008 -0.99819E-0009
  0.22500E+0004 -0.27922E+0004 -0.48583E-0008 -0.35297E-0008 -0.50769E-0008
  0.22932E+0004 -0.27917E+0004 -0.43218E-0008 -0.37328E-0008 -0.43755E-0008
  0.23750E+0004 -0.27907E+0004 -0.32285E-0008 -0.39715E-0008 -0.29853E-0008
  0.24568E+0004 -0.27896E+0004 -0.20902E-0008 -0.40131E-0008 -0.15753E-0008
  0.25000E+0004 -0.27891E+0004 -0.14905E-0008 -0.39578E-0008 -0.84081E-0009
  0.25000E+0004 -0.28594E+0004 -0.33655E-0008 -0.47666E-0008 -0.16966E-0008
  0.25432E+0004 -0.28590E+0004 -0.25953E-0008 -0.46706E-0008 -0.85687E-0009
  0.26250E+0004 -0.28581E+0004 -0.11370E-0008 -0.43315E-0008  0.65879E-0009
  0.27068E+0004 -0.28573E+0004  0.26428E-0009 -0.38061E-0008  0.20203E-0008
  0.27500E+0004 -0.28569E+0004  0.96363E-0009 -0.34660E-0008  0.26651E-0008
  0.25000E+0004 -0.28473E+0004 -0.30148E-0008 -0.46222E-0008 -0.15592E-0008
  0.25432E+0004 -0.28468E+0004 -0.22717E-0008 -0.45230E-0008 -0.74162E-0009
  0.26250E+0004 -0.28459E+0004 -0.87499E-0009 -0.41830E-0008  0.73334E-0009
  0.27068E+0004 -0.28450E+0004  0.45626E-0009 -0.36627E-0008  0.20609E-0008
  0.27500E+0004 -0.28445E+0004  0.11173E-0008 -0.33276E-0008  0.26923E-0008
  0.25000E+0004 -0.28242E+0004 -0.23793E-0008 -0.43537E-0008 -0.12862E-0008
  0.25432E+0004 -0.28237E+0004 -0.16923E-0008 -0.42496E-0008 -0.50993E-0009
  0.26250E+0004 -0.28227E+0004 -0.41906E-0009 -0.39091E-0008  0.89065E-0009
  0.27068E+0004 -0.28216E+0004  0.77569E-0009 -0.33993E-0008  0.21580E-0008
  0.27500E+0004 -0.28211E+0004  0.13632E-0008 -0.30739E-0008  0.27666E-0008
  0.25000E+0004 -0.28012E+0004 -0.17855E-0008 -0.40926E-0008 -0.99819E-0009
  0.25432E+0004 -0.28006E+0004 -0.11601E-0008 -0.39846E-0008 -0.26189E-0009
  0.26250E+0004 -0.27994E+0004 -0.17834E-0010 -0.36451E-0008  0.10684E-0008
  0.27068E+0004 -0.27983E+0004  0.10369E-0008 -0.31468E-0008  0.22813E-0008
  0.27500E+0004 -0.27977E+0004  0.15506E-0008 -0.28314E-0008  0.28705E-0008
  0.25000E+0004 -0.27891E+0004 -0.14905E-0008 -0.39578E-0008 -0.84081E-0009
  0.25432E+0004 -0.27884E+0004 -0.89950E-0009 -0.38482E-0008 -0.12496E-0009
  0.26250E+0004 -0.27872E+0004  0.17137E-0009 -0.35098E-0008  0.11701E-0008
  0.27068E+0004 -0.27860E+0004  0.11515E-0008 -0.30179E-0008  0.23566E-0008
  0.27500E+0004 -0.27853E+0004  0.16264E-0008 -0.27079E-0008  0.29369E-0008
  0.27500E+0004 -0.28569E+0004  0.96363E-0009 -0.34660E-0008  0.26651E-0008
  0.27932E+0004 -0.28564E+0004  0.16269E-0008 -0.30873E-0008  0.32502E-0008
  0.28750E+0004 -0.28555E+0004  0.27725E-0008 -0.22915E-0008  0.42024E-0008
  0.29568E+0004 -0.28547E+0004  0.37561E-0008 -0.14269E-0008  0.49478E-0008
  0.30000E+0004 -0.28542E+0004  0.42080E-0008 -0.95885E-0009  0.52655E-0008
  0.27500E+0004 -0.28445E+0004  0.11173E-0008 -0.33276E-0008  0.26923E-0008
  0.27932E+0004 -0.28440E+0004  0.17423E-0008 -0.29554E-0008  0.32681E-0008
  0.28750E+0004 -0.28431E+0004  0.28186E-0008 -0.21753E-0008  0.42153E-0008
  0.29568E+0004 -0.28421E+0004  0.37407E-0008 -0.13300E-0008  0.49739E-0008
  0.30000E+0004 -0.28416E+0004  0.41645E-0008 -0.87323E-0009  0.53059E-0008
  0.27500E+0004 -0.28211E+0004  0.13632E-0008 -0.30739E-0008  0.27666E-0008
  0.27932E+0004 -0.28205E+0004  0.19158E-0008 -0.27141E-0008  0.33275E-0008
  0.28750E+0004 -0.28194E+0004  0.28624E-0008 -0.19636E-0008  0.42701E-0008
  0.29568E+0004 -0.28184E+0004  0.36717E-0008 -0.11546E-0008  0.50574E-0008
  0.30000E+0004 -0.28178E+0004  0.40448E-0008 -0.71866E-0009  0.54178E-0008
  0.27500E+0004 -0.27977E+0004  0.15506E-0008 -0.28314E-0008  0.28705E-0008
  0.27932E+0004 -0.27970E+0004  0.20314E-0008 -0.24840E-0008  0.34198E-0008
  0.28750E+0004 -0.27958E+0004  0.28517E-0008 -0.17630E-0008  0.43637E-0008
  0.29568E+0004 -0.27946E+0004  0.35538E-0008 -0.98941E-0009  0.51840E-0008
  0.30000E+0004 -0.27939E+0004  0.38795E-0008 -0.57383E-0009  0.55737E-0008
  0.27500E+0004 -0.27853E+0004  0.16264E-0008 -0.27079E-0008  0.29369E-0008
  0.27932E+0004 -0.27846E+0004  0.20698E-0008 -0.23671E-0008  0.34814E-0008
  0.28750E+0004 -0.27833E+0004  0.28252E-0008 -0.16615E-0008  0.44282E-0008
  0.29568E+0004 -0.27820E+0004  0.34732E-0008 -0.90627E-0009  0.52671E-0008
  0.30000E+0004 -0.27813E+0004  0.37755E-0008 -0.50120E-0009  0.56726E-0008
  0.30000E+0004 -0.28542E+0004  0.42080E-0008 -0.95885E-0009  0.52655E-0008
  0.30432E+0004 -0.28539E+0004  0.46142E-0008 -0.48981E-0009  0.55339E-0008
  0.31250E+0004 -0.28532E+0004  0.52643E-0008  0.37982E-0009  0.59304E-0008
  0.32068E+0004 -0.28525E+0004  0.57693E-0008  0.11953E-0008  0.62092E-0008
  0.32500E+0004 -0.28521E+0004  0.59833E-0008  0.15927E-0008  0.63225E-0008
  0.30000E+0004 -0.28416E+0004  0.41645E-0008 -0.87323E-0009  0.53059E-0008
  0.30432E+0004 -0.28412E+0004  0.45463E-0008 -0.41599E-0009  0.55934E-0008
  0.31250E+0004 -0.28405E+0004  0.51604E-0008  0.43076E-0009  0.60380E-0008
  0.32068E+0004 -0.28397E+0004  0.56432E-0008  0.12236E-0008  0.63778E-0008
  0.32500E+0004 -0.28393E+0004  0.58509E-0008  0.16095E-0008  0.65266E-0008
  0.30000E+0004 -0.28178E+0004  0.40448E-0008 -0.71866E-0009  0.54178E-0008
  0.30432E+0004 -0.28173E+0004  0.43830E-0008 -0.28329E-0009  0.57422E-0008
  0.31250E+0004 -0.28165E+0004  0.49343E-0008  0.52114E-0009  0.62771E-0008
  0.32068E+0004 -0.28156E+0004  0.53799E-0008  0.12721E-0008  0.67280E-0008
  0.32500E+0004 -0.28151E+0004  0.55776E-0008  0.16369E-0008  0.69408E-0008
  0.30000E+0004 -0.27939E+0004  0.38795E-0008 -0.57383E-0009  0.55737E-0008
  0.30432E+0004 -0.27934E+0004  0.41780E-0008 -0.15969E-0009  0.59353E-0008
  0.31250E+0004 -0.27924E+0004  0.46733E-0008  0.60379E-0009  0.65577E-0008
  0.32068E+0004 -0.27915E+0004  0.50880E-0008  0.13144E-0008  0.71129E-0008
  0.32500E+0004 -0.27909E+0004  0.52785E-0008  0.16589E-0008  0.73840E-0008
  0.30000E+0004 -0.27813E+0004  0.37755E-0008 -0.50120E-0009  0.56726E-0008
  0.30432E+0004 -0.27808E+0004  0.40544E-0008 -0.97997E-0010  0.60535E-0008
  0.31250E+0004 -0.27798E+0004  0.45230E-0008  0.64446E-0009  0.67204E-0008
  0.32068E+0004 -0.27787E+0004  0.49238E-0008  0.13344E-0008  0.73273E-0008
  0.32500E+0004 -0.27782E+0004  0.51114E-0008  0.16685E-0008  0.76268E-0008
  0.32500E+0004 -0.28521E+0004  0.59833E-0008  0.15927E-0008  0.63225E-0008
  0.32932E+0004 -0.28519E+0004  0.61671E-0008  0.19627E-0008  0.64181E-0008
  0.33750E+0004 -0.28515E+0004  0.64377E-0008  0.25785E-0008  0.65707E-0008
  0.34568E+0004 -0.28510E+0004  0.66250E-0008  0.30701E-0008  0.67153E-0008
  0.35000E+0004 -0.28508E+0004  0.66965E-0008  0.32766E-0008  0.67962E-0008
  0.32500E+0004 -0.28393E+0004  0.58509E-0008  0.16095E-0008  0.65266E-0008
  0.32932E+0004 -0.28391E+0004  0.60318E-0008  0.19684E-0008  0.66591E-0008
  0.33750E+0004 -0.28386E+0004  0.63052E-0008  0.25652E-0008  0.68830E-0008
  0.34568E+0004 -0.28382E+0004  0.65037E-0008  0.30407E-0008  0.70961E-0008
  0.35000E+0004 -0.28379E+0004  0.65835E-0008  0.32401E-0008  0.72105E-0008
  0.32500E+0004 -0.28151E+0004  0.55776E-0008  0.16369E-0008  0.69408E-0008
  0.32932E+0004 -0.28149E+0004  0.57553E-0008  0.19755E-0008  0.71388E-0008
  0.33750E+0004 -0.28143E+0004  0.60365E-0008  0.25374E-0008  0.74865E-0008
  0.34568E+0004 -0.28138E+0004  0.62572E-0008  0.29833E-0008  0.78158E-0008
  0.35000E+0004 -0.28135E+0004  0.63525E-0008  0.31696E-0008  0.79851E-0008
  0.32500E+0004 -0.27909E+0004  0.52785E-0008  0.16589E-0008  0.73840E-0008
  0.32932E+0004 -0.27906E+0004  0.54550E-0008  0.19780E-0008  0.76409E-0008
  0.33750E+0004 -0.27900E+0004  0.57467E-0008  0.25065E-0008  0.80966E-0008
  0.34568E+0004 -0.27894E+0004  0.59902E-0008  0.29243E-0008  0.85229E-0008
  0.35000E+0004 -0.27891E+0004  0.61004E-0008  0.30981E-0008  0.87357E-0008
  0.32500E+0004 -0.27782E+0004  0.51114E-0008  0.16685E-0008  0.76268E-0008
  0.32932E+0004 -0.27778E+0004  0.52882E-0008  0.19777E-0008  0.79118E-0008
  0.33750E+0004 -0.27772E+0004  0.55862E-0008  0.24892E-0008  0.84177E-0008
  0.34568E+0004 -0.27765E+0004  0.58416E-0008  0.28926E-0008  0.88868E-0008
  0.35000E+0004 -0.27762E+0004  0.59593E-0008  0.30601E-0008  0.91180E-0008
  0.35000E+0004 -0.28508E+0004  0.66965E-0008  0.32766E-0008  0.67962E-0008
  0.35432E+0004 -0.28506E+0004  0.67543E-0008  0.34455E-0008  0.68866E-0008
  0.36250E+0004 -0.28502E+0004  0.68308E-0008  0.36651E-0008  0.70861E-0008
  0.37068E+0004 -0.28499E+0004  0.68792E-0008  0.37567E-0008  0.73380E-0008
  0.37500E+0004 -0.28497E+0004  0.68974E-0008  0.37574E-0008  0.74920E-0008
  0.35000E+0004 -0.28379E+0004  0.65835E-0008  0.32401E-0008  0.72105E-0008
  0.35432E+0004 -0.28377E+0004  0.66508E-0008  0.34027E-0008  0.73317E-0008
  0.36250E+0004 -0.28373E+0004  0.67465E-0008  0.36131E-0008  0.75800E-0008
  0.37068E+0004 -0.28369E+0004  0.68137E-0008  0.36991E-0008  0.78659E-0008
  0.37500E+0004 -0.28367E+0004  0.68408E-0008  0.36981E-0008  0.80312E-0008
  0.35000E+0004 -0.28135E+0004  0.63525E-0008  0.31696E-0008  0.79851E-0008
  0.35432E+0004 -0.28133E+0004  0.64370E-0008  0.33209E-0008  0.81558E-0008
  0.36250E+0004 -0.28128E+0004  0.65669E-0008  0.35147E-0008  0.84784E-0008
  0.37068E+0004 -0.28123E+0004  0.66661E-0008  0.35904E-0008  0.88100E-0008
  0.37500E+0004 -0.28121E+0004  0.67076E-0008  0.35865E-0008  0.89865E-0008
  0.35000E+0004 -0.27891E+0004  0.61004E-0008  0.30981E-0008  0.87357E-0008
  0.35432E+0004 -0.27888E+0004  0.62010E-0008  0.32385E-0008  0.89438E-0008
  0.36250E+0004 -0.27883E+0004  0.63614E-0008  0.34168E-0008  0.93168E-0008
  0.37068E+0004 -0.27878E+0004  0.64873E-0008  0.34828E-0008  0.96693E-0008
  0.37500E+0004 -0.27875E+0004  0.65400E-0008  0.34762E-0008  0.98439E-0008
  0.35000E+0004 -0.27762E+0004  0.59593E-0008  0.30601E-0008  0.91180E-0008
  0.35432E+0004 -0.27759E+0004  0.60678E-0008  0.31950E-0008  0.93408E-0008
  0.36250E+0004 -0.27754E+0004  0.62425E-0008  0.33654E-0008  0.97307E-0008
  0.37068E+0004 -0.27748E+0004  0.63802E-0008  0.34267E-0008  0.10084E-0007
  0.37500E+0004 -0.27745E+0004  0.64374E-0008  0.34188E-0008  0.10253E-0007
  0.37500E+0004 -0.28497E+0004  0.68974E-0008  0.37574E-0008  0.74920E-0008
  0.37932E+0004 -0.28494E+0004  0.69145E-0008  0.37264E-0008  0.76681E-0008
  0.38750E+0004 -0.28490E+0004  0.69451E-0008  0.35921E-0008  0.80421E-0008
  0.39568E+0004 -0.28485E+0004  0.69839E-0008  0.33714E-0008  0.84723E-0008
  0.40000E+0004 -0.28483E+0004  0.70092E-0008  0.32268E-0008  0.87167E-0008
  0.37500E+0004 -0.28367E+0004  0.68408E-0008  0.36981E-0008  0.80312E-0008
  0.37932E+0004 -0.28364E+0004  0.68656E-0008  0.36662E-0008  0.82137E-0008
  0.38750E+0004 -0.28359E+0004  0.69069E-0008  0.35324E-0008  0.85863E-0008
  0.39568E+0004 -0.28354E+0004  0.69502E-0008  0.33145E-0008  0.89975E-0008
  0.40000E+0004 -0.28352E+0004  0.69751E-0008  0.31722E-0008  0.92249E-0008
  0.37500E+0004 -0.28121E+0004  0.67076E-0008  0.35865E-0008  0.89865E-0008
  0.37932E+0004 -0.28118E+0004  0.67444E-0008  0.35531E-0008  0.91712E-0008
  0.38750E+0004 -0.28112E+0004  0.68004E-0008  0.34204E-0008  0.95225E-0008
  0.39568E+0004 -0.28106E+0004  0.68462E-0008  0.32081E-0008  0.98796E-0008
  0.40000E+0004 -0.28103E+0004  0.68671E-0008  0.30701E-0008  0.10066E-0007
  0.37500E+0004 -0.27875E+0004  0.65400E-0008  0.34762E-0008  0.98439E-0008
  0.37932E+0004 -0.27872E+0004  0.65851E-0008  0.34416E-0008  0.10018E-0007
  0.38750E+0004 -0.27865E+0004  0.66484E-0008  0.33104E-0008  0.10324E-0007
  0.39568E+0004 -0.27858E+0004  0.66887E-0008  0.31037E-0008  0.10606E-0007
  0.40000E+0004 -0.27855E+0004  0.67013E-0008  0.29702E-0008  0.10741E-0007
  0.37500E+0004 -0.27745E+0004  0.64374E-0008  0.34188E-0008  0.10253E-0007
  0.37932E+0004 -0.27742E+0004  0.64854E-0008  0.33836E-0008  0.10416E-0007
  0.38750E+0004 -0.27735E+0004  0.65495E-0008  0.32533E-0008  0.10689E-0007
  0.39568E+0004 -0.27728E+0004  0.65839E-0008  0.30497E-0008  0.10923E-0007
  0.40000E+0004 -0.27724E+0004  0.65905E-0008  0.29184E-0008  0.11027E-0007
  0.40000E+0004 -0.28483E+0004  0.70092E-0008  0.32268E-0008  0.87167E-0008
  0.40432E+0004 -0.28480E+0004  0.70407E-0008  0.30651E-0008  0.89760E-0008
  0.41250E+0004 -0.28475E+0004  0.71147E-0008  0.27238E-0008  0.94891E-0008
  0.42068E+0004 -0.28470E+0004  0.72117E-0008  0.23497E-0008  0.10026E-0007
  0.42500E+0004 -0.28468E+0004  0.72712E-0008  0.21450E-0008  0.10311E-0007
  0.40000E+0004 -0.28352E+0004  0.69751E-0008  0.31722E-0008  0.92249E-0008
  0.40432E+0004 -0.28349E+0004  0.70042E-0008  0.30133E-0008  0.94628E-0008
  0.41250E+0004 -0.28344E+0004  0.70683E-0008  0.26781E-0008  0.99243E-0008
  0.42068E+0004 -0.28338E+0004  0.71488E-0008  0.23111E-0008  0.10397E-0007
  0.42500E+0004 -0.28336E+0004  0.71972E-0008  0.21103E-0008  0.10644E-0007
  0.40000E+0004 -0.28103E+0004  0.68671E-0008  0.30701E-0008  0.10066E-0007
  0.40432E+0004 -0.28100E+0004  0.68883E-0008  0.29165E-0008  0.10255E-0007
  0.41250E+0004 -0.28094E+0004  0.69272E-0008  0.25929E-0008  0.10605E-0007
  0.42068E+0004 -0.28088E+0004  0.69700E-0008  0.22391E-0008  0.10944E-0007
  0.42500E+0004 -0.28085E+0004  0.69941E-0008  0.20455E-0008  0.11114E-0007
  0.40000E+0004 -0.27855E+0004  0.67013E-0008  0.29702E-0008  0.10741E-0007
  0.40432E+0004 -0.27851E+0004  0.67104E-0008  0.28217E-0008  0.10871E-0007
  0.41250E+0004 -0.27844E+0004  0.67163E-0008  0.25097E-0008  0.11092E-0007
  0.42068E+0004 -0.27838E+0004  0.67139E-0008  0.21689E-0008  0.11284E-0007
  0.42500E+0004 -0.27834E+0004  0.67097E-0008  0.19824E-0008  0.11371E-0007
  0.40000E+0004 -0.27724E+0004  0.65905E-0008  0.29184E-0008  0.11027E-0007
  0.40432E+0004 -0.27720E+0004  0.65916E-0008  0.27727E-0008  0.11123E-0007
  0.41250E+0004 -0.27713E+0004  0.65771E-0008  0.24668E-0008  0.11269E-0007
  0.42068E+0004 -0.27706E+0004  0.65479E-0008  0.21327E-0008  0.11378E-0007
  0.42500E+0004 -0.27702E+0004  0.65276E-0008  0.19499E-0008  0.11419E-0007
  0.42500E+0004 -0.28468E+0004  0.72712E-0008  0.21450E-0008  0.10311E-0007
  0.42932E+0004 -0.28466E+0004  0.73379E-0008  0.19376E-0008  0.10597E-0007
  0.43750E+0004 -0.28462E+0004  0.74771E-0008  0.15448E-0008  0.11127E-0007
  0.44568E+0004 -0.28458E+0004  0.76304E-0008  0.11613E-0008  0.11631E-0007
  0.45000E+0004 -0.28455E+0004  0.77132E-0008  0.96627E-0009  0.11879E-0007
  0.42500E+0004 -0.28336E+0004  0.71972E-0008  0.21103E-0008  0.10644E-0007
  0.42932E+0004 -0.28333E+0004  0.72513E-0008  0.19068E-0008  0.10890E-0007
  0.43750E+0004 -0.28329E+0004  0.73636E-0008  0.15213E-0008  0.11340E-0007
  0.44568E+0004 -0.28324E+0004  0.74867E-0008  0.11446E-0008  0.11762E-0007
  0.45000E+0004 -0.28322E+0004  0.75530E-0008  0.95287E-0009  0.11965E-0007
  0.42500E+0004 -0.28085E+0004  0.69941E-0008  0.20455E-0008  0.11114E-0007
  0.42932E+0004 -0.28082E+0004  0.70214E-0008  0.18494E-0008  0.11280E-0007
  0.43750E+0004 -0.28077E+0004  0.70767E-0008  0.14774E-0008  0.11570E-0007
  0.44568E+0004 -0.28072E+0004  0.71375E-0008  0.11135E-0008  0.11828E-0007
  0.45000E+0004 -0.28069E+0004  0.71696E-0008  0.92792E-0009  0.11945E-0007
  0.42500E+0004 -0.27834E+0004  0.67097E-0008  0.19824E-0008  0.11371E-0007
  0.42932E+0004 -0.27831E+0004  0.67064E-0008  0.17935E-0008  0.11450E-0007
  0.43750E+0004 -0.27825E+0004  0.66983E-0008  0.14349E-0008  0.11573E-0007
  0.44568E+0004 -0.27820E+0004  0.66904E-0008  0.10835E-0008  0.11660E-0007
  0.45000E+0004 -0.27816E+0004  0.66854E-0008  0.90389E-0009  0.11690E-0007
  0.42500E+0004 -0.27702E+0004  0.65276E-0008  0.19499E-0008  0.11419E-0007
  0.42932E+0004 -0.27699E+0004  0.65068E-0008  0.17648E-0008  0.11451E-0007
  0.43750E+0004 -0.27692E+0004  0.64628E-0008  0.14131E-0008  0.11483E-0007
  0.44568E+0004 -0.27686E+0004  0.64165E-0008  0.10682E-0008  0.11480E-0007
  0.45000E+0004 -0.27683E+0004  0.63910E-0008  0.89171E-0009  0.11462E-0007
  0.45000E+0004 -0.28455E+0004  0.77132E-0008  0.96627E-0009  0.11879E-0007
  0.45432E+0004 -0.28453E+0004  0.77963E-0008  0.77753E-0009  0.12114E-0007
  0.46250E+0004 -0.28448E+0004  0.79461E-0008  0.44081E-0009  0.12504E-0007
  0.47068E+0004 -0.28443E+0004  0.80770E-0008  0.13533E-0009  0.12814E-0007
  0.47500E+0004 -0.28441E+0004  0.81333E-0008 -0.12202E-0010  0.12938E-0007
  0.45000E+0004 -0.28322E+0004  0.75530E-0008  0.95287E-0009  0.11965E-0007
  0.45432E+0004 -0.28319E+0004  0.76191E-0008  0.76723E-0009  0.12156E-0007
  0.46250E+0004 -0.28314E+0004  0.77369E-0008  0.43554E-0009  0.12465E-0007
  0.47068E+0004 -0.28309E+0004  0.78374E-0008  0.13402E-0009  0.12699E-0007
  0.47500E+0004 -0.28306E+0004  0.78786E-0008 -0.11918E-0010  0.12785E-0007
  0.45000E+0004 -0.28069E+0004  0.71696E-0008  0.92792E-0009  0.11945E-0007
  0.45432E+0004 -0.28066E+0004  0.72009E-0008  0.74804E-0009  0.12050E-0007
  0.46250E+0004 -0.28060E+0004  0.72537E-0008  0.42571E-0009  0.12203E-0007
  0.47068E+0004 -0.28054E+0004  0.72922E-0008  0.13155E-0009  0.12290E-0007
  0.47500E+0004 -0.28051E+0004  0.73030E-0008 -0.11435E-0010  0.12305E-0007
  0.45000E+0004 -0.27816E+0004  0.66854E-0008  0.90389E-0009  0.11690E-0007
  0.45432E+0004 -0.27813E+0004  0.66789E-0008  0.72965E-0009  0.11707E-0007
  0.46250E+0004 -0.27806E+0004  0.66615E-0008  0.41647E-0009  0.11701E-0007
  0.47068E+0004 -0.27799E+0004  0.66336E-0008  0.12951E-0009  0.11642E-0007
  0.47500E+0004 -0.27795E+0004  0.66119E-0008 -0.10596E-0010  0.11586E-0007
  0.45000E+0004 -0.27683E+0004  0.63910E-0008  0.89171E-0009  0.11462E-0007
  0.45432E+0004 -0.27679E+0004  0.63636E-0008  0.72039E-0009  0.11433E-0007
  0.46250E+0004 -0.27672E+0004  0.63074E-0008  0.41197E-0009  0.11344E-0007
  0.47068E+0004 -0.27665E+0004  0.62431E-0008  0.12875E-0009  0.11207E-0007
  0.47500E+0004 -0.27661E+0004  0.62036E-0008 -0.98609E-0011  0.11115E-0007
  0.47500E+0004 -0.28441E+0004  0.81333E-0008 -0.12202E-0010  0.12938E-0007
  0.47932E+0004 -0.28437E+0004  0.81767E-0008 -0.14996E-0009  0.13033E-0007
  0.48750E+0004 -0.28429E+0004  0.82206E-0008 -0.38443E-0009  0.13123E-0007
  0.49568E+0004 -0.28422E+0004  0.82055E-0008 -0.58462E-0009  0.13093E-0007
  0.50000E+0004 -0.28418E+0004  0.81699E-0008 -0.67718E-0009  0.13026E-0007
  0.47500E+0004 -0.28306E+0004  0.78786E-0008 -0.11918E-0010  0.12785E-0007
  0.47932E+0004 -0.28302E+0004  0.79073E-0008 -0.14835E-0009  0.12843E-0007
  0.48750E+0004 -0.28294E+0004  0.79260E-0008 -0.38123E-0009  0.12871E-0007
  0.49568E+0004 -0.28286E+0004  0.78900E-0008 -0.58084E-0009  0.12786E-0007
  0.50000E+0004 -0.28282E+0004  0.78451E-0008 -0.67349E-0009  0.12694E-0007
  0.47500E+0004 -0.28051E+0004  0.73030E-0008 -0.11435E-0010  0.12305E-0007
  0.47932E+0004 -0.28046E+0004  0.73018E-0008 -0.14541E-0009  0.12294E-0007
  0.48750E+0004 -0.28037E+0004  0.72701E-0008 -0.37535E-0009  0.12203E-0007
  0.49568E+0004 -0.28028E+0004  0.71923E-0008 -0.57389E-0009  0.12017E-0007
  0.50000E+0004 -0.28023E+0004  0.71293E-0008 -0.66672E-0009  0.11878E-0007
  0.47500E+0004 -0.27795E+0004  0.66119E-0008 -0.10596E-0010  0.11586E-0007
  0.47932E+0004 -0.27790E+0004  0.65790E-0008 -0.14217E-0009  0.11506E-0007
  0.48750E+0004 -0.27780E+0004  0.64936E-0008 -0.36922E-0009  0.11298E-0007
  0.49568E+0004 -0.27769E+0004  0.63719E-0008 -0.56672E-0009  0.11014E-0007
  0.50000E+0004 -0.27764E+0004  0.62902E-0008 -0.65971E-0009  0.10832E-0007
  0.47500E+0004 -0.27661E+0004  0.62036E-0008 -0.98609E-0011  0.11115E-0007
  0.47932E+0004 -0.27655E+0004  0.61532E-0008 -0.14018E-0009  0.10999E-0007
  0.48750E+0004 -0.27644E+0004  0.60386E-0008 -0.36572E-0009  0.10731E-0007
  0.49568E+0004 -0.27633E+0004  0.58931E-0008 -0.56265E-0009  0.10397E-0007
  0.50000E+0004 -0.27627E+0004  0.58012E-0008 -0.65573E-0009  0.10192E-0007
  0.50000E+0004 -0.28418E+0004  0.81699E-0008 -0.67718E-0009  0.13026E-0007
  0.50432E+0004 -0.28414E+0004  0.81134E-0008 -0.76103E-0009  0.12923E-0007
  0.51250E+0004 -0.28406E+0004  0.79469E-0008 -0.89849E-0009  0.12631E-0007
  0.52068E+0004 -0.28398E+0004  0.77012E-0008 -0.10107E-0008  0.12220E-0007
  0.52500E+0004 -0.28394E+0004  0.75396E-0008 -0.10611E-0008  0.11957E-0007
  0.50000E+0004 -0.28282E+0004  0.78451E-0008 -0.67349E-0009  0.12694E-0007
  0.50432E+0004 -0.28277E+0004  0.77804E-0008 -0.75761E-0009  0.12567E-0007
  0.51250E+0004 -0.28268E+0004  0.76018E-0008 -0.89616E-0009  0.12239E-0007
  0.52068E+0004 -0.28260E+0004  0.73480E-0008 -0.10098E-0008  0.11797E-0007
  0.52500E+0004 -0.28255E+0004  0.71837E-0008 -0.10613E-0008  0.11521E-0007
  0.50000E+0004 -0.28023E+0004  0.71293E-0008 -0.66672E-0009  0.11878E-0007
  0.50432E+0004 -0.28017E+0004  0.70487E-0008 -0.75137E-0009  0.11710E-0007
  0.51250E+0004 -0.28007E+0004  0.68471E-0008 -0.89193E-0009  0.11314E-0007
  0.52068E+0004 -0.27997E+0004  0.65793E-0008 -0.10085E-0008  0.10821E-0007
  0.52500E+0004 -0.27992E+0004  0.64107E-0008 -0.10617E-0008  0.10524E-0007
  0.50000E+0004 -0.27764E+0004  0.62902E-0008 -0.65971E-0009  0.10832E-0007
  0.50432E+0004 -0.27758E+0004  0.61932E-0008 -0.74486E-0009  0.10624E-0007
  0.51250E+0004 -0.27747E+0004  0.59690E-0008 -0.88738E-0009  0.10168E-0007
  0.52068E+0004 -0.27735E+0004  0.56887E-0008 -0.10068E-0008  0.96305E-0008
  0.52500E+0004 -0.27729E+0004  0.55174E-0008 -0.10616E-0008  0.93164E-0008
  0.50000E+0004 -0.27627E+0004  0.58012E-0008 -0.65573E-0009  0.10192E-0007
  0.50432E+0004 -0.27621E+0004  0.56955E-0008 -0.74113E-0009  0.99649E-0008
  0.51250E+0004 -0.27609E+0004  0.54597E-0008 -0.88464E-0009  0.94791E-0008
  0.52068E+0004 -0.27597E+0004  0.51734E-0008 -0.10054E-0008  0.89217E-0008
  0.52500E+0004 -0.27591E+0004  0.50013E-0008 -0.10612E-0008  0.86003E-0008
  0.52500E+0004 -0.28394E+0004  0.75396E-0008 -0.10611E-0008  0.11957E-0007
  0.52932E+0004 -0.28390E+0004  0.73591E-0008 -0.11061E-0008  0.11668E-0007
  0.53750E+0004 -0.28384E+0004  0.69617E-0008 -0.11788E-0008  0.11050E-0007
  0.54568E+0004 -0.28378E+0004  0.65005E-0008 -0.12380E-0008  0.10356E-0007
  0.55000E+0004 -0.28375E+0004  0.62354E-0008 -0.12648E-0008  0.99661E-0008
  0.52500E+0004 -0.28255E+0004  0.71837E-0008 -0.10613E-0008  0.11521E-0007
  0.52932E+0004 -0.28251E+0004  0.70016E-0008 -0.11072E-0008  0.11222E-0007
  0.53750E+0004 -0.28245E+0004  0.66034E-0008 -0.11818E-0008  0.10587E-0007
  0.54568E+0004 -0.28238E+0004  0.61429E-0008 -0.12425E-0008  0.98807E-0008
  0.55000E+0004 -0.28234E+0004  0.58786E-0008 -0.12701E-0008  0.94853E-0008
  0.52500E+0004 -0.27992E+0004  0.64107E-0008 -0.10617E-0008  0.10524E-0007
  0.52932E+0004 -0.27988E+0004  0.62274E-0008 -0.11094E-0008  0.10208E-0007
  0.53750E+0004 -0.27980E+0004  0.58311E-0008 -0.11874E-0008  0.95502E-0008
  0.54568E+0004 -0.27972E+0004  0.53766E-0008 -0.12512E-0008  0.88281E-0008
  0.55000E+0004 -0.27968E+0004  0.51166E-0008 -0.12802E-0008  0.84270E-0008
  0.52500E+0004 -0.27729E+0004  0.55174E-0008 -0.10616E-0008  0.93164E-0008
  0.52932E+0004 -0.27725E+0004  0.53346E-0008 -0.11111E-0008  0.89883E-0008
  0.53750E+0004 -0.27716E+0004  0.49448E-0008 -0.11925E-0008  0.83172E-0008
  0.54568E+0004 -0.27707E+0004  0.45022E-0008 -0.12592E-0008  0.75904E-0008
  0.55000E+0004 -0.27702E+0004  0.42499E-0008 -0.12895E-0008  0.71897E-0008
  0.52500E+0004 -0.27591E+0004  0.50013E-0008 -0.10612E-0008  0.86003E-0008
  0.52932E+0004 -0.27586E+0004  0.48195E-0008 -0.11116E-0008  0.82679E-0008
  0.53750E+0004 -0.27576E+0004  0.44349E-0008 -0.11947E-0008  0.75936E-0008
  0.54568E+0004 -0.27567E+0004  0.40008E-0008 -0.12630E-0008  0.68686E-0008
  0.55000E+0004 -0.27562E+0004  0.37539E-0008 -0.12939E-0008  0.64704E-0008
  0.55000E+0004 -0.28375E+0004  0.62354E-0008 -0.12648E-0008  0.99661E-0008
  0.55432E+0004 -0.28372E+0004  0.59598E-0008 -0.12889E-0008  0.95660E-0008
  0.56250E+0004 -0.28367E+0004  0.54118E-0008 -0.13288E-0008  0.87860E-0008
  0.57068E+0004 -0.28362E+0004  0.48455E-0008 -0.13616E-0008  0.79975E-0008
  0.57500E+0004 -0.28359E+0004  0.45453E-0008 -0.13765E-0008  0.75857E-0008
  0.55000E+0004 -0.28234E+0004  0.58786E-0008 -0.12701E-0008  0.94853E-0008
  0.55432E+0004 -0.28231E+0004  0.56040E-0008 -0.12948E-0008  0.90806E-0008
  0.56250E+0004 -0.28226E+0004  0.50579E-0008 -0.13354E-0008  0.82931E-0008
  0.57068E+0004 -0.28220E+0004  0.44922E-0008 -0.13683E-0008  0.74972E-0008
  0.57500E+0004 -0.28217E+0004  0.41918E-0008 -0.13830E-0008  0.70816E-0008
  0.55000E+0004 -0.27968E+0004  0.51166E-0008 -0.12802E-0008  0.84270E-0008
  0.55432E+0004 -0.27965E+0004  0.48470E-0008 -0.13060E-0008  0.80186E-0008
  0.56250E+0004 -0.27958E+0004  0.43105E-0008 -0.13479E-0008  0.72262E-0008
  0.57068E+0004 -0.27952E+0004  0.37527E-0008 -0.13811E-0008  0.64261E-0008
  0.57500E+0004 -0.27949E+0004  0.34554E-0008 -0.13955E-0008  0.60082E-0008
  0.55000E+0004 -0.27702E+0004  0.42499E-0008 -0.12895E-0008  0.71897E-0008
  0.55432E+0004 -0.27698E+0004  0.39893E-0008 -0.13164E-0008  0.67838E-0008
  0.56250E+0004 -0.27691E+0004  0.34703E-0008 -0.13597E-0008  0.59986E-0008
  0.57068E+0004 -0.27684E+0004  0.29289E-0008 -0.13932E-0008  0.52067E-0008
  0.57500E+0004 -0.27680E+0004  0.26393E-0008 -0.14072E-0008  0.47930E-0008
  0.55000E+0004 -0.27562E+0004  0.37539E-0008 -0.12939E-0008  0.64704E-0008
  0.55432E+0004 -0.27558E+0004  0.34995E-0008 -0.13214E-0008  0.60682E-0008
  0.56250E+0004 -0.27550E+0004  0.29928E-0008 -0.13654E-0008  0.52916E-0008
  0.57068E+0004 -0.27543E+0004  0.24634E-0008 -0.13990E-0008  0.45089E-0008
  0.57500E+0004 -0.27539E+0004  0.21796E-0008 -0.14129E-0008  0.41000E-0008
  0.57500E+0004 -0.28359E+0004  0.45453E-0008 -0.13765E-0008  0.75857E-0008
  0.57932E+0004 -0.28356E+0004  0.42466E-0008 -0.13894E-0008  0.71790E-0008
  0.58750E+0004 -0.28350E+0004  0.36966E-0008 -0.14088E-0008  0.64381E-0008
  0.59568E+0004 -0.28344E+0004  0.31823E-0008 -0.14205E-0008  0.57512E-0008
  0.60000E+0004 -0.28341E+0004  0.29308E-0008 -0.14232E-0008  0.54164E-0008
  0.57500E+0004 -0.28217E+0004  0.41918E-0008 -0.13830E-0008  0.70816E-0008
  0.57932E+0004 -0.28214E+0004  0.38920E-0008 -0.13956E-0008  0.66705E-0008
  0.58750E+0004 -0.28208E+0004  0.33383E-0008 -0.14140E-0008  0.59205E-0008
  0.59568E+0004 -0.28201E+0004  0.28178E-0008 -0.14241E-0008  0.52238E-0008
  0.60000E+0004 -0.28198E+0004  0.25620E-0008 -0.14257E-0008  0.48833E-0008
  0.57500E+0004 -0.27949E+0004  0.34554E-0008 -0.13955E-0008  0.60082E-0008
  0.57932E+0004 -0.27945E+0004  0.31571E-0008 -0.14074E-0008  0.55937E-0008
  0.58750E+0004 -0.27937E+0004  0.26032E-0008 -0.14237E-0008  0.48360E-0008
  0.59568E+0004 -0.27930E+0004  0.20776E-0008 -0.14307E-0008  0.41292E-0008
  0.60000E+0004 -0.27926E+0004  0.18170E-0008 -0.14304E-0008  0.37825E-0008
  0.57500E+0004 -0.27680E+0004  0.26393E-0008 -0.14072E-0008  0.47930E-0008
  0.57932E+0004 -0.27676E+0004  0.23472E-0008 -0.14185E-0008  0.43814E-0008
  0.58750E+0004 -0.27667E+0004  0.18019E-0008 -0.14328E-0008  0.36280E-0008
  0.59568E+0004 -0.27659E+0004  0.12796E-0008 -0.14367E-0008  0.29223E-0008
  0.60000E+0004 -0.27654E+0004  0.10186E-0008 -0.14344E-0008  0.25750E-0008
  0.57500E+0004 -0.27539E+0004  0.21796E-0008 -0.14129E-0008  0.41000E-0008
  0.57932E+0004 -0.27534E+0004  0.18926E-0008 -0.14239E-0008  0.36925E-0008
  0.58750E+0004 -0.27525E+0004  0.13553E-0008 -0.14371E-0008  0.29459E-0008
  0.59568E+0004 -0.27516E+0004  0.83830E-0009 -0.14394E-0008  0.22454E-0008
  0.60000E+0004 -0.27511E+0004  0.57883E-0009 -0.14360E-0008  0.19001E-0008
  0.60000E+0004 -0.28341E+0004  0.29308E-0008 -0.14232E-0008  0.54164E-0008
  0.60432E+0004 -0.28336E+0004  0.26921E-0008 -0.14231E-0008  0.50978E-0008
  0.61250E+0004 -0.28328E+0004  0.22910E-0008 -0.14148E-0008  0.45593E-0008
  0.62068E+0004 -0.28319E+0004  0.19661E-0008 -0.13945E-0008  0.41139E-0008
  0.62500E+0004 -0.28315E+0004  0.18285E-0008 -0.13788E-0008  0.39191E-0008
  0.60000E+0004 -0.28198E+0004  0.25620E-0008 -0.14257E-0008  0.48833E-0008
  0.60432E+0004 -0.28193E+0004  0.23178E-0008 -0.14245E-0008  0.45580E-0008
  0.61250E+0004 -0.28183E+0004  0.19044E-0008 -0.14138E-0008  0.40062E-0008
  0.62068E+0004 -0.28174E+0004  0.15650E-0008 -0.13908E-0008  0.35467E-0008
  0.62500E+0004 -0.28169E+0004  0.14190E-0008 -0.13736E-0008  0.33442E-0008
  0.60000E+0004 -0.27926E+0004  0.18170E-0008 -0.14304E-0008  0.37825E-0008
  0.60432E+0004 -0.27920E+0004  0.15654E-0008 -0.14270E-0008  0.34485E-0008
  0.61250E+0004 -0.27910E+0004  0.11344E-0008 -0.14116E-0008  0.28785E-0008
  0.62068E+0004 -0.27899E+0004  0.77231E-0009 -0.13835E-0008  0.23986E-0008
  0.62500E+0004 -0.27893E+0004  0.61254E-0009 -0.13634E-0008  0.21847E-0008
  0.60000E+0004 -0.27654E+0004  0.10186E-0008 -0.14344E-0008  0.25750E-0008
  0.60432E+0004 -0.27648E+0004  0.76396E-0009 -0.14288E-0008  0.22377E-0008
  0.61250E+0004 -0.27636E+0004  0.32267E-0009 -0.14086E-0008  0.16591E-0008
  0.62068E+0004 -0.27624E+0004 -0.55387E-0010 -0.13751E-0008  0.11674E-0008
  0.62500E+0004 -0.27617E+0004 -0.22571E-0009 -0.13520E-0008  0.94631E-0009
  0.60000E+0004 -0.27511E+0004  0.57883E-0009 -0.14360E-0008  0.19001E-0008
  0.60432E+0004 -0.27504E+0004  0.32424E-0009 -0.14292E-0008  0.15631E-0008
  0.61250E+0004 -0.27492E+0004 -0.11937E-0009 -0.14065E-0008  0.98390E-0009
  0.62068E+0004 -0.27479E+0004 -0.50302E-0009 -0.13701E-0008  0.48946E-0009
  0.62500E+0004 -0.27472E+0004 -0.67753E-0009 -0.13454E-0008  0.26620E-0009
  0.62500E+0004 -0.28315E+0004  0.18285E-0008 -0.13788E-0008  0.39191E-0008
  0.62932E+0004 -0.28308E+0004  0.17098E-0008 -0.13593E-0008  0.37450E-0008
  0.63750E+0004 -0.28296E+0004  0.15544E-0008 -0.13124E-0008  0.34950E-0008
  0.64568E+0004 -0.28283E+0004  0.14923E-0008 -0.12527E-0008  0.33505E-0008
  0.65000E+0004 -0.28277E+0004  0.14976E-0008 -0.12165E-0008  0.33168E-0008
  0.62500E+0004 -0.28169E+0004  0.14190E-0008 -0.13736E-0008  0.33442E-0008
  0.62932E+0004 -0.28162E+0004  0.12907E-0008 -0.13526E-0008  0.31612E-0008
  0.63750E+0004 -0.28148E+0004  0.11161E-0008 -0.13027E-0008  0.28944E-0008
  0.64568E+0004 -0.28135E+0004  0.10340E-0008 -0.12399E-0008  0.27333E-0008
  0.65000E+0004 -0.28128E+0004  0.10287E-0008 -0.12021E-0008  0.26910E-0008
  0.62500E+0004 -0.27893E+0004  0.61254E-0009 -0.13634E-0008  0.21847E-0008
  0.62932E+0004 -0.27885E+0004  0.46804E-0009 -0.13393E-0008  0.19876E-0008
  0.63750E+0004 -0.27870E+0004  0.26028E-0009 -0.12835E-0008  0.16935E-0008
  0.64568E+0004 -0.27854E+0004  0.14258E-0009 -0.12147E-0008  0.15044E-0008
  0.65000E+0004 -0.27846E+0004  0.11794E-0009 -0.11735E-0008  0.14474E-0008
  0.62500E+0004 -0.27617E+0004 -0.22571E-0009 -0.13520E-0008  0.94631E-0009
  0.62932E+0004 -0.27608E+0004 -0.38345E-0009 -0.13249E-0008  0.73890E-0009
  0.63750E+0004 -0.27591E+0004 -0.61951E-0009 -0.12628E-0008  0.42380E-0009
  0.64568E+0004 -0.27573E+0004 -0.76909E-0009 -0.11875E-0008  0.21201E-0009
  0.65000E+0004 -0.27564E+0004 -0.81150E-0009 -0.11428E-0008  0.14283E-0009
  0.62500E+0004 -0.27472E+0004 -0.67753E-0009 -0.13454E-0008  0.26620E-0009
  0.62932E+0004 -0.27462E+0004 -0.84097E-0009 -0.13166E-0008  0.54958E-0010
  0.63750E+0004 -0.27443E+0004 -0.10898E-0008 -0.12512E-0008 -0.26846E-0009
  0.64568E+0004 -0.27425E+0004 -0.12544E-0008 -0.11724E-0008 -0.48986E-0009
  0.65000E+0004 -0.27415E+0004 -0.13054E-0008 -0.11258E-0008 -0.56443E-0009
  0.65000E+0004 -0.28277E+0004  0.14976E-0008 -0.12165E-0008  0.33168E-0008
  0.65432E+0004 -0.28268E+0004  0.15225E-0008 -0.11770E-0008  0.33033E-0008
  0.66250E+0004 -0.28252E+0004  0.16392E-0008 -0.10951E-0008  0.33542E-0008
  0.67068E+0004 -0.28236E+0004  0.18426E-0008 -0.10058E-0008  0.34996E-0008
  0.67500E+0004 -0.28227E+0004  0.19826E-0008 -0.95661E-0009  0.36116E-0008
  0.65000E+0004 -0.28128E+0004  0.10287E-0008 -0.12021E-0008  0.26910E-0008
  0.65432E+0004 -0.28119E+0004  0.10423E-0008 -0.11609E-0008  0.26681E-0008
  0.66250E+0004 -0.28101E+0004  0.11384E-0008 -0.10757E-0008  0.27023E-0008
  0.67068E+0004 -0.28084E+0004  0.13230E-0008 -0.98283E-0009  0.28328E-0008
  0.67500E+0004 -0.28074E+0004  0.14541E-0008 -0.93174E-0009  0.29381E-0008
  0.65000E+0004 -0.27846E+0004  0.11794E-0009 -0.11735E-0008  0.14474E-0008
  0.65432E+0004 -0.27835E+0004  0.11090E-0009 -0.11289E-0008  0.14080E-0008
  0.66250E+0004 -0.27815E+0004  0.16838E-0009 -0.10370E-0008  0.14123E-0008
  0.67068E+0004 -0.27795E+0004  0.31650E-0009 -0.93715E-0009  0.15154E-0008
  0.67500E+0004 -0.27784E+0004  0.43008E-0009 -0.88222E-0009  0.16079E-0008
  0.65000E+0004 -0.27564E+0004 -0.81150E-0009 -0.11428E-0008  0.14283E-0009
  0.65432E+0004 -0.27552E+0004 -0.83801E-0009 -0.10947E-0008  0.88958E-0010
  0.66250E+0004 -0.27529E+0004 -0.81777E-0009 -0.99564E-0009  0.66226E-0010
  0.67068E+0004 -0.27506E+0004 -0.70600E-0009 -0.88846E-0009  0.14380E-0009
  0.67500E+0004 -0.27494E+0004 -0.61055E-0009 -0.82950E-0009  0.22407E-0009
  0.65000E+0004 -0.27415E+0004 -0.13054E-0008 -0.11258E-0008 -0.56443E-0009
  0.65432E+0004 -0.27402E+0004 -0.13416E-0008 -0.10756E-0008 -0.62499E-0009
  0.66250E+0004 -0.27378E+0004 -0.13401E-0008 -0.97270E-0009 -0.66042E-0009
  0.67068E+0004 -0.27354E+0004 -0.12471E-0008 -0.86151E-0009 -0.59526E-0009
  0.67500E+0004 -0.27341E+0004 -0.11612E-0008 -0.80038E-0009 -0.52112E-0009
  0.67500E+0004 -0.28227E+0004  0.19826E-0008 -0.95661E-0009  0.36116E-0008
  0.67932E+0004 -0.28218E+0004  0.21391E-0008 -0.90631E-0009  0.37403E-0008
  0.68750E+0004 -0.28199E+0004  0.24874E-0008 -0.81008E-0009  0.40395E-0008
  0.69568E+0004 -0.28180E+0004  0.28931E-0008 -0.71498E-0009  0.43993E-0008
  0.70000E+0004 -0.28171E+0004  0.31255E-0008 -0.66627E-0009  0.46084E-0008
  0.67500E+0004 -0.28074E+0004  0.14541E-0008 -0.93174E-0009  0.29381E-0008
  0.67932E+0004 -0.28064E+0004  0.16021E-0008 -0.87942E-0009  0.30602E-0008
  0.68750E+0004 -0.28043E+0004  0.19376E-0008 -0.77914E-0009  0.33500E-0008
  0.69568E+0004 -0.28023E+0004  0.23355E-0008 -0.67975E-0009  0.37051E-0008
  0.70000E+0004 -0.28013E+0004  0.25662E-0008 -0.62867E-0009  0.39141E-0008
  0.67500E+0004 -0.27784E+0004  0.43008E-0009 -0.88222E-0009  0.16079E-0008
  0.67932E+0004 -0.27772E+0004  0.56100E-0009 -0.82591E-0009  0.17173E-0008
  0.68750E+0004 -0.27749E+0004  0.86936E-0009 -0.71772E-0009  0.19880E-0008
  0.69568E+0004 -0.27725E+0004  0.12485E-0008 -0.61001E-0009  0.23319E-0008
  0.70000E+0004 -0.27713E+0004  0.14735E-0008 -0.55435E-0009  0.25390E-0008
  0.67500E+0004 -0.27494E+0004 -0.61055E-0009 -0.82950E-0009  0.22407E-0009
  0.67932E+0004 -0.27480E+0004 -0.49757E-0009 -0.76903E-0009  0.32079E-0009
  0.68750E+0004 -0.27454E+0004 -0.21914E-0009 -0.65268E-0009  0.57164E-0009
  0.69568E+0004 -0.27428E+0004  0.13702E-0009 -0.53647E-0009  0.90234E-0009
  0.70000E+0004 -0.27414E+0004  0.35340E-0009 -0.47622E-0009  0.11058E-0008
  0.67500E+0004 -0.27341E+0004 -0.11612E-0008 -0.80038E-0009 -0.52112E-0009
  0.67932E+0004 -0.27326E+0004 -0.10579E-0008 -0.73767E-0009 -0.43080E-0009
  0.68750E+0004 -0.27298E+0004 -0.79597E-0009 -0.61694E-0009 -0.19035E-0009
  0.69568E+0004 -0.27271E+0004 -0.45330E-0009 -0.49622E-0009  0.13292E-0009
  0.70000E+0004 -0.27256E+0004 -0.24242E-0009 -0.43352E-0009  0.33407E-0009
  0.70000E+0004 -0.28171E+0004  0.31255E-0008 -0.66627E-0009  0.46084E-0008
  0.70432E+0004 -0.28160E+0004  0.33647E-0008 -0.61869E-0009  0.48237E-0008
  0.71250E+0004 -0.28140E+0004  0.38364E-0008 -0.53380E-0009  0.52508E-0008
  0.72068E+0004 -0.28120E+0004  0.43171E-0008 -0.45729E-0009  0.56871E-0008
  0.72500E+0004 -0.28109E+0004  0.45682E-0008 -0.42104E-0009  0.59151E-0008
  0.70000E+0004 -0.28013E+0004  0.25662E-0008 -0.62867E-0009  0.39141E-0008
  0.70432E+0004 -0.28001E+0004  0.28052E-0008 -0.57863E-0009  0.41305E-0008
  0.71250E+0004 -0.27979E+0004  0.32817E-0008 -0.48892E-0009  0.45651E-0008
  0.72068E+0004 -0.27957E+0004  0.37747E-0008 -0.40745E-0009  0.50162E-0008
  0.72500E+0004 -0.27946E+0004  0.40354E-0008 -0.36856E-0009  0.52553E-0008
  0.70000E+0004 -0.27713E+0004  0.14735E-0008 -0.55435E-0009  0.25390E-0008
  0.70432E+0004 -0.27700E+0004  0.17092E-0008 -0.49962E-0009  0.27556E-0008
  0.71250E+0004 -0.27675E+0004  0.21890E-0008 -0.40077E-0009  0.31998E-0008
  0.72068E+0004 -0.27649E+0004  0.26986E-0008 -0.31000E-0009  0.36739E-0008
  0.72500E+0004 -0.27636E+0004  0.29737E-0008 -0.26616E-0009  0.39307E-0008
  0.70000E+0004 -0.27414E+0004  0.35340E-0009 -0.47622E-0009  0.11058E-0008
  0.70432E+0004 -0.27399E+0004  0.58258E-0009 -0.41678E-0009  0.13206E-0008
  0.71250E+0004 -0.27370E+0004  0.10587E-0008 -0.30883E-0009  0.17698E-0008
  0.72068E+0004 -0.27342E+0004  0.15766E-0008 -0.20892E-0009  0.22606E-0008
  0.72500E+0004 -0.27327E+0004  0.18615E-0008 -0.16028E-0009  0.25315E-0008
  0.70000E+0004 -0.27256E+0004 -0.24242E-0009 -0.43352E-0009  0.33407E-0009
  0.70432E+0004 -0.27240E+0004 -0.17766E-0010 -0.37161E-0009  0.54730E-0009
  0.71250E+0004 -0.27210E+0004  0.45379E-0009 -0.25892E-0009  0.99746E-0009
  0.72068E+0004 -0.27179E+0004  0.97313E-0009 -0.15426E-0009  0.14950E-0008
  0.72500E+0004 -0.27163E+0004  0.12613E-0008 -0.10313E-0009  0.17720E-0008
  0.72500E+0004 -0.28109E+0004  0.45682E-0008 -0.42104E-0009  0.59151E-0008
  0.72932E+0004 -0.28097E+0004  0.48119E-0008 -0.38735E-0009  0.61351E-0008
  0.73750E+0004 -0.28076E+0004  0.52513E-0008 -0.33264E-0009  0.65313E-0008
  0.74568E+0004 -0.28054E+0004  0.56481E-0008 -0.29005E-0009  0.68884E-0008
  0.75000E+0004 -0.28043E+0004  0.58356E-0008 -0.27284E-0009  0.70573E-0008
  0.72500E+0004 -0.27946E+0004  0.40354E-0008 -0.36856E-0009  0.52553E-0008
  0.72932E+0004 -0.27933E+0004  0.42904E-0008 -0.33220E-0009  0.54880E-0008
  0.73750E+0004 -0.27910E+0004  0.47571E-0008 -0.27249E-0009  0.59145E-0008
  0.74568E+0004 -0.27886E+0004  0.51880E-0008 -0.22509E-0009  0.63090E-0008
  0.75000E+0004 -0.27874E+0004  0.53959E-0008 -0.20545E-0009  0.65004E-0008
  0.72500E+0004 -0.27636E+0004  0.29737E-0008 -0.26616E-0009  0.39307E-0008
  0.72932E+0004 -0.27622E+0004  0.32465E-0008 -0.22486E-0009  0.41844E-0008
  0.73750E+0004 -0.27595E+0004  0.37572E-0008 -0.15591E-0009  0.46613E-0008
  0.74568E+0004 -0.27568E+0004  0.42450E-0008 -0.99664E-0010  0.51195E-0008
  0.75000E+0004 -0.27553E+0004  0.44876E-0008 -0.75559E-0010  0.53495E-0008
  0.72500E+0004 -0.27327E+0004  0.18615E-0008 -0.16028E-0009  0.25315E-0008
  0.72932E+0004 -0.27310E+0004  0.21470E-0008 -0.11418E-0009  0.28020E-0008
  0.73750E+0004 -0.27280E+0004  0.26920E-0008 -0.36322E-0010  0.33210E-0008
  0.74568E+0004 -0.27249E+0004  0.32266E-0008  0.28373E-0010  0.38339E-0008
  0.75000E+0004 -0.27233E+0004  0.34986E-0008  0.56718E-0010  0.40975E-0008
  0.72500E+0004 -0.27163E+0004  0.12613E-0008 -0.10313E-0009  0.17720E-0008
  0.72932E+0004 -0.27146E+0004  0.15516E-0008 -0.54583E-0010  0.20499E-0008
  0.73750E+0004 -0.27114E+0004  0.21109E-0008  0.27815E-0010  0.25881E-0008
  0.74568E+0004 -0.27081E+0004  0.26661E-0008  0.96796E-0010  0.31264E-0008
  0.75000E+0004 -0.27064E+0004  0.29515E-0008  0.12728E-0009  0.34058E-0008
  0.75000E+0004 -0.28043E+0004  0.58356E-0008 -0.27284E-0009  0.70573E-0008
  0.75432E+0004 -0.28030E+0004  0.60040E-0008 -0.25848E-0009  0.72086E-0008
  0.76250E+0004 -0.28007E+0004  0.62725E-0008 -0.24105E-0009  0.74525E-0008
  0.77068E+0004 -0.27984E+0004  0.64708E-0008 -0.23493E-0009  0.76393E-0008
  0.77500E+0004 -0.27972E+0004  0.65468E-0008 -0.23607E-0009  0.77158E-0008
  0.75000E+0004 -0.27874E+0004  0.53959E-0008 -0.20545E-0009  0.65004E-0008
  0.75432E+0004 -0.27860E+0004  0.55858E-0008 -0.18872E-0009  0.66753E-0008
  0.76250E+0004 -0.27835E+0004  0.58980E-0008 -0.16711E-0009  0.69677E-0008
  0.77068E+0004 -0.27810E+0004  0.61427E-0008 -0.15730E-0009  0.72064E-0008
  0.77500E+0004 -0.27797E+0004  0.62437E-0008 -0.15671E-0009  0.73112E-0008
  0.75000E+0004 -0.27553E+0004  0.44876E-0008 -0.75559E-0010  0.53495E-0008
  0.75432E+0004 -0.27538E+0004  0.47142E-0008 -0.54514E-0010  0.55650E-0008
  0.76250E+0004 -0.27509E+0004  0.51026E-0008 -0.25281E-0010  0.59417E-0008
  0.77068E+0004 -0.27480E+0004  0.54291E-0008 -0.87704E-0011  0.62714E-0008
  0.77500E+0004 -0.27465E+0004  0.55746E-0008 -0.50487E-0011  0.64260E-0008
  0.75000E+0004 -0.27233E+0004  0.34986E-0008  0.56718E-0010  0.40975E-0008
  0.75432E+0004 -0.27216E+0004  0.37568E-0008  0.81853E-0010  0.43485E-0008
  0.76250E+0004 -0.27183E+0004  0.42117E-0008  0.11827E-0009  0.47995E-0008
  0.77068E+0004 -0.27150E+0004  0.46112E-0008  0.14105E-0009  0.52100E-0008
  0.77500E+0004 -0.27133E+0004  0.47968E-0008  0.14768E-0009  0.54090E-0008
  0.75000E+0004 -0.27064E+0004  0.29515E-0008  0.12728E-0009  0.34058E-0008
  0.75432E+0004 -0.27046E+0004  0.32241E-0008  0.15447E-0009  0.36736E-0008
  0.76250E+0004 -0.27011E+0004  0.37101E-0008  0.19448E-0009  0.41597E-0008
  0.77068E+0004 -0.26976E+0004  0.41443E-0008  0.22037E-0009  0.46088E-0008
  0.77500E+0004 -0.26958E+0004  0.43491E-0008  0.22845E-0009  0.48292E-0008
  0.77500E+0004 -0.27972E+0004  0.65468E-0008 -0.23607E-0009  0.77158E-0008
  0.77932E+0004 -0.27958E+0004  0.66023E-0008 -0.23876E-0009  0.77758E-0008
  0.78750E+0004 -0.27933E+0004  0.66596E-0008 -0.24972E-0009  0.78569E-0008
  0.79568E+0004 -0.27908E+0004  0.66632E-0008 -0.26475E-0009  0.79047E-0008
  0.80000E+0004 -0.27894E+0004  0.66478E-0008 -0.27337E-0009  0.79211E-0008
  0.77500E+0004 -0.27797E+0004  0.62437E-0008 -0.15671E-0009  0.73112E-0008
  0.77932E+0004 -0.27782E+0004  0.63237E-0008 -0.15780E-0009  0.73993E-0008
  0.78750E+0004 -0.27755E+0004  0.64266E-0008 -0.16621E-0009  0.75337E-0008
  0.79568E+0004 -0.27727E+0004  0.64734E-0008 -0.17940E-0009  0.76341E-0008
  0.80000E+0004 -0.27713E+0004  0.64796E-0008 -0.18737E-0009  0.76776E-0008
  0.77500E+0004 -0.27465E+0004  0.55746E-0008 -0.50487E-0011  0.64260E-0008
  0.77932E+0004 -0.27448E+0004  0.56984E-0008 -0.32343E-0011  0.65633E-0008
  0.78750E+0004 -0.27416E+0004  0.58835E-0008 -0.70499E-0011  0.67918E-0008
  0.79568E+0004 -0.27385E+0004  0.60091E-0008 -0.16962E-0010  0.69850E-0008
  0.80000E+0004 -0.27368E+0004  0.60546E-0008 -0.23785E-0010  0.70766E-0008
  0.77500E+0004 -0.27133E+0004  0.47968E-0008  0.14768E-0009  0.54090E-0008
  0.77932E+0004 -0.27114E+0004  0.49603E-0008  0.15219E-0009  0.55903E-0008
  0.78750E+0004 -0.27078E+0004  0.52208E-0008  0.15260E-0009  0.59029E-0008
  0.79568E+0004 -0.27042E+0004  0.54194E-0008  0.14566E-0009  0.61792E-0008
  0.80000E+0004 -0.27023E+0004  0.55017E-0008  0.13986E-0009  0.63138E-0008
  0.77500E+0004 -0.26958E+0004  0.43491E-0008  0.22845E-0009  0.48292E-0008
  0.77932E+0004 -0.26938E+0004  0.45318E-0008  0.23428E-0009  0.50315E-0008
  0.78750E+0004 -0.26900E+0004  0.48290E-0008  0.23675E-0009  0.53843E-0008
  0.79568E+0004 -0.26862E+0004  0.50633E-0008  0.23122E-0009  0.57002E-0008
  0.80000E+0004 -0.26842E+0004  0.51637E-0008  0.22589E-0009  0.58554E-0008
  0.80000E+0004 -0.27894E+0004  0.66478E-0008 -0.27337E-0009  0.79211E-0008
  0.80432E+0004 -0.27880E+0004  0.66233E-0008 -0.28064E-0009  0.79334E-0008
  0.81250E+0004 -0.27853E+0004  0.65618E-0008 -0.29112E-0009  0.79555E-0008
  0.82068E+0004 -0.27826E+0004  0.64957E-0008 -0.29239E-0009  0.79879E-0008
  0.82500E+0004 -0.27812E+0004  0.64645E-0008 -0.28810E-0009  0.80127E-0008
  0.80000E+0004 -0.27713E+0004  0.64796E-0008 -0.18737E-0009  0.76776E-0008
  0.80432E+0004 -0.27697E+0004  0.64751E-0008 -0.19416E-0009  0.77160E-0008
  0.81250E+0004 -0.27668E+0004  0.64483E-0008 -0.20445E-0009  0.77866E-0008
  0.82068E+0004 -0.27638E+0004  0.64126E-0008 -0.20647E-0009  0.78657E-0008
  0.82500E+0004 -0.27623E+0004  0.63956E-0008 -0.20300E-0009  0.79148E-0008
  0.80000E+0004 -0.27368E+0004  0.60546E-0008 -0.23785E-0010  0.70766E-0008
  0.80432E+0004 -0.27350E+0004  0.60870E-0008 -0.29752E-0010  0.71613E-0008
  0.81250E+0004 -0.27316E+0004  0.61246E-0008 -0.39746E-0010  0.73175E-0008
  0.82068E+0004 -0.27282E+0004  0.61457E-0008 -0.43192E-0010  0.74799E-0008
  0.82500E+0004 -0.27265E+0004  0.61559E-0008 -0.41256E-0010  0.75726E-0008
  0.80000E+0004 -0.27023E+0004  0.55017E-0008  0.13986E-0009  0.63138E-0008
  0.80432E+0004 -0.27003E+0004  0.55687E-0008  0.13458E-0009  0.64398E-0008
  0.81250E+0004 -0.26965E+0004  0.56671E-0008  0.12472E-0009  0.66723E-0008
  0.82068E+0004 -0.26927E+0004  0.57423E-0008  0.11977E-0009  0.69088E-0008
  0.82500E+0004 -0.26906E+0004  0.57784E-0008  0.12019E-0009  0.70404E-0008
  0.80000E+0004 -0.26842E+0004  0.51637E-0008  0.22589E-0009  0.58554E-0008
  0.80432E+0004 -0.26820E+0004  0.52477E-0008  0.22092E-0009  0.60008E-0008
  0.81250E+0004 -0.26780E+0004  0.53761E-0008  0.21103E-0009  0.62693E-0008
  0.82068E+0004 -0.26739E+0004  0.54779E-0008  0.20522E-0009  0.65404E-0008
  0.82500E+0004 -0.26718E+0004  0.55269E-0008  0.20483E-0009  0.66902E-0008
  0.82500E+0004 -0.27812E+0004  0.64645E-0008 -0.28810E-0009  0.80127E-0008
  0.82932E+0004 -0.27799E+0004  0.64394E-0008 -0.27969E-0009  0.80452E-0008
  0.83750E+0004 -0.27775E+0004  0.64128E-0008 -0.24993E-0009  0.81273E-0008
  0.84568E+0004 -0.27751E+0004  0.64224E-0008 -0.19870E-0009  0.82373E-0008
  0.85000E+0004 -0.27738E+0004  0.64435E-0008 -0.16263E-0009  0.83047E-0008
  0.82500E+0004 -0.27623E+0004  0.63956E-0008 -0.20300E-0009  0.79148E-0008
  0.82932E+0004 -0.27609E+0004  0.63843E-0008 -0.19573E-0009  0.79722E-0008
  0.83750E+0004 -0.27583E+0004  0.63811E-0008 -0.16902E-0009  0.81018E-0008
  0.84568E+0004 -0.27557E+0004  0.64117E-0008 -0.12192E-0009  0.82608E-0008
  0.85000E+0004 -0.27543E+0004  0.64433E-0008 -0.88496E-0010  0.83551E-0008
  0.82500E+0004 -0.27265E+0004  0.61559E-0008 -0.41256E-0010  0.75726E-0008
  0.82932E+0004 -0.27249E+0004  0.61706E-0008 -0.36112E-0010  0.76749E-0008
  0.83750E+0004 -0.27219E+0004  0.62127E-0008 -0.15006E-0010  0.78909E-0008
  0.84568E+0004 -0.27189E+0004  0.62847E-0008  0.24548E-0010  0.81404E-0008
  0.85000E+0004 -0.27173E+0004  0.63374E-0008  0.53152E-0010  0.82850E-0008
  0.82500E+0004 -0.26906E+0004  0.57784E-0008  0.12019E-0009  0.70404E-0008
  0.82932E+0004 -0.26889E+0004  0.58184E-0008  0.12325E-0009  0.71829E-0008
  0.83750E+0004 -0.26855E+0004  0.59048E-0008  0.13893E-0009  0.74777E-0008
  0.84568E+0004 -0.26821E+0004  0.60179E-0008  0.17125E-0009  0.78108E-0008
  0.85000E+0004 -0.26803E+0004  0.60919E-0008  0.19527E-0009  0.80026E-0008
  0.82500E+0004 -0.26718E+0004  0.55269E-0008  0.20483E-0009  0.66902E-0008
  0.82932E+0004 -0.26699E+0004  0.55795E-0008  0.20679E-0009  0.68518E-0008
  0.83750E+0004 -0.26662E+0004  0.56881E-0008  0.21966E-0009  0.71838E-0008
  0.84568E+0004 -0.26626E+0004  0.58218E-0008  0.24827E-0009  0.75569E-0008
  0.85000E+0004 -0.26607E+0004  0.59065E-0008  0.26994E-0009  0.77717E-0008
  0.85000E+0004 -0.27738E+0004  0.64435E-0008 -0.16263E-0009  0.83047E-0008
  0.85432E+0004 -0.27729E+0004  0.64760E-0008 -0.12123E-0009  0.83758E-0008
  0.86250E+0004 -0.27713E+0004  0.65655E-0008 -0.25254E-0010  0.85137E-0008
  0.87068E+0004 -0.27696E+0004  0.66857E-0008  0.92130E-0010  0.86425E-0008
  0.87500E+0004 -0.27687E+0004  0.67569E-0008  0.16123E-0009  0.86989E-0008
  0.85000E+0004 -0.27543E+0004  0.64433E-0008 -0.88496E-0010  0.83551E-0008
  0.85432E+0004 -0.27533E+0004  0.64870E-0008 -0.50113E-0010  0.84550E-0008
  0.86250E+0004 -0.27515E+0004  0.65976E-0008  0.39391E-0010  0.86496E-0008
  0.87068E+0004 -0.27497E+0004  0.67399E-0008  0.14958E-0009  0.88381E-0008
  0.87500E+0004 -0.27488E+0004  0.68233E-0008  0.21461E-0009  0.89270E-0008
  0.85000E+0004 -0.27173E+0004  0.63374E-0008  0.53152E-0010  0.82850E-0008
  0.85432E+0004 -0.27162E+0004  0.64039E-0008  0.86052E-0010  0.84398E-0008
  0.86250E+0004 -0.27141E+0004  0.65585E-0008  0.16378E-0009  0.87447E-0008
  0.87068E+0004 -0.27120E+0004  0.67471E-0008  0.26090E-0009  0.90514E-0008
  0.87500E+0004 -0.27109E+0004  0.68563E-0008  0.31859E-0009  0.92058E-0008
  0.85000E+0004 -0.26803E+0004  0.60919E-0008  0.19527E-0009  0.80026E-0008
  0.85432E+0004 -0.26790E+0004  0.61820E-0008  0.22296E-0009  0.82105E-0008
  0.86250E+0004 -0.26767E+0004  0.63828E-0008  0.28955E-0009  0.86240E-0008
  0.87068E+0004 -0.26743E+0004  0.66210E-0008  0.37435E-0009  0.90504E-0008
  0.87500E+0004 -0.26731E+0004  0.67585E-0008  0.42512E-0009  0.92726E-0008
  0.85000E+0004 -0.26607E+0004  0.59065E-0008  0.26994E-0009  0.77717E-0008
  0.85432E+0004 -0.26594E+0004  0.60089E-0008  0.29499E-0009  0.80059E-0008
  0.86250E+0004 -0.26569E+0004  0.62339E-0008  0.35594E-0009  0.84742E-0008
  0.87068E+0004 -0.26544E+0004  0.64987E-0008  0.43451E-0009  0.89623E-0008
  0.87500E+0004 -0.26531E+0004  0.66515E-0008  0.48180E-0009  0.92200E-0008
  0.87500E+0004 -0.27687E+0004  0.67569E-0008  0.16123E-0009  0.86989E-0008
  0.87932E+0004 -0.27681E+0004  0.68300E-0008  0.23367E-0009  0.87412E-0008
  0.88750E+0004 -0.27668E+0004  0.69642E-0008  0.37839E-0009  0.87724E-0008
  0.89568E+0004 -0.27656E+0004  0.70761E-0008  0.52566E-0009  0.87214E-0008
  0.90000E+0004 -0.27649E+0004  0.71184E-0008  0.60135E-0009  0.86525E-0008
  0.87500E+0004 -0.27488E+0004  0.68233E-0008  0.21461E-0009  0.89270E-0008
  0.87932E+0004 -0.27481E+0004  0.69094E-0008  0.28290E-0009  0.90026E-0008
  0.88750E+0004 -0.27467E+0004  0.70696E-0008  0.41961E-0009  0.90970E-0008
  0.89568E+0004 -0.27454E+0004  0.72092E-0008  0.55913E-0009  0.91078E-0008
  0.90000E+0004 -0.27446E+0004  0.72666E-0008  0.63095E-0009  0.90699E-0008
  0.87500E+0004 -0.27109E+0004  0.68563E-0008  0.31859E-0009  0.92058E-0008
  0.87932E+0004 -0.27101E+0004  0.69704E-0008  0.37935E-0009  0.93497E-0008
  0.88750E+0004 -0.27085E+0004  0.71866E-0008  0.50154E-0009  0.95764E-0008
  0.89568E+0004 -0.27070E+0004  0.73865E-0008  0.62705E-0009  0.97198E-0008
  0.90000E+0004 -0.27062E+0004  0.74770E-0008  0.69185E-0009  0.97505E-0008
  0.87500E+0004 -0.26731E+0004  0.67585E-0008  0.42512E-0009  0.92726E-0008
  0.87932E+0004 -0.26721E+0004  0.69035E-0008  0.47879E-0009  0.94886E-0008
  0.88750E+0004 -0.26704E+0004  0.71827E-0008  0.58734E-0009  0.98584E-0008
  0.89568E+0004 -0.26686E+0004  0.74510E-0008  0.69970E-0009  0.10150E-0007
  0.90000E+0004 -0.26677E+0004  0.75796E-0008  0.75790E-0009  0.10260E-0007
  0.87500E+0004 -0.26531E+0004  0.66515E-0008  0.48180E-0009  0.92200E-0008
  0.87932E+0004 -0.26521E+0004  0.68134E-0008  0.53190E-0009  0.94744E-0008
  0.88750E+0004 -0.26503E+0004  0.71276E-0008  0.63361E-0009  0.99218E-0008
  0.89568E+0004 -0.26484E+0004  0.74344E-0008  0.73937E-0009  0.10296E-0007
  0.90000E+0004 -0.26474E+0004  0.75847E-0008  0.79426E-0009  0.10450E-0007
  0.90000E+0004 -0.27649E+0004  0.71184E-0008  0.60135E-0009  0.86525E-0008
  0.90432E+0004 -0.27643E+0004  0.71456E-0008  0.67342E-0009  0.85525E-0008
  0.91250E+0004 -0.27630E+0004  0.71431E-0008  0.79585E-0009  0.82631E-0008
  0.92068E+0004 -0.27617E+0004  0.70544E-0008  0.89065E-0009  0.78340E-0008
  0.92500E+0004 -0.27611E+0004  0.69669E-0008  0.92667E-0009  0.75473E-0008
  0.90000E+0004 -0.27446E+0004  0.72666E-0008  0.63095E-0009  0.90699E-0008
  0.90432E+0004 -0.27439E+0004  0.73094E-0008  0.69944E-0009  0.89996E-0008
  0.91250E+0004 -0.27425E+0004  0.73371E-0008  0.81591E-0009  0.87612E-0008
  0.92068E+0004 -0.27412E+0004  0.72792E-0008  0.90622E-0009  0.83744E-0008
  0.92500E+0004 -0.27404E+0004  0.72080E-0008  0.94055E-0009  0.81058E-0008
  0.90000E+0004 -0.27062E+0004  0.74770E-0008  0.69185E-0009  0.97505E-0008
  0.90432E+0004 -0.27053E+0004  0.75538E-0008  0.75384E-0009  0.97470E-0008
  0.91250E+0004 -0.27038E+0004  0.76475E-0008  0.85947E-0009  0.96273E-0008
  0.92068E+0004 -0.27022E+0004  0.76568E-0008  0.94157E-0009  0.93448E-0008
  0.92500E+0004 -0.27013E+0004  0.76211E-0008  0.97278E-0009  0.91238E-0008
  0.90000E+0004 -0.26677E+0004  0.75796E-0008  0.75790E-0009  0.10260E-0007
  0.90432E+0004 -0.26668E+0004  0.76957E-0008  0.81378E-0009  0.10334E-0007
  0.91250E+0004 -0.26650E+0004  0.78660E-0008  0.90920E-0009  0.10358E-0007
  0.92068E+0004 -0.26632E+0004  0.79539E-0008  0.98356E-0009  0.10209E-0007
  0.92500E+0004 -0.26622E+0004  0.79597E-0008  0.10118E-0008  0.10052E-0007
  0.90000E+0004 -0.26474E+0004  0.75847E-0008  0.79426E-0009  0.10450E-0007
  0.90432E+0004 -0.26464E+0004  0.77232E-0008  0.84709E-0009  0.10569E-0007
  0.91250E+0004 -0.26445E+0004  0.79379E-0008  0.93740E-0009  0.10678E-0007
  0.92068E+0004 -0.26426E+0004  0.80714E-0008  0.10079E-0008  0.10609E-0007
  0.92500E+0004 -0.26416E+0004  0.81016E-0008  0.10346E-0008  0.10492E-0007
  0.92500E+0004 -0.27611E+0004  0.69669E-0008  0.92667E-0009  0.75473E-0008
  0.92932E+0004 -0.27605E+0004  0.68476E-0008  0.95078E-0009  0.72167E-0008
  0.93750E+0004 -0.27594E+0004  0.65308E-0008  0.96212E-0009  0.64743E-0008
  0.94568E+0004 -0.27583E+0004  0.60891E-0008  0.92315E-0009  0.55872E-0008
  0.95000E+0004 -0.27577E+0004  0.58041E-0008  0.88162E-0009  0.50644E-0008
  0.92500E+0004 -0.27404E+0004  0.72080E-0008  0.94055E-0009  0.81058E-0008
  0.92932E+0004 -0.27398E+0004  0.71051E-0008  0.96349E-0009  0.77901E-0008
  0.93750E+0004 -0.27386E+0004  0.68194E-0008  0.97412E-0009  0.70665E-0008
  0.94568E+0004 -0.27374E+0004  0.64089E-0008  0.93644E-0009  0.61860E-0008
  0.95000E+0004 -0.27368E+0004  0.61405E-0008  0.89640E-0009  0.56619E-0008
  0.92500E+0004 -0.27013E+0004  0.76211E-0008  0.97278E-0009  0.91238E-0008
  0.92932E+0004 -0.27006E+0004  0.75537E-0008  0.99353E-0009  0.88498E-0008
  0.93750E+0004 -0.26992E+0004  0.73343E-0008  0.10027E-0008  0.81873E-0008
  0.94568E+0004 -0.26979E+0004  0.69890E-0008  0.96709E-0009  0.73439E-0008
  0.95000E+0004 -0.26972E+0004  0.67544E-0008  0.92957E-0009  0.68291E-0008
  0.92500E+0004 -0.26622E+0004  0.79597E-0008  0.10118E-0008  0.10052E-0007
  0.92932E+0004 -0.26614E+0004  0.79339E-0008  0.10304E-0008  0.98373E-0008
  0.93750E+0004 -0.26599E+0004  0.77918E-0008  0.10380E-0008  0.92698E-0008
  0.94568E+0004 -0.26583E+0004  0.75215E-0008  0.10042E-0008  0.84969E-0008
  0.95000E+0004 -0.26575E+0004  0.73253E-0008  0.96890E-0009  0.80086E-0008
  0.92500E+0004 -0.26416E+0004  0.81016E-0008  0.10346E-0008  0.10492E-0007
  0.92932E+0004 -0.26407E+0004  0.81002E-0008  0.10522E-0008  0.10315E-0007
  0.93750E+0004 -0.26391E+0004  0.80037E-0008  0.10589E-0008  0.98106E-0008
  0.94568E+0004 -0.26375E+0004  0.77774E-0008  0.10260E-0008  0.90887E-0008
  0.95000E+0004 -0.26366E+0004  0.76036E-0008  0.99179E-0009  0.86218E-0008
  0.95000E+0004 -0.27577E+0004  0.58041E-0008  0.88162E-0009  0.50644E-0008
  0.95432E+0004 -0.27576E+0004  0.54762E-0008  0.82458E-0009  0.44959E-0008
  0.96250E+0004 -0.27572E+0004  0.47550E-0008  0.67674E-0009  0.33348E-0008
  0.97068E+0004 -0.27569E+0004  0.39071E-0008  0.47922E-0009  0.20845E-0008
  0.97500E+0004 -0.27567E+0004  0.34118E-0008  0.35731E-0009  0.13989E-0008
  0.95000E+0004 -0.27368E+0004  0.61405E-0008  0.89640E-0009  0.56619E-0008
  0.95432E+0004 -0.27366E+0004  0.58288E-0008  0.84124E-0009  0.50877E-0008
  0.96250E+0004 -0.27363E+0004  0.51386E-0008  0.69821E-0009  0.39078E-0008
  0.97068E+0004 -0.27359E+0004  0.43221E-0008  0.50673E-0009  0.26303E-0008
  0.97500E+0004 -0.27357E+0004  0.38435E-0008  0.38833E-0009  0.19276E-0008
  0.95000E+0004 -0.26972E+0004  0.67544E-0008  0.92957E-0009  0.68291E-0008
  0.95432E+0004 -0.26969E+0004  0.64757E-0008  0.87765E-0009  0.62555E-0008
  0.96250E+0004 -0.26965E+0004  0.58470E-0008  0.74301E-0009  0.50582E-0008
  0.97068E+0004 -0.26961E+0004  0.50911E-0008  0.56207E-0009  0.37428E-0008
  0.97500E+0004 -0.26959E+0004  0.46440E-0008  0.44987E-0009  0.30130E-0008
  0.95000E+0004 -0.26575E+0004  0.73253E-0008  0.96890E-0009  0.80086E-0008
  0.95432E+0004 -0.26573E+0004  0.70838E-0008  0.91987E-0009  0.74524E-0008
  0.96250E+0004 -0.26568E+0004  0.65228E-0008  0.79280E-0009  0.62664E-0008
  0.97068E+0004 -0.26563E+0004  0.58313E-0008  0.62146E-0009  0.49365E-0008
  0.97500E+0004 -0.26560E+0004  0.54169E-0008  0.51492E-0009  0.41894E-0008
  0.95000E+0004 -0.26366E+0004  0.76036E-0008  0.99179E-0009  0.86218E-0008
  0.95432E+0004 -0.26363E+0004  0.73840E-0008  0.94419E-0009  0.80821E-0008
  0.96250E+0004 -0.26358E+0004  0.68621E-0008  0.82085E-0009  0.69152E-0008
  0.97068E+0004 -0.26353E+0004  0.62072E-0008  0.65428E-0009  0.55890E-0008
  0.97500E+0004 -0.26350E+0004  0.58111E-0008  0.55056E-0009  0.48379E-0008
  0.97500E+0004 -0.27567E+0004  0.34118E-0008  0.35731E-0009  0.13989E-0008
  0.97932E+0004 -0.27572E+0004  0.28707E-0008  0.22350E-0009  0.68393E-0009
  0.98750E+0004 -0.27581E+0004  0.17651E-0008 -0.54684E-0010 -0.68467E-0009
  0.99568E+0004 -0.27590E+0004  0.56923E-0009 -0.35471E-0009 -0.20456E-0008
  0.10000E+0005 -0.27594E+0004 -0.89368E-0010 -0.51720E-0009 -0.27473E-0008
  0.97500E+0004 -0.27357E+0004  0.38435E-0008  0.38833E-0009  0.19276E-0008
  0.97932E+0004 -0.27362E+0004  0.33181E-0008  0.25797E-0009  0.11920E-0008
  0.98750E+0004 -0.27372E+0004  0.22413E-0008 -0.13688E-0010 -0.21818E-0009
  0.99568E+0004 -0.27382E+0004  0.10718E-0008 -0.30791E-0009 -0.16218E-0008
  0.10000E+0005 -0.27387E+0004  0.42527E-0009 -0.46781E-0009 -0.23459E-0008
  0.97500E+0004 -0.26959E+0004  0.46440E-0008  0.44987E-0009  0.30130E-0008
  0.97932E+0004 -0.26965E+0004  0.41481E-0008  0.32554E-0009  0.22416E-0008
  0.98750E+0004 -0.26976E+0004  0.31251E-0008  0.65368E-0010  0.75493E-0009
  0.99568E+0004 -0.26987E+0004  0.20049E-0008 -0.21861E-0009 -0.73197E-0009
  0.10000E+0005 -0.26993E+0004  0.13815E-0008 -0.37392E-0009 -0.15016E-0008
  0.97500E+0004 -0.26560E+0004  0.54169E-0008  0.51492E-0009  0.41894E-0008
  0.97932E+0004 -0.26567E+0004  0.49514E-0008  0.39610E-0009  0.33902E-0008
  0.98750E+0004 -0.26580E+0004  0.39828E-0008  0.14641E-0009  0.18365E-0008
  0.99568E+0004 -0.26593E+0004  0.29121E-0008 -0.12816E-0009  0.26864E-0009
  0.10000E+0005 -0.26599E+0004  0.23120E-0008 -0.27923E-0009 -0.54786E-0009
  0.97500E+0004 -0.26350E+0004  0.58111E-0008  0.55056E-0009  0.48379E-0008
  0.97932E+0004 -0.26357E+0004  0.53625E-0008  0.43446E-0009  0.40287E-0008
  0.98750E+0004 -0.26371E+0004  0.44237E-0008  0.18999E-0009  0.24458E-0008
  0.99568E+0004 -0.26385E+0004  0.33796E-0008 -0.79885E-0010  0.83871E-0009
  0.10000E+0005 -0.26392E+0004  0.27921E-0008 -0.22884E-0009 -0.18616E-0011
  0.10000E+0005 -0.27594E+0004 -0.89368E-0010 -0.51720E-0009 -0.27473E-0008
  0.10043E+0005 -0.27606E+0004 -0.77916E-0009 -0.68094E-0009 -0.34448E-0008
  0.10125E+0005 -0.27627E+0004 -0.21083E-0008 -0.98371E-0009 -0.46947E-0008
  0.10207E+0005 -0.27648E+0004 -0.34328E-0008 -0.12620E-0008 -0.58228E-0008
  0.10250E+0005 -0.27659E+0004 -0.41128E-0008 -0.13938E-0008 -0.63542E-0008
  0.10000E+0005 -0.27387E+0004  0.42527E-0009 -0.46781E-0009 -0.23459E-0008
  0.10043E+0005 -0.27399E+0004 -0.25541E-0009 -0.62960E-0009 -0.30676E-0008
  0.10125E+0005 -0.27422E+0004 -0.15742E-0008 -0.93024E-0009 -0.43624E-0008
  0.10207E+0005 -0.27445E+0004 -0.29004E-0008 -0.12089E-0008 -0.55346E-0008
  0.10250E+0005 -0.27457E+0004 -0.35875E-0008 -0.13420E-0008 -0.60895E-0008
  0.10000E+0005 -0.26993E+0004  0.13815E-0008 -0.37392E-0009 -0.15016E-0008
  0.10043E+0005 -0.27007E+0004  0.71887E-0009 -0.53231E-0009 -0.22735E-0008
  0.10125E+0005 -0.27033E+0004 -0.57687E-0009 -0.82922E-0009 -0.36630E-0008
  0.10207E+0005 -0.27060E+0004 -0.19002E-0008 -0.11086E-0008 -0.49294E-0008
  0.10250E+0005 -0.27074E+0004 -0.25963E-0008 -0.12441E-0008 -0.55342E-0008
  0.10000E+0005 -0.26599E+0004  0.23120E-0008 -0.27923E-0009 -0.54786E-0009
  0.10043E+0005 -0.26615E+0004  0.16682E-0008 -0.43452E-0009 -0.13732E-0008
  0.10125E+0005 -0.26645E+0004  0.39860E-0009 -0.72803E-0009 -0.28671E-0008
  0.10207E+0005 -0.26675E+0004 -0.91575E-0009 -0.10081E-0008 -0.42401E-0008
  0.10250E+0005 -0.26690E+0004 -0.16159E-0008 -0.11458E-0008 -0.49016E-0008
  0.10000E+0005 -0.26392E+0004  0.27921E-0008 -0.22884E-0009 -0.18616E-0011
  0.10043E+0005 -0.26408E+0004  0.21585E-0008 -0.38259E-0009 -0.85572E-0009
  0.10125E+0005 -0.26440E+0004  0.90374E-0009 -0.67441E-0009 -0.24070E-0008
  0.10207E+0005 -0.26472E+0004 -0.40390E-0009 -0.95486E-0009 -0.38401E-0008
  0.10250E+0005 -0.26488E+0004 -0.11047E-0008 -0.10937E-0008 -0.45342E-0008
  0.10250E+0005 -0.27659E+0004 -0.41128E-0008 -0.13938E-0008 -0.63542E-0008
  0.10293E+0005 -0.27668E+0004 -0.47652E-0008 -0.15111E-0008 -0.68341E-0008
  0.10375E+0005 -0.27685E+0004 -0.59094E-0008 -0.16899E-0008 -0.75844E-0008
  0.10457E+0005 -0.27702E+0004 -0.68831E-0008 -0.18002E-0008 -0.80978E-0008
  0.10500E+0005 -0.27711E+0004 -0.73070E-0008 -0.18278E-0008 -0.82605E-0008
  0.10250E+0005 -0.27457E+0004 -0.35875E-0008 -0.13420E-0008 -0.60895E-0008
  0.10293E+0005 -0.27466E+0004 -0.42515E-0008 -0.14613E-0008 -0.65932E-0008
  0.10375E+0005 -0.27485E+0004 -0.54329E-0008 -0.16463E-0008 -0.73916E-0008
  0.10457E+0005 -0.27503E+0004 -0.64656E-0008 -0.17655E-0008 -0.79594E-0008
  0.10500E+0005 -0.27513E+0004 -0.69297E-0008 -0.17989E-0008 -0.81538E-0008
  0.10250E+0005 -0.27074E+0004 -0.25963E-0008 -0.12441E-0008 -0.55342E-0008
  0.10293E+0005 -0.27085E+0004 -0.32769E-0008 -0.13671E-0008 -0.60879E-0008
  0.10375E+0005 -0.27106E+0004 -0.45162E-0008 -0.15632E-0008 -0.69851E-0008
  0.10457E+0005 -0.27127E+0004 -0.56456E-0008 -0.16987E-0008 -0.76609E-0008
  0.10500E+0005 -0.27139E+0004 -0.61773E-0008 -0.17426E-0008 -0.79170E-0008
  0.10250E+0005 -0.26690E+0004 -0.16159E-0008 -0.11458E-0008 -0.49016E-0008
  0.10293E+0005 -0.26703E+0004 -0.23073E-0008 -0.12724E-0008 -0.55118E-0008
  0.10375E+0005 -0.26727E+0004 -0.35905E-0008 -0.14789E-0008 -0.65191E-0008
  0.10457E+0005 -0.26751E+0004 -0.47992E-0008 -0.16298E-0008 -0.73116E-0008
  0.10500E+0005 -0.26764E+0004 -0.53882E-0008 -0.16836E-0008 -0.76326E-0008
  0.10250E+0005 -0.26488E+0004 -0.11047E-0008 -0.10937E-0008 -0.45342E-0008
  0.10293E+0005 -0.26502E+0004 -0.18000E-0008 -0.12220E-0008 -0.51766E-0008
  0.10375E+0005 -0.26527E+0004 -0.31015E-0008 -0.14338E-0008 -0.62467E-0008
  0.10457E+0005 -0.26553E+0004 -0.43459E-0008 -0.15924E-0008 -0.71049E-0008
  0.10500E+0005 -0.26566E+0004 -0.49616E-0008 -0.16513E-0008 -0.74621E-0008
  0.10500E+0005 -0.27711E+0004 -0.73070E-0008 -0.18278E-0008 -0.82605E-0008
  0.10543E+0005 -0.27719E+0004 -0.76561E-0008 -0.18321E-0008 -0.83435E-0008
  0.10625E+0005 -0.27734E+0004 -0.80882E-0008 -0.17759E-0008 -0.82684E-0008
  0.10707E+0005 -0.27750E+0004 -0.81790E-0008 -0.16331E-0008 -0.78768E-0008
  0.10750E+0005 -0.27758E+0004 -0.80765E-0008 -0.15236E-0008 -0.75409E-0008
  0.10500E+0005 -0.27513E+0004 -0.69297E-0008 -0.17989E-0008 -0.81538E-0008
  0.10543E+0005 -0.27522E+0004 -0.73251E-0008 -0.18095E-0008 -0.82710E-0008
  0.10625E+0005 -0.27539E+0004 -0.78611E-0008 -0.17668E-0008 -0.82678E-0008
  0.10707E+0005 -0.27555E+0004 -0.80736E-0008 -0.16387E-0008 -0.79566E-0008
  0.10750E+0005 -0.27564E+0004 -0.80408E-0008 -0.15372E-0008 -0.76657E-0008
  0.10500E+0005 -0.27139E+0004 -0.61773E-0008 -0.17426E-0008 -0.79170E-0008
  0.10543E+0005 -0.27149E+0004 -0.66517E-0008 -0.17648E-0008 -0.80998E-0008
  0.10625E+0005 -0.27168E+0004 -0.73681E-0008 -0.17467E-0008 -0.82322E-0008
  0.10707E+0005 -0.27187E+0004 -0.77972E-0008 -0.16456E-0008 -0.80712E-0008
  0.10750E+0005 -0.27197E+0004 -0.78900E-0008 -0.15589E-0008 -0.78640E-0008
  0.10500E+0005 -0.26764E+0004 -0.53882E-0008 -0.16836E-0008 -0.76326E-0008
  0.10543E+0005 -0.26775E+0004 -0.59309E-0008 -0.17168E-0008 -0.78835E-0008
  0.10625E+0005 -0.26797E+0004 -0.68073E-0008 -0.17223E-0008 -0.81534E-0008
  0.10707E+0005 -0.26819E+0004 -0.74337E-0008 -0.16474E-0008 -0.81418E-0008
  0.10750E+0005 -0.26830E+0004 -0.76434E-0008 -0.15750E-0008 -0.80172E-0008
  0.10500E+0005 -0.26566E+0004 -0.49616E-0008 -0.16513E-0008 -0.74621E-0008
  0.10543E+0005 -0.26578E+0004 -0.55363E-0008 -0.16901E-0008 -0.77502E-0008
  0.10625E+0005 -0.26601E+0004 -0.64893E-0008 -0.17077E-0008 -0.80944E-0008
  0.10707E+0005 -0.26624E+0004 -0.72121E-0008 -0.16461E-0008 -0.81623E-0008
  0.10750E+0005 -0.26637E+0004 -0.74799E-0008 -0.15812E-0008 -0.80814E-0008
  0.10750E+0005 -0.27758E+0004 -0.80765E-0008 -0.15236E-0008 -0.75409E-0008
  0.10793E+0005 -0.27767E+0004 -0.78649E-0008 -0.13910E-0008 -0.71151E-0008
  0.10875E+0005 -0.27785E+0004 -0.71596E-0008 -0.10807E-0008 -0.60760E-0008
  0.10957E+0005 -0.27802E+0004 -0.60650E-0008 -0.70206E-0009 -0.47621E-0008
  0.11000E+0005 -0.27811E+0004 -0.53423E-0008 -0.47897E-0009 -0.39771E-0008
  0.10750E+0005 -0.27564E+0004 -0.80408E-0008 -0.15372E-0008 -0.76657E-0008
  0.10793E+0005 -0.27574E+0004 -0.79014E-0008 -0.14125E-0008 -0.72861E-0008
  0.10875E+0005 -0.27593E+0004 -0.73347E-0008 -0.11167E-0008 -0.63348E-0008
  0.10957E+0005 -0.27612E+0004 -0.63729E-0008 -0.75099E-0009 -0.51037E-0008
  0.11000E+0005 -0.27622E+0004 -0.57144E-0008 -0.53387E-0009 -0.43579E-0008
  0.10750E+0005 -0.27197E+0004 -0.78900E-0008 -0.15589E-0008 -0.78640E-0008
  0.10793E+0005 -0.27209E+0004 -0.78825E-0008 -0.14489E-0008 -0.75706E-0008
  0.10875E+0005 -0.27231E+0004 -0.75735E-0008 -0.11803E-0008 -0.67837E-0008
  0.10957E+0005 -0.27253E+0004 -0.68649E-0008 -0.83930E-0009 -0.57099E-0008
  0.11000E+0005 -0.27264E+0004 -0.63316E-0008 -0.63373E-0009 -0.50397E-0008
  0.10750E+0005 -0.26830E+0004 -0.76434E-0008 -0.15750E-0008 -0.80172E-0008
  0.10793E+0005 -0.26843E+0004 -0.77605E-0008 -0.14795E-0008 -0.78088E-0008
  0.10875E+0005 -0.26868E+0004 -0.76999E-0008 -0.12379E-0008 -0.71844E-0008
  0.10957E+0005 -0.26893E+0004 -0.72429E-0008 -0.92171E-0009 -0.62676E-0008
  0.11000E+0005 -0.26906E+0004 -0.68375E-0008 -0.72802E-0009 -0.56742E-0008
  0.10750E+0005 -0.26637E+0004 -0.74799E-0008 -0.15812E-0008 -0.80814E-0008
  0.10793E+0005 -0.26650E+0004 -0.76594E-0008 -0.14932E-0008 -0.79177E-0008
  0.10875E+0005 -0.26677E+0004 -0.77253E-0008 -0.12657E-0008 -0.73784E-0008
  0.10957E+0005 -0.26703E+0004 -0.73991E-0008 -0.96277E-0009 -0.65444E-0008
  0.11000E+0005 -0.26717E+0004 -0.70615E-0008 -0.77546E-0009 -0.59918E-0008
  0.11000E+0005 -0.27811E+0004 -0.53423E-0008 -0.47897E-0009 -0.39771E-0008
  0.11043E+0005 -0.27821E+0004 -0.45281E-0008 -0.24324E-0009 -0.31389E-0008
  0.11125E+0005 -0.27839E+0004 -0.27773E-0008  0.23093E-0009 -0.14554E-0008
  0.11207E+0005 -0.27858E+0004 -0.83554E-0009  0.72371E-0009  0.27349E-0009
  0.11250E+0005 -0.27867E+0004  0.22670E-0009  0.98499E-0009  0.11665E-0008
  0.11000E+0005 -0.27622E+0004 -0.57144E-0008 -0.53387E-0009 -0.43579E-0008
  0.11043E+0005 -0.27633E+0004 -0.49584E-0008 -0.30330E-0009 -0.35543E-0008
  0.11125E+0005 -0.27653E+0004 -0.32962E-0008  0.16348E-0009 -0.19200E-0008
  0.11207E+0005 -0.27673E+0004 -0.14077E-0008  0.65245E-0009 -0.21292E-0009
  0.11250E+0005 -0.27683E+0004 -0.35703E-0009  0.91327E-0009  0.68145E-0009
  0.11000E+0005 -0.27264E+0004 -0.63316E-0008 -0.63373E-0009 -0.50397E-0008
  0.11043E+0005 -0.27276E+0004 -0.56915E-0008 -0.41331E-0009 -0.43042E-0008
  0.11125E+0005 -0.27299E+0004 -0.42130E-0008  0.38426E-0010 -0.27705E-0008
  0.11207E+0005 -0.27322E+0004 -0.24469E-0008  0.51876E-0009 -0.11161E-0008
  0.11250E+0005 -0.27334E+0004 -0.14313E-0008  0.77780E-0009 -0.22646E-0009
  0.11000E+0005 -0.26906E+0004 -0.68375E-0008 -0.72802E-0009 -0.56742E-0008
  0.11043E+0005 -0.26920E+0004 -0.63184E-0008 -0.51821E-0009 -0.50090E-0008
  0.11125E+0005 -0.26946E+0004 -0.50401E-0008 -0.82818E-0010 -0.35836E-0008
  0.11207E+0005 -0.26972E+0004 -0.34206E-0008  0.38710E-0009 -0.19941E-0008
  0.11250E+0005 -0.26985E+0004 -0.24556E-0008  0.64324E-0009 -0.11173E-0008
  0.11000E+0005 -0.26717E+0004 -0.70615E-0008 -0.77546E-0009 -0.59918E-0008
  0.11043E+0005 -0.26732E+0004 -0.66075E-0008 -0.57144E-0009 -0.53643E-0008
  0.11125E+0005 -0.26759E+0004 -0.54398E-0008 -0.14517E-0009 -0.39983E-0008
  0.11207E+0005 -0.26787E+0004 -0.39060E-0008  0.31856E-0009 -0.24471E-0008
  0.11250E+0005 -0.26801E+0004 -0.29731E-0008  0.57275E-0009 -0.15799E-0008
  0.11250E+0005 -0.27867E+0004  0.22670E-0009  0.98499E-0009  0.11665E-0008
  0.11293E+0005 -0.27877E+0004  0.12897E-0008  0.12421E-0008  0.20255E-0008
  0.11375E+0005 -0.27894E+0004  0.32404E-0008  0.17109E-0008  0.35010E-0008
  0.11457E+0005 -0.27911E+0004  0.49940E-0008  0.21374E-0008  0.46897E-0008
  0.11500E+0005 -0.27921E+0004  0.57962E-0008  0.23396E-0008  0.51686E-0008
  0.11250E+0005 -0.27683E+0004 -0.35703E-0009  0.91327E-0009  0.68145E-0009
  0.11293E+0005 -0.27693E+0004  0.70640E-0009  0.11710E-0008  0.15513E-0008
  0.11375E+0005 -0.27712E+0004  0.26917E-0008  0.16438E-0008  0.30742E-0008
  0.11457E+0005 -0.27731E+0004  0.45227E-0008  0.20780E-0008  0.43443E-0008
  0.11500E+0005 -0.27741E+0004  0.53810E-0008  0.22856E-0008  0.48784E-0008
  0.11250E+0005 -0.27334E+0004 -0.14313E-0008  0.77780E-0009 -0.22646E-0009
  0.11293E+0005 -0.27346E+0004 -0.38097E-0009  0.10357E-0008  0.65599E-0009
  0.11375E+0005 -0.27368E+0004  0.16428E-0008  0.15143E-0008  0.22526E-0008
  0.11457E+0005 -0.27389E+0004  0.35942E-0008  0.19609E-0008  0.36608E-0008
  0.11500E+0005 -0.27401E+0004  0.45467E-0008  0.21777E-0008  0.42914E-0008
  0.11250E+0005 -0.26985E+0004 -0.24556E-0008  0.64324E-0009 -0.11173E-0008
  0.11293E+0005 -0.26998E+0004 -0.14349E-0008  0.90005E-0009 -0.23133E-0009
  0.11375E+0005 -0.27023E+0004  0.59375E-0009  0.13819E-0008  0.14197E-0008
  0.11457E+0005 -0.27048E+0004  0.26320E-0008  0.18386E-0008  0.29462E-0008
  0.11500E+0005 -0.27060E+0004  0.36620E-0008  0.20632E-0008  0.36633E-0008
  0.11250E+0005 -0.26801E+0004 -0.29731E-0008  0.57275E-0009 -0.15799E-0008
  0.11293E+0005 -0.26815E+0004 -0.19742E-0008  0.82853E-0009 -0.69535E-0009
  0.11375E+0005 -0.26841E+0004  0.44329E-0010  0.13112E-0008  0.97750E-0009
  0.11457E+0005 -0.26867E+0004  0.21153E-0008  0.17721E-0008  0.25588E-0008
  0.11500E+0005 -0.26881E+0004  0.31795E-0008  0.20003E-0008  0.33177E-0008
  0.11500E+0005 -0.27921E+0004  0.57962E-0008  0.23396E-0008  0.51686E-0008
  0.11543E+0005 -0.27929E+0004  0.64890E-0008  0.25219E-0008  0.55299E-0008
  0.11625E+0005 -0.27944E+0004  0.74626E-0008  0.28079E-0008  0.58698E-0008
  0.11707E+0005 -0.27958E+0004  0.79346E-0008  0.30050E-0008  0.57386E-0008
  0.11750E+0005 -0.27966E+0004  0.79693E-0008  0.30700E-0008  0.54822E-0008
  0.11500E+0005 -0.27741E+0004  0.53810E-0008  0.22856E-0008  0.48784E-0008
  0.11543E+0005 -0.27750E+0004  0.61388E-0008  0.24740E-0008  0.53016E-0008
  0.11625E+0005 -0.27766E+0004  0.72545E-0008  0.27735E-0008  0.57730E-0008
  0.11707E+0005 -0.27782E+0004  0.78829E-0008  0.29859E-0008  0.57821E-0008
  0.11750E+0005 -0.27791E+0004  0.80008E-0008  0.30595E-0008  0.55985E-0008
  0.11500E+0005 -0.27401E+0004  0.45467E-0008  0.21777E-0008  0.42914E-0008
  0.11543E+0005 -0.27411E+0004  0.54163E-0008  0.23766E-0008  0.48251E-0008
  0.11625E+0005 -0.27429E+0004  0.67855E-0008  0.27000E-0008  0.55357E-0008
  0.11707E+0005 -0.27448E+0004  0.77018E-0008  0.29402E-0008  0.58057E-0008
  0.11750E+0005 -0.27458E+0004  0.79766E-0008  0.30297E-0008  0.57601E-0008
  0.11500E+0005 -0.27060E+0004  0.36620E-0008  0.20632E-0008  0.36633E-0008
  0.11543E+0005 -0.27072E+0004  0.46286E-0008  0.22714E-0008  0.42980E-0008
  0.11625E+0005 -0.27093E+0004  0.62280E-0008  0.26165E-0008  0.52336E-0008
  0.11707E+0005 -0.27114E+0004  0.74183E-0008  0.28826E-0008  0.57567E-0008
  0.11750E+0005 -0.27125E+0004  0.78467E-0008  0.29872E-0008  0.58479E-0008
  0.11500E+0005 -0.26881E+0004  0.31795E-0008  0.20003E-0008  0.33177E-0008
  0.11543E+0005 -0.26893E+0004  0.41909E-0008  0.22129E-0008  0.40020E-0008
  0.11625E+0005 -0.26915E+0004  0.59018E-0008  0.25685E-0008  0.50504E-0008
  0.11707E+0005 -0.26938E+0004  0.72300E-0008  0.28476E-0008  0.57032E-0008
  0.11750E+0005 -0.26950E+0004  0.77376E-0008  0.29598E-0008  0.58657E-0008
  0.11750E+0005 -0.27966E+0004  0.79693E-0008  0.30700E-0008  0.54822E-0008
  0.11793E+0005 -0.27973E+0004  0.78565E-0008  0.31071E-0008  0.51053E-0008
  0.11875E+0005 -0.27985E+0004  0.72567E-0008  0.30986E-0008  0.40982E-0008
  0.11957E+0005 -0.27998E+0004  0.62089E-0008  0.29877E-0008  0.27921E-0008
  0.12000E+0005 -0.28004E+0004  0.55096E-0008  0.28887E-0008  0.20258E-0008
  0.11750E+0005 -0.27791E+0004  0.80008E-0008  0.30595E-0008  0.55985E-0008
  0.11793E+0005 -0.27798E+0004  0.79688E-0008  0.31054E-0008  0.52911E-0008
  0.11875E+0005 -0.27811E+0004  0.75082E-0008  0.31138E-0008  0.43990E-0008
  0.11957E+0005 -0.27825E+0004  0.65702E-0008  0.30195E-0008  0.31759E-0008
  0.12000E+0005 -0.27832E+0004  0.59134E-0008  0.29289E-0008  0.24370E-0008
  0.11750E+0005 -0.27458E+0004  0.79766E-0008  0.30297E-0008  0.57601E-0008
  0.11793E+0005 -0.27466E+0004  0.80989E-0008  0.30917E-0008  0.55860E-0008
  0.11875E+0005 -0.27482E+0004  0.79111E-0008  0.31317E-0008  0.49202E-0008
  0.11957E+0005 -0.27497E+0004  0.71979E-0008  0.30690E-0008  0.38685E-0008
  0.12000E+0005 -0.27505E+0004  0.66323E-0008  0.29948E-0008  0.31907E-0008
  0.11750E+0005 -0.27125E+0004  0.78467E-0008  0.29872E-0008  0.58479E-0008
  0.11793E+0005 -0.27134E+0004  0.81234E-0008  0.30647E-0008  0.58081E-0008
  0.11875E+0005 -0.27152E+0004  0.82166E-0008  0.31357E-0008  0.53767E-0008
  0.11957E+0005 -0.27169E+0004  0.77460E-0008  0.31046E-0008  0.45123E-0008
  0.12000E+0005 -0.27179E+0004  0.72846E-0008  0.30470E-0008  0.39066E-0008
  0.11750E+0005 -0.26950E+0004  0.77376E-0008  0.29598E-0008  0.58657E-0008
  0.11793E+0005 -0.26959E+0004  0.80948E-0008  0.30454E-0008  0.58967E-0008
  0.11875E+0005 -0.26978E+0004  0.83381E-0008  0.31324E-0008  0.55913E-0008
  0.11957E+0005 -0.26996E+0004  0.80016E-0008  0.31178E-0008  0.48312E-0008
  0.12000E+0005 -0.27006E+0004  0.75997E-0008  0.30690E-0008  0.42676E-0008
  0.12000E+0005 -0.28004E+0004  0.55096E-0008  0.28887E-0008  0.20258E-0008
  0.12043E+0005 -0.28012E+0004  0.47302E-0008  0.27635E-0008  0.12297E-0008
  0.12125E+0005 -0.28027E+0004  0.31176E-0008  0.24573E-0008 -0.26876E-0009
  0.12207E+0005 -0.28041E+0004  0.14620E-0008  0.20732E-0008 -0.16226E-0008
  0.12250E+0005 -0.28049E+0004  0.62553E-0009  0.18436E-0008 -0.22278E-0008
  0.12000E+0005 -0.27832E+0004  0.59134E-0008  0.29289E-0008  0.24370E-0008
  0.12043E+0005 -0.27840E+0004  0.51639E-0008  0.28119E-0008  0.16553E-0008
  0.12125E+0005 -0.27856E+0004  0.35718E-0008  0.25201E-0008  0.14742E-0009
  0.12207E+0005 -0.27872E+0004  0.18893E-0008  0.21488E-0008 -0.12632E-0008
  0.12250E+0005 -0.27881E+0004  0.10209E-0008  0.19252E-0008 -0.19156E-0008
  0.12000E+0005 -0.27505E+0004  0.66323E-0008  0.29948E-0008  0.31907E-0008
  0.12043E+0005 -0.27515E+0004  0.59517E-0008  0.28936E-0008  0.24467E-0008
  0.12125E+0005 -0.27533E+0004  0.44231E-0008  0.26303E-0008  0.94157E-0009
  0.12207E+0005 -0.27552E+0004  0.27136E-0008  0.22845E-0008 -0.55655E-0009
  0.12250E+0005 -0.27562E+0004  0.17962E-0008  0.20730E-0008 -0.12889E-0008
  0.12000E+0005 -0.27179E+0004  0.72846E-0008  0.30470E-0008  0.39066E-0008
  0.12043E+0005 -0.27190E+0004  0.66876E-0008  0.29621E-0008  0.32128E-0008
  0.12125E+0005 -0.27210E+0004  0.52533E-0008  0.27283E-0008  0.17363E-0008
  0.12207E+0005 -0.27231E+0004  0.35481E-0008  0.24095E-0008  0.17681E-0009
  0.12250E+0005 -0.27242E+0004  0.25970E-0008  0.22110E-0008 -0.62281E-0009
  0.12000E+0005 -0.27006E+0004  0.75997E-0008  0.30690E-0008  0.42676E-0008
  0.12043E+0005 -0.27018E+0004  0.70523E-0008  0.29928E-0008  0.36048E-0008
  0.12125E+0005 -0.27040E+0004  0.56794E-0008  0.27749E-0008  0.21533E-0008
  0.12207E+0005 -0.27062E+0004  0.39890E-0008  0.24709E-0008  0.57186E-0009
  0.12250E+0005 -0.27074E+0004  0.30265E-0008  0.22796E-0008 -0.25802E-0009
  0.12250E+0005 -0.28049E+0004  0.62553E-0009  0.18436E-0008 -0.22278E-0008
  0.12293E+0005 -0.28060E+0004 -0.16365E-0009  0.15978E-0008 -0.27392E-0008
  0.12375E+0005 -0.28081E+0004 -0.14364E-0008  0.10987E-0008 -0.33753E-0008
  0.12457E+0005 -0.28103E+0004 -0.23294E-0008  0.57366E-0009 -0.35222E-0008
  0.12500E+0005 -0.28114E+0004 -0.26251E-0008  0.29228E-0009 -0.33953E-0008
  0.12250E+0005 -0.27881E+0004  0.10209E-0008  0.19252E-0008 -0.19156E-0008
  0.12293E+0005 -0.27893E+0004  0.18829E-0009  0.16847E-0008 -0.24851E-0008
  0.12375E+0005 -0.27916E+0004 -0.11897E-0008  0.11940E-0008 -0.32516E-0008
  0.12457E+0005 -0.27939E+0004 -0.22055E-0008  0.67502E-0009 -0.35420E-0008
  0.12500E+0005 -0.27951E+0004 -0.25674E-0008  0.39587E-0009 -0.34900E-0008
  0.12250E+0005 -0.27562E+0004  0.17962E-0008  0.20730E-0008 -0.12889E-0008
  0.12293E+0005 -0.27575E+0004  0.89127E-0009  0.18435E-0008 -0.19603E-0008
  0.12375E+0005 -0.27602E+0004 -0.67234E-0009  0.13702E-0008 -0.29632E-0008
  0.12457E+0005 -0.27628E+0004 -0.19148E-0008  0.86418E-0009 -0.35217E-0008
  0.12500E+0005 -0.27642E+0004 -0.24026E-0008  0.58996E-0009 -0.36126E-0008
  0.12250E+0005 -0.27242E+0004  0.25970E-0008  0.22110E-0008 -0.62281E-0009
  0.12293E+0005 -0.27258E+0004  0.16337E-0008  0.19934E-0008 -0.13848E-0008
  0.12375E+0005 -0.27288E+0004 -0.95296E-0010  0.15394E-0008 -0.26080E-0008
  0.12457E+0005 -0.27318E+0004 -0.15539E-0008  0.10484E-0008 -0.34273E-0008
  0.12500E+0005 -0.27333E+0004 -0.21663E-0008  0.78002E-0009 -0.36613E-0008
  0.12250E+0005 -0.27074E+0004  0.30265E-0008  0.22796E-0008 -0.25802E-0009
  0.12293E+0005 -0.27091E+0004  0.20381E-0008  0.20686E-0008 -0.10630E-0008
  0.12375E+0005 -0.27122E+0004  0.23093E-0009  0.16256E-0008 -0.23953E-0008
  0.12457E+0005 -0.27154E+0004 -0.13363E-0008  0.11431E-0008 -0.33484E-0008
  0.12500E+0005 -0.27170E+0004 -0.20134E-0008  0.87825E-0009 -0.36574E-0008
  0.12500E+0005 -0.28114E+0004 -0.26251E-0008  0.29228E-0009 -0.33953E-0008
  0.12543E+0005 -0.28125E+0004 -0.27952E-0008  0.11601E-0010 -0.31324E-0008
  0.12625E+0005 -0.28147E+0004 -0.27832E-0008 -0.51005E-0009 -0.22973E-0008
  0.12707E+0005 -0.28168E+0004 -0.23866E-0008 -0.10052E-0008 -0.11169E-0008
  0.12750E+0005 -0.28180E+0004 -0.20566E-0008 -0.12513E-0008 -0.40454E-0009
  0.12500E+0005 -0.27951E+0004 -0.25674E-0008  0.39587E-0009 -0.34900E-0008
  0.12543E+0005 -0.27963E+0004 -0.28018E-0008  0.11676E-0009 -0.32980E-0008
  0.12625E+0005 -0.27987E+0004 -0.28976E-0008 -0.40379E-0009 -0.25780E-0008
  0.12707E+0005 -0.28010E+0004 -0.25797E-0008 -0.90018E-0009 -0.14756E-0008
  0.12750E+0005 -0.28023E+0004 -0.22762E-0008 -0.11480E-0008 -0.78613E-0009
  0.12500E+0005 -0.27642E+0004 -0.24026E-0008  0.58996E-0009 -0.36126E-0008
  0.12543E+0005 -0.27656E+0004 -0.27612E-0008  0.31455E-0009 -0.35585E-0008
  0.12625E+0005 -0.27683E+0004 -0.30719E-0008 -0.20273E-0009 -0.30678E-0008
[truncated: 9,632,013 more chars]
