# Supplementary material for: 2D Synthetic dataset of numerical simulations of long-period seismicity in a volcanic edifice and related sensitivity kernels
Source: Data Brief. 2021 Jan 25;34:106673. doi: 10.1016/j.dib.2020.106673 (PMC7841316; doi:10.1016/j.dib.2020.106673)
Supplement: Supplementary Data S1 — Supplementary Raw Research Data. This is open data under the CC BY license http://creativecommons.org/licenses/by/4.0/ [file mmc1.zip › Dataset/OUTPUT_KERNELS/9000_3000/kernel_hetero_3000_1551_SVF7e-1Hz_09-12.dat]

  0.00000E+0000 -0.30000E+0004  0.19009E-0008  0.19181E-0008  0.20824E-0009
  0.43168E+0002 -0.30000E+0004  0.15125E-0008  0.11562E-0008  0.85127E-0009
  0.12500E+0003 -0.30000E+0004  0.11445E-0008  0.32897E-0009  0.17706E-0008
  0.20683E+0003 -0.30000E+0004  0.73262E-0009 -0.29562E-0009  0.22814E-0008
  0.25000E+0003 -0.30000E+0004  0.46587E-0009 -0.62063E-0009  0.24458E-0008
  0.00000E+0000 -0.29890E+0004  0.19592E-0008  0.19515E-0008  0.17122E-0009
  0.43168E+0002 -0.29890E+0004  0.15324E-0008  0.12176E-0008  0.76213E-0009
  0.12500E+0003 -0.29889E+0004  0.10962E-0008  0.32287E-0009  0.16983E-0008
  0.20683E+0003 -0.29889E+0004  0.64037E-0009 -0.35175E-0009  0.22202E-0008
  0.25000E+0003 -0.29888E+0004  0.36266E-0009 -0.68046E-0009  0.23902E-0008
  0.00000E+0000 -0.29682E+0004  0.19796E-0008  0.19109E-0008  0.13784E-0009
  0.43168E+0002 -0.29681E+0004  0.15186E-0008  0.12415E-0008  0.61594E-0009
  0.12500E+0003 -0.29680E+0004  0.96607E-0009  0.26675E-0009  0.15280E-0008
  0.20683E+0003 -0.29678E+0004  0.45502E-0009 -0.46707E-0009  0.20919E-0008
  0.25000E+0003 -0.29677E+0004  0.14095E-0009 -0.81729E-0009  0.22504E-0008
  0.00000E+0000 -0.29474E+0004  0.19573E-0008  0.18318E-0008  0.14248E-0009
  0.43168E+0002 -0.29473E+0004  0.14590E-0008  0.11766E-0008  0.51705E-0009
  0.12500E+0003 -0.29470E+0004  0.80596E-0009  0.16628E-0009  0.13486E-0008
  0.20683E+0003 -0.29467E+0004  0.24617E-0009 -0.60510E-0009  0.19394E-0008
  0.25000E+0003 -0.29466E+0004 -0.10082E-0009 -0.97426E-0009  0.20854E-0008
  0.00000E+0000 -0.29364E+0004  0.19273E-0008  0.17745E-0008  0.14636E-0009
  0.43168E+0002 -0.29363E+0004  0.14147E-0008  0.11195E-0008  0.48090E-0009
  0.12500E+0003 -0.29359E+0004  0.71432E-0009  0.97601E-0010  0.12601E-0008
  0.20683E+0003 -0.29356E+0004  0.12740E-0009 -0.68583E-0009  0.18497E-0008
  0.25000E+0003 -0.29354E+0004 -0.23243E-0009 -0.10625E-0008  0.19942E-0008
  0.25000E+0003 -0.30000E+0004  0.46587E-0009 -0.62063E-0009  0.24458E-0008
  0.29317E+0003 -0.30000E+0004  0.15789E-0009 -0.93302E-0009  0.25175E-0008
  0.37500E+0003 -0.30000E+0004 -0.54543E-0009 -0.15555E-0008  0.24630E-0008
  0.45683E+0003 -0.30000E+0004 -0.13600E-0008 -0.22052E-0008  0.22267E-0008
  0.50000E+0003 -0.30000E+0004 -0.18133E-0008 -0.25541E-0008  0.20578E-0008
  0.25000E+0003 -0.29888E+0004  0.36266E-0009 -0.68046E-0009  0.23902E-0008
  0.29317E+0003 -0.29888E+0004  0.34927E-0010 -0.10105E-0008  0.24592E-0008
  0.37500E+0003 -0.29888E+0004 -0.68818E-0009 -0.16418E-0008  0.24024E-0008
  0.45683E+0003 -0.29887E+0004 -0.15120E-0008 -0.22881E-0008  0.21617E-0008
  0.50000E+0003 -0.29887E+0004 -0.19673E-0008 -0.26319E-0008  0.19890E-0008
  0.25000E+0003 -0.29677E+0004  0.14095E-0009 -0.81729E-0009  0.22504E-0008
  0.29317E+0003 -0.29676E+0004 -0.21026E-0009 -0.11655E-0008  0.23255E-0008
  0.37500E+0003 -0.29675E+0004 -0.96270E-0009 -0.18056E-0008  0.22684E-0008
  0.45683E+0003 -0.29673E+0004 -0.18002E-0008 -0.24423E-0008  0.20208E-0008
  0.50000E+0003 -0.29672E+0004 -0.22569E-0008 -0.27739E-0008  0.18420E-0008
  0.25000E+0003 -0.29466E+0004 -0.10082E-0009 -0.97426E-0009  0.20854E-0008
  0.29317E+0003 -0.29464E+0004 -0.46776E-0009 -0.13287E-0008  0.21667E-0008
  0.37500E+0003 -0.29462E+0004 -0.12421E-0008 -0.19700E-0008  0.21108E-0008
  0.45683E+0003 -0.29459E+0004 -0.20873E-0008 -0.25913E-0008  0.18575E-0008
  0.50000E+0003 -0.29458E+0004 -0.25432E-0008 -0.29085E-0008  0.16731E-0008
  0.25000E+0003 -0.29354E+0004 -0.23243E-0009 -0.10625E-0008  0.19942E-0008
  0.29317E+0003 -0.29352E+0004 -0.60748E-0009 -0.14177E-0008  0.20749E-0008
  0.37500E+0003 -0.29349E+0004 -0.13909E-0008 -0.20566E-0008  0.20188E-0008
  0.45683E+0003 -0.29347E+0004 -0.22382E-0008 -0.26677E-0008  0.17628E-0008
  0.50000E+0003 -0.29345E+0004 -0.26928E-0008 -0.29764E-0008  0.15754E-0008
  0.50000E+0003 -0.30000E+0004 -0.18133E-0008 -0.25541E-0008  0.20578E-0008
  0.54317E+0003 -0.30000E+0004 -0.22698E-0008 -0.29046E-0008  0.18758E-0008
  0.62500E+0003 -0.30000E+0004 -0.31067E-0008 -0.35482E-0008  0.15277E-0008
  0.70683E+0003 -0.30000E+0004 -0.38569E-0008 -0.41297E-0008  0.12145E-0008
  0.75000E+0003 -0.30000E+0004 -0.42021E-0008 -0.43939E-0008  0.10690E-0008
  0.50000E+0003 -0.29887E+0004 -0.19673E-0008 -0.26319E-0008  0.19890E-0008
  0.54317E+0003 -0.29887E+0004 -0.24237E-0008 -0.29740E-0008  0.18019E-0008
  0.62500E+0003 -0.29886E+0004 -0.32584E-0008 -0.35971E-0008  0.14382E-0008
  0.70683E+0003 -0.29886E+0004 -0.40068E-0008 -0.41524E-0008  0.11002E-0008
  0.75000E+0003 -0.29886E+0004 -0.43525E-0008 -0.44014E-0008  0.93745E-0009
  0.50000E+0003 -0.29672E+0004 -0.22569E-0008 -0.27739E-0008  0.18420E-0008
  0.54317E+0003 -0.29672E+0004 -0.27121E-0008 -0.30994E-0008  0.16453E-0008
  0.62500E+0003 -0.29671E+0004 -0.35412E-0008 -0.36816E-0008  0.12529E-0008
  0.70683E+0003 -0.29670E+0004 -0.42859E-0008 -0.41865E-0008  0.86827E-0009
  0.75000E+0003 -0.29670E+0004 -0.46325E-0008 -0.44063E-0008  0.67321E-0009
  0.50000E+0003 -0.29458E+0004 -0.25432E-0008 -0.29085E-0008  0.16731E-0008
  0.54317E+0003 -0.29457E+0004 -0.29956E-0008 -0.32160E-0008  0.14674E-0008
  0.62500E+0003 -0.29456E+0004 -0.38172E-0008 -0.37552E-0008  0.10470E-0008
  0.70683E+0003 -0.29455E+0004 -0.45572E-0008 -0.42086E-0008  0.61712E-0009
  0.75000E+0003 -0.29454E+0004 -0.49041E-0008 -0.43992E-0008  0.39094E-0009
  0.50000E+0003 -0.29345E+0004 -0.26928E-0008 -0.29764E-0008  0.15754E-0008
  0.54317E+0003 -0.29344E+0004 -0.31431E-0008 -0.32738E-0008  0.13650E-0008
  0.62500E+0003 -0.29343E+0004 -0.39598E-0008 -0.37896E-0008  0.93038E-0009
  0.70683E+0003 -0.29341E+0004 -0.46966E-0008 -0.42155E-0008  0.47737E-0009
  0.75000E+0003 -0.29340E+0004 -0.50432E-0008 -0.43907E-0008  0.23547E-0009
  0.75000E+0003 -0.30000E+0004 -0.42021E-0008 -0.43939E-0008  0.10690E-0008
  0.79317E+0003 -0.30000E+0004 -0.45078E-0008 -0.46205E-0008  0.93540E-0009
  0.87500E+0003 -0.30000E+0004 -0.49730E-0008 -0.49192E-0008  0.69505E-0009
  0.95683E+0003 -0.30000E+0004 -0.52963E-0008 -0.50180E-0008  0.42719E-0009
  0.10000E+0004 -0.30000E+0004 -0.54170E-0008 -0.49817E-0008  0.25429E-0009
  0.75000E+0003 -0.29886E+0004 -0.43525E-0008 -0.44014E-0008  0.93745E-0009
  0.79317E+0003 -0.29886E+0004 -0.46602E-0008 -0.46121E-0008  0.78353E-0009
  0.87500E+0003 -0.29886E+0004 -0.51340E-0008 -0.48807E-0008  0.49803E-0009
  0.95683E+0003 -0.29886E+0004 -0.54722E-0008 -0.49517E-0008  0.17952E-0009
  0.10000E+0004 -0.29886E+0004 -0.56025E-0008 -0.49022E-0008 -0.19964E-0010
  0.75000E+0003 -0.29670E+0004 -0.46325E-0008 -0.44063E-0008  0.67321E-0009
  0.79317E+0003 -0.29670E+0004 -0.49438E-0008 -0.45870E-0008  0.48174E-0009
  0.87500E+0003 -0.29669E+0004 -0.54327E-0008 -0.47993E-0008  0.11394E-0009
  0.95683E+0003 -0.29669E+0004 -0.57962E-0008 -0.48183E-0008 -0.29457E-0009
  0.10000E+0004 -0.29669E+0004 -0.59422E-0008 -0.47446E-0008 -0.54049E-0009
  0.75000E+0003 -0.29454E+0004 -0.49041E-0008 -0.43992E-0008  0.39094E-0009
  0.79317E+0003 -0.29454E+0004 -0.52182E-0008 -0.45502E-0008  0.16383E-0009
  0.87500E+0003 -0.29453E+0004 -0.57196E-0008 -0.47069E-0008 -0.28066E-0009
  0.95683E+0003 -0.29452E+0004 -0.61031E-0008 -0.46752E-0008 -0.77032E-0009
  0.10000E+0004 -0.29452E+0004 -0.62609E-0008 -0.45779E-0008 -0.10568E-0008
  0.75000E+0003 -0.29340E+0004 -0.50432E-0008 -0.43907E-0008  0.23547E-0009
  0.79317E+0003 -0.29340E+0004 -0.53582E-0008 -0.45260E-0008 -0.94755E-0011
  0.87500E+0003 -0.29339E+0004 -0.58647E-0008 -0.46537E-0008 -0.49172E-0009
  0.95683E+0003 -0.29338E+0004 -0.62561E-0008 -0.45957E-0008 -0.10202E-0008
  0.10000E+0004 -0.29337E+0004 -0.64185E-0008 -0.44864E-0008 -0.13254E-0008
  0.10000E+0004 -0.30000E+0004 -0.54170E-0008 -0.49817E-0008  0.25429E-0009
  0.10432E+0004 -0.30000E+0004 -0.55092E-0008 -0.48829E-0008  0.47976E-0010
  0.11250E+0004 -0.30000E+0004 -0.56244E-0008 -0.45303E-0008 -0.45888E-0009
  0.12068E+0004 -0.30000E+0004 -0.56895E-0008 -0.39853E-0008 -0.11403E-0008
  0.12500E+0004 -0.30000E+0004 -0.57133E-0008 -0.36360E-0008 -0.15701E-0008
  0.10000E+0004 -0.29886E+0004 -0.56025E-0008 -0.49022E-0008 -0.19964E-0010
  0.10432E+0004 -0.29885E+0004 -0.57054E-0008 -0.47919E-0008 -0.25224E-0009
  0.11250E+0004 -0.29885E+0004 -0.58396E-0008 -0.44223E-0008 -0.80013E-0009
  0.12068E+0004 -0.29885E+0004 -0.59189E-0008 -0.38673E-0008 -0.15068E-0008
  0.12500E+0004 -0.29885E+0004 -0.59462E-0008 -0.35154E-0008 -0.19410E-0008
  0.10000E+0004 -0.29669E+0004 -0.59422E-0008 -0.47446E-0008 -0.54049E-0009
  0.10432E+0004 -0.29668E+0004 -0.60616E-0008 -0.46130E-0008 -0.81659E-0009
  0.11250E+0004 -0.29668E+0004 -0.62239E-0008 -0.42120E-0008 -0.14310E-0008
  0.12068E+0004 -0.29667E+0004 -0.63197E-0008 -0.36386E-0008 -0.21724E-0008
  0.12500E+0004 -0.29667E+0004 -0.63480E-0008 -0.32822E-0008 -0.26082E-0008
  0.10000E+0004 -0.29452E+0004 -0.62609E-0008 -0.45779E-0008 -0.10568E-0008
  0.10432E+0004 -0.29451E+0004 -0.63920E-0008 -0.44256E-0008 -0.13695E-0008
  0.11250E+0004 -0.29450E+0004 -0.65710E-0008 -0.39944E-0008 -0.20353E-0008
  0.12068E+0004 -0.29449E+0004 -0.66699E-0008 -0.34035E-0008 -0.27944E-0008
  0.12500E+0004 -0.29448E+0004 -0.66919E-0008 -0.30431E-0008 -0.32229E-0008
  0.10000E+0004 -0.29337E+0004 -0.64185E-0008 -0.44864E-0008 -0.13254E-0008
  0.10432E+0004 -0.29337E+0004 -0.65536E-0008 -0.43234E-0008 -0.16545E-0008
  0.11250E+0004 -0.29335E+0004 -0.67368E-0008 -0.38768E-0008 -0.23411E-0008
  0.12068E+0004 -0.29334E+0004 -0.68321E-0008 -0.32770E-0008 -0.31029E-0008
  0.12500E+0004 -0.29333E+0004 -0.68478E-0008 -0.29146E-0008 -0.35240E-0008
  0.12500E+0004 -0.30000E+0004 -0.57133E-0008 -0.36360E-0008 -0.15701E-0008
  0.12932E+0004 -0.30000E+0004 -0.57332E-0008 -0.32535E-0008 -0.20444E-0008
  0.13750E+0004 -0.30000E+0004 -0.57662E-0008 -0.24780E-0008 -0.30339E-0008
  0.14568E+0004 -0.30000E+0004 -0.57914E-0008 -0.16954E-0008 -0.40776E-0008
  0.15000E+0004 -0.30000E+0004 -0.57980E-0008 -0.13049E-0008 -0.46170E-0008
  0.12500E+0004 -0.29885E+0004 -0.59462E-0008 -0.35154E-0008 -0.19410E-0008
  0.12932E+0004 -0.29885E+0004 -0.59666E-0008 -0.31325E-0008 -0.24134E-0008
  0.13750E+0004 -0.29884E+0004 -0.59888E-0008 -0.23606E-0008 -0.33786E-0008
  0.14568E+0004 -0.29884E+0004 -0.59871E-0008 -0.15860E-0008 -0.43717E-0008
  0.15000E+0004 -0.29884E+0004 -0.59727E-0008 -0.12011E-0008 -0.48746E-0008
  0.12500E+0004 -0.29667E+0004 -0.63480E-0008 -0.32822E-0008 -0.26082E-0008
  0.12932E+0004 -0.29666E+0004 -0.63631E-0008 -0.28985E-0008 -0.30696E-0008
  0.13750E+0004 -0.29665E+0004 -0.63541E-0008 -0.21331E-0008 -0.39765E-0008
  0.14568E+0004 -0.29665E+0004 -0.62919E-0008 -0.13737E-0008 -0.48641E-0008
  0.15000E+0004 -0.29664E+0004 -0.62342E-0008 -0.99902E-0009 -0.52944E-0008
  0.12500E+0004 -0.29448E+0004 -0.66919E-0008 -0.30431E-0008 -0.32229E-0008
  0.12932E+0004 -0.29448E+0004 -0.66940E-0008 -0.26585E-0008 -0.36643E-0008
  0.13750E+0004 -0.29446E+0004 -0.66405E-0008 -0.18997E-0008 -0.44983E-0008
  0.14568E+0004 -0.29445E+0004 -0.65072E-0008 -0.11551E-0008 -0.52694E-0008
  0.15000E+0004 -0.29444E+0004 -0.64021E-0008 -0.79045E-0009 -0.56233E-0008
  0.12500E+0004 -0.29333E+0004 -0.68478E-0008 -0.29146E-0008 -0.35240E-0008
  0.12932E+0004 -0.29333E+0004 -0.68403E-0008 -0.25297E-0008 -0.39517E-0008
  0.13750E+0004 -0.29331E+0004 -0.67585E-0008 -0.17744E-0008 -0.47417E-0008
  0.14568E+0004 -0.29329E+0004 -0.65839E-0008 -0.10375E-0008 -0.54476E-0008
  0.15000E+0004 -0.29328E+0004 -0.64524E-0008 -0.67799E-0009 -0.57600E-0008
  0.15000E+0004 -0.30000E+0004 -0.57980E-0008 -0.13049E-0008 -0.46170E-0008
  0.15432E+0004 -0.30000E+0004 -0.57966E-0008 -0.94154E-0009 -0.51302E-0008
  0.16250E+0004 -0.30000E+0004 -0.57595E-0008 -0.36115E-0009 -0.59716E-0008
  0.17068E+0004 -0.30000E+0004 -0.56576E-0008  0.41110E-0010 -0.65620E-0008
  0.17500E+0004 -0.30000E+0004 -0.55699E-0008  0.17165E-0009 -0.67450E-0008
  0.15000E+0004 -0.29884E+0004 -0.59727E-0008 -0.12011E-0008 -0.48746E-0008
  0.15432E+0004 -0.29884E+0004 -0.59461E-0008 -0.84380E-0009 -0.53454E-0008
  0.16250E+0004 -0.29884E+0004 -0.58512E-0008 -0.27510E-0009 -0.60944E-0008
  0.17068E+0004 -0.29883E+0004 -0.56820E-0008  0.11677E-0009 -0.65833E-0008
  0.17500E+0004 -0.29883E+0004 -0.55571E-0008  0.24266E-0009 -0.67123E-0008
  0.15000E+0004 -0.29664E+0004 -0.62342E-0008 -0.99902E-0009 -0.52944E-0008
  0.15432E+0004 -0.29664E+0004 -0.61569E-0008 -0.65289E-0009 -0.56826E-0008
  0.16250E+0004 -0.29663E+0004 -0.59501E-0008 -0.10568E-0009 -0.62554E-0008
  0.17068E+0004 -0.29662E+0004 -0.56552E-0008  0.26710E-0009 -0.65559E-0008
  0.17500E+0004 -0.29661E+0004 -0.54623E-0008  0.38480E-0009 -0.65864E-0008
  0.15000E+0004 -0.29444E+0004 -0.64021E-0008 -0.79045E-0009 -0.56233E-0008
  0.15432E+0004 -0.29443E+0004 -0.62714E-0008 -0.45510E-0009 -0.59267E-0008
  0.16250E+0004 -0.29442E+0004 -0.59511E-0008  0.71366E-0010 -0.63240E-0008
  0.17068E+0004 -0.29440E+0004 -0.55346E-0008  0.42571E-0009 -0.64426E-0008
  0.17500E+0004 -0.29440E+0004 -0.52776E-0008  0.53562E-0009 -0.63803E-0008
  0.15000E+0004 -0.29328E+0004 -0.64524E-0008 -0.67799E-0009 -0.57600E-0008
  0.15432E+0004 -0.29327E+0004 -0.62928E-0008 -0.34823E-0009 -0.60182E-0008
  0.16250E+0004 -0.29325E+0004 -0.59128E-0008  0.16756E-0009 -0.63237E-0008
  0.17068E+0004 -0.29324E+0004 -0.54343E-0008  0.51240E-0009 -0.63495E-0008
  0.17500E+0004 -0.29323E+0004 -0.51454E-0008  0.61830E-0009 -0.62407E-0008
  0.17500E+0004 -0.30000E+0004 -0.55699E-0008  0.17165E-0009 -0.67450E-0008
  0.17932E+0004 -0.30000E+0004 -0.54561E-0008  0.24269E-0009 -0.68291E-0008
  0.18750E+0004 -0.30000E+0004 -0.51608E-0008  0.21917E-0009 -0.66999E-0008
  0.19568E+0004 -0.30000E+0004 -0.47602E-0008  0.55725E-0011 -0.61948E-0008
  0.20000E+0004 -0.30000E+0004 -0.45081E-0008 -0.17094E-0009 -0.57871E-0008
  0.17500E+0004 -0.29883E+0004 -0.55571E-0008  0.24266E-0009 -0.67123E-0008
  0.17932E+0004 -0.29883E+0004 -0.54056E-0008  0.31053E-0009 -0.67435E-0008
  0.18750E+0004 -0.29882E+0004 -0.50420E-0008  0.28371E-0009 -0.65230E-0008
  0.19568E+0004 -0.29882E+0004 -0.45813E-0008  0.71197E-0010 -0.59433E-0008
  0.20000E+0004 -0.29882E+0004 -0.43027E-0008 -0.10330E-0009 -0.55052E-0008
  0.17500E+0004 -0.29661E+0004 -0.54623E-0008  0.38480E-0009 -0.65864E-0008
  0.17932E+0004 -0.29661E+0004 -0.52431E-0008  0.44651E-0009 -0.65225E-0008
  0.18750E+0004 -0.29660E+0004 -0.47593E-0008  0.41359E-0009 -0.61403E-0008
  0.19568E+0004 -0.29658E+0004 -0.41965E-0008  0.20302E-0009 -0.54334E-0008
  0.20000E+0004 -0.29658E+0004 -0.38742E-0008  0.32616E-0010 -0.49452E-0008
  0.17500E+0004 -0.29440E+0004 -0.52776E-0008  0.53562E-0009 -0.63803E-0008
  0.17932E+0004 -0.29439E+0004 -0.49963E-0008  0.59128E-0009 -0.62282E-0008
  0.18750E+0004 -0.29437E+0004 -0.44055E-0008  0.55246E-0009 -0.57004E-0008
  0.19568E+0004 -0.29435E+0004 -0.37564E-0008  0.34363E-0009 -0.48843E-0008
  0.20000E+0004 -0.29434E+0004 -0.33991E-0008  0.17726E-0009 -0.43559E-0008
  0.17500E+0004 -0.29323E+0004 -0.51454E-0008  0.61830E-0009 -0.62407E-0008
  0.17932E+0004 -0.29321E+0004 -0.48338E-0008  0.67083E-0009 -0.60453E-0008
  0.18750E+0004 -0.29319E+0004 -0.41920E-0008  0.62894E-0009 -0.54472E-0008
  0.19568E+0004 -0.29317E+0004 -0.35039E-0008  0.42095E-0009 -0.45808E-0008
  0.20000E+0004 -0.29316E+0004 -0.31316E-0008  0.25660E-0009 -0.40350E-0008
  0.20000E+0004 -0.30000E+0004 -0.45081E-0008 -0.17094E-0009 -0.57871E-0008
  0.20432E+0004 -0.30000E+0004 -0.42315E-0008 -0.38476E-0009 -0.52919E-0008
  0.21250E+0004 -0.30000E+0004 -0.36494E-0008 -0.85731E-0009 -0.41576E-0008
  0.22068E+0004 -0.30000E+0004 -0.30170E-0008 -0.13712E-0008 -0.28473E-0008
  0.22500E+0004 -0.30000E+0004 -0.26743E-0008 -0.16382E-0008 -0.21219E-0008
  0.20000E+0004 -0.29882E+0004 -0.43027E-0008 -0.10330E-0009 -0.55052E-0008
  0.20432E+0004 -0.29882E+0004 -0.40033E-0008 -0.31333E-0009 -0.49862E-0008
  0.21250E+0004 -0.29881E+0004 -0.33908E-0008 -0.77664E-0009 -0.38262E-0008
  0.22068E+0004 -0.29881E+0004 -0.27448E-0008 -0.12790E-0008 -0.25145E-0008
  0.22500E+0004 -0.29880E+0004 -0.24014E-0008 -0.15394E-0008 -0.17972E-0008
  0.20000E+0004 -0.29658E+0004 -0.38742E-0008  0.32616E-0010 -0.49452E-0008
  0.20432E+0004 -0.29657E+0004 -0.35385E-0008 -0.17089E-0009 -0.43886E-0008
  0.21250E+0004 -0.29656E+0004 -0.28806E-0008 -0.61742E-0009 -0.31929E-0008
  0.22068E+0004 -0.29654E+0004 -0.22194E-0008 -0.10986E-0008 -0.18894E-0008
  0.22500E+0004 -0.29654E+0004 -0.18794E-0008 -0.13470E-0008 -0.11921E-0008
  0.20000E+0004 -0.29434E+0004 -0.33991E-0008  0.17726E-0009 -0.43559E-0008
  0.20432E+0004 -0.29433E+0004 -0.30360E-0008 -0.20255E-0010 -0.37711E-0008
  0.21250E+0004 -0.29430E+0004 -0.23484E-0008 -0.45096E-0009 -0.25563E-0008
  0.22068E+0004 -0.29428E+0004 -0.16854E-0008 -0.91221E-0009 -0.12745E-0008
  0.22500E+0004 -0.29427E+0004 -0.13542E-0008 -0.11492E-0008 -0.60262E-0009
  0.20000E+0004 -0.29316E+0004 -0.31316E-0008  0.25660E-0009 -0.40350E-0008
  0.20432E+0004 -0.29314E+0004 -0.27575E-0008  0.62071E-0010 -0.34391E-0008
  0.21250E+0004 -0.29312E+0004 -0.20605E-0008 -0.36065E-0009 -0.22205E-0008
  0.22068E+0004 -0.29309E+0004 -0.14015E-0008 -0.81186E-0009 -0.95525E-0009
  0.22500E+0004 -0.29307E+0004 -0.10772E-0008 -0.10432E-0008 -0.29872E-0009
  0.22500E+0004 -0.30000E+0004 -0.26743E-0008 -0.16382E-0008 -0.21219E-0008
  0.22932E+0004 -0.30000E+0004 -0.23323E-0008 -0.18935E-0008 -0.13925E-0008
  0.23750E+0004 -0.30000E+0004 -0.17046E-0008 -0.23146E-0008 -0.59758E-0010
  0.24568E+0004 -0.30000E+0004 -0.11332E-0008 -0.26226E-0008  0.11274E-0008
  0.25000E+0004 -0.30000E+0004 -0.86527E-0009 -0.27295E-0008  0.16661E-0008
  0.22500E+0004 -0.29880E+0004 -0.24014E-0008 -0.15394E-0008 -0.17972E-0008
  0.22932E+0004 -0.29880E+0004 -0.20626E-0008 -0.17877E-0008 -0.10812E-0008
  0.23750E+0004 -0.29880E+0004 -0.14503E-0008 -0.21964E-0008  0.21494E-0009
  0.24568E+0004 -0.29879E+0004 -0.90318E-0009 -0.24936E-0008  0.13563E-0008
  0.25000E+0004 -0.29879E+0004 -0.64997E-0009 -0.25958E-0008  0.18695E-0008
  0.22500E+0004 -0.29654E+0004 -0.18794E-0008 -0.13470E-0008 -0.11921E-0008
  0.22932E+0004 -0.29653E+0004 -0.15504E-0008 -0.15829E-0008 -0.50488E-0009
  0.23750E+0004 -0.29651E+0004 -0.97200E-0009 -0.19691E-0008  0.71821E-0009
  0.24568E+0004 -0.29649E+0004 -0.47174E-0009 -0.22471E-0008  0.17729E-0008
  0.25000E+0004 -0.29648E+0004 -0.24561E-0009 -0.23412E-0008  0.22391E-0008
  0.22500E+0004 -0.29427E+0004 -0.13542E-0008 -0.11492E-0008 -0.60262E-0009
  0.22932E+0004 -0.29426E+0004 -0.10396E-0008 -0.13734E-0008  0.51819E-0010
  0.23750E+0004 -0.29423E+0004 -0.50031E-0009 -0.17386E-0008  0.11978E-0008
  0.24568E+0004 -0.29420E+0004 -0.47674E-0010 -0.19989E-0008  0.21664E-0008
  0.25000E+0004 -0.29418E+0004  0.15273E-0009 -0.20856E-0008  0.25876E-0008
  0.22500E+0004 -0.29307E+0004 -0.10772E-0008 -0.10432E-0008 -0.29872E-0009
  0.22932E+0004 -0.29306E+0004 -0.77186E-0009 -0.12615E-0008  0.33694E-0009
  0.23750E+0004 -0.29302E+0004 -0.25506E-0009 -0.16162E-0008  0.14409E-0008
  0.24568E+0004 -0.29299E+0004  0.17237E-0009 -0.18675E-0008  0.23645E-0008
  0.25000E+0004 -0.29297E+0004  0.35981E-0009 -0.19506E-0008  0.27629E-0008
  0.25000E+0004 -0.30000E+0004 -0.86527E-0009 -0.27295E-0008  0.16661E-0008
  0.25432E+0004 -0.30000E+0004 -0.62520E-0009 -0.27951E-0008  0.21330E-0008
  0.26250E+0004 -0.30000E+0004 -0.25958E-0009 -0.28039E-0008  0.27938E-0008
  0.27068E+0004 -0.30000E+0004 -0.23964E-0010 -0.26686E-0008  0.31429E-0008
  0.27500E+0004 -0.30000E+0004  0.44083E-0010 -0.25457E-0008  0.32000E-0008
  0.25000E+0004 -0.29879E+0004 -0.64997E-0009 -0.25958E-0008  0.18695E-0008
  0.25432E+0004 -0.29878E+0004 -0.42516E-0009 -0.26579E-0008  0.23112E-0008
  0.26250E+0004 -0.29878E+0004 -0.87252E-0010 -0.26625E-0008  0.29282E-0008
  0.27068E+0004 -0.29877E+0004  0.12530E-0009 -0.25270E-0008  0.32428E-0008
  0.27500E+0004 -0.29876E+0004  0.18415E-0009 -0.24054E-0008  0.32863E-0008
  0.25000E+0004 -0.29648E+0004 -0.24561E-0009 -0.23412E-0008  0.22391E-0008
  0.25432E+0004 -0.29647E+0004 -0.47676E-0010 -0.23968E-0008  0.26353E-0008
  0.26250E+0004 -0.29645E+0004  0.24350E-0009 -0.23943E-0008  0.31759E-0008
  0.27068E+0004 -0.29643E+0004  0.42047E-0009 -0.22590E-0008  0.34335E-0008
  0.27500E+0004 -0.29642E+0004  0.46675E-0009 -0.21403E-0008  0.34565E-0008
  0.25000E+0004 -0.29418E+0004  0.15273E-0009 -0.20856E-0008  0.25876E-0008
  0.25432E+0004 -0.29417E+0004  0.32635E-0009 -0.21351E-0008  0.29417E-0008
  0.26250E+0004 -0.29413E+0004  0.57825E-0009 -0.21265E-0008  0.34142E-0008
  0.27068E+0004 -0.29410E+0004  0.72993E-0009 -0.19919E-0008  0.36253E-0008
  0.27500E+0004 -0.29408E+0004  0.76983E-0009 -0.18766E-0008  0.36342E-0008
  0.25000E+0004 -0.29297E+0004  0.35981E-0009 -0.19506E-0008  0.27629E-0008
  0.25432E+0004 -0.29295E+0004  0.52161E-0009 -0.19972E-0008  0.30960E-0008
  0.26250E+0004 -0.29291E+0004  0.75575E-0009 -0.19857E-0008  0.35359E-0008
  0.27068E+0004 -0.29287E+0004  0.89801E-0009 -0.18517E-0008  0.37265E-0008
  0.27500E+0004 -0.29284E+0004  0.93688E-0009 -0.17381E-0008  0.37303E-0008
  0.27500E+0004 -0.30000E+0004  0.44083E-0010 -0.25457E-0008  0.32000E-0008
  0.27932E+0004 -0.30000E+0004  0.73152E-0010 -0.23914E-0008  0.31725E-0008
  0.28750E+0004 -0.30000E+0004  0.19093E-0010 -0.20336E-0008  0.29041E-0008
  0.29568E+0004 -0.30000E+0004 -0.17321E-0009 -0.16200E-0008  0.23890E-0008
  0.30000E+0004 -0.30000E+0004 -0.32800E-0009 -0.13927E-0008  0.20348E-0008
  0.27500E+0004 -0.29876E+0004  0.18415E-0009 -0.24054E-0008  0.32863E-0008
  0.27932E+0004 -0.29876E+0004  0.20630E-0009 -0.22539E-0008  0.32494E-0008
  0.28750E+0004 -0.29875E+0004  0.14630E-0009 -0.19035E-0008  0.29729E-0008
  0.29568E+0004 -0.29875E+0004 -0.42686E-0010 -0.15000E-0008  0.24622E-0008
  0.30000E+0004 -0.29874E+0004 -0.19246E-0009 -0.12786E-0008  0.21143E-0008
  0.27500E+0004 -0.29642E+0004  0.46675E-0009 -0.21403E-0008  0.34565E-0008
  0.27932E+0004 -0.29641E+0004  0.48121E-0009 -0.19938E-0008  0.34065E-0008
  0.28750E+0004 -0.29639E+0004  0.42065E-0009 -0.16574E-0008  0.31248E-0008
  0.29568E+0004 -0.29637E+0004  0.24856E-0009 -0.12728E-0008  0.26319E-0008
  0.30000E+0004 -0.29636E+0004  0.11376E-0009 -0.10628E-0008  0.23007E-0008
  0.27500E+0004 -0.29408E+0004  0.76983E-0009 -0.18766E-0008  0.36342E-0008
  0.27932E+0004 -0.29406E+0004  0.78324E-0009 -0.17350E-0008  0.35774E-0008
  0.28750E+0004 -0.29402E+0004  0.73501E-0009 -0.14125E-0008  0.33023E-0008
  0.29568E+0004 -0.29399E+0004  0.59267E-0009 -0.10465E-0008  0.28386E-0008
  0.30000E+0004 -0.29397E+0004  0.47941E-0009 -0.84779E-0009  0.25300E-0008
  0.27500E+0004 -0.29284E+0004  0.93688E-0009 -0.17381E-0008  0.37303E-0008
  0.27932E+0004 -0.29282E+0004  0.95217E-0009 -0.15991E-0008  0.36722E-0008
  0.28750E+0004 -0.29278E+0004  0.91524E-0009 -0.12840E-0008  0.34051E-0008
  0.29568E+0004 -0.29273E+0004  0.79328E-0009 -0.92764E-0009  0.29609E-0008
  0.30000E+0004 -0.29271E+0004  0.69372E-0009 -0.73475E-0009  0.26661E-0008
  0.30000E+0004 -0.30000E+0004 -0.32800E-0009 -0.13927E-0008  0.20348E-0008
  0.30432E+0004 -0.30000E+0004 -0.51702E-0009 -0.11643E-0008  0.16337E-0008
  0.31250E+0004 -0.30000E+0004 -0.96430E-0009 -0.74940E-0009  0.77352E-0009
  0.32068E+0004 -0.30000E+0004 -0.15155E-0008 -0.37730E-0009 -0.17664E-0009
  0.32500E+0004 -0.30000E+0004 -0.18429E-0008 -0.20462E-0009 -0.69959E-0009
  0.30000E+0004 -0.29874E+0004 -0.19246E-0009 -0.12786E-0008  0.21143E-0008
  0.30432E+0004 -0.29874E+0004 -0.37464E-0009 -0.10570E-0008  0.17220E-0008
  0.31250E+0004 -0.29873E+0004 -0.80533E-0009 -0.65528E-0009  0.88150E-0009
  0.32068E+0004 -0.29873E+0004 -0.13376E-0008 -0.29651E-0009 -0.47897E-0010
  0.32500E+0004 -0.29872E+0004 -0.16554E-0008 -0.13069E-0009 -0.56121E-0009
  0.30000E+0004 -0.29636E+0004  0.11376E-0009 -0.10628E-0008  0.23007E-0008
  0.30432E+0004 -0.29635E+0004 -0.50319E-0010 -0.85374E-0009  0.19291E-0008
  0.31250E+0004 -0.29633E+0004 -0.44037E-0009 -0.47652E-0009  0.11334E-0008
  0.32068E+0004 -0.29631E+0004 -0.92869E-0009 -0.14267E-0009  0.24972E-0009
  0.32500E+0004 -0.29630E+0004 -0.12241E-0008  0.10136E-0010 -0.24189E-0009
  0.30000E+0004 -0.29397E+0004  0.47941E-0009 -0.84779E-0009  0.25300E-0008
  0.30432E+0004 -0.29395E+0004  0.33962E-0009 -0.65076E-0009  0.21840E-0008
  0.31250E+0004 -0.29393E+0004  0.11334E-0011 -0.29751E-0009  0.14421E-0008
  0.32068E+0004 -0.29390E+0004 -0.43337E-0009  0.11956E-0010  0.61211E-0009
  0.32500E+0004 -0.29388E+0004 -0.70141E-0009  0.15202E-0009  0.14628E-0009
  0.30000E+0004 -0.29271E+0004  0.69372E-0009 -0.73475E-0009  0.26661E-0008
  0.30432E+0004 -0.29269E+0004  0.56901E-0009 -0.54395E-0009  0.23356E-0008
  0.31250E+0004 -0.29266E+0004  0.26170E-0009 -0.20308E-0009  0.16254E-0008
  0.32068E+0004 -0.29262E+0004 -0.14081E-0009  0.93791E-0010  0.82672E-0009
  0.32500E+0004 -0.29261E+0004 -0.39264E-0009  0.22728E-0009  0.37604E-0009
  0.32500E+0004 -0.30000E+0004 -0.18429E-0008 -0.20462E-0009 -0.69959E-0009
  0.32932E+0004 -0.30000E+0004 -0.21923E-0008 -0.49267E-0010 -0.12312E-0008
  0.33750E+0004 -0.30000E+0004 -0.29058E-0008  0.19430E-0009 -0.22473E-0008
  0.34568E+0004 -0.30000E+0004 -0.36688E-0008  0.37645E-0009 -0.32583E-0008
  0.35000E+0004 -0.30000E+0004 -0.40836E-0008  0.45119E-0009 -0.37844E-0008
  0.32500E+0004 -0.29872E+0004 -0.16554E-0008 -0.13069E-0009 -0.56121E-0009
  0.32932E+0004 -0.29872E+0004 -0.19959E-0008  0.17636E-0010 -0.10844E-0008
  0.33750E+0004 -0.29872E+0004 -0.26962E-0008  0.24848E-0009 -0.20907E-0008
  0.34568E+0004 -0.29871E+0004 -0.34522E-0008  0.41832E-0009 -0.31004E-0008
  0.35000E+0004 -0.29871E+0004 -0.38662E-0008  0.48661E-0009 -0.36296E-0008
  0.32500E+0004 -0.29630E+0004 -0.12241E-0008  0.10136E-0010 -0.24189E-0009
  0.32932E+0004 -0.29630E+0004 -0.15443E-0008  0.14546E-0009 -0.74654E-0009
  0.33750E+0004 -0.29629E+0004 -0.22129E-0008  0.35245E-0009 -0.17285E-0008
  0.34568E+0004 -0.29628E+0004 -0.29492E-0008  0.49912E-0009 -0.27303E-0008
  0.35000E+0004 -0.29627E+0004 -0.33584E-0008  0.55528E-0009 -0.32620E-0008
  0.32500E+0004 -0.29388E+0004 -0.70141E-0009  0.15202E-0009  0.14628E-0009
  0.32932E+0004 -0.29387E+0004 -0.99676E-0009  0.27460E-0009 -0.33611E-0009
  0.33750E+0004 -0.29386E+0004 -0.16254E-0008  0.45816E-0009 -0.12864E-0008
  0.34568E+0004 -0.29384E+0004 -0.23336E-0008  0.58199E-0009 -0.22721E-0008
  0.35000E+0004 -0.29383E+0004 -0.27333E-0008  0.62624E-0009 -0.28018E-0008
  0.32500E+0004 -0.29261E+0004 -0.39264E-0009  0.22728E-0009  0.37604E-0009
  0.32932E+0004 -0.29259E+0004 -0.67315E-0009  0.34326E-0009 -0.93063E-0010
  0.33750E+0004 -0.29257E+0004 -0.12774E-0008  0.51466E-0009 -0.10236E-0008
  0.34568E+0004 -0.29255E+0004 -0.19675E-0008  0.62662E-0009 -0.19975E-0008
  0.35000E+0004 -0.29254E+0004 -0.23604E-0008  0.66469E-0009 -0.25241E-0008
  0.35000E+0004 -0.30000E+0004 -0.40836E-0008  0.45119E-0009 -0.37844E-0008
  0.35432E+0004 -0.30000E+0004 -0.45019E-0008  0.51401E-0009 -0.43032E-0008
  0.36250E+0004 -0.30000E+0004 -0.52897E-0008  0.60836E-0009 -0.52599E-0008
  0.37068E+0004 -0.30000E+0004 -0.60440E-0008  0.68360E-0009 -0.61695E-0008
  0.37500E+0004 -0.30000E+0004 -0.64168E-0008  0.72008E-0009 -0.66235E-0008
  0.35000E+0004 -0.29871E+0004 -0.38662E-0008  0.48661E-0009 -0.36296E-0008
  0.35432E+0004 -0.29871E+0004 -0.42860E-0008  0.54295E-0009 -0.41540E-0008
  0.36250E+0004 -0.29871E+0004 -0.50821E-0008  0.62476E-0009 -0.51271E-0008
  0.37068E+0004 -0.29870E+0004 -0.58514E-0008  0.68679E-0009 -0.60588E-0008
  0.37500E+0004 -0.29870E+0004 -0.62343E-0008  0.71591E-0009 -0.65258E-0008
  0.35000E+0004 -0.29627E+0004 -0.33584E-0008  0.55528E-0009 -0.32620E-0008
  0.35432E+0004 -0.29627E+0004 -0.37774E-0008  0.59943E-0009 -0.37935E-0008
  0.36250E+0004 -0.29626E+0004 -0.45827E-0008  0.65767E-0009 -0.47908E-0008
  0.37068E+0004 -0.29625E+0004 -0.53737E-0008  0.69492E-0009 -0.57569E-0008
  0.37500E+0004 -0.29624E+0004 -0.57723E-0008  0.71038E-0009 -0.62445E-0008
  0.35000E+0004 -0.29383E+0004 -0.27333E-0008  0.62624E-0009 -0.28018E-0008
  0.35432E+0004 -0.29382E+0004 -0.31470E-0008  0.65835E-0009 -0.33356E-0008
  0.36250E+0004 -0.29381E+0004 -0.39523E-0008  0.69337E-0009 -0.43471E-0008
  0.37068E+0004 -0.29379E+0004 -0.47556E-0008  0.70624E-0009 -0.53368E-0008
  0.37500E+0004 -0.29378E+0004 -0.51649E-0008  0.70832E-0009 -0.58392E-0008
  0.35000E+0004 -0.29254E+0004 -0.23604E-0008  0.66469E-0009 -0.25241E-0008
  0.35432E+0004 -0.29253E+0004 -0.27693E-0008  0.69053E-0009 -0.30570E-0008
  0.36250E+0004 -0.29251E+0004 -0.35708E-0008  0.71347E-0009 -0.40716E-0008
  0.37068E+0004 -0.29249E+0004 -0.43765E-0008  0.71367E-0009 -0.50691E-0008
  0.37500E+0004 -0.29248E+0004 -0.47894E-0008  0.70881E-0009 -0.55768E-0008
  0.37500E+0004 -0.30000E+0004 -0.64168E-0008  0.72008E-0009 -0.66235E-0008
  0.37932E+0004 -0.30000E+0004 -0.67656E-0008  0.75617E-0009 -0.70553E-0008
  0.38750E+0004 -0.30000E+0004 -0.73418E-0008  0.82685E-0009 -0.77960E-0008
  0.39568E+0004 -0.30000E+0004 -0.77782E-0008  0.90159E-0009 -0.84062E-0008
  0.40000E+0004 -0.30000E+0004 -0.79417E-0008  0.94181E-0009 -0.86631E-0008
  0.37500E+0004 -0.29870E+0004 -0.62343E-0008  0.71591E-0009 -0.65258E-0008
  0.37932E+0004 -0.29870E+0004 -0.65945E-0008  0.74449E-0009 -0.69710E-0008
  0.38750E+0004 -0.29870E+0004 -0.71945E-0008  0.80023E-0009 -0.77366E-0008
  0.39568E+0004 -0.29869E+0004 -0.76568E-0008  0.85952E-0009 -0.83698E-0008
  0.40000E+0004 -0.29869E+0004 -0.78345E-0008  0.89145E-0009 -0.86372E-0008
  0.37500E+0004 -0.29624E+0004 -0.57723E-0008  0.71038E-0009 -0.62445E-0008
  0.37932E+0004 -0.29624E+0004 -0.61504E-0008  0.72483E-0009 -0.67111E-0008
  0.38750E+0004 -0.29622E+0004 -0.67897E-0008  0.75272E-0009 -0.75169E-0008
  0.39568E+0004 -0.29621E+0004 -0.72967E-0008  0.78321E-0009 -0.81878E-0008
  0.40000E+0004 -0.29621E+0004 -0.74996E-0008  0.79987E-0009 -0.84733E-0008
  0.37500E+0004 -0.29378E+0004 -0.51649E-0008  0.70832E-0009 -0.58392E-0008
  0.37932E+0004 -0.29377E+0004 -0.55560E-0008  0.70890E-0009 -0.63213E-0008
  0.38750E+0004 -0.29375E+0004 -0.62264E-0008  0.70956E-0009 -0.71574E-0008
  0.39568E+0004 -0.29373E+0004 -0.67717E-0008  0.71189E-0009 -0.78578E-0008
  0.40000E+0004 -0.29372E+0004 -0.69976E-0008  0.71367E-0009 -0.81585E-0008
  0.37500E+0004 -0.29248E+0004 -0.47894E-0008  0.70881E-0009 -0.55768E-0008
  0.37932E+0004 -0.29247E+0004 -0.51854E-0008  0.70219E-0009 -0.60647E-0008
  0.38750E+0004 -0.29245E+0004 -0.58685E-0008  0.68873E-0009 -0.69123E-0008
  0.39568E+0004 -0.29243E+0004 -0.64313E-0008  0.67647E-0009 -0.76247E-0008
  0.40000E+0004 -0.29241E+0004 -0.66682E-0008  0.67054E-0009 -0.79319E-0008
  0.40000E+0004 -0.30000E+0004 -0.79417E-0008  0.94181E-0009 -0.86631E-0008
  0.40432E+0004 -0.30000E+0004 -0.80551E-0008  0.98092E-0009 -0.88688E-0008
  0.41250E+0004 -0.30000E+0004 -0.81228E-0008  0.10492E-0008 -0.91018E-0008
  0.42068E+0004 -0.30000E+0004 -0.79938E-0008  0.11019E-0008 -0.91131E-0008
  0.42500E+0004 -0.30000E+0004 -0.78480E-0008  0.11211E-0008 -0.90270E-0008
  0.40000E+0004 -0.29869E+0004 -0.78345E-0008  0.89145E-0009 -0.86372E-0008
  0.40432E+0004 -0.29869E+0004 -0.79621E-0008  0.92260E-0009 -0.88529E-0008
  0.41250E+0004 -0.29868E+0004 -0.80572E-0008  0.97630E-0009 -0.91017E-0008
  0.42068E+0004 -0.29868E+0004 -0.79561E-0008  0.10160E-0008 -0.91265E-0008
  0.42500E+0004 -0.29868E+0004 -0.78254E-0008  0.10289E-0008 -0.90467E-0008
  0.40000E+0004 -0.29621E+0004 -0.74996E-0008  0.79987E-0009 -0.84733E-0008
  0.40432E+0004 -0.29620E+0004 -0.76535E-0008  0.81603E-0009 -0.87062E-0008
  0.41250E+0004 -0.29619E+0004 -0.78011E-0008  0.84248E-0009 -0.89848E-0008
  0.42068E+0004 -0.29618E+0004 -0.77570E-0008  0.85766E-0009 -0.90381E-0008
  0.42500E+0004 -0.29617E+0004 -0.76585E-0008  0.85924E-0009 -0.89735E-0008
  0.40000E+0004 -0.29372E+0004 -0.69976E-0008  0.71367E-0009 -0.81585E-0008
  0.40432E+0004 -0.29371E+0004 -0.71764E-0008  0.71509E-0009 -0.84061E-0008
  0.41250E+0004 -0.29369E+0004 -0.73768E-0008  0.71481E-0009 -0.87133E-0008
  0.42068E+0004 -0.29367E+0004 -0.73940E-0008  0.70582E-0009 -0.87980E-0008
  0.42500E+0004 -0.29366E+0004 -0.73314E-0008  0.69615E-0009 -0.87521E-0008
  0.40000E+0004 -0.29241E+0004 -0.66682E-0008  0.67054E-0009 -0.79319E-0008
  0.40432E+0004 -0.29240E+0004 -0.68594E-0008  0.66432E-0009 -0.81863E-0008
  0.41250E+0004 -0.29238E+0004 -0.70876E-0008  0.65012E-0009 -0.85078E-0008
  0.42068E+0004 -0.29235E+0004 -0.71383E-0008  0.62850E-0009 -0.86099E-0008
  0.42500E+0004 -0.29234E+0004 -0.70961E-0008  0.61293E-0009 -0.85752E-0008
  0.42500E+0004 -0.30000E+0004 -0.78480E-0008  0.11211E-0008 -0.90270E-0008
  0.42932E+0004 -0.30000E+0004 -0.76525E-0008  0.11319E-0008 -0.88788E-0008
  0.43750E+0004 -0.30000E+0004 -0.71584E-0008  0.11316E-0008 -0.84389E-0008
  0.44568E+0004 -0.30000E+0004 -0.65353E-0008  0.11023E-0008 -0.78231E-0008
  0.45000E+0004 -0.30000E+0004 -0.61695E-0008  0.10770E-0008 -0.74445E-0008
  0.42500E+0004 -0.29868E+0004 -0.78254E-0008  0.10289E-0008 -0.90467E-0008
  0.42932E+0004 -0.29868E+0004 -0.76455E-0008  0.10347E-0008 -0.89052E-0008
  0.43750E+0004 -0.29867E+0004 -0.71823E-0008  0.10266E-0008 -0.84782E-0008
  0.44568E+0004 -0.29867E+0004 -0.65922E-0008  0.99264E-0009 -0.78771E-0008
  0.45000E+0004 -0.29867E+0004 -0.62446E-0008  0.96607E-0009 -0.75069E-0008
  0.42500E+0004 -0.29617E+0004 -0.76585E-0008  0.85924E-0009 -0.89735E-0008
  0.42932E+0004 -0.29616E+0004 -0.75124E-0008  0.85512E-0009 -0.88482E-0008
  0.43750E+0004 -0.29615E+0004 -0.71178E-0008  0.83209E-0009 -0.84553E-0008
  0.44568E+0004 -0.29614E+0004 -0.66024E-0008  0.78894E-0009 -0.78938E-0008
  0.45000E+0004 -0.29614E+0004 -0.62962E-0008  0.75988E-0009 -0.75466E-0008
  0.42500E+0004 -0.29366E+0004 -0.73314E-0008  0.69615E-0009 -0.87521E-0008
  0.42932E+0004 -0.29365E+0004 -0.72242E-0008  0.68204E-0009 -0.86477E-0008
  0.43750E+0004 -0.29364E+0004 -0.69104E-0008  0.64388E-0009 -0.83003E-0008
  0.44568E+0004 -0.29362E+0004 -0.64840E-0008  0.59104E-0009 -0.77927E-0008
  0.45000E+0004 -0.29361E+0004 -0.62274E-0008  0.55917E-0009 -0.74770E-0008
  0.42500E+0004 -0.29234E+0004 -0.70961E-0008  0.61293E-0009 -0.85752E-0008
  0.42932E+0004 -0.29233E+0004 -0.70111E-0008  0.59353E-0009 -0.84833E-0008
  0.43750E+0004 -0.29231E+0004 -0.67442E-0008  0.54729E-0009 -0.81642E-0008
  0.44568E+0004 -0.29229E+0004 -0.63702E-0008  0.48913E-0009 -0.76904E-0008
  0.45000E+0004 -0.29228E+0004 -0.61427E-0008  0.45563E-0009 -0.73942E-0008
  0.45000E+0004 -0.30000E+0004 -0.61695E-0008  0.10770E-0008 -0.74445E-0008
  0.45432E+0004 -0.30000E+0004 -0.57884E-0008  0.10446E-0008 -0.70401E-0008
  0.46250E+0004 -0.30000E+0004 -0.50481E-0008  0.97269E-0009 -0.62373E-0008
  0.47068E+0004 -0.30000E+0004 -0.43253E-0008  0.89279E-0009 -0.54401E-0008
  0.47500E+0004 -0.30000E+0004 -0.39647E-0008  0.85127E-0009 -0.50412E-0008
  0.45000E+0004 -0.29867E+0004 -0.62446E-0008  0.96607E-0009 -0.75069E-0008
  0.45432E+0004 -0.29866E+0004 -0.58822E-0008  0.93350E-0009 -0.71119E-0008
  0.46250E+0004 -0.29866E+0004 -0.51776E-0008  0.86334E-0009 -0.63272E-0008
  0.47068E+0004 -0.29866E+0004 -0.44897E-0008  0.78795E-0009 -0.55478E-0008
  0.47500E+0004 -0.29865E+0004 -0.41466E-0008  0.74982E-0009 -0.51574E-0008
  0.45000E+0004 -0.29614E+0004 -0.62962E-0008  0.75988E-0009 -0.75466E-0008
  0.45432E+0004 -0.29613E+0004 -0.59759E-0008  0.72648E-0009 -0.71758E-0008
  0.46250E+0004 -0.29612E+0004 -0.53521E-0008  0.65898E-0009 -0.64387E-0008
  0.47068E+0004 -0.29611E+0004 -0.47426E-0008  0.59145E-0009 -0.57053E-0008
  0.47500E+0004 -0.29610E+0004 -0.44380E-0008  0.55942E-0009 -0.53368E-0008
  0.45000E+0004 -0.29361E+0004 -0.62274E-0008  0.55917E-0009 -0.74770E-0008
  0.45432E+0004 -0.29360E+0004 -0.59577E-0008  0.52449E-0009 -0.71389E-0008
  0.46250E+0004 -0.29358E+0004 -0.54303E-0008  0.45875E-0009 -0.64654E-0008
  0.47068E+0004 -0.29356E+0004 -0.49133E-0008  0.39813E-0009 -0.57931E-0008
  0.47500E+0004 -0.29355E+0004 -0.46542E-0008  0.37170E-0009 -0.54538E-0008
  0.45000E+0004 -0.29228E+0004 -0.61427E-0008  0.45563E-0009 -0.73942E-0008
  0.45432E+0004 -0.29226E+0004 -0.59027E-0008  0.42010E-0009 -0.70765E-0008
  0.46250E+0004 -0.29224E+0004 -0.54318E-0008  0.35492E-0009 -0.64426E-0008
  0.47068E+0004 -0.29222E+0004 -0.49689E-0008  0.29756E-0009 -0.58082E-0008
  0.47500E+0004 -0.29220E+0004 -0.47361E-0008  0.27385E-0009 -0.54870E-0008
  0.47500E+0004 -0.30000E+0004 -0.39647E-0008  0.85127E-0009 -0.50412E-0008
  0.47932E+0004 -0.30000E+0004 -0.36252E-0008  0.81032E-0009 -0.46657E-0008
  0.48750E+0004 -0.30000E+0004 -0.30493E-0008  0.74105E-0009 -0.40351E-0008
  0.49568E+0004 -0.30000E+0004 -0.25699E-0008  0.68292E-0009 -0.35210E-0008
  0.50000E+0004 -0.30000E+0004 -0.23548E-0008  0.65691E-0009 -0.32950E-0008
  0.47500E+0004 -0.29865E+0004 -0.41466E-0008  0.74982E-0009 -0.51574E-0008
  0.47932E+0004 -0.29865E+0004 -0.38236E-0008  0.71288E-0009 -0.47895E-0008
  0.48750E+0004 -0.29864E+0004 -0.32745E-0008  0.65283E-0009 -0.41690E-0008
  0.49568E+0004 -0.29864E+0004 -0.28150E-0008  0.60581E-0009 -0.36581E-0008
  0.50000E+0004 -0.29863E+0004 -0.26070E-0008  0.58653E-0009 -0.34308E-0008
  0.47500E+0004 -0.29610E+0004 -0.44380E-0008  0.55942E-0009 -0.53368E-0008
  0.47932E+0004 -0.29609E+0004 -0.41510E-0008  0.52966E-0009 -0.49883E-0008
  0.48750E+0004 -0.29607E+0004 -0.36604E-0008  0.48638E-0009 -0.43951E-0008
  0.49568E+0004 -0.29606E+0004 -0.32436E-0008  0.45985E-0009 -0.38961E-0008
  0.50000E+0004 -0.29605E+0004 -0.30510E-0008  0.45287E-0009 -0.36683E-0008
  0.47500E+0004 -0.29355E+0004 -0.46542E-0008  0.37170E-0009 -0.54538E-0008
  0.47932E+0004 -0.29353E+0004 -0.44090E-0008  0.34861E-0009 -0.51310E-0008
  0.48750E+0004 -0.29350E+0004 -0.39859E-0008  0.32115E-0009 -0.45755E-0008
  0.49568E+0004 -0.29347E+0004 -0.36180E-0008  0.31426E-0009 -0.40959E-0008
  0.50000E+0004 -0.29346E+0004 -0.34431E-0008  0.31907E-0009 -0.38706E-0008
  0.47500E+0004 -0.29220E+0004 -0.47361E-0008  0.27385E-0009 -0.54870E-0008
  0.47932E+0004 -0.29218E+0004 -0.45151E-0008  0.25409E-0009 -0.51804E-0008
  0.48750E+0004 -0.29215E+0004 -0.41309E-0008  0.23457E-0009 -0.46486E-0008
  0.49568E+0004 -0.29211E+0004 -0.37911E-0008  0.23766E-0009 -0.41825E-0008
  0.50000E+0004 -0.29209E+0004 -0.36264E-0008  0.24849E-0009 -0.39598E-0008
  0.50000E+0004 -0.30000E+0004 -0.23548E-0008  0.65691E-0009 -0.32950E-0008
  0.50432E+0004 -0.30000E+0004 -0.21632E-0008  0.63280E-0009 -0.30958E-0008
  0.51250E+0004 -0.30000E+0004 -0.18520E-0008  0.59016E-0009 -0.27729E-0008
  0.52068E+0004 -0.30000E+0004 -0.15844E-0008  0.54342E-0009 -0.24822E-0008
  0.52500E+0004 -0.30000E+0004 -0.14498E-0008  0.51397E-0009 -0.23246E-0008
  0.50000E+0004 -0.29863E+0004 -0.26070E-0008  0.58653E-0009 -0.34308E-0008
  0.50432E+0004 -0.29863E+0004 -0.24203E-0008  0.56942E-0009 -0.32280E-0008
  0.51250E+0004 -0.29862E+0004 -0.21120E-0008  0.54153E-0009 -0.28929E-0008
  0.52068E+0004 -0.29862E+0004 -0.18403E-0008  0.51111E-0009 -0.25847E-0008
  0.52500E+0004 -0.29861E+0004 -0.17015E-0008  0.49101E-0009 -0.24169E-0008
  0.50000E+0004 -0.29605E+0004 -0.30510E-0008  0.45287E-0009 -0.36683E-0008
  0.50432E+0004 -0.29603E+0004 -0.28747E-0008  0.44883E-0009 -0.34601E-0008
  0.51250E+0004 -0.29601E+0004 -0.25733E-0008  0.44831E-0009 -0.31039E-0008
  0.52068E+0004 -0.29599E+0004 -0.22943E-0008  0.44821E-0009 -0.27634E-0008
  0.52500E+0004 -0.29598E+0004 -0.21477E-0008  0.44528E-0009 -0.25766E-0008
  0.50000E+0004 -0.29346E+0004 -0.34431E-0008  0.31907E-0009 -0.38706E-0008
  0.50432E+0004 -0.29344E+0004 -0.32789E-0008  0.32772E-0009 -0.36596E-0008
  0.51250E+0004 -0.29341E+0004 -0.29864E-0008  0.35371E-0009 -0.32855E-0008
  0.52068E+0004 -0.29337E+0004 -0.27013E-0008  0.38308E-0009 -0.29154E-0008
  0.52500E+0004 -0.29336E+0004 -0.25476E-0008  0.39676E-0009 -0.27107E-0008
  0.50000E+0004 -0.29209E+0004 -0.36264E-0008  0.24849E-0009 -0.39598E-0008
  0.50432E+0004 -0.29207E+0004 -0.34693E-0008  0.26365E-0009 -0.37485E-0008
  0.51250E+0004 -0.29203E+0004 -0.31824E-0008  0.30326E-0009 -0.33668E-0008
  0.52068E+0004 -0.29199E+0004 -0.28948E-0008  0.34780E-0009 -0.29824E-0008
  0.52500E+0004 -0.29197E+0004 -0.27377E-0008  0.37004E-0009 -0.27690E-0008
  0.52500E+0004 -0.30000E+0004 -0.14498E-0008  0.51397E-0009 -0.23246E-0008
  0.52932E+0004 -0.30000E+0004 -0.13138E-0008  0.47961E-0009 -0.21548E-0008
  0.53750E+0004 -0.30000E+0004 -0.10374E-0008  0.39603E-0009 -0.17758E-0008
  0.54568E+0004 -0.30000E+0004 -0.71936E-0009  0.28361E-0009 -0.12958E-0008
  0.55000E+0004 -0.30000E+0004 -0.53080E-0009  0.21162E-0009 -0.99605E-0009
  0.52500E+0004 -0.29861E+0004 -0.17015E-0008  0.49101E-0009 -0.24169E-0008
  0.52932E+0004 -0.29861E+0004 -0.15601E-0008  0.46610E-0009 -0.22364E-0008
  0.53750E+0004 -0.29860E+0004 -0.12731E-0008  0.40146E-0009 -0.18397E-0008
  0.54568E+0004 -0.29860E+0004 -0.94633E-0009  0.30855E-0009 -0.13474E-0008
  0.55000E+0004 -0.29860E+0004 -0.75518E-0009  0.24694E-0009 -0.10450E-0008
  0.52500E+0004 -0.29598E+0004 -0.21477E-0008  0.44528E-0009 -0.25766E-0008
  0.52932E+0004 -0.29598E+0004 -0.19967E-0008  0.43809E-0009 -0.23766E-0008
  0.53750E+0004 -0.29596E+0004 -0.16909E-0008  0.40855E-0009 -0.19475E-0008
  0.54568E+0004 -0.29594E+0004 -0.13504E-0008  0.35178E-0009 -0.14347E-0008
  0.55000E+0004 -0.29594E+0004 -0.11563E-0008  0.30926E-0009 -0.11288E-0008
  0.52500E+0004 -0.29336E+0004 -0.25476E-0008  0.39676E-0009 -0.27107E-0008
  0.52932E+0004 -0.29334E+0004 -0.23878E-0008  0.40684E-0009 -0.24926E-0008
  0.53750E+0004 -0.29332E+0004 -0.20658E-0008  0.41136E-0009 -0.20343E-0008
  0.54568E+0004 -0.29329E+0004 -0.17157E-0008  0.38962E-0009 -0.15055E-0008
  0.55000E+0004 -0.29328E+0004 -0.15214E-0008  0.36557E-0009 -0.11988E-0008
  0.52500E+0004 -0.29197E+0004 -0.27377E-0008  0.37004E-0009 -0.27690E-0008
  0.52932E+0004 -0.29195E+0004 -0.25738E-0008  0.38903E-0009 -0.25422E-0008
  0.53750E+0004 -0.29192E+0004 -0.22444E-0008  0.41110E-0009 -0.20703E-0008
  0.54568E+0004 -0.29189E+0004 -0.18910E-0008  0.40739E-0009 -0.15353E-0008
  0.55000E+0004 -0.29187E+0004 -0.16979E-0008  0.39285E-0009 -0.12295E-0008
  0.55000E+0004 -0.30000E+0004 -0.53080E-0009  0.21162E-0009 -0.99605E-0009
  0.55432E+0004 -0.30000E+0004 -0.32741E-0009  0.13124E-0009 -0.66426E-0009
  0.56250E+0004 -0.30000E+0004  0.93767E-0010 -0.43192E-0010  0.43587E-0010
  0.57068E+0004 -0.30000E+0004  0.54621E-0009 -0.24058E-0009  0.82637E-0009
  0.57500E+0004 -0.30000E+0004  0.78826E-0009 -0.35101E-0009  0.12534E-0008
  0.55000E+0004 -0.29860E+0004 -0.75518E-0009  0.24694E-0009 -0.10450E-0008
  0.55432E+0004 -0.29859E+0004 -0.55078E-0009  0.17670E-0009 -0.71292E-0009
  0.56250E+0004 -0.29859E+0004 -0.13378E-0009  0.20751E-0010 -0.13593E-0010
  0.57068E+0004 -0.29859E+0004  0.30630E-0009 -0.15991E-0009  0.74981E-0009
  0.57500E+0004 -0.29858E+0004  0.53856E-0009 -0.26257E-0009  0.11625E-0008
  0.55000E+0004 -0.29594E+0004 -0.11563E-0008  0.30926E-0009 -0.11288E-0008
  0.55432E+0004 -0.29593E+0004 -0.95257E-0009  0.25784E-0009 -0.79862E-0009
  0.56250E+0004 -0.29592E+0004 -0.54926E-0009  0.13604E-0009 -0.12047E-0009
  0.57068E+0004 -0.29590E+0004 -0.13954E-0009 -0.13744E-0010  0.60005E-0009
  0.57500E+0004 -0.29590E+0004  0.70351E-0010 -0.10201E-0009  0.98226E-0009
  0.55000E+0004 -0.29328E+0004 -0.15214E-0008  0.36557E-0009 -0.11988E-0008
  0.55432E+0004 -0.29326E+0004 -0.13217E-0008  0.33239E-0009 -0.87399E-0009
  0.56250E+0004 -0.29324E+0004 -0.93937E-0009  0.24363E-0009 -0.22397E-0009
  0.57068E+0004 -0.29322E+0004 -0.56845E-0009  0.12372E-0009  0.44584E-0009
  0.57500E+0004 -0.29321E+0004 -0.38550E-0009  0.49390E-0010  0.79350E-0009
  0.55000E+0004 -0.29187E+0004 -0.16979E-0008  0.39285E-0009 -0.12295E-0008
  0.55432E+0004 -0.29186E+0004 -0.15016E-0008  0.36905E-0009 -0.90892E-0009
  0.56250E+0004 -0.29183E+0004 -0.11332E-0008  0.29729E-0009 -0.27668E-0009
  0.57068E+0004 -0.29181E+0004 -0.78592E-0009  0.19279E-0009  0.36329E-0009
  0.57500E+0004 -0.29180E+0004 -0.61885E-0009  0.12565E-0009  0.69115E-0009
  0.57500E+0004 -0.30000E+0004  0.78826E-0009 -0.35101E-0009  0.12534E-0008
  0.57932E+0004 -0.30000E+0004  0.10267E-0008 -0.46367E-0009  0.16798E-0008
  0.58750E+0004 -0.30000E+0004  0.14484E-0008 -0.67798E-0009  0.24524E-0008
  0.59568E+0004 -0.30000E+0004  0.17999E-0008 -0.88436E-0009  0.31273E-0008
  0.60000E+0004 -0.30000E+0004  0.19449E-0008 -0.98705E-0009  0.34244E-0008
  0.57500E+0004 -0.29858E+0004  0.53856E-0009 -0.26257E-0009  0.11625E-0008
  0.57932E+0004 -0.29858E+0004  0.76537E-0009 -0.36818E-0009  0.15725E-0008
  0.58750E+0004 -0.29858E+0004  0.11613E-0008 -0.57191E-0009  0.23098E-0008
  0.59568E+0004 -0.29857E+0004  0.14852E-0008 -0.77156E-0009  0.29484E-0008
  0.60000E+0004 -0.29857E+0004  0.16163E-0008 -0.87242E-0009  0.32274E-0008
  0.57500E+0004 -0.29590E+0004  0.70351E-0010 -0.10201E-0009  0.98226E-0009
  0.57932E+0004 -0.29589E+0004  0.27120E-0009 -0.19465E-0009  0.13578E-0008
  0.58750E+0004 -0.29587E+0004  0.61093E-0009 -0.37878E-0009  0.20222E-0008
  0.59568E+0004 -0.29586E+0004  0.87628E-0009 -0.56588E-0009  0.25867E-0008
  0.60000E+0004 -0.29585E+0004  0.97823E-0009 -0.66323E-0009  0.28294E-0008
  0.57500E+0004 -0.29321E+0004 -0.38550E-0009  0.49390E-0010  0.79350E-0009
  0.57932E+0004 -0.29320E+0004 -0.21525E-0009 -0.30665E-0010  0.11303E-0008
  0.58750E+0004 -0.29317E+0004  0.60087E-0010 -0.19571E-0009  0.17148E-0008
  0.59568E+0004 -0.29315E+0004  0.25975E-0009 -0.37048E-0009  0.21994E-0008
  0.60000E+0004 -0.29314E+0004  0.32961E-0009 -0.46427E-0009  0.24038E-0008
  0.57500E+0004 -0.29180E+0004 -0.61885E-0009  0.12565E-0009  0.69115E-0009
  0.57932E+0004 -0.29178E+0004 -0.46636E-0009  0.52085E-0010  0.10061E-0008
  0.58750E+0004 -0.29175E+0004 -0.22782E-0009 -0.10308E-0009  0.15459E-0008
  0.59568E+0004 -0.29172E+0004 -0.65127E-0010 -0.27139E-0009  0.19865E-0008
  0.60000E+0004 -0.29170E+0004 -0.13153E-0010 -0.36327E-0009  0.21699E-0008
  0.60000E+0004 -0.30000E+0004  0.19449E-0008 -0.98705E-0009  0.34244E-0008
  0.60432E+0004 -0.30000E+0004  0.20566E-0008 -0.10842E-0008  0.36726E-0008
  0.61250E+0004 -0.30000E+0004  0.21633E-0008 -0.12512E-0008  0.39881E-0008
  0.62068E+0004 -0.30000E+0004  0.21197E-0008 -0.13950E-0008  0.40849E-0008
  0.62500E+0004 -0.30000E+0004  0.20338E-0008 -0.14623E-0008  0.40461E-0008
  0.60000E+0004 -0.29857E+0004  0.16163E-0008 -0.87242E-0009  0.32274E-0008
  0.60432E+0004 -0.29856E+0004  0.17153E-0008 -0.96871E-0009  0.34593E-0008
  0.61250E+0004 -0.29856E+0004  0.18034E-0008 -0.11371E-0008  0.37509E-0008
  0.62068E+0004 -0.29855E+0004  0.17523E-0008 -0.12859E-0008  0.38368E-0008
  0.62500E+0004 -0.29854E+0004  0.16678E-0008 -0.13570E-0008  0.37980E-0008
  0.60000E+0004 -0.29585E+0004  0.97823E-0009 -0.66323E-0009  0.28294E-0008
  0.60432E+0004 -0.29584E+0004  0.10506E-0008 -0.75780E-0009  0.30286E-0008
  0.61250E+0004 -0.29582E+0004  0.11007E-0008 -0.92867E-0009  0.32736E-0008
  0.62068E+0004 -0.29580E+0004  0.10346E-0008 -0.10864E-0008  0.33395E-0008
  0.62500E+0004 -0.29579E+0004  0.95327E-0009 -0.11645E-0008  0.33024E-0008
  0.60000E+0004 -0.29314E+0004  0.32961E-0009 -0.46427E-0009  0.24038E-0008
  0.60432E+0004 -0.29312E+0004  0.37289E-0009 -0.55702E-0009  0.25687E-0008
  0.61250E+0004 -0.29308E+0004  0.38226E-0009 -0.72989E-0009  0.27663E-0008
  0.62068E+0004 -0.29305E+0004  0.30065E-0009 -0.89580E-0009  0.28139E-0008
  0.62500E+0004 -0.29303E+0004  0.22325E-0009 -0.98042E-0009  0.27808E-0008
  0.60000E+0004 -0.29170E+0004 -0.13153E-0010 -0.36327E-0009  0.21699E-0008
  0.60432E+0004 -0.29168E+0004  0.14089E-0010 -0.45501E-0009  0.23164E-0008
  0.61250E+0004 -0.29164E+0004  0.12129E-0011 -0.62873E-0009  0.24889E-0008
  0.62068E+0004 -0.29160E+0004 -0.88523E-0010 -0.79865E-0009  0.25280E-0008
  0.62500E+0004 -0.29157E+0004 -0.16352E-0009 -0.88651E-0009  0.24978E-0008
  0.62500E+0004 -0.30000E+0004  0.20338E-0008 -0.14623E-0008  0.40461E-0008
  0.62932E+0004 -0.30000E+0004  0.19053E-0008 -0.15246E-0008  0.39481E-0008
  0.63750E+0004 -0.30000E+0004  0.15498E-0008 -0.16328E-0008  0.36112E-0008
  0.64568E+0004 -0.30000E+0004  0.10645E-0008 -0.17346E-0008  0.31085E-0008
  0.65000E+0004 -0.30000E+0004  0.76480E-0009 -0.17886E-0008  0.27917E-0008
  0.62500E+0004 -0.29854E+0004  0.16678E-0008 -0.13570E-0008  0.37980E-0008
  0.62932E+0004 -0.29854E+0004  0.15445E-0008 -0.14238E-0008  0.37043E-0008
  0.63750E+0004 -0.29853E+0004  0.12106E-0008 -0.15415E-0008  0.33873E-0008
  0.64568E+0004 -0.29852E+0004  0.76237E-0009 -0.16538E-0008  0.29190E-0008
  0.65000E+0004 -0.29851E+0004  0.48777E-0009 -0.17133E-0008  0.26250E-0008
  0.62500E+0004 -0.29579E+0004  0.95327E-0009 -0.11645E-0008  0.33024E-0008
  0.62932E+0004 -0.29577E+0004  0.84081E-0009 -0.12391E-0008  0.32189E-0008
  0.63750E+0004 -0.29574E+0004  0.55143E-0009 -0.13744E-0008  0.29454E-0008
  0.64568E+0004 -0.29571E+0004  0.17829E-0009 -0.15058E-0008  0.25499E-0008
  0.65000E+0004 -0.29569E+0004 -0.45616E-0010 -0.15754E-0008  0.23040E-0008
  0.62500E+0004 -0.29303E+0004  0.22325E-0009 -0.98042E-0009  0.27808E-0008
  0.62932E+0004 -0.29300E+0004  0.12292E-0009 -0.10624E-0008  0.27101E-0008
  0.63750E+0004 -0.29295E+0004 -0.11796E-0009 -0.12142E-0008  0.24875E-0008
  0.64568E+0004 -0.29290E+0004 -0.41053E-0009 -0.13637E-0008  0.21740E-0008
  0.65000E+0004 -0.29287E+0004 -0.58043E-0009 -0.14429E-0008  0.19817E-0008
  0.62500E+0004 -0.29157E+0004 -0.16352E-0009 -0.88651E-0009  0.24978E-0008
  0.62932E+0004 -0.29154E+0004 -0.25693E-0009 -0.97222E-0009  0.24351E-0008
  0.63750E+0004 -0.29148E+0004 -0.47081E-0009 -0.11323E-0008  0.22422E-0008
  0.64568E+0004 -0.29142E+0004 -0.71913E-0009 -0.12909E-0008  0.19753E-0008
  0.65000E+0004 -0.29138E+0004 -0.85958E-0009 -0.13749E-0008  0.18131E-0008
  0.65000E+0004 -0.30000E+0004  0.76480E-0009 -0.17886E-0008  0.27917E-0008
  0.65432E+0004 -0.30000E+0004  0.44106E-0009 -0.18444E-0008  0.24498E-0008
  0.66250E+0004 -0.30000E+0004 -0.22151E-0009 -0.19581E-0008  0.17590E-0008
  0.67068E+0004 -0.30000E+0004 -0.91793E-0009 -0.20858E-0008  0.10574E-0008
  0.67500E+0004 -0.30000E+0004 -0.12870E-0008 -0.21591E-0008  0.69938E-0009
  0.65000E+0004 -0.29851E+0004  0.48777E-0009 -0.17133E-0008  0.26250E-0008
  0.65432E+0004 -0.29850E+0004  0.19225E-0009 -0.17744E-0008  0.23084E-0008
  0.66250E+0004 -0.29849E+0004 -0.40949E-0009 -0.18969E-0008  0.16699E-0008
  0.67068E+0004 -0.29848E+0004 -0.10391E-0008 -0.20315E-0008  0.10219E-0008
  0.67500E+0004 -0.29847E+0004 -0.13724E-0008 -0.21076E-0008  0.69070E-0009
  0.65000E+0004 -0.29569E+0004 -0.45616E-0010 -0.15754E-0008  0.23040E-0008
  0.65432E+0004 -0.29567E+0004 -0.28440E-0009 -0.16459E-0008  0.20401E-0008
  0.66250E+0004 -0.29563E+0004 -0.76429E-0009 -0.17847E-0008  0.15106E-0008
  0.67068E+0004 -0.29559E+0004 -0.12610E-0008 -0.19320E-0008  0.97389E-0009
  0.67500E+0004 -0.29557E+0004 -0.15232E-0008 -0.20131E-0008  0.69839E-0009
  0.65000E+0004 -0.29287E+0004 -0.58043E-0009 -0.14429E-0008  0.19817E-0008
  0.65432E+0004 -0.29284E+0004 -0.75909E-0009 -0.15224E-0008  0.17763E-0008
  0.66250E+0004 -0.29277E+0004 -0.11106E-0008 -0.16767E-0008  0.13672E-0008
  0.67068E+0004 -0.29270E+0004 -0.14685E-0008 -0.18362E-0008  0.95295E-0009
  0.67500E+0004 -0.29267E+0004 -0.16569E-0008 -0.19221E-0008  0.73864E-0009
  0.65000E+0004 -0.29138E+0004 -0.85958E-0009 -0.13749E-0008  0.18131E-0008
  0.65432E+0004 -0.29134E+0004 -0.10055E-0008 -0.14590E-0008  0.16407E-0008
  0.66250E+0004 -0.29126E+0004 -0.12876E-0008 -0.16212E-0008  0.12989E-0008
  0.67068E+0004 -0.29118E+0004 -0.15709E-0008 -0.17868E-0008  0.95295E-0009
  0.67500E+0004 -0.29114E+0004 -0.17198E-0008 -0.18751E-0008  0.77271E-0009
  0.67500E+0004 -0.30000E+0004 -0.12870E-0008 -0.21591E-0008  0.69938E-0009
  0.67932E+0004 -0.30000E+0004 -0.16506E-0008 -0.22367E-0008  0.35890E-0009
  0.68750E+0004 -0.30000E+0004 -0.23086E-0008 -0.23928E-0008 -0.22097E-0009
  0.69568E+0004 -0.30000E+0004 -0.29018E-0008 -0.25563E-0008 -0.68823E-0009
  0.70000E+0004 -0.30000E+0004 -0.31804E-0008 -0.26431E-0008 -0.88163E-0009
  0.67500E+0004 -0.29847E+0004 -0.13724E-0008 -0.21076E-0008  0.69070E-0009
  0.67932E+0004 -0.29846E+0004 -0.17007E-0008 -0.21871E-0008  0.37471E-0009
  0.68750E+0004 -0.29845E+0004 -0.22961E-0008 -0.23449E-0008 -0.16708E-0009
  0.69568E+0004 -0.29843E+0004 -0.28365E-0008 -0.25075E-0008 -0.61161E-0009
  0.70000E+0004 -0.29842E+0004 -0.30926E-0008 -0.25929E-0008 -0.80040E-0009
  0.67500E+0004 -0.29557E+0004 -0.15232E-0008 -0.20131E-0008  0.69839E-0009
  0.67932E+0004 -0.29554E+0004 -0.17819E-0008 -0.20962E-0008  0.43366E-0009
  0.68750E+0004 -0.29550E+0004 -0.22542E-0008 -0.22570E-0008 -0.28198E-0010
  0.69568E+0004 -0.29545E+0004 -0.26916E-0008 -0.24178E-0008 -0.42391E-0009
  0.70000E+0004 -0.29543E+0004 -0.29044E-0008 -0.25005E-0008 -0.60208E-0009
  0.67500E+0004 -0.29267E+0004 -0.16569E-0008 -0.19221E-0008  0.73864E-0009
  0.67932E+0004 -0.29263E+0004 -0.18436E-0008 -0.20086E-0008  0.53043E-0009
  0.68750E+0004 -0.29255E+0004 -0.21896E-0008 -0.21722E-0008  0.15699E-0009
  0.69568E+0004 -0.29247E+0004 -0.25224E-0008 -0.23310E-0008 -0.18352E-0009
  0.70000E+0004 -0.29243E+0004 -0.26917E-0008 -0.24107E-0008 -0.34888E-0009
  0.67500E+0004 -0.29114E+0004 -0.17198E-0008 -0.18751E-0008  0.77271E-0009
  0.67932E+0004 -0.29109E+0004 -0.18681E-0008 -0.19633E-0008  0.59599E-0009
  0.68750E+0004 -0.29099E+0004 -0.21471E-0008 -0.21282E-0008  0.27190E-0009
  0.69568E+0004 -0.29090E+0004 -0.24250E-0008 -0.22858E-0008 -0.37527E-0010
  0.70000E+0004 -0.29085E+0004 -0.25719E-0008 -0.23640E-0008 -0.19539E-0009
  0.70000E+0004 -0.30000E+0004 -0.31804E-0008 -0.26431E-0008 -0.88163E-0009
  0.70432E+0004 -0.30000E+0004 -0.34313E-0008 -0.27293E-0008 -0.10342E-0008
  0.71250E+0004 -0.30000E+0004 -0.38234E-0008 -0.28863E-0008 -0.12085E-0008
  0.72068E+0004 -0.30000E+0004 -0.40974E-0008 -0.30306E-0008 -0.12270E-0008
  0.72500E+0004 -0.30000E+0004 -0.41926E-0008 -0.31001E-0008 -0.11747E-0008
  0.70000E+0004 -0.29842E+0004 -0.30926E-0008 -0.25929E-0008 -0.80040E-0009
  0.70432E+0004 -0.29841E+0004 -0.33257E-0008 -0.26770E-0008 -0.95458E-0009
  0.71250E+0004 -0.29839E+0004 -0.36975E-0008 -0.28286E-0008 -0.11484E-0008
  0.72068E+0004 -0.29838E+0004 -0.39705E-0008 -0.29660E-0008 -0.12093E-0008
  0.72500E+0004 -0.29837E+0004 -0.40730E-0008 -0.30312E-0008 -0.11880E-0008
  0.70000E+0004 -0.29543E+0004 -0.29044E-0008 -0.25005E-0008 -0.60208E-0009
  0.70432E+0004 -0.29540E+0004 -0.31031E-0008 -0.25806E-0008 -0.75757E-0009
  0.71250E+0004 -0.29535E+0004 -0.34368E-0008 -0.27217E-0008 -0.98763E-0009
  0.72068E+0004 -0.29530E+0004 -0.37100E-0008 -0.28452E-0008 -0.11308E-0008
  0.72500E+0004 -0.29527E+0004 -0.38281E-0008 -0.29021E-0008 -0.11707E-0008
  0.70000E+0004 -0.29243E+0004 -0.26917E-0008 -0.24107E-0008 -0.34888E-0009
  0.70432E+0004 -0.29239E+0004 -0.28563E-0008 -0.24866E-0008 -0.50385E-0009
  0.71250E+0004 -0.29230E+0004 -0.31538E-0008 -0.26168E-0008 -0.76911E-0009
  0.72068E+0004 -0.29222E+0004 -0.34304E-0008 -0.27261E-0008 -0.99610E-0009
  0.72500E+0004 -0.29218E+0004 -0.35664E-0008 -0.27743E-0008 -0.10994E-0008
  0.70000E+0004 -0.29085E+0004 -0.25719E-0008 -0.23640E-0008 -0.19539E-0009
  0.70432E+0004 -0.29080E+0004 -0.27189E-0008 -0.24377E-0008 -0.34953E-0009
  0.71250E+0004 -0.29070E+0004 -0.29986E-0008 -0.25620E-0008 -0.63293E-0009
  0.72068E+0004 -0.29060E+0004 -0.32785E-0008 -0.26636E-0008 -0.90453E-0009
  0.72500E+0004 -0.29054E+0004 -0.34248E-0008 -0.27071E-0008 -0.10417E-0008
  0.72500E+0004 -0.30000E+0004 -0.41926E-0008 -0.31001E-0008 -0.11747E-0008
  0.72932E+0004 -0.30000E+0004 -0.42536E-0008 -0.31651E-0008 -0.10798E-0008
  0.73750E+0004 -0.30000E+0004 -0.42791E-0008 -0.32749E-0008 -0.79244E-0009
  0.74568E+0004 -0.30000E+0004 -0.41959E-0008 -0.33692E-0008 -0.37910E-0009
  0.75000E+0004 -0.30000E+0004 -0.41141E-0008 -0.34137E-0008 -0.11953E-0009
  0.72500E+0004 -0.29837E+0004 -0.40730E-0008 -0.30312E-0008 -0.11880E-0008
  0.72932E+0004 -0.29836E+0004 -0.41468E-0008 -0.30916E-0008 -0.11304E-0008
  0.73750E+0004 -0.29834E+0004 -0.42094E-0008 -0.31917E-0008 -0.92715E-0009
  0.74568E+0004 -0.29832E+0004 -0.41779E-0008 -0.32753E-0008 -0.61235E-0009
  0.75000E+0004 -0.29831E+0004 -0.41274E-0008 -0.33136E-0008 -0.40815E-0009
  0.72500E+0004 -0.29527E+0004 -0.38281E-0008 -0.29021E-0008 -0.11707E-0008
  0.72932E+0004 -0.29524E+0004 -0.39278E-0008 -0.29534E-0008 -0.11864E-0008
  0.73750E+0004 -0.29519E+0004 -0.40659E-0008 -0.30344E-0008 -0.11504E-0008
  0.74568E+0004 -0.29514E+0004 -0.41386E-0008 -0.30969E-0008 -0.10331E-0008
  0.75000E+0004 -0.29511E+0004 -0.41517E-0008 -0.31233E-0008 -0.94100E-0009
  0.72500E+0004 -0.29218E+0004 -0.35664E-0008 -0.27743E-0008 -0.10994E-0008
  0.72932E+0004 -0.29213E+0004 -0.36946E-0008 -0.28160E-0008 -0.11910E-0008
  0.73750E+0004 -0.29204E+0004 -0.39137E-0008 -0.28771E-0008 -0.13297E-0008
  0.74568E+0004 -0.29195E+0004 -0.40971E-0008 -0.29175E-0008 -0.14199E-0008
  0.75000E+0004 -0.29190E+0004 -0.41778E-0008 -0.29316E-0008 -0.14465E-0008
  0.72500E+0004 -0.29054E+0004 -0.34248E-0008 -0.27071E-0008 -0.10417E-0008
  0.72932E+0004 -0.29049E+0004 -0.35689E-0008 -0.27435E-0008 -0.11740E-0008
  0.73750E+0004 -0.29038E+0004 -0.38325E-0008 -0.27939E-0008 -0.14066E-0008
  0.74568E+0004 -0.29027E+0004 -0.40762E-0008 -0.28223E-0008 -0.16087E-0008
  0.75000E+0004 -0.29021E+0004 -0.41934E-0008 -0.28297E-0008 -0.16996E-0008
  0.75000E+0004 -0.30000E+0004 -0.41141E-0008 -0.34137E-0008 -0.11953E-0009
  0.75432E+0004 -0.30000E+0004 -0.40100E-0008 -0.34551E-0008  0.16318E-0009
  0.76250E+0004 -0.30000E+0004 -0.37666E-0008 -0.35272E-0008  0.73922E-0009
  0.77068E+0004 -0.30000E+0004 -0.34883E-0008 -0.35924E-0008  0.13302E-0008
  0.77500E+0004 -0.30000E+0004 -0.33388E-0008 -0.36240E-0008  0.16304E-0008
  0.75000E+0004 -0.29831E+0004 -0.41274E-0008 -0.33136E-0008 -0.40815E-0009
  0.75432E+0004 -0.29830E+0004 -0.40570E-0008 -0.33488E-0008 -0.18265E-0009
  0.76250E+0004 -0.29828E+0004 -0.38793E-0008 -0.34082E-0008  0.28623E-0009
  0.77068E+0004 -0.29826E+0004 -0.36647E-0008 -0.34601E-0008  0.77755E-0009
  0.77500E+0004 -0.29825E+0004 -0.35457E-0008 -0.34845E-0008  0.10312E-0008
  0.75000E+0004 -0.29511E+0004 -0.41517E-0008 -0.31233E-0008 -0.94100E-0009
  0.75432E+0004 -0.29508E+0004 -0.41491E-0008 -0.31461E-0008 -0.83127E-0009
  0.76250E+0004 -0.29502E+0004 -0.41051E-0008 -0.31807E-0008 -0.58238E-0009
  0.77068E+0004 -0.29496E+0004 -0.40214E-0008 -0.32069E-0008 -0.29940E-0009
  0.77500E+0004 -0.29493E+0004 -0.39664E-0008 -0.32177E-0008 -0.14541E-0009
  0.75000E+0004 -0.29190E+0004 -0.41778E-0008 -0.29316E-0008 -0.14465E-0008
  0.75432E+0004 -0.29185E+0004 -0.42470E-0008 -0.29414E-0008 -0.14598E-0008
  0.76250E+0004 -0.29176E+0004 -0.43453E-0008 -0.29506E-0008 -0.14471E-0008
  0.77068E+0004 -0.29166E+0004 -0.44020E-0008 -0.29505E-0008 -0.13914E-0008
  0.77500E+0004 -0.29161E+0004 -0.44163E-0008 -0.29475E-0008 -0.13483E-0008
  0.75000E+0004 -0.29021E+0004 -0.41934E-0008 -0.28297E-0008 -0.16996E-0008
  0.75432E+0004 -0.29015E+0004 -0.43015E-0008 -0.28326E-0008 -0.17795E-0008
  0.76250E+0004 -0.29004E+0004 -0.44768E-0008 -0.28281E-0008 -0.18954E-0008
  0.77068E+0004 -0.28992E+0004 -0.46096E-0008 -0.28140E-0008 -0.19646E-0008
  0.77500E+0004 -0.28986E+0004 -0.46616E-0008 -0.28036E-0008 -0.19830E-0008
  0.77500E+0004 -0.30000E+0004 -0.33388E-0008 -0.36240E-0008  0.16304E-0008
  0.77932E+0004 -0.30000E+0004 -0.31931E-0008 -0.36532E-0008  0.19135E-0008
  0.78750E+0004 -0.30000E+0004 -0.29464E-0008 -0.37003E-0008  0.23740E-0008
  0.79568E+0004 -0.30000E+0004 -0.27609E-0008 -0.37317E-0008  0.26973E-0008
  0.80000E+0004 -0.30000E+0004 -0.26959E-0008 -0.37396E-0008  0.27993E-0008
  0.77500E+0004 -0.29825E+0004 -0.35457E-0008 -0.34845E-0008  0.10312E-0008
  0.77932E+0004 -0.29824E+0004 -0.34281E-0008 -0.35066E-0008  0.12725E-0008
  0.78750E+0004 -0.29822E+0004 -0.32242E-0008 -0.35408E-0008  0.16720E-0008
  0.79568E+0004 -0.29819E+0004 -0.30662E-0008 -0.35605E-0008  0.19616E-0008
  0.80000E+0004 -0.29818E+0004 -0.30088E-0008 -0.35632E-0008  0.20579E-0008
  0.77500E+0004 -0.29493E+0004 -0.39664E-0008 -0.32177E-0008 -0.14541E-0009
  0.77932E+0004 -0.29490E+0004 -0.39080E-0008 -0.32262E-0008  0.47105E-0011
  0.78750E+0004 -0.29483E+0004 -0.37968E-0008 -0.32355E-0008  0.26462E-0009
  0.79568E+0004 -0.29477E+0004 -0.37016E-0008 -0.32332E-0008  0.46530E-0009
  0.80000E+0004 -0.29474E+0004 -0.36640E-0008 -0.32259E-0008  0.53763E-0009
  0.77500E+0004 -0.29161E+0004 -0.44163E-0008 -0.29475E-0008 -0.13483E-0008
  0.77932E+0004 -0.29155E+0004 -0.44224E-0008 -0.29421E-0008 -0.13012E-0008
  0.78750E+0004 -0.29145E+0004 -0.44142E-0008 -0.29265E-0008 -0.12048E-0008
  0.79568E+0004 -0.29135E+0004 -0.43912E-0008 -0.29020E-0008 -0.11182E-0008
  0.80000E+0004 -0.29129E+0004 -0.43778E-0008 -0.28846E-0008 -0.10834E-0008
  0.77500E+0004 -0.28986E+0004 -0.46616E-0008 -0.28036E-0008 -0.19830E-0008
  0.77932E+0004 -0.28979E+0004 -0.47028E-0008 -0.27909E-0008 -0.19932E-0008
  0.78750E+0004 -0.28967E+0004 -0.47511E-0008 -0.27620E-0008 -0.19898E-0008
  0.79568E+0004 -0.28954E+0004 -0.47680E-0008 -0.27257E-0008 -0.19704E-0008
  0.80000E+0004 -0.28947E+0004 -0.47681E-0008 -0.27029E-0008 -0.19591E-0008
  0.80000E+0004 -0.30000E+0004 -0.26959E-0008 -0.37396E-0008  0.27993E-0008
  0.80432E+0004 -0.30000E+0004 -0.26556E-0008 -0.37401E-0008  0.28502E-0008
  0.81250E+0004 -0.30000E+0004 -0.26526E-0008 -0.37176E-0008  0.27975E-0008
  0.82068E+0004 -0.30000E+0004 -0.27410E-0008 -0.36606E-0008  0.25568E-0008
  0.82500E+0004 -0.30000E+0004 -0.28201E-0008 -0.36159E-0008  0.23614E-0008
  0.80000E+0004 -0.29818E+0004 -0.30088E-0008 -0.35632E-0008  0.20579E-0008
  0.80432E+0004 -0.29817E+0004 -0.29720E-0008 -0.35592E-0008  0.21108E-0008
  0.81250E+0004 -0.29815E+0004 -0.29643E-0008 -0.35309E-0008  0.20842E-0008
  0.82068E+0004 -0.29812E+0004 -0.30367E-0008 -0.34720E-0008  0.18947E-0008
  0.82500E+0004 -0.29811E+0004 -0.31043E-0008 -0.34280E-0008  0.17345E-0008
  0.80000E+0004 -0.29474E+0004 -0.36640E-0008 -0.32259E-0008  0.53763E-0009
  0.80432E+0004 -0.29470E+0004 -0.36384E-0008 -0.32133E-0008  0.58148E-0009
  0.81250E+0004 -0.29463E+0004 -0.36282E-0008 -0.31733E-0008  0.58117E-0009
  0.82068E+0004 -0.29456E+0004 -0.36724E-0008 -0.31100E-0008  0.46881E-0009
  0.82500E+0004 -0.29453E+0004 -0.37174E-0008 -0.30667E-0008  0.36688E-0009
  0.80000E+0004 -0.29129E+0004 -0.43778E-0008 -0.28846E-0008 -0.10834E-0008
  0.80432E+0004 -0.29123E+0004 -0.43670E-0008 -0.28631E-0008 -0.10618E-0008
  0.81250E+0004 -0.29112E+0004 -0.43586E-0008 -0.28109E-0008 -0.10596E-0008
  0.82068E+0004 -0.29101E+0004 -0.43743E-0008 -0.27419E-0008 -0.11156E-0008
  0.82500E+0004 -0.29095E+0004 -0.43945E-0008 -0.26986E-0008 -0.11686E-0008
  0.80000E+0004 -0.28947E+0004 -0.47681E-0008 -0.27029E-0008 -0.19591E-0008
  0.80432E+0004 -0.28940E+0004 -0.47656E-0008 -0.26767E-0008 -0.19531E-0008
  0.81250E+0004 -0.28927E+0004 -0.47582E-0008 -0.26177E-0008 -0.19566E-0008
  0.82068E+0004 -0.28913E+0004 -0.47575E-0008 -0.25453E-0008 -0.19891E-0008
  0.82500E+0004 -0.28906E+0004 -0.47632E-0008 -0.25016E-0008 -0.20191E-0008
  0.82500E+0004 -0.30000E+0004 -0.28201E-0008 -0.36159E-0008  0.23614E-0008
  0.82932E+0004 -0.30000E+0004 -0.29164E-0008 -0.35613E-0008  0.21274E-0008
  0.83750E+0004 -0.30000E+0004 -0.31309E-0008 -0.34326E-0008  0.16039E-0008
  0.84568E+0004 -0.30000E+0004 -0.33537E-0008 -0.32776E-0008  0.10331E-0008
  0.85000E+0004 -0.30000E+0004 -0.34604E-0008 -0.31886E-0008  0.73681E-0009
  0.82500E+0004 -0.29811E+0004 -0.31043E-0008 -0.34280E-0008  0.17345E-0008
  0.82932E+0004 -0.29810E+0004 -0.31879E-0008 -0.33755E-0008  0.15407E-0008
  0.83750E+0004 -0.29808E+0004 -0.33791E-0008 -0.32541E-0008  0.11004E-0008
  0.84568E+0004 -0.29806E+0004 -0.35843E-0008 -0.31100E-0008  0.61500E-0009
  0.85000E+0004 -0.29805E+0004 -0.36859E-0008 -0.30279E-0008  0.36184E-0009
  0.82500E+0004 -0.29453E+0004 -0.37174E-0008 -0.30667E-0008  0.36688E-0009
  0.82932E+0004 -0.29450E+0004 -0.37749E-0008 -0.30174E-0008  0.24154E-0009
  0.83750E+0004 -0.29444E+0004 -0.39134E-0008 -0.29077E-0008 -0.50699E-0010
  0.84568E+0004 -0.29438E+0004 -0.40716E-0008 -0.27819E-0008 -0.37809E-0009
  0.85000E+0004 -0.29435E+0004 -0.41541E-0008 -0.27115E-0008 -0.54899E-0009
  0.82500E+0004 -0.29095E+0004 -0.43945E-0008 -0.26986E-0008 -0.11686E-0008
  0.82932E+0004 -0.29090E+0004 -0.44218E-0008 -0.26514E-0008 -0.12332E-0008
  0.83750E+0004 -0.29080E+0004 -0.44953E-0008 -0.25510E-0008 -0.13876E-0008
  0.84568E+0004 -0.29070E+0004 -0.45881E-0008 -0.24404E-0008 -0.15612E-0008
  0.85000E+0004 -0.29064E+0004 -0.46396E-0008 -0.23801E-0008 -0.16495E-0008
  0.82500E+0004 -0.28906E+0004 -0.47632E-0008 -0.25016E-0008 -0.20191E-0008
  0.82932E+0004 -0.28900E+0004 -0.47726E-0008 -0.24552E-0008 -0.20540E-0008
  0.83750E+0004 -0.28887E+0004 -0.48065E-0008 -0.23588E-0008 -0.21388E-0008
  0.84568E+0004 -0.28875E+0004 -0.48575E-0008 -0.22552E-0008 -0.22325E-0008
  0.85000E+0004 -0.28869E+0004 -0.48880E-0008 -0.21995E-0008 -0.22772E-0008
  0.85000E+0004 -0.30000E+0004 -0.34604E-0008 -0.31886E-0008  0.73681E-0009
  0.85432E+0004 -0.30000E+0004 -0.35511E-0008 -0.30972E-0008  0.45894E-0009
  0.86250E+0004 -0.30000E+0004 -0.36574E-0008 -0.29238E-0008  0.17949E-0010
  0.87068E+0004 -0.30000E+0004 -0.36463E-0008 -0.27621E-0008 -0.25646E-0009
  0.87500E+0004 -0.30000E+0004 -0.35832E-0008 -0.26856E-0008 -0.31773E-0009
  0.85000E+0004 -0.29805E+0004 -0.36859E-0008 -0.30279E-0008  0.36184E-0009
  0.85432E+0004 -0.29804E+0004 -0.37743E-0008 -0.29444E-0008  0.12559E-0009
  0.86250E+0004 -0.29803E+0004 -0.38879E-0008 -0.27867E-0008 -0.24762E-0009
  0.87068E+0004 -0.29801E+0004 -0.38993E-0008 -0.26409E-0008 -0.47088E-0009
  0.87500E+0004 -0.29800E+0004 -0.38542E-0008 -0.25723E-0008 -0.51289E-0009
  0.85000E+0004 -0.29435E+0004 -0.41541E-0008 -0.27115E-0008 -0.54899E-0009
  0.85432E+0004 -0.29432E+0004 -0.42282E-0008 -0.26413E-0008 -0.70463E-0009
  0.86250E+0004 -0.29428E+0004 -0.43339E-0008 -0.25107E-0008 -0.94160E-0009
  0.87068E+0004 -0.29424E+0004 -0.43653E-0008 -0.23923E-0008 -0.10572E-0008
  0.87500E+0004 -0.29422E+0004 -0.43422E-0008 -0.23376E-0008 -0.10554E-0008
  0.85000E+0004 -0.29064E+0004 -0.46396E-0008 -0.23801E-0008 -0.16495E-0008
  0.85432E+0004 -0.29061E+0004 -0.46865E-0008 -0.23215E-0008 -0.17225E-0008
  0.86250E+0004 -0.29054E+0004 -0.47571E-0008 -0.22147E-0008 -0.18151E-0008
  0.87068E+0004 -0.29047E+0004 -0.47799E-0008 -0.21204E-0008 -0.18114E-0008
  0.87500E+0004 -0.29043E+0004 -0.47637E-0008 -0.20780E-0008 -0.17586E-0008
  0.85000E+0004 -0.28869E+0004 -0.48880E-0008 -0.21995E-0008 -0.22772E-0008
  0.85432E+0004 -0.28865E+0004 -0.49156E-0008 -0.21464E-0008 -0.23060E-0008
  0.86250E+0004 -0.28856E+0004 -0.49574E-0008 -0.20509E-0008 -0.23201E-0008
  0.87068E+0004 -0.28848E+0004 -0.49648E-0008 -0.19682E-0008 -0.22499E-0008
  0.87500E+0004 -0.28844E+0004 -0.49466E-0008 -0.19318E-0008 -0.21681E-0008
  0.87500E+0004 -0.30000E+0004 -0.35832E-0008 -0.26856E-0008 -0.31773E-0009
  0.87932E+0004 -0.30000E+0004 -0.34765E-0008 -0.26176E-0008 -0.31395E-0009
  0.88750E+0004 -0.30000E+0004 -0.31500E-0008 -0.25151E-0008 -0.12188E-0009
  0.89568E+0004 -0.30000E+0004 -0.26621E-0008 -0.24518E-0008  0.31129E-0009
  0.90000E+0004 -0.30000E+0004 -0.23445E-0008 -0.24345E-0008  0.62881E-0009
  0.87500E+0004 -0.29800E+0004 -0.38542E-0008 -0.25723E-0008 -0.51289E-0009
  0.87932E+0004 -0.29800E+0004 -0.37684E-0008 -0.25119E-0008 -0.49382E-0009
  0.88750E+0004 -0.29799E+0004 -0.34899E-0008 -0.24221E-0008 -0.28621E-0009
  0.89568E+0004 -0.29798E+0004 -0.30556E-0008 -0.23686E-0008  0.14990E-0009
  0.90000E+0004 -0.29797E+0004 -0.27671E-0008 -0.23552E-0008  0.46495E-0009
  0.87500E+0004 -0.29422E+0004 -0.43422E-0008 -0.23376E-0008 -0.10554E-0008
  0.87932E+0004 -0.29420E+0004 -0.42852E-0008 -0.22905E-0008 -0.10009E-0008
  0.88750E+0004 -0.29417E+0004 -0.40785E-0008 -0.22230E-0008 -0.75024E-0009
  0.89568E+0004 -0.29414E+0004 -0.37319E-0008 -0.21870E-0008 -0.29699E-0009
  0.90000E+0004 -0.29412E+0004 -0.34928E-0008 -0.21806E-0008  0.19356E-0010
  0.87500E+0004 -0.29043E+0004 -0.47637E-0008 -0.20780E-0008 -0.17586E-0008
  0.87932E+0004 -0.29041E+0004 -0.47212E-0008 -0.20429E-0008 -0.16613E-0008
  0.88750E+0004 -0.29035E+0004 -0.45621E-0008 -0.19956E-0008 -0.13533E-0008
  0.89568E+0004 -0.29030E+0004 -0.42843E-0008 -0.19757E-0008 -0.87071E-0009
  0.90000E+0004 -0.29028E+0004 -0.40873E-0008 -0.19760E-0008 -0.54742E-0009
  0.87500E+0004 -0.28844E+0004 -0.49466E-0008 -0.19318E-0008 -0.21681E-0008
  0.87932E+0004 -0.28840E+0004 -0.49065E-0008 -0.19025E-0008 -0.20458E-0008
  0.88750E+0004 -0.28834E+0004 -0.47632E-0008 -0.18650E-0008 -0.17034E-0008
  0.89568E+0004 -0.28828E+0004 -0.45145E-0008 -0.18531E-0008 -0.12017E-0008
  0.90000E+0004 -0.28825E+0004 -0.43368E-0008 -0.18568E-0008 -0.87337E-0009
  0.90000E+0004 -0.30000E+0004 -0.23445E-0008 -0.24345E-0008  0.62881E-0009
  0.90432E+0004 -0.30000E+0004 -0.19898E-0008 -0.24282E-0008  0.10014E-0008
  0.91250E+0004 -0.30000E+0004 -0.12342E-0008 -0.24426E-0008  0.18277E-0008
  0.92068E+0004 -0.30000E+0004 -0.40502E-0009 -0.24853E-0008  0.27580E-0008
  0.92500E+0004 -0.30000E+0004  0.45424E-0010 -0.25156E-0008  0.32649E-0008
  0.90000E+0004 -0.29797E+0004 -0.27671E-0008 -0.23552E-0008  0.46495E-0009
  0.90432E+0004 -0.29796E+0004 -0.24402E-0008 -0.23520E-0008  0.83482E-0009
  0.91250E+0004 -0.29795E+0004 -0.17321E-0008 -0.23699E-0008  0.16549E-0008
  0.92068E+0004 -0.29794E+0004 -0.93785E-0009 -0.24137E-0008  0.25848E-0008
  0.92500E+0004 -0.29794E+0004 -0.49945E-0009 -0.24437E-0008  0.30949E-0008
  0.90000E+0004 -0.29412E+0004 -0.34928E-0008 -0.21806E-0008  0.19356E-0010
  0.90432E+0004 -0.29411E+0004 -0.32152E-0008 -0.21830E-0008  0.38769E-0009
  0.91250E+0004 -0.29408E+0004 -0.25955E-0008 -0.22078E-0008  0.12015E-0008
  0.92068E+0004 -0.29404E+0004 -0.18728E-0008 -0.22540E-0008  0.21314E-0008
  0.92500E+0004 -0.29403E+0004 -0.14622E-0008 -0.22840E-0008  0.26476E-0008
  0.90000E+0004 -0.29028E+0004 -0.40873E-0008 -0.19760E-0008 -0.54742E-0009
  0.90432E+0004 -0.29025E+0004 -0.38541E-0008 -0.19837E-0008 -0.17667E-0009
  0.91250E+0004 -0.29020E+0004 -0.33189E-0008 -0.20153E-0008  0.63572E-0009
  0.92068E+0004 -0.29014E+0004 -0.26728E-0008 -0.20646E-0008  0.15654E-0008
  0.92500E+0004 -0.29012E+0004 -0.22956E-0008 -0.20950E-0008  0.20859E-0008
  0.90000E+0004 -0.28825E+0004 -0.43368E-0008 -0.18568E-0008 -0.87337E-0009
  0.90432E+0004 -0.28821E+0004 -0.41248E-0008 -0.18672E-0008 -0.50030E-0009
  0.91250E+0004 -0.28815E+0004 -0.36325E-0008 -0.19024E-0008  0.31215E-0009
  0.92068E+0004 -0.28809E+0004 -0.30282E-0008 -0.19535E-0008  0.12408E-0008
  0.92500E+0004 -0.28805E+0004 -0.26707E-0008 -0.19843E-0008  0.17622E-0008
  0.92500E+0004 -0.30000E+0004  0.45424E-0010 -0.25156E-0008  0.32649E-0008
  0.92932E+0004 -0.30000E+0004  0.49526E-0009 -0.25494E-0008  0.37695E-0008
  0.93750E+0004 -0.30000E+0004  0.13175E-0008 -0.26156E-0008  0.46758E-0008
  0.94568E+0004 -0.30000E+0004  0.20570E-0008 -0.26752E-0008  0.54569E-0008
  0.95000E+0004 -0.30000E+0004  0.23971E-0008 -0.27001E-0008  0.57953E-0008
  0.92500E+0004 -0.29794E+0004 -0.49945E-0009 -0.24437E-0008  0.30949E-0008
  0.92932E+0004 -0.29793E+0004 -0.55448E-0010 -0.24769E-0008  0.36076E-0008
  0.93750E+0004 -0.29792E+0004  0.77209E-0009 -0.25414E-0008  0.45410E-0008
  0.94568E+0004 -0.29791E+0004  0.15407E-0008 -0.25993E-0008  0.53683E-0008
  0.95000E+0004 -0.29791E+0004  0.19057E-0008 -0.26234E-0008  0.57387E-0008
  0.92500E+0004 -0.29403E+0004 -0.14622E-0008 -0.22840E-0008  0.26476E-0008
  0.92932E+0004 -0.29401E+0004 -0.10366E-0008 -0.23165E-0008  0.31732E-0008
  0.93750E+0004 -0.29398E+0004 -0.21670E-0009 -0.23787E-0008  0.41516E-0008
  0.94568E+0004 -0.29396E+0004  0.58499E-0009 -0.24341E-0008  0.50570E-0008
  0.95000E+0004 -0.29394E+0004  0.98464E-0009 -0.24572E-0008  0.54828E-0008
  0.92500E+0004 -0.29012E+0004 -0.22956E-0008 -0.20950E-0008  0.20859E-0008
  0.92932E+0004 -0.29009E+0004 -0.18969E-0008 -0.21274E-0008  0.26207E-0008
  0.93750E+0004 -0.29005E+0004 -0.11056E-0008 -0.21884E-0008  0.36344E-0008
  0.94568E+0004 -0.29000E+0004 -0.29794E-0009 -0.22424E-0008  0.46042E-0008
  0.95000E+0004 -0.28998E+0004  0.12026E-0009 -0.22651E-0008  0.50771E-0008
  0.92500E+0004 -0.28805E+0004 -0.26707E-0008 -0.19843E-0008  0.17622E-0008
  0.92932E+0004 -0.28802E+0004 -0.22890E-0008 -0.20169E-0008  0.23002E-0008
  0.93750E+0004 -0.28797E+0004 -0.15205E-0008 -0.20777E-0008  0.33279E-0008
  0.94568E+0004 -0.28792E+0004 -0.72007E-0009 -0.21313E-0008  0.43255E-0008
  0.95000E+0004 -0.28789E+0004 -0.29831E-0009 -0.21540E-0008  0.48195E-0008
  0.95000E+0004 -0.30000E+0004  0.23971E-0008 -0.27001E-0008  0.57953E-0008
  0.95432E+0004 -0.30000E+0004  0.26945E-0008 -0.27188E-0008  0.60728E-0008
  0.96250E+0004 -0.30000E+0004  0.31222E-0008 -0.27325E-0008  0.64061E-0008
  0.97068E+0004 -0.30000E+0004  0.33482E-0008 -0.27130E-0008  0.64609E-0008
  0.97500E+0004 -0.30000E+0004  0.33796E-0008 -0.26878E-0008  0.63703E-0008
  0.95000E+0004 -0.29791E+0004  0.19057E-0008 -0.26234E-0008  0.57387E-0008
  0.95432E+0004 -0.29791E+0004  0.22359E-0008 -0.26419E-0008  0.60547E-0008
  0.96250E+0004 -0.29790E+0004  0.27425E-0008 -0.26561E-0008  0.64747E-0008
  0.97068E+0004 -0.29790E+0004  0.30675E-0008 -0.26390E-0008  0.66335E-0008
  0.97500E+0004 -0.29790E+0004  0.31576E-0008 -0.26157E-0008  0.66032E-0008
  0.95000E+0004 -0.29394E+0004  0.98464E-0009 -0.24572E-0008  0.54828E-0008
  0.95432E+0004 -0.29394E+0004  0.13633E-0008 -0.24756E-0008  0.58655E-0008
  0.96250E+0004 -0.29393E+0004  0.19935E-0008 -0.24914E-0008  0.64384E-0008
  0.97068E+0004 -0.29392E+0004  0.24813E-0008 -0.24788E-0008  0.67832E-0008
  0.97500E+0004 -0.29392E+0004  0.26711E-0008 -0.24591E-0008  0.68625E-0008
  0.95000E+0004 -0.28998E+0004  0.12026E-0009 -0.22651E-0008  0.50771E-0008
  0.95432E+0004 -0.28997E+0004  0.52991E-0009 -0.22838E-0008  0.55177E-0008
  0.96250E+0004 -0.28996E+0004  0.12495E-0008 -0.23019E-0008  0.62263E-0008
  0.97068E+0004 -0.28994E+0004  0.18659E-0008 -0.22938E-0008  0.67398E-0008
  0.97500E+0004 -0.28994E+0004  0.21381E-0008 -0.22778E-0008  0.69201E-0008
  0.95000E+0004 -0.28789E+0004 -0.29831E-0009 -0.21540E-0008  0.48195E-0008
  0.95432E+0004 -0.28788E+0004  0.12078E-0009 -0.21730E-0008  0.52867E-0008
  0.96250E+0004 -0.28786E+0004  0.87382E-0009 -0.21925E-0008  0.60591E-0008
  0.97068E+0004 -0.28784E+0004  0.15439E-0008 -0.21871E-0008  0.66535E-0008
  0.97500E+0004 -0.28783E+0004  0.18522E-0008 -0.21730E-0008  0.68828E-0008
  0.97500E+0004 -0.30000E+0004  0.33796E-0008 -0.26878E-0008  0.63703E-0008
  0.97932E+0004 -0.30000E+0004  0.33483E-0008 -0.26521E-0008  0.61964E-0008
  0.98750E+0004 -0.30000E+0004  0.31176E-0008 -0.25547E-0008  0.56405E-0008
  0.99568E+0004 -0.30000E+0004  0.26697E-0008 -0.24196E-0008  0.48033E-0008
  0.10000E+0005 -0.30000E+0004  0.23520E-0008 -0.23335E-0008  0.42577E-0008
  0.97500E+0004 -0.29790E+0004  0.31576E-0008 -0.26157E-0008  0.66032E-0008
  0.97932E+0004 -0.29790E+0004  0.31898E-0008 -0.25828E-0008  0.64928E-0008
  0.98750E+0004 -0.29791E+0004  0.30856E-0008 -0.24918E-0008  0.60621E-0008
  0.99568E+0004 -0.29792E+0004  0.27680E-0008 -0.23648E-0008  0.53533E-0008
  0.10000E+0005 -0.29792E+0004  0.25186E-0008 -0.22833E-0008  0.48746E-0008
  0.97500E+0004 -0.29392E+0004  0.26711E-0008 -0.24591E-0008  0.68625E-0008
  0.97932E+0004 -0.29393E+0004  0.28125E-0008 -0.24312E-0008  0.68684E-0008
  0.98750E+0004 -0.29395E+0004  0.29318E-0008 -0.23521E-0008  0.66709E-0008
  0.99568E+0004 -0.29397E+0004  0.28516E-0008 -0.22395E-0008  0.62056E-0008
  0.10000E+0005 -0.29399E+0004  0.27292E-0008 -0.21666E-0008  0.58561E-0008
  0.97500E+0004 -0.28994E+0004  0.21381E-0008 -0.22778E-0008  0.69201E-0008
  0.97932E+0004 -0.28995E+0004  0.23726E-0008 -0.22548E-0008  0.70351E-0008
  0.98750E+0004 -0.28999E+0004  0.26890E-0008 -0.21872E-0008  0.70599E-0008
  0.99568E+0004 -0.29003E+0004  0.28267E-0008 -0.20883E-0008  0.68319E-0008
  0.10000E+0005 -0.29005E+0004  0.28244E-0008 -0.20236E-0008  0.66109E-0008
  0.97500E+0004 -0.28783E+0004  0.18522E-0008 -0.21730E-0008  0.68828E-0008
  0.97932E+0004 -0.28786E+0004  0.21287E-0008 -0.21526E-0008  0.70517E-0008
  0.98750E+0004 -0.28790E+0004  0.25367E-0008 -0.20909E-0008  0.71876E-0008
  0.99568E+0004 -0.28795E+0004  0.27792E-0008 -0.19991E-0008  0.70800E-0008
  0.10000E+0005 -0.28797E+0004  0.28363E-0008 -0.19385E-0008  0.69252E-0008
  0.10000E+0005 -0.30000E+0004  0.23520E-0008 -0.23335E-0008  0.42577E-0008
  0.10043E+0005 -0.30000E+0004  0.19829E-0008 -0.22381E-0008  0.36471E-0008
  0.10125E+0005 -0.30000E+0004  0.11610E-0008 -0.20322E-0008  0.23372E-0008
  0.10207E+0005 -0.30000E+0004  0.21349E-0009 -0.17972E-0008  0.87269E-0009
  0.10250E+0005 -0.30000E+0004 -0.32050E-0009 -0.16627E-0008  0.59254E-0010
  0.10000E+0005 -0.29792E+0004  0.25186E-0008 -0.22833E-0008  0.48746E-0008
  0.10043E+0005 -0.29793E+0004  0.22156E-0008 -0.21930E-0008  0.43281E-0008
  0.10125E+0005 -0.29795E+0004  0.15104E-0008 -0.19972E-0008  0.31311E-0008
  0.10207E+0005 -0.29797E+0004  0.66287E-0009 -0.17726E-0008  0.17639E-0008
  0.10250E+0005 -0.29798E+0004  0.17294E-0009 -0.16434E-0008  0.99335E-0009
  0.10000E+0005 -0.29399E+0004  0.27292E-0008 -0.21666E-0008  0.58561E-0008
  0.10043E+0005 -0.29401E+0004  0.25522E-0008 -0.20857E-0008  0.54357E-0008
  0.10125E+0005 -0.29407E+0004  0.20757E-0008 -0.19085E-0008  0.44672E-0008
  0.10207E+0005 -0.29412E+0004  0.14345E-0008 -0.17031E-0008  0.33066E-0008
  0.10250E+0005 -0.29415E+0004  0.10405E-0008 -0.15840E-0008  0.26324E-0008
  0.10000E+0005 -0.29005E+0004  0.28244E-0008 -0.20236E-0008  0.66109E-0008
  0.10043E+0005 -0.29010E+0004  0.27697E-0008 -0.19517E-0008  0.63189E-0008
  0.10125E+0005 -0.29018E+0004  0.25231E-0008 -0.17926E-0008  0.55893E-0008
  0.10207E+0005 -0.29027E+0004  0.21008E-0008 -0.16060E-0008  0.46550E-0008
  0.10250E+0005 -0.29032E+0004  0.18139E-0008 -0.14971E-0008  0.40916E-0008
  0.10000E+0005 -0.28797E+0004  0.28363E-0008 -0.19385E-0008  0.69252E-0008
  0.10043E+0005 -0.28803E+0004  0.28430E-0008 -0.18713E-0008  0.67003E-0008
  0.10125E+0005 -0.28813E+0004  0.27149E-0008 -0.17216E-0008  0.60979E-0008
  0.10207E+0005 -0.28824E+0004  0.24096E-0008 -0.15448E-0008  0.52875E-0008
  0.10250E+0005 -0.28829E+0004  0.21818E-0008 -0.14412E-0008  0.47865E-0008
  0.10250E+0005 -0.30000E+0004 -0.32050E-0009 -0.16627E-0008  0.59254E-0010
  0.10293E+0005 -0.30000E+0004 -0.86857E-0009 -0.15218E-0008 -0.77051E-0009
  0.10375E+0005 -0.30000E+0004 -0.19141E-0008 -0.12399E-0008 -0.23454E-0008
  0.10457E+0005 -0.30000E+0004 -0.29189E-0008 -0.94417E-0009 -0.38581E-0008
  0.10500E+0005 -0.30000E+0004 -0.34114E-0008 -0.78506E-0009 -0.46023E-0008
  0.10250E+0005 -0.29798E+0004  0.17294E-0009 -0.16434E-0008  0.99335E-0009
  0.10293E+0005 -0.29799E+0004 -0.33767E-0009 -0.15081E-0008  0.20086E-0009
  0.10375E+0005 -0.29800E+0004 -0.13341E-0008 -0.12361E-0008 -0.13256E-0008
  0.10457E+0005 -0.29802E+0004 -0.23224E-0008 -0.94970E-0009 -0.28233E-0008
  0.10500E+0005 -0.29802E+0004 -0.28204E-0008 -0.79495E-0009 -0.35750E-0008
  0.10250E+0005 -0.29415E+0004  0.10405E-0008 -0.15840E-0008  0.26324E-0008
  0.10293E+0005 -0.29417E+0004  0.61568E-0009 -0.14589E-0008  0.19272E-0008
  0.10375E+0005 -0.29421E+0004 -0.25348E-0009 -0.12057E-0008  0.53131E-0009
  0.10457E+0005 -0.29425E+0004 -0.11682E-0008 -0.93738E-0009 -0.89017E-0009
  0.10500E+0005 -0.29428E+0004 -0.16520E-0008 -0.79161E-0009 -0.16275E-0008
  0.10250E+0005 -0.29032E+0004  0.18139E-0008 -0.14971E-0008  0.40916E-0008
  0.10293E+0005 -0.29035E+0004  0.14893E-0008 -0.13819E-0008  0.34909E-0008
  0.10375E+0005 -0.29042E+0004  0.78350E-0009 -0.11476E-0008  0.22668E-0008
  0.10457E+0005 -0.29049E+0004 -0.10817E-0010 -0.89760E-0009  0.97421E-0009
  0.10500E+0005 -0.29053E+0004 -0.45168E-0009 -0.76117E-0009  0.28355E-0009
  0.10250E+0005 -0.28829E+0004  0.21818E-0008 -0.14412E-0008  0.47865E-0008
  0.10293E+0005 -0.28834E+0004  0.19139E-0008 -0.13312E-0008  0.42459E-0008
  0.10375E+0005 -0.28842E+0004  0.13053E-0008 -0.11068E-0008  0.31252E-0008
  0.10457E+0005 -0.28851E+0004  0.59001E-0009 -0.86658E-0009  0.19180E-0008
  0.10500E+0005 -0.28855E+0004  0.18169E-0009 -0.73517E-0009  0.12631E-0008
  0.10500E+0005 -0.30000E+0004 -0.34114E-0008 -0.78506E-0009 -0.46023E-0008
  0.10543E+0005 -0.30000E+0004 -0.38673E-0008 -0.62530E-0009 -0.52952E-0008
  0.10625E+0005 -0.30000E+0004 -0.46001E-0008 -0.32729E-0009 -0.64209E-0008
  0.10707E+0005 -0.30000E+0004 -0.51211E-0008 -0.46246E-0010 -0.72414E-0008
  0.10750E+0005 -0.30000E+0004 -0.52972E-0008  0.90266E-0010 -0.75291E-0008
  0.10500E+0005 -0.29802E+0004 -0.28204E-0008 -0.79495E-0009 -0.35750E-0008
  0.10543E+0005 -0.29803E+0004 -0.32918E-0008 -0.63995E-0009 -0.42858E-0008
  0.10625E+0005 -0.29804E+0004 -0.40822E-0008 -0.34948E-0009 -0.54787E-0008
  0.10707E+0005 -0.29806E+0004 -0.46965E-0008 -0.74675E-0010 -0.64099E-0008
  0.10750E+0005 -0.29806E+0004 -0.49349E-0008  0.59672E-0010 -0.67736E-0008
  0.10500E+0005 -0.29428E+0004 -0.16520E-0008 -0.79161E-0009 -0.16275E-0008
  0.10543E+0005 -0.29430E+0004 -0.21266E-0008 -0.64541E-0009 -0.23423E-0008
  0.10625E+0005 -0.29434E+0004 -0.29741E-0008 -0.36994E-0009 -0.36006E-0008
  0.10707E+0005 -0.29437E+0004 -0.37125E-0008 -0.10778E-0009 -0.46763E-0008
  0.10750E+0005 -0.29439E+0004 -0.40422E-0008  0.21304E-0010 -0.51490E-0008
  0.10500E+0005 -0.29053E+0004 -0.45168E-0009 -0.76117E-0009  0.28355E-0009
  0.10543E+0005 -0.29056E+0004 -0.89852E-0009 -0.62396E-0009 -0.40011E-0009
  0.10625E+0005 -0.29063E+0004 -0.17399E-0008 -0.36427E-0009 -0.16501E-0008
  0.10707E+0005 -0.29069E+0004 -0.25355E-0008 -0.11575E-0009 -0.27898E-0008
  0.10750E+0005 -0.29072E+0004 -0.29213E-0008  0.73566E-0011 -0.33275E-0008
  0.10500E+0005 -0.28855E+0004  0.18169E-0009 -0.73517E-0009  0.12631E-0008
  0.10543E+0005 -0.28859E+0004 -0.23956E-0009 -0.60278E-0009  0.60807E-0009
  0.10625E+0005 -0.28867E+0004 -0.10544E-0008 -0.35166E-0009 -0.61116E-0009
  0.10707E+0005 -0.28875E+0004 -0.18548E-0008 -0.11064E-0009 -0.17548E-0008
  0.10750E+0005 -0.28879E+0004 -0.22563E-0008  0.90716E-0011 -0.23099E-0008
  0.10750E+0005 -0.30000E+0004 -0.52972E-0008  0.90266E-0010 -0.75291E-0008
  0.10793E+0005 -0.30000E+0004 -0.54006E-0008  0.21661E-0009 -0.77092E-0008
  0.10875E+0005 -0.30000E+0004 -0.53913E-0008  0.41743E-0009 -0.77373E-0008
  0.10957E+0005 -0.30000E+0004 -0.51217E-0008  0.55597E-0009 -0.73572E-0008
  0.11000E+0005 -0.30000E+0004 -0.48841E-0008  0.59911E-0009 -0.70007E-0008
  0.10750E+0005 -0.29806E+0004 -0.49349E-0008  0.59672E-0010 -0.67736E-0008
  0.10793E+0005 -0.29807E+0004 -0.51090E-0008  0.18360E-0009 -0.70411E-0008
  0.10875E+0005 -0.29809E+0004 -0.52511E-0008  0.38251E-0009 -0.72629E-0008
  0.10957E+0005 -0.29810E+0004 -0.51471E-0008  0.52188E-0009 -0.71048E-0008
  0.11000E+0005 -0.29811E+0004 -0.49986E-0008  0.56709E-0009 -0.68732E-0008
  0.10750E+0005 -0.29439E+0004 -0.40422E-0008  0.21304E-0010 -0.51490E-0008
  0.10793E+0005 -0.29442E+0004 -0.43244E-0008  0.14065E-0009 -0.55478E-0008
  0.10875E+0005 -0.29446E+0004 -0.47102E-0008  0.33465E-0009 -0.60750E-0008
  0.10957E+0005 -0.29451E+0004 -0.48871E-0008  0.47408E-0009 -0.62844E-0008
  0.11000E+0005 -0.29453E+0004 -0.48954E-0008  0.52180E-0009 -0.62659E-0008
  0.10750E+0005 -0.29072E+0004 -0.29213E-0008  0.73566E-0011 -0.33275E-0008
  0.10793E+0005 -0.29076E+0004 -0.32775E-0008  0.12152E-0009 -0.38137E-0008
  0.10875E+0005 -0.29084E+0004 -0.38471E-0008  0.30903E-0009 -0.45650E-0008
  0.10957E+0005 -0.29091E+0004 -0.42552E-0008  0.44666E-0009 -0.50677E-0008
  0.11000E+0005 -0.29095E+0004 -0.43996E-0008  0.49572E-0009 -0.52280E-0008
  0.10750E+0005 -0.28879E+0004 -0.22563E-0008  0.90716E-0011 -0.23099E-0008
  0.10793E+0005 -0.28883E+0004 -0.26378E-0008  0.12028E-0009 -0.28251E-0008
  0.10875E+0005 -0.28892E+0004 -0.32795E-0008  0.30382E-0009 -0.36623E-0008
  0.10957E+0005 -0.28901E+0004 -0.37876E-0008  0.43984E-0009 -0.42890E-0008
  0.11000E+0005 -0.28906E+0004 -0.39939E-0008  0.48919E-0009 -0.45286E-0008
  0.11000E+0005 -0.30000E+0004 -0.48841E-0008  0.59911E-0009 -0.70007E-0008
  0.11043E+0005 -0.30000E+0004 -0.45894E-0008  0.62092E-0009 -0.65481E-0008
  0.11125E+0005 -0.30000E+0004 -0.39099E-0008  0.59626E-0009 -0.54696E-0008
  0.11207E+0005 -0.30000E+0004 -0.31398E-0008  0.48574E-0009 -0.41967E-0008
  0.11250E+0005 -0.30000E+0004 -0.27280E-0008  0.39366E-0009 -0.34910E-0008
  0.11000E+0005 -0.29811E+0004 -0.49986E-0008  0.56709E-0009 -0.68732E-0008
  0.11043E+0005 -0.29812E+0004 -0.47924E-0008  0.59121E-0009 -0.65483E-0008
  0.11125E+0005 -0.29813E+0004 -0.42705E-0008  0.57415E-0009 -0.57110E-0008
  0.11207E+0005 -0.29815E+0004 -0.36351E-0008  0.47442E-0009 -0.46655E-0008
  0.11250E+0005 -0.29816E+0004 -0.32814E-0008  0.38928E-0009 -0.40689E-0008
  0.11000E+0005 -0.29453E+0004 -0.48954E-0008  0.52180E-0009 -0.62659E-0008
  0.11043E+0005 -0.29455E+0004 -0.48479E-0008  0.54976E-0009 -0.61631E-0008
  0.11125E+0005 -0.29460E+0004 -0.46199E-0008  0.54509E-0009 -0.57581E-0008
  0.11207E+0005 -0.29464E+0004 -0.42505E-0008  0.46345E-0009 -0.51362E-0008
  0.11250E+0005 -0.29467E+0004 -0.40190E-0008  0.39003E-0009 -0.47503E-0008
  0.11000E+0005 -0.29095E+0004 -0.43996E-0008  0.49572E-0009 -0.52280E-0008
  0.11043E+0005 -0.29099E+0004 -0.44946E-0008  0.52637E-0009 -0.53171E-0008
  0.11125E+0005 -0.29106E+0004 -0.45433E-0008  0.53149E-0009 -0.53007E-0008
  0.11207E+0005 -0.29114E+0004 -0.44414E-0008  0.46504E-0009 -0.50791E-0008
  0.11250E+0005 -0.29118E+0004 -0.43402E-0008  0.40173E-0009 -0.49007E-0008
  0.11000E+0005 -0.28906E+0004 -0.39939E-0008  0.48919E-0009 -0.45286E-0008
  0.11043E+0005 -0.28911E+0004 -0.41558E-0008  0.52080E-0009 -0.47052E-0008
  0.11125E+0005 -0.28920E+0004 -0.43394E-0008  0.53014E-0009 -0.48725E-0008
  0.11207E+0005 -0.28929E+0004 -0.43743E-0008  0.47062E-0009 -0.48480E-0008
  0.11250E+0005 -0.28934E+0004 -0.43427E-0008  0.41204E-0009 -0.47747E-0008
  0.11250E+0005 -0.30000E+0004 -0.27280E-0008  0.39366E-0009 -0.34910E-0008
  0.11293E+0005 -0.30000E+0004 -0.23296E-0008  0.28161E-0009 -0.27887E-0008
  0.11375E+0005 -0.30000E+0004 -0.16618E-0008  0.18770E-0010 -0.15436E-0008
  0.11457E+0005 -0.30000E+0004 -0.11744E-0008 -0.28955E-0009 -0.52365E-0009
  0.11500E+0005 -0.30000E+0004 -0.10109E-0008 -0.46209E-0009 -0.11464E-0009
  0.11250E+0005 -0.29816E+0004 -0.32814E-0008  0.38928E-0009 -0.40689E-0008
  0.11293E+0005 -0.29817E+0004 -0.29315E-0008  0.28460E-0009 -0.34667E-0008
  0.11375E+0005 -0.29818E+0004 -0.23240E-0008  0.37108E-0010 -0.23775E-0008
  0.11457E+0005 -0.29820E+0004 -0.18554E-0008 -0.25531E-0009 -0.14647E-0008
  0.11500E+0005 -0.29820E+0004 -0.16856E-0008 -0.41999E-0009 -0.10904E-0008
  0.11250E+0005 -0.29467E+0004 -0.40190E-0008  0.39003E-0009 -0.47503E-0008
  0.11293E+0005 -0.29469E+0004 -0.37757E-0008  0.29811E-0009 -0.43454E-0008
  0.11375E+0005 -0.29474E+0004 -0.33206E-0008  0.77187E-0010 -0.35810E-0008
  0.11457E+0005 -0.29478E+0004 -0.29346E-0008 -0.18765E-0009 -0.29150E-0008
  0.11500E+0005 -0.29480E+0004 -0.27801E-0008 -0.33827E-0009 -0.26357E-0008
  0.11250E+0005 -0.29118E+0004 -0.43402E-0008  0.40173E-0009 -0.49007E-0008
  0.11293E+0005 -0.29122E+0004 -0.42165E-0008  0.32089E-0009 -0.46957E-0008
  0.11375E+0005 -0.29129E+0004 -0.39508E-0008  0.12341E-0009 -0.42778E-0008
  0.11457E+0005 -0.29136E+0004 -0.36972E-0008 -0.11690E-0009 -0.39004E-0008
  0.11500E+0005 -0.29140E+0004 -0.35884E-0008 -0.25482E-0009 -0.37454E-0008
  0.11250E+0005 -0.28934E+0004 -0.43427E-0008  0.41204E-0009 -0.47747E-0008
  0.11293E+0005 -0.28938E+0004 -0.42846E-0008  0.33640E-0009 -0.46730E-0008
  0.11375E+0005 -0.28947E+0004 -0.41284E-0008  0.15008E-0009 -0.44405E-0008
  0.11457E+0005 -0.28956E+0004 -0.39600E-0008 -0.78451E-0010 -0.42257E-0008
  0.11500E+0005 -0.28960E+0004 -0.38851E-0008 -0.21021E-0009 -0.41448E-0008
  0.11500E+0005 -0.30000E+0004 -0.10109E-0008 -0.46209E-0009 -0.11464E-0009
  0.11543E+0005 -0.30000E+0004 -0.91798E-0009 -0.63481E-0009  0.19059E-0009
  0.11625E+0005 -0.30000E+0004 -0.93970E-0009 -0.94847E-0009  0.46196E-0009
  0.11707E+0005 -0.30000E+0004 -0.11933E-0008 -0.12156E-0008  0.33887E-0009
  0.11750E+0005 -0.30000E+0004 -0.13984E-0008 -0.13278E-0008  0.13484E-0009
  0.11500E+0005 -0.29820E+0004 -0.16856E-0008 -0.41999E-0009 -0.10904E-0008
  0.11543E+0005 -0.29821E+0004 -0.15773E-0008 -0.58490E-0009 -0.80763E-0009
  0.11625E+0005 -0.29822E+0004 -0.15470E-0008 -0.88634E-0009 -0.54050E-0009
  0.11707E+0005 -0.29824E+0004 -0.17296E-0008 -0.11452E-0008 -0.62792E-0009
  0.11750E+0005 -0.29824E+0004 -0.18935E-0008 -0.12553E-0008 -0.79973E-0009
  0.11500E+0005 -0.29480E+0004 -0.27801E-0008 -0.33827E-0009 -0.26357E-0008
  0.11543E+0005 -0.29482E+0004 -0.26702E-0008 -0.48976E-0009 -0.24249E-0008
  0.11625E+0005 -0.29486E+0004 -0.25943E-0008 -0.76960E-0009 -0.22291E-0008
  0.11707E+0005 -0.29490E+0004 -0.26920E-0008 -0.10135E-0008 -0.23143E-0008
  0.11750E+0005 -0.29492E+0004 -0.28026E-0008 -0.11195E-0008 -0.24606E-0008
  0.11500E+0005 -0.29140E+0004 -0.35884E-0008 -0.25482E-0009 -0.37454E-0008
  0.11543E+0005 -0.29143E+0004 -0.35082E-0008 -0.39428E-0009 -0.36388E-0008
  0.11625E+0005 -0.29149E+0004 -0.34487E-0008 -0.65442E-0009 -0.35845E-0008
  0.11707E+0005 -0.29155E+0004 -0.35227E-0008 -0.88459E-0009 -0.37445E-0008
  0.11750E+0005 -0.29159E+0004 -0.36106E-0008 -0.98630E-0009 -0.39076E-0008
  0.11500E+0005 -0.28960E+0004 -0.38851E-0008 -0.21021E-0009 -0.41448E-0008
  0.11543E+0005 -0.28964E+0004 -0.38310E-0008 -0.34384E-0009 -0.41029E-0008
  0.11625E+0005 -0.28972E+0004 -0.38018E-0008 -0.59433E-0009 -0.41463E-0008
  0.11707E+0005 -0.28979E+0004 -0.38855E-0008 -0.81768E-0009 -0.43725E-0008
  0.11750E+0005 -0.28983E+0004 -0.39730E-0008 -0.91721E-0009 -0.45596E-0008
  0.11750E+0005 -0.30000E+0004 -0.13984E-0008 -0.13278E-0008  0.13484E-0009
  0.11793E+0005 -0.30000E+0004 -0.16342E-0008 -0.14152E-0008 -0.14541E-0009
  0.11875E+0005 -0.30000E+0004 -0.21009E-0008 -0.15003E-0008 -0.80921E-0009
  0.11957E+0005 -0.30000E+0004 -0.24772E-0008 -0.14667E-0008 -0.15022E-0008
  0.12000E+0005 -0.30000E+0004 -0.25902E-0008 -0.13978E-0008 -0.18156E-0008
  0.11750E+0005 -0.29824E+0004 -0.18935E-0008 -0.12553E-0008 -0.79973E-0009
  0.11793E+0005 -0.29825E+0004 -0.20892E-0008 -0.13413E-0008 -0.10438E-0008
  0.11875E+0005 -0.29826E+0004 -0.24864E-0008 -0.14289E-0008 -0.16280E-0008
  0.11957E+0005 -0.29827E+0004 -0.28112E-0008 -0.14031E-0008 -0.22405E-0008
  0.12000E+0005 -0.29828E+0004 -0.29063E-0008 -0.13407E-0008 -0.25137E-0008
  0.11750E+0005 -0.29492E+0004 -0.28026E-0008 -0.11195E-0008 -0.24606E-0008
  0.11793E+0005 -0.29493E+0004 -0.29442E-0008 -0.12033E-0008 -0.26689E-0008
  0.11875E+0005 -0.29496E+0004 -0.32464E-0008 -0.12947E-0008 -0.31628E-0008
  0.11957E+0005 -0.29499E+0004 -0.35022E-0008 -0.12822E-0008 -0.36760E-0008
  0.12000E+0005 -0.29501E+0004 -0.35757E-0008 -0.12306E-0008 -0.38989E-0008
  0.11750E+0005 -0.29159E+0004 -0.36106E-0008 -0.98630E-0009 -0.39076E-0008
  0.11793E+0005 -0.29161E+0004 -0.37269E-0008 -0.10680E-0008 -0.41211E-0008
  0.11875E+0005 -0.29167E+0004 -0.39833E-0008 -0.11623E-0008 -0.46017E-0008
  0.11957E+0005 -0.29172E+0004 -0.42117E-0008 -0.11612E-0008 -0.50876E-0008
  0.12000E+0005 -0.29174E+0004 -0.42829E-0008 -0.11190E-0008 -0.52961E-0008
  0.11750E+0005 -0.28983E+0004 -0.39730E-0008 -0.91721E-0009 -0.45596E-0008
  0.11793E+0005 -0.28986E+0004 -0.40869E-0008 -0.99781E-0009 -0.47912E-0008
  0.11875E+0005 -0.28993E+0004 -0.43388E-0008 -0.10933E-0008 -0.52940E-0008
  0.11957E+0005 -0.28999E+0004 -0.45702E-0008 -0.10976E-0008 -0.57943E-0008
  0.12000E+0005 -0.29002E+0004 -0.46486E-0008 -0.10599E-0008 -0.60097E-0008
  0.12000E+0005 -0.30000E+0004 -0.25902E-0008 -0.13978E-0008 -0.18156E-0008
  0.12043E+0005 -0.30000E+0004 -0.26197E-0008 -0.12942E-0008 -0.20599E-0008
  0.12125E+0005 -0.30000E+0004 -0.23832E-0008 -0.10020E-0008 -0.22447E-0008
  0.12207E+0005 -0.30000E+0004 -0.17002E-0008 -0.59499E-0009 -0.19673E-0008
  0.12250E+0005 -0.30000E+0004 -0.11480E-0008 -0.33958E-0009 -0.16114E-0008
  0.12000E+0005 -0.29828E+0004 -0.29063E-0008 -0.13407E-0008 -0.25137E-0008
  0.12043E+0005 -0.29828E+0004 -0.29246E-0008 -0.12440E-0008 -0.27214E-0008
  0.12125E+0005 -0.29830E+0004 -0.26849E-0008 -0.96807E-0009 -0.28467E-0008
  0.12207E+0005 -0.29831E+0004 -0.20167E-0008 -0.57922E-0009 -0.25224E-0008
  0.12250E+0005 -0.29832E+0004 -0.14759E-0008 -0.33367E-0009 -0.21446E-0008
  0.12000E+0005 -0.29501E+0004 -0.35757E-0008 -0.12306E-0008 -0.38989E-0008
  0.12043E+0005 -0.29503E+0004 -0.35835E-0008 -0.11464E-0008 -0.40599E-0008
  0.12125E+0005 -0.29507E+0004 -0.33541E-0008 -0.89909E-0009 -0.41108E-0008
  0.12207E+0005 -0.29510E+0004 -0.27271E-0008 -0.54234E-0009 -0.37287E-0008
  0.12250E+0005 -0.29512E+0004 -0.22145E-0008 -0.31430E-0009 -0.33237E-0008
  0.12000E+0005 -0.29174E+0004 -0.42829E-0008 -0.11190E-0008 -0.52961E-0008
  0.12043E+0005 -0.29178E+0004 -0.42973E-0008 -0.10460E-0008 -0.54439E-0008
  0.12125E+0005 -0.29184E+0004 -0.41075E-0008 -0.82458E-0009 -0.54785E-0008
  0.12207E+0005 -0.29190E+0004 -0.35478E-0008 -0.49720E-0009 -0.50897E-0008
  0.12250E+0005 -0.29193E+0004 -0.30767E-0008 -0.28537E-0009 -0.46815E-0008
  0.12000E+0005 -0.29002E+0004 -0.46486E-0008 -0.10599E-0008 -0.60097E-0008
  0.12043E+0005 -0.29006E+0004 -0.46747E-0008 -0.99232E-0009 -0.61650E-0008
  0.12125E+0005 -0.29013E+0004 -0.45198E-0008 -0.78347E-0009 -0.62168E-0008
  0.12207E+0005 -0.29021E+0004 -0.40092E-0008 -0.47057E-0009 -0.58484E-0008
  0.12250E+0005 -0.29025E+0004 -0.35670E-0008 -0.26681E-0009 -0.54504E-0008
  0.12250E+0005 -0.30000E+0004 -0.11480E-0008 -0.33958E-0009 -0.16114E-0008
  0.12293E+0005 -0.30000E+0004 -0.46792E-0009 -0.61205E-0010 -0.11116E-0008
  0.12375E+0005 -0.30000E+0004  0.11365E-0008  0.51864E-0009  0.19900E-0009
  0.12457E+0005 -0.30000E+0004  0.30459E-0008  0.11407E-0008  0.18736E-0008
  0.12500E+0005 -0.30000E+0004  0.41176E-0008  0.14755E-0008  0.28395E-0008
  0.12250E+0005 -0.29832E+0004 -0.14759E-0008 -0.33367E-0009 -0.21446E-0008
  0.12293E+0005 -0.29833E+0004 -0.80645E-0009 -0.64699E-0010 -0.16223E-0008
  0.12375E+0005 -0.29834E+0004  0.78556E-0009  0.49854E-0009 -0.26357E-0009
  0.12457E+0005 -0.29836E+0004  0.27051E-0008  0.11069E-0008  0.14765E-0008
  0.12500E+0005 -0.29837E+0004  0.37952E-0008  0.14359E-0008  0.24872E-0008
  0.12250E+0005 -0.29512E+0004 -0.22145E-0008 -0.31430E-0009 -0.33237E-0008
  0.12293E+0005 -0.29515E+0004 -0.15714E-0008 -0.62438E-0010 -0.27703E-0008
  0.12375E+0005 -0.29520E+0004 -0.14347E-0010  0.47036E-0009 -0.13387E-0008
  0.12457E+0005 -0.29526E+0004  0.19128E-0008  0.10529E-0008  0.51216E-0009
  0.12500E+0005 -0.29528E+0004  0.30321E-0008  0.13709E-0008  0.16035E-0008
  0.12250E+0005 -0.29193E+0004 -0.30767E-0008 -0.28537E-0009 -0.46815E-0008
  0.12293E+0005 -0.29198E+0004 -0.24729E-0008 -0.49576E-0010 -0.41193E-0008
  0.12375E+0005 -0.29206E+0004 -0.97539E-0009  0.45415E-0009 -0.26512E-0008
  0.12457E+0005 -0.29215E+0004  0.93501E-0009  0.10114E-0008 -0.71905E-0009
  0.12500E+0005 -0.29220E+0004  0.20715E-0008  0.13180E-0008  0.44097E-0009
  0.12250E+0005 -0.29025E+0004 -0.35670E-0008 -0.26681E-0009 -0.54504E-0008
  0.12293E+0005 -0.29030E+0004 -0.29910E-0008 -0.39063E-0010 -0.48948E-0008
  0.12375E+0005 -0.29041E+0004 -0.15383E-0008  0.44988E-0009 -0.34269E-0008
  0.12457E+0005 -0.29051E+0004  0.34985E-0009  0.99405E-0009 -0.14685E-0008
  0.12500E+0005 -0.29057E+0004  0.14886E-0008  0.12946E-0008 -0.27973E-0009
  0.12500E+0005 -0.30000E+0004  0.41176E-0008  0.14755E-0008  0.28395E-0008
  0.12543E+0005 -0.30000E+0004  0.51940E-0008  0.18077E-0008  0.38193E-0008
  0.12625E+0005 -0.30000E+0004  0.71272E-0008  0.24141E-0008  0.55781E-0008
  0.12707E+0005 -0.30000E+0004  0.87271E-0008  0.29584E-0008  0.69978E-0008
  0.12750E+0005 -0.30000E+0004  0.93637E-0008  0.32086E-0008  0.75312E-0008
  0.12500E+0005 -0.29837E+0004  0.37952E-0008  0.14359E-0008  0.24872E-0008
  0.12543E+0005 -0.29838E+0004  0.49011E-0008  0.17634E-0008  0.35213E-0008
  0.12625E+0005 -0.29840E+0004  0.69215E-0008  0.23640E-0008  0.54084E-0008
  0.12707E+0005 -0.29842E+0004  0.86487E-0008  0.29065E-0008  0.69898E-0008
  0.12750E+0005 -0.29843E+0004  0.93660E-0008  0.31575E-0008  0.76187E-0008
  0.12500E+0005 -0.29528E+0004  0.30321E-0008  0.13709E-0008  0.16035E-0008
  0.12543E+0005 -0.29531E+0004  0.41884E-0008  0.16889E-0008  0.27371E-0008
  0.12625E+0005 -0.29537E+0004  0.63671E-0008  0.22774E-0008  0.48679E-0008
  0.12707E+0005 -0.29542E+0004  0.83344E-0008  0.28147E-0008  0.67636E-0008
  0.12750E+0005 -0.29545E+0004  0.92074E-0008  0.30657E-0008  0.75823E-0008
  0.12500E+0005 -0.29220E+0004  0.20715E-0008  0.13180E-0008  0.44097E-0009
  0.12543E+0005 -0.29224E+0004  0.32669E-0008  0.16264E-0008  0.16642E-0008
  0.12625E+0005 -0.29233E+0004  0.55871E-0008  0.22011E-0008  0.40285E-0008
  0.12707E+0005 -0.29242E+0004  0.77860E-0008  0.27311E-0008  0.62407E-0008
  0.12750E+0005 -0.29247E+0004  0.88149E-0008  0.29809E-0008  0.72563E-0008
  0.12500E+0005 -0.29057E+0004  0.14886E-0008  0.12946E-0008 -0.27973E-0009
  0.12543E+0005 -0.29063E+0004  0.26984E-0008  0.15977E-0008  0.98449E-0009
  0.12625E+0005 -0.29073E+0004  0.50830E-0008  0.21648E-0008  0.34635E-0008
  0.12707E+0005 -0.29084E+0004  0.73975E-0008  0.26902E-0008  0.58396E-0008
  0.12750E+0005 -0.29090E+0004  0.85073E-0008  0.29389E-0008  0.69599E-0008
  0.12750E+0005 -0.30000E+0004  0.93637E-0008  0.32086E-0008  0.75312E-0008
  0.12793E+0005 -0.30000E+0004  0.98241E-0008  0.34262E-0008  0.78831E-0008
  0.12875E+0005 -0.30000E+0004  0.10142E-0007  0.37316E-0008  0.79830E-0008
  0.12957E+0005 -0.30000E+0004  0.96799E-0008  0.38696E-0008  0.73103E-0008
  0.13000E+0005 -0.30000E+0004  0.91225E-0008  0.38656E-0008  0.66577E-0008
  0.12750E+0005 -0.29843E+0004  0.93660E-0008  0.31575E-0008  0.76187E-0008
  0.12793E+0005 -0.29844E+0004  0.99143E-0008  0.33763E-0008  0.80720E-0008
  0.12875E+0005 -0.29845E+0004  0.10410E-0007  0.36867E-0008  0.83687E-0008
  0.12957E+0005 -0.29846E+0004  0.10123E-0007  0.38324E-0008  0.78826E-0008
  0.13000E+0005 -0.29847E+0004  0.96500E-0008  0.38338E-0008  0.73161E-0008
  0.12750E+0005 -0.29545E+0004  0.92074E-0008  0.30657E-0008  0.75823E-0008
  0.12793E+0005 -0.29547E+0004  0.99266E-0008  0.32858E-0008  0.82375E-0008
  0.12875E+0005 -0.29551E+0004  0.10775E-0007  0.36038E-0008  0.89350E-0008
  0.12957E+0005 -0.29554E+0004  0.10849E-0007  0.37622E-0008  0.88400E-0008
  0.13000E+0005 -0.29556E+0004  0.10554E-0007  0.37725E-0008  0.84609E-0008
  0.12750E+0005 -0.29247E+0004  0.88149E-0008  0.29809E-0008  0.72563E-0008
  0.12793E+0005 -0.29250E+0004  0.97082E-0008  0.32012E-0008  0.81231E-0008
  0.12875E+0005 -0.29257E+0004  0.10928E-0007  0.35242E-0008  0.92524E-0008
  0.12957E+0005 -0.29263E+0004  0.11394E-0007  0.36930E-0008  0.95949E-0008
  0.13000E+0005 -0.29266E+0004  0.11302E-0007  0.37112E-0008  0.94332E-0008
  0.12750E+0005 -0.29090E+0004  0.85073E-0008  0.29389E-0008  0.69599E-0008
  0.12793E+0005 -0.29094E+0004  0.94923E-0008  0.31588E-0008  0.79407E-0008
  0.12875E+0005 -0.29101E+0004  0.10912E-0007  0.34835E-0008  0.93076E-0008
  0.12957E+0005 -0.29109E+0004  0.11597E-0007  0.36571E-0008  0.98977E-0008
  0.13000E+0005 -0.29113E+0004  0.11620E-0007  0.36789E-0008  0.98623E-0008
  0.13000E+0005 -0.30000E+0004  0.91225E-0008  0.38656E-0008  0.66577E-0008
  0.13043E+0005 -0.30000E+0004  0.83640E-0008  0.38050E-0008  0.58251E-0008
  0.13125E+0005 -0.30000E+0004  0.64464E-0008  0.35258E-0008  0.38544E-0008
  0.13207E+0005 -0.30000E+0004  0.40697E-0008  0.30291E-0008  0.15875E-0008
  0.13250E+0005 -0.30000E+0004  0.27129E-0008  0.26818E-0008  0.37156E-0009
  0.13000E+0005 -0.29847E+0004  0.96500E-0008  0.38338E-0008  0.73161E-0008
  0.13043E+0005 -0.29847E+0004  0.89671E-0008  0.37785E-0008  0.65589E-0008
  0.13125E+0005 -0.29848E+0004  0.71572E-0008  0.35118E-0008  0.46863E-0008
  0.13207E+0005 -0.29849E+0004  0.48292E-0008  0.30298E-0008  0.24467E-0008
  0.13250E+0005 -0.29849E+0004  0.34712E-0008  0.26913E-0008  0.12133E-0008
  0.13000E+0005 -0.29556E+0004  0.10554E-0007  0.37725E-0008  0.84609E-0008
  0.13043E+0005 -0.29558E+0004  0.10036E-0007  0.37271E-0008  0.78713E-0008
  0.13125E+0005 -0.29560E+0004  0.84752E-0008  0.34830E-0008  0.62372E-0008
  0.13207E+0005 -0.29563E+0004  0.62886E-0008  0.30282E-0008  0.41039E-0008
  0.13250E+0005 -0.29564E+0004  0.49541E-0008  0.27061E-0008  0.28655E-0008
  0.13000E+0005 -0.29266E+0004  0.11302E-0007  0.37112E-0008  0.94332E-0008
  0.13043E+0005 -0.29268E+0004  0.10974E-0007  0.36746E-0008  0.90443E-0008
  0.13125E+0005 -0.29272E+0004  0.97225E-0008  0.34518E-0008  0.77181E-0008
  0.13207E+0005 -0.29276E+0004  0.77437E-0008  0.30232E-0008  0.57657E-0008
  0.13250E+0005 -0.29279E+0004  0.64685E-0008  0.27170E-0008  0.45612E-0008
  0.13000E+0005 -0.29113E+0004  0.11620E-0007  0.36789E-0008  0.98623E-0008
  0.13043E+0005 -0.29116E+0004  0.11404E-0007  0.36467E-0008  0.95920E-0008
  0.13125E+0005 -0.29121E+0004  0.10339E-0007  0.34345E-0008  0.84564E-0008
  0.13207E+0005 -0.29125E+0004  0.84968E-0008  0.30194E-0008  0.66302E-0008
  0.13250E+0005 -0.29128E+0004  0.72678E-0008  0.27214E-0008  0.54601E-0008
  0.13250E+0005 -0.30000E+0004  0.27129E-0008  0.26818E-0008  0.37156E-0009
  0.13293E+0005 -0.30000E+0004  0.13356E-0008  0.22804E-0008 -0.80122E-0009
  0.13375E+0005 -0.30000E+0004 -0.11890E-0008  0.13859E-0008 -0.27510E-0008
  0.13457E+0005 -0.30000E+0004 -0.33886E-0008  0.35656E-0009 -0.41374E-0008
  0.13500E+0005 -0.30000E+0004 -0.43440E-0008 -0.22154E-0009 -0.45779E-0008
  0.13250E+0005 -0.29849E+0004  0.34712E-0008  0.26913E-0008  0.12133E-0008
  0.13293E+0005 -0.29850E+0004  0.20740E-0008  0.22991E-0008  0.12168E-0011
  0.13375E+0005 -0.29851E+0004 -0.53870E-0009  0.14237E-0008 -0.20817E-0008
  0.13457E+0005 -0.29851E+0004 -0.28834E-0008  0.41525E-0009 -0.36671E-0008
  0.13500E+0005 -0.29852E+0004 -0.39326E-0008 -0.15156E-0009 -0.42320E-0008
  0.13250E+0005 -0.29564E+0004  0.49541E-0008  0.27061E-0008  0.28655E-0008
  0.13293E+0005 -0.29565E+0004  0.35439E-0008  0.23312E-0008  0.16054E-0008
  0.13375E+0005 -0.29567E+0004  0.80586E-0009  0.14920E-0008 -0.68656E-0009
  0.13457E+0005 -0.29569E+0004 -0.17831E-0008  0.52308E-0009 -0.26178E-0008
  0.13500E+0005 -0.29570E+0004 -0.29999E-0008 -0.22067E-0010 -0.34087E-0008
  0.13250E+0005 -0.29279E+0004  0.64685E-0008  0.27170E-0008  0.45612E-0008
  0.13293E+0005 -0.29280E+0004  0.50803E-0008  0.23593E-0008  0.32908E-0008
  0.13375E+0005 -0.29284E+0004  0.22769E-0008  0.15559E-0008  0.85336E-0009
  0.13457E+0005 -0.29287E+0004 -0.50934E-0009  0.62624E-0009 -0.13752E-0008
  0.13500E+0005 -0.29289E+0004 -0.18761E-0008  0.10271E-0009 -0.23746E-0008
  0.13250E+0005 -0.29128E+0004  0.72678E-0008  0.27214E-0008  0.54601E-0008
  0.13293E+0005 -0.29130E+0004  0.59060E-0008  0.23725E-0008  0.42004E-0008
  0.13375E+0005 -0.29135E+0004  0.30946E-0008  0.15879E-0008  0.17143E-0008
  0.13457E+0005 -0.29139E+0004  0.22583E-0009  0.67878E-0009 -0.64860E-0009
  0.13500E+0005 -0.29141E+0004 -0.12113E-0008  0.16658E-0009 -0.17490E-0008
  0.13500E+0005 -0.30000E+0004 -0.43440E-0008 -0.22154E-0009 -0.45779E-0008
  0.13543E+0005 -0.30000E+0004 -0.51268E-0008 -0.81047E-0009 -0.47987E-0008
  0.13625E+0005 -0.30000E+0004 -0.60806E-0008 -0.19197E-0008 -0.45979E-0008
  0.13707E+0005 -0.30000E+0004 -0.63117E-0008 -0.29540E-0008 -0.36453E-0008
  0.13750E+0005 -0.30000E+0004 -0.61535E-0008 -0.34442E-0008 -0.28892E-0008
  0.13500E+0005 -0.29852E+0004 -0.39326E-0008 -0.15156E-0009 -0.42320E-0008
  0.13543E+0005 -0.29852E+0004 -0.48171E-0008 -0.72865E-0009 -0.45863E-0008
  0.13625E+0005 -0.29853E+0004 -0.59734E-0008 -0.18160E-0008 -0.46474E-0008
  0.13707E+0005 -0.29853E+0004 -0.63992E-0008 -0.28299E-0008 -0.39438E-0008
  0.13750E+0005 -0.29854E+0004 -0.63327E-0008 -0.33107E-0008 -0.33037E-0008
  0.13500E+0005 -0.29570E+0004 -0.29999E-0008 -0.22067E-0010 -0.34087E-0008
  0.13543E+0005 -0.29571E+0004 -0.40710E-0008 -0.57701E-0009 -0.40100E-0008
  0.13625E+0005 -0.29573E+0004 -0.56122E-0008 -0.16231E-0008 -0.45701E-0008
  0.13707E+0005 -0.29575E+0004 -0.64242E-0008 -0.25983E-0008 -0.43576E-0008
  0.13750E+0005 -0.29576E+0004 -0.65462E-0008 -0.30611E-0008 -0.39541E-0008
  0.13500E+0005 -0.29289E+0004 -0.18761E-0008  0.10271E-0009 -0.23746E-0008
  0.13543E+0005 -0.29291E+0004 -0.31218E-0008 -0.43031E-0009 -0.32111E-0008
  0.13625E+0005 -0.29294E+0004 -0.50418E-0008 -0.14354E-0008 -0.42657E-0008
  0.13707E+0005 -0.29297E+0004 -0.62556E-0008 -0.23724E-0008 -0.45626E-0008
  0.13750E+0005 -0.29298E+0004 -0.65825E-0008 -0.28171E-0008 -0.44137E-0008
  0.13500E+0005 -0.29141E+0004 -0.12113E-0008  0.16658E-0009 -0.17490E-0008
  0.13543E+0005 -0.29143E+0004 -0.25426E-0008 -0.35498E-0009 -0.27031E-0008
  0.13625E+0005 -0.29146E+0004 -0.46568E-0008 -0.13385E-0008 -0.40135E-0008
  0.13707E+0005 -0.29150E+0004 -0.60860E-0008 -0.22556E-0008 -0.45834E-0008
  0.13750E+0005 -0.29152E+0004 -0.65262E-0008 -0.26909E-0008 -0.45747E-0008
  0.13750E+0005 -0.30000E+0004 -0.61535E-0008 -0.34442E-0008 -0.28892E-0008
  0.13793E+0005 -0.30000E+0004 -0.58208E-0008 -0.38826E-0008 -0.20000E-0008
  0.13875E+0005 -0.30000E+0004 -0.47888E-0008 -0.45389E-0008 -0.87164E-0010
  0.13957E+0005 -0.30000E+0004 -0.33903E-0008 -0.49248E-0008  0.18778E-0008
  0.14000E+0005 -0.30000E+0004 -0.25765E-0008 -0.50078E-0008  0.28360E-0008
  0.13750E+0005 -0.29854E+0004 -0.63327E-0008 -0.33107E-0008 -0.33037E-0008
  0.13793E+0005 -0.29854E+0004 -0.60802E-0008 -0.37400E-0008 -0.25163E-0008
  0.13875E+0005 -0.29854E+0004 -0.51606E-0008 -0.43834E-0008 -0.74381E-0009
  0.13957E+0005 -0.29854E+0004 -0.38137E-0008 -0.47627E-0008  0.11606E-0008
  0.14000E+0005 -0.29855E+0004 -0.30014E-0008 -0.48456E-0008  0.21214E-0008
  0.13750E+0005 -0.29576E+0004 -0.65462E-0008 -0.30611E-0008 -0.39541E-0008
  0.13793E+0005 -0.29576E+0004 -0.64639E-0008 -0.34737E-0008 -0.33787E-0008
  0.13875E+0005 -0.29578E+0004 -0.57987E-0008 -0.40931E-0008 -0.19163E-0008
  0.13957E+0005 -0.29579E+0004 -0.45961E-0008 -0.44599E-0008 -0.17612E-0009
  0.14000E+0005 -0.29579E+0004 -0.38109E-0008 -0.45419E-0008  0.76298E-0009
  0.13750E+0005 -0.29298E+0004 -0.65825E-0008 -0.28171E-0008 -0.44137E-0008
  0.13793E+0005 -0.29299E+0004 -0.66913E-0008 -0.32134E-0008 -0.40730E-0008
  0.13875E+0005 -0.29301E+0004 -0.63311E-0008 -0.38090E-0008 -0.29750E-0008
  0.13957E+0005 -0.29303E+0004 -0.53319E-0008 -0.41633E-0008 -0.14623E-0008
  0.14000E+0005 -0.29304E+0004 -0.46061E-0008 -0.42442E-0008 -0.57934E-0009
  0.13750E+0005 -0.29152E+0004 -0.65262E-0008 -0.26909E-0008 -0.45747E-0008
  0.13793E+0005 -0.29153E+0004 -0.67430E-0008 -0.30786E-0008 -0.43658E-0008
  0.13875E+0005 -0.29155E+0004 -0.65621E-0008 -0.36618E-0008 -0.34802E-0008
  0.13957E+0005 -0.29157E+0004 -0.56931E-0008 -0.40095E-0008 -0.21120E-0008
  0.14000E+0005 -0.29158E+0004 -0.50116E-0008 -0.40896E-0008 -0.12726E-0008
  0.14000E+0005 -0.30000E+0004 -0.25765E-0008 -0.50078E-0008  0.28360E-0008
  0.14043E+0005 -0.30000E+0004 -0.17513E-0008 -0.50052E-0008  0.36899E-0008
  0.14125E+0005 -0.30000E+0004 -0.26299E-0009 -0.47636E-0008  0.49012E-0008
  0.14207E+0005 -0.30000E+0004  0.97891E-0009 -0.42309E-0008  0.54471E-0008
  0.14250E+0005 -0.30000E+0004  0.14886E-0008 -0.38455E-0008  0.54379E-0008
  0.14000E+0005 -0.29855E+0004 -0.30014E-0008 -0.48456E-0008  0.21214E-0008
  0.14043E+0005 -0.29855E+0004 -0.21602E-0008 -0.48443E-0008  0.30003E-0008
  0.14125E+0005 -0.29855E+0004 -0.59831E-0009 -0.46127E-0008  0.43184E-0008
  0.14207E+0005 -0.29855E+0004  0.76253E-0009 -0.40987E-0008  0.50348E-0008
  0.14250E+0005 -0.29855E+0004  0.13472E-0008 -0.37268E-0008  0.51338E-0008
  0.14000E+0005 -0.29579E+0004 -0.38109E-0008 -0.45419E-0008  0.76298E-0009
  0.14043E+0005 -0.29579E+0004 -0.29635E-0008 -0.45435E-0008  0.16641E-0008
  0.14125E+0005 -0.29580E+0004 -0.13023E-0008 -0.43298E-0008  0.31420E-0008
  0.14207E+0005 -0.29581E+0004  0.25394E-0009 -0.38500E-0008  0.41488E-0008
  0.14250E+0005 -0.29581E+0004  0.97005E-0009 -0.35025E-0008  0.44408E-0008
  0.14000E+0005 -0.29304E+0004 -0.46061E-0008 -0.42442E-0008 -0.57934E-0009
  0.14043E+0005 -0.29304E+0004 -0.37841E-0008 -0.42484E-0008  0.31024E-0009
  0.14125E+0005 -0.29305E+0004 -0.20786E-0008 -0.40513E-0008  0.18888E-0008
  0.14207E+0005 -0.29306E+0004 -0.37035E-0009 -0.36037E-0008  0.31389E-0008
  0.14250E+0005 -0.29306E+0004  0.46057E-0009 -0.32791E-0008  0.36057E-0008
  0.14000E+0005 -0.29158E+0004 -0.50116E-0008 -0.40896E-0008 -0.12726E-0008
  0.14043E+0005 -0.29159E+0004 -0.42159E-0008 -0.40951E-0008 -0.40282E-0009
  0.14125E+0005 -0.29160E+0004 -0.25098E-0008 -0.39064E-0008  0.12043E-0008
  0.14207E+0005 -0.29161E+0004 -0.74037E-0009 -0.34748E-0008  0.25622E-0008
  0.14250E+0005 -0.29162E+0004  0.14344E-0009 -0.31618E-0008  0.31127E-0008
  0.14250E+0005 -0.30000E+0004  0.14886E-0008 -0.38455E-0008  0.54379E-0008
  0.14293E+0005 -0.30000E+0004  0.18811E-0008 -0.33998E-0008  0.52245E-0008
  0.14375E+0005 -0.30000E+0004  0.22850E-0008 -0.24233E-0008  0.42977E-0008
  0.14457E+0005 -0.30000E+0004  0.22555E-0008 -0.13459E-0008  0.28169E-0008
  0.14500E+0005 -0.30000E+0004  0.20857E-0008 -0.76689E-0009  0.18835E-0008
  0.14250E+0005 -0.29855E+0004  0.13472E-0008 -0.37268E-0008  0.51338E-0008
  0.14293E+0005 -0.29855E+0004  0.18195E-0008 -0.32968E-0008  0.50364E-0008
  0.14375E+0005 -0.29856E+0004  0.23753E-0008 -0.23555E-0008  0.43353E-0008
  0.14457E+0005 -0.29856E+0004  0.24817E-0008 -0.13182E-0008  0.30647E-0008
  0.14500E+0005 -0.29856E+0004  0.23710E-0008 -0.76130E-0009  0.22272E-0008
  0.14250E+0005 -0.29581E+0004  0.97005E-0009 -0.35025E-0008  0.44408E-0008
  0.14293E+0005 -0.29581E+0004  0.15866E-0008 -0.31010E-0008  0.45554E-0008
  0.14375E+0005 -0.29583E+0004  0.24288E-0008 -0.22233E-0008  0.42787E-0008
  0.14457E+0005 -0.29584E+0004  0.28049E-0008 -0.12588E-0008  0.34172E-0008
  0.14500E+0005 -0.29584E+0004  0.28176E-0008 -0.74204E-0009  0.27724E-0008
  0.14250E+0005 -0.29306E+0004  0.46057E-0009 -0.32791E-0008  0.36057E-0008
  0.14293E+0005 -0.29307E+0004  0.12099E-0008 -0.29045E-0008  0.39191E-0008
  0.14375E+0005 -0.29309E+0004  0.23308E-0008 -0.20867E-0008  0.40565E-0008
  0.14457E+0005 -0.29311E+0004  0.29873E-0008 -0.11904E-0008  0.36129E-0008
  0.14500E+0005 -0.29312E+0004  0.31353E-0008 -0.71154E-0009  0.31723E-0008
  0.14250E+0005 -0.29162E+0004  0.14344E-0009 -0.31618E-0008  0.31127E-0008
  0.14293E+0005 -0.29163E+0004  0.95708E-0009 -0.28006E-0008  0.35245E-0008
  0.14375E+0005 -0.29165E+0004  0.22198E-0008 -0.20129E-0008  0.38741E-0008
  0.14457E+0005 -0.29168E+0004  0.30262E-0008 -0.11510E-0008  0.36522E-0008
  0.14500E+0005 -0.29169E+0004  0.32494E-0008 -0.69112E-0009  0.33229E-0008
  0.14500E+0005 -0.30000E+0004  0.20857E-0008 -0.76689E-0009  0.18835E-0008
  0.14543E+0005 -0.30000E+0004  0.18277E-0008 -0.19931E-0009  0.89308E-0009
  0.14625E+0005 -0.30000E+0004  0.11618E-0008  0.79855E-0009 -0.99942E-0009
  0.14707E+0005 -0.30000E+0004  0.37737E-0009  0.16200E-0008 -0.26901E-0008
  0.14750E+0005 -0.30000E+0004 -0.38294E-0010  0.19570E-0008 -0.34205E-0008
  0.14500E+0005 -0.29856E+0004  0.23710E-0008 -0.76130E-0009  0.22272E-0008
  0.14543E+0005 -0.29857E+0004  0.21603E-0008 -0.21641E-0009  0.13182E-0008
  0.14625E+0005 -0.29858E+0004  0.15472E-0008  0.74068E-0009 -0.46836E-0009
  0.14707E+0005 -0.29858E+0004  0.76433E-0009  0.15266E-0008 -0.21231E-0008
  0.14750E+0005 -0.29859E+0004  0.32949E-0009  0.18486E-0008 -0.28635E-0008
  0.14500E+0005 -0.29584E+0004  0.28176E-0008 -0.74204E-0009  0.27724E-0008
  0.14543E+0005 -0.29586E+0004  0.27105E-0008 -0.23784E-0009  0.20314E-0008
  0.14625E+0005 -0.29588E+0004  0.22298E-0008  0.64545E-0009  0.47760E-0009
  0.14707E+0005 -0.29590E+0004  0.14854E-0008  0.13669E-0008 -0.10731E-0008
  0.14750E+0005 -0.29591E+0004  0.10326E-0008  0.16610E-0008 -0.18134E-0008
  0.14500E+0005 -0.29312E+0004  0.31353E-0008 -0.71154E-0009  0.31723E-0008
  0.14543E+0005 -0.29314E+0004  0.31483E-0008 -0.24542E-0009  0.26152E-0008
  0.14625E+0005 -0.29318E+0004  0.28388E-0008  0.56850E-0009  0.13328E-0008
  0.14707E+0005 -0.29322E+0004  0.21773E-0008  0.12291E-0008 -0.68794E-0010
  0.14750E+0005 -0.29324E+0004  0.17303E-0008  0.14967E-0008 -0.78430E-0009
  0.14500E+0005 -0.29169E+0004  0.32494E-0008 -0.69112E-0009  0.33229E-0008
  0.14543E+0005 -0.29171E+0004  0.33314E-0008 -0.24411E-0009  0.28681E-0008
  0.14625E+0005 -0.29176E+0004  0.31262E-0008  0.53491E-0009  0.17432E-0008
  0.14707E+0005 -0.29180E+0004  0.25254E-0008  0.11649E-0008  0.43752E-0009
  0.14750E+0005 -0.29183E+0004  0.20908E-0008  0.14190E-0008 -0.25525E-0009
  0.14750E+0005 -0.30000E+0004 -0.38294E-0010  0.19570E-0008 -0.34205E-0008
  0.14793E+0005 -0.30000E+0004 -0.43214E-0009  0.22167E-0008 -0.40045E-0008
  0.14875E+0005 -0.30000E+0004 -0.10655E-0008  0.24748E-0008 -0.46418E-0008
  0.14957E+0005 -0.30000E+0004 -0.14920E-0008  0.24154E-0008 -0.46229E-0008
  0.15000E+0005 -0.30000E+0004 -0.16211E-0008  0.22599E-0008 -0.43571E-0008
  0.14750E+0005 -0.29859E+0004  0.32949E-0009  0.18486E-0008 -0.28635E-0008
  0.14793E+0005 -0.29859E+0004 -0.96582E-0010  0.20953E-0008 -0.34764E-0008
  0.14875E+0005 -0.29860E+0004 -0.81900E-0009  0.23393E-0008 -0.42137E-0008
  0.14957E+0005 -0.29862E+0004 -0.13587E-0008  0.22788E-0008 -0.43385E-0008
  0.15000E+0005 -0.29862E+0004 -0.15516E-0008  0.21285E-0008 -0.41590E-0008
  0.14750E+0005 -0.29591E+0004  0.10326E-0008  0.16610E-0008 -0.18134E-0008
  0.14793E+0005 -0.29593E+0004  0.56325E-0009  0.18848E-0008 -0.24630E-0008
  0.14875E+0005 -0.29596E+0004 -0.29937E-0009  0.21020E-0008 -0.33599E-0008
  0.14957E+0005 -0.29599E+0004 -0.10338E-0008  0.20383E-0008 -0.37351E-0008
  0.15000E+0005 -0.29601E+0004 -0.13410E-0008  0.18960E-0008 -0.37113E-0008
  0.14750E+0005 -0.29324E+0004  0.17303E-0008  0.14967E-0008 -0.78430E-0009
  0.14793E+0005 -0.29326E+0004  0.12405E-0008  0.16986E-0008 -0.14469E-0008
  0.14875E+0005 -0.29332E+0004  0.27608E-0009  0.18896E-0008 -0.24626E-0008
  0.14957E+0005 -0.29337E+0004 -0.62465E-0009  0.18210E-0008 -0.30570E-0008
  0.15000E+0005 -0.29339E+0004 -0.10364E-0008  0.16850E-0008 -0.31774E-0008
  0.14750E+0005 -0.29183E+0004  0.20908E-0008  0.14190E-0008 -0.25525E-0009
  0.14793E+0005 -0.29186E+0004  0.15994E-0008  0.16098E-0008 -0.91515E-0009
  0.14875E+0005 -0.29192E+0004  0.59696E-0009  0.17871E-0008 -0.19767E-0008
  0.14957E+0005 -0.29198E+0004 -0.37931E-0009  0.17154E-0008 -0.26734E-0008
  0.15000E+0005 -0.29201E+0004 -0.84153E-0009  0.15821E-0008 -0.28645E-0008
  0.15000E+0005 -0.30000E+0004 -0.16211E-0008  0.22599E-0008 -0.43571E-0008
  0.15043E+0005 -0.30000E+0004 -0.16833E-0008  0.20275E-0008 -0.39344E-0008
  0.15125E+0005 -0.30000E+0004 -0.16333E-0008  0.14046E-0008 -0.27855E-0008
  0.15207E+0005 -0.30000E+0004 -0.14078E-0008  0.61643E-0009 -0.13568E-0008
  0.15250E+0005 -0.30000E+0004 -0.12424E-0008  0.16753E-0009 -0.56962E-0009
  0.15000E+0005 -0.29862E+0004 -0.15516E-0008  0.21285E-0008 -0.41590E-0008
  0.15043E+0005 -0.29863E+0004 -0.16771E-0008  0.19042E-0008 -0.38251E-0008
  0.15125E+0005 -0.29864E+0004 -0.17370E-0008  0.13059E-0008 -0.28395E-0008
  0.15207E+0005 -0.29865E+0004 -0.15964E-0008  0.55053E-0009 -0.15492E-0008
  0.15250E+0005 -0.29866E+0004 -0.14623E-0008  0.12061E-0009 -0.81901E-0009
  0.15000E+0005 -0.29601E+0004 -0.13410E-0008  0.18960E-0008 -0.37113E-0008
  0.15043E+0005 -0.29603E+0004 -0.15831E-0008  0.16858E-0008 -0.35411E-0008
  0.15125E+0005 -0.29606E+0004 -0.18526E-0008  0.11297E-0008 -0.28640E-0008
  0.15207E+0005 -0.29609E+0004 -0.18840E-0008  0.43122E-0009 -0.18448E-0008
  0.15250E+0005 -0.29611E+0004 -0.18180E-0008  0.34627E-0010 -0.12303E-0008
  0.15000E+0005 -0.29339E+0004 -0.10364E-0008  0.16850E-0008 -0.31774E-0008
  0.15043E+0005 -0.29342E+0004 -0.13888E-0008  0.14868E-0008 -0.31630E-0008
  0.15125E+0005 -0.29348E+0004 -0.18664E-0008  0.96753E-0009 -0.27896E-0008
  0.15207E+0005 -0.29354E+0004 -0.20806E-0008  0.31951E-0009 -0.20494E-0008
  0.15250E+0005 -0.29357E+0004 -0.20925E-0008 -0.47227E-0010 -0.15593E-0008
  0.15000E+0005 -0.29201E+0004 -0.84153E-0009  0.15821E-0008 -0.28645E-0008
  0.15043E+0005 -0.29205E+0004 -0.12490E-0008  0.13894E-0008 -0.29285E-0008
  0.15125E+0005 -0.29212E+0004 -0.18345E-0008  0.88755E-0009 -0.27121E-0008
  0.15207E+0005 -0.29219E+0004 -0.21480E-0008  0.26372E-0009 -0.21208E-0008
  0.15250E+0005 -0.29222E+0004 -0.22044E-0008 -0.88568E-0010 -0.16990E-0008
  0.15250E+0005 -0.30000E+0004 -0.12424E-0008  0.16753E-0009 -0.56962E-0009
  0.15293E+0005 -0.30000E+0004 -0.10591E-0008 -0.28268E-0009  0.19620E-0009
  0.15375E+0005 -0.30000E+0004 -0.70488E-0009 -0.10851E-0008  0.14738E-0008
  0.15457E+0005 -0.30000E+0004 -0.39616E-0009 -0.17356E-0008  0.23764E-0008
  0.15500E+0005 -0.30000E+0004 -0.26842E-0009 -0.19895E-0008  0.26608E-0008
  0.15250E+0005 -0.29866E+0004 -0.14623E-0008  0.12061E-0009 -0.81901E-0009
  0.15293E+0005 -0.29866E+0004 -0.13000E-0008 -0.30989E-0009 -0.97317E-0010
  0.15375E+0005 -0.29867E+0004 -0.95631E-0009 -0.10770E-0008  0.11368E-0008
  0.15457E+0005 -0.29868E+0004 -0.62261E-0009 -0.16977E-0008  0.20481E-0008
  0.15500E+0005 -0.29869E+0004 -0.46989E-0009 -0.19400E-0008  0.23563E-0008
  0.15250E+0005 -0.29611E+0004 -0.18180E-0008  0.34627E-0010 -0.12303E-0008
  0.15293E+0005 -0.29613E+0004 -0.17059E-0008 -0.36166E-0009 -0.60154E-0009
  0.15375E+0005 -0.29616E+0004 -0.14047E-0008 -0.10665E-0008  0.52937E-0009
  0.15457E+0005 -0.29618E+0004 -0.10467E-0008 -0.16349E-0008  0.14348E-0008
  0.15500E+0005 -0.29620E+0004 -0.85794E-0009 -0.18561E-0008  0.17764E-0008
  0.15250E+0005 -0.29357E+0004 -0.20925E-0008 -0.47227E-0010 -0.15593E-0008
  0.15293E+0005 -0.29359E+0004 -0.20427E-0008 -0.41293E-0009 -0.10340E-0008
  0.15375E+0005 -0.29364E+0004 -0.18106E-0008 -0.10617E-0008 -0.31472E-0010
  0.15457E+0005 -0.29369E+0004 -0.14569E-0008 -0.15826E-0008  0.84022E-0009
  0.15500E+0005 -0.29371E+0004 -0.12465E-0008 -0.17843E-0008  0.12008E-0008
  0.15250E+0005 -0.29222E+0004 -0.22044E-0008 -0.88568E-0010 -0.16990E-0008
  0.15293E+0005 -0.29225E+0004 -0.21915E-0008 -0.43950E-0009 -0.12321E-0008
  0.15375E+0005 -0.29231E+0004 -0.20055E-0008 -0.10610E-0008 -0.30641E-0009
  0.15457E+0005 -0.29237E+0004 -0.16650E-0008 -0.15586E-0008  0.53686E-0009
  0.15500E+0005 -0.29240E+0004 -0.14487E-0008 -0.17507E-0008  0.90183E-0009
  0.15500E+0005 -0.30000E+0004 -0.26842E-0009 -0.19895E-0008  0.26608E-0008
  0.15543E+0005 -0.30000E+0004 -0.16999E-0009 -0.21711E-0008  0.28032E-0008
  0.15625E+0005 -0.30000E+0004 -0.65896E-0010 -0.22990E-0008  0.26903E-0008
  0.15707E+0005 -0.30000E+0004 -0.54661E-0010 -0.21446E-0008  0.21446E-0008
  0.15750E+0005 -0.30000E+0004 -0.73792E-0010 -0.19596E-0008  0.17279E-0008
  0.15500E+0005 -0.29869E+0004 -0.46989E-0009 -0.19400E-0008  0.23563E-0008
  0.15543E+0005 -0.29869E+0004 -0.34039E-0009 -0.21122E-0008  0.25325E-0008
  0.15625E+0005 -0.29870E+0004 -0.16680E-0009 -0.22318E-0008  0.25065E-0008
  0.15707E+0005 -0.29870E+0004 -0.82976E-0010 -0.20808E-0008  0.20620E-0008
  0.15750E+0005 -0.29871E+0004 -0.66735E-0010 -0.19018E-0008  0.16986E-0008
  0.15500E+0005 -0.29620E+0004 -0.85794E-0009 -0.18561E-0008  0.17764E-0008
  0.15543E+0005 -0.29621E+0004 -0.67997E-0009 -0.20118E-0008  0.20067E-0008
  0.15625E+0005 -0.29623E+0004 -0.39022E-0009 -0.21163E-0008  0.21291E-0008
  0.15707E+0005 -0.29625E+0004 -0.17770E-0009 -0.19703E-0008  0.18663E-0008
  0.15750E+0005 -0.29626E+0004 -0.96258E-0010 -0.18014E-0008  0.16011E-0008
  0.15500E+0005 -0.29371E+0004 -0.12465E-0008 -0.17843E-0008  0.12008E-0008
  0.15543E+0005 -0.29373E+0004 -0.10334E-0008 -0.19249E-0008  0.14717E-0008
  0.15625E+0005 -0.29376E+0004 -0.64819E-0009 -0.20148E-0008  0.17205E-0008
  0.15707E+0005 -0.29379E+0004 -0.32000E-0009 -0.18724E-0008  0.16247E-0008
  0.15750E+0005 -0.29381E+0004 -0.17682E-0009 -0.17121E-0008  0.14531E-0008
  0.15500E+0005 -0.29240E+0004 -0.14487E-0008 -0.17507E-0008  0.90183E-0009
  0.15543E+0005 -0.29242E+0004 -0.12223E-0008 -0.18839E-0008  0.11887E-0008
  0.15625E+0005 -0.29246E+0004 -0.79521E-0009 -0.19665E-0008  0.14953E-0008
  0.15707E+0005 -0.29250E+0004 -0.41174E-0009 -0.18255E-0008  0.14810E-0008
  0.15750E+0005 -0.29252E+0004 -0.23775E-0009 -0.16693E-0008  0.13566E-0008
  0.15750E+0005 -0.30000E+0004 -0.73792E-0010 -0.19596E-0008  0.17279E-0008
  0.15793E+0005 -0.30000E+0004 -0.10162E-0009 -0.17150E-0008  0.12549E-0008
  0.15875E+0005 -0.30000E+0004 -0.14847E-0009 -0.11261E-0008  0.30411E-0009
  0.15957E+0005 -0.30000E+0004 -0.14670E-0009 -0.45135E-0009 -0.56194E-0009
  0.16000E+0005 -0.30000E+0004 -0.11213E-0009 -0.92977E-0010 -0.92889E-0009
  0.15750E+0005 -0.29871E+0004 -0.66735E-0010 -0.19018E-0008  0.16986E-0008
  0.15793E+0005 -0.29871E+0004 -0.63116E-0010 -0.16654E-0008  0.12755E-0008
  0.15875E+0005 -0.29872E+0004 -0.65470E-0010 -0.10966E-0008  0.40304E-0009
  0.15957E+0005 -0.29872E+0004 -0.42467E-0010 -0.44459E-0009 -0.41383E-0009
  0.16000E+0005 -0.29873E+0004 -0.62880E-0011 -0.97632E-0010 -0.76831E-0009
  0.15750E+0005 -0.29626E+0004 -0.96258E-0010 -0.18014E-0008  0.16011E-0008
  0.15793E+0005 -0.29627E+0004 -0.33025E-0010 -0.15789E-0008  0.12717E-0008
  0.15875E+0005 -0.29629E+0004  0.53738E-0010 -0.10450E-0008  0.55098E-0009
  0.15957E+0005 -0.29630E+0004  0.12655E-0009 -0.43232E-0009 -0.16446E-0009
  0.16000E+0005 -0.29631E+0004  0.17194E-0009 -0.10551E-0009 -0.48944E-0009
  0.15750E+0005 -0.29381E+0004 -0.17682E-0009 -0.17121E-0008  0.14531E-0008
  0.15793E+0005 -0.29383E+0004 -0.55075E-0010 -0.15019E-0008  0.12153E-0008
  0.15875E+0005 -0.29386E+0004  0.12467E-0009 -0.99866E-0009  0.64810E-0009
  0.15957E+0005 -0.29389E+0004  0.25742E-0009 -0.42103E-0009  0.42609E-0010
  0.16000E+0005 -0.29390E+0004  0.31907E-0009 -0.11235E-0009 -0.24638E-0009
  0.15750E+0005 -0.29252E+0004 -0.23775E-0009 -0.16693E-0008  0.13566E-0008
  0.15793E+0005 -0.29254E+0004 -0.86006E-0010 -0.14648E-0008  0.11657E-0008
  0.15875E+0005 -0.29257E+0004  0.14344E-0009 -0.97630E-0009  0.67943E-0009
  0.15957E+0005 -0.29261E+0004  0.31097E-0009 -0.41558E-0009  0.13449E-0009
  0.16000E+0005 -0.29263E+0004  0.38357E-0009 -0.11568E-0009 -0.13334E-0009
  0.16000E+0005 -0.30000E+0004 -0.11213E-0009 -0.92977E-0010 -0.92889E-0009
  0.16043E+0005 -0.30000E+0004 -0.50039E-0010  0.24931E-0009 -0.12107E-0008
  0.16125E+0005 -0.30000E+0004  0.14821E-0009  0.81312E-0009 -0.14696E-0008
  0.16207E+0005 -0.30000E+0004  0.44084E-0009  0.12136E-0008 -0.13507E-0008
  0.16250E+0005 -0.30000E+0004  0.62309E-0009  0.13457E-0008 -0.11460E-0008
  0.16000E+0005 -0.29873E+0004 -0.62880E-0011 -0.97632E-0010 -0.76831E-0009
  0.16043E+0005 -0.29873E+0004  0.51078E-0010  0.23387E-0009 -0.10468E-0008
  0.16125E+0005 -0.29874E+0004  0.22659E-0009  0.78182E-0009 -0.13222E-0008
  0.16207E+0005 -0.29875E+0004  0.48452E-0009  0.11733E-0008 -0.12424E-0008
  0.16250E+0005 -0.29876E+0004  0.64646E-0009  0.13039E-0008 -0.10640E-0008
  0.16000E+0005 -0.29631E+0004  0.17194E-0009 -0.10551E-0009 -0.48944E-0009
  0.16043E+0005 -0.29633E+0004  0.22715E-0009  0.20734E-0009 -0.75535E-0009
  0.16125E+0005 -0.29636E+0004  0.37201E-0009  0.72730E-0009 -0.10497E-0008
  0.16207E+0005 -0.29638E+0004  0.57477E-0009  0.11028E-0008 -0.10329E-0008
  0.16250E+0005 -0.29640E+0004  0.70256E-0009  0.12304E-0008 -0.89947E-0009
  0.16000E+0005 -0.29390E+0004  0.31907E-0009 -0.11235E-0009 -0.24638E-0009
  0.16043E+0005 -0.29393E+0004  0.37989E-0009  0.18378E-0009 -0.49236E-0009
  0.16125E+0005 -0.29397E+0004  0.50911E-0009  0.67836E-0009 -0.79084E-0009
  0.16207E+0005 -0.29401E+0004  0.67006E-0009  0.10392E-0008 -0.82313E-0009
  0.16250E+0005 -0.29404E+0004  0.76945E-0009  0.11637E-0008 -0.72826E-0009
  0.16000E+0005 -0.29263E+0004  0.38357E-0009 -0.11568E-0009 -0.13334E-0009
  0.16043E+0005 -0.29266E+0004  0.45009E-0009  0.17233E-0009 -0.36622E-0009
  0.16125E+0005 -0.29271E+0004  0.57654E-0009  0.65451E-0009 -0.66138E-0009
  0.16207E+0005 -0.29276E+0004  0.72056E-0009  0.10081E-0008 -0.71420E-0009
  0.16250E+0005 -0.29279E+0004  0.80724E-0009  0.11311E-0008 -0.63719E-0009
  0.16250E+0005 -0.30000E+0004  0.62309E-0009  0.13457E-0008 -0.11460E-0008
  0.16293E+0005 -0.30000E+0004  0.81632E-0009  0.14203E-0008 -0.85767E-0009
  0.16375E+0005 -0.30000E+0004  0.11842E-0008  0.14061E-0008 -0.13910E-0009
  0.16457E+0005 -0.30000E+0004  0.15078E-0008  0.12090E-0008  0.69790E-0009
  0.16500E+0005 -0.30000E+0004  0.16431E-0008  0.10444E-0008  0.11422E-0008
  0.16250E+0005 -0.29876E+0004  0.64646E-0009  0.13039E-0008 -0.10640E-0008
  0.16293E+0005 -0.29876E+0004  0.81944E-0009  0.13787E-0008 -0.80350E-0009
  0.16375E+0005 -0.29877E+0004  0.11531E-0008  0.13698E-0008 -0.13706E-0009
  0.16457E+0005 -0.29878E+0004  0.14525E-0008  0.11823E-0008  0.65649E-0009
  0.16500E+0005 -0.29879E+0004  0.15799E-0008  0.10238E-0008  0.10834E-0008
  0.16250E+0005 -0.29640E+0004  0.70256E-0009  0.12304E-0008 -0.89947E-0009
  0.16293E+0005 -0.29641E+0004  0.84055E-0009  0.13054E-0008 -0.68811E-0009
  0.16375E+0005 -0.29644E+0004  0.11129E-0008  0.13055E-0008 -0.11583E-0009
  0.16457E+0005 -0.29648E+0004  0.13660E-0008  0.11348E-0008  0.59632E-0009
  0.16500E+0005 -0.29649E+0004  0.14774E-0008  0.98702E-0009  0.98950E-0009
  0.16250E+0005 -0.29404E+0004  0.76945E-0009  0.11637E-0008 -0.72826E-0009
  0.16293E+0005 -0.29406E+0004  0.87704E-0009  0.12388E-0008 -0.56078E-0009
  0.16375E+0005 -0.29412E+0004  0.10934E-0008  0.12468E-0008 -0.75786E-0010
  0.16457E+0005 -0.29417E+0004  0.13013E-0008  0.10911E-0008  0.55749E-0009
  0.16500E+0005 -0.29420E+0004  0.13956E-0008  0.95299E-0009  0.91682E-0009
  0.16250E+0005 -0.29279E+0004  0.80724E-0009  0.11311E-0008 -0.63719E-0009
  0.16293E+0005 -0.29283E+0004  0.90072E-0009  0.12062E-0008 -0.49064E-0009
  0.16375E+0005 -0.29289E+0004  0.10900E-0008  0.12179E-0008 -0.48648E-0010
  0.16457E+0005 -0.29295E+0004  0.12749E-0008  0.10696E-0008  0.54451E-0009
  0.16500E+0005 -0.29299E+0004  0.13601E-0008  0.93613E-0009  0.88617E-0009
  0.16500E+0005 -0.30000E+0004  0.16431E-0008  0.10444E-0008  0.11422E-0008
  0.16543E+0005 -0.30000E+0004  0.17462E-0008  0.84778E-0009  0.15657E-0008
  0.16625E+0005 -0.30000E+0004  0.18367E-0008  0.41352E-0009  0.22556E-0008
  0.16707E+0005 -0.30000E+0004  0.17801E-0008 -0.55591E-0010  0.27357E-0008
  0.16750E+0005 -0.30000E+0004  0.16922E-0008 -0.30021E-0009  0.28888E-0008
  0.16500E+0005 -0.29879E+0004  0.15799E-0008  0.10238E-0008  0.10834E-0008
  0.16543E+0005 -0.29880E+0004  0.16789E-0008  0.83340E-0009  0.14939E-0008
  0.16625E+0005 -0.29881E+0004  0.17710E-0008  0.41036E-0009  0.21719E-0008
  0.16707E+0005 -0.29882E+0004  0.17264E-0008 -0.49663E-0010  0.26549E-0008
  0.16750E+0005 -0.29882E+0004  0.16479E-0008 -0.29073E-0009  0.28144E-0008
  0.16500E+0005 -0.29649E+0004  0.14774E-0008  0.98702E-0009  0.98950E-0009
  0.16543E+0005 -0.29651E+0004  0.15665E-0008  0.80752E-0009  0.13741E-0008
  0.16625E+0005 -0.29654E+0004  0.16568E-0008  0.40445E-0009  0.20253E-0008
  0.16707E+0005 -0.29658E+0004  0.16293E-0008 -0.39200E-0010  0.25087E-0008
  0.16750E+0005 -0.29659E+0004  0.15656E-0008 -0.27379E-0009  0.26777E-0008
  0.16500E+0005 -0.29420E+0004  0.13956E-0008  0.95299E-0009  0.91682E-0009
  0.16543E+0005 -0.29423E+0004  0.14730E-0008  0.78348E-0009  0.12743E-0008
  0.16625E+0005 -0.29428E+0004  0.15564E-0008  0.39883E-0009  0.18947E-0008
  0.16707E+0005 -0.29434E+0004  0.15398E-0008 -0.29506E-0010  0.23730E-0008
  0.16750E+0005 -0.29436E+0004  0.14874E-0008 -0.25793E-0009  0.25482E-0008
  0.16500E+0005 -0.29299E+0004  0.13601E-0008  0.93613E-0009  0.88617E-0009
  0.16543E+0005 -0.29302E+0004  0.14309E-0008  0.77153E-0009  0.12293E-0008
  0.16625E+0005 -0.29309E+0004  0.15091E-0008  0.39606E-0009  0.18322E-0008
  0.16707E+0005 -0.29315E+0004  0.14960E-0008 -0.24612E-0010  0.23060E-0008
  0.16750E+0005 -0.29319E+0004  0.14485E-0008 -0.24989E-0009  0.24833E-0008
  0.16750E+0005 -0.30000E+0004  0.16922E-0008 -0.30021E-0009  0.28888E-0008
  0.16793E+0005 -0.30000E+0004  0.15682E-0008 -0.53381E-0009  0.29700E-0008
  0.16875E+0005 -0.30000E+0004  0.12515E-0008 -0.92689E-0009  0.29316E-0008
  0.16957E+0005 -0.30000E+0004  0.86389E-0009 -0.12265E-0008  0.26662E-0008
  0.17000E+0005 -0.30000E+0004  0.64721E-0009 -0.13379E-0008  0.24495E-0008
  0.16750E+0005 -0.29882E+0004  0.16479E-0008 -0.29073E-0009  0.28144E-0008
  0.16793E+0005 -0.29883E+0004  0.15347E-0008 -0.52160E-0009  0.29045E-0008
  0.16875E+0005 -0.29884E+0004  0.12402E-0008 -0.91224E-0009  0.28878E-0008
  0.16957E+0005 -0.29885E+0004  0.87480E-0009 -0.12123E-0008  0.26470E-0008
  0.17000E+0005 -0.29886E+0004  0.66901E-0009 -0.13252E-0008  0.24436E-0008
  0.16750E+0005 -0.29659E+0004  0.15656E-0008 -0.27379E-0009  0.26777E-0008
  0.16793E+0005 -0.29661E+0004  0.14700E-0008 -0.49970E-0009  0.27821E-0008
  0.16875E+0005 -0.29664E+0004  0.12131E-0008 -0.88559E-0009  0.28019E-0008
  0.16957E+0005 -0.29667E+0004  0.88626E-0009 -0.11863E-0008  0.26041E-0008
  0.17000E+0005 -0.29669E+0004  0.69969E-0009 -0.13016E-0008  0.24243E-0008
  0.16750E+0005 -0.29436E+0004  0.14874E-0008 -0.25793E-0009  0.25482E-0008
  0.16793E+0005 -0.29439E+0004  0.14061E-0008 -0.47913E-0009  0.26637E-0008
  0.16875E+0005 -0.29444E+0004  0.11810E-0008 -0.86027E-0009  0.27143E-0008
  0.16957E+0005 -0.29449E+0004  0.88799E-0009 -0.11614E-0008  0.25548E-0008
  0.17000E+0005 -0.29452E+0004  0.71867E-0009 -0.12787E-0008  0.23963E-0008
  0.16750E+0005 -0.29319E+0004  0.14485E-0008 -0.24989E-0009  0.24833E-0008
  0.16793E+0005 -0.29322E+0004  0.13734E-0008 -0.46870E-0009  0.26035E-0008
  0.16875E+0005 -0.29328E+0004  0.11630E-0008 -0.84735E-0009  0.26683E-0008
  0.16957E+0005 -0.29334E+0004  0.88594E-0009 -0.11486E-0008  0.25271E-0008
  0.17000E+0005 -0.29337E+0004  0.72487E-0009 -0.12669E-0008  0.23790E-0008
  0.17000E+0005 -0.30000E+0004  0.64721E-0009 -0.13379E-0008  0.24495E-0008
  0.17043E+0005 -0.30000E+0004  0.43131E-0009 -0.14133E-0008  0.21893E-0008
  0.17125E+0005 -0.30000E+0004  0.48915E-0010 -0.14493E-0008  0.16051E-0008
  0.17207E+0005 -0.30000E+0004 -0.26532E-0009 -0.13393E-0008  0.94573E-0009
  0.17250E+0005 -0.30000E+0004 -0.39316E-0009 -0.12224E-0008  0.58458E-0009
  0.17000E+0005 -0.29886E+0004  0.66901E-0009 -0.13252E-0008  0.24436E-0008
  0.17043E+0005 -0.29886E+0004  0.46319E-0009 -0.14022E-0008  0.21962E-0008
  0.17125E+0005 -0.29887E+0004  0.97057E-0010 -0.14430E-0008  0.16351E-0008
  0.17207E+0005 -0.29888E+0004 -0.20493E-0009 -0.13388E-0008  0.99629E-0009
  0.17250E+0005 -0.29888E+0004 -0.32797E-0009 -0.12255E-0008  0.64508E-0009
  0.17000E+0005 -0.29669E+0004  0.69969E-0009 -0.13016E-0008  0.24243E-0008
  0.17043E+0005 -0.29670E+0004  0.51186E-0009 -0.13818E-0008  0.21999E-0008
  0.17125E+0005 -0.29672E+0004  0.17533E-0009 -0.14312E-0008  0.16811E-0008
  0.17207E+0005 -0.29675E+0004 -0.10363E-0009 -0.13380E-0008  0.10810E-0008
  0.17250E+0005 -0.29676E+0004 -0.21722E-0009 -0.12312E-0008  0.74873E-0009
  0.17000E+0005 -0.29452E+0004  0.71867E-0009 -0.12787E-0008  0.23963E-0008
  0.17043E+0005 -0.29454E+0004  0.54717E-0009 -0.13619E-0008  0.21935E-0008
  0.17125E+0005 -0.29458E+0004  0.23808E-0009 -0.14197E-0008  0.17145E-0008
  0.17207E+0005 -0.29462E+0004 -0.18707E-0010 -0.13371E-0008  0.11521E-0008
  0.17250E+0005 -0.29465E+0004 -0.12284E-0009 -0.12367E-0008  0.83843E-0009
  0.17000E+0005 -0.29337E+0004  0.72487E-0009 -0.12669E-0008  0.23790E-0008
  0.17043E+0005 -0.29340E+0004  0.56126E-0009 -0.13517E-0008  0.21867E-0008
  0.17125E+0005 -0.29345E+0004  0.26557E-0009 -0.14137E-0008  0.17276E-0008
  0.17207E+0005 -0.29350E+0004  0.19902E-0010 -0.13366E-0008  0.11843E-0008
  0.17250E+0005 -0.29353E+0004 -0.79358E-0010 -0.12395E-0008  0.88038E-0009
  0.17250E+0005 -0.30000E+0004 -0.39316E-0009 -0.12224E-0008  0.58458E-0009
  0.17293E+0005 -0.30000E+0004 -0.49132E-0009 -0.10674E-0008  0.22328E-0009
  0.17375E+0005 -0.30000E+0004 -0.59050E-0009 -0.67794E-0009 -0.43922E-0009
  0.17457E+0005 -0.30000E+0004 -0.57854E-0009 -0.19080E-0009 -0.10369E-0008
  0.17500E+0005 -0.30000E+0004 -0.53171E-0009  0.91248E-0010 -0.13128E-0008
  0.17250E+0005 -0.29888E+0004 -0.32797E-0009 -0.12255E-0008  0.64508E-0009
  0.17293E+0005 -0.29889E+0004 -0.42240E-0009 -0.10740E-0008  0.29268E-0009
  0.17375E+0005 -0.29889E+0004 -0.51766E-0009 -0.69152E-0009 -0.35538E-0009
  0.17457E+0005 -0.29890E+0004 -0.50598E-0009 -0.21124E-0009 -0.94309E-0009
  0.17500E+0005 -0.29890E+0004 -0.46102E-0009  0.67552E-0010 -0.12159E-0008
  0.17250E+0005 -0.29676E+0004 -0.21722E-0009 -0.12312E-0008  0.74873E-0009
  0.17293E+0005 -0.29678E+0004 -0.30402E-0009 -0.10864E-0008  0.41382E-0009
  0.17375E+0005 -0.29680E+0004 -0.39005E-0009 -0.71708E-0009 -0.20523E-0009
  0.17457E+0005 -0.29682E+0004 -0.37619E-0009 -0.24971E-0009 -0.77149E-0009
  0.17500E+0005 -0.29683E+0004 -0.33303E-0009  0.22862E-0010 -0.10370E-0008
  0.17250E+0005 -0.29465E+0004 -0.12284E-0009 -0.12367E-0008  0.83843E-0009
  0.17293E+0005 -0.29466E+0004 -0.20160E-0009 -0.10985E-0008  0.52132E-0009
  0.17375E+0005 -0.29470E+0004 -0.27666E-0009 -0.74232E-0009 -0.67301E-0010
  0.17457E+0005 -0.29473E+0004 -0.25761E-0009 -0.28776E-0009 -0.60938E-0009
  0.17500E+0005 -0.29475E+0004 -0.21422E-0009 -0.21412E-0010 -0.86569E-0009
  0.17250E+0005 -0.29353E+0004 -0.79358E-0010 -0.12395E-0008  0.88038E-0009
  0.17293E+0005 -0.29355E+0004 -0.15388E-0009 -0.11048E-0008  0.57259E-0009
  0.17375E+0005 -0.29359E+0004 -0.22270E-0009 -0.75549E-0009  0.33581E-0012
  0.17457E+0005 -0.29363E+0004 -0.19996E-0009 -0.30766E-0009 -0.52815E-0009
  0.17500E+0005 -0.29366E+0004 -0.15573E-0009 -0.44585E-0010 -0.77890E-0009
  0.17500E+0005 -0.30000E+0004 -0.53171E-0009  0.91248E-0010 -0.13128E-0008
  0.17543E+0005 -0.30000E+0004 -0.46137E-0009  0.38016E-0009 -0.15545E-0008
  0.17625E+0005 -0.30000E+0004 -0.27826E-0009  0.91688E-0009 -0.19028E-0008
  0.17707E+0005 -0.30000E+0004 -0.59365E-0010  0.13864E-0008 -0.20876E-0008
  0.17750E+0005 -0.30000E+0004  0.57934E-0010  0.15868E-0008 -0.21148E-0008
  0.17500E+0005 -0.29890E+0004 -0.46102E-0009  0.67552E-0010 -0.12159E-0008
  0.17543E+0005 -0.29891E+0004 -0.39369E-0009  0.35337E-0009 -0.14563E-0008
  0.17625E+0005 -0.29891E+0004 -0.21949E-0009  0.88579E-0009 -0.18081E-0008
  0.17707E+0005 -0.29892E+0004 -0.13182E-0010  0.13536E-0008 -0.20044E-0008
  0.17750E+0005 -0.29892E+0004  0.96346E-0010  0.15546E-0008 -0.20412E-0008
  0.17500E+0005 -0.29683E+0004 -0.33303E-0009  0.22862E-0010 -0.10370E-0008
  0.17543E+0005 -0.29684E+0004 -0.26950E-0009  0.30295E-0009 -0.12732E-0008
  0.17625E+0005 -0.29685E+0004 -0.10819E-0009  0.82728E-0009 -0.16275E-0008
  0.17707E+0005 -0.29687E+0004  0.78307E-0010  0.12918E-0008 -0.18417E-0008
  0.17750E+0005 -0.29688E+0004  0.17505E-0009  0.14936E-0008 -0.18943E-0008
  0.17500E+0005 -0.29475E+0004 -0.21422E-0009 -0.21412E-0010 -0.86569E-0009
  0.17543E+0005 -0.29477E+0004 -0.15220E-0009  0.25302E-0009 -0.10954E-0008
  0.17625E+0005 -0.29479E+0004  0.11097E-0011  0.76934E-0009 -0.14476E-0008
  0.17707E+0005 -0.29482E+0004  0.17293E-0009  0.12306E-0008 -0.16745E-0008
  0.17750E+0005 -0.29483E+0004  0.25953E-0009  0.14331E-0008 -0.17400E-0008
  0.17500E+0005 -0.29366E+0004 -0.15573E-0009 -0.44585E-0010 -0.77890E-0009
  0.17543E+0005 -0.29367E+0004 -0.93673E-0010  0.22691E-0009 -0.10045E-0008
  0.17625E+0005 -0.29370E+0004  0.57229E-0010  0.73901E-0009 -0.13537E-0008
  0.17707E+0005 -0.29374E+0004  0.22332E-0009  0.11985E-0008 -0.15853E-0008
  0.17750E+0005 -0.29375E+0004  0.30562E-0009  0.14013E-0008 -0.16565E-0008
  0.17750E+0005 -0.30000E+0004  0.57934E-0010  0.15868E-0008 -0.21148E-0008
  0.17793E+0005 -0.30000E+0004  0.16950E-0009  0.17450E-0008 -0.20937E-0008
  0.17875E+0005 -0.30000E+0004  0.34657E-0009  0.19061E-0008 -0.19269E-0008
  0.17957E+0005 -0.30000E+0004  0.45405E-0009  0.18664E-0008 -0.16175E-0008
  0.18000E+0005 -0.30000E+0004  0.47520E-0009  0.17628E-0008 -0.14103E-0008
  0.17750E+0005 -0.29892E+0004  0.96346E-0010  0.15546E-0008 -0.20412E-0008
  0.17793E+0005 -0.29892E+0004  0.19956E-0009  0.17139E-0008 -0.20313E-0008
  0.17875E+0005 -0.29893E+0004  0.36023E-0009  0.18806E-0008 -0.18907E-0008
  0.17957E+0005 -0.29893E+0004  0.45217E-0009  0.18501E-0008 -0.16112E-0008
  0.18000E+0005 -0.29894E+0004  0.46607E-0009  0.17525E-0008 -0.14200E-0008
  0.17750E+0005 -0.29688E+0004  0.17505E-0009  0.14936E-0008 -0.18943E-0008
  0.17793E+0005 -0.29688E+0004  0.26428E-0009  0.16554E-0008 -0.19039E-0008
  0.17875E+0005 -0.29690E+0004  0.39666E-0009  0.18323E-0008 -0.18101E-0008
  0.17957E+0005 -0.29691E+0004  0.46061E-0009  0.18187E-0008 -0.15852E-0008
  0.18000E+0005 -0.29692E+0004  0.46099E-0009  0.17324E-0008 -0.14239E-0008
  0.17750E+0005 -0.29483E+0004  0.25953E-0009  0.14331E-0008 -0.17400E-0008
  0.17793E+0005 -0.29484E+0004  0.33724E-0009  0.15973E-0008 -0.17667E-0008
  0.17875E+0005 -0.29487E+0004  0.44519E-0009  0.17841E-0008 -0.17153E-0008
  0.17957E+0005 -0.29489E+0004  0.48355E-0009  0.17869E-0008 -0.15421E-0008
  0.18000E+0005 -0.29490E+0004  0.47101E-0009  0.17115E-0008 -0.14098E-0008
  0.17750E+0005 -0.29375E+0004  0.30562E-0009  0.14013E-0008 -0.16565E-0008
  0.17793E+0005 -0.29377E+0004  0.37828E-0009  0.15667E-0008 -0.16912E-0008
  0.17875E+0005 -0.29379E+0004  0.47498E-0009  0.17587E-0008 -0.16603E-0008
  0.17957E+0005 -0.29382E+0004  0.50098E-0009  0.17699E-0008 -0.15130E-0008
  0.18000E+0005 -0.29384E+0004  0.48196E-0009  0.17001E-0008 -0.13955E-0008
  0.18000E+0005 -0.30000E+0004  0.47520E-0009  0.17628E-0008 -0.14103E-0008
  0.18043E+0005 -0.30000E+0004  0.46976E-0009  0.16059E-0008 -0.11823E-0008
  0.18125E+0005 -0.30000E+0004  0.38465E-0009  0.11782E-0008 -0.72131E-0009
  0.18207E+0005 -0.30000E+0004  0.21005E-0009  0.62450E-0009 -0.26894E-0009
  0.18250E+0005 -0.30000E+0004  0.88574E-0010  0.30313E-0009 -0.50953E-0010
  0.18000E+0005 -0.29894E+0004  0.46607E-0009  0.17525E-0008 -0.14200E-0008
  0.18043E+0005 -0.29894E+0004  0.45433E-0009  0.16022E-0008 -0.12074E-0008
  0.18125E+0005 -0.29894E+0004  0.36053E-0009  0.11880E-0008 -0.77225E-0009
  0.18207E+0005 -0.29895E+0004  0.18198E-0009  0.64743E-0009 -0.33879E-0009
  0.18250E+0005 -0.29895E+0004  0.60271E-0010  0.33205E-0009 -0.12709E-0009
  0.18000E+0005 -0.29692E+0004  0.46099E-0009  0.17324E-0008 -0.14239E-0008
  0.18043E+0005 -0.29693E+0004  0.43713E-0009  0.15944E-0008 -0.12405E-0008
  0.18125E+0005 -0.29694E+0004  0.32556E-0009  0.12052E-0008 -0.85542E-0009
  0.18207E+0005 -0.29695E+0004  0.13708E-0009  0.68907E-0009 -0.46008E-0009
  0.18250E+0005 -0.29696E+0004  0.13379E-0010  0.38513E-0009 -0.26208E-0009
  0.18000E+0005 -0.29490E+0004  0.47101E-0009  0.17115E-0008 -0.14098E-0008
  0.18043E+0005 -0.29491E+0004  0.43512E-0009  0.15854E-0008 -0.12553E-0008
  0.18125E+0005 -0.29494E+0004  0.30461E-0009  0.12205E-0008 -0.92105E-0009
  0.18207E+0005 -0.29496E+0004  0.10359E-0009  0.72837E-0009 -0.56629E-0009
  0.18250E+0005 -0.29497E+0004 -0.23930E-0010  0.43576E-0009 -0.38393E-0009
  0.18000E+0005 -0.29384E+0004  0.48196E-0009  0.17001E-0008 -0.13955E-0008
  0.18043E+0005 -0.29385E+0004  0.43987E-0009  0.15802E-0008 -0.12560E-0008
  0.18125E+0005 -0.29388E+0004  0.29915E-0009  0.12279E-0008 -0.94865E-0009
  0.18207E+0005 -0.29391E+0004  0.90681E-0010  0.74816E-0009 -0.61606E-0009
  0.18250E+0005 -0.29392E+0004 -0.39471E-0010  0.46146E-0009 -0.44262E-0009
  0.18250E+0005 -0.30000E+0004  0.88574E-0010  0.30313E-0009 -0.50953E-0010
  0.18293E+0005 -0.30000E+0004 -0.47551E-0010 -0.25126E-0010  0.14511E-0009
  0.18375E+0005 -0.30000E+0004 -0.32706E-0009 -0.62832E-0009  0.44072E-0009
  0.18457E+0005 -0.30000E+0004 -0.60136E-0009 -0.11510E-0008  0.62448E-0009
  0.18500E+0005 -0.30000E+0004 -0.73041E-0009 -0.13751E-0008  0.67609E-0009
  0.18250E+0005 -0.29895E+0004  0.60271E-0010  0.33205E-0009 -0.12709E-0009
  0.18293E+0005 -0.29895E+0004 -0.74895E-0010  0.92478E-0011  0.65101E-0010
  0.18375E+0005 -0.29896E+0004 -0.35015E-0009 -0.58702E-0009  0.36079E-0009
  0.18457E+0005 -0.29897E+0004 -0.61833E-0009 -0.11076E-0008  0.55294E-0009
  0.18500E+0005 -0.29897E+0004 -0.74397E-0009 -0.13328E-0008  0.61178E-0009
  0.18250E+0005 -0.29696E+0004  0.13379E-0010  0.38513E-0009 -0.26208E-0009
  0.18293E+0005 -0.29697E+0004 -0.12170E-0009  0.72400E-0010 -0.78915E-0010
  0.18375E+0005 -0.29699E+0004 -0.39218E-0009 -0.51066E-0009  0.21322E-0009
  0.18457E+0005 -0.29700E+0004 -0.65173E-0009 -0.10268E-0008  0.41767E-0009
  0.18500E+0005 -0.29701E+0004 -0.77224E-0009 -0.12536E-0008  0.48833E-0009
  0.18250E+0005 -0.29497E+0004 -0.23930E-0010  0.43576E-0009 -0.38393E-0009
  0.18293E+0005 -0.29499E+0004 -0.16094E-0009  0.13295E-0009 -0.21190E-0009
  0.18375E+0005 -0.29501E+0004 -0.43064E-0009 -0.43674E-0009  0.72098E-0010
  0.18457E+0005 -0.29504E+0004 -0.68533E-0009 -0.94796E-0009  0.28423E-0009
  0.18500E+0005 -0.29506E+0004 -0.80247E-0009 -0.11758E-0008  0.36435E-0009
  0.18250E+0005 -0.29392E+0004 -0.39471E-0010  0.46146E-0009 -0.44262E-0009
  0.18293E+0005 -0.29394E+0004 -0.17823E-0009  0.16385E-0009 -0.27724E-0009
  0.18375E+0005 -0.29397E+0004 -0.44902E-0009 -0.39873E-0009  0.74774E-0012
  0.18457E+0005 -0.29401E+0004 -0.70261E-0009 -0.90713E-0009  0.21511E-0009
  0.18500E+0005 -0.29402E+0004 -0.81867E-0009 -0.11354E-0008  0.29930E-0009
  0.18500E+0005 -0.30000E+0004 -0.73041E-0009 -0.13751E-0008  0.67609E-0009
  0.18543E+0005 -0.30000E+0004 -0.84186E-0009 -0.15561E-0008  0.69897E-0009
  0.18625E+0005 -0.30000E+0004 -0.98796E-0009 -0.17655E-0008  0.67483E-0009
  0.18707E+0005 -0.30000E+0004 -0.10309E-0008 -0.17934E-0008  0.58695E-0009
  0.18750E+0005 -0.30000E+0004 -0.10081E-0008 -0.17374E-0008  0.52570E-0009
  0.18500E+0005 -0.29897E+0004 -0.74397E-0009 -0.13328E-0008  0.61178E-0009
  0.18543E+0005 -0.29897E+0004 -0.85218E-0009 -0.15161E-0008  0.64306E-0009
  0.18625E+0005 -0.29898E+0004 -0.99339E-0009 -0.17334E-0008  0.63716E-0009
  0.18707E+0005 -0.29898E+0004 -0.10338E-0008 -0.17728E-0008  0.56792E-0009
  0.18750E+0005 -0.29899E+0004 -0.10107E-0008 -0.17237E-0008  0.51580E-0009
  0.18500E+0005 -0.29701E+0004 -0.77224E-0009 -0.12536E-0008  0.48833E-0009
  0.18543E+0005 -0.29702E+0004 -0.87542E-0009 -0.14409E-0008  0.53408E-0009
  0.18625E+0005 -0.29704E+0004 -0.10089E-0008 -0.16725E-0008  0.56039E-0009
  0.18707E+0005 -0.29706E+0004 -0.10451E-0008 -0.17327E-0008  0.52513E-0009
  0.18750E+0005 -0.29707E+0004 -0.10216E-0008 -0.16964E-0008  0.49002E-0009
  0.18500E+0005 -0.29506E+0004 -0.80247E-0009 -0.11758E-0008  0.36435E-0009
  0.18543E+0005 -0.29507E+0004 -0.90216E-0009 -0.13668E-0008  0.42252E-0009
  0.18625E+0005 -0.29510E+0004 -0.10299E-0008 -0.16115E-0008  0.47783E-0009
  0.18707E+0005 -0.29513E+0004 -0.10631E-0008 -0.16914E-0008  0.47445E-0009
  0.18750E+0005 -0.29515E+0004 -0.10393E-0008 -0.16672E-0008  0.45573E-0009
  0.18500E+0005 -0.29402E+0004 -0.81867E-0009 -0.11354E-0008  0.29930E-0009
  0.18543E+0005 -0.29404E+0004 -0.91712E-0009 -0.13281E-0008  0.36318E-0009
  0.18625E+0005 -0.29408E+0004 -0.10428E-0008 -0.15793E-0008  0.43241E-0009
  0.18707E+0005 -0.29412E+0004 -0.10749E-0008 -0.16692E-0008  0.44491E-0009
  0.18750E+0005 -0.29414E+0004 -0.10511E-0008 -0.16512E-0008  0.43453E-0009
  0.18750E+0005 -0.30000E+0004 -0.10081E-0008 -0.17374E-0008  0.52570E-0009
  0.18793E+0005 -0.30000E+0004 -0.95398E-0009 -0.16372E-0008  0.45989E-0009
  0.18875E+0005 -0.30000E+0004 -0.77079E-0009 -0.13427E-0008  0.33685E-0009
  0.18957E+0005 -0.30000E+0004 -0.49921E-0009 -0.94631E-0009  0.23285E-0009
  0.19000E+0005 -0.30000E+0004 -0.32964E-0009 -0.71156E-0009  0.18998E-0009
  0.18750E+0005 -0.29899E+0004 -0.10107E-0008 -0.17237E-0008  0.51580E-0009
  0.18793E+0005 -0.29899E+0004 -0.95713E-0009 -0.16308E-0008  0.45839E-0009
  0.18875E+0005 -0.29900E+0004 -0.77651E-0009 -0.13498E-0008  0.34829E-0009
  0.18957E+0005 -0.29900E+0004 -0.50889E-0009 -0.96563E-0009  0.25297E-0009
  0.19000E+0005 -0.29901E+0004 -0.34162E-0009 -0.73621E-0009  0.21288E-0009
  0.18750E+0005 -0.29707E+0004 -0.10216E-0008 -0.16964E-0008  0.49002E-0009
  0.18793E+0005 -0.29708E+0004 -0.96873E-0009 -0.16168E-0008  0.44838E-0009
  0.18875E+0005 -0.29709E+0004 -0.79230E-0009 -0.13610E-0008  0.36316E-0009
  0.18957E+0005 -0.29711E+0004 -0.53127E-0009 -0.99963E-0009  0.28517E-0009
  0.19000E+0005 -0.29712E+0004 -0.36782E-0009 -0.78034E-0009  0.25103E-0009
  0.18750E+0005 -0.29515E+0004 -0.10393E-0008 -0.16672E-0008  0.45573E-0009
  0.18793E+0005 -0.29516E+0004 -0.98711E-0009 -0.16005E-0008  0.42954E-0009
  0.18875E+0005 -0.29519E+0004 -0.81431E-0009 -0.13692E-0008  0.36934E-0009
  0.18957E+0005 -0.29522E+0004 -0.55890E-0009 -0.10303E-0008  0.30958E-0009
  0.19000E+0005 -0.29524E+0004 -0.39869E-0009 -0.82113E-0009  0.28214E-0009
  0.18750E+0005 -0.29414E+0004 -0.10511E-0008 -0.16512E-0008  0.43453E-0009
  0.18793E+0005 -0.29415E+0004 -0.99929E-0009 -0.15910E-0008  0.41628E-0009
  0.18875E+0005 -0.29419E+0004 -0.82829E-0009 -0.13724E-0008  0.36922E-0009
  0.18957E+0005 -0.29422E+0004 -0.57557E-0009 -0.10451E-0008  0.31934E-0009
  0.19000E+0005 -0.29424E+0004 -0.41687E-0009 -0.84134E-0009  0.29568E-0009
  0.19000E+0005 -0.30000E+0004 -0.32964E-0009 -0.71156E-0009  0.18998E-0009
  0.19043E+0005 -0.30000E+0004 -0.14807E-0009 -0.46765E-0009  0.15627E-0009
  0.19125E+0005 -0.30000E+0004  0.21075E-0009 -0.33694E-0011  0.11710E-0009
  0.19207E+0005 -0.30000E+0004  0.56034E-0009  0.43170E-0009  0.10504E-0009
  0.19250E+0005 -0.30000E+0004  0.73051E-0009  0.63873E-0009  0.10648E-0009
  0.19000E+0005 -0.29901E+0004 -0.34162E-0009 -0.73621E-0009  0.21288E-0009
  0.19043E+0005 -0.29901E+0004 -0.16229E-0009 -0.49684E-0009  0.18098E-0009
  0.19125E+0005 -0.29901E+0004  0.19301E-0009 -0.38345E-0010  0.14258E-0009
  0.19207E+0005 -0.29902E+0004  0.54065E-0009  0.39470E-0009  0.12877E-0009
  0.19250E+0005 -0.29902E+0004  0.71058E-0009  0.60202E-0009  0.12864E-0009
  0.19000E+0005 -0.29712E+0004 -0.36782E-0009 -0.78034E-0009  0.25103E-0009
  0.19043E+0005 -0.29713E+0004 -0.19222E-0009 -0.54962E-0009  0.22318E-0009
  0.19125E+0005 -0.29714E+0004  0.15728E-0009 -0.10244E-0009  0.18757E-0009
  0.19207E+0005 -0.29716E+0004  0.50193E-0009  0.32613E-0009  0.17172E-0009
  0.19250E+0005 -0.29716E+0004  0.67171E-0009  0.53376E-0009  0.16920E-0009
  0.19000E+0005 -0.29524E+0004 -0.39869E-0009 -0.82113E-0009  0.28214E-0009
  0.19043E+0005 -0.29525E+0004 -0.22624E-0009 -0.59915E-0009  0.25910E-0009
  0.19125E+0005 -0.29527E+0004  0.11850E-0009 -0.16374E-0009  0.22791E-0009
  0.19207E+0005 -0.29529E+0004  0.46102E-0009  0.25964E-0009  0.21164E-0009
  0.19250E+0005 -0.29531E+0004  0.63102E-0009  0.46713E-0009  0.20752E-0009
  0.19000E+0005 -0.29424E+0004 -0.41687E-0009 -0.84134E-0009  0.29568E-0009
  0.19043E+0005 -0.29426E+0004 -0.24589E-0009 -0.62400E-0009  0.27545E-0009
  0.19125E+0005 -0.29428E+0004  0.96713E-0010 -0.19497E-0009  0.24719E-0009
  0.19207E+0005 -0.29431E+0004  0.43844E-0009  0.22537E-0009  0.23134E-0009
  0.19250E+0005 -0.29433E+0004  0.60870E-0009  0.43262E-0009  0.22668E-0009
  0.19250E+0005 -0.30000E+0004  0.73051E-0009  0.63873E-0009  0.10648E-0009
  0.19293E+0005 -0.30000E+0004  0.88589E-0009  0.82563E-0009  0.11143E-0009
  0.19375E+0005 -0.30000E+0004  0.11292E-0008  0.11159E-0008  0.12532E-0009
  0.19457E+0005 -0.30000E+0004  0.12939E-0008  0.13141E-0008  0.13897E-0009
  0.19500E+0005 -0.30000E+0004  0.13467E-0008  0.13805E-0008  0.14450E-0009
  0.19250E+0005 -0.29902E+0004  0.71058E-0009  0.60202E-0009  0.12864E-0009
  0.19293E+0005 -0.29902E+0004  0.86631E-0009  0.79022E-0009  0.13169E-0009
  0.19375E+0005 -0.29903E+0004  0.11117E-0008  0.10849E-0008  0.14172E-0009
  0.19457E+0005 -0.29903E+0004  0.12802E-0008  0.12894E-0008  0.15152E-0009
  0.19500E+0005 -0.29903E+0004  0.13355E-0008  0.13593E-0008  0.15539E-0009
  0.19250E+0005 -0.29716E+0004  0.67171E-0009  0.53376E-0009  0.16920E-0009
  0.19293E+0005 -0.29717E+0004  0.82828E-0009  0.72392E-0009  0.16924E-0009
  0.19375E+0005 -0.29718E+0004  0.10780E-0008  0.10261E-0008  0.17276E-0009
  0.19457E+0005 -0.29719E+0004  0.12538E-0008  0.12419E-0008  0.17588E-0009
  0.19500E+0005 -0.29719E+0004  0.13139E-0008  0.13187E-0008  0.17653E-0009
  0.19250E+0005 -0.29531E+0004  0.63102E-0009  0.46713E-0009  0.20752E-0009
  0.19293E+0005 -0.29531E+0004  0.78874E-0009  0.65875E-0009  0.20529E-0009
  0.19375E+0005 -0.29533E+0004  0.10433E-0008  0.96764E-0009  0.20346E-0009
  0.19457E+0005 -0.29534E+0004  0.12266E-0008  0.11938E-0008  0.20069E-0009
  0.19500E+0005 -0.29535E+0004  0.12915E-0008  0.12771E-0008  0.19831E-0009
  0.19250E+0005 -0.29433E+0004  0.60870E-0009  0.43262E-0009  0.22668E-0009
  0.19293E+0005 -0.29434E+0004  0.76715E-0009  0.62482E-0009  0.22355E-0009
  0.19375E+0005 -0.29435E+0004  0.10244E-0008  0.93688E-0009  0.21937E-0009
  0.19457E+0005 -0.29437E+0004  0.12118E-0008  0.11683E-0008  0.21386E-0009
  0.19500E+0005 -0.29438E+0004  0.12793E-0008  0.12547E-0008  0.20999E-0009
  0.19500E+0005 -0.30000E+0004  0.13467E-0008  0.13805E-0008  0.14450E-0009
  0.19543E+0005 -0.30000E+0004  0.13753E-0008  0.14199E-0008  0.14857E-0009
  0.19625E+0005 -0.30000E+0004  0.13658E-0008  0.14254E-0008  0.15271E-0009
  0.19707E+0005 -0.30000E+0004  0.12784E-0008  0.13464E-0008  0.15418E-0009
  0.19750E+0005 -0.30000E+0004  0.12151E-0008  0.12985E-0008  0.15264E-0009
  0.19500E+0005 -0.29903E+0004  0.13355E-0008  0.13593E-0008  0.15539E-0009
  0.19543E+0005 -0.29903E+0004  0.13668E-0008  0.14027E-0008  0.15767E-0009
  0.19625E+0005 -0.29904E+0004  0.13626E-0008  0.14149E-0008  0.15950E-0009
  0.19707E+0005 -0.29904E+0004  0.12802E-0008  0.13413E-0008  0.15980E-0009
  0.19750E+0005 -0.29904E+0004  0.12134E-0008  0.12821E-0008  0.15975E-0009
  0.19500E+0005 -0.29719E+0004  0.13139E-0008  0.13187E-0008  0.17653E-0009
  0.19543E+0005 -0.29720E+0004  0.13501E-0008  0.13689E-0008  0.17568E-0009
  0.19625E+0005 -0.29721E+0004  0.13559E-0008  0.13939E-0008  0.17287E-0009
  0.19707E+0005 -0.29723E+0004  0.12824E-0008  0.13298E-0008  0.17004E-0009
  0.19750E+0005 -0.29723E+0004  0.12101E-0008  0.12547E-0008  0.16938E-0009
  0.19500E+0005 -0.29535E+0004  0.12915E-0008  0.12771E-0008  0.19831E-0009
  0.19543E+0005 -0.29536E+0004  0.13328E-0008  0.13339E-0008  0.19455E-0009
  0.19625E+0005 -0.29539E+0004  0.13484E-0008  0.13712E-0008  0.18685E-0009
  0.19707E+0005 -0.29541E+0004  0.12834E-0008  0.13166E-0008  0.17971E-0009
  0.19750E+0005 -0.29542E+0004  0.12109E-0008  0.12377E-0008  0.17672E-0009
  0.19500E+0005 -0.29438E+0004  0.12793E-0008  0.12547E-0008  0.20999E-0009
  0.19543E+0005 -0.29440E+0004  0.13233E-0008  0.13150E-0008  0.20476E-0009
  0.19625E+0005 -0.29442E+0004  0.13442E-0008  0.13586E-0008  0.19444E-0009
  0.19707E+0005 -0.29445E+0004  0.12835E-0008  0.13091E-0008  0.18464E-0009
  0.19750E+0005 -0.29447E+0004  0.12123E-0008  0.12310E-0008  0.18038E-0009
  0.19750E+0005 -0.30000E+0004  0.12151E-0008  0.12985E-0008  0.15264E-0009
  0.19793E+0005 -0.30000E+0004  0.11085E-0008  0.11747E-0008  0.15717E-0009
  0.19875E+0005 -0.30000E+0004  0.90076E-0009  0.97847E-0009  0.15766E-0009
  0.19957E+0005 -0.30000E+0004  0.61840E-0009  0.67597E-0009  0.16263E-0009
  0.20000E+0005 -0.30000E+0004  0.40238E-0009  0.40985E-0009  0.15556E-0009
  0.19750E+0005 -0.29904E+0004  0.12134E-0008  0.12821E-0008  0.15975E-0009
  0.19793E+0005 -0.29905E+0004  0.11141E-0008  0.11730E-0008  0.16147E-0009
  0.19875E+0005 -0.29906E+0004  0.90610E-0009  0.96556E-0009  0.16782E-0009
  0.19957E+0005 -0.29906E+0004  0.58956E-0009  0.61527E-0009  0.14812E-0009
  0.20000E+0005 -0.29907E+0004  0.27356E-0009  0.20111E-0009  0.87194E-0010
  0.19750E+0005 -0.29723E+0004  0.12101E-0008  0.12547E-0008  0.16938E-0009
  0.19793E+0005 -0.29725E+0004  0.11252E-0008  0.11708E-0008  0.16936E-0009
  0.19875E+0005 -0.29727E+0004  0.90767E-0009  0.93696E-0009  0.17413E-0009
  0.19957E+0005 -0.29729E+0004  0.55523E-0009  0.54079E-0009  0.12108E-0009
  0.20000E+0005 -0.29730E+0004  0.20374E-0009  0.64190E-0010  0.48037E-0010
  0.19750E+0005 -0.29542E+0004  0.12109E-0008  0.12377E-0008  0.17672E-0009
  0.19793E+0005 -0.29544E+0004  0.11336E-0008  0.11648E-0008  0.17574E-0009
  0.19875E+0005 -0.29548E+0004  0.90642E-0009  0.91393E-0009  0.16929E-0009
  0.19957E+0005 -0.29552E+0004  0.53905E-0009  0.49420E-0009  0.10271E-0009
  0.20000E+0005 -0.29554E+0004  0.22098E-0009  0.47435E-0010  0.63057E-0010
  0.19750E+0005 -0.29447E+0004  0.12123E-0008  0.12310E-0008  0.18038E-0009
  0.19793E+0005 -0.29449E+0004  0.11370E-0008  0.11606E-0008  0.17809E-0009
  0.19875E+0005 -0.29454E+0004  0.90574E-0009  0.90367E-0009  0.16483E-0009
  0.19957E+0005 -0.29458E+0004  0.53805E-0009  0.47996E-0009  0.97793E-0010
  0.20000E+0005 -0.29461E+0004  0.23891E-0009  0.55667E-0010  0.71622E-0010
  0.00000E+0000 -0.29364E+0004  0.19273E-0008  0.17745E-0008  0.14636E-0009
  0.43168E+0002 -0.29363E+0004  0.14147E-0008  0.11195E-0008  0.48090E-0009
  0.12500E+0003 -0.29359E+0004  0.71432E-0009  0.97601E-0010  0.12601E-0008
  0.20683E+0003 -0.29356E+0004  0.12740E-0009 -0.68583E-0009  0.18497E-0008
  0.25000E+0003 -0.29354E+0004 -0.23243E-0009 -0.10625E-0008  0.19942E-0008
  0.00000E+0000 -0.29255E+0004  0.18881E-0008  0.17102E-0008  0.15089E-0009
  0.43168E+0002 -0.29252E+0004  0.13629E-0008  0.10486E-0008  0.45509E-0009
  0.12500E+0003 -0.29248E+0004  0.61913E-0009  0.20343E-0010  0.11772E-0008
  0.20683E+0003 -0.29245E+0004  0.38596E-0011 -0.77212E-0009  0.17562E-0008
  0.25000E+0003 -0.29242E+0004 -0.36650E-0009 -0.11534E-0008  0.18999E-0008
  0.00000E+0000 -0.29046E+0004  0.17865E-0008  0.15602E-0008  0.15961E-0009
  0.43168E+0002 -0.29044E+0004  0.12463E-0008  0.88595E-0009  0.42508E-0009
  0.12500E+0003 -0.29039E+0004  0.43186E-0009 -0.14611E-0009  0.10388E-0008
  0.20683E+0003 -0.29034E+0004 -0.23978E-0009 -0.94846E-0009  0.15740E-0008
  0.25000E+0003 -0.29031E+0004 -0.62585E-0009 -0.13315E-0008  0.17144E-0008
  0.00000E+0000 -0.28838E+0004  0.16541E-0008  0.13777E-0008  0.16773E-0009
  0.43168E+0002 -0.28835E+0004  0.11084E-0008  0.69380E-0009  0.41301E-0009
  0.12500E+0003 -0.28829E+0004  0.23732E-0009 -0.33456E-0009  0.92409E-0009
  0.20683E+0003 -0.28823E+0004 -0.49089E-0009 -0.11377E-0008  0.13918E-0008
  0.25000E+0003 -0.28820E+0004 -0.89026E-0009 -0.15159E-0008  0.15228E-0008
  0.00000E+0000 -0.28729E+0004  0.15736E-0008  0.12684E-0008  0.17305E-0009
  0.43168E+0002 -0.28725E+0004  0.10279E-0008  0.58279E-0009  0.41117E-0009
  0.12500E+0003 -0.28718E+0004  0.13222E-0009 -0.44094E-0009  0.87192E-0009
  0.20683E+0003 -0.28712E+0004 -0.62481E-0009 -0.12415E-0008  0.12978E-0008
  0.25000E+0003 -0.28708E+0004 -0.10310E-0008 -0.16152E-0008  0.14203E-0008
  0.25000E+0003 -0.29354E+0004 -0.23243E-0009 -0.10625E-0008  0.19942E-0008
  0.29317E+0003 -0.29352E+0004 -0.60748E-0009 -0.14177E-0008  0.20749E-0008
  0.37500E+0003 -0.29349E+0004 -0.13909E-0008 -0.20566E-0008  0.20188E-0008
  0.45683E+0003 -0.29347E+0004 -0.22382E-0008 -0.26677E-0008  0.17628E-0008
  0.50000E+0003 -0.29345E+0004 -0.26928E-0008 -0.29764E-0008  0.15754E-0008
  0.25000E+0003 -0.29242E+0004 -0.36650E-0009 -0.11534E-0008  0.18999E-0008
  0.29317E+0003 -0.29241E+0004 -0.74925E-0009 -0.15083E-0008  0.19785E-0008
  0.37500E+0003 -0.29237E+0004 -0.15405E-0008 -0.21429E-0008  0.19212E-0008
  0.45683E+0003 -0.29234E+0004 -0.23884E-0008 -0.27423E-0008  0.16624E-0008
  0.50000E+0003 -0.29232E+0004 -0.28414E-0008 -0.30422E-0008  0.14718E-0008
  0.25000E+0003 -0.29031E+0004 -0.62585E-0009 -0.13315E-0008  0.17144E-0008
  0.29317E+0003 -0.29029E+0004 -0.10222E-0008 -0.16835E-0008  0.17855E-0008
  0.37500E+0003 -0.29024E+0004 -0.18252E-0008 -0.23051E-0008  0.17223E-0008
  0.45683E+0003 -0.29020E+0004 -0.26710E-0008 -0.28788E-0008  0.14569E-0008
  0.50000E+0003 -0.29017E+0004 -0.31194E-0008 -0.31606E-0008  0.12603E-0008
  0.25000E+0003 -0.28820E+0004 -0.89026E-0009 -0.15159E-0008  0.15228E-0008
  0.29317E+0003 -0.28817E+0004 -0.12986E-0008 -0.18620E-0008  0.15822E-0008
  0.37500E+0003 -0.28811E+0004 -0.21098E-0008 -0.24646E-0008  0.15072E-0008
  0.45683E+0003 -0.28806E+0004 -0.29499E-0008 -0.30084E-0008  0.12330E-0008
  0.50000E+0003 -0.28803E+0004 -0.33920E-0008 -0.32704E-0008  0.10299E-0008
  0.25000E+0003 -0.28708E+0004 -0.10310E-0008 -0.16152E-0008  0.14203E-0008
  0.29317E+0003 -0.28705E+0004 -0.14449E-0008 -0.19569E-0008  0.14719E-0008
  0.37500E+0003 -0.28699E+0004 -0.22593E-0008 -0.25472E-0008  0.13880E-0008
  0.45683E+0003 -0.28693E+0004 -0.30951E-0008 -0.30736E-0008  0.11080E-0008
  0.50000E+0003 -0.28690E+0004 -0.35330E-0008 -0.33246E-0008  0.90143E-0009
  0.50000E+0003 -0.29345E+0004 -0.26928E-0008 -0.29764E-0008  0.15754E-0008
  0.54317E+0003 -0.29344E+0004 -0.31431E-0008 -0.32738E-0008  0.13650E-0008
  0.62500E+0003 -0.29343E+0004 -0.39598E-0008 -0.37896E-0008  0.93038E-0009
  0.70683E+0003 -0.29341E+0004 -0.46966E-0008 -0.42155E-0008  0.47737E-0009
  0.75000E+0003 -0.29340E+0004 -0.50432E-0008 -0.43907E-0008  0.23547E-0009
  0.50000E+0003 -0.29232E+0004 -0.28414E-0008 -0.30422E-0008  0.14718E-0008
  0.54317E+0003 -0.29231E+0004 -0.32890E-0008 -0.33291E-0008  0.12570E-0008
  0.62500E+0003 -0.29229E+0004 -0.41001E-0008 -0.38208E-0008  0.80836E-0009
  0.70683E+0003 -0.29227E+0004 -0.48330E-0008 -0.42191E-0008  0.33294E-0009
  0.75000E+0003 -0.29226E+0004 -0.51790E-0008 -0.43788E-0008  0.75910E-0010
  0.50000E+0003 -0.29017E+0004 -0.31194E-0008 -0.31606E-0008  0.12603E-0008
  0.54317E+0003 -0.29016E+0004 -0.35607E-0008 -0.34264E-0008  0.10371E-0008
  0.62500E+0003 -0.29014E+0004 -0.43591E-0008 -0.38713E-0008  0.56299E-0009
  0.70683E+0003 -0.29011E+0004 -0.50825E-0008 -0.42166E-0008  0.47406E-0010
  0.75000E+0003 -0.29010E+0004 -0.54258E-0008 -0.43472E-0008 -0.23640E-0009
  0.50000E+0003 -0.28803E+0004 -0.33920E-0008 -0.32704E-0008  0.10299E-0008
  0.54317E+0003 -0.28801E+0004 -0.38252E-0008 -0.35137E-0008  0.79860E-0009
  0.62500E+0003 -0.28799E+0004 -0.46077E-0008 -0.39102E-0008  0.30059E-0009
  0.70683E+0003 -0.28796E+0004 -0.53181E-0008 -0.42021E-0008 -0.25148E-0009
  0.75000E+0003 -0.28794E+0004 -0.56566E-0008 -0.43036E-0008 -0.55918E-0009
  0.50000E+0003 -0.28690E+0004 -0.35330E-0008 -0.33246E-0008  0.90143E-0009
  0.54317E+0003 -0.28688E+0004 -0.39613E-0008 -0.35555E-0008  0.66582E-0009
  0.62500E+0003 -0.28685E+0004 -0.47340E-0008 -0.39261E-0008  0.15599E-0009
  0.70683E+0003 -0.28682E+0004 -0.54360E-0008 -0.41896E-0008 -0.41365E-0009
  0.75000E+0003 -0.28680E+0004 -0.57710E-0008 -0.42758E-0008 -0.73263E-0009
  0.75000E+0003 -0.29340E+0004 -0.50432E-0008 -0.43907E-0008  0.23547E-0009
  0.79317E+0003 -0.29340E+0004 -0.53582E-0008 -0.45260E-0008 -0.94755E-0011
  0.87500E+0003 -0.29339E+0004 -0.58647E-0008 -0.46537E-0008 -0.49172E-0009
  0.95683E+0003 -0.29338E+0004 -0.62561E-0008 -0.45957E-0008 -0.10202E-0008
  0.10000E+0004 -0.29337E+0004 -0.64185E-0008 -0.44864E-0008 -0.13254E-0008
  0.75000E+0003 -0.29226E+0004 -0.51790E-0008 -0.43788E-0008  0.75910E-0010
  0.79317E+0003 -0.29226E+0004 -0.54944E-0008 -0.44986E-0008 -0.18609E-0009
  0.87500E+0003 -0.29224E+0004 -0.60046E-0008 -0.45976E-0008 -0.70398E-0009
  0.95683E+0003 -0.29223E+0004 -0.64021E-0008 -0.45136E-0008 -0.12683E-0008
  0.10000E+0004 -0.29223E+0004 -0.65677E-0008 -0.43924E-0008 -0.15903E-0008
  0.75000E+0003 -0.29010E+0004 -0.54258E-0008 -0.43472E-0008 -0.23640E-0009
  0.79317E+0003 -0.29009E+0004 -0.57405E-0008 -0.44376E-0008 -0.52820E-0009
  0.87500E+0003 -0.29008E+0004 -0.62535E-0008 -0.44829E-0008 -0.11073E-0008
  0.95683E+0003 -0.29007E+0004 -0.66568E-0008 -0.43508E-0008 -0.17310E-0008
  0.10000E+0004 -0.29006E+0004 -0.68247E-0008 -0.42076E-0008 -0.20797E-0008
  0.75000E+0003 -0.28794E+0004 -0.56566E-0008 -0.43036E-0008 -0.55918E-0009
  0.79317E+0003 -0.28793E+0004 -0.59679E-0008 -0.43650E-0008 -0.87715E-0009
  0.87500E+0003 -0.28791E+0004 -0.64776E-0008 -0.43576E-0008 -0.15085E-0008
  0.95683E+0003 -0.28790E+0004 -0.68784E-0008 -0.41787E-0008 -0.21797E-0008
  0.10000E+0004 -0.28789E+0004 -0.70435E-0008 -0.40144E-0008 -0.25478E-0008
  0.75000E+0003 -0.28680E+0004 -0.57710E-0008 -0.42758E-0008 -0.73263E-0009
  0.79317E+0003 -0.28679E+0004 -0.60793E-0008 -0.43221E-0008 -0.10627E-0008
  0.87500E+0003 -0.28677E+0004 -0.65845E-0008 -0.42874E-0008 -0.17176E-0008
  0.95683E+0003 -0.28675E+0004 -0.69804E-0008 -0.40844E-0008 -0.24089E-0008
  0.10000E+0004 -0.28674E+0004 -0.71419E-0008 -0.39092E-0008 -0.27845E-0008
  0.10000E+0004 -0.29337E+0004 -0.64185E-0008 -0.44864E-0008 -0.13254E-0008
  0.10432E+0004 -0.29337E+0004 -0.65536E-0008 -0.43234E-0008 -0.16545E-0008
  0.11250E+0004 -0.29335E+0004 -0.67368E-0008 -0.38768E-0008 -0.23411E-0008
  0.12068E+0004 -0.29334E+0004 -0.68321E-0008 -0.32770E-0008 -0.31029E-0008
  0.12500E+0004 -0.29333E+0004 -0.68478E-0008 -0.29146E-0008 -0.35240E-0008
  0.10000E+0004 -0.29223E+0004 -0.65677E-0008 -0.43924E-0008 -0.15903E-0008
  0.10432E+0004 -0.29222E+0004 -0.67054E-0008 -0.42190E-0008 -0.19338E-0008
  0.11250E+0004 -0.29221E+0004 -0.68895E-0008 -0.37572E-0008 -0.26368E-0008
  0.12068E+0004 -0.29219E+0004 -0.69775E-0008 -0.31489E-0008 -0.33967E-0008
  0.12500E+0004 -0.29218E+0004 -0.69851E-0008 -0.27846E-0008 -0.38082E-0008
  0.10000E+0004 -0.29006E+0004 -0.68247E-0008 -0.42076E-0008 -0.20797E-0008
  0.10432E+0004 -0.29005E+0004 -0.69629E-0008 -0.40149E-0008 -0.24445E-0008
  0.11250E+0004 -0.29003E+0004 -0.71398E-0008 -0.35256E-0008 -0.31669E-0008
  0.12068E+0004 -0.29001E+0004 -0.72044E-0008 -0.29017E-0008 -0.39112E-0008
  0.12500E+0004 -0.29000E+0004 -0.71916E-0008 -0.25341E-0008 -0.42983E-0008
  0.10000E+0004 -0.28789E+0004 -0.70435E-0008 -0.40144E-0008 -0.25478E-0008
  0.10432E+0004 -0.28788E+0004 -0.71766E-0008 -0.38032E-0008 -0.29262E-0008
  0.11250E+0004 -0.28785E+0004 -0.73345E-0008 -0.32876E-0008 -0.36526E-0008
  0.12068E+0004 -0.28783E+0004 -0.73637E-0008 -0.26493E-0008 -0.43662E-0008
  0.12500E+0004 -0.28782E+0004 -0.73244E-0008 -0.22787E-0008 -0.47217E-0008
  0.10000E+0004 -0.28674E+0004 -0.71419E-0008 -0.39092E-0008 -0.27845E-0008
  0.10432E+0004 -0.28673E+0004 -0.72700E-0008 -0.36886E-0008 -0.31669E-0008
  0.11250E+0004 -0.28671E+0004 -0.74133E-0008 -0.31596E-0008 -0.38893E-0008
  0.12068E+0004 -0.28668E+0004 -0.74192E-0008 -0.25141E-0008 -0.45810E-0008
  0.12500E+0004 -0.28667E+0004 -0.73637E-0008 -0.21422E-0008 -0.49171E-0008
  0.12500E+0004 -0.29333E+0004 -0.68478E-0008 -0.29146E-0008 -0.35240E-0008
  0.12932E+0004 -0.29333E+0004 -0.68403E-0008 -0.25297E-0008 -0.39517E-0008
  0.13750E+0004 -0.29331E+0004 -0.67585E-0008 -0.17744E-0008 -0.47417E-0008
  0.14568E+0004 -0.29329E+0004 -0.65839E-0008 -0.10375E-0008 -0.54476E-0008
  0.15000E+0004 -0.29328E+0004 -0.64524E-0008 -0.67799E-0009 -0.57600E-0008
  0.12500E+0004 -0.29218E+0004 -0.69851E-0008 -0.27846E-0008 -0.38082E-0008
  0.12932E+0004 -0.29217E+0004 -0.69660E-0008 -0.23994E-0008 -0.42199E-0008
  0.13750E+0004 -0.29215E+0004 -0.68528E-0008 -0.16476E-0008 -0.49626E-0008
  0.14568E+0004 -0.29213E+0004 -0.66347E-0008 -0.91842E-0009 -0.56010E-0008
  0.15000E+0004 -0.29212E+0004 -0.64762E-0008 -0.56397E-0009 -0.58714E-0008
  0.12500E+0004 -0.29000E+0004 -0.71916E-0008 -0.25341E-0008 -0.42983E-0008
  0.12932E+0004 -0.28999E+0004 -0.71460E-0008 -0.21486E-0008 -0.46743E-0008
  0.13750E+0004 -0.28996E+0004 -0.69654E-0008 -0.14037E-0008 -0.53186E-0008
  0.14568E+0004 -0.28994E+0004 -0.66598E-0008 -0.68891E-0009 -0.58239E-0008
  0.15000E+0004 -0.28992E+0004 -0.64487E-0008 -0.34398E-0009 -0.60134E-0008
  0.12500E+0004 -0.28782E+0004 -0.73244E-0008 -0.22787E-0008 -0.47217E-0008
  0.12932E+0004 -0.28780E+0004 -0.72465E-0008 -0.18932E-0008 -0.50552E-0008
  0.13750E+0004 -0.28777E+0004 -0.69898E-0008 -0.11555E-0008 -0.55915E-0008
  0.14568E+0004 -0.28774E+0004 -0.65916E-0008 -0.45506E-0009 -0.59585E-0008
  0.15000E+0004 -0.28773E+0004 -0.63269E-0008 -0.11953E-0009 -0.60667E-0008
  0.12500E+0004 -0.28667E+0004 -0.73637E-0008 -0.21422E-0008 -0.49171E-0008
  0.12932E+0004 -0.28665E+0004 -0.72667E-0008 -0.17569E-0008 -0.52258E-0008
  0.13750E+0004 -0.28662E+0004 -0.69669E-0008 -0.10230E-0008 -0.57017E-0008
  0.14568E+0004 -0.28658E+0004 -0.65184E-0008 -0.33021E-0009 -0.59944E-0008
  0.15000E+0004 -0.28657E+0004 -0.62253E-0008  0.41310E-0012 -0.60598E-0008
  0.15000E+0004 -0.29328E+0004 -0.64524E-0008 -0.67799E-0009 -0.57600E-0008
  0.15432E+0004 -0.29327E+0004 -0.62928E-0008 -0.34823E-0009 -0.60182E-0008
  0.16250E+0004 -0.29325E+0004 -0.59128E-0008  0.16756E-0009 -0.63237E-0008
  0.17068E+0004 -0.29324E+0004 -0.54343E-0008  0.51240E-0009 -0.63495E-0008
  0.17500E+0004 -0.29323E+0004 -0.51454E-0008  0.61830E-0009 -0.62407E-0008
  0.15000E+0004 -0.29212E+0004 -0.64762E-0008 -0.56397E-0009 -0.58714E-0008
  0.15432E+0004 -0.29211E+0004 -0.62873E-0008 -0.23973E-0009 -0.60842E-0008
  0.16250E+0004 -0.29209E+0004 -0.58480E-0008  0.26552E-0009 -0.62989E-0008
  0.17068E+0004 -0.29207E+0004 -0.53093E-0008  0.60100E-0009 -0.62344E-0008
  0.17500E+0004 -0.29206E+0004 -0.49901E-0008  0.70298E-0009 -0.60810E-0008
  0.15000E+0004 -0.28992E+0004 -0.64487E-0008 -0.34398E-0009 -0.60134E-0008
  0.15432E+0004 -0.28991E+0004 -0.62039E-0008 -0.30021E-0010 -0.61403E-0008
  0.16250E+0004 -0.28988E+0004 -0.56542E-0008  0.45562E-0009 -0.61865E-0008
  0.17068E+0004 -0.28985E+0004 -0.50073E-0008  0.77368E-0009 -0.59583E-0008
  0.17500E+0004 -0.28984E+0004 -0.46348E-0008  0.86832E-0009 -0.57256E-0008
  0.15000E+0004 -0.28773E+0004 -0.63269E-0008 -0.11953E-0009 -0.60667E-0008
  0.15432E+0004 -0.28771E+0004 -0.60264E-0008  0.18430E-0009 -0.61086E-0008
  0.16250E+0004 -0.28767E+0004 -0.53708E-0008  0.65072E-0009 -0.59922E-0008
  0.17068E+0004 -0.28764E+0004 -0.46243E-0008  0.95170E-0009 -0.56112E-0008
  0.17500E+0004 -0.28762E+0004 -0.42048E-0008  0.10391E-0008 -0.53065E-0008
  0.15000E+0004 -0.28657E+0004 -0.62253E-0008  0.41310E-0012 -0.60598E-0008
  0.15432E+0004 -0.28655E+0004 -0.58960E-0008  0.29895E-0009 -0.60577E-0008
  0.16250E+0004 -0.28651E+0004 -0.51866E-0008  0.75534E-0009 -0.58584E-0008
  0.17068E+0004 -0.28647E+0004 -0.43916E-0008  0.10474E-0008 -0.54016E-0008
  0.17500E+0004 -0.28645E+0004 -0.39501E-0008  0.11311E-0008 -0.50621E-0008
  0.17500E+0004 -0.29323E+0004 -0.51454E-0008  0.61830E-0009 -0.62407E-0008
  0.17932E+0004 -0.29321E+0004 -0.48338E-0008  0.67083E-0009 -0.60453E-0008
  0.18750E+0004 -0.29319E+0004 -0.41920E-0008  0.62894E-0009 -0.54472E-0008
  0.19568E+0004 -0.29317E+0004 -0.35039E-0008  0.42095E-0009 -0.45808E-0008
  0.20000E+0004 -0.29316E+0004 -0.31316E-0008  0.25660E-0009 -0.40350E-0008
  0.17500E+0004 -0.29206E+0004 -0.49901E-0008  0.70298E-0009 -0.60810E-0008
  0.17932E+0004 -0.29204E+0004 -0.46498E-0008  0.75240E-0009 -0.58442E-0008
  0.18750E+0004 -0.29202E+0004 -0.39612E-0008  0.70745E-0009 -0.51805E-0008
  0.19568E+0004 -0.29199E+0004 -0.32385E-0008  0.50021E-0009 -0.42688E-0008
  0.20000E+0004 -0.29198E+0004 -0.28537E-0008  0.33778E-0009 -0.37082E-0008
  0.17500E+0004 -0.28984E+0004 -0.46348E-0008  0.86832E-0009 -0.57256E-0008
  0.17932E+0004 -0.28982E+0004 -0.42454E-0008  0.91195E-0009 -0.54164E-0008
  0.18750E+0004 -0.28979E+0004 -0.34792E-0008  0.86121E-0009 -0.46413E-0008
  0.19568E+0004 -0.28975E+0004 -0.27034E-0008  0.65516E-0009 -0.36574E-0008
  0.20000E+0004 -0.28974E+0004 -0.23014E-0008  0.49613E-0009 -0.30758E-0008
  0.17500E+0004 -0.28762E+0004 -0.42048E-0008  0.10391E-0008 -0.53065E-0008
  0.17932E+0004 -0.28760E+0004 -0.37734E-0008  0.10770E-0008 -0.49333E-0008
  0.18750E+0004 -0.28756E+0004 -0.29448E-0008  0.10204E-0008 -0.40637E-0008
  0.19568E+0004 -0.28752E+0004 -0.21321E-0008  0.81523E-0009 -0.30251E-0008
  0.20000E+0004 -0.28750E+0004 -0.17213E-0008  0.65931E-0009 -0.24314E-0008
  0.17500E+0004 -0.28645E+0004 -0.39501E-0008  0.11311E-0008 -0.50621E-0008
  0.17932E+0004 -0.28643E+0004 -0.34995E-0008  0.11660E-0008 -0.46584E-0008
  0.18750E+0004 -0.28638E+0004 -0.26441E-0008  0.11062E-0008 -0.37459E-0008
  0.19568E+0004 -0.28634E+0004 -0.18184E-0008  0.90131E-0009 -0.26854E-0008
  0.20000E+0004 -0.28632E+0004 -0.14063E-0008  0.74689E-0009 -0.20887E-0008
  0.20000E+0004 -0.29316E+0004 -0.31316E-0008  0.25660E-0009 -0.40350E-0008
  0.20432E+0004 -0.29314E+0004 -0.27575E-0008  0.62071E-0010 -0.34391E-0008
  0.21250E+0004 -0.29312E+0004 -0.20605E-0008 -0.36065E-0009 -0.22205E-0008
  0.22068E+0004 -0.29309E+0004 -0.14015E-0008 -0.81186E-0009 -0.95525E-0009
  0.22500E+0004 -0.29307E+0004 -0.10772E-0008 -0.10432E-0008 -0.29872E-0009
  0.20000E+0004 -0.29198E+0004 -0.28537E-0008  0.33778E-0009 -0.37082E-0008
  0.20432E+0004 -0.29196E+0004 -0.24709E-0008  0.14619E-0009 -0.31038E-0008
  0.21250E+0004 -0.29193E+0004 -0.17685E-0008 -0.26883E-0009 -0.18857E-0008
  0.22068E+0004 -0.29190E+0004 -0.11171E-0008 -0.71034E-0009 -0.64016E-0009
  0.22500E+0004 -0.29188E+0004 -0.80106E-0009 -0.93615E-0009 -0.26545E-0012
  0.20000E+0004 -0.28974E+0004 -0.23014E-0008  0.49613E-0009 -0.30758E-0008
  0.20432E+0004 -0.28972E+0004 -0.19086E-0008  0.30978E-0009 -0.24617E-0008
  0.21250E+0004 -0.28967E+0004 -0.12070E-0008 -0.91371E-0010 -0.12557E-0008
  0.22068E+0004 -0.28963E+0004 -0.57867E-0009 -0.51532E-0009 -0.56085E-0010
  0.22500E+0004 -0.28961E+0004 -0.28180E-0009 -0.73123E-0009  0.54910E-0009
  0.20000E+0004 -0.28750E+0004 -0.17213E-0008  0.65931E-0009 -0.24314E-0008
  0.20432E+0004 -0.28747E+0004 -0.13267E-0008  0.47779E-0009 -0.18160E-0008
  0.21250E+0004 -0.28742E+0004 -0.63967E-0009  0.89575E-0010 -0.63590E-0009
  0.22068E+0004 -0.28737E+0004 -0.45237E-0010 -0.31798E-0009  0.50762E-0009
  0.22500E+0004 -0.28734E+0004  0.22819E-0009 -0.52462E-0009  0.10744E-0008
  0.20000E+0004 -0.28632E+0004 -0.14063E-0008  0.74689E-0009 -0.20887E-0008
  0.20432E+0004 -0.28629E+0004 -0.10139E-0008  0.56777E-0009 -0.14759E-0008
  0.21250E+0004 -0.28623E+0004 -0.33995E-0009  0.18600E-0009 -0.31462E-0009
  0.22068E+0004 -0.28618E+0004  0.23250E-0009 -0.21337E-0009  0.79552E-0009
  0.22500E+0004 -0.28615E+0004  0.49198E-0009 -0.41537E-0009  0.13406E-0008
  0.22500E+0004 -0.29307E+0004 -0.10772E-0008 -0.10432E-0008 -0.29872E-0009
  0.22932E+0004 -0.29306E+0004 -0.77186E-0009 -0.12615E-0008  0.33694E-0009
  0.23750E+0004 -0.29302E+0004 -0.25506E-0009 -0.16162E-0008  0.14409E-0008
  0.24568E+0004 -0.29299E+0004  0.17237E-0009 -0.18675E-0008  0.23645E-0008
  0.25000E+0004 -0.29297E+0004  0.35981E-0009 -0.19506E-0008  0.27629E-0008
  0.22500E+0004 -0.29188E+0004 -0.80106E-0009 -0.93615E-0009 -0.26545E-0012
  0.22932E+0004 -0.29186E+0004 -0.50597E-0009 -0.11488E-0008  0.61570E-0009
  0.23750E+0004 -0.29182E+0004 -0.12788E-0010 -0.14933E-0008  0.16768E-0008
  0.24568E+0004 -0.29178E+0004  0.38941E-0009 -0.17361E-0008  0.25558E-0008
  0.25000E+0004 -0.29176E+0004  0.56433E-0009 -0.18157E-0008  0.29321E-0008
  0.22500E+0004 -0.28961E+0004 -0.28180E-0009 -0.73123E-0009  0.54910E-0009
  0.22932E+0004 -0.28958E+0004 -0.89864E-0011 -0.93365E-0009  0.11254E-0008
  0.23750E+0004 -0.28953E+0004  0.43658E-0009 -0.12600E-0008  0.21036E-0008
  0.24568E+0004 -0.28948E+0004  0.79117E-0009 -0.14875E-0008  0.28992E-0008
  0.25000E+0004 -0.28945E+0004  0.94355E-0009 -0.15609E-0008  0.32352E-0008
  0.22500E+0004 -0.28734E+0004  0.22819E-0009 -0.52462E-0009  0.10744E-0008
  0.22932E+0004 -0.28731E+0004  0.47546E-0009 -0.71749E-0009  0.16085E-0008
  0.23750E+0004 -0.28725E+0004  0.87022E-0009 -0.10268E-0008  0.25017E-0008
  0.24568E+0004 -0.28719E+0004  0.11777E-0008 -0.12402E-0008  0.32159E-0008
  0.25000E+0004 -0.28715E+0004  0.13091E-0008 -0.13080E-0008  0.35140E-0008
  0.22500E+0004 -0.28615E+0004  0.49198E-0009 -0.41537E-0009  0.13406E-0008
  0.22932E+0004 -0.28611E+0004  0.72457E-0009 -0.60346E-0009  0.18515E-0008
  0.23750E+0004 -0.28604E+0004  0.10914E-0008 -0.90431E-0009  0.26995E-0008
  0.24568E+0004 -0.28598E+0004  0.13743E-0008 -0.11106E-0008  0.33715E-0008
  0.25000E+0004 -0.28594E+0004  0.14953E-0008 -0.11757E-0008  0.36504E-0008
  0.25000E+0004 -0.29297E+0004  0.35981E-0009 -0.19506E-0008  0.27629E-0008
  0.25432E+0004 -0.29295E+0004  0.52161E-0009 -0.19972E-0008  0.30960E-0008
  0.26250E+0004 -0.29291E+0004  0.75575E-0009 -0.19857E-0008  0.35359E-0008
  0.27068E+0004 -0.29287E+0004  0.89801E-0009 -0.18517E-0008  0.37265E-0008
  0.27500E+0004 -0.29284E+0004  0.93688E-0009 -0.17381E-0008  0.37303E-0008
  0.25000E+0004 -0.29176E+0004  0.56433E-0009 -0.18157E-0008  0.29321E-0008
  0.25432E+0004 -0.29173E+0004  0.71502E-0009 -0.18595E-0008  0.32450E-0008
  0.26250E+0004 -0.29168E+0004  0.93334E-0009 -0.18453E-0008  0.36544E-0008
  0.27068E+0004 -0.29163E+0004  0.10687E-0008 -0.17121E-0008  0.38273E-0008
  0.27500E+0004 -0.29161E+0004  0.11081E-0008 -0.16003E-0008  0.38274E-0008
  0.25000E+0004 -0.28945E+0004  0.94355E-0009 -0.15609E-0008  0.32352E-0008
  0.25432E+0004 -0.28942E+0004  0.10751E-0008 -0.15998E-0008  0.35123E-0008
  0.26250E+0004 -0.28936E+0004  0.12685E-0008 -0.15810E-0008  0.38697E-0008
  0.27068E+0004 -0.28930E+0004  0.13975E-0008 -0.14494E-0008  0.40156E-0008
  0.27500E+0004 -0.28927E+0004  0.14415E-0008 -0.13411E-0008  0.40125E-0008
  0.25000E+0004 -0.28715E+0004  0.13091E-0008 -0.13080E-0008  0.35140E-0008
  0.25432E+0004 -0.28711E+0004  0.14239E-0008 -0.13424E-0008  0.37580E-0008
  0.26250E+0004 -0.28704E+0004  0.15986E-0008 -0.13197E-0008  0.40704E-0008
  0.27068E+0004 -0.28696E+0004  0.17288E-0008 -0.11901E-0008  0.41974E-0008
  0.27500E+0004 -0.28692E+0004  0.17819E-0008 -0.10853E-0008  0.41954E-0008
  0.25000E+0004 -0.28594E+0004  0.14953E-0008 -0.11757E-0008  0.36504E-0008
  0.25432E+0004 -0.28590E+0004  0.16020E-0008 -0.12078E-0008  0.38781E-0008
  0.26250E+0004 -0.28581E+0004  0.17691E-0008 -0.11834E-0008  0.41693E-0008
  0.27068E+0004 -0.28573E+0004  0.19027E-0008 -0.10549E-0008  0.42892E-0008
  0.27500E+0004 -0.28569E+0004  0.19622E-0008 -0.95199E-0009  0.42894E-0008
  0.27500E+0004 -0.29284E+0004  0.93688E-0009 -0.17381E-0008  0.37303E-0008
  0.27932E+0004 -0.29282E+0004  0.95217E-0009 -0.15991E-0008  0.36722E-0008
  0.28750E+0004 -0.29278E+0004  0.91524E-0009 -0.12840E-0008  0.34051E-0008
  0.29568E+0004 -0.29273E+0004  0.79328E-0009 -0.92764E-0009  0.29609E-0008
  0.30000E+0004 -0.29271E+0004  0.69372E-0009 -0.73475E-0009  0.26661E-0008
  0.27500E+0004 -0.29161E+0004  0.11081E-0008 -0.16003E-0008  0.38274E-0008
  0.27932E+0004 -0.29158E+0004  0.11268E-0008 -0.14639E-0008  0.37695E-0008
  0.28750E+0004 -0.29153E+0004  0.11042E-0008 -0.11560E-0008  0.35132E-0008
  0.29568E+0004 -0.29148E+0004  0.10056E-0008 -0.80921E-0009  0.30911E-0008
  0.30000E+0004 -0.29145E+0004  0.92119E-0009 -0.62205E-0009  0.28115E-0008
  0.27500E+0004 -0.28927E+0004  0.14415E-0008 -0.13411E-0008  0.40125E-0008
  0.27932E+0004 -0.28923E+0004  0.14707E-0008 -0.12097E-0008  0.39588E-0008
  0.28750E+0004 -0.28917E+0004  0.14827E-0008 -0.91529E-0009  0.37299E-0008
  0.29568E+0004 -0.28910E+0004  0.14354E-0008 -0.58617E-0009  0.33561E-0008
  0.30000E+0004 -0.28907E+0004  0.13833E-0008 -0.40966E-0009  0.31083E-0008
  0.27500E+0004 -0.28692E+0004  0.17819E-0008 -0.10853E-0008  0.41954E-0008
  0.27932E+0004 -0.28688E+0004  0.18261E-0008 -0.95878E-0009  0.41503E-0008
  0.28750E+0004 -0.28680E+0004  0.18810E-0008 -0.67755E-0009  0.39565E-0008
  0.29568E+0004 -0.28672E+0004  0.18928E-0008 -0.36553E-0009  0.36381E-0008
  0.30000E+0004 -0.28668E+0004  0.18770E-0008 -0.19923E-0009  0.34254E-0008
  0.27500E+0004 -0.28569E+0004  0.19622E-0008 -0.95199E-0009  0.42894E-0008
  0.27932E+0004 -0.28564E+0004  0.20157E-0008 -0.82798E-0009  0.42503E-0008
  0.28750E+0004 -0.28555E+0004  0.20961E-0008 -0.55352E-0009  0.40776E-0008
  0.29568E+0004 -0.28547E+0004  0.21416E-0008 -0.25027E-0009  0.37906E-0008
  0.30000E+0004 -0.28542E+0004  0.21461E-0008 -0.89208E-0010  0.35976E-0008
  0.30000E+0004 -0.29271E+0004  0.69372E-0009 -0.73475E-0009  0.26661E-0008
  0.30432E+0004 -0.29269E+0004  0.56901E-0009 -0.54395E-0009  0.23356E-0008
  0.31250E+0004 -0.29266E+0004  0.26170E-0009 -0.20308E-0009  0.16254E-0008
  0.32068E+0004 -0.29262E+0004 -0.14081E-0009  0.93791E-0010  0.82672E-0009
  0.32500E+0004 -0.29261E+0004 -0.39264E-0009  0.22728E-0009  0.37604E-0009
  0.30000E+0004 -0.29145E+0004  0.92119E-0009 -0.62205E-0009  0.28115E-0008
  0.30432E+0004 -0.29143E+0004  0.81292E-0009 -0.43741E-0009  0.24976E-0008
  0.31250E+0004 -0.29139E+0004  0.53925E-0009 -0.10870E-0009  0.18212E-0008
  0.32068E+0004 -0.29135E+0004  0.17100E-0009  0.17576E-0009  0.10558E-0008
  0.32500E+0004 -0.29133E+0004 -0.63452E-0010  0.30277E-0009  0.62123E-0009
  0.30000E+0004 -0.28907E+0004  0.13833E-0008 -0.40966E-0009  0.31083E-0008
  0.30432E+0004 -0.28904E+0004  0.13097E-0008 -0.23633E-0009  0.28288E-0008
  0.31250E+0004 -0.28899E+0004  0.11057E-0008  0.69880E-0010  0.22215E-0008
  0.32068E+0004 -0.28894E+0004  0.80791E-0009  0.33143E-0009  0.15241E-0008
  0.32500E+0004 -0.28891E+0004  0.60922E-0009  0.44645E-0009  0.11228E-0008
  0.30000E+0004 -0.28668E+0004  0.18770E-0008 -0.19923E-0009  0.34254E-0008
  0.30432E+0004 -0.28665E+0004  0.18415E-0008 -0.36839E-0010  0.31835E-0008
  0.31250E+0004 -0.28658E+0004  0.17136E-0008  0.24774E-0009  0.26510E-0008
  0.32068E+0004 -0.28652E+0004  0.14923E-0008  0.48724E-0009  0.20272E-0008
  0.32500E+0004 -0.28649E+0004  0.13325E-0008  0.59076E-0009  0.16623E-0008
  0.30000E+0004 -0.28542E+0004  0.21461E-0008 -0.89208E-0010  0.35976E-0008
  0.30432E+0004 -0.28539E+0004  0.21319E-0008  0.67610E-0010  0.33765E-0008
  0.31250E+0004 -0.28532E+0004  0.20461E-0008  0.34115E-0009  0.28853E-0008
  0.32068E+0004 -0.28525E+0004  0.18670E-0008  0.56941E-0009  0.23023E-0008
  0.32500E+0004 -0.28521E+0004  0.17289E-0008  0.66705E-0009  0.19578E-0008
  0.32500E+0004 -0.29261E+0004 -0.39264E-0009  0.22728E-0009  0.37604E-0009
  0.32932E+0004 -0.29259E+0004 -0.67315E-0009  0.34326E-0009 -0.93063E-0010
  0.33750E+0004 -0.29257E+0004 -0.12774E-0008  0.51466E-0009 -0.10236E-0008
  0.34568E+0004 -0.29255E+0004 -0.19675E-0008  0.62662E-0009 -0.19975E-0008
  0.35000E+0004 -0.29254E+0004 -0.23604E-0008  0.66469E-0009 -0.25241E-0008
  0.32500E+0004 -0.29133E+0004 -0.63452E-0010  0.30277E-0009  0.62123E-0009
  0.32932E+0004 -0.29132E+0004 -0.32803E-0009  0.41224E-0009  0.16642E-0009
  0.33750E+0004 -0.29129E+0004 -0.90581E-0009  0.57165E-0009 -0.74224E-0009
  0.34568E+0004 -0.29127E+0004 -0.15754E-0008  0.67189E-0009 -0.17019E-0008
  0.35000E+0004 -0.29125E+0004 -0.19602E-0008  0.70385E-0009 -0.22240E-0008
  0.32500E+0004 -0.28891E+0004  0.60922E-0009  0.44645E-0009  0.11228E-0008
  0.32932E+0004 -0.28889E+0004  0.37769E-0009  0.54389E-0009  0.69787E-0009
  0.33750E+0004 -0.28886E+0004 -0.14436E-0009  0.68110E-0009 -0.16361E-0009
  0.34568E+0004 -0.28883E+0004 -0.76917E-0009  0.75959E-0009 -0.10895E-0008
  0.35000E+0004 -0.28881E+0004 -0.11351E-0008  0.78018E-0009 -0.15992E-0008
  0.32500E+0004 -0.28649E+0004  0.13325E-0008  0.59076E-0009  0.16623E-0008
  0.32932E+0004 -0.28647E+0004  0.11373E-0008  0.67658E-0009  0.12706E-0008
  0.33750E+0004 -0.28643E+0004  0.67762E-0009  0.79234E-0009  0.46368E-0009
  0.34568E+0004 -0.28639E+0004  0.10526E-0009  0.84976E-0009 -0.41958E-0009
  0.35000E+0004 -0.28637E+0004 -0.23724E-0009  0.85938E-0009 -0.91147E-0009
  0.32500E+0004 -0.28521E+0004  0.17289E-0008  0.66705E-0009  0.19578E-0008
  0.32932E+0004 -0.28519E+0004  0.15539E-0008  0.74693E-0009  0.15849E-0008
  0.33750E+0004 -0.28515E+0004  0.11295E-0008  0.85172E-0009  0.80960E-0009
  0.34568E+0004 -0.28510E+0004  0.58775E-0009  0.89836E-0009 -0.47653E-0010
  0.35000E+0004 -0.28508E+0004  0.25932E-0009  0.90232E-0009 -0.52794E-0009
  0.35000E+0004 -0.29254E+0004 -0.23604E-0008  0.66469E-0009 -0.25241E-0008
  0.35432E+0004 -0.29253E+0004 -0.27693E-0008  0.69053E-0009 -0.30570E-0008
  0.36250E+0004 -0.29251E+0004 -0.35708E-0008  0.71347E-0009 -0.40716E-0008
  0.37068E+0004 -0.29249E+0004 -0.43765E-0008  0.71367E-0009 -0.50691E-0008
  0.37500E+0004 -0.29248E+0004 -0.47894E-0008  0.70881E-0009 -0.55768E-0008
  0.35000E+0004 -0.29125E+0004 -0.19602E-0008  0.70385E-0009 -0.22240E-0008
  0.35432E+0004 -0.29124E+0004 -0.23631E-0008  0.72348E-0009 -0.27545E-0008
  0.36250E+0004 -0.29122E+0004 -0.31580E-0008  0.73449E-0009 -0.37691E-0008
  0.37068E+0004 -0.29120E+0004 -0.39634E-0008  0.72218E-0009 -0.47711E-0008
  0.37500E+0004 -0.29119E+0004 -0.43784E-0008  0.71045E-0009 -0.52823E-0008
  0.35000E+0004 -0.28881E+0004 -0.11351E-0008  0.78018E-0009 -0.15992E-0008
  0.35432E+0004 -0.28880E+0004 -0.15227E-0008  0.78828E-0009 -0.21208E-0008
  0.36250E+0004 -0.28877E+0004 -0.22978E-0008  0.77709E-0009 -0.31264E-0008
  0.37068E+0004 -0.28874E+0004 -0.30946E-0008  0.74149E-0009 -0.41272E-0008
  0.37500E+0004 -0.28873E+0004 -0.35092E-0008  0.71701E-0009 -0.46401E-0008
  0.35000E+0004 -0.28637E+0004 -0.23724E-0009  0.85938E-0009 -0.91147E-0009
  0.35432E+0004 -0.28635E+0004 -0.60487E-0009  0.85625E-0009 -0.14184E-0008
  0.36250E+0004 -0.28632E+0004 -0.13502E-0008  0.82348E-0009 -0.24028E-0008
  0.37068E+0004 -0.28628E+0004 -0.21278E-0008  0.76525E-0009 -0.33895E-0008
  0.37500E+0004 -0.28627E+0004 -0.25365E-0008  0.72837E-0009 -0.38969E-0008
  0.35000E+0004 -0.28508E+0004  0.25932E-0009  0.90232E-0009 -0.52794E-0009
  0.35432E+0004 -0.28506E+0004 -0.95858E-0010  0.89343E-0009 -0.10247E-0008
  0.36250E+0004 -0.28502E+0004 -0.82148E-0009  0.84956E-0009 -0.19930E-0008
  0.37068E+0004 -0.28499E+0004 -0.15846E-0008  0.77967E-0009 -0.29667E-0008
  0.37500E+0004 -0.28497E+0004 -0.19880E-0008  0.73641E-0009 -0.34684E-0008
  0.37500E+0004 -0.29248E+0004 -0.47894E-0008  0.70881E-0009 -0.55768E-0008
  0.37932E+0004 -0.29247E+0004 -0.51854E-0008  0.70219E-0009 -0.60647E-0008
  0.38750E+0004 -0.29245E+0004 -0.58685E-0008  0.68873E-0009 -0.69123E-0008
  0.39568E+0004 -0.29243E+0004 -0.64313E-0008  0.67647E-0009 -0.76247E-0008
  0.40000E+0004 -0.29241E+0004 -0.66682E-0008  0.67054E-0009 -0.79319E-0008
  0.37500E+0004 -0.29119E+0004 -0.43784E-0008  0.71045E-0009 -0.52823E-0008
  0.37932E+0004 -0.29117E+0004 -0.47777E-0008  0.69673E-0009 -0.57741E-0008
  0.38750E+0004 -0.29114E+0004 -0.54711E-0008  0.66934E-0009 -0.66301E-0008
  0.39568E+0004 -0.29112E+0004 -0.60492E-0008  0.64266E-0009 -0.73518E-0008
  0.40000E+0004 -0.29110E+0004 -0.62964E-0008  0.62914E-0009 -0.76645E-0008
  0.37500E+0004 -0.28873E+0004 -0.35092E-0008  0.71701E-0009 -0.46401E-0008
  0.37932E+0004 -0.28871E+0004 -0.39108E-0008  0.69008E-0009 -0.51342E-0008
  0.38750E+0004 -0.28867E+0004 -0.46162E-0008  0.63678E-0009 -0.59969E-0008
  0.39568E+0004 -0.28864E+0004 -0.52175E-0008  0.58330E-0009 -0.67287E-0008
  0.40000E+0004 -0.28862E+0004 -0.54817E-0008  0.55559E-0009 -0.70485E-0008
  0.37500E+0004 -0.28627E+0004 -0.25365E-0008  0.72837E-0009 -0.38969E-0008
  0.37932E+0004 -0.28624E+0004 -0.29347E-0008  0.68858E-0009 -0.43863E-0008
  0.38750E+0004 -0.28620E+0004 -0.36422E-0008  0.61007E-0009 -0.52434E-0008
  0.39568E+0004 -0.28616E+0004 -0.42583E-0008  0.53046E-0009 -0.59747E-0008
  0.40000E+0004 -0.28614E+0004 -0.45361E-0008  0.48891E-0009 -0.62971E-0008
  0.37500E+0004 -0.28497E+0004 -0.19880E-0008  0.73641E-0009 -0.34684E-0008
  0.37932E+0004 -0.28494E+0004 -0.23820E-0008  0.69000E-0009 -0.39525E-0008
  0.38750E+0004 -0.28490E+0004 -0.30864E-0008  0.59848E-0009 -0.48013E-0008
  0.39568E+0004 -0.28485E+0004 -0.37068E-0008  0.50537E-0009 -0.55278E-0008
  0.40000E+0004 -0.28483E+0004 -0.39904E-0008  0.45664E-0009 -0.58498E-0008
  0.40000E+0004 -0.29241E+0004 -0.66682E-0008  0.67054E-0009 -0.79319E-0008
  0.40432E+0004 -0.29240E+0004 -0.68594E-0008  0.66432E-0009 -0.81863E-0008
  0.41250E+0004 -0.29238E+0004 -0.70876E-0008  0.65012E-0009 -0.85078E-0008
  0.42068E+0004 -0.29235E+0004 -0.71383E-0008  0.62850E-0009 -0.86099E-0008
  0.42500E+0004 -0.29234E+0004 -0.70961E-0008  0.61293E-0009 -0.85752E-0008
  0.40000E+0004 -0.29110E+0004 -0.62964E-0008  0.62914E-0009 -0.76645E-0008
  0.40432E+0004 -0.29109E+0004 -0.64995E-0008  0.61533E-0009 -0.79249E-0008
  0.41250E+0004 -0.29106E+0004 -0.67550E-0008  0.58736E-0009 -0.82599E-0008
  0.42068E+0004 -0.29103E+0004 -0.68401E-0008  0.55319E-0009 -0.83800E-0008
  0.42500E+0004 -0.29102E+0004 -0.68190E-0008  0.53173E-0009 -0.83569E-0008
  0.40000E+0004 -0.28862E+0004 -0.54817E-0008  0.55559E-0009 -0.70485E-0008
  0.40432E+0004 -0.28860E+0004 -0.57056E-0008  0.52766E-0009 -0.73177E-0008
  0.41250E+0004 -0.28856E+0004 -0.60116E-0008  0.47394E-0009 -0.76759E-0008
  0.42068E+0004 -0.28853E+0004 -0.61631E-0008  0.41619E-0009 -0.78304E-0008
  0.42500E+0004 -0.28851E+0004 -0.61837E-0008  0.38358E-0009 -0.78311E-0008
  0.40000E+0004 -0.28614E+0004 -0.45361E-0008  0.48891E-0009 -0.62971E-0008
  0.40432E+0004 -0.28611E+0004 -0.47781E-0008  0.44717E-0009 -0.65715E-0008
  0.41250E+0004 -0.28607E+0004 -0.51318E-0008  0.36816E-0009 -0.69488E-0008
  0.42068E+0004 -0.28602E+0004 -0.53504E-0008  0.28710E-0009 -0.71374E-0008
  0.42500E+0004 -0.28600E+0004 -0.54144E-0008  0.24339E-0009 -0.71632E-0008
  0.40000E+0004 -0.28483E+0004 -0.39904E-0008  0.45664E-0009 -0.58498E-0008
  0.40432E+0004 -0.28480E+0004 -0.42406E-0008  0.40775E-0009 -0.61253E-0008
  0.41250E+0004 -0.28475E+0004 -0.46182E-0008  0.31559E-0009 -0.65107E-0008
  0.42068E+0004 -0.28470E+0004 -0.48718E-0008  0.22235E-0009 -0.67168E-0008
  0.42500E+0004 -0.28468E+0004 -0.49592E-0008  0.17279E-0009 -0.67561E-0008
  0.42500E+0004 -0.29234E+0004 -0.70961E-0008  0.61293E-0009 -0.85752E-0008
  0.42932E+0004 -0.29233E+0004 -0.70111E-0008  0.59353E-0009 -0.84833E-0008
  0.43750E+0004 -0.29231E+0004 -0.67442E-0008  0.54729E-0009 -0.81642E-0008
  0.44568E+0004 -0.29229E+0004 -0.63702E-0008  0.48913E-0009 -0.76904E-0008
  0.45000E+0004 -0.29228E+0004 -0.61427E-0008  0.45563E-0009 -0.73942E-0008
  0.42500E+0004 -0.29102E+0004 -0.68190E-0008  0.53173E-0009 -0.83569E-0008
  0.42932E+0004 -0.29100E+0004 -0.67573E-0008  0.50703E-0009 -0.82786E-0008
  0.43750E+0004 -0.29098E+0004 -0.65400E-0008  0.45264E-0009 -0.79904E-0008
  0.44568E+0004 -0.29096E+0004 -0.62215E-0008  0.38901E-0009 -0.75536E-0008
  0.45000E+0004 -0.29094E+0004 -0.60250E-0008  0.35376E-0009 -0.72791E-0008
  0.42500E+0004 -0.28851E+0004 -0.61837E-0008  0.38358E-0009 -0.78311E-0008
  0.42932E+0004 -0.28849E+0004 -0.61687E-0008  0.34883E-0009 -0.77809E-0008
  0.43750E+0004 -0.28846E+0004 -0.60516E-0008  0.27878E-0009 -0.75575E-0008
  0.44568E+0004 -0.28843E+0004 -0.58463E-0008  0.20440E-0009 -0.71994E-0008
  0.45000E+0004 -0.28842E+0004 -0.57132E-0008  0.16556E-0009 -0.69708E-0008
  0.42500E+0004 -0.28600E+0004 -0.54144E-0008  0.24339E-0009 -0.71632E-0008
  0.42932E+0004 -0.28598E+0004 -0.54485E-0008  0.19856E-0009 -0.71435E-0008
  0.43750E+0004 -0.28594E+0004 -0.54385E-0008  0.11258E-0009 -0.69920E-0008
  0.44568E+0004 -0.28591E+0004 -0.53549E-0008  0.26905E-0010 -0.67220E-0008
  0.45000E+0004 -0.28589E+0004 -0.52901E-0008 -0.15887E-0010 -0.65448E-0008
  0.42500E+0004 -0.28468E+0004 -0.49592E-0008  0.17279E-0009 -0.67561E-0008
  0.42932E+0004 -0.28466E+0004 -0.50199E-0008  0.12264E-0009 -0.67532E-0008
  0.43750E+0004 -0.28462E+0004 -0.50685E-0008  0.28134E-0010 -0.66419E-0008
  0.44568E+0004 -0.28458E+0004 -0.50518E-0008 -0.63717E-0010 -0.64214E-0008
  0.45000E+0004 -0.28455E+0004 -0.50247E-0008 -0.10875E-0009 -0.62733E-0008
  0.45000E+0004 -0.29228E+0004 -0.61427E-0008  0.45563E-0009 -0.73942E-0008
  0.45432E+0004 -0.29226E+0004 -0.59027E-0008  0.42010E-0009 -0.70765E-0008
  0.46250E+0004 -0.29224E+0004 -0.54318E-0008  0.35492E-0009 -0.64426E-0008
  0.47068E+0004 -0.29222E+0004 -0.49689E-0008  0.29756E-0009 -0.58082E-0008
  0.47500E+0004 -0.29220E+0004 -0.47361E-0008  0.27385E-0009 -0.54870E-0008
  0.45000E+0004 -0.29094E+0004 -0.60250E-0008  0.35376E-0009 -0.72791E-0008
  0.45432E+0004 -0.29093E+0004 -0.58165E-0008  0.31728E-0009 -0.69837E-0008
  0.46250E+0004 -0.29090E+0004 -0.54057E-0008  0.25241E-0009 -0.63933E-0008
  0.47068E+0004 -0.29087E+0004 -0.50001E-0008  0.19804E-0009 -0.58005E-0008
  0.47500E+0004 -0.29086E+0004 -0.47951E-0008  0.17689E-0009 -0.54993E-0008
  0.45000E+0004 -0.28842E+0004 -0.57132E-0008  0.16556E-0009 -0.69708E-0008
  0.45432E+0004 -0.28840E+0004 -0.55692E-0008  0.12695E-0009 -0.67230E-0008
  0.46250E+0004 -0.28836E+0004 -0.52809E-0008  0.61949E-0010 -0.62247E-0008
  0.47068E+0004 -0.28832E+0004 -0.49916E-0008  0.12434E-0010 -0.57201E-0008
  0.47500E+0004 -0.28830E+0004 -0.48432E-0008 -0.42832E-0011 -0.54613E-0008
  0.45000E+0004 -0.28589E+0004 -0.52901E-0008 -0.15887E-0010 -0.65448E-0008
  0.45432E+0004 -0.28586E+0004 -0.52156E-0008 -0.57060E-0010 -0.63504E-0008
  0.46250E+0004 -0.28582E+0004 -0.50593E-0008 -0.12314E-0009 -0.59556E-0008
  0.47068E+0004 -0.28578E+0004 -0.48951E-0008 -0.16883E-0009 -0.55502E-0008
  0.47500E+0004 -0.28575E+0004 -0.48073E-0008 -0.18171E-0009 -0.53391E-0008
  0.45000E+0004 -0.28455E+0004 -0.50247E-0008 -0.10875E-0009 -0.62733E-0008
  0.45432E+0004 -0.28453E+0004 -0.49885E-0008 -0.15145E-0009 -0.61092E-0008
  0.46250E+0004 -0.28448E+0004 -0.49047E-0008 -0.21848E-0009 -0.57729E-0008
  0.47068E+0004 -0.28443E+0004 -0.48093E-0008 -0.26259E-0009 -0.54236E-0008
  0.47500E+0004 -0.28441E+0004 -0.47547E-0008 -0.27367E-0009 -0.52396E-0008
  0.47500E+0004 -0.29220E+0004 -0.47361E-0008  0.27385E-0009 -0.54870E-0008
  0.47932E+0004 -0.29218E+0004 -0.45151E-0008  0.25409E-0009 -0.51804E-0008
  0.48750E+0004 -0.29215E+0004 -0.41309E-0008  0.23457E-0009 -0.46486E-0008
  0.49568E+0004 -0.29211E+0004 -0.37911E-0008  0.23766E-0009 -0.41825E-0008
  0.50000E+0004 -0.29209E+0004 -0.36264E-0008  0.24849E-0009 -0.39598E-0008
  0.47500E+0004 -0.29086E+0004 -0.47951E-0008  0.17689E-0009 -0.54993E-0008
  0.47932E+0004 -0.29083E+0004 -0.45997E-0008  0.16029E-0009 -0.52104E-0008
  0.48750E+0004 -0.29079E+0004 -0.42565E-0008  0.14845E-0009 -0.47051E-0008
  0.49568E+0004 -0.29075E+0004 -0.39463E-0008  0.16124E-0009 -0.42545E-0008
  0.50000E+0004 -0.29073E+0004 -0.37924E-0008  0.17794E-0009 -0.40354E-0008
  0.47500E+0004 -0.28830E+0004 -0.48432E-0008 -0.42832E-0011 -0.54613E-0008
  0.47932E+0004 -0.28827E+0004 -0.46995E-0008 -0.15289E-0010 -0.52102E-0008
  0.48750E+0004 -0.28822E+0004 -0.44389E-0008 -0.13432E-0010 -0.47621E-0008
  0.49568E+0004 -0.28817E+0004 -0.41884E-0008  0.16970E-0010 -0.43467E-0008
  0.50000E+0004 -0.28814E+0004 -0.40563E-0008  0.44388E-0010 -0.41370E-0008
  0.47500E+0004 -0.28575E+0004 -0.48073E-0008 -0.18171E-0009 -0.53391E-0008
  0.47932E+0004 -0.28572E+0004 -0.47186E-0008 -0.18771E-0009 -0.51308E-0008
  0.48750E+0004 -0.28565E+0004 -0.45461E-0008 -0.17327E-0009 -0.47484E-0008
  0.49568E+0004 -0.28558E+0004 -0.43593E-0008 -0.12634E-0009 -0.43756E-0008
  0.50000E+0004 -0.28555E+0004 -0.42508E-0008 -0.88791E-0010 -0.41787E-0008
  0.47500E+0004 -0.28441E+0004 -0.47547E-0008 -0.27367E-0009 -0.52396E-0008
  0.47932E+0004 -0.28437E+0004 -0.46962E-0008 -0.27727E-0009 -0.50556E-0008
  0.48750E+0004 -0.28429E+0004 -0.45719E-0008 -0.25665E-0009 -0.47110E-0008
  0.49568E+0004 -0.28422E+0004 -0.44199E-0008 -0.20147E-0009 -0.43634E-0008
  0.50000E+0004 -0.28418E+0004 -0.43244E-0008 -0.15882E-0009 -0.41748E-0008
  0.50000E+0004 -0.29209E+0004 -0.36264E-0008  0.24849E-0009 -0.39598E-0008
  0.50432E+0004 -0.29207E+0004 -0.34693E-0008  0.26365E-0009 -0.37485E-0008
  0.51250E+0004 -0.29203E+0004 -0.31824E-0008  0.30326E-0009 -0.33668E-0008
  0.52068E+0004 -0.29199E+0004 -0.28948E-0008  0.34780E-0009 -0.29824E-0008
  0.52500E+0004 -0.29197E+0004 -0.27377E-0008  0.37004E-0009 -0.27690E-0008
  0.50000E+0004 -0.29073E+0004 -0.37924E-0008  0.17794E-0009 -0.40354E-0008
  0.50432E+0004 -0.29070E+0004 -0.36428E-0008  0.19948E-0009 -0.38246E-0008
  0.51250E+0004 -0.29065E+0004 -0.33621E-0008  0.25244E-0009 -0.34365E-0008
  0.52068E+0004 -0.29061E+0004 -0.30726E-0008  0.31187E-0009 -0.30391E-0008
  0.52500E+0004 -0.29058E+0004 -0.29124E-0008  0.34252E-0009 -0.28177E-0008
  0.50000E+0004 -0.28814E+0004 -0.40563E-0008  0.44388E-0010 -0.41370E-0008
  0.50432E+0004 -0.28810E+0004 -0.39222E-0008  0.77600E-0010 -0.39295E-0008
  0.51250E+0004 -0.28804E+0004 -0.36552E-0008  0.15510E-0009 -0.35336E-0008
  0.52068E+0004 -0.28798E+0004 -0.33638E-0008  0.24203E-0009 -0.31156E-0008
  0.52500E+0004 -0.28795E+0004 -0.31988E-0008  0.28819E-0009 -0.28811E-0008
  0.50000E+0004 -0.28555E+0004 -0.42508E-0008 -0.88791E-0010 -0.41787E-0008
  0.50432E+0004 -0.28551E+0004 -0.41335E-0008 -0.44450E-0010 -0.39778E-0008
  0.51250E+0004 -0.28544E+0004 -0.38826E-0008  0.56527E-0010 -0.35800E-0008
  0.52068E+0004 -0.28536E+0004 -0.35918E-0008  0.16989E-0009 -0.31474E-0008
  0.52500E+0004 -0.28532E+0004 -0.34237E-0008  0.23101E-0009 -0.29031E-0008
  0.50000E+0004 -0.28418E+0004 -0.43244E-0008 -0.15882E-0009 -0.41748E-0008
  0.50432E+0004 -0.28414E+0004 -0.42165E-0008 -0.10884E-0009 -0.39787E-0008
  0.51250E+0004 -0.28406E+0004 -0.39751E-0008  0.40741E-0011 -0.35824E-0008
  0.52068E+0004 -0.28398E+0004 -0.36857E-0008  0.13094E-0009 -0.31448E-0008
  0.52500E+0004 -0.28394E+0004 -0.35165E-0008  0.19971E-0009 -0.28969E-0008
  0.52500E+0004 -0.29197E+0004 -0.27377E-0008  0.37004E-0009 -0.27690E-0008
  0.52932E+0004 -0.29195E+0004 -0.25738E-0008  0.38903E-0009 -0.25422E-0008
  0.53750E+0004 -0.29192E+0004 -0.22444E-0008  0.41110E-0009 -0.20703E-0008
  0.54568E+0004 -0.29189E+0004 -0.18910E-0008  0.40739E-0009 -0.15353E-0008
  0.55000E+0004 -0.29187E+0004 -0.16979E-0008  0.39285E-0009 -0.12295E-0008
  0.52500E+0004 -0.29058E+0004 -0.29124E-0008  0.34252E-0009 -0.28177E-0008
  0.52932E+0004 -0.29056E+0004 -0.27448E-0008  0.37026E-0009 -0.25830E-0008
  0.53750E+0004 -0.29053E+0004 -0.24091E-0008  0.40959E-0009 -0.20989E-0008
  0.54568E+0004 -0.29049E+0004 -0.20537E-0008  0.42363E-0009 -0.15594E-0008
  0.55000E+0004 -0.29047E+0004 -0.18624E-0008  0.41843E-0009 -0.12555E-0008
  0.52500E+0004 -0.28795E+0004 -0.31988E-0008  0.28819E-0009 -0.28811E-0008
  0.52932E+0004 -0.28793E+0004 -0.30254E-0008  0.33211E-0009 -0.26336E-0008
  0.53750E+0004 -0.28788E+0004 -0.26806E-0008  0.40335E-0009 -0.21313E-0008
  0.54568E+0004 -0.28783E+0004 -0.23252E-0008  0.45020E-0009 -0.15884E-0008
  0.55000E+0004 -0.28781E+0004 -0.21398E-0008  0.46230E-0009 -0.12911E-0008
  0.52500E+0004 -0.28532E+0004 -0.34237E-0008  0.23101E-0009 -0.29031E-0008
  0.52932E+0004 -0.28529E+0004 -0.32463E-0008  0.29055E-0009 -0.26464E-0008
  0.53750E+0004 -0.28524E+0004 -0.28966E-0008  0.39263E-0009 -0.21329E-0008
  0.54568E+0004 -0.28518E+0004 -0.25462E-0008  0.47121E-0009 -0.15943E-0008
  0.55000E+0004 -0.28515E+0004 -0.23697E-0008  0.50007E-0009 -0.13077E-0008
  0.52500E+0004 -0.28394E+0004 -0.35165E-0008  0.19971E-0009 -0.28969E-0008
  0.52932E+0004 -0.28390E+0004 -0.33379E-0008  0.26726E-0009 -0.26369E-0008
  0.53750E+0004 -0.28384E+0004 -0.29873E-0008  0.38516E-0009 -0.21207E-0008
  0.54568E+0004 -0.28378E+0004 -0.26416E-0008  0.48007E-0009 -0.15876E-0008
  0.55000E+0004 -0.28375E+0004 -0.24710E-0008  0.51754E-0009 -0.13085E-0008
  0.55000E+0004 -0.29187E+0004 -0.16979E-0008  0.39285E-0009 -0.12295E-0008
  0.55432E+0004 -0.29186E+0004 -0.15016E-0008  0.36905E-0009 -0.90892E-0009
  0.56250E+0004 -0.29183E+0004 -0.11332E-0008  0.29729E-0009 -0.27668E-0009
  0.57068E+0004 -0.29181E+0004 -0.78592E-0009  0.19279E-0009  0.36329E-0009
  0.57500E+0004 -0.29180E+0004 -0.61885E-0009  0.12565E-0009  0.69115E-0009
  0.55000E+0004 -0.29047E+0004 -0.18624E-0008  0.41843E-0009 -0.12555E-0008
  0.55432E+0004 -0.29045E+0004 -0.16705E-0008  0.40386E-0009 -0.94022E-0009
  0.56250E+0004 -0.29042E+0004 -0.13180E-0008  0.34884E-0009 -0.32788E-0009
  0.57068E+0004 -0.29039E+0004 -0.99629E-0009  0.25948E-0009  0.28022E-0009
  0.57500E+0004 -0.29038E+0004 -0.84614E-0009  0.19943E-0009  0.58724E-0009
  0.55000E+0004 -0.28781E+0004 -0.21398E-0008  0.46230E-0009 -0.12911E-0008
  0.55432E+0004 -0.28779E+0004 -0.19587E-0008  0.46481E-0009 -0.98895E-0009
  0.56250E+0004 -0.28775E+0004 -0.16412E-0008  0.44078E-0009 -0.42004E-0009
  0.57068E+0004 -0.28771E+0004 -0.13730E-0008  0.37953E-0009  0.12212E-0009
  0.57500E+0004 -0.28769E+0004 -0.12574E-0008  0.33265E-0009  0.38703E-0009
  0.55000E+0004 -0.28515E+0004 -0.23697E-0008  0.50007E-0009 -0.13077E-0008
  0.55432E+0004 -0.28512E+0004 -0.22024E-0008  0.51913E-0009 -0.10228E-0008
  0.56250E+0004 -0.28508E+0004 -0.19260E-0008  0.52518E-0009 -0.50497E-0009
  0.57068E+0004 -0.28503E+0004 -0.17170E-0008  0.49128E-0009 -0.35591E-0010
  0.57500E+0004 -0.28501E+0004 -0.16388E-0008  0.45727E-0009  0.18410E-0009
  0.55000E+0004 -0.28375E+0004 -0.24710E-0008  0.51754E-0009 -0.13085E-0008
  0.55432E+0004 -0.28372E+0004 -0.23122E-0008  0.54513E-0009 -0.10344E-0008
  0.56250E+0004 -0.28367E+0004 -0.20597E-0008  0.56669E-0009 -0.54656E-0009
  0.57068E+0004 -0.28362E+0004 -0.18840E-0008  0.54693E-0009 -0.11814E-0009
  0.57500E+0004 -0.28359E+0004 -0.18263E-0008  0.51959E-0009  0.76607E-0010
  0.57500E+0004 -0.29180E+0004 -0.61885E-0009  0.12565E-0009  0.69115E-0009
  0.57932E+0004 -0.29178E+0004 -0.46636E-0009  0.52085E-0010  0.10061E-0008
  0.58750E+0004 -0.29175E+0004 -0.22782E-0009 -0.10308E-0009  0.15459E-0008
  0.59568E+0004 -0.29172E+0004 -0.65127E-0010 -0.27139E-0009  0.19865E-0008
  0.60000E+0004 -0.29170E+0004 -0.13153E-0010 -0.36327E-0009  0.21699E-0008
  0.57500E+0004 -0.29038E+0004 -0.84614E-0009  0.19943E-0009  0.58724E-0009
  0.57932E+0004 -0.29036E+0004 -0.71240E-0009  0.13228E-0009  0.87931E-0009
  0.58750E+0004 -0.29033E+0004 -0.51233E-0009 -0.13099E-0010  0.13730E-0008
  0.59568E+0004 -0.29029E+0004 -0.38789E-0009 -0.17496E-0009  0.17685E-0008
  0.60000E+0004 -0.29027E+0004 -0.35428E-0009 -0.26492E-0009  0.19307E-0008
  0.57500E+0004 -0.28769E+0004 -0.12574E-0008  0.33265E-0009  0.38703E-0009
  0.57932E+0004 -0.28767E+0004 -0.11616E-0008  0.27741E-0009  0.63340E-0009
  0.58750E+0004 -0.28762E+0004 -0.10382E-0008  0.15034E-0009  0.10359E-0008
  0.59568E+0004 -0.28758E+0004 -0.98904E-0009  0.66847E-0012  0.13439E-0008
  0.60000E+0004 -0.28756E+0004 -0.99122E-0009 -0.85525E-0010  0.14654E-0008
  0.57500E+0004 -0.28501E+0004 -0.16388E-0008  0.45727E-0009  0.18410E-0009
  0.57932E+0004 -0.28498E+0004 -0.15832E-0008  0.41370E-0009  0.38208E-0009
  0.58750E+0004 -0.28492E+0004 -0.15402E-0008  0.30467E-0009  0.68967E-0009
  0.59568E+0004 -0.28487E+0004 -0.15686E-0008  0.16724E-0009  0.90835E-0009
  0.60000E+0004 -0.28484E+0004 -0.16072E-0008  0.84972E-0010  0.98889E-0009
  0.57500E+0004 -0.28359E+0004 -0.18263E-0008  0.51959E-0009  0.76607E-0010
  0.57932E+0004 -0.28356E+0004 -0.17927E-0008  0.48209E-0009  0.24812E-0009
  0.58750E+0004 -0.28350E+0004 -0.17931E-0008  0.38251E-0009  0.50454E-0009
  0.59568E+0004 -0.28344E+0004 -0.18627E-0008  0.25157E-0009  0.67575E-0009
  0.60000E+0004 -0.28341E+0004 -0.19204E-0008  0.17144E-0009  0.73487E-0009
  0.60000E+0004 -0.29170E+0004 -0.13153E-0010 -0.36327E-0009  0.21699E-0008
  0.60432E+0004 -0.29168E+0004  0.14089E-0010 -0.45501E-0009  0.23164E-0008
  0.61250E+0004 -0.29164E+0004  0.12129E-0011 -0.62873E-0009  0.24889E-0008
  0.62068E+0004 -0.29160E+0004 -0.88523E-0010 -0.79865E-0009  0.25280E-0008
  0.62500E+0004 -0.29157E+0004 -0.16352E-0009 -0.88651E-0009  0.24978E-0008
  0.60000E+0004 -0.29027E+0004 -0.35428E-0009 -0.26492E-0009  0.19307E-0008
  0.60432E+0004 -0.29025E+0004 -0.34345E-0009 -0.35560E-0009  0.20586E-0008
  0.61250E+0004 -0.29019E+0004 -0.37889E-0009 -0.53000E-0009  0.22063E-0008
  0.62068E+0004 -0.29014E+0004 -0.47659E-0009 -0.70371E-0009  0.22375E-0008
  0.62500E+0004 -0.29012E+0004 -0.54893E-0009 -0.79466E-0009  0.22110E-0008
  0.60000E+0004 -0.28756E+0004 -0.99122E-0009 -0.85525E-0010  0.14654E-0008
  0.60432E+0004 -0.28752E+0004 -0.10121E-0008 -0.17405E-0009  0.15578E-0008
  0.61250E+0004 -0.28746E+0004 -0.10905E-0008 -0.34931E-0009  0.16594E-0008
  0.62068E+0004 -0.28739E+0004 -0.12026E-0008 -0.52955E-0009  0.16783E-0008
  0.62500E+0004 -0.28736E+0004 -0.12692E-0008 -0.62596E-0009  0.16604E-0008
  0.60000E+0004 -0.28484E+0004 -0.16072E-0008  0.84972E-0010  0.98889E-0009
  0.60432E+0004 -0.28480E+0004 -0.16599E-0008 -0.11907E-0011  0.10463E-0008
  0.61250E+0004 -0.28472E+0004 -0.17807E-0008 -0.17666E-0009  0.11040E-0008
  0.62068E+0004 -0.28464E+0004 -0.19057E-0008 -0.36255E-0009  0.11140E-0008
  0.62500E+0004 -0.28460E+0004 -0.19658E-0008 -0.46387E-0009  0.11071E-0008
  0.60000E+0004 -0.28341E+0004 -0.19204E-0008  0.17144E-0009  0.73487E-0009
  0.60432E+0004 -0.28336E+0004 -0.19898E-0008  0.86630E-0010  0.77416E-0009
  0.61250E+0004 -0.28328E+0004 -0.21324E-0008 -0.88667E-0010  0.80973E-0009
  0.62068E+0004 -0.28319E+0004 -0.22636E-0008 -0.27716E-0009  0.81668E-0009
  0.62500E+0004 -0.28315E+0004 -0.23198E-0008 -0.38085E-0009  0.81648E-0009
  0.62500E+0004 -0.29157E+0004 -0.16352E-0009 -0.88651E-0009  0.24978E-0008
  0.62932E+0004 -0.29154E+0004 -0.25693E-0009 -0.97222E-0009  0.24351E-0008
  0.63750E+0004 -0.29148E+0004 -0.47081E-0009 -0.11323E-0008  0.22422E-0008
  0.64568E+0004 -0.29142E+0004 -0.71913E-0009 -0.12909E-0008  0.19753E-0008
  0.65000E+0004 -0.29138E+0004 -0.85958E-0009 -0.13749E-0008  0.18131E-0008
  0.62500E+0004 -0.29012E+0004 -0.54893E-0009 -0.79466E-0009  0.22110E-0008
  0.62932E+0004 -0.29008E+0004 -0.63505E-0009 -0.88393E-0009  0.21570E-0008
  0.63750E+0004 -0.29001E+0004 -0.82113E-0009 -0.10520E-0008  0.19955E-0008
  0.64568E+0004 -0.28993E+0004 -0.10243E-0008 -0.12194E-0008  0.17774E-0008
  0.65000E+0004 -0.28990E+0004 -0.11348E-0008 -0.13081E-0008  0.16466E-0008
  0.62500E+0004 -0.28736E+0004 -0.12692E-0008 -0.62596E-0009  0.16604E-0008
  0.62932E+0004 -0.28731E+0004 -0.13406E-0008 -0.72154E-0009  0.16252E-0008
  0.63750E+0004 -0.28722E+0004 -0.14722E-0008 -0.90398E-0009  0.15278E-0008
  0.64568E+0004 -0.28712E+0004 -0.15880E-0008 -0.10872E-0008  0.14071E-0008
  0.65000E+0004 -0.28708E+0004 -0.16411E-0008 -0.11843E-0008  0.13384E-0008
  0.62500E+0004 -0.28460E+0004 -0.19658E-0008 -0.46387E-0009  0.11071E-0008
  0.62932E+0004 -0.28454E+0004 -0.20215E-0008 -0.56520E-0009  0.10931E-0008
  0.63750E+0004 -0.28443E+0004 -0.20968E-0008 -0.76084E-0009  0.10650E-0008
  0.64568E+0004 -0.28431E+0004 -0.21245E-0008 -0.95877E-0009  0.10468E-0008
  0.65000E+0004 -0.28426E+0004 -0.21202E-0008 -0.10638E-0008  0.10427E-0008
  0.62500E+0004 -0.28315E+0004 -0.23198E-0008 -0.38085E-0009  0.81648E-0009
  0.62932E+0004 -0.28308E+0004 -0.23670E-0008 -0.48498E-0009  0.81461E-0009
  0.63750E+0004 -0.28296E+0004 -0.24123E-0008 -0.68711E-0009  0.82473E-0009
  0.64568E+0004 -0.28283E+0004 -0.23938E-0008 -0.89233E-0009  0.86204E-0009
  0.65000E+0004 -0.28277E+0004 -0.23596E-0008 -0.10013E-0008  0.89268E-0009
  0.65000E+0004 -0.29138E+0004 -0.85958E-0009 -0.13749E-0008  0.18131E-0008
  0.65432E+0004 -0.29134E+0004 -0.10055E-0008 -0.14590E-0008  0.16407E-0008
  0.66250E+0004 -0.29126E+0004 -0.12876E-0008 -0.16212E-0008  0.12989E-0008
  0.67068E+0004 -0.29118E+0004 -0.15709E-0008 -0.17868E-0008  0.95295E-0009
  0.67500E+0004 -0.29114E+0004 -0.17198E-0008 -0.18751E-0008  0.77271E-0009
  0.65000E+0004 -0.28990E+0004 -0.11348E-0008 -0.13081E-0008  0.16466E-0008
  0.65432E+0004 -0.28985E+0004 -0.12476E-0008 -0.13967E-0008  0.15082E-0008
  0.66250E+0004 -0.28975E+0004 -0.14595E-0008 -0.15665E-0008  0.12360E-0008
  0.67068E+0004 -0.28966E+0004 -0.16678E-0008 -0.17381E-0008  0.96037E-0009
  0.67500E+0004 -0.28961E+0004 -0.17772E-0008 -0.18287E-0008  0.81516E-0009
  0.65000E+0004 -0.28708E+0004 -0.16411E-0008 -0.11843E-0008  0.13384E-0008
  0.65432E+0004 -0.28701E+0004 -0.16904E-0008 -0.12809E-0008  0.12673E-0008
  0.66250E+0004 -0.28689E+0004 -0.17690E-0008 -0.14646E-0008  0.11317E-0008
  0.67068E+0004 -0.28677E+0004 -0.18357E-0008 -0.16470E-0008  0.99351E-0009
  0.67500E+0004 -0.28671E+0004 -0.18709E-0008 -0.17419E-0008  0.91655E-0009
  0.65000E+0004 -0.28426E+0004 -0.21202E-0008 -0.10638E-0008  0.10427E-0008
  0.65432E+0004 -0.28418E+0004 -0.21064E-0008 -0.11679E-0008  0.10413E-0008
  0.66250E+0004 -0.28403E+0004 -0.20535E-0008 -0.13645E-0008  0.10462E-0008
  0.67068E+0004 -0.28388E+0004 -0.19821E-0008 -0.15570E-0008  0.10484E-0008
  0.67500E+0004 -0.28380E+0004 -0.19457E-0008 -0.16557E-0008  0.10409E-0008
  0.65000E+0004 -0.28277E+0004 -0.23596E-0008 -0.10013E-0008  0.89268E-0009
  0.65432E+0004 -0.28268E+0004 -0.23131E-0008 -0.11091E-0008  0.92859E-0009
  0.66250E+0004 -0.28252E+0004 -0.21925E-0008 -0.13121E-0008  0.10082E-0008
  0.67068E+0004 -0.28236E+0004 -0.20508E-0008 -0.15097E-0008  0.10845E-0008
  0.67500E+0004 -0.28227E+0004 -0.19780E-0008 -0.16103E-0008  0.11135E-0008
  0.67500E+0004 -0.29114E+0004 -0.17198E-0008 -0.18751E-0008  0.77271E-0009
  0.67932E+0004 -0.29109E+0004 -0.18681E-0008 -0.19633E-0008  0.59599E-0009
  0.68750E+0004 -0.29099E+0004 -0.21471E-0008 -0.21282E-0008  0.27190E-0009
  0.69568E+0004 -0.29090E+0004 -0.24250E-0008 -0.22858E-0008 -0.37527E-0010
  0.70000E+0004 -0.29085E+0004 -0.25719E-0008 -0.23640E-0008 -0.19539E-0009
  0.67500E+0004 -0.28961E+0004 -0.17772E-0008 -0.18287E-0008  0.81516E-0009
  0.67932E+0004 -0.28955E+0004 -0.18871E-0008 -0.19185E-0008  0.67083E-0009
  0.68750E+0004 -0.28944E+0004 -0.20996E-0008 -0.20847E-0008  0.39749E-0009
  0.69568E+0004 -0.28933E+0004 -0.23233E-0008 -0.22411E-0008  0.12018E-0009
  0.70000E+0004 -0.28927E+0004 -0.24481E-0008 -0.23177E-0008 -0.29782E-0010
  0.67500E+0004 -0.28671E+0004 -0.18709E-0008 -0.17419E-0008  0.91655E-0009
  0.67932E+0004 -0.28663E+0004 -0.19092E-0008 -0.18345E-0008  0.83533E-0009
  0.68750E+0004 -0.28649E+0004 -0.19981E-0008 -0.20029E-0008  0.66069E-0009
  0.69568E+0004 -0.28635E+0004 -0.21224E-0008 -0.21566E-0008  0.44600E-0009
  0.70000E+0004 -0.28628E+0004 -0.22074E-0008 -0.22301E-0008  0.31166E-0009
  0.67500E+0004 -0.28380E+0004 -0.19457E-0008 -0.16557E-0008  0.10409E-0008
  0.67932E+0004 -0.28371E+0004 -0.19150E-0008 -0.17511E-0008  0.10236E-0008
  0.68750E+0004 -0.28354E+0004 -0.18864E-0008 -0.19211E-0008  0.94875E-0009
  0.69568E+0004 -0.28337E+0004 -0.19179E-0008 -0.20720E-0008  0.79727E-0009
  0.70000E+0004 -0.28329E+0004 -0.19663E-0008 -0.21422E-0008  0.67878E-0009
  0.67500E+0004 -0.28227E+0004 -0.19780E-0008 -0.16103E-0008  0.11135E-0008
  0.67932E+0004 -0.28218E+0004 -0.19127E-0008 -0.17069E-0008  0.11298E-0008
  0.68750E+0004 -0.28199E+0004 -0.18254E-0008 -0.18777E-0008  0.11071E-0008
  0.69568E+0004 -0.28180E+0004 -0.18114E-0008 -0.20270E-0008  0.98846E-0009
  0.70000E+0004 -0.28171E+0004 -0.18423E-0008 -0.20954E-0008  0.87819E-0009
  0.70000E+0004 -0.29085E+0004 -0.25719E-0008 -0.23640E-0008 -0.19539E-0009
  0.70432E+0004 -0.29080E+0004 -0.27189E-0008 -0.24377E-0008 -0.34953E-0009
  0.71250E+0004 -0.29070E+0004 -0.29986E-0008 -0.25620E-0008 -0.63293E-0009
  0.72068E+0004 -0.29060E+0004 -0.32785E-0008 -0.26636E-0008 -0.90453E-0009
  0.72500E+0004 -0.29054E+0004 -0.34248E-0008 -0.27071E-0008 -0.10417E-0008
  0.70000E+0004 -0.28927E+0004 -0.24481E-0008 -0.23177E-0008 -0.29782E-0010
  0.70432E+0004 -0.28921E+0004 -0.25782E-0008 -0.23890E-0008 -0.18284E-0009
  0.71250E+0004 -0.28909E+0004 -0.28412E-0008 -0.25074E-0008 -0.48410E-0009
  0.72068E+0004 -0.28897E+0004 -0.31255E-0008 -0.26011E-0008 -0.80025E-0009
  0.72500E+0004 -0.28891E+0004 -0.32826E-0008 -0.26398E-0008 -0.97146E-0009
  0.70000E+0004 -0.28628E+0004 -0.22074E-0008 -0.22301E-0008  0.31166E-0009
  0.70432E+0004 -0.28620E+0004 -0.23072E-0008 -0.22969E-0008  0.16121E-0009
  0.71250E+0004 -0.28605E+0004 -0.25421E-0008 -0.24039E-0008 -0.17321E-0009
  0.72068E+0004 -0.28590E+0004 -0.28380E-0008 -0.24824E-0008 -0.57327E-0009
  0.72500E+0004 -0.28582E+0004 -0.30171E-0008 -0.25118E-0008 -0.80862E-0009
  0.70000E+0004 -0.28329E+0004 -0.19663E-0008 -0.21422E-0008  0.67878E-0009
  0.70432E+0004 -0.28319E+0004 -0.20393E-0008 -0.22044E-0008  0.53127E-0009
  0.71250E+0004 -0.28300E+0004 -0.22515E-0008 -0.22997E-0008  0.16469E-0009
  0.72068E+0004 -0.28282E+0004 -0.25628E-0008 -0.23627E-0008 -0.31744E-0009
  0.72500E+0004 -0.28272E+0004 -0.27650E-0008 -0.23828E-0008 -0.61556E-0009
  0.70000E+0004 -0.28171E+0004 -0.18423E-0008 -0.20954E-0008  0.87819E-0009
  0.70432E+0004 -0.28160E+0004 -0.19026E-0008 -0.21552E-0008  0.73220E-0009
  0.71250E+0004 -0.28140E+0004 -0.21052E-0008 -0.22442E-0008  0.34906E-0009
  0.72068E+0004 -0.28120E+0004 -0.24261E-0008 -0.22991E-0008 -0.17517E-0009
  0.72500E+0004 -0.28109E+0004 -0.26408E-0008 -0.23141E-0008 -0.50538E-0009
  0.72500E+0004 -0.29054E+0004 -0.34248E-0008 -0.27071E-0008 -0.10417E-0008
  0.72932E+0004 -0.29049E+0004 -0.35689E-0008 -0.27435E-0008 -0.11740E-0008
  0.73750E+0004 -0.29038E+0004 -0.38325E-0008 -0.27939E-0008 -0.14066E-0008
  0.74568E+0004 -0.29027E+0004 -0.40762E-0008 -0.28223E-0008 -0.16087E-0008
  0.75000E+0004 -0.29021E+0004 -0.41934E-0008 -0.28297E-0008 -0.16996E-0008
  0.72500E+0004 -0.28891E+0004 -0.32826E-0008 -0.26398E-0008 -0.97146E-0009
  0.72932E+0004 -0.28884E+0004 -0.34432E-0008 -0.26710E-0008 -0.11446E-0008
  0.73750E+0004 -0.28872E+0004 -0.37521E-0008 -0.27104E-0008 -0.14716E-0008
  0.74568E+0004 -0.28859E+0004 -0.40568E-0008 -0.27267E-0008 -0.17863E-0008
  0.75000E+0004 -0.28852E+0004 -0.42108E-0008 -0.27273E-0008 -0.19419E-0008
  0.72500E+0004 -0.28582E+0004 -0.30171E-0008 -0.25118E-0008 -0.80862E-0009
  0.72932E+0004 -0.28573E+0004 -0.32099E-0008 -0.25328E-0008 -0.10588E-0008
  0.73750E+0004 -0.28557E+0004 -0.36060E-0008 -0.25511E-0008 -0.15640E-0008
  0.74568E+0004 -0.28541E+0004 -0.40263E-0008 -0.25440E-0008 -0.20914E-0008
  0.75000E+0004 -0.28532E+0004 -0.42500E-0008 -0.25316E-0008 -0.23693E-0008
  0.72500E+0004 -0.28272E+0004 -0.27650E-0008 -0.23828E-0008 -0.61556E-0009
  0.72932E+0004 -0.28262E+0004 -0.29908E-0008 -0.23934E-0008 -0.94101E-0009
  0.73750E+0004 -0.28242E+0004 -0.34737E-0008 -0.23901E-0008 -0.16200E-0008
  0.74568E+0004 -0.28222E+0004 -0.40068E-0008 -0.23592E-0008 -0.23545E-0008
  0.75000E+0004 -0.28212E+0004 -0.42977E-0008 -0.23336E-0008 -0.27515E-0008
  0.72500E+0004 -0.28109E+0004 -0.26408E-0008 -0.23141E-0008 -0.50538E-0009
  0.72932E+0004 -0.28097E+0004 -0.28839E-0008 -0.23192E-0008 -0.86924E-0009
  0.73750E+0004 -0.28076E+0004 -0.34113E-0008 -0.23044E-0008 -0.16367E-0008
  0.74568E+0004 -0.28054E+0004 -0.40016E-0008 -0.22609E-0008 -0.24764E-0008
  0.75000E+0004 -0.28043E+0004 -0.43262E-0008 -0.22282E-0008 -0.29336E-0008
  0.75000E+0004 -0.29021E+0004 -0.41934E-0008 -0.28297E-0008 -0.16996E-0008
  0.75432E+0004 -0.29015E+0004 -0.43015E-0008 -0.28326E-0008 -0.17795E-0008
  0.76250E+0004 -0.29004E+0004 -0.44768E-0008 -0.28281E-0008 -0.18954E-0008
  0.77068E+0004 -0.28992E+0004 -0.46096E-0008 -0.28140E-0008 -0.19646E-0008
  0.77500E+0004 -0.28986E+0004 -0.46616E-0008 -0.28036E-0008 -0.19830E-0008
  0.75000E+0004 -0.28852E+0004 -0.42108E-0008 -0.27273E-0008 -0.19419E-0008
  0.75432E+0004 -0.28845E+0004 -0.43581E-0008 -0.27231E-0008 -0.20891E-0008
  0.76250E+0004 -0.28832E+0004 -0.46108E-0008 -0.27048E-0008 -0.23350E-0008
  0.77068E+0004 -0.28818E+0004 -0.48200E-0008 -0.26766E-0008 -0.25308E-0008
  0.77500E+0004 -0.28811E+0004 -0.49099E-0008 -0.26588E-0008 -0.26117E-0008
  0.75000E+0004 -0.28532E+0004 -0.42500E-0008 -0.25316E-0008 -0.23693E-0008
  0.75432E+0004 -0.28523E+0004 -0.44709E-0008 -0.25137E-0008 -0.26437E-0008
  0.76250E+0004 -0.28505E+0004 -0.48687E-0008 -0.24690E-0008 -0.31357E-0008
  0.77068E+0004 -0.28488E+0004 -0.52208E-0008 -0.24137E-0008 -0.35720E-0008
  0.77500E+0004 -0.28479E+0004 -0.53813E-0008 -0.23818E-0008 -0.37723E-0008
  0.75000E+0004 -0.28212E+0004 -0.42977E-0008 -0.23336E-0008 -0.27515E-0008
  0.75432E+0004 -0.28200E+0004 -0.45895E-0008 -0.23020E-0008 -0.31494E-0008
  0.76250E+0004 -0.28179E+0004 -0.51259E-0008 -0.22305E-0008 -0.38806E-0008
  0.77068E+0004 -0.28158E+0004 -0.56132E-0008 -0.21481E-0008 -0.45510E-0008
  0.77500E+0004 -0.28147E+0004 -0.58400E-0008 -0.21021E-0008 -0.48675E-0008
  0.75000E+0004 -0.28043E+0004 -0.43262E-0008 -0.22282E-0008 -0.29336E-0008
  0.75432E+0004 -0.28030E+0004 -0.46533E-0008 -0.21894E-0008 -0.33940E-0008
  0.76250E+0004 -0.28007E+0004 -0.52583E-0008 -0.21037E-0008 -0.42462E-0008
  0.77068E+0004 -0.27984E+0004 -0.58118E-0008 -0.20070E-0008 -0.50345E-0008
  0.77500E+0004 -0.27972E+0004 -0.60709E-0008 -0.19536E-0008 -0.54096E-0008
  0.77500E+0004 -0.28986E+0004 -0.46616E-0008 -0.28036E-0008 -0.19830E-0008
  0.77932E+0004 -0.28979E+0004 -0.47028E-0008 -0.27909E-0008 -0.19932E-0008
  0.78750E+0004 -0.28967E+0004 -0.47511E-0008 -0.27620E-0008 -0.19898E-0008
  0.79568E+0004 -0.28954E+0004 -0.47680E-0008 -0.27257E-0008 -0.19704E-0008
  0.80000E+0004 -0.28947E+0004 -0.47681E-0008 -0.27029E-0008 -0.19591E-0008
  0.77500E+0004 -0.28811E+0004 -0.49099E-0008 -0.26588E-0008 -0.26117E-0008
  0.77932E+0004 -0.28803E+0004 -0.49864E-0008 -0.26387E-0008 -0.26807E-0008
  0.78750E+0004 -0.28788E+0004 -0.50914E-0008 -0.25965E-0008 -0.27729E-0008
  0.79568E+0004 -0.28773E+0004 -0.51484E-0008 -0.25484E-0008 -0.28239E-0008
  0.80000E+0004 -0.28765E+0004 -0.51619E-0008 -0.25202E-0008 -0.28380E-0008
  0.77500E+0004 -0.28479E+0004 -0.53813E-0008 -0.23818E-0008 -0.37723E-0008
  0.77932E+0004 -0.28469E+0004 -0.55234E-0008 -0.23477E-0008 -0.39535E-0008
  0.78750E+0004 -0.28450E+0004 -0.57334E-0008 -0.22804E-0008 -0.42296E-0008
  0.79568E+0004 -0.28431E+0004 -0.58636E-0008 -0.22097E-0008 -0.44180E-0008
  0.80000E+0004 -0.28421E+0004 -0.59009E-0008 -0.21713E-0008 -0.44826E-0008
  0.77500E+0004 -0.28147E+0004 -0.58400E-0008 -0.21021E-0008 -0.48675E-0008
  0.77932E+0004 -0.28135E+0004 -0.60434E-0008 -0.20540E-0008 -0.51581E-0008
  0.78750E+0004 -0.28112E+0004 -0.63499E-0008 -0.19614E-0008 -0.56141E-0008
  0.79568E+0004 -0.28088E+0004 -0.65449E-0008 -0.18683E-0008 -0.59377E-0008
  0.80000E+0004 -0.28076E+0004 -0.66017E-0008 -0.18194E-0008 -0.60526E-0008
  0.77500E+0004 -0.27972E+0004 -0.60709E-0008 -0.19536E-0008 -0.54096E-0008
  0.77932E+0004 -0.27958E+0004 -0.63037E-0008 -0.18981E-0008 -0.57552E-0008
  0.78750E+0004 -0.27933E+0004 -0.66558E-0008 -0.17923E-0008 -0.63015E-0008
  0.79568E+0004 -0.27908E+0004 -0.68800E-0008 -0.16874E-0008 -0.66927E-0008
  0.80000E+0004 -0.27894E+0004 -0.69446E-0008 -0.16330E-0008 -0.68327E-0008
  0.80000E+0004 -0.28947E+0004 -0.47681E-0008 -0.27029E-0008 -0.19591E-0008
  0.80432E+0004 -0.28940E+0004 -0.47656E-0008 -0.26767E-0008 -0.19531E-0008
  0.81250E+0004 -0.28927E+0004 -0.47582E-0008 -0.26177E-0008 -0.19566E-0008
  0.82068E+0004 -0.28913E+0004 -0.47575E-0008 -0.25453E-0008 -0.19891E-0008
  0.82500E+0004 -0.28906E+0004 -0.47632E-0008 -0.25016E-0008 -0.20191E-0008
  0.80000E+0004 -0.28765E+0004 -0.51619E-0008 -0.25202E-0008 -0.28380E-0008
  0.80432E+0004 -0.28757E+0004 -0.51676E-0008 -0.24892E-0008 -0.28493E-0008
  0.81250E+0004 -0.28741E+0004 -0.51603E-0008 -0.24233E-0008 -0.28619E-0008
  0.82068E+0004 -0.28725E+0004 -0.51417E-0008 -0.23471E-0008 -0.28739E-0008
  0.82500E+0004 -0.28717E+0004 -0.51316E-0008 -0.23029E-0008 -0.28823E-0008
  0.80000E+0004 -0.28421E+0004 -0.59009E-0008 -0.21713E-0008 -0.44826E-0008
  0.80432E+0004 -0.28410E+0004 -0.59201E-0008 -0.21310E-0008 -0.45295E-0008
  0.81250E+0004 -0.28390E+0004 -0.59090E-0008 -0.20515E-0008 -0.45647E-0008
  0.82068E+0004 -0.28369E+0004 -0.58506E-0008 -0.19676E-0008 -0.45433E-0008
  0.82500E+0004 -0.28359E+0004 -0.58068E-0008 -0.19217E-0008 -0.45134E-0008
  0.80000E+0004 -0.28076E+0004 -0.66017E-0008 -0.18194E-0008 -0.60526E-0008
  0.80432E+0004 -0.28063E+0004 -0.66301E-0008 -0.17698E-0008 -0.61351E-0008
  0.81250E+0004 -0.28038E+0004 -0.66065E-0008 -0.16764E-0008 -0.61942E-0008
  0.82068E+0004 -0.28014E+0004 -0.64988E-0008 -0.15839E-0008 -0.61420E-0008
  0.82500E+0004 -0.28001E+0004 -0.64159E-0008 -0.15358E-0008 -0.60756E-0008
  0.80000E+0004 -0.27894E+0004 -0.69446E-0008 -0.16330E-0008 -0.68327E-0008
  0.80432E+0004 -0.27880E+0004 -0.69752E-0008 -0.15784E-0008 -0.69327E-0008
  0.81250E+0004 -0.27853E+0004 -0.69405E-0008 -0.14776E-0008 -0.70030E-0008
  0.82068E+0004 -0.27826E+0004 -0.68027E-0008 -0.13803E-0008 -0.69341E-0008
  0.82500E+0004 -0.27812E+0004 -0.66969E-0008 -0.13308E-0008 -0.68485E-0008
  0.82500E+0004 -0.28906E+0004 -0.47632E-0008 -0.25016E-0008 -0.20191E-0008
  0.82932E+0004 -0.28900E+0004 -0.47726E-0008 -0.24552E-0008 -0.20540E-0008
  0.83750E+0004 -0.28887E+0004 -0.48065E-0008 -0.23588E-0008 -0.21388E-0008
  0.84568E+0004 -0.28875E+0004 -0.48575E-0008 -0.22552E-0008 -0.22325E-0008
  0.85000E+0004 -0.28869E+0004 -0.48880E-0008 -0.21995E-0008 -0.22772E-0008
  0.82500E+0004 -0.28717E+0004 -0.51316E-0008 -0.23029E-0008 -0.28823E-0008
  0.82932E+0004 -0.28709E+0004 -0.51217E-0008 -0.22569E-0008 -0.28888E-0008
  0.83750E+0004 -0.28695E+0004 -0.51122E-0008 -0.21640E-0008 -0.29059E-0008
  0.84568E+0004 -0.28681E+0004 -0.51166E-0008 -0.20667E-0008 -0.29206E-0008
  0.85000E+0004 -0.28674E+0004 -0.51231E-0008 -0.20153E-0008 -0.29216E-0008
  0.82500E+0004 -0.28359E+0004 -0.58068E-0008 -0.19217E-0008 -0.45134E-0008
  0.82932E+0004 -0.28349E+0004 -0.57558E-0008 -0.18761E-0008 -0.44685E-0008
  0.83750E+0004 -0.28331E+0004 -0.56542E-0008 -0.17882E-0008 -0.43609E-0008
  0.84568E+0004 -0.28313E+0004 -0.55575E-0008 -0.17011E-0008 -0.42277E-0008
  0.85000E+0004 -0.28304E+0004 -0.55111E-0008 -0.16567E-0008 -0.41463E-0008
  0.82500E+0004 -0.28001E+0004 -0.64159E-0008 -0.15358E-0008 -0.60756E-0008
  0.82932E+0004 -0.27989E+0004 -0.63182E-0008 -0.14898E-0008 -0.59815E-0008
  0.83750E+0004 -0.27967E+0004 -0.61125E-0008 -0.14053E-0008 -0.57529E-0008
  0.84568E+0004 -0.27945E+0004 -0.59008E-0008 -0.13263E-0008 -0.54751E-0008
  0.85000E+0004 -0.27934E+0004 -0.57931E-0008 -0.12878E-0008 -0.53126E-0008
  0.82500E+0004 -0.27812E+0004 -0.66969E-0008 -0.13308E-0008 -0.68485E-0008
  0.82932E+0004 -0.27799E+0004 -0.65725E-0008 -0.12844E-0008 -0.67289E-0008
  0.83750E+0004 -0.27775E+0004 -0.63078E-0008 -0.12011E-0008 -0.64379E-0008
  0.84568E+0004 -0.27751E+0004 -0.60310E-0008 -0.11257E-0008 -0.60855E-0008
  0.85000E+0004 -0.27738E+0004 -0.58886E-0008 -0.10900E-0008 -0.58812E-0008
  0.85000E+0004 -0.28869E+0004 -0.48880E-0008 -0.21995E-0008 -0.22772E-0008
  0.85432E+0004 -0.28865E+0004 -0.49156E-0008 -0.21464E-0008 -0.23060E-0008
  0.86250E+0004 -0.28856E+0004 -0.49574E-0008 -0.20509E-0008 -0.23201E-0008
  0.87068E+0004 -0.28848E+0004 -0.49648E-0008 -0.19682E-0008 -0.22499E-0008
  0.87500E+0004 -0.28844E+0004 -0.49466E-0008 -0.19318E-0008 -0.21681E-0008
  0.85000E+0004 -0.28674E+0004 -0.51231E-0008 -0.20153E-0008 -0.29216E-0008
  0.85432E+0004 -0.28669E+0004 -0.51282E-0008 -0.19673E-0008 -0.29060E-0008
  0.86250E+0004 -0.28659E+0004 -0.51347E-0008 -0.18822E-0008 -0.28407E-0008
  0.87068E+0004 -0.28649E+0004 -0.51200E-0008 -0.18103E-0008 -0.27022E-0008
  0.87500E+0004 -0.28644E+0004 -0.50961E-0008 -0.17795E-0008 -0.25903E-0008
  0.85000E+0004 -0.28304E+0004 -0.55111E-0008 -0.16567E-0008 -0.41463E-0008
  0.85432E+0004 -0.28297E+0004 -0.54658E-0008 -0.16173E-0008 -0.40468E-0008
  0.86250E+0004 -0.28285E+0004 -0.53897E-0008 -0.15501E-0008 -0.38298E-0008
  0.87068E+0004 -0.28272E+0004 -0.53164E-0008 -0.14970E-0008 -0.35598E-0008
  0.87500E+0004 -0.28265E+0004 -0.52732E-0008 -0.14759E-0008 -0.33892E-0008
  0.85000E+0004 -0.27934E+0004 -0.57931E-0008 -0.12878E-0008 -0.53126E-0008
  0.85432E+0004 -0.27925E+0004 -0.56895E-0008 -0.12559E-0008 -0.51309E-0008
  0.86250E+0004 -0.27910E+0004 -0.55144E-0008 -0.12043E-0008 -0.47645E-0008
  0.87068E+0004 -0.27895E+0004 -0.53653E-0008 -0.11677E-0008 -0.43642E-0008
  0.87500E+0004 -0.27887E+0004 -0.52937E-0008 -0.11552E-0008 -0.41354E-0008
  0.85000E+0004 -0.27738E+0004 -0.58886E-0008 -0.10900E-0008 -0.58812E-0008
  0.85432E+0004 -0.27729E+0004 -0.57518E-0008 -0.10615E-0008 -0.56574E-0008
  0.86250E+0004 -0.27713E+0004 -0.55198E-0008 -0.10174E-0008 -0.52147E-0008
  0.87068E+0004 -0.27696E+0004 -0.53259E-0008 -0.98873E-0009 -0.47481E-0008
  0.87500E+0004 -0.27687E+0004 -0.52368E-0008 -0.98037E-0009 -0.44897E-0008
  0.87500E+0004 -0.28844E+0004 -0.49466E-0008 -0.19318E-0008 -0.21681E-0008
  0.87932E+0004 -0.28840E+0004 -0.49065E-0008 -0.19025E-0008 -0.20458E-0008
  0.88750E+0004 -0.28834E+0004 -0.47632E-0008 -0.18650E-0008 -0.17034E-0008
  0.89568E+0004 -0.28828E+0004 -0.45145E-0008 -0.18531E-0008 -0.12017E-0008
  0.90000E+0004 -0.28825E+0004 -0.43368E-0008 -0.18568E-0008 -0.87337E-0009
  0.87500E+0004 -0.28644E+0004 -0.50961E-0008 -0.17795E-0008 -0.25903E-0008
  0.87932E+0004 -0.28640E+0004 -0.50550E-0008 -0.17557E-0008 -0.24422E-0008
  0.88750E+0004 -0.28633E+0004 -0.49218E-0008 -0.17276E-0008 -0.20634E-0008
  0.89568E+0004 -0.28626E+0004 -0.46974E-0008 -0.17233E-0008 -0.15411E-0008
  0.90000E+0004 -0.28622E+0004 -0.45371E-0008 -0.17303E-0008 -0.12071E-0008
  0.87500E+0004 -0.28265E+0004 -0.52732E-0008 -0.14759E-0008 -0.33892E-0008
  0.87932E+0004 -0.28261E+0004 -0.52220E-0008 -0.14616E-0008 -0.31906E-0008
  0.88750E+0004 -0.28251E+0004 -0.50940E-0008 -0.14501E-0008 -0.27404E-0008
  0.89568E+0004 -0.28242E+0004 -0.49044E-0008 -0.14595E-0008 -0.21776E-0008
  0.90000E+0004 -0.28237E+0004 -0.47727E-0008 -0.14723E-0008 -0.18328E-0008
  0.87500E+0004 -0.27887E+0004 -0.52937E-0008 -0.11552E-0008 -0.41354E-0008
  0.87932E+0004 -0.27881E+0004 -0.52242E-0008 -0.11497E-0008 -0.38871E-0008
  0.88750E+0004 -0.27870E+0004 -0.50867E-0008 -0.11532E-0008 -0.33673E-0008
  0.89568E+0004 -0.27858E+0004 -0.49205E-0008 -0.11753E-0008 -0.27668E-0008
  0.90000E+0004 -0.27852E+0004 -0.48128E-0008 -0.11937E-0008 -0.24133E-0008
  0.87500E+0004 -0.27687E+0004 -0.52368E-0008 -0.98037E-0009 -0.44897E-0008
  0.87932E+0004 -0.27681E+0004 -0.51553E-0008 -0.97909E-0009 -0.42167E-0008
  0.88750E+0004 -0.27668E+0004 -0.50090E-0008 -0.99010E-0009 -0.36629E-0008
  0.89568E+0004 -0.27656E+0004 -0.48519E-0008 -0.10185E-0008 -0.30457E-0008
  0.90000E+0004 -0.27649E+0004 -0.47557E-0008 -0.10398E-0008 -0.26895E-0008
  0.90000E+0004 -0.28825E+0004 -0.43368E-0008 -0.18568E-0008 -0.87337E-0009
  0.90432E+0004 -0.28821E+0004 -0.41248E-0008 -0.18672E-0008 -0.50030E-0009
  0.91250E+0004 -0.28815E+0004 -0.36325E-0008 -0.19024E-0008  0.31215E-0009
  0.92068E+0004 -0.28809E+0004 -0.30282E-0008 -0.19535E-0008  0.12408E-0008
  0.92500E+0004 -0.28805E+0004 -0.26707E-0008 -0.19843E-0008  0.17622E-0008
  0.90000E+0004 -0.28622E+0004 -0.45371E-0008 -0.17303E-0008 -0.12071E-0008
  0.90432E+0004 -0.28618E+0004 -0.43451E-0008 -0.17434E-0008 -0.83142E-0009
  0.91250E+0004 -0.28610E+0004 -0.38946E-0008 -0.17822E-0008 -0.19062E-0010
  0.92068E+0004 -0.28603E+0004 -0.33327E-0008 -0.18352E-0008  0.90719E-0009
  0.92500E+0004 -0.28599E+0004 -0.29962E-0008 -0.18665E-0008  0.14284E-0008
  0.90000E+0004 -0.28237E+0004 -0.47727E-0008 -0.14723E-0008 -0.18328E-0008
  0.90432E+0004 -0.28232E+0004 -0.46150E-0008 -0.14903E-0008 -0.14525E-0008
  0.91250E+0004 -0.28223E+0004 -0.42407E-0008 -0.15360E-0008 -0.64308E-0009
  0.92068E+0004 -0.28213E+0004 -0.37618E-0008 -0.15931E-0008  0.27329E-0009
  0.92500E+0004 -0.28208E+0004 -0.34684E-0008 -0.16257E-0008  0.79022E-0009
  0.90000E+0004 -0.27852E+0004 -0.48128E-0008 -0.11937E-0008 -0.24133E-0008
  0.90432E+0004 -0.27846E+0004 -0.46862E-0008 -0.12164E-0008 -0.20313E-0008
  0.91250E+0004 -0.27835E+0004 -0.43859E-0008 -0.12691E-0008 -0.12320E-0008
  0.92068E+0004 -0.27823E+0004 -0.39934E-0008 -0.13306E-0008 -0.33578E-0009
  0.92500E+0004 -0.27817E+0004 -0.37471E-0008 -0.13648E-0008  0.17024E-0009
  0.90000E+0004 -0.27649E+0004 -0.47557E-0008 -0.10398E-0008 -0.26895E-0008
  0.90432E+0004 -0.27643E+0004 -0.46448E-0008 -0.10650E-0008 -0.23087E-0008
  0.91250E+0004 -0.27630E+0004 -0.43834E-0008 -0.11213E-0008 -0.15192E-0008
  0.92068E+0004 -0.27617E+0004 -0.40382E-0008 -0.11853E-0008 -0.63905E-0009
  0.92500E+0004 -0.27611E+0004 -0.38184E-0008 -0.12205E-0008 -0.14203E-0009
  0.92500E+0004 -0.28805E+0004 -0.26707E-0008 -0.19843E-0008  0.17622E-0008
  0.92932E+0004 -0.28802E+0004 -0.22890E-0008 -0.20169E-0008  0.23002E-0008
  0.93750E+0004 -0.28797E+0004 -0.15205E-0008 -0.20777E-0008  0.33279E-0008
  0.94568E+0004 -0.28792E+0004 -0.72007E-0009 -0.21313E-0008  0.43255E-0008
  0.95000E+0004 -0.28789E+0004 -0.29831E-0009 -0.21540E-0008  0.48195E-0008
  0.92500E+0004 -0.28599E+0004 -0.29962E-0008 -0.18665E-0008  0.14284E-0008
  0.92932E+0004 -0.28596E+0004 -0.26335E-0008 -0.18994E-0008  0.19681E-0008
  0.93750E+0004 -0.28589E+0004 -0.18929E-0008 -0.19603E-0008  0.30062E-0008
  0.94568E+0004 -0.28583E+0004 -0.11062E-0008 -0.20138E-0008  0.40270E-0008
  0.95000E+0004 -0.28579E+0004 -0.68507E-0009 -0.20367E-0008  0.45395E-0008
  0.92500E+0004 -0.28208E+0004 -0.34684E-0008 -0.16257E-0008  0.79022E-0009
  0.92932E+0004 -0.28204E+0004 -0.31464E-0008 -0.16594E-0008  0.13282E-0008
  0.93750E+0004 -0.28195E+0004 -0.24714E-0008 -0.17212E-0008  0.23750E-0008
  0.94568E+0004 -0.28187E+0004 -0.17286E-0008 -0.17753E-0008  0.34261E-0008
  0.95000E+0004 -0.28183E+0004 -0.13194E-0008 -0.17986E-0008  0.39653E-0008
  0.92500E+0004 -0.27817E+0004 -0.37471E-0008 -0.13648E-0008  0.17024E-0009
  0.92932E+0004 -0.27812E+0004 -0.34719E-0008 -0.13997E-0008  0.69888E-0009
  0.93750E+0004 -0.27802E+0004 -0.28785E-0008 -0.14633E-0008  0.17377E-0008
  0.94568E+0004 -0.27792E+0004 -0.22008E-0008 -0.15189E-0008  0.27996E-0008
  0.95000E+0004 -0.27786E+0004 -0.18168E-0008 -0.15432E-0008  0.33545E-0008
  0.92500E+0004 -0.27611E+0004 -0.38184E-0008 -0.12205E-0008 -0.14203E-0009
  0.92932E+0004 -0.27605E+0004 -0.35703E-0008 -0.12563E-0008  0.37805E-0009
  0.93750E+0004 -0.27594E+0004 -0.30259E-0008 -0.13211E-0008  0.14051E-0008
  0.94568E+0004 -0.27583E+0004 -0.23905E-0008 -0.13777E-0008  0.24643E-0008
  0.95000E+0004 -0.27577E+0004 -0.20248E-0008 -0.14028E-0008  0.30227E-0008
  0.95000E+0004 -0.28789E+0004 -0.29831E-0009 -0.21540E-0008  0.48195E-0008
  0.95432E+0004 -0.28788E+0004  0.12078E-0009 -0.21730E-0008  0.52867E-0008
  0.96250E+0004 -0.28786E+0004  0.87382E-0009 -0.21925E-0008  0.60591E-0008
  0.97068E+0004 -0.28784E+0004  0.15439E-0008 -0.21871E-0008  0.66535E-0008
  0.97500E+0004 -0.28783E+0004  0.18522E-0008 -0.21730E-0008  0.68828E-0008
  0.95000E+0004 -0.28579E+0004 -0.68507E-0009 -0.20367E-0008  0.45395E-0008
  0.95432E+0004 -0.28578E+0004 -0.26109E-0009 -0.20562E-0008  0.50304E-0008
  0.96250E+0004 -0.28576E+0004  0.51603E-0009 -0.20773E-0008  0.58607E-0008
  0.97068E+0004 -0.28574E+0004  0.12300E-0008 -0.20745E-0008  0.65300E-0008
  0.97500E+0004 -0.28573E+0004  0.15692E-0008 -0.20623E-0008  0.68051E-0008
  0.95000E+0004 -0.28183E+0004 -0.13194E-0008 -0.17986E-0008  0.39653E-0008
  0.95432E+0004 -0.28182E+0004 -0.89827E-0009 -0.18194E-0008  0.44927E-0008
  0.96250E+0004 -0.28179E+0004 -0.10052E-0009 -0.18440E-0008  0.54158E-0008
  0.97068E+0004 -0.28177E+0004  0.67005E-0009 -0.18465E-0008  0.62092E-0008
  0.97500E+0004 -0.28175E+0004  0.10534E-0008 -0.18380E-0008  0.65620E-0008
  0.95000E+0004 -0.27786E+0004 -0.18168E-0008 -0.15432E-0008  0.33545E-0008
  0.95432E+0004 -0.27785E+0004 -0.14136E-0008 -0.15657E-0008  0.39065E-0008
  0.96250E+0004 -0.27782E+0004 -0.62624E-0009 -0.15945E-0008  0.48989E-0008
  0.97068E+0004 -0.27779E+0004  0.16709E-0009 -0.16026E-0008  0.57918E-0008
  0.97500E+0004 -0.27777E+0004  0.57632E-0009 -0.15979E-0008  0.62090E-0008
  0.95000E+0004 -0.27577E+0004 -0.20248E-0008 -0.14028E-0008  0.30227E-0008
  0.95432E+0004 -0.27576E+0004 -0.16367E-0008 -0.14263E-0008  0.35826E-0008
  0.96250E+0004 -0.27572E+0004 -0.86653E-0009 -0.14575E-0008  0.46017E-0008
  0.97068E+0004 -0.27569E+0004 -0.74073E-0010 -0.14688E-0008  0.55369E-0008
  0.97500E+0004 -0.27567E+0004  0.34163E-0009 -0.14661E-0008  0.59827E-0008
  0.97500E+0004 -0.28783E+0004  0.18522E-0008 -0.21730E-0008  0.68828E-0008
  0.97932E+0004 -0.28786E+0004  0.21287E-0008 -0.21526E-0008  0.70517E-0008
  0.98750E+0004 -0.28790E+0004  0.25367E-0008 -0.20909E-0008  0.71876E-0008
  0.99568E+0004 -0.28795E+0004  0.27792E-0008 -0.19991E-0008  0.70800E-0008
  0.10000E+0005 -0.28797E+0004  0.28363E-0008 -0.19385E-0008  0.69252E-0008
  0.97500E+0004 -0.28573E+0004  0.15692E-0008 -0.20623E-0008  0.68051E-0008
  0.97932E+0004 -0.28576E+0004  0.18824E-0008 -0.20445E-0008  0.70249E-0008
  0.98750E+0004 -0.28581E+0004  0.23730E-0008 -0.19887E-0008  0.72668E-0008
  0.99568E+0004 -0.28587E+0004  0.27125E-0008 -0.19039E-0008  0.72755E-0008
  0.10000E+0005 -0.28590E+0004  0.28253E-0008 -0.18474E-0008  0.71849E-0008
  0.97500E+0004 -0.28175E+0004  0.10534E-0008 -0.18380E-0008  0.65620E-0008
  0.97932E+0004 -0.28179E+0004  0.14219E-0008 -0.18252E-0008  0.68693E-0008
  0.98750E+0004 -0.28185E+0004  0.20425E-0008 -0.17806E-0008  0.72959E-0008
  0.99568E+0004 -0.28192E+0004  0.25422E-0008 -0.17087E-0008  0.75108E-0008
  0.10000E+0005 -0.28196E+0004  0.27497E-0008 -0.16598E-0008  0.75358E-0008
  0.97500E+0004 -0.27777E+0004  0.57632E-0009 -0.15979E-0008  0.62090E-0008
  0.97932E+0004 -0.27781E+0004  0.98115E-0009 -0.15901E-0008  0.65912E-0008
  0.98750E+0004 -0.27790E+0004  0.16968E-0008 -0.15564E-0008  0.71796E-0008
  0.99568E+0004 -0.27798E+0004  0.23236E-0008 -0.14972E-0008  0.75793E-0008
  0.10000E+0005 -0.27802E+0004  0.26098E-0008 -0.14558E-0008  0.77095E-0008
  0.97500E+0004 -0.27567E+0004  0.34163E-0009 -0.14661E-0008  0.59827E-0008
  0.97932E+0004 -0.27572E+0004  0.75830E-0009 -0.14609E-0008  0.63991E-0008
  0.98750E+0004 -0.27581E+0004  0.15101E-0008 -0.14330E-0008  0.70628E-0008
  0.99568E+0004 -0.27590E+0004  0.21905E-0008 -0.13804E-0008  0.75506E-0008
  0.10000E+0005 -0.27594E+0004  0.25114E-0008 -0.13428E-0008  0.77317E-0008
  0.10000E+0005 -0.28797E+0004  0.28363E-0008 -0.19385E-0008  0.69252E-0008
  0.10043E+0005 -0.28803E+0004  0.28430E-0008 -0.18713E-0008  0.67003E-0008
  0.10125E+0005 -0.28813E+0004  0.27149E-0008 -0.17216E-0008  0.60979E-0008
  0.10207E+0005 -0.28824E+0004  0.24096E-0008 -0.15448E-0008  0.52875E-0008
  0.10250E+0005 -0.28829E+0004  0.21818E-0008 -0.14412E-0008  0.47865E-0008
  0.10000E+0005 -0.28590E+0004  0.28253E-0008 -0.18474E-0008  0.71849E-0008
  0.10043E+0005 -0.28596E+0004  0.28906E-0008 -0.17848E-0008  0.70261E-0008
  0.10125E+0005 -0.28608E+0004  0.28775E-0008 -0.16444E-0008  0.65501E-0008
  0.10207E+0005 -0.28621E+0004  0.26884E-0008 -0.14773E-0008  0.58651E-0008
  0.10250E+0005 -0.28627E+0004  0.25206E-0008 -0.13790E-0008  0.54282E-0008
  0.10000E+0005 -0.28196E+0004  0.27497E-0008 -0.16598E-0008  0.75358E-0008
  0.10043E+0005 -0.28204E+0004  0.29167E-0008 -0.16058E-0008  0.74973E-0008
  0.10125E+0005 -0.28220E+0004  0.31083E-0008 -0.14827E-0008  0.72554E-0008
  0.10207E+0005 -0.28236E+0004  0.31330E-0008 -0.13338E-0008  0.68075E-0008
  0.10250E+0005 -0.28244E+0004  0.30786E-0008 -0.12454E-0008  0.64944E-0008
  0.10000E+0005 -0.27802E+0004  0.26098E-0008 -0.14558E-0008  0.77095E-0008
  0.10043E+0005 -0.27812E+0004  0.28643E-0008 -0.14101E-0008  0.77831E-0008
  0.10125E+0005 -0.27832E+0004  0.32384E-0008 -0.13041E-0008  0.77629E-0008
  0.10207E+0005 -0.27851E+0004  0.34626E-0008 -0.11730E-0008  0.75456E-0008
  0.10250E+0005 -0.27861E+0004  0.35176E-0008 -0.10943E-0008  0.73558E-0008
  0.10000E+0005 -0.27594E+0004  0.25114E-0008 -0.13428E-0008  0.77317E-0008
  0.10043E+0005 -0.27606E+0004  0.28057E-0008 -0.13015E-0008  0.78602E-0008
  0.10125E+0005 -0.27627E+0004  0.32657E-0008 -0.12042E-0008  0.79505E-0008
  0.10207E+0005 -0.27648E+0004  0.35874E-0008 -0.10823E-0008  0.78502E-0008
  0.10250E+0005 -0.27659E+0004  0.36973E-0008 -0.10088E-0008  0.77240E-0008
  0.10250E+0005 -0.28829E+0004  0.21818E-0008 -0.14412E-0008  0.47865E-0008
  0.10293E+0005 -0.28834E+0004  0.19139E-0008 -0.13312E-0008  0.42459E-0008
  0.10375E+0005 -0.28842E+0004  0.13053E-0008 -0.11068E-0008  0.31252E-0008
  0.10457E+0005 -0.28851E+0004  0.59001E-0009 -0.86658E-0009  0.19180E-0008
  0.10500E+0005 -0.28855E+0004  0.18169E-0009 -0.73517E-0009  0.12631E-0008
  0.10250E+0005 -0.28627E+0004  0.25206E-0008 -0.13790E-0008  0.54282E-0008
  0.10293E+0005 -0.28633E+0004  0.23110E-0008 -0.12742E-0008  0.49501E-0008
  0.10375E+0005 -0.28643E+0004  0.18051E-0008 -0.10597E-0008  0.39396E-0008
  0.10457E+0005 -0.28653E+0004  0.11777E-0008 -0.82922E-0009  0.28276E-0008
  0.10500E+0005 -0.28658E+0004  0.80781E-0009 -0.70287E-0009  0.22149E-0008
  0.10250E+0005 -0.28244E+0004  0.30786E-0008 -0.12454E-0008  0.64944E-0008
  0.10293E+0005 -0.28251E+0004  0.29814E-0008 -0.11503E-0008  0.61386E-0008
  0.10375E+0005 -0.28264E+0004  0.26803E-0008 -0.95456E-0009  0.53501E-0008
  0.10457E+0005 -0.28276E+0004  0.22384E-0008 -0.74263E-0009  0.44402E-0008
  0.10500E+0005 -0.28283E+0004  0.19547E-0008 -0.62593E-0009  0.39224E-0008
  0.10250E+0005 -0.27861E+0004  0.35176E-0008 -0.10943E-0008  0.73558E-0008
  0.10293E+0005 -0.27869E+0004  0.35314E-0008 -0.10088E-0008  0.71235E-0008
  0.10375E+0005 -0.27885E+0004  0.34404E-0008 -0.83153E-0009  0.65663E-0008
  0.10457E+0005 -0.27900E+0004  0.32003E-0008 -0.63807E-0009  0.58778E-0008
  0.10500E+0005 -0.27908E+0004  0.30163E-0008 -0.53105E-0009  0.54695E-0008
  0.10250E+0005 -0.27659E+0004  0.36973E-0008 -0.10088E-0008  0.77240E-0008
  0.10293E+0005 -0.27668E+0004  0.37677E-0008 -0.92818E-0009  0.75560E-0008
  0.10375E+0005 -0.27685E+0004  0.37866E-0008 -0.76057E-0009  0.71215E-0008
  0.10457E+0005 -0.27702E+0004  0.36565E-0008 -0.57677E-0009  0.65543E-0008
  0.10500E+0005 -0.27711E+0004  0.35286E-0008 -0.47485E-0009  0.62078E-0008
  0.10500E+0005 -0.28855E+0004  0.18169E-0009 -0.73517E-0009  0.12631E-0008
  0.10543E+0005 -0.28859E+0004 -0.23956E-0009 -0.60278E-0009  0.60807E-0009
  0.10625E+0005 -0.28867E+0004 -0.10544E-0008 -0.35166E-0009 -0.61116E-0009
  0.10707E+0005 -0.28875E+0004 -0.18548E-0008 -0.11064E-0009 -0.17548E-0008
  0.10750E+0005 -0.28879E+0004 -0.22563E-0008  0.90716E-0011 -0.23099E-0008
  0.10500E+0005 -0.28658E+0004  0.80781E-0009 -0.70287E-0009  0.22149E-0008
  0.10543E+0005 -0.28663E+0004  0.41885E-0009 -0.57533E-0009  0.15959E-0008
  0.10625E+0005 -0.28672E+0004 -0.35486E-0009 -0.33294E-0009  0.42378E-0009
  0.10707E+0005 -0.28680E+0004 -0.11435E-0008 -0.99618E-0010 -0.70479E-0009
  0.10750E+0005 -0.28685E+0004 -0.15516E-0008  0.16581E-0010 -0.12665E-0008
  0.10500E+0005 -0.28283E+0004  0.19547E-0008 -0.62593E-0009  0.39224E-0008
  0.10543E+0005 -0.28289E+0004  0.16427E-0008 -0.50770E-0009  0.33889E-0008
  0.10625E+0005 -0.28301E+0004  0.98257E-0009 -0.28212E-0009  0.23454E-0008
  0.10707E+0005 -0.28312E+0004  0.25815E-0009 -0.63826E-0010  0.12927E-0008
  0.10750E+0005 -0.28318E+0004 -0.13839E-0009  0.45417E-0010  0.74606E-0009
  0.10500E+0005 -0.27908E+0004  0.30163E-0008 -0.53105E-0009  0.54695E-0008
  0.10543E+0005 -0.27916E+0004  0.27975E-0008 -0.42217E-0009  0.50392E-0008
  0.10625E+0005 -0.27930E+0004  0.22900E-0008 -0.21363E-0009  0.41667E-0008
  0.10707E+0005 -0.27944E+0004  0.16783E-0008 -0.10781E-0010  0.32434E-0008
  0.10750E+0005 -0.27951E+0004  0.13220E-0008  0.91190E-0010  0.27443E-0008
  0.10500E+0005 -0.27711E+0004  0.35286E-0008 -0.47485E-0009  0.62078E-0008
  0.10543E+0005 -0.27719E+0004  0.33638E-0008 -0.37088E-0009  0.58372E-0008
  0.10625E+0005 -0.27734E+0004  0.29494E-0008 -0.17136E-0009  0.50683E-0008
  0.10707E+0005 -0.27750E+0004  0.24140E-0008  0.23245E-0010  0.42313E-0008
  0.10750E+0005 -0.27758E+0004  0.20892E-0008  0.12128E-0009  0.37686E-0008
  0.10750E+0005 -0.28879E+0004 -0.22563E-0008  0.90716E-0011 -0.23099E-0008
  0.10793E+0005 -0.28883E+0004 -0.26378E-0008  0.12028E-0009 -0.28251E-0008
  0.10875E+0005 -0.28892E+0004 -0.32795E-0008  0.30382E-0009 -0.36623E-0008
  0.10957E+0005 -0.28901E+0004 -0.37876E-0008  0.43984E-0009 -0.42890E-0008
  0.11000E+0005 -0.28906E+0004 -0.39939E-0008  0.48919E-0009 -0.45286E-0008
  0.10750E+0005 -0.28685E+0004 -0.15516E-0008  0.16581E-0010 -0.12665E-0008
  0.10793E+0005 -0.28691E+0004 -0.19491E-0008  0.12467E-0009 -0.17995E-0008
  0.10875E+0005 -0.28701E+0004 -0.26455E-0008  0.30386E-0009 -0.27006E-0008
  0.10957E+0005 -0.28711E+0004 -0.32376E-0008  0.43783E-0009 -0.34298E-0008
  0.11000E+0005 -0.28717E+0004 -0.34983E-0008  0.48718E-0009 -0.37380E-0008
  0.10750E+0005 -0.28318E+0004 -0.13839E-0009  0.45417E-0010  0.74606E-0009
  0.10793E+0005 -0.28325E+0004 -0.54159E-0009  0.14726E-0009  0.20858E-0009
  0.10875E+0005 -0.28338E+0004 -0.12943E-0008  0.31740E-0009 -0.75570E-0009
  0.10957E+0005 -0.28352E+0004 -0.20005E-0008  0.44641E-0009 -0.16203E-0008
  0.11000E+0005 -0.28359E+0004 -0.23425E-0008  0.49516E-0009 -0.20284E-0008
  0.10750E+0005 -0.27951E+0004  0.13220E-0008  0.91190E-0010  0.27443E-0008
  0.10793E+0005 -0.27960E+0004  0.94355E-0009  0.18640E-0009  0.22373E-0008
  0.10875E+0005 -0.27976E+0004  0.19436E-0009  0.34654E-0009  0.12812E-0008
  0.10957E+0005 -0.27992E+0004 -0.56589E-0009  0.46936E-0009  0.35612E-0009
  0.11000E+0005 -0.28000E+0004 -0.95895E-0009  0.51669E-0009 -0.11217E-0009
  0.10750E+0005 -0.27758E+0004  0.20892E-0008  0.12128E-0009  0.37686E-0008
  0.10793E+0005 -0.27767E+0004  0.17350E-0008  0.21289E-0009  0.32903E-0008
  0.10875E+0005 -0.27785E+0004  0.10107E-0008  0.36746E-0009  0.23650E-0008
  0.10957E+0005 -0.27802E+0004  0.24582E-0009  0.48660E-0009  0.14371E-0008
  0.11000E+0005 -0.27811E+0004 -0.16168E-0009  0.53288E-0009  0.95282E-0009
  0.11000E+0005 -0.28906E+0004 -0.39939E-0008  0.48919E-0009 -0.45286E-0008
  0.11043E+0005 -0.28911E+0004 -0.41558E-0008  0.52080E-0009 -0.47052E-0008
  0.11125E+0005 -0.28920E+0004 -0.43394E-0008  0.53014E-0009 -0.48725E-0008
  0.11207E+0005 -0.28929E+0004 -0.43743E-0008  0.47062E-0009 -0.48480E-0008
  0.11250E+0005 -0.28934E+0004 -0.43427E-0008  0.41204E-0009 -0.47747E-0008
  0.11000E+0005 -0.28717E+0004 -0.34983E-0008  0.48718E-0009 -0.37380E-0008
  0.11043E+0005 -0.28722E+0004 -0.37205E-0008  0.51949E-0009 -0.39921E-0008
  0.11125E+0005 -0.28733E+0004 -0.40294E-0008  0.53238E-0009 -0.43266E-0008
  0.11207E+0005 -0.28744E+0004 -0.41959E-0008  0.47908E-0009 -0.44867E-0008
  0.11250E+0005 -0.28750E+0004 -0.42327E-0008  0.42484E-0009 -0.45141E-0008
  0.11000E+0005 -0.28359E+0004 -0.23425E-0008  0.49516E-0009 -0.20284E-0008
  0.11043E+0005 -0.28366E+0004 -0.26589E-0008  0.52798E-0009 -0.24007E-0008
  0.11125E+0005 -0.28380E+0004 -0.31740E-0008  0.54606E-0009 -0.30028E-0008
  0.11207E+0005 -0.28393E+0004 -0.35689E-0008  0.50270E-0009 -0.34732E-0008
  0.11250E+0005 -0.28401E+0004 -0.37292E-0008  0.45566E-0009 -0.36754E-0008
  0.11000E+0005 -0.28000E+0004 -0.95895E-0009  0.51669E-0009 -0.11217E-0009
  0.11043E+0005 -0.28009E+0004 -0.13411E-0008  0.54918E-0009 -0.56369E-0009
  0.11125E+0005 -0.28026E+0004 -0.20150E-0008  0.57050E-0009 -0.13641E-0008
  0.11207E+0005 -0.28043E+0004 -0.26020E-0008  0.53486E-0009 -0.20849E-0008
  0.11250E+0005 -0.28052E+0004 -0.28719E-0008  0.49375E-0009 -0.24351E-0008
  0.11000E+0005 -0.27811E+0004 -0.16168E-0009  0.53288E-0009  0.95282E-0009
  0.11043E+0005 -0.27821E+0004 -0.56639E-0009  0.56490E-0009  0.47537E-0009
  0.11125E+0005 -0.27839E+0004 -0.13028E-0008  0.58722E-0009 -0.40035E-0009
  0.11207E+0005 -0.27858E+0004 -0.19736E-0008  0.55485E-0009 -0.12265E-0008
  0.11250E+0005 -0.27867E+0004 -0.22937E-0008  0.51638E-0009 -0.16423E-0008
  0.11250E+0005 -0.28934E+0004 -0.43427E-0008  0.41204E-0009 -0.47747E-0008
  0.11293E+0005 -0.28938E+0004 -0.42846E-0008  0.33640E-0009 -0.46730E-0008
  0.11375E+0005 -0.28947E+0004 -0.41284E-0008  0.15008E-0009 -0.44405E-0008
  0.11457E+0005 -0.28956E+0004 -0.39600E-0008 -0.78451E-0010 -0.42257E-0008
  0.11500E+0005 -0.28960E+0004 -0.38851E-0008 -0.21021E-0009 -0.41448E-0008
  0.11250E+0005 -0.28750E+0004 -0.42327E-0008  0.42484E-0009 -0.45141E-0008
  0.11293E+0005 -0.28755E+0004 -0.42404E-0008  0.35397E-0009 -0.45126E-0008
  0.11375E+0005 -0.28765E+0004 -0.41976E-0008  0.17803E-0009 -0.44637E-0008
  0.11457E+0005 -0.28775E+0004 -0.41220E-0008 -0.39465E-0010 -0.44151E-0008
  0.11500E+0005 -0.28781E+0004 -0.40864E-0008 -0.16538E-0009 -0.44123E-0008
  0.11250E+0005 -0.28401E+0004 -0.37292E-0008  0.45566E-0009 -0.36754E-0008
  0.11293E+0005 -0.28407E+0004 -0.38584E-0008  0.39276E-0009 -0.38511E-0008
  0.11375E+0005 -0.28421E+0004 -0.40333E-0008  0.23445E-0009 -0.41367E-0008
  0.11457E+0005 -0.28434E+0004 -0.41472E-0008  0.35891E-0010 -0.44040E-0008
  0.11500E+0005 -0.28440E+0004 -0.41968E-0008 -0.79947E-0010 -0.45549E-0008
  0.11250E+0005 -0.28052E+0004 -0.28719E-0008  0.49375E-0009 -0.24351E-0008
  0.11293E+0005 -0.28060E+0004 -0.31124E-0008  0.43752E-0009 -0.27653E-0008
  0.11375E+0005 -0.28076E+0004 -0.34967E-0008  0.29435E-0009 -0.33547E-0008
  0.11457E+0005 -0.28092E+0004 -0.38052E-0008  0.11231E-0009 -0.39238E-0008
  0.11500E+0005 -0.28100E+0004 -0.39478E-0008  0.53869E-0011 -0.42279E-0008
  0.11250E+0005 -0.27867E+0004 -0.22937E-0008  0.51638E-0009 -0.16423E-0008
  0.11293E+0005 -0.27877E+0004 -0.25867E-0008  0.46321E-0009 -0.20427E-0008
  0.11375E+0005 -0.27894E+0004 -0.30736E-0008  0.32708E-0009 -0.27751E-0008
  0.11457E+0005 -0.27911E+0004 -0.34820E-0008  0.15285E-0009 -0.34921E-0008
  0.11500E+0005 -0.27921E+0004 -0.36742E-0008  0.50207E-0010 -0.38738E-0008
  0.11500E+0005 -0.28960E+0004 -0.38851E-0008 -0.21021E-0009 -0.41448E-0008
  0.11543E+0005 -0.28964E+0004 -0.38310E-0008 -0.34384E-0009 -0.41029E-0008
  0.11625E+0005 -0.28972E+0004 -0.38018E-0008 -0.59433E-0009 -0.41463E-0008
  0.11707E+0005 -0.28979E+0004 -0.38855E-0008 -0.81768E-0009 -0.43725E-0008
  0.11750E+0005 -0.28983E+0004 -0.39730E-0008 -0.91721E-0009 -0.45596E-0008
  0.11500E+0005 -0.28781E+0004 -0.40864E-0008 -0.16538E-0009 -0.44123E-0008
  0.11543E+0005 -0.28785E+0004 -0.40645E-0008 -0.29355E-0009 -0.44404E-0008
  0.11625E+0005 -0.28794E+0004 -0.40782E-0008 -0.53486E-0009 -0.45940E-0008
  0.11707E+0005 -0.28803E+0004 -0.41853E-0008 -0.75168E-0009 -0.49020E-0008
  0.11750E+0005 -0.28808E+0004 -0.42796E-0008 -0.84906E-0009 -0.51223E-0008
  0.11500E+0005 -0.28440E+0004 -0.41968E-0008 -0.79947E-0010 -0.45549E-0008
  0.11543E+0005 -0.28446E+0004 -0.42484E-0008 -0.19857E-0009 -0.47243E-0008
  0.11625E+0005 -0.28458E+0004 -0.43719E-0008 -0.42380E-0009 -0.51125E-0008
  0.11707E+0005 -0.28469E+0004 -0.45554E-0008 -0.62900E-0009 -0.56108E-0008
  0.11750E+0005 -0.28475E+0004 -0.46805E-0008 -0.72252E-0009 -0.59156E-0008
  0.11500E+0005 -0.28100E+0004 -0.39478E-0008  0.53869E-0011 -0.42279E-0008
  0.11543E+0005 -0.28107E+0004 -0.40830E-0008 -0.10478E-0009 -0.45421E-0008
  0.11625E+0005 -0.28121E+0004 -0.43423E-0008 -0.31549E-0009 -0.51831E-0008
  0.11707E+0005 -0.28135E+0004 -0.46347E-0008 -0.51004E-0009 -0.59036E-0008
  0.11750E+0005 -0.28142E+0004 -0.48092E-0008 -0.59989E-0009 -0.63144E-0008
  0.11500E+0005 -0.27921E+0004 -0.36742E-0008  0.50207E-0010 -0.38738E-0008
  0.11543E+0005 -0.27929E+0004 -0.38551E-0008 -0.55910E-0010 -0.42625E-0008
  0.11625E+0005 -0.27944E+0004 -0.41919E-0008 -0.25959E-0009 -0.50383E-0008
  0.11707E+0005 -0.27958E+0004 -0.45506E-0008 -0.44890E-0009 -0.58829E-0008
  0.11750E+0005 -0.27966E+0004 -0.47567E-0008 -0.53689E-0009 -0.63553E-0008
  0.11750E+0005 -0.28983E+0004 -0.39730E-0008 -0.91721E-0009 -0.45596E-0008
  0.11793E+0005 -0.28986E+0004 -0.40869E-0008 -0.99781E-0009 -0.47912E-0008
  0.11875E+0005 -0.28993E+0004 -0.43388E-0008 -0.10933E-0008 -0.52940E-0008
  0.11957E+0005 -0.28999E+0004 -0.45702E-0008 -0.10976E-0008 -0.57943E-0008
  0.12000E+0005 -0.29002E+0004 -0.46486E-0008 -0.10599E-0008 -0.60097E-0008
  0.11750E+0005 -0.28808E+0004 -0.42796E-0008 -0.84906E-0009 -0.51223E-0008
  0.11793E+0005 -0.28811E+0004 -0.43983E-0008 -0.92855E-0009 -0.53815E-0008
  0.11875E+0005 -0.28819E+0004 -0.46586E-0008 -0.10250E-0008 -0.59255E-0008
  0.11957E+0005 -0.28826E+0004 -0.49052E-0008 -0.10343E-0008 -0.64592E-0008
  0.12000E+0005 -0.28830E+0004 -0.49967E-0008 -0.10007E-0008 -0.66918E-0008
  0.11750E+0005 -0.28475E+0004 -0.46805E-0008 -0.72252E-0009 -0.59156E-0008
  0.11793E+0005 -0.28480E+0004 -0.48257E-0008 -0.79988E-0009 -0.62497E-0008
  0.11875E+0005 -0.28489E+0004 -0.51347E-0008 -0.89761E-0009 -0.69180E-0008
  0.11957E+0005 -0.28498E+0004 -0.54418E-0008 -0.91522E-0009 -0.75648E-0008
  0.12000E+0005 -0.28503E+0004 -0.55746E-0008 -0.88883E-0009 -0.78566E-0008
  0.11750E+0005 -0.28142E+0004 -0.48092E-0008 -0.59989E-0009 -0.63144E-0008
  0.11793E+0005 -0.28148E+0004 -0.49999E-0008 -0.67512E-0009 -0.67470E-0008
  0.11875E+0005 -0.28159E+0004 -0.53949E-0008 -0.77354E-0009 -0.75907E-0008
  0.11957E+0005 -0.28171E+0004 -0.58001E-0008 -0.79820E-0009 -0.84079E-0008
  0.12000E+0005 -0.28176E+0004 -0.59942E-0008 -0.77806E-0009 -0.87913E-0008
  0.11750E+0005 -0.27966E+0004 -0.47567E-0008 -0.53689E-0009 -0.63553E-0008
  0.11793E+0005 -0.27973E+0004 -0.49772E-0008 -0.61102E-0009 -0.68466E-0008
  0.11875E+0005 -0.27985E+0004 -0.54294E-0008 -0.70961E-0009 -0.77988E-0008
  0.11957E+0005 -0.27998E+0004 -0.58993E-0008 -0.73753E-0009 -0.87253E-0008
  0.12000E+0005 -0.28004E+0004 -0.61330E-0008 -0.72035E-0009 -0.91685E-0008
  0.12000E+0005 -0.29002E+0004 -0.46486E-0008 -0.10599E-0008 -0.60097E-0008
  0.12043E+0005 -0.29006E+0004 -0.46747E-0008 -0.99232E-0009 -0.61650E-0008
  0.12125E+0005 -0.29013E+0004 -0.45198E-0008 -0.78347E-0009 -0.62168E-0008
  0.12207E+0005 -0.29021E+0004 -0.40092E-0008 -0.47057E-0009 -0.58484E-0008
  0.12250E+0005 -0.29025E+0004 -0.35670E-0008 -0.26681E-0009 -0.54504E-0008
  0.12000E+0005 -0.28830E+0004 -0.49967E-0008 -0.10007E-0008 -0.66918E-0008
  0.12043E+0005 -0.28834E+0004 -0.50402E-0008 -0.93821E-0009 -0.68646E-0008
  0.12125E+0005 -0.28843E+0004 -0.49311E-0008 -0.74126E-0009 -0.69523E-0008
  0.12207E+0005 -0.28852E+0004 -0.44800E-0008 -0.44213E-0009 -0.66224E-0008
  0.12250E+0005 -0.28856E+0004 -0.40724E-0008 -0.24613E-0009 -0.62436E-0008
  0.12000E+0005 -0.28503E+0004 -0.55746E-0008 -0.88883E-0009 -0.78566E-0008
  0.12043E+0005 -0.28509E+0004 -0.56676E-0008 -0.83513E-0009 -0.80900E-0008
  0.12125E+0005 -0.28520E+0004 -0.56757E-0008 -0.65895E-0009 -0.82978E-0008
  0.12207E+0005 -0.28531E+0004 -0.53690E-0008 -0.38420E-0009 -0.80923E-0008
  0.12250E+0005 -0.28537E+0004 -0.50440E-0008 -0.20204E-0009 -0.77771E-0008
  0.12000E+0005 -0.28176E+0004 -0.59942E-0008 -0.77806E-0009 -0.87913E-0008
  0.12043E+0005 -0.28184E+0004 -0.61573E-0008 -0.73209E-0009 -0.91193E-0008
  0.12125E+0005 -0.28197E+0004 -0.63231E-0008 -0.57450E-0009 -0.95140E-0008
  0.12207E+0005 -0.28211E+0004 -0.62035E-0008 -0.32195E-0009 -0.95025E-0008
  0.12250E+0005 -0.28218E+0004 -0.59852E-0008 -0.15255E-0009 -0.92883E-0008
  0.12000E+0005 -0.28004E+0004 -0.61330E-0008 -0.72035E-0009 -0.91685E-0008
  0.12043E+0005 -0.28012E+0004 -0.63408E-0008 -0.67809E-0009 -0.95589E-0008
  0.12125E+0005 -0.28027E+0004 -0.66053E-0008 -0.52951E-0009 -0.10078E-0007
  0.12207E+0005 -0.28041E+0004 -0.66016E-0008 -0.28784E-0009 -0.10196E-0007
  0.12250E+0005 -0.28049E+0004 -0.64494E-0008 -0.12478E-0009 -0.10051E-0007
  0.12250E+0005 -0.29025E+0004 -0.35670E-0008 -0.26681E-0009 -0.54504E-0008
  0.12293E+0005 -0.29030E+0004 -0.29910E-0008 -0.39063E-0010 -0.48948E-0008
  0.12375E+0005 -0.29041E+0004 -0.15383E-0008  0.44988E-0009 -0.34269E-0008
  0.12457E+0005 -0.29051E+0004  0.34985E-0009  0.99405E-0009 -0.14685E-0008
  0.12500E+0005 -0.29057E+0004  0.14886E-0008  0.12946E-0008 -0.27973E-0009
  0.12250E+0005 -0.28856E+0004 -0.40724E-0008 -0.24613E-0009 -0.62436E-0008
  0.12293E+0005 -0.28863E+0004 -0.35300E-0008 -0.26128E-0010 -0.57034E-0008
  0.12375E+0005 -0.28875E+0004 -0.21333E-0008  0.44843E-0009 -0.42514E-0008
  0.12457E+0005 -0.28887E+0004 -0.27843E-0009  0.97966E-0009 -0.22809E-0008
  0.12500E+0005 -0.28894E+0004  0.85693E-0009  0.12742E-0008 -0.10698E-0008
  0.12250E+0005 -0.28537E+0004 -0.50440E-0008 -0.20204E-0009 -0.77771E-0008
  0.12293E+0005 -0.28545E+0004 -0.45830E-0008  0.40117E-0011 -0.72931E-0008
  0.12375E+0005 -0.28561E+0004 -0.33271E-0008  0.45235E-0009 -0.59202E-0008
  0.12457E+0005 -0.28577E+0004 -0.15710E-0008  0.95957E-0009 -0.39717E-0008
  0.12500E+0005 -0.28585E+0004 -0.46045E-0009  0.12426E-0008 -0.27400E-0008
  0.12250E+0005 -0.28218E+0004 -0.59852E-0008 -0.15255E-0009 -0.92883E-0008
  0.12293E+0005 -0.28228E+0004 -0.56312E-0008  0.40518E-0010 -0.88987E-0008
  0.12375E+0005 -0.28247E+0004 -0.45671E-0008  0.46405E-0009 -0.76763E-0008
  0.12457E+0005 -0.28266E+0004 -0.29627E-0008  0.94804E-0009 -0.58181E-0008
  0.12500E+0005 -0.28277E+0004 -0.19052E-0008  0.12198E-0008 -0.45995E-0008
  0.12250E+0005 -0.28049E+0004 -0.64494E-0008 -0.12478E-0009 -0.10051E-0007
  0.12293E+0005 -0.28060E+0004 -0.61627E-0008  0.61833E-0010 -0.97272E-0008
  0.12375E+0005 -0.28081E+0004 -0.52219E-0008  0.47284E-0009 -0.86152E-0008
  0.12457E+0005 -0.28103E+0004 -0.37212E-0008  0.94491E-0009 -0.68353E-0008
  0.12500E+0005 -0.28114E+0004 -0.27045E-0008  0.12108E-0008 -0.56393E-0008
  0.12500E+0005 -0.29057E+0004  0.14886E-0008  0.12946E-0008 -0.27973E-0009
  0.12543E+0005 -0.29063E+0004  0.26984E-0008  0.15977E-0008  0.98449E-0009
  0.12625E+0005 -0.29073E+0004  0.50830E-0008  0.21648E-0008  0.34635E-0008
  0.12707E+0005 -0.29084E+0004  0.73975E-0008  0.26902E-0008  0.58396E-0008
  0.12750E+0005 -0.29090E+0004  0.85073E-0008  0.29389E-0008  0.69599E-0008
  0.12500E+0005 -0.28894E+0004  0.85693E-0009  0.12742E-0008 -0.10698E-0008
  0.12543E+0005 -0.28901E+0004  0.20756E-0008  0.15719E-0008  0.22963E-0009
  0.12625E+0005 -0.28913E+0004  0.45156E-0008  0.21310E-0008  0.28149E-0008
  0.12707E+0005 -0.28926E+0004  0.69395E-0008  0.26514E-0008  0.53503E-0008
  0.12750E+0005 -0.28933E+0004  0.81282E-0008  0.28988E-0008  0.65749E-0008
  0.12500E+0005 -0.28585E+0004 -0.46045E-0009  0.12426E-0008 -0.27400E-0008
  0.12543E+0005 -0.28594E+0004  0.75730E-0009  0.15303E-0008 -0.13935E-0008
  0.12625E+0005 -0.28610E+0004  0.32719E-0008  0.20735E-0008  0.13627E-0008
  0.12707E+0005 -0.28626E+0004  0.58799E-0008  0.25834E-0008  0.41809E-0008
  0.12750E+0005 -0.28635E+0004  0.72100E-0008  0.28274E-0008  0.55982E-0008
  0.12500E+0005 -0.28277E+0004 -0.19052E-0008  0.12198E-0008 -0.45995E-0008
  0.12543E+0005 -0.28287E+0004 -0.71601E-0009  0.14972E-0008 -0.32374E-0008
  0.12625E+0005 -0.28307E+0004  0.18248E-0008  0.20241E-0008 -0.36154E-0009
  0.12707E+0005 -0.28326E+0004  0.45770E-0008  0.25223E-0008  0.27022E-0008
  0.12750E+0005 -0.28337E+0004  0.60327E-0008  0.27621E-0008  0.42997E-0008
  0.12500E+0005 -0.28114E+0004 -0.27045E-0008  0.12108E-0008 -0.56393E-0008
  0.12543E+0005 -0.28125E+0004 -0.15430E-0008  0.14828E-0008 -0.42838E-0008
  0.12625E+0005 -0.28147E+0004  0.98853E-0009  0.20008E-0008 -0.13700E-0008
  0.12707E+0005 -0.28168E+0004  0.37970E-0008  0.24925E-0008  0.18035E-0008
  0.12750E+0005 -0.28180E+0004  0.53105E-0008  0.27299E-0008  0.34883E-0008
  0.12750E+0005 -0.29090E+0004  0.85073E-0008  0.29389E-0008  0.69599E-0008
  0.12793E+0005 -0.29094E+0004  0.94923E-0008  0.31588E-0008  0.79407E-0008
  0.12875E+0005 -0.29101E+0004  0.10912E-0007  0.34835E-0008  0.93076E-0008
  0.12957E+0005 -0.29109E+0004  0.11597E-0007  0.36571E-0008  0.98977E-0008
  0.13000E+0005 -0.29113E+0004  0.11620E-0007  0.36789E-0008  0.98623E-0008
  0.12750E+0005 -0.28933E+0004  0.81282E-0008  0.28988E-0008  0.65749E-0008
  0.12793E+0005 -0.28937E+0004  0.92037E-0008  0.31180E-0008  0.76703E-0008
  0.12875E+0005 -0.28946E+0004  0.10825E-0007  0.34439E-0008  0.92797E-0008
  0.12957E+0005 -0.28955E+0004  0.11736E-0007  0.36216E-0008  0.10128E-0007
  0.13000E+0005 -0.28960E+0004  0.11880E-0007  0.36468E-0008  0.10226E-0007
  0.12750E+0005 -0.28635E+0004  0.72100E-0008  0.28274E-0008  0.55982E-0008
  0.12793E+0005 -0.28641E+0004  0.84515E-0008  0.30448E-0008  0.69087E-0008
  0.12875E+0005 -0.28652E+0004  0.10455E-0007  0.33714E-0008  0.89858E-0008
  0.12957E+0005 -0.28663E+0004  0.11807E-0007  0.35555E-0008  0.10346E-0007
  0.13000E+0005 -0.28669E+0004  0.12193E-0007  0.35866E-0008  0.10716E-0007
  0.12750E+0005 -0.28337E+0004  0.60327E-0008  0.27621E-0008  0.42997E-0008
  0.12793E+0005 -0.28344E+0004  0.74278E-0008  0.29768E-0008  0.58169E-0008
  0.12875E+0005 -0.28358E+0004  0.98028E-0008  0.33025E-0008  0.83615E-0008
  0.12957E+0005 -0.28372E+0004  0.11606E-0007  0.34914E-0008  0.10256E-0007
  0.13000E+0005 -0.28379E+0004  0.12249E-0007  0.35274E-0008  0.10918E-0007
  0.12750E+0005 -0.28180E+0004  0.53105E-0008  0.27299E-0008  0.34883E-0008
  0.12793E+0005 -0.28188E+0004  0.67795E-0008  0.29429E-0008  0.51087E-0008
  0.12875E+0005 -0.28203E+0004  0.93425E-0008  0.32675E-0008  0.78954E-0008
  0.12957E+0005 -0.28218E+0004  0.11384E-0007  0.34584E-0008  0.10076E-0007
  0.13000E+0005 -0.28226E+0004  0.12166E-0007  0.34967E-0008  0.10899E-0007
  0.13000E+0005 -0.29113E+0004  0.11620E-0007  0.36789E-0008  0.98623E-0008
  0.13043E+0005 -0.29116E+0004  0.11404E-0007  0.36467E-0008  0.95920E-0008
  0.13125E+0005 -0.29121E+0004  0.10339E-0007  0.34345E-0008  0.84564E-0008
  0.13207E+0005 -0.29125E+0004  0.84968E-0008  0.30194E-0008  0.66302E-0008
  0.13250E+0005 -0.29128E+0004  0.72678E-0008  0.27214E-0008  0.54601E-0008
  0.13000E+0005 -0.28960E+0004  0.11880E-0007  0.36468E-0008  0.10226E-0007
  0.13043E+0005 -0.28963E+0004  0.11781E-0007  0.36188E-0008  0.10083E-0007
  0.13125E+0005 -0.28969E+0004  0.10918E-0007  0.34168E-0008  0.91566E-0008
  0.13207E+0005 -0.28974E+0004  0.92322E-0008  0.30147E-0008  0.74781E-0008
  0.13250E+0005 -0.28978E+0004  0.80600E-0008  0.27249E-0008  0.63542E-0008
  0.13000E+0005 -0.28669E+0004  0.12193E-0007  0.35866E-0008  0.10716E-0007
  0.13043E+0005 -0.28673E+0004  0.12334E-0007  0.35657E-0008  0.10835E-0007
  0.13125E+0005 -0.28681E+0004  0.11896E-0007  0.33821E-0008  0.10356E-0007
  0.13207E+0005 -0.28688E+0004  0.10556E-0007  0.30040E-0008  0.90166E-0008
  0.13250E+0005 -0.28692E+0004  0.95208E-0008  0.27291E-0008  0.80128E-0008
  0.13000E+0005 -0.28379E+0004  0.12249E-0007  0.35274E-0008  0.10918E-0007
  0.13043E+0005 -0.28384E+0004  0.12647E-0007  0.35130E-0008  0.11324E-0007
  0.13125E+0005 -0.28393E+0004  0.12683E-0007  0.33462E-0008  0.11353E-0007
  0.13207E+0005 -0.28402E+0004  0.11753E-0007  0.29909E-0008  0.10427E-0007
  0.13250E+0005 -0.28407E+0004  0.10893E-0007  0.27305E-0008  0.95867E-0008
  0.13000E+0005 -0.28226E+0004  0.12166E-0007  0.34967E-0008  0.10899E-0007
  0.13043E+0005 -0.28231E+0004  0.12706E-0007  0.34853E-0008  0.11465E-0007
  0.13125E+0005 -0.28241E+0004  0.13009E-0007  0.33269E-0008  0.11784E-0007
  0.13207E+0005 -0.28251E+0004  0.12320E-0007  0.29832E-0008  0.11105E-0007
  0.13250E+0005 -0.28256E+0004  0.11567E-0007  0.27302E-0008  0.10368E-0007
  0.13250E+0005 -0.29128E+0004  0.72678E-0008  0.27214E-0008  0.54601E-0008
  0.13293E+0005 -0.29130E+0004  0.59060E-0008  0.23725E-0008  0.42004E-0008
  0.13375E+0005 -0.29135E+0004  0.30946E-0008  0.15879E-0008  0.17143E-0008
  0.13457E+0005 -0.29139E+0004  0.22583E-0009  0.67878E-0009 -0.64860E-0009
  0.13500E+0005 -0.29141E+0004 -0.12113E-0008  0.16658E-0009 -0.17490E-0008
  0.13250E+0005 -0.28978E+0004  0.80600E-0008  0.27249E-0008  0.63542E-0008
  0.13293E+0005 -0.28980E+0004  0.67352E-0008  0.23848E-0008  0.51167E-0008
  0.13375E+0005 -0.28985E+0004  0.39350E-0008  0.16187E-0008  0.26027E-0008
  0.13457E+0005 -0.28990E+0004  0.10001E-0008  0.72992E-0009  0.12255E-0009
  0.13500E+0005 -0.28993E+0004 -0.50057E-0009  0.22900E-0009 -0.10719E-0008
  0.13250E+0005 -0.28692E+0004  0.95208E-0008  0.27291E-0008  0.80128E-0008
  0.13293E+0005 -0.28695E+0004  0.82961E-0008  0.24053E-0008  0.68504E-0008
  0.13375E+0005 -0.28702E+0004  0.55722E-0008  0.16738E-0008  0.43430E-0008
  0.13457E+0005 -0.28708E+0004  0.25608E-0008  0.82319E-0009  0.16922E-0008
  0.13500E+0005 -0.28711E+0004  0.96097E-0009  0.34340E-0009  0.34148E-0009
  0.13250E+0005 -0.28407E+0004  0.10893E-0007  0.27305E-0008  0.95867E-0008
  0.13293E+0005 -0.28411E+0004  0.98078E-0008  0.24224E-0008  0.85432E-0008
  0.13375E+0005 -0.28418E+0004  0.72355E-0008  0.17248E-0008  0.61243E-0008
  0.13457E+0005 -0.28426E+0004  0.42166E-0008  0.91148E-0009  0.33762E-0008
  0.13500E+0005 -0.28430E+0004  0.25491E-0008  0.45245E-0009  0.19021E-0008
  0.13250E+0005 -0.28256E+0004  0.11567E-0007  0.27302E-0008  0.10368E-0007
  0.13293E+0005 -0.28261E+0004  0.10571E-0007  0.24302E-0008  0.94047E-0008
  0.13375E+0005 -0.28269E+0004  0.81098E-0008  0.17500E-0008  0.70665E-0008
  0.13457E+0005 -0.28277E+0004  0.51167E-0008  0.95605E-0009  0.42989E-0008
  0.13500E+0005 -0.28282E+0004  0.34276E-0008  0.50778E-0009  0.27745E-0008
  0.13500E+0005 -0.29141E+0004 -0.12113E-0008  0.16658E-0009 -0.17490E-0008
  0.13543E+0005 -0.29143E+0004 -0.25426E-0008 -0.35498E-0009 -0.27031E-0008
  0.13625E+0005 -0.29146E+0004 -0.46568E-0008 -0.13385E-0008 -0.40135E-0008
  0.13707E+0005 -0.29150E+0004 -0.60860E-0008 -0.22556E-0008 -0.45834E-0008
  0.13750E+0005 -0.29152E+0004 -0.65262E-0008 -0.26909E-0008 -0.45747E-0008
  0.13500E+0005 -0.28993E+0004 -0.50057E-0009  0.22900E-0009 -0.10719E-0008
  0.13543E+0005 -0.28995E+0004 -0.19120E-0008 -0.28119E-0009 -0.21380E-0008
  0.13625E+0005 -0.28999E+0004 -0.42146E-0008 -0.12434E-0008 -0.36986E-0008
  0.13707E+0005 -0.29003E+0004 -0.58597E-0008 -0.21406E-0008 -0.45428E-0008
  0.13750E+0005 -0.29005E+0004 -0.64160E-0008 -0.25666E-0008 -0.46775E-0008
  0.13500E+0005 -0.28711E+0004  0.96097E-0009  0.34340E-0009  0.34148E-0009
  0.13543E+0005 -0.28714E+0004 -0.58494E-0009 -0.14548E-0009 -0.91928E-0009
  0.13625E+0005 -0.28720E+0004 -0.32237E-0008 -0.10677E-0008 -0.29335E-0008
  0.13707E+0005 -0.28725E+0004 -0.52742E-0008 -0.19277E-0008 -0.42953E-0008
  0.13750E+0005 -0.28728E+0004 -0.60555E-0008 -0.23361E-0008 -0.47081E-0008
  0.13500E+0005 -0.28430E+0004  0.25491E-0008  0.45245E-0009  0.19021E-0008
  0.13543E+0005 -0.28434E+0004  0.89569E-0009 -0.15514E-0010  0.47446E-0009
  0.13625E+0005 -0.28440E+0004 -0.20433E-0008 -0.89837E-0009 -0.19576E-0008
  0.13707E+0005 -0.28447E+0004 -0.44858E-0008 -0.17218E-0008 -0.38253E-0008
  0.13750E+0005 -0.28450E+0004 -0.54941E-0008 -0.21129E-0008 -0.45198E-0008
  0.13500E+0005 -0.28282E+0004  0.34276E-0008  0.50778E-0009  0.27745E-0008
  0.13543E+0005 -0.28286E+0004  0.17298E-0008  0.50680E-0010  0.12716E-0008
  0.13625E+0005 -0.28293E+0004 -0.13498E-0008 -0.81172E-0009 -0.13629E-0008
  0.13707E+0005 -0.28300E+0004 -0.39899E-0008 -0.16162E-0008 -0.34889E-0008
  0.13750E+0005 -0.28304E+0004 -0.51171E-0008 -0.19983E-0008 -0.43317E-0008
  0.13750E+0005 -0.29152E+0004 -0.65262E-0008 -0.26909E-0008 -0.45747E-0008
  0.13793E+0005 -0.29153E+0004 -0.67430E-0008 -0.30786E-0008 -0.43658E-0008
  0.13875E+0005 -0.29155E+0004 -0.65621E-0008 -0.36618E-0008 -0.34802E-0008
  0.13957E+0005 -0.29157E+0004 -0.56931E-0008 -0.40095E-0008 -0.21120E-0008
  0.14000E+0005 -0.29158E+0004 -0.50116E-0008 -0.40896E-0008 -0.12726E-0008
  0.13750E+0005 -0.29005E+0004 -0.64160E-0008 -0.25666E-0008 -0.46775E-0008
  0.13793E+0005 -0.29007E+0004 -0.67450E-0008 -0.29458E-0008 -0.46050E-0008
  0.13875E+0005 -0.29009E+0004 -0.67552E-0008 -0.35166E-0008 -0.39445E-0008
  0.13957E+0005 -0.29012E+0004 -0.60314E-0008 -0.38576E-0008 -0.27373E-0008
  0.14000E+0005 -0.29013E+0004 -0.54028E-0008 -0.39370E-0008 -0.19507E-0008
  0.13750E+0005 -0.28728E+0004 -0.60555E-0008 -0.23361E-0008 -0.47081E-0008
  0.13793E+0005 -0.28729E+0004 -0.66065E-0008 -0.26995E-0008 -0.49049E-0008
  0.13875E+0005 -0.28733E+0004 -0.70070E-0008 -0.32469E-0008 -0.47025E-0008
  0.13957E+0005 -0.28736E+0004 -0.65975E-0008 -0.35752E-0008 -0.38427E-0008
  0.14000E+0005 -0.28737E+0004 -0.60924E-0008 -0.36530E-0008 -0.31814E-0008
  0.13750E+0005 -0.28450E+0004 -0.54941E-0008 -0.21129E-0008 -0.45198E-0008
  0.13793E+0005 -0.28452E+0004 -0.62750E-0008 -0.24608E-0008 -0.49956E-0008
  0.13875E+0005 -0.28456E+0004 -0.70961E-0008 -0.29850E-0008 -0.52857E-0008
  0.13957E+0005 -0.28460E+0004 -0.70471E-0008 -0.33004E-0008 -0.48242E-0008
  0.14000E+0005 -0.28462E+0004 -0.66942E-0008 -0.33762E-0008 -0.43195E-0008
  0.13750E+0005 -0.28304E+0004 -0.51171E-0008 -0.19983E-0008 -0.43317E-0008
  0.13793E+0005 -0.28306E+0004 -0.60206E-0008 -0.23379E-0008 -0.49567E-0008
  0.13875E+0005 -0.28310E+0004 -0.70728E-0008 -0.28501E-0008 -0.55176E-0008
  0.13957E+0005 -0.28314E+0004 -0.72304E-0008 -0.31587E-0008 -0.52847E-0008
  0.14000E+0005 -0.28316E+0004 -0.69686E-0008 -0.32333E-0008 -0.48744E-0008
  0.14000E+0005 -0.29158E+0004 -0.50116E-0008 -0.40896E-0008 -0.12726E-0008
  0.14043E+0005 -0.29159E+0004 -0.42159E-0008 -0.40951E-0008 -0.40282E-0009
  0.14125E+0005 -0.29160E+0004 -0.25098E-0008 -0.39064E-0008  0.12043E-0008
  0.14207E+0005 -0.29161E+0004 -0.74037E-0009 -0.34748E-0008  0.25622E-0008
  0.14250E+0005 -0.29162E+0004  0.14344E-0009 -0.31618E-0008  0.31127E-0008
  0.14000E+0005 -0.29013E+0004 -0.54028E-0008 -0.39370E-0008 -0.19507E-0008
  0.14043E+0005 -0.29014E+0004 -0.46421E-0008 -0.39435E-0008 -0.11103E-0008
  0.14125E+0005 -0.29015E+0004 -0.29517E-0008 -0.37628E-0008  0.50797E-0009
  0.14207E+0005 -0.29016E+0004 -0.11348E-0008 -0.33467E-0008  0.19588E-0008
  0.14250E+0005 -0.29017E+0004 -0.20391E-0009 -0.30449E-0008  0.25866E-0008
  0.14000E+0005 -0.28737E+0004 -0.60924E-0008 -0.36530E-0008 -0.31814E-0008
  0.14043E+0005 -0.28738E+0004 -0.54221E-0008 -0.36612E-0008 -0.24224E-0008
  0.14125E+0005 -0.28740E+0004 -0.38060E-0008 -0.34946E-0008 -0.83130E-0009
  0.14207E+0005 -0.28742E+0004 -0.19386E-0008 -0.31063E-0008  0.75275E-0009
  0.14250E+0005 -0.28743E+0004 -0.93585E-0009 -0.28246E-0008  0.15082E-0008
  0.14000E+0005 -0.28462E+0004 -0.66942E-0008 -0.33762E-0008 -0.43195E-0008
  0.14043E+0005 -0.28463E+0004 -0.61445E-0008 -0.33858E-0008 -0.36749E-0008
  0.14125E+0005 -0.28465E+0004 -0.46612E-0008 -0.32318E-0008 -0.21745E-0008
  0.14207E+0005 -0.28467E+0004 -0.27974E-0008 -0.28692E-0008 -0.51598E-0009
  0.14250E+0005 -0.28468E+0004 -0.17473E-0008 -0.26062E-0008  0.34030E-0009
  0.14000E+0005 -0.28316E+0004 -0.69686E-0008 -0.32333E-0008 -0.48744E-0008
  0.14043E+0005 -0.28318E+0004 -0.64942E-0008 -0.32433E-0008 -0.43031E-0008
  0.14125E+0005 -0.28320E+0004 -0.51043E-0008 -0.30955E-0008 -0.28759E-0008
  0.14207E+0005 -0.28322E+0004 -0.32647E-0008 -0.27456E-0008 -0.12025E-0008
  0.14250E+0005 -0.28323E+0004 -0.22002E-0008 -0.24919E-0008 -0.30459E-0009
  0.14250E+0005 -0.29162E+0004  0.14344E-0009 -0.31618E-0008  0.31127E-0008
  0.14293E+0005 -0.29163E+0004  0.95708E-0009 -0.28006E-0008  0.35245E-0008
  0.14375E+0005 -0.29165E+0004  0.22198E-0008 -0.20129E-0008  0.38741E-0008
  0.14457E+0005 -0.29168E+0004  0.30262E-0008 -0.11510E-0008  0.36522E-0008
  0.14500E+0005 -0.29169E+0004  0.32494E-0008 -0.69112E-0009  0.33229E-0008
  0.14250E+0005 -0.29017E+0004 -0.20391E-0009 -0.30449E-0008  0.25866E-0008
  0.14293E+0005 -0.29018E+0004  0.66945E-0009 -0.26968E-0008  0.30918E-0008
  0.14375E+0005 -0.29021E+0004  0.20690E-0008 -0.19381E-0008  0.36479E-0008
  0.14457E+0005 -0.29024E+0004  0.30255E-0008 -0.11092E-0008  0.36473E-0008
  0.14500E+0005 -0.29025E+0004  0.33259E-0008 -0.66775E-0009  0.34311E-0008
  0.14250E+0005 -0.28743E+0004 -0.93585E-0009 -0.28246E-0008  0.15082E-0008
  0.14293E+0005 -0.28744E+0004  0.36683E-0010 -0.24999E-0008  0.21749E-0008
  0.14375E+0005 -0.28748E+0004  0.16789E-0008 -0.17936E-0008  0.31031E-0008
  0.14457E+0005 -0.28751E+0004  0.29166E-0008 -0.10243E-0008  0.35172E-0008
  0.14500E+0005 -0.28753E+0004  0.33670E-0008 -0.61594E-0009  0.35185E-0008
  0.14250E+0005 -0.28468E+0004 -0.17473E-0008 -0.26062E-0008  0.34030E-0009
  0.14293E+0005 -0.28470E+0004 -0.69641E-0009 -0.23033E-0008  0.11456E-0008
  0.14375E+0005 -0.28475E+0004  0.11611E-0008 -0.16459E-0008  0.24155E-0008
  0.14457E+0005 -0.28479E+0004  0.26701E-0008 -0.93221E-0009  0.32321E-0008
  0.14500E+0005 -0.28481E+0004  0.32723E-0008 -0.55473E-0009  0.34519E-0008
  0.14250E+0005 -0.28323E+0004 -0.22002E-0008 -0.24919E-0008 -0.30459E-0009
  0.14293E+0005 -0.28326E+0004 -0.11173E-0008 -0.21999E-0008  0.56362E-0009
  0.14375E+0005 -0.28331E+0004  0.84081E-0009 -0.15668E-0008  0.19993E-0008
  0.14457E+0005 -0.28335E+0004  0.24866E-0008 -0.88097E-0009  0.30209E-0008
  0.14500E+0005 -0.28338E+0004  0.31683E-0008 -0.51893E-0009  0.33552E-0008
  0.14500E+0005 -0.29169E+0004  0.32494E-0008 -0.69112E-0009  0.33229E-0008
  0.14543E+0005 -0.29171E+0004  0.33314E-0008 -0.24411E-0009  0.28681E-0008
  0.14625E+0005 -0.29176E+0004  0.31262E-0008  0.53491E-0009  0.17432E-0008
  0.14707E+0005 -0.29180E+0004  0.25254E-0008  0.11649E-0008  0.43752E-0009
  0.14750E+0005 -0.29183E+0004  0.20908E-0008  0.14190E-0008 -0.25525E-0009
  0.14500E+0005 -0.29025E+0004  0.33259E-0008 -0.66775E-0009  0.34311E-0008
  0.14543E+0005 -0.29028E+0004  0.34801E-0008 -0.23923E-0009  0.30819E-0008
  0.14625E+0005 -0.29033E+0004  0.33881E-0008  0.50604E-0009  0.21231E-0008
  0.14707E+0005 -0.29039E+0004  0.28591E-0008  0.11064E-0008  0.92482E-0009
  0.14750E+0005 -0.29042E+0004  0.24431E-0008  0.13474E-0008  0.26129E-0009
  0.14500E+0005 -0.28753E+0004  0.33670E-0008 -0.61594E-0009  0.35185E-0008
  0.14543E+0005 -0.28757E+0004  0.36654E-0008 -0.22069E-0009  0.33765E-0008
  0.14625E+0005 -0.28764E+0004  0.38095E-0008  0.46364E-0009  0.27544E-0008
  0.14707E+0005 -0.28770E+0004  0.34450E-0008  0.10102E-0008  0.17891E-0008
  0.14750E+0005 -0.28774E+0004  0.30807E-0008  0.12274E-0008  0.11983E-0008
  0.14500E+0005 -0.28481E+0004  0.32723E-0008 -0.55473E-0009  0.34519E-0008
  0.14543E+0005 -0.28486E+0004  0.37215E-0008 -0.19060E-0009  0.35232E-0008
  0.14625E+0005 -0.28494E+0004  0.41251E-0008  0.43664E-0009  0.32616E-0008
  0.14707E+0005 -0.28502E+0004  0.39590E-0008  0.93268E-0009  0.25644E-0008
  0.14750E+0005 -0.28506E+0004  0.36670E-0008  0.11272E-0008  0.20678E-0008
  0.14500E+0005 -0.28338E+0004  0.31683E-0008 -0.51893E-0009  0.33552E-0008
  0.14543E+0005 -0.28343E+0004  0.36985E-0008 -0.17037E-0009  0.35405E-0008
  0.14625E+0005 -0.28352E+0004  0.42466E-0008  0.42825E-0009  0.34765E-0008
  0.14707E+0005 -0.28361E+0004  0.41973E-0008  0.89886E-0009  0.29335E-0008
  0.14750E+0005 -0.28365E+0004  0.39509E-0008  0.10820E-0008  0.24947E-0008
  0.14750E+0005 -0.29183E+0004  0.20908E-0008  0.14190E-0008 -0.25525E-0009
  0.14793E+0005 -0.29186E+0004  0.15994E-0008  0.16098E-0008 -0.91515E-0009
  0.14875E+0005 -0.29192E+0004  0.59696E-0009  0.17871E-0008 -0.19767E-0008
  0.14957E+0005 -0.29198E+0004 -0.37931E-0009  0.17154E-0008 -0.26734E-0008
  0.15000E+0005 -0.29201E+0004 -0.84153E-0009  0.15821E-0008 -0.28645E-0008
  0.14750E+0005 -0.29042E+0004  0.24431E-0008  0.13474E-0008  0.26129E-0009
  0.14793E+0005 -0.29045E+0004  0.19563E-0008  0.15272E-0008 -0.38932E-0009
  0.14875E+0005 -0.29053E+0004  0.92688E-0009  0.16910E-0008 -0.14851E-0008
  0.14957E+0005 -0.29060E+0004 -0.11616E-0009  0.16157E-0008 -0.22743E-0008
  0.15000E+0005 -0.29064E+0004 -0.62544E-0009  0.14848E-0008 -0.25321E-0008
  0.14750E+0005 -0.28774E+0004  0.30807E-0008  0.12274E-0008  0.11983E-0008
  0.14793E+0005 -0.28779E+0004  0.26196E-0008  0.13873E-0008  0.58302E-0009
  0.14875E+0005 -0.28788E+0004  0.15690E-0008  0.15258E-0008 -0.54519E-0009
  0.14957E+0005 -0.28797E+0004  0.42443E-0009  0.14429E-0008 -0.14822E-0008
  0.15000E+0005 -0.28802E+0004 -0.16381E-0009  0.13154E-0008 -0.18549E-0008
  0.14750E+0005 -0.28506E+0004  0.36670E-0008  0.11272E-0008  0.20678E-0008
  0.14793E+0005 -0.28512E+0004  0.32526E-0008  0.12681E-0008  0.15105E-0008
  0.14875E+0005 -0.28524E+0004  0.22201E-0008  0.13818E-0008  0.39227E-0009
  0.14957E+0005 -0.28535E+0004  0.10079E-0008  0.12903E-0008 -0.65500E-0009
  0.15000E+0005 -0.28541E+0004  0.35524E-0009  0.11649E-0008 -0.11262E-0008
  0.14750E+0005 -0.28365E+0004  0.39509E-0008  0.10820E-0008  0.24947E-0008
  0.14793E+0005 -0.28372E+0004  0.35694E-0008  0.12131E-0008  0.19768E-0008
  0.14875E+0005 -0.28384E+0004  0.25620E-0008  0.13140E-0008  0.88068E-0009
  0.14957E+0005 -0.28396E+0004  0.13283E-0008  0.12176E-0008 -0.20918E-0009
  0.15000E+0005 -0.28403E+0004  0.64780E-0009  0.10929E-0008 -0.72521E-0009
  0.15000E+0005 -0.29201E+0004 -0.84153E-0009  0.15821E-0008 -0.28645E-0008
  0.15043E+0005 -0.29205E+0004 -0.12490E-0008  0.13894E-0008 -0.29285E-0008
  0.15125E+0005 -0.29212E+0004 -0.18345E-0008  0.88755E-0009 -0.27121E-0008
  0.15207E+0005 -0.29219E+0004 -0.21480E-0008  0.26372E-0009 -0.21208E-0008
  0.15250E+0005 -0.29222E+0004 -0.22044E-0008 -0.88568E-0010 -0.16990E-0008
  0.15000E+0005 -0.29064E+0004 -0.62544E-0009  0.14848E-0008 -0.25321E-0008
  0.15043E+0005 -0.29068E+0004 -0.10855E-0008  0.12971E-0008 -0.26715E-0008
  0.15125E+0005 -0.29076E+0004 -0.17767E-0008  0.81136E-0009 -0.26091E-0008
  0.15207E+0005 -0.29084E+0004 -0.21908E-0008  0.21014E-0009 -0.21671E-0008
  0.15250E+0005 -0.29088E+0004 -0.22934E-0008 -0.12860E-0009 -0.18153E-0008
  0.15000E+0005 -0.28802E+0004 -0.16381E-0009  0.13154E-0008 -0.18549E-0008
  0.15043E+0005 -0.28808E+0004 -0.71569E-0009  0.11358E-0008 -0.21279E-0008
  0.15125E+0005 -0.28818E+0004 -0.15996E-0008  0.67722E-0009 -0.23471E-0008
  0.15207E+0005 -0.28828E+0004 -0.22057E-0008  0.11478E-0009 -0.21874E-0008
  0.15250E+0005 -0.28833E+0004 -0.23999E-0008 -0.20054E-0009 -0.19711E-0008
  0.15000E+0005 -0.28541E+0004  0.35524E-0009  0.11649E-0008 -0.11262E-0008
  0.15043E+0005 -0.28547E+0004 -0.27687E-0009  0.99178E-0009 -0.15192E-0008
  0.15125E+0005 -0.28560E+0004 -0.13402E-0008  0.55629E-0009 -0.20032E-0008
  0.15207E+0005 -0.28572E+0004 -0.21366E-0008  0.27661E-0010 -0.21212E-0008
  0.15250E+0005 -0.28579E+0004 -0.24257E-0008 -0.26701E-0009 -0.20427E-0008
  0.15000E+0005 -0.28403E+0004  0.64780E-0009  0.10929E-0008 -0.72521E-0009
  0.15043E+0005 -0.28410E+0004 -0.21464E-0010  0.92253E-0009 -0.11756E-0008
  0.15125E+0005 -0.28424E+0004 -0.11729E-0008  0.49773E-0009 -0.17913E-0008
  0.15207E+0005 -0.28437E+0004 -0.20676E-0008 -0.14907E-0010 -0.20527E-0008
  0.15250E+0005 -0.28444E+0004 -0.24076E-0008 -0.29974E-0009 -0.20470E-0008
  0.15250E+0005 -0.29222E+0004 -0.22044E-0008 -0.88568E-0010 -0.16990E-0008
  0.15293E+0005 -0.29225E+0004 -0.21915E-0008 -0.43950E-0009 -0.12321E-0008
  0.15375E+0005 -0.29231E+0004 -0.20055E-0008 -0.10610E-0008 -0.30641E-0009
  0.15457E+0005 -0.29237E+0004 -0.16650E-0008 -0.15586E-0008  0.53686E-0009
  0.15500E+0005 -0.29240E+0004 -0.14487E-0008 -0.17507E-0008  0.90183E-0009
  0.15250E+0005 -0.29088E+0004 -0.22934E-0008 -0.12860E-0009 -0.18153E-0008
  0.15293E+0005 -0.29092E+0004 -0.23200E-0008 -0.46560E-0009 -0.14089E-0008
  0.15375E+0005 -0.29098E+0004 -0.21863E-0008 -0.10614E-0008 -0.56582E-0009
  0.15457E+0005 -0.29105E+0004 -0.18658E-0008 -0.15369E-0008  0.24209E-0009
  0.15500E+0005 -0.29109E+0004 -0.16474E-0008 -0.17199E-0008  0.60760E-0009
  0.15250E+0005 -0.28833E+0004 -0.23999E-0008 -0.20054E-0009 -0.19711E-0008
  0.15293E+0005 -0.28838E+0004 -0.25069E-0008 -0.51343E-0009 -0.16844E-0008
  0.15375E+0005 -0.28847E+0004 -0.24874E-0008 -0.10644E-0008 -0.10122E-0008
  0.15457E+0005 -0.28855E+0004 -0.22231E-0008 -0.15015E-0008 -0.28933E-0009
  0.15500E+0005 -0.28860E+0004 -0.20105E-0008 -0.16683E-0008  0.67124E-0010
  0.15250E+0005 -0.28579E+0004 -0.24257E-0008 -0.26701E-0009 -0.20427E-0008
  0.15293E+0005 -0.28584E+0004 -0.26193E-0008 -0.55858E-0009 -0.18807E-0008
  0.15375E+0005 -0.28595E+0004 -0.27308E-0008 -0.10696E-0008 -0.13953E-0008
  0.15457E+0005 -0.28606E+0004 -0.25443E-0008 -0.14722E-0008 -0.77923E-0009
  0.15500E+0005 -0.28611E+0004 -0.23496E-0008 -0.16246E-0008 -0.44439E-0009
  0.15250E+0005 -0.28444E+0004 -0.24076E-0008 -0.29974E-0009 -0.20470E-0008
  0.15293E+0005 -0.28451E+0004 -0.26485E-0008 -0.58112E-0009 -0.19522E-0008
  0.15375E+0005 -0.28462E+0004 -0.28348E-0008 -0.10730E-0008 -0.15707E-0008
  0.15457E+0005 -0.28474E+0004 -0.26971E-0008 -0.14589E-0008 -0.10188E-0008
  0.15500E+0005 -0.28480E+0004 -0.25165E-0008 -0.16042E-0008 -0.70015E-0009
  0.15500E+0005 -0.29240E+0004 -0.14487E-0008 -0.17507E-0008  0.90183E-0009
  0.15543E+0005 -0.29242E+0004 -0.12223E-0008 -0.18839E-0008  0.11887E-0008
  0.15625E+0005 -0.29246E+0004 -0.79521E-0009 -0.19665E-0008  0.14953E-0008
  0.15707E+0005 -0.29250E+0004 -0.41174E-0009 -0.18255E-0008  0.14810E-0008
  0.15750E+0005 -0.29252E+0004 -0.23775E-0009 -0.16693E-0008  0.13566E-0008
  0.15500E+0005 -0.29109E+0004 -0.16474E-0008 -0.17199E-0008  0.60760E-0009
  0.15543E+0005 -0.29111E+0004 -0.14113E-0008 -0.18460E-0008  0.90678E-0009
  0.15625E+0005 -0.29116E+0004 -0.94815E-0009 -0.19215E-0008  0.12649E-0008
  0.15707E+0005 -0.29120E+0004 -0.51358E-0009 -0.17817E-0008  0.13274E-0008
  0.15750E+0005 -0.29123E+0004 -0.31019E-0009 -0.16292E-0008  0.12485E-0008
  0.15500E+0005 -0.28860E+0004 -0.20105E-0008 -0.16683E-0008  0.67124E-0010
  0.15543E+0005 -0.28863E+0004 -0.17654E-0008 -0.17818E-0008  0.37976E-0009
  0.15625E+0005 -0.28869E+0004 -0.12499E-0008 -0.18446E-0008  0.81820E-0009
  0.15707E+0005 -0.28875E+0004 -0.73048E-0009 -0.17064E-0008  0.10128E-0008
  0.15750E+0005 -0.28878E+0004 -0.47564E-0009 -0.15602E-0008  0.10149E-0008
  0.15500E+0005 -0.28611E+0004 -0.23496E-0008 -0.16246E-0008 -0.44439E-0009
  0.15543E+0005 -0.28615E+0004 -0.21074E-0008 -0.17267E-0008 -0.13085E-0009
  0.15625E+0005 -0.28622E+0004 -0.15604E-0008 -0.17776E-0008  0.36542E-0009
  0.15707E+0005 -0.28629E+0004 -0.97243E-0009 -0.16406E-0008  0.67358E-0009
  0.15750E+0005 -0.28633E+0004 -0.67242E-0009 -0.14998E-0008  0.74913E-0009
  0.15500E+0005 -0.28480E+0004 -0.25165E-0008 -0.16042E-0008 -0.70015E-0009
  0.15543E+0005 -0.28484E+0004 -0.22804E-0008 -0.17008E-0008 -0.39098E-0009
  0.15625E+0005 -0.28492E+0004 -0.17249E-0008 -0.17460E-0008  0.12681E-0009
  0.15707E+0005 -0.28499E+0004 -0.11077E-0008 -0.16094E-0008  0.48711E-0009
  0.15750E+0005 -0.28504E+0004 -0.78662E-0009 -0.14711E-0008  0.59816E-0009
  0.15750E+0005 -0.29252E+0004 -0.23775E-0009 -0.16693E-0008  0.13566E-0008
  0.15793E+0005 -0.29254E+0004 -0.86006E-0010 -0.14648E-0008  0.11657E-0008
  0.15875E+0005 -0.29257E+0004  0.14344E-0009 -0.97630E-0009  0.67943E-0009
  0.15957E+0005 -0.29261E+0004  0.31097E-0009 -0.41558E-0009  0.13449E-0009
  0.16000E+0005 -0.29263E+0004  0.38357E-0009 -0.11568E-0009 -0.13334E-0009
  0.15750E+0005 -0.29123E+0004 -0.31019E-0009 -0.16292E-0008  0.12485E-0008
  0.15793E+0005 -0.29125E+0004 -0.12926E-0009 -0.14301E-0008  0.11035E-0008
  0.15875E+0005 -0.29129E+0004  0.14986E-0009 -0.95534E-0009  0.69745E-0009
  0.15957E+0005 -0.29133E+0004  0.35384E-0009 -0.41052E-0009  0.21432E-0009
  0.16000E+0005 -0.29136E+0004  0.43880E-0009 -0.11890E-0009 -0.31094E-0010
  0.15750E+0005 -0.28878E+0004 -0.47564E-0009 -0.15602E-0008  0.10149E-0008
  0.15793E+0005 -0.28881E+0004 -0.24225E-0009 -0.13703E-0008  0.95311E-0009
  0.15875E+0005 -0.28886E+0004  0.12968E-0009 -0.91932E-0009  0.69642E-0009
  0.15957E+0005 -0.28891E+0004  0.40605E-0009 -0.40207E-0009  0.33262E-0009
  0.16000E+0005 -0.28894E+0004  0.51765E-0009 -0.12489E-0009  0.13255E-0009
  0.15750E+0005 -0.28633E+0004 -0.67242E-0009 -0.14998E-0008  0.74913E-0009
  0.15793E+0005 -0.28636E+0004 -0.39109E-0009 -0.13179E-0008  0.76484E-0009
  0.15875E+0005 -0.28643E+0004  0.70045E-0010 -0.88797E-0009  0.65192E-0009
  0.15957E+0005 -0.28650E+0004  0.42110E-0009 -0.39524E-0009  0.40829E-0009
  0.16000E+0005 -0.28653E+0004  0.56249E-0009 -0.13097E-0009  0.25622E-0009
  0.15750E+0005 -0.28504E+0004 -0.78662E-0009 -0.14711E-0008  0.59816E-0009
  0.15793E+0005 -0.28507E+0004 -0.48211E-0009 -0.12931E-0008  0.65216E-0009
  0.15875E+0005 -0.28515E+0004  0.23932E-0010 -0.87323E-0009  0.61210E-0009
  0.15957E+0005 -0.28522E+0004  0.41454E-0009 -0.39233E-0009  0.43143E-0009
  0.16000E+0005 -0.28526E+0004  0.57252E-0009 -0.13430E-0009  0.30536E-0009
  0.16000E+0005 -0.29263E+0004  0.38357E-0009 -0.11568E-0009 -0.13334E-0009
  0.16043E+0005 -0.29266E+0004  0.45009E-0009  0.17233E-0009 -0.36622E-0009
  0.16125E+0005 -0.29271E+0004  0.57654E-0009  0.65451E-0009 -0.66138E-0009
  0.16207E+0005 -0.29276E+0004  0.72056E-0009  0.10081E-0008 -0.71420E-0009
  0.16250E+0005 -0.29279E+0004  0.80724E-0009  0.11311E-0008 -0.63719E-0009
  0.16000E+0005 -0.29136E+0004  0.43880E-0009 -0.11890E-0009 -0.31094E-0010
  0.16043E+0005 -0.29139E+0004  0.51267E-0009  0.16145E-0009 -0.24930E-0009
  0.16125E+0005 -0.29145E+0004  0.63984E-0009  0.63188E-0009 -0.53767E-0009
  0.16207E+0005 -0.29151E+0004  0.77026E-0009  0.97853E-0009 -0.60749E-0009
  0.16250E+0005 -0.29155E+0004  0.84582E-0009  0.11001E-0008 -0.54657E-0009
  0.16000E+0005 -0.28894E+0004  0.51765E-0009 -0.12489E-0009  0.13255E-0009
  0.16043E+0005 -0.28899E+0004  0.60945E-0009  0.14211E-0009 -0.54086E-0010
  0.16125E+0005 -0.28907E+0004  0.74654E-0009  0.59197E-0009 -0.32095E-0009
  0.16207E+0005 -0.28915E+0004  0.85992E-0009  0.92644E-0009 -0.41376E-0009
  0.16250E+0005 -0.28919E+0004  0.91854E-0009  0.10454E-0008 -0.37876E-0009
  0.16000E+0005 -0.28653E+0004  0.56249E-0009 -0.13097E-0009  0.25622E-0009
  0.16043E+0005 -0.28658E+0004  0.67646E-0009  0.12409E-0009  0.10513E-0009
  0.16125E+0005 -0.28668E+0004  0.83330E-0009  0.55544E-0009 -0.13037E-0009
  0.16207E+0005 -0.28678E+0004  0.94009E-0009  0.87891E-0009 -0.23500E-0009
  0.16250E+0005 -0.28683E+0004  0.98696E-0009  0.99542E-0009 -0.22013E-0009
  0.16000E+0005 -0.28526E+0004  0.57252E-0009 -0.13430E-0009  0.30536E-0009
  0.16043E+0005 -0.28531E+0004  0.69953E-0009  0.11497E-0009  0.17424E-0009
  0.16125E+0005 -0.28542E+0004  0.87012E-0009  0.53734E-0009 -0.41351E-0010
  0.16207E+0005 -0.28553E+0004  0.97727E-0009  0.85545E-0009 -0.14809E-0009
  0.16250E+0005 -0.28558E+0004  0.10200E-0008  0.97081E-0009 -0.14161E-0009
  0.16250E+0005 -0.29279E+0004  0.80724E-0009  0.11311E-0008 -0.63719E-0009
  0.16293E+0005 -0.29283E+0004  0.90072E-0009  0.12062E-0008 -0.49064E-0009
  0.16375E+0005 -0.29289E+0004  0.10900E-0008  0.12179E-0008 -0.48648E-0010
  0.16457E+0005 -0.29295E+0004  0.12749E-0008  0.10696E-0008  0.54451E-0009
  0.16500E+0005 -0.29299E+0004  0.13601E-0008  0.93613E-0009  0.88617E-0009
  0.16250E+0005 -0.29155E+0004  0.84582E-0009  0.11001E-0008 -0.54657E-0009
  0.16293E+0005 -0.29159E+0004  0.92651E-0009  0.11751E-0008 -0.41946E-0009
  0.16375E+0005 -0.29166E+0004  0.10906E-0008  0.11903E-0008 -0.18234E-0010
  0.16457E+0005 -0.29174E+0004  0.12532E-0008  0.10489E-0008  0.53606E-0009
  0.16500E+0005 -0.29178E+0004  0.13294E-0008  0.92001E-0009  0.86033E-0009
  0.16250E+0005 -0.28919E+0004  0.91854E-0009  0.10454E-0008 -0.37876E-0009
  0.16293E+0005 -0.28924E+0004  0.97870E-0009  0.11203E-0008 -0.28427E-0009
  0.16375E+0005 -0.28933E+0004  0.11001E-0008  0.11416E-0008  0.46058E-0010
  0.16457E+0005 -0.28943E+0004  0.12235E-0008  0.10124E-0008  0.53064E-0009
  0.16500E+0005 -0.28948E+0004  0.12830E-0008  0.89145E-0009  0.82297E-0009
  0.16250E+0005 -0.28683E+0004  0.98696E-0009  0.99542E-0009 -0.22013E-0009
  0.16293E+0005 -0.28689E+0004  0.10314E-0008  0.10702E-0008 -0.15279E-0009
  0.16375E+0005 -0.28701E+0004  0.11173E-0008  0.10970E-0008  0.11529E-0009
  0.16457E+0005 -0.28713E+0004  0.12058E-0008  0.97896E-0009  0.53606E-0009
  0.16500E+0005 -0.28719E+0004  0.12499E-0008  0.86537E-0009  0.79839E-0009
  0.16250E+0005 -0.28558E+0004  0.10200E-0008  0.97081E-0009 -0.14161E-0009
  0.16293E+0005 -0.28565E+0004  0.10579E-0008  0.10455E-0008 -0.86455E-0010
  0.16375E+0005 -0.28578E+0004  0.11281E-0008  0.10751E-0008  0.15233E-0009
  0.16457E+0005 -0.28591E+0004  0.12003E-0008  0.96252E-0009  0.54205E-0009
  0.16500E+0005 -0.28598E+0004  0.12369E-0008  0.85260E-0009  0.78954E-0009
  0.16500E+0005 -0.29299E+0004  0.13601E-0008  0.93613E-0009  0.88617E-0009
  0.16543E+0005 -0.29302E+0004  0.14309E-0008  0.77153E-0009  0.12293E-0008
  0.16625E+0005 -0.29309E+0004  0.15091E-0008  0.39606E-0009  0.18322E-0008
  0.16707E+0005 -0.29315E+0004  0.14960E-0008 -0.24612E-0010  0.23060E-0008
  0.16750E+0005 -0.29319E+0004  0.14485E-0008 -0.24989E-0009  0.24833E-0008
  0.16500E+0005 -0.29178E+0004  0.13294E-0008  0.92001E-0009  0.86033E-0009
  0.16543E+0005 -0.29182E+0004  0.13934E-0008  0.76013E-0009  0.11890E-0008
  0.16625E+0005 -0.29189E+0004  0.14656E-0008  0.39343E-0009  0.17740E-0008
  0.16707E+0005 -0.29197E+0004  0.14549E-0008 -0.19833E-0010  0.22423E-0008
  0.16750E+0005 -0.29201E+0004  0.14114E-0008 -0.24203E-0009  0.24211E-0008
  0.16500E+0005 -0.28948E+0004  0.12830E-0008  0.89145E-0009  0.82297E-0009
  0.16543E+0005 -0.28953E+0004  0.13341E-0008  0.73994E-0009  0.11247E-0008
  0.16625E+0005 -0.28963E+0004  0.13934E-0008  0.38895E-0009  0.16752E-0008
  0.16707E+0005 -0.28973E+0004  0.13846E-0008 -0.10979E-0010  0.21309E-0008
  0.16750E+0005 -0.28978E+0004  0.13471E-0008 -0.22759E-0009  0.23110E-0008
  0.16500E+0005 -0.28719E+0004  0.12499E-0008  0.86537E-0009  0.79839E-0009
  0.16543E+0005 -0.28725E+0004  0.12886E-0008  0.72156E-0009  0.10744E-0008
  0.16625E+0005 -0.28737E+0004  0.13342E-0008  0.38520E-0009  0.15905E-0008
  0.16707E+0005 -0.28749E+0004  0.13246E-0008 -0.22202E-0011  0.20318E-0008
  0.16750E+0005 -0.28755E+0004  0.12913E-0008 -0.21353E-0009  0.22118E-0008
  0.16500E+0005 -0.28598E+0004  0.12369E-0008  0.85260E-0009  0.78954E-0009
  0.16543E+0005 -0.28605E+0004  0.12694E-0008  0.71261E-0009  0.10527E-0008
  0.16625E+0005 -0.28618E+0004  0.13078E-0008  0.38351E-0009  0.15511E-0008
  0.16707E+0005 -0.28631E+0004  0.12972E-0008  0.24378E-0011  0.19846E-0008
  0.16750E+0005 -0.28637E+0004  0.12655E-0008 -0.20620E-0009  0.21640E-0008
  0.16750E+0005 -0.29319E+0004  0.14485E-0008 -0.24989E-0009  0.24833E-0008
  0.16793E+0005 -0.29322E+0004  0.13734E-0008 -0.46870E-0009  0.26035E-0008
  0.16875E+0005 -0.29328E+0004  0.11630E-0008 -0.84735E-0009  0.26683E-0008
  0.16957E+0005 -0.29334E+0004  0.88594E-0009 -0.11486E-0008  0.25271E-0008
  0.17000E+0005 -0.29337E+0004  0.72487E-0009 -0.12669E-0008  0.23790E-0008
  0.16750E+0005 -0.29201E+0004  0.14114E-0008 -0.24203E-0009  0.24211E-0008
  0.16793E+0005 -0.29205E+0004  0.13419E-0008 -0.45853E-0009  0.25453E-0008
  0.16875E+0005 -0.29212E+0004  0.11447E-0008 -0.83471E-0009  0.26229E-0008
  0.16957E+0005 -0.29219E+0004  0.88231E-0009 -0.11361E-0008  0.24987E-0008
  0.17000E+0005 -0.29223E+0004  0.72891E-0009 -0.12553E-0008  0.23604E-0008
  0.16750E+0005 -0.28978E+0004  0.13471E-0008 -0.22759E-0009  0.23110E-0008
  0.16793E+0005 -0.28983E+0004  0.12862E-0008 -0.43978E-0009  0.24411E-0008
  0.16875E+0005 -0.28992E+0004  0.11104E-0008 -0.81138E-0009  0.25396E-0008
  0.16957E+0005 -0.29001E+0004  0.87259E-0009 -0.11127E-0008  0.24443E-0008
  0.17000E+0005 -0.29006E+0004  0.73208E-0009 -0.12337E-0008  0.23228E-0008
  0.16750E+0005 -0.28755E+0004  0.12913E-0008 -0.21353E-0009  0.22118E-0008
  0.16793E+0005 -0.28761E+0004  0.12371E-0008 -0.42159E-0009  0.23460E-0008
  0.16875E+0005 -0.28772E+0004  0.10787E-0008 -0.78870E-0009  0.24614E-0008
  0.16957E+0005 -0.28783E+0004  0.86115E-0009 -0.10899E-0008  0.23908E-0008
  0.17000E+0005 -0.28789E+0004  0.73143E-0009 -0.12125E-0008  0.22841E-0008
  0.16750E+0005 -0.28637E+0004  0.12655E-0008 -0.20620E-0009  0.21640E-0008
  0.16793E+0005 -0.28644E+0004  0.12142E-0008 -0.41216E-0009  0.22999E-0008
  0.16875E+0005 -0.28656E+0004  0.10636E-0008 -0.77693E-0009  0.24229E-0008
  0.16957E+0005 -0.28668E+0004  0.85523E-0009 -0.10780E-0008  0.23638E-0008
  0.17000E+0005 -0.28674E+0004  0.73036E-0009 -0.12014E-0008  0.22640E-0008
  0.17000E+0005 -0.29337E+0004  0.72487E-0009 -0.12669E-0008  0.23790E-0008
  0.17043E+0005 -0.29340E+0004  0.56126E-0009 -0.13517E-0008  0.21867E-0008
  0.17125E+0005 -0.29345E+0004  0.26557E-0009 -0.14137E-0008  0.17276E-0008
  0.17207E+0005 -0.29350E+0004  0.19902E-0010 -0.13366E-0008  0.11843E-0008
  0.17250E+0005 -0.29353E+0004 -0.79358E-0010 -0.12395E-0008  0.88038E-0009
  0.17000E+0005 -0.29223E+0004  0.72891E-0009 -0.12553E-0008  0.23604E-0008
  0.17043E+0005 -0.29226E+0004  0.57265E-0009 -0.13416E-0008  0.21781E-0008
  0.17125E+0005 -0.29232E+0004  0.28958E-0009 -0.14077E-0008  0.17380E-0008
  0.17207E+0005 -0.29238E+0004  0.54496E-0010 -0.13361E-0008  0.12133E-0008
  0.17250E+0005 -0.29241E+0004 -0.40027E-0010 -0.12423E-0008  0.91880E-0009
  0.17000E+0005 -0.29006E+0004  0.73208E-0009 -0.12337E-0008  0.23228E-0008
  0.17043E+0005 -0.29010E+0004  0.58824E-0009 -0.13226E-0008  0.21578E-0008
  0.17125E+0005 -0.29017E+0004  0.32664E-0009 -0.13964E-0008  0.17512E-0008
  0.17207E+0005 -0.29025E+0004  0.10985E-0009 -0.13350E-0008  0.12596E-0008
  0.17250E+0005 -0.29029E+0004  0.23693E-0010 -0.12474E-0008  0.98240E-0009
  0.17000E+0005 -0.28789E+0004  0.73143E-0009 -0.12125E-0008  0.22841E-0008
  0.17043E+0005 -0.28794E+0004  0.59802E-0009 -0.13040E-0008  0.21344E-0008
  0.17125E+0005 -0.28803E+0004  0.35445E-0009 -0.13851E-0008  0.17575E-0008
  0.17207E+0005 -0.28812E+0004  0.15324E-0009 -0.13337E-0008  0.12961E-0008
  0.17250E+0005 -0.28817E+0004  0.74374E-0010 -0.12521E-0008  0.10349E-0008
  0.17000E+0005 -0.28674E+0004  0.73036E-0009 -0.12014E-0008  0.22640E-0008
  0.17043E+0005 -0.28680E+0004  0.60165E-0009 -0.12942E-0008  0.21216E-0008
  0.17125E+0005 -0.28690E+0004  0.36615E-0009 -0.13792E-0008  0.17588E-0008
  0.17207E+0005 -0.28700E+0004  0.17193E-0009 -0.13329E-0008  0.13119E-0008
  0.17250E+0005 -0.28706E+0004  0.96351E-0010 -0.12545E-0008  0.10585E-0008
  0.17250E+0005 -0.29353E+0004 -0.79358E-0010 -0.12395E-0008  0.88038E-0009
  0.17293E+0005 -0.29355E+0004 -0.15388E-0009 -0.11048E-0008  0.57259E-0009
  0.17375E+0005 -0.29359E+0004 -0.22270E-0009 -0.75549E-0009  0.33581E-0012
  0.17457E+0005 -0.29363E+0004 -0.19996E-0009 -0.30766E-0009 -0.52815E-0009
  0.17500E+0005 -0.29366E+0004 -0.15573E-0009 -0.44585E-0010 -0.77890E-0009
  0.17250E+0005 -0.29241E+0004 -0.40027E-0010 -0.12423E-0008  0.91880E-0009
  0.17293E+0005 -0.29244E+0004 -0.11035E-0009 -0.11110E-0008  0.62024E-0009
  0.17375E+0005 -0.29249E+0004 -0.17282E-0009 -0.76855E-0009  0.64379E-0010
  0.17457E+0005 -0.29253E+0004 -0.14586E-0009 -0.32742E-0009 -0.45008E-0009
  0.17500E+0005 -0.29256E+0004 -0.10037E-0009 -0.67617E-0010 -0.69489E-0009
  0.17250E+0005 -0.29029E+0004  0.23693E-0010 -0.12474E-0008  0.98240E-0009
  0.17293E+0005 -0.29033E+0004 -0.39088E-0010 -0.11226E-0008  0.70077E-0009
  0.17375E+0005 -0.29039E+0004 -0.89451E-0010 -0.79300E-0009  0.17579E-0009
  0.17457E+0005 -0.29045E+0004 -0.53423E-0010 -0.36450E-0009 -0.31125E-0009
  0.17500E+0005 -0.29048E+0004 -0.45875E-0011 -0.11085E-0009 -0.54395E-0009
  0.17250E+0005 -0.28817E+0004  0.74374E-0010 -0.12521E-0008  0.10349E-0008
  0.17293E+0005 -0.28821E+0004  0.18348E-0010 -0.11337E-0008  0.76921E-0009
  0.17375E+0005 -0.28829E+0004 -0.20514E-0010 -0.81697E-0009  0.27415E-0009
  0.17457E+0005 -0.28837E+0004  0.25315E-0010 -0.40102E-0009 -0.18505E-0009
  0.17500E+0005 -0.28841E+0004  0.78475E-0010 -0.15352E-0009 -0.40476E-0009
  0.17250E+0005 -0.28706E+0004  0.96351E-0010 -0.12545E-0008  0.10585E-0008
  0.17293E+0005 -0.28710E+0004  0.43454E-0010 -0.11395E-0008  0.80075E-0009
  0.17375E+0005 -0.28718E+0004  0.10181E-0010 -0.82941E-0009  0.32085E-0009
  0.17457E+0005 -0.28727E+0004  0.61224E-0010 -0.42006E-0009 -0.12374E-0009
  0.17500E+0005 -0.28731E+0004  0.11692E-0009 -0.17579E-0009 -0.33640E-0009
  0.17500E+0005 -0.29366E+0004 -0.15573E-0009 -0.44585E-0010 -0.77890E-0009
  0.17543E+0005 -0.29367E+0004 -0.93673E-0010  0.22691E-0009 -0.10045E-0008
  0.17625E+0005 -0.29370E+0004  0.57229E-0010  0.73901E-0009 -0.13537E-0008
  0.17707E+0005 -0.29374E+0004  0.22332E-0009  0.11985E-0008 -0.15853E-0008
  0.17750E+0005 -0.29375E+0004  0.30562E-0009  0.14013E-0008 -0.16565E-0008
  0.17500E+0005 -0.29256E+0004 -0.10037E-0009 -0.67617E-0010 -0.69489E-0009
  0.17543E+0005 -0.29258E+0004 -0.37777E-0010  0.20093E-0009 -0.91586E-0009
  0.17625E+0005 -0.29262E+0004  0.11190E-0009  0.70883E-0009 -0.12610E-0008
  0.17707E+0005 -0.29266E+0004  0.27361E-0009  0.11665E-0008 -0.14958E-0008
  0.17750E+0005 -0.29268E+0004  0.35234E-0009  0.13697E-0008 -0.15721E-0008
  0.17500E+0005 -0.29048E+0004 -0.45875E-0011 -0.11085E-0009 -0.54395E-0009
  0.17543E+0005 -0.29051E+0004  0.60257E-0010  0.15215E-0009 -0.75500E-0009
  0.17625E+0005 -0.29056E+0004  0.21056E-0009  0.65207E-0009 -0.10895E-0008
  0.17707E+0005 -0.29061E+0004  0.36748E-0009  0.11064E-0008 -0.13268E-0008
  0.17750E+0005 -0.29063E+0004  0.44139E-0009  0.13101E-0008 -0.14105E-0008
  0.17500E+0005 -0.28841E+0004  0.78475E-0010 -0.15352E-0009 -0.40476E-0009
  0.17543E+0005 -0.28844E+0004  0.14687E-0009  0.10397E-0009 -0.60470E-0009
  0.17625E+0005 -0.28850E+0004  0.30121E-0009  0.59592E-0009 -0.92513E-0009
  0.17707E+0005 -0.28856E+0004  0.45765E-0009  0.10468E-0008 -0.11606E-0008
  0.17750E+0005 -0.28859E+0004  0.52919E-0009  0.12509E-0008 -0.12490E-0008
  0.17500E+0005 -0.28731E+0004  0.11692E-0009 -0.17579E-0009 -0.33640E-0009
  0.17543E+0005 -0.28734E+0004  0.18759E-0009  0.78805E-0010 -0.53010E-0009
  0.17625E+0005 -0.28741E+0004  0.34525E-0009  0.56654E-0009 -0.84194E-0009
  0.17707E+0005 -0.28747E+0004  0.50303E-0009  0.10155E-0008 -0.10747E-0008
  0.17750E+0005 -0.28751E+0004  0.57427E-0009  0.12198E-0008 -0.11646E-0008
  0.17750E+0005 -0.29375E+0004  0.30562E-0009  0.14013E-0008 -0.16565E-0008
  0.17793E+0005 -0.29377E+0004  0.37828E-0009  0.15667E-0008 -0.16912E-0008
  0.17875E+0005 -0.29379E+0004  0.47498E-0009  0.17587E-0008 -0.16603E-0008
  0.17957E+0005 -0.29382E+0004  0.50098E-0009  0.17699E-0008 -0.15130E-0008
  0.18000E+0005 -0.29384E+0004  0.48196E-0009  0.17001E-0008 -0.13955E-0008
  0.17750E+0005 -0.29268E+0004  0.35234E-0009  0.13697E-0008 -0.15721E-0008
  0.17793E+0005 -0.29269E+0004  0.42063E-0009  0.15363E-0008 -0.16139E-0008
  0.17875E+0005 -0.29272E+0004  0.50729E-0009  0.17333E-0008 -0.16022E-0008
  0.17957E+0005 -0.29275E+0004  0.52179E-0009  0.17527E-0008 -0.14798E-0008
  0.18000E+0005 -0.29277E+0004  0.49657E-0009  0.16884E-0008 -0.13768E-0008
  0.17750E+0005 -0.29063E+0004  0.44139E-0009  0.13101E-0008 -0.14105E-0008
  0.17793E+0005 -0.29065E+0004  0.50333E-0009  0.14789E-0008 -0.14638E-0008
  0.17875E+0005 -0.29069E+0004  0.57427E-0009  0.16850E-0008 -0.14849E-0008
  0.17957E+0005 -0.29073E+0004  0.56958E-0009  0.17198E-0008 -0.14065E-0008
  0.18000E+0005 -0.29075E+0004  0.53359E-0009  0.16657E-0008 -0.13297E-0008
  0.17750E+0005 -0.28859E+0004  0.52919E-0009  0.12509E-0008 -0.12490E-0008
  0.17793E+0005 -0.28861E+0004  0.58729E-0009  0.14217E-0008 -0.13110E-0008
  0.17875E+0005 -0.28866E+0004  0.64700E-0009  0.16366E-0008 -0.13598E-0008
  0.17957E+0005 -0.28871E+0004  0.62680E-0009  0.16862E-0008 -0.13213E-0008
  0.18000E+0005 -0.28874E+0004  0.58150E-0009  0.16420E-0008 -0.12689E-0008
  0.17750E+0005 -0.28751E+0004  0.57427E-0009  0.12198E-0008 -0.11646E-0008
  0.17793E+0005 -0.28754E+0004  0.63133E-0009  0.13917E-0008 -0.12302E-0008
  0.17875E+0005 -0.28759E+0004  0.68694E-0009  0.16111E-0008 -0.12915E-0008
  0.17957E+0005 -0.28764E+0004  0.66015E-0009  0.16682E-0008 -0.12721E-0008
  0.18000E+0005 -0.28767E+0004  0.61061E-0009  0.16291E-0008 -0.12319E-0008
  0.18000E+0005 -0.29384E+0004  0.48196E-0009  0.17001E-0008 -0.13955E-0008
  0.18043E+0005 -0.29385E+0004  0.43987E-0009  0.15802E-0008 -0.12560E-0008
  0.18125E+0005 -0.29388E+0004  0.29915E-0009  0.12279E-0008 -0.94865E-0009
  0.18207E+0005 -0.29391E+0004  0.90681E-0010  0.74816E-0009 -0.61606E-0009
  0.18250E+0005 -0.29392E+0004 -0.39471E-0010  0.46146E-0009 -0.44262E-0009
  0.18000E+0005 -0.29277E+0004  0.49657E-0009  0.16884E-0008 -0.13768E-0008
  0.18043E+0005 -0.29279E+0004  0.44846E-0009  0.15746E-0008 -0.12520E-0008
  0.18125E+0005 -0.29282E+0004  0.29749E-0009  0.12348E-0008 -0.97145E-0009
  0.18207E+0005 -0.29286E+0004  0.81122E-0010  0.76731E-0009 -0.66146E-0009
  0.18250E+0005 -0.29287E+0004 -0.52038E-0010  0.48649E-0009 -0.49732E-0009
  0.18000E+0005 -0.29075E+0004  0.53359E-0009  0.16657E-0008 -0.13297E-0008
  0.18043E+0005 -0.29078E+0004  0.47468E-0009  0.15631E-0008 -0.12321E-0008
  0.18125E+0005 -0.29082E+0004  0.30453E-0009  0.12464E-0008 -0.10018E-0008
  0.18207E+0005 -0.29086E+0004  0.72314E-0010  0.80182E-0009 -0.73536E-0009
  0.18250E+0005 -0.29088E+0004 -0.67406E-0010  0.53203E-0009 -0.58975E-0009
  0.18000E+0005 -0.28874E+0004  0.58150E-0009  0.16420E-0008 -0.12689E-0008
  0.18043E+0005 -0.28876E+0004  0.51286E-0009  0.15503E-0008 -0.11970E-0008
  0.18125E+0005 -0.28882E+0004  0.32441E-0009  0.12561E-0008 -0.10156E-0008
  0.18207E+0005 -0.28887E+0004  0.75726E-0010  0.83403E-0009 -0.79329E-0009
  0.18250E+0005 -0.28889E+0004 -0.71398E-0010  0.57511E-0009 -0.66711E-0009
  0.18000E+0005 -0.28767E+0004  0.61061E-0009  0.16291E-0008 -0.12319E-0008
  0.18043E+0005 -0.28770E+0004  0.53738E-0009  0.15431E-0008 -0.11728E-0008
  0.18125E+0005 -0.28776E+0004  0.33982E-0009  0.12605E-0008 -0.10165E-0008
  0.18207E+0005 -0.28782E+0004  0.82425E-0010  0.85010E-0009 -0.81744E-0009
  0.18250E+0005 -0.28785E+0004 -0.68830E-0010  0.59687E-0009 -0.70177E-0009
  0.18250E+0005 -0.29392E+0004 -0.39471E-0010  0.46146E-0009 -0.44262E-0009
  0.18293E+0005 -0.29394E+0004 -0.17823E-0009  0.16385E-0009 -0.27724E-0009
  0.18375E+0005 -0.29397E+0004 -0.44902E-0009 -0.39873E-0009  0.74774E-0012
  0.18457E+0005 -0.29401E+0004 -0.70261E-0009 -0.90713E-0009  0.21511E-0009
  0.18500E+0005 -0.29402E+0004 -0.81867E-0009 -0.11354E-0008  0.29930E-0009
  0.18250E+0005 -0.29287E+0004 -0.52038E-0010  0.48649E-0009 -0.49732E-0009
  0.18293E+0005 -0.29289E+0004 -0.19297E-0009  0.19405E-0009 -0.33907E-0009
  0.18375E+0005 -0.29293E+0004 -0.46580E-0009 -0.36139E-0009 -0.68218E-0010
  0.18457E+0005 -0.29297E+0004 -0.71926E-0009 -0.86683E-0009  0.14718E-0009
  0.18500E+0005 -0.29299E+0004 -0.83472E-0009 -0.10954E-0008  0.23480E-0009
  0.18250E+0005 -0.29088E+0004 -0.67406E-0010  0.53203E-0009 -0.58975E-0009
  0.18293E+0005 -0.29091E+0004 -0.21354E-0009  0.24935E-0009 -0.44621E-0009
  0.18375E+0005 -0.29096E+0004 -0.49263E-0009 -0.29243E-0009 -0.19172E-0009
  0.18457E+0005 -0.29101E+0004 -0.74840E-0009 -0.79188E-0009  0.22397E-0010
  0.18500E+0005 -0.29104E+0004 -0.86399E-0009 -0.10208E-0008  0.11485E-0009
  0.18250E+0005 -0.28889E+0004 -0.71398E-0010  0.57511E-0009 -0.66711E-0009
  0.18293E+0005 -0.28893E+0004 -0.22388E-0009  0.30213E-0009 -0.53960E-0009
  0.18375E+0005 -0.28899E+0004 -0.51198E-0009 -0.22583E-0009 -0.30481E-0009
  0.18457E+0005 -0.28905E+0004 -0.77316E-0009 -0.71883E-0009 -0.95961E-0010
  0.18500E+0005 -0.28908E+0004 -0.89050E-0009 -0.94763E-0009 -0.85115E-0012
  0.18250E+0005 -0.28785E+0004 -0.68830E-0010  0.59687E-0009 -0.70177E-0009
  0.18293E+0005 -0.28788E+0004 -0.22504E-0009  0.32897E-0009 -0.58315E-0009
  0.18375E+0005 -0.28795E+0004 -0.51884E-0009 -0.19165E-0009 -0.35993E-0009
  0.18457E+0005 -0.28801E+0004 -0.78401E-0009 -0.68105E-0009 -0.15537E-0009
  0.18500E+0005 -0.28805E+0004 -0.90290E-0009 -0.90965E-0009 -0.59702E-0010
  0.18500E+0005 -0.29402E+0004 -0.81867E-0009 -0.11354E-0008  0.29930E-0009
  0.18543E+0005 -0.29404E+0004 -0.91712E-0009 -0.13281E-0008  0.36318E-0009
  0.18625E+0005 -0.29408E+0004 -0.10428E-0008 -0.15793E-0008  0.43241E-0009
  0.18707E+0005 -0.29412E+0004 -0.10749E-0008 -0.16692E-0008  0.44491E-0009
  0.18750E+0005 -0.29414E+0004 -0.10511E-0008 -0.16512E-0008  0.43453E-0009
  0.18500E+0005 -0.29299E+0004 -0.83472E-0009 -0.10954E-0008  0.23480E-0009
  0.18543E+0005 -0.29301E+0004 -0.93238E-0009 -0.12896E-0008  0.30378E-0009
  0.18625E+0005 -0.29306E+0004 -0.10566E-0008 -0.15471E-0008  0.38598E-0009
  0.18707E+0005 -0.29310E+0004 -0.10880E-0008 -0.16466E-0008  0.41364E-0009
  0.18750E+0005 -0.29312E+0004 -0.10644E-0008 -0.16347E-0008  0.41136E-0009
  0.18500E+0005 -0.29104E+0004 -0.86399E-0009 -0.10208E-0008  0.11485E-0009
  0.18543E+0005 -0.29106E+0004 -0.96133E-0009 -0.12176E-0008  0.19186E-0009
  0.18625E+0005 -0.29112E+0004 -0.10847E-0008 -0.14861E-0008  0.29590E-0009
  0.18707E+0005 -0.29117E+0004 -0.11161E-0008 -0.16031E-0008  0.35026E-0009
  0.18750E+0005 -0.29120E+0004 -0.10931E-0008 -0.16022E-0008  0.36256E-0009
  0.18500E+0005 -0.28908E+0004 -0.89050E-0009 -0.94763E-0009 -0.85115E-0012
  0.18543E+0005 -0.28911E+0004 -0.98907E-0009 -0.11466E-0008  0.82061E-0010
  0.18625E+0005 -0.28918E+0004 -0.11141E-0008 -0.14251E-0008  0.20429E-0009
  0.18707E+0005 -0.28925E+0004 -0.11474E-0008 -0.15585E-0008  0.28247E-0009
  0.18750E+0005 -0.28928E+0004 -0.11257E-0008 -0.15682E-0008  0.30821E-0009
  0.18500E+0005 -0.28805E+0004 -0.90290E-0009 -0.90965E-0009 -0.59702E-0010
  0.18543E+0005 -0.28809E+0004 -0.10027E-0008 -0.11096E-0008  0.25479E-0010
  0.18625E+0005 -0.28816E+0004 -0.11297E-0008 -0.13930E-0008  0.15582E-0009
  0.18707E+0005 -0.28823E+0004 -0.11647E-0008 -0.15347E-0008  0.24534E-0009
  0.18750E+0005 -0.28827E+0004 -0.11440E-0008 -0.15497E-0008  0.27766E-0009
  0.18750E+0005 -0.29414E+0004 -0.10511E-0008 -0.16512E-0008  0.43453E-0009
  0.18793E+0005 -0.29415E+0004 -0.99929E-0009 -0.15910E-0008  0.41628E-0009
  0.18875E+0005 -0.29419E+0004 -0.82829E-0009 -0.13724E-0008  0.36922E-0009
  0.18957E+0005 -0.29422E+0004 -0.57557E-0009 -0.10451E-0008  0.31934E-0009
  0.19000E+0005 -0.29424E+0004 -0.41687E-0009 -0.84134E-0009  0.29568E-0009
  0.18750E+0005 -0.29312E+0004 -0.10644E-0008 -0.16347E-0008  0.41136E-0009
  0.18793E+0005 -0.29314E+0004 -0.10130E-0008 -0.15809E-0008  0.40089E-0009
  0.18875E+0005 -0.29319E+0004 -0.84383E-0009 -0.13748E-0008  0.36685E-0009
  0.18957E+0005 -0.29323E+0004 -0.59365E-0009 -0.10591E-0008  0.32697E-0009
  0.19000E+0005 -0.29325E+0004 -0.43637E-0009 -0.86065E-0009  0.30721E-0009
  0.18750E+0005 -0.29120E+0004 -0.10931E-0008 -0.16022E-0008  0.36256E-0009
  0.18793E+0005 -0.29123E+0004 -0.10430E-0008 -0.15603E-0008  0.36625E-0009
  0.18875E+0005 -0.29128E+0004 -0.87729E-0009 -0.13772E-0008  0.35644E-0009
  0.18957E+0005 -0.29134E+0004 -0.63169E-0009 -0.10833E-0008  0.33571E-0009
  0.19000E+0005 -0.29136E+0004 -0.47686E-0009 -0.89492E-0009  0.32365E-0009
  0.18750E+0005 -0.28928E+0004 -0.11257E-0008 -0.15682E-0008  0.30821E-0009
  0.18793E+0005 -0.28932E+0004 -0.10772E-0008 -0.15377E-0008  0.32521E-0009
  0.18875E+0005 -0.28938E+0004 -0.91549E-0009 -0.13770E-0008  0.33875E-0009
  0.18957E+0005 -0.28945E+0004 -0.67439E-0009 -0.11045E-0008  0.33713E-0009
  0.19000E+0005 -0.28948E+0004 -0.52184E-0009 -0.92617E-0009  0.33305E-0009
  0.18750E+0005 -0.28827E+0004 -0.11440E-0008 -0.15497E-0008  0.27766E-0009
  0.18793E+0005 -0.28831E+0004 -0.10967E-0008 -0.15250E-0008  0.30129E-0009
  0.18875E+0005 -0.28838E+0004 -0.93733E-0009 -0.13759E-0008  0.32668E-0009
  0.18957E+0005 -0.28845E+0004 -0.69868E-0009 -0.11145E-0008  0.33504E-0009
  0.19000E+0005 -0.28849E+0004 -0.54730E-0009 -0.94148E-0009  0.33522E-0009
  0.19000E+0005 -0.29424E+0004 -0.41687E-0009 -0.84134E-0009  0.29568E-0009
  0.19043E+0005 -0.29426E+0004 -0.24589E-0009 -0.62400E-0009  0.27545E-0009
  0.19125E+0005 -0.29428E+0004  0.96713E-0010 -0.19497E-0009  0.24719E-0009
  0.19207E+0005 -0.29431E+0004  0.43844E-0009  0.22537E-0009  0.23134E-0009
  0.19250E+0005 -0.29433E+0004  0.60870E-0009  0.43262E-0009  0.22668E-0009
  0.19000E+0005 -0.29325E+0004 -0.43637E-0009 -0.86065E-0009  0.30721E-0009
  0.19043E+0005 -0.29327E+0004 -0.26673E-0009 -0.64798E-0009  0.28997E-0009
  0.19125E+0005 -0.29330E+0004  0.73966E-0010 -0.22545E-0009  0.26505E-0009
  0.19207E+0005 -0.29333E+0004  0.41510E-0009  0.19168E-0009  0.25001E-0009
  0.19250E+0005 -0.29335E+0004  0.58572E-0009  0.39857E-0009  0.24504E-0009
  0.19000E+0005 -0.29136E+0004 -0.47686E-0009 -0.89492E-0009  0.32365E-0009
  0.19043E+0005 -0.29139E+0004 -0.30951E-0009 -0.69112E-0009  0.31246E-0009
  0.19125E+0005 -0.29143E+0004  0.28106E-0010 -0.28119E-0009  0.29481E-0009
  0.19207E+0005 -0.29147E+0004  0.36867E-0009  0.12936E-0009  0.28243E-0009
  0.19250E+0005 -0.29149E+0004  0.54023E-0009  0.33525E-0009  0.27742E-0009
  0.19000E+0005 -0.28948E+0004 -0.52184E-0009 -0.92617E-0009  0.33305E-0009
  0.19043E+0005 -0.28951E+0004 -0.35655E-0009 -0.73129E-0009  0.32833E-0009
  0.19125E+0005 -0.28956E+0004 -0.21447E-0010 -0.33431E-0009  0.31905E-0009
  0.19207E+0005 -0.28960E+0004  0.31914E-0009  0.69041E-0010  0.31066E-0009
  0.19250E+0005 -0.28963E+0004  0.49195E-0009  0.27354E-0009  0.30633E-0009
  0.19000E+0005 -0.28849E+0004 -0.54730E-0009 -0.94148E-0009  0.33522E-0009
  0.19043E+0005 -0.28851E+0004 -0.38304E-0009 -0.75132E-0009  0.33405E-0009
  0.19125E+0005 -0.28857E+0004 -0.49098E-0010 -0.36130E-0009  0.32955E-0009
  0.19207E+0005 -0.28862E+0004  0.29171E-0009  0.38025E-0010  0.32376E-0009
  0.19250E+0005 -0.28865E+0004  0.46529E-0009  0.24163E-0009  0.32007E-0009
  0.19250E+0005 -0.29433E+0004  0.60870E-0009  0.43262E-0009  0.22668E-0009
  0.19293E+0005 -0.29434E+0004  0.76715E-0009  0.62482E-0009  0.22355E-0009
  0.19375E+0005 -0.29435E+0004  0.10244E-0008  0.93688E-0009  0.21937E-0009
  0.19457E+0005 -0.29437E+0004  0.12118E-0008  0.11683E-0008  0.21386E-0009
  0.19500E+0005 -0.29438E+0004  0.12793E-0008  0.12547E-0008  0.20999E-0009
  0.19250E+0005 -0.29335E+0004  0.58572E-0009  0.39857E-0009  0.24504E-0009
  0.19293E+0005 -0.29336E+0004  0.74500E-0009  0.59123E-0009  0.24122E-0009
  0.19375E+0005 -0.29338E+0004  0.10051E-0008  0.90621E-0009  0.23503E-0009
  0.19457E+0005 -0.29340E+0004  0.11968E-0008  0.11425E-0008  0.22702E-0009
  0.19500E+0005 -0.29341E+0004  0.12668E-0008  0.12321E-0008  0.22175E-0009
  0.19250E+0005 -0.29149E+0004  0.54023E-0009  0.33525E-0009  0.27742E-0009
  0.19293E+0005 -0.29150E+0004  0.70129E-0009  0.52844E-0009  0.27285E-0009
  0.19375E+0005 -0.29153E+0004  0.96713E-0009  0.84832E-0009  0.26378E-0009
  0.19457E+0005 -0.29156E+0004  0.11671E-0008  0.10935E-0008  0.25178E-0009
  0.19500E+0005 -0.29157E+0004  0.12422E-0008  0.11887E-0008  0.24413E-0009
  0.19250E+0005 -0.28963E+0004  0.49195E-0009  0.27354E-0009  0.30633E-0009
  0.19293E+0005 -0.28965E+0004  0.65510E-0009  0.46683E-0009  0.30171E-0009
  0.19375E+0005 -0.28968E+0004  0.92722E-0009  0.79081E-0009  0.29100E-0009
  0.19457E+0005 -0.28972E+0004  0.11360E-0008  0.10441E-0008  0.27599E-0009
  0.19500E+0005 -0.28973E+0004  0.12162E-0008  0.11446E-0008  0.26639E-0009
  0.19250E+0005 -0.28865E+0004  0.46529E-0009  0.24163E-0009  0.32007E-0009
  0.19293E+0005 -0.28867E+0004  0.62965E-0009  0.43482E-0009  0.31570E-0009
  0.19375E+0005 -0.28871E+0004  0.90528E-0009  0.76064E-0009  0.30462E-0009
  0.19457E+0005 -0.28874E+0004  0.11188E-0008  0.10179E-0008  0.28844E-0009
  0.19500E+0005 -0.28876E+0004  0.12020E-0008  0.11211E-0008  0.27797E-0009
  0.19500E+0005 -0.29438E+0004  0.12793E-0008  0.12547E-0008  0.20999E-0009
  0.19543E+0005 -0.29440E+0004  0.13233E-0008  0.13150E-0008  0.20476E-0009
  0.19625E+0005 -0.29442E+0004  0.13442E-0008  0.13586E-0008  0.19444E-0009
  0.19707E+0005 -0.29445E+0004  0.12835E-0008  0.13091E-0008  0.18464E-0009
  0.19750E+0005 -0.29447E+0004  0.12123E-0008  0.12310E-0008  0.18038E-0009
  0.19500E+0005 -0.29341E+0004  0.12668E-0008  0.12321E-0008  0.22175E-0009
  0.19543E+0005 -0.29343E+0004  0.13136E-0008  0.12958E-0008  0.21513E-0009
  0.19625E+0005 -0.29346E+0004  0.13396E-0008  0.13457E-0008  0.20216E-0009
  0.19707E+0005 -0.29349E+0004  0.12833E-0008  0.13013E-0008  0.18952E-0009
  0.19750E+0005 -0.29351E+0004  0.12141E-0008  0.12254E-0008  0.18381E-0009
  0.19500E+0005 -0.29157E+0004  0.12422E-0008  0.11887E-0008  0.24413E-0009
  0.19543E+0005 -0.29160E+0004  0.12944E-0008  0.12586E-0008  0.23504E-0009
  0.19625E+0005 -0.29164E+0004  0.13304E-0008  0.13201E-0008  0.21711E-0009
  0.19707E+0005 -0.29168E+0004  0.12824E-0008  0.12856E-0008  0.19878E-0009
  0.19750E+0005 -0.29170E+0004  0.12178E-0008  0.12161E-0008  0.18982E-0009
  0.19500E+0005 -0.28973E+0004  0.12162E-0008  0.11446E-0008  0.26639E-0009
  0.19543E+0005 -0.28976E+0004  0.12741E-0008  0.12206E-0008  0.25512E-0009
  0.19625E+0005 -0.28981E+0004  0.13203E-0008  0.12934E-0008  0.23241E-0009
  0.19707E+0005 -0.28986E+0004  0.12809E-0008  0.12690E-0008  0.20824E-0009
  0.19750E+0005 -0.28989E+0004  0.12212E-0008  0.12070E-0008  0.19551E-0009
  0.19500E+0005 -0.28876E+0004  0.12020E-0008  0.11211E-0008  0.27797E-0009
  0.19543E+0005 -0.28879E+0004  0.12628E-0008  0.12002E-0008  0.26569E-0009
  0.19625E+0005 -0.28885E+0004  0.13146E-0008  0.12789E-0008  0.24059E-0009
  0.19707E+0005 -0.28890E+0004  0.12799E-0008  0.12600E-0008  0.21336E-0009
  0.19750E+0005 -0.28893E+0004  0.12229E-0008  0.12020E-0008  0.19852E-0009
  0.19750E+0005 -0.29447E+0004  0.12123E-0008  0.12310E-0008  0.18038E-0009
  0.19793E+0005 -0.29449E+0004  0.11370E-0008  0.11606E-0008  0.17809E-0009
  0.19875E+0005 -0.29454E+0004  0.90574E-0009  0.90367E-0009  0.16483E-0009
  0.19957E+0005 -0.29458E+0004  0.53805E-0009  0.47996E-0009  0.97793E-0010
  0.20000E+0005 -0.29461E+0004  0.23891E-0009  0.55667E-0010  0.71622E-0010
  0.19750E+0005 -0.29351E+0004  0.12141E-0008  0.12254E-0008  0.18381E-0009
  0.19793E+0005 -0.29354E+0004  0.11399E-0008  0.11559E-0008  0.17990E-0009
  0.19875E+0005 -0.29359E+0004  0.90564E-0009  0.89530E-0009  0.15965E-0009
  0.19957E+0005 -0.29365E+0004  0.54027E-0009  0.46981E-0009  0.95238E-0010
  0.20000E+0005 -0.29367E+0004  0.26108E-0009  0.70307E-0010  0.82260E-0010
  0.19750E+0005 -0.29170E+0004  0.12178E-0008  0.12161E-0008  0.18982E-0009
  0.19793E+0005 -0.29174E+0004  0.11441E-0008  0.11459E-0008  0.18218E-0009
  0.19875E+0005 -0.29180E+0004  0.90785E-0009  0.88379E-0009  0.15032E-0009
  0.19957E+0005 -0.29187E+0004  0.55249E-0009  0.46190E-0009  0.95030E-0010
  0.20000E+0005 -0.29191E+0004  0.30620E-0009  0.10505E-0009  0.10157E-0009
  0.19750E+0005 -0.28989E+0004  0.12212E-0008  0.12070E-0008  0.19551E-0009
  0.19793E+0005 -0.28993E+0004  0.11478E-0008  0.11357E-0008  0.18373E-0009
  0.19875E+0005 -0.29002E+0004  0.91337E-0009  0.87708E-0009  0.14283E-0009
  0.19957E+0005 -0.29010E+0004  0.57217E-0009  0.46479E-0009  0.98877E-0010
  0.20000E+0005 -0.29014E+0004  0.35247E-0009  0.14434E-0009  0.11858E-0009
  0.19750E+0005 -0.28893E+0004  0.12229E-0008  0.12020E-0008  0.19852E-0009
  0.19793E+0005 -0.28898E+0004  0.11498E-0008  0.11304E-0008  0.18456E-0009
  0.19875E+0005 -0.28907E+0004  0.91768E-0009  0.87526E-0009  0.13999E-0009
  0.19957E+0005 -0.28916E+0004  0.58473E-0009  0.46972E-0009  0.10181E-0009
  0.20000E+0005 -0.28921E+0004  0.37655E-0009  0.16534E-0009  0.12659E-0009
  0.00000E+0000 -0.28729E+0004  0.15736E-0008  0.12684E-0008  0.17305E-0009
  0.43168E+0002 -0.28725E+0004  0.10279E-0008  0.58279E-0009  0.41117E-0009
  0.12500E+0003 -0.28718E+0004  0.13222E-0009 -0.44094E-0009  0.87192E-0009
  0.20683E+0003 -0.28712E+0004 -0.62481E-0009 -0.12415E-0008  0.12978E-0008
  0.25000E+0003 -0.28708E+0004 -0.10310E-0008 -0.16152E-0008  0.14203E-0008
  0.00000E+0000 -0.28619E+0004  0.14867E-0008  0.11514E-0008  0.17916E-0009
  0.43168E+0002 -0.28615E+0004  0.94253E-0009  0.46601E-0009  0.41181E-0009
  0.12500E+0003 -0.28608E+0004  0.25513E-0010 -0.55163E-0009  0.82492E-0009
  0.20683E+0003 -0.28600E+0004 -0.75918E-0009 -0.13475E-0008  0.12058E-0008
  0.25000E+0003 -0.28596E+0004 -0.11722E-0008 -0.17156E-0008  0.13173E-0008
  0.00000E+0000 -0.28411E+0004  0.13068E-0008  0.90970E-0009  0.19412E-0009
  0.43168E+0002 -0.28406E+0004  0.76831E-0009  0.23051E-0009  0.41767E-0009
  0.12500E+0003 -0.28398E+0004 -0.18092E-0009 -0.77075E-0009  0.74710E-0009
  0.20683E+0003 -0.28389E+0004 -0.10137E-0008 -0.15524E-0008  0.10377E-0008
  0.25000E+0003 -0.28385E+0004 -0.14398E-0008 -0.19078E-0008  0.11222E-0008
  0.00000E+0000 -0.28203E+0004  0.11104E-0008  0.64565E-0009  0.21442E-0009
  0.43168E+0002 -0.28198E+0004  0.57999E-0009 -0.20637E-0010  0.42812E-0009
  0.12500E+0003 -0.28188E+0004 -0.39235E-0009 -0.99970E-0009  0.68104E-0009
  0.20683E+0003 -0.28179E+0004 -0.12669E-0008 -0.17607E-0008  0.87792E-0009
  0.25000E+0003 -0.28174E+0004 -0.17057E-0008 -0.21009E-0008  0.92880E-0009
  0.00000E+0000 -0.28093E+0004  0.10013E-0008  0.49865E-0009  0.22752E-0009
  0.43168E+0002 -0.28088E+0004  0.47569E-0009 -0.15852E-0009  0.43503E-0009
  0.12500E+0003 -0.28077E+0004 -0.50568E-0009 -0.11234E-0008  0.64962E-0009
  0.20683E+0003 -0.28067E+0004 -0.13994E-0008 -0.18710E-0008  0.79675E-0009
  0.25000E+0003 -0.28062E+0004 -0.18446E-0008 -0.22025E-0008  0.82787E-0009
  0.25000E+0003 -0.28708E+0004 -0.10310E-0008 -0.16152E-0008  0.14203E-0008
  0.29317E+0003 -0.28705E+0004 -0.14449E-0008 -0.19569E-0008  0.14719E-0008
  0.37500E+0003 -0.28699E+0004 -0.22593E-0008 -0.25472E-0008  0.13880E-0008
  0.45683E+0003 -0.28693E+0004 -0.30951E-0008 -0.30736E-0008  0.11080E-0008
  0.50000E+0003 -0.28690E+0004 -0.35330E-0008 -0.33246E-0008  0.90143E-0009
  0.25000E+0003 -0.28596E+0004 -0.11722E-0008 -0.17156E-0008  0.13173E-0008
  0.29317E+0003 -0.28593E+0004 -0.15913E-0008 -0.20519E-0008  0.13598E-0008
  0.37500E+0003 -0.28587E+0004 -0.24081E-0008 -0.26286E-0008  0.12654E-0008
  0.45683E+0003 -0.28580E+0004 -0.32386E-0008 -0.31366E-0008  0.97874E-0009
  0.50000E+0003 -0.28577E+0004 -0.36720E-0008 -0.33760E-0008  0.76842E-0009
  0.25000E+0003 -0.28385E+0004 -0.14398E-0008 -0.19078E-0008  0.11222E-0008
  0.29317E+0003 -0.28381E+0004 -0.18677E-0008 -0.22317E-0008  0.11442E-0008
  0.37500E+0003 -0.28374E+0004 -0.26869E-0008 -0.27789E-0008  0.10245E-0008
  0.45683E+0003 -0.28366E+0004 -0.35053E-0008 -0.32494E-0008  0.72277E-0009
  0.50000E+0003 -0.28362E+0004 -0.39287E-0008 -0.34661E-0008  0.50509E-0009
  0.25000E+0003 -0.28174E+0004 -0.17057E-0008 -0.21009E-0008  0.92880E-0009
  0.29317E+0003 -0.28169E+0004 -0.21411E-0008 -0.24096E-0008  0.92568E-0009
  0.37500E+0003 -0.28161E+0004 -0.29603E-0008 -0.29231E-0008  0.77455E-0009
  0.45683E+0003 -0.28152E+0004 -0.37636E-0008 -0.33530E-0008  0.45439E-0009
  0.50000E+0003 -0.28148E+0004 -0.41751E-0008 -0.35458E-0008  0.22885E-0009
  0.25000E+0003 -0.28062E+0004 -0.18446E-0008 -0.22025E-0008  0.82787E-0009
  0.29317E+0003 -0.28057E+0004 -0.22834E-0008 -0.25021E-0008  0.80984E-0009
  0.37500E+0003 -0.28048E+0004 -0.31017E-0008 -0.29963E-0008  0.63968E-0009
  0.45683E+0003 -0.28040E+0004 -0.38959E-0008 -0.34037E-0008  0.30861E-0009
  0.50000E+0003 -0.28035E+0004 -0.43005E-0008 -0.35835E-0008  0.78777E-0010
  0.50000E+0003 -0.28690E+0004 -0.35330E-0008 -0.33246E-0008  0.90143E-0009
  0.54317E+0003 -0.28688E+0004 -0.39613E-0008 -0.35555E-0008  0.66582E-0009
  0.62500E+0003 -0.28685E+0004 -0.47340E-0008 -0.39261E-0008  0.15599E-0009
  0.70683E+0003 -0.28682E+0004 -0.54360E-0008 -0.41896E-0008 -0.41365E-0009
  0.75000E+0003 -0.28680E+0004 -0.57710E-0008 -0.42758E-0008 -0.73263E-0009
  0.50000E+0003 -0.28577E+0004 -0.36720E-0008 -0.33760E-0008  0.76842E-0009
  0.54317E+0003 -0.28575E+0004 -0.40948E-0008 -0.35944E-0008  0.52857E-0009
  0.62500E+0003 -0.28571E+0004 -0.48568E-0008 -0.39386E-0008  0.75284E-0011
  0.70683E+0003 -0.28568E+0004 -0.55490E-0008 -0.41737E-0008 -0.57834E-0009
  0.75000E+0003 -0.28566E+0004 -0.58797E-0008 -0.42447E-0008 -0.90762E-0009
  0.50000E+0003 -0.28362E+0004 -0.39287E-0008 -0.34661E-0008  0.50509E-0009
  0.54317E+0003 -0.28360E+0004 -0.43398E-0008 -0.36598E-0008  0.25737E-0009
  0.62500E+0003 -0.28356E+0004 -0.50784E-0008 -0.39532E-0008 -0.28313E-0009
  0.70683E+0003 -0.28352E+0004 -0.57486E-0008 -0.41344E-0008 -0.89589E-0009
  0.75000E+0003 -0.28350E+0004 -0.60688E-0008 -0.41768E-0008 -0.12418E-0008
  0.50000E+0003 -0.28148E+0004 -0.41751E-0008 -0.35458E-0008  0.22885E-0009
  0.54317E+0003 -0.28146E+0004 -0.45727E-0008 -0.37139E-0008 -0.26367E-0010
  0.62500E+0003 -0.28141E+0004 -0.52838E-0008 -0.39557E-0008 -0.58357E-0009
  0.70683E+0003 -0.28136E+0004 -0.59269E-0008 -0.40832E-0008 -0.12176E-0008
  0.75000E+0003 -0.28134E+0004 -0.62333E-0008 -0.40973E-0008 -0.15761E-0008
  0.50000E+0003 -0.28035E+0004 -0.43005E-0008 -0.35835E-0008  0.78777E-0010
  0.54317E+0003 -0.28032E+0004 -0.46901E-0008 -0.37378E-0008 -0.18021E-0009
  0.62500E+0003 -0.28028E+0004 -0.53849E-0008 -0.39522E-0008 -0.74495E-0009
  0.70683E+0003 -0.28023E+0004 -0.60115E-0008 -0.40514E-0008 -0.13879E-0008
  0.75000E+0003 -0.28020E+0004 -0.63092E-0008 -0.40507E-0008 -0.17512E-0008
  0.75000E+0003 -0.28680E+0004 -0.57710E-0008 -0.42758E-0008 -0.73263E-0009
  0.79317E+0003 -0.28679E+0004 -0.60793E-0008 -0.43221E-0008 -0.10627E-0008
  0.87500E+0003 -0.28677E+0004 -0.65845E-0008 -0.42874E-0008 -0.17176E-0008
  0.95683E+0003 -0.28675E+0004 -0.69804E-0008 -0.40844E-0008 -0.24089E-0008
  0.10000E+0004 -0.28674E+0004 -0.71419E-0008 -0.39092E-0008 -0.27845E-0008
  0.75000E+0003 -0.28566E+0004 -0.58797E-0008 -0.42447E-0008 -0.90762E-0009
  0.79317E+0003 -0.28565E+0004 -0.61841E-0008 -0.42759E-0008 -0.12487E-0008
  0.87500E+0003 -0.28563E+0004 -0.66829E-0008 -0.42143E-0008 -0.19243E-0008
  0.95683E+0003 -0.28561E+0004 -0.70714E-0008 -0.39876E-0008 -0.26323E-0008
  0.10000E+0004 -0.28560E+0004 -0.72277E-0008 -0.38017E-0008 -0.30130E-0008
  0.75000E+0003 -0.28350E+0004 -0.60688E-0008 -0.41768E-0008 -0.12418E-0008
  0.79317E+0003 -0.28349E+0004 -0.63633E-0008 -0.41799E-0008 -0.16002E-0008
  0.87500E+0003 -0.28347E+0004 -0.68437E-0008 -0.40680E-0008 -0.23069E-0008
  0.95683E+0003 -0.28344E+0004 -0.72112E-0008 -0.37975E-0008 -0.30367E-0008
  0.10000E+0004 -0.28343E+0004 -0.73537E-0008 -0.35923E-0008 -0.34219E-0008
  0.75000E+0003 -0.28134E+0004 -0.62333E-0008 -0.40973E-0008 -0.15761E-0008
  0.79317E+0003 -0.28133E+0004 -0.65143E-0008 -0.40727E-0008 -0.19470E-0008
  0.87500E+0003 -0.28130E+0004 -0.69685E-0008 -0.39120E-0008 -0.26741E-0008
  0.95683E+0003 -0.28127E+0004 -0.73056E-0008 -0.35994E-0008 -0.34128E-0008
  0.10000E+0004 -0.28126E+0004 -0.74288E-0008 -0.33755E-0008 -0.37952E-0008
  0.75000E+0003 -0.28020E+0004 -0.63092E-0008 -0.40507E-0008 -0.17512E-0008
  0.79317E+0003 -0.28019E+0004 -0.65816E-0008 -0.40118E-0008 -0.21267E-0008
  0.87500E+0003 -0.28016E+0004 -0.70186E-0008 -0.38258E-0008 -0.28600E-0008
  0.95683E+0003 -0.28013E+0004 -0.73358E-0008 -0.34917E-0008 -0.35983E-0008
  0.10000E+0004 -0.28012E+0004 -0.74469E-0008 -0.32583E-0008 -0.39765E-0008
  0.10000E+0004 -0.28674E+0004 -0.71419E-0008 -0.39092E-0008 -0.27845E-0008
  0.10432E+0004 -0.28673E+0004 -0.72700E-0008 -0.36886E-0008 -0.31669E-0008
  0.11250E+0004 -0.28671E+0004 -0.74133E-0008 -0.31596E-0008 -0.38893E-0008
  0.12068E+0004 -0.28668E+0004 -0.74192E-0008 -0.25141E-0008 -0.45810E-0008
  0.12500E+0004 -0.28667E+0004 -0.73637E-0008 -0.21422E-0008 -0.49171E-0008
  0.10000E+0004 -0.28560E+0004 -0.72277E-0008 -0.38017E-0008 -0.30130E-0008
  0.10432E+0004 -0.28559E+0004 -0.73492E-0008 -0.35720E-0008 -0.33973E-0008
  0.11250E+0004 -0.28556E+0004 -0.74747E-0008 -0.30301E-0008 -0.41118E-0008
  0.12068E+0004 -0.28553E+0004 -0.74544E-0008 -0.23777E-0008 -0.47778E-0008
  0.12500E+0004 -0.28552E+0004 -0.73812E-0008 -0.20046E-0008 -0.50927E-0008
  0.10000E+0004 -0.28343E+0004 -0.73537E-0008 -0.35923E-0008 -0.34219E-0008
  0.10432E+0004 -0.28341E+0004 -0.74584E-0008 -0.33457E-0008 -0.38041E-0008
  0.11250E+0004 -0.28338E+0004 -0.75420E-0008 -0.27804E-0008 -0.44926E-0008
  0.12068E+0004 -0.28335E+0004 -0.74640E-0008 -0.21160E-0008 -0.51001E-0008
  0.12500E+0004 -0.28333E+0004 -0.73539E-0008 -0.17408E-0008 -0.53706E-0008
  0.10000E+0004 -0.28126E+0004 -0.74288E-0008 -0.33755E-0008 -0.37952E-0008
  0.10432E+0004 -0.28124E+0004 -0.75113E-0008 -0.31129E-0008 -0.41680E-0008
  0.11250E+0004 -0.28121E+0004 -0.75427E-0008 -0.25258E-0008 -0.48171E-0008
  0.12068E+0004 -0.28117E+0004 -0.73978E-0008 -0.18505E-0008 -0.53543E-0008
  0.12500E+0004 -0.28115E+0004 -0.72466E-0008 -0.14739E-0008 -0.55755E-0008
  0.10000E+0004 -0.28012E+0004 -0.74469E-0008 -0.32583E-0008 -0.39765E-0008
  0.10432E+0004 -0.28010E+0004 -0.75155E-0008 -0.29877E-0008 -0.43414E-0008
  0.11250E+0004 -0.28006E+0004 -0.75154E-0008 -0.23897E-0008 -0.49647E-0008
  0.12068E+0004 -0.28002E+0004 -0.73320E-0008 -0.17092E-0008 -0.54606E-0008
  0.12500E+0004 -0.28000E+0004 -0.71577E-0008 -0.13320E-0008 -0.56541E-0008
  0.12500E+0004 -0.28667E+0004 -0.73637E-0008 -0.21422E-0008 -0.49171E-0008
  0.12932E+0004 -0.28665E+0004 -0.72667E-0008 -0.17569E-0008 -0.52258E-0008
  0.13750E+0004 -0.28662E+0004 -0.69669E-0008 -0.10230E-0008 -0.57017E-0008
  0.14568E+0004 -0.28658E+0004 -0.65184E-0008 -0.33021E-0009 -0.59944E-0008
  0.15000E+0004 -0.28657E+0004 -0.62253E-0008  0.41310E-0012 -0.60598E-0008
  0.12500E+0004 -0.28552E+0004 -0.73812E-0008 -0.20046E-0008 -0.50927E-0008
  0.12932E+0004 -0.28550E+0004 -0.72640E-0008 -0.16195E-0008 -0.53752E-0008
  0.13750E+0004 -0.28546E+0004 -0.69193E-0008 -0.88967E-0009 -0.57888E-0008
  0.14568E+0004 -0.28543E+0004 -0.64197E-0008 -0.20446E-0009 -0.60065E-0008
  0.15000E+0004 -0.28541E+0004 -0.60984E-0008  0.12126E-0009 -0.60295E-0008
  0.12500E+0004 -0.28333E+0004 -0.73539E-0008 -0.17408E-0008 -0.53706E-0008
  0.12932E+0004 -0.28331E+0004 -0.71951E-0008 -0.13565E-0008 -0.55997E-0008
  0.13750E+0004 -0.28327E+0004 -0.67616E-0008 -0.63468E-0009 -0.58908E-0008
  0.14568E+0004 -0.28323E+0004 -0.61644E-0008  0.35958E-0010 -0.59658E-0008
  0.15000E+0004 -0.28321E+0004 -0.57905E-0008  0.35238E-0009 -0.59093E-0008
  0.12500E+0004 -0.28115E+0004 -0.72466E-0008 -0.14739E-0008 -0.55755E-0008
  0.12932E+0004 -0.28113E+0004 -0.70429E-0008 -0.10907E-0008 -0.57472E-0008
  0.13750E+0004 -0.28108E+0004 -0.65168E-0008 -0.37744E-0009 -0.59115E-0008
  0.14568E+0004 -0.28103E+0004 -0.58223E-0008  0.27837E-0009 -0.58445E-0008
  0.15000E+0004 -0.28101E+0004 -0.53977E-0008  0.58546E-0009 -0.57110E-0008
  0.12500E+0004 -0.28000E+0004 -0.71577E-0008 -0.13320E-0008 -0.56541E-0008
  0.12932E+0004 -0.27998E+0004 -0.69293E-0008 -0.94965E-0009 -0.57941E-0008
  0.13750E+0004 -0.27993E+0004 -0.63535E-0008 -0.24110E-0009 -0.58905E-0008
  0.14568E+0004 -0.27988E+0004 -0.56084E-0008  0.40676E-0009 -0.57494E-0008
  0.15000E+0004 -0.27985E+0004 -0.51580E-0008  0.70891E-0009 -0.55766E-0008
  0.15000E+0004 -0.28657E+0004 -0.62253E-0008  0.41310E-0012 -0.60598E-0008
  0.15432E+0004 -0.28655E+0004 -0.58960E-0008  0.29895E-0009 -0.60577E-0008
  0.16250E+0004 -0.28651E+0004 -0.51866E-0008  0.75534E-0009 -0.58584E-0008
  0.17068E+0004 -0.28647E+0004 -0.43916E-0008  0.10474E-0008 -0.54016E-0008
  0.17500E+0004 -0.28645E+0004 -0.39501E-0008  0.11311E-0008 -0.50621E-0008
  0.15000E+0004 -0.28541E+0004 -0.60984E-0008  0.12126E-0009 -0.60295E-0008
  0.15432E+0004 -0.28538E+0004 -0.57407E-0008  0.41452E-0009 -0.59839E-0008
  0.16250E+0004 -0.28534E+0004 -0.49796E-0008  0.86096E-0009 -0.57041E-0008
  0.17068E+0004 -0.28530E+0004 -0.41391E-0008  0.11442E-0008 -0.51750E-0008
  0.17500E+0004 -0.28528E+0004 -0.36773E-0008  0.12241E-0008 -0.48028E-0008
  0.15000E+0004 -0.28321E+0004 -0.57905E-0008  0.35238E-0009 -0.59093E-0008
  0.15432E+0004 -0.28318E+0004 -0.53807E-0008  0.63569E-0009 -0.57837E-0008
  0.16250E+0004 -0.28314E+0004 -0.45273E-0008  0.10634E-0008 -0.53584E-0008
  0.17068E+0004 -0.28309E+0004 -0.36092E-0008  0.13299E-0008 -0.47023E-0008
  0.17500E+0004 -0.28306E+0004 -0.31147E-0008  0.14028E-0008 -0.42745E-0008
  0.15000E+0004 -0.28101E+0004 -0.53977E-0008  0.58546E-0009 -0.57110E-0008
  0.15432E+0004 -0.28098E+0004 -0.49390E-0008  0.85884E-0009 -0.55091E-0008
  0.16250E+0004 -0.28093E+0004 -0.40021E-0008  0.12678E-0008 -0.49487E-0008
  0.17068E+0004 -0.28087E+0004 -0.30188E-0008  0.15178E-0008 -0.41794E-0008
  0.17500E+0004 -0.28085E+0004 -0.24991E-0008  0.15836E-0008 -0.37043E-0008
  0.15000E+0004 -0.27985E+0004 -0.51580E-0008  0.70891E-0009 -0.55766E-0008
  0.15432E+0004 -0.27982E+0004 -0.46750E-0008  0.97703E-0009 -0.53362E-0008
  0.16250E+0004 -0.27976E+0004 -0.36981E-0008  0.13762E-0008 -0.47091E-0008
  0.17068E+0004 -0.27971E+0004 -0.26855E-0008  0.16174E-0008 -0.38860E-0008
  0.17500E+0004 -0.27968E+0004 -0.21556E-0008  0.16794E-0008 -0.33894E-0008
  0.17500E+0004 -0.28645E+0004 -0.39501E-0008  0.11311E-0008 -0.50621E-0008
  0.17932E+0004 -0.28643E+0004 -0.34995E-0008  0.11660E-0008 -0.46584E-0008
  0.18750E+0004 -0.28638E+0004 -0.26441E-0008  0.11062E-0008 -0.37459E-0008
  0.19568E+0004 -0.28634E+0004 -0.18184E-0008  0.90131E-0009 -0.26854E-0008
  0.20000E+0004 -0.28632E+0004 -0.14063E-0008  0.74689E-0009 -0.20887E-0008
  0.17500E+0004 -0.28528E+0004 -0.36773E-0008  0.12241E-0008 -0.48028E-0008
  0.17932E+0004 -0.28526E+0004 -0.32097E-0008  0.12560E-0008 -0.43711E-0008
  0.18750E+0004 -0.28521E+0004 -0.23320E-0008  0.11931E-0008 -0.34204E-0008
  0.19568E+0004 -0.28516E+0004 -0.14977E-0008  0.98830E-0009 -0.23426E-0008
  0.20000E+0004 -0.28513E+0004 -0.10866E-0008  0.83529E-0009 -0.17454E-0008
  0.17500E+0004 -0.28306E+0004 -0.31147E-0008  0.14028E-0008 -0.42745E-0008
  0.17932E+0004 -0.28303E+0004 -0.26207E-0008  0.14290E-0008 -0.37962E-0008
  0.18750E+0004 -0.28298E+0004 -0.17126E-0008  0.13598E-0008 -0.27861E-0008
  0.19568E+0004 -0.28292E+0004 -0.87420E-0009  0.11550E-0008 -0.16883E-0008
  0.20000E+0004 -0.28289E+0004 -0.47097E-0009  0.10044E-0008 -0.10960E-0008
  0.17500E+0004 -0.28085E+0004 -0.24991E-0008  0.15836E-0008 -0.37043E-0008
  0.17932E+0004 -0.28081E+0004 -0.19866E-0008  0.16040E-0008 -0.31881E-0008
  0.18750E+0004 -0.28075E+0004 -0.10638E-0008  0.15284E-0008 -0.21354E-0008
  0.19568E+0004 -0.28069E+0004 -0.23672E-0009  0.13231E-0008 -0.10336E-0008
  0.20000E+0004 -0.28066E+0004  0.15108E-0009  0.11746E-0008 -0.45394E-0009
  0.17500E+0004 -0.27968E+0004 -0.21556E-0008  0.16794E-0008 -0.33894E-0008
  0.17932E+0004 -0.27964E+0004 -0.16367E-0008  0.16968E-0008 -0.28567E-0008
  0.18750E+0004 -0.27957E+0004 -0.71249E-0009  0.16177E-0008 -0.17882E-0008
  0.19568E+0004 -0.27951E+0004  0.10263E-0009  0.14119E-0008 -0.69052E-0009
  0.20000E+0004 -0.27947E+0004  0.47934E-0009  0.12643E-0008 -0.12039E-0009
  0.20000E+0004 -0.28632E+0004 -0.14063E-0008  0.74689E-0009 -0.20887E-0008
  0.20432E+0004 -0.28629E+0004 -0.10139E-0008  0.56777E-0009 -0.14759E-0008
  0.21250E+0004 -0.28623E+0004 -0.33995E-0009  0.18600E-0009 -0.31462E-0009
  0.22068E+0004 -0.28618E+0004  0.23250E-0009 -0.21337E-0009  0.79552E-0009
  0.22500E+0004 -0.28615E+0004  0.49198E-0009 -0.41537E-0009  0.13406E-0008
  0.20000E+0004 -0.28513E+0004 -0.10866E-0008  0.83529E-0009 -0.17454E-0008
  0.20432E+0004 -0.28510E+0004 -0.69848E-0009  0.65844E-0009 -0.11373E-0008
  0.21250E+0004 -0.28504E+0004 -0.41054E-0010  0.28285E-0009  0.17648E-0011
  0.22068E+0004 -0.28498E+0004  0.50675E-0009 -0.10861E-0009  0.10761E-0008
  0.22500E+0004 -0.28495E+0004  0.75125E-0009 -0.30618E-0009  0.15988E-0008
  0.20000E+0004 -0.28289E+0004 -0.47097E-0009  0.10044E-0008 -0.10960E-0008
  0.20432E+0004 -0.28286E+0004 -0.96635E-0010  0.83161E-0009 -0.50243E-0009
  0.21250E+0004 -0.28279E+0004  0.52024E-0009  0.46700E-0009  0.58562E-0009
  0.22068E+0004 -0.28272E+0004  0.10144E-0008  0.89682E-0010  0.15860E-0008
  0.22500E+0004 -0.28269E+0004  0.12280E-0008 -0.99895E-0010  0.20641E-0008
  0.20000E+0004 -0.28066E+0004  0.15108E-0009  0.11746E-0008 -0.45394E-0009
  0.20432E+0004 -0.28061E+0004  0.50458E-0009  0.10054E-0008  0.11815E-0009
  0.21250E+0004 -0.28054E+0004  0.10696E-0008  0.65085E-0009  0.11444E-0008
  0.22068E+0004 -0.28046E+0004  0.15019E-0008  0.28661E-0009  0.20637E-0008
  0.22500E+0004 -0.28042E+0004  0.16814E-0008  0.10444E-0009  0.24947E-0008
  0.20000E+0004 -0.27947E+0004  0.47934E-0009  0.12643E-0008 -0.12039E-0009
  0.20432E+0004 -0.27943E+0004  0.81915E-0009  0.10968E-0008  0.43775E-0009
  0.21250E+0004 -0.27935E+0004  0.13525E-0008  0.74728E-0009  0.14275E-0008
  0.22068E+0004 -0.27927E+0004  0.17491E-0008  0.38954E-0009  0.23013E-0008
  0.22500E+0004 -0.27922E+0004  0.19096E-0008  0.21103E-0009  0.27067E-0008
  0.22500E+0004 -0.28615E+0004  0.49198E-0009 -0.41537E-0009  0.13406E-0008
  0.22932E+0004 -0.28611E+0004  0.72457E-0009 -0.60346E-0009  0.18515E-0008
  0.23750E+0004 -0.28604E+0004  0.10914E-0008 -0.90431E-0009  0.26995E-0008
  0.24568E+0004 -0.28598E+0004  0.13743E-0008 -0.11106E-0008  0.33715E-0008
  0.25000E+0004 -0.28594E+0004  0.14953E-0008 -0.11757E-0008  0.36504E-0008
  0.22500E+0004 -0.28495E+0004  0.75125E-0009 -0.30618E-0009  0.15988E-0008
  0.22932E+0004 -0.28491E+0004  0.96846E-0009 -0.48963E-0009  0.20859E-0008
  0.23750E+0004 -0.28484E+0004  0.13067E-0008 -0.78234E-0009  0.28884E-0008
  0.24568E+0004 -0.28476E+0004  0.15652E-0008 -0.98192E-0009  0.35187E-0008
  0.25000E+0004 -0.28473E+0004  0.16762E-0008 -0.10444E-0008  0.37791E-0008
  0.22500E+0004 -0.28269E+0004  0.12280E-0008 -0.99895E-0010  0.20641E-0008
  0.22932E+0004 -0.28264E+0004  0.14141E-0008 -0.27507E-0009  0.25048E-0008
  0.23750E+0004 -0.28255E+0004  0.16965E-0008 -0.55318E-0009  0.32203E-0008
  0.24568E+0004 -0.28247E+0004  0.19093E-0008 -0.74072E-0009  0.37735E-0008
  0.25000E+0004 -0.28242E+0004  0.20024E-0008 -0.79851E-0009  0.40001E-0008
  0.22500E+0004 -0.28042E+0004  0.16814E-0008  0.10444E-0009  0.24947E-0008
  0.22932E+0004 -0.28037E+0004  0.18343E-0008 -0.63028E-0010  0.28877E-0008
  0.23750E+0004 -0.28027E+0004  0.20590E-0008 -0.32762E-0009  0.35158E-0008
  0.24568E+0004 -0.28017E+0004  0.22269E-0008 -0.50399E-0009  0.39938E-0008
  0.25000E+0004 -0.28012E+0004  0.23031E-0008 -0.55751E-0009  0.41885E-0008
  0.22500E+0004 -0.27922E+0004  0.19096E-0008  0.21103E-0009  0.27067E-0008
  0.22932E+0004 -0.27917E+0004  0.20442E-0008  0.47424E-0010  0.30740E-0008
  0.23750E+0004 -0.27907E+0004  0.22378E-0008 -0.21043E-0009  0.36560E-0008
  0.24568E+0004 -0.27896E+0004  0.23823E-0008 -0.38128E-0009  0.40952E-0008
  0.25000E+0004 -0.27891E+0004  0.24501E-0008 -0.43267E-0009  0.42737E-0008
  0.25000E+0004 -0.28594E+0004  0.14953E-0008 -0.11757E-0008  0.36504E-0008
  0.25432E+0004 -0.28590E+0004  0.16020E-0008 -0.12078E-0008  0.38781E-0008
  0.26250E+0004 -0.28581E+0004  0.17691E-0008 -0.11834E-0008  0.41693E-0008
  0.27068E+0004 -0.28573E+0004  0.19027E-0008 -0.10549E-0008  0.42892E-0008
  0.27500E+0004 -0.28569E+0004  0.19622E-0008 -0.95199E-0009  0.42894E-0008
  0.25000E+0004 -0.28473E+0004  0.16762E-0008 -0.10444E-0008  0.37791E-0008
  0.25432E+0004 -0.28468E+0004  0.17755E-0008 -0.10744E-0008  0.39912E-0008
  0.26250E+0004 -0.28459E+0004  0.19363E-0008 -0.10482E-0008  0.42628E-0008
  0.27068E+0004 -0.28450E+0004  0.20749E-0008 -0.92092E-0009  0.43773E-0008
  0.27500E+0004 -0.28445E+0004  0.21416E-0008 -0.81989E-0009  0.43806E-0008
  0.25000E+0004 -0.28242E+0004  0.20024E-0008 -0.79851E-0009  0.40001E-0008
  0.25432E+0004 -0.28237E+0004  0.20889E-0008 -0.82482E-0009  0.41845E-0008
  0.26250E+0004 -0.28227E+0004  0.22413E-0008 -0.79578E-0009  0.44229E-0008
  0.27068E+0004 -0.28216E+0004  0.23933E-0008 -0.67085E-0009  0.45315E-0008
  0.27500E+0004 -0.28211E+0004  0.24757E-0008 -0.57325E-0009  0.45426E-0008
  0.25000E+0004 -0.28012E+0004  0.23031E-0008 -0.55751E-0009  0.41885E-0008
  0.25432E+0004 -0.28006E+0004  0.23785E-0008 -0.58046E-0009  0.43473E-0008
  0.26250E+0004 -0.27994E+0004  0.25261E-0008 -0.54895E-0009  0.45571E-0008
  0.27068E+0004 -0.27983E+0004  0.26953E-0008 -0.42647E-0009  0.46640E-0008
  0.27500E+0004 -0.27977E+0004  0.27954E-0008 -0.33225E-0009  0.46851E-0008
  0.25000E+0004 -0.27891E+0004  0.24501E-0008 -0.43267E-0009  0.42737E-0008
  0.25432E+0004 -0.27884E+0004  0.25201E-0008 -0.45396E-0009  0.44197E-0008
  0.26250E+0004 -0.27872E+0004  0.26663E-0008 -0.42129E-0009  0.46157E-0008
  0.27068E+0004 -0.27860E+0004  0.28456E-0008 -0.30011E-0009  0.47232E-0008
  0.27500E+0004 -0.27853E+0004  0.29555E-0008 -0.20760E-0009  0.47501E-0008
  0.27500E+0004 -0.28569E+0004  0.19622E-0008 -0.95199E-0009  0.42894E-0008
  0.27932E+0004 -0.28564E+0004  0.20157E-0008 -0.82798E-0009  0.42503E-0008
  0.28750E+0004 -0.28555E+0004  0.20961E-0008 -0.55352E-0009  0.40776E-0008
  0.29568E+0004 -0.28547E+0004  0.21416E-0008 -0.25027E-0009  0.37906E-0008
  0.30000E+0004 -0.28542E+0004  0.21461E-0008 -0.89208E-0010  0.35976E-0008
  0.27500E+0004 -0.28445E+0004  0.21416E-0008 -0.81989E-0009  0.43806E-0008
  0.27932E+0004 -0.28440E+0004  0.22054E-0008 -0.69839E-0009  0.43483E-0008
  0.28750E+0004 -0.28431E+0004  0.23127E-0008 -0.43060E-0009  0.41982E-0008
  0.29568E+0004 -0.28421E+0004  0.23934E-0008 -0.13591E-0009  0.39440E-0008
  0.30000E+0004 -0.28416E+0004  0.24188E-0008  0.20044E-0010  0.37712E-0008
  0.27500E+0004 -0.28211E+0004  0.24757E-0008 -0.57325E-0009  0.45426E-0008
  0.27932E+0004 -0.28205E+0004  0.25609E-0008 -0.45641E-0009  0.45253E-0008
  0.28750E+0004 -0.28194E+0004  0.27226E-0008 -0.20087E-0009  0.44213E-0008
  0.29568E+0004 -0.28184E+0004  0.28725E-0008  0.78139E-0010  0.42318E-0008
  0.30000E+0004 -0.28178E+0004  0.29387E-0008  0.22477E-0009  0.40984E-0008
  0.27500E+0004 -0.27977E+0004  0.27954E-0008 -0.33225E-0009  0.46851E-0008
  0.27932E+0004 -0.27970E+0004  0.29037E-0008 -0.21986E-0009  0.46847E-0008
  0.28750E+0004 -0.27958E+0004  0.31226E-0008  0.23988E-0010  0.46296E-0008
  0.29568E+0004 -0.27946E+0004  0.33435E-0008  0.28812E-0009  0.45066E-0008
  0.30000E+0004 -0.27939E+0004  0.34512E-0008  0.42595E-0009  0.44135E-0008
  0.27500E+0004 -0.27853E+0004  0.29555E-0008 -0.20760E-0009  0.47501E-0008
  0.27932E+0004 -0.27846E+0004  0.30765E-0008 -0.97493E-0010  0.47591E-0008
  0.28750E+0004 -0.27833E+0004  0.33259E-0008  0.14044E-0009  0.47304E-0008
  0.29568E+0004 -0.27820E+0004  0.35843E-0008  0.39706E-0009  0.46427E-0008
  0.30000E+0004 -0.27813E+0004  0.37138E-0008  0.53045E-0009  0.45709E-0008
  0.30000E+0004 -0.28542E+0004  0.21461E-0008 -0.89208E-0010  0.35976E-0008
  0.30432E+0004 -0.28539E+0004  0.21319E-0008  0.67610E-0010  0.33765E-0008
  0.31250E+0004 -0.28532E+0004  0.20461E-0008  0.34115E-0009  0.28853E-0008
  0.32068E+0004 -0.28525E+0004  0.18670E-0008  0.56941E-0009  0.23023E-0008
  0.32500E+0004 -0.28521E+0004  0.17289E-0008  0.66705E-0009  0.19578E-0008
  0.30000E+0004 -0.28416E+0004  0.24188E-0008  0.20044E-0010  0.37712E-0008
  0.30432E+0004 -0.28412E+0004  0.24264E-0008  0.17142E-0009  0.35715E-0008
  0.31250E+0004 -0.28405E+0004  0.23838E-0008  0.43421E-0009  0.31227E-0008
  0.32068E+0004 -0.28397E+0004  0.22480E-0008  0.65148E-0009  0.25815E-0008
  0.32500E+0004 -0.28393E+0004  0.21320E-0008  0.74338E-0009  0.22581E-0008
  0.30000E+0004 -0.28178E+0004  0.29387E-0008  0.22477E-0009  0.40984E-0008
  0.30432E+0004 -0.28173E+0004  0.29889E-0008  0.36622E-0009  0.39405E-0008
  0.31250E+0004 -0.28165E+0004  0.30300E-0008  0.60940E-0009  0.35739E-0008
  0.32068E+0004 -0.28156E+0004  0.29782E-0008  0.80669E-0009  0.31147E-0008
  0.32500E+0004 -0.28151E+0004  0.29055E-0008  0.88812E-0009  0.28328E-0008
  0.30000E+0004 -0.27939E+0004  0.34512E-0008  0.42595E-0009  0.44135E-0008
  0.30432E+0004 -0.27934E+0004  0.35445E-0008  0.55799E-0009  0.42980E-0008
  0.31250E+0004 -0.27924E+0004  0.36702E-0008  0.78265E-0009  0.40153E-0008
  0.32068E+0004 -0.27915E+0004  0.37036E-0008  0.96107E-0009  0.36403E-0008
  0.32500E+0004 -0.27909E+0004  0.36751E-0008  0.10327E-0008  0.34016E-0008
  0.30000E+0004 -0.27813E+0004  0.37138E-0008  0.53045E-0009  0.45709E-0008
  0.30432E+0004 -0.27808E+0004  0.38298E-0008  0.65777E-0009  0.44778E-0008
  0.31250E+0004 -0.27798E+0004  0.39998E-0008  0.87312E-0009  0.42395E-0008
  0.32068E+0004 -0.27787E+0004  0.40781E-0008  0.10421E-0008  0.39094E-0008
  0.32500E+0004 -0.27782E+0004  0.40731E-0008  0.11087E-0008  0.36941E-0008
  0.32500E+0004 -0.28521E+0004  0.17289E-0008  0.66705E-0009  0.19578E-0008
  0.32932E+0004 -0.28519E+0004  0.15539E-0008  0.74693E-0009  0.15849E-0008
  0.33750E+0004 -0.28515E+0004  0.11295E-0008  0.85172E-0009  0.80960E-0009
  0.34568E+0004 -0.28510E+0004  0.58775E-0009  0.89836E-0009 -0.47653E-0010
  0.35000E+0004 -0.28508E+0004  0.25932E-0009  0.90232E-0009 -0.52794E-0009
  0.32500E+0004 -0.28393E+0004  0.21320E-0008  0.74338E-0009  0.22581E-0008
  0.32932E+0004 -0.28391E+0004  0.19779E-0008  0.81748E-0009  0.19048E-0008
  0.33750E+0004 -0.28386E+0004  0.15905E-0008  0.91156E-0009  0.11630E-0008
  0.34568E+0004 -0.28382E+0004  0.10811E-0008  0.94763E-0009  0.33422E-0009
  0.35000E+0004 -0.28379E+0004  0.76791E-0009  0.94605E-0009 -0.13297E-0009
  0.32500E+0004 -0.28151E+0004  0.29055E-0008  0.88812E-0009  0.28328E-0008
  0.32932E+0004 -0.28149E+0004  0.27926E-0008  0.95166E-0009  0.25187E-0008
  0.33750E+0004 -0.28143E+0004  0.24785E-0008  0.10262E-0008  0.18454E-0008
  0.34568E+0004 -0.28138E+0004  0.20354E-0008  0.10429E-0008  0.10771E-0008
  0.35000E+0004 -0.28135E+0004  0.17542E-0008  0.10312E-0008  0.63886E-0009
  0.32500E+0004 -0.27909E+0004  0.36751E-0008  0.10327E-0008  0.34016E-0008
  0.32932E+0004 -0.27906E+0004  0.36048E-0008  0.10862E-0008  0.31291E-0008
  0.33750E+0004 -0.27900E+0004  0.33680E-0008  0.11422E-0008  0.25303E-0008
  0.34568E+0004 -0.27894E+0004  0.29968E-0008  0.11406E-0008  0.18308E-0008
  0.35000E+0004 -0.27891E+0004  0.27513E-0008  0.11192E-0008  0.14267E-0008
  0.32500E+0004 -0.27782E+0004  0.40731E-0008  0.11087E-0008  0.36941E-0008
  0.32932E+0004 -0.27778E+0004  0.40256E-0008  0.11572E-0008  0.34443E-0008
  0.33750E+0004 -0.27772E+0004  0.38307E-0008  0.12039E-0008  0.28869E-0008
  0.34568E+0004 -0.27765E+0004  0.34995E-0008  0.11930E-0008  0.22268E-0008
  0.35000E+0004 -0.27762E+0004  0.32742E-0008  0.11668E-0008  0.18428E-0008
  0.35000E+0004 -0.28508E+0004  0.25932E-0009  0.90232E-0009 -0.52794E-0009
  0.35432E+0004 -0.28506E+0004 -0.95858E-0010  0.89343E-0009 -0.10247E-0008
  0.36250E+0004 -0.28502E+0004 -0.82148E-0009  0.84956E-0009 -0.19930E-0008
  0.37068E+0004 -0.28499E+0004 -0.15846E-0008  0.77967E-0009 -0.29667E-0008
  0.37500E+0004 -0.28497E+0004 -0.19880E-0008  0.73641E-0009 -0.34684E-0008
  0.35000E+0004 -0.28379E+0004  0.76791E-0009  0.94605E-0009 -0.13297E-0009
  0.35432E+0004 -0.28377E+0004  0.42649E-0009  0.93153E-0009 -0.61794E-0009
  0.36250E+0004 -0.28373E+0004 -0.27673E-0009  0.87679E-0009 -0.15667E-0008
  0.37068E+0004 -0.28369E+0004 -0.10225E-0008  0.79543E-0009 -0.25236E-0008
  0.37500E+0004 -0.28367E+0004 -0.14187E-0008  0.74590E-0009 -0.30175E-0008
  0.35000E+0004 -0.28135E+0004  0.17542E-0008  0.10312E-0008  0.63886E-0009
  0.35432E+0004 -0.28133E+0004  0.14423E-0008  0.10063E-0008  0.18083E-0009
  0.36250E+0004 -0.28128E+0004  0.78888E-0009  0.93158E-0009 -0.72114E-0009
  0.37068E+0004 -0.28123E+0004  0.84320E-0010  0.82914E-0009 -0.16359E-0008
  0.37500E+0004 -0.28121E+0004 -0.29405E-0009  0.76804E-0009 -0.21093E-0008
  0.35000E+0004 -0.27891E+0004  0.27513E-0008  0.11192E-0008  0.14267E-0008
  0.35432E+0004 -0.27888E+0004  0.24732E-0008  0.10845E-0008  0.10014E-0008
  0.36250E+0004 -0.27883E+0004  0.18790E-0008  0.99062E-0009  0.15878E-0009
  0.37068E+0004 -0.27878E+0004  0.12262E-0008  0.86795E-0009 -0.70005E-0009
  0.37500E+0004 -0.27875E+0004  0.87145E-0009  0.79571E-0009 -0.11454E-0008
  0.35000E+0004 -0.27762E+0004  0.32742E-0008  0.11668E-0008  0.18428E-0008
  0.35432E+0004 -0.27759E+0004  0.30155E-0008  0.11270E-0008  0.14372E-0008
  0.36250E+0004 -0.27754E+0004  0.24561E-0008  0.10235E-0008  0.63076E-0009
  0.37068E+0004 -0.27748E+0004  0.18348E-0008  0.89053E-0009 -0.19303E-0009
  0.37500E+0004 -0.27745E+0004  0.14949E-0008  0.81261E-0009 -0.62065E-0009
  0.37500E+0004 -0.28497E+0004 -0.19880E-0008  0.73641E-0009 -0.34684E-0008
  0.37932E+0004 -0.28494E+0004 -0.23820E-0008  0.69000E-0009 -0.39525E-0008
  0.38750E+0004 -0.28490E+0004 -0.30864E-0008  0.59848E-0009 -0.48013E-0008
  0.39568E+0004 -0.28485E+0004 -0.37068E-0008  0.50537E-0009 -0.55278E-0008
  0.40000E+0004 -0.28483E+0004 -0.39904E-0008  0.45664E-0009 -0.58498E-0008
  0.37500E+0004 -0.28367E+0004 -0.14187E-0008  0.74590E-0009 -0.30175E-0008
  0.37932E+0004 -0.28364E+0004 -0.18070E-0008  0.69297E-0009 -0.34941E-0008
  0.38750E+0004 -0.28359E+0004 -0.25055E-0008  0.58867E-0009 -0.43311E-0008
  0.39568E+0004 -0.28354E+0004 -0.31277E-0008  0.48225E-0009 -0.50497E-0008
  0.40000E+0004 -0.28352E+0004 -0.34158E-0008  0.42646E-0009 -0.53697E-0008
  0.37500E+0004 -0.28121E+0004 -0.29405E-0009  0.76804E-0009 -0.21093E-0008
  0.37932E+0004 -0.28118E+0004 -0.66700E-0009  0.70309E-0009 -0.25662E-0008
  0.38750E+0004 -0.28112E+0004 -0.13462E-0008  0.57513E-0009 -0.33704E-0008
  0.39568E+0004 -0.28106E+0004 -0.19645E-0008  0.44406E-0009 -0.40650E-0008
  0.40000E+0004 -0.28103E+0004 -0.22581E-0008  0.37514E-0009 -0.43772E-0008
  0.37500E+0004 -0.27875E+0004  0.87145E-0009  0.79571E-0009 -0.11454E-0008
  0.37932E+0004 -0.27872E+0004  0.51965E-0009  0.71920E-0009 -0.15752E-0008
  0.38750E+0004 -0.27865E+0004 -0.12947E-0009  0.56841E-0009 -0.23331E-0008
  0.39568E+0004 -0.27858E+0004 -0.73434E-0009  0.41347E-0009 -0.29915E-0008
  0.40000E+0004 -0.27855E+0004 -0.10291E-0008  0.33177E-0009 -0.32905E-0008
  0.37500E+0004 -0.27745E+0004  0.14949E-0008  0.81261E-0009 -0.62065E-0009
  0.37932E+0004 -0.27742E+0004  0.11566E-0008  0.73018E-0009 -0.10330E-0008
  0.38750E+0004 -0.27735E+0004  0.52765E-0009  0.56770E-0009 -0.17610E-0008
  0.39568E+0004 -0.27728E+0004 -0.66162E-0010  0.40048E-0009 -0.23954E-0008
  0.40000E+0004 -0.27724E+0004 -0.35960E-0009  0.31218E-0009 -0.26852E-0008
  0.40000E+0004 -0.28483E+0004 -0.39904E-0008  0.45664E-0009 -0.58498E-0008
  0.40432E+0004 -0.28480E+0004 -0.42406E-0008  0.40775E-0009 -0.61253E-0008
  0.41250E+0004 -0.28475E+0004 -0.46182E-0008  0.31559E-0009 -0.65107E-0008
  0.42068E+0004 -0.28470E+0004 -0.48718E-0008  0.22235E-0009 -0.67168E-0008
  0.42500E+0004 -0.28468E+0004 -0.49592E-0008  0.17279E-0009 -0.67561E-0008
  0.40000E+0004 -0.28352E+0004 -0.34158E-0008  0.42646E-0009 -0.53697E-0008
  0.40432E+0004 -0.28349E+0004 -0.36734E-0008  0.37049E-0009 -0.56451E-0008
  0.41250E+0004 -0.28344E+0004 -0.40736E-0008  0.26532E-0009 -0.60371E-0008
  0.42068E+0004 -0.28338E+0004 -0.43621E-0008  0.15996E-0009 -0.62601E-0008
  0.42500E+0004 -0.28336E+0004 -0.44728E-0008  0.10459E-0009 -0.63130E-0008
  0.40000E+0004 -0.28103E+0004 -0.22581E-0008  0.37514E-0009 -0.43772E-0008
  0.40432E+0004 -0.28100E+0004 -0.25270E-0008  0.30601E-0009 -0.46491E-0008
  0.41250E+0004 -0.28094E+0004 -0.29664E-0008  0.17653E-0009 -0.50488E-0008
  0.42068E+0004 -0.28088E+0004 -0.33191E-0008  0.48427E-0010 -0.53016E-0008
  0.42500E+0004 -0.28085E+0004 -0.34741E-0008 -0.17934E-0010 -0.53802E-0008
  0.40000E+0004 -0.27855E+0004 -0.10291E-0008  0.33177E-0009 -0.32905E-0008
  0.40432E+0004 -0.27851E+0004 -0.13054E-0008  0.24982E-0009 -0.35540E-0008
  0.41250E+0004 -0.27844E+0004 -0.17784E-0008  0.96534E-0010 -0.39546E-0008
  0.42068E+0004 -0.27838E+0004 -0.21920E-0008 -0.54008E-0010 -0.42334E-0008
  0.42500E+0004 -0.27834E+0004 -0.23903E-0008 -0.13133E-0009 -0.43368E-0008
  0.40000E+0004 -0.27724E+0004 -0.35960E-0009  0.31218E-0009 -0.26852E-0008
  0.40432E+0004 -0.27720E+0004 -0.63815E-0009  0.22362E-0009 -0.29423E-0008
  0.41250E+0004 -0.27713E+0004 -0.11263E-0008  0.57998E-0010 -0.33403E-0008
  0.42068E+0004 -0.27706E+0004 -0.15704E-0008 -0.10427E-0009 -0.36309E-0008
  0.42500E+0004 -0.27702E+0004 -0.17910E-0008 -0.18734E-0009 -0.37468E-0008
  0.42500E+0004 -0.28468E+0004 -0.49592E-0008  0.17279E-0009 -0.67561E-0008
  0.42932E+0004 -0.28466E+0004 -0.50199E-0008  0.12264E-0009 -0.67532E-0008
  0.43750E+0004 -0.28462E+0004 -0.50685E-0008  0.28134E-0010 -0.66419E-0008
  0.44568E+0004 -0.28458E+0004 -0.50518E-0008 -0.63717E-0010 -0.64214E-0008
  0.45000E+0004 -0.28455E+0004 -0.50247E-0008 -0.10875E-0009 -0.62733E-0008
  0.42500E+0004 -0.28336E+0004 -0.44728E-0008  0.10459E-0009 -0.63130E-0008
  0.42932E+0004 -0.28333E+0004 -0.45605E-0008  0.49081E-0010 -0.63273E-0008
  0.43750E+0004 -0.28329E+0004 -0.46686E-0008 -0.54009E-0010 -0.62573E-0008
  0.44568E+0004 -0.28324E+0004 -0.47204E-0008 -0.15216E-0009 -0.60883E-0008
  0.45000E+0004 -0.28322E+0004 -0.47317E-0008 -0.19956E-0009 -0.59705E-0008
  0.42500E+0004 -0.28085E+0004 -0.34741E-0008 -0.17934E-0010 -0.53802E-0008
  0.42932E+0004 -0.28082E+0004 -0.36132E-0008 -0.83599E-0010 -0.54274E-0008
  0.43750E+0004 -0.28077E+0004 -0.38360E-0008 -0.20317E-0009 -0.54383E-0008
  0.44568E+0004 -0.28072E+0004 -0.40204E-0008 -0.31369E-0009 -0.53708E-0008
  0.45000E+0004 -0.28069E+0004 -0.41065E-0008 -0.36583E-0009 -0.53126E-0008
  0.42500E+0004 -0.27834E+0004 -0.23903E-0008 -0.13133E-0009 -0.43368E-0008
  0.42932E+0004 -0.27831E+0004 -0.25807E-0008 -0.20714E-0009 -0.44168E-0008
  0.43750E+0004 -0.27825E+0004 -0.29189E-0008 -0.34345E-0009 -0.45103E-0008
  0.44568E+0004 -0.27820E+0004 -0.32377E-0008 -0.46686E-0009 -0.45476E-0008
  0.45000E+0004 -0.27816E+0004 -0.33998E-0008 -0.52412E-0009 -0.45517E-0008
  0.42500E+0004 -0.27702E+0004 -0.17910E-0008 -0.18734E-0009 -0.37468E-0008
  0.42932E+0004 -0.27699E+0004 -0.20079E-0008 -0.26851E-0009 -0.38439E-0008
  0.43750E+0004 -0.27692E+0004 -0.24066E-0008 -0.41375E-0009 -0.39808E-0008
  0.44568E+0004 -0.27686E+0004 -0.27964E-0008 -0.54415E-0009 -0.40743E-0008
  0.45000E+0004 -0.27683E+0004 -0.29986E-0008 -0.60426E-0009 -0.41117E-0008
  0.45000E+0004 -0.28455E+0004 -0.50247E-0008 -0.10875E-0009 -0.62733E-0008
  0.45432E+0004 -0.28453E+0004 -0.49885E-0008 -0.15145E-0009 -0.61092E-0008
  0.46250E+0004 -0.28448E+0004 -0.49047E-0008 -0.21848E-0009 -0.57729E-0008
  0.47068E+0004 -0.28443E+0004 -0.48093E-0008 -0.26259E-0009 -0.54236E-0008
  0.47500E+0004 -0.28441E+0004 -0.47547E-0008 -0.27367E-0009 -0.52396E-0008
  0.45000E+0004 -0.28322E+0004 -0.47317E-0008 -0.19956E-0009 -0.59705E-0008
  0.45432E+0004 -0.28319E+0004 -0.47347E-0008 -0.24390E-0009 -0.58376E-0008
  0.46250E+0004 -0.28314E+0004 -0.47253E-0008 -0.31215E-0009 -0.55622E-0008
  0.47068E+0004 -0.28309E+0004 -0.47001E-0008 -0.35497E-0009 -0.52714E-0008
  0.47500E+0004 -0.28306E+0004 -0.46794E-0008 -0.36444E-0009 -0.51157E-0008
  0.45000E+0004 -0.28069E+0004 -0.41065E-0008 -0.36583E-0009 -0.53126E-0008
  0.45432E+0004 -0.28066E+0004 -0.41856E-0008 -0.41362E-0009 -0.52419E-0008
  0.46250E+0004 -0.28060E+0004 -0.43203E-0008 -0.48490E-0009 -0.50872E-0008
  0.47068E+0004 -0.28054E+0004 -0.44311E-0008 -0.52613E-0009 -0.49126E-0008
  0.47500E+0004 -0.28051E+0004 -0.44760E-0008 -0.53301E-0009 -0.48133E-0008
  0.45000E+0004 -0.27816E+0004 -0.33998E-0008 -0.52412E-0009 -0.45517E-0008
  0.45432E+0004 -0.27813E+0004 -0.35562E-0008 -0.57576E-0009 -0.45456E-0008
  0.46250E+0004 -0.27806E+0004 -0.38374E-0008 -0.65105E-0009 -0.45167E-0008
  0.47068E+0004 -0.27799E+0004 -0.40863E-0008 -0.69178E-0009 -0.44639E-0008
  0.47500E+0004 -0.27795E+0004 -0.41977E-0008 -0.69669E-0009 -0.44239E-0008
  0.45000E+0004 -0.27683E+0004 -0.29986E-0008 -0.60426E-0009 -0.41117E-0008
  0.45432E+0004 -0.27679E+0004 -0.31959E-0008 -0.65811E-0009 -0.41404E-0008
  0.46250E+0004 -0.27672E+0004 -0.35545E-0008 -0.73589E-0009 -0.41793E-0008
  0.47068E+0004 -0.27665E+0004 -0.38763E-0008 -0.77681E-0009 -0.41922E-0008
  0.47500E+0004 -0.27661E+0004 -0.40227E-0008 -0.78094E-0009 -0.41842E-0008
  0.47500E+0004 -0.28441E+0004 -0.47547E-0008 -0.27367E-0009 -0.52396E-0008
  0.47932E+0004 -0.28437E+0004 -0.46962E-0008 -0.27727E-0009 -0.50556E-0008
  0.48750E+0004 -0.28429E+0004 -0.45719E-0008 -0.25665E-0009 -0.47110E-0008
  0.49568E+0004 -0.28422E+0004 -0.44199E-0008 -0.20147E-0009 -0.43634E-0008
  0.50000E+0004 -0.28418E+0004 -0.43244E-0008 -0.15882E-0009 -0.41748E-0008
  0.47500E+0004 -0.28306E+0004 -0.46794E-0008 -0.36444E-0009 -0.51157E-0008
  0.47932E+0004 -0.28302E+0004 -0.46516E-0008 -0.36581E-0009 -0.49571E-0008
  0.48750E+0004 -0.28294E+0004 -0.45764E-0008 -0.33933E-0009 -0.46522E-0008
  0.49568E+0004 -0.28286E+0004 -0.44600E-0008 -0.27623E-0009 -0.43317E-0008
  0.50000E+0004 -0.28282E+0004 -0.43778E-0008 -0.22864E-0009 -0.41522E-0008
  0.47500E+0004 -0.28051E+0004 -0.44760E-0008 -0.53301E-0009 -0.48133E-0008
  0.47932E+0004 -0.28046E+0004 -0.45077E-0008 -0.53062E-0009 -0.47055E-0008
  0.48750E+0004 -0.28037E+0004 -0.45271E-0008 -0.49399E-0009 -0.44807E-0008
  0.49568E+0004 -0.28028E+0004 -0.44795E-0008 -0.41678E-0009 -0.42162E-0008
  0.50000E+0004 -0.28023E+0004 -0.44232E-0008 -0.36033E-0009 -0.40565E-0008
  0.47500E+0004 -0.27795E+0004 -0.41977E-0008 -0.69669E-0009 -0.44239E-0008
  0.47932E+0004 -0.27790E+0004 -0.42894E-0008 -0.69118E-0009 -0.43696E-0008
  0.48750E+0004 -0.27780E+0004 -0.44043E-0008 -0.64563E-0009 -0.42300E-0008
  0.49568E+0004 -0.27769E+0004 -0.44263E-0008 -0.55560E-0009 -0.40270E-0008
  0.50000E+0004 -0.27764E+0004 -0.43964E-0008 -0.49095E-0009 -0.38902E-0008
  0.47500E+0004 -0.27661E+0004 -0.40227E-0008 -0.78094E-0009 -0.41842E-0008
  0.47932E+0004 -0.27655E+0004 -0.41460E-0008 -0.77404E-0009 -0.41590E-0008
  0.48750E+0004 -0.27644E+0004 -0.43112E-0008 -0.72430E-0009 -0.40661E-0008
  0.49568E+0004 -0.27633E+0004 -0.43698E-0008 -0.62802E-0009 -0.38975E-0008
  0.50000E+0004 -0.27627E+0004 -0.43539E-0008 -0.55932E-0009 -0.37739E-0008
  0.50000E+0004 -0.28418E+0004 -0.43244E-0008 -0.15882E-0009 -0.41748E-0008
  0.50432E+0004 -0.28414E+0004 -0.42165E-0008 -0.10884E-0009 -0.39787E-0008
  0.51250E+0004 -0.28406E+0004 -0.39751E-0008  0.40741E-0011 -0.35824E-0008
  0.52068E+0004 -0.28398E+0004 -0.36857E-0008  0.13094E-0009 -0.31448E-0008
  0.52500E+0004 -0.28394E+0004 -0.35165E-0008  0.19971E-0009 -0.28969E-0008
  0.50000E+0004 -0.28282E+0004 -0.43778E-0008 -0.22864E-0009 -0.41522E-0008
  0.50432E+0004 -0.28277E+0004 -0.42796E-0008 -0.17321E-0009 -0.39619E-0008
  0.51250E+0004 -0.28268E+0004 -0.40482E-0008 -0.48679E-0010 -0.35690E-0008
  0.52068E+0004 -0.28260E+0004 -0.37609E-0008  0.91366E-0010 -0.31283E-0008
  0.52500E+0004 -0.28255E+0004 -0.35913E-0008  0.16762E-0009 -0.28779E-0008
  0.50000E+0004 -0.28023E+0004 -0.44232E-0008 -0.36033E-0009 -0.40565E-0008
  0.50432E+0004 -0.28017E+0004 -0.43441E-0008 -0.29505E-0009 -0.38797E-0008
  0.51250E+0004 -0.28007E+0004 -0.41333E-0008 -0.14940E-0009 -0.34984E-0008
  0.52068E+0004 -0.27997E+0004 -0.38523E-0008  0.14722E-0010 -0.30577E-0008
  0.52500E+0004 -0.27992E+0004 -0.36830E-0008  0.10471E-0009 -0.28057E-0008
  0.50000E+0004 -0.27764E+0004 -0.43964E-0008 -0.49095E-0009 -0.38902E-0008
  0.50432E+0004 -0.27758E+0004 -0.43370E-0008 -0.41646E-0009 -0.37302E-0008
  0.51250E+0004 -0.27747E+0004 -0.41485E-0008 -0.25096E-0009 -0.33674E-0008
  0.52068E+0004 -0.27735E+0004 -0.38765E-0008 -0.63970E-0010 -0.29343E-0008
  0.52500E+0004 -0.27729E+0004 -0.37095E-0008  0.39116E-0010 -0.26852E-0008
  0.50000E+0004 -0.27627E+0004 -0.43539E-0008 -0.55932E-0009 -0.37739E-0008
  0.50432E+0004 -0.27621E+0004 -0.43050E-0008 -0.48027E-0009 -0.36239E-0008
  0.51250E+0004 -0.27609E+0004 -0.41289E-0008 -0.30480E-0009 -0.32736E-0008
  0.52068E+0004 -0.27597E+0004 -0.38626E-0008 -0.10626E-0009 -0.28477E-0008
  0.52500E+0004 -0.27591E+0004 -0.36975E-0008  0.34495E-0011 -0.26020E-0008
  0.52500E+0004 -0.28394E+0004 -0.35165E-0008  0.19971E-0009 -0.28969E-0008
  0.52932E+0004 -0.28390E+0004 -0.33379E-0008  0.26726E-0009 -0.26369E-0008
  0.53750E+0004 -0.28384E+0004 -0.29873E-0008  0.38516E-0009 -0.21207E-0008
  0.54568E+0004 -0.28378E+0004 -0.26416E-0008  0.48007E-0009 -0.15876E-0008
  0.55000E+0004 -0.28375E+0004 -0.24710E-0008  0.51754E-0009 -0.13085E-0008
  0.52500E+0004 -0.28255E+0004 -0.35913E-0008  0.16762E-0009 -0.28779E-0008
  0.52932E+0004 -0.28251E+0004 -0.34120E-0008  0.24301E-0009 -0.26158E-0008
  0.53750E+0004 -0.28245E+0004 -0.30618E-0008  0.37644E-0009 -0.20993E-0008
  0.54568E+0004 -0.28238E+0004 -0.27223E-0008  0.48736E-0009 -0.15741E-0008
  0.55000E+0004 -0.28234E+0004 -0.25583E-0008  0.53331E-0009 -0.13036E-0008
  0.52500E+0004 -0.27992E+0004 -0.36830E-0008  0.10471E-0009 -0.28057E-0008
  0.52932E+0004 -0.27988E+0004 -0.35040E-0008  0.19449E-0009 -0.25431E-0008
  0.53750E+0004 -0.27980E+0004 -0.31582E-0008  0.35647E-0009 -0.20326E-0008
  0.54568E+0004 -0.27972E+0004 -0.28342E-0008  0.49696E-0009 -0.15294E-0008
  0.55000E+0004 -0.27968E+0004 -0.26847E-0008  0.55856E-0009 -0.12787E-0008
  0.52500E+0004 -0.27729E+0004 -0.37095E-0008  0.39116E-0010 -0.26852E-0008
  0.52932E+0004 -0.27725E+0004 -0.35329E-0008  0.14266E-0009 -0.24267E-0008
  0.53750E+0004 -0.27716E+0004 -0.31960E-0008  0.33206E-0009 -0.19315E-0008
  0.54568E+0004 -0.27707E+0004 -0.28923E-0008  0.50102E-0009 -0.14593E-0008
  0.55000E+0004 -0.27702E+0004 -0.27599E-0008  0.57776E-0009 -0.12331E-0008
  0.52500E+0004 -0.27591E+0004 -0.36975E-0008  0.34495E-0011 -0.26020E-0008
  0.52932E+0004 -0.27586E+0004 -0.35231E-0008  0.11402E-0009 -0.23477E-0008
  0.53750E+0004 -0.27576E+0004 -0.31927E-0008  0.31742E-0009 -0.18643E-0008
  0.54568E+0004 -0.27567E+0004 -0.29016E-0008  0.50097E-0009 -0.14122E-0008
  0.55000E+0004 -0.27562E+0004 -0.27791E-0008  0.58547E-0009 -0.12007E-0008
  0.55000E+0004 -0.28375E+0004 -0.24710E-0008  0.51754E-0009 -0.13085E-0008
  0.55432E+0004 -0.28372E+0004 -0.23122E-0008  0.54513E-0009 -0.10344E-0008
  0.56250E+0004 -0.28367E+0004 -0.20597E-0008  0.56669E-0009 -0.54656E-0009
  0.57068E+0004 -0.28362E+0004 -0.18840E-0008  0.54693E-0009 -0.11814E-0009
  0.57500E+0004 -0.28359E+0004 -0.18263E-0008  0.51959E-0009  0.76607E-0010
  0.55000E+0004 -0.28234E+0004 -0.25583E-0008  0.53331E-0009 -0.13036E-0008
  0.55432E+0004 -0.28231E+0004 -0.24088E-0008  0.56928E-0009 -0.10416E-0008
  0.56250E+0004 -0.28226E+0004 -0.21815E-0008  0.60613E-0009 -0.58577E-0009
  0.57068E+0004 -0.28220E+0004 -0.20402E-0008  0.60032E-0009 -0.19999E-0009
  0.57500E+0004 -0.28217E+0004 -0.20035E-0008  0.57959E-0009 -0.30894E-0010
  0.55000E+0004 -0.27968E+0004 -0.26847E-0008  0.55856E-0009 -0.12787E-0008
  0.55432E+0004 -0.27965E+0004 -0.25549E-0008  0.61005E-0009 -0.10428E-0008
  0.56250E+0004 -0.27958E+0004 -0.23789E-0008  0.67524E-0009 -0.65322E-0009
  0.57068E+0004 -0.27952E+0004 -0.23054E-0008  0.69540E-0009 -0.35253E-0009
  0.57500E+0004 -0.27949E+0004 -0.23095E-0008  0.68699E-0009 -0.23364E-0009
  0.55000E+0004 -0.27702E+0004 -0.27599E-0008  0.57776E-0009 -0.12331E-0008
  0.55432E+0004 -0.27698E+0004 -0.26522E-0008  0.64427E-0009 -0.10276E-0008
  0.56250E+0004 -0.27691E+0004 -0.25312E-0008  0.73700E-0009 -0.71118E-0009
  0.57068E+0004 -0.27684E+0004 -0.25278E-0008  0.78253E-0009 -0.50052E-0009
  0.57500E+0004 -0.27680E+0004 -0.25733E-0008  0.78621E-0009 -0.43352E-0009
  0.55000E+0004 -0.27562E+0004 -0.27791E-0008  0.58547E-0009 -0.12007E-0008
  0.55432E+0004 -0.27558E+0004 -0.26838E-0008  0.65972E-0009 -0.10129E-0008
  0.56250E+0004 -0.27550E+0004 -0.25931E-0008  0.76665E-0009 -0.73771E-0009
  0.57068E+0004 -0.27543E+0004 -0.26272E-0008  0.82532E-0009 -0.57628E-0009
  0.57500E+0004 -0.27539E+0004 -0.26945E-0008  0.83532E-0009 -0.53717E-0009
  0.57500E+0004 -0.28359E+0004 -0.18263E-0008  0.51959E-0009  0.76607E-0010
  0.57932E+0004 -0.28356E+0004 -0.17927E-0008  0.48209E-0009  0.24812E-0009
  0.58750E+0004 -0.28350E+0004 -0.17931E-0008  0.38251E-0009  0.50454E-0009
  0.59568E+0004 -0.28344E+0004 -0.18627E-0008  0.25157E-0009  0.67575E-0009
  0.60000E+0004 -0.28341E+0004 -0.19204E-0008  0.17144E-0009  0.73487E-0009
  0.57500E+0004 -0.28217E+0004 -0.20035E-0008  0.57959E-0009 -0.30894E-0010
  0.57932E+0004 -0.28214E+0004 -0.19923E-0008  0.54810E-0009  0.11365E-0009
  0.58750E+0004 -0.28208E+0004 -0.20364E-0008  0.45791E-0009  0.31833E-0009
  0.59568E+0004 -0.28201E+0004 -0.21472E-0008  0.33352E-0009  0.44210E-0009
  0.60000E+0004 -0.28198E+0004 -0.22240E-0008  0.25558E-0009  0.48001E-0009
  0.57500E+0004 -0.27949E+0004 -0.23095E-0008  0.68699E-0009 -0.23364E-0009
  0.57932E+0004 -0.27945E+0004 -0.23412E-0008  0.66676E-0009 -0.14139E-0009
  0.58750E+0004 -0.27937E+0004 -0.24683E-0008  0.59431E-0009 -0.35680E-0010
  0.59568E+0004 -0.27930E+0004 -0.26564E-0008  0.48244E-0009 -0.12168E-0011
  0.60000E+0004 -0.27926E+0004 -0.27685E-0008  0.40883E-0009 -0.26568E-0011
  0.57500E+0004 -0.27680E+0004 -0.25733E-0008  0.78621E-0009 -0.43352E-0009
  0.57932E+0004 -0.27676E+0004 -0.26481E-0008  0.77710E-0009 -0.39461E-0009
  0.58750E+0004 -0.27667E+0004 -0.28571E-0008  0.72229E-0009 -0.38813E-0009
  0.59568E+0004 -0.27659E+0004 -0.31203E-0008  0.62318E-0009 -0.44119E-0009
  0.60000E+0004 -0.27654E+0004 -0.32661E-0008  0.55413E-0009 -0.48040E-0009
  0.57500E+0004 -0.27539E+0004 -0.26945E-0008  0.83532E-0009 -0.53717E-0009
  0.57932E+0004 -0.27534E+0004 -0.27918E-0008  0.83200E-0009 -0.52663E-0009
  0.58750E+0004 -0.27525E+0004 -0.30432E-0008  0.78648E-0009 -0.57217E-0009
  0.59568E+0004 -0.27516E+0004 -0.33445E-0008  0.69420E-0009 -0.67036E-0009
  0.60000E+0004 -0.27511E+0004 -0.35073E-0008  0.62767E-0009 -0.72871E-0009
  0.60000E+0004 -0.28341E+0004 -0.19204E-0008  0.17144E-0009  0.73487E-0009
  0.60432E+0004 -0.28336E+0004 -0.19898E-0008  0.86630E-0010  0.77416E-0009
  0.61250E+0004 -0.28328E+0004 -0.21324E-0008 -0.88667E-0010  0.80973E-0009
  0.62068E+0004 -0.28319E+0004 -0.22636E-0008 -0.27716E-0009  0.81668E-0009
  0.62500E+0004 -0.28315E+0004 -0.23198E-0008 -0.38085E-0009  0.81648E-0009
  0.60000E+0004 -0.28198E+0004 -0.22240E-0008  0.25558E-0009  0.48001E-0009
  0.60432E+0004 -0.28193E+0004 -0.23098E-0008  0.17219E-0009  0.50148E-0009
  0.61250E+0004 -0.28183E+0004 -0.24736E-0008 -0.27342E-0011  0.51588E-0009
  0.62068E+0004 -0.28174E+0004 -0.26104E-0008 -0.19357E-0009  0.52078E-0009
  0.62500E+0004 -0.28169E+0004 -0.26625E-0008 -0.29946E-0009  0.52786E-0009
  0.60000E+0004 -0.27926E+0004 -0.27685E-0008  0.40883E-0009 -0.26568E-0011
  0.60432E+0004 -0.27920E+0004 -0.28844E-0008  0.32837E-0009 -0.13744E-0010
  0.61250E+0004 -0.27910E+0004 -0.30864E-0008  0.15471E-0009 -0.36773E-0010
  0.62068E+0004 -0.27899E+0004 -0.32322E-0008 -0.39822E-0010 -0.32732E-0010
  0.62500E+0004 -0.27893E+0004 -0.32761E-0008 -0.14945E-0009 -0.10381E-0010
  0.60000E+0004 -0.27654E+0004 -0.32661E-0008  0.55413E-0009 -0.48040E-0009
  0.60432E+0004 -0.27648E+0004 -0.34102E-0008  0.47689E-0009 -0.52217E-0009
  0.61250E+0004 -0.27636E+0004 -0.36473E-0008  0.30529E-0009 -0.57856E-0009
  0.62068E+0004 -0.27624E+0004 -0.37996E-0008  0.10807E-0009 -0.57154E-0009
  0.62500E+0004 -0.27617E+0004 -0.38348E-0008 -0.46926E-0011 -0.53221E-0009
  0.60000E+0004 -0.27511E+0004 -0.35073E-0008  0.62767E-0009 -0.72871E-0009
  0.60432E+0004 -0.27504E+0004 -0.36654E-0008  0.55225E-0009 -0.78576E-0009
  0.61250E+0004 -0.27492E+0004 -0.39194E-0008  0.38207E-0009 -0.85800E-0009
  0.62068E+0004 -0.27479E+0004 -0.40744E-0008  0.18384E-0009 -0.84791E-0009
  0.62500E+0004 -0.27472E+0004 -0.41048E-0008  0.69677E-0010 -0.79905E-0009
  0.62500E+0004 -0.28315E+0004 -0.23198E-0008 -0.38085E-0009  0.81648E-0009
  0.62932E+0004 -0.28308E+0004 -0.23670E-0008 -0.48498E-0009  0.81461E-0009
  0.63750E+0004 -0.28296E+0004 -0.24123E-0008 -0.68711E-0009  0.82473E-0009
  0.64568E+0004 -0.28283E+0004 -0.23938E-0008 -0.89233E-0009  0.86204E-0009
  0.65000E+0004 -0.28277E+0004 -0.23596E-0008 -0.10013E-0008  0.89268E-0009
  0.62500E+0004 -0.28169E+0004 -0.26625E-0008 -0.29946E-0009  0.52786E-0009
  0.62932E+0004 -0.28162E+0004 -0.27009E-0008 -0.40624E-0009  0.53870E-0009
  0.63750E+0004 -0.28148E+0004 -0.27163E-0008 -0.61452E-0009  0.58802E-0009
  0.64568E+0004 -0.28135E+0004 -0.26521E-0008 -0.82672E-0009  0.68153E-0009
  0.65000E+0004 -0.28128E+0004 -0.25886E-0008 -0.93945E-0009  0.74707E-0009
  0.62500E+0004 -0.27893E+0004 -0.32761E-0008 -0.14945E-0009 -0.10381E-0010
  0.62932E+0004 -0.27885E+0004 -0.32975E-0008 -0.26075E-0009  0.25927E-0010
  0.63750E+0004 -0.27870E+0004 -0.32566E-0008 -0.47979E-0009  0.15146E-0009
  0.64568E+0004 -0.27854E+0004 -0.31081E-0008 -0.70427E-0009  0.35217E-0009
  0.65000E+0004 -0.27846E+0004 -0.29911E-0008 -0.82365E-0009  0.48369E-0009
  0.62500E+0004 -0.27617E+0004 -0.38348E-0008 -0.46926E-0011 -0.53221E-0009
  0.62932E+0004 -0.27608E+0004 -0.38391E-0008 -0.11990E-0009 -0.46904E-0009
  0.63750E+0004 -0.27591E+0004 -0.37437E-0008 -0.34846E-0009 -0.26599E-0009
  0.64568E+0004 -0.27573E+0004 -0.35156E-0008 -0.58400E-0009  0.41044E-0010
  0.65000E+0004 -0.27564E+0004 -0.33487E-0008 -0.70942E-0009  0.23722E-0009
  0.62500E+0004 -0.27472E+0004 -0.41048E-0008  0.69677E-0010 -0.79905E-0009
  0.62932E+0004 -0.27462E+0004 -0.41001E-0008 -0.47342E-0010 -0.72135E-0009
  0.63750E+0004 -0.27443E+0004 -0.39770E-0008 -0.28041E-0009 -0.47740E-0009
  0.64568E+0004 -0.27425E+0004 -0.37094E-0008 -0.52128E-0009 -0.11532E-0009
  0.65000E+0004 -0.27415E+0004 -0.35181E-0008 -0.64963E-0009  0.11396E-0009
  0.65000E+0004 -0.28277E+0004 -0.23596E-0008 -0.10013E-0008  0.89268E-0009
  0.65432E+0004 -0.28268E+0004 -0.23131E-0008 -0.11091E-0008  0.92859E-0009
  0.66250E+0004 -0.28252E+0004 -0.21925E-0008 -0.13121E-0008  0.10082E-0008
  0.67068E+0004 -0.28236E+0004 -0.20508E-0008 -0.15097E-0008  0.10845E-0008
  0.67500E+0004 -0.28227E+0004 -0.19780E-0008 -0.16103E-0008  0.11135E-0008
  0.65000E+0004 -0.28128E+0004 -0.25886E-0008 -0.93945E-0009  0.74707E-0009
  0.65432E+0004 -0.28119E+0004 -0.25100E-0008 -0.10509E-0008  0.82031E-0009
  0.66250E+0004 -0.28101E+0004 -0.23236E-0008 -0.12600E-0008  0.97446E-0009
  0.67068E+0004 -0.28084E+0004 -0.21137E-0008 -0.14623E-0008  0.11244E-0008
  0.67500E+0004 -0.28074E+0004 -0.20061E-0008 -0.15648E-0008  0.11895E-0008
  0.65000E+0004 -0.27846E+0004 -0.29911E-0008 -0.82365E-0009  0.48369E-0009
  0.65432E+0004 -0.27835E+0004 -0.28543E-0008 -0.94140E-0009  0.62722E-0009
  0.66250E+0004 -0.27815E+0004 -0.25492E-0008 -0.11615E-0008  0.92066E-0009
  0.67068E+0004 -0.27795E+0004 -0.22181E-0008 -0.13723E-0008  0.12071E-0008
  0.67500E+0004 -0.27784E+0004 -0.20489E-0008 -0.14779E-0008  0.13387E-0008
  0.65000E+0004 -0.27564E+0004 -0.33487E-0008 -0.70942E-0009  0.23722E-0009
  0.65432E+0004 -0.27552E+0004 -0.31581E-0008 -0.83290E-0009  0.44909E-0009
  0.66250E+0004 -0.27529E+0004 -0.27447E-0008 -0.10629E-0008  0.87665E-0009
  0.67068E+0004 -0.27506E+0004 -0.23051E-0008 -0.12814E-0008  0.12929E-0008
  0.67500E+0004 -0.27494E+0004 -0.20815E-0008 -0.13898E-0008  0.14872E-0008
  0.65000E+0004 -0.27415E+0004 -0.35181E-0008 -0.64963E-0009  0.11396E-0009
  0.65432E+0004 -0.27402E+0004 -0.33013E-0008 -0.77590E-0009  0.36063E-0009
  0.66250E+0004 -0.27378E+0004 -0.28359E-0008 -0.10107E-0008  0.85583E-0009
  0.67068E+0004 -0.27354E+0004 -0.23449E-0008 -0.12329E-0008  0.13368E-0008
  0.67500E+0004 -0.27341E+0004 -0.20959E-0008 -0.13427E-0008  0.15622E-0008
  0.67500E+0004 -0.28227E+0004 -0.19780E-0008 -0.16103E-0008  0.11135E-0008
  0.67932E+0004 -0.28218E+0004 -0.19127E-0008 -0.17069E-0008  0.11298E-0008
  0.68750E+0004 -0.28199E+0004 -0.18254E-0008 -0.18777E-0008  0.11071E-0008
  0.69568E+0004 -0.28180E+0004 -0.18114E-0008 -0.20270E-0008  0.98846E-0009
  0.70000E+0004 -0.28171E+0004 -0.18423E-0008 -0.20954E-0008  0.87819E-0009
  0.67500E+0004 -0.28074E+0004 -0.20061E-0008 -0.15648E-0008  0.11895E-0008
  0.67932E+0004 -0.28064E+0004 -0.19075E-0008 -0.16626E-0008  0.12389E-0008
  0.68750E+0004 -0.28043E+0004 -0.17645E-0008 -0.18340E-0008  0.12675E-0008
  0.69568E+0004 -0.28023E+0004 -0.17076E-0008 -0.19816E-0008  0.11811E-0008
  0.70000E+0004 -0.28013E+0004 -0.17223E-0008 -0.20482E-0008  0.10789E-0008
  0.67500E+0004 -0.27784E+0004 -0.20489E-0008 -0.14779E-0008  0.13387E-0008
  0.67932E+0004 -0.27772E+0004 -0.18921E-0008 -0.15778E-0008  0.14490E-0008
  0.68750E+0004 -0.27749E+0004 -0.16526E-0008 -0.17500E-0008  0.15711E-0008
  0.69568E+0004 -0.27725E+0004 -0.15231E-0008 -0.18943E-0008  0.15429E-0008
  0.70000E+0004 -0.27713E+0004 -0.15110E-0008 -0.19573E-0008  0.14548E-0008
  0.67500E+0004 -0.27494E+0004 -0.20815E-0008 -0.13898E-0008  0.14872E-0008
  0.67932E+0004 -0.27480E+0004 -0.18739E-0008 -0.14915E-0008  0.16544E-0008
  0.68750E+0004 -0.27454E+0004 -0.15516E-0008 -0.16641E-0008  0.18632E-0008
  0.69568E+0004 -0.27428E+0004 -0.13620E-0008 -0.18046E-0008  0.18879E-0008
  0.70000E+0004 -0.27414E+0004 -0.13286E-0008 -0.18641E-0008  0.18124E-0008
  0.67500E+0004 -0.27341E+0004 -0.20959E-0008 -0.13427E-0008  0.15622E-0008
  0.67932E+0004 -0.27326E+0004 -0.18649E-0008 -0.14451E-0008  0.17572E-0008
  0.68750E+0004 -0.27298E+0004 -0.15052E-0008 -0.16178E-0008  0.20082E-0008
  0.69568E+0004 -0.27271E+0004 -0.12894E-0008 -0.17563E-0008  0.20582E-0008
  0.70000E+0004 -0.27256E+0004 -0.12471E-0008 -0.18139E-0008  0.19886E-0008
  0.70000E+0004 -0.28171E+0004 -0.18423E-0008 -0.20954E-0008  0.87819E-0009
  0.70432E+0004 -0.28160E+0004 -0.19026E-0008 -0.21552E-0008  0.73220E-0009
  0.71250E+0004 -0.28140E+0004 -0.21052E-0008 -0.22442E-0008  0.34906E-0009
  0.72068E+0004 -0.28120E+0004 -0.24261E-0008 -0.22991E-0008 -0.17517E-0009
  0.72500E+0004 -0.28109E+0004 -0.26408E-0008 -0.23141E-0008 -0.50538E-0009
  0.70000E+0004 -0.28013E+0004 -0.17223E-0008 -0.20482E-0008  0.10789E-0008
  0.70432E+0004 -0.28001E+0004 -0.17711E-0008 -0.21056E-0008  0.93431E-0009
  0.71250E+0004 -0.27979E+0004 -0.19659E-0008 -0.21883E-0008  0.53493E-0009
  0.72068E+0004 -0.27957E+0004 -0.22971E-0008 -0.22349E-0008 -0.30260E-0010
  0.72500E+0004 -0.27946E+0004 -0.25243E-0008 -0.22449E-0008 -0.39162E-0009
  0.70000E+0004 -0.27713E+0004 -0.15110E-0008 -0.19573E-0008  0.14548E-0008
  0.70432E+0004 -0.27700E+0004 -0.15415E-0008 -0.20099E-0008  0.13126E-0008
  0.71250E+0004 -0.27675E+0004 -0.17259E-0008 -0.20807E-0008  0.88346E-0009
  0.72068E+0004 -0.27649E+0004 -0.20783E-0008 -0.21116E-0008  0.24450E-0009
  0.72500E+0004 -0.27636E+0004 -0.23288E-0008 -0.21120E-0008 -0.17256E-0009
  0.70000E+0004 -0.27414E+0004 -0.13286E-0008 -0.18641E-0008  0.18124E-0008
  0.70432E+0004 -0.27399E+0004 -0.13455E-0008 -0.19119E-0008  0.16717E-0008
  0.71250E+0004 -0.27370E+0004 -0.15254E-0008 -0.19706E-0008  0.12146E-0008
  0.72068E+0004 -0.27342E+0004 -0.18999E-0008 -0.19859E-0008  0.50845E-0009
  0.72500E+0004 -0.27327E+0004 -0.21720E-0008 -0.19768E-0008  0.41240E-0010
  0.70000E+0004 -0.27256E+0004 -0.12471E-0008 -0.18139E-0008  0.19886E-0008
  0.70432E+0004 -0.27240E+0004 -0.12587E-0008 -0.18591E-0008  0.18483E-0008
  0.71250E+0004 -0.27210E+0004 -0.14383E-0008 -0.19115E-0008  0.13774E-0008
  0.72068E+0004 -0.27179E+0004 -0.18243E-0008 -0.19185E-0008  0.63902E-0009
  0.72500E+0004 -0.27163E+0004 -0.21065E-0008 -0.19045E-0008  0.14806E-0009
  0.72500E+0004 -0.28109E+0004 -0.26408E-0008 -0.23141E-0008 -0.50538E-0009
  0.72932E+0004 -0.28097E+0004 -0.28839E-0008 -0.23192E-0008 -0.86924E-0009
  0.73750E+0004 -0.28076E+0004 -0.34113E-0008 -0.23044E-0008 -0.16367E-0008
  0.74568E+0004 -0.28054E+0004 -0.40016E-0008 -0.22609E-0008 -0.24764E-0008
  0.75000E+0004 -0.28043E+0004 -0.43262E-0008 -0.22282E-0008 -0.29336E-0008
  0.72500E+0004 -0.27946E+0004 -0.25243E-0008 -0.22449E-0008 -0.39162E-0009
  0.72932E+0004 -0.27933E+0004 -0.27844E-0008 -0.22444E-0008 -0.79268E-0009
  0.73750E+0004 -0.27910E+0004 -0.33551E-0008 -0.22181E-0008 -0.16456E-0008
  0.74568E+0004 -0.27886E+0004 -0.39999E-0008 -0.21619E-0008 -0.25865E-0008
  0.75000E+0004 -0.27874E+0004 -0.43566E-0008 -0.21223E-0008 -0.31017E-0008
  0.72500E+0004 -0.27636E+0004 -0.23288E-0008 -0.21120E-0008 -0.17256E-0009
  0.72932E+0004 -0.27622E+0004 -0.26196E-0008 -0.21011E-0008 -0.63991E-0009
  0.73750E+0004 -0.27595E+0004 -0.32667E-0008 -0.20530E-0008 -0.16443E-0008
  0.74568E+0004 -0.27568E+0004 -0.40062E-0008 -0.19728E-0008 -0.27637E-0008
  0.75000E+0004 -0.27553E+0004 -0.44176E-0008 -0.19199E-0008 -0.33805E-0008
  0.72500E+0004 -0.27327E+0004 -0.21720E-0008 -0.19768E-0008  0.41240E-0010
  0.72932E+0004 -0.27310E+0004 -0.24903E-0008 -0.19554E-0008 -0.48540E-0009
  0.73750E+0004 -0.27280E+0004 -0.32037E-0008 -0.18857E-0008 -0.16240E-0008
  0.74568E+0004 -0.27249E+0004 -0.40226E-0008 -0.17816E-0008 -0.28997E-0008
  0.75000E+0004 -0.27233E+0004 -0.44790E-0008 -0.17156E-0008 -0.36050E-0008
  0.72500E+0004 -0.27163E+0004 -0.21065E-0008 -0.19045E-0008  0.14806E-0009
  0.72932E+0004 -0.27146E+0004 -0.24377E-0008 -0.18776E-0008 -0.40644E-0009
  0.73750E+0004 -0.27114E+0004 -0.31807E-0008 -0.17965E-0008 -0.16075E-0008
  0.74568E+0004 -0.27081E+0004 -0.40340E-0008 -0.16801E-0008 -0.29551E-0008
  0.75000E+0004 -0.27064E+0004 -0.45095E-0008 -0.16072E-0008 -0.37007E-0008
  0.75000E+0004 -0.28043E+0004 -0.43262E-0008 -0.22282E-0008 -0.29336E-0008
  0.75432E+0004 -0.28030E+0004 -0.46533E-0008 -0.21894E-0008 -0.33940E-0008
  0.76250E+0004 -0.28007E+0004 -0.52583E-0008 -0.21037E-0008 -0.42462E-0008
  0.77068E+0004 -0.27984E+0004 -0.58118E-0008 -0.20070E-0008 -0.50345E-0008
  0.77500E+0004 -0.27972E+0004 -0.60709E-0008 -0.19536E-0008 -0.54096E-0008
  0.75000E+0004 -0.27874E+0004 -0.43566E-0008 -0.21223E-0008 -0.31017E-0008
  0.75432E+0004 -0.27860E+0004 -0.47171E-0008 -0.20761E-0008 -0.36221E-0008
  0.76250E+0004 -0.27835E+0004 -0.53865E-0008 -0.19763E-0008 -0.45900E-0008
  0.77068E+0004 -0.27810E+0004 -0.60017E-0008 -0.18654E-0008 -0.54910E-0008
  0.77500E+0004 -0.27797E+0004 -0.62905E-0008 -0.18046E-0008 -0.59221E-0008
  0.75000E+0004 -0.27553E+0004 -0.44176E-0008 -0.19199E-0008 -0.33805E-0008
  0.75432E+0004 -0.27538E+0004 -0.48348E-0008 -0.18599E-0008 -0.40058E-0008
  0.76250E+0004 -0.27509E+0004 -0.56122E-0008 -0.17334E-0008 -0.51753E-0008
  0.77068E+0004 -0.27480E+0004 -0.63289E-0008 -0.15957E-0008 -0.62716E-0008
  0.77500E+0004 -0.27465E+0004 -0.66657E-0008 -0.15210E-0008 -0.67990E-0008
  0.75000E+0004 -0.27233E+0004 -0.44790E-0008 -0.17156E-0008 -0.36050E-0008
  0.75432E+0004 -0.27216E+0004 -0.49420E-0008 -0.16420E-0008 -0.43209E-0008
  0.76250E+0004 -0.27183E+0004 -0.58047E-0008 -0.14892E-0008 -0.56632E-0008
  0.77068E+0004 -0.27150E+0004 -0.65984E-0008 -0.13251E-0008 -0.69249E-0008
  0.77500E+0004 -0.27133E+0004 -0.69702E-0008 -0.12368E-0008 -0.75332E-0008
  0.75000E+0004 -0.27064E+0004 -0.45095E-0008 -0.16072E-0008 -0.37007E-0008
  0.75432E+0004 -0.27046E+0004 -0.49914E-0008 -0.15265E-0008 -0.44576E-0008
  0.76250E+0004 -0.27011E+0004 -0.58883E-0008 -0.13601E-0008 -0.58774E-0008
  0.77068E+0004 -0.26976E+0004 -0.67113E-0008 -0.11823E-0008 -0.72124E-0008
  0.77500E+0004 -0.26958E+0004 -0.70956E-0008 -0.10870E-0008 -0.78560E-0008
  0.77500E+0004 -0.27972E+0004 -0.60709E-0008 -0.19536E-0008 -0.54096E-0008
  0.77932E+0004 -0.27958E+0004 -0.63037E-0008 -0.18981E-0008 -0.57552E-0008
  0.78750E+0004 -0.27933E+0004 -0.66558E-0008 -0.17923E-0008 -0.63015E-0008
  0.79568E+0004 -0.27908E+0004 -0.68800E-0008 -0.16874E-0008 -0.66927E-0008
  0.80000E+0004 -0.27894E+0004 -0.69446E-0008 -0.16330E-0008 -0.68327E-0008
  0.77500E+0004 -0.27797E+0004 -0.62905E-0008 -0.18046E-0008 -0.59221E-0008
  0.77932E+0004 -0.27782E+0004 -0.65502E-0008 -0.17418E-0008 -0.63198E-0008
  0.78750E+0004 -0.27755E+0004 -0.69433E-0008 -0.16228E-0008 -0.69519E-0008
  0.79568E+0004 -0.27727E+0004 -0.71922E-0008 -0.15061E-0008 -0.74068E-0008
  0.80000E+0004 -0.27713E+0004 -0.72624E-0008 -0.14463E-0008 -0.75703E-0008
  0.77500E+0004 -0.27465E+0004 -0.66657E-0008 -0.15210E-0008 -0.67990E-0008
  0.77932E+0004 -0.27448E+0004 -0.69680E-0008 -0.14444E-0008 -0.72864E-0008
  0.78750E+0004 -0.27416E+0004 -0.74233E-0008 -0.13008E-0008 -0.80642E-0008
  0.79568E+0004 -0.27385E+0004 -0.77052E-0008 -0.11620E-0008 -0.86258E-0008
  0.80000E+0004 -0.27368E+0004 -0.77795E-0008 -0.10920E-0008 -0.88274E-0008
  0.77500E+0004 -0.27133E+0004 -0.69702E-0008 -0.12368E-0008 -0.75332E-0008
  0.77932E+0004 -0.27114E+0004 -0.73022E-0008 -0.11468E-0008 -0.80948E-0008
  0.78750E+0004 -0.27078E+0004 -0.77963E-0008 -0.97901E-0009 -0.89913E-0008
  0.79568E+0004 -0.27042E+0004 -0.80903E-0008 -0.81871E-0009 -0.96364E-0008
  0.80000E+0004 -0.27023E+0004 -0.81591E-0008 -0.73862E-0009 -0.98660E-0008
  0.77500E+0004 -0.26958E+0004 -0.70956E-0008 -0.10870E-0008 -0.78560E-0008
  0.77932E+0004 -0.26938E+0004 -0.74373E-0008 -0.98997E-0009 -0.84496E-0008
  0.78750E+0004 -0.26900E+0004 -0.79414E-0008 -0.80979E-0009 -0.93959E-0008
  0.79568E+0004 -0.26862E+0004 -0.82328E-0008 -0.63840E-0009 -0.10074E-0007
  0.80000E+0004 -0.26842E+0004 -0.82947E-0008 -0.55314E-0009 -0.10314E-0007
  0.80000E+0004 -0.27894E+0004 -0.69446E-0008 -0.16330E-0008 -0.68327E-0008
  0.80432E+0004 -0.27880E+0004 -0.69752E-0008 -0.15784E-0008 -0.69327E-0008
  0.81250E+0004 -0.27853E+0004 -0.69405E-0008 -0.14776E-0008 -0.70030E-0008
  0.82068E+0004 -0.27826E+0004 -0.68027E-0008 -0.13803E-0008 -0.69341E-0008
  0.82500E+0004 -0.27812E+0004 -0.66969E-0008 -0.13308E-0008 -0.68485E-0008
  0.80000E+0004 -0.27713E+0004 -0.72624E-0008 -0.14463E-0008 -0.75703E-0008
  0.80432E+0004 -0.27697E+0004 -0.72933E-0008 -0.13867E-0008 -0.76863E-0008
  0.81250E+0004 -0.27668E+0004 -0.72442E-0008 -0.12783E-0008 -0.77657E-0008
  0.82068E+0004 -0.27638E+0004 -0.70731E-0008 -0.11762E-0008 -0.76792E-0008
  0.82500E+0004 -0.27623E+0004 -0.69430E-0008 -0.11252E-0008 -0.75742E-0008
  0.80000E+0004 -0.27368E+0004 -0.77795E-0008 -0.10920E-0008 -0.88274E-0008
  0.80432E+0004 -0.27350E+0004 -0.78047E-0008 -0.10231E-0008 -0.89682E-0008
  0.81250E+0004 -0.27316E+0004 -0.77179E-0008 -0.90045E-0009 -0.90574E-0008
  0.82068E+0004 -0.27282E+0004 -0.74759E-0008 -0.78879E-0009 -0.89333E-0008
  0.82500E+0004 -0.27265E+0004 -0.72965E-0008 -0.73475E-0009 -0.87912E-0008
  0.80000E+0004 -0.27023E+0004 -0.81591E-0008 -0.73862E-0009 -0.98660E-0008
  0.80432E+0004 -0.27003E+0004 -0.81700E-0008 -0.66066E-0009 -0.10023E-0007
  0.81250E+0004 -0.26965E+0004 -0.80322E-0008 -0.52385E-0009 -0.10109E-0007
  0.82068E+0004 -0.26927E+0004 -0.77102E-0008 -0.40259E-0009 -0.99413E-0008
  0.82500E+0004 -0.26906E+0004 -0.74782E-0008 -0.34536E-0009 -0.97609E-0008
  0.80000E+0004 -0.26842E+0004 -0.82947E-0008 -0.55314E-0009 -0.10314E-0007
  0.80432E+0004 -0.26820E+0004 -0.82944E-0008 -0.47049E-0009 -0.10475E-0007
  0.81250E+0004 -0.26780E+0004 -0.81247E-0008 -0.32639E-0009 -0.10554E-0007
  0.82068E+0004 -0.26739E+0004 -0.77577E-0008 -0.20013E-0009 -0.10361E-0007
  0.82500E+0004 -0.26718E+0004 -0.74972E-0008 -0.14121E-0009 -0.10160E-0007
  0.82500E+0004 -0.27812E+0004 -0.66969E-0008 -0.13308E-0008 -0.68485E-0008
  0.82932E+0004 -0.27799E+0004 -0.65725E-0008 -0.12844E-0008 -0.67289E-0008
  0.83750E+0004 -0.27775E+0004 -0.63078E-0008 -0.12011E-0008 -0.64379E-0008
  0.84568E+0004 -0.27751E+0004 -0.60310E-0008 -0.11257E-0008 -0.60855E-0008
  0.85000E+0004 -0.27738E+0004 -0.58886E-0008 -0.10900E-0008 -0.58812E-0008
  0.82500E+0004 -0.27623E+0004 -0.69430E-0008 -0.11252E-0008 -0.75742E-0008
  0.82932E+0004 -0.27609E+0004 -0.67907E-0008 -0.10782E-0008 -0.74294E-0008
  0.83750E+0004 -0.27583E+0004 -0.64648E-0008 -0.99583E-0009 -0.70772E-0008
  0.84568E+0004 -0.27557E+0004 -0.61208E-0008 -0.92363E-0009 -0.66518E-0008
  0.85000E+0004 -0.27543E+0004 -0.59424E-0008 -0.89032E-0009 -0.64065E-0008
  0.82500E+0004 -0.27265E+0004 -0.72965E-0008 -0.73475E-0009 -0.87912E-0008
  0.82932E+0004 -0.27249E+0004 -0.70885E-0008 -0.68640E-0009 -0.85991E-0008
  0.83750E+0004 -0.27219E+0004 -0.66425E-0008 -0.60499E-0009 -0.81340E-0008
  0.84568E+0004 -0.27189E+0004 -0.61680E-0008 -0.53790E-0009 -0.75760E-0008
  0.85000E+0004 -0.27173E+0004 -0.59202E-0008 -0.50866E-0009 -0.72572E-0008
  0.82500E+0004 -0.26906E+0004 -0.74782E-0008 -0.34536E-0009 -0.97609E-0008
  0.82932E+0004 -0.26889E+0004 -0.72127E-0008 -0.29539E-0009 -0.95229E-0008
  0.83750E+0004 -0.26855E+0004 -0.66455E-0008 -0.21422E-0009 -0.89512E-0008
  0.84568E+0004 -0.26821E+0004 -0.60419E-0008 -0.15130E-0009 -0.82711E-0008
  0.85000E+0004 -0.26803E+0004 -0.57260E-0008 -0.12559E-0009 -0.78858E-0008
  0.82500E+0004 -0.26718E+0004 -0.74972E-0008 -0.14121E-0009 -0.10160E-0007
  0.82932E+0004 -0.26699E+0004 -0.72016E-0008 -0.90343E-0010 -0.98985E-0008
  0.83750E+0004 -0.26662E+0004 -0.65720E-0008 -0.91352E-0011 -0.92741E-0008
  0.84568E+0004 -0.26626E+0004 -0.59030E-0008  0.51833E-0010 -0.85353E-0008
  0.85000E+0004 -0.26607E+0004 -0.55531E-0008  0.75866E-0010 -0.81186E-0008
  0.85000E+0004 -0.27738E+0004 -0.58886E-0008 -0.10900E-0008 -0.58812E-0008
  0.85432E+0004 -0.27729E+0004 -0.57518E-0008 -0.10615E-0008 -0.56574E-0008
  0.86250E+0004 -0.27713E+0004 -0.55198E-0008 -0.10174E-0008 -0.52147E-0008
  0.87068E+0004 -0.27696E+0004 -0.53259E-0008 -0.98873E-0009 -0.47481E-0008
  0.87500E+0004 -0.27687E+0004 -0.52368E-0008 -0.98037E-0009 -0.44897E-0008
  0.85000E+0004 -0.27543E+0004 -0.59424E-0008 -0.89032E-0009 -0.64065E-0008
  0.85432E+0004 -0.27533E+0004 -0.57716E-0008 -0.86506E-0009 -0.61421E-0008
  0.86250E+0004 -0.27515E+0004 -0.54808E-0008 -0.82796E-0009 -0.56258E-0008
  0.87068E+0004 -0.27497E+0004 -0.52401E-0008 -0.80677E-0009 -0.50956E-0008
  0.87500E+0004 -0.27488E+0004 -0.51325E-0008 -0.80237E-0009 -0.48093E-0008
  0.85000E+0004 -0.27173E+0004 -0.59202E-0008 -0.50866E-0009 -0.72572E-0008
  0.85432E+0004 -0.27162E+0004 -0.56841E-0008 -0.48894E-0009 -0.69208E-0008
  0.86250E+0004 -0.27141E+0004 -0.52803E-0008 -0.46389E-0009 -0.62752E-0008
  0.87068E+0004 -0.27120E+0004 -0.49492E-0008 -0.45578E-0009 -0.56352E-0008
  0.87500E+0004 -0.27109E+0004 -0.48056E-0008 -0.45835E-0009 -0.53017E-0008
  0.85000E+0004 -0.26803E+0004 -0.57260E-0008 -0.12559E-0009 -0.78858E-0008
  0.85432E+0004 -0.26790E+0004 -0.54269E-0008 -0.11078E-0009 -0.74863E-0008
  0.86250E+0004 -0.26767E+0004 -0.49147E-0008 -0.96530E-0010 -0.67297E-0008
  0.87068E+0004 -0.26743E+0004 -0.44976E-0008 -0.10033E-0009 -0.59992E-0008
  0.87500E+0004 -0.26731E+0004 -0.43201E-0008 -0.10933E-0009 -0.56288E-0008
  0.85000E+0004 -0.26607E+0004 -0.55531E-0008  0.75866E-0010 -0.81186E-0008
  0.85432E+0004 -0.26594E+0004 -0.52230E-0008  0.88278E-0010 -0.76903E-0008
  0.86250E+0004 -0.26569E+0004 -0.46581E-0008  0.97212E-0010 -0.68844E-0008
  0.87068E+0004 -0.26544E+0004 -0.42000E-0008  0.87494E-0010 -0.61158E-0008
  0.87500E+0004 -0.26531E+0004 -0.40069E-0008  0.75292E-0010 -0.57312E-0008
  0.87500E+0004 -0.27687E+0004 -0.52368E-0008 -0.98037E-0009 -0.44897E-0008
  0.87932E+0004 -0.27681E+0004 -0.51553E-0008 -0.97909E-0009 -0.42167E-0008
  0.88750E+0004 -0.27668E+0004 -0.50090E-0008 -0.99010E-0009 -0.36629E-0008
  0.89568E+0004 -0.27656E+0004 -0.48519E-0008 -0.10185E-0008 -0.30457E-0008
  0.90000E+0004 -0.27649E+0004 -0.47557E-0008 -0.10398E-0008 -0.26895E-0008
  0.87500E+0004 -0.27488E+0004 -0.51325E-0008 -0.80237E-0009 -0.48093E-0008
  0.87932E+0004 -0.27481E+0004 -0.50380E-0008 -0.80513E-0009 -0.45132E-0008
  0.88750E+0004 -0.27467E+0004 -0.48811E-0008 -0.82330E-0009 -0.39285E-0008
  0.89568E+0004 -0.27454E+0004 -0.47320E-0008 -0.85785E-0009 -0.32978E-0008
  0.90000E+0004 -0.27446E+0004 -0.46471E-0008 -0.88194E-0009 -0.29407E-0008
  0.87500E+0004 -0.27109E+0004 -0.48056E-0008 -0.45835E-0009 -0.53017E-0008
  0.87932E+0004 -0.27101E+0004 -0.46859E-0008 -0.46830E-0009 -0.49679E-0008
  0.88750E+0004 -0.27085E+0004 -0.45080E-0008 -0.49929E-0009 -0.43366E-0008
  0.89568E+0004 -0.27070E+0004 -0.43737E-0008 -0.54504E-0009 -0.36925E-0008
  0.90000E+0004 -0.27062E+0004 -0.43100E-0008 -0.57428E-0009 -0.33403E-0008
  0.87500E+0004 -0.26731E+0004 -0.43201E-0008 -0.10933E-0009 -0.56288E-0008
  0.87932E+0004 -0.26721E+0004 -0.41775E-0008 -0.12594E-0009 -0.52681E-0008
  0.88750E+0004 -0.26704E+0004 -0.39826E-0008 -0.16896E-0009 -0.46108E-0008
  0.89568E+0004 -0.26686E+0004 -0.38670E-0008 -0.22543E-0009 -0.39736E-0008
  0.90000E+0004 -0.26677E+0004 -0.38271E-0008 -0.25971E-0009 -0.36371E-0008
  0.87500E+0004 -0.26531E+0004 -0.40069E-0008  0.75292E-0010 -0.57312E-0008
  0.87932E+0004 -0.26521E+0004 -0.38543E-0008  0.55336E-0010 -0.53618E-0008
  0.88750E+0004 -0.26503E+0004 -0.36542E-0008  0.62192E-0011 -0.47008E-0008
  0.89568E+0004 -0.26484E+0004 -0.35519E-0008 -0.55764E-0010 -0.40771E-0008
  0.90000E+0004 -0.26474E+0004 -0.35262E-0008 -0.92676E-0010 -0.37538E-0008
  0.90000E+0004 -0.27649E+0004 -0.47557E-0008 -0.10398E-0008 -0.26895E-0008
  0.90432E+0004 -0.27643E+0004 -0.46448E-0008 -0.10650E-0008 -0.23087E-0008
  0.91250E+0004 -0.27630E+0004 -0.43834E-0008 -0.11213E-0008 -0.15192E-0008
  0.92068E+0004 -0.27617E+0004 -0.40382E-0008 -0.11853E-0008 -0.63905E-0009
  0.92500E+0004 -0.27611E+0004 -0.38184E-0008 -0.12205E-0008 -0.14203E-0009
  0.90000E+0004 -0.27446E+0004 -0.46471E-0008 -0.88194E-0009 -0.29407E-0008
  0.90432E+0004 -0.27439E+0004 -0.45516E-0008 -0.90954E-0009 -0.25630E-0008
  0.91250E+0004 -0.27425E+0004 -0.43295E-0008 -0.96956E-0009 -0.17874E-0008
  0.92068E+0004 -0.27412E+0004 -0.40331E-0008 -0.10362E-0008 -0.92783E-0009
  0.92500E+0004 -0.27404E+0004 -0.38411E-0008 -0.10724E-0008 -0.44243E-0009
  0.90000E+0004 -0.27062E+0004 -0.43100E-0008 -0.57428E-0009 -0.33403E-0008
  0.90432E+0004 -0.27053E+0004 -0.42446E-0008 -0.60640E-0009 -0.29752E-0008
  0.91250E+0004 -0.27038E+0004 -0.40996E-0008 -0.67354E-0009 -0.22391E-0008
  0.92068E+0004 -0.27022E+0004 -0.39004E-0008 -0.74552E-0009 -0.14328E-0008
  0.92500E+0004 -0.27013E+0004 -0.37649E-0008 -0.78393E-0009 -0.97731E-0009
  0.90000E+0004 -0.26677E+0004 -0.38271E-0008 -0.25971E-0009 -0.36371E-0008
  0.90432E+0004 -0.26668E+0004 -0.37943E-0008 -0.29632E-0009 -0.32954E-0008
  0.91250E+0004 -0.26650E+0004 -0.37322E-0008 -0.37073E-0009 -0.26195E-0008
  0.92068E+0004 -0.26632E+0004 -0.36380E-0008 -0.44844E-0009 -0.18875E-0008
  0.92500E+0004 -0.26622E+0004 -0.35637E-0008 -0.48940E-0009 -0.14734E-0008
  0.90000E+0004 -0.26474E+0004 -0.35262E-0008 -0.92676E-0010 -0.37538E-0008
  0.90432E+0004 -0.26464E+0004 -0.35122E-0008 -0.13164E-0009 -0.34295E-0008
  0.91250E+0004 -0.26445E+0004 -0.34972E-0008 -0.20998E-0009 -0.27949E-0008
  0.92068E+0004 -0.26426E+0004 -0.34619E-0008 -0.29087E-0009 -0.21116E-0008
  0.92500E+0004 -0.26416E+0004 -0.34219E-0008 -0.33329E-0009 -0.17242E-0008
  0.92500E+0004 -0.27611E+0004 -0.38184E-0008 -0.12205E-0008 -0.14203E-0009
  0.92932E+0004 -0.27605E+0004 -0.35703E-0008 -0.12563E-0008  0.37805E-0009
  0.93750E+0004 -0.27594E+0004 -0.30259E-0008 -0.13211E-0008  0.14051E-0008
  0.94568E+0004 -0.27583E+0004 -0.23905E-0008 -0.13777E-0008  0.24643E-0008
  0.95000E+0004 -0.27577E+0004 -0.20248E-0008 -0.14028E-0008  0.30227E-0008
  0.92500E+0004 -0.27404E+0004 -0.38411E-0008 -0.10724E-0008 -0.44243E-0009
  0.92932E+0004 -0.27398E+0004 -0.36216E-0008 -0.11092E-0008  0.66400E-0010
  0.93750E+0004 -0.27386E+0004 -0.31302E-0008 -0.11754E-0008  0.10761E-0008
  0.94568E+0004 -0.27374E+0004 -0.25425E-0008 -0.12335E-0008  0.21264E-0008
  0.95000E+0004 -0.27368E+0004 -0.21982E-0008 -0.12593E-0008  0.26849E-0008
  0.92500E+0004 -0.27013E+0004 -0.37649E-0008 -0.78393E-0009 -0.97731E-0009
  0.92932E+0004 -0.27006E+0004 -0.36040E-0008 -0.82269E-0009 -0.49810E-0009
  0.93750E+0004 -0.26992E+0004 -0.32235E-0008 -0.89233E-0009  0.46221E-0009
  0.94568E+0004 -0.26979E+0004 -0.27391E-0008 -0.95342E-0009  0.14783E-0008
  0.95000E+0004 -0.26972E+0004 -0.24436E-0008 -0.98097E-0009  0.20274E-0008
  0.92500E+0004 -0.26622E+0004 -0.35637E-0008 -0.48940E-0009 -0.14734E-0008
  0.92932E+0004 -0.26614E+0004 -0.34671E-0008 -0.53052E-0009 -0.10355E-0008
  0.93750E+0004 -0.26599E+0004 -0.32101E-0008 -0.60417E-0009 -0.14715E-0009
  0.94568E+0004 -0.26583E+0004 -0.28447E-0008 -0.66905E-0009  0.81131E-0009
  0.95000E+0004 -0.26575E+0004 -0.26075E-0008 -0.69868E-0009  0.13383E-0008
  0.92500E+0004 -0.26416E+0004 -0.34219E-0008 -0.33329E-0009 -0.17242E-0008
  0.92932E+0004 -0.26407E+0004 -0.33614E-0008 -0.37578E-0009 -0.13130E-0008
  0.93750E+0004 -0.26391E+0004 -0.31742E-0008 -0.45181E-0009 -0.47203E-0009
  0.94568E+0004 -0.26375E+0004 -0.28772E-0008 -0.51893E-0009  0.44652E-0009
  0.95000E+0004 -0.26366E+0004 -0.26739E-0008 -0.54978E-0009  0.95677E-0009
  0.95000E+0004 -0.27577E+0004 -0.20248E-0008 -0.14028E-0008  0.30227E-0008
  0.95432E+0004 -0.27576E+0004 -0.16367E-0008 -0.14263E-0008  0.35826E-0008
  0.96250E+0004 -0.27572E+0004 -0.86653E-0009 -0.14575E-0008  0.46017E-0008
  0.97068E+0004 -0.27569E+0004 -0.74073E-0010 -0.14688E-0008  0.55369E-0008
  0.97500E+0004 -0.27567E+0004  0.34163E-0009 -0.14661E-0008  0.59827E-0008
  0.95000E+0004 -0.27368E+0004 -0.21982E-0008 -0.12593E-0008  0.26849E-0008
  0.95432E+0004 -0.27366E+0004 -0.18287E-0008 -0.12839E-0008  0.32493E-0008
  0.96250E+0004 -0.27363E+0004 -0.10832E-0008 -0.13177E-0008  0.42882E-0008
  0.97068E+0004 -0.27359E+0004 -0.29995E-0009 -0.13322E-0008  0.52587E-0008
  0.97500E+0004 -0.27357E+0004  0.11757E-0009 -0.13315E-0008  0.57292E-0008
  0.95000E+0004 -0.26972E+0004 -0.24436E-0008 -0.98097E-0009  0.20274E-0008
  0.95432E+0004 -0.26969E+0004 -0.21184E-0008 -0.10080E-0008  0.25904E-0008
  0.96250E+0004 -0.26965E+0004 -0.14386E-0008 -0.10470E-0008  0.36481E-0008
  0.97068E+0004 -0.26961E+0004 -0.69389E-0009 -0.10679E-0008  0.46658E-0008
  0.97500E+0004 -0.26959E+0004 -0.28489E-0009 -0.10711E-0008  0.51728E-0008
  0.95000E+0004 -0.26575E+0004 -0.26075E-0008 -0.69868E-0009  0.13383E-0008
  0.95432E+0004 -0.26573E+0004 -0.23366E-0008 -0.72838E-0009  0.18874E-0008
  0.96250E+0004 -0.26568E+0004 -0.17438E-0008 -0.77302E-0009  0.29396E-0008
  0.97068E+0004 -0.26563E+0004 -0.10620E-0008 -0.80042E-0009  0.39799E-0008
  0.97500E+0004 -0.26560E+0004 -0.67540E-0009 -0.80757E-0009  0.45100E-0008
  0.95000E+0004 -0.26366E+0004 -0.26739E-0008 -0.54978E-0009  0.95677E-0009
  0.95432E+0004 -0.26363E+0004 -0.24351E-0008 -0.58098E-0009  0.14935E-0008
  0.96250E+0004 -0.26358E+0004 -0.18955E-0008 -0.62870E-0009  0.25335E-0008
  0.97068E+0004 -0.26353E+0004 -0.12551E-0008 -0.65961E-0009  0.35762E-0008
  0.97500E+0004 -0.26350E+0004 -0.88506E-0009 -0.66883E-0009  0.41135E-0008
  0.97500E+0004 -0.27567E+0004  0.34163E-0009 -0.14661E-0008  0.59827E-0008
  0.97932E+0004 -0.27572E+0004  0.75830E-0009 -0.14609E-0008  0.63991E-0008
  0.98750E+0004 -0.27581E+0004  0.15101E-0008 -0.14330E-0008  0.70628E-0008
  0.99568E+0004 -0.27590E+0004  0.21905E-0008 -0.13804E-0008  0.75506E-0008
  0.10000E+0005 -0.27594E+0004  0.25114E-0008 -0.13428E-0008  0.77317E-0008
  0.97500E+0004 -0.27357E+0004  0.11757E-0009 -0.13315E-0008  0.57292E-0008
  0.97932E+0004 -0.27362E+0004  0.54119E-0009 -0.13290E-0008  0.61759E-0008
  0.98750E+0004 -0.27372E+0004  0.13198E-0008 -0.13069E-0008  0.69082E-0008
  0.99568E+0004 -0.27382E+0004  0.20445E-0008 -0.12607E-0008  0.74773E-0008
  0.10000E+0005 -0.27387E+0004  0.23954E-0008 -0.12269E-0008  0.77058E-0008
  0.97500E+0004 -0.26959E+0004 -0.28489E-0009 -0.10711E-0008  0.51728E-0008
  0.97932E+0004 -0.26965E+0004  0.13969E-0009 -0.10737E-0008  0.56673E-0008
  0.98750E+0004 -0.26976E+0004  0.94511E-0009 -0.10622E-0008  0.65104E-0008
  0.99568E+0004 -0.26987E+0004  0.17290E-0008 -0.10281E-0008  0.72148E-0008
  0.10000E+0005 -0.26993E+0004  0.21239E-0008 -0.10012E-0008  0.75236E-0008
  0.97500E+0004 -0.26560E+0004 -0.67540E-0009 -0.80757E-0009  0.45100E-0008
  0.97932E+0004 -0.26567E+0004 -0.26405E-0009 -0.81512E-0009  0.50396E-0008
  0.98750E+0004 -0.26580E+0004  0.53978E-0009 -0.81402E-0009  0.59697E-0008
  0.99568E+0004 -0.26593E+0004  0.13530E-0008 -0.79152E-0009  0.67852E-0008
  0.10000E+0005 -0.26599E+0004  0.17756E-0008 -0.77126E-0009  0.71614E-0008
  0.97500E+0004 -0.26350E+0004 -0.88506E-0009 -0.66883E-0009  0.41135E-0008
  0.97932E+0004 -0.26357E+0004 -0.48558E-0009 -0.67895E-0009  0.46568E-0008
  0.98750E+0004 -0.26371E+0004  0.30748E-0009 -0.68316E-0009  0.56236E-0008
  0.99568E+0004 -0.26385E+0004  0.11253E-0008 -0.66657E-0009  0.64884E-0008
  0.10000E+0005 -0.26392E+0004  0.15565E-0008 -0.64967E-0009  0.68952E-0008
  0.10000E+0005 -0.27594E+0004  0.25114E-0008 -0.13428E-0008  0.77317E-0008
  0.10043E+0005 -0.27606E+0004  0.28057E-0008 -0.13015E-0008  0.78602E-0008
  0.10125E+0005 -0.27627E+0004  0.32657E-0008 -0.12042E-0008  0.79505E-0008
  0.10207E+0005 -0.27648E+0004  0.35874E-0008 -0.10823E-0008  0.78502E-0008
  0.10250E+0005 -0.27659E+0004  0.36973E-0008 -0.10088E-0008  0.77240E-0008
  0.10000E+0005 -0.27387E+0004  0.23954E-0008 -0.12269E-0008  0.77058E-0008
  0.10043E+0005 -0.27399E+0004  0.27251E-0008 -0.11898E-0008  0.78864E-0008
  0.10125E+0005 -0.27422E+0004  0.32634E-0008 -0.11012E-0008  0.80820E-0008
  0.10207E+0005 -0.27445E+0004  0.36763E-0008 -0.98843E-0009  0.80947E-0008
  0.10250E+0005 -0.27457E+0004  0.38386E-0008 -0.91984E-0009  0.80304E-0008
  0.10000E+0005 -0.26993E+0004  0.21239E-0008 -0.10012E-0008  0.75236E-0008
  0.10043E+0005 -0.27007E+0004  0.25083E-0008 -0.97205E-0009  0.77939E-0008
  0.10125E+0005 -0.27033E+0004  0.31733E-0008 -0.89932E-0009  0.81739E-0008
  0.10207E+0005 -0.27060E+0004  0.37404E-0008 -0.80331E-0009  0.83874E-0008
  0.10250E+0005 -0.27074E+0004  0.39937E-0008 -0.74396E-0009  0.84349E-0008
  0.10000E+0005 -0.26599E+0004  0.17756E-0008 -0.77126E-0009  0.71614E-0008
  0.10043E+0005 -0.26615E+0004  0.21993E-0008 -0.74968E-0009  0.75100E-0008
  0.10125E+0005 -0.26645E+0004  0.29624E-0008 -0.69212E-0009  0.80531E-0008
  0.10207E+0005 -0.26675E+0004  0.36574E-0008 -0.61213E-0009  0.84480E-0008
  0.10250E+0005 -0.26690E+0004  0.39894E-0008 -0.56161E-0009  0.85979E-0008
  0.10000E+0005 -0.26392E+0004  0.15565E-0008 -0.64967E-0009  0.68952E-0008
  0.10043E+0005 -0.26408E+0004  0.19951E-0008 -0.63190E-0009  0.72805E-0008
  0.10125E+0005 -0.26440E+0004  0.27986E-0008 -0.58198E-0009  0.79009E-0008
  0.10207E+0005 -0.26472E+0004  0.35503E-0008 -0.51010E-0009  0.83831E-0008
  0.10250E+0005 -0.26488E+0004  0.39184E-0008 -0.46405E-0009  0.85828E-0008
  0.10250E+0005 -0.27659E+0004  0.36973E-0008 -0.10088E-0008  0.77240E-0008
  0.10293E+0005 -0.27668E+0004  0.37677E-0008 -0.92818E-0009  0.75560E-0008
  0.10375E+0005 -0.27685E+0004  0.37866E-0008 -0.76057E-0009  0.71215E-0008
  0.10457E+0005 -0.27702E+0004  0.36565E-0008 -0.57677E-0009  0.65543E-0008
  0.10500E+0005 -0.27711E+0004  0.35286E-0008 -0.47485E-0009  0.62078E-0008
  0.10250E+0005 -0.27457E+0004  0.38386E-0008 -0.91984E-0009  0.80304E-0008
  0.10293E+0005 -0.27466E+0004  0.39635E-0008 -0.84415E-0009  0.79253E-0008
  0.10375E+0005 -0.27485E+0004  0.40904E-0008 -0.68607E-0009  0.76127E-0008
  0.10457E+0005 -0.27503E+0004  0.40708E-0008 -0.51185E-0009  0.71680E-0008
  0.10500E+0005 -0.27513E+0004  0.40007E-0008 -0.41497E-0009  0.68852E-0008
  0.10250E+0005 -0.27074E+0004  0.39937E-0008 -0.74396E-0009  0.84349E-0008
  0.10293E+0005 -0.27085E+0004  0.42149E-0008 -0.67733E-0009  0.84440E-0008
  0.10375E+0005 -0.27106E+0004  0.45371E-0008 -0.53693E-0009  0.83560E-0008
  0.10457E+0005 -0.27127E+0004  0.47248E-0008 -0.38054E-0009  0.81430E-0008
  0.10500E+0005 -0.27139E+0004  0.47658E-0008 -0.29311E-0009  0.79832E-0008
  0.10250E+0005 -0.26690E+0004  0.39894E-0008 -0.56161E-0009  0.85979E-0008
  0.10293E+0005 -0.26703E+0004  0.42954E-0008 -0.50368E-0009  0.87127E-0008
  0.10375E+0005 -0.26727E+0004  0.47960E-0008 -0.38032E-0009  0.88359E-0008
  0.10457E+0005 -0.26751E+0004  0.51812E-0008 -0.24117E-0009  0.88472E-0008
  0.10500E+0005 -0.26764E+0004  0.53319E-0008 -0.16291E-0009  0.88095E-0008
  0.10250E+0005 -0.26488E+0004  0.39184E-0008 -0.46405E-0009  0.85828E-0008
  0.10293E+0005 -0.26502E+0004  0.42638E-0008 -0.41054E-0009  0.87490E-0008
  0.10375E+0005 -0.26527E+0004  0.48500E-0008 -0.29584E-0009  0.89766E-0008
  0.10457E+0005 -0.26553E+0004  0.53332E-0008 -0.16549E-0009  0.91009E-0008
  0.10500E+0005 -0.26566E+0004  0.55398E-0008 -0.91934E-0010  0.91259E-0008
  0.10500E+0005 -0.27711E+0004  0.35286E-0008 -0.47485E-0009  0.62078E-0008
  0.10543E+0005 -0.27719E+0004  0.33638E-0008 -0.37088E-0009  0.58372E-0008
  0.10625E+0005 -0.27734E+0004  0.29494E-0008 -0.17136E-0009  0.50683E-0008
  0.10707E+0005 -0.27750E+0004  0.24140E-0008  0.23245E-0010  0.42313E-0008
  0.10750E+0005 -0.27758E+0004  0.20892E-0008  0.12128E-0009  0.37686E-0008
  0.10500E+0005 -0.27513E+0004  0.40007E-0008 -0.41497E-0009  0.68852E-0008
  0.10543E+0005 -0.27522E+0004  0.38922E-0008 -0.31590E-0009  0.65767E-0008
  0.10625E+0005 -0.27539E+0004  0.35778E-0008 -0.12539E-0009  0.59186E-0008
  0.10707E+0005 -0.27555E+0004  0.31285E-0008  0.60933E-0010  0.51784E-0008
  0.10750E+0005 -0.27564E+0004  0.28416E-0008  0.15500E-0009  0.47590E-0008
  0.10500E+0005 -0.27139E+0004  0.47658E-0008 -0.29311E-0009  0.79832E-0008
  0.10543E+0005 -0.27149E+0004  0.47680E-0008 -0.20320E-0009  0.77967E-0008
  0.10625E+0005 -0.27168E+0004  0.46569E-0008 -0.29627E-0010  0.73629E-0008
  0.10707E+0005 -0.27187E+0004  0.43931E-0008  0.14101E-0009  0.68293E-0008
  0.10750E+0005 -0.27197E+0004  0.41929E-0008  0.22746E-0009  0.65077E-0008
  0.10500E+0005 -0.26764E+0004  0.53319E-0008 -0.16291E-0009  0.88095E-0008
  0.10543E+0005 -0.26775E+0004  0.54458E-0008 -0.81931E-0010  0.87464E-0008
  0.10625E+0005 -0.26797E+0004  0.55479E-0008  0.75025E-0010  0.85469E-0008
  0.10707E+0005 -0.26819E+0004  0.54907E-0008  0.23014E-0009  0.82410E-0008
  0.10750E+0005 -0.26830E+0004  0.53928E-0008  0.30897E-0009  0.80331E-0008
  0.10500E+0005 -0.26566E+0004  0.55398E-0008 -0.91934E-0010  0.91259E-0008
  0.10543E+0005 -0.26578E+0004  0.57115E-0008 -0.15552E-0010  0.91267E-0008
  0.10625E+0005 -0.26601E+0004  0.59268E-0008  0.13284E-0009  0.90515E-0008
  0.10707E+0005 -0.26624E+0004  0.59837E-0008  0.27989E-0009  0.88706E-0008
  0.10750E+0005 -0.26637E+0004  0.59442E-0008  0.35474E-0009  0.87271E-0008
  0.10750E+0005 -0.27758E+0004  0.20892E-0008  0.12128E-0009  0.37686E-0008
  0.10793E+0005 -0.27767E+0004  0.17350E-0008  0.21289E-0009  0.32903E-0008
  0.10875E+0005 -0.27785E+0004  0.10107E-0008  0.36746E-0009  0.23650E-0008
  0.10957E+0005 -0.27802E+0004  0.24582E-0009  0.48660E-0009  0.14371E-0008
  0.11000E+0005 -0.27811E+0004 -0.16168E-0009  0.53288E-0009  0.95282E-0009
  0.10750E+0005 -0.27564E+0004  0.28416E-0008  0.15500E-0009  0.47590E-0008
  0.10793E+0005 -0.27574E+0004  0.25188E-0008  0.24294E-0009  0.43171E-0008
  0.10875E+0005 -0.27593E+0004  0.18341E-0008  0.39173E-0009  0.34396E-0008
  0.10957E+0005 -0.27612E+0004  0.10807E-0008  0.50691E-0009  0.25277E-0008
  0.11000E+0005 -0.27622E+0004  0.66743E-0009  0.55198E-0009  0.20381E-0008
  0.10750E+0005 -0.27197E+0004  0.41929E-0008  0.22746E-0009  0.65077E-0008
  0.10793E+0005 -0.27209E+0004  0.39469E-0008  0.30836E-0009  0.61535E-0008
  0.10875E+0005 -0.27231E+0004  0.33751E-0008  0.44584E-0009  0.54081E-0008
  0.10957E+0005 -0.27253E+0004  0.26856E-0008  0.55295E-0009  0.45755E-0008
  0.11000E+0005 -0.27264E+0004  0.22847E-0008  0.59530E-0009  0.41037E-0008
  0.10750E+0005 -0.26830E+0004  0.53928E-0008  0.30897E-0009  0.80331E-0008
  0.10793E+0005 -0.26843E+0004  0.52423E-0008  0.38277E-0009  0.77864E-0008
  0.10875E+0005 -0.26868E+0004  0.48265E-0008  0.50862E-0009  0.72195E-0008
  0.10957E+0005 -0.26893E+0004  0.42519E-0008  0.60704E-0009  0.65235E-0008
  0.11000E+0005 -0.26906E+0004  0.38923E-0008  0.64617E-0009  0.61035E-0008
  0.10750E+0005 -0.26637E+0004  0.59442E-0008  0.35474E-0009  0.87271E-0008
  0.10793E+0005 -0.26650E+0004  0.58502E-0008  0.42483E-0009  0.85431E-0008
  0.10875E+0005 -0.26677E+0004  0.55312E-0008  0.54448E-0009  0.80856E-0008
  0.10957E+0005 -0.26703E+0004  0.50355E-0008  0.63814E-0009  0.74818E-0008
  0.11000E+0005 -0.26717E+0004  0.47087E-0008  0.67543E-0009  0.71015E-0008
  0.11000E+0005 -0.27811E+0004 -0.16168E-0009  0.53288E-0009  0.95282E-0009
  0.11043E+0005 -0.27821E+0004 -0.56639E-0009  0.56490E-0009  0.47537E-0009
  0.11125E+0005 -0.27839E+0004 -0.13028E-0008  0.58722E-0009 -0.40035E-0009
  0.11207E+0005 -0.27858E+0004 -0.19736E-0008  0.55485E-0009 -0.12265E-0008
  0.11250E+0005 -0.27867E+0004 -0.22937E-0008  0.51638E-0009 -0.16423E-0008
  0.11000E+0005 -0.27622E+0004  0.66743E-0009  0.55198E-0009  0.20381E-0008
  0.11043E+0005 -0.27633E+0004  0.24875E-0009  0.58332E-0009  0.15456E-0008
  0.11125E+0005 -0.27653E+0004 -0.53485E-0009  0.60619E-0009  0.61502E-0009
  0.11207E+0005 -0.27673E+0004 -0.12757E-0008  0.57655E-0009 -0.29687E-0009
  0.11250E+0005 -0.27683E+0004 -0.16399E-0008  0.54040E-0009 -0.76869E-0009
  0.11000E+0005 -0.27264E+0004  0.22847E-0008  0.59530E-0009  0.41037E-0008
  0.11043E+0005 -0.27276E+0004  0.18630E-0008  0.62487E-0009  0.36116E-0008
  0.11125E+0005 -0.27299E+0004  0.10338E-0008  0.64768E-0009  0.26336E-0008
  0.11207E+0005 -0.27322E+0004  0.20043E-0009  0.62190E-0009  0.16147E-0008
  0.11250E+0005 -0.27334E+0004 -0.22827E-0009  0.58942E-0009  0.10647E-0008
  0.11000E+0005 -0.26906E+0004  0.38923E-0008  0.64617E-0009  0.61035E-0008
  0.11043E+0005 -0.26920E+0004  0.34979E-0008  0.67346E-0009  0.56479E-0008
  0.11125E+0005 -0.26946E+0004  0.26809E-0008  0.69489E-0009  0.46947E-0008
  0.11207E+0005 -0.26972E+0004  0.18109E-0008  0.67139E-0009  0.36430E-0008
  0.11250E+0005 -0.26985E+0004  0.13453E-0008  0.64165E-0009  0.30534E-0008
  0.11000E+0005 -0.26717E+0004  0.47087E-0008  0.67543E-0009  0.71015E-0008
  0.11043E+0005 -0.26732E+0004  0.43402E-0008  0.70133E-0009  0.66786E-0008
  0.11125E+0005 -0.26759E+0004  0.35525E-0008  0.72159E-0009  0.57663E-0008
  0.11207E+0005 -0.26787E+0004  0.26864E-0008  0.69875E-0009  0.47270E-0008
  0.11250E+0005 -0.26801E+0004  0.22132E-0008  0.67010E-0009  0.41325E-0008
  0.11250E+0005 -0.27867E+0004 -0.22937E-0008  0.51638E-0009 -0.16423E-0008
  0.11293E+0005 -0.27877E+0004 -0.25867E-0008  0.46321E-0009 -0.20427E-0008
  0.11375E+0005 -0.27894E+0004 -0.30736E-0008  0.32708E-0009 -0.27751E-0008
  0.11457E+0005 -0.27911E+0004 -0.34820E-0008  0.15285E-0009 -0.34921E-0008
  0.11500E+0005 -0.27921E+0004 -0.36742E-0008  0.50207E-0010 -0.38738E-0008
  0.11250E+0005 -0.27683E+0004 -0.16399E-0008  0.54040E-0009 -0.76869E-0009
  0.11293E+0005 -0.27693E+0004 -0.19801E-0008  0.48997E-0009 -0.12304E-0008
  0.11375E+0005 -0.27712E+0004 -0.25618E-0008  0.36026E-0009 -0.20914E-0008
  0.11457E+0005 -0.27731E+0004 -0.30657E-0008  0.19326E-0009 -0.29459E-0008
  0.11500E+0005 -0.27741E+0004 -0.33064E-0008  0.94596E-0010 -0.34010E-0008
  0.11250E+0005 -0.27334E+0004 -0.22827E-0009  0.58942E-0009  0.10647E-0008
  0.11293E+0005 -0.27346E+0004 -0.64069E-0009  0.54334E-0009  0.51326E-0009
  0.11375E+0005 -0.27368E+0004 -0.13752E-0008  0.42423E-0009 -0.54664E-0009
  0.11457E+0005 -0.27389E+0004 -0.20414E-0008  0.26941E-0009 -0.16250E-0008
  0.11500E+0005 -0.27401E+0004 -0.23675E-0008  0.17751E-0009 -0.22043E-0008
  0.11250E+0005 -0.26985E+0004  0.13453E-0008  0.64165E-0009  0.30534E-0008
  0.11293E+0005 -0.26998E+0004  0.88647E-0009  0.59896E-0009  0.24496E-0008
  0.11375E+0005 -0.27023E+0004  0.41994E-0010  0.48854E-0009  0.12572E-0008
  0.11457E+0005 -0.27048E+0004 -0.75263E-0009  0.34401E-0009  0.12604E-0010
  0.11500E+0005 -0.27060E+0004 -0.11501E-0008  0.25800E-0009 -0.66477E-0009
  0.11250E+0005 -0.26801E+0004  0.22132E-0008  0.67010E-0009  0.41325E-0008
  0.11293E+0005 -0.26815E+0004  0.17413E-0008  0.62886E-0009  0.35169E-0008
  0.11375E+0005 -0.26841E+0004  0.85864E-0009  0.52233E-0009  0.22837E-0008
  0.11457E+0005 -0.26867E+0004  0.13222E-0010  0.38254E-0009  0.97799E-0009
  0.11500E+0005 -0.26881E+0004 -0.41427E-0009  0.29930E-0009  0.26158E-0009
  0.11500E+0005 -0.27921E+0004 -0.36742E-0008  0.50207E-0010 -0.38738E-0008
  0.11543E+0005 -0.27929E+0004 -0.38551E-0008 -0.55910E-0010 -0.42625E-0008
  0.11625E+0005 -0.27944E+0004 -0.41919E-0008 -0.25959E-0009 -0.50383E-0008
  0.11707E+0005 -0.27958E+0004 -0.45506E-0008 -0.44890E-0009 -0.58829E-0008
  0.11750E+0005 -0.27966E+0004 -0.47567E-0008 -0.53689E-0009 -0.63553E-0008
  0.11500E+0005 -0.27741E+0004 -0.33064E-0008  0.94596E-0010 -0.34010E-0008
  0.11543E+0005 -0.27750E+0004 -0.35326E-0008 -0.77400E-0011 -0.38614E-0008
  0.11625E+0005 -0.27766E+0004 -0.39484E-0008 -0.20478E-0009 -0.47694E-0008
  0.11707E+0005 -0.27782E+0004 -0.43770E-0008 -0.38909E-0009 -0.57397E-0008
  0.11750E+0005 -0.27791E+0004 -0.46174E-0008 -0.47528E-0009 -0.62760E-0008
  0.11500E+0005 -0.27401E+0004 -0.23675E-0008  0.17751E-0009 -0.22043E-0008
  0.11543E+0005 -0.27411E+0004 -0.26752E-0008  0.81692E-0010 -0.27880E-0008
  0.11625E+0005 -0.27429E+0004 -0.32374E-0008 -0.10385E-0009 -0.39309E-0008
  0.11707E+0005 -0.27448E+0004 -0.38015E-0008 -0.27938E-0009 -0.51341E-0008
  0.11750E+0005 -0.27458E+0004 -0.41106E-0008 -0.36229E-0009 -0.57930E-0008
  0.11500E+0005 -0.27060E+0004 -0.11501E-0008  0.25800E-0009 -0.66477E-0009
  0.11543E+0005 -0.27072E+0004 -0.15277E-0008  0.16782E-0009 -0.13487E-0008
  0.11625E+0005 -0.27093E+0004 -0.22212E-0008 -0.75474E-0011 -0.26925E-0008
  0.11707E+0005 -0.27114E+0004 -0.29136E-0008 -0.17515E-0009 -0.41073E-0008
  0.11750E+0005 -0.27125E+0004 -0.32903E-0008 -0.25500E-0009 -0.48828E-0008
  0.11500E+0005 -0.26881E+0004 -0.41427E-0009  0.29930E-0009  0.26158E-0009
  0.11543E+0005 -0.26893E+0004 -0.82210E-0009  0.21178E-0009 -0.46356E-0009
  0.11625E+0005 -0.26915E+0004 -0.15747E-0008  0.41257E-0010 -0.18945E-0008
  0.11707E+0005 -0.26938E+0004 -0.23275E-0008 -0.12250E-0009 -0.34069E-0008
  0.11750E+0005 -0.26950E+0004 -0.27372E-0008 -0.20082E-0009 -0.42384E-0008
  0.11750E+0005 -0.27966E+0004 -0.47567E-0008 -0.53689E-0009 -0.63553E-0008
  0.11793E+0005 -0.27973E+0004 -0.49772E-0008 -0.61102E-0009 -0.68466E-0008
  0.11875E+0005 -0.27985E+0004 -0.54294E-0008 -0.70961E-0009 -0.77988E-0008
  0.11957E+0005 -0.27998E+0004 -0.58993E-0008 -0.73753E-0009 -0.87253E-0008
  0.12000E+0005 -0.28004E+0004 -0.61330E-0008 -0.72035E-0009 -0.91685E-0008
  0.11750E+0005 -0.27791E+0004 -0.46174E-0008 -0.47528E-0009 -0.62760E-0008
  0.11793E+0005 -0.27798E+0004 -0.48706E-0008 -0.54832E-0009 -0.68290E-0008
  0.11875E+0005 -0.27811E+0004 -0.53863E-0008 -0.64693E-0009 -0.78978E-0008
  0.11957E+0005 -0.27825E+0004 -0.59282E-0008 -0.67779E-0009 -0.89446E-0008
  0.12000E+0005 -0.27832E+0004 -0.62057E-0008 -0.66333E-0009 -0.94545E-0008
  0.11750E+0005 -0.27458E+0004 -0.41106E-0008 -0.36229E-0009 -0.57930E-0008
  0.11793E+0005 -0.27466E+0004 -0.44302E-0008 -0.43333E-0009 -0.64665E-0008
  0.11875E+0005 -0.27482E+0004 -0.50778E-0008 -0.53167E-0009 -0.77701E-0008
  0.11957E+0005 -0.27497E+0004 -0.57709E-0008 -0.56738E-0009 -0.90676E-0008
  0.12000E+0005 -0.27505E+0004 -0.61406E-0008 -0.55751E-0009 -0.97191E-0008
  0.11750E+0005 -0.27125E+0004 -0.32903E-0008 -0.25500E-0009 -0.48828E-0008
  0.11793E+0005 -0.27134E+0004 -0.36767E-0008 -0.32411E-0009 -0.56739E-0008
  0.11875E+0005 -0.27152E+0004 -0.44610E-0008 -0.42184E-0009 -0.72163E-0008
  0.11957E+0005 -0.27169E+0004 -0.53150E-0008 -0.46151E-0009 -0.87804E-0008
  0.12000E+0005 -0.27179E+0004 -0.57842E-0008 -0.45557E-0009 -0.95871E-0008
  0.11750E+0005 -0.26950E+0004 -0.27372E-0008 -0.20082E-0009 -0.42384E-0008
  0.11793E+0005 -0.26959E+0004 -0.31567E-0008 -0.26895E-0009 -0.50873E-0008
  0.11875E+0005 -0.26978E+0004 -0.40106E-0008 -0.36626E-0009 -0.67513E-0008
  0.11957E+0005 -0.26996E+0004 -0.49493E-0008 -0.40771E-0009 -0.84569E-0008
  0.12000E+0005 -0.27006E+0004 -0.54718E-0008 -0.40360E-0009 -0.93478E-0008
  0.12000E+0005 -0.28004E+0004 -0.61330E-0008 -0.72035E-0009 -0.91685E-0008
  0.12043E+0005 -0.28012E+0004 -0.63408E-0008 -0.67809E-0009 -0.95589E-0008
  0.12125E+0005 -0.28027E+0004 -0.66053E-0008 -0.52951E-0009 -0.10078E-0007
  0.12207E+0005 -0.28041E+0004 -0.66016E-0008 -0.28784E-0009 -0.10196E-0007
  0.12250E+0005 -0.28049E+0004 -0.64494E-0008 -0.12478E-0009 -0.10051E-0007
  0.12000E+0005 -0.27832E+0004 -0.62057E-0008 -0.66333E-0009 -0.94545E-0008
  0.12043E+0005 -0.27840E+0004 -0.64628E-0008 -0.62453E-0009 -0.99150E-0008
  0.12125E+0005 -0.27856E+0004 -0.68357E-0008 -0.48440E-0009 -0.10574E-0007
  0.12207E+0005 -0.27872E+0004 -0.69593E-0008 -0.25305E-0009 -0.10842E-0007
  0.12250E+0005 -0.27881E+0004 -0.68801E-0008 -0.96013E-0010 -0.10775E-0007
  0.12000E+0005 -0.27505E+0004 -0.61406E-0008 -0.55751E-0009 -0.97191E-0008
  0.12043E+0005 -0.27515E+0004 -0.65017E-0008 -0.52467E-0009 -0.10330E-0007
  0.12125E+0005 -0.27533E+0004 -0.71037E-0008 -0.39920E-0009 -0.11296E-0007
  0.12207E+0005 -0.27552E+0004 -0.74972E-0008 -0.18598E-0009 -0.11892E-0007
  0.12250E+0005 -0.27562E+0004 -0.75739E-0008 -0.39673E-0010 -0.12004E-0007
  0.12000E+0005 -0.27179E+0004 -0.57842E-0008 -0.45557E-0009 -0.95871E-0008
  0.12043E+0005 -0.27190E+0004 -0.62587E-0008 -0.42787E-0009 -0.10366E-0007
  0.12125E+0005 -0.27210E+0004 -0.71130E-0008 -0.31536E-0009 -0.11681E-0007
  0.12207E+0005 -0.27231E+0004 -0.78081E-0008 -0.11847E-0009 -0.12661E-0007
  0.12250E+0005 -0.27242E+0004 -0.80611E-0008  0.18072E-0010 -0.12984E-0007
  0.12000E+0005 -0.27006E+0004 -0.54718E-0008 -0.40360E-0009 -0.93478E-0008
  0.12043E+0005 -0.27018E+0004 -0.60080E-0008 -0.37834E-0009 -0.10220E-0007
  0.12125E+0005 -0.27040E+0004 -0.70011E-0008 -0.27205E-0009 -0.11731E-0007
  0.12207E+0005 -0.27062E+0004 -0.78649E-0008 -0.83096E-0010 -0.12931E-0007
  0.12250E+0005 -0.27074E+0004 -0.82177E-0008  0.48646E-0010 -0.13378E-0007
  0.12250E+0005 -0.28049E+0004 -0.64494E-0008 -0.12478E-0009 -0.10051E-0007
  0.12293E+0005 -0.28060E+0004 -0.61627E-0008  0.61833E-0010 -0.97272E-0008
  0.12375E+0005 -0.28081E+0004 -0.52219E-0008  0.47284E-0009 -0.86152E-0008
  0.12457E+0005 -0.28103E+0004 -0.37212E-0008  0.94491E-0009 -0.68353E-0008
  0.12500E+0005 -0.28114E+0004 -0.27045E-0008  0.12108E-0008 -0.56393E-0008
  0.12250E+0005 -0.27881E+0004 -0.68801E-0008 -0.96013E-0010 -0.10775E-0007
  0.12293E+0005 -0.27893E+0004 -0.66683E-0008  0.84377E-0010 -0.10529E-0007
  0.12375E+0005 -0.27916E+0004 -0.58664E-0008  0.48329E-0009 -0.95494E-0008
  0.12457E+0005 -0.27939E+0004 -0.44866E-0008  0.94370E-0009 -0.78704E-0008
  0.12500E+0005 -0.27951E+0004 -0.35202E-0008  0.12037E-0008 -0.67085E-0008
  0.12250E+0005 -0.27562E+0004 -0.75739E-0008 -0.39673E-0010 -0.12004E-0007
  0.12293E+0005 -0.27575E+0004 -0.75244E-0008  0.12963E-0009 -0.11935E-0007
  0.12375E+0005 -0.27602E+0004 -0.70292E-0008  0.50667E-0009 -0.11268E-0007
  0.12457E+0005 -0.27628E+0004 -0.59276E-0008  0.94573E-0009 -0.98452E-0008
  0.12500E+0005 -0.27642E+0004 -0.50837E-0008  0.11949E-0008 -0.87823E-0008
  0.12250E+0005 -0.27242E+0004 -0.80611E-0008  0.18072E-0010 -0.12984E-0007
  0.12293E+0005 -0.27258E+0004 -0.81986E-0008  0.17717E-0009 -0.13130E-0007
  0.12375E+0005 -0.27288E+0004 -0.80651E-0008  0.53380E-0009 -0.12857E-0007
  0.12457E+0005 -0.27318E+0004 -0.73061E-0008  0.95254E-0009 -0.11776E-0007
  0.12500E+0005 -0.27333E+0004 -0.66220E-0008  0.11913E-0008 -0.10860E-0007
  0.12250E+0005 -0.27074E+0004 -0.82177E-0008  0.48646E-0010 -0.13378E-0007
  0.12293E+0005 -0.27091E+0004 -0.84628E-0008  0.20270E-0009 -0.13652E-0007
  0.12375E+0005 -0.27122E+0004 -0.85407E-0008  0.54915E-0009 -0.13617E-0007
  0.12457E+0005 -0.27154E+0004 -0.79879E-0008  0.95761E-0009 -0.12752E-0007
  0.12500E+0005 -0.27170E+0004 -0.74032E-0008  0.11910E-0008 -0.11932E-0007
  0.12500E+0005 -0.28114E+0004 -0.27045E-0008  0.12108E-0008 -0.56393E-0008
  0.12543E+0005 -0.28125E+0004 -0.15430E-0008  0.14828E-0008 -0.42838E-0008
  0.12625E+0005 -0.28147E+0004  0.98853E-0009  0.20008E-0008 -0.13700E-0008
  0.12707E+0005 -0.28168E+0004  0.37970E-0008  0.24925E-0008  0.18035E-0008
  0.12750E+0005 -0.28180E+0004  0.53105E-0008  0.27299E-0008  0.34883E-0008
  0.12500E+0005 -0.27951E+0004 -0.35202E-0008  0.12037E-0008 -0.67085E-0008
  0.12543E+0005 -0.27963E+0004 -0.23960E-0008  0.14704E-0008 -0.53710E-0008
  0.12625E+0005 -0.27987E+0004  0.10869E-0009  0.19796E-0008 -0.24391E-0008
  0.12707E+0005 -0.28010E+0004  0.29577E-0008  0.24645E-0008  0.82785E-0009
  0.12750E+0005 -0.28023E+0004  0.45219E-0008  0.26993E-0008  0.25934E-0008
  0.12500E+0005 -0.27642E+0004 -0.50837E-0008  0.11949E-0008 -0.87823E-0008
  0.12543E+0005 -0.27656E+0004 -0.40583E-0008  0.14516E-0008 -0.75127E-0008
  0.12625E+0005 -0.27683E+0004 -0.16574E-0008  0.19437E-0008 -0.46068E-0008
[truncated: 9,632,013 more chars]
