# Supplementary material for: 2D Synthetic dataset of numerical simulations of long-period seismicity in a volcanic edifice and related sensitivity kernels
Source: Data Brief. 2021 Jan 25;34:106673. doi: 10.1016/j.dib.2020.106673 (PMC7841316; doi:10.1016/j.dib.2020.106673)
Supplement: Supplementary Data S1 — Supplementary Raw Research Data. This is open data under the CC BY license http://creativecommons.org/licenses/by/4.0/ [file mmc1.zip › Dataset/OUTPUT_KERNELS/9000_3000/kernel_hetero_3000_1551_SVF7e-1Hz_12-15.dat]

  0.00000E+0000 -0.30000E+0004  0.79914E-0008  0.46520E-0008  0.39210E-0008
  0.43168E+0002 -0.30000E+0004  0.85237E-0008  0.36675E-0008  0.58924E-0008
  0.12500E+0003 -0.30000E+0004  0.77324E-0008  0.38403E-0008  0.48417E-0008
  0.20683E+0003 -0.30000E+0004  0.61753E-0008  0.47290E-0008  0.14744E-0008
  0.25000E+0003 -0.30000E+0004  0.57214E-0008  0.52076E-0008  0.19251E-0009
  0.00000E+0000 -0.29890E+0004  0.10681E-0007  0.89539E-0008  0.48755E-0008
  0.43168E+0002 -0.29890E+0004  0.83533E-0008  0.47830E-0008  0.44069E-0008
  0.12500E+0003 -0.29889E+0004  0.72624E-0008  0.42584E-0008  0.35329E-0008
  0.20683E+0003 -0.29889E+0004  0.59513E-0008  0.49511E-0008  0.83301E-0009
  0.25000E+0003 -0.29888E+0004  0.54787E-0008  0.53452E-0008 -0.44799E-0009
  0.00000E+0000 -0.29682E+0004  0.14214E-0007  0.13205E-0007  0.75381E-0008
  0.43168E+0002 -0.29681E+0004  0.88060E-0008  0.67066E-0008  0.33979E-0008
  0.12500E+0003 -0.29680E+0004  0.66432E-0008  0.51621E-0008  0.14873E-0008
  0.20683E+0003 -0.29678E+0004  0.55946E-0008  0.53568E-0008 -0.26992E-0009
  0.25000E+0003 -0.29677E+0004  0.51924E-0008  0.56485E-0008 -0.14087E-0008
  0.00000E+0000 -0.29474E+0004  0.15316E-0007  0.14558E-0007  0.83089E-0008
  0.43168E+0002 -0.29473E+0004  0.95589E-0008  0.84380E-0008  0.32339E-0008
  0.12500E+0003 -0.29470E+0004  0.63799E-0008  0.60718E-0008  0.14184E-0009
  0.20683E+0003 -0.29467E+0004  0.53550E-0008  0.57940E-0008 -0.12212E-0008
  0.25000E+0003 -0.29466E+0004  0.51195E-0008  0.59769E-0008 -0.20350E-0008
  0.00000E+0000 -0.29364E+0004  0.15517E-0007  0.14875E-0007  0.83749E-0008
  0.43168E+0002 -0.29363E+0004  0.98867E-0008  0.92013E-0008  0.31698E-0008
  0.12500E+0003 -0.29359E+0004  0.63594E-0008  0.65491E-0008 -0.33462E-0009
  0.20683E+0003 -0.29356E+0004  0.52906E-0008  0.60325E-0008 -0.16286E-0008
  0.25000E+0003 -0.29354E+0004  0.51536E-0008  0.61524E-0008 -0.22489E-0008
  0.25000E+0003 -0.30000E+0004  0.57214E-0008  0.52076E-0008  0.19251E-0009
  0.29317E+0003 -0.30000E+0004  0.53701E-0008  0.57324E-0008 -0.11720E-0008
  0.37500E+0003 -0.30000E+0004  0.56197E-0008  0.68071E-0008 -0.27597E-0008
  0.45683E+0003 -0.30000E+0004  0.71392E-0008  0.77693E-0008 -0.27322E-0008
  0.50000E+0003 -0.30000E+0004  0.84648E-0008  0.81789E-0008 -0.19671E-0008
  0.25000E+0003 -0.29888E+0004  0.54787E-0008  0.53452E-0008 -0.44799E-0009
  0.29317E+0003 -0.29888E+0004  0.52676E-0008  0.58384E-0008 -0.15647E-0008
  0.37500E+0003 -0.29888E+0004  0.57440E-0008  0.68115E-0008 -0.27538E-0008
  0.45683E+0003 -0.29887E+0004  0.75093E-0008  0.76853E-0008 -0.23208E-0008
  0.50000E+0003 -0.29887E+0004  0.89605E-0008  0.80547E-0008 -0.13518E-0008
  0.25000E+0003 -0.29677E+0004  0.51924E-0008  0.56485E-0008 -0.14087E-0008
  0.29317E+0003 -0.29676E+0004  0.51955E-0008  0.60388E-0008 -0.21242E-0008
  0.37500E+0003 -0.29675E+0004  0.60980E-0008  0.68132E-0008 -0.25594E-0008
  0.45683E+0003 -0.29673E+0004  0.83085E-0008  0.75206E-0008 -0.13795E-0008
  0.50000E+0003 -0.29672E+0004  0.99783E-0008  0.78142E-0008 -0.44366E-0010
  0.25000E+0003 -0.29466E+0004  0.51195E-0008  0.59769E-0008 -0.20350E-0008
  0.29317E+0003 -0.29464E+0004  0.52926E-0008  0.62357E-0008 -0.24162E-0008
  0.37500E+0003 -0.29462E+0004  0.66029E-0008  0.68080E-0008 -0.21256E-0008
  0.45683E+0003 -0.29459E+0004  0.92253E-0008  0.73484E-0008 -0.23324E-0009
  0.50000E+0003 -0.29458E+0004  0.11086E-0007  0.75665E-0008  0.14381E-0008
  0.25000E+0003 -0.29354E+0004  0.51536E-0008  0.61524E-0008 -0.22489E-0008
  0.29317E+0003 -0.29352E+0004  0.54123E-0008  0.63382E-0008 -0.24601E-0008
  0.37500E+0003 -0.29349E+0004  0.69275E-0008  0.68025E-0008 -0.18013E-0008
  0.45683E+0003 -0.29347E+0004  0.97515E-0008  0.72545E-0008  0.44991E-0009
  0.50000E+0003 -0.29345E+0004  0.11700E-0007  0.74327E-0008  0.22859E-0008
  0.50000E+0003 -0.30000E+0004  0.84648E-0008  0.81789E-0008 -0.19671E-0008
  0.54317E+0003 -0.30000E+0004  0.10131E-0007  0.84949E-0008 -0.66516E-0009
  0.62500E+0003 -0.30000E+0004  0.14107E-0007  0.87993E-0008  0.32193E-0008
  0.70683E+0003 -0.30000E+0004  0.18855E-0007  0.86831E-0008  0.86924E-0008
  0.75000E+0003 -0.30000E+0004  0.21524E-0007  0.84548E-0008  0.12055E-0007
  0.50000E+0003 -0.29887E+0004  0.89605E-0008  0.80547E-0008 -0.13518E-0008
  0.54317E+0003 -0.29887E+0004  0.10741E-0007  0.83357E-0008  0.13650E-0009
  0.62500E+0003 -0.29886E+0004  0.14884E-0007  0.85870E-0008  0.43038E-0008
  0.70683E+0003 -0.29886E+0004  0.19709E-0007  0.84345E-0008  0.99395E-0008
  0.75000E+0003 -0.29886E+0004  0.22374E-0007  0.81932E-0008  0.13332E-0007
  0.50000E+0003 -0.29672E+0004  0.99783E-0008  0.78142E-0008 -0.44366E-0010
  0.54317E+0003 -0.29672E+0004  0.11951E-0007  0.80286E-0008  0.17720E-0008
  0.62500E+0003 -0.29671E+0004  0.16352E-0007  0.81794E-0008  0.64162E-0008
  0.70683E+0003 -0.29670E+0004  0.21256E-0007  0.79576E-0008  0.12291E-0007
  0.75000E+0003 -0.29670E+0004  0.23879E-0007  0.76912E-0008  0.15700E-0007
  0.50000E+0003 -0.29458E+0004  0.11086E-0007  0.75665E-0008  0.14381E-0008
  0.54317E+0003 -0.29457E+0004  0.13217E-0007  0.77148E-0008  0.35472E-0008
  0.62500E+0003 -0.29456E+0004  0.17800E-0007  0.77651E-0008  0.85880E-0008
  0.70683E+0003 -0.29455E+0004  0.22695E-0007  0.74734E-0008  0.14610E-0007
  0.75000E+0003 -0.29454E+0004  0.25228E-0007  0.71813E-0008  0.17987E-0007
  0.50000E+0003 -0.29345E+0004  0.11700E-0007  0.74327E-0008  0.22859E-0008
  0.54317E+0003 -0.29344E+0004  0.13901E-0007  0.75465E-0008  0.45345E-0008
  0.62500E+0003 -0.29343E+0004  0.18548E-0007  0.75439E-0008  0.97512E-0008
  0.70683E+0003 -0.29341E+0004  0.23404E-0007  0.72151E-0008  0.15814E-0007
  0.75000E+0003 -0.29340E+0004  0.25872E-0007  0.69092E-0008  0.19154E-0007
  0.75000E+0003 -0.30000E+0004  0.21524E-0007  0.84548E-0008  0.12055E-0007
  0.79317E+0003 -0.30000E+0004  0.24209E-0007  0.81157E-0008  0.15631E-0007
  0.87500E+0003 -0.30000E+0004  0.29071E-0007  0.72136E-0008  0.22616E-0007
  0.95683E+0003 -0.30000E+0004  0.33200E-0007  0.60414E-0008  0.29259E-0007
  0.10000E+0004 -0.30000E+0004  0.34920E-0007  0.53489E-0008  0.32380E-0007
  0.75000E+0003 -0.29886E+0004  0.22374E-0007  0.81932E-0008  0.13332E-0007
  0.79317E+0003 -0.29886E+0004  0.25024E-0007  0.78451E-0008  0.16894E-0007
  0.87500E+0003 -0.29886E+0004  0.29731E-0007  0.69344E-0008  0.23745E-0007
  0.95683E+0003 -0.29886E+0004  0.33598E-0007  0.57616E-0008  0.30119E-0007
  0.10000E+0004 -0.29886E+0004  0.35145E-0007  0.50712E-0008  0.33053E-0007
  0.75000E+0003 -0.29670E+0004  0.23879E-0007  0.76912E-0008  0.15700E-0007
  0.79317E+0003 -0.29670E+0004  0.26425E-0007  0.73253E-0008  0.19201E-0007
  0.87500E+0003 -0.29669E+0004  0.30775E-0007  0.63965E-0008  0.25728E-0007
  0.95683E+0003 -0.29669E+0004  0.34095E-0007  0.52210E-0008  0.31538E-0007
  0.10000E+0004 -0.29669E+0004  0.35292E-0007  0.45336E-0008  0.34096E-0007
  0.75000E+0003 -0.29454E+0004  0.25228E-0007  0.71813E-0008  0.17987E-0007
  0.79317E+0003 -0.29454E+0004  0.27625E-0007  0.67967E-0008  0.21377E-0007
  0.87500E+0003 -0.29453E+0004  0.31538E-0007  0.58479E-0008  0.27497E-0007
  0.95683E+0003 -0.29452E+0004  0.34251E-0007  0.46677E-0008  0.32676E-0007
  0.10000E+0004 -0.29452E+0004  0.35074E-0007  0.39821E-0008  0.34831E-0007
  0.75000E+0003 -0.29340E+0004  0.25872E-0007  0.69092E-0008  0.19154E-0007
  0.79317E+0003 -0.29340E+0004  0.28172E-0007  0.65143E-0008  0.22468E-0007
  0.87500E+0003 -0.29339E+0004  0.31825E-0007  0.55544E-0008  0.28340E-0007
  0.95683E+0003 -0.29338E+0004  0.34194E-0007  0.43710E-0008  0.33161E-0007
  0.10000E+0004 -0.29337E+0004  0.34813E-0007  0.36859E-0008  0.35095E-0007
  0.10000E+0004 -0.30000E+0004  0.34920E-0007  0.53489E-0008  0.32380E-0007
  0.10432E+0004 -0.30000E+0004  0.36248E-0007  0.46237E-0008  0.35115E-0007
  0.11250E+0004 -0.30000E+0004  0.37522E-0007  0.32143E-0008  0.38945E-0007
  0.12068E+0004 -0.30000E+0004  0.37004E-0007  0.18361E-0008  0.40670E-0007
  0.12500E+0004 -0.30000E+0004  0.35982E-0007  0.11492E-0008  0.40647E-0007
  0.10000E+0004 -0.29886E+0004  0.35145E-0007  0.50712E-0008  0.33053E-0007
  0.10432E+0004 -0.29885E+0004  0.36279E-0007  0.43485E-0008  0.35577E-0007
  0.11250E+0004 -0.29885E+0004  0.37150E-0007  0.29460E-0008  0.38960E-0007
  0.12068E+0004 -0.29885E+0004  0.36211E-0007  0.15750E-0008  0.40213E-0007
  0.12500E+0004 -0.29885E+0004  0.34973E-0007  0.89232E-0009  0.39944E-0007
  0.10000E+0004 -0.29669E+0004  0.35292E-0007  0.45336E-0008  0.34096E-0007
  0.10432E+0004 -0.29668E+0004  0.36044E-0007  0.38153E-0008  0.36202E-0007
  0.11250E+0004 -0.29668E+0004  0.36138E-0007  0.24244E-0008  0.38722E-0007
  0.12068E+0004 -0.29667E+0004  0.34412E-0007  0.10664E-0008  0.39085E-0007
  0.12500E+0004 -0.29667E+0004  0.32777E-0007  0.39080E-0009  0.38363E-0007
  0.10000E+0004 -0.29452E+0004  0.35074E-0007  0.39821E-0008  0.34831E-0007
  0.10432E+0004 -0.29451E+0004  0.35429E-0007  0.32675E-0008  0.36502E-0007
  0.11250E+0004 -0.29450E+0004  0.34737E-0007  0.18868E-0008  0.38143E-0007
  0.12068E+0004 -0.29449E+0004  0.32242E-0007  0.54087E-0009  0.37627E-0007
  0.12500E+0004 -0.29448E+0004  0.30231E-0007 -0.12832E-0009  0.36469E-0007
  0.10000E+0004 -0.29337E+0004  0.34813E-0007  0.36859E-0008  0.35095E-0007
  0.10432E+0004 -0.29337E+0004  0.34953E-0007  0.29730E-0008  0.36529E-0007
  0.11250E+0004 -0.29335E+0004  0.33845E-0007  0.15972E-0008  0.37703E-0007
  0.12068E+0004 -0.29334E+0004  0.30955E-0007  0.25727E-0009  0.36731E-0007
  0.12500E+0004 -0.29333E+0004  0.28756E-0007 -0.40883E-0009  0.35351E-0007
  0.12500E+0004 -0.30000E+0004  0.35982E-0007  0.11492E-0008  0.40647E-0007
  0.12932E+0004 -0.30000E+0004  0.34455E-0007  0.50546E-0009  0.39969E-0007
  0.13750E+0004 -0.30000E+0004  0.30258E-0007 -0.57109E-0009  0.36929E-0007
  0.14568E+0004 -0.30000E+0004  0.24592E-0007 -0.14152E-0008  0.31795E-0007
  0.15000E+0004 -0.30000E+0004  0.21133E-0007 -0.17538E-0008  0.28367E-0007
  0.12500E+0004 -0.29885E+0004  0.34973E-0007  0.89232E-0009  0.39944E-0007
  0.12932E+0004 -0.29885E+0004  0.33240E-0007  0.25158E-0009  0.39032E-0007
  0.13750E+0004 -0.29884E+0004  0.28698E-0007 -0.81874E-0009  0.35591E-0007
  0.14568E+0004 -0.29884E+0004  0.22767E-0007 -0.16570E-0008  0.30140E-0007
  0.15000E+0004 -0.29884E+0004  0.19208E-0007 -0.19922E-0008  0.26584E-0007
  0.12500E+0004 -0.29667E+0004  0.32777E-0007  0.39080E-0009  0.38363E-0007
  0.12932E+0004 -0.29666E+0004  0.30672E-0007 -0.24392E-0009  0.37021E-0007
  0.13750E+0004 -0.29665E+0004  0.25524E-0007 -0.13029E-0008  0.32865E-0007
  0.14568E+0004 -0.29665E+0004  0.19152E-0007 -0.21305E-0008  0.26868E-0007
  0.15000E+0004 -0.29664E+0004  0.15437E-0007 -0.24599E-0008  0.23103E-0007
  0.12500E+0004 -0.29448E+0004  0.30231E-0007 -0.12832E-0009  0.36469E-0007
  0.12932E+0004 -0.29448E+0004  0.27782E-0007 -0.75698E-0009  0.34722E-0007
  0.13750E+0004 -0.29446E+0004  0.22093E-0007 -0.18052E-0008  0.29911E-0007
  0.14568E+0004 -0.29445E+0004  0.15361E-0007 -0.26226E-0008  0.23445E-0007
  0.15000E+0004 -0.29444E+0004  0.11537E-0007 -0.29469E-0008  0.19516E-0007
  0.12500E+0004 -0.29333E+0004  0.28756E-0007 -0.40883E-0009  0.35351E-0007
  0.12932E+0004 -0.29333E+0004  0.26136E-0007 -0.10343E-0008  0.33400E-0007
  0.13750E+0004 -0.29331E+0004  0.20191E-0007 -0.20769E-0008  0.28270E-0007
  0.14568E+0004 -0.29329E+0004  0.13303E-0007 -0.28892E-0008  0.21589E-0007
  0.15000E+0004 -0.29328E+0004  0.94389E-0008 -0.32109E-0008  0.17592E-0007
  0.15000E+0004 -0.30000E+0004  0.21133E-0007 -0.17538E-0008  0.28367E-0007
  0.15432E+0004 -0.30000E+0004  0.17433E-0007 -0.20092E-0008  0.24531E-0007
  0.16250E+0004 -0.30000E+0004  0.10000E-0007 -0.22583E-0008  0.16416E-0007
  0.17068E+0004 -0.30000E+0004  0.24219E-0008 -0.21761E-0008  0.76625E-0008
  0.17500E+0004 -0.30000E+0004 -0.14755E-0008 -0.19939E-0008  0.29769E-0008
  0.15000E+0004 -0.29884E+0004  0.19208E-0007 -0.19922E-0008  0.26584E-0007
  0.15432E+0004 -0.29884E+0004  0.15436E-0007 -0.22449E-0008  0.22650E-0007
  0.16250E+0004 -0.29884E+0004  0.79462E-0008 -0.24884E-0008  0.14430E-0007
  0.17068E+0004 -0.29883E+0004  0.41484E-0009 -0.24004E-0008  0.56778E-0008
  0.17500E+0004 -0.29883E+0004 -0.34205E-0008 -0.22150E-0008  0.10302E-0008
  0.15000E+0004 -0.29664E+0004  0.15437E-0007 -0.24599E-0008  0.23103E-0007
  0.15432E+0004 -0.29664E+0004  0.11564E-0007 -0.27076E-0008  0.19018E-0007
  0.16250E+0004 -0.29663E+0004  0.40378E-0008 -0.29409E-0008  0.10669E-0007
  0.17068E+0004 -0.29662E+0004 -0.33392E-0008 -0.28433E-0008  0.19844E-0008
  0.17500E+0004 -0.29661E+0004 -0.70243E-0008 -0.26532E-0008 -0.25568E-0008
  0.15000E+0004 -0.29444E+0004  0.11537E-0007 -0.29469E-0008  0.19516E-0007
  0.15432E+0004 -0.29443E+0004  0.76108E-0008 -0.31897E-0008  0.15326E-0007
  0.16250E+0004 -0.29442E+0004  0.13708E-0009 -0.34139E-0008  0.69363E-0008
  0.17068E+0004 -0.29440E+0004 -0.70019E-0008 -0.33080E-0008 -0.15955E-0008
  0.17500E+0004 -0.29440E+0004 -0.10496E-0007 -0.31142E-0008 -0.59880E-0008
  0.15000E+0004 -0.29328E+0004  0.94389E-0008 -0.32109E-0008  0.17592E-0007
  0.15432E+0004 -0.29327E+0004  0.55039E-0008 -0.34513E-0008  0.13364E-0007
  0.16250E+0004 -0.29325E+0004 -0.19065E-0008 -0.36711E-0008  0.49888E-0008
  0.17068E+0004 -0.29324E+0004 -0.88874E-0008 -0.35613E-0008 -0.34291E-0008
  0.17500E+0004 -0.29323E+0004 -0.12266E-0007 -0.33659E-0008 -0.77269E-0008
  0.17500E+0004 -0.30000E+0004 -0.14755E-0008 -0.19939E-0008  0.29769E-0008
  0.17932E+0004 -0.30000E+0004 -0.52211E-0008 -0.17106E-0008 -0.16592E-0008
  0.18750E+0004 -0.30000E+0004 -0.11705E-0007 -0.90163E-0009 -0.10056E-0007
  0.19568E+0004 -0.30000E+0004 -0.17120E-0007  0.26246E-0009 -0.17611E-0007
  0.20000E+0004 -0.30000E+0004 -0.19466E-0007  0.10126E-0008 -0.21149E-0007
  0.17500E+0004 -0.29883E+0004 -0.34205E-0008 -0.22150E-0008  0.10302E-0008
  0.17932E+0004 -0.29883E+0004 -0.70808E-0008 -0.19296E-0008 -0.35431E-0008
  0.18750E+0004 -0.29882E+0004 -0.13350E-0007 -0.11175E-0008 -0.11768E-0007
  0.19568E+0004 -0.29882E+0004 -0.18500E-0007  0.47175E-0010 -0.19098E-0007
  0.20000E+0004 -0.29882E+0004 -0.20694E-0007  0.79627E-0009 -0.22503E-0007
  0.17500E+0004 -0.29661E+0004 -0.70243E-0008 -0.26532E-0008 -0.25568E-0008
  0.17932E+0004 -0.29661E+0004 -0.10494E-0007 -0.23642E-0008 -0.69814E-0008
  0.18750E+0004 -0.29660E+0004 -0.16309E-0007 -0.15474E-0008 -0.14828E-0007
  0.19568E+0004 -0.29658E+0004 -0.20920E-0007 -0.38323E-0009 -0.21689E-0007
  0.20000E+0004 -0.29658E+0004 -0.22810E-0007  0.36304E-0009 -0.24824E-0007
  0.17500E+0004 -0.29440E+0004 -0.10496E-0007 -0.31142E-0008 -0.59880E-0008
  0.17932E+0004 -0.29439E+0004 -0.13739E-0007 -0.28223E-0008 -0.10225E-0007
  0.18750E+0004 -0.29437E+0004 -0.19041E-0007 -0.20027E-0008 -0.17629E-0007
  0.19568E+0004 -0.29435E+0004 -0.23070E-0007 -0.84090E-0009 -0.23970E-0007
  0.20000E+0004 -0.29434E+0004 -0.24640E-0007 -0.98632E-0010 -0.26813E-0007
  0.17500E+0004 -0.29323E+0004 -0.12266E-0007 -0.33659E-0008 -0.77269E-0008
  0.17932E+0004 -0.29321E+0004 -0.15374E-0007 -0.30728E-0008 -0.11850E-0007
  0.18750E+0004 -0.29319E+0004 -0.20385E-0007 -0.22524E-0008 -0.18997E-0007
  0.19568E+0004 -0.29317E+0004 -0.24092E-0007 -0.10926E-0008 -0.25043E-0007
  0.20000E+0004 -0.29316E+0004 -0.25488E-0007 -0.35277E-0009 -0.27726E-0007
  0.20000E+0004 -0.30000E+0004 -0.19466E-0007  0.10126E-0008 -0.21149E-0007
  0.20432E+0004 -0.30000E+0004 -0.21433E-0007  0.18533E-0008 -0.24339E-0007
  0.21250E+0004 -0.30000E+0004 -0.24081E-0007  0.36624E-0008 -0.29345E-0007
  0.22068E+0004 -0.30000E+0004 -0.25331E-0007  0.57011E-0008 -0.32951E-0007
  0.22500E+0004 -0.30000E+0004 -0.25458E-0007  0.68393E-0008 -0.34292E-0007
  0.20000E+0004 -0.29882E+0004 -0.20694E-0007  0.79627E-0009 -0.22503E-0007
  0.20432E+0004 -0.29882E+0004 -0.22504E-0007  0.16342E-0008 -0.25554E-0007
  0.21250E+0004 -0.29881E+0004 -0.24853E-0007  0.34346E-0008 -0.30293E-0007
  0.22068E+0004 -0.29881E+0004 -0.25819E-0007  0.54595E-0008 -0.33638E-0007
  0.22500E+0004 -0.29880E+0004 -0.25806E-0007  0.65884E-0008 -0.34849E-0007
  0.20000E+0004 -0.29658E+0004 -0.22810E-0007  0.36304E-0009 -0.24824E-0007
  0.20432E+0004 -0.29657E+0004 -0.24312E-0007  0.11952E-0008 -0.27598E-0007
  0.21250E+0004 -0.29656E+0004 -0.26083E-0007  0.29783E-0008 -0.31809E-0007
  0.22068E+0004 -0.29654E+0004 -0.26506E-0007  0.49763E-0008 -0.34648E-0007
  0.22500E+0004 -0.29654E+0004 -0.26230E-0007  0.60873E-0008 -0.35610E-0007
  0.20000E+0004 -0.29434E+0004 -0.24640E-0007 -0.98632E-0010 -0.26813E-0007
  0.20432E+0004 -0.29433E+0004 -0.25822E-0007  0.72719E-0009 -0.29293E-0007
  0.21250E+0004 -0.29430E+0004 -0.27003E-0007  0.24916E-0008 -0.32953E-0007
  0.22068E+0004 -0.29428E+0004 -0.26884E-0007  0.44620E-0008 -0.35276E-0007
  0.22500E+0004 -0.29427E+0004 -0.26352E-0007  0.55552E-0008 -0.35988E-0007
  0.20000E+0004 -0.29316E+0004 -0.25488E-0007 -0.35277E-0009 -0.27726E-0007
  0.20432E+0004 -0.29314E+0004 -0.26497E-0007  0.46933E-0009 -0.30044E-0007
  0.21250E+0004 -0.29312E+0004 -0.27363E-0007  0.22235E-0008 -0.33406E-0007
  0.22068E+0004 -0.29309E+0004 -0.26961E-0007  0.41791E-0008 -0.35454E-0007
  0.22500E+0004 -0.29307E+0004 -0.26296E-0007  0.52627E-0008 -0.36034E-0007
  0.22500E+0004 -0.30000E+0004 -0.25458E-0007  0.68393E-0008 -0.34292E-0007
  0.22932E+0004 -0.30000E+0004 -0.25248E-0007  0.80044E-0008 -0.35267E-0007
  0.23750E+0004 -0.30000E+0004 -0.24033E-0007  0.10218E-0007 -0.36168E-0007
  0.24568E+0004 -0.30000E+0004 -0.21966E-0007  0.12335E-0007 -0.35982E-0007
  0.25000E+0004 -0.30000E+0004 -0.20627E-0007  0.13368E-0007 -0.35512E-0007
  0.22500E+0004 -0.29880E+0004 -0.25806E-0007  0.65884E-0008 -0.34849E-0007
  0.22932E+0004 -0.29880E+0004 -0.25466E-0007  0.77424E-0008 -0.35702E-0007
  0.23750E+0004 -0.29880E+0004 -0.24037E-0007  0.99321E-0008 -0.36395E-0007
  0.24568E+0004 -0.29879E+0004 -0.21800E-0007  0.12024E-0007 -0.36037E-0007
  0.25000E+0004 -0.29879E+0004 -0.20391E-0007  0.13043E-0007 -0.35492E-0007
  0.22500E+0004 -0.29654E+0004 -0.26230E-0007  0.60873E-0008 -0.35610E-0007
  0.22932E+0004 -0.29653E+0004 -0.25649E-0007  0.72206E-0008 -0.36231E-0007
  0.23750E+0004 -0.29651E+0004 -0.23825E-0007  0.93662E-0008 -0.36533E-0007
  0.24568E+0004 -0.29649E+0004 -0.21284E-0007  0.11410E-0007 -0.35860E-0007
  0.25000E+0004 -0.29648E+0004 -0.19752E-0007  0.12404E-0007 -0.35180E-0007
  0.22500E+0004 -0.29427E+0004 -0.26352E-0007  0.55552E-0008 -0.35988E-0007
  0.22932E+0004 -0.29426E+0004 -0.25536E-0007  0.66679E-0008 -0.36377E-0007
  0.23750E+0004 -0.29423E+0004 -0.23337E-0007  0.87702E-0008 -0.36297E-0007
  0.24568E+0004 -0.29420E+0004 -0.20518E-0007  0.10768E-0007 -0.35323E-0007
  0.25000E+0004 -0.29418E+0004 -0.18878E-0007  0.11738E-0007 -0.34518E-0007
  0.22500E+0004 -0.29307E+0004 -0.26296E-0007  0.52627E-0008 -0.36034E-0007
  0.22932E+0004 -0.29306E+0004 -0.25360E-0007  0.63647E-0008 -0.36301E-0007
  0.23750E+0004 -0.29302E+0004 -0.22973E-0007  0.84446E-0008 -0.36024E-0007
  0.24568E+0004 -0.29299E+0004 -0.20018E-0007  0.10419E-0007 -0.34899E-0007
  0.25000E+0004 -0.29297E+0004 -0.18328E-0007  0.11377E-0007 -0.34034E-0007
  0.25000E+0004 -0.30000E+0004 -0.20627E-0007  0.13368E-0007 -0.35512E-0007
  0.25432E+0004 -0.30000E+0004 -0.19174E-0007  0.14320E-0007 -0.34830E-0007
  0.26250E+0004 -0.30000E+0004 -0.16262E-0007  0.15833E-0007 -0.33064E-0007
  0.27068E+0004 -0.30000E+0004 -0.13387E-0007  0.16879E-0007 -0.30872E-0007
  0.27500E+0004 -0.30000E+0004 -0.11974E-0007  0.17215E-0007 -0.29616E-0007
  0.25000E+0004 -0.29879E+0004 -0.20391E-0007  0.13043E-0007 -0.35492E-0007
  0.25432E+0004 -0.29878E+0004 -0.18881E-0007  0.13982E-0007 -0.34748E-0007
  0.26250E+0004 -0.29878E+0004 -0.15896E-0007  0.15472E-0007 -0.32894E-0007
  0.27068E+0004 -0.29877E+0004 -0.12992E-0007  0.16503E-0007 -0.30657E-0007
  0.27500E+0004 -0.29876E+0004 -0.11581E-0007  0.16833E-0007 -0.29394E-0007
  0.25000E+0004 -0.29648E+0004 -0.19752E-0007  0.12404E-0007 -0.35180E-0007
  0.25432E+0004 -0.29647E+0004 -0.18145E-0007  0.13319E-0007 -0.34324E-0007
  0.26250E+0004 -0.29645E+0004 -0.15044E-0007  0.14769E-0007 -0.32320E-0007
  0.27068E+0004 -0.29643E+0004 -0.12108E-0007  0.15772E-0007 -0.30015E-0007
  0.27500E+0004 -0.29642E+0004 -0.10711E-0007  0.16094E-0007 -0.28748E-0007
  0.25000E+0004 -0.29418E+0004 -0.18878E-0007  0.11738E-0007 -0.34518E-0007
  0.25432E+0004 -0.29417E+0004 -0.17189E-0007  0.12629E-0007 -0.33561E-0007
  0.26250E+0004 -0.29413E+0004 -0.14002E-0007  0.14042E-0007 -0.31430E-0007
  0.27068E+0004 -0.29410E+0004 -0.11063E-0007  0.15019E-0007 -0.29080E-0007
  0.27500E+0004 -0.29408E+0004 -0.96939E-0008  0.15335E-0007 -0.27822E-0007
  0.25000E+0004 -0.29297E+0004 -0.18328E-0007  0.11377E-0007 -0.34034E-0007
  0.25432E+0004 -0.29295E+0004 -0.16602E-0007  0.12256E-0007 -0.33027E-0007
  0.26250E+0004 -0.29291E+0004 -0.13381E-0007  0.13649E-0007 -0.30838E-0007
  0.27068E+0004 -0.29287E+0004 -0.10453E-0007  0.14614E-0007 -0.28474E-0007
  0.27500E+0004 -0.29284E+0004 -0.91043E-0008  0.14927E-0007 -0.27226E-0007
  0.27500E+0004 -0.30000E+0004 -0.11974E-0007  0.17215E-0007 -0.29616E-0007
  0.27932E+0004 -0.30000E+0004 -0.10680E-0007  0.17390E-0007 -0.28333E-0007
  0.28750E+0004 -0.30000E+0004 -0.86485E-0008  0.17274E-0007 -0.25921E-0007
  0.29568E+0004 -0.30000E+0004 -0.72934E-0008  0.16584E-0007 -0.23681E-0007
  0.30000E+0004 -0.30000E+0004 -0.68826E-0008  0.16006E-0007 -0.22617E-0007
  0.27500E+0004 -0.29876E+0004 -0.11581E-0007  0.16833E-0007 -0.29394E-0007
  0.27932E+0004 -0.29876E+0004 -0.10299E-0007  0.17007E-0007 -0.28116E-0007
  0.28750E+0004 -0.29875E+0004 -0.83157E-0008  0.16897E-0007 -0.25743E-0007
  0.29568E+0004 -0.29875E+0004 -0.70378E-0008  0.16225E-0007 -0.23579E-0007
  0.30000E+0004 -0.29874E+0004 -0.66765E-0008  0.15660E-0007 -0.22567E-0007
  0.27500E+0004 -0.29642E+0004 -0.10711E-0007  0.16094E-0007 -0.28748E-0007
  0.27932E+0004 -0.29641E+0004 -0.94620E-0008  0.16266E-0007 -0.27488E-0007
  0.28750E+0004 -0.29639E+0004 -0.75875E-0008  0.16168E-0007 -0.25204E-0007
  0.29568E+0004 -0.29637E+0004 -0.64675E-0008  0.15530E-0007 -0.23195E-0007
  0.30000E+0004 -0.29636E+0004 -0.62041E-0008  0.14993E-0007 -0.22288E-0007
  0.27500E+0004 -0.29408E+0004 -0.96939E-0008  0.15335E-0007 -0.27822E-0007
  0.27932E+0004 -0.29406E+0004 -0.84905E-0008  0.15505E-0007 -0.26591E-0007
  0.28750E+0004 -0.29402E+0004 -0.67455E-0008  0.15421E-0007 -0.24416E-0007
  0.29568E+0004 -0.29399E+0004 -0.57971E-0008  0.14818E-0007 -0.22576E-0007
  0.30000E+0004 -0.29397E+0004 -0.56356E-0008  0.14308E-0007 -0.21778E-0007
  0.27500E+0004 -0.29284E+0004 -0.91043E-0008  0.14927E-0007 -0.27226E-0007
  0.27932E+0004 -0.29282E+0004 -0.79303E-0008  0.15097E-0007 -0.26015E-0007
  0.28750E+0004 -0.29278E+0004 -0.62613E-0008  0.15019E-0007 -0.23905E-0007
  0.29568E+0004 -0.29273E+0004 -0.54083E-0008  0.14435E-0007 -0.22159E-0007
  0.30000E+0004 -0.29271E+0004 -0.53018E-0008  0.13940E-0007 -0.21421E-0007
  0.30000E+0004 -0.30000E+0004 -0.68826E-0008  0.16006E-0007 -0.22617E-0007
  0.30432E+0004 -0.30000E+0004 -0.66903E-0008  0.15291E-0007 -0.21657E-0007
  0.31250E+0004 -0.30000E+0004 -0.69145E-0008  0.13630E-0007 -0.20168E-0007
  0.32068E+0004 -0.30000E+0004 -0.78539E-0008  0.11668E-0007 -0.19152E-0007
  0.32500E+0004 -0.30000E+0004 -0.85986E-0008  0.10560E-0007 -0.18811E-0007
  0.30000E+0004 -0.29874E+0004 -0.66765E-0008  0.15660E-0007 -0.22567E-0007
  0.30432E+0004 -0.29874E+0004 -0.65387E-0008  0.14964E-0007 -0.21668E-0007
  0.31250E+0004 -0.29873E+0004 -0.68738E-0008  0.13344E-0007 -0.20309E-0007
  0.32068E+0004 -0.29873E+0004 -0.79276E-0008  0.11432E-0007 -0.19434E-0007
  0.32500E+0004 -0.29872E+0004 -0.87311E-0008  0.10352E-0007 -0.19169E-0007
  0.30000E+0004 -0.29636E+0004 -0.62041E-0008  0.14993E-0007 -0.22288E-0007
  0.30432E+0004 -0.29635E+0004 -0.61714E-0008  0.14331E-0007 -0.21507E-0007
  0.31250E+0004 -0.29633E+0004 -0.67161E-0008  0.12789E-0007 -0.20395E-0007
  0.32068E+0004 -0.29631E+0004 -0.79796E-0008  0.10969E-0007 -0.19785E-0007
  0.32500E+0004 -0.29630E+0004 -0.88886E-0008  0.99433E-0008 -0.19659E-0007
  0.30000E+0004 -0.29397E+0004 -0.56356E-0008  0.14308E-0007 -0.21778E-0007
  0.30432E+0004 -0.29395E+0004 -0.57098E-0008  0.13679E-0007 -0.21117E-0007
  0.31250E+0004 -0.29393E+0004 -0.64611E-0008  0.12215E-0007 -0.20254E-0007
  0.32068E+0004 -0.29390E+0004 -0.79231E-0008  0.10488E-0007 -0.19903E-0007
  0.32500E+0004 -0.29388E+0004 -0.89291E-0008  0.95148E-0008 -0.19912E-0007
  0.30000E+0004 -0.29271E+0004 -0.53018E-0008  0.13940E-0007 -0.21421E-0007
  0.30432E+0004 -0.29269E+0004 -0.54328E-0008  0.13329E-0007 -0.20825E-0007
  0.31250E+0004 -0.29266E+0004 -0.62911E-0008  0.11905E-0007 -0.20092E-0007
  0.32068E+0004 -0.29262E+0004 -0.78527E-0008  0.10226E-0007 -0.19875E-0007
  0.32500E+0004 -0.29261E+0004 -0.89059E-0008  0.92807E-0008 -0.19953E-0007
  0.32500E+0004 -0.30000E+0004 -0.85986E-0008  0.10560E-0007 -0.18811E-0007
  0.32932E+0004 -0.30000E+0004 -0.94867E-0008  0.94265E-0008 -0.18599E-0007
  0.33750E+0004 -0.30000E+0004 -0.11466E-0007  0.72911E-0008 -0.18526E-0007
  0.34568E+0004 -0.30000E+0004 -0.13665E-0007  0.52806E-0008 -0.18811E-0007
  0.35000E+0004 -0.30000E+0004 -0.14843E-0007  0.43108E-0008 -0.19071E-0007
  0.32500E+0004 -0.29872E+0004 -0.87311E-0008  0.10352E-0007 -0.19169E-0007
  0.32932E+0004 -0.29872E+0004 -0.96756E-0008  0.92489E-0008 -0.19031E-0007
  0.33750E+0004 -0.29872E+0004 -0.11752E-0007  0.71712E-0008 -0.19090E-0007
  0.34568E+0004 -0.29871E+0004 -0.14030E-0007  0.52172E-0008 -0.19489E-0007
  0.35000E+0004 -0.29871E+0004 -0.15242E-0007  0.42759E-0008 -0.19799E-0007
  0.32500E+0004 -0.29630E+0004 -0.88886E-0008  0.99433E-0008 -0.19659E-0007
  0.32932E+0004 -0.29630E+0004 -0.99327E-0008  0.88965E-0008 -0.19658E-0007
  0.33750E+0004 -0.29629E+0004 -0.12176E-0007  0.69271E-0008 -0.19957E-0007
  0.34568E+0004 -0.29628E+0004 -0.14588E-0007  0.50798E-0008 -0.20561E-0007
  0.35000E+0004 -0.29627E+0004 -0.15855E-0007  0.41923E-0008 -0.20962E-0007
  0.32500E+0004 -0.29388E+0004 -0.89291E-0008  0.95148E-0008 -0.19912E-0007
  0.32932E+0004 -0.29387E+0004 -0.10063E-0007  0.85233E-0008 -0.20042E-0007
  0.33750E+0004 -0.29386E+0004 -0.12451E-0007  0.66613E-0008 -0.20567E-0007
  0.34568E+0004 -0.29384E+0004 -0.14972E-0007  0.49198E-0008 -0.21363E-0007
  0.35000E+0004 -0.29383E+0004 -0.16283E-0007  0.40858E-0008 -0.21848E-0007
  0.32500E+0004 -0.29261E+0004 -0.89059E-0008  0.92807E-0008 -0.19953E-0007
  0.32932E+0004 -0.29259E+0004 -0.10082E-0007  0.83183E-0008 -0.20149E-0007
  0.33750E+0004 -0.29257E+0004 -0.12538E-0007  0.65123E-0008 -0.20789E-0007
  0.34568E+0004 -0.29255E+0004 -0.15107E-0007  0.48262E-0008 -0.21679E-0007
  0.35000E+0004 -0.29254E+0004 -0.16435E-0007  0.40202E-0008 -0.22205E-0007
  0.35000E+0004 -0.30000E+0004 -0.14843E-0007  0.43108E-0008 -0.19071E-0007
  0.35432E+0004 -0.30000E+0004 -0.15994E-0007  0.34218E-0008 -0.19384E-0007
  0.36250E+0004 -0.30000E+0004 -0.18005E-0007  0.19982E-0008 -0.20056E-0007
  0.37068E+0004 -0.30000E+0004 -0.19652E-0007  0.95603E-0009 -0.20728E-0007
  0.37500E+0004 -0.30000E+0004 -0.20328E-0007  0.56587E-0009 -0.21040E-0007
  0.35000E+0004 -0.29871E+0004 -0.15242E-0007  0.42759E-0008 -0.19799E-0007
  0.35432E+0004 -0.29871E+0004 -0.16423E-0007  0.34140E-0008 -0.20155E-0007
  0.36250E+0004 -0.29871E+0004 -0.18474E-0007  0.20366E-0008 -0.20888E-0007
  0.37068E+0004 -0.29870E+0004 -0.20143E-0007  0.10325E-0008 -0.21593E-0007
  0.37500E+0004 -0.29870E+0004 -0.20824E-0007  0.65910E-0009 -0.21911E-0007
  0.35000E+0004 -0.29627E+0004 -0.15855E-0007  0.41923E-0008 -0.20962E-0007
  0.35432E+0004 -0.29627E+0004 -0.17081E-0007  0.33816E-0008 -0.21396E-0007
  0.36250E+0004 -0.29626E+0004 -0.19193E-0007  0.20920E-0008 -0.22238E-0007
  0.37068E+0004 -0.29625E+0004 -0.20893E-0007  0.11608E-0008 -0.23000E-0007
  0.37500E+0004 -0.29624E+0004 -0.21579E-0007  0.81900E-0009 -0.23329E-0007
  0.35000E+0004 -0.29383E+0004 -0.16283E-0007  0.40858E-0008 -0.21848E-0007
  0.35432E+0004 -0.29382E+0004 -0.17543E-0007  0.33261E-0008 -0.22352E-0007
  0.36250E+0004 -0.29381E+0004 -0.19694E-0007  0.21242E-0008 -0.23293E-0007
  0.37068E+0004 -0.29379E+0004 -0.21405E-0007  0.12665E-0008 -0.24108E-0007
  0.37500E+0004 -0.29378E+0004 -0.22088E-0007  0.95691E-0009 -0.24444E-0007
  0.35000E+0004 -0.29254E+0004 -0.16435E-0007  0.40202E-0008 -0.22205E-0007
  0.35432E+0004 -0.29253E+0004 -0.17708E-0007  0.32874E-0008 -0.22745E-0007
  0.36250E+0004 -0.29251E+0004 -0.19871E-0007  0.21318E-0008 -0.23734E-0007
  0.37068E+0004 -0.29249E+0004 -0.21581E-0007  0.13132E-0008 -0.24573E-0007
  0.37500E+0004 -0.29248E+0004 -0.22260E-0007  0.10208E-0008 -0.24913E-0007
  0.37500E+0004 -0.30000E+0004 -0.20328E-0007  0.56587E-0009 -0.21040E-0007
  0.37932E+0004 -0.30000E+0004 -0.20850E-0007  0.28583E-0009 -0.21303E-0007
  0.38750E+0004 -0.30000E+0004 -0.21378E-0007  0.31447E-0010 -0.21599E-0007
  0.39568E+0004 -0.30000E+0004 -0.21268E-0007  0.87133E-0010 -0.21545E-0007
  0.40000E+0004 -0.30000E+0004 -0.20948E-0007  0.21071E-0009 -0.21338E-0007
  0.37500E+0004 -0.29870E+0004 -0.20824E-0007  0.65910E-0009 -0.21911E-0007
  0.37932E+0004 -0.29870E+0004 -0.21348E-0007  0.39242E-0009 -0.22172E-0007
  0.38750E+0004 -0.29870E+0004 -0.21871E-0007  0.15653E-0009 -0.22445E-0007
  0.39568E+0004 -0.29869E+0004 -0.21744E-0007  0.22156E-0009 -0.22343E-0007
  0.40000E+0004 -0.29869E+0004 -0.21413E-0007  0.34715E-0009 -0.22104E-0007
  0.37500E+0004 -0.29624E+0004 -0.21579E-0007  0.81900E-0009 -0.23329E-0007
  0.37932E+0004 -0.29624E+0004 -0.22101E-0007  0.57887E-0009 -0.23586E-0007
  0.38750E+0004 -0.29622E+0004 -0.22606E-0007  0.37986E-0009 -0.23818E-0007
  0.39568E+0004 -0.29621E+0004 -0.22446E-0007  0.46499E-0009 -0.23632E-0007
  0.40000E+0004 -0.29621E+0004 -0.22091E-0007  0.59518E-0009 -0.23334E-0007
  0.37500E+0004 -0.29378E+0004 -0.22088E-0007  0.95691E-0009 -0.24444E-0007
  0.37932E+0004 -0.29377E+0004 -0.22603E-0007  0.74438E-0009 -0.24698E-0007
  0.38750E+0004 -0.29375E+0004 -0.23080E-0007  0.58448E-0009 -0.24890E-0007
  0.39568E+0004 -0.29373E+0004 -0.22881E-0007  0.69252E-0009 -0.24626E-0007
  0.40000E+0004 -0.29372E+0004 -0.22503E-0007  0.82895E-0009 -0.24273E-0007
  0.37500E+0004 -0.29248E+0004 -0.22260E-0007  0.10208E-0008 -0.24913E-0007
  0.37932E+0004 -0.29247E+0004 -0.22767E-0007  0.82315E-0009 -0.25165E-0007
  0.38750E+0004 -0.29245E+0004 -0.23226E-0007  0.68465E-0009 -0.25336E-0007
  0.39568E+0004 -0.29243E+0004 -0.23004E-0007  0.80586E-0009 -0.25032E-0007
  0.40000E+0004 -0.29241E+0004 -0.22613E-0007  0.94621E-0009 -0.24651E-0007
  0.40000E+0004 -0.30000E+0004 -0.20948E-0007  0.21071E-0009 -0.21338E-0007
  0.40432E+0004 -0.30000E+0004 -0.20450E-0007  0.38246E-0009 -0.20995E-0007
  0.41250E+0004 -0.30000E+0004 -0.19041E-0007  0.76977E-0009 -0.19912E-0007
  0.42068E+0004 -0.30000E+0004 -0.17074E-0007  0.11403E-0008 -0.18210E-0007
  0.42500E+0004 -0.30000E+0004 -0.15841E-0007  0.12880E-0008 -0.17047E-0007
  0.40000E+0004 -0.29869E+0004 -0.21413E-0007  0.34715E-0009 -0.22104E-0007
  0.40432E+0004 -0.29869E+0004 -0.20901E-0007  0.51818E-0009 -0.21722E-0007
  0.41250E+0004 -0.29868E+0004 -0.19461E-0007  0.90086E-0009 -0.20555E-0007
  0.42068E+0004 -0.29868E+0004 -0.17460E-0007  0.12636E-0008 -0.18763E-0007
  0.42500E+0004 -0.29868E+0004 -0.16210E-0007  0.14071E-0008 -0.17552E-0007
  0.40000E+0004 -0.29621E+0004 -0.22091E-0007  0.59518E-0009 -0.23334E-0007
  0.40432E+0004 -0.29620E+0004 -0.21554E-0007  0.76692E-0009 -0.22883E-0007
  0.41250E+0004 -0.29619E+0004 -0.20060E-0007  0.11438E-0008 -0.21570E-0007
  0.42068E+0004 -0.29618E+0004 -0.18007E-0007  0.14947E-0008 -0.19621E-0007
  0.42500E+0004 -0.29617E+0004 -0.16731E-0007  0.16311E-0008 -0.18329E-0007
  0.40000E+0004 -0.29372E+0004 -0.22503E-0007  0.82895E-0009 -0.24273E-0007
  0.40432E+0004 -0.29371E+0004 -0.21941E-0007  0.10034E-0008 -0.23759E-0007
  0.41250E+0004 -0.29369E+0004 -0.20402E-0007  0.13780E-0008 -0.22315E-0007
  0.42068E+0004 -0.29367E+0004 -0.18308E-0007  0.17207E-0008 -0.20229E-0007
  0.42500E+0004 -0.29366E+0004 -0.17017E-0007  0.18516E-0008 -0.18869E-0007
  0.40000E+0004 -0.29241E+0004 -0.22613E-0007  0.94621E-0009 -0.24651E-0007
  0.40432E+0004 -0.29240E+0004 -0.22039E-0007  0.11229E-0008 -0.24108E-0007
  0.41250E+0004 -0.29238E+0004 -0.20477E-0007  0.14977E-0008 -0.22599E-0007
  0.42068E+0004 -0.29235E+0004 -0.18368E-0007  0.18372E-0008 -0.20449E-0007
  0.42500E+0004 -0.29234E+0004 -0.17072E-0007  0.19659E-0008 -0.19058E-0007
  0.42500E+0004 -0.30000E+0004 -0.15841E-0007  0.12880E-0008 -0.17047E-0007
  0.42932E+0004 -0.30000E+0004 -0.14494E-0007  0.13844E-0008 -0.15701E-0007
  0.43750E+0004 -0.30000E+0004 -0.11694E-0007  0.13737E-0008 -0.12654E-0007
  0.44568E+0004 -0.30000E+0004 -0.86962E-0008  0.10579E-0008 -0.90298E-0008
  0.45000E+0004 -0.30000E+0004 -0.70904E-0008  0.75536E-0009 -0.69298E-0008
  0.42500E+0004 -0.29868E+0004 -0.16210E-0007  0.14071E-0008 -0.17552E-0007
  0.42932E+0004 -0.29868E+0004 -0.14846E-0007  0.14989E-0008 -0.16159E-0007
  0.43750E+0004 -0.29867E+0004 -0.12020E-0007  0.14817E-0008 -0.13036E-0007
  0.44568E+0004 -0.29867E+0004 -0.90061E-0008  0.11625E-0008 -0.93552E-0008
  0.45000E+0004 -0.29867E+0004 -0.73973E-0008  0.85955E-0009 -0.72360E-0008
  0.42500E+0004 -0.29617E+0004 -0.16731E-0007  0.16311E-0008 -0.18329E-0007
  0.42932E+0004 -0.29616E+0004 -0.15345E-0007  0.17159E-0008 -0.16860E-0007
  0.43750E+0004 -0.29615E+0004 -0.12491E-0007  0.16880E-0008 -0.13613E-0007
  0.44568E+0004 -0.29614E+0004 -0.94735E-0008  0.13634E-0008 -0.98517E-0008
  0.45000E+0004 -0.29614E+0004 -0.78741E-0008  0.10600E-0008 -0.77104E-0008
  0.42500E+0004 -0.29366E+0004 -0.17017E-0007  0.18516E-0008 -0.18869E-0007
  0.42932E+0004 -0.29365E+0004 -0.15621E-0007  0.19310E-0008 -0.17337E-0007
  0.43750E+0004 -0.29364E+0004 -0.12766E-0007  0.18948E-0008 -0.13998E-0007
  0.44568E+0004 -0.29362E+0004 -0.97783E-0008  0.15662E-0008 -0.10189E-0007
  0.45000E+0004 -0.29361E+0004 -0.82073E-0008  0.12629E-0008 -0.80440E-0008
  0.42500E+0004 -0.29234E+0004 -0.17072E-0007  0.19659E-0008 -0.19058E-0007
  0.42932E+0004 -0.29233E+0004 -0.15675E-0007  0.20431E-0008 -0.17498E-0007
  0.43750E+0004 -0.29231E+0004 -0.12832E-0007  0.20034E-0008 -0.14122E-0007
  0.44568E+0004 -0.29229E+0004 -0.98717E-0008  0.16733E-0008 -0.10302E-0007
  0.45000E+0004 -0.29228E+0004 -0.83231E-0008  0.13702E-0008 -0.81625E-0008
  0.45000E+0004 -0.30000E+0004 -0.70904E-0008  0.75536E-0009 -0.69298E-0008
  0.45432E+0004 -0.30000E+0004 -0.55015E-0008  0.35795E-0009 -0.47357E-0008
  0.46250E+0004 -0.30000E+0004 -0.26292E-0008 -0.64428E-0009 -0.43716E-0009
  0.47068E+0004 -0.30000E+0004 -0.88555E-0010 -0.19288E-0008  0.38197E-0008
  0.47500E+0004 -0.30000E+0004  0.10624E-0008 -0.26949E-0008  0.59521E-0008
  0.45000E+0004 -0.29867E+0004 -0.73973E-0008  0.85955E-0009 -0.72360E-0008
  0.45432E+0004 -0.29866E+0004 -0.58093E-0008  0.46289E-0009 -0.50304E-0008
  0.46250E+0004 -0.29866E+0004 -0.29495E-0008 -0.53602E-0009 -0.73138E-0009
  0.47068E+0004 -0.29866E+0004 -0.43363E-0009 -0.18161E-0008  0.35019E-0008
  0.47500E+0004 -0.29865E+0004  0.70061E-0009 -0.25801E-0008  0.56148E-0008
  0.45000E+0004 -0.29614E+0004 -0.78741E-0008  0.10600E-0008 -0.77104E-0008
  0.45432E+0004 -0.29613E+0004 -0.63034E-0008  0.66475E-0009 -0.54976E-0008
  0.46250E+0004 -0.29612E+0004 -0.34979E-0008 -0.32823E-0009 -0.12248E-0008
  0.47068E+0004 -0.29611E+0004 -0.10582E-0008 -0.16004E-0008  0.29387E-0008
  0.47500E+0004 -0.29610E+0004  0.30244E-0010 -0.23609E-0008  0.50027E-0008
  0.45000E+0004 -0.29361E+0004 -0.82073E-0008  0.12629E-0008 -0.80440E-0008
  0.45432E+0004 -0.29360E+0004 -0.66739E-0008  0.86898E-0009 -0.58426E-0008
  0.46250E+0004 -0.29358E+0004 -0.39604E-0008 -0.11829E-0009 -0.16306E-0008
  0.47068E+0004 -0.29356E+0004 -0.16330E-0008 -0.13833E-0008  0.24316E-0008
  0.47500E+0004 -0.29355E+0004 -0.60758E-0009 -0.21406E-0008  0.44318E-0008
  0.45000E+0004 -0.29228E+0004 -0.83231E-0008  0.13702E-0008 -0.81625E-0008
  0.45432E+0004 -0.29226E+0004 -0.68169E-0008  0.97712E-0009 -0.59746E-0008
  0.46250E+0004 -0.29224E+0004 -0.41663E-0008 -0.71401E-0011 -0.18080E-0008
  0.47068E+0004 -0.29222E+0004 -0.19118E-0008 -0.12686E-0008  0.21886E-0008
  0.47500E+0004 -0.29220E+0004 -0.92621E-0009 -0.20242E-0008  0.41494E-0008
  0.47500E+0004 -0.30000E+0004  0.10624E-0008 -0.26949E-0008  0.59521E-0008
  0.47932E+0004 -0.30000E+0004  0.20556E-0008 -0.35043E-0008  0.79522E-0008
  0.48750E+0004 -0.30000E+0004  0.34458E-0008 -0.51013E-0008  0.11238E-0007
  0.49568E+0004 -0.30000E+0004  0.41292E-0008 -0.66865E-0008  0.13671E-0007
  0.50000E+0004 -0.30000E+0004  0.41942E-0008 -0.74807E-0008  0.14550E-0007
  0.47500E+0004 -0.29865E+0004  0.70061E-0009 -0.25801E-0008  0.56148E-0008
  0.47932E+0004 -0.29865E+0004  0.16753E-0008 -0.33878E-0008  0.75917E-0008
  0.48750E+0004 -0.29864E+0004  0.30294E-0008 -0.49849E-0008  0.10832E-0007
  0.49568E+0004 -0.29864E+0004  0.36801E-0008 -0.65764E-0008  0.13224E-0007
  0.50000E+0004 -0.29863E+0004  0.37306E-0008 -0.73771E-0008  0.14087E-0007
  0.47500E+0004 -0.29610E+0004  0.30244E-0010 -0.23609E-0008  0.50027E-0008
  0.47932E+0004 -0.29609E+0004  0.95705E-0009 -0.31659E-0008  0.69254E-0008
  0.48750E+0004 -0.29607E+0004  0.22229E-0008 -0.47639E-0008  0.10063E-0007
  0.49568E+0004 -0.29606E+0004  0.27982E-0008 -0.63671E-0008  0.12368E-0007
  0.50000E+0004 -0.29605E+0004  0.28173E-0008 -0.71797E-0008  0.13199E-0007
  0.47500E+0004 -0.29355E+0004 -0.60758E-0009 -0.21406E-0008  0.44318E-0008
  0.47932E+0004 -0.29353E+0004  0.25567E-0009 -0.29434E-0008  0.62876E-0008
  0.48750E+0004 -0.29350E+0004  0.14088E-0008 -0.45424E-0008  0.93019E-0008
  0.49568E+0004 -0.29347E+0004  0.18925E-0008 -0.61569E-0008  0.11509E-0007
  0.50000E+0004 -0.29346E+0004  0.18749E-0008 -0.69808E-0008  0.12304E-0007
  0.47500E+0004 -0.29220E+0004 -0.92621E-0009 -0.20242E-0008  0.41494E-0008
  0.47932E+0004 -0.29218E+0004 -0.10230E-0009 -0.28259E-0008  0.59648E-0008
  0.48750E+0004 -0.29215E+0004  0.98226E-0009 -0.44256E-0008  0.89070E-0008
  0.49568E+0004 -0.29211E+0004  0.14113E-0008 -0.60458E-0008  0.11057E-0007
  0.50000E+0004 -0.29209E+0004  0.13724E-0008 -0.68752E-0008  0.11832E-0007
  0.50000E+0004 -0.30000E+0004  0.41942E-0008 -0.74807E-0008  0.14550E-0007
  0.50432E+0004 -0.30000E+0004  0.40579E-0008 -0.82258E-0008  0.15129E-0007
  0.51250E+0004 -0.30000E+0004  0.32771E-0008 -0.94561E-0008  0.15380E-0007
  0.52068E+0004 -0.30000E+0004  0.18957E-0008 -0.10383E-0007  0.14553E-0007
  0.52500E+0004 -0.30000E+0004  0.97021E-0009 -0.10731E-0007  0.13716E-0007
  0.50000E+0004 -0.29863E+0004  0.37306E-0008 -0.73771E-0008  0.14087E-0007
  0.50432E+0004 -0.29863E+0004  0.35821E-0008 -0.81309E-0008  0.14655E-0007
  0.51250E+0004 -0.29862E+0004  0.27850E-0008 -0.93849E-0008  0.14902E-0007
  0.52068E+0004 -0.29862E+0004  0.13940E-0008 -0.10345E-0007  0.14088E-0007
  0.52500E+0004 -0.29861E+0004  0.46476E-0009 -0.10714E-0007  0.13264E-0007
  0.50000E+0004 -0.29605E+0004  0.28173E-0008 -0.71797E-0008  0.13199E-0007
  0.50432E+0004 -0.29603E+0004  0.26436E-0008 -0.79494E-0008  0.13745E-0007
  0.51250E+0004 -0.29601E+0004  0.18170E-0008 -0.92463E-0008  0.13984E-0007
  0.52068E+0004 -0.29599E+0004  0.41578E-0009 -0.10266E-0007  0.13202E-0007
  0.52500E+0004 -0.29598E+0004 -0.51422E-0009 -0.10672E-0007  0.12409E-0007
  0.50000E+0004 -0.29346E+0004  0.18749E-0008 -0.69808E-0008  0.12304E-0007
  0.50432E+0004 -0.29344E+0004  0.16734E-0008 -0.77655E-0008  0.12827E-0007
  0.51250E+0004 -0.29341E+0004  0.81839E-0009 -0.91027E-0008  0.13060E-0007
  0.52068E+0004 -0.29337E+0004 -0.58409E-0009 -0.10177E-0007  0.12319E-0007
  0.52500E+0004 -0.29336E+0004 -0.15074E-0008 -0.10618E-0007  0.11562E-0007
  0.50000E+0004 -0.29209E+0004  0.13724E-0008 -0.68752E-0008  0.11832E-0007
  0.50432E+0004 -0.29207E+0004  0.11552E-0008 -0.76674E-0008  0.12342E-0007
  0.51250E+0004 -0.29203E+0004  0.28543E-0009 -0.90247E-0008  0.12572E-0007
  0.52068E+0004 -0.29199E+0004 -0.11148E-0008 -0.10127E-0007  0.11855E-0007
  0.52500E+0004 -0.29197E+0004 -0.20320E-0008 -0.10585E-0007  0.11120E-0007
  0.52500E+0004 -0.30000E+0004  0.97021E-0009 -0.10731E-0007  0.13716E-0007
  0.52932E+0004 -0.30000E+0004 -0.61502E-0010 -0.10974E-0007  0.12632E-0007
  0.53750E+0004 -0.30000E+0004 -0.22158E-0008 -0.11139E-0007  0.10012E-0007
  0.54568E+0004 -0.30000E+0004 -0.44803E-0008 -0.10920E-0007  0.68473E-0008
  0.55000E+0004 -0.30000E+0004 -0.56597E-0008 -0.10656E-0007  0.50450E-0008
  0.52500E+0004 -0.29861E+0004  0.46476E-0009 -0.10714E-0007  0.13264E-0007
  0.52932E+0004 -0.29861E+0004 -0.57058E-0009 -0.10979E-0007  0.12196E-0007
  0.53750E+0004 -0.29860E+0004 -0.27354E-0008 -0.11192E-0007  0.96083E-0008
  0.54568E+0004 -0.29860E+0004 -0.50197E-0008 -0.11024E-0007  0.64708E-0008
  0.55000E+0004 -0.29860E+0004 -0.62144E-0008 -0.10788E-0007  0.46780E-0008
  0.52500E+0004 -0.29598E+0004 -0.51422E-0009 -0.10672E-0007  0.12409E-0007
  0.52932E+0004 -0.29598E+0004 -0.15488E-0008 -0.10979E-0007  0.11378E-0007
  0.53750E+0004 -0.29596E+0004 -0.37163E-0008 -0.11278E-0007  0.88656E-0008
  0.54568E+0004 -0.29594E+0004 -0.60184E-0008 -0.11202E-0007  0.57954E-0008
  0.55000E+0004 -0.29594E+0004 -0.72313E-0008 -0.11016E-0007  0.40293E-0008
  0.52500E+0004 -0.29336E+0004 -0.15074E-0008 -0.10618E-0007  0.11562E-0007
  0.52932E+0004 -0.29334E+0004 -0.25321E-0008 -0.10964E-0007  0.10575E-0007
  0.53750E+0004 -0.29332E+0004 -0.46819E-0008 -0.11342E-0007  0.81541E-0008
  0.54568E+0004 -0.29329E+0004 -0.69781E-0008 -0.11353E-0007  0.51702E-0008
  0.55000E+0004 -0.29328E+0004 -0.81961E-0008 -0.11213E-0007  0.34410E-0008
  0.52500E+0004 -0.29197E+0004 -0.20320E-0008 -0.10585E-0007  0.11120E-0007
  0.52932E+0004 -0.29195E+0004 -0.30484E-0008 -0.10950E-0007  0.10158E-0007
  0.53750E+0004 -0.29192E+0004 -0.51816E-0008 -0.11368E-0007  0.77919E-0008
  0.54568E+0004 -0.29189E+0004 -0.74660E-0008 -0.11421E-0007  0.48602E-0008
  0.55000E+0004 -0.29187E+0004 -0.86815E-0008 -0.11304E-0007  0.31546E-0008
  0.55000E+0004 -0.30000E+0004 -0.56597E-0008 -0.10656E-0007  0.50450E-0008
  0.55432E+0004 -0.30000E+0004 -0.67995E-0008 -0.10298E-0007  0.31965E-0008
  0.56250E+0004 -0.30000E+0004 -0.87750E-0008 -0.93877E-0008 -0.30316E-0009
  0.57068E+0004 -0.30000E+0004 -0.10416E-0007 -0.82261E-0008 -0.36222E-0008
  0.57500E+0004 -0.30000E+0004 -0.11118E-0007 -0.75366E-0008 -0.52376E-0008
  0.55000E+0004 -0.29860E+0004 -0.62144E-0008 -0.10788E-0007  0.46780E-0008
  0.55432E+0004 -0.29859E+0004 -0.73727E-0008 -0.10457E-0007  0.28347E-0008
  0.56250E+0004 -0.29859E+0004 -0.93915E-0008 -0.95957E-0008 -0.66868E-0009
  0.57068E+0004 -0.29859E+0004 -0.11082E-0007 -0.84769E-0008 -0.40078E-0008
  0.57500E+0004 -0.29858E+0004 -0.11809E-0007 -0.78064E-0008 -0.56388E-0008
  0.55000E+0004 -0.29594E+0004 -0.72313E-0008 -0.11016E-0007  0.40293E-0008
  0.55432E+0004 -0.29593E+0004 -0.84137E-0008 -0.10734E-0007  0.22045E-0008
  0.56250E+0004 -0.29592E+0004 -0.10495E-0007 -0.99600E-0008 -0.12896E-0008
  0.57068E+0004 -0.29590E+0004 -0.12260E-0007 -0.89179E-0008 -0.46514E-0008
  0.57500E+0004 -0.29590E+0004 -0.13028E-0007 -0.82816E-0008 -0.63041E-0008
  0.55000E+0004 -0.29328E+0004 -0.81961E-0008 -0.11213E-0007  0.34410E-0008
  0.55432E+0004 -0.29326E+0004 -0.93893E-0008 -0.10976E-0007  0.16456E-0008
  0.56250E+0004 -0.29324E+0004 -0.11508E-0007 -0.10284E-0007 -0.18189E-0008
  0.57068E+0004 -0.29322E+0004 -0.13325E-0007 -0.93139E-0008 -0.51833E-0008
  0.57500E+0004 -0.29321E+0004 -0.14121E-0007 -0.87094E-0008 -0.68476E-0008
  0.55000E+0004 -0.29187E+0004 -0.86815E-0008 -0.11304E-0007  0.31546E-0008
  0.55432E+0004 -0.29186E+0004 -0.98756E-0008 -0.11091E-0007  0.13787E-0008
  0.56250E+0004 -0.29183E+0004 -0.12004E-0007 -0.10440E-0007 -0.20623E-0008
  0.57068E+0004 -0.29181E+0004 -0.13839E-0007 -0.95048E-0008 -0.54201E-0008
  0.57500E+0004 -0.29180E+0004 -0.14646E-0007 -0.89160E-0008 -0.70864E-0008
  0.57500E+0004 -0.30000E+0004 -0.11118E-0007 -0.75366E-0008 -0.52376E-0008
  0.57932E+0004 -0.30000E+0004 -0.11699E-0007 -0.68089E-0008 -0.67343E-0008
  0.58750E+0004 -0.30000E+0004 -0.12451E-0007 -0.53654E-0008 -0.91828E-0008
  0.59568E+0004 -0.30000E+0004 -0.12748E-0007 -0.39049E-0008 -0.11063E-0007
  0.60000E+0004 -0.30000E+0004 -0.12729E-0007 -0.31536E-0008 -0.11810E-0007
  0.57500E+0004 -0.29858E+0004 -0.11809E-0007 -0.78064E-0008 -0.56388E-0008
  0.57932E+0004 -0.29858E+0004 -0.12413E-0007 -0.70947E-0008 -0.71527E-0008
  0.58750E+0004 -0.29858E+0004 -0.13196E-0007 -0.56725E-0008 -0.96336E-0008
  0.59568E+0004 -0.29857E+0004 -0.13498E-0007 -0.42196E-0008 -0.11536E-0007
  0.60000E+0004 -0.29857E+0004 -0.13466E-0007 -0.34665E-0008 -0.12287E-0007
  0.57500E+0004 -0.29590E+0004 -0.13028E-0007 -0.82816E-0008 -0.63041E-0008
  0.57932E+0004 -0.29589E+0004 -0.13668E-0007 -0.75988E-0008 -0.78436E-0008
  0.58750E+0004 -0.29587E+0004 -0.14497E-0007 -0.62146E-0008 -0.10373E-0007
  0.59568E+0004 -0.29586E+0004 -0.14798E-0007 -0.47753E-0008 -0.12307E-0007
  0.60000E+0004 -0.29585E+0004 -0.14740E-0007 -0.40189E-0008 -0.13061E-0007
  0.57500E+0004 -0.29321E+0004 -0.14121E-0007 -0.87094E-0008 -0.68476E-0008
  0.57932E+0004 -0.29320E+0004 -0.14787E-0007 -0.80536E-0008 -0.84027E-0008
  0.58750E+0004 -0.29317E+0004 -0.15647E-0007 -0.67050E-0008 -0.10964E-0007
  0.59568E+0004 -0.29315E+0004 -0.15935E-0007 -0.52786E-0008 -0.12914E-0007
  0.60000E+0004 -0.29314E+0004 -0.15847E-0007 -0.45190E-0008 -0.13665E-0007
  0.57500E+0004 -0.29180E+0004 -0.14646E-0007 -0.89160E-0008 -0.70864E-0008
  0.57932E+0004 -0.29178E+0004 -0.15322E-0007 -0.82738E-0008 -0.86458E-0008
  0.58750E+0004 -0.29175E+0004 -0.16191E-0007 -0.69431E-0008 -0.11217E-0007
  0.59568E+0004 -0.29172E+0004 -0.16468E-0007 -0.55232E-0008 -0.13170E-0007
  0.60000E+0004 -0.29170E+0004 -0.16363E-0007 -0.47622E-0008 -0.13915E-0007
  0.60000E+0004 -0.30000E+0004 -0.12729E-0007 -0.31536E-0008 -0.11810E-0007
  0.60432E+0004 -0.30000E+0004 -0.12595E-0007 -0.24296E-0008 -0.12385E-0007
  0.61250E+0004 -0.30000E+0004 -0.12051E-0007 -0.11655E-0008 -0.12999E-0007
  0.62068E+0004 -0.30000E+0004 -0.11166E-0007 -0.91639E-0010 -0.13000E-0007
  0.62500E+0004 -0.30000E+0004 -0.10579E-0007  0.38218E-0009 -0.12759E-0007
  0.60000E+0004 -0.29857E+0004 -0.13466E-0007 -0.34665E-0008 -0.12287E-0007
  0.60432E+0004 -0.29856E+0004 -0.13309E-0007 -0.27365E-0008 -0.12860E-0007
  0.61250E+0004 -0.29856E+0004 -0.12686E-0007 -0.14498E-0008 -0.13447E-0007
  0.62068E+0004 -0.29855E+0004 -0.11677E-0007 -0.33858E-0009 -0.13389E-0007
  0.62500E+0004 -0.29854E+0004 -0.11006E-0007  0.16037E-0009 -0.13105E-0007
  0.60000E+0004 -0.29585E+0004 -0.14740E-0007 -0.40189E-0008 -0.13061E-0007
  0.60432E+0004 -0.29584E+0004 -0.14536E-0007 -0.32783E-0008 -0.13624E-0007
  0.61250E+0004 -0.29582E+0004 -0.13763E-0007 -0.19508E-0008 -0.14153E-0007
  0.62068E+0004 -0.29580E+0004 -0.12521E-0007 -0.77254E-0009 -0.13980E-0007
  0.62500E+0004 -0.29579E+0004 -0.11695E-0007 -0.22823E-0009 -0.13613E-0007
  0.60000E+0004 -0.29314E+0004 -0.15847E-0007 -0.45190E-0008 -0.13665E-0007
  0.60432E+0004 -0.29312E+0004 -0.15595E-0007 -0.37688E-0008 -0.14212E-0007
  0.61250E+0004 -0.29308E+0004 -0.14671E-0007 -0.24035E-0008 -0.14674E-0007
  0.62068E+0004 -0.29305E+0004 -0.13200E-0007 -0.11631E-0008 -0.14379E-0007
  0.62500E+0004 -0.29303E+0004 -0.12224E-0007 -0.57668E-0009 -0.13927E-0007
  0.60000E+0004 -0.29170E+0004 -0.16363E-0007 -0.47622E-0008 -0.13915E-0007
  0.60432E+0004 -0.29168E+0004 -0.16084E-0007 -0.40072E-0008 -0.14452E-0007
  0.61250E+0004 -0.29164E+0004 -0.15080E-0007 -0.26233E-0008 -0.14874E-0007
  0.62068E+0004 -0.29160E+0004 -0.13491E-0007 -0.13521E-0008 -0.14513E-0007
  0.62500E+0004 -0.29157E+0004 -0.12439E-0007 -0.74488E-0009 -0.14016E-0007
  0.62500E+0004 -0.30000E+0004 -0.10579E-0007  0.38218E-0009 -0.12759E-0007
  0.62932E+0004 -0.30000E+0004 -0.99176E-0008  0.78516E-0009 -0.12358E-0007
  0.63750E+0004 -0.30000E+0004 -0.84782E-0008  0.13430E-0008 -0.11168E-0007
  0.64568E+0004 -0.30000E+0004 -0.68253E-0008  0.16239E-0008 -0.94493E-0008
  0.65000E+0004 -0.30000E+0004 -0.58768E-0008  0.16628E-0008 -0.83453E-0008
  0.62500E+0004 -0.29854E+0004 -0.11006E-0007  0.16037E-0009 -0.13105E-0007
  0.62932E+0004 -0.29854E+0004 -0.10250E-0007  0.59189E-0009 -0.12653E-0007
  0.63750E+0004 -0.29853E+0004 -0.86075E-0008  0.12125E-0008 -0.11350E-0007
  0.64568E+0004 -0.29852E+0004 -0.67282E-0008  0.15654E-0008 -0.95037E-0008
  0.65000E+0004 -0.29851E+0004 -0.56556E-0008  0.16448E-0008 -0.83293E-0008
  0.62500E+0004 -0.29579E+0004 -0.11695E-0007 -0.22823E-0009 -0.13613E-0007
  0.62932E+0004 -0.29577E+0004 -0.10765E-0007  0.25454E-0009 -0.13064E-0007
  0.63750E+0004 -0.29574E+0004 -0.87474E-0008  0.98805E-0009 -0.11547E-0007
  0.64568E+0004 -0.29571E+0004 -0.64548E-0008  0.14704E-0008 -0.94621E-0008
  0.65000E+0004 -0.29569E+0004 -0.51579E-0008  0.16229E-0008 -0.81593E-0008
  0.62500E+0004 -0.29303E+0004 -0.12224E-0007 -0.57668E-0009 -0.13927E-0007
  0.62932E+0004 -0.29300E+0004 -0.11127E-0007 -0.46256E-0010 -0.13280E-0007
  0.63750E+0004 -0.29295E+0004 -0.87520E-0008  0.79212E-0009 -0.11552E-0007
  0.64568E+0004 -0.29290E+0004 -0.60704E-0008  0.13947E-0008 -0.92371E-0008
  0.65000E+0004 -0.29287E+0004 -0.45649E-0008  0.16152E-0008 -0.78135E-0008
  0.62500E+0004 -0.29157E+0004 -0.12439E-0007 -0.74488E-0009 -0.14016E-0007
  0.62932E+0004 -0.29154E+0004 -0.11257E-0007 -0.19078E-0009 -0.13318E-0007
  0.63750E+0004 -0.29148E+0004 -0.87011E-0008  0.69966E-0009 -0.11479E-0007
  0.64568E+0004 -0.29142E+0004 -0.58253E-0008  0.13619E-0008 -0.90473E-0008
  0.65000E+0004 -0.29138E+0004 -0.42168E-0008  0.16162E-0008 -0.75634E-0008
  0.65000E+0004 -0.30000E+0004 -0.58768E-0008  0.16628E-0008 -0.83453E-0008
  0.65432E+0004 -0.30000E+0004 -0.48808E-0008  0.16297E-0008 -0.71161E-0008
  0.66250E+0004 -0.30000E+0004 -0.28743E-0008  0.13893E-0008 -0.44792E-0008
  0.67068E+0004 -0.30000E+0004 -0.73746E-0009  0.95757E-0009 -0.15170E-0008
  0.67500E+0004 -0.30000E+0004  0.43139E-0009  0.67351E-0009  0.14080E-0009
  0.65000E+0004 -0.29851E+0004 -0.56556E-0008  0.16448E-0008 -0.83293E-0008
  0.65432E+0004 -0.29850E+0004 -0.45350E-0008  0.16538E-0008 -0.70306E-0008
  0.66250E+0004 -0.29849E+0004 -0.22982E-0008  0.14948E-0008 -0.42672E-0008
  0.67068E+0004 -0.29848E+0004  0.49431E-0010  0.11435E-0008 -0.11940E-0008
  0.67500E+0004 -0.29847E+0004  0.13178E-0008  0.89991E-0009  0.51462E-0009
  0.65000E+0004 -0.29569E+0004 -0.51579E-0008  0.16229E-0008 -0.81593E-0008
  0.65432E+0004 -0.29567E+0004 -0.38132E-0008  0.17074E-0008 -0.67346E-0008
  0.66250E+0004 -0.29563E+0004 -0.11678E-0008  0.16946E-0008 -0.37482E-0008
  0.67068E+0004 -0.29559E+0004  0.15451E-0008  0.14875E-0008 -0.48865E-0009
  0.67500E+0004 -0.29557E+0004  0.29810E-0008  0.13167E-0008  0.12992E-0008
  0.65000E+0004 -0.29287E+0004 -0.45649E-0008  0.16152E-0008 -0.78135E-0008
  0.65432E+0004 -0.29284E+0004 -0.30137E-0008  0.17697E-0008 -0.62713E-0008
  0.66250E+0004 -0.29277E+0004  0.50460E-0012  0.18924E-0008 -0.30862E-0008
  0.67068E+0004 -0.29270E+0004  0.30308E-0008  0.18186E-0008  0.32628E-0009
  0.67500E+0004 -0.29267E+0004  0.46057E-0008  0.17149E-0008  0.21712E-0008
  0.65000E+0004 -0.29138E+0004 -0.42168E-0008  0.16162E-0008 -0.75634E-0008
  0.65432E+0004 -0.29134E+0004 -0.25645E-0008  0.18054E-0008 -0.59635E-0008
  0.66250E+0004 -0.29126E+0004  0.62704E-0009  0.19953E-0008 -0.26840E-0008
  0.67068E+0004 -0.29118E+0004  0.38045E-0008  0.19874E-0008  0.79499E-0009
  0.67500E+0004 -0.29114E+0004  0.54410E-0008  0.19169E-0008  0.26611E-0008
  0.67500E+0004 -0.30000E+0004  0.43139E-0009  0.67351E-0009  0.14080E-0009
  0.67932E+0004 -0.30000E+0004  0.16211E-0008  0.36297E-0009  0.18409E-0008
  0.68750E+0004 -0.30000E+0004  0.39095E-0008 -0.25637E-0009  0.51066E-0008
  0.69568E+0004 -0.30000E+0004  0.61943E-0008 -0.85230E-0009  0.83048E-0008
  0.70000E+0004 -0.30000E+0004  0.73773E-0008 -0.11317E-0008  0.99136E-0008
  0.67500E+0004 -0.29847E+0004  0.13178E-0008  0.89991E-0009  0.51462E-0009
  0.67932E+0004 -0.29846E+0004  0.25972E-0008  0.62850E-0009  0.22577E-0008
  0.68750E+0004 -0.29845E+0004  0.50243E-0008  0.75467E-0010  0.55867E-0008
  0.69568E+0004 -0.29843E+0004  0.74011E-0008 -0.46706E-0009  0.88211E-0008
  0.70000E+0004 -0.29842E+0004  0.86126E-0008 -0.72484E-0009  0.10439E-0007
  0.67500E+0004 -0.29557E+0004  0.29810E-0008  0.13167E-0008  0.12992E-0008
  0.67932E+0004 -0.29554E+0004  0.44081E-0008  0.11147E-0008  0.31067E-0008
  0.68750E+0004 -0.29550E+0004  0.70509E-0008  0.67976E-0009  0.65146E-0008
  0.69568E+0004 -0.29545E+0004  0.95501E-0008  0.23155E-0009  0.97696E-0008
  0.70000E+0004 -0.29543E+0004  0.10787E-0007  0.11938E-0010  0.11376E-0007
  0.67500E+0004 -0.29267E+0004  0.46057E-0008  0.17149E-0008  0.21712E-0008
  0.67932E+0004 -0.29263E+0004  0.61501E-0008  0.15769E-0008  0.40190E-0008
  0.68750E+0004 -0.29255E+0004  0.89456E-0008  0.12499E-0008  0.74520E-0008
  0.69568E+0004 -0.29247E+0004  0.11500E-0007  0.88702E-0009  0.10666E-0007
  0.70000E+0004 -0.29243E+0004  0.12726E-0007  0.70137E-0009  0.12225E-0007
  0.67500E+0004 -0.29114E+0004  0.54410E-0008  0.19169E-0008  0.26611E-0008
  0.67932E+0004 -0.29109E+0004  0.70346E-0008  0.18103E-0008  0.45202E-0008
  0.68750E+0004 -0.29099E+0004  0.98853E-0008  0.15362E-0008  0.79448E-0008
  0.69568E+0004 -0.29090E+0004  0.12442E-0007  0.12148E-0008  0.11113E-0007
  0.70000E+0004 -0.29085E+0004  0.13648E-0007  0.10454E-0008  0.12634E-0007
  0.70000E+0004 -0.30000E+0004  0.73773E-0008 -0.11317E-0008  0.99136E-0008
  0.70432E+0004 -0.30000E+0004  0.85314E-0008 -0.13754E-0008  0.11441E-0007
  0.71250E+0004 -0.30000E+0004  0.10604E-0007 -0.17060E-0008  0.14037E-0007
  0.72068E+0004 -0.30000E+0004  0.12465E-0007 -0.18308E-0008  0.16142E-0007
  0.72500E+0004 -0.30000E+0004  0.13339E-0007 -0.18046E-0008  0.17020E-0007
  0.70000E+0004 -0.29842E+0004  0.86126E-0008 -0.72484E-0009  0.10439E-0007
  0.70432E+0004 -0.29841E+0004  0.97813E-0008 -0.95118E-0009  0.11967E-0007
  0.71250E+0004 -0.29839E+0004  0.11842E-0007 -0.12637E-0008  0.14548E-0007
  0.72068E+0004 -0.29838E+0004  0.13640E-0007 -0.13905E-0008  0.16614E-0007
  0.72500E+0004 -0.29837E+0004  0.14460E-0007 -0.13732E-0008  0.17464E-0007
  0.70000E+0004 -0.29543E+0004  0.10787E-0007  0.11938E-0010  0.11376E-0007
  0.70432E+0004 -0.29540E+0004  0.11955E-0007 -0.18479E-0009  0.12878E-0007
  0.71250E+0004 -0.29535E+0004  0.13939E-0007 -0.46776E-0009  0.15373E-0007
  0.72068E+0004 -0.29530E+0004  0.15566E-0007 -0.60137E-0009  0.17310E-0007
  0.72500E+0004 -0.29527E+0004  0.16260E-0007 -0.60251E-0009  0.18076E-0007
  0.70000E+0004 -0.29243E+0004  0.12726E-0007  0.70137E-0009  0.12225E-0007
  0.70432E+0004 -0.29239E+0004  0.13855E-0007  0.53041E-0009  0.13665E-0007
  0.71250E+0004 -0.29230E+0004  0.15695E-0007  0.27106E-0009  0.16003E-0007
  0.72068E+0004 -0.29222E+0004  0.17089E-0007  0.12648E-0009  0.17739E-0007
  0.72500E+0004 -0.29218E+0004  0.17628E-0007  0.10545E-0009  0.18387E-0007
  0.70000E+0004 -0.29085E+0004  0.13648E-0007  0.10454E-0008  0.12634E-0007
  0.70432E+0004 -0.29080E+0004  0.14743E-0007  0.88650E-0009  0.14026E-0007
  0.71250E+0004 -0.29070E+0004  0.16480E-0007  0.63720E-0009  0.16254E-0007
  0.72068E+0004 -0.29060E+0004  0.17728E-0007  0.48522E-0009  0.17859E-0007
  0.72500E+0004 -0.29054E+0004  0.18175E-0007  0.45317E-0009  0.18431E-0007
  0.72500E+0004 -0.30000E+0004  0.13339E-0007 -0.18046E-0008  0.17020E-0007
  0.72932E+0004 -0.30000E+0004  0.14125E-0007 -0.17142E-0008  0.17725E-0007
  0.73750E+0004 -0.30000E+0004  0.15345E-0007 -0.13692E-0008  0.18559E-0007
  0.74568E+0004 -0.30000E+0004  0.16174E-0007 -0.82092E-0009  0.18722E-0007
  0.75000E+0004 -0.30000E+0004  0.16442E-0007 -0.46340E-0009  0.18543E-0007
  0.72500E+0004 -0.29837E+0004  0.14460E-0007 -0.13732E-0008  0.17464E-0007
  0.72932E+0004 -0.29836E+0004  0.15180E-0007 -0.12973E-0008  0.18134E-0007
  0.73750E+0004 -0.29834E+0004  0.16240E-0007 -0.99351E-0009  0.18886E-0007
  0.74568E+0004 -0.29832E+0004  0.16867E-0007 -0.50265E-0009  0.18948E-0007
  0.75000E+0004 -0.29831E+0004  0.17013E-0007 -0.18047E-0009  0.18706E-0007
  0.72500E+0004 -0.29527E+0004  0.16260E-0007 -0.60251E-0009  0.18076E-0007
  0.72932E+0004 -0.29524E+0004  0.16831E-0007 -0.55460E-0009  0.18652E-0007
  0.73750E+0004 -0.29519E+0004  0.17552E-0007 -0.32969E-0009  0.19203E-0007
  0.74568E+0004 -0.29514E+0004  0.17771E-0007  0.52686E-0010  0.19035E-0007
  0.75000E+0004 -0.29511E+0004  0.17679E-0007  0.30795E-0009  0.18662E-0007
  0.72500E+0004 -0.29218E+0004  0.17628E-0007  0.10545E-0009  0.18387E-0007
  0.72932E+0004 -0.29213E+0004  0.18024E-0007  0.12432E-0009  0.18836E-0007
  0.73750E+0004 -0.29204E+0004  0.18364E-0007  0.26966E-0009  0.19132E-0007
  0.74568E+0004 -0.29195E+0004  0.18152E-0007  0.54433E-0009  0.18692E-0007
  0.75000E+0004 -0.29190E+0004  0.17817E-0007  0.73331E-0009  0.18172E-0007
  0.72500E+0004 -0.29054E+0004  0.18175E-0007  0.45317E-0009  0.18431E-0007
  0.72932E+0004 -0.29049E+0004  0.18469E-0007  0.45633E-0009  0.18802E-0007
  0.73750E+0004 -0.29038E+0004  0.18596E-0007  0.55950E-0009  0.18942E-0007
  0.74568E+0004 -0.29027E+0004  0.18149E-0007  0.77774E-0009  0.18346E-0007
  0.75000E+0004 -0.29021E+0004  0.17686E-0007  0.93217E-0009  0.17744E-0007
  0.75000E+0004 -0.30000E+0004  0.16442E-0007 -0.46340E-0009  0.18543E-0007
  0.75432E+0004 -0.30000E+0004  0.16588E-0007 -0.68448E-0010  0.18186E-0007
  0.76250E+0004 -0.30000E+0004  0.16529E-0007  0.75128E-0009  0.17056E-0007
  0.77068E+0004 -0.30000E+0004  0.16038E-0007  0.16126E-0008  0.15397E-0007
  0.77500E+0004 -0.30000E+0004  0.15613E-0007  0.20632E-0008  0.14340E-0007
  0.75000E+0004 -0.29831E+0004  0.17013E-0007 -0.18047E-0009  0.18706E-0007
  0.75432E+0004 -0.29830E+0004  0.17029E-0007  0.17567E-0009  0.18283E-0007
  0.76250E+0004 -0.29828E+0004  0.16701E-0007  0.91657E-0009  0.17011E-0007
  0.77068E+0004 -0.29826E+0004  0.15917E-0007  0.16947E-0008  0.15192E-0007
  0.77500E+0004 -0.29825E+0004  0.15332E-0007  0.21016E-0008  0.14045E-0007
  0.75000E+0004 -0.29511E+0004  0.17679E-0007  0.30795E-0009  0.18662E-0007
  0.75432E+0004 -0.29508E+0004  0.17444E-0007  0.59159E-0009  0.18100E-0007
  0.76250E+0004 -0.29502E+0004  0.16608E-0007  0.11843E-0008  0.16549E-0007
  0.77068E+0004 -0.29496E+0004  0.15290E-0007  0.18063E-0008  0.14434E-0007
  0.77500E+0004 -0.29493E+0004  0.14416E-0007  0.21301E-0008  0.13124E-0007
  0.75000E+0004 -0.29190E+0004  0.17817E-0007  0.73331E-0009  0.18172E-0007
  0.75432E+0004 -0.29185E+0004  0.17329E-0007  0.94555E-0009  0.17461E-0007
  0.76250E+0004 -0.29176E+0004  0.16001E-0007  0.13922E-0008  0.15626E-0007
  0.77068E+0004 -0.29166E+0004  0.14182E-0007  0.18604E-0008  0.13230E-0007
  0.77500E+0004 -0.29161E+0004  0.13046E-0007  0.21024E-0008  0.11775E-0007
  0.75000E+0004 -0.29021E+0004  0.17686E-0007  0.93217E-0009  0.17744E-0007
  0.75432E+0004 -0.29015E+0004  0.17066E-0007  0.11072E-0008  0.16952E-0007
  0.76250E+0004 -0.29004E+0004  0.15488E-0007  0.14779E-0008  0.14969E-0007
  0.77068E+0004 -0.28992E+0004  0.13423E-0007  0.18661E-0008  0.12434E-0007
  0.77500E+0004 -0.28986E+0004  0.12161E-0007  0.20655E-0008  0.10911E-0007
  0.77500E+0004 -0.30000E+0004  0.15613E-0007  0.20632E-0008  0.14340E-0007
  0.77932E+0004 -0.30000E+0004  0.15082E-0007  0.25020E-0008  0.13178E-0007
  0.78750E+0004 -0.30000E+0004  0.13809E-0007  0.32733E-0008  0.10742E-0007
  0.79568E+0004 -0.30000E+0004  0.12249E-0007  0.39370E-0008  0.81025E-0008
  0.80000E+0004 -0.30000E+0004  0.11336E-0007  0.42348E-0008  0.66682E-0008
  0.77500E+0004 -0.29825E+0004  0.15332E-0007  0.21016E-0008  0.14045E-0007
  0.77932E+0004 -0.29824E+0004  0.14637E-0007  0.24963E-0008  0.12788E-0007
  0.78750E+0004 -0.29822E+0004  0.13050E-0007  0.31879E-0008  0.10165E-0007
  0.79568E+0004 -0.29819E+0004  0.11177E-0007  0.37778E-0008  0.73300E-0008
  0.80000E+0004 -0.29818E+0004  0.10103E-0007  0.40397E-0008  0.57911E-0008
  0.77500E+0004 -0.29493E+0004  0.14416E-0007  0.21301E-0008  0.13124E-0007
  0.77932E+0004 -0.29490E+0004  0.13430E-0007  0.24425E-0008  0.11702E-0007
  0.78750E+0004 -0.29483E+0004  0.11295E-0007  0.29834E-0008  0.87615E-0008
  0.79568E+0004 -0.29477E+0004  0.88892E-0008  0.34333E-0008  0.56106E-0008
  0.80000E+0004 -0.29474E+0004  0.75448E-0008  0.36272E-0008  0.39078E-0008
  0.77500E+0004 -0.29161E+0004  0.13046E-0007  0.21024E-0008  0.11775E-0007
  0.77932E+0004 -0.29155E+0004  0.11800E-0007  0.23335E-0008  0.10210E-0007
  0.78750E+0004 -0.29145E+0004  0.91897E-0008  0.27252E-0008  0.70101E-0008
  0.79568E+0004 -0.29135E+0004  0.63402E-0008  0.30365E-0008  0.36200E-0008
  0.80000E+0004 -0.29129E+0004  0.47781E-0008  0.31627E-0008  0.18011E-0008
  0.77500E+0004 -0.28986E+0004  0.12161E-0007  0.20655E-0008  0.10911E-0007
  0.77932E+0004 -0.28979E+0004  0.10793E-0007  0.22543E-0008  0.92810E-0008
  0.78750E+0004 -0.28967E+0004  0.79648E-0008  0.25685E-0008  0.59705E-0008
  0.79568E+0004 -0.28954E+0004  0.49208E-0008  0.28073E-0008  0.24879E-0008
  0.80000E+0004 -0.28947E+0004  0.32670E-0008  0.28983E-0008  0.62808E-0009
  0.80000E+0004 -0.30000E+0004  0.11336E-0007  0.42348E-0008  0.66682E-0008
  0.80432E+0004 -0.30000E+0004  0.10379E-0007  0.44951E-0008  0.52267E-0008
  0.81250E+0004 -0.30000E+0004  0.84915E-0008  0.48802E-0008  0.25391E-0008
  0.82068E+0004 -0.30000E+0004  0.65875E-0008  0.51285E-0008  0.28346E-0011
  0.82500E+0004 -0.30000E+0004  0.56077E-0008  0.52073E-0008 -0.12380E-0008
  0.80000E+0004 -0.29818E+0004  0.10103E-0007  0.40397E-0008  0.57911E-0008
  0.80432E+0004 -0.29817E+0004  0.89873E-0008  0.42663E-0008  0.42455E-0008
  0.81250E+0004 -0.29815E+0004  0.68128E-0008  0.45939E-0008  0.13622E-0008
  0.82068E+0004 -0.29812E+0004  0.46454E-0008  0.47936E-0008 -0.13621E-0008
  0.82500E+0004 -0.29811E+0004  0.35379E-0008  0.48499E-0008 -0.26982E-0008
  0.80000E+0004 -0.29474E+0004  0.75448E-0008  0.36272E-0008  0.39078E-0008
  0.80432E+0004 -0.29470E+0004  0.61678E-0008  0.37896E-0008  0.22014E-0008
  0.81250E+0004 -0.29463E+0004  0.35290E-0008  0.40082E-0008 -0.97437E-0009
  0.82068E+0004 -0.29456E+0004  0.94751E-0009  0.41154E-0008 -0.39687E-0008
  0.82500E+0004 -0.29453E+0004 -0.35561E-0009  0.41297E-0008 -0.54369E-0008
  0.80000E+0004 -0.29129E+0004  0.47781E-0008  0.31627E-0008  0.18011E-0008
  0.80432E+0004 -0.29123E+0004  0.31953E-0008  0.32613E-0008 -0.14503E-0010
  0.81250E+0004 -0.29112E+0004  0.20609E-0009  0.33715E-0008 -0.33741E-0008
  0.82068E+0004 -0.29101E+0004 -0.26686E-0008  0.33874E-0008 -0.65196E-0008
  0.82500E+0004 -0.29095E+0004 -0.41019E-0008  0.33605E-0008 -0.80541E-0008
  0.80000E+0004 -0.28947E+0004  0.32670E-0008  0.28983E-0008  0.62808E-0009
  0.80432E+0004 -0.28940E+0004  0.15999E-0008  0.29636E-0008 -0.12232E-0008
  0.81250E+0004 -0.28927E+0004 -0.15252E-0008  0.30174E-0008 -0.46344E-0008
  0.82068E+0004 -0.28913E+0004 -0.45032E-0008  0.29859E-0008 -0.78104E-0008
  0.82500E+0004 -0.28906E+0004 -0.59777E-0008  0.29378E-0008 -0.93531E-0008
  0.82500E+0004 -0.30000E+0004  0.56077E-0008  0.52073E-0008 -0.12380E-0008
  0.82932E+0004 -0.30000E+0004  0.46606E-0008  0.52528E-0008 -0.23952E-0008
  0.83750E+0004 -0.30000E+0004  0.29941E-0008  0.52537E-0008 -0.43144E-0008
  0.84568E+0004 -0.30000E+0004  0.15437E-0008  0.51537E-0008 -0.58251E-0008
  0.85000E+0004 -0.30000E+0004  0.87890E-0009  0.50636E-0008 -0.64436E-0008
  0.82500E+0004 -0.29811E+0004  0.35379E-0008  0.48499E-0008 -0.26982E-0008
  0.82932E+0004 -0.29810E+0004  0.24738E-0008  0.48759E-0008 -0.39453E-0008
  0.83750E+0004 -0.29808E+0004  0.61234E-0009  0.48458E-0008 -0.60235E-0008
  0.84568E+0004 -0.29806E+0004 -0.99375E-0009  0.47227E-0008 -0.76741E-0008
  0.85000E+0004 -0.29805E+0004 -0.17240E-0008  0.46233E-0008 -0.83582E-0008
  0.82500E+0004 -0.29453E+0004 -0.35561E-0009  0.41297E-0008 -0.54369E-0008
  0.82932E+0004 -0.29450E+0004 -0.15948E-0008  0.41189E-0008 -0.68055E-0008
  0.83750E+0004 -0.29444E+0004 -0.37375E-0008  0.40313E-0008 -0.90906E-0008
  0.84568E+0004 -0.29438E+0004 -0.55537E-0008  0.38668E-0008 -0.10914E-0007
  0.85000E+0004 -0.29435E+0004 -0.63649E-0008  0.37517E-0008 -0.11675E-0007
  0.82500E+0004 -0.29095E+0004 -0.41019E-0008  0.33605E-0008 -0.80541E-0008
  0.82932E+0004 -0.29090E+0004 -0.54510E-0008  0.33139E-0008 -0.94779E-0008
  0.83750E+0004 -0.29080E+0004 -0.77529E-0008  0.31715E-0008 -0.11843E-0007
  0.84568E+0004 -0.29070E+0004 -0.96624E-0008  0.29691E-0008 -0.13716E-0007
  0.85000E+0004 -0.29064E+0004 -0.10496E-0007  0.28408E-0008 -0.14492E-0007
  0.82500E+0004 -0.28906E+0004 -0.59777E-0008  0.29378E-0008 -0.93531E-0008
  0.82932E+0004 -0.28900E+0004 -0.73576E-0008  0.28728E-0008 -0.10779E-0007
  0.83750E+0004 -0.28887E+0004 -0.96930E-0008  0.27030E-0008 -0.13136E-0007
  0.84568E+0004 -0.28875E+0004 -0.11604E-0007  0.24822E-0008 -0.14985E-0007
  0.85000E+0004 -0.28869E+0004 -0.12426E-0007  0.23478E-0008 -0.15743E-0007
  0.85000E+0004 -0.30000E+0004  0.87890E-0009  0.50636E-0008 -0.64436E-0008
  0.85432E+0004 -0.30000E+0004  0.28626E-0009  0.49485E-0008 -0.69366E-0008
  0.86250E+0004 -0.30000E+0004 -0.63952E-0009  0.46664E-0008 -0.75319E-0008
  0.87068E+0004 -0.30000E+0004 -0.13275E-0008  0.43033E-0008 -0.77171E-0008
  0.87500E+0004 -0.30000E+0004 -0.16090E-0008  0.40811E-0008 -0.76719E-0008
  0.85000E+0004 -0.29805E+0004 -0.17240E-0008  0.46233E-0008 -0.83582E-0008
  0.85432E+0004 -0.29804E+0004 -0.23649E-0008  0.45025E-0008 -0.89068E-0008
  0.86250E+0004 -0.29803E+0004 -0.33472E-0008  0.42149E-0008 -0.95880E-0008
  0.87068E+0004 -0.29801E+0004 -0.40437E-0008  0.38544E-0008 -0.98304E-0008
  0.87500E+0004 -0.29800E+0004 -0.43102E-0008  0.36363E-0008 -0.98027E-0008
  0.85000E+0004 -0.29435E+0004 -0.63649E-0008  0.37517E-0008 -0.11675E-0007
  0.85432E+0004 -0.29432E+0004 -0.70577E-0008  0.36215E-0008 -0.12286E-0007
  0.86250E+0004 -0.29428E+0004 -0.80783E-0008  0.33277E-0008 -0.13053E-0007
  0.87068E+0004 -0.29424E+0004 -0.87325E-0008  0.29764E-0008 -0.13339E-0007
  0.87500E+0004 -0.29422E+0004 -0.89443E-0008  0.27690E-0008 -0.13315E-0007
  0.85000E+0004 -0.29064E+0004 -0.10496E-0007  0.28408E-0008 -0.14492E-0007
  0.85432E+0004 -0.29061E+0004 -0.11188E-0007  0.27036E-0008 -0.15105E-0007
  0.86250E+0004 -0.29054E+0004 -0.12156E-0007  0.24090E-0008 -0.15859E-0007
  0.87068E+0004 -0.29047E+0004 -0.12691E-0007  0.20726E-0008 -0.16100E-0007
  0.87500E+0004 -0.29043E+0004 -0.12814E-0007  0.18791E-0008 -0.16041E-0007
  0.85000E+0004 -0.28869E+0004 -0.12426E-0007  0.23478E-0008 -0.15743E-0007
  0.85432E+0004 -0.28865E+0004 -0.13095E-0007  0.22081E-0008 -0.16335E-0007
  0.86250E+0004 -0.28856E+0004 -0.14000E-0007  0.19152E-0008 -0.17041E-0007
  0.87068E+0004 -0.28848E+0004 -0.14444E-0007  0.15890E-0008 -0.17226E-0007
  0.87500E+0004 -0.28844E+0004 -0.14506E-0007  0.14042E-0008 -0.17132E-0007
  0.87500E+0004 -0.30000E+0004 -0.16090E-0008  0.40811E-0008 -0.76719E-0008
  0.87932E+0004 -0.30000E+0004 -0.18453E-0008  0.38382E-0008 -0.75446E-0008
  0.88750E+0004 -0.30000E+0004 -0.22052E-0008  0.33290E-0008 -0.71364E-0008
  0.89568E+0004 -0.30000E+0004 -0.25113E-0008  0.27677E-0008 -0.66085E-0008
  0.90000E+0004 -0.30000E+0004 -0.26755E-0008  0.24577E-0008 -0.63228E-0008
  0.87500E+0004 -0.29800E+0004 -0.43102E-0008  0.36363E-0008 -0.98027E-0008
  0.87932E+0004 -0.29800E+0004 -0.45157E-0008  0.34005E-0008 -0.96819E-0008
  0.88750E+0004 -0.29799E+0004 -0.47817E-0008  0.29094E-0008 -0.92588E-0008
  0.89568E+0004 -0.29798E+0004 -0.49512E-0008  0.23714E-0008 -0.86799E-0008
  0.90000E+0004 -0.29797E+0004 -0.50285E-0008  0.20748E-0008 -0.83531E-0008
  0.87500E+0004 -0.29422E+0004 -0.89443E-0008  0.27690E-0008 -0.13315E-0007
  0.87932E+0004 -0.29420E+0004 -0.90687E-0008  0.25488E-0008 -0.13181E-0007
  0.88750E+0004 -0.29417E+0004 -0.91226E-0008  0.20964E-0008 -0.12692E-0007
  0.89568E+0004 -0.29414E+0004 -0.90089E-0008  0.16069E-0008 -0.11993E-0007
  0.90000E+0004 -0.29412E+0004 -0.89115E-0008  0.13385E-0008 -0.11580E-0007
  0.87500E+0004 -0.29043E+0004 -0.12814E-0007  0.18791E-0008 -0.16041E-0007
  0.87932E+0004 -0.29041E+0004 -0.12829E-0007  0.16776E-0008 -0.15861E-0007
  0.88750E+0004 -0.29035E+0004 -0.12629E-0007  0.12698E-0008 -0.15258E-0007
  0.89568E+0004 -0.29030E+0004 -0.12204E-0007  0.83461E-0009 -0.14404E-0007
  0.90000E+0004 -0.29028E+0004 -0.11922E-0007  0.59757E-0009 -0.13894E-0007
  0.87500E+0004 -0.28844E+0004 -0.14506E-0007  0.14042E-0008 -0.17132E-0007
  0.87932E+0004 -0.28840E+0004 -0.14454E-0007  0.12137E-0008 -0.16916E-0007
  0.88750E+0004 -0.28834E+0004 -0.14106E-0007  0.83178E-0009 -0.16233E-0007
  0.89568E+0004 -0.28828E+0004 -0.13507E-0007  0.42758E-0009 -0.15286E-0007
  0.90000E+0004 -0.28825E+0004 -0.13125E-0007  0.20824E-0009 -0.14720E-0007
  0.90000E+0004 -0.30000E+0004 -0.26755E-0008  0.24577E-0008 -0.63228E-0008
  0.90432E+0004 -0.30000E+0004 -0.28539E-0008  0.21411E-0008 -0.60523E-0008
  0.91250E+0004 -0.30000E+0004 -0.32589E-0008  0.15398E-0008 -0.56354E-0008
  0.92068E+0004 -0.30000E+0004 -0.37805E-0008  0.95470E-0009 -0.54000E-0008
  0.92500E+0004 -0.30000E+0004 -0.41074E-0008  0.66001E-0009 -0.53614E-0008
  0.90000E+0004 -0.29797E+0004 -0.50285E-0008  0.20748E-0008 -0.83531E-0008
  0.90432E+0004 -0.29796E+0004 -0.51117E-0008  0.17727E-0008 -0.80333E-0008
  0.91250E+0004 -0.29795E+0004 -0.53188E-0008  0.11983E-0008 -0.75011E-0008
  0.92068E+0004 -0.29794E+0004 -0.56320E-0008  0.63839E-0009 -0.71316E-0008
  0.92500E+0004 -0.29794E+0004 -0.58502E-0008  0.35557E-0009 -0.70191E-0008
  0.90000E+0004 -0.29412E+0004 -0.89115E-0008  0.13385E-0008 -0.11580E-0007
  0.90432E+0004 -0.29411E+0004 -0.88061E-0008  0.10657E-0008 -0.11161E-0007
  0.91250E+0004 -0.29408E+0004 -0.86258E-0008  0.54724E-0009 -0.10405E-0007
  0.92068E+0004 -0.29404E+0004 -0.85331E-0008  0.40480E-0010 -0.97812E-0008
  0.92500E+0004 -0.29403E+0004 -0.85387E-0008 -0.21666E-0009 -0.95293E-0008
  0.90000E+0004 -0.29028E+0004 -0.11922E-0007  0.59757E-0009 -0.13894E-0007
  0.90432E+0004 -0.29025E+0004 -0.11620E-0007  0.35715E-0009 -0.13367E-0007
  0.91250E+0004 -0.29020E+0004 -0.11042E-0007 -0.99071E-0010 -0.12380E-0007
  0.92068E+0004 -0.29014E+0004 -0.10535E-0007 -0.54572E-0009 -0.11501E-0007
  0.92500E+0004 -0.29012E+0004 -0.10324E-0007 -0.77318E-0009 -0.11111E-0007
  0.90000E+0004 -0.28825E+0004 -0.13125E-0007  0.20824E-0009 -0.14720E-0007
  0.90432E+0004 -0.28821E+0004 -0.12718E-0007 -0.13788E-0010 -0.14133E-0007
  0.91250E+0004 -0.28815E+0004 -0.11928E-0007 -0.43468E-0009 -0.13022E-0007
  0.92068E+0004 -0.28809E+0004 -0.11203E-0007 -0.84686E-0009 -0.12008E-0007
  0.92500E+0004 -0.28805E+0004 -0.10876E-0007 -0.10571E-0008 -0.11545E-0007
  0.92500E+0004 -0.30000E+0004 -0.41074E-0008  0.66001E-0009 -0.53614E-0008
  0.92932E+0004 -0.30000E+0004 -0.44684E-0008  0.37617E-0009 -0.53801E-0008
  0.93750E+0004 -0.30000E+0004 -0.52313E-0008 -0.12520E-0009 -0.55568E-0008
  0.94568E+0004 -0.30000E+0004 -0.60556E-0008 -0.58378E-0009 -0.58544E-0008
  0.95000E+0004 -0.30000E+0004 -0.64930E-0008 -0.81237E-0009 -0.60260E-0008
  0.92500E+0004 -0.29794E+0004 -0.58502E-0008  0.35557E-0009 -0.70191E-0008
  0.92932E+0004 -0.29793E+0004 -0.61064E-0008  0.82592E-0010 -0.69651E-0008
  0.93750E+0004 -0.29792E+0004 -0.66911E-0008 -0.40165E-0009 -0.70154E-0008
  0.94568E+0004 -0.29791E+0004 -0.73786E-0008 -0.84722E-0009 -0.72188E-0008
  0.95000E+0004 -0.29791E+0004 -0.77649E-0008 -0.10697E-0008 -0.73591E-0008
  0.92500E+0004 -0.29403E+0004 -0.85387E-0008 -0.21666E-0009 -0.95293E-0008
  0.92932E+0004 -0.29401E+0004 -0.85892E-0008 -0.46570E-0009 -0.93379E-0008
  0.93750E+0004 -0.29398E+0004 -0.88194E-0008 -0.91068E-0009 -0.91486E-0008
  0.94568E+0004 -0.29396E+0004 -0.92253E-0008 -0.13241E-0008 -0.91688E-0008
  0.95000E+0004 -0.29394E+0004 -0.95015E-0008 -0.15315E-0008 -0.92456E-0008
  0.92500E+0004 -0.29012E+0004 -0.10324E-0007 -0.77318E-0009 -0.11111E-0007
  0.92932E+0004 -0.29009E+0004 -0.10163E-0007 -0.99400E-0009 -0.10783E-0007
  0.93750E+0004 -0.29005E+0004 -0.10024E-0007 -0.13910E-0008 -0.10355E-0007
  0.94568E+0004 -0.29000E+0004 -0.10127E-0007 -0.17630E-0008 -0.10187E-0007
  0.95000E+0004 -0.28998E+0004 -0.10278E-0007 -0.19506E-0008 -0.10196E-0007
  0.92500E+0004 -0.28805E+0004 -0.10876E-0007 -0.10571E-0008 -0.11545E-0007
  0.92932E+0004 -0.28802E+0004 -0.10604E-0007 -0.12614E-0008 -0.11146E-0007
  0.93750E+0004 -0.28797E+0004 -0.10269E-0007 -0.16298E-0008 -0.10593E-0007
  0.94568E+0004 -0.28792E+0004 -0.10205E-0007 -0.19763E-0008 -0.10325E-0007
  0.95000E+0004 -0.28789E+0004 -0.10286E-0007 -0.21516E-0008 -0.10296E-0007
  0.95000E+0004 -0.30000E+0004 -0.64930E-0008 -0.81237E-0009 -0.60260E-0008
  0.95432E+0004 -0.30000E+0004 -0.69178E-0008 -0.10363E-0008 -0.61848E-0008
  0.96250E+0004 -0.30000E+0004 -0.76468E-0008 -0.14603E-0008 -0.63851E-0008
  0.97068E+0004 -0.30000E+0004 -0.82100E-0008 -0.19081E-0008 -0.63521E-0008
  0.97500E+0004 -0.30000E+0004 -0.84162E-0008 -0.21628E-0008 -0.62054E-0008
  0.95000E+0004 -0.29791E+0004 -0.77649E-0008 -0.10697E-0008 -0.73591E-0008
  0.95432E+0004 -0.29791E+0004 -0.81544E-0008 -0.12880E-0008 -0.75006E-0008
  0.96250E+0004 -0.29790E+0004 -0.88659E-0008 -0.16999E-0008 -0.77162E-0008
  0.97068E+0004 -0.29790E+0004 -0.94787E-0008 -0.21323E-0008 -0.77659E-0008
  0.97500E+0004 -0.29790E+0004 -0.97367E-0008 -0.23759E-0008 -0.76897E-0008
  0.95000E+0004 -0.29394E+0004 -0.95015E-0008 -0.15315E-0008 -0.92456E-0008
  0.95432E+0004 -0.29394E+0004 -0.98109E-0008 -0.17349E-0008 -0.93509E-0008
  0.96250E+0004 -0.29393E+0004 -0.10463E-0007 -0.21177E-0008 -0.95862E-0008
  0.97068E+0004 -0.29392E+0004 -0.11145E-0007 -0.25157E-0008 -0.97823E-0008
  0.97500E+0004 -0.29392E+0004 -0.11490E-0007 -0.27372E-0008 -0.98343E-0008
  0.95000E+0004 -0.28998E+0004 -0.10278E-0007 -0.19506E-0008 -0.10196E-0007
  0.95432E+0004 -0.28997E+0004 -0.10494E-0007 -0.21344E-0008 -0.10261E-0007
  0.96250E+0004 -0.28996E+0004 -0.11059E-0007 -0.24802E-0008 -0.10505E-0007
  0.97068E+0004 -0.28994E+0004 -0.11779E-0007 -0.28378E-0008 -0.10833E-0007
  0.97500E+0004 -0.28994E+0004 -0.12196E-0007 -0.30352E-0008 -0.11006E-0007
  0.95000E+0004 -0.28789E+0004 -0.10286E-0007 -0.21516E-0008 -0.10296E-0007
  0.95432E+0004 -0.28788E+0004 -0.10449E-0007 -0.23233E-0008 -0.10339E-0007
  0.96250E+0004 -0.28786E+0004 -0.10957E-0007 -0.26467E-0008 -0.10583E-0007
  0.97068E+0004 -0.28784E+0004 -0.11686E-0007 -0.29807E-0008 -0.10975E-0007
  0.97500E+0004 -0.28783E+0004 -0.12135E-0007 -0.31646E-0008 -0.11209E-0007
  0.97500E+0004 -0.30000E+0004 -0.84162E-0008 -0.21628E-0008 -0.62054E-0008
  0.97932E+0004 -0.30000E+0004 -0.85482E-0008 -0.24334E-0008 -0.59551E-0008
  0.98750E+0004 -0.30000E+0004 -0.85720E-0008 -0.29988E-0008 -0.51703E-0008
  0.99568E+0004 -0.30000E+0004 -0.82764E-0008 -0.36325E-0008 -0.39700E-0008
  0.10000E+0005 -0.30000E+0004 -0.79884E-0008 -0.39908E-0008 -0.31770E-0008
  0.97500E+0004 -0.29790E+0004 -0.97367E-0008 -0.23759E-0008 -0.76897E-0008
  0.97932E+0004 -0.29790E+0004 -0.99339E-0008 -0.26337E-0008 -0.75229E-0008
  0.98750E+0004 -0.29791E+0004 -0.10119E-0007 -0.31675E-0008 -0.69359E-0008
  0.99568E+0004 -0.29792E+0004 -0.10021E-0007 -0.37614E-0008 -0.59708E-0008
  0.10000E+0005 -0.29792E+0004 -0.98469E-0008 -0.40952E-0008 -0.53102E-0008
  0.97500E+0004 -0.29392E+0004 -0.11490E-0007 -0.27372E-0008 -0.98343E-0008
  0.97932E+0004 -0.29393E+0004 -0.11806E-0007 -0.29692E-0008 -0.98262E-0008
  0.98750E+0004 -0.29395E+0004 -0.12293E-0007 -0.34437E-0008 -0.96190E-0008
  0.99568E+0004 -0.29397E+0004 -0.12581E-0007 -0.39644E-0008 -0.91141E-0008
  0.10000E+0005 -0.29399E+0004 -0.12633E-0007 -0.42546E-0008 -0.87167E-0008
  0.97500E+0004 -0.28994E+0004 -0.12196E-0007 -0.30352E-0008 -0.11006E-0007
  0.97932E+0004 -0.28995E+0004 -0.12621E-0007 -0.32403E-0008 -0.11156E-0007
  0.98750E+0004 -0.28999E+0004 -0.13405E-0007 -0.36557E-0008 -0.11333E-0007
  0.99568E+0004 -0.29003E+0004 -0.14084E-0007 -0.41066E-0008 -0.11302E-0007
  0.10000E+0005 -0.29005E+0004 -0.14372E-0007 -0.43558E-0008 -0.11180E-0007
  0.97500E+0004 -0.28783E+0004 -0.12135E-0007 -0.31646E-0008 -0.11209E-0007
  0.97932E+0004 -0.28786E+0004 -0.12615E-0007 -0.33550E-0008 -0.11440E-0007
  0.98750E+0004 -0.28790E+0004 -0.13550E-0007 -0.37393E-0008 -0.11819E-0007
  0.99568E+0004 -0.28795E+0004 -0.14434E-0007 -0.41545E-0008 -0.12042E-0007
  0.10000E+0005 -0.28797E+0004 -0.14848E-0007 -0.43831E-0008 -0.12069E-0007
  0.10000E+0005 -0.30000E+0004 -0.79884E-0008 -0.39908E-0008 -0.31770E-0008
  0.10043E+0005 -0.30000E+0004 -0.76099E-0008 -0.43603E-0008 -0.22839E-0008
  0.10125E+0005 -0.30000E+0004 -0.66552E-0008 -0.50764E-0008 -0.35616E-0009
  0.10207E+0005 -0.30000E+0004 -0.54136E-0008 -0.57758E-0008  0.18004E-0008
  0.10250E+0005 -0.30000E+0004 -0.46554E-0008 -0.61220E-0008  0.29958E-0008
  0.10000E+0005 -0.29792E+0004 -0.98469E-0008 -0.40952E-0008 -0.53102E-0008
  0.10043E+0005 -0.29793E+0004 -0.95808E-0008 -0.44387E-0008 -0.45458E-0008
  0.10125E+0005 -0.29795E+0004 -0.88375E-0008 -0.51020E-0008 -0.28544E-0008
  0.10207E+0005 -0.29797E+0004 -0.77935E-0008 -0.57478E-0008 -0.90869E-0009
  0.10250E+0005 -0.29798E+0004 -0.71300E-0008 -0.60667E-0008  0.19107E-0009
  0.10000E+0005 -0.29399E+0004 -0.12633E-0007 -0.42546E-0008 -0.87167E-0008
  0.10043E+0005 -0.29401E+0004 -0.12598E-0007 -0.45514E-0008 -0.82153E-0008
  0.10125E+0005 -0.29407E+0004 -0.12301E-0007 -0.51213E-0008 -0.70173E-0008
  0.10207E+0005 -0.29412E+0004 -0.11690E-0007 -0.56720E-0008 -0.55287E-0008
  0.10250E+0005 -0.29415E+0004 -0.11241E-0007 -0.59425E-0008 -0.46445E-0008
  0.10000E+0005 -0.29005E+0004 -0.14372E-0007 -0.43558E-0008 -0.11180E-0007
  0.10043E+0005 -0.29010E+0004 -0.14588E-0007 -0.46096E-0008 -0.10964E-0007
  0.10125E+0005 -0.29018E+0004 -0.14788E-0007 -0.50939E-0008 -0.10313E-0007
  0.10207E+0005 -0.29027E+0004 -0.14676E-0007 -0.55583E-0008 -0.93505E-0008
  0.10250E+0005 -0.29032E+0004 -0.14482E-0007 -0.57847E-0008 -0.87238E-0008
  0.10000E+0005 -0.28797E+0004 -0.14848E-0007 -0.43831E-0008 -0.12069E-0007
  0.10043E+0005 -0.28803E+0004 -0.15203E-0007 -0.46155E-0008 -0.12011E-0007
  0.10125E+0005 -0.28813E+0004 -0.15681E-0007 -0.50578E-0008 -0.11667E-0007
  0.10207E+0005 -0.28824E+0004 -0.15854E-0007 -0.54800E-0008 -0.11006E-0007
  0.10250E+0005 -0.28829E+0004 -0.15807E-0007 -0.56849E-0008 -0.10530E-0007
  0.10250E+0005 -0.30000E+0004 -0.46554E-0008 -0.61220E-0008  0.29958E-0008
  0.10293E+0005 -0.30000E+0004 -0.38336E-0008 -0.64429E-0008  0.42117E-0008
  0.10375E+0005 -0.30000E+0004 -0.21223E-0008 -0.69560E-0008  0.65233E-0008
  0.10457E+0005 -0.30000E+0004 -0.24267E-0009 -0.73073E-0008  0.87765E-0008
  0.10500E+0005 -0.30000E+0004  0.80419E-0009 -0.74151E-0008  0.99199E-0008
  0.10250E+0005 -0.29798E+0004 -0.71300E-0008 -0.60667E-0008  0.19107E-0009
  0.10293E+0005 -0.29799E+0004 -0.63962E-0008 -0.63611E-0008  0.13221E-0008
  0.10375E+0005 -0.29800E+0004 -0.48249E-0008 -0.68300E-0008  0.35137E-0008
  0.10457E+0005 -0.29802E+0004 -0.30457E-0008 -0.71468E-0008  0.57051E-0008
  0.10500E+0005 -0.29802E+0004 -0.20349E-0008 -0.72413E-0008  0.68403E-0008
  0.10250E+0005 -0.29415E+0004 -0.11241E-0007 -0.59425E-0008 -0.46445E-0008
  0.10293E+0005 -0.29417E+0004 -0.10711E-0007 -0.61904E-0008 -0.37108E-0008
  0.10375E+0005 -0.29421E+0004 -0.94804E-0008 -0.65809E-0008 -0.18219E-0008
  0.10457E+0005 -0.29425E+0004 -0.79720E-0008 -0.68361E-0008  0.17096E-0009
  0.10500E+0005 -0.29428E+0004 -0.70731E-0008 -0.69065E-0008  0.12460E-0008
  0.10250E+0005 -0.29032E+0004 -0.14482E-0007 -0.57847E-0008 -0.87238E-0008
  0.10293E+0005 -0.29035E+0004 -0.14198E-0007 -0.59905E-0008 -0.80312E-0008
  0.10375E+0005 -0.29042E+0004 -0.13396E-0007 -0.63095E-0008 -0.65377E-0008
  0.10457E+0005 -0.29049E+0004 -0.12256E-0007 -0.65084E-0008 -0.48458E-0008
  0.10500E+0005 -0.29053E+0004 -0.11523E-0007 -0.65567E-0008 -0.38881E-0008
  0.10250E+0005 -0.28829E+0004 -0.15807E-0007 -0.56849E-0008 -0.10530E-0007
  0.10293E+0005 -0.28834E+0004 -0.15667E-0007 -0.58700E-0008 -0.99807E-0008
  0.10375E+0005 -0.28842E+0004 -0.15123E-0007 -0.61540E-0008 -0.87296E-0008
  0.10457E+0005 -0.28851E+0004 -0.14211E-0007 -0.63254E-0008 -0.72348E-0008
  0.10500E+0005 -0.28855E+0004 -0.13585E-0007 -0.63628E-0008 -0.63606E-0008
  0.10500E+0005 -0.30000E+0004  0.80419E-0009 -0.74151E-0008  0.99199E-0008
  0.10543E+0005 -0.30000E+0004  0.18830E-0008 -0.74649E-0008  0.11024E-0007
  0.10625E+0005 -0.30000E+0004  0.40010E-0008 -0.73915E-0008  0.12999E-0007
  0.10707E+0005 -0.30000E+0004  0.61934E-0008 -0.70997E-0008  0.14819E-0007
  0.10750E+0005 -0.30000E+0004  0.73722E-0008 -0.68627E-0008  0.15724E-0007
  0.10500E+0005 -0.29802E+0004 -0.20349E-0008 -0.72413E-0008  0.68403E-0008
  0.10543E+0005 -0.29803E+0004 -0.98078E-0009 -0.72810E-0008  0.79525E-0008
  0.10625E+0005 -0.29804E+0004  0.11229E-0008 -0.71990E-0008  0.99864E-0008
  0.10707E+0005 -0.29806E+0004  0.33428E-0008 -0.69117E-0008  0.11920E-0007
  0.10750E+0005 -0.29806E+0004  0.45519E-0008 -0.66820E-0008  0.12904E-0007
  0.10500E+0005 -0.29428E+0004 -0.70731E-0008 -0.69065E-0008  0.12460E-0008
  0.10543E+0005 -0.29430E+0004 -0.61105E-0008 -0.69281E-0008  0.23268E-0008
  0.10625E+0005 -0.29434E+0004 -0.41190E-0008 -0.68299E-0008  0.43842E-0008
  0.10707E+0005 -0.29437E+0004 -0.19321E-0008 -0.65497E-0008  0.64424E-0008
  0.10750E+0005 -0.29439E+0004 -0.70967E-0009 -0.63325E-0008  0.75280E-0008
  0.10500E+0005 -0.29053E+0004 -0.11523E-0007 -0.65567E-0008 -0.38881E-0008
  0.10543E+0005 -0.29056E+0004 -0.10706E-0007 -0.65614E-0008 -0.28970E-0008
  0.10625E+0005 -0.29063E+0004 -0.89329E-0008 -0.64479E-0008 -0.93065E-0009
  0.10707E+0005 -0.29069E+0004 -0.68871E-0008 -0.61736E-0008  0.11347E-0008
  0.10750E+0005 -0.29072E+0004 -0.57086E-0008 -0.59676E-0008  0.22604E-0008
  0.10500E+0005 -0.28855E+0004 -0.13585E-0007 -0.63628E-0008 -0.63606E-0008
  0.10543E+0005 -0.28859E+0004 -0.12865E-0007 -0.63593E-0008 -0.54393E-0008
  0.10625E+0005 -0.28867E+0004 -0.11247E-0007 -0.62383E-0008 -0.35651E-0008
  0.10707E+0005 -0.28875E+0004 -0.93168E-0008 -0.59668E-0008 -0.15419E-0008
  0.10750E+0005 -0.28879E+0004 -0.81838E-0008 -0.57664E-0008 -0.41985E-0009
  0.10750E+0005 -0.30000E+0004  0.73722E-0008 -0.68627E-0008  0.15724E-0007
  0.10793E+0005 -0.30000E+0004  0.85618E-0008 -0.65750E-0008  0.16597E-0007
  0.10875E+0005 -0.30000E+0004  0.10837E-0007 -0.59106E-0008  0.18191E-0007
  0.10957E+0005 -0.30000E+0004  0.13116E-0007 -0.51394E-0008  0.19748E-0007
  0.11000E+0005 -0.30000E+0004  0.14311E-0007 -0.47112E-0008  0.20573E-0007
  0.10750E+0005 -0.29806E+0004  0.45519E-0008 -0.66820E-0008  0.12904E-0007
  0.10793E+0005 -0.29807E+0004  0.57840E-0008 -0.64046E-0008  0.13869E-0007
  0.10875E+0005 -0.29809E+0004  0.81653E-0008 -0.57663E-0008  0.15663E-0007
  0.10957E+0005 -0.29810E+0004  0.10583E-0007 -0.50264E-0008  0.17447E-0007
  0.11000E+0005 -0.29811E+0004  0.11862E-0007 -0.46151E-0008  0.18398E-0007
  0.10750E+0005 -0.29439E+0004 -0.70967E-0009 -0.63325E-0008  0.75280E-0008
  0.10793E+0005 -0.29442E+0004  0.55884E-0009 -0.60729E-0008  0.86210E-0008
  0.10875E+0005 -0.29446E+0004  0.30615E-0008 -0.54804E-0008  0.10709E-0007
  0.10957E+0005 -0.29451E+0004  0.56632E-0008 -0.47959E-0008  0.12839E-0007
  0.11000E+0005 -0.29453E+0004  0.70625E-0008 -0.44153E-0008  0.13988E-0007
  0.10750E+0005 -0.29072E+0004 -0.57086E-0008 -0.59676E-0008  0.22604E-0008
  0.10793E+0005 -0.29076E+0004 -0.44612E-0008 -0.57242E-0008  0.34184E-0008
  0.10875E+0005 -0.29084E+0004 -0.19451E-0008 -0.51735E-0008  0.56832E-0008
  0.10957E+0005 -0.29091E+0004  0.73557E-0009 -0.45403E-0008  0.80473E-0008
  0.11000E+0005 -0.29095E+0004  0.22009E-0008 -0.41883E-0008  0.93368E-0008
  0.10750E+0005 -0.28879E+0004 -0.81838E-0008 -0.57664E-0008 -0.41985E-0009
  0.10793E+0005 -0.28883E+0004 -0.69702E-0008 -0.55310E-0008  0.74742E-0009
  0.10875E+0005 -0.28892E+0004 -0.44900E-0008 -0.50010E-0008  0.30581E-0008
  0.10957E+0005 -0.28901E+0004 -0.18105E-0008 -0.43936E-0008  0.54991E-0008
  0.11000E+0005 -0.28906E+0004 -0.33290E-0009 -0.40562E-0008  0.68385E-0008
  0.11000E+0005 -0.30000E+0004  0.14311E-0007 -0.47112E-0008  0.20573E-0007
  0.11043E+0005 -0.30000E+0004  0.15494E-0007 -0.42818E-0008  0.21408E-0007
  0.11125E+0005 -0.30000E+0004  0.17686E-0007 -0.35022E-0008  0.23037E-0007
  0.11207E+0005 -0.30000E+0004  0.19773E-0007 -0.28250E-0008  0.24737E-0007
  0.11250E+0005 -0.30000E+0004  0.20816E-0007 -0.25295E-0008  0.25660E-0007
  0.11000E+0005 -0.29811E+0004  0.11862E-0007 -0.46151E-0008  0.18398E-0007
  0.11043E+0005 -0.29812E+0004  0.13137E-0007 -0.42029E-0008  0.19363E-0007
  0.11125E+0005 -0.29813E+0004  0.15521E-0007 -0.34516E-0008  0.21243E-0007
  0.11207E+0005 -0.29815E+0004  0.17822E-0007 -0.27951E-0008  0.23196E-0007
  0.11250E+0005 -0.29816E+0004  0.18985E-0007 -0.25058E-0008  0.24251E-0007
  0.11000E+0005 -0.29453E+0004  0.70625E-0008 -0.44153E-0008  0.13988E-0007
  0.11043E+0005 -0.29455E+0004  0.84737E-0008 -0.40334E-0008  0.15160E-0007
  0.11125E+0005 -0.29460E+0004  0.11153E-0007 -0.33339E-0008  0.17446E-0007
  0.11207E+0005 -0.29464E+0004  0.13796E-0007 -0.27161E-0008  0.19814E-0007
  0.11250E+0005 -0.29467E+0004  0.15156E-0007 -0.24399E-0008  0.21090E-0007
  0.11000E+0005 -0.29095E+0004  0.22009E-0008 -0.41883E-0008  0.93368E-0008
  0.11043E+0005 -0.29099E+0004  0.36949E-0008 -0.38351E-0008  0.10660E-0007
  0.11125E+0005 -0.29106E+0004  0.65722E-0008 -0.31853E-0008  0.13250E-0007
  0.11207E+0005 -0.29114E+0004  0.94629E-0008 -0.26064E-0008  0.15941E-0007
  0.11250E+0005 -0.29118E+0004  0.10974E-0007 -0.23443E-0008  0.17392E-0007
  0.11000E+0005 -0.28906E+0004 -0.33290E-0009 -0.40562E-0008  0.68385E-0008
  0.11043E+0005 -0.28911E+0004  0.11824E-0008 -0.37174E-0008  0.82177E-0008
  0.11125E+0005 -0.28920E+0004  0.41226E-0008 -0.30934E-0008  0.10926E-0007
  0.11207E+0005 -0.28929E+0004  0.71040E-0008 -0.25351E-0008  0.13746E-0007
  0.11250E+0005 -0.28934E+0004  0.86734E-0008 -0.22809E-0008  0.15269E-0007
  0.11250E+0005 -0.30000E+0004  0.20816E-0007 -0.25295E-0008  0.25660E-0007
  0.11293E+0005 -0.30000E+0004  0.21808E-0007 -0.22846E-0008  0.26593E-0007
  0.11375E+0005 -0.30000E+0004  0.23522E-0007 -0.19793E-0008  0.28367E-0007
  0.11457E+0005 -0.30000E+0004  0.24976E-0007 -0.18916E-0008  0.30081E-0007
  0.11500E+0005 -0.30000E+0004  0.25623E-0007 -0.19316E-0008  0.30932E-0007
  0.11250E+0005 -0.29816E+0004  0.18985E-0007 -0.25058E-0008  0.24251E-0007
  0.11293E+0005 -0.29817E+0004  0.20102E-0007 -0.22645E-0008  0.25316E-0007
  0.11375E+0005 -0.29818E+0004  0.22068E-0007 -0.19556E-0008  0.27337E-0007
  0.11457E+0005 -0.29820E+0004  0.23788E-0007 -0.18516E-0008  0.29297E-0007
  0.11500E+0005 -0.29820E+0004  0.24580E-0007 -0.18782E-0008  0.30277E-0007
  0.11250E+0005 -0.29467E+0004  0.15156E-0007 -0.24399E-0008  0.21090E-0007
  0.11293E+0005 -0.29469E+0004  0.16481E-0007 -0.22062E-0008  0.22376E-0007
  0.11375E+0005 -0.29474E+0004  0.18869E-0007 -0.18943E-0008  0.24817E-0007
  0.11457E+0005 -0.29478E+0004  0.21048E-0007 -0.17651E-0008  0.27202E-0007
  0.11500E+0005 -0.29480E+0004  0.22095E-0007 -0.17699E-0008  0.28408E-0007
  0.11250E+0005 -0.29118E+0004  0.10974E-0007 -0.23443E-0008  0.17392E-0007
  0.11293E+0005 -0.29122E+0004  0.12461E-0007 -0.21198E-0008  0.18856E-0007
  0.11375E+0005 -0.29129E+0004  0.15191E-0007 -0.18100E-0008  0.21642E-0007
  0.11457E+0005 -0.29136E+0004  0.17755E-0007 -0.16627E-0008  0.24386E-0007
  0.11500E+0005 -0.29140E+0004  0.19021E-0007 -0.16503E-0008  0.25790E-0007
  0.11250E+0005 -0.28934E+0004  0.86734E-0008 -0.22809E-0008  0.15269E-0007
  0.11293E+0005 -0.28938E+0004  0.10226E-0007 -0.20620E-0008  0.16807E-0007
  0.11375E+0005 -0.28947E+0004  0.13100E-0007 -0.17552E-0008  0.19741E-0007
  0.11457E+0005 -0.28956E+0004  0.15833E-0007 -0.16014E-0008  0.22645E-0007
  0.11500E+0005 -0.28960E+0004  0.17198E-0007 -0.15817E-0008  0.24138E-0007
  0.11500E+0005 -0.30000E+0004  0.25623E-0007 -0.19316E-0008  0.30932E-0007
  0.11543E+0005 -0.30000E+0004  0.26181E-0007 -0.20245E-0008  0.31727E-0007
  0.11625E+0005 -0.30000E+0004  0.26980E-0007 -0.23281E-0008  0.33034E-0007
  0.11707E+0005 -0.30000E+0004  0.27436E-0007 -0.27463E-0008  0.34000E-0007
  0.11750E+0005 -0.30000E+0004  0.27541E-0007 -0.29895E-0008  0.34347E-0007
  0.11500E+0005 -0.29820E+0004  0.24580E-0007 -0.18782E-0008  0.30277E-0007
  0.11543E+0005 -0.29821E+0004  0.25286E-0007 -0.19550E-0008  0.31201E-0007
  0.11625E+0005 -0.29822E+0004  0.26370E-0007 -0.22221E-0008  0.32751E-0007
  0.11707E+0005 -0.29824E+0004  0.27113E-0007 -0.25990E-0008  0.33963E-0007
  0.11750E+0005 -0.29824E+0004  0.27368E-0007 -0.28205E-0008  0.34439E-0007
  0.11500E+0005 -0.29480E+0004  0.22095E-0007 -0.17699E-0008  0.28408E-0007
  0.11543E+0005 -0.29482E+0004  0.23060E-0007 -0.18201E-0008  0.29560E-0007
  0.11625E+0005 -0.29486E+0004  0.24653E-0007 -0.20254E-0008  0.31550E-0007
  0.11707E+0005 -0.29490E+0004  0.25918E-0007 -0.23318E-0008  0.33212E-0007
  0.11750E+0005 -0.29492E+0004  0.26449E-0007 -0.25151E-0008  0.33930E-0007
  0.11500E+0005 -0.29140E+0004  0.19021E-0007 -0.16503E-0008  0.25790E-0007
  0.11543E+0005 -0.29143E+0004  0.20213E-0007 -0.16786E-0008  0.27141E-0007
  0.11625E+0005 -0.29149E+0004  0.22261E-0007 -0.18320E-0008  0.29528E-0007
  0.11707E+0005 -0.29155E+0004  0.24004E-0007 -0.20776E-0008  0.31609E-0007
  0.11750E+0005 -0.29159E+0004  0.24794E-0007 -0.22274E-0008  0.32558E-0007
  0.11500E+0005 -0.28960E+0004  0.17198E-0007 -0.15817E-0008  0.24138E-0007
  0.11543E+0005 -0.28964E+0004  0.18494E-0007 -0.16004E-0008  0.25582E-0007
  0.11625E+0005 -0.28972E+0004  0.20755E-0007 -0.17302E-0008  0.28155E-0007
  0.11707E+0005 -0.28979E+0004  0.22728E-0007 -0.19476E-0008  0.30441E-0007
  0.11750E+0005 -0.28983E+0004  0.23645E-0007 -0.20816E-0008  0.31503E-0007
  0.11750E+0005 -0.30000E+0004  0.27541E-0007 -0.29895E-0008  0.34347E-0007
  0.11793E+0005 -0.30000E+0004  0.27557E-0007 -0.32330E-0008  0.34569E-0007
  0.11875E+0005 -0.30000E+0004  0.27362E-0007 -0.36526E-0008  0.34629E-0007
  0.11957E+0005 -0.30000E+0004  0.26911E-0007 -0.39484E-0008  0.34193E-0007
  0.12000E+0005 -0.30000E+0004  0.26587E-0007 -0.40286E-0008  0.33761E-0007
  0.11750E+0005 -0.29824E+0004  0.27368E-0007 -0.28205E-0008  0.34439E-0007
  0.11793E+0005 -0.29825E+0004  0.27532E-0007 -0.30417E-0008  0.34791E-0007
  0.11875E+0005 -0.29826E+0004  0.27608E-0007 -0.34234E-0008  0.35095E-0007
  0.11957E+0005 -0.29827E+0004  0.27411E-0007 -0.36884E-0008  0.34901E-0007
  0.12000E+0005 -0.29828E+0004  0.27213E-0007 -0.37569E-0008  0.34594E-0007
  0.11750E+0005 -0.29492E+0004  0.26449E-0007 -0.25151E-0008  0.33930E-0007
  0.11793E+0005 -0.29493E+0004  0.26886E-0007 -0.26981E-0008  0.34525E-0007
  0.11875E+0005 -0.29496E+0004  0.27471E-0007 -0.30132E-0008  0.35294E-0007
  0.11957E+0005 -0.29499E+0004  0.27760E-0007 -0.32236E-0008  0.35567E-0007
  0.12000E+0005 -0.29501E+0004  0.27807E-0007 -0.32704E-0008  0.35506E-0007
  0.11750E+0005 -0.29159E+0004  0.24794E-0007 -0.22274E-0008  0.32558E-0007
  0.11793E+0005 -0.29161E+0004  0.25490E-0007 -0.23769E-0008  0.33386E-0007
  0.11875E+0005 -0.29167E+0004  0.26565E-0007 -0.26326E-0008  0.34611E-0007
  0.11957E+0005 -0.29172E+0004  0.27335E-0007 -0.27936E-0008  0.35352E-0007
  0.12000E+0005 -0.29174E+0004  0.27627E-0007 -0.28202E-0008  0.35543E-0007
  0.11750E+0005 -0.28983E+0004  0.23645E-0007 -0.20816E-0008  0.31503E-0007
  0.11793E+0005 -0.28986E+0004  0.24469E-0007 -0.22153E-0008  0.32448E-0007
  0.11875E+0005 -0.28993E+0004  0.25790E-0007 -0.24427E-0008  0.33905E-0007
  0.11957E+0005 -0.28999E+0004  0.26807E-0007 -0.25800E-0008  0.34890E-0007
  0.12000E+0005 -0.29002E+0004  0.27227E-0007 -0.25968E-0008  0.35213E-0007
  0.12000E+0005 -0.30000E+0004  0.26587E-0007 -0.40286E-0008  0.33761E-0007
  0.12043E+0005 -0.30000E+0004  0.26212E-0007 -0.40456E-0008  0.33191E-0007
  0.12125E+0005 -0.30000E+0004  0.25383E-0007 -0.38710E-0008  0.31734E-0007
  0.12207E+0005 -0.30000E+0004  0.24422E-0007 -0.33986E-0008  0.29802E-0007
  0.12250E+0005 -0.30000E+0004  0.23866E-0007 -0.30232E-0008  0.28597E-0007
  0.12000E+0005 -0.29828E+0004  0.27213E-0007 -0.37569E-0008  0.34594E-0007
  0.12043E+0005 -0.29828E+0004  0.26958E-0007 -0.37641E-0008  0.34148E-0007
  0.12125E+0005 -0.29830E+0004  0.26340E-0007 -0.35818E-0008  0.32922E-0007
  0.12207E+0005 -0.29831E+0004  0.25568E-0007 -0.31141E-0008  0.31215E-0007
  0.12250E+0005 -0.29832E+0004  0.25103E-0007 -0.27463E-0008  0.30127E-0007
  0.12000E+0005 -0.29501E+0004  0.27807E-0007 -0.32704E-0008  0.35506E-0007
  0.12043E+0005 -0.29503E+0004  0.27787E-0007 -0.32608E-0008  0.35304E-0007
  0.12125E+0005 -0.29507E+0004  0.27587E-0007 -0.30635E-0008  0.34539E-0007
  0.12207E+0005 -0.29510E+0004  0.27197E-0007 -0.26024E-0008  0.33285E-0007
  0.12250E+0005 -0.29512E+0004  0.26920E-0007 -0.22471E-0008  0.32434E-0007
  0.12000E+0005 -0.29174E+0004  0.27627E-0007 -0.28202E-0008  0.35543E-0007
  0.12043E+0005 -0.29178E+0004  0.27848E-0007 -0.27951E-0008  0.35593E-0007
  0.12125E+0005 -0.29184E+0004  0.28082E-0007 -0.25832E-0008  0.35309E-0007
  0.12207E+0005 -0.29190E+0004  0.28098E-0007 -0.21271E-0008  0.34536E-0007
  0.12250E+0005 -0.29193E+0004  0.28024E-0007 -0.17824E-0008  0.33937E-0007
  0.12000E+0005 -0.29002E+0004  0.27227E-0007 -0.25968E-0008  0.35213E-0007
  0.12043E+0005 -0.29006E+0004  0.27574E-0007 -0.25642E-0008  0.35398E-0007
  0.12125E+0005 -0.29013E+0004  0.28041E-0007 -0.23450E-0008  0.35372E-0007
  0.12207E+0005 -0.29021E+0004  0.28277E-0007 -0.18910E-0008  0.34860E-0007
  0.12250E+0005 -0.29025E+0004  0.28315E-0007 -0.15514E-0008  0.34401E-0007
  0.12250E+0005 -0.30000E+0004  0.23866E-0007 -0.30232E-0008  0.28597E-0007
  0.12293E+0005 -0.30000E+0004  0.23272E-0007 -0.25649E-0008  0.27268E-0007
  0.12375E+0005 -0.30000E+0004  0.22029E-0007 -0.14766E-0008  0.24415E-0007
  0.12457E+0005 -0.30000E+0004  0.20591E-0007 -0.15256E-0009  0.21148E-0007
  0.12500E+0005 -0.30000E+0004  0.19733E-0007  0.61457E-0009  0.19267E-0007
  0.12250E+0005 -0.29832E+0004  0.25103E-0007 -0.27463E-0008  0.30127E-0007
  0.12293E+0005 -0.29833E+0004  0.24594E-0007 -0.22986E-0008  0.28911E-0007
  0.12375E+0005 -0.29834E+0004  0.23498E-0007 -0.12381E-0008  0.26266E-0007
  0.12457E+0005 -0.29836E+0004  0.22192E-0007  0.50476E-0010  0.23197E-0007
  0.12500E+0005 -0.29837E+0004  0.21397E-0007  0.79753E-0009  0.21414E-0007
  0.12250E+0005 -0.29512E+0004  0.26920E-0007 -0.22471E-0008  0.32434E-0007
  0.12293E+0005 -0.29515E+0004  0.26588E-0007 -0.18177E-0008  0.31449E-0007
  0.12375E+0005 -0.29520E+0004  0.25805E-0007 -0.80577E-0009  0.29234E-0007
  0.12457E+0005 -0.29526E+0004  0.24785E-0007  0.42108E-0009  0.26579E-0007
  0.12500E+0005 -0.29528E+0004  0.24131E-0007  0.11323E-0008  0.25005E-0007
  0.12250E+0005 -0.29193E+0004  0.28024E-0007 -0.17824E-0008  0.33937E-0007
  0.12293E+0005 -0.29198E+0004  0.27888E-0007 -0.13691E-0008  0.33205E-0007
  0.12375E+0005 -0.29206E+0004  0.27458E-0007 -0.40040E-0009  0.31463E-0007
  0.12457E+0005 -0.29215E+0004  0.26769E-0007  0.77089E-0009  0.29269E-0007
  0.12500E+0005 -0.29220E+0004  0.26282E-0007  0.14495E-0008  0.27931E-0007
  0.12250E+0005 -0.29025E+0004  0.28315E-0007 -0.15514E-0008  0.34401E-0007
  0.12293E+0005 -0.29030E+0004  0.28288E-0007 -0.11459E-0008  0.33808E-0007
  0.12375E+0005 -0.29041E+0004  0.28058E-0007 -0.19817E-0009  0.32330E-0007
  0.12457E+0005 -0.29051E+0004  0.27560E-0007  0.94605E-0009  0.30397E-0007
  0.12500E+0005 -0.29057E+0004  0.27169E-0007  0.16087E-0008  0.29195E-0007
  0.12500E+0005 -0.30000E+0004  0.19733E-0007  0.61457E-0009  0.19267E-0007
  0.12543E+0005 -0.30000E+0004  0.18792E-0007  0.14068E-0008  0.17289E-0007
  0.12625E+0005 -0.30000E+0004  0.16747E-0007  0.29186E-0008  0.13301E-0007
  0.12707E+0005 -0.30000E+0004  0.14314E-0007  0.43216E-0008  0.90849E-0008
  0.12750E+0005 -0.30000E+0004  0.12862E-0007  0.49675E-0008  0.68101E-0008
  0.12500E+0005 -0.29837E+0004  0.21397E-0007  0.79753E-0009  0.21414E-0007
  0.12543E+0005 -0.29838E+0004  0.20515E-0007  0.15683E-0008  0.19529E-0007
  0.12625E+0005 -0.29840E+0004  0.18566E-0007  0.30412E-0008  0.15695E-0007
  0.12707E+0005 -0.29842E+0004  0.16204E-0007  0.44092E-0008  0.11593E-0007
  0.12750E+0005 -0.29843E+0004  0.14777E-0007  0.50411E-0008  0.93566E-0008
  0.12500E+0005 -0.29528E+0004  0.24131E-0007  0.11323E-0008  0.25005E-0007
  0.12543E+0005 -0.29531E+0004  0.23382E-0007  0.18658E-0008  0.23319E-0007
  0.12625E+0005 -0.29537E+0004  0.21661E-0007  0.32697E-0008  0.19825E-0007
  0.12707E+0005 -0.29542E+0004  0.19486E-0007  0.45763E-0008  0.15996E-0007
  0.12750E+0005 -0.29545E+0004  0.18135E-0007  0.51820E-0008  0.13866E-0007
  0.12500E+0005 -0.29220E+0004  0.26282E-0007  0.14495E-0008  0.27931E-0007
  0.12543E+0005 -0.29224E+0004  0.25692E-0007  0.21494E-0008  0.26474E-0007
  0.12625E+0005 -0.29233E+0004  0.24257E-0007  0.34905E-0008  0.23383E-0007
  0.12707E+0005 -0.29242E+0004  0.22333E-0007  0.47413E-0008  0.19898E-0007
  0.12750E+0005 -0.29247E+0004  0.21097E-0007  0.53231E-0008  0.17916E-0007
  0.12500E+0005 -0.29057E+0004  0.27169E-0007  0.16087E-0008  0.29195E-0007
  0.12543E+0005 -0.29063E+0004  0.26675E-0007  0.22922E-0008  0.27869E-0007
  0.12625E+0005 -0.29073E+0004  0.25411E-0007  0.36025E-0008  0.25015E-0007
  0.12707E+0005 -0.29084E+0004  0.23645E-0007  0.48261E-0008  0.21739E-0007
  0.12750E+0005 -0.29090E+0004  0.22484E-0007  0.53963E-0008  0.19851E-0007
  0.12750E+0005 -0.30000E+0004  0.12862E-0007  0.49675E-0008  0.68101E-0008
  0.12793E+0005 -0.30000E+0004  0.11294E-0007  0.55196E-0008  0.45308E-0008
  0.12875E+0005 -0.30000E+0004  0.80180E-0008  0.62307E-0008  0.29697E-0009
  0.12957E+0005 -0.30000E+0004  0.44141E-0008  0.63936E-0008 -0.36416E-0008
  0.13000E+0005 -0.30000E+0004  0.24231E-0008  0.62232E-0008 -0.55212E-0008
  0.12750E+0005 -0.29843E+0004  0.14777E-0007  0.50411E-0008  0.93566E-0008
  0.12793E+0005 -0.29844E+0004  0.13226E-0007  0.55800E-0008  0.71047E-0008
  0.12875E+0005 -0.29845E+0004  0.99493E-0008  0.62781E-0008  0.28638E-0008
  0.12957E+0005 -0.29846E+0004  0.62884E-0008  0.64429E-0008 -0.11685E-0008
  0.13000E+0005 -0.29847E+0004  0.42417E-0008  0.62815E-0008 -0.31378E-0008
  0.12750E+0005 -0.29545E+0004  0.18135E-0007  0.51820E-0008  0.13866E-0007
  0.12793E+0005 -0.29547E+0004  0.16648E-0007  0.56991E-0008  0.11698E-0007
  0.12875E+0005 -0.29551E+0004  0.13431E-0007  0.63750E-0008  0.75123E-0008
  0.12957E+0005 -0.29554E+0004  0.97302E-0008  0.65448E-0008  0.33778E-0008
  0.13000E+0005 -0.29556E+0004  0.76159E-0008  0.63990E-0008  0.12819E-0008
  0.12750E+0005 -0.29247E+0004  0.21097E-0007  0.53231E-0008  0.17916E-0007
  0.12793E+0005 -0.29250E+0004  0.19712E-0007  0.58210E-0008  0.15874E-0007
  0.12875E+0005 -0.29257E+0004  0.16634E-0007  0.64780E-0008  0.11833E-0007
  0.12957E+0005 -0.29263E+0004  0.12982E-0007  0.66545E-0008  0.76947E-0008
  0.13000E+0005 -0.29266E+0004  0.10849E-0007  0.65243E-0008  0.55271E-0008
  0.12750E+0005 -0.29090E+0004  0.22484E-0007  0.53963E-0008  0.19851E-0007
  0.12793E+0005 -0.29094E+0004  0.21168E-0007  0.58851E-0008  0.17893E-0007
  0.12875E+0005 -0.29101E+0004  0.18195E-0007  0.65333E-0008  0.13964E-0007
  0.12957E+0005 -0.29109E+0004  0.14604E-0007  0.67142E-0008  0.98624E-0008
  0.13000E+0005 -0.29113E+0004  0.12481E-0007  0.65924E-0008  0.76788E-0008
  0.13000E+0005 -0.30000E+0004  0.24231E-0008  0.62232E-0008 -0.55212E-0008
  0.13043E+0005 -0.30000E+0004  0.40287E-0009  0.58667E-0008 -0.72214E-0008
  0.13125E+0005 -0.30000E+0004 -0.33984E-0008  0.46569E-0008 -0.98247E-0008
  0.13207E+0005 -0.30000E+0004 -0.69620E-0008  0.27787E-0008 -0.11456E-0007
  0.13250E+0005 -0.30000E+0004 -0.86597E-0008  0.15457E-0008 -0.11873E-0007
  0.13000E+0005 -0.29847E+0004  0.42417E-0008  0.62815E-0008 -0.31378E-0008
  0.13043E+0005 -0.29847E+0004  0.21493E-0008  0.59367E-0008 -0.49505E-0008
  0.13125E+0005 -0.29848E+0004 -0.18433E-0008  0.47643E-0008 -0.78482E-0008
  0.13207E+0005 -0.29849E+0004 -0.56687E-0008  0.29390E-0008 -0.98725E-0008
  0.13250E+0005 -0.29849E+0004 -0.75307E-0008  0.17394E-0008 -0.10531E-0007
  0.13000E+0005 -0.29556E+0004  0.76159E-0008  0.63990E-0008  0.12819E-0008
  0.13043E+0005 -0.29558E+0004  0.54253E-0008  0.60775E-0008 -0.70295E-0009
  0.13125E+0005 -0.29560E+0004  0.11431E-0008  0.49747E-0008 -0.40781E-0008
  0.13207E+0005 -0.29563E+0004 -0.31094E-0008  0.32471E-0008 -0.67693E-0008
  0.13250E+0005 -0.29564E+0004 -0.52496E-0008  0.21085E-0008 -0.78490E-0008
  0.13000E+0005 -0.29266E+0004  0.10849E-0007  0.65243E-0008  0.55271E-0008
  0.13043E+0005 -0.29268E+0004  0.86106E-0008  0.62262E-0008  0.34252E-0008
  0.13125E+0005 -0.29272E+0004  0.41345E-0008  0.51914E-0008 -0.32067E-0009
  0.13207E+0005 -0.29276E+0004 -0.45249E-0009  0.35582E-0008 -0.35751E-0008
  0.13250E+0005 -0.29279E+0004 -0.28256E-0008  0.24787E-0008 -0.50250E-0008
  0.13000E+0005 -0.29113E+0004  0.12481E-0007  0.65924E-0008  0.76788E-0008
  0.13043E+0005 -0.29116E+0004  0.10237E-0007  0.63067E-0008  0.55375E-0008
  0.13125E+0005 -0.29121E+0004  0.56972E-0008  0.53071E-0008  0.16392E-0008
  0.13207E+0005 -0.29125E+0004  0.97153E-0009  0.37227E-0008 -0.18701E-0008
  0.13250E+0005 -0.29128E+0004 -0.15056E-0008  0.26736E-0008 -0.34942E-0008
  0.13250E+0005 -0.30000E+0004 -0.86597E-0008  0.15457E-0008 -0.11873E-0007
  0.13293E+0005 -0.30000E+0004 -0.10183E-0007  0.17779E-0009 -0.11971E-0007
  0.13375E+0005 -0.30000E+0004 -0.12465E-0007 -0.26968E-0008 -0.11264E-0007
  0.13457E+0005 -0.30000E+0004 -0.13787E-0007 -0.57264E-0008 -0.94657E-0008
  0.13500E+0005 -0.30000E+0004 -0.14045E-0007 -0.72936E-0008 -0.81332E-0008
  0.13250E+0005 -0.29849E+0004 -0.75307E-0008  0.17394E-0008 -0.10531E-0007
  0.13293E+0005 -0.29850E+0004 -0.92330E-0008  0.40723E-0009 -0.10890E-0007
  0.13375E+0005 -0.29851E+0004 -0.11889E-0007 -0.23955E-0008 -0.10715E-0007
  0.13457E+0005 -0.29851E+0004 -0.13606E-0007 -0.53539E-0008 -0.94649E-0008
  0.13500E+0005 -0.29852E+0004 -0.14073E-0007 -0.68882E-0008 -0.84127E-0008
  0.13250E+0005 -0.29564E+0004 -0.52496E-0008  0.21085E-0008 -0.78490E-0008
  0.13293E+0005 -0.29565E+0004 -0.72619E-0008  0.84219E-0009 -0.86674E-0008
  0.13375E+0005 -0.29567E+0004 -0.10580E-0007 -0.18285E-0008 -0.94477E-0008
  0.13457E+0005 -0.29569E+0004 -0.13023E-0007 -0.46568E-0008 -0.92039E-0008
  0.13500E+0005 -0.29570E+0004 -0.13882E-0007 -0.61291E-0008 -0.86762E-0008
  0.13250E+0005 -0.29279E+0004 -0.28256E-0008  0.24787E-0008 -0.50250E-0008
  0.13293E+0005 -0.29280E+0004 -0.51062E-0008  0.12756E-0008 -0.62559E-0008
  0.13375E+0005 -0.29284E+0004 -0.90226E-0008 -0.12682E-0008 -0.79162E-0008
  0.13457E+0005 -0.29287E+0004 -0.12150E-0007 -0.39719E-0008 -0.86281E-0008
  0.13500E+0005 -0.29289E+0004 -0.13390E-0007 -0.53842E-0008 -0.86103E-0008
  0.13250E+0005 -0.29128E+0004 -0.15056E-0008  0.26736E-0008 -0.34942E-0008
  0.13293E+0005 -0.29130E+0004 -0.39103E-0008  0.15029E-0008 -0.49228E-0008
  0.13375E+0005 -0.29135E+0004 -0.81137E-0008 -0.97578E-0009 -0.70153E-0008
  0.13457E+0005 -0.29139E+0004 -0.11583E-0007 -0.36158E-0008 -0.82081E-0008
  0.13500E+0005 -0.29141E+0004 -0.13017E-0007 -0.49973E-0008 -0.84515E-0008
  0.13500E+0005 -0.30000E+0004 -0.14045E-0007 -0.72936E-0008 -0.81332E-0008
  0.13543E+0005 -0.30000E+0004 -0.13985E-0007 -0.87801E-0008 -0.65873E-0008
  0.13625E+0005 -0.30000E+0004 -0.12992E-0007 -0.11221E-0007 -0.32404E-0008
  0.13707E+0005 -0.30000E+0004 -0.10912E-0007 -0.12924E-0007  0.32211E-0009
  0.13750E+0005 -0.30000E+0004 -0.94289E-0008 -0.13442E-0007  0.21482E-0008
  0.13500E+0005 -0.29852E+0004 -0.14073E-0007 -0.68882E-0008 -0.84127E-0008
  0.13543E+0005 -0.29852E+0004 -0.14215E-0007 -0.83427E-0008 -0.71347E-0008
  0.13625E+0005 -0.29853E+0004 -0.13571E-0007 -0.10741E-0007 -0.42306E-0008
  0.13707E+0005 -0.29853E+0004 -0.11772E-0007 -0.12427E-0007 -0.99495E-0009
  0.13750E+0005 -0.29854E+0004 -0.10401E-0007 -0.12950E-0007  0.71786E-0009
  0.13500E+0005 -0.29570E+0004 -0.13882E-0007 -0.61291E-0008 -0.86762E-0008
  0.13543E+0005 -0.29571E+0004 -0.14409E-0007 -0.75269E-0008 -0.79034E-0008
  0.13625E+0005 -0.29573E+0004 -0.14453E-0007 -0.98470E-0008 -0.58564E-0008
  0.13707E+0005 -0.29575E+0004 -0.13233E-0007 -0.11502E-0007 -0.32821E-0008
  0.13750E+0005 -0.29576E+0004 -0.12107E-0007 -0.12033E-0007 -0.18160E-0008
  0.13500E+0005 -0.29289E+0004 -0.13390E-0007 -0.53842E-0008 -0.86103E-0008
  0.13543E+0005 -0.29291E+0004 -0.14301E-0007 -0.67284E-0008 -0.83359E-0008
  0.13625E+0005 -0.29294E+0004 -0.15052E-0007 -0.89735E-0008 -0.71592E-0008
  0.13707E+0005 -0.29297E+0004 -0.14462E-0007 -0.10599E-0007 -0.52904E-0008
  0.13750E+0005 -0.29298E+0004 -0.13619E-0007 -0.11136E-0007 -0.41063E-0008
  0.13500E+0005 -0.29141E+0004 -0.13017E-0007 -0.49973E-0008 -0.84515E-0008
  0.13543E+0005 -0.29143E+0004 -0.14128E-0007 -0.63141E-0008 -0.84356E-0008
  0.13625E+0005 -0.29146E+0004 -0.15256E-0007 -0.85208E-0008 -0.77193E-0008
  0.13707E+0005 -0.29150E+0004 -0.15015E-0007 -0.10131E-0007 -0.62369E-0008
  0.13750E+0005 -0.29152E+0004 -0.14334E-0007 -0.10671E-0007 -0.52134E-0008
  0.13750E+0005 -0.30000E+0004 -0.94289E-0008 -0.13442E-0007  0.21482E-0008
  0.13793E+0005 -0.30000E+0004 -0.77233E-0008 -0.13664E-0007  0.38619E-0008
  0.13875E+0005 -0.30000E+0004 -0.40275E-0008 -0.13206E-0007  0.65990E-0008
  0.13957E+0005 -0.30000E+0004  0.32614E-0011 -0.11587E-0007  0.84247E-0008
  0.14000E+0005 -0.30000E+0004  0.21508E-0008 -0.10290E-0007  0.89553E-0008
  0.13750E+0005 -0.29854E+0004 -0.10401E-0007 -0.12950E-0007  0.71786E-0009
  0.13793E+0005 -0.29854E+0004 -0.87792E-0008 -0.13183E-0007  0.23583E-0008
  0.13875E+0005 -0.29854E+0004 -0.51611E-0008 -0.12776E-0007  0.50833E-0008
  0.13957E+0005 -0.29854E+0004 -0.11016E-0008 -0.11241E-0007  0.70524E-0008
  0.14000E+0005 -0.29855E+0004  0.10998E-0008 -0.10002E-0007  0.77139E-0008
  0.13750E+0005 -0.29576E+0004 -0.12107E-0007 -0.12033E-0007 -0.18160E-0008
  0.13793E+0005 -0.29576E+0004 -0.10682E-0007 -0.12288E-0007 -0.34744E-0009
  0.13875E+0005 -0.29578E+0004 -0.72896E-0008 -0.11974E-0007  0.22806E-0008
  0.13957E+0005 -0.29579E+0004 -0.32547E-0008 -0.10593E-0007  0.44447E-0008
  0.14000E+0005 -0.29579E+0004 -0.98970E-0009 -0.94566E-0008  0.53154E-0008
  0.13750E+0005 -0.29298E+0004 -0.13619E-0007 -0.11136E-0007 -0.41063E-0008
  0.13793E+0005 -0.29299E+0004 -0.12435E-0007 -0.11412E-0007 -0.28500E-0008
  0.13875E+0005 -0.29301E+0004 -0.93615E-0008 -0.11186E-0007 -0.40880E-0009
  0.13957E+0005 -0.29303E+0004 -0.54506E-0008 -0.99513E-0008  0.18534E-0008
  0.14000E+0005 -0.29304E+0004 -0.31720E-0008 -0.89138E-0008  0.28840E-0008
  0.13750E+0005 -0.29152E+0004 -0.14334E-0007 -0.10671E-0007 -0.52134E-0008
  0.13793E+0005 -0.29153E+0004 -0.13292E-0007 -0.10958E-0007 -0.40836E-0008
  0.13875E+0005 -0.29155E+0004 -0.10421E-0007 -0.10777E-0007 -0.17745E-0008
  0.13957E+0005 -0.29157E+0004 -0.66128E-0008 -0.96158E-0008  0.50247E-0009
  0.14000E+0005 -0.29158E+0004 -0.43469E-0008 -0.86281E-0008  0.15978E-0008
  0.14000E+0005 -0.30000E+0004  0.21508E-0008 -0.10290E-0007  0.89553E-0008
  0.14043E+0005 -0.30000E+0004  0.42507E-0008 -0.87286E-0008  0.91814E-0008
  0.14125E+0005 -0.30000E+0004  0.79525E-0008 -0.51652E-0008  0.88034E-0008
  0.14207E+0005 -0.30000E+0004  0.11099E-0007 -0.11173E-0008  0.75707E-0008
  0.14250E+0005 -0.30000E+0004  0.12484E-0007  0.10779E-0008  0.66949E-0008
  0.14000E+0005 -0.29855E+0004  0.10998E-0008 -0.10002E-0007  0.77139E-0008
  0.14043E+0005 -0.29855E+0004  0.32757E-0008 -0.85027E-0008  0.80992E-0008
  0.14125E+0005 -0.29855E+0004  0.71668E-0008 -0.50722E-0008  0.80803E-0008
  0.14207E+0005 -0.29855E+0004  0.10530E-0007 -0.11638E-0008  0.72293E-0008
  0.14250E+0005 -0.29855E+0004  0.12027E-0007  0.96151E-0009  0.65419E-0008
  0.14000E+0005 -0.29579E+0004 -0.98970E-0009 -0.94566E-0008  0.53154E-0008
  0.14043E+0005 -0.29579E+0004  0.12950E-0008 -0.80724E-0008  0.59686E-0008
  0.14125E+0005 -0.29580E+0004  0.54942E-0008 -0.48849E-0008  0.65794E-0008
  0.14207E+0005 -0.29581E+0004  0.92443E-0008 -0.12311E-0008  0.64260E-0008
  0.14250E+0005 -0.29581E+0004  0.10953E-0007  0.76453E-0009  0.60946E-0008
  0.14000E+0005 -0.29304E+0004 -0.31720E-0008 -0.89138E-0008  0.28840E-0008
  0.14043E+0005 -0.29304E+0004 -0.82453E-0009 -0.76389E-0008  0.37595E-0008
  0.14125E+0005 -0.29305E+0004  0.36124E-0008 -0.46825E-0008  0.49300E-0008
  0.14207E+0005 -0.29306E+0004  0.77094E-0008 -0.12712E-0008  0.54340E-0008
  0.14250E+0005 -0.29306E+0004  0.96225E-0008  0.59995E-0009  0.54516E-0008
  0.14000E+0005 -0.29158E+0004 -0.43469E-0008 -0.86281E-0008  0.15978E-0008
  0.14043E+0005 -0.29159E+0004 -0.19849E-0008 -0.74086E-0008  0.25723E-0008
  0.14125E+0005 -0.29160E+0004  0.25477E-0008 -0.45696E-0008  0.40087E-0008
  0.14207E+0005 -0.29161E+0004  0.68086E-0008 -0.12817E-0008  0.48409E-0008
  0.14250E+0005 -0.29162E+0004  0.88246E-0008  0.52604E-0009  0.50383E-0008
  0.14250E+0005 -0.30000E+0004  0.12484E-0007  0.10779E-0008  0.66949E-0008
  0.14293E+0005 -0.30000E+0004  0.13667E-0007  0.32287E-0008  0.57528E-0008
  0.14375E+0005 -0.30000E+0004  0.15364E-0007  0.69652E-0008  0.40500E-0008
  0.14457E+0005 -0.30000E+0004  0.16425E-0007  0.99194E-0008  0.28945E-0008
  0.14500E+0005 -0.30000E+0004  0.16779E-0007  0.11052E-0007  0.26632E-0008
  0.14250E+0005 -0.29855E+0004  0.12027E-0007  0.96151E-0009  0.65419E-0008
  0.14293E+0005 -0.29855E+0004  0.13313E-0007  0.30444E-0008  0.57693E-0008
  0.14375E+0005 -0.29856E+0004  0.15163E-0007  0.66749E-0008  0.43031E-0008
  0.14457E+0005 -0.29856E+0004  0.16299E-0007  0.95590E-0008  0.32442E-0008
  0.14500E+0005 -0.29856E+0004  0.16659E-0007  0.10675E-0007  0.30005E-0008
  0.14250E+0005 -0.29581E+0004  0.10953E-0007  0.76453E-0009  0.60946E-0008
  0.14293E+0005 -0.29581E+0004  0.12441E-0007  0.27246E-0008  0.56486E-0008
  0.14375E+0005 -0.29583E+0004  0.14613E-0007  0.61598E-0008  0.46621E-0008
  0.14457E+0005 -0.29584E+0004  0.15946E-0007  0.89136E-0008  0.38372E-0008
  0.14500E+0005 -0.29584E+0004  0.16348E-0007  0.99936E-0008  0.36024E-0008
  0.14250E+0005 -0.29306E+0004  0.96225E-0008  0.59995E-0009  0.54516E-0008
  0.14293E+0005 -0.29307E+0004  0.11317E-0007  0.24429E-0008  0.53352E-0008
  0.14375E+0005 -0.29309E+0004  0.13844E-0007  0.56898E-0008  0.48611E-0008
  0.14457E+0005 -0.29311E+0004  0.15433E-0007  0.83160E-0008  0.43298E-0008
  0.14500E+0005 -0.29312E+0004  0.15914E-0007  0.93589E-0008  0.41422E-0008
  0.14250E+0005 -0.29162E+0004  0.88246E-0008  0.52604E-0009  0.50383E-0008
  0.14293E+0005 -0.29163E+0004  0.10627E-0007  0.23093E-0008  0.50952E-0008
  0.14375E+0005 -0.29165E+0004  0.13350E-0007  0.54596E-0008  0.49010E-0008
  0.14457E+0005 -0.29168E+0004  0.15094E-0007  0.80194E-0008  0.45456E-0008
  0.14500E+0005 -0.29169E+0004  0.15631E-0007  0.90425E-0008  0.43972E-0008
  0.14500E+0005 -0.30000E+0004  0.16779E-0007  0.11052E-0007  0.26632E-0008
  0.14543E+0005 -0.30000E+0004  0.17024E-0007  0.11851E-0007  0.27583E-0008
  0.14625E+0005 -0.30000E+0004  0.17287E-0007  0.12375E-0007  0.39494E-0008
  0.14707E+0005 -0.30000E+0004  0.17415E-0007  0.11617E-0007  0.64619E-0008
  0.14750E+0005 -0.30000E+0004  0.17464E-0007  0.10745E-0007  0.82518E-0008
  0.14500E+0005 -0.29856E+0004  0.16659E-0007  0.10675E-0007  0.30005E-0008
  0.14543E+0005 -0.29857E+0004  0.16886E-0007  0.11466E-0007  0.30426E-0008
  0.14625E+0005 -0.29858E+0004  0.17061E-0007  0.12016E-0007  0.40312E-0008
  0.14707E+0005 -0.29858E+0004  0.17057E-0007  0.11328E-0007  0.62504E-0008
  0.14750E+0005 -0.29859E+0004  0.17033E-0007  0.10507E-0007  0.78708E-0008
  0.14500E+0005 -0.29584E+0004  0.16348E-0007  0.99936E-0008  0.36024E-0008
  0.14543E+0005 -0.29586E+0004  0.16574E-0007  0.10772E-0007  0.35748E-0008
  0.14625E+0005 -0.29588E+0004  0.16638E-0007  0.11365E-0007  0.42323E-0008
  0.14707E+0005 -0.29590E+0004  0.16421E-0007  0.10798E-0007  0.59306E-0008
  0.14750E+0005 -0.29591E+0004  0.16267E-0007  0.10068E-0007  0.72369E-0008
  0.14500E+0005 -0.29312E+0004  0.15914E-0007  0.93589E-0008  0.41422E-0008
  0.14543E+0005 -0.29314E+0004  0.16179E-0007  0.10122E-0007  0.40842E-0008
  0.14625E+0005 -0.29318E+0004  0.16202E-0007  0.10750E-0007  0.44810E-0008
  0.14707E+0005 -0.29322E+0004  0.15823E-0007  0.10291E-0007  0.57077E-0008
  0.14750E+0005 -0.29324E+0004  0.15552E-0007  0.96436E-0008  0.67133E-0008
  0.14500E+0005 -0.29169E+0004  0.15631E-0007  0.90425E-0008  0.43972E-0008
  0.14543E+0005 -0.29171E+0004  0.15930E-0007  0.97969E-0008  0.43384E-0008
  0.14625E+0005 -0.29176E+0004  0.15960E-0007  0.10440E-0007  0.46257E-0008
  0.14707E+0005 -0.29180E+0004  0.15516E-0007  0.10033E-0007  0.56253E-0008
  0.14750E+0005 -0.29183E+0004  0.15190E-0007  0.94257E-0008  0.64790E-0008
  0.14750E+0005 -0.30000E+0004  0.17464E-0007  0.10745E-0007  0.82518E-0008
  0.14793E+0005 -0.30000E+0004  0.17509E-0007  0.96009E-0008  0.10282E-0007
  0.14875E+0005 -0.30000E+0004  0.17565E-0007  0.68541E-0008  0.14495E-0007
  0.14957E+0005 -0.30000E+0004  0.17503E-0007  0.37068E-0008  0.18601E-0007
  0.15000E+0005 -0.30000E+0004  0.17375E-0007  0.20339E-0008  0.20475E-0007
  0.14750E+0005 -0.29859E+0004  0.17033E-0007  0.10507E-0007  0.78708E-0008
  0.14793E+0005 -0.29859E+0004  0.17012E-0007  0.94221E-0008  0.97356E-0008
  0.14875E+0005 -0.29860E+0004  0.16981E-0007  0.67977E-0008  0.13685E-0007
  0.14957E+0005 -0.29862E+0004  0.16915E-0007  0.37727E-0008  0.17644E-0007
  0.15000E+0005 -0.29862E+0004  0.16826E-0007  0.21566E-0008  0.19506E-0007
  0.14750E+0005 -0.29591E+0004  0.16267E-0007  0.10068E-0007  0.72369E-0008
  0.14793E+0005 -0.29593E+0004  0.16118E-0007  0.90868E-0008  0.87868E-0008
  0.14875E+0005 -0.29596E+0004  0.15899E-0007  0.66810E-0008  0.12208E-0007
  0.14957E+0005 -0.29599E+0004  0.15776E-0007  0.38749E-0008  0.15836E-0007
  0.15000E+0005 -0.29601E+0004  0.15727E-0007  0.23631E-0008  0.17635E-0007
  0.14750E+0005 -0.29324E+0004  0.15552E-0007  0.96436E-0008  0.67133E-0008
  0.14793E+0005 -0.29326E+0004  0.15280E-0007  0.87574E-0008  0.79509E-0008
  0.14875E+0005 -0.29332E+0004  0.14851E-0007  0.65527E-0008  0.10819E-0007
  0.14957E+0005 -0.29337E+0004  0.14614E-0007  0.39497E-0008  0.14052E-0007
  0.15000E+0005 -0.29339E+0004  0.14566E-0007  0.25357E-0008  0.15744E-0007
  0.14750E+0005 -0.29183E+0004  0.15190E-0007  0.94257E-0008  0.64790E-0008
  0.14793E+0005 -0.29186E+0004  0.14857E-0007  0.85862E-0008  0.75546E-0008
  0.14875E+0005 -0.29192E+0004  0.14312E-0007  0.64810E-0008  0.10124E-0007
  0.14957E+0005 -0.29198E+0004  0.13997E-0007  0.39789E-0008  0.13128E-0007
  0.15000E+0005 -0.29201E+0004  0.13935E-0007  0.26139E-0008  0.14747E-0007
  0.15000E+0005 -0.30000E+0004  0.17375E-0007  0.20339E-0008  0.20475E-0007
  0.15043E+0005 -0.30000E+0004  0.17149E-0007  0.43536E-0009  0.22017E-0007
  0.15125E+0005 -0.30000E+0004  0.16368E-0007 -0.21879E-0008  0.23715E-0007
  0.15207E+0005 -0.30000E+0004  0.15025E-0007 -0.40228E-0008  0.23489E-0007
  0.15250E+0005 -0.30000E+0004  0.14072E-0007 -0.46055E-0008  0.22541E-0007
  0.15000E+0005 -0.29862E+0004  0.16826E-0007  0.21566E-0008  0.19506E-0007
  0.15043E+0005 -0.29863E+0004  0.16671E-0007  0.61057E-0009  0.21082E-0007
  0.15125E+0005 -0.29864E+0004  0.16099E-0007 -0.19431E-0008  0.22978E-0007
  0.15207E+0005 -0.29865E+0004  0.15044E-0007 -0.37495E-0008  0.23098E-0007
  0.15250E+0005 -0.29866E+0004  0.14261E-0007 -0.43362E-0008  0.22377E-0007
  0.15000E+0005 -0.29601E+0004  0.15727E-0007  0.23631E-0008  0.17635E-0007
  0.15043E+0005 -0.29603E+0004  0.15667E-0007  0.91004E-0009  0.19236E-0007
  0.15125E+0005 -0.29606E+0004  0.15424E-0007 -0.15164E-0008  0.21433E-0007
  0.15207E+0005 -0.29609E+0004  0.14860E-0007 -0.32689E-0008  0.22145E-0007
  0.15250E+0005 -0.29611E+0004  0.14379E-0007 -0.38593E-0008  0.21828E-0007
  0.15000E+0005 -0.29339E+0004  0.14566E-0007  0.25357E-0008  0.15744E-0007
  0.15043E+0005 -0.29342E+0004  0.14558E-0007  0.11693E-0008  0.17322E-0007
  0.15125E+0005 -0.29348E+0004  0.14557E-0007 -0.11363E-0008  0.19721E-0007
  0.15207E+0005 -0.29354E+0004  0.14409E-0007 -0.28349E-0008  0.20940E-0007
  0.15250E+0005 -0.29357E+0004  0.14201E-0007 -0.34261E-0008  0.20989E-0007
  0.15000E+0005 -0.29201E+0004  0.13935E-0007  0.26139E-0008  0.14747E-0007
  0.15043E+0005 -0.29205E+0004  0.13938E-0007  0.12909E-0008  0.16295E-0007
  0.15125E+0005 -0.29212E+0004  0.14032E-0007 -0.95337E-0009  0.18763E-0007
  0.15207E+0005 -0.29219E+0004  0.14074E-0007 -0.26237E-0008  0.20213E-0007
  0.15250E+0005 -0.29222E+0004  0.13997E-0007 -0.32144E-0008  0.20441E-0007
  0.15250E+0005 -0.30000E+0004  0.14072E-0007 -0.46055E-0008  0.22541E-0007
  0.15293E+0005 -0.30000E+0004  0.12955E-0007 -0.49126E-0008  0.21049E-0007
  0.15375E+0005 -0.30000E+0004  0.10453E-0007 -0.47482E-0008  0.16908E-0007
  0.15457E+0005 -0.30000E+0004  0.76188E-0008 -0.37474E-0008  0.11553E-0007
  0.15500E+0005 -0.30000E+0004  0.60821E-0008 -0.29663E-0008  0.84942E-0008
  0.15250E+0005 -0.29866E+0004  0.14261E-0007 -0.43362E-0008  0.22377E-0007
  0.15293E+0005 -0.29866E+0004  0.13318E-0007 -0.46562E-0008  0.21126E-0007
  0.15375E+0005 -0.29867E+0004  0.11124E-0007 -0.45460E-0008  0.17449E-0007
  0.15457E+0005 -0.29868E+0004  0.85305E-0008 -0.36250E-0008  0.12499E-0007
  0.15500E+0005 -0.29869E+0004  0.70795E-0008 -0.28907E-0008  0.96062E-0008
  0.15250E+0005 -0.29611E+0004  0.14379E-0007 -0.38593E-0008  0.21828E-0007
  0.15293E+0005 -0.29613E+0004  0.13751E-0007 -0.42019E-0008  0.21017E-0007
  0.15375E+0005 -0.29616E+0004  0.12142E-0007 -0.41853E-0008  0.18211E-0007
  0.15457E+0005 -0.29618E+0004  0.10036E-0007 -0.34040E-0008  0.14054E-0007
  0.15500E+0005 -0.29620E+0004  0.87759E-0008 -0.27528E-0008  0.11503E-0007
  0.15250E+0005 -0.29357E+0004  0.14201E-0007 -0.34261E-0008  0.20989E-0007
  0.15293E+0005 -0.29359E+0004  0.13868E-0007 -0.37877E-0008  0.20594E-0007
  0.15375E+0005 -0.29364E+0004  0.12836E-0007 -0.38536E-0008  0.18638E-0007
  0.15457E+0005 -0.29369E+0004  0.11250E-0007 -0.31981E-0008  0.15298E-0007
  0.15500E+0005 -0.29371E+0004  0.10211E-0007 -0.26226E-0008  0.13116E-0007
  0.15250E+0005 -0.29222E+0004  0.13997E-0007 -0.32144E-0008  0.20441E-0007
  0.15293E+0005 -0.29225E+0004  0.13811E-0007 -0.35846E-0008  0.20252E-0007
  0.15375E+0005 -0.29231E+0004  0.13077E-0007 -0.36901E-0008  0.18734E-0007
  0.15457E+0005 -0.29237E+0004  0.11774E-0007 -0.30957E-0008  0.15829E-0007
  0.15500E+0005 -0.29240E+0004  0.10862E-0007 -0.25573E-0008  0.13852E-0007
  0.15500E+0005 -0.30000E+0004  0.60821E-0008 -0.29663E-0008  0.84942E-0008
  0.15543E+0005 -0.30000E+0004  0.45738E-0008 -0.20731E-0008  0.54307E-0008
  0.15625E+0005 -0.30000E+0004  0.19634E-0008 -0.24601E-0009  0.47521E-0010
  0.15707E+0005 -0.30000E+0004 -0.87736E-0010  0.14670E-0008 -0.41726E-0008
  0.15750E+0005 -0.30000E+0004 -0.86894E-0009  0.22224E-0008 -0.57383E-0008
  0.15500E+0005 -0.29869E+0004  0.70795E-0008 -0.28907E-0008  0.96062E-0008
  0.15543E+0005 -0.29869E+0004  0.56250E-0008 -0.20456E-0008  0.66697E-0008
  0.15625E+0005 -0.29870E+0004  0.30189E-0008 -0.30168E-0009  0.13950E-0008
  0.15707E+0005 -0.29870E+0004  0.84946E-0009  0.13488E-0008 -0.28937E-0008
  0.15750E+0005 -0.29871E+0004 -0.35980E-0010  0.20844E-0008 -0.45626E-0008
  0.15500E+0005 -0.29620E+0004  0.87759E-0008 -0.27528E-0008  0.11503E-0007
  0.15543E+0005 -0.29621E+0004  0.74567E-0008 -0.19922E-0008  0.88383E-0008
  0.15625E+0005 -0.29623E+0004  0.49326E-0008 -0.39601E-0009  0.38424E-0008
  0.15707E+0005 -0.29625E+0004  0.26164E-0008  0.11431E-0008 -0.49712E-0009
  0.15750E+0005 -0.29626E+0004  0.15708E-0008  0.18417E-0008 -0.23205E-0008
  0.15500E+0005 -0.29371E+0004  0.10211E-0007 -0.26226E-0008  0.13116E-0007
  0.15543E+0005 -0.29373E+0004  0.90660E-0008 -0.19388E-0008  0.10760E-0007
  0.15625E+0005 -0.29376E+0004  0.67125E-0008 -0.47801E-0009  0.61304E-0008
  0.15707E+0005 -0.29379E+0004  0.43456E-0008  0.95836E-0009  0.18390E-0008
  0.15750E+0005 -0.29381E+0004  0.31885E-0008  0.16224E-0008 -0.87002E-0010
  0.15500E+0005 -0.29240E+0004  0.10862E-0007 -0.25573E-0008  0.13852E-0007
  0.15543E+0005 -0.29242E+0004  0.98214E-0008 -0.19111E-0008  0.11670E-0007
  0.15625E+0005 -0.29246E+0004  0.75902E-0008 -0.51720E-0009  0.72660E-0008
  0.15707E+0005 -0.29250E+0004  0.52330E-0008  0.86827E-0009  0.30376E-0008
  0.15750E+0005 -0.29252E+0004  0.40361E-0008  0.15150E-0008  0.10776E-0008
  0.15750E+0005 -0.30000E+0004 -0.86894E-0009  0.22224E-0008 -0.57383E-0008
  0.15793E+0005 -0.30000E+0004 -0.14176E-0008  0.28311E-0008 -0.67853E-0008
  0.15875E+0005 -0.30000E+0004 -0.17992E-0008  0.34915E-0008 -0.72804E-0008
  0.15957E+0005 -0.30000E+0004 -0.13742E-0008  0.34468E-0008 -0.59395E-0008
  0.16000E+0005 -0.30000E+0004 -0.87827E-0009  0.31432E-0008 -0.46079E-0008
  0.15750E+0005 -0.29871E+0004 -0.35980E-0010  0.20844E-0008 -0.45626E-0008
  0.15793E+0005 -0.29871E+0004 -0.71152E-0009  0.26808E-0008 -0.57496E-0008
  0.15875E+0005 -0.29872E+0004 -0.13719E-0008  0.33473E-0008 -0.65898E-0008
  0.15957E+0005 -0.29872E+0004 -0.12371E-0008  0.33422E-0008 -0.56447E-0008
  0.16000E+0005 -0.29873E+0004 -0.88357E-0009  0.30711E-0008 -0.45211E-0008
  0.15750E+0005 -0.29626E+0004  0.15708E-0008  0.18417E-0008 -0.23205E-0008
  0.15793E+0005 -0.29627E+0004  0.68924E-0009  0.24171E-0008 -0.37367E-0008
  0.15875E+0005 -0.29629E+0004 -0.45042E-0009  0.30936E-0008 -0.51752E-0008
  0.15957E+0005 -0.29630E+0004 -0.84073E-0009  0.31585E-0008 -0.49478E-0008
  0.16000E+0005 -0.29631E+0004 -0.75428E-0009  0.29452E-0008 -0.42118E-0008
  0.15750E+0005 -0.29381E+0004  0.31885E-0008  0.16224E-0008 -0.87002E-0010
  0.15793E+0005 -0.29383E+0004  0.21451E-0008  0.21781E-0008 -0.16849E-0008
  0.15875E+0005 -0.29386E+0004  0.59275E-0009  0.28631E-0008 -0.36463E-0008
  0.15957E+0005 -0.29389E+0004 -0.28496E-0009  0.29922E-0008 -0.40894E-0008
  0.16000E+0005 -0.29390E+0004 -0.45808E-0009  0.28322E-0008 -0.37282E-0008
  0.15750E+0005 -0.29252E+0004  0.40361E-0008  0.15150E-0008  0.10776E-0008
  0.15793E+0005 -0.29254E+0004  0.29251E-0008  0.20610E-0008 -0.59697E-0009
  0.15875E+0005 -0.29257E+0004  0.11825E-0008  0.27498E-0008 -0.28033E-0008
  0.15957E+0005 -0.29261E+0004  0.64697E-0010  0.29107E-0008 -0.35792E-0008
  0.16000E+0005 -0.29263E+0004 -0.24118E-0009  0.27771E-0008 -0.34096E-0008
  0.16000E+0005 -0.30000E+0004 -0.87827E-0009  0.31432E-0008 -0.46079E-0008
  0.16043E+0005 -0.30000E+0004 -0.23744E-0009  0.26672E-0008 -0.29432E-0008
  0.16125E+0005 -0.30000E+0004  0.12252E-0008  0.13692E-0008  0.79918E-0009
  0.16207E+0005 -0.30000E+0004  0.27652E-0008 -0.26469E-0009  0.47472E-0008
  0.16250E+0005 -0.30000E+0004  0.35103E-0008 -0.11807E-0008  0.66888E-0008
  0.16000E+0005 -0.29873E+0004 -0.88357E-0009  0.30711E-0008 -0.45211E-0008
  0.16043E+0005 -0.29873E+0004 -0.37018E-0009  0.26334E-0008 -0.30524E-0008
  0.16125E+0005 -0.29874E+0004  0.90847E-0009  0.14184E-0008  0.37893E-0009
  0.16207E+0005 -0.29875E+0004  0.23559E-0008 -0.12950E-0009  0.41258E-0008
  0.16250E+0005 -0.29876E+0004  0.30914E-0008 -0.10039E-0008  0.60136E-0008
  0.16000E+0005 -0.29631E+0004 -0.75428E-0009  0.29452E-0008 -0.42118E-0008
  0.16043E+0005 -0.29633E+0004 -0.48653E-0009  0.25761E-0008 -0.31148E-0008
  0.16125E+0005 -0.29636E+0004  0.41982E-0009  0.15100E-0008 -0.29076E-0009
  0.16207E+0005 -0.29638E+0004  0.16525E-0008  0.11720E-0009  0.30397E-0008
  0.16250E+0005 -0.29640E+0004  0.23455E-0008 -0.68079E-0009  0.48016E-0008
  0.16000E+0005 -0.29390E+0004 -0.45808E-0009  0.28322E-0008 -0.37282E-0008
  0.16043E+0005 -0.29393E+0004 -0.43770E-0009  0.25265E-0008 -0.30000E-0008
  0.16125E+0005 -0.29397E+0004  0.72494E-0010  0.15993E-0008 -0.79923E-0009
  0.16207E+0005 -0.29401E+0004  0.10456E-0008  0.35182E-0009  0.20751E-0008
  0.16250E+0005 -0.29404E+0004  0.16670E-0008 -0.37384E-0009  0.36835E-0008
  0.16000E+0005 -0.29263E+0004 -0.24118E-0009  0.27771E-0008 -0.34096E-0008
  0.16043E+0005 -0.29266E+0004 -0.35044E-0009  0.25030E-0008 -0.28731E-0008
  0.16125E+0005 -0.29271E+0004 -0.55968E-0010  0.16453E-0008 -0.10048E-0008
  0.16207E+0005 -0.29276E+0004  0.76466E-0009  0.47086E-0009  0.16155E-0008
  0.16250E+0005 -0.29279E+0004  0.13377E-0008 -0.21826E-0009  0.31330E-0008
  0.16250E+0005 -0.30000E+0004  0.35103E-0008 -0.11807E-0008  0.66888E-0008
  0.16293E+0005 -0.30000E+0004  0.41621E-0008 -0.20860E-0008  0.84235E-0008
  0.16375E+0005 -0.30000E+0004  0.50338E-0008 -0.36454E-0008  0.10886E-0007
  0.16457E+0005 -0.30000E+0004  0.53254E-0008 -0.48192E-0008  0.11997E-0007
  0.16500E+0005 -0.30000E+0004  0.52290E-0008 -0.52245E-0008  0.11984E-0007
  0.16250E+0005 -0.29876E+0004  0.30914E-0008 -0.10039E-0008  0.60136E-0008
  0.16293E+0005 -0.29876E+0004  0.37604E-0008 -0.18704E-0008  0.77309E-0008
  0.16375E+0005 -0.29877E+0004  0.47287E-0008 -0.33745E-0008  0.10259E-0007
  0.16457E+0005 -0.29878E+0004  0.51817E-0008 -0.45201E-0008  0.11544E-0007
  0.16500E+0005 -0.29879E+0004  0.51867E-0008 -0.49238E-0008  0.11658E-0007
  0.16250E+0005 -0.29640E+0004  0.23455E-0008 -0.68079E-0009  0.48016E-0008
  0.16293E+0005 -0.29641E+0004  0.30212E-0008 -0.14777E-0008  0.64614E-0008
  0.16375E+0005 -0.29644E+0004  0.41257E-0008 -0.28804E-0008  0.90651E-0008
  0.16457E+0005 -0.29648E+0004  0.48449E-0008 -0.39734E-0008  0.10639E-0007
  0.16500E+0005 -0.29649E+0004  0.50261E-0008 -0.43721E-0008  0.10973E-0007
  0.16250E+0005 -0.29404E+0004  0.16670E-0008 -0.37384E-0009  0.36835E-0008
  0.16293E+0005 -0.29406E+0004  0.23184E-0008 -0.11052E-0008  0.52557E-0008
  0.16375E+0005 -0.29412E+0004  0.35003E-0008 -0.24106E-0008  0.78753E-0008
  0.16457E+0005 -0.29417E+0004  0.44344E-0008 -0.34515E-0008  0.96815E-0008
  0.16500E+0005 -0.29420E+0004  0.47700E-0008 -0.38438E-0008  0.10210E-0007
  0.16250E+0005 -0.29279E+0004  0.13377E-0008 -0.21826E-0009  0.31330E-0008
  0.16293E+0005 -0.29283E+0004  0.19647E-0008 -0.91634E-0009  0.46477E-0008
  0.16375E+0005 -0.29289E+0004  0.31649E-0008 -0.21720E-0008  0.72527E-0008
  0.16457E+0005 -0.29295E+0004  0.41921E-0008 -0.31857E-0008  0.91596E-0008
  0.16500E+0005 -0.29299E+0004  0.46003E-0008 -0.35742E-0008  0.97801E-0008
  0.16500E+0005 -0.30000E+0004  0.52290E-0008 -0.52245E-0008  0.11984E-0007
  0.16543E+0005 -0.30000E+0004  0.49661E-0008 -0.54627E-0008  0.11564E-0007
  0.16625E+0005 -0.30000E+0004  0.40668E-0008 -0.54202E-0008  0.97432E-0008
  0.16707E+0005 -0.30000E+0004  0.27802E-0008 -0.47501E-0008  0.68648E-0008
  0.16750E+0005 -0.30000E+0004  0.20149E-0008 -0.41719E-0008  0.50714E-0008
  0.16500E+0005 -0.29879E+0004  0.51867E-0008 -0.49238E-0008  0.11658E-0007
  0.16543E+0005 -0.29880E+0004  0.50305E-0008 -0.51677E-0008  0.11379E-0007
  0.16625E+0005 -0.29881E+0004  0.43299E-0008 -0.51605E-0008  0.98472E-0008
  0.16707E+0005 -0.29882E+0004  0.32114E-0008 -0.45520E-0008  0.72474E-0008
  0.16750E+0005 -0.29882E+0004  0.25140E-0008 -0.40143E-0008  0.55834E-0008
  0.16500E+0005 -0.29649E+0004  0.50261E-0008 -0.43721E-0008  0.10973E-0007
  0.16543E+0005 -0.29651E+0004  0.50598E-0008 -0.46259E-0008  0.10946E-0007
  0.16625E+0005 -0.29654E+0004  0.47245E-0008 -0.46806E-0008  0.99433E-0008
  0.16707E+0005 -0.29658E+0004  0.39302E-0008 -0.41813E-0008  0.78692E-0008
  0.16750E+0005 -0.29659E+0004  0.33701E-0008 -0.37163E-0008  0.64552E-0008
  0.16500E+0005 -0.29420E+0004  0.47700E-0008 -0.38438E-0008  0.10210E-0007
  0.16543E+0005 -0.29423E+0004  0.49765E-0008 -0.41057E-0008  0.10415E-0007
  0.16625E+0005 -0.29428E+0004  0.49894E-0008 -0.42157E-0008  0.99150E-0008
  0.16707E+0005 -0.29434E+0004  0.45224E-0008 -0.38169E-0008  0.83599E-0008
  0.16750E+0005 -0.29436E+0004  0.41087E-0008 -0.34193E-0008  0.71997E-0008
  0.16500E+0005 -0.29299E+0004  0.46003E-0008 -0.35742E-0008  0.97801E-0008
  0.16543E+0005 -0.29302E+0004  0.48909E-0008 -0.38395E-0008  0.10099E-0007
  0.16625E+0005 -0.29309E+0004  0.50795E-0008 -0.39762E-0008  0.98529E-0008
  0.16707E+0005 -0.29315E+0004  0.47848E-0008 -0.36270E-0008  0.85675E-0008
  0.16750E+0005 -0.29319E+0004  0.44512E-0008 -0.32630E-0008  0.75421E-0008
  0.16750E+0005 -0.30000E+0004  0.20149E-0008 -0.41719E-0008  0.50714E-0008
  0.16793E+0005 -0.30000E+0004  0.12301E-0008 -0.34703E-0008  0.31863E-0008
  0.16875E+0005 -0.30000E+0004 -0.19653E-0009 -0.18980E-0008 -0.36100E-0009
  0.16957E+0005 -0.30000E+0004 -0.14029E-0008 -0.21109E-0009 -0.34696E-0008
  0.17000E+0005 -0.30000E+0004 -0.19120E-0008  0.64150E-0009 -0.48012E-0008
  0.16750E+0005 -0.29882E+0004  0.25140E-0008 -0.40143E-0008  0.55834E-0008
  0.16793E+0005 -0.29883E+0004  0.17794E-0008 -0.33569E-0008  0.38092E-0008
  0.16875E+0005 -0.29884E+0004  0.39368E-0009 -0.18730E-0008  0.40795E-0009
  0.16957E+0005 -0.29885E+0004 -0.84191E-0009 -0.27131E-0009 -0.26487E-0008
  0.17000E+0005 -0.29886E+0004 -0.13911E-0008  0.54231E-0009 -0.39913E-0008
  0.16750E+0005 -0.29659E+0004  0.33701E-0008 -0.37163E-0008  0.64552E-0008
  0.16793E+0005 -0.29661E+0004  0.27428E-0008 -0.31383E-0008  0.48996E-0008
  0.16875E+0005 -0.29664E+0004  0.14644E-0008 -0.18142E-0008  0.17991E-0008
  0.16957E+0005 -0.29667E+0004  0.20768E-0009 -0.36731E-0009 -0.11287E-0008
  0.17000E+0005 -0.29669E+0004 -0.39973E-0009  0.37380E-0009 -0.24749E-0008
  0.16750E+0005 -0.29436E+0004  0.41087E-0008 -0.34193E-0008  0.71997E-0008
  0.16793E+0005 -0.29439E+0004  0.36022E-0008 -0.29153E-0008  0.58717E-0008
  0.16875E+0005 -0.29444E+0004  0.24669E-0008 -0.17411E-0008  0.30997E-0008
  0.16957E+0005 -0.29449E+0004  0.12310E-0008 -0.44070E-0009  0.33749E-0009
  0.17000E+0005 -0.29452E+0004  0.58763E-0009  0.23086E-0009 -0.99081E-0009
  0.16750E+0005 -0.29319E+0004  0.44512E-0008 -0.32630E-0008  0.75421E-0008
  0.16793E+0005 -0.29322E+0004  0.40131E-0008 -0.27959E-0008  0.63367E-0008
  0.16875E+0005 -0.29328E+0004  0.29660E-0008 -0.16971E-0008  0.37478E-0008
  0.16957E+0005 -0.29334E+0004  0.17570E-0008 -0.47073E-0009  0.10869E-0008
  0.17000E+0005 -0.29337E+0004  0.11033E-0008  0.16537E-0009 -0.22396E-0009
  0.17000E+0005 -0.30000E+0004 -0.19120E-0008  0.64150E-0009 -0.48012E-0008
  0.17043E+0005 -0.30000E+0004 -0.23275E-0008  0.14233E-0008 -0.58755E-0008
  0.17125E+0005 -0.30000E+0004 -0.28795E-0008  0.26011E-0008 -0.71589E-0008
  0.17207E+0005 -0.30000E+0004 -0.32267E-0008  0.32535E-0008 -0.75414E-0008
  0.17250E+0005 -0.30000E+0004 -0.33892E-0008  0.33569E-0008 -0.74672E-0008
  0.17000E+0005 -0.29886E+0004 -0.13911E-0008  0.54231E-0009 -0.39913E-0008
  0.17043E+0005 -0.29886E+0004 -0.18595E-0008  0.12885E-0008 -0.50980E-0008
  0.17125E+0005 -0.29887E+0004 -0.25347E-0008  0.24188E-0008 -0.64957E-0008
  0.17207E+0005 -0.29888E+0004 -0.30102E-0008  0.30509E-0008 -0.70319E-0008
  0.17250E+0005 -0.29888E+0004 -0.32329E-0008  0.31556E-0008 -0.70436E-0008
  0.17000E+0005 -0.29669E+0004 -0.39973E-0009  0.37380E-0009 -0.24749E-0008
  0.17043E+0005 -0.29670E+0004 -0.95216E-0009  0.10556E-0008 -0.36277E-0008
  0.17125E+0005 -0.29672E+0004 -0.18360E-0008  0.20971E-0008 -0.52158E-0008
  0.17207E+0005 -0.29675E+0004 -0.25411E-0008  0.26888E-0008 -0.60260E-0008
  0.17250E+0005 -0.29676E+0004 -0.28758E-0008  0.27930E-0008 -0.61944E-0008
  0.17000E+0005 -0.29452E+0004  0.58763E-0009  0.23086E-0009 -0.99081E-0009
  0.17043E+0005 -0.29454E+0004 -0.27873E-0010  0.85103E-0009 -0.21699E-0008
  0.17125E+0005 -0.29458E+0004 -0.10877E-0008  0.18053E-0008 -0.39137E-0008
  0.17207E+0005 -0.29462E+0004 -0.20028E-0008  0.23544E-0008 -0.49737E-0008
  0.17250E+0005 -0.29465E+0004 -0.24448E-0008  0.24551E-0008 -0.52902E-0008
  0.17000E+0005 -0.29337E+0004  0.11033E-0008  0.16537E-0009 -0.22396E-0009
  0.17043E+0005 -0.29340E+0004  0.46277E-0009  0.75402E-0009 -0.14089E-0008
  0.17125E+0005 -0.29345E+0004 -0.67662E-0009  0.16630E-0008 -0.32211E-0008
  0.17207E+0005 -0.29350E+0004 -0.16940E-0008  0.21888E-0008 -0.44024E-0008
  0.17250E+0005 -0.29353E+0004 -0.21903E-0008  0.22867E-0008 -0.47934E-0008
  0.17250E+0005 -0.30000E+0004 -0.33892E-0008  0.33569E-0008 -0.74672E-0008
  0.17293E+0005 -0.30000E+0004 -0.35764E-0008  0.32967E-0008 -0.72749E-0008
  0.17375E+0005 -0.30000E+0004 -0.41180E-0008  0.27579E-0008 -0.68215E-0008
  0.17457E+0005 -0.30000E+0004 -0.50454E-0008  0.17855E-0008 -0.66236E-0008
  0.17500E+0005 -0.30000E+0004 -0.57253E-0008  0.11620E-0008 -0.67523E-0008
  0.17250E+0005 -0.29888E+0004 -0.32329E-0008  0.31556E-0008 -0.70436E-0008
  0.17293E+0005 -0.29889E+0004 -0.34709E-0008  0.31024E-0008 -0.69320E-0008
  0.17375E+0005 -0.29889E+0004 -0.40741E-0008  0.25958E-0008 -0.66081E-0008
  0.17457E+0005 -0.29890E+0004 -0.50133E-0008  0.16720E-0008 -0.64923E-0008
  0.17500E+0005 -0.29890E+0004 -0.56812E-0008  0.10777E-0008 -0.66434E-0008
  0.17250E+0005 -0.29676E+0004 -0.28758E-0008  0.27930E-0008 -0.61944E-0008
  0.17293E+0005 -0.29678E+0004 -0.32104E-0008  0.27512E-0008 -0.62338E-0008
  0.17375E+0005 -0.29680E+0004 -0.39381E-0008  0.22987E-0008 -0.61564E-0008
  0.17457E+0005 -0.29682E+0004 -0.49129E-0008  0.14595E-0008 -0.62027E-0008
  0.17500E+0005 -0.29683E+0004 -0.55653E-0008  0.91668E-0009 -0.63998E-0008
  0.17250E+0005 -0.29465E+0004 -0.24448E-0008  0.24551E-0008 -0.52902E-0008
  0.17293E+0005 -0.29466E+0004 -0.28754E-0008  0.24217E-0008 -0.54763E-0008
  0.17375E+0005 -0.29470E+0004 -0.37352E-0008  0.20151E-0008 -0.56442E-0008
  0.17457E+0005 -0.29473E+0004 -0.47604E-0008  0.12508E-0008 -0.58587E-0008
  0.17500E+0005 -0.29475E+0004 -0.54059E-0008  0.75450E-0009 -0.61060E-0008
  0.17250E+0005 -0.29353E+0004 -0.21903E-0008  0.22867E-0008 -0.47934E-0008
  0.17293E+0005 -0.29355E+0004 -0.26706E-0008  0.22563E-0008 -0.50545E-0008
  0.17375E+0005 -0.29359E+0004 -0.36021E-0008  0.18709E-0008 -0.53504E-0008
  0.17457E+0005 -0.29363E+0004 -0.46590E-0008  0.11424E-0008 -0.56551E-0008
  0.17500E+0005 -0.29366E+0004 -0.53039E-0008  0.66879E-0009 -0.59303E-0008
  0.17500E+0005 -0.30000E+0004 -0.57253E-0008  0.11620E-0008 -0.67523E-0008
  0.17543E+0005 -0.30000E+0004 -0.65339E-0008  0.50903E-0009 -0.70887E-0008
  0.17625E+0005 -0.30000E+0004 -0.83665E-0008 -0.68825E-0009 -0.83527E-0008
  0.17707E+0005 -0.30000E+0004 -0.10393E-0007 -0.16255E-0008 -0.10362E-0007
  0.17750E+0005 -0.30000E+0004 -0.11428E-0007 -0.19421E-0008 -0.11635E-0007
  0.17500E+0005 -0.29890E+0004 -0.56812E-0008  0.10777E-0008 -0.66434E-0008
  0.17543E+0005 -0.29891E+0004 -0.64681E-0008  0.45510E-0009 -0.69889E-0008
  0.17625E+0005 -0.29891E+0004 -0.82452E-0008 -0.68732E-0009 -0.82429E-0008
  0.17707E+0005 -0.29892E+0004 -0.10220E-0007 -0.15784E-0008 -0.10227E-0007
  0.17750E+0005 -0.29892E+0004 -0.11239E-0007 -0.18766E-0008 -0.11489E-0007
  0.17500E+0005 -0.29683E+0004 -0.55653E-0008  0.91668E-0009 -0.63998E-0008
  0.17543E+0005 -0.29684E+0004 -0.63177E-0008  0.34742E-0009 -0.67660E-0008
  0.17625E+0005 -0.29685E+0004 -0.79977E-0008 -0.69730E-0009 -0.80037E-0008
  0.17707E+0005 -0.29687E+0004 -0.98745E-0008 -0.15055E-0008 -0.99361E-0008
  0.17750E+0005 -0.29688E+0004 -0.10858E-0007 -0.17698E-0008 -0.11174E-0007
  0.17500E+0005 -0.29475E+0004 -0.54059E-0008  0.75450E-0009 -0.61060E-0008
  0.17543E+0005 -0.29477E+0004 -0.61317E-0008  0.23363E-0009 -0.64967E-0008
  0.17625E+0005 -0.29479E+0004 -0.77246E-0008 -0.72132E-0009 -0.77214E-0008
  0.17707E+0005 -0.29482E+0004 -0.95044E-0008 -0.14524E-0008 -0.95980E-0008
  0.17750E+0005 -0.29483E+0004 -0.10450E-0007 -0.16846E-0008 -0.10806E-0007
  0.17500E+0005 -0.29366E+0004 -0.53039E-0008  0.66879E-0009 -0.59303E-0008
  0.17543E+0005 -0.29367E+0004 -0.60186E-0008  0.17160E-0009 -0.63352E-0008
  0.17625E+0005 -0.29370E+0004 -0.75695E-0008 -0.73908E-0009 -0.75543E-0008
  0.17707E+0005 -0.29374E+0004 -0.92985E-0008 -0.14318E-0008 -0.94001E-0008
  0.17750E+0005 -0.29375E+0004 -0.10222E-0007 -0.16478E-0008 -0.10590E-0007
  0.17750E+0005 -0.30000E+0004 -0.11428E-0007 -0.19421E-0008 -0.11635E-0007
  0.17793E+0005 -0.30000E+0004 -0.12365E-0007 -0.21019E-0008 -0.12980E-0007
  0.17875E+0005 -0.30000E+0004 -0.13645E-0007 -0.19054E-0008 -0.15467E-0007
  0.17957E+0005 -0.30000E+0004 -0.13941E-0007 -0.99449E-0009 -0.17444E-0007
  0.18000E+0005 -0.30000E+0004 -0.13590E-0007 -0.22151E-0009 -0.18119E-0007
  0.17750E+0005 -0.29892E+0004 -0.11239E-0007 -0.18766E-0008 -0.11489E-0007
  0.17793E+0005 -0.29892E+0004 -0.12170E-0007 -0.20212E-0008 -0.12831E-0007
  0.17875E+0005 -0.29893E+0004 -0.13480E-0007 -0.18097E-0008 -0.15339E-0007
  0.17957E+0005 -0.29893E+0004 -0.13863E-0007 -0.90007E-0009 -0.17384E-0007
  0.18000E+0005 -0.29894E+0004 -0.13578E-0007 -0.13437E-0009 -0.18112E-0007
  0.17750E+0005 -0.29688E+0004 -0.10858E-0007 -0.17698E-0008 -0.11174E-0007
  0.17793E+0005 -0.29688E+0004 -0.11774E-0007 -0.18871E-0008 -0.12502E-0007
  0.17875E+0005 -0.29690E+0004 -0.13127E-0007 -0.16477E-0008 -0.15037E-0007
  0.17957E+0005 -0.29691E+0004 -0.13658E-0007 -0.73922E-0009 -0.17196E-0007
  0.18000E+0005 -0.29692E+0004 -0.13492E-0007  0.14610E-0010 -0.18019E-0007
  0.17750E+0005 -0.29483E+0004 -0.10450E-0007 -0.16846E-0008 -0.10806E-0007
  0.17793E+0005 -0.29484E+0004 -0.11344E-0007 -0.17764E-0008 -0.12113E-0007
  0.17875E+0005 -0.29487E+0004 -0.12722E-0007 -0.15097E-0008 -0.14657E-0007
  0.17957E+0005 -0.29489E+0004 -0.13382E-0007 -0.60090E-0009 -0.16910E-0007
  0.18000E+0005 -0.29490E+0004 -0.13326E-0007  0.14279E-0009 -0.17821E-0007
  0.17750E+0005 -0.29375E+0004 -0.10222E-0007 -0.16478E-0008 -0.10590E-0007
  0.17793E+0005 -0.29377E+0004 -0.11103E-0007 -0.17268E-0008 -0.11883E-0007
  0.17875E+0005 -0.29379E+0004 -0.12488E-0007 -0.14459E-0008 -0.14425E-0007
  0.17957E+0005 -0.29382E+0004 -0.13208E-0007 -0.53655E-0009 -0.16721E-0007
  0.18000E+0005 -0.29384E+0004 -0.13207E-0007  0.20230E-0009 -0.17675E-0007
  0.18000E+0005 -0.30000E+0004 -0.13590E-0007 -0.22151E-0009 -0.18119E-0007
  0.18043E+0005 -0.30000E+0004 -0.12850E-0007  0.74144E-0009 -0.18469E-0007
  0.18125E+0005 -0.30000E+0004 -0.10336E-0007  0.30397E-0008 -0.18103E-0007
  0.18207E+0005 -0.30000E+0004 -0.64508E-0008  0.58162E-0008 -0.16326E-0007
  0.18250E+0005 -0.30000E+0004 -0.39334E-0008  0.74029E-0008 -0.14847E-0007
  0.18000E+0005 -0.29894E+0004 -0.13578E-0007 -0.13437E-0009 -0.18112E-0007
  0.18043E+0005 -0.29894E+0004 -0.12915E-0007  0.81867E-0009 -0.18526E-0007
  0.18125E+0005 -0.29894E+0004 -0.10568E-0007  0.30891E-0008 -0.18299E-0007
  0.18207E+0005 -0.29895E+0004 -0.68504E-0008  0.58302E-0008 -0.16663E-0007
  0.18250E+0005 -0.29895E+0004 -0.44130E-0008  0.73971E-0008 -0.15251E-0007
  0.18000E+0005 -0.29692E+0004 -0.13492E-0007  0.14610E-0010 -0.18019E-0007
  0.18043E+0005 -0.29693E+0004 -0.12972E-0007  0.94981E-0009 -0.18550E-0007
  0.18125E+0005 -0.29694E+0004 -0.10937E-0007  0.31708E-0008 -0.18586E-0007
  0.18207E+0005 -0.29695E+0004 -0.75455E-0008  0.58491E-0008 -0.17228E-0007
  0.18250E+0005 -0.29696E+0004 -0.52674E-0008  0.73801E-0008 -0.15953E-0007
  0.18000E+0005 -0.29490E+0004 -0.13326E-0007  0.14279E-0009 -0.17821E-0007
  0.18043E+0005 -0.29491E+0004 -0.12941E-0007  0.10618E-0008 -0.18464E-0007
  0.18125E+0005 -0.29494E+0004 -0.11213E-0007  0.32377E-0008 -0.18762E-0007
  0.18207E+0005 -0.29496E+0004 -0.81554E-0008  0.58580E-0008 -0.17695E-0007
  0.18250E+0005 -0.29497E+0004 -0.60459E-0008  0.73557E-0008 -0.16568E-0007
  0.18000E+0005 -0.29384E+0004 -0.13207E-0007  0.20230E-0009 -0.17675E-0007
  0.18043E+0005 -0.29385E+0004 -0.12890E-0007  0.11134E-0008 -0.18374E-0007
  0.18125E+0005 -0.29388E+0004 -0.11321E-0007  0.32671E-0008 -0.18809E-0007
  0.18207E+0005 -0.29391E+0004 -0.84417E-0008  0.58587E-0008 -0.17900E-0007
  0.18250E+0005 -0.29392E+0004 -0.64244E-0008  0.73399E-0008 -0.16856E-0007
  0.18250E+0005 -0.30000E+0004 -0.39334E-0008  0.74029E-0008 -0.14847E-0007
  0.18293E+0005 -0.30000E+0004 -0.11706E-0008  0.90242E-0008 -0.13041E-0007
  0.18375E+0005 -0.30000E+0004  0.44767E-0008  0.12052E-0007 -0.89124E-0008
  0.18457E+0005 -0.30000E+0004  0.10172E-0007  0.14774E-0007 -0.42406E-0008
  0.18500E+0005 -0.30000E+0004  0.12991E-0007  0.15989E-0007 -0.17271E-0008
  0.18250E+0005 -0.29895E+0004 -0.44130E-0008  0.73971E-0008 -0.15251E-0007
  0.18293E+0005 -0.29895E+0004 -0.17189E-0008  0.89978E-0008 -0.13501E-0007
  0.18375E+0005 -0.29896E+0004  0.38395E-0008  0.11990E-0007 -0.94430E-0008
  0.18457E+0005 -0.29897E+0004  0.95111E-0008  0.14681E-0007 -0.47847E-0008
  0.18500E+0005 -0.29897E+0004  0.12346E-0007  0.15886E-0007 -0.22555E-0008
  0.18250E+0005 -0.29696E+0004 -0.52674E-0008  0.73801E-0008 -0.15953E-0007
  0.18293E+0005 -0.29697E+0004 -0.27138E-0008  0.89443E-0008 -0.14323E-0007
  0.18375E+0005 -0.29699E+0004  0.26520E-0008  0.11871E-0007 -0.10427E-0007
  0.18457E+0005 -0.29700E+0004  0.82515E-0008  0.14510E-0007 -0.58256E-0008
  0.18500E+0005 -0.29701E+0004  0.11102E-0007  0.15695E-0007 -0.32810E-0008
  0.18250E+0005 -0.29497E+0004 -0.60459E-0008  0.73557E-0008 -0.16568E-0007
  0.18293E+0005 -0.29499E+0004 -0.36451E-0008  0.88862E-0008 -0.15074E-0007
  0.18375E+0005 -0.29501E+0004  0.14975E-0008  0.11753E-0007 -0.11376E-0007
  0.18457E+0005 -0.29504E+0004  0.69899E-0008  0.14343E-0007 -0.68714E-0008
  0.18500E+0005 -0.29506E+0004  0.98370E-0008  0.15509E-0007 -0.43312E-0008
  0.18250E+0005 -0.29392E+0004 -0.64244E-0008  0.73399E-0008 -0.16856E-0007
  0.18293E+0005 -0.29394E+0004 -0.41089E-0008  0.88537E-0008 -0.15439E-0007
  0.18375E+0005 -0.29397E+0004  0.90426E-0009  0.11690E-0007 -0.11860E-0007
  0.18457E+0005 -0.29401E+0004  0.63262E-0008  0.14256E-0007 -0.74220E-0008
  0.18500E+0005 -0.29402E+0004  0.91643E-0008  0.15413E-0007 -0.48924E-0008
  0.18500E+0005 -0.30000E+0004  0.12991E-0007  0.15989E-0007 -0.17271E-0008
  0.18543E+0005 -0.30000E+0004  0.15574E-0007  0.17006E-0007  0.72433E-0009
  0.18625E+0005 -0.30000E+0004  0.19549E-0007  0.18265E-0007  0.49533E-0008
  0.18707E+0005 -0.30000E+0004  0.21986E-0007  0.18527E-0007  0.82967E-0008
  0.18750E+0005 -0.30000E+0004  0.22560E-0007  0.18236E-0007  0.95955E-0008
  0.18500E+0005 -0.29897E+0004  0.12346E-0007  0.15886E-0007 -0.22555E-0008
  0.18543E+0005 -0.29897E+0004  0.14962E-0007  0.16894E-0007  0.22845E-0009
  0.18625E+0005 -0.29898E+0004  0.19048E-0007  0.18150E-0007  0.45535E-0008
  0.18707E+0005 -0.29898E+0004  0.21642E-0007  0.18424E-0007  0.80270E-0008
  0.18750E+0005 -0.29899E+0004  0.22311E-0007  0.18147E-0007  0.94017E-0008
  0.18500E+0005 -0.29701E+0004  0.11102E-0007  0.15695E-0007 -0.32810E-0008
  0.18543E+0005 -0.29702E+0004  0.13770E-0007  0.16688E-0007 -0.75012E-0009
  0.18625E+0005 -0.29704E+0004  0.18046E-0007  0.17939E-0007  0.37370E-0008
  0.18707E+0005 -0.29706E+0004  0.20926E-0007  0.18237E-0007  0.74473E-0008
  0.18750E+0005 -0.29707E+0004  0.21774E-0007  0.17983E-0007  0.89657E-0008
  0.18500E+0005 -0.29506E+0004  0.98370E-0008  0.15509E-0007 -0.43312E-0008
  0.18543E+0005 -0.29507E+0004  0.12540E-0007  0.16490E-0007 -0.17723E-0008
  0.18625E+0005 -0.29510E+0004  0.16979E-0007  0.17736E-0007  0.28494E-0008
  0.18707E+0005 -0.29513E+0004  0.20130E-0007  0.18057E-0007  0.67808E-0008
  0.18750E+0005 -0.29515E+0004  0.21152E-0007  0.17826E-0007  0.84404E-0008
  0.18500E+0005 -0.29402E+0004  0.91643E-0008  0.15413E-0007 -0.48924E-0008
  0.18543E+0005 -0.29404E+0004  0.11879E-0007  0.16388E-0007 -0.23263E-0008
  0.18625E+0005 -0.29408E+0004  0.16393E-0007  0.17633E-0007  0.23547E-0008
  0.18707E+0005 -0.29412E+0004  0.19678E-0007  0.17965E-0007  0.63957E-0008
  0.18750E+0005 -0.29414E+0004  0.20790E-0007  0.17747E-0007  0.81281E-0008
  0.18750E+0005 -0.30000E+0004  0.22560E-0007  0.18236E-0007  0.95955E-0008
  0.18793E+0005 -0.30000E+0004  0.22624E-0007  0.17656E-0007  0.10535E-0007
  0.18875E+0005 -0.30000E+0004  0.21357E-0007  0.15797E-0007  0.11275E-0007
  0.18957E+0005 -0.30000E+0004  0.18433E-0007  0.13096E-0007  0.10672E-0007
  0.19000E+0005 -0.30000E+0004  0.16328E-0007  0.11411E-0007  0.98593E-0008
  0.18750E+0005 -0.29899E+0004  0.22311E-0007  0.18147E-0007  0.94017E-0008
  0.18793E+0005 -0.29899E+0004  0.22475E-0007  0.17583E-0007  0.10420E-0007
  0.18875E+0005 -0.29900E+0004  0.21399E-0007  0.15764E-0007  0.11305E-0007
  0.18957E+0005 -0.29900E+0004  0.18653E-0007  0.13109E-0007  0.10833E-0007
  0.19000E+0005 -0.29901E+0004  0.16630E-0007  0.11449E-0007  0.10078E-0007
  0.18750E+0005 -0.29707E+0004  0.21774E-0007  0.17983E-0007  0.89657E-0008
  0.18793E+0005 -0.29708E+0004  0.22127E-0007  0.17449E-0007  0.10134E-0007
  0.18875E+0005 -0.29709E+0004  0.21420E-0007  0.15703E-0007  0.11305E-0007
  0.18957E+0005 -0.29711E+0004  0.19022E-0007  0.13134E-0007  0.11095E-0007
  0.19000E+0005 -0.29712E+0004  0.17162E-0007  0.11519E-0007  0.10461E-0007
  0.18750E+0005 -0.29515E+0004  0.21152E-0007  0.17826E-0007  0.84404E-0008
  0.18793E+0005 -0.29516E+0004  0.21693E-0007  0.17322E-0007  0.97599E-0008
  0.18875E+0005 -0.29519E+0004  0.21360E-0007  0.15646E-0007  0.11228E-0007
  0.18957E+0005 -0.29522E+0004  0.19324E-0007  0.13159E-0007  0.11301E-0007
  0.19000E+0005 -0.29524E+0004  0.17638E-0007  0.11587E-0007  0.10801E-0007
  0.18750E+0005 -0.29414E+0004  0.20790E-0007  0.17747E-0007  0.81281E-0008
  0.18793E+0005 -0.29415E+0004  0.21430E-0007  0.17257E-0007  0.95273E-0008
  0.18875E+0005 -0.29419E+0004  0.21296E-0007  0.15617E-0007  0.11156E-0007
  0.18957E+0005 -0.29422E+0004  0.19455E-0007  0.13172E-0007  0.11385E-0007
  0.19000E+0005 -0.29424E+0004  0.17864E-0007  0.11623E-0007  0.10961E-0007
  0.19000E+0005 -0.30000E+0004  0.16328E-0007  0.11411E-0007  0.98593E-0008
  0.19043E+0005 -0.30000E+0004  0.13916E-0007  0.96000E-0008  0.87517E-0008
  0.19125E+0005 -0.30000E+0004  0.87528E-0008  0.59742E-0008  0.60136E-0008
  0.19207E+0005 -0.30000E+0004  0.32584E-0008  0.23383E-0008  0.27762E-0008
  0.19250E+0005 -0.30000E+0004  0.40385E-0009  0.50336E-0009  0.10163E-0008
  0.19000E+0005 -0.29901E+0004  0.16630E-0007  0.11449E-0007  0.10078E-0007
  0.19043E+0005 -0.29901E+0004  0.14290E-0007  0.96622E-0008  0.90192E-0008
  0.19125E+0005 -0.29901E+0004  0.92282E-0008  0.60761E-0008  0.63467E-0008
  0.19207E+0005 -0.29902E+0004  0.37838E-0008  0.24689E-0008  0.31336E-0008
  0.19250E+0005 -0.29902E+0004  0.93395E-0009  0.64301E-0009  0.13694E-0008
  0.19000E+0005 -0.29712E+0004  0.17162E-0007  0.11519E-0007  0.10461E-0007
  0.19043E+0005 -0.29713E+0004  0.14967E-0007  0.97771E-0008  0.95070E-0008
  0.19125E+0005 -0.29714E+0004  0.10114E-0007  0.62646E-0008  0.69804E-0008
  0.19207E+0005 -0.29716E+0004  0.47824E-0008  0.27113E-0008  0.38340E-0008
  0.19250E+0005 -0.29716E+0004  0.19503E-0008  0.90389E-0009  0.20711E-0008
  0.19000E+0005 -0.29524E+0004  0.17638E-0007  0.11587E-0007  0.10801E-0007
  0.19043E+0005 -0.29525E+0004  0.15598E-0007  0.98882E-0008  0.99656E-0008
  0.19125E+0005 -0.29527E+0004  0.10978E-0007  0.64474E-0008  0.76129E-0008
  0.19207E+0005 -0.29529E+0004  0.57813E-0008  0.29476E-0008  0.45606E-0008
  0.19250E+0005 -0.29531E+0004  0.29788E-0008  0.11594E-0008  0.28119E-0008
  0.19000E+0005 -0.29424E+0004  0.17864E-0007  0.11623E-0007  0.10961E-0007
  0.19043E+0005 -0.29426E+0004  0.15911E-0007  0.99455E-0008  0.10194E-0007
  0.19125E+0005 -0.29428E+0004  0.11422E-0007  0.65417E-0008  0.79443E-0008
  0.19207E+0005 -0.29431E+0004  0.63070E-0008  0.30699E-0008  0.49527E-0008
  0.19250E+0005 -0.29433E+0004  0.35249E-0008  0.12920E-0008  0.32168E-0008
  0.19250E+0005 -0.30000E+0004  0.40385E-0009  0.50336E-0009  0.10163E-0008
  0.19293E+0005 -0.30000E+0004 -0.23277E-0008 -0.12362E-0008 -0.69347E-0009
  0.19375E+0005 -0.30000E+0004 -0.69438E-0008 -0.41867E-0008 -0.35768E-0008
  0.19457E+0005 -0.30000E+0004 -0.10545E-0007 -0.66092E-0008 -0.56895E-0008
  0.19500E+0005 -0.30000E+0004 -0.11960E-0007 -0.76626E-0008 -0.64033E-0008
  0.19250E+0005 -0.29902E+0004  0.93395E-0009  0.64301E-0009  0.13694E-0008
  0.19293E+0005 -0.29902E+0004 -0.18072E-0008 -0.10899E-0008 -0.35763E-0009
  0.19375E+0005 -0.29903E+0004 -0.64790E-0008 -0.40383E-0008 -0.33055E-0008
  0.19457E+0005 -0.29903E+0004 -0.10177E-0007 -0.64675E-0008 -0.55217E-0008
  0.19500E+0005 -0.29903E+0004 -0.11655E-0007 -0.75260E-0008 -0.63028E-0008
  0.19250E+0005 -0.29716E+0004  0.19503E-0008  0.90389E-0009  0.20711E-0008
  0.19293E+0005 -0.29717E+0004 -0.80049E-0009 -0.81645E-0009  0.32124E-0009
  0.19375E+0005 -0.29718E+0004 -0.55635E-0008 -0.37583E-0008 -0.27340E-0008
  0.19457E+0005 -0.29719E+0004 -0.94334E-0008 -0.61969E-0008 -0.51340E-0008
  0.19500E+0005 -0.29719E+0004 -0.11026E-0007 -0.72633E-0008 -0.60397E-0008
  0.19250E+0005 -0.29531E+0004  0.29788E-0008  0.11594E-0008  0.28119E-0008
  0.19293E+0005 -0.29531E+0004  0.22963E-0009 -0.54760E-0009  0.10518E-0008
  0.19375E+0005 -0.29533E+0004 -0.46053E-0008 -0.34801E-0008 -0.20906E-0008
  0.19457E+0005 -0.29534E+0004 -0.86307E-0008 -0.59241E-0008 -0.46582E-0008
  0.19500E+0005 -0.29535E+0004 -0.10332E-0007 -0.69963E-0008 -0.56800E-0008
  0.19250E+0005 -0.29433E+0004  0.35249E-0008  0.12920E-0008  0.32168E-0008
  0.19293E+0005 -0.29434E+0004  0.78133E-0009 -0.40756E-0009  0.14565E-0008
  0.19375E+0005 -0.29435E+0004 -0.40836E-0008 -0.33340E-0008 -0.17236E-0008
  0.19457E+0005 -0.29437E+0004 -0.81846E-0008 -0.57795E-0008 -0.43731E-0008
  0.19500E+0005 -0.29438E+0004 -0.99392E-0008 -0.68539E-0008 -0.54525E-0008
  0.19500E+0005 -0.30000E+0004 -0.11960E-0007 -0.76626E-0008 -0.64033E-0008
  0.19543E+0005 -0.30000E+0004 -0.13018E-0007 -0.85636E-0008 -0.68102E-0008
  0.19625E+0005 -0.30000E+0004 -0.14048E-0007 -0.98747E-0008 -0.67343E-0008
  0.19707E+0005 -0.30000E+0004 -0.13893E-0007 -0.10716E-0007 -0.56444E-0008
  0.19750E+0005 -0.30000E+0004 -0.13432E-0007 -0.11054E-0007 -0.47401E-0008
  0.19500E+0005 -0.29903E+0004 -0.11655E-0007 -0.75260E-0008 -0.63028E-0008
  0.19543E+0005 -0.29903E+0004 -0.12781E-0007 -0.84321E-0008 -0.67836E-0008
  0.19625E+0005 -0.29904E+0004 -0.13945E-0007 -0.97483E-0008 -0.68585E-0008
  0.19707E+0005 -0.29904E+0004 -0.13914E-0007 -0.10582E-0007 -0.59238E-0008
  0.19750E+0005 -0.29904E+0004 -0.13498E-0007 -0.10870E-0007 -0.51147E-0008
  0.19500E+0005 -0.29719E+0004 -0.11026E-0007 -0.72633E-0008 -0.60397E-0008
  0.19543E+0005 -0.29720E+0004 -0.12276E-0007 -0.81772E-0008 -0.66526E-0008
  0.19625E+0005 -0.29721E+0004 -0.13688E-0007 -0.95003E-0008 -0.70074E-0008
  0.19707E+0005 -0.29723E+0004 -0.13885E-0007 -0.10315E-0007 -0.63528E-0008
  0.19750E+0005 -0.29723E+0004 -0.13523E-0007 -0.10506E-0007 -0.56615E-0008
  0.19500E+0005 -0.29535E+0004 -0.10332E-0007 -0.69963E-0008 -0.56800E-0008
  0.19543E+0005 -0.29536E+0004 -0.11700E-0007 -0.79159E-0008 -0.64209E-0008
  0.19625E+0005 -0.29539E+0004 -0.13353E-0007 -0.92421E-0008 -0.70456E-0008
  0.19707E+0005 -0.29541E+0004 -0.13771E-0007 -0.10036E-0007 -0.66560E-0008
  0.19750E+0005 -0.29542E+0004 -0.13473E-0007 -0.10163E-0007 -0.60671E-0008
  0.19500E+0005 -0.29438E+0004 -0.99392E-0008 -0.68539E-0008 -0.54525E-0008
  0.19543E+0005 -0.29440E+0004 -0.11369E-0007 -0.77758E-0008 -0.62599E-0008
  0.19625E+0005 -0.29442E+0004 -0.13145E-0007 -0.91023E-0008 -0.70226E-0008
  0.19707E+0005 -0.29445E+0004 -0.13678E-0007 -0.98841E-0008 -0.67691E-0008
  0.19750E+0005 -0.29447E+0004 -0.13424E-0007 -0.99890E-0008 -0.62405E-0008
  0.19750E+0005 -0.30000E+0004 -0.13432E-0007 -0.11054E-0007 -0.47401E-0008
  0.19793E+0005 -0.30000E+0004 -0.12665E-0007 -0.11110E-0007 -0.37099E-0008
  0.19875E+0005 -0.30000E+0004 -0.10787E-0007 -0.11189E-0007 -0.13706E-0008
  0.19957E+0005 -0.30000E+0004 -0.85348E-0008 -0.10403E-0007  0.37052E-0009
  0.20000E+0005 -0.30000E+0004 -0.72043E-0008 -0.87824E-0008  0.16689E-0009
  0.19750E+0005 -0.29904E+0004 -0.13498E-0007 -0.10870E-0007 -0.51147E-0008
  0.19793E+0005 -0.29905E+0004 -0.12770E-0007 -0.10947E-0007 -0.41058E-0008
  0.19875E+0005 -0.29906E+0004 -0.10982E-0007 -0.10915E-0007 -0.20162E-0008
  0.19957E+0005 -0.29906E+0004 -0.85081E-0008 -0.96678E-0008 -0.31295E-0009
  0.20000E+0005 -0.29907E+0004 -0.56289E-0008 -0.60439E-0008  0.54337E-0009
  0.19750E+0005 -0.29723E+0004 -0.13523E-0007 -0.10506E-0007 -0.56615E-0008
  0.19793E+0005 -0.29725E+0004 -0.12924E-0007 -0.10636E-0007 -0.47845E-0008
  0.19875E+0005 -0.29727E+0004 -0.11189E-0007 -0.10341E-0007 -0.29805E-0008
  0.19957E+0005 -0.29729E+0004 -0.82302E-0008 -0.84472E-0008 -0.96066E-0009
  0.20000E+0005 -0.29730E+0004 -0.38759E-0008 -0.32556E-0008  0.12695E-0008
  0.19750E+0005 -0.29542E+0004 -0.13473E-0007 -0.10163E-0007 -0.60671E-0008
  0.19793E+0005 -0.29544E+0004 -0.12998E-0007 -0.10300E-0007 -0.53513E-0008
  0.19875E+0005 -0.29548E+0004 -0.11242E-0007 -0.97668E-0008 -0.36493E-0008
  0.19957E+0005 -0.29552E+0004 -0.79038E-0008 -0.73785E-0008 -0.13322E-0008
  0.20000E+0005 -0.29554E+0004 -0.34568E-0008 -0.22069E-0008  0.11286E-0008
  0.19750E+0005 -0.29447E+0004 -0.13424E-0007 -0.99890E-0008 -0.62405E-0008
  0.19793E+0005 -0.29449E+0004 -0.13003E-0007 -0.10115E-0007 -0.55988E-0008
  0.19875E+0005 -0.29454E+0004 -0.11228E-0007 -0.94659E-0008 -0.39214E-0008
  0.19957E+0005 -0.29458E+0004 -0.77823E-0008 -0.69028E-0008 -0.15323E-0008
  0.20000E+0005 -0.29461E+0004 -0.34655E-0008 -0.19599E-0008  0.91680E-0009
  0.00000E+0000 -0.29364E+0004  0.15517E-0007  0.14875E-0007  0.83749E-0008
  0.43168E+0002 -0.29363E+0004  0.98867E-0008  0.92013E-0008  0.31698E-0008
  0.12500E+0003 -0.29359E+0004  0.63594E-0008  0.65491E-0008 -0.33462E-0009
  0.20683E+0003 -0.29356E+0004  0.52906E-0008  0.60325E-0008 -0.16286E-0008
  0.25000E+0003 -0.29354E+0004  0.51536E-0008  0.61524E-0008 -0.22489E-0008
  0.00000E+0000 -0.29255E+0004  0.15503E-0007  0.15036E-0007  0.81762E-0008
  0.43168E+0002 -0.29252E+0004  0.10183E-0007  0.99073E-0008  0.31041E-0008
  0.12500E+0003 -0.29248E+0004  0.63921E-0008  0.70103E-0008 -0.69476E-0009
  0.20683E+0003 -0.29245E+0004  0.52765E-0008  0.62760E-0008 -0.19557E-0008
  0.25000E+0003 -0.29242E+0004  0.52318E-0008  0.63255E-0008 -0.23896E-0008
  0.00000E+0000 -0.29046E+0004  0.15269E-0007  0.15262E-0007  0.74897E-0008
  0.43168E+0002 -0.29044E+0004  0.10600E-0007  0.11047E-0007  0.28934E-0008
  0.12500E+0003 -0.29039E+0004  0.65509E-0008  0.78359E-0008 -0.11570E-0008
  0.20683E+0003 -0.29034E+0004  0.53859E-0008  0.67440E-0008 -0.23521E-0008
  0.25000E+0003 -0.29031E+0004  0.54949E-0008  0.66442E-0008 -0.24639E-0008
  0.00000E+0000 -0.28838E+0004  0.14907E-0007  0.15475E-0007  0.65834E-0008
  0.43168E+0002 -0.28835E+0004  0.10854E-0007  0.11987E-0007  0.25516E-0008
  0.12500E+0003 -0.28829E+0004  0.67892E-0008  0.85974E-0008 -0.14307E-0008
  0.20683E+0003 -0.28823E+0004  0.56532E-0008  0.72031E-0008 -0.24794E-0008
  0.25000E+0003 -0.28820E+0004  0.58982E-0008  0.69484E-0008 -0.23018E-0008
  0.00000E+0000 -0.28729E+0004  0.14710E-0007  0.15617E-0007  0.60687E-0008
  0.43168E+0002 -0.28725E+0004  0.10934E-0007  0.12417E-0007  0.23238E-0008
  0.12500E+0003 -0.28718E+0004  0.69312E-0008  0.89706E-0008 -0.15300E-0008
  0.20683E+0003 -0.28712E+0004  0.58488E-0008  0.74381E-0008 -0.24523E-0008
  0.25000E+0003 -0.28708E+0004  0.61627E-0008  0.71023E-0008 -0.21285E-0008
  0.25000E+0003 -0.29354E+0004  0.51536E-0008  0.61524E-0008 -0.22489E-0008
  0.29317E+0003 -0.29352E+0004  0.54123E-0008  0.63382E-0008 -0.24601E-0008
  0.37500E+0003 -0.29349E+0004  0.69275E-0008  0.68025E-0008 -0.18013E-0008
  0.45683E+0003 -0.29347E+0004  0.97515E-0008  0.72545E-0008  0.44991E-0009
  0.50000E+0003 -0.29345E+0004  0.11700E-0007  0.74327E-0008  0.22859E-0008
  0.25000E+0003 -0.29242E+0004  0.52318E-0008  0.63255E-0008 -0.23896E-0008
  0.29317E+0003 -0.29241E+0004  0.55767E-0008  0.64390E-0008 -0.24313E-0008
  0.37500E+0003 -0.29237E+0004  0.72905E-0008  0.67949E-0008 -0.14127E-0008
  0.45683E+0003 -0.29234E+0004  0.10304E-0007  0.71587E-0008  0.11840E-0008
  0.50000E+0003 -0.29232E+0004  0.12332E-0007  0.72973E-0008  0.31757E-0008
  0.25000E+0003 -0.29031E+0004  0.54949E-0008  0.66442E-0008 -0.24639E-0008
  0.29317E+0003 -0.29029E+0004  0.60048E-0008  0.66246E-0008 -0.21852E-0008
  0.37500E+0003 -0.29024E+0004  0.80768E-0008  0.67750E-0008 -0.50687E-0009
  0.45683E+0003 -0.29020E+0004  0.11413E-0007  0.69712E-0008  0.27056E-0008
  0.50000E+0003 -0.29017E+0004  0.13570E-0007  0.70352E-0008  0.49672E-0008
  0.25000E+0003 -0.28820E+0004  0.58982E-0008  0.69484E-0008 -0.23018E-0008
  0.29317E+0003 -0.28817E+0004  0.65728E-0008  0.68007E-0008 -0.17057E-0008
  0.37500E+0003 -0.28811E+0004  0.89773E-0008  0.67466E-0008  0.60337E-0009
  0.45683E+0003 -0.28806E+0004  0.12589E-0007  0.67760E-0008  0.43792E-0008
  0.50000E+0003 -0.28803E+0004  0.14840E-0007  0.67657E-0008  0.68759E-0008
  0.25000E+0003 -0.28708E+0004  0.61627E-0008  0.71023E-0008 -0.21285E-0008
  0.29317E+0003 -0.28705E+0004  0.69229E-0008  0.68886E-0008 -0.13667E-0008
  0.37500E+0003 -0.28699E+0004  0.94922E-0008  0.67277E-0008  0.12635E-0008
  0.45683E+0003 -0.28693E+0004  0.13229E-0007  0.66696E-0008  0.53152E-0008
  0.50000E+0003 -0.28690E+0004  0.15517E-0007  0.66205E-0008  0.79214E-0008
  0.50000E+0003 -0.29345E+0004  0.11700E-0007  0.74327E-0008  0.22859E-0008
  0.54317E+0003 -0.29344E+0004  0.13901E-0007  0.75465E-0008  0.45345E-0008
  0.62500E+0003 -0.29343E+0004  0.18548E-0007  0.75439E-0008  0.97512E-0008
  0.70683E+0003 -0.29341E+0004  0.23404E-0007  0.72151E-0008  0.15814E-0007
  0.75000E+0003 -0.29340E+0004  0.25872E-0007  0.69092E-0008  0.19154E-0007
  0.50000E+0003 -0.29232E+0004  0.12332E-0007  0.72973E-0008  0.31757E-0008
  0.54317E+0003 -0.29231E+0004  0.14592E-0007  0.73765E-0008  0.55528E-0008
  0.62500E+0003 -0.29229E+0004  0.19282E-0007  0.73209E-0008  0.10922E-0007
  0.70683E+0003 -0.29227E+0004  0.24075E-0007  0.69548E-0008  0.17001E-0007
  0.75000E+0003 -0.29226E+0004  0.26464E-0007  0.66349E-0008  0.20291E-0007
  0.50000E+0003 -0.29017E+0004  0.13570E-0007  0.70352E-0008  0.49672E-0008
  0.54317E+0003 -0.29016E+0004  0.15914E-0007  0.70489E-0008  0.75579E-0008
  0.62500E+0003 -0.29014E+0004  0.20624E-0007  0.68931E-0008  0.13153E-0007
  0.70683E+0003 -0.29011E+0004  0.25233E-0007  0.64561E-0008  0.19193E-0007
  0.75000E+0003 -0.29010E+0004  0.27442E-0007  0.61093E-0008  0.22352E-0007
  0.50000E+0003 -0.28803E+0004  0.14840E-0007  0.67657E-0008  0.68759E-0008
  0.54317E+0003 -0.28801E+0004  0.17232E-0007  0.67144E-0008  0.96405E-0008
  0.62500E+0003 -0.28799E+0004  0.21884E-0007  0.64588E-0008  0.15377E-0007
  0.70683E+0003 -0.28796E+0004  0.26229E-0007  0.59506E-0008  0.21291E-0007
  0.75000E+0003 -0.28794E+0004  0.28215E-0007  0.55765E-0008  0.24275E-0007
  0.50000E+0003 -0.28690E+0004  0.15517E-0007  0.66205E-0008  0.79214E-0008
  0.54317E+0003 -0.28688E+0004  0.17918E-0007  0.65350E-0008  0.10762E-0007
  0.62500E+0003 -0.28685E+0004  0.22508E-0007  0.62270E-0008  0.16539E-0007
  0.70683E+0003 -0.28682E+0004  0.26683E-0007  0.56812E-0008  0.22352E-0007
  0.75000E+0003 -0.28680E+0004  0.28537E-0007  0.52926E-0008  0.25227E-0007
  0.75000E+0003 -0.29340E+0004  0.25872E-0007  0.69092E-0008  0.19154E-0007
  0.79317E+0003 -0.29340E+0004  0.28172E-0007  0.65143E-0008  0.22468E-0007
  0.87500E+0003 -0.29339E+0004  0.31825E-0007  0.55544E-0008  0.28340E-0007
  0.95683E+0003 -0.29338E+0004  0.34194E-0007  0.43710E-0008  0.33161E-0007
  0.10000E+0004 -0.29337E+0004  0.34813E-0007  0.36859E-0008  0.35095E-0007
  0.75000E+0003 -0.29226E+0004  0.26464E-0007  0.66349E-0008  0.20291E-0007
  0.79317E+0003 -0.29226E+0004  0.28657E-0007  0.62297E-0008  0.23515E-0007
  0.87500E+0003 -0.29224E+0004  0.32030E-0007  0.52581E-0008  0.29118E-0007
  0.95683E+0003 -0.29223E+0004  0.34042E-0007  0.40712E-0008  0.33566E-0007
  0.10000E+0004 -0.29223E+0004  0.34452E-0007  0.33864E-0008  0.35273E-0007
  0.75000E+0003 -0.29010E+0004  0.27442E-0007  0.61093E-0008  0.22352E-0007
  0.79317E+0003 -0.29009E+0004  0.29398E-0007  0.56840E-0008  0.25372E-0007
  0.87500E+0003 -0.29008E+0004  0.32193E-0007  0.46893E-0008  0.30412E-0007
  0.95683E+0003 -0.29007E+0004  0.33494E-0007  0.34944E-0008  0.34111E-0007
  0.10000E+0004 -0.29006E+0004  0.33497E-0007  0.28098E-0008  0.35374E-0007
  0.75000E+0003 -0.28794E+0004  0.28215E-0007  0.55765E-0008  0.24275E-0007
  0.79317E+0003 -0.28793E+0004  0.29899E-0007  0.51307E-0008  0.27050E-0007
  0.87500E+0003 -0.28791E+0004  0.32055E-0007  0.41116E-0008  0.31459E-0007
  0.95683E+0003 -0.28790E+0004  0.32608E-0007  0.29076E-0008  0.34364E-0007
  0.10000E+0004 -0.28789E+0004  0.32194E-0007  0.22223E-0008  0.35168E-0007
  0.75000E+0003 -0.28680E+0004  0.28537E-0007  0.52926E-0008  0.25227E-0007
  0.79317E+0003 -0.28679E+0004  0.30062E-0007  0.48358E-0008  0.27857E-0007
  0.87500E+0003 -0.28677E+0004  0.31861E-0007  0.38035E-0008  0.31908E-0007
  0.95683E+0003 -0.28675E+0004  0.32007E-0007  0.25942E-0008  0.34380E-0007
  0.10000E+0004 -0.28674E+0004  0.31370E-0007  0.19084E-0008  0.34938E-0007
  0.10000E+0004 -0.29337E+0004  0.34813E-0007  0.36859E-0008  0.35095E-0007
  0.10432E+0004 -0.29337E+0004  0.34953E-0007  0.29730E-0008  0.36529E-0007
  0.11250E+0004 -0.29335E+0004  0.33845E-0007  0.15972E-0008  0.37703E-0007
  0.12068E+0004 -0.29334E+0004  0.30955E-0007  0.25727E-0009  0.36731E-0007
  0.12500E+0004 -0.29333E+0004  0.28756E-0007 -0.40883E-0009  0.35351E-0007
  0.10000E+0004 -0.29223E+0004  0.34452E-0007  0.33864E-0008  0.35273E-0007
  0.10432E+0004 -0.29222E+0004  0.34374E-0007  0.26750E-0008  0.36466E-0007
  0.11250E+0004 -0.29221E+0004  0.32852E-0007  0.13037E-0008  0.37171E-0007
  0.12068E+0004 -0.29219E+0004  0.29575E-0007 -0.30541E-0010  0.35751E-0007
  0.12500E+0004 -0.29218E+0004  0.27194E-0007 -0.69356E-0009  0.34155E-0007
  0.10000E+0004 -0.29006E+0004  0.33497E-0007  0.28098E-0008  0.35374E-0007
  0.10432E+0004 -0.29005E+0004  0.33002E-0007  0.21005E-0008  0.36103E-0007
  0.11250E+0004 -0.29003E+0004  0.30700E-0007  0.73697E-0009  0.35922E-0007
  0.12068E+0004 -0.29001E+0004  0.26715E-0007 -0.58680E-0009  0.33671E-0007
  0.12500E+0004 -0.29000E+0004  0.24012E-0007 -0.12440E-0008  0.31684E-0007
  0.10000E+0004 -0.28789E+0004  0.32194E-0007  0.22223E-0008  0.35168E-0007
  0.10432E+0004 -0.28788E+0004  0.31280E-0007  0.15147E-0008  0.35428E-0007
  0.11250E+0004 -0.28785E+0004  0.28214E-0007  0.15806E-0009  0.34367E-0007
  0.12068E+0004 -0.28783E+0004  0.23562E-0007 -0.11559E-0008  0.31318E-0007
  0.12500E+0004 -0.28782E+0004  0.20565E-0007 -0.18077E-0008  0.28968E-0007
  0.10000E+0004 -0.28674E+0004  0.31370E-0007  0.19084E-0008  0.34938E-0007
  0.10432E+0004 -0.28673E+0004  0.30235E-0007  0.12015E-0008  0.34948E-0007
  0.11250E+0004 -0.28671E+0004  0.26775E-0007 -0.15182E-0009  0.33429E-0007
  0.12068E+0004 -0.28668E+0004  0.21790E-0007 -0.14608E-0008  0.29975E-0007
  0.12500E+0004 -0.28667E+0004  0.18651E-0007 -0.21098E-0008  0.27444E-0007
  0.12500E+0004 -0.29333E+0004  0.28756E-0007 -0.40883E-0009  0.35351E-0007
  0.12932E+0004 -0.29333E+0004  0.26136E-0007 -0.10343E-0008  0.33400E-0007
  0.13750E+0004 -0.29331E+0004  0.20191E-0007 -0.20769E-0008  0.28270E-0007
  0.14568E+0004 -0.29329E+0004  0.13303E-0007 -0.28892E-0008  0.21589E-0007
  0.15000E+0004 -0.29328E+0004  0.94389E-0008 -0.32109E-0008  0.17592E-0007
  0.12500E+0004 -0.29218E+0004  0.27194E-0007 -0.69356E-0009  0.34155E-0007
  0.12932E+0004 -0.29217E+0004  0.24413E-0007 -0.13160E-0008  0.32007E-0007
  0.13750E+0004 -0.29215E+0004  0.18231E-0007 -0.23532E-0008  0.26577E-0007
  0.14568E+0004 -0.29213E+0004  0.11210E-0007 -0.31604E-0008  0.19703E-0007
  0.15000E+0004 -0.29212E+0004  0.73199E-0008 -0.34796E-0008  0.15650E-0007
  0.12500E+0004 -0.29000E+0004  0.24012E-0007 -0.12440E-0008  0.31684E-0007
  0.12932E+0004 -0.28999E+0004  0.20950E-0007 -0.18610E-0008  0.29188E-0007
  0.13750E+0004 -0.28996E+0004  0.14376E-0007 -0.28882E-0008  0.23242E-0007
  0.14568E+0004 -0.28994E+0004  0.71674E-0008 -0.36860E-0008  0.16064E-0007
  0.15000E+0004 -0.28992E+0004  0.32638E-0008 -0.40006E-0008  0.11940E-0007
  0.12500E+0004 -0.28782E+0004  0.20565E-0007 -0.18077E-0008  0.28968E-0007
  0.12932E+0004 -0.28780E+0004  0.17257E-0007 -0.24192E-0008  0.26155E-0007
  0.13750E+0004 -0.28777E+0004  0.10369E-0007 -0.34367E-0008  0.19765E-0007
  0.14568E+0004 -0.28774E+0004  0.30572E-0008 -0.42255E-0008  0.12366E-0007
  0.15000E+0004 -0.28773E+0004 -0.81465E-0009 -0.45358E-0008  0.82167E-0008
  0.12500E+0004 -0.28667E+0004  0.18651E-0007 -0.21098E-0008  0.27444E-0007
  0.12932E+0004 -0.28665E+0004  0.15228E-0007 -0.27185E-0008  0.24479E-0007
  0.13750E+0004 -0.28662E+0004  0.82056E-0008 -0.37309E-0008  0.17885E-0007
  0.14568E+0004 -0.28658E+0004  0.87378E-0009 -0.45150E-0008  0.10401E-0007
  0.15000E+0004 -0.28657E+0004 -0.29634E-0008 -0.48230E-0008  0.62571E-0008
  0.15000E+0004 -0.29328E+0004  0.94389E-0008 -0.32109E-0008  0.17592E-0007
  0.15432E+0004 -0.29327E+0004  0.55039E-0008 -0.34513E-0008  0.13364E-0007
  0.16250E+0004 -0.29325E+0004 -0.19065E-0008 -0.36711E-0008  0.49888E-0008
  0.17068E+0004 -0.29324E+0004 -0.88874E-0008 -0.35613E-0008 -0.34291E-0008
  0.17500E+0004 -0.29323E+0004 -0.12266E-0007 -0.33659E-0008 -0.77269E-0008
  0.15000E+0004 -0.29212E+0004  0.73199E-0008 -0.34796E-0008  0.15650E-0007
  0.15432E+0004 -0.29211E+0004  0.33890E-0008 -0.37176E-0008  0.11398E-0007
  0.16250E+0004 -0.29209E+0004 -0.39342E-0008 -0.39333E-0008  0.30614E-0008
  0.17068E+0004 -0.29207E+0004 -0.10735E-0007 -0.38199E-0008 -0.52199E-0008
  0.17500E+0004 -0.29206E+0004 -0.13988E-0007 -0.36229E-0008 -0.94125E-0008
  0.15000E+0004 -0.28992E+0004  0.32638E-0008 -0.40006E-0008  0.11940E-0007
  0.15432E+0004 -0.28991E+0004 -0.62435E-0009 -0.42344E-0008  0.76773E-0008
  0.16250E+0004 -0.28988E+0004 -0.77185E-0008 -0.44428E-0008 -0.52196E-0009
  0.17068E+0004 -0.28985E+0004 -0.14122E-0007 -0.43236E-0008 -0.84848E-0008
  0.17500E+0004 -0.28984E+0004 -0.17110E-0007 -0.41244E-0008 -0.12449E-0007
  0.15000E+0004 -0.28773E+0004 -0.81465E-0009 -0.45358E-0008  0.82167E-0008
  0.15432E+0004 -0.28771E+0004 -0.46150E-0008 -0.47655E-0008  0.39881E-0008
  0.16250E+0004 -0.28767E+0004 -0.11399E-0007 -0.49673E-0008 -0.39908E-0008
  0.17068E+0004 -0.28764E+0004 -0.17335E-0007 -0.48432E-0008 -0.11560E-0007
  0.17500E+0004 -0.28762E+0004 -0.20026E-0007 -0.46425E-0008 -0.15262E-0007
  0.15000E+0004 -0.28657E+0004 -0.29634E-0008 -0.48230E-0008  0.62571E-0008
  0.15432E+0004 -0.28655E+0004 -0.66998E-0008 -0.50507E-0008  0.20645E-0008
  0.16250E+0004 -0.28651E+0004 -0.13290E-0007 -0.52494E-0008 -0.57659E-0008
  0.17068E+0004 -0.28647E+0004 -0.18952E-0007 -0.51230E-0008 -0.13099E-0007
  0.17500E+0004 -0.28645E+0004 -0.21476E-0007 -0.49216E-0008 -0.16649E-0007
  0.17500E+0004 -0.29323E+0004 -0.12266E-0007 -0.33659E-0008 -0.77269E-0008
  0.17932E+0004 -0.29321E+0004 -0.15374E-0007 -0.30728E-0008 -0.11850E-0007
  0.18750E+0004 -0.29319E+0004 -0.20385E-0007 -0.22524E-0008 -0.18997E-0007
  0.19568E+0004 -0.29317E+0004 -0.24092E-0007 -0.10926E-0008 -0.25043E-0007
  0.20000E+0004 -0.29316E+0004 -0.25488E-0007 -0.35277E-0009 -0.27726E-0007
  0.17500E+0004 -0.29206E+0004 -0.13988E-0007 -0.36229E-0008 -0.94125E-0008
  0.17932E+0004 -0.29204E+0004 -0.16954E-0007 -0.33290E-0008 -0.13412E-0007
  0.18750E+0004 -0.29202E+0004 -0.21658E-0007 -0.25083E-0008 -0.20284E-0007
  0.19568E+0004 -0.29199E+0004 -0.25034E-0007 -0.13509E-0008 -0.26026E-0007
  0.20000E+0004 -0.29198E+0004 -0.26252E-0007 -0.61369E-0009 -0.28542E-0007
  0.17500E+0004 -0.28984E+0004 -0.17110E-0007 -0.41244E-0008 -0.12449E-0007
  0.17932E+0004 -0.28982E+0004 -0.19782E-0007 -0.38292E-0008 -0.16189E-0007
  0.18750E+0004 -0.28979E+0004 -0.23872E-0007 -0.30092E-0008 -0.22500E-0007
  0.19568E+0004 -0.28975E+0004 -0.26596E-0007 -0.18577E-0008 -0.27633E-0007
  0.20000E+0004 -0.28974E+0004 -0.27473E-0007 -0.11261E-0008 -0.29824E-0007
  0.17500E+0004 -0.28762E+0004 -0.20026E-0007 -0.46425E-0008 -0.15262E-0007
  0.17932E+0004 -0.28760E+0004 -0.22377E-0007 -0.43467E-0008 -0.18709E-0007
  0.18750E+0004 -0.28756E+0004 -0.25813E-0007 -0.35287E-0008 -0.24412E-0007
  0.19568E+0004 -0.28752E+0004 -0.27865E-0007 -0.23845E-0008 -0.28902E-0007
  0.20000E+0004 -0.28750E+0004 -0.28392E-0007 -0.16593E-0008 -0.30754E-0007
  0.17500E+0004 -0.28645E+0004 -0.21476E-0007 -0.49216E-0008 -0.16649E-0007
  0.17932E+0004 -0.28643E+0004 -0.23647E-0007 -0.46259E-0008 -0.19931E-0007
  0.18750E+0004 -0.28638E+0004 -0.26725E-0007 -0.38095E-0008 -0.25294E-0007
  0.19568E+0004 -0.28634E+0004 -0.28414E-0007 -0.26697E-0008 -0.29433E-0007
  0.20000E+0004 -0.28632E+0004 -0.28756E-0007 -0.19481E-0008 -0.31104E-0007
  0.20000E+0004 -0.29316E+0004 -0.25488E-0007 -0.35277E-0009 -0.27726E-0007
  0.20432E+0004 -0.29314E+0004 -0.26497E-0007  0.46933E-0009 -0.30044E-0007
  0.21250E+0004 -0.29312E+0004 -0.27363E-0007  0.22235E-0008 -0.33406E-0007
  0.22068E+0004 -0.29309E+0004 -0.26961E-0007  0.41791E-0008 -0.35454E-0007
  0.22500E+0004 -0.29307E+0004 -0.26296E-0007  0.52627E-0008 -0.36034E-0007
  0.20000E+0004 -0.29198E+0004 -0.26252E-0007 -0.61369E-0009 -0.28542E-0007
  0.20432E+0004 -0.29196E+0004 -0.27087E-0007  0.20439E-0009 -0.30696E-0007
  0.21250E+0004 -0.29193E+0004 -0.27638E-0007  0.19480E-0008 -0.33754E-0007
  0.22068E+0004 -0.29190E+0004 -0.26955E-0007  0.38886E-0008 -0.35526E-0007
  0.22500E+0004 -0.29188E+0004 -0.26160E-0007  0.49627E-0008 -0.35976E-0007
  0.20000E+0004 -0.28974E+0004 -0.27473E-0007 -0.11261E-0008 -0.29824E-0007
  0.20432E+0004 -0.28972E+0004 -0.27972E-0007 -0.31589E-0009 -0.31655E-0007
  0.21250E+0004 -0.28967E+0004 -0.27927E-0007  0.14067E-0008 -0.34131E-0007
  0.22068E+0004 -0.28963E+0004 -0.26722E-0007  0.33185E-0008 -0.35380E-0007
  0.22500E+0004 -0.28961E+0004 -0.25686E-0007  0.43746E-0008 -0.35583E-0007
  0.20000E+0004 -0.28750E+0004 -0.28392E-0007 -0.16593E-0008 -0.30754E-0007
  0.20432E+0004 -0.28747E+0004 -0.28554E-0007 -0.85779E-0009 -0.32254E-0007
  0.21250E+0004 -0.28742E+0004 -0.27919E-0007  0.84279E-0009 -0.34141E-0007
  0.22068E+0004 -0.28737E+0004 -0.26206E-0007  0.27252E-0008 -0.34869E-0007
  0.22500E+0004 -0.28734E+0004 -0.24944E-0007  0.37632E-0008 -0.34833E-0007
  0.20000E+0004 -0.28632E+0004 -0.28756E-0007 -0.19481E-0008 -0.31104E-0007
  0.20432E+0004 -0.28629E+0004 -0.28741E-0007 -0.11515E-0008 -0.32427E-0007
  0.21250E+0004 -0.28623E+0004 -0.27798E-0007  0.53716E-0009 -0.34001E-0007
  0.22068E+0004 -0.28618E+0004 -0.25827E-0007  0.24038E-0008 -0.34457E-0007
  0.22500E+0004 -0.28615E+0004 -0.24450E-0007  0.34321E-0008 -0.34297E-0007
  0.22500E+0004 -0.29307E+0004 -0.26296E-0007  0.52627E-0008 -0.36034E-0007
  0.22932E+0004 -0.29306E+0004 -0.25360E-0007  0.63647E-0008 -0.36301E-0007
  0.23750E+0004 -0.29302E+0004 -0.22973E-0007  0.84446E-0008 -0.36024E-0007
  0.24568E+0004 -0.29299E+0004 -0.20018E-0007  0.10419E-0007 -0.34899E-0007
  0.25000E+0004 -0.29297E+0004 -0.18328E-0007  0.11377E-0007 -0.34034E-0007
  0.22500E+0004 -0.29188E+0004 -0.26160E-0007  0.49627E-0008 -0.35976E-0007
  0.22932E+0004 -0.29186E+0004 -0.25107E-0007  0.60539E-0008 -0.36123E-0007
  0.23750E+0004 -0.29182E+0004 -0.22538E-0007  0.81116E-0008 -0.35652E-0007
  0.24568E+0004 -0.29178E+0004 -0.19455E-0007  0.10062E-0007 -0.34381E-0007
  0.25000E+0004 -0.29176E+0004 -0.17719E-0007  0.11008E-0007 -0.33458E-0007
  0.22500E+0004 -0.28961E+0004 -0.25686E-0007  0.43746E-0008 -0.35583E-0007
  0.22932E+0004 -0.28958E+0004 -0.24421E-0007  0.54454E-0008 -0.35507E-0007
  0.23750E+0004 -0.28953E+0004 -0.21529E-0007  0.74613E-0008 -0.34683E-0007
  0.24568E+0004 -0.28948E+0004 -0.18228E-0007  0.93687E-0008 -0.33149E-0007
  0.25000E+0004 -0.28945E+0004 -0.16418E-0007  0.10293E-0007 -0.32126E-0007
  0.22500E+0004 -0.28734E+0004 -0.24944E-0007  0.37632E-0008 -0.34833E-0007
  0.22932E+0004 -0.28731E+0004 -0.23481E-0007  0.48138E-0008 -0.34540E-0007
  0.23750E+0004 -0.28725E+0004 -0.20295E-0007  0.67886E-0008 -0.33380E-0007
  0.24568E+0004 -0.28719E+0004 -0.16809E-0007  0.86536E-0008 -0.31608E-0007
  0.25000E+0004 -0.28715E+0004 -0.14942E-0007  0.95563E-0008 -0.30498E-0007
  0.22500E+0004 -0.28615E+0004 -0.24450E-0007  0.34321E-0008 -0.34297E-0007
  0.22932E+0004 -0.28611E+0004 -0.22887E-0007  0.44721E-0008 -0.33894E-0007
  0.23750E+0004 -0.28604E+0004 -0.19560E-0007  0.64255E-0008 -0.32565E-0007
  0.24568E+0004 -0.28598E+0004 -0.15990E-0007  0.82686E-0008 -0.30677E-0007
  0.25000E+0004 -0.28594E+0004 -0.14101E-0007  0.91604E-0008 -0.29527E-0007
  0.25000E+0004 -0.29297E+0004 -0.18328E-0007  0.11377E-0007 -0.34034E-0007
  0.25432E+0004 -0.29295E+0004 -0.16602E-0007  0.12256E-0007 -0.33027E-0007
  0.26250E+0004 -0.29291E+0004 -0.13381E-0007  0.13649E-0007 -0.30838E-0007
  0.27068E+0004 -0.29287E+0004 -0.10453E-0007  0.14614E-0007 -0.28474E-0007
  0.27500E+0004 -0.29284E+0004 -0.91043E-0008  0.14927E-0007 -0.27226E-0007
  0.25000E+0004 -0.29176E+0004 -0.17719E-0007  0.11008E-0007 -0.33458E-0007
  0.25432E+0004 -0.29173E+0004 -0.15961E-0007  0.11876E-0007 -0.32405E-0007
  0.26250E+0004 -0.29168E+0004 -0.12716E-0007  0.13251E-0007 -0.30166E-0007
  0.27068E+0004 -0.29163E+0004 -0.98059E-0008  0.14204E-0007 -0.27795E-0007
  0.27500E+0004 -0.29161E+0004 -0.84819E-0008  0.14514E-0007 -0.26560E-0007
  0.25000E+0004 -0.28945E+0004 -0.16418E-0007  0.10293E-0007 -0.32126E-0007
  0.25432E+0004 -0.28942E+0004 -0.14612E-0007  0.11139E-0007 -0.30998E-0007
  0.26250E+0004 -0.28936E+0004 -0.11345E-0007  0.12480E-0007 -0.28681E-0007
  0.27068E+0004 -0.28930E+0004 -0.84911E-0008  0.13411E-0007 -0.26316E-0007
  0.27500E+0004 -0.28927E+0004 -0.72232E-0008  0.13717E-0007 -0.25114E-0007
  0.25000E+0004 -0.28715E+0004 -0.14942E-0007  0.95563E-0008 -0.30498E-0007
  0.25432E+0004 -0.28711E+0004 -0.13106E-0007  0.10382E-0007 -0.29307E-0007
  0.26250E+0004 -0.28704E+0004 -0.98477E-0008  0.11691E-0007 -0.26939E-0007
  0.27068E+0004 -0.28696E+0004 -0.70779E-0008  0.12603E-0007 -0.24604E-0007
  0.27500E+0004 -0.28692E+0004 -0.58792E-0008  0.12904E-0007 -0.23447E-0007
  0.25000E+0004 -0.28594E+0004 -0.14101E-0007  0.91604E-0008 -0.29527E-0007
  0.25432E+0004 -0.28590E+0004 -0.12255E-0007  0.99755E-0008 -0.28308E-0007
  0.26250E+0004 -0.28581E+0004 -0.90146E-0008  0.11269E-0007 -0.25924E-0007
  0.27068E+0004 -0.28573E+0004 -0.63003E-0008  0.12170E-0007 -0.23615E-0007
  0.27500E+0004 -0.28569E+0004 -0.51430E-0008  0.12470E-0007 -0.22487E-0007
  0.27500E+0004 -0.29284E+0004 -0.91043E-0008  0.14927E-0007 -0.27226E-0007
  0.27932E+0004 -0.29282E+0004 -0.79303E-0008  0.15097E-0007 -0.26015E-0007
  0.28750E+0004 -0.29278E+0004 -0.62613E-0008  0.15019E-0007 -0.23905E-0007
  0.29568E+0004 -0.29273E+0004 -0.54083E-0008  0.14435E-0007 -0.22159E-0007
  0.30000E+0004 -0.29271E+0004 -0.53018E-0008  0.13940E-0007 -0.21421E-0007
  0.27500E+0004 -0.29161E+0004 -0.84819E-0008  0.14514E-0007 -0.26560E-0007
  0.27932E+0004 -0.29158E+0004 -0.73407E-0008  0.14683E-0007 -0.25371E-0007
  0.28750E+0004 -0.29153E+0004 -0.57529E-0008  0.14614E-0007 -0.23331E-0007
  0.29568E+0004 -0.29148E+0004 -0.49983E-0008  0.14048E-0007 -0.21684E-0007
  0.30000E+0004 -0.29145E+0004 -0.49476E-0008  0.13567E-0007 -0.21006E-0007
  0.27500E+0004 -0.28927E+0004 -0.72232E-0008  0.13717E-0007 -0.25114E-0007
  0.27932E+0004 -0.28923E+0004 -0.61531E-0008  0.13886E-0007 -0.23978E-0007
  0.28750E+0004 -0.28917E+0004 -0.47324E-0008  0.13832E-0007 -0.22083E-0007
  0.29568E+0004 -0.28910E+0004 -0.41716E-0008  0.13302E-0007 -0.20631E-0007
  0.30000E+0004 -0.28907E+0004 -0.42277E-0008  0.12848E-0007 -0.20070E-0007
  0.27500E+0004 -0.28692E+0004 -0.58792E-0008  0.12904E-0007 -0.23447E-0007
  0.27932E+0004 -0.28688E+0004 -0.48913E-0008  0.13074E-0007 -0.22374E-0007
  0.28750E+0004 -0.28680E+0004 -0.36534E-0008  0.13035E-0007 -0.20642E-0007
  0.29568E+0004 -0.28672E+0004 -0.32942E-0008  0.12542E-0007 -0.19395E-0007
  0.30000E+0004 -0.28668E+0004 -0.34577E-0008  0.12115E-0007 -0.18955E-0007
  0.27500E+0004 -0.28569E+0004 -0.51430E-0008  0.12470E-0007 -0.22487E-0007
  0.27932E+0004 -0.28564E+0004 -0.42027E-0008  0.12640E-0007 -0.21452E-0007
  0.28750E+0004 -0.28555E+0004 -0.30670E-0008  0.12610E-0007 -0.19811E-0007
  0.29568E+0004 -0.28547E+0004 -0.28165E-0008  0.12135E-0007 -0.18677E-0007
  0.30000E+0004 -0.28542E+0004 -0.30367E-0008  0.11723E-0007 -0.18301E-0007
  0.30000E+0004 -0.29271E+0004 -0.53018E-0008  0.13940E-0007 -0.21421E-0007
  0.30432E+0004 -0.29269E+0004 -0.54328E-0008  0.13329E-0007 -0.20825E-0007
  0.31250E+0004 -0.29266E+0004 -0.62911E-0008  0.11905E-0007 -0.20092E-0007
  0.32068E+0004 -0.29262E+0004 -0.78527E-0008  0.10226E-0007 -0.19875E-0007
  0.32500E+0004 -0.29261E+0004 -0.89059E-0008  0.92807E-0008 -0.19953E-0007
  0.30000E+0004 -0.29145E+0004 -0.49476E-0008  0.13567E-0007 -0.21006E-0007
  0.30432E+0004 -0.29143E+0004 -0.51353E-0008  0.12973E-0007 -0.20475E-0007
  0.31250E+0004 -0.29139E+0004 -0.60987E-0008  0.11590E-0007 -0.19873E-0007
  0.32068E+0004 -0.29135E+0004 -0.77559E-0008  0.99590E-0008 -0.19788E-0007
  0.32500E+0004 -0.29133E+0004 -0.88537E-0008  0.90413E-0008 -0.19933E-0007
  0.30000E+0004 -0.28907E+0004 -0.42277E-0008  0.12848E-0007 -0.20070E-0007
  0.30432E+0004 -0.28904E+0004 -0.45223E-0008  0.12288E-0007 -0.19664E-0007
  0.31250E+0004 -0.28899E+0004 -0.56792E-0008  0.10980E-0007 -0.19308E-0007
  0.32068E+0004 -0.28894E+0004 -0.75060E-0008  0.94390E-0008 -0.19467E-0007
  0.32500E+0004 -0.28891E+0004 -0.86803E-0008  0.85727E-0008 -0.19734E-0007
  0.30000E+0004 -0.28668E+0004 -0.34577E-0008  0.12115E-0007 -0.18955E-0007
  0.30432E+0004 -0.28665E+0004 -0.38577E-0008  0.11587E-0007 -0.18675E-0007
  0.31250E+0004 -0.28658E+0004 -0.51987E-0008  0.10354E-0007 -0.18562E-0007
  0.32068E+0004 -0.28652E+0004 -0.71788E-0008  0.89015E-0008 -0.18955E-0007
  0.32500E+0004 -0.28649E+0004 -0.84185E-0008  0.80860E-0008 -0.19338E-0007
  0.30000E+0004 -0.28542E+0004 -0.30367E-0008  0.11723E-0007 -0.18301E-0007
  0.30432E+0004 -0.28539E+0004 -0.34912E-0008  0.11212E-0007 -0.18087E-0007
  0.31250E+0004 -0.28532E+0004 -0.49250E-0008  0.10018E-0007 -0.18101E-0007
  0.32068E+0004 -0.28525E+0004 -0.69790E-0008  0.86112E-0008 -0.18614E-0007
  0.32500E+0004 -0.28521E+0004 -0.82486E-0008  0.78221E-0008 -0.19055E-0007
  0.32500E+0004 -0.29261E+0004 -0.89059E-0008  0.92807E-0008 -0.19953E-0007
  0.32932E+0004 -0.29259E+0004 -0.10082E-0007  0.83183E-0008 -0.20149E-0007
  0.33750E+0004 -0.29257E+0004 -0.12538E-0007  0.65123E-0008 -0.20789E-0007
  0.34568E+0004 -0.29255E+0004 -0.15107E-0007  0.48262E-0008 -0.21679E-0007
  0.35000E+0004 -0.29254E+0004 -0.16435E-0007  0.40202E-0008 -0.22205E-0007
  0.32500E+0004 -0.29133E+0004 -0.88537E-0008  0.90413E-0008 -0.19933E-0007
  0.32932E+0004 -0.29132E+0004 -0.10070E-0007  0.81076E-0008 -0.20193E-0007
  0.33750E+0004 -0.29129E+0004 -0.12586E-0007  0.63574E-0008 -0.20943E-0007
  0.34568E+0004 -0.29127E+0004 -0.15196E-0007  0.47264E-0008 -0.21924E-0007
  0.35000E+0004 -0.29125E+0004 -0.16538E-0007  0.39483E-0008 -0.22490E-0007
  0.32500E+0004 -0.28891E+0004 -0.86803E-0008  0.85727E-0008 -0.19734E-0007
  0.32932E+0004 -0.28889E+0004 -0.99630E-0008  0.76931E-0008 -0.20111E-0007
  0.33750E+0004 -0.28886E+0004 -0.12575E-0007  0.60475E-0008 -0.21058E-0007
  0.34568E+0004 -0.28883E+0004 -0.15243E-0007  0.45202E-0008 -0.22199E-0007
  0.35000E+0004 -0.28881E+0004 -0.16602E-0007  0.37945E-0008 -0.22832E-0007
  0.32500E+0004 -0.28649E+0004 -0.84185E-0008  0.80860E-0008 -0.19338E-0007
  0.32932E+0004 -0.28647E+0004 -0.97558E-0008  0.72595E-0008 -0.19824E-0007
  0.33750E+0004 -0.28643E+0004 -0.12440E-0007  0.57171E-0008 -0.20952E-0007
  0.34568E+0004 -0.28639E+0004 -0.15140E-0007  0.42920E-0008 -0.22236E-0007
  0.35000E+0004 -0.28637E+0004 -0.16501E-0007  0.36183E-0008 -0.22929E-0007
  0.32500E+0004 -0.28521E+0004 -0.82486E-0008  0.78221E-0008 -0.19055E-0007
  0.32932E+0004 -0.28519E+0004 -0.96099E-0008  0.70234E-0008 -0.19595E-0007
  0.33750E+0004 -0.28515E+0004 -0.12321E-0007  0.55347E-0008 -0.20812E-0007
  0.34568E+0004 -0.28510E+0004 -0.15028E-0007  0.41630E-0008 -0.22165E-0007
  0.35000E+0004 -0.28508E+0004 -0.16386E-0007  0.35165E-0008 -0.22886E-0007
  0.35000E+0004 -0.29254E+0004 -0.16435E-0007  0.40202E-0008 -0.22205E-0007
  0.35432E+0004 -0.29253E+0004 -0.17708E-0007  0.32874E-0008 -0.22745E-0007
  0.36250E+0004 -0.29251E+0004 -0.19871E-0007  0.21318E-0008 -0.23734E-0007
  0.37068E+0004 -0.29249E+0004 -0.21581E-0007  0.13132E-0008 -0.24573E-0007
  0.37500E+0004 -0.29248E+0004 -0.22260E-0007  0.10208E-0008 -0.24913E-0007
  0.35000E+0004 -0.29125E+0004 -0.16538E-0007  0.39483E-0008 -0.22490E-0007
  0.35432E+0004 -0.29124E+0004 -0.17820E-0007  0.32423E-0008 -0.23062E-0007
  0.36250E+0004 -0.29122E+0004 -0.19989E-0007  0.21329E-0008 -0.24095E-0007
  0.37068E+0004 -0.29120E+0004 -0.21693E-0007  0.13535E-0008 -0.24957E-0007
  0.37500E+0004 -0.29119E+0004 -0.22364E-0007  0.10784E-0008 -0.25300E-0007
  0.35000E+0004 -0.28881E+0004 -0.16602E-0007  0.37945E-0008 -0.22832E-0007
  0.35432E+0004 -0.28880E+0004 -0.17891E-0007  0.31391E-0008 -0.23461E-0007
  0.36250E+0004 -0.28877E+0004 -0.20054E-0007  0.21171E-0008 -0.24571E-0007
  0.37068E+0004 -0.28874E+0004 -0.21732E-0007  0.14122E-0008 -0.25467E-0007
  0.37500E+0004 -0.28873E+0004 -0.22383E-0007  0.11704E-0008 -0.25814E-0007
  0.35000E+0004 -0.28637E+0004 -0.16501E-0007  0.36183E-0008 -0.22929E-0007
  0.35432E+0004 -0.28635E+0004 -0.17785E-0007  0.30130E-0008 -0.23607E-0007
  0.36250E+0004 -0.28632E+0004 -0.19920E-0007  0.20782E-0008 -0.24780E-0007
  0.37068E+0004 -0.28628E+0004 -0.21552E-0007  0.14481E-0008 -0.25703E-0007
  0.37500E+0004 -0.28627E+0004 -0.22174E-0007  0.12399E-0008 -0.26049E-0007
  0.35000E+0004 -0.28508E+0004 -0.16386E-0007  0.35165E-0008 -0.22886E-0007
  0.35432E+0004 -0.28506E+0004 -0.17662E-0007  0.29375E-0008 -0.23587E-0007
  0.36250E+0004 -0.28502E+0004 -0.19772E-0007  0.20484E-0008 -0.24788E-0007
  0.37068E+0004 -0.28499E+0004 -0.21372E-0007  0.14578E-0008 -0.25720E-0007
  0.37500E+0004 -0.28497E+0004 -0.21976E-0007  0.12674E-0008 -0.26064E-0007
  0.37500E+0004 -0.29248E+0004 -0.22260E-0007  0.10208E-0008 -0.24913E-0007
  0.37932E+0004 -0.29247E+0004 -0.22767E-0007  0.82315E-0009 -0.25165E-0007
  0.38750E+0004 -0.29245E+0004 -0.23226E-0007  0.68465E-0009 -0.25336E-0007
  0.39568E+0004 -0.29243E+0004 -0.23004E-0007  0.80586E-0009 -0.25032E-0007
  0.40000E+0004 -0.29241E+0004 -0.22613E-0007  0.94621E-0009 -0.24651E-0007
  0.37500E+0004 -0.29119E+0004 -0.22364E-0007  0.10784E-0008 -0.25300E-0007
  0.37932E+0004 -0.29117E+0004 -0.22862E-0007  0.89582E-0009 -0.25549E-0007
  0.38750E+0004 -0.29114E+0004 -0.23300E-0007  0.77930E-0009 -0.25699E-0007
  0.39568E+0004 -0.29112E+0004 -0.23054E-0007  0.91438E-0009 -0.25357E-0007
  0.40000E+0004 -0.29110E+0004 -0.22650E-0007  0.10590E-0008 -0.24950E-0007
  0.37500E+0004 -0.28873E+0004 -0.22383E-0007  0.11704E-0008 -0.25814E-0007
  0.37932E+0004 -0.28871E+0004 -0.22858E-0007  0.10169E-0008 -0.26055E-0007
  0.38750E+0004 -0.28867E+0004 -0.23246E-0007  0.94339E-0009 -0.26166E-0007
  0.39568E+0004 -0.28864E+0004 -0.22949E-0007  0.11066E-0008 -0.25753E-0007
  0.40000E+0004 -0.28862E+0004 -0.22519E-0007  0.12606E-0008 -0.25299E-0007
  0.37500E+0004 -0.28627E+0004 -0.22174E-0007  0.12399E-0008 -0.26049E-0007
  0.37932E+0004 -0.28624E+0004 -0.22618E-0007  0.11160E-0008 -0.26280E-0007
  0.38750E+0004 -0.28620E+0004 -0.22945E-0007  0.10870E-0008 -0.26348E-0007
  0.39568E+0004 -0.28616E+0004 -0.22589E-0007  0.12805E-0008 -0.25867E-0007
  0.40000E+0004 -0.28614E+0004 -0.22132E-0007  0.14452E-0008 -0.25370E-0007
  0.37500E+0004 -0.28497E+0004 -0.21976E-0007  0.12674E-0008 -0.26064E-0007
  0.37932E+0004 -0.28494E+0004 -0.22399E-0007  0.11594E-0008 -0.26289E-0007
  0.38750E+0004 -0.28490E+0004 -0.22690E-0007  0.11545E-0008 -0.26333E-0007
  0.39568E+0004 -0.28485E+0004 -0.22300E-0007  0.13647E-0008 -0.25817E-0007
  0.40000E+0004 -0.28483E+0004 -0.21827E-0007  0.15357E-0008 -0.25297E-0007
  0.40000E+0004 -0.29241E+0004 -0.22613E-0007  0.94621E-0009 -0.24651E-0007
  0.40432E+0004 -0.29240E+0004 -0.22039E-0007  0.11229E-0008 -0.24108E-0007
  0.41250E+0004 -0.29238E+0004 -0.20477E-0007  0.14977E-0008 -0.22599E-0007
  0.42068E+0004 -0.29235E+0004 -0.18368E-0007  0.18372E-0008 -0.20449E-0007
  0.42500E+0004 -0.29234E+0004 -0.17072E-0007  0.19659E-0008 -0.19058E-0007
  0.40000E+0004 -0.29110E+0004 -0.22650E-0007  0.10590E-0008 -0.24950E-0007
  0.40432E+0004 -0.29109E+0004 -0.22063E-0007  0.12383E-0008 -0.24377E-0007
  0.41250E+0004 -0.29106E+0004 -0.20480E-0007  0.16143E-0008 -0.22809E-0007
  0.42068E+0004 -0.29103E+0004 -0.18359E-0007  0.19517E-0008 -0.20600E-0007
  0.42500E+0004 -0.29102E+0004 -0.17061E-0007  0.20786E-0008 -0.19181E-0007
  0.40000E+0004 -0.28862E+0004 -0.22519E-0007  0.12606E-0008 -0.25299E-0007
  0.40432E+0004 -0.28860E+0004 -0.21909E-0007  0.14460E-0008 -0.24675E-0007
  0.41250E+0004 -0.28856E+0004 -0.20291E-0007  0.18265E-0008 -0.23004E-0007
  0.42068E+0004 -0.28853E+0004 -0.18154E-0007  0.21621E-0008 -0.20697E-0007
  0.42500E+0004 -0.28851E+0004 -0.16860E-0007  0.22869E-0008 -0.19234E-0007
  0.40000E+0004 -0.28614E+0004 -0.22132E-0007  0.14452E-0008 -0.25370E-0007
  0.40432E+0004 -0.28611E+0004 -0.21497E-0007  0.16382E-0008 -0.24699E-0007
  0.41250E+0004 -0.28607E+0004 -0.19849E-0007  0.20261E-0008 -0.22936E-0007
  0.42068E+0004 -0.28602E+0004 -0.17708E-0007  0.23628E-0008 -0.20549E-0007
  0.42500E+0004 -0.28600E+0004 -0.16425E-0007  0.24870E-0008 -0.19056E-0007
  0.40000E+0004 -0.28483E+0004 -0.21827E-0007  0.15357E-0008 -0.25297E-0007
  0.40432E+0004 -0.28480E+0004 -0.21180E-0007  0.17332E-0008 -0.24603E-0007
  0.41250E+0004 -0.28475E+0004 -0.19517E-0007  0.21260E-0008 -0.22797E-0007
  0.42068E+0004 -0.28470E+0004 -0.17377E-0007  0.24644E-0008 -0.20375E-0007
  0.42500E+0004 -0.28468E+0004 -0.16103E-0007  0.25887E-0008 -0.18869E-0007
  0.42500E+0004 -0.29234E+0004 -0.17072E-0007  0.19659E-0008 -0.19058E-0007
  0.42932E+0004 -0.29233E+0004 -0.15675E-0007  0.20431E-0008 -0.17498E-0007
  0.43750E+0004 -0.29231E+0004 -0.12832E-0007  0.20034E-0008 -0.14122E-0007
  0.44568E+0004 -0.29229E+0004 -0.98717E-0008  0.16733E-0008 -0.10302E-0007
  0.45000E+0004 -0.29228E+0004 -0.83231E-0008  0.13702E-0008 -0.81625E-0008
  0.42500E+0004 -0.29102E+0004 -0.17061E-0007  0.20786E-0008 -0.19181E-0007
  0.42932E+0004 -0.29100E+0004 -0.15667E-0007  0.21539E-0008 -0.17598E-0007
  0.43750E+0004 -0.29098E+0004 -0.12841E-0007  0.21114E-0008 -0.14193E-0007
  0.44568E+0004 -0.29096E+0004 -0.99178E-0008  0.17801E-0008 -0.10370E-0007
  0.45000E+0004 -0.29094E+0004 -0.83965E-0008  0.14774E-0008 -0.82413E-0008
  0.42500E+0004 -0.28851E+0004 -0.16860E-0007  0.22869E-0008 -0.19234E-0007
  0.42932E+0004 -0.28849E+0004 -0.15478E-0007  0.23596E-0008 -0.17617E-0007
  0.43750E+0004 -0.28846E+0004 -0.12705E-0007  0.23133E-0008 -0.14180E-0007
  0.44568E+0004 -0.28843E+0004 -0.98737E-0008  0.19811E-0008 -0.10377E-0007
  0.45000E+0004 -0.28842E+0004 -0.84165E-0008  0.16795E-0008 -0.82804E-0008
  0.42500E+0004 -0.28600E+0004 -0.16425E-0007  0.24870E-0008 -0.19056E-0007
  0.42932E+0004 -0.28598E+0004 -0.15066E-0007  0.25583E-0008 -0.17417E-0007
  0.43750E+0004 -0.28594E+0004 -0.12368E-0007  0.25105E-0008 -0.13976E-0007
  0.44568E+0004 -0.28591E+0004 -0.96559E-0008  0.21789E-0008 -0.10223E-0007
  0.45000E+0004 -0.28589E+0004 -0.82783E-0008  0.18790E-0008 -0.81758E-0008
  0.42500E+0004 -0.28468E+0004 -0.16103E-0007  0.25887E-0008 -0.18869E-0007
  0.42932E+0004 -0.28466E+0004 -0.14760E-0007  0.26599E-0008 -0.17225E-0007
  0.43750E+0004 -0.28462E+0004 -0.12109E-0007  0.26121E-0008 -0.13792E-0007
  0.44568E+0004 -0.28458E+0004 -0.94707E-0008  0.22814E-0008 -0.10077E-0007
  0.45000E+0004 -0.28455E+0004 -0.81410E-0008  0.19826E-0008 -0.80630E-0008
  0.45000E+0004 -0.29228E+0004 -0.83231E-0008  0.13702E-0008 -0.81625E-0008
  0.45432E+0004 -0.29226E+0004 -0.68169E-0008  0.97712E-0009 -0.59746E-0008
  0.46250E+0004 -0.29224E+0004 -0.41663E-0008 -0.71401E-0011 -0.18080E-0008
  0.47068E+0004 -0.29222E+0004 -0.19118E-0008 -0.12686E-0008  0.21886E-0008
  0.47500E+0004 -0.29220E+0004 -0.92621E-0009 -0.20242E-0008  0.41494E-0008
  0.45000E+0004 -0.29094E+0004 -0.83965E-0008  0.14774E-0008 -0.82413E-0008
  0.45432E+0004 -0.29093E+0004 -0.69224E-0008  0.10852E-0008 -0.60715E-0008
  0.46250E+0004 -0.29090E+0004 -0.43442E-0008  0.10397E-0009 -0.19594E-0008
  0.47068E+0004 -0.29087E+0004 -0.21713E-0008 -0.11539E-0008  0.19634E-0008
  0.47500E+0004 -0.29086E+0004 -0.12298E-0008 -0.19080E-0008  0.38812E-0008
  0.45000E+0004 -0.28842E+0004 -0.84165E-0008  0.16795E-0008 -0.82804E-0008
  0.45432E+0004 -0.28840E+0004 -0.70164E-0008  0.12892E-0008 -0.61583E-0008
  0.46250E+0004 -0.28836E+0004 -0.45998E-0008  0.31399E-0009 -0.21735E-0008
  0.47068E+0004 -0.28832E+0004 -0.26047E-0008 -0.93711E-0009  0.15880E-0008
  0.47500E+0004 -0.28830E+0004 -0.17575E-0008 -0.16882E-0008  0.34143E-0008
  0.45000E+0004 -0.28589E+0004 -0.82783E-0008  0.18790E-0008 -0.81758E-0008
  0.45432E+0004 -0.28586E+0004 -0.69677E-0008  0.14910E-0008 -0.61178E-0008
  0.46250E+0004 -0.28582E+0004 -0.47421E-0008  0.52213E-0009 -0.22901E-0008
  0.47068E+0004 -0.28578E+0004 -0.29521E-0008 -0.72196E-0009  0.12834E-0008
  0.47500E+0004 -0.28575E+0004 -0.22124E-0008 -0.14699E-0008  0.30059E-0008
  0.45000E+0004 -0.28455E+0004 -0.81410E-0008  0.19826E-0008 -0.80630E-0008
  0.45432E+0004 -0.28453E+0004 -0.68833E-0008  0.15960E-0008 -0.60452E-0008
  0.46250E+0004 -0.28448E+0004 -0.47694E-0008  0.63081E-0009 -0.23119E-0008
  0.47068E+0004 -0.28443E+0004 -0.30977E-0008 -0.60944E-0009  0.11522E-0008
  0.47500E+0004 -0.28441E+0004 -0.24194E-0008 -0.13556E-0008  0.28154E-0008
  0.47500E+0004 -0.29220E+0004 -0.92621E-0009 -0.20242E-0008  0.41494E-0008
  0.47932E+0004 -0.29218E+0004 -0.10230E-0009 -0.28259E-0008  0.59648E-0008
  0.48750E+0004 -0.29215E+0004  0.98226E-0009 -0.44256E-0008  0.89070E-0008
  0.49568E+0004 -0.29211E+0004  0.14113E-0008 -0.60458E-0008  0.11057E-0007
  0.50000E+0004 -0.29209E+0004  0.13724E-0008 -0.68752E-0008  0.11832E-0007
  0.47500E+0004 -0.29086E+0004 -0.12298E-0008 -0.19080E-0008  0.38812E-0008
  0.47932E+0004 -0.29083E+0004 -0.44908E-0009 -0.27085E-0008  0.56530E-0008
  0.48750E+0004 -0.29079E+0004  0.56088E-0009 -0.43088E-0008  0.85179E-0008
  0.49568E+0004 -0.29075E+0004  0.93134E-0009 -0.59344E-0008  0.10608E-0007
  0.50000E+0004 -0.29073E+0004  0.86985E-0009 -0.67691E-0008  0.11361E-0007
  0.47500E+0004 -0.28830E+0004 -0.17575E-0008 -0.16882E-0008  0.34143E-0008
  0.47932E+0004 -0.28827E+0004 -0.10684E-0008 -0.24867E-0008  0.50948E-0008
  0.48750E+0004 -0.28822E+0004 -0.21505E-0009 -0.40875E-0008  0.78001E-0008
  0.49568E+0004 -0.28817E+0004  0.33764E-0010 -0.57226E-0008  0.97682E-0008
  0.50000E+0004 -0.28814E+0004 -0.74306E-0010 -0.65666E-0008  0.10478E-0007
  0.47500E+0004 -0.28575E+0004 -0.22124E-0008 -0.14699E-0008  0.30059E-0008
  0.47932E+0004 -0.28572E+0004 -0.16267E-0008 -0.22661E-0008  0.45842E-0008
  0.48750E+0004 -0.28565E+0004 -0.94826E-0009 -0.38669E-0008  0.71137E-0008
  0.49568E+0004 -0.28558E+0004 -0.83406E-0009 -0.55100E-0008  0.89485E-0008
  0.50000E+0004 -0.28555E+0004 -0.99330E-0009 -0.63623E-0008  0.96105E-0008
  0.47500E+0004 -0.28441E+0004 -0.24194E-0008 -0.13556E-0008  0.28154E-0008
  0.47932E+0004 -0.28437E+0004 -0.18924E-0008 -0.21505E-0008  0.43357E-0008
  0.48750E+0004 -0.28429E+0004 -0.13130E-0008 -0.37509E-0008  0.67662E-0008
  0.49568E+0004 -0.28422E+0004 -0.12746E-0008 -0.53976E-0008  0.85264E-0008
  0.50000E+0004 -0.28418E+0004 -0.14627E-0008 -0.62537E-0008  0.91618E-0008
  0.50000E+0004 -0.29209E+0004  0.13724E-0008 -0.68752E-0008  0.11832E-0007
  0.50432E+0004 -0.29207E+0004  0.11552E-0008 -0.76674E-0008  0.12342E-0007
  0.51250E+0004 -0.29203E+0004  0.28543E-0009 -0.90247E-0008  0.12572E-0007
  0.52068E+0004 -0.29199E+0004 -0.11148E-0008 -0.10127E-0007  0.11855E-0007
  0.52500E+0004 -0.29197E+0004 -0.20320E-0008 -0.10585E-0007  0.11120E-0007
  0.50000E+0004 -0.29073E+0004  0.86985E-0009 -0.67691E-0008  0.11361E-0007
  0.50432E+0004 -0.29070E+0004  0.63595E-0009 -0.75686E-0008  0.11857E-0007
  0.51250E+0004 -0.29065E+0004 -0.24858E-0009 -0.89451E-0008  0.12085E-0007
  0.52068E+0004 -0.29061E+0004 -0.16447E-0008 -0.10074E-0007  0.11394E-0007
  0.52500E+0004 -0.29058E+0004 -0.25545E-0008 -0.10549E-0007  0.10681E-0007
  0.50000E+0004 -0.28814E+0004 -0.74306E-0010 -0.65666E-0008  0.10478E-0007
  0.50432E+0004 -0.28810E+0004 -0.34190E-0009 -0.73789E-0008  0.10947E-0007
  0.51250E+0004 -0.28804E+0004 -0.12552E-0008 -0.87893E-0008  0.11170E-0007
  0.52068E+0004 -0.28798E+0004 -0.26401E-0008 -0.99648E-0008  0.10530E-0007
  0.52500E+0004 -0.28795E+0004 -0.35318E-0008 -0.10469E-0007  0.98627E-0008
  0.50000E+0004 -0.28555E+0004 -0.99330E-0009 -0.63623E-0008  0.96105E-0008
  0.50432E+0004 -0.28551E+0004 -0.12976E-0008 -0.71860E-0008  0.10050E-0007
  0.51250E+0004 -0.28544E+0004 -0.22415E-0008 -0.86270E-0008  0.10267E-0007
  0.52068E+0004 -0.28536E+0004 -0.36121E-0008 -0.98451E-0008  0.96811E-0008
  0.52500E+0004 -0.28532E+0004 -0.44824E-0008 -0.10377E-0007  0.90618E-0008
  0.50000E+0004 -0.28418E+0004 -0.14627E-0008 -0.62537E-0008  0.91618E-0008
  0.50432E+0004 -0.28414E+0004 -0.17877E-0008 -0.70829E-0008  0.95845E-0008
  0.51250E+0004 -0.28406E+0004 -0.27489E-0008 -0.85387E-0008  0.97969E-0008
  0.52068E+0004 -0.28398E+0004 -0.41114E-0008 -0.97775E-0008  0.92401E-0008
  0.52500E+0004 -0.28394E+0004 -0.49694E-0008 -0.10322E-0007  0.86467E-0008
  0.52500E+0004 -0.29197E+0004 -0.20320E-0008 -0.10585E-0007  0.11120E-0007
  0.52932E+0004 -0.29195E+0004 -0.30484E-0008 -0.10950E-0007  0.10158E-0007
  0.53750E+0004 -0.29192E+0004 -0.51816E-0008 -0.11368E-0007  0.77919E-0008
  0.54568E+0004 -0.29189E+0004 -0.74660E-0008 -0.11421E-0007  0.48602E-0008
  0.55000E+0004 -0.29187E+0004 -0.86815E-0008 -0.11304E-0007  0.31546E-0008
  0.52500E+0004 -0.29058E+0004 -0.25545E-0008 -0.10549E-0007  0.10681E-0007
  0.52932E+0004 -0.29056E+0004 -0.35607E-0008 -0.10931E-0007  0.97470E-0008
  0.53750E+0004 -0.29053E+0004 -0.56725E-0008 -0.11388E-0007  0.74386E-0008
  0.54568E+0004 -0.29049E+0004 -0.79397E-0008 -0.11483E-0007  0.45635E-0008
  0.55000E+0004 -0.29047E+0004 -0.91498E-0008 -0.11388E-0007  0.28839E-0008
  0.52500E+0004 -0.28795E+0004 -0.35318E-0008 -0.10469E-0007  0.98627E-0008
  0.52932E+0004 -0.28793E+0004 -0.45143E-0008 -0.10885E-0007  0.89836E-0008
  0.53750E+0004 -0.28788E+0004 -0.65749E-0008 -0.11409E-0007  0.67932E-0008
  0.54568E+0004 -0.28783E+0004 -0.87956E-0008 -0.11577E-0007  0.40363E-0008
  0.55000E+0004 -0.28781E+0004 -0.99871E-0008 -0.11521E-0007  0.24125E-0008
  0.52500E+0004 -0.28532E+0004 -0.44824E-0008 -0.10377E-0007  0.90618E-0008
  0.52932E+0004 -0.28529E+0004 -0.54362E-0008 -0.10821E-0007  0.82413E-0008
  0.53750E+0004 -0.28524E+0004 -0.74336E-0008 -0.11409E-0007  0.61783E-0008
  0.54568E+0004 -0.28518E+0004 -0.95918E-0008 -0.11643E-0007  0.35519E-0008
  0.55000E+0004 -0.28515E+0004 -0.10755E-0007 -0.11624E-0007  0.19915E-0008
  0.52500E+0004 -0.28394E+0004 -0.49694E-0008 -0.10322E-0007  0.86467E-0008
  0.52932E+0004 -0.28390E+0004 -0.59067E-0008 -0.10781E-0007  0.78582E-0008
  0.53750E+0004 -0.28384E+0004 -0.78667E-0008 -0.11399E-0007  0.58652E-0008
  0.54568E+0004 -0.28378E+0004 -0.99863E-0008 -0.11667E-0007  0.33120E-0008
  0.55000E+0004 -0.28375E+0004 -0.11131E-0007 -0.11665E-0007  0.17880E-0008
  0.55000E+0004 -0.29187E+0004 -0.86815E-0008 -0.11304E-0007  0.31546E-0008
  0.55432E+0004 -0.29186E+0004 -0.98756E-0008 -0.11091E-0007  0.13787E-0008
  0.56250E+0004 -0.29183E+0004 -0.12004E-0007 -0.10440E-0007 -0.20623E-0008
  0.57068E+0004 -0.29181E+0004 -0.13839E-0007 -0.95048E-0008 -0.54201E-0008
  0.57500E+0004 -0.29180E+0004 -0.14646E-0007 -0.89160E-0008 -0.70864E-0008
  0.55000E+0004 -0.29047E+0004 -0.91498E-0008 -0.11388E-0007  0.28839E-0008
  0.55432E+0004 -0.29045E+0004 -0.10341E-0007 -0.11196E-0007  0.11302E-0008
  0.56250E+0004 -0.29042E+0004 -0.12473E-0007 -0.10584E-0007 -0.22819E-0008
  0.57068E+0004 -0.29039E+0004 -0.14321E-0007 -0.96832E-0008 -0.56275E-0008
  0.57500E+0004 -0.29038E+0004 -0.15135E-0007 -0.91098E-0008 -0.72930E-0008
  0.55000E+0004 -0.28781E+0004 -0.99871E-0008 -0.11521E-0007  0.24125E-0008
  0.55432E+0004 -0.28779E+0004 -0.11165E-0007 -0.11368E-0007  0.70777E-0009
  0.56250E+0004 -0.28775E+0004 -0.13287E-0007 -0.10827E-0007 -0.26353E-0008
  0.57068E+0004 -0.28771E+0004 -0.15141E-0007 -0.99874E-0008 -0.59428E-0008
  0.57500E+0004 -0.28769E+0004 -0.15961E-0007 -0.94414E-0008 -0.75986E-0008
  0.55000E+0004 -0.28515E+0004 -0.10755E-0007 -0.11624E-0007  0.19915E-0008
  0.55432E+0004 -0.28512E+0004 -0.11909E-0007 -0.11507E-0007  0.34446E-0009
  0.56250E+0004 -0.28508E+0004 -0.14000E-0007 -0.11030E-0007 -0.29115E-0008
  0.57068E+0004 -0.28503E+0004 -0.15838E-0007 -0.10247E-0007 -0.61611E-0008
  0.57500E+0004 -0.28501E+0004 -0.16652E-0007 -0.97270E-0008 -0.77962E-0008
  0.55000E+0004 -0.28375E+0004 -0.11131E-0007 -0.11665E-0007  0.17880E-0008
  0.55432E+0004 -0.28372E+0004 -0.12269E-0007 -0.11566E-0007  0.17454E-0009
  0.56250E+0004 -0.28367E+0004 -0.14335E-0007 -0.11121E-0007 -0.30284E-0008
  0.57068E+0004 -0.28362E+0004 -0.16156E-0007 -0.10367E-0007 -0.62392E-0008
  0.57500E+0004 -0.28359E+0004 -0.16963E-0007 -0.98593E-0008 -0.78590E-0008
  0.57500E+0004 -0.29180E+0004 -0.14646E-0007 -0.89160E-0008 -0.70864E-0008
  0.57932E+0004 -0.29178E+0004 -0.15322E-0007 -0.82738E-0008 -0.86458E-0008
  0.58750E+0004 -0.29175E+0004 -0.16191E-0007 -0.69431E-0008 -0.11217E-0007
  0.59568E+0004 -0.29172E+0004 -0.16468E-0007 -0.55232E-0008 -0.13170E-0007
  0.60000E+0004 -0.29170E+0004 -0.16363E-0007 -0.47622E-0008 -0.13915E-0007
  0.57500E+0004 -0.29038E+0004 -0.15135E-0007 -0.91098E-0008 -0.72930E-0008
  0.57932E+0004 -0.29036E+0004 -0.15817E-0007 -0.84805E-0008 -0.88538E-0008
  0.58750E+0004 -0.29033E+0004 -0.16691E-0007 -0.71670E-0008 -0.11429E-0007
  0.59568E+0004 -0.29029E+0004 -0.16954E-0007 -0.57537E-0008 -0.13380E-0007
  0.60000E+0004 -0.29027E+0004 -0.16830E-0007 -0.49913E-0008 -0.14119E-0007
  0.57500E+0004 -0.28769E+0004 -0.15961E-0007 -0.94414E-0008 -0.75986E-0008
  0.57932E+0004 -0.28767E+0004 -0.16648E-0007 -0.88355E-0008 -0.91541E-0008
  0.58750E+0004 -0.28762E+0004 -0.17518E-0007 -0.75533E-0008 -0.11723E-0007
  0.59568E+0004 -0.28758E+0004 -0.17744E-0007 -0.61521E-0008 -0.13658E-0007
  0.60000E+0004 -0.28756E+0004 -0.17581E-0007 -0.53877E-0008 -0.14378E-0007
  0.57500E+0004 -0.28501E+0004 -0.16652E-0007 -0.97270E-0008 -0.77962E-0008
  0.57932E+0004 -0.28498E+0004 -0.17333E-0007 -0.91430E-0008 -0.93354E-0008
  0.58750E+0004 -0.28492E+0004 -0.18182E-0007 -0.78904E-0008 -0.11879E-0007
  0.59568E+0004 -0.28487E+0004 -0.18359E-0007 -0.65013E-0008 -0.13779E-0007
  0.60000E+0004 -0.28484E+0004 -0.18154E-0007 -0.57357E-0008 -0.14472E-0007
  0.57500E+0004 -0.28359E+0004 -0.16963E-0007 -0.98593E-0008 -0.78590E-0008
  0.57932E+0004 -0.28356E+0004 -0.17636E-0007 -0.92862E-0008 -0.93850E-0008
  0.58750E+0004 -0.28350E+0004 -0.18466E-0007 -0.80486E-0008 -0.11906E-0007
  0.59568E+0004 -0.28344E+0004 -0.18612E-0007 -0.66660E-0008 -0.13781E-0007
  0.60000E+0004 -0.28341E+0004 -0.18383E-0007 -0.59001E-0008 -0.14457E-0007
  0.60000E+0004 -0.29170E+0004 -0.16363E-0007 -0.47622E-0008 -0.13915E-0007
  0.60432E+0004 -0.29168E+0004 -0.16084E-0007 -0.40072E-0008 -0.14452E-0007
  0.61250E+0004 -0.29164E+0004 -0.15080E-0007 -0.26233E-0008 -0.14874E-0007
  0.62068E+0004 -0.29160E+0004 -0.13491E-0007 -0.13521E-0008 -0.14513E-0007
  0.62500E+0004 -0.29157E+0004 -0.12439E-0007 -0.74488E-0009 -0.14016E-0007
  0.60000E+0004 -0.29027E+0004 -0.16830E-0007 -0.49913E-0008 -0.14119E-0007
  0.60432E+0004 -0.29025E+0004 -0.16524E-0007 -0.42319E-0008 -0.14643E-0007
  0.61250E+0004 -0.29019E+0004 -0.15441E-0007 -0.28303E-0008 -0.15023E-0007
  0.62068E+0004 -0.29014E+0004 -0.13736E-0007 -0.15297E-0008 -0.14594E-0007
  0.62500E+0004 -0.29012E+0004 -0.12610E-0007 -0.90252E-0009 -0.14052E-0007
  0.60000E+0004 -0.28756E+0004 -0.17581E-0007 -0.53877E-0008 -0.14378E-0007
  0.60432E+0004 -0.28752E+0004 -0.17221E-0007 -0.46207E-0008 -0.14873E-0007
  0.61250E+0004 -0.28746E+0004 -0.15988E-0007 -0.31882E-0008 -0.15166E-0007
  0.62068E+0004 -0.28739E+0004 -0.14071E-0007 -0.18359E-0008 -0.14606E-0007
  0.62500E+0004 -0.28736E+0004 -0.12809E-0007 -0.11735E-0008 -0.13977E-0007
  0.60000E+0004 -0.28484E+0004 -0.18154E-0007 -0.57357E-0008 -0.14472E-0007
  0.60432E+0004 -0.28480E+0004 -0.17737E-0007 -0.49621E-0008 -0.14932E-0007
  0.61250E+0004 -0.28472E+0004 -0.16357E-0007 -0.35022E-0008 -0.15128E-0007
  0.62068E+0004 -0.28464E+0004 -0.14237E-0007 -0.21035E-0008 -0.14433E-0007
  0.62500E+0004 -0.28460E+0004 -0.12847E-0007 -0.14094E-0008 -0.13719E-0007
  0.60000E+0004 -0.28341E+0004 -0.18383E-0007 -0.59001E-0008 -0.14457E-0007
  0.60432E+0004 -0.28336E+0004 -0.17936E-0007 -0.51235E-0008 -0.14895E-0007
  0.61250E+0004 -0.28328E+0004 -0.16478E-0007 -0.36507E-0008 -0.15036E-0007
  0.62068E+0004 -0.28319E+0004 -0.14255E-0007 -0.22297E-0008 -0.14269E-0007
  0.62500E+0004 -0.28315E+0004 -0.12803E-0007 -0.15203E-0008 -0.13511E-0007
  0.62500E+0004 -0.29157E+0004 -0.12439E-0007 -0.74488E-0009 -0.14016E-0007
  0.62932E+0004 -0.29154E+0004 -0.11257E-0007 -0.19078E-0009 -0.13318E-0007
  0.63750E+0004 -0.29148E+0004 -0.87011E-0008  0.69966E-0009 -0.11479E-0007
  0.64568E+0004 -0.29142E+0004 -0.58253E-0008  0.13619E-0008 -0.90473E-0008
  0.65000E+0004 -0.29138E+0004 -0.42168E-0008  0.16162E-0008 -0.75634E-0008
  0.62500E+0004 -0.29012E+0004 -0.12610E-0007 -0.90252E-0009 -0.14052E-0007
  0.62932E+0004 -0.29008E+0004 -0.11344E-0007 -0.32587E-0009 -0.13302E-0007
  0.63750E+0004 -0.29001E+0004 -0.86140E-0008  0.61441E-0009 -0.11355E-0007
  0.64568E+0004 -0.28993E+0004 -0.55524E-0008  0.13338E-0008 -0.88100E-0008
  0.65000E+0004 -0.28990E+0004 -0.38461E-0008  0.16203E-0008 -0.72683E-0008
  0.62500E+0004 -0.28736E+0004 -0.12809E-0007 -0.11735E-0008 -0.13977E-0007
  0.62932E+0004 -0.28731E+0004 -0.11394E-0007 -0.55688E-0009 -0.13131E-0007
  0.63750E+0004 -0.28722E+0004 -0.83520E-0008  0.47156E-0009 -0.10984E-0007
  0.64568E+0004 -0.28712E+0004 -0.49627E-0008  0.12920E-0008 -0.82350E-0008
  0.65000E+0004 -0.28708E+0004 -0.30864E-0008  0.16358E-0008 -0.65919E-0008
  0.62500E+0004 -0.28460E+0004 -0.12847E-0007 -0.14094E-0008 -0.13719E-0007
  0.62932E+0004 -0.28454E+0004 -0.11293E-0007 -0.75658E-0009 -0.12779E-0007
  0.63750E+0004 -0.28443E+0004 -0.79667E-0008  0.35183E-0009 -0.10442E-0007
  0.64568E+0004 -0.28431E+0004 -0.42848E-0008  0.12641E-0008 -0.75049E-0008
  0.65000E+0004 -0.28426E+0004 -0.22601E-0008  0.16597E-0008 -0.57722E-0008
  0.62500E+0004 -0.28315E+0004 -0.12803E-0007 -0.15203E-0008 -0.13511E-0007
  0.62932E+0004 -0.28308E+0004 -0.11180E-0007 -0.84985E-0009 -0.12522E-0007
  0.63750E+0004 -0.28296E+0004 -0.77154E-0008  0.29742E-0009 -0.10089E-0007
  0.64568E+0004 -0.28283E+0004 -0.38944E-0008  0.12543E-0008 -0.70610E-0008
  0.65000E+0004 -0.28277E+0004 -0.18008E-0008  0.16752E-0008 -0.52864E-0008
  0.65000E+0004 -0.29138E+0004 -0.42168E-0008  0.16162E-0008 -0.75634E-0008
  0.65432E+0004 -0.29134E+0004 -0.25645E-0008  0.18054E-0008 -0.59635E-0008
  0.66250E+0004 -0.29126E+0004  0.62704E-0009  0.19953E-0008 -0.26840E-0008
  0.67068E+0004 -0.29118E+0004  0.38045E-0008  0.19874E-0008  0.79499E-0009
  0.67500E+0004 -0.29114E+0004  0.54410E-0008  0.19169E-0008  0.26611E-0008
  0.65000E+0004 -0.28990E+0004 -0.38461E-0008  0.16203E-0008 -0.72683E-0008
  0.65432E+0004 -0.28985E+0004 -0.20985E-0008  0.18428E-0008 -0.56139E-0008
  0.66250E+0004 -0.28975E+0004  0.12579E-0008  0.20968E-0008 -0.22478E-0008
  0.67068E+0004 -0.28966E+0004  0.45680E-0008  0.21518E-0008  0.12876E-0008
  0.67500E+0004 -0.28961E+0004  0.62577E-0008  0.21129E-0008  0.31687E-0008
  0.65000E+0004 -0.28708E+0004 -0.30864E-0008  0.16358E-0008 -0.65919E-0008
  0.65432E+0004 -0.28701E+0004 -0.11748E-0008  0.19170E-0008 -0.48434E-0008
  0.66250E+0004 -0.28689E+0004  0.24580E-0008  0.22845E-0008 -0.13356E-0008
  0.67068E+0004 -0.28677E+0004  0.59789E-0008  0.24506E-0008  0.22780E-0008
  0.67500E+0004 -0.28671E+0004  0.77464E-0008  0.24672E-0008  0.41699E-0008
  0.65000E+0004 -0.28426E+0004 -0.22601E-0008  0.16597E-0008 -0.57722E-0008
  0.65432E+0004 -0.28418E+0004 -0.20801E-0009  0.19943E-0008 -0.39431E-0008
  0.66250E+0004 -0.28403E+0004  0.36519E-0008  0.24647E-0008 -0.32485E-0009
  0.67068E+0004 -0.28388E+0004  0.73288E-0008  0.27311E-0008  0.33285E-0008
  0.67500E+0004 -0.28380E+0004  0.91437E-0008  0.27978E-0008  0.52082E-0008
  0.65000E+0004 -0.28277E+0004 -0.18008E-0008  0.16752E-0008 -0.52864E-0008
  0.65432E+0004 -0.28268E+0004  0.31557E-0009  0.20357E-0008 -0.34206E-0008
  0.66250E+0004 -0.28252E+0004  0.42746E-0008  0.25561E-0008  0.24252E-0009
  0.67068E+0004 -0.28236E+0004  0.80114E-0008  0.28712E-0008  0.39010E-0008
  0.67500E+0004 -0.28227E+0004  0.98389E-0008  0.29620E-0008  0.57651E-0008
  0.67500E+0004 -0.29114E+0004  0.54410E-0008  0.19169E-0008  0.26611E-0008
  0.67932E+0004 -0.29109E+0004  0.70346E-0008  0.18103E-0008  0.45202E-0008
  0.68750E+0004 -0.29099E+0004  0.98853E-0008  0.15362E-0008  0.79448E-0008
  0.69568E+0004 -0.29090E+0004  0.12442E-0007  0.12148E-0008  0.11113E-0007
  0.70000E+0004 -0.29085E+0004  0.13648E-0007  0.10454E-0008  0.12634E-0007
  0.67500E+0004 -0.28961E+0004  0.62577E-0008  0.21129E-0008  0.31687E-0008
  0.67932E+0004 -0.28955E+0004  0.78920E-0008  0.20362E-0008  0.50320E-0008
  0.68750E+0004 -0.28944E+0004  0.10780E-0007  0.18123E-0008  0.84336E-0008
  0.69568E+0004 -0.28933E+0004  0.13322E-0007  0.15299E-0008  0.11539E-0007
  0.70000E+0004 -0.28927E+0004  0.14498E-0007  0.13755E-0008  0.13012E-0007
  0.67500E+0004 -0.28671E+0004  0.77464E-0008  0.24672E-0008  0.41699E-0008
  0.67932E+0004 -0.28663E+0004  0.94334E-0008  0.24431E-0008  0.60225E-0008
  0.68750E+0004 -0.28649E+0004  0.12346E-0007  0.23068E-0008  0.93408E-0008
  0.69568E+0004 -0.28635E+0004  0.14809E-0007  0.20914E-0008  0.12284E-0007
  0.70000E+0004 -0.28628E+0004  0.15904E-0007  0.19626E-0008  0.13643E-0007
  0.67500E+0004 -0.28380E+0004  0.91437E-0008  0.27978E-0008  0.52082E-0008
  0.67932E+0004 -0.28371E+0004  0.10852E-0007  0.28206E-0008  0.70257E-0008
  0.68750E+0004 -0.28354E+0004  0.13728E-0007  0.27621E-0008  0.10210E-0007
  0.69568E+0004 -0.28337E+0004  0.16053E-0007  0.26053E-0008  0.12937E-0007
  0.70000E+0004 -0.28329E+0004  0.17037E-0007  0.24980E-0008  0.14154E-0007
  0.67500E+0004 -0.28227E+0004  0.98389E-0008  0.29620E-0008  0.57651E-0008
  0.67932E+0004 -0.28218E+0004  0.11546E-0007  0.30075E-0008  0.75543E-0008
  0.68750E+0004 -0.28199E+0004  0.14378E-0007  0.29862E-0008  0.10648E-0007
  0.69568E+0004 -0.28180E+0004  0.16608E-0007  0.28569E-0008  0.13241E-0007
  0.70000E+0004 -0.28171E+0004  0.17522E-0007  0.27593E-0008  0.14372E-0007
  0.70000E+0004 -0.29085E+0004  0.13648E-0007  0.10454E-0008  0.12634E-0007
  0.70432E+0004 -0.29080E+0004  0.14743E-0007  0.88650E-0009  0.14026E-0007
  0.71250E+0004 -0.29070E+0004  0.16480E-0007  0.63720E-0009  0.16254E-0007
  0.72068E+0004 -0.29060E+0004  0.17728E-0007  0.48522E-0009  0.17859E-0007
  0.72500E+0004 -0.29054E+0004  0.18175E-0007  0.45317E-0009  0.18431E-0007
  0.70000E+0004 -0.28927E+0004  0.14498E-0007  0.13755E-0008  0.13012E-0007
  0.70432E+0004 -0.28921E+0004  0.15549E-0007  0.12277E-0008  0.14348E-0007
  0.71250E+0004 -0.28909E+0004  0.17168E-0007  0.98687E-0009  0.16448E-0007
  0.72068E+0004 -0.28897E+0004  0.18254E-0007  0.82639E-0009  0.17905E-0007
  0.72500E+0004 -0.28891E+0004  0.18602E-0007  0.78290E-0009  0.18393E-0007
  0.70000E+0004 -0.28628E+0004  0.15904E-0007  0.19626E-0008  0.13643E-0007
  0.70432E+0004 -0.28620E+0004  0.16849E-0007  0.18328E-0008  0.14848E-0007
  0.71250E+0004 -0.28605E+0004  0.18199E-0007  0.16038E-0008  0.16661E-0007
  0.72068E+0004 -0.28590E+0004  0.18945E-0007  0.14243E-0008  0.17795E-0007
  0.72500E+0004 -0.28582E+0004  0.19089E-0007  0.13582E-0008  0.18105E-0007
  0.70000E+0004 -0.28329E+0004  0.17037E-0007  0.24980E-0008  0.14154E-0007
  0.70432E+0004 -0.28319E+0004  0.17845E-0007  0.23828E-0008  0.15199E-0007
  0.71250E+0004 -0.28300E+0004  0.18877E-0007  0.21600E-0008  0.16671E-0007
  0.72068E+0004 -0.28282E+0004  0.19242E-0007  0.19580E-0008  0.17435E-0007
  0.72500E+0004 -0.28272E+0004  0.19167E-0007  0.18682E-0008  0.17545E-0007
  0.70000E+0004 -0.28171E+0004  0.17522E-0007  0.27593E-0008  0.14372E-0007
  0.70432E+0004 -0.28160E+0004  0.18248E-0007  0.26504E-0008  0.15322E-0007
  0.71250E+0004 -0.28140E+0004  0.19094E-0007  0.24289E-0008  0.16596E-0007
  0.72068E+0004 -0.28120E+0004  0.19245E-0007  0.22136E-0008  0.17149E-0007
  0.72500E+0004 -0.28109E+0004  0.19050E-0007  0.21109E-0008  0.17146E-0007
  0.72500E+0004 -0.29054E+0004  0.18175E-0007  0.45317E-0009  0.18431E-0007
  0.72932E+0004 -0.29049E+0004  0.18469E-0007  0.45633E-0009  0.18802E-0007
  0.73750E+0004 -0.29038E+0004  0.18596E-0007  0.55950E-0009  0.18942E-0007
  0.74568E+0004 -0.29027E+0004  0.18149E-0007  0.77774E-0009  0.18346E-0007
  0.75000E+0004 -0.29021E+0004  0.17686E-0007  0.93217E-0009  0.17744E-0007
  0.72500E+0004 -0.28891E+0004  0.18602E-0007  0.78290E-0009  0.18393E-0007
  0.72932E+0004 -0.28884E+0004  0.18789E-0007  0.77015E-0009  0.18678E-0007
  0.73750E+0004 -0.28872E+0004  0.18695E-0007  0.83110E-0009  0.18653E-0007
  0.74568E+0004 -0.28859E+0004  0.18012E-0007  0.99323E-0009  0.17893E-0007
  0.75000E+0004 -0.28852E+0004  0.17421E-0007  0.11134E-0008  0.17207E-0007
  0.72500E+0004 -0.28582E+0004  0.19089E-0007  0.13582E-0008  0.18105E-0007
  0.72932E+0004 -0.28573E+0004  0.19061E-0007  0.13147E-0008  0.18209E-0007
  0.73750E+0004 -0.28557E+0004  0.18533E-0007  0.12955E-0008  0.17842E-0007
  0.74568E+0004 -0.28541E+0004  0.17401E-0007  0.13524E-0008  0.16755E-0007
  0.75000E+0004 -0.28532E+0004  0.16572E-0007  0.14086E-0008  0.15908E-0007
  0.72500E+0004 -0.28272E+0004  0.19167E-0007  0.18682E-0008  0.17545E-0007
  0.72932E+0004 -0.28262E+0004  0.18910E-0007  0.17934E-0008  0.17449E-0007
  0.73750E+0004 -0.28242E+0004  0.17938E-0007  0.16942E-0008  0.16714E-0007
  0.74568E+0004 -0.28222E+0004  0.16365E-0007  0.16477E-0008  0.15290E-0007
  0.75000E+0004 -0.28212E+0004  0.15310E-0007  0.16413E-0008  0.14281E-0007
  0.72500E+0004 -0.28109E+0004  0.19050E-0007  0.21109E-0008  0.17146E-0007
  0.72932E+0004 -0.28097E+0004  0.18670E-0007  0.20193E-0008  0.16938E-0007
  0.73750E+0004 -0.28076E+0004  0.17463E-0007  0.18781E-0008  0.16003E-0007
  0.74568E+0004 -0.28054E+0004  0.15662E-0007  0.17779E-0008  0.14400E-0007
  0.75000E+0004 -0.28043E+0004  0.14495E-0007  0.17393E-0008  0.13308E-0007
  0.75000E+0004 -0.29021E+0004  0.17686E-0007  0.93217E-0009  0.17744E-0007
  0.75432E+0004 -0.29015E+0004  0.17066E-0007  0.11072E-0008  0.16952E-0007
  0.76250E+0004 -0.29004E+0004  0.15488E-0007  0.14779E-0008  0.14969E-0007
  0.77068E+0004 -0.28992E+0004  0.13423E-0007  0.18661E-0008  0.12434E-0007
  0.77500E+0004 -0.28986E+0004  0.12161E-0007  0.20655E-0008  0.10911E-0007
  0.75000E+0004 -0.28852E+0004  0.17421E-0007  0.11134E-0008  0.17207E-0007
  0.75432E+0004 -0.28845E+0004  0.16673E-0007  0.12516E-0008  0.16333E-0007
  0.76250E+0004 -0.28832E+0004  0.14852E-0007  0.15472E-0008  0.14204E-0007
  0.77068E+0004 -0.28818E+0004  0.12555E-0007  0.18564E-0008  0.11539E-0007
  0.77500E+0004 -0.28811E+0004  0.11178E-0007  0.20138E-0008  0.99546E-0008
  0.75000E+0004 -0.28532E+0004  0.16572E-0007  0.14086E-0008  0.15908E-0007
  0.75432E+0004 -0.28523E+0004  0.15589E-0007  0.14782E-0008  0.14879E-0007
  0.76250E+0004 -0.28505E+0004  0.13340E-0007  0.16341E-0008  0.12487E-0007
  0.77068E+0004 -0.28488E+0004  0.10648E-0007  0.17964E-0008  0.96030E-0008
  0.77500E+0004 -0.28479E+0004  0.90794E-0008  0.18757E-0008  0.79231E-0008
  0.75000E+0004 -0.28212E+0004  0.15310E-0007  0.16413E-0008  0.14281E-0007
  0.75432E+0004 -0.28200E+0004  0.14109E-0007  0.16441E-0008  0.13104E-0007
  0.76250E+0004 -0.28179E+0004  0.11477E-0007  0.16642E-0008  0.10474E-0007
  0.77068E+0004 -0.28158E+0004  0.84556E-0008  0.16841E-0008  0.74140E-0008
  0.77500E+0004 -0.28147E+0004  0.67386E-0008  0.16880E-0008  0.56684E-0008
  0.75000E+0004 -0.28043E+0004  0.14495E-0007  0.17393E-0008  0.13308E-0007
  0.75432E+0004 -0.28030E+0004  0.13187E-0007  0.17076E-0008  0.12057E-0007
  0.76250E+0004 -0.28007E+0004  0.10375E-0007  0.16578E-0008  0.93143E-0008
  0.77068E+0004 -0.27984E+0004  0.72093E-0008  0.16047E-0008  0.61818E-0008
  0.77500E+0004 -0.27972E+0004  0.54318E-0008  0.15698E-0008  0.44150E-0008
  0.77500E+0004 -0.28986E+0004  0.12161E-0007  0.20655E-0008  0.10911E-0007
  0.77932E+0004 -0.28979E+0004  0.10793E-0007  0.22543E-0008  0.92810E-0008
  0.78750E+0004 -0.28967E+0004  0.79648E-0008  0.25685E-0008  0.59705E-0008
  0.79568E+0004 -0.28954E+0004  0.49208E-0008  0.28073E-0008  0.24879E-0008
  0.80000E+0004 -0.28947E+0004  0.32670E-0008  0.28983E-0008  0.62808E-0009
  0.77500E+0004 -0.28811E+0004  0.11178E-0007  0.20138E-0008  0.99546E-0008
  0.77932E+0004 -0.28803E+0004  0.96980E-0008  0.21607E-0008  0.82675E-0008
  0.78750E+0004 -0.28788E+0004  0.66768E-0008  0.23981E-0008  0.48657E-0008
  0.79568E+0004 -0.28773E+0004  0.34672E-0008  0.25656E-0008  0.13147E-0008
  0.80000E+0004 -0.28765E+0004  0.17385E-0008  0.26216E-0008 -0.57140E-0009
  0.77500E+0004 -0.28479E+0004  0.90794E-0008  0.18757E-0008  0.79231E-0008
  0.77932E+0004 -0.28469E+0004  0.74217E-0008  0.19450E-0008  0.61528E-0008
  0.78750E+0004 -0.28450E+0004  0.41068E-0008  0.20399E-0008  0.26348E-0008
  0.79568E+0004 -0.28431E+0004  0.66618E-0009  0.20746E-0008 -0.97673E-0009
  0.80000E+0004 -0.28421E+0004 -0.11576E-0008  0.20661E-0008 -0.28723E-0008
  0.77500E+0004 -0.28147E+0004  0.67386E-0008  0.16880E-0008  0.56684E-0008
  0.77932E+0004 -0.28135E+0004  0.49491E-0008  0.16820E-0008  0.38499E-0008
  0.78750E+0004 -0.28112E+0004  0.14397E-0008  0.16390E-0008  0.29417E-0009
  0.79568E+0004 -0.28088E+0004 -0.21201E-0008  0.15457E-0008 -0.32858E-0008
  0.80000E+0004 -0.28076E+0004 -0.39761E-0008  0.14748E-0008 -0.51374E-0008
  0.77500E+0004 -0.27972E+0004  0.54318E-0008  0.15698E-0008  0.44150E-0008
  0.77932E+0004 -0.27958E+0004  0.35924E-0008  0.15253E-0008  0.25860E-0008
  0.78750E+0004 -0.27933E+0004  0.21891E-0010  0.14118E-0008 -0.95684E-0009
  0.79568E+0004 -0.27908E+0004 -0.35553E-0008  0.12530E-0008 -0.44826E-0008
  0.80000E+0004 -0.27894E+0004 -0.54030E-0008  0.11504E-0008 -0.62899E-0008
  0.80000E+0004 -0.28947E+0004  0.32670E-0008  0.28983E-0008  0.62808E-0009
  0.80432E+0004 -0.28940E+0004  0.15999E-0008  0.29636E-0008 -0.12232E-0008
  0.81250E+0004 -0.28927E+0004 -0.15252E-0008  0.30174E-0008 -0.46344E-0008
  0.82068E+0004 -0.28913E+0004 -0.45032E-0008  0.29859E-0008 -0.78104E-0008
  0.82500E+0004 -0.28906E+0004 -0.59777E-0008  0.29378E-0008 -0.93531E-0008
  0.80000E+0004 -0.28765E+0004  0.17385E-0008  0.26216E-0008 -0.57140E-0009
  0.80432E+0004 -0.28757E+0004  0.45709E-0011  0.26541E-0008 -0.24430E-0008
  0.81250E+0004 -0.28741E+0004 -0.32216E-0008  0.26523E-0008 -0.58740E-0008
  0.82068E+0004 -0.28725E+0004 -0.62668E-0008  0.25741E-0008 -0.90468E-0008
  0.82500E+0004 -0.28717E+0004 -0.77631E-0008  0.25052E-0008 -0.10579E-0007
  0.80000E+0004 -0.28421E+0004 -0.11576E-0008  0.20661E-0008 -0.28723E-0008
  0.80432E+0004 -0.28410E+0004 -0.29689E-0008  0.20376E-0008 -0.47392E-0008
  0.81250E+0004 -0.28390E+0004 -0.62893E-0008  0.19328E-0008 -0.81204E-0008
  0.82068E+0004 -0.28369E+0004 -0.93622E-0008  0.17690E-0008 -0.11195E-0007
  0.82500E+0004 -0.28359E+0004 -0.10847E-0007  0.16622E-0008 -0.12658E-0007
  0.80000E+0004 -0.28076E+0004 -0.39761E-0008  0.14748E-0008 -0.51374E-0008
  0.80432E+0004 -0.28063E+0004 -0.57997E-0008  0.13876E-0008 -0.69434E-0008
  0.81250E+0004 -0.28038E+0004 -0.90876E-0008  0.11842E-0008 -0.10163E-0007
  0.82068E+0004 -0.28014E+0004 -0.12060E-0007  0.93921E-0009 -0.13024E-0007
  0.82500E+0004 -0.28001E+0004 -0.13468E-0007  0.79705E-0009 -0.14357E-0007
  0.80000E+0004 -0.27894E+0004 -0.54030E-0008  0.11504E-0008 -0.62899E-0008
  0.80432E+0004 -0.27880E+0004 -0.72071E-0008  0.10334E-0008 -0.80417E-0008
  0.81250E+0004 -0.27853E+0004 -0.10428E-0007  0.78013E-0009 -0.11133E-0007
  0.82068E+0004 -0.27826E+0004 -0.13298E-0007  0.49437E-0009 -0.13838E-0007
  0.82500E+0004 -0.27812E+0004 -0.14639E-0007  0.33465E-0009 -0.15079E-0007
  0.82500E+0004 -0.28906E+0004 -0.59777E-0008  0.29378E-0008 -0.93531E-0008
  0.82932E+0004 -0.28900E+0004 -0.73576E-0008  0.28728E-0008 -0.10779E-0007
  0.83750E+0004 -0.28887E+0004 -0.96930E-0008  0.27030E-0008 -0.13136E-0007
  0.84568E+0004 -0.28875E+0004 -0.11604E-0007  0.24822E-0008 -0.14985E-0007
  0.85000E+0004 -0.28869E+0004 -0.12426E-0007  0.23478E-0008 -0.15743E-0007
  0.82500E+0004 -0.28717E+0004 -0.77631E-0008  0.25052E-0008 -0.10579E-0007
  0.82932E+0004 -0.28709E+0004 -0.91549E-0008  0.24225E-0008 -0.11989E-0007
  0.83750E+0004 -0.28695E+0004 -0.11489E-0007  0.22261E-0008 -0.14302E-0007
  0.84568E+0004 -0.28681E+0004 -0.13369E-0007  0.19882E-0008 -0.16095E-0007
  0.85000E+0004 -0.28674E+0004 -0.14163E-0007  0.18487E-0008 -0.16819E-0007
  0.82500E+0004 -0.28359E+0004 -0.10847E-0007  0.16622E-0008 -0.12658E-0007
  0.82932E+0004 -0.28349E+0004 -0.12211E-0007  0.15474E-0008 -0.13988E-0007
  0.83750E+0004 -0.28331E+0004 -0.14449E-0007  0.13041E-0008 -0.16129E-0007
  0.84568E+0004 -0.28313E+0004 -0.16183E-0007  0.10376E-0008 -0.17727E-0007
  0.85000E+0004 -0.28304E+0004 -0.16883E-0007  0.89014E-0009 -0.18343E-0007
  0.82500E+0004 -0.28001E+0004 -0.13468E-0007  0.79705E-0009 -0.14357E-0007
  0.82932E+0004 -0.27989E+0004 -0.14738E-0007  0.65249E-0009 -0.15548E-0007
  0.83750E+0004 -0.27967E+0004 -0.16765E-0007  0.36740E-0009 -0.17405E-0007
  0.84568E+0004 -0.27945E+0004 -0.18249E-0007  0.77377E-0010 -0.18706E-0007
  0.85000E+0004 -0.27934E+0004 -0.18805E-0007 -0.75037E-0010 -0.19164E-0007
  0.82500E+0004 -0.27812E+0004 -0.14639E-0007  0.33465E-0009 -0.15079E-0007
  0.82932E+0004 -0.27799E+0004 -0.15836E-0007  0.17548E-0009 -0.16174E-0007
  0.83750E+0004 -0.27775E+0004 -0.17709E-0007 -0.12952E-0009 -0.17842E-0007
  0.84568E+0004 -0.27751E+0004 -0.19024E-0007 -0.42961E-0009 -0.18951E-0007
  0.85000E+0004 -0.27738E+0004 -0.19486E-0007 -0.58346E-0009 -0.19307E-0007
  0.85000E+0004 -0.28869E+0004 -0.12426E-0007  0.23478E-0008 -0.15743E-0007
  0.85432E+0004 -0.28865E+0004 -0.13095E-0007  0.22081E-0008 -0.16335E-0007
  0.86250E+0004 -0.28856E+0004 -0.14000E-0007  0.19152E-0008 -0.17041E-0007
  0.87068E+0004 -0.28848E+0004 -0.14444E-0007  0.15890E-0008 -0.17226E-0007
  0.87500E+0004 -0.28844E+0004 -0.14506E-0007  0.14042E-0008 -0.17132E-0007
  0.85000E+0004 -0.28674E+0004 -0.14163E-0007  0.18487E-0008 -0.16819E-0007
  0.85432E+0004 -0.28669E+0004 -0.14797E-0007  0.17070E-0008 -0.17374E-0007
  0.86250E+0004 -0.28659E+0004 -0.15614E-0007  0.14175E-0008 -0.18007E-0007
  0.87068E+0004 -0.28649E+0004 -0.15946E-0007  0.11032E-0008 -0.18112E-0007
  0.87500E+0004 -0.28644E+0004 -0.15942E-0007  0.92773E-0009 -0.17975E-0007
  0.85000E+0004 -0.28304E+0004 -0.16883E-0007  0.89014E-0009 -0.18343E-0007
  0.85432E+0004 -0.28297E+0004 -0.17412E-0007  0.74722E-0009 -0.18791E-0007
  0.86250E+0004 -0.28285E+0004 -0.18005E-0007  0.46829E-0009 -0.19218E-0007
  0.87068E+0004 -0.28272E+0004 -0.18081E-0007  0.18073E-0009 -0.19119E-0007
  0.87500E+0004 -0.28265E+0004 -0.17928E-0007  0.25457E-0010 -0.18874E-0007
  0.85000E+0004 -0.27934E+0004 -0.18805E-0007 -0.75037E-0010 -0.19164E-0007
  0.85432E+0004 -0.27925E+0004 -0.19187E-0007 -0.21630E-0009 -0.19459E-0007
  0.86250E+0004 -0.27910E+0004 -0.19488E-0007 -0.47902E-0009 -0.19606E-0007
  0.87068E+0004 -0.27895E+0004 -0.19258E-0007 -0.73416E-0009 -0.19243E-0007
  0.87500E+0004 -0.27887E+0004 -0.18939E-0007 -0.86625E-0009 -0.18864E-0007
  0.85000E+0004 -0.27738E+0004 -0.19486E-0007 -0.58346E-0009 -0.19307E-0007
  0.85432E+0004 -0.27729E+0004 -0.19776E-0007 -0.72268E-0009 -0.19507E-0007
  0.86250E+0004 -0.27713E+0004 -0.19901E-0007 -0.97454E-0009 -0.19483E-0007
  0.87068E+0004 -0.27696E+0004 -0.19495E-0007 -0.12104E-0008 -0.18961E-0007
  0.87500E+0004 -0.27687E+0004 -0.19084E-0007 -0.13291E-0008 -0.18505E-0007
  0.87500E+0004 -0.28844E+0004 -0.14506E-0007  0.14042E-0008 -0.17132E-0007
  0.87932E+0004 -0.28840E+0004 -0.14454E-0007  0.12137E-0008 -0.16916E-0007
  0.88750E+0004 -0.28834E+0004 -0.14106E-0007  0.83178E-0009 -0.16233E-0007
  0.89568E+0004 -0.28828E+0004 -0.13507E-0007  0.42758E-0009 -0.15286E-0007
  0.90000E+0004 -0.28825E+0004 -0.13125E-0007  0.20824E-0009 -0.14720E-0007
  0.87500E+0004 -0.28644E+0004 -0.15942E-0007  0.92773E-0009 -0.17975E-0007
  0.87932E+0004 -0.28640E+0004 -0.15815E-0007  0.74924E-0009 -0.17713E-0007
  0.88750E+0004 -0.28633E+0004 -0.15310E-0007  0.39476E-0009 -0.16939E-0007
  0.89568E+0004 -0.28626E+0004 -0.14535E-0007  0.23092E-0010 -0.15890E-0007
  0.90000E+0004 -0.28622E+0004 -0.14051E-0007 -0.17766E-0009 -0.15267E-0007
  0.87500E+0004 -0.28265E+0004 -0.17928E-0007  0.25457E-0010 -0.18874E-0007
  0.87932E+0004 -0.28261E+0004 -0.17648E-0007 -0.12810E-0009 -0.18507E-0007
  0.88750E+0004 -0.28251E+0004 -0.16829E-0007 -0.42629E-0009 -0.17531E-0007
  0.89568E+0004 -0.28242E+0004 -0.15713E-0007 -0.73208E-0009 -0.16274E-0007
  0.90000E+0004 -0.28237E+0004 -0.15040E-0007 -0.89541E-0009 -0.15536E-0007
  0.87500E+0004 -0.27887E+0004 -0.18939E-0007 -0.86625E-0009 -0.18864E-0007
  0.87932E+0004 -0.27881E+0004 -0.18492E-0007 -0.99206E-0009 -0.18372E-0007
  0.88750E+0004 -0.27870E+0004 -0.17351E-0007 -0.12286E-0008 -0.17170E-0007
  0.89568E+0004 -0.27858E+0004 -0.15899E-0007 -0.14633E-0008 -0.15692E-0007
  0.90000E+0004 -0.27852E+0004 -0.15043E-0007 -0.15864E-0008 -0.14837E-0007
  0.87500E+0004 -0.27687E+0004 -0.19084E-0007 -0.13291E-0008 -0.18505E-0007
  0.87932E+0004 -0.27681E+0004 -0.18548E-0007 -0.14391E-0008 -0.17942E-0007
  0.88750E+0004 -0.27668E+0004 -0.17238E-0007 -0.16412E-0008 -0.16614E-0007
  0.89568E+0004 -0.27656E+0004 -0.15616E-0007 -0.18364E-0008 -0.15018E-0007
  0.90000E+0004 -0.27649E+0004 -0.14669E-0007 -0.19373E-0008 -0.14104E-0007
  0.90000E+0004 -0.28825E+0004 -0.13125E-0007  0.20824E-0009 -0.14720E-0007
  0.90432E+0004 -0.28821E+0004 -0.12718E-0007 -0.13788E-0010 -0.14133E-0007
  0.91250E+0004 -0.28815E+0004 -0.11928E-0007 -0.43468E-0009 -0.13022E-0007
  0.92068E+0004 -0.28809E+0004 -0.11203E-0007 -0.84686E-0009 -0.12008E-0007
  0.92500E+0004 -0.28805E+0004 -0.10876E-0007 -0.10571E-0008 -0.11545E-0007
  0.90000E+0004 -0.28622E+0004 -0.14051E-0007 -0.17766E-0009 -0.15267E-0007
  0.90432E+0004 -0.28618E+0004 -0.13538E-0007 -0.38045E-0009 -0.14618E-0007
  0.91250E+0004 -0.28610E+0004 -0.12539E-0007 -0.76436E-0009 -0.13382E-0007
  0.92068E+0004 -0.28603E+0004 -0.11597E-0007 -0.11402E-0008 -0.12234E-0007
  0.92500E+0004 -0.28599E+0004 -0.11157E-0007 -0.13322E-0008 -0.11700E-0007
  0.90000E+0004 -0.28237E+0004 -0.15040E-0007 -0.89541E-0009 -0.15536E-0007
  0.90432E+0004 -0.28232E+0004 -0.14329E-0007 -0.10595E-0008 -0.14768E-0007
  0.91250E+0004 -0.28223E+0004 -0.12943E-0007 -0.13688E-0008 -0.13295E-0007
  0.92068E+0004 -0.28213E+0004 -0.11603E-0007 -0.16709E-0008 -0.11900E-0007
  0.92500E+0004 -0.28208E+0004 -0.10953E-0007 -0.18255E-0008 -0.11233E-0007
  0.90000E+0004 -0.27852E+0004 -0.15043E-0007 -0.15864E-0008 -0.14837E-0007
  0.90432E+0004 -0.27846E+0004 -0.14146E-0007 -0.17090E-0008 -0.13951E-0007
  0.91250E+0004 -0.27835E+0004 -0.12397E-0007 -0.19381E-0008 -0.12250E-0007
  0.92068E+0004 -0.27823E+0004 -0.10686E-0007 -0.21605E-0008 -0.10620E-0007
  0.92500E+0004 -0.27817E+0004 -0.98421E-0008 -0.22744E-0008 -0.98290E-0008
  0.90000E+0004 -0.27649E+0004 -0.14669E-0007 -0.19373E-0008 -0.14104E-0007
  0.90432E+0004 -0.27643E+0004 -0.13681E-0007 -0.20368E-0008 -0.13158E-0007
  0.91250E+0004 -0.27630E+0004 -0.11754E-0007 -0.22215E-0008 -0.11343E-0007
  0.92068E+0004 -0.27617E+0004 -0.98649E-0008 -0.23997E-0008 -0.95983E-0008
  0.92500E+0004 -0.27611E+0004 -0.89260E-0008 -0.24908E-0008 -0.87462E-0008
  0.92500E+0004 -0.28805E+0004 -0.10876E-0007 -0.10571E-0008 -0.11545E-0007
  0.92932E+0004 -0.28802E+0004 -0.10604E-0007 -0.12614E-0008 -0.11146E-0007
  0.93750E+0004 -0.28797E+0004 -0.10269E-0007 -0.16298E-0008 -0.10593E-0007
  0.94568E+0004 -0.28792E+0004 -0.10205E-0007 -0.19763E-0008 -0.10325E-0007
  0.95000E+0004 -0.28789E+0004 -0.10286E-0007 -0.21516E-0008 -0.10296E-0007
  0.92500E+0004 -0.28599E+0004 -0.11157E-0007 -0.13322E-0008 -0.11700E-0007
  0.92932E+0004 -0.28596E+0004 -0.10774E-0007 -0.15188E-0008 -0.11231E-0007
  0.93750E+0004 -0.28589E+0004 -0.10242E-0007 -0.18564E-0008 -0.10554E-0007
  0.94568E+0004 -0.28583E+0004 -0.10011E-0007 -0.21752E-0008 -0.10185E-0007
  0.95000E+0004 -0.28579E+0004 -0.10020E-0007 -0.23370E-0008 -0.10117E-0007
  0.92500E+0004 -0.28208E+0004 -0.10953E-0007 -0.18255E-0008 -0.11233E-0007
  0.92932E+0004 -0.28204E+0004 -0.10366E-0007 -0.19758E-0008 -0.10635E-0007
  0.93750E+0004 -0.28195E+0004 -0.94694E-0008 -0.22491E-0008 -0.97296E-0008
  0.94568E+0004 -0.28187E+0004 -0.89208E-0008 -0.25094E-0008 -0.91723E-0008
  0.95000E+0004 -0.28183E+0004 -0.87895E-0008 -0.26424E-0008 -0.90292E-0008
  0.92500E+0004 -0.27817E+0004 -0.98421E-0008 -0.22744E-0008 -0.98290E-0008
  0.92932E+0004 -0.27812E+0004 -0.90649E-0008 -0.23848E-0008 -0.91111E-0008
  0.93750E+0004 -0.27802E+0004 -0.78235E-0008 -0.25869E-0008 -0.79895E-0008
  0.94568E+0004 -0.27792E+0004 -0.69678E-0008 -0.27815E-0008 -0.72493E-0008
  0.95000E+0004 -0.27786E+0004 -0.66971E-0008 -0.28819E-0008 -0.70310E-0008
  0.92500E+0004 -0.27611E+0004 -0.89260E-0008 -0.24908E-0008 -0.87462E-0008
  0.92932E+0004 -0.27605E+0004 -0.80562E-0008 -0.25789E-0008 -0.79694E-0008
  0.93750E+0004 -0.27594E+0004 -0.66458E-0008 -0.27409E-0008 -0.67412E-0008
  0.94568E+0004 -0.27583E+0004 -0.56362E-0008 -0.28981E-0008 -0.59090E-0008
  0.95000E+0004 -0.27577E+0004 -0.52941E-0008 -0.29800E-0008 -0.56518E-0008
  0.95000E+0004 -0.28789E+0004 -0.10286E-0007 -0.21516E-0008 -0.10296E-0007
  0.95432E+0004 -0.28788E+0004 -0.10449E-0007 -0.23233E-0008 -0.10339E-0007
  0.96250E+0004 -0.28786E+0004 -0.10957E-0007 -0.26467E-0008 -0.10583E-0007
  0.97068E+0004 -0.28784E+0004 -0.11686E-0007 -0.29807E-0008 -0.10975E-0007
  0.97500E+0004 -0.28783E+0004 -0.12135E-0007 -0.31646E-0008 -0.11209E-0007
  0.95000E+0004 -0.28579E+0004 -0.10020E-0007 -0.23370E-0008 -0.10117E-0007
  0.95432E+0004 -0.28578E+0004 -0.10127E-0007 -0.24955E-0008 -0.10137E-0007
  0.96250E+0004 -0.28576E+0004 -0.10574E-0007 -0.27945E-0008 -0.10380E-0007
  0.97068E+0004 -0.28574E+0004 -0.11304E-0007 -0.31035E-0008 -0.10831E-0007
  0.97500E+0004 -0.28573E+0004 -0.11780E-0007 -0.32732E-0008 -0.11122E-0007
  0.95000E+0004 -0.28183E+0004 -0.87895E-0008 -0.26424E-0008 -0.90292E-0008
  0.95432E+0004 -0.28182E+0004 -0.87879E-0008 -0.27730E-0008 -0.90046E-0008
  0.96250E+0004 -0.28179E+0004 -0.91046E-0008 -0.30209E-0008 -0.92356E-0008
  0.97068E+0004 -0.28177E+0004 -0.98173E-0008 -0.32785E-0008 -0.97864E-0008
  0.97500E+0004 -0.28175E+0004 -0.10333E-0007 -0.34200E-0008 -0.10179E-0007
  0.95000E+0004 -0.27786E+0004 -0.66971E-0008 -0.28819E-0008 -0.70310E-0008
  0.95432E+0004 -0.27785E+0004 -0.65857E-0008 -0.29811E-0008 -0.69610E-0008
  0.96250E+0004 -0.27782E+0004 -0.67603E-0008 -0.31721E-0008 -0.71712E-0008
  0.97068E+0004 -0.27779E+0004 -0.74319E-0008 -0.33737E-0008 -0.78034E-0008
  0.97500E+0004 -0.27777E+0004 -0.79713E-0008 -0.34853E-0008 -0.82847E-0008
  0.95000E+0004 -0.27577E+0004 -0.52941E-0008 -0.29800E-0008 -0.56518E-0008
  0.95432E+0004 -0.27576E+0004 -0.51256E-0008 -0.30613E-0008 -0.55578E-0008
  0.96250E+0004 -0.27572E+0004 -0.52221E-0008 -0.32202E-0008 -0.57535E-0008
  0.97068E+0004 -0.27569E+0004 -0.58633E-0008 -0.33906E-0008 -0.64206E-0008
  0.97500E+0004 -0.27567E+0004 -0.64084E-0008 -0.34858E-0008 -0.69429E-0008
  0.97500E+0004 -0.28783E+0004 -0.12135E-0007 -0.31646E-0008 -0.11209E-0007
  0.97932E+0004 -0.28786E+0004 -0.12615E-0007 -0.33550E-0008 -0.11440E-0007
  0.98750E+0004 -0.28790E+0004 -0.13550E-0007 -0.37393E-0008 -0.11819E-0007
  0.99568E+0004 -0.28795E+0004 -0.14434E-0007 -0.41545E-0008 -0.12042E-0007
  0.10000E+0005 -0.28797E+0004 -0.14848E-0007 -0.43831E-0008 -0.12069E-0007
  0.97500E+0004 -0.28573E+0004 -0.11780E-0007 -0.32732E-0008 -0.11122E-0007
  0.97932E+0004 -0.28576E+0004 -0.12312E-0007 -0.34488E-0008 -0.11435E-0007
  0.98750E+0004 -0.28581E+0004 -0.13393E-0007 -0.38020E-0008 -0.12014E-0007
  0.99568E+0004 -0.28587E+0004 -0.14480E-0007 -0.41823E-0008 -0.12490E-0007
  0.10000E+0005 -0.28590E+0004 -0.15020E-0007 -0.43910E-0008 -0.12668E-0007
  0.97500E+0004 -0.28175E+0004 -0.10333E-0007 -0.34200E-0008 -0.10179E-0007
  0.97932E+0004 -0.28179E+0004 -0.10954E-0007 -0.35668E-0008 -0.10641E-0007
  0.98750E+0004 -0.28185E+0004 -0.12296E-0007 -0.38614E-0008 -0.11591E-0007
  0.99568E+0004 -0.28192E+0004 -0.13754E-0007 -0.41774E-0008 -0.12542E-0007
  0.10000E+0005 -0.28196E+0004 -0.14527E-0007 -0.43498E-0008 -0.13005E-0007
  0.97500E+0004 -0.27777E+0004 -0.79713E-0008 -0.34853E-0008 -0.82847E-0008
  0.97932E+0004 -0.27781E+0004 -0.86666E-0008 -0.36024E-0008 -0.88854E-0008
  0.98750E+0004 -0.27790E+0004 -0.10238E-0007 -0.38387E-0008 -0.10187E-0007
  0.99568E+0004 -0.27798E+0004 -0.12038E-0007 -0.40926E-0008 -0.11596E-0007
  0.10000E+0005 -0.27802E+0004 -0.13032E-0007 -0.42308E-0008 -0.12337E-0007
  0.97500E+0004 -0.27567E+0004 -0.64084E-0008 -0.34858E-0008 -0.69429E-0008
  0.97932E+0004 -0.27572E+0004 -0.71358E-0008 -0.35870E-0008 -0.76114E-0008
  0.98750E+0004 -0.27581E+0004 -0.88139E-0008 -0.37926E-0008 -0.90872E-0008
  0.99568E+0004 -0.27590E+0004 -0.10778E-0007 -0.40146E-0008 -0.10726E-0007
  0.10000E+0005 -0.27594E+0004 -0.11880E-0007 -0.41355E-0008 -0.11608E-0007
  0.10000E+0005 -0.28797E+0004 -0.14848E-0007 -0.43831E-0008 -0.12069E-0007
  0.10043E+0005 -0.28803E+0004 -0.15203E-0007 -0.46155E-0008 -0.12011E-0007
  0.10125E+0005 -0.28813E+0004 -0.15681E-0007 -0.50578E-0008 -0.11667E-0007
  0.10207E+0005 -0.28824E+0004 -0.15854E-0007 -0.54800E-0008 -0.11006E-0007
  0.10250E+0005 -0.28829E+0004 -0.15807E-0007 -0.56849E-0008 -0.10530E-0007
  0.10000E+0005 -0.28590E+0004 -0.15020E-0007 -0.43910E-0008 -0.12668E-0007
  0.10043E+0005 -0.28596E+0004 -0.15515E-0007 -0.46030E-0008 -0.12771E-0007
  0.10125E+0005 -0.28608E+0004 -0.16278E-0007 -0.50052E-0008 -0.12745E-0007
  0.10207E+0005 -0.28621E+0004 -0.16747E-0007 -0.53873E-0008 -0.12399E-0007
  0.10250E+0005 -0.28627E+0004 -0.16856E-0007 -0.55718E-0008 -0.12083E-0007
  0.10000E+0005 -0.28196E+0004 -0.14527E-0007 -0.43498E-0008 -0.13005E-0007
  0.10043E+0005 -0.28204E+0004 -0.15291E-0007 -0.45255E-0008 -0.13420E-0007
  0.10125E+0005 -0.28220E+0004 -0.16604E-0007 -0.48569E-0008 -0.14014E-0007
  0.10207E+0005 -0.28236E+0004 -0.17655E-0007 -0.51688E-0008 -0.14296E-0007
  0.10250E+0005 -0.28244E+0004 -0.18073E-0007 -0.53177E-0008 -0.14303E-0007
  0.10000E+0005 -0.27802E+0004 -0.13032E-0007 -0.42308E-0008 -0.12337E-0007
  0.10043E+0005 -0.27812E+0004 -0.14057E-0007 -0.43731E-0008 -0.13065E-0007
  0.10125E+0005 -0.27832E+0004 -0.15915E-0007 -0.46401E-0008 -0.14288E-0007
  0.10207E+0005 -0.27851E+0004 -0.17556E-0007 -0.48889E-0008 -0.15222E-0007
  0.10250E+0005 -0.27861E+0004 -0.18294E-0007 -0.50061E-0008 -0.15571E-0007
  0.10000E+0005 -0.27594E+0004 -0.11880E-0007 -0.41355E-0008 -0.11608E-0007
  0.10043E+0005 -0.27606E+0004 -0.13036E-0007 -0.42612E-0008 -0.12498E-0007
  0.10125E+0005 -0.27627E+0004 -0.15173E-0007 -0.44967E-0008 -0.14051E-0007
  0.10207E+0005 -0.27648E+0004 -0.17120E-0007 -0.47149E-0008 -0.15330E-0007
  0.10250E+0005 -0.27659E+0004 -0.18026E-0007 -0.48168E-0008 -0.15863E-0007
  0.10250E+0005 -0.28829E+0004 -0.15807E-0007 -0.56849E-0008 -0.10530E-0007
  0.10293E+0005 -0.28834E+0004 -0.15667E-0007 -0.58700E-0008 -0.99807E-0008
  0.10375E+0005 -0.28842E+0004 -0.15123E-0007 -0.61540E-0008 -0.87296E-0008
  0.10457E+0005 -0.28851E+0004 -0.14211E-0007 -0.63254E-0008 -0.72348E-0008
  0.10500E+0005 -0.28855E+0004 -0.13585E-0007 -0.63628E-0008 -0.63606E-0008
  0.10250E+0005 -0.28627E+0004 -0.16856E-0007 -0.55718E-0008 -0.12083E-0007
  0.10293E+0005 -0.28633E+0004 -0.16868E-0007 -0.57374E-0008 -0.11686E-0007
  0.10375E+0005 -0.28643E+0004 -0.16599E-0007 -0.59884E-0008 -0.10698E-0007
  0.10457E+0005 -0.28653E+0004 -0.15937E-0007 -0.61338E-0008 -0.94250E-0008
  0.10500E+0005 -0.28658E+0004 -0.15429E-0007 -0.61610E-0008 -0.86483E-0008
  0.10250E+0005 -0.28244E+0004 -0.18073E-0007 -0.53177E-0008 -0.14303E-0007
  0.10293E+0005 -0.28251E+0004 -0.18390E-0007 -0.54492E-0008 -0.14218E-0007
  0.10375E+0005 -0.28264E+0004 -0.18680E-0007 -0.56425E-0008 -0.13779E-0007
  0.10457E+0005 -0.28276E+0004 -0.18539E-0007 -0.57426E-0008 -0.12983E-0007
  0.10500E+0005 -0.28283E+0004 -0.18285E-0007 -0.57520E-0008 -0.12426E-0007
  0.10250E+0005 -0.27861E+0004 -0.18294E-0007 -0.50061E-0008 -0.15571E-0007
  0.10293E+0005 -0.27869E+0004 -0.18927E-0007 -0.51070E-0008 -0.15817E-0007
  0.10375E+0005 -0.27885E+0004 -0.19809E-0007 -0.52489E-0008 -0.15975E-0007
  0.10457E+0005 -0.27900E+0004 -0.20232E-0007 -0.53091E-0008 -0.15719E-0007
  0.10500E+0005 -0.27908E+0004 -0.20260E-0007 -0.53030E-0008 -0.15418E-0007
  0.10250E+0005 -0.27659E+0004 -0.18026E-0007 -0.48168E-0008 -0.15863E-0007
  0.10293E+0005 -0.27668E+0004 -0.18826E-0007 -0.49029E-0008 -0.16288E-0007
  0.10375E+0005 -0.27685E+0004 -0.20025E-0007 -0.50202E-0008 -0.16774E-0007
  0.10457E+0005 -0.27702E+0004 -0.20756E-0007 -0.50614E-0008 -0.16821E-0007
  0.10500E+0005 -0.27711E+0004 -0.20940E-0007 -0.50481E-0008 -0.16667E-0007
  0.10500E+0005 -0.28855E+0004 -0.13585E-0007 -0.63628E-0008 -0.63606E-0008
  0.10543E+0005 -0.28859E+0004 -0.12865E-0007 -0.63593E-0008 -0.54393E-0008
  0.10625E+0005 -0.28867E+0004 -0.11247E-0007 -0.62383E-0008 -0.35651E-0008
  0.10707E+0005 -0.28875E+0004 -0.93168E-0008 -0.59668E-0008 -0.15419E-0008
  0.10750E+0005 -0.28879E+0004 -0.81838E-0008 -0.57664E-0008 -0.41985E-0009
  0.10500E+0005 -0.28658E+0004 -0.15429E-0007 -0.61610E-0008 -0.86483E-0008
  0.10543E+0005 -0.28663E+0004 -0.14820E-0007 -0.61497E-0008 -0.78109E-0008
  0.10625E+0005 -0.28672E+0004 -0.13381E-0007 -0.60216E-0008 -0.60576E-0008
  0.10707E+0005 -0.28680E+0004 -0.11593E-0007 -0.57530E-0008 -0.41069E-0008
  0.10750E+0005 -0.28685E+0004 -0.10520E-0007 -0.55579E-0008 -0.30050E-0008
  0.10500E+0005 -0.28283E+0004 -0.18285E-0007 -0.57520E-0008 -0.12426E-0007
  0.10543E+0005 -0.28289E+0004 -0.17912E-0007 -0.57273E-0008 -0.11783E-0007
  0.10625E+0005 -0.28301E+0004 -0.16875E-0007 -0.55873E-0008 -0.10332E-0007
  0.10707E+0005 -0.28312E+0004 -0.15422E-0007 -0.53244E-0008 -0.85969E-0008
  0.10750E+0005 -0.28318E+0004 -0.14499E-0007 -0.51391E-0008 -0.75757E-0008
  0.10500E+0005 -0.27908E+0004 -0.20260E-0007 -0.53030E-0008 -0.15418E-0007
  0.10543E+0005 -0.27916E+0004 -0.20154E-0007 -0.52667E-0008 -0.15010E-0007
  0.10625E+0005 -0.27930E+0004 -0.19582E-0007 -0.51170E-0008 -0.13944E-0007
  0.10707E+0005 -0.27944E+0004 -0.18537E-0007 -0.48604E-0008 -0.12515E-0007
  0.10750E+0005 -0.27951E+0004 -0.17804E-0007 -0.46847E-0008 -0.11625E-0007
  0.10500E+0005 -0.27711E+0004 -0.20940E-0007 -0.50481E-0008 -0.16667E-0007
  0.10543E+0005 -0.27719E+0004 -0.20983E-0007 -0.50063E-0008 -0.16396E-0007
  0.10625E+0005 -0.27734E+0004 -0.20675E-0007 -0.48524E-0008 -0.15560E-0007
  0.10707E+0005 -0.27750E+0004 -0.19868E-0007 -0.45996E-0008 -0.14325E-0007
  0.10750E+0005 -0.27758E+0004 -0.19250E-0007 -0.44291E-0008 -0.13522E-0007
  0.10750E+0005 -0.28879E+0004 -0.81838E-0008 -0.57664E-0008 -0.41985E-0009
  0.10793E+0005 -0.28883E+0004 -0.69702E-0008 -0.55310E-0008  0.74742E-0009
  0.10875E+0005 -0.28892E+0004 -0.44900E-0008 -0.50010E-0008  0.30581E-0008
  0.10957E+0005 -0.28901E+0004 -0.18105E-0008 -0.43936E-0008  0.54991E-0008
  0.11000E+0005 -0.28906E+0004 -0.33290E-0009 -0.40562E-0008  0.68385E-0008
  0.10750E+0005 -0.28685E+0004 -0.10520E-0007 -0.55579E-0008 -0.30050E-0008
  0.10793E+0005 -0.28691E+0004 -0.93546E-0008 -0.53302E-0008 -0.18451E-0008
  0.10875E+0005 -0.28701E+0004 -0.69391E-0008 -0.48205E-0008  0.47958E-0009
  0.10957E+0005 -0.28711E+0004 -0.42902E-0008 -0.42381E-0008  0.29651E-0008
  0.11000E+0005 -0.28717E+0004 -0.28157E-0008 -0.39149E-0008  0.43380E-0008
  0.10750E+0005 -0.28318E+0004 -0.14499E-0007 -0.51391E-0008 -0.75757E-0008
  0.10793E+0005 -0.28325E+0004 -0.13464E-0007 -0.49256E-0008 -0.64743E-0008
  0.10875E+0005 -0.28338E+0004 -0.11246E-0007 -0.44527E-0008 -0.42082E-0008
  0.10957E+0005 -0.28352E+0004 -0.87321E-0008 -0.39160E-0008 -0.17241E-0008
  0.11000E+0005 -0.28359E+0004 -0.73050E-0008 -0.36189E-0008 -0.33310E-0009
  0.10750E+0005 -0.27951E+0004 -0.17804E-0007 -0.46847E-0008 -0.11625E-0007
  0.10793E+0005 -0.27960E+0004 -0.16944E-0007 -0.44851E-0008 -0.10635E-0007
  0.10875E+0005 -0.27976E+0004 -0.15012E-0007 -0.40477E-0008 -0.85319E-0008
  0.10957E+0005 -0.27992E+0004 -0.12727E-0007 -0.35552E-0008 -0.61555E-0008
  0.11000E+0005 -0.28000E+0004 -0.11399E-0007 -0.32834E-0008 -0.48032E-0008
  0.10750E+0005 -0.27758E+0004 -0.19250E-0007 -0.44291E-0008 -0.13522E-0007
  0.10793E+0005 -0.27767E+0004 -0.18498E-0007 -0.42366E-0008 -0.12610E-0007
  0.10875E+0005 -0.27785E+0004 -0.16747E-0007 -0.38175E-0008 -0.10630E-0007
  0.10957E+0005 -0.27802E+0004 -0.14617E-0007 -0.33479E-0008 -0.83503E-0008
  0.11000E+0005 -0.27811E+0004 -0.13359E-0007 -0.30893E-0008 -0.70398E-0008
  0.11000E+0005 -0.28906E+0004 -0.33290E-0009 -0.40562E-0008  0.68385E-0008
  0.11043E+0005 -0.28911E+0004  0.11824E-0008 -0.37174E-0008  0.82177E-0008
  0.11125E+0005 -0.28920E+0004  0.41226E-0008 -0.30934E-0008  0.10926E-0007
  0.11207E+0005 -0.28929E+0004  0.71040E-0008 -0.25351E-0008  0.13746E-0007
  0.11250E+0005 -0.28934E+0004  0.86734E-0008 -0.22809E-0008  0.15269E-0007
  0.11000E+0005 -0.28717E+0004 -0.28157E-0008 -0.39149E-0008  0.43380E-0008
  0.11043E+0005 -0.28722E+0004 -0.12945E-0008 -0.35903E-0008  0.57568E-0008
  0.11125E+0005 -0.28733E+0004  0.16791E-0008 -0.29917E-0008  0.85523E-0008
  0.11207E+0005 -0.28744E+0004  0.47223E-0008 -0.24542E-0008  0.11473E-0007
  0.11250E+0005 -0.28750E+0004  0.63355E-0008 -0.22083E-0008  0.13053E-0007
  0.11000E+0005 -0.28359E+0004 -0.73050E-0008 -0.36189E-0008 -0.33310E-0009
  0.11043E+0005 -0.28366E+0004 -0.58148E-0008 -0.33207E-0008  0.11155E-0008
  0.11125E+0005 -0.28380E+0004 -0.28580E-0008 -0.27699E-0008  0.39927E-0008
  0.11207E+0005 -0.28393E+0004  0.22210E-0009 -0.22727E-0008  0.70226E-0008
  0.11250E+0005 -0.28401E+0004  0.18761E-0008 -0.20433E-0008  0.86706E-0008
  0.11000E+0005 -0.28000E+0004 -0.11399E-0007 -0.32834E-0008 -0.48032E-0008
  0.11043E+0005 -0.28009E+0004 -0.99922E-0008 -0.30111E-0008 -0.33818E-0008
  0.11125E+0005 -0.28026E+0004 -0.71540E-0008 -0.25078E-0008 -0.53090E-0009
  0.11207E+0005 -0.28043E+0004 -0.41410E-0008 -0.20521E-0008  0.25021E-0008
  0.11250E+0005 -0.28052E+0004 -0.25017E-0008 -0.18407E-0008  0.41627E-0008
  0.11000E+0005 -0.27811E+0004 -0.13359E-0007 -0.30893E-0008 -0.70398E-0008
  0.11043E+0005 -0.27821E+0004 -0.12016E-0007 -0.28305E-0008 -0.56546E-0008
  0.11125E+0005 -0.27839E+0004 -0.92796E-0008 -0.23523E-0008 -0.28591E-0008
  0.11207E+0005 -0.27858E+0004 -0.63424E-0008 -0.19190E-0008  0.13384E-0009
  0.11250E+0005 -0.27867E+0004 -0.47325E-0008 -0.17176E-0008  0.17793E-0008
  0.11250E+0005 -0.28934E+0004  0.86734E-0008 -0.22809E-0008  0.15269E-0007
  0.11293E+0005 -0.28938E+0004  0.10226E-0007 -0.20620E-0008  0.16807E-0007
  0.11375E+0005 -0.28947E+0004  0.13100E-0007 -0.17552E-0008  0.19741E-0007
  0.11457E+0005 -0.28956E+0004  0.15833E-0007 -0.16014E-0008  0.22645E-0007
  0.11500E+0005 -0.28960E+0004  0.17198E-0007 -0.15817E-0008  0.24138E-0007
  0.11250E+0005 -0.28750E+0004  0.63355E-0008 -0.22083E-0008  0.13053E-0007
  0.11293E+0005 -0.28755E+0004  0.79389E-0008 -0.19955E-0008  0.14651E-0007
  0.11375E+0005 -0.28765E+0004  0.10930E-0007 -0.16932E-0008  0.17708E-0007
  0.11457E+0005 -0.28775E+0004  0.13807E-0007 -0.15347E-0008  0.20749E-0007
  0.11500E+0005 -0.28781E+0004  0.15258E-0007 -0.15088E-0008  0.22320E-0007
  0.11250E+0005 -0.28401E+0004  0.18761E-0008 -0.20433E-0008  0.86706E-0008
  0.11293E+0005 -0.28407E+0004  0.35340E-0008 -0.18434E-0008  0.10342E-0007
  0.11375E+0005 -0.28421E+0004  0.66692E-0008 -0.15535E-0008  0.13559E-0007
  0.11457E+0005 -0.28434E+0004  0.97445E-0008 -0.13914E-0008  0.16790E-0007
  0.11500E+0005 -0.28440E+0004  0.11323E-0007 -0.13571E-0008  0.18477E-0007
  0.11250E+0005 -0.28052E+0004 -0.25017E-0008 -0.18407E-0008  0.41627E-0008
  0.11293E+0005 -0.28060E+0004 -0.84419E-0009 -0.16555E-0008  0.58540E-0008
  0.11375E+0005 -0.28076E+0004  0.23315E-0008 -0.13830E-0008  0.91317E-0008
  0.11457E+0005 -0.28092E+0004  0.55038E-0008 -0.12239E-0008  0.12461E-0007
  0.11500E+0005 -0.28100E+0004  0.71567E-0008 -0.11854E-0008  0.14217E-0007
  0.11250E+0005 -0.27867E+0004 -0.47325E-0008 -0.17176E-0008  0.17793E-0008
  0.11293E+0005 -0.27877E+0004 -0.30973E-0008 -0.15409E-0008  0.34595E-0008
  0.11375E+0005 -0.27894E+0004  0.57691E-0010 -0.12795E-0008  0.67292E-0008
  0.11457E+0005 -0.27911E+0004  0.32394E-0008 -0.11247E-0008  0.10072E-0007
  0.11500E+0005 -0.27921E+0004  0.49101E-0008 -0.10855E-0008  0.11844E-0007
  0.11500E+0005 -0.28960E+0004  0.17198E-0007 -0.15817E-0008  0.24138E-0007
  0.11543E+0005 -0.28964E+0004  0.18494E-0007 -0.16004E-0008  0.25582E-0007
  0.11625E+0005 -0.28972E+0004  0.20755E-0007 -0.17302E-0008  0.28155E-0007
  0.11707E+0005 -0.28979E+0004  0.22728E-0007 -0.19476E-0008  0.30441E-0007
  0.11750E+0005 -0.28983E+0004  0.23645E-0007 -0.20816E-0008  0.31503E-0007
  0.11500E+0005 -0.28781E+0004  0.15258E-0007 -0.15088E-0008  0.22320E-0007
  0.11543E+0005 -0.28785E+0004  0.16646E-0007 -0.15193E-0008  0.23846E-0007
  0.11625E+0005 -0.28794E+0004  0.19098E-0007 -0.16281E-0008  0.26588E-0007
  0.11707E+0005 -0.28803E+0004  0.21285E-0007 -0.18199E-0008  0.29063E-0007
  0.11750E+0005 -0.28808E+0004  0.22320E-0007 -0.19394E-0008  0.30233E-0007
  0.11500E+0005 -0.28440E+0004  0.11323E-0007 -0.13571E-0008  0.18477E-0007
  0.11543E+0005 -0.28446E+0004  0.12848E-0007 -0.13554E-0008  0.20126E-0007
  0.11625E+0005 -0.28458E+0004  0.15602E-0007 -0.14314E-0008  0.23136E-0007
  0.11707E+0005 -0.28469E+0004  0.18136E-0007 -0.15819E-0008  0.25923E-0007
  0.11750E+0005 -0.28475E+0004  0.19371E-0007 -0.16777E-0008  0.27277E-0007
  0.11500E+0005 -0.28100E+0004  0.71567E-0008 -0.11854E-0008  0.14217E-0007
  0.11543E+0005 -0.28107E+0004  0.87705E-0008 -0.11758E-0008  0.15944E-0007
  0.11625E+0005 -0.28121E+0004  0.11735E-0007 -0.12280E-0008  0.19143E-0007
  0.11707E+0005 -0.28135E+0004  0.14535E-0007 -0.13464E-0008  0.22174E-0007
  0.11750E+0005 -0.28142E+0004  0.15930E-0007 -0.14233E-0008  0.23679E-0007
  0.11500E+0005 -0.27921E+0004  0.49101E-0008 -0.10855E-0008  0.11844E-0007
  0.11543E+0005 -0.27929E+0004  0.65491E-0008 -0.10736E-0008  0.13594E-0007
  0.11625E+0005 -0.27944E+0004  0.95864E-0008 -0.11167E-0008  0.16857E-0007
  0.11707E+0005 -0.27958E+0004  0.12490E-0007 -0.12219E-0008  0.19986E-0007
  0.11750E+0005 -0.27966E+0004  0.13953E-0007 -0.12906E-0008  0.21556E-0007
  0.11750E+0005 -0.28983E+0004  0.23645E-0007 -0.20816E-0008  0.31503E-0007
  0.11793E+0005 -0.28986E+0004  0.24469E-0007 -0.22153E-0008  0.32448E-0007
  0.11875E+0005 -0.28993E+0004  0.25790E-0007 -0.24427E-0008  0.33905E-0007
  0.11957E+0005 -0.28999E+0004  0.26807E-0007 -0.25800E-0008  0.34890E-0007
  0.12000E+0005 -0.29002E+0004  0.27227E-0007 -0.25968E-0008  0.35213E-0007
  0.11750E+0005 -0.28808E+0004  0.22320E-0007 -0.19394E-0008  0.30233E-0007
  0.11793E+0005 -0.28811E+0004  0.23265E-0007 -0.20586E-0008  0.31290E-0007
  0.11875E+0005 -0.28819E+0004  0.24822E-0007 -0.22597E-0008  0.32971E-0007
  0.11957E+0005 -0.28826E+0004  0.26077E-0007 -0.23749E-0008  0.34195E-0007
  0.12000E+0005 -0.28830E+0004  0.26623E-0007 -0.23825E-0008  0.34648E-0007
  0.11750E+0005 -0.28475E+0004  0.19371E-0007 -0.16777E-0008  0.27277E-0007
  0.11793E+0005 -0.28480E+0004  0.20521E-0007 -0.17728E-0008  0.28525E-0007
  0.11875E+0005 -0.28489E+0004  0.22486E-0007 -0.19302E-0008  0.30602E-0007
  0.11957E+0005 -0.28498E+0004  0.24166E-0007 -0.20081E-0008  0.32257E-0007
  0.12000E+0005 -0.28503E+0004  0.24939E-0007 -0.20004E-0008  0.32951E-0007
  0.11750E+0005 -0.28142E+0004  0.15930E-0007 -0.14233E-0008  0.23679E-0007
  0.11793E+0005 -0.28148E+0004  0.17249E-0007 -0.14988E-0008  0.25089E-0007
  0.11875E+0005 -0.28159E+0004  0.19563E-0007 -0.16202E-0008  0.27513E-0007
  0.11957E+0005 -0.28171E+0004  0.21621E-0007 -0.16674E-0008  0.29562E-0007
  0.12000E+0005 -0.28176E+0004  0.22600E-0007 -0.16470E-0008  0.30480E-0007
  0.11750E+0005 -0.27966E+0004  0.13953E-0007 -0.12906E-0008  0.21556E-0007
  0.11793E+0005 -0.27973E+0004  0.15344E-0007 -0.13577E-0008  0.23038E-0007
  0.11875E+0005 -0.27985E+0004  0.17815E-0007 -0.14633E-0008  0.25622E-0007
  0.11957E+0005 -0.27998E+0004  0.20048E-0007 -0.14971E-0008  0.27859E-0007
  0.12000E+0005 -0.28004E+0004  0.21126E-0007 -0.14711E-0008  0.28886E-0007
  0.12000E+0005 -0.29002E+0004  0.27227E-0007 -0.25968E-0008  0.35213E-0007
  0.12043E+0005 -0.29006E+0004  0.27574E-0007 -0.25642E-0008  0.35398E-0007
  0.12125E+0005 -0.29013E+0004  0.28041E-0007 -0.23450E-0008  0.35372E-0007
  0.12207E+0005 -0.29021E+0004  0.28277E-0007 -0.18910E-0008  0.34860E-0007
  0.12250E+0005 -0.29025E+0004  0.28315E-0007 -0.15514E-0008  0.34401E-0007
  0.12000E+0005 -0.28830E+0004  0.26623E-0007 -0.23825E-0008  0.34648E-0007
  0.12043E+0005 -0.28834E+0004  0.27095E-0007 -0.23428E-0008  0.34967E-0007
  0.12125E+0005 -0.28843E+0004  0.27793E-0007 -0.21168E-0008  0.35201E-0007
  0.12207E+0005 -0.28852E+0004  0.28252E-0007 -0.16648E-0008  0.34954E-0007
  0.12250E+0005 -0.28856E+0004  0.28403E-0007 -0.13301E-0008  0.34635E-0007
  0.12000E+0005 -0.28503E+0004  0.24939E-0007 -0.20004E-0008  0.32951E-0007
  0.12043E+0005 -0.28509E+0004  0.25641E-0007 -0.19487E-0008  0.33520E-0007
  0.12125E+0005 -0.28520E+0004  0.26770E-0007 -0.17113E-0008  0.34242E-0007
  0.12207E+0005 -0.28531E+0004  0.27651E-0007 -0.12633E-0008  0.34500E-0007
  0.12250E+0005 -0.28537E+0004  0.28021E-0007 -0.93728E-0009  0.34454E-0007
  0.12000E+0005 -0.28176E+0004  0.22600E-0007 -0.16470E-0008  0.30480E-0007
  0.12043E+0005 -0.28184E+0004  0.23516E-0007 -0.15855E-0008  0.31287E-0007
  0.12125E+0005 -0.28197E+0004  0.25056E-0007 -0.13394E-0008  0.32484E-0007
  0.12207E+0005 -0.28211E+0004  0.26349E-0007 -0.89627E-0009  0.33242E-0007
  0.12250E+0005 -0.28218E+0004  0.26936E-0007 -0.57862E-0009  0.33468E-0007
  0.12000E+0005 -0.28004E+0004  0.21126E-0007 -0.14711E-0008  0.28886E-0007
  0.12043E+0005 -0.28012E+0004  0.22146E-0007 -0.14055E-0008  0.29812E-0007
  0.12125E+0005 -0.28027E+0004  0.23890E-0007 -0.11561E-0008  0.31249E-0007
  0.12207E+0005 -0.28041E+0004  0.25392E-0007 -0.71609E-0009  0.32265E-0007
  0.12250E+0005 -0.28049E+0004  0.26091E-0007 -0.40290E-0009  0.32633E-0007
  0.12250E+0005 -0.29025E+0004  0.28315E-0007 -0.15514E-0008  0.34401E-0007
  0.12293E+0005 -0.29030E+0004  0.28288E-0007 -0.11459E-0008  0.33808E-0007
  0.12375E+0005 -0.29041E+0004  0.28058E-0007 -0.19817E-0009  0.32330E-0007
  0.12457E+0005 -0.29051E+0004  0.27560E-0007  0.94605E-0009  0.30397E-0007
  0.12500E+0005 -0.29057E+0004  0.27169E-0007  0.16087E-0008  0.29195E-0007
  0.12250E+0005 -0.28856E+0004  0.28403E-0007 -0.13301E-0008  0.34635E-0007
  0.12293E+0005 -0.28863E+0004  0.28490E-0007 -0.93184E-0009  0.34186E-0007
  0.12375E+0005 -0.28875E+0004  0.28468E-0007 -0.39499E-0011  0.32982E-0007
  0.12457E+0005 -0.28887E+0004  0.28170E-0007  0.11145E-0008  0.31320E-0007
  0.12500E+0005 -0.28894E+0004  0.27883E-0007  0.17620E-0008  0.30259E-0007
  0.12250E+0005 -0.28537E+0004  0.28021E-0007 -0.93728E-0009  0.34454E-0007
  0.12293E+0005 -0.28545E+0004  0.28329E-0007 -0.55187E-0009  0.34286E-0007
  0.12375E+0005 -0.28561E+0004  0.28718E-0007  0.34091E-0009  0.33619E-0007
  0.12457E+0005 -0.28577E+0004  0.28823E-0007  0.14142E-0008  0.32498E-0007
  0.12500E+0005 -0.28585E+0004  0.28746E-0007  0.20348E-0008  0.31721E-0007
  0.12250E+0005 -0.28218E+0004  0.26936E-0007 -0.57862E-0009  0.33468E-0007
  0.12293E+0005 -0.28228E+0004  0.27469E-0007 -0.20514E-0009  0.33586E-0007
  0.12375E+0005 -0.28247E+0004  0.28283E-0007  0.65523E-0009  0.33474E-0007
  0.12457E+0005 -0.28266E+0004  0.28815E-0007  0.16870E-0008  0.32920E-0007
  0.12500E+0005 -0.28277E+0004  0.28963E-0007  0.22831E-0008  0.32445E-0007
  0.12250E+0005 -0.28049E+0004  0.26091E-0007 -0.40290E-0009  0.32633E-0007
  0.12293E+0005 -0.28060E+0004  0.26742E-0007 -0.35595E-0010  0.32903E-0007
  0.12375E+0005 -0.28081E+0004  0.27783E-0007  0.80849E-0009  0.33087E-0007
  0.12457E+0005 -0.28103E+0004  0.28545E-0007  0.18195E-0008  0.32839E-0007
  0.12500E+0005 -0.28114E+0004  0.28818E-0007  0.24036E-0008  0.32529E-0007
  0.12500E+0005 -0.29057E+0004  0.27169E-0007  0.16087E-0008  0.29195E-0007
  0.12543E+0005 -0.29063E+0004  0.26675E-0007  0.22922E-0008  0.27869E-0007
  0.12625E+0005 -0.29073E+0004  0.25411E-0007  0.36025E-0008  0.25015E-0007
  0.12707E+0005 -0.29084E+0004  0.23645E-0007  0.48261E-0008  0.21739E-0007
  0.12750E+0005 -0.29090E+0004  0.22484E-0007  0.53963E-0008  0.19851E-0007
  0.12500E+0005 -0.28894E+0004  0.27883E-0007  0.17620E-0008  0.30259E-0007
  0.12543E+0005 -0.28901E+0004  0.27490E-0007  0.24299E-0008  0.29072E-0007
  0.12625E+0005 -0.28913E+0004  0.26412E-0007  0.37110E-0008  0.26471E-0007
  0.12707E+0005 -0.28926E+0004  0.24820E-0007  0.49089E-0008  0.23423E-0007
  0.12750E+0005 -0.28933E+0004  0.23744E-0007  0.54681E-0008  0.21641E-0007
  0.12500E+0005 -0.28585E+0004  0.28746E-0007  0.20348E-0008  0.31721E-0007
  0.12543E+0005 -0.28594E+0004  0.28562E-0007  0.26753E-0008  0.30816E-0007
  0.12625E+0005 -0.28610E+0004  0.27874E-0007  0.39050E-0008  0.28733E-0007
  0.12707E+0005 -0.28626E+0004  0.26655E-0007  0.50579E-0008  0.26165E-0007
  0.12750E+0005 -0.28635E+0004  0.25765E-0007  0.55981E-0008  0.24612E-0007
  0.12500E+0005 -0.28277E+0004  0.28963E-0007  0.22831E-0008  0.32445E-0007
  0.12543E+0005 -0.28287E+0004  0.29007E-0007  0.28987E-0008  0.31842E-0007
  0.12625E+0005 -0.28307E+0004  0.28749E-0007  0.40816E-0008  0.30324E-0007
  0.12707E+0005 -0.28326E+0004  0.27955E-0007  0.51942E-0008  0.28295E-0007
  0.12750E+0005 -0.28337E+0004  0.27282E-0007  0.57177E-0008  0.27007E-0007
  0.12500E+0005 -0.28114E+0004  0.28818E-0007  0.24036E-0008  0.32529E-0007
  0.12543E+0005 -0.28125E+0004  0.28987E-0007  0.30069E-0008  0.32092E-0007
  0.12625E+0005 -0.28147E+0004  0.28970E-0007  0.41669E-0008  0.30888E-0007
  0.12707E+0005 -0.28168E+0004  0.28419E-0007  0.52599E-0008  0.29164E-0007
  0.12750E+0005 -0.28180E+0004  0.27872E-0007  0.57754E-0008  0.28029E-0007
  0.12750E+0005 -0.29090E+0004  0.22484E-0007  0.53963E-0008  0.19851E-0007
  0.12793E+0005 -0.29094E+0004  0.21168E-0007  0.58851E-0008  0.17893E-0007
  0.12875E+0005 -0.29101E+0004  0.18195E-0007  0.65333E-0008  0.13964E-0007
  0.12957E+0005 -0.29109E+0004  0.14604E-0007  0.67142E-0008  0.98624E-0008
  0.13000E+0005 -0.29113E+0004  0.12481E-0007  0.65924E-0008  0.76788E-0008
  0.12750E+0005 -0.28933E+0004  0.23744E-0007  0.54681E-0008  0.21641E-0007
  0.12793E+0005 -0.28937E+0004  0.22507E-0007  0.59483E-0008  0.19776E-0007
  0.12875E+0005 -0.28946E+0004  0.19660E-0007  0.65888E-0008  0.15983E-0007
  0.12957E+0005 -0.28955E+0004  0.16154E-0007  0.67746E-0008  0.11945E-0007
  0.13000E+0005 -0.28960E+0004  0.14054E-0007  0.66612E-0008  0.97608E-0008
  0.12750E+0005 -0.28635E+0004  0.25765E-0007  0.55981E-0008  0.24612E-0007
  0.12793E+0005 -0.28641E+0004  0.24703E-0007  0.60638E-0008  0.22956E-0007
  0.12875E+0005 -0.28652E+0004  0.22151E-0007  0.66919E-0008  0.19483E-0007
  0.12957E+0005 -0.28663E+0004  0.18868E-0007  0.68885E-0008  0.15638E-0007
  0.13000E+0005 -0.28669E+0004  0.16848E-0007  0.67917E-0008  0.13492E-0007
  0.12750E+0005 -0.28337E+0004  0.27282E-0007  0.57177E-0008  0.27007E-0007
  0.12793E+0005 -0.28344E+0004  0.26428E-0007  0.61709E-0008  0.25596E-0007
  0.12875E+0005 -0.28358E+0004  0.24240E-0007  0.67897E-0008  0.22522E-0007
  0.12957E+0005 -0.28372E+0004  0.21259E-0007  0.69992E-0008  0.18961E-0007
  0.13000E+0005 -0.28379E+0004  0.19364E-0007  0.69193E-0008  0.16906E-0007
  0.12750E+0005 -0.28180E+0004  0.27872E-0007  0.57754E-0008  0.28029E-0007
  0.12793E+0005 -0.28188E+0004  0.27140E-0007  0.62227E-0008  0.26762E-0007
  0.12875E+0005 -0.28203E+0004  0.25170E-0007  0.68378E-0008  0.23928E-0007
  0.12957E+0005 -0.28218E+0004  0.22379E-0007  0.70549E-0008  0.20552E-0007
  0.13000E+0005 -0.28226E+0004  0.20568E-0007  0.69842E-0008  0.18566E-0007
  0.13000E+0005 -0.29113E+0004  0.12481E-0007  0.65924E-0008  0.76788E-0008
  0.13043E+0005 -0.29116E+0004  0.10237E-0007  0.63067E-0008  0.55375E-0008
  0.13125E+0005 -0.29121E+0004  0.56972E-0008  0.53071E-0008  0.16392E-0008
  0.13207E+0005 -0.29125E+0004  0.97153E-0009  0.37227E-0008 -0.18701E-0008
  0.13250E+0005 -0.29128E+0004 -0.15056E-0008  0.26736E-0008 -0.34942E-0008
  0.13000E+0005 -0.28960E+0004  0.14054E-0007  0.66612E-0008  0.97608E-0008
  0.13043E+0005 -0.28963E+0004  0.11817E-0007  0.63879E-0008  0.75954E-0008
  0.13125E+0005 -0.28969E+0004  0.72401E-0008  0.54233E-0008  0.35744E-0008
  0.13207E+0005 -0.28974E+0004  0.24020E-0008  0.38870E-0008 -0.16030E-0009
  0.13250E+0005 -0.28978E+0004 -0.16598E-0009  0.28677E-0008 -0.19438E-0008
  0.13000E+0005 -0.28669E+0004  0.16848E-0007  0.67917E-0008  0.13492E-0007
  0.13043E+0005 -0.28673E+0004  0.14662E-0007  0.65419E-0008  0.11322E-0007
  0.13125E+0005 -0.28681E+0004  0.10086E-0007  0.56431E-0008  0.71498E-0008
  0.13207E+0005 -0.28688E+0004  0.51074E-0008  0.41961E-0008  0.30693E-0008
  0.13250E+0005 -0.28692E+0004  0.24041E-0008  0.32324E-0008  0.10252E-0008
  0.13000E+0005 -0.28379E+0004  0.19364E-0007  0.69193E-0008  0.16906E-0007
  0.13043E+0005 -0.28384E+0004  0.17277E-0007  0.66932E-0008  0.14785E-0007
  0.13125E+0005 -0.28393E+0004  0.12794E-0007  0.58595E-0008  0.10566E-0007
  0.13207E+0005 -0.28402E+0004  0.77684E-0008  0.45001E-0008  0.62459E-0008
  0.13250E+0005 -0.28407E+0004  0.49786E-0008  0.35904E-0008  0.39961E-0008
  0.13000E+0005 -0.28226E+0004  0.20568E-0007  0.69842E-0008  0.18566E-0007
  0.13043E+0005 -0.28231E+0004  0.18550E-0007  0.67708E-0008  0.16490E-0007
  0.13125E+0005 -0.28241E+0004  0.14153E-0007  0.59712E-0008  0.12288E-0007
  0.13207E+0005 -0.28251E+0004  0.91405E-0008  0.46573E-0008  0.78853E-0008
  0.13250E+0005 -0.28256E+0004  0.63248E-0008  0.37757E-0008  0.55493E-0008
  0.13250E+0005 -0.29128E+0004 -0.15056E-0008  0.26736E-0008 -0.34942E-0008
  0.13293E+0005 -0.29130E+0004 -0.39103E-0008  0.15029E-0008 -0.49228E-0008
  0.13375E+0005 -0.29135E+0004 -0.81137E-0008 -0.97578E-0009 -0.70153E-0008
  0.13457E+0005 -0.29139E+0004 -0.11583E-0007 -0.36158E-0008 -0.82081E-0008
  0.13500E+0005 -0.29141E+0004 -0.13017E-0007 -0.49973E-0008 -0.84515E-0008
  0.13250E+0005 -0.28978E+0004 -0.16598E-0009  0.28677E-0008 -0.19438E-0008
  0.13293E+0005 -0.28980E+0004 -0.26823E-0008  0.17288E-0008 -0.35562E-0008
  0.13375E+0005 -0.28985E+0004 -0.71519E-0008 -0.68592E-0009 -0.60573E-0008
  0.13457E+0005 -0.28990E+0004 -0.10948E-0007 -0.32634E-0008 -0.77136E-0008
  0.13500E+0005 -0.28993E+0004 -0.12571E-0007 -0.46148E-0008 -0.82122E-0008
  0.13250E+0005 -0.28692E+0004  0.24041E-0008  0.32324E-0008  0.10252E-0008
  0.13293E+0005 -0.28695E+0004 -0.28856E-0009  0.21524E-0008 -0.89616E-0009
  0.13375E+0005 -0.28702E+0004 -0.52041E-0008 -0.14423E-0009 -0.41057E-0008
  0.13457E+0005 -0.28708E+0004 -0.95731E-0008 -0.26063E-0008 -0.65895E-0008
  0.13500E+0005 -0.28711E+0004 -0.11539E-0007 -0.39020E-0008 -0.75523E-0008
  0.13250E+0005 -0.28407E+0004  0.49786E-0008  0.35904E-0008  0.39961E-0008
  0.13293E+0005 -0.28411E+0004  0.21563E-0008  0.25676E-0008  0.18182E-0008
  0.13375E+0005 -0.28418E+0004 -0.31244E-0008  0.38571E-0009 -0.20094E-0008
  0.13457E+0005 -0.28426E+0004 -0.80018E-0008 -0.19645E-0008 -0.52484E-0008
  0.13500E+0005 -0.28430E+0004 -0.10285E-0007 -0.32061E-0008 -0.66466E-0008
  0.13250E+0005 -0.28256E+0004  0.63248E-0008  0.37757E-0008  0.55493E-0008
  0.13293E+0005 -0.28261E+0004  0.34533E-0008  0.27825E-0008  0.32577E-0008
  0.13375E+0005 -0.28269E+0004 -0.19863E-0008  0.65989E-0009 -0.85849E-0009
  0.13457E+0005 -0.28277E+0004 -0.71038E-0008 -0.16326E-0008 -0.44647E-0008
  0.13500E+0005 -0.28282E+0004 -0.95420E-0008 -0.28462E-0008 -0.60798E-0008
  0.13500E+0005 -0.29141E+0004 -0.13017E-0007 -0.49973E-0008 -0.84515E-0008
  0.13543E+0005 -0.29143E+0004 -0.14128E-0007 -0.63141E-0008 -0.84356E-0008
  0.13625E+0005 -0.29146E+0004 -0.15256E-0007 -0.85208E-0008 -0.77193E-0008
  0.13707E+0005 -0.29150E+0004 -0.15015E-0007 -0.10131E-0007 -0.62369E-0008
  0.13750E+0005 -0.29152E+0004 -0.14334E-0007 -0.10671E-0007 -0.52134E-0008
  0.13500E+0005 -0.28993E+0004 -0.12571E-0007 -0.46148E-0008 -0.82122E-0008
  0.13543E+0005 -0.28995E+0004 -0.13879E-0007 -0.59048E-0008 -0.84506E-0008
  0.13625E+0005 -0.28999E+0004 -0.15384E-0007 -0.80737E-0008 -0.81938E-0008
  0.13707E+0005 -0.29003E+0004 -0.15500E-0007 -0.96683E-0008 -0.71051E-0008
  0.13750E+0005 -0.29005E+0004 -0.14988E-0007 -0.10212E-0007 -0.62495E-0008
  0.13500E+0005 -0.28711E+0004 -0.11539E-0007 -0.39020E-0008 -0.75523E-0008
  0.13543E+0005 -0.28714E+0004 -0.13208E-0007 -0.51424E-0008 -0.82593E-0008
  0.13625E+0005 -0.28720E+0004 -0.15423E-0007 -0.72414E-0008 -0.88649E-0008
  0.13707E+0005 -0.28725E+0004 -0.16232E-0007 -0.88074E-0008 -0.85377E-0008
  0.13750E+0005 -0.28728E+0004 -0.16058E-0007 -0.93558E-0008 -0.80173E-0008
  0.13500E+0005 -0.28430E+0004 -0.10285E-0007 -0.32061E-0008 -0.66466E-0008
  0.13543E+0005 -0.28434E+0004 -0.12295E-0007 -0.43986E-0008 -0.78006E-0008
  0.13625E+0005 -0.28440E+0004 -0.15203E-0007 -0.64293E-0008 -0.92497E-0008
  0.13707E+0005 -0.28447E+0004 -0.16716E-0007 -0.79665E-0008 -0.96946E-0008
  0.13750E+0005 -0.28450E+0004 -0.16898E-0007 -0.85188E-0008 -0.95271E-0008
  0.13500E+0005 -0.28282E+0004 -0.95420E-0008 -0.28462E-0008 -0.60798E-0008
  0.13543E+0005 -0.28286E+0004 -0.11723E-0007 -0.40138E-0008 -0.74595E-0008
  0.13625E+0005 -0.28293E+0004 -0.14986E-0007 -0.60090E-0008 -0.93427E-0008
  0.13707E+0005 -0.28300E+0004 -0.16872E-0007 -0.75308E-0008 -0.10196E-0007
  0.13750E+0005 -0.28304E+0004 -0.17246E-0007 -0.80847E-0008 -0.10220E-0007
  0.13750E+0005 -0.29152E+0004 -0.14334E-0007 -0.10671E-0007 -0.52134E-0008
  0.13793E+0005 -0.29153E+0004 -0.13292E-0007 -0.10958E-0007 -0.40836E-0008
  0.13875E+0005 -0.29155E+0004 -0.10421E-0007 -0.10777E-0007 -0.17745E-0008
  0.13957E+0005 -0.29157E+0004 -0.66128E-0008 -0.96158E-0008  0.50247E-0009
  0.14000E+0005 -0.29158E+0004 -0.43469E-0008 -0.86281E-0008  0.15978E-0008
  0.13750E+0005 -0.29005E+0004 -0.14988E-0007 -0.10212E-0007 -0.62495E-0008
  0.13793E+0005 -0.29007E+0004 -0.14098E-0007 -0.10509E-0007 -0.52553E-0008
  0.13875E+0005 -0.29009E+0004 -0.11451E-0007 -0.10371E-0007 -0.30995E-0008
  0.13957E+0005 -0.29012E+0004 -0.77708E-0008 -0.92818E-0008 -0.83267E-0009
  0.14000E+0005 -0.29013E+0004 -0.55308E-0008 -0.83428E-0008  0.31435E-0009
  0.13750E+0005 -0.28728E+0004 -0.16058E-0007 -0.93558E-0008 -0.80173E-0008
  0.13793E+0005 -0.28729E+0004 -0.15477E-0007 -0.96719E-0008 -0.73019E-0008
  0.13875E+0005 -0.28733E+0004 -0.13309E-0007 -0.96115E-0008 -0.54910E-0008
  0.13957E+0005 -0.28736E+0004 -0.99356E-0008 -0.86530E-0008 -0.33072E-0008
  0.14000E+0005 -0.28737E+0004 -0.77799E-0008 -0.78024E-0008 -0.20973E-0008
  0.13750E+0005 -0.28450E+0004 -0.16898E-0007 -0.85188E-0008 -0.95271E-0008
  0.13793E+0005 -0.28452E+0004 -0.16649E-0007 -0.88518E-0008 -0.91146E-0008
  0.13875E+0005 -0.28456E+0004 -0.15022E-0007 -0.88643E-0008 -0.77118E-0008
  0.13957E+0005 -0.28460E+0004 -0.12033E-0007 -0.80290E-0008 -0.56897E-0008
  0.14000E+0005 -0.28462E+0004 -0.10005E-0007 -0.72621E-0008 -0.44611E-0008
  0.13750E+0005 -0.28304E+0004 -0.17246E-0007 -0.80847E-0008 -0.10220E-0007
  0.13793E+0005 -0.28306E+0004 -0.17180E-0007 -0.84261E-0008 -0.99749E-0008
  0.13875E+0005 -0.28310E+0004 -0.15860E-0007 -0.84749E-0008 -0.88099E-0008
  0.13957E+0005 -0.28314E+0004 -0.13101E-0007 -0.77017E-0008 -0.69026E-0008
  0.14000E+0005 -0.28316E+0004 -0.11157E-0007 -0.69771E-0008 -0.56811E-0008
  0.14000E+0005 -0.29158E+0004 -0.43469E-0008 -0.86281E-0008  0.15978E-0008
  0.14043E+0005 -0.29159E+0004 -0.19849E-0008 -0.74086E-0008  0.25723E-0008
  0.14125E+0005 -0.29160E+0004  0.25477E-0008 -0.45696E-0008  0.40087E-0008
  0.14207E+0005 -0.29161E+0004  0.68086E-0008 -0.12817E-0008  0.48409E-0008
  0.14250E+0005 -0.29162E+0004  0.88246E-0008  0.52604E-0009  0.50383E-0008
  0.14000E+0005 -0.29013E+0004 -0.55308E-0008 -0.83428E-0008  0.31435E-0009
  0.14043E+0005 -0.29014E+0004 -0.31669E-0008 -0.71771E-0008  0.13752E-0008
  0.14125E+0005 -0.29015E+0004  0.14404E-0008 -0.44524E-0008  0.30569E-0008
  0.14207E+0005 -0.29016E+0004  0.58505E-0008 -0.12847E-0008  0.42033E-0008
  0.14250E+0005 -0.29017E+0004  0.79650E-0008  0.46108E-0009  0.45765E-0008
  0.14000E+0005 -0.28737E+0004 -0.77799E-0008 -0.78024E-0008 -0.20973E-0008
  0.14043E+0005 -0.28738E+0004 -0.54470E-0008 -0.67347E-0008 -0.90714E-0009
  0.14125E+0005 -0.28740E+0004 -0.75694E-0009 -0.42184E-0008  0.11817E-0008
  0.14207E+0005 -0.28742E+0004  0.38927E-0008 -0.12703E-0008  0.28824E-0008
  0.14250E+0005 -0.28743E+0004  0.61794E-0008  0.36187E-0009  0.35757E-0008
  0.14000E+0005 -0.28462E+0004 -0.10005E-0007 -0.72621E-0008 -0.44611E-0008
  0.14043E+0005 -0.28463E+0004 -0.77468E-0008 -0.62873E-0008 -0.31855E-0008
  0.14125E+0005 -0.28465E+0004 -0.30516E-0008 -0.39690E-0008 -0.76588E-0009
  0.14207E+0005 -0.28467E+0004  0.17761E-0008 -0.12301E-0008  0.14307E-0008
  0.14250E+0005 -0.28468E+0004  0.42119E-0008  0.29350E-0009  0.24239E-0008
  0.14000E+0005 -0.28316E+0004 -0.11157E-0007 -0.69771E-0008 -0.56811E-0008
  0.14043E+0005 -0.28318E+0004 -0.89558E-0008 -0.60493E-0008 -0.43777E-0008
  0.14125E+0005 -0.28320E+0004 -0.42890E-0008 -0.38313E-0008 -0.18144E-0008
  0.14207E+0005 -0.28322E+0004  0.60630E-0009 -0.11987E-0008  0.61890E-0009
  0.14250E+0005 -0.28323E+0004  0.31102E-0008  0.26956E-0009  0.17608E-0008
  0.14250E+0005 -0.29162E+0004  0.88246E-0008  0.52604E-0009  0.50383E-0008
  0.14293E+0005 -0.29163E+0004  0.10627E-0007  0.23093E-0008  0.50952E-0008
  0.14375E+0005 -0.29165E+0004  0.13350E-0007  0.54596E-0008  0.49010E-0008
  0.14457E+0005 -0.29168E+0004  0.15094E-0007  0.80194E-0008  0.45456E-0008
  0.14500E+0005 -0.29169E+0004  0.15631E-0007  0.90425E-0008  0.43972E-0008
  0.14250E+0005 -0.29017E+0004  0.79650E-0008  0.46108E-0009  0.45765E-0008
  0.14293E+0005 -0.29018E+0004  0.98737E-0008  0.21860E-0008  0.48055E-0008
  0.14375E+0005 -0.29021E+0004  0.12796E-0007  0.52415E-0008  0.48958E-0008
  0.14457E+0005 -0.29024E+0004  0.14706E-0007  0.77357E-0008  0.47292E-0008
  0.14500E+0005 -0.29025E+0004  0.15307E-0007  0.87386E-0008  0.46289E-0008
  0.14250E+0005 -0.28743E+0004  0.61794E-0008  0.36187E-0009  0.35757E-0008
  0.14293E+0005 -0.28744E+0004  0.82814E-0008  0.19797E-0008  0.41248E-0008
  0.14375E+0005 -0.28748E+0004  0.11585E-0007  0.48602E-0008  0.47623E-0008
  0.14457E+0005 -0.28751E+0004  0.13836E-0007  0.72319E-0008  0.49838E-0008
  0.14500E+0005 -0.28753E+0004  0.14579E-0007  0.81962E-0008  0.49982E-0008
  0.14250E+0005 -0.28468E+0004  0.42119E-0008  0.29350E-0009  0.24239E-0008
  0.14293E+0005 -0.28470E+0004  0.64924E-0008  0.18088E-0008  0.32813E-0008
  0.14375E+0005 -0.28475E+0004  0.10172E-0007  0.45203E-0008  0.44682E-0008
  0.14457E+0005 -0.28479E+0004  0.12786E-0007  0.67716E-0008  0.51099E-0008
  0.14500E+0005 -0.28481E+0004  0.13693E-0007  0.76966E-0008  0.52656E-0008
  0.14250E+0005 -0.28323E+0004  0.31102E-0008  0.26956E-0009  0.17608E-0008
  0.14293E+0005 -0.28326E+0004  0.54771E-0008  0.17324E-0008  0.27747E-0008
  0.14375E+0005 -0.28331E+0004  0.93489E-0008  0.43571E-0008  0.42491E-0008
  0.14457E+0005 -0.28335E+0004  0.12160E-0007  0.65458E-0008  0.51223E-0008
  0.14500E+0005 -0.28338E+0004  0.13160E-0007  0.74499E-0008  0.53620E-0008
  0.14500E+0005 -0.29169E+0004  0.15631E-0007  0.90425E-0008  0.43972E-0008
  0.14543E+0005 -0.29171E+0004  0.15930E-0007  0.97969E-0008  0.43384E-0008
  0.14625E+0005 -0.29176E+0004  0.15960E-0007  0.10440E-0007  0.46257E-0008
  0.14707E+0005 -0.29180E+0004  0.15516E-0007  0.10033E-0007  0.56253E-0008
  0.14750E+0005 -0.29183E+0004  0.15190E-0007  0.94257E-0008  0.64790E-0008
  0.14500E+0005 -0.29025E+0004  0.15307E-0007  0.87386E-0008  0.46289E-0008
  0.14543E+0005 -0.29028E+0004  0.15651E-0007  0.94838E-0008  0.45794E-0008
  0.14625E+0005 -0.29033E+0004  0.15705E-0007  0.10139E-0007  0.47766E-0008
  0.14707E+0005 -0.29039E+0004  0.15211E-0007  0.97810E-0008  0.55646E-0008
  0.14750E+0005 -0.29042E+0004  0.14836E-0007  0.92121E-0008  0.62719E-0008
  0.14500E+0005 -0.28753E+0004  0.14579E-0007  0.81962E-0008  0.49982E-0008
  0.14543E+0005 -0.28757E+0004  0.15031E-0007  0.89220E-0008  0.49924E-0008
  0.14625E+0005 -0.28764E+0004  0.15177E-0007  0.95956E-0008  0.50703E-0008
  0.14707E+0005 -0.28770E+0004  0.14631E-0007  0.93211E-0008  0.55020E-0008
  0.14750E+0005 -0.28774E+0004  0.14179E-0007  0.88190E-0008  0.59484E-0008
  0.14500E+0005 -0.28481E+0004  0.13693E-0007  0.76966E-0008  0.52656E-0008
  0.14543E+0005 -0.28486E+0004  0.14280E-0007  0.84011E-0008  0.53354E-0008
  0.14625E+0005 -0.28494E+0004  0.14577E-0007  0.90859E-0008  0.53601E-0008
  0.14707E+0005 -0.28502E+0004  0.14032E-0007  0.88838E-0008  0.54957E-0008
  0.14750E+0005 -0.28506E+0004  0.13527E-0007  0.84414E-0008  0.57059E-0008
  0.14500E+0005 -0.28338E+0004  0.13160E-0007  0.74499E-0008  0.53620E-0008
  0.14543E+0005 -0.28343E+0004  0.13828E-0007  0.81424E-0008  0.54835E-0008
  0.14625E+0005 -0.28352E+0004  0.14226E-0007  0.88303E-0008  0.55056E-0008
  0.14707E+0005 -0.28361E+0004  0.13704E-0007  0.86622E-0008  0.55099E-0008
  0.14750E+0005 -0.28365E+0004  0.13180E-0007  0.82486E-0008  0.56064E-0008
  0.14750E+0005 -0.29183E+0004  0.15190E-0007  0.94257E-0008  0.64790E-0008
  0.14793E+0005 -0.29186E+0004  0.14857E-0007  0.85862E-0008  0.75546E-0008
  0.14875E+0005 -0.29192E+0004  0.14312E-0007  0.64810E-0008  0.10124E-0007
  0.14957E+0005 -0.29198E+0004  0.13997E-0007  0.39789E-0008  0.13128E-0007
  0.15000E+0005 -0.29201E+0004  0.13935E-0007  0.26139E-0008  0.14747E-0007
  0.14750E+0005 -0.29042E+0004  0.14836E-0007  0.92121E-0008  0.62719E-0008
  0.14793E+0005 -0.29045E+0004  0.14444E-0007  0.84168E-0008  0.71886E-0008
  0.14875E+0005 -0.29053E+0004  0.13783E-0007  0.64067E-0008  0.94573E-0008
  0.14957E+0005 -0.29060E+0004  0.13379E-0007  0.40015E-0008  0.12219E-0007
  0.15000E+0005 -0.29064E+0004  0.13295E-0007  0.26837E-0008  0.13756E-0007
  0.14750E+0005 -0.28774E+0004  0.14179E-0007  0.88190E-0008  0.59484E-0008
  0.14793E+0005 -0.28779E+0004  0.13686E-0007  0.81015E-0008  0.65739E-0008
  0.14875E+0005 -0.28788E+0004  0.12805E-0007  0.62599E-0008  0.82716E-0008
  0.14957E+0005 -0.28797E+0004  0.12210E-0007  0.40275E-0008  0.10546E-0007
  0.15000E+0005 -0.28802E+0004  0.12063E-0007  0.27943E-0008  0.11901E-0007
  0.14750E+0005 -0.28506E+0004  0.13527E-0007  0.84414E-0008  0.57059E-0008
  0.14793E+0005 -0.28512E+0004  0.12950E-0007  0.77942E-0008  0.60575E-0008
  0.14875E+0005 -0.28524E+0004  0.11859E-0007  0.61065E-0008  0.71915E-0008
  0.14957E+0005 -0.28535E+0004  0.11051E-0007  0.40333E-0008  0.89517E-0008
  0.15000E+0005 -0.28541E+0004  0.10819E-0007  0.28786E-0008  0.10097E-0007
  0.14750E+0005 -0.28365E+0004  0.13180E-0007  0.82486E-0008  0.56064E-0008
  0.14793E+0005 -0.28372E+0004  0.12566E-0007  0.76357E-0008  0.58217E-0008
  0.14875E+0005 -0.28384E+0004  0.11372E-0007  0.60234E-0008  0.66648E-0008
  0.14957E+0005 -0.28396E+0004  0.10447E-0007  0.40290E-0008  0.81462E-0008
  0.15000E+0005 -0.28403E+0004  0.10162E-0007  0.29134E-0008  0.91714E-0008
  0.15000E+0005 -0.29201E+0004  0.13935E-0007  0.26139E-0008  0.14747E-0007
  0.15043E+0005 -0.29205E+0004  0.13938E-0007  0.12909E-0008  0.16295E-0007
  0.15125E+0005 -0.29212E+0004  0.14032E-0007 -0.95337E-0009  0.18763E-0007
  0.15207E+0005 -0.29219E+0004  0.14074E-0007 -0.26237E-0008  0.20213E-0007
  0.15250E+0005 -0.29222E+0004  0.13997E-0007 -0.32144E-0008  0.20441E-0007
  0.15000E+0005 -0.29064E+0004  0.13295E-0007  0.26837E-0008  0.13756E-0007
  0.15043E+0005 -0.29068E+0004  0.13298E-0007  0.14026E-0008  0.15261E-0007
  0.15125E+0005 -0.29076E+0004  0.13466E-0007 -0.78213E-0009  0.17772E-0007
  0.15207E+0005 -0.29084E+0004  0.13677E-0007 -0.24244E-0008  0.19430E-0007
  0.15250E+0005 -0.29088E+0004  0.13723E-0007 -0.30141E-0008  0.19825E-0007
  0.15000E+0005 -0.28802E+0004  0.12063E-0007  0.27943E-0008  0.11901E-0007
  0.15043E+0005 -0.28808E+0004  0.12042E-0007  0.15887E-0008  0.13295E-0007
  0.15125E+0005 -0.28818E+0004  0.12293E-0007 -0.48779E-0009  0.15823E-0007
  0.15207E+0005 -0.28828E+0004  0.12769E-0007 -0.20776E-0008  0.17806E-0007
  0.15250E+0005 -0.28833E+0004  0.13022E-0007 -0.26641E-0008  0.18487E-0007
  0.15000E+0005 -0.28541E+0004  0.10819E-0007  0.28786E-0008  0.10097E-0007
  0.15043E+0005 -0.28547E+0004  0.10744E-0007  0.17435E-0008  0.11344E-0007
  0.15125E+0005 -0.28560E+0004  0.11012E-0007 -0.23089E-0009  0.13807E-0007
  0.15207E+0005 -0.28572E+0004  0.11682E-0007 -0.17692E-0008  0.16029E-0007
  0.15250E+0005 -0.28579E+0004  0.12108E-0007 -0.23511E-0008  0.16954E-0007
  0.15000E+0005 -0.28403E+0004  0.10162E-0007  0.29134E-0008  0.91714E-0008
  0.15043E+0005 -0.28410E+0004  0.10050E-0007  0.18134E-0008  0.10329E-0007
  0.15125E+0005 -0.28424E+0004  0.10301E-0007 -0.10950E-0009  0.12727E-0007
  0.15207E+0005 -0.28437E+0004  0.11046E-0007 -0.16212E-0008  0.15040E-0007
  0.15250E+0005 -0.28444E+0004  0.11550E-0007 -0.22002E-0008  0.16077E-0007
  0.15250E+0005 -0.29222E+0004  0.13997E-0007 -0.32144E-0008  0.20441E-0007
  0.15293E+0005 -0.29225E+0004  0.13811E-0007 -0.35846E-0008  0.20252E-0007
  0.15375E+0005 -0.29231E+0004  0.13077E-0007 -0.36901E-0008  0.18734E-0007
  0.15457E+0005 -0.29237E+0004  0.11774E-0007 -0.30957E-0008  0.15829E-0007
  0.15500E+0005 -0.29240E+0004  0.10862E-0007 -0.25573E-0008  0.13852E-0007
  0.15250E+0005 -0.29088E+0004  0.13723E-0007 -0.30141E-0008  0.19825E-0007
  0.15293E+0005 -0.29092E+0004  0.13676E-0007 -0.33919E-0008  0.19833E-0007
  0.15375E+0005 -0.29098E+0004  0.13233E-0007 -0.35343E-0008  0.18744E-0007
  0.15457E+0005 -0.29105E+0004  0.12217E-0007 -0.29977E-0008  0.16276E-0007
  0.15500E+0005 -0.29109E+0004  0.11438E-0007 -0.24946E-0008  0.14507E-0007
  0.15250E+0005 -0.28833E+0004  0.13022E-0007 -0.26641E-0008  0.18487E-0007
  0.15293E+0005 -0.28838E+0004  0.13220E-0007 -0.30540E-0008  0.18844E-0007
  0.15375E+0005 -0.28847E+0004  0.13307E-0007 -0.32597E-0008  0.18535E-0007
  0.15457E+0005 -0.28855E+0004  0.12838E-0007 -0.28241E-0008  0.16891E-0007
  0.15500E+0005 -0.28860E+0004  0.12325E-0007 -0.23831E-0008  0.15529E-0007
  0.15250E+0005 -0.28579E+0004  0.12108E-0007 -0.23511E-0008  0.16954E-0007
  0.15293E+0005 -0.28584E+0004  0.12522E-0007 -0.27506E-0008  0.17623E-0007
  0.15375E+0005 -0.28595E+0004  0.13106E-0007 -0.30117E-0008  0.18045E-0007
  0.15457E+0005 -0.28606E+0004  0.13182E-0007 -0.26667E-0008  0.17213E-0007
  0.15500E+0005 -0.28611E+0004  0.12946E-0007 -0.22819E-0008  0.16265E-0007
  0.15250E+0005 -0.28444E+0004  0.11550E-0007 -0.22002E-0008  0.16077E-0007
  0.15293E+0005 -0.28451E+0004  0.12066E-0007 -0.26039E-0008  0.16895E-0007
  0.15375E+0005 -0.28462E+0004  0.12895E-0007 -0.28912E-0008  0.17681E-0007
  0.15457E+0005 -0.28474E+0004  0.13254E-0007 -0.25903E-0008  0.17268E-0007
  0.15500E+0005 -0.28480E+0004  0.13167E-0007 -0.22330E-0008  0.16540E-0007
  0.15500E+0005 -0.29240E+0004  0.10862E-0007 -0.25573E-0008  0.13852E-0007
  0.15543E+0005 -0.29242E+0004  0.98214E-0008 -0.19111E-0008  0.11670E-0007
  0.15625E+0005 -0.29246E+0004  0.75902E-0008 -0.51720E-0009  0.72660E-0008
  0.15707E+0005 -0.29250E+0004  0.52330E-0008  0.86827E-0009  0.30376E-0008
  0.15750E+0005 -0.29252E+0004  0.40361E-0008  0.15150E-0008  0.10776E-0008
  0.15500E+0005 -0.29109E+0004  0.11438E-0007 -0.24946E-0008  0.14507E-0007
  0.15543E+0005 -0.29111E+0004  0.10511E-0007 -0.18842E-0008  0.12508E-0007
  0.15625E+0005 -0.29116E+0004  0.84220E-0008 -0.55404E-0009  0.83488E-0008
  0.15707E+0005 -0.29120E+0004  0.60985E-0008  0.78270E-0009  0.42081E-0008
  0.15750E+0005 -0.29123E+0004  0.48745E-0008  0.14128E-0008  0.22275E-0008
  0.15500E+0005 -0.28860E+0004  0.12325E-0007 -0.23831E-0008  0.15529E-0007
  0.15543E+0005 -0.28863E+0004  0.11631E-0007 -0.18358E-0008  0.13893E-0007
  0.15625E+0005 -0.28869E+0004  0.98637E-0008 -0.61867E-0009  0.10248E-0007
  0.15707E+0005 -0.28875E+0004  0.76657E-0008  0.63137E-0009  0.63367E-0008
  0.15750E+0005 -0.28878E+0004  0.64237E-0008  0.12317E-0008  0.43530E-0008
  0.15500E+0005 -0.28611E+0004  0.12946E-0007 -0.22819E-0008  0.16265E-0007
  0.15543E+0005 -0.28615E+0004  0.12505E-0007 -0.17921E-0008  0.15008E-0007
  0.15625E+0005 -0.28622E+0004  0.11116E-0007 -0.67831E-0009  0.11933E-0007
  0.15707E+0005 -0.28629E+0004  0.91180E-0008  0.49202E-0009  0.83285E-0008
  0.15750E+0005 -0.28633E+0004  0.78999E-0008  0.10648E-0008  0.63860E-0008
  0.15500E+0005 -0.28480E+0004  0.13167E-0007 -0.22330E-0008  0.16540E-0007
  0.15543E+0005 -0.28484E+0004  0.12866E-0007 -0.17714E-0008  0.15488E-0007
  0.15625E+0005 -0.28492E+0004  0.11696E-0007 -0.70845E-0009  0.12732E-0007
  0.15707E+0005 -0.28499E+0004  0.98308E-0008  0.42247E-0009  0.93172E-0008
  0.15750E+0005 -0.28504E+0004  0.86412E-0008  0.98158E-0009  0.74135E-0008
  0.15750E+0005 -0.29252E+0004  0.40361E-0008  0.15150E-0008  0.10776E-0008
  0.15793E+0005 -0.29254E+0004  0.29251E-0008  0.20610E-0008 -0.59697E-0009
  0.15875E+0005 -0.29257E+0004  0.11825E-0008  0.27498E-0008 -0.28033E-0008
  0.15957E+0005 -0.29261E+0004  0.64697E-0010  0.29107E-0008 -0.35792E-0008
  0.16000E+0005 -0.29263E+0004 -0.24118E-0009  0.27771E-0008 -0.34096E-0008
  0.15750E+0005 -0.29123E+0004  0.48745E-0008  0.14128E-0008  0.22275E-0008
  0.15793E+0005 -0.29125E+0004  0.37076E-0008  0.19493E-0008  0.48922E-0009
  0.15875E+0005 -0.29129E+0004  0.17942E-0008  0.26418E-0008 -0.19403E-0008
  0.15957E+0005 -0.29133E+0004  0.44898E-0009  0.28330E-0008 -0.30338E-0008
  0.16000E+0005 -0.29136E+0004  0.13975E-0010  0.27249E-0008 -0.30507E-0008
  0.15750E+0005 -0.28878E+0004  0.64237E-0008  0.12317E-0008  0.43530E-0008
  0.15793E+0005 -0.28881E+0004  0.51838E-0008  0.17513E-0008  0.25290E-0008
  0.15875E+0005 -0.28886E+0004  0.29996E-0008  0.24499E-0008 -0.26422E-0009
  0.15957E+0005 -0.28891E+0004  0.12605E-0008  0.26951E-0008 -0.19154E-0008
  0.16000E+0005 -0.28894E+0004  0.59223E-0009  0.26326E-0008 -0.22706E-0008
  0.15750E+0005 -0.28633E+0004  0.78999E-0008  0.10648E-0008  0.63860E-0008
  0.15793E+0005 -0.28636E+0004  0.66279E-0008  0.15687E-0008  0.45211E-0008
  0.15875E+0005 -0.28643E+0004  0.42430E-0008  0.22727E-0008  0.14424E-0008
  0.15957E+0005 -0.28650E+0004  0.21616E-0008  0.25679E-0008 -0.70566E-0009
  0.16000E+0005 -0.28653E+0004  0.12778E-0008  0.25478E-0008 -0.13768E-0008
  0.15750E+0005 -0.28504E+0004  0.86412E-0008  0.98158E-0009  0.74135E-0008
  0.15793E+0005 -0.28507E+0004  0.73683E-0008  0.14776E-0008  0.55441E-0008
  0.15875E+0005 -0.28515E+0004  0.49057E-0008  0.21843E-0008  0.23462E-0008
  0.15957E+0005 -0.28522E+0004  0.26655E-0008  0.25044E-0008 -0.38544E-0010
  0.16000E+0005 -0.28526E+0004  0.16761E-0008  0.25054E-0008 -0.86641E-0009
  0.16000E+0005 -0.29263E+0004 -0.24118E-0009  0.27771E-0008 -0.34096E-0008
  0.16043E+0005 -0.29266E+0004 -0.35044E-0009  0.25030E-0008 -0.28731E-0008
  0.16125E+0005 -0.29271E+0004 -0.55968E-0010  0.16453E-0008 -0.10048E-0008
  0.16207E+0005 -0.29276E+0004  0.76466E-0009  0.47086E-0009  0.16155E-0008
  0.16250E+0005 -0.29279E+0004  0.13377E-0008 -0.21826E-0009  0.31330E-0008
  0.16000E+0005 -0.29136E+0004  0.13975E-0010  0.27249E-0008 -0.30507E-0008
  0.16043E+0005 -0.29139E+0004 -0.22360E-0009  0.24811E-0008 -0.27033E-0008
  0.16125E+0005 -0.29145E+0004 -0.14811E-0009  0.16904E-0008 -0.11687E-0008
  0.16207E+0005 -0.29151E+0004  0.51076E-0009  0.58667E-0009  0.11898E-0008
  0.16250E+0005 -0.29155E+0004  0.10289E-0008 -0.66897E-0010  0.26101E-0008
  0.16000E+0005 -0.28894E+0004  0.59223E-0009  0.26326E-0008 -0.22706E-0008
  0.16043E+0005 -0.28899E+0004  0.11704E-0009  0.24433E-0008 -0.22725E-0008
  0.16125E+0005 -0.28907E+0004 -0.22713E-0009  0.17733E-0008 -0.13693E-0008
  0.16207E+0005 -0.28915E+0004  0.10356E-0009  0.79754E-0009  0.47540E-0009
  0.16250E+0005 -0.28919E+0004  0.50094E-0009  0.20855E-0009  0.16964E-0008
  0.16000E+0005 -0.28653E+0004  0.12778E-0008  0.25478E-0008 -0.13768E-0008
  0.16043E+0005 -0.28658E+0004  0.57536E-0009  0.24092E-0008 -0.17131E-0008
  0.16125E+0005 -0.28668E+0004 -0.18825E-0009  0.18522E-0008 -0.14336E-0008
  0.16207E+0005 -0.28678E+0004 -0.20792E-0009  0.99710E-0009 -0.11963E-0009
  0.16250E+0005 -0.28683E+0004  0.50124E-0010  0.46937E-0009  0.88494E-0009
  0.16000E+0005 -0.28526E+0004  0.16761E-0008  0.25054E-0008 -0.86641E-0009
  0.16043E+0005 -0.28531E+0004  0.85912E-0009  0.23923E-0008 -0.13719E-0008
  0.16125E+0005 -0.28542E+0004 -0.12328E-0009  0.18921E-0008 -0.14159E-0008
  0.16207E+0005 -0.28553E+0004 -0.33427E-0009  0.10978E-0008 -0.38638E-0009
  0.16250E+0005 -0.28558E+0004 -0.15610E-0009  0.60120E-0009  0.49838E-0009
  0.16250E+0005 -0.29279E+0004  0.13377E-0008 -0.21826E-0009  0.31330E-0008
  0.16293E+0005 -0.29283E+0004  0.19647E-0008 -0.91634E-0009  0.46477E-0008
  0.16375E+0005 -0.29289E+0004  0.31649E-0008 -0.21720E-0008  0.72527E-0008
  0.16457E+0005 -0.29295E+0004  0.41921E-0008 -0.31857E-0008  0.91596E-0008
  0.16500E+0005 -0.29299E+0004  0.46003E-0008 -0.35742E-0008  0.97801E-0008
  0.16250E+0005 -0.29155E+0004  0.10289E-0008 -0.66897E-0010  0.26101E-0008
  0.16293E+0005 -0.29159E+0004  0.16240E-0008 -0.73266E-0009  0.40602E-0008
  0.16375E+0005 -0.29166E+0004  0.28278E-0008 -0.19397E-0008  0.66357E-0008
  0.16457E+0005 -0.29174E+0004  0.39342E-0008 -0.29262E-0008  0.86283E-0008
  0.16500E+0005 -0.29178E+0004  0.44089E-0008 -0.33106E-0008  0.93342E-0008
  0.16250E+0005 -0.28919E+0004  0.50094E-0009  0.20855E-0009  0.16964E-0008
  0.16293E+0005 -0.28924E+0004  0.10169E-0008 -0.39818E-0009  0.30056E-0008
  0.16375E+0005 -0.28933E+0004  0.21888E-0008 -0.15156E-0008  0.54858E-0008
  0.16457E+0005 -0.28943E+0004  0.34086E-0008 -0.24512E-0008  0.76014E-0008
  0.16500E+0005 -0.28948E+0004  0.39923E-0008 -0.28269E-0008  0.84500E-0008
  0.16250E+0005 -0.28683E+0004  0.50124E-0010  0.46937E-0009  0.88494E-0009
  0.16293E+0005 -0.28689E+0004  0.46466E-0009 -0.81089E-0010  0.20321E-0008
  0.16375E+0005 -0.28701E+0004  0.15577E-0008 -0.11121E-0008  0.43693E-0008
  0.16457E+0005 -0.28713E+0004  0.28439E-0008 -0.19971E-0008  0.65575E-0008
  0.16500E+0005 -0.28719E+0004  0.35144E-0008 -0.23631E-0008  0.75238E-0008
  0.16250E+0005 -0.28558E+0004 -0.15610E-0009  0.60120E-0009  0.49838E-0009
  0.16293E+0005 -0.28565E+0004  0.19700E-0009  0.79378E-0010  0.15525E-0008
  0.16375E+0005 -0.28578E+0004  0.12308E-0008 -0.90731E-0009  0.37965E-0008
  0.16457E+0005 -0.28591E+0004  0.25338E-0008 -0.17656E-0008  0.60035E-0008
  0.16500E+0005 -0.28598E+0004  0.32413E-0008 -0.21261E-0008  0.70219E-0008
  0.16500E+0005 -0.29299E+0004  0.46003E-0008 -0.35742E-0008  0.97801E-0008
  0.16543E+0005 -0.29302E+0004  0.48909E-0008 -0.38395E-0008  0.10099E-0007
  0.16625E+0005 -0.29309E+0004  0.50795E-0008 -0.39762E-0008  0.98529E-0008
  0.16707E+0005 -0.29315E+0004  0.47848E-0008 -0.36270E-0008  0.85675E-0008
  0.16750E+0005 -0.29319E+0004  0.44512E-0008 -0.32630E-0008  0.75421E-0008
  0.16500E+0005 -0.29178E+0004  0.44089E-0008 -0.33106E-0008  0.93342E-0008
  0.16543E+0005 -0.29182E+0004  0.47786E-0008 -0.35788E-0008  0.97605E-0008
  0.16625E+0005 -0.29189E+0004  0.51367E-0008 -0.37406E-0008  0.97598E-0008
  0.16707E+0005 -0.29197E+0004  0.50133E-0008 -0.34387E-0008  0.87406E-0008
  0.16750E+0005 -0.29201E+0004  0.47613E-0008 -0.31069E-0008  0.78502E-0008
  0.16500E+0005 -0.28948E+0004  0.39923E-0008 -0.28269E-0008  0.84500E-0008
  0.16543E+0005 -0.28953E+0004  0.44974E-0008 -0.30991E-0008  0.90628E-0008
  0.16625E+0005 -0.28963E+0004  0.51590E-0008 -0.33039E-0008  0.95031E-0008
  0.16707E+0005 -0.28973E+0004  0.53554E-0008 -0.30859E-0008  0.89768E-0008
  0.16750E+0005 -0.28978E+0004  0.52610E-0008 -0.28117E-0008  0.83415E-0008
  0.16500E+0005 -0.28719E+0004  0.35144E-0008 -0.23631E-0008  0.75238E-0008
  0.16543E+0005 -0.28725E+0004  0.41358E-0008 -0.26374E-0008  0.83006E-0008
  0.16625E+0005 -0.28737E+0004  0.50749E-0008 -0.28800E-0008  0.91485E-0008
  0.16707E+0005 -0.28749E+0004  0.55816E-0008 -0.27384E-0008  0.90968E-0008
  0.16750E+0005 -0.28755E+0004  0.56463E-0008 -0.25175E-0008  0.87139E-0008
  0.16500E+0005 -0.28598E+0004  0.32413E-0008 -0.21261E-0008  0.70219E-0008
  0.16543E+0005 -0.28605E+0004  0.39161E-0008 -0.24009E-0008  0.78761E-0008
  0.16625E+0005 -0.28618E+0004  0.49904E-0008 -0.26613E-0008  0.89249E-0008
  0.16707E+0005 -0.28631E+0004  0.56557E-0008 -0.25571E-0008  0.91151E-0008
  0.16750E+0005 -0.28637E+0004  0.58043E-0008 -0.23626E-0008  0.88635E-0008
  0.16750E+0005 -0.29319E+0004  0.44512E-0008 -0.32630E-0008  0.75421E-0008
  0.16793E+0005 -0.29322E+0004  0.40131E-0008 -0.27959E-0008  0.63367E-0008
  0.16875E+0005 -0.29328E+0004  0.29660E-0008 -0.16971E-0008  0.37478E-0008
  0.16957E+0005 -0.29334E+0004  0.17570E-0008 -0.47073E-0009  0.10869E-0008
  0.17000E+0005 -0.29337E+0004  0.11033E-0008  0.16537E-0009 -0.22396E-0009
  0.16750E+0005 -0.29201E+0004  0.47613E-0008 -0.31069E-0008  0.78502E-0008
  0.16793E+0005 -0.29205E+0004  0.43943E-0008 -0.26754E-0008  0.67690E-0008
  0.16875E+0005 -0.29212E+0004  0.34434E-0008 -0.16494E-0008  0.43690E-0008
  0.16957E+0005 -0.29219E+0004  0.22717E-0008 -0.49500E-0009  0.18182E-0008
  0.17000E+0005 -0.29223E+0004  0.16134E-0008  0.10652E-0009  0.53012E-0009
  0.16750E+0005 -0.28978E+0004  0.52610E-0008 -0.28117E-0008  0.83415E-0008
  0.16793E+0005 -0.28983E+0004  0.50350E-0008 -0.24440E-0008  0.74984E-0008
  0.16875E+0005 -0.28992E+0004  0.42861E-0008 -0.15494E-0008  0.54707E-0008
  0.16957E+0005 -0.29001E+0004  0.32115E-0008 -0.52573E-0009  0.31512E-0008
  0.17000E+0005 -0.29006E+0004  0.25597E-0008  0.12371E-0010  0.19204E-0008
  0.16750E+0005 -0.28755E+0004  0.56463E-0008 -0.25175E-0008  0.87139E-0008
  0.16793E+0005 -0.28761E+0004  0.55675E-0008 -0.22089E-0008  0.81105E-0008
  0.16875E+0005 -0.28772E+0004  0.50428E-0008 -0.14374E-0008  0.64701E-0008
  0.16957E+0005 -0.28783E+0004  0.40972E-0008 -0.53742E-0009  0.44087E-0008
  0.17000E+0005 -0.28789E+0004  0.34703E-0008 -0.59954E-0010  0.32523E-0008
  0.16750E+0005 -0.28637E+0004  0.58043E-0008 -0.23626E-0008  0.88635E-0008
  0.16793E+0005 -0.28644E+0004  0.58046E-0008 -0.20836E-0008  0.83865E-0008
  0.16875E+0005 -0.28656E+0004  0.54056E-0008 -0.13738E-0008  0.69549E-0008
  0.16957E+0005 -0.28668E+0004  0.45396E-0008 -0.53632E-0009  0.50393E-0008
  0.17000E+0005 -0.28674E+0004  0.39332E-0008 -0.89716E-0010  0.39286E-0008
  0.17000E+0005 -0.29337E+0004  0.11033E-0008  0.16537E-0009 -0.22396E-0009
  0.17043E+0005 -0.29340E+0004  0.46277E-0009  0.75402E-0009 -0.14089E-0008
  0.17125E+0005 -0.29345E+0004 -0.67662E-0009  0.16630E-0008 -0.32211E-0008
  0.17207E+0005 -0.29350E+0004 -0.16940E-0008  0.21888E-0008 -0.44024E-0008
  0.17250E+0005 -0.29353E+0004 -0.21903E-0008  0.22867E-0008 -0.47934E-0008
  0.17000E+0005 -0.29223E+0004  0.16134E-0008  0.10652E-0009  0.53012E-0009
  0.17043E+0005 -0.29226E+0004  0.95335E-0009  0.66425E-0009 -0.65532E-0009
  0.17125E+0005 -0.29232E+0004 -0.25646E-0009  0.15284E-0008 -0.25263E-0008
  0.17207E+0005 -0.29238E+0004 -0.13698E-0008  0.20305E-0008 -0.38215E-0008
  0.17250E+0005 -0.29241E+0004 -0.19185E-0008  0.21249E-0008 -0.42842E-0008
  0.17000E+0005 -0.29006E+0004  0.25597E-0008  0.12371E-0010  0.19204E-0008
  0.17043E+0005 -0.29010E+0004  0.18775E-0008  0.51327E-0009  0.74830E-0009
  0.17125E+0005 -0.29017E+0004  0.55932E-0009  0.12938E-0008 -0.12082E-0008
  0.17207E+0005 -0.29025E+0004 -0.71801E-0009  0.17496E-0008 -0.26982E-0008
  0.17250E+0005 -0.29029E+0004 -0.13602E-0008  0.18359E-0008 -0.32886E-0008
  0.17000E+0005 -0.28789E+0004  0.34703E-0008 -0.59954E-0010  0.32523E-0008
  0.17043E+0005 -0.28794E+0004  0.27849E-0008  0.38631E-0009  0.21116E-0008
  0.17125E+0005 -0.28803E+0004  0.13911E-0008  0.10849E-0008  0.10320E-0009
  0.17207E+0005 -0.28812E+0004 -0.25467E-0010  0.14930E-0008 -0.15531E-0008
  0.17250E+0005 -0.28817E+0004 -0.75259E-0009  0.15693E-0008 -0.22596E-0008
  0.17000E+0005 -0.28674E+0004  0.39332E-0008 -0.89716E-0010  0.39286E-0008
  0.17043E+0005 -0.28680E+0004  0.32533E-0008  0.32859E-0009  0.28114E-0008
  0.17125E+0005 -0.28690E+0004  0.18326E-0008  0.98461E-0009  0.78906E-0009
  0.17207E+0005 -0.28700E+0004  0.35298E-0009  0.13672E-0008 -0.94315E-0009
  0.17250E+0005 -0.28706E+0004 -0.41504E-0009  0.14374E-0008 -0.17059E-0008
  0.17250E+0005 -0.29353E+0004 -0.21903E-0008  0.22867E-0008 -0.47934E-0008
  0.17293E+0005 -0.29355E+0004 -0.26706E-0008  0.22563E-0008 -0.50545E-0008
  0.17375E+0005 -0.29359E+0004 -0.36021E-0008  0.18709E-0008 -0.53504E-0008
  0.17457E+0005 -0.29363E+0004 -0.46590E-0008  0.11424E-0008 -0.56551E-0008
  0.17500E+0005 -0.29366E+0004 -0.53039E-0008  0.66879E-0009 -0.59303E-0008
  0.17250E+0005 -0.29241E+0004 -0.19185E-0008  0.21249E-0008 -0.42842E-0008
  0.17293E+0005 -0.29244E+0004 -0.24477E-0008  0.20968E-0008 -0.46182E-0008
  0.17375E+0005 -0.29249E+0004 -0.34515E-0008  0.17304E-0008 -0.50407E-0008
  0.17457E+0005 -0.29253E+0004 -0.45430E-0008  0.10355E-0008 -0.54364E-0008
  0.17500E+0005 -0.29256E+0004 -0.51894E-0008  0.58317E-0009 -0.57402E-0008
  0.17250E+0005 -0.29029E+0004 -0.13602E-0008  0.18359E-0008 -0.32886E-0008
  0.17293E+0005 -0.29033E+0004 -0.19788E-0008  0.18099E-0008 -0.37549E-0008
  0.17375E+0005 -0.29039E+0004 -0.31202E-0008  0.14743E-0008 -0.44118E-0008
  0.17457E+0005 -0.29045E+0004 -0.42840E-0008  0.83656E-0009 -0.49801E-0008
  0.17500E+0005 -0.29048E+0004 -0.49377E-0008  0.42146E-0009 -0.53398E-0008
  0.17250E+0005 -0.28817E+0004 -0.75259E-0009  0.15693E-0008 -0.22596E-0008
  0.17293E+0005 -0.28821E+0004 -0.14551E-0008  0.15428E-0008 -0.28493E-0008
  0.17375E+0005 -0.28829E+0004 -0.27320E-0008  0.12314E-0008 -0.37309E-0008
  0.17457E+0005 -0.28837E+0004 -0.39745E-0008  0.64327E-0009 -0.44704E-0008
  0.17500E+0005 -0.28841E+0004 -0.46407E-0008  0.26119E-0009 -0.48872E-0008
  0.17250E+0005 -0.28706E+0004 -0.41504E-0009  0.14374E-0008 -0.17059E-0008
  0.17293E+0005 -0.28710E+0004 -0.11591E-0008  0.14096E-0008 -0.23566E-0008
  0.17375E+0005 -0.28718E+0004 -0.25057E-0008  0.11086E-0008 -0.33522E-0008
  0.17457E+0005 -0.28727E+0004 -0.37914E-0008  0.54371E-0009 -0.41805E-0008
  0.17500E+0005 -0.28731E+0004 -0.44660E-0008  0.17749E-0009 -0.46276E-0008
  0.17500E+0005 -0.29366E+0004 -0.53039E-0008  0.66879E-0009 -0.59303E-0008
  0.17543E+0005 -0.29367E+0004 -0.60186E-0008  0.17160E-0009 -0.63352E-0008
  0.17625E+0005 -0.29370E+0004 -0.75695E-0008 -0.73908E-0009 -0.75543E-0008
  0.17707E+0005 -0.29374E+0004 -0.92985E-0008 -0.14318E-0008 -0.94001E-0008
  0.17750E+0005 -0.29375E+0004 -0.10222E-0007 -0.16478E-0008 -0.10590E-0007
  0.17500E+0005 -0.29256E+0004 -0.51894E-0008  0.58317E-0009 -0.57402E-0008
  0.17543E+0005 -0.29258E+0004 -0.58947E-0008  0.10836E-0009 -0.61598E-0008
  0.17625E+0005 -0.29262E+0004 -0.74061E-0008 -0.76008E-0009 -0.73743E-0008
  0.17707E+0005 -0.29266E+0004 -0.90849E-0008 -0.14160E-0008 -0.91883E-0008
  0.17750E+0005 -0.29268E+0004 -0.99861E-0008 -0.16165E-0008 -0.10359E-0007
  0.17500E+0005 -0.29048E+0004 -0.49377E-0008  0.42146E-0009 -0.53398E-0008
  0.17543E+0005 -0.29051E+0004 -0.56301E-0008 -0.14127E-0010 -0.57893E-0008
  0.17625E+0005 -0.29056E+0004 -0.70735E-0008 -0.80800E-0009 -0.69968E-0008
  0.17707E+0005 -0.29061E+0004 -0.86584E-0008 -0.13983E-0008 -0.87487E-0008
  0.17750E+0005 -0.29063E+0004 -0.95151E-0008 -0.15707E-0008 -0.98802E-0008
  0.17500E+0005 -0.28841E+0004 -0.46407E-0008  0.26119E-0009 -0.48872E-0008
  0.17543E+0005 -0.28844E+0004 -0.53256E-0008 -0.13925E-0009 -0.53682E-0008
  0.17625E+0005 -0.28850E+0004 -0.67094E-0008 -0.86538E-0009 -0.65709E-0008
  0.17707E+0005 -0.28856E+0004 -0.82027E-0008 -0.13953E-0008 -0.82584E-0008
  0.17750E+0005 -0.28859E+0004 -0.90128E-0008 -0.15417E-0008 -0.93470E-0008
  0.17500E+0005 -0.28731E+0004 -0.44660E-0008  0.17749E-0009 -0.46276E-0008
  0.17543E+0005 -0.28734E+0004 -0.51488E-0008 -0.20599E-0009 -0.51256E-0008
  0.17625E+0005 -0.28741E+0004 -0.65042E-0008 -0.89901E-0009 -0.63264E-0008
  0.17707E+0005 -0.28747E+0004 -0.79504E-0008 -0.13992E-0008 -0.79794E-0008
  0.17750E+0005 -0.28751E+0004 -0.87352E-0008 -0.15326E-0008 -0.90440E-0008
  0.17750E+0005 -0.29375E+0004 -0.10222E-0007 -0.16478E-0008 -0.10590E-0007
  0.17793E+0005 -0.29377E+0004 -0.11103E-0007 -0.17268E-0008 -0.11883E-0007
  0.17875E+0005 -0.29379E+0004 -0.12488E-0007 -0.14459E-0008 -0.14425E-0007
  0.17957E+0005 -0.29382E+0004 -0.13208E-0007 -0.53655E-0009 -0.16721E-0007
  0.18000E+0005 -0.29384E+0004 -0.13207E-0007  0.20230E-0009 -0.17675E-0007
  0.17750E+0005 -0.29268E+0004 -0.99861E-0008 -0.16165E-0008 -0.10359E-0007
  0.17793E+0005 -0.29269E+0004 -0.10851E-0007 -0.16829E-0008 -0.11637E-0007
  0.17875E+0005 -0.29272E+0004 -0.12239E-0007 -0.13882E-0008 -0.14171E-0007
  0.17957E+0005 -0.29275E+0004 -0.13015E-0007 -0.47792E-0009 -0.16505E-0007
  0.18000E+0005 -0.29277E+0004 -0.13065E-0007  0.25640E-0009 -0.17501E-0007
  0.17750E+0005 -0.29063E+0004 -0.95151E-0008 -0.15707E-0008 -0.98802E-0008
  0.17793E+0005 -0.29065E+0004 -0.10348E-0007 -0.16146E-0008 -0.11124E-0007
  0.17875E+0005 -0.29069E+0004 -0.11729E-0007 -0.12945E-0008 -0.13633E-0007
  0.17957E+0005 -0.29073E+0004 -0.12596E-0007 -0.38185E-0009 -0.16025E-0007
  0.18000E+0005 -0.29075E+0004 -0.12737E-0007  0.34471E-0009 -0.17092E-0007
  0.17750E+0005 -0.28859E+0004 -0.90128E-0008 -0.15417E-0008 -0.93470E-0008
  0.17793E+0005 -0.28861E+0004 -0.98085E-0008 -0.15644E-0008 -0.10551E-0007
  0.17875E+0005 -0.28866E+0004 -0.11170E-0007 -0.12202E-0008 -0.13021E-0007
  0.17957E+0005 -0.28871E+0004 -0.12110E-0007 -0.30450E-0009 -0.15455E-0007
  0.18000E+0005 -0.28874E+0004 -0.12333E-0007  0.41525E-0009 -0.16585E-0007
  0.17750E+0005 -0.28751E+0004 -0.87352E-0008 -0.15326E-0008 -0.90440E-0008
  0.17793E+0005 -0.28754E+0004 -0.95099E-0008 -0.15447E-0008 -0.10225E-0007
  0.17875E+0005 -0.28759E+0004 -0.10856E-0007 -0.11883E-0008 -0.12669E-0007
  0.17957E+0005 -0.28764E+0004 -0.11827E-0007 -0.27082E-0009 -0.15119E-0007
  0.18000E+0005 -0.28767E+0004 -0.12090E-0007  0.44560E-0009 -0.16279E-0007
  0.18000E+0005 -0.29384E+0004 -0.13207E-0007  0.20230E-0009 -0.17675E-0007
  0.18043E+0005 -0.29385E+0004 -0.12890E-0007  0.11134E-0008 -0.18374E-0007
  0.18125E+0005 -0.29388E+0004 -0.11321E-0007  0.32671E-0008 -0.18809E-0007
  0.18207E+0005 -0.29391E+0004 -0.84417E-0008  0.58587E-0008 -0.17900E-0007
  0.18250E+0005 -0.29392E+0004 -0.64244E-0008  0.73399E-0008 -0.16856E-0007
  0.18000E+0005 -0.29277E+0004 -0.13065E-0007  0.25640E-0009 -0.17501E-0007
  0.18043E+0005 -0.29279E+0004 -0.12814E-0007  0.11601E-0008 -0.18255E-0007
  0.18125E+0005 -0.29282E+0004 -0.11403E-0007  0.32926E-0008 -0.18826E-0007
  0.18207E+0005 -0.29286E+0004 -0.87029E-0008  0.58568E-0008 -0.18077E-0007
  0.18250E+0005 -0.29287E+0004 -0.67798E-0008  0.73220E-0008 -0.17119E-0007
  0.18000E+0005 -0.29075E+0004 -0.12737E-0007  0.34471E-0009 -0.17092E-0007
  0.18043E+0005 -0.29078E+0004 -0.12606E-0007  0.12355E-0008 -0.17945E-0007
  0.18125E+0005 -0.29082E+0004 -0.11486E-0007  0.33305E-0008 -0.18771E-0007
  0.18207E+0005 -0.29086E+0004 -0.91281E-0008  0.58456E-0008 -0.18332E-0007
  0.18250E+0005 -0.29088E+0004 -0.73886E-0008  0.72824E-0008 -0.17542E-0007
  0.18000E+0005 -0.28874E+0004 -0.12333E-0007  0.41525E-0009 -0.16585E-0007
  0.18043E+0005 -0.28876E+0004 -0.12313E-0007  0.12944E-0008 -0.17531E-0007
  0.18125E+0005 -0.28882E+0004 -0.11475E-0007  0.33551E-0008 -0.18605E-0007
  0.18207E+0005 -0.28887E+0004 -0.94602E-0008  0.58252E-0008 -0.18481E-0007
  0.18250E+0005 -0.28889E+0004 -0.79096E-0008  0.72356E-0008 -0.17868E-0007
  0.18000E+0005 -0.28767E+0004 -0.12090E-0007  0.44560E-0009 -0.16279E-0007
  0.18043E+0005 -0.28770E+0004 -0.12125E-0007  0.13192E-0008 -0.17271E-0007
  0.18125E+0005 -0.28776E+0004 -0.11432E-0007  0.33629E-0008 -0.18473E-0007
  0.18207E+0005 -0.28782E+0004 -0.95975E-0008  0.58106E-0008 -0.18516E-0007
  0.18250E+0005 -0.28785E+0004 -0.81482E-0008  0.72081E-0008 -0.18000E-0007
  0.18250E+0005 -0.29392E+0004 -0.64244E-0008  0.73399E-0008 -0.16856E-0007
  0.18293E+0005 -0.29394E+0004 -0.41089E-0008  0.88537E-0008 -0.15439E-0007
  0.18375E+0005 -0.29397E+0004  0.90426E-0009  0.11690E-0007 -0.11860E-0007
  0.18457E+0005 -0.29401E+0004  0.63262E-0008  0.14256E-0007 -0.74220E-0008
  0.18500E+0005 -0.29402E+0004  0.91643E-0008  0.15413E-0007 -0.48924E-0008
  0.18250E+0005 -0.29287E+0004 -0.67798E-0008  0.73220E-0008 -0.17119E-0007
  0.18293E+0005 -0.29289E+0004 -0.45526E-0008  0.88198E-0008 -0.15783E-0007
  0.18375E+0005 -0.29293E+0004  0.32326E-0009  0.11628E-0007 -0.12331E-0007
  0.18457E+0005 -0.29297E+0004  0.56654E-0008  0.14170E-0007 -0.79703E-0008
  0.18500E+0005 -0.29299E+0004  0.84894E-0008  0.15319E-0007 -0.54568E-0008
  0.18250E+0005 -0.29088E+0004 -0.73886E-0008  0.72824E-0008 -0.17542E-0007
  0.18293E+0005 -0.29091E+0004 -0.53364E-0008  0.87517E-0008 -0.16370E-0007
  0.18375E+0005 -0.29096E+0004 -0.74086E-0009  0.11508E-0007 -0.13185E-0007
  0.18457E+0005 -0.29101E+0004  0.44246E-0008  0.14009E-0007 -0.89990E-0008
  0.18500E+0005 -0.29104E+0004  0.72077E-0008  0.15143E-0007 -0.65313E-0008
  0.18250E+0005 -0.28889E+0004 -0.79096E-0008  0.72356E-0008 -0.17868E-0007
  0.18293E+0005 -0.28893E+0004 -0.60411E-0008  0.86786E-0008 -0.16871E-0007
  0.18375E+0005 -0.28899E+0004 -0.17508E-0008  0.11387E-0007 -0.13981E-0007
  0.18457E+0005 -0.28905E+0004  0.32058E-0008  0.13851E-0007 -0.10007E-0007
  0.18500E+0005 -0.28908E+0004  0.59298E-0008  0.14970E-0007 -0.76046E-0008
  0.18250E+0005 -0.28785E+0004 -0.81482E-0008  0.72081E-0008 -0.18000E-0007
  0.18293E+0005 -0.28788E+0004 -0.63797E-0008  0.86378E-0008 -0.17099E-0007
  0.18375E+0005 -0.28795E+0004 -0.22596E-0008  0.11323E-0007 -0.14376E-0007
  0.18457E+0005 -0.28801E+0004  0.25745E-0008  0.13768E-0007 -0.10527E-0007
  0.18500E+0005 -0.28805E+0004  0.52600E-0008  0.14880E-0007 -0.81674E-0008
  0.18500E+0005 -0.29402E+0004  0.91643E-0008  0.15413E-0007 -0.48924E-0008
  0.18543E+0005 -0.29404E+0004  0.11879E-0007  0.16388E-0007 -0.23263E-0008
  0.18625E+0005 -0.29408E+0004  0.16393E-0007  0.17633E-0007  0.23547E-0008
  0.18707E+0005 -0.29412E+0004  0.19678E-0007  0.17965E-0007  0.63957E-0008
  0.18750E+0005 -0.29414E+0004  0.20790E-0007  0.17747E-0007  0.81281E-0008
  0.18500E+0005 -0.29299E+0004  0.84894E-0008  0.15319E-0007 -0.54568E-0008
  0.18543E+0005 -0.29301E+0004  0.11210E-0007  0.16287E-0007 -0.28890E-0008
  0.18625E+0005 -0.29306E+0004  0.15791E-0007  0.17531E-0007  0.18429E-0008
  0.18707E+0005 -0.29310E+0004  0.19205E-0007  0.17875E-0007  0.59882E-0008
  0.18750E+0005 -0.29312E+0004  0.20405E-0007  0.17668E-0007  0.77921E-0008
  0.18500E+0005 -0.29104E+0004  0.72077E-0008  0.15143E-0007 -0.65313E-0008
  0.18543E+0005 -0.29106E+0004  0.99267E-0008  0.16101E-0007 -0.39747E-0008
  0.18625E+0005 -0.29112E+0004  0.14610E-0007  0.17343E-0007  0.82978E-0009
  0.18707E+0005 -0.29117E+0004  0.18253E-0007  0.17710E-0007  0.51569E-0008
  0.18750E+0005 -0.29120E+0004  0.19614E-0007  0.17525E-0007  0.70920E-0008
  0.18500E+0005 -0.28908E+0004  0.59298E-0008  0.14970E-0007 -0.76046E-0008
  0.18543E+0005 -0.28911E+0004  0.86290E-0008  0.15920E-0007 -0.50785E-0008
  0.18625E+0005 -0.28918E+0004  0.13385E-0007  0.17162E-0007 -0.23327E-0009
  0.18707E+0005 -0.28925E+0004  0.17232E-0007  0.17551E-0007  0.42534E-0008
  0.18750E+0005 -0.28928E+0004  0.18746E-0007  0.17387E-0007  0.63124E-0008
  0.18500E+0005 -0.28805E+0004  0.52600E-0008  0.14880E-0007 -0.81674E-0008
  0.18543E+0005 -0.28809E+0004  0.79414E-0008  0.15826E-0007 -0.56651E-0008
  0.18625E+0005 -0.28816E+0004  0.12722E-0007  0.17068E-0007 -0.81155E-0009
  0.18707E+0005 -0.28823E+0004  0.16668E-0007  0.17469E-0007  0.37495E-0008
  0.18750E+0005 -0.28827E+0004  0.18258E-0007  0.17316E-0007  0.58708E-0008
  0.18750E+0005 -0.29414E+0004  0.20790E-0007  0.17747E-0007  0.81281E-0008
  0.18793E+0005 -0.29415E+0004  0.21430E-0007  0.17257E-0007  0.95273E-0008
  0.18875E+0005 -0.29419E+0004  0.21296E-0007  0.15617E-0007  0.11156E-0007
  0.18957E+0005 -0.29422E+0004  0.19455E-0007  0.13172E-0007  0.11385E-0007
  0.19000E+0005 -0.29424E+0004  0.17864E-0007  0.11623E-0007  0.10961E-0007
  0.18750E+0005 -0.29312E+0004  0.20405E-0007  0.17668E-0007  0.77921E-0008
  0.18793E+0005 -0.29314E+0004  0.21142E-0007  0.17193E-0007  0.92705E-0008
  0.18875E+0005 -0.29319E+0004  0.21208E-0007  0.15589E-0007  0.11061E-0007
  0.18957E+0005 -0.29323E+0004  0.19566E-0007  0.13184E-0007  0.11452E-0007
  0.19000E+0005 -0.29325E+0004  0.18073E-0007  0.11658E-0007  0.11108E-0007
  0.18750E+0005 -0.29120E+0004  0.19614E-0007  0.17525E-0007  0.70920E-0008
  0.18793E+0005 -0.29123E+0004  0.20533E-0007  0.17077E-0007  0.87192E-0008
  0.18875E+0005 -0.29128E+0004  0.20977E-0007  0.15538E-0007  0.10821E-0007
  0.18957E+0005 -0.29134E+0004  0.19721E-0007  0.13208E-0007  0.11531E-0007
  0.19000E+0005 -0.29136E+0004  0.18420E-0007  0.11722E-0007  0.11345E-0007
  0.18750E+0005 -0.28928E+0004  0.18746E-0007  0.17387E-0007  0.63124E-0008
  0.18793E+0005 -0.28932E+0004  0.19841E-0007  0.16965E-0007  0.80851E-0008
  0.18875E+0005 -0.28938E+0004  0.20662E-0007  0.15489E-0007  0.10501E-0007
  0.18957E+0005 -0.28945E+0004  0.19800E-0007  0.13231E-0007  0.11544E-0007
  0.19000E+0005 -0.28948E+0004  0.18699E-0007  0.11785E-0007  0.11527E-0007
  0.18750E+0005 -0.28827E+0004  0.18258E-0007  0.17316E-0007  0.58708E-0008
  0.18793E+0005 -0.28831E+0004  0.19443E-0007  0.16908E-0007  0.77182E-0008
  0.18875E+0005 -0.28838E+0004  0.20461E-0007  0.15464E-0007  0.10301E-0007
  0.18957E+0005 -0.28845E+0004  0.19811E-0007  0.13244E-0007  0.11523E-0007
  0.19000E+0005 -0.28849E+0004  0.18818E-0007  0.11818E-0007  0.11599E-0007
  0.19000E+0005 -0.29424E+0004  0.17864E-0007  0.11623E-0007  0.10961E-0007
  0.19043E+0005 -0.29426E+0004  0.15911E-0007  0.99455E-0008  0.10194E-0007
  0.19125E+0005 -0.29428E+0004  0.11422E-0007  0.65417E-0008  0.79443E-0008
  0.19207E+0005 -0.29431E+0004  0.63070E-0008  0.30699E-0008  0.49527E-0008
  0.19250E+0005 -0.29433E+0004  0.35249E-0008  0.12920E-0008  0.32168E-0008
  0.19000E+0005 -0.29325E+0004  0.18073E-0007  0.11658E-0007  0.11108E-0007
  0.19043E+0005 -0.29327E+0004  0.16209E-0007  0.10002E-0007  0.10413E-0007
  0.19125E+0005 -0.29330E+0004  0.11859E-0007  0.66346E-0008  0.82733E-0008
  0.19207E+0005 -0.29333E+0004  0.68310E-0008  0.31907E-0008  0.53499E-0008
  0.19250E+0005 -0.29335E+0004  0.40729E-0008  0.14233E-0008  0.36307E-0008
  0.19000E+0005 -0.29136E+0004  0.18420E-0007  0.11722E-0007  0.11345E-0007
  0.19043E+0005 -0.29139E+0004  0.16733E-0007  0.10106E-0007  0.10796E-0007
  0.19125E+0005 -0.29143E+0004  0.12661E-0007  0.68070E-0008  0.88872E-0008
  0.19207E+0005 -0.29147E+0004  0.78175E-0008  0.34158E-0008  0.61140E-0008
  0.19250E+0005 -0.29149E+0004  0.51141E-0008  0.16684E-0008  0.44368E-0008
  0.19000E+0005 -0.28948E+0004  0.18699E-0007  0.11785E-0007  0.11527E-0007
  0.19043E+0005 -0.28951E+0004  0.17198E-0007  0.10208E-0007  0.11137E-0007
  0.19125E+0005 -0.28956E+0004  0.13426E-0007  0.69750E-0008  0.94839E-0008
  0.19207E+0005 -0.28960E+0004  0.87910E-0008  0.36359E-0008  0.68880E-0008
  0.19250E+0005 -0.28963E+0004  0.61547E-0008  0.19089E-0008  0.52663E-0008
  0.19000E+0005 -0.28849E+0004  0.18818E-0007  0.11818E-0007  0.11599E-0007
  0.19043E+0005 -0.28851E+0004  0.17419E-0007  0.10260E-0007  0.11297E-0007
  0.19125E+0005 -0.28857E+0004  0.13813E-0007  0.70619E-0008  0.97900E-0008
  0.19207E+0005 -0.28862E+0004  0.92977E-0008  0.37502E-0008  0.72982E-0008
  0.19250E+0005 -0.28865E+0004  0.67019E-0008  0.20340E-0008  0.57114E-0008
  0.19250E+0005 -0.29433E+0004  0.35249E-0008  0.12920E-0008  0.32168E-0008
  0.19293E+0005 -0.29434E+0004  0.78133E-0009 -0.40756E-0009  0.14565E-0008
  0.19375E+0005 -0.29435E+0004 -0.40836E-0008 -0.33340E-0008 -0.17236E-0008
  0.19457E+0005 -0.29437E+0004 -0.81846E-0008 -0.57795E-0008 -0.43731E-0008
  0.19500E+0005 -0.29438E+0004 -0.99392E-0008 -0.68539E-0008 -0.54525E-0008
  0.19250E+0005 -0.29335E+0004  0.40729E-0008  0.14233E-0008  0.36307E-0008
  0.19293E+0005 -0.29336E+0004  0.13380E-0008 -0.26870E-0009  0.18736E-0008
  0.19375E+0005 -0.29338E+0004 -0.35513E-0008 -0.31884E-0008 -0.13384E-0008
  0.19457E+0005 -0.29340E+0004 -0.77234E-0008 -0.56345E-0008 -0.40652E-0008
  0.19500E+0005 -0.29341E+0004 -0.95298E-0008 -0.67105E-0008 -0.52003E-0008
  0.19250E+0005 -0.29149E+0004  0.51141E-0008  0.16684E-0008  0.44368E-0008
  0.19293E+0005 -0.29150E+0004  0.24049E-0008 -0.86344E-0011  0.26954E-0008
  0.19375E+0005 -0.29153E+0004 -0.25153E-0008 -0.29139E-0008 -0.56089E-0009
  0.19457E+0005 -0.29156E+0004 -0.68097E-0008 -0.53587E-0008 -0.34220E-0008
  0.19500E+0005 -0.29157E+0004 -0.87091E-0008 -0.64366E-0008 -0.46573E-0008
  0.19250E+0005 -0.28963E+0004  0.61547E-0008  0.19089E-0008  0.52663E-0008
  0.19293E+0005 -0.28965E+0004  0.34833E-0008  0.24746E-0009  0.35535E-0008
  0.19375E+0005 -0.28968E+0004 -0.14474E-0008 -0.26413E-0008  0.27392E-0009
  0.19457E+0005 -0.28972E+0004 -0.58477E-0008 -0.50822E-0008 -0.27053E-0008
  0.19500E+0005 -0.28973E+0004 -0.78336E-0008 -0.61604E-0008 -0.40348E-0008
  0.19250E+0005 -0.28865E+0004  0.67019E-0008  0.20340E-0008  0.57114E-0008
  0.19293E+0005 -0.28867E+0004  0.40551E-0008  0.38098E-0009  0.40187E-0008
  0.19375E+0005 -0.28871E+0004 -0.87267E-0009 -0.24983E-0008  0.73542E-0009
  0.19457E+0005 -0.28874E+0004 -0.53222E-0008 -0.49362E-0008 -0.22996E-0008
  0.19500E+0005 -0.28876E+0004 -0.73511E-0008 -0.60140E-0008 -0.36765E-0008
  0.19500E+0005 -0.29438E+0004 -0.99392E-0008 -0.68539E-0008 -0.54525E-0008
  0.19543E+0005 -0.29440E+0004 -0.11369E-0007 -0.77758E-0008 -0.62599E-0008
  0.19625E+0005 -0.29442E+0004 -0.13145E-0007 -0.91023E-0008 -0.70226E-0008
  0.19707E+0005 -0.29445E+0004 -0.13678E-0007 -0.98841E-0008 -0.67691E-0008
  0.19750E+0005 -0.29447E+0004 -0.13424E-0007 -0.99890E-0008 -0.62405E-0008
  0.19500E+0005 -0.29341E+0004 -0.95298E-0008 -0.67105E-0008 -0.52003E-0008
  0.19543E+0005 -0.29343E+0004 -0.11019E-0007 -0.76343E-0008 -0.60730E-0008
  0.19625E+0005 -0.29346E+0004 -0.12917E-0007 -0.89604E-0008 -0.69712E-0008
  0.19707E+0005 -0.29349E+0004 -0.13564E-0007 -0.97296E-0008 -0.68526E-0008
  0.19750E+0005 -0.29351E+0004 -0.13359E-0007 -0.98193E-0008 -0.63873E-0008
  0.19500E+0005 -0.29157E+0004 -0.87091E-0008 -0.64366E-0008 -0.46573E-0008
  0.19543E+0005 -0.29160E+0004 -0.10308E-0007 -0.73628E-0008 -0.56503E-0008
  0.19625E+0005 -0.29164E+0004 -0.12432E-0007 -0.86860E-0008 -0.67998E-0008
  0.19707E+0005 -0.29168E+0004 -0.13296E-0007 -0.94310E-0008 -0.69364E-0008
  0.19750E+0005 -0.29170E+0004 -0.13195E-0007 -0.95038E-0008 -0.65974E-0008
  0.19500E+0005 -0.28973E+0004 -0.78336E-0008 -0.61604E-0008 -0.40348E-0008
  0.19543E+0005 -0.28976E+0004 -0.95376E-0008 -0.70876E-0008 -0.51432E-0008
  0.19625E+0005 -0.28981E+0004 -0.11881E-0007 -0.84058E-0008 -0.65388E-0008
  0.19707E+0005 -0.28986E+0004 -0.12965E-0007 -0.91266E-0008 -0.69327E-0008
  0.19750E+0005 -0.28989E+0004 -0.12976E-0007 -0.91905E-0008 -0.67257E-0008
  0.19500E+0005 -0.28876E+0004 -0.73511E-0008 -0.60140E-0008 -0.36765E-0008
  0.19543E+0005 -0.28879E+0004 -0.91082E-0008 -0.69413E-0008 -0.48437E-0008
  0.19625E+0005 -0.28885E+0004 -0.11566E-0007 -0.82563E-0008 -0.63679E-0008
  0.19707E+0005 -0.28890E+0004 -0.12767E-0007 -0.89645E-0008 -0.68994E-0008
  0.19750E+0005 -0.28893E+0004 -0.12840E-0007 -0.90250E-0008 -0.67639E-0008
  0.19750E+0005 -0.29447E+0004 -0.13424E-0007 -0.99890E-0008 -0.62405E-0008
  0.19793E+0005 -0.29449E+0004 -0.13003E-0007 -0.10115E-0007 -0.55988E-0008
  0.19875E+0005 -0.29454E+0004 -0.11228E-0007 -0.94659E-0008 -0.39214E-0008
  0.19957E+0005 -0.29458E+0004 -0.77823E-0008 -0.69028E-0008 -0.15323E-0008
  0.20000E+0005 -0.29461E+0004 -0.34655E-0008 -0.19599E-0008  0.91680E-0009
  0.19750E+0005 -0.29351E+0004 -0.13359E-0007 -0.98193E-0008 -0.63873E-0008
  0.19793E+0005 -0.29354E+0004 -0.12984E-0007 -0.99252E-0008 -0.58118E-0008
  0.19875E+0005 -0.29359E+0004 -0.11199E-0007 -0.91736E-0008 -0.41558E-0008
  0.19957E+0005 -0.29365E+0004 -0.76878E-0008 -0.64654E-0008 -0.17429E-0008
  0.20000E+0005 -0.29367E+0004 -0.35942E-0008 -0.18366E-0008  0.59654E-0009
  0.19750E+0005 -0.29170E+0004 -0.13195E-0007 -0.95038E-0008 -0.65974E-0008
  0.19793E+0005 -0.29174E+0004 -0.12892E-0007 -0.95551E-0008 -0.61304E-0008
  0.19875E+0005 -0.29180E+0004 -0.11124E-0007 -0.86447E-0008 -0.45417E-0008
  0.19957E+0005 -0.29187E+0004 -0.76013E-0008 -0.57624E-0008 -0.21900E-0008
  0.20000E+0005 -0.29191E+0004 -0.39740E-0008 -0.17409E-0008 -0.12807E-0009
  0.19750E+0005 -0.28989E+0004 -0.12976E-0007 -0.91905E-0008 -0.67257E-0008
  0.19793E+0005 -0.28993E+0004 -0.12739E-0007 -0.91799E-0008 -0.63580E-0008
  0.19875E+0005 -0.29002E+0004 -0.11043E-0007 -0.81499E-0008 -0.48902E-0008
  0.19957E+0005 -0.29010E+0004 -0.76174E-0008 -0.51939E-0008 -0.26975E-0008
  0.20000E+0005 -0.29014E+0004 -0.44393E-0008 -0.17325E-0008 -0.92180E-0009
  0.19750E+0005 -0.28893E+0004 -0.12840E-0007 -0.90250E-0008 -0.67639E-0008
  0.19793E+0005 -0.28898E+0004 -0.12639E-0007 -0.89818E-0008 -0.64502E-0008
  0.19875E+0005 -0.28907E+0004 -0.11004E-0007 -0.79038E-0008 -0.50699E-0008
  0.19957E+0005 -0.28916E+0004 -0.76599E-0008 -0.49402E-0008 -0.29842E-0008
  0.20000E+0005 -0.28921E+0004 -0.46911E-0008 -0.17309E-0008 -0.13464E-0008
  0.00000E+0000 -0.28729E+0004  0.14710E-0007  0.15617E-0007  0.60687E-0008
  0.43168E+0002 -0.28725E+0004  0.10934E-0007  0.12417E-0007  0.23238E-0008
  0.12500E+0003 -0.28718E+0004  0.69312E-0008  0.89706E-0008 -0.15300E-0008
  0.20683E+0003 -0.28712E+0004  0.58488E-0008  0.74381E-0008 -0.24523E-0008
  0.25000E+0003 -0.28708E+0004  0.61627E-0008  0.71023E-0008 -0.21285E-0008
  0.00000E+0000 -0.28619E+0004  0.14511E-0007  0.15772E-0007  0.55372E-0008
  0.43168E+0002 -0.28615E+0004  0.10983E-0007  0.12812E-0007  0.20661E-0008
  0.12500E+0003 -0.28608E+0004  0.70819E-0008  0.93269E-0008 -0.16068E-0008
  0.20683E+0003 -0.28600E+0004  0.60767E-0008  0.76658E-0008 -0.23684E-0008
  0.25000E+0003 -0.28596E+0004  0.64596E-0008  0.72509E-0008 -0.18992E-0008
  0.00000E+0000 -0.28411E+0004  0.14144E-0007  0.16111E-0007  0.45133E-0008
  0.43168E+0002 -0.28406E+0004  0.11015E-0007  0.13484E-0007  0.15171E-0008
  0.12500E+0003 -0.28398E+0004  0.73804E-0008  0.99512E-0008 -0.17098E-0008
  0.20683E+0003 -0.28389E+0004  0.65826E-0008  0.80732E-0008 -0.20768E-0008
  0.25000E+0003 -0.28385E+0004  0.71017E-0008  0.75171E-0008 -0.13273E-0008
  0.00000E+0000 -0.28203E+0004  0.13794E-0007  0.16489E-0007  0.34795E-0008
  0.43168E+0002 -0.28198E+0004  0.10989E-0007  0.14074E-0007  0.90989E-0009
  0.12500E+0003 -0.28188E+0004  0.76929E-0008  0.10514E-0007 -0.17692E-0008
  0.20683E+0003 -0.28179E+0004  0.71671E-0008  0.84449E-0008 -0.16412E-0008
  0.25000E+0003 -0.28174E+0004  0.78311E-0008  0.77595E-0008 -0.59977E-0009
  0.00000E+0000 -0.28093E+0004  0.13616E-0007  0.16699E-0007  0.29355E-0008
  0.43168E+0002 -0.28088E+0004  0.10961E-0007  0.14360E-0007  0.57618E-0009
  0.12500E+0003 -0.28077E+0004  0.78625E-0008  0.10787E-0007 -0.17852E-0008
  0.20683E+0003 -0.28067E+0004  0.75004E-0008  0.86252E-0008 -0.13638E-0008
  0.25000E+0003 -0.28062E+0004  0.82444E-0008  0.78767E-0008 -0.16307E-0009
  0.25000E+0003 -0.28708E+0004  0.61627E-0008  0.71023E-0008 -0.21285E-0008
  0.29317E+0003 -0.28705E+0004  0.69229E-0008  0.68886E-0008 -0.13667E-0008
  0.37500E+0003 -0.28699E+0004  0.94922E-0008  0.67277E-0008  0.12635E-0008
  0.45683E+0003 -0.28693E+0004  0.13229E-0007  0.66696E-0008  0.53152E-0008
  0.50000E+0003 -0.28690E+0004  0.15517E-0007  0.66205E-0008  0.79214E-0008
  0.25000E+0003 -0.28596E+0004  0.64596E-0008  0.72509E-0008 -0.18992E-0008
  0.29317E+0003 -0.28593E+0004  0.73045E-0008  0.69726E-0008 -0.97336E-0009
  0.37500E+0003 -0.28587E+0004  0.10031E-0007  0.67058E-0008  0.19701E-0008
  0.45683E+0003 -0.28580E+0004  0.13878E-0007  0.65609E-0008  0.62826E-0008
  0.50000E+0003 -0.28577E+0004  0.16193E-0007  0.64732E-0008  0.89884E-0008
  0.25000E+0003 -0.28385E+0004  0.71017E-0008  0.75171E-0008 -0.13273E-0008
  0.29317E+0003 -0.28381E+0004  0.81035E-0008  0.71196E-0008 -0.92887E-0010
  0.37500E+0003 -0.28374E+0004  0.11105E-0007  0.66557E-0008  0.34224E-0008
  0.45683E+0003 -0.28366E+0004  0.15123E-0007  0.63476E-0008  0.81886E-0008
  0.50000E+0003 -0.28362E+0004  0.17464E-0007  0.61873E-0008  0.11055E-0007
  0.25000E+0003 -0.28174E+0004  0.78311E-0008  0.77595E-0008 -0.59977E-0009
  0.29317E+0003 -0.28169E+0004  0.89849E-0008  0.72476E-0008  0.94045E-0009
  0.37500E+0003 -0.28161E+0004  0.12232E-0007  0.65923E-0008  0.49986E-0008
  0.45683E+0003 -0.28152E+0004  0.16368E-0007  0.61242E-0008  0.10164E-0007
  0.50000E+0003 -0.28148E+0004  0.18701E-0007  0.58924E-0008  0.13156E-0007
  0.25000E+0003 -0.28062E+0004  0.82444E-0008  0.78767E-0008 -0.16307E-0009
  0.29317E+0003 -0.28057E+0004  0.94762E-0008  0.73067E-0008  0.15374E-0008
  0.37500E+0003 -0.28048E+0004  0.12839E-0007  0.65530E-0008  0.58701E-0008
  0.45683E+0003 -0.28040E+0004  0.17018E-0007  0.60020E-0008  0.11225E-0007
  0.50000E+0003 -0.28035E+0004  0.19332E-0007  0.57330E-0008  0.14268E-0007
  0.50000E+0003 -0.28690E+0004  0.15517E-0007  0.66205E-0008  0.79214E-0008
  0.54317E+0003 -0.28688E+0004  0.17918E-0007  0.65350E-0008  0.10762E-0007
  0.62500E+0003 -0.28685E+0004  0.22508E-0007  0.62270E-0008  0.16539E-0007
  0.70683E+0003 -0.28682E+0004  0.26683E-0007  0.56812E-0008  0.22352E-0007
  0.75000E+0003 -0.28680E+0004  0.28537E-0007  0.52926E-0008  0.25227E-0007
  0.50000E+0003 -0.28577E+0004  0.16193E-0007  0.64732E-0008  0.89884E-0008
  0.54317E+0003 -0.28575E+0004  0.18594E-0007  0.63537E-0008  0.11893E-0007
  0.62500E+0003 -0.28571E+0004  0.23102E-0007  0.59934E-0008  0.17689E-0007
  0.70683E+0003 -0.28568E+0004  0.27085E-0007  0.54101E-0008  0.23378E-0007
  0.75000E+0003 -0.28566E+0004  0.28796E-0007  0.50069E-0008  0.26132E-0007
  0.50000E+0003 -0.28362E+0004  0.17464E-0007  0.61873E-0008  0.11055E-0007
  0.54317E+0003 -0.28360E+0004  0.19835E-0007  0.60040E-0008  0.14052E-0007
  0.62500E+0003 -0.28356E+0004  0.24131E-0007  0.55455E-0008  0.19822E-0007
  0.70683E+0003 -0.28352E+0004  0.27696E-0007  0.48912E-0008  0.25216E-0007
  0.75000E+0003 -0.28350E+0004  0.29112E-0007  0.44604E-0008  0.27712E-0007
  0.50000E+0003 -0.28148E+0004  0.18701E-0007  0.58924E-0008  0.13156E-0007
  0.54317E+0003 -0.28146E+0004  0.21007E-0007  0.56463E-0008  0.16207E-0007
  0.62500E+0003 -0.28141E+0004  0.25020E-0007  0.50908E-0008  0.21872E-0007
  0.70683E+0003 -0.28136E+0004  0.28100E-0007  0.43662E-0008  0.26896E-0007
  0.75000E+0003 -0.28134E+0004  0.29189E-0007  0.39078E-0008  0.29098E-0007
  0.50000E+0003 -0.28035E+0004  0.19332E-0007  0.57330E-0008  0.14268E-0007
  0.54317E+0003 -0.28032E+0004  0.21590E-0007  0.54543E-0008  0.17331E-0007
  0.62500E+0003 -0.28028E+0004  0.25426E-0007  0.48482E-0008  0.22912E-0007
  0.70683E+0003 -0.28023E+0004  0.28225E-0007  0.40868E-0008  0.27712E-0007
  0.75000E+0003 -0.28020E+0004  0.29131E-0007  0.36140E-0008  0.29745E-0007
  0.75000E+0003 -0.28680E+0004  0.28537E-0007  0.52926E-0008  0.25227E-0007
  0.79317E+0003 -0.28679E+0004  0.30062E-0007  0.48358E-0008  0.27857E-0007
  0.87500E+0003 -0.28677E+0004  0.31861E-0007  0.38035E-0008  0.31908E-0007
  0.95683E+0003 -0.28675E+0004  0.32007E-0007  0.25942E-0008  0.34380E-0007
  0.10000E+0004 -0.28674E+0004  0.31370E-0007  0.19084E-0008  0.34938E-0007
  0.75000E+0003 -0.28566E+0004  0.28796E-0007  0.50069E-0008  0.26132E-0007
  0.79317E+0003 -0.28565E+0004  0.30155E-0007  0.45391E-0008  0.28608E-0007
  0.87500E+0003 -0.28563E+0004  0.31582E-0007  0.34933E-0008  0.32286E-0007
  0.95683E+0003 -0.28561E+0004  0.31315E-0007  0.22785E-0008  0.34313E-0007
  0.10000E+0004 -0.28560E+0004  0.30455E-0007  0.15920E-0008  0.34623E-0007
  0.75000E+0003 -0.28350E+0004  0.29112E-0007  0.44604E-0008  0.27712E-0007
  0.79317E+0003 -0.28349E+0004  0.30131E-0007  0.39715E-0008  0.29867E-0007
  0.87500E+0003 -0.28347E+0004  0.30824E-0007  0.28998E-0008  0.32800E-0007
  0.95683E+0003 -0.28344E+0004  0.29758E-0007  0.16740E-0008  0.33966E-0007
  0.10000E+0004 -0.28343E+0004  0.28476E-0007  0.98598E-0009  0.33803E-0007
  0.75000E+0003 -0.28134E+0004  0.29189E-0007  0.39078E-0008  0.29098E-0007
  0.79317E+0003 -0.28133E+0004  0.29843E-0007  0.33978E-0008  0.30902E-0007
  0.87500E+0003 -0.28130E+0004  0.29767E-0007  0.22999E-0008  0.33046E-0007
  0.95683E+0003 -0.28127E+0004  0.27892E-0007  0.10625E-0008  0.33330E-0007
  0.10000E+0004 -0.28126E+0004  0.26191E-0007  0.37273E-0009  0.32693E-0007
  0.75000E+0003 -0.28020E+0004  0.29131E-0007  0.36140E-0008  0.29745E-0007
  0.79317E+0003 -0.28019E+0004  0.29583E-0007  0.30929E-0008  0.31353E-0007
  0.87500E+0003 -0.28016E+0004  0.29091E-0007  0.19811E-0008  0.33066E-0007
  0.95683E+0003 -0.28013E+0004  0.26787E-0007  0.73753E-0009  0.32880E-0007
  0.10000E+0004 -0.28012E+0004  0.24869E-0007  0.46714E-0010  0.31994E-0007
  0.10000E+0004 -0.28674E+0004  0.31370E-0007  0.19084E-0008  0.34938E-0007
  0.10432E+0004 -0.28673E+0004  0.30235E-0007  0.12015E-0008  0.34948E-0007
  0.11250E+0004 -0.28671E+0004  0.26775E-0007 -0.15182E-0009  0.33429E-0007
  0.12068E+0004 -0.28668E+0004  0.21790E-0007 -0.14608E-0008  0.29975E-0007
  0.12500E+0004 -0.28667E+0004  0.18651E-0007 -0.21098E-0008  0.27444E-0007
  0.10000E+0004 -0.28560E+0004  0.30455E-0007  0.15920E-0008  0.34623E-0007
  0.10432E+0004 -0.28559E+0004  0.29100E-0007  0.88566E-0009  0.34384E-0007
  0.11250E+0004 -0.28556E+0004  0.25254E-0007 -0.46450E-0009  0.32413E-0007
  0.12068E+0004 -0.28553E+0004  0.19949E-0007 -0.17687E-0008  0.28566E-0007
  0.12500E+0004 -0.28552E+0004  0.16678E-0007 -0.24149E-0008  0.25863E-0007
  0.10000E+0004 -0.28343E+0004  0.28476E-0007  0.98598E-0009  0.33803E-0007
  0.10432E+0004 -0.28341E+0004  0.26710E-0007  0.28042E-0009  0.33093E-0007
  0.11250E+0004 -0.28338E+0004  0.22156E-0007 -0.10641E-0008  0.30282E-0007
  0.12068E+0004 -0.28335E+0004  0.16286E-0007 -0.23593E-0008  0.25727E-0007
  0.12500E+0004 -0.28333E+0004  0.12790E-0007 -0.30004E-0008  0.22723E-0007
  0.10000E+0004 -0.28126E+0004  0.26191E-0007  0.37273E-0009  0.32693E-0007
  0.10432E+0004 -0.28124E+0004  0.24025E-0007 -0.33231E-0009  0.31519E-0007
  0.11250E+0004 -0.28121E+0004  0.18801E-0007 -0.16716E-0008  0.27900E-0007
  0.12068E+0004 -0.28117E+0004  0.12424E-0007 -0.29580E-0008  0.22688E-0007
  0.12500E+0004 -0.28115E+0004  0.87413E-0008 -0.35938E-0008  0.19418E-0007
  0.10000E+0004 -0.28012E+0004  0.24869E-0007  0.46714E-0010  0.31994E-0007
  0.10432E+0004 -0.28010E+0004  0.22498E-0007 -0.65806E-0009  0.30580E-0007
  0.11250E+0004 -0.28006E+0004  0.16938E-0007 -0.19947E-0008  0.26550E-0007
  0.12068E+0004 -0.28002E+0004  0.10318E-0007 -0.32765E-0008  0.21014E-0007
  0.12500E+0004 -0.28000E+0004  0.65519E-0008 -0.39095E-0008  0.17618E-0007
  0.12500E+0004 -0.28667E+0004  0.18651E-0007 -0.21098E-0008  0.27444E-0007
  0.12932E+0004 -0.28665E+0004  0.15228E-0007 -0.27185E-0008  0.24479E-0007
  0.13750E+0004 -0.28662E+0004  0.82056E-0008 -0.37309E-0008  0.17885E-0007
  0.14568E+0004 -0.28658E+0004  0.87378E-0009 -0.45150E-0008  0.10401E-0007
  0.15000E+0004 -0.28657E+0004 -0.29634E-0008 -0.48230E-0008  0.62571E-0008
  0.12500E+0004 -0.28552E+0004  0.16678E-0007 -0.24149E-0008  0.25863E-0007
  0.12932E+0004 -0.28550E+0004  0.13150E-0007 -0.30208E-0008  0.22754E-0007
  0.13750E+0004 -0.28546E+0004  0.60153E-0008 -0.40281E-0008  0.15978E-0007
  0.14568E+0004 -0.28543E+0004 -0.13134E-0008 -0.48075E-0008  0.84339E-0008
  0.15000E+0004 -0.28541E+0004 -0.51036E-0008 -0.51134E-0008  0.43065E-0008
  0.12500E+0004 -0.28333E+0004  0.12790E-0007 -0.30004E-0008  0.22723E-0007
  0.12932E+0004 -0.28331E+0004  0.90946E-0008 -0.36010E-0008  0.19370E-0007
  0.13750E+0004 -0.28327E+0004  0.18078E-0008 -0.45988E-0008  0.12306E-0007
  0.14568E+0004 -0.28323E+0004 -0.54516E-0008 -0.53695E-0008  0.47106E-0008
  0.15000E+0004 -0.28321E+0004 -0.91202E-0008 -0.56712E-0008  0.64818E-0009
  0.12500E+0004 -0.28115E+0004  0.87413E-0008 -0.35938E-0008  0.19418E-0007
  0.12932E+0004 -0.28113E+0004  0.49168E-0008 -0.41893E-0008  0.15859E-0007
  0.13750E+0004 -0.28108E+0004 -0.24416E-0008 -0.51775E-0008  0.85862E-0008
  0.14568E+0004 -0.28103E+0004 -0.95506E-0008 -0.59394E-0008  0.10204E-0008
  0.15000E+0004 -0.28101E+0004 -0.13057E-0007 -0.62370E-0008 -0.29349E-0008
  0.12500E+0004 -0.28000E+0004  0.65519E-0008 -0.39095E-0008  0.17618E-0007
  0.12932E+0004 -0.27998E+0004  0.26760E-0008 -0.45022E-0008  0.13966E-0007
  0.13750E+0004 -0.27993E+0004 -0.46878E-0008 -0.54852E-0008  0.66145E-0008
  0.14568E+0004 -0.27988E+0004 -0.11686E-0007 -0.62425E-0008 -0.90343E-0009
  0.15000E+0004 -0.27985E+0004 -0.15090E-0007 -0.65380E-0008 -0.47857E-0008
  0.15000E+0004 -0.28657E+0004 -0.29634E-0008 -0.48230E-0008  0.62571E-0008
  0.15432E+0004 -0.28655E+0004 -0.66998E-0008 -0.50507E-0008  0.20645E-0008
  0.16250E+0004 -0.28651E+0004 -0.13290E-0007 -0.52494E-0008 -0.57659E-0008
  0.17068E+0004 -0.28647E+0004 -0.18952E-0007 -0.51230E-0008 -0.13099E-0007
  0.17500E+0004 -0.28645E+0004 -0.21476E-0007 -0.49216E-0008 -0.16649E-0007
  0.15000E+0004 -0.28541E+0004 -0.51036E-0008 -0.51134E-0008  0.43065E-0008
  0.15432E+0004 -0.28538E+0004 -0.87644E-0008 -0.53391E-0008  0.16203E-0009
  0.16250E+0004 -0.28534E+0004 -0.15139E-0007 -0.55347E-0008 -0.74985E-0008
  0.17068E+0004 -0.28530E+0004 -0.20512E-0007 -0.54064E-0008 -0.14577E-0007
  0.17500E+0004 -0.28528E+0004 -0.22860E-0007 -0.52045E-0008 -0.17967E-0007
  0.15000E+0004 -0.28321E+0004 -0.91202E-0008 -0.56712E-0008  0.64818E-0009
  0.15432E+0004 -0.28318E+0004 -0.12606E-0007 -0.58934E-0008 -0.33727E-0008
  0.16250E+0004 -0.28314E+0004 -0.18521E-0007 -0.60834E-0008 -0.10654E-0007
  0.17068E+0004 -0.28309E+0004 -0.23300E-0007 -0.59519E-0008 -0.17202E-0007
  0.17500E+0004 -0.28306E+0004 -0.25299E-0007 -0.57496E-0008 -0.20266E-0007
  0.15000E+0004 -0.28101E+0004 -0.13057E-0007 -0.62370E-0008 -0.29349E-0008
  0.15432E+0004 -0.28098E+0004 -0.16329E-0007 -0.64557E-0008 -0.67916E-0008
  0.16250E+0004 -0.28093E+0004 -0.21719E-0007 -0.66407E-0008 -0.13624E-0007
  0.17068E+0004 -0.28087E+0004 -0.25855E-0007 -0.65067E-0008 -0.19581E-0007
  0.17500E+0004 -0.28085E+0004 -0.27483E-0007 -0.63043E-0008 -0.22295E-0007
  0.15000E+0004 -0.27985E+0004 -0.15090E-0007 -0.65380E-0008 -0.47857E-0008
  0.15432E+0004 -0.27982E+0004 -0.18236E-0007 -0.67549E-0008 -0.85403E-0008
  0.16250E+0004 -0.27976E+0004 -0.23324E-0007 -0.69373E-0008 -0.15109E-0007
  0.17068E+0004 -0.27971E+0004 -0.27103E-0007 -0.68023E-0008 -0.20734E-0007
  0.17500E+0004 -0.27968E+0004 -0.28530E-0007 -0.66000E-0008 -0.23254E-0007
  0.17500E+0004 -0.28645E+0004 -0.21476E-0007 -0.49216E-0008 -0.16649E-0007
  0.17932E+0004 -0.28643E+0004 -0.23647E-0007 -0.46259E-0008 -0.19931E-0007
  0.18750E+0004 -0.28638E+0004 -0.26725E-0007 -0.38095E-0008 -0.25294E-0007
  0.19568E+0004 -0.28634E+0004 -0.28414E-0007 -0.26697E-0008 -0.29433E-0007
  0.20000E+0004 -0.28632E+0004 -0.28756E-0007 -0.19481E-0008 -0.31104E-0007
  0.17500E+0004 -0.28528E+0004 -0.22860E-0007 -0.52045E-0008 -0.17967E-0007
  0.17932E+0004 -0.28526E+0004 -0.24847E-0007 -0.49089E-0008 -0.21076E-0007
  0.18750E+0004 -0.28521E+0004 -0.27558E-0007 -0.40946E-0008 -0.26089E-0007
  0.19568E+0004 -0.28516E+0004 -0.28881E-0007 -0.29595E-0008 -0.29870E-0007
  0.20000E+0004 -0.28513E+0004 -0.29038E-0007 -0.22417E-0008 -0.31356E-0007
  0.17500E+0004 -0.28306E+0004 -0.25299E-0007 -0.57496E-0008 -0.20266E-0007
  0.17932E+0004 -0.28303E+0004 -0.26920E-0007 -0.54548E-0008 -0.23028E-0007
  0.18750E+0004 -0.28298E+0004 -0.28918E-0007 -0.46450E-0008 -0.27352E-0007
  0.19568E+0004 -0.28292E+0004 -0.29541E-0007 -0.35200E-0008 -0.30439E-0007
  0.20000E+0004 -0.28289E+0004 -0.29348E-0007 -0.28099E-0008 -0.31571E-0007
  0.17500E+0004 -0.28085E+0004 -0.27483E-0007 -0.63043E-0008 -0.22295E-0007
  0.17932E+0004 -0.28081E+0004 -0.28722E-0007 -0.60107E-0008 -0.24690E-0007
  0.18750E+0004 -0.28075E+0004 -0.29991E-0007 -0.52067E-0008 -0.28294E-0007
  0.19568E+0004 -0.28069E+0004 -0.29912E-0007 -0.40928E-0008 -0.30672E-0007
  0.20000E+0004 -0.28066E+0004 -0.29373E-0007 -0.33908E-0008 -0.31447E-0007
  0.17500E+0004 -0.27968E+0004 -0.28530E-0007 -0.66000E-0008 -0.23254E-0007
  0.17932E+0004 -0.27964E+0004 -0.29562E-0007 -0.63072E-0008 -0.25447E-0007
  0.18750E+0004 -0.27957E+0004 -0.30441E-0007 -0.55066E-0008 -0.28662E-0007
  0.19568E+0004 -0.27951E+0004 -0.29993E-0007 -0.43990E-0008 -0.30662E-0007
  0.20000E+0004 -0.27947E+0004 -0.29274E-0007 -0.37016E-0008 -0.31249E-0007
  0.20000E+0004 -0.28632E+0004 -0.28756E-0007 -0.19481E-0008 -0.31104E-0007
  0.20432E+0004 -0.28629E+0004 -0.28741E-0007 -0.11515E-0008 -0.32427E-0007
  0.21250E+0004 -0.28623E+0004 -0.27798E-0007  0.53716E-0009 -0.34001E-0007
  0.22068E+0004 -0.28618E+0004 -0.25827E-0007  0.24038E-0008 -0.34457E-0007
  0.22500E+0004 -0.28615E+0004 -0.24450E-0007  0.34321E-0008 -0.34297E-0007
  0.20000E+0004 -0.28513E+0004 -0.29038E-0007 -0.22417E-0008 -0.31356E-0007
  0.20432E+0004 -0.28510E+0004 -0.28845E-0007 -0.14501E-0008 -0.32501E-0007
  0.21250E+0004 -0.28504E+0004 -0.27599E-0007  0.22632E-0009 -0.33763E-0007
  0.22068E+0004 -0.28498E+0004 -0.25375E-0007  0.20771E-0008 -0.33950E-0007
  0.22500E+0004 -0.28495E+0004 -0.23888E-0007  0.30958E-0008 -0.33668E-0007
  0.20000E+0004 -0.28289E+0004 -0.29348E-0007 -0.28099E-0008 -0.31571E-0007
  0.20432E+0004 -0.28286E+0004 -0.28824E-0007 -0.20281E-0008 -0.32376E-0007
  0.21250E+0004 -0.28279E+0004 -0.27015E-0007 -0.37558E-0009 -0.33049E-0007
  0.22068E+0004 -0.28272E+0004 -0.24333E-0007  0.14447E-0008 -0.32737E-0007
  0.22500E+0004 -0.28269E+0004 -0.22649E-0007  0.24452E-0008 -0.32232E-0007
  0.20000E+0004 -0.28066E+0004 -0.29373E-0007 -0.33908E-0008 -0.31447E-0007
  0.20432E+0004 -0.28061E+0004 -0.28524E-0007 -0.26196E-0008 -0.31913E-0007
  0.21250E+0004 -0.28054E+0004 -0.26175E-0007 -0.99175E-0009 -0.32004E-0007
  0.22068E+0004 -0.28046E+0004 -0.23063E-0007  0.79762E-0009 -0.31209E-0007
  0.22500E+0004 -0.28042E+0004 -0.21201E-0007  0.17798E-0008 -0.30492E-0007
  0.20000E+0004 -0.27947E+0004 -0.29274E-0007 -0.37016E-0008 -0.31249E-0007
  0.20432E+0004 -0.27943E+0004 -0.28259E-0007 -0.29361E-0008 -0.31536E-0007
  0.21250E+0004 -0.27935E+0004 -0.25634E-0007 -0.13216E-0008 -0.31327E-0007
  0.22068E+0004 -0.27927E+0004 -0.22309E-0007  0.45128E-0009 -0.30284E-0007
  0.22500E+0004 -0.27922E+0004 -0.20359E-0007  0.14236E-0008 -0.29460E-0007
  0.22500E+0004 -0.28615E+0004 -0.24450E-0007  0.34321E-0008 -0.34297E-0007
  0.22932E+0004 -0.28611E+0004 -0.22887E-0007  0.44721E-0008 -0.33894E-0007
  0.23750E+0004 -0.28604E+0004 -0.19560E-0007  0.64255E-0008 -0.32565E-0007
  0.24568E+0004 -0.28598E+0004 -0.15990E-0007  0.82686E-0008 -0.30677E-0007
  0.25000E+0004 -0.28594E+0004 -0.14101E-0007  0.91604E-0008 -0.29527E-0007
  0.22500E+0004 -0.28495E+0004 -0.23888E-0007  0.30958E-0008 -0.33668E-0007
  0.22932E+0004 -0.28491E+0004 -0.22232E-0007  0.41252E-0008 -0.33158E-0007
  0.23750E+0004 -0.28484E+0004 -0.18771E-0007  0.60573E-0008 -0.31666E-0007
  0.24568E+0004 -0.28476E+0004 -0.15126E-0007  0.78787E-0008 -0.29670E-0007
  0.25000E+0004 -0.28473E+0004 -0.13220E-0007  0.87598E-0008 -0.28483E-0007
  0.22500E+0004 -0.28269E+0004 -0.22649E-0007  0.24452E-0008 -0.32232E-0007
  0.22932E+0004 -0.28264E+0004 -0.20827E-0007  0.34545E-0008 -0.31525E-0007
  0.23750E+0004 -0.28255E+0004 -0.17142E-0007  0.53464E-0008 -0.29743E-0007
  0.24568E+0004 -0.28247E+0004 -0.13383E-0007  0.71275E-0008 -0.27561E-0007
  0.25000E+0004 -0.28242E+0004 -0.11457E-0007  0.79887E-0008 -0.26317E-0007
  0.22500E+0004 -0.28042E+0004 -0.21201E-0007  0.17798E-0008 -0.30492E-0007
  0.22932E+0004 -0.28037E+0004 -0.19231E-0007  0.27689E-0008 -0.29602E-0007
  0.23750E+0004 -0.28027E+0004 -0.15356E-0007  0.46213E-0008 -0.27555E-0007
  0.24568E+0004 -0.28017E+0004 -0.11519E-0007  0.63628E-0008 -0.25216E-0007
  0.25000E+0004 -0.28012E+0004 -0.95926E-0008  0.72045E-0008 -0.23928E-0007
  0.22500E+0004 -0.27922E+0004 -0.20359E-0007  0.14236E-0008 -0.29460E-0007
  0.22932E+0004 -0.27917E+0004 -0.18320E-0007  0.24023E-0008 -0.28478E-0007
  0.23750E+0004 -0.27907E+0004 -0.14360E-0007  0.42338E-0008 -0.26303E-0007
  0.24568E+0004 -0.27896E+0004 -0.10496E-0007  0.59548E-0008 -0.23891E-0007
  0.25000E+0004 -0.27891E+0004 -0.85762E-0008  0.67863E-0008 -0.22588E-0007
  0.25000E+0004 -0.28594E+0004 -0.14101E-0007  0.91604E-0008 -0.29527E-0007
  0.25432E+0004 -0.28590E+0004 -0.12255E-0007  0.99755E-0008 -0.28308E-0007
  0.26250E+0004 -0.28581E+0004 -0.90146E-0008  0.11269E-0007 -0.25924E-0007
  0.27068E+0004 -0.28573E+0004 -0.63003E-0008  0.12170E-0007 -0.23615E-0007
  0.27500E+0004 -0.28569E+0004 -0.51430E-0008  0.12470E-0007 -0.22487E-0007
  0.25000E+0004 -0.28473E+0004 -0.13220E-0007  0.87598E-0008 -0.28483E-0007
  0.25432E+0004 -0.28468E+0004 -0.11371E-0007  0.95645E-0008 -0.27240E-0007
  0.26250E+0004 -0.28459E+0004 -0.81560E-0008  0.10842E-0007 -0.24847E-0007
  0.27068E+0004 -0.28450E+0004 -0.55049E-0008  0.11734E-0007 -0.22571E-0007
  0.27500E+0004 -0.28445E+0004 -0.43921E-0008  0.12031E-0007 -0.21475E-0007
  0.25000E+0004 -0.28242E+0004 -0.11457E-0007  0.79887E-0008 -0.26317E-0007
  0.25432E+0004 -0.28237E+0004 -0.96132E-0008  0.87744E-0008 -0.25041E-0007
  0.26250E+0004 -0.28227E+0004 -0.64716E-0008  0.10023E-0007 -0.22651E-0007
  0.27068E+0004 -0.28216E+0004 -0.39592E-0008  0.10897E-0007 -0.20455E-0007
  0.27500E+0004 -0.28211E+0004 -0.29395E-0008  0.11192E-0007 -0.19429E-0007
  0.25000E+0004 -0.28012E+0004 -0.95926E-0008  0.72045E-0008 -0.23928E-0007
  0.25432E+0004 -0.28006E+0004 -0.77710E-0008  0.79717E-0008 -0.22633E-0007
  0.26250E+0004 -0.27994E+0004 -0.47318E-0008  0.91917E-0008 -0.20272E-0007
  0.27068E+0004 -0.27983E+0004 -0.23827E-0008  0.10050E-0007 -0.18181E-0007
  0.27500E+0004 -0.27977E+0004 -0.14663E-0008  0.10342E-0007 -0.17234E-0007
  0.25000E+0004 -0.27891E+0004 -0.85762E-0008  0.67863E-0008 -0.22588E-0007
  0.25432E+0004 -0.27884E+0004 -0.67732E-0008  0.75440E-0008 -0.21288E-0007
  0.26250E+0004 -0.27872E+0004 -0.37996E-0008  0.87497E-0008 -0.18953E-0007
  0.27068E+0004 -0.27860E+0004 -0.15458E-0008  0.95992E-0008 -0.16926E-0007
  0.27500E+0004 -0.27853E+0004 -0.68767E-0009  0.98901E-0008 -0.16025E-0007
  0.27500E+0004 -0.28569E+0004 -0.51430E-0008  0.12470E-0007 -0.22487E-0007
  0.27932E+0004 -0.28564E+0004 -0.42027E-0008  0.12640E-0007 -0.21452E-0007
  0.28750E+0004 -0.28555E+0004 -0.30670E-0008  0.12610E-0007 -0.19811E-0007
  0.29568E+0004 -0.28547E+0004 -0.28165E-0008  0.12135E-0007 -0.18677E-0007
  0.30000E+0004 -0.28542E+0004 -0.30367E-0008  0.11723E-0007 -0.18301E-0007
  0.27500E+0004 -0.28445E+0004 -0.43921E-0008  0.12031E-0007 -0.21475E-0007
  0.27932E+0004 -0.28440E+0004 -0.35021E-0008  0.12202E-0007 -0.20480E-0007
  0.28750E+0004 -0.28431E+0004 -0.24722E-0008  0.12181E-0007 -0.18936E-0007
  0.29568E+0004 -0.28421E+0004 -0.23319E-0008  0.11725E-0007 -0.17916E-0007
  0.30000E+0004 -0.28416E+0004 -0.26084E-0008  0.11327E-0007 -0.17606E-0007
  0.27500E+0004 -0.28211E+0004 -0.29395E-0008  0.11192E-0007 -0.19429E-0007
  0.27932E+0004 -0.28205E+0004 -0.21519E-0008  0.11364E-0007 -0.18517E-0007
  0.28750E+0004 -0.28194E+0004 -0.13313E-0008  0.11360E-0007 -0.17167E-0007
  0.29568E+0004 -0.28184E+0004 -0.14024E-0008  0.10940E-0007 -0.16370E-0007
  0.30000E+0004 -0.28178E+0004 -0.17847E-0008  0.10567E-0007 -0.16184E-0007
  0.27500E+0004 -0.27977E+0004 -0.14663E-0008  0.10342E-0007 -0.17234E-0007
  0.27932E+0004 -0.27970E+0004 -0.78931E-0009  0.10515E-0007 -0.16416E-0007
  0.28750E+0004 -0.27958E+0004 -0.18786E-0009  0.10529E-0007 -0.15273E-0007
  0.29568E+0004 -0.27946E+0004 -0.47228E-0009  0.10144E-0007 -0.14707E-0007
  0.30000E+0004 -0.27939E+0004 -0.95818E-0009  0.97976E-0008 -0.14646E-0007
  0.27500E+0004 -0.27853E+0004 -0.68767E-0009  0.98901E-0008 -0.16025E-0007
  0.27932E+0004 -0.27846E+0004 -0.72053E-0010  0.10065E-0007 -0.15260E-0007
  0.28750E+0004 -0.27833E+0004  0.41045E-0009  0.10087E-0007 -0.14231E-0007
  0.29568E+0004 -0.27820E+0004  0.13374E-0010  0.97206E-0008 -0.13789E-0007
  0.30000E+0004 -0.27813E+0004 -0.52596E-0009  0.93878E-0008 -0.13794E-0007
  0.30000E+0004 -0.28542E+0004 -0.30367E-0008  0.11723E-0007 -0.18301E-0007
  0.30432E+0004 -0.28539E+0004 -0.34912E-0008  0.11212E-0007 -0.18087E-0007
  0.31250E+0004 -0.28532E+0004 -0.49250E-0008  0.10018E-0007 -0.18101E-0007
  0.32068E+0004 -0.28525E+0004 -0.69790E-0008  0.86112E-0008 -0.18614E-0007
  0.32500E+0004 -0.28521E+0004 -0.82486E-0008  0.78221E-0008 -0.19055E-0007
  0.30000E+0004 -0.28416E+0004 -0.26084E-0008  0.11327E-0007 -0.17606E-0007
  0.30432E+0004 -0.28412E+0004 -0.31166E-0008  0.10833E-0007 -0.17458E-0007
  0.31250E+0004 -0.28405E+0004 -0.46400E-0008  0.96775E-0008 -0.17597E-0007
  0.32068E+0004 -0.28397E+0004 -0.67628E-0008  0.83166E-0008 -0.18227E-0007
  0.32500E+0004 -0.28393E+0004 -0.80593E-0008  0.75535E-0008 -0.18724E-0007
  0.30000E+0004 -0.28178E+0004 -0.17847E-0008  0.10567E-0007 -0.16184E-0007
  0.30432E+0004 -0.28173E+0004 -0.23919E-0008  0.10105E-0007 -0.16163E-0007
  0.31250E+0004 -0.28165E+0004 -0.40756E-0008  0.90220E-0008 -0.16535E-0007
  0.32068E+0004 -0.28156E+0004 -0.63146E-0008  0.77463E-0008 -0.17378E-0007
  0.32500E+0004 -0.28151E+0004 -0.76530E-0008  0.70321E-0008 -0.17975E-0007
  0.30000E+0004 -0.27939E+0004 -0.95818E-0009  0.97976E-0008 -0.14646E-0007
  0.30432E+0004 -0.27934E+0004 -0.16601E-0008  0.93666E-0008 -0.14750E-0007
  0.31250E+0004 -0.27924E+0004 -0.34906E-0008  0.83544E-0008 -0.15349E-0007
  0.32068E+0004 -0.27915E+0004 -0.58268E-0008  0.71622E-0008 -0.16393E-0007
  0.32500E+0004 -0.27909E+0004 -0.71953E-0008  0.64959E-0008 -0.17084E-0007
  0.30000E+0004 -0.27813E+0004 -0.52596E-0009  0.93878E-0008 -0.13794E-0007
  0.30432E+0004 -0.27808E+0004 -0.12758E-0008  0.89731E-0008 -0.13965E-0007
  0.31250E+0004 -0.27798E+0004 -0.31780E-0008  0.79977E-0008 -0.14681E-0007
  0.32068E+0004 -0.27787E+0004 -0.55577E-0008  0.68489E-0008 -0.15826E-0007
  0.32500E+0004 -0.27782E+0004 -0.69374E-0008  0.62074E-0008 -0.16563E-0007
  0.32500E+0004 -0.28521E+0004 -0.82486E-0008  0.78221E-0008 -0.19055E-0007
  0.32932E+0004 -0.28519E+0004 -0.96099E-0008  0.70234E-0008 -0.19595E-0007
  0.33750E+0004 -0.28515E+0004 -0.12321E-0007  0.55347E-0008 -0.20812E-0007
  0.34568E+0004 -0.28510E+0004 -0.15028E-0007  0.41630E-0008 -0.22165E-0007
  0.35000E+0004 -0.28508E+0004 -0.16386E-0007  0.35165E-0008 -0.22886E-0007
  0.32500E+0004 -0.28393E+0004 -0.80593E-0008  0.75535E-0008 -0.18724E-0007
  0.32932E+0004 -0.28391E+0004 -0.94408E-0008  0.67823E-0008 -0.19316E-0007
  0.33750E+0004 -0.28386E+0004 -0.12173E-0007  0.53468E-0008 -0.20617E-0007
  0.34568E+0004 -0.28382E+0004 -0.14879E-0007  0.40283E-0008 -0.22035E-0007
  0.35000E+0004 -0.28379E+0004 -0.16229E-0007  0.34087E-0008 -0.22781E-0007
  0.32500E+0004 -0.28151E+0004 -0.76530E-0008  0.70321E-0008 -0.17975E-0007
  0.32932E+0004 -0.28149E+0004 -0.90635E-0008  0.63123E-0008 -0.18660E-0007
  0.33750E+0004 -0.28143E+0004 -0.11815E-0007  0.49766E-0008 -0.20108E-0007
  0.34568E+0004 -0.28138E+0004 -0.14500E-0007  0.37573E-0008 -0.21634E-0007
  0.35000E+0004 -0.28135E+0004 -0.15826E-0007  0.31884E-0008 -0.22422E-0007
  0.32500E+0004 -0.27909E+0004 -0.71953E-0008  0.64959E-0008 -0.17084E-0007
  0.32932E+0004 -0.27906E+0004 -0.86223E-0008  0.58264E-0008 -0.17854E-0007
  0.33750E+0004 -0.27900E+0004 -0.11369E-0007  0.45885E-0008 -0.19432E-0007
  0.34568E+0004 -0.27894E+0004 -0.14008E-0007  0.34669E-0008 -0.21048E-0007
  0.35000E+0004 -0.27891E+0004 -0.15297E-0007  0.29479E-0008 -0.21869E-0007
  0.32500E+0004 -0.27782E+0004 -0.69374E-0008  0.62074E-0008 -0.16563E-0007
  0.32932E+0004 -0.27778E+0004 -0.83682E-0008  0.55640E-0008 -0.17374E-0007
  0.33750E+0004 -0.27772E+0004 -0.11103E-0007  0.43770E-0008 -0.19013E-0007
  0.34568E+0004 -0.27765E+0004 -0.13708E-0007  0.33063E-0008 -0.20671E-0007
  0.35000E+0004 -0.27762E+0004 -0.14972E-0007  0.28132E-0008 -0.21506E-0007
  0.35000E+0004 -0.28508E+0004 -0.16386E-0007  0.35165E-0008 -0.22886E-0007
  0.35432E+0004 -0.28506E+0004 -0.17662E-0007  0.29375E-0008 -0.23587E-0007
  0.36250E+0004 -0.28502E+0004 -0.19772E-0007  0.20484E-0008 -0.24788E-0007
  0.37068E+0004 -0.28499E+0004 -0.21372E-0007  0.14578E-0008 -0.25720E-0007
  0.37500E+0004 -0.28497E+0004 -0.21976E-0007  0.12674E-0008 -0.26064E-0007
  0.35000E+0004 -0.28379E+0004 -0.16229E-0007  0.34087E-0008 -0.22781E-0007
  0.35432E+0004 -0.28377E+0004 -0.17494E-0007  0.28558E-0008 -0.23503E-0007
  0.36250E+0004 -0.28373E+0004 -0.19574E-0007  0.20123E-0008 -0.24727E-0007
  0.37068E+0004 -0.28369E+0004 -0.21136E-0007  0.14612E-0008 -0.25666E-0007
  0.37500E+0004 -0.28367E+0004 -0.21718E-0007  0.12887E-0008 -0.26007E-0007
  0.35000E+0004 -0.28135E+0004 -0.15826E-0007  0.31884E-0008 -0.22422E-0007
  0.35432E+0004 -0.28133E+0004 -0.17059E-0007  0.26846E-0008 -0.23176E-0007
  0.36250E+0004 -0.28128E+0004 -0.19065E-0007  0.19269E-0008 -0.24436E-0007
  0.37068E+0004 -0.28123E+0004 -0.20541E-0007  0.14505E-0008 -0.25378E-0007
  0.37500E+0004 -0.28121E+0004 -0.21076E-0007  0.13122E-0008 -0.25709E-0007
  0.35000E+0004 -0.27891E+0004 -0.15297E-0007  0.29479E-0008 -0.21869E-0007
  0.35432E+0004 -0.27888E+0004 -0.16486E-0007  0.24925E-0008 -0.22646E-0007
  0.36250E+0004 -0.27883E+0004 -0.18395E-0007  0.18199E-0008 -0.23926E-0007
  0.37068E+0004 -0.27878E+0004 -0.19765E-0007  0.14179E-0008 -0.24859E-0007
  0.37500E+0004 -0.27875E+0004 -0.20243E-0007  0.13139E-0008 -0.25175E-0007
  0.35000E+0004 -0.27762E+0004 -0.14972E-0007  0.28132E-0008 -0.21506E-0007
  0.35432E+0004 -0.27759E+0004 -0.16133E-0007  0.23831E-0008 -0.22292E-0007
  0.36250E+0004 -0.27754E+0004 -0.17982E-0007  0.17550E-0008 -0.23576E-0007
  0.37068E+0004 -0.27748E+0004 -0.19288E-0007  0.13921E-0008 -0.24499E-0007
  0.37500E+0004 -0.27745E+0004 -0.19733E-0007  0.13061E-0008 -0.24805E-0007
  0.37500E+0004 -0.28497E+0004 -0.21976E-0007  0.12674E-0008 -0.26064E-0007
  0.37932E+0004 -0.28494E+0004 -0.22399E-0007  0.11594E-0008 -0.26289E-0007
  0.38750E+0004 -0.28490E+0004 -0.22690E-0007  0.11545E-0008 -0.26333E-0007
  0.39568E+0004 -0.28485E+0004 -0.22300E-0007  0.13647E-0008 -0.25817E-0007
  0.40000E+0004 -0.28483E+0004 -0.21827E-0007  0.15357E-0008 -0.25297E-0007
  0.37500E+0004 -0.28367E+0004 -0.21718E-0007  0.12887E-0008 -0.26007E-0007
  0.37932E+0004 -0.28364E+0004 -0.22120E-0007  0.11966E-0008 -0.26224E-0007
  0.38750E+0004 -0.28359E+0004 -0.22370E-0007  0.12161E-0008 -0.26244E-0007
  0.39568E+0004 -0.28354E+0004 -0.21944E-0007  0.14437E-0008 -0.25692E-0007
  0.40000E+0004 -0.28352E+0004 -0.21455E-0007  0.16211E-0008 -0.25151E-0007
  0.37500E+0004 -0.28121E+0004 -0.21076E-0007  0.13122E-0008 -0.25709E-0007
  0.37932E+0004 -0.28118E+0004 -0.21429E-0007  0.12506E-0008 -0.25908E-0007
  0.38750E+0004 -0.28112E+0004 -0.21592E-0007  0.13172E-0008 -0.25877E-0007
  0.39568E+0004 -0.28106E+0004 -0.21091E-0007  0.15787E-0008 -0.25257E-0007
  0.40000E+0004 -0.28103E+0004 -0.20570E-0007  0.17691E-0008 -0.24677E-0007
  0.37500E+0004 -0.27875E+0004 -0.20243E-0007  0.13139E-0008 -0.25175E-0007
  0.37932E+0004 -0.27872E+0004 -0.20541E-0007  0.12829E-0008 -0.25353E-0007
  0.38750E+0004 -0.27865E+0004 -0.20604E-0007  0.13975E-0008 -0.25264E-0007
  0.39568E+0004 -0.27858E+0004 -0.20018E-0007  0.16944E-0008 -0.24575E-0007
  0.40000E+0004 -0.27855E+0004 -0.19462E-0007  0.18989E-0008 -0.23957E-0007
  0.37500E+0004 -0.27745E+0004 -0.19733E-0007  0.13061E-0008 -0.24805E-0007
  0.37932E+0004 -0.27742E+0004 -0.19998E-0007  0.12913E-0008 -0.24969E-0007
  0.38750E+0004 -0.27735E+0004 -0.20003E-0007  0.14315E-0008 -0.24848E-0007
  0.39568E+0004 -0.27728E+0004 -0.19369E-0007  0.17476E-0008 -0.24121E-0007
  0.40000E+0004 -0.27724E+0004 -0.18793E-0007  0.19599E-0008 -0.23483E-0007
  0.40000E+0004 -0.28483E+0004 -0.21827E-0007  0.15357E-0008 -0.25297E-0007
  0.40432E+0004 -0.28480E+0004 -0.21180E-0007  0.17332E-0008 -0.24603E-0007
  0.41250E+0004 -0.28475E+0004 -0.19517E-0007  0.21260E-0008 -0.22797E-0007
  0.42068E+0004 -0.28470E+0004 -0.17377E-0007  0.24644E-0008 -0.20375E-0007
  0.42500E+0004 -0.28468E+0004 -0.16103E-0007  0.25887E-0008 -0.18869E-0007
  0.40000E+0004 -0.28352E+0004 -0.21455E-0007  0.16211E-0008 -0.25151E-0007
  0.40432E+0004 -0.28349E+0004 -0.20794E-0007  0.18234E-0008 -0.24434E-0007
  0.41250E+0004 -0.28344E+0004 -0.19117E-0007  0.22220E-0008 -0.22588E-0007
  0.42068E+0004 -0.28338E+0004 -0.16981E-0007  0.25628E-0008 -0.20136E-0007
  0.42500E+0004 -0.28336E+0004 -0.15718E-0007  0.26876E-0008 -0.18621E-0007
  0.40000E+0004 -0.28103E+0004 -0.20570E-0007  0.17691E-0008 -0.24677E-0007
  0.40432E+0004 -0.28100E+0004 -0.19884E-0007  0.19817E-0008 -0.23921E-0007
  0.41250E+0004 -0.28094E+0004 -0.18181E-0007  0.23929E-0008 -0.22006E-0007
  0.42068E+0004 -0.28088E+0004 -0.16059E-0007  0.27399E-0008 -0.19508E-0007
  0.42500E+0004 -0.28085E+0004 -0.14821E-0007  0.28667E-0008 -0.17983E-0007
  0.40000E+0004 -0.27855E+0004 -0.19462E-0007  0.18989E-0008 -0.23957E-0007
  0.40432E+0004 -0.27851E+0004 -0.18748E-0007  0.21226E-0008 -0.23163E-0007
  0.41250E+0004 -0.27844E+0004 -0.17022E-0007  0.25486E-0008 -0.21189E-0007
  0.42068E+0004 -0.27838E+0004 -0.14920E-0007  0.29042E-0008 -0.18660E-0007
  0.42500E+0004 -0.27834E+0004 -0.13714E-0007  0.30340E-0008 -0.17136E-0007
  0.40000E+0004 -0.27724E+0004 -0.18793E-0007  0.19599E-0008 -0.23483E-0007
  0.40432E+0004 -0.27720E+0004 -0.18064E-0007  0.21898E-0008 -0.22671E-0007
  0.41250E+0004 -0.27713E+0004 -0.16326E-0007  0.26243E-0008 -0.20669E-0007
  0.42068E+0004 -0.27706E+0004 -0.14237E-0007  0.29853E-0008 -0.18129E-0007
  0.42500E+0004 -0.27702E+0004 -0.13049E-0007  0.31172E-0008 -0.16609E-0007
  0.42500E+0004 -0.28468E+0004 -0.16103E-0007  0.25887E-0008 -0.18869E-0007
  0.42932E+0004 -0.28466E+0004 -0.14760E-0007  0.26599E-0008 -0.17225E-0007
  0.43750E+0004 -0.28462E+0004 -0.12109E-0007  0.26121E-0008 -0.13792E-0007
  0.44568E+0004 -0.28458E+0004 -0.94707E-0008  0.22814E-0008 -0.10077E-0007
  0.45000E+0004 -0.28455E+0004 -0.81410E-0008  0.19826E-0008 -0.80630E-0008
  0.42500E+0004 -0.28336E+0004 -0.15718E-0007  0.26876E-0008 -0.18621E-0007
  0.42932E+0004 -0.28333E+0004 -0.14393E-0007  0.27590E-0008 -0.16974E-0007
  0.43750E+0004 -0.28329E+0004 -0.11797E-0007  0.27117E-0008 -0.13557E-0007
  0.44568E+0004 -0.28324E+0004 -0.92375E-0008  0.23823E-0008 -0.98886E-0008
  0.45000E+0004 -0.28322E+0004 -0.79591E-0008  0.20848E-0008 -0.79110E-0008
  0.42500E+0004 -0.28085E+0004 -0.14821E-0007  0.28667E-0008 -0.17983E-0007
  0.42932E+0004 -0.28082E+0004 -0.13536E-0007  0.29394E-0008 -0.16340E-0007
  0.43750E+0004 -0.28077E+0004 -0.11056E-0007  0.28946E-0008 -0.12974E-0007
  0.44568E+0004 -0.28072E+0004 -0.86646E-0008  0.25689E-0008 -0.94137E-0008
  0.45000E+0004 -0.28069E+0004 -0.74929E-0008  0.22742E-0008 -0.75170E-0008
  0.42500E+0004 -0.27834E+0004 -0.13714E-0007  0.30340E-0008 -0.17136E-0007
  0.42932E+0004 -0.27831E+0004 -0.12476E-0007  0.31091E-0008 -0.15509E-0007
  0.43750E+0004 -0.27825E+0004 -0.10129E-0007  0.30686E-0008 -0.12216E-0007
  0.44568E+0004 -0.27820E+0004 -0.79244E-0008  0.27481E-0008 -0.87906E-0008
  0.45000E+0004 -0.27816E+0004 -0.68702E-0008  0.24571E-0008 -0.69888E-0008
  0.42500E+0004 -0.27702E+0004 -0.13049E-0007  0.31172E-0008 -0.16609E-0007
  0.42932E+0004 -0.27699E+0004 -0.11839E-0007  0.31940E-0008 -0.14994E-0007
  0.43750E+0004 -0.27692E+0004 -0.95681E-0008  0.31565E-0008 -0.11749E-0007
  0.44568E+0004 -0.27686E+0004 -0.74687E-0008  0.28394E-0008 -0.84047E-0008
  0.45000E+0004 -0.27683E+0004 -0.64803E-0008  0.25504E-0008 -0.66581E-0008
  0.45000E+0004 -0.28455E+0004 -0.81410E-0008  0.19826E-0008 -0.80630E-0008
  0.45432E+0004 -0.28453E+0004 -0.68833E-0008  0.15960E-0008 -0.60452E-0008
  0.46250E+0004 -0.28448E+0004 -0.47694E-0008  0.63081E-0009 -0.23119E-0008
  0.47068E+0004 -0.28443E+0004 -0.30977E-0008 -0.60944E-0009  0.11522E-0008
  0.47500E+0004 -0.28441E+0004 -0.24194E-0008 -0.13556E-0008  0.28154E-0008
  0.45000E+0004 -0.28322E+0004 -0.79591E-0008  0.20848E-0008 -0.79110E-0008
  0.45432E+0004 -0.28319E+0004 -0.67583E-0008  0.16998E-0008 -0.59377E-0008
  0.46250E+0004 -0.28314E+0004 -0.47628E-0008  0.73844E-0009 -0.23062E-0008
  0.47068E+0004 -0.28309E+0004 -0.32156E-0008 -0.49778E-0009  0.10419E-0008
  0.47500E+0004 -0.28306E+0004 -0.26018E-0008 -0.12419E-0008  0.26426E-0008
  0.45000E+0004 -0.28069E+0004 -0.74929E-0008  0.22742E-0008 -0.75170E-0008
  0.45432E+0004 -0.28066E+0004 -0.64088E-0008  0.18927E-0008 -0.56389E-0008
  0.46250E+0004 -0.28060E+0004 -0.46551E-0008  0.93918E-0009 -0.22203E-0008
  0.47068E+0004 -0.28054E+0004 -0.33598E-0008 -0.28882E-0009  0.89081E-0009
  0.47500E+0004 -0.28051E+0004 -0.28756E-0008 -0.10291E-0008  0.23652E-0008
  0.45000E+0004 -0.27816E+0004 -0.68702E-0008  0.24571E-0008 -0.69888E-0008
  0.45432E+0004 -0.27813E+0004 -0.59136E-0008  0.20794E-0008 -0.52192E-0008
  0.46250E+0004 -0.27806E+0004 -0.44214E-0008  0.11348E-0008 -0.20375E-0008
  0.47068E+0004 -0.27799E+0004 -0.33960E-0008 -0.84162E-0010  0.81549E-0009
  0.47500E+0004 -0.27795E+0004 -0.30499E-0008 -0.82009E-0009  0.21541E-0008
  0.45000E+0004 -0.27683E+0004 -0.64803E-0008  0.25504E-0008 -0.66581E-0008
  0.45432E+0004 -0.27679E+0004 -0.55946E-0008  0.21752E-0008 -0.49509E-0008
  0.46250E+0004 -0.27672E+0004 -0.42473E-0008  0.12356E-0008 -0.19032E-0008
  0.47068E+0004 -0.27665E+0004 -0.33704E-0008  0.21834E-0010  0.80603E-0009
  0.47500E+0004 -0.27661E+0004 -0.31001E-0008 -0.71156E-0009  0.20693E-0008
  0.47500E+0004 -0.28441E+0004 -0.24194E-0008 -0.13556E-0008  0.28154E-0008
  0.47932E+0004 -0.28437E+0004 -0.18924E-0008 -0.21505E-0008  0.43357E-0008
  0.48750E+0004 -0.28429E+0004 -0.13130E-0008 -0.37509E-0008  0.67662E-0008
  0.49568E+0004 -0.28422E+0004 -0.12746E-0008 -0.53976E-0008  0.85264E-0008
  0.50000E+0004 -0.28418E+0004 -0.14627E-0008 -0.62537E-0008  0.91618E-0008
  0.47500E+0004 -0.28306E+0004 -0.26018E-0008 -0.12419E-0008  0.26426E-0008
  0.47932E+0004 -0.28302E+0004 -0.21362E-0008 -0.20356E-0008  0.41024E-0008
  0.48750E+0004 -0.28294E+0004 -0.16600E-0008 -0.36352E-0008  0.64298E-0008
  0.49568E+0004 -0.28286E+0004 -0.17007E-0008 -0.52850E-0008  0.81124E-0008
  0.50000E+0004 -0.28282E+0004 -0.19188E-0008 -0.61446E-0008  0.87201E-0008
  0.47500E+0004 -0.28051E+0004 -0.28756E-0008 -0.10291E-0008  0.23652E-0008
  0.47932E+0004 -0.28046E+0004 -0.25331E-0008 -0.18197E-0008  0.37032E-0008
  0.48750E+0004 -0.28037E+0004 -0.22634E-0008 -0.34169E-0008  0.58242E-0008
  0.49568E+0004 -0.28028E+0004 -0.24621E-0008 -0.50711E-0008  0.73518E-0008
  0.50000E+0004 -0.28023E+0004 -0.27405E-0008 -0.59364E-0008  0.79038E-0008
  0.47500E+0004 -0.27795E+0004 -0.30499E-0008 -0.82009E-0009  0.21541E-0008
  0.47932E+0004 -0.27790E+0004 -0.28381E-0008 -0.16070E-0008  0.33618E-0008
  0.48750E+0004 -0.27780E+0004 -0.27871E-0008 -0.32003E-0008  0.52633E-0008
  0.49568E+0004 -0.27769E+0004 -0.31536E-0008 -0.48568E-0008  0.66254E-0008
  0.50000E+0004 -0.27764E+0004 -0.34967E-0008 -0.57264E-0008  0.71173E-0008
  0.47500E+0004 -0.27661E+0004 -0.31001E-0008 -0.71156E-0009  0.20693E-0008
  0.47932E+0004 -0.27655E+0004 -0.29598E-0008 -0.14962E-0008  0.32052E-0008
  0.48750E+0004 -0.27644E+0004 -0.30285E-0008 -0.30869E-0008  0.49858E-0008
  0.49568E+0004 -0.27633E+0004 -0.34873E-0008 -0.47436E-0008  0.62566E-0008
  0.50000E+0004 -0.27627E+0004 -0.38661E-0008 -0.56148E-0008  0.67149E-0008
  0.50000E+0004 -0.28418E+0004 -0.14627E-0008 -0.62537E-0008  0.91618E-0008
  0.50432E+0004 -0.28414E+0004 -0.17877E-0008 -0.70829E-0008  0.95845E-0008
  0.51250E+0004 -0.28406E+0004 -0.27489E-0008 -0.85387E-0008  0.97969E-0008
  0.52068E+0004 -0.28398E+0004 -0.41114E-0008 -0.97775E-0008  0.92401E-0008
  0.52500E+0004 -0.28394E+0004 -0.49694E-0008 -0.10322E-0007  0.86467E-0008
  0.50000E+0004 -0.28282E+0004 -0.19188E-0008 -0.61446E-0008  0.87201E-0008
  0.50432E+0004 -0.28277E+0004 -0.22655E-0008 -0.69788E-0008  0.91252E-0008
  0.51250E+0004 -0.28268E+0004 -0.32449E-0008 -0.84484E-0008  0.93321E-0008
  0.52068E+0004 -0.28260E+0004 -0.45993E-0008 -0.97066E-0008  0.88038E-0008
  0.52500E+0004 -0.28255E+0004 -0.54445E-0008 -0.10263E-0007  0.82367E-0008
  0.50000E+0004 -0.28023E+0004 -0.27405E-0008 -0.59364E-0008  0.79038E-0008
  0.50432E+0004 -0.28017E+0004 -0.31308E-0008 -0.67788E-0008  0.82728E-0008
  0.51250E+0004 -0.28007E+0004 -0.41482E-0008 -0.82718E-0008  0.84661E-0008
  0.52068E+0004 -0.27997E+0004 -0.54881E-0008 -0.95634E-0008  0.79902E-0008
  0.52500E+0004 -0.27992E+0004 -0.63087E-0008 -0.10142E-0007  0.74728E-0008
  0.50000E+0004 -0.27764E+0004 -0.34967E-0008 -0.57264E-0008  0.71173E-0008
  0.50432E+0004 -0.27758E+0004 -0.39343E-0008 -0.65754E-0008  0.74465E-0008
  0.51250E+0004 -0.27747E+0004 -0.49949E-0008 -0.80880E-0008  0.76203E-0008
  0.52068E+0004 -0.27735E+0004 -0.63230E-0008 -0.94085E-0008  0.71930E-0008
  0.52500E+0004 -0.27729E+0004 -0.71192E-0008 -0.10006E-0007  0.67243E-0008
  0.50000E+0004 -0.27627E+0004 -0.38661E-0008 -0.56148E-0008  0.67149E-0008
  0.50432E+0004 -0.27621E+0004 -0.43302E-0008 -0.64667E-0008  0.70215E-0008
  0.51250E+0004 -0.27609E+0004 -0.54160E-0008 -0.79880E-0008  0.71822E-0008
  0.52068E+0004 -0.27597E+0004 -0.67396E-0008 -0.93220E-0008  0.67785E-0008
  0.52500E+0004 -0.27591E+0004 -0.75234E-0008 -0.99280E-0008  0.63346E-0008
  0.52500E+0004 -0.28394E+0004 -0.49694E-0008 -0.10322E-0007  0.86467E-0008
  0.52932E+0004 -0.28390E+0004 -0.59067E-0008 -0.10781E-0007  0.78582E-0008
  0.53750E+0004 -0.28384E+0004 -0.78667E-0008 -0.11399E-0007  0.58652E-0008
  0.54568E+0004 -0.28378E+0004 -0.99863E-0008 -0.11667E-0007  0.33120E-0008
  0.55000E+0004 -0.28375E+0004 -0.11131E-0007 -0.11665E-0007  0.17880E-0008
  0.52500E+0004 -0.28255E+0004 -0.54445E-0008 -0.10263E-0007  0.82367E-0008
  0.52932E+0004 -0.28251E+0004 -0.63647E-0008 -0.10737E-0007  0.74806E-0008
  0.53750E+0004 -0.28245E+0004 -0.82851E-0008 -0.11383E-0007  0.55592E-0008
  0.54568E+0004 -0.28238E+0004 -0.10363E-0007 -0.11683E-0007  0.30819E-0008
  0.55000E+0004 -0.28234E+0004 -0.11487E-0007 -0.11698E-0007  0.15961E-0008
  0.52500E+0004 -0.27992E+0004 -0.63087E-0008 -0.10142E-0007  0.74728E-0008
  0.52932E+0004 -0.27988E+0004 -0.71948E-0008 -0.10639E-0007  0.67787E-0008
  0.53750E+0004 -0.27980E+0004 -0.90351E-0008 -0.11336E-0007  0.49963E-0008
  0.54568E+0004 -0.27972E+0004 -0.11025E-0007 -0.11691E-0007  0.26689E-0008
  0.55000E+0004 -0.27968E+0004 -0.12103E-0007 -0.11736E-0007  0.12605E-0008
  0.52500E+0004 -0.27729E+0004 -0.71192E-0008 -0.10006E-0007  0.67243E-0008
  0.52932E+0004 -0.27725E+0004 -0.79708E-0008 -0.10524E-0007  0.60922E-0008
  0.53750E+0004 -0.27716E+0004 -0.97264E-0008 -0.11266E-0007  0.44513E-0008
  0.54568E+0004 -0.27707E+0004 -0.11619E-0007 -0.11670E-0007  0.22808E-0008
  0.55000E+0004 -0.27702E+0004 -0.12646E-0007 -0.11743E-0007  0.95516E-0009
  0.52500E+0004 -0.27591E+0004 -0.75234E-0008 -0.99280E-0008  0.63346E-0008
  0.52932E+0004 -0.27586E+0004 -0.83567E-0008 -0.10456E-0007  0.57348E-0008
  0.53750E+0004 -0.27576E+0004 -0.10067E-0007 -0.11220E-0007  0.41689E-0008
  0.54568E+0004 -0.27567E+0004 -0.11905E-0007 -0.11648E-0007  0.20836E-0008
  0.55000E+0004 -0.27562E+0004 -0.12902E-0007 -0.11734E-0007  0.80360E-0009
  0.55000E+0004 -0.28375E+0004 -0.11131E-0007 -0.11665E-0007  0.17880E-0008
  0.55432E+0004 -0.28372E+0004 -0.12269E-0007 -0.11566E-0007  0.17454E-0009
  0.56250E+0004 -0.28367E+0004 -0.14335E-0007 -0.11121E-0007 -0.30284E-0008
  0.57068E+0004 -0.28362E+0004 -0.16156E-0007 -0.10367E-0007 -0.62392E-0008
  0.57500E+0004 -0.28359E+0004 -0.16963E-0007 -0.98593E-0008 -0.78590E-0008
  0.55000E+0004 -0.28234E+0004 -0.11487E-0007 -0.11698E-0007  0.15961E-0008
  0.55432E+0004 -0.28231E+0004 -0.12605E-0007 -0.11615E-0007  0.18369E-0010
  0.56250E+0004 -0.28226E+0004 -0.14642E-0007 -0.11201E-0007 -0.31266E-0008
  0.57068E+0004 -0.28220E+0004 -0.16439E-0007 -0.10474E-0007 -0.62931E-0008
  0.57500E+0004 -0.28217E+0004 -0.17236E-0007 -0.99790E-0008 -0.78944E-0008
  0.55000E+0004 -0.27968E+0004 -0.12103E-0007 -0.11736E-0007  0.12605E-0008
  0.55432E+0004 -0.27965E+0004 -0.13179E-0007 -0.11683E-0007 -0.24395E-0009
  0.56250E+0004 -0.27958E+0004 -0.15144E-0007 -0.11323E-0007 -0.32660E-0008
  0.57068E+0004 -0.27952E+0004 -0.16882E-0007 -0.10645E-0007 -0.63326E-0008
  0.57500E+0004 -0.27949E+0004 -0.17650E-0007 -0.10172E-0007 -0.78896E-0008
  0.55000E+0004 -0.27702E+0004 -0.12646E-0007 -0.11743E-0007  0.95516E-0009
  0.55432E+0004 -0.27698E+0004 -0.13670E-0007 -0.11717E-0007 -0.46876E-0009
  0.56250E+0004 -0.27691E+0004 -0.15545E-0007 -0.11407E-0007 -0.33507E-0008
  0.57068E+0004 -0.27684E+0004 -0.17202E-0007 -0.10774E-0007 -0.62965E-0008
  0.57500E+0004 -0.27680E+0004 -0.17930E-0007 -0.10321E-0007 -0.77972E-0008
  0.55000E+0004 -0.27562E+0004 -0.12902E-0007 -0.11734E-0007  0.80360E-0009
  0.55432E+0004 -0.27558E+0004 -0.13896E-0007 -0.11721E-0007 -0.57508E-0009
  0.56250E+0004 -0.27550E+0004 -0.15717E-0007 -0.11435E-0007 -0.33763E-0008
  0.57068E+0004 -0.27543E+0004 -0.17322E-0007 -0.10825E-0007 -0.62496E-0008
  0.57500E+0004 -0.27539E+0004 -0.18024E-0007 -0.10382E-0007 -0.77156E-0008
  0.57500E+0004 -0.28359E+0004 -0.16963E-0007 -0.98593E-0008 -0.78590E-0008
  0.57932E+0004 -0.28356E+0004 -0.17636E-0007 -0.92862E-0008 -0.93850E-0008
  0.58750E+0004 -0.28350E+0004 -0.18466E-0007 -0.80486E-0008 -0.11906E-0007
  0.59568E+0004 -0.28344E+0004 -0.18612E-0007 -0.66660E-0008 -0.13781E-0007
  0.60000E+0004 -0.28341E+0004 -0.18383E-0007 -0.59001E-0008 -0.14457E-0007
  0.57500E+0004 -0.28217E+0004 -0.17236E-0007 -0.99790E-0008 -0.78944E-0008
  0.57932E+0004 -0.28214E+0004 -0.17899E-0007 -0.94166E-0008 -0.94040E-0008
  0.58750E+0004 -0.28208E+0004 -0.18705E-0007 -0.81937E-0008 -0.11897E-0007
  0.59568E+0004 -0.28201E+0004 -0.18816E-0007 -0.68175E-0008 -0.13741E-0007
  0.60000E+0004 -0.28198E+0004 -0.18561E-0007 -0.60515E-0008 -0.14397E-0007
  0.57500E+0004 -0.27949E+0004 -0.17650E-0007 -0.10172E-0007 -0.78896E-0008
  0.57932E+0004 -0.27945E+0004 -0.18284E-0007 -0.96287E-0008 -0.93591E-0008
  0.58750E+0004 -0.27937E+0004 -0.19031E-0007 -0.84326E-0008 -0.11782E-0007
  0.59568E+0004 -0.27930E+0004 -0.19065E-0007 -0.70693E-0008 -0.13553E-0007
  0.60000E+0004 -0.27926E+0004 -0.18760E-0007 -0.63038E-0008 -0.14165E-0007
  0.57500E+0004 -0.27680E+0004 -0.17930E-0007 -0.10321E-0007 -0.77972E-0008
  0.57932E+0004 -0.27676E+0004 -0.18524E-0007 -0.97959E-0008 -0.92140E-0008
  0.58750E+0004 -0.27667E+0004 -0.19192E-0007 -0.86256E-0008 -0.11543E-0007
  0.59568E+0004 -0.27659E+0004 -0.19135E-0007 -0.72757E-0008 -0.13220E-0007
  0.60000E+0004 -0.27654E+0004 -0.18774E-0007 -0.65117E-0008 -0.13779E-0007
  0.57500E+0004 -0.27539E+0004 -0.18024E-0007 -0.10382E-0007 -0.77156E-0008
  0.57932E+0004 -0.27534E+0004 -0.18592E-0007 -0.98662E-0008 -0.90994E-0008
  0.58750E+0004 -0.27525E+0004 -0.19210E-0007 -0.87093E-0008 -0.11370E-0007
  0.59568E+0004 -0.27516E+0004 -0.19100E-0007 -0.73667E-0008 -0.12988E-0007
  0.60000E+0004 -0.27511E+0004 -0.18707E-0007 -0.66041E-0008 -0.13515E-0007
  0.60000E+0004 -0.28341E+0004 -0.18383E-0007 -0.59001E-0008 -0.14457E-0007
  0.60432E+0004 -0.28336E+0004 -0.17936E-0007 -0.51235E-0008 -0.14895E-0007
  0.61250E+0004 -0.28328E+0004 -0.16478E-0007 -0.36507E-0008 -0.15036E-0007
  0.62068E+0004 -0.28319E+0004 -0.14255E-0007 -0.22297E-0008 -0.14269E-0007
  0.62500E+0004 -0.28315E+0004 -0.12803E-0007 -0.15203E-0008 -0.13511E-0007
  0.60000E+0004 -0.28198E+0004 -0.18561E-0007 -0.60515E-0008 -0.14397E-0007
  0.60432E+0004 -0.28193E+0004 -0.18083E-0007 -0.52724E-0008 -0.14811E-0007
  0.61250E+0004 -0.28183E+0004 -0.16548E-0007 -0.37876E-0008 -0.14896E-0007
  0.62068E+0004 -0.28174E+0004 -0.14226E-0007 -0.23459E-0008 -0.14056E-0007
  0.62500E+0004 -0.28169E+0004 -0.12714E-0007 -0.16221E-0008 -0.13254E-0007
  0.60000E+0004 -0.27926E+0004 -0.18760E-0007 -0.63038E-0008 -0.14165E-0007
  0.60432E+0004 -0.27920E+0004 -0.18220E-0007 -0.55208E-0008 -0.14528E-0007
  0.61250E+0004 -0.27910E+0004 -0.16542E-0007 -0.40164E-0008 -0.14498E-0007
  0.62068E+0004 -0.27899E+0004 -0.14042E-0007 -0.25395E-0008 -0.13518E-0007
  0.62500E+0004 -0.27893E+0004 -0.12425E-0007 -0.17910E-0008 -0.12636E-0007
  0.60000E+0004 -0.27654E+0004 -0.18774E-0007 -0.65117E-0008 -0.13779E-0007
  0.60432E+0004 -0.27648E+0004 -0.18170E-0007 -0.57263E-0008 -0.14084E-0007
  0.61250E+0004 -0.27636E+0004 -0.16353E-0007 -0.42063E-0008 -0.13930E-0007
  0.62068E+0004 -0.27624E+0004 -0.13690E-0007 -0.26997E-0008 -0.12812E-0007
  0.62500E+0004 -0.27617E+0004 -0.11979E-0007 -0.19301E-0008 -0.11851E-0007
  0.60000E+0004 -0.27511E+0004 -0.18707E-0007 -0.66041E-0008 -0.13515E-0007
  0.60432E+0004 -0.27504E+0004 -0.18070E-0007 -0.58179E-0008 -0.13786E-0007
  0.61250E+0004 -0.27492E+0004 -0.16180E-0007 -0.42912E-0008 -0.13565E-0007
  0.62068E+0004 -0.27479E+0004 -0.13437E-0007 -0.27713E-0008 -0.12373E-0007
  0.62500E+0004 -0.27472E+0004 -0.11682E-0007 -0.19921E-0008 -0.11373E-0007
  0.62500E+0004 -0.28315E+0004 -0.12803E-0007 -0.15203E-0008 -0.13511E-0007
  0.62932E+0004 -0.28308E+0004 -0.11180E-0007 -0.84985E-0009 -0.12522E-0007
  0.63750E+0004 -0.28296E+0004 -0.77154E-0008  0.29742E-0009 -0.10089E-0007
  0.64568E+0004 -0.28283E+0004 -0.38944E-0008  0.12543E-0008 -0.70610E-0008
  0.65000E+0004 -0.28277E+0004 -0.18008E-0008  0.16752E-0008 -0.52864E-0008
  0.62500E+0004 -0.28169E+0004 -0.12714E-0007 -0.16221E-0008 -0.13254E-0007
  0.62932E+0004 -0.28162E+0004 -0.11026E-0007 -0.93517E-0009 -0.12218E-0007
  0.63750E+0004 -0.28148E+0004 -0.74320E-0008  0.24867E-0009 -0.96929E-0008
  0.64568E+0004 -0.28135E+0004 -0.34831E-0008  0.12476E-0008 -0.65790E-0008
  0.65000E+0004 -0.28128E+0004 -0.13270E-0008  0.16923E-0008 -0.47660E-0008
  0.62500E+0004 -0.27893E+0004 -0.12425E-0007 -0.17910E-0008 -0.12636E-0007
  0.62932E+0004 -0.27885E+0004 -0.10624E-0007 -0.10759E-0008 -0.11513E-0007
  0.63750E+0004 -0.27870E+0004 -0.68094E-0008  0.17100E-0009 -0.88252E-0008
  0.64568E+0004 -0.27854E+0004 -0.26499E-0008  0.12426E-0008 -0.55666E-0008
  0.65000E+0004 -0.27846E+0004 -0.39459E-0009  0.17284E-0008 -0.36927E-0008
  0.62500E+0004 -0.27617E+0004 -0.11979E-0007 -0.19301E-0008 -0.11851E-0007
  0.62932E+0004 -0.27608E+0004 -0.10080E-0007 -0.11905E-0008 -0.10648E-0007
  0.63750E+0004 -0.27591E+0004 -0.60805E-0008  0.11118E-0009 -0.78146E-0008
  0.64568E+0004 -0.27573E+0004 -0.17542E-0008  0.12463E-0008 -0.44364E-0008
  0.65000E+0004 -0.27564E+0004  0.57436E-0009  0.17681E-0008 -0.25175E-0008
  0.62500E+0004 -0.27472E+0004 -0.11682E-0007 -0.19921E-0008 -0.11373E-0007
  0.62932E+0004 -0.27462E+0004 -0.97373E-0008 -0.12410E-0008 -0.10130E-0007
  0.63750E+0004 -0.27443E+0004 -0.56553E-0008  0.86242E-0010 -0.72276E-0008
  0.64568E+0004 -0.27425E+0004 -0.12596E-0008  0.12511E-0008 -0.37974E-0008
  0.65000E+0004 -0.27415E+0004  0.10968E-0008  0.17899E-0008 -0.18616E-0008
  0.65000E+0004 -0.28277E+0004 -0.18008E-0008  0.16752E-0008 -0.52864E-0008
  0.65432E+0004 -0.28268E+0004  0.31557E-0009  0.20357E-0008 -0.34206E-0008
  0.66250E+0004 -0.28252E+0004  0.42746E-0008  0.25561E-0008  0.24252E-0009
  0.67068E+0004 -0.28236E+0004  0.80114E-0008  0.28712E-0008  0.39010E-0008
  0.67500E+0004 -0.28227E+0004  0.98389E-0008  0.29620E-0008  0.57651E-0008
  0.65000E+0004 -0.28128E+0004 -0.13270E-0008  0.16923E-0008 -0.47660E-0008
  0.65432E+0004 -0.28119E+0004  0.84641E-0009  0.20773E-0008 -0.28681E-0008
  0.66250E+0004 -0.28101E+0004  0.48898E-0008  0.26448E-0008  0.83037E-0009
  0.67068E+0004 -0.28084E+0004  0.86709E-0008  0.30055E-0008  0.44830E-0008
  0.67500E+0004 -0.28074E+0004  0.10503E-0007  0.31191E-0008  0.63251E-0008
  0.65000E+0004 -0.27846E+0004 -0.39459E-0009  0.17284E-0008 -0.36927E-0008
  0.65432E+0004 -0.27835E+0004  0.18666E-0008  0.21558E-0008 -0.17462E-0008
  0.66250E+0004 -0.27815E+0004  0.60291E-0008  0.28046E-0008  0.19920E-0008
  0.67068E+0004 -0.27795E+0004  0.98509E-0008  0.32440E-0008  0.56027E-0008
  0.67500E+0004 -0.27784E+0004  0.11668E-0007  0.33964E-0008  0.73860E-0008
  0.65000E+0004 -0.27564E+0004  0.57436E-0009  0.17681E-0008 -0.25175E-0008
  0.65432E+0004 -0.27552E+0004  0.28960E-0008  0.22324E-0008 -0.54001E-0009
  0.66250E+0004 -0.27529E+0004  0.71226E-0008  0.29522E-0008  0.32010E-0008
  0.67068E+0004 -0.27506E+0004  0.10929E-0007  0.34602E-0008  0.67295E-0008
  0.67500E+0004 -0.27494E+0004  0.12702E-0007  0.36461E-0008  0.84321E-0008
  0.65000E+0004 -0.27415E+0004  0.10968E-0008  0.17899E-0008 -0.18616E-0008
  0.65432E+0004 -0.27402E+0004  0.34391E-0008  0.22717E-0008  0.12484E-0009
  0.66250E+0004 -0.27378E+0004  0.76771E-0008  0.30249E-0008  0.38519E-0008
  0.67068E+0004 -0.27354E+0004  0.11453E-0007  0.35648E-0008  0.73210E-0008
  0.67500E+0004 -0.27341E+0004  0.13191E-0007  0.37664E-0008  0.89723E-0008
  0.67500E+0004 -0.28227E+0004  0.98389E-0008  0.29620E-0008  0.57651E-0008
  0.67932E+0004 -0.28218E+0004  0.11546E-0007  0.30075E-0008  0.75543E-0008
  0.68750E+0004 -0.28199E+0004  0.14378E-0007  0.29862E-0008  0.10648E-0007
  0.69568E+0004 -0.28180E+0004  0.16608E-0007  0.28569E-0008  0.13241E-0007
  0.70000E+0004 -0.28171E+0004  0.17522E-0007  0.27593E-0008  0.14372E-0007
  0.67500E+0004 -0.28074E+0004  0.10503E-0007  0.31191E-0008  0.63251E-0008
  0.67932E+0004 -0.28064E+0004  0.12200E-0007  0.31858E-0008  0.80792E-0008
  0.68750E+0004 -0.28043E+0004  0.14973E-0007  0.31990E-0008  0.11070E-0007
  0.69568E+0004 -0.28023E+0004  0.17093E-0007  0.30948E-0008  0.13516E-0007
  0.70000E+0004 -0.28013E+0004  0.17929E-0007  0.30060E-0008  0.14553E-0007
  0.67500E+0004 -0.27784E+0004  0.11668E-0007  0.33964E-0008  0.73860E-0008
  0.67932E+0004 -0.27772E+0004  0.13324E-0007  0.34992E-0008  0.90564E-0008
  0.68750E+0004 -0.27749E+0004  0.15943E-0007  0.35709E-0008  0.11818E-0007
  0.69568E+0004 -0.27725E+0004  0.17816E-0007  0.35082E-0008  0.13951E-0007
  0.70000E+0004 -0.27713E+0004  0.18488E-0007  0.34331E-0008  0.14795E-0007
  0.67500E+0004 -0.27494E+0004  0.12702E-0007  0.36461E-0008  0.84321E-0008
  0.67932E+0004 -0.27480E+0004  0.14287E-0007  0.37800E-0008  0.99964E-0008
  0.68750E+0004 -0.27454E+0004  0.16702E-0007  0.39011E-0008  0.12487E-0007
  0.69568E+0004 -0.27428E+0004  0.18282E-0007  0.38721E-0008  0.14268E-0007
  0.70000E+0004 -0.27414E+0004  0.18769E-0007  0.38072E-0008  0.14901E-0007
  0.67500E+0004 -0.27341E+0004  0.13191E-0007  0.37664E-0008  0.89723E-0008
  0.67932E+0004 -0.27326E+0004  0.14728E-0007  0.39147E-0008  0.10472E-0007
  0.68750E+0004 -0.27298E+0004  0.17016E-0007  0.40583E-0008  0.12804E-0007
  0.69568E+0004 -0.27271E+0004  0.18426E-0007  0.40440E-0008  0.14386E-0007
  0.70000E+0004 -0.27256E+0004  0.18809E-0007  0.39832E-0008  0.14901E-0007
  0.70000E+0004 -0.28171E+0004  0.17522E-0007  0.27593E-0008  0.14372E-0007
  0.70432E+0004 -0.28160E+0004  0.18248E-0007  0.26504E-0008  0.15322E-0007
  0.71250E+0004 -0.28140E+0004  0.19094E-0007  0.24289E-0008  0.16596E-0007
  0.72068E+0004 -0.28120E+0004  0.19245E-0007  0.22136E-0008  0.17149E-0007
  0.72500E+0004 -0.28109E+0004  0.19050E-0007  0.21109E-0008  0.17146E-0007
  0.70000E+0004 -0.28013E+0004  0.17929E-0007  0.30060E-0008  0.14553E-0007
  0.70432E+0004 -0.28001E+0004  0.18566E-0007  0.29024E-0008  0.15402E-0007
  0.71250E+0004 -0.27979E+0004  0.19216E-0007  0.26807E-0008  0.16466E-0007
  0.72068E+0004 -0.27957E+0004  0.19146E-0007  0.24514E-0008  0.16799E-0007
  0.72500E+0004 -0.27946E+0004  0.18829E-0007  0.23355E-0008  0.16680E-0007
  0.70000E+0004 -0.27713E+0004  0.18488E-0007  0.34331E-0008  0.14795E-0007
  0.70432E+0004 -0.27700E+0004  0.18939E-0007  0.33371E-0008  0.15435E-0007
  0.71250E+0004 -0.27675E+0004  0.19193E-0007  0.31115E-0008  0.16076E-0007
  0.72068E+0004 -0.27649E+0004  0.18688E-0007  0.28532E-0008  0.15970E-0007
  0.72500E+0004 -0.27636E+0004  0.18136E-0007  0.27120E-0008  0.15624E-0007
  0.70000E+0004 -0.27414E+0004  0.18769E-0007  0.38072E-0008  0.14901E-0007
  0.70432E+0004 -0.27399E+0004  0.19018E-0007  0.37157E-0008  0.15315E-0007
  0.71250E+0004 -0.27370E+0004  0.18851E-0007  0.34815E-0008  0.15505E-0007
  0.72068E+0004 -0.27342E+0004  0.17901E-0007  0.31918E-0008  0.14942E-0007
  0.72500E+0004 -0.27327E+0004  0.17112E-0007  0.30246E-0008  0.14363E-0007
  0.70000E+0004 -0.27256E+0004  0.18809E-0007  0.39832E-0008  0.14901E-0007
  0.70432E+0004 -0.27240E+0004  0.18944E-0007  0.38928E-0008  0.15191E-0007
  0.71250E+0004 -0.27210E+0004  0.18548E-0007  0.36525E-0008  0.15135E-0007
  0.72068E+0004 -0.27179E+0004  0.17362E-0007  0.33453E-0008  0.14328E-0007
  0.72500E+0004 -0.27163E+0004  0.16451E-0007  0.31643E-0008  0.13625E-0007
  0.72500E+0004 -0.28109E+0004  0.19050E-0007  0.21109E-0008  0.17146E-0007
  0.72932E+0004 -0.28097E+0004  0.18670E-0007  0.20193E-0008  0.16938E-0007
  0.73750E+0004 -0.28076E+0004  0.17463E-0007  0.18781E-0008  0.16003E-0007
  0.74568E+0004 -0.28054E+0004  0.15662E-0007  0.17779E-0008  0.14400E-0007
  0.75000E+0004 -0.28043E+0004  0.14495E-0007  0.17393E-0008  0.13308E-0007
  0.72500E+0004 -0.27946E+0004  0.18829E-0007  0.23355E-0008  0.16680E-0007
  0.72932E+0004 -0.27933E+0004  0.18324E-0007  0.22272E-0008  0.16358E-0007
  0.73750E+0004 -0.27910E+0004  0.16883E-0007  0.20442E-0008  0.15219E-0007
  0.74568E+0004 -0.27886E+0004  0.14862E-0007  0.18909E-0008  0.13438E-0007
  0.75000E+0004 -0.27874E+0004  0.13587E-0007  0.18206E-0008  0.12266E-0007
  0.72500E+0004 -0.27636E+0004  0.18136E-0007  0.27120E-0008  0.15624E-0007
  0.72932E+0004 -0.27622E+0004  0.17394E-0007  0.25715E-0008  0.15079E-0007
  0.73750E+0004 -0.27595E+0004  0.15519E-0007  0.23101E-0008  0.13553E-0007
  0.74568E+0004 -0.27568E+0004  0.13102E-0007  0.20584E-0008  0.11445E-0007
  0.75000E+0004 -0.27553E+0004  0.11642E-0007  0.19293E-0008  0.10130E-0007
  0.72500E+0004 -0.27327E+0004  0.17112E-0007  0.30246E-0008  0.14363E-0007
  0.72932E+0004 -0.27310E+0004  0.16138E-0007  0.28520E-0008  0.13595E-0007
  0.73750E+0004 -0.27280E+0004  0.13849E-0007  0.25135E-0008  0.11688E-0007
  0.74568E+0004 -0.27249E+0004  0.11073E-0007  0.21665E-0008  0.92721E-0008
  0.75000E+0004 -0.27233E+0004  0.94522E-0008  0.19810E-0008  0.78318E-0008
  0.72500E+0004 -0.27163E+0004  0.16451E-0007  0.31643E-0008  0.13625E-0007
  0.72932E+0004 -0.27146E+0004  0.15357E-0007  0.29748E-0008  0.12740E-0007
  0.73750E+0004 -0.27114E+0004  0.12860E-0007  0.25963E-0008  0.10638E-0007
  0.74568E+0004 -0.27081E+0004  0.99123E-0008  0.22004E-0008  0.80717E-0008
  0.75000E+0004 -0.27064E+0004  0.82186E-0008  0.19861E-0008  0.65732E-0008
  0.75000E+0004 -0.28043E+0004  0.14495E-0007  0.17393E-0008  0.13308E-0007
  0.75432E+0004 -0.28030E+0004  0.13187E-0007  0.17076E-0008  0.12057E-0007
  0.76250E+0004 -0.28007E+0004  0.10375E-0007  0.16578E-0008  0.93143E-0008
  0.77068E+0004 -0.27984E+0004  0.72093E-0008  0.16047E-0008  0.61818E-0008
  0.77500E+0004 -0.27972E+0004  0.54318E-0008  0.15698E-0008  0.44150E-0008
  0.75000E+0004 -0.27874E+0004  0.13587E-0007  0.18206E-0008  0.12266E-0007
  0.75432E+0004 -0.27860E+0004  0.12179E-0007  0.17549E-0008  0.10944E-0007
  0.76250E+0004 -0.27835E+0004  0.92045E-0008  0.16366E-0008  0.81001E-0008
  0.77068E+0004 -0.27810E+0004  0.59147E-0008  0.15121E-0008  0.49101E-0008
  0.77500E+0004 -0.27797E+0004  0.40897E-0008  0.14393E-0008  0.31316E-0008
  0.75000E+0004 -0.27553E+0004  0.11642E-0007  0.19293E-0008  0.10130E-0007
  0.75432E+0004 -0.27538E+0004  0.10065E-0007  0.18012E-0008  0.86878E-0008
  0.76250E+0004 -0.27509E+0004  0.68299E-0008  0.15571E-0008  0.56839E-0008
  0.77068E+0004 -0.27480E+0004  0.33667E-0008  0.13016E-0008  0.24299E-0008
  0.77500E+0004 -0.27465E+0004  0.14876E-0008  0.11596E-0008  0.65687E-0009
  0.75000E+0004 -0.27233E+0004  0.94522E-0008  0.19810E-0008  0.78318E-0008
  0.75432E+0004 -0.27216E+0004  0.77364E-0008  0.17931E-0008  0.62890E-0008
  0.76250E+0004 -0.27183E+0004  0.43098E-0008  0.14288E-0008  0.31753E-0008
  0.77068E+0004 -0.27150E+0004  0.75533E-0009  0.10490E-0008 -0.80535E-0010
  0.77500E+0004 -0.27133E+0004 -0.11300E-0008  0.84137E-0009 -0.18107E-0008
  0.75000E+0004 -0.27064E+0004  0.82186E-0008  0.19861E-0008  0.65732E-0008
  0.75432E+0004 -0.27046E+0004  0.64429E-0008  0.17678E-0008  0.49871E-0008
  0.76250E+0004 -0.27011E+0004  0.29445E-0008  0.13426E-0008  0.18375E-0008
  0.77068E+0004 -0.26976E+0004 -0.62446E-0009  0.89997E-0009 -0.13929E-0008
  0.77500E+0004 -0.26958E+0004 -0.24939E-0008  0.65939E-0009 -0.30852E-0008
  0.77500E+0004 -0.27972E+0004  0.54318E-0008  0.15698E-0008  0.44150E-0008
  0.77932E+0004 -0.27958E+0004  0.35924E-0008  0.15253E-0008  0.25860E-0008
  0.78750E+0004 -0.27933E+0004  0.21891E-0010  0.14118E-0008 -0.95684E-0009
  0.79568E+0004 -0.27908E+0004 -0.35553E-0008  0.12530E-0008 -0.44826E-0008
  0.80000E+0004 -0.27894E+0004 -0.54030E-0008  0.11504E-0008 -0.62899E-0008
  0.77500E+0004 -0.27797E+0004  0.40897E-0008  0.14393E-0008  0.31316E-0008
  0.77932E+0004 -0.27782E+0004  0.22143E-0008  0.13571E-0008  0.13028E-0008
  0.78750E+0004 -0.27755E+0004 -0.13885E-0008  0.11747E-0008 -0.22041E-0008
  0.79568E+0004 -0.27727E+0004 -0.49516E-0008  0.95219E-0009 -0.56500E-0008
  0.80000E+0004 -0.27713E+0004 -0.67740E-0008  0.81876E-0009 -0.73987E-0008
  0.77500E+0004 -0.27465E+0004  0.14876E-0008  0.11596E-0008  0.65687E-0009
  0.77932E+0004 -0.27448E+0004 -0.41702E-0009  0.10087E-0008 -0.11410E-0008
  0.78750E+0004 -0.27416E+0004 -0.40019E-0008  0.70077E-0009 -0.45166E-0008
  0.79568E+0004 -0.27385E+0004 -0.74542E-0008  0.36246E-0009 -0.77423E-0008
  0.80000E+0004 -0.27368E+0004 -0.91829E-0008  0.17307E-0009 -0.93421E-0008
  0.77500E+0004 -0.27133E+0004 -0.11300E-0008  0.84137E-0009 -0.18107E-0008
  0.77932E+0004 -0.27114E+0004 -0.30132E-0008  0.62539E-0009 -0.35375E-0008
  0.78750E+0004 -0.27078E+0004 -0.64783E-0008  0.19922E-0009 -0.67001E-0008
  0.79568E+0004 -0.27042E+0004 -0.97141E-0008 -0.24773E-0009 -0.96191E-0008
  0.80000E+0004 -0.27023E+0004 -0.11293E-0007 -0.48914E-0009 -0.11024E-0007
  0.77500E+0004 -0.26958E+0004 -0.24939E-0008  0.65939E-0009 -0.30852E-0008
  0.77932E+0004 -0.26938E+0004 -0.43456E-0008  0.41069E-0009 -0.47584E-0008
  0.78750E+0004 -0.26900E+0004 -0.77081E-0008 -0.74725E-0010 -0.77766E-0008
  0.79568E+0004 -0.26862E+0004 -0.10789E-0007 -0.57578E-0009 -0.10501E-0007
  0.80000E+0004 -0.26842E+0004 -0.12268E-0007 -0.84300E-0009 -0.11786E-0007
  0.80000E+0004 -0.27894E+0004 -0.54030E-0008  0.11504E-0008 -0.62899E-0008
  0.80432E+0004 -0.27880E+0004 -0.72071E-0008  0.10334E-0008 -0.80417E-0008
  0.81250E+0004 -0.27853E+0004 -0.10428E-0007  0.78013E-0009 -0.11133E-0007
  0.82068E+0004 -0.27826E+0004 -0.13298E-0007  0.49437E-0009 -0.13838E-0007
  0.82500E+0004 -0.27812E+0004 -0.14639E-0007  0.33465E-0009 -0.15079E-0007
  0.80000E+0004 -0.27713E+0004 -0.67740E-0008  0.81876E-0009 -0.73987E-0008
  0.80432E+0004 -0.27697E+0004 -0.85413E-0008  0.67277E-0009 -0.90816E-0008
  0.81250E+0004 -0.27668E+0004 -0.11662E-0007  0.37120E-0009 -0.12017E-0007
  0.82068E+0004 -0.27638E+0004 -0.14397E-0007  0.46299E-0010 -0.14537E-0007
  0.82500E+0004 -0.27623E+0004 -0.15656E-0007 -0.13014E-0009 -0.15672E-0007
  0.80000E+0004 -0.27368E+0004 -0.91829E-0008  0.17307E-0009 -0.93421E-0008
  0.80432E+0004 -0.27350E+0004 -0.10834E-0007 -0.25203E-0010 -0.10856E-0007
  0.81250E+0004 -0.27316E+0004 -0.13679E-0007 -0.41350E-0009 -0.13421E-0007
  0.82068E+0004 -0.27282E+0004 -0.16076E-0007 -0.80775E-0009 -0.15521E-0007
  0.82500E+0004 -0.27265E+0004 -0.17136E-0007 -0.10134E-0008 -0.16420E-0007
  0.80000E+0004 -0.27023E+0004 -0.11293E-0007 -0.48914E-0009 -0.11024E-0007
  0.80432E+0004 -0.27003E+0004 -0.12772E-0007 -0.73601E-0009 -0.12322E-0007
  0.81250E+0004 -0.26965E+0004 -0.15237E-0007 -0.12039E-0008 -0.14433E-0007
  0.82068E+0004 -0.26927E+0004 -0.17201E-0007 -0.16607E-0008 -0.16033E-0007
  0.82500E+0004 -0.26906E+0004 -0.18017E-0007 -0.18919E-0008 -0.16657E-0007
  0.80000E+0004 -0.26842E+0004 -0.12268E-0007 -0.84300E-0009 -0.11786E-0007
  0.80432E+0004 -0.26820E+0004 -0.13636E-0007 -0.11138E-0008 -0.12954E-0007
  0.81250E+0004 -0.26780E+0004 -0.15864E-0007 -0.16207E-0008 -0.14794E-0007
  0.82068E+0004 -0.26739E+0004 -0.17566E-0007 -0.21075E-0008 -0.16104E-0007
  0.82500E+0004 -0.26718E+0004 -0.18238E-0007 -0.23506E-0008 -0.16572E-0007
  0.82500E+0004 -0.27812E+0004 -0.14639E-0007  0.33465E-0009 -0.15079E-0007
  0.82932E+0004 -0.27799E+0004 -0.15836E-0007  0.17548E-0009 -0.16174E-0007
  0.83750E+0004 -0.27775E+0004 -0.17709E-0007 -0.12952E-0009 -0.17842E-0007
  0.84568E+0004 -0.27751E+0004 -0.19024E-0007 -0.42961E-0009 -0.18951E-0007
  0.85000E+0004 -0.27738E+0004 -0.19486E-0007 -0.58346E-0009 -0.19307E-0007
  0.82500E+0004 -0.27623E+0004 -0.15656E-0007 -0.13014E-0009 -0.15672E-0007
  0.82932E+0004 -0.27609E+0004 -0.16764E-0007 -0.30296E-0009 -0.16658E-0007
  0.83750E+0004 -0.27583E+0004 -0.18456E-0007 -0.62625E-0009 -0.18113E-0007
  0.84568E+0004 -0.27557E+0004 -0.19578E-0007 -0.93479E-0009 -0.19007E-0007
  0.85000E+0004 -0.27543E+0004 -0.19936E-0007 -0.10891E-0008 -0.19252E-0007
  0.82500E+0004 -0.27265E+0004 -0.17136E-0007 -0.10134E-0008 -0.16420E-0007
  0.82932E+0004 -0.27249E+0004 -0.18039E-0007 -0.12097E-0008 -0.17166E-0007
  0.83750E+0004 -0.27219E+0004 -0.19322E-0007 -0.15629E-0008 -0.18160E-0007
  0.84568E+0004 -0.27189E+0004 -0.20027E-0007 -0.18829E-0008 -0.18599E-0007
  0.85000E+0004 -0.27173E+0004 -0.20165E-0007 -0.20358E-0008 -0.18613E-0007
  0.82500E+0004 -0.26906E+0004 -0.18017E-0007 -0.18919E-0008 -0.16657E-0007
  0.82932E+0004 -0.26889E+0004 -0.18672E-0007 -0.21081E-0008 -0.17128E-0007
  0.83750E+0004 -0.26855E+0004 -0.19479E-0007 -0.24849E-0008 -0.17604E-0007
  0.84568E+0004 -0.26821E+0004 -0.19713E-0007 -0.28100E-0008 -0.17545E-0007
  0.85000E+0004 -0.26803E+0004 -0.19610E-0007 -0.29582E-0008 -0.17310E-0007
  0.82500E+0004 -0.26718E+0004 -0.18238E-0007 -0.23506E-0008 -0.16572E-0007
  0.82932E+0004 -0.26699E+0004 -0.18749E-0007 -0.25759E-0008 -0.16887E-0007
  0.83750E+0004 -0.26662E+0004 -0.19284E-0007 -0.29625E-0008 -0.17074E-0007
  0.84568E+0004 -0.26626E+0004 -0.19256E-0007 -0.32877E-0008 -0.16742E-0007
  0.85000E+0004 -0.26607E+0004 -0.19022E-0007 -0.34321E-0008 -0.16372E-0007
  0.85000E+0004 -0.27738E+0004 -0.19486E-0007 -0.58346E-0009 -0.19307E-0007
  0.85432E+0004 -0.27729E+0004 -0.19776E-0007 -0.72268E-0009 -0.19507E-0007
  0.86250E+0004 -0.27713E+0004 -0.19901E-0007 -0.97454E-0009 -0.19483E-0007
  0.87068E+0004 -0.27696E+0004 -0.19495E-0007 -0.12104E-0008 -0.18961E-0007
  0.87500E+0004 -0.27687E+0004 -0.19084E-0007 -0.13291E-0008 -0.18505E-0007
  0.85000E+0004 -0.27543E+0004 -0.19936E-0007 -0.10891E-0008 -0.19252E-0007
  0.85432E+0004 -0.27533E+0004 -0.20126E-0007 -0.12255E-0008 -0.19349E-0007
  0.86250E+0004 -0.27515E+0004 -0.20064E-0007 -0.14650E-0008 -0.19140E-0007
  0.87068E+0004 -0.27497E+0004 -0.19475E-0007 -0.16800E-0008 -0.18451E-0007
  0.87500E+0004 -0.27488E+0004 -0.18970E-0007 -0.17846E-0008 -0.17914E-0007
  0.85000E+0004 -0.27173E+0004 -0.20165E-0007 -0.20358E-0008 -0.18613E-0007
  0.85432E+0004 -0.27162E+0004 -0.20148E-0007 -0.21644E-0008 -0.18496E-0007
  0.86250E+0004 -0.27141E+0004 -0.19708E-0007 -0.23763E-0008 -0.17913E-0007
  0.87068E+0004 -0.27120E+0004 -0.18765E-0007 -0.25478E-0008 -0.16893E-0007
  0.87500E+0004 -0.27109E+0004 -0.18083E-0007 -0.26235E-0008 -0.16199E-0007
  0.85000E+0004 -0.26803E+0004 -0.19610E-0007 -0.29582E-0008 -0.17310E-0007
  0.85432E+0004 -0.26790E+0004 -0.19372E-0007 -0.30763E-0008 -0.16967E-0007
  0.86250E+0004 -0.26767E+0004 -0.18542E-0007 -0.32552E-0008 -0.15996E-0007
  0.87068E+0004 -0.26743E+0004 -0.17251E-0007 -0.33783E-0008 -0.14644E-0007
  0.87500E+0004 -0.26731E+0004 -0.16402E-0007 -0.34227E-0008 -0.13798E-0007
  0.85000E+0004 -0.26607E+0004 -0.19022E-0007 -0.34321E-0008 -0.16372E-0007
  0.85432E+0004 -0.26594E+0004 -0.18666E-0007 -0.35434E-0008 -0.15910E-0007
  0.86250E+0004 -0.26569E+0004 -0.17633E-0007 -0.37030E-0008 -0.14737E-0007
  0.87068E+0004 -0.26544E+0004 -0.16167E-0007 -0.37986E-0008 -0.13217E-0007
  0.87500E+0004 -0.26531E+0004 -0.15237E-0007 -0.38256E-0008 -0.12297E-0007
  0.87500E+0004 -0.27687E+0004 -0.19084E-0007 -0.13291E-0008 -0.18505E-0007
  0.87932E+0004 -0.27681E+0004 -0.18548E-0007 -0.14391E-0008 -0.17942E-0007
  0.88750E+0004 -0.27668E+0004 -0.17238E-0007 -0.16412E-0008 -0.16614E-0007
  0.89568E+0004 -0.27656E+0004 -0.15616E-0007 -0.18364E-0008 -0.15018E-0007
  0.90000E+0004 -0.27649E+0004 -0.14669E-0007 -0.19373E-0008 -0.14104E-0007
  0.87500E+0004 -0.27488E+0004 -0.18970E-0007 -0.17846E-0008 -0.17914E-0007
  0.87932E+0004 -0.27481E+0004 -0.18345E-0007 -0.18782E-0008 -0.17278E-0007
  0.88750E+0004 -0.27467E+0004 -0.16870E-0007 -0.20443E-0008 -0.15823E-0007
  0.89568E+0004 -0.27454E+0004 -0.15086E-0007 -0.21988E-0008 -0.14113E-0007
  0.90000E+0004 -0.27446E+0004 -0.14054E-0007 -0.22767E-0008 -0.13140E-0007
  0.87500E+0004 -0.27109E+0004 -0.18083E-0007 -0.26235E-0008 -0.16199E-0007
  0.87932E+0004 -0.27101E+0004 -0.17295E-0007 -0.26841E-0008 -0.15425E-0007
  0.88750E+0004 -0.27085E+0004 -0.15527E-0007 -0.27789E-0008 -0.13737E-0007
  0.89568E+0004 -0.27070E+0004 -0.13466E-0007 -0.28528E-0008 -0.11823E-0007
  0.90000E+0004 -0.27062E+0004 -0.12292E-0007 -0.28856E-0008 -0.10751E-0007
  0.87500E+0004 -0.26731E+0004 -0.16402E-0007 -0.34227E-0008 -0.13798E-0007
  0.87932E+0004 -0.26721E+0004 -0.15466E-0007 -0.34480E-0008 -0.12894E-0007
  0.88750E+0004 -0.26704E+0004 -0.13444E-0007 -0.34675E-0008 -0.10996E-0007
  0.89568E+0004 -0.26686E+0004 -0.11158E-0007 -0.34571E-0008 -0.89096E-0008
  0.90000E+0004 -0.26677E+0004 -0.98740E-0008 -0.34428E-0008 -0.77586E-0008
  0.87500E+0004 -0.26531E+0004 -0.15237E-0007 -0.38256E-0008 -0.12297E-0007
  0.87932E+0004 -0.26521E+0004 -0.14231E-0007 -0.38314E-0008 -0.11330E-0007
  0.88750E+0004 -0.26503E+0004 -0.12097E-0007 -0.38098E-0008 -0.93370E-0008
  0.89568E+0004 -0.26484E+0004 -0.97183E-0008 -0.37537E-0008 -0.71783E-0008
  0.90000E+0004 -0.26474E+0004 -0.83912E-0008 -0.37138E-0008 -0.59958E-0008
  0.90000E+0004 -0.27649E+0004 -0.14669E-0007 -0.19373E-0008 -0.14104E-0007
  0.90432E+0004 -0.27643E+0004 -0.13681E-0007 -0.20368E-0008 -0.13158E-0007
  0.91250E+0004 -0.27630E+0004 -0.11754E-0007 -0.22215E-0008 -0.11343E-0007
  0.92068E+0004 -0.27617E+0004 -0.98649E-0008 -0.23997E-0008 -0.95983E-0008
  0.92500E+0004 -0.27611E+0004 -0.89260E-0008 -0.24908E-0008 -0.87462E-0008
  0.90000E+0004 -0.27446E+0004 -0.14054E-0007 -0.22767E-0008 -0.13140E-0007
  0.90432E+0004 -0.27439E+0004 -0.12980E-0007 -0.23527E-0008 -0.12138E-0007
  0.91250E+0004 -0.27425E+0004 -0.10890E-0007 -0.24916E-0008 -0.10216E-0007
  0.92068E+0004 -0.27412E+0004 -0.88354E-0008 -0.26241E-0008 -0.83638E-0008
  0.92500E+0004 -0.27404E+0004 -0.78090E-0008 -0.26916E-0008 -0.74549E-0008
  0.90000E+0004 -0.27062E+0004 -0.12292E-0007 -0.28856E-0008 -0.10751E-0007
  0.90432E+0004 -0.27053E+0004 -0.11076E-0007 -0.29150E-0008 -0.96522E-0008
  0.91250E+0004 -0.27038E+0004 -0.87201E-0008 -0.29640E-0008 -0.75532E-0008
  0.92068E+0004 -0.27022E+0004 -0.63964E-0008 -0.30063E-0008 -0.55243E-0008
  0.92500E+0004 -0.27013E+0004 -0.52272E-0008 -0.30271E-0008 -0.45216E-0008
  0.90000E+0004 -0.26677E+0004 -0.98740E-0008 -0.34428E-0008 -0.77586E-0008
  0.90432E+0004 -0.26668E+0004 -0.85512E-0008 -0.34238E-0008 -0.65847E-0008
  0.91250E+0004 -0.26650E+0004 -0.59961E-0008 -0.33791E-0008 -0.43510E-0008
  0.92068E+0004 -0.26632E+0004 -0.34732E-0008 -0.33273E-0008 -0.21892E-0008
  0.92500E+0004 -0.26622E+0004 -0.21969E-0008 -0.32992E-0008 -0.11151E-0008
  0.90000E+0004 -0.26474E+0004 -0.83912E-0008 -0.37138E-0008 -0.59958E-0008
  0.90432E+0004 -0.26464E+0004 -0.70276E-0008 -0.36687E-0008 -0.47930E-0008
  0.91250E+0004 -0.26445E+0004 -0.43992E-0008 -0.35732E-0008 -0.25094E-0008
  0.92068E+0004 -0.26426E+0004 -0.18031E-0008 -0.34705E-0008 -0.29860E-0009
  0.92500E+0004 -0.26416E+0004 -0.48660E-0009 -0.34160E-0008  0.80247E-0009
  0.92500E+0004 -0.27611E+0004 -0.89260E-0008 -0.24908E-0008 -0.87462E-0008
  0.92932E+0004 -0.27605E+0004 -0.80562E-0008 -0.25789E-0008 -0.79694E-0008
  0.93750E+0004 -0.27594E+0004 -0.66458E-0008 -0.27409E-0008 -0.67412E-0008
  0.94568E+0004 -0.27583E+0004 -0.56362E-0008 -0.28981E-0008 -0.59090E-0008
  0.95000E+0004 -0.27577E+0004 -0.52941E-0008 -0.29800E-0008 -0.56518E-0008
  0.92500E+0004 -0.27404E+0004 -0.78090E-0008 -0.26916E-0008 -0.74549E-0008
  0.92932E+0004 -0.27398E+0004 -0.68535E-0008 -0.27567E-0008 -0.66232E-0008
  0.93750E+0004 -0.27386E+0004 -0.52849E-0008 -0.28769E-0008 -0.52950E-0008
  0.94568E+0004 -0.27374E+0004 -0.41294E-0008 -0.29951E-0008 -0.43749E-0008
  0.95000E+0004 -0.27368E+0004 -0.37183E-0008 -0.30575E-0008 -0.40798E-0008
  0.92500E+0004 -0.27013E+0004 -0.52272E-0008 -0.30271E-0008 -0.45216E-0008
  0.92932E+0004 -0.27006E+0004 -0.41312E-0008 -0.30464E-0008 -0.35989E-0008
  0.93750E+0004 -0.26992E+0004 -0.22995E-0008 -0.30835E-0008 -0.21025E-0008
  0.94568E+0004 -0.26979E+0004 -0.89467E-0009 -0.31236E-0008 -0.10306E-0008
  0.95000E+0004 -0.26972E+0004 -0.36263E-0009 -0.31470E-0008 -0.66777E-0009
  0.92500E+0004 -0.26622E+0004 -0.21969E-0008 -0.32992E-0008 -0.11151E-0008
  0.92932E+0004 -0.26614E+0004 -0.99430E-0009 -0.32704E-0008 -0.12239E-0009
  0.93750E+0004 -0.26599E+0004  0.10431E-0008 -0.32200E-0008  0.15079E-0008
  0.94568E+0004 -0.26583E+0004  0.26531E-0008 -0.31774E-0008  0.27072E-0008
  0.95000E+0004 -0.26575E+0004  0.32890E-0008 -0.31594E-0008  0.31298E-0008
  0.92500E+0004 -0.26416E+0004 -0.48660E-0009 -0.34160E-0008  0.80247E-0009
  0.92932E+0004 -0.26407E+0004  0.75680E-0009 -0.33611E-0008  0.18224E-0008
  0.93750E+0004 -0.26391E+0004  0.28764E-0008 -0.32630E-0008  0.35070E-0008
  0.94568E+0004 -0.26375E+0004  0.45735E-0008 -0.31754E-0008  0.47617E-0008
  0.95000E+0004 -0.26366E+0004  0.52560E-0008 -0.31347E-0008  0.52117E-0008
  0.95000E+0004 -0.27577E+0004 -0.52941E-0008 -0.29800E-0008 -0.56518E-0008
  0.95432E+0004 -0.27576E+0004 -0.51256E-0008 -0.30613E-0008 -0.55578E-0008
  0.96250E+0004 -0.27572E+0004 -0.52221E-0008 -0.32202E-0008 -0.57535E-0008
  0.97068E+0004 -0.27569E+0004 -0.58633E-0008 -0.33906E-0008 -0.64206E-0008
  0.97500E+0004 -0.27567E+0004 -0.64084E-0008 -0.34858E-0008 -0.69429E-0008
  0.95000E+0004 -0.27368E+0004 -0.37183E-0008 -0.30575E-0008 -0.40798E-0008
  0.95432E+0004 -0.27366E+0004 -0.34941E-0008 -0.31203E-0008 -0.39620E-0008
  0.96250E+0004 -0.27363E+0004 -0.35115E-0008 -0.32457E-0008 -0.41409E-0008
  0.97068E+0004 -0.27359E+0004 -0.41167E-0008 -0.33838E-0008 -0.48372E-0008
  0.97500E+0004 -0.27357E+0004 -0.46630E-0008 -0.34622E-0008 -0.53964E-0008
  0.95000E+0004 -0.26972E+0004 -0.36263E-0009 -0.31470E-0008 -0.66777E-0009
  0.95432E+0004 -0.26969E+0004 -0.38232E-0010 -0.31727E-0008 -0.50600E-0009
  0.96250E+0004 -0.26965E+0004  0.94559E-0010 -0.32314E-0008 -0.64706E-0009
  0.97068E+0004 -0.26961E+0004 -0.42808E-0009 -0.33058E-0008 -0.13822E-0008
  0.97500E+0004 -0.26959E+0004 -0.96398E-0009 -0.33513E-0008 -0.19985E-0008
  0.95000E+0004 -0.26575E+0004  0.32890E-0008 -0.31594E-0008  0.31298E-0008
  0.95432E+0004 -0.26573E+0004  0.37036E-0008 -0.31460E-0008  0.33331E-0008
  0.96250E+0004 -0.26568E+0004  0.39828E-0008 -0.31344E-0008  0.32368E-0008
  0.97068E+0004 -0.26563E+0004  0.35587E-0008 -0.31423E-0008  0.24852E-0008
  0.97500E+0004 -0.26560E+0004  0.30493E-0008 -0.31539E-0008  0.18291E-0008
  0.95000E+0004 -0.26366E+0004  0.52560E-0008 -0.31347E-0008  0.52117E-0008
  0.95432E+0004 -0.26363E+0004  0.57131E-0008 -0.30999E-0008  0.54356E-0008
  0.96250E+0004 -0.26358E+0004  0.60663E-0008 -0.30501E-0008  0.53654E-0008
  0.97068E+0004 -0.26353E+0004  0.56997E-0008 -0.30221E-0008  0.46141E-0008
  0.97500E+0004 -0.26350E+0004  0.52106E-0008 -0.30155E-0008  0.39445E-0008
  0.97500E+0004 -0.27567E+0004 -0.64084E-0008 -0.34858E-0008 -0.69429E-0008
  0.97932E+0004 -0.27572E+0004 -0.71358E-0008 -0.35870E-0008 -0.76114E-0008
  0.98750E+0004 -0.27581E+0004 -0.88139E-0008 -0.37926E-0008 -0.90872E-0008
  0.99568E+0004 -0.27590E+0004 -0.10778E-0007 -0.40146E-0008 -0.10726E-0007
  0.10000E+0005 -0.27594E+0004 -0.11880E-0007 -0.41355E-0008 -0.11608E-0007
  0.97500E+0004 -0.27357E+0004 -0.46630E-0008 -0.34622E-0008 -0.53964E-0008
  0.97932E+0004 -0.27362E+0004 -0.54169E-0008 -0.35474E-0008 -0.61279E-0008
  0.98750E+0004 -0.27372E+0004 -0.71890E-0008 -0.37224E-0008 -0.77676E-0008
  0.99568E+0004 -0.27382E+0004 -0.93037E-0008 -0.39131E-0008 -0.96261E-0008
  0.10000E+0005 -0.27387E+0004 -0.10507E-0007 -0.40172E-0008 -0.10644E-0007
  0.97500E+0004 -0.26959E+0004 -0.96398E-0009 -0.33513E-0008 -0.19985E-0008
  0.97932E+0004 -0.26965E+0004 -0.17515E-0008 -0.34059E-0008 -0.28347E-0008
  0.98750E+0004 -0.26976E+0004 -0.36636E-0008 -0.35232E-0008 -0.47523E-0008
  0.99568E+0004 -0.26987E+0004 -0.60201E-0008 -0.36561E-0008 -0.69914E-0008
  0.10000E+0005 -0.26993E+0004 -0.73906E-0008 -0.37295E-0008 -0.82485E-0008
  0.97500E+0004 -0.26560E+0004  0.30493E-0008 -0.31539E-0008  0.18291E-0008
  0.97932E+0004 -0.26567E+0004  0.22524E-0008 -0.31776E-0008  0.91178E-0009
  0.98750E+0004 -0.26580E+0004  0.25682E-0009 -0.32378E-0008 -0.12326E-0008
  0.99568E+0004 -0.26593E+0004 -0.22750E-0008 -0.33146E-0008 -0.37955E-0008
  0.10000E+0005 -0.26599E+0004 -0.37754E-0008 -0.33589E-0008 -0.52609E-0008
  0.97500E+0004 -0.26350E+0004  0.52106E-0008 -0.30155E-0008  0.39445E-0008
  0.97932E+0004 -0.26357E+0004  0.44192E-0008 -0.30228E-0008  0.29950E-0008
  0.98750E+0004 -0.26371E+0004  0.24046E-0008 -0.30531E-0008  0.75454E-0009
  0.99568E+0004 -0.26385E+0004 -0.18968E-0009 -0.31012E-0008 -0.19523E-0008
  0.10000E+0005 -0.26392E+0004 -0.17414E-0008 -0.31307E-0008 -0.35129E-0008
  0.10000E+0005 -0.27594E+0004 -0.11880E-0007 -0.41355E-0008 -0.11608E-0007
  0.10043E+0005 -0.27606E+0004 -0.13036E-0007 -0.42612E-0008 -0.12498E-0007
  0.10125E+0005 -0.27627E+0004 -0.15173E-0007 -0.44967E-0008 -0.14051E-0007
  0.10207E+0005 -0.27648E+0004 -0.17120E-0007 -0.47149E-0008 -0.15330E-0007
  0.10250E+0005 -0.27659E+0004 -0.18026E-0007 -0.48168E-0008 -0.15863E-0007
  0.10000E+0005 -0.27387E+0004 -0.10507E-0007 -0.40172E-0008 -0.10644E-0007
  0.10043E+0005 -0.27399E+0004 -0.11787E-0007 -0.41270E-0008 -0.11692E-0007
  0.10125E+0005 -0.27422E+0004 -0.14192E-0007 -0.43326E-0008 -0.13568E-0007
  0.10207E+0005 -0.27445E+0004 -0.16437E-0007 -0.45220E-0008 -0.15191E-0007
  0.10250E+0005 -0.27457E+0004 -0.17508E-0007 -0.46094E-0008 -0.15907E-0007
  0.10000E+0005 -0.26993E+0004 -0.73906E-0008 -0.37295E-0008 -0.82485E-0008
  0.10043E+0005 -0.27007E+0004 -0.88837E-0008 -0.38111E-0008 -0.95781E-0008
  0.10125E+0005 -0.27033E+0004 -0.11755E-0007 -0.39640E-0008 -0.12040E-0007
  0.10207E+0005 -0.27060E+0004 -0.14531E-0007 -0.41032E-0008 -0.14294E-0007
  0.10250E+0005 -0.27074E+0004 -0.15901E-0007 -0.41660E-0008 -0.15353E-0007
  0.10000E+0005 -0.26599E+0004 -0.37754E-0008 -0.33589E-0008 -0.52609E-0008
  0.10043E+0005 -0.26615E+0004 -0.54418E-0008 -0.34146E-0008 -0.68414E-0008
  0.10125E+0005 -0.26645E+0004 -0.87069E-0008 -0.35197E-0008 -0.98359E-0008
  0.10207E+0005 -0.26675E+0004 -0.11950E-0007 -0.36143E-0008 -0.12679E-0007
  0.10250E+0005 -0.26690E+0004 -0.13589E-0007 -0.36553E-0008 -0.14061E-0007
  0.10000E+0005 -0.26392E+0004 -0.17414E-0008 -0.31307E-0008 -0.35129E-0008
  0.10043E+0005 -0.26408E+0004 -0.34803E-0008 -0.31734E-0008 -0.52101E-0008
  0.10125E+0005 -0.26440E+0004 -0.69177E-0008 -0.32552E-0008 -0.84573E-0008
  0.10207E+0005 -0.26472E+0004 -0.10374E-0007 -0.33283E-0008 -0.11586E-0007
  0.10250E+0005 -0.26488E+0004 -0.12138E-0007 -0.33590E-0008 -0.13128E-0007
  0.10250E+0005 -0.27659E+0004 -0.18026E-0007 -0.48168E-0008 -0.15863E-0007
  0.10293E+0005 -0.27668E+0004 -0.18826E-0007 -0.49029E-0008 -0.16288E-0007
  0.10375E+0005 -0.27685E+0004 -0.20025E-0007 -0.50202E-0008 -0.16774E-0007
  0.10457E+0005 -0.27702E+0004 -0.20756E-0007 -0.50614E-0008 -0.16821E-0007
  0.10500E+0005 -0.27711E+0004 -0.20940E-0007 -0.50481E-0008 -0.16667E-0007
  0.10250E+0005 -0.27457E+0004 -0.17508E-0007 -0.46094E-0008 -0.15907E-0007
  0.10293E+0005 -0.27466E+0004 -0.18474E-0007 -0.46818E-0008 -0.16512E-0007
  0.10375E+0005 -0.27485E+0004 -0.19989E-0007 -0.47760E-0008 -0.17331E-0007
  0.10457E+0005 -0.27503E+0004 -0.21030E-0007 -0.47996E-0008 -0.17690E-0007
  0.10500E+0005 -0.27513E+0004 -0.21372E-0007 -0.47796E-0008 -0.17688E-0007
  0.10250E+0005 -0.27074E+0004 -0.15901E-0007 -0.41660E-0008 -0.15353E-0007
  0.10293E+0005 -0.27085E+0004 -0.17167E-0007 -0.42145E-0008 -0.16296E-0007
  0.10375E+0005 -0.27106E+0004 -0.19264E-0007 -0.42692E-0008 -0.17746E-0007
  0.10457E+0005 -0.27127E+0004 -0.20887E-0007 -0.42631E-0008 -0.18708E-0007
  0.10500E+0005 -0.27139E+0004 -0.21530E-0007 -0.42320E-0008 -0.19007E-0007
  0.10250E+0005 -0.26690E+0004 -0.13589E-0007 -0.36553E-0008 -0.14061E-0007
  0.10293E+0005 -0.26703E+0004 -0.15129E-0007 -0.36828E-0008 -0.15328E-0007
  0.10375E+0005 -0.26727E+0004 -0.17767E-0007 -0.37033E-0008 -0.17392E-0007
  0.10457E+0005 -0.26751E+0004 -0.19943E-0007 -0.36719E-0008 -0.18953E-0007
  0.10500E+0005 -0.26764E+0004 -0.20877E-0007 -0.36318E-0008 -0.19557E-0007
  0.10250E+0005 -0.26488E+0004 -0.12138E-0007 -0.33590E-0008 -0.13128E-0007
  0.10293E+0005 -0.26502E+0004 -0.13808E-0007 -0.33765E-0008 -0.14555E-0007
  0.10375E+0005 -0.26527E+0004 -0.16706E-0007 -0.33808E-0008 -0.16929E-0007
  0.10457E+0005 -0.26553E+0004 -0.19155E-0007 -0.33378E-0008 -0.18797E-0007
  0.10500E+0005 -0.26566E+0004 -0.20235E-0007 -0.32937E-0008 -0.19559E-0007
  0.10500E+0005 -0.27711E+0004 -0.20940E-0007 -0.50481E-0008 -0.16667E-0007
  0.10543E+0005 -0.27719E+0004 -0.20983E-0007 -0.50063E-0008 -0.16396E-0007
  0.10625E+0005 -0.27734E+0004 -0.20675E-0007 -0.48524E-0008 -0.15560E-0007
  0.10707E+0005 -0.27750E+0004 -0.19868E-0007 -0.45996E-0008 -0.14325E-0007
  0.10750E+0005 -0.27758E+0004 -0.19250E-0007 -0.44291E-0008 -0.13522E-0007
  0.10500E+0005 -0.27513E+0004 -0.21372E-0007 -0.47796E-0008 -0.17688E-0007
  0.10543E+0005 -0.27522E+0004 -0.21568E-0007 -0.47330E-0008 -0.17561E-0007
  0.10625E+0005 -0.27539E+0004 -0.21533E-0007 -0.45756E-0008 -0.16971E-0007
  0.10707E+0005 -0.27555E+0004 -0.20976E-0007 -0.43269E-0008 -0.15947E-0007
  0.10750E+0005 -0.27564E+0004 -0.20481E-0007 -0.41615E-0008 -0.15243E-0007
  0.10500E+0005 -0.27139E+0004 -0.21530E-0007 -0.42320E-0008 -0.19007E-0007
  0.10543E+0005 -0.27149E+0004 -0.22018E-0007 -0.41775E-0008 -0.19165E-0007
  0.10625E+0005 -0.27168E+0004 -0.22516E-0007 -0.40153E-0008 -0.19073E-0007
  0.10707E+0005 -0.27187E+0004 -0.22455E-0007 -0.37754E-0008 -0.18489E-0007
  0.10750E+0005 -0.27197E+0004 -0.22206E-0007 -0.36200E-0008 -0.17995E-0007
  0.10500E+0005 -0.26764E+0004 -0.20877E-0007 -0.36318E-0008 -0.19557E-0007
  0.10543E+0005 -0.26775E+0004 -0.21651E-0007 -0.35711E-0008 -0.20006E-0007
  0.10625E+0005 -0.26797E+0004 -0.22679E-0007 -0.34066E-0008 -0.20436E-0007
  0.10707E+0005 -0.26819E+0004 -0.23126E-0007 -0.31768E-0008 -0.20328E-0007
  0.10750E+0005 -0.26830E+0004 -0.23134E-0007 -0.30317E-0008 -0.20067E-0007
  0.10500E+0005 -0.26566E+0004 -0.20235E-0007 -0.32937E-0008 -0.19559E-0007
  0.10543E+0005 -0.26578E+0004 -0.21154E-0007 -0.32304E-0008 -0.20162E-0007
  0.10625E+0005 -0.26601E+0004 -0.22452E-0007 -0.30655E-0008 -0.20868E-0007
  0.10707E+0005 -0.26624E+0004 -0.23164E-0007 -0.28416E-0008 -0.21019E-0007
  0.10750E+0005 -0.26637E+0004 -0.23308E-0007 -0.27021E-0008 -0.20886E-0007
  0.10750E+0005 -0.27758E+0004 -0.19250E-0007 -0.44291E-0008 -0.13522E-0007
  0.10793E+0005 -0.27767E+0004 -0.18498E-0007 -0.42366E-0008 -0.12610E-0007
  0.10875E+0005 -0.27785E+0004 -0.16747E-0007 -0.38175E-0008 -0.10630E-0007
  0.10957E+0005 -0.27802E+0004 -0.14617E-0007 -0.33479E-0008 -0.83503E-0008
  0.11000E+0005 -0.27811E+0004 -0.13359E-0007 -0.30893E-0008 -0.70398E-0008
  0.10750E+0005 -0.27564E+0004 -0.20481E-0007 -0.41615E-0008 -0.15243E-0007
  0.10793E+0005 -0.27574E+0004 -0.19844E-0007 -0.39762E-0008 -0.14420E-0007
  0.10875E+0005 -0.27593E+0004 -0.18293E-0007 -0.35755E-0008 -0.12586E-0007
  0.10957E+0005 -0.27612E+0004 -0.16338E-0007 -0.31285E-0008 -0.10428E-0007
  0.11000E+0005 -0.27622E+0004 -0.15163E-0007 -0.28830E-0008 -0.91730E-0008
  0.10750E+0005 -0.27197E+0004 -0.22206E-0007 -0.36200E-0008 -0.17995E-0007
  0.10793E+0005 -0.27209E+0004 -0.21807E-0007 -0.34485E-0008 -0.17368E-0007
  0.10875E+0005 -0.27231E+0004 -0.20676E-0007 -0.30820E-0008 -0.15869E-0007
  0.10957E+0005 -0.27253E+0004 -0.19101E-0007 -0.26775E-0008 -0.14002E-0007
  0.11000E+0005 -0.27264E+0004 -0.18111E-0007 -0.24565E-0008 -0.12885E-0007
  0.10750E+0005 -0.26830E+0004 -0.23134E-0007 -0.30317E-0008 -0.20067E-0007
  0.10793E+0005 -0.26843E+0004 -0.22987E-0007 -0.28740E-0008 -0.19663E-0007
  0.10875E+0005 -0.26868E+0004 -0.22313E-0007 -0.25416E-0008 -0.18555E-0007
  0.10957E+0005 -0.26893E+0004 -0.21166E-0007 -0.21791E-0008 -0.17044E-0007
  0.11000E+0005 -0.26906E+0004 -0.20391E-0007 -0.19825E-0008 -0.16105E-0007
  0.10750E+0005 -0.26637E+0004 -0.23308E-0007 -0.27021E-0008 -0.20886E-0007
  0.10793E+0005 -0.26650E+0004 -0.23297E-0007 -0.25517E-0008 -0.20607E-0007
  0.10875E+0005 -0.26677E+0004 -0.22872E-0007 -0.22372E-0008 -0.19722E-0007
  0.10957E+0005 -0.26703E+0004 -0.21963E-0007 -0.18967E-0008 -0.18420E-0007
  0.11000E+0005 -0.26717E+0004 -0.21310E-0007 -0.17129E-0008 -0.17585E-0007
  0.11000E+0005 -0.27811E+0004 -0.13359E-0007 -0.30893E-0008 -0.70398E-0008
  0.11043E+0005 -0.27821E+0004 -0.12016E-0007 -0.28305E-0008 -0.56546E-0008
  0.11125E+0005 -0.27839E+0004 -0.92796E-0008 -0.23523E-0008 -0.28591E-0008
  0.11207E+0005 -0.27858E+0004 -0.63424E-0008 -0.19190E-0008  0.13384E-0009
  0.11250E+0005 -0.27867E+0004 -0.47325E-0008 -0.17176E-0008  0.17793E-0008
  0.11000E+0005 -0.27622E+0004 -0.15163E-0007 -0.28830E-0008 -0.91730E-0008
  0.11043E+0005 -0.27633E+0004 -0.13897E-0007 -0.26376E-0008 -0.78379E-0008
  0.11125E+0005 -0.27653E+0004 -0.11286E-0007 -0.21845E-0008 -0.51249E-0008
  0.11207E+0005 -0.27673E+0004 -0.84514E-0008 -0.17742E-0008 -0.21996E-0008
  0.11250E+0005 -0.27683E+0004 -0.68854E-0008 -0.15833E-0008 -0.58376E-0009
  0.11000E+0005 -0.27264E+0004 -0.18111E-0007 -0.24565E-0008 -0.12885E-0007
  0.11043E+0005 -0.27276E+0004 -0.17019E-0007 -0.22364E-0008 -0.11680E-0007
  0.11125E+0005 -0.27299E+0004 -0.14710E-0007 -0.18314E-0008 -0.91928E-0008
  0.11207E+0005 -0.27322E+0004 -0.12137E-0007 -0.14656E-0008 -0.64668E-0008
  0.11250E+0005 -0.27334E+0004 -0.10692E-0007 -0.12955E-0008 -0.49456E-0008
  0.11000E+0005 -0.26906E+0004 -0.20391E-0007 -0.19825E-0008 -0.16105E-0007
  0.11043E+0005 -0.26920E+0004 -0.19506E-0007 -0.17878E-0008 -0.15069E-0007
  0.11125E+0005 -0.26946E+0004 -0.17568E-0007 -0.14312E-0008 -0.12886E-0007
  0.11207E+0005 -0.26972E+0004 -0.15334E-0007 -0.11114E-0008 -0.10443E-0007
  0.11250E+0005 -0.26985E+0004 -0.14054E-0007 -0.96342E-0009 -0.90623E-0008
  0.11000E+0005 -0.26717E+0004 -0.21310E-0007 -0.17129E-0008 -0.17585E-0007
  0.11043E+0005 -0.26732E+0004 -0.20544E-0007 -0.15315E-0008 -0.16653E-0007
  0.11125E+0005 -0.26759E+0004 -0.18824E-0007 -0.12007E-0008 -0.14657E-0007
  0.11207E+0005 -0.26787E+0004 -0.16796E-0007 -0.90562E-0009 -0.12393E-0007
  0.11250E+0005 -0.26801E+0004 -0.15618E-0007 -0.76981E-0009 -0.11102E-0007
  0.11250E+0005 -0.27867E+0004 -0.47325E-0008 -0.17176E-0008  0.17793E-0008
  0.11293E+0005 -0.27877E+0004 -0.30973E-0008 -0.15409E-0008  0.34595E-0008
  0.11375E+0005 -0.27894E+0004  0.57691E-0010 -0.12795E-0008  0.67292E-0008
  0.11457E+0005 -0.27911E+0004  0.32394E-0008 -0.11247E-0008  0.10072E-0007
  0.11500E+0005 -0.27921E+0004  0.49101E-0008 -0.10855E-0008  0.11844E-0007
  0.11250E+0005 -0.27683E+0004 -0.68854E-0008 -0.15833E-0008 -0.58376E-0009
  0.11293E+0005 -0.27693E+0004 -0.52872E-0008 -0.14155E-0008  0.10707E-0008
  0.11375E+0005 -0.27712E+0004 -0.21813E-0008 -0.11666E-0008  0.43050E-0008
  0.11457E+0005 -0.27731E+0004  0.98096E-0009 -0.10178E-0008  0.76336E-0008
  0.11500E+0005 -0.27741E+0004  0.26542E-0008 -0.97902E-0009  0.94089E-0008
  0.11250E+0005 -0.27334E+0004 -0.10692E-0007 -0.12955E-0008 -0.49456E-0008
  0.11293E+0005 -0.27346E+0004 -0.92024E-0008 -0.11462E-0008 -0.33782E-0008
  0.11375E+0005 -0.27368E+0004 -0.62652E-0008 -0.92428E-0009 -0.28402E-0009
  0.11457E+0005 -0.27389E+0004 -0.32175E-0008 -0.79146E-0009  0.29452E-0008
  0.11500E+0005 -0.27401E+0004 -0.15808E-0008 -0.75646E-0009  0.46880E-0008
  0.11250E+0005 -0.26985E+0004 -0.14054E-0007 -0.96342E-0009 -0.90623E-0008
  0.11293E+0005 -0.26998E+0004 -0.12719E-0007 -0.83423E-0009 -0.76284E-0008
  0.11375E+0005 -0.27023E+0004 -0.10042E-0007 -0.64371E-0009 -0.47644E-0008
  0.11457E+0005 -0.27048E+0004 -0.72064E-0008 -0.53268E-0009 -0.17263E-0008
  0.11500E+0005 -0.27060E+0004 -0.56589E-0008 -0.50496E-0009 -0.64986E-0010
  0.11250E+0005 -0.26801E+0004 -0.15618E-0007 -0.76981E-0009 -0.11102E-0007
  0.11293E+0005 -0.26815E+0004 -0.14381E-0007 -0.65184E-0009 -0.97556E-0008
  0.11375E+0005 -0.26841E+0004 -0.11876E-0007 -0.47952E-0009 -0.70464E-0008
  0.11457E+0005 -0.26867E+0004 -0.91881E-0008 -0.38213E-0009 -0.41440E-0008
  0.11500E+0005 -0.26881E+0004 -0.77077E-0008 -0.35959E-0009 -0.25444E-0008
  0.11500E+0005 -0.27921E+0004  0.49101E-0008 -0.10855E-0008  0.11844E-0007
  0.11543E+0005 -0.27929E+0004  0.65491E-0008 -0.10736E-0008  0.13594E-0007
  0.11625E+0005 -0.27944E+0004  0.95864E-0008 -0.11167E-0008  0.16857E-0007
  0.11707E+0005 -0.27958E+0004  0.12490E-0007 -0.12219E-0008  0.19986E-0007
  0.11750E+0005 -0.27966E+0004  0.13953E-0007 -0.12906E-0008  0.21556E-0007
  0.11500E+0005 -0.27741E+0004  0.26542E-0008 -0.97902E-0009  0.94089E-0008
  0.11543E+0005 -0.27750E+0004  0.43036E-0008 -0.96582E-0009  0.11168E-0007
  0.11625E+0005 -0.27766E+0004  0.73859E-0008 -0.10022E-0008  0.14472E-0007
  0.11707E+0005 -0.27782E+0004  0.10368E-0007 -0.10966E-0008  0.17676E-0007
  0.11750E+0005 -0.27791E+0004  0.11885E-0007 -0.11584E-0008  0.19299E-0007
  0.11500E+0005 -0.27401E+0004 -0.15808E-0008 -0.75646E-0009  0.46880E-0008
  0.11543E+0005 -0.27411E+0004  0.47260E-0010 -0.74393E-0009  0.64266E-0008
  0.11625E+0005 -0.27429E+0004  0.31382E-0008 -0.77390E-0009  0.97395E-0008
  0.11707E+0005 -0.27448E+0004  0.61951E-0008 -0.85446E-0009  0.13020E-0007
  0.11750E+0005 -0.27458E+0004  0.77773E-0008 -0.90677E-0009  0.14713E-0007
  0.11500E+0005 -0.27060E+0004 -0.56589E-0008 -0.50496E-0009 -0.64986E-0010
  0.11543E+0005 -0.27072E+0004 -0.41047E-0008 -0.49694E-0009  0.16055E-0008
  0.11625E+0005 -0.27093E+0004 -0.11050E-0008 -0.52842E-0009  0.48366E-0008
  0.11707E+0005 -0.27114E+0004  0.19279E-0008 -0.60356E-0009  0.81065E-0008
  0.11750E+0005 -0.27125E+0004  0.35253E-0008 -0.65087E-0009  0.98243E-0008
  0.11500E+0005 -0.26881E+0004 -0.77077E-0008 -0.35959E-0009 -0.25444E-0008
  0.11543E+0005 -0.26893E+0004 -0.62126E-0008 -0.35543E-0009 -0.92856E-0009
  0.11625E+0005 -0.26915E+0004 -0.33006E-0008 -0.39076E-0009  0.22235E-0008
  0.11707E+0005 -0.26938E+0004 -0.31999E-0009 -0.46629E-0009  0.54521E-0008
  0.11750E+0005 -0.26950E+0004  0.12647E-0008 -0.51272E-0009  0.71647E-0008
  0.11750E+0005 -0.27966E+0004  0.13953E-0007 -0.12906E-0008  0.21556E-0007
  0.11793E+0005 -0.27973E+0004  0.15344E-0007 -0.13577E-0008  0.23038E-0007
  0.11875E+0005 -0.27985E+0004  0.17815E-0007 -0.14633E-0008  0.25622E-0007
  0.11957E+0005 -0.27998E+0004  0.20048E-0007 -0.14971E-0008  0.27859E-0007
  0.12000E+0005 -0.28004E+0004  0.21126E-0007 -0.14711E-0008  0.28886E-0007
  0.11750E+0005 -0.27791E+0004  0.11885E-0007 -0.11584E-0008  0.19299E-0007
  0.11793E+0005 -0.27798E+0004  0.13337E-0007 -0.12184E-0008  0.20842E-0007
  0.11875E+0005 -0.27811E+0004  0.15942E-0007 -0.13104E-0008  0.23568E-0007
  0.11957E+0005 -0.27825E+0004  0.18333E-0007 -0.13325E-0008  0.25978E-0007
  0.12000E+0005 -0.27832E+0004  0.19502E-0007 -0.13018E-0008  0.27109E-0007
  0.11750E+0005 -0.27458E+0004  0.77773E-0008 -0.90677E-0009  0.14713E-0007
  0.11793E+0005 -0.27466E+0004  0.93084E-0008 -0.95659E-0009  0.16341E-0007
  0.11875E+0005 -0.27482E+0004  0.12108E-0007 -0.10290E-0008  0.19281E-0007
  0.11957E+0005 -0.27497E+0004  0.14743E-0007 -0.10345E-0008  0.21973E-0007
  0.12000E+0005 -0.27505E+0004  0.16058E-0007 -0.99731E-0009  0.23276E-0007
  0.11750E+0005 -0.27125E+0004  0.35253E-0008 -0.65087E-0009  0.98243E-0008
  0.11793E+0005 -0.27134E+0004  0.50869E-0008 -0.69484E-0009  0.11494E-0007
  0.11875E+0005 -0.27152E+0004  0.79927E-0008 -0.75555E-0009  0.14572E-0007
  0.11957E+0005 -0.27169E+0004  0.10793E-0007 -0.75150E-0009  0.17476E-0007
  0.12000E+0005 -0.27179E+0004  0.12216E-0007 -0.71112E-0009  0.18919E-0007
  0.11750E+0005 -0.26950E+0004  0.12647E-0008 -0.51272E-0009  0.71647E-0008
  0.11793E+0005 -0.26959E+0004  0.28224E-0008 -0.55535E-0009  0.88390E-0008
  0.11875E+0005 -0.26978E+0004  0.57479E-0008 -0.61306E-0009  0.11957E-0007
  0.11957E+0005 -0.26996E+0004  0.86016E-0008 -0.60688E-0009  0.14942E-0007
  0.12000E+0005 -0.27006E+0004  0.10065E-0007 -0.56616E-0009  0.16444E-0007
  0.12000E+0005 -0.28004E+0004  0.21126E-0007 -0.14711E-0008  0.28886E-0007
  0.12043E+0005 -0.28012E+0004  0.22146E-0007 -0.14055E-0008  0.29812E-0007
  0.12125E+0005 -0.28027E+0004  0.23890E-0007 -0.11561E-0008  0.31249E-0007
  0.12207E+0005 -0.28041E+0004  0.25392E-0007 -0.71609E-0009  0.32265E-0007
  0.12250E+0005 -0.28049E+0004  0.26091E-0007 -0.40290E-0009  0.32633E-0007
  0.12000E+0005 -0.27832E+0004  0.19502E-0007 -0.13018E-0008  0.27109E-0007
  0.12043E+0005 -0.27840E+0004  0.20619E-0007 -0.12328E-0008  0.28147E-0007
  0.12125E+0005 -0.27856E+0004  0.22555E-0007 -0.98115E-0009  0.29815E-0007
  0.12207E+0005 -0.27872E+0004  0.24259E-0007 -0.54474E-0009  0.31081E-0007
  0.12250E+0005 -0.27881E+0004  0.25067E-0007 -0.23610E-0009  0.31589E-0007
  0.12000E+0005 -0.27505E+0004  0.16058E-0007 -0.99731E-0009  0.23276E-0007
  0.12043E+0005 -0.27515E+0004  0.17335E-0007 -0.92389E-0009  0.24507E-0007
  0.12125E+0005 -0.27533E+0004  0.19599E-0007 -0.67097E-0009  0.26581E-0007
  0.12207E+0005 -0.27552E+0004  0.21656E-0007 -0.24341E-0009  0.28299E-0007
  0.12250E+0005 -0.27562E+0004  0.22660E-0007  0.56141E-0010  0.29063E-0007
  0.12000E+0005 -0.27179E+0004  0.12216E-0007 -0.71112E-0009  0.18919E-0007
  0.12043E+0005 -0.27190E+0004  0.13619E-0007 -0.63625E-0009  0.20313E-0007
  0.12125E+0005 -0.27210E+0004  0.16153E-0007 -0.38647E-0009  0.22742E-0007
  0.12207E+0005 -0.27231E+0004  0.18518E-0007  0.29378E-0010  0.24870E-0007
  0.12250E+0005 -0.27242E+0004  0.19697E-0007  0.31889E-0009  0.25870E-0007
  0.12000E+0005 -0.27006E+0004  0.10065E-0007 -0.56616E-0009  0.16444E-0007
  0.12043E+0005 -0.27018E+0004  0.11519E-0007 -0.49178E-0009  0.17910E-0007
  0.12125E+0005 -0.27040E+0004  0.14168E-0007 -0.24561E-0009  0.20502E-0007
  0.12207E+0005 -0.27062E+0004  0.16672E-0007  0.16264E-0009  0.22826E-0007
  0.12250E+0005 -0.27074E+0004  0.17933E-0007  0.44636E-0009  0.23941E-0007
  0.12250E+0005 -0.28049E+0004  0.26091E-0007 -0.40290E-0009  0.32633E-0007
  0.12293E+0005 -0.28060E+0004  0.26742E-0007 -0.35595E-0010  0.32903E-0007
  0.12375E+0005 -0.28081E+0004  0.27783E-0007  0.80849E-0009  0.33087E-0007
  0.12457E+0005 -0.28103E+0004  0.28545E-0007  0.18195E-0008  0.32839E-0007
  0.12500E+0005 -0.28114E+0004  0.28818E-0007  0.24036E-0008  0.32529E-0007
  0.12250E+0005 -0.27881E+0004  0.25067E-0007 -0.23610E-0009  0.31589E-0007
  0.12293E+0005 -0.27893E+0004  0.25835E-0007  0.12510E-0009  0.32009E-0007
  0.12375E+0005 -0.27916E+0004  0.27101E-0007  0.95329E-0009  0.32490E-0007
  0.12457E+0005 -0.27939E+0004  0.28096E-0007  0.19445E-0008  0.32550E-0007
  0.12500E+0005 -0.27951E+0004  0.28495E-0007  0.25168E-0008  0.32408E-0007
  0.12250E+0005 -0.27562E+0004  0.22660E-0007  0.56141E-0010  0.29063E-0007
  0.12293E+0005 -0.27575E+0004  0.23640E-0007  0.40571E-0009  0.29760E-0007
  0.12375E+0005 -0.27602E+0004  0.25326E-0007  0.12044E-0008  0.30796E-0007
  0.12457E+0005 -0.27628E+0004  0.26762E-0007  0.21593E-0008  0.31444E-0007
  0.12500E+0005 -0.27642E+0004  0.27403E-0007  0.27106E-0008  0.31623E-0007
  0.12250E+0005 -0.27242E+0004  0.19697E-0007  0.31889E-0009  0.25870E-0007
  0.12293E+0005 -0.27258E+0004  0.20874E-0007  0.65635E-0009  0.26832E-0007
  0.12375E+0005 -0.27288E+0004  0.22957E-0007  0.14257E-0008  0.28404E-0007
  0.12457E+0005 -0.27318E+0004  0.24824E-0007  0.23458E-0008  0.29632E-0007
  0.12500E+0005 -0.27333E+0004  0.25707E-0007  0.28771E-0008  0.30133E-0007
  0.12250E+0005 -0.27074E+0004  0.17933E-0007  0.44636E-0009  0.23941E-0007
  0.12293E+0005 -0.27091E+0004  0.19206E-0007  0.77710E-0009  0.25035E-0007
  0.12375E+0005 -0.27122E+0004  0.21486E-0007  0.15308E-0008  0.26878E-0007
  0.12457E+0005 -0.27154E+0004  0.23573E-0007  0.24328E-0008  0.28404E-0007
  0.12500E+0005 -0.27170E+0004  0.24581E-0007  0.29538E-0008  0.29073E-0007
  0.12500E+0005 -0.28114E+0004  0.28818E-0007  0.24036E-0008  0.32529E-0007
  0.12543E+0005 -0.28125E+0004  0.28987E-0007  0.30069E-0008  0.32092E-0007
  0.12625E+0005 -0.28147E+0004  0.28970E-0007  0.41669E-0008  0.30888E-0007
  0.12707E+0005 -0.28168E+0004  0.28419E-0007  0.52599E-0008  0.29164E-0007
  0.12750E+0005 -0.28180E+0004  0.27872E-0007  0.57754E-0008  0.28029E-0007
  0.12500E+0005 -0.27951E+0004  0.28495E-0007  0.25168E-0008  0.32408E-0007
  0.12543E+0005 -0.27963E+0004  0.28792E-0007  0.31084E-0008  0.32140E-0007
  0.12625E+0005 -0.27987E+0004  0.29026E-0007  0.42466E-0008  0.31260E-0007
  0.12707E+0005 -0.28010E+0004  0.28728E-0007  0.53211E-0008  0.29855E-0007
  0.12750E+0005 -0.28023E+0004  0.28315E-0007  0.58291E-0008  0.28881E-0007
  0.12500E+0005 -0.27642E+0004  0.27403E-0007  0.27106E-0008  0.31623E-0007
  0.12543E+0005 -0.27656E+0004  0.27951E-0007  0.32812E-0008  0.31684E-0007
  0.12625E+0005 -0.27683E+0004  0.28675E-0007  0.43806E-0008  0.31439E-0007
[truncated: 9,632,013 more chars]
