# Supplementary material for: 2D Synthetic dataset of numerical simulations of long-period seismicity in a volcanic edifice and related sensitivity kernels
Source: Data Brief. 2021 Jan 25;34:106673. doi: 10.1016/j.dib.2020.106673 (PMC7841316; doi:10.1016/j.dib.2020.106673)
Supplement: Supplementary Data S1 — Supplementary Raw Research Data. This is open data under the CC BY license http://creativecommons.org/licenses/by/4.0/ [file mmc1.zip › Dataset/OUTPUT_KERNELS/9000_3000/kernel_hetero_3000_1551_SVF7e-1Hz_15-18.dat]

  0.00000E+0000 -0.30000E+0004  0.43300E-0008  0.48479E-0008  0.16700E-0008
  0.43168E+0002 -0.30000E+0004  0.84655E-0008  0.83218E-0008  0.35959E-0008
  0.12500E+0003 -0.30000E+0004  0.14169E-0007  0.11897E-0007  0.67942E-0008
  0.20683E+0003 -0.30000E+0004  0.18393E-0007  0.14837E-0007  0.84392E-0008
  0.25000E+0003 -0.30000E+0004  0.20341E-0007  0.16686E-0007  0.86999E-0008
  0.00000E+0000 -0.29890E+0004  0.22456E-0008  0.89294E-0009  0.10623E-0008
  0.43168E+0002 -0.29890E+0004  0.81592E-0008  0.72377E-0008  0.36771E-0008
  0.12500E+0003 -0.29889E+0004  0.14406E-0007  0.11766E-0007  0.70773E-0008
  0.20683E+0003 -0.29889E+0004  0.18554E-0007  0.14954E-0007  0.84320E-0008
  0.25000E+0003 -0.29888E+0004  0.20472E-0007  0.16850E-0007  0.86398E-0008
  0.00000E+0000 -0.29682E+0004  0.15449E-0008 -0.17076E-0008  0.14627E-0008
  0.43168E+0002 -0.29681E+0004  0.79209E-0008  0.58909E-0008  0.38375E-0008
  0.12500E+0003 -0.29680E+0004  0.14547E-0007  0.11419E-0007  0.71543E-0008
  0.20683E+0003 -0.29678E+0004  0.18794E-0007  0.15145E-0007  0.83673E-0008
  0.25000E+0003 -0.29677E+0004  0.20534E-0007  0.16995E-0007  0.83618E-0008
  0.00000E+0000 -0.29474E+0004  0.24795E-0008 -0.20338E-0008  0.28385E-0008
  0.43168E+0002 -0.29473E+0004  0.80310E-0008  0.50214E-0008  0.42475E-0008
  0.12500E+0003 -0.29470E+0004  0.14553E-0007  0.11151E-0007  0.69500E-0008
  0.20683E+0003 -0.29467E+0004  0.18869E-0007  0.15226E-0007  0.81421E-0008
  0.25000E+0003 -0.29466E+0004  0.20463E-0007  0.17035E-0007  0.79811E-0008
  0.00000E+0000 -0.29364E+0004  0.31079E-0008 -0.19030E-0008  0.35352E-0008
  0.43168E+0002 -0.29363E+0004  0.82310E-0008  0.47589E-0008  0.45636E-0008
  0.12500E+0003 -0.29359E+0004  0.14549E-0007  0.11036E-0007  0.68296E-0008
  0.20683E+0003 -0.29356E+0004  0.18847E-0007  0.15242E-0007  0.79547E-0008
  0.25000E+0003 -0.29354E+0004  0.20398E-0007  0.17035E-0007  0.77705E-0008
  0.25000E+0003 -0.30000E+0004  0.20341E-0007  0.16686E-0007  0.86999E-0008
  0.29317E+0003 -0.30000E+0004  0.21937E-0007  0.18578E-0007  0.83860E-0008
  0.37500E+0003 -0.30000E+0004  0.24124E-0007  0.21889E-0007  0.67699E-0008
  0.45683E+0003 -0.30000E+0004  0.25386E-0007  0.24686E-0007  0.42184E-0008
  0.50000E+0003 -0.30000E+0004  0.25750E-0007  0.25820E-0007  0.27335E-0008
  0.25000E+0003 -0.29888E+0004  0.20472E-0007  0.16850E-0007  0.86398E-0008
  0.29317E+0003 -0.29888E+0004  0.21976E-0007  0.18647E-0007  0.82834E-0008
  0.37500E+0003 -0.29888E+0004  0.24113E-0007  0.21856E-0007  0.67262E-0008
  0.45683E+0003 -0.29887E+0004  0.25414E-0007  0.24524E-0007  0.43915E-0008
  0.50000E+0003 -0.29887E+0004  0.25834E-0007  0.25593E-0007  0.30729E-0008
  0.25000E+0003 -0.29677E+0004  0.20534E-0007  0.16995E-0007  0.83618E-0008
  0.29317E+0003 -0.29676E+0004  0.21967E-0007  0.18718E-0007  0.80173E-0008
  0.37500E+0003 -0.29675E+0004  0.24051E-0007  0.21754E-0007  0.66247E-0008
  0.45683E+0003 -0.29673E+0004  0.25439E-0007  0.24188E-0007  0.47108E-0008
  0.50000E+0003 -0.29672E+0004  0.25967E-0007  0.25134E-0007  0.37074E-0008
  0.25000E+0003 -0.29466E+0004  0.20463E-0007  0.17035E-0007  0.79811E-0008
  0.29317E+0003 -0.29464E+0004  0.21866E-0007  0.18731E-0007  0.76775E-0008
  0.37500E+0003 -0.29462E+0004  0.23932E-0007  0.21602E-0007  0.64967E-0008
  0.45683E+0003 -0.29459E+0004  0.25427E-0007  0.23816E-0007  0.50196E-0008
  0.50000E+0003 -0.29458E+0004  0.26064E-0007  0.24646E-0007  0.43270E-0008
  0.25000E+0003 -0.29354E+0004  0.20398E-0007  0.17035E-0007  0.77705E-0008
  0.29317E+0003 -0.29352E+0004  0.21781E-0007  0.18717E-0007  0.74764E-0008
  0.37500E+0003 -0.29349E+0004  0.23847E-0007  0.21503E-0007  0.64184E-0008
  0.45683E+0003 -0.29347E+0004  0.25404E-0007  0.23607E-0007  0.51783E-0008
  0.50000E+0003 -0.29345E+0004  0.26099E-0007  0.24377E-0007  0.46471E-0008
  0.50000E+0003 -0.30000E+0004  0.25750E-0007  0.25820E-0007  0.27335E-0008
  0.54317E+0003 -0.30000E+0004  0.25957E-0007  0.26671E-0007  0.12920E-0008
  0.62500E+0003 -0.30000E+0004  0.26037E-0007  0.27353E-0007 -0.94748E-0009
  0.70683E+0003 -0.30000E+0004  0.25904E-0007  0.26723E-0007 -0.20511E-0008
  0.75000E+0003 -0.30000E+0004  0.25812E-0007  0.25862E-0007 -0.20276E-0008
  0.50000E+0003 -0.29887E+0004  0.25834E-0007  0.25593E-0007  0.30729E-0008
  0.54317E+0003 -0.29887E+0004  0.26113E-0007  0.26378E-0007  0.18204E-0008
  0.62500E+0003 -0.29886E+0004  0.26373E-0007  0.26960E-0007 -0.23477E-0010
  0.70683E+0003 -0.29886E+0004  0.26437E-0007  0.26272E-0007 -0.74008E-0009
  0.75000E+0003 -0.29886E+0004  0.26441E-0007  0.25399E-0007 -0.53783E-0009
  0.50000E+0003 -0.29672E+0004  0.25967E-0007  0.25134E-0007  0.37074E-0008
  0.54317E+0003 -0.29672E+0004  0.26385E-0007  0.25803E-0007  0.28074E-0008
  0.62500E+0003 -0.29671E+0004  0.26970E-0007  0.26207E-0007  0.16897E-0008
  0.70683E+0003 -0.29670E+0004  0.27381E-0007  0.25412E-0007  0.16712E-0008
  0.75000E+0003 -0.29670E+0004  0.27552E-0007  0.24515E-0007  0.21901E-0008
  0.50000E+0003 -0.29458E+0004  0.26064E-0007  0.24646E-0007  0.43270E-0008
  0.54317E+0003 -0.29457E+0004  0.26619E-0007  0.25205E-0007  0.37719E-0008
  0.62500E+0003 -0.29456E+0004  0.27510E-0007  0.25438E-0007  0.33487E-0008
  0.70683E+0003 -0.29455E+0004  0.28233E-0007  0.24540E-0007  0.39812E-0008
  0.75000E+0003 -0.29454E+0004  0.28545E-0007  0.23621E-0007  0.47865E-0008
  0.50000E+0003 -0.29345E+0004  0.26099E-0007  0.24377E-0007  0.46471E-0008
  0.54317E+0003 -0.29344E+0004  0.26724E-0007  0.24880E-0007  0.42704E-0008
  0.62500E+0003 -0.29343E+0004  0.27769E-0007  0.25027E-0007  0.42006E-0008
  0.70683E+0003 -0.29341E+0004  0.28641E-0007  0.24076E-0007  0.51569E-0008
  0.75000E+0003 -0.29340E+0004  0.29018E-0007  0.23145E-0007  0.61017E-0008
  0.75000E+0003 -0.30000E+0004  0.25812E-0007  0.25862E-0007 -0.20276E-0008
  0.79317E+0003 -0.30000E+0004  0.25726E-0007  0.24657E-0007 -0.15446E-0008
  0.87500E+0003 -0.30000E+0004  0.25628E-0007  0.21564E-0007  0.64560E-0009
  0.95683E+0003 -0.30000E+0004  0.25613E-0007  0.17708E-0007  0.43198E-0008
  0.10000E+0004 -0.30000E+0004  0.25621E-0007  0.15518E-0007  0.67109E-0008
  0.75000E+0003 -0.29886E+0004  0.26441E-0007  0.25399E-0007 -0.53783E-0009
  0.79317E+0003 -0.29886E+0004  0.26441E-0007  0.24196E-0007  0.94748E-0010
  0.87500E+0003 -0.29886E+0004  0.26449E-0007  0.21142E-0007  0.24617E-0008
  0.95683E+0003 -0.29886E+0004  0.26443E-0007  0.17363E-0007  0.61446E-0008
  0.10000E+0004 -0.29886E+0004  0.26410E-0007  0.15225E-0007  0.84667E-0008
  0.75000E+0003 -0.29670E+0004  0.27552E-0007  0.24515E-0007  0.21901E-0008
  0.79317E+0003 -0.29670E+0004  0.27691E-0007  0.23314E-0007  0.30813E-0008
  0.87500E+0003 -0.29669E+0004  0.27857E-0007  0.20328E-0007  0.57361E-0008
  0.95683E+0003 -0.29669E+0004  0.27827E-0007  0.16686E-0007  0.93914E-0008
  0.10000E+0004 -0.29669E+0004  0.27697E-0007  0.14641E-0007  0.11562E-0007
  0.75000E+0003 -0.29454E+0004  0.28545E-0007  0.23621E-0007  0.47865E-0008
  0.79317E+0003 -0.29454E+0004  0.28797E-0007  0.22421E-0007  0.59054E-0008
  0.87500E+0003 -0.29453E+0004  0.29068E-0007  0.19494E-0007  0.87874E-0008
  0.95683E+0003 -0.29452E+0004  0.28962E-0007  0.15977E-0007  0.12360E-0007
  0.10000E+0004 -0.29452E+0004  0.28709E-0007  0.14018E-0007  0.14354E-0007
  0.75000E+0003 -0.29340E+0004  0.29018E-0007  0.23145E-0007  0.61017E-0008
  0.79317E+0003 -0.29340E+0004  0.29320E-0007  0.21944E-0007  0.73279E-0008
  0.87500E+0003 -0.29339E+0004  0.29624E-0007  0.19046E-0007  0.10306E-0007
  0.95683E+0003 -0.29338E+0004  0.29459E-0007  0.15590E-0007  0.13814E-0007
  0.10000E+0004 -0.29337E+0004  0.29134E-0007  0.13673E-0007  0.15706E-0007
  0.10000E+0004 -0.30000E+0004  0.25621E-0007  0.15518E-0007  0.67109E-0008
  0.10432E+0004 -0.30000E+0004  0.25617E-0007  0.13308E-0007  0.93029E-0008
  0.11250E+0004 -0.30000E+0004  0.25506E-0007  0.93576E-0008  0.14365E-0007
  0.12068E+0004 -0.30000E+0004  0.25102E-0007  0.61275E-0008  0.18938E-0007
  0.12500E+0004 -0.30000E+0004  0.24707E-0007  0.48639E-0008  0.20868E-0007
  0.10000E+0004 -0.29886E+0004  0.26410E-0007  0.15225E-0007  0.84667E-0008
  0.10432E+0004 -0.29885E+0004  0.26332E-0007  0.13073E-0007  0.10938E-0007
  0.11250E+0004 -0.29885E+0004  0.25987E-0007  0.92358E-0008  0.15642E-0007
  0.12068E+0004 -0.29885E+0004  0.25245E-0007  0.61077E-0008  0.19719E-0007
  0.12500E+0004 -0.29885E+0004  0.24638E-0007  0.48887E-0008  0.21349E-0007
  0.10000E+0004 -0.29669E+0004  0.27697E-0007  0.14641E-0007  0.11562E-0007
  0.10432E+0004 -0.29668E+0004  0.27460E-0007  0.12591E-0007  0.13789E-0007
  0.11250E+0004 -0.29668E+0004  0.26653E-0007  0.89542E-0008  0.17795E-0007
  0.12068E+0004 -0.29667E+0004  0.25265E-0007  0.60072E-0008  0.20928E-0007
  0.12500E+0004 -0.29667E+0004  0.24262E-0007  0.48653E-0008  0.21998E-0007
  0.10000E+0004 -0.29452E+0004  0.28709E-0007  0.14018E-0007  0.14354E-0007
  0.10432E+0004 -0.29451E+0004  0.28295E-0007  0.12061E-0007  0.16317E-0007
  0.11250E+0004 -0.29450E+0004  0.27003E-0007  0.86079E-0008  0.19603E-0007
  0.12068E+0004 -0.29449E+0004  0.24972E-0007  0.58266E-0008  0.21795E-0007
  0.12500E+0004 -0.29448E+0004  0.23586E-0007  0.47545E-0008  0.22314E-0007
  0.10000E+0004 -0.29337E+0004  0.29134E-0007  0.13673E-0007  0.15706E-0007
  0.10432E+0004 -0.29337E+0004  0.28619E-0007  0.11762E-0007  0.17522E-0007
  0.11250E+0004 -0.29335E+0004  0.27065E-0007  0.84000E-0008  0.20421E-0007
  0.12068E+0004 -0.29334E+0004  0.24698E-0007  0.57002E-0008  0.22119E-0007
  0.12500E+0004 -0.29333E+0004  0.23115E-0007  0.46627E-0008  0.22352E-0007
  0.12500E+0004 -0.30000E+0004  0.24707E-0007  0.48639E-0008  0.20868E-0007
  0.12932E+0004 -0.30000E+0004  0.24150E-0007  0.39661E-0008  0.22322E-0007
  0.13750E+0004 -0.30000E+0004  0.22557E-0007  0.33838E-0008  0.23405E-0007
  0.14568E+0004 -0.30000E+0004  0.20149E-0007  0.43055E-0008  0.21907E-0007
  0.15000E+0004 -0.30000E+0004  0.18519E-0007  0.53570E-0008  0.19992E-0007
  0.12500E+0004 -0.29885E+0004  0.24638E-0007  0.48887E-0008  0.21349E-0007
  0.12932E+0004 -0.29885E+0004  0.23851E-0007  0.40233E-0008  0.22489E-0007
  0.13750E+0004 -0.29884E+0004  0.21806E-0007  0.34698E-0008  0.22978E-0007
  0.14568E+0004 -0.29884E+0004  0.18961E-0007  0.43690E-0008  0.20951E-0007
  0.15000E+0004 -0.29884E+0004  0.17126E-0007  0.53891E-0008  0.18806E-0007
  0.12500E+0004 -0.29667E+0004  0.24262E-0007  0.48653E-0008  0.21998E-0007
  0.12932E+0004 -0.29666E+0004  0.23056E-0007  0.40582E-0008  0.22555E-0007
  0.13750E+0004 -0.29665E+0004  0.20193E-0007  0.35541E-0008  0.21956E-0007
  0.14568E+0004 -0.29665E+0004  0.16581E-0007  0.44117E-0008  0.18976E-0007
  0.15000E+0004 -0.29664E+0004  0.14393E-0007  0.53731E-0008  0.16426E-0007
  0.12500E+0004 -0.29448E+0004  0.23586E-0007  0.47545E-0008  0.22314E-0007
  0.12932E+0004 -0.29448E+0004  0.21980E-0007  0.40007E-0008  0.22307E-0007
  0.13750E+0004 -0.29446E+0004  0.18357E-0007  0.35402E-0008  0.20671E-0007
  0.14568E+0004 -0.29445E+0004  0.14058E-0007  0.43578E-0008  0.16806E-0007
  0.15000E+0004 -0.29444E+0004  0.11565E-0007  0.52640E-0008  0.13892E-0007
  0.12500E+0004 -0.29333E+0004  0.23115E-0007  0.46627E-0008  0.22352E-0007
  0.12932E+0004 -0.29333E+0004  0.21306E-0007  0.39348E-0008  0.22055E-0007
  0.13750E+0004 -0.29331E+0004  0.17307E-0007  0.34953E-0008  0.19893E-0007
  0.14568E+0004 -0.29329E+0004  0.12679E-0007  0.42926E-0008  0.15589E-0007
  0.15000E+0004 -0.29328E+0004  0.10045E-0007  0.51713E-0008  0.12500E-0007
  0.15000E+0004 -0.30000E+0004  0.18519E-0007  0.53570E-0008  0.19992E-0007
  0.15432E+0004 -0.30000E+0004  0.16641E-0007  0.67521E-0008  0.17307E-0007
  0.16250E+0004 -0.30000E+0004  0.12405E-0007  0.10093E-0007  0.10244E-0007
  0.17068E+0004 -0.30000E+0004  0.73787E-0008  0.13895E-0007  0.10707E-0008
  0.17500E+0004 -0.30000E+0004  0.44638E-0008  0.15870E-0007 -0.43540E-0008
  0.15000E+0004 -0.29884E+0004  0.17126E-0007  0.53891E-0008  0.18806E-0007
  0.15432E+0004 -0.29884E+0004  0.15066E-0007  0.67363E-0008  0.15935E-0007
  0.16250E+0004 -0.29884E+0004  0.10576E-0007  0.99582E-0008  0.86714E-0008
  0.17068E+0004 -0.29883E+0004  0.54389E-0008  0.13614E-0007 -0.48770E-0009
  0.17500E+0004 -0.29883E+0004  0.25276E-0008  0.15510E-0007 -0.58192E-0008
  0.15000E+0004 -0.29664E+0004  0.14393E-0007  0.53731E-0008  0.16426E-0007
  0.15432E+0004 -0.29664E+0004  0.12029E-0007  0.66366E-0008  0.13238E-0007
  0.16250E+0004 -0.29663E+0004  0.71399E-0008  0.96463E-0008  0.56550E-0008
  0.17068E+0004 -0.29662E+0004  0.18713E-0008  0.13045E-0007 -0.34225E-0008
  0.17500E+0004 -0.29661E+0004 -0.99484E-0009  0.14800E-0007 -0.85509E-0008
  0.15000E+0004 -0.29444E+0004  0.11565E-0007  0.52640E-0008  0.13892E-0007
  0.15432E+0004 -0.29443E+0004  0.89505E-0008  0.64505E-0008  0.10429E-0007
  0.16250E+0004 -0.29442E+0004  0.37655E-0008  0.92648E-0008  0.26056E-0008
  0.17068E+0004 -0.29440E+0004 -0.15357E-0008  0.12427E-0007 -0.63199E-0008
  0.17500E+0004 -0.29440E+0004 -0.43097E-0008  0.14053E-0007 -0.11214E-0007
  0.15000E+0004 -0.29328E+0004  0.10045E-0007  0.51713E-0008  0.12500E-0007
  0.15432E+0004 -0.29327E+0004  0.73192E-0008  0.63193E-0008  0.89084E-0008
  0.16250E+0004 -0.29325E+0004  0.20185E-0008  0.90369E-0008  0.98986E-0009
  0.17068E+0004 -0.29324E+0004 -0.32617E-0008  0.12083E-0007 -0.78282E-0008
  0.17500E+0004 -0.29323E+0004 -0.59690E-0008  0.13646E-0007 -0.12586E-0007
  0.17500E+0004 -0.30000E+0004  0.44638E-0008  0.15870E-0007 -0.43540E-0008
  0.17932E+0004 -0.30000E+0004  0.14120E-0008  0.17709E-0007 -0.10004E-0007
  0.18750E+0004 -0.30000E+0004 -0.46203E-0008  0.20468E-0007 -0.20770E-0007
  0.19568E+0004 -0.30000E+0004 -0.10736E-0007  0.21834E-0007 -0.30717E-0007
  0.20000E+0004 -0.30000E+0004 -0.13900E-0007  0.21855E-0007 -0.35297E-0007
  0.17500E+0004 -0.29883E+0004  0.25276E-0008  0.15510E-0007 -0.58192E-0008
  0.17932E+0004 -0.29883E+0004 -0.47790E-0009  0.17271E-0007 -0.11318E-0007
  0.18750E+0004 -0.29882E+0004 -0.63151E-0008  0.19900E-0007 -0.21671E-0007
  0.19568E+0004 -0.29882E+0004 -0.12122E-0007  0.21180E-0007 -0.31091E-0007
  0.20000E+0004 -0.29882E+0004 -0.15094E-0007  0.21179E-0007 -0.35374E-0007
  0.17500E+0004 -0.29661E+0004 -0.99484E-0009  0.14800E-0007 -0.85509E-0008
  0.17932E+0004 -0.29661E+0004 -0.38793E-0008  0.16422E-0007 -0.13745E-0007
  0.18750E+0004 -0.29660E+0004 -0.92962E-0008  0.18825E-0007 -0.23290E-0007
  0.19568E+0004 -0.29658E+0004 -0.14489E-0007  0.19958E-0007 -0.31702E-0007
  0.20000E+0004 -0.29658E+0004 -0.17089E-0007  0.19921E-0007 -0.35424E-0007
  0.17500E+0004 -0.29440E+0004 -0.43097E-0008  0.14053E-0007 -0.11214E-0007
  0.17932E+0004 -0.29439E+0004 -0.70313E-0008  0.15550E-0007 -0.16079E-0007
  0.18750E+0004 -0.29437E+0004 -0.11966E-0007  0.17751E-0007 -0.24784E-0007
  0.19568E+0004 -0.29435E+0004 -0.16508E-0007  0.18755E-0007 -0.32181E-0007
  0.20000E+0004 -0.29434E+0004 -0.18726E-0007  0.18691E-0007 -0.35345E-0007
  0.17500E+0004 -0.29323E+0004 -0.59690E-0008  0.13646E-0007 -0.12586E-0007
  0.17932E+0004 -0.29321E+0004 -0.85889E-0008  0.15082E-0007 -0.17268E-0007
  0.18750E+0004 -0.29319E+0004 -0.13246E-0007  0.17185E-0007 -0.25520E-0007
  0.19568E+0004 -0.29317E+0004 -0.17432E-0007  0.18127E-0007 -0.32377E-0007
  0.20000E+0004 -0.29316E+0004 -0.19446E-0007  0.18052E-0007 -0.35248E-0007
  0.20000E+0004 -0.30000E+0004 -0.13900E-0007  0.21855E-0007 -0.35297E-0007
  0.20432E+0004 -0.30000E+0004 -0.16972E-0007  0.21346E-0007 -0.39260E-0007
  0.21250E+0004 -0.30000E+0004 -0.22412E-0007  0.18916E-0007 -0.44751E-0007
  0.22068E+0004 -0.30000E+0004 -0.27198E-0007  0.14711E-0007 -0.47326E-0007
  0.22500E+0004 -0.30000E+0004 -0.29411E-0007  0.11909E-0007 -0.47504E-0007
  0.20000E+0004 -0.29882E+0004 -0.15094E-0007  0.21179E-0007 -0.35374E-0007
  0.20432E+0004 -0.29882E+0004 -0.17962E-0007  0.20668E-0007 -0.39042E-0007
  0.21250E+0004 -0.29881E+0004 -0.23021E-0007  0.18289E-0007 -0.44027E-0007
  0.22068E+0004 -0.29881E+0004 -0.27477E-0007  0.14206E-0007 -0.46232E-0007
  0.22500E+0004 -0.29880E+0004 -0.29556E-0007  0.11493E-0007 -0.46290E-0007
  0.20000E+0004 -0.29658E+0004 -0.17089E-0007  0.19921E-0007 -0.35424E-0007
  0.20432E+0004 -0.29657E+0004 -0.19570E-0007  0.19410E-0007 -0.38539E-0007
  0.21250E+0004 -0.29656E+0004 -0.23914E-0007  0.17128E-0007 -0.42584E-0007
  0.22068E+0004 -0.29654E+0004 -0.27765E-0007  0.13270E-0007 -0.44108E-0007
  0.22500E+0004 -0.29654E+0004 -0.29600E-0007  0.10720E-0007 -0.43947E-0007
  0.20000E+0004 -0.29434E+0004 -0.18726E-0007  0.18691E-0007 -0.35345E-0007
  0.20432E+0004 -0.29433E+0004 -0.20820E-0007  0.18183E-0007 -0.37915E-0007
  0.21250E+0004 -0.29430E+0004 -0.24460E-0007  0.16000E-0007 -0.41043E-0007
  0.22068E+0004 -0.29428E+0004 -0.27728E-0007  0.12359E-0007 -0.41908E-0007
  0.22500E+0004 -0.29427E+0004 -0.29331E-0007  0.99656E-0008 -0.41539E-0007
  0.20000E+0004 -0.29316E+0004 -0.19446E-0007  0.18052E-0007 -0.35248E-0007
  0.20432E+0004 -0.29314E+0004 -0.21334E-0007  0.17547E-0007 -0.37534E-0007
  0.21250E+0004 -0.29312E+0004 -0.24606E-0007  0.15417E-0007 -0.40188E-0007
  0.22068E+0004 -0.29309E+0004 -0.27575E-0007  0.11887E-0007 -0.40714E-0007
  0.22500E+0004 -0.29307E+0004 -0.29060E-0007  0.95727E-0008 -0.40236E-0007
  0.22500E+0004 -0.30000E+0004 -0.29411E-0007  0.11909E-0007 -0.47504E-0007
  0.22932E+0004 -0.30000E+0004 -0.31399E-0007  0.87971E-0008 -0.46919E-0007
  0.23750E+0004 -0.30000E+0004 -0.34520E-0007  0.24401E-0008 -0.44014E-0007
  0.24568E+0004 -0.30000E+0004 -0.36809E-0007 -0.38914E-0008 -0.39407E-0007
  0.25000E+0004 -0.30000E+0004 -0.37693E-0007 -0.69523E-0008 -0.36603E-0007
  0.22500E+0004 -0.29880E+0004 -0.29556E-0007  0.11493E-0007 -0.46290E-0007
  0.22932E+0004 -0.29880E+0004 -0.31443E-0007  0.84868E-0008 -0.45645E-0007
  0.23750E+0004 -0.29880E+0004 -0.34485E-0007  0.23564E-0008 -0.42802E-0007
  0.24568E+0004 -0.29879E+0004 -0.36850E-0007 -0.37342E-0008 -0.38480E-0007
  0.25000E+0004 -0.29879E+0004 -0.37834E-0007 -0.66714E-0008 -0.35902E-0007
  0.22500E+0004 -0.29654E+0004 -0.29600E-0007  0.10720E-0007 -0.43947E-0007
  0.22932E+0004 -0.29653E+0004 -0.31308E-0007  0.79049E-0008 -0.43194E-0007
  0.23750E+0004 -0.29651E+0004 -0.34213E-0007  0.21840E-0008 -0.40464E-0007
  0.24568E+0004 -0.29649E+0004 -0.36718E-0007 -0.34724E-0008 -0.36652E-0007
  0.25000E+0004 -0.29648E+0004 -0.37881E-0007 -0.61876E-0008 -0.34482E-0007
  0.22500E+0004 -0.29427E+0004 -0.29331E-0007  0.99656E-0008 -0.41539E-0007
  0.22932E+0004 -0.29426E+0004 -0.30871E-0007  0.73291E-0008 -0.40681E-0007
  0.23750E+0004 -0.29423E+0004 -0.33649E-0007  0.19929E-0008 -0.38053E-0007
  0.24568E+0004 -0.29420E+0004 -0.36280E-0007 -0.32574E-0008 -0.34712E-0007
  0.25000E+0004 -0.29418E+0004 -0.37606E-0007 -0.57657E-0008 -0.32914E-0007
  0.22500E+0004 -0.29307E+0004 -0.29060E-0007  0.95727E-0008 -0.40236E-0007
  0.22932E+0004 -0.29306E+0004 -0.30514E-0007  0.70269E-0008 -0.39324E-0007
  0.23750E+0004 -0.29302E+0004 -0.33226E-0007  0.18845E-0008 -0.36745E-0007
  0.24568E+0004 -0.29299E+0004 -0.35918E-0007 -0.31623E-0008 -0.33634E-0007
  0.25000E+0004 -0.29297E+0004 -0.37321E-0007 -0.55675E-0008 -0.32019E-0007
  0.25000E+0004 -0.30000E+0004 -0.37693E-0007 -0.69523E-0008 -0.36603E-0007
  0.25432E+0004 -0.30000E+0004 -0.38364E-0007 -0.96859E-0008 -0.33720E-0007
  0.26250E+0004 -0.30000E+0004 -0.39071E-0007 -0.13616E-0007 -0.28542E-0007
  0.27068E+0004 -0.30000E+0004 -0.39063E-0007 -0.15507E-0007 -0.24400E-0007
  0.27500E+0004 -0.30000E+0004 -0.38770E-0007 -0.15583E-0007 -0.22837E-0007
  0.25000E+0004 -0.29879E+0004 -0.37834E-0007 -0.66714E-0008 -0.35902E-0007
  0.25432E+0004 -0.29878E+0004 -0.38643E-0007 -0.92893E-0008 -0.33292E-0007
  0.26250E+0004 -0.29878E+0004 -0.39697E-0007 -0.13034E-0007 -0.28708E-0007
  0.27068E+0004 -0.29877E+0004 -0.40105E-0007 -0.14804E-0007 -0.25200E-0007
  0.27500E+0004 -0.29876E+0004 -0.40042E-0007 -0.14845E-0007 -0.23957E-0007
  0.25000E+0004 -0.29648E+0004 -0.37881E-0007 -0.61876E-0008 -0.34482E-0007
  0.25432E+0004 -0.29647E+0004 -0.38934E-0007 -0.85979E-0008 -0.32352E-0007
  0.26250E+0004 -0.29645E+0004 -0.40590E-0007 -0.12013E-0007 -0.28816E-0007
  0.27068E+0004 -0.29643E+0004 -0.41716E-0007 -0.13567E-0007 -0.26408E-0007
  0.27500E+0004 -0.29642E+0004 -0.42046E-0007 -0.13547E-0007 -0.25717E-0007
  0.25000E+0004 -0.29418E+0004 -0.37606E-0007 -0.57657E-0008 -0.32914E-0007
  0.25432E+0004 -0.29417E+0004 -0.38877E-0007 -0.79829E-0008 -0.31222E-0007
  0.26250E+0004 -0.29413E+0004 -0.41066E-0007 -0.11092E-0007 -0.28627E-0007
  0.27068E+0004 -0.29410E+0004 -0.42814E-0007 -0.12447E-0007 -0.27191E-0007
  0.27500E+0004 -0.29408E+0004 -0.43480E-0007 -0.12375E-0007 -0.26978E-0007
  0.25000E+0004 -0.29297E+0004 -0.37321E-0007 -0.55675E-0008 -0.32019E-0007
  0.25432E+0004 -0.29295E+0004 -0.38695E-0007 -0.76879E-0008 -0.30539E-0007
  0.26250E+0004 -0.29291E+0004 -0.41136E-0007 -0.10645E-0007 -0.28399E-0007
  0.27068E+0004 -0.29287E+0004 -0.43174E-0007 -0.11902E-0007 -0.27426E-0007
  0.27500E+0004 -0.29284E+0004 -0.43995E-0007 -0.11804E-0007 -0.27438E-0007
  0.27500E+0004 -0.30000E+0004 -0.38770E-0007 -0.15583E-0007 -0.22837E-0007
  0.27932E+0004 -0.30000E+0004 -0.38269E-0007 -0.14999E-0007 -0.21770E-0007
  0.28750E+0004 -0.30000E+0004 -0.36727E-0007 -0.12168E-0007 -0.21143E-0007
  0.29568E+0004 -0.30000E+0004 -0.34340E-0007 -0.73466E-0008 -0.22176E-0007
  0.30000E+0004 -0.30000E+0004 -0.32717E-0007 -0.41760E-0008 -0.23236E-0007
  0.27500E+0004 -0.29876E+0004 -0.40042E-0007 -0.14845E-0007 -0.23957E-0007
  0.27932E+0004 -0.29876E+0004 -0.39770E-0007 -0.14251E-0007 -0.23187E-0007
  0.28750E+0004 -0.29875E+0004 -0.38626E-0007 -0.11459E-0007 -0.23023E-0007
  0.29568E+0004 -0.29875E+0004 -0.36559E-0007 -0.67491E-0008 -0.24347E-0007
  0.30000E+0004 -0.29874E+0004 -0.35062E-0007 -0.36604E-0008 -0.25485E-0007
  0.27500E+0004 -0.29642E+0004 -0.42046E-0007 -0.13547E-0007 -0.25717E-0007
  0.27932E+0004 -0.29641E+0004 -0.42160E-0007 -0.12935E-0007 -0.25451E-0007
  0.28750E+0004 -0.29639E+0004 -0.41684E-0007 -0.10216E-0007 -0.26058E-0007
  0.29568E+0004 -0.29637E+0004 -0.40145E-0007 -0.57097E-0008 -0.27845E-0007
  0.30000E+0004 -0.29636E+0004 -0.38855E-0007 -0.27725E-0008 -0.29091E-0007
  0.27500E+0004 -0.29408E+0004 -0.43480E-0007 -0.12375E-0007 -0.26978E-0007
  0.27932E+0004 -0.29406E+0004 -0.43920E-0007 -0.11746E-0007 -0.27144E-0007
  0.28750E+0004 -0.29402E+0004 -0.44001E-0007 -0.90993E-0008 -0.28390E-0007
  0.29568E+0004 -0.29399E+0004 -0.42894E-0007 -0.47875E-0008 -0.30531E-0007
  0.30000E+0004 -0.29397E+0004 -0.41771E-0007 -0.19942E-0008 -0.31841E-0007
  0.27500E+0004 -0.29284E+0004 -0.43995E-0007 -0.11804E-0007 -0.27438E-0007
  0.27932E+0004 -0.29282E+0004 -0.44584E-0007 -0.11168E-0007 -0.27803E-0007
  0.28750E+0004 -0.29278E+0004 -0.44916E-0007 -0.85590E-0008 -0.29336E-0007
  0.29568E+0004 -0.29273E+0004 -0.44001E-0007 -0.43462E-0008 -0.31623E-0007
  0.30000E+0004 -0.29271E+0004 -0.42951E-0007 -0.16258E-0008 -0.32950E-0007
  0.30000E+0004 -0.30000E+0004 -0.32717E-0007 -0.41760E-0008 -0.23236E-0007
  0.30432E+0004 -0.30000E+0004 -0.30824E-0007 -0.67814E-0009 -0.24539E-0007
  0.31250E+0004 -0.30000E+0004 -0.26494E-0007  0.64305E-0008 -0.27246E-0007
  0.32068E+0004 -0.30000E+0004 -0.21197E-0007  0.13558E-0007 -0.29596E-0007
  0.32500E+0004 -0.30000E+0004 -0.18040E-0007  0.17076E-0007 -0.30424E-0007
  0.30000E+0004 -0.29874E+0004 -0.35062E-0007 -0.36604E-0008 -0.25485E-0007
  0.30432E+0004 -0.29874E+0004 -0.33262E-0007 -0.26132E-0009 -0.26805E-0007
  0.31250E+0004 -0.29873E+0004 -0.29015E-0007  0.66389E-0008 -0.29409E-0007
  0.32068E+0004 -0.29873E+0004 -0.23688E-0007  0.13547E-0007 -0.31502E-0007
  0.32500E+0004 -0.29872E+0004 -0.20477E-0007  0.16952E-0007 -0.32151E-0007
  0.30000E+0004 -0.29636E+0004 -0.38855E-0007 -0.27725E-0008 -0.29091E-0007
  0.30432E+0004 -0.29635E+0004 -0.37206E-0007  0.44978E-0009 -0.30421E-0007
  0.31250E+0004 -0.29633E+0004 -0.33097E-0007  0.69724E-0008 -0.32812E-0007
  0.32068E+0004 -0.29631E+0004 -0.27733E-0007  0.13483E-0007 -0.34446E-0007
  0.32500E+0004 -0.29630E+0004 -0.24445E-0007  0.16685E-0007 -0.34789E-0007
  0.30000E+0004 -0.29397E+0004 -0.41771E-0007 -0.19942E-0008 -0.31841E-0007
  0.30432E+0004 -0.29395E+0004 -0.40245E-0007  0.10614E-0008 -0.33154E-0007
  0.31250E+0004 -0.29393E+0004 -0.36254E-0007  0.72278E-0008 -0.35315E-0007
  0.32068E+0004 -0.29390E+0004 -0.30883E-0007  0.13363E-0007 -0.36528E-0007
  0.32500E+0004 -0.29388E+0004 -0.27555E-0007  0.16372E-0007 -0.36605E-0007
  0.30000E+0004 -0.29271E+0004 -0.42951E-0007 -0.16258E-0008 -0.32950E-0007
  0.30432E+0004 -0.29269E+0004 -0.41479E-0007  0.13455E-0008 -0.34243E-0007
  0.31250E+0004 -0.29266E+0004 -0.37546E-0007  0.73320E-0008 -0.36278E-0007
  0.32068E+0004 -0.29262E+0004 -0.32184E-0007  0.13278E-0007 -0.37286E-0007
  0.32500E+0004 -0.29261E+0004 -0.28850E-0007  0.16190E-0007 -0.37240E-0007
  0.32500E+0004 -0.30000E+0004 -0.18040E-0007  0.17076E-0007 -0.30424E-0007
  0.32932E+0004 -0.30000E+0004 -0.14660E-0007  0.20309E-0007 -0.30845E-0007
  0.33750E+0004 -0.30000E+0004 -0.77493E-0008  0.25355E-0007 -0.30232E-0007
  0.34568E+0004 -0.30000E+0004 -0.41152E-0009  0.28656E-0007 -0.27517E-0007
  0.35000E+0004 -0.30000E+0004  0.35233E-0008  0.29615E-0007 -0.25205E-0007
  0.32500E+0004 -0.29872E+0004 -0.20477E-0007  0.16952E-0007 -0.32151E-0007
  0.32932E+0004 -0.29872E+0004 -0.17017E-0007  0.20080E-0007 -0.32370E-0007
  0.33750E+0004 -0.29872E+0004 -0.99136E-0008  0.24953E-0007 -0.31359E-0007
  0.34568E+0004 -0.29871E+0004 -0.23514E-0008  0.28128E-0007 -0.28267E-0007
  0.35000E+0004 -0.29871E+0004  0.17040E-0008  0.29040E-0007 -0.25781E-0007
  0.32500E+0004 -0.29630E+0004 -0.24445E-0007  0.16685E-0007 -0.34789E-0007
  0.32932E+0004 -0.29630E+0004 -0.20874E-0007  0.19621E-0007 -0.34673E-0007
  0.33750E+0004 -0.29629E+0004 -0.13507E-0007  0.24179E-0007 -0.33020E-0007
  0.34568E+0004 -0.29628E+0004 -0.56509E-0008  0.27126E-0007 -0.29357E-0007
  0.35000E+0004 -0.29627E+0004 -0.14435E-0008  0.27955E-0007 -0.26625E-0007
  0.32500E+0004 -0.29388E+0004 -0.27555E-0007  0.16372E-0007 -0.36605E-0007
  0.32932E+0004 -0.29387E+0004 -0.23926E-0007  0.19128E-0007 -0.36213E-0007
  0.33750E+0004 -0.29386E+0004 -0.16427E-0007  0.23390E-0007 -0.34064E-0007
  0.34568E+0004 -0.29384E+0004 -0.84443E-0008  0.26120E-0007 -0.30008E-0007
  0.35000E+0004 -0.29383E+0004 -0.41823E-0008  0.26871E-0007 -0.27134E-0007
  0.32500E+0004 -0.29261E+0004 -0.28850E-0007  0.16190E-0007 -0.37240E-0007
  0.32932E+0004 -0.29259E+0004 -0.25211E-0007  0.18854E-0007 -0.36725E-0007
  0.33750E+0004 -0.29257E+0004 -0.17694E-0007  0.22967E-0007 -0.34369E-0007
  0.34568E+0004 -0.29255E+0004 -0.97103E-0008  0.25587E-0007 -0.30175E-0007
  0.35000E+0004 -0.29254E+0004 -0.54578E-0008  0.26300E-0007 -0.27265E-0007
  0.35000E+0004 -0.30000E+0004  0.35233E-0008  0.29615E-0007 -0.25205E-0007
  0.35432E+0004 -0.30000E+0004  0.74340E-0008  0.30012E-0007 -0.22306E-0007
  0.36250E+0004 -0.30000E+0004  0.14601E-0007  0.29289E-0007 -0.15376E-0007
  0.37068E+0004 -0.30000E+0004  0.21163E-0007  0.26818E-0007 -0.69700E-0008
  0.37500E+0004 -0.30000E+0004  0.24283E-0007  0.24932E-0007 -0.21453E-0008
  0.35000E+0004 -0.29871E+0004  0.17040E-0008  0.29040E-0007 -0.25781E-0007
  0.35432E+0004 -0.29871E+0004  0.57350E-0008  0.29409E-0007 -0.22733E-0007
  0.36250E+0004 -0.29871E+0004  0.13115E-0007  0.28673E-0007 -0.15596E-0007
  0.37068E+0004 -0.29870E+0004  0.19866E-0007  0.26238E-0007 -0.70863E-0008
  0.37500E+0004 -0.29870E+0004  0.23077E-0007  0.24386E-0007 -0.22438E-0008
  0.35000E+0004 -0.29627E+0004 -0.14435E-0008  0.27955E-0007 -0.26625E-0007
  0.35432E+0004 -0.29627E+0004  0.27336E-0008  0.28272E-0007 -0.23378E-0007
  0.36250E+0004 -0.29626E+0004  0.10360E-0007  0.27510E-0007 -0.16013E-0007
  0.37068E+0004 -0.29625E+0004  0.17321E-0007  0.25140E-0007 -0.74610E-0008
  0.37500E+0004 -0.29624E+0004  0.20632E-0007  0.23353E-0007 -0.26603E-0008
  0.35000E+0004 -0.29383E+0004 -0.41823E-0008  0.26871E-0007 -0.27134E-0007
  0.35432E+0004 -0.29382E+0004  0.38289E-0010  0.27138E-0007 -0.23796E-0007
  0.36250E+0004 -0.29381E+0004  0.77162E-0008  0.26352E-0007 -0.16404E-0007
  0.37068E+0004 -0.29379E+0004  0.14699E-0007  0.24044E-0007 -0.79992E-0008
  0.37500E+0004 -0.29378E+0004  0.18018E-0007  0.22319E-0007 -0.33322E-0008
  0.35000E+0004 -0.29254E+0004 -0.54578E-0008  0.26300E-0007 -0.27265E-0007
  0.35432E+0004 -0.29253E+0004 -0.12534E-0008  0.26541E-0007 -0.23920E-0007
  0.36250E+0004 -0.29251E+0004  0.63762E-0008  0.25743E-0007 -0.16590E-0007
  0.37068E+0004 -0.29249E+0004  0.13298E-0007  0.23465E-0007 -0.83340E-0008
  0.37500E+0004 -0.29248E+0004  0.16587E-0007  0.21772E-0007 -0.37716E-0008
  0.37500E+0004 -0.30000E+0004  0.24283E-0007  0.24932E-0007 -0.21453E-0008
  0.37932E+0004 -0.30000E+0004  0.27125E-0007  0.22715E-0007  0.28340E-0008
  0.38750E+0004 -0.30000E+0004  0.31672E-0007  0.17894E-0007  0.12325E-0007
  0.39568E+0004 -0.30000E+0004  0.35074E-0007  0.12678E-0007  0.21382E-0007
  0.40000E+0004 -0.30000E+0004  0.36417E-0007  0.99410E-0008  0.25803E-0007
  0.37500E+0004 -0.29870E+0004  0.23077E-0007  0.24386E-0007 -0.22438E-0008
  0.37932E+0004 -0.29870E+0004  0.26005E-0007  0.22215E-0007  0.27290E-0008
  0.38750E+0004 -0.29870E+0004  0.30710E-0007  0.17500E-0007  0.12166E-0007
  0.39568E+0004 -0.29869E+0004  0.34273E-0007  0.12405E-0007  0.21142E-0007
  0.40000E+0004 -0.29869E+0004  0.35708E-0007  0.97346E-0008  0.25523E-0007
  0.37500E+0004 -0.29624E+0004  0.20632E-0007  0.23353E-0007 -0.26603E-0008
  0.37932E+0004 -0.29624E+0004  0.23655E-0007  0.21266E-0007  0.22341E-0008
  0.38750E+0004 -0.29622E+0004  0.28549E-0007  0.16744E-0007  0.11462E-0007
  0.39568E+0004 -0.29621E+0004  0.32337E-0007  0.11871E-0007  0.20207E-0007
  0.40000E+0004 -0.29621E+0004  0.33916E-0007  0.93223E-0008  0.24480E-0007
  0.37500E+0004 -0.29378E+0004  0.18018E-0007  0.22319E-0007 -0.33322E-0008
  0.37932E+0004 -0.29377E+0004  0.21052E-0007  0.20310E-0007  0.14015E-0008
  0.38750E+0004 -0.29375E+0004  0.25998E-0007  0.15973E-0007  0.10288E-0007
  0.39568E+0004 -0.29373E+0004  0.29908E-0007  0.11313E-0007  0.18705E-0007
  0.40000E+0004 -0.29372E+0004  0.31589E-0007  0.88813E-0008  0.22833E-0007
  0.37500E+0004 -0.29248E+0004  0.16587E-0007  0.21772E-0007 -0.37716E-0008
  0.37932E+0004 -0.29247E+0004  0.19595E-0007  0.19803E-0007  0.84601E-0009
  0.38750E+0004 -0.29245E+0004  0.24515E-0007  0.15560E-0007  0.95026E-0008
  0.39568E+0004 -0.29243E+0004  0.28449E-0007  0.11009E-0007  0.17710E-0007
  0.40000E+0004 -0.29241E+0004  0.30168E-0007  0.86369E-0008  0.21748E-0007
  0.40000E+0004 -0.30000E+0004  0.36417E-0007  0.99410E-0008  0.25803E-0007
  0.40432E+0004 -0.30000E+0004  0.37471E-0007  0.72954E-0008  0.29908E-0007
  0.41250E+0004 -0.30000E+0004  0.38764E-0007  0.27613E-0008  0.36642E-0007
  0.42068E+0004 -0.30000E+0004  0.39322E-0007 -0.87818E-0009  0.41880E-0007
  0.42500E+0004 -0.30000E+0004  0.39400E-0007 -0.23562E-0008  0.44021E-0007
  0.40000E+0004 -0.29869E+0004  0.35708E-0007  0.97346E-0008  0.25523E-0007
  0.40432E+0004 -0.29869E+0004  0.36861E-0007  0.71549E-0008  0.29591E-0007
  0.41250E+0004 -0.29868E+0004  0.38364E-0007  0.27396E-0008  0.36290E-0007
  0.42068E+0004 -0.29868E+0004  0.39161E-0007 -0.79533E-0009  0.41544E-0007
  0.42500E+0004 -0.29868E+0004  0.39375E-0007 -0.22244E-0008  0.43716E-0007
  0.40000E+0004 -0.29621E+0004  0.33916E-0007  0.93223E-0008  0.24480E-0007
  0.40432E+0004 -0.29620E+0004  0.35231E-0007  0.68636E-0008  0.28459E-0007
  0.41250E+0004 -0.29619E+0004  0.37106E-0007  0.26674E-0008  0.35070E-0007
  0.42068E+0004 -0.29618E+0004  0.38349E-0007 -0.67403E-0009  0.40357E-0007
  0.42500E+0004 -0.29617E+0004  0.38824E-0007 -0.20143E-0008  0.42595E-0007
  0.40000E+0004 -0.29372E+0004  0.31589E-0007  0.88813E-0008  0.22833E-0007
  0.40432E+0004 -0.29371E+0004  0.33036E-0007  0.65393E-0008  0.26697E-0007
  0.41250E+0004 -0.29369E+0004  0.35243E-0007  0.25540E-0008  0.33192E-0007
  0.42068E+0004 -0.29367E+0004  0.36920E-0007 -0.59980E-0009  0.38508E-0007
  0.42500E+0004 -0.29366E+0004  0.37655E-0007 -0.18542E-0008  0.40818E-0007
  0.40000E+0004 -0.29241E+0004  0.30168E-0007  0.86369E-0008  0.21748E-0007
  0.40432E+0004 -0.29240E+0004  0.31671E-0007  0.63546E-0008  0.25541E-0007
  0.41250E+0004 -0.29238E+0004  0.34038E-0007  0.24776E-0008  0.31962E-0007
  0.42068E+0004 -0.29235E+0004  0.35936E-0007 -0.57968E-0009  0.37290E-0007
  0.42500E+0004 -0.29234E+0004  0.36807E-0007 -0.17899E-0008  0.39641E-0007
  0.42500E+0004 -0.30000E+0004  0.39400E-0007 -0.23562E-0008  0.44021E-0007
  0.42932E+0004 -0.30000E+0004  0.39376E-0007 -0.34994E-0008  0.45740E-0007
  0.43750E+0004 -0.30000E+0004  0.39152E-0007 -0.47250E-0008  0.47896E-0007
  0.44568E+0004 -0.30000E+0004  0.38826E-0007 -0.47422E-0008  0.48727E-0007
  0.45000E+0004 -0.30000E+0004  0.38644E-0007 -0.43027E-0008  0.48685E-0007
  0.42500E+0004 -0.29868E+0004  0.39375E-0007 -0.22244E-0008  0.43716E-0007
  0.42932E+0004 -0.29868E+0004  0.39490E-0007 -0.33271E-0008  0.45480E-0007
  0.43750E+0004 -0.29867E+0004  0.39529E-0007 -0.44908E-0008  0.47752E-0007
  0.44568E+0004 -0.29867E+0004  0.39448E-0007 -0.44694E-0008  0.48719E-0007
  0.45000E+0004 -0.29867E+0004  0.39380E-0007 -0.40174E-0008  0.48747E-0007
  0.42500E+0004 -0.29617E+0004  0.38824E-0007 -0.20143E-0008  0.42595E-0007
  0.42932E+0004 -0.29616E+0004  0.39209E-0007 -0.30396E-0008  0.44456E-0007
  0.43750E+0004 -0.29615E+0004  0.39769E-0007 -0.40877E-0008  0.46976E-0007
  0.44568E+0004 -0.29614E+0004  0.40175E-0007 -0.39932E-0008  0.48233E-0007
  0.45000E+0004 -0.29614E+0004  0.40334E-0007 -0.35191E-0008  0.48414E-0007
  0.42500E+0004 -0.29366E+0004  0.37655E-0007 -0.18542E-0008  0.40818E-0007
  0.42932E+0004 -0.29365E+0004  0.38316E-0007 -0.28037E-0008  0.42786E-0007
  0.43750E+0004 -0.29364E+0004  0.39413E-0007 -0.37384E-0008  0.45582E-0007
  0.44568E+0004 -0.29362E+0004  0.40329E-0007 -0.35710E-0008  0.47166E-0007
  0.45000E+0004 -0.29361E+0004  0.40728E-0007 -0.30749E-0008  0.47519E-0007
  0.42500E+0004 -0.29234E+0004  0.36807E-0007 -0.17899E-0008  0.39641E-0007
  0.42932E+0004 -0.29233E+0004  0.37613E-0007 -0.26999E-0008  0.41668E-0007
  0.43750E+0004 -0.29231E+0004  0.38996E-0007 -0.35758E-0008  0.44617E-0007
  0.44568E+0004 -0.29229E+0004  0.40188E-0007 -0.33700E-0008  0.46382E-0007
  0.45000E+0004 -0.29228E+0004  0.40717E-0007 -0.28619E-0008  0.46832E-0007
  0.45000E+0004 -0.30000E+0004  0.38644E-0007 -0.43027E-0008  0.48685E-0007
  0.45432E+0004 -0.30000E+0004  0.38462E-0007 -0.35804E-0008  0.48335E-0007
  0.46250E+0004 -0.30000E+0004  0.38085E-0007 -0.15726E-0008  0.46903E-0007
  0.47068E+0004 -0.30000E+0004  0.37581E-0007  0.10553E-0008  0.44543E-0007
  0.47500E+0004 -0.30000E+0004  0.37212E-0007  0.25905E-0008  0.42951E-0007
  0.45000E+0004 -0.29867E+0004  0.39380E-0007 -0.40174E-0008  0.48747E-0007
  0.45432E+0004 -0.29866E+0004  0.39293E-0007 -0.32913E-0008  0.48462E-0007
  0.46250E+0004 -0.29866E+0004  0.39044E-0007 -0.12898E-0008  0.47121E-0007
  0.47068E+0004 -0.29866E+0004  0.38582E-0007  0.13137E-0008  0.44794E-0007
  0.47500E+0004 -0.29865E+0004  0.38197E-0007  0.28306E-0008  0.43193E-0007
  0.45000E+0004 -0.29614E+0004  0.40334E-0007 -0.35191E-0008  0.48414E-0007
  0.45432E+0004 -0.29613E+0004  0.40444E-0007 -0.27833E-0008  0.48270E-0007
  0.46250E+0004 -0.29612E+0004  0.40464E-0007 -0.79073E-0009  0.47139E-0007
  0.47068E+0004 -0.29611E+0004  0.40109E-0007  0.17710E-0008  0.44914E-0007
  0.47500E+0004 -0.29610E+0004  0.39711E-0007  0.32546E-0008  0.43314E-0007
  0.45000E+0004 -0.29361E+0004  0.40728E-0007 -0.30749E-0008  0.47519E-0007
  0.45432E+0004 -0.29360E+0004  0.41049E-0007 -0.23274E-0008  0.47535E-0007
  0.46250E+0004 -0.29358E+0004  0.41366E-0007 -0.33981E-0009  0.46654E-0007
  0.47068E+0004 -0.29356E+0004  0.41148E-0007  0.21856E-0008  0.44573E-0007
  0.47500E+0004 -0.29355E+0004  0.40755E-0007  0.36398E-0008  0.42998E-0007
  0.45000E+0004 -0.29228E+0004  0.40717E-0007 -0.28619E-0008  0.46832E-0007
  0.45432E+0004 -0.29226E+0004  0.41153E-0007 -0.21077E-0008  0.46939E-0007
  0.46250E+0004 -0.29224E+0004  0.41634E-0007 -0.12139E-0009  0.46202E-0007
  0.47068E+0004 -0.29222E+0004  0.41500E-0007  0.23872E-0008  0.44211E-0007
  0.47500E+0004 -0.29220E+0004  0.41115E-0007  0.38274E-0008  0.42658E-0007
  0.47500E+0004 -0.30000E+0004  0.37212E-0007  0.25905E-0008  0.42951E-0007
  0.47932E+0004 -0.30000E+0004  0.36740E-0007  0.41773E-0008  0.41129E-0007
  0.48750E+0004 -0.30000E+0004  0.35466E-0007  0.71517E-0008  0.37085E-0007
  0.49568E+0004 -0.30000E+0004  0.33570E-0007  0.98509E-0008  0.32341E-0007
  0.50000E+0004 -0.30000E+0004  0.32281E-0007  0.11074E-0007  0.29599E-0007
  0.47500E+0004 -0.29865E+0004  0.38197E-0007  0.28306E-0008  0.43193E-0007
  0.47932E+0004 -0.29865E+0004  0.37684E-0007  0.43939E-0008  0.41340E-0007
  0.48750E+0004 -0.29864E+0004  0.36264E-0007  0.73179E-0008  0.37185E-0007
  0.49568E+0004 -0.29864E+0004  0.34145E-0007  0.99609E-0008  0.32270E-0007
  0.50000E+0004 -0.29863E+0004  0.32715E-0007  0.11154E-0007  0.29420E-0007
  0.47500E+0004 -0.29610E+0004  0.39711E-0007  0.32546E-0008  0.43314E-0007
  0.47932E+0004 -0.29609E+0004  0.39136E-0007  0.47782E-0008  0.41425E-0007
  0.48750E+0004 -0.29607E+0004  0.37473E-0007  0.76139E-0008  0.37103E-0007
  0.49568E+0004 -0.29606E+0004  0.34971E-0007  0.10159E-0007  0.31908E-0007
  0.50000E+0004 -0.29605E+0004  0.33298E-0007  0.11299E-0007  0.28879E-0007
  0.47500E+0004 -0.29355E+0004  0.40755E-0007  0.36398E-0008  0.42998E-0007
  0.47932E+0004 -0.29353E+0004  0.40137E-0007  0.51279E-0008  0.41097E-0007
  0.48750E+0004 -0.29350E+0004  0.38274E-0007  0.78847E-0008  0.36658E-0007
  0.49568E+0004 -0.29347E+0004  0.35441E-0007  0.10341E-0007  0.31245E-0007
  0.50000E+0004 -0.29346E+0004  0.33555E-0007  0.11435E-0007  0.28070E-0007
  0.47500E+0004 -0.29220E+0004  0.41115E-0007  0.38274E-0008  0.42658E-0007
  0.47932E+0004 -0.29218E+0004  0.40481E-0007  0.52985E-0008  0.40760E-0007
  0.48750E+0004 -0.29215E+0004  0.38528E-0007  0.80174E-0008  0.36279E-0007
  0.49568E+0004 -0.29211E+0004  0.35541E-0007  0.10432E-0007  0.30772E-0007
  0.50000E+0004 -0.29209E+0004  0.33556E-0007  0.11503E-0007  0.27534E-0007
  0.50000E+0004 -0.30000E+0004  0.32281E-0007  0.11074E-0007  0.29599E-0007
  0.50432E+0004 -0.30000E+0004  0.30785E-0007  0.12120E-0007  0.26726E-0007
  0.51250E+0004 -0.30000E+0004  0.27392E-0007  0.13511E-0007  0.21037E-0007
  0.52068E+0004 -0.30000E+0004  0.23359E-0007  0.14024E-0007  0.15274E-0007
  0.52500E+0004 -0.30000E+0004  0.21034E-0007  0.13917E-0007  0.12316E-0007
  0.50000E+0004 -0.29863E+0004  0.32715E-0007  0.11154E-0007  0.29420E-0007
  0.50432E+0004 -0.29863E+0004  0.31068E-0007  0.12170E-0007  0.26430E-0007
  0.51250E+0004 -0.29862E+0004  0.27374E-0007  0.13508E-0007  0.20515E-0007
  0.52068E+0004 -0.29862E+0004  0.23049E-0007  0.13980E-0007  0.14543E-0007
  0.52500E+0004 -0.29861E+0004  0.20585E-0007  0.13855E-0007  0.11491E-0007
  0.50000E+0004 -0.29605E+0004  0.33298E-0007  0.11299E-0007  0.28879E-0007
  0.50432E+0004 -0.29603E+0004  0.31388E-0007  0.12263E-0007  0.25697E-0007
  0.51250E+0004 -0.29601E+0004  0.27176E-0007  0.13512E-0007  0.19407E-0007
  0.52068E+0004 -0.29599E+0004  0.22354E-0007  0.13912E-0007  0.13093E-0007
  0.52500E+0004 -0.29598E+0004  0.19654E-0007  0.13760E-0007  0.98894E-0008
  0.50000E+0004 -0.29346E+0004  0.33555E-0007  0.11435E-0007  0.28070E-0007
  0.50432E+0004 -0.29344E+0004  0.31416E-0007  0.12353E-0007  0.24731E-0007
  0.51250E+0004 -0.29341E+0004  0.26754E-0007  0.13525E-0007  0.18137E-0007
  0.52068E+0004 -0.29337E+0004  0.21507E-0007  0.13864E-0007  0.11551E-0007
  0.52500E+0004 -0.29336E+0004  0.18610E-0007  0.13690E-0007  0.82320E-0008
  0.50000E+0004 -0.29209E+0004  0.33556E-0007  0.11503E-0007  0.27534E-0007
  0.50432E+0004 -0.29207E+0004  0.31310E-0007  0.12400E-0007  0.24126E-0007
  0.51250E+0004 -0.29203E+0004  0.26438E-0007  0.13534E-0007  0.17400E-0007
  0.52068E+0004 -0.29199E+0004  0.20997E-0007  0.13847E-0007  0.10698E-0007
  0.52500E+0004 -0.29197E+0004  0.18012E-0007  0.13663E-0007  0.73327E-0008
  0.52500E+0004 -0.30000E+0004  0.21034E-0007  0.13917E-0007  0.12316E-0007
  0.52932E+0004 -0.30000E+0004  0.18618E-0007  0.13544E-0007  0.94854E-0008
  0.53750E+0004 -0.30000E+0004  0.13941E-0007  0.12135E-0007  0.46584E-0008
  0.54568E+0004 -0.30000E+0004  0.93988E-0008  0.98932E-0008  0.82858E-0009
  0.55000E+0004 -0.30000E+0004  0.71621E-0008  0.84288E-0008 -0.69200E-0009
  0.52500E+0004 -0.29861E+0004  0.20585E-0007  0.13855E-0007  0.11491E-0007
  0.52932E+0004 -0.29861E+0004  0.18046E-0007  0.13470E-0007  0.85823E-0008
  0.53750E+0004 -0.29860E+0004  0.13191E-0007  0.12054E-0007  0.36619E-0008
  0.54568E+0004 -0.29860E+0004  0.85573E-0008  0.98238E-0008 -0.18039E-0009
  0.55000E+0004 -0.29860E+0004  0.63093E-0008  0.83730E-0008 -0.16734E-0008
  0.52500E+0004 -0.29598E+0004  0.19654E-0007  0.13760E-0007  0.98894E-0008
  0.52932E+0004 -0.29598E+0004  0.16910E-0007  0.13356E-0007  0.68593E-0008
  0.53750E+0004 -0.29596E+0004  0.11764E-0007  0.11930E-0007  0.18025E-0008
  0.54568E+0004 -0.29594E+0004  0.69900E-0008  0.97253E-0008 -0.20371E-0008
  0.55000E+0004 -0.29594E+0004  0.47332E-0008  0.83020E-0008 -0.34709E-0008
  0.52500E+0004 -0.29336E+0004  0.18610E-0007  0.13690E-0007  0.82320E-0008
  0.52932E+0004 -0.29334E+0004  0.15697E-0007  0.13272E-0007  0.51137E-0008
  0.53750E+0004 -0.29332E+0004  0.10322E-0007  0.11843E-0007 -0.26497E-0010
  0.54568E+0004 -0.29329E+0004  0.54554E-0008  0.96669E-0008 -0.38285E-0008
  0.55000E+0004 -0.29328E+0004  0.32067E-0008  0.82720E-0008 -0.51940E-0008
  0.52500E+0004 -0.29197E+0004  0.18012E-0007  0.13663E-0007  0.73327E-0008
  0.52932E+0004 -0.29195E+0004  0.15025E-0007  0.13239E-0007  0.41810E-0008
  0.53750E+0004 -0.29192E+0004  0.95546E-0008  0.11810E-0007 -0.98182E-0009
  0.54568E+0004 -0.29189E+0004  0.46583E-0008  0.96509E-0008 -0.47501E-0008
  0.55000E+0004 -0.29187E+0004  0.24209E-0008  0.82710E-0008 -0.60757E-0008
  0.55000E+0004 -0.30000E+0004  0.71621E-0008  0.84288E-0008 -0.69200E-0009
  0.55432E+0004 -0.30000E+0004  0.50875E-0008  0.68032E-0008 -0.18254E-0008
  0.56250E+0004 -0.30000E+0004  0.17250E-0008  0.34199E-0008 -0.28619E-0008
  0.57068E+0004 -0.30000E+0004 -0.76306E-0009 -0.14115E-0009 -0.24589E-0008
  0.57500E+0004 -0.30000E+0004 -0.16998E-0008 -0.19940E-0008 -0.17199E-0008
  0.55000E+0004 -0.29860E+0004  0.63093E-0008  0.83730E-0008 -0.16734E-0008
  0.55432E+0004 -0.29859E+0004  0.42509E-0008  0.67683E-0008 -0.27558E-0008
  0.56250E+0004 -0.29859E+0004  0.98561E-0009  0.34360E-0008 -0.36378E-0008
  0.57068E+0004 -0.29859E+0004 -0.13288E-0008 -0.61057E-0010 -0.30180E-0008
  0.57500E+0004 -0.29858E+0004 -0.21507E-0008 -0.18773E-0008 -0.21470E-0008
  0.55000E+0004 -0.29594E+0004  0.47332E-0008  0.83020E-0008 -0.34709E-0008
  0.55432E+0004 -0.29593E+0004  0.27116E-0008  0.67349E-0008 -0.44549E-0008
  0.56250E+0004 -0.29592E+0004 -0.37027E-0009  0.34956E-0008 -0.50564E-0008
  0.57068E+0004 -0.29590E+0004 -0.23755E-0008  0.11414E-0009 -0.40580E-0008
  0.57500E+0004 -0.29590E+0004 -0.29965E-0008 -0.16358E-0008 -0.29606E-0008
  0.55000E+0004 -0.29328E+0004  0.32067E-0008  0.82720E-0008 -0.51940E-0008
  0.55432E+0004 -0.29326E+0004  0.12319E-0008  0.67412E-0008 -0.60777E-0008
  0.56250E+0004 -0.29324E+0004 -0.16663E-0008  0.35908E-0008 -0.64151E-0008
  0.57068E+0004 -0.29322E+0004 -0.33871E-0008  0.31730E-0009 -0.50808E-0008
  0.57500E+0004 -0.29321E+0004 -0.38291E-0008 -0.13714E-0008 -0.37888E-0008
  0.55000E+0004 -0.29187E+0004  0.24209E-0008  0.82710E-0008 -0.60757E-0008
  0.55432E+0004 -0.29186E+0004  0.47504E-0009  0.67592E-0008 -0.69059E-0008
  0.56250E+0004 -0.29183E+0004 -0.23256E-0008  0.36541E-0008 -0.71108E-0008
  0.57068E+0004 -0.29181E+0004 -0.39055E-0008  0.43468E-0009 -0.56165E-0008
  0.57500E+0004 -0.29180E+0004 -0.42618E-0008 -0.12237E-0008 -0.42346E-0008
  0.57500E+0004 -0.30000E+0004 -0.16998E-0008 -0.19940E-0008 -0.17199E-0008
  0.57932E+0004 -0.30000E+0004 -0.23844E-0008 -0.37804E-0008 -0.67101E-0009
  0.58750E+0004 -0.30000E+0004 -0.30504E-0008 -0.68291E-0008  0.19504E-0008
  0.59568E+0004 -0.30000E+0004 -0.30712E-0008 -0.92397E-0008  0.49775E-0008
  0.60000E+0004 -0.30000E+0004 -0.29191E-0008 -0.10185E-0007  0.65440E-0008
  0.57500E+0004 -0.29858E+0004 -0.21507E-0008 -0.18773E-0008 -0.21470E-0008
  0.57932E+0004 -0.29858E+0004 -0.27083E-0008 -0.36246E-0008 -0.95820E-0009
  0.58750E+0004 -0.29858E+0004 -0.31178E-0008 -0.66015E-0008  0.19349E-0008
  0.59568E+0004 -0.29857E+0004 -0.28857E-0008 -0.89480E-0008  0.52203E-0008
  0.60000E+0004 -0.29857E+0004 -0.26115E-0008 -0.98644E-0008  0.69089E-0008
  0.57500E+0004 -0.29590E+0004 -0.29965E-0008 -0.16358E-0008 -0.29606E-0008
  0.57932E+0004 -0.29589E+0004 -0.33355E-0008 -0.33147E-0008 -0.15355E-0008
  0.58750E+0004 -0.29587E+0004 -0.33077E-0008 -0.61654E-0008  0.18110E-0008
  0.59568E+0004 -0.29586E+0004 -0.26496E-0008 -0.84004E-0008  0.55207E-0008
  0.60000E+0004 -0.29585E+0004 -0.21712E-0008 -0.92682E-0008  0.74081E-0008
  0.57500E+0004 -0.29321E+0004 -0.38291E-0008 -0.13714E-0008 -0.37888E-0008
  0.57932E+0004 -0.29320E+0004 -0.39771E-0008 -0.29878E-0008 -0.21646E-0008
  0.58750E+0004 -0.29317E+0004 -0.35747E-0008 -0.57245E-0008  0.15545E-0008
  0.59568E+0004 -0.29315E+0004 -0.25594E-0008 -0.78606E-0008  0.56024E-0008
  0.60000E+0004 -0.29314E+0004 -0.19119E-0008 -0.86868E-0008  0.76453E-0008
  0.57500E+0004 -0.29180E+0004 -0.42618E-0008 -0.12237E-0008 -0.42346E-0008
  0.57932E+0004 -0.29178E+0004 -0.43198E-0008 -0.28094E-0008 -0.25205E-0008
  0.58750E+0004 -0.29175E+0004 -0.37447E-0008 -0.54905E-0008  0.13625E-0008
  0.59568E+0004 -0.29172E+0004 -0.25683E-0008 -0.75792E-0008  0.55542E-0008
  0.60000E+0004 -0.29170E+0004 -0.18457E-0008 -0.83857E-0008  0.76615E-0008
  0.60000E+0004 -0.30000E+0004 -0.29191E-0008 -0.10185E-0007  0.65440E-0008
  0.60432E+0004 -0.30000E+0004 -0.27192E-0008 -0.10877E-0007  0.79762E-0008
  0.61250E+0004 -0.30000E+0004 -0.24005E-0008 -0.11443E-0007  0.10015E-0007
  0.62068E+0004 -0.30000E+0004 -0.24669E-0008 -0.11013E-0007  0.10728E-0007
  0.62500E+0004 -0.30000E+0004 -0.27713E-0008 -0.10400E-0007  0.10424E-0007
  0.60000E+0004 -0.29857E+0004 -0.26115E-0008 -0.98644E-0008  0.69089E-0008
  0.60432E+0004 -0.29856E+0004 -0.23026E-0008 -0.10533E-0007  0.84497E-0008
  0.61250E+0004 -0.29856E+0004 -0.18246E-0008 -0.11070E-0007  0.10646E-0007
  0.62068E+0004 -0.29855E+0004 -0.18101E-0008 -0.10636E-0007  0.11441E-0007
  0.62500E+0004 -0.29854E+0004 -0.21070E-0008 -0.10030E-0007  0.11147E-0007
  0.60000E+0004 -0.29585E+0004 -0.21712E-0008 -0.92682E-0008  0.74081E-0008
  0.60432E+0004 -0.29584E+0004 -0.16802E-0008 -0.98967E-0008  0.91238E-0008
  0.61250E+0004 -0.29582E+0004 -0.93639E-0009 -0.10388E-0007  0.11573E-0007
  0.62068E+0004 -0.29580E+0004 -0.78225E-0009 -0.99511E-0008  0.12501E-0007
  0.62500E+0004 -0.29579E+0004 -0.10616E-0008 -0.93615E-0008  0.12227E-0007
  0.60000E+0004 -0.29314E+0004 -0.19119E-0008 -0.86868E-0008  0.76453E-0008
  0.60432E+0004 -0.29312E+0004 -0.12711E-0008 -0.92811E-0008  0.94955E-0008
  0.61250E+0004 -0.29308E+0004 -0.30857E-0009 -0.97368E-0008  0.12137E-0007
  0.62068E+0004 -0.29305E+0004 -0.33864E-0010 -0.93042E-0008  0.13170E-0007
  0.62500E+0004 -0.29303E+0004 -0.29150E-0009 -0.87342E-0008  0.12915E-0007
  0.60000E+0004 -0.29170E+0004 -0.18457E-0008 -0.83857E-0008  0.76615E-0008
  0.60432E+0004 -0.29168E+0004 -0.11389E-0008 -0.89645E-0008  0.95664E-0008
  0.61250E+0004 -0.29164E+0004 -0.79885E-0010 -0.94052E-0008  0.12286E-0007
  0.62068E+0004 -0.29160E+0004  0.25058E-0009 -0.89779E-0008  0.13361E-0007
  0.62500E+0004 -0.29157E+0004  0.59091E-0011 -0.84193E-0008  0.13117E-0007
  0.62500E+0004 -0.30000E+0004 -0.27713E-0008 -0.10400E-0007  0.10424E-0007
  0.62932E+0004 -0.30000E+0004 -0.33141E-0008 -0.95362E-0008  0.95920E-0008
  0.63750E+0004 -0.30000E+0004 -0.51098E-0008 -0.73092E-0008  0.64882E-0008
  0.64568E+0004 -0.30000E+0004 -0.80040E-0008 -0.44872E-0008  0.13945E-0008
  0.65000E+0004 -0.30000E+0004 -0.99790E-0008 -0.28474E-0008 -0.20332E-0008
  0.62500E+0004 -0.29854E+0004 -0.21070E-0008 -0.10030E-0007  0.11147E-0007
  0.62932E+0004 -0.29854E+0004 -0.26680E-0008 -0.91809E-0008  0.10301E-0007
  0.63750E+0004 -0.29853E+0004 -0.45665E-0008 -0.69985E-0008  0.71097E-0008
  0.64568E+0004 -0.29852E+0004 -0.76466E-0008 -0.42402E-0008  0.18524E-0008
  0.65000E+0004 -0.29851E+0004 -0.97472E-0008 -0.26386E-0008 -0.16872E-0008
  0.62500E+0004 -0.29579E+0004 -0.10616E-0008 -0.93615E-0008  0.12227E-0007
  0.62932E+0004 -0.29577E+0004 -0.16443E-0008 -0.85411E-0008  0.11366E-0007
  0.63750E+0004 -0.29574E+0004 -0.36889E-0008 -0.64438E-0008  0.80531E-0008
  0.64568E+0004 -0.29571E+0004 -0.70377E-0008 -0.38037E-0008  0.25689E-0008
  0.65000E+0004 -0.29569E+0004 -0.93194E-0008 -0.22739E-0008 -0.11237E-0008
  0.62500E+0004 -0.29303E+0004 -0.29150E-0009 -0.87342E-0008  0.12915E-0007
  0.62932E+0004 -0.29300E+0004 -0.88041E-0009 -0.79438E-0008  0.12051E-0007
  0.63750E+0004 -0.29295E+0004 -0.30089E-0008 -0.59322E-0008  0.86753E-0008
  0.64568E+0004 -0.29290E+0004 -0.65193E-0008 -0.34076E-0008  0.30712E-0008
  0.65000E+0004 -0.29287E+0004 -0.89087E-0008 -0.19473E-0008 -0.69931E-0009
  0.62500E+0004 -0.29157E+0004  0.59091E-0011 -0.84193E-0008  0.13117E-0007
  0.62932E+0004 -0.29154E+0004 -0.58046E-0009 -0.76453E-0008  0.12255E-0007
  0.63750E+0004 -0.29148E+0004 -0.27290E-0008 -0.56791E-0008  0.88691E-0008
  0.64568E+0004 -0.29142E+0004 -0.62827E-0008 -0.32144E-0008  0.32441E-0008
  0.65000E+0004 -0.29138E+0004 -0.86999E-0008 -0.17898E-0008 -0.53782E-0009
  0.65000E+0004 -0.30000E+0004 -0.99790E-0008 -0.28474E-0008 -0.20332E-0008
  0.65432E+0004 -0.30000E+0004 -0.12246E-0007 -0.11494E-0008 -0.59141E-0008
  0.66250E+0004 -0.30000E+0004 -0.17251E-0007  0.20595E-0008 -0.14260E-0007
  0.67068E+0004 -0.30000E+0004 -0.22955E-0007  0.50319E-0008 -0.23434E-0007
  0.67500E+0004 -0.30000E+0004 -0.26131E-0007  0.64165E-0008 -0.28391E-0007
  0.65000E+0004 -0.29851E+0004 -0.97472E-0008 -0.26386E-0008 -0.16872E-0008
  0.65432E+0004 -0.29850E+0004 -0.12155E-0007 -0.98288E-0009 -0.56923E-0008
  0.66250E+0004 -0.29849E+0004 -0.17452E-0007  0.21453E-0008 -0.14298E-0007
  0.67068E+0004 -0.29848E+0004 -0.23456E-0007  0.50414E-0008 -0.23738E-0007
  0.67500E+0004 -0.29847E+0004 -0.26781E-0007  0.63906E-0008 -0.28827E-0007
  0.65000E+0004 -0.29569E+0004 -0.93194E-0008 -0.22739E-0008 -0.11237E-0008
  0.65432E+0004 -0.29567E+0004 -0.11928E-0007 -0.69423E-0009 -0.52976E-0008
  0.66250E+0004 -0.29563E+0004 -0.17636E-0007  0.22871E-0008 -0.14247E-0007
  0.67068E+0004 -0.29559E+0004 -0.24047E-0007  0.50453E-0008 -0.24023E-0007
  0.67500E+0004 -0.29557E+0004 -0.27567E-0007  0.63301E-0008 -0.29270E-0007
  0.65000E+0004 -0.29287E+0004 -0.89087E-0008 -0.19473E-0008 -0.69931E-0009
  0.65432E+0004 -0.29284E+0004 -0.11633E-0007 -0.44021E-0009 -0.49552E-0008
  0.66250E+0004 -0.29277E+0004 -0.17567E-0007  0.24018E-0008 -0.14057E-0007
  0.67068E+0004 -0.29270E+0004 -0.24177E-0007  0.50301E-0008 -0.23951E-0007
  0.67500E+0004 -0.29267E+0004 -0.27778E-0007  0.62548E-0008 -0.29235E-0007
  0.65000E+0004 -0.29138E+0004 -0.86999E-0008 -0.17898E-0008 -0.53782E-0009
  0.65432E+0004 -0.29134E+0004 -0.11453E-0007 -0.31974E-0009 -0.48029E-0008
  0.66250E+0004 -0.29126E+0004 -0.17433E-0007  0.24514E-0008 -0.13908E-0007
  0.67068E+0004 -0.29118E+0004 -0.24066E-0007  0.50143E-0008 -0.23779E-0007
  0.67500E+0004 -0.29114E+0004 -0.27664E-0007  0.62091E-0008 -0.29035E-0007
  0.67500E+0004 -0.30000E+0004 -0.26131E-0007  0.64165E-0008 -0.28391E-0007
  0.67932E+0004 -0.30000E+0004 -0.29350E-0007  0.76390E-0008 -0.33308E-0007
  0.68750E+0004 -0.30000E+0004 -0.35351E-0007  0.94096E-0008 -0.42170E-0007
  0.69568E+0004 -0.30000E+0004 -0.40875E-0007  0.10382E-0007 -0.49932E-0007
  0.70000E+0004 -0.30000E+0004 -0.43463E-0007  0.10555E-0007 -0.53404E-0007
  0.67500E+0004 -0.29847E+0004 -0.26781E-0007  0.63906E-0008 -0.28827E-0007
  0.67932E+0004 -0.29846E+0004 -0.30136E-0007  0.75813E-0008 -0.33865E-0007
  0.68750E+0004 -0.29845E+0004 -0.36342E-0007  0.93075E-0008 -0.42904E-0007
  0.69568E+0004 -0.29843E+0004 -0.41971E-0007  0.10258E-0007 -0.50749E-0007
  0.70000E+0004 -0.29842E+0004 -0.44567E-0007  0.10431E-0007 -0.54219E-0007
  0.67500E+0004 -0.29557E+0004 -0.27567E-0007  0.63301E-0008 -0.29270E-0007
  0.67932E+0004 -0.29554E+0004 -0.31091E-0007  0.74645E-0008 -0.34441E-0007
  0.68750E+0004 -0.29550E+0004 -0.37522E-0007  0.91122E-0008 -0.43642E-0007
  0.69568E+0004 -0.29545E+0004 -0.43211E-0007  0.10027E-0007 -0.51492E-0007
  0.70000E+0004 -0.29543E+0004 -0.45757E-0007  0.10198E-0007 -0.54887E-0007
  0.67500E+0004 -0.29267E+0004 -0.27778E-0007  0.62548E-0008 -0.29235E-0007
  0.67932E+0004 -0.29263E+0004 -0.31357E-0007  0.73369E-0008 -0.34418E-0007
  0.68750E+0004 -0.29255E+0004 -0.37806E-0007  0.89128E-0008 -0.43559E-0007
  0.69568E+0004 -0.29247E+0004 -0.43373E-0007  0.97960E-0008 -0.51216E-0007
  0.70000E+0004 -0.29243E+0004 -0.45791E-0007  0.99680E-0008 -0.54448E-0007
  0.67500E+0004 -0.29114E+0004 -0.27664E-0007  0.62091E-0008 -0.29035E-0007
  0.67932E+0004 -0.29109E+0004 -0.31228E-0007  0.72650E-0008 -0.34176E-0007
  0.68750E+0004 -0.29099E+0004 -0.37606E-0007  0.88056E-0008 -0.43198E-0007
  0.69568E+0004 -0.29090E+0004 -0.43037E-0007  0.96739E-0008 -0.50676E-0007
  0.70000E+0004 -0.29085E+0004 -0.45356E-0007  0.98470E-0008 -0.53789E-0007
  0.70000E+0004 -0.30000E+0004 -0.43463E-0007  0.10555E-0007 -0.53404E-0007
  0.70432E+0004 -0.30000E+0004 -0.45758E-0007  0.10499E-0007 -0.56369E-0007
  0.71250E+0004 -0.30000E+0004 -0.49150E-0007  0.97977E-0008 -0.60430E-0007
  0.72068E+0004 -0.30000E+0004 -0.51088E-0007  0.84206E-0008 -0.62298E-0007
  0.72500E+0004 -0.30000E+0004 -0.51470E-0007  0.74770E-0008 -0.62378E-0007
  0.70000E+0004 -0.29842E+0004 -0.44567E-0007  0.10431E-0007 -0.54219E-0007
  0.70432E+0004 -0.29841E+0004 -0.46832E-0007  0.10381E-0007 -0.57145E-0007
  0.71250E+0004 -0.29839E+0004 -0.50057E-0007  0.97066E-0008 -0.61024E-0007
  0.72068E+0004 -0.29838E+0004 -0.51681E-0007  0.83760E-0008 -0.62562E-0007
  0.72500E+0004 -0.29837E+0004 -0.51840E-0007  0.74618E-0008 -0.62410E-0007
  0.70000E+0004 -0.29543E+0004 -0.45757E-0007  0.10198E-0007 -0.54887E-0007
  0.70432E+0004 -0.29540E+0004 -0.47912E-0007  0.10159E-0007 -0.57679E-0007
  0.71250E+0004 -0.29535E+0004 -0.50751E-0007  0.95381E-0008 -0.61130E-0007
  0.72068E+0004 -0.29530E+0004 -0.51757E-0007  0.82943E-0008 -0.62008E-0007
  0.72500E+0004 -0.29527E+0004 -0.51502E-0007  0.74361E-0008 -0.61417E-0007
  0.70000E+0004 -0.29243E+0004 -0.45791E-0007  0.99680E-0008 -0.54448E-0007
  0.70432E+0004 -0.29239E+0004 -0.47769E-0007  0.99412E-0008 -0.57029E-0007
  0.71250E+0004 -0.29230E+0004 -0.50137E-0007  0.93729E-0008 -0.59952E-0007
  0.72068E+0004 -0.29222E+0004 -0.50503E-0007  0.82145E-0008 -0.60132E-0007
  0.72500E+0004 -0.29218E+0004 -0.49846E-0007  0.74111E-0008 -0.59109E-0007
  0.70000E+0004 -0.29085E+0004 -0.45356E-0007  0.98470E-0008 -0.53789E-0007
  0.70432E+0004 -0.29080E+0004 -0.47215E-0007  0.98268E-0008 -0.56229E-0007
  0.71250E+0004 -0.29070E+0004 -0.49304E-0007  0.92866E-0008 -0.58836E-0007
  0.72068E+0004 -0.29060E+0004 -0.49325E-0007  0.81726E-0008 -0.58638E-0007
  0.72500E+0004 -0.29054E+0004 -0.48465E-0007  0.73977E-0008 -0.57393E-0007
  0.72500E+0004 -0.30000E+0004 -0.51470E-0007  0.74770E-0008 -0.62378E-0007
  0.72932E+0004 -0.30000E+0004 -0.51394E-0007  0.64166E-0008 -0.61842E-0007
  0.73750E+0004 -0.30000E+0004 -0.49986E-0007  0.42005E-0008 -0.59212E-0007
  0.74568E+0004 -0.30000E+0004 -0.46970E-0007  0.18802E-0008 -0.54654E-0007
  0.75000E+0004 -0.30000E+0004 -0.44770E-0007  0.67948E-0009 -0.51568E-0007
  0.72500E+0004 -0.29837E+0004 -0.51840E-0007  0.74618E-0008 -0.62410E-0007
  0.72932E+0004 -0.29836E+0004 -0.51505E-0007  0.64349E-0008 -0.61603E-0007
  0.73750E+0004 -0.29834E+0004 -0.49516E-0007  0.42838E-0008 -0.58366E-0007
  0.74568E+0004 -0.29832E+0004 -0.45829E-0007  0.20264E-0008 -0.53104E-0007
  0.75000E+0004 -0.29831E+0004 -0.43252E-0007  0.85524E-0009 -0.49620E-0007
  0.72500E+0004 -0.29527E+0004 -0.51502E-0007  0.74361E-0008 -0.61417E-0007
  0.72932E+0004 -0.29524E+0004 -0.50694E-0007  0.64700E-0008 -0.60111E-0007
  0.73750E+0004 -0.29519E+0004 -0.47677E-0007  0.44400E-0008 -0.55788E-0007
  0.74568E+0004 -0.29514E+0004 -0.42836E-0007  0.23000E-0008 -0.49300E-0007
  0.75000E+0004 -0.29511E+0004 -0.39622E-0007  0.11856E-0008 -0.45135E-0007
  0.72500E+0004 -0.29218E+0004 -0.49846E-0007  0.74111E-0008 -0.59109E-0007
  0.72932E+0004 -0.29213E+0004 -0.48598E-0007  0.65043E-0008 -0.57330E-0007
  0.73750E+0004 -0.29204E+0004 -0.44662E-0007  0.45926E-0008 -0.52020E-0007
  0.74568E+0004 -0.29195E+0004 -0.38833E-0007  0.25684E-0008 -0.44464E-0007
  0.75000E+0004 -0.29190E+0004 -0.35090E-0007  0.15103E-0008 -0.39723E-0007
  0.72500E+0004 -0.29054E+0004 -0.48465E-0007  0.73977E-0008 -0.57393E-0007
  0.72932E+0004 -0.29049E+0004 -0.46999E-0007  0.65216E-0008 -0.55377E-0007
  0.73750E+0004 -0.29038E+0004 -0.42626E-0007  0.46713E-0008 -0.49590E-0007
  0.74568E+0004 -0.29027E+0004 -0.36347E-0007  0.27074E-0008 -0.41541E-0007
  0.75000E+0004 -0.29021E+0004 -0.32371E-0007  0.16789E-0008 -0.36541E-0007
  0.75000E+0004 -0.30000E+0004 -0.44770E-0007  0.67948E-0009 -0.51568E-0007
  0.75432E+0004 -0.30000E+0004 -0.42181E-0007 -0.47734E-0009 -0.48069E-0007
  0.76250E+0004 -0.30000E+0004 -0.36312E-0007 -0.24683E-0008 -0.40483E-0007
  0.77068E+0004 -0.30000E+0004 -0.29382E-0007 -0.41172E-0008 -0.31925E-0007
  0.77500E+0004 -0.30000E+0004 -0.25384E-0007 -0.48278E-0008 -0.27131E-0007
  0.75000E+0004 -0.29831E+0004 -0.43252E-0007  0.85524E-0009 -0.49620E-0007
  0.75432E+0004 -0.29830E+0004 -0.40277E-0007 -0.27406E-0009 -0.45712E-0007
  0.76250E+0004 -0.29828E+0004 -0.33681E-0007 -0.22245E-0008 -0.37349E-0007
  0.77068E+0004 -0.29826E+0004 -0.26067E-0007 -0.38491E-0008 -0.28054E-0007
  0.77500E+0004 -0.29825E+0004 -0.21742E-0007 -0.45533E-0008 -0.22903E-0007
  0.75000E+0004 -0.29511E+0004 -0.39622E-0007  0.11856E-0008 -0.45135E-0007
  0.75432E+0004 -0.29508E+0004 -0.36003E-0007  0.10773E-0009 -0.40535E-0007
  0.76250E+0004 -0.29502E+0004 -0.28210E-0007 -0.17645E-0008 -0.30875E-0007
  0.77068E+0004 -0.29496E+0004 -0.19500E-0007 -0.33397E-0008 -0.20378E-0007
  0.77500E+0004 -0.29493E+0004 -0.14664E-0007 -0.40298E-0008 -0.14659E-0007
  0.75000E+0004 -0.29190E+0004 -0.35090E-0007  0.15103E-0008 -0.39723E-0007
  0.75432E+0004 -0.29185E+0004 -0.30945E-0007  0.48386E-0009 -0.34547E-0007
  0.76250E+0004 -0.29176E+0004 -0.22207E-0007 -0.13084E-0008 -0.23839E-0007
  0.77068E+0004 -0.29166E+0004 -0.12676E-0007 -0.28303E-0008 -0.12411E-0007
  0.77500E+0004 -0.29161E+0004 -0.74775E-0008 -0.35038E-0008 -0.62710E-0008
  0.75000E+0004 -0.29021E+0004 -0.32371E-0007  0.16789E-0008 -0.36541E-0007
  0.75432E+0004 -0.29015E+0004 -0.27999E-0007  0.67959E-0009 -0.31111E-0007
  0.76250E+0004 -0.29004E+0004 -0.18868E-0007 -0.10700E-0008 -0.19956E-0007
  0.77068E+0004 -0.28992E+0004 -0.90186E-0008 -0.25624E-0008 -0.81510E-0008
  0.77500E+0004 -0.28986E+0004 -0.36921E-0008 -0.32261E-0008 -0.18516E-0008
  0.77500E+0004 -0.30000E+0004 -0.25384E-0007 -0.48278E-0008 -0.27131E-0007
  0.77932E+0004 -0.30000E+0004 -0.21201E-0007 -0.54255E-0008 -0.22200E-0007
  0.78750E+0004 -0.30000E+0004 -0.12902E-0007 -0.62493E-0008 -0.12630E-0007
  0.79568E+0004 -0.30000E+0004 -0.43426E-0008 -0.67007E-0008 -0.29894E-0008
  0.80000E+0004 -0.30000E+0004  0.19043E-0009 -0.68077E-0008  0.20438E-0008
  0.77500E+0004 -0.29825E+0004 -0.21742E-0007 -0.45533E-0008 -0.22903E-0007
  0.77932E+0004 -0.29824E+0004 -0.17260E-0007 -0.51494E-0008 -0.17644E-0007
  0.78750E+0004 -0.29822E+0004 -0.84983E-0008 -0.59808E-0008 -0.75604E-0008
  0.79568E+0004 -0.29819E+0004  0.36136E-0009 -0.64520E-0008  0.24252E-0008
  0.80000E+0004 -0.29818E+0004  0.49789E-0008 -0.65726E-0008  0.75622E-0008
  0.77500E+0004 -0.29493E+0004 -0.14664E-0007 -0.40298E-0008 -0.14659E-0007
  0.77932E+0004 -0.29490E+0004 -0.97260E-0008 -0.46197E-0008 -0.88871E-0008
  0.78750E+0004 -0.29483E+0004 -0.29776E-0009 -0.54597E-0008  0.19658E-0008
  0.79568E+0004 -0.29477E+0004  0.89247E-0008 -0.59619E-0008  0.12405E-0007
  0.80000E+0004 -0.29474E+0004  0.13597E-0007 -0.61059E-0008  0.17639E-0007
  0.77500E+0004 -0.29161E+0004 -0.74775E-0008 -0.35038E-0008 -0.62710E-0008
  0.77932E+0004 -0.29155E+0004 -0.22354E-0008 -0.40840E-0008 -0.13603E-0009
  0.78750E+0004 -0.29145E+0004  0.75753E-0008 -0.49255E-0008  0.11207E-0007
  0.79568E+0004 -0.29135E+0004  0.16889E-0007 -0.54510E-0008  0.21837E-0007
  0.80000E+0004 -0.29129E+0004  0.21481E-0007 -0.56143E-0008  0.27037E-0007
  0.77500E+0004 -0.28986E+0004 -0.36921E-0008 -0.32261E-0008 -0.18516E-0008
  0.77932E+0004 -0.28979E+0004  0.16484E-0008 -0.38000E-0008  0.44132E-0008
  0.78750E+0004 -0.28967E+0004  0.11545E-0007 -0.46398E-0008  0.15901E-0007
  0.79568E+0004 -0.28954E+0004  0.20798E-0007 -0.51747E-0008  0.26523E-0007
  0.80000E+0004 -0.28947E+0004  0.25294E-0007 -0.53466E-0008  0.31654E-0007
  0.80000E+0004 -0.30000E+0004  0.19043E-0009 -0.68077E-0008  0.20438E-0008
  0.80432E+0004 -0.30000E+0004  0.46891E-0008 -0.68361E-0008  0.69979E-0008
  0.81250E+0004 -0.30000E+0004  0.13002E-0007 -0.67161E-0008  0.16070E-0007
  0.82068E+0004 -0.30000E+0004  0.20856E-0007 -0.64277E-0008  0.24568E-0007
  0.82500E+0004 -0.30000E+0004  0.24749E-0007 -0.62308E-0008  0.28765E-0007
  0.80000E+0004 -0.29818E+0004  0.49789E-0008 -0.65726E-0008  0.75622E-0008
  0.80432E+0004 -0.29817E+0004  0.95092E-0008 -0.66174E-0008  0.12565E-0007
  0.81250E+0004 -0.29815E+0004  0.17727E-0007 -0.65309E-0008  0.21567E-0007
  0.82068E+0004 -0.29812E+0004  0.25279E-0007 -0.62782E-0008  0.29777E-0007
  0.82500E+0004 -0.29811E+0004  0.28931E-0007 -0.60998E-0008  0.33735E-0007
  0.80000E+0004 -0.29474E+0004  0.13597E-0007 -0.61059E-0008  0.17639E-0007
  0.80432E+0004 -0.29470E+0004  0.18087E-0007 -0.61775E-0008  0.22639E-0007
  0.81250E+0004 -0.29463E+0004  0.25944E-0007 -0.61488E-0008  0.31338E-0007
  0.82068E+0004 -0.29456E+0004  0.32762E-0007 -0.59587E-0008  0.38855E-0007
  0.82500E+0004 -0.29453E+0004  0.35879E-0007 -0.58140E-0008  0.42293E-0007
  0.80000E+0004 -0.29129E+0004  0.21481E-0007 -0.56143E-0008  0.27037E-0007
  0.80432E+0004 -0.29123E+0004  0.25799E-0007 -0.57085E-0008  0.31910E-0007
  0.81250E+0004 -0.29112E+0004  0.33073E-0007 -0.57304E-0008  0.40096E-0007
  0.82068E+0004 -0.29101E+0004  0.38968E-0007 -0.55965E-0008  0.46748E-0007
  0.82500E+0004 -0.29095E+0004  0.41466E-0007 -0.54827E-0008  0.49592E-0007
  0.80000E+0004 -0.28947E+0004  0.25294E-0007 -0.53466E-0008  0.31654E-0007
  0.80432E+0004 -0.28940E+0004  0.29473E-0007 -0.54513E-0008  0.36412E-0007
  0.81250E+0004 -0.28927E+0004  0.36356E-0007 -0.54970E-0008  0.44250E-0007
  0.82068E+0004 -0.28913E+0004  0.41699E-0007 -0.53904E-0008  0.50385E-0007
  0.82500E+0004 -0.28906E+0004  0.43843E-0007 -0.52916E-0008  0.52893E-0007
  0.82500E+0004 -0.30000E+0004  0.24749E-0007 -0.62308E-0008  0.28765E-0007
  0.82932E+0004 -0.30000E+0004  0.28439E-0007 -0.60113E-0008  0.32736E-0007
  0.83750E+0004 -0.30000E+0004  0.34802E-0007 -0.55644E-0008  0.39580E-0007
  0.84568E+0004 -0.30000E+0004  0.40241E-0007 -0.51030E-0008  0.45444E-0007
  0.85000E+0004 -0.30000E+0004  0.42709E-0007 -0.48631E-0008  0.48117E-0007
  0.82500E+0004 -0.29811E+0004  0.28931E-0007 -0.60998E-0008  0.33735E-0007
  0.82932E+0004 -0.29810E+0004  0.32320E-0007 -0.58998E-0008  0.37405E-0007
  0.83750E+0004 -0.29808E+0004  0.37966E-0007 -0.54883E-0008  0.43528E-0007
  0.84568E+0004 -0.29806E+0004  0.42511E-0007 -0.50613E-0008  0.48488E-0007
  0.85000E+0004 -0.29805E+0004  0.44444E-0007 -0.48388E-0008  0.50619E-0007
  0.82500E+0004 -0.29453E+0004  0.35879E-0007 -0.58140E-0008  0.42293E-0007
  0.82932E+0004 -0.29450E+0004  0.38630E-0007 -0.56482E-0008  0.45335E-0007
  0.83750E+0004 -0.29444E+0004  0.42813E-0007 -0.53002E-0008  0.50006E-0007
  0.84568E+0004 -0.29438E+0004  0.45591E-0007 -0.49349E-0008  0.53199E-0007
  0.85000E+0004 -0.29435E+0004  0.46484E-0007 -0.47442E-0008  0.54287E-0007
  0.82500E+0004 -0.29095E+0004  0.41466E-0007 -0.54827E-0008  0.49592E-0007
  0.82932E+0004 -0.29090E+0004  0.43510E-0007 -0.53480E-0008  0.51948E-0007
  0.83750E+0004 -0.29080E+0004  0.46134E-0007 -0.50587E-0008  0.55091E-0007
  0.84568E+0004 -0.29070E+0004  0.47099E-0007 -0.47504E-0008  0.56493E-0007
  0.85000E+0004 -0.29064E+0004  0.46948E-0007 -0.45890E-0008  0.56546E-0007
  0.82500E+0004 -0.28906E+0004  0.43843E-0007 -0.52916E-0008  0.52893E-0007
  0.82932E+0004 -0.28900E+0004  0.45494E-0007 -0.51722E-0008  0.54870E-0007
  0.83750E+0004 -0.28887E+0004  0.47273E-0007 -0.49119E-0008  0.57192E-0007
  0.84568E+0004 -0.28875E+0004  0.47283E-0007 -0.46317E-0008  0.57659E-0007
  0.85000E+0004 -0.28869E+0004  0.46591E-0007 -0.44846E-0008  0.57179E-0007
  0.85000E+0004 -0.30000E+0004  0.42709E-0007 -0.48631E-0008  0.48117E-0007
  0.85432E+0004 -0.30000E+0004  0.44890E-0007 -0.46262E-0008  0.50489E-0007
  0.86250E+0004 -0.30000E+0004  0.48217E-0007 -0.41963E-0008  0.54148E-0007
  0.87068E+0004 -0.30000E+0004  0.50478E-0007 -0.37909E-0008  0.56694E-0007
  0.87500E+0004 -0.30000E+0004  0.51244E-0007 -0.35871E-0008  0.57591E-0007
  0.85000E+0004 -0.29805E+0004  0.44444E-0007 -0.48388E-0008  0.50619E-0007
  0.85432E+0004 -0.29804E+0004  0.46046E-0007 -0.46198E-0008  0.52403E-0007
  0.86250E+0004 -0.29803E+0004  0.48189E-0007 -0.42224E-0008  0.54856E-0007
  0.87068E+0004 -0.29801E+0004  0.49174E-0007 -0.38478E-0008  0.56102E-0007
  0.87500E+0004 -0.29800E+0004  0.49243E-0007 -0.36593E-0008  0.56288E-0007
  0.85000E+0004 -0.29435E+0004  0.46484E-0007 -0.47442E-0008  0.54287E-0007
  0.85432E+0004 -0.29432E+0004  0.46981E-0007 -0.45566E-0008  0.54957E-0007
  0.86250E+0004 -0.29428E+0004  0.46887E-0007 -0.42168E-0008  0.55152E-0007
  0.87068E+0004 -0.29424E+0004  0.45502E-0007 -0.38965E-0008  0.53999E-0007
  0.87500E+0004 -0.29422E+0004  0.44290E-0007 -0.37347E-0008  0.52884E-0007
  0.85000E+0004 -0.29064E+0004  0.46948E-0007 -0.45890E-0008  0.56546E-0007
  0.85432E+0004 -0.29061E+0004  0.46357E-0007 -0.44304E-0008  0.56131E-0007
  0.86250E+0004 -0.29054E+0004  0.44098E-0007 -0.41431E-0008  0.54160E-0007
  0.87068E+0004 -0.29047E+0004  0.40467E-0007 -0.38715E-0008  0.50748E-0007
  0.87500E+0004 -0.29043E+0004  0.38057E-0007 -0.37335E-0008  0.48424E-0007
  0.85000E+0004 -0.28869E+0004  0.46591E-0007 -0.44846E-0008  0.57179E-0007
  0.85432E+0004 -0.28865E+0004  0.45444E-0007 -0.43404E-0008  0.56214E-0007
  0.86250E+0004 -0.28856E+0004  0.42096E-0007 -0.40788E-0008  0.53159E-0007
  0.87068E+0004 -0.28848E+0004  0.37352E-0007 -0.38306E-0008  0.48633E-0007
  0.87500E+0004 -0.28844E+0004  0.34356E-0007 -0.37038E-0008  0.45720E-0007
  0.87500E+0004 -0.30000E+0004  0.51244E-0007 -0.35871E-0008  0.57591E-0007
  0.87932E+0004 -0.30000E+0004  0.51719E-0007 -0.33871E-0008  0.58177E-0007
  0.88750E+0004 -0.30000E+0004  0.51836E-0007 -0.30183E-0008  0.58444E-0007
  0.89568E+0004 -0.30000E+0004  0.50958E-0007 -0.26480E-0008  0.57604E-0007
  0.90000E+0004 -0.30000E+0004  0.50107E-0007 -0.24467E-0008  0.56714E-0007
  0.87500E+0004 -0.29800E+0004  0.49243E-0007 -0.36593E-0008  0.56288E-0007
  0.87932E+0004 -0.29800E+0004  0.49014E-0007 -0.34740E-0008  0.56154E-0007
  0.88750E+0004 -0.29799E+0004  0.47800E-0007 -0.31300E-0008  0.55060E-0007
  0.89568E+0004 -0.29798E+0004  0.45631E-0007 -0.27799E-0008  0.52897E-0007
  0.90000E+0004 -0.29797E+0004  0.44131E-0007 -0.25872E-0008  0.51343E-0007
  0.87500E+0004 -0.29422E+0004  0.44290E-0007 -0.37347E-0008  0.52884E-0007
  0.87932E+0004 -0.29420E+0004  0.42779E-0007 -0.35748E-0008  0.51446E-0007
  0.88750E+0004 -0.29417E+0004  0.39160E-0007 -0.32733E-0008  0.47897E-0007
  0.89568E+0004 -0.29414E+0004  0.34687E-0007 -0.29576E-0008  0.43376E-0007
  0.90000E+0004 -0.29412E+0004  0.32039E-0007 -0.27793E-0008  0.40645E-0007
  0.87500E+0004 -0.29043E+0004  0.38057E-0007 -0.37335E-0008  0.48424E-0007
  0.87932E+0004 -0.29041E+0004  0.35362E-0007 -0.35959E-0008  0.45785E-0007
  0.88750E+0004 -0.29035E+0004  0.29553E-0007 -0.33314E-0008  0.40005E-0007
  0.89568E+0004 -0.29030E+0004  0.23017E-0007 -0.30452E-0008  0.33371E-0007
  0.90000E+0004 -0.29028E+0004  0.19358E-0007 -0.28791E-0008  0.29599E-0007
  0.87500E+0004 -0.28844E+0004  0.34356E-0007 -0.37038E-0008  0.45720E-0007
  0.87932E+0004 -0.28840E+0004  0.31089E-0007 -0.35769E-0008  0.42501E-0007
  0.88750E+0004 -0.28834E+0004  0.24232E-0007 -0.33298E-0008  0.35653E-0007
  0.89568E+0004 -0.28828E+0004  0.16727E-0007 -0.30573E-0008  0.28022E-0007
  0.90000E+0004 -0.28825E+0004  0.12599E-0007 -0.28968E-0008  0.23764E-0007
  0.90000E+0004 -0.30000E+0004  0.50107E-0007 -0.24467E-0008  0.56714E-0007
  0.90432E+0004 -0.30000E+0004  0.48996E-0007 -0.22361E-0008  0.55511E-0007
  0.91250E+0004 -0.30000E+0004  0.46199E-0007 -0.18033E-0008  0.52373E-0007
  0.92068E+0004 -0.30000E+0004  0.42536E-0007 -0.13086E-0008  0.48115E-0007
  0.92500E+0004 -0.30000E+0004  0.40275E-0007 -0.10187E-0008  0.45427E-0007
  0.90000E+0004 -0.29797E+0004  0.44131E-0007 -0.25872E-0008  0.51343E-0007
  0.90432E+0004 -0.29796E+0004  0.42400E-0007 -0.23835E-0008  0.49507E-0007
  0.91250E+0004 -0.29795E+0004  0.38534E-0007 -0.19604E-0008  0.45282E-0007
  0.92068E+0004 -0.29794E+0004  0.33970E-0007 -0.14708E-0008  0.40117E-0007
  0.92500E+0004 -0.29794E+0004  0.31311E-0007 -0.11825E-0008  0.37035E-0007
  0.90000E+0004 -0.29412E+0004  0.32039E-0007 -0.27793E-0008  0.40645E-0007
  0.90432E+0004 -0.29411E+0004  0.29221E-0007 -0.25877E-0008  0.37695E-0007
  0.91250E+0004 -0.29408E+0004  0.23500E-0007 -0.21805E-0008  0.31572E-0007
  0.92068E+0004 -0.29404E+0004  0.17404E-0007 -0.16996E-0008  0.24848E-0007
  0.92500E+0004 -0.29403E+0004  0.14084E-0007 -0.14133E-0008  0.21099E-0007
  0.90000E+0004 -0.29028E+0004  0.19358E-0007 -0.28791E-0008  0.29599E-0007
  0.90432E+0004 -0.29025E+0004  0.15593E-0007 -0.26977E-0008  0.25671E-0007
  0.91250E+0004 -0.29020E+0004  0.82888E-0008 -0.23036E-0008  0.17908E-0007
  0.92068E+0004 -0.29014E+0004  0.93396E-0009 -0.18294E-0008  0.98728E-0008
  0.92500E+0004 -0.29012E+0004 -0.29062E-0008 -0.15442E-0008  0.55802E-0008
  0.90000E+0004 -0.28825E+0004  0.12599E-0007 -0.28968E-0008  0.23764E-0007
  0.90432E+0004 -0.28821E+0004  0.84002E-0008 -0.27198E-0008  0.19384E-0007
  0.91250E+0004 -0.28815E+0004  0.38719E-0009 -0.23315E-0008  0.10876E-0007
  0.92068E+0004 -0.28809E+0004 -0.75086E-0008 -0.18599E-0008  0.22627E-0008
  0.92500E+0004 -0.28805E+0004 -0.11560E-0007 -0.15751E-0008 -0.22598E-0008
  0.92500E+0004 -0.30000E+0004  0.40275E-0007 -0.10187E-0008  0.45427E-0007
  0.92932E+0004 -0.30000E+0004  0.37801E-0007 -0.70782E-0009  0.42447E-0007
  0.93750E+0004 -0.30000E+0004  0.32572E-0007 -0.66942E-0010  0.36050E-0007
  0.94568E+0004 -0.30000E+0004  0.26734E-0007  0.61903E-0009  0.28814E-0007
  0.95000E+0004 -0.30000E+0004  0.23456E-0007  0.98354E-0009  0.24735E-0007
  0.92500E+0004 -0.29794E+0004  0.31311E-0007 -0.11825E-0008  0.37035E-0007
  0.92932E+0004 -0.29793E+0004  0.28500E-0007 -0.87184E-0009  0.33724E-0007
  0.93750E+0004 -0.29792E+0004  0.22792E-0007 -0.23016E-0009  0.26876E-0007
  0.94568E+0004 -0.29791E+0004  0.16682E-0007  0.45894E-0009  0.19411E-0007
  0.95000E+0004 -0.29791E+0004  0.13339E-0007  0.82636E-0009  0.15294E-0007
  0.92500E+0004 -0.29403E+0004  0.14084E-0007 -0.14133E-0008  0.21099E-0007
  0.92932E+0004 -0.29401E+0004  0.10725E-0007 -0.11034E-0008  0.17240E-0007
  0.93750E+0004 -0.29398E+0004  0.42824E-0008 -0.45962E-0009  0.96734E-0008
  0.94568E+0004 -0.29396E+0004 -0.21744E-0008  0.23607E-0009  0.18972E-0008
  0.95000E+0004 -0.29394E+0004 -0.55523E-0008  0.60963E-0009 -0.22314E-0008
  0.92500E+0004 -0.29012E+0004 -0.29062E-0008 -0.15442E-0008  0.55802E-0008
  0.92932E+0004 -0.29009E+0004 -0.66745E-0008 -0.12346E-0008  0.12926E-0008
  0.93750E+0004 -0.29005E+0004 -0.13601E-0007 -0.58780E-0009 -0.67866E-0008
  0.94568E+0004 -0.29000E+0004 -0.20169E-0007  0.11538E-0009 -0.14693E-0007
  0.95000E+0004 -0.28998E+0004 -0.23465E-0007  0.49559E-0009 -0.18749E-0007
  0.92500E+0004 -0.28805E+0004 -0.11560E-0007 -0.15751E-0008 -0.22598E-0008
  0.92932E+0004 -0.28802E+0004 -0.15483E-0007 -0.12652E-0008 -0.67206E-0008
  0.93750E+0004 -0.28797E+0004 -0.22557E-0007 -0.61647E-0009 -0.14979E-0007
  0.94568E+0004 -0.28792E+0004 -0.29084E-0007  0.91022E-0010 -0.22875E-0007
  0.95000E+0004 -0.28789E+0004 -0.32289E-0007  0.47482E-0009 -0.26856E-0007
  0.95000E+0004 -0.30000E+0004  0.23456E-0007  0.98354E-0009  0.24735E-0007
  0.95432E+0004 -0.30000E+0004  0.20072E-0007  0.13375E-0008  0.20528E-0007
  0.96250E+0004 -0.30000E+0004  0.13466E-0007  0.19400E-0008  0.12369E-0007
  0.97068E+0004 -0.30000E+0004  0.67833E-0008  0.23801E-0008  0.42704E-0008
  0.97500E+0004 -0.30000E+0004  0.33027E-0008  0.25170E-0008  0.14642E-0009
  0.95000E+0004 -0.29791E+0004  0.13339E-0007  0.82636E-0009  0.15294E-0007
  0.95432E+0004 -0.29791E+0004  0.99579E-0008  0.11849E-0008  0.11116E-0007
  0.96250E+0004 -0.29790E+0004  0.34781E-0008  0.18016E-0008  0.31354E-0008
  0.97068E+0004 -0.29790E+0004 -0.29476E-0008  0.22660E-0008 -0.46640E-0008
  0.97500E+0004 -0.29790E+0004 -0.62523E-0008  0.24217E-0008 -0.85954E-0008
  0.95000E+0004 -0.29394E+0004 -0.55523E-0008  0.60963E-0009 -0.22314E-0008
  0.95432E+0004 -0.29394E+0004 -0.88469E-0008  0.97695E-0009 -0.63003E-0008
  0.96250E+0004 -0.29393E+0004 -0.14939E-0007  0.16201E-0008 -0.13856E-0007
  0.97068E+0004 -0.29392E+0004 -0.20744E-0007  0.21297E-0008 -0.21016E-0007
  0.97500E+0004 -0.29392E+0004 -0.23652E-0007  0.23192E-0008 -0.24553E-0007
  0.95000E+0004 -0.28998E+0004 -0.23465E-0007  0.49559E-0009 -0.18749E-0007
  0.95432E+0004 -0.28997E+0004 -0.26566E-0007  0.87168E-0009 -0.22636E-0007
  0.96250E+0004 -0.28996E+0004 -0.32084E-0007  0.15409E-0008 -0.29651E-0007
  0.97068E+0004 -0.28994E+0004 -0.37107E-0007  0.20934E-0008 -0.36084E-0007
  0.97500E+0004 -0.28994E+0004 -0.39544E-0007  0.23147E-0008 -0.39191E-0007
  0.95000E+0004 -0.28789E+0004 -0.32289E-0007  0.47482E-0009 -0.26856E-0007
  0.95432E+0004 -0.28788E+0004 -0.35246E-0007  0.85553E-0009 -0.30618E-0007
  0.96250E+0004 -0.28786E+0004 -0.40391E-0007  0.15382E-0008 -0.37302E-0007
  0.97068E+0004 -0.28784E+0004 -0.44942E-0007  0.21123E-0008 -0.43318E-0007
  0.97500E+0004 -0.28783E+0004 -0.47105E-0007  0.23496E-0008 -0.46187E-0007
  0.97500E+0004 -0.30000E+0004  0.33027E-0008  0.25170E-0008  0.14642E-0009
  0.97932E+0004 -0.30000E+0004 -0.10315E-0009  0.25735E-0008 -0.38061E-0008
  0.98750E+0004 -0.30000E+0004 -0.62352E-0008  0.24259E-0008 -0.10654E-0007
  0.99568E+0004 -0.30000E+0004 -0.11756E-0007  0.19161E-0008 -0.16417E-0007
  0.10000E+0005 -0.30000E+0004 -0.14351E-0007  0.14999E-0008 -0.18942E-0007
  0.97500E+0004 -0.29790E+0004 -0.62523E-0008  0.24217E-0008 -0.85954E-0008
  0.97932E+0004 -0.29790E+0004 -0.94367E-0008  0.25015E-0008 -0.12317E-0007
  0.98750E+0004 -0.29791E+0004 -0.15112E-0007  0.24123E-0008 -0.18708E-0007
  0.99568E+0004 -0.29792E+0004 -0.20151E-0007  0.19797E-0008 -0.24011E-0007
  0.10000E+0005 -0.29792E+0004 -0.22491E-0007  0.16113E-0008 -0.26298E-0007
  0.97500E+0004 -0.29392E+0004 -0.23652E-0007  0.23192E-0008 -0.24553E-0007
  0.97932E+0004 -0.29393E+0004 -0.26364E-0007  0.24406E-0008 -0.27818E-0007
  0.98750E+0004 -0.29395E+0004 -0.31093E-0007  0.24547E-0008 -0.33321E-0007
  0.99568E+0004 -0.29397E+0004 -0.35171E-0007  0.21577E-0008 -0.37759E-0007
  0.10000E+0005 -0.29399E+0004 -0.37014E-0007  0.18731E-0008 -0.39611E-0007
  0.97500E+0004 -0.28994E+0004 -0.39544E-0007  0.23147E-0008 -0.39191E-0007
  0.97932E+0004 -0.28995E+0004 -0.41728E-0007  0.24742E-0008 -0.41982E-0007
  0.98750E+0004 -0.28999E+0004 -0.45434E-0007  0.25819E-0008 -0.46591E-0007
  0.99568E+0004 -0.29003E+0004 -0.48513E-0007  0.24068E-0008 -0.50190E-0007
  0.10000E+0005 -0.29005E+0004 -0.49856E-0007  0.21973E-0008 -0.51638E-0007
  0.97500E+0004 -0.28783E+0004 -0.47105E-0007  0.23496E-0008 -0.46187E-0007
  0.97932E+0004 -0.28786E+0004 -0.48994E-0007  0.25275E-0008 -0.48724E-0007
  0.98750E+0004 -0.28790E+0004 -0.52140E-0007  0.26809E-0008 -0.52865E-0007
  0.99568E+0004 -0.28795E+0004 -0.54687E-0007  0.25647E-0008 -0.56040E-0007
  0.10000E+0005 -0.28797E+0004 -0.55769E-0007  0.23916E-0008 -0.57288E-0007
  0.10000E+0005 -0.30000E+0004 -0.14351E-0007  0.14999E-0008 -0.18942E-0007
  0.10043E+0005 -0.30000E+0004 -0.16689E-0007  0.98919E-0009 -0.21078E-0007
  0.10125E+0005 -0.30000E+0004 -0.20328E-0007 -0.20300E-0009 -0.24009E-0007
  0.10207E+0005 -0.30000E+0004 -0.22798E-0007 -0.15998E-0008 -0.25433E-0007
  0.10250E+0005 -0.30000E+0004 -0.23585E-0007 -0.23754E-0008 -0.25575E-0007
  0.10000E+0005 -0.29792E+0004 -0.22491E-0007  0.16113E-0008 -0.26298E-0007
  0.10043E+0005 -0.29793E+0004 -0.24555E-0007  0.11527E-0008 -0.28185E-0007
  0.10125E+0005 -0.29795E+0004 -0.27692E-0007  0.66080E-0010 -0.30663E-0007
  0.10207E+0005 -0.29797E+0004 -0.29690E-0007 -0.12219E-0008 -0.31661E-0007
  0.10250E+0005 -0.29798E+0004 -0.30242E-0007 -0.19428E-0008 -0.31586E-0007
  0.10000E+0005 -0.29399E+0004 -0.37014E-0007  0.18731E-0008 -0.39611E-0007
  0.10043E+0005 -0.29401E+0004 -0.38563E-0007  0.15044E-0008 -0.41053E-0007
  0.10125E+0005 -0.29407E+0004 -0.40784E-0007  0.60139E-0009 -0.42750E-0007
  0.10207E+0005 -0.29412E+0004 -0.41958E-0007 -0.49786E-0009 -0.43045E-0007
  0.10250E+0005 -0.29415E+0004 -0.42115E-0007 -0.11229E-0008 -0.42626E-0007
  0.10000E+0005 -0.29005E+0004 -0.49856E-0007  0.21973E-0008 -0.51638E-0007
  0.10043E+0005 -0.29010E+0004 -0.50910E-0007  0.19085E-0008 -0.52682E-0007
  0.10125E+0005 -0.29018E+0004 -0.52286E-0007  0.11682E-0008 -0.53718E-0007
  0.10207E+0005 -0.29027E+0004 -0.52750E-0007  0.23615E-0009 -0.53466E-0007
  0.10250E+0005 -0.29032E+0004 -0.52589E-0007 -0.30357E-0009 -0.52798E-0007
  0.10000E+0005 -0.28797E+0004 -0.55769E-0007  0.23916E-0008 -0.57288E-0007
  0.10043E+0005 -0.28803E+0004 -0.56577E-0007  0.21409E-0008 -0.58147E-0007
  0.10125E+0005 -0.28813E+0004 -0.57544E-0007  0.14788E-0008 -0.58889E-0007
  0.10207E+0005 -0.28824E+0004 -0.57688E-0007  0.62689E-0009 -0.58415E-0007
  0.10250E+0005 -0.28829E+0004 -0.57393E-0007  0.12804E-0009 -0.57658E-0007
  0.10250E+0005 -0.30000E+0004 -0.23585E-0007 -0.23754E-0008 -0.25575E-0007
  0.10293E+0005 -0.30000E+0004 -0.23993E-0007 -0.31506E-0008 -0.25299E-0007
  0.10375E+0005 -0.30000E+0004 -0.23682E-0007 -0.45390E-0008 -0.23656E-0007
  0.10457E+0005 -0.30000E+0004 -0.21892E-0007 -0.57056E-0008 -0.20584E-0007
  0.10500E+0005 -0.30000E+0004 -0.20338E-0007 -0.61917E-0008 -0.18403E-0007
  0.10250E+0005 -0.29798E+0004 -0.30242E-0007 -0.19428E-0008 -0.31586E-0007
  0.10293E+0005 -0.29799E+0004 -0.30432E-0007 -0.26645E-0008 -0.31105E-0007
  0.10375E+0005 -0.29800E+0004 -0.29736E-0007 -0.39670E-0008 -0.29080E-0007
  0.10457E+0005 -0.29802E+0004 -0.27597E-0007 -0.50719E-0008 -0.25632E-0007
  0.10500E+0005 -0.29802E+0004 -0.25873E-0007 -0.55383E-0008 -0.23254E-0007
  0.10250E+0005 -0.29415E+0004 -0.42115E-0007 -0.11229E-0008 -0.42626E-0007
  0.10293E+0005 -0.29417E+0004 -0.41948E-0007 -0.17529E-0008 -0.41827E-0007
  0.10375E+0005 -0.29421E+0004 -0.40650E-0007 -0.29055E-0008 -0.39230E-0007
  0.10457E+0005 -0.29425E+0004 -0.38001E-0007 -0.39028E-0008 -0.35238E-0007
  0.10500E+0005 -0.29428E+0004 -0.36041E-0007 -0.43331E-0008 -0.32577E-0007
  0.10250E+0005 -0.29032E+0004 -0.52589E-0007 -0.30357E-0009 -0.52798E-0007
  0.10293E+0005 -0.29035E+0004 -0.52149E-0007 -0.85231E-0009 -0.51782E-0007
  0.10375E+0005 -0.29042E+0004 -0.50433E-0007 -0.18717E-0008 -0.48825E-0007
  0.10457E+0005 -0.29049E+0004 -0.47487E-0007 -0.27726E-0008 -0.44524E-0007
  0.10500E+0005 -0.29053E+0004 -0.45412E-0007 -0.31705E-0008 -0.41713E-0007
  0.10250E+0005 -0.28829E+0004 -0.57393E-0007  0.12804E-0009 -0.57658E-0007
  0.10293E+0005 -0.28834E+0004 -0.56845E-0007 -0.38161E-0009 -0.56570E-0007
  0.10375E+0005 -0.28842E+0004 -0.54987E-0007 -0.13370E-0008 -0.53514E-0007
  0.10457E+0005 -0.28851E+0004 -0.51974E-0007 -0.21915E-0008 -0.49149E-0007
  0.10500E+0005 -0.28855E+0004 -0.49889E-0007 -0.25737E-0008 -0.46313E-0007
  0.10500E+0005 -0.30000E+0004 -0.20338E-0007 -0.61917E-0008 -0.18403E-0007
  0.10543E+0005 -0.30000E+0004 -0.18360E-0007 -0.65747E-0008 -0.15840E-0007
  0.10625E+0005 -0.30000E+0004 -0.13462E-0007 -0.69869E-0008 -0.99618E-0008
  0.10707E+0005 -0.30000E+0004 -0.71204E-0008 -0.69885E-0008 -0.27913E-0008
  0.10750E+0005 -0.30000E+0004 -0.32363E-0008 -0.68358E-0008  0.14834E-0008
  0.10500E+0005 -0.29802E+0004 -0.25873E-0007 -0.55383E-0008 -0.23254E-0007
  0.10543E+0005 -0.29803E+0004 -0.23735E-0007 -0.59083E-0008 -0.20495E-0007
  0.10625E+0005 -0.29804E+0004 -0.18552E-0007 -0.63214E-0008 -0.14243E-0007
  0.10707E+0005 -0.29806E+0004 -0.11937E-0007 -0.63524E-0008 -0.66906E-0008
  0.10750E+0005 -0.29806E+0004 -0.79077E-0008 -0.62251E-0008 -0.22086E-0008
  0.10500E+0005 -0.29428E+0004 -0.36041E-0007 -0.43331E-0008 -0.32577E-0007
  0.10543E+0005 -0.29430E+0004 -0.33690E-0007 -0.46810E-0008 -0.29543E-0007
  0.10625E+0005 -0.29434E+0004 -0.28145E-0007 -0.50947E-0008 -0.22766E-0007
  0.10707E+0005 -0.29437E+0004 -0.21197E-0007 -0.51760E-0008 -0.14673E-0007
  0.10750E+0005 -0.29439E+0004 -0.16991E-0007 -0.50925E-0008 -0.98929E-0008
  0.10500E+0005 -0.29053E+0004 -0.45412E-0007 -0.31705E-0008 -0.41713E-0007
  0.10543E+0005 -0.29056E+0004 -0.42974E-0007 -0.34983E-0008 -0.38537E-0007
  0.10625E+0005 -0.29063E+0004 -0.37318E-0007 -0.39117E-0008 -0.31495E-0007
  0.10707E+0005 -0.29069E+0004 -0.30302E-0007 -0.40376E-0008 -0.23126E-0007
  0.10750E+0005 -0.29072E+0004 -0.26062E-0007 -0.39932E-0008 -0.18187E-0007
  0.10500E+0005 -0.28855E+0004 -0.49889E-0007 -0.25737E-0008 -0.46313E-0007
  0.10543E+0005 -0.28859E+0004 -0.47459E-0007 -0.28917E-0008 -0.43119E-0007
  0.10625E+0005 -0.28867E+0004 -0.41851E-0007 -0.33050E-0008 -0.36048E-0007
  0.10707E+0005 -0.28875E+0004 -0.34910E-0007 -0.34524E-0008 -0.27648E-0007
  0.10750E+0005 -0.28879E+0004 -0.30715E-0007 -0.34272E-0008 -0.22688E-0007
  0.10750E+0005 -0.30000E+0004 -0.32363E-0008 -0.68358E-0008  0.14834E-0008
  0.10793E+0005 -0.30000E+0004  0.98434E-0009 -0.65932E-0008  0.60750E-0008
  0.10875E+0005 -0.30000E+0004  0.97797E-0008 -0.59342E-0008  0.15547E-0007
  0.10957E+0005 -0.30000E+0004  0.19350E-0007 -0.51172E-0008  0.25806E-0007
  0.11000E+0005 -0.30000E+0004  0.24583E-0007 -0.46646E-0008  0.31414E-0007
  0.10750E+0005 -0.29806E+0004 -0.79077E-0008 -0.62251E-0008 -0.22086E-0008
  0.10793E+0005 -0.29807E+0004 -0.35334E-0008 -0.60127E-0008  0.25995E-0008
  0.10875E+0005 -0.29809E+0004  0.55806E-0008 -0.54203E-0008  0.12506E-0007
  0.10957E+0005 -0.29810E+0004  0.15530E-0007 -0.46735E-0008  0.23248E-0007
  0.11000E+0005 -0.29811E+0004  0.20996E-0007 -0.42558E-0008  0.29138E-0007
  0.10750E+0005 -0.29439E+0004 -0.16991E-0007 -0.50925E-0008 -0.98929E-0008
  0.10793E+0005 -0.29442E+0004 -0.12426E-0007 -0.49329E-0008 -0.47688E-0008
  0.10875E+0005 -0.29446E+0004 -0.28987E-0008 -0.44579E-0008  0.57898E-0008
  0.10957E+0005 -0.29451E+0004  0.75778E-0008 -0.38360E-0008  0.17285E-0007
  0.11000E+0005 -0.29453E+0004  0.13386E-0007 -0.34822E-0008  0.23626E-0007
  0.10750E+0005 -0.29072E+0004 -0.26062E-0007 -0.39932E-0008 -0.18187E-0007
  0.10793E+0005 -0.29076E+0004 -0.21452E-0007 -0.38815E-0008 -0.12887E-0007
  0.10875E+0005 -0.29084E+0004 -0.11792E-0007 -0.35136E-0008 -0.19355E-0008
  0.10957E+0005 -0.29091E+0004 -0.10717E-0008 -0.30076E-0008  0.10060E-0007
  0.11000E+0005 -0.29095E+0004  0.49295E-0008 -0.27140E-0008  0.16725E-0007
  0.10750E+0005 -0.28879E+0004 -0.30715E-0007 -0.34272E-0008 -0.22688E-0007
  0.10793E+0005 -0.28883E+0004 -0.26144E-0007 -0.33389E-0008 -0.17355E-0007
  0.10875E+0005 -0.28892E+0004 -0.16536E-0007 -0.30238E-0008 -0.63131E-0008
  0.10957E+0005 -0.28901E+0004 -0.58131E-0008 -0.25756E-0008  0.58322E-0008
  0.11000E+0005 -0.28906E+0004  0.22303E-0009 -0.23124E-0008  0.12609E-0007
  0.11000E+0005 -0.30000E+0004  0.24583E-0007 -0.46646E-0008  0.31414E-0007
  0.11043E+0005 -0.30000E+0004  0.29861E-0007 -0.42195E-0008  0.37078E-0007
  0.11125E+0005 -0.30000E+0004  0.39739E-0007 -0.34505E-0008  0.47694E-0007
  0.11207E+0005 -0.30000E+0004  0.49027E-0007 -0.28440E-0008  0.57674E-0007
  0.11250E+0005 -0.30000E+0004  0.53515E-0007 -0.26057E-0008  0.62474E-0007
  0.11000E+0005 -0.29811E+0004  0.20996E-0007 -0.42558E-0008  0.29138E-0007
  0.11043E+0005 -0.29812E+0004  0.26537E-0007 -0.38437E-0008  0.35107E-0007
  0.11125E+0005 -0.29813E+0004  0.37000E-0007 -0.31265E-0008  0.46371E-0007
  0.11207E+0005 -0.29815E+0004  0.47002E-0007 -0.25561E-0008  0.57106E-0007
  0.11250E+0005 -0.29816E+0004  0.51919E-0007 -0.23302E-0008  0.62348E-0007
  0.11000E+0005 -0.29453E+0004  0.13386E-0007 -0.34822E-0008  0.23626E-0007
  0.11043E+0005 -0.29455E+0004  0.19326E-0007 -0.31301E-0008  0.30095E-0007
  0.11125E+0005 -0.29460E+0004  0.30717E-0007 -0.25103E-0008  0.42453E-0007
  0.11207E+0005 -0.29464E+0004  0.41902E-0007 -0.20111E-0008  0.54501E-0007
  0.11250E+0005 -0.29467E+0004  0.47552E-0007 -0.18120E-0008  0.60531E-0007
  0.11000E+0005 -0.29095E+0004  0.49295E-0008 -0.27140E-0008  0.16725E-0007
  0.11043E+0005 -0.29099E+0004  0.11119E-0007 -0.24192E-0008  0.23569E-0007
  0.11125E+0005 -0.29106E+0004  0.23163E-0007 -0.18952E-0008  0.36800E-0007
  0.11207E+0005 -0.29114E+0004  0.35267E-0007 -0.14705E-0008  0.49965E-0007
  0.11250E+0005 -0.29118E+0004  0.41519E-0007 -0.13014E-0008  0.56691E-0007
  0.11000E+0005 -0.28906E+0004  0.22303E-0009 -0.23124E-0008  0.12609E-0007
  0.11043E+0005 -0.28911E+0004  0.64772E-0008 -0.20467E-0008  0.19593E-0007
  0.11125E+0005 -0.28920E+0004  0.18740E-0007 -0.15725E-0008  0.33179E-0007
  0.11207E+0005 -0.28929E+0004  0.31209E-0007 -0.11880E-0008  0.46835E-0007
  0.11250E+0005 -0.28934E+0004  0.37717E-0007 -0.10359E-0008  0.53883E-0007
  0.11250E+0005 -0.30000E+0004  0.53515E-0007 -0.26057E-0008  0.62474E-0007
  0.11293E+0005 -0.30000E+0004  0.57626E-0007 -0.24254E-0008  0.66840E-0007
  0.11375E+0005 -0.30000E+0004  0.64144E-0007 -0.22378E-0008  0.73612E-0007
  0.11457E+0005 -0.30000E+0004  0.68669E-0007 -0.22139E-0008  0.77990E-0007
  0.11500E+0005 -0.30000E+0004  0.70149E-0007 -0.22465E-0008  0.79198E-0007
  0.11250E+0005 -0.29816E+0004  0.51919E-0007 -0.23302E-0008  0.62348E-0007
  0.11293E+0005 -0.29817E+0004  0.56496E-0007 -0.21584E-0008  0.67188E-0007
  0.11375E+0005 -0.29818E+0004  0.63983E-0007 -0.19777E-0008  0.74932E-0007
  0.11457E+0005 -0.29820E+0004  0.69568E-0007 -0.19540E-0008  0.80362E-0007
  0.11500E+0005 -0.29820E+0004  0.71631E-0007 -0.19865E-0008  0.82140E-0007
  0.11250E+0005 -0.29467E+0004  0.47552E-0007 -0.18120E-0008  0.60531E-0007
  0.11293E+0005 -0.29469E+0004  0.52933E-0007 -0.16601E-0008  0.66224E-0007
  0.11375E+0005 -0.29474E+0004  0.62136E-0007 -0.15020E-0008  0.75756E-0007
  0.11457E+0005 -0.29478E+0004  0.69648E-0007 -0.14891E-0008  0.83160E-0007
  0.11500E+0005 -0.29480E+0004  0.72787E-0007 -0.15265E-0008  0.86032E-0007
  0.11250E+0005 -0.29118E+0004  0.41519E-0007 -0.13014E-0008  0.56691E-0007
  0.11293E+0005 -0.29122E+0004  0.47582E-0007 -0.11739E-0008  0.63155E-0007
  0.11375E+0005 -0.29129E+0004  0.58298E-0007 -0.10485E-0008  0.74353E-0007
  0.11457E+0005 -0.29136E+0004  0.67579E-0007 -0.10582E-0008  0.83663E-0007
  0.11500E+0005 -0.29140E+0004  0.71736E-0007 -0.11065E-0008  0.87616E-0007
  0.11250E+0005 -0.28934E+0004  0.37717E-0007 -0.10359E-0008  0.53883E-0007
  0.11293E+0005 -0.28938E+0004  0.44082E-0007 -0.92255E-0009  0.60710E-0007
  0.11375E+0005 -0.28947E+0004  0.55496E-0007 -0.81798E-0009  0.72719E-0007
  0.11457E+0005 -0.28956E+0004  0.65631E-0007 -0.84352E-0009  0.82987E-0007
  0.11500E+0005 -0.28960E+0004  0.70292E-0007 -0.89960E-0009  0.87496E-0007
  0.11500E+0005 -0.30000E+0004  0.70149E-0007 -0.22465E-0008  0.79198E-0007
  0.11543E+0005 -0.30000E+0004  0.70973E-0007 -0.22947E-0008  0.79600E-0007
  0.11625E+0005 -0.30000E+0004  0.70684E-0007 -0.23915E-0008  0.78093E-0007
  0.11707E+0005 -0.30000E+0004  0.68039E-0007 -0.24319E-0008  0.73700E-0007
  0.11750E+0005 -0.30000E+0004  0.65762E-0007 -0.24106E-0008  0.70316E-0007
  0.11500E+0005 -0.29820E+0004  0.71631E-0007 -0.19865E-0008  0.82140E-0007
  0.11543E+0005 -0.29821E+0004  0.73043E-0007 -0.20353E-0008  0.83119E-0007
  0.11625E+0005 -0.29822E+0004  0.73858E-0007 -0.21395E-0008  0.82678E-0007
  0.11707E+0005 -0.29824E+0004  0.72245E-0007 -0.21998E-0008  0.79266E-0007
  0.11750E+0005 -0.29824E+0004  0.70462E-0007 -0.21953E-0008  0.76338E-0007
  0.11500E+0005 -0.29480E+0004  0.72787E-0007 -0.15265E-0008  0.86032E-0007
  0.11543E+0005 -0.29482E+0004  0.75301E-0007 -0.15816E-0008  0.88124E-0007
  0.11625E+0005 -0.29486E+0004  0.78218E-0007 -0.17079E-0008  0.89787E-0007
  0.11707E+0005 -0.29490E+0004  0.78630E-0007 -0.18110E-0008  0.88365E-0007
  0.11750E+0005 -0.29492E+0004  0.77842E-0007 -0.18397E-0008  0.86396E-0007
  0.11500E+0005 -0.29140E+0004  0.71736E-0007 -0.11065E-0008  0.87616E-0007
  0.11543E+0005 -0.29143E+0004  0.75308E-0007 -0.11735E-0008  0.90825E-0007
  0.11625E+0005 -0.29149E+0004  0.80300E-0007 -0.13310E-0008  0.94656E-0007
  0.11707E+0005 -0.29155E+0004  0.82785E-0007 -0.14827E-0008  0.95361E-0007
  0.11750E+0005 -0.29159E+0004  0.83048E-0007 -0.15458E-0008  0.94451E-0007
  0.11500E+0005 -0.28960E+0004  0.70292E-0007 -0.89960E-0009  0.87496E-0007
  0.11543E+0005 -0.28964E+0004  0.74394E-0007 -0.97493E-0009  0.91286E-0007
  0.11625E+0005 -0.28972E+0004  0.80452E-0007 -0.11519E-0008  0.96266E-0007
  0.11707E+0005 -0.28979E+0004  0.84031E-0007 -0.13311E-0008  0.98131E-0007
  0.11750E+0005 -0.28983E+0004  0.84863E-0007 -0.14128E-0008  0.97814E-0007
  0.11750E+0005 -0.30000E+0004  0.65762E-0007 -0.24106E-0008  0.70316E-0007
  0.11793E+0005 -0.30000E+0004  0.62943E-0007 -0.23512E-0008  0.66287E-0007
  0.11875E+0005 -0.30000E+0004  0.56340E-0007 -0.21250E-0008  0.57207E-0007
  0.11957E+0005 -0.30000E+0004  0.48558E-0007 -0.17512E-0008  0.46887E-0007
  0.12000E+0005 -0.30000E+0004  0.44188E-0007 -0.15028E-0008  0.41236E-0007
  0.11750E+0005 -0.29824E+0004  0.70462E-0007 -0.21953E-0008  0.76338E-0007
  0.11793E+0005 -0.29825E+0004  0.68093E-0007 -0.21569E-0008  0.72716E-0007
  0.11875E+0005 -0.29826E+0004  0.62190E-0007 -0.19830E-0008  0.64227E-0007
  0.11957E+0005 -0.29827E+0004  0.54866E-0007 -0.16751E-0008  0.54219E-0007
  0.12000E+0005 -0.29828E+0004  0.50630E-0007 -0.14659E-0008  0.48606E-0007
  0.11750E+0005 -0.29492E+0004  0.77842E-0007 -0.18397E-0008  0.86396E-0007
  0.11793E+0005 -0.29493E+0004  0.76399E-0007 -0.18415E-0008  0.83650E-0007
  0.11875E+0005 -0.29496E+0004  0.71997E-0007 -0.17650E-0008  0.76514E-0007
  0.11957E+0005 -0.29499E+0004  0.65759E-0007 -0.15774E-0008  0.67361E-0007
  0.12000E+0005 -0.29501E+0004  0.61904E-0007 -0.14385E-0008  0.61970E-0007
  0.11750E+0005 -0.29159E+0004  0.83048E-0007 -0.15458E-0008  0.94451E-0007
  0.11793E+0005 -0.29161E+0004  0.82606E-0007 -0.15883E-0008  0.92700E-0007
  0.11875E+0005 -0.29167E+0004  0.79899E-0007 -0.16067E-0008  0.87190E-0007
  0.11957E+0005 -0.29172E+0004  0.75004E-0007 -0.15337E-0008  0.79222E-0007
  0.12000E+0005 -0.29174E+0004  0.71685E-0007 -0.14610E-0008  0.74243E-0007
  0.11750E+0005 -0.28983E+0004  0.84863E-0007 -0.14128E-0008  0.97814E-0007
  0.11793E+0005 -0.28986E+0004  0.84971E-0007 -0.14769E-0008  0.96627E-0007
  0.11875E+0005 -0.28993E+0004  0.83222E-0007 -0.15445E-0008  0.92073E-0007
  0.11957E+0005 -0.28999E+0004  0.79126E-0007 -0.15298E-0008  0.84853E-0007
  0.12000E+0005 -0.29002E+0004  0.76147E-0007 -0.14905E-0008  0.80162E-0007
  0.12000E+0005 -0.30000E+0004  0.44188E-0007 -0.15028E-0008  0.41236E-0007
  0.12043E+0005 -0.30000E+0004  0.39761E-0007 -0.12270E-0008  0.35617E-0007
  0.12125E+0005 -0.30000E+0004  0.31566E-0007 -0.65856E-0009  0.25528E-0007
  0.12207E+0005 -0.30000E+0004  0.24165E-0007 -0.82247E-0010  0.16886E-0007
  0.12250E+0005 -0.30000E+0004  0.20775E-0007  0.20348E-0009  0.13161E-0007
  0.12000E+0005 -0.29828E+0004  0.50630E-0007 -0.14659E-0008  0.48606E-0007
  0.12043E+0005 -0.29828E+0004  0.46256E-0007 -0.12303E-0008  0.42929E-0007
  0.12125E+0005 -0.29830E+0004  0.37948E-0007 -0.73932E-0009  0.32479E-0007
  0.12207E+0005 -0.29831E+0004  0.30173E-0007 -0.23517E-0009  0.23167E-0007
  0.12250E+0005 -0.29832E+0004  0.26493E-0007  0.16884E-0010  0.18977E-0007
  0.12000E+0005 -0.29501E+0004  0.61904E-0007 -0.14385E-0008  0.61970E-0007
  0.12043E+0005 -0.29503E+0004  0.57763E-0007 -0.12756E-0008  0.56338E-0007
  0.12125E+0005 -0.29507E+0004  0.49501E-0007 -0.92357E-0009  0.45496E-0007
  0.12207E+0005 -0.29510E+0004  0.41269E-0007 -0.54868E-0009  0.35184E-0007
  0.12250E+0005 -0.29512E+0004  0.37163E-0007 -0.35707E-0009  0.30244E-0007
  0.12000E+0005 -0.29174E+0004  0.71685E-0007 -0.14610E-0008  0.74243E-0007
  0.12043E+0005 -0.29178E+0004  0.67945E-0007 -0.13662E-0008  0.68853E-0007
  0.12125E+0005 -0.29184E+0004  0.60060E-0007 -0.11440E-0008  0.58000E-0007
  0.12207E+0005 -0.29190E+0004  0.51703E-0007 -0.88968E-0009  0.47061E-0007
  0.12250E+0005 -0.29193E+0004  0.47340E-0007 -0.75443E-0009  0.41552E-0007
  0.12000E+0005 -0.29002E+0004  0.76147E-0007 -0.14905E-0008  0.80162E-0007
  0.12043E+0005 -0.29006E+0004  0.72681E-0007 -0.14300E-0008  0.74978E-0007
  0.12125E+0005 -0.29013E+0004  0.65123E-0007 -0.12729E-0008  0.64273E-0007
  0.12207E+0005 -0.29021E+0004  0.56834E-0007 -0.10791E-0008  0.53155E-0007
  0.12250E+0005 -0.29025E+0004  0.52403E-0007 -0.97218E-0009  0.47423E-0007
  0.12250E+0005 -0.30000E+0004  0.20775E-0007  0.20348E-0009  0.13161E-0007
  0.12293E+0005 -0.30000E+0004  0.17830E-0007  0.46647E-0009  0.10120E-0007
  0.12375E+0005 -0.30000E+0004  0.13645E-0007  0.87870E-0009  0.64325E-0008
  0.12457E+0005 -0.30000E+0004  0.11450E-0007  0.11593E-0008  0.55765E-0008
  0.12500E+0005 -0.30000E+0004  0.11099E-0007  0.12536E-0008  0.62294E-0008
  0.12250E+0005 -0.29832E+0004  0.26493E-0007  0.16884E-0010  0.18977E-0007
  0.12293E+0005 -0.29833E+0004  0.23194E-0007  0.25112E-0009  0.15395E-0007
  0.12375E+0005 -0.29834E+0004  0.18232E-0007  0.62350E-0009  0.10552E-0007
  0.12457E+0005 -0.29836E+0004  0.15181E-0007  0.88684E-0009  0.84442E-0008
  0.12500E+0005 -0.29837E+0004  0.14377E-0007  0.98145E-0009  0.84344E-0008
  0.12250E+0005 -0.29512E+0004  0.37163E-0007 -0.35707E-0009  0.30244E-0007
  0.12293E+0005 -0.29515E+0004  0.33310E-0007 -0.17440E-0009  0.25757E-0007
  0.12375E+0005 -0.29520E+0004  0.27057E-0007  0.12608E-0009  0.18904E-0007
  0.12457E+0005 -0.29526E+0004  0.22514E-0007  0.35726E-0009  0.14544E-0007
  0.12500E+0005 -0.29528E+0004  0.20893E-0007  0.45156E-0009  0.13311E-0007
  0.12250E+0005 -0.29193E+0004  0.47340E-0007 -0.75443E-0009  0.41552E-0007
  0.12293E+0005 -0.29198E+0004  0.43093E-0007 -0.62011E-0009  0.36330E-0007
  0.12375E+0005 -0.29206E+0004  0.35811E-0007 -0.38761E-0009  0.27740E-0007
  0.12457E+0005 -0.29215E+0004  0.29974E-0007 -0.18830E-0009  0.21320E-0007
  0.12500E+0005 -0.29220E+0004  0.27611E-0007 -0.95649E-0010  0.18931E-0007
  0.12250E+0005 -0.29025E+0004  0.52403E-0007 -0.97218E-0009  0.47423E-0007
  0.12293E+0005 -0.29030E+0004  0.48015E-0007 -0.86220E-0009  0.41887E-0007
  0.12375E+0005 -0.29041E+0004  0.40303E-0007 -0.66430E-0009  0.32501E-0007
  0.12457E+0005 -0.29051E+0004  0.33873E-0007 -0.48190E-0009  0.25086E-0007
  0.12500E+0005 -0.29057E+0004  0.31156E-0007 -0.39071E-0009  0.22122E-0007
  0.12500E+0005 -0.30000E+0004  0.11099E-0007  0.12536E-0008  0.62294E-0008
  0.12543E+0005 -0.30000E+0004  0.11276E-0007  0.13165E-0008  0.75741E-0008
  0.12625E+0005 -0.30000E+0004  0.12889E-0007  0.13732E-0008  0.11708E-0007
  0.12707E+0005 -0.30000E+0004  0.15767E-0007  0.14108E-0008  0.17230E-0007
  0.12750E+0005 -0.30000E+0004  0.17589E-0007  0.14534E-0008  0.20371E-0007
  0.12500E+0005 -0.29837E+0004  0.14377E-0007  0.98145E-0009  0.84344E-0008
  0.12543E+0005 -0.29838E+0004  0.14113E-0007  0.10513E-0008  0.91316E-0008
  0.12625E+0005 -0.29840E+0004  0.14972E-0007  0.11374E-0008  0.12141E-0007
  0.12707E+0005 -0.29842E+0004  0.17263E-0007  0.12220E-0008  0.16750E-0007
  0.12750E+0005 -0.29843E+0004  0.18862E-0007  0.12939E-0008  0.19522E-0007
  0.12500E+0005 -0.29528E+0004  0.20893E-0007  0.45156E-0009  0.13311E-0007
  0.12543E+0005 -0.29531E+0004  0.19822E-0007  0.53297E-0009  0.12797E-0007
  0.12625E+0005 -0.29537E+0004  0.19258E-0007  0.66947E-0009  0.13652E-0007
  0.12707E+0005 -0.29542E+0004  0.20384E-0007  0.83568E-0009  0.16442E-0007
  0.12750E+0005 -0.29545E+0004  0.21514E-0007  0.95913E-0009  0.18446E-0007
  0.12500E+0005 -0.29220E+0004  0.27611E-0007 -0.95649E-0010  0.18931E-0007
  0.12543E+0005 -0.29224E+0004  0.25785E-0007 -0.51154E-0011  0.17247E-0007
  0.12625E+0005 -0.29233E+0004  0.23838E-0007  0.17489E-0009  0.15957E-0007
  0.12707E+0005 -0.29242E+0004  0.23767E-0007  0.41343E-0009  0.16856E-0007
  0.12750E+0005 -0.29247E+0004  0.24385E-0007  0.58305E-0009  0.18024E-0007
  0.12500E+0005 -0.29057E+0004  0.31156E-0007 -0.39071E-0009  0.22122E-0007
  0.12543E+0005 -0.29063E+0004  0.28959E-0007 -0.29637E-0009  0.19847E-0007
  0.12625E+0005 -0.29073E+0004  0.26311E-0007 -0.96167E-0010  0.17446E-0007
  0.12707E+0005 -0.29084E+0004  0.25610E-0007  0.17684E-0009  0.17335E-0007
  0.12750E+0005 -0.29090E+0004  0.25948E-0007  0.36871E-0009  0.18043E-0007
  0.12750E+0005 -0.30000E+0004  0.17589E-0007  0.14534E-0008  0.20371E-0007
  0.12793E+0005 -0.30000E+0004  0.19488E-0007  0.15313E-0008  0.23468E-0007
  0.12875E+0005 -0.30000E+0004  0.22900E-0007  0.18306E-0008  0.28622E-0007
  0.12957E+0005 -0.30000E+0004  0.25438E-0007  0.24094E-0008  0.31945E-0007
  0.13000E+0005 -0.30000E+0004  0.26184E-0007  0.28540E-0008  0.32636E-0007
  0.12750E+0005 -0.29843E+0004  0.18862E-0007  0.12939E-0008  0.19522E-0007
  0.12793E+0005 -0.29844E+0004  0.20606E-0007  0.14033E-0008  0.22333E-0007
  0.12875E+0005 -0.29845E+0004  0.23919E-0007  0.17629E-0008  0.27204E-0007
  0.12957E+0005 -0.29846E+0004  0.26611E-0007  0.23963E-0008  0.30590E-0007
  0.13000E+0005 -0.29847E+0004  0.27535E-0007  0.28645E-0008  0.31450E-0007
  0.12750E+0005 -0.29545E+0004  0.21514E-0007  0.95913E-0009  0.18446E-0007
  0.12793E+0005 -0.29547E+0004  0.22909E-0007  0.11233E-0008  0.20639E-0007
  0.12875E+0005 -0.29551E+0004  0.25910E-0007  0.15886E-0008  0.24806E-0007
  0.12957E+0005 -0.29554E+0004  0.28757E-0007  0.23186E-0008  0.28125E-0007
  0.13000E+0005 -0.29556E+0004  0.29945E-0007  0.28291E-0008  0.29206E-0007
  0.12750E+0005 -0.29247E+0004  0.24385E-0007  0.58305E-0009  0.18024E-0007
  0.12793E+0005 -0.29250E+0004  0.25376E-0007  0.79610E-0009  0.19517E-0007
  0.12875E+0005 -0.29257E+0004  0.27926E-0007  0.13567E-0008  0.22787E-0007
  0.12957E+0005 -0.29263E+0004  0.30770E-0007  0.21744E-0008  0.25823E-0007
  0.13000E+0005 -0.29266E+0004  0.32138E-0007  0.27238E-0008  0.27006E-0007
  0.12750E+0005 -0.29090E+0004  0.25948E-0007  0.36871E-0009  0.18043E-0007
  0.12793E+0005 -0.29094E+0004  0.26708E-0007  0.60531E-0009  0.19142E-0007
  0.12875E+0005 -0.29101E+0004  0.28976E-0007  0.12120E-0008  0.21874E-0007
  0.12957E+0005 -0.29109E+0004  0.31764E-0007  0.20727E-0008  0.24681E-0007
  0.13000E+0005 -0.29113E+0004  0.33196E-0007  0.26413E-0008  0.25875E-0007
  0.13000E+0005 -0.30000E+0004  0.26184E-0007  0.28540E-0008  0.32636E-0007
  0.13043E+0005 -0.30000E+0004  0.26408E-0007  0.34035E-0008  0.32453E-0007
  0.13125E+0005 -0.30000E+0004  0.25146E-0007  0.47444E-0008  0.29421E-0007
  0.13207E+0005 -0.30000E+0004  0.21428E-0007  0.64530E-0008  0.22689E-0007
  0.13250E+0005 -0.30000E+0004  0.18443E-0007  0.74798E-0008  0.17674E-0007
  0.13000E+0005 -0.29847E+0004  0.27535E-0007  0.28645E-0008  0.31450E-0007
  0.13043E+0005 -0.29847E+0004  0.27995E-0007  0.34332E-0008  0.31516E-0007
  0.13125E+0005 -0.29848E+0004  0.27310E-0007  0.47943E-0008  0.29159E-0007
  0.13207E+0005 -0.29849E+0004  0.24279E-0007  0.64996E-0008  0.23291E-0007
  0.13250E+0005 -0.29849E+0004  0.21673E-0007  0.75151E-0008  0.18777E-0007
  0.13000E+0005 -0.29556E+0004  0.29945E-0007  0.28291E-0008  0.29206E-0007
  0.13043E+0005 -0.29558E+0004  0.30785E-0007  0.34318E-0008  0.29652E-0007
  0.13125E+0005 -0.29560E+0004  0.31089E-0007  0.48301E-0008  0.28415E-0007
  0.13207E+0005 -0.29563E+0004  0.29288E-0007  0.65321E-0008  0.24065E-0007
  0.13250E+0005 -0.29564E+0004  0.27380E-0007  0.75290E-0008  0.20453E-0007
  0.13000E+0005 -0.29266E+0004  0.32138E-0007  0.27238E-0008  0.27006E-0007
  0.13043E+0005 -0.29268E+0004  0.33278E-0007  0.33580E-0008  0.27717E-0007
  0.13125E+0005 -0.29272E+0004  0.34435E-0007  0.47922E-0008  0.27400E-0007
  0.13207E+0005 -0.29276E+0004  0.33772E-0007  0.64944E-0008  0.24409E-0007
  0.13250E+0005 -0.29279E+0004  0.32534E-0007  0.74766E-0008  0.21637E-0007
  0.13000E+0005 -0.29113E+0004  0.33196E-0007  0.26413E-0008  0.25875E-0007
  0.13043E+0005 -0.29116E+0004  0.34464E-0007  0.32911E-0008  0.26683E-0007
  0.13125E+0005 -0.29121E+0004  0.36021E-0007  0.47436E-0008  0.26774E-0007
  0.13207E+0005 -0.29125E+0004  0.35922E-0007  0.64474E-0008  0.24438E-0007
  0.13250E+0005 -0.29128E+0004  0.35027E-0007  0.74232E-0008  0.22084E-0007
  0.13250E+0005 -0.30000E+0004  0.18443E-0007  0.74798E-0008  0.17674E-0007
  0.13293E+0005 -0.30000E+0004  0.14773E-0007  0.85704E-0008  0.11730E-0007
  0.13375E+0005 -0.30000E+0004  0.60964E-0008  0.10739E-0007 -0.17248E-0008
  0.13457E+0005 -0.30000E+0004 -0.44015E-0008  0.12885E-0007 -0.17219E-0007
  0.13500E+0005 -0.30000E+0004 -0.10444E-0007  0.13941E-0007 -0.25812E-0007
  0.13250E+0005 -0.29849E+0004  0.21673E-0007  0.75151E-0008  0.18777E-0007
  0.13293E+0005 -0.29850E+0004  0.18377E-0007  0.85871E-0008  0.13342E-0007
  0.13375E+0005 -0.29851E+0004  0.10351E-0007  0.10705E-0007  0.81989E-0009
  0.13457E+0005 -0.29851E+0004  0.35851E-0009  0.12784E-0007 -0.13873E-0007
  0.13500E+0005 -0.29852E+0004 -0.54994E-0008  0.13801E-0007 -0.22129E-0007
  0.13250E+0005 -0.29564E+0004  0.27380E-0007  0.75290E-0008  0.20453E-0007
  0.13293E+0005 -0.29565E+0004  0.24786E-0007  0.85707E-0008  0.15951E-0007
  0.13375E+0005 -0.29567E+0004  0.18021E-0007  0.10604E-0007  0.51811E-0008
  0.13457E+0005 -0.29569E+0004  0.90622E-0008  0.12570E-0007 -0.79561E-0008
  0.13500E+0005 -0.29570E+0004  0.36122E-0008  0.13521E-0007 -0.15532E-0007
  0.13250E+0005 -0.29279E+0004  0.32534E-0007  0.74766E-0008  0.21637E-0007
  0.13293E+0005 -0.29280E+0004  0.30633E-0007  0.84936E-0008  0.18025E-0007
  0.13375E+0005 -0.29284E+0004  0.25155E-0007  0.10456E-0007  0.89745E-0008
  0.13457E+0005 -0.29287E+0004  0.17318E-0007  0.12326E-0007 -0.25719E-0008
  0.13500E+0005 -0.29289E+0004  0.12345E-0007  0.13222E-0007 -0.94253E-0008
  0.13250E+0005 -0.29128E+0004  0.35027E-0007  0.74232E-0008  0.22084E-0007
  0.13293E+0005 -0.29130E+0004  0.33486E-0007  0.84292E-0008  0.18923E-0007
  0.13375E+0005 -0.29135E+0004  0.28694E-0007  0.10359E-0007  0.10762E-0007
  0.13457E+0005 -0.29139E+0004  0.21481E-0007  0.12186E-0007  0.63606E-0010
  0.13500E+0005 -0.29141E+0004  0.16785E-0007  0.13056E-0007 -0.63936E-0008
  0.13500E+0005 -0.30000E+0004 -0.10444E-0007  0.13941E-0007 -0.25812E-0007
  0.13543E+0005 -0.30000E+0004 -0.16684E-0007  0.14905E-0007 -0.34442E-0007
  0.13625E+0005 -0.30000E+0004 -0.28580E-0007  0.16372E-0007 -0.50158E-0007
  0.13707E+0005 -0.30000E+0004 -0.39791E-0007  0.17209E-0007 -0.63870E-0007
  0.13750E+0005 -0.30000E+0004 -0.45119E-0007  0.17344E-0007 -0.69854E-0007
  0.13500E+0005 -0.29852E+0004 -0.54994E-0008  0.13801E-0007 -0.22129E-0007
  0.13543E+0005 -0.29852E+0004 -0.11619E-0007  0.14723E-0007 -0.30493E-0007
  0.13625E+0005 -0.29853E+0004 -0.23491E-0007  0.16114E-0007 -0.45942E-0007
  0.13707E+0005 -0.29853E+0004 -0.34958E-0007  0.16884E-0007 -0.59722E-0007
  0.13750E+0005 -0.29854E+0004 -0.40532E-0007  0.16992E-0007 -0.65882E-0007
  0.13500E+0005 -0.29570E+0004  0.36122E-0008  0.13521E-0007 -0.15532E-0007
  0.13543E+0005 -0.29571E+0004 -0.22126E-0008  0.14374E-0007 -0.23343E-0007
  0.13625E+0005 -0.29573E+0004 -0.13887E-0007  0.15637E-0007 -0.38157E-0007
  0.13707E+0005 -0.29575E+0004 -0.25669E-0007  0.16297E-0007 -0.51916E-0007
  0.13750E+0005 -0.29576E+0004 -0.31620E-0007  0.16359E-0007 -0.58324E-0007
  0.13500E+0005 -0.29289E+0004  0.12345E-0007  0.13222E-0007 -0.94253E-0008
  0.13543E+0005 -0.29291E+0004  0.68978E-0008  0.14017E-0007 -0.16622E-0007
  0.13625E+0005 -0.29294E+0004 -0.43928E-0008  0.15174E-0007 -0.30654E-0007
  0.13707E+0005 -0.29297E+0004 -0.16278E-0007  0.15744E-0007 -0.44208E-0007
  0.13750E+0005 -0.29298E+0004 -0.22489E-0007  0.15770E-0007 -0.50759E-0007
  0.13500E+0005 -0.29141E+0004  0.16785E-0007  0.13056E-0007 -0.63936E-0008
  0.13543E+0005 -0.29143E+0004  0.11568E-0007  0.13825E-0007 -0.13246E-0007
  0.13625E+0005 -0.29146E+0004  0.55047E-0009  0.14934E-0007 -0.26811E-0007
  0.13707E+0005 -0.29150E+0004 -0.11308E-0007  0.15465E-0007 -0.40189E-0007
  0.13750E+0005 -0.29152E+0004 -0.17611E-0007  0.15476E-0007 -0.46776E-0007
  0.13750E+0005 -0.30000E+0004 -0.45119E-0007  0.17344E-0007 -0.69854E-0007
  0.13793E+0005 -0.30000E+0004 -0.49884E-0007  0.17247E-0007 -0.74768E-0007
  0.13875E+0005 -0.30000E+0004 -0.56993E-0007  0.16383E-0007 -0.80669E-0007
  0.13957E+0005 -0.30000E+0004 -0.61116E-0007  0.14619E-0007 -0.81628E-0007
  0.14000E+0005 -0.30000E+0004 -0.61968E-0007  0.13341E-0007 -0.80063E-0007
  0.13750E+0005 -0.29854E+0004 -0.40532E-0007  0.16992E-0007 -0.65882E-0007
  0.13793E+0005 -0.29854E+0004 -0.45613E-0007  0.16870E-0007 -0.71059E-0007
  0.13875E+0005 -0.29854E+0004 -0.53497E-0007  0.15983E-0007 -0.77697E-0007
  0.13957E+0005 -0.29854E+0004 -0.58578E-0007  0.14227E-0007 -0.79647E-0007
  0.14000E+0005 -0.29855E+0004 -0.59983E-0007  0.12967E-0007 -0.78680E-0007
  0.13750E+0005 -0.29576E+0004 -0.31620E-0007  0.16359E-0007 -0.58324E-0007
  0.13793E+0005 -0.29576E+0004 -0.37207E-0007  0.16201E-0007 -0.63917E-0007
  0.13875E+0005 -0.29578E+0004 -0.46399E-0007  0.15283E-0007 -0.71795E-0007
  0.13957E+0005 -0.29579E+0004 -0.53160E-0007  0.13550E-0007 -0.75488E-0007
  0.14000E+0005 -0.29579E+0004 -0.55559E-0007  0.12326E-0007 -0.75595E-0007
  0.13750E+0005 -0.29298E+0004 -0.22489E-0007  0.15770E-0007 -0.50759E-0007
  0.13793E+0005 -0.29299E+0004 -0.28467E-0007  0.15587E-0007 -0.56662E-0007
  0.13875E+0005 -0.29301E+0004 -0.38760E-0007  0.14651E-0007 -0.65586E-0007
  0.13957E+0005 -0.29303E+0004 -0.47026E-0007  0.12951E-0007 -0.70850E-0007
  0.14000E+0005 -0.29304E+0004 -0.50342E-0007  0.11766E-0007 -0.71956E-0007
  0.13750E+0005 -0.29152E+0004 -0.17611E-0007  0.15476E-0007 -0.46776E-0007
  0.13793E+0005 -0.29153E+0004 -0.23750E-0007  0.15282E-0007 -0.52802E-0007
  0.13875E+0005 -0.29155E+0004 -0.34542E-0007  0.14344E-0007 -0.62203E-0007
  0.13957E+0005 -0.29157E+0004 -0.43531E-0007  0.12666E-0007 -0.68229E-0007
  0.14000E+0005 -0.29158E+0004 -0.47300E-0007  0.11502E-0007 -0.69829E-0007
  0.14000E+0005 -0.30000E+0004 -0.61968E-0007  0.13341E-0007 -0.80063E-0007
  0.14043E+0005 -0.30000E+0004 -0.61884E-0007  0.11845E-0007 -0.77102E-0007
  0.14125E+0005 -0.30000E+0004 -0.59214E-0007  0.84867E-0008 -0.67920E-0007
  0.14207E+0005 -0.30000E+0004 -0.53563E-0007  0.46288E-0008 -0.54824E-0007
  0.14250E+0005 -0.30000E+0004 -0.49583E-0007  0.24784E-0008 -0.46751E-0007
  0.14000E+0005 -0.29855E+0004 -0.59983E-0007  0.12967E-0007 -0.78680E-0007
  0.14043E+0005 -0.29855E+0004 -0.60469E-0007  0.11497E-0007 -0.76347E-0007
  0.14125E+0005 -0.29855E+0004 -0.58877E-0007  0.82150E-0008 -0.68387E-0007
  0.14207E+0005 -0.29855E+0004 -0.54223E-0007  0.44616E-0008 -0.56451E-0007
  0.14250E+0005 -0.29855E+0004 -0.50705E-0007  0.23757E-0008 -0.48927E-0007
  0.14000E+0005 -0.29579E+0004 -0.55559E-0007  0.12326E-0007 -0.75595E-0007
  0.14043E+0005 -0.29579E+0004 -0.57079E-0007  0.10907E-0007 -0.74405E-0007
  0.14125E+0005 -0.29580E+0004 -0.57484E-0007  0.77660E-0008 -0.68705E-0007
  0.14207E+0005 -0.29581E+0004 -0.54726E-0007  0.42038E-0008 -0.58965E-0007
  0.14250E+0005 -0.29581E+0004 -0.52109E-0007  0.22344E-0008 -0.52499E-0007
  0.14000E+0005 -0.29304E+0004 -0.50342E-0007  0.11766E-0007 -0.71956E-0007
  0.14043E+0005 -0.29304E+0004 -0.52835E-0007  0.10400E-0007 -0.71845E-0007
  0.14125E+0005 -0.29305E+0004 -0.55166E-0007  0.73988E-0008 -0.68326E-0007
  0.14207E+0005 -0.29306E+0004 -0.54300E-0007  0.40193E-0008 -0.60767E-0007
  0.14250E+0005 -0.29306E+0004 -0.52609E-0007  0.21597E-0008 -0.55378E-0007
  0.14000E+0005 -0.29158E+0004 -0.47300E-0007  0.11502E-0007 -0.69829E-0007
  0.14043E+0005 -0.29159E+0004 -0.50280E-0007  0.10165E-0007 -0.70263E-0007
  0.14125E+0005 -0.29160E+0004 -0.53597E-0007  0.72361E-0008 -0.67863E-0007
  0.14207E+0005 -0.29161E+0004 -0.53722E-0007  0.39498E-0008 -0.61446E-0007
  0.14250E+0005 -0.29162E+0004 -0.52527E-0007  0.21457E-0008 -0.56629E-0007
  0.14250E+0005 -0.30000E+0004 -0.49583E-0007  0.24784E-0008 -0.46751E-0007
  0.14293E+0005 -0.30000E+0004 -0.45064E-0007  0.30574E-0009 -0.38158E-0007
  0.14375E+0005 -0.30000E+0004 -0.35532E-0007 -0.37173E-0008 -0.21328E-0007
  0.14457E+0005 -0.30000E+0004 -0.25637E-0007 -0.73492E-0008 -0.52825E-0008
  0.14500E+0005 -0.30000E+0004 -0.20654E-0007 -0.90068E-0008  0.22639E-0008
  0.14250E+0005 -0.29855E+0004 -0.50705E-0007  0.23757E-0008 -0.48927E-0007
  0.14293E+0005 -0.29855E+0004 -0.46587E-0007  0.27206E-0009 -0.40815E-0007
  0.14375E+0005 -0.29856E+0004 -0.37611E-0007 -0.36139E-0008 -0.24664E-0007
  0.14457E+0005 -0.29856E+0004 -0.27963E-0007 -0.71116E-0008 -0.89278E-0008
  0.14500E+0005 -0.29856E+0004 -0.22978E-0007 -0.87048E-0008 -0.13804E-0008
  0.14250E+0005 -0.29581E+0004 -0.52109E-0007  0.22344E-0008 -0.52499E-0007
  0.14293E+0005 -0.29581E+0004 -0.48791E-0007  0.25475E-0009 -0.45332E-0007
  0.14375E+0005 -0.29583E+0004 -0.40982E-0007 -0.33867E-0008 -0.30566E-0007
  0.14457E+0005 -0.29584E+0004 -0.31954E-0007 -0.66473E-0008 -0.15557E-0007
  0.14500E+0005 -0.29584E+0004 -0.27054E-0007 -0.81271E-0008 -0.80915E-0008
  0.14250E+0005 -0.29306E+0004 -0.52609E-0007  0.21597E-0008 -0.55378E-0007
  0.14293E+0005 -0.29307E+0004 -0.50136E-0007  0.29579E-0009 -0.49193E-0007
  0.14375E+0005 -0.29309E+0004 -0.43626E-0007 -0.31198E-0008 -0.35929E-0007
  0.14457E+0005 -0.29311E+0004 -0.35399E-0007 -0.61643E-0008 -0.21813E-0007
  0.14500E+0005 -0.29312E+0004 -0.30693E-0007 -0.75414E-0008 -0.14533E-0007
  0.14250E+0005 -0.29162E+0004 -0.52527E-0007  0.21457E-0008 -0.56629E-0007
  0.14293E+0005 -0.29163E+0004 -0.50515E-0007  0.33989E-0009 -0.50975E-0007
  0.14375E+0005 -0.29165E+0004 -0.44735E-0007 -0.29633E-0008 -0.38546E-0007
  0.14457E+0005 -0.29168E+0004 -0.36998E-0007 -0.59015E-0008 -0.24963E-0007
  0.14500E+0005 -0.29169E+0004 -0.32434E-0007 -0.72286E-0008 -0.17818E-0007
  0.14500E+0005 -0.30000E+0004 -0.20654E-0007 -0.90068E-0008  0.22639E-0008
  0.14543E+0005 -0.30000E+0004 -0.16044E-0007 -0.10435E-0007  0.88689E-0008
  0.14625E+0005 -0.30000E+0004 -0.88683E-0008 -0.12400E-0007  0.18046E-0007
  0.14707E+0005 -0.30000E+0004 -0.44504E-0008 -0.13271E-0007  0.21965E-0007
  0.14750E+0005 -0.30000E+0004 -0.34442E-0008 -0.13267E-0007  0.21695E-0007
  0.14500E+0005 -0.29856E+0004 -0.22978E-0007 -0.87048E-0008 -0.13804E-0008
  0.14543E+0005 -0.29857E+0004 -0.18269E-0007 -0.10075E-0007  0.53469E-0008
  0.14625E+0005 -0.29858E+0004 -0.10669E-0007 -0.11957E-0007  0.15065E-0007
  0.14707E+0005 -0.29858E+0004 -0.55631E-0008 -0.12787E-0007  0.19880E-0007
  0.14750E+0005 -0.29859E+0004 -0.41157E-0008 -0.12782E-0007  0.20195E-0007
  0.14500E+0005 -0.29584E+0004 -0.27054E-0007 -0.81271E-0008 -0.80915E-0008
  0.14543E+0005 -0.29586E+0004 -0.22254E-0007 -0.93970E-0008 -0.12213E-0008
  0.14625E+0005 -0.29588E+0004 -0.14028E-0007 -0.11136E-0007  0.93531E-0008
  0.14707E+0005 -0.29590E+0004 -0.77779E-0008 -0.11901E-0007  0.15713E-0007
  0.14750E+0005 -0.29591E+0004 -0.55638E-0008 -0.11897E-0007  0.17070E-0007
  0.14500E+0005 -0.29312E+0004 -0.30693E-0007 -0.75414E-0008 -0.14533E-0007
  0.14543E+0005 -0.29314E+0004 -0.25917E-0007 -0.87220E-0008 -0.76296E-0008
  0.14625E+0005 -0.29318E+0004 -0.17287E-0007 -0.10336E-0007  0.35903E-0008
  0.14707E+0005 -0.29322E+0004 -0.10094E-0007 -0.11048E-0007  0.11302E-0007
  0.14750E+0005 -0.29324E+0004 -0.72028E-0008 -0.11049E-0007  0.13613E-0007
  0.14500E+0005 -0.29169E+0004 -0.32434E-0007 -0.72286E-0008 -0.17818E-0007
  0.14543E+0005 -0.29171E+0004 -0.27715E-0007 -0.83660E-0008 -0.10939E-0007
  0.14625E+0005 -0.29176E+0004 -0.18955E-0007 -0.99211E-0008  0.54045E-0009
  0.14707E+0005 -0.29180E+0004 -0.11343E-0007 -0.10609E-0007  0.88898E-0008
  0.14750E+0005 -0.29183E+0004 -0.81305E-0008 -0.10615E-0007  0.11670E-0007
  0.14750E+0005 -0.30000E+0004 -0.34442E-0008 -0.13267E-0007  0.21695E-0007
  0.14793E+0005 -0.30000E+0004 -0.34142E-0008 -0.12950E-0007  0.19796E-0007
  0.14875E+0005 -0.30000E+0004 -0.60541E-0008 -0.11553E-0007  0.11920E-0007
  0.14957E+0005 -0.30000E+0004 -0.11949E-0007 -0.93061E-0008 -0.73207E-0009
  0.15000E+0005 -0.30000E+0004 -0.16147E-0007 -0.78839E-0008 -0.88339E-0008
  0.14750E+0005 -0.29859E+0004 -0.41157E-0008 -0.12782E-0007  0.20195E-0007
  0.14793E+0005 -0.29859E+0004 -0.36096E-0008 -0.12479E-0007  0.18935E-0007
  0.14875E+0005 -0.29860E+0004 -0.53188E-0008 -0.11147E-0007  0.12338E-0007
  0.14957E+0005 -0.29862E+0004 -0.10353E-0007 -0.90119E-0008  0.91481E-0009
  0.15000E+0005 -0.29862E+0004 -0.14168E-0007 -0.76633E-0008 -0.66150E-0008
  0.14750E+0005 -0.29591E+0004 -0.55638E-0008 -0.11897E-0007  0.17070E-0007
  0.14793E+0005 -0.29593E+0004 -0.42122E-0008 -0.11621E-0007  0.16967E-0007
  0.14875E+0005 -0.29596E+0004 -0.42200E-0008 -0.10411E-0007  0.12735E-0007
  0.14957E+0005 -0.29599E+0004 -0.76199E-0008 -0.84782E-0008  0.36475E-0008
  0.15000E+0005 -0.29601E+0004 -0.10680E-0007 -0.72624E-0008 -0.27669E-0008
  0.14750E+0005 -0.29324E+0004 -0.72028E-0008 -0.11049E-0007  0.13613E-0007
  0.14793E+0005 -0.29326E+0004 -0.50794E-0008 -0.10802E-0007  0.14597E-0007
  0.14875E+0005 -0.29332E+0004 -0.34721E-0008 -0.97112E-0008  0.12647E-0007
  0.14957E+0005 -0.29337E+0004 -0.52440E-0008 -0.79704E-0008  0.58926E-0008
  0.15000E+0005 -0.29339E+0004 -0.75185E-0008 -0.68789E-0008  0.62607E-0009
  0.14750E+0005 -0.29183E+0004 -0.81305E-0008 -0.10615E-0007  0.11670E-0007
  0.14793E+0005 -0.29186E+0004 -0.56295E-0008 -0.10384E-0007  0.13199E-0007
  0.14875E+0005 -0.29192E+0004 -0.32065E-0008 -0.93545E-0008  0.12418E-0007
  0.14957E+0005 -0.29198E+0004 -0.41257E-0008 -0.77109E-0008  0.68887E-0008
  0.15000E+0005 -0.29201E+0004 -0.59762E-0008 -0.66819E-0008  0.22381E-0008
  0.15000E+0005 -0.30000E+0004 -0.16147E-0007 -0.78839E-0008 -0.88339E-0008
  0.15043E+0005 -0.30000E+0004 -0.20915E-0007 -0.63727E-0008 -0.17561E-0007
  0.15125E+0005 -0.30000E+0004 -0.30875E-0007 -0.34900E-0008 -0.34650E-0007
  0.15207E+0005 -0.30000E+0004 -0.40881E-0007 -0.96525E-0009 -0.50472E-0007
  0.15250E+0005 -0.30000E+0004 -0.45683E-0007  0.75265E-0010 -0.57507E-0007
  0.15000E+0005 -0.29862E+0004 -0.14168E-0007 -0.76633E-0008 -0.66150E-0008
  0.15043E+0005 -0.29863E+0004 -0.18625E-0007 -0.62335E-0008 -0.14852E-0007
  0.15125E+0005 -0.29864E+0004 -0.28238E-0007 -0.35142E-0008 -0.31314E-0007
  0.15207E+0005 -0.29865E+0004 -0.38273E-0007 -0.11470E-0008 -0.46982E-0007
  0.15250E+0005 -0.29866E+0004 -0.43249E-0007 -0.17876E-0009 -0.54147E-0007
  0.15000E+0005 -0.29601E+0004 -0.10680E-0007 -0.72624E-0008 -0.27669E-0008
  0.15043E+0005 -0.29603E+0004 -0.14499E-0007 -0.59781E-0008 -0.10028E-0007
  0.15125E+0005 -0.29606E+0004 -0.23325E-0007 -0.35502E-0008 -0.25161E-0007
  0.15207E+0005 -0.29609E+0004 -0.33238E-0007 -0.14619E-0008 -0.40357E-0007
  0.15250E+0005 -0.29611E+0004 -0.38446E-0007 -0.62217E-0009 -0.47663E-0007
  0.15000E+0005 -0.29339E+0004 -0.75185E-0008 -0.68789E-0008  0.62607E-0009
  0.15043E+0005 -0.29342E+0004 -0.10646E-0007 -0.57299E-0008 -0.56026E-0008
  0.15125E+0005 -0.29348E+0004 -0.18527E-0007 -0.35710E-0008 -0.19244E-0007
  0.15207E+0005 -0.29354E+0004 -0.28107E-0007 -0.17384E-0008 -0.33744E-0007
  0.15250E+0005 -0.29357E+0004 -0.33420E-0007 -0.10159E-0008 -0.41057E-0007
  0.15000E+0005 -0.29201E+0004 -0.59762E-0008 -0.66819E-0008  0.22381E-0008
  0.15043E+0005 -0.29205E+0004 -0.87206E-0008 -0.56003E-0008 -0.34265E-0008
  0.15125E+0005 -0.29212E+0004 -0.16046E-0007 -0.35753E-0008 -0.16220E-0007
  0.15207E+0005 -0.29219E+0004 -0.25370E-0007 -0.18690E-0008 -0.30269E-0007
  0.15250E+0005 -0.29222E+0004 -0.30691E-0007 -0.12040E-0008 -0.37536E-0007
  0.15250E+0005 -0.30000E+0004 -0.45683E-0007  0.75265E-0010 -0.57507E-0007
  0.15293E+0005 -0.30000E+0004 -0.49887E-0007  0.84430E-0009 -0.63237E-0007
  0.15375E+0005 -0.30000E+0004 -0.55535E-0007  0.14024E-0008 -0.69564E-0007
  0.15457E+0005 -0.30000E+0004 -0.57290E-0007  0.65562E-0009 -0.68957E-0007
  0.15500E+0005 -0.30000E+0004 -0.56415E-0007 -0.26632E-0009 -0.65657E-0007
  0.15250E+0005 -0.29866E+0004 -0.43249E-0007 -0.17876E-0009 -0.54147E-0007
  0.15293E+0005 -0.29866E+0004 -0.47735E-0007  0.52768E-0009 -0.60151E-0007
  0.15375E+0005 -0.29867E+0004 -0.54185E-0007  0.10084E-0008 -0.67372E-0007
  0.15457E+0005 -0.29868E+0004 -0.57016E-0007  0.24789E-0009 -0.68065E-0007
  0.15500E+0005 -0.29869E+0004 -0.56777E-0007 -0.65368E-0009 -0.65563E-0007
  0.15250E+0005 -0.29611E+0004 -0.38446E-0007 -0.62217E-0009 -0.47663E-0007
  0.15293E+0005 -0.29613E+0004 -0.43362E-0007 -0.24653E-0010 -0.54075E-0007
  0.15375E+0005 -0.29616E+0004 -0.51150E-0007  0.32153E-0009 -0.62796E-0007
  0.15457E+0005 -0.29618E+0004 -0.55877E-0007 -0.45983E-0009 -0.65795E-0007
  0.15500E+0005 -0.29620E+0004 -0.56790E-0007 -0.13232E-0008 -0.64745E-0007
  0.15250E+0005 -0.29357E+0004 -0.33420E-0007 -0.10159E-0008 -0.41057E-0007
  0.15293E+0005 -0.29359E+0004 -0.38638E-0007 -0.51677E-0009 -0.47742E-0007
  0.15375E+0005 -0.29364E+0004 -0.47533E-0007 -0.29046E-0009 -0.57713E-0007
  0.15457E+0005 -0.29369E+0004 -0.53967E-0007 -0.10872E-0008 -0.62806E-0007
  0.15500E+0005 -0.29371E+0004 -0.55962E-0007 -0.19135E-0008 -0.63126E-0007
  0.15250E+0005 -0.29222E+0004 -0.30691E-0007 -0.12040E-0008 -0.37536E-0007
  0.15293E+0005 -0.29225E+0004 -0.36019E-0007 -0.75310E-0009 -0.44313E-0007
  0.15375E+0005 -0.29231E+0004 -0.45406E-0007 -0.58479E-0009 -0.54844E-0007
  0.15457E+0005 -0.29237E+0004 -0.52665E-0007 -0.13876E-0008 -0.60957E-0007
  0.15500E+0005 -0.29240E+0004 -0.55200E-0007 -0.21948E-0008 -0.61964E-0007
  0.15500E+0005 -0.30000E+0004 -0.56415E-0007 -0.26632E-0009 -0.65657E-0007
  0.15543E+0005 -0.30000E+0004 -0.54250E-0007 -0.15195E-0008 -0.60349E-0007
  0.15625E+0005 -0.30000E+0004 -0.46689E-0007 -0.46428E-0008 -0.45263E-0007
  0.15707E+0005 -0.30000E+0004 -0.35136E-0007 -0.83485E-0008 -0.25016E-0007
  0.15750E+0005 -0.30000E+0004 -0.27784E-0007 -0.10344E-0007 -0.13019E-0007
  0.15500E+0005 -0.29869E+0004 -0.56777E-0007 -0.65368E-0009 -0.65563E-0007
  0.15543E+0005 -0.29869E+0004 -0.55265E-0007 -0.18673E-0008 -0.61096E-0007
  0.15625E+0005 -0.29870E+0004 -0.48912E-0007 -0.48692E-0008 -0.47611E-0007
  0.15707E+0005 -0.29870E+0004 -0.38389E-0007 -0.84058E-0008 -0.28791E-0007
  0.15750E+0005 -0.29871E+0004 -0.31459E-0007 -0.10303E-0007 -0.17406E-0007
  0.15500E+0005 -0.29620E+0004 -0.56790E-0007 -0.13232E-0008 -0.64745E-0007
  0.15543E+0005 -0.29621E+0004 -0.56485E-0007 -0.24655E-0008 -0.61828E-0007
  0.15625E+0005 -0.29623E+0004 -0.52421E-0007 -0.52492E-0008 -0.51360E-0007
  0.15707E+0005 -0.29625E+0004 -0.43933E-0007 -0.84846E-0008 -0.35315E-0007
  0.15750E+0005 -0.29626E+0004 -0.37878E-0007 -0.10205E-0007 -0.25163E-0007
  0.15500E+0005 -0.29371E+0004 -0.55962E-0007 -0.19135E-0008 -0.63126E-0007
  0.15543E+0005 -0.29373E+0004 -0.56814E-0007 -0.29885E-0008 -0.61698E-0007
  0.15625E+0005 -0.29376E+0004 -0.55022E-0007 -0.55691E-0008 -0.54207E-0007
  0.15707E+0005 -0.29379E+0004 -0.48659E-0007 -0.85268E-0008 -0.41009E-0007
  0.15750E+0005 -0.29381E+0004 -0.43569E-0007 -0.10084E-0007 -0.32170E-0007
  0.15500E+0005 -0.29240E+0004 -0.55200E-0007 -0.21948E-0008 -0.61964E-0007
  0.15543E+0005 -0.29242E+0004 -0.56641E-0007 -0.32359E-0008 -0.61295E-0007
  0.15625E+0005 -0.29246E+0004 -0.56036E-0007 -0.57152E-0008 -0.55354E-0007
  0.15707E+0005 -0.29250E+0004 -0.50822E-0007 -0.85352E-0008 -0.43678E-0007
  0.15750E+0005 -0.29252E+0004 -0.46271E-0007 -0.10012E-0007 -0.35559E-0007
  0.15750E+0005 -0.30000E+0004 -0.27784E-0007 -0.10344E-0007 -0.13019E-0007
  0.15793E+0005 -0.30000E+0004 -0.19825E-0007 -0.12248E-0007 -0.61268E-0009
  0.15875E+0005 -0.30000E+0004 -0.39172E-0008 -0.15267E-0007  0.22511E-0007
  0.15957E+0005 -0.30000E+0004  0.11630E-0007 -0.17031E-0007  0.42793E-0007
  0.16000E+0005 -0.30000E+0004  0.19113E-0007 -0.17301E-0007  0.51494E-0007
  0.15750E+0005 -0.29871E+0004 -0.31459E-0007 -0.10303E-0007 -0.17406E-0007
  0.15793E+0005 -0.29871E+0004 -0.23814E-0007 -0.12104E-0007 -0.54861E-0008
  0.15875E+0005 -0.29872E+0004 -0.81699E-0008 -0.14940E-0007  0.17143E-0007
  0.15957E+0005 -0.29872E+0004  0.75799E-0008 -0.16562E-0007  0.37542E-0007
  0.16000E+0005 -0.29873E+0004  0.15351E-0007 -0.16783E-0007  0.46553E-0007
  0.15750E+0005 -0.29626E+0004 -0.37878E-0007 -0.10205E-0007 -0.25163E-0007
  0.15793E+0005 -0.29627E+0004 -0.30928E-0007 -0.11824E-0007 -0.14253E-0007
  0.15875E+0005 -0.29629E+0004 -0.16004E-0007 -0.14339E-0007  0.72205E-0008
  0.15957E+0005 -0.29630E+0004 -0.12131E-0009 -0.15710E-0007  0.27586E-0007
  0.16000E+0005 -0.29631E+0004  0.80642E-0008 -0.15844E-0007  0.37045E-0007
  0.15750E+0005 -0.29381E+0004 -0.43569E-0007 -0.10084E-0007 -0.32170E-0007
  0.15793E+0005 -0.29383E+0004 -0.37425E-0007 -0.11538E-0007 -0.22378E-0007
  0.15875E+0005 -0.29386E+0004 -0.23492E-0007 -0.13759E-0007 -0.23250E-0008
  0.15957E+0005 -0.29389E+0004 -0.77898E-0008 -0.14903E-0007  0.17690E-0007
  0.16000E+0005 -0.29390E+0004  0.64218E-0009 -0.14959E-0007  0.27423E-0007
  0.15750E+0005 -0.29252E+0004 -0.46271E-0007 -0.10012E-0007 -0.35559E-0007
  0.15793E+0005 -0.29254E+0004 -0.40594E-0007 -0.11384E-0007 -0.26396E-0007
  0.15875E+0005 -0.29257E+0004 -0.27285E-0007 -0.13461E-0007 -0.71911E-0008
  0.15957E+0005 -0.29261E+0004 -0.11797E-0007 -0.14495E-0007  0.12518E-0007
  0.16000E+0005 -0.29263E+0004 -0.33007E-0008 -0.14513E-0007  0.22327E-0007
  0.16000E+0005 -0.30000E+0004  0.19113E-0007 -0.17301E-0007  0.51494E-0007
  0.16043E+0005 -0.30000E+0004  0.25811E-0007 -0.17071E-0007  0.58452E-0007
  0.16125E+0005 -0.30000E+0004  0.35686E-0007 -0.15198E-0007  0.66111E-0007
  0.16207E+0005 -0.30000E+0004  0.41127E-0007 -0.11597E-0007  0.66093E-0007
  0.16250E+0005 -0.30000E+0004  0.42054E-0007 -0.91288E-0008  0.63070E-0007
  0.16000E+0005 -0.29873E+0004  0.15351E-0007 -0.16783E-0007  0.46553E-0007
  0.16043E+0005 -0.29873E+0004  0.22454E-0007 -0.16522E-0007  0.53981E-0007
  0.16125E+0005 -0.29874E+0004  0.33346E-0007 -0.14656E-0007  0.62895E-0007
  0.16207E+0005 -0.29875E+0004  0.40008E-0007 -0.11142E-0007  0.64451E-0007
  0.16250E+0005 -0.29876E+0004  0.41608E-0007 -0.87477E-0008  0.62314E-0007
  0.16000E+0005 -0.29631E+0004  0.80642E-0008 -0.15844E-0007  0.37045E-0007
  0.16043E+0005 -0.29633E+0004  0.15810E-0007 -0.15532E-0007  0.45233E-0007
  0.16125E+0005 -0.29636E+0004  0.28426E-0007 -0.13682E-0007  0.56304E-0007
  0.16207E+0005 -0.29638E+0004  0.37266E-0007 -0.10327E-0007  0.60684E-0007
  0.16250E+0005 -0.29640E+0004  0.40100E-0007 -0.80646E-0008  0.60176E-0007
  0.16000E+0005 -0.29390E+0004  0.64218E-0009 -0.14959E-0007  0.27423E-0007
  0.16043E+0005 -0.29393E+0004  0.88682E-0008 -0.14604E-0007  0.36200E-0007
  0.16125E+0005 -0.29397E+0004  0.22941E-0007 -0.12773E-0007  0.49138E-0007
  0.16207E+0005 -0.29401E+0004  0.33772E-0007 -0.95658E-0008  0.56128E-0007
  0.16250E+0005 -0.29404E+0004  0.37779E-0007 -0.74280E-0008  0.57174E-0007
  0.16000E+0005 -0.29263E+0004 -0.33007E-0008 -0.14513E-0007  0.22327E-0007
  0.16043E+0005 -0.29266E+0004  0.51149E-0008 -0.14136E-0007  0.31348E-0007
  0.16125E+0005 -0.29271E+0004  0.19848E-0007 -0.12316E-0007  0.45156E-0007
  0.16207E+0005 -0.29276E+0004  0.31650E-0007 -0.91847E-0008  0.53433E-0007
  0.16250E+0005 -0.29279E+0004  0.36249E-0007 -0.71090E-0008  0.55266E-0007
  0.16250E+0005 -0.30000E+0004  0.42054E-0007 -0.91288E-0008  0.63070E-0007
  0.16293E+0005 -0.30000E+0004  0.41640E-0007 -0.63839E-0008  0.58167E-0007
  0.16375E+0005 -0.30000E+0004  0.37399E-0007 -0.78912E-0009  0.44572E-0007
  0.16457E+0005 -0.30000E+0004  0.29321E-0007  0.46385E-0008  0.27156E-0007
  0.16500E+0005 -0.30000E+0004  0.23896E-0007  0.71639E-0008  0.17252E-0007
  0.16250E+0005 -0.29876E+0004  0.41608E-0007 -0.87477E-0008  0.62314E-0007
  0.16293E+0005 -0.29876E+0004  0.41852E-0007 -0.60936E-0008  0.58293E-0007
  0.16375E+0005 -0.29877E+0004  0.38739E-0007 -0.69489E-0009  0.46239E-0007
  0.16457E+0005 -0.29878E+0004  0.31524E-0007  0.45303E-0008  0.30036E-0007
  0.16500E+0005 -0.29879E+0004  0.26418E-0007  0.69607E-0008  0.20589E-0007
  0.16250E+0005 -0.29640E+0004  0.40100E-0007 -0.80646E-0008  0.60176E-0007
  0.16293E+0005 -0.29641E+0004  0.41578E-0007 -0.55721E-0008  0.57802E-0007
  0.16375E+0005 -0.29644E+0004  0.40642E-0007 -0.52409E-0009  0.48687E-0007
  0.16457E+0005 -0.29648E+0004  0.35175E-0007  0.43396E-0008  0.34880E-0007
  0.16500E+0005 -0.29649E+0004  0.30751E-0007  0.65972E-0008  0.26378E-0007
  0.16250E+0005 -0.29404E+0004  0.37779E-0007 -0.74280E-0008  0.57174E-0007
  0.16293E+0005 -0.29406E+0004  0.40463E-0007 -0.50851E-0008  0.56403E-0007
  0.16375E+0005 -0.29412E+0004  0.41732E-0007 -0.36230E-0009  0.50230E-0007
  0.16457E+0005 -0.29417E+0004  0.38137E-0007  0.41667E-0008  0.38924E-0007
  0.16500E+0005 -0.29420E+0004  0.34490E-0007  0.62634E-0008  0.31458E-0007
  0.16250E+0005 -0.29279E+0004  0.36249E-0007 -0.71090E-0008  0.55266E-0007
  0.16293E+0005 -0.29283E+0004  0.39554E-0007 -0.48408E-0008  0.55320E-0007
  0.16375E+0005 -0.29289E+0004  0.41989E-0007 -0.28008E-0009  0.50693E-0007
  0.16457E+0005 -0.29295E+0004  0.39422E-0007  0.40824E-0008  0.40739E-0007
  0.16500E+0005 -0.29299E+0004  0.36221E-0007  0.60988E-0008  0.33851E-0007
  0.16500E+0005 -0.30000E+0004  0.23896E-0007  0.71639E-0008  0.17252E-0007
  0.16543E+0005 -0.30000E+0004  0.17923E-0007  0.93248E-0008  0.73158E-0008
  0.16625E+0005 -0.30000E+0004  0.58524E-0008  0.12106E-0007 -0.10362E-0007
  0.16707E+0005 -0.30000E+0004 -0.60069E-0008  0.12879E-0007 -0.24887E-0007
  0.16750E+0005 -0.30000E+0004 -0.11732E-0007  0.12440E-0007 -0.30773E-0007
  0.16500E+0005 -0.29879E+0004  0.26418E-0007  0.69607E-0008  0.20589E-0007
  0.16543E+0005 -0.29880E+0004  0.20655E-0007  0.90343E-0008  0.10972E-0007
  0.16625E+0005 -0.29881E+0004  0.86915E-0008  0.11702E-0007 -0.65057E-0008
  0.16707E+0005 -0.29882E+0004 -0.34157E-0008  0.12436E-0007 -0.21328E-0007
  0.16750E+0005 -0.29882E+0004 -0.93916E-0008  0.12010E-0007 -0.27541E-0007
  0.16500E+0005 -0.29649E+0004  0.30751E-0007  0.65972E-0008  0.26378E-0007
  0.16543E+0005 -0.29651E+0004  0.25482E-0007  0.85175E-0008  0.17453E-0007
  0.16625E+0005 -0.29654E+0004  0.13911E-0007  0.10982E-0007  0.54606E-0009
  0.16707E+0005 -0.29658E+0004  0.15199E-0008  0.11647E-0007 -0.14642E-0007
  0.16750E+0005 -0.29659E+0004 -0.48436E-0008  0.11242E-0007 -0.21380E-0007
  0.16500E+0005 -0.29420E+0004  0.34490E-0007  0.62634E-0008  0.31458E-0007
  0.16543E+0005 -0.29423E+0004  0.29826E-0007  0.80424E-0008  0.23333E-0007
  0.16625E+0005 -0.29428E+0004  0.18883E-0007  0.10317E-0007  0.72325E-0008
  0.16707E+0005 -0.29434E+0004  0.64419E-0008  0.10918E-0007 -0.80750E-0008
  0.16750E+0005 -0.29436E+0004 -0.19565E-0009  0.10532E-0007 -0.15214E-0007
  0.16500E+0005 -0.29299E+0004  0.36221E-0007  0.60988E-0008  0.33851E-0007
  0.16543E+0005 -0.29302E+0004  0.31916E-0007  0.78075E-0008  0.26189E-0007
  0.16625E+0005 -0.29309E+0004  0.21392E-0007  0.99880E-0008  0.10602E-0007
  0.16707E+0005 -0.29315E+0004  0.90159E-0008  0.10555E-0007 -0.46729E-0008
  0.16750E+0005 -0.29319E+0004  0.22787E-0008  0.10179E-0007 -0.11975E-0007
  0.16750E+0005 -0.30000E+0004 -0.11732E-0007  0.12440E-0007 -0.30773E-0007
  0.16793E+0005 -0.30000E+0004 -0.16880E-0007  0.11453E-0007 -0.35267E-0007
  0.16875E+0005 -0.30000E+0004 -0.24602E-0007  0.82642E-0008 -0.39771E-0007
  0.16957E+0005 -0.30000E+0004 -0.29180E-0007  0.38589E-0008 -0.39212E-0007
  0.17000E+0005 -0.30000E+0004 -0.30234E-0007  0.12892E-0008 -0.37102E-0007
  0.16750E+0005 -0.29882E+0004 -0.93916E-0008  0.12010E-0007 -0.27541E-0007
  0.16793E+0005 -0.29883E+0004 -0.14854E-0007  0.11056E-0007 -0.32455E-0007
  0.16875E+0005 -0.29884E+0004 -0.23293E-0007  0.79812E-0008 -0.37933E-0007
  0.16957E+0005 -0.29885E+0004 -0.28653E-0007  0.37355E-0008 -0.38446E-0007
  0.17000E+0005 -0.29886E+0004 -0.30111E-0007  0.12565E-0008 -0.36890E-0007
  0.16750E+0005 -0.29659E+0004 -0.48436E-0008  0.11242E-0007 -0.21380E-0007
  0.16793E+0005 -0.29661E+0004 -0.10825E-0007  0.10348E-0007 -0.27002E-0007
  0.16875E+0005 -0.29664E+0004 -0.20514E-0007  0.74744E-0008 -0.34194E-0007
  0.16957E+0005 -0.29667E+0004 -0.27299E-0007  0.35136E-0008 -0.36662E-0007
  0.17000E+0005 -0.29669E+0004 -0.29515E-0007  0.11996E-0008 -0.36139E-0007
  0.16750E+0005 -0.29436E+0004 -0.19565E-0009  0.10532E-0007 -0.15214E-0007
  0.16793E+0005 -0.29439E+0004 -0.65949E-0008  0.96909E-0008 -0.21432E-0007
  0.16875E+0005 -0.29444E+0004 -0.17385E-0007  0.70037E-0008 -0.30164E-0007
  0.16957E+0005 -0.29449E+0004 -0.25513E-0007  0.33066E-0008 -0.34478E-0007
  0.17000E+0005 -0.29452E+0004 -0.28469E-0007  0.11469E-0008 -0.34955E-0007
  0.16750E+0005 -0.29319E+0004  0.22787E-0008  0.10179E-0007 -0.11975E-0007
  0.16793E+0005 -0.29322E+0004 -0.43003E-0008  0.93643E-0008 -0.18462E-0007
  0.16875E+0005 -0.29328E+0004 -0.15610E-0007  0.67692E-0008 -0.27937E-0007
  0.16957E+0005 -0.29334E+0004 -0.24410E-0007  0.32031E-0008 -0.33177E-0007
  0.17000E+0005 -0.29337E+0004 -0.27746E-0007  0.11203E-0008 -0.34168E-0007
  0.17000E+0005 -0.30000E+0004 -0.30234E-0007  0.12892E-0008 -0.37102E-0007
  0.17043E+0005 -0.30000E+0004 -0.30352E-0007 -0.13042E-0008 -0.33929E-0007
  0.17125E+0005 -0.30000E+0004 -0.28135E-0007 -0.58786E-0008 -0.25632E-0007
  0.17207E+0005 -0.30000E+0004 -0.23108E-0007 -0.94631E-0008 -0.15397E-0007
  0.17250E+0005 -0.30000E+0004 -0.19531E-0007 -0.10788E-0007 -0.96239E-0008
  0.17000E+0005 -0.29886E+0004 -0.30111E-0007  0.12565E-0008 -0.36890E-0007
  0.17043E+0005 -0.29886E+0004 -0.30610E-0007 -0.12418E-0008 -0.34241E-0007
  0.17125E+0005 -0.29887E+0004 -0.29021E-0007 -0.56548E-0008 -0.26799E-0007
  0.17207E+0005 -0.29888E+0004 -0.24466E-0007 -0.91170E-0008 -0.17188E-0007
  0.17250E+0005 -0.29888E+0004 -0.21068E-0007 -0.10400E-0007 -0.11644E-0007
  0.17000E+0005 -0.29669E+0004 -0.29515E-0007  0.11996E-0008 -0.36139E-0007
  0.17043E+0005 -0.29670E+0004 -0.30740E-0007 -0.11305E-0008 -0.34476E-0007
  0.17125E+0005 -0.29672E+0004 -0.30382E-0007 -0.52523E-0008 -0.28677E-0007
  0.17207E+0005 -0.29675E+0004 -0.26785E-0007 -0.84917E-0008 -0.20304E-0007
  0.17250E+0005 -0.29676E+0004 -0.23768E-0007 -0.96960E-0008 -0.15230E-0007
  0.17000E+0005 -0.29452E+0004 -0.28469E-0007  0.11469E-0008 -0.34955E-0007
  0.17043E+0005 -0.29454E+0004 -0.30420E-0007 -0.10273E-0008 -0.34265E-0007
  0.17125E+0005 -0.29458E+0004 -0.31329E-0007 -0.48761E-0008 -0.30126E-0007
  0.17207E+0005 -0.29462E+0004 -0.28767E-0007 -0.79039E-0008 -0.23054E-0007
  0.17250E+0005 -0.29465E+0004 -0.26180E-0007 -0.90314E-0008 -0.18494E-0007
  0.17000E+0005 -0.29337E+0004 -0.27746E-0007  0.11203E-0008 -0.34168E-0007
  0.17043E+0005 -0.29340E+0004 -0.30077E-0007 -0.97587E-0009 -0.33983E-0007
  0.17125E+0005 -0.29345E+0004 -0.31666E-0007 -0.46875E-0008 -0.30723E-0007
  0.17207E+0005 -0.29350E+0004 -0.29676E-0007 -0.76081E-0008 -0.24358E-0007
  0.17250E+0005 -0.29353E+0004 -0.27334E-0007 -0.86960E-0008 -0.20085E-0007
  0.17250E+0005 -0.30000E+0004 -0.19531E-0007 -0.10788E-0007 -0.96239E-0008
  0.17293E+0005 -0.30000E+0004 -0.15453E-0007 -0.11678E-0007 -0.37890E-0008
  0.17375E+0005 -0.30000E+0004 -0.67537E-0008 -0.12114E-0007  0.69651E-0008
  0.17457E+0005 -0.30000E+0004  0.25356E-0008 -0.11055E-0007  0.16748E-0007
  0.17500E+0005 -0.30000E+0004  0.74004E-0008 -0.10004E-0007  0.21336E-0007
  0.17250E+0005 -0.29888E+0004 -0.21068E-0007 -0.10400E-0007 -0.11644E-0007
  0.17293E+0005 -0.29889E+0004 -0.17123E-0007 -0.11262E-0007 -0.59706E-0008
  0.17375E+0005 -0.29889E+0004 -0.85554E-0008 -0.11690E-0007  0.46473E-0008
  0.17457E+0005 -0.29890E+0004  0.74003E-0009 -0.10673E-0007  0.14480E-0007
  0.17500E+0005 -0.29890E+0004  0.56551E-0008 -0.96563E-0008  0.19151E-0007
  0.17250E+0005 -0.29676E+0004 -0.23768E-0007 -0.96960E-0008 -0.15230E-0007
  0.17293E+0005 -0.29678E+0004 -0.20117E-0007 -0.10506E-0007 -0.99027E-0008
  0.17375E+0005 -0.29680E+0004 -0.11878E-0007 -0.10915E-0007  0.37881E-0009
  0.17457E+0005 -0.29682E+0004 -0.26414E-0008 -0.99663E-0008  0.10231E-0007
  0.17500E+0005 -0.29683E+0004  0.23363E-0008 -0.90117E-0008  0.15024E-0007
  0.17250E+0005 -0.29465E+0004 -0.26180E-0007 -0.90314E-0008 -0.18494E-0007
  0.17293E+0005 -0.29466E+0004 -0.22875E-0007 -0.97899E-0008 -0.13562E-0007
  0.17375E+0005 -0.29470E+0004 -0.15063E-0007 -0.10174E-0007 -0.37136E-0008
  0.17457E+0005 -0.29473E+0004 -0.59752E-0008 -0.92832E-0008  0.60638E-0008
  0.17500E+0005 -0.29475E+0004 -0.97725E-0009 -0.83836E-0008  0.10935E-0007
  0.17250E+0005 -0.29353E+0004 -0.27334E-0007 -0.86960E-0008 -0.20085E-0007
  0.17293E+0005 -0.29355E+0004 -0.24231E-0007 -0.94277E-0008 -0.15380E-0007
  0.17375E+0005 -0.29359E+0004 -0.16681E-0007 -0.97969E-0008 -0.57975E-0008
  0.17457E+0005 -0.29363E+0004 -0.77076E-0008 -0.89320E-0008  0.39041E-0008
  0.17500E+0005 -0.29366E+0004 -0.27160E-0008 -0.80585E-0008  0.87985E-0008
  0.17500E+0005 -0.30000E+0004  0.74004E-0008 -0.10004E-0007  0.21336E-0007
  0.17543E+0005 -0.30000E+0004  0.12093E-0007 -0.87003E-0008  0.25455E-0007
  0.17625E+0005 -0.30000E+0004  0.20132E-0007 -0.58070E-0008  0.31792E-0007
  0.17707E+0005 -0.30000E+0004  0.26487E-0007 -0.27889E-0008  0.35941E-0007
  0.17750E+0005 -0.30000E+0004  0.28965E-0007 -0.12973E-0008  0.37141E-0007
  0.17500E+0005 -0.29890E+0004  0.56551E-0008 -0.96563E-0008  0.19151E-0007
  0.17543E+0005 -0.29891E+0004  0.10425E-0007 -0.83965E-0008  0.23384E-0007
  0.17625E+0005 -0.29891E+0004  0.18676E-0007 -0.55891E-0008  0.30001E-0007
  0.17707E+0005 -0.29892E+0004  0.25323E-0007 -0.26493E-0008  0.34500E-0007
  0.17750E+0005 -0.29892E+0004  0.27984E-0007 -0.11895E-0008  0.35907E-0007
  0.17500E+0005 -0.29683E+0004  0.23363E-0008 -0.90117E-0008  0.15024E-0007
  0.17543E+0005 -0.29684E+0004  0.72220E-0008 -0.78265E-0008  0.19440E-0007
  0.17625E+0005 -0.29685E+0004  0.15830E-0007 -0.51704E-0008  0.26536E-0007
  0.17707E+0005 -0.29687E+0004  0.22992E-0007 -0.23706E-0008  0.31651E-0007
  0.17750E+0005 -0.29688E+0004  0.25982E-0007 -0.97050E-0009  0.33431E-0007
  0.17500E+0005 -0.29475E+0004 -0.97725E-0009 -0.83836E-0008  0.10935E-0007
  0.17543E+0005 -0.29477E+0004  0.39863E-0008 -0.72644E-0008  0.15491E-0007
  0.17625E+0005 -0.29479E+0004  0.12888E-0007 -0.47460E-0008  0.22996E-0007
  0.17707E+0005 -0.29482E+0004  0.20512E-0007 -0.20759E-0008  0.28670E-0007
  0.17750E+0005 -0.29483E+0004  0.23807E-0007 -0.73259E-0009  0.30795E-0007
  0.17500E+0005 -0.29366E+0004 -0.27160E-0008 -0.80585E-0008  0.87985E-0008
  0.17543E+0005 -0.29367E+0004  0.22731E-0008 -0.69713E-0008  0.13412E-0007
  0.17625E+0005 -0.29370E+0004  0.11305E-0007 -0.45203E-0008  0.21105E-0007
  0.17707E+0005 -0.29374E+0004  0.19151E-0007 -0.19147E-0008  0.27050E-0007
  0.17750E+0005 -0.29375E+0004  0.22596E-0007 -0.60008E-0009  0.29347E-0007
  0.17750E+0005 -0.30000E+0004  0.28965E-0007 -0.12973E-0008  0.37141E-0007
  0.17793E+0005 -0.30000E+0004  0.30753E-0007  0.67355E-0010  0.37603E-0007
  0.17875E+0005 -0.30000E+0004  0.32069E-0007  0.21850E-0008  0.36300E-0007
  0.17957E+0005 -0.30000E+0004  0.30548E-0007  0.36510E-0008  0.32003E-0007
  0.18000E+0005 -0.30000E+0004  0.28615E-0007  0.41839E-0008  0.28523E-0007
  0.17750E+0005 -0.29892E+0004  0.27984E-0007 -0.11895E-0008  0.35907E-0007
  0.17793E+0005 -0.29892E+0004  0.29974E-0007  0.14775E-0009  0.36592E-0007
  0.17875E+0005 -0.29893E+0004  0.31721E-0007  0.22361E-0008  0.35758E-0007
  0.17957E+0005 -0.29893E+0004  0.30680E-0007  0.36953E-0008  0.31986E-0007
  0.18000E+0005 -0.29894E+0004  0.29013E-0007  0.42299E-0008  0.28801E-0007
  0.17750E+0005 -0.29688E+0004  0.25982E-0007 -0.97050E-0009  0.33431E-0007
  0.17793E+0005 -0.29688E+0004  0.28337E-0007  0.31783E-0009  0.34520E-0007
  0.17875E+0005 -0.29690E+0004  0.30871E-0007  0.23499E-0008  0.34540E-0007
  0.17957E+0005 -0.29691E+0004  0.30718E-0007  0.37913E-0008  0.31734E-0007
  0.18000E+0005 -0.29692E+0004  0.29543E-0007  0.43263E-0008  0.29099E-0007
  0.17750E+0005 -0.29483E+0004  0.23807E-0007 -0.73259E-0009  0.30795E-0007
  0.17793E+0005 -0.29484E+0004  0.26504E-0007  0.50899E-0009  0.32261E-0007
  0.17875E+0005 -0.29487E+0004  0.29785E-0007  0.24837E-0008  0.33091E-0007
  0.17957E+0005 -0.29489E+0004  0.30486E-0007  0.39023E-0008  0.31215E-0007
  0.18000E+0005 -0.29490E+0004  0.29791E-0007  0.44340E-0008  0.29112E-0007
  0.17750E+0005 -0.29375E+0004  0.22596E-0007 -0.60008E-0009  0.29347E-0007
  0.17793E+0005 -0.29377E+0004  0.25464E-0007  0.61753E-0009  0.31002E-0007
  0.17875E+0005 -0.29379E+0004  0.29123E-0007  0.25618E-0008  0.32242E-0007
  0.17957E+0005 -0.29382E+0004  0.30260E-0007  0.39665E-0008  0.30841E-0007
  0.18000E+0005 -0.29384E+0004  0.29813E-0007  0.44953E-0008  0.29013E-0007
  0.18000E+0005 -0.30000E+0004  0.28615E-0007  0.41839E-0008  0.28523E-0007
  0.18043E+0005 -0.30000E+0004  0.25951E-0007  0.45838E-0008  0.24246E-0007
  0.18125E+0005 -0.30000E+0004  0.19140E-0007  0.50817E-0008  0.14207E-0007
  0.18207E+0005 -0.30000E+0004  0.10589E-0007  0.54144E-0008  0.23145E-0008
  0.18250E+0005 -0.30000E+0004  0.56649E-0008  0.55784E-0008 -0.43332E-0008
  0.18000E+0005 -0.29894E+0004  0.29013E-0007  0.42299E-0008  0.28801E-0007
  0.18043E+0005 -0.29894E+0004  0.26616E-0007  0.46336E-0008  0.24827E-0007
  0.18125E+0005 -0.29894E+0004  0.20287E-0007  0.51345E-0008  0.15360E-0007
  0.18207E+0005 -0.29895E+0004  0.12145E-0007  0.54559E-0008  0.39860E-0008
  0.18250E+0005 -0.29895E+0004  0.73882E-0008  0.56047E-0008 -0.24310E-0008
  0.18000E+0005 -0.29692E+0004  0.29543E-0007  0.43263E-0008  0.29099E-0007
  0.18043E+0005 -0.29693E+0004  0.27644E-0007  0.47335E-0008  0.25689E-0007
  0.18125E+0005 -0.29694E+0004  0.22231E-0007  0.52346E-0008  0.17301E-0007
  0.18207E+0005 -0.29695E+0004  0.14883E-0007  0.55318E-0008  0.69259E-0008
  0.18250E+0005 -0.29696E+0004  0.10461E-0007  0.56528E-0008  0.96218E-0009
  0.18000E+0005 -0.29490E+0004  0.29791E-0007  0.44340E-0008  0.29112E-0007
  0.18043E+0005 -0.29491E+0004  0.28381E-0007  0.48407E-0008  0.26256E-0007
  0.18125E+0005 -0.29494E+0004  0.23879E-0007  0.53358E-0008  0.18937E-0007
  0.18207E+0005 -0.29496E+0004  0.17346E-0007  0.56057E-0008  0.95757E-0008
  0.18250E+0005 -0.29497E+0004  0.13282E-0007  0.56993E-0008  0.40828E-0008
  0.18000E+0005 -0.29384E+0004  0.29813E-0007  0.44953E-0008  0.29013E-0007
  0.18043E+0005 -0.29385E+0004  0.28657E-0007  0.49003E-0008  0.26443E-0007
  0.18125E+0005 -0.29388E+0004  0.24633E-0007  0.53899E-0008  0.19684E-0007
  0.18207E+0005 -0.29391E+0004  0.18537E-0007  0.56444E-0008  0.10860E-0007
  0.18250E+0005 -0.29392E+0004  0.14670E-0007  0.57238E-0008  0.56218E-0008
  0.18250E+0005 -0.30000E+0004  0.56649E-0008  0.55784E-0008 -0.43332E-0008
  0.18293E+0005 -0.30000E+0004  0.63633E-0009  0.57461E-0008 -0.10987E-0007
  0.18375E+0005 -0.30000E+0004 -0.86330E-0008  0.60767E-0008 -0.22824E-0007
  0.18457E+0005 -0.30000E+0004 -0.16727E-0007  0.63199E-0008 -0.32386E-0007
  0.18500E+0005 -0.30000E+0004 -0.20218E-0007  0.63465E-0008 -0.36042E-0007
  0.18250E+0005 -0.29895E+0004  0.73882E-0008  0.56047E-0008 -0.24310E-0008
  0.18293E+0005 -0.29895E+0004  0.24829E-0008  0.57521E-0008 -0.88992E-0008
  0.18375E+0005 -0.29896E+0004 -0.66938E-0008  0.60277E-0008 -0.20536E-0007
  0.18457E+0005 -0.29897E+0004 -0.14898E-0007  0.62034E-0008 -0.30138E-0007
  0.18500E+0005 -0.29897E+0004 -0.18529E-0007  0.61949E-0008 -0.33920E-0007
  0.18250E+0005 -0.29696E+0004  0.10461E-0007  0.56528E-0008  0.96218E-0009
  0.18293E+0005 -0.29697E+0004  0.58151E-0008  0.57624E-0008 -0.51304E-0008
  0.18375E+0005 -0.29699E+0004 -0.31231E-0008  0.59390E-0008 -0.16330E-0007
  0.18457E+0005 -0.29700E+0004 -0.11459E-0007  0.59951E-0008 -0.25935E-0007
  0.18500E+0005 -0.29701E+0004 -0.15313E-0007  0.59239E-0008 -0.29914E-0007
  0.18250E+0005 -0.29497E+0004  0.13282E-0007  0.56993E-0008  0.40828E-0008
  0.18293E+0005 -0.29499E+0004  0.89248E-0008  0.57725E-0008 -0.16080E-0008
  0.18375E+0005 -0.29501E+0004  0.30132E-0009  0.58568E-0008 -0.12302E-0007
  0.18457E+0005 -0.29504E+0004 -0.80705E-0008  0.58034E-0008 -0.21819E-0007
  0.18500E+0005 -0.29506E+0004 -0.12092E-0007  0.56752E-0008 -0.25941E-0007
  0.18250E+0005 -0.29392E+0004  0.14670E-0007  0.57238E-0008  0.56218E-0008
  0.18293E+0005 -0.29394E+0004  0.10475E-0007  0.57784E-0008  0.15190E-0009
  0.18375E+0005 -0.29397E+0004  0.20459E-0008  0.58165E-0008 -0.10251E-0007
  0.18457E+0005 -0.29401E+0004 -0.63087E-0008  0.57091E-0008 -0.19686E-0007
  0.18500E+0005 -0.29402E+0004 -0.10398E-0007  0.55528E-0008 -0.23865E-0007
  0.18500E+0005 -0.30000E+0004 -0.20218E-0007  0.63465E-0008 -0.36042E-0007
  0.18543E+0005 -0.30000E+0004 -0.23040E-0007  0.62549E-0008 -0.38539E-0007
  0.18625E+0005 -0.30000E+0004 -0.26299E-0007  0.56223E-0008 -0.39696E-0007
  0.18707E+0005 -0.30000E+0004 -0.26688E-0007  0.42067E-0008 -0.36028E-0007
  0.18750E+0005 -0.30000E+0004 -0.25783E-0007  0.30981E-0008 -0.32268E-0007
  0.18500E+0005 -0.29897E+0004 -0.18529E-0007  0.61949E-0008 -0.33920E-0007
  0.18543E+0005 -0.29897E+0004 -0.21545E-0007  0.60699E-0008 -0.36614E-0007
  0.18625E+0005 -0.29898E+0004 -0.25289E-0007  0.53926E-0008 -0.38319E-0007
  0.18707E+0005 -0.29898E+0004 -0.26260E-0007  0.39674E-0008 -0.35368E-0007
  0.18750E+0005 -0.29899E+0004 -0.25674E-0007  0.28720E-0008 -0.32023E-0007
  0.18500E+0005 -0.29701E+0004 -0.15313E-0007  0.59239E-0008 -0.29914E-0007
  0.18543E+0005 -0.29702E+0004 -0.18650E-0007  0.57412E-0008 -0.32937E-0007
  0.18625E+0005 -0.29704E+0004 -0.23237E-0007  0.49868E-0008 -0.35604E-0007
  0.18707E+0005 -0.29706E+0004 -0.25256E-0007  0.35472E-0008 -0.33950E-0007
  0.18750E+0005 -0.29707E+0004 -0.25258E-0007  0.24760E-0008 -0.31371E-0007
  0.18500E+0005 -0.29506E+0004 -0.12092E-0007  0.56752E-0008 -0.25941E-0007
  0.18543E+0005 -0.29507E+0004 -0.15697E-0007  0.54408E-0008 -0.29240E-0007
  0.18625E+0005 -0.29510E+0004 -0.21030E-0007  0.46181E-0008 -0.32770E-0007
  0.18707E+0005 -0.29513E+0004 -0.24022E-0007  0.31685E-0008 -0.32335E-0007
  0.18750E+0005 -0.29515E+0004 -0.24584E-0007  0.21212E-0008 -0.30489E-0007
  0.18500E+0005 -0.29402E+0004 -0.10398E-0007  0.55528E-0008 -0.23865E-0007
  0.18543E+0005 -0.29404E+0004 -0.14123E-0007  0.52934E-0008 -0.27288E-0007
  0.18625E+0005 -0.29408E+0004 -0.19812E-0007  0.44381E-0008 -0.31235E-0007
  0.18707E+0005 -0.29412E+0004 -0.23287E-0007  0.29847E-0008 -0.31411E-0007
  0.18750E+0005 -0.29414E+0004 -0.24133E-0007  0.19498E-0008 -0.29939E-0007
  0.18750E+0005 -0.30000E+0004 -0.25783E-0007  0.30981E-0008 -0.32268E-0007
  0.18793E+0005 -0.30000E+0004 -0.24195E-0007  0.17406E-0008 -0.27424E-0007
  0.18875E+0005 -0.30000E+0004 -0.19678E-0007 -0.14686E-0008 -0.15982E-0007
  0.18957E+0005 -0.30000E+0004 -0.13926E-0007 -0.52906E-0008 -0.30276E-0008
  0.19000E+0005 -0.30000E+0004 -0.10729E-0007 -0.74295E-0008  0.37702E-0008
  0.18750E+0005 -0.29899E+0004 -0.25674E-0007  0.28720E-0008 -0.32023E-0007
  0.18793E+0005 -0.29899E+0004 -0.24398E-0007  0.15397E-0008 -0.27598E-0007
  0.18875E+0005 -0.29900E+0004 -0.20404E-0007 -0.15869E-0008 -0.16903E-0007
  0.18957E+0005 -0.29900E+0004 -0.15027E-0007 -0.52895E-0008 -0.45407E-0008
  0.19000E+0005 -0.29901E+0004 -0.11951E-0007 -0.73573E-0008  0.20365E-0008
  0.18750E+0005 -0.29707E+0004 -0.25258E-0007  0.24760E-0008 -0.31371E-0007
  0.18793E+0005 -0.29708E+0004 -0.24560E-0007  0.11903E-0008 -0.27725E-0007
  0.18875E+0005 -0.29709E+0004 -0.21564E-0007 -0.17864E-0008 -0.18441E-0007
  0.18957E+0005 -0.29711E+0004 -0.16933E-0007 -0.52744E-0008 -0.72284E-0008
  0.19000E+0005 -0.29712E+0004 -0.14113E-0007 -0.72132E-0008 -0.10944E-0008
  0.18750E+0005 -0.29515E+0004 -0.24584E-0007  0.21212E-0008 -0.30489E-0007
  0.18793E+0005 -0.29516E+0004 -0.24451E-0007  0.88027E-0009 -0.27603E-0007
  0.18875E+0005 -0.29519E+0004 -0.22451E-0007 -0.19554E-0008 -0.19718E-0007
  0.18957E+0005 -0.29522E+0004 -0.18606E-0007 -0.52431E-0008 -0.96847E-0008
  0.19000E+0005 -0.29524E+0004 -0.16076E-0007 -0.70612E-0008 -0.40225E-0008
  0.18750E+0005 -0.29414E+0004 -0.24133E-0007  0.19498E-0008 -0.29939E-0007
  0.18793E+0005 -0.29415E+0004 -0.24290E-0007  0.73173E-0009 -0.27444E-0007
  0.18875E+0005 -0.29419E+0004 -0.22815E-0007 -0.20329E-0008 -0.20292E-0007
  0.18957E+0005 -0.29422E+0004 -0.19397E-0007 -0.52204E-0008 -0.10889E-0007
  0.19000E+0005 -0.29424E+0004 -0.17033E-0007 -0.69782E-0008 -0.54860E-0008
  0.19000E+0005 -0.30000E+0004 -0.10729E-0007 -0.74295E-0008  0.37702E-0008
  0.19043E+0005 -0.30000E+0004 -0.76017E-0008 -0.95655E-0008  0.10192E-0007
  0.19125E+0005 -0.30000E+0004 -0.23471E-0008 -0.13351E-0007  0.20422E-0007
  0.19207E+0005 -0.30000E+0004  0.14439E-0008 -0.16394E-0007  0.27026E-0007
  0.19250E+0005 -0.30000E+0004  0.26969E-0008 -0.17564E-0007  0.28773E-0007
  0.19000E+0005 -0.29901E+0004 -0.11951E-0007 -0.73573E-0008  0.20365E-0008
  0.19043E+0005 -0.29901E+0004 -0.88855E-0008 -0.94174E-0008  0.83102E-0008
  0.19125E+0005 -0.29901E+0004 -0.35891E-0008 -0.13066E-0007  0.18476E-0007
  0.19207E+0005 -0.29902E+0004  0.43012E-0009 -0.15995E-0007  0.25289E-0007
  0.19250E+0005 -0.29902E+0004  0.18609E-0008 -0.17123E-0007  0.27240E-0007
  0.19000E+0005 -0.29712E+0004 -0.14113E-0007 -0.72132E-0008 -0.10944E-0008
  0.19043E+0005 -0.29713E+0004 -0.11201E-0007 -0.91383E-0008  0.48672E-0008
  0.19125E+0005 -0.29714E+0004 -0.58970E-0008 -0.12541E-0007  0.14845E-0007
  0.19207E+0005 -0.29716E+0004 -0.15165E-0008 -0.15267E-0007  0.21985E-0007
  0.19250E+0005 -0.29716E+0004  0.21855E-0009 -0.16316E-0007  0.24291E-0007
  0.19000E+0005 -0.29524E+0004 -0.16076E-0007 -0.70612E-0008 -0.40225E-0008
  0.19043E+0005 -0.29525E+0004 -0.13358E-0007 -0.88612E-0008  0.15914E-0008
  0.19125E+0005 -0.29527E+0004 -0.81346E-0008 -0.12034E-0007  0.11300E-0007
  0.19207E+0005 -0.29529E+0004 -0.34819E-0008 -0.14571E-0007  0.18680E-0007
  0.19250E+0005 -0.29531E+0004 -0.14845E-0008 -0.15547E-0007  0.21296E-0007
  0.19000E+0005 -0.29424E+0004 -0.17033E-0007 -0.69782E-0008 -0.54860E-0008
  0.19043E+0005 -0.29426E+0004 -0.14431E-0007 -0.87156E-0008 -0.68419E-0010
  0.19125E+0005 -0.29428E+0004 -0.92832E-0008 -0.11774E-0007  0.94670E-0008
  0.19207E+0005 -0.29431E+0004 -0.45210E-0008 -0.14216E-0007  0.16940E-0007
  0.19250E+0005 -0.29433E+0004 -0.24016E-0008 -0.15155E-0007  0.19705E-0007
  0.19250E+0005 -0.30000E+0004  0.26969E-0008 -0.17564E-0007  0.28773E-0007
  0.19293E+0005 -0.30000E+0004  0.34052E-0008 -0.18382E-0007  0.29288E-0007
  0.19375E+0005 -0.30000E+0004  0.33102E-0008 -0.18889E-0007  0.27056E-0007
  0.19457E+0005 -0.30000E+0004  0.16585E-0008 -0.18059E-0007  0.21387E-0007
  0.19500E+0005 -0.30000E+0004  0.35757E-0009 -0.17148E-0007  0.17451E-0007
  0.19250E+0005 -0.29902E+0004  0.18609E-0008 -0.17123E-0007  0.27240E-0007
  0.19293E+0005 -0.29902E+0004  0.27729E-0008 -0.17910E-0007  0.28008E-0007
  0.19375E+0005 -0.29903E+0004  0.30952E-0008 -0.18400E-0007  0.26341E-0007
  0.19457E+0005 -0.29903E+0004  0.18350E-0008 -0.17603E-0007  0.21259E-0007
  0.19500E+0005 -0.29903E+0004  0.70835E-0009 -0.16723E-0007  0.17606E-0007
  0.19250E+0005 -0.29716E+0004  0.21855E-0009 -0.16316E-0007  0.24291E-0007
  0.19293E+0005 -0.29717E+0004  0.14887E-0008 -0.17048E-0007  0.25508E-0007
  0.19375E+0005 -0.29718E+0004  0.25676E-0008 -0.17504E-0007  0.24872E-0007
  0.19457E+0005 -0.29719E+0004  0.20436E-0008 -0.16763E-0007  0.20891E-0007
  0.19500E+0005 -0.29719E+0004  0.12490E-0008 -0.15950E-0007  0.17781E-0007
  0.19250E+0005 -0.29531E+0004 -0.14845E-0008 -0.15547E-0007  0.21296E-0007
  0.19293E+0005 -0.29531E+0004  0.10787E-0009 -0.16226E-0007  0.22926E-0007
  0.19375E+0005 -0.29533E+0004  0.18970E-0008 -0.16648E-0007  0.23269E-0007
  0.19457E+0005 -0.29534E+0004  0.20965E-0008 -0.15957E-0007  0.20367E-0007
  0.19500E+0005 -0.29535E+0004  0.16434E-0008 -0.15199E-0007  0.17804E-0007
  0.19250E+0005 -0.29433E+0004 -0.24016E-0008 -0.15155E-0007  0.19705E-0007
  0.19293E+0005 -0.29434E+0004 -0.65343E-0009 -0.15807E-0007  0.21536E-0007
  0.19375E+0005 -0.29435E+0004  0.14914E-0008 -0.16212E-0007  0.22375E-0007
  0.19457E+0005 -0.29437E+0004  0.20658E-0008 -0.15545E-0007  0.20032E-0007
  0.19500E+0005 -0.29438E+0004  0.17952E-0008 -0.14811E-0007  0.17756E-0007
  0.19500E+0005 -0.30000E+0004  0.35757E-0009 -0.17148E-0007  0.17451E-0007
  0.19543E+0005 -0.30000E+0004 -0.11008E-0008 -0.15967E-0007  0.13161E-0007
  0.19625E+0005 -0.30000E+0004 -0.39085E-0008 -0.13221E-0007  0.49030E-0008
  0.19707E+0005 -0.30000E+0004 -0.62113E-0008 -0.10212E-0007 -0.22890E-0008
  0.19750E+0005 -0.30000E+0004 -0.74628E-0008 -0.93002E-0008 -0.54693E-0008
  0.19500E+0005 -0.29903E+0004  0.70835E-0009 -0.16723E-0007  0.17606E-0007
  0.19543E+0005 -0.29903E+0004 -0.61071E-0009 -0.15589E-0007  0.13569E-0007
  0.19625E+0005 -0.29904E+0004 -0.32583E-0008 -0.12934E-0007  0.56614E-0008
  0.19707E+0005 -0.29904E+0004 -0.55395E-0008 -0.10013E-0007 -0.13611E-0008
  0.19750E+0005 -0.29904E+0004 -0.65853E-0008 -0.87924E-0008 -0.43839E-0008
  0.19500E+0005 -0.29719E+0004  0.12490E-0008 -0.15950E-0007  0.17781E-0007
  0.19543E+0005 -0.29720E+0004  0.21465E-0009 -0.14882E-0007  0.14232E-0007
  0.19625E+0005 -0.29721E+0004 -0.20927E-0008 -0.12395E-0007  0.70236E-0008
  0.19707E+0005 -0.29723E+0004 -0.42697E-0008 -0.96120E-0008  0.38314E-0009
  0.19750E+0005 -0.29723E+0004 -0.50087E-0008 -0.79680E-0008 -0.23629E-0008
  0.19500E+0005 -0.29535E+0004  0.16434E-0008 -0.15199E-0007  0.17804E-0007
  0.19543E+0005 -0.29536E+0004  0.90476E-0009 -0.14197E-0007  0.14752E-0007
  0.19625E+0005 -0.29539E+0004 -0.10140E-0008 -0.11857E-0007  0.82829E-0008
  0.19707E+0005 -0.29541E+0004 -0.30284E-0008 -0.91995E-0008  0.20813E-0008
  0.19750E+0005 -0.29542E+0004 -0.36592E-0008 -0.74386E-0008 -0.50208E-0009
  0.19500E+0005 -0.29438E+0004  0.17952E-0008 -0.14811E-0007  0.17756E-0007
  0.19543E+0005 -0.29440E+0004  0.12161E-0008 -0.13844E-0007  0.14969E-0007
  0.19625E+0005 -0.29442E+0004 -0.48114E-0009 -0.11576E-0007  0.89041E-0008
  0.19707E+0005 -0.29445E+0004 -0.23906E-0008 -0.89791E-0008  0.29501E-0008
  0.19750E+0005 -0.29447E+0004 -0.30107E-0008 -0.72242E-0008  0.41769E-0009
  0.19750E+0005 -0.30000E+0004 -0.74628E-0008 -0.93002E-0008 -0.54693E-0008
  0.19793E+0005 -0.30000E+0004 -0.73982E-0008 -0.70743E-0008 -0.73685E-0008
  0.19875E+0005 -0.30000E+0004 -0.78225E-0008 -0.53038E-0008 -0.98312E-0008
  0.19957E+0005 -0.30000E+0004 -0.62538E-0008 -0.33570E-0008 -0.86667E-0008
  0.20000E+0005 -0.30000E+0004 -0.39874E-0008 -0.16004E-0008 -0.56997E-0008
  0.19750E+0005 -0.29904E+0004 -0.65853E-0008 -0.87924E-0008 -0.43839E-0008
  0.19793E+0005 -0.29905E+0004 -0.68354E-0008 -0.69439E-0008 -0.64581E-0008
  0.19875E+0005 -0.29906E+0004 -0.72185E-0008 -0.49796E-0008 -0.88594E-0008
  0.19957E+0005 -0.29906E+0004 -0.50182E-0008 -0.22798E-0008 -0.69599E-0008
  0.20000E+0005 -0.29907E+0004 -0.20641E-0008  0.12318E-0008 -0.42576E-0008
  0.19750E+0005 -0.29723E+0004 -0.50087E-0008 -0.79680E-0008 -0.23629E-0008
  0.19793E+0005 -0.29725E+0004 -0.57834E-0008 -0.67317E-0008 -0.47499E-0008
  0.19875E+0005 -0.29727E+0004 -0.59141E-0008 -0.42843E-0008 -0.68180E-0008
  0.19957E+0005 -0.29729E+0004 -0.36675E-0008 -0.10836E-0008 -0.49512E-0008
  0.20000E+0005 -0.29730E+0004 -0.20804E-0008  0.22688E-0008 -0.47187E-0008
  0.19750E+0005 -0.29542E+0004 -0.36592E-0008 -0.74386E-0008 -0.50208E-0009
  0.19793E+0005 -0.29544E+0004 -0.46516E-0008 -0.64387E-0008 -0.29888E-0008
  0.19875E+0005 -0.29548E+0004 -0.46711E-0008 -0.37125E-0008 -0.48309E-0008
  0.19957E+0005 -0.29552E+0004 -0.29828E-0008 -0.39809E-0009 -0.38854E-0008
  0.20000E+0005 -0.29554E+0004 -0.28130E-0008  0.21805E-0008 -0.56588E-0008
  0.19750E+0005 -0.29447E+0004 -0.30107E-0008 -0.72242E-0008  0.41769E-0009
  0.19793E+0005 -0.29449E+0004 -0.40315E-0008 -0.62672E-0008 -0.20396E-0008
  0.19875E+0005 -0.29454E+0004 -0.40682E-0008 -0.34495E-0008 -0.38732E-0008
  0.19957E+0005 -0.29458E+0004 -0.27796E-0008 -0.19229E-0009 -0.35290E-0008
  0.20000E+0005 -0.29461E+0004 -0.31161E-0008  0.20575E-0008 -0.59621E-0008
  0.00000E+0000 -0.29364E+0004  0.31079E-0008 -0.19030E-0008  0.35352E-0008
  0.43168E+0002 -0.29363E+0004  0.82310E-0008  0.47589E-0008  0.45636E-0008
  0.12500E+0003 -0.29359E+0004  0.14549E-0007  0.11036E-0007  0.68296E-0008
  0.20683E+0003 -0.29356E+0004  0.18847E-0007  0.15242E-0007  0.79547E-0008
  0.25000E+0003 -0.29354E+0004  0.20398E-0007  0.17035E-0007  0.77705E-0008
  0.00000E+0000 -0.29255E+0004  0.37968E-0008 -0.16536E-0008  0.42406E-0008
  0.43168E+0002 -0.29252E+0004  0.84882E-0008  0.45721E-0008  0.49278E-0008
  0.12500E+0003 -0.29248E+0004  0.14554E-0007  0.10950E-0007  0.67140E-0008
  0.20683E+0003 -0.29245E+0004  0.18794E-0007  0.15244E-0007  0.77363E-0008
  0.25000E+0003 -0.29242E+0004  0.20314E-0007  0.17028E-0007  0.75472E-0008
  0.00000E+0000 -0.29046E+0004  0.51055E-0008 -0.10693E-0008  0.54944E-0008
  0.43168E+0002 -0.29044E+0004  0.91009E-0008  0.44334E-0008  0.56807E-0008
  0.12500E+0003 -0.29039E+0004  0.14606E-0007  0.10856E-0007  0.65570E-0008
  0.20683E+0003 -0.29034E+0004  0.18631E-0007  0.15223E-0007  0.72726E-0008
  0.25000E+0003 -0.29031E+0004  0.20112E-0007  0.16997E-0007  0.70973E-0008
  0.00000E+0000 -0.28838E+0004  0.63711E-0008 -0.41122E-0009  0.66254E-0008
  0.43168E+0002 -0.28835E+0004  0.98097E-0008  0.45015E-0008  0.64591E-0008
  0.12500E+0003 -0.28829E+0004  0.14711E-0007  0.10836E-0007  0.64857E-0008
  0.20683E+0003 -0.28823E+0004  0.18423E-0007  0.15192E-0007  0.67891E-0008
  0.25000E+0003 -0.28820E+0004  0.19860E-0007  0.16945E-0007  0.66239E-0008
  0.00000E+0000 -0.28729E+0004  0.70112E-0008 -0.59747E-0010  0.71795E-0008
  0.43168E+0002 -0.28725E+0004  0.10203E-0007  0.46017E-0008  0.68607E-0008
  0.12500E+0003 -0.28718E+0004  0.14784E-0007  0.10854E-0007  0.64789E-0008
  0.20683E+0003 -0.28712E+0004  0.18305E-0007  0.15174E-0007  0.65410E-0008
  0.25000E+0003 -0.28708E+0004  0.19709E-0007  0.16912E-0007  0.63700E-0008
  0.25000E+0003 -0.29354E+0004  0.20398E-0007  0.17035E-0007  0.77705E-0008
  0.29317E+0003 -0.29352E+0004  0.21781E-0007  0.18717E-0007  0.74764E-0008
  0.37500E+0003 -0.29349E+0004  0.23847E-0007  0.21503E-0007  0.64184E-0008
  0.45683E+0003 -0.29347E+0004  0.25404E-0007  0.23607E-0007  0.51783E-0008
  0.50000E+0003 -0.29345E+0004  0.26099E-0007  0.24377E-0007  0.46471E-0008
  0.25000E+0003 -0.29242E+0004  0.20314E-0007  0.17028E-0007  0.75472E-0008
  0.29317E+0003 -0.29241E+0004  0.21676E-0007  0.18692E-0007  0.72638E-0008
  0.37500E+0003 -0.29237E+0004  0.23746E-0007  0.21392E-0007  0.63344E-0008
  0.45683E+0003 -0.29234E+0004  0.25370E-0007  0.23388E-0007  0.53332E-0008
  0.50000E+0003 -0.29232E+0004  0.26122E-0007  0.24100E-0007  0.49621E-0008
  0.25000E+0003 -0.29031E+0004  0.20112E-0007  0.16997E-0007  0.70973E-0008
  0.29317E+0003 -0.29029E+0004  0.21432E-0007  0.18615E-0007  0.68385E-0008
  0.37500E+0003 -0.29024E+0004  0.23517E-0007  0.21153E-0007  0.61615E-0008
  0.45683E+0003 -0.29020E+0004  0.25271E-0007  0.22948E-0007  0.56170E-0008
  0.50000E+0003 -0.29017E+0004  0.26129E-0007  0.23553E-0007  0.55446E-0008
  0.25000E+0003 -0.28820E+0004  0.19860E-0007  0.16945E-0007  0.66239E-0008
  0.29317E+0003 -0.28817E+0004  0.21137E-0007  0.18506E-0007  0.63954E-0008
  0.37500E+0003 -0.28811E+0004  0.23240E-0007  0.20879E-0007  0.59761E-0008
  0.45683E+0003 -0.28806E+0004  0.25127E-0007  0.22478E-0007  0.58871E-0008
  0.50000E+0003 -0.28803E+0004  0.26088E-0007  0.22979E-0007  0.61066E-0008
  0.25000E+0003 -0.28708E+0004  0.19709E-0007  0.16912E-0007  0.63700E-0008
  0.29317E+0003 -0.28705E+0004  0.20963E-0007  0.18437E-0007  0.61592E-0008
  0.37500E+0003 -0.28699E+0004  0.23077E-0007  0.20721E-0007  0.58753E-0008
  0.45683E+0003 -0.28693E+0004  0.25032E-0007  0.22218E-0007  0.60242E-0008
  0.50000E+0003 -0.28690E+0004  0.26046E-0007  0.22666E-0007  0.63942E-0008
  0.50000E+0003 -0.29345E+0004  0.26099E-0007  0.24377E-0007  0.46471E-0008
  0.54317E+0003 -0.29344E+0004  0.26724E-0007  0.24880E-0007  0.42704E-0008
  0.62500E+0003 -0.29343E+0004  0.27769E-0007  0.25027E-0007  0.42006E-0008
  0.70683E+0003 -0.29341E+0004  0.28641E-0007  0.24076E-0007  0.51569E-0008
  0.75000E+0003 -0.29340E+0004  0.29018E-0007  0.23145E-0007  0.61017E-0008
  0.50000E+0003 -0.29232E+0004  0.26122E-0007  0.24100E-0007  0.49621E-0008
  0.54317E+0003 -0.29231E+0004  0.26816E-0007  0.24549E-0007  0.47609E-0008
  0.62500E+0003 -0.29229E+0004  0.28008E-0007  0.24611E-0007  0.50352E-0008
  0.70683E+0003 -0.29227E+0004  0.29019E-0007  0.23607E-0007  0.63022E-0008
  0.75000E+0003 -0.29226E+0004  0.29455E-0007  0.22665E-0007  0.73780E-0008
  0.50000E+0003 -0.29017E+0004  0.26129E-0007  0.23553E-0007  0.55446E-0008
  0.54317E+0003 -0.29016E+0004  0.26949E-0007  0.23902E-0007  0.56676E-0008
  0.62500E+0003 -0.29014E+0004  0.28402E-0007  0.23809E-0007  0.65682E-0008
  0.70683E+0003 -0.29011E+0004  0.29650E-0007  0.22709E-0007  0.83870E-0008
  0.75000E+0003 -0.29010E+0004  0.30180E-0007  0.21744E-0007  0.96890E-0008
  0.50000E+0003 -0.28803E+0004  0.26088E-0007  0.22979E-0007  0.61066E-0008
  0.54317E+0003 -0.28801E+0004  0.27027E-0007  0.23232E-0007  0.65417E-0008
  0.62500E+0003 -0.28799E+0004  0.28717E-0007  0.22989E-0007  0.80327E-0008
  0.70683E+0003 -0.28796E+0004  0.30164E-0007  0.21795E-0007  0.10355E-0007
  0.75000E+0003 -0.28794E+0004  0.30765E-0007  0.20807E-0007  0.11855E-0007
  0.50000E+0003 -0.28690E+0004  0.26046E-0007  0.22666E-0007  0.63942E-0008
  0.54317E+0003 -0.28688E+0004  0.27044E-0007  0.22870E-0007  0.69887E-0008
  0.62500E+0003 -0.28685E+0004  0.28848E-0007  0.22549E-0007  0.87766E-0008
  0.70683E+0003 -0.28682E+0004  0.30386E-0007  0.21307E-0007  0.11345E-0007
  0.75000E+0003 -0.28680E+0004  0.31014E-0007  0.20306E-0007  0.12937E-0007
  0.75000E+0003 -0.29340E+0004  0.29018E-0007  0.23145E-0007  0.61017E-0008
  0.79317E+0003 -0.29340E+0004  0.29320E-0007  0.21944E-0007  0.73279E-0008
  0.87500E+0003 -0.29339E+0004  0.29624E-0007  0.19046E-0007  0.10306E-0007
  0.95683E+0003 -0.29338E+0004  0.29459E-0007  0.15590E-0007  0.13814E-0007
  0.10000E+0004 -0.29337E+0004  0.29134E-0007  0.13673E-0007  0.15706E-0007
  0.75000E+0003 -0.29226E+0004  0.29455E-0007  0.22665E-0007  0.73780E-0008
  0.79317E+0003 -0.29226E+0004  0.29799E-0007  0.21463E-0007  0.87034E-0008
  0.87500E+0003 -0.29224E+0004  0.30124E-0007  0.18592E-0007  0.11761E-0007
  0.95683E+0003 -0.29223E+0004  0.29887E-0007  0.15195E-0007  0.15190E-0007
  0.10000E+0004 -0.29223E+0004  0.29485E-0007  0.13318E-0007  0.16975E-0007
  0.75000E+0003 -0.29010E+0004  0.30180E-0007  0.21744E-0007  0.96890E-0008
  0.79317E+0003 -0.29009E+0004  0.30585E-0007  0.20539E-0007  0.11179E-0007
  0.87500E+0003 -0.29008E+0004  0.30913E-0007  0.17714E-0007  0.14346E-0007
  0.95683E+0003 -0.29007E+0004  0.30508E-0007  0.14420E-0007  0.17588E-0007
  0.10000E+0004 -0.29006E+0004  0.29945E-0007  0.12614E-0007  0.19153E-0007
  0.75000E+0003 -0.28794E+0004  0.30765E-0007  0.20807E-0007  0.11855E-0007
  0.79317E+0003 -0.28793E+0004  0.31206E-0007  0.19598E-0007  0.13479E-0007
  0.87500E+0003 -0.28791E+0004  0.31492E-0007  0.16813E-0007  0.16701E-0007
  0.95683E+0003 -0.28790E+0004  0.30882E-0007  0.13614E-0007  0.19711E-0007
  0.10000E+0004 -0.28789E+0004  0.30143E-0007  0.11873E-0007  0.21038E-0007
  0.75000E+0003 -0.28680E+0004  0.31014E-0007  0.20306E-0007  0.12937E-0007
  0.79317E+0003 -0.28679E+0004  0.31466E-0007  0.19094E-0007  0.14622E-0007
  0.87500E+0003 -0.28677E+0004  0.31713E-0007  0.16329E-0007  0.17851E-0007
  0.95683E+0003 -0.28675E+0004  0.30980E-0007  0.13175E-0007  0.20722E-0007
  0.10000E+0004 -0.28674E+0004  0.30144E-0007  0.11467E-0007  0.21915E-0007
  0.10000E+0004 -0.29337E+0004  0.29134E-0007  0.13673E-0007  0.15706E-0007
  0.10432E+0004 -0.29337E+0004  0.28619E-0007  0.11762E-0007  0.17522E-0007
  0.11250E+0004 -0.29335E+0004  0.27065E-0007  0.84000E-0008  0.20421E-0007
  0.12068E+0004 -0.29334E+0004  0.24698E-0007  0.57002E-0008  0.22119E-0007
  0.12500E+0004 -0.29333E+0004  0.23115E-0007  0.46627E-0008  0.22352E-0007
  0.10000E+0004 -0.29223E+0004  0.29485E-0007  0.13318E-0007  0.16975E-0007
  0.10432E+0004 -0.29222E+0004  0.28864E-0007  0.11451E-0007  0.18640E-0007
  0.11250E+0004 -0.29221E+0004  0.27045E-0007  0.81750E-0008  0.21146E-0007
  0.12068E+0004 -0.29219E+0004  0.24344E-0007  0.55533E-0008  0.22352E-0007
  0.12500E+0004 -0.29218E+0004  0.22569E-0007  0.45485E-0008  0.22305E-0007
  0.10000E+0004 -0.29006E+0004  0.29945E-0007  0.12614E-0007  0.19153E-0007
  0.10432E+0004 -0.29005E+0004  0.29116E-0007  0.10826E-0007  0.20520E-0007
  0.11250E+0004 -0.29003E+0004  0.26786E-0007  0.77031E-0008  0.22275E-0007
  0.12068E+0004 -0.29001E+0004  0.23465E-0007  0.52197E-0008  0.22556E-0007
  0.12500E+0004 -0.29000E+0004  0.21340E-0007  0.42727E-0008  0.21988E-0007
  0.10000E+0004 -0.28789E+0004  0.30143E-0007  0.11873E-0007  0.21038E-0007
  0.10432E+0004 -0.28788E+0004  0.29096E-0007  0.10156E-0007  0.22093E-0007
  0.11250E+0004 -0.28785E+0004  0.26252E-0007  0.71740E-0008  0.23088E-0007
  0.12068E+0004 -0.28783E+0004  0.22330E-0007  0.48173E-0008  0.22460E-0007
  0.12500E+0004 -0.28782E+0004  0.19875E-0007  0.39234E-0008  0.21388E-0007
  0.10000E+0004 -0.28674E+0004  0.30144E-0007  0.11467E-0007  0.21915E-0007
  0.10432E+0004 -0.28673E+0004  0.28978E-0007  0.97849E-0008  0.22802E-0007
  0.11250E+0004 -0.28671E+0004  0.25863E-0007  0.68727E-0008  0.23394E-0007
  0.12068E+0004 -0.28668E+0004  0.21634E-0007  0.45786E-0008  0.22294E-0007
  0.12500E+0004 -0.28667E+0004  0.19014E-0007  0.37107E-0008  0.20963E-0007
  0.12500E+0004 -0.29333E+0004  0.23115E-0007  0.46627E-0008  0.22352E-0007
  0.12932E+0004 -0.29333E+0004  0.21306E-0007  0.39348E-0008  0.22055E-0007
  0.13750E+0004 -0.29331E+0004  0.17307E-0007  0.34953E-0008  0.19893E-0007
  0.14568E+0004 -0.29329E+0004  0.12679E-0007  0.42926E-0008  0.15589E-0007
  0.15000E+0004 -0.29328E+0004  0.10045E-0007  0.51713E-0008  0.12500E-0007
  0.12500E+0004 -0.29218E+0004  0.22569E-0007  0.45485E-0008  0.22305E-0007
  0.12932E+0004 -0.29217E+0004  0.20564E-0007  0.38452E-0008  0.21724E-0007
  0.13750E+0004 -0.29215E+0004  0.16206E-0007  0.34253E-0008  0.19051E-0007
  0.14568E+0004 -0.29213E+0004  0.11272E-0007  0.42029E-0008  0.14328E-0007
  0.15000E+0004 -0.29212E+0004  0.85106E-0008  0.50551E-0008  0.11074E-0007
  0.12500E+0004 -0.29000E+0004  0.21340E-0007  0.42727E-0008  0.21988E-0007
  0.12932E+0004 -0.28999E+0004  0.18983E-0007  0.36131E-0008  0.20884E-0007
  0.13750E+0004 -0.28996E+0004  0.13994E-0007  0.32274E-0008  0.17286E-0007
  0.14568E+0004 -0.28994E+0004  0.85408E-0008  0.39689E-0008  0.11822E-0007
  0.15000E+0004 -0.28992E+0004  0.55764E-0008  0.47734E-0008  0.82876E-0008
  0.12500E+0004 -0.28782E+0004  0.19875E-0007  0.39234E-0008  0.21388E-0007
  0.12932E+0004 -0.28780E+0004  0.17192E-0007  0.33034E-0008  0.19785E-0007
  0.13750E+0004 -0.28777E+0004  0.11638E-0007  0.29481E-0008  0.15319E-0007
  0.14568E+0004 -0.28774E+0004  0.57499E-0008  0.36561E-0008  0.91850E-0008
  0.15000E+0004 -0.28773E+0004  0.26300E-0008  0.44167E-0008  0.54107E-0008
  0.12500E+0004 -0.28667E+0004  0.19014E-0007  0.37107E-0008  0.20963E-0007
  0.12932E+0004 -0.28665E+0004  0.16170E-0007  0.31103E-0008  0.19107E-0007
  0.13750E+0004 -0.28662E+0004  0.10345E-0007  0.27700E-0008  0.14207E-0007
  0.14568E+0004 -0.28658E+0004  0.42621E-0008  0.34611E-0008  0.77489E-0008
  0.15000E+0004 -0.28657E+0004  0.10791E-0008  0.42000E-0008  0.38639E-0008
  0.15000E+0004 -0.29328E+0004  0.10045E-0007  0.51713E-0008  0.12500E-0007
  0.15432E+0004 -0.29327E+0004  0.73192E-0008  0.63193E-0008  0.89084E-0008
  0.16250E+0004 -0.29325E+0004  0.20185E-0008  0.90369E-0008  0.98986E-0009
  0.17068E+0004 -0.29324E+0004 -0.32617E-0008  0.12083E-0007 -0.78282E-0008
  0.17500E+0004 -0.29323E+0004 -0.59690E-0008  0.13646E-0007 -0.12586E-0007
  0.15000E+0004 -0.29212E+0004  0.85106E-0008  0.50551E-0008  0.11074E-0007
  0.15432E+0004 -0.29211E+0004  0.56876E-0008  0.61664E-0008  0.73653E-0008
  0.16250E+0004 -0.29209E+0004  0.29862E-0009  0.87916E-0008 -0.62752E-0009
  0.17068E+0004 -0.29207E+0004 -0.49352E-0008  0.11727E-0007 -0.93198E-0008
  0.17500E+0004 -0.29206E+0004 -0.75640E-0008  0.13230E-0007 -0.13935E-0007
  0.15000E+0004 -0.28992E+0004  0.55764E-0008  0.47734E-0008  0.82876E-0008
  0.15432E+0004 -0.28991E+0004  0.26077E-0008  0.58197E-0008  0.43886E-0008
  0.16250E+0004 -0.28988E+0004 -0.28757E-0008  0.82808E-0008 -0.36880E-0008
  0.17068E+0004 -0.28985E+0004 -0.79540E-0008  0.11021E-0007 -0.12093E-0007
  0.17500E+0004 -0.28984E+0004 -0.10403E-0007  0.12418E-0007 -0.16416E-0007
  0.15000E+0004 -0.28773E+0004  0.26300E-0008  0.44167E-0008  0.54107E-0008
  0.15432E+0004 -0.28771E+0004 -0.43480E-0009  0.54029E-0008  0.13618E-0008
  0.16250E+0004 -0.28767E+0004 -0.59202E-0008  0.77139E-0008 -0.67259E-0008
  0.17068E+0004 -0.28764E+0004 -0.10759E-0007  0.10276E-0007 -0.14783E-0007
  0.17500E+0004 -0.28762E+0004 -0.12991E-0007  0.11578E-0007 -0.18788E-0007
  0.15000E+0004 -0.28657E+0004  0.10791E-0008  0.42000E-0008  0.38639E-0008
  0.15432E+0004 -0.28655E+0004 -0.20170E-0008  0.51565E-0008 -0.24799E-0009
  0.16250E+0004 -0.28651E+0004 -0.74674E-0008  0.73937E-0008 -0.83130E-0008
  0.17068E+0004 -0.28647E+0004 -0.12149E-0007  0.98690E-0008 -0.16163E-0007
  0.17500E+0004 -0.28645E+0004 -0.14251E-0007  0.11125E-0007 -0.19991E-0007
  0.17500E+0004 -0.29323E+0004 -0.59690E-0008  0.13646E-0007 -0.12586E-0007
  0.17932E+0004 -0.29321E+0004 -0.85889E-0008  0.15082E-0007 -0.17268E-0007
  0.18750E+0004 -0.29319E+0004 -0.13246E-0007  0.17185E-0007 -0.25520E-0007
  0.19568E+0004 -0.29317E+0004 -0.17432E-0007  0.18127E-0007 -0.32377E-0007
  0.20000E+0004 -0.29316E+0004 -0.19446E-0007  0.18052E-0007 -0.35248E-0007
  0.17500E+0004 -0.29206E+0004 -0.75640E-0008  0.13230E-0007 -0.13935E-0007
  0.17932E+0004 -0.29204E+0004 -0.10072E-0007  0.14609E-0007 -0.18427E-0007
  0.18750E+0004 -0.29202E+0004 -0.14436E-0007  0.16618E-0007 -0.26217E-0007
  0.19568E+0004 -0.29199E+0004 -0.18258E-0007  0.17505E-0007 -0.32534E-0007
  0.20000E+0004 -0.29198E+0004 -0.20066E-0007  0.17419E-0007 -0.35113E-0007
  0.17500E+0004 -0.28984E+0004 -0.10403E-0007  0.12418E-0007 -0.16416E-0007
  0.17932E+0004 -0.28982E+0004 -0.12671E-0007  0.13696E-0007 -0.20532E-0007
  0.18750E+0004 -0.28979E+0004 -0.16442E-0007  0.15544E-0007 -0.27428E-0007
  0.19568E+0004 -0.28975E+0004 -0.19552E-0007  0.16336E-0007 -0.32719E-0007
  0.20000E+0004 -0.28974E+0004 -0.20966E-0007  0.16235E-0007 -0.34749E-0007
  0.17500E+0004 -0.28762E+0004 -0.12991E-0007  0.11578E-0007 -0.18788E-0007
  0.17932E+0004 -0.28760E+0004 -0.14986E-0007  0.12765E-0007 -0.22509E-0007
  0.18750E+0004 -0.28756E+0004 -0.18118E-0007  0.14471E-0007 -0.28489E-0007
  0.19568E+0004 -0.28752E+0004 -0.20493E-0007  0.15182E-0007 -0.32750E-0007
  0.20000E+0004 -0.28750E+0004 -0.21508E-0007  0.15071E-0007 -0.34236E-0007
  0.17500E+0004 -0.28645E+0004 -0.14251E-0007  0.11125E-0007 -0.19991E-0007
  0.17932E+0004 -0.28643E+0004 -0.16090E-0007  0.12267E-0007 -0.23496E-0007
  0.18750E+0004 -0.28638E+0004 -0.18868E-0007  0.13905E-0007 -0.28986E-0007
  0.19568E+0004 -0.28634E+0004 -0.20848E-0007  0.14578E-0007 -0.32704E-0007
  0.20000E+0004 -0.28632E+0004 -0.21651E-0007  0.14464E-0007 -0.33905E-0007
  0.20000E+0004 -0.29316E+0004 -0.19446E-0007  0.18052E-0007 -0.35248E-0007
  0.20432E+0004 -0.29314E+0004 -0.21334E-0007  0.17547E-0007 -0.37534E-0007
  0.21250E+0004 -0.29312E+0004 -0.24606E-0007  0.15417E-0007 -0.40188E-0007
  0.22068E+0004 -0.29309E+0004 -0.27575E-0007  0.11887E-0007 -0.40714E-0007
  0.22500E+0004 -0.29307E+0004 -0.29060E-0007  0.95727E-0008 -0.40236E-0007
  0.20000E+0004 -0.29198E+0004 -0.20066E-0007  0.17419E-0007 -0.35113E-0007
  0.20432E+0004 -0.29196E+0004 -0.21748E-0007  0.16919E-0007 -0.37117E-0007
  0.21250E+0004 -0.29193E+0004 -0.24655E-0007  0.14842E-0007 -0.39302E-0007
  0.22068E+0004 -0.29190E+0004 -0.27328E-0007  0.11420E-0007 -0.39493E-0007
  0.22500E+0004 -0.29188E+0004 -0.28698E-0007  0.91832E-0008 -0.38910E-0007
  0.20000E+0004 -0.28974E+0004 -0.20966E-0007  0.16235E-0007 -0.34749E-0007
  0.20432E+0004 -0.28972E+0004 -0.22257E-0007  0.15747E-0007 -0.36224E-0007
  0.21250E+0004 -0.28967E+0004 -0.24480E-0007  0.13771E-0007 -0.37533E-0007
  0.22068E+0004 -0.28963E+0004 -0.26606E-0007  0.10550E-0007 -0.37106E-0007
  0.22500E+0004 -0.28961E+0004 -0.27762E-0007  0.84537E-0008 -0.36325E-0007
  0.20000E+0004 -0.28750E+0004 -0.21508E-0007  0.15071E-0007 -0.34236E-0007
  0.20432E+0004 -0.28747E+0004 -0.22409E-0007  0.14598E-0007 -0.35192E-0007
  0.21250E+0004 -0.28742E+0004 -0.23957E-0007  0.12723E-0007 -0.35646E-0007
  0.22068E+0004 -0.28737E+0004 -0.25550E-0007  0.96956E-0008 -0.34617E-0007
  0.22500E+0004 -0.28734E+0004 -0.26499E-0007  0.77336E-0008 -0.33644E-0007
  0.20000E+0004 -0.28632E+0004 -0.21651E-0007  0.14464E-0007 -0.33905E-0007
  0.20432E+0004 -0.28629E+0004 -0.22347E-0007  0.14000E-0007 -0.34590E-0007
  0.21250E+0004 -0.28623E+0004 -0.23543E-0007  0.12180E-0007 -0.34601E-0007
  0.22068E+0004 -0.28618E+0004 -0.24860E-0007  0.92508E-0008 -0.33261E-0007
  0.22500E+0004 -0.28615E+0004 -0.25703E-0007  0.73568E-0008 -0.32188E-0007
  0.22500E+0004 -0.29307E+0004 -0.29060E-0007  0.95727E-0008 -0.40236E-0007
  0.22932E+0004 -0.29306E+0004 -0.30514E-0007  0.70269E-0008 -0.39324E-0007
  0.23750E+0004 -0.29302E+0004 -0.33226E-0007  0.18845E-0008 -0.36745E-0007
  0.24568E+0004 -0.29299E+0004 -0.35918E-0007 -0.31623E-0008 -0.33634E-0007
  0.25000E+0004 -0.29297E+0004 -0.37321E-0007 -0.55675E-0008 -0.32019E-0007
  0.22500E+0004 -0.29188E+0004 -0.28698E-0007  0.91832E-0008 -0.38910E-0007
  0.22932E+0004 -0.29186E+0004 -0.30068E-0007  0.67256E-0008 -0.37944E-0007
  0.23750E+0004 -0.29182E+0004 -0.32715E-0007  0.17706E-0008 -0.35409E-0007
  0.24568E+0004 -0.29178E+0004 -0.35461E-0007 -0.30796E-0008 -0.32517E-0007
  0.25000E+0004 -0.29176E+0004 -0.36935E-0007 -0.53854E-0008 -0.31074E-0007
  0.22500E+0004 -0.28961E+0004 -0.27762E-0007  0.84537E-0008 -0.36325E-0007
  0.22932E+0004 -0.28958E+0004 -0.28976E-0007  0.61558E-0008 -0.35257E-0007
  0.23750E+0004 -0.28953E+0004 -0.31496E-0007  0.15400E-0008 -0.32792E-0007
  0.24568E+0004 -0.28948E+0004 -0.34327E-0007 -0.29560E-0008 -0.30280E-0007
  0.25000E+0004 -0.28945E+0004 -0.35920E-0007 -0.50828E-0008 -0.29138E-0007
  0.22500E+0004 -0.28734E+0004 -0.26499E-0007  0.77336E-0008 -0.33644E-0007
  0.22932E+0004 -0.28731E+0004 -0.27561E-0007  0.55868E-0008 -0.32472E-0007
  0.23750E+0004 -0.28725E+0004 -0.29949E-0007  0.12901E-0008 -0.30059E-0007
  0.24568E+0004 -0.28719E+0004 -0.32837E-0007 -0.28744E-0008 -0.27883E-0007
  0.25000E+0004 -0.28715E+0004 -0.34525E-0007 -0.48347E-0008 -0.27006E-0007
  0.22500E+0004 -0.28615E+0004 -0.25703E-0007  0.73568E-0008 -0.32188E-0007
  0.22932E+0004 -0.28611E+0004 -0.26685E-0007  0.52866E-0008 -0.30962E-0007
  0.23750E+0004 -0.28604E+0004 -0.29000E-0007  0.11506E-0008 -0.28569E-0007
  0.24568E+0004 -0.28598E+0004 -0.31908E-0007 -0.28476E-0008 -0.26553E-0007
  0.25000E+0004 -0.28594E+0004 -0.33636E-0007 -0.47246E-0008 -0.25802E-0007
  0.25000E+0004 -0.29297E+0004 -0.37321E-0007 -0.55675E-0008 -0.32019E-0007
  0.25432E+0004 -0.29295E+0004 -0.38695E-0007 -0.76879E-0008 -0.30539E-0007
  0.26250E+0004 -0.29291E+0004 -0.41136E-0007 -0.10645E-0007 -0.28399E-0007
  0.27068E+0004 -0.29287E+0004 -0.43174E-0007 -0.11902E-0007 -0.27426E-0007
  0.27500E+0004 -0.29284E+0004 -0.43995E-0007 -0.11804E-0007 -0.27438E-0007
  0.25000E+0004 -0.29176E+0004 -0.36935E-0007 -0.53854E-0008 -0.31074E-0007
  0.25432E+0004 -0.29173E+0004 -0.38405E-0007 -0.74130E-0008 -0.29795E-0007
  0.26250E+0004 -0.29168E+0004 -0.41077E-0007 -0.10224E-0007 -0.28081E-0007
  0.27068E+0004 -0.29163E+0004 -0.43378E-0007 -0.11388E-0007 -0.27536E-0007
  0.27500E+0004 -0.29161E+0004 -0.44339E-0007 -0.11265E-0007 -0.27753E-0007
  0.25000E+0004 -0.28945E+0004 -0.35920E-0007 -0.50828E-0008 -0.29138E-0007
  0.25432E+0004 -0.28942E+0004 -0.37548E-0007 -0.69441E-0008 -0.28206E-0007
  0.26250E+0004 -0.28936E+0004 -0.40599E-0007 -0.94948E-0008 -0.27223E-0007
  0.27068E+0004 -0.28930E+0004 -0.43329E-0007 -0.10492E-0007 -0.27401E-0007
  0.27500E+0004 -0.28927E+0004 -0.44514E-0007 -0.10327E-0007 -0.27958E-0007
  0.25000E+0004 -0.28715E+0004 -0.34525E-0007 -0.48347E-0008 -0.27006E-0007
  0.25432E+0004 -0.28711E+0004 -0.36280E-0007 -0.65410E-0008 -0.26380E-0007
  0.26250E+0004 -0.28704E+0004 -0.39637E-0007 -0.88505E-0008 -0.26030E-0007
  0.27068E+0004 -0.28696E+0004 -0.42704E-0007 -0.96957E-0008 -0.26818E-0007
  0.27500E+0004 -0.28692E+0004 -0.44062E-0007 -0.94933E-0008 -0.27653E-0007
  0.25000E+0004 -0.28594E+0004 -0.33636E-0007 -0.47246E-0008 -0.25802E-0007
  0.25432E+0004 -0.28590E+0004 -0.35446E-0007 -0.63538E-0008 -0.25321E-0007
  0.26250E+0004 -0.28581E+0004 -0.38934E-0007 -0.85434E-0008 -0.25267E-0007
  0.27068E+0004 -0.28573E+0004 -0.42143E-0007 -0.93138E-0008 -0.26335E-0007
  0.27500E+0004 -0.28569E+0004 -0.43571E-0007 -0.90934E-0008 -0.27293E-0007
  0.27500E+0004 -0.29284E+0004 -0.43995E-0007 -0.11804E-0007 -0.27438E-0007
  0.27932E+0004 -0.29282E+0004 -0.44584E-0007 -0.11168E-0007 -0.27803E-0007
  0.28750E+0004 -0.29278E+0004 -0.44916E-0007 -0.85590E-0008 -0.29336E-0007
  0.29568E+0004 -0.29273E+0004 -0.44001E-0007 -0.43462E-0008 -0.31623E-0007
  0.30000E+0004 -0.29271E+0004 -0.42951E-0007 -0.16258E-0008 -0.32950E-0007
  0.27500E+0004 -0.29161E+0004 -0.44339E-0007 -0.11265E-0007 -0.27753E-0007
  0.27932E+0004 -0.29158E+0004 -0.45062E-0007 -0.10622E-0007 -0.28299E-0007
  0.28750E+0004 -0.29153E+0004 -0.45616E-0007 -0.80510E-0008 -0.30086E-0007
  0.29568E+0004 -0.29148E+0004 -0.44869E-0007 -0.39350E-0008 -0.32492E-0007
  0.30000E+0004 -0.29145E+0004 -0.43883E-0007 -0.12855E-0008 -0.33828E-0007
  0.27500E+0004 -0.28927E+0004 -0.44514E-0007 -0.10327E-0007 -0.27958E-0007
  0.27932E+0004 -0.28923E+0004 -0.45448E-0007 -0.96741E-0008 -0.28797E-0007
  0.28750E+0004 -0.28917E+0004 -0.46349E-0007 -0.71736E-0008 -0.30978E-0007
  0.29568E+0004 -0.28910E+0004 -0.45859E-0007 -0.32348E-0008 -0.33542E-0007
  0.30000E+0004 -0.28907E+0004 -0.44971E-0007 -0.71488E-0009 -0.34867E-0007
  0.27500E+0004 -0.28692E+0004 -0.44062E-0007 -0.94933E-0008 -0.27653E-0007
  0.27932E+0004 -0.28688E+0004 -0.45155E-0007 -0.88331E-0008 -0.28725E-0007
  0.28750E+0004 -0.28680E+0004 -0.46310E-0007 -0.64027E-0008 -0.31195E-0007
  0.29568E+0004 -0.28672E+0004 -0.46002E-0007 -0.26336E-0008 -0.33834E-0007
  0.30000E+0004 -0.28668E+0004 -0.45184E-0007 -0.23646E-0009 -0.35118E-0007
  0.27500E+0004 -0.28569E+0004 -0.43571E-0007 -0.90934E-0008 -0.27293E-0007
  0.27932E+0004 -0.28564E+0004 -0.44729E-0007 -0.84303E-0008 -0.28464E-0007
  0.28750E+0004 -0.28555E+0004 -0.45983E-0007 -0.60369E-0008 -0.31047E-0007
  0.29568E+0004 -0.28547E+0004 -0.45743E-0007 -0.23545E-0008 -0.33696E-0007
  0.30000E+0004 -0.28542E+0004 -0.44952E-0007 -0.19805E-0010 -0.34948E-0007
  0.30000E+0004 -0.29271E+0004 -0.42951E-0007 -0.16258E-0008 -0.32950E-0007
  0.30432E+0004 -0.29269E+0004 -0.41479E-0007  0.13455E-0008 -0.34243E-0007
  0.31250E+0004 -0.29266E+0004 -0.37546E-0007  0.73320E-0008 -0.36278E-0007
  0.32068E+0004 -0.29262E+0004 -0.32184E-0007  0.13278E-0007 -0.37286E-0007
  0.32500E+0004 -0.29261E+0004 -0.28850E-0007  0.16190E-0007 -0.37240E-0007
  0.30000E+0004 -0.29145E+0004 -0.43883E-0007 -0.12855E-0008 -0.33828E-0007
  0.30432E+0004 -0.29143E+0004 -0.42460E-0007  0.16039E-0008 -0.35094E-0007
  0.31250E+0004 -0.29139E+0004 -0.38580E-0007  0.74159E-0008 -0.37000E-0007
  0.32068E+0004 -0.29135E+0004 -0.33238E-0007  0.13178E-0007 -0.37814E-0007
  0.32500E+0004 -0.29133E+0004 -0.29908E-0007  0.15996E-0007 -0.37657E-0007
  0.30000E+0004 -0.28907E+0004 -0.44971E-0007 -0.71488E-0009 -0.34867E-0007
  0.30432E+0004 -0.28904E+0004 -0.43624E-0007  0.20259E-0008 -0.36066E-0007
  0.31250E+0004 -0.28899E+0004 -0.39841E-0007  0.75208E-0008 -0.37724E-0007
  0.32068E+0004 -0.28894E+0004 -0.34565E-0007  0.12949E-0007 -0.38201E-0007
  0.32500E+0004 -0.28891E+0004 -0.31270E-0007  0.15597E-0007 -0.37863E-0007
  0.30000E+0004 -0.28668E+0004 -0.45184E-0007 -0.23646E-0009 -0.35118E-0007
  0.30432E+0004 -0.28665E+0004 -0.43896E-0007  0.23628E-0008 -0.36232E-0007
  0.31250E+0004 -0.28658E+0004 -0.40206E-0007  0.75576E-0008 -0.37639E-0007
  0.32068E+0004 -0.28652E+0004 -0.35032E-0007  0.12671E-0007 -0.37820E-0007
  0.32500E+0004 -0.28649E+0004 -0.31809E-0007  0.15157E-0007 -0.37340E-0007
  0.30000E+0004 -0.28542E+0004 -0.44952E-0007 -0.19805E-0010 -0.34948E-0007
  0.30432E+0004 -0.28539E+0004 -0.43689E-0007  0.25079E-0008 -0.36010E-0007
  0.31250E+0004 -0.28532E+0004 -0.40047E-0007  0.75508E-0008 -0.37285E-0007
  0.32068E+0004 -0.28525E+0004 -0.34943E-0007  0.12504E-0007 -0.37326E-0007
  0.32500E+0004 -0.28521E+0004 -0.31772E-0007  0.14910E-0007 -0.36785E-0007
  0.32500E+0004 -0.29261E+0004 -0.28850E-0007  0.16190E-0007 -0.37240E-0007
  0.32932E+0004 -0.29259E+0004 -0.25211E-0007  0.18854E-0007 -0.36725E-0007
  0.33750E+0004 -0.29257E+0004 -0.17694E-0007  0.22967E-0007 -0.34369E-0007
  0.34568E+0004 -0.29255E+0004 -0.97103E-0008  0.25587E-0007 -0.30175E-0007
  0.35000E+0004 -0.29254E+0004 -0.54578E-0008  0.26300E-0007 -0.27265E-0007
  0.32500E+0004 -0.29133E+0004 -0.29908E-0007  0.15996E-0007 -0.37657E-0007
  0.32932E+0004 -0.29132E+0004 -0.26273E-0007  0.18571E-0007 -0.37034E-0007
  0.33750E+0004 -0.29129E+0004 -0.18774E-0007  0.22539E-0007 -0.34509E-0007
  0.34568E+0004 -0.29127E+0004 -0.10832E-0007  0.25053E-0007 -0.30221E-0007
  0.35000E+0004 -0.29125E+0004 -0.66140E-0008  0.25728E-0007 -0.27302E-0007
  0.32500E+0004 -0.28891E+0004 -0.31270E-0007  0.15597E-0007 -0.37863E-0007
  0.32932E+0004 -0.28889E+0004 -0.27681E-0007  0.18011E-0007 -0.37077E-0007
  0.33750E+0004 -0.28886E+0004 -0.20310E-0007  0.21715E-0007 -0.34329E-0007
  0.34568E+0004 -0.28883E+0004 -0.12562E-0007  0.24036E-0007 -0.29981E-0007
  0.35000E+0004 -0.28881E+0004 -0.84752E-0008  0.24642E-0007 -0.27109E-0007
  0.32500E+0004 -0.28649E+0004 -0.31809E-0007  0.15157E-0007 -0.37340E-0007
  0.32932E+0004 -0.28647E+0004 -0.28315E-0007  0.17419E-0007 -0.36441E-0007
  0.33750E+0004 -0.28643E+0004 -0.21187E-0007  0.20875E-0007 -0.33588E-0007
  0.34568E+0004 -0.28639E+0004 -0.13776E-0007  0.23012E-0007 -0.29323E-0007
  0.35000E+0004 -0.28637E+0004 -0.99008E-0008  0.23553E-0007 -0.26578E-0007
  0.32500E+0004 -0.28521E+0004 -0.31772E-0007  0.14910E-0007 -0.36785E-0007
  0.32932E+0004 -0.28519E+0004 -0.28347E-0007  0.17095E-0007 -0.35845E-0007
  0.33750E+0004 -0.28515E+0004 -0.21391E-0007  0.20424E-0007 -0.32983E-0007
  0.34568E+0004 -0.28510E+0004 -0.14210E-0007  0.22469E-0007 -0.28813E-0007
  0.35000E+0004 -0.28508E+0004 -0.10478E-0007  0.22976E-0007 -0.26165E-0007
  0.35000E+0004 -0.29254E+0004 -0.54578E-0008  0.26300E-0007 -0.27265E-0007
  0.35432E+0004 -0.29253E+0004 -0.12534E-0008  0.26541E-0007 -0.23920E-0007
  0.36250E+0004 -0.29251E+0004  0.63762E-0008  0.25743E-0007 -0.16590E-0007
  0.37068E+0004 -0.29249E+0004  0.13298E-0007  0.23465E-0007 -0.83340E-0008
  0.37500E+0004 -0.29248E+0004  0.16587E-0007  0.21772E-0007 -0.37716E-0008
  0.35000E+0004 -0.29125E+0004 -0.66140E-0008  0.25728E-0007 -0.27302E-0007
  0.35432E+0004 -0.29124E+0004 -0.24521E-0008  0.25944E-0007 -0.23975E-0007
  0.36250E+0004 -0.29122E+0004  0.50793E-0008  0.25134E-0007 -0.16757E-0007
  0.37068E+0004 -0.29120E+0004  0.11894E-0007  0.22886E-0007 -0.86957E-0008
  0.37500E+0004 -0.29119E+0004  0.15129E-0007  0.21224E-0007 -0.42596E-0008
  0.35000E+0004 -0.28881E+0004 -0.84752E-0008  0.24642E-0007 -0.27109E-0007
  0.35432E+0004 -0.28880E+0004 -0.44620E-0008  0.24812E-0007 -0.23885E-0007
  0.36250E+0004 -0.28877E+0004  0.27539E-0008  0.23980E-0007 -0.17006E-0007
  0.37068E+0004 -0.28874E+0004  0.92410E-0008  0.21788E-0007 -0.94332E-0008
  0.37500E+0004 -0.28873E+0004  0.12314E-0007  0.20182E-0007 -0.52935E-0008
  0.35000E+0004 -0.28637E+0004 -0.99008E-0008  0.23553E-0007 -0.26578E-0007
  0.35432E+0004 -0.28635E+0004 -0.61197E-0008  0.23679E-0007 -0.23539E-0007
  0.36250E+0004 -0.28632E+0004  0.62220E-0009  0.22827E-0007 -0.17150E-0007
  0.37068E+0004 -0.28628E+0004  0.66322E-0008  0.20688E-0007 -0.10206E-0007
  0.37500E+0004 -0.28627E+0004  0.94712E-0008  0.19135E-0007 -0.64291E-0008
  0.35000E+0004 -0.28508E+0004 -0.10478E-0007  0.22976E-0007 -0.26165E-0007
  0.35432E+0004 -0.28506E+0004 -0.68503E-0008  0.23082E-0007 -0.23253E-0007
  0.36250E+0004 -0.28502E+0004 -0.41694E-0009  0.22219E-0007 -0.17178E-0007
  0.37068E+0004 -0.28499E+0004  0.52859E-0008  0.20106E-0007 -0.10615E-0007
  0.37500E+0004 -0.28497E+0004  0.79742E-0008  0.18580E-0007 -0.70537E-0008
  0.37500E+0004 -0.29248E+0004  0.16587E-0007  0.21772E-0007 -0.37716E-0008
  0.37932E+0004 -0.29247E+0004  0.19595E-0007  0.19803E-0007  0.84601E-0009
  0.38750E+0004 -0.29245E+0004  0.24515E-0007  0.15560E-0007  0.95026E-0008
  0.39568E+0004 -0.29243E+0004  0.28449E-0007  0.11009E-0007  0.17710E-0007
  0.40000E+0004 -0.29241E+0004  0.30168E-0007  0.86369E-0008  0.21748E-0007
  0.37500E+0004 -0.29119E+0004  0.15129E-0007  0.21224E-0007 -0.42596E-0008
  0.37932E+0004 -0.29117E+0004  0.18089E-0007  0.19294E-0007  0.22170E-0009
  0.38750E+0004 -0.29114E+0004  0.22950E-0007  0.15143E-0007  0.86166E-0008
  0.39568E+0004 -0.29112E+0004  0.26881E-0007  0.10698E-0007  0.16591E-0007
  0.40000E+0004 -0.29110E+0004  0.28627E-0007  0.83843E-0008  0.20530E-0007
  0.37500E+0004 -0.28873E+0004  0.12314E-0007  0.20182E-0007 -0.52935E-0008
  0.37932E+0004 -0.28871E+0004  0.15129E-0007  0.18323E-0007 -0.11215E-0008
  0.38750E+0004 -0.28867E+0004  0.19785E-0007  0.14340E-0007  0.66951E-0008
  0.39568E+0004 -0.28864E+0004  0.23641E-0007  0.10090E-0007  0.14166E-0007
  0.40000E+0004 -0.28862E+0004  0.25407E-0007  0.78835E-0008  0.17892E-0007
  0.37500E+0004 -0.28627E+0004  0.94712E-0008  0.19135E-0007 -0.64291E-0008
  0.37932E+0004 -0.28624E+0004  0.12073E-0007  0.17344E-0007 -0.26270E-0008
  0.38750E+0004 -0.28620E+0004  0.16414E-0007  0.13520E-0007  0.45150E-0008
  0.39568E+0004 -0.28616E+0004  0.20105E-0007  0.94574E-0008  0.11410E-0007
  0.40000E+0004 -0.28614E+0004  0.21856E-0007  0.73533E-0008  0.14894E-0007
  0.37500E+0004 -0.28497E+0004  0.79742E-0008  0.18580E-0007 -0.70537E-0008
  0.37932E+0004 -0.28494E+0004  0.10439E-0007  0.16824E-0007 -0.34682E-0008
  0.38750E+0004 -0.28490E+0004  0.14573E-0007  0.13081E-0007  0.32834E-0008
  0.39568E+0004 -0.28485E+0004  0.18144E-0007  0.91138E-0008  0.98490E-0008
  0.40000E+0004 -0.28483E+0004  0.19872E-0007  0.70621E-0008  0.13195E-0007
  0.40000E+0004 -0.29241E+0004  0.30168E-0007  0.86369E-0008  0.21748E-0007
  0.40432E+0004 -0.29240E+0004  0.31671E-0007  0.63546E-0008  0.25541E-0007
  0.41250E+0004 -0.29238E+0004  0.34038E-0007  0.24776E-0008  0.31962E-0007
  0.42068E+0004 -0.29235E+0004  0.35936E-0007 -0.57968E-0009  0.37290E-0007
  0.42500E+0004 -0.29234E+0004  0.36807E-0007 -0.17899E-0008  0.39641E-0007
  0.40000E+0004 -0.29110E+0004  0.28627E-0007  0.83843E-0008  0.20530E-0007
  0.40432E+0004 -0.29109E+0004  0.30177E-0007  0.61607E-0008  0.24243E-0007
  0.41250E+0004 -0.29106E+0004  0.32691E-0007  0.23898E-0008  0.30582E-0007
  0.42068E+0004 -0.29103E+0004  0.34803E-0007 -0.57261E-0009  0.35920E-0007
  0.42500E+0004 -0.29102E+0004  0.35809E-0007 -0.17392E-0008  0.38309E-0007
  0.40000E+0004 -0.28862E+0004  0.25407E-0007  0.78835E-0008  0.17892E-0007
  0.40432E+0004 -0.28860E+0004  0.27023E-0007  0.57675E-0008  0.21437E-0007
  0.41250E+0004 -0.28856E+0004  0.29783E-0007  0.21921E-0008  0.27598E-0007
  0.42068E+0004 -0.28853E+0004  0.32281E-0007 -0.59500E-0009  0.32942E-0007
  0.42500E+0004 -0.28851E+0004  0.33535E-0007 -0.16809E-0008  0.35406E-0007
  0.40000E+0004 -0.28614E+0004  0.21856E-0007  0.73533E-0008  0.14894E-0007
  0.40432E+0004 -0.28611E+0004  0.23506E-0007  0.53408E-0008  0.18248E-0007
  0.41250E+0004 -0.28607E+0004  0.26465E-0007  0.19536E-0008  0.24199E-0007
  0.42068E+0004 -0.28602E+0004  0.29318E-0007 -0.66403E-0009  0.29533E-0007
  0.42500E+0004 -0.28600E+0004  0.30808E-0007 -0.16716E-0008  0.32064E-0007
  0.40000E+0004 -0.28483E+0004  0.19872E-0007  0.70621E-0008  0.13195E-0007
  0.40432E+0004 -0.28480E+0004  0.21527E-0007  0.51024E-0008  0.16439E-0007
  0.41250E+0004 -0.28475E+0004  0.24573E-0007  0.18117E-0008  0.22267E-0007
  0.42068E+0004 -0.28470E+0004  0.27599E-0007 -0.71894E-0009  0.27588E-0007
  0.42500E+0004 -0.28468E+0004  0.29207E-0007 -0.16862E-0008  0.30151E-0007
  0.42500E+0004 -0.29234E+0004  0.36807E-0007 -0.17899E-0008  0.39641E-0007
  0.42932E+0004 -0.29233E+0004  0.37613E-0007 -0.26999E-0008  0.41668E-0007
  0.43750E+0004 -0.29231E+0004  0.38996E-0007 -0.35758E-0008  0.44617E-0007
  0.44568E+0004 -0.29229E+0004  0.40188E-0007 -0.33700E-0008  0.46382E-0007
  0.45000E+0004 -0.29228E+0004  0.40717E-0007 -0.28619E-0008  0.46832E-0007
  0.42500E+0004 -0.29102E+0004  0.35809E-0007 -0.17392E-0008  0.38309E-0007
  0.42932E+0004 -0.29100E+0004  0.36760E-0007 -0.26105E-0008  0.40397E-0007
  0.43750E+0004 -0.29098E+0004  0.38430E-0007 -0.34280E-0008  0.43503E-0007
  0.44568E+0004 -0.29096E+0004  0.39898E-0007 -0.31840E-0008  0.45455E-0007
  0.45000E+0004 -0.29094E+0004  0.40559E-0007 -0.26636E-0008  0.46005E-0007
  0.42500E+0004 -0.28851E+0004  0.33535E-0007 -0.16809E-0008  0.35406E-0007
  0.42932E+0004 -0.28849E+0004  0.34756E-0007 -0.24802E-0008  0.37607E-0007
  0.43750E+0004 -0.28846E+0004  0.36965E-0007 -0.31887E-0008  0.41016E-0007
  0.44568E+0004 -0.28843E+0004  0.38958E-0007 -0.28721E-0008  0.43330E-0007
  0.45000E+0004 -0.28842E+0004  0.39870E-0007 -0.23282E-0008  0.44073E-0007
  0.42500E+0004 -0.28600E+0004  0.30808E-0007 -0.16716E-0008  0.32064E-0007
  0.42932E+0004 -0.28598E+0004  0.32289E-0007 -0.24007E-0008  0.34377E-0007
  0.43750E+0004 -0.28594E+0004  0.35025E-0007 -0.30023E-0008  0.38086E-0007
  0.44568E+0004 -0.28591E+0004  0.37534E-0007 -0.26133E-0008  0.40764E-0007
  0.45000E+0004 -0.28589E+0004  0.38695E-0007 -0.20451E-0008  0.41704E-0007
  0.42500E+0004 -0.28468E+0004  0.29207E-0007 -0.16862E-0008  0.30151E-0007
  0.42932E+0004 -0.28466E+0004  0.30820E-0007 -0.23790E-0008  0.32520E-0007
  0.43750E+0004 -0.28462E+0004  0.33825E-0007 -0.29251E-0008  0.36383E-0007
  0.44568E+0004 -0.28458E+0004  0.36601E-0007 -0.24979E-0008  0.39250E-0007
  0.45000E+0004 -0.28455E+0004  0.37890E-0007 -0.19166E-0008  0.40292E-0007
  0.45000E+0004 -0.29228E+0004  0.40717E-0007 -0.28619E-0008  0.46832E-0007
  0.45432E+0004 -0.29226E+0004  0.41153E-0007 -0.21077E-0008  0.46939E-0007
  0.46250E+0004 -0.29224E+0004  0.41634E-0007 -0.12139E-0009  0.46202E-0007
  0.47068E+0004 -0.29222E+0004  0.41500E-0007  0.23872E-0008  0.44211E-0007
  0.47500E+0004 -0.29220E+0004  0.41115E-0007  0.38274E-0008  0.42658E-0007
  0.45000E+0004 -0.29094E+0004  0.40559E-0007 -0.26636E-0008  0.46005E-0007
  0.45432E+0004 -0.29093E+0004  0.41111E-0007 -0.19025E-0008  0.46206E-0007
  0.46250E+0004 -0.29090E+0004  0.41761E-0007  0.83751E-0010  0.45620E-0007
  0.47068E+0004 -0.29087E+0004  0.41716E-0007  0.25771E-0008  0.43727E-0007
  0.47500E+0004 -0.29086E+0004  0.41343E-0007  0.40041E-0008  0.42201E-0007
  0.45000E+0004 -0.28842E+0004  0.39870E-0007 -0.23282E-0008  0.44073E-0007
  0.45432E+0004 -0.28840E+0004  0.40645E-0007 -0.15528E-0008  0.44459E-0007
  0.46250E+0004 -0.28836E+0004  0.41622E-0007  0.43616E-0009  0.44172E-0007
  0.47068E+0004 -0.28832E+0004  0.41757E-0007  0.29048E-0008  0.42484E-0007
  0.47500E+0004 -0.28830E+0004  0.41417E-0007  0.43098E-0008  0.41020E-0007
  0.45000E+0004 -0.28589E+0004  0.38695E-0007 -0.20451E-0008  0.41704E-0007
  0.45432E+0004 -0.28586E+0004  0.39692E-0007 -0.12544E-0008  0.42277E-0007
  0.46250E+0004 -0.28582E+0004  0.40998E-0007  0.74094E-0009  0.42299E-0007
  0.47068E+0004 -0.28578E+0004  0.41324E-0007  0.31904E-0008  0.40832E-0007
  0.47500E+0004 -0.28575E+0004  0.41026E-0007  0.45771E-0008  0.39443E-0007
  0.45000E+0004 -0.28455E+0004  0.37890E-0007 -0.19166E-0008  0.40292E-0007
  0.45432E+0004 -0.28453E+0004  0.39001E-0007 -0.11173E-0008  0.40964E-0007
  0.46250E+0004 -0.28448E+0004  0.40480E-0007  0.88277E-0009  0.41151E-0007
  0.47068E+0004 -0.28443E+0004  0.40908E-0007  0.33242E-0008  0.39804E-0007
  0.47500E+0004 -0.28441E+0004  0.40636E-0007  0.47027E-0008  0.38458E-0007
  0.47500E+0004 -0.29220E+0004  0.41115E-0007  0.38274E-0008  0.42658E-0007
  0.47932E+0004 -0.29218E+0004  0.40481E-0007  0.52985E-0008  0.40760E-0007
  0.48750E+0004 -0.29215E+0004  0.38528E-0007  0.80174E-0008  0.36279E-0007
  0.49568E+0004 -0.29211E+0004  0.35541E-0007  0.10432E-0007  0.30772E-0007
  0.50000E+0004 -0.29209E+0004  0.33556E-0007  0.11503E-0007  0.27534E-0007
  0.47500E+0004 -0.29086E+0004  0.41343E-0007  0.40041E-0008  0.42201E-0007
  0.47932E+0004 -0.29083E+0004  0.40699E-0007  0.54594E-0008  0.40311E-0007
  0.48750E+0004 -0.29079E+0004  0.38666E-0007  0.81428E-0008  0.35800E-0007
  0.49568E+0004 -0.29075E+0004  0.35539E-0007  0.10518E-0007  0.30214E-0007
  0.50000E+0004 -0.29073E+0004  0.33462E-0007  0.11569E-0007  0.26922E-0007
  0.47500E+0004 -0.28830E+0004  0.41417E-0007  0.43098E-0008  0.41020E-0007
  0.47932E+0004 -0.28827E+0004  0.40762E-0007  0.57381E-0008  0.39159E-0007
  0.48750E+0004 -0.28822E+0004  0.38607E-0007  0.83610E-0008  0.34622E-0007
  0.49568E+0004 -0.28817E+0004  0.35250E-0007  0.10669E-0007  0.28927E-0007
  0.50000E+0004 -0.28814E+0004  0.33025E-0007  0.11685E-0007  0.25555E-0007
  0.47500E+0004 -0.28575E+0004  0.41026E-0007  0.45771E-0008  0.39443E-0007
  0.47932E+0004 -0.28572E+0004  0.40373E-0007  0.59823E-0008  0.37626E-0007
  0.48750E+0004 -0.28565E+0004  0.38129E-0007  0.85531E-0008  0.33099E-0007
  0.49568E+0004 -0.28558E+0004  0.34591E-0007  0.10804E-0007  0.27343E-0007
  0.50000E+0004 -0.28555E+0004  0.32247E-0007  0.11789E-0007  0.23921E-0007
  0.47500E+0004 -0.28441E+0004  0.40636E-0007  0.47027E-0008  0.38458E-0007
  0.47932E+0004 -0.28437E+0004  0.39989E-0007  0.60972E-0008  0.36669E-0007
  0.48750E+0004 -0.28429E+0004  0.37711E-0007  0.86438E-0008  0.32161E-0007
  0.49568E+0004 -0.28422E+0004  0.34096E-0007  0.10868E-0007  0.26391E-0007
  0.50000E+0004 -0.28418E+0004  0.31702E-0007  0.11840E-0007  0.22955E-0007
  0.50000E+0004 -0.29209E+0004  0.33556E-0007  0.11503E-0007  0.27534E-0007
  0.50432E+0004 -0.29207E+0004  0.31310E-0007  0.12400E-0007  0.24126E-0007
  0.51250E+0004 -0.29203E+0004  0.26438E-0007  0.13534E-0007  0.17400E-0007
  0.52068E+0004 -0.29199E+0004  0.20997E-0007  0.13847E-0007  0.10698E-0007
  0.52500E+0004 -0.29197E+0004  0.18012E-0007  0.13663E-0007  0.73327E-0008
  0.50000E+0004 -0.29073E+0004  0.33462E-0007  0.11569E-0007  0.26922E-0007
  0.50432E+0004 -0.29070E+0004  0.31118E-0007  0.12445E-0007  0.23454E-0007
  0.51250E+0004 -0.29065E+0004  0.26056E-0007  0.13546E-0007  0.16615E-0007
  0.52068E+0004 -0.29061E+0004  0.20442E-0007  0.13833E-0007  0.98173E-0008
  0.52500E+0004 -0.29058E+0004  0.17380E-0007  0.13641E-0007  0.64150E-0008
  0.50000E+0004 -0.28814E+0004  0.33025E-0007  0.11685E-0007  0.25555E-0007
  0.50432E+0004 -0.28810E+0004  0.30521E-0007  0.12527E-0007  0.22000E-0007
  0.51250E+0004 -0.28804E+0004  0.25153E-0007  0.13573E-0007  0.14996E-0007
  0.52068E+0004 -0.28798E+0004  0.19267E-0007  0.13820E-0007  0.80703E-0008
  0.52500E+0004 -0.28795E+0004  0.16089E-0007  0.13616E-0007  0.46250E-0008
  0.50000E+0004 -0.28555E+0004  0.32247E-0007  0.11789E-0007  0.23921E-0007
  0.50432E+0004 -0.28551E+0004  0.29617E-0007  0.12603E-0007  0.20311E-0007
  0.51250E+0004 -0.28544E+0004  0.24014E-0007  0.13603E-0007  0.13210E-0007
  0.52068E+0004 -0.28536E+0004  0.17933E-0007  0.13820E-0007  0.62233E-0008
  0.52500E+0004 -0.28532E+0004  0.14680E-0007  0.13608E-0007  0.27693E-0008
  0.50000E+0004 -0.28418E+0004  0.31702E-0007  0.11840E-0007  0.22955E-0007
  0.50432E+0004 -0.28414E+0004  0.29018E-0007  0.12641E-0007  0.19328E-0007
  0.51250E+0004 -0.28406E+0004  0.23321E-0007  0.13620E-0007  0.12202E-0007
  0.52068E+0004 -0.28398E+0004  0.17168E-0007  0.13824E-0007  0.52102E-0008
  0.52500E+0004 -0.28394E+0004  0.13891E-0007  0.13609E-0007  0.17653E-0008
  0.52500E+0004 -0.29197E+0004  0.18012E-0007  0.13663E-0007  0.73327E-0008
  0.52932E+0004 -0.29195E+0004  0.15025E-0007  0.13239E-0007  0.41810E-0008
  0.53750E+0004 -0.29192E+0004  0.95546E-0008  0.11810E-0007 -0.98182E-0009
  0.54568E+0004 -0.29189E+0004  0.46583E-0008  0.96509E-0008 -0.47501E-0008
  0.55000E+0004 -0.29187E+0004  0.24209E-0008  0.82710E-0008 -0.60757E-0008
  0.52500E+0004 -0.29058E+0004  0.17380E-0007  0.13641E-0007  0.64150E-0008
  0.52932E+0004 -0.29056E+0004  0.14329E-0007  0.13213E-0007  0.32394E-0008
  0.53750E+0004 -0.29053E+0004  0.87820E-0008  0.11786E-0007 -0.19314E-0008
  0.54568E+0004 -0.29049E+0004  0.38698E-0008  0.96446E-0008 -0.56565E-0008
  0.55000E+0004 -0.29047E+0004  0.16488E-0008  0.82796E-0008 -0.69399E-0008
  0.52500E+0004 -0.28795E+0004  0.16089E-0007  0.13616E-0007  0.46250E-0008
  0.52932E+0004 -0.28793E+0004  0.12947E-0007  0.13182E-0007  0.14286E-0008
  0.53750E+0004 -0.28788E+0004  0.73041E-0008  0.11764E-0007 -0.37175E-0008
  0.54568E+0004 -0.28783E+0004  0.24004E-0008  0.96569E-0008 -0.73352E-0008
  0.55000E+0004 -0.28781E+0004  0.22384E-0009  0.83206E-0008 -0.85323E-0008
  0.52500E+0004 -0.28532E+0004  0.14680E-0007  0.13608E-0007  0.27693E-0008
  0.52932E+0004 -0.28529E+0004  0.11486E-0007  0.13171E-0007 -0.41539E-0009
  0.53750E+0004 -0.28524E+0004  0.58131E-0008  0.11767E-0007 -0.54861E-0008
  0.54568E+0004 -0.28518E+0004  0.96802E-0009  0.96982E-0008 -0.89637E-0008
  0.55000E+0004 -0.28515E+0004 -0.11456E-0008  0.83908E-0008 -0.10067E-0007
  0.52500E+0004 -0.28394E+0004  0.13891E-0007  0.13609E-0007  0.17653E-0008
  0.52932E+0004 -0.28390E+0004  0.10686E-0007  0.13173E-0007 -0.14007E-0008
  0.53750E+0004 -0.28384E+0004  0.50237E-0008  0.11779E-0007 -0.64114E-0008
  0.54568E+0004 -0.28378E+0004  0.22984E-0009  0.97306E-0008 -0.98026E-0008
  0.55000E+0004 -0.28375E+0004 -0.18432E-0008  0.84385E-0008 -0.10853E-0007
  0.55000E+0004 -0.29187E+0004  0.24209E-0008  0.82710E-0008 -0.60757E-0008
  0.55432E+0004 -0.29186E+0004  0.47504E-0009  0.67592E-0008 -0.69059E-0008
  0.56250E+0004 -0.29183E+0004 -0.23256E-0008  0.36541E-0008 -0.71108E-0008
  0.57068E+0004 -0.29181E+0004 -0.39055E-0008  0.43468E-0009 -0.56165E-0008
  0.57500E+0004 -0.29180E+0004 -0.42618E-0008 -0.12237E-0008 -0.42346E-0008
  0.55000E+0004 -0.29047E+0004  0.16488E-0008  0.82796E-0008 -0.69399E-0008
  0.55432E+0004 -0.29045E+0004 -0.26495E-0009  0.67867E-0008 -0.77161E-0008
  0.56250E+0004 -0.29042E+0004 -0.29674E-0008  0.37257E-0008 -0.77932E-0008
  0.57068E+0004 -0.29039E+0004 -0.44128E-0008  0.55849E-0009 -0.61509E-0008
  0.57500E+0004 -0.29038E+0004 -0.46890E-0008 -0.10707E-0008 -0.46882E-0008
  0.55000E+0004 -0.28781E+0004  0.22384E-0009  0.83206E-0008 -0.85323E-0008
  0.55432E+0004 -0.28779E+0004 -0.16199E-0008  0.68628E-0008 -0.92050E-0008
  0.56250E+0004 -0.28775E+0004 -0.41339E-0008  0.38827E-0008 -0.90535E-0008
  0.57068E+0004 -0.28771E+0004 -0.53409E-0008  0.80944E-0009 -0.71637E-0008
  0.57500E+0004 -0.28769E+0004 -0.54813E-0008 -0.76807E-0009 -0.55721E-0008
  0.55000E+0004 -0.28515E+0004 -0.11456E-0008  0.83908E-0008 -0.10067E-0007
  0.55432E+0004 -0.28512E+0004 -0.29076E-0008  0.69674E-0008 -0.10635E-0007
  0.56250E+0004 -0.28508E+0004 -0.52298E-0008  0.40648E-0008 -0.10273E-0007
  0.57068E+0004 -0.28503E+0004 -0.62201E-0008  0.10793E-0008 -0.81800E-0008
  0.57500E+0004 -0.28501E+0004 -0.62454E-0008 -0.45065E-0009 -0.64917E-0008
  0.55000E+0004 -0.28375E+0004 -0.18432E-0008  0.84385E-0008 -0.10853E-0007
  0.55432E+0004 -0.28372E+0004 -0.35574E-0008  0.70330E-0008 -0.11366E-0007
  0.56250E+0004 -0.28367E+0004 -0.57773E-0008  0.41698E-0008 -0.10901E-0007
  0.57068E+0004 -0.28362E+0004 -0.66618E-0008  0.12283E-0008 -0.87184E-0008
  0.57500E+0004 -0.28359E+0004 -0.66346E-0008 -0.27822E-0009 -0.69921E-0008
  0.57500E+0004 -0.29180E+0004 -0.42618E-0008 -0.12237E-0008 -0.42346E-0008
  0.57932E+0004 -0.29178E+0004 -0.43198E-0008 -0.28094E-0008 -0.25205E-0008
  0.58750E+0004 -0.29175E+0004 -0.37447E-0008 -0.54905E-0008  0.13625E-0008
  0.59568E+0004 -0.29172E+0004 -0.25683E-0008 -0.75792E-0008  0.55542E-0008
  0.60000E+0004 -0.29170E+0004 -0.18457E-0008 -0.83857E-0008  0.76615E-0008
  0.57500E+0004 -0.29038E+0004 -0.46890E-0008 -0.10707E-0008 -0.46882E-0008
  0.57932E+0004 -0.29036E+0004 -0.46644E-0008 -0.26272E-0008 -0.28944E-0008
  0.58750E+0004 -0.29033E+0004 -0.39335E-0008 -0.52558E-0008  0.11300E-0008
  0.59568E+0004 -0.29029E+0004 -0.26149E-0008 -0.73003E-0008  0.54415E-0008
  0.60000E+0004 -0.29027E+0004 -0.18269E-0008 -0.80888E-0008  0.76010E-0008
  0.57500E+0004 -0.28769E+0004 -0.54813E-0008 -0.76807E-0009 -0.55721E-0008
  0.57932E+0004 -0.28767E+0004 -0.53199E-0008 -0.22727E-0008 -0.36559E-0008
  0.58750E+0004 -0.28762E+0004 -0.43398E-0008 -0.48096E-0008  0.57466E-0009
  0.59568E+0004 -0.28758E+0004 -0.28027E-0008 -0.67785E-0008  0.50476E-0008
  0.60000E+0004 -0.28756E+0004 -0.19167E-0008 -0.75372E-0008  0.72731E-0008
  0.57500E+0004 -0.28501E+0004 -0.62454E-0008 -0.45065E-0009 -0.64917E-0008
  0.57932E+0004 -0.28498E+0004 -0.59728E-0008 -0.19082E-0008 -0.44904E-0008
  0.58750E+0004 -0.28492E+0004 -0.48031E-0008 -0.43632E-0008 -0.13433E-0009
  0.59568E+0004 -0.28487E+0004 -0.31138E-0008 -0.62665E-0008  0.44147E-0008
  0.60000E+0004 -0.28484E+0004 -0.21641E-0008 -0.70004E-0008  0.66631E-0008
  0.57500E+0004 -0.28359E+0004 -0.66346E-0008 -0.27822E-0009 -0.69921E-0008
  0.57932E+0004 -0.28356E+0004 -0.63137E-0008 -0.17125E-0008 -0.49610E-0008
  0.58750E+0004 -0.28350E+0004 -0.50679E-0008 -0.41279E-0008 -0.57103E-0009
  0.59568E+0004 -0.28344E+0004 -0.33248E-0008 -0.60005E-0008  0.39839E-0008
  0.60000E+0004 -0.28341E+0004 -0.23552E-0008 -0.67233E-0008  0.62271E-0008
  0.60000E+0004 -0.29170E+0004 -0.18457E-0008 -0.83857E-0008  0.76615E-0008
  0.60432E+0004 -0.29168E+0004 -0.11389E-0008 -0.89645E-0008  0.95664E-0008
  0.61250E+0004 -0.29164E+0004 -0.79885E-0010 -0.94052E-0008  0.12286E-0007
  0.62068E+0004 -0.29160E+0004  0.25058E-0009 -0.89779E-0008  0.13361E-0007
  0.62500E+0004 -0.29157E+0004  0.59091E-0011 -0.84193E-0008  0.13117E-0007
  0.60000E+0004 -0.29027E+0004 -0.18269E-0008 -0.80888E-0008  0.76010E-0008
  0.60432E+0004 -0.29025E+0004 -0.10629E-0008 -0.86535E-0008  0.95494E-0008
  0.61250E+0004 -0.29019E+0004  0.79546E-0010 -0.90817E-0008  0.12329E-0007
  0.62068E+0004 -0.29014E+0004  0.46001E-0009 -0.86615E-0008  0.13439E-0007
  0.62500E+0004 -0.29012E+0004  0.22934E-0009 -0.81149E-0008  0.13205E-0007
  0.60000E+0004 -0.28756E+0004 -0.19167E-0008 -0.75372E-0008  0.72731E-0008
  0.60432E+0004 -0.28752E+0004 -0.10688E-0008 -0.80792E-0008  0.92731E-0008
  0.61250E+0004 -0.28746E+0004  0.19563E-0009 -0.84903E-0008  0.12121E-0007
  0.62068E+0004 -0.28739E+0004  0.65520E-0009 -0.80885E-0008  0.13273E-0007
  0.62500E+0004 -0.28736E+0004  0.45297E-0009 -0.75663E-0008  0.13057E-0007
  0.60000E+0004 -0.28484E+0004 -0.21641E-0008 -0.70004E-0008  0.66631E-0008
  0.60432E+0004 -0.28480E+0004 -0.12640E-0008 -0.75247E-0008  0.86745E-0008
  0.61250E+0004 -0.28472E+0004  0.75334E-0010 -0.79268E-0008  0.11530E-0007
  0.62068E+0004 -0.28464E+0004  0.59251E-0009 -0.75492E-0008  0.12692E-0007
  0.62500E+0004 -0.28460E+0004  0.42071E-0009 -0.70536E-0008  0.12494E-0007
  0.60000E+0004 -0.28341E+0004 -0.23552E-0008 -0.67233E-0008  0.62271E-0008
  0.60432E+0004 -0.28336E+0004 -0.14401E-0008 -0.72400E-0008  0.82286E-0008
  0.61250E+0004 -0.28328E+0004 -0.80245E-0010 -0.76404E-0008  0.11064E-0007
  0.62068E+0004 -0.28319E+0004  0.45830E-0009 -0.72778E-0008  0.12219E-0007
  0.62500E+0004 -0.28315E+0004  0.30311E-0009 -0.67971E-0008  0.12029E-0007
  0.62500E+0004 -0.29157E+0004  0.59091E-0011 -0.84193E-0008  0.13117E-0007
  0.62932E+0004 -0.29154E+0004 -0.58046E-0009 -0.76453E-0008  0.12255E-0007
  0.63750E+0004 -0.29148E+0004 -0.27290E-0008 -0.56791E-0008  0.88691E-0008
  0.64568E+0004 -0.29142E+0004 -0.62827E-0008 -0.32144E-0008  0.32441E-0008
  0.65000E+0004 -0.29138E+0004 -0.86999E-0008 -0.17898E-0008 -0.53782E-0009
  0.62500E+0004 -0.29012E+0004  0.22934E-0009 -0.81149E-0008  0.13205E-0007
  0.62932E+0004 -0.29008E+0004 -0.35071E-0009 -0.73578E-0008  0.12349E-0007
  0.63750E+0004 -0.29001E+0004 -0.25031E-0008 -0.54372E-0008  0.89678E-0008
  0.64568E+0004 -0.28993E+0004 -0.60719E-0008 -0.30319E-0008  0.33503E-0008
  0.65000E+0004 -0.28990E+0004 -0.84974E-0008 -0.16423E-0008 -0.42276E-0009
  0.62500E+0004 -0.28736E+0004  0.45297E-0009 -0.75663E-0008  0.13057E-0007
  0.62932E+0004 -0.28731E+0004 -0.10541E-0009 -0.68424E-0008  0.12218E-0007
  0.63750E+0004 -0.28722E+0004 -0.22221E-0008 -0.50086E-0008  0.88884E-0008
  0.64568E+0004 -0.28712E+0004 -0.57442E-0008 -0.27141E-0008  0.33617E-0008
  0.65000E+0004 -0.28708E+0004 -0.81334E-0008 -0.13893E-0008 -0.34099E-0009
  0.62500E+0004 -0.28460E+0004  0.42071E-0009 -0.70536E-0008  0.12494E-0007
  0.62932E+0004 -0.28454E+0004 -0.10419E-0009 -0.63642E-0008  0.11682E-0007
  0.63750E+0004 -0.28443E+0004 -0.21322E-0008 -0.46178E-0008  0.84537E-0008
  0.64568E+0004 -0.28431E+0004 -0.55134E-0008 -0.24320E-0008  0.31140E-0008
  0.65000E+0004 -0.28426E+0004 -0.78009E-0008 -0.11700E-0008 -0.45000E-0009
  0.62500E+0004 -0.28315E+0004  0.30311E-0009 -0.67971E-0008  0.12029E-0007
  0.62932E+0004 -0.28308E+0004 -0.19996E-0009 -0.61264E-0008  0.11234E-0007
  0.63750E+0004 -0.28296E+0004 -0.21610E-0008 -0.44263E-0008  0.80795E-0008
  0.64568E+0004 -0.28283E+0004 -0.54316E-0008 -0.22970E-0008  0.28758E-0008
  0.65000E+0004 -0.28277E+0004 -0.76403E-0008 -0.10673E-0008 -0.58875E-0009
  0.65000E+0004 -0.29138E+0004 -0.86999E-0008 -0.17898E-0008 -0.53782E-0009
  0.65432E+0004 -0.29134E+0004 -0.11453E-0007 -0.31974E-0009 -0.48029E-0008
  0.66250E+0004 -0.29126E+0004 -0.17433E-0007  0.24514E-0008 -0.13908E-0007
  0.67068E+0004 -0.29118E+0004 -0.24066E-0007  0.50143E-0008 -0.23779E-0007
  0.67500E+0004 -0.29114E+0004 -0.27664E-0007  0.62091E-0008 -0.29035E-0007
  0.65000E+0004 -0.28990E+0004 -0.84974E-0008 -0.16423E-0008 -0.42276E-0009
  0.65432E+0004 -0.28985E+0004 -0.11256E-0007 -0.20852E-0009 -0.46739E-0008
  0.66250E+0004 -0.28975E+0004 -0.17233E-0007  0.24937E-0008 -0.13732E-0007
  0.67068E+0004 -0.28966E+0004 -0.23834E-0007  0.49931E-0008 -0.23520E-0007
  0.67500E+0004 -0.28961E+0004 -0.27400E-0007  0.61589E-0008 -0.28716E-0007
  0.65000E+0004 -0.28708E+0004 -0.81334E-0008 -0.13893E-0008 -0.34099E-0009
  0.65432E+0004 -0.28701E+0004 -0.10843E-0007 -0.22220E-0010 -0.45034E-0008
  0.66250E+0004 -0.28689E+0004 -0.16683E-0007  0.25538E-0008 -0.13334E-0007
  0.67068E+0004 -0.28677E+0004 -0.23077E-0007  0.49380E-0008 -0.22810E-0007
  0.67500E+0004 -0.28671E+0004 -0.26501E-0007  0.60519E-0008 -0.27808E-0007
  0.65000E+0004 -0.28426E+0004 -0.78009E-0008 -0.11700E-0008 -0.45000E-0009
  0.65432E+0004 -0.28418E+0004 -0.10386E-0007  0.13272E-0009 -0.44452E-0008
  0.66250E+0004 -0.28403E+0004 -0.15924E-0007  0.25884E-0008 -0.12875E-0007
  0.67068E+0004 -0.28388E+0004 -0.21926E-0007  0.48638E-0008 -0.21844E-0007
  0.67500E+0004 -0.28380E+0004 -0.25108E-0007  0.59287E-0008 -0.26535E-0007
  0.65000E+0004 -0.28277E+0004 -0.76403E-0008 -0.10673E-0008 -0.58875E-0009
  0.65432E+0004 -0.28268E+0004 -0.10131E-0007  0.20231E-0009 -0.44656E-0008
  0.66250E+0004 -0.28252E+0004 -0.15447E-0007  0.25966E-0008 -0.12616E-0007
  0.67068E+0004 -0.28236E+0004 -0.21171E-0007  0.48169E-0008 -0.21242E-0007
  0.67500E+0004 -0.28227E+0004 -0.24187E-0007  0.58573E-0008 -0.25731E-0007
  0.67500E+0004 -0.29114E+0004 -0.27664E-0007  0.62091E-0008 -0.29035E-0007
  0.67932E+0004 -0.29109E+0004 -0.31228E-0007  0.72650E-0008 -0.34176E-0007
  0.68750E+0004 -0.29099E+0004 -0.37606E-0007  0.88056E-0008 -0.43198E-0007
  0.69568E+0004 -0.29090E+0004 -0.43037E-0007  0.96739E-0008 -0.50676E-0007
  0.70000E+0004 -0.29085E+0004 -0.45356E-0007  0.98470E-0008 -0.53789E-0007
  0.67500E+0004 -0.28961E+0004 -0.27400E-0007  0.61589E-0008 -0.28716E-0007
  0.67932E+0004 -0.28955E+0004 -0.30918E-0007  0.71897E-0008 -0.33784E-0007
  0.68750E+0004 -0.28944E+0004 -0.37169E-0007  0.86965E-0008 -0.42629E-0007
  0.69568E+0004 -0.28933E+0004 -0.42419E-0007  0.95511E-0008 -0.49877E-0007
  0.70000E+0004 -0.28927E+0004 -0.44618E-0007  0.97256E-0008 -0.52846E-0007
  0.67500E+0004 -0.28671E+0004 -0.26501E-0007  0.60519E-0008 -0.27808E-0007
  0.67932E+0004 -0.28663E+0004 -0.29852E-0007  0.70375E-0008 -0.32650E-0007
  0.68750E+0004 -0.28649E+0004 -0.35718E-0007  0.84847E-0008 -0.41003E-0007
  0.69568E+0004 -0.28635E+0004 -0.40499E-0007  0.93164E-0008 -0.47679E-0007
  0.70000E+0004 -0.28628E+0004 -0.42420E-0007  0.94949E-0008 -0.50320E-0007
  0.67500E+0004 -0.28380E+0004 -0.25108E-0007  0.59287E-0008 -0.26535E-0007
  0.67932E+0004 -0.28371E+0004 -0.28191E-0007  0.68725E-0008 -0.31044E-0007
  0.68750E+0004 -0.28354E+0004 -0.33494E-0007  0.82651E-0008 -0.38712E-0007
  0.69568E+0004 -0.28337E+0004 -0.37654E-0007  0.90777E-0008 -0.44652E-0007
  0.70000E+0004 -0.28329E+0004 -0.39232E-0007  0.92615E-0008 -0.46893E-0007
  0.67500E+0004 -0.28227E+0004 -0.24187E-0007  0.58573E-0008 -0.25731E-0007
  0.67932E+0004 -0.28218E+0004 -0.27091E-0007  0.67802E-0008 -0.30024E-0007
  0.68750E+0004 -0.28199E+0004 -0.32028E-0007  0.81461E-0008 -0.37257E-0007
  0.69568E+0004 -0.28180E+0004 -0.35804E-0007  0.89500E-0008 -0.42748E-0007
  0.70000E+0004 -0.28171E+0004 -0.37178E-0007  0.91370E-0008 -0.44753E-0007
  0.70000E+0004 -0.29085E+0004 -0.45356E-0007  0.98470E-0008 -0.53789E-0007
  0.70432E+0004 -0.29080E+0004 -0.47215E-0007  0.98268E-0008 -0.56229E-0007
  0.71250E+0004 -0.29070E+0004 -0.49304E-0007  0.92866E-0008 -0.58836E-0007
  0.72068E+0004 -0.29060E+0004 -0.49325E-0007  0.81726E-0008 -0.58638E-0007
  0.72500E+0004 -0.29054E+0004 -0.48465E-0007  0.73977E-0008 -0.57393E-0007
  0.70000E+0004 -0.28927E+0004 -0.44618E-0007  0.97256E-0008 -0.52846E-0007
  0.70432E+0004 -0.28921E+0004 -0.46341E-0007  0.97125E-0008 -0.55128E-0007
  0.71250E+0004 -0.28909E+0004 -0.48131E-0007  0.92004E-0008 -0.57396E-0007
  0.72068E+0004 -0.28897E+0004 -0.47806E-0007  0.81304E-0008 -0.56813E-0007
  0.72500E+0004 -0.28891E+0004 -0.46748E-0007  0.73840E-0008 -0.55351E-0007
  0.70000E+0004 -0.28628E+0004 -0.42420E-0007  0.94949E-0008 -0.50320E-0007
  0.70432E+0004 -0.28620E+0004 -0.43841E-0007  0.94953E-0008 -0.52253E-0007
  0.71250E+0004 -0.28605E+0004 -0.45015E-0007  0.90368E-0008 -0.53820E-0007
  0.72068E+0004 -0.28590E+0004 -0.44034E-0007  0.80496E-0008 -0.52503E-0007
  0.72500E+0004 -0.28582E+0004 -0.42623E-0007  0.73559E-0008 -0.50647E-0007
  0.70000E+0004 -0.28329E+0004 -0.39232E-0007  0.92615E-0008 -0.46893E-0007
  0.70432E+0004 -0.28319E+0004 -0.40301E-0007  0.92765E-0008 -0.48420E-0007
  0.71250E+0004 -0.28300E+0004 -0.40807E-0007  0.88719E-0008 -0.49225E-0007
  0.72068E+0004 -0.28282E+0004 -0.39180E-0007  0.79664E-0008 -0.47176E-0007
  0.72500E+0004 -0.28272E+0004 -0.37446E-0007  0.73244E-0008 -0.44955E-0007
  0.70000E+0004 -0.28171E+0004 -0.37178E-0007  0.91370E-0008 -0.44753E-0007
  0.70432E+0004 -0.28160E+0004 -0.38043E-0007  0.91600E-0008 -0.46046E-0007
  0.71250E+0004 -0.28140E+0004 -0.38180E-0007  0.87839E-0008 -0.46428E-0007
  0.72068E+0004 -0.28120E+0004 -0.36219E-0007  0.79212E-0008 -0.43999E-0007
  0.72500E+0004 -0.28109E+0004 -0.34330E-0007  0.73062E-0008 -0.41600E-0007
  0.72500E+0004 -0.29054E+0004 -0.48465E-0007  0.73977E-0008 -0.57393E-0007
  0.72932E+0004 -0.29049E+0004 -0.46999E-0007  0.65216E-0008 -0.55377E-0007
  0.73750E+0004 -0.29038E+0004 -0.42626E-0007  0.46713E-0008 -0.49590E-0007
  0.74568E+0004 -0.29027E+0004 -0.36347E-0007  0.27074E-0008 -0.41541E-0007
  0.75000E+0004 -0.29021E+0004 -0.32371E-0007  0.16789E-0008 -0.36541E-0007
  0.72500E+0004 -0.28891E+0004 -0.46748E-0007  0.73840E-0008 -0.55351E-0007
  0.72932E+0004 -0.28884E+0004 -0.45076E-0007  0.65381E-0008 -0.53108E-0007
  0.73750E+0004 -0.28872E+0004 -0.40301E-0007  0.47486E-0008 -0.46879E-0007
  0.74568E+0004 -0.28859E+0004 -0.33625E-0007  0.28446E-0008 -0.38387E-0007
  0.75000E+0004 -0.28852E+0004 -0.29447E-0007  0.18455E-0008 -0.33162E-0007
  0.72500E+0004 -0.28582E+0004 -0.42623E-0007  0.73559E-0008 -0.50647E-0007
  0.72932E+0004 -0.28573E+0004 -0.40593E-0007  0.65667E-0008 -0.48006E-0007
  0.73750E+0004 -0.28557E+0004 -0.35159E-0007  0.48908E-0008 -0.41038E-0007
  0.74568E+0004 -0.28541E+0004 -0.27874E-0007  0.30990E-0008 -0.31854E-0007
  0.75000E+0004 -0.28532E+0004 -0.23409E-0007  0.21553E-0008 -0.26293E-0007
  0.72500E+0004 -0.28272E+0004 -0.37446E-0007  0.73244E-0008 -0.44955E-0007
  0.72932E+0004 -0.28262E+0004 -0.35109E-0007  0.65908E-0008 -0.41965E-0007
  0.73750E+0004 -0.28242E+0004 -0.29156E-0007  0.50265E-0008 -0.34400E-0007
  0.74568E+0004 -0.28222E+0004 -0.21462E-0007  0.33454E-0008 -0.24724E-0007
  0.75000E+0004 -0.28212E+0004 -0.16833E-0007  0.24565E-0008 -0.18954E-0007
  0.72500E+0004 -0.28109E+0004 -0.34330E-0007  0.73062E-0008 -0.41600E-0007
  0.72932E+0004 -0.28097E+0004 -0.31853E-0007  0.66015E-0008 -0.38448E-0007
  0.73750E+0004 -0.28076E+0004 -0.25686E-0007  0.50952E-0008 -0.30629E-0007
  0.74568E+0004 -0.28054E+0004 -0.17858E-0007  0.34719E-0008 -0.20777E-0007
  0.75000E+0004 -0.28043E+0004 -0.13194E-0007  0.26118E-0008 -0.14949E-0007
  0.75000E+0004 -0.29021E+0004 -0.32371E-0007  0.16789E-0008 -0.36541E-0007
  0.75432E+0004 -0.29015E+0004 -0.27999E-0007  0.67959E-0009 -0.31111E-0007
  0.76250E+0004 -0.29004E+0004 -0.18868E-0007 -0.10700E-0008 -0.19956E-0007
  0.77068E+0004 -0.28992E+0004 -0.90186E-0008 -0.25624E-0008 -0.81510E-0008
  0.77500E+0004 -0.28986E+0004 -0.36921E-0008 -0.32261E-0008 -0.18516E-0008
  0.75000E+0004 -0.28852E+0004 -0.29447E-0007  0.18455E-0008 -0.33162E-0007
  0.75432E+0004 -0.28845E+0004 -0.24884E-0007  0.87338E-0009 -0.27513E-0007
  0.76250E+0004 -0.28832E+0004 -0.15437E-0007 -0.83309E-0009 -0.15987E-0007
  0.77068E+0004 -0.28818E+0004 -0.53492E-0008 -0.22951E-0008 -0.38863E-0008
  0.77500E+0004 -0.28811E+0004  0.62514E-0010 -0.29483E-0008  0.25294E-0008
  0.75000E+0004 -0.28532E+0004 -0.23409E-0007  0.21553E-0008 -0.26293E-0007
  0.75432E+0004 -0.28523E+0004 -0.18586E-0007  0.12346E-0008 -0.20334E-0007
  0.76250E+0004 -0.28505E+0004 -0.87457E-0008 -0.38938E-0009 -0.83146E-0008
  0.77068E+0004 -0.28488E+0004  0.15689E-0008 -0.17918E-0008  0.41199E-0008
  0.77500E+0004 -0.28479E+0004  0.70226E-0008 -0.24237E-0008  0.10636E-0007
  0.75000E+0004 -0.28212E+0004 -0.16833E-0007  0.24565E-0008 -0.18954E-0007
  0.75432E+0004 -0.28200E+0004 -0.11883E-0007  0.15872E-0008 -0.12822E-0007
  0.76250E+0004 -0.28179E+0004 -0.19275E-0008  0.46559E-0010 -0.59228E-0009
  0.77068E+0004 -0.28158E+0004  0.83225E-0008 -0.12939E-0008  0.11878E-0007
  0.77500E+0004 -0.28147E+0004  0.13664E-0007 -0.19025E-0008  0.18337E-0007
  0.75000E+0004 -0.28043E+0004 -0.13194E-0007  0.26118E-0008 -0.14949E-0007
  0.75432E+0004 -0.28030E+0004 -0.82309E-0008  0.17694E-0008 -0.87811E-0008
  0.76250E+0004 -0.28007E+0004  0.16738E-0008  0.27296E-0009  0.34442E-0008
  0.77068E+0004 -0.27984E+0004  0.11774E-0007 -0.10339E-0008  0.15814E-0007
  0.77500E+0004 -0.27972E+0004  0.16995E-0007 -0.16298E-0008  0.22180E-0007
  0.77500E+0004 -0.28986E+0004 -0.36921E-0008 -0.32261E-0008 -0.18516E-0008
  0.77932E+0004 -0.28979E+0004  0.16484E-0008 -0.38000E-0008  0.44132E-0008
  0.78750E+0004 -0.28967E+0004  0.11545E-0007 -0.46398E-0008  0.15901E-0007
  0.79568E+0004 -0.28954E+0004  0.20798E-0007 -0.51747E-0008  0.26523E-0007
  0.80000E+0004 -0.28947E+0004  0.25294E-0007 -0.53466E-0008  0.31654E-0007
  0.77500E+0004 -0.28811E+0004  0.62514E-0010 -0.29483E-0008  0.25294E-0008
  0.77932E+0004 -0.28803E+0004  0.54580E-0008 -0.35153E-0008  0.88806E-0008
  0.78750E+0004 -0.28788E+0004  0.15361E-0007 -0.43517E-0008  0.20433E-0007
  0.79568E+0004 -0.28773E+0004  0.24479E-0007 -0.48940E-0008  0.30976E-0007
  0.80000E+0004 -0.28765E+0004  0.28845E-0007 -0.50736E-0008  0.36004E-0007
  0.77500E+0004 -0.28479E+0004  0.70226E-0008 -0.24237E-0008  0.10636E-0007
  0.77932E+0004 -0.28469E+0004  0.12404E-0007 -0.29755E-0008  0.17031E-0007
  0.78750E+0004 -0.28450E+0004  0.22103E-0007 -0.38012E-0008  0.28489E-0007
  0.79568E+0004 -0.28431E+0004  0.30771E-0007 -0.43531E-0008  0.38688E-0007
  0.80000E+0004 -0.28421E+0004  0.34797E-0007 -0.45446E-0008  0.43428E-0007
  0.77500E+0004 -0.28147E+0004  0.13664E-0007 -0.19025E-0008  0.18337E-0007
  0.77932E+0004 -0.28135E+0004  0.18879E-0007 -0.24370E-0008  0.24621E-0007
  0.78750E+0004 -0.28112E+0004  0.28100E-0007 -0.32471E-0008  0.35708E-0007
  0.79568E+0004 -0.28088E+0004  0.36076E-0007 -0.38029E-0008  0.45320E-0007
  0.80000E+0004 -0.28076E+0004  0.39652E-0007 -0.40033E-0008  0.49664E-0007
  0.77500E+0004 -0.27972E+0004  0.16995E-0007 -0.16298E-0008  0.22180E-0007
  0.77932E+0004 -0.27958E+0004  0.22063E-0007 -0.21543E-0008  0.28345E-0007
  0.78750E+0004 -0.27933E+0004  0.30927E-0007 -0.29544E-0008  0.39129E-0007
  0.79568E+0004 -0.27908E+0004  0.38448E-0007 -0.35103E-0008  0.48339E-0007
  0.80000E+0004 -0.27894E+0004  0.41746E-0007 -0.37142E-0008  0.52434E-0007
  0.80000E+0004 -0.28947E+0004  0.25294E-0007 -0.53466E-0008  0.31654E-0007
  0.80432E+0004 -0.28940E+0004  0.29473E-0007 -0.54513E-0008  0.36412E-0007
  0.81250E+0004 -0.28927E+0004  0.36356E-0007 -0.54970E-0008  0.44250E-0007
  0.82068E+0004 -0.28913E+0004  0.41699E-0007 -0.53904E-0008  0.50385E-0007
  0.82500E+0004 -0.28906E+0004  0.43843E-0007 -0.52916E-0008  0.52893E-0007
  0.80000E+0004 -0.28765E+0004  0.28845E-0007 -0.50736E-0008  0.36004E-0007
  0.80432E+0004 -0.28757E+0004  0.32851E-0007 -0.51877E-0008  0.40615E-0007
  0.81250E+0004 -0.28741E+0004  0.39290E-0007 -0.52556E-0008  0.48054E-0007
  0.82068E+0004 -0.28725E+0004  0.44042E-0007 -0.51745E-0008  0.53638E-0007
  0.82500E+0004 -0.28717E+0004  0.45819E-0007 -0.50899E-0008  0.55797E-0007
  0.80000E+0004 -0.28421E+0004  0.34797E-0007 -0.45446E-0008  0.43428E-0007
  0.80432E+0004 -0.28410E+0004  0.38392E-0007 -0.46741E-0008  0.47680E-0007
  0.81250E+0004 -0.28390E+0004  0.43862E-0007 -0.47792E-0008  0.54240E-0007
  0.82068E+0004 -0.28369E+0004  0.47405E-0007 -0.47419E-0008  0.58698E-0007
  0.82500E+0004 -0.28359E+0004  0.48458E-0007 -0.46821E-0008  0.60172E-0007
  0.80000E+0004 -0.28076E+0004  0.39652E-0007 -0.40033E-0008  0.49664E-0007
  0.80432E+0004 -0.28063E+0004  0.42740E-0007 -0.41449E-0008  0.53461E-0007
  0.81250E+0004 -0.28038E+0004  0.47096E-0007 -0.42814E-0008  0.59003E-0007
  0.82068E+0004 -0.28014E+0004  0.49350E-0007 -0.42826E-0008  0.62261E-0007
  0.82500E+0004 -0.28001E+0004  0.49661E-0007 -0.42448E-0008  0.63039E-0007
  0.80000E+0004 -0.27894E+0004  0.41746E-0007 -0.37142E-0008  0.52434E-0007
  0.80432E+0004 -0.27880E+0004  0.44532E-0007 -0.38611E-0008  0.55957E-0007
  0.81250E+0004 -0.27853E+0004  0.48255E-0007 -0.40120E-0008  0.60918E-0007
  0.82068E+0004 -0.27826E+0004  0.49810E-0007 -0.40314E-0008  0.63525E-0007
  0.82500E+0004 -0.27812E+0004  0.49731E-0007 -0.40041E-0008  0.63937E-0007
  0.82500E+0004 -0.28906E+0004  0.43843E-0007 -0.52916E-0008  0.52893E-0007
  0.82932E+0004 -0.28900E+0004  0.45494E-0007 -0.51722E-0008  0.54870E-0007
  0.83750E+0004 -0.28887E+0004  0.47273E-0007 -0.49119E-0008  0.57192E-0007
  0.84568E+0004 -0.28875E+0004  0.47283E-0007 -0.46317E-0008  0.57659E-0007
  0.85000E+0004 -0.28869E+0004  0.46591E-0007 -0.44846E-0008  0.57179E-0007
  0.82500E+0004 -0.28717E+0004  0.45819E-0007 -0.50899E-0008  0.55797E-0007
  0.82932E+0004 -0.28709E+0004  0.47067E-0007 -0.49851E-0008  0.57387E-0007
  0.83750E+0004 -0.28695E+0004  0.47997E-0007 -0.47523E-0008  0.58888E-0007
  0.84568E+0004 -0.28681E+0004  0.47063E-0007 -0.44990E-0008  0.58435E-0007
  0.85000E+0004 -0.28674E+0004  0.45844E-0007 -0.43655E-0008  0.57439E-0007
  0.82500E+0004 -0.28359E+0004  0.48458E-0007 -0.46821E-0008  0.60172E-0007
  0.82932E+0004 -0.28349E+0004  0.48930E-0007 -0.46029E-0008  0.61024E-0007
  0.83750E+0004 -0.28331E+0004  0.48263E-0007 -0.44187E-0008  0.60991E-0007
  0.84568E+0004 -0.28313E+0004  0.45604E-0007 -0.42125E-0008  0.58867E-0007
  0.85000E+0004 -0.28304E+0004  0.43437E-0007 -0.41029E-0008  0.56948E-0007
  0.82500E+0004 -0.28001E+0004  0.49661E-0007 -0.42448E-0008  0.63039E-0007
  0.82932E+0004 -0.27989E+0004  0.49362E-0007 -0.41885E-0008  0.63160E-0007
  0.83750E+0004 -0.27967E+0004  0.47158E-0007 -0.40480E-0008  0.61663E-0007
  0.84568E+0004 -0.27945E+0004  0.42900E-0007 -0.38843E-0008  0.58003E-0007
  0.85000E+0004 -0.27934E+0004  0.39881E-0007 -0.37961E-0008  0.55260E-0007
  0.82500E+0004 -0.27812E+0004  0.49731E-0007 -0.40041E-0008  0.63937E-0007
  0.82932E+0004 -0.27799E+0004  0.49035E-0007 -0.39589E-0008  0.63685E-0007
  0.83750E+0004 -0.27775E+0004  0.46061E-0007 -0.38395E-0008  0.61459E-0007
  0.84568E+0004 -0.27751E+0004  0.41028E-0007 -0.36964E-0008  0.57060E-0007
  0.85000E+0004 -0.27738E+0004  0.37606E-0007 -0.36184E-0008  0.53930E-0007
  0.85000E+0004 -0.28869E+0004  0.46591E-0007 -0.44846E-0008  0.57179E-0007
  0.85432E+0004 -0.28865E+0004  0.45444E-0007 -0.43404E-0008  0.56214E-0007
  0.86250E+0004 -0.28856E+0004  0.42096E-0007 -0.40788E-0008  0.53159E-0007
  0.87068E+0004 -0.28848E+0004  0.37352E-0007 -0.38306E-0008  0.48633E-0007
  0.87500E+0004 -0.28844E+0004  0.34356E-0007 -0.37038E-0008  0.45720E-0007
  0.85000E+0004 -0.28674E+0004  0.45844E-0007 -0.43655E-0008  0.57439E-0007
  0.85432E+0004 -0.28669E+0004  0.44161E-0007 -0.42349E-0008  0.55944E-0007
  0.86250E+0004 -0.28659E+0004  0.39770E-0007 -0.39975E-0008  0.51856E-0007
  0.87068E+0004 -0.28649E+0004  0.33976E-0007 -0.37714E-0008  0.46281E-0007
  0.87500E+0004 -0.28644E+0004  0.30433E-0007 -0.36550E-0008  0.42818E-0007
  0.85000E+0004 -0.28304E+0004  0.43437E-0007 -0.41029E-0008  0.56948E-0007
  0.85432E+0004 -0.28297E+0004  0.40805E-0007 -0.39962E-0008  0.54522E-0007
  0.86250E+0004 -0.28285E+0004  0.34602E-0007 -0.38010E-0008  0.48645E-0007
  0.87068E+0004 -0.28272E+0004  0.27018E-0007 -0.36125E-0008  0.41289E-0007
  0.87500E+0004 -0.28265E+0004  0.22558E-0007 -0.35138E-0008  0.36904E-0007
  0.85000E+0004 -0.27934E+0004  0.39881E-0007 -0.37961E-0008  0.55260E-0007
  0.85432E+0004 -0.27925E+0004  0.36413E-0007 -0.37108E-0008  0.52021E-0007
  0.86250E+0004 -0.27910E+0004  0.28655E-0007 -0.35528E-0008  0.44618E-0007
  0.87068E+0004 -0.27895E+0004  0.19590E-0007 -0.33970E-0008  0.35789E-0007
  0.87500E+0004 -0.27887E+0004  0.14391E-0007 -0.33133E-0008  0.30661E-0007
  0.85000E+0004 -0.27738E+0004  0.37606E-0007 -0.36184E-0008  0.53930E-0007
  0.85432E+0004 -0.27729E+0004  0.33752E-0007 -0.35434E-0008  0.50318E-0007
  0.86250E+0004 -0.27713E+0004  0.25293E-0007 -0.34032E-0008  0.42231E-0007
  0.87068E+0004 -0.27696E+0004  0.15585E-0007 -0.32628E-0008  0.32763E-0007
  0.87500E+0004 -0.27687E+0004  0.10077E-0007 -0.31858E-0008  0.27321E-0007
  0.87500E+0004 -0.28844E+0004  0.34356E-0007 -0.37038E-0008  0.45720E-0007
  0.87932E+0004 -0.28840E+0004  0.31089E-0007 -0.35769E-0008  0.42501E-0007
  0.88750E+0004 -0.28834E+0004  0.24232E-0007 -0.33298E-0008  0.35653E-0007
  0.89568E+0004 -0.28828E+0004  0.16727E-0007 -0.30573E-0008  0.28022E-0007
  0.90000E+0004 -0.28825E+0004  0.12599E-0007 -0.28968E-0008  0.23764E-0007
  0.87500E+0004 -0.28644E+0004  0.30433E-0007 -0.36550E-0008  0.42818E-0007
  0.87932E+0004 -0.28640E+0004  0.26634E-0007 -0.35380E-0008  0.39061E-0007
  0.88750E+0004 -0.28633E+0004  0.18814E-0007 -0.33069E-0008  0.31230E-0007
  0.89568E+0004 -0.28626E+0004  0.10432E-0007 -0.30467E-0008  0.22693E-0007
  0.90000E+0004 -0.28622E+0004  0.58846E-0008 -0.28910E-0008  0.17997E-0007
  0.87500E+0004 -0.28265E+0004  0.22558E-0007 -0.35138E-0008  0.36904E-0007
  0.87932E+0004 -0.28261E+0004  0.17879E-0007 -0.34134E-0008  0.32255E-0007
  0.88750E+0004 -0.28251E+0004  0.84942E-0008 -0.32087E-0008  0.22820E-0007
  0.89568E+0004 -0.28242E+0004 -0.12783E-0008 -0.29686E-0008  0.12833E-0007
  0.90000E+0004 -0.28237E+0004 -0.64721E-0008 -0.28206E-0008  0.74512E-0008
  0.87500E+0004 -0.27887E+0004  0.14391E-0007 -0.33133E-0008  0.30661E-0007
  0.87932E+0004 -0.27881E+0004  0.90199E-0008 -0.32270E-0008  0.25307E-0007
  0.88750E+0004 -0.27870E+0004 -0.15569E-0008 -0.30440E-0008  0.14636E-0007
  0.89568E+0004 -0.27858E+0004 -0.12332E-0007 -0.28195E-0008  0.35763E-0008
  0.90000E+0004 -0.27852E+0004 -0.17967E-0007 -0.26772E-0008 -0.22931E-0008
  0.87500E+0004 -0.27687E+0004  0.10077E-0007 -0.31858E-0008  0.27321E-0007
  0.87932E+0004 -0.27681E+0004  0.44216E-0008 -0.31060E-0008  0.21676E-0007
  0.88750E+0004 -0.27668E+0004 -0.66231E-0008 -0.29327E-0008  0.10510E-0007
  0.89568E+0004 -0.27656E+0004 -0.17763E-0007 -0.27148E-0008 -0.95583E-0009
  0.90000E+0004 -0.27649E+0004 -0.23545E-0007 -0.25747E-0008 -0.69993E-0008
  0.90000E+0004 -0.28825E+0004  0.12599E-0007 -0.28968E-0008  0.23764E-0007
  0.90432E+0004 -0.28821E+0004  0.84002E-0008 -0.27198E-0008  0.19384E-0007
  0.91250E+0004 -0.28815E+0004  0.38719E-0009 -0.23315E-0008  0.10876E-0007
  0.92068E+0004 -0.28809E+0004 -0.75086E-0008 -0.18599E-0008  0.22627E-0008
  0.92500E+0004 -0.28805E+0004 -0.11560E-0007 -0.15751E-0008 -0.22598E-0008
  0.90000E+0004 -0.28622E+0004  0.58846E-0008 -0.28910E-0008  0.17997E-0007
  0.90432E+0004 -0.28618E+0004  0.13026E-0008 -0.27182E-0008  0.13214E-0007
  0.91250E+0004 -0.28610E+0004 -0.73251E-0008 -0.23347E-0008  0.40490E-0008
  0.92068E+0004 -0.28603E+0004 -0.15670E-0007 -0.18652E-0008 -0.50569E-0008
  0.92500E+0004 -0.28599E+0004 -0.19887E-0007 -0.15805E-0008 -0.97676E-0008
  0.90000E+0004 -0.28237E+0004 -0.64721E-0008 -0.28206E-0008  0.74512E-0008
  0.90432E+0004 -0.28232E+0004 -0.11633E-0007 -0.26540E-0008  0.20452E-0008
  0.91250E+0004 -0.28223E+0004 -0.21151E-0007 -0.22774E-0008 -0.81023E-0008
  0.92068E+0004 -0.28213E+0004 -0.30086E-0007 -0.18101E-0008 -0.17898E-0007
  0.92500E+0004 -0.28208E+0004 -0.34484E-0007 -0.15246E-0008 -0.22846E-0007
  0.90000E+0004 -0.27852E+0004 -0.17967E-0007 -0.26772E-0008 -0.22931E-0008
  0.90432E+0004 -0.27846E+0004 -0.23504E-0007 -0.25150E-0008 -0.81255E-0008
  0.91250E+0004 -0.27835E+0004 -0.33534E-0007 -0.21424E-0008 -0.18897E-0007
  0.92068E+0004 -0.27823E+0004 -0.42704E-0007 -0.16750E-0008 -0.29051E-0007
  0.92500E+0004 -0.27817E+0004 -0.47109E-0007 -0.13879E-0008 -0.34075E-0007
  0.90000E+0004 -0.27649E+0004 -0.23545E-0007 -0.25747E-0008 -0.69993E-0008
  0.90432E+0004 -0.27643E+0004 -0.29194E-0007 -0.24141E-0008 -0.12975E-0007
  0.91250E+0004 -0.27630E+0004 -0.39340E-0007 -0.20425E-0008 -0.23928E-0007
  0.92068E+0004 -0.27617E+0004 -0.48490E-0007 -0.15742E-0008 -0.34136E-0007
  0.92500E+0004 -0.27611E+0004 -0.52829E-0007 -0.12859E-0008 -0.39134E-0007
  0.92500E+0004 -0.28805E+0004 -0.11560E-0007 -0.15751E-0008 -0.22598E-0008
  0.92932E+0004 -0.28802E+0004 -0.15483E-0007 -0.12652E-0008 -0.67206E-0008
  0.93750E+0004 -0.28797E+0004 -0.22557E-0007 -0.61647E-0009 -0.14979E-0007
  0.94568E+0004 -0.28792E+0004 -0.29084E-0007  0.91022E-0010 -0.22875E-0007
  0.95000E+0004 -0.28789E+0004 -0.32289E-0007  0.47482E-0009 -0.26856E-0007
  0.92500E+0004 -0.28599E+0004 -0.19887E-0007 -0.15805E-0008 -0.97676E-0008
  0.92932E+0004 -0.28596E+0004 -0.23922E-0007 -0.12703E-0008 -0.14363E-0007
  0.93750E+0004 -0.28589E+0004 -0.31065E-0007 -0.61913E-0009 -0.22733E-0007
  0.94568E+0004 -0.28583E+0004 -0.37483E-0007  0.92942E-0010 -0.30563E-0007
  0.95000E+0004 -0.28579E+0004 -0.40564E-0007  0.48046E-0009 -0.34445E-0007
  0.92500E+0004 -0.28208E+0004 -0.34484E-0007 -0.15246E-0008 -0.22846E-0007
  0.92932E+0004 -0.28204E+0004 -0.38606E-0007 -0.12132E-0008 -0.27585E-0007
  0.93750E+0004 -0.28195E+0004 -0.45666E-0007 -0.55670E-0009 -0.35980E-0007
  0.94568E+0004 -0.28187E+0004 -0.51689E-0007  0.16456E-0009 -0.43528E-0007
  0.95000E+0004 -0.28183E+0004 -0.54446E-0007  0.55935E-0009 -0.47149E-0007
  0.92500E+0004 -0.27817E+0004 -0.47109E-0007 -0.13879E-0008 -0.34075E-0007
  0.92932E+0004 -0.27812E+0004 -0.51156E-0007 -0.10744E-0008 -0.38809E-0007
  0.93750E+0004 -0.27802E+0004 -0.57855E-0007 -0.41155E-0009 -0.46982E-0007
  0.94568E+0004 -0.27792E+0004 -0.63246E-0007  0.31952E-0009 -0.54044E-0007
  0.95000E+0004 -0.27786E+0004 -0.65572E-0007  0.72164E-0009 -0.57317E-0007
  0.92500E+0004 -0.27611E+0004 -0.52829E-0007 -0.12859E-0008 -0.39134E-0007
  0.92932E+0004 -0.27605E+0004 -0.56772E-0007 -0.97104E-0009 -0.43807E-0007
  0.93750E+0004 -0.27594E+0004 -0.63172E-0007 -0.30438E-0009 -0.51765E-0007
  0.94568E+0004 -0.27583E+0004 -0.68141E-0007  0.43209E-0009 -0.58493E-0007
  0.95000E+0004 -0.27577E+0004 -0.70200E-0007  0.83809E-0009 -0.61547E-0007
  0.95000E+0004 -0.28789E+0004 -0.32289E-0007  0.47482E-0009 -0.26856E-0007
  0.95432E+0004 -0.28788E+0004 -0.35246E-0007  0.85553E-0009 -0.30618E-0007
  0.96250E+0004 -0.28786E+0004 -0.40391E-0007  0.15382E-0008 -0.37302E-0007
  0.97068E+0004 -0.28784E+0004 -0.44942E-0007  0.21123E-0008 -0.43318E-0007
  0.97500E+0004 -0.28783E+0004 -0.47105E-0007  0.23496E-0008 -0.46187E-0007
  0.95000E+0004 -0.28579E+0004 -0.40564E-0007  0.48046E-0009 -0.34445E-0007
  0.95432E+0004 -0.28578E+0004 -0.43348E-0007  0.86573E-0009 -0.38061E-0007
  0.96250E+0004 -0.28576E+0004 -0.48075E-0007  0.15615E-0008 -0.44383E-0007
  0.97068E+0004 -0.28574E+0004 -0.52118E-0007  0.21565E-0008 -0.49961E-0007
  0.97500E+0004 -0.28573E+0004 -0.53991E-0007  0.24089E-0008 -0.52584E-0007
  0.95000E+0004 -0.28183E+0004 -0.54446E-0007  0.55935E-0009 -0.47149E-0007
  0.95432E+0004 -0.28182E+0004 -0.56833E-0007  0.95296E-0009 -0.50435E-0007
  0.96250E+0004 -0.28179E+0004 -0.60653E-0007  0.16726E-0008 -0.55993E-0007
  0.97068E+0004 -0.28177E+0004 -0.63647E-0007  0.23050E-0008 -0.60691E-0007
  0.97500E+0004 -0.28175E+0004 -0.64935E-0007  0.25841E-0008 -0.62832E-0007
  0.95000E+0004 -0.27786E+0004 -0.65572E-0007  0.72164E-0009 -0.57317E-0007
  0.95432E+0004 -0.27785E+0004 -0.67478E-0007  0.11233E-0008 -0.60208E-0007
  0.96250E+0004 -0.27782E+0004 -0.70262E-0007  0.18652E-0008 -0.64908E-0007
  0.97068E+0004 -0.27779E+0004 -0.72117E-0007  0.25318E-0008 -0.68671E-0007
  0.97500E+0004 -0.27777E+0004 -0.72787E-0007  0.28351E-0008 -0.70315E-0007
  0.95000E+0004 -0.27577E+0004 -0.70200E-0007  0.83809E-0009 -0.61547E-0007
  0.95432E+0004 -0.27576E+0004 -0.71823E-0007  0.12438E-0008 -0.64205E-0007
  0.96250E+0004 -0.27572E+0004 -0.74019E-0007  0.19967E-0008 -0.68421E-0007
  0.97068E+0004 -0.27569E+0004 -0.75247E-0007  0.26799E-0008 -0.71674E-0007
  0.97500E+0004 -0.27567E+0004 -0.75582E-0007  0.29950E-0008 -0.73052E-0007
  0.97500E+0004 -0.28783E+0004 -0.47105E-0007  0.23496E-0008 -0.46187E-0007
  0.97932E+0004 -0.28786E+0004 -0.48994E-0007  0.25275E-0008 -0.48724E-0007
  0.98750E+0004 -0.28790E+0004 -0.52140E-0007  0.26809E-0008 -0.52865E-0007
  0.99568E+0004 -0.28795E+0004 -0.54687E-0007  0.25647E-0008 -0.56040E-0007
  0.10000E+0005 -0.28797E+0004 -0.55769E-0007  0.23916E-0008 -0.57288E-0007
  0.97500E+0004 -0.28573E+0004 -0.53991E-0007  0.24089E-0008 -0.52584E-0007
  0.97932E+0004 -0.28576E+0004 -0.55578E-0007  0.26045E-0008 -0.54868E-0007
  0.98750E+0004 -0.28581E+0004 -0.58156E-0007  0.28010E-0008 -0.58548E-0007
  0.99568E+0004 -0.28587E+0004 -0.60172E-0007  0.27402E-0008 -0.61313E-0007
  0.10000E+0005 -0.28590E+0004 -0.60999E-0007  0.26010E-0008 -0.62374E-0007
  0.97500E+0004 -0.28175E+0004 -0.64935E-0007  0.25841E-0008 -0.62832E-0007
  0.97932E+0004 -0.28179E+0004 -0.65935E-0007  0.28105E-0008 -0.64639E-0007
  0.98750E+0004 -0.28185E+0004 -0.67431E-0007  0.30814E-0008 -0.67470E-0007
  0.99568E+0004 -0.28192E+0004 -0.68459E-0007  0.31165E-0008 -0.69506E-0007
  0.10000E+0005 -0.28196E+0004 -0.68822E-0007  0.30361E-0008 -0.70248E-0007
  0.97500E+0004 -0.27777E+0004 -0.72787E-0007  0.28351E-0008 -0.70315E-0007
  0.97932E+0004 -0.27781E+0004 -0.73197E-0007  0.30887E-0008 -0.71659E-0007
  0.98750E+0004 -0.27790E+0004 -0.73626E-0007  0.34255E-0008 -0.73686E-0007
  0.99568E+0004 -0.27798E+0004 -0.73709E-0007  0.35449E-0008 -0.75066E-0007
  0.10000E+0005 -0.27802E+0004 -0.73642E-0007  0.35160E-0008 -0.75537E-0007
  0.97500E+0004 -0.27567E+0004 -0.75582E-0007  0.29950E-0008 -0.73052E-0007
  0.97932E+0004 -0.27572E+0004 -0.75684E-0007  0.32616E-0008 -0.74159E-0007
  0.98750E+0004 -0.27581E+0004 -0.75566E-0007  0.36295E-0008 -0.75784E-0007
  0.99568E+0004 -0.27590E+0004 -0.75176E-0007  0.37890E-0008 -0.76851E-0007
  0.10000E+0005 -0.27594E+0004 -0.74898E-0007  0.37846E-0008 -0.77199E-0007
  0.10000E+0005 -0.28797E+0004 -0.55769E-0007  0.23916E-0008 -0.57288E-0007
  0.10043E+0005 -0.28803E+0004 -0.56577E-0007  0.21409E-0008 -0.58147E-0007
  0.10125E+0005 -0.28813E+0004 -0.57544E-0007  0.14788E-0008 -0.58889E-0007
  0.10207E+0005 -0.28824E+0004 -0.57688E-0007  0.62689E-0009 -0.58415E-0007
  0.10250E+0005 -0.28829E+0004 -0.57393E-0007  0.12804E-0009 -0.57658E-0007
  0.10000E+0005 -0.28590E+0004 -0.60999E-0007  0.26010E-0008 -0.62374E-0007
  0.10043E+0005 -0.28596E+0004 -0.61571E-0007  0.23863E-0008 -0.63065E-0007
  0.10125E+0005 -0.28608E+0004 -0.62162E-0007  0.17971E-0008 -0.63553E-0007
  0.10207E+0005 -0.28621E+0004 -0.62024E-0007  0.10201E-0008 -0.62909E-0007
  0.10250E+0005 -0.28627E+0004 -0.61621E-0007  0.55940E-0009 -0.62090E-0007
  0.10000E+0005 -0.28196E+0004 -0.68822E-0007  0.30361E-0008 -0.70248E-0007
  0.10043E+0005 -0.28204E+0004 -0.68988E-0007  0.28827E-0008 -0.70673E-0007
  0.10125E+0005 -0.28220E+0004 -0.68957E-0007  0.24187E-0008 -0.70799E-0007
  0.10207E+0005 -0.28236E+0004 -0.68404E-0007  0.17702E-0008 -0.69967E-0007
  0.10250E+0005 -0.28244E+0004 -0.67863E-0007  0.13750E-0008 -0.69114E-0007
  0.10000E+0005 -0.27802E+0004 -0.73642E-0007  0.35160E-0008 -0.75537E-0007
  0.10043E+0005 -0.27812E+0004 -0.73463E-0007  0.34160E-0008 -0.75770E-0007
  0.10125E+0005 -0.27832E+0004 -0.72944E-0007  0.30609E-0008 -0.75688E-0007
  0.10207E+0005 -0.27851E+0004 -0.72130E-0007  0.25243E-0008 -0.74850E-0007
  0.10250E+0005 -0.27861E+0004 -0.71546E-0007  0.21863E-0008 -0.74067E-0007
  0.10000E+0005 -0.27594E+0004 -0.74898E-0007  0.37846E-0008 -0.77199E-0007
  0.10043E+0005 -0.27606E+0004 -0.74563E-0007  0.37097E-0008 -0.77360E-0007
  0.10125E+0005 -0.27627E+0004 -0.73842E-0007  0.34061E-0008 -0.77232E-0007
  0.10207E+0005 -0.27648E+0004 -0.72955E-0007  0.29223E-0008 -0.76461E-0007
  0.10250E+0005 -0.27659E+0004 -0.72383E-0007  0.26114E-0008 -0.75756E-0007
  0.10250E+0005 -0.28829E+0004 -0.57393E-0007  0.12804E-0009 -0.57658E-0007
  0.10293E+0005 -0.28834E+0004 -0.56845E-0007 -0.38161E-0009 -0.56570E-0007
  0.10375E+0005 -0.28842E+0004 -0.54987E-0007 -0.13370E-0008 -0.53514E-0007
  0.10457E+0005 -0.28851E+0004 -0.51974E-0007 -0.21915E-0008 -0.49149E-0007
  0.10500E+0005 -0.28855E+0004 -0.49889E-0007 -0.25737E-0008 -0.46313E-0007
  0.10250E+0005 -0.28627E+0004 -0.61621E-0007  0.55940E-0009 -0.62090E-0007
  0.10293E+0005 -0.28633E+0004 -0.60990E-0007  0.86305E-0010 -0.60961E-0007
  0.10375E+0005 -0.28643E+0004 -0.59046E-0007 -0.80907E-0009 -0.57868E-0007
  0.10457E+0005 -0.28653E+0004 -0.56029E-0007 -0.16202E-0008 -0.53508E-0007
  0.10500E+0005 -0.28658E+0004 -0.53971E-0007 -0.19876E-0008 -0.50687E-0007
  0.10250E+0005 -0.28244E+0004 -0.67863E-0007  0.13750E-0008 -0.69114E-0007
  0.10293E+0005 -0.28251E+0004 -0.67150E-0007  0.96459E-0009 -0.67989E-0007
  0.10375E+0005 -0.28264E+0004 -0.65194E-0007  0.17221E-0009 -0.65000E-0007
  0.10457E+0005 -0.28276E+0004 -0.62340E-0007 -0.56438E-0009 -0.60840E-0007
  0.10500E+0005 -0.28283E+0004 -0.60430E-0007 -0.90663E-0009 -0.58154E-0007
  0.10250E+0005 -0.27861E+0004 -0.71546E-0007  0.21863E-0008 -0.74067E-0007
  0.10293E+0005 -0.27869E+0004 -0.70841E-0007  0.18306E-0008 -0.73054E-0007
  0.10375E+0005 -0.27885E+0004 -0.69068E-0007  0.11281E-0008 -0.70387E-0007
  0.10457E+0005 -0.27900E+0004 -0.66594E-0007  0.45635E-0009 -0.66670E-0007
  0.10500E+0005 -0.27908E+0004 -0.64955E-0007  0.13588E-0009 -0.64253E-0007
  0.10250E+0005 -0.27659E+0004 -0.72383E-0007  0.26114E-0008 -0.75756E-0007
  0.10293E+0005 -0.27668E+0004 -0.71720E-0007  0.22815E-0008 -0.74842E-0007
  0.10375E+0005 -0.27685E+0004 -0.70116E-0007  0.16214E-0008 -0.72428E-0007
  0.10457E+0005 -0.27702E+0004 -0.67925E-0007  0.98031E-0009 -0.69037E-0007
  0.10500E+0005 -0.27711E+0004 -0.66476E-0007  0.67002E-0009 -0.66816E-0007
  0.10500E+0005 -0.28855E+0004 -0.49889E-0007 -0.25737E-0008 -0.46313E-0007
  0.10543E+0005 -0.28859E+0004 -0.47459E-0007 -0.28917E-0008 -0.43119E-0007
  0.10625E+0005 -0.28867E+0004 -0.41851E-0007 -0.33050E-0008 -0.36048E-0007
  0.10707E+0005 -0.28875E+0004 -0.34910E-0007 -0.34524E-0008 -0.27648E-0007
  0.10750E+0005 -0.28879E+0004 -0.30715E-0007 -0.34272E-0008 -0.22688E-0007
  0.10500E+0005 -0.28658E+0004 -0.53971E-0007 -0.19876E-0008 -0.50687E-0007
  0.10543E+0005 -0.28663E+0004 -0.51585E-0007 -0.22966E-0008 -0.47515E-0007
  0.10625E+0005 -0.28672E+0004 -0.46099E-0007 -0.27098E-0008 -0.40494E-0007
  0.10707E+0005 -0.28680E+0004 -0.39314E-0007 -0.28778E-0008 -0.32144E-0007
  0.10750E+0005 -0.28685E+0004 -0.35206E-0007 -0.28708E-0008 -0.27205E-0007
  0.10500E+0005 -0.28283E+0004 -0.60430E-0007 -0.90663E-0009 -0.58154E-0007
  0.10543E+0005 -0.28289E+0004 -0.58229E-0007 -0.12001E-0008 -0.55132E-0007
  0.10625E+0005 -0.28301E+0004 -0.53178E-0007 -0.16137E-0008 -0.48423E-0007
  0.10707E+0005 -0.28312E+0004 -0.46907E-0007 -0.18182E-0008 -0.40398E-0007
  0.10750E+0005 -0.28318E+0004 -0.43085E-0007 -0.18435E-0008 -0.35624E-0007
  0.10500E+0005 -0.27908E+0004 -0.64955E-0007  0.13588E-0009 -0.64253E-0007
  0.10543E+0005 -0.27916E+0004 -0.63067E-0007 -0.14448E-0009 -0.61523E-0007
  0.10625E+0005 -0.27930E+0004 -0.58708E-0007 -0.55961E-0009 -0.55405E-0007
  0.10707E+0005 -0.27944E+0004 -0.53228E-0007 -0.79799E-0009 -0.48000E-0007
  0.10750E+0005 -0.27951E+0004 -0.49849E-0007 -0.85304E-0009 -0.43553E-0007
  0.10500E+0005 -0.27711E+0004 -0.66476E-0007  0.67002E-0009 -0.66816E-0007
  0.10543E+0005 -0.27719E+0004 -0.64800E-0007  0.39565E-0009 -0.64293E-0007
  0.10625E+0005 -0.27734E+0004 -0.60904E-0007 -0.20830E-0010 -0.58595E-0007
  0.10707E+0005 -0.27750E+0004 -0.55947E-0007 -0.27626E-0009 -0.51634E-0007
  0.10750E+0005 -0.27758E+0004 -0.52860E-0007 -0.34613E-0009 -0.47425E-0007
  0.10750E+0005 -0.28879E+0004 -0.30715E-0007 -0.34272E-0008 -0.22688E-0007
  0.10793E+0005 -0.28883E+0004 -0.26144E-0007 -0.33389E-0008 -0.17355E-0007
  0.10875E+0005 -0.28892E+0004 -0.16536E-0007 -0.30238E-0008 -0.63131E-0008
  0.10957E+0005 -0.28901E+0004 -0.58131E-0008 -0.25756E-0008  0.58322E-0008
  0.11000E+0005 -0.28906E+0004  0.22303E-0009 -0.23124E-0008  0.12609E-0007
  0.10750E+0005 -0.28685E+0004 -0.35206E-0007 -0.28708E-0008 -0.27205E-0007
  0.10793E+0005 -0.28691E+0004 -0.30720E-0007 -0.28047E-0008 -0.21886E-0007
  0.10875E+0005 -0.28701E+0004 -0.21252E-0007 -0.25403E-0008 -0.10837E-0007
  0.10957E+0005 -0.28711E+0004 -0.10616E-0007 -0.21478E-0008  0.13728E-0008
  0.11000E+0005 -0.28717E+0004 -0.45940E-0008 -0.19142E-0008  0.82165E-0008
  0.10750E+0005 -0.28318E+0004 -0.43085E-0007 -0.18435E-0008 -0.35624E-0007
  0.10793E+0005 -0.28325E+0004 -0.38884E-0007 -0.18169E-0008 -0.30454E-0007
  0.10875E+0005 -0.28338E+0004 -0.29929E-0007 -0.16427E-0008 -0.19638E-0007
  0.10957E+0005 -0.28352E+0004 -0.19717E-0007 -0.13504E-0008 -0.75518E-0008
  0.11000E+0005 -0.28359E+0004 -0.13860E-0007 -0.11704E-0008 -0.71084E-0009
  0.10750E+0005 -0.27951E+0004 -0.49849E-0007 -0.85304E-0009 -0.43553E-0007
  0.10793E+0005 -0.27960E+0004 -0.46096E-0007 -0.86292E-0009 -0.38703E-0007
  0.10875E+0005 -0.27976E+0004 -0.37976E-0007 -0.77217E-0009 -0.28445E-0007
  0.10957E+0005 -0.27992E+0004 -0.28528E-0007 -0.57362E-0009 -0.16817E-0007
  0.11000E+0005 -0.28000E+0004 -0.23022E-0007 -0.44434E-0009 -0.10157E-0007
  0.10750E+0005 -0.27758E+0004 -0.52860E-0007 -0.34613E-0009 -0.47425E-0007
  0.10793E+0005 -0.27767E+0004 -0.49407E-0007 -0.37409E-0009 -0.42809E-0007
  0.10875E+0005 -0.27785E+0004 -0.41855E-0007 -0.32492E-0009 -0.32977E-0007
  0.10957E+0005 -0.27802E+0004 -0.32946E-0007 -0.17335E-0009 -0.21728E-0007
  0.11000E+0005 -0.27811E+0004 -0.27700E-0007 -0.69742E-0010 -0.15239E-0007
  0.11000E+0005 -0.28906E+0004  0.22303E-0009 -0.23124E-0008  0.12609E-0007
  0.11043E+0005 -0.28911E+0004  0.64772E-0008 -0.20467E-0008  0.19593E-0007
  0.11125E+0005 -0.28920E+0004  0.18740E-0007 -0.15725E-0008  0.33179E-0007
  0.11207E+0005 -0.28929E+0004  0.31209E-0007 -0.11880E-0008  0.46835E-0007
  0.11250E+0005 -0.28934E+0004  0.37717E-0007 -0.10359E-0008  0.53883E-0007
  0.11000E+0005 -0.28717E+0004 -0.45940E-0008 -0.19142E-0008  0.82165E-0008
  0.11043E+0005 -0.28722E+0004  0.16763E-0008 -0.16770E-0008  0.15297E-0007
  0.11125E+0005 -0.28733E+0004  0.14065E-0007 -0.12521E-0008  0.29157E-0007
  0.11207E+0005 -0.28744E+0004  0.26807E-0007 -0.90806E-0009  0.43230E-0007
  0.11250E+0005 -0.28750E+0004  0.33525E-0007 -0.77357E-0009  0.50561E-0007
  0.11000E+0005 -0.28359E+0004 -0.13860E-0007 -0.11704E-0008 -0.71084E-0009
  0.11043E+0005 -0.28366E+0004 -0.77004E-0008 -0.98545E-0009  0.64221E-0008
  0.11125E+0005 -0.28380E+0004  0.46576E-0008 -0.65201E-0009  0.20562E-0007
  0.11207E+0005 -0.28393E+0004  0.17651E-0007 -0.38547E-0009  0.35194E-0007
  0.11250E+0005 -0.28401E+0004  0.24633E-0007 -0.28556E-0009  0.42950E-0007
  0.11000E+0005 -0.28000E+0004 -0.23022E-0007 -0.44434E-0009 -0.10157E-0007
  0.11043E+0005 -0.28009E+0004 -0.17163E-0007 -0.30921E-0009 -0.31515E-0008
  0.11125E+0005 -0.28026E+0004 -0.52024E-0008 -0.64678E-0010  0.10929E-0007
  0.11207E+0005 -0.28043E+0004  0.76746E-0008  0.12425E-0009  0.25791E-0007
  0.11250E+0005 -0.28052E+0004  0.14727E-0007  0.18848E-0009  0.33804E-0007
  0.11000E+0005 -0.27811E+0004 -0.27700E-0007 -0.69742E-0010 -0.15239E-0007
  0.11043E+0005 -0.27821E+0004 -0.22077E-0007  0.40145E-0010 -0.83752E-0008
  0.11125E+0005 -0.27839E+0004 -0.10476E-0007  0.23896E-0009  0.55309E-0008
  0.11207E+0005 -0.27858E+0004  0.21852E-0008  0.38725E-0009  0.20372E-0007
  0.11250E+0005 -0.27867E+0004  0.91938E-0008  0.43239E-0009  0.28447E-0007
  0.11250E+0005 -0.28934E+0004  0.37717E-0007 -0.10359E-0008  0.53883E-0007
  0.11293E+0005 -0.28938E+0004  0.44082E-0007 -0.92255E-0009  0.60710E-0007
  0.11375E+0005 -0.28947E+0004  0.55496E-0007 -0.81798E-0009  0.72719E-0007
  0.11457E+0005 -0.28956E+0004  0.65631E-0007 -0.84352E-0009  0.82987E-0007
  0.11500E+0005 -0.28960E+0004  0.70292E-0007 -0.89960E-0009  0.87496E-0007
  0.11250E+0005 -0.28750E+0004  0.33525E-0007 -0.77357E-0009  0.50561E-0007
  0.11293E+0005 -0.28755E+0004  0.40148E-0007 -0.67531E-0009  0.57718E-0007
  0.11375E+0005 -0.28765E+0004  0.52183E-0007 -0.59353E-0009  0.70480E-0007
  0.11457E+0005 -0.28775E+0004  0.63106E-0007 -0.63722E-0009  0.81663E-0007
  0.11500E+0005 -0.28781E+0004  0.68242E-0007 -0.70225E-0009  0.86714E-0007
  0.11250E+0005 -0.28401E+0004  0.24633E-0007 -0.28556E-0009  0.42950E-0007
  0.11293E+0005 -0.28407E+0004  0.31610E-0007 -0.21768E-0009  0.50621E-0007
  0.11375E+0005 -0.28421E+0004  0.44588E-0007 -0.18380E-0009  0.64630E-0007
  0.11457E+0005 -0.28434E+0004  0.56800E-0007 -0.26739E-0009  0.77402E-0007
  0.11500E+0005 -0.28440E+0004  0.62747E-0007 -0.35243E-0009  0.83417E-0007
  0.11250E+0005 -0.28052E+0004  0.14727E-0007  0.18848E-0009  0.33804E-0007
  0.11293E+0005 -0.28060E+0004  0.21871E-0007  0.22418E-0009  0.41831E-0007
  0.11375E+0005 -0.28076E+0004  0.35453E-0007  0.20551E-0009  0.56806E-0007
  0.11457E+0005 -0.28092E+0004  0.48651E-0007  0.76380E-0010  0.70932E-0007
  0.11500E+0005 -0.28100E+0004  0.55267E-0007 -0.31619E-0010  0.77810E-0007
  0.11250E+0005 -0.27867E+0004  0.91938E-0008  0.43239E-0009  0.28447E-0007
  0.11293E+0005 -0.27877E+0004  0.16346E-0007  0.45068E-0009  0.36590E-0007
  0.11375E+0005 -0.27894E+0004  0.30099E-0007  0.40292E-0009  0.51948E-0007
  0.11457E+0005 -0.27911E+0004  0.43682E-0007  0.24807E-0009  0.66678E-0007
  0.11500E+0005 -0.27921E+0004  0.50587E-0007  0.12706E-0009  0.73962E-0007
  0.11500E+0005 -0.28960E+0004  0.70292E-0007 -0.89960E-0009  0.87496E-0007
  0.11543E+0005 -0.28964E+0004  0.74394E-0007 -0.97493E-0009  0.91286E-0007
  0.11625E+0005 -0.28972E+0004  0.80452E-0007 -0.11519E-0008  0.96266E-0007
  0.11707E+0005 -0.28979E+0004  0.84031E-0007 -0.13311E-0008  0.98131E-0007
  0.11750E+0005 -0.28983E+0004  0.84863E-0007 -0.14128E-0008  0.97814E-0007
  0.11500E+0005 -0.28781E+0004  0.68242E-0007 -0.70225E-0009  0.86714E-0007
  0.11543E+0005 -0.28785E+0004  0.72852E-0007 -0.78715E-0009  0.91073E-0007
  0.11625E+0005 -0.28794E+0004  0.79944E-0007 -0.98541E-0009  0.97197E-0007
  0.11707E+0005 -0.28803E+0004  0.84609E-0007 -0.11932E-0008  0.10024E-0006
  0.11750E+0005 -0.28808E+0004  0.86014E-0007 -0.12937E-0008  0.10053E-0006
  0.11500E+0005 -0.28440E+0004  0.62747E-0007 -0.35243E-0009  0.83417E-0007
  0.11543E+0005 -0.28446E+0004  0.68237E-0007 -0.45794E-0009  0.88809E-0007
  0.11625E+0005 -0.28458E+0004  0.77178E-0007 -0.70080E-0009  0.97054E-0007
  0.11707E+0005 -0.28469E+0004  0.83848E-0007 -0.96532E-0009  0.10234E-0006
  0.11750E+0005 -0.28475E+0004  0.86335E-0007 -0.11020E-0008  0.10382E-0006
  0.11500E+0005 -0.28100E+0004  0.55267E-0007 -0.31619E-0010  0.77810E-0007
  0.11543E+0005 -0.28107E+0004  0.61511E-0007 -0.16065E-0009  0.84149E-0007
  0.11625E+0005 -0.28121E+0004  0.72111E-0007 -0.45239E-0009  0.94409E-0007
  0.11707E+0005 -0.28135E+0004  0.80669E-0007 -0.77603E-0009  0.10191E-0006
  0.11750E+0005 -0.28142E+0004  0.84210E-0007 -0.94914E-0009  0.10459E-0006
  0.11500E+0005 -0.27921E+0004  0.50587E-0007  0.12706E-0009  0.73962E-0007
  0.11543E+0005 -0.27929E+0004  0.57169E-0007 -0.15233E-0010  0.80756E-0007
  0.11625E+0005 -0.27944E+0004  0.68551E-0007 -0.33406E-0009  0.92015E-0007
  0.11707E+0005 -0.27958E+0004  0.78039E-0007 -0.68945E-0009  0.10065E-0006
  0.11750E+0005 -0.27966E+0004  0.82114E-0007 -0.88173E-0009  0.10397E-0006
  0.11750E+0005 -0.28983E+0004  0.84863E-0007 -0.14128E-0008  0.97814E-0007
  0.11793E+0005 -0.28986E+0004  0.84971E-0007 -0.14769E-0008  0.96627E-0007
  0.11875E+0005 -0.28993E+0004  0.83222E-0007 -0.15445E-0008  0.92073E-0007
  0.11957E+0005 -0.28999E+0004  0.79126E-0007 -0.15298E-0008  0.84853E-0007
  0.12000E+0005 -0.29002E+0004  0.76147E-0007 -0.14905E-0008  0.80162E-0007
  0.11750E+0005 -0.28808E+0004  0.86014E-0007 -0.12937E-0008  0.10053E-0006
  0.11793E+0005 -0.28811E+0004  0.86680E-0007 -0.13795E-0008  0.99930E-0007
  0.11875E+0005 -0.28819E+0004  0.85925E-0007 -0.14955E-0008  0.96390E-0007
  0.11957E+0005 -0.28826E+0004  0.82684E-0007 -0.15378E-0008  0.89995E-0007
  0.12000E+0005 -0.28830E+0004  0.80080E-0007 -0.15310E-0008  0.85642E-0007
  0.11750E+0005 -0.28475E+0004  0.86335E-0007 -0.11020E-0008  0.10382E-0006
  0.11793E+0005 -0.28480E+0004  0.88072E-0007 -0.12286E-0008  0.10438E-0006
  0.11875E+0005 -0.28489E+0004  0.89269E-0007 -0.14347E-0008  0.10290E-0006
  0.11957E+0005 -0.28498E+0004  0.87775E-0007 -0.15812E-0008  0.98266E-0007
  0.12000E+0005 -0.28503E+0004  0.85971E-0007 -0.16335E-0008  0.94673E-0007
  0.11750E+0005 -0.28142E+0004  0.84210E-0007 -0.94914E-0009  0.10459E-0006
  0.11793E+0005 -0.28148E+0004  0.87009E-0007 -0.11162E-0008  0.10635E-0006
  0.11875E+0005 -0.28159E+0004  0.90204E-0007 -0.14097E-0008  0.10708E-0006
  0.11957E+0005 -0.28171E+0004  0.90583E-0007 -0.16559E-0008  0.10442E-0006
  0.12000E+0005 -0.28176E+0004  0.89675E-0007 -0.17642E-0008  0.10173E-0006
  0.11750E+0005 -0.27966E+0004  0.82114E-0007 -0.88173E-0009  0.10397E-0006
  0.11793E+0005 -0.27973E+0004  0.85460E-0007 -0.10698E-0008  0.10637E-0006
  0.11875E+0005 -0.27985E+0004  0.89709E-0007 -0.14085E-0008  0.10829E-0006
  0.11957E+0005 -0.27998E+0004  0.91110E-0007 -0.17053E-0008  0.10674E-0006
  0.12000E+0005 -0.28004E+0004  0.90705E-0007 -0.18421E-0008  0.10458E-0006
  0.12000E+0005 -0.29002E+0004  0.76147E-0007 -0.14905E-0008  0.80162E-0007
  0.12043E+0005 -0.29006E+0004  0.72681E-0007 -0.14300E-0008  0.74978E-0007
  0.12125E+0005 -0.29013E+0004  0.65123E-0007 -0.12729E-0008  0.64273E-0007
  0.12207E+0005 -0.29021E+0004  0.56834E-0007 -0.10791E-0008  0.53155E-0007
  0.12250E+0005 -0.29025E+0004  0.52403E-0007 -0.97218E-0009  0.47423E-0007
  0.12000E+0005 -0.28830E+0004  0.80080E-0007 -0.15310E-0008  0.85642E-0007
  0.12043E+0005 -0.28834E+0004  0.76929E-0007 -0.15037E-0008  0.80715E-0007
  0.12125E+0005 -0.28843E+0004  0.69784E-0007 -0.14095E-0008  0.70261E-0007
  0.12207E+0005 -0.28852E+0004  0.61651E-0007 -0.12742E-0008  0.59069E-0007
  0.12250E+0005 -0.28856E+0004  0.57198E-0007 -0.11949E-0008  0.53169E-0007
  0.12000E+0005 -0.28503E+0004  0.85971E-0007 -0.16335E-0008  0.94673E-0007
  0.12043E+0005 -0.28509E+0004  0.83520E-0007 -0.16664E-0008  0.90368E-0007
  0.12125E+0005 -0.28520E+0004  0.77375E-0007 -0.16863E-0008  0.80664E-0007
  0.12207E+0005 -0.28531E+0004  0.69776E-0007 -0.16571E-0008  0.69621E-0007
  0.12250E+0005 -0.28537E+0004  0.65411E-0007 -0.16278E-0008  0.63550E-0007
  0.12000E+0005 -0.28176E+0004  0.89675E-0007 -0.17642E-0008  0.10173E-0006
  0.12043E+0005 -0.28184E+0004  0.88039E-0007 -0.18541E-0008  0.98204E-0007
  0.12125E+0005 -0.28197E+0004  0.83152E-0007 -0.19815E-0008  0.89592E-0007
  0.12207E+0005 -0.28211E+0004  0.76380E-0007 -0.20527E-0008  0.79065E-0007
  0.12250E+0005 -0.28218E+0004  0.72264E-0007 -0.20710E-0008  0.73021E-0007
  0.12000E+0005 -0.28004E+0004  0.90705E-0007 -0.18421E-0008  0.10458E-0006
  0.12043E+0005 -0.28012E+0004  0.89537E-0007 -0.19608E-0008  0.10153E-0006
  0.12125E+0005 -0.28027E+0004  0.85407E-0007 -0.21426E-0008  0.93621E-0007
  0.12207E+0005 -0.28041E+0004  0.79180E-0007 -0.22646E-0008  0.83509E-0007
  0.12250E+0005 -0.28049E+0004  0.75256E-0007 -0.23072E-0008  0.77557E-0007
  0.12250E+0005 -0.29025E+0004  0.52403E-0007 -0.97218E-0009  0.47423E-0007
  0.12293E+0005 -0.29030E+0004  0.48015E-0007 -0.86220E-0009  0.41887E-0007
  0.12375E+0005 -0.29041E+0004  0.40303E-0007 -0.66430E-0009  0.32501E-0007
  0.12457E+0005 -0.29051E+0004  0.33873E-0007 -0.48190E-0009  0.25086E-0007
  0.12500E+0005 -0.29057E+0004  0.31156E-0007 -0.39071E-0009  0.22122E-0007
  0.12250E+0005 -0.28856E+0004  0.57198E-0007 -0.11949E-0008  0.53169E-0007
  0.12293E+0005 -0.28863E+0004  0.52716E-0007 -0.11085E-0008  0.47370E-0007
  0.12375E+0005 -0.28875E+0004  0.44657E-0007 -0.94444E-0009  0.37277E-0007
  0.12457E+0005 -0.28887E+0004  0.37701E-0007 -0.77907E-0009  0.28939E-0007
  0.12500E+0005 -0.28894E+0004  0.34656E-0007 -0.68986E-0009  0.25429E-0007
  0.12250E+0005 -0.28537E+0004  0.65411E-0007 -0.16278E-0008  0.63550E-0007
  0.12293E+0005 -0.28545E+0004  0.60880E-0007 -0.15845E-0008  0.57404E-0007
  0.12375E+0005 -0.28561E+0004  0.52388E-0007 -0.14830E-0008  0.46228E-0007
  0.12457E+0005 -0.28577E+0004  0.44627E-0007 -0.13507E-0008  0.36351E-0007
  0.12500E+0005 -0.28585E+0004  0.41046E-0007 -0.12664E-0008  0.31894E-0007
  0.12250E+0005 -0.28218E+0004  0.72264E-0007 -0.20710E-0008  0.73021E-0007
  0.12293E+0005 -0.28228E+0004  0.67850E-0007 -0.20690E-0008  0.66724E-0007
  0.12375E+0005 -0.28247E+0004  0.59227E-0007 -0.20285E-0008  0.54817E-0007
  0.12457E+0005 -0.28266E+0004  0.50928E-0007 -0.19305E-0008  0.43702E-0007
  0.12500E+0005 -0.28277E+0004  0.46930E-0007 -0.18530E-0008  0.38430E-0007
  0.12250E+0005 -0.28049E+0004  0.75256E-0007 -0.23072E-0008  0.77557E-0007
  0.12293E+0005 -0.28060E+0004  0.70970E-0007 -0.23263E-0008  0.71261E-0007
  0.12375E+0005 -0.28081E+0004  0.62399E-0007 -0.23176E-0008  0.59114E-0007
  0.12457E+0005 -0.28103E+0004  0.53926E-0007 -0.22383E-0008  0.47474E-0007
  0.12500E+0005 -0.28114E+0004  0.49758E-0007 -0.21652E-0008  0.41831E-0007
  0.12500E+0005 -0.29057E+0004  0.31156E-0007 -0.39071E-0009  0.22122E-0007
  0.12543E+0005 -0.29063E+0004  0.28959E-0007 -0.29637E-0009  0.19847E-0007
  0.12625E+0005 -0.29073E+0004  0.26311E-0007 -0.96167E-0010  0.17446E-0007
  0.12707E+0005 -0.29084E+0004  0.25610E-0007  0.17684E-0009  0.17335E-0007
  0.12750E+0005 -0.29090E+0004  0.25948E-0007  0.36871E-0009  0.18043E-0007
  0.12500E+0005 -0.28894E+0004  0.34656E-0007 -0.68986E-0009  0.25429E-0007
  0.12543E+0005 -0.28901E+0004  0.32111E-0007 -0.59236E-0009  0.22583E-0007
  0.12625E+0005 -0.28913E+0004  0.28790E-0007 -0.37386E-0009  0.19096E-0007
  0.12707E+0005 -0.28926E+0004  0.27466E-0007 -0.68848E-0010  0.17974E-0007
  0.12750E+0005 -0.28933E+0004  0.27519E-0007  0.14385E-0009  0.18213E-0007
  0.12500E+0005 -0.28585E+0004  0.41046E-0007 -0.12664E-0008  0.31894E-0007
  0.12543E+0005 -0.28594E+0004  0.37912E-0007 -0.11649E-0008  0.28042E-0007
  0.12625E+0005 -0.28610E+0004  0.33408E-0007 -0.91700E-0009  0.22582E-0007
  0.12707E+0005 -0.28626E+0004  0.30940E-0007 -0.55806E-0009  0.19568E-0007
  0.12750E+0005 -0.28635E+0004  0.30456E-0007 -0.30982E-0009  0.18906E-0007
  0.12500E+0005 -0.28277E+0004  0.46930E-0007 -0.18530E-0008  0.38430E-0007
  0.12543E+0005 -0.28287E+0004  0.43310E-0007 -0.17501E-0008  0.33683E-0007
  0.12625E+0005 -0.28307E+0004  0.37768E-0007 -0.14795E-0008  0.26400E-0007
  0.12707E+0005 -0.28326E+0004  0.34235E-0007 -0.10753E-0008  0.21562E-0007
  0.12750E+0005 -0.28337E+0004  0.33229E-0007 -0.79642E-0009  0.20003E-0007
  0.12500E+0005 -0.28114E+0004  0.49758E-0007 -0.21652E-0008  0.41831E-0007
  0.12543E+0005 -0.28125E+0004  0.45927E-0007 -0.20627E-0008  0.36663E-0007
  0.12625E+0005 -0.28147E+0004  0.39905E-0007 -0.17829E-0008  0.28491E-0007
  0.12707E+0005 -0.28168E+0004  0.35852E-0007 -0.13581E-0008  0.22733E-0007
  0.12750E+0005 -0.28180E+0004  0.34581E-0007 -0.10651E-0008  0.20709E-0007
  0.12750E+0005 -0.29090E+0004  0.25948E-0007  0.36871E-0009  0.18043E-0007
  0.12793E+0005 -0.29094E+0004  0.26708E-0007  0.60531E-0009  0.19142E-0007
  0.12875E+0005 -0.29101E+0004  0.28976E-0007  0.12120E-0008  0.21874E-0007
  0.12957E+0005 -0.29109E+0004  0.31764E-0007  0.20727E-0008  0.24681E-0007
  0.13000E+0005 -0.29113E+0004  0.33196E-0007  0.26413E-0008  0.25875E-0007
  0.12750E+0005 -0.28933E+0004  0.27519E-0007  0.14385E-0009  0.18213E-0007
  0.12793E+0005 -0.28937E+0004  0.28042E-0007  0.40250E-0009  0.18904E-0007
  0.12875E+0005 -0.28946E+0004  0.30003E-0007  0.10527E-0008  0.21061E-0007
  0.12957E+0005 -0.28955E+0004  0.32702E-0007  0.19540E-0008  0.23592E-0007
  0.13000E+0005 -0.28960E+0004  0.34179E-0007  0.25408E-0008  0.24769E-0007
  0.12750E+0005 -0.28635E+0004  0.30456E-0007 -0.30982E-0009  0.18906E-0007
  0.12793E+0005 -0.28641E+0004  0.30516E-0007 -0.13338E-0010  0.18799E-0007
  0.12875E+0005 -0.28652E+0004  0.31842E-0007  0.71188E-0009  0.19783E-0007
  0.12957E+0005 -0.28663E+0004  0.34293E-0007  0.16841E-0008  0.21674E-0007
  0.13000E+0005 -0.28669E+0004  0.35812E-0007  0.23033E-0008  0.22751E-0007
  0.12750E+0005 -0.28337E+0004  0.33229E-0007 -0.79642E-0009  0.20003E-0007
  0.12793E+0005 -0.28344E+0004  0.32821E-0007 -0.46719E-0009  0.19082E-0007
  0.12875E+0005 -0.28358E+0004  0.33470E-0007  0.32371E-0009  0.18816E-0007
  0.12957E+0005 -0.28372E+0004  0.35593E-0007  0.13591E-0008  0.19943E-0007
  0.13000E+0005 -0.28379E+0004  0.37100E-0007  0.20074E-0008  0.20840E-0007
  0.12750E+0005 -0.28180E+0004  0.34581E-0007 -0.10651E-0008  0.20709E-0007
  0.12793E+0005 -0.28188E+0004  0.33931E-0007 -0.72065E-0009  0.19360E-0007
  0.12875E+0005 -0.28203E+0004  0.34213E-0007  0.10124E-0009  0.18415E-0007
  0.12957E+0005 -0.28218E+0004  0.36139E-0007  0.11669E-0008  0.19100E-0007
  0.13000E+0005 -0.28226E+0004  0.37624E-0007  0.18293E-0008  0.19876E-0007
  0.13000E+0005 -0.29113E+0004  0.33196E-0007  0.26413E-0008  0.25875E-0007
  0.13043E+0005 -0.29116E+0004  0.34464E-0007  0.32911E-0008  0.26683E-0007
  0.13125E+0005 -0.29121E+0004  0.36021E-0007  0.47436E-0008  0.26774E-0007
  0.13207E+0005 -0.29125E+0004  0.35922E-0007  0.64474E-0008  0.24438E-0007
  0.13250E+0005 -0.29128E+0004  0.35027E-0007  0.74232E-0008  0.22084E-0007
  0.13000E+0005 -0.28960E+0004  0.34179E-0007  0.25408E-0008  0.24769E-0007
  0.13043E+0005 -0.28963E+0004  0.35557E-0007  0.32057E-0008  0.25646E-0007
  0.13125E+0005 -0.28969E+0004  0.37480E-0007  0.46760E-0008  0.26096E-0007
  0.13207E+0005 -0.28974E+0004  0.37921E-0007  0.63822E-0008  0.24372E-0007
  0.13250E+0005 -0.28978E+0004  0.37361E-0007  0.73527E-0008  0.22419E-0007
  0.13000E+0005 -0.28669E+0004  0.35812E-0007  0.23033E-0008  0.22751E-0007
  0.13043E+0005 -0.28673E+0004  0.37348E-0007  0.29946E-0008  0.23689E-0007
  0.13125E+0005 -0.28681E+0004  0.39884E-0007  0.44977E-0008  0.24688E-0007
  0.13207E+0005 -0.28688E+0004  0.41285E-0007  0.62104E-0008  0.24012E-0007
  0.13250E+0005 -0.28692E+0004  0.41337E-0007  0.71734E-0008  0.22771E-0007
  0.13000E+0005 -0.28379E+0004  0.37100E-0007  0.20074E-0008  0.20840E-0007
  0.13043E+0005 -0.28384E+0004  0.38742E-0007  0.27229E-0008  0.21757E-0007
  0.13125E+0005 -0.28393E+0004  0.41790E-0007  0.42570E-0008  0.23149E-0007
  0.13207E+0005 -0.28402E+0004  0.44072E-0007  0.59785E-0008  0.23380E-0007
  0.13250E+0005 -0.28407E+0004  0.44709E-0007  0.69367E-0008  0.22789E-0007
  0.13000E+0005 -0.28226E+0004  0.37624E-0007  0.18293E-0008  0.19876E-0007
  0.13043E+0005 -0.28231E+0004  0.39302E-0007  0.25565E-0008  0.20753E-0007
  0.13125E+0005 -0.28241E+0004  0.42584E-0007  0.41062E-0008  0.22295E-0007
  0.13207E+0005 -0.28251E+0004  0.45301E-0007  0.58330E-0008  0.22950E-0007
  0.13250E+0005 -0.28256E+0004  0.46236E-0007  0.67898E-0008  0.22679E-0007
  0.13250E+0005 -0.29128E+0004  0.35027E-0007  0.74232E-0008  0.22084E-0007
  0.13293E+0005 -0.29130E+0004  0.33486E-0007  0.84292E-0008  0.18923E-0007
  0.13375E+0005 -0.29135E+0004  0.28694E-0007  0.10359E-0007  0.10762E-0007
  0.13457E+0005 -0.29139E+0004  0.21481E-0007  0.12186E-0007  0.63606E-0010
  0.13500E+0005 -0.29141E+0004  0.16785E-0007  0.13056E-0007 -0.63936E-0008
  0.13250E+0005 -0.28978E+0004  0.37361E-0007  0.73527E-0008  0.22419E-0007
  0.13293E+0005 -0.28980E+0004  0.36176E-0007  0.83490E-0008  0.19694E-0007
  0.13375E+0005 -0.28985E+0004  0.32074E-0007  0.10250E-0007  0.12410E-0007
  0.13457E+0005 -0.28990E+0004  0.25504E-0007  0.12038E-0007  0.25633E-0008
  0.13500E+0005 -0.28993E+0004  0.21102E-0007  0.12885E-0007 -0.34894E-0008
  0.13250E+0005 -0.28692E+0004  0.41337E-0007  0.71734E-0008  0.22771E-0007
  0.13293E+0005 -0.28695E+0004  0.40814E-0007  0.81546E-0008  0.20836E-0007
  0.13375E+0005 -0.28702E+0004  0.38030E-0007  0.10010E-0007  0.15173E-0007
  0.13457E+0005 -0.28708E+0004  0.32729E-0007  0.11735E-0007  0.69446E-0008
  0.13500E+0005 -0.28711E+0004  0.28925E-0007  0.12545E-0007  0.16786E-0008
  0.13250E+0005 -0.28407E+0004  0.44709E-0007  0.69367E-0008  0.22789E-0007
  0.13293E+0005 -0.28411E+0004  0.44833E-0007  0.79070E-0008  0.21595E-0007
  0.13375E+0005 -0.28418E+0004  0.43371E-0007  0.97266E-0008  0.17496E-0007
  0.13457E+0005 -0.28426E+0004  0.39395E-0007  0.11403E-0007  0.10882E-0007
  0.13500E+0005 -0.28430E+0004  0.36241E-0007  0.12185E-0007  0.64235E-0008
  0.13250E+0005 -0.28256E+0004  0.46236E-0007  0.67898E-0008  0.22679E-0007
  0.13293E+0005 -0.28261E+0004  0.46694E-0007  0.77558E-0008  0.21854E-0007
  0.13375E+0005 -0.28269E+0004  0.45931E-0007  0.95606E-0008  0.18556E-0007
  0.13457E+0005 -0.28277E+0004  0.42674E-0007  0.11217E-0007  0.12790E-0007
  0.13500E+0005 -0.28282E+0004  0.39880E-0007  0.11986E-0007  0.87633E-0008
  0.13500E+0005 -0.29141E+0004  0.16785E-0007  0.13056E-0007 -0.63936E-0008
  0.13543E+0005 -0.29143E+0004  0.11568E-0007  0.13825E-0007 -0.13246E-0007
  0.13625E+0005 -0.29146E+0004  0.55047E-0009  0.14934E-0007 -0.26811E-0007
  0.13707E+0005 -0.29150E+0004 -0.11308E-0007  0.15465E-0007 -0.40189E-0007
  0.13750E+0005 -0.29152E+0004 -0.17611E-0007  0.15476E-0007 -0.46776E-0007
  0.13500E+0005 -0.28993E+0004  0.21102E-0007  0.12885E-0007 -0.34894E-0008
  0.13543E+0005 -0.28995E+0004  0.16135E-0007  0.13630E-0007 -0.99853E-0008
  0.13625E+0005 -0.28999E+0004  0.54371E-0008  0.14697E-0007 -0.23049E-0007
  0.13707E+0005 -0.29003E+0004 -0.63398E-0008  0.15194E-0007 -0.36206E-0007
  0.13750E+0005 -0.29005E+0004 -0.12705E-0007  0.15193E-0007 -0.42804E-0007
  0.13500E+0005 -0.28711E+0004  0.28925E-0007  0.12545E-0007  0.16786E-0008
  0.13543E+0005 -0.28714E+0004  0.24483E-0007  0.13253E-0007 -0.41101E-0008
  0.13625E+0005 -0.28720E+0004  0.14514E-0007  0.14253E-0007 -0.16137E-0007
  0.13707E+0005 -0.28725E+0004  0.30341E-0008  0.14700E-0007 -0.28763E-0007
  0.13750E+0005 -0.28728E+0004 -0.33685E-0008  0.14682E-0007 -0.35314E-0007
  0.13500E+0005 -0.28430E+0004  0.36241E-0007  0.12185E-0007  0.64235E-0008
  0.13543E+0005 -0.28434E+0004  0.32387E-0007  0.12864E-0007  0.13763E-0008
  0.13625E+0005 -0.28440E+0004  0.23296E-0007  0.13816E-0007 -0.95139E-0008
  0.13707E+0005 -0.28447E+0004  0.12293E-0007  0.14228E-0007 -0.21472E-0007
  0.13750E+0005 -0.28450E+0004  0.59553E-0008  0.14202E-0007 -0.27892E-0007
  0.13500E+0005 -0.28282E+0004  0.39880E-0007  0.11986E-0007  0.87633E-0008
  0.13543E+0005 -0.28286E+0004  0.36361E-0007  0.12653E-0007  0.41190E-0008
  0.13625E+0005 -0.28293E+0004  0.27790E-0007  0.13586E-0007 -0.61355E-0008
  0.13707E+0005 -0.28300E+0004  0.17108E-0007  0.13988E-0007 -0.17689E-0007
  0.13750E+0005 -0.28304E+0004  0.10844E-0007  0.13960E-0007 -0.24010E-0007
  0.13750E+0005 -0.29152E+0004 -0.17611E-0007  0.15476E-0007 -0.46776E-0007
  0.13793E+0005 -0.29153E+0004 -0.23750E-0007  0.15282E-0007 -0.52802E-0007
  0.13875E+0005 -0.29155E+0004 -0.34542E-0007  0.14344E-0007 -0.62203E-0007
  0.13957E+0005 -0.29157E+0004 -0.43531E-0007  0.12666E-0007 -0.68229E-0007
  0.14000E+0005 -0.29158E+0004 -0.47300E-0007  0.11502E-0007 -0.69829E-0007
  0.13750E+0005 -0.29005E+0004 -0.12705E-0007  0.15193E-0007 -0.42804E-0007
  0.13793E+0005 -0.29007E+0004 -0.18975E-0007  0.14991E-0007 -0.48927E-0007
  0.13875E+0005 -0.29009E+0004 -0.30212E-0007  0.14054E-0007 -0.58754E-0007
  0.13957E+0005 -0.29012E+0004 -0.39873E-0007  0.12399E-0007 -0.65496E-0007
  0.14000E+0005 -0.29013E+0004 -0.44074E-0007  0.11258E-0007 -0.67572E-0007
  0.13750E+0005 -0.28728E+0004 -0.33685E-0008  0.14682E-0007 -0.35314E-0007
  0.13793E+0005 -0.28729E+0004 -0.98058E-0008  0.14472E-0007 -0.41551E-0007
  0.13875E+0005 -0.28733E+0004 -0.21733E-0007  0.13547E-0007 -0.52053E-0007
  0.13957E+0005 -0.28736E+0004 -0.32539E-0007  0.11944E-0007 -0.60031E-0007
  0.14000E+0005 -0.28737E+0004 -0.37497E-0007  0.10848E-0007 -0.62953E-0007
  0.13750E+0005 -0.28450E+0004  0.59553E-0008  0.14202E-0007 -0.27892E-0007
  0.13793E+0005 -0.28452E+0004 -0.54598E-0009  0.13991E-0007 -0.34157E-0007
  0.13875E+0005 -0.28456E+0004 -0.12973E-0007  0.13091E-0007 -0.45170E-0007
  0.13957E+0005 -0.28460E+0004 -0.24747E-0007  0.11550E-0007 -0.54229E-0007
  0.14000E+0005 -0.28462E+0004 -0.30384E-0007  0.10502E-0007 -0.57924E-0007
  0.13750E+0005 -0.28304E+0004  0.10844E-0007  0.13960E-0007 -0.24010E-0007
  0.13793E+0005 -0.28306E+0004  0.43496E-0008  0.13752E-0007 -0.30257E-0007
  0.13875E+0005 -0.28310E+0004 -0.82643E-0008  0.12870E-0007 -0.41475E-0007
  0.13957E+0005 -0.28314E+0004 -0.20481E-0007  0.11365E-0007 -0.51045E-0007
  0.14000E+0005 -0.28316E+0004 -0.26443E-0007  0.10343E-0007 -0.55119E-0007
  0.14000E+0005 -0.29158E+0004 -0.47300E-0007  0.11502E-0007 -0.69829E-0007
  0.14043E+0005 -0.29159E+0004 -0.50280E-0007  0.10165E-0007 -0.70263E-0007
  0.14125E+0005 -0.29160E+0004 -0.53597E-0007  0.72361E-0008 -0.67863E-0007
  0.14207E+0005 -0.29161E+0004 -0.53722E-0007  0.39498E-0008 -0.61446E-0007
  0.14250E+0005 -0.29162E+0004 -0.52527E-0007  0.21457E-0008 -0.56629E-0007
  0.14000E+0005 -0.29013E+0004 -0.44074E-0007  0.11258E-0007 -0.67572E-0007
  0.14043E+0005 -0.29014E+0004 -0.47524E-0007  0.99499E-0008 -0.68531E-0007
  0.14125E+0005 -0.29015E+0004 -0.51802E-0007  0.70937E-0008 -0.67227E-0007
  0.14207E+0005 -0.29016E+0004 -0.52912E-0007  0.38990E-0008 -0.61944E-0007
  0.14250E+0005 -0.29017E+0004 -0.52216E-0007  0.21488E-0008 -0.57703E-0007
  0.14000E+0005 -0.28737E+0004 -0.37497E-0007  0.10848E-0007 -0.62953E-0007
  0.14043E+0005 -0.28738E+0004 -0.41786E-0007  0.95962E-0008 -0.64862E-0007
  0.14125E+0005 -0.28740E+0004 -0.47820E-0007  0.68767E-0008 -0.65569E-0007
  0.14207E+0005 -0.28742E+0004 -0.50774E-0007  0.38506E-0008 -0.62411E-0007
  0.14250E+0005 -0.28743E+0004 -0.51029E-0007  0.21989E-0008 -0.59265E-0007
  0.14000E+0005 -0.28462E+0004 -0.30384E-0007  0.10502E-0007 -0.57924E-0007
  0.14043E+0005 -0.28463E+0004 -0.35443E-0007  0.93080E-0008 -0.60721E-0007
  0.14125E+0005 -0.28465E+0004 -0.43139E-0007  0.67245E-0008 -0.63354E-0007
  0.14207E+0005 -0.28467E+0004 -0.47897E-0007  0.38617E-0008 -0.62283E-0007
  0.14250E+0005 -0.28468E+0004 -0.49105E-0007  0.23037E-0008 -0.60235E-0007
  0.14000E+0005 -0.28316E+0004 -0.26443E-0007  0.10343E-0007 -0.55119E-0007
  0.14043E+0005 -0.28318E+0004 -0.31880E-0007  0.91802E-0008 -0.58360E-0007
  0.14125E+0005 -0.28320E+0004 -0.40412E-0007  0.66685E-0008 -0.61972E-0007
  0.14207E+0005 -0.28322E+0004 -0.46101E-0007  0.38900E-0008 -0.61986E-0007
  0.14250E+0005 -0.28323E+0004 -0.47812E-0007  0.23796E-0008 -0.60517E-0007
  0.14250E+0005 -0.29162E+0004 -0.52527E-0007  0.21457E-0008 -0.56629E-0007
  0.14293E+0005 -0.29163E+0004 -0.50515E-0007  0.33989E-0009 -0.50975E-0007
  0.14375E+0005 -0.29165E+0004 -0.44735E-0007 -0.29633E-0008 -0.38546E-0007
  0.14457E+0005 -0.29168E+0004 -0.36998E-0007 -0.59015E-0008 -0.24963E-0007
  0.14500E+0005 -0.29169E+0004 -0.32434E-0007 -0.72286E-0008 -0.17818E-0007
  0.14250E+0005 -0.29017E+0004 -0.52216E-0007  0.21488E-0008 -0.57703E-0007
  0.14293E+0005 -0.29018E+0004 -0.50673E-0007  0.39890E-0009 -0.52587E-0007
  0.14375E+0005 -0.29021E+0004 -0.45654E-0007 -0.27963E-0008 -0.41017E-0007
  0.14457E+0005 -0.29024E+0004 -0.38448E-0007 -0.56331E-0008 -0.28008E-0007
  0.14500E+0005 -0.29025E+0004 -0.34053E-0007 -0.69127E-0008 -0.21025E-0007
  0.14250E+0005 -0.28743E+0004 -0.51029E-0007  0.21989E-0008 -0.59265E-0007
  0.14293E+0005 -0.28744E+0004 -0.50396E-0007  0.55024E-0009 -0.55188E-0007
  0.14375E+0005 -0.28748E+0004 -0.46886E-0007 -0.24513E-0008 -0.45314E-0007
  0.14457E+0005 -0.28751E+0004 -0.40792E-0007 -0.51083E-0008 -0.33493E-0007
  0.14500E+0005 -0.28753E+0004 -0.36786E-0007 -0.63048E-0008 -0.26880E-0007
  0.14250E+0005 -0.28468E+0004 -0.49105E-0007  0.23037E-0008 -0.60235E-0007
  0.14293E+0005 -0.28470E+0004 -0.49400E-0007  0.75075E-0009 -0.57214E-0007
  0.14375E+0005 -0.28475E+0004 -0.47477E-0007 -0.20704E-0008 -0.49112E-0007
  0.14457E+0005 -0.28479E+0004 -0.42622E-0007 -0.45625E-0008 -0.38602E-0007
  0.14500E+0005 -0.28481E+0004 -0.39085E-0007 -0.56838E-0008 -0.32440E-0007
  0.14250E+0005 -0.28323E+0004 -0.47812E-0007  0.23796E-0008 -0.60517E-0007
  0.14293E+0005 -0.28326E+0004 -0.48601E-0007  0.87516E-0009 -0.58059E-0007
  0.14375E+0005 -0.28331E+0004 -0.47542E-0007 -0.18556E-0008 -0.50919E-0007
  0.14457E+0005 -0.28335E+0004 -0.43385E-0007 -0.42661E-0008 -0.41145E-0007
  0.14500E+0005 -0.28338E+0004 -0.40126E-0007 -0.53505E-0008 -0.35252E-0007
  0.14500E+0005 -0.29169E+0004 -0.32434E-0007 -0.72286E-0008 -0.17818E-0007
  0.14543E+0005 -0.29171E+0004 -0.27715E-0007 -0.83660E-0008 -0.10939E-0007
  0.14625E+0005 -0.29176E+0004 -0.18955E-0007 -0.99211E-0008  0.54045E-0009
  0.14707E+0005 -0.29180E+0004 -0.11343E-0007 -0.10609E-0007  0.88898E-0008
  0.14750E+0005 -0.29183E+0004 -0.81305E-0008 -0.10615E-0007  0.11670E-0007
  0.14500E+0005 -0.29025E+0004 -0.34053E-0007 -0.69127E-0008 -0.21025E-0007
  0.14543E+0005 -0.29028E+0004 -0.29419E-0007 -0.80096E-0008 -0.14196E-0007
  0.14625E+0005 -0.29033E+0004 -0.20585E-0007 -0.95096E-0008 -0.25110E-0008
  0.14707E+0005 -0.29039E+0004 -0.12605E-0007 -0.10178E-0007  0.64249E-0008
  0.14750E+0005 -0.29042E+0004 -0.90952E-0008 -0.10188E-0007  0.96502E-0008
  0.14500E+0005 -0.28753E+0004 -0.36786E-0007 -0.63048E-0008 -0.26880E-0007
  0.14543E+0005 -0.28757E+0004 -0.32387E-0007 -0.73312E-0008 -0.20221E-0007
  0.14625E+0005 -0.28764E+0004 -0.23557E-0007 -0.87374E-0008 -0.82865E-0008
  0.14707E+0005 -0.28770E+0004 -0.15020E-0007 -0.93749E-0008  0.16255E-0008
  0.14750E+0005 -0.28774E+0004 -0.11010E-0007 -0.93969E-0008  0.56313E-0008
  0.14500E+0005 -0.28481E+0004 -0.39085E-0007 -0.56838E-0008 -0.32440E-0007
  0.14543E+0005 -0.28486E+0004 -0.35010E-0007 -0.66472E-0008 -0.26037E-0007
  0.14625E+0005 -0.28494E+0004 -0.26364E-0007 -0.79725E-0008 -0.14031E-0007
  0.14707E+0005 -0.28502E+0004 -0.17442E-0007 -0.85883E-0008 -0.33165E-0008
  0.14750E+0005 -0.28506E+0004 -0.13015E-0007 -0.86247E-0008  0.13873E-0008
  0.14500E+0005 -0.28338E+0004 -0.40126E-0007 -0.53505E-0008 -0.35252E-0007
  0.14543E+0005 -0.28343E+0004 -0.36256E-0007 -0.62836E-0008 -0.29017E-0007
  0.14625E+0005 -0.28352E+0004 -0.27775E-0007 -0.75707E-0008 -0.17042E-0007
  0.14707E+0005 -0.28361E+0004 -0.18718E-0007 -0.81782E-0008 -0.59720E-0008
  0.14750E+0005 -0.28365E+0004 -0.14103E-0007 -0.82233E-0008 -0.93279E-0009
  0.14750E+0005 -0.29183E+0004 -0.81305E-0008 -0.10615E-0007  0.11670E-0007
  0.14793E+0005 -0.29186E+0004 -0.56295E-0008 -0.10384E-0007  0.13199E-0007
  0.14875E+0005 -0.29192E+0004 -0.32065E-0008 -0.93545E-0008  0.12418E-0007
  0.14957E+0005 -0.29198E+0004 -0.41257E-0008 -0.77109E-0008  0.68887E-0008
  0.15000E+0005 -0.29201E+0004 -0.59762E-0008 -0.66819E-0008  0.22381E-0008
  0.14750E+0005 -0.29042E+0004 -0.90952E-0008 -0.10188E-0007  0.96502E-0008
  0.14793E+0005 -0.29045E+0004 -0.62368E-0008 -0.99738E-0008  0.11704E-0007
  0.14875E+0005 -0.29053E+0004 -0.30240E-0008 -0.90051E-0008  0.12067E-0007
  0.14957E+0005 -0.29060E+0004 -0.30967E-0008 -0.74561E-0008  0.77583E-0008
  0.15000E+0005 -0.29064E+0004 -0.45177E-0008 -0.64874E-0008  0.37295E-0008
  0.14750E+0005 -0.28774E+0004 -0.11010E-0007 -0.93969E-0008  0.56313E-0008
  0.14793E+0005 -0.28779E+0004 -0.75293E-0008 -0.92151E-0008  0.86251E-0008
  0.14875E+0005 -0.28788E+0004 -0.28921E-0008 -0.83598E-0008  0.11085E-0007
  0.14957E+0005 -0.28797E+0004 -0.13818E-0008 -0.69834E-0008  0.90693E-0008
  0.15000E+0005 -0.28802E+0004 -0.19779E-0008 -0.61237E-0008  0.62316E-0008
  0.14750E+0005 -0.28506E+0004 -0.13015E-0007 -0.86247E-0008  0.13873E-0008
  0.14793E+0005 -0.28512E+0004 -0.89851E-0008 -0.84764E-0008  0.52493E-0008
  0.14875E+0005 -0.28524E+0004 -0.30213E-0008 -0.77320E-0008  0.97076E-0008
  0.14957E+0005 -0.28535E+0004  0.35692E-0010 -0.65200E-0008  0.99507E-0008
  0.15000E+0005 -0.28541E+0004  0.27360E-0009 -0.57631E-0008  0.83146E-0008
  0.14750E+0005 -0.28365E+0004 -0.14103E-0007 -0.82233E-0008 -0.93279E-0009
  0.14793E+0005 -0.28372E+0004 -0.98116E-0008 -0.80930E-0008  0.33580E-0008
  0.14875E+0005 -0.28384E+0004 -0.31884E-0008 -0.74062E-0008  0.88299E-0008
  0.14957E+0005 -0.28396E+0004  0.66703E-0009 -0.62779E-0008  0.10247E-0007
  0.15000E+0005 -0.28403E+0004  0.13463E-0008 -0.55728E-0008  0.92464E-0008
  0.15000E+0005 -0.29201E+0004 -0.59762E-0008 -0.66819E-0008  0.22381E-0008
  0.15043E+0005 -0.29205E+0004 -0.87206E-0008 -0.56003E-0008 -0.34265E-0008
  0.15125E+0005 -0.29212E+0004 -0.16046E-0007 -0.35753E-0008 -0.16220E-0007
  0.15207E+0005 -0.29219E+0004 -0.25370E-0007 -0.18690E-0008 -0.30269E-0007
  0.15250E+0005 -0.29222E+0004 -0.30691E-0007 -0.12040E-0008 -0.37536E-0007
  0.15000E+0005 -0.29064E+0004 -0.45177E-0008 -0.64874E-0008  0.37295E-0008
  0.15043E+0005 -0.29068E+0004 -0.68677E-0008 -0.54710E-0008 -0.13587E-0008
  0.15125E+0005 -0.29076E+0004 -0.13601E-0007 -0.35746E-0008 -0.13267E-0007
  0.15207E+0005 -0.29084E+0004 -0.22617E-0007 -0.19891E-0008 -0.26810E-0007
  0.15250E+0005 -0.29088E+0004 -0.27915E-0007 -0.13789E-0008 -0.33997E-0007
  0.15000E+0005 -0.28802E+0004 -0.19779E-0008 -0.61237E-0008  0.62316E-0008
  0.15043E+0005 -0.28808E+0004 -0.35535E-0008 -0.52246E-0008  0.22641E-0008
  0.15125E+0005 -0.28818E+0004 -0.90740E-0008 -0.35583E-0008 -0.78690E-0008
  0.15207E+0005 -0.28828E+0004 -0.17372E-0007 -0.21879E-0008 -0.20310E-0007
  0.15250E+0005 -0.28833E+0004 -0.22542E-0007 -0.16750E-0008 -0.27257E-0007
  0.15000E+0005 -0.28541E+0004  0.27360E-0009 -0.57631E-0008  0.83146E-0008
  0.15043E+0005 -0.28547E+0004 -0.49913E-0009 -0.49739E-0008  0.54987E-0008
  0.15125E+0005 -0.28560E+0004 -0.47006E-0008 -0.35215E-0008 -0.27468E-0008
  0.15207E+0005 -0.28572E+0004 -0.12119E-0007 -0.23495E-0008 -0.13913E-0007
  0.15250E+0005 -0.28579E+0004 -0.17059E-0007 -0.19256E-0008 -0.20510E-0007
  0.15000E+0005 -0.28403E+0004  0.13463E-0008 -0.55728E-0008  0.92464E-0008
  0.15043E+0005 -0.28410E+0004  0.10064E-0008 -0.48388E-0008  0.70480E-0008
  0.15125E+0005 -0.28424E+0004 -0.24618E-0008 -0.34933E-0008 -0.16154E-0009
  0.15207E+0005 -0.28437E+0004 -0.93546E-0008 -0.24198E-0008 -0.10590E-0007
  0.15250E+0005 -0.28444E+0004 -0.14135E-0007 -0.20401E-0008 -0.16961E-0007
  0.15250E+0005 -0.29222E+0004 -0.30691E-0007 -0.12040E-0008 -0.37536E-0007
  0.15293E+0005 -0.29225E+0004 -0.36019E-0007 -0.75310E-0009 -0.44313E-0007
  0.15375E+0005 -0.29231E+0004 -0.45406E-0007 -0.58479E-0009 -0.54844E-0007
  0.15457E+0005 -0.29237E+0004 -0.52665E-0007 -0.13876E-0008 -0.60957E-0007
  0.15500E+0005 -0.29240E+0004 -0.55200E-0007 -0.21948E-0008 -0.61964E-0007
  0.15250E+0005 -0.29088E+0004 -0.27915E-0007 -0.13789E-0008 -0.33997E-0007
  0.15293E+0005 -0.29092E+0004 -0.33320E-0007 -0.97372E-0009 -0.40829E-0007
  0.15375E+0005 -0.29098E+0004 -0.43137E-0007 -0.86007E-0009 -0.51855E-0007
  0.15457E+0005 -0.29105E+0004 -0.51168E-0007 -0.16679E-0008 -0.58928E-0007
  0.15500E+0005 -0.29109E+0004 -0.54222E-0007 -0.24565E-0008 -0.60598E-0007
  0.15250E+0005 -0.28833E+0004 -0.22542E-0007 -0.16750E-0008 -0.27257E-0007
  0.15293E+0005 -0.28838E+0004 -0.28007E-0007 -0.13504E-0008 -0.34102E-0007
  0.15375E+0005 -0.28847E+0004 -0.38476E-0007 -0.13321E-0008 -0.45884E-0007
  0.15457E+0005 -0.28855E+0004 -0.47824E-0007 -0.21468E-0008 -0.54618E-0007
  0.15500E+0005 -0.28860E+0004 -0.51802E-0007 -0.29010E-0008 -0.57475E-0007
  0.15250E+0005 -0.28579E+0004 -0.17059E-0007 -0.19256E-0008 -0.20510E-0007
  0.15293E+0005 -0.28584E+0004 -0.22473E-0007 -0.16745E-0008 -0.27251E-0007
  0.15375E+0005 -0.28595E+0004 -0.33383E-0007 -0.17420E-0008 -0.39559E-0007
  0.15457E+0005 -0.28606E+0004 -0.43860E-0007 -0.25604E-0008 -0.49743E-0007
  0.15500E+0005 -0.28611E+0004 -0.48680E-0007 -0.32819E-0008 -0.53693E-0007
  0.15250E+0005 -0.28444E+0004 -0.14135E-0007 -0.20401E-0008 -0.16961E-0007
  0.15293E+0005 -0.28451E+0004 -0.19481E-0007 -0.18251E-0008 -0.23602E-0007
  0.15375E+0005 -0.28462E+0004 -0.30541E-0007 -0.19344E-0008 -0.36098E-0007
  0.15457E+0005 -0.28474E+0004 -0.41536E-0007 -0.27538E-0008 -0.46961E-0007
  0.15500E+0005 -0.28480E+0004 -0.46767E-0007 -0.34586E-0008 -0.51450E-0007
  0.15500E+0005 -0.29240E+0004 -0.55200E-0007 -0.21948E-0008 -0.61964E-0007
  0.15543E+0005 -0.29242E+0004 -0.56641E-0007 -0.32359E-0008 -0.61295E-0007
  0.15625E+0005 -0.29246E+0004 -0.56036E-0007 -0.57152E-0008 -0.55354E-0007
  0.15707E+0005 -0.29250E+0004 -0.50822E-0007 -0.85352E-0008 -0.43678E-0007
  0.15750E+0005 -0.29252E+0004 -0.46271E-0007 -0.10012E-0007 -0.35559E-0007
  0.15500E+0005 -0.29109E+0004 -0.54222E-0007 -0.24565E-0008 -0.60598E-0007
  0.15543E+0005 -0.29111E+0004 -0.56237E-0007 -0.34647E-0008 -0.60669E-0007
  0.15625E+0005 -0.29116E+0004 -0.56806E-0007 -0.58464E-0008 -0.56260E-0007
  0.15707E+0005 -0.29120E+0004 -0.52758E-0007 -0.85346E-0008 -0.46116E-0007
  0.15750E+0005 -0.29123E+0004 -0.48765E-0007 -0.99347E-0008 -0.38735E-0007
  0.15500E+0005 -0.28860E+0004 -0.51802E-0007 -0.29010E-0008 -0.57475E-0007
  0.15543E+0005 -0.28863E+0004 -0.54856E-0007 -0.38496E-0008 -0.58892E-0007
  0.15625E+0005 -0.28869E+0004 -0.57612E-0007 -0.60565E-0008 -0.57329E-0007
  0.15707E+0005 -0.28875E+0004 -0.55802E-0007 -0.85097E-0008 -0.50106E-0007
  0.15750E+0005 -0.28878E+0004 -0.52913E-0007 -0.97733E-0008 -0.44162E-0007
  0.15500E+0005 -0.28611E+0004 -0.48680E-0007 -0.32819E-0008 -0.53693E-0007
  0.15543E+0005 -0.28615E+0004 -0.52707E-0007 -0.41745E-0008 -0.56377E-0007
  0.15625E+0005 -0.28622E+0004 -0.57583E-0007 -0.62189E-0008 -0.57573E-0007
  0.15707E+0005 -0.28629E+0004 -0.58033E-0007 -0.84556E-0008 -0.53275E-0007
  0.15750E+0005 -0.28633E+0004 -0.56296E-0007 -0.95940E-0008 -0.48810E-0007
  0.15500E+0005 -0.28480E+0004 -0.46767E-0007 -0.34586E-0008 -0.51450E-0007
  0.15543E+0005 -0.28484E+0004 -0.51279E-0007 -0.43231E-0008 -0.54769E-0007
  0.15625E+0005 -0.28492E+0004 -0.57241E-0007 -0.62866E-0008 -0.57380E-0007
  0.15707E+0005 -0.28499E+0004 -0.58885E-0007 -0.84161E-0008 -0.54618E-0007
  0.15750E+0005 -0.28504E+0004 -0.57771E-0007 -0.94926E-0008 -0.50946E-0007
  0.15750E+0005 -0.29252E+0004 -0.46271E-0007 -0.10012E-0007 -0.35559E-0007
  0.15793E+0005 -0.29254E+0004 -0.40594E-0007 -0.11384E-0007 -0.26396E-0007
  0.15875E+0005 -0.29257E+0004 -0.27285E-0007 -0.13461E-0007 -0.71911E-0008
  0.15957E+0005 -0.29261E+0004 -0.11797E-0007 -0.14495E-0007  0.12518E-0007
  0.16000E+0005 -0.29263E+0004 -0.33007E-0008 -0.14513E-0007  0.22327E-0007
  0.15750E+0005 -0.29123E+0004 -0.48765E-0007 -0.99347E-0008 -0.38735E-0007
  0.15793E+0005 -0.29125E+0004 -0.43581E-0007 -0.11229E-0007 -0.30224E-0007
  0.15875E+0005 -0.29129E+0004 -0.30960E-0007 -0.13169E-0007 -0.11931E-0007
  0.15957E+0005 -0.29133E+0004 -0.15765E-0007 -0.14097E-0007  0.73919E-0008
  0.16000E+0005 -0.29136E+0004 -0.72480E-0008 -0.14079E-0007  0.17233E-0007
  0.15750E+0005 -0.28878E+0004 -0.52913E-0007 -0.97733E-0008 -0.44162E-0007
  0.15793E+0005 -0.28881E+0004 -0.48727E-0007 -0.10929E-0007 -0.36947E-0007
  0.15875E+0005 -0.28886E+0004 -0.37577E-0007 -0.12627E-0007 -0.20545E-0007
  0.15957E+0005 -0.28891E+0004 -0.23143E-0007 -0.13371E-0007 -0.21626E-0008
  0.16000E+0005 -0.28894E+0004 -0.14703E-0007 -0.13291E-0007  0.76172E-0008
  0.15750E+0005 -0.28633E+0004 -0.56296E-0007 -0.95940E-0008 -0.48810E-0007
  0.15793E+0005 -0.28636E+0004 -0.53181E-0007 -0.10624E-0007 -0.42958E-0007
  0.15875E+0005 -0.28643E+0004 -0.43698E-0007 -0.12101E-0007 -0.28638E-0007
  0.15957E+0005 -0.28650E+0004 -0.30279E-0007 -0.12679E-0007 -0.11451E-0007
  0.16000E+0005 -0.28653E+0004 -0.22061E-0007 -0.12544E-0007 -0.18830E-0008
  0.15750E+0005 -0.28504E+0004 -0.57771E-0007 -0.94926E-0008 -0.50946E-0007
  0.15793E+0005 -0.28507E+0004 -0.55245E-0007 -0.10460E-0007 -0.45836E-0007
  0.15875E+0005 -0.28515E+0004 -0.46713E-0007 -0.11829E-0007 -0.32684E-0007
  0.15957E+0005 -0.28522E+0004 -0.33925E-0007 -0.12326E-0007 -0.16224E-0007
  0.16000E+0005 -0.28526E+0004 -0.25879E-0007 -0.12164E-0007 -0.68246E-0008
  0.16000E+0005 -0.29263E+0004 -0.33007E-0008 -0.14513E-0007  0.22327E-0007
  0.16043E+0005 -0.29266E+0004  0.51149E-0008 -0.14136E-0007  0.31348E-0007
  0.16125E+0005 -0.29271E+0004  0.19848E-0007 -0.12316E-0007  0.45156E-0007
  0.16207E+0005 -0.29276E+0004  0.31650E-0007 -0.91847E-0008  0.53433E-0007
  0.16250E+0005 -0.29279E+0004  0.36249E-0007 -0.71090E-0008  0.55266E-0007
  0.16000E+0005 -0.29136E+0004 -0.72480E-0008 -0.14079E-0007  0.17233E-0007
  0.16043E+0005 -0.29139E+0004  0.13142E-0008 -0.13684E-0007  0.26452E-0007
  0.16125E+0005 -0.29145E+0004  0.16634E-0007 -0.11876E-0007  0.41049E-0007
  0.16207E+0005 -0.29151E+0004  0.29350E-0007 -0.88167E-0008  0.50550E-0007
  0.16250E+0005 -0.29155E+0004  0.34522E-0007 -0.68010E-0008  0.53147E-0007
  0.16000E+0005 -0.28894E+0004 -0.14703E-0007 -0.13291E-0007  0.76172E-0008
  0.16043E+0005 -0.28899E+0004 -0.59790E-0008 -0.12863E-0007  0.17092E-0007
  0.16125E+0005 -0.28907E+0004  0.10250E-0007 -0.11078E-0007  0.32968E-0007
  0.16207E+0005 -0.28915E+0004  0.24540E-0007 -0.81522E-0008  0.44612E-0007
  0.16250E+0005 -0.28919E+0004  0.30737E-0007 -0.62449E-0008  0.48587E-0007
  0.16000E+0005 -0.28653E+0004 -0.22061E-0007 -0.12544E-0007 -0.18830E-0008
  0.16043E+0005 -0.28658E+0004 -0.13322E-0007 -0.12087E-0007  0.76924E-0008
  0.16125E+0005 -0.28668E+0004  0.35534E-0008 -0.10328E-0007  0.24567E-0007
  0.16207E+0005 -0.28678E+0004  0.19203E-0007 -0.75278E-0008  0.38120E-0007
  0.16250E+0005 -0.28683E+0004  0.26341E-0007 -0.57219E-0008  0.43378E-0007
  0.16000E+0005 -0.28526E+0004 -0.25879E-0007 -0.12164E-0007 -0.68246E-0008
  0.16043E+0005 -0.28531E+0004 -0.17190E-0007 -0.11695E-0007  0.27440E-0008
  0.16125E+0005 -0.28542E+0004 -0.78560E-0010 -0.99501E-0008  0.20034E-0007
  0.16207E+0005 -0.28553E+0004  0.16200E-0007 -0.72131E-0008  0.34498E-0007
  0.16250E+0005 -0.28558E+0004  0.23800E-0007 -0.54582E-0008  0.40391E-0007
  0.16250E+0005 -0.29279E+0004  0.36249E-0007 -0.71090E-0008  0.55266E-0007
  0.16293E+0005 -0.29283E+0004  0.39554E-0007 -0.48408E-0008  0.55320E-0007
  0.16375E+0005 -0.29289E+0004  0.41989E-0007 -0.28008E-0009  0.50693E-0007
  0.16457E+0005 -0.29295E+0004  0.39422E-0007  0.40824E-0008  0.40739E-0007
  0.16500E+0005 -0.29299E+0004  0.36221E-0007  0.60988E-0008  0.33851E-0007
  0.16250E+0005 -0.29155E+0004  0.34522E-0007 -0.68010E-0008  0.53147E-0007
  0.16293E+0005 -0.29159E+0004  0.38435E-0007 -0.46046E-0008  0.54010E-0007
  0.16375E+0005 -0.29166E+0004  0.42034E-0007 -0.19980E-0009  0.50919E-0007
  0.16457E+0005 -0.29174E+0004  0.40519E-0007  0.40025E-0008  0.42338E-0007
  0.16500E+0005 -0.29178E+0004  0.37783E-0007  0.59418E-0008  0.36048E-0007
  0.16250E+0005 -0.28919E+0004  0.30737E-0007 -0.62449E-0008  0.48587E-0007
  0.16293E+0005 -0.28924E+0004  0.35764E-0007 -0.41774E-0008  0.50935E-0007
  0.16375E+0005 -0.28933E+0004  0.41550E-0007 -0.52246E-0010  0.50724E-0007
  0.16457E+0005 -0.28943E+0004  0.42081E-0007  0.38630E-0008  0.44784E-0007
  0.16500E+0005 -0.28948E+0004  0.40279E-0007  0.56642E-0008  0.39674E-0007
  0.16250E+0005 -0.28683E+0004  0.26341E-0007 -0.57219E-0008  0.43378E-0007
  0.16293E+0005 -0.28689E+0004  0.32424E-0007 -0.37747E-0008  0.47139E-0007
  0.16375E+0005 -0.28701E+0004  0.40355E-0007  0.90090E-0010  0.49745E-0007
  0.16457E+0005 -0.28713E+0004  0.42979E-0007  0.37385E-0008  0.46479E-0007
  0.16500E+0005 -0.28719E+0004  0.42168E-0007  0.54111E-0008  0.42603E-0007
  0.16250E+0005 -0.28558E+0004  0.23800E-0007 -0.54582E-0008  0.40391E-0007
  0.16293E+0005 -0.28565E+0004  0.30412E-0007 -0.35713E-0008  0.44868E-0007
  0.16375E+0005 -0.28578E+0004  0.39451E-0007  0.16341E-0009  0.48929E-0007
  0.16457E+0005 -0.28591E+0004  0.43190E-0007  0.36785E-0008  0.47080E-0007
  0.16500E+0005 -0.28598E+0004  0.42922E-0007  0.52870E-0008  0.43872E-0007
  0.16500E+0005 -0.29299E+0004  0.36221E-0007  0.60988E-0008  0.33851E-0007
  0.16543E+0005 -0.29302E+0004  0.31916E-0007  0.78075E-0008  0.26189E-0007
  0.16625E+0005 -0.29309E+0004  0.21392E-0007  0.99880E-0008  0.10602E-0007
  0.16707E+0005 -0.29315E+0004  0.90159E-0008  0.10555E-0007 -0.46729E-0008
  0.16750E+0005 -0.29319E+0004  0.22787E-0008  0.10179E-0007 -0.11975E-0007
  0.16500E+0005 -0.29178E+0004  0.37783E-0007  0.59418E-0008  0.36048E-0007
  0.16543E+0005 -0.29182E+0004  0.33863E-0007  0.75828E-0008  0.28872E-0007
  0.16625E+0005 -0.29189E+0004  0.23815E-0007  0.96724E-0008  0.13857E-0007
  0.16707E+0005 -0.29197E+0004  0.11566E-0007  0.10208E-0007 -0.13213E-0008
  0.16750E+0005 -0.29201E+0004  0.47591E-0008  0.98396E-0008 -0.87538E-0008
  0.16500E+0005 -0.28948E+0004  0.40279E-0007  0.56642E-0008  0.39674E-0007
  0.16543E+0005 -0.28953E+0004  0.37155E-0007  0.71839E-0008  0.33483E-0007
  0.16625E+0005 -0.28963E+0004  0.28159E-0007  0.91100E-0008  0.19702E-0007
  0.16707E+0005 -0.28973E+0004  0.16308E-0007  0.95868E-0008  0.48738E-0008
  0.16750E+0005 -0.28978E+0004  0.94527E-0008  0.92336E-0008 -0.27183E-0008
  0.16500E+0005 -0.28719E+0004  0.42168E-0007  0.54111E-0008  0.42603E-0007
  0.16543E+0005 -0.28725E+0004  0.39915E-0007  0.68179E-0008  0.37470E-0007
  0.16625E+0005 -0.28737E+0004  0.32149E-0007  0.85913E-0008  0.25102E-0007
  0.16707E+0005 -0.28749E+0004  0.20898E-0007  0.90124E-0008  0.10833E-0007
  0.16750E+0005 -0.28755E+0004  0.14098E-0007  0.86723E-0008  0.31924E-0008
  0.16500E+0005 -0.28598E+0004  0.42922E-0007  0.52870E-0008  0.43872E-0007
  0.16543E+0005 -0.28605E+0004  0.41154E-0007  0.66373E-0008  0.39322E-0007
  0.16625E+0005 -0.28618E+0004  0.34102E-0007  0.83340E-0008  0.27765E-0007
  0.16707E+0005 -0.28631E+0004  0.23244E-0007  0.87269E-0008  0.13870E-0007
  0.16750E+0005 -0.28637E+0004  0.16514E-0007  0.83930E-0008  0.62478E-0008
  0.16750E+0005 -0.29319E+0004  0.22787E-0008  0.10179E-0007 -0.11975E-0007
  0.16793E+0005 -0.29322E+0004 -0.43003E-0008  0.93643E-0008 -0.18462E-0007
  0.16875E+0005 -0.29328E+0004 -0.15610E-0007  0.67692E-0008 -0.27937E-0007
  0.16957E+0005 -0.29334E+0004 -0.24410E-0007  0.32031E-0008 -0.33177E-0007
  0.17000E+0005 -0.29337E+0004 -0.27746E-0007  0.11203E-0008 -0.34168E-0007
  0.16750E+0005 -0.29201E+0004  0.47591E-0008  0.98396E-0008 -0.87538E-0008
  0.16793E+0005 -0.29205E+0004 -0.19718E-0008  0.90504E-0008 -0.15480E-0007
  0.16875E+0005 -0.29212E+0004 -0.13758E-0007  0.65435E-0008 -0.25647E-0007
  0.16957E+0005 -0.29219E+0004 -0.23202E-0007  0.31034E-0008 -0.31780E-0007
  0.17000E+0005 -0.29223E+0004 -0.26911E-0007  0.10948E-0008 -0.33274E-0007
  0.16750E+0005 -0.28978E+0004  0.94527E-0008  0.92336E-0008 -0.27183E-0008
  0.16793E+0005 -0.28983E+0004  0.25100E-0008  0.84889E-0008 -0.98134E-0008
  0.16875E+0005 -0.28992E+0004 -0.10059E-0007  0.61391E-0008 -0.21159E-0007
  0.16957E+0005 -0.29001E+0004 -0.20644E-0007  0.29242E-0008 -0.28889E-0007
  0.17000E+0005 -0.29006E+0004 -0.25037E-0007  0.10486E-0008 -0.31304E-0007
  0.16750E+0005 -0.28755E+0004  0.14098E-0007  0.86723E-0008  0.31924E-0008
  0.16793E+0005 -0.28761E+0004  0.70419E-0008  0.79681E-0008 -0.41655E-0008
  0.16875E+0005 -0.28772E+0004 -0.61510E-0008  0.57631E-0008 -0.16512E-0007
  0.16957E+0005 -0.28783E+0004 -0.17766E-0007  0.27570E-0008 -0.25710E-0007
  0.17000E+0005 -0.28789E+0004 -0.22806E-0007  0.10054E-0008 -0.29001E-0007
  0.16750E+0005 -0.28637E+0004  0.16514E-0007  0.83930E-0008  0.62478E-0008
  0.16793E+0005 -0.28644E+0004  0.94377E-0008  0.77088E-0008 -0.12068E-0008
  0.16875E+0005 -0.28656E+0004 -0.40196E-0008  0.55754E-0008 -0.14011E-0007
  0.16957E+0005 -0.28668E+0004 -0.16132E-0007  0.26734E-0008 -0.23929E-0007
  0.17000E+0005 -0.28674E+0004 -0.21496E-0007  0.98370E-0009 -0.27662E-0007
  0.17000E+0005 -0.29337E+0004 -0.27746E-0007  0.11203E-0008 -0.34168E-0007
  0.17043E+0005 -0.29340E+0004 -0.30077E-0007 -0.97587E-0009 -0.33983E-0007
  0.17125E+0005 -0.29345E+0004 -0.31666E-0007 -0.46875E-0008 -0.30723E-0007
  0.17207E+0005 -0.29350E+0004 -0.29676E-0007 -0.76081E-0008 -0.24358E-0007
  0.17250E+0005 -0.29353E+0004 -0.27334E-0007 -0.86960E-0008 -0.20085E-0007
  0.17000E+0005 -0.29223E+0004 -0.26911E-0007  0.10948E-0008 -0.33274E-0007
  0.17043E+0005 -0.29226E+0004 -0.29620E-0007 -0.92630E-0009 -0.33589E-0007
  0.17125E+0005 -0.29232E+0004 -0.31892E-0007 -0.45052E-0008 -0.31207E-0007
  0.17207E+0005 -0.29238E+0004 -0.30490E-0007 -0.73214E-0008 -0.25562E-0007
  0.17250E+0005 -0.29241E+0004 -0.28404E-0007 -0.83707E-0008 -0.21587E-0007
  0.17000E+0005 -0.29006E+0004 -0.25037E-0007  0.10486E-0008 -0.31304E-0007
  0.17043E+0005 -0.29010E+0004 -0.28447E-0007 -0.83730E-0009 -0.32546E-0007
  0.17125E+0005 -0.29017E+0004 -0.32023E-0007 -0.41764E-0008 -0.31824E-0007
  0.17207E+0005 -0.29025E+0004 -0.31773E-0007 -0.68023E-0008 -0.27573E-0007
  0.17250E+0005 -0.29029E+0004 -0.30201E-0007 -0.77799E-0008 -0.24187E-0007
  0.17000E+0005 -0.28789E+0004 -0.22806E-0007  0.10054E-0008 -0.29001E-0007
  0.17043E+0005 -0.28794E+0004 -0.26898E-0007 -0.75425E-0009 -0.31139E-0007
  0.17125E+0005 -0.28803E+0004 -0.31775E-0007 -0.38680E-0008 -0.32062E-0007
  0.17207E+0005 -0.28812E+0004 -0.32717E-0007 -0.63129E-0008 -0.29235E-0007
  0.17250E+0005 -0.28817E+0004 -0.31691E-0007 -0.72212E-0008 -0.26468E-0007
  0.17000E+0005 -0.28674E+0004 -0.21496E-0007  0.98370E-0009 -0.27662E-0007
  0.17043E+0005 -0.28680E+0004 -0.25937E-0007 -0.71272E-0009 -0.30260E-0007
  0.17125E+0005 -0.28690E+0004 -0.31496E-0007 -0.37130E-0008 -0.32041E-0007
  0.17207E+0005 -0.28700E+0004 -0.33080E-0007 -0.60659E-0008 -0.29974E-0007
  0.17250E+0005 -0.28706E+0004 -0.32354E-0007 -0.69387E-0008 -0.27544E-0007
  0.17250E+0005 -0.29353E+0004 -0.27334E-0007 -0.86960E-0008 -0.20085E-0007
  0.17293E+0005 -0.29355E+0004 -0.24231E-0007 -0.94277E-0008 -0.15380E-0007
  0.17375E+0005 -0.29359E+0004 -0.16681E-0007 -0.97969E-0008 -0.57975E-0008
  0.17457E+0005 -0.29363E+0004 -0.77076E-0008 -0.89320E-0008  0.39041E-0008
  0.17500E+0005 -0.29366E+0004 -0.27160E-0008 -0.80585E-0008  0.87985E-0008
  0.17250E+0005 -0.29241E+0004 -0.28404E-0007 -0.83707E-0008 -0.21587E-0007
  0.17293E+0005 -0.29244E+0004 -0.25515E-0007 -0.90754E-0008 -0.17120E-0007
  0.17375E+0005 -0.29249E+0004 -0.18253E-0007 -0.94284E-0008 -0.78276E-0008
  0.17457E+0005 -0.29253E+0004 -0.94181E-0008 -0.85868E-0008  0.17738E-0008
  0.17500E+0005 -0.29256E+0004 -0.44446E-0008 -0.77379E-0008  0.66792E-0008
  0.17250E+0005 -0.29029E+0004 -0.30201E-0007 -0.77799E-0008 -0.24187E-0007
  0.17293E+0005 -0.29033E+0004 -0.27750E-0007 -0.84342E-0008 -0.20203E-0007
  0.17375E+0005 -0.29039E+0004 -0.21100E-0007 -0.87534E-0008 -0.11524E-0007
  0.17457E+0005 -0.29045E+0004 -0.12591E-0007 -0.79489E-0008 -0.21771E-0008
  0.17500E+0005 -0.29048E+0004 -0.76834E-0008 -0.71419E-0008  0.27172E-0008
  0.17250E+0005 -0.28817E+0004 -0.31691E-0007 -0.72212E-0008 -0.26468E-0007
  0.17293E+0005 -0.28821E+0004 -0.29717E-0007 -0.78257E-0008 -0.23001E-0007
  0.17375E+0005 -0.28829E+0004 -0.23759E-0007 -0.81075E-0008 -0.15014E-0007
  0.17457E+0005 -0.28837E+0004 -0.15658E-0007 -0.73319E-0008 -0.60032E-0008
  0.17500E+0005 -0.28841E+0004 -0.10858E-0007 -0.65611E-0008 -0.11612E-0008
  0.17250E+0005 -0.28706E+0004 -0.32354E-0007 -0.69387E-0008 -0.27544E-0007
  0.17293E+0005 -0.28710E+0004 -0.30645E-0007 -0.75172E-0008 -0.24362E-0007
  0.17375E+0005 -0.28718E+0004 -0.25082E-0007 -0.77780E-0008 -0.16769E-0007
  0.17457E+0005 -0.28727E+0004 -0.17229E-0007 -0.70145E-0008 -0.79678E-0008
  0.17500E+0005 -0.28731E+0004 -0.12500E-0007 -0.62609E-0008 -0.31694E-0008
  0.17500E+0005 -0.29366E+0004 -0.27160E-0008 -0.80585E-0008  0.87985E-0008
  0.17543E+0005 -0.29367E+0004  0.22731E-0008 -0.69713E-0008  0.13412E-0007
  0.17625E+0005 -0.29370E+0004  0.11305E-0007 -0.45203E-0008  0.21105E-0007
  0.17707E+0005 -0.29374E+0004  0.19151E-0007 -0.19147E-0008  0.27050E-0007
  0.17750E+0005 -0.29375E+0004  0.22596E-0007 -0.60008E-0009  0.29347E-0007
  0.17500E+0005 -0.29256E+0004 -0.44446E-0008 -0.77379E-0008  0.66792E-0008
  0.17543E+0005 -0.29258E+0004  0.55933E-0009 -0.66806E-0008  0.11339E-0007
  0.17625E+0005 -0.29262E+0004  0.97024E-0008 -0.42937E-0008  0.19202E-0007
  0.17707E+0005 -0.29266E+0004  0.17756E-0007 -0.17500E-0008  0.25402E-0007
  0.17750E+0005 -0.29268E+0004  0.21345E-0007 -0.46328E-0009  0.27863E-0007
  0.17500E+0005 -0.29048E+0004 -0.76834E-0008 -0.71419E-0008  0.27172E-0008
  0.17543E+0005 -0.29051E+0004 -0.26807E-0008 -0.61364E-0008  0.74348E-0008
  0.17625E+0005 -0.29056E+0004  0.66244E-0008 -0.38623E-0008  0.15568E-0007
  0.17707E+0005 -0.29061E+0004  0.15029E-0007 -0.14293E-0008  0.22209E-0007
  0.17750E+0005 -0.29063E+0004  0.18870E-0007 -0.19296E-0009  0.24960E-0007
  0.17500E+0005 -0.28841E+0004 -0.10858E-0007 -0.65611E-0008 -0.11612E-0008
  0.17543E+0005 -0.28844E+0004 -0.58944E-0008 -0.56017E-0008  0.35754E-0008
  0.17625E+0005 -0.28850E+0004  0.35082E-0008 -0.34295E-0008  0.11914E-0007
  0.17707E+0005 -0.28856E+0004  0.12208E-0007 -0.10989E-0008  0.18940E-0007
  0.17750E+0005 -0.28859E+0004  0.16276E-0007  0.89998E-0010  0.21956E-0007
  0.17500E+0005 -0.28731E+0004 -0.12500E-0007 -0.62609E-0008 -0.31694E-0008
  0.17543E+0005 -0.28734E+0004 -0.75731E-0008 -0.53235E-0008  0.15623E-0008
  0.17625E+0005 -0.28741E+0004  0.18546E-0008 -0.32011E-0008  0.99835E-0008
  0.17707E+0005 -0.28747E+0004  0.10688E-0007 -0.92122E-0009  0.17191E-0007
  0.17750E+0005 -0.28751E+0004  0.14865E-0007  0.24371E-0009  0.20336E-0007
  0.17750E+0005 -0.29375E+0004  0.22596E-0007 -0.60008E-0009  0.29347E-0007
  0.17793E+0005 -0.29377E+0004  0.25464E-0007  0.61753E-0009  0.31002E-0007
  0.17875E+0005 -0.29379E+0004  0.29123E-0007  0.25618E-0008  0.32242E-0007
  0.17957E+0005 -0.29382E+0004  0.30260E-0007  0.39665E-0008  0.30841E-0007
  0.18000E+0005 -0.29384E+0004  0.29813E-0007  0.44953E-0008  0.29013E-0007
  0.17750E+0005 -0.29268E+0004  0.21345E-0007 -0.46328E-0009  0.27863E-0007
  0.17793E+0005 -0.29269E+0004  0.24377E-0007  0.73095E-0009  0.29700E-0007
  0.17875E+0005 -0.29272E+0004  0.28403E-0007  0.26448E-0008  0.31337E-0007
  0.17957E+0005 -0.29275E+0004  0.29967E-0007  0.40344E-0008  0.30401E-0007
  0.18000E+0005 -0.29277E+0004  0.29763E-0007  0.45595E-0008  0.28843E-0007
  0.17750E+0005 -0.29063E+0004  0.18870E-0007 -0.19296E-0009  0.24960E-0007
  0.17793E+0005 -0.29065E+0004  0.22196E-0007  0.95824E-0009  0.27124E-0007
  0.17875E+0005 -0.29069E+0004  0.26884E-0007  0.28143E-0008  0.29483E-0007
  0.17957E+0005 -0.29073E+0004  0.29231E-0007  0.41731E-0008  0.29399E-0007
  0.18000E+0005 -0.29075E+0004  0.29477E-0007  0.46891E-0008  0.28339E-0007
  0.17750E+0005 -0.28859E+0004  0.16276E-0007  0.89998E-0010  0.21956E-0007
  0.17793E+0005 -0.28861E+0004  0.19870E-0007  0.11999E-0008  0.24423E-0007
  0.17875E+0005 -0.28866E+0004  0.25181E-0007  0.29987E-0008  0.27461E-0007
  0.17957E+0005 -0.28871E+0004  0.28275E-0007  0.43237E-0008  0.28194E-0007
  0.18000E+0005 -0.28874E+0004  0.28956E-0007  0.48286E-0008  0.27615E-0007
  0.17750E+0005 -0.28751E+0004  0.14865E-0007  0.24371E-0009  0.20336E-0007
  0.17793E+0005 -0.28754E+0004  0.18592E-0007  0.13326E-0008  0.22953E-0007
  0.17875E+0005 -0.28759E+0004  0.24213E-0007  0.31015E-0008  0.26334E-0007
  0.17957E+0005 -0.28764E+0004  0.27687E-0007  0.44077E-0008  0.27482E-0007
  0.18000E+0005 -0.28767E+0004  0.28591E-0007  0.49060E-0008  0.27151E-0007
  0.18000E+0005 -0.29384E+0004  0.29813E-0007  0.44953E-0008  0.29013E-0007
  0.18043E+0005 -0.29385E+0004  0.28657E-0007  0.49003E-0008  0.26443E-0007
  0.18125E+0005 -0.29388E+0004  0.24633E-0007  0.53899E-0008  0.19684E-0007
  0.18207E+0005 -0.29391E+0004  0.18537E-0007  0.56444E-0008  0.10860E-0007
  0.18250E+0005 -0.29392E+0004  0.14670E-0007  0.57238E-0008  0.56218E-0008
  0.18000E+0005 -0.29277E+0004  0.29763E-0007  0.45595E-0008  0.28843E-0007
  0.18043E+0005 -0.29279E+0004  0.28857E-0007  0.49619E-0008  0.26556E-0007
  0.18125E+0005 -0.29282E+0004  0.25310E-0007  0.54447E-0008  0.20352E-0007
  0.18207E+0005 -0.29286E+0004  0.19654E-0007  0.56832E-0008  0.12069E-0007
  0.18250E+0005 -0.29287E+0004  0.15988E-0007  0.57485E-0008  0.70883E-0008
  0.18000E+0005 -0.29075E+0004  0.29477E-0007  0.46891E-0008  0.28339E-0007
  0.18043E+0005 -0.29078E+0004  0.29038E-0007  0.50845E-0008  0.26578E-0007
  0.18125E+0005 -0.29082E+0004  0.26385E-0007  0.55512E-0008  0.21416E-0007
  0.18207E+0005 -0.29086E+0004  0.21573E-0007  0.57578E-0008  0.14158E-0007
  0.18250E+0005 -0.29088E+0004  0.18299E-0007  0.57967E-0008  0.96741E-0008
  0.18000E+0005 -0.28874E+0004  0.28956E-0007  0.48286E-0008  0.27615E-0007
  0.18043E+0005 -0.28876E+0004  0.28970E-0007  0.52146E-0008  0.26366E-0007
  0.18125E+0005 -0.28882E+0004  0.27201E-0007  0.56613E-0008  0.22226E-0007
  0.18207E+0005 -0.28887E+0004  0.23237E-0007  0.58347E-0008  0.15992E-0007
  0.18250E+0005 -0.28889E+0004  0.20368E-0007  0.58476E-0008  0.12014E-0007
  0.18000E+0005 -0.28767E+0004  0.28591E-0007  0.49060E-0008  0.27151E-0007
  0.18043E+0005 -0.28770E+0004  0.28839E-0007  0.52861E-0008  0.26166E-0007
  0.18125E+0005 -0.28776E+0004  0.27530E-0007  0.57211E-0008  0.22558E-0007
  0.18207E+0005 -0.28782E+0004  0.24015E-0007  0.58764E-0008  0.16862E-0007
  0.18250E+0005 -0.28785E+0004  0.21364E-0007  0.58759E-0008  0.13152E-0007
  0.18250E+0005 -0.29392E+0004  0.14670E-0007  0.57238E-0008  0.56218E-0008
  0.18293E+0005 -0.29394E+0004  0.10475E-0007  0.57784E-0008  0.15190E-0009
  0.18375E+0005 -0.29397E+0004  0.20459E-0008  0.58165E-0008 -0.10251E-0007
  0.18457E+0005 -0.29401E+0004 -0.63087E-0008  0.57091E-0008 -0.19686E-0007
  0.18500E+0005 -0.29402E+0004 -0.10398E-0007  0.55528E-0008 -0.23865E-0007
  0.18250E+0005 -0.29287E+0004  0.15988E-0007  0.57485E-0008  0.70883E-0008
  0.18293E+0005 -0.29289E+0004  0.11963E-0007  0.57849E-0008  0.18448E-0008
  0.18375E+0005 -0.29293E+0004  0.37462E-0008  0.57785E-0008 -0.82500E-0008
  0.18457E+0005 -0.29297E+0004 -0.45676E-0008  0.56196E-0008 -0.17584E-0007
  0.18500E+0005 -0.29299E+0004 -0.87110E-0008  0.54368E-0008 -0.21804E-0007
  0.18250E+0005 -0.29088E+0004  0.18299E-0007  0.57967E-0008  0.96741E-0008
  0.18293E+0005 -0.29091E+0004  0.14613E-0007  0.57999E-0008  0.48730E-0008
  0.18375E+0005 -0.29096E+0004  0.68443E-0008  0.57133E-0008 -0.45991E-0008
  0.18457E+0005 -0.29101E+0004 -0.13314E-0008  0.54630E-0008 -0.13684E-0007
  0.18500E+0005 -0.29104E+0004 -0.55410E-0008  0.52333E-0008 -0.17950E-0007
  0.18250E+0005 -0.28889E+0004  0.20368E-0007  0.58476E-0008  0.12014E-0007
  0.18293E+0005 -0.28893E+0004  0.17040E-0007  0.58191E-0008  0.76692E-0008
  0.18375E+0005 -0.28899E+0004  0.97739E-0008  0.56576E-0008 -0.11349E-0008
  0.18457E+0005 -0.28905E+0004  0.18101E-0008  0.53235E-0008 -0.99037E-0008
  0.18500E+0005 -0.28908E+0004 -0.24214E-0008  0.50514E-0008 -0.14174E-0007
  0.18250E+0005 -0.28785E+0004  0.21364E-0007  0.58759E-0008  0.13152E-0007
  0.18293E+0005 -0.28788E+0004  0.18232E-0007  0.58312E-0008  0.90532E-0008
  0.18375E+0005 -0.28795E+0004  0.11250E-0007  0.56323E-0008  0.61723E-0009
  0.18457E+0005 -0.28801E+0004  0.34251E-0008  0.52568E-0008 -0.79609E-0008
  0.18500E+0005 -0.28805E+0004 -0.80120E-0009  0.49640E-0008 -0.12218E-0007
  0.18500E+0005 -0.29402E+0004 -0.10398E-0007  0.55528E-0008 -0.23865E-0007
  0.18543E+0005 -0.29404E+0004 -0.14123E-0007  0.52934E-0008 -0.27288E-0007
  0.18625E+0005 -0.29408E+0004 -0.19812E-0007  0.44381E-0008 -0.31235E-0007
  0.18707E+0005 -0.29412E+0004 -0.23287E-0007  0.29847E-0008 -0.31411E-0007
  0.18750E+0005 -0.29414E+0004 -0.24133E-0007  0.19498E-0008 -0.29939E-0007
  0.18500E+0005 -0.29299E+0004 -0.87110E-0008  0.54368E-0008 -0.21804E-0007
  0.18543E+0005 -0.29301E+0004 -0.12542E-0007  0.51535E-0008 -0.25339E-0007
  0.18625E+0005 -0.29306E+0004 -0.18561E-0007  0.42675E-0008 -0.29678E-0007
  0.18707E+0005 -0.29310E+0004 -0.22499E-0007  0.28114E-0008 -0.30442E-0007
  0.18750E+0005 -0.29312E+0004 -0.23622E-0007  0.17889E-0008 -0.29335E-0007
  0.18500E+0005 -0.29104E+0004 -0.55410E-0008  0.52333E-0008 -0.17950E-0007
  0.18543E+0005 -0.29106E+0004 -0.95350E-0008  0.49086E-0008 -0.21659E-0007
  0.18625E+0005 -0.29112E+0004 -0.16113E-0007  0.39699E-0008 -0.26673E-0007
  0.18707E+0005 -0.29117E+0004 -0.20871E-0007  0.25109E-0008 -0.28493E-0007
  0.18750E+0005 -0.29120E+0004 -0.22496E-0007  0.15115E-0008 -0.28053E-0007
  0.18500E+0005 -0.28908E+0004 -0.24214E-0008  0.50514E-0008 -0.14174E-0007
  0.18543E+0005 -0.28911E+0004 -0.65329E-0008  0.46894E-0008 -0.18014E-0007
  0.18625E+0005 -0.28918E+0004 -0.13583E-0007  0.37045E-0008 -0.23616E-0007
  0.18707E+0005 -0.28925E+0004 -0.19088E-0007  0.22453E-0008 -0.26414E-0007
  0.18750E+0005 -0.28928E+0004 -0.21184E-0007  0.12687E-0008 -0.26608E-0007
  0.18500E+0005 -0.28805E+0004 -0.80120E-0009  0.49640E-0008 -0.12218E-0007
  0.18543E+0005 -0.28809E+0004 -0.49570E-0008  0.45839E-0008 -0.16110E-0007
  0.18625E+0005 -0.28816E+0004 -0.12223E-0007  0.35769E-0008 -0.21989E-0007
  0.18707E+0005 -0.28823E+0004 -0.18093E-0007  0.21187E-0008 -0.25273E-0007
  0.18750E+0005 -0.28827E+0004 -0.20425E-0007  0.11538E-0008 -0.25787E-0007
  0.18750E+0005 -0.29414E+0004 -0.24133E-0007  0.19498E-0008 -0.29939E-0007
  0.18793E+0005 -0.29415E+0004 -0.24290E-0007  0.73173E-0009 -0.27444E-0007
  0.18875E+0005 -0.29419E+0004 -0.22815E-0007 -0.20329E-0008 -0.20292E-0007
  0.18957E+0005 -0.29422E+0004 -0.19397E-0007 -0.52204E-0008 -0.10889E-0007
  0.19000E+0005 -0.29424E+0004 -0.17033E-0007 -0.69782E-0008 -0.54860E-0008
  0.18750E+0005 -0.29312E+0004 -0.23622E-0007  0.17889E-0008 -0.29335E-0007
  0.18793E+0005 -0.29314E+0004 -0.24063E-0007  0.59311E-0009 -0.27225E-0007
  0.18875E+0005 -0.29319E+0004 -0.23109E-0007 -0.21027E-0008 -0.20800E-0007
  0.18957E+0005 -0.29323E+0004 -0.20126E-0007 -0.51935E-0008 -0.12032E-0007
  0.19000E+0005 -0.29325E+0004 -0.17935E-0007 -0.68932E-0008 -0.68939E-0008
  0.18750E+0005 -0.29120E+0004 -0.22496E-0007  0.15115E-0008 -0.28053E-0007
  0.18793E+0005 -0.29123E+0004 -0.23461E-0007  0.35657E-0009 -0.26652E-0007
  0.18875E+0005 -0.29128E+0004 -0.23485E-0007 -0.22149E-0008 -0.21588E-0007
  0.18957E+0005 -0.29134E+0004 -0.21343E-0007 -0.51317E-0008 -0.14033E-0007
  0.19000E+0005 -0.29136E+0004 -0.19497E-0007 -0.67270E-0008 -0.94115E-0008
  0.18750E+0005 -0.28928E+0004 -0.21184E-0007  0.12687E-0008 -0.26608E-0007
  0.18793E+0005 -0.28932E+0004 -0.22651E-0007  0.15257E-0009 -0.25890E-0007
  0.18875E+0005 -0.28938E+0004 -0.23636E-0007 -0.23018E-0008 -0.22160E-0007
  0.18957E+0005 -0.28945E+0004 -0.22349E-0007 -0.50562E-0008 -0.15822E-0007
  0.19000E+0005 -0.28948E+0004 -0.20870E-0007 -0.65543E-0008 -0.11734E-0007
  0.18750E+0005 -0.28827E+0004 -0.20425E-0007  0.11538E-0008 -0.25787E-0007
  0.18793E+0005 -0.28831E+0004 -0.22147E-0007  0.57491E-0010 -0.25419E-0007
  0.18875E+0005 -0.28838E+0004 -0.23630E-0007 -0.23380E-0008 -0.22379E-0007
  0.18957E+0005 -0.28845E+0004 -0.22798E-0007 -0.50112E-0008 -0.16683E-0007
  0.19000E+0005 -0.28849E+0004 -0.21518E-0007 -0.64606E-0008 -0.12881E-0007
  0.19000E+0005 -0.29424E+0004 -0.17033E-0007 -0.69782E-0008 -0.54860E-0008
  0.19043E+0005 -0.29426E+0004 -0.14431E-0007 -0.87156E-0008 -0.68419E-0010
  0.19125E+0005 -0.29428E+0004 -0.92832E-0008 -0.11774E-0007  0.94670E-0008
  0.19207E+0005 -0.29431E+0004 -0.45210E-0008 -0.14216E-0007  0.16940E-0007
  0.19250E+0005 -0.29433E+0004 -0.24016E-0008 -0.15155E-0007  0.19705E-0007
  0.19000E+0005 -0.29325E+0004 -0.17935E-0007 -0.68932E-0008 -0.68939E-0008
  0.19043E+0005 -0.29327E+0004 -0.15459E-0007 -0.85705E-0008 -0.16807E-0008
  0.19125E+0005 -0.29330E+0004 -0.10408E-0007 -0.11519E-0007  0.76624E-0008
  0.19207E+0005 -0.29333E+0004 -0.55588E-0008 -0.13869E-0007  0.15207E-0007
  0.19250E+0005 -0.29335E+0004 -0.33286E-0008 -0.14772E-0007  0.18107E-0007
  0.19000E+0005 -0.29136E+0004 -0.19497E-0007 -0.67270E-0008 -0.94115E-0008
  0.19043E+0005 -0.29139E+0004 -0.17283E-0007 -0.82964E-0008 -0.46056E-0008
  0.19125E+0005 -0.29143E+0004 -0.12471E-0007 -0.11047E-0007  0.43222E-0008
  0.19207E+0005 -0.29147E+0004 -0.75155E-0008 -0.13233E-0007  0.11944E-0007
  0.19250E+0005 -0.29149E+0004 -0.51042E-0008 -0.14072E-0007  0.15073E-0007
  0.19000E+0005 -0.28948E+0004 -0.20870E-0007 -0.65543E-0008 -0.11734E-0007
  0.19043E+0005 -0.28951E+0004 -0.18945E-0007 -0.80233E-0008 -0.73579E-0008
  0.19125E+0005 -0.28956E+0004 -0.14435E-0007 -0.10590E-0007  0.10948E-0008
  0.19207E+0005 -0.28960E+0004 -0.94471E-0008 -0.12623E-0007  0.87223E-0008
  0.19250E+0005 -0.28963E+0004 -0.68918E-0008 -0.13402E-0007  0.12042E-0007
  0.19000E+0005 -0.28849E+0004 -0.21518E-0007 -0.64606E-0008 -0.12881E-0007
  0.19043E+0005 -0.28851E+0004 -0.19756E-0007 -0.78796E-0008 -0.87402E-0008
  0.19125E+0005 -0.28857E+0004 -0.15430E-0007 -0.10354E-0007 -0.55978E-0009
  0.19207E+0005 -0.28862E+0004 -0.10452E-0007 -0.12311E-0007  0.70436E-0008
  0.19250E+0005 -0.28865E+0004 -0.78348E-0008 -0.13060E-0007  0.10449E-0007
  0.19250E+0005 -0.29433E+0004 -0.24016E-0008 -0.15155E-0007  0.19705E-0007
  0.19293E+0005 -0.29434E+0004 -0.65343E-0009 -0.15807E-0007  0.21536E-0007
  0.19375E+0005 -0.29435E+0004  0.14914E-0008 -0.16212E-0007  0.22375E-0007
  0.19457E+0005 -0.29437E+0004  0.20658E-0008 -0.15545E-0007  0.20032E-0007
  0.19500E+0005 -0.29438E+0004  0.17952E-0008 -0.14811E-0007  0.17756E-0007
  0.19250E+0005 -0.29335E+0004 -0.33286E-0008 -0.14772E-0007  0.18107E-0007
  0.19293E+0005 -0.29336E+0004 -0.14343E-0008 -0.15399E-0007  0.20131E-0007
  0.19375E+0005 -0.29338E+0004  0.10528E-0008 -0.15787E-0007  0.21450E-0007
  0.19457E+0005 -0.29340E+0004  0.19967E-0008 -0.15141E-0007  0.19659E-0007
  0.19500E+0005 -0.29341E+0004  0.19094E-0008 -0.14431E-0007  0.17670E-0007
  0.19250E+0005 -0.29149E+0004 -0.51042E-0008 -0.14072E-0007  0.15073E-0007
  0.19293E+0005 -0.29150E+0004 -0.29595E-0008 -0.14652E-0007  0.17432E-0007
  0.19375E+0005 -0.29153E+0004  0.13922E-0009 -0.15008E-0007  0.19619E-0007
  0.19457E+0005 -0.29156E+0004  0.17667E-0008 -0.14399E-0007  0.18851E-0007
  0.19500E+0005 -0.29157E+0004  0.20267E-0008 -0.13730E-0007  0.17401E-0007
  0.19250E+0005 -0.28963E+0004 -0.68918E-0008 -0.13402E-0007  0.12042E-0007
  0.19293E+0005 -0.28965E+0004 -0.45302E-0008 -0.13938E-0007  0.14702E-0007
  0.19375E+0005 -0.28968E+0004 -0.86920E-0009 -0.14262E-0007  0.17701E-0007
  0.19457E+0005 -0.28972E+0004  0.14167E-0008 -0.13686E-0007  0.17921E-0007
  0.19500E+0005 -0.28973E+0004  0.20210E-0008 -0.13055E-0007  0.17003E-0007
  0.19250E+0005 -0.28865E+0004 -0.78348E-0008 -0.13060E-0007  0.10449E-0007
  0.19293E+0005 -0.28867E+0004 -0.53721E-0008 -0.13574E-0007  0.13254E-0007
  0.19375E+0005 -0.28871E+0004 -0.14345E-0008 -0.13882E-0007  0.16659E-0007
  0.19457E+0005 -0.28874E+0004  0.11878E-0008 -0.13322E-0007  0.17387E-0007
  0.19500E+0005 -0.28876E+0004  0.19715E-0008 -0.12709E-0007  0.16744E-0007
  0.19500E+0005 -0.29438E+0004  0.17952E-0008 -0.14811E-0007  0.17756E-0007
  0.19543E+0005 -0.29440E+0004  0.12161E-0008 -0.13844E-0007  0.14969E-0007
  0.19625E+0005 -0.29442E+0004 -0.48114E-0009 -0.11576E-0007  0.89041E-0008
  0.19707E+0005 -0.29445E+0004 -0.23906E-0008 -0.89791E-0008  0.29501E-0008
  0.19750E+0005 -0.29447E+0004 -0.30107E-0008 -0.72242E-0008  0.41769E-0009
  0.19500E+0005 -0.29341E+0004  0.19094E-0008 -0.14431E-0007  0.17670E-0007
  0.19543E+0005 -0.29343E+0004  0.14920E-0008 -0.13497E-0007  0.15148E-0007
  0.19625E+0005 -0.29346E+0004  0.26013E-0010 -0.11296E-0007  0.94942E-0008
  0.19707E+0005 -0.29349E+0004 -0.17675E-0008 -0.87594E-0008  0.37970E-0008
  0.19750E+0005 -0.29351E+0004 -0.23914E-0008 -0.70411E-0008  0.13106E-0008
  0.19500E+0005 -0.29157E+0004  0.20267E-0008 -0.13730E-0007  0.17401E-0007
  0.19543E+0005 -0.29160E+0004  0.19209E-0008 -0.12855E-0007  0.15385E-0007
  0.19625E+0005 -0.29164E+0004  0.91585E-0009 -0.10774E-0007  0.10526E-0007
  0.19707E+0005 -0.29168E+0004 -0.63180E-0009 -0.83460E-0008  0.53344E-0008
  0.19750E+0005 -0.29170E+0004 -0.12718E-0008 -0.67376E-0008  0.29411E-0008
  0.19500E+0005 -0.28973E+0004  0.20210E-0008 -0.13055E-0007  0.17003E-0007
  0.19543E+0005 -0.28976E+0004  0.22317E-0008 -0.12234E-0007  0.15493E-0007
  0.19625E+0005 -0.28981E+0004  0.17106E-0008 -0.10263E-0007  0.11443E-0007
  0.19707E+0005 -0.28986E+0004  0.43808E-0009 -0.79408E-0008  0.67757E-0008
  0.19750E+0005 -0.28989E+0004 -0.20496E-0009 -0.64552E-0008  0.44934E-0008
  0.19500E+0005 -0.28876E+0004  0.19715E-0008 -0.12709E-0007  0.16744E-0007
  0.19543E+0005 -0.28879E+0004  0.23501E-0008 -0.11915E-0007  0.15500E-0007
  0.19625E+0005 -0.28885E+0004  0.20914E-0008 -0.99996E-0008  0.11880E-0007
  0.19707E+0005 -0.28890E+0004  0.97404E-0009 -0.77313E-0008  0.74951E-0008
  0.19750E+0005 -0.28893E+0004  0.33852E-0009 -0.63083E-0008  0.52793E-0008
  0.19750E+0005 -0.29447E+0004 -0.30107E-0008 -0.72242E-0008  0.41769E-0009
  0.19793E+0005 -0.29449E+0004 -0.40315E-0008 -0.62672E-0008 -0.20396E-0008
  0.19875E+0005 -0.29454E+0004 -0.40682E-0008 -0.34495E-0008 -0.38732E-0008
  0.19957E+0005 -0.29458E+0004 -0.27796E-0008 -0.19229E-0009 -0.35290E-0008
  0.20000E+0005 -0.29461E+0004 -0.31161E-0008  0.20575E-0008 -0.59621E-0008
  0.19750E+0005 -0.29351E+0004 -0.23914E-0008 -0.70411E-0008  0.13106E-0008
  0.19793E+0005 -0.29354E+0004 -0.34057E-0008 -0.60852E-0008 -0.10947E-0008
  0.19875E+0005 -0.29359E+0004 -0.35042E-0008 -0.32223E-0008 -0.29737E-0008
  0.19957E+0005 -0.29365E+0004 -0.26355E-0008 -0.39321E-0010 -0.32674E-0008
  0.20000E+0005 -0.29367E+0004 -0.33517E-0008  0.19164E-0008 -0.61417E-0008
  0.19750E+0005 -0.29170E+0004 -0.12718E-0008 -0.67376E-0008  0.29411E-0008
  0.19793E+0005 -0.29174E+0004 -0.22264E-0008 -0.57269E-0008  0.65625E-0009
  0.19875E+0005 -0.29180E+0004 -0.25392E-0008 -0.28687E-0008 -0.14432E-0008
  0.19957E+0005 -0.29187E+0004 -0.24543E-0008  0.12207E-0009 -0.28988E-0008
  0.20000E+0005 -0.29191E+0004 -0.36354E-0008  0.16533E-0008 -0.62302E-0008
  0.19750E+0005 -0.28989E+0004 -0.20496E-0009 -0.64552E-0008  0.44934E-0008
  0.19793E+0005 -0.28993E+0004 -0.10863E-0008 -0.53764E-0008  0.23229E-0008
  0.19875E+0005 -0.29002E+0004 -0.16856E-0008 -0.25935E-0008 -0.11090E-0009
  0.19957E+0005 -0.29010E+0004 -0.23170E-0008  0.18108E-0009 -0.26001E-0008
  0.20000E+0005 -0.29014E+0004 -0.37504E-0008  0.14082E-0008 -0.60779E-0008
  0.19750E+0005 -0.28893E+0004  0.33852E-0009 -0.63083E-0008  0.52793E-0008
  0.19793E+0005 -0.28898E+0004 -0.50776E-0009 -0.51981E-0008  0.31587E-0008
  0.19875E+0005 -0.28907E+0004 -0.12718E-0008 -0.24744E-0008  0.52507E-0009
  0.19957E+0005 -0.28916E+0004 -0.22428E-0008  0.18573E-0009 -0.24427E-0008
  0.20000E+0005 -0.28921E+0004 -0.37619E-0008  0.12923E-0008 -0.59405E-0008
  0.00000E+0000 -0.28729E+0004  0.70112E-0008 -0.59747E-0010  0.71795E-0008
  0.43168E+0002 -0.28725E+0004  0.10203E-0007  0.46017E-0008  0.68607E-0008
  0.12500E+0003 -0.28718E+0004  0.14784E-0007  0.10854E-0007  0.64789E-0008
  0.20683E+0003 -0.28712E+0004  0.18305E-0007  0.15174E-0007  0.65410E-0008
  0.25000E+0003 -0.28708E+0004  0.19709E-0007  0.16912E-0007  0.63700E-0008
  0.00000E+0000 -0.28619E+0004  0.76335E-0008  0.29635E-0009  0.77055E-0008
  0.43168E+0002 -0.28615E+0004  0.10601E-0007  0.47358E-0008  0.72516E-0008
  0.12500E+0003 -0.28608E+0004  0.14866E-0007  0.10886E-0007  0.64889E-0008
  0.20683E+0003 -0.28600E+0004  0.18183E-0007  0.15158E-0007  0.63013E-0008
  0.25000E+0003 -0.28596E+0004  0.19550E-0007  0.16874E-0007  0.61165E-0008
  0.00000E+0000 -0.28411E+0004  0.87629E-0008  0.97587E-0009  0.86330E-0008
  0.43168E+0002 -0.28406E+0004  0.11353E-0007  0.50645E-0008  0.79502E-0008
  0.12500E+0003 -0.28398E+0004  0.15035E-0007  0.10986E-0007  0.65402E-0008
  0.20683E+0003 -0.28389E+0004  0.17948E-0007  0.15131E-0007  0.58783E-0008
  0.25000E+0003 -0.28385E+0004  0.19227E-0007  0.16791E-0007  0.56470E-0008
  0.00000E+0000 -0.28203E+0004  0.98307E-0008  0.16642E-0008  0.94773E-0008
  0.43168E+0002 -0.28198E+0004  0.12084E-0007  0.54667E-0008  0.85840E-0008
  0.12500E+0003 -0.28188E+0004  0.15209E-0007  0.11127E-0007  0.66141E-0008
  0.20683E+0003 -0.28179E+0004  0.17710E-0007  0.15109E-0007  0.54982E-0008
  0.25000E+0003 -0.28174E+0004  0.18882E-0007  0.16696E-0007  0.51998E-0008
  0.00000E+0000 -0.28093E+0004  0.10370E-0007  0.20316E-0008  0.98908E-0008
  0.43168E+0002 -0.28088E+0004  0.12456E-0007  0.57011E-0008  0.88897E-0008
  0.12500E+0003 -0.28077E+0004  0.15298E-0007  0.11215E-0007  0.66548E-0008
  0.20683E+0003 -0.28067E+0004  0.17583E-0007  0.15098E-0007  0.53143E-0008
  0.25000E+0003 -0.28062E+0004  0.18694E-0007  0.16641E-0007  0.49756E-0008
  0.25000E+0003 -0.28708E+0004  0.19709E-0007  0.16912E-0007  0.63700E-0008
  0.29317E+0003 -0.28705E+0004  0.20963E-0007  0.18437E-0007  0.61592E-0008
  0.37500E+0003 -0.28699E+0004  0.23077E-0007  0.20721E-0007  0.58753E-0008
  0.45683E+0003 -0.28693E+0004  0.25032E-0007  0.22218E-0007  0.60242E-0008
  0.50000E+0003 -0.28690E+0004  0.26046E-0007  0.22666E-0007  0.63942E-0008
  0.25000E+0003 -0.28596E+0004  0.19550E-0007  0.16874E-0007  0.61165E-0008
  0.29317E+0003 -0.28593E+0004  0.20779E-0007  0.18362E-0007  0.59232E-0008
  0.37500E+0003 -0.28587E+0004  0.22901E-0007  0.20555E-0007  0.57739E-0008
  0.45683E+0003 -0.28580E+0004  0.24924E-0007  0.21951E-0007  0.61578E-0008
  0.50000E+0003 -0.28577E+0004  0.25989E-0007  0.22346E-0007  0.66758E-0008
  0.25000E+0003 -0.28385E+0004  0.19227E-0007  0.16791E-0007  0.56470E-0008
  0.29317E+0003 -0.28381E+0004  0.20406E-0007  0.18202E-0007  0.54835E-0008
  0.37500E+0003 -0.28374E+0004  0.22540E-0007  0.20218E-0007  0.55824E-0008
  0.45683E+0003 -0.28366E+0004  0.24685E-0007  0.21422E-0007  0.64021E-0008
  0.50000E+0003 -0.28362E+0004  0.25840E-0007  0.21719E-0007  0.71920E-0008
  0.25000E+0003 -0.28174E+0004  0.18882E-0007  0.16696E-0007  0.51998E-0008
  0.29317E+0003 -0.28169E+0004  0.20006E-0007  0.18021E-0007  0.50600E-0008
  0.37500E+0003 -0.28161E+0004  0.22144E-0007  0.19854E-0007  0.53964E-0008
  0.45683E+0003 -0.28152E+0004  0.24401E-0007  0.20867E-0007  0.66361E-0008
  0.50000E+0003 -0.28148E+0004  0.25638E-0007  0.21067E-0007  0.76859E-0008
  0.25000E+0003 -0.28062E+0004  0.18694E-0007  0.16641E-0007  0.49756E-0008
  0.29317E+0003 -0.28057E+0004  0.19785E-0007  0.17918E-0007  0.48459E-0008
  0.37500E+0003 -0.28048E+0004  0.21922E-0007  0.19651E-0007  0.53020E-0008
  0.45683E+0003 -0.28040E+0004  0.24233E-0007  0.20564E-0007  0.67561E-0008
  0.50000E+0003 -0.28035E+0004  0.25510E-0007  0.20714E-0007  0.79372E-0008
  0.50000E+0003 -0.28690E+0004  0.26046E-0007  0.22666E-0007  0.63942E-0008
  0.54317E+0003 -0.28688E+0004  0.27044E-0007  0.22870E-0007  0.69887E-0008
  0.62500E+0003 -0.28685E+0004  0.28848E-0007  0.22549E-0007  0.87766E-0008
  0.70683E+0003 -0.28682E+0004  0.30386E-0007  0.21307E-0007  0.11345E-0007
  0.75000E+0003 -0.28680E+0004  0.31014E-0007  0.20306E-0007  0.12937E-0007
  0.50000E+0003 -0.28577E+0004  0.25989E-0007  0.22346E-0007  0.66758E-0008
  0.54317E+0003 -0.28575E+0004  0.27044E-0007  0.22501E-0007  0.74254E-0008
  0.62500E+0003 -0.28571E+0004  0.28955E-0007  0.22104E-0007  0.94999E-0008
  0.70683E+0003 -0.28568E+0004  0.30573E-0007  0.20814E-0007  0.12301E-0007
  0.75000E+0003 -0.28566E+0004  0.31224E-0007  0.19801E-0007  0.13978E-0007
  0.50000E+0003 -0.28362E+0004  0.25840E-0007  0.21719E-0007  0.71920E-0008
  0.54317E+0003 -0.28360E+0004  0.26995E-0007  0.21784E-0007  0.82248E-0008
  0.62500E+0003 -0.28356E+0004  0.29087E-0007  0.21246E-0007  0.10813E-0007
  0.70683E+0003 -0.28352E+0004  0.30830E-0007  0.19866E-0007  0.14018E-0007
  0.75000E+0003 -0.28350E+0004  0.31506E-0007  0.18830E-0007  0.15834E-0007
  0.50000E+0003 -0.28148E+0004  0.25638E-0007  0.21067E-0007  0.76859E-0008
  0.54317E+0003 -0.28146E+0004  0.26882E-0007  0.21044E-0007  0.89855E-0008
  0.62500E+0003 -0.28141E+0004  0.29127E-0007  0.20369E-0007  0.12048E-0007
  0.70683E+0003 -0.28136E+0004  0.30956E-0007  0.18902E-0007  0.15608E-0007
  0.75000E+0003 -0.28134E+0004  0.31637E-0007  0.17841E-0007  0.17537E-0007
  0.50000E+0003 -0.28035E+0004  0.25510E-0007  0.20714E-0007  0.79372E-0008
  0.54317E+0003 -0.28032E+0004  0.26796E-0007  0.20644E-0007  0.93710E-0008
  0.62500E+0003 -0.28028E+0004  0.29109E-0007  0.19898E-0007  0.12667E-0007
  0.70683E+0003 -0.28023E+0004  0.30970E-0007  0.18386E-0007  0.16395E-0007
  0.75000E+0003 -0.28020E+0004  0.31646E-0007  0.17312E-0007  0.18373E-0007
  0.75000E+0003 -0.28680E+0004  0.31014E-0007  0.20306E-0007  0.12937E-0007
  0.79317E+0003 -0.28679E+0004  0.31466E-0007  0.19094E-0007  0.14622E-0007
  0.87500E+0003 -0.28677E+0004  0.31713E-0007  0.16329E-0007  0.17851E-0007
  0.95683E+0003 -0.28675E+0004  0.30980E-0007  0.13175E-0007  0.20722E-0007
  0.10000E+0004 -0.28674E+0004  0.30144E-0007  0.11467E-0007  0.21915E-0007
  0.75000E+0003 -0.28566E+0004  0.31224E-0007  0.19801E-0007  0.13978E-0007
  0.79317E+0003 -0.28565E+0004  0.31679E-0007  0.18586E-0007  0.15714E-0007
  0.87500E+0003 -0.28563E+0004  0.31876E-0007  0.15839E-0007  0.18937E-0007
  0.95683E+0003 -0.28561E+0004  0.31012E-0007  0.12728E-0007  0.21657E-0007
  0.10000E+0004 -0.28560E+0004  0.30075E-0007  0.11051E-0007  0.22714E-0007
  0.75000E+0003 -0.28350E+0004  0.31506E-0007  0.18830E-0007  0.15834E-0007
  0.79317E+0003 -0.28349E+0004  0.31953E-0007  0.17608E-0007  0.17647E-0007
  0.87500E+0003 -0.28347E+0004  0.32026E-0007  0.14891E-0007  0.20821E-0007
  0.95683E+0003 -0.28344E+0004  0.30891E-0007  0.11858E-0007  0.23225E-0007
  0.10000E+0004 -0.28343E+0004  0.29756E-0007  0.10234E-0007  0.24014E-0007
  0.75000E+0003 -0.28134E+0004  0.31637E-0007  0.17841E-0007  0.17537E-0007
  0.79317E+0003 -0.28133E+0004  0.32055E-0007  0.16611E-0007  0.19400E-0007
  0.87500E+0003 -0.28130E+0004  0.31968E-0007  0.13920E-0007  0.22478E-0007
  0.95683E+0003 -0.28127E+0004  0.30538E-0007  0.10958E-0007  0.24531E-0007
  0.10000E+0004 -0.28126E+0004  0.29198E-0007  0.93837E-0008  0.25039E-0007
  0.75000E+0003 -0.28020E+0004  0.31646E-0007  0.17312E-0007  0.18373E-0007
  0.79317E+0003 -0.28019E+0004  0.32040E-0007  0.16078E-0007  0.20252E-0007
  0.87500E+0003 -0.28016E+0004  0.31856E-0007  0.13400E-0007  0.23261E-0007
  0.95683E+0003 -0.28013E+0004  0.30260E-0007  0.10471E-0007  0.25116E-0007
  0.10000E+0004 -0.28012E+0004  0.28809E-0007  0.89223E-0008  0.25471E-0007
  0.10000E+0004 -0.28674E+0004  0.30144E-0007  0.11467E-0007  0.21915E-0007
  0.10432E+0004 -0.28673E+0004  0.28978E-0007  0.97849E-0008  0.22802E-0007
  0.11250E+0004 -0.28671E+0004  0.25863E-0007  0.68727E-0008  0.23394E-0007
  0.12068E+0004 -0.28668E+0004  0.21634E-0007  0.45786E-0008  0.22294E-0007
  0.12500E+0004 -0.28667E+0004  0.19014E-0007  0.37107E-0008  0.20963E-0007
  0.10000E+0004 -0.28560E+0004  0.30075E-0007  0.11051E-0007  0.22714E-0007
  0.10432E+0004 -0.28559E+0004  0.28789E-0007  0.94024E-0008  0.23430E-0007
  0.11250E+0004 -0.28556E+0004  0.25404E-0007  0.65568E-0008  0.23618E-0007
  0.12068E+0004 -0.28553E+0004  0.20875E-0007  0.43225E-0008  0.22051E-0007
  0.12500E+0004 -0.28552E+0004  0.18096E-0007  0.34795E-0008  0.20467E-0007
  0.10000E+0004 -0.28343E+0004  0.29756E-0007  0.10234E-0007  0.24014E-0007
  0.10432E+0004 -0.28341E+0004  0.28239E-0007  0.86462E-0008  0.24398E-0007
  0.11250E+0004 -0.28338E+0004  0.24349E-0007  0.59189E-0008  0.23822E-0007
  0.12068E+0004 -0.28335E+0004  0.19274E-0007  0.37911E-0008  0.21388E-0007
  0.12500E+0004 -0.28333E+0004  0.16213E-0007  0.29924E-0008  0.19341E-0007
  0.10000E+0004 -0.28126E+0004  0.29198E-0007  0.93837E-0008  0.25039E-0007
  0.10432E+0004 -0.28124E+0004  0.27447E-0007  0.78510E-0008  0.25085E-0007
  0.11250E+0004 -0.28121E+0004  0.23063E-0007  0.52327E-0008  0.23748E-0007
  0.12068E+0004 -0.28117E+0004  0.17475E-0007  0.32031E-0008  0.20474E-0007
  0.12500E+0004 -0.28115E+0004  0.14158E-0007  0.24451E-0008  0.17987E-0007
  0.10000E+0004 -0.28012E+0004  0.28809E-0007  0.89223E-0008  0.25471E-0007
  0.10432E+0004 -0.28010E+0004  0.26936E-0007  0.74167E-0008  0.25337E-0007
  0.11250E+0004 -0.28006E+0004  0.22297E-0007  0.48523E-0008  0.23602E-0007
  0.12068E+0004 -0.28002E+0004  0.16453E-0007  0.28715E-0008  0.19897E-0007
  0.12500E+0004 -0.28000E+0004  0.13012E-0007  0.21339E-0008  0.17187E-0007
  0.12500E+0004 -0.28667E+0004  0.19014E-0007  0.37107E-0008  0.20963E-0007
  0.12932E+0004 -0.28665E+0004  0.16170E-0007  0.31103E-0008  0.19107E-0007
  0.13750E+0004 -0.28662E+0004  0.10345E-0007  0.27700E-0008  0.14207E-0007
  0.14568E+0004 -0.28658E+0004  0.42621E-0008  0.34611E-0008  0.77489E-0008
  0.15000E+0004 -0.28657E+0004  0.10791E-0008  0.42000E-0008  0.38639E-0008
  0.12500E+0004 -0.28552E+0004  0.18096E-0007  0.34795E-0008  0.20467E-0007
  0.12932E+0004 -0.28550E+0004  0.15100E-0007  0.28978E-0008  0.18364E-0007
  0.13750E+0004 -0.28546E+0004  0.90243E-0008  0.25716E-0008  0.13048E-0007
  0.14568E+0004 -0.28543E+0004  0.27682E-0008  0.32466E-0008  0.62854E-0008
  0.15000E+0004 -0.28541E+0004 -0.46486E-0009  0.39647E-0008  0.23009E-0008
  0.12500E+0004 -0.28333E+0004  0.16213E-0007  0.29924E-0008  0.19341E-0007
  0.12932E+0004 -0.28331E+0004  0.12951E-0007  0.24438E-0008  0.16791E-0007
  0.13750E+0004 -0.28327E+0004  0.64523E-0008  0.21427E-0008  0.10732E-0007
  0.14568E+0004 -0.28323E+0004 -0.68588E-0010  0.27891E-0008  0.34481E-0008
  0.15000E+0004 -0.28321E+0004 -0.33612E-0008  0.34705E-0008 -0.69499E-0009
  0.12500E+0004 -0.28115E+0004  0.14158E-0007  0.24451E-0008  0.17987E-0007
  0.12932E+0004 -0.28113E+0004  0.10661E-0007  0.19272E-0008  0.15017E-0007
  0.13750E+0004 -0.28108E+0004  0.38112E-0008  0.16491E-0008  0.82800E-0008
  0.14568E+0004 -0.28103E+0004 -0.28926E-0008  0.22695E-0008  0.54619E-0009
  0.15000E+0004 -0.28101E+0004 -0.62001E-0008  0.29175E-0008 -0.37165E-0008
  0.12500E+0004 -0.28000E+0004  0.13012E-0007  0.21339E-0008  0.17187E-0007
  0.12932E+0004 -0.27998E+0004  0.94037E-0008  0.16311E-0008  0.14008E-0007
  0.13750E+0004 -0.27993E+0004  0.23977E-0008  0.13646E-0008  0.69382E-0008
  0.14568E+0004 -0.27988E+0004 -0.43701E-0008  0.19723E-0008 -0.10035E-0008
  0.15000E+0004 -0.27985E+0004 -0.76681E-0008  0.26040E-0008 -0.53138E-0008
  0.15000E+0004 -0.28657E+0004  0.10791E-0008  0.42000E-0008  0.38639E-0008
  0.15432E+0004 -0.28655E+0004 -0.20170E-0008  0.51565E-0008 -0.24799E-0009
  0.16250E+0004 -0.28651E+0004 -0.74674E-0008  0.73937E-0008 -0.83130E-0008
  0.17068E+0004 -0.28647E+0004 -0.12149E-0007  0.98690E-0008 -0.16163E-0007
  0.17500E+0004 -0.28645E+0004 -0.14251E-0007  0.11125E-0007 -0.19991E-0007
  0.15000E+0004 -0.28541E+0004 -0.46486E-0009  0.39647E-0008  0.23009E-0008
  0.15432E+0004 -0.28538E+0004 -0.35792E-0008  0.48930E-0008 -0.18631E-0008
  0.16250E+0004 -0.28534E+0004 -0.89708E-0008  0.70598E-0008 -0.98863E-0008
  0.17068E+0004 -0.28530E+0004 -0.13473E-0007  0.94525E-0008 -0.17513E-0007
  0.17500E+0004 -0.28528E+0004 -0.15437E-0007  0.10664E-0007 -0.21158E-0007
  0.15000E+0004 -0.28321E+0004 -0.33612E-0008  0.34705E-0008 -0.69499E-0009
  0.15432E+0004 -0.28318E+0004 -0.64750E-0008  0.43487E-0008 -0.49282E-0008
  0.16250E+0004 -0.28314E+0004 -0.11691E-0007  0.63915E-0008 -0.12820E-0007
  0.17068E+0004 -0.28309E+0004 -0.15799E-0007  0.86392E-0008 -0.19984E-0007
  0.17500E+0004 -0.28306E+0004 -0.17477E-0007  0.97745E-0008 -0.23266E-0007
  0.15000E+0004 -0.28101E+0004 -0.62001E-0008  0.29175E-0008 -0.37165E-0008
  0.15432E+0004 -0.28098E+0004 -0.92691E-0008  0.37501E-0008 -0.79810E-0008
  0.16250E+0004 -0.28093E+0004 -0.14231E-0007  0.56806E-0008 -0.15677E-0007
  0.17068E+0004 -0.28087E+0004 -0.17879E-0007  0.77977E-0008 -0.22327E-0007
  0.17500E+0004 -0.28085E+0004 -0.19242E-0007  0.88645E-0008 -0.25226E-0007
  0.15000E+0004 -0.27985E+0004 -0.76681E-0008  0.26040E-0008 -0.53138E-0008
  0.15432E+0004 -0.27982E+0004 -0.10696E-0007  0.34143E-0008 -0.95798E-0008
  0.16250E+0004 -0.27976E+0004 -0.15494E-0007  0.52899E-0008 -0.17147E-0007
  0.17068E+0004 -0.27971E+0004 -0.18874E-0007  0.73436E-0008 -0.23507E-0007
  0.17500E+0004 -0.27968E+0004 -0.20061E-0007  0.83771E-0008 -0.26196E-0007
  0.17500E+0004 -0.28645E+0004 -0.14251E-0007  0.11125E-0007 -0.19991E-0007
  0.17932E+0004 -0.28643E+0004 -0.16090E-0007  0.12267E-0007 -0.23496E-0007
  0.18750E+0004 -0.28638E+0004 -0.18868E-0007  0.13905E-0007 -0.28986E-0007
  0.19568E+0004 -0.28634E+0004 -0.20848E-0007  0.14578E-0007 -0.32704E-0007
  0.20000E+0004 -0.28632E+0004 -0.21651E-0007  0.14464E-0007 -0.33905E-0007
  0.17500E+0004 -0.28528E+0004 -0.15437E-0007  0.10664E-0007 -0.21158E-0007
  0.17932E+0004 -0.28526E+0004 -0.17112E-0007  0.11765E-0007 -0.24442E-0007
  0.18750E+0004 -0.28521E+0004 -0.19527E-0007  0.13339E-0007 -0.29437E-0007
  0.19568E+0004 -0.28516E+0004 -0.21106E-0007  0.13978E-0007 -0.32613E-0007
  0.20000E+0004 -0.28513E+0004 -0.21697E-0007  0.13863E-0007 -0.33532E-0007
  0.17500E+0004 -0.28306E+0004 -0.17477E-0007  0.97745E-0008 -0.23266E-0007
  0.17932E+0004 -0.28303E+0004 -0.18822E-0007  0.10803E-0007 -0.26120E-0007
  0.18750E+0004 -0.28298E+0004 -0.20522E-0007  0.12267E-0007 -0.30165E-0007
  0.19568E+0004 -0.28292E+0004 -0.21333E-0007  0.12851E-0007 -0.32315E-0007
  0.20000E+0004 -0.28289E+0004 -0.21523E-0007  0.12735E-0007 -0.32705E-0007
  0.17500E+0004 -0.28085E+0004 -0.19242E-0007  0.88645E-0008 -0.25226E-0007
  0.17932E+0004 -0.28081E+0004 -0.20235E-0007  0.98287E-0008 -0.27636E-0007
  0.18750E+0004 -0.28075E+0004 -0.21192E-0007  0.11197E-0007 -0.30721E-0007
  0.19568E+0004 -0.28069E+0004 -0.21225E-0007  0.11737E-0007 -0.31854E-0007
  0.20000E+0004 -0.28066E+0004 -0.21016E-0007  0.11624E-0007 -0.31723E-0007
  0.17500E+0004 -0.27968E+0004 -0.20061E-0007  0.83771E-0008 -0.26196E-0007
  0.17932E+0004 -0.27964E+0004 -0.20859E-0007  0.93106E-0008 -0.28367E-0007
  0.18750E+0004 -0.27957E+0004 -0.21416E-0007  0.10634E-0007 -0.30943E-0007
  0.19568E+0004 -0.27951E+0004 -0.21037E-0007  0.11155E-0007 -0.31544E-0007
  0.20000E+0004 -0.27947E+0004 -0.20620E-0007  0.11045E-0007 -0.31143E-0007
  0.20000E+0004 -0.28632E+0004 -0.21651E-0007  0.14464E-0007 -0.33905E-0007
  0.20432E+0004 -0.28629E+0004 -0.22347E-0007  0.14000E-0007 -0.34590E-0007
  0.21250E+0004 -0.28623E+0004 -0.23543E-0007  0.12180E-0007 -0.34601E-0007
  0.22068E+0004 -0.28618E+0004 -0.24860E-0007  0.92508E-0008 -0.33261E-0007
  0.22500E+0004 -0.28615E+0004 -0.25703E-0007  0.73568E-0008 -0.32188E-0007
  0.20000E+0004 -0.28513E+0004 -0.21697E-0007  0.13863E-0007 -0.33532E-0007
  0.20432E+0004 -0.28510E+0004 -0.22188E-0007  0.13408E-0007 -0.33948E-0007
  0.21250E+0004 -0.28504E+0004 -0.23036E-0007  0.11642E-0007 -0.33522E-0007
  0.22068E+0004 -0.28498E+0004 -0.24082E-0007  0.88099E-0008 -0.31877E-0007
  0.22500E+0004 -0.28495E+0004 -0.24819E-0007  0.69819E-0008 -0.30705E-0007
  0.20000E+0004 -0.28289E+0004 -0.21523E-0007  0.12735E-0007 -0.32705E-0007
  0.20432E+0004 -0.28286E+0004 -0.21629E-0007  0.12301E-0007 -0.32622E-0007
  0.21250E+0004 -0.28279E+0004 -0.21826E-0007  0.10637E-0007 -0.31384E-0007
  0.22068E+0004 -0.28272E+0004 -0.22368E-0007  0.79838E-0008 -0.29172E-0007
  0.22500E+0004 -0.28269E+0004 -0.22909E-0007  0.62775E-0008 -0.27817E-0007
  0.20000E+0004 -0.28066E+0004 -0.21016E-0007  0.11624E-0007 -0.31723E-0007
  0.20432E+0004 -0.28061E+0004 -0.20742E-0007  0.11214E-0007 -0.31151E-0007
  0.21250E+0004 -0.28054E+0004 -0.20304E-0007  0.96504E-0008 -0.29126E-0007
  0.22068E+0004 -0.28046E+0004 -0.20357E-0007  0.71700E-0008 -0.26367E-0007
  0.22500E+0004 -0.28042E+0004 -0.20707E-0007  0.55788E-0008 -0.24834E-0007
  0.20000E+0004 -0.27947E+0004 -0.20620E-0007  0.11045E-0007 -0.31143E-0007
  0.20432E+0004 -0.27943E+0004 -0.20148E-0007  0.10647E-0007 -0.30318E-0007
  0.21250E+0004 -0.27935E+0004 -0.19382E-0007  0.91374E-0008 -0.27888E-0007
  0.22068E+0004 -0.27927E+0004 -0.19184E-0007  0.67455E-0008 -0.24849E-0007
  0.22500E+0004 -0.27922E+0004 -0.19435E-0007  0.52127E-0008 -0.23225E-0007
  0.22500E+0004 -0.28615E+0004 -0.25703E-0007  0.73568E-0008 -0.32188E-0007
  0.22932E+0004 -0.28611E+0004 -0.26685E-0007  0.52866E-0008 -0.30962E-0007
  0.23750E+0004 -0.28604E+0004 -0.29000E-0007  0.11506E-0008 -0.28569E-0007
  0.24568E+0004 -0.28598E+0004 -0.31908E-0007 -0.28476E-0008 -0.26553E-0007
  0.25000E+0004 -0.28594E+0004 -0.33636E-0007 -0.47246E-0008 -0.25802E-0007
  0.22500E+0004 -0.28495E+0004 -0.24819E-0007  0.69819E-0008 -0.30705E-0007
  0.22932E+0004 -0.28491E+0004 -0.25722E-0007  0.49864E-0008 -0.29424E-0007
  0.23750E+0004 -0.28484E+0004 -0.27961E-0007  0.10060E-0008 -0.27047E-0007
  0.24568E+0004 -0.28476E+0004 -0.30880E-0007 -0.28317E-0008 -0.25178E-0007
  0.25000E+0004 -0.28473E+0004 -0.32642E-0007 -0.46282E-0008 -0.24544E-0007
  0.22500E+0004 -0.28269E+0004 -0.22909E-0007  0.62775E-0008 -0.27817E-0007
  0.22932E+0004 -0.28264E+0004 -0.23663E-0007  0.44169E-0008 -0.26432E-0007
  0.23750E+0004 -0.28255E+0004 -0.25752E-0007  0.71824E-0009 -0.24071E-0007
  0.24568E+0004 -0.28247E+0004 -0.28670E-0007 -0.28302E-0008 -0.22452E-0007
  0.25000E+0004 -0.28242E+0004 -0.30477E-0007 -0.44825E-0008 -0.22017E-0007
  0.22500E+0004 -0.28042E+0004 -0.20707E-0007  0.55788E-0008 -0.24834E-0007
  0.22932E+0004 -0.28037E+0004 -0.21314E-0007  0.38465E-0008 -0.23346E-0007
  0.23750E+0004 -0.28027E+0004 -0.23244E-0007  0.41335E-0009 -0.20986E-0007
  0.24568E+0004 -0.28017E+0004 -0.26131E-0007 -0.28643E-0008 -0.19579E-0007
  0.25000E+0004 -0.28012E+0004 -0.27960E-0007 -0.43821E-0008 -0.19313E-0007
  0.22500E+0004 -0.27922E+0004 -0.19435E-0007  0.52127E-0008 -0.23225E-0007
  0.22932E+0004 -0.27917E+0004 -0.19965E-0007  0.35454E-0008 -0.21682E-0007
  0.23750E+0004 -0.27907E+0004 -0.21807E-0007  0.24598E-0009 -0.19318E-0007
  0.24568E+0004 -0.27896E+0004 -0.24667E-0007 -0.28958E-0008 -0.18009E-0007
  0.25000E+0004 -0.27891E+0004 -0.26498E-0007 -0.43464E-0008 -0.17822E-0007
  0.25000E+0004 -0.28594E+0004 -0.33636E-0007 -0.47246E-0008 -0.25802E-0007
  0.25432E+0004 -0.28590E+0004 -0.35446E-0007 -0.63538E-0008 -0.25321E-0007
  0.26250E+0004 -0.28581E+0004 -0.38934E-0007 -0.85434E-0008 -0.25267E-0007
  0.27068E+0004 -0.28573E+0004 -0.42143E-0007 -0.93138E-0008 -0.26335E-0007
  0.27500E+0004 -0.28569E+0004 -0.43571E-0007 -0.90934E-0008 -0.27293E-0007
  0.25000E+0004 -0.28473E+0004 -0.32642E-0007 -0.46282E-0008 -0.24544E-0007
  0.25432E+0004 -0.28468E+0004 -0.34498E-0007 -0.61834E-0008 -0.24197E-0007
  0.26250E+0004 -0.28459E+0004 -0.38097E-0007 -0.82580E-0008 -0.24415E-0007
  0.27068E+0004 -0.28450E+0004 -0.41425E-0007 -0.89572E-0008 -0.25734E-0007
  0.27500E+0004 -0.28445E+0004 -0.42911E-0007 -0.87200E-0008 -0.26800E-0007
  0.25000E+0004 -0.28242E+0004 -0.30477E-0007 -0.44825E-0008 -0.22017E-0007
  0.25432E+0004 -0.28237E+0004 -0.32398E-0007 -0.59044E-0008 -0.21894E-0007
  0.26250E+0004 -0.28227E+0004 -0.36153E-0007 -0.77740E-0008 -0.22563E-0007
  0.27068E+0004 -0.28216E+0004 -0.39641E-0007 -0.83473E-0008 -0.24284E-0007
  0.27500E+0004 -0.28211E+0004 -0.41202E-0007 -0.80813E-0008 -0.25515E-0007
  0.25000E+0004 -0.28012E+0004 -0.27960E-0007 -0.43821E-0008 -0.19313E-0007
  0.25432E+0004 -0.28006E+0004 -0.29916E-0007 -0.56805E-0008 -0.19380E-0007
  0.26250E+0004 -0.27994E+0004 -0.33759E-0007 -0.73607E-0008 -0.20420E-0007
  0.27068E+0004 -0.27983E+0004 -0.37330E-0007 -0.78198E-0008 -0.22455E-0007
  0.27500E+0004 -0.27977E+0004 -0.38922E-0007 -0.75287E-0008 -0.23804E-0007
  0.25000E+0004 -0.27891E+0004 -0.26498E-0007 -0.43464E-0008 -0.17822E-0007
  0.25432E+0004 -0.27884E+0004 -0.28462E-0007 -0.55832E-0008 -0.17976E-0007
  0.26250E+0004 -0.27872E+0004 -0.32326E-0007 -0.71695E-0008 -0.19183E-0007
  0.27068E+0004 -0.27860E+0004 -0.35911E-0007 -0.75726E-0008 -0.21350E-0007
  0.27500E+0004 -0.27853E+0004 -0.37503E-0007 -0.72699E-0008 -0.22744E-0007
  0.27500E+0004 -0.28569E+0004 -0.43571E-0007 -0.90934E-0008 -0.27293E-0007
  0.27932E+0004 -0.28564E+0004 -0.44729E-0007 -0.84303E-0008 -0.28464E-0007
  0.28750E+0004 -0.28555E+0004 -0.45983E-0007 -0.60369E-0008 -0.31047E-0007
  0.29568E+0004 -0.28547E+0004 -0.45743E-0007 -0.23545E-0008 -0.33696E-0007
  0.30000E+0004 -0.28542E+0004 -0.44952E-0007 -0.19805E-0010 -0.34948E-0007
  0.27500E+0004 -0.28445E+0004 -0.42911E-0007 -0.87200E-0008 -0.26800E-0007
  0.27932E+0004 -0.28440E+0004 -0.44119E-0007 -0.80548E-0008 -0.28056E-0007
  0.28750E+0004 -0.28431E+0004 -0.45449E-0007 -0.56979E-0008 -0.30726E-0007
  0.29568E+0004 -0.28421E+0004 -0.45259E-0007 -0.21004E-0008 -0.33365E-0007
  0.30000E+0004 -0.28416E+0004 -0.44488E-0007  0.17306E-0009 -0.34577E-0007
  0.27500E+0004 -0.28211E+0004 -0.41202E-0007 -0.80813E-0008 -0.25515E-0007
  0.27932E+0004 -0.28205E+0004 -0.42473E-0007 -0.74140E-0008 -0.26894E-0007
  0.28750E+0004 -0.28194E+0004 -0.43886E-0007 -0.51263E-0008 -0.29664E-0007
  0.29568E+0004 -0.28184E+0004 -0.43746E-0007 -0.16848E-0008 -0.32235E-0007
  0.30000E+0004 -0.28178E+0004 -0.42997E-0007  0.47733E-0009 -0.33356E-0007
  0.27500E+0004 -0.27977E+0004 -0.38922E-0007 -0.75287E-0008 -0.23804E-0007
  0.27932E+0004 -0.27970E+0004 -0.40213E-0007 -0.68613E-0008 -0.25259E-0007
  0.28750E+0004 -0.27958E+0004 -0.41637E-0007 -0.46424E-0008 -0.28051E-0007
  0.29568E+0004 -0.27946E+0004 -0.41492E-0007 -0.13509E-0008 -0.30498E-0007
  0.30000E+0004 -0.27939E+0004 -0.40746E-0007  0.70522E-0009 -0.31509E-0007
  0.27500E+0004 -0.27853E+0004 -0.37503E-0007 -0.72699E-0008 -0.22744E-0007
  0.27932E+0004 -0.27846E+0004 -0.38788E-0007 -0.66032E-0008 -0.24222E-0007
  0.28750E+0004 -0.27833E+0004 -0.40192E-0007 -0.44205E-0008 -0.26998E-0007
  0.29568E+0004 -0.27820E+0004 -0.40024E-0007 -0.12058E-0008 -0.29359E-0007
  0.30000E+0004 -0.27813E+0004 -0.39272E-0007  0.79612E-0009 -0.30305E-0007
  0.30000E+0004 -0.28542E+0004 -0.44952E-0007 -0.19805E-0010 -0.34948E-0007
  0.30432E+0004 -0.28539E+0004 -0.43689E-0007  0.25079E-0008 -0.36010E-0007
  0.31250E+0004 -0.28532E+0004 -0.40047E-0007  0.75508E-0008 -0.37285E-0007
  0.32068E+0004 -0.28525E+0004 -0.34943E-0007  0.12504E-0007 -0.37326E-0007
  0.32500E+0004 -0.28521E+0004 -0.31772E-0007  0.14910E-0007 -0.36785E-0007
  0.30000E+0004 -0.28416E+0004 -0.44488E-0007  0.17306E-0009 -0.34577E-0007
  0.30432E+0004 -0.28412E+0004 -0.43247E-0007  0.26314E-0008 -0.35585E-0007
  0.31250E+0004 -0.28405E+0004 -0.39654E-0007  0.75268E-0008 -0.36727E-0007
  0.32068E+0004 -0.28397E+0004 -0.34629E-0007  0.12325E-0007 -0.36639E-0007
  0.32500E+0004 -0.28393E+0004 -0.31520E-0007  0.14651E-0007 -0.36048E-0007
  0.30000E+0004 -0.28178E+0004 -0.42997E-0007  0.47733E-0009 -0.33356E-0007
  0.30432E+0004 -0.28173E+0004 -0.41786E-0007  0.28087E-0008 -0.34250E-0007
  0.31250E+0004 -0.28165E+0004 -0.38287E-0007  0.74355E-0008 -0.35144E-0007
  0.32068E+0004 -0.28156E+0004 -0.33441E-0007  0.11952E-0007 -0.34840E-0007
  0.32500E+0004 -0.28151E+0004 -0.30474E-0007  0.14135E-0007 -0.34178E-0007
  0.30000E+0004 -0.27939E+0004 -0.40746E-0007  0.70522E-0009 -0.31509E-0007
  0.30432E+0004 -0.27934E+0004 -0.39555E-0007  0.29156E-0008 -0.32277E-0007
  0.31250E+0004 -0.27924E+0004 -0.36154E-0007  0.72875E-0008 -0.32928E-0007
  0.32068E+0004 -0.27915E+0004 -0.31522E-0007  0.11537E-0007 -0.32445E-0007
  0.32500E+0004 -0.27909E+0004 -0.28726E-0007  0.13584E-0007 -0.31741E-0007
  0.30000E+0004 -0.27813E+0004 -0.39272E-0007  0.79612E-0009 -0.30305E-0007
  0.30432E+0004 -0.27808E+0004 -0.38088E-0007  0.29454E-0008 -0.31004E-0007
  0.31250E+0004 -0.27798E+0004 -0.34741E-0007  0.71880E-0008 -0.31528E-0007
  0.32068E+0004 -0.27787E+0004 -0.30234E-0007  0.11303E-0007 -0.30963E-0007
  0.32500E+0004 -0.27782E+0004 -0.27540E-0007  0.13280E-0007 -0.30249E-0007
  0.32500E+0004 -0.28521E+0004 -0.31772E-0007  0.14910E-0007 -0.36785E-0007
  0.32932E+0004 -0.28519E+0004 -0.28347E-0007  0.17095E-0007 -0.35845E-0007
  0.33750E+0004 -0.28515E+0004 -0.21391E-0007  0.20424E-0007 -0.32983E-0007
  0.34568E+0004 -0.28510E+0004 -0.14210E-0007  0.22469E-0007 -0.28813E-0007
  0.35000E+0004 -0.28508E+0004 -0.10478E-0007  0.22976E-0007 -0.26165E-0007
  0.32500E+0004 -0.28393E+0004 -0.31520E-0007  0.14651E-0007 -0.36048E-0007
  0.32932E+0004 -0.28391E+0004 -0.28175E-0007  0.16762E-0007 -0.35080E-0007
  0.33750E+0004 -0.28386E+0004 -0.21422E-0007  0.19969E-0007 -0.32235E-0007
  0.34568E+0004 -0.28382E+0004 -0.14506E-0007  0.21924E-0007 -0.28195E-0007
  0.35000E+0004 -0.28379E+0004 -0.10935E-0007  0.22399E-0007 -0.25662E-0007
  0.32500E+0004 -0.28151E+0004 -0.30474E-0007  0.14135E-0007 -0.34178E-0007
  0.32932E+0004 -0.28149E+0004 -0.27314E-0007  0.16109E-0007 -0.33187E-0007
  0.33750E+0004 -0.28143E+0004 -0.21017E-0007  0.19095E-0007 -0.30450E-0007
  0.34568E+0004 -0.28138E+0004 -0.14691E-0007  0.20886E-0007 -0.26738E-0007
  0.35000E+0004 -0.28135E+0004 -0.11477E-0007  0.21303E-0007 -0.24470E-0007
  0.32500E+0004 -0.27909E+0004 -0.28726E-0007  0.13584E-0007 -0.31741E-0007
  0.32932E+0004 -0.27906E+0004 -0.25789E-0007  0.15430E-0007 -0.30766E-0007
  0.33750E+0004 -0.27900E+0004 -0.20038E-0007  0.18206E-0007 -0.28221E-0007
  0.34568E+0004 -0.27894E+0004 -0.14405E-0007  0.19841E-0007 -0.24934E-0007
  0.35000E+0004 -0.27891E+0004 -0.11605E-0007  0.20203E-0007 -0.22983E-0007
  0.32500E+0004 -0.27782E+0004 -0.27540E-0007  0.13280E-0007 -0.30249E-0007
  0.32932E+0004 -0.27778E+0004 -0.24734E-0007  0.15062E-0007 -0.29295E-0007
  0.33750E+0004 -0.27772E+0004 -0.19303E-0007  0.17731E-0007 -0.26882E-0007
  0.34568E+0004 -0.27765E+0004 -0.14073E-0007  0.19288E-0007 -0.23853E-0007
  0.35000E+0004 -0.27762E+0004 -0.11512E-0007  0.19621E-0007 -0.22087E-0007
  0.35000E+0004 -0.28508E+0004 -0.10478E-0007  0.22976E-0007 -0.26165E-0007
  0.35432E+0004 -0.28506E+0004 -0.68503E-0008  0.23082E-0007 -0.23253E-0007
  0.36250E+0004 -0.28502E+0004 -0.41694E-0009  0.22219E-0007 -0.17178E-0007
  0.37068E+0004 -0.28499E+0004  0.52859E-0008  0.20106E-0007 -0.10615E-0007
  0.37500E+0004 -0.28497E+0004  0.79742E-0008  0.18580E-0007 -0.70537E-0008
  0.35000E+0004 -0.28379E+0004 -0.10935E-0007  0.22399E-0007 -0.25662E-0007
  0.35432E+0004 -0.28377E+0004 -0.74809E-0008  0.22483E-0007 -0.22895E-0007
  0.36250E+0004 -0.28373E+0004 -0.13938E-0008  0.21610E-0007 -0.17169E-0007
  0.37068E+0004 -0.28369E+0004  0.39666E-0008  0.19523E-0007 -0.11019E-0007
  0.37500E+0004 -0.28367E+0004  0.64873E-0008  0.18023E-0007 -0.76873E-0008
  0.35000E+0004 -0.28135E+0004 -0.11477E-0007  0.21303E-0007 -0.24470E-0007
  0.35432E+0004 -0.28133E+0004 -0.84022E-0008  0.21348E-0007 -0.22026E-0007
  0.36250E+0004 -0.28128E+0004 -0.30662E-0008  0.20456E-0007 -0.17044E-0007
  0.37068E+0004 -0.28123E+0004  0.15560E-0008  0.18416E-0007 -0.11753E-0007
  0.37500E+0004 -0.28121E+0004  0.37157E-0008  0.16965E-0007 -0.88931E-0008
  0.35000E+0004 -0.27891E+0004 -0.11605E-0007  0.20203E-0007 -0.22983E-0007
  0.35432E+0004 -0.27888E+0004 -0.89688E-0008  0.20211E-0007 -0.20913E-0007
  0.36250E+0004 -0.27883E+0004 -0.44937E-0008  0.19301E-0007 -0.16770E-0007
  0.37068E+0004 -0.27878E+0004 -0.71231E-0009  0.17306E-0007 -0.12423E-0007
  0.37500E+0004 -0.27875E+0004  0.10361E-0008  0.15900E-0007 -0.10073E-0007
  0.35000E+0004 -0.27762E+0004 -0.11512E-0007  0.19621E-0007 -0.22087E-0007
  0.35432E+0004 -0.27759E+0004 -0.91275E-0008  0.19611E-0007 -0.20233E-0007
  0.36250E+0004 -0.27754E+0004 -0.51451E-0008  0.18692E-0007 -0.16563E-0007
  0.37068E+0004 -0.27748E+0004 -0.18429E-0008  0.16719E-0007 -0.12741E-0007
  0.37500E+0004 -0.27745E+0004 -0.32874E-0009  0.15336E-0007 -0.10673E-0007
  0.37500E+0004 -0.28497E+0004  0.79742E-0008  0.18580E-0007 -0.70537E-0008
  0.37932E+0004 -0.28494E+0004  0.10439E-0007  0.16824E-0007 -0.34682E-0008
  0.38750E+0004 -0.28490E+0004  0.14573E-0007  0.13081E-0007  0.32834E-0008
  0.39568E+0004 -0.28485E+0004  0.18144E-0007  0.91138E-0008  0.98490E-0008
  0.40000E+0004 -0.28483E+0004  0.19872E-0007  0.70621E-0008  0.13195E-0007
  0.37500E+0004 -0.28367E+0004  0.64873E-0008  0.18023E-0007 -0.76873E-0008
  0.37932E+0004 -0.28364E+0004  0.87988E-0008  0.16301E-0007 -0.43319E-0008
  0.38750E+0004 -0.28359E+0004  0.12699E-0007  0.12638E-0007  0.20081E-0008
  0.39568E+0004 -0.28354E+0004  0.16129E-0007  0.87633E-0008  0.82275E-0008
  0.40000E+0004 -0.28352E+0004  0.17824E-0007  0.67630E-0008  0.11429E-0007
  0.37500E+0004 -0.28121E+0004  0.37157E-0008  0.16965E-0007 -0.88931E-0008
  0.37932E+0004 -0.28118E+0004  0.56967E-0008  0.15303E-0007 -0.60057E-0008
  0.38750E+0004 -0.28112E+0004  0.90863E-0008  0.11786E-0007 -0.49708E-0009
  0.39568E+0004 -0.28106E+0004  0.12193E-0007  0.80806E-0008  0.50272E-0008
  0.40000E+0004 -0.28103E+0004  0.13802E-0007  0.61743E-0008  0.79372E-0008
  0.37500E+0004 -0.27875E+0004  0.10361E-0008  0.15900E-0007 -0.10073E-0007
  0.37932E+0004 -0.27872E+0004  0.26407E-0008  0.14297E-0007 -0.76880E-0008
  0.38750E+0004 -0.27865E+0004  0.54418E-0008  0.10917E-0007 -0.30658E-0008
  0.39568E+0004 -0.27858E+0004  0.81594E-0008  0.73747E-0008  0.17207E-0008
  0.40000E+0004 -0.27855E+0004  0.96507E-0008  0.55582E-0008  0.43207E-0008
  0.37500E+0004 -0.27745E+0004 -0.32874E-0009  0.15336E-0007 -0.10673E-0007
  0.37932E+0004 -0.27742E+0004  0.10611E-0008  0.13763E-0007 -0.85640E-0008
  0.38750E+0004 -0.27735E+0004  0.35243E-0008  0.10453E-0007 -0.44269E-0008
  0.39568E+0004 -0.27728E+0004  0.60126E-0008  0.69933E-0008 -0.43422E-0010
  0.40000E+0004 -0.27724E+0004  0.74307E-0008  0.52226E-0008  0.23869E-0008
  0.40000E+0004 -0.28483E+0004  0.19872E-0007  0.70621E-0008  0.13195E-0007
  0.40432E+0004 -0.28480E+0004  0.21527E-0007  0.51024E-0008  0.16439E-0007
  0.41250E+0004 -0.28475E+0004  0.24573E-0007  0.18117E-0008  0.22267E-0007
  0.42068E+0004 -0.28470E+0004  0.27599E-0007 -0.71894E-0009  0.27588E-0007
  0.42500E+0004 -0.28468E+0004  0.29207E-0007 -0.16862E-0008  0.30151E-0007
  0.40000E+0004 -0.28352E+0004  0.17824E-0007  0.67630E-0008  0.11429E-0007
  0.40432E+0004 -0.28349E+0004  0.19477E-0007  0.48550E-0008  0.14557E-0007
  0.41250E+0004 -0.28344E+0004  0.22595E-0007  0.16586E-0008  0.20254E-0007
  0.42068E+0004 -0.28338E+0004  0.25783E-0007 -0.78653E-0009  0.25555E-0007
  0.42500E+0004 -0.28336E+0004  0.27505E-0007 -0.17142E-0008  0.28148E-0007
  0.40000E+0004 -0.28103E+0004  0.13802E-0007  0.61743E-0008  0.79372E-0008
  0.40432E+0004 -0.28100E+0004  0.15427E-0007  0.43613E-0008  0.10833E-0007
  0.41250E+0004 -0.28094E+0004  0.18646E-0007  0.13385E-0008  0.16258E-0007
  0.42068E+0004 -0.28088E+0004  0.22111E-0007 -0.94902E-0009  0.21502E-0007
  0.42500E+0004 -0.28085E+0004  0.24032E-0007 -0.18031E-0008  0.24144E-0007
  0.40000E+0004 -0.27855E+0004  0.96507E-0008  0.55582E-0008  0.43207E-0008
  0.40432E+0004 -0.27851E+0004  0.11219E-0007  0.38361E-0008  0.69662E-0008
  0.41250E+0004 -0.27844E+0004  0.14492E-0007  0.98008E-0009  0.12093E-0007
  0.42068E+0004 -0.27838E+0004  0.18188E-0007 -0.11556E-0008  0.17254E-0007
  0.42500E+0004 -0.27834E+0004  0.20287E-0007 -0.19389E-0008  0.19929E-0007
  0.40000E+0004 -0.27724E+0004  0.74307E-0008  0.52226E-0008  0.23869E-0008
  0.40432E+0004 -0.27720E+0004  0.89587E-0008  0.35467E-0008  0.48949E-0008
  0.41250E+0004 -0.27713E+0004  0.12240E-0007  0.77591E-0009  0.98529E-0008
  0.42068E+0004 -0.27706E+0004  0.16039E-0007 -0.12819E-0008  0.14960E-0007
  0.42500E+0004 -0.27702E+0004  0.18222E-0007 -0.20288E-0008  0.17646E-0007
  0.42500E+0004 -0.28468E+0004  0.29207E-0007 -0.16862E-0008  0.30151E-0007
  0.42932E+0004 -0.28466E+0004  0.30820E-0007 -0.23790E-0008  0.32520E-0007
  0.43750E+0004 -0.28462E+0004  0.33825E-0007 -0.29251E-0008  0.36383E-0007
  0.44568E+0004 -0.28458E+0004  0.36601E-0007 -0.24979E-0008  0.39250E-0007
  0.45000E+0004 -0.28455E+0004  0.37890E-0007 -0.19166E-0008  0.40292E-0007
  0.42500E+0004 -0.28336E+0004  0.27505E-0007 -0.17142E-0008  0.28148E-0007
  0.42932E+0004 -0.28333E+0004  0.29246E-0007 -0.23711E-0008  0.30571E-0007
  0.43750E+0004 -0.28329E+0004  0.32512E-0007 -0.28624E-0008  0.34584E-0007
  0.44568E+0004 -0.28324E+0004  0.35547E-0007 -0.23972E-0008  0.37636E-0007
  0.45000E+0004 -0.28322E+0004  0.36963E-0007 -0.18026E-0008  0.38780E-0007
  0.42500E+0004 -0.28085E+0004  0.24032E-0007 -0.18031E-0008  0.24144E-0007
  0.42932E+0004 -0.28082E+0004  0.26001E-0007 -0.23939E-0008  0.26659E-0007
  0.43750E+0004 -0.28077E+0004  0.29739E-0007 -0.27826E-0008  0.30941E-0007
  0.44568E+0004 -0.28072E+0004  0.33245E-0007 -0.22455E-0008  0.34329E-0007
  0.45000E+0004 -0.28069E+0004  0.34888E-0007 -0.16254E-0008  0.35658E-0007
  0.42500E+0004 -0.27834E+0004  0.20287E-0007 -0.19389E-0008  0.19929E-0007
  0.42932E+0004 -0.27831E+0004  0.22462E-0007 -0.24650E-0008  0.22524E-0007
  0.43750E+0004 -0.27825E+0004  0.26633E-0007 -0.27535E-0008  0.27046E-0007
  0.44568E+0004 -0.27820E+0004  0.30574E-0007 -0.21448E-0008  0.30745E-0007
  0.45000E+0004 -0.27816E+0004  0.32430E-0007 -0.14987E-0008  0.32245E-0007
  0.42500E+0004 -0.27702E+0004  0.18222E-0007 -0.20288E-0008  0.17646E-0007
  0.42932E+0004 -0.27699E+0004  0.20496E-0007 -0.25216E-0008  0.20275E-0007
  0.43750E+0004 -0.27692E+0004  0.24877E-0007 -0.27581E-0008  0.24912E-0007
  0.44568E+0004 -0.27686E+0004  0.29031E-0007 -0.21118E-0008  0.28760E-0007
  0.45000E+0004 -0.27683E+0004  0.30991E-0007 -0.14518E-0008  0.30344E-0007
  0.45000E+0004 -0.28455E+0004  0.37890E-0007 -0.19166E-0008  0.40292E-0007
  0.45432E+0004 -0.28453E+0004  0.39001E-0007 -0.11173E-0008  0.40964E-0007
  0.46250E+0004 -0.28448E+0004  0.40480E-0007  0.88277E-0009  0.41151E-0007
  0.47068E+0004 -0.28443E+0004  0.40908E-0007  0.33242E-0008  0.39804E-0007
  0.47500E+0004 -0.28441E+0004  0.40636E-0007  0.47027E-0008  0.38458E-0007
  0.45000E+0004 -0.28322E+0004  0.36963E-0007 -0.18026E-0008  0.38780E-0007
  0.45432E+0004 -0.28319E+0004  0.38187E-0007 -0.99440E-0009  0.39549E-0007
  0.46250E+0004 -0.28314E+0004  0.39835E-0007  0.10115E-0008  0.39898E-0007
  0.47068E+0004 -0.28309E+0004  0.40366E-0007  0.34464E-0008  0.38673E-0007
  0.47500E+0004 -0.28306E+0004  0.40122E-0007  0.48177E-0008  0.37373E-0007
  0.45000E+0004 -0.28069E+0004  0.34888E-0007 -0.16254E-0008  0.35658E-0007
  0.45432E+0004 -0.28066E+0004  0.36318E-0007 -0.79944E-0009  0.36604E-0007
  0.46250E+0004 -0.28060E+0004  0.38277E-0007  0.12201E-0008  0.37256E-0007
  0.47068E+0004 -0.28054E+0004  0.39003E-0007  0.36465E-0008  0.36262E-0007
  0.47500E+0004 -0.28051E+0004  0.38814E-0007  0.50063E-0008  0.35051E-0007
  0.45000E+0004 -0.27816E+0004  0.32430E-0007 -0.14987E-0008  0.32245E-0007
  0.45432E+0004 -0.27813E+0004  0.34050E-0007 -0.65379E-0009  0.33358E-0007
  0.46250E+0004 -0.27806E+0004  0.36301E-0007  0.13827E-0008  0.34294E-0007
  0.47068E+0004 -0.27799E+0004  0.37216E-0007  0.38055E-0008  0.33526E-0007
  0.47500E+0004 -0.27795E+0004  0.37086E-0007  0.51570E-0008  0.32408E-0007
  0.45000E+0004 -0.27683E+0004  0.30991E-0007 -0.14518E-0008  0.30344E-0007
  0.45432E+0004 -0.27679E+0004  0.32705E-0007 -0.59648E-0009  0.31539E-0007
  0.46250E+0004 -0.27672E+0004  0.35100E-0007  0.14501E-0008  0.32616E-0007
  0.47068E+0004 -0.27665E+0004  0.36110E-0007  0.38731E-0008  0.31963E-0007
  0.47500E+0004 -0.27661E+0004  0.36012E-0007  0.52214E-0008  0.30894E-0007
  0.47500E+0004 -0.28441E+0004  0.40636E-0007  0.47027E-0008  0.38458E-0007
  0.47932E+0004 -0.28437E+0004  0.39989E-0007  0.60972E-0008  0.36669E-0007
  0.48750E+0004 -0.28429E+0004  0.37711E-0007  0.86438E-0008  0.32161E-0007
  0.49568E+0004 -0.28422E+0004  0.34096E-0007  0.10868E-0007  0.26391E-0007
  0.50000E+0004 -0.28418E+0004  0.31702E-0007  0.11840E-0007  0.22955E-0007
  0.47500E+0004 -0.28306E+0004  0.40122E-0007  0.48177E-0008  0.37373E-0007
  0.47932E+0004 -0.28302E+0004  0.39483E-0007  0.62025E-0008  0.35615E-0007
  0.48750E+0004 -0.28294E+0004  0.37179E-0007  0.87271E-0008  0.31134E-0007
  0.49568E+0004 -0.28286E+0004  0.33500E-0007  0.10927E-0007  0.25362E-0007
  0.50000E+0004 -0.28282E+0004  0.31064E-0007  0.11887E-0007  0.21919E-0007
  0.47500E+0004 -0.28051E+0004  0.38814E-0007  0.50063E-0008  0.35051E-0007
  0.47932E+0004 -0.28046E+0004  0.38197E-0007  0.63758E-0008  0.33358E-0007
  0.48750E+0004 -0.28037E+0004  0.35867E-0007  0.88647E-0008  0.28949E-0007
  0.49568E+0004 -0.28028E+0004  0.32103E-0007  0.11025E-0007  0.23206E-0007
  0.50000E+0004 -0.28023E+0004  0.29611E-0007  0.11965E-0007  0.19770E-0007
  0.47500E+0004 -0.27795E+0004  0.37086E-0007  0.51570E-0008  0.32408E-0007
  0.47932E+0004 -0.27790E+0004  0.36498E-0007  0.65146E-0008  0.30786E-0007
  0.48750E+0004 -0.27780E+0004  0.34170E-0007  0.89753E-0008  0.26473E-0007
  0.49568E+0004 -0.27769E+0004  0.30366E-0007  0.11104E-0007  0.20797E-0007
  0.50000E+0004 -0.27764E+0004  0.27849E-0007  0.12029E-0007  0.17395E-0007
  0.47500E+0004 -0.27661E+0004  0.36012E-0007  0.52214E-0008  0.30894E-0007
  0.47932E+0004 -0.27655E+0004  0.35443E-0007  0.65740E-0008  0.29311E-0007
  0.48750E+0004 -0.27644E+0004  0.33126E-0007  0.90228E-0008  0.25057E-0007
  0.49568E+0004 -0.27633E+0004  0.29319E-0007  0.11139E-0007  0.19432E-0007
  0.50000E+0004 -0.27627E+0004  0.26801E-0007  0.12057E-0007  0.16057E-0007
  0.50000E+0004 -0.28418E+0004  0.31702E-0007  0.11840E-0007  0.22955E-0007
  0.50432E+0004 -0.28414E+0004  0.29018E-0007  0.12641E-0007  0.19328E-0007
  0.51250E+0004 -0.28406E+0004  0.23321E-0007  0.13620E-0007  0.12202E-0007
  0.52068E+0004 -0.28398E+0004  0.17168E-0007  0.13824E-0007  0.52102E-0008
  0.52500E+0004 -0.28394E+0004  0.13891E-0007  0.13609E-0007  0.17653E-0008
  0.50000E+0004 -0.28282E+0004  0.31064E-0007  0.11887E-0007  0.21919E-0007
  0.50432E+0004 -0.28277E+0004  0.28338E-0007  0.12676E-0007  0.18285E-0007
  0.51250E+0004 -0.28268E+0004  0.22565E-0007  0.13637E-0007  0.11150E-0007
  0.52068E+0004 -0.28260E+0004  0.16362E-0007  0.13831E-0007  0.41717E-0008
  0.52500E+0004 -0.28255E+0004  0.13072E-0007  0.13615E-0007  0.74527E-0009
  0.50000E+0004 -0.28023E+0004  0.29611E-0007  0.11965E-0007  0.19770E-0007
  0.50432E+0004 -0.28017E+0004  0.26828E-0007  0.12736E-0007  0.16144E-0007
  0.51250E+0004 -0.28007E+0004  0.20969E-0007  0.13670E-0007  0.90428E-0008
  0.52068E+0004 -0.27997E+0004  0.14729E-0007  0.13851E-0007  0.21388E-0008
  0.52500E+0004 -0.27992E+0004  0.11448E-0007  0.13634E-0007 -0.12280E-0008
  0.50000E+0004 -0.27764E+0004  0.27849E-0007  0.12029E-0007  0.17395E-0007
  0.50432E+0004 -0.27758E+0004  0.25044E-0007  0.12786E-0007  0.13806E-0007
  0.51250E+0004 -0.27747E+0004  0.19170E-0007  0.13702E-0007  0.67985E-0008
  0.52068E+0004 -0.27735E+0004  0.12973E-0007  0.13876E-0007  0.32395E-0010
  0.52500E+0004 -0.27729E+0004  0.97398E-0008  0.13664E-0007 -0.32427E-0008
  0.50000E+0004 -0.27627E+0004  0.26801E-0007  0.12057E-0007  0.16057E-0007
  0.50432E+0004 -0.27621E+0004  0.23998E-0007  0.12808E-0007  0.12499E-0007
  0.51250E+0004 -0.27609E+0004  0.18147E-0007  0.13717E-0007  0.55652E-0008
  0.52068E+0004 -0.27597E+0004  0.12003E-0007  0.13892E-0007 -0.11033E-0008
  0.52500E+0004 -0.27591E+0004  0.88120E-0008  0.13682E-0007 -0.43172E-0008
  0.52500E+0004 -0.28394E+0004  0.13891E-0007  0.13609E-0007  0.17653E-0008
  0.52932E+0004 -0.28390E+0004  0.10686E-0007  0.13173E-0007 -0.14007E-0008
  0.53750E+0004 -0.28384E+0004  0.50237E-0008  0.11779E-0007 -0.64114E-0008
  0.54568E+0004 -0.28378E+0004  0.22984E-0009  0.97306E-0008 -0.98026E-0008
  0.55000E+0004 -0.28375E+0004 -0.18432E-0008  0.84385E-0008 -0.10853E-0007
  0.52500E+0004 -0.28255E+0004  0.13072E-0007  0.13615E-0007  0.74527E-0009
  0.52932E+0004 -0.28251E+0004  0.98669E-0008  0.13180E-0007 -0.23932E-0008
  0.53750E+0004 -0.28245E+0004  0.42343E-0008  0.11796E-0007 -0.73305E-0008
  0.54568E+0004 -0.28238E+0004 -0.49434E-0009  0.97696E-0008 -0.10627E-0007
  0.55000E+0004 -0.28234E+0004 -0.25216E-0008  0.84931E-0008 -0.11623E-0007
  0.52500E+0004 -0.27992E+0004  0.11448E-0007  0.13634E-0007 -0.12280E-0008
  0.52932E+0004 -0.27988E+0004  0.82708E-0008  0.13204E-0007 -0.42910E-0008
  0.53750E+0004 -0.27980E+0004  0.27443E-0008  0.11844E-0007 -0.90528E-0008
  0.54568E+0004 -0.27972E+0004 -0.18228E-0008  0.98600E-0008 -0.12147E-0007
  0.55000E+0004 -0.27968E+0004 -0.37501E-0008  0.86127E-0008 -0.13035E-0007
  0.52500E+0004 -0.27729E+0004  0.97398E-0008  0.13664E-0007 -0.32427E-0008
  0.52932E+0004 -0.27725E+0004  0.66308E-0008  0.13241E-0007 -0.62007E-0008
  0.53750E+0004 -0.27716E+0004  0.12758E-0008  0.11910E-0007 -0.10741E-0007
  0.54568E+0004 -0.27707E+0004 -0.30816E-0008  0.99696E-0008 -0.13607E-0007
  0.55000E+0004 -0.27702E+0004 -0.48921E-0008  0.87516E-0008 -0.14381E-0007
  0.52500E+0004 -0.27591E+0004  0.88120E-0008  0.13682E-0007 -0.43172E-0008
  0.52932E+0004 -0.27586E+0004  0.57543E-0008  0.13265E-0007 -0.72084E-0008
  0.53750E+0004 -0.27576E+0004  0.51543E-0009  0.11950E-0007 -0.11614E-0007
  0.54568E+0004 -0.27567E+0004 -0.37123E-0008  0.10034E-0007 -0.14349E-0007
  0.55000E+0004 -0.27562E+0004 -0.54546E-0008  0.88315E-0008 -0.15062E-0007
  0.55000E+0004 -0.28375E+0004 -0.18432E-0008  0.84385E-0008 -0.10853E-0007
  0.55432E+0004 -0.28372E+0004 -0.35574E-0008  0.70330E-0008 -0.11366E-0007
  0.56250E+0004 -0.28367E+0004 -0.57773E-0008  0.41698E-0008 -0.10901E-0007
  0.57068E+0004 -0.28362E+0004 -0.66618E-0008  0.12283E-0008 -0.87184E-0008
  0.57500E+0004 -0.28359E+0004 -0.66346E-0008 -0.27822E-0009 -0.69921E-0008
  0.55000E+0004 -0.28234E+0004 -0.25216E-0008  0.84931E-0008 -0.11623E-0007
  0.55432E+0004 -0.28231E+0004 -0.41850E-0008  0.71051E-0008 -0.12081E-0007
  0.56250E+0004 -0.28226E+0004 -0.63018E-0008  0.42805E-0008 -0.11518E-0007
  0.57068E+0004 -0.28220E+0004 -0.70866E-0008  0.13815E-0008 -0.92585E-0008
  0.57500E+0004 -0.28217E+0004 -0.70126E-0008 -0.10269E-0009 -0.75031E-0008
  0.55000E+0004 -0.27968E+0004 -0.37501E-0008  0.86127E-0008 -0.13035E-0007
  0.55432E+0004 -0.27965E+0004 -0.53086E-0008  0.72579E-0008 -0.13389E-0007
  0.56250E+0004 -0.27958E+0004 -0.72284E-0008  0.45043E-0008 -0.12658E-0007
  0.57068E+0004 -0.27952E+0004 -0.78415E-0008  0.16817E-0008 -0.10287E-0007
  0.57500E+0004 -0.27949E+0004 -0.76944E-0008  0.23719E-0009 -0.85013E-0008
  0.55000E+0004 -0.27702E+0004 -0.48921E-0008  0.87516E-0008 -0.14381E-0007
  0.55432E+0004 -0.27698E+0004 -0.63352E-0008  0.74294E-0008 -0.14633E-0007
  0.56250E+0004 -0.27691E+0004 -0.80574E-0008  0.47439E-0008 -0.13756E-0007
  0.57068E+0004 -0.27684E+0004 -0.85221E-0008  0.19928E-0008 -0.11319E-0007
  0.57500E+0004 -0.27680E+0004 -0.83226E-0008  0.58512E-0009 -0.95362E-0008
  0.55000E+0004 -0.27562E+0004 -0.54546E-0008  0.88315E-0008 -0.15062E-0007
  0.55432E+0004 -0.27558E+0004 -0.68331E-0008  0.75264E-0008 -0.15261E-0007
  0.56250E+0004 -0.27550E+0004 -0.84515E-0008  0.48757E-0008 -0.14316E-0007
  0.57068E+0004 -0.27543E+0004 -0.88477E-0008  0.21605E-0008 -0.11864E-0007
  0.57500E+0004 -0.27539E+0004 -0.86293E-0008  0.77093E-0009 -0.10095E-0007
  0.57500E+0004 -0.28359E+0004 -0.66346E-0008 -0.27822E-0009 -0.69921E-0008
  0.57932E+0004 -0.28356E+0004 -0.63137E-0008 -0.17125E-0008 -0.49610E-0008
  0.58750E+0004 -0.28350E+0004 -0.50679E-0008 -0.41279E-0008 -0.57103E-0009
  0.59568E+0004 -0.28344E+0004 -0.33248E-0008 -0.60005E-0008  0.39839E-0008
  0.60000E+0004 -0.28341E+0004 -0.23552E-0008 -0.67233E-0008  0.62271E-0008
  0.57500E+0004 -0.28217E+0004 -0.70126E-0008 -0.10269E-0009 -0.75031E-0008
  0.57932E+0004 -0.28214E+0004 -0.66506E-0008 -0.15150E-0008 -0.54526E-0008
  0.58750E+0004 -0.28208E+0004 -0.53451E-0008 -0.38931E-0008 -0.10512E-0008
  0.59568E+0004 -0.28201E+0004 -0.35665E-0008 -0.57374E-0008  0.34864E-0008
  0.60000E+0004 -0.28198E+0004 -0.25863E-0008 -0.64506E-0008  0.57128E-0008
  0.57500E+0004 -0.27949E+0004 -0.76944E-0008  0.23719E-0009 -0.85013E-0008
  0.57932E+0004 -0.27945E+0004 -0.72738E-0008 -0.11362E-0008 -0.64424E-0008
  0.58750E+0004 -0.27937E+0004 -0.59003E-0008 -0.34501E-0008 -0.20799E-0008
  0.59568E+0004 -0.27930E+0004 -0.41040E-0008 -0.52472E-0008  0.23611E-0008
  0.60000E+0004 -0.27926E+0004 -0.31293E-0008 -0.59447E-0008  0.45233E-0008
  0.57500E+0004 -0.27680E+0004 -0.83226E-0008  0.58512E-0009 -0.95362E-0008
  0.57932E+0004 -0.27676E+0004 -0.78695E-0008 -0.75337E-0009 -0.75058E-0008
  0.58750E+0004 -0.27667E+0004 -0.64867E-0008 -0.30105E-0008 -0.32609E-0008
  0.59568E+0004 -0.27659E+0004 -0.47376E-0008 -0.47683E-0008  0.10014E-0008
  0.60000E+0004 -0.27654E+0004 -0.38015E-0008 -0.54544E-0008  0.30583E-0008
  0.57500E+0004 -0.27539E+0004 -0.86293E-0008  0.77093E-0009 -0.10095E-0007
  0.57932E+0004 -0.27534E+0004 -0.81695E-0008 -0.55048E-0009 -0.80949E-0008
  0.58750E+0004 -0.27525E+0004 -0.68056E-0008 -0.27805E-0008 -0.39434E-0008
  0.59568E+0004 -0.27516E+0004 -0.51072E-0008 -0.45205E-0008  0.19208E-0009
  0.60000E+0004 -0.27511E+0004 -0.42048E-0008 -0.52020E-0008  0.21771E-0008
  0.60000E+0004 -0.28341E+0004 -0.23552E-0008 -0.67233E-0008  0.62271E-0008
  0.60432E+0004 -0.28336E+0004 -0.14401E-0008 -0.72400E-0008  0.82286E-0008
  0.61250E+0004 -0.28328E+0004 -0.80245E-0010 -0.76404E-0008  0.11064E-0007
  0.62068E+0004 -0.28319E+0004  0.45830E-0009 -0.72778E-0008  0.12219E-0007
  0.62500E+0004 -0.28315E+0004  0.30311E-0009 -0.67971E-0008  0.12029E-0007
  0.60000E+0004 -0.28198E+0004 -0.25863E-0008 -0.64506E-0008  0.57128E-0008
  0.60432E+0004 -0.28193E+0004 -0.16651E-0008 -0.69607E-0008  0.76931E-0008
  0.61250E+0004 -0.28183E+0004 -0.29781E-0009 -0.73615E-0008  0.10491E-0007
  0.62068E+0004 -0.28174E+0004  0.25585E-0009 -0.70153E-0008  0.11631E-0007
  0.62500E+0004 -0.28169E+0004  0.11719E-0009 -0.65498E-0008  0.11448E-0007
  0.60000E+0004 -0.27926E+0004 -0.31293E-0008 -0.59447E-0008  0.45233E-0008
  0.60432E+0004 -0.27920E+0004 -0.22202E-0008 -0.64462E-0008  0.64342E-0008
  0.61250E+0004 -0.27910E+0004 -0.87486E-0009 -0.68524E-0008  0.91177E-0008
  0.62068E+0004 -0.27899E+0004 -0.31058E-0009 -0.65412E-0008  0.10204E-0007
  0.62500E+0004 -0.27893E+0004 -0.41775E-0009 -0.61057E-0008  0.10033E-0007
  0.60000E+0004 -0.27654E+0004 -0.38015E-0008 -0.54544E-0008  0.30583E-0008
  0.60432E+0004 -0.27648E+0004 -0.29356E-0008 -0.59508E-0008  0.48616E-0008
  0.61250E+0004 -0.27636E+0004 -0.16590E-0008 -0.63688E-0008  0.73724E-0008
  0.62068E+0004 -0.27624E+0004 -0.11082E-0008 -0.60969E-0008  0.83738E-0008
  0.62500E+0004 -0.27617E+0004 -0.11850E-0008 -0.56932E-0008  0.82119E-0008
  0.60000E+0004 -0.27511E+0004 -0.42048E-0008 -0.52020E-0008  0.21771E-0008
  0.60432E+0004 -0.27504E+0004 -0.33740E-0008 -0.56970E-0008  0.39086E-0008
  0.61250E+0004 -0.27492E+0004 -0.21525E-0008 -0.61235E-0008  0.63056E-0008
  0.62068E+0004 -0.27479E+0004 -0.16187E-0008 -0.58741E-0008  0.72498E-0008
  0.62500E+0004 -0.27472E+0004 -0.16801E-0008 -0.54879E-0008  0.70916E-0008
  0.62500E+0004 -0.28315E+0004  0.30311E-0009 -0.67971E-0008  0.12029E-0007
  0.62932E+0004 -0.28308E+0004 -0.19996E-0009 -0.61264E-0008  0.11234E-0007
  0.63750E+0004 -0.28296E+0004 -0.21610E-0008 -0.44263E-0008  0.80795E-0008
  0.64568E+0004 -0.28283E+0004 -0.54316E-0008 -0.22970E-0008  0.28758E-0008
  0.65000E+0004 -0.28277E+0004 -0.76403E-0008 -0.10673E-0008 -0.58875E-0009
  0.62500E+0004 -0.28169E+0004  0.11719E-0009 -0.65498E-0008  0.11448E-0007
  0.62932E+0004 -0.28162E+0004 -0.36111E-0009 -0.58983E-0008  0.10673E-0007
  0.63750E+0004 -0.28148E+0004 -0.22419E-0008 -0.42446E-0008  0.76050E-0008
  0.64568E+0004 -0.28135E+0004 -0.53783E-0008 -0.21713E-0008  0.25617E-0008
  0.65000E+0004 -0.28128E+0004 -0.74916E-0008 -0.97353E-0009 -0.78574E-0009
  0.62500E+0004 -0.27893E+0004 -0.41775E-0009 -0.61057E-0008  0.10033E-0007
  0.62932E+0004 -0.27885E+0004 -0.84263E-0009 -0.54915E-0008  0.93007E-0008
  0.63750E+0004 -0.27870E+0004 -0.25374E-0008 -0.39260E-0008  0.64296E-0008
  0.64568E+0004 -0.27854E+0004 -0.53573E-0008 -0.19577E-0008  0.17557E-0008
  0.65000E+0004 -0.27846E+0004 -0.72464E-0008 -0.81890E-0009 -0.13245E-0008
  0.62500E+0004 -0.27617E+0004 -0.11850E-0008 -0.56932E-0008  0.82119E-0008
  0.62932E+0004 -0.27608E+0004 -0.15487E-0008 -0.51172E-0008  0.75285E-0008
  0.63750E+0004 -0.27591E+0004 -0.30166E-0008 -0.36402E-0008  0.48961E-0008
  0.64568E+0004 -0.27573E+0004 -0.54446E-0008 -0.17750E-0008  0.67107E-0009
  0.65000E+0004 -0.27564E+0004 -0.70568E-0008 -0.69360E-0009 -0.20855E-0008
  0.62500E+0004 -0.27472E+0004 -0.16801E-0008 -0.54879E-0008  0.70916E-0008
  0.62932E+0004 -0.27462E+0004 -0.20091E-0008 -0.49322E-0008  0.64360E-0008
  0.63750E+0004 -0.27443E+0004 -0.33424E-0008 -0.35020E-0008  0.39450E-0008
  0.64568E+0004 -0.27425E+0004 -0.55357E-0008 -0.16906E-0008 -0.13469E-0010
  0.65000E+0004 -0.27415E+0004 -0.69823E-0008 -0.63893E-0009 -0.25781E-0008
  0.65000E+0004 -0.28277E+0004 -0.76403E-0008 -0.10673E-0008 -0.58875E-0009
  0.65432E+0004 -0.28268E+0004 -0.10131E-0007  0.20231E-0009 -0.44656E-0008
  0.66250E+0004 -0.28252E+0004 -0.15447E-0007  0.25966E-0008 -0.12616E-0007
  0.67068E+0004 -0.28236E+0004 -0.21171E-0007  0.48169E-0008 -0.21242E-0007
  0.67500E+0004 -0.28227E+0004 -0.24187E-0007  0.58573E-0008 -0.25731E-0007
  0.65000E+0004 -0.28128E+0004 -0.74916E-0008 -0.97353E-0009 -0.78574E-0009
  0.65432E+0004 -0.28119E+0004 -0.98694E-0008  0.26368E-0009 -0.45242E-0008
  0.66250E+0004 -0.28101E+0004 -0.14920E-0007  0.25979E-0008 -0.12352E-0007
  0.67068E+0004 -0.28084E+0004 -0.20320E-0007  0.47648E-0008 -0.20586E-0007
  0.67500E+0004 -0.28074E+0004 -0.23145E-0007  0.57815E-0008 -0.24845E-0007
  0.65000E+0004 -0.27846E+0004 -0.72464E-0008 -0.81890E-0009 -0.13245E-0008
  0.65432E+0004 -0.27835E+0004 -0.93598E-0008  0.35829E-0009 -0.47478E-0008
  0.66250E+0004 -0.27815E+0004 -0.13801E-0007  0.25824E-0008 -0.11848E-0007
  0.67068E+0004 -0.27795E+0004 -0.18466E-0007  0.46519E-0008 -0.19208E-0007
  0.67500E+0004 -0.27784E+0004 -0.20864E-0007  0.56258E-0008 -0.22962E-0007
  0.65000E+0004 -0.27564E+0004 -0.70568E-0008 -0.69360E-0009 -0.20855E-0008
  0.65432E+0004 -0.27552E+0004 -0.88454E-0008  0.42547E-0009 -0.51293E-0008
  0.66250E+0004 -0.27529E+0004 -0.12544E-0007  0.25439E-0008 -0.11360E-0007
  0.67068E+0004 -0.27506E+0004 -0.16328E-0007  0.45210E-0008 -0.17690E-0007
  0.67500E+0004 -0.27494E+0004 -0.18221E-0007  0.54547E-0008 -0.20856E-0007
  0.65000E+0004 -0.27415E+0004 -0.69823E-0008 -0.63893E-0009 -0.25781E-0008
  0.65432E+0004 -0.27402E+0004 -0.85770E-0008  0.45034E-0009 -0.53977E-0008
  0.66250E+0004 -0.27378E+0004 -0.11835E-0007  0.25148E-0008 -0.11117E-0007
  0.67068E+0004 -0.27354E+0004 -0.15102E-0007  0.44449E-0008 -0.16847E-0007
  0.67500E+0004 -0.27341E+0004 -0.16699E-0007  0.53585E-0008 -0.19671E-0007
  0.67500E+0004 -0.28227E+0004 -0.24187E-0007  0.58573E-0008 -0.25731E-0007
  0.67932E+0004 -0.28218E+0004 -0.27091E-0007  0.67802E-0008 -0.30024E-0007
  0.68750E+0004 -0.28199E+0004 -0.32028E-0007  0.81461E-0008 -0.37257E-0007
  0.69568E+0004 -0.28180E+0004 -0.35804E-0007  0.89500E-0008 -0.42748E-0007
  0.70000E+0004 -0.28171E+0004 -0.37178E-0007  0.91370E-0008 -0.44753E-0007
  0.67500E+0004 -0.28074E+0004 -0.23145E-0007  0.57815E-0008 -0.24845E-0007
  0.67932E+0004 -0.28064E+0004 -0.25845E-0007  0.66842E-0008 -0.28895E-0007
  0.68750E+0004 -0.28043E+0004 -0.30373E-0007  0.80246E-0008 -0.35646E-0007
  0.69568E+0004 -0.28023E+0004 -0.33729E-0007  0.88207E-0008 -0.40648E-0007
  0.70000E+0004 -0.28013E+0004 -0.34884E-0007  0.90113E-0008 -0.42401E-0007
  0.67500E+0004 -0.27784E+0004 -0.20864E-0007  0.56258E-0008 -0.22962E-0007
  0.67932E+0004 -0.27772E+0004 -0.23112E-0007  0.64924E-0008 -0.26484E-0007
  0.68750E+0004 -0.27749E+0004 -0.26752E-0007  0.77877E-0008 -0.32201E-0007
  0.69568E+0004 -0.27725E+0004 -0.29221E-0007  0.85716E-0008 -0.36177E-0007
  0.70000E+0004 -0.27713E+0004 -0.29926E-0007  0.87697E-0008 -0.37412E-0007
  0.67500E+0004 -0.27494E+0004 -0.18221E-0007  0.54547E-0008 -0.20856E-0007
  0.67932E+0004 -0.27480E+0004 -0.19942E-0007  0.62876E-0008 -0.23766E-0007
  0.68750E+0004 -0.27454E+0004 -0.22562E-0007  0.75419E-0008 -0.28306E-0007
  0.69568E+0004 -0.27428E+0004 -0.24039E-0007  0.83165E-0008 -0.31145E-0007
  0.70000E+0004 -0.27414E+0004 -0.24256E-0007  0.85233E-0008 -0.31821E-0007
  0.67500E+0004 -0.27341E+0004 -0.16699E-0007  0.53585E-0008 -0.19671E-0007
  0.67932E+0004 -0.27326E+0004 -0.18114E-0007  0.61745E-0008 -0.22229E-0007
  0.68750E+0004 -0.27298E+0004 -0.20149E-0007  0.74087E-0008 -0.26098E-0007
  0.69568E+0004 -0.27271E+0004 -0.21068E-0007  0.81795E-0008 -0.28298E-0007
  0.70000E+0004 -0.27256E+0004 -0.21014E-0007  0.83912E-0008 -0.28665E-0007
  0.70000E+0004 -0.28171E+0004 -0.37178E-0007  0.91370E-0008 -0.44753E-0007
  0.70432E+0004 -0.28160E+0004 -0.38043E-0007  0.91600E-0008 -0.46046E-0007
  0.71250E+0004 -0.28140E+0004 -0.38180E-0007  0.87839E-0008 -0.46428E-0007
  0.72068E+0004 -0.28120E+0004 -0.36219E-0007  0.79212E-0008 -0.43999E-0007
  0.72500E+0004 -0.28109E+0004 -0.34330E-0007  0.73062E-0008 -0.41600E-0007
  0.70000E+0004 -0.28013E+0004 -0.34884E-0007  0.90113E-0008 -0.42401E-0007
  0.70432E+0004 -0.28001E+0004 -0.35535E-0007  0.90426E-0008 -0.43447E-0007
  0.71250E+0004 -0.27979E+0004 -0.35292E-0007  0.86952E-0008 -0.43397E-0007
  0.72068E+0004 -0.27957E+0004 -0.33007E-0007  0.78749E-0008 -0.40595E-0007
  0.72500E+0004 -0.27946E+0004 -0.30974E-0007  0.72866E-0008 -0.38029E-0007
  0.70000E+0004 -0.27713E+0004 -0.29926E-0007  0.87697E-0008 -0.37412E-0007
  0.70432E+0004 -0.27700E+0004 -0.30144E-0007  0.88171E-0008 -0.37963E-0007
  0.71250E+0004 -0.27675E+0004 -0.29166E-0007  0.85243E-0008 -0.37071E-0007
  0.72068E+0004 -0.27649E+0004 -0.26292E-0007  0.77839E-0008 -0.33590E-0007
  0.72500E+0004 -0.27636E+0004 -0.24020E-0007  0.72457E-0008 -0.30742E-0007
  0.70000E+0004 -0.27414E+0004 -0.24256E-0007  0.85233E-0008 -0.31821E-0007
  0.70432E+0004 -0.27399E+0004 -0.24015E-0007  0.85875E-0008 -0.31847E-0007
  0.71250E+0004 -0.27370E+0004 -0.22291E-0007  0.83494E-0008 -0.30101E-0007
  0.72068E+0004 -0.27342E+0004 -0.18875E-0007  0.76880E-0008 -0.25989E-0007
  0.72500E+0004 -0.27327E+0004 -0.16411E-0007  0.71993E-0008 -0.22909E-0007
  0.70000E+0004 -0.27256E+0004 -0.21014E-0007  0.83912E-0008 -0.28665E-0007
  0.70432E+0004 -0.27240E+0004 -0.20523E-0007  0.84646E-0008 -0.28406E-0007
  0.71250E+0004 -0.27210E+0004 -0.18408E-0007  0.82554E-0008 -0.26212E-0007
  0.72068E+0004 -0.27179E+0004 -0.14728E-0007  0.76353E-0008 -0.21790E-0007
  0.72500E+0004 -0.27163E+0004 -0.12183E-0007  0.71724E-0008 -0.18611E-0007
  0.72500E+0004 -0.28109E+0004 -0.34330E-0007  0.73062E-0008 -0.41600E-0007
  0.72932E+0004 -0.28097E+0004 -0.31853E-0007  0.66015E-0008 -0.38448E-0007
  0.73750E+0004 -0.28076E+0004 -0.25686E-0007  0.50952E-0008 -0.30629E-0007
  0.74568E+0004 -0.28054E+0004 -0.17858E-0007  0.34719E-0008 -0.20777E-0007
  0.75000E+0004 -0.28043E+0004 -0.13194E-0007  0.26118E-0008 -0.14949E-0007
  0.72500E+0004 -0.27946E+0004 -0.30974E-0007  0.72866E-0008 -0.38029E-0007
  0.72932E+0004 -0.27933E+0004 -0.28371E-0007  0.66107E-0008 -0.34730E-0007
  0.73750E+0004 -0.27910E+0004 -0.22034E-0007  0.51619E-0008 -0.26701E-0007
  0.74568E+0004 -0.27886E+0004 -0.14129E-0007  0.35958E-0008 -0.16733E-0007
  0.75000E+0004 -0.27874E+0004 -0.94635E-0008  0.27644E-0008 -0.10883E-0007
  0.72500E+0004 -0.27636E+0004 -0.24020E-0007  0.72457E-0008 -0.30742E-0007
  0.72932E+0004 -0.27622E+0004 -0.21226E-0007  0.66234E-0008 -0.27213E-0007
  0.73750E+0004 -0.27595E+0004 -0.14686E-0007  0.52821E-0008 -0.18911E-0007
  0.74568E+0004 -0.27568E+0004 -0.67921E-0008  0.38236E-0008 -0.88898E-0008
  0.75000E+0004 -0.27553E+0004 -0.22204E-0008  0.30461E-0008 -0.30983E-0008
  0.72500E+0004 -0.27327E+0004 -0.16411E-0007  0.71993E-0008 -0.22909E-0007
  0.72932E+0004 -0.27310E+0004 -0.13490E-0007  0.66297E-0008 -0.19217E-0007
  0.73750E+0004 -0.27280E+0004 -0.69067E-0008  0.53942E-0008 -0.10813E-0007
  0.74568E+0004 -0.27249E+0004  0.76960E-0009  0.40416E-0008 -0.95516E-0009
  0.75000E+0004 -0.27233E+0004  0.51250E-0008  0.33173E-0008  0.46478E-0008
  0.72500E+0004 -0.27163E+0004 -0.12183E-0007  0.71724E-0008 -0.18611E-0007
  0.72932E+0004 -0.27146E+0004 -0.92219E-0008  0.66302E-0008 -0.14861E-0007
  0.73750E+0004 -0.27114E+0004 -0.26819E-0008  0.54498E-0008 -0.64736E-0008
  0.74568E+0004 -0.27081E+0004  0.47979E-0008  0.41524E-0008  0.32101E-0008
  0.75000E+0004 -0.27064E+0004  0.89911E-0008  0.34559E-0008  0.86620E-0008
  0.75000E+0004 -0.28043E+0004 -0.13194E-0007  0.26118E-0008 -0.14949E-0007
  0.75432E+0004 -0.28030E+0004 -0.82309E-0008  0.17694E-0008 -0.87811E-0008
  0.76250E+0004 -0.28007E+0004  0.16738E-0008  0.27296E-0009  0.34442E-0008
  0.77068E+0004 -0.27984E+0004  0.11774E-0007 -0.10339E-0008  0.15814E-0007
  0.77500E+0004 -0.27972E+0004  0.16995E-0007 -0.16298E-0008  0.22180E-0007
  0.75000E+0004 -0.27874E+0004 -0.94635E-0008  0.27644E-0008 -0.10883E-0007
  0.75432E+0004 -0.27860E+0004 -0.45262E-0008  0.19490E-0008 -0.47191E-0008
  0.76250E+0004 -0.27835E+0004  0.52521E-0008  0.49688E-0009  0.74230E-0008
  0.77068E+0004 -0.27810E+0004  0.15124E-0007 -0.77593E-0009  0.19611E-0007
  0.77500E+0004 -0.27797E+0004  0.20185E-0007 -0.13585E-0008  0.25843E-0007
  0.75000E+0004 -0.27553E+0004 -0.22204E-0008  0.30461E-0008 -0.30983E-0008
  0.75432E+0004 -0.27538E+0004  0.25671E-0008  0.22814E-0008  0.29523E-0008
  0.76250E+0004 -0.27509E+0004  0.11901E-0007  0.91362E-0009  0.14722E-0007
  0.77068E+0004 -0.27480E+0004  0.21132E-0007 -0.29357E-0009  0.26348E-0007
  0.77500E+0004 -0.27465E+0004  0.25782E-0007 -0.85002E-0009  0.32213E-0007
  0.75000E+0004 -0.27233E+0004  0.51250E-0008  0.33173E-0008  0.46478E-0008
  0.75432E+0004 -0.27216E+0004  0.96325E-0008  0.26032E-0008  0.10446E-0007
  0.76250E+0004 -0.27183E+0004  0.18265E-0007  0.13198E-0008  0.21571E-0007
  0.77068E+0004 -0.27150E+0004  0.26596E-0007  0.17945E-0009  0.32361E-0007
  0.77500E+0004 -0.27133E+0004  0.30704E-0007 -0.34977E-0009  0.37721E-0007
  0.75000E+0004 -0.27064E+0004  0.89911E-0008  0.34559E-0008  0.86620E-0008
  0.75432E+0004 -0.27046E+0004  0.13300E-0007  0.27683E-0008  0.14273E-0007
  0.76250E+0004 -0.27011E+0004  0.21463E-0007  0.15294E-0008  0.24951E-0007
  0.77068E+0004 -0.26976E+0004  0.29222E-0007  0.42463E-0009  0.35196E-0007
  0.77500E+0004 -0.26958E+0004  0.32997E-0007 -0.89873E-0010  0.40239E-0007
  0.77500E+0004 -0.27972E+0004  0.16995E-0007 -0.16298E-0008  0.22180E-0007
  0.77932E+0004 -0.27958E+0004  0.22063E-0007 -0.21543E-0008  0.28345E-0007
  0.78750E+0004 -0.27933E+0004  0.30927E-0007 -0.29544E-0008  0.39129E-0007
  0.79568E+0004 -0.27908E+0004  0.38448E-0007 -0.35103E-0008  0.48339E-0007
  0.80000E+0004 -0.27894E+0004  0.41746E-0007 -0.37142E-0008  0.52434E-0007
  0.77500E+0004 -0.27797E+0004  0.20185E-0007 -0.13585E-0008  0.25843E-0007
  0.77932E+0004 -0.27782E+0004  0.25066E-0007 -0.18726E-0008  0.31847E-0007
  0.78750E+0004 -0.27755E+0004  0.33504E-0007 -0.26617E-0008  0.42257E-0007
  0.79568E+0004 -0.27727E+0004  0.40513E-0007 -0.32162E-0008  0.51007E-0007
  0.80000E+0004 -0.27713E+0004  0.43509E-0007 -0.34229E-0008  0.54828E-0007
  0.77500E+0004 -0.27465E+0004  0.25782E-0007 -0.85002E-0009  0.32213E-0007
  0.77932E+0004 -0.27448E+0004  0.30206E-0007 -0.13432E-0008  0.37806E-0007
  0.78750E+0004 -0.27416E+0004  0.37660E-0007 -0.21085E-0008  0.47323E-0007
  0.79568E+0004 -0.27385E+0004  0.43553E-0007 -0.26572E-0008  0.55052E-0007
  0.80000E+0004 -0.27368E+0004  0.45918E-0007 -0.28675E-0008  0.58293E-0007
  0.77500E+0004 -0.27133E+0004  0.30704E-0007 -0.34977E-0009  0.37721E-0007
  0.77932E+0004 -0.27114E+0004  0.34546E-0007 -0.82079E-0009  0.42771E-0007
  0.78750E+0004 -0.27078E+0004  0.40807E-0007 -0.15590E-0008  0.51174E-0007
  0.79568E+0004 -0.27042E+0004  0.45422E-0007 -0.20982E-0008  0.57713E-0007
  0.80000E+0004 -0.27023E+0004  0.47094E-0007 -0.23098E-0008  0.60309E-0007
  0.77500E+0004 -0.26958E+0004  0.32997E-0007 -0.89873E-0010  0.40239E-0007
  0.77932E+0004 -0.26938E+0004  0.36486E-0007 -0.54868E-0009  0.44953E-0007
  0.78750E+0004 -0.26900E+0004  0.42042E-0007 -0.12716E-0008  0.52689E-0007
  0.79568E+0004 -0.26862E+0004  0.45930E-0007 -0.18043E-0008  0.58542E-0007
  0.80000E+0004 -0.26842E+0004  0.47218E-0007 -0.20159E-0008  0.60778E-0007
  0.80000E+0004 -0.27894E+0004  0.41746E-0007 -0.37142E-0008  0.52434E-0007
  0.80432E+0004 -0.27880E+0004  0.44532E-0007 -0.38611E-0008  0.55957E-0007
  0.81250E+0004 -0.27853E+0004  0.48255E-0007 -0.40120E-0008  0.60918E-0007
  0.82068E+0004 -0.27826E+0004  0.49810E-0007 -0.40314E-0008  0.63525E-0007
  0.82500E+0004 -0.27812E+0004  0.49731E-0007 -0.40041E-0008  0.63937E-0007
  0.80000E+0004 -0.27713E+0004  0.43509E-0007 -0.34229E-0008  0.54828E-0007
  0.80432E+0004 -0.27697E+0004  0.45972E-0007 -0.35743E-0008  0.58056E-0007
  0.81250E+0004 -0.27668E+0004  0.49036E-0007 -0.37382E-0008  0.62410E-0007
  0.82068E+0004 -0.27638E+0004  0.49886E-0007 -0.37744E-0008  0.64362E-0007
  0.82500E+0004 -0.27623E+0004  0.49423E-0007 -0.37570E-0008  0.64415E-0007
  0.80000E+0004 -0.27368E+0004  0.45918E-0007 -0.28675E-0008  0.58293E-0007
  0.80432E+0004 -0.27350E+0004  0.47723E-0007 -0.30255E-0008  0.60914E-0007
  0.81250E+0004 -0.27316E+0004  0.49491E-0007 -0.32104E-0008  0.64069E-0007
  0.82068E+0004 -0.27282E+0004  0.49009E-0007 -0.32749E-0008  0.64783E-0007
  0.82500E+0004 -0.27265E+0004  0.47843E-0007 -0.32744E-0008  0.64182E-0007
  0.80000E+0004 -0.27023E+0004  0.47094E-0007 -0.23098E-0008  0.60309E-0007
  0.80432E+0004 -0.27003E+0004  0.48196E-0007 -0.24721E-0008  0.62275E-0007
  0.81250E+0004 -0.26965E+0004  0.48634E-0007 -0.26737E-0008  0.64194E-0007
  0.82068E+0004 -0.26927E+0004  0.46862E-0007 -0.27623E-0008  0.63714E-0007
  0.82500E+0004 -0.26906E+0004  0.45044E-0007 -0.27763E-0008  0.62510E-0007
  0.80000E+0004 -0.26842E+0004  0.47218E-0007 -0.20159E-0008  0.60778E-0007
  0.80432E+0004 -0.26820E+0004  0.47937E-0007 -0.21797E-0008  0.62386E-0007
  0.81250E+0004 -0.26780E+0004  0.47673E-0007 -0.23885E-0008  0.63652E-0007
  0.82068E+0004 -0.26739E+0004  0.45250E-0007 -0.24881E-0008  0.62568E-0007
  0.82500E+0004 -0.26718E+0004  0.43116E-0007 -0.25089E-0008  0.61073E-0007
  0.82500E+0004 -0.27812E+0004  0.49731E-0007 -0.40041E-0008  0.63937E-0007
  0.82932E+0004 -0.27799E+0004  0.49035E-0007 -0.39589E-0008  0.63685E-0007
  0.83750E+0004 -0.27775E+0004  0.46061E-0007 -0.38395E-0008  0.61459E-0007
  0.84568E+0004 -0.27751E+0004  0.41028E-0007 -0.36964E-0008  0.57060E-0007
  0.85000E+0004 -0.27738E+0004  0.37606E-0007 -0.36184E-0008  0.53930E-0007
  0.82500E+0004 -0.27623E+0004  0.49423E-0007 -0.37570E-0008  0.64415E-0007
  0.82932E+0004 -0.27609E+0004  0.48340E-0007 -0.37222E-0008  0.63801E-0007
  0.83750E+0004 -0.27583E+0004  0.44634E-0007 -0.36228E-0008  0.60883E-0007
  0.84568E+0004 -0.27557E+0004  0.38883E-0007 -0.34989E-0008  0.55803E-0007
  0.85000E+0004 -0.27543E+0004  0.35094E-0007 -0.34305E-0008  0.52323E-0007
  0.82500E+0004 -0.27265E+0004  0.47843E-0007 -0.32744E-0008  0.64182E-0007
  0.82932E+0004 -0.27249E+0004  0.46072E-0007 -0.32574E-0008  0.62926E-0007
  0.83750E+0004 -0.27219E+0004  0.41098E-0007 -0.31925E-0008  0.58825E-0007
  0.84568E+0004 -0.27189E+0004  0.34162E-0007 -0.31019E-0008  0.52629E-0007
  0.85000E+0004 -0.27173E+0004  0.29793E-0007 -0.30500E-0008  0.48599E-0007
  0.82500E+0004 -0.26906E+0004  0.45044E-0007 -0.27763E-0008  0.62510E-0007
  0.82932E+0004 -0.26889E+0004  0.42658E-0007 -0.27751E-0008  0.60685E-0007
  0.83750E+0004 -0.26855E+0004  0.36611E-0007 -0.27406E-0008  0.55593E-0007
  0.84568E+0004 -0.26821E+0004  0.28748E-0007 -0.26794E-0008  0.48541E-0007
  0.85000E+0004 -0.26803E+0004  0.23959E-0007 -0.26417E-0008  0.44120E-0007
  0.82500E+0004 -0.26718E+0004  0.43116E-0007 -0.25089E-0008  0.61073E-0007
  0.82932E+0004 -0.26699E+0004  0.40441E-0007 -0.25153E-0008  0.58986E-0007
  0.83750E+0004 -0.26662E+0004  0.33917E-0007 -0.24953E-0008  0.53460E-0007
  0.84568E+0004 -0.26626E+0004  0.25680E-0007 -0.24480E-0008  0.46069E-0007
  0.85000E+0004 -0.26607E+0004  0.20739E-0007 -0.24171E-0008  0.41510E-0007
  0.85000E+0004 -0.27738E+0004  0.37606E-0007 -0.36184E-0008  0.53930E-0007
  0.85432E+0004 -0.27729E+0004  0.33752E-0007 -0.35434E-0008  0.50318E-0007
  0.86250E+0004 -0.27713E+0004  0.25293E-0007 -0.34032E-0008  0.42231E-0007
  0.87068E+0004 -0.27696E+0004  0.15585E-0007 -0.32628E-0008  0.32763E-0007
  0.87500E+0004 -0.27687E+0004  0.10077E-0007 -0.31858E-0008  0.27321E-0007
  0.85000E+0004 -0.27543E+0004  0.35094E-0007 -0.34305E-0008  0.52323E-0007
  0.85432E+0004 -0.27533E+0004  0.30896E-0007 -0.33652E-0008  0.48380E-0007
  0.86250E+0004 -0.27515E+0004  0.21827E-0007 -0.32416E-0008  0.39699E-0007
  0.87068E+0004 -0.27497E+0004  0.11578E-0007 -0.31152E-0008  0.29693E-0007
  0.87500E+0004 -0.27488E+0004  0.58167E-0008 -0.30444E-0008  0.23994E-0007
  0.85000E+0004 -0.27173E+0004  0.29793E-0007 -0.30500E-0008  0.48599E-0007
  0.85432E+0004 -0.27162E+0004  0.25066E-0007 -0.30014E-0008  0.44152E-0007
  0.86250E+0004 -0.27141E+0004  0.15104E-0007 -0.29059E-0008  0.34607E-0007
  0.87068E+0004 -0.27120E+0004  0.41230E-0008 -0.28028E-0008  0.23871E-0007
  0.87500E+0004 -0.27109E+0004 -0.19526E-0008 -0.27419E-0008  0.17846E-0007
  0.85000E+0004 -0.26803E+0004  0.23959E-0007 -0.26417E-0008  0.44120E-0007
  0.85432E+0004 -0.26790E+0004  0.18879E-0007 -0.26077E-0008  0.39344E-0007
  0.86250E+0004 -0.26767E+0004  0.83891E-0008 -0.25363E-0008  0.29295E-0007
  0.87068E+0004 -0.26743E+0004 -0.29260E-0008 -0.24525E-0008  0.18220E-0007
  0.87500E+0004 -0.26731E+0004 -0.90969E-0008 -0.23995E-0008  0.12083E-0007
  0.85000E+0004 -0.26607E+0004  0.20739E-0007 -0.24171E-0008  0.41510E-0007
  0.85432E+0004 -0.26594E+0004  0.15546E-0007 -0.23900E-0008  0.36634E-0007
  0.86250E+0004 -0.26569E+0004  0.49284E-0008 -0.23298E-0008  0.26469E-0007
  0.87068E+0004 -0.26544E+0004 -0.64004E-0008 -0.22546E-0008  0.15373E-0007
  0.87500E+0004 -0.26531E+0004 -0.12533E-0007 -0.22051E-0008  0.92633E-0008
  0.87500E+0004 -0.27687E+0004  0.10077E-0007 -0.31858E-0008  0.27321E-0007
  0.87932E+0004 -0.27681E+0004  0.44216E-0008 -0.31060E-0008  0.21676E-0007
  0.88750E+0004 -0.27668E+0004 -0.66231E-0008 -0.29327E-0008  0.10510E-0007
  0.89568E+0004 -0.27656E+0004 -0.17763E-0007 -0.27148E-0008 -0.95583E-0009
  0.90000E+0004 -0.27649E+0004 -0.23545E-0007 -0.25747E-0008 -0.69993E-0008
  0.87500E+0004 -0.27488E+0004  0.58167E-0008 -0.30444E-0008  0.23994E-0007
  0.87932E+0004 -0.27481E+0004 -0.62740E-0010 -0.29704E-0008  0.18115E-0007
  0.88750E+0004 -0.27467E+0004 -0.11460E-0007 -0.28056E-0008  0.65670E-0008
  0.89568E+0004 -0.27454E+0004 -0.22850E-0007 -0.25933E-0008 -0.51926E-0008
  0.90000E+0004 -0.27446E+0004 -0.28718E-0007 -0.24549E-0008 -0.11352E-0007
  0.87500E+0004 -0.27109E+0004 -0.19526E-0008 -0.27419E-0008  0.17846E-0007
  0.87932E+0004 -0.27101E+0004 -0.80914E-0008 -0.26772E-0008  0.11688E-0007
  0.88750E+0004 -0.27085E+0004 -0.19837E-0007 -0.25254E-0008 -0.27291E-0009
  0.89568E+0004 -0.27070E+0004 -0.31379E-0007 -0.23210E-0008 -0.12280E-0007
  0.90000E+0004 -0.27062E+0004 -0.37246E-0007 -0.21845E-0008 -0.18501E-0007
  0.87500E+0004 -0.26731E+0004 -0.90969E-0008 -0.23995E-0008  0.12083E-0007
  0.87932E+0004 -0.26721E+0004 -0.15275E-0007 -0.23420E-0008  0.58599E-0008
  0.88750E+0004 -0.26704E+0004 -0.26950E-0007 -0.21996E-0008 -0.61052E-0008
  0.89568E+0004 -0.26686E+0004 -0.38232E-0007 -0.19997E-0008 -0.17962E-0007
  0.90000E+0004 -0.26677E+0004 -0.43888E-0007 -0.18637E-0008 -0.24041E-0007
  0.87500E+0004 -0.26531E+0004 -0.12533E-0007 -0.22051E-0008  0.92633E-0008
  0.87932E+0004 -0.26521E+0004 -0.18644E-0007 -0.21507E-0008  0.30915E-0008
  0.88750E+0004 -0.26503E+0004 -0.30116E-0007 -0.20119E-0008 -0.87151E-0008
  0.89568E+0004 -0.26484E+0004 -0.41101E-0007 -0.18131E-0008 -0.20337E-0007
  0.90000E+0004 -0.26474E+0004 -0.46565E-0007 -0.16768E-0008 -0.26264E-0007
  0.90000E+0004 -0.27649E+0004 -0.23545E-0007 -0.25747E-0008 -0.69993E-0008
  0.90432E+0004 -0.27643E+0004 -0.29194E-0007 -0.24141E-0008 -0.12975E-0007
  0.91250E+0004 -0.27630E+0004 -0.39340E-0007 -0.20425E-0008 -0.23928E-0007
  0.92068E+0004 -0.27617E+0004 -0.48490E-0007 -0.15742E-0008 -0.34136E-0007
  0.92500E+0004 -0.27611E+0004 -0.52829E-0007 -0.12859E-0008 -0.39134E-0007
  0.90000E+0004 -0.27446E+0004 -0.28718E-0007 -0.24549E-0008 -0.11352E-0007
  0.90432E+0004 -0.27439E+0004 -0.34420E-0007 -0.22954E-0008 -0.17414E-0007
  0.91250E+0004 -0.27425E+0004 -0.44575E-0007 -0.19241E-0008 -0.28447E-0007
  0.92068E+0004 -0.27412E+0004 -0.53607E-0007 -0.14542E-0008 -0.38616E-0007
  0.92500E+0004 -0.27404E+0004 -0.57833E-0007 -0.11644E-0008 -0.43546E-0007
  0.90000E+0004 -0.27062E+0004 -0.37246E-0007 -0.21845E-0008 -0.18501E-0007
  0.90432E+0004 -0.27053E+0004 -0.42890E-0007 -0.20260E-0008 -0.24572E-0007
  0.91250E+0004 -0.27038E+0004 -0.52772E-0007 -0.16532E-0008 -0.35480E-0007
  0.92068E+0004 -0.27022E+0004 -0.61322E-0007 -0.11790E-0008 -0.45331E-0007
  0.92500E+0004 -0.27013E+0004 -0.65210E-0007 -0.88590E-0009 -0.50013E-0007
  0.90000E+0004 -0.26677E+0004 -0.43888E-0007 -0.18637E-0008 -0.24041E-0007
  0.90432E+0004 -0.26668E+0004 -0.49269E-0007 -0.17047E-0008 -0.29927E-0007
  0.91250E+0004 -0.26650E+0004 -0.58521E-0007 -0.13282E-0008 -0.40366E-0007
  0.92068E+0004 -0.26632E+0004 -0.66272E-0007 -0.84808E-0009 -0.49595E-0007
  0.92500E+0004 -0.26622E+0004 -0.69675E-0007 -0.55097E-0009 -0.53890E-0007
  0.90000E+0004 -0.26474E+0004 -0.46565E-0007 -0.16768E-0008 -0.26264E-0007
  0.90432E+0004 -0.26464E+0004 -0.51731E-0007 -0.15170E-0008 -0.31978E-0007
  0.91250E+0004 -0.26445E+0004 -0.60516E-0007 -0.11378E-0008 -0.42040E-0007
  0.92068E+0004 -0.26426E+0004 -0.67730E-0007 -0.65404E-0009 -0.50830E-0007
  0.92500E+0004 -0.26416E+0004 -0.70825E-0007 -0.35459E-0009 -0.54869E-0007
  0.92500E+0004 -0.27611E+0004 -0.52829E-0007 -0.12859E-0008 -0.39134E-0007
  0.92932E+0004 -0.27605E+0004 -0.56772E-0007 -0.97104E-0009 -0.43807E-0007
  0.93750E+0004 -0.27594E+0004 -0.63172E-0007 -0.30438E-0009 -0.51765E-0007
  0.94568E+0004 -0.27583E+0004 -0.68141E-0007  0.43209E-0009 -0.58493E-0007
  0.95000E+0004 -0.27577E+0004 -0.70200E-0007  0.83809E-0009 -0.61547E-0007
  0.92500E+0004 -0.27404E+0004 -0.57833E-0007 -0.11644E-0008 -0.43546E-0007
  0.92932E+0004 -0.27398E+0004 -0.61630E-0007 -0.84805E-0009 -0.48118E-0007
  0.93750E+0004 -0.27386E+0004 -0.67660E-0007 -0.17740E-0009 -0.55795E-0007
  0.94568E+0004 -0.27374E+0004 -0.72150E-0007  0.56451E-0009 -0.62138E-0007
  0.95000E+0004 -0.27368E+0004 -0.73919E-0007  0.97431E-0009 -0.64953E-0007
  0.92500E+0004 -0.27013E+0004 -0.65210E-0007 -0.88590E-0009 -0.50013E-0007
  0.92932E+0004 -0.27006E+0004 -0.68619E-0007 -0.56610E-0009 -0.54289E-0007
  0.93750E+0004 -0.26992E+0004 -0.73771E-0007  0.11268E-0009 -0.61269E-0007
  0.94568E+0004 -0.26979E+0004 -0.77214E-0007  0.86501E-0009 -0.66752E-0007
  0.95000E+0004 -0.26972E+0004 -0.78374E-0007  0.12818E-0008 -0.69062E-0007
  0.92500E+0004 -0.26622E+0004 -0.69675E-0007 -0.55097E-0009 -0.53890E-0007
  0.92932E+0004 -0.26614E+0004 -0.72566E-0007 -0.22728E-0009 -0.57746E-0007
  0.93750E+0004 -0.26599E+0004 -0.76635E-0007  0.46008E-0009 -0.63832E-0007
  0.94568E+0004 -0.26583E+0004 -0.78882E-0007  0.12226E-0008 -0.68313E-0007
  0.95000E+0004 -0.26575E+0004 -0.79375E-0007  0.16459E-0008 -0.70061E-0007
  0.92500E+0004 -0.26416E+0004 -0.70825E-0007 -0.35459E-0009 -0.54869E-0007
  0.92932E+0004 -0.26407E+0004 -0.73397E-0007 -0.28722E-0010 -0.58460E-0007
  0.93750E+0004 -0.26391E+0004 -0.76827E-0007  0.66326E-0009 -0.64008E-0007
  0.94568E+0004 -0.26375E+0004 -0.78397E-0007  0.14310E-0008 -0.67913E-0007
  0.95000E+0004 -0.26366E+0004 -0.78523E-0007  0.18576E-0008 -0.69349E-0007
  0.95000E+0004 -0.27577E+0004 -0.70200E-0007  0.83809E-0009 -0.61547E-0007
  0.95432E+0004 -0.27576E+0004 -0.71823E-0007  0.12438E-0008 -0.64205E-0007
  0.96250E+0004 -0.27572E+0004 -0.74019E-0007  0.19967E-0008 -0.68421E-0007
  0.97068E+0004 -0.27569E+0004 -0.75247E-0007  0.26799E-0008 -0.71674E-0007
  0.97500E+0004 -0.27567E+0004 -0.75582E-0007  0.29950E-0008 -0.73052E-0007
  0.95000E+0004 -0.27368E+0004 -0.73919E-0007  0.97431E-0009 -0.64953E-0007
  0.95432E+0004 -0.27366E+0004 -0.75241E-0007  0.13840E-0008 -0.67363E-0007
  0.96250E+0004 -0.27363E+0004 -0.76827E-0007  0.21474E-0008 -0.71076E-0007
  0.97068E+0004 -0.27359E+0004 -0.77415E-0007  0.28463E-0008 -0.73812E-0007
  0.97500E+0004 -0.27357E+0004 -0.77414E-0007  0.31724E-0008 -0.74924E-0007
  0.95000E+0004 -0.26972E+0004 -0.78374E-0007  0.12818E-0008 -0.69062E-0007
  0.95432E+0004 -0.26969E+0004 -0.79090E-0007  0.16984E-0008 -0.70968E-0007
  0.96250E+0004 -0.26965E+0004 -0.79472E-0007  0.24801E-0008 -0.73688E-0007
  0.97068E+0004 -0.26961E+0004 -0.78833E-0007  0.32061E-0008 -0.75430E-0007
  0.97500E+0004 -0.26959E+0004 -0.78194E-0007  0.35511E-0008 -0.76040E-0007
  0.95000E+0004 -0.26575E+0004 -0.79375E-0007  0.16459E-0008 -0.70061E-0007
  0.95432E+0004 -0.26573E+0004 -0.79452E-0007  0.20688E-0008 -0.71432E-0007
  0.96250E+0004 -0.26568E+0004 -0.78603E-0007  0.28667E-0008 -0.73126E-0007
  0.97068E+0004 -0.26563E+0004 -0.76744E-0007  0.36160E-0008 -0.73875E-0007
  0.97500E+0004 -0.26560E+0004 -0.75484E-0007  0.39771E-0008 -0.73994E-0007
  0.95000E+0004 -0.26366E+0004 -0.78523E-0007  0.18576E-0008 -0.69349E-0007
  0.95432E+0004 -0.26363E+0004 -0.78257E-0007  0.22833E-0008 -0.70429E-0007
  0.96250E+0004 -0.26358E+0004 -0.76760E-0007  0.30887E-0008 -0.71578E-0007
  0.97068E+0004 -0.26353E+0004 -0.74273E-0007  0.38488E-0008 -0.71812E-0007
  0.97500E+0004 -0.26350E+0004 -0.72697E-0007  0.42174E-0008 -0.71679E-0007
  0.97500E+0004 -0.27567E+0004 -0.75582E-0007  0.29950E-0008 -0.73052E-0007
  0.97932E+0004 -0.27572E+0004 -0.75684E-0007  0.32616E-0008 -0.74159E-0007
  0.98750E+0004 -0.27581E+0004 -0.75566E-0007  0.36295E-0008 -0.75784E-0007
  0.99568E+0004 -0.27590E+0004 -0.75176E-0007  0.37890E-0008 -0.76851E-0007
  0.10000E+0005 -0.27594E+0004 -0.74898E-0007  0.37846E-0008 -0.77199E-0007
  0.97500E+0004 -0.27357E+0004 -0.77414E-0007  0.31724E-0008 -0.74924E-0007
  0.97932E+0004 -0.27362E+0004 -0.77213E-0007  0.34510E-0008 -0.75799E-0007
  0.98750E+0004 -0.27372E+0004 -0.76562E-0007  0.38480E-0008 -0.77041E-0007
  0.99568E+0004 -0.27382E+0004 -0.75720E-0007  0.40445E-0008 -0.77817E-0007
  0.10000E+0005 -0.27387E+0004 -0.75244E-0007  0.40626E-0008 -0.78056E-0007
  0.97500E+0004 -0.26959E+0004 -0.78194E-0007  0.35511E-0008 -0.76040E-0007
  0.97932E+0004 -0.26965E+0004 -0.77442E-0007  0.38498E-0008 -0.76500E-0007
  0.98750E+0004 -0.26976E+0004 -0.75834E-0007  0.42957E-0008 -0.77066E-0007
  0.99568E+0004 -0.26987E+0004 -0.74197E-0007  0.45547E-0008 -0.77354E-0007
  0.10000E+0005 -0.26993E+0004 -0.73384E-0007  0.46110E-0008 -0.77425E-0007
  0.97500E+0004 -0.26560E+0004 -0.75484E-0007  0.39771E-0008 -0.73994E-0007
  0.97932E+0004 -0.26567E+0004 -0.74219E-0007  0.42929E-0008 -0.74071E-0007
  0.98750E+0004 -0.26580E+0004 -0.71739E-0007  0.47800E-0008 -0.74035E-0007
  0.99568E+0004 -0.26593E+0004 -0.69401E-0007  0.50921E-0008 -0.73919E-0007
  0.10000E+0005 -0.26599E+0004 -0.68302E-0007  0.51809E-0008 -0.73869E-0007
  0.97500E+0004 -0.26350E+0004 -0.72697E-0007  0.42174E-0008 -0.71679E-0007
  0.97932E+0004 -0.26357E+0004 -0.71180E-0007  0.45408E-0008 -0.71569E-0007
  0.98750E+0004 -0.26371E+0004 -0.68280E-0007  0.50468E-0008 -0.71245E-0007
  0.99568E+0004 -0.26385E+0004 -0.65613E-0007  0.53833E-0008 -0.70949E-0007
  0.10000E+0005 -0.26392E+0004 -0.64384E-0007  0.54870E-0008 -0.70853E-0007
  0.10000E+0005 -0.27594E+0004 -0.74898E-0007  0.37846E-0008 -0.77199E-0007
  0.10043E+0005 -0.27606E+0004 -0.74563E-0007  0.37097E-0008 -0.77360E-0007
  0.10125E+0005 -0.27627E+0004 -0.73842E-0007  0.34061E-0008 -0.77232E-0007
  0.10207E+0005 -0.27648E+0004 -0.72955E-0007  0.29223E-0008 -0.76461E-0007
  0.10250E+0005 -0.27659E+0004 -0.72383E-0007  0.26114E-0008 -0.75756E-0007
  0.10000E+0005 -0.27387E+0004 -0.75244E-0007  0.40626E-0008 -0.78056E-0007
  0.10043E+0005 -0.27399E+0004 -0.74772E-0007  0.40111E-0008 -0.78166E-0007
  0.10125E+0005 -0.27422E+0004 -0.73888E-0007  0.37550E-0008 -0.78033E-0007
  0.10207E+0005 -0.27445E+0004 -0.72969E-0007  0.33201E-0008 -0.77374E-0007
  0.10250E+0005 -0.27457E+0004 -0.72433E-0007  0.30341E-0008 -0.76772E-0007
  0.10000E+0005 -0.26993E+0004 -0.73384E-0007  0.46110E-0008 -0.77425E-0007
  0.10043E+0005 -0.27007E+0004 -0.72705E-0007  0.45986E-0008 -0.77491E-0007
  0.10125E+0005 -0.27033E+0004 -0.71614E-0007  0.44224E-0008 -0.77454E-0007
  0.10207E+0005 -0.27060E+0004 -0.70743E-0007  0.40699E-0008 -0.77127E-0007
  0.10250E+0005 -0.27074E+0004 -0.70337E-0007  0.38261E-0008 -0.76787E-0007
  0.10000E+0005 -0.26599E+0004 -0.68302E-0007  0.51809E-0008 -0.73869E-0007
  0.10043E+0005 -0.26615E+0004 -0.67482E-0007  0.52014E-0008 -0.73952E-0007
  0.10125E+0005 -0.26645E+0004 -0.66310E-0007  0.50931E-0008 -0.74138E-0007
  0.10207E+0005 -0.26675E+0004 -0.65616E-0007  0.48105E-0008 -0.74274E-0007
  0.10250E+0005 -0.26690E+0004 -0.65407E-0007  0.46025E-0008 -0.74272E-0007
  0.10000E+0005 -0.26392E+0004 -0.64384E-0007  0.54870E-0008 -0.70853E-0007
  0.10043E+0005 -0.26408E+0004 -0.63514E-0007  0.55226E-0008 -0.70968E-0007
  0.10125E+0005 -0.26440E+0004 -0.62346E-0007  0.54454E-0008 -0.71312E-0007
  0.10207E+0005 -0.26472E+0004 -0.61787E-0007  0.51952E-0008 -0.71736E-0007
  0.10250E+0005 -0.26488E+0004 -0.61706E-0007  0.50038E-0008 -0.71936E-0007
  0.10250E+0005 -0.27659E+0004 -0.72383E-0007  0.26114E-0008 -0.75756E-0007
  0.10293E+0005 -0.27668E+0004 -0.71720E-0007  0.22815E-0008 -0.74842E-0007
  0.10375E+0005 -0.27685E+0004 -0.70116E-0007  0.16214E-0008 -0.72428E-0007
  0.10457E+0005 -0.27702E+0004 -0.67925E-0007  0.98031E-0009 -0.69037E-0007
  0.10500E+0005 -0.27711E+0004 -0.66476E-0007  0.67002E-0009 -0.66816E-0007
  0.10250E+0005 -0.27457E+0004 -0.72433E-0007  0.30341E-0008 -0.76772E-0007
  0.10293E+0005 -0.27466E+0004 -0.71834E-0007  0.27281E-0008 -0.75984E-0007
  0.10375E+0005 -0.27485E+0004 -0.70447E-0007  0.21074E-0008 -0.73878E-0007
  0.10457E+0005 -0.27503E+0004 -0.68591E-0007  0.14944E-0008 -0.70873E-0007
  0.10500E+0005 -0.27513E+0004 -0.67361E-0007  0.11934E-0008 -0.68880E-0007
  0.10250E+0005 -0.27074E+0004 -0.70337E-0007  0.38261E-0008 -0.76787E-0007
  0.10293E+0005 -0.27085E+0004 -0.69917E-0007  0.35604E-0008 -0.76303E-0007
  0.10375E+0005 -0.27106E+0004 -0.69061E-0007  0.30058E-0008 -0.74915E-0007
  0.10457E+0005 -0.27127E+0004 -0.67967E-0007  0.24399E-0008 -0.72790E-0007
  0.10500E+0005 -0.27139E+0004 -0.67224E-0007  0.21541E-0008 -0.71316E-0007
  0.10250E+0005 -0.26690E+0004 -0.65407E-0007  0.46025E-0008 -0.74272E-0007
  0.10293E+0005 -0.26703E+0004 -0.65232E-0007  0.43711E-0008 -0.74164E-0007
  0.10375E+0005 -0.26727E+0004 -0.65034E-0007  0.38726E-0008 -0.73644E-0007
  0.10457E+0005 -0.26751E+0004 -0.64840E-0007  0.33460E-0008 -0.72565E-0007
  0.10500E+0005 -0.26764E+0004 -0.64662E-0007  0.30726E-0008 -0.71705E-0007
  0.10250E+0005 -0.26488E+0004 -0.61706E-0007  0.50038E-0008 -0.71936E-0007
  0.10293E+0005 -0.26502E+0004 -0.61680E-0007  0.47883E-0008 -0.72050E-0007
  0.10375E+0005 -0.26527E+0004 -0.61870E-0007  0.43155E-0008 -0.72037E-0007
  0.10457E+0005 -0.26553E+0004 -0.62193E-0007  0.38069E-0008 -0.71564E-0007
  0.10500E+0005 -0.26566E+0004 -0.62337E-0007  0.35390E-0008 -0.71058E-0007
  0.10500E+0005 -0.27711E+0004 -0.66476E-0007  0.67002E-0009 -0.66816E-0007
  0.10543E+0005 -0.27719E+0004 -0.64800E-0007  0.39565E-0009 -0.64293E-0007
  0.10625E+0005 -0.27734E+0004 -0.60904E-0007 -0.20830E-0010 -0.58595E-0007
  0.10707E+0005 -0.27750E+0004 -0.55947E-0007 -0.27626E-0009 -0.51634E-0007
  0.10750E+0005 -0.27758E+0004 -0.52860E-0007 -0.34613E-0009 -0.47425E-0007
  0.10500E+0005 -0.27513E+0004 -0.67361E-0007  0.11934E-0008 -0.68880E-0007
  0.10543E+0005 -0.27522E+0004 -0.65928E-0007  0.92439E-0009 -0.66600E-0007
  0.10625E+0005 -0.27539E+0004 -0.62557E-0007  0.50612E-0009 -0.61393E-0007
  0.10707E+0005 -0.27555E+0004 -0.58192E-0007  0.23405E-0009 -0.54952E-0007
  0.10750E+0005 -0.27564E+0004 -0.55436E-0007  0.14992E-0009 -0.51022E-0007
  0.10500E+0005 -0.27139E+0004 -0.67224E-0007  0.21541E-0008 -0.71316E-0007
  0.10543E+0005 -0.27149E+0004 -0.66326E-0007  0.18936E-0008 -0.69582E-0007
  0.10625E+0005 -0.27168E+0004 -0.64102E-0007  0.14708E-0008 -0.65486E-0007
  0.10707E+0005 -0.27187E+0004 -0.61029E-0007  0.11684E-0008 -0.60228E-0007
  0.10750E+0005 -0.27197E+0004 -0.58999E-0007  0.10585E-0008 -0.56938E-0007
  0.10500E+0005 -0.26764E+0004 -0.64662E-0007  0.30726E-0008 -0.71705E-0007
  0.10543E+0005 -0.26775E+0004 -0.64379E-0007  0.28186E-0008 -0.70617E-0007
  0.10625E+0005 -0.26797E+0004 -0.63468E-0007  0.23896E-0008 -0.67836E-0007
  0.10707E+0005 -0.26819E+0004 -0.61873E-0007  0.20580E-0008 -0.63989E-0007
  0.10750E+0005 -0.26830E+0004 -0.60677E-0007  0.19241E-0008 -0.61471E-0007
  0.10500E+0005 -0.26566E+0004 -0.62337E-0007  0.35390E-0008 -0.71058E-0007
  0.10543E+0005 -0.26578E+0004 -0.62403E-0007  0.32876E-0008 -0.70344E-0007
  0.10625E+0005 -0.26601E+0004 -0.62235E-0007  0.28549E-0008 -0.68326E-0007
  0.10707E+0005 -0.26624E+0004 -0.61478E-0007  0.25083E-0008 -0.65301E-0007
  0.10750E+0005 -0.26637E+0004 -0.60757E-0007  0.23623E-0008 -0.63236E-0007
  0.10750E+0005 -0.27758E+0004 -0.52860E-0007 -0.34613E-0009 -0.47425E-0007
  0.10793E+0005 -0.27767E+0004 -0.49407E-0007 -0.37409E-0009 -0.42809E-0007
  0.10875E+0005 -0.27785E+0004 -0.41855E-0007 -0.32492E-0009 -0.32977E-0007
  0.10957E+0005 -0.27802E+0004 -0.32946E-0007 -0.17335E-0009 -0.21728E-0007
  0.11000E+0005 -0.27811E+0004 -0.27700E-0007 -0.69742E-0010 -0.15239E-0007
  0.10750E+0005 -0.27564E+0004 -0.55436E-0007  0.14992E-0009 -0.51022E-0007
  0.10793E+0005 -0.27574E+0004 -0.52324E-0007  0.10452E-0009 -0.46686E-0007
  0.10875E+0005 -0.27593E+0004 -0.45423E-0007  0.11362E-0009 -0.37369E-0007
  0.10957E+0005 -0.27612E+0004 -0.37143E-0007  0.21980E-0009 -0.26594E-0007
  0.11000E+0005 -0.27622E+0004 -0.32208E-0007  0.29851E-0009 -0.20326E-0007
  0.10750E+0005 -0.27197E+0004 -0.58999E-0007  0.10585E-0008 -0.56938E-0007
  0.10793E+0005 -0.27209E+0004 -0.56638E-0007  0.98192E-0009 -0.53250E-0007
  0.10875E+0005 -0.27231E+0004 -0.51185E-0007  0.91916E-0009 -0.45146E-0007
  0.10957E+0005 -0.27253E+0004 -0.44335E-0007  0.94358E-0009 -0.35520E-0007
  0.11000E+0005 -0.27264E+0004 -0.40123E-0007  0.97731E-0009 -0.29811E-0007
  0.10750E+0005 -0.26830E+0004 -0.60677E-0007  0.19241E-0008 -0.61471E-0007
  0.10793E+0005 -0.26843E+0004 -0.59186E-0007  0.18183E-0008 -0.58571E-0007
  0.10875E+0005 -0.26868E+0004 -0.55431E-0007  0.16887E-0008 -0.51965E-0007
  0.10957E+0005 -0.26893E+0004 -0.50291E-0007  0.16367E-0008 -0.43801E-0007
  0.11000E+0005 -0.26906E+0004 -0.46963E-0007  0.16281E-0008 -0.38825E-0007
  0.10750E+0005 -0.26637E+0004 -0.60757E-0007  0.23623E-0008 -0.63236E-0007
  0.10793E+0005 -0.26650E+0004 -0.59764E-0007  0.22420E-0008 -0.60801E-0007
  0.10875E+0005 -0.26677E+0004 -0.56990E-0007  0.20790E-0008 -0.55090E-0007
  0.10957E+0005 -0.26703E+0004 -0.52851E-0007  0.19888E-0008 -0.47812E-0007
  0.11000E+0005 -0.26717E+0004 -0.50048E-0007  0.19589E-0008 -0.43290E-0007
  0.11000E+0005 -0.27811E+0004 -0.27700E-0007 -0.69742E-0010 -0.15239E-0007
  0.11043E+0005 -0.27821E+0004 -0.22077E-0007  0.40145E-0010 -0.83752E-0008
  0.11125E+0005 -0.27839E+0004 -0.10476E-0007  0.23896E-0009  0.55309E-0008
  0.11207E+0005 -0.27858E+0004  0.21852E-0008  0.38725E-0009  0.20372E-0007
  0.11250E+0005 -0.27867E+0004  0.91938E-0008  0.43239E-0009  0.28447E-0007
  0.11000E+0005 -0.27622E+0004 -0.32208E-0007  0.29851E-0009 -0.20326E-0007
  0.11043E+0005 -0.27633E+0004 -0.26873E-0007  0.38379E-0009 -0.13656E-0007
  0.11125E+0005 -0.27653E+0004 -0.15736E-0007  0.53772E-0009 -0.26309E-0010
  0.11207E+0005 -0.27673E+0004 -0.33980E-0008  0.64567E-0009  0.14692E-0007
  0.11250E+0005 -0.27683E+0004  0.35095E-0008  0.67169E-0009  0.22777E-0007
  0.11000E+0005 -0.27264E+0004 -0.40123E-0007  0.97731E-0009 -0.29811E-0007
  0.11043E+0005 -0.27276E+0004 -0.35474E-0007  0.10177E-0008 -0.23654E-0007
  0.11125E+0005 -0.27299E+0004 -0.25496E-0007  0.10893E-0008 -0.10827E-0007
  0.11207E+0005 -0.27322E+0004 -0.14064E-0007  0.11221E-0008  0.33725E-0008
  0.11250E+0005 -0.27334E+0004 -0.75063E-0008  0.11120E-0008  0.11324E-0007
  0.11000E+0005 -0.26906E+0004 -0.46963E-0007  0.16281E-0008 -0.38825E-0007
  0.11043E+0005 -0.26920E+0004 -0.43173E-0007  0.16261E-0008 -0.33364E-0007
  0.11125E+0005 -0.26946E+0004 -0.34701E-0007  0.16191E-0008 -0.21700E-0007
  0.11207E+0005 -0.26972E+0004 -0.24549E-0007  0.15790E-0008 -0.83964E-0008
  0.11250E+0005 -0.26985E+0004 -0.18548E-0007  0.15334E-0008 -0.77890E-0009
  0.11000E+0005 -0.26717E+0004 -0.50048E-0007  0.19589E-0008 -0.43290E-0007
  0.11043E+0005 -0.26732E+0004 -0.46772E-0007  0.19357E-0008 -0.38264E-0007
  0.11125E+0005 -0.26759E+0004 -0.39227E-0007  0.18889E-0008 -0.27356E-0007
  0.11207E+0005 -0.26787E+0004 -0.29894E-0007  0.18115E-0008 -0.14674E-0007
  0.11250E+0005 -0.26801E+0004 -0.24265E-0007  0.17475E-0008 -0.73142E-0008
  0.11250E+0005 -0.27867E+0004  0.91938E-0008  0.43239E-0009  0.28447E-0007
  0.11293E+0005 -0.27877E+0004  0.16346E-0007  0.45068E-0009  0.36590E-0007
  0.11375E+0005 -0.27894E+0004  0.30099E-0007  0.40292E-0009  0.51948E-0007
  0.11457E+0005 -0.27911E+0004  0.43682E-0007  0.24807E-0009  0.66678E-0007
  0.11500E+0005 -0.27921E+0004  0.50587E-0007  0.12706E-0009  0.73962E-0007
  0.11250E+0005 -0.27683E+0004  0.35095E-0008  0.67169E-0009  0.22777E-0007
  0.11293E+0005 -0.27693E+0004  0.10612E-0007  0.67234E-0009  0.30983E-0007
  0.11375E+0005 -0.27712E+0004  0.24431E-0007  0.59479E-0009  0.46631E-0007
  0.11457E+0005 -0.27731E+0004  0.38300E-0007  0.41331E-0009  0.61880E-0007
  0.11500E+0005 -0.27741E+0004  0.45445E-0007  0.27879E-0009  0.69531E-0007
  0.11250E+0005 -0.27334E+0004 -0.75063E-0008  0.11120E-0008  0.11324E-0007
  0.11293E+0005 -0.27346E+0004 -0.65671E-0009  0.10790E-0008  0.19503E-0007
  0.11375E+0005 -0.27368E+0004  0.12988E-0007  0.94384E-0009  0.35425E-0007
  0.11457E+0005 -0.27389E+0004  0.27112E-0007  0.71023E-0009  0.51407E-0007
  0.11500E+0005 -0.27401E+0004  0.34571E-0007  0.54918E-0009  0.59633E-0007
  0.11250E+0005 -0.26985E+0004 -0.18548E-0007  0.15334E-0008 -0.77890E-0009
  0.11293E+0005 -0.26998E+0004 -0.12159E-0007  0.14670E-0008  0.71697E-0008
  0.11375E+0005 -0.27023E+0004  0.91271E-0009  0.12738E-0008  0.22992E-0007
  0.11457E+0005 -0.27048E+0004  0.14902E-0007  0.98695E-0009  0.39352E-0007
  0.11500E+0005 -0.27060E+0004  0.22478E-0007  0.79871E-0009  0.47979E-0007
  0.11250E+0005 -0.26801E+0004 -0.24265E-0007  0.17475E-0008 -0.73142E-0008
  0.11293E+0005 -0.26815E+0004 -0.18202E-0007  0.16638E-0008  0.43091E-0009
  0.11375E+0005 -0.26841E+0004 -0.55929E-0008  0.14402E-0008  0.16044E-0007
  0.11457E+0005 -0.26867E+0004  0.81648E-0008  0.11253E-0008  0.32452E-0007
  0.11500E+0005 -0.26881E+0004  0.15720E-0007  0.92280E-0009  0.41215E-0007
  0.11500E+0005 -0.27921E+0004  0.50587E-0007  0.12706E-0009  0.73962E-0007
  0.11543E+0005 -0.27929E+0004  0.57169E-0007 -0.15233E-0010  0.80756E-0007
  0.11625E+0005 -0.27944E+0004  0.68551E-0007 -0.33406E-0009  0.92015E-0007
  0.11707E+0005 -0.27958E+0004  0.78039E-0007 -0.68945E-0009  0.10065E-0006
  0.11750E+0005 -0.27966E+0004  0.82114E-0007 -0.88173E-0009  0.10397E-0006
  0.11500E+0005 -0.27741E+0004  0.45445E-0007  0.27879E-0009  0.69531E-0007
  0.11543E+0005 -0.27750E+0004  0.52321E-0007  0.12274E-0009  0.76744E-0007
  0.11625E+0005 -0.27766E+0004  0.64410E-0007 -0.22379E-0009  0.88950E-0007
  0.11707E+0005 -0.27782E+0004  0.74774E-0007 -0.61115E-0009  0.98689E-0007
  0.11750E+0005 -0.27791E+0004  0.79363E-0007 -0.82251E-0009  0.10264E-0006
  0.11500E+0005 -0.27401E+0004  0.34571E-0007  0.54918E-0009  0.59633E-0007
  0.11543E+0005 -0.27411E+0004  0.41869E-0007  0.36630E-0009  0.67533E-0007
  0.11625E+0005 -0.27429E+0004  0.55076E-0007 -0.33865E-0010  0.81359E-0007
  0.11707E+0005 -0.27448E+0004  0.66926E-0007 -0.48200E-0009  0.93074E-0007
  0.11750E+0005 -0.27458E+0004  0.72419E-0007 -0.72903E-0009  0.98172E-0007
  0.11500E+0005 -0.27060E+0004  0.22478E-0007  0.79871E-0009  0.47979E-0007
  0.11543E+0005 -0.27072E+0004  0.30011E-0007  0.58848E-0009  0.56402E-0007
  0.11625E+0005 -0.27093E+0004  0.44012E-0007  0.13422E-0009  0.71584E-0007
  0.11707E+0005 -0.27114E+0004  0.57081E-0007 -0.37401E-0009  0.85079E-0007
  0.11750E+0005 -0.27125E+0004  0.63365E-0007 -0.65586E-0009  0.91255E-0007
  0.11500E+0005 -0.26881E+0004  0.15720E-0007  0.92280E-0009  0.41215E-0007
  0.11543E+0005 -0.26893E+0004  0.23297E-0007  0.69815E-0009  0.49843E-0007
  0.11625E+0005 -0.26915E+0004  0.37577E-0007  0.21550E-0009  0.65620E-0007
  0.11707E+0005 -0.26938E+0004  0.51167E-0007 -0.32379E-0009  0.79957E-0007
  0.11750E+0005 -0.26950E+0004  0.57815E-0007 -0.62352E-0009  0.86663E-0007
  0.11750E+0005 -0.27966E+0004  0.82114E-0007 -0.88173E-0009  0.10397E-0006
  0.11793E+0005 -0.27973E+0004  0.85460E-0007 -0.10698E-0008  0.10637E-0006
  0.11875E+0005 -0.27985E+0004  0.89709E-0007 -0.14085E-0008  0.10829E-0006
  0.11957E+0005 -0.27998E+0004  0.91110E-0007 -0.17053E-0008  0.10674E-0006
  0.12000E+0005 -0.28004E+0004  0.90705E-0007 -0.18421E-0008  0.10458E-0006
  0.11750E+0005 -0.27791E+0004  0.79363E-0007 -0.82251E-0009  0.10264E-0006
  0.11793E+0005 -0.27798E+0004  0.83241E-0007 -0.10315E-0008  0.10567E-0006
  0.11875E+0005 -0.27811E+0004  0.88535E-0007 -0.14143E-0008  0.10880E-0006
  0.11957E+0005 -0.27825E+0004  0.90970E-0007 -0.17607E-0008  0.10841E-0006
  0.12000E+0005 -0.27832E+0004  0.91083E-0007 -0.19250E-0008  0.10680E-0006
  0.11750E+0005 -0.27458E+0004  0.72419E-0007 -0.72903E-0009  0.98172E-0007
  0.11793E+0005 -0.27466E+0004  0.77250E-0007 -0.97684E-0009  0.10239E-0006
  0.11875E+0005 -0.27482E+0004  0.84467E-0007 -0.14410E-0008  0.10784E-0006
  0.11957E+0005 -0.27497E+0004  0.88869E-0007 -0.18777E-0008  0.10971E-0006
  0.12000E+0005 -0.27505E+0004  0.89993E-0007 -0.20922E-0008  0.10923E-0006
  0.11750E+0005 -0.27125E+0004  0.63365E-0007 -0.65586E-0009  0.91255E-0007
  0.11793E+0005 -0.27134E+0004  0.69055E-0007 -0.94113E-0009  0.96611E-0007
  0.11875E+0005 -0.27152E+0004  0.78076E-0007 -0.14831E-0008  0.10434E-0006
  0.11957E+0005 -0.27169E+0004  0.84410E-0007 -0.20056E-0008  0.10854E-0006
  0.12000E+0005 -0.27179E+0004  0.86558E-0007 -0.22676E-0008  0.10924E-0006
  0.11750E+0005 -0.26950E+0004  0.57815E-0007 -0.62352E-0009  0.86663E-0007
  0.11793E+0005 -0.26959E+0004  0.63911E-0007 -0.92794E-0009  0.92587E-0007
  0.11875E+0005 -0.26978E+0004  0.73819E-0007 -0.15094E-0008  0.10149E-0006
  0.11957E+0005 -0.26996E+0004  0.81139E-0007 -0.20752E-0008  0.10692E-0006
  0.12000E+0005 -0.27006E+0004  0.83824E-0007 -0.23612E-0008  0.10826E-0006
  0.12000E+0005 -0.28004E+0004  0.90705E-0007 -0.18421E-0008  0.10458E-0006
  0.12043E+0005 -0.28012E+0004  0.89537E-0007 -0.19608E-0008  0.10153E-0006
  0.12125E+0005 -0.28027E+0004  0.85407E-0007 -0.21426E-0008  0.93621E-0007
  0.12207E+0005 -0.28041E+0004  0.79180E-0007 -0.22646E-0008  0.83509E-0007
  0.12250E+0005 -0.28049E+0004  0.75256E-0007 -0.23072E-0008  0.77557E-0007
  0.12000E+0005 -0.27832E+0004  0.91083E-0007 -0.19250E-0008  0.10680E-0006
  0.12043E+0005 -0.27840E+0004  0.90407E-0007 -0.20717E-0008  0.10426E-0006
  0.12125E+0005 -0.27856E+0004  0.87088E-0007 -0.23064E-0008  0.97140E-0007
  0.12207E+0005 -0.27872E+0004  0.81475E-0007 -0.24780E-0008  0.87537E-0007
  0.12250E+0005 -0.27881E+0004  0.77784E-0007 -0.25442E-0008  0.81729E-0007
  0.12000E+0005 -0.27505E+0004  0.89993E-0007 -0.20922E-0008  0.10923E-0006
  0.12043E+0005 -0.27515E+0004  0.90296E-0007 -0.22899E-0008  0.10774E-0006
  0.12125E+0005 -0.27533E+0004  0.88645E-0007 -0.26207E-0008  0.10231E-0006
  0.12207E+0005 -0.27552E+0004  0.84368E-0007 -0.28829E-0008  0.93917E-0007
  0.12250E+0005 -0.27562E+0004  0.81220E-0007 -0.29926E-0008  0.88522E-0007
  0.12000E+0005 -0.27179E+0004  0.86558E-0007 -0.22676E-0008  0.10924E-0006
  0.12043E+0005 -0.27190E+0004  0.87878E-0007 -0.25135E-0008  0.10890E-0006
  0.12125E+0005 -0.27210E+0004  0.88023E-0007 -0.29354E-0008  0.10540E-0006
  0.12207E+0005 -0.27231E+0004  0.85273E-0007 -0.32840E-0008  0.98506E-0007
  0.12250E+0005 -0.27242E+0004  0.82787E-0007 -0.34357E-0008  0.93697E-0007
  0.12000E+0005 -0.27006E+0004  0.83824E-0007 -0.23612E-0008  0.10826E-0006
  0.12043E+0005 -0.27018E+0004  0.85687E-0007 -0.26314E-0008  0.10855E-0006
  0.12125E+0005 -0.27040E+0004  0.86815E-0007 -0.30995E-0008  0.10615E-0006
  0.12207E+0005 -0.27062E+0004  0.84932E-0007 -0.34921E-0008  0.10016E-0006
  0.12250E+0005 -0.27074E+0004  0.82836E-0007 -0.36653E-0008  0.95720E-0007
  0.12250E+0005 -0.28049E+0004  0.75256E-0007 -0.23072E-0008  0.77557E-0007
  0.12293E+0005 -0.28060E+0004  0.70970E-0007 -0.23263E-0008  0.71261E-0007
  0.12375E+0005 -0.28081E+0004  0.62399E-0007 -0.23176E-0008  0.59114E-0007
  0.12457E+0005 -0.28103E+0004  0.53926E-0007 -0.22383E-0008  0.47474E-0007
  0.12500E+0005 -0.28114E+0004  0.49758E-0007 -0.21652E-0008  0.41831E-0007
  0.12250E+0005 -0.27881E+0004  0.77784E-0007 -0.25442E-0008  0.81729E-0007
  0.12293E+0005 -0.27893E+0004  0.73668E-0007 -0.25842E-0008  0.75490E-0007
  0.12375E+0005 -0.27916E+0004  0.65231E-0007 -0.26070E-0008  0.63203E-0007
  0.12457E+0005 -0.27939E+0004  0.56660E-0007 -0.25469E-0008  0.51131E-0007
  0.12500E+0005 -0.27951E+0004  0.52360E-0007 -0.24787E-0008  0.45160E-0007
  0.12250E+0005 -0.27562E+0004  0.81220E-0007 -0.29926E-0008  0.88522E-0007
  0.12293E+0005 -0.27575E+0004  0.77540E-0007 -0.30712E-0008  0.82537E-0007
  0.12375E+0005 -0.27602E+0004  0.69575E-0007 -0.31533E-0008  0.70264E-0007
  0.12457E+0005 -0.27628E+0004  0.61027E-0007 -0.31313E-0008  0.57632E-0007
  0.12500E+0005 -0.27642E+0004  0.56577E-0007 -0.30740E-0008  0.51162E-0007
  0.12250E+0005 -0.27242E+0004  0.82787E-0007 -0.34357E-0008  0.93697E-0007
  0.12293E+0005 -0.27258E+0004  0.79680E-0007 -0.35519E-0008  0.88152E-0007
  0.12375E+0005 -0.27288E+0004  0.72456E-0007 -0.36932E-0008  0.76252E-0007
  0.12457E+0005 -0.27318E+0004  0.64198E-0007 -0.37114E-0008  0.63403E-0007
  0.12500E+0005 -0.27333E+0004  0.59729E-0007 -0.36672E-0008  0.56602E-0007
  0.12250E+0005 -0.27074E+0004  0.82836E-0007 -0.36653E-0008  0.95720E-0007
  0.12293E+0005 -0.27091E+0004  0.80080E-0007 -0.38011E-0008  0.90479E-0007
  0.12375E+0005 -0.27122E+0004  0.73347E-0007 -0.39736E-0008  0.78916E-0007
  0.12457E+0005 -0.27154E+0004  0.65346E-0007 -0.40140E-0008  0.66090E-0007
  0.12500E+0005 -0.27170E+0004  0.60920E-0007 -0.39776E-0008  0.59183E-0007
  0.12500E+0005 -0.28114E+0004  0.49758E-0007 -0.21652E-0008  0.41831E-0007
  0.12543E+0005 -0.28125E+0004  0.45927E-0007 -0.20627E-0008  0.36663E-0007
  0.12625E+0005 -0.28147E+0004  0.39905E-0007 -0.17829E-0008  0.28491E-0007
  0.12707E+0005 -0.28168E+0004  0.35852E-0007 -0.13581E-0008  0.22733E-0007
  0.12750E+0005 -0.28180E+0004  0.34581E-0007 -0.10651E-0008  0.20709E-0007
  0.12500E+0005 -0.27951E+0004  0.52360E-0007 -0.24787E-0008  0.45160E-0007
  0.12543E+0005 -0.27963E+0004  0.48350E-0007 -0.23773E-0008  0.39608E-0007
  0.12625E+0005 -0.27987E+0004  0.41898E-0007 -0.20902E-0008  0.30605E-0007
  0.12707E+0005 -0.28010E+0004  0.37357E-0007 -0.16472E-0008  0.23961E-0007
  0.12750E+0005 -0.28023E+0004  0.35833E-0007 -0.13414E-0008  0.21484E-0007
  0.12500E+0005 -0.27642E+0004  0.56577E-0007 -0.30740E-0008  0.51162E-0007
  0.12543E+0005 -0.27656E+0004  0.52322E-0007 -0.29768E-0008  0.44995E-0007
  0.12625E+0005 -0.27683E+0004  0.45201E-0007 -0.26810E-0008  0.34589E-0007
[truncated: 9,632,013 more chars]
