# Supplementary material for: 2D Synthetic dataset of numerical simulations of long-period seismicity in a volcanic edifice and related sensitivity kernels
Source: Data Brief. 2021 Jan 25;34:106673. doi: 10.1016/j.dib.2020.106673 (PMC7841316; doi:10.1016/j.dib.2020.106673)
Supplement: Supplementary Data S1 — Supplementary Raw Research Data. This is open data under the CC BY license http://creativecommons.org/licenses/by/4.0/ [file mmc1.zip › Dataset/OUTPUT_KERNELS/9000_3000/kernel_homo_3000_1551_SVF7e-1Hz_00-03.dat]

  0.00000E+0000 -0.30000E+0004  0.41756E-0011  0.41683E-0011  0.65224E-0011
  0.43168E+0002 -0.30000E+0004 -0.39341E-0011 -0.19027E-0011 -0.29805E-0011
  0.12500E+0003 -0.30000E+0004 -0.99458E-0011  0.34639E-0012 -0.12543E-0010
  0.20683E+0003 -0.30000E+0004  0.71282E-0012  0.38879E-0011  0.54394E-0011
  0.25000E+0003 -0.30000E+0004 -0.49368E-0011 -0.54458E-0011  0.32306E-0011
  0.00000E+0000 -0.29909E+0004  0.68975E-0011 -0.28263E-0012  0.15204E-0010
  0.43168E+0002 -0.29909E+0004 -0.34707E-0011 -0.41148E-0011  0.38823E-0012
  0.12500E+0003 -0.29908E+0004 -0.70680E-0011 -0.30209E-0011 -0.42007E-0011
  0.20683E+0003 -0.29908E+0004 -0.37491E-0012  0.10410E-0011  0.62034E-0011
  0.25000E+0003 -0.29908E+0004  0.44185E-0011  0.25362E-0011  0.12058E-0010
  0.00000E+0000 -0.29736E+0004  0.35235E-0011  0.18163E-0011  0.63585E-0011
  0.43168E+0002 -0.29736E+0004 -0.74225E-0011 -0.14342E-0011 -0.88439E-0011
  0.12500E+0003 -0.29735E+0004 -0.61582E-0011  0.47948E-0012 -0.73678E-0011
  0.20683E+0003 -0.29734E+0004  0.16054E-0011 -0.10190E-0011  0.96361E-0011
  0.25000E+0003 -0.29734E+0004 -0.51575E-0011 -0.13093E-0010  0.13849E-0010
  0.00000E+0000 -0.29563E+0004 -0.33238E-0011 -0.66259E-0012 -0.22558E-0011
  0.43168E+0002 -0.29562E+0004 -0.86464E-0011 -0.68640E-0012 -0.11397E-0010
  0.12500E+0003 -0.29561E+0004 -0.31062E-0011  0.63696E-0012 -0.37235E-0011
  0.20683E+0003 -0.29560E+0004  0.12243E-0011  0.13761E-0011  0.40134E-0011
  0.25000E+0003 -0.29559E+0004 -0.62819E-0011 -0.61110E-0011  0.30527E-0011
  0.00000E+0000 -0.29472E+0004 -0.46281E-0012  0.12181E-0011  0.27842E-0011
  0.43168E+0002 -0.29471E+0004 -0.77174E-0011  0.41091E-0012 -0.11227E-0010
  0.12500E+0003 -0.29470E+0004 -0.29555E-0011  0.36929E-0011 -0.57084E-0011
  0.20683E+0003 -0.29468E+0004 -0.27136E-0012  0.45235E-0011 -0.24947E-0011
  0.25000E+0003 -0.29467E+0004  0.47513E-0011 -0.15366E-0010  0.31351E-0010
  0.25000E+0003 -0.30000E+0004 -0.49368E-0011 -0.54458E-0011  0.32306E-0011
  0.29317E+0003 -0.30000E+0004 -0.39496E-0011  0.30796E-0011 -0.35867E-0011
  0.37500E+0003 -0.30000E+0004 -0.66786E-0012  0.21225E-0012  0.20848E-0011
  0.45683E+0003 -0.30000E+0004  0.79076E-0012 -0.27725E-0011  0.70816E-0011
  0.50000E+0003 -0.30000E+0004 -0.11083E-0010 -0.22451E-0010  0.72464E-0011
  0.25000E+0003 -0.29908E+0004  0.44185E-0011  0.25362E-0011  0.12058E-0010
  0.29317E+0003 -0.29908E+0004 -0.51797E-0011 -0.64677E-0012 -0.17225E-0011
  0.37500E+0003 -0.29908E+0004 -0.15378E-0011  0.25847E-0011 -0.22557E-0011
  0.45683E+0003 -0.29907E+0004  0.57591E-0012  0.17649E-0011  0.23231E-0011
  0.50000E+0003 -0.29907E+0004 -0.74213E-0011 -0.47891E-0011 -0.37205E-0011
  0.25000E+0003 -0.29734E+0004 -0.51575E-0011 -0.13093E-0010  0.13849E-0010
  0.29317E+0003 -0.29733E+0004 -0.51774E-0011 -0.20640E-0011 -0.18493E-0011
  0.37500E+0003 -0.29733E+0004 -0.12883E-0011  0.23480E-0011 -0.19940E-0011
  0.45683E+0003 -0.29732E+0004  0.27167E-0011  0.29379E-0011  0.43735E-0011
  0.50000E+0003 -0.29732E+0004 -0.46712E-0011 -0.15231E-0011 -0.39221E-0011
  0.25000E+0003 -0.29559E+0004 -0.62819E-0011 -0.61110E-0011  0.30527E-0011
  0.29317E+0003 -0.29559E+0004 -0.38278E-0011 -0.15919E-0011  0.12195E-0012
  0.37500E+0003 -0.29558E+0004  0.15608E-0011  0.17562E-0011  0.20579E-0011
  0.45683E+0003 -0.29557E+0004 -0.29948E-0012  0.17962E-0011  0.91622E-0012
  0.50000E+0003 -0.29556E+0004 -0.25607E-0011 -0.16369E-0012 -0.19495E-0011
  0.25000E+0003 -0.29467E+0004  0.47513E-0011 -0.15366E-0010  0.31351E-0010
  0.29317E+0003 -0.29467E+0004 -0.24910E-0011  0.67540E-0011 -0.53790E-0011
  0.37500E+0003 -0.29465E+0004  0.12893E-0011  0.12225E-0011  0.22448E-0011
  0.45683E+0003 -0.29464E+0004 -0.24298E-0011 -0.95626E-0011  0.10301E-0010
  0.50000E+0003 -0.29463E+0004 -0.21166E-0011 -0.24428E-0010  0.21163E-0010
  0.50000E+0003 -0.30000E+0004 -0.11083E-0010 -0.22451E-0010  0.72464E-0011
  0.54317E+0003 -0.30000E+0004 -0.19386E-0011 -0.51016E-0012 -0.32620E-0011
  0.62500E+0003 -0.30000E+0004  0.34811E-0011  0.46889E-0012  0.58415E-0011
  0.70683E+0003 -0.30000E+0004 -0.26239E-0011  0.55388E-0011 -0.52144E-0011
  0.75000E+0003 -0.30000E+0004  0.40626E-0011  0.11123E-0010  0.45800E-0011
  0.50000E+0003 -0.29907E+0004 -0.74213E-0011 -0.47891E-0011 -0.37205E-0011
  0.54317E+0003 -0.29907E+0004 -0.32022E-0011 -0.36178E-0011 -0.22561E-0011
  0.62500E+0003 -0.29907E+0004  0.31032E-0011  0.31729E-0011  0.26583E-0011
  0.70683E+0003 -0.29907E+0004 -0.40482E-0012  0.68293E-0011 -0.14733E-0011
  0.75000E+0003 -0.29907E+0004  0.27536E-0011  0.15427E-0010 -0.31771E-0011
  0.50000E+0003 -0.29732E+0004 -0.46712E-0011 -0.15231E-0011 -0.39221E-0011
  0.54317E+0003 -0.29732E+0004 -0.38432E-0011 -0.18639E-0011 -0.38423E-0011
  0.62500E+0003 -0.29731E+0004  0.26480E-0011  0.26463E-0011  0.22988E-0011
  0.70683E+0003 -0.29731E+0004  0.84382E-0012  0.46993E-0011  0.20305E-0011
  0.75000E+0003 -0.29731E+0004  0.53769E-0011  0.14723E-0010 -0.17601E-0011
  0.50000E+0003 -0.29556E+0004 -0.25607E-0011 -0.16369E-0012 -0.19495E-0011
  0.54317E+0003 -0.29556E+0004 -0.22473E-0011  0.58561E-0012 -0.25598E-0011
  0.62500E+0003 -0.29555E+0004  0.28537E-0011  0.43193E-0011  0.83065E-0012
  0.70683E+0003 -0.29555E+0004 -0.22910E-0011  0.32058E-0011 -0.71238E-0013
  0.75000E+0003 -0.29554E+0004 -0.44580E-0011 -0.48086E-0011  0.62531E-0012
  0.50000E+0003 -0.29463E+0004 -0.21166E-0011 -0.24428E-0010  0.21163E-0010
  0.54317E+0003 -0.29463E+0004 -0.28379E-0011 -0.67429E-0011  0.34221E-0011
  0.62500E+0003 -0.29462E+0004 -0.55918E-0011 -0.26676E-0010  0.15056E-0010
  0.70683E+0003 -0.29462E+0004  0.14432E-0011 -0.32476E-0011  0.13397E-0010
  0.75000E+0003 -0.29461E+0004 -0.73831E-0011 -0.21250E-0010  0.84637E-0011
  0.75000E+0003 -0.30000E+0004  0.40626E-0011  0.11123E-0010  0.45800E-0011
  0.79317E+0003 -0.30000E+0004 -0.34663E-0011 -0.21382E-0011  0.50033E-0011
  0.87500E+0003 -0.30000E+0004  0.77670E-0013  0.47832E-0011 -0.12395E-0011
  0.95683E+0003 -0.30000E+0004 -0.36503E-0011  0.89155E-0011 -0.15982E-0010
  0.10000E+0004 -0.30000E+0004  0.24559E-0012 -0.14047E-0011  0.62097E-0011
  0.75000E+0003 -0.29907E+0004  0.27536E-0011  0.15427E-0010 -0.31771E-0011
  0.79317E+0003 -0.29907E+0004 -0.12589E-0011  0.34548E-0011  0.20693E-0011
  0.87500E+0003 -0.29907E+0004 -0.80383E-0012  0.30315E-0011 -0.15815E-0011
  0.95683E+0003 -0.29907E+0004 -0.25259E-0011 -0.31766E-0011 -0.94231E-0012
  0.10000E+0004 -0.29907E+0004  0.51784E-0011  0.10496E-0010 -0.11904E-0013
  0.75000E+0003 -0.29731E+0004  0.53769E-0011  0.14723E-0010 -0.17601E-0011
  0.79317E+0003 -0.29731E+0004 -0.97029E-0012  0.37150E-0011  0.27320E-0011
  0.87500E+0003 -0.29730E+0004 -0.74904E-0013  0.24802E-0011 -0.11009E-0011
  0.95683E+0003 -0.29730E+0004  0.18102E-0011  0.11031E-0011  0.30827E-0011
  0.10000E+0004 -0.29730E+0004 -0.32536E-0011 -0.38208E-0011 -0.63743E-0014
  0.75000E+0003 -0.29554E+0004 -0.44580E-0011 -0.48086E-0011  0.62531E-0012
  0.79317E+0003 -0.29554E+0004 -0.40284E-0012  0.20793E-0011  0.53872E-0011
  0.87500E+0003 -0.29554E+0004 -0.11810E-0011  0.20269E-0011 -0.14536E-0011
  0.95683E+0003 -0.29553E+0004  0.15546E-0011  0.46382E-0011  0.16334E-0012
  0.10000E+0004 -0.29553E+0004 -0.10023E-0010 -0.32690E-0011 -0.70088E-0011
  0.75000E+0003 -0.29461E+0004 -0.73831E-0011 -0.21250E-0010  0.84637E-0011
  0.79317E+0003 -0.29461E+0004 -0.21832E-0011 -0.20760E-0013  0.26432E-0011
  0.87500E+0003 -0.29461E+0004 -0.26706E-0011  0.60380E-0011 -0.67135E-0011
  0.95683E+0003 -0.29460E+0004  0.27560E-0012  0.11385E-0010 -0.85358E-0011
  0.10000E+0004 -0.29460E+0004 -0.30794E-0011 -0.49882E-0011  0.20029E-0012
  0.10000E+0004 -0.30000E+0004  0.24559E-0012 -0.14047E-0011  0.62097E-0011
  0.10432E+0004 -0.30000E+0004  0.51279E-0012  0.46880E-0011 -0.23659E-0011
  0.11250E+0004 -0.30000E+0004  0.32709E-0011  0.18392E-0011  0.72252E-0011
  0.12068E+0004 -0.30000E+0004  0.25381E-0011  0.49528E-0011 -0.58707E-0012
  0.12500E+0004 -0.30000E+0004 -0.82125E-0012  0.13147E-0011 -0.92725E-0011
  0.10000E+0004 -0.29907E+0004  0.51784E-0011  0.10496E-0010 -0.11904E-0013
  0.10432E+0004 -0.29907E+0004 -0.35149E-0011 -0.58901E-0011  0.18478E-0011
  0.11250E+0004 -0.29907E+0004 -0.13660E-0011 -0.19107E-0011  0.18376E-0011
  0.12068E+0004 -0.29907E+0004 -0.50882E-0013  0.62949E-0013 -0.68837E-0012
  0.12500E+0004 -0.29906E+0004 -0.63021E-0011 -0.11248E-0010 -0.70965E-0013
  0.10000E+0004 -0.29730E+0004 -0.32536E-0011 -0.38208E-0011 -0.63743E-0014
  0.10432E+0004 -0.29730E+0004 -0.31649E-0011 -0.33871E-0011 -0.85479E-0012
  0.11250E+0004 -0.29730E+0004 -0.29826E-0011 -0.17496E-0011 -0.11710E-0011
  0.12068E+0004 -0.29729E+0004 -0.13544E-0011  0.52280E-0012 -0.30232E-0011
  0.12500E+0004 -0.29729E+0004  0.32984E-0012  0.60945E-0011 -0.34588E-0011
  0.10000E+0004 -0.29553E+0004 -0.10023E-0010 -0.32690E-0011 -0.70088E-0011
  0.10432E+0004 -0.29553E+0004 -0.12243E-0013  0.52454E-0011 -0.45616E-0011
  0.11250E+0004 -0.29553E+0004  0.37083E-0013  0.55024E-0011 -0.12796E-0011
  0.12068E+0004 -0.29552E+0004 -0.91366E-0012  0.28737E-0012 -0.54033E-0012
  0.12500E+0004 -0.29552E+0004  0.10428E-0011  0.11670E-0012  0.29825E-0011
  0.10000E+0004 -0.29460E+0004 -0.30794E-0011 -0.49882E-0011  0.20029E-0012
  0.10432E+0004 -0.29460E+0004 -0.11869E-0011 -0.58999E-0011  0.47002E-0011
  0.11250E+0004 -0.29459E+0004 -0.10326E-0011 -0.78239E-0011  0.88046E-0011
  0.12068E+0004 -0.29459E+0004 -0.17778E-0011 -0.43675E-0011  0.33171E-0011
  0.12500E+0004 -0.29458E+0004  0.29216E-0011 -0.15131E-0010  0.17581E-0010
  0.12500E+0004 -0.30000E+0004 -0.82125E-0012  0.13147E-0011 -0.92725E-0011
  0.12932E+0004 -0.30000E+0004 -0.57318E-0011 -0.12309E-0010 -0.40048E-0012
  0.13750E+0004 -0.30000E+0004 -0.12435E-0011 -0.46213E-0011  0.65320E-0012
  0.14568E+0004 -0.30000E+0004  0.43807E-0011 -0.54324E-0011  0.77363E-0011
  0.15000E+0004 -0.30000E+0004 -0.14958E-0011  0.10543E-0011 -0.48889E-0011
  0.12500E+0004 -0.29906E+0004 -0.63021E-0011 -0.11248E-0010 -0.70965E-0013
  0.12932E+0004 -0.29906E+0004 -0.35183E-0011 -0.77618E-0011  0.62048E-0013
  0.13750E+0004 -0.29906E+0004  0.63422E-0012 -0.31554E-0011  0.37038E-0011
  0.14568E+0004 -0.29906E+0004  0.30981E-0011 -0.24713E-0011  0.36118E-0011
  0.15000E+0004 -0.29906E+0004  0.10245E-0010  0.21700E-0010 -0.70488E-0011
  0.12500E+0004 -0.29729E+0004  0.32984E-0012  0.60945E-0011 -0.34588E-0011
  0.12932E+0004 -0.29729E+0004  0.55988E-0012 -0.44395E-0011  0.38201E-0011
  0.13750E+0004 -0.29729E+0004 -0.36016E-0012 -0.39900E-0011  0.16402E-0011
  0.14568E+0004 -0.29728E+0004  0.78487E-0012 -0.78438E-0012  0.84813E-0013
  0.15000E+0004 -0.29728E+0004  0.72741E-0011  0.16632E-0010 -0.74639E-0011
  0.12500E+0004 -0.29552E+0004  0.10428E-0011  0.11670E-0012  0.29825E-0011
  0.12932E+0004 -0.29552E+0004  0.11392E-0011 -0.66057E-0012  0.37960E-0011
  0.13750E+0004 -0.29551E+0004 -0.25833E-0011 -0.77895E-0011  0.11864E-0011
  0.14568E+0004 -0.29550E+0004 -0.18265E-0012 -0.52596E-0011  0.24617E-0011
  0.15000E+0004 -0.29550E+0004  0.38276E-0011  0.12153E-0010 -0.70869E-0011
  0.12500E+0004 -0.29458E+0004  0.29216E-0011 -0.15131E-0010  0.17581E-0010
  0.12932E+0004 -0.29458E+0004 -0.10316E-0010 -0.28709E-0010  0.90719E-0011
  0.13750E+0004 -0.29457E+0004 -0.22251E-0011 -0.57453E-0011 -0.71245E-0012
  0.14568E+0004 -0.29457E+0004 -0.24728E-0011 -0.31050E-0011 -0.42654E-0011
  0.15000E+0004 -0.29456E+0004 -0.88092E-0011 -0.13357E-0010 -0.73638E-0011
  0.15000E+0004 -0.30000E+0004 -0.14958E-0011  0.10543E-0011 -0.48889E-0011
  0.15432E+0004 -0.30000E+0004  0.36227E-0011  0.13371E-0011 -0.32198E-0011
  0.16250E+0004 -0.30000E+0004  0.11155E-0010  0.12520E-0011  0.99407E-0011
  0.17068E+0004 -0.30000E+0004  0.39626E-0011  0.14022E-0011  0.33930E-0012
  0.17500E+0004 -0.30000E+0004  0.10037E-0010 -0.18162E-0011  0.25669E-0010
  0.15000E+0004 -0.29906E+0004  0.10245E-0010  0.21700E-0010 -0.70488E-0011
  0.15432E+0004 -0.29906E+0004  0.62744E-0011  0.44830E-0011 -0.50637E-0012
  0.16250E+0004 -0.29906E+0004  0.47579E-0011  0.56790E-0012  0.93013E-0012
  0.17068E+0004 -0.29906E+0004  0.27652E-0011  0.38537E-0012  0.78872E-0012
  0.17500E+0004 -0.29906E+0004  0.10361E-0010  0.45240E-0011  0.16472E-0010
  0.15000E+0004 -0.29728E+0004  0.72741E-0011  0.16632E-0010 -0.74639E-0011
  0.15432E+0004 -0.29728E+0004  0.33294E-0011 -0.81265E-0012 -0.12710E-0011
  0.16250E+0004 -0.29727E+0004  0.10257E-0011 -0.17940E-0011 -0.12753E-0011
  0.17068E+0004 -0.29727E+0004  0.38898E-0011  0.42085E-0011 -0.10262E-0011
  0.17500E+0004 -0.29727E+0004  0.40854E-0011  0.10768E-0011  0.43879E-0011
  0.15000E+0004 -0.29550E+0004  0.38276E-0011  0.12153E-0010 -0.70869E-0011
  0.15432E+0004 -0.29550E+0004  0.41210E-0011  0.14611E-0011 -0.16834E-0011
  0.16250E+0004 -0.29549E+0004  0.18141E-0011 -0.13473E-0011 -0.53972E-0012
  0.17068E+0004 -0.29548E+0004  0.71512E-0012  0.65838E-0013 -0.13190E-0011
  0.17500E+0004 -0.29548E+0004 -0.15090E-0011 -0.37431E-0011 -0.37504E-0011
  0.15000E+0004 -0.29456E+0004 -0.88092E-0011 -0.13357E-0010 -0.73638E-0011
  0.15432E+0004 -0.29456E+0004 -0.42087E-0011 -0.76175E-0011 -0.47302E-0011
  0.16250E+0004 -0.29455E+0004  0.23816E-0011  0.42137E-0011 -0.47823E-0011
  0.17068E+0004 -0.29454E+0004  0.91106E-0011 -0.39659E-0012  0.13250E-0010
  0.17500E+0004 -0.29454E+0004  0.87857E-0011  0.53059E-0011  0.68514E-0011
  0.17500E+0004 -0.30000E+0004  0.10037E-0010 -0.18162E-0011  0.25669E-0010
  0.17932E+0004 -0.30000E+0004  0.81342E-0011  0.52232E-0011  0.61178E-0011
  0.18750E+0004 -0.30000E+0004 -0.59649E-0012 -0.55421E-0011 -0.38490E-0011
  0.19568E+0004 -0.30000E+0004  0.46467E-0011  0.21675E-0011  0.90705E-0012
  0.20000E+0004 -0.30000E+0004  0.56113E-0011  0.10709E-0010 -0.11372E-0010
  0.17500E+0004 -0.29906E+0004  0.10361E-0010  0.45240E-0011  0.16472E-0010
  0.17932E+0004 -0.29906E+0004  0.62326E-0011  0.10013E-0011  0.45616E-0011
  0.18750E+0004 -0.29905E+0004  0.13025E-0011 -0.49550E-0011  0.91811E-0012
  0.19568E+0004 -0.29905E+0004  0.21657E-0011 -0.25687E-0011  0.20554E-0011
  0.20000E+0004 -0.29905E+0004  0.15533E-0011 -0.10277E-0011 -0.55692E-0011
  0.17500E+0004 -0.29727E+0004  0.40854E-0011  0.10768E-0011  0.43879E-0011
  0.17932E+0004 -0.29727E+0004  0.48878E-0011  0.21802E-0012  0.32552E-0011
  0.18750E+0004 -0.29726E+0004  0.29421E-0011 -0.29522E-0011  0.29513E-0011
  0.19568E+0004 -0.29726E+0004  0.29730E-0011 -0.15173E-0011  0.28287E-0011
  0.20000E+0004 -0.29725E+0004  0.44932E-0011 -0.52296E-0011 -0.69101E-0012
  0.17500E+0004 -0.29548E+0004 -0.15090E-0011 -0.37431E-0011 -0.37504E-0011
  0.17932E+0004 -0.29548E+0004  0.49525E-0011 -0.13986E-0011  0.41672E-0011
  0.18750E+0004 -0.29547E+0004  0.30931E-0011 -0.47146E-0011  0.33208E-0011
  0.19568E+0004 -0.29546E+0004  0.11637E-0011 -0.12340E-0011 -0.98556E-0012
  0.20000E+0004 -0.29546E+0004 -0.40730E-0011 -0.11644E-0010 -0.20028E-0011
  0.17500E+0004 -0.29454E+0004  0.87857E-0011  0.53059E-0011  0.68514E-0011
  0.17932E+0004 -0.29453E+0004 -0.13775E-0011 -0.61823E-0011 -0.34350E-0011
  0.18750E+0004 -0.29452E+0004  0.25043E-0011 -0.49355E-0011  0.27807E-0011
  0.19568E+0004 -0.29451E+0004  0.56696E-0012 -0.27211E-0011 -0.64580E-0012
  0.20000E+0004 -0.29451E+0004  0.50097E-0011  0.63726E-0011 -0.35059E-0011
  0.20000E+0004 -0.30000E+0004  0.56113E-0011  0.10709E-0010 -0.11372E-0010
  0.20432E+0004 -0.30000E+0004  0.16661E-0011 -0.29155E-0011 -0.15637E-0012
  0.21250E+0004 -0.30000E+0004  0.12940E-0011 -0.23649E-0011 -0.23331E-0011
  0.22068E+0004 -0.30000E+0004  0.67533E-0011 -0.54866E-0012  0.58296E-0011
  0.22500E+0004 -0.30000E+0004  0.40656E-0011  0.43341E-0011 -0.94789E-0011
  0.20000E+0004 -0.29905E+0004  0.15533E-0011 -0.10277E-0011 -0.55692E-0011
  0.20432E+0004 -0.29905E+0004  0.32747E-0011 -0.57381E-0013  0.79543E-0014
  0.21250E+0004 -0.29905E+0004  0.56283E-0011  0.11695E-0011  0.19465E-0011
  0.22068E+0004 -0.29905E+0004  0.56190E-0011  0.82324E-0013  0.25986E-0011
  0.22500E+0004 -0.29905E+0004  0.50015E-0011  0.31266E-0012 -0.18016E-0011
  0.20000E+0004 -0.29725E+0004  0.44932E-0011 -0.52296E-0011 -0.69101E-0012
  0.20432E+0004 -0.29725E+0004  0.55427E-0012 -0.12041E-0011 -0.26291E-0011
  0.21250E+0004 -0.29724E+0004  0.35618E-0011 -0.26592E-0011  0.25761E-0011
  0.22068E+0004 -0.29724E+0004  0.25064E-0011 -0.32617E-0011  0.36004E-0012
  0.22500E+0004 -0.29723E+0004 -0.74803E-0012  0.12860E-0012 -0.20945E-0011
  0.20000E+0004 -0.29546E+0004 -0.40730E-0011 -0.11644E-0010 -0.20028E-0011
  0.20432E+0004 -0.29545E+0004  0.34276E-0011  0.18112E-0011 -0.22451E-0011
  0.21250E+0004 -0.29544E+0004  0.40865E-0011 -0.32487E-0011  0.28380E-0011
  0.22068E+0004 -0.29543E+0004  0.25916E-0011 -0.28870E-0011  0.15263E-0011
  0.22500E+0004 -0.29542E+0004 -0.12896E-0011  0.93780E-0012  0.60981E-0012
  0.20000E+0004 -0.29451E+0004  0.50097E-0011  0.63726E-0011 -0.35059E-0011
  0.20432E+0004 -0.29450E+0004 -0.12143E-0011 -0.13081E-0010  0.24448E-0011
  0.21250E+0004 -0.29449E+0004  0.30062E-0011 -0.77864E-0012  0.20635E-0011
  0.22068E+0004 -0.29448E+0004  0.55392E-0012 -0.74837E-0011 -0.72045E-0014
  0.22500E+0004 -0.29447E+0004  0.17752E-0012 -0.12790E-0010  0.48335E-0011
  0.22500E+0004 -0.30000E+0004  0.40656E-0011  0.43341E-0011 -0.94789E-0011
  0.22932E+0004 -0.30000E+0004  0.30817E-0011  0.52122E-0012 -0.20040E-0011
  0.23750E+0004 -0.30000E+0004 -0.29615E-0011 -0.44425E-0012 -0.74339E-0011
  0.24568E+0004 -0.30000E+0004 -0.50536E-0011 -0.17068E-0011 -0.51968E-0011
  0.25000E+0004 -0.30000E+0004  0.10185E-0011 -0.32272E-0011  0.46370E-0011
  0.22500E+0004 -0.29905E+0004  0.50015E-0011  0.31266E-0012 -0.18016E-0011
  0.22932E+0004 -0.29904E+0004  0.58901E-0011  0.16787E-0011  0.16629E-0011
  0.23750E+0004 -0.29904E+0004 -0.18777E-0011 -0.10326E-0011 -0.32172E-0011
  0.24568E+0004 -0.29904E+0004 -0.35452E-0011 -0.33855E-0011 -0.11602E-0011
  0.25000E+0004 -0.29904E+0004  0.74925E-0011  0.87018E-0011  0.37244E-0011
  0.22500E+0004 -0.29723E+0004 -0.74803E-0012  0.12860E-0012 -0.20945E-0011
  0.22932E+0004 -0.29723E+0004  0.23478E-0011  0.73287E-0013 -0.53986E-0012
  0.23750E+0004 -0.29722E+0004  0.18910E-0011  0.19333E-0011 -0.17024E-0011
  0.24568E+0004 -0.29722E+0004 -0.12294E-0011 -0.64649E-0012 -0.30712E-0012
  0.25000E+0004 -0.29721E+0004  0.49094E-0012  0.49756E-0011 -0.22810E-0011
  0.22500E+0004 -0.29542E+0004 -0.12896E-0011  0.93780E-0012  0.60981E-0012
  0.22932E+0004 -0.29542E+0004  0.14979E-0011 -0.75472E-0012 -0.16844E-0011
  0.23750E+0004 -0.29541E+0004  0.25175E-0012 -0.16321E-0011 -0.14012E-0011
  0.24568E+0004 -0.29539E+0004 -0.13584E-0011 -0.15704E-0011 -0.32895E-0012
  0.25000E+0004 -0.29539E+0004  0.34327E-0012  0.49330E-0011 -0.25161E-0011
  0.22500E+0004 -0.29447E+0004  0.17752E-0012 -0.12790E-0010  0.48335E-0011
  0.22932E+0004 -0.29446E+0004  0.33015E-0011  0.19358E-0011  0.29259E-0011
  0.23750E+0004 -0.29445E+0004  0.31631E-0011  0.27798E-0011 -0.15937E-0012
  0.24568E+0004 -0.29443E+0004 -0.14084E-0011 -0.31616E-0011 -0.21068E-0011
  0.25000E+0004 -0.29442E+0004 -0.45533E-0011 -0.73426E-0011 -0.42031E-0011
  0.25000E+0004 -0.30000E+0004  0.10185E-0011 -0.32272E-0011  0.46370E-0011
  0.25432E+0004 -0.30000E+0004 -0.28423E-0012  0.27065E-0012 -0.33819E-0011
  0.26250E+0004 -0.30000E+0004  0.23324E-0011  0.32166E-0012  0.18348E-0011
  0.27068E+0004 -0.30000E+0004 -0.22626E-0011 -0.19772E-0011 -0.24806E-0011
  0.27500E+0004 -0.30000E+0004  0.22313E-0011 -0.81634E-0011  0.60717E-0011
  0.25000E+0004 -0.29904E+0004  0.74925E-0011  0.87018E-0011  0.37244E-0011
  0.25432E+0004 -0.29904E+0004  0.10552E-0011 -0.35989E-0011  0.28794E-0011
  0.26250E+0004 -0.29903E+0004  0.40651E-0012 -0.22894E-0011  0.28893E-0012
  0.27068E+0004 -0.29903E+0004  0.23460E-0011  0.37453E-0011 -0.13860E-0013
  0.27500E+0004 -0.29903E+0004  0.54168E-0012 -0.75995E-0011  0.12323E-0011
  0.25000E+0004 -0.29721E+0004  0.49094E-0012  0.49756E-0011 -0.22810E-0011
  0.25432E+0004 -0.29721E+0004  0.25016E-0011 -0.60140E-0012  0.34281E-0011
  0.26250E+0004 -0.29720E+0004 -0.53373E-0013 -0.18353E-0011  0.54160E-0012
  0.27068E+0004 -0.29719E+0004  0.18617E-0011  0.71514E-0012  0.40664E-0012
  0.27500E+0004 -0.29718E+0004  0.12746E-0011 -0.67721E-0011  0.45990E-0011
  0.25000E+0004 -0.29539E+0004  0.34327E-0012  0.49330E-0011 -0.25161E-0011
  0.25432E+0004 -0.29538E+0004  0.69546E-0012 -0.44674E-0011  0.22671E-0011
  0.26250E+0004 -0.29536E+0004  0.23676E-0011 -0.30518E-0012  0.20057E-0011
  0.27068E+0004 -0.29535E+0004  0.28475E-0011  0.19445E-0011  0.76187E-0012
  0.27500E+0004 -0.29534E+0004  0.23314E-0011 -0.14697E-0011  0.47500E-0011
  0.25000E+0004 -0.29442E+0004 -0.45533E-0011 -0.73426E-0011 -0.42031E-0011
  0.25432E+0004 -0.29441E+0004  0.38594E-0011 -0.21116E-0011  0.34462E-0011
  0.26250E+0004 -0.29440E+0004  0.24659E-0011 -0.35788E-0011  0.41791E-0011
  0.27068E+0004 -0.29438E+0004 -0.57764E-0011 -0.13645E-0010 -0.31038E-0011
  0.27500E+0004 -0.29437E+0004  0.40886E-0011  0.11495E-0010 -0.23453E-0011
  0.27500E+0004 -0.30000E+0004  0.22313E-0011 -0.81634E-0011  0.60717E-0011
  0.27932E+0004 -0.30000E+0004  0.15567E-0011 -0.18164E-0011  0.35415E-0011
  0.28750E+0004 -0.30000E+0004 -0.19165E-0011 -0.69829E-0011  0.26814E-0011
  0.29568E+0004 -0.30000E+0004  0.75001E-0012 -0.18078E-0011 -0.28078E-0012
  0.30000E+0004 -0.30000E+0004 -0.39006E-0011 -0.81430E-0011  0.42258E-0011
  0.27500E+0004 -0.29903E+0004  0.54168E-0012 -0.75995E-0011  0.12323E-0011
  0.27932E+0004 -0.29903E+0004  0.12347E-0011  0.20136E-0012  0.70116E-0012
  0.28750E+0004 -0.29902E+0004 -0.62895E-0013 -0.20177E-0011  0.10641E-0011
  0.29568E+0004 -0.29902E+0004  0.12272E-0011  0.12006E-0011 -0.98773E-0012
  0.30000E+0004 -0.29902E+0004 -0.52248E-0011 -0.34362E-0011 -0.47694E-0011
  0.27500E+0004 -0.29718E+0004  0.12746E-0011 -0.67721E-0011  0.45990E-0011
  0.27932E+0004 -0.29718E+0004  0.16154E-0011  0.13538E-0012  0.10457E-0011
  0.28750E+0004 -0.29717E+0004  0.15975E-0011  0.10682E-0011  0.14716E-0011
  0.29568E+0004 -0.29716E+0004  0.50794E-0012 -0.14187E-0011  0.16533E-0011
  0.30000E+0004 -0.29716E+0004 -0.85193E-0012 -0.12550E-0011 -0.15135E-0011
  0.27500E+0004 -0.29534E+0004  0.23314E-0011 -0.14697E-0011  0.47500E-0011
  0.27932E+0004 -0.29533E+0004  0.10549E-0011 -0.23850E-0011  0.20585E-0011
  0.28750E+0004 -0.29532E+0004  0.30780E-0011  0.36568E-0011  0.27808E-0011
  0.29568E+0004 -0.29530E+0004 -0.22044E-0011 -0.39696E-0011  0.52768E-0013
  0.30000E+0004 -0.29529E+0004  0.39975E-0012  0.67997E-0011 -0.44792E-0011
  0.27500E+0004 -0.29437E+0004  0.40886E-0011  0.11495E-0010 -0.23453E-0011
  0.27932E+0004 -0.29436E+0004  0.70553E-0011  0.10972E-0010  0.14775E-0011
  0.28750E+0004 -0.29434E+0004 -0.15584E-0011 -0.43752E-0011  0.60529E-0012
  0.29568E+0004 -0.29432E+0004 -0.34074E-0011 -0.62249E-0011 -0.96779E-0012
  0.30000E+0004 -0.29431E+0004  0.41089E-0011  0.11673E-0010 -0.67053E-0011
  0.30000E+0004 -0.30000E+0004 -0.39006E-0011 -0.81430E-0011  0.42258E-0011
  0.30432E+0004 -0.30000E+0004  0.75335E-0013  0.24878E-0013 -0.35044E-0011
  0.31250E+0004 -0.30000E+0004 -0.14551E-0012  0.25919E-0011 -0.42463E-0011
  0.32068E+0004 -0.30000E+0004 -0.16623E-0011  0.22012E-0012 -0.91875E-0012
  0.32500E+0004 -0.30000E+0004  0.57682E-0011  0.80434E-0012  0.16766E-0011
  0.30000E+0004 -0.29902E+0004 -0.52248E-0011 -0.34362E-0011 -0.47694E-0011
  0.30432E+0004 -0.29902E+0004 -0.61471E-0012 -0.13426E-0011 -0.15239E-0011
  0.31250E+0004 -0.29901E+0004  0.17138E-0011  0.35333E-0011 -0.12468E-0011
  0.32068E+0004 -0.29901E+0004 -0.27178E-0011 -0.52319E-0011  0.11677E-0011
  0.32500E+0004 -0.29901E+0004  0.20943E-0012 -0.49135E-0011 -0.24912E-0012
  0.30000E+0004 -0.29716E+0004 -0.85193E-0012 -0.12550E-0011 -0.15135E-0011
  0.30432E+0004 -0.29715E+0004  0.26797E-0011  0.31161E-0011 -0.63402E-0013
  0.31250E+0004 -0.29714E+0004  0.11616E-0011  0.12817E-0011 -0.37945E-0012
  0.32068E+0004 -0.29714E+0004  0.16364E-0013  0.23031E-0011 -0.13795E-0011
  0.32500E+0004 -0.29713E+0004 -0.62538E-0011 -0.91487E-0011  0.37812E-0011
  0.30000E+0004 -0.29529E+0004  0.39975E-0012  0.67997E-0011 -0.44792E-0011
  0.30432E+0004 -0.29529E+0004 -0.72045E-0012 -0.11124E-0012 -0.15516E-0011
  0.31250E+0004 -0.29527E+0004  0.22352E-0012  0.11657E-0011 -0.26067E-0011
  0.32068E+0004 -0.29526E+0004 -0.12849E-0012  0.37316E-0011 -0.15934E-0011
  0.32500E+0004 -0.29526E+0004 -0.25556E-0011 -0.81502E-0011  0.55745E-0011
  0.30000E+0004 -0.29431E+0004  0.41089E-0011  0.11673E-0010 -0.67053E-0011
  0.30432E+0004 -0.29430E+0004 -0.88419E-0012 -0.31364E-0011  0.62434E-0012
  0.31250E+0004 -0.29429E+0004 -0.25682E-0012 -0.14258E-0011 -0.11756E-0011
  0.32068E+0004 -0.29427E+0004  0.39819E-0011  0.11044E-0010 -0.93171E-0012
  0.32500E+0004 -0.29426E+0004  0.84700E-0011  0.62030E-0011  0.34463E-0011
  0.32500E+0004 -0.30000E+0004  0.57682E-0011  0.80434E-0012  0.16766E-0011
  0.32932E+0004 -0.30000E+0004 -0.15580E-0011  0.30647E-0011 -0.13124E-0011
  0.33750E+0004 -0.30000E+0004 -0.81607E-0012  0.56453E-0012  0.14013E-0011
  0.34568E+0004 -0.30000E+0004  0.33851E-0012  0.56330E-0012 -0.87641E-0012
  0.35000E+0004 -0.30000E+0004  0.45290E-0012 -0.10089E-0010  0.65888E-0011
  0.32500E+0004 -0.29901E+0004  0.20943E-0012 -0.49135E-0011 -0.24912E-0012
  0.32932E+0004 -0.29901E+0004 -0.18701E-0011 -0.48645E-0012  0.57830E-0012
  0.33750E+0004 -0.29901E+0004 -0.31670E-0011 -0.47120E-0011  0.10202E-0011
  0.34568E+0004 -0.29901E+0004 -0.14524E-0011 -0.41873E-0011  0.99293E-0012
  0.35000E+0004 -0.29900E+0004 -0.55880E-0011 -0.14364E-0010 -0.68185E-0012
  0.32500E+0004 -0.29713E+0004 -0.62538E-0011 -0.91487E-0011  0.37812E-0011
  0.32932E+0004 -0.29713E+0004 -0.16633E-0012 -0.59938E-0014  0.17561E-0011
  0.33750E+0004 -0.29713E+0004 -0.13646E-0011 -0.12705E-0011  0.19220E-0012
  0.34568E+0004 -0.29712E+0004 -0.48382E-0012 -0.59008E-0012  0.92592E-0012
  0.35000E+0004 -0.29712E+0004 -0.46791E-0011 -0.10907E-0010 -0.16296E-0011
  0.32500E+0004 -0.29526E+0004 -0.25556E-0011 -0.81502E-0011  0.55745E-0011
  0.32932E+0004 -0.29525E+0004  0.21558E-0012  0.54275E-0012  0.12935E-0011
  0.33750E+0004 -0.29524E+0004  0.10498E-0011  0.31156E-0011  0.87892E-0012
  0.34568E+0004 -0.29524E+0004 -0.14463E-0011 -0.12991E-0011  0.13464E-0011
  0.35000E+0004 -0.29523E+0004 -0.13487E-0011 -0.85582E-0011  0.47676E-0012
  0.32500E+0004 -0.29426E+0004  0.84700E-0011  0.62030E-0011  0.34463E-0011
  0.32932E+0004 -0.29426E+0004  0.24427E-0011  0.59177E-0011  0.30064E-0011
  0.33750E+0004 -0.29425E+0004  0.21799E-0011  0.28437E-0011  0.37775E-0011
  0.34568E+0004 -0.29424E+0004 -0.22839E-0012 -0.49685E-0013 -0.55613E-0012
  0.35000E+0004 -0.29424E+0004  0.32824E-0012  0.24223E-0011 -0.44900E-0011
  0.35000E+0004 -0.30000E+0004  0.45290E-0012 -0.10089E-0010  0.65888E-0011
  0.35432E+0004 -0.30000E+0004  0.11672E-0011 -0.13332E-0011  0.23496E-0011
  0.36250E+0004 -0.30000E+0004 -0.18222E-0011 -0.61869E-0011  0.12855E-0011
  0.37068E+0004 -0.30000E+0004  0.28366E-0011 -0.90295E-0012  0.11245E-0011
  0.37500E+0004 -0.30000E+0004  0.46294E-0011  0.10608E-0010 -0.89109E-0011
  0.35000E+0004 -0.29900E+0004 -0.55880E-0011 -0.14364E-0010 -0.68185E-0012
  0.35432E+0004 -0.29900E+0004 -0.19869E-0011 -0.43092E-0011 -0.31728E-0012
  0.36250E+0004 -0.29900E+0004 -0.53181E-0012 -0.25201E-0011  0.56182E-0012
  0.37068E+0004 -0.29900E+0004  0.59348E-0012 -0.42743E-0011 -0.32322E-0012
  0.37500E+0004 -0.29900E+0004  0.64482E-0011  0.64752E-0011 -0.47216E-0011
  0.35000E+0004 -0.29712E+0004 -0.46791E-0011 -0.10907E-0010 -0.16296E-0011
  0.35432E+0004 -0.29712E+0004 -0.32818E-0012 -0.25671E-0011  0.82139E-0012
  0.36250E+0004 -0.29711E+0004 -0.17128E-0011 -0.52706E-0011  0.11262E-0011
  0.37068E+0004 -0.29711E+0004 -0.25920E-0011 -0.59024E-0011 -0.10741E-0011
  0.37500E+0004 -0.29711E+0004  0.42546E-0012 -0.95805E-0012 -0.11576E-0011
  0.35000E+0004 -0.29523E+0004 -0.13487E-0011 -0.85582E-0011  0.47676E-0012
  0.35432E+0004 -0.29523E+0004 -0.33141E-0012 -0.27731E-0011  0.25866E-0011
  0.36250E+0004 -0.29522E+0004  0.77287E-0012 -0.10220E-0011  0.93350E-0012
  0.37068E+0004 -0.29521E+0004  0.70831E-0012 -0.11686E-0011 -0.14539E-0011
  0.37500E+0004 -0.29521E+0004  0.12395E-0011  0.25492E-0011 -0.50795E-0011
  0.35000E+0004 -0.29424E+0004  0.32824E-0012  0.24223E-0011 -0.44900E-0011
  0.35432E+0004 -0.29423E+0004 -0.22340E-0011 -0.45453E-0011  0.15385E-0011
  0.36250E+0004 -0.29422E+0004 -0.29046E-0011 -0.10236E-0010  0.10429E-0011
  0.37068E+0004 -0.29422E+0004  0.35908E-0011  0.10633E-0011 -0.18562E-0011
  0.37500E+0004 -0.29421E+0004  0.17032E-0011  0.48944E-0011 -0.48850E-0011
  0.37500E+0004 -0.30000E+0004  0.46294E-0011  0.10608E-0010 -0.89109E-0011
  0.37932E+0004 -0.30000E+0004  0.16451E-0011  0.90455E-0012 -0.30501E-0011
  0.38750E+0004 -0.30000E+0004  0.26729E-0011  0.29971E-0011 -0.10368E-0011
  0.39568E+0004 -0.30000E+0004  0.27036E-0011  0.11328E-0011 -0.30035E-0011
  0.40000E+0004 -0.30000E+0004  0.36970E-0012 -0.46680E-0011  0.76715E-0011
  0.37500E+0004 -0.29900E+0004  0.64482E-0011  0.64752E-0011 -0.47216E-0011
  0.37932E+0004 -0.29900E+0004  0.16045E-0011 -0.21151E-0012 -0.10454E-0011
  0.38750E+0004 -0.29900E+0004  0.21191E-0011  0.29957E-0011 -0.20948E-0011
  0.39568E+0004 -0.29900E+0004  0.16330E-0011 -0.21231E-0012 -0.18603E-0011
  0.40000E+0004 -0.29900E+0004 -0.37522E-0011 -0.11586E-0010  0.71122E-0011
  0.37500E+0004 -0.29711E+0004  0.42546E-0012 -0.95805E-0012 -0.11576E-0011
  0.37932E+0004 -0.29710E+0004  0.56923E-0012 -0.93968E-0012 -0.20087E-0011
  0.38750E+0004 -0.29710E+0004 -0.10322E-0011  0.16147E-0012 -0.33190E-0011
  0.39568E+0004 -0.29709E+0004  0.55373E-0012 -0.65833E-0012 -0.11768E-0011
  0.40000E+0004 -0.29709E+0004  0.38080E-0011  0.42778E-0011  0.16189E-0011
  0.37500E+0004 -0.29521E+0004  0.12395E-0011  0.25492E-0011 -0.50795E-0011
  0.37932E+0004 -0.29521E+0004 -0.19704E-0011 -0.18627E-0011 -0.41670E-0011
  0.38750E+0004 -0.29520E+0004  0.17964E-0011  0.27454E-0011 -0.20143E-0011
  0.39568E+0004 -0.29519E+0004  0.99330E-0012  0.85444E-0012 -0.68474E-0012
  0.40000E+0004 -0.29519E+0004 -0.19658E-0012  0.52909E-0011 -0.37095E-0011
  0.37500E+0004 -0.29421E+0004  0.17032E-0011  0.48944E-0011 -0.48850E-0011
  0.37932E+0004 -0.29421E+0004 -0.48687E-0012 -0.46855E-0012 -0.20732E-0011
  0.38750E+0004 -0.29420E+0004 -0.99252E-0013 -0.32365E-0012 -0.24789E-0011
  0.39568E+0004 -0.29419E+0004  0.38253E-0011  0.46552E-0011 -0.78261E-0012
  0.40000E+0004 -0.29418E+0004  0.18189E-0011  0.42833E-0011 -0.34201E-0011
  0.40000E+0004 -0.30000E+0004  0.36970E-0012 -0.46680E-0011  0.76715E-0011
  0.40432E+0004 -0.30000E+0004  0.64027E-0012 -0.50081E-0012  0.97435E-0012
  0.41250E+0004 -0.30000E+0004 -0.20177E-0011 -0.19516E-0011 -0.96192E-0012
  0.42068E+0004 -0.30000E+0004  0.46504E-0012  0.34779E-0011 -0.15698E-0011
  0.42500E+0004 -0.30000E+0004  0.13123E-0011 -0.20475E-0011  0.53190E-0011
  0.40000E+0004 -0.29900E+0004 -0.37522E-0011 -0.11586E-0010  0.71122E-0011
  0.40432E+0004 -0.29899E+0004 -0.95707E-0014 -0.20547E-0011  0.68343E-0012
  0.41250E+0004 -0.29899E+0004 -0.27305E-0011 -0.19759E-0011 -0.18678E-0011
  0.42068E+0004 -0.29899E+0004 -0.17586E-0011 -0.11266E-0011 -0.63909E-0012
  0.42500E+0004 -0.29899E+0004 -0.82793E-0012 -0.82436E-0012  0.20194E-0011
  0.40000E+0004 -0.29709E+0004  0.38080E-0011  0.42778E-0011  0.16189E-0011
  0.40432E+0004 -0.29709E+0004  0.16666E-0012 -0.73515E-0012 -0.11373E-0012
  0.41250E+0004 -0.29708E+0004 -0.12511E-0012  0.95472E-0012 -0.11333E-0011
  0.42068E+0004 -0.29708E+0004  0.55370E-0012  0.70855E-0012 -0.53803E-0012
  0.42500E+0004 -0.29707E+0004  0.11412E-0011 -0.23560E-0011  0.26683E-0011
  0.40000E+0004 -0.29519E+0004 -0.19658E-0012  0.52909E-0011 -0.37095E-0011
  0.40432E+0004 -0.29518E+0004 -0.15452E-0011 -0.20316E-0011 -0.87542E-0012
  0.41250E+0004 -0.29517E+0004  0.20258E-0011  0.32090E-0011 -0.16974E-0012
  0.42068E+0004 -0.29516E+0004  0.76952E-0012  0.70849E-0012 -0.28726E-0012
  0.42500E+0004 -0.29516E+0004 -0.17495E-0011 -0.27913E-0011  0.25505E-0011
  0.40000E+0004 -0.29418E+0004  0.18189E-0011  0.42833E-0011 -0.34201E-0011
  0.40432E+0004 -0.29418E+0004  0.29823E-0011  0.74072E-0011 -0.18018E-0011
  0.41250E+0004 -0.29416E+0004  0.69726E-0012 -0.84320E-0012  0.42998E-0013
  0.42068E+0004 -0.29415E+0004  0.91413E-0012  0.21158E-0011 -0.16528E-0011
  0.42500E+0004 -0.29415E+0004  0.84431E-0011  0.86294E-0011  0.11479E-0010
  0.42500E+0004 -0.30000E+0004  0.13123E-0011 -0.20475E-0011  0.53190E-0011
  0.42932E+0004 -0.30000E+0004  0.17594E-0011  0.11645E-0011  0.12617E-0012
  0.43750E+0004 -0.30000E+0004  0.11230E-0012 -0.24633E-0011  0.13030E-0011
  0.44568E+0004 -0.30000E+0004  0.26235E-0011 -0.19410E-0011  0.12526E-0011
  0.45000E+0004 -0.30000E+0004  0.29215E-0011 -0.97683E-0011  0.35668E-0013
  0.42500E+0004 -0.29899E+0004 -0.82793E-0012 -0.82436E-0012  0.20194E-0011
  0.42932E+0004 -0.29899E+0004  0.18755E-0011  0.81131E-0012  0.23496E-0012
  0.43750E+0004 -0.29899E+0004  0.71017E-0012 -0.26131E-0011  0.16596E-0011
  0.44568E+0004 -0.29899E+0004  0.16748E-0011 -0.29756E-0011  0.11393E-0012
  0.45000E+0004 -0.29898E+0004 -0.20632E-0011 -0.10343E-0010 -0.52660E-0011
  0.42500E+0004 -0.29707E+0004  0.11412E-0011 -0.23560E-0011  0.26683E-0011
  0.42932E+0004 -0.29707E+0004  0.24070E-0011  0.39012E-0012  0.19080E-0012
  0.43750E+0004 -0.29707E+0004  0.19695E-0011  0.98279E-0012  0.55510E-0012
  0.44568E+0004 -0.29706E+0004  0.12744E-0011 -0.13426E-0011 -0.15872E-0011
  0.45000E+0004 -0.29706E+0004 -0.21929E-0011 -0.93560E-0011 -0.50688E-0011
  0.42500E+0004 -0.29516E+0004 -0.17495E-0011 -0.27913E-0011  0.25505E-0011
  0.42932E+0004 -0.29515E+0004 -0.21332E-0011 -0.22828E-0011 -0.16935E-0011
  0.43750E+0004 -0.29515E+0004  0.37790E-0012  0.62594E-0012 -0.26625E-0013
  0.44568E+0004 -0.29514E+0004  0.11718E-0011 -0.12043E-0011 -0.60621E-0012
  0.45000E+0004 -0.29514E+0004 -0.14347E-0011 -0.13458E-0010  0.92087E-0012
  0.42500E+0004 -0.29415E+0004  0.84431E-0011  0.86294E-0011  0.11479E-0010
  0.42932E+0004 -0.29414E+0004  0.13215E-0011  0.62773E-0011 -0.17615E-0011
  0.43750E+0004 -0.29413E+0004 -0.66670E-0012 -0.95429E-0012 -0.62801E-0013
  0.44568E+0004 -0.29413E+0004 -0.14283E-0011 -0.52069E-0011 -0.19947E-0011
  0.45000E+0004 -0.29412E+0004 -0.53862E-0011 -0.14823E-0010 -0.81163E-0013
  0.45000E+0004 -0.30000E+0004  0.29215E-0011 -0.97683E-0011  0.35668E-0013
  0.45432E+0004 -0.30000E+0004  0.19316E-0011  0.59205E-0013 -0.21136E-0011
  0.46250E+0004 -0.30000E+0004  0.22708E-0011 -0.29331E-0012 -0.24532E-0011
  0.47068E+0004 -0.30000E+0004  0.73968E-0012 -0.15249E-0011 -0.95702E-0012
  0.47500E+0004 -0.30000E+0004  0.19616E-0011  0.56573E-0011 -0.79282E-0011
  0.45000E+0004 -0.29898E+0004 -0.20632E-0011 -0.10343E-0010 -0.52660E-0011
  0.45432E+0004 -0.29898E+0004  0.21059E-0011  0.13254E-0011 -0.27744E-0011
  0.46250E+0004 -0.29898E+0004  0.24080E-0011 -0.83133E-0012 -0.12399E-0011
  0.47068E+0004 -0.29898E+0004  0.11331E-0011 -0.15484E-0011 -0.10935E-0011
  0.47500E+0004 -0.29898E+0004  0.18947E-0012  0.38322E-0011 -0.77989E-0011
  0.45000E+0004 -0.29706E+0004 -0.21929E-0011 -0.93560E-0011 -0.50688E-0011
  0.45432E+0004 -0.29706E+0004  0.27349E-0011  0.16346E-0011 -0.24791E-0011
  0.46250E+0004 -0.29705E+0004  0.89793E-0012 -0.19333E-0011 -0.13871E-0011
  0.47068E+0004 -0.29705E+0004  0.36306E-0011  0.58341E-0012  0.12660E-0012
  0.47500E+0004 -0.29704E+0004  0.14116E-0011  0.30441E-0011 -0.52966E-0011
  0.45000E+0004 -0.29514E+0004 -0.14347E-0011 -0.13458E-0010  0.92087E-0012
  0.45432E+0004 -0.29513E+0004  0.30750E-0011  0.61816E-0012 -0.53027E-0012
  0.46250E+0004 -0.29512E+0004  0.25998E-0011  0.52920E-0012 -0.79494E-0012
  0.47068E+0004 -0.29511E+0004  0.31393E-0011 -0.73738E-0012  0.56503E-0012
  0.47500E+0004 -0.29511E+0004  0.53645E-0012  0.47113E-0011 -0.85140E-0011
  0.45000E+0004 -0.29412E+0004 -0.53862E-0011 -0.14823E-0010 -0.81163E-0013
  0.45432E+0004 -0.29412E+0004  0.30162E-0011  0.29127E-0011 -0.15311E-0011
  0.46250E+0004 -0.29410E+0004 -0.12185E-0012 -0.44044E-0011  0.31717E-0012
  0.47068E+0004 -0.29409E+0004  0.66499E-0011  0.55920E-0011 -0.10313E-0013
  0.47500E+0004 -0.29409E+0004 -0.98519E-0012  0.15014E-0011 -0.60337E-0011
  0.47500E+0004 -0.30000E+0004  0.19616E-0011  0.56573E-0011 -0.79282E-0011
  0.47932E+0004 -0.30000E+0004  0.27096E-0011  0.22471E-0011 -0.11773E-0011
  0.48750E+0004 -0.30000E+0004  0.92497E-0012  0.12627E-0011 -0.24845E-0011
  0.49568E+0004 -0.30000E+0004  0.39195E-0011  0.32016E-0012 -0.85612E-0012
  0.50000E+0004 -0.30000E+0004  0.10864E-0010  0.45792E-0011  0.90047E-0011
  0.47500E+0004 -0.29898E+0004  0.18947E-0012  0.38322E-0011 -0.77989E-0011
  0.47932E+0004 -0.29898E+0004  0.11232E-0011 -0.10164E-0011 -0.14955E-0011
  0.48750E+0004 -0.29898E+0004 -0.24245E-0013 -0.72651E-0012 -0.23861E-0011
  0.49568E+0004 -0.29897E+0004  0.44191E-0011  0.25182E-0011 -0.95449E-0012
  0.50000E+0004 -0.29897E+0004  0.95937E-0011  0.36035E-0011  0.63774E-0011
  0.47500E+0004 -0.29704E+0004  0.14116E-0011  0.30441E-0011 -0.52966E-0011
  0.47932E+0004 -0.29704E+0004  0.21626E-0011 -0.16738E-0011  0.10643E-0011
  0.48750E+0004 -0.29703E+0004  0.13267E-0011  0.12971E-0011 -0.88324E-0012
  0.49568E+0004 -0.29702E+0004  0.26406E-0011 -0.67495E-0012  0.14235E-0012
  0.50000E+0004 -0.29702E+0004  0.17917E-0011 -0.31659E-0011 -0.94595E-0012
  0.47500E+0004 -0.29511E+0004  0.53645E-0012  0.47113E-0011 -0.85140E-0011
  0.47932E+0004 -0.29510E+0004  0.37566E-0011  0.57974E-0012  0.56678E-0012
  0.48750E+0004 -0.29509E+0004  0.26012E-0011  0.47410E-0011 -0.13463E-0011
  0.49568E+0004 -0.29508E+0004  0.43919E-0011  0.36895E-0011 -0.72949E-0013
  0.50000E+0004 -0.29507E+0004  0.29889E-0011 -0.18761E-0011 -0.20630E-0011
  0.47500E+0004 -0.29409E+0004 -0.98519E-0012  0.15014E-0011 -0.60337E-0011
  0.47932E+0004 -0.29408E+0004  0.11187E-0011 -0.44129E-0011 -0.39561E-0012
  0.48750E+0004 -0.29406E+0004  0.38620E-0011  0.35538E-0011  0.80660E-0012
  0.49568E+0004 -0.29405E+0004  0.29741E-0011  0.18146E-0011  0.35838E-0012
  0.50000E+0004 -0.29404E+0004  0.15273E-0011 -0.19448E-0011 -0.62007E-0011
  0.50000E+0004 -0.30000E+0004  0.10864E-0010  0.45792E-0011  0.90047E-0011
  0.50432E+0004 -0.30000E+0004  0.23094E-0011 -0.18598E-0011  0.29781E-0011
  0.51250E+0004 -0.30000E+0004  0.50139E-0011  0.21337E-0011  0.38777E-0011
  0.52068E+0004 -0.30000E+0004  0.36607E-0012 -0.15974E-0011  0.19651E-0011
  0.52500E+0004 -0.30000E+0004 -0.12481E-0010 -0.41483E-0011 -0.13346E-0010
  0.50000E+0004 -0.29897E+0004  0.95937E-0011  0.36035E-0011  0.63774E-0011
  0.50432E+0004 -0.29897E+0004  0.36497E-0011  0.68786E-0012  0.72499E-0012
  0.51250E+0004 -0.29897E+0004  0.35341E-0011  0.26297E-0011 -0.30838E-0012
  0.52068E+0004 -0.29896E+0004  0.21520E-0012  0.55983E-0011 -0.50173E-0011
  0.52500E+0004 -0.29896E+0004 -0.18096E-0011  0.11514E-0010 -0.10821E-0010
  0.50000E+0004 -0.29702E+0004  0.17917E-0011 -0.31659E-0011 -0.94595E-0012
  0.50432E+0004 -0.29702E+0004  0.80945E-0011  0.44557E-0011  0.19572E-0011
  0.51250E+0004 -0.29701E+0004  0.36004E-0011  0.28996E-0011 -0.11365E-0011
  0.52068E+0004 -0.29700E+0004  0.15440E-0013  0.68698E-0011 -0.63173E-0011
  0.52500E+0004 -0.29699E+0004  0.38269E-0011  0.54134E-0011 -0.10514E-0011
  0.50000E+0004 -0.29507E+0004  0.29889E-0011 -0.18761E-0011 -0.20630E-0011
  0.50432E+0004 -0.29506E+0004  0.28544E-0011  0.16528E-0011 -0.56624E-0012
  0.51250E+0004 -0.29505E+0004  0.38209E-0011  0.33782E-0011 -0.85423E-0012
  0.52068E+0004 -0.29503E+0004  0.17976E-0011  0.54229E-0011 -0.27439E-0011
  0.52500E+0004 -0.29502E+0004 -0.23739E-0011  0.10492E-0012 -0.52122E-0011
  0.50000E+0004 -0.29404E+0004  0.15273E-0011 -0.19448E-0011 -0.62007E-0011
  0.50432E+0004 -0.29403E+0004  0.29043E-0011  0.68646E-0012  0.65277E-0012
  0.51250E+0004 -0.29401E+0004  0.39823E-0011 -0.29454E-0011  0.53342E-0011
  0.52068E+0004 -0.29400E+0004  0.99188E-0012  0.43995E-0011 -0.41125E-0011
  0.52500E+0004 -0.29399E+0004 -0.56907E-0011 -0.43231E-0011 -0.95410E-0011
  0.52500E+0004 -0.30000E+0004 -0.12481E-0010 -0.41483E-0011 -0.13346E-0010
  0.52932E+0004 -0.30000E+0004 -0.55612E-0012  0.66312E-0013  0.35950E-0011
  0.53750E+0004 -0.30000E+0004  0.12817E-0012  0.13842E-0011 -0.10338E-0012
  0.54568E+0004 -0.30000E+0004 -0.70251E-0011  0.41400E-0011 -0.16067E-0010
  0.55000E+0004 -0.30000E+0004  0.50087E-0011 -0.24814E-0011  0.46411E-0011
  0.52500E+0004 -0.29896E+0004 -0.18096E-0011  0.11514E-0010 -0.10821E-0010
  0.52932E+0004 -0.29896E+0004 -0.42329E-0011 -0.93610E-0012 -0.16452E-0011
  0.53750E+0004 -0.29896E+0004  0.19370E-0011  0.93310E-0012  0.42453E-0011
  0.54568E+0004 -0.29896E+0004  0.68063E-0012  0.22164E-0011  0.21972E-0011
  0.55000E+0004 -0.29895E+0004 -0.25902E-0011 -0.85150E-0011 -0.15581E-0011
  0.52500E+0004 -0.29699E+0004  0.38269E-0011  0.54134E-0011 -0.10514E-0011
  0.52932E+0004 -0.29699E+0004 -0.40683E-0011 -0.22960E-0011 -0.15202E-0011
  0.53750E+0004 -0.29698E+0004  0.52833E-0012  0.25333E-0011  0.19037E-0011
  0.54568E+0004 -0.29698E+0004 -0.26534E-0012  0.53575E-0012  0.33317E-0011
  0.55000E+0004 -0.29697E+0004  0.23957E-0011  0.85534E-0012  0.21539E-0011
  0.52500E+0004 -0.29502E+0004 -0.23739E-0011  0.10492E-0012 -0.52122E-0011
  0.52932E+0004 -0.29502E+0004 -0.12959E-0011 -0.19943E-0011 -0.32087E-0012
  0.53750E+0004 -0.29501E+0004 -0.21120E-0011  0.30997E-0011 -0.23216E-0011
  0.54568E+0004 -0.29500E+0004 -0.22459E-0011  0.59348E-0012 -0.17841E-0011
  0.55000E+0004 -0.29499E+0004  0.66420E-0011  0.75098E-0011  0.35311E-0011
  0.52500E+0004 -0.29399E+0004 -0.56907E-0011 -0.43231E-0011 -0.95410E-0011
  0.52932E+0004 -0.29398E+0004 -0.60909E-0011 -0.10782E-0010 -0.15180E-0011
  0.53750E+0004 -0.29397E+0004  0.19618E-0011  0.48386E-0011  0.62419E-0011
  0.54568E+0004 -0.29395E+0004  0.31118E-0011  0.91229E-0012  0.90328E-0011
  0.55000E+0004 -0.29394E+0004 -0.45783E-0011  0.77847E-0011 -0.16206E-0010
  0.55000E+0004 -0.30000E+0004  0.50087E-0011 -0.24814E-0011  0.46411E-0011
  0.55432E+0004 -0.30000E+0004  0.75905E-0011  0.48996E-0011  0.65595E-0011
  0.56250E+0004 -0.30000E+0004  0.20623E-0011 -0.85025E-0012  0.41002E-0011
  0.57068E+0004 -0.30000E+0004  0.43821E-0011  0.32185E-0011  0.27306E-0011
  0.57500E+0004 -0.30000E+0004 -0.10280E-0010 -0.30378E-0011 -0.24268E-0010
  0.55000E+0004 -0.29895E+0004 -0.25902E-0011 -0.85150E-0011 -0.15581E-0011
  0.55432E+0004 -0.29895E+0004  0.37031E-0011 -0.17473E-0012  0.67631E-0011
  0.56250E+0004 -0.29895E+0004 -0.43841E-0012  0.96456E-0012 -0.36081E-0011
  0.57068E+0004 -0.29895E+0004  0.15887E-0011  0.48392E-0012 -0.93285E-0012
  0.57500E+0004 -0.29895E+0004  0.64293E-0011 -0.89365E-0011  0.13910E-0010
  0.55000E+0004 -0.29697E+0004  0.23957E-0011  0.85534E-0012  0.21539E-0011
  0.55432E+0004 -0.29697E+0004 -0.84901E-0012  0.21532E-0011 -0.11824E-0011
  0.56250E+0004 -0.29696E+0004  0.17379E-0011 -0.49710E-0012  0.32661E-0011
  0.57068E+0004 -0.29696E+0004  0.12645E-0012 -0.25280E-0011  0.30686E-0012
  0.57500E+0004 -0.29696E+0004  0.21178E-0010 -0.52637E-0012  0.34122E-0010
  0.55000E+0004 -0.29499E+0004  0.66420E-0011  0.75098E-0011  0.35311E-0011
  0.55432E+0004 -0.29499E+0004 -0.26343E-0012  0.19684E-0011  0.18333E-0011
  0.56250E+0004 -0.29498E+0004  0.78286E-0012 -0.18598E-0012  0.21152E-0011
  0.57068E+0004 -0.29497E+0004  0.10090E-0012 -0.20985E-0011  0.48612E-0012
  0.57500E+0004 -0.29496E+0004  0.70257E-0012 -0.48561E-0011 -0.19430E-0012
  0.55000E+0004 -0.29394E+0004 -0.45783E-0011  0.77847E-0011 -0.16206E-0010
  0.55432E+0004 -0.29394E+0004 -0.37890E-0011 -0.53815E-0012 -0.24644E-0011
  0.56250E+0004 -0.29393E+0004 -0.17015E-0011 -0.61310E-0012 -0.34680E-0011
  0.57068E+0004 -0.29392E+0004 -0.14696E-0010  0.33711E-0011 -0.36541E-0010
  0.57500E+0004 -0.29391E+0004 -0.61716E-0011 -0.64740E-0011 -0.10263E-0010
  0.57500E+0004 -0.30000E+0004 -0.10280E-0010 -0.30378E-0011 -0.24268E-0010
  0.57932E+0004 -0.30000E+0004  0.50548E-0011  0.20262E-0011  0.41076E-0011
  0.58750E+0004 -0.30000E+0004  0.14143E-0011  0.37421E-0011 -0.62494E-0011
  0.59568E+0004 -0.30000E+0004  0.11144E-0010  0.18297E-0011  0.15928E-0010
  0.60000E+0004 -0.30000E+0004  0.44684E-0011 -0.25688E-0011  0.47950E-0011
  0.57500E+0004 -0.29895E+0004  0.64293E-0011 -0.89365E-0011  0.13910E-0010
  0.57932E+0004 -0.29895E+0004 -0.54396E-0011  0.19814E-0011 -0.15783E-0010
  0.58750E+0004 -0.29895E+0004 -0.41892E-0011  0.30856E-0011 -0.16887E-0010
  0.59568E+0004 -0.29894E+0004  0.35279E-0011  0.20245E-0011  0.64506E-0012
  0.60000E+0004 -0.29894E+0004  0.19981E-0010 -0.29863E-0011  0.33912E-0010
  0.57500E+0004 -0.29696E+0004  0.21178E-0010 -0.52637E-0012  0.34122E-0010
  0.57932E+0004 -0.29695E+0004  0.22091E-0011  0.16465E-0011 -0.78882E-0012
  0.58750E+0004 -0.29695E+0004 -0.13045E-0011  0.26435E-0011 -0.11392E-0010
  0.59568E+0004 -0.29694E+0004  0.58098E-0011  0.20949E-0011  0.45034E-0011
  0.60000E+0004 -0.29694E+0004  0.89913E-0011 -0.36521E-0012  0.11185E-0010
  0.57500E+0004 -0.29496E+0004  0.70257E-0012 -0.48561E-0011 -0.19430E-0012
  0.57932E+0004 -0.29496E+0004  0.28247E-0011  0.22070E-0011 -0.16931E-0011
  0.58750E+0004 -0.29495E+0004  0.46829E-0011  0.20881E-0011  0.98380E-0012
  0.59568E+0004 -0.29493E+0004  0.34580E-0011  0.15055E-0011  0.92363E-0012
  0.60000E+0004 -0.29493E+0004  0.47210E-0011 -0.19338E-0011  0.49877E-0011
  0.57500E+0004 -0.29391E+0004 -0.61716E-0011 -0.64740E-0011 -0.10263E-0010
  0.57932E+0004 -0.29390E+0004 -0.83164E-0011  0.28354E-0011 -0.25529E-0010
  0.58750E+0004 -0.29389E+0004 -0.92646E-0011  0.35354E-0011 -0.28241E-0010
  0.59568E+0004 -0.29388E+0004 -0.16330E-0011  0.11258E-0011 -0.76975E-0011
  0.60000E+0004 -0.29387E+0004  0.17419E-0010  0.39139E-0011  0.24733E-0010
  0.60000E+0004 -0.30000E+0004  0.44684E-0011 -0.25688E-0011  0.47950E-0011
  0.60432E+0004 -0.30000E+0004  0.30273E-0011  0.96772E-0012 -0.23510E-0012
  0.61250E+0004 -0.30000E+0004  0.21118E-0010  0.45771E-0012  0.34739E-0010
  0.62068E+0004 -0.30000E+0004  0.77720E-0011  0.36877E-0011  0.77484E-0011
  0.62500E+0004 -0.30000E+0004 -0.19884E-0010  0.15101E-0010 -0.59999E-0010
  0.60000E+0004 -0.29894E+0004  0.19981E-0010 -0.29863E-0011  0.33912E-0010
  0.60432E+0004 -0.29894E+0004 -0.27914E-0011  0.12524E-0011 -0.11821E-0010
  0.61250E+0004 -0.29894E+0004  0.81980E-0011  0.22706E-0011  0.59485E-0011
  0.62068E+0004 -0.29893E+0004  0.13865E-0010  0.46084E-0012  0.23859E-0010
  0.62500E+0004 -0.29893E+0004 -0.40884E-0011  0.96202E-0011 -0.23282E-0010
  0.60000E+0004 -0.29694E+0004  0.89913E-0011 -0.36521E-0012  0.11185E-0010
  0.60432E+0004 -0.29693E+0004  0.79010E-0011  0.30153E-0011  0.61381E-0011
  0.61250E+0004 -0.29692E+0004 -0.53890E-0011  0.11691E-0011 -0.17460E-0010
  0.62068E+0004 -0.29691E+0004  0.39144E-0011  0.17310E-0011  0.20182E-0011
  0.62500E+0004 -0.29691E+0004 -0.97377E-0011  0.35578E-0012 -0.22818E-0010
  0.60000E+0004 -0.29493E+0004  0.47210E-0011 -0.19338E-0011  0.49877E-0011
  0.60432E+0004 -0.29492E+0004  0.73811E-0011  0.12561E-0011  0.69206E-0011
  0.61250E+0004 -0.29491E+0004 -0.45117E-0011  0.31507E-0012 -0.14610E-0010
  0.62068E+0004 -0.29489E+0004 -0.82643E-0012  0.19188E-0011 -0.64118E-0011
  0.62500E+0004 -0.29488E+0004 -0.21294E-0011  0.32650E-0011 -0.81206E-0011
  0.60000E+0004 -0.29387E+0004  0.17419E-0010  0.39139E-0011  0.24733E-0010
  0.60432E+0004 -0.29386E+0004  0.14008E-0010 -0.76683E-0014  0.21575E-0010
  0.61250E+0004 -0.29384E+0004 -0.14200E-0010  0.50940E-0011 -0.39879E-0010
  0.62068E+0004 -0.29382E+0004 -0.71925E-0011  0.13361E-0011 -0.17860E-0010
  0.62500E+0004 -0.29381E+0004  0.42592E-0010  0.14067E-0010  0.73543E-0010
  0.62500E+0004 -0.30000E+0004 -0.19884E-0010  0.15101E-0010 -0.59999E-0010
  0.62932E+0004 -0.30000E+0004 -0.12448E-0010  0.19812E-0011 -0.30811E-0010
  0.63750E+0004 -0.30000E+0004 -0.36435E-0011 -0.39058E-0011 -0.99528E-0011
  0.64568E+0004 -0.30000E+0004 -0.39557E-0011 -0.14572E-0011 -0.73125E-0011
  0.65000E+0004 -0.30000E+0004 -0.30310E-0010 -0.68816E-0011 -0.57583E-0010
  0.62500E+0004 -0.29893E+0004 -0.40884E-0011  0.96202E-0011 -0.23282E-0010
  0.62932E+0004 -0.29893E+0004 -0.46825E-0011 -0.14365E-0011 -0.12702E-0010
  0.63750E+0004 -0.29892E+0004 -0.10565E-0011  0.17951E-0011 -0.97941E-0011
  0.64568E+0004 -0.29892E+0004  0.65544E-0012  0.24204E-0011 -0.24182E-0011
  0.65000E+0004 -0.29892E+0004 -0.73058E-0011  0.12334E-0010 -0.29021E-0010
  0.62500E+0004 -0.29691E+0004 -0.97377E-0011  0.35578E-0012 -0.22818E-0010
  0.62932E+0004 -0.29690E+0004  0.63500E-0011 -0.26430E-0011  0.75744E-0011
  0.63750E+0004 -0.29689E+0004  0.33904E-0011  0.15853E-0011 -0.76424E-0012
  0.64568E+0004 -0.29687E+0004 -0.21047E-0011  0.50421E-0012 -0.72982E-0011
  0.65000E+0004 -0.29687E+0004  0.22381E-0011 -0.71932E-0011  0.64567E-0011
  0.62500E+0004 -0.29488E+0004 -0.21294E-0011  0.32650E-0011 -0.81206E-0011
  0.62932E+0004 -0.29487E+0004  0.59750E-0011  0.53528E-0012  0.65549E-0011
  0.63750E+0004 -0.29485E+0004  0.24531E-0011  0.27872E-0011 -0.58198E-0011
  0.64568E+0004 -0.29482E+0004  0.39936E-0011  0.16262E-0012  0.53044E-0011
  0.65000E+0004 -0.29481E+0004 -0.30899E-0011  0.43422E-0011 -0.12644E-0010
  0.62500E+0004 -0.29381E+0004  0.42592E-0010  0.14067E-0010  0.73543E-0010
  0.62932E+0004 -0.29380E+0004 -0.14664E-0010 -0.81699E-0011 -0.24454E-0010
  0.63750E+0004 -0.29377E+0004 -0.27175E-0011  0.66929E-0011 -0.20681E-0010
  0.64568E+0004 -0.29374E+0004  0.28181E-0010  0.15099E-0010  0.39419E-0010
  0.65000E+0004 -0.29373E+0004  0.27051E-0012 -0.17580E-0011  0.22923E-0012
  0.65000E+0004 -0.30000E+0004 -0.30310E-0010 -0.68816E-0011 -0.57583E-0010
  0.65432E+0004 -0.30000E+0004  0.12626E-0010 -0.25557E-0011  0.26198E-0010
  0.66250E+0004 -0.30000E+0004 -0.33278E-0012 -0.25554E-0011  0.31022E-0011
  0.67068E+0004 -0.30000E+0004 -0.86289E-0011 -0.13264E-0010 -0.47548E-0012
  0.67500E+0004 -0.30000E+0004  0.75435E-0012  0.15213E-0010 -0.20091E-0010
  0.65000E+0004 -0.29892E+0004 -0.73058E-0011  0.12334E-0010 -0.29021E-0010
  0.65432E+0004 -0.29891E+0004  0.24559E-0011 -0.30970E-0011  0.53705E-0011
  0.66250E+0004 -0.29891E+0004 -0.19883E-0011 -0.79566E-0011  0.53585E-0011
  0.67068E+0004 -0.29890E+0004 -0.15408E-0011  0.17899E-0013  0.62470E-0012
  0.67500E+0004 -0.29890E+0004  0.15504E-0011  0.99869E-0011 -0.10182E-0010
  0.65000E+0004 -0.29687E+0004  0.22381E-0011 -0.71932E-0011  0.64567E-0011
  0.65432E+0004 -0.29686E+0004 -0.10277E-0011 -0.63645E-0011  0.46928E-0011
  0.66250E+0004 -0.29684E+0004  0.45792E-0012 -0.64667E-0011  0.83625E-0011
  0.67068E+0004 -0.29682E+0004 -0.57075E-0012  0.27637E-0011 -0.28880E-0011
  0.67500E+0004 -0.29681E+0004  0.26255E-0011 -0.15064E-0011  0.77756E-0011
  0.65000E+0004 -0.29481E+0004 -0.30899E-0011  0.43422E-0011 -0.12644E-0010
  0.65432E+0004 -0.29480E+0004  0.56093E-0011  0.52820E-0011  0.47932E-0011
  0.66250E+0004 -0.29477E+0004 -0.13985E-0011 -0.79432E-0011  0.64509E-0011
  0.67068E+0004 -0.29474E+0004 -0.25054E-0011 -0.45142E-0011 -0.31676E-0011
  0.67500E+0004 -0.29472E+0004 -0.10758E-0011  0.34312E-0011 -0.27320E-0011
  0.65000E+0004 -0.29373E+0004  0.27051E-0012 -0.17580E-0011  0.22923E-0012
  0.65432E+0004 -0.29371E+0004  0.98258E-0011  0.98542E-0011  0.72483E-0011
  0.66250E+0004 -0.29368E+0004  0.76585E-0011 -0.41018E-0012  0.16884E-0010
  0.67068E+0004 -0.29364E+0004  0.74198E-0011  0.38103E-0011  0.71357E-0011
  0.67500E+0004 -0.29362E+0004 -0.60375E-0011 -0.64116E-0011 -0.48110E-0011
  0.67500E+0004 -0.30000E+0004  0.75435E-0012  0.15213E-0010 -0.20091E-0010
  0.67932E+0004 -0.30000E+0004  0.14331E-0011  0.56066E-0011 -0.10720E-0011
  0.68750E+0004 -0.30000E+0004  0.27917E-0011 -0.29132E-0011  0.10311E-0010
  0.69568E+0004 -0.30000E+0004  0.65188E-0011  0.33619E-0011  0.10884E-0010
  0.70000E+0004 -0.30000E+0004 -0.41018E-0011 -0.36228E-0011  0.12705E-0011
  0.67500E+0004 -0.29890E+0004  0.15504E-0011  0.99869E-0011 -0.10182E-0010
  0.67932E+0004 -0.29890E+0004 -0.40919E-0011 -0.27053E-0011 -0.19328E-0011
  0.68750E+0004 -0.29889E+0004 -0.30835E-0011  0.63438E-0012 -0.43743E-0011
  0.69568E+0004 -0.29888E+0004  0.18886E-0011  0.43306E-0011  0.62976E-0012
  0.70000E+0004 -0.29888E+0004 -0.53322E-0011 -0.12978E-0010  0.86631E-0011
  0.67500E+0004 -0.29681E+0004  0.26255E-0011 -0.15064E-0011  0.77756E-0011
  0.67932E+0004 -0.29680E+0004 -0.21459E-0011 -0.61778E-0012 -0.19736E-0011
  0.68750E+0004 -0.29678E+0004 -0.30169E-0011 -0.12999E-0011 -0.10791E-0011
  0.69568E+0004 -0.29676E+0004 -0.69306E-0012 -0.77224E-0012  0.16906E-0011
  0.70000E+0004 -0.29675E+0004 -0.43297E-0011 -0.10224E-0010  0.59061E-0011
  0.67500E+0004 -0.29472E+0004 -0.10758E-0011  0.34312E-0011 -0.27320E-0011
  0.67932E+0004 -0.29471E+0004  0.70138E-0011  0.71813E-0011  0.48074E-0011
  0.68750E+0004 -0.29467E+0004 -0.47840E-0011 -0.25604E-0011 -0.62632E-0013
  0.69568E+0004 -0.29464E+0004 -0.14463E-0011 -0.52173E-0012  0.22373E-0011
  0.70000E+0004 -0.29462E+0004  0.74332E-0012  0.32196E-0011 -0.10924E-0011
  0.67500E+0004 -0.29362E+0004 -0.60375E-0011 -0.64116E-0011 -0.48110E-0011
  0.67932E+0004 -0.29360E+0004  0.49223E-0011  0.33550E-0011  0.37005E-0011
  0.68750E+0004 -0.29356E+0004 -0.30736E-0011  0.19992E-0011 -0.28472E-0011
  0.69568E+0004 -0.29352E+0004 -0.15941E-0011  0.68492E-0011 -0.60405E-0011
  0.70000E+0004 -0.29350E+0004 -0.21667E-0011 -0.44402E-0012 -0.67144E-0011
  0.70000E+0004 -0.30000E+0004 -0.41018E-0011 -0.36228E-0011  0.12705E-0011
  0.70432E+0004 -0.30000E+0004  0.11915E-0011  0.91598E-0012  0.33574E-0011
  0.71250E+0004 -0.30000E+0004 -0.34225E-0011  0.14026E-0011 -0.66176E-0011
  0.72068E+0004 -0.30000E+0004  0.12342E-0011  0.15985E-0011 -0.75588E-0013
  0.72500E+0004 -0.30000E+0004 -0.35741E-0011 -0.34401E-0011  0.17607E-0011
  0.70000E+0004 -0.29888E+0004 -0.53322E-0011 -0.12978E-0010  0.86631E-0011
  0.70432E+0004 -0.29887E+0004  0.30090E-0011  0.10016E-0011  0.59127E-0011
  0.71250E+0004 -0.29887E+0004  0.31617E-0012 -0.64513E-0014  0.24117E-0011
  0.72068E+0004 -0.29886E+0004 -0.18790E-0011  0.41261E-0011 -0.82782E-0011
  0.72500E+0004 -0.29885E+0004  0.60063E-0012 -0.79197E-0011  0.14575E-0010
  0.70000E+0004 -0.29675E+0004 -0.43297E-0011 -0.10224E-0010  0.59061E-0011
  0.70432E+0004 -0.29674E+0004  0.12836E-0011 -0.93944E-0013  0.46333E-0011
  0.71250E+0004 -0.29672E+0004  0.16225E-0011  0.10165E-0011  0.36940E-0011
  0.72068E+0004 -0.29669E+0004 -0.69725E-0012  0.32568E-0011 -0.38300E-0011
  0.72500E+0004 -0.29668E+0004 -0.45154E-0011 -0.26294E-0011 -0.30311E-0011
  0.70000E+0004 -0.29462E+0004  0.74332E-0012  0.32196E-0011 -0.10924E-0011
  0.70432E+0004 -0.29460E+0004 -0.93782E-0012 -0.45620E-0012  0.32561E-0011
  0.71250E+0004 -0.29456E+0004  0.12738E-0013  0.27008E-0011 -0.12008E-0011
  0.72068E+0004 -0.29453E+0004 -0.12297E-0012  0.52433E-0012  0.32217E-0012
  0.72500E+0004 -0.29451E+0004 -0.12911E-0011  0.54868E-0011 -0.10575E-0010
  0.70000E+0004 -0.29350E+0004 -0.21667E-0011 -0.44402E-0012 -0.67144E-0011
  0.70432E+0004 -0.29347E+0004 -0.27570E-0011  0.10589E-0011 -0.15287E-0011
  0.71250E+0004 -0.29343E+0004 -0.23138E-0011  0.59342E-0011 -0.89600E-0011
  0.72068E+0004 -0.29339E+0004  0.75158E-0012  0.16332E-0011  0.69567E-0012
  0.72500E+0004 -0.29336E+0004  0.21051E-0011  0.11681E-0011  0.56415E-0012
  0.72500E+0004 -0.30000E+0004 -0.35741E-0011 -0.34401E-0011  0.17607E-0011
  0.72932E+0004 -0.30000E+0004 -0.32184E-0011  0.14401E-0011 -0.76695E-0011
  0.73750E+0004 -0.30000E+0004 -0.72228E-0012  0.33298E-0011 -0.31080E-0011
  0.74568E+0004 -0.30000E+0004  0.22367E-0011  0.52311E-0012  0.33652E-0011
  0.75000E+0004 -0.30000E+0004  0.57531E-0011  0.81532E-0012  0.12776E-0010
  0.72500E+0004 -0.29885E+0004  0.60063E-0012 -0.79197E-0011  0.14575E-0010
  0.72932E+0004 -0.29885E+0004  0.35929E-0013  0.75901E-0012 -0.50014E-0012
  0.73750E+0004 -0.29884E+0004 -0.18910E-0011  0.24299E-0011 -0.47600E-0011
  0.74568E+0004 -0.29883E+0004 -0.21884E-0012  0.13372E-0011 -0.27900E-0011
  0.75000E+0004 -0.29883E+0004  0.65024E-0011  0.20197E-0011  0.10762E-0010
  0.72500E+0004 -0.29668E+0004 -0.45154E-0011 -0.26294E-0011 -0.30311E-0011
  0.72932E+0004 -0.29667E+0004 -0.21863E-0011  0.85682E-0012 -0.44583E-0011
  0.73750E+0004 -0.29665E+0004 -0.18096E-0012  0.19866E-0011 -0.15991E-0011
  0.74568E+0004 -0.29662E+0004  0.12859E-0011 -0.16925E-0012  0.15761E-0011
  0.75000E+0004 -0.29661E+0004  0.24140E-0011  0.31475E-0011 -0.48612E-0012
  0.72500E+0004 -0.29451E+0004 -0.12911E-0011  0.54868E-0011 -0.10575E-0010
  0.72932E+0004 -0.29449E+0004 -0.29531E-0011  0.21751E-0011 -0.65946E-0011
  0.73750E+0004 -0.29445E+0004  0.16583E-0012  0.11865E-0011 -0.15413E-0011
  0.74568E+0004 -0.29441E+0004  0.14499E-0011 -0.57001E-0012  0.48087E-0011
  0.75000E+0004 -0.29439E+0004  0.36724E-0011  0.56813E-0011 -0.16908E-0011
  0.72500E+0004 -0.29336E+0004  0.21051E-0011  0.11681E-0011  0.56415E-0012
  0.72932E+0004 -0.29334E+0004 -0.65795E-0012 -0.10323E-0011  0.66419E-0012
  0.73750E+0004 -0.29329E+0004 -0.30452E-0011  0.33106E-0011 -0.10076E-0010
  0.74568E+0004 -0.29324E+0004 -0.12523E-0011  0.12264E-0011 -0.13089E-0011
  0.75000E+0004 -0.29322E+0004  0.40420E-0011  0.63793E-0011 -0.54283E-0012
  0.75000E+0004 -0.30000E+0004  0.57531E-0011  0.81532E-0012  0.12776E-0010
  0.75432E+0004 -0.30000E+0004  0.29037E-0012 -0.24778E-0011  0.28486E-0011
  0.76250E+0004 -0.30000E+0004 -0.10863E-0011 -0.15790E-0011 -0.16468E-0011
  0.77068E+0004 -0.30000E+0004  0.20897E-0011 -0.11243E-0011  0.34222E-0011
  0.77500E+0004 -0.30000E+0004 -0.80339E-0011 -0.26740E-0011 -0.12062E-0010
  0.75000E+0004 -0.29883E+0004  0.65024E-0011  0.20197E-0011  0.10762E-0010
  0.75432E+0004 -0.29882E+0004  0.56528E-0014  0.25592E-0012 -0.66520E-0012
  0.76250E+0004 -0.29882E+0004 -0.24720E-0011 -0.17252E-0011 -0.43024E-0011
  0.77068E+0004 -0.29881E+0004  0.54565E-0012  0.39174E-0012 -0.65876E-0012
  0.77500E+0004 -0.29880E+0004 -0.54783E-0011 -0.54365E-0011 -0.40326E-0011
  0.75000E+0004 -0.29661E+0004  0.24140E-0011  0.31475E-0011 -0.48612E-0012
  0.75432E+0004 -0.29660E+0004  0.14511E-0012  0.72694E-0012 -0.11112E-0011
  0.76250E+0004 -0.29657E+0004  0.11440E-0011 -0.20995E-0011  0.27086E-0011
  0.77068E+0004 -0.29655E+0004  0.42583E-0013  0.32598E-0012 -0.72850E-0012
  0.77500E+0004 -0.29653E+0004 -0.75690E-0012 -0.30238E-0011  0.35562E-0011
  0.75000E+0004 -0.29439E+0004  0.36724E-0011  0.56813E-0011 -0.16908E-0011
  0.75432E+0004 -0.29437E+0004 -0.15265E-0011 -0.52476E-0012 -0.30659E-0011
  0.76250E+0004 -0.29433E+0004  0.26669E-0011 -0.21103E-0011  0.53820E-0011
  0.77068E+0004 -0.29428E+0004  0.50144E-0012  0.71123E-0012 -0.20844E-0012
  0.77500E+0004 -0.29426E+0004 -0.12063E-0011  0.60990E-0012 -0.18939E-0011
  0.75000E+0004 -0.29322E+0004  0.40420E-0011  0.63793E-0011 -0.54283E-0012
  0.75432E+0004 -0.29319E+0004 -0.66994E-0012  0.10608E-0011 -0.33690E-0011
  0.76250E+0004 -0.29314E+0004 -0.56291E-0012 -0.17075E-0011 -0.12523E-0011
  0.77068E+0004 -0.29309E+0004  0.19909E-0011  0.76251E-0012  0.19043E-0011
  0.77500E+0004 -0.29306E+0004 -0.15982E-0011  0.11332E-0011 -0.45055E-0011
  0.77500E+0004 -0.30000E+0004 -0.80339E-0011 -0.26740E-0011 -0.12062E-0010
  0.77932E+0004 -0.30000E+0004  0.11573E-0011  0.62535E-0012  0.99112E-0012
  0.78750E+0004 -0.30000E+0004 -0.35401E-0012  0.56551E-0012 -0.13661E-0011
  0.79568E+0004 -0.30000E+0004  0.19372E-0011  0.60525E-0012  0.37306E-0011
  0.80000E+0004 -0.30000E+0004 -0.27395E-0012 -0.13730E-0011  0.28822E-0011
  0.77500E+0004 -0.29880E+0004 -0.54783E-0011 -0.54365E-0011 -0.40326E-0011
  0.77932E+0004 -0.29880E+0004 -0.20500E-0012  0.39714E-0012 -0.16391E-0011
  0.78750E+0004 -0.29879E+0004 -0.21465E-0011  0.85199E-0012 -0.54745E-0011
  0.79568E+0004 -0.29878E+0004 -0.15436E-0011  0.43478E-0012 -0.28752E-0011
  0.80000E+0004 -0.29877E+0004  0.45093E-0012  0.72597E-0012  0.18820E-0011
  0.77500E+0004 -0.29653E+0004 -0.75690E-0012 -0.30238E-0011  0.35562E-0011
  0.77932E+0004 -0.29652E+0004 -0.89059E-0012  0.50181E-0012 -0.21236E-0011
  0.78750E+0004 -0.29649E+0004 -0.17791E-0011  0.11556E-0011 -0.58829E-0011
  0.79568E+0004 -0.29646E+0004 -0.12299E-0011 -0.41495E-0012 -0.25512E-0011
  0.80000E+0004 -0.29645E+0004 -0.20618E-0011  0.31487E-0013 -0.27396E-0011
  0.77500E+0004 -0.29426E+0004 -0.12063E-0011  0.60990E-0012 -0.18939E-0011
  0.77932E+0004 -0.29424E+0004 -0.11824E-0012  0.80653E-0012  0.95792E-0013
  0.78750E+0004 -0.29419E+0004 -0.90128E-0012  0.17614E-0011 -0.52823E-0011
  0.79568E+0004 -0.29415E+0004  0.86445E-0012 -0.75985E-0012  0.71568E-0012
  0.80000E+0004 -0.29412E+0004 -0.12547E-0011  0.25187E-0012 -0.26960E-0011
  0.77500E+0004 -0.29306E+0004 -0.15982E-0011  0.11332E-0011 -0.45055E-0011
  0.77932E+0004 -0.29303E+0004 -0.10253E-0012  0.53922E-0012  0.18824E-0012
  0.78750E+0004 -0.29298E+0004 -0.31894E-0011  0.36175E-0011 -0.11649E-0010
  0.79568E+0004 -0.29292E+0004  0.19268E-0012  0.82205E-0012 -0.23301E-0011
  0.80000E+0004 -0.29289E+0004  0.45786E-0012  0.62950E-0012  0.67567E-0012
  0.80000E+0004 -0.30000E+0004 -0.27395E-0012 -0.13730E-0011  0.28822E-0011
  0.80432E+0004 -0.30000E+0004 -0.56427E-0012 -0.64481E-0012  0.22078E-0011
  0.81250E+0004 -0.30000E+0004  0.15589E-0011 -0.56145E-0012  0.49434E-0011
  0.82068E+0004 -0.30000E+0004 -0.30070E-0011 -0.11640E-0011 -0.31405E-0011
  0.82500E+0004 -0.30000E+0004  0.11335E-0011 -0.13082E-0011  0.33585E-0011
  0.80000E+0004 -0.29877E+0004  0.45093E-0012  0.72597E-0012  0.18820E-0011
  0.80432E+0004 -0.29877E+0004 -0.21489E-0011  0.27018E-0012 -0.20980E-0011
  0.81250E+0004 -0.29876E+0004 -0.64250E-0012 -0.39874E-0012  0.11284E-0012
  0.82068E+0004 -0.29875E+0004 -0.14004E-0011 -0.15370E-0011  0.63710E-0012
  0.82500E+0004 -0.29874E+0004  0.27278E-0012 -0.19861E-0011  0.26394E-0011
  0.80000E+0004 -0.29645E+0004 -0.20618E-0011  0.31487E-0013 -0.27396E-0011
  0.80432E+0004 -0.29643E+0004 -0.22009E-0011  0.96641E-0012 -0.42230E-0011
  0.81250E+0004 -0.29640E+0004  0.12391E-0012  0.74627E-0013  0.59252E-0012
  0.82068E+0004 -0.29637E+0004 -0.27592E-0011 -0.21243E-0011 -0.17139E-0011
  0.82500E+0004 -0.29636E+0004  0.11988E-0011 -0.37685E-0011  0.61610E-0011
  0.80000E+0004 -0.29412E+0004 -0.12547E-0011  0.25187E-0012 -0.26960E-0011
  0.80432E+0004 -0.29410E+0004 -0.34822E-0012  0.83856E-0012 -0.79370E-0012
  0.81250E+0004 -0.29405E+0004  0.99870E-0012 -0.15628E-0012  0.26764E-0011
  0.82068E+0004 -0.29400E+0004 -0.12831E-0011 -0.21174E-0011  0.82349E-0012
  0.82500E+0004 -0.29397E+0004 -0.83616E-0012 -0.42433E-0011  0.31860E-0011
  0.80000E+0004 -0.29289E+0004  0.45786E-0012  0.62950E-0012  0.67567E-0012
  0.80432E+0004 -0.29286E+0004  0.50796E-0011 -0.31038E-0012  0.11410E-0010
  0.81250E+0004 -0.29280E+0004  0.16703E-0011 -0.90218E-0012  0.46516E-0011
  0.82068E+0004 -0.29274E+0004  0.26364E-0011 -0.22760E-0011  0.84332E-0011
  0.82500E+0004 -0.29271E+0004 -0.35482E-0011 -0.43794E-0011 -0.24867E-0011
  0.82500E+0004 -0.30000E+0004  0.11335E-0011 -0.13082E-0011  0.33585E-0011
  0.82932E+0004 -0.30000E+0004 -0.14850E-0011 -0.10142E-0011 -0.29751E-0011
  0.83750E+0004 -0.30000E+0004 -0.93501E-0012 -0.70711E-0012 -0.13686E-0011
  0.84568E+0004 -0.30000E+0004  0.21512E-0011 -0.52236E-0012  0.30269E-0011
  0.85000E+0004 -0.30000E+0004  0.56886E-0011  0.19034E-0011  0.89360E-0011
  0.82500E+0004 -0.29874E+0004  0.27278E-0012 -0.19861E-0011  0.26394E-0011
  0.82932E+0004 -0.29874E+0004 -0.37621E-0012 -0.73195E-0012 -0.91583E-0012
  0.83750E+0004 -0.29873E+0004 -0.16615E-0011 -0.10125E-0011 -0.23347E-0011
  0.84568E+0004 -0.29872E+0004 -0.10611E-0011 -0.62413E-0012 -0.32189E-0011
  0.85000E+0004 -0.29871E+0004 -0.29405E-0011 -0.18973E-0011 -0.44970E-0011
  0.82500E+0004 -0.29636E+0004  0.11988E-0011 -0.37685E-0011  0.61610E-0011
  0.82932E+0004 -0.29634E+0004  0.30408E-0012 -0.12113E-0011  0.13990E-0011
  0.83750E+0004 -0.29632E+0004  0.56963E-0012 -0.66519E-0012  0.17612E-0011
  0.84568E+0004 -0.29629E+0004  0.61790E-0012 -0.52010E-0012  0.13400E-0012
  0.85000E+0004 -0.29628E+0004 -0.71422E-0012 -0.24909E-0011  0.87351E-0012
  0.82500E+0004 -0.29397E+0004 -0.83616E-0012 -0.42433E-0011  0.31860E-0011
  0.82932E+0004 -0.29395E+0004  0.12882E-0011 -0.15524E-0011  0.31792E-0011
  0.83750E+0004 -0.29390E+0004  0.85983E-0012 -0.62787E-0012  0.20582E-0011
  0.84568E+0004 -0.29386E+0004  0.21689E-0011 -0.26793E-0012  0.26598E-0011
  0.85000E+0004 -0.29384E+0004  0.12076E-0011 -0.10011E-0011  0.42773E-0011
  0.82500E+0004 -0.29271E+0004 -0.35482E-0011 -0.43794E-0011 -0.24867E-0011
  0.82932E+0004 -0.29269E+0004  0.11721E-0012 -0.16559E-0011  0.57453E-0012
  0.83750E+0004 -0.29263E+0004  0.14891E-0011 -0.76792E-0012  0.32002E-0011
  0.84568E+0004 -0.29258E+0004  0.19945E-0012 -0.52764E-0012 -0.12180E-0011
  0.85000E+0004 -0.29255E+0004 -0.37671E-0011 -0.86308E-0012 -0.55193E-0011
  0.85000E+0004 -0.30000E+0004  0.56886E-0011  0.19034E-0011  0.89360E-0011
  0.85432E+0004 -0.30000E+0004 -0.12013E-0011 -0.80430E-0012 -0.92719E-0012
  0.86250E+0004 -0.30000E+0004 -0.11156E-0011 -0.10926E-0011 -0.50050E-0012
  0.87068E+0004 -0.30000E+0004  0.11259E-0012 -0.26786E-0011  0.43207E-0011
  0.87500E+0004 -0.30000E+0004 -0.20417E-0011 -0.25415E-0011  0.10177E-0011
  0.85000E+0004 -0.29871E+0004 -0.29405E-0011 -0.18973E-0011 -0.44970E-0011
  0.85432E+0004 -0.29871E+0004 -0.78210E-0012 -0.16727E-0011  0.28645E-0012
  0.86250E+0004 -0.29870E+0004 -0.14632E-0011 -0.11134E-0011 -0.14726E-0011
  0.87068E+0004 -0.29870E+0004 -0.18193E-0011 -0.34922E-0011  0.12494E-0011
  0.87500E+0004 -0.29869E+0004 -0.76028E-0012 -0.16757E-0012  0.13601E-0011
  0.85000E+0004 -0.29628E+0004 -0.71422E-0012 -0.24909E-0011  0.87351E-0012
  0.85432E+0004 -0.29627E+0004 -0.62253E-0013 -0.17191E-0011  0.16285E-0011
  0.86250E+0004 -0.29625E+0004 -0.60206E-0012 -0.12166E-0011 -0.32189E-0012
  0.87068E+0004 -0.29623E+0004 -0.34519E-0012 -0.15656E-0011  0.20219E-0011
  0.87500E+0004 -0.29622E+0004  0.87215E-0012  0.11069E-0011  0.27428E-0011
  0.85000E+0004 -0.29384E+0004  0.12076E-0011 -0.10011E-0011  0.42773E-0011
  0.85432E+0004 -0.29382E+0004  0.15548E-0011 -0.14036E-0011  0.53342E-0011
  0.86250E+0004 -0.29379E+0004  0.45700E-0012 -0.85584E-0012  0.14701E-0011
  0.87068E+0004 -0.29376E+0004 -0.49587E-0012 -0.43877E-0012  0.84868E-0012
  0.87500E+0004 -0.29375E+0004 -0.18077E-0011  0.14136E-0013 -0.13154E-0011
  0.85000E+0004 -0.29255E+0004 -0.37671E-0011 -0.86308E-0012 -0.55193E-0011
  0.85432E+0004 -0.29253E+0004  0.76015E-0012 -0.12081E-0011  0.37592E-0011
  0.86250E+0004 -0.29250E+0004  0.20371E-0012 -0.10999E-0011  0.14458E-0011
  0.87068E+0004 -0.29246E+0004 -0.16528E-0011 -0.87092E-0012 -0.11046E-0011
  0.87500E+0004 -0.29244E+0004 -0.69119E-0011 -0.13392E-0011 -0.98249E-0011
  0.87500E+0004 -0.30000E+0004 -0.20417E-0011 -0.25415E-0011  0.10177E-0011
  0.87932E+0004 -0.30000E+0004 -0.45040E-0012 -0.73816E-0012  0.12056E-0011
  0.88750E+0004 -0.30000E+0004 -0.30643E-0011 -0.27114E-0011 -0.21206E-0011
  0.89568E+0004 -0.30000E+0004 -0.18293E-0012 -0.18848E-0011  0.22758E-0011
  0.90000E+0004 -0.30000E+0004 -0.13490E-0011 -0.48013E-0011  0.30826E-0011
  0.87500E+0004 -0.29869E+0004 -0.76028E-0012 -0.16757E-0012  0.13601E-0011
  0.87932E+0004 -0.29869E+0004 -0.15868E-0011 -0.15512E-0011 -0.37516E-0012
  0.88750E+0004 -0.29869E+0004 -0.80721E-0012 -0.12239E-0011  0.96172E-0012
  0.89568E+0004 -0.29868E+0004 -0.18618E-0011 -0.10931E-0011 -0.15722E-0011
  0.90000E+0004 -0.29868E+0004 -0.17251E-0011 -0.57825E-0011  0.36780E-0011
  0.87500E+0004 -0.29622E+0004  0.87215E-0012  0.11069E-0011  0.27428E-0011
  0.87932E+0004 -0.29621E+0004 -0.11952E-0011 -0.13285E-0011  0.81819E-0012
  0.88750E+0004 -0.29620E+0004  0.29764E-0012 -0.28216E-0012  0.20819E-0011
  0.89568E+0004 -0.29619E+0004 -0.78906E-0012 -0.30636E-0012  0.38736E-0012
  0.90000E+0004 -0.29618E+0004 -0.28940E-0011 -0.94281E-0012 -0.34935E-0011
  0.87500E+0004 -0.29375E+0004 -0.18077E-0011  0.14136E-0013 -0.13154E-0011
  0.87932E+0004 -0.29373E+0004 -0.93138E-0012 -0.14739E-0011  0.19939E-0011
  0.88750E+0004 -0.29371E+0004 -0.10645E-0012 -0.54707E-0012  0.11982E-0011
  0.89568E+0004 -0.29369E+0004 -0.21350E-0011 -0.40977E-0012 -0.20731E-0011
  0.90000E+0004 -0.29368E+0004 -0.14954E-0011 -0.91840E-0012 -0.12939E-0011
  0.87500E+0004 -0.29244E+0004 -0.69119E-0011 -0.13392E-0011 -0.98249E-0011
  0.87932E+0004 -0.29243E+0004 -0.68920E-0012 -0.11032E-0011  0.21360E-0011
  0.88750E+0004 -0.29240E+0004 -0.16944E-0012 -0.41200E-0012  0.10657E-0011
  0.89568E+0004 -0.29237E+0004 -0.42864E-0011 -0.14498E-0011 -0.53893E-0011
  0.90000E+0004 -0.29236E+0004  0.90041E-0012 -0.37986E-0012  0.27354E-0011
  0.90000E+0004 -0.30000E+0004 -0.13490E-0011 -0.48013E-0011  0.30826E-0011
  0.90432E+0004 -0.30000E+0004  0.36741E-0012  0.71107E-0012 -0.97869E-0013
  0.91250E+0004 -0.30000E+0004 -0.34690E-0012  0.69528E-0012 -0.26043E-0011
  0.92068E+0004 -0.30000E+0004  0.54190E-0012 -0.69704E-0012  0.21683E-0012
  0.92500E+0004 -0.30000E+0004  0.17425E-0011  0.22069E-0011 -0.58851E-0012
  0.90000E+0004 -0.29868E+0004 -0.17251E-0011 -0.57825E-0011  0.36780E-0011
  0.90432E+0004 -0.29868E+0004 -0.75151E-0012 -0.15557E-0011  0.94308E-0013
  0.91250E+0004 -0.29867E+0004 -0.21237E-0011 -0.19656E-0011 -0.33513E-0011
  0.92068E+0004 -0.29867E+0004 -0.18645E-0012 -0.13305E-0011 -0.56065E-0012
  0.92500E+0004 -0.29867E+0004 -0.18712E-0011 -0.18834E-0011 -0.35712E-0011
  0.90000E+0004 -0.29618E+0004 -0.28940E-0011 -0.94281E-0012 -0.34935E-0011
  0.90432E+0004 -0.29617E+0004  0.87242E-0012  0.24710E-0012  0.18234E-0011
  0.91250E+0004 -0.29616E+0004  0.12754E-0011 -0.28012E-0012  0.14961E-0011
  0.92068E+0004 -0.29614E+0004  0.55498E-0012  0.12146E-0011 -0.14541E-0011
  0.92500E+0004 -0.29614E+0004  0.59099E-0012  0.19422E-0012 -0.53508E-0012
  0.90000E+0004 -0.29368E+0004 -0.14954E-0011 -0.91840E-0012 -0.12939E-0011
  0.90432E+0004 -0.29367E+0004  0.21901E-0011  0.14988E-0011  0.30717E-0011
  0.91250E+0004 -0.29364E+0004  0.42997E-0011  0.23785E-0011  0.44208E-0011
  0.92068E+0004 -0.29362E+0004  0.89224E-0012  0.57813E-0012 -0.33571E-0012
  0.92500E+0004 -0.29361E+0004  0.23166E-0011  0.35926E-0011 -0.49559E-0012
  0.90000E+0004 -0.29236E+0004  0.90041E-0012 -0.37986E-0012  0.27354E-0011
  0.90432E+0004 -0.29234E+0004  0.17493E-0011  0.85283E-0012  0.27621E-0011
  0.91250E+0004 -0.29232E+0004  0.63458E-0012 -0.17263E-0011  0.11997E-0011
  0.92068E+0004 -0.29229E+0004 -0.17817E-0012 -0.16872E-0011 -0.43652E-0012
  0.92500E+0004 -0.29227E+0004  0.25490E-0011  0.36738E-0011  0.40440E-0013
  0.92500E+0004 -0.30000E+0004  0.17425E-0011  0.22069E-0011 -0.58851E-0012
  0.92932E+0004 -0.30000E+0004  0.21029E-0011  0.50539E-0012  0.15733E-0011
  0.93750E+0004 -0.30000E+0004 -0.59337E-0012 -0.25749E-0011  0.51617E-0012
  0.94568E+0004 -0.30000E+0004  0.32215E-0011  0.19774E-0011  0.11666E-0011
  0.95000E+0004 -0.30000E+0004  0.41424E-0012  0.35705E-0011 -0.51742E-0011
  0.92500E+0004 -0.29867E+0004 -0.18712E-0011 -0.18834E-0011 -0.35712E-0011
  0.92932E+0004 -0.29866E+0004  0.36196E-0013 -0.13622E-0011 -0.35593E-0012
  0.93750E+0004 -0.29866E+0004 -0.24215E-0012 -0.20639E-0011  0.95819E-0012
  0.94568E+0004 -0.29866E+0004  0.27859E-0011  0.19745E-0011  0.44132E-0012
  0.95000E+0004 -0.29865E+0004 -0.11826E-0012  0.46103E-0011 -0.73294E-0011
  0.92500E+0004 -0.29614E+0004  0.59099E-0012  0.19422E-0012 -0.53508E-0012
  0.92932E+0004 -0.29613E+0004  0.30109E-0013 -0.37494E-0012 -0.59974E-0012
  0.93750E+0004 -0.29612E+0004 -0.15523E-0012 -0.96414E-0012  0.23188E-0012
  0.94568E+0004 -0.29611E+0004  0.18966E-0011  0.34619E-0012  0.63325E-0012
  0.95000E+0004 -0.29610E+0004  0.46979E-0012  0.13801E-0011 -0.28954E-0011
  0.92500E+0004 -0.29361E+0004  0.23166E-0011  0.35926E-0011 -0.49559E-0012
  0.92932E+0004 -0.29360E+0004 -0.27497E-0013  0.37121E-0013 -0.45867E-0012
  0.93750E+0004 -0.29358E+0004 -0.90111E-0013 -0.91592E-0012 -0.50431E-0014
  0.94568E+0004 -0.29356E+0004  0.11503E-0011 -0.45942E-0012  0.29918E-0012
  0.95000E+0004 -0.29355E+0004  0.21831E-0011  0.42609E-0011 -0.24894E-0011
  0.92500E+0004 -0.29227E+0004  0.25490E-0011  0.36738E-0011  0.40440E-0013
  0.92932E+0004 -0.29226E+0004 -0.95138E-0012 -0.88383E-0012 -0.13404E-0011
  0.93750E+0004 -0.29224E+0004  0.12222E-0011  0.75610E-0012  0.52747E-0012
  0.94568E+0004 -0.29221E+0004  0.18534E-0011  0.22826E-0011 -0.10042E-0011
  0.95000E+0004 -0.29220E+0004 -0.88507E-0012 -0.18747E-0011 -0.25878E-0011
  0.95000E+0004 -0.30000E+0004  0.41424E-0012  0.35705E-0011 -0.51742E-0011
  0.95432E+0004 -0.30000E+0004 -0.79287E-0012 -0.14572E-0011 -0.29013E-0011
  0.96250E+0004 -0.30000E+0004 -0.47221E-0012 -0.17607E-0012 -0.26846E-0011
  0.97068E+0004 -0.30000E+0004  0.16542E-0011  0.77390E-0012  0.16611E-0011
  0.97500E+0004 -0.30000E+0004  0.50850E-0012 -0.26726E-0011  0.34325E-0011
  0.95000E+0004 -0.29865E+0004 -0.11826E-0012  0.46103E-0011 -0.73294E-0011
  0.95432E+0004 -0.29865E+0004  0.24555E-0011  0.30295E-0011 -0.82148E-0012
  0.96250E+0004 -0.29865E+0004  0.29968E-0011  0.30272E-0011  0.88289E-0012
  0.97068E+0004 -0.29865E+0004  0.97468E-0012  0.10667E-0011 -0.12453E-0012
  0.97500E+0004 -0.29865E+0004 -0.33678E-0012  0.14302E-0013 -0.98069E-0012
  0.95000E+0004 -0.29610E+0004  0.46979E-0012  0.13801E-0011 -0.28954E-0011
  0.95432E+0004 -0.29610E+0004  0.98060E-0012  0.60252E-0012 -0.12621E-0011
  0.96250E+0004 -0.29609E+0004  0.18301E-0011  0.22232E-0011 -0.50738E-0012
  0.97068E+0004 -0.29609E+0004  0.12223E-0011  0.88685E-0012  0.26282E-0012
  0.97500E+0004 -0.29609E+0004  0.31052E-0011  0.65845E-0011 -0.66566E-0012
  0.95000E+0004 -0.29355E+0004  0.21831E-0011  0.42609E-0011 -0.24894E-0011
  0.95432E+0004 -0.29354E+0004  0.52163E-0012  0.13652E-0011 -0.28417E-0011
  0.96250E+0004 -0.29354E+0004  0.47696E-0012  0.11570E-0012 -0.96844E-0012
  0.97068E+0004 -0.29353E+0004  0.23872E-0011  0.25857E-0011  0.81565E-0012
  0.97500E+0004 -0.29353E+0004  0.47819E-0011  0.82513E-0011  0.78553E-0012
  0.95000E+0004 -0.29220E+0004 -0.88507E-0012 -0.18747E-0011 -0.25878E-0011
  0.95432E+0004 -0.29220E+0004  0.35772E-0011  0.50642E-0011 -0.39990E-0012
  0.96250E+0004 -0.29219E+0004  0.39345E-0011  0.46213E-0011  0.12997E-0011
  0.97068E+0004 -0.29218E+0004  0.41511E-0011  0.55787E-0011  0.12818E-0011
  0.97500E+0004 -0.29218E+0004  0.27827E-0011  0.62265E-0011 -0.12961E-0011
  0.97500E+0004 -0.30000E+0004  0.50850E-0012 -0.26726E-0011  0.34325E-0011
  0.97932E+0004 -0.30000E+0004 -0.17227E-0013  0.57202E-0012 -0.10823E-0011
  0.98750E+0004 -0.30000E+0004  0.24721E-0011  0.10028E-0012  0.29886E-0011
  0.99568E+0004 -0.30000E+0004 -0.23179E-0012 -0.35907E-0011  0.21508E-0011
  0.10000E+0005 -0.30000E+0004 -0.58323E-0012  0.19930E-0011 -0.39253E-0011
  0.97500E+0004 -0.29865E+0004 -0.33678E-0012  0.14302E-0013 -0.98069E-0012
  0.97932E+0004 -0.29865E+0004  0.10860E-0011  0.16211E-0011  0.23744E-0012
  0.98750E+0004 -0.29865E+0004  0.25018E-0011  0.96667E-0012  0.23334E-0011
  0.99568E+0004 -0.29866E+0004  0.20508E-0011  0.14231E-0011  0.17626E-0011
  0.10000E+0005 -0.29866E+0004 -0.34513E-0012 -0.59380E-0012 -0.80225E-0012
  0.97500E+0004 -0.29609E+0004  0.31052E-0011  0.65845E-0011 -0.66566E-0012
  0.97932E+0004 -0.29609E+0004  0.13265E-0011  0.22977E-0011  0.30940E-0012
  0.98750E+0004 -0.29610E+0004  0.24039E-0011  0.28741E-0011  0.61145E-0012
  0.99568E+0004 -0.29611E+0004  0.16765E-0011  0.59241E-0012  0.17159E-0011
  0.10000E+0005 -0.29612E+0004  0.48189E-0012  0.28508E-0011 -0.27986E-0011
  0.97500E+0004 -0.29353E+0004  0.47819E-0011  0.82513E-0011  0.78553E-0012
  0.97932E+0004 -0.29354E+0004  0.21188E-0012  0.14253E-0011 -0.97736E-0012
  0.98750E+0004 -0.29355E+0004  0.10604E-0011  0.14581E-0011 -0.21452E-0012
  0.99568E+0004 -0.29357E+0004  0.15441E-0011  0.50660E-0012  0.10322E-0011
  0.10000E+0005 -0.29358E+0004  0.10106E-0011 -0.18162E-0012  0.75397E-0012
  0.97500E+0004 -0.29218E+0004  0.27827E-0011  0.62265E-0011 -0.12961E-0011
  0.97932E+0004 -0.29219E+0004 -0.22889E-0011 -0.68822E-0012 -0.39862E-0011
  0.98750E+0004 -0.29221E+0004  0.17420E-0011  0.22340E-0011  0.59993E-0012
  0.99568E+0004 -0.29223E+0004  0.38842E-0011  0.50161E-0011  0.91234E-0012
  0.10000E+0005 -0.29224E+0004 -0.22082E-0011 -0.57098E-0011 -0.35960E-0012
  0.10000E+0005 -0.30000E+0004 -0.58323E-0012  0.19930E-0011 -0.39253E-0011
  0.10043E+0005 -0.30000E+0004 -0.43676E-0012 -0.79158E-0012 -0.10939E-0011
  0.10125E+0005 -0.30000E+0004 -0.12847E-0011 -0.44015E-0012 -0.31817E-0011
  0.10207E+0005 -0.30000E+0004 -0.63047E-0012  0.11606E-0011 -0.26735E-0011
  0.10250E+0005 -0.30000E+0004 -0.19968E-0011 -0.57157E-0011  0.17924E-0011
  0.10000E+0005 -0.29866E+0004 -0.34513E-0012 -0.59380E-0012 -0.80225E-0012
  0.10043E+0005 -0.29866E+0004  0.13260E-0011  0.19697E-0011 -0.26031E-0012
  0.10125E+0005 -0.29867E+0004  0.41437E-0012  0.42494E-0012 -0.52666E-0012
  0.10207E+0005 -0.29868E+0004  0.15017E-0012  0.99933E-0012 -0.84689E-0012
  0.10250E+0005 -0.29868E+0004 -0.22864E-0011 -0.45888E-0011  0.24522E-0012
  0.10000E+0005 -0.29612E+0004  0.48189E-0012  0.28508E-0011 -0.27986E-0011
  0.10043E+0005 -0.29613E+0004  0.11571E-0011  0.80292E-0012  0.46778E-0012
  0.10125E+0005 -0.29615E+0004  0.10734E-0011  0.54234E-0012  0.67584E-0012
  0.10207E+0005 -0.29618E+0004  0.24635E-0012  0.50422E-0012 -0.24364E-0012
  0.10250E+0005 -0.29619E+0004 -0.72365E-0012 -0.42176E-0011  0.28976E-0011
  0.10000E+0005 -0.29358E+0004  0.10106E-0011 -0.18162E-0012  0.75397E-0012
  0.10043E+0005 -0.29360E+0004 -0.42158E-0012 -0.21919E-0011  0.68856E-0013
  0.10125E+0005 -0.29364E+0004  0.81287E-0012  0.59457E-0012 -0.24343E-0012
  0.10207E+0005 -0.29367E+0004 -0.41714E-0012 -0.19707E-0011  0.60370E-0012
  0.10250E+0005 -0.29369E+0004 -0.59861E-0012 -0.87514E-0012 -0.55212E-0012
  0.10000E+0005 -0.29224E+0004 -0.22082E-0011 -0.57098E-0011 -0.35960E-0012
  0.10043E+0005 -0.29226E+0004 -0.12618E-0011 -0.41061E-0011  0.17176E-0012
  0.10125E+0005 -0.29231E+0004  0.27288E-0011  0.15951E-0011  0.23294E-0011
  0.10207E+0005 -0.29235E+0004  0.35691E-0012 -0.20905E-0011  0.22040E-0011
  0.10250E+0005 -0.29238E+0004 -0.47239E-0011 -0.45338E-0011 -0.52889E-0011
  0.10250E+0005 -0.30000E+0004 -0.19968E-0011 -0.57157E-0011  0.17924E-0011
  0.10293E+0005 -0.30000E+0004 -0.15665E-0011 -0.43524E-0011  0.11815E-0011
  0.10375E+0005 -0.30000E+0004 -0.98294E-0012  0.15998E-0012 -0.14544E-0011
  0.10457E+0005 -0.30000E+0004 -0.82559E-0012  0.70573E-0012 -0.10579E-0011
  0.10500E+0005 -0.30000E+0004 -0.95520E-0012  0.16383E-0011 -0.21112E-0011
  0.10250E+0005 -0.29868E+0004 -0.22864E-0011 -0.45888E-0011  0.24522E-0012
  0.10293E+0005 -0.29869E+0004 -0.26248E-0012 -0.17913E-0011  0.13138E-0011
  0.10375E+0005 -0.29869E+0004 -0.44344E-0012  0.10896E-0012 -0.38280E-0012
  0.10457E+0005 -0.29870E+0004  0.47969E-0013  0.15360E-0011 -0.28020E-0012
  0.10500E+0005 -0.29870E+0004 -0.13121E-0011  0.44774E-0012 -0.18360E-0011
  0.10250E+0005 -0.29619E+0004 -0.72365E-0012 -0.42176E-0011  0.28976E-0011
  0.10293E+0005 -0.29620E+0004 -0.36897E-0012 -0.13418E-0011  0.69680E-0012
  0.10375E+0005 -0.29622E+0004  0.13442E-0012  0.86646E-0012 -0.11216E-0012
  0.10457E+0005 -0.29624E+0004 -0.26690E-0012  0.11456E-0011 -0.85849E-0012
  0.10500E+0005 -0.29625E+0004  0.25949E-0012  0.18289E-0011 -0.29502E-0012
  0.10250E+0005 -0.29369E+0004 -0.59861E-0012 -0.87514E-0012 -0.55212E-0012
  0.10293E+0005 -0.29371E+0004 -0.18733E-0011 -0.23414E-0011 -0.12997E-0011
  0.10375E+0005 -0.29374E+0004 -0.67402E-0012  0.34803E-0013 -0.74304E-0012
  0.10457E+0005 -0.29377E+0004 -0.10533E-0011 -0.73955E-0013 -0.14314E-0011
  0.10500E+0005 -0.29379E+0004  0.23903E-0011  0.73197E-0011 -0.17818E-0011
  0.10250E+0005 -0.29238E+0004 -0.47239E-0011 -0.45338E-0011 -0.52889E-0011
  0.10293E+0005 -0.29240E+0004 -0.35245E-0011 -0.43724E-0011 -0.24834E-0011
  0.10375E+0005 -0.29244E+0004 -0.24053E-0011 -0.23245E-0011 -0.16082E-0011
  0.10457E+0005 -0.29247E+0004 -0.25922E-0011 -0.22431E-0011 -0.23344E-0011
  0.10500E+0005 -0.29249E+0004  0.43251E-0011  0.98405E-0011 -0.57459E-0012
  0.10500E+0005 -0.30000E+0004 -0.95520E-0012  0.16383E-0011 -0.21112E-0011
  0.10543E+0005 -0.30000E+0004 -0.19362E-0011 -0.14338E-0011 -0.65922E-0012
  0.10625E+0005 -0.30000E+0004 -0.16577E-0011 -0.16843E-0011 -0.33251E-0012
  0.10707E+0005 -0.30000E+0004 -0.10098E-0011 -0.10920E-0011 -0.12424E-0012
  0.10750E+0005 -0.30000E+0004  0.13326E-0011 -0.45539E-0012  0.34776E-0011
  0.10500E+0005 -0.29870E+0004 -0.13121E-0011  0.44774E-0012 -0.18360E-0011
  0.10543E+0005 -0.29871E+0004 -0.13722E-0011 -0.40436E-0012 -0.74428E-0012
  0.10625E+0005 -0.29871E+0004 -0.41806E-0012 -0.25974E-0012  0.77715E-0012
  0.10707E+0005 -0.29872E+0004  0.31084E-0013 -0.43983E-0012  0.12424E-0011
  0.10750E+0005 -0.29872E+0004 -0.17620E-0012 -0.10345E-0011  0.12347E-0011
  0.10500E+0005 -0.29625E+0004  0.25949E-0012  0.18289E-0011 -0.29502E-0012
  0.10543E+0005 -0.29626E+0004  0.51191E-0013  0.11250E-0011  0.23443E-0012
  0.10625E+0005 -0.29627E+0004 -0.29500E-0012 -0.32486E-0013  0.44454E-0012
  0.10707E+0005 -0.29629E+0004 -0.26856E-0012 -0.32865E-0012  0.69219E-0012
  0.10750E+0005 -0.29630E+0004 -0.11648E-0012  0.50918E-0012 -0.80801E-0013
  0.10500E+0005 -0.29379E+0004  0.23903E-0011  0.73197E-0011 -0.17818E-0011
  0.10543E+0005 -0.29380E+0004  0.80469E-0012  0.15412E-0011  0.87207E-0012
  0.10625E+0005 -0.29383E+0004 -0.51706E-0012 -0.94228E-0012  0.38140E-0012
  0.10707E+0005 -0.29386E+0004 -0.12826E-0011 -0.66826E-0012 -0.88965E-0012
  0.10750E+0005 -0.29387E+0004 -0.60319E-0012  0.56398E-0012 -0.12117E-0011
  0.10500E+0005 -0.29249E+0004  0.43251E-0011  0.98405E-0011 -0.57459E-0012
  0.10543E+0005 -0.29251E+0004  0.12242E-0011  0.21342E-0011  0.81391E-0012
  0.10625E+0005 -0.29254E+0004  0.39998E-0012  0.25177E-0012  0.85954E-0012
  0.10707E+0005 -0.29258E+0004 -0.58518E-0012  0.16561E-0013 -0.26821E-0012
  0.10750E+0005 -0.29259E+0004 -0.12155E-0011 -0.14318E-0011 -0.90150E-0013
  0.10750E+0005 -0.30000E+0004  0.13326E-0011 -0.45539E-0012  0.34776E-0011
  0.10793E+0005 -0.30000E+0004 -0.72920E-0012 -0.76084E-0012 -0.30670E-0012
  0.10875E+0005 -0.30000E+0004 -0.11836E-0011 -0.11029E-0011  0.25776E-0012
  0.10957E+0005 -0.30000E+0004 -0.22431E-0011 -0.19326E-0011 -0.19863E-0013
  0.11000E+0005 -0.30000E+0004  0.11835E-0011 -0.21705E-0011  0.74848E-0011
  0.10750E+0005 -0.29872E+0004 -0.17620E-0012 -0.10345E-0011  0.12347E-0011
  0.10793E+0005 -0.29872E+0004 -0.11625E-0011 -0.64623E-0012 -0.98381E-0012
  0.10875E+0005 -0.29873E+0004 -0.11851E-0011 -0.73375E-0012  0.10664E-0013
  0.10957E+0005 -0.29874E+0004 -0.29770E-0011 -0.11608E-0011 -0.23952E-0011
  0.11000E+0005 -0.29874E+0004  0.13504E-0011  0.33751E-0011  0.24612E-0011
  0.10750E+0005 -0.29630E+0004 -0.11648E-0012  0.50918E-0012 -0.80801E-0013
  0.10793E+0005 -0.29631E+0004 -0.14582E-0011 -0.57956E-0012 -0.11821E-0011
  0.10875E+0005 -0.29633E+0004 -0.11163E-0011 -0.47617E-0012  0.10784E-0012
  0.10957E+0005 -0.29635E+0004 -0.20539E-0011 -0.12634E-0011 -0.50995E-0012
  0.11000E+0005 -0.29636E+0004  0.13309E-0012 -0.15704E-0011  0.41601E-0011
  0.10750E+0005 -0.29387E+0004 -0.60319E-0012  0.56398E-0012 -0.12117E-0011
  0.10793E+0005 -0.29389E+0004 -0.13627E-0011 -0.47041E-0012 -0.90913E-0012
  0.10875E+0005 -0.29392E+0004 -0.13059E-0011 -0.52906E-0012  0.21058E-0012
  0.10957E+0005 -0.29395E+0004 -0.18725E-0011 -0.14451E-0011  0.12063E-0012
  0.11000E+0005 -0.29397E+0004 -0.49130E-0014 -0.14492E-0011  0.28440E-0011
  0.10750E+0005 -0.29259E+0004 -0.12155E-0011 -0.14318E-0011 -0.90150E-0013
  0.10793E+0005 -0.29262E+0004 -0.63369E-0012 -0.30415E-0012  0.50822E-0012
  0.10875E+0005 -0.29265E+0004 -0.17114E-0011 -0.50570E-0012 -0.46063E-0012
  0.10957E+0005 -0.29269E+0004 -0.13681E-0011 -0.10732E-0011  0.47952E-0012
  0.11000E+0005 -0.29271E+0004 -0.15618E-0011  0.21378E-0011 -0.42060E-0011
  0.11000E+0005 -0.30000E+0004  0.11835E-0011 -0.21705E-0011  0.74848E-0011
  0.11043E+0005 -0.30000E+0004 -0.20814E-0011 -0.64268E-0013 -0.23340E-0011
  0.11125E+0005 -0.30000E+0004  0.47751E-0012 -0.99671E-0012  0.20248E-0011
  0.11207E+0005 -0.30000E+0004 -0.29904E-0011  0.18450E-0011 -0.84426E-0011
  0.11250E+0005 -0.30000E+0004 -0.22121E-0011 -0.96055E-0011  0.38280E-0011
  0.11000E+0005 -0.29874E+0004  0.13504E-0011  0.33751E-0011  0.24612E-0011
  0.11043E+0005 -0.29875E+0004 -0.85345E-0012 -0.47435E-0012  0.34509E-0012
  0.11125E+0005 -0.29875E+0004  0.31316E-0012 -0.35055E-0012  0.12355E-0011
  0.11207E+0005 -0.29876E+0004  0.12663E-0011 -0.25282E-0011  0.43020E-0011
  0.11250E+0005 -0.29876E+0004 -0.11104E-0012  0.35953E-0012 -0.16496E-0011
  0.11000E+0005 -0.29636E+0004  0.13309E-0012 -0.15704E-0011  0.41601E-0011
  0.11043E+0005 -0.29637E+0004 -0.75593E-0012 -0.24374E-0011  0.21248E-0011
  0.11125E+0005 -0.29639E+0004 -0.70459E-0012 -0.16320E-0011  0.77101E-0012
  0.11207E+0005 -0.29641E+0004  0.11557E-0011 -0.10636E-0011  0.26982E-0011
  0.11250E+0005 -0.29642E+0004  0.94954E-0012  0.23094E-0012  0.93731E-0012
  0.11000E+0005 -0.29397E+0004 -0.49130E-0014 -0.14492E-0011  0.28440E-0011
  0.11043E+0005 -0.29399E+0004 -0.51664E-0012 -0.13770E-0011  0.96303E-0012
  0.11125E+0005 -0.29402E+0004 -0.69675E-0012 -0.25255E-0011  0.15881E-0011
  0.11207E+0005 -0.29405E+0004  0.64909E-0012  0.13828E-0011 -0.95984E-0012
  0.11250E+0005 -0.29407E+0004  0.36214E-0011 -0.73197E-0012  0.77020E-0011
  0.11000E+0005 -0.29271E+0004 -0.15618E-0011  0.21378E-0011 -0.42060E-0011
  0.11043E+0005 -0.29273E+0004 -0.22938E-0011  0.28746E-0011 -0.69037E-0011
  0.11125E+0005 -0.29277E+0004 -0.11837E-0011  0.10234E-0012 -0.21838E-0011
  0.11207E+0005 -0.29281E+0004  0.11986E-0011 -0.20138E-0011  0.37147E-0011
  0.11250E+0005 -0.29284E+0004  0.41433E-0011 -0.24557E-0011  0.10473E-0010
  0.11250E+0005 -0.30000E+0004 -0.22121E-0011 -0.96055E-0011  0.38280E-0011
  0.11293E+0005 -0.30000E+0004 -0.53896E-0011 -0.29016E-0011 -0.83280E-0011
  0.11375E+0005 -0.30000E+0004  0.13564E-0011  0.41146E-0011 -0.96497E-0012
  0.11457E+0005 -0.30000E+0004 -0.38010E-0011 -0.44397E-0011 -0.17818E-0011
  0.11500E+0005 -0.30000E+0004 -0.63373E-0011 -0.15592E-0011 -0.95689E-0011
  0.11250E+0005 -0.29876E+0004 -0.11104E-0012  0.35953E-0012 -0.16496E-0011
  0.11293E+0005 -0.29877E+0004 -0.11016E-0012  0.33290E-0011 -0.42490E-0011
  0.11375E+0005 -0.29877E+0004  0.26707E-0011  0.49029E-0011  0.68836E-0012
  0.11457E+0005 -0.29878E+0004  0.19554E-0011  0.87853E-0011 -0.37092E-0011
  0.11500E+0005 -0.29878E+0004 -0.11704E-0011 -0.52214E-0011  0.42597E-0011
  0.11250E+0005 -0.29642E+0004  0.94954E-0012  0.23094E-0012  0.93731E-0012
  0.11293E+0005 -0.29643E+0004  0.89807E-0012  0.48687E-0012  0.88688E-0012
  0.11375E+0005 -0.29645E+0004  0.12844E-0011  0.28912E-0011  0.81880E-0013
  0.11457E+0005 -0.29647E+0004 -0.83129E-0012  0.22101E-0011 -0.29984E-0011
  0.11500E+0005 -0.29648E+0004 -0.24527E-0011 -0.83030E-0012 -0.29491E-0011
  0.11250E+0005 -0.29407E+0004  0.36214E-0011 -0.73197E-0012  0.77020E-0011
  0.11293E+0005 -0.29409E+0004 -0.18541E-0012  0.54978E-0012 -0.11520E-0011
  0.11375E+0005 -0.29412E+0004 -0.19991E-0012  0.24872E-0011 -0.21591E-0011
  0.11457E+0005 -0.29415E+0004 -0.32729E-0012 -0.30300E-0011  0.27708E-0011
  0.11500E+0005 -0.29417E+0004 -0.44573E-0011 -0.56469E-0011 -0.26916E-0011
  0.11250E+0005 -0.29284E+0004  0.41433E-0011 -0.24557E-0011  0.10473E-0010
  0.11293E+0005 -0.29286E+0004  0.31474E-0011  0.88471E-0011 -0.27498E-0011
  0.11375E+0005 -0.29289E+0004  0.49493E-0011  0.82196E-0011  0.26536E-0011
  0.11457E+0005 -0.29293E+0004 -0.12920E-0012  0.29541E-0011 -0.27050E-0011
  0.11500E+0005 -0.29295E+0004  0.43832E-0011  0.69358E-0011  0.22742E-0011
  0.11500E+0005 -0.30000E+0004 -0.63373E-0011 -0.15592E-0011 -0.95689E-0011
  0.11543E+0005 -0.30000E+0004 -0.71704E-0012  0.81213E-0011 -0.80591E-0011
  0.11625E+0005 -0.30000E+0004  0.80049E-0013  0.39547E-0011 -0.22414E-0011
  0.11707E+0005 -0.30000E+0004 -0.48420E-0012  0.30706E-0011 -0.26843E-0011
  0.11750E+0005 -0.30000E+0004  0.23119E-0011 -0.80844E-0011  0.14395E-0010
  0.11500E+0005 -0.29878E+0004 -0.11704E-0011 -0.52214E-0011  0.42597E-0011
  0.11543E+0005 -0.29879E+0004 -0.96442E-0012 -0.41110E-0012  0.94304E-0014
  0.11625E+0005 -0.29879E+0004 -0.30454E-0011 -0.78595E-0011  0.32729E-0011
  0.11707E+0005 -0.29880E+0004 -0.94184E-0012  0.32934E-0011 -0.37884E-0011
  0.11750E+0005 -0.29880E+0004 -0.90367E-0012 -0.60422E-0011  0.59250E-0011
  0.11500E+0005 -0.29648E+0004 -0.24527E-0011 -0.83030E-0012 -0.29491E-0011
  0.11543E+0005 -0.29648E+0004  0.61093E-0013  0.21584E-0011 -0.67043E-0012
  0.11625E+0005 -0.29650E+0004 -0.24950E-0011 -0.46643E-0011  0.90661E-0012
  0.11707E+0005 -0.29652E+0004 -0.11092E-0011  0.31383E-0011 -0.39382E-0011
  0.11750E+0005 -0.29653E+0004  0.75031E-0012  0.71247E-0011 -0.40129E-0011
  0.11500E+0005 -0.29417E+0004 -0.44573E-0011 -0.56469E-0011 -0.26916E-0011
  0.11543E+0005 -0.29418E+0004 -0.27335E-0011 -0.12173E-0011 -0.32643E-0011
  0.11625E+0005 -0.29421E+0004  0.59413E-0012  0.23288E-0011 -0.38370E-0013
  0.11707E+0005 -0.29424E+0004 -0.17358E-0011 -0.11703E-0011 -0.88244E-0012
  0.11750E+0005 -0.29425E+0004  0.44853E-0011  0.13404E-0010 -0.28137E-0011
  0.11500E+0005 -0.29295E+0004  0.43832E-0011  0.69358E-0011  0.22742E-0011
  0.11543E+0005 -0.29297E+0004  0.16760E-0011 -0.41417E-0011  0.82075E-0011
  0.11625E+0005 -0.29300E+0004  0.14680E-0011 -0.34541E-0011  0.75302E-0011
  0.11707E+0005 -0.29303E+0004 -0.66580E-0012  0.46978E-0011 -0.46010E-0011
  0.11750E+0005 -0.29305E+0004 -0.78998E-0011 -0.22844E-0010  0.85384E-0011
  0.11750E+0005 -0.30000E+0004  0.23119E-0011 -0.80844E-0011  0.14395E-0010
  0.11793E+0005 -0.30000E+0004 -0.33257E-0011 -0.76663E-0011  0.27811E-0011
  0.11875E+0005 -0.30000E+0004  0.58258E-0011 -0.16170E-0011  0.14319E-0010
  0.11957E+0005 -0.30000E+0004 -0.55200E-0011 -0.51095E-0011 -0.50739E-0011
  0.12000E+0005 -0.30000E+0004  0.35253E-0011  0.17525E-0010 -0.98241E-0011
  0.11750E+0005 -0.29880E+0004 -0.90367E-0012 -0.60422E-0011  0.59250E-0011
  0.11793E+0005 -0.29880E+0004 -0.23490E-0011  0.54387E-0011 -0.83640E-0011
  0.11875E+0005 -0.29881E+0004 -0.17452E-0012  0.49855E-0012  0.92249E-0013
  0.11957E+0005 -0.29881E+0004  0.34483E-0012 -0.44591E-0011  0.59608E-0011
  0.12000E+0005 -0.29881E+0004  0.67658E-0011  0.15415E-0010 -0.12595E-0011
  0.11750E+0005 -0.29653E+0004  0.75031E-0012  0.71247E-0011 -0.40129E-0011
  0.11793E+0005 -0.29653E+0004 -0.19973E-0011  0.21851E-0011 -0.43771E-0011
  0.11875E+0005 -0.29655E+0004 -0.11302E-0011  0.19185E-0011 -0.31855E-0011
  0.11957E+0005 -0.29656E+0004 -0.98685E-0012 -0.30567E-0011  0.18246E-0011
  0.12000E+0005 -0.29657E+0004  0.60796E-0011  0.13462E-0010 -0.81520E-0012
  0.11750E+0005 -0.29425E+0004  0.44853E-0011  0.13404E-0010 -0.28137E-0011
  0.11793E+0005 -0.29426E+0004  0.37137E-0012 -0.25741E-0011  0.50277E-0011
  0.11875E+0005 -0.29429E+0004  0.97162E-0012  0.85241E-0012  0.22728E-0011
  0.11957E+0005 -0.29431E+0004 -0.50396E-0012  0.26641E-0011 -0.28170E-0011
  0.12000E+0005 -0.29432E+0004  0.28892E-0011  0.54176E-0011  0.10049E-0011
  0.11750E+0005 -0.29305E+0004 -0.78998E-0011 -0.22844E-0010  0.85384E-0011
  0.11793E+0005 -0.29307E+0004  0.23998E-0011  0.99535E-0011 -0.35381E-0011
  0.11875E+0005 -0.29309E+0004  0.83147E-0011  0.14988E-0010  0.29127E-0011
  0.11957E+0005 -0.29312E+0004  0.98816E-0012  0.67665E-0011 -0.38922E-0011
  0.12000E+0005 -0.29313E+0004  0.46529E-0011  0.13658E-0010 -0.36900E-0011
  0.12000E+0005 -0.30000E+0004  0.35253E-0011  0.17525E-0010 -0.98241E-0011
  0.12043E+0005 -0.30000E+0004 -0.67503E-0012  0.27897E-0012 -0.19602E-0012
  0.12125E+0005 -0.30000E+0004 -0.82482E-0012 -0.97826E-0012  0.66575E-0012
  0.12207E+0005 -0.30000E+0004  0.61496E-0012  0.19362E-0011  0.20482E-0012
  0.12250E+0005 -0.30000E+0004 -0.12975E-0011 -0.24776E-0011  0.14128E-0011
  0.12000E+0005 -0.29881E+0004  0.67658E-0011  0.15415E-0010 -0.12595E-0011
  0.12043E+0005 -0.29882E+0004 -0.14410E-0012 -0.10399E-0011  0.20585E-0011
  0.12125E+0005 -0.29882E+0004 -0.45516E-0012 -0.18819E-0011  0.22680E-0011
  0.12207E+0005 -0.29883E+0004 -0.28088E-0012  0.38086E-0011 -0.32274E-0011
  0.12250E+0005 -0.29883E+0004 -0.29727E-0012  0.33035E-0011 -0.22547E-0011
  0.12000E+0005 -0.29657E+0004  0.60796E-0011  0.13462E-0010 -0.81520E-0012
  0.12043E+0005 -0.29658E+0004 -0.74791E-0012 -0.14382E-0011  0.96896E-0012
  0.12125E+0005 -0.29659E+0004  0.95153E-0013  0.69204E-0012  0.56825E-0012
  0.12207E+0005 -0.29661E+0004  0.12124E-0011  0.40425E-0011 -0.20176E-0012
  0.12250E+0005 -0.29662E+0004 -0.15557E-0011 -0.96715E-0012 -0.40183E-0012
  0.12000E+0005 -0.29432E+0004  0.28892E-0011  0.54176E-0011  0.10049E-0011
  0.12043E+0005 -0.29433E+0004 -0.32174E-0012  0.36170E-0014  0.27954E-0012
  0.12125E+0005 -0.29436E+0004 -0.17718E-0011  0.28857E-0013 -0.26926E-0011
  0.12207E+0005 -0.29439E+0004  0.56457E-0012  0.10383E-0011  0.14135E-0011
  0.12250E+0005 -0.29440E+0004 -0.21039E-0011 -0.31696E-0011  0.59067E-0012
  0.12000E+0005 -0.29313E+0004  0.46529E-0011  0.13658E-0010 -0.36900E-0011
  0.12043E+0005 -0.29315E+0004  0.19085E-0011  0.36023E-0011  0.10932E-0011
  0.12125E+0005 -0.29318E+0004 -0.22976E-0011 -0.11275E-0011 -0.25490E-0011
  0.12207E+0005 -0.29322E+0004 -0.56766E-0012 -0.68518E-0012  0.94256E-0012
  0.12250E+0005 -0.29323E+0004 -0.31056E-0012 -0.31314E-0011  0.39417E-0011
  0.12250E+0005 -0.30000E+0004 -0.12975E-0011 -0.24776E-0011  0.14128E-0011
  0.12293E+0005 -0.30000E+0004 -0.21172E-0012  0.35547E-0012  0.82438E-0012
  0.12375E+0005 -0.30000E+0004  0.14057E-0011  0.16274E-0011  0.25328E-0011
  0.12457E+0005 -0.30000E+0004 -0.13728E-0012  0.47726E-0013 -0.26241E-0012
  0.12500E+0005 -0.30000E+0004  0.13040E-0012  0.99331E-0013 -0.38372E-0013
  0.12250E+0005 -0.29883E+0004 -0.29727E-0012  0.33035E-0011 -0.22547E-0011
  0.12293E+0005 -0.29884E+0004 -0.50825E-0012 -0.78924E-0012  0.13619E-0011
  0.12375E+0005 -0.29884E+0004  0.19820E-0012  0.10255E-0011  0.25605E-0012
  0.12457E+0005 -0.29885E+0004 -0.21037E-0012  0.18909E-0012 -0.39086E-0012
  0.12500E+0005 -0.29886E+0004  0.22964E-0013  0.10236E-0012 -0.60290E-0013
  0.12250E+0005 -0.29662E+0004 -0.15557E-0011 -0.96715E-0012 -0.40183E-0012
  0.12293E+0005 -0.29663E+0004 -0.55042E-0012 -0.15912E-0011  0.19073E-0011
  0.12375E+0005 -0.29665E+0004  0.29465E-0012  0.14097E-0012  0.97716E-0012
  0.12457E+0005 -0.29667E+0004 -0.12506E-0012  0.93810E-0013  0.10058E-0012
  0.12500E+0005 -0.29669E+0004  0.36426E-0013  0.82221E-0013  0.22524E-0013
  0.12250E+0005 -0.29440E+0004 -0.21039E-0011 -0.31696E-0011  0.59067E-0012
  0.12293E+0005 -0.29442E+0004 -0.12598E-0011 -0.14087E-0012 -0.12636E-0011
  0.12375E+0005 -0.29446E+0004  0.59280E-0012 -0.76390E-0012  0.16450E-0011
  0.12457E+0005 -0.29450E+0004  0.48647E-0012  0.50000E-0012  0.29668E-0012
  0.12500E+0005 -0.29452E+0004  0.15535E-0012 -0.14448E-0012  0.23749E-0012
  0.12250E+0005 -0.29323E+0004 -0.31056E-0012 -0.31314E-0011  0.39417E-0011
  0.12293E+0005 -0.29326E+0004 -0.12683E-0011  0.34713E-0011 -0.49151E-0011
  0.12375E+0005 -0.29330E+0004 -0.45356E-0012 -0.95091E-0012 -0.36632E-0012
  0.12457E+0005 -0.29335E+0004  0.62241E-0012  0.93813E-0012 -0.13990E-0012
  0.12500E+0005 -0.29337E+0004  0.32562E-0012 -0.33049E-0012  0.58344E-0012
  0.12500E+0005 -0.30000E+0004  0.13040E-0012  0.99331E-0013 -0.38372E-0013
  0.12543E+0005 -0.30000E+0004 -0.15693E-0013 -0.42453E-0014 -0.18131E-0013
  0.12625E+0005 -0.30000E+0004 -0.23016E-0014 -0.37032E-0014  0.16255E-0013
  0.12707E+0005 -0.30000E+0004  0.17999E-0013  0.14014E-0013  0.25390E-0013
  0.12750E+0005 -0.30000E+0004 -0.14212E-0014 -0.12005E-0013  0.14540E-0013
  0.12500E+0005 -0.29886E+0004  0.22964E-0013  0.10236E-0012 -0.60290E-0013
  0.12543E+0005 -0.29886E+0004 -0.14101E-0013 -0.15880E-0013  0.18307E-0013
  0.12625E+0005 -0.29887E+0004 -0.39551E-0014 -0.42920E-0013  0.43640E-0013
  0.12707E+0005 -0.29888E+0004 -0.32444E-0014 -0.31680E-0014  0.53807E-0014
  0.12750E+0005 -0.29888E+0004  0.36246E-0013  0.47209E-0013  0.22424E-0013
  0.12500E+0005 -0.29669E+0004  0.36426E-0013  0.82221E-0013  0.22524E-0013
  0.12543E+0005 -0.29670E+0004 -0.44640E-0013  0.25787E-0013 -0.54005E-0013
  0.12625E+0005 -0.29672E+0004  0.93596E-0014  0.12677E-0013 -0.59974E-0014
  0.12707E+0005 -0.29675E+0004  0.81481E-0014  0.55535E-0014 -0.94677E-0015
  0.12750E+0005 -0.29676E+0004  0.24166E-0013  0.63532E-0013  0.20397E-0014
  0.12500E+0005 -0.29452E+0004  0.15535E-0012 -0.14448E-0012  0.23749E-0012
  0.12543E+0005 -0.29454E+0004  0.16505E-0013  0.35185E-0013 -0.27549E-0013
  0.12625E+0005 -0.29458E+0004  0.11568E-0013  0.71806E-0013 -0.63340E-0013
  0.12707E+0005 -0.29462E+0004  0.35246E-0014  0.16716E-0013 -0.14801E-0013
  0.12750E+0005 -0.29464E+0004  0.13623E-0014 -0.50935E-0013  0.15399E-0013
  0.12500E+0005 -0.29337E+0004  0.32562E-0012 -0.33049E-0012  0.58344E-0012
  0.12543E+0005 -0.29340E+0004  0.18658E-0013 -0.79534E-0015  0.81522E-0013
  0.12625E+0005 -0.29345E+0004  0.83327E-0014  0.11364E-0012 -0.10257E-0012
  0.12707E+0005 -0.29349E+0004 -0.15975E-0014  0.23662E-0013 -0.29145E-0013
  0.12750E+0005 -0.29352E+0004  0.16594E-0013 -0.35105E-0013  0.49047E-0013
  0.12750E+0005 -0.30000E+0004 -0.14212E-0014 -0.12005E-0013  0.14540E-0013
  0.12793E+0005 -0.30000E+0004 -0.31312E-0014  0.20781E-0014 -0.56020E-0015
  0.12875E+0005 -0.30000E+0004  0.34656E-0015 -0.65325E-0015 -0.21790E-0014
  0.12957E+0005 -0.30000E+0004  0.45121E-0015 -0.14976E-0014  0.33069E-0015
  0.13000E+0005 -0.30000E+0004  0.44909E-0014  0.80719E-0015  0.71233E-0014
  0.12750E+0005 -0.29888E+0004  0.36246E-0013  0.47209E-0013  0.22424E-0013
  0.12793E+0005 -0.29888E+0004 -0.12154E-0013 -0.60917E-0014 -0.18881E-0014
  0.12875E+0005 -0.29889E+0004  0.74393E-0015 -0.24804E-0014  0.14053E-0014
  0.12957E+0005 -0.29890E+0004  0.34747E-0015 -0.36463E-0014  0.17154E-0014
  0.13000E+0005 -0.29890E+0004 -0.44646E-0014 -0.83000E-0014 -0.84648E-0016
  0.12750E+0005 -0.29676E+0004  0.24166E-0013  0.63532E-0013  0.20397E-0014
  0.12793E+0005 -0.29677E+0004 -0.53752E-0014  0.63136E-0016  0.79214E-0015
  0.12875E+0005 -0.29678E+0004  0.74657E-0015 -0.32879E-0014  0.13602E-0014
  0.12957E+0005 -0.29680E+0004 -0.10636E-0014 -0.41278E-0014  0.61403E-0015
  0.13000E+0005 -0.29681E+0004 -0.41829E-0014 -0.16730E-0013  0.95608E-0015
  0.12750E+0005 -0.29464E+0004  0.13623E-0014 -0.50935E-0013  0.15399E-0013
  0.12793E+0005 -0.29465E+0004  0.21161E-0014  0.35139E-0014 -0.59134E-0014
  0.12875E+0005 -0.29468E+0004  0.11846E-0014 -0.40617E-0014  0.27038E-0015
  0.12957E+0005 -0.29471E+0004  0.37104E-0014  0.35516E-0014 -0.15989E-0014
  0.13000E+0005 -0.29472E+0004 -0.12908E-0014 -0.33018E-0014 -0.33032E-0014
  0.12750E+0005 -0.29352E+0004  0.16594E-0013 -0.35105E-0013  0.49047E-0013
  0.12793E+0005 -0.29354E+0004  0.68898E-0014  0.26624E-0013 -0.21135E-0013
  0.12875E+0005 -0.29357E+0004  0.36833E-0014 -0.45624E-0014  0.44874E-0014
  0.12957E+0005 -0.29360E+0004  0.39638E-0014  0.60445E-0014 -0.43205E-0014
  0.13000E+0005 -0.29362E+0004  0.27846E-0014 -0.81672E-0014  0.28088E-0014
  0.13000E+0005 -0.30000E+0004  0.44909E-0014  0.80719E-0015  0.71233E-0014
  0.13043E+0005 -0.30000E+0004  0.14939E-0014 -0.75867E-0015  0.26281E-0014
  0.13125E+0005 -0.30000E+0004 -0.94609E-0016  0.20698E-0015 -0.19048E-0015
  0.13207E+0005 -0.30000E+0004 -0.66283E-0015  0.12904E-0016 -0.97740E-0015
  0.13250E+0005 -0.30000E+0004  0.19570E-0014  0.10777E-0015 -0.26721E-0014
  0.13000E+0005 -0.29890E+0004 -0.44646E-0014 -0.83000E-0014 -0.84648E-0016
  0.13043E+0005 -0.29890E+0004  0.83210E-0015  0.40244E-0015 -0.16934E-0015
  0.13125E+0005 -0.29890E+0004 -0.34754E-0016  0.28300E-0015 -0.24492E-0015
  0.13207E+0005 -0.29891E+0004  0.59090E-0015  0.30841E-0015  0.34300E-0015
  0.13250E+0005 -0.29891E+0004 -0.30471E-0015 -0.47100E-0014 -0.42036E-0014
  0.13000E+0005 -0.29681E+0004 -0.41829E-0014 -0.16730E-0013  0.95608E-0015
  0.13043E+0005 -0.29682E+0004 -0.72476E-0015 -0.38106E-0015 -0.39590E-0015
  0.13125E+0005 -0.29683E+0004  0.14697E-0015  0.32612E-0015 -0.49582E-0016
  0.13207E+0005 -0.29684E+0004 -0.68507E-0015  0.42843E-0016 -0.35462E-0015
  0.13250E+0005 -0.29684E+0004  0.28341E-0014  0.32946E-0014 -0.28296E-0014
  0.13000E+0005 -0.29472E+0004 -0.12908E-0014 -0.33018E-0014 -0.33032E-0014
  0.13043E+0005 -0.29473E+0004  0.43209E-0016  0.18737E-0015  0.11133E-0014
  0.13125E+0005 -0.29475E+0004 -0.60886E-0015 -0.15029E-0015 -0.31756E-0015
  0.13207E+0005 -0.29477E+0004  0.45353E-0015  0.51039E-0015  0.16526E-0015
  0.13250E+0005 -0.29478E+0004 -0.95265E-0015  0.87103E-0015 -0.31988E-0014
  0.13000E+0005 -0.29362E+0004  0.27846E-0014 -0.81672E-0014  0.28088E-0014
  0.13043E+0005 -0.29363E+0004 -0.27523E-0015 -0.17315E-0015 -0.55351E-0015
  0.13125E+0005 -0.29365E+0004  0.52111E-0015  0.85190E-0015 -0.46625E-0015
  0.13207E+0005 -0.29367E+0004  0.52633E-0016  0.10701E-0014 -0.61818E-0015
  0.13250E+0005 -0.29369E+0004 -0.20098E-0014 -0.64493E-0015 -0.42576E-0014
  0.13250E+0005 -0.30000E+0004  0.19570E-0014  0.10777E-0015 -0.26721E-0014
  0.13293E+0005 -0.30000E+0004 -0.66238E-0015  0.11994E-0015 -0.59580E-0015
  0.13375E+0005 -0.30000E+0004 -0.65206E-0015 -0.12661E-0017 -0.24604E-0015
  0.13457E+0005 -0.30000E+0004 -0.18459E-0015  0.16382E-0015  0.26457E-0015
  0.13500E+0005 -0.30000E+0004  0.19218E-0014 -0.44573E-0014  0.18430E-0014
  0.13250E+0005 -0.29891E+0004 -0.30471E-0015 -0.47100E-0014 -0.42036E-0014
  0.13293E+0005 -0.29891E+0004  0.38399E-0016  0.32520E-0015  0.12335E-0015
  0.13375E+0005 -0.29891E+0004  0.52375E-0015  0.40117E-0015  0.70716E-0015
  0.13457E+0005 -0.29892E+0004  0.19778E-0015  0.31353E-0015  0.25193E-0015
  0.13500E+0005 -0.29892E+0004  0.71226E-0015 -0.67245E-0014  0.40190E-0014
  0.13250E+0005 -0.29684E+0004  0.28341E-0014  0.32946E-0014 -0.28296E-0014
  0.13293E+0005 -0.29685E+0004 -0.37609E-0015  0.12858E-0015  0.77907E-0016
  0.13375E+0005 -0.29686E+0004 -0.60895E-0015  0.78189E-0016 -0.45987E-0016
  0.13457E+0005 -0.29687E+0004  0.62356E-0016  0.19288E-0015 -0.12122E-0015
  0.13500E+0005 -0.29687E+0004 -0.25574E-0014 -0.63591E-0014  0.17427E-0014
  0.13250E+0005 -0.29478E+0004 -0.95265E-0015  0.87103E-0015 -0.31988E-0014
  0.13293E+0005 -0.29478E+0004 -0.32846E-0016  0.23673E-0015  0.38402E-0015
  0.13375E+0005 -0.29480E+0004  0.16518E-0015  0.11289E-0015  0.34197E-0015
  0.13457E+0005 -0.29481E+0004  0.56933E-0016 -0.26844E-0016 -0.44594E-0015
  0.13500E+0005 -0.29482E+0004  0.25206E-0014 -0.51872E-0014  0.37223E-0014
  0.13250E+0005 -0.29369E+0004 -0.20098E-0014 -0.64493E-0015 -0.42576E-0014
  0.13293E+0005 -0.29370E+0004  0.64823E-0015  0.56308E-0015  0.85093E-0015
  0.13375E+0005 -0.29371E+0004  0.29511E-0015  0.42134E-0015 -0.70356E-0016
  0.13457E+0005 -0.29373E+0004  0.49877E-0015  0.68918E-0016  0.48492E-0016
  0.13500E+0005 -0.29374E+0004  0.33051E-0015 -0.40655E-0015  0.62346E-0015
  0.13500E+0005 -0.30000E+0004  0.19218E-0014 -0.44573E-0014  0.18430E-0014
  0.13543E+0005 -0.30000E+0004  0.28120E-0015  0.20967E-0015 -0.51844E-0015
  0.13625E+0005 -0.30000E+0004  0.24128E-0015  0.16564E-0015 -0.51698E-0015
  0.13707E+0005 -0.30000E+0004  0.19293E-0015  0.26723E-0015 -0.10646E-0014
  0.13750E+0005 -0.30000E+0004  0.12438E-0014 -0.34523E-0014 -0.16968E-0014
  0.13500E+0005 -0.29892E+0004  0.71226E-0015 -0.67245E-0014  0.40190E-0014
  0.13543E+0005 -0.29892E+0004 -0.61108E-0015 -0.10468E-0015 -0.10488E-0014
  0.13625E+0005 -0.29892E+0004  0.22805E-0015  0.26063E-0015 -0.47937E-0015
  0.13707E+0005 -0.29893E+0004  0.31900E-0015  0.81170E-0016 -0.58368E-0015
  0.13750E+0005 -0.29893E+0004  0.10922E-0015 -0.97051E-0014  0.22429E-0015
  0.13500E+0005 -0.29687E+0004 -0.25574E-0014 -0.63591E-0014  0.17427E-0014
  0.13543E+0005 -0.29687E+0004  0.53501E-0015 -0.23968E-0016 -0.24018E-0015
  0.13625E+0005 -0.29688E+0004 -0.17867E-0015 -0.89423E-0016 -0.34800E-0015
  0.13707E+0005 -0.29689E+0004 -0.60261E-0015 -0.24140E-0015 -0.50028E-0015
  0.13750E+0005 -0.29689E+0004 -0.16643E-0014 -0.16907E-0014 -0.10077E-0014
  0.13500E+0005 -0.29482E+0004  0.25206E-0014 -0.51872E-0014  0.37223E-0014
  0.13543E+0005 -0.29483E+0004  0.40501E-0016  0.21278E-0015 -0.91654E-0015
  0.13625E+0005 -0.29484E+0004  0.33024E-0017  0.70183E-0016 -0.31210E-0015
  0.13707E+0005 -0.29486E+0004  0.43995E-0015  0.96622E-0016 -0.84432E-0016
  0.13750E+0005 -0.29486E+0004 -0.11160E-0014  0.15523E-0014 -0.47966E-0014
  0.13500E+0005 -0.29374E+0004  0.33051E-0015 -0.40655E-0015  0.62346E-0015
  0.13543E+0005 -0.29375E+0004  0.10954E-0015  0.56071E-0016 -0.26350E-0015
  0.13625E+0005 -0.29377E+0004  0.24361E-0016 -0.89500E-0017 -0.42931E-0015
  0.13707E+0005 -0.29378E+0004 -0.81030E-0016  0.21112E-0015 -0.10440E-0014
  0.13750E+0005 -0.29379E+0004  0.15840E-0014 -0.63673E-0014  0.68867E-0015
  0.13750E+0005 -0.30000E+0004  0.12438E-0014 -0.34523E-0014 -0.16968E-0014
  0.13793E+0005 -0.30000E+0004  0.97581E-0016 -0.10598E-0015 -0.13758E-0015
  0.13875E+0005 -0.30000E+0004 -0.23016E-0015 -0.52186E-0016  0.20143E-0016
  0.13957E+0005 -0.30000E+0004 -0.23847E-0015 -0.27137E-0016  0.34422E-0015
  0.14000E+0005 -0.30000E+0004  0.63261E-0015  0.18236E-0014  0.26148E-0014
  0.13750E+0005 -0.29893E+0004  0.10922E-0015 -0.97051E-0014  0.22429E-0015
  0.13793E+0005 -0.29893E+0004  0.33326E-0015  0.35583E-0015 -0.96377E-0016
  0.13875E+0005 -0.29893E+0004  0.10235E-0016  0.18202E-0015  0.98408E-0016
  0.13957E+0005 -0.29893E+0004  0.32487E-0015  0.33586E-0015  0.49006E-0015
  0.14000E+0005 -0.29893E+0004 -0.56924E-0016 -0.65473E-0015  0.24134E-0014
  0.13750E+0005 -0.29689E+0004 -0.16643E-0014 -0.16907E-0014 -0.10077E-0014
  0.13793E+0005 -0.29690E+0004 -0.10813E-0015  0.62317E-0016  0.32502E-0015
  0.13875E+0005 -0.29690E+0004  0.58849E-0016  0.13033E-0015  0.27884E-0015
  0.13957E+0005 -0.29691E+0004 -0.24746E-0015  0.72779E-0016  0.63875E-0016
  0.14000E+0005 -0.29691E+0004  0.36902E-0015 -0.49203E-0014  0.32227E-0014
  0.13750E+0005 -0.29486E+0004 -0.11160E-0014  0.15523E-0014 -0.47966E-0014
  0.13793E+0005 -0.29487E+0004 -0.35784E-0015  0.49180E-0016  0.26664E-0015
  0.13875E+0005 -0.29487E+0004 -0.16697E-0015 -0.77856E-0016  0.31336E-0015
  0.13957E+0005 -0.29488E+0004  0.16136E-0015 -0.23630E-0015  0.62585E-0015
  0.14000E+0005 -0.29488E+0004  0.48160E-0015  0.43063E-0014  0.14898E-0014
  0.13750E+0005 -0.29379E+0004  0.15840E-0014 -0.63673E-0014  0.68867E-0015
  0.13793E+0005 -0.29379E+0004  0.22703E-0015  0.31410E-0015  0.16466E-0015
  0.13875E+0005 -0.29380E+0004  0.26830E-0016  0.68572E-0016  0.34768E-0015
  0.13957E+0005 -0.29381E+0004  0.53055E-0016  0.45907E-0016  0.14402E-0015
  0.14000E+0005 -0.29382E+0004  0.70255E-0015  0.44832E-0014  0.20488E-0014
  0.14000E+0005 -0.30000E+0004  0.63261E-0015  0.18236E-0014  0.26148E-0014
  0.14043E+0005 -0.30000E+0004 -0.53494E-0015 -0.14158E-0015  0.36359E-0016
  0.14125E+0005 -0.30000E+0004  0.30279E-0015 -0.51529E-0017 -0.11441E-0016
  0.14207E+0005 -0.30000E+0004 -0.18375E-0015  0.42772E-0016 -0.11411E-0015
  0.14250E+0005 -0.30000E+0004  0.62284E-0015 -0.14064E-0014  0.54938E-0015
  0.14000E+0005 -0.29893E+0004 -0.56924E-0016 -0.65473E-0015  0.24134E-0014
  0.14043E+0005 -0.29893E+0004  0.14576E-0015  0.53418E-0016  0.51428E-0015
  0.14125E+0005 -0.29893E+0004  0.84546E-0016 -0.14070E-0015 -0.13482E-0015
  0.14207E+0005 -0.29893E+0004 -0.46710E-0016  0.11280E-0015  0.19115E-0015
  0.14250E+0005 -0.29894E+0004 -0.95172E-0015  0.26957E-0014 -0.15481E-0014
  0.14000E+0005 -0.29691E+0004  0.36902E-0015 -0.49203E-0014  0.32227E-0014
  0.14043E+0005 -0.29691E+0004  0.92929E-0016  0.53871E-0016  0.14260E-0015
  0.14125E+0005 -0.29691E+0004 -0.80711E-0016 -0.10540E-0015 -0.33290E-0015
  0.14207E+0005 -0.29691E+0004  0.29454E-0016  0.60988E-0016  0.10474E-0015
  0.14250E+0005 -0.29692E+0004  0.11680E-0014  0.25867E-0014  0.17247E-0015
  0.14000E+0005 -0.29488E+0004  0.48160E-0015  0.43063E-0014  0.14898E-0014
  0.14043E+0005 -0.29489E+0004 -0.26107E-0015 -0.18699E-0015  0.16240E-0015
  0.14125E+0005 -0.29489E+0004  0.20882E-0015 -0.65618E-0016 -0.29603E-0016
  0.14207E+0005 -0.29490E+0004 -0.76328E-0016  0.70654E-0016  0.10889E-0015
  0.14250E+0005 -0.29490E+0004 -0.13054E-0015 -0.27137E-0015  0.58132E-0015
  0.14000E+0005 -0.29382E+0004  0.70255E-0015  0.44832E-0014  0.20488E-0014
  0.14043E+0005 -0.29382E+0004 -0.34737E-0016 -0.43527E-0016  0.23616E-0015
  0.14125E+0005 -0.29382E+0004  0.62808E-0016 -0.19962E-0015  0.91375E-0017
  0.14207E+0005 -0.29383E+0004  0.18440E-0015  0.18127E-0015  0.32965E-0015
  0.14250E+0005 -0.29383E+0004  0.24139E-0015  0.12892E-0014  0.18357E-0014
  0.14250E+0005 -0.30000E+0004  0.62284E-0015 -0.14064E-0014  0.54938E-0015
  0.14293E+0005 -0.30000E+0004 -0.12995E-0015  0.91246E-0016 -0.28598E-0015
  0.14375E+0005 -0.30000E+0004 -0.10952E-0015  0.10417E-0016  0.93677E-0016
  0.14457E+0005 -0.30000E+0004  0.70342E-0016  0.11459E-0016 -0.92246E-0016
  0.14500E+0005 -0.30000E+0004  0.74268E-0015  0.10209E-0014  0.44417E-0015
  0.14250E+0005 -0.29894E+0004 -0.95172E-0015  0.26957E-0014 -0.15481E-0014
  0.14293E+0005 -0.29894E+0004  0.10898E-0015 -0.66149E-0016  0.30934E-0015
  0.14375E+0005 -0.29894E+0004 -0.26907E-0016  0.63475E-0016  0.60712E-0016
  0.14457E+0005 -0.29894E+0004 -0.22120E-0015 -0.95354E-0016 -0.23223E-0015
  0.14500E+0005 -0.29894E+0004  0.14778E-0015 -0.26739E-0015  0.37704E-0015
  0.14250E+0005 -0.29692E+0004  0.11680E-0014  0.25867E-0014  0.17247E-0015
  0.14293E+0005 -0.29692E+0004 -0.41050E-0015 -0.76065E-0016 -0.12852E-0016
  0.14375E+0005 -0.29692E+0004  0.10020E-0015  0.62271E-0016  0.71777E-0016
  0.14457E+0005 -0.29693E+0004  0.22319E-0015 -0.20454E-0016 -0.49971E-0016
  0.14500E+0005 -0.29693E+0004 -0.11554E-0015  0.18355E-0015  0.41487E-0015
  0.14250E+0005 -0.29490E+0004 -0.13054E-0015 -0.27137E-0015  0.58132E-0015
  0.14293E+0005 -0.29490E+0004  0.33066E-0015  0.58783E-0016  0.41031E-0015
  0.14375E+0005 -0.29491E+0004 -0.14968E-0015 -0.50105E-0016 -0.11477E-0015
  0.14457E+0005 -0.29492E+0004  0.26461E-0016 -0.12226E-0016 -0.92847E-0016
  0.14500E+0005 -0.29492E+0004  0.49656E-0015  0.18494E-0014  0.61880E-0016
  0.14250E+0005 -0.29383E+0004  0.24139E-0015  0.12892E-0014  0.18357E-0014
  0.14293E+0005 -0.29384E+0004 -0.19587E-0015 -0.17848E-0015  0.52441E-0016
  0.14375E+0005 -0.29385E+0004  0.57279E-0018 -0.89700E-0016 -0.73073E-0016
  0.14457E+0005 -0.29386E+0004 -0.23800E-0015 -0.78711E-0016 -0.36883E-0015
  0.14500E+0005 -0.29386E+0004  0.29131E-0015  0.88635E-0015  0.23350E-0015
  0.14500E+0005 -0.30000E+0004  0.74268E-0015  0.10209E-0014  0.44417E-0015
  0.14543E+0005 -0.30000E+0004 -0.48635E-0016  0.44866E-0016 -0.11123E-0015
  0.14625E+0005 -0.30000E+0004 -0.84705E-0016  0.50337E-0016 -0.62798E-0016
  0.14707E+0005 -0.30000E+0004  0.21716E-0015  0.68954E-0016 -0.25721E-0016
  0.14750E+0005 -0.30000E+0004  0.31552E-0015 -0.13702E-0014 -0.50482E-0015
  0.14500E+0005 -0.29894E+0004  0.14778E-0015 -0.26739E-0015  0.37704E-0015
  0.14543E+0005 -0.29894E+0004  0.11655E-0015 -0.72148E-0017  0.84690E-0016
  0.14625E+0005 -0.29895E+0004 -0.15880E-0017 -0.23064E-0016  0.80156E-0016
  0.14707E+0005 -0.29895E+0004  0.39700E-0017 -0.13611E-0016 -0.25641E-0015
  0.14750E+0005 -0.29895E+0004  0.27472E-0015 -0.14387E-0014 -0.59887E-0015
  0.14500E+0005 -0.29693E+0004 -0.11554E-0015  0.18355E-0015  0.41487E-0015
  0.14543E+0005 -0.29694E+0004 -0.18223E-0015 -0.65300E-0016 -0.12059E-0015
  0.14625E+0005 -0.29695E+0004  0.11930E-0016  0.26215E-0016  0.11751E-0016
  0.14707E+0005 -0.29696E+0004  0.86852E-0016 -0.19456E-0016 -0.16992E-0015
  0.14750E+0005 -0.29696E+0004  0.60850E-0016 -0.31146E-0015 -0.98907E-0016
  0.14500E+0005 -0.29492E+0004  0.49656E-0015  0.18494E-0014  0.61880E-0016
  0.14543E+0005 -0.29493E+0004  0.13298E-0015 -0.55454E-0016  0.13544E-0015
  0.14625E+0005 -0.29495E+0004 -0.17046E-0016 -0.20439E-0016  0.12020E-0016
  0.14707E+0005 -0.29496E+0004  0.48440E-0017 -0.63342E-0016 -0.17885E-0015
  0.14750E+0005 -0.29497E+0004 -0.32652E-0015 -0.22847E-0015 -0.61870E-0015
  0.14500E+0005 -0.29386E+0004  0.29131E-0015  0.88635E-0015  0.23350E-0015
  0.14543E+0005 -0.29387E+0004  0.16423E-0015 -0.15345E-0017  0.17854E-0015
  0.14625E+0005 -0.29389E+0004 -0.85667E-0016 -0.32495E-0016 -0.67238E-0016
  0.14707E+0005 -0.29391E+0004  0.46150E-0016 -0.36475E-0016 -0.13665E-0015
  0.14750E+0005 -0.29392E+0004  0.25492E-0015 -0.10022E-0014  0.32394E-0016
  0.14750E+0005 -0.30000E+0004  0.31552E-0015 -0.13702E-0014 -0.50482E-0015
  0.14793E+0005 -0.30000E+0004  0.20641E-0017 -0.11333E-0017 -0.10714E-0015
  0.14875E+0005 -0.30000E+0004 -0.32247E-0016 -0.42554E-0018 -0.23060E-0016
  0.14957E+0005 -0.30000E+0004 -0.14975E-0015 -0.63994E-0017  0.60832E-0016
  0.15000E+0005 -0.30000E+0004  0.20769E-0015 -0.10915E-0015  0.56142E-0015
  0.14750E+0005 -0.29895E+0004  0.27472E-0015 -0.14387E-0014 -0.59887E-0015
  0.14793E+0005 -0.29895E+0004  0.26901E-0016  0.88695E-0016 -0.88178E-0016
  0.14875E+0005 -0.29896E+0004  0.71414E-0016  0.66623E-0016  0.35695E-0016
  0.14957E+0005 -0.29896E+0004  0.46087E-0016  0.45071E-0016  0.16072E-0015
  0.15000E+0005 -0.29897E+0004 -0.31356E-0015  0.11734E-0015 -0.26948E-0015
  0.14750E+0005 -0.29696E+0004  0.60850E-0016 -0.31146E-0015 -0.98907E-0016
  0.14793E+0005 -0.29697E+0004 -0.36710E-0016  0.26288E-0016  0.28844E-0016
  0.14875E+0005 -0.29698E+0004 -0.62363E-0016 -0.69326E-0017  0.14913E-0016
  0.14957E+0005 -0.29700E+0004 -0.55458E-0016  0.42031E-0016  0.49135E-0016
  0.15000E+0005 -0.29700E+0004  0.35968E-0015 -0.31149E-0015  0.12111E-0015
  0.14750E+0005 -0.29497E+0004 -0.32652E-0015 -0.22847E-0015 -0.61870E-0015
  0.14793E+0005 -0.29499E+0004 -0.19722E-0016 -0.24089E-0016  0.71519E-0016
  0.14875E+0005 -0.29501E+0004  0.21536E-0016 -0.62852E-0017  0.80575E-0016
  0.14957E+0005 -0.29503E+0004 -0.92894E-0016 -0.77194E-0016  0.45246E-0016
  0.15000E+0005 -0.29504E+0004 -0.47999E-0015  0.42141E-0015 -0.45405E-0015
  0.14750E+0005 -0.29392E+0004  0.25492E-0015 -0.10022E-0014  0.32394E-0016
  0.14793E+0005 -0.29394E+0004  0.78680E-0016  0.11556E-0015  0.61528E-0016
  0.14875E+0005 -0.29397E+0004  0.21326E-0017 -0.14267E-0017  0.29374E-0016
  0.14957E+0005 -0.29399E+0004 -0.46631E-0016  0.29650E-0016 -0.38543E-0016
  0.15000E+0005 -0.29401E+0004  0.95461E-0016  0.64360E-0015 -0.48060E-0015
  0.15000E+0005 -0.30000E+0004  0.20769E-0015 -0.10915E-0015  0.56142E-0015
  0.15043E+0005 -0.30000E+0004 -0.12074E-0016 -0.10015E-0016 -0.21586E-0016
  0.15125E+0005 -0.30000E+0004  0.21922E-0016  0.19695E-0016 -0.42226E-0016
  0.15207E+0005 -0.30000E+0004  0.36452E-0016  0.22245E-0016 -0.12560E-0016
  0.15250E+0005 -0.30000E+0004 -0.11015E-0016 -0.38756E-0015  0.61336E-0016
  0.15000E+0005 -0.29897E+0004 -0.31356E-0015  0.11734E-0015 -0.26948E-0015
  0.15043E+0005 -0.29897E+0004  0.38777E-0016  0.95612E-0017  0.28082E-0016
  0.15125E+0005 -0.29897E+0004  0.45847E-0016  0.23120E-0016 -0.39216E-0017
  0.15207E+0005 -0.29898E+0004  0.63875E-0016  0.88463E-0016 -0.38890E-0016
  0.15250E+0005 -0.29898E+0004  0.77746E-0016  0.34119E-0015 -0.82147E-0016
  0.15000E+0005 -0.29700E+0004  0.35968E-0015 -0.31149E-0015  0.12111E-0015
  0.15043E+0005 -0.29701E+0004 -0.44655E-0017  0.18011E-0016 -0.64006E-0016
  0.15125E+0005 -0.29703E+0004 -0.47593E-0016 -0.83688E-0017 -0.72796E-0016
  0.15207E+0005 -0.29704E+0004  0.20984E-0016  0.20492E-0017 -0.43036E-0016
  0.15250E+0005 -0.29705E+0004 -0.52308E-0016 -0.73286E-0017 -0.10863E-0015
  0.15000E+0005 -0.29504E+0004 -0.47999E-0015  0.42141E-0015 -0.45405E-0015
  0.15043E+0005 -0.29505E+0004 -0.52027E-0017 -0.62326E-0016  0.63115E-0016
  0.15125E+0005 -0.29508E+0004  0.57924E-0016 -0.17542E-0016  0.36951E-0016
  0.15207E+0005 -0.29510E+0004  0.65500E-0017 -0.24847E-0016  0.13594E-0016
  0.15250E+0005 -0.29512E+0004  0.20095E-0015  0.48729E-0015  0.37684E-0015
  0.15000E+0005 -0.29401E+0004  0.95461E-0016  0.64360E-0015 -0.48060E-0015
  0.15043E+0005 -0.29402E+0004 -0.78162E-0016 -0.68173E-0016 -0.19801E-0016
  0.15125E+0005 -0.29405E+0004  0.41212E-0016 -0.12916E-0016  0.36563E-0016
  0.15207E+0005 -0.29408E+0004  0.13697E-0015  0.44596E-0016  0.11720E-0015
  0.15250E+0005 -0.29410E+0004 -0.28890E-0015  0.85782E-0015  0.16627E-0016
  0.15250E+0005 -0.30000E+0004 -0.11015E-0016 -0.38756E-0015  0.61336E-0016
  0.15293E+0005 -0.30000E+0004  0.83488E-0016  0.10240E-0016  0.21333E-0016
  0.15375E+0005 -0.30000E+0004 -0.15964E-0016 -0.42208E-0018  0.68570E-0017
  0.15457E+0005 -0.30000E+0004 -0.25383E-0016 -0.11232E-0016 -0.68176E-0017
  0.15500E+0005 -0.30000E+0004  0.29018E-0016  0.28980E-0015  0.42132E-0016
  0.15250E+0005 -0.29898E+0004  0.77746E-0016  0.34119E-0015 -0.82147E-0016
  0.15293E+0005 -0.29898E+0004 -0.45677E-0016 -0.10960E-0016 -0.93574E-0016
  0.15375E+0005 -0.29899E+0004 -0.15968E-0016  0.69535E-0018  0.10843E-0016
  0.15457E+0005 -0.29899E+0004 -0.11038E-0016 -0.13265E-0016  0.73695E-0017
  0.15500E+0005 -0.29899E+0004 -0.86453E-0017  0.22969E-0015 -0.88421E-0016
  0.15250E+0005 -0.29705E+0004 -0.52308E-0016 -0.73286E-0017 -0.10863E-0015
  0.15293E+0005 -0.29706E+0004  0.64580E-0016 -0.12537E-0016  0.86539E-0017
  0.15375E+0005 -0.29707E+0004  0.47983E-0018  0.22921E-0017  0.18182E-0016
  0.15457E+0005 -0.29708E+0004 -0.26799E-0016 -0.66318E-0017 -0.34097E-0016
  0.15500E+0005 -0.29709E+0004 -0.38496E-0017 -0.47614E-0016 -0.12852E-0015
  0.15250E+0005 -0.29512E+0004  0.20095E-0015  0.48729E-0015  0.37684E-0015
  0.15293E+0005 -0.29513E+0004 -0.30269E-0016  0.45234E-0018 -0.32435E-0016
  0.15375E+0005 -0.29515E+0004  0.15043E-0016  0.21359E-0016  0.17014E-0016
  0.15457E+0005 -0.29517E+0004  0.20026E-0016  0.54472E-0017 -0.52272E-0017
  0.15500E+0005 -0.29518E+0004 -0.81487E-0016  0.24798E-0015 -0.33247E-0015
  0.15250E+0005 -0.29410E+0004 -0.28890E-0015  0.85782E-0015  0.16627E-0016
  0.15293E+0005 -0.29411E+0004  0.38982E-0016  0.71358E-0017  0.87634E-0016
  0.15375E+0005 -0.29414E+0004  0.12618E-0016  0.17376E-0016  0.29482E-0016
  0.15457E+0005 -0.29416E+0004 -0.79481E-0017 -0.15991E-0016 -0.29726E-0016
  0.15500E+0005 -0.29418E+0004 -0.77807E-0016 -0.90438E-0016 -0.28840E-0015
  0.15500E+0005 -0.30000E+0004  0.29018E-0016  0.28980E-0015  0.42132E-0016
  0.15543E+0005 -0.30000E+0004  0.64774E-0019 -0.37241E-0017  0.17445E-0016
  0.15625E+0005 -0.30000E+0004  0.71971E-0018  0.18897E-0017 -0.76683E-0017
  0.15707E+0005 -0.30000E+0004 -0.37009E-0017  0.83338E-0018 -0.68717E-0017
  0.15750E+0005 -0.30000E+0004  0.16746E-0016 -0.41796E-0016 -0.49771E-0016
  0.15500E+0005 -0.29899E+0004 -0.86453E-0017  0.22969E-0015 -0.88421E-0016
  0.15543E+0005 -0.29900E+0004 -0.86834E-0017 -0.21382E-0017 -0.37634E-0018
  0.15625E+0005 -0.29900E+0004  0.10058E-0016  0.52863E-0017 -0.26085E-0017
  0.15707E+0005 -0.29900E+0004  0.13612E-0017 -0.42420E-0017  0.23057E-0017
  0.15750E+0005 -0.29900E+0004  0.40298E-0017 -0.14202E-0015 -0.12446E-0016
  0.15500E+0005 -0.29709E+0004 -0.38496E-0017 -0.47614E-0016 -0.12852E-0015
  0.15543E+0005 -0.29709E+0004  0.47117E-0017 -0.45229E-0017  0.16281E-0017
  0.15625E+0005 -0.29710E+0004 -0.85915E-0017 -0.32402E-0017 -0.11919E-0016
  0.15707E+0005 -0.29711E+0004 -0.11233E-0016 -0.15052E-0017 -0.43511E-0017
  0.15750E+0005 -0.29711E+0004 -0.27465E-0017 -0.15323E-0016 -0.64920E-0016
  0.15500E+0005 -0.29518E+0004 -0.81487E-0016  0.24798E-0015 -0.33247E-0015
  0.15543E+0005 -0.29519E+0004  0.82522E-0017  0.14613E-0016 -0.47475E-0017
  0.15625E+0005 -0.29520E+0004  0.91578E-0019 -0.29949E-0018 -0.76493E-0017
  0.15707E+0005 -0.29522E+0004 -0.26241E-0017  0.18963E-0017 -0.93806E-0017
  0.15750E+0005 -0.29522E+0004 -0.49951E-0016 -0.82974E-0016 -0.11320E-0015
  0.15500E+0005 -0.29418E+0004 -0.77807E-0016 -0.90438E-0016 -0.28840E-0015
  0.15543E+0005 -0.29418E+0004  0.21459E-0016  0.20903E-0016  0.37171E-0017
  0.15625E+0005 -0.29420E+0004 -0.31189E-0017 -0.14148E-0017 -0.18609E-0016
  0.15707E+0005 -0.29422E+0004  0.18236E-0016  0.12235E-0016  0.46501E-0017
  0.15750E+0005 -0.29423E+0004 -0.31459E-0017 -0.14791E-0015 -0.16297E-0015
  0.15750E+0005 -0.30000E+0004  0.16746E-0016 -0.41796E-0016 -0.49771E-0016
  0.15793E+0005 -0.30000E+0004 -0.35056E-0017 -0.23280E-0017 -0.11352E-0016
  0.15875E+0005 -0.30000E+0004 -0.12267E-0017 -0.13821E-0017  0.77325E-0018
  0.15957E+0005 -0.30000E+0004  0.25656E-0018 -0.22398E-0017  0.22196E-0018
  0.16000E+0005 -0.30000E+0004  0.32194E-0018 -0.34920E-0016 -0.23770E-0016
  0.15750E+0005 -0.29900E+0004  0.40298E-0017 -0.14202E-0015 -0.12446E-0016
  0.15793E+0005 -0.29900E+0004  0.10160E-0016  0.43849E-0017  0.19955E-0017
  0.15875E+0005 -0.29901E+0004 -0.16494E-0017 -0.39378E-0017  0.29638E-0017
  0.15957E+0005 -0.29901E+0004  0.15059E-0017  0.30142E-0017 -0.35482E-0017
  0.16000E+0005 -0.29901E+0004 -0.16844E-0016 -0.44462E-0017 -0.11297E-0016
  0.15750E+0005 -0.29711E+0004 -0.27465E-0017 -0.15323E-0016 -0.64920E-0016
  0.15793E+0005 -0.29712E+0004 -0.78893E-0017 -0.19386E-0017 -0.54672E-0017
  0.15875E+0005 -0.29713E+0004  0.10138E-0017  0.21413E-0018  0.17629E-0017
  0.15957E+0005 -0.29713E+0004  0.42331E-0018  0.11963E-0017 -0.42817E-0017
  0.16000E+0005 -0.29714E+0004  0.28732E-0016  0.84953E-0016  0.16276E-0016
  0.15750E+0005 -0.29522E+0004 -0.49951E-0016 -0.82974E-0016 -0.11320E-0015
  0.15793E+0005 -0.29523E+0004  0.13143E-0016  0.65019E-0017  0.26607E-0017
  0.15875E+0005 -0.29524E+0004 -0.10767E-0017  0.62155E-0018 -0.19960E-0017
  0.15957E+0005 -0.29526E+0004 -0.23559E-0017 -0.31058E-0017 -0.34646E-0017
  0.16000E+0005 -0.29526E+0004 -0.36923E-0018  0.51735E-0016  0.62227E-0017
  0.15750E+0005 -0.29423E+0004 -0.31459E-0017 -0.14791E-0015 -0.16297E-0015
  0.15793E+0005 -0.29423E+0004  0.44313E-0017  0.24745E-0017 -0.14141E-0016
  0.15875E+0005 -0.29425E+0004 -0.58655E-0017 -0.46771E-0018 -0.10733E-0016
  0.15957E+0005 -0.29427E+0004  0.28189E-0017  0.73824E-0018 -0.49813E-0017
  0.16000E+0005 -0.29428E+0004  0.28810E-0016  0.21175E-0016  0.62411E-0016
  0.16000E+0005 -0.30000E+0004  0.32194E-0018 -0.34920E-0016 -0.23770E-0016
  0.16043E+0005 -0.30000E+0004 -0.37563E-0017  0.28608E-0018 -0.62129E-0017
  0.16125E+0005 -0.30000E+0004  0.81100E-0018  0.12693E-0017  0.13399E-0017
  0.16207E+0005 -0.30000E+0004 -0.30672E-0017 -0.83719E-0018 -0.41326E-0017
  0.16250E+0005 -0.30000E+0004  0.14166E-0016  0.13821E-0016  0.36341E-0016
  0.16000E+0005 -0.29901E+0004 -0.16844E-0016 -0.44462E-0017 -0.11297E-0016
  0.16043E+0005 -0.29901E+0004  0.65230E-0017 -0.80062E-0018  0.10114E-0016
  0.16125E+0005 -0.29902E+0004  0.90009E-0018  0.18935E-0017 -0.43258E-0018
  0.16207E+0005 -0.29902E+0004  0.51386E-0017  0.16567E-0017  0.53859E-0017
  0.16250E+0005 -0.29902E+0004 -0.36284E-0017  0.22127E-0016  0.31082E-0017
  0.16000E+0005 -0.29714E+0004  0.28732E-0016  0.84953E-0016  0.16276E-0016
  0.16043E+0005 -0.29714E+0004 -0.11576E-0016 -0.55959E-0018 -0.11493E-0017
  0.16125E+0005 -0.29716E+0004  0.10026E-0017  0.10145E-0017 -0.13056E-0018
  0.16207E+0005 -0.29717E+0004 -0.35921E-0017  0.11458E-0017 -0.24101E-0018
  0.16250E+0005 -0.29717E+0004  0.65199E-0017 -0.26979E-0016  0.27866E-0016
  0.16000E+0005 -0.29526E+0004 -0.36923E-0018  0.51735E-0016  0.62227E-0017
  0.16043E+0005 -0.29527E+0004  0.71733E-0017 -0.52580E-0018  0.16028E-0016
  0.16125E+0005 -0.29529E+0004 -0.99132E-0018 -0.20382E-0017  0.20674E-0017
  0.16207E+0005 -0.29531E+0004 -0.62010E-0019 -0.26307E-0017  0.80272E-0017
  0.16250E+0005 -0.29532E+0004 -0.14692E-0016  0.25885E-0016 -0.10076E-0018
  0.16000E+0005 -0.29428E+0004  0.28810E-0016  0.21175E-0016  0.62411E-0016
  0.16043E+0005 -0.29429E+0004  0.28284E-0018 -0.33264E-0017  0.14063E-0016
  0.16125E+0005 -0.29431E+0004  0.79151E-0019 -0.38815E-0017  0.39144E-0017
  0.16207E+0005 -0.29433E+0004  0.34871E-0018  0.15870E-0017  0.56479E-0017
  0.16250E+0005 -0.29435E+0004 -0.11296E-0016  0.36287E-0016 -0.52681E-0017
  0.16250E+0005 -0.30000E+0004  0.14166E-0016  0.13821E-0016  0.36341E-0016
  0.16293E+0005 -0.30000E+0004 -0.38610E-0017 -0.35889E-0018  0.20659E-0017
  0.16375E+0005 -0.30000E+0004 -0.16373E-0017 -0.66803E-0018  0.89730E-0018
  0.16457E+0005 -0.30000E+0004 -0.66996E-0018 -0.17702E-0018  0.20567E-0017
  0.16500E+0005 -0.30000E+0004  0.86912E-0017 -0.28911E-0017  0.19891E-0016
  0.16250E+0005 -0.29902E+0004 -0.36284E-0017  0.22127E-0016  0.31082E-0017
  0.16293E+0005 -0.29903E+0004 -0.21732E-0017  0.76453E-0018  0.20152E-0017
  0.16375E+0005 -0.29903E+0004 -0.93228E-0018 -0.11236E-0017  0.25596E-0017
  0.16457E+0005 -0.29904E+0004  0.14130E-0017  0.58462E-0019  0.30562E-0017
  0.16500E+0005 -0.29904E+0004 -0.25769E-0017  0.10820E-0017 -0.93170E-0018
  0.16250E+0005 -0.29717E+0004  0.65199E-0017 -0.26979E-0016  0.27866E-0016
  0.16293E+0005 -0.29718E+0004  0.28866E-0017  0.76981E-0018  0.18845E-0017
  0.16375E+0005 -0.29719E+0004  0.73008E-0018  0.36984E-0018  0.25427E-0017
  0.16457E+0005 -0.29721E+0004 -0.13549E-0017  0.16855E-0018 -0.21223E-0018
  0.16500E+0005 -0.29722E+0004  0.54758E-0018 -0.76351E-0017 -0.18456E-0017
  0.16250E+0005 -0.29532E+0004 -0.14692E-0016  0.25885E-0016 -0.10076E-0018
  0.16293E+0005 -0.29533E+0004 -0.19369E-0017  0.97822E-0019 -0.10309E-0017
  0.16375E+0005 -0.29536E+0004 -0.11032E-0017  0.15788E-0018  0.11186E-0017
  0.16457E+0005 -0.29538E+0004  0.12155E-0017 -0.29862E-0018  0.94064E-0018
  0.16500E+0005 -0.29539E+0004  0.19664E-0017 -0.34065E-0017 -0.54505E-0017
  0.16250E+0005 -0.29435E+0004 -0.11296E-0016  0.36287E-0016 -0.52681E-0017
  0.16293E+0005 -0.29436E+0004 -0.50939E-0018  0.36830E-0018 -0.60692E-0019
  0.16375E+0005 -0.29439E+0004 -0.13510E-0019  0.40015E-0018  0.28590E-0017
  0.16457E+0005 -0.29442E+0004  0.25996E-0017 -0.70280E-0020  0.28613E-0017
  0.16500E+0005 -0.29443E+0004  0.51889E-0017 -0.10314E-0016  0.69067E-0017
  0.16500E+0005 -0.30000E+0004  0.86912E-0017 -0.28911E-0017  0.19891E-0016
  0.16543E+0005 -0.30000E+0004  0.74759E-0018  0.40497E-0019 -0.42894E-0018
  0.16625E+0005 -0.30000E+0004 -0.11917E-0018 -0.37618E-0019 -0.63460E-0018
  0.16707E+0005 -0.30000E+0004  0.15660E-0018 -0.30608E-0018  0.23945E-0019
  0.16750E+0005 -0.30000E+0004  0.66762E-0018 -0.14481E-0017  0.30088E-0017
  0.16500E+0005 -0.29904E+0004 -0.25769E-0017  0.10820E-0017 -0.93170E-0018
  0.16543E+0005 -0.29904E+0004 -0.21881E-0017 -0.65963E-0018 -0.24818E-0017
  0.16625E+0005 -0.29905E+0004  0.32473E-0018 -0.13382E-0018  0.38267E-0018
  0.16707E+0005 -0.29905E+0004  0.30129E-0019 -0.41420E-0018  0.13628E-0018
  0.16750E+0005 -0.29905E+0004 -0.15949E-0017  0.43238E-0017 -0.40748E-0017
  0.16500E+0005 -0.29722E+0004  0.54758E-0018 -0.76351E-0017 -0.18456E-0017
  0.16543E+0005 -0.29722E+0004  0.13204E-0017 -0.19746E-0018 -0.54197E-0018
  0.16625E+0005 -0.29724E+0004 -0.75308E-0018 -0.17168E-0018 -0.36271E-0018
  0.16707E+0005 -0.29725E+0004 -0.42438E-0018 -0.28028E-0018 -0.55994E-0018
  0.16750E+0005 -0.29726E+0004  0.26140E-0017  0.45989E-0017 -0.20842E-0017
  0.16500E+0005 -0.29539E+0004  0.19664E-0017 -0.34065E-0017 -0.54505E-0017
  0.16543E+0005 -0.29541E+0004 -0.43110E-0019  0.50474E-0018 -0.15414E-0017
  0.16625E+0005 -0.29543E+0004  0.41523E-0018  0.70908E-0019  0.56681E-0018
  0.16707E+0005 -0.29545E+0004  0.77355E-0018  0.85062E-0019  0.21734E-0018
  0.16750E+0005 -0.29547E+0004 -0.20629E-0017  0.16033E-0018 -0.47582E-0017
  0.16500E+0005 -0.29443E+0004  0.51889E-0017 -0.10314E-0016  0.69067E-0017
  0.16543E+0005 -0.29445E+0004 -0.16997E-0019  0.65902E-0018 -0.10707E-0017
  0.16625E+0005 -0.29448E+0004 -0.45465E-0018 -0.18823E-0018 -0.31499E-0018
  0.16707E+0005 -0.29450E+0004  0.13658E-0018  0.38991E-0019 -0.35660E-0018
  0.16750E+0005 -0.29452E+0004 -0.16000E-0018  0.55194E-0018 -0.17301E-0017
  0.16750E+0005 -0.30000E+0004  0.66762E-0018 -0.14481E-0017  0.30088E-0017
  0.16793E+0005 -0.30000E+0004 -0.62158E-0018 -0.24315E-0018 -0.60556E-0018
  0.16875E+0005 -0.30000E+0004 -0.23415E-0018 -0.53201E-0019  0.18419E-0019
  0.16957E+0005 -0.30000E+0004  0.23386E-0018 -0.11846E-0018 -0.54120E-0019
  0.17000E+0005 -0.30000E+0004  0.53914E-0018  0.93466E-0018  0.68046E-0018
  0.16750E+0005 -0.29905E+0004 -0.15949E-0017  0.43238E-0017 -0.40748E-0017
  0.16793E+0005 -0.29906E+0004 -0.16154E-0018 -0.93969E-0019  0.17397E-0018
  0.16875E+0005 -0.29906E+0004  0.32058E-0018  0.20196E-0018  0.40406E-0018
  0.16957E+0005 -0.29907E+0004  0.14205E-0019 -0.36691E-0019 -0.35426E-0018
  0.17000E+0005 -0.29907E+0004 -0.40849E-0018 -0.38982E-0020 -0.73130E-0018
  0.16750E+0005 -0.29726E+0004  0.26140E-0017  0.45989E-0017 -0.20842E-0017
  0.16793E+0005 -0.29727E+0004 -0.79492E-0019  0.90990E-0019 -0.43459E-0019
  0.16875E+0005 -0.29728E+0004 -0.29141E-0018  0.60069E-0019 -0.13888E-0018
  0.16957E+0005 -0.29729E+0004 -0.54721E-0020  0.14845E-0019 -0.36321E-0018
  0.17000E+0005 -0.29730E+0004  0.10374E-0017 -0.14336E-0017  0.15048E-0017
  0.16750E+0005 -0.29547E+0004 -0.20629E-0017  0.16033E-0018 -0.47582E-0017
  0.16793E+0005 -0.29548E+0004 -0.36823E-0019 -0.13105E-0018  0.98692E-0019
  0.16875E+0005 -0.29550E+0004  0.24322E-0018  0.35949E-0019  0.28505E-0018
  0.16957E+0005 -0.29552E+0004  0.44617E-0019 -0.10160E-0018 -0.98279E-0019
  0.17000E+0005 -0.29553E+0004 -0.89702E-0018  0.45043E-0018 -0.42949E-0018
  0.16750E+0005 -0.29452E+0004 -0.16000E-0018  0.55194E-0018 -0.17301E-0017
  0.16793E+0005 -0.29453E+0004  0.16599E-0018 -0.32263E-0019  0.64857E-0019
  0.16875E+0005 -0.29456E+0004 -0.37864E-0019 -0.91112E-0019  0.21816E-0019
  0.16957E+0005 -0.29459E+0004 -0.52227E-0019  0.95792E-0019 -0.31729E-0018
  0.17000E+0005 -0.29460E+0004  0.62554E-0019  0.43629E-0018  0.83741E-0020
  0.17000E+0005 -0.30000E+0004  0.53914E-0018  0.93466E-0018  0.68046E-0018
  0.17043E+0005 -0.30000E+0004 -0.28541E-0018  0.18053E-0020 -0.18038E-0018
  0.17125E+0005 -0.30000E+0004 -0.39030E-0019 -0.83173E-0020  0.64753E-0019
  0.17207E+0005 -0.30000E+0004  0.91604E-0019  0.13319E-0019 -0.16447E-0019
  0.17250E+0005 -0.30000E+0004  0.26539E-0018 -0.46481E-0018  0.89394E-0019
  0.17000E+0005 -0.29907E+0004 -0.40849E-0018 -0.38982E-0020 -0.73130E-0018
  0.17043E+0005 -0.29907E+0004  0.29551E-0018  0.53939E-0019  0.39144E-0018
  0.17125E+0005 -0.29907E+0004  0.10444E-0018  0.59131E-0019  0.10036E-0018
  0.17207E+0005 -0.29908E+0004  0.28573E-0019  0.25563E-0019 -0.76407E-0019
  0.17250E+0005 -0.29908E+0004  0.55353E-0019 -0.51115E-0019  0.30058E-0019
  0.17000E+0005 -0.29730E+0004  0.10374E-0017 -0.14336E-0017  0.15048E-0017
  0.17043E+0005 -0.29731E+0004 -0.23093E-0018  0.27346E-0019 -0.17236E-0019
  0.17125E+0005 -0.29732E+0004 -0.27245E-0019  0.17951E-0019 -0.46842E-0019
  0.17207E+0005 -0.29733E+0004 -0.18436E-0019 -0.29284E-0020 -0.10007E-0018
  0.17250E+0005 -0.29733E+0004  0.24112E-0019 -0.13111E-0018  0.44172E-0018
  0.17000E+0005 -0.29553E+0004 -0.89702E-0018  0.45043E-0018 -0.42949E-0018
  0.17043E+0005 -0.29554E+0004  0.71238E-0019 -0.50090E-0019  0.31371E-0018
  0.17125E+0005 -0.29556E+0004  0.31220E-0019 -0.13552E-0019  0.11832E-0019
  0.17207E+0005 -0.29558E+0004  0.66673E-0019 -0.44079E-0020  0.32088E-0019
  0.17250E+0005 -0.29559E+0004 -0.66135E-0019  0.33499E-0018  0.11467E-0018
  0.17000E+0005 -0.29460E+0004  0.62554E-0019  0.43629E-0018  0.83741E-0020
  0.17043E+0005 -0.29461E+0004 -0.33120E-0020  0.63019E-0019  0.14751E-0018
  0.17125E+0005 -0.29463E+0004  0.87208E-0019  0.28733E-0019  0.44602E-0019
  0.17207E+0005 -0.29466E+0004  0.22019E-0019  0.65349E-0020 -0.55119E-0020
  0.17250E+0005 -0.29467E+0004 -0.34294E-0018  0.52535E-0018 -0.23647E-0018
  0.17250E+0005 -0.30000E+0004  0.26539E-0018 -0.46481E-0018  0.89394E-0019
  0.17293E+0005 -0.30000E+0004 -0.11355E-0018 -0.89124E-0020 -0.12387E-0018
  0.17375E+0005 -0.30000E+0004 -0.23670E-0019 -0.16823E-0021  0.40283E-0021
  0.17457E+0005 -0.30000E+0004  0.22037E-0019 -0.54994E-0020  0.26689E-0019
  0.17500E+0005 -0.30000E+0004 -0.10972E-0018  0.11221E-0018 -0.15564E-0018
  0.17250E+0005 -0.29908E+0004  0.55353E-0019 -0.51115E-0019  0.30058E-0019
  0.17293E+0005 -0.29908E+0004 -0.48765E-0019  0.31023E-0020  0.15067E-0019
  0.17375E+0005 -0.29908E+0004  0.15299E-0019  0.13649E-0019  0.30338E-0019
  0.17457E+0005 -0.29909E+0004 -0.22799E-0019 -0.68292E-0020 -0.33238E-0019
  0.17500E+0005 -0.29909E+0004 -0.39525E-0019  0.51659E-0019 -0.16990E-0018
  0.17250E+0005 -0.29733E+0004  0.24112E-0019 -0.13111E-0018  0.44172E-0018
  0.17293E+0005 -0.29734E+0004  0.10199E-0019  0.27828E-0020  0.69956E-0019
  0.17375E+0005 -0.29735E+0004 -0.75574E-0020  0.14879E-0019  0.25964E-0020
  0.17457E+0005 -0.29736E+0004 -0.54471E-0020 -0.88249E-0020 -0.22765E-0019
  0.17500E+0005 -0.29736E+0004  0.84593E-0019  0.59691E-0019 -0.70415E-0019
  0.17250E+0005 -0.29559E+0004 -0.66135E-0019  0.33499E-0018  0.11467E-0018
  0.17293E+0005 -0.29560E+0004 -0.20394E-0019  0.21999E-0020  0.56058E-0019
  0.17375E+0005 -0.29561E+0004 -0.85057E-0020 -0.12695E-0019  0.14787E-0019
  0.17457E+0005 -0.29563E+0004  0.34312E-0019  0.74307E-0020  0.35075E-0020
  0.17500E+0005 -0.29564E+0004 -0.29927E-0019  0.71760E-0019 -0.13422E-0018
  0.17250E+0005 -0.29467E+0004 -0.34294E-0018  0.52535E-0018 -0.23647E-0018
  0.17293E+0005 -0.29468E+0004  0.56415E-0020 -0.11741E-0019  0.76500E-0019
  0.17375E+0005 -0.29470E+0004 -0.89807E-0021 -0.68747E-0020  0.13785E-0019
  0.17457E+0005 -0.29471E+0004 -0.20560E-0020 -0.10315E-0019 -0.76274E-0020
  0.17500E+0005 -0.29472E+0004  0.63295E-0020  0.39484E-0019  0.48239E-0019
  0.17500E+0005 -0.30000E+0004 -0.10972E-0018  0.11221E-0018 -0.15564E-0018
  0.17543E+0005 -0.30000E+0004 -0.21834E-0019 -0.64425E-0020 -0.12351E-0019
  0.17625E+0005 -0.30000E+0004  0.39576E-0020 -0.47308E-0020  0.13012E-0019
  0.17707E+0005 -0.30000E+0004 -0.59775E-0020 -0.38514E-0020 -0.31429E-0020
  0.17750E+0005 -0.30000E+0004  0.31398E-0019  0.44307E-0020  0.25453E-0019
  0.17500E+0005 -0.29909E+0004 -0.39525E-0019  0.51659E-0019 -0.16990E-0018
  0.17543E+0005 -0.29909E+0004  0.72093E-0020 -0.74220E-0020  0.24316E-0019
  0.17625E+0005 -0.29909E+0004  0.66403E-0020 -0.10524E-0020  0.87293E-0020
  0.17707E+0005 -0.29910E+0004 -0.13763E-0019 -0.43280E-0020 -0.87219E-0020
  0.17750E+0005 -0.29910E+0004  0.14340E-0019 -0.38700E-0019  0.39644E-0019
  0.17500E+0005 -0.29736E+0004  0.84593E-0019  0.59691E-0019 -0.70415E-0019
  0.17543E+0005 -0.29737E+0004 -0.46851E-0020  0.28760E-0020  0.86650E-0020
  0.17625E+0005 -0.29737E+0004 -0.12551E-0020 -0.22608E-0021  0.21411E-0020
  0.17707E+0005 -0.29738E+0004  0.11860E-0019 -0.43427E-0020  0.16390E-0019
  0.17750E+0005 -0.29738E+0004 -0.39334E-0019 -0.17262E-0019  0.60526E-0020
  0.17500E+0005 -0.29564E+0004 -0.29927E-0019  0.71760E-0019 -0.13422E-0018
  0.17543E+0005 -0.29564E+0004 -0.63342E-0020 -0.16367E-0020  0.99930E-0020
  0.17625E+0005 -0.29565E+0004  0.33325E-0020  0.14070E-0020  0.23068E-0020
  0.17707E+0005 -0.29566E+0004 -0.78274E-0020  0.19431E-0020 -0.95538E-0020
  0.17750E+0005 -0.29567E+0004  0.35864E-0019 -0.20244E-0019  0.54655E-0019
  0.17500E+0005 -0.29472E+0004  0.63295E-0020  0.39484E-0019  0.48239E-0019
  0.17543E+0005 -0.29473E+0004 -0.21936E-0019 -0.97651E-0020  0.41675E-0021
  0.17625E+0005 -0.29475E+0004  0.55443E-0020  0.11224E-0020  0.83101E-0020
  0.17707E+0005 -0.29476E+0004  0.42198E-0020  0.73705E-0020 -0.24258E-0020
  0.17750E+0005 -0.29477E+0004  0.43512E-0020 -0.54435E-0019  0.49007E-0019
  0.17750E+0005 -0.30000E+0004  0.31398E-0019  0.44307E-0020  0.25453E-0019
  0.17793E+0005 -0.30000E+0004 -0.17048E-0020  0.11413E-0020 -0.43174E-0020
  0.17875E+0005 -0.30000E+0004 -0.51230E-0020  0.33962E-0021 -0.20426E-0020
  0.17957E+0005 -0.30000E+0004 -0.59724E-0021  0.50881E-0021  0.70963E-0021
  0.18000E+0005 -0.30000E+0004  0.46955E-0020 -0.36581E-0020 -0.88591E-0020
  0.17750E+0005 -0.29910E+0004  0.14340E-0019 -0.38700E-0019  0.39644E-0019
  0.17793E+0005 -0.29910E+0004 -0.52024E-0020  0.13754E-0020 -0.64289E-0020
  0.17875E+0005 -0.29910E+0004 -0.56778E-0021 -0.86569E-0021  0.45433E-0020
  0.17957E+0005 -0.29910E+0004  0.31267E-0020  0.17530E-0020  0.24733E-0020
  0.18000E+0005 -0.29910E+0004 -0.52949E-0020 -0.48192E-0020 -0.15427E-0019
  0.17750E+0005 -0.29738E+0004 -0.39334E-0019 -0.17262E-0019  0.60526E-0020
  0.17793E+0005 -0.29739E+0004  0.25487E-0020 -0.10740E-0020  0.14792E-0020
  0.17875E+0005 -0.29739E+0004 -0.13167E-0020 -0.40058E-0021  0.30582E-0020
  0.17957E+0005 -0.29740E+0004 -0.26137E-0020  0.89893E-0021 -0.42566E-0020
  0.18000E+0005 -0.29740E+0004  0.37418E-0020  0.25056E-0020 -0.47930E-0020
  0.17750E+0005 -0.29567E+0004  0.35864E-0019 -0.20244E-0019  0.54655E-0019
  0.17793E+0005 -0.29568E+0004 -0.34400E-0020  0.24006E-0020 -0.65679E-0020
  0.17875E+0005 -0.29569E+0004 -0.77766E-0021  0.25578E-0021  0.13244E-0020
  0.17957E+0005 -0.29570E+0004  0.54282E-0021 -0.23496E-0021 -0.16920E-0020
  0.18000E+0005 -0.29570E+0004 -0.32734E-0020  0.92707E-0021 -0.14097E-0019
  0.17750E+0005 -0.29477E+0004  0.43512E-0020 -0.54435E-0019  0.49007E-0019
  0.17793E+0005 -0.29477E+0004  0.55962E-0021  0.41581E-0020 -0.47725E-0020
  0.17875E+0005 -0.29479E+0004  0.15048E-0020  0.84725E-0021  0.41585E-0020
  0.17957E+0005 -0.29480E+0004  0.29567E-0020  0.15843E-0020 -0.12201E-0020
  0.18000E+0005 -0.29480E+0004 -0.50754E-0020 -0.31722E-0020 -0.19440E-0019
  0.18000E+0005 -0.30000E+0004  0.46955E-0020 -0.36581E-0020 -0.88591E-0020
  0.18043E+0005 -0.30000E+0004 -0.23224E-0020  0.82539E-0022 -0.14492E-0020
  0.18125E+0005 -0.30000E+0004 -0.34908E-0021  0.18859E-0021 -0.83696E-0022
  0.18207E+0005 -0.30000E+0004  0.10112E-0020  0.15830E-0021 -0.35883E-0021
  0.18250E+0005 -0.30000E+0004  0.31689E-0020 -0.83765E-0022  0.14694E-0020
  0.18000E+0005 -0.29910E+0004 -0.52949E-0020 -0.48192E-0020 -0.15427E-0019
  0.18043E+0005 -0.29910E+0004  0.81660E-0021 -0.20651E-0021  0.25194E-0020
  0.18125E+0005 -0.29911E+0004  0.87204E-0021  0.74818E-0021  0.51993E-0021
  0.18207E+0005 -0.29911E+0004 -0.36148E-0021 -0.71897E-0022 -0.17188E-0020
  0.18250E+0005 -0.29911E+0004  0.75682E-0021 -0.40426E-0020  0.16486E-0021
  0.18000E+0005 -0.29740E+0004  0.37418E-0020  0.25056E-0020 -0.47930E-0020
  0.18043E+0005 -0.29740E+0004 -0.23798E-0020 -0.27429E-0021  0.50716E-0021
  0.18125E+0005 -0.29741E+0004  0.20480E-0021  0.56011E-0021  0.13870E-0021
  0.18207E+0005 -0.29742E+0004 -0.27184E-0021 -0.29736E-0021 -0.73146E-0021
  0.18250E+0005 -0.29742E+0004 -0.11972E-0020  0.12419E-0020 -0.21166E-0020
  0.18000E+0005 -0.29570E+0004 -0.32734E-0020  0.92707E-0021 -0.14097E-0019
  0.18043E+0005 -0.29571E+0004  0.87581E-0021  0.53283E-0021  0.17593E-0020
  0.18125E+0005 -0.29572E+0004 -0.94706E-0021 -0.26127E-0021 -0.54944E-0021
  0.18207E+0005 -0.29573E+0004  0.20076E-0021  0.88643E-0022 -0.68317E-0021
  0.18250E+0005 -0.29573E+0004 -0.22953E-0020  0.31847E-0020 -0.71268E-0020
  0.18000E+0005 -0.29480E+0004 -0.50754E-0020 -0.31722E-0020 -0.19440E-0019
  0.18043E+0005 -0.29481E+0004  0.22670E-0020  0.44828E-0021  0.26946E-0020
  0.18125E+0005 -0.29482E+0004  0.40700E-0022  0.52496E-0021 -0.59200E-0021
  0.18207E+0005 -0.29483E+0004 -0.56292E-0021 -0.29755E-0021 -0.17370E-0020
  0.18250E+0005 -0.29484E+0004  0.21231E-0020 -0.85809E-0021 -0.32462E-0020
  0.18250E+0005 -0.30000E+0004  0.31689E-0020 -0.83765E-0022  0.14694E-0020
  0.18293E+0005 -0.30000E+0004  0.25988E-0021  0.91945E-0022 -0.30180E-0021
  0.18375E+0005 -0.30000E+0004 -0.55195E-0022 -0.14918E-0022 -0.27130E-0022
  0.18457E+0005 -0.30000E+0004  0.27673E-0021  0.55041E-0022 -0.15532E-0022
  0.18500E+0005 -0.30000E+0004  0.18320E-0021 -0.65909E-0022 -0.99362E-0021
  0.18250E+0005 -0.29911E+0004  0.75682E-0021 -0.40426E-0020  0.16486E-0021
  0.18293E+0005 -0.29911E+0004  0.46616E-0021  0.80802E-0022  0.70993E-0022
  0.18375E+0005 -0.29911E+0004  0.25335E-0023  0.59156E-0022 -0.90497E-0022
  0.18457E+0005 -0.29912E+0004  0.46197E-0022 -0.23161E-0022 -0.22443E-0021
  0.18500E+0005 -0.29912E+0004 -0.13163E-0021 -0.93730E-0021 -0.10058E-0020
  0.18250E+0005 -0.29742E+0004 -0.11972E-0020  0.12419E-0020 -0.21166E-0020
  0.18293E+0005 -0.29742E+0004 -0.68234E-0021 -0.50231E-0022 -0.32477E-0021
  0.18375E+0005 -0.29743E+0004  0.72141E-0022  0.77317E-0022  0.40101E-0023
  0.18457E+0005 -0.29744E+0004 -0.15036E-0021 -0.37478E-0022 -0.25213E-0021
  0.18500E+0005 -0.29744E+0004  0.30530E-0022 -0.89569E-0021 -0.16525E-0021
  0.18250E+0005 -0.29573E+0004 -0.22953E-0020  0.31847E-0020 -0.71268E-0020
  0.18293E+0005 -0.29574E+0004  0.23630E-0021  0.40914E-0022  0.41240E-0021
  0.18375E+0005 -0.29575E+0004 -0.13851E-0021 -0.71772E-0022 -0.67077E-0022
  0.18457E+0005 -0.29576E+0004  0.17624E-0021 -0.11374E-0022  0.74804E-0022
  0.18500E+0005 -0.29577E+0004 -0.62369E-0021  0.84608E-0022 -0.12340E-0020
  0.18250E+0005 -0.29484E+0004  0.21231E-0020 -0.85809E-0021 -0.32462E-0020
  0.18293E+0005 -0.29485E+0004  0.11363E-0021  0.22137E-0021 -0.17228E-0022
  0.18375E+0005 -0.29486E+0004 -0.12477E-0021 -0.17143E-0022 -0.18474E-0021
  0.18457E+0005 -0.29488E+0004 -0.18141E-0022 -0.16678E-0022 -0.77597E-0022
  0.18500E+0005 -0.29489E+0004 -0.32490E-0022 -0.24891E-0021 -0.11052E-0020
  0.18500E+0005 -0.30000E+0004  0.18320E-0021 -0.65909E-0022 -0.99362E-0021
  0.18543E+0005 -0.30000E+0004 -0.62158E-0023  0.12709E-0024 -0.71788E-0022
  0.18625E+0005 -0.30000E+0004  0.16739E-0022  0.22204E-0023  0.51831E-0023
  0.18707E+0005 -0.30000E+0004 -0.14843E-0022  0.19356E-0023 -0.18835E-0022
  0.18750E+0005 -0.30000E+0004  0.52844E-0023 -0.97187E-0022  0.62754E-0022
  0.18500E+0005 -0.29912E+0004 -0.13163E-0021 -0.93730E-0021 -0.10058E-0020
  0.18543E+0005 -0.29912E+0004  0.16689E-0021  0.28927E-0022  0.85355E-0022
  0.18625E+0005 -0.29912E+0004  0.32228E-0022  0.22728E-0022 -0.37483E-0023
  0.18707E+0005 -0.29912E+0004  0.24753E-0022  0.10641E-0022  0.11265E-0022
  0.18750E+0005 -0.29913E+0004 -0.10863E-0021 -0.22370E-0021  0.51431E-0022
  0.18500E+0005 -0.29744E+0004  0.30530E-0022 -0.89569E-0021 -0.16525E-0021
  0.18543E+0005 -0.29745E+0004 -0.10927E-0021 -0.15769E-0023 -0.10883E-0021
  0.18625E+0005 -0.29745E+0004 -0.64362E-0023  0.31023E-0022 -0.57648E-0023
  0.18707E+0005 -0.29746E+0004 -0.11962E-0022  0.12276E-0022 -0.14041E-0022
  0.18750E+0005 -0.29747E+0004  0.79333E-0022 -0.95992E-0022  0.97362E-0022
  0.18500E+0005 -0.29577E+0004 -0.62369E-0021  0.84608E-0022 -0.12340E-0020
  0.18543E+0005 -0.29578E+0004  0.66600E-0022 -0.13126E-0022  0.87507E-0022
  0.18625E+0005 -0.29579E+0004 -0.17555E-0022 -0.13648E-0022  0.15938E-0022
  0.18707E+0005 -0.29580E+0004 -0.45500E-0023 -0.15021E-0022  0.11684E-0022
  0.18750E+0005 -0.29581E+0004 -0.44444E-0022 -0.56236E-0023 -0.32843E-0022
  0.18500E+0005 -0.29489E+0004 -0.32490E-0022 -0.24891E-0021 -0.11052E-0020
  0.18543E+0005 -0.29489E+0004 -0.78235E-0022  0.30705E-0023 -0.95604E-0022
  0.18625E+0005 -0.29491E+0004  0.20391E-0023  0.10254E-0023  0.32704E-0022
  0.18707E+0005 -0.29493E+0004  0.31582E-0022 -0.20411E-0022  0.70452E-0022
  0.18750E+0005 -0.29493E+0004 -0.13623E-0021 -0.50667E-0022 -0.51258E-0022
  0.18750E+0005 -0.30000E+0004  0.52844E-0023 -0.97187E-0022  0.62754E-0022
  0.18793E+0005 -0.30000E+0004 -0.90622E-0023  0.12573E-0023 -0.30452E-0022
  0.18875E+0005 -0.30000E+0004  0.87273E-0023  0.22015E-0023  0.19017E-0022
  0.18957E+0005 -0.30000E+0004  0.13766E-0022 -0.45958E-0024  0.49209E-0023
  0.19000E+0005 -0.30000E+0004  0.12526E-0022  0.28162E-0022  0.71816E-0022
  0.18750E+0005 -0.29913E+0004 -0.10863E-0021 -0.22370E-0021  0.51431E-0022
  0.18793E+0005 -0.29913E+0004 -0.33489E-0023 -0.71172E-0023  0.11158E-0023
  0.18875E+0005 -0.29913E+0004  0.56382E-0023  0.47188E-0023  0.63959E-0023
  0.18957E+0005 -0.29913E+0004 -0.20629E-0022 -0.65796E-0023 -0.26499E-0022
  0.19000E+0005 -0.29913E+0004  0.29891E-0022  0.25546E-0022  0.81932E-0022
  0.18750E+0005 -0.29747E+0004  0.79333E-0022 -0.95992E-0022  0.97362E-0022
  0.18793E+0005 -0.29747E+0004 -0.27334E-0023  0.12482E-0022  0.48680E-0024
  0.18875E+0005 -0.29748E+0004 -0.37835E-0023  0.29244E-0023 -0.72894E-0023
  0.18957E+0005 -0.29749E+0004  0.13328E-0022 -0.32634E-0025 -0.68582E-0023
  0.19000E+0005 -0.29749E+0004  0.14155E-0022 -0.10115E-0021  0.14923E-0021
  0.18750E+0005 -0.29581E+0004 -0.44444E-0022 -0.56236E-0023 -0.32843E-0022
  0.18793E+0005 -0.29582E+0004  0.15728E-0022  0.80369E-0023  0.17775E-0022
  0.18875E+0005 -0.29583E+0004  0.40011E-0023  0.23886E-0024  0.47597E-0024
  0.18957E+0005 -0.29584E+0004  0.15143E-0022  0.50001E-0023  0.25170E-0023
  0.19000E+0005 -0.29585E+0004 -0.28146E-0023 -0.63472E-0023  0.45759E-0022
  0.18750E+0005 -0.29493E+0004 -0.13623E-0021 -0.50667E-0022 -0.51258E-0022
  0.18793E+0005 -0.29494E+0004  0.11459E-0022 -0.55206E-0023  0.34867E-0022
  0.18875E+0005 -0.29496E+0004 -0.61281E-0024 -0.77083E-0023 -0.33615E-0023
  0.18957E+0005 -0.29497E+0004 -0.85009E-0023 -0.25118E-0023 -0.92276E-0023
  0.19000E+0005 -0.29498E+0004  0.40904E-0022  0.70911E-0022  0.14991E-0022
  0.19000E+0005 -0.30000E+0004  0.12526E-0022  0.28162E-0022  0.71816E-0022
  0.19043E+0005 -0.30000E+0004  0.15812E-0023 -0.30655E-0024  0.68840E-0024
  0.19125E+0005 -0.30000E+0004  0.10592E-0022  0.44708E-0023  0.42974E-0023
  0.19207E+0005 -0.30000E+0004  0.81651E-0023 -0.13099E-0023 -0.35512E-0024
  0.19250E+0005 -0.30000E+0004  0.56929E-0023  0.45985E-0023  0.15594E-0022
  0.19000E+0005 -0.29913E+0004  0.29891E-0022  0.25546E-0022  0.81932E-0022
  0.19043E+0005 -0.29913E+0004 -0.73374E-0023 -0.12496E-0022  0.33801E-0023
  0.19125E+0005 -0.29914E+0004 -0.27495E-0023 -0.64150E-0023 -0.49731E-0023
  0.19207E+0005 -0.29914E+0004  0.78227E-0025 -0.38975E-0023 -0.81376E-0023
  0.19250E+0005 -0.29914E+0004 -0.17198E-0022 -0.40952E-0022 -0.69763E-0023
  0.19000E+0005 -0.29749E+0004  0.14155E-0022 -0.10115E-0021  0.14923E-0021
  0.19043E+0005 -0.29749E+0004 -0.18079E-0022 -0.29579E-0023 -0.13463E-0022
  0.19125E+0005 -0.29750E+0004 -0.24964E-0023 -0.18555E-0023 -0.92232E-0023
  0.19207E+0005 -0.29751E+0004 -0.21747E-0023 -0.49472E-0023 -0.12036E-0022
  0.19250E+0005 -0.29751E+0004  0.12535E-0022 -0.91660E-0022 -0.65885E-0023
  0.19000E+0005 -0.29585E+0004 -0.28146E-0023 -0.63472E-0023  0.45759E-0022
  0.19043E+0005 -0.29585E+0004  0.15888E-0022  0.50129E-0023  0.11518E-0022
  0.19125E+0005 -0.29586E+0004  0.33850E-0023 -0.67272E-0024 -0.26895E-0023
  0.19207E+0005 -0.29587E+0004  0.88847E-0023  0.11995E-0023 -0.98464E-0023
  0.19250E+0005 -0.29588E+0004 -0.11395E-0023 -0.72784E-0022 -0.10781E-0022
  0.19000E+0005 -0.29498E+0004  0.40904E-0022  0.70911E-0022  0.14991E-0022
  0.19043E+0005 -0.29499E+0004  0.16333E-0022  0.12547E-0022  0.96632E-0023
  0.19125E+0005 -0.29500E+0004 -0.17622E-0023  0.72290E-0024 -0.40537E-0023
  0.19207E+0005 -0.29501E+0004  0.21048E-0022  0.10322E-0022  0.40793E-0023
  0.19250E+0005 -0.29502E+0004  0.22630E-0022 -0.10602E-0022 -0.38619E-0022
  0.19250E+0005 -0.30000E+0004  0.56929E-0023  0.45985E-0023  0.15594E-0022
  0.19293E+0005 -0.30000E+0004  0.67194E-0023 -0.91919E-0024 -0.13030E-0023
  0.19375E+0005 -0.30000E+0004  0.37030E-0023  0.14246E-0023  0.13933E-0023
  0.19457E+0005 -0.30000E+0004  0.18048E-0023  0.62909E-0024  0.17763E-0024
  0.19500E+0005 -0.30000E+0004 -0.73955E-0023 -0.27372E-0022 -0.85247E-0023
  0.19250E+0005 -0.29914E+0004 -0.17198E-0022 -0.40952E-0022 -0.69763E-0023
  0.19293E+0005 -0.29914E+0004  0.11215E-0022  0.20222E-0023  0.26346E-0023
  0.19375E+0005 -0.29914E+0004  0.95506E-0024  0.12225E-0023 -0.21973E-0023
  0.19457E+0005 -0.29914E+0004  0.18590E-0023  0.33929E-0023 -0.34827E-0023
  0.19500E+0005 -0.29914E+0004  0.19800E-0023 -0.26893E-0022  0.82458E-0023
  0.19250E+0005 -0.29751E+0004  0.12535E-0022 -0.91660E-0022 -0.65885E-0023
  0.19293E+0005 -0.29751E+0004 -0.12431E-0022 -0.79071E-0023 -0.12747E-0022
  0.19375E+0005 -0.29751E+0004  0.57202E-0024 -0.10771E-0023 -0.17524E-0023
  0.19457E+0005 -0.29752E+0004  0.66949E-0023  0.32225E-0023  0.15153E-0024
  0.19500E+0005 -0.29752E+0004 -0.13712E-0022 -0.10584E-0022 -0.17615E-0023
  0.19250E+0005 -0.29588E+0004 -0.11395E-0023 -0.72784E-0022 -0.10781E-0022
  0.19293E+0005 -0.29588E+0004  0.39422E-0023 -0.17647E-0023 -0.52563E-0023
  0.19375E+0005 -0.29589E+0004 -0.35544E-0023 -0.26453E-0023 -0.73471E-0023
  0.19457E+0005 -0.29589E+0004 -0.48246E-0023 -0.14633E-0023 -0.44076E-0023
  0.19500E+0005 -0.29590E+0004  0.55500E-0023  0.21013E-0022 -0.12691E-0022
  0.19250E+0005 -0.29502E+0004  0.22630E-0022 -0.10602E-0022 -0.38619E-0022
  0.19293E+0005 -0.29502E+0004  0.50470E-0023 -0.34367E-0024 -0.62003E-0023
  0.19375E+0005 -0.29503E+0004  0.10091E-0024 -0.34058E-0023 -0.72010E-0023
  0.19457E+0005 -0.29504E+0004 -0.66647E-0023 -0.21930E-0023 -0.39292E-0023
  0.19500E+0005 -0.29504E+0004  0.10777E-0022  0.67279E-0022 -0.43781E-0022
  0.19500E+0005 -0.30000E+0004 -0.73955E-0023 -0.27372E-0022 -0.85247E-0023
  0.19543E+0005 -0.30000E+0004 -0.50965E-0024 -0.10553E-0023 -0.26012E-0023
  0.19625E+0005 -0.30000E+0004  0.10048E-0023 -0.71272E-0024  0.39332E-0023
  0.19707E+0005 -0.30000E+0004  0.19347E-0023  0.75162E-0025 -0.91285E-0024
  0.19750E+0005 -0.30000E+0004  0.43786E-0023  0.10754E-0022  0.10541E-0022
  0.19500E+0005 -0.29914E+0004  0.19800E-0023 -0.26893E-0022  0.82458E-0023
  0.19543E+0005 -0.29915E+0004 -0.22917E-0023 -0.30501E-0023 -0.17344E-0023
  0.19625E+0005 -0.29915E+0004  0.10584E-0023  0.75611E-0024  0.18716E-0023
  0.19707E+0005 -0.29915E+0004 -0.21300E-0023 -0.56037E-0024 -0.32086E-0023
  0.19750E+0005 -0.29915E+0004  0.90617E-0024  0.86077E-0023  0.65067E-0023
  0.19500E+0005 -0.29752E+0004 -0.13712E-0022 -0.10584E-0022 -0.17615E-0023
  0.19543E+0005 -0.29752E+0004  0.25614E-0023  0.47158E-0024  0.24427E-0023
  0.19625E+0005 -0.29753E+0004  0.26797E-0024  0.65635E-0024  0.39915E-0024
  0.19707E+0005 -0.29754E+0004 -0.11278E-0023 -0.28880E-0024  0.81029E-0024
  0.19750E+0005 -0.29754E+0004  0.56201E-0024 -0.11731E-0022  0.16123E-0022
  0.19500E+0005 -0.29590E+0004  0.55500E-0023  0.21013E-0022 -0.12691E-0022
  0.19543E+0005 -0.29590E+0004 -0.43161E-0023 -0.12450E-0023 -0.97554E-0024
  0.19625E+0005 -0.29591E+0004  0.15154E-0023  0.21015E-0025  0.14957E-0023
  0.19707E+0005 -0.29592E+0004 -0.19648E-0023  0.33615E-0024  0.16587E-0024
  0.19750E+0005 -0.29593E+0004 -0.20850E-0023  0.62593E-0023  0.13540E-0023
  0.19500E+0005 -0.29504E+0004  0.10777E-0022  0.67279E-0022 -0.43781E-0022
  0.19543E+0005 -0.29505E+0004 -0.67633E-0023 -0.27899E-0023 -0.22521E-0023
  0.19625E+0005 -0.29506E+0004  0.13656E-0023 -0.47483E-0024  0.18938E-0023
  0.19707E+0005 -0.29507E+0004 -0.21718E-0023 -0.80304E-0024 -0.35656E-0023
  0.19750E+0005 -0.29508E+0004  0.11843E-0023 -0.35501E-0024  0.80534E-0023
  0.19750E+0005 -0.30000E+0004  0.43786E-0023  0.10754E-0022  0.10541E-0022
  0.19793E+0005 -0.30000E+0004 -0.34854E-0024 -0.56004E-0024  0.26969E-0023
  0.19875E+0005 -0.30000E+0004  0.64349E-0024 -0.39582E-0024 -0.24900E-0024
  0.19957E+0005 -0.30000E+0004 -0.25301E-0024 -0.50700E-0024  0.16597E-0023
  0.20000E+0005 -0.30000E+0004 -0.10127E-0023  0.33247E-0023 -0.79704E-0023
  0.19750E+0005 -0.29915E+0004  0.90617E-0024  0.86077E-0023  0.65067E-0023
  0.19793E+0005 -0.29915E+0004  0.33047E-0024 -0.66119E-0024  0.23182E-0023
  0.19875E+0005 -0.29916E+0004  0.10215E-0023 -0.10963E-0025  0.16197E-0024
  0.19957E+0005 -0.29916E+0004  0.80892E-0024  0.26798E-0024  0.19253E-0023
  0.20000E+0005 -0.29916E+0004  0.90717E-0024  0.12881E-0022 -0.99154E-0023
  0.19750E+0005 -0.29754E+0004  0.56201E-0024 -0.11731E-0022  0.16123E-0022
  0.19793E+0005 -0.29754E+0004 -0.61473E-0025 -0.20685E-0024  0.55034E-0024
  0.19875E+0005 -0.29755E+0004 -0.91682E-0024 -0.59827E-0024 -0.97003E-0024
  0.19957E+0005 -0.29756E+0004 -0.13198E-0024  0.29545E-0024  0.82687E-0024
  0.20000E+0005 -0.29757E+0004  0.83471E-0024  0.18462E-0022 -0.90189E-0023
  0.19750E+0005 -0.29593E+0004 -0.20850E-0023  0.62593E-0023  0.13540E-0023
  0.19793E+0005 -0.29594E+0004  0.46891E-0025  0.35427E-0024  0.83758E-0024
  0.19875E+0005 -0.29595E+0004  0.21418E-0024 -0.12575E-0024  0.11141E-0024
  0.19957E+0005 -0.29597E+0004 -0.37329E-0024  0.17093E-0024  0.28199E-0024
  0.20000E+0005 -0.29598E+0004 -0.51277E-0023 -0.24704E-0023 -0.42445E-0023
  0.19750E+0005 -0.29508E+0004  0.11843E-0023 -0.35501E-0024  0.80534E-0023
  0.19793E+0005 -0.29509E+0004  0.22120E-0023  0.22387E-0023  0.25453E-0023
  0.19875E+0005 -0.29511E+0004 -0.32667E-0024  0.60839E-0024 -0.98324E-0024
  0.19957E+0005 -0.29513E+0004  0.19565E-0024  0.14882E-0024  0.74509E-0024
  0.20000E+0005 -0.29514E+0004 -0.16695E-0023 -0.15907E-0023 -0.53577E-0023
  0.00000E+0000 -0.29472E+0004 -0.46281E-0012  0.12181E-0011  0.27842E-0011
  0.43168E+0002 -0.29471E+0004 -0.77174E-0011  0.41091E-0012 -0.11227E-0010
  0.12500E+0003 -0.29470E+0004 -0.29555E-0011  0.36929E-0011 -0.57084E-0011
  0.20683E+0003 -0.29468E+0004 -0.27136E-0012  0.45235E-0011 -0.24947E-0011
  0.25000E+0003 -0.29467E+0004  0.47513E-0011 -0.15366E-0010  0.31351E-0010
  0.00000E+0000 -0.29381E+0004 -0.11078E-0010 -0.59264E-0011 -0.11791E-0010
  0.43168E+0002 -0.29380E+0004 -0.73975E-0011  0.87254E-0012 -0.10682E-0010
  0.12500E+0003 -0.29378E+0004 -0.36875E-0011  0.68403E-0012 -0.42767E-0011
  0.20683E+0003 -0.29376E+0004 -0.16844E-0011 -0.17542E-0011  0.33310E-0011
  0.25000E+0003 -0.29375E+0004  0.13495E-0011  0.42164E-0011  0.45624E-0011
  0.00000E+0000 -0.29208E+0004 -0.15917E-0011 -0.62954E-0012  0.26623E-0011
  0.43168E+0002 -0.29207E+0004 -0.33116E-0011 -0.29026E-0012 -0.15376E-0011
  0.12500E+0003 -0.29204E+0004 -0.33836E-0011 -0.26506E-0012 -0.15806E-0011
  0.20683E+0003 -0.29202E+0004 -0.10477E-0012 -0.12678E-0012  0.41328E-0011
  0.25000E+0003 -0.29201E+0004 -0.27074E-0011  0.11724E-0010 -0.96864E-0011
  0.00000E+0000 -0.29035E+0004 -0.54519E-0012 -0.76507E-0012  0.35387E-0011
  0.43168E+0002 -0.29034E+0004 -0.14726E-0011 -0.70961E-0012  0.21022E-0011
  0.12500E+0003 -0.29031E+0004 -0.36361E-0011  0.16504E-0011 -0.36723E-0011
  0.20683E+0003 -0.29028E+0004  0.81951E-0012  0.28781E-0011  0.14525E-0011
  0.25000E+0003 -0.29027E+0004  0.31763E-0012  0.63134E-0011 -0.36260E-0011
  0.00000E+0000 -0.28944E+0004 -0.97049E-0011 -0.74450E-0011 -0.79975E-0011
  0.43168E+0002 -0.28942E+0004  0.41563E-0012 -0.77088E-0012  0.51570E-0011
  0.12500E+0003 -0.28939E+0004 -0.42233E-0011  0.17053E-0011 -0.44451E-0011
  0.20683E+0003 -0.28936E+0004  0.20812E-0011  0.15678E-0012  0.57415E-0011
  0.25000E+0003 -0.28935E+0004 -0.50766E-0011 -0.32950E-0011 -0.36686E-0011
  0.25000E+0003 -0.29467E+0004  0.47513E-0011 -0.15366E-0010  0.31351E-0010
  0.29317E+0003 -0.29467E+0004 -0.24910E-0011  0.67540E-0011 -0.53790E-0011
  0.37500E+0003 -0.29465E+0004  0.12893E-0011  0.12225E-0011  0.22448E-0011
  0.45683E+0003 -0.29464E+0004 -0.24298E-0011 -0.95626E-0011  0.10301E-0010
  0.50000E+0003 -0.29463E+0004 -0.21166E-0011 -0.24428E-0010  0.21163E-0010
  0.25000E+0003 -0.29375E+0004  0.13495E-0011  0.42164E-0011  0.45624E-0011
  0.29317E+0003 -0.29375E+0004 -0.32715E-0011  0.29882E-0011 -0.43500E-0011
  0.37500E+0003 -0.29373E+0004  0.11506E-0011  0.33935E-0011 -0.46838E-0012
  0.45683E+0003 -0.29372E+0004 -0.21628E-0011 -0.13071E-0011  0.20741E-0011
  0.50000E+0003 -0.29371E+0004  0.35036E-0012 -0.52217E-0011  0.55046E-0011
  0.25000E+0003 -0.29201E+0004 -0.27074E-0011  0.11724E-0010 -0.96864E-0011
  0.29317E+0003 -0.29200E+0004 -0.71224E-0012 -0.93239E-0012  0.34657E-0011
  0.37500E+0003 -0.29198E+0004  0.90530E-0012  0.35676E-0011 -0.11350E-0011
  0.45683E+0003 -0.29196E+0004 -0.13115E-0011 -0.93178E-0012  0.17608E-0011
  0.50000E+0003 -0.29195E+0004 -0.18816E-0011  0.48786E-0011 -0.86147E-0011
  0.25000E+0003 -0.29027E+0004  0.31763E-0012  0.63134E-0011 -0.36260E-0011
  0.29317E+0003 -0.29025E+0004 -0.20630E-0011  0.56541E-0011 -0.40732E-0011
  0.37500E+0003 -0.29023E+0004  0.59542E-0012  0.59905E-0011 -0.45071E-0011
  0.45683E+0003 -0.29021E+0004 -0.56489E-0012 -0.13813E-0011  0.26459E-0011
  0.50000E+0003 -0.29019E+0004 -0.14342E-0011  0.15596E-0010 -0.15588E-0010
  0.25000E+0003 -0.28935E+0004 -0.50766E-0011 -0.32950E-0011 -0.36686E-0011
  0.29317E+0003 -0.28933E+0004 -0.41845E-0011 -0.11488E-0011 -0.77344E-0012
  0.37500E+0003 -0.28931E+0004  0.29584E-0012 -0.40626E-0012  0.96931E-0012
  0.45683E+0003 -0.28928E+0004 -0.66907E-0012  0.12349E-0011 -0.33550E-0012
  0.50000E+0003 -0.28927E+0004 -0.68236E-0011 -0.10120E-0010  0.19226E-0012
  0.50000E+0003 -0.29463E+0004 -0.21166E-0011 -0.24428E-0010  0.21163E-0010
  0.54317E+0003 -0.29463E+0004 -0.28379E-0011 -0.67429E-0011  0.34221E-0011
  0.62500E+0003 -0.29462E+0004 -0.55918E-0011 -0.26676E-0010  0.15056E-0010
  0.70683E+0003 -0.29462E+0004  0.14432E-0011 -0.32476E-0011  0.13397E-0010
  0.75000E+0003 -0.29461E+0004 -0.73831E-0011 -0.21250E-0010  0.84637E-0011
  0.50000E+0003 -0.29371E+0004  0.35036E-0012 -0.52217E-0011  0.55046E-0011
  0.54317E+0003 -0.29370E+0004  0.24771E-0012 -0.18855E-0011  0.50141E-0011
  0.62500E+0003 -0.29370E+0004 -0.15308E-0011 -0.24875E-0011  0.21544E-0011
  0.70683E+0003 -0.29369E+0004 -0.29371E-0011 -0.12366E-0012  0.12347E-0011
  0.75000E+0003 -0.29368E+0004 -0.25246E-0011 -0.22963E-0011  0.75338E-0011
  0.50000E+0003 -0.29195E+0004 -0.18816E-0011  0.48786E-0011 -0.86147E-0011
  0.54317E+0003 -0.29195E+0004 -0.19809E-0011 -0.38541E-0011  0.23593E-0011
  0.62500E+0003 -0.29194E+0004  0.41974E-0012  0.36764E-0011  0.10084E-0011
  0.70683E+0003 -0.29192E+0004 -0.32059E-0011  0.60304E-0011 -0.35968E-0011
  0.75000E+0003 -0.29192E+0004 -0.21499E-0011  0.25470E-0011  0.10803E-0010
  0.50000E+0003 -0.29019E+0004 -0.14342E-0011  0.15596E-0010 -0.15588E-0010
  0.54317E+0003 -0.29019E+0004 -0.26030E-0011 -0.81614E-0012 -0.26155E-0011
  0.62500E+0003 -0.29018E+0004 -0.29219E-0011 -0.12129E-0011  0.46043E-0013
  0.70683E+0003 -0.29016E+0004 -0.19495E-0011 -0.50965E-0012  0.39339E-0011
  0.75000E+0003 -0.29016E+0004  0.32205E-0011  0.72572E-0011  0.99996E-0011
  0.50000E+0003 -0.28927E+0004 -0.68236E-0011 -0.10120E-0010  0.19226E-0012
  0.54317E+0003 -0.28926E+0004  0.12205E-0012 -0.78385E-0012  0.29610E-0011
  0.62500E+0003 -0.28925E+0004 -0.50543E-0011 -0.10401E-0010  0.58051E-0011
  0.70683E+0003 -0.28923E+0004 -0.19300E-0011 -0.24007E-0011  0.55971E-0011
  0.75000E+0003 -0.28923E+0004  0.24840E-0011 -0.11342E-0010  0.17139E-0010
  0.75000E+0003 -0.29461E+0004 -0.73831E-0011 -0.21250E-0010  0.84637E-0011
  0.79317E+0003 -0.29461E+0004 -0.21832E-0011 -0.20760E-0013  0.26432E-0011
  0.87500E+0003 -0.29461E+0004 -0.26706E-0011  0.60380E-0011 -0.67135E-0011
  0.95683E+0003 -0.29460E+0004  0.27560E-0012  0.11385E-0010 -0.85358E-0011
  0.10000E+0004 -0.29460E+0004 -0.30794E-0011 -0.49882E-0011  0.20029E-0012
  0.75000E+0003 -0.29368E+0004 -0.25246E-0011 -0.22963E-0011  0.75338E-0011
  0.79317E+0003 -0.29368E+0004 -0.29779E-0011 -0.12890E-0011  0.28400E-0011
  0.87500E+0003 -0.29368E+0004 -0.15378E-0011  0.28007E-0011 -0.35522E-0011
  0.95683E+0003 -0.29367E+0004  0.80676E-0012 -0.98441E-0012  0.34973E-0011
  0.10000E+0004 -0.29367E+0004 -0.42263E-0012 -0.26447E-0011  0.27101E-0011
  0.75000E+0003 -0.29192E+0004 -0.21499E-0011  0.25470E-0011  0.10803E-0010
  0.79317E+0003 -0.29192E+0004 -0.82386E-0012 -0.11016E-0011  0.61621E-0011
  0.87500E+0003 -0.29191E+0004 -0.38193E-0011 -0.48990E-0012 -0.33164E-0011
  0.95683E+0003 -0.29190E+0004  0.84239E-0012  0.13983E-0011  0.47092E-0012
  0.10000E+0004 -0.29190E+0004 -0.40060E-0011 -0.49877E-0012 -0.96811E-0012
  0.75000E+0003 -0.29016E+0004  0.32205E-0011  0.72572E-0011  0.99996E-0011
  0.79317E+0003 -0.29015E+0004 -0.27431E-0011  0.21797E-0011  0.19515E-0011
  0.87500E+0003 -0.29014E+0004 -0.11117E-0011 -0.60662E-0012  0.15246E-0011
  0.95683E+0003 -0.29014E+0004 -0.36881E-0011  0.91097E-0012 -0.35683E-0011
  0.10000E+0004 -0.29013E+0004 -0.12616E-0011 -0.28817E-0011  0.70022E-0011
  0.75000E+0003 -0.28923E+0004  0.24840E-0011 -0.11342E-0010  0.17139E-0010
  0.79317E+0003 -0.28922E+0004 -0.37411E-0011 -0.15931E-0011  0.34206E-0011
  0.87500E+0003 -0.28921E+0004 -0.89068E-0013  0.72095E-0011 -0.44189E-0011
  0.95683E+0003 -0.28920E+0004  0.59642E-0012 -0.47624E-0011  0.96693E-0011
  0.10000E+0004 -0.28920E+0004 -0.34593E-0011 -0.13593E-0010  0.75433E-0011
  0.10000E+0004 -0.29460E+0004 -0.30794E-0011 -0.49882E-0011  0.20029E-0012
  0.10432E+0004 -0.29460E+0004 -0.11869E-0011 -0.58999E-0011  0.47002E-0011
  0.11250E+0004 -0.29459E+0004 -0.10326E-0011 -0.78239E-0011  0.88046E-0011
  0.12068E+0004 -0.29459E+0004 -0.17778E-0011 -0.43675E-0011  0.33171E-0011
  0.12500E+0004 -0.29458E+0004  0.29216E-0011 -0.15131E-0010  0.17581E-0010
  0.10000E+0004 -0.29367E+0004 -0.42263E-0012 -0.26447E-0011  0.27101E-0011
  0.10432E+0004 -0.29366E+0004 -0.36372E-0011 -0.48152E-0011 -0.32812E-0014
  0.11250E+0004 -0.29366E+0004  0.89717E-0012  0.11035E-0011  0.49069E-0011
  0.12068E+0004 -0.29365E+0004 -0.18950E-0011  0.18338E-0011 -0.18696E-0011
  0.12500E+0004 -0.29365E+0004  0.30725E-0011  0.10868E-0011  0.45138E-0011
  0.10000E+0004 -0.29190E+0004 -0.40060E-0011 -0.49877E-0012 -0.96811E-0012
  0.10432E+0004 -0.29190E+0004 -0.17295E-0011 -0.86161E-0012 -0.18961E-0011
  0.11250E+0004 -0.29189E+0004 -0.16149E-0011  0.25224E-0011 -0.11393E-0011
  0.12068E+0004 -0.29188E+0004  0.20714E-0011  0.69667E-0011 -0.11605E-0011
  0.12500E+0004 -0.29188E+0004  0.46688E-0011  0.70478E-0011 -0.30287E-0011
  0.10000E+0004 -0.29013E+0004 -0.12616E-0011 -0.28817E-0011  0.70022E-0011
  0.10432E+0004 -0.29013E+0004  0.33451E-0012  0.24915E-0011 -0.17594E-0011
  0.11250E+0004 -0.29012E+0004 -0.20439E-0011  0.33649E-0011 -0.26579E-0011
  0.12068E+0004 -0.29011E+0004  0.13303E-0011  0.21796E-0011  0.24716E-0011
  0.12500E+0004 -0.29010E+0004 -0.73881E-0011 -0.58920E-0011 -0.73287E-0011
  0.10000E+0004 -0.28920E+0004 -0.34593E-0011 -0.13593E-0010  0.75433E-0011
  0.10432E+0004 -0.28919E+0004 -0.18151E-0011 -0.79178E-0011  0.48681E-0011
  0.11250E+0004 -0.28918E+0004 -0.63112E-0011 -0.12101E-0010  0.15716E-0011
  0.12068E+0004 -0.28917E+0004 -0.27969E-0011  0.44629E-0012 -0.26148E-0011
  0.12500E+0004 -0.28917E+0004 -0.81193E-0011 -0.83404E-0011 -0.16093E-0010
  0.12500E+0004 -0.29458E+0004  0.29216E-0011 -0.15131E-0010  0.17581E-0010
  0.12932E+0004 -0.29458E+0004 -0.10316E-0010 -0.28709E-0010  0.90719E-0011
  0.13750E+0004 -0.29457E+0004 -0.22251E-0011 -0.57453E-0011 -0.71245E-0012
  0.14568E+0004 -0.29457E+0004 -0.24728E-0011 -0.31050E-0011 -0.42654E-0011
  0.15000E+0004 -0.29456E+0004 -0.88092E-0011 -0.13357E-0010 -0.73638E-0011
  0.12500E+0004 -0.29365E+0004  0.30725E-0011  0.10868E-0011  0.45138E-0011
  0.12932E+0004 -0.29364E+0004 -0.35913E-0011 -0.75276E-0011  0.27734E-0011
  0.13750E+0004 -0.29364E+0004 -0.11908E-0012  0.54700E-0012 -0.19554E-0011
  0.14568E+0004 -0.29363E+0004 -0.56361E-0012 -0.10445E-0011 -0.27963E-0011
  0.15000E+0004 -0.29362E+0004  0.33689E-0011  0.46900E-0011 -0.18972E-0011
  0.12500E+0004 -0.29188E+0004  0.46688E-0011  0.70478E-0011 -0.30287E-0011
  0.12932E+0004 -0.29187E+0004 -0.13012E-0011  0.11005E-0012 -0.23233E-0011
  0.13750E+0004 -0.29186E+0004  0.67235E-0012  0.28132E-0011 -0.21898E-0011
  0.14568E+0004 -0.29185E+0004  0.12287E-0011  0.67797E-0012 -0.14355E-0012
  0.15000E+0004 -0.29184E+0004  0.52337E-0011 -0.61816E-0011  0.93799E-0011
  0.12500E+0004 -0.29010E+0004 -0.73881E-0011 -0.58920E-0011 -0.73287E-0011
  0.12932E+0004 -0.29010E+0004 -0.17147E-0011 -0.21632E-0011 -0.10354E-0011
  0.13750E+0004 -0.29008E+0004 -0.31533E-0013 -0.31798E-0012 -0.12368E-0011
  0.14568E+0004 -0.29007E+0004  0.26809E-0011 -0.52959E-0012  0.20313E-0011
  0.15000E+0004 -0.29006E+0004  0.88780E-0012 -0.86919E-0011  0.35572E-0011
  0.12500E+0004 -0.28917E+0004 -0.81193E-0011 -0.83404E-0011 -0.16093E-0010
  0.12932E+0004 -0.28916E+0004 -0.26808E-0012 -0.60782E-0011  0.50692E-0011
  0.13750E+0004 -0.28914E+0004 -0.25290E-0011 -0.48713E-0011 -0.27825E-0011
  0.14568E+0004 -0.28913E+0004  0.22866E-0011 -0.45288E-0011  0.43048E-0011
  0.15000E+0004 -0.28912E+0004 -0.72230E-0011 -0.88550E-0011 -0.59925E-0011
  0.15000E+0004 -0.29456E+0004 -0.88092E-0011 -0.13357E-0010 -0.73638E-0011
  0.15432E+0004 -0.29456E+0004 -0.42087E-0011 -0.76175E-0011 -0.47302E-0011
  0.16250E+0004 -0.29455E+0004  0.23816E-0011  0.42137E-0011 -0.47823E-0011
  0.17068E+0004 -0.29454E+0004  0.91106E-0011 -0.39659E-0012  0.13250E-0010
  0.17500E+0004 -0.29454E+0004  0.87857E-0011  0.53059E-0011  0.68514E-0011
  0.15000E+0004 -0.29362E+0004  0.33689E-0011  0.46900E-0011 -0.18972E-0011
  0.15432E+0004 -0.29362E+0004 -0.57521E-0012 -0.24393E-0011 -0.36902E-0011
  0.16250E+0004 -0.29361E+0004  0.17220E-0011  0.42330E-0012 -0.31536E-0011
  0.17068E+0004 -0.29360E+0004  0.46208E-0011 -0.63508E-0012  0.49920E-0011
  0.17500E+0004 -0.29359E+0004  0.68543E-0011  0.67667E-0011  0.28637E-0011
  0.15000E+0004 -0.29184E+0004  0.52337E-0011 -0.61816E-0011  0.93799E-0011
  0.15432E+0004 -0.29184E+0004  0.27071E-0011  0.39764E-0011 -0.22849E-0011
  0.16250E+0004 -0.29182E+0004  0.30649E-0011  0.10495E-0011 -0.48629E-0013
  0.17068E+0004 -0.29181E+0004  0.53171E-0011  0.22354E-0011  0.35852E-0011
  0.17500E+0004 -0.29180E+0004  0.14868E-0011 -0.32987E-0012  0.13658E-0011
  0.15000E+0004 -0.29006E+0004  0.88780E-0012 -0.86919E-0011  0.35572E-0011
  0.15432E+0004 -0.29005E+0004  0.24041E-0011  0.29759E-0011 -0.37829E-0011
  0.16250E+0004 -0.29004E+0004  0.31401E-0011  0.40050E-0011 -0.65976E-0012
  0.17068E+0004 -0.29002E+0004  0.66901E-0011  0.36844E-0011  0.52712E-0011
  0.17500E+0004 -0.29002E+0004 -0.15731E-0011 -0.36942E-0011  0.48020E-0011
  0.15000E+0004 -0.28912E+0004 -0.72230E-0011 -0.88550E-0011 -0.59925E-0011
  0.15432E+0004 -0.28911E+0004 -0.23415E-0011 -0.93096E-0011 -0.18135E-0011
  0.16250E+0004 -0.28910E+0004 -0.13978E-0011 -0.10885E-0010  0.19186E-0011
  0.17068E+0004 -0.28908E+0004  0.26973E-0011  0.79677E-0012 -0.20198E-0011
  0.17500E+0004 -0.28907E+0004 -0.16187E-0011 -0.74199E-0011  0.68513E-0011
  0.17500E+0004 -0.29454E+0004  0.87857E-0011  0.53059E-0011  0.68514E-0011
  0.17932E+0004 -0.29453E+0004 -0.13775E-0011 -0.61823E-0011 -0.34350E-0011
  0.18750E+0004 -0.29452E+0004  0.25043E-0011 -0.49355E-0011  0.27807E-0011
  0.19568E+0004 -0.29451E+0004  0.56696E-0012 -0.27211E-0011 -0.64580E-0012
  0.20000E+0004 -0.29451E+0004  0.50097E-0011  0.63726E-0011 -0.35059E-0011
  0.17500E+0004 -0.29359E+0004  0.68543E-0011  0.67667E-0011  0.28637E-0011
  0.17932E+0004 -0.29359E+0004  0.29004E-0011 -0.25063E-0011  0.19777E-0011
  0.18750E+0004 -0.29358E+0004  0.34378E-0011 -0.14865E-0011  0.22102E-0011
  0.19568E+0004 -0.29356E+0004  0.15163E-0011 -0.16623E-0011  0.29336E-0011
  0.20000E+0004 -0.29356E+0004 -0.17622E-0011 -0.11617E-0010  0.15238E-0011
  0.17500E+0004 -0.29180E+0004  0.14868E-0011 -0.32987E-0012  0.13658E-0011
  0.17932E+0004 -0.29180E+0004  0.12942E-0011 -0.20066E-0011  0.20151E-0011
  0.18750E+0004 -0.29178E+0004  0.19415E-0011 -0.23365E-0011  0.10057E-0011
  0.19568E+0004 -0.29177E+0004  0.36298E-0012 -0.23782E-0011  0.69850E-0012
  0.20000E+0004 -0.29176E+0004  0.72080E-0012 -0.30433E-0011 -0.62551E-0011
  0.17500E+0004 -0.29002E+0004 -0.15731E-0011 -0.36942E-0011  0.48020E-0011
  0.17932E+0004 -0.29001E+0004  0.17467E-0011 -0.45470E-0013  0.52862E-0012
  0.18750E+0004 -0.28999E+0004 -0.11433E-0011 -0.65041E-0011  0.43195E-0012
  0.19568E+0004 -0.28997E+0004 -0.75870E-0012 -0.53270E-0011  0.11524E-0011
  0.20000E+0004 -0.28996E+0004 -0.60770E-0012  0.25505E-0011 -0.97426E-0011
  0.17500E+0004 -0.28907E+0004 -0.16187E-0011 -0.74199E-0011  0.68513E-0011
  0.17932E+0004 -0.28906E+0004  0.79984E-0012 -0.12698E-0011  0.11627E-0011
  0.18750E+0004 -0.28904E+0004  0.71185E-0012 -0.29207E-0011  0.22298E-0011
  0.19568E+0004 -0.28902E+0004  0.70222E-0011  0.40086E-0011  0.30634E-0011
  0.20000E+0004 -0.28901E+0004  0.13652E-0011  0.63429E-0012 -0.50857E-0011
  0.20000E+0004 -0.29451E+0004  0.50097E-0011  0.63726E-0011 -0.35059E-0011
  0.20432E+0004 -0.29450E+0004 -0.12143E-0011 -0.13081E-0010  0.24448E-0011
  0.21250E+0004 -0.29449E+0004  0.30062E-0011 -0.77864E-0012  0.20635E-0011
  0.22068E+0004 -0.29448E+0004  0.55392E-0012 -0.74837E-0011 -0.72045E-0014
  0.22500E+0004 -0.29447E+0004  0.17752E-0012 -0.12790E-0010  0.48335E-0011
  0.20000E+0004 -0.29356E+0004 -0.17622E-0011 -0.11617E-0010  0.15238E-0011
  0.20432E+0004 -0.29355E+0004  0.41423E-0011 -0.38294E-0012 -0.57354E-0013
  0.21250E+0004 -0.29354E+0004  0.30311E-0011 -0.43347E-0011  0.28012E-0011
  0.22068E+0004 -0.29352E+0004  0.39619E-0011 -0.16631E-0011  0.26258E-0011
  0.22500E+0004 -0.29352E+0004  0.52087E-0011 -0.55460E-0011  0.47144E-0011
  0.20000E+0004 -0.29176E+0004  0.72080E-0012 -0.30433E-0011 -0.62551E-0011
  0.20432E+0004 -0.29175E+0004  0.20212E-0011 -0.11131E-0011 -0.44422E-0012
  0.21250E+0004 -0.29173E+0004  0.20802E-0011 -0.41748E-0011  0.26677E-0011
  0.22068E+0004 -0.29171E+0004  0.26305E-0011 -0.28588E-0011  0.23746E-0011
  0.22500E+0004 -0.29170E+0004  0.49464E-0011 -0.15037E-0011 -0.28762E-0011
  0.20000E+0004 -0.28996E+0004 -0.60770E-0012  0.25505E-0011 -0.97426E-0011
  0.20432E+0004 -0.28995E+0004  0.29480E-0011 -0.13643E-0011  0.10606E-0011
  0.21250E+0004 -0.28993E+0004  0.18649E-0011 -0.17922E-0011  0.13583E-0011
  0.22068E+0004 -0.28991E+0004  0.22060E-0012 -0.45802E-0011 -0.14589E-0012
  0.22500E+0004 -0.28989E+0004  0.35031E-0011  0.56363E-0011 -0.45060E-0011
  0.20000E+0004 -0.28901E+0004  0.13652E-0011  0.63429E-0012 -0.50857E-0011
  0.20432E+0004 -0.28900E+0004 -0.33157E-0012 -0.79634E-0011  0.11462E-0011
  0.21250E+0004 -0.28898E+0004  0.60254E-0011  0.21990E-0011  0.66596E-0011
  0.22068E+0004 -0.28895E+0004  0.51076E-0011  0.75383E-0011 -0.31909E-0011
  0.22500E+0004 -0.28894E+0004  0.26643E-0011 -0.88773E-0011 -0.54682E-0012
  0.22500E+0004 -0.29447E+0004  0.17752E-0012 -0.12790E-0010  0.48335E-0011
  0.22932E+0004 -0.29446E+0004  0.33015E-0011  0.19358E-0011  0.29259E-0011
  0.23750E+0004 -0.29445E+0004  0.31631E-0011  0.27798E-0011 -0.15937E-0012
  0.24568E+0004 -0.29443E+0004 -0.14084E-0011 -0.31616E-0011 -0.21068E-0011
  0.25000E+0004 -0.29442E+0004 -0.45533E-0011 -0.73426E-0011 -0.42031E-0011
  0.22500E+0004 -0.29352E+0004  0.52087E-0011 -0.55460E-0011  0.47144E-0011
  0.22932E+0004 -0.29351E+0004  0.11205E-0011 -0.15753E-0011  0.22008E-0011
  0.23750E+0004 -0.29349E+0004  0.52645E-0014 -0.14267E-0011 -0.16651E-0011
  0.24568E+0004 -0.29347E+0004 -0.25231E-0012 -0.94100E-0012  0.57436E-0013
  0.25000E+0004 -0.29346E+0004 -0.87889E-0012  0.67659E-0011 -0.72092E-0011
  0.22500E+0004 -0.29170E+0004  0.49464E-0011 -0.15037E-0011 -0.28762E-0011
  0.22932E+0004 -0.29169E+0004  0.94278E-0012 -0.11937E-0011 -0.28153E-0012
  0.23750E+0004 -0.29167E+0004 -0.77800E-0012 -0.26485E-0011 -0.14813E-0011
  0.24568E+0004 -0.29165E+0004  0.11923E-0011  0.13355E-0011 -0.38526E-0012
  0.25000E+0004 -0.29164E+0004  0.12497E-0011  0.73412E-0011  0.87293E-0012
  0.22500E+0004 -0.28989E+0004  0.35031E-0011  0.56363E-0011 -0.45060E-0011
  0.22932E+0004 -0.28988E+0004  0.25889E-0011 -0.12342E-0011  0.16149E-0011
  0.23750E+0004 -0.28985E+0004  0.28995E-0011  0.47619E-0012  0.50513E-0012
  0.24568E+0004 -0.28983E+0004  0.50068E-0012 -0.25049E-0011  0.15367E-0011
  0.25000E+0004 -0.28981E+0004 -0.38915E-0011  0.16696E-0011  0.10751E-0011
  0.22500E+0004 -0.28894E+0004  0.26643E-0011 -0.88773E-0011 -0.54682E-0012
  0.22932E+0004 -0.28892E+0004  0.66056E-0011  0.88037E-0011  0.43080E-0012
  0.23750E+0004 -0.28889E+0004  0.42178E-0011  0.27157E-0011  0.89313E-0012
  0.24568E+0004 -0.28886E+0004  0.45948E-0011  0.25264E-0011  0.16968E-0011
  0.25000E+0004 -0.28885E+0004  0.19335E-0011  0.13134E-0011  0.36503E-0011
  0.25000E+0004 -0.29442E+0004 -0.45533E-0011 -0.73426E-0011 -0.42031E-0011
  0.25432E+0004 -0.29441E+0004  0.38594E-0011 -0.21116E-0011  0.34462E-0011
  0.26250E+0004 -0.29440E+0004  0.24659E-0011 -0.35788E-0011  0.41791E-0011
  0.27068E+0004 -0.29438E+0004 -0.57764E-0011 -0.13645E-0010 -0.31038E-0011
  0.27500E+0004 -0.29437E+0004  0.40886E-0011  0.11495E-0010 -0.23453E-0011
  0.25000E+0004 -0.29346E+0004 -0.87889E-0012  0.67659E-0011 -0.72092E-0011
  0.25432E+0004 -0.29345E+0004  0.10484E-0011 -0.31678E-0012  0.63380E-0012
  0.26250E+0004 -0.29343E+0004 -0.43173E-0013 -0.32567E-0011  0.12125E-0011
  0.27068E+0004 -0.29341E+0004  0.26229E-0011 -0.69243E-0012  0.19566E-0011
  0.27500E+0004 -0.29340E+0004  0.29686E-0011  0.34089E-0011 -0.48580E-0011
  0.25000E+0004 -0.29164E+0004  0.12497E-0011  0.73412E-0011  0.87293E-0012
  0.25432E+0004 -0.29162E+0004 -0.15866E-0011 -0.25589E-0011 -0.10509E-0013
  0.26250E+0004 -0.29159E+0004  0.92407E-0012 -0.30087E-0011  0.16232E-0011
  0.27068E+0004 -0.29157E+0004  0.10609E-0011 -0.29786E-0011  0.25501E-0011
  0.27500E+0004 -0.29155E+0004 -0.92362E-0012  0.78940E-0012 -0.11998E-0010
  0.25000E+0004 -0.28981E+0004 -0.38915E-0011  0.16696E-0011  0.10751E-0011
  0.25432E+0004 -0.28979E+0004 -0.15807E-0012 -0.16487E-0011  0.12498E-0011
  0.26250E+0004 -0.28976E+0004  0.60797E-0012 -0.17601E-0011  0.17031E-0011
  0.27068E+0004 -0.28973E+0004  0.68024E-0012 -0.17172E-0011  0.13330E-0012
  0.27500E+0004 -0.28971E+0004  0.60684E-0011 -0.13625E-0012  0.78437E-0012
  0.25000E+0004 -0.28885E+0004  0.19335E-0011  0.13134E-0011  0.36503E-0011
  0.25432E+0004 -0.28883E+0004 -0.22906E-0011 -0.48280E-0011  0.14288E-0011
  0.26250E+0004 -0.28879E+0004  0.31888E-0011  0.31259E-0011  0.18658E-0011
  0.27068E+0004 -0.28876E+0004 -0.17185E-0011 -0.74837E-0011  0.19835E-0011
  0.27500E+0004 -0.28874E+0004  0.39039E-0012 -0.87864E-0011  0.44919E-0011
  0.27500E+0004 -0.29437E+0004  0.40886E-0011  0.11495E-0010 -0.23453E-0011
  0.27932E+0004 -0.29436E+0004  0.70553E-0011  0.10972E-0010  0.14775E-0011
  0.28750E+0004 -0.29434E+0004 -0.15584E-0011 -0.43752E-0011  0.60529E-0012
  0.29568E+0004 -0.29432E+0004 -0.34074E-0011 -0.62249E-0011 -0.96779E-0012
  0.30000E+0004 -0.29431E+0004  0.41089E-0011  0.11673E-0010 -0.67053E-0011
  0.27500E+0004 -0.29340E+0004  0.29686E-0011  0.34089E-0011 -0.48580E-0011
  0.27932E+0004 -0.29339E+0004 -0.12915E-0013 -0.27280E-0011  0.44762E-0012
  0.28750E+0004 -0.29336E+0004 -0.15882E-0011 -0.17765E-0011 -0.61167E-0012
  0.29568E+0004 -0.29334E+0004  0.11841E-0011 -0.23485E-0011  0.17776E-0011
  0.30000E+0004 -0.29333E+0004 -0.45492E-0011 -0.17967E-0011 -0.87489E-0011
  0.27500E+0004 -0.29155E+0004 -0.92362E-0012  0.78940E-0012 -0.11998E-0010
  0.27932E+0004 -0.29154E+0004  0.44353E-0012 -0.29096E-0011  0.10383E-0011
  0.28750E+0004 -0.29151E+0004 -0.19204E-0011 -0.25522E-0011 -0.86314E-0012
  0.29568E+0004 -0.29148E+0004  0.27306E-0011  0.30744E-0011  0.62981E-0012
  0.30000E+0004 -0.29147E+0004  0.61120E-0012  0.46463E-0011 -0.11232E-0010
  0.27500E+0004 -0.28971E+0004  0.60684E-0011 -0.13625E-0012  0.78437E-0012
  0.27932E+0004 -0.28969E+0004  0.19624E-0011  0.16274E-0012  0.23896E-0011
  0.28750E+0004 -0.28966E+0004  0.39332E-0012  0.24234E-0011 -0.19940E-0011
  0.29568E+0004 -0.28962E+0004  0.13772E-0011 -0.13538E-0011  0.17335E-0011
  0.30000E+0004 -0.28960E+0004  0.21846E-0011  0.63535E-0012 -0.45203E-0011
  0.27500E+0004 -0.28874E+0004  0.39039E-0012 -0.87864E-0011  0.44919E-0011
  0.27932E+0004 -0.28872E+0004 -0.17790E-0011 -0.44863E-0011  0.93672E-0012
  0.28750E+0004 -0.28868E+0004 -0.23813E-0012  0.13754E-0011 -0.26465E-0011
  0.29568E+0004 -0.28864E+0004 -0.15483E-0011 -0.65924E-0011  0.30417E-0011
  0.30000E+0004 -0.28862E+0004  0.78960E-0011  0.39316E-0011  0.20903E-0011
  0.30000E+0004 -0.29431E+0004  0.41089E-0011  0.11673E-0010 -0.67053E-0011
  0.30432E+0004 -0.29430E+0004 -0.88419E-0012 -0.31364E-0011  0.62434E-0012
  0.31250E+0004 -0.29429E+0004 -0.25682E-0012 -0.14258E-0011 -0.11756E-0011
  0.32068E+0004 -0.29427E+0004  0.39819E-0011  0.11044E-0010 -0.93171E-0012
  0.32500E+0004 -0.29426E+0004  0.84700E-0011  0.62030E-0011  0.34463E-0011
  0.30000E+0004 -0.29333E+0004 -0.45492E-0011 -0.17967E-0011 -0.87489E-0011
  0.30432E+0004 -0.29332E+0004  0.27572E-0012 -0.85989E-0012  0.11428E-0011
  0.31250E+0004 -0.29330E+0004  0.12720E-0011  0.18111E-0011 -0.66933E-0012
  0.32068E+0004 -0.29328E+0004  0.66968E-0012  0.21607E-0011  0.55170E-0012
  0.32500E+0004 -0.29327E+0004  0.61302E-0011  0.43127E-0011 -0.11123E-0011
  0.30000E+0004 -0.29147E+0004  0.61120E-0012  0.46463E-0011 -0.11232E-0010
  0.30432E+0004 -0.29145E+0004  0.59241E-0012  0.10182E-0011 -0.18885E-0012
  0.31250E+0004 -0.29143E+0004 -0.54517E-0012  0.87723E-0012 -0.23030E-0011
  0.32068E+0004 -0.29141E+0004 -0.70737E-0012  0.26702E-0011 -0.15164E-0011
  0.32500E+0004 -0.29140E+0004 -0.16614E-0011 -0.69147E-0011  0.46910E-0011
  0.30000E+0004 -0.28960E+0004  0.21846E-0011  0.63535E-0012 -0.45203E-0011
  0.30432E+0004 -0.28959E+0004  0.32790E-0012 -0.15098E-0012 -0.12105E-0011
  0.31250E+0004 -0.28956E+0004 -0.81951E-0012 -0.11041E-0011 -0.12391E-0011
  0.32068E+0004 -0.28953E+0004 -0.84710E-0012  0.20932E-0011 -0.19109E-0011
  0.32500E+0004 -0.28952E+0004 -0.46142E-0011 -0.13082E-0010  0.11417E-0010
  0.30000E+0004 -0.28862E+0004  0.78960E-0011  0.39316E-0011  0.20903E-0011
  0.30432E+0004 -0.28861E+0004  0.18268E-0011 -0.24002E-0011  0.30909E-0011
  0.31250E+0004 -0.28858E+0004  0.22419E-0011  0.40128E-0011 -0.12496E-0011
  0.32068E+0004 -0.28855E+0004 -0.33242E-0011 -0.26327E-0011 -0.14296E-0011
  0.32500E+0004 -0.28853E+0004 -0.37493E-0011 -0.15537E-0010  0.83875E-0011
  0.32500E+0004 -0.29426E+0004  0.84700E-0011  0.62030E-0011  0.34463E-0011
  0.32932E+0004 -0.29426E+0004  0.24427E-0011  0.59177E-0011  0.30064E-0011
  0.33750E+0004 -0.29425E+0004  0.21799E-0011  0.28437E-0011  0.37775E-0011
  0.34568E+0004 -0.29424E+0004 -0.22839E-0012 -0.49685E-0013 -0.55613E-0012
  0.35000E+0004 -0.29424E+0004  0.32824E-0012  0.24223E-0011 -0.44900E-0011
  0.32500E+0004 -0.29327E+0004  0.61302E-0011  0.43127E-0011 -0.11123E-0011
  0.32932E+0004 -0.29327E+0004 -0.60184E-0012 -0.10925E-0012  0.55782E-0012
  0.33750E+0004 -0.29326E+0004  0.54660E-0015 -0.24675E-0012  0.14237E-0011
  0.34568E+0004 -0.29325E+0004  0.47963E-0012 -0.15772E-0011  0.21205E-0011
  0.35000E+0004 -0.29324E+0004  0.30264E-0011 -0.55896E-0011  0.15370E-0011
  0.32500E+0004 -0.29140E+0004 -0.16614E-0011 -0.69147E-0011  0.46910E-0011
  0.32932E+0004 -0.29139E+0004 -0.12475E-0012 -0.16827E-0011  0.20470E-0011
  0.33750E+0004 -0.29138E+0004  0.10876E-0012 -0.11564E-0011  0.18263E-0011
  0.34568E+0004 -0.29136E+0004 -0.55437E-0012 -0.11850E-0011 -0.16479E-0012
  0.35000E+0004 -0.29135E+0004  0.15141E-0011 -0.96890E-0011  0.56789E-0011
  0.32500E+0004 -0.28952E+0004 -0.46142E-0011 -0.13082E-0010  0.11417E-0010
  0.32932E+0004 -0.28951E+0004 -0.10814E-0011 -0.30689E-0011  0.32174E-0011
  0.33750E+0004 -0.28949E+0004  0.12468E-0011  0.32962E-0011 -0.29169E-0012
  0.34568E+0004 -0.28948E+0004  0.17998E-0012 -0.48360E-0012 -0.42171E-0013
  0.35000E+0004 -0.28947E+0004 -0.95826E-0012 -0.12964E-0010  0.48671E-0011
  0.32500E+0004 -0.28853E+0004 -0.37493E-0011 -0.15537E-0010  0.83875E-0011
  0.32932E+0004 -0.28852E+0004  0.83429E-0012  0.57822E-0012  0.32592E-0011
  0.33750E+0004 -0.28850E+0004 -0.39819E-0012  0.87140E-0012 -0.57860E-0012
  0.34568E+0004 -0.28848E+0004  0.15907E-0011 -0.41382E-0012  0.26300E-0011
  0.35000E+0004 -0.28847E+0004 -0.16105E-0011 -0.13496E-0010  0.15573E-0011
  0.35000E+0004 -0.29424E+0004  0.32824E-0012  0.24223E-0011 -0.44900E-0011
  0.35432E+0004 -0.29423E+0004 -0.22340E-0011 -0.45453E-0011  0.15385E-0011
  0.36250E+0004 -0.29422E+0004 -0.29046E-0011 -0.10236E-0010  0.10429E-0011
  0.37068E+0004 -0.29422E+0004  0.35908E-0011  0.10633E-0011 -0.18562E-0011
  0.37500E+0004 -0.29421E+0004  0.17032E-0011  0.48944E-0011 -0.48850E-0011
  0.35000E+0004 -0.29324E+0004  0.30264E-0011 -0.55896E-0011  0.15370E-0011
  0.35432E+0004 -0.29324E+0004 -0.87943E-0012 -0.27418E-0011  0.16648E-0011
  0.36250E+0004 -0.29323E+0004  0.22626E-0014 -0.17288E-0011  0.67101E-0012
  0.37068E+0004 -0.29322E+0004 -0.60789E-0012 -0.29212E-0011 -0.43847E-0012
  0.37500E+0004 -0.29321E+0004  0.11379E-0011  0.90632E-0011 -0.84174E-0011
  0.35000E+0004 -0.29135E+0004  0.15141E-0011 -0.96890E-0011  0.56789E-0011
  0.35432E+0004 -0.29135E+0004 -0.38228E-0012 -0.26259E-0011  0.32439E-0011
  0.36250E+0004 -0.29134E+0004 -0.18672E-0011 -0.37930E-0011  0.45893E-0012
  0.37068E+0004 -0.29132E+0004 -0.18320E-0011 -0.19794E-0011 -0.15530E-0011
  0.37500E+0004 -0.29132E+0004 -0.31618E-0011 -0.11965E-0011 -0.34698E-0011
  0.35000E+0004 -0.28947E+0004 -0.95826E-0012 -0.12964E-0010  0.48671E-0011
  0.35432E+0004 -0.28946E+0004 -0.58742E-0012 -0.37986E-0011  0.26105E-0011
  0.36250E+0004 -0.28945E+0004 -0.26157E-0011 -0.49611E-0011 -0.19424E-0012
  0.37068E+0004 -0.28943E+0004 -0.63108E-0012 -0.13342E-0011 -0.11137E-0011
  0.37500E+0004 -0.28942E+0004 -0.57800E-0011 -0.14645E-0010  0.12356E-0011
  0.35000E+0004 -0.28847E+0004 -0.16105E-0011 -0.13496E-0010  0.15573E-0011
  0.35432E+0004 -0.28846E+0004 -0.38467E-0011 -0.10427E-0010  0.42258E-0011
  0.36250E+0004 -0.28845E+0004 -0.23485E-0011 -0.71756E-0011 -0.25477E-0012
  0.37068E+0004 -0.28843E+0004 -0.22775E-0011 -0.50453E-0011 -0.57776E-0012
  0.37500E+0004 -0.28842E+0004 -0.67415E-0012 -0.55163E-0011 -0.12107E-0012
  0.37500E+0004 -0.29421E+0004  0.17032E-0011  0.48944E-0011 -0.48850E-0011
  0.37932E+0004 -0.29421E+0004 -0.48687E-0012 -0.46855E-0012 -0.20732E-0011
  0.38750E+0004 -0.29420E+0004 -0.99252E-0013 -0.32365E-0012 -0.24789E-0011
  0.39568E+0004 -0.29419E+0004  0.38253E-0011  0.46552E-0011 -0.78261E-0012
  0.40000E+0004 -0.29418E+0004  0.18189E-0011  0.42833E-0011 -0.34201E-0011
  0.37500E+0004 -0.29321E+0004  0.11379E-0011  0.90632E-0011 -0.84174E-0011
  0.37932E+0004 -0.29321E+0004 -0.11129E-0012 -0.38200E-0012 -0.29697E-0011
  0.38750E+0004 -0.29319E+0004 -0.14528E-0011 -0.15656E-0011 -0.21882E-0011
  0.39568E+0004 -0.29318E+0004  0.15753E-0011  0.12340E-0011 -0.17816E-0011
  0.40000E+0004 -0.29318E+0004  0.29582E-0011  0.35258E-0011 -0.40618E-0011
  0.37500E+0004 -0.29132E+0004 -0.31618E-0011 -0.11965E-0011 -0.34698E-0011
  0.37932E+0004 -0.29131E+0004 -0.11529E-0011 -0.29636E-0011 -0.15797E-0011
  0.38750E+0004 -0.29129E+0004 -0.15666E-0011 -0.99734E-0012 -0.18137E-0011
  0.39568E+0004 -0.29128E+0004 -0.66466E-0012 -0.15597E-0011 -0.18524E-0011
  0.40000E+0004 -0.29127E+0004  0.17670E-0011  0.11161E-0010 -0.82891E-0011
  0.37500E+0004 -0.28942E+0004 -0.57800E-0011 -0.14645E-0010  0.12356E-0011
  0.37932E+0004 -0.28941E+0004 -0.11192E-0011 -0.17243E-0011 -0.10671E-0011
  0.38750E+0004 -0.28939E+0004 -0.79697E-0012 -0.14132E-0011 -0.21231E-0011
  0.39568E+0004 -0.28938E+0004 -0.10284E-0011 -0.13367E-0011 -0.20928E-0011
  0.40000E+0004 -0.28937E+0004 -0.30812E-0011  0.10149E-0010 -0.87414E-0011
  0.37500E+0004 -0.28842E+0004 -0.67415E-0012 -0.55163E-0011 -0.12107E-0012
  0.37932E+0004 -0.28841E+0004 -0.53336E-0012  0.12075E-0011 -0.12473E-0011
  0.38750E+0004 -0.28839E+0004 -0.22384E-0011 -0.56863E-0011 -0.24608E-0011
  0.39568E+0004 -0.28837E+0004  0.24307E-0011  0.61722E-0011 -0.17149E-0011
  0.40000E+0004 -0.28836E+0004 -0.28911E-0011  0.66644E-0011 -0.51720E-0011
  0.40000E+0004 -0.29418E+0004  0.18189E-0011  0.42833E-0011 -0.34201E-0011
  0.40432E+0004 -0.29418E+0004  0.29823E-0011  0.74072E-0011 -0.18018E-0011
  0.41250E+0004 -0.29416E+0004  0.69726E-0012 -0.84320E-0012  0.42998E-0013
  0.42068E+0004 -0.29415E+0004  0.91413E-0012  0.21158E-0011 -0.16528E-0011
  0.42500E+0004 -0.29415E+0004  0.84431E-0011  0.86294E-0011  0.11479E-0010
  0.40000E+0004 -0.29318E+0004  0.29582E-0011  0.35258E-0011 -0.40618E-0011
  0.40432E+0004 -0.29317E+0004  0.90629E-0012  0.17259E-0011 -0.10811E-0011
  0.41250E+0004 -0.29316E+0004  0.71323E-0012  0.25494E-0011 -0.11301E-0011
  0.42068E+0004 -0.29314E+0004  0.15427E-0011  0.48145E-0011 -0.24016E-0011
  0.42500E+0004 -0.29314E+0004  0.17666E-0011  0.31891E-0011  0.73836E-0011
  0.40000E+0004 -0.29127E+0004  0.17670E-0011  0.11161E-0010 -0.82891E-0011
  0.40432E+0004 -0.29126E+0004 -0.22709E-0011 -0.47963E-0013 -0.32074E-0011
  0.41250E+0004 -0.29125E+0004  0.11131E-0011  0.37944E-0011 -0.11417E-0011
  0.42068E+0004 -0.29123E+0004  0.62121E-0012  0.31561E-0011 -0.28335E-0011
  0.42500E+0004 -0.29122E+0004  0.91351E-0012  0.21365E-0011  0.68238E-0011
  0.40000E+0004 -0.28937E+0004 -0.30812E-0011  0.10149E-0010 -0.87414E-0011
  0.40432E+0004 -0.28936E+0004  0.27038E-0012  0.40287E-0011 -0.32867E-0011
  0.41250E+0004 -0.28934E+0004 -0.49282E-0013  0.38629E-0011 -0.20978E-0011
  0.42068E+0004 -0.28932E+0004 -0.12700E-0011 -0.10973E-0011 -0.32239E-0011
  0.42500E+0004 -0.28931E+0004 -0.59732E-0011 -0.13373E-0011  0.10732E-0011
  0.40000E+0004 -0.28836E+0004 -0.28911E-0011  0.66644E-0011 -0.51720E-0011
  0.40432E+0004 -0.28835E+0004 -0.26778E-0012  0.41092E-0011 -0.33473E-0011
  0.41250E+0004 -0.28833E+0004 -0.57378E-0011 -0.78086E-0011 -0.25420E-0011
  0.42068E+0004 -0.28831E+0004  0.10188E-0011  0.37554E-0011 -0.35341E-0011
  0.42500E+0004 -0.28830E+0004 -0.77849E-0011 -0.90665E-0011  0.16086E-0011
  0.42500E+0004 -0.29415E+0004  0.84431E-0011  0.86294E-0011  0.11479E-0010
  0.42932E+0004 -0.29414E+0004  0.13215E-0011  0.62773E-0011 -0.17615E-0011
  0.43750E+0004 -0.29413E+0004 -0.66670E-0012 -0.95429E-0012 -0.62801E-0013
  0.44568E+0004 -0.29413E+0004 -0.14283E-0011 -0.52069E-0011 -0.19947E-0011
  0.45000E+0004 -0.29412E+0004 -0.53862E-0011 -0.14823E-0010 -0.81163E-0013
  0.42500E+0004 -0.29314E+0004  0.17666E-0011  0.31891E-0011  0.73836E-0011
  0.42932E+0004 -0.29313E+0004  0.36887E-0012  0.11883E-0011 -0.74427E-0012
  0.43750E+0004 -0.29312E+0004 -0.73237E-0013 -0.14593E-0011 -0.10195E-0012
  0.44568E+0004 -0.29311E+0004  0.85050E-0012 -0.33938E-0013 -0.12149E-0011
  0.45000E+0004 -0.29311E+0004 -0.68819E-0012 -0.88725E-0011  0.12235E-0011
  0.42500E+0004 -0.29122E+0004  0.91351E-0012  0.21365E-0011  0.68238E-0011
  0.42932E+0004 -0.29122E+0004  0.62287E-0012 -0.50241E-0012  0.49006E-0013
  0.43750E+0004 -0.29120E+0004 -0.17753E-0012 -0.19901E-0011 -0.34424E-0012
  0.44568E+0004 -0.29119E+0004  0.64885E-0012  0.73515E-0012 -0.12814E-0011
  0.45000E+0004 -0.29118E+0004 -0.38491E-0011 -0.11457E-0010 -0.11571E-0011
  0.42500E+0004 -0.28931E+0004 -0.59732E-0011 -0.13373E-0011  0.10732E-0011
  0.42932E+0004 -0.28930E+0004  0.23169E-0011  0.15328E-0011 -0.33147E-0012
  0.43750E+0004 -0.28928E+0004 -0.22963E-0011 -0.23557E-0011 -0.16571E-0011
  0.44568E+0004 -0.28927E+0004 -0.13080E-0012 -0.18873E-0011 -0.76560E-0012
  0.45000E+0004 -0.28926E+0004  0.33165E-0011 -0.26531E-0011 -0.10551E-0011
  0.42500E+0004 -0.28830E+0004 -0.77849E-0011 -0.90665E-0011  0.16086E-0011
  0.42932E+0004 -0.28829E+0004  0.29907E-0011  0.32811E-0011 -0.15533E-0011
  0.43750E+0004 -0.28827E+0004 -0.27306E-0011 -0.17910E-0011 -0.23959E-0011
  0.44568E+0004 -0.28825E+0004 -0.23038E-0011 -0.39406E-0011 -0.20649E-0011
  0.45000E+0004 -0.28824E+0004 -0.39891E-0011 -0.10457E-0010 -0.51770E-0011
  0.45000E+0004 -0.29412E+0004 -0.53862E-0011 -0.14823E-0010 -0.81163E-0013
  0.45432E+0004 -0.29412E+0004  0.30162E-0011  0.29127E-0011 -0.15311E-0011
  0.46250E+0004 -0.29410E+0004 -0.12185E-0012 -0.44044E-0011  0.31717E-0012
  0.47068E+0004 -0.29409E+0004  0.66499E-0011  0.55920E-0011 -0.10313E-0013
  0.47500E+0004 -0.29409E+0004 -0.98519E-0012  0.15014E-0011 -0.60337E-0011
  0.45000E+0004 -0.29311E+0004 -0.68819E-0012 -0.88725E-0011  0.12235E-0011
  0.45432E+0004 -0.29310E+0004  0.69265E-0012 -0.66098E-0012 -0.20317E-0011
  0.46250E+0004 -0.29309E+0004  0.16838E-0011  0.33410E-0012 -0.65008E-0012
  0.47068E+0004 -0.29307E+0004  0.33697E-0011  0.62501E-0012 -0.88720E-0012
  0.47500E+0004 -0.29307E+0004 -0.15296E-0011  0.26331E-0011 -0.63491E-0011
  0.45000E+0004 -0.29118E+0004 -0.38491E-0011 -0.11457E-0010 -0.11571E-0011
  0.45432E+0004 -0.29117E+0004  0.26036E-0011  0.80708E-0012 -0.14994E-0011
  0.46250E+0004 -0.29116E+0004  0.24913E-0011  0.80135E-0012 -0.64415E-0013
  0.47068E+0004 -0.29114E+0004  0.48072E-0011  0.31539E-0011 -0.13082E-0011
  0.47500E+0004 -0.29113E+0004  0.55834E-0011  0.11684E-0010 -0.45784E-0011
  0.45000E+0004 -0.28926E+0004  0.33165E-0011 -0.26531E-0011 -0.10551E-0011
  0.45432E+0004 -0.28925E+0004 -0.52307E-0012 -0.36456E-0011 -0.56706E-0012
  0.46250E+0004 -0.28923E+0004  0.22467E-0011 -0.12425E-0011  0.77591E-0012
  0.47068E+0004 -0.28921E+0004  0.19542E-0011  0.31818E-0011 -0.35132E-0011
  0.47500E+0004 -0.28920E+0004 -0.20621E-0012  0.82972E-0011 -0.59936E-0011
  0.45000E+0004 -0.28824E+0004 -0.39891E-0011 -0.10457E-0010 -0.51770E-0011
  0.45432E+0004 -0.28823E+0004 -0.60046E-0012 -0.31200E-0011 -0.10143E-0011
  0.46250E+0004 -0.28821E+0004  0.52390E-0011  0.90821E-0011 -0.96170E-0012
  0.47068E+0004 -0.28819E+0004 -0.13242E-0011 -0.32383E-0011 -0.26394E-0011
  0.47500E+0004 -0.28818E+0004 -0.21302E-0012  0.49318E-0011 -0.98275E-0011
  0.47500E+0004 -0.29409E+0004 -0.98519E-0012  0.15014E-0011 -0.60337E-0011
  0.47932E+0004 -0.29408E+0004  0.11187E-0011 -0.44129E-0011 -0.39561E-0012
  0.48750E+0004 -0.29406E+0004  0.38620E-0011  0.35538E-0011  0.80660E-0012
  0.49568E+0004 -0.29405E+0004  0.29741E-0011  0.18146E-0011  0.35838E-0012
  0.50000E+0004 -0.29404E+0004  0.15273E-0011 -0.19448E-0011 -0.62007E-0011
  0.47500E+0004 -0.29307E+0004 -0.15296E-0011  0.26331E-0011 -0.63491E-0011
  0.47932E+0004 -0.29306E+0004  0.44575E-0011  0.91010E-0012  0.11166E-0011
  0.48750E+0004 -0.29304E+0004  0.47748E-0011  0.51945E-0011  0.46030E-0012
  0.49568E+0004 -0.29302E+0004  0.21400E-0011  0.18461E-0012 -0.25024E-0012
  0.50000E+0004 -0.29301E+0004  0.12992E-0011 -0.52156E-0012 -0.48680E-0011
  0.47500E+0004 -0.29113E+0004  0.55834E-0011  0.11684E-0010 -0.45784E-0011
  0.47932E+0004 -0.29112E+0004  0.32009E-0011  0.16213E-0011  0.37806E-0012
  0.48750E+0004 -0.29110E+0004  0.43267E-0011  0.80598E-0012  0.15316E-0011
  0.49568E+0004 -0.29107E+0004  0.56023E-0011  0.39660E-0011  0.84556E-0012
  0.50000E+0004 -0.29106E+0004  0.33761E-0011  0.29959E-0012  0.61768E-0012
  0.47500E+0004 -0.28920E+0004 -0.20621E-0012  0.82972E-0011 -0.59936E-0011
  0.47932E+0004 -0.28918E+0004  0.46601E-0011  0.41616E-0011 -0.28263E-0012
  0.48750E+0004 -0.28915E+0004  0.44631E-0011  0.86440E-0012  0.11117E-0011
  0.49568E+0004 -0.28912E+0004  0.66400E-0011  0.43880E-0011  0.78159E-0012
  0.50000E+0004 -0.28911E+0004  0.51792E-0011  0.16864E-0010 -0.62240E-0011
  0.47500E+0004 -0.28818E+0004 -0.21302E-0012  0.49318E-0011 -0.98275E-0011
  0.47932E+0004 -0.28816E+0004  0.50956E-0011  0.54726E-0011 -0.30950E-0012
  0.48750E+0004 -0.28813E+0004  0.39819E-0011 -0.25133E-0011  0.30108E-0011
  0.49568E+0004 -0.28810E+0004  0.86772E-0011  0.81071E-0011  0.59595E-0012
  0.50000E+0004 -0.28808E+0004  0.12727E-0011  0.82673E-0011 -0.48801E-0011
  0.50000E+0004 -0.29404E+0004  0.15273E-0011 -0.19448E-0011 -0.62007E-0011
  0.50432E+0004 -0.29403E+0004  0.29043E-0011  0.68646E-0012  0.65277E-0012
  0.51250E+0004 -0.29401E+0004  0.39823E-0011 -0.29454E-0011  0.53342E-0011
  0.52068E+0004 -0.29400E+0004  0.99188E-0012  0.43995E-0011 -0.41125E-0011
  0.52500E+0004 -0.29399E+0004 -0.56907E-0011 -0.43231E-0011 -0.95410E-0011
  0.50000E+0004 -0.29301E+0004  0.12992E-0011 -0.52156E-0012 -0.48680E-0011
  0.50432E+0004 -0.29300E+0004  0.29299E-0011  0.13068E-0011 -0.13303E-0011
  0.51250E+0004 -0.29298E+0004  0.12680E-0011  0.92067E-0012 -0.26109E-0011
  0.52068E+0004 -0.29296E+0004  0.23365E-0011  0.42192E-0011 -0.19483E-0011
  0.52500E+0004 -0.29295E+0004  0.28009E-0011  0.97924E-0011 -0.83737E-0011
  0.50000E+0004 -0.29106E+0004  0.33761E-0011  0.29959E-0012  0.61768E-0012
  0.50432E+0004 -0.29105E+0004  0.26844E-0011  0.34685E-0011 -0.29259E-0011
  0.51250E+0004 -0.29102E+0004  0.57476E-0012  0.20451E-0011 -0.39267E-0011
  0.52068E+0004 -0.29099E+0004  0.13580E-0011  0.30198E-0011 -0.23397E-0011
  0.52500E+0004 -0.29098E+0004  0.12191E-0011  0.85568E-0011 -0.40279E-0011
  0.50000E+0004 -0.28911E+0004  0.51792E-0011  0.16864E-0010 -0.62240E-0011
  0.50432E+0004 -0.28909E+0004  0.29366E-0011  0.26679E-0011 -0.26466E-0011
  0.51250E+0004 -0.28906E+0004  0.24889E-0011 -0.48283E-0012  0.45237E-0012
  0.52068E+0004 -0.28903E+0004 -0.11329E-0011  0.42149E-0012 -0.24033E-0011
  0.52500E+0004 -0.28901E+0004  0.33747E-0011  0.32986E-0011 -0.28429E-0011
  0.50000E+0004 -0.28808E+0004  0.12727E-0011  0.82673E-0011 -0.48801E-0011
  0.50432E+0004 -0.28806E+0004  0.47595E-0011  0.65221E-0011 -0.44653E-0011
  0.51250E+0004 -0.28803E+0004  0.26844E-0012 -0.53141E-0011  0.84260E-0012
  0.52068E+0004 -0.28799E+0004 -0.31523E-0011 -0.34058E-0011 -0.91123E-0012
  0.52500E+0004 -0.28797E+0004  0.60985E-0011 -0.76047E-0011  0.86742E-0011
  0.52500E+0004 -0.29399E+0004 -0.56907E-0011 -0.43231E-0011 -0.95410E-0011
  0.52932E+0004 -0.29398E+0004 -0.60909E-0011 -0.10782E-0010 -0.15180E-0011
  0.53750E+0004 -0.29397E+0004  0.19618E-0011  0.48386E-0011  0.62419E-0011
  0.54568E+0004 -0.29395E+0004  0.31118E-0011  0.91229E-0012  0.90328E-0011
  0.55000E+0004 -0.29394E+0004 -0.45783E-0011  0.77847E-0011 -0.16206E-0010
  0.52500E+0004 -0.29295E+0004  0.28009E-0011  0.97924E-0011 -0.83737E-0011
  0.52932E+0004 -0.29294E+0004 -0.57535E-0012  0.11232E-0011 -0.56646E-0012
  0.53750E+0004 -0.29292E+0004 -0.40737E-0011  0.27319E-0011 -0.36843E-0011
  0.54568E+0004 -0.29291E+0004  0.39775E-0013  0.44699E-0011 -0.49425E-0012
  0.55000E+0004 -0.29290E+0004  0.17400E-0011 -0.22781E-0011  0.48860E-0011
  0.52500E+0004 -0.29098E+0004  0.12191E-0011  0.85568E-0011 -0.40279E-0011
  0.52932E+0004 -0.29097E+0004  0.12023E-0011  0.21781E-0011  0.14544E-0011
  0.53750E+0004 -0.29095E+0004 -0.15855E-0011 -0.17054E-0011  0.18641E-0011
  0.54568E+0004 -0.29093E+0004 -0.53779E-0011  0.37435E-0012 -0.67229E-0011
  0.55000E+0004 -0.29092E+0004  0.59225E-0011 -0.36569E-0011  0.69027E-0011
  0.52500E+0004 -0.28901E+0004  0.33747E-0011  0.32986E-0011 -0.28429E-0011
  0.52932E+0004 -0.28900E+0004  0.50427E-0012 -0.55753E-0012  0.16809E-0011
  0.53750E+0004 -0.28897E+0004 -0.17644E-0011  0.27570E-0013 -0.10580E-0011
  0.54568E+0004 -0.28895E+0004 -0.38685E-0011  0.16059E-0011 -0.48683E-0011
  0.55000E+0004 -0.28893E+0004 -0.18315E-0011 -0.32318E-0011  0.31418E-0011
  0.52500E+0004 -0.28797E+0004  0.60985E-0011 -0.76047E-0011  0.86742E-0011
  0.52932E+0004 -0.28796E+0004  0.32565E-0011  0.24346E-0011  0.11677E-0011
  0.53750E+0004 -0.28793E+0004 -0.14023E-0011  0.17303E-0011 -0.20454E-0011
  0.54568E+0004 -0.28790E+0004  0.20521E-0011  0.16068E-0011  0.45897E-0011
  0.55000E+0004 -0.28789E+0004 -0.11257E-0010 -0.23984E-0010  0.14333E-0010
  0.55000E+0004 -0.29394E+0004 -0.45783E-0011  0.77847E-0011 -0.16206E-0010
  0.55432E+0004 -0.29394E+0004 -0.37890E-0011 -0.53815E-0012 -0.24644E-0011
  0.56250E+0004 -0.29393E+0004 -0.17015E-0011 -0.61310E-0012 -0.34680E-0011
  0.57068E+0004 -0.29392E+0004 -0.14696E-0010  0.33711E-0011 -0.36541E-0010
  0.57500E+0004 -0.29391E+0004 -0.61716E-0011 -0.64740E-0011 -0.10263E-0010
  0.55000E+0004 -0.29290E+0004  0.17400E-0011 -0.22781E-0011  0.48860E-0011
  0.55432E+0004 -0.29289E+0004 -0.27322E-0011  0.10496E-0011 -0.29043E-0011
  0.56250E+0004 -0.29288E+0004  0.20677E-0011 -0.82840E-0013  0.35421E-0011
  0.57068E+0004 -0.29287E+0004  0.11638E-0011 -0.33298E-0012 -0.22614E-0011
  0.57500E+0004 -0.29286E+0004 -0.64622E-0011 -0.48971E-0011 -0.92091E-0011
  0.55000E+0004 -0.29092E+0004  0.59225E-0011 -0.36569E-0011  0.69027E-0011
  0.55432E+0004 -0.29091E+0004 -0.40364E-0013 -0.52609E-0013  0.65958E-0012
  0.56250E+0004 -0.29089E+0004  0.23031E-0011  0.12994E-0012  0.59464E-0011
  0.57068E+0004 -0.29087E+0004  0.45876E-0011 -0.98751E-0012  0.74214E-0011
  0.57500E+0004 -0.29087E+0004  0.18130E-0011 -0.29991E-0011  0.51824E-0011
  0.55000E+0004 -0.28893E+0004 -0.18315E-0011 -0.32318E-0011  0.31418E-0011
  0.55432E+0004 -0.28892E+0004 -0.24082E-0011 -0.42334E-0012 -0.12761E-0011
  0.56250E+0004 -0.28890E+0004 -0.62914E-0012 -0.32800E-0012  0.56178E-0012
  0.57068E+0004 -0.28888E+0004  0.49930E-0011 -0.73492E-0012  0.58367E-0011
  0.57500E+0004 -0.28887E+0004  0.11129E-0010 -0.20097E-0011  0.17642E-0010
  0.55000E+0004 -0.28789E+0004 -0.11257E-0010 -0.23984E-0010  0.14333E-0010
  0.55432E+0004 -0.28788E+0004  0.56231E-0013 -0.32445E-0011  0.69125E-0011
  0.56250E+0004 -0.28785E+0004 -0.16879E-0011 -0.11682E-0011 -0.11088E-0011
  0.57068E+0004 -0.28783E+0004  0.52437E-0012  0.13737E-0012 -0.27431E-0011
  0.57500E+0004 -0.28782E+0004 -0.57118E-0011 -0.22079E-0011 -0.14354E-0010
  0.57500E+0004 -0.29391E+0004 -0.61716E-0011 -0.64740E-0011 -0.10263E-0010
  0.57932E+0004 -0.29390E+0004 -0.83164E-0011  0.28354E-0011 -0.25529E-0010
  0.58750E+0004 -0.29389E+0004 -0.92646E-0011  0.35354E-0011 -0.28241E-0010
  0.59568E+0004 -0.29388E+0004 -0.16330E-0011  0.11258E-0011 -0.76975E-0011
  0.60000E+0004 -0.29387E+0004  0.17419E-0010  0.39139E-0011  0.24733E-0010
  0.57500E+0004 -0.29286E+0004 -0.64622E-0011 -0.48971E-0011 -0.92091E-0011
  0.57932E+0004 -0.29285E+0004  0.41669E-0011  0.14023E-0011  0.78639E-0012
  0.58750E+0004 -0.29284E+0004  0.98861E-0012  0.26105E-0011 -0.77066E-0011
  0.59568E+0004 -0.29282E+0004 -0.71877E-0011  0.78600E-0012 -0.17618E-0010
  0.60000E+0004 -0.29281E+0004 -0.50898E-0011  0.34916E-0011 -0.16618E-0010
  0.57500E+0004 -0.29087E+0004  0.18130E-0011 -0.29991E-0011  0.51824E-0011
  0.57932E+0004 -0.29086E+0004  0.14078E-0011 -0.35336E-0012 -0.33431E-0011
  0.58750E+0004 -0.29084E+0004  0.79531E-0012  0.15765E-0011 -0.54363E-0011
  0.59568E+0004 -0.29082E+0004 -0.21278E-0011  0.14183E-0011 -0.10244E-0010
  0.60000E+0004 -0.29081E+0004 -0.94685E-0011  0.21452E-0011 -0.22501E-0010
  0.57500E+0004 -0.28887E+0004  0.11129E-0010 -0.20097E-0011  0.17642E-0010
  0.57932E+0004 -0.28886E+0004 -0.51187E-0011  0.49251E-0012 -0.17927E-0010
  0.58750E+0004 -0.28884E+0004 -0.13385E-0011  0.56177E-0012 -0.89229E-0011
  0.59568E+0004 -0.28881E+0004 -0.98838E-0012  0.18825E-0011 -0.94827E-0011
  0.60000E+0004 -0.28880E+0004 -0.13701E-0010 -0.57735E-0011 -0.24145E-0010
  0.57500E+0004 -0.28782E+0004 -0.57118E-0011 -0.22079E-0011 -0.14354E-0010
  0.57932E+0004 -0.28781E+0004  0.69109E-0011  0.33622E-0012  0.68219E-0011
  0.58750E+0004 -0.28778E+0004  0.24366E-0011  0.18981E-0012 -0.52370E-0012
  0.59568E+0004 -0.28775E+0004 -0.75468E-0011  0.16467E-0011 -0.21591E-0010
  0.60000E+0004 -0.28774E+0004  0.38831E-0011 -0.65508E-0011  0.12414E-0010
  0.60000E+0004 -0.29387E+0004  0.17419E-0010  0.39139E-0011  0.24733E-0010
  0.60432E+0004 -0.29386E+0004  0.14008E-0010 -0.76683E-0014  0.21575E-0010
  0.61250E+0004 -0.29384E+0004 -0.14200E-0010  0.50940E-0011 -0.39879E-0010
  0.62068E+0004 -0.29382E+0004 -0.71925E-0011  0.13361E-0011 -0.17860E-0010
  0.62500E+0004 -0.29381E+0004  0.42592E-0010  0.14067E-0010  0.73543E-0010
  0.60000E+0004 -0.29281E+0004 -0.50898E-0011  0.34916E-0011 -0.16618E-0010
  0.60432E+0004 -0.29280E+0004  0.86788E-0011  0.29383E-0012  0.11549E-0010
  0.61250E+0004 -0.29278E+0004  0.45094E-0011  0.33097E-0011 -0.13051E-0011
  0.62068E+0004 -0.29276E+0004 -0.69067E-0011  0.11674E-0011 -0.19113E-0010
  0.62500E+0004 -0.29274E+0004  0.12759E-0010  0.63519E-0012  0.27571E-0010
  0.60000E+0004 -0.29081E+0004 -0.94685E-0011  0.21452E-0011 -0.22501E-0010
  0.60432E+0004 -0.29079E+0004  0.61597E-0011 -0.74628E-0012  0.70016E-0011
  0.61250E+0004 -0.29076E+0004  0.93844E-0011  0.16927E-0011  0.11138E-0010
  0.62068E+0004 -0.29073E+0004  0.53366E-0011  0.89225E-0012  0.19966E-0011
  0.62500E+0004 -0.29072E+0004 -0.12845E-0010 -0.56209E-0011 -0.18245E-0010
  0.60000E+0004 -0.28880E+0004 -0.13701E-0010 -0.57735E-0011 -0.24145E-0010
  0.60432E+0004 -0.28878E+0004  0.86488E-0011 -0.60935E-0012  0.96973E-0011
  0.61250E+0004 -0.28875E+0004  0.61929E-0011  0.24358E-0011  0.31669E-0011
  0.62068E+0004 -0.28871E+0004  0.74314E-0011  0.20601E-0011  0.71493E-0011
  0.62500E+0004 -0.28869E+0004  0.43932E-0012 -0.11436E-0011 -0.37052E-0011
  0.60000E+0004 -0.28774E+0004  0.38831E-0011 -0.65508E-0011  0.12414E-0010
  0.60432E+0004 -0.28772E+0004  0.58616E-0011  0.84370E-0012  0.10311E-0011
  0.61250E+0004 -0.28768E+0004  0.43768E-0011  0.71042E-0011 -0.38815E-0011
  0.62068E+0004 -0.28765E+0004 -0.65291E-0011  0.18352E-0012 -0.17879E-0010
  0.62500E+0004 -0.28763E+0004  0.10151E-0010 -0.55281E-0011  0.18130E-0010
  0.62500E+0004 -0.29381E+0004  0.42592E-0010  0.14067E-0010  0.73543E-0010
  0.62932E+0004 -0.29380E+0004 -0.14664E-0010 -0.81699E-0011 -0.24454E-0010
  0.63750E+0004 -0.29377E+0004 -0.27175E-0011  0.66929E-0011 -0.20681E-0010
  0.64568E+0004 -0.29374E+0004  0.28181E-0010  0.15099E-0010  0.39419E-0010
  0.65000E+0004 -0.29373E+0004  0.27051E-0012 -0.17580E-0011  0.22923E-0012
  0.62500E+0004 -0.29274E+0004  0.12759E-0010  0.63519E-0012  0.27571E-0010
  0.62932E+0004 -0.29273E+0004 -0.87131E-0012 -0.69309E-0011  0.12802E-0011
  0.63750E+0004 -0.29270E+0004 -0.41379E-0011  0.14053E-0011 -0.18238E-0010
  0.64568E+0004 -0.29266E+0004  0.32000E-0011  0.38022E-0011  0.18886E-0012
  0.65000E+0004 -0.29265E+0004 -0.12849E-0011 -0.11695E-0011  0.13876E-0012
  0.62500E+0004 -0.29072E+0004 -0.12845E-0010 -0.56209E-0011 -0.18245E-0010
  0.62932E+0004 -0.29070E+0004 -0.78165E-0012 -0.24063E-0011 -0.40513E-0011
  0.63750E+0004 -0.29066E+0004 -0.54723E-0011 -0.39139E-0011 -0.13950E-0010
  0.64568E+0004 -0.29062E+0004 -0.32387E-0011 -0.45717E-0011 -0.53825E-0011
  0.65000E+0004 -0.29060E+0004 -0.12191E-0010 -0.81756E-0012 -0.20142E-0010
  0.62500E+0004 -0.28869E+0004  0.43932E-0012 -0.11436E-0011 -0.37052E-0011
  0.62932E+0004 -0.28867E+0004 -0.72905E-0011 -0.26489E-0011 -0.16633E-0010
  0.63750E+0004 -0.28862E+0004 -0.26943E-0011 -0.19632E-0011 -0.93939E-0011
  0.64568E+0004 -0.28857E+0004  0.36663E-0011 -0.71503E-0012  0.41500E-0011
  0.65000E+0004 -0.28854E+0004 -0.87375E-0011 -0.40834E-0011 -0.14065E-0010
  0.62500E+0004 -0.28763E+0004  0.10151E-0010 -0.55281E-0011  0.18130E-0010
  0.62932E+0004 -0.28760E+0004  0.18154E-0010  0.25465E-0011  0.29392E-0010
  0.63750E+0004 -0.28754E+0004  0.11795E-0010  0.38483E-0011  0.13421E-0010
  0.64568E+0004 -0.28749E+0004  0.13040E-0011  0.35135E-0011 -0.38678E-0011
  0.65000E+0004 -0.28746E+0004  0.42901E-0011 -0.74674E-0012  0.72191E-0011
  0.65000E+0004 -0.29373E+0004  0.27051E-0012 -0.17580E-0011  0.22923E-0012
  0.65432E+0004 -0.29371E+0004  0.98258E-0011  0.98542E-0011  0.72483E-0011
  0.66250E+0004 -0.29368E+0004  0.76585E-0011 -0.41018E-0012  0.16884E-0010
  0.67068E+0004 -0.29364E+0004  0.74198E-0011  0.38103E-0011  0.71357E-0011
  0.67500E+0004 -0.29362E+0004 -0.60375E-0011 -0.64116E-0011 -0.48110E-0011
  0.65000E+0004 -0.29265E+0004 -0.12849E-0011 -0.11695E-0011  0.13876E-0012
  0.65432E+0004 -0.29263E+0004 -0.59002E-0011 -0.30402E-0011 -0.11772E-0010
  0.66250E+0004 -0.29258E+0004  0.32324E-0011 -0.28969E-0012  0.59240E-0011
  0.67068E+0004 -0.29254E+0004  0.85144E-0011  0.68397E-0011  0.58129E-0011
  0.67500E+0004 -0.29252E+0004 -0.91392E-0012 -0.23314E-0011 -0.19533E-0011
  0.65000E+0004 -0.29060E+0004 -0.12191E-0010 -0.81756E-0012 -0.20142E-0010
  0.65432E+0004 -0.29057E+0004 -0.46436E-0011 -0.72438E-0011 -0.18202E-0011
  0.66250E+0004 -0.29051E+0004  0.15421E-0011 -0.17586E-0011  0.22489E-0011
  0.67068E+0004 -0.29046E+0004  0.11761E-0011  0.95082E-0012 -0.18691E-0011
  0.67500E+0004 -0.29043E+0004 -0.86770E-0011  0.36448E-0011 -0.24766E-0010
  0.65000E+0004 -0.28854E+0004 -0.87375E-0011 -0.40834E-0011 -0.14065E-0010
  0.65432E+0004 -0.28851E+0004  0.35220E-0012 -0.34561E-0011  0.32958E-0011
  0.66250E+0004 -0.28844E+0004  0.79729E-0011 -0.11828E-0011  0.13280E-0010
  0.67068E+0004 -0.28838E+0004 -0.20365E-0011 -0.16469E-0011 -0.54633E-0011
  0.67500E+0004 -0.28835E+0004 -0.85985E-0011 -0.15063E-0011 -0.23913E-0010
  0.65000E+0004 -0.28746E+0004  0.42901E-0011 -0.74674E-0012  0.72191E-0011
  0.65432E+0004 -0.28742E+0004  0.57235E-0012  0.20858E-0012 -0.23623E-0011
  0.66250E+0004 -0.28735E+0004  0.15639E-0010  0.83216E-0011  0.18466E-0010
  0.67068E+0004 -0.28728E+0004  0.13313E-0010  0.50835E-0011  0.18304E-0010
  0.67500E+0004 -0.28724E+0004  0.11090E-0010  0.21036E-0010 -0.10085E-0010
  0.67500E+0004 -0.29362E+0004 -0.60375E-0011 -0.64116E-0011 -0.48110E-0011
  0.67932E+0004 -0.29360E+0004  0.49223E-0011  0.33550E-0011  0.37005E-0011
  0.68750E+0004 -0.29356E+0004 -0.30736E-0011  0.19992E-0011 -0.28472E-0011
  0.69568E+0004 -0.29352E+0004 -0.15941E-0011  0.68492E-0011 -0.60405E-0011
  0.70000E+0004 -0.29350E+0004 -0.21667E-0011 -0.44402E-0012 -0.67144E-0011
  0.67500E+0004 -0.29252E+0004 -0.91392E-0012 -0.23314E-0011 -0.19533E-0011
  0.67932E+0004 -0.29250E+0004  0.33090E-0011  0.39170E-0012  0.42415E-0011
  0.68750E+0004 -0.29245E+0004 -0.21751E-0011 -0.16510E-0012 -0.18591E-0011
  0.69568E+0004 -0.29240E+0004 -0.75129E-0012  0.22704E-0011 -0.10700E-0011
  0.70000E+0004 -0.29238E+0004  0.35981E-0011 -0.10741E-0011  0.27874E-0011
  0.67500E+0004 -0.29043E+0004 -0.86770E-0011  0.36448E-0011 -0.24766E-0010
  0.67932E+0004 -0.29040E+0004 -0.61324E-0011 -0.78953E-0011 -0.59937E-0011
  0.68750E+0004 -0.29034E+0004 -0.86447E-0012 -0.20097E-0011 -0.47729E-0012
  0.69568E+0004 -0.29028E+0004 -0.80694E-0012  0.55553E-0012 -0.16421E-0011
  0.70000E+0004 -0.29025E+0004  0.19619E-0011  0.19675E-0011 -0.51484E-0011
  0.67500E+0004 -0.28835E+0004 -0.85985E-0011 -0.15063E-0011 -0.23913E-0010
  0.67932E+0004 -0.28831E+0004 -0.26054E-0011 -0.56501E-0011 -0.29675E-0011
  0.68750E+0004 -0.28823E+0004  0.16740E-0011  0.88455E-0012  0.22486E-0011
  0.69568E+0004 -0.28816E+0004 -0.22913E-0012  0.10831E-0011 -0.13571E-0011
  0.70000E+0004 -0.28812E+0004 -0.39831E-0011 -0.73063E-0011 -0.71486E-0011
  0.67500E+0004 -0.28724E+0004  0.11090E-0010  0.21036E-0010 -0.10085E-0010
  0.67932E+0004 -0.28720E+0004  0.73522E-0011  0.27743E-0011  0.79120E-0011
  0.68750E+0004 -0.28712E+0004  0.41000E-0011  0.29311E-0011  0.56347E-0011
  0.69568E+0004 -0.28704E+0004 -0.10687E-0012 -0.10483E-0011  0.19240E-0011
  0.70000E+0004 -0.28700E+0004 -0.13929E-0011 -0.85812E-0011  0.36687E-0011
  0.70000E+0004 -0.29350E+0004 -0.21667E-0011 -0.44402E-0012 -0.67144E-0011
  0.70432E+0004 -0.29347E+0004 -0.27570E-0011  0.10589E-0011 -0.15287E-0011
  0.71250E+0004 -0.29343E+0004 -0.23138E-0011  0.59342E-0011 -0.89600E-0011
  0.72068E+0004 -0.29339E+0004  0.75158E-0012  0.16332E-0011  0.69567E-0012
  0.72500E+0004 -0.29336E+0004  0.21051E-0011  0.11681E-0011  0.56415E-0012
  0.70000E+0004 -0.29238E+0004  0.35981E-0011 -0.10741E-0011  0.27874E-0011
  0.70432E+0004 -0.29235E+0004 -0.11714E-0011 -0.12178E-0011  0.31085E-0011
  0.71250E+0004 -0.29230E+0004 -0.10559E-0011  0.18995E-0011 -0.26235E-0011
  0.72068E+0004 -0.29224E+0004 -0.92086E-0012  0.17345E-0011 -0.24677E-0011
  0.72500E+0004 -0.29222E+0004 -0.13164E-0011  0.48151E-0011 -0.88194E-0011
  0.70000E+0004 -0.29025E+0004  0.19619E-0011  0.19675E-0011 -0.51484E-0011
  0.70432E+0004 -0.29021E+0004  0.17374E-0011 -0.24825E-0012  0.46141E-0011
  0.71250E+0004 -0.29015E+0004 -0.17045E-0011  0.17429E-0011 -0.50800E-0011
  0.72068E+0004 -0.29008E+0004 -0.20091E-0011  0.11869E-0011 -0.31672E-0011
  0.72500E+0004 -0.29004E+0004 -0.39577E-0011  0.16889E-0012 -0.59586E-0011
  0.70000E+0004 -0.28812E+0004 -0.39831E-0011 -0.73063E-0011 -0.71486E-0011
  0.70432E+0004 -0.28808E+0004  0.14294E-0011  0.20824E-0011 -0.81508E-0012
  0.71250E+0004 -0.28800E+0004 -0.32098E-0012  0.27651E-0011 -0.31911E-0011
  0.72068E+0004 -0.28791E+0004 -0.92376E-0012  0.13470E-0011 -0.26579E-0011
  0.72500E+0004 -0.28787E+0004 -0.23349E-0011 -0.64803E-0011  0.31986E-0011
  0.70000E+0004 -0.28700E+0004 -0.13929E-0011 -0.85812E-0011  0.36687E-0011
  0.70432E+0004 -0.28695E+0004 -0.26573E-0012  0.73453E-0011 -0.93545E-0011
  0.71250E+0004 -0.28686E+0004  0.21192E-0012  0.24864E-0011 -0.10837E-0011
  0.72068E+0004 -0.28677E+0004 -0.40768E-0012  0.29965E-0011 -0.41320E-0011
  0.72500E+0004 -0.28673E+0004 -0.32057E-0011 -0.51237E-0011 -0.12563E-0011
  0.72500E+0004 -0.29336E+0004  0.21051E-0011  0.11681E-0011  0.56415E-0012
  0.72932E+0004 -0.29334E+0004 -0.65795E-0012 -0.10323E-0011  0.66419E-0012
  0.73750E+0004 -0.29329E+0004 -0.30452E-0011  0.33106E-0011 -0.10076E-0010
  0.74568E+0004 -0.29324E+0004 -0.12523E-0011  0.12264E-0011 -0.13089E-0011
  0.75000E+0004 -0.29322E+0004  0.40420E-0011  0.63793E-0011 -0.54283E-0012
  0.72500E+0004 -0.29222E+0004 -0.13164E-0011  0.48151E-0011 -0.88194E-0011
  0.72932E+0004 -0.29219E+0004 -0.18103E-0011  0.13373E-0011 -0.44632E-0011
  0.73750E+0004 -0.29213E+0004 -0.40031E-0011  0.24031E-0011 -0.10494E-0010
  0.74568E+0004 -0.29208E+0004 -0.22258E-0011  0.25383E-0011 -0.47199E-0011
  0.75000E+0004 -0.29205E+0004  0.32789E-0012  0.53101E-0011 -0.52799E-0011
  0.72500E+0004 -0.29004E+0004 -0.39577E-0011  0.16889E-0012 -0.59586E-0011
  0.72932E+0004 -0.29001E+0004 -0.23250E-0011  0.16651E-0011 -0.57873E-0011
  0.73750E+0004 -0.28994E+0004 -0.50200E-0011  0.20928E-0011 -0.11131E-0010
  0.74568E+0004 -0.28987E+0004 -0.17159E-0011  0.11756E-0011 -0.33705E-0011
  0.75000E+0004 -0.28983E+0004  0.37867E-0011  0.47607E-0011  0.17298E-0011
  0.72500E+0004 -0.28787E+0004 -0.23349E-0011 -0.64803E-0011  0.31986E-0011
  0.72932E+0004 -0.28783E+0004 -0.24304E-0011  0.16513E-0012 -0.55742E-0011
  0.73750E+0004 -0.28774E+0004 -0.41284E-0011  0.91581E-0012 -0.75583E-0011
  0.74568E+0004 -0.28765E+0004 -0.19500E-0011 -0.13821E-0011 -0.64278E-0012
  0.75000E+0004 -0.28761E+0004  0.42319E-0011  0.22612E-0011  0.37840E-0011
  0.72500E+0004 -0.28673E+0004 -0.32057E-0011 -0.51237E-0011 -0.12563E-0011
  0.72932E+0004 -0.28668E+0004 -0.34330E-0013 -0.24457E-0013 -0.17543E-0011
  0.73750E+0004 -0.28658E+0004 -0.70129E-0012 -0.33696E-0011  0.40404E-0011
  0.74568E+0004 -0.28649E+0004 -0.14523E-0011 -0.18407E-0011  0.48283E-0012
  0.75000E+0004 -0.28644E+0004 -0.10580E-0011  0.61007E-0011 -0.96206E-0011
  0.75000E+0004 -0.29322E+0004  0.40420E-0011  0.63793E-0011 -0.54283E-0012
  0.75432E+0004 -0.29319E+0004 -0.66994E-0012  0.10608E-0011 -0.33690E-0011
  0.76250E+0004 -0.29314E+0004 -0.56291E-0012 -0.17075E-0011 -0.12523E-0011
  0.77068E+0004 -0.29309E+0004  0.19909E-0011  0.76251E-0012  0.19043E-0011
  0.77500E+0004 -0.29306E+0004 -0.15982E-0011  0.11332E-0011 -0.45055E-0011
  0.75000E+0004 -0.29205E+0004  0.32789E-0012  0.53101E-0011 -0.52799E-0011
  0.75432E+0004 -0.29202E+0004 -0.13823E-0011  0.57282E-0012 -0.46500E-0011
  0.76250E+0004 -0.29196E+0004 -0.22326E-0012  0.33025E-0012 -0.20273E-0011
  0.77068E+0004 -0.29190E+0004  0.17298E-0011  0.53865E-0012  0.63003E-0012
  0.77500E+0004 -0.29187E+0004 -0.16711E-0011  0.55396E-0012 -0.56956E-0011
  0.75000E+0004 -0.28983E+0004  0.37867E-0011  0.47607E-0011  0.17298E-0011
  0.75432E+0004 -0.28979E+0004 -0.93781E-0012 -0.20821E-0011 -0.10793E-0011
  0.76250E+0004 -0.28971E+0004 -0.77285E-0012  0.26557E-0012 -0.30312E-0011
  0.77068E+0004 -0.28964E+0004  0.13297E-0011  0.17866E-0012  0.14420E-0011
  0.77500E+0004 -0.28959E+0004  0.14929E-0011  0.20659E-0011 -0.22896E-0011
  0.75000E+0004 -0.28761E+0004  0.42319E-0011  0.22612E-0011  0.37840E-0011
  0.75432E+0004 -0.28756E+0004  0.10181E-0011 -0.16800E-0011  0.25280E-0011
  0.76250E+0004 -0.28747E+0004 -0.26423E-0012 -0.90663E-0014 -0.26568E-0011
  0.77068E+0004 -0.28737E+0004 -0.86187E-0012 -0.21630E-0011  0.14120E-0011
  0.77500E+0004 -0.28732E+0004  0.22104E-0011  0.36894E-0011 -0.42409E-0012
  0.75000E+0004 -0.28644E+0004 -0.10580E-0011  0.61007E-0011 -0.96206E-0011
  0.75432E+0004 -0.28638E+0004 -0.13289E-0011  0.55836E-0013 -0.44469E-0011
  0.76250E+0004 -0.28628E+0004  0.58047E-0013 -0.39718E-0013 -0.22578E-0011
  0.77068E+0004 -0.28618E+0004 -0.19482E-0011 -0.17855E-0011 -0.17261E-0011
  0.77500E+0004 -0.28613E+0004  0.31480E-0011  0.32175E-0011  0.21342E-0011
  0.77500E+0004 -0.29306E+0004 -0.15982E-0011  0.11332E-0011 -0.45055E-0011
  0.77932E+0004 -0.29303E+0004 -0.10253E-0012  0.53922E-0012  0.18824E-0012
  0.78750E+0004 -0.29298E+0004 -0.31894E-0011  0.36175E-0011 -0.11649E-0010
  0.79568E+0004 -0.29292E+0004  0.19268E-0012  0.82205E-0012 -0.23301E-0011
  0.80000E+0004 -0.29289E+0004  0.45786E-0012  0.62950E-0012  0.67567E-0012
  0.77500E+0004 -0.29187E+0004 -0.16711E-0011  0.55396E-0012 -0.56956E-0011
  0.77932E+0004 -0.29183E+0004 -0.87042E-0012  0.44731E-0012 -0.18324E-0011
  0.78750E+0004 -0.29177E+0004  0.95373E-0012  0.60947E-0012 -0.21460E-0013
  0.79568E+0004 -0.29170E+0004  0.18114E-0011  0.44985E-0012  0.17693E-0011
  0.80000E+0004 -0.29167E+0004 -0.24624E-0011 -0.12545E-0011 -0.30689E-0011
  0.77500E+0004 -0.28959E+0004  0.14929E-0011  0.20659E-0011 -0.22896E-0011
  0.77932E+0004 -0.28955E+0004  0.39491E-0012  0.39147E-0012  0.61569E-0013
  0.78750E+0004 -0.28947E+0004  0.77562E-0012  0.59842E-0012  0.42849E-0012
  0.79568E+0004 -0.28938E+0004  0.11799E-0014  0.20968E-0011 -0.25022E-0011
  0.80000E+0004 -0.28934E+0004  0.10257E-0012  0.69318E-0012  0.28730E-0012
  0.77500E+0004 -0.28732E+0004  0.22104E-0011  0.36894E-0011 -0.42409E-0012
  0.77932E+0004 -0.28727E+0004  0.13665E-0011  0.18945E-0011  0.28198E-0012
  0.78750E+0004 -0.28717E+0004  0.69002E-0012  0.12812E-0011 -0.25213E-0012
  0.79568E+0004 -0.28707E+0004 -0.20107E-0011  0.31053E-0011 -0.74391E-0011
  0.80000E+0004 -0.28701E+0004  0.34246E-0011  0.36351E-0011  0.34709E-0011
  0.77500E+0004 -0.28613E+0004  0.31480E-0011  0.32175E-0011  0.21342E-0011
  0.77932E+0004 -0.28607E+0004 -0.18656E-0011  0.47963E-0011 -0.91947E-0011
  0.78750E+0004 -0.28596E+0004  0.20022E-0011 -0.80148E-0013  0.39132E-0011
  0.79568E+0004 -0.28585E+0004 -0.27543E-0011  0.30465E-0011 -0.87764E-0011
  0.80000E+0004 -0.28579E+0004  0.12989E-0011  0.33338E-0011 -0.13980E-0011
  0.80000E+0004 -0.29289E+0004  0.45786E-0012  0.62950E-0012  0.67567E-0012
  0.80432E+0004 -0.29286E+0004  0.50796E-0011 -0.31038E-0012  0.11410E-0010
  0.81250E+0004 -0.29280E+0004  0.16703E-0011 -0.90218E-0012  0.46516E-0011
  0.82068E+0004 -0.29274E+0004  0.26364E-0011 -0.22760E-0011  0.84332E-0011
  0.82500E+0004 -0.29271E+0004 -0.35482E-0011 -0.43794E-0011 -0.24867E-0011
  0.80000E+0004 -0.29167E+0004 -0.24624E-0011 -0.12545E-0011 -0.30689E-0011
  0.80432E+0004 -0.29163E+0004  0.18888E-0011  0.10364E-0011  0.38268E-0011
  0.81250E+0004 -0.29156E+0004  0.16617E-0012 -0.31877E-0012  0.10749E-0011
  0.82068E+0004 -0.29149E+0004 -0.11542E-0011 -0.16685E-0011 -0.60736E-0013
  0.82500E+0004 -0.29145E+0004 -0.26485E-0011 -0.37230E-0011 -0.16671E-0011
  0.80000E+0004 -0.28934E+0004  0.10257E-0012  0.69318E-0012  0.28730E-0012
  0.80432E+0004 -0.28929E+0004  0.53449E-0012  0.20754E-0011  0.60293E-0012
  0.81250E+0004 -0.28921E+0004 -0.12193E-0011 -0.18439E-0012 -0.16028E-0011
  0.82068E+0004 -0.28912E+0004 -0.17944E-0011 -0.15053E-0011 -0.19037E-0011
  0.82500E+0004 -0.28907E+0004 -0.17652E-0011 -0.32039E-0011 -0.16433E-0013
  0.80000E+0004 -0.28701E+0004  0.34246E-0011  0.36351E-0011  0.34709E-0011
  0.80432E+0004 -0.28696E+0004  0.14119E-0011  0.19757E-0011  0.20814E-0011
  0.81250E+0004 -0.28685E+0004 -0.60851E-0012 -0.20722E-0013 -0.60186E-0012
  0.82068E+0004 -0.28674E+0004  0.15039E-0011 -0.18057E-0011  0.48053E-0011
  0.82500E+0004 -0.28668E+0004 -0.22919E-0011 -0.25290E-0011 -0.18738E-0011
  0.80000E+0004 -0.28579E+0004  0.12989E-0011  0.33338E-0011 -0.13980E-0011
  0.80432E+0004 -0.28573E+0004  0.38846E-0012  0.17600E-0011  0.25530E-0012
  0.81250E+0004 -0.28561E+0004  0.62671E-0012 -0.44035E-0012  0.22853E-0011
  0.82068E+0004 -0.28549E+0004  0.24417E-0011 -0.19761E-0011  0.69931E-0011
  0.82500E+0004 -0.28543E+0004 -0.28703E-0011 -0.24293E-0011 -0.33140E-0011
  0.82500E+0004 -0.29271E+0004 -0.35482E-0011 -0.43794E-0011 -0.24867E-0011
  0.82932E+0004 -0.29269E+0004  0.11721E-0012 -0.16559E-0011  0.57453E-0012
  0.83750E+0004 -0.29263E+0004  0.14891E-0011 -0.76792E-0012  0.32002E-0011
  0.84568E+0004 -0.29258E+0004  0.19945E-0012 -0.52764E-0012 -0.12180E-0011
  0.85000E+0004 -0.29255E+0004 -0.37671E-0011 -0.86308E-0012 -0.55193E-0011
  0.82500E+0004 -0.29145E+0004 -0.26485E-0011 -0.37230E-0011 -0.16671E-0011
  0.82932E+0004 -0.29142E+0004 -0.24731E-0012 -0.17862E-0011  0.12178E-0012
  0.83750E+0004 -0.29136E+0004 -0.76990E-0012 -0.92666E-0012 -0.15769E-0011
  0.84568E+0004 -0.29130E+0004 -0.16754E-0012 -0.59489E-0012 -0.19388E-0011
  0.85000E+0004 -0.29127E+0004  0.16391E-0012 -0.47623E-0012  0.12959E-0011
  0.82500E+0004 -0.28907E+0004 -0.17652E-0011 -0.32039E-0011 -0.16433E-0013
  0.82932E+0004 -0.28903E+0004 -0.16700E-0011 -0.20524E-0011 -0.80339E-0012
  0.83750E+0004 -0.28895E+0004  0.57109E-0012 -0.68211E-0012  0.10431E-0012
  0.84568E+0004 -0.28887E+0004  0.18888E-0011 -0.91568E-0013  0.18458E-0011
  0.85000E+0004 -0.28883E+0004  0.24073E-0011  0.42249E-0012  0.43139E-0011
  0.82500E+0004 -0.28668E+0004 -0.22919E-0011 -0.25290E-0011 -0.18738E-0011
  0.82932E+0004 -0.28663E+0004 -0.85117E-0012 -0.19071E-0011  0.12040E-0011
  0.83750E+0004 -0.28654E+0004  0.30388E-0011 -0.71865E-0012  0.50660E-0011
  0.84568E+0004 -0.28644E+0004  0.34517E-0011 -0.95937E-0013  0.52797E-0011
  0.85000E+0004 -0.28639E+0004  0.58944E-0012  0.10157E-0011 -0.12129E-0012
  0.82500E+0004 -0.28543E+0004 -0.28703E-0011 -0.24293E-0011 -0.33140E-0011
  0.82932E+0004 -0.28537E+0004  0.13511E-0012 -0.17319E-0011  0.29201E-0011
  0.83750E+0004 -0.28527E+0004  0.29738E-0011 -0.75044E-0012  0.51800E-0011
  0.84568E+0004 -0.28516E+0004  0.67018E-0012 -0.55275E-0012  0.39418E-0012
  0.85000E+0004 -0.28510E+0004 -0.18038E-0011  0.54483E-0013 -0.36443E-0011
  0.85000E+0004 -0.29255E+0004 -0.37671E-0011 -0.86308E-0012 -0.55193E-0011
  0.85432E+0004 -0.29253E+0004  0.76015E-0012 -0.12081E-0011  0.37592E-0011
  0.86250E+0004 -0.29250E+0004  0.20371E-0012 -0.10999E-0011  0.14458E-0011
  0.87068E+0004 -0.29246E+0004 -0.16528E-0011 -0.87092E-0012 -0.11046E-0011
  0.87500E+0004 -0.29244E+0004 -0.69119E-0011 -0.13392E-0011 -0.98249E-0011
  0.85000E+0004 -0.29127E+0004  0.16391E-0012 -0.47623E-0012  0.12959E-0011
  0.85432E+0004 -0.29124E+0004 -0.16506E-0011 -0.12896E-0011 -0.10906E-0011
  0.86250E+0004 -0.29120E+0004 -0.19068E-0012 -0.96546E-0012  0.91541E-0012
  0.87068E+0004 -0.29116E+0004 -0.22319E-0011 -0.10751E-0011 -0.20939E-0011
  0.87500E+0004 -0.29114E+0004 -0.34541E-0011 -0.10567E-0011 -0.30333E-0011
  0.85000E+0004 -0.28883E+0004  0.24073E-0011  0.42249E-0012  0.43139E-0011
  0.85432E+0004 -0.28880E+0004 -0.17060E-0011 -0.10653E-0011 -0.23809E-0011
  0.86250E+0004 -0.28875E+0004 -0.13308E-0011 -0.75584E-0012 -0.13974E-0011
  0.87068E+0004 -0.28869E+0004 -0.11575E-0011 -0.77899E-0012  0.95443E-0013
  0.87500E+0004 -0.28866E+0004 -0.20514E-0011 -0.41733E-0012 -0.94011E-0013
  0.85000E+0004 -0.28639E+0004  0.58944E-0012  0.10157E-0011 -0.12129E-0012
  0.85432E+0004 -0.28636E+0004 -0.15612E-0011 -0.60498E-0012 -0.25733E-0011
  0.86250E+0004 -0.28629E+0004 -0.18314E-0011 -0.25355E-0012 -0.27293E-0011
  0.87068E+0004 -0.28622E+0004  0.48646E-0012 -0.27516E-0012  0.35928E-0011
  0.87500E+0004 -0.28619E+0004 -0.37057E-0011 -0.24832E-0012 -0.36418E-0011
  0.85000E+0004 -0.28510E+0004 -0.18038E-0011  0.54483E-0013 -0.36443E-0011
  0.85432E+0004 -0.28507E+0004 -0.79755E-0012 -0.49200E-0012 -0.11174E-0011
  0.86250E+0004 -0.28499E+0004 -0.17364E-0011 -0.28808E-0012 -0.24577E-0011
  0.87068E+0004 -0.28492E+0004 -0.18988E-0011 -0.78760E-0012 -0.80157E-0012
  0.87500E+0004 -0.28488E+0004 -0.38905E-0011 -0.13672E-0011 -0.31366E-0011
  0.87500E+0004 -0.29244E+0004 -0.69119E-0011 -0.13392E-0011 -0.98249E-0011
  0.87932E+0004 -0.29243E+0004 -0.68920E-0012 -0.11032E-0011  0.21360E-0011
  0.88750E+0004 -0.29240E+0004 -0.16944E-0012 -0.41200E-0012  0.10657E-0011
  0.89568E+0004 -0.29237E+0004 -0.42864E-0011 -0.14498E-0011 -0.53893E-0011
  0.90000E+0004 -0.29236E+0004  0.90041E-0012 -0.37986E-0012  0.27354E-0011
  0.87500E+0004 -0.29114E+0004 -0.34541E-0011 -0.10567E-0011 -0.30333E-0011
  0.87932E+0004 -0.29112E+0004 -0.13846E-0011 -0.11272E-0011  0.93299E-0012
  0.88750E+0004 -0.29109E+0004 -0.19024E-0011 -0.11817E-0011 -0.14695E-0011
  0.89568E+0004 -0.29106E+0004  0.60057E-0012  0.14714E-0011  0.12648E-0011
  0.90000E+0004 -0.29104E+0004  0.80588E-0012  0.27974E-0012  0.21311E-0011
  0.87500E+0004 -0.28866E+0004 -0.20514E-0011 -0.41733E-0012 -0.94011E-0013
  0.87932E+0004 -0.28864E+0004 -0.26155E-0011 -0.93368E-0012 -0.13082E-0011
  0.88750E+0004 -0.28860E+0004 -0.19762E-0011 -0.53049E-0012 -0.17882E-0011
  0.89568E+0004 -0.28856E+0004  0.10577E-0011  0.12730E-0011  0.21021E-0011
  0.90000E+0004 -0.28854E+0004  0.53224E-0012  0.32579E-0012  0.13661E-0011
  0.87500E+0004 -0.28619E+0004 -0.37057E-0011 -0.24832E-0012 -0.36418E-0011
  0.87932E+0004 -0.28616E+0004 -0.24551E-0011 -0.28837E-0012 -0.19624E-0011
  0.88750E+0004 -0.28611E+0004 -0.17609E-0011  0.21570E-0012 -0.15590E-0011
  0.89568E+0004 -0.28606E+0004 -0.93426E-0012 -0.72041E-0012  0.71176E-0013
  0.90000E+0004 -0.28604E+0004  0.22625E-0012 -0.29046E-0013  0.81030E-0012
  0.87500E+0004 -0.28488E+0004 -0.38905E-0011 -0.13672E-0011 -0.31366E-0011
  0.87932E+0004 -0.28485E+0004 -0.34366E-0011 -0.17932E-0011 -0.24469E-0011
  0.88750E+0004 -0.28480E+0004 -0.58521E-0012  0.45932E-0012  0.81165E-0012
  0.89568E+0004 -0.28474E+0004 -0.29932E-0011 -0.18618E-0011 -0.27879E-0011
  0.90000E+0004 -0.28472E+0004 -0.94003E-0012 -0.19009E-0011  0.41131E-0013
  0.90000E+0004 -0.29236E+0004  0.90041E-0012 -0.37986E-0012  0.27354E-0011
  0.90432E+0004 -0.29234E+0004  0.17493E-0011  0.85283E-0012  0.27621E-0011
  0.91250E+0004 -0.29232E+0004  0.63458E-0012 -0.17263E-0011  0.11997E-0011
  0.92068E+0004 -0.29229E+0004 -0.17817E-0012 -0.16872E-0011 -0.43652E-0012
  0.92500E+0004 -0.29227E+0004  0.25490E-0011  0.36738E-0011  0.40440E-0013
  0.90000E+0004 -0.29104E+0004  0.80588E-0012  0.27974E-0012  0.21311E-0011
  0.90432E+0004 -0.29102E+0004  0.12899E-0012 -0.43744E-0013  0.28476E-0012
  0.91250E+0004 -0.29099E+0004  0.19640E-0012 -0.22157E-0011  0.91942E-0012
  0.92068E+0004 -0.29096E+0004  0.94910E-0012 -0.96973E-0012  0.91933E-0012
  0.92500E+0004 -0.29094E+0004 -0.15327E-0011 -0.25104E-0011 -0.18510E-0011
  0.90000E+0004 -0.28854E+0004  0.53224E-0012  0.32579E-0012  0.13661E-0011
  0.90432E+0004 -0.28852E+0004  0.22158E-0012 -0.61378E-0012  0.65857E-0012
  0.91250E+0004 -0.28847E+0004  0.97563E-0012 -0.13432E-0011  0.20554E-0011
  0.92068E+0004 -0.28843E+0004  0.17332E-0011  0.34701E-0012  0.13048E-0011
  0.92500E+0004 -0.28841E+0004 -0.12396E-0011  0.97625E-0012 -0.44066E-0011
  0.90000E+0004 -0.28604E+0004  0.22625E-0012 -0.29046E-0013  0.81030E-0012
  0.90432E+0004 -0.28601E+0004  0.11285E-0011 -0.37893E-0012  0.19427E-0011
  0.91250E+0004 -0.28596E+0004  0.19852E-0011  0.52962E-0012  0.23496E-0011
  0.92068E+0004 -0.28591E+0004  0.51494E-0013 -0.63500E-0012 -0.34904E-0012
  0.92500E+0004 -0.28588E+0004  0.17500E-0011  0.23642E-0011  0.38132E-0012
  0.90000E+0004 -0.28472E+0004 -0.94003E-0012 -0.19009E-0011  0.41131E-0013
  0.90432E+0004 -0.28469E+0004  0.43393E-0012 -0.53166E-0012  0.69006E-0012
  0.91250E+0004 -0.28463E+0004  0.27810E-0011  0.13574E-0011  0.30143E-0011
  0.92068E+0004 -0.28458E+0004  0.13457E-0011  0.65957E-0014  0.18295E-0011
  0.92500E+0004 -0.28455E+0004 -0.53083E-0012 -0.13642E-0011 -0.51353E-0012
  0.92500E+0004 -0.29227E+0004  0.25490E-0011  0.36738E-0011  0.40440E-0013
  0.92932E+0004 -0.29226E+0004 -0.95138E-0012 -0.88383E-0012 -0.13404E-0011
  0.93750E+0004 -0.29224E+0004  0.12222E-0011  0.75610E-0012  0.52747E-0012
  0.94568E+0004 -0.29221E+0004  0.18534E-0011  0.22826E-0011 -0.10042E-0011
  0.95000E+0004 -0.29220E+0004 -0.88507E-0012 -0.18747E-0011 -0.25878E-0011
  0.92500E+0004 -0.29094E+0004 -0.15327E-0011 -0.25104E-0011 -0.18510E-0011
  0.92932E+0004 -0.29092E+0004 -0.14085E-0011 -0.12382E-0011 -0.18907E-0011
  0.93750E+0004 -0.29090E+0004 -0.83750E-0012 -0.47505E-0012 -0.26316E-0011
  0.94568E+0004 -0.29087E+0004  0.27764E-0012 -0.77237E-0012 -0.11019E-0011
  0.95000E+0004 -0.29085E+0004  0.21736E-0011  0.20279E-0011 -0.43591E-0012
  0.92500E+0004 -0.28841E+0004 -0.12396E-0011  0.97625E-0012 -0.44066E-0011
  0.92932E+0004 -0.28839E+0004  0.62068E-0012  0.11730E-0011 -0.27954E-0012
  0.93750E+0004 -0.28836E+0004  0.15574E-0011  0.16023E-0011 -0.37307E-0012
  0.94568E+0004 -0.28832E+0004  0.20377E-0011  0.11587E-0011  0.45978E-0012
  0.95000E+0004 -0.28830E+0004  0.21488E-0011  0.28354E-0011 -0.10837E-0011
  0.92500E+0004 -0.28588E+0004  0.17500E-0011  0.23642E-0011  0.38132E-0012
  0.92932E+0004 -0.28586E+0004  0.12879E-0011  0.13193E-0011  0.77454E-0012
  0.93750E+0004 -0.28581E+0004  0.23504E-0011  0.22212E-0011  0.48263E-0012
  0.94568E+0004 -0.28577E+0004  0.20803E-0011  0.24349E-0011 -0.31608E-0012
  0.95000E+0004 -0.28575E+0004  0.14313E-0011  0.14467E-0011 -0.67359E-0012
  0.92500E+0004 -0.28455E+0004 -0.53083E-0012 -0.13642E-0011 -0.51353E-0012
  0.92932E+0004 -0.28452E+0004 -0.18170E-0011 -0.19286E-0011 -0.24096E-0011
  0.93750E+0004 -0.28447E+0004 -0.11421E-0011 -0.17417E-0011 -0.24596E-0011
  0.94568E+0004 -0.28443E+0004  0.23421E-0011  0.12829E-0011  0.15815E-0011
  0.95000E+0004 -0.28440E+0004  0.23169E-0011  0.34890E-0011 -0.63701E-0012
  0.95000E+0004 -0.29220E+0004 -0.88507E-0012 -0.18747E-0011 -0.25878E-0011
  0.95432E+0004 -0.29220E+0004  0.35772E-0011  0.50642E-0011 -0.39990E-0012
  0.96250E+0004 -0.29219E+0004  0.39345E-0011  0.46213E-0011  0.12997E-0011
  0.97068E+0004 -0.29218E+0004  0.41511E-0011  0.55787E-0011  0.12818E-0011
  0.97500E+0004 -0.29218E+0004  0.27827E-0011  0.62265E-0011 -0.12961E-0011
  0.95000E+0004 -0.29085E+0004  0.21736E-0011  0.20279E-0011 -0.43591E-0012
  0.95432E+0004 -0.29085E+0004  0.17599E-0011  0.14154E-0011 -0.31323E-0012
  0.96250E+0004 -0.29084E+0004  0.22113E-0011  0.22059E-0011  0.64661E-0013
  0.97068E+0004 -0.29083E+0004  0.55426E-0012  0.75739E-0012 -0.12162E-0011
  0.97500E+0004 -0.29083E+0004 -0.14716E-0011  0.98066E-0012 -0.47506E-0011
  0.95000E+0004 -0.28830E+0004  0.21488E-0011  0.28354E-0011 -0.10837E-0011
  0.95432E+0004 -0.28829E+0004  0.12633E-0011  0.79389E-0012 -0.66164E-0012
  0.96250E+0004 -0.28828E+0004  0.15375E-0011  0.16323E-0011 -0.98283E-0012
  0.97068E+0004 -0.28827E+0004  0.74500E-0012  0.15696E-0011 -0.22176E-0011
  0.97500E+0004 -0.28827E+0004 -0.27097E-0011 -0.64869E-0011 -0.24059E-0012
  0.95000E+0004 -0.28575E+0004  0.14313E-0011  0.14467E-0011 -0.67359E-0012
  0.95432E+0004 -0.28574E+0004  0.18534E-0011  0.21523E-0011 -0.51227E-0012
  0.96250E+0004 -0.28573E+0004  0.21599E-0011  0.23864E-0011 -0.32677E-0012
  0.97068E+0004 -0.28571E+0004  0.19657E-0011  0.25544E-0011 -0.11604E-0011
  0.97500E+0004 -0.28571E+0004  0.16078E-0011 -0.50979E-0013  0.16141E-0011
  0.95000E+0004 -0.28440E+0004  0.23169E-0011  0.34890E-0011 -0.63701E-0012
  0.95432E+0004 -0.28439E+0004  0.40690E-0011  0.57665E-0011  0.54457E-0012
  0.96250E+0004 -0.28438E+0004  0.26514E-0012  0.51165E-0012 -0.20601E-0011
  0.97068E+0004 -0.28436E+0004  0.37333E-0011  0.53727E-0011 -0.39030E-0012
  0.97500E+0004 -0.28436E+0004  0.42126E-0011  0.24043E-0011  0.42808E-0011
  0.97500E+0004 -0.29218E+0004  0.27827E-0011  0.62265E-0011 -0.12961E-0011
  0.97932E+0004 -0.29219E+0004 -0.22889E-0011 -0.68822E-0012 -0.39862E-0011
  0.98750E+0004 -0.29221E+0004  0.17420E-0011  0.22340E-0011  0.59993E-0012
  0.99568E+0004 -0.29223E+0004  0.38842E-0011  0.50161E-0011  0.91234E-0012
  0.10000E+0005 -0.29224E+0004 -0.22082E-0011 -0.57098E-0011 -0.35960E-0012
  0.97500E+0004 -0.29083E+0004 -0.14716E-0011  0.98066E-0012 -0.47506E-0011
  0.97932E+0004 -0.29084E+0004  0.10633E-0011  0.25601E-0011 -0.88178E-0012
  0.98750E+0004 -0.29086E+0004  0.42026E-0012  0.66888E-0012 -0.36558E-0012
  0.99568E+0004 -0.29089E+0004  0.21815E-0011  0.32809E-0011 -0.99985E-0012
  0.10000E+0005 -0.29090E+0004  0.27559E-0011 -0.73055E-0013  0.37972E-0011
  0.97500E+0004 -0.28827E+0004 -0.27097E-0011 -0.64869E-0011 -0.24059E-0012
  0.97932E+0004 -0.28828E+0004  0.97635E-0012  0.10678E-0012  0.68289E-0012
  0.98750E+0004 -0.28831E+0004 -0.45640E-0012  0.92658E-0012 -0.24011E-0011
  0.99568E+0004 -0.28834E+0004  0.17454E-0011  0.15291E-0011 -0.35272E-0012
  0.10000E+0005 -0.28836E+0004  0.19810E-0011  0.15809E-0011  0.45006E-0012
  0.97500E+0004 -0.28571E+0004  0.16078E-0011 -0.50979E-0013  0.16141E-0011
  0.97932E+0004 -0.28572E+0004  0.47946E-0012  0.17488E-0012 -0.78961E-0012
  0.98750E+0004 -0.28576E+0004 -0.70659E-0012 -0.39515E-0012 -0.19215E-0011
  0.99568E+0004 -0.28580E+0004  0.15942E-0011  0.87257E-0012  0.66944E-0013
  0.10000E+0005 -0.28582E+0004 -0.15197E-0011 -0.27420E-0011 -0.25121E-0011
  0.97500E+0004 -0.28436E+0004  0.42126E-0011  0.24043E-0011  0.42808E-0011
  0.97932E+0004 -0.28438E+0004  0.13933E-0011  0.12520E-0011 -0.42975E-0013
  0.98750E+0004 -0.28442E+0004 -0.59446E-0012  0.41070E-0012 -0.27145E-0011
  0.99568E+0004 -0.28445E+0004  0.20011E-0011  0.14455E-0011  0.42149E-0012
  0.10000E+0005 -0.28448E+0004 -0.20116E-0011 -0.49184E-0011 -0.13344E-0011
  0.10000E+0005 -0.29224E+0004 -0.22082E-0011 -0.57098E-0011 -0.35960E-0012
  0.10043E+0005 -0.29226E+0004 -0.12618E-0011 -0.41061E-0011  0.17176E-0012
  0.10125E+0005 -0.29231E+0004  0.27288E-0011  0.15951E-0011  0.23294E-0011
  0.10207E+0005 -0.29235E+0004  0.35691E-0012 -0.20905E-0011  0.22040E-0011
  0.10250E+0005 -0.29238E+0004 -0.47239E-0011 -0.45338E-0011 -0.52889E-0011
  0.10000E+0005 -0.29090E+0004  0.27559E-0011 -0.73055E-0013  0.37972E-0011
  0.10043E+0005 -0.29093E+0004  0.13183E-0011  0.61064E-0012  0.54316E-0012
  0.10125E+0005 -0.29098E+0004  0.12843E-0012 -0.19919E-0011  0.47048E-0012
  0.10207E+0005 -0.29103E+0004  0.29753E-0012  0.23732E-0013  0.27637E-0013
  0.10250E+0005 -0.29106E+0004 -0.14205E-0011 -0.34612E-0012 -0.28273E-0011
  0.10000E+0005 -0.28836E+0004  0.19810E-0011  0.15809E-0011  0.45006E-0012
  0.10043E+0005 -0.28839E+0004  0.19888E-0011  0.29626E-0011 -0.58342E-0012
  0.10125E+0005 -0.28846E+0004  0.69247E-0012 -0.49335E-0012 -0.15764E-0012
  0.10207E+0005 -0.28853E+0004 -0.18847E-0012  0.62294E-0012 -0.12766E-0011
  0.10250E+0005 -0.28857E+0004  0.11910E-0011  0.20114E-0011  0.46449E-0012
  0.10000E+0005 -0.28582E+0004 -0.15197E-0011 -0.27420E-0011 -0.25121E-0011
  0.10043E+0005 -0.28586E+0004  0.11738E-0011  0.10266E-0011 -0.33689E-0012
  0.10125E+0005 -0.28594E+0004  0.23173E-0011  0.19061E-0011  0.80665E-0012
  0.10207E+0005 -0.28603E+0004  0.13031E-0012 -0.40564E-0012  0.65938E-0012
  0.10250E+0005 -0.28607E+0004  0.98795E-0012  0.49682E-0011 -0.25566E-0011
  0.10000E+0005 -0.28448E+0004 -0.20116E-0011 -0.49184E-0011 -0.13344E-0011
  0.10043E+0005 -0.28452E+0004  0.78295E-0012  0.18998E-0012 -0.23936E-0012
  0.10125E+0005 -0.28462E+0004  0.29382E-0011  0.28027E-0011  0.12951E-0011
  0.10207E+0005 -0.28471E+0004  0.11592E-0011  0.29492E-0011 -0.48869E-0012
  0.10250E+0005 -0.28476E+0004  0.18182E-0011  0.36020E-0011  0.54577E-0012
  0.10250E+0005 -0.29238E+0004 -0.47239E-0011 -0.45338E-0011 -0.52889E-0011
  0.10293E+0005 -0.29240E+0004 -0.35245E-0011 -0.43724E-0011 -0.24834E-0011
  0.10375E+0005 -0.29244E+0004 -0.24053E-0011 -0.23245E-0011 -0.16082E-0011
  0.10457E+0005 -0.29247E+0004 -0.25922E-0011 -0.22431E-0011 -0.23344E-0011
  0.10500E+0005 -0.29249E+0004  0.43251E-0011  0.98405E-0011 -0.57459E-0012
  0.10250E+0005 -0.29106E+0004 -0.14205E-0011 -0.34612E-0012 -0.28273E-0011
  0.10293E+0005 -0.29109E+0004 -0.63677E-0012 -0.78071E-0012 -0.19529E-0012
  0.10375E+0005 -0.29113E+0004 -0.14752E-0011 -0.14762E-0011 -0.34493E-0012
  0.10457E+0005 -0.29117E+0004 -0.13903E-0011  0.12300E-0013 -0.20679E-0011
  0.10500E+0005 -0.29120E+0004 -0.18513E-0011 -0.13857E-0011 -0.17037E-0011
  0.10250E+0005 -0.28857E+0004  0.11910E-0011  0.20114E-0011  0.46449E-0012
  0.10293E+0005 -0.28860E+0004 -0.14324E-0011 -0.26597E-0011  0.30106E-0012
  0.10375E+0005 -0.28865E+0004 -0.99038E-0012  0.20387E-0012 -0.70981E-0012
  0.10457E+0005 -0.28871E+0004 -0.82759E-0012  0.19655E-0011 -0.26139E-0011
  0.10500E+0005 -0.28874E+0004 -0.22638E-0011  0.10581E-0011 -0.46900E-0011
  0.10250E+0005 -0.28607E+0004  0.98795E-0012  0.49682E-0011 -0.25566E-0011
  0.10293E+0005 -0.28611E+0004 -0.15118E-0011 -0.20581E-0011 -0.30109E-0012
  0.10375E+0005 -0.28618E+0004 -0.74953E-0012  0.80750E-0012 -0.62108E-0012
  0.10457E+0005 -0.28625E+0004 -0.11041E-0011  0.20312E-0011 -0.29464E-0011
  0.10500E+0005 -0.28628E+0004  0.11660E-0012  0.21901E-0011 -0.68296E-0012
  0.10250E+0005 -0.28476E+0004  0.18182E-0011  0.36020E-0011  0.54577E-0012
  0.10293E+0005 -0.28480E+0004  0.88362E-0012  0.44003E-0012  0.18666E-0011
  0.10375E+0005 -0.28487E+0004 -0.59685E-0012  0.29675E-0011 -0.24443E-0011
  0.10457E+0005 -0.28495E+0004  0.45476E-0012  0.32288E-0011 -0.92633E-0012
  0.10500E+0005 -0.28498E+0004  0.29698E-0012  0.16054E-0011  0.44544E-0012
  0.10500E+0005 -0.29249E+0004  0.43251E-0011  0.98405E-0011 -0.57459E-0012
  0.10543E+0005 -0.29251E+0004  0.12242E-0011  0.21342E-0011  0.81391E-0012
  0.10625E+0005 -0.29254E+0004  0.39998E-0012  0.25177E-0012  0.85954E-0012
  0.10707E+0005 -0.29258E+0004 -0.58518E-0012  0.16561E-0013 -0.26821E-0012
  0.10750E+0005 -0.29259E+0004 -0.12155E-0011 -0.14318E-0011 -0.90150E-0013
  0.10500E+0005 -0.29120E+0004 -0.18513E-0011 -0.13857E-0011 -0.17037E-0011
  0.10543E+0005 -0.29122E+0004 -0.32658E-0012  0.34946E-0012 -0.65658E-0012
  0.10625E+0005 -0.29126E+0004 -0.93036E-0012 -0.12402E-0011 -0.31020E-0012
  0.10707E+0005 -0.29130E+0004 -0.70368E-0012 -0.25252E-0012 -0.19287E-0012
  0.10750E+0005 -0.29132E+0004 -0.19684E-0011 -0.16578E-0011 -0.10946E-0011
  0.10500E+0005 -0.28874E+0004 -0.22638E-0011  0.10581E-0011 -0.46900E-0011
  0.10543E+0005 -0.28877E+0004 -0.94415E-0012 -0.45421E-0012 -0.93767E-0012
  0.10625E+0005 -0.28882E+0004  0.85055E-0013 -0.91715E-0013  0.79644E-0012
  0.10707E+0005 -0.28887E+0004 -0.28228E-0012  0.12637E-0013  0.18117E-0012
  0.10750E+0005 -0.28889E+0004 -0.14874E-0011 -0.13047E-0011 -0.39378E-0013
  0.10500E+0005 -0.28628E+0004  0.11660E-0012  0.21901E-0011 -0.68296E-0012
  0.10543E+0005 -0.28631E+0004 -0.63403E-0012 -0.34393E-0012 -0.15811E-0012
  0.10625E+0005 -0.28637E+0004  0.17695E-0013  0.30383E-0012  0.61857E-0012
  0.10707E+0005 -0.28644E+0004 -0.39883E-0012 -0.29463E-0012  0.21258E-0012
  0.10750E+0005 -0.28647E+0004 -0.12478E-0012 -0.54187E-0012  0.21852E-0011
  0.10500E+0005 -0.28498E+0004  0.29698E-0012  0.16054E-0011  0.44544E-0012
  0.10543E+0005 -0.28502E+0004  0.42866E-0012  0.23752E-0011 -0.46638E-0012
  0.10625E+0005 -0.28509E+0004 -0.16652E-0011 -0.21769E-0011 -0.32719E-0013
  0.10707E+0005 -0.28515E+0004  0.94136E-0013  0.10691E-0012  0.96710E-0012
  0.10750E+0005 -0.28519E+0004 -0.99800E-0012 -0.90977E-0012  0.76883E-0012
  0.10750E+0005 -0.29259E+0004 -0.12155E-0011 -0.14318E-0011 -0.90150E-0013
  0.10793E+0005 -0.29262E+0004 -0.63369E-0012 -0.30415E-0012  0.50822E-0012
  0.10875E+0005 -0.29265E+0004 -0.17114E-0011 -0.50570E-0012 -0.46063E-0012
  0.10957E+0005 -0.29269E+0004 -0.13681E-0011 -0.10732E-0011  0.47952E-0012
  0.11000E+0005 -0.29271E+0004 -0.15618E-0011  0.21378E-0011 -0.42060E-0011
  0.10750E+0005 -0.29132E+0004 -0.19684E-0011 -0.16578E-0011 -0.10946E-0011
  0.10793E+0005 -0.29134E+0004 -0.28779E-0012 -0.40085E-0014  0.10977E-0011
  0.10875E+0005 -0.29139E+0004 -0.11183E-0011 -0.47120E-0012  0.54991E-0012
  0.10957E+0005 -0.29143E+0004 -0.17745E-0011  0.65285E-0014 -0.15926E-0011
  0.11000E+0005 -0.29145E+0004 -0.82818E-0012 -0.14284E-0011  0.73915E-0012
  0.10750E+0005 -0.28889E+0004 -0.14874E-0011 -0.13047E-0011 -0.39378E-0013
  0.10793E+0005 -0.28892E+0004 -0.80553E-0012 -0.28336E-0012  0.69342E-0012
  0.10875E+0005 -0.28898E+0004 -0.95007E-0012 -0.38618E-0012  0.50070E-0012
  0.10957E+0005 -0.28904E+0004 -0.91054E-0012 -0.54810E-0012  0.13226E-0012
  0.11000E+0005 -0.28907E+0004 -0.19091E-0011 -0.12583E-0011 -0.21634E-0011
  0.10750E+0005 -0.28647E+0004 -0.12478E-0012 -0.54187E-0012  0.21852E-0011
  0.10793E+0005 -0.28651E+0004 -0.13874E-0011 -0.92910E-0012  0.61070E-0012
  0.10875E+0005 -0.28658E+0004 -0.71319E-0012 -0.22899E-0012  0.53230E-0012
  0.10957E+0005 -0.28665E+0004 -0.40636E-0013 -0.50400E-0012  0.87412E-0012
  0.11000E+0005 -0.28668E+0004 -0.37332E-0012  0.11256E-0011 -0.19064E-0011
  0.10750E+0005 -0.28519E+0004 -0.99800E-0012 -0.90977E-0012  0.76883E-0012
  0.10793E+0005 -0.28523E+0004 -0.13436E-0011 -0.49010E-0012  0.37590E-0012
  0.10875E+0005 -0.28531E+0004  0.10752E-0012  0.27636E-0012  0.14796E-0011
  0.10957E+0005 -0.28538E+0004 -0.16006E-0012  0.27617E-0012 -0.46532E-0012
  0.11000E+0005 -0.28542E+0004 -0.85515E-0012  0.56705E-0012 -0.23658E-0011
  0.11000E+0005 -0.29271E+0004 -0.15618E-0011  0.21378E-0011 -0.42060E-0011
  0.11043E+0005 -0.29273E+0004 -0.22938E-0011  0.28746E-0011 -0.69037E-0011
  0.11125E+0005 -0.29277E+0004 -0.11837E-0011  0.10234E-0012 -0.21838E-0011
  0.11207E+0005 -0.29281E+0004  0.11986E-0011 -0.20138E-0011  0.37147E-0011
  0.11250E+0005 -0.29284E+0004  0.41433E-0011 -0.24557E-0011  0.10473E-0010
  0.11000E+0005 -0.29145E+0004 -0.82818E-0012 -0.14284E-0011  0.73915E-0012
  0.11043E+0005 -0.29148E+0004 -0.81979E-0013 -0.13652E-0012  0.41522E-0012
  0.11125E+0005 -0.29153E+0004 -0.76131E-0012 -0.13801E-0011 -0.73779E-0013
  0.11207E+0005 -0.29157E+0004  0.39226E-0012  0.57849E-0012 -0.36584E-0012
  0.11250E+0005 -0.29160E+0004  0.47918E-0011  0.18682E-0011  0.75961E-0011
  0.11000E+0005 -0.28907E+0004 -0.19091E-0011 -0.12583E-0011 -0.21634E-0011
  0.11043E+0005 -0.28910E+0004 -0.47511E-0012 -0.48914E-0012 -0.12164E-0012
  0.11125E+0005 -0.28916E+0004 -0.35637E-0012 -0.73340E-0012 -0.22098E-0012
  0.11207E+0005 -0.28922E+0004 -0.12184E-0011 -0.19602E-0011 -0.78662E-0012
  0.11250E+0005 -0.28925E+0004  0.76116E-0012  0.40998E-0011 -0.25209E-0011
  0.11000E+0005 -0.28668E+0004 -0.37332E-0012  0.11256E-0011 -0.19064E-0011
  0.11043E+0005 -0.28672E+0004 -0.44244E-0012  0.35221E-0012 -0.12214E-0011
  0.11125E+0005 -0.28680E+0004  0.10267E-0013  0.30111E-0012 -0.66596E-0012
  0.11207E+0005 -0.28687E+0004  0.31839E-0013  0.26287E-0012 -0.43149E-0012
  0.11250E+0005 -0.28691E+0004 -0.15075E-0011  0.21138E-0011 -0.50674E-0011
  0.11000E+0005 -0.28542E+0004 -0.85515E-0012  0.56705E-0012 -0.23658E-0011
  0.11043E+0005 -0.28547E+0004  0.63784E-0012  0.69965E-0013  0.11944E-0011
  0.11125E+0005 -0.28555E+0004  0.50083E-0012  0.20741E-0011 -0.14294E-0011
  0.11207E+0005 -0.28563E+0004  0.98317E-0012  0.42643E-0011 -0.23827E-0011
  0.11250E+0005 -0.28567E+0004  0.11547E-0011  0.41595E-0011 -0.14514E-0011
  0.11250E+0005 -0.29284E+0004  0.41433E-0011 -0.24557E-0011  0.10473E-0010
  0.11293E+0005 -0.29286E+0004  0.31474E-0011  0.88471E-0011 -0.27498E-0011
  0.11375E+0005 -0.29289E+0004  0.49493E-0011  0.82196E-0011  0.26536E-0011
  0.11457E+0005 -0.29293E+0004 -0.12920E-0012  0.29541E-0011 -0.27050E-0011
  0.11500E+0005 -0.29295E+0004  0.43832E-0011  0.69358E-0011  0.22742E-0011
  0.11250E+0005 -0.29160E+0004  0.47918E-0011  0.18682E-0011  0.75961E-0011
  0.11293E+0005 -0.29162E+0004  0.49575E-0012  0.23222E-0012  0.79215E-0012
  0.11375E+0005 -0.29167E+0004  0.18950E-0012 -0.43731E-0012  0.22108E-0011
  0.11457E+0005 -0.29171E+0004  0.15422E-0011  0.85064E-0013  0.35125E-0011
  0.11500E+0005 -0.29173E+0004  0.49325E-0011  0.10294E-0010  0.26075E-0013
  0.11250E+0005 -0.28925E+0004  0.76116E-0012  0.40998E-0011 -0.25209E-0011
  0.11293E+0005 -0.28928E+0004  0.50096E-0014 -0.26895E-0011  0.28263E-0011
  0.11375E+0005 -0.28934E+0004 -0.24093E-0011 -0.59972E-0011  0.22348E-0011
  0.11457E+0005 -0.28940E+0004  0.73620E-0012  0.40969E-0012  0.16844E-0011
  0.11500E+0005 -0.28943E+0004  0.35296E-0012  0.62045E-0011 -0.49922E-0011
  0.11250E+0005 -0.28691E+0004 -0.15075E-0011  0.21138E-0011 -0.50674E-0011
  0.11293E+0005 -0.28694E+0004 -0.69719E-0013 -0.44791E-0012  0.56642E-0012
  0.11375E+0005 -0.28701E+0004 -0.44132E-0012 -0.58376E-0012  0.24798E-0012
  0.11457E+0005 -0.28708E+0004 -0.37687E-0013  0.45745E-0011 -0.40964E-0011
  0.11500E+0005 -0.28712E+0004 -0.14113E-0011  0.12782E-0011 -0.36780E-0011
  0.11250E+0005 -0.28567E+0004  0.11547E-0011  0.41595E-0011 -0.14514E-0011
  0.11293E+0005 -0.28571E+0004  0.86274E-0012  0.31831E-0011 -0.11187E-0011
  0.11375E+0005 -0.28579E+0004 -0.40951E-0012  0.83857E-0011 -0.86923E-0011
  0.11457E+0005 -0.28586E+0004 -0.73544E-0012  0.55807E-0011 -0.65315E-0011
  0.11500E+0005 -0.28590E+0004  0.16607E-0011  0.18950E-0010 -0.14999E-0010
  0.11500E+0005 -0.29295E+0004  0.43832E-0011  0.69358E-0011  0.22742E-0011
  0.11543E+0005 -0.29297E+0004  0.16760E-0011 -0.41417E-0011  0.82075E-0011
  0.11625E+0005 -0.29300E+0004  0.14680E-0011 -0.34541E-0011  0.75302E-0011
  0.11707E+0005 -0.29303E+0004 -0.66580E-0012  0.46978E-0011 -0.46010E-0011
  0.11750E+0005 -0.29305E+0004 -0.78998E-0011 -0.22844E-0010  0.85384E-0011
  0.11500E+0005 -0.29173E+0004  0.49325E-0011  0.10294E-0010  0.26075E-0013
  0.11543E+0005 -0.29175E+0004  0.23000E-0011  0.33315E-0011  0.19521E-0011
  0.11625E+0005 -0.29179E+0004 -0.30557E-0011 -0.61501E-0011  0.11501E-0011
  0.11707E+0005 -0.29183E+0004 -0.26183E-0011 -0.11145E-0011 -0.27540E-0011
  0.11750E+0005 -0.29185E+0004 -0.22495E-0011 -0.31804E-0011  0.66885E-0013
  0.11500E+0005 -0.28943E+0004  0.35296E-0012  0.62045E-0011 -0.49922E-0011
  0.11543E+0005 -0.28945E+0004  0.30839E-0011  0.11479E-0010 -0.46277E-0011
  0.11625E+0005 -0.28950E+0004 -0.54994E-0012  0.50343E-0012 -0.77822E-0012
  0.11707E+0005 -0.28955E+0004 -0.25132E-0011 -0.18925E-0012 -0.36154E-0011
  0.11750E+0005 -0.28958E+0004 -0.40769E-0011  0.17878E-0011 -0.87289E-0011
  0.11500E+0005 -0.28712E+0004 -0.14113E-0011  0.12782E-0011 -0.36780E-0011
  0.11543E+0005 -0.28715E+0004  0.22560E-0011  0.18400E-0011  0.32680E-0011
  0.11625E+0005 -0.28721E+0004  0.99106E-0012  0.67667E-0011 -0.40843E-0011
  0.11707E+0005 -0.28727E+0004  0.44175E-0012  0.38112E-0011 -0.18104E-0011
  0.11750E+0005 -0.28730E+0004 -0.67573E-0011 -0.94729E-0011 -0.32477E-0011
  0.11500E+0005 -0.28590E+0004  0.16607E-0011  0.18950E-0010 -0.14999E-0010
  0.11543E+0005 -0.28594E+0004 -0.44852E-0011 -0.14609E-0010  0.61402E-0011
  0.11625E+0005 -0.28600E+0004  0.38919E-0011  0.92990E-0011 -0.10461E-0011
  0.11707E+0005 -0.28607E+0004 -0.33834E-0011 -0.32845E-0011 -0.24700E-0011
  0.11750E+0005 -0.28610E+0004 -0.67376E-0011  0.58719E-0011 -0.18527E-0010
  0.11750E+0005 -0.29305E+0004 -0.78998E-0011 -0.22844E-0010  0.85384E-0011
  0.11793E+0005 -0.29307E+0004  0.23998E-0011  0.99535E-0011 -0.35381E-0011
  0.11875E+0005 -0.29309E+0004  0.83147E-0011  0.14988E-0010  0.29127E-0011
  0.11957E+0005 -0.29312E+0004  0.98816E-0012  0.67665E-0011 -0.38922E-0011
  0.12000E+0005 -0.29313E+0004  0.46529E-0011  0.13658E-0010 -0.36900E-0011
  0.11750E+0005 -0.29185E+0004 -0.22495E-0011 -0.31804E-0011  0.66885E-0013
  0.11793E+0005 -0.29187E+0004 -0.23913E-0011 -0.27687E-0012 -0.30182E-0011
  0.11875E+0005 -0.29190E+0004  0.18633E-0011  0.91246E-0013  0.49588E-0011
  0.11957E+0005 -0.29193E+0004  0.22399E-0011  0.74219E-0011 -0.20167E-0011
  0.12000E+0005 -0.29195E+0004  0.27275E-0011  0.31029E-0011  0.30934E-0011
  0.11750E+0005 -0.28958E+0004 -0.40769E-0011  0.17878E-0011 -0.87289E-0011
  0.11793E+0005 -0.28960E+0004 -0.32517E-0011 -0.10804E-0011 -0.42474E-0011
  0.11875E+0005 -0.28964E+0004 -0.19543E-0011 -0.40026E-0011  0.13570E-0011
  0.11957E+0005 -0.28968E+0004  0.10313E-0011  0.31417E-0012  0.26360E-0011
  0.12000E+0005 -0.28970E+0004  0.36883E-0011  0.95683E-0011 -0.12188E-0011
  0.11750E+0005 -0.28730E+0004 -0.67573E-0011 -0.94729E-0011 -0.32477E-0011
  0.11793E+0005 -0.28733E+0004 -0.31385E-0011 -0.44006E-0011 -0.93283E-0012
  0.11875E+0005 -0.28738E+0004 -0.35618E-0012  0.25476E-0011 -0.21274E-0011
  0.11957E+0005 -0.28743E+0004  0.66912E-0012  0.91702E-0013  0.19721E-0011
  0.12000E+0005 -0.28745E+0004 -0.14686E-0011 -0.41068E-0011  0.21588E-0011
  0.11750E+0005 -0.28610E+0004 -0.67376E-0011  0.58719E-0011 -0.18527E-0010
  0.11793E+0005 -0.28613E+0004 -0.10820E-0011 -0.16990E-0010  0.15729E-0010
  0.11875E+0005 -0.28619E+0004 -0.15732E-0011  0.45014E-0011 -0.65444E-0011
  0.11957E+0005 -0.28624E+0004  0.24095E-0012  0.40954E-0011 -0.29795E-0011
  0.12000E+0005 -0.28627E+0004  0.71410E-0012 -0.11844E-0010  0.14262E-0010
  0.12000E+0005 -0.29313E+0004  0.46529E-0011  0.13658E-0010 -0.36900E-0011
  0.12043E+0005 -0.29315E+0004  0.19085E-0011  0.36023E-0011  0.10932E-0011
  0.12125E+0005 -0.29318E+0004 -0.22976E-0011 -0.11275E-0011 -0.25490E-0011
  0.12207E+0005 -0.29322E+0004 -0.56766E-0012 -0.68518E-0012  0.94256E-0012
  0.12250E+0005 -0.29323E+0004 -0.31056E-0012 -0.31314E-0011  0.39417E-0011
  0.12000E+0005 -0.29195E+0004  0.27275E-0011  0.31029E-0011  0.30934E-0011
  0.12043E+0005 -0.29197E+0004 -0.23544E-0011 -0.24069E-0011 -0.13533E-0011
  0.12125E+0005 -0.29201E+0004 -0.73423E-0012  0.20709E-0011 -0.26330E-0011
  0.12207E+0005 -0.29204E+0004 -0.24690E-0012  0.24328E-0011 -0.15862E-0011
  0.12250E+0005 -0.29206E+0004 -0.13044E-0011 -0.28666E-0011  0.15704E-0011
  0.12000E+0005 -0.28970E+0004  0.36883E-0011  0.95683E-0011 -0.12188E-0011
  0.12043E+0005 -0.28973E+0004 -0.14048E-0011 -0.66926E-0013 -0.15828E-0011
  0.12125E+0005 -0.28978E+0004  0.60324E-0012  0.20055E-0011 -0.10559E-0012
  0.12207E+0005 -0.28982E+0004  0.10149E-0011  0.23294E-0011  0.87422E-0012
  0.12250E+0005 -0.28985E+0004 -0.30063E-0012  0.25963E-0011 -0.19724E-0011
  0.12000E+0005 -0.28745E+0004 -0.14686E-0011 -0.41068E-0011  0.21588E-0011
  0.12043E+0005 -0.28748E+0004  0.63562E-0012  0.55589E-0013  0.23167E-0011
  0.12125E+0005 -0.28754E+0004  0.12989E-0011  0.93128E-0012  0.21252E-0011
  0.12207E+0005 -0.28760E+0004  0.78891E-0012  0.57652E-0012  0.19931E-0011
  0.12250E+0005 -0.28763E+0004  0.62137E-0012  0.73787E-0011 -0.53414E-0011
  0.12000E+0005 -0.28627E+0004  0.71410E-0012 -0.11844E-0010  0.14262E-0010
  0.12043E+0005 -0.28630E+0004 -0.28185E-0011 -0.98690E-0011  0.53318E-0011
  0.12125E+0005 -0.28637E+0004  0.30558E-0011 -0.79945E-0012  0.73447E-0011
  0.12207E+0005 -0.28643E+0004  0.93341E-0012 -0.44952E-0013  0.28582E-0011
  0.12250E+0005 -0.28647E+0004 -0.34345E-0012 -0.45213E-0011  0.44282E-0011
  0.12250E+0005 -0.29323E+0004 -0.31056E-0012 -0.31314E-0011  0.39417E-0011
  0.12293E+0005 -0.29326E+0004 -0.12683E-0011  0.34713E-0011 -0.49151E-0011
  0.12375E+0005 -0.29330E+0004 -0.45356E-0012 -0.95091E-0012 -0.36632E-0012
  0.12457E+0005 -0.29335E+0004  0.62241E-0012  0.93813E-0012 -0.13990E-0012
  0.12500E+0005 -0.29337E+0004  0.32562E-0012 -0.33049E-0012  0.58344E-0012
  0.12250E+0005 -0.29206E+0004 -0.13044E-0011 -0.28666E-0011  0.15704E-0011
  0.12293E+0005 -0.29209E+0004 -0.18202E-0011 -0.10211E-0011 -0.15610E-0011
  0.12375E+0005 -0.29215E+0004 -0.16161E-0012  0.13481E-0011 -0.19256E-0011
  0.12457E+0005 -0.29220E+0004 -0.71722E-0013 -0.60027E-0012  0.92819E-0013
  0.12500E+0005 -0.29223E+0004  0.52287E-0012  0.96641E-0012 -0.21251E-0012
  0.12250E+0005 -0.28985E+0004 -0.30063E-0012  0.25963E-0011 -0.19724E-0011
  0.12293E+0005 -0.28989E+0004 -0.10226E-0011 -0.43113E-0012 -0.76674E-0012
  0.12375E+0005 -0.28995E+0004 -0.65590E-0012  0.14008E-0012 -0.12959E-0011
  0.12457E+0005 -0.29002E+0004 -0.11693E-0012  0.11775E-0012 -0.10036E-0012
  0.12500E+0005 -0.29006E+0004  0.13895E-0012  0.38391E-0012  0.68468E-0013
  0.12250E+0005 -0.28763E+0004  0.62137E-0012  0.73787E-0011 -0.53414E-0011
  0.12293E+0005 -0.28768E+0004  0.50436E-0012  0.11406E-0011  0.42241E-0012
  0.12375E+0005 -0.28776E+0004 -0.16524E-0011 -0.22141E-0011 -0.20895E-0012
  0.12457E+0005 -0.28785E+0004  0.40150E-0012  0.92530E-0012 -0.16539E-0012
  0.12500E+0005 -0.28789E+0004 -0.49856E-0012 -0.11427E-0011  0.47829E-0012
  0.12250E+0005 -0.28647E+0004 -0.34345E-0012 -0.45213E-0011  0.44282E-0011
  0.12293E+0005 -0.28651E+0004 -0.89092E-0012 -0.39178E-0011  0.26209E-0011
  0.12375E+0005 -0.28661E+0004 -0.22090E-0011 -0.50885E-0011  0.17843E-0011
  0.12457E+0005 -0.28670E+0004 -0.64710E-0012 -0.26060E-0013 -0.15024E-0011
  0.12500E+0005 -0.28675E+0004 -0.39151E-0012  0.12272E-0011 -0.14576E-0011
  0.12500E+0005 -0.29337E+0004  0.32562E-0012 -0.33049E-0012  0.58344E-0012
  0.12543E+0005 -0.29340E+0004  0.18658E-0013 -0.79534E-0015  0.81522E-0013
  0.12625E+0005 -0.29345E+0004  0.83327E-0014  0.11364E-0012 -0.10257E-0012
  0.12707E+0005 -0.29349E+0004 -0.15975E-0014  0.23662E-0013 -0.29145E-0013
  0.12750E+0005 -0.29352E+0004  0.16594E-0013 -0.35105E-0013  0.49047E-0013
  0.12500E+0005 -0.29223E+0004  0.52287E-0012  0.96641E-0012 -0.21251E-0012
  0.12543E+0005 -0.29226E+0004 -0.53092E-0013 -0.73411E-0013  0.49715E-0013
  0.12625E+0005 -0.29231E+0004 -0.22065E-0013  0.15033E-0013 -0.60395E-0013
  0.12707E+0005 -0.29237E+0004 -0.15744E-0014  0.62069E-0014 -0.19361E-0013
  0.12750E+0005 -0.29240E+0004  0.23769E-0013  0.36376E-0013  0.41035E-0014
  0.12500E+0005 -0.29006E+0004  0.13895E-0012  0.38391E-0012  0.68468E-0013
  0.12543E+0005 -0.29010E+0004 -0.77635E-0013 -0.12092E-0012  0.77646E-0013
  0.12625E+0005 -0.29017E+0004  0.10497E-0013  0.14015E-0013 -0.67111E-0014
  0.12707E+0005 -0.29024E+0004 -0.11095E-0013 -0.63414E-0014 -0.10781E-0013
  0.12750E+0005 -0.29028E+0004 -0.25167E-0013 -0.26069E-0013 -0.27120E-0013
  0.12500E+0005 -0.28789E+0004 -0.49856E-0012 -0.11427E-0011  0.47829E-0012
  0.12543E+0005 -0.28794E+0004 -0.23487E-0013 -0.61795E-0013 -0.67877E-0014
  0.12625E+0005 -0.28802E+0004  0.21949E-0013  0.50867E-0015  0.56419E-0015
  0.12707E+0005 -0.28811E+0004  0.13751E-0013 -0.21244E-0013  0.19155E-0013
  0.12750E+0005 -0.28816E+0004 -0.87899E-0014 -0.46769E-0013  0.20908E-0013
  0.12500E+0005 -0.28675E+0004 -0.39151E-0012  0.12272E-0011 -0.14576E-0011
  0.12543E+0005 -0.28680E+0004 -0.24987E-0012 -0.24765E-0012 -0.71040E-0013
  0.12625E+0005 -0.28689E+0004  0.19621E-0013 -0.58313E-0013  0.42704E-0013
  0.12707E+0005 -0.28699E+0004  0.22649E-0014 -0.60425E-0013  0.11733E-0013
  0.12750E+0005 -0.28704E+0004  0.31768E-0014 -0.16698E-0013  0.46683E-0013
  0.12750E+0005 -0.29352E+0004  0.16594E-0013 -0.35105E-0013  0.49047E-0013
  0.12793E+0005 -0.29354E+0004  0.68898E-0014  0.26624E-0013 -0.21135E-0013
  0.12875E+0005 -0.29357E+0004  0.36833E-0014 -0.45624E-0014  0.44874E-0014
  0.12957E+0005 -0.29360E+0004  0.39638E-0014  0.60445E-0014 -0.43205E-0014
  0.13000E+0005 -0.29362E+0004  0.27846E-0014 -0.81672E-0014  0.28088E-0014
  0.12750E+0005 -0.29240E+0004  0.23769E-0013  0.36376E-0013  0.41035E-0014
  0.12793E+0005 -0.29242E+0004  0.14764E-0015  0.10423E-0013 -0.13839E-0013
  0.12875E+0005 -0.29246E+0004  0.19861E-0014 -0.41068E-0014  0.39135E-0014
  0.12957E+0005 -0.29250E+0004  0.28317E-0014 -0.49831E-0014  0.22035E-0014
  0.13000E+0005 -0.29252E+0004 -0.37718E-0014 -0.10687E-0013  0.19553E-0014
  0.12750E+0005 -0.29028E+0004 -0.25167E-0013 -0.26069E-0013 -0.27120E-0013
  0.12793E+0005 -0.29030E+0004 -0.26797E-0014  0.92179E-0014 -0.10038E-0013
  0.12875E+0005 -0.29035E+0004 -0.30940E-0014 -0.16161E-0014 -0.51890E-0016
  0.12957E+0005 -0.29040E+0004  0.32134E-0014 -0.95192E-0015  0.12597E-0014
  0.13000E+0005 -0.29043E+0004  0.23250E-0014  0.29263E-0014  0.16546E-0014
  0.12750E+0005 -0.28816E+0004 -0.87899E-0014 -0.46769E-0013  0.20908E-0013
  0.12793E+0005 -0.28819E+0004 -0.12162E-0013  0.12050E-0014 -0.85144E-0014
  0.12875E+0005 -0.28825E+0004 -0.19181E-0014  0.20834E-0014 -0.19443E-0014
  0.12957E+0005 -0.28831E+0004  0.11484E-0014  0.10976E-0014 -0.61632E-0015
  0.13000E+0005 -0.28834E+0004  0.70432E-0016  0.10012E-0014  0.35487E-0015
  0.12750E+0005 -0.28704E+0004  0.31768E-0014 -0.16698E-0013  0.46683E-0013
  0.12793E+0005 -0.28707E+0004 -0.51290E-0014 -0.14859E-0013  0.15573E-0013
  0.12875E+0005 -0.28714E+0004  0.97867E-0015  0.78286E-0014 -0.61613E-0014
  0.12957E+0005 -0.28720E+0004 -0.16053E-0014 -0.10919E-0013  0.62478E-0014
  0.13000E+0005 -0.28724E+0004 -0.87682E-0015 -0.30201E-0014  0.42298E-0014
  0.13000E+0005 -0.29362E+0004  0.27846E-0014 -0.81672E-0014  0.28088E-0014
  0.13043E+0005 -0.29363E+0004 -0.27523E-0015 -0.17315E-0015 -0.55351E-0015
  0.13125E+0005 -0.29365E+0004  0.52111E-0015  0.85190E-0015 -0.46625E-0015
  0.13207E+0005 -0.29367E+0004  0.52633E-0016  0.10701E-0014 -0.61818E-0015
  0.13250E+0005 -0.29369E+0004 -0.20098E-0014 -0.64493E-0015 -0.42576E-0014
  0.13000E+0005 -0.29252E+0004 -0.37718E-0014 -0.10687E-0013  0.19553E-0014
  0.13043E+0005 -0.29253E+0004  0.12640E-0014 -0.65229E-0015  0.99965E-0015
  0.13125E+0005 -0.29256E+0004 -0.44228E-0016  0.51069E-0015 -0.70252E-0015
  0.13207E+0005 -0.29258E+0004  0.14702E-0015  0.18318E-0015 -0.15567E-0015
  0.13250E+0005 -0.29259E+0004  0.22514E-0014 -0.27132E-0014  0.33236E-0014
  0.13000E+0005 -0.29043E+0004  0.23250E-0014  0.29263E-0014  0.16546E-0014
  0.13043E+0005 -0.29045E+0004 -0.77449E-0015  0.48253E-0015 -0.37274E-0015
  0.13125E+0005 -0.29048E+0004  0.76271E-0016 -0.91215E-0015  0.10340E-0014
  0.13207E+0005 -0.29051E+0004 -0.32920E-0015 -0.31427E-0015  0.39663E-0015
  0.13250E+0005 -0.29053E+0004 -0.15532E-0014  0.67963E-0014  0.68941E-0015
  0.13000E+0005 -0.28834E+0004  0.70432E-0016  0.10012E-0014  0.35487E-0015
  0.13043E+0005 -0.28836E+0004  0.17156E-0015  0.21691E-0015 -0.42839E-0015
  0.13125E+0005 -0.28840E+0004 -0.58659E-0015  0.60984E-0015 -0.75668E-0015
  0.13207E+0005 -0.28844E+0004  0.49857E-0015  0.10523E-0015 -0.92881E-0016
  0.13250E+0005 -0.28846E+0004  0.11022E-0014  0.36212E-0014  0.26521E-0014
  0.13000E+0005 -0.28724E+0004 -0.87682E-0015 -0.30201E-0014  0.42298E-0014
  0.13043E+0005 -0.28726E+0004 -0.28759E-0014 -0.13642E-0015 -0.48256E-0014
  0.13125E+0005 -0.28730E+0004  0.11634E-0014  0.34809E-0014 -0.11595E-0014
  0.13207E+0005 -0.28735E+0004  0.91722E-0015  0.99905E-0015 -0.50887E-0015
  0.13250E+0005 -0.28737E+0004  0.26449E-0014 -0.38662E-0014  0.61165E-0014
  0.13250E+0005 -0.29369E+0004 -0.20098E-0014 -0.64493E-0015 -0.42576E-0014
  0.13293E+0005 -0.29370E+0004  0.64823E-0015  0.56308E-0015  0.85093E-0015
  0.13375E+0005 -0.29371E+0004  0.29511E-0015  0.42134E-0015 -0.70356E-0016
  0.13457E+0005 -0.29373E+0004  0.49877E-0015  0.68918E-0016  0.48492E-0016
  0.13500E+0005 -0.29374E+0004  0.33051E-0015 -0.40655E-0015  0.62346E-0015
  0.13250E+0005 -0.29259E+0004  0.22514E-0014 -0.27132E-0014  0.33236E-0014
  0.13293E+0005 -0.29261E+0004 -0.32390E-0015  0.15584E-0015 -0.18026E-0016
  0.13375E+0005 -0.29263E+0004  0.94008E-0016  0.53611E-0016 -0.18112E-0015
  0.13457E+0005 -0.29265E+0004  0.25786E-0015  0.17929E-0015 -0.16757E-0015
  0.13500E+0005 -0.29266E+0004  0.97553E-0015  0.19519E-0014  0.54031E-0015
  0.13250E+0005 -0.29053E+0004 -0.15532E-0014  0.67963E-0014  0.68941E-0015
  0.13293E+0005 -0.29054E+0004  0.82022E-0016 -0.17310E-0015  0.59885E-0015
  0.13375E+0005 -0.29057E+0004 -0.48073E-0016 -0.25122E-0015 -0.11059E-0015
  0.13457E+0005 -0.29060E+0004 -0.25616E-0015 -0.36878E-0015 -0.25009E-0015
  0.13500E+0005 -0.29061E+0004  0.13747E-0014  0.25979E-0014 -0.11586E-0015
  0.13250E+0005 -0.28846E+0004  0.11022E-0014  0.36212E-0014  0.26521E-0014
  0.13293E+0005 -0.28848E+0004 -0.37020E-0015 -0.53483E-0015  0.16973E-0015
  0.13375E+0005 -0.28851E+0004  0.96653E-0016 -0.35230E-0015 -0.92889E-0016
  0.13457E+0005 -0.28855E+0004  0.18176E-0015 -0.28567E-0015  0.11482E-0015
  0.13500E+0005 -0.28856E+0004  0.20853E-0014  0.65082E-0014 -0.14398E-0014
  0.13250E+0005 -0.28737E+0004  0.26449E-0014 -0.38662E-0014  0.61165E-0014
  0.13293E+0005 -0.28739E+0004 -0.27940E-0015 -0.26204E-0015 -0.75287E-0015
  0.13375E+0005 -0.28743E+0004 -0.86088E-0016 -0.25785E-0015 -0.40614E-0015
  0.13457E+0005 -0.28746E+0004  0.57338E-0015 -0.70462E-0016  0.39249E-0015
  0.13500E+0005 -0.28748E+0004 -0.93368E-0015  0.51924E-0015 -0.33152E-0014
  0.13500E+0005 -0.29374E+0004  0.33051E-0015 -0.40655E-0015  0.62346E-0015
  0.13543E+0005 -0.29375E+0004  0.10954E-0015  0.56071E-0016 -0.26350E-0015
  0.13625E+0005 -0.29377E+0004  0.24361E-0016 -0.89500E-0017 -0.42931E-0015
  0.13707E+0005 -0.29378E+0004 -0.81030E-0016  0.21112E-0015 -0.10440E-0014
  0.13750E+0005 -0.29379E+0004  0.15840E-0014 -0.63673E-0014  0.68867E-0015
  0.13500E+0005 -0.29266E+0004  0.97553E-0015  0.19519E-0014  0.54031E-0015
  0.13543E+0005 -0.29267E+0004 -0.43774E-0015  0.93808E-0016 -0.31567E-0015
  0.13625E+0005 -0.29269E+0004  0.24114E-0016 -0.23898E-0016 -0.24289E-0015
  0.13707E+0005 -0.29271E+0004  0.36500E-0016 -0.17031E-0015 -0.42336E-0015
  0.13750E+0005 -0.29272E+0004 -0.45042E-0015 -0.68576E-0014  0.42999E-0015
  0.13500E+0005 -0.29061E+0004  0.13747E-0014  0.25979E-0014 -0.11586E-0015
  0.13543E+0005 -0.29062E+0004 -0.17733E-0015 -0.10211E-0015  0.99537E-0016
  0.13625E+0005 -0.29065E+0004 -0.10324E-0015 -0.81954E-0016 -0.13096E-0015
  0.13707E+0005 -0.29067E+0004 -0.20952E-0016 -0.11306E-0015 -0.52287E-0016
  0.13750E+0005 -0.29068E+0004 -0.17371E-0015  0.10105E-0013 -0.36148E-0014
  0.13500E+0005 -0.28856E+0004  0.20853E-0014  0.65082E-0014 -0.14398E-0014
  0.13543E+0005 -0.28858E+0004 -0.32461E-0015 -0.66013E-0016  0.77857E-0016
  0.13625E+0005 -0.28861E+0004  0.52713E-0016 -0.66087E-0016 -0.46443E-0016
  0.13707E+0005 -0.28864E+0004  0.35938E-0015  0.15119E-0015 -0.50238E-0016
  0.13750E+0005 -0.28865E+0004 -0.22361E-0014 -0.12725E-0014 -0.12331E-0014
  0.13500E+0005 -0.28748E+0004 -0.93368E-0015  0.51924E-0015 -0.33152E-0014
  0.13543E+0005 -0.28750E+0004  0.58005E-0015  0.16846E-0015  0.82921E-0015
  0.13625E+0005 -0.28753E+0004 -0.21638E-0015 -0.10946E-0015 -0.42806E-0015
  0.13707E+0005 -0.28756E+0004 -0.41786E-0015 -0.85318E-0016 -0.47052E-0015
  0.13750E+0005 -0.28758E+0004  0.97342E-0016 -0.19277E-0014  0.38712E-0015
  0.13750E+0005 -0.29379E+0004  0.15840E-0014 -0.63673E-0014  0.68867E-0015
  0.13793E+0005 -0.29379E+0004  0.22703E-0015  0.31410E-0015  0.16466E-0015
  0.13875E+0005 -0.29380E+0004  0.26830E-0016  0.68572E-0016  0.34768E-0015
  0.13957E+0005 -0.29381E+0004  0.53055E-0016  0.45907E-0016  0.14402E-0015
  0.14000E+0005 -0.29382E+0004  0.70255E-0015  0.44832E-0014  0.20488E-0014
  0.13750E+0005 -0.29272E+0004 -0.45042E-0015 -0.68576E-0014  0.42999E-0015
  0.13793E+0005 -0.29272E+0004  0.72876E-0015  0.40781E-0015  0.38717E-0015
  0.13875E+0005 -0.29273E+0004  0.18529E-0015  0.39421E-0015  0.56944E-0016
  0.13957E+0005 -0.29274E+0004  0.33178E-0016  0.32955E-0016 -0.90294E-0016
  0.14000E+0005 -0.29275E+0004  0.16833E-0015  0.13497E-0014  0.16375E-0014
  0.13750E+0005 -0.29068E+0004 -0.17371E-0015  0.10105E-0013 -0.36148E-0014
  0.13793E+0005 -0.29069E+0004 -0.72067E-0015 -0.13195E-0015 -0.15253E-0016
  0.13875E+0005 -0.29070E+0004 -0.13432E-0015 -0.20631E-0016  0.13424E-0015
  0.13957E+0005 -0.29072E+0004  0.63320E-0016 -0.11945E-0015  0.97195E-0016
  0.14000E+0005 -0.29073E+0004  0.16754E-0014  0.46194E-0014 -0.27028E-0015
  0.13750E+0005 -0.28865E+0004 -0.22361E-0014 -0.12725E-0014 -0.12331E-0014
  0.13793E+0005 -0.28866E+0004  0.77478E-0015  0.40282E-0016  0.53125E-0015
  0.13875E+0005 -0.28868E+0004 -0.22951E-0016  0.55837E-0017  0.32371E-0016
  0.13957E+0005 -0.28869E+0004  0.35318E-0016 -0.16904E-0015  0.16735E-0015
  0.14000E+0005 -0.28870E+0004  0.11632E-0014  0.48009E-0014 -0.23302E-0015
  0.13750E+0005 -0.28758E+0004  0.97342E-0016 -0.19277E-0014  0.38712E-0015
  0.13793E+0005 -0.28759E+0004  0.48261E-0015  0.33064E-0015 -0.49193E-0016
  0.13875E+0005 -0.28761E+0004  0.36040E-0015  0.29618E-0015  0.91245E-0016
  0.13957E+0005 -0.28762E+0004 -0.16688E-0015 -0.34894E-0015  0.81914E-0016
  0.14000E+0005 -0.28763E+0004  0.43458E-0015  0.32232E-0014 -0.13995E-0015
  0.14000E+0005 -0.29382E+0004  0.70255E-0015  0.44832E-0014  0.20488E-0014
  0.14043E+0005 -0.29382E+0004 -0.34737E-0016 -0.43527E-0016  0.23616E-0015
  0.14125E+0005 -0.29382E+0004  0.62808E-0016 -0.19962E-0015  0.91375E-0017
  0.14207E+0005 -0.29383E+0004  0.18440E-0015  0.18127E-0015  0.32965E-0015
  0.14250E+0005 -0.29383E+0004  0.24139E-0015  0.12892E-0014  0.18357E-0014
  0.14000E+0005 -0.29275E+0004  0.16833E-0015  0.13497E-0014  0.16375E-0014
  0.14043E+0005 -0.29275E+0004  0.13420E-0015  0.75718E-0016  0.30042E-0015
  0.14125E+0005 -0.29276E+0004 -0.30404E-0015 -0.37351E-0015 -0.15803E-0015
  0.14207E+0005 -0.29276E+0004  0.94274E-0016  0.63470E-0016  0.32026E-0015
  0.14250E+0005 -0.29277E+0004 -0.74510E-0016  0.30304E-0014 -0.35253E-0016
  0.14000E+0005 -0.29073E+0004  0.16754E-0014  0.46194E-0014 -0.27028E-0015
  0.14043E+0005 -0.29073E+0004 -0.23285E-0015 -0.17165E-0016  0.35344E-0016
  0.14125E+0005 -0.29074E+0004  0.29212E-0015  0.47346E-0016  0.14187E-0015
  0.14207E+0005 -0.29074E+0004 -0.16455E-0015  0.51268E-0016  0.15810E-0015
  0.14250E+0005 -0.29075E+0004 -0.65175E-0015 -0.77912E-0015  0.48213E-0015
  0.14000E+0005 -0.28870E+0004  0.11632E-0014  0.48009E-0014 -0.23302E-0015
  0.14043E+0005 -0.28871E+0004 -0.24021E-0015 -0.35072E-0016  0.21815E-0015
  0.14125E+0005 -0.28872E+0004 -0.21893E-0015 -0.17970E-0015  0.20524E-0016
  0.14207E+0005 -0.28872E+0004  0.85125E-0016  0.12143E-0015  0.15730E-0015
  0.14250E+0005 -0.28873E+0004 -0.66063E-0015 -0.93856E-0016 -0.92685E-0015
  0.14000E+0005 -0.28763E+0004  0.43458E-0015  0.32232E-0014 -0.13995E-0015
  0.14043E+0005 -0.28764E+0004  0.39314E-0016  0.30464E-0016  0.50683E-0015
  0.14125E+0005 -0.28765E+0004 -0.49017E-0015 -0.35198E-0015 -0.10091E-0015
  0.14207E+0005 -0.28766E+0004 -0.15342E-0015  0.10698E-0015 -0.14150E-0015
  0.14250E+0005 -0.28766E+0004  0.10550E-0014 -0.11159E-0014  0.70766E-0015
  0.14250E+0005 -0.29383E+0004  0.24139E-0015  0.12892E-0014  0.18357E-0014
  0.14293E+0005 -0.29384E+0004 -0.19587E-0015 -0.17848E-0015  0.52441E-0016
  0.14375E+0005 -0.29385E+0004  0.57279E-0018 -0.89700E-0016 -0.73073E-0016
  0.14457E+0005 -0.29386E+0004 -0.23800E-0015 -0.78711E-0016 -0.36883E-0015
  0.14500E+0005 -0.29386E+0004  0.29131E-0015  0.88635E-0015  0.23350E-0015
  0.14250E+0005 -0.29277E+0004 -0.74510E-0016  0.30304E-0014 -0.35253E-0016
  0.14293E+0005 -0.29277E+0004 -0.23912E-0015 -0.22554E-0015 -0.20828E-0017
  0.14375E+0005 -0.29279E+0004  0.10573E-0015  0.13612E-0015 -0.12483E-0015
  0.14457E+0005 -0.29280E+0004  0.66480E-0016 -0.70514E-0016 -0.54175E-0016
  0.14500E+0005 -0.29280E+0004 -0.42831E-0015 -0.76150E-0015  0.12571E-0015
  0.14250E+0005 -0.29075E+0004 -0.65175E-0015 -0.77912E-0015  0.48213E-0015
  0.14293E+0005 -0.29076E+0004  0.14349E-0015  0.16796E-0016 -0.34549E-0016
  0.14375E+0005 -0.29077E+0004 -0.75650E-0016 -0.33562E-0016 -0.12731E-0015
  0.14457E+0005 -0.29079E+0004  0.13843E-0015  0.43336E-0016  0.33393E-0016
  0.14500E+0005 -0.29080E+0004  0.49302E-0015  0.12346E-0014 -0.48275E-0015
  0.14250E+0005 -0.28873E+0004 -0.66063E-0015 -0.93856E-0016 -0.92685E-0015
  0.14293E+0005 -0.28874E+0004  0.13653E-0015  0.31605E-0016 -0.20371E-0015
  0.14375E+0005 -0.28876E+0004  0.52611E-0017  0.19209E-0016 -0.89542E-0016
  0.14457E+0005 -0.28878E+0004 -0.76628E-0016 -0.13241E-0015  0.44270E-0016
  0.14500E+0005 -0.28879E+0004 -0.28092E-0015  0.28700E-0016 -0.18156E-0015
  0.14250E+0005 -0.28766E+0004  0.10550E-0014 -0.11159E-0014  0.70766E-0015
  0.14293E+0005 -0.28768E+0004 -0.21742E-0015  0.36124E-0016 -0.70139E-0015
  0.14375E+0005 -0.28770E+0004  0.19680E-0015  0.44274E-0016  0.12127E-0015
  0.14457E+0005 -0.28772E+0004  0.25750E-0016 -0.80978E-0016  0.16435E-0015
  0.14500E+0005 -0.28773E+0004 -0.45512E-0015 -0.74796E-0015 -0.67918E-0015
  0.14500E+0005 -0.29386E+0004  0.29131E-0015  0.88635E-0015  0.23350E-0015
  0.14543E+0005 -0.29387E+0004  0.16423E-0015 -0.15345E-0017  0.17854E-0015
  0.14625E+0005 -0.29389E+0004 -0.85667E-0016 -0.32495E-0016 -0.67238E-0016
  0.14707E+0005 -0.29391E+0004  0.46150E-0016 -0.36475E-0016 -0.13665E-0015
  0.14750E+0005 -0.29392E+0004  0.25492E-0015 -0.10022E-0014  0.32394E-0016
  0.14500E+0005 -0.29280E+0004 -0.42831E-0015 -0.76150E-0015  0.12571E-0015
  0.14543E+0005 -0.29282E+0004 -0.12385E-0015 -0.16423E-0015 -0.86913E-0016
  0.14625E+0005 -0.29284E+0004  0.42454E-0016  0.22748E-0016  0.54060E-0017
  0.14707E+0005 -0.29286E+0004 -0.41631E-0016 -0.32152E-0016 -0.17062E-0015
  0.14750E+0005 -0.29288E+0004  0.50570E-0015 -0.13936E-0014  0.54270E-0015
  0.14500E+0005 -0.29080E+0004  0.49302E-0015  0.12346E-0014 -0.48275E-0015
  0.14543E+0005 -0.29081E+0004  0.10705E-0015  0.11090E-0016 -0.71841E-0016
  0.14625E+0005 -0.29084E+0004 -0.40090E-0016 -0.85211E-0018 -0.59434E-0016
  0.14707E+0005 -0.29087E+0004  0.12534E-0016 -0.68668E-0017 -0.50885E-0016
  0.14750E+0005 -0.29089E+0004 -0.47772E-0015  0.38268E-0015 -0.34509E-0015
  0.14500E+0005 -0.28879E+0004 -0.28092E-0015  0.28700E-0016 -0.18156E-0015
  0.14543E+0005 -0.28881E+0004  0.70665E-0016 -0.34806E-0017 -0.10810E-0015
  0.14625E+0005 -0.28884E+0004 -0.82164E-0017 -0.31920E-0016 -0.39253E-0016
  0.14707E+0005 -0.28888E+0004 -0.55154E-0016 -0.81854E-0016 -0.42051E-0016
  0.14750E+0005 -0.28890E+0004  0.34183E-0016 -0.65561E-0015  0.33982E-0015
  0.14500E+0005 -0.28773E+0004 -0.45512E-0015 -0.74796E-0015 -0.67918E-0015
  0.14543E+0005 -0.28775E+0004 -0.45517E-0016 -0.12504E-0015 -0.15325E-0015
  0.14625E+0005 -0.28779E+0004  0.57645E-0016  0.72703E-0017 -0.39483E-0016
  0.14707E+0005 -0.28783E+0004 -0.11594E-0015 -0.12747E-0015 -0.71045E-0016
  0.14750E+0005 -0.28785E+0004  0.79464E-0016 -0.47002E-0015 -0.10154E-0015
  0.14750E+0005 -0.29392E+0004  0.25492E-0015 -0.10022E-0014  0.32394E-0016
  0.14793E+0005 -0.29394E+0004  0.78680E-0016  0.11556E-0015  0.61528E-0016
  0.14875E+0005 -0.29397E+0004  0.21326E-0017 -0.14267E-0017  0.29374E-0016
  0.14957E+0005 -0.29399E+0004 -0.46631E-0016  0.29650E-0016 -0.38543E-0016
  0.15000E+0005 -0.29401E+0004  0.95461E-0016  0.64360E-0015 -0.48060E-0015
  0.14750E+0005 -0.29288E+0004  0.50570E-0015 -0.13936E-0014  0.54270E-0015
  0.14793E+0005 -0.29289E+0004  0.49815E-0016  0.12283E-0015 -0.14568E-0016
  0.14875E+0005 -0.29292E+0004 -0.16182E-0016  0.17820E-0016 -0.42148E-0016
  0.14957E+0005 -0.29295E+0004  0.99272E-0016  0.10272E-0015 -0.20846E-0016
  0.15000E+0005 -0.29297E+0004  0.22611E-0015  0.20629E-0015 -0.30056E-0015
  0.14750E+0005 -0.29089E+0004 -0.47772E-0015  0.38268E-0015 -0.34509E-0015
  0.14793E+0005 -0.29091E+0004 -0.59642E-0016 -0.24715E-0016  0.51529E-0016
  0.14875E+0005 -0.29095E+0004  0.17044E-0016 -0.93088E-0017  0.43643E-0017
  0.14957E+0005 -0.29099E+0004 -0.83572E-0016 -0.37168E-0016 -0.75839E-0016
  0.15000E+0005 -0.29101E+0004  0.90946E-0017  0.25185E-0015 -0.13776E-0015
  0.14750E+0005 -0.28890E+0004  0.34183E-0016 -0.65561E-0015  0.33982E-0015
  0.14793E+0005 -0.28892E+0004  0.27899E-0016  0.76968E-0017  0.24562E-0017
  0.14875E+0005 -0.28897E+0004 -0.12689E-0016 -0.33003E-0016 -0.43232E-0016
  0.14957E+0005 -0.28902E+0004  0.12609E-0016 -0.52561E-0016  0.84896E-0018
  0.15000E+0005 -0.28905E+0004 -0.28418E-0015  0.10820E-0014 -0.43002E-0015
  0.14750E+0005 -0.28785E+0004  0.79464E-0016 -0.47002E-0015 -0.10154E-0015
  0.14793E+0005 -0.28788E+0004  0.18441E-0015  0.87126E-0016  0.44157E-0016
  0.14875E+0005 -0.28793E+0004 -0.29313E-0016 -0.28100E-0016 -0.93075E-0016
  0.14957E+0005 -0.28798E+0004  0.17713E-0015  0.42841E-0016  0.47822E-0016
  0.15000E+0005 -0.28801E+0004 -0.74998E-0016  0.44238E-0015 -0.27772E-0015
  0.15000E+0005 -0.29401E+0004  0.95461E-0016  0.64360E-0015 -0.48060E-0015
  0.15043E+0005 -0.29402E+0004 -0.78162E-0016 -0.68173E-0016 -0.19801E-0016
  0.15125E+0005 -0.29405E+0004  0.41212E-0016 -0.12916E-0016  0.36563E-0016
  0.15207E+0005 -0.29408E+0004  0.13697E-0015  0.44596E-0016  0.11720E-0015
  0.15250E+0005 -0.29410E+0004 -0.28890E-0015  0.85782E-0015  0.16627E-0016
  0.15000E+0005 -0.29297E+0004  0.22611E-0015  0.20629E-0015 -0.30056E-0015
  0.15043E+0005 -0.29299E+0004  0.16720E-0016  0.10527E-0017  0.16792E-0016
  0.15125E+0005 -0.29302E+0004 -0.34767E-0016 -0.38527E-0016 -0.31596E-0016
  0.15207E+0005 -0.29306E+0004  0.24037E-0016 -0.47488E-0017  0.23366E-0016
  0.15250E+0005 -0.29308E+0004  0.64218E-0016  0.82910E-0015  0.85783E-0016
  0.15000E+0005 -0.29101E+0004  0.90946E-0017  0.25185E-0015 -0.13776E-0015
  0.15043E+0005 -0.29103E+0004 -0.77245E-0017 -0.55807E-0017  0.42779E-0016
  0.15125E+0005 -0.29108E+0004  0.48465E-0016 -0.60661E-0017  0.38079E-0016
  0.15207E+0005 -0.29112E+0004 -0.24348E-0016 -0.24091E-0016  0.44209E-0016
  0.15250E+0005 -0.29115E+0004  0.22544E-0016  0.58719E-0015  0.14861E-0015
  0.15000E+0005 -0.28905E+0004 -0.28418E-0015  0.10820E-0014 -0.43002E-0015
  0.15043E+0005 -0.28908E+0004 -0.46319E-0016 -0.57928E-0016  0.61045E-0016
  0.15125E+0005 -0.28913E+0004 -0.18522E-0016 -0.29764E-0016  0.15898E-0016
  0.15207E+0005 -0.28919E+0004  0.34462E-0016  0.36553E-0016  0.67457E-0016
  0.15250E+0005 -0.28921E+0004 -0.35899E-0016  0.93920E-0015 -0.24911E-0015
  0.15000E+0005 -0.28801E+0004 -0.74998E-0016  0.44238E-0015 -0.27772E-0015
  0.15043E+0005 -0.28804E+0004 -0.19958E-0016  0.87056E-0017  0.41698E-0016
  0.15125E+0005 -0.28810E+0004 -0.46951E-0016 -0.50884E-0016  0.15626E-0016
  0.15207E+0005 -0.28816E+0004 -0.16249E-0016  0.23209E-0016  0.17709E-0016
  0.15250E+0005 -0.28819E+0004  0.31714E-0015 -0.63631E-0016  0.31064E-0015
  0.15250E+0005 -0.29410E+0004 -0.28890E-0015  0.85782E-0015  0.16627E-0016
  0.15293E+0005 -0.29411E+0004  0.38982E-0016  0.71358E-0017  0.87634E-0016
  0.15375E+0005 -0.29414E+0004  0.12618E-0016  0.17376E-0016  0.29482E-0016
  0.15457E+0005 -0.29416E+0004 -0.79481E-0017 -0.15991E-0016 -0.29726E-0016
  0.15500E+0005 -0.29418E+0004 -0.77807E-0016 -0.90438E-0016 -0.28840E-0015
  0.15250E+0005 -0.29308E+0004  0.64218E-0016  0.82910E-0015  0.85783E-0016
  0.15293E+0005 -0.29309E+0004 -0.22019E-0016 -0.37989E-0016  0.26060E-0016
  0.15375E+0005 -0.29312E+0004 -0.17215E-0016  0.69870E-0017 -0.30287E-0017
  0.15457E+0005 -0.29315E+0004 -0.27233E-0016 -0.11292E-0016 -0.55172E-0016
  0.15500E+0005 -0.29317E+0004  0.38586E-0016 -0.13875E-0015 -0.23619E-0015
  0.15250E+0005 -0.29115E+0004  0.22544E-0016  0.58719E-0015  0.14861E-0015
  0.15293E+0005 -0.29117E+0004  0.36243E-0017  0.23911E-0017  0.30286E-0016
  0.15375E+0005 -0.29120E+0004  0.17075E-0016  0.84876E-0017  0.18051E-0016
  0.15457E+0005 -0.29124E+0004  0.27375E-0016 -0.13598E-0017 -0.16212E-0016
  0.15500E+0005 -0.29126E+0004 -0.97947E-0016 -0.94648E-0016 -0.15862E-0015
  0.15250E+0005 -0.28921E+0004 -0.35899E-0016  0.93920E-0015 -0.24911E-0015
  0.15293E+0005 -0.28924E+0004 -0.20496E-0016 -0.24437E-0016  0.12160E-0016
  0.15375E+0005 -0.28928E+0004 -0.13384E-0016  0.91277E-0017 -0.16314E-0016
  0.15457E+0005 -0.28933E+0004  0.32372E-0017 -0.14461E-0016 -0.20895E-0016
  0.15500E+0005 -0.28936E+0004  0.65653E-0016 -0.10418E-0015 -0.69059E-0016
  0.15250E+0005 -0.28819E+0004  0.31714E-0015 -0.63631E-0016  0.31064E-0015
  0.15293E+0005 -0.28822E+0004 -0.69758E-0016 -0.55712E-0016 -0.44781E-0016
  0.15375E+0005 -0.28827E+0004  0.13447E-0016  0.24276E-0016 -0.32095E-0017
  0.15457E+0005 -0.28832E+0004  0.91252E-0017 -0.99829E-0017 -0.97798E-0017
  0.15500E+0005 -0.28835E+0004  0.63066E-0016 -0.16799E-0015 -0.24336E-0016
  0.15500E+0005 -0.29418E+0004 -0.77807E-0016 -0.90438E-0016 -0.28840E-0015
  0.15543E+0005 -0.29418E+0004  0.21459E-0016  0.20903E-0016  0.37171E-0017
  0.15625E+0005 -0.29420E+0004 -0.31189E-0017 -0.14148E-0017 -0.18609E-0016
  0.15707E+0005 -0.29422E+0004  0.18236E-0016  0.12235E-0016  0.46501E-0017
  0.15750E+0005 -0.29423E+0004 -0.31459E-0017 -0.14791E-0015 -0.16297E-0015
  0.15500E+0005 -0.29317E+0004  0.38586E-0016 -0.13875E-0015 -0.23619E-0015
  0.15543E+0005 -0.29318E+0004 -0.33740E-0017  0.33707E-0017 -0.11461E-0016
  0.15625E+0005 -0.29320E+0004  0.62266E-0017  0.18778E-0017 -0.65332E-0017
  0.15707E+0005 -0.29322E+0004  0.26025E-0017  0.83057E-0017 -0.13300E-0016
  0.15750E+0005 -0.29323E+0004  0.70864E-0016 -0.21071E-0015 -0.32634E-0017
  0.15500E+0005 -0.29126E+0004 -0.97947E-0016 -0.94648E-0016 -0.15862E-0015
  0.15543E+0005 -0.29128E+0004  0.86659E-0017  0.45071E-0017  0.79341E-0017
  0.15625E+0005 -0.29130E+0004 -0.28250E-0017 -0.14378E-0017 -0.60287E-0017
  0.15707E+0005 -0.29133E+0004  0.32168E-0017  0.16422E-0017  0.90624E-0017
  0.15750E+0005 -0.29134E+0004 -0.90537E-0016  0.85990E-0016 -0.74733E-0016
  0.15500E+0005 -0.28936E+0004  0.65653E-0016 -0.10418E-0015 -0.69059E-0016
  0.15543E+0005 -0.28937E+0004 -0.51000E-0017  0.10564E-0016 -0.14731E-0016
  0.15625E+0005 -0.28940E+0004  0.66919E-0017 -0.10694E-0018 -0.32722E-0017
  0.15707E+0005 -0.28943E+0004 -0.17523E-0016 -0.70873E-0018 -0.18400E-0016
  0.15750E+0005 -0.28945E+0004  0.72505E-0016 -0.51122E-0016  0.46241E-0016
  0.15500E+0005 -0.28835E+0004  0.63066E-0016 -0.16799E-0015 -0.24336E-0016
  0.15543E+0005 -0.28837E+0004 -0.48757E-0017  0.74382E-0017 -0.16759E-0016
  0.15625E+0005 -0.28840E+0004 -0.43600E-0017 -0.49071E-0018 -0.12745E-0016
  0.15707E+0005 -0.28844E+0004  0.11576E-0016  0.32526E-0017  0.77982E-0018
  0.15750E+0005 -0.28845E+0004  0.88901E-0017 -0.49035E-0016  0.46274E-0017
  0.15750E+0005 -0.29423E+0004 -0.31459E-0017 -0.14791E-0015 -0.16297E-0015
  0.15793E+0005 -0.29423E+0004  0.44313E-0017  0.24745E-0017 -0.14141E-0016
  0.15875E+0005 -0.29425E+0004 -0.58655E-0017 -0.46771E-0018 -0.10733E-0016
  0.15957E+0005 -0.29427E+0004  0.28189E-0017  0.73824E-0018 -0.49813E-0017
  0.16000E+0005 -0.29428E+0004  0.28810E-0016  0.21175E-0016  0.62411E-0016
  0.15750E+0005 -0.29323E+0004  0.70864E-0016 -0.21071E-0015 -0.32634E-0017
  0.15793E+0005 -0.29324E+0004 -0.55586E-0017  0.21273E-0017 -0.21985E-0016
  0.15875E+0005 -0.29326E+0004  0.27642E-0017  0.42595E-0017 -0.21629E-0017
  0.15957E+0005 -0.29328E+0004 -0.77256E-0018  0.35721E-0017 -0.70365E-0017
  0.16000E+0005 -0.29329E+0004  0.21387E-0016  0.68123E-0016  0.35510E-0016
  0.15750E+0005 -0.29134E+0004 -0.90537E-0016  0.85990E-0016 -0.74733E-0016
  0.15793E+0005 -0.29135E+0004  0.84926E-0017  0.13702E-0017  0.21099E-0017
  0.15875E+0005 -0.29138E+0004 -0.20337E-0017  0.16084E-0017 -0.22028E-0017
  0.15957E+0005 -0.29140E+0004 -0.33427E-0017 -0.61297E-0018 -0.17337E-0017
  0.16000E+0005 -0.29141E+0004 -0.10878E-0016  0.70900E-0016  0.67477E-0017
  0.15750E+0005 -0.28945E+0004  0.72505E-0016 -0.51122E-0016  0.46241E-0016
  0.15793E+0005 -0.28947E+0004 -0.87881E-0017 -0.69877E-0018 -0.17683E-0016
  0.15875E+0005 -0.28949E+0004 -0.20613E-0017  0.13955E-0017 -0.17530E-0017
  0.15957E+0005 -0.28952E+0004  0.21569E-0018  0.63886E-0018  0.13766E-0017
  0.16000E+0005 -0.28954E+0004  0.28617E-0017  0.22292E-0016  0.16640E-0016
  0.15750E+0005 -0.28845E+0004  0.88901E-0017 -0.49035E-0016  0.46274E-0017
  0.15793E+0005 -0.28847E+0004  0.62128E-0017 -0.52803E-0017 -0.12587E-0017
  0.15875E+0005 -0.28850E+0004  0.49942E-0017  0.74484E-0017  0.15628E-0017
  0.15957E+0005 -0.28853E+0004  0.22411E-0017  0.63255E-0017  0.21334E-0017
  0.16000E+0005 -0.28855E+0004 -0.10722E-0016  0.29050E-0016  0.35508E-0017
  0.16000E+0005 -0.29428E+0004  0.28810E-0016  0.21175E-0016  0.62411E-0016
  0.16043E+0005 -0.29429E+0004  0.28284E-0018 -0.33264E-0017  0.14063E-0016
  0.16125E+0005 -0.29431E+0004  0.79151E-0019 -0.38815E-0017  0.39144E-0017
  0.16207E+0005 -0.29433E+0004  0.34871E-0018  0.15870E-0017  0.56479E-0017
  0.16250E+0005 -0.29435E+0004 -0.11296E-0016  0.36287E-0016 -0.52681E-0017
  0.16000E+0005 -0.29329E+0004  0.21387E-0016  0.68123E-0016  0.35510E-0016
  0.16043E+0005 -0.29330E+0004 -0.10046E-0016 -0.31961E-0017  0.20043E-0017
  0.16125E+0005 -0.29333E+0004  0.13703E-0017  0.73755E-0018  0.19732E-0017
  0.16207E+0005 -0.29336E+0004 -0.78390E-0018  0.10809E-0017  0.11723E-0017
  0.16250E+0005 -0.29337E+0004  0.76856E-0019 -0.52287E-0018  0.67022E-0017
  0.16000E+0005 -0.29141E+0004 -0.10878E-0016  0.70900E-0016  0.67477E-0017
  0.16043E+0005 -0.29143E+0004  0.33268E-0017  0.37587E-0018  0.70909E-0017
  0.16125E+0005 -0.29147E+0004 -0.88290E-0018 -0.13741E-0019  0.13810E-0017
  0.16207E+0005 -0.29150E+0004 -0.96249E-0019 -0.48274E-0018  0.14709E-0017
  0.16250E+0005 -0.29152E+0004 -0.42452E-0017 -0.32227E-0016  0.12878E-0016
  0.16000E+0005 -0.28954E+0004  0.28617E-0017  0.22292E-0016  0.16640E-0016
  0.16043E+0005 -0.28956E+0004 -0.55253E-0018 -0.87430E-0018  0.32993E-0017
  0.16125E+0005 -0.28960E+0004  0.73274E-0018 -0.99344E-0018  0.33772E-0017
  0.16207E+0005 -0.28965E+0004  0.26574E-0017 -0.19950E-0018  0.45952E-0017
  0.16250E+0005 -0.28967E+0004 -0.81907E-0017  0.28588E-0016  0.27086E-0017
  0.16000E+0005 -0.28855E+0004 -0.10722E-0016  0.29050E-0016  0.35508E-0017
  0.16043E+0005 -0.28858E+0004  0.21278E-0017 -0.77370E-0019  0.65129E-0017
  0.16125E+0005 -0.28862E+0004  0.61794E-0018 -0.10243E-0017  0.25320E-0017
  0.16207E+0005 -0.28867E+0004 -0.11962E-0017 -0.17497E-0017  0.76692E-0018
  0.16250E+0005 -0.28869E+0004 -0.95269E-0017  0.13829E-0017  0.60019E-0017
  0.16250E+0005 -0.29435E+0004 -0.11296E-0016  0.36287E-0016 -0.52681E-0017
  0.16293E+0005 -0.29436E+0004 -0.50939E-0018  0.36830E-0018 -0.60692E-0019
  0.16375E+0005 -0.29439E+0004 -0.13510E-0019  0.40015E-0018  0.28590E-0017
  0.16457E+0005 -0.29442E+0004  0.25996E-0017 -0.70280E-0020  0.28613E-0017
  0.16500E+0005 -0.29443E+0004  0.51889E-0017 -0.10314E-0016  0.69067E-0017
  0.16250E+0005 -0.29337E+0004  0.76856E-0019 -0.52287E-0018  0.67022E-0017
  0.16293E+0005 -0.29339E+0004  0.17874E-0017 -0.97940E-0019  0.89582E-0019
  0.16375E+0005 -0.29342E+0004  0.87710E-0018  0.81425E-0018  0.27979E-0017
  0.16457E+0005 -0.29345E+0004  0.41503E-0018  0.31824E-0018  0.29589E-0018
  0.16500E+0005 -0.29347E+0004 -0.44688E-0018  0.81482E-0018 -0.86303E-0018
  0.16250E+0005 -0.29152E+0004 -0.42452E-0017 -0.32227E-0016  0.12878E-0016
  0.16293E+0005 -0.29154E+0004  0.26345E-0017  0.18450E-0018 -0.47029E-0018
  0.16375E+0005 -0.29158E+0004 -0.40619E-0018  0.26483E-0018  0.76858E-0018
  0.16457E+0005 -0.29163E+0004 -0.27602E-0018 -0.40262E-0018 -0.62848E-0018
  0.16500E+0005 -0.29165E+0004 -0.23581E-0018  0.14301E-0016 -0.12015E-0017
  0.16250E+0005 -0.28967E+0004 -0.81907E-0017  0.28588E-0016  0.27086E-0017
  0.16293E+0005 -0.28970E+0004 -0.16550E-0017 -0.35050E-0018 -0.69611E-0018
  0.16375E+0005 -0.28975E+0004  0.27091E-0018  0.51202E-0018  0.13253E-0017
  0.16457E+0005 -0.28980E+0004  0.13989E-0017  0.51001E-0018  0.11669E-0018
  0.16500E+0005 -0.28983E+0004  0.67186E-0017  0.60741E-0017  0.33363E-0017
  0.16250E+0005 -0.28869E+0004 -0.95269E-0017  0.13829E-0017  0.60019E-0017
  0.16293E+0005 -0.28872E+0004 -0.14138E-0018 -0.12321E-0017  0.15787E-0017
  0.16375E+0005 -0.28878E+0004  0.10754E-0017  0.12496E-0017  0.13235E-0017
  0.16457E+0005 -0.28884E+0004  0.14474E-0017  0.77478E-0019  0.62938E-0018
  0.16500E+0005 -0.28886E+0004  0.15355E-0018  0.43291E-0017  0.74971E-0018
  0.16500E+0005 -0.29443E+0004  0.51889E-0017 -0.10314E-0016  0.69067E-0017
  0.16543E+0005 -0.29445E+0004 -0.16997E-0019  0.65902E-0018 -0.10707E-0017
  0.16625E+0005 -0.29448E+0004 -0.45465E-0018 -0.18823E-0018 -0.31499E-0018
  0.16707E+0005 -0.29450E+0004  0.13658E-0018  0.38991E-0019 -0.35660E-0018
  0.16750E+0005 -0.29452E+0004 -0.16000E-0018  0.55194E-0018 -0.17301E-0017
  0.16500E+0005 -0.29347E+0004 -0.44688E-0018  0.81482E-0018 -0.86303E-0018
  0.16543E+0005 -0.29349E+0004 -0.68863E-0018  0.10324E-0018 -0.47001E-0018
  0.16625E+0005 -0.29352E+0004 -0.32295E-0018 -0.24427E-0018 -0.11638E-0018
  0.16707E+0005 -0.29356E+0004 -0.90648E-0018 -0.38489E-0018 -0.84403E-0018
  0.16750E+0005 -0.29357E+0004  0.17626E-0017 -0.73724E-0018  0.90983E-0018
  0.16500E+0005 -0.29165E+0004 -0.23581E-0018  0.14301E-0016 -0.12015E-0017
  0.16543E+0005 -0.29167E+0004 -0.11290E-0018  0.30256E-0019  0.77287E-0018
  0.16625E+0005 -0.29171E+0004  0.24765E-0018 -0.28916E-0019  0.10933E-0018
  0.16707E+0005 -0.29176E+0004  0.37384E-0018 -0.96668E-0019  0.28803E-0018
  0.16750E+0005 -0.29178E+0004 -0.14429E-0017 -0.21918E-0017 -0.11851E-0017
  0.16500E+0005 -0.28983E+0004  0.67186E-0017  0.60741E-0017  0.33363E-0017
  0.16543E+0005 -0.28985E+0004 -0.45651E-0018 -0.41194E-0020  0.27443E-0018
  0.16625E+0005 -0.28991E+0004  0.15154E-0018 -0.14279E-0018 -0.39879E-0019
  0.16707E+0005 -0.28996E+0004 -0.19443E-0018  0.13283E-0018 -0.65028E-0018
  0.16750E+0005 -0.28998E+0004  0.13852E-0017 -0.48645E-0017  0.11802E-0017
  0.16500E+0005 -0.28886E+0004  0.15355E-0018  0.43291E-0017  0.74971E-0018
  0.16543E+0005 -0.28889E+0004 -0.52184E-0018  0.81239E-0019  0.89079E-0019
  0.16625E+0005 -0.28895E+0004 -0.35136E-0019 -0.15843E-0018  0.56442E-0019
  0.16707E+0005 -0.28901E+0004 -0.32881E-0018 -0.25954E-0019 -0.54875E-0018
  0.16750E+0005 -0.28904E+0004  0.10455E-0017 -0.49333E-0017  0.15868E-0017
  0.16750E+0005 -0.29452E+0004 -0.16000E-0018  0.55194E-0018 -0.17301E-0017
  0.16793E+0005 -0.29453E+0004  0.16599E-0018 -0.32263E-0019  0.64857E-0019
  0.16875E+0005 -0.29456E+0004 -0.37864E-0019 -0.91112E-0019  0.21816E-0019
  0.16957E+0005 -0.29459E+0004 -0.52227E-0019  0.95792E-0019 -0.31729E-0018
  0.17000E+0005 -0.29460E+0004  0.62554E-0019  0.43629E-0018  0.83741E-0020
  0.16750E+0005 -0.29357E+0004  0.17626E-0017 -0.73724E-0018  0.90983E-0018
  0.16793E+0005 -0.29359E+0004 -0.13722E-0018  0.46622E-0019 -0.55764E-0018
  0.16875E+0005 -0.29362E+0004 -0.21477E-0018  0.54840E-0019 -0.27748E-0018
  0.16957E+0005 -0.29365E+0004 -0.62776E-0019 -0.29014E-0019 -0.26120E-0018
  0.17000E+0005 -0.29367E+0004  0.47437E-0018 -0.10383E-0017  0.98123E-0018
  0.16750E+0005 -0.29178E+0004 -0.14429E-0017 -0.21918E-0017 -0.11851E-0017
  0.16793E+0005 -0.29180E+0004  0.43461E-0018  0.77685E-0019  0.18325E-0019
  0.16875E+0005 -0.29184E+0004  0.16605E-0018  0.31600E-0019  0.29305E-0019
  0.16957E+0005 -0.29188E+0004  0.14316E-0019 -0.47296E-0019 -0.86210E-0019
  0.17000E+0005 -0.29190E+0004 -0.10858E-0018 -0.71880E-0018  0.61323E-0018
  0.16750E+0005 -0.28998E+0004  0.13852E-0017 -0.48645E-0017  0.11802E-0017
  0.16793E+0005 -0.29001E+0004 -0.40938E-0018 -0.19371E-0018 -0.57649E-0018
  0.16875E+0005 -0.29006E+0004 -0.14442E-0018 -0.38498E-0019 -0.19613E-0018
  0.16957E+0005 -0.29011E+0004  0.88686E-0019  0.49983E-0020  0.45823E-0019
  0.17000E+0005 -0.29013E+0004 -0.64148E-0018  0.48123E-0018  0.11774E-0018
  0.16750E+0005 -0.28904E+0004  0.10455E-0017 -0.49333E-0017  0.15868E-0017
  0.16793E+0005 -0.28907E+0004 -0.12642E-0018 -0.10076E-0018 -0.44076E-0018
  0.16875E+0005 -0.28912E+0004 -0.74064E-0019  0.67452E-0020 -0.18457E-0018
  0.16957E+0005 -0.28917E+0004 -0.31818E-0019 -0.28473E-0019  0.35148E-0020
  0.17000E+0005 -0.28920E+0004 -0.42622E-0018  0.25421E-0018 -0.34994E-0018
  0.17000E+0005 -0.29460E+0004  0.62554E-0019  0.43629E-0018  0.83741E-0020
  0.17043E+0005 -0.29461E+0004 -0.33120E-0020  0.63019E-0019  0.14751E-0018
  0.17125E+0005 -0.29463E+0004  0.87208E-0019  0.28733E-0019  0.44602E-0019
  0.17207E+0005 -0.29466E+0004  0.22019E-0019  0.65349E-0020 -0.55119E-0020
  0.17250E+0005 -0.29467E+0004 -0.34294E-0018  0.52535E-0018 -0.23647E-0018
  0.17000E+0005 -0.29367E+0004  0.47437E-0018 -0.10383E-0017  0.98123E-0018
  0.17043E+0005 -0.29368E+0004 -0.26183E-0019  0.43603E-0019  0.38942E-0020
  0.17125E+0005 -0.29371E+0004 -0.27943E-0019  0.71576E-0020 -0.79702E-0019
  0.17207E+0005 -0.29373E+0004 -0.73823E-0019 -0.57032E-0019 -0.48510E-0019
  0.17250E+0005 -0.29375E+0004  0.17171E-0019  0.28709E-0018  0.86106E-0019
  0.17000E+0005 -0.29190E+0004 -0.10858E-0018 -0.71880E-0018  0.61323E-0018
  0.17043E+0005 -0.29192E+0004  0.14844E-0019  0.42615E-0020 -0.12238E-0019
  0.17125E+0005 -0.29195E+0004  0.15221E-0019 -0.18568E-0020 -0.29051E-0019
  0.17207E+0005 -0.29198E+0004 -0.22765E-0020 -0.25488E-0019  0.13635E-0019
  0.17250E+0005 -0.29200E+0004 -0.29401E-0019 -0.16523E-0018 -0.37326E-0019
  0.17000E+0005 -0.29013E+0004 -0.64148E-0018  0.48123E-0018  0.11774E-0018
  0.17043E+0005 -0.29015E+0004  0.11338E-0019 -0.28880E-0019  0.26269E-0019
  0.17125E+0005 -0.29019E+0004  0.22181E-0019  0.89229E-0020  0.21870E-0019
  0.17207E+0005 -0.29024E+0004  0.54430E-0019  0.12377E-0019  0.74192E-0019
  0.17250E+0005 -0.29026E+0004  0.57820E-0019  0.22586E-0018  0.18082E-0019
  0.17000E+0005 -0.28920E+0004 -0.42622E-0018  0.25421E-0018 -0.34994E-0018
  0.17043E+0005 -0.28922E+0004  0.14648E-0018  0.27295E-0019  0.12255E-0018
  0.17125E+0005 -0.28927E+0004 -0.40652E-0019 -0.15145E-0021 -0.18308E-0019
  0.17207E+0005 -0.28931E+0004 -0.69731E-0019 -0.44036E-0019  0.17546E-0019
  0.17250E+0005 -0.28934E+0004  0.23721E-0019  0.37765E-0019  0.36352E-0019
  0.17250E+0005 -0.29467E+0004 -0.34294E-0018  0.52535E-0018 -0.23647E-0018
  0.17293E+0005 -0.29468E+0004  0.56415E-0020 -0.11741E-0019  0.76500E-0019
  0.17375E+0005 -0.29470E+0004 -0.89807E-0021 -0.68747E-0020  0.13785E-0019
  0.17457E+0005 -0.29471E+0004 -0.20560E-0020 -0.10315E-0019 -0.76274E-0020
  0.17500E+0005 -0.29472E+0004  0.63295E-0020  0.39484E-0019  0.48239E-0019
  0.17250E+0005 -0.29375E+0004  0.17171E-0019  0.28709E-0018  0.86106E-0019
  0.17293E+0005 -0.29376E+0004 -0.11942E-0019 -0.84129E-0020  0.15431E-0019
  0.17375E+0005 -0.29378E+0004  0.73030E-0020  0.74134E-0020  0.49359E-0020
  0.17457E+0005 -0.29380E+0004 -0.34730E-0019 -0.32128E-0019 -0.14952E-0019
  0.17500E+0005 -0.29381E+0004 -0.55816E-0019  0.42623E-0019 -0.10245E-0019
  0.17250E+0005 -0.29200E+0004 -0.29401E-0019 -0.16523E-0018 -0.37326E-0019
  0.17293E+0005 -0.29202E+0004  0.30982E-0019 -0.14891E-0020  0.15018E-0019
  0.17375E+0005 -0.29204E+0004 -0.93732E-0021  0.28174E-0020 -0.15892E-0019
  0.17457E+0005 -0.29207E+0004  0.14285E-0019 -0.10414E-0019 -0.13979E-0020
  0.17500E+0005 -0.29209E+0004  0.46490E-0019 -0.50410E-0019  0.17460E-0019
  0.17250E+0005 -0.29026E+0004  0.57820E-0019  0.22586E-0018  0.18082E-0019
  0.17293E+0005 -0.29028E+0004 -0.21750E-0019  0.96731E-0020 -0.31497E-0019
  0.17375E+0005 -0.29031E+0004 -0.43462E-0020 -0.55011E-0020 -0.33418E-0020
  0.17457E+0005 -0.29034E+0004  0.11849E-0019 -0.45519E-0020  0.86917E-0020
  0.17500E+0005 -0.29036E+0004 -0.98658E-0020 -0.97892E-0019  0.70345E-0019
  0.17250E+0005 -0.28934E+0004  0.23721E-0019  0.37765E-0019  0.36352E-0019
  0.17293E+0005 -0.28936E+0004  0.32370E-0020  0.14292E-0019 -0.26888E-0019
  0.17375E+0005 -0.28939E+0004  0.10643E-0019 -0.21008E-0020  0.34760E-0020
  0.17457E+0005 -0.28943E+0004 -0.27915E-0019 -0.18379E-0019 -0.96821E-0020
  0.17500E+0005 -0.28945E+0004 -0.64659E-0019 -0.43716E-0019  0.82621E-0019
  0.17500E+0005 -0.29472E+0004  0.63295E-0020  0.39484E-0019  0.48239E-0019
  0.17543E+0005 -0.29473E+0004 -0.21936E-0019 -0.97651E-0020  0.41675E-0021
  0.17625E+0005 -0.29475E+0004  0.55443E-0020  0.11224E-0020  0.83101E-0020
  0.17707E+0005 -0.29476E+0004  0.42198E-0020  0.73705E-0020 -0.24258E-0020
  0.17750E+0005 -0.29477E+0004  0.43512E-0020 -0.54435E-0019  0.49007E-0019
  0.17500E+0005 -0.29381E+0004 -0.55816E-0019  0.42623E-0019 -0.10245E-0019
  0.17543E+0005 -0.29382E+0004  0.36020E-0020 -0.14952E-0020  0.17777E-0019
  0.17625E+0005 -0.29384E+0004  0.53664E-0021 -0.11936E-0020  0.52184E-0020
  0.17707E+0005 -0.29386E+0004  0.99821E-0020 -0.46894E-0021  0.10494E-0019
  0.17750E+0005 -0.29386E+0004 -0.17819E-0019 -0.18469E-0019  0.22754E-0019
  0.17500E+0005 -0.29209E+0004  0.46490E-0019 -0.50410E-0019  0.17460E-0019
  0.17543E+0005 -0.29210E+0004  0.61710E-0020  0.31206E-0020  0.25060E-0020
  0.17625E+0005 -0.29212E+0004 -0.15098E-0020 -0.64544E-0021  0.26600E-0021
  0.17707E+0005 -0.29214E+0004  0.31738E-0020  0.14261E-0021  0.24873E-0020
  0.17750E+0005 -0.29215E+0004  0.13174E-0019  0.18878E-0019  0.44338E-0019
  0.17500E+0005 -0.29036E+0004 -0.98658E-0020 -0.97892E-0019  0.70345E-0019
  0.17543E+0005 -0.29037E+0004 -0.15946E-0019 -0.55153E-0020 -0.50515E-0020
  0.17625E+0005 -0.29040E+0004  0.16466E-0020  0.12590E-0020  0.38698E-0020
  0.17707E+0005 -0.29042E+0004  0.46035E-0021 -0.15905E-0020  0.56552E-0020
  0.17750E+0005 -0.29044E+0004  0.48958E-0020  0.55519E-0019  0.36613E-0019
  0.17500E+0005 -0.28945E+0004 -0.64659E-0019 -0.43716E-0019  0.82621E-0019
  0.17543E+0005 -0.28946E+0004 -0.23803E-0020 -0.86218E-0020  0.10157E-0019
  0.17625E+0005 -0.28949E+0004  0.39429E-0020  0.24449E-0020  0.58737E-0020
  0.17707E+0005 -0.28952E+0004 -0.22829E-0021 -0.11126E-0020  0.75268E-0020
  0.17750E+0005 -0.28953E+0004  0.18557E-0020  0.24967E-0019  0.45325E-0019
  0.17750E+0005 -0.29477E+0004  0.43512E-0020 -0.54435E-0019  0.49007E-0019
  0.17793E+0005 -0.29477E+0004  0.55962E-0021  0.41581E-0020 -0.47725E-0020
  0.17875E+0005 -0.29479E+0004  0.15048E-0020  0.84725E-0021  0.41585E-0020
  0.17957E+0005 -0.29480E+0004  0.29567E-0020  0.15843E-0020 -0.12201E-0020
  0.18000E+0005 -0.29480E+0004 -0.50754E-0020 -0.31722E-0020 -0.19440E-0019
  0.17750E+0005 -0.29386E+0004 -0.17819E-0019 -0.18469E-0019  0.22754E-0019
  0.17793E+0005 -0.29387E+0004  0.54934E-0020  0.35171E-0020  0.48233E-0020
  0.17875E+0005 -0.29388E+0004 -0.69771E-0021  0.10075E-0020  0.53987E-0021
  0.17957E+0005 -0.29390E+0004 -0.39646E-0021  0.12725E-0020 -0.44007E-0020
  0.18000E+0005 -0.29391E+0004  0.11788E-0019 -0.74953E-0020  0.66641E-0020
  0.17750E+0005 -0.29215E+0004  0.13174E-0019  0.18878E-0019  0.44338E-0019
  0.17793E+0005 -0.29216E+0004 -0.66473E-0020  0.18032E-0021  0.61073E-0021
  0.17875E+0005 -0.29218E+0004  0.18434E-0020  0.66137E-0021  0.17569E-0020
  0.17957E+0005 -0.29220E+0004  0.76122E-0021  0.39347E-0021 -0.14667E-0020
  0.18000E+0005 -0.29220E+0004 -0.83412E-0020  0.24327E-0020 -0.20607E-0020
  0.17750E+0005 -0.29044E+0004  0.48958E-0020  0.55519E-0019  0.36613E-0019
  0.17793E+0005 -0.29045E+0004  0.27763E-0020  0.52203E-0021  0.77541E-0020
  0.17875E+0005 -0.29047E+0004 -0.19041E-0020 -0.72882E-0021 -0.38283E-0021
  0.17957E+0005 -0.29049E+0004 -0.65493E-0021 -0.72481E-0021 -0.10800E-0020
  0.18000E+0005 -0.29050E+0004  0.24046E-0020  0.99142E-0020  0.11956E-0020
  0.17750E+0005 -0.28953E+0004  0.18557E-0020  0.24967E-0019  0.45325E-0019
  0.17793E+0005 -0.28955E+0004  0.52016E-0022  0.18400E-0020  0.26567E-0020
  0.17875E+0005 -0.28957E+0004 -0.71380E-0021 -0.36037E-0021 -0.54671E-0021
  0.17957E+0005 -0.28959E+0004 -0.16352E-0020 -0.14202E-0020 -0.16199E-0020
  0.18000E+0005 -0.28961E+0004  0.65019E-0020  0.16422E-0019 -0.55119E-0020
  0.18000E+0005 -0.29480E+0004 -0.50754E-0020 -0.31722E-0020 -0.19440E-0019
  0.18043E+0005 -0.29481E+0004  0.22670E-0020  0.44828E-0021  0.26946E-0020
  0.18125E+0005 -0.29482E+0004  0.40700E-0022  0.52496E-0021 -0.59200E-0021
  0.18207E+0005 -0.29483E+0004 -0.56292E-0021 -0.29755E-0021 -0.17370E-0020
  0.18250E+0005 -0.29484E+0004  0.21231E-0020 -0.85809E-0021 -0.32462E-0020
  0.18000E+0005 -0.29391E+0004  0.11788E-0019 -0.74953E-0020  0.66641E-0020
  0.18043E+0005 -0.29391E+0004 -0.13271E-0020  0.44992E-0021 -0.14150E-0020
  0.18125E+0005 -0.29393E+0004  0.11675E-0020  0.10428E-0020 -0.11305E-0022
  0.18207E+0005 -0.29394E+0004 -0.28947E-0021  0.22582E-0022 -0.11352E-0020
  0.18250E+0005 -0.29395E+0004  0.20686E-0020 -0.17611E-0020 -0.56706E-0020
  0.18000E+0005 -0.29220E+0004 -0.83412E-0020  0.24327E-0020 -0.20607E-0020
  0.18043E+0005 -0.29221E+0004  0.76997E-0021  0.20907E-0021  0.72178E-0021
  0.18125E+0005 -0.29223E+0004 -0.57895E-0021  0.41531E-0021 -0.11236E-0020
  0.18207E+0005 -0.29225E+0004  0.21911E-0021 -0.63871E-0022 -0.65925E-0022
  0.18250E+0005 -0.29226E+0004 -0.12113E-0020 -0.28518E-0020 -0.27148E-0020
  0.18000E+0005 -0.29050E+0004  0.24046E-0020  0.99142E-0020  0.11956E-0020
  0.18043E+0005 -0.29052E+0004 -0.16737E-0020 -0.77298E-0021 -0.13281E-0020
  0.18125E+0005 -0.29054E+0004  0.26760E-0021 -0.41926E-0022  0.11516E-0021
  0.18207E+0005 -0.29056E+0004  0.52356E-0021  0.18453E-0021  0.25170E-0021
  0.18250E+0005 -0.29057E+0004  0.47412E-0022  0.14253E-0020 -0.14951E-0020
  0.18000E+0005 -0.28961E+0004  0.65019E-0020  0.16422E-0019 -0.55119E-0020
  0.18043E+0005 -0.28962E+0004  0.24423E-0021  0.19473E-0021 -0.22248E-0021
  0.18125E+0005 -0.28964E+0004  0.72634E-0021  0.38604E-0021  0.23428E-0021
  0.18207E+0005 -0.28967E+0004 -0.34100E-0021 -0.16372E-0021 -0.26738E-0021
  0.18250E+0005 -0.28968E+0004  0.52883E-0022  0.19330E-0020 -0.24694E-0020
  0.18250E+0005 -0.29484E+0004  0.21231E-0020 -0.85809E-0021 -0.32462E-0020
  0.18293E+0005 -0.29485E+0004  0.11363E-0021  0.22137E-0021 -0.17228E-0022
  0.18375E+0005 -0.29486E+0004 -0.12477E-0021 -0.17143E-0022 -0.18474E-0021
  0.18457E+0005 -0.29488E+0004 -0.18141E-0022 -0.16678E-0022 -0.77597E-0022
  0.18500E+0005 -0.29489E+0004 -0.32490E-0022 -0.24891E-0021 -0.11052E-0020
  0.18250E+0005 -0.29395E+0004  0.20686E-0020 -0.17611E-0020 -0.56706E-0020
  0.18293E+0005 -0.29396E+0004  0.20970E-0022  0.12620E-0021 -0.20753E-0021
  0.18375E+0005 -0.29398E+0004  0.71453E-0022  0.21267E-0022 -0.68273E-0022
  0.18457E+0005 -0.29399E+0004 -0.25890E-0021 -0.10906E-0021 -0.29569E-0021
  0.18500E+0005 -0.29400E+0004  0.37503E-0021 -0.71560E-0021 -0.61396E-0021
  0.18250E+0005 -0.29226E+0004 -0.12113E-0020 -0.28518E-0020 -0.27148E-0020
  0.18293E+0005 -0.29227E+0004  0.10832E-0021 -0.10971E-0022  0.18146E-0021
  0.18375E+0005 -0.29229E+0004  0.13373E-0022  0.67060E-0022 -0.12802E-0021
  0.18457E+0005 -0.29232E+0004  0.10213E-0021 -0.63626E-0022  0.55445E-0022
  0.18500E+0005 -0.29233E+0004 -0.26606E-0021 -0.22463E-0021 -0.88296E-0021
  0.18250E+0005 -0.29057E+0004  0.47412E-0022  0.14253E-0020 -0.14951E-0020
  0.18293E+0005 -0.29059E+0004 -0.23232E-0021 -0.91374E-0022 -0.11149E-0021
  0.18375E+0005 -0.29061E+0004 -0.40192E-0022 -0.69996E-0022 -0.14212E-0021
  0.18457E+0005 -0.29064E+0004 -0.79812E-0022  0.37565E-0022 -0.17657E-0021
  0.18500E+0005 -0.29065E+0004  0.33996E-0022 -0.11663E-0021 -0.36640E-0021
  0.18250E+0005 -0.28968E+0004  0.52883E-0022  0.19330E-0020 -0.24694E-0020
  0.18293E+0005 -0.28970E+0004  0.34246E-0021  0.15508E-0021  0.29635E-0021
  0.18375E+0005 -0.28973E+0004 -0.10846E-0021 -0.17891E-0021 -0.25198E-0021
  0.18457E+0005 -0.28976E+0004 -0.10673E-0021  0.25862E-0022 -0.19918E-0021
  0.18500E+0005 -0.28977E+0004 -0.16587E-0021 -0.15775E-0021 -0.47089E-0021
  0.18500E+0005 -0.29489E+0004 -0.32490E-0022 -0.24891E-0021 -0.11052E-0020
  0.18543E+0005 -0.29489E+0004 -0.78235E-0022  0.30705E-0023 -0.95604E-0022
  0.18625E+0005 -0.29491E+0004  0.20391E-0023  0.10254E-0023  0.32704E-0022
  0.18707E+0005 -0.29493E+0004  0.31582E-0022 -0.20411E-0022  0.70452E-0022
  0.18750E+0005 -0.29493E+0004 -0.13623E-0021 -0.50667E-0022 -0.51258E-0022
  0.18500E+0005 -0.29400E+0004  0.37503E-0021 -0.71560E-0021 -0.61396E-0021
  0.18543E+0005 -0.29401E+0004  0.42482E-0022 -0.43817E-0023  0.27138E-0022
  0.18625E+0005 -0.29403E+0004  0.11634E-0022  0.23310E-0022  0.13021E-0022
  0.18707E+0005 -0.29405E+0004 -0.10594E-0022 -0.89309E-0023  0.87932E-0023
  0.18750E+0005 -0.29406E+0004  0.63428E-0024  0.56220E-0022  0.31460E-0023
  0.18500E+0005 -0.29233E+0004 -0.26606E-0021 -0.22463E-0021 -0.88296E-0021
  0.18543E+0005 -0.29234E+0004 -0.28545E-0022 -0.25920E-0022  0.87304E-0023
  0.18625E+0005 -0.29236E+0004  0.13415E-0022  0.19056E-0022  0.13948E-0022
  0.18707E+0005 -0.29239E+0004  0.55323E-0024  0.14549E-0022  0.87092E-0024
  0.18750E+0005 -0.29240E+0004 -0.18686E-0023  0.10113E-0021 -0.74722E-0022
  0.18500E+0005 -0.29065E+0004  0.33996E-0022 -0.11663E-0021 -0.36640E-0021
  0.18543E+0005 -0.29067E+0004 -0.56143E-0022  0.86559E-0023 -0.52234E-0022
  0.18625E+0005 -0.29070E+0004 -0.32433E-0022  0.32234E-0023  0.20810E-0023
  0.18707E+0005 -0.29073E+0004 -0.15243E-0022 -0.16101E-0022  0.16764E-0023
  0.18750E+0005 -0.29074E+0004 -0.40547E-0023  0.14882E-0021 -0.15930E-0021
  0.18500E+0005 -0.28977E+0004 -0.16587E-0021 -0.15775E-0021 -0.47089E-0021
  0.18543E+0005 -0.28979E+0004  0.17355E-0021  0.84959E-0022  0.13475E-0021
  0.18625E+0005 -0.28982E+0004 -0.32764E-0022 -0.54632E-0023 -0.14324E-0022
  0.18707E+0005 -0.28985E+0004 -0.12864E-0022  0.26024E-0022 -0.12729E-0023
  0.18750E+0005 -0.28987E+0004 -0.12281E-0022 -0.23190E-0021  0.20327E-0021
  0.18750E+0005 -0.29493E+0004 -0.13623E-0021 -0.50667E-0022 -0.51258E-0022
  0.18793E+0005 -0.29494E+0004  0.11459E-0022 -0.55206E-0023  0.34867E-0022
  0.18875E+0005 -0.29496E+0004 -0.61281E-0024 -0.77083E-0023 -0.33615E-0023
  0.18957E+0005 -0.29497E+0004 -0.85009E-0023 -0.25118E-0023 -0.92276E-0023
  0.19000E+0005 -0.29498E+0004  0.40904E-0022  0.70911E-0022  0.14991E-0022
  0.18750E+0005 -0.29406E+0004  0.63428E-0024  0.56220E-0022  0.31460E-0023
  0.18793E+0005 -0.29407E+0004 -0.16955E-0022  0.27010E-0023  0.13350E-0022
  0.18875E+0005 -0.29409E+0004 -0.46048E-0023 -0.34077E-0023 -0.81651E-0023
  0.18957E+0005 -0.29411E+0004 -0.29017E-0023  0.20040E-0023 -0.17197E-0023
  0.19000E+0005 -0.29411E+0004  0.64692E-0022  0.55341E-0022  0.31652E-0022
  0.18750E+0005 -0.29240E+0004 -0.18686E-0023  0.10113E-0021 -0.74722E-0022
  0.18793E+0005 -0.29241E+0004 -0.15787E-0022  0.22036E-0023  0.21213E-0022
  0.18875E+0005 -0.29244E+0004  0.42837E-0023  0.51129E-0024  0.29724E-0024
  0.18957E+0005 -0.29246E+0004  0.34934E-0023 -0.11730E-0022  0.93646E-0023
  0.19000E+0005 -0.29247E+0004  0.27383E-0022 -0.98925E-0023  0.43624E-0022
  0.18750E+0005 -0.29074E+0004 -0.40547E-0023  0.14882E-0021 -0.15930E-0021
  0.18793E+0005 -0.29076E+0004  0.94176E-0023  0.28326E-0022  0.15076E-0022
  0.18875E+0005 -0.29079E+0004  0.16720E-0023 -0.40750E-0023 -0.13186E-0023
  0.18957E+0005 -0.29081E+0004 -0.13596E-0023 -0.20714E-0023 -0.91611E-0023
  0.19000E+0005 -0.29083E+0004 -0.67906E-0022 -0.87016E-0022 -0.72412E-0022
  0.18750E+0005 -0.28987E+0004 -0.12281E-0022 -0.23190E-0021  0.20327E-0021
  0.18793E+0005 -0.28988E+0004  0.74442E-0022  0.67045E-0022  0.81376E-0022
  0.18875E+0005 -0.28992E+0004 -0.53940E-0023  0.32142E-0023 -0.60412E-0023
  0.18957E+0005 -0.28995E+0004 -0.48623E-0023  0.28728E-0022 -0.20762E-0022
  0.19000E+0005 -0.28996E+0004 -0.11603E-0022 -0.25084E-0021  0.77514E-0022
  0.19000E+0005 -0.29498E+0004  0.40904E-0022  0.70911E-0022  0.14991E-0022
  0.19043E+0005 -0.29499E+0004  0.16333E-0022  0.12547E-0022  0.96632E-0023
  0.19125E+0005 -0.29500E+0004 -0.17622E-0023  0.72290E-0024 -0.40537E-0023
  0.19207E+0005 -0.29501E+0004  0.21048E-0022  0.10322E-0022  0.40793E-0023
  0.19250E+0005 -0.29502E+0004  0.22630E-0022 -0.10602E-0022 -0.38619E-0022
  0.19000E+0005 -0.29411E+0004  0.64692E-0022  0.55341E-0022  0.31652E-0022
  0.19043E+0005 -0.29412E+0004 -0.46330E-0023  0.21079E-0023 -0.77542E-0023
  0.19125E+0005 -0.29414E+0004 -0.84743E-0023 -0.66421E-0023 -0.64859E-0023
  0.19207E+0005 -0.29415E+0004  0.84627E-0024 -0.90361E-0023 -0.10831E-0022
  0.19250E+0005 -0.29416E+0004  0.33915E-0022 -0.37799E-0023 -0.13335E-0022
  0.19000E+0005 -0.29247E+0004  0.27383E-0022 -0.98925E-0023  0.43624E-0022
  0.19043E+0005 -0.29248E+0004 -0.19112E-0022 -0.45590E-0023 -0.13647E-0022
  0.19125E+0005 -0.29250E+0004 -0.79277E-0023 -0.12727E-0022 -0.58360E-0023
  0.19207E+0005 -0.29252E+0004 -0.56312E-0023 -0.20951E-0022 -0.11256E-0022
  0.19250E+0005 -0.29253E+0004 -0.63736E-0022 -0.13094E-0021 -0.30318E-0022
  0.19000E+0005 -0.29083E+0004 -0.67906E-0022 -0.87016E-0022 -0.72412E-0022
  0.19043E+0005 -0.29084E+0004  0.18827E-0022  0.26838E-0023  0.12811E-0022
  0.19125E+0005 -0.29086E+0004  0.86803E-0023 -0.71619E-0023  0.21349E-0024
  0.19207E+0005 -0.29088E+0004  0.34432E-0025 -0.15505E-0023 -0.17730E-0022
  0.19250E+0005 -0.29090E+0004  0.82117E-0023 -0.59460E-0022 -0.33717E-0022
  0.19000E+0005 -0.28996E+0004 -0.11603E-0022 -0.25084E-0021  0.77514E-0022
  0.19043E+0005 -0.28998E+0004  0.17701E-0022 -0.45433E-0023  0.49266E-0023
  0.19125E+0005 -0.29000E+0004  0.63020E-0024 -0.75918E-0023 -0.14450E-0022
  0.19207E+0005 -0.29002E+0004  0.10126E-0022  0.11767E-0022 -0.13608E-0022
  0.19250E+0005 -0.29003E+0004 -0.24534E-0022  0.16035E-0022 -0.17343E-0021
  0.19250E+0005 -0.29502E+0004  0.22630E-0022 -0.10602E-0022 -0.38619E-0022
  0.19293E+0005 -0.29502E+0004  0.50470E-0023 -0.34367E-0024 -0.62003E-0023
  0.19375E+0005 -0.29503E+0004  0.10091E-0024 -0.34058E-0023 -0.72010E-0023
  0.19457E+0005 -0.29504E+0004 -0.66647E-0023 -0.21930E-0023 -0.39292E-0023
  0.19500E+0005 -0.29504E+0004  0.10777E-0022  0.67279E-0022 -0.43781E-0022
  0.19250E+0005 -0.29416E+0004  0.33915E-0022 -0.37799E-0023 -0.13335E-0022
  0.19293E+0005 -0.29416E+0004 -0.54625E-0023 -0.52762E-0023 -0.17984E-0022
  0.19375E+0005 -0.29417E+0004  0.31946E-0023 -0.27022E-0025 -0.46910E-0023
  0.19457E+0005 -0.29418E+0004  0.56341E-0023  0.18303E-0023  0.39732E-0023
  0.19500E+0005 -0.29419E+0004  0.95714E-0023  0.13896E-0022 -0.22862E-0023
  0.19250E+0005 -0.29253E+0004 -0.63736E-0022 -0.13094E-0021 -0.30318E-0022
  0.19293E+0005 -0.29253E+0004  0.64247E-0023 -0.13140E-0022 -0.64624E-0023
  0.19375E+0005 -0.29254E+0004  0.42322E-0024 -0.16845E-0023 -0.57220E-0023
  0.19457E+0005 -0.29256E+0004 -0.49971E-0023 -0.12311E-0023 -0.95311E-0023
  0.19500E+0005 -0.29256E+0004  0.14299E-0022 -0.44071E-0024 -0.18280E-0022
  0.19250E+0005 -0.29090E+0004  0.82117E-0023 -0.59460E-0022 -0.33717E-0022
  0.19293E+0005 -0.29090E+0004 -0.96633E-0024 -0.75921E-0023 -0.13614E-0022
  0.19375E+0005 -0.29092E+0004 -0.63278E-0023 -0.23317E-0023 -0.98468E-0023
  0.19457E+0005 -0.29093E+0004  0.11026E-0023  0.98212E-0024  0.17497E-0023
  0.19500E+0005 -0.29094E+0004 -0.79507E-0023 -0.61592E-0022  0.12375E-0022
  0.19250E+0005 -0.29003E+0004 -0.24534E-0022  0.16035E-0022 -0.17343E-0021
  0.19293E+0005 -0.29004E+0004 -0.21243E-0022 -0.80762E-0023 -0.25038E-0022
  0.19375E+0005 -0.29006E+0004  0.92656E-0023  0.37499E-0023  0.46053E-0023
  0.19457E+0005 -0.29008E+0004  0.23677E-0023  0.47848E-0023  0.97570E-0023
  0.19500E+0005 -0.29008E+0004 -0.93787E-0023 -0.20654E-0022  0.27341E-0022
  0.19500E+0005 -0.29504E+0004  0.10777E-0022  0.67279E-0022 -0.43781E-0022
  0.19543E+0005 -0.29505E+0004 -0.67633E-0023 -0.27899E-0023 -0.22521E-0023
  0.19625E+0005 -0.29506E+0004  0.13656E-0023 -0.47483E-0024  0.18938E-0023
  0.19707E+0005 -0.29507E+0004 -0.21718E-0023 -0.80304E-0024 -0.35656E-0023
  0.19750E+0005 -0.29508E+0004  0.11843E-0023 -0.35501E-0024  0.80534E-0023
  0.19500E+0005 -0.29419E+0004  0.95714E-0023  0.13896E-0022 -0.22862E-0023
  0.19543E+0005 -0.29419E+0004  0.13474E-0023  0.21383E-0023  0.10080E-0023
  0.19625E+0005 -0.29421E+0004 -0.28835E-0023 -0.20950E-0023 -0.60316E-0024
  0.19707E+0005 -0.29422E+0004  0.53003E-0023  0.20735E-0023  0.25371E-0024
  0.19750E+0005 -0.29423E+0004 -0.28275E-0023 -0.10514E-0022  0.75005E-0023
  0.19500E+0005 -0.29256E+0004  0.14299E-0022 -0.44071E-0024 -0.18280E-0022
  0.19543E+0005 -0.29257E+0004 -0.17907E-0024 -0.15381E-0023 -0.39556E-0023
  0.19625E+0005 -0.29259E+0004 -0.46754E-0024 -0.84519E-0026  0.67239E-0024
  0.19707E+0005 -0.29261E+0004  0.95177E-0024 -0.24926E-0023  0.40285E-0024
  0.19750E+0005 -0.29262E+0004  0.11038E-0022 -0.19448E-0022  0.24661E-0022
  0.19500E+0005 -0.29094E+0004 -0.79507E-0023 -0.61592E-0022  0.12375E-0022
  0.19543E+0005 -0.29095E+0004  0.54538E-0023 -0.32425E-0023  0.50742E-0023
  0.19625E+0005 -0.29097E+0004  0.64690E-0023  0.11013E-0023  0.37461E-0023
  0.19707E+0005 -0.29100E+0004 -0.55406E-0023 -0.40004E-0023 -0.33659E-0023
  0.19750E+0005 -0.29101E+0004  0.26540E-0023  0.24639E-0022  0.20118E-0022
  0.19500E+0005 -0.29008E+0004 -0.93787E-0023 -0.20654E-0022  0.27341E-0022
  0.19543E+0005 -0.29010E+0004  0.11244E-0022 -0.65179E-0024  0.17323E-0022
  0.19625E+0005 -0.29012E+0004 -0.11806E-0023 -0.41566E-0023 -0.26498E-0023
  0.19707E+0005 -0.29015E+0004  0.25886E-0023 -0.60359E-0024  0.20984E-0023
  0.19750E+0005 -0.29016E+0004 -0.28605E-0023  0.55590E-0022 -0.18002E-0022
  0.19750E+0005 -0.29508E+0004  0.11843E-0023 -0.35501E-0024  0.80534E-0023
  0.19793E+0005 -0.29509E+0004  0.22120E-0023  0.22387E-0023  0.25453E-0023
  0.19875E+0005 -0.29511E+0004 -0.32667E-0024  0.60839E-0024 -0.98324E-0024
  0.19957E+0005 -0.29513E+0004  0.19565E-0024  0.14882E-0024  0.74509E-0024
  0.20000E+0005 -0.29514E+0004 -0.16695E-0023 -0.15907E-0023 -0.53577E-0023
  0.19750E+0005 -0.29423E+0004 -0.28275E-0023 -0.10514E-0022  0.75005E-0023
  0.19793E+0005 -0.29424E+0004  0.99283E-0024  0.10488E-0023  0.89784E-0026
  0.19875E+0005 -0.29427E+0004 -0.48954E-0024  0.95715E-0025  0.20250E-0024
  0.19957E+0005 -0.29429E+0004  0.72098E-0024  0.20434E-0024  0.18999E-0023
  0.20000E+0005 -0.29430E+0004 -0.25322E-0023 -0.34463E-0023 -0.75113E-0023
  0.19750E+0005 -0.29262E+0004  0.11038E-0022 -0.19448E-0022  0.24661E-0022
  0.19793E+0005 -0.29263E+0004 -0.48436E-0025  0.10007E-0023 -0.11311E-0023
  0.19875E+0005 -0.29266E+0004  0.15083E-0023  0.42462E-0024  0.18330E-0023
  0.19957E+0005 -0.29269E+0004 -0.25701E-0024 -0.38126E-0024  0.15852E-0023
  0.20000E+0005 -0.29271E+0004 -0.59722E-0023 -0.10971E-0022 -0.50075E-0023
  0.19750E+0005 -0.29101E+0004  0.26540E-0023  0.24639E-0022  0.20118E-0022
  0.19793E+0005 -0.29103E+0004 -0.10619E-0023  0.20893E-0024  0.11780E-0023
  0.19875E+0005 -0.29106E+0004 -0.66536E-0024 -0.23976E-0023  0.23832E-0023
  0.19957E+0005 -0.29110E+0004  0.31616E-0023  0.12164E-0023  0.45216E-0023
  0.20000E+0005 -0.29112E+0004 -0.23249E-0023  0.40376E-0023 -0.76411E-0023
  0.19750E+0005 -0.29016E+0004 -0.28605E-0023  0.55590E-0022 -0.18002E-0022
  0.19793E+0005 -0.29018E+0004 -0.43229E-0023 -0.28998E-0023 -0.29710E-0023
  0.19875E+0005 -0.29022E+0004 -0.76983E-0024  0.33672E-0024  0.17890E-0023
  0.19957E+0005 -0.29026E+0004  0.10404E-0023  0.12773E-0023  0.92782E-0024
  0.20000E+0005 -0.29028E+0004 -0.44985E-0023 -0.47152E-0023 -0.32243E-0023
  0.00000E+0000 -0.28944E+0004 -0.97049E-0011 -0.74450E-0011 -0.79975E-0011
  0.43168E+0002 -0.28942E+0004  0.41563E-0012 -0.77088E-0012  0.51570E-0011
  0.12500E+0003 -0.28939E+0004 -0.42233E-0011  0.17053E-0011 -0.44451E-0011
  0.20683E+0003 -0.28936E+0004  0.20812E-0011  0.15678E-0012  0.57415E-0011
  0.25000E+0003 -0.28935E+0004 -0.50766E-0011 -0.32950E-0011 -0.36686E-0011
  0.00000E+0000 -0.28853E+0004 -0.93946E-0011 -0.14667E-0011 -0.11941E-0010
  0.43168E+0002 -0.28851E+0004 -0.27107E-0011 -0.12044E-0011 -0.98249E-0012
  0.12500E+0003 -0.28848E+0004 -0.31347E-0011  0.98372E-0012 -0.26121E-0011
  0.20683E+0003 -0.28844E+0004  0.48297E-0013 -0.13736E-0012  0.33764E-0011
  0.25000E+0003 -0.28843E+0004 -0.43002E-0011  0.30982E-0011 -0.69260E-0011
  0.00000E+0000 -0.28680E+0004 -0.79478E-0011  0.95344E-0012 -0.11362E-0010
  0.43168E+0002 -0.28678E+0004 -0.42634E-0011 -0.15682E-0011 -0.40062E-0011
  0.12500E+0003 -0.28674E+0004 -0.22998E-0011  0.45769E-0012 -0.10610E-0011
  0.20683E+0003 -0.28670E+0004 -0.26461E-0012  0.12027E-0011  0.11984E-0011
  0.25000E+0003 -0.28668E+0004  0.21254E-0011  0.40252E-0011  0.19144E-0011
  0.00000E+0000 -0.28507E+0004 -0.22005E-0011 -0.58926E-0011  0.53653E-0011
  0.43168E+0002 -0.28505E+0004 -0.72522E-0012  0.42847E-0012  0.25249E-0011
  0.12500E+0003 -0.28500E+0004 -0.76286E-0012  0.11907E-0011 -0.43938E-0013
  0.20683E+0003 -0.28496E+0004  0.32858E-0012  0.52062E-0012  0.19928E-0011
  0.25000E+0003 -0.28494E+0004  0.57987E-0012  0.31779E-0011  0.10771E-0011
  0.00000E+0000 -0.28416E+0004 -0.24003E-0011 -0.95302E-0011  0.84253E-0011
  0.43168E+0002 -0.28413E+0004 -0.44971E-0011 -0.83004E-0012 -0.34432E-0011
  0.12500E+0003 -0.28409E+0004 -0.15631E-0011  0.26958E-0011 -0.32834E-0011
  0.20683E+0003 -0.28404E+0004 -0.69226E-0013  0.20364E-0011 -0.67727E-0012
  0.25000E+0003 -0.28402E+0004 -0.12983E-0011 -0.78718E-0011  0.10829E-0010
  0.25000E+0003 -0.28935E+0004 -0.50766E-0011 -0.32950E-0011 -0.36686E-0011
  0.29317E+0003 -0.28933E+0004 -0.41845E-0011 -0.11488E-0011 -0.77344E-0012
  0.37500E+0003 -0.28931E+0004  0.29584E-0012 -0.40626E-0012  0.96931E-0012
  0.45683E+0003 -0.28928E+0004 -0.66907E-0012  0.12349E-0011 -0.33550E-0012
  0.50000E+0003 -0.28927E+0004 -0.68236E-0011 -0.10120E-0010  0.19226E-0012
  0.25000E+0003 -0.28843E+0004 -0.43002E-0011  0.30982E-0011 -0.69260E-0011
  0.29317E+0003 -0.28841E+0004 -0.18771E-0011 -0.10006E-0011  0.23534E-0011
  0.37500E+0003 -0.28838E+0004  0.88808E-0012  0.15624E-0011  0.20902E-0012
  0.45683E+0003 -0.28836E+0004 -0.13474E-0011 -0.57263E-0012 -0.41575E-0012
  0.50000E+0003 -0.28834E+0004 -0.32827E-0011  0.25591E-0011 -0.71384E-0011
  0.25000E+0003 -0.28668E+0004  0.21254E-0011  0.40252E-0011  0.19144E-0011
  0.29317E+0003 -0.28667E+0004 -0.23671E-0011  0.69068E-0012  0.72460E-0012
  0.37500E+0003 -0.28663E+0004  0.16044E-0012 -0.31660E-0012  0.15961E-0011
  0.45683E+0003 -0.28660E+0004 -0.19548E-0011  0.22397E-0011 -0.34226E-0011
  0.50000E+0003 -0.28659E+0004 -0.30255E-0011  0.84314E-0011 -0.93986E-0011
  0.25000E+0003 -0.28494E+0004  0.57987E-0012  0.31779E-0011  0.10771E-0011
  0.29317E+0003 -0.28492E+0004 -0.11983E-0011  0.13465E-0011  0.88464E-0012
  0.37500E+0003 -0.28489E+0004 -0.12019E-0011 -0.43847E-0011  0.35464E-0011
  0.45683E+0003 -0.28485E+0004 -0.32022E-0011  0.17769E-0011 -0.44510E-0011
  0.50000E+0003 -0.28483E+0004 -0.97946E-0011 -0.49654E-0011 -0.35733E-0011
  0.25000E+0003 -0.28402E+0004 -0.12983E-0011 -0.78718E-0011  0.10829E-0010
  0.29317E+0003 -0.28400E+0004  0.12663E-0011  0.61860E-0011 -0.56040E-0012
  0.37500E+0003 -0.28396E+0004 -0.53936E-0012  0.23898E-0011 -0.85363E-0012
  0.45683E+0003 -0.28392E+0004 -0.98101E-0012  0.82307E-0011 -0.64442E-0011
  0.50000E+0003 -0.28390E+0004 -0.37661E-0011  0.88773E-0011 -0.81191E-0011
  0.50000E+0003 -0.28927E+0004 -0.68236E-0011 -0.10120E-0010  0.19226E-0012
  0.54317E+0003 -0.28926E+0004  0.12205E-0012 -0.78385E-0012  0.29610E-0011
  0.62500E+0003 -0.28925E+0004 -0.50543E-0011 -0.10401E-0010  0.58051E-0011
  0.70683E+0003 -0.28923E+0004 -0.19300E-0011 -0.24007E-0011  0.55971E-0011
  0.75000E+0003 -0.28923E+0004  0.24840E-0011 -0.11342E-0010  0.17139E-0010
  0.50000E+0003 -0.28834E+0004 -0.32827E-0011  0.25591E-0011 -0.71384E-0011
  0.54317E+0003 -0.28833E+0004 -0.23603E-0011  0.18891E-0011 -0.37961E-0011
  0.62500E+0003 -0.28832E+0004 -0.32514E-0011 -0.40921E-0011  0.30041E-0011
  0.70683E+0003 -0.28830E+0004 -0.38079E-0011 -0.25083E-0011  0.34093E-0011
  0.75000E+0003 -0.28830E+0004  0.27213E-0011 -0.17082E-0011  0.10716E-0010
  0.50000E+0003 -0.28659E+0004 -0.30255E-0011  0.84314E-0011 -0.93986E-0011
  0.54317E+0003 -0.28658E+0004 -0.18897E-0011 -0.18163E-0011 -0.47850E-0013
  0.62500E+0003 -0.28656E+0004 -0.23430E-0011  0.38064E-0011 -0.24435E-0011
  0.70683E+0003 -0.28654E+0004 -0.16806E-0011  0.10466E-0011  0.17554E-0011
  0.75000E+0003 -0.28653E+0004 -0.29979E-0011 -0.31984E-0011  0.50020E-0011
  0.50000E+0003 -0.28483E+0004 -0.97946E-0011 -0.49654E-0011 -0.35733E-0011
  0.54317E+0003 -0.28482E+0004 -0.17391E-0011  0.15468E-0011 -0.16706E-0011
  0.62500E+0003 -0.28480E+0004 -0.29124E-0011  0.41371E-0011 -0.45160E-0011
  0.70683E+0003 -0.28478E+0004 -0.34341E-0011 -0.27445E-0011  0.27293E-0011
  0.75000E+0003 -0.28477E+0004  0.45532E-0011  0.40059E-0011  0.60299E-0011
  0.50000E+0003 -0.28390E+0004 -0.37661E-0011  0.88773E-0011 -0.81191E-0011
  0.54317E+0003 -0.28389E+0004 -0.21218E-0011  0.16815E-0011 -0.30565E-0011
  0.62500E+0003 -0.28387E+0004 -0.25861E-0011  0.45062E-0011 -0.49272E-0011
  0.70683E+0003 -0.28385E+0004  0.44139E-0012  0.70523E-0011  0.40668E-0012
  0.75000E+0003 -0.28384E+0004 -0.41394E-0012 -0.48555E-0011  0.67579E-0011
  0.75000E+0003 -0.28923E+0004  0.24840E-0011 -0.11342E-0010  0.17139E-0010
  0.79317E+0003 -0.28922E+0004 -0.37411E-0011 -0.15931E-0011  0.34206E-0011
  0.87500E+0003 -0.28921E+0004 -0.89068E-0013  0.72095E-0011 -0.44189E-0011
  0.95683E+0003 -0.28920E+0004  0.59642E-0012 -0.47624E-0011  0.96693E-0011
  0.10000E+0004 -0.28920E+0004 -0.34593E-0011 -0.13593E-0010  0.75433E-0011
  0.75000E+0003 -0.28830E+0004  0.27213E-0011 -0.17082E-0011  0.10716E-0010
  0.79317E+0003 -0.28829E+0004 -0.17834E-0011  0.28254E-0011  0.21303E-0011
  0.87500E+0003 -0.28828E+0004  0.46314E-0012  0.34003E-0011  0.93426E-0012
  0.95683E+0003 -0.28827E+0004  0.25289E-0011  0.84661E-0012  0.70403E-0011
  0.10000E+0004 -0.28827E+0004  0.58581E-0011 -0.31716E-0011  0.15904E-0010
  0.75000E+0003 -0.28653E+0004 -0.29979E-0011 -0.31984E-0011  0.50020E-0011
  0.79317E+0003 -0.28653E+0004 -0.11531E-0011  0.80301E-0012  0.28306E-0011
  0.87500E+0003 -0.28652E+0004  0.84257E-0012 -0.92104E-0012  0.53481E-0011
  0.95683E+0003 -0.28651E+0004  0.27327E-0011  0.31556E-0011  0.42285E-0011
  0.10000E+0004 -0.28650E+0004  0.36861E-0012  0.54160E-0011  0.59400E-0011
  0.75000E+0003 -0.28477E+0004  0.45532E-0011  0.40059E-0011  0.60299E-0011
  0.79317E+0003 -0.28476E+0004  0.67672E-0012  0.30068E-0011  0.24830E-0011
  0.87500E+0003 -0.28475E+0004  0.16284E-0011  0.66755E-0012  0.34394E-0011
  0.95683E+0003 -0.28474E+0004  0.16351E-0011 -0.21928E-0011  0.63583E-0011
  0.10000E+0004 -0.28473E+0004 -0.87782E-0011 -0.27852E-0011 -0.75570E-0011
  0.75000E+0003 -0.28384E+0004 -0.41394E-0012 -0.48555E-0011  0.67579E-0011
  0.79317E+0003 -0.28383E+0004 -0.62900E-0012 -0.39543E-0011  0.59972E-0011
  0.87500E+0003 -0.28382E+0004  0.59108E-0012 -0.19303E-0011  0.42810E-0011
  0.95683E+0003 -0.28381E+0004 -0.21641E-0011 -0.83548E-0013 -0.27106E-0011
  0.10000E+0004 -0.28380E+0004 -0.10653E-0010 -0.79699E-0012 -0.11837E-0010
  0.10000E+0004 -0.28920E+0004 -0.34593E-0011 -0.13593E-0010  0.75433E-0011
  0.10432E+0004 -0.28919E+0004 -0.18151E-0011 -0.79178E-0011  0.48681E-0011
  0.11250E+0004 -0.28918E+0004 -0.63112E-0011 -0.12101E-0010  0.15716E-0011
  0.12068E+0004 -0.28917E+0004 -0.27969E-0011  0.44629E-0012 -0.26148E-0011
  0.12500E+0004 -0.28917E+0004 -0.81193E-0011 -0.83404E-0011 -0.16093E-0010
  0.10000E+0004 -0.28827E+0004  0.58581E-0011 -0.31716E-0011  0.15904E-0010
  0.10432E+0004 -0.28826E+0004 -0.15524E-0011 -0.22555E-0011  0.58325E-0012
  0.11250E+0004 -0.28825E+0004 -0.17931E-0011 -0.33624E-0012  0.51552E-0012
  0.12068E+0004 -0.28824E+0004 -0.21477E-0011 -0.37675E-0011  0.14351E-0011
  0.12500E+0004 -0.28823E+0004  0.38638E-0011 -0.69214E-0011 -0.17148E-0012
  0.10000E+0004 -0.28650E+0004  0.36861E-0012  0.54160E-0011  0.59400E-0011
  0.10432E+0004 -0.28649E+0004 -0.10485E-0011  0.34756E-0011 -0.30166E-0011
  0.11250E+0004 -0.28648E+0004 -0.25020E-0011  0.12401E-0011 -0.17936E-0011
  0.12068E+0004 -0.28647E+0004 -0.18808E-0011 -0.58154E-0011  0.29424E-0011
  0.12500E+0004 -0.28646E+0004 -0.50275E-0011 -0.93606E-0011  0.21018E-0012
  0.10000E+0004 -0.28473E+0004 -0.87782E-0011 -0.27852E-0011 -0.75570E-0011
  0.10432E+0004 -0.28473E+0004 -0.19394E-0011 -0.32405E-0012 -0.10713E-0011
  0.11250E+0004 -0.28471E+0004 -0.13667E-0011  0.35274E-0011 -0.32753E-0011
  0.12068E+0004 -0.28469E+0004 -0.78635E-0012 -0.54925E-0011  0.24724E-0011
  0.12500E+0004 -0.28469E+0004  0.70888E-0012 -0.44210E-0012 -0.81296E-0012
  0.10000E+0004 -0.28380E+0004 -0.10653E-0010 -0.79699E-0012 -0.11837E-0010
  0.10432E+0004 -0.28379E+0004  0.18540E-0011  0.18849E-0010 -0.11632E-0010
  0.11250E+0004 -0.28378E+0004 -0.32581E-0011 -0.16416E-0010  0.10101E-0010
  0.12068E+0004 -0.28376E+0004  0.79809E-0011  0.66367E-0011  0.93027E-0011
  0.12500E+0004 -0.28375E+0004 -0.68644E-0011 -0.15169E-0010  0.44459E-0011
  0.12500E+0004 -0.28917E+0004 -0.81193E-0011 -0.83404E-0011 -0.16093E-0010
  0.12932E+0004 -0.28916E+0004 -0.26808E-0012 -0.60782E-0011  0.50692E-0011
  0.13750E+0004 -0.28914E+0004 -0.25290E-0011 -0.48713E-0011 -0.27825E-0011
  0.14568E+0004 -0.28913E+0004  0.22866E-0011 -0.45288E-0011  0.43048E-0011
  0.15000E+0004 -0.28912E+0004 -0.72230E-0011 -0.88550E-0011 -0.59925E-0011
  0.12500E+0004 -0.28823E+0004  0.38638E-0011 -0.69214E-0011 -0.17148E-0012
  0.12932E+0004 -0.28822E+0004 -0.11939E-0011 -0.57347E-0011  0.22523E-0011
  0.13750E+0004 -0.28821E+0004 -0.41980E-0012 -0.23084E-0011 -0.17229E-0011
  0.14568E+0004 -0.28819E+0004  0.15887E-0011  0.10968E-0011 -0.16379E-0011
  0.15000E+0004 -0.28818E+0004 -0.11752E-0011 -0.39924E-0012  0.49788E-0012
  0.12500E+0004 -0.28646E+0004 -0.50275E-0011 -0.93606E-0011  0.21018E-0012
  0.12932E+0004 -0.28645E+0004 -0.88542E-0013 -0.38819E-0012  0.23075E-0012
  0.13750E+0004 -0.28643E+0004  0.10612E-0011  0.27374E-0011 -0.15705E-0011
  0.14568E+0004 -0.28641E+0004 -0.10423E-0011  0.11260E-0011 -0.58940E-0011
  0.15000E+0004 -0.28640E+0004  0.28122E-0011  0.57671E-0011 -0.18943E-0011
  0.12500E+0004 -0.28469E+0004  0.70888E-0012 -0.44210E-0012 -0.81296E-0012
  0.12932E+0004 -0.28468E+0004 -0.20232E-0012 -0.15608E-0011 -0.34620E-0012
  0.13750E+0004 -0.28465E+0004 -0.52281E-0012  0.11941E-0011 -0.28662E-0011
  0.14568E+0004 -0.28463E+0004 -0.90910E-0012 -0.10588E-0011 -0.28816E-0011
  0.15000E+0004 -0.28462E+0004  0.16462E-0011  0.15371E-0011 -0.41732E-0011
  0.12500E+0004 -0.28375E+0004 -0.68644E-0011 -0.15169E-0010  0.44459E-0011
  0.12932E+0004 -0.28374E+0004 -0.16991E-0011 -0.27280E-0011 -0.32583E-0011
  0.13750E+0004 -0.28372E+0004 -0.38915E-0011 -0.12843E-0010  0.26912E-0011
  0.14568E+0004 -0.28370E+0004  0.43165E-0011  0.67848E-0011 -0.61371E-0012
  0.15000E+0004 -0.28368E+0004 -0.56192E-0011  0.45832E-0011 -0.16416E-0010
  0.15000E+0004 -0.28912E+0004 -0.72230E-0011 -0.88550E-0011 -0.59925E-0011
  0.15432E+0004 -0.28911E+0004 -0.23415E-0011 -0.93096E-0011 -0.18135E-0011
  0.16250E+0004 -0.28910E+0004 -0.13978E-0011 -0.10885E-0010  0.19186E-0011
  0.17068E+0004 -0.28908E+0004  0.26973E-0011  0.79677E-0012 -0.20198E-0011
  0.17500E+0004 -0.28907E+0004 -0.16187E-0011 -0.74199E-0011  0.68513E-0011
  0.15000E+0004 -0.28818E+0004 -0.11752E-0011 -0.39924E-0012  0.49788E-0012
  0.15432E+0004 -0.28817E+0004  0.10043E-0011  0.21918E-0011 -0.59279E-0011
  0.16250E+0004 -0.28816E+0004  0.53027E-0011  0.24488E-0011  0.86021E-0012
  0.17068E+0004 -0.28814E+0004  0.27332E-0011 -0.63941E-0012 -0.16191E-0012
  0.17500E+0004 -0.28813E+0004 -0.17387E-0011 -0.38991E-0011  0.10421E-0010
  0.15000E+0004 -0.28640E+0004  0.28122E-0011  0.57671E-0011 -0.18943E-0011
  0.15432E+0004 -0.28639E+0004  0.38366E-0011  0.18354E-0011 -0.15951E-0011
  0.16250E+0004 -0.28637E+0004  0.35783E-0011 -0.63358E-0012  0.11614E-0011
  0.17068E+0004 -0.28635E+0004  0.44355E-0011 -0.59173E-0012  0.38955E-0011
  0.17500E+0004 -0.28634E+0004  0.28736E-0011  0.38994E-0011  0.70582E-0011
  0.15000E+0004 -0.28462E+0004  0.16462E-0011  0.15371E-0011 -0.41732E-0011
  0.15432E+0004 -0.28461E+0004  0.28387E-0011 -0.36519E-0012 -0.59757E-0012
  0.16250E+0004 -0.28459E+0004  0.30734E-0011 -0.23471E-0011  0.50428E-0012
  0.17068E+0004 -0.28456E+0004  0.33586E-0011 -0.26689E-0012  0.18370E-0011
  0.17500E+0004 -0.28455E+0004  0.94636E-0012 -0.23182E-0011  0.16581E-0011
  0.15000E+0004 -0.28368E+0004 -0.56192E-0011  0.45832E-0011 -0.16416E-0010
  0.15432E+0004 -0.28367E+0004  0.77453E-0011  0.60446E-0011  0.51937E-0011
  0.16250E+0004 -0.28365E+0004  0.76639E-0011  0.15703E-0011  0.57488E-0011
  0.17068E+0004 -0.28362E+0004  0.14410E-0011 -0.53927E-0011  0.40552E-0012
  0.17500E+0004 -0.28361E+0004  0.12259E-0010  0.17278E-0010  0.62481E-0012
  0.17500E+0004 -0.28907E+0004 -0.16187E-0011 -0.74199E-0011  0.68513E-0011
  0.17932E+0004 -0.28906E+0004  0.79984E-0012 -0.12698E-0011  0.11627E-0011
  0.18750E+0004 -0.28904E+0004  0.71185E-0012 -0.29207E-0011  0.22298E-0011
  0.19568E+0004 -0.28902E+0004  0.70222E-0011  0.40086E-0011  0.30634E-0011
  0.20000E+0004 -0.28901E+0004  0.13652E-0011  0.63429E-0012 -0.50857E-0011
  0.17500E+0004 -0.28813E+0004 -0.17387E-0011 -0.38991E-0011  0.10421E-0010
  0.17932E+0004 -0.28812E+0004 -0.66171E-0012 -0.27944E-0011  0.12732E-0011
  0.18750E+0004 -0.28810E+0004  0.23367E-0011 -0.82710E-0012  0.21457E-0011
  0.19568E+0004 -0.28808E+0004  0.30772E-0011 -0.31154E-0012  0.51659E-0012
  0.20000E+0004 -0.28806E+0004  0.67043E-0012  0.44519E-0011 -0.99299E-0011
  0.17500E+0004 -0.28634E+0004  0.28736E-0011  0.38994E-0011  0.70582E-0011
  0.17932E+0004 -0.28633E+0004  0.36536E-0011  0.80336E-0012  0.17024E-0011
  0.18750E+0004 -0.28630E+0004  0.15173E-0011 -0.28492E-0012 -0.25227E-0012
  0.19568E+0004 -0.28628E+0004  0.36793E-0013 -0.16070E-0012 -0.18832E-0011
  0.20000E+0004 -0.28627E+0004  0.37220E-0011  0.67731E-0011 -0.70071E-0011
  0.17500E+0004 -0.28455E+0004  0.94636E-0012 -0.23182E-0011  0.16581E-0011
  0.17932E+0004 -0.28454E+0004  0.25587E-0011  0.47055E-0012 -0.21787E-0012
  0.18750E+0004 -0.28451E+0004  0.13334E-0012 -0.28061E-0011 -0.50939E-0012
  0.19568E+0004 -0.28448E+0004  0.28875E-0011  0.17109E-0013  0.19323E-0011
  0.20000E+0004 -0.28447E+0004  0.31868E-0011  0.79854E-0011 -0.76712E-0011
  0.17500E+0004 -0.28361E+0004  0.12259E-0010  0.17278E-0010  0.62481E-0012
  0.17932E+0004 -0.28359E+0004 -0.35174E-0011 -0.58189E-0011 -0.51828E-0011
  0.18750E+0004 -0.28356E+0004  0.49337E-0011  0.61041E-0011 -0.65608E-0012
  0.19568E+0004 -0.28354E+0004  0.10580E-0011 -0.16451E-0011  0.49309E-0012
  0.20000E+0004 -0.28352E+0004 -0.40274E-0011 -0.73773E-0011 -0.13584E-0010
  0.20000E+0004 -0.28901E+0004  0.13652E-0011  0.63429E-0012 -0.50857E-0011
  0.20432E+0004 -0.28900E+0004 -0.33157E-0012 -0.79634E-0011  0.11462E-0011
  0.21250E+0004 -0.28898E+0004  0.60254E-0011  0.21990E-0011  0.66596E-0011
  0.22068E+0004 -0.28895E+0004  0.51076E-0011  0.75383E-0011 -0.31909E-0011
  0.22500E+0004 -0.28894E+0004  0.26643E-0011 -0.88773E-0011 -0.54682E-0012
  0.20000E+0004 -0.28806E+0004  0.67043E-0012  0.44519E-0011 -0.99299E-0011
  0.20432E+0004 -0.28805E+0004  0.21373E-0011 -0.21439E-0011  0.12445E-0011
  0.21250E+0004 -0.28802E+0004  0.24342E-0011 -0.20743E-0011  0.19396E-0011
  0.22068E+0004 -0.28800E+0004  0.33169E-0011  0.26137E-0012  0.81739E-0012
  0.22500E+0004 -0.28798E+0004 -0.14952E-0011 -0.85969E-0011 -0.43655E-0012
  0.20000E+0004 -0.28627E+0004  0.37220E-0011  0.67731E-0011 -0.70071E-0011
  0.20432E+0004 -0.28625E+0004  0.32866E-0011 -0.35021E-0012  0.31730E-0011
  0.21250E+0004 -0.28622E+0004  0.23010E-0011 -0.32106E-0011  0.25765E-0011
  0.22068E+0004 -0.28619E+0004  0.42872E-0011 -0.21483E-0011  0.36838E-0011
  0.22500E+0004 -0.28617E+0004  0.30524E-0011 -0.78402E-0011  0.44109E-0011
  0.20000E+0004 -0.28447E+0004  0.31868E-0011  0.79854E-0011 -0.76712E-0011
  0.20432E+0004 -0.28445E+0004  0.33068E-0011 -0.30907E-0012  0.33877E-0011
  0.21250E+0004 -0.28442E+0004  0.47151E-0011 -0.96759E-0012  0.44191E-0011
  0.22068E+0004 -0.28438E+0004  0.27469E-0011 -0.34582E-0011  0.25561E-0011
  0.22500E+0004 -0.28436E+0004 -0.55209E-0012  0.14314E-0011  0.98468E-0012
  0.20000E+0004 -0.28352E+0004 -0.40274E-0011 -0.73773E-0011 -0.13584E-0010
  0.20432E+0004 -0.28350E+0004  0.19214E-0011 -0.54395E-0011  0.69923E-0011
  0.21250E+0004 -0.28346E+0004 -0.26286E-0012 -0.10061E-0010  0.38091E-0011
  0.22068E+0004 -0.28343E+0004  0.56993E-0011 -0.65823E-0012  0.48711E-0011
  0.22500E+0004 -0.28341E+0004  0.49435E-0011  0.62159E-0011  0.18964E-0011
  0.22500E+0004 -0.28894E+0004  0.26643E-0011 -0.88773E-0011 -0.54682E-0012
  0.22932E+0004 -0.28892E+0004  0.66056E-0011  0.88037E-0011  0.43080E-0012
  0.23750E+0004 -0.28889E+0004  0.42178E-0011  0.27157E-0011  0.89313E-0012
  0.24568E+0004 -0.28886E+0004  0.45948E-0011  0.25264E-0011  0.16968E-0011
  0.25000E+0004 -0.28885E+0004  0.19335E-0011  0.13134E-0011  0.36503E-0011
  0.22500E+0004 -0.28798E+0004 -0.14952E-0011 -0.85969E-0011 -0.43655E-0012
  0.22932E+0004 -0.28797E+0004  0.12885E-0011 -0.48339E-0012  0.82431E-0012
  0.23750E+0004 -0.28794E+0004  0.17282E-0011 -0.11602E-0011  0.43238E-0012
  0.24568E+0004 -0.28790E+0004  0.16298E-0011  0.56109E-0012  0.25362E-0012
  0.25000E+0004 -0.28789E+0004  0.34317E-0011  0.38607E-0011  0.37196E-0011
  0.22500E+0004 -0.28617E+0004  0.30524E-0011 -0.78402E-0011  0.44109E-0011
  0.22932E+0004 -0.28616E+0004 -0.11857E-0011 -0.18774E-0011 -0.11242E-0011
  0.23750E+0004 -0.28612E+0004  0.22228E-0012 -0.19493E-0011 -0.49579E-0012
  0.24568E+0004 -0.28608E+0004  0.60202E-0012 -0.79966E-0012  0.38963E-0012
  0.25000E+0004 -0.28606E+0004  0.73875E-0011  0.50072E-0011  0.50951E-0011
  0.22500E+0004 -0.28436E+0004 -0.55209E-0012  0.14314E-0011  0.98468E-0012
  0.22932E+0004 -0.28434E+0004  0.32453E-0011  0.15483E-0011  0.21527E-0012
  0.23750E+0004 -0.28430E+0004  0.72924E-0012 -0.39053E-0011  0.20776E-0011
  0.24568E+0004 -0.28426E+0004  0.15220E-0011 -0.22887E-0011  0.15381E-0011
  0.25000E+0004 -0.28424E+0004  0.38220E-0011  0.56879E-0011  0.20819E-0012
  0.22500E+0004 -0.28341E+0004  0.49435E-0011  0.62159E-0011  0.18964E-0011
  0.22932E+0004 -0.28339E+0004 -0.94262E-0012 -0.53519E-0011  0.44262E-0012
  0.23750E+0004 -0.28334E+0004  0.86128E-0012 -0.18306E-0011 -0.79848E-0012
  0.24568E+0004 -0.28330E+0004  0.57595E-0011  0.38399E-0011  0.38965E-0011
  0.25000E+0004 -0.28327E+0004  0.27249E-0011  0.10826E-0010 -0.65862E-0011
  0.25000E+0004 -0.28885E+0004  0.19335E-0011  0.13134E-0011  0.36503E-0011
  0.25432E+0004 -0.28883E+0004 -0.22906E-0011 -0.48280E-0011  0.14288E-0011
  0.26250E+0004 -0.28879E+0004  0.31888E-0011  0.31259E-0011  0.18658E-0011
  0.27068E+0004 -0.28876E+0004 -0.17185E-0011 -0.74837E-0011  0.19835E-0011
  0.27500E+0004 -0.28874E+0004  0.39039E-0012 -0.87864E-0011  0.44919E-0011
  0.25000E+0004 -0.28789E+0004  0.34317E-0011  0.38607E-0011  0.37196E-0011
  0.25432E+0004 -0.28786E+0004 -0.57608E-0012 -0.98525E-0012 -0.84689E-0013
  0.26250E+0004 -0.28783E+0004 -0.11135E-0012 -0.12401E-0011  0.43959E-0012
  0.27068E+0004 -0.28779E+0004  0.45861E-0012 -0.46077E-0011  0.23508E-0011
  0.27500E+0004 -0.28777E+0004 -0.93068E-0011 -0.16409E-0010  0.32220E-0011
  0.25000E+0004 -0.28606E+0004  0.73875E-0011  0.50072E-0011  0.50951E-0011
  0.25432E+0004 -0.28604E+0004  0.18935E-0011 -0.40480E-0012  0.20678E-0011
  0.26250E+0004 -0.28599E+0004 -0.21732E-0012 -0.38564E-0011  0.15020E-0011
  0.27068E+0004 -0.28595E+0004  0.28753E-0012 -0.20802E-0011  0.21671E-0011
  0.27500E+0004 -0.28592E+0004 -0.34382E-0011 -0.11393E-0010  0.53844E-0011
  0.25000E+0004 -0.28424E+0004  0.38220E-0011  0.56879E-0011  0.20819E-0012
  0.25432E+0004 -0.28421E+0004  0.11268E-0011  0.55447E-0012  0.22065E-0012
  0.26250E+0004 -0.28416E+0004  0.30928E-0011  0.23929E-0012  0.26937E-0011
  0.27068E+0004 -0.28411E+0004  0.44210E-0011  0.16483E-0012  0.42583E-0011
  0.27500E+0004 -0.28408E+0004  0.72717E-0011  0.74539E-0011 -0.10893E-0012
  0.25000E+0004 -0.28327E+0004  0.27249E-0011  0.10826E-0010 -0.65862E-0011
  0.25432E+0004 -0.28324E+0004 -0.26821E-0012 -0.61615E-0011  0.87142E-0012
  0.26250E+0004 -0.28319E+0004  0.58248E-0012 -0.44405E-0011  0.22081E-0011
  0.27068E+0004 -0.28314E+0004  0.53168E-0012 -0.20769E-0011 -0.17752E-0011
  0.27500E+0004 -0.28311E+0004  0.34763E-0011 -0.21289E-0011  0.19819E-0011
  0.27500E+0004 -0.28874E+0004  0.39039E-0012 -0.87864E-0011  0.44919E-0011
  0.27932E+0004 -0.28872E+0004 -0.17790E-0011 -0.44863E-0011  0.93672E-0012
  0.28750E+0004 -0.28868E+0004 -0.23813E-0012  0.13754E-0011 -0.26465E-0011
  0.29568E+0004 -0.28864E+0004 -0.15483E-0011 -0.65924E-0011  0.30417E-0011
  0.30000E+0004 -0.28862E+0004  0.78960E-0011  0.39316E-0011  0.20903E-0011
  0.27500E+0004 -0.28777E+0004 -0.93068E-0011 -0.16409E-0010  0.32220E-0011
  0.27932E+0004 -0.28774E+0004  0.16402E-0011  0.24093E-0011 -0.10388E-0011
  0.28750E+0004 -0.28770E+0004 -0.64200E-0012 -0.38782E-0012 -0.24625E-0012
  0.29568E+0004 -0.28766E+0004  0.10224E-0011 -0.11584E-0011  0.12220E-0011
  0.30000E+0004 -0.28764E+0004 -0.80858E-0011 -0.14218E-0010 -0.16310E-0011
  0.27500E+0004 -0.28592E+0004 -0.34382E-0011 -0.11393E-0010  0.53844E-0011
  0.27932E+0004 -0.28590E+0004 -0.12620E-0011 -0.47640E-0013 -0.19019E-0011
  0.28750E+0004 -0.28585E+0004  0.38062E-0012  0.60585E-0012  0.52302E-0012
  0.29568E+0004 -0.28580E+0004  0.32494E-0012 -0.65996E-0012 -0.32511E-0012
  0.30000E+0004 -0.28578E+0004  0.10320E-0011  0.24484E-0012  0.33943E-0013
  0.27500E+0004 -0.28408E+0004  0.72717E-0011  0.74539E-0011 -0.10893E-0012
  0.27932E+0004 -0.28405E+0004 -0.10682E-0011 -0.78044E-0012 -0.11885E-0011
  0.28750E+0004 -0.28400E+0004  0.22759E-0011  0.18722E-0011  0.11472E-0011
  0.29568E+0004 -0.28394E+0004 -0.15363E-0011 -0.42938E-0011 -0.15214E-0012
  0.30000E+0004 -0.28392E+0004  0.19127E-0011  0.37546E-0011  0.99680E-0012
  0.27500E+0004 -0.28311E+0004  0.34763E-0011 -0.21289E-0011  0.19819E-0011
  0.27932E+0004 -0.28308E+0004  0.58424E-0012 -0.19275E-0011  0.34791E-0011
  0.28750E+0004 -0.28302E+0004  0.20860E-0011  0.18556E-0011  0.17948E-0011
  0.29568E+0004 -0.28296E+0004  0.29451E-0012 -0.20965E-0011  0.10889E-0011
  0.30000E+0004 -0.28293E+0004  0.96311E-0011  0.10569E-0010  0.19935E-0011
  0.30000E+0004 -0.28862E+0004  0.78960E-0011  0.39316E-0011  0.20903E-0011
  0.30432E+0004 -0.28861E+0004  0.18268E-0011 -0.24002E-0011  0.30909E-0011
  0.31250E+0004 -0.28858E+0004  0.22419E-0011  0.40128E-0011 -0.12496E-0011
  0.32068E+0004 -0.28855E+0004 -0.33242E-0011 -0.26327E-0011 -0.14296E-0011
  0.32500E+0004 -0.28853E+0004 -0.37493E-0011 -0.15537E-0010  0.83875E-0011
  0.30000E+0004 -0.28764E+0004 -0.80858E-0011 -0.14218E-0010 -0.16310E-0011
  0.30432E+0004 -0.28762E+0004  0.72286E-0012 -0.14180E-0011  0.48373E-0012
  0.31250E+0004 -0.28759E+0004  0.17826E-0011  0.24488E-0011 -0.48023E-0012
  0.32068E+0004 -0.28756E+0004 -0.30602E-0012 -0.80538E-0012 -0.64623E-0012
  0.32500E+0004 -0.28754E+0004 -0.10745E-0011 -0.87891E-0011  0.35038E-0011
  0.30000E+0004 -0.28578E+0004  0.10320E-0011  0.24484E-0012  0.33943E-0013
  0.30432E+0004 -0.28576E+0004  0.22280E-0012 -0.21928E-0012 -0.12577E-0012
  0.31250E+0004 -0.28572E+0004  0.22460E-0011  0.25270E-0011  0.11898E-0012
  0.32068E+0004 -0.28568E+0004  0.19128E-0011  0.28110E-0011  0.32959E-0012
  0.32500E+0004 -0.28566E+0004  0.14055E-0011  0.86240E-0013 -0.38332E-0011
  0.30000E+0004 -0.28392E+0004  0.19127E-0011  0.37546E-0011  0.99680E-0012
  0.30432E+0004 -0.28389E+0004  0.93629E-0012 -0.39102E-0013  0.58773E-0012
  0.31250E+0004 -0.28385E+0004  0.20813E-0011  0.20701E-0011  0.13581E-0011
  0.32068E+0004 -0.28381E+0004  0.48791E-0012  0.15209E-0011  0.69664E-0013
  0.32500E+0004 -0.28379E+0004  0.32479E-0011  0.19649E-0011  0.90268E-0012
  0.30000E+0004 -0.28293E+0004  0.96311E-0011  0.10569E-0010  0.19935E-0011
  0.30432E+0004 -0.28291E+0004  0.31266E-0012 -0.49662E-0011  0.17465E-0011
  0.31250E+0004 -0.28286E+0004  0.84214E-0012 -0.22292E-0011  0.13072E-0011
  0.32068E+0004 -0.28282E+0004 -0.53836E-0011 -0.88733E-0011  0.32673E-0011
  0.32500E+0004 -0.28279E+0004 -0.60310E-0011 -0.18197E-0010  0.62294E-0011
  0.32500E+0004 -0.28853E+0004 -0.37493E-0011 -0.15537E-0010  0.83875E-0011
  0.32932E+0004 -0.28852E+0004  0.83429E-0012  0.57822E-0012  0.32592E-0011
  0.33750E+0004 -0.28850E+0004 -0.39819E-0012  0.87140E-0012 -0.57860E-0012
  0.34568E+0004 -0.28848E+0004  0.15907E-0011 -0.41382E-0012  0.26300E-0011
  0.35000E+0004 -0.28847E+0004 -0.16105E-0011 -0.13496E-0010  0.15573E-0011
  0.32500E+0004 -0.28754E+0004 -0.10745E-0011 -0.87891E-0011  0.35038E-0011
  0.32932E+0004 -0.28753E+0004 -0.10660E-0012  0.58826E-0012 -0.39980E-0013
  0.33750E+0004 -0.28751E+0004 -0.11755E-0011 -0.24697E-0012 -0.30201E-0012
  0.34568E+0004 -0.28749E+0004  0.15267E-0011  0.29732E-0012  0.13011E-0011
  0.35000E+0004 -0.28748E+0004 -0.21116E-0011 -0.88951E-0011  0.19476E-0011
  0.32500E+0004 -0.28566E+0004  0.14055E-0011  0.86240E-0013 -0.38332E-0011
  0.32932E+0004 -0.28565E+0004 -0.90310E-0012  0.30173E-0012 -0.76907E-0012
  0.33750E+0004 -0.28563E+0004 -0.10843E-0011 -0.18348E-0012  0.34158E-0012
  0.34568E+0004 -0.28560E+0004  0.56829E-0012  0.13856E-0011 -0.54033E-0012
  0.35000E+0004 -0.28559E+0004 -0.28267E-0011 -0.13327E-0010  0.71341E-0011
  0.32500E+0004 -0.28379E+0004  0.32479E-0011  0.19649E-0011  0.90268E-0012
  0.32932E+0004 -0.28377E+0004 -0.34111E-0012 -0.47081E-0012  0.15243E-0013
  0.33750E+0004 -0.28374E+0004 -0.24526E-0011 -0.80218E-0012 -0.85965E-0012
  0.34568E+0004 -0.28372E+0004 -0.11060E-0011  0.31318E-0012 -0.62623E-0012
  0.35000E+0004 -0.28370E+0004  0.69669E-0013 -0.88329E-0011  0.60529E-0011
  0.32500E+0004 -0.28279E+0004 -0.60310E-0011 -0.18197E-0010  0.62294E-0011
  0.32932E+0004 -0.28278E+0004 -0.48421E-0011 -0.55163E-0011 -0.28373E-0011
  0.33750E+0004 -0.28275E+0004  0.98983E-0012  0.39309E-0011 -0.35311E-0012
  0.34568E+0004 -0.28272E+0004 -0.96937E-0012 -0.20130E-0011  0.17677E-0011
  0.35000E+0004 -0.28271E+0004  0.40569E-0012 -0.33774E-0011  0.21009E-0011
  0.35000E+0004 -0.28847E+0004 -0.16105E-0011 -0.13496E-0010  0.15573E-0011
  0.35432E+0004 -0.28846E+0004 -0.38467E-0011 -0.10427E-0010  0.42258E-0011
  0.36250E+0004 -0.28845E+0004 -0.23485E-0011 -0.71756E-0011 -0.25477E-0012
  0.37068E+0004 -0.28843E+0004 -0.22775E-0011 -0.50453E-0011 -0.57776E-0012
  0.37500E+0004 -0.28842E+0004 -0.67415E-0012 -0.55163E-0011 -0.12107E-0012
  0.35000E+0004 -0.28748E+0004 -0.21116E-0011 -0.88951E-0011  0.19476E-0011
  0.35432E+0004 -0.28747E+0004 -0.22035E-0011 -0.52886E-0011  0.97642E-0012
  0.36250E+0004 -0.28745E+0004 -0.37724E-0011 -0.60024E-0011 -0.10570E-0011
  0.37068E+0004 -0.28743E+0004 -0.23257E-0011 -0.47387E-0011 -0.15667E-0012
  0.37500E+0004 -0.28742E+0004 -0.66614E-0011 -0.13522E-0010 -0.11229E-0011
  0.35000E+0004 -0.28559E+0004 -0.28267E-0011 -0.13327E-0010  0.71341E-0011
  0.35432E+0004 -0.28558E+0004  0.24575E-0012 -0.16849E-0012  0.46126E-0012
  0.36250E+0004 -0.28556E+0004 -0.11046E-0011 -0.20145E-0011 -0.88389E-0012
  0.37068E+0004 -0.28554E+0004 -0.33873E-0011 -0.28348E-0011 -0.21959E-0011
  0.37500E+0004 -0.28553E+0004 -0.16511E-0011 -0.64315E-0011  0.41102E-0013
  0.35000E+0004 -0.28370E+0004  0.69669E-0013 -0.88329E-0011  0.60529E-0011
  0.35432E+0004 -0.28369E+0004 -0.16643E-0012 -0.16086E-0011  0.17744E-0011
  0.36250E+0004 -0.28367E+0004 -0.23736E-0011 -0.35887E-0011 -0.14472E-0011
  0.37068E+0004 -0.28365E+0004 -0.24001E-0011 -0.26781E-0011 -0.23099E-0011
  0.37500E+0004 -0.28363E+0004 -0.19127E-0011  0.64142E-0011 -0.86881E-0011
  0.35000E+0004 -0.28271E+0004  0.40569E-0012 -0.33774E-0011  0.21009E-0011
  0.35432E+0004 -0.28270E+0004 -0.64756E-0012 -0.10951E-0011  0.61700E-0012
  0.36250E+0004 -0.28267E+0004 -0.56746E-0011 -0.93654E-0011 -0.18688E-0011
  0.37068E+0004 -0.28265E+0004 -0.34461E-0011 -0.57092E-0011 -0.15125E-0011
  0.37500E+0004 -0.28264E+0004 -0.91743E-0011 -0.99345E-0011 -0.52370E-0011
  0.37500E+0004 -0.28842E+0004 -0.67415E-0012 -0.55163E-0011 -0.12107E-0012
  0.37932E+0004 -0.28841E+0004 -0.53336E-0012  0.12075E-0011 -0.12473E-0011
  0.38750E+0004 -0.28839E+0004 -0.22384E-0011 -0.56863E-0011 -0.24608E-0011
  0.39568E+0004 -0.28837E+0004  0.24307E-0011  0.61722E-0011 -0.17149E-0011
  0.40000E+0004 -0.28836E+0004 -0.28911E-0011  0.66644E-0011 -0.51720E-0011
  0.37500E+0004 -0.28742E+0004 -0.66614E-0011 -0.13522E-0010 -0.11229E-0011
  0.37932E+0004 -0.28741E+0004 -0.75400E-0012 -0.77403E-0014 -0.19888E-0011
  0.38750E+0004 -0.28739E+0004 -0.37242E-0012 -0.49493E-0012 -0.14326E-0011
  0.39568E+0004 -0.28737E+0004 -0.18815E-0011 -0.13425E-0011 -0.22483E-0011
  0.40000E+0004 -0.28736E+0004  0.17781E-0011  0.89230E-0011 -0.45454E-0011
  0.37500E+0004 -0.28553E+0004 -0.16511E-0011 -0.64315E-0011  0.41102E-0013
  0.37932E+0004 -0.28552E+0004 -0.16659E-0011 -0.39666E-0011 -0.19532E-0011
  0.38750E+0004 -0.28549E+0004 -0.15288E-0012  0.20412E-0011 -0.31720E-0011
  0.39568E+0004 -0.28547E+0004 -0.25887E-0011 -0.29960E-0011 -0.14453E-0011
  0.40000E+0004 -0.28545E+0004 -0.13791E-0011 -0.57183E-0012  0.17390E-0011
  0.37500E+0004 -0.28363E+0004 -0.19127E-0011  0.64142E-0011 -0.86881E-0011
  0.37932E+0004 -0.28362E+0004 -0.22536E-0011 -0.30035E-0011 -0.47674E-0011
  0.38750E+0004 -0.28359E+0004 -0.19067E-0011 -0.96920E-0012 -0.30929E-0011
  0.39568E+0004 -0.28356E+0004 -0.11153E-0011  0.60135E-0012 -0.18422E-0011
  0.40000E+0004 -0.28355E+0004 -0.82164E-0012 -0.46972E-0012  0.18432E-0012
  0.37500E+0004 -0.28264E+0004 -0.91743E-0011 -0.99345E-0011 -0.52370E-0011
  0.37932E+0004 -0.28262E+0004 -0.17224E-0011 -0.63632E-0012 -0.59016E-0011
  0.38750E+0004 -0.28259E+0004  0.40570E-0013  0.25061E-0011 -0.33601E-0011
  0.39568E+0004 -0.28256E+0004  0.31645E-0011  0.78782E-0011 -0.12948E-0011
  0.40000E+0004 -0.28254E+0004  0.17208E-0012 -0.17201E-0011  0.90575E-0012
  0.40000E+0004 -0.28836E+0004 -0.28911E-0011  0.66644E-0011 -0.51720E-0011
  0.40432E+0004 -0.28835E+0004 -0.26778E-0012  0.41092E-0011 -0.33473E-0011
  0.41250E+0004 -0.28833E+0004 -0.57378E-0011 -0.78086E-0011 -0.25420E-0011
  0.42068E+0004 -0.28831E+0004  0.10188E-0011  0.37554E-0011 -0.35341E-0011
  0.42500E+0004 -0.28830E+0004 -0.77849E-0011 -0.90665E-0011  0.16086E-0011
  0.40000E+0004 -0.28736E+0004  0.17781E-0011  0.89230E-0011 -0.45454E-0011
  0.40432E+0004 -0.28734E+0004 -0.66784E-0012  0.36388E-0011 -0.36387E-0011
  0.41250E+0004 -0.28732E+0004 -0.26377E-0011 -0.25927E-0011 -0.24377E-0011
  0.42068E+0004 -0.28730E+0004  0.50528E-0012  0.21529E-0011 -0.20211E-0011
  0.42500E+0004 -0.28729E+0004 -0.39376E-0011  0.68456E-0011 -0.63445E-0011
  0.40000E+0004 -0.28545E+0004 -0.13791E-0011 -0.57183E-0012  0.17390E-0011
  0.40432E+0004 -0.28544E+0004 -0.64563E-0012  0.15448E-0011 -0.15508E-0011
  0.41250E+0004 -0.28541E+0004 -0.19457E-0011 -0.11709E-0011 -0.29343E-0011
  0.42068E+0004 -0.28538E+0004 -0.86036E-0012  0.14164E-0011 -0.28326E-0011
  0.42500E+0004 -0.28537E+0004 -0.16307E-0012  0.10705E-0010 -0.42931E-0011
  0.40000E+0004 -0.28355E+0004 -0.82164E-0012 -0.46972E-0012  0.18432E-0012
  0.40432E+0004 -0.28353E+0004 -0.13651E-0011  0.93745E-0012 -0.23330E-0011
  0.41250E+0004 -0.28350E+0004 -0.12401E-0011  0.73934E-0012 -0.34894E-0011
  0.42068E+0004 -0.28347E+0004 -0.39791E-0011 -0.16012E-0011 -0.37892E-0011
  0.42500E+0004 -0.28346E+0004  0.19220E-0011  0.76096E-0011 -0.15632E-0011
  0.40000E+0004 -0.28254E+0004  0.17208E-0012 -0.17201E-0011  0.90575E-0012
  0.40432E+0004 -0.28253E+0004  0.30720E-0011  0.10154E-0010 -0.26019E-0011
  0.41250E+0004 -0.28249E+0004 -0.49057E-0011 -0.48931E-0011 -0.35487E-0011
  0.42068E+0004 -0.28246E+0004 -0.46038E-0011 -0.46002E-0011 -0.29020E-0011
  0.42500E+0004 -0.28245E+0004  0.17921E-0011 -0.14487E-0011  0.56708E-0011
  0.42500E+0004 -0.28830E+0004 -0.77849E-0011 -0.90665E-0011  0.16086E-0011
  0.42932E+0004 -0.28829E+0004  0.29907E-0011  0.32811E-0011 -0.15533E-0011
  0.43750E+0004 -0.28827E+0004 -0.27306E-0011 -0.17910E-0011 -0.23959E-0011
  0.44568E+0004 -0.28825E+0004 -0.23038E-0011 -0.39406E-0011 -0.20649E-0011
  0.45000E+0004 -0.28824E+0004 -0.39891E-0011 -0.10457E-0010 -0.51770E-0011
  0.42500E+0004 -0.28729E+0004 -0.39376E-0011  0.68456E-0011 -0.63445E-0011
  0.42932E+0004 -0.28728E+0004 -0.87249E-0012 -0.13245E-0011 -0.27713E-0011
  0.43750E+0004 -0.28726E+0004  0.23626E-0013  0.82096E-0012 -0.11198E-0011
  0.44568E+0004 -0.28724E+0004 -0.13277E-0011 -0.18217E-0011 -0.23915E-0011
  0.45000E+0004 -0.28723E+0004 -0.19055E-0011 -0.10453E-0010 -0.15943E-0011
  0.42500E+0004 -0.28537E+0004 -0.16307E-0012  0.10705E-0010 -0.42931E-0011
  0.42932E+0004 -0.28536E+0004 -0.36580E-0011 -0.17110E-0011 -0.33909E-0011
  0.43750E+0004 -0.28534E+0004 -0.84755E-0012 -0.15891E-0011 -0.84417E-0012
  0.44568E+0004 -0.28531E+0004  0.26206E-0012 -0.14835E-0011 -0.14492E-0011
  0.45000E+0004 -0.28530E+0004  0.20204E-0012 -0.85184E-0011 -0.22812E-0012
  0.42500E+0004 -0.28346E+0004  0.19220E-0011  0.76096E-0011 -0.15632E-0011
  0.42932E+0004 -0.28344E+0004 -0.31751E-0011  0.31294E-0012 -0.28746E-0011
  0.43750E+0004 -0.28342E+0004 -0.16350E-0012 -0.24832E-0011 -0.28941E-0012
  0.44568E+0004 -0.28339E+0004  0.19103E-0013 -0.17428E-0011 -0.11392E-0011
  0.45000E+0004 -0.28338E+0004  0.86478E-0012 -0.11206E-0010  0.26212E-0011
  0.42500E+0004 -0.28245E+0004  0.17921E-0011 -0.14487E-0011  0.56708E-0011
  0.42932E+0004 -0.28243E+0004 -0.57616E-0011 -0.46152E-0011 -0.28423E-0011
  0.43750E+0004 -0.28240E+0004  0.30285E-0011  0.50357E-0011 -0.10910E-0011
  0.44568E+0004 -0.28238E+0004 -0.32884E-0012 -0.33454E-0011 -0.43111E-0012
  0.45000E+0004 -0.28236E+0004 -0.56999E-0011 -0.16749E-0010 -0.65938E-0012
  0.45000E+0004 -0.28824E+0004 -0.39891E-0011 -0.10457E-0010 -0.51770E-0011
  0.45432E+0004 -0.28823E+0004 -0.60046E-0012 -0.31200E-0011 -0.10143E-0011
  0.46250E+0004 -0.28821E+0004  0.52390E-0011  0.90821E-0011 -0.96170E-0012
  0.47068E+0004 -0.28819E+0004 -0.13242E-0011 -0.32383E-0011 -0.26394E-0011
  0.47500E+0004 -0.28818E+0004 -0.21302E-0012  0.49318E-0011 -0.98275E-0011
  0.45000E+0004 -0.28723E+0004 -0.19055E-0011 -0.10453E-0010 -0.15943E-0011
  0.45432E+0004 -0.28722E+0004 -0.76973E-0013 -0.32181E-0011 -0.81844E-0012
  0.46250E+0004 -0.28719E+0004 -0.41288E-0012  0.77516E-0012 -0.28768E-0011
  0.47068E+0004 -0.28717E+0004 -0.66709E-0012 -0.35251E-0011 -0.10404E-0011
  0.47500E+0004 -0.28716E+0004  0.62400E-0012  0.16492E-0011 -0.89104E-0011
  0.45000E+0004 -0.28530E+0004  0.20204E-0012 -0.85184E-0011 -0.22812E-0012
  0.45432E+0004 -0.28529E+0004 -0.17286E-0012 -0.34038E-0011 -0.30885E-0012
  0.46250E+0004 -0.28526E+0004 -0.29211E-0011 -0.31058E-0011 -0.30225E-0011
  0.47068E+0004 -0.28524E+0004  0.37662E-0011  0.49885E-0012  0.21941E-0011
  0.47500E+0004 -0.28522E+0004 -0.38313E-0011  0.74885E-0011 -0.18610E-0010
  0.45000E+0004 -0.28338E+0004  0.86478E-0012 -0.11206E-0010  0.26212E-0011
  0.45432E+0004 -0.28336E+0004  0.56851E-0012 -0.12524E-0011 -0.94088E-0012
  0.46250E+0004 -0.28333E+0004  0.56884E-0012  0.43595E-0012 -0.10952E-0011
  0.47068E+0004 -0.28330E+0004  0.26063E-0011  0.12639E-0011  0.10434E-0011
  0.47500E+0004 -0.28329E+0004  0.36181E-0011  0.17520E-0010 -0.16943E-0010
  0.45000E+0004 -0.28236E+0004 -0.56999E-0011 -0.16749E-0010 -0.65938E-0012
  0.45432E+0004 -0.28235E+0004 -0.12913E-0011 -0.30522E-0011 -0.21923E-0011
  0.46250E+0004 -0.28231E+0004 -0.10296E-0011 -0.32042E-0011 -0.10162E-0011
  0.47068E+0004 -0.28228E+0004 -0.17776E-0012  0.10767E-0011 -0.53252E-0012
  0.47500E+0004 -0.28227E+0004  0.13958E-0011  0.43395E-0012 -0.52242E-0011
  0.47500E+0004 -0.28818E+0004 -0.21302E-0012  0.49318E-0011 -0.98275E-0011
  0.47932E+0004 -0.28816E+0004  0.50956E-0011  0.54726E-0011 -0.30950E-0012
  0.48750E+0004 -0.28813E+0004  0.39819E-0011 -0.25133E-0011  0.30108E-0011
  0.49568E+0004 -0.28810E+0004  0.86772E-0011  0.81071E-0011  0.59595E-0012
  0.50000E+0004 -0.28808E+0004  0.12727E-0011  0.82673E-0011 -0.48801E-0011
  0.47500E+0004 -0.28716E+0004  0.62400E-0012  0.16492E-0011 -0.89104E-0011
  0.47932E+0004 -0.28714E+0004  0.26052E-0011  0.15666E-0011 -0.83556E-0012
  0.48750E+0004 -0.28710E+0004  0.41294E-0011  0.27643E-0011 -0.41252E-0012
  0.49568E+0004 -0.28707E+0004  0.75272E-0011  0.44600E-0011  0.22378E-0011
  0.50000E+0004 -0.28705E+0004  0.26517E-0011  0.13103E-0010 -0.10373E-0010
  0.47500E+0004 -0.28522E+0004 -0.38313E-0011  0.74885E-0011 -0.18610E-0010
  0.47932E+0004 -0.28520E+0004  0.97273E-0012  0.19756E-0011 -0.40824E-0011
  0.48750E+0004 -0.28516E+0004  0.48320E-0011  0.55319E-0011 -0.45595E-0012
  0.49568E+0004 -0.28512E+0004  0.35109E-0011  0.10140E-0011  0.12189E-0012
  0.50000E+0004 -0.28510E+0004  0.63201E-0011 -0.91097E-0013  0.97052E-0012
  0.47500E+0004 -0.28329E+0004  0.36181E-0011  0.17520E-0010 -0.16943E-0010
  0.47932E+0004 -0.28326E+0004 -0.92312E-0012  0.63171E-0012 -0.38090E-0011
  0.48750E+0004 -0.28322E+0004  0.15803E-0011 -0.54002E-0013  0.48044E-0012
  0.49568E+0004 -0.28317E+0004  0.39872E-0011  0.27928E-0011 -0.26645E-0011
  0.50000E+0004 -0.28315E+0004  0.43886E-0011  0.33196E-0011 -0.85014E-0013
  0.47500E+0004 -0.28227E+0004  0.13958E-0011  0.43395E-0012 -0.52242E-0011
  0.47932E+0004 -0.28224E+0004 -0.38177E-0011 -0.61040E-0011 -0.29628E-0011
  0.48750E+0004 -0.28219E+0004  0.82144E-0012 -0.74136E-0012 -0.56257E-0012
  0.49568E+0004 -0.28214E+0004  0.56522E-0011  0.56295E-0011 -0.30567E-0011
  0.50000E+0004 -0.28212E+0004  0.31776E-0011  0.68575E-0011 -0.40587E-0011
  0.50000E+0004 -0.28808E+0004  0.12727E-0011  0.82673E-0011 -0.48801E-0011
  0.50432E+0004 -0.28806E+0004  0.47595E-0011  0.65221E-0011 -0.44653E-0011
  0.51250E+0004 -0.28803E+0004  0.26844E-0012 -0.53141E-0011  0.84260E-0012
  0.52068E+0004 -0.28799E+0004 -0.31523E-0011 -0.34058E-0011 -0.91123E-0012
  0.52500E+0004 -0.28797E+0004  0.60985E-0011 -0.76047E-0011  0.86742E-0011
  0.50000E+0004 -0.28705E+0004  0.26517E-0011  0.13103E-0010 -0.10373E-0010
  0.50432E+0004 -0.28703E+0004  0.69434E-0011  0.69703E-0011 -0.16142E-0011
  0.51250E+0004 -0.28699E+0004  0.32366E-0011  0.11509E-0011 -0.75490E-0013
  0.52068E+0004 -0.28695E+0004 -0.16829E-0011  0.27442E-0012 -0.24426E-0011
  0.52500E+0004 -0.28693E+0004  0.43390E-0011  0.11133E-0012  0.48366E-0012
  0.50000E+0004 -0.28510E+0004  0.63201E-0011 -0.91097E-0013  0.97052E-0012
  0.50432E+0004 -0.28508E+0004  0.42439E-0011 -0.33732E-0012  0.15165E-0011
  0.51250E+0004 -0.28503E+0004  0.30499E-0011  0.93627E-0012  0.68956E-0012
  0.52068E+0004 -0.28499E+0004  0.38858E-0012  0.19179E-0011 -0.31908E-0011
  0.52500E+0004 -0.28497E+0004 -0.14569E-0011  0.76947E-0011 -0.69034E-0011
  0.50000E+0004 -0.28315E+0004  0.43886E-0011  0.33196E-0011 -0.85014E-0013
  0.50432E+0004 -0.28312E+0004  0.24501E-0011 -0.12233E-0011  0.11196E-0012
  0.51250E+0004 -0.28307E+0004  0.20545E-0011 -0.40845E-0012  0.97164E-0012
  0.52068E+0004 -0.28302E+0004  0.12662E-0011  0.18508E-0011 -0.17472E-0011
  0.52500E+0004 -0.28300E+0004  0.34556E-0011  0.87665E-0011 -0.27190E-0011
  0.50000E+0004 -0.28212E+0004  0.31776E-0011  0.68575E-0011 -0.40587E-0011
  0.50432E+0004 -0.28209E+0004  0.51275E-0011  0.66343E-0011 -0.13140E-0011
  0.51250E+0004 -0.28204E+0004  0.47028E-0011  0.40017E-0011  0.83283E-0012
  0.52068E+0004 -0.28199E+0004  0.45103E-0011  0.54713E-0011  0.10478E-0011
  0.52500E+0004 -0.28196E+0004  0.63938E-0011  0.13064E-0010 -0.43906E-0011
  0.52500E+0004 -0.28797E+0004  0.60985E-0011 -0.76047E-0011  0.86742E-0011
  0.52932E+0004 -0.28796E+0004  0.32565E-0011  0.24346E-0011  0.11677E-0011
  0.53750E+0004 -0.28793E+0004 -0.14023E-0011  0.17303E-0011 -0.20454E-0011
  0.54568E+0004 -0.28790E+0004  0.20521E-0011  0.16068E-0011  0.45897E-0011
  0.55000E+0004 -0.28789E+0004 -0.11257E-0010 -0.23984E-0010  0.14333E-0010
  0.52500E+0004 -0.28693E+0004  0.43390E-0011  0.11133E-0012  0.48366E-0012
  0.52932E+0004 -0.28692E+0004  0.26037E-0011  0.42999E-0011 -0.12031E-0011
  0.53750E+0004 -0.28689E+0004  0.20550E-0012  0.11179E-0011  0.40917E-0012
  0.54568E+0004 -0.28686E+0004  0.26864E-0012  0.11204E-0011  0.68314E-0012
  0.55000E+0004 -0.28684E+0004 -0.10326E-0010 -0.29848E-0010  0.16425E-0010
  0.52500E+0004 -0.28497E+0004 -0.14569E-0011  0.76947E-0011 -0.69034E-0011
  0.52932E+0004 -0.28495E+0004  0.14607E-0011  0.28721E-0011 -0.16856E-0011
  0.53750E+0004 -0.28491E+0004  0.42038E-0011  0.15053E-0011  0.57398E-0011
  0.54568E+0004 -0.28488E+0004 -0.27186E-0011  0.17385E-0011 -0.26943E-0011
  0.55000E+0004 -0.28486E+0004  0.23442E-0011 -0.22857E-0011  0.27746E-0011
  0.52500E+0004 -0.28300E+0004  0.34556E-0011  0.87665E-0011 -0.27190E-0011
  0.52932E+0004 -0.28298E+0004  0.24080E-0011 -0.67728E-0012  0.27142E-0011
  0.53750E+0004 -0.28294E+0004  0.36729E-0011  0.31743E-0011  0.40104E-0011
  0.54568E+0004 -0.28290E+0004  0.24314E-0012  0.41714E-0011 -0.15616E-0011
  0.55000E+0004 -0.28288E+0004  0.67894E-0011  0.68251E-0011  0.54144E-0012
  0.52500E+0004 -0.28196E+0004  0.63938E-0011  0.13064E-0010 -0.43906E-0011
  0.52932E+0004 -0.28194E+0004  0.58899E-0011  0.36757E-0011  0.78994E-0011
  0.53750E+0004 -0.28190E+0004 -0.56295E-0012  0.52701E-0011 -0.55206E-0011
  0.54568E+0004 -0.28185E+0004  0.48828E-0011  0.51699E-0011  0.51214E-0011
  0.55000E+0004 -0.28183E+0004  0.42069E-0011 -0.10516E-0010  0.10804E-0010
  0.55000E+0004 -0.28789E+0004 -0.11257E-0010 -0.23984E-0010  0.14333E-0010
  0.55432E+0004 -0.28788E+0004  0.56231E-0013 -0.32445E-0011  0.69125E-0011
  0.56250E+0004 -0.28785E+0004 -0.16879E-0011 -0.11682E-0011 -0.11088E-0011
  0.57068E+0004 -0.28783E+0004  0.52437E-0012  0.13737E-0012 -0.27431E-0011
  0.57500E+0004 -0.28782E+0004 -0.57118E-0011 -0.22079E-0011 -0.14354E-0010
  0.55000E+0004 -0.28684E+0004 -0.10326E-0010 -0.29848E-0010  0.16425E-0010
  0.55432E+0004 -0.28683E+0004 -0.39444E-0011  0.91932E-0012 -0.64648E-0011
  0.56250E+0004 -0.28681E+0004 -0.29447E-0011 -0.13545E-0011 -0.31982E-0011
  0.57068E+0004 -0.28678E+0004  0.16340E-0011 -0.87639E-0012  0.36905E-0011
  0.57500E+0004 -0.28677E+0004 -0.73620E-0013  0.30956E-0011 -0.51203E-0011
  0.55000E+0004 -0.28486E+0004  0.23442E-0011 -0.22857E-0011  0.27746E-0011
  0.55432E+0004 -0.28485E+0004 -0.29964E-0012  0.21459E-0011 -0.39186E-0011
  0.56250E+0004 -0.28482E+0004 -0.23460E-0011  0.22215E-0012 -0.35228E-0011
  0.57068E+0004 -0.28479E+0004 -0.26150E-0011 -0.12083E-0011 -0.27319E-0011
  0.57500E+0004 -0.28478E+0004  0.18553E-0011  0.25676E-0011  0.28961E-0011
  0.55000E+0004 -0.28288E+0004  0.67894E-0011  0.68251E-0011  0.54144E-0012
  0.55432E+0004 -0.28286E+0004  0.16510E-0011  0.10799E-0011  0.38183E-0011
  0.56250E+0004 -0.28283E+0004 -0.25404E-0011  0.91058E-0012 -0.35183E-0011
  0.57068E+0004 -0.28280E+0004 -0.14854E-0011 -0.56530E-0012 -0.40038E-0011
  0.57500E+0004 -0.28278E+0004 -0.57241E-0011 -0.67376E-0011 -0.40133E-0011
  0.55000E+0004 -0.28183E+0004  0.42069E-0011 -0.10516E-0010  0.10804E-0010
  0.55432E+0004 -0.28182E+0004 -0.34085E-0012  0.60020E-0012  0.30139E-0011
  0.56250E+0004 -0.28178E+0004 -0.13585E-0011 -0.73518E-0012  0.27979E-0012
  0.57068E+0004 -0.28175E+0004 -0.71721E-0011 -0.29208E-0011 -0.12910E-0010
  0.57500E+0004 -0.28173E+0004  0.25767E-0011 -0.66490E-0011  0.13458E-0010
  0.57500E+0004 -0.28782E+0004 -0.57118E-0011 -0.22079E-0011 -0.14354E-0010
  0.57932E+0004 -0.28781E+0004  0.69109E-0011  0.33622E-0012  0.68219E-0011
  0.58750E+0004 -0.28778E+0004  0.24366E-0011  0.18981E-0012 -0.52370E-0012
  0.59568E+0004 -0.28775E+0004 -0.75468E-0011  0.16467E-0011 -0.21591E-0010
  0.60000E+0004 -0.28774E+0004  0.38831E-0011 -0.65508E-0011  0.12414E-0010
  0.57500E+0004 -0.28677E+0004 -0.73620E-0013  0.30956E-0011 -0.51203E-0011
  0.57932E+0004 -0.28675E+0004  0.25248E-0011 -0.34776E-0013 -0.10257E-0011
  0.58750E+0004 -0.28673E+0004  0.20163E-0011  0.12861E-0012 -0.10552E-0011
  0.59568E+0004 -0.28670E+0004 -0.54780E-0011  0.10396E-0011 -0.17018E-0010
  0.60000E+0004 -0.28668E+0004 -0.13482E-0011 -0.90827E-0011  0.62122E-0011
  0.57500E+0004 -0.28478E+0004  0.18553E-0011  0.25676E-0011  0.28961E-0011
  0.57932E+0004 -0.28476E+0004  0.12979E-0011 -0.86702E-0012 -0.21735E-0011
  0.58750E+0004 -0.28473E+0004  0.96657E-0012 -0.85922E-0013 -0.15351E-0011
  0.59568E+0004 -0.28469E+0004  0.60950E-0011  0.54420E-0012  0.37819E-0011
  0.60000E+0004 -0.28468E+0004 -0.16548E-0011 -0.31684E-0011 -0.17106E-0011
  0.57500E+0004 -0.28278E+0004 -0.57241E-0011 -0.67376E-0011 -0.40133E-0011
  0.57932E+0004 -0.28276E+0004  0.14208E-0011 -0.15819E-0011  0.14850E-0012
  0.58750E+0004 -0.28273E+0004 -0.24569E-0012  0.88888E-0013 -0.43739E-0011
  0.59568E+0004 -0.28269E+0004  0.44810E-0011 -0.53222E-0012  0.26057E-0011
  0.60000E+0004 -0.28267E+0004 -0.34472E-0011  0.40407E-0011 -0.13201E-0010
  0.57500E+0004 -0.28173E+0004  0.25767E-0011 -0.66490E-0011  0.13458E-0010
  0.57932E+0004 -0.28171E+0004  0.94331E-0011 -0.17459E-0011  0.17809E-0010
  0.58750E+0004 -0.28167E+0004  0.42653E-0011  0.48096E-0012  0.38606E-0011
  0.59568E+0004 -0.28163E+0004  0.11337E-0011 -0.23743E-0011 -0.16163E-0011
  0.60000E+0004 -0.28161E+0004 -0.60272E-0011  0.65100E-0011 -0.22271E-0010
  0.60000E+0004 -0.28774E+0004  0.38831E-0011 -0.65508E-0011  0.12414E-0010
  0.60432E+0004 -0.28772E+0004  0.58616E-0011  0.84370E-0012  0.10311E-0011
  0.61250E+0004 -0.28768E+0004  0.43768E-0011  0.71042E-0011 -0.38815E-0011
  0.62068E+0004 -0.28765E+0004 -0.65291E-0011  0.18352E-0012 -0.17879E-0010
  0.62500E+0004 -0.28763E+0004  0.10151E-0010 -0.55281E-0011  0.18130E-0010
  0.60000E+0004 -0.28668E+0004 -0.13482E-0011 -0.90827E-0011  0.62122E-0011
  0.60432E+0004 -0.28666E+0004  0.64410E-0011  0.14425E-0012  0.32316E-0011
  0.61250E+0004 -0.28662E+0004 -0.16652E-0011 -0.98240E-0012 -0.68236E-0011
  0.62068E+0004 -0.28658E+0004  0.53630E-0011  0.46575E-0011  0.10732E-0011
  0.62500E+0004 -0.28656E+0004 -0.39827E-0011 -0.33467E-0011 -0.14451E-0010
  0.60000E+0004 -0.28468E+0004 -0.16548E-0011 -0.31684E-0011 -0.17106E-0011
  0.60432E+0004 -0.28465E+0004  0.16617E-0011 -0.74319E-0012 -0.88634E-0012
  0.61250E+0004 -0.28460E+0004 -0.71152E-0012 -0.13011E-0011 -0.46625E-0011
  0.62068E+0004 -0.28456E+0004  0.10186E-0010  0.48867E-0011  0.93460E-0011
  0.62500E+0004 -0.28453E+0004 -0.50400E-0011  0.52167E-0012 -0.20838E-0010
  0.60000E+0004 -0.28267E+0004 -0.34472E-0011  0.40407E-0011 -0.13201E-0010
  0.60432E+0004 -0.28264E+0004  0.52258E-0011  0.97024E-0013  0.61199E-0011
  0.61250E+0004 -0.28259E+0004  0.74141E-0012  0.16131E-0011 -0.60794E-0011
  0.62068E+0004 -0.28254E+0004 -0.10088E-0010 -0.97767E-0012 -0.25784E-0010
  0.62500E+0004 -0.28251E+0004 -0.56998E-0011 -0.46462E-0011 -0.15062E-0010
  0.60000E+0004 -0.28161E+0004 -0.60272E-0011  0.65100E-0011 -0.22271E-0010
  0.60432E+0004 -0.28158E+0004 -0.63178E-0011 -0.16814E-0011 -0.16788E-0010
  0.61250E+0004 -0.28153E+0004  0.10024E-0011  0.18207E-0011 -0.54298E-0011
  0.62068E+0004 -0.28147E+0004 -0.23040E-0010 -0.45270E-0011 -0.48140E-0010
  0.62500E+0004 -0.28144E+0004 -0.33670E-0010 -0.11097E-0010 -0.62101E-0010
  0.62500E+0004 -0.28763E+0004  0.10151E-0010 -0.55281E-0011  0.18130E-0010
  0.62932E+0004 -0.28760E+0004  0.18154E-0010  0.25465E-0011  0.29392E-0010
  0.63750E+0004 -0.28754E+0004  0.11795E-0010  0.38483E-0011  0.13421E-0010
  0.64568E+0004 -0.28749E+0004  0.13040E-0011  0.35135E-0011 -0.38678E-0011
  0.65000E+0004 -0.28746E+0004  0.42901E-0011 -0.74674E-0012  0.72191E-0011
  0.62500E+0004 -0.28656E+0004 -0.39827E-0011 -0.33467E-0011 -0.14451E-0010
  0.62932E+0004 -0.28653E+0004 -0.52833E-0011 -0.45684E-0011 -0.98426E-0011
  0.63750E+0004 -0.28647E+0004  0.40112E-0011  0.10836E-0011  0.43110E-0012
  0.64568E+0004 -0.28641E+0004  0.85362E-0011  0.34890E-0011  0.10579E-0010
  0.65000E+0004 -0.28638E+0004  0.14689E-0011 -0.14611E-0010  0.15566E-0010
  0.62500E+0004 -0.28453E+0004 -0.50400E-0011  0.52167E-0012 -0.20838E-0010
  0.62932E+0004 -0.28450E+0004 -0.87818E-0013 -0.29383E-0011 -0.17703E-0011
  0.63750E+0004 -0.28443E+0004  0.28567E-0011  0.84628E-0013 -0.91429E-0012
  0.64568E+0004 -0.28436E+0004 -0.97906E-0011 -0.69302E-0011 -0.17526E-0010
  0.65000E+0004 -0.28433E+0004  0.21210E-0010 -0.11644E-0010  0.50358E-0010
  0.62500E+0004 -0.28251E+0004 -0.56998E-0011 -0.46462E-0011 -0.15062E-0010
  0.62932E+0004 -0.28247E+0004  0.10438E-0010  0.49843E-0012  0.14321E-0010
  0.63750E+0004 -0.28239E+0004  0.35932E-0011 -0.11506E-0011  0.34225E-0011
  0.64568E+0004 -0.28231E+0004 -0.77107E-0011 -0.57071E-0011 -0.16266E-0010
  0.65000E+0004 -0.28227E+0004  0.46644E-0011  0.10487E-0011  0.25664E-0011
  0.62500E+0004 -0.28144E+0004 -0.33670E-0010 -0.11097E-0010 -0.62101E-0010
  0.62932E+0004 -0.28140E+0004  0.65562E-0011  0.27823E-0011  0.30662E-0011
  0.63750E+0004 -0.28132E+0004  0.42529E-0011 -0.18959E-0011  0.65219E-0011
  0.64568E+0004 -0.28123E+0004  0.25057E-0010  0.73428E-0011  0.35624E-0010
  0.65000E+0004 -0.28119E+0004  0.10266E-0010  0.15599E-0011  0.14379E-0010
  0.65000E+0004 -0.28746E+0004  0.42901E-0011 -0.74674E-0012  0.72191E-0011
  0.65432E+0004 -0.28742E+0004  0.57235E-0012  0.20858E-0012 -0.23623E-0011
  0.66250E+0004 -0.28735E+0004  0.15639E-0010  0.83216E-0011  0.18466E-0010
  0.67068E+0004 -0.28728E+0004  0.13313E-0010  0.50835E-0011  0.18304E-0010
  0.67500E+0004 -0.28724E+0004  0.11090E-0010  0.21036E-0010 -0.10085E-0010
  0.65000E+0004 -0.28638E+0004  0.14689E-0011 -0.14611E-0010  0.15566E-0010
  0.65432E+0004 -0.28634E+0004  0.10832E-0011 -0.14545E-0011 -0.12935E-0011
  0.66250E+0004 -0.28626E+0004 -0.23463E-0011 -0.28941E-0011 -0.68908E-0011
  0.67068E+0004 -0.28618E+0004  0.50623E-0011 -0.13540E-0011  0.72029E-0011
  0.67500E+0004 -0.28614E+0004  0.20712E-0011  0.10561E-0010 -0.19740E-0010
  0.65000E+0004 -0.28433E+0004  0.21210E-0010 -0.11644E-0010  0.50358E-0010
  0.65432E+0004 -0.28428E+0004  0.22523E-0011 -0.32582E-0011  0.33825E-0011
  0.66250E+0004 -0.28419E+0004 -0.65101E-0011 -0.26207E-0011 -0.14723E-0010
  0.67068E+0004 -0.28410E+0004  0.50174E-0011 -0.14211E-0011  0.64914E-0011
  0.67500E+0004 -0.28406E+0004  0.76751E-0011  0.24423E-0011  0.22725E-0011
  0.65000E+0004 -0.28227E+0004  0.46644E-0011  0.10487E-0011  0.25664E-0011
  0.65432E+0004 -0.28222E+0004 -0.52761E-0011 -0.73123E-0011 -0.58208E-0011
  0.66250E+0004 -0.28212E+0004  0.53992E-0011  0.54328E-0011  0.12268E-0011
  0.67068E+0004 -0.28202E+0004  0.34680E-0013 -0.37651E-0011 -0.44122E-0011
  0.67500E+0004 -0.28197E+0004  0.12927E-0010 -0.58197E-0011  0.27561E-0010
  0.65000E+0004 -0.28119E+0004  0.10266E-0010  0.15599E-0011  0.14379E-0010
  0.65432E+0004 -0.28114E+0004 -0.25942E-0011  0.49989E-0011 -0.12637E-0010
  0.66250E+0004 -0.28103E+0004 -0.10585E-0010 -0.39859E-0012 -0.24642E-0010
  0.67068E+0004 -0.28092E+0004 -0.18401E-0010 -0.13829E-0010 -0.31808E-0010
  0.67500E+0004 -0.28087E+0004  0.28369E-0010  0.41315E-0011  0.49330E-0010
  0.67500E+0004 -0.28724E+0004  0.11090E-0010  0.21036E-0010 -0.10085E-0010
  0.67932E+0004 -0.28720E+0004  0.73522E-0011  0.27743E-0011  0.79120E-0011
  0.68750E+0004 -0.28712E+0004  0.41000E-0011  0.29311E-0011  0.56347E-0011
  0.69568E+0004 -0.28704E+0004 -0.10687E-0012 -0.10483E-0011  0.19240E-0011
  0.70000E+0004 -0.28700E+0004 -0.13929E-0011 -0.85812E-0011  0.36687E-0011
  0.67500E+0004 -0.28614E+0004  0.20712E-0011  0.10561E-0010 -0.19740E-0010
  0.67932E+0004 -0.28610E+0004  0.64786E-0011  0.26521E-0011  0.60404E-0011
  0.68750E+0004 -0.28601E+0004  0.40568E-0012 -0.19336E-0011  0.34759E-0011
  0.69568E+0004 -0.28592E+0004 -0.93413E-0012  0.87470E-0012 -0.84453E-0012
  0.70000E+0004 -0.28587E+0004 -0.26714E-0011 -0.86125E-0011  0.50919E-0011
  0.67500E+0004 -0.28406E+0004  0.76751E-0011  0.24423E-0011  0.22725E-0011
  0.67932E+0004 -0.28400E+0004  0.26630E-0011 -0.26355E-0011  0.20867E-0011
  0.68750E+0004 -0.28390E+0004 -0.74813E-0011 -0.47776E-0011 -0.79675E-0011
  0.69568E+0004 -0.28380E+0004  0.84812E-0012  0.26111E-0011 -0.61803E-0012
  0.70000E+0004 -0.28375E+0004 -0.61599E-0011 -0.33127E-0011 -0.52546E-0012
  0.67500E+0004 -0.28197E+0004  0.12927E-0010 -0.58197E-0011  0.27561E-0010
  0.67932E+0004 -0.28191E+0004  0.14405E-0011 -0.43789E-0011  0.89965E-0013
  0.68750E+0004 -0.28179E+0004 -0.81727E-0011 -0.16870E-0011 -0.13072E-0010
  0.69568E+0004 -0.28168E+0004  0.32595E-0011  0.14325E-0011  0.47532E-0011
  0.70000E+0004 -0.28162E+0004 -0.35410E-0011  0.50540E-0012 -0.19653E-0011
  0.67500E+0004 -0.28087E+0004  0.28369E-0010  0.41315E-0011  0.49330E-0010
  0.67932E+0004 -0.28080E+0004  0.95881E-0011  0.25915E-0012  0.11355E-0010
  0.68750E+0004 -0.28068E+0004 -0.58080E-0011 -0.93078E-0012 -0.93735E-0011
  0.69568E+0004 -0.28056E+0004  0.84102E-0012 -0.10425E-0012  0.27099E-0011
  0.70000E+0004 -0.28049E+0004 -0.89135E-0011 -0.12639E-0011 -0.13520E-0010
  0.70000E+0004 -0.28700E+0004 -0.13929E-0011 -0.85812E-0011  0.36687E-0011
  0.70432E+0004 -0.28695E+0004 -0.26573E-0012  0.73453E-0011 -0.93545E-0011
  0.71250E+0004 -0.28686E+0004  0.21192E-0012  0.24864E-0011 -0.10837E-0011
  0.72068E+0004 -0.28677E+0004 -0.40768E-0012  0.29965E-0011 -0.41320E-0011
  0.72500E+0004 -0.28673E+0004 -0.32057E-0011 -0.51237E-0011 -0.12563E-0011
  0.70000E+0004 -0.28587E+0004 -0.26714E-0011 -0.86125E-0011  0.50919E-0011
  0.70432E+0004 -0.28582E+0004  0.48197E-0013  0.57332E-0012 -0.22508E-0011
  0.71250E+0004 -0.28573E+0004 -0.48658E-0012 -0.11768E-0012  0.32799E-0012
  0.72068E+0004 -0.28563E+0004  0.14456E-0012  0.55770E-0011 -0.62576E-0011
  0.72500E+0004 -0.28558E+0004 -0.22845E-0011 -0.33415E-0011 -0.36959E-0011
  0.70000E+0004 -0.28375E+0004 -0.61599E-0011 -0.33127E-0011 -0.52546E-0012
  0.70432E+0004 -0.28369E+0004  0.75093E-0012  0.33169E-0011 -0.41244E-0011
  0.71250E+0004 -0.28358E+0004 -0.35279E-0012 -0.84731E-0012 -0.38186E-0012
  0.72068E+0004 -0.28347E+0004 -0.46418E-0012  0.31290E-0011 -0.39469E-0011
  0.72500E+0004 -0.28341E+0004  0.29218E-0011  0.26915E-0011 -0.49794E-0011
  0.70000E+0004 -0.28162E+0004 -0.35410E-0011  0.50540E-0012 -0.19653E-0011
  0.70432E+0004 -0.28155E+0004  0.22406E-0011  0.42068E-0011 -0.41855E-0011
  0.71250E+0004 -0.28143E+0004  0.12555E-0011 -0.48128E-0012  0.71869E-0012
  0.72068E+0004 -0.28130E+0004 -0.17112E-0011 -0.24425E-0012 -0.12694E-0011
  0.72500E+0004 -0.28124E+0004  0.32977E-0011  0.66802E-0011 -0.98386E-0011
  0.70000E+0004 -0.28049E+0004 -0.89135E-0011 -0.12639E-0011 -0.13520E-0010
  0.70432E+0004 -0.28042E+0004  0.21930E-0011 -0.23713E-0011  0.77282E-0012
  0.71250E+0004 -0.28029E+0004  0.78981E-0012 -0.19190E-0011  0.93593E-0012
  0.72068E+0004 -0.28016E+0004 -0.35771E-0011  0.15165E-0011 -0.72187E-0011
  0.72500E+0004 -0.28009E+0004 -0.33910E-0012  0.75701E-0011 -0.16077E-0010
  0.72500E+0004 -0.28673E+0004 -0.32057E-0011 -0.51237E-0011 -0.12563E-0011
  0.72932E+0004 -0.28668E+0004 -0.34330E-0013 -0.24457E-0013 -0.17543E-0011
  0.73750E+0004 -0.28658E+0004 -0.70129E-0012 -0.33696E-0011  0.40404E-0011
  0.74568E+0004 -0.28649E+0004 -0.14523E-0011 -0.18407E-0011  0.48283E-0012
  0.75000E+0004 -0.28644E+0004 -0.10580E-0011  0.61007E-0011 -0.96206E-0011
  0.72500E+0004 -0.28558E+0004 -0.22845E-0011 -0.33415E-0011 -0.36959E-0011
  0.72932E+0004 -0.28553E+0004 -0.12001E-0011  0.43632E-0012 -0.47030E-0011
  0.73750E+0004 -0.28542E+0004 -0.25896E-0011  0.54607E-0013 -0.27925E-0011
  0.74568E+0004 -0.28532E+0004 -0.20564E-0011  0.36021E-0012 -0.35539E-0011
  0.75000E+0004 -0.28527E+0004 -0.20643E-0011  0.28450E-0011 -0.71723E-0011
  0.72500E+0004 -0.28341E+0004  0.29218E-0011  0.26915E-0011 -0.49794E-0011
  0.72932E+0004 -0.28335E+0004 -0.16344E-0011 -0.82942E-0012 -0.20141E-0011
  0.73750E+0004 -0.28323E+0004 -0.15158E-0011 -0.12328E-0011 -0.80487E-0012
  0.74568E+0004 -0.28311E+0004 -0.11675E-0011  0.26203E-0011 -0.37359E-0011
  0.75000E+0004 -0.28305E+0004 -0.92654E-0011 -0.21250E-0011 -0.15135E-0010
  0.72500E+0004 -0.28124E+0004  0.32977E-0011  0.66802E-0011 -0.98386E-0011
  0.72932E+0004 -0.28116E+0004 -0.10648E-0011 -0.96144E-0013  0.66813E-0012
  0.73750E+0004 -0.28103E+0004 -0.14260E-0011 -0.35459E-0012 -0.25270E-0011
  0.74568E+0004 -0.28090E+0004 -0.72907E-0012  0.93042E-0012 -0.92721E-0012
  0.75000E+0004 -0.28083E+0004 -0.77397E-0011 -0.30232E-0011 -0.11506E-0010
  0.72500E+0004 -0.28009E+0004 -0.33910E-0012  0.75701E-0011 -0.16077E-0010
  0.72932E+0004 -0.28001E+0004 -0.14849E-0011  0.19945E-0011 -0.20181E-0011
  0.73750E+0004 -0.27987E+0004 -0.31683E-0011  0.31824E-0011 -0.96376E-0011
  0.74568E+0004 -0.27973E+0004  0.36019E-0011 -0.29548E-0011  0.11066E-0010
  0.75000E+0004 -0.27966E+0004 -0.44694E-0011 -0.67107E-0011 -0.29713E-0012
  0.75000E+0004 -0.28644E+0004 -0.10580E-0011  0.61007E-0011 -0.96206E-0011
  0.75432E+0004 -0.28638E+0004 -0.13289E-0011  0.55836E-0013 -0.44469E-0011
  0.76250E+0004 -0.28628E+0004  0.58047E-0013 -0.39718E-0013 -0.22578E-0011
  0.77068E+0004 -0.28618E+0004 -0.19482E-0011 -0.17855E-0011 -0.17261E-0011
  0.77500E+0004 -0.28613E+0004  0.31480E-0011  0.32175E-0011  0.21342E-0011
  0.75000E+0004 -0.28527E+0004 -0.20643E-0011  0.28450E-0011 -0.71723E-0011
  0.75432E+0004 -0.28521E+0004  0.21536E-0012 -0.84881E-0012 -0.95404E-0012
  0.76250E+0004 -0.28510E+0004  0.11624E-0011 -0.12335E-0011  0.15364E-0011
  0.77068E+0004 -0.28499E+0004  0.14818E-0011 -0.38410E-0011  0.64402E-0011
  0.77500E+0004 -0.28493E+0004  0.30222E-0011  0.20587E-0011  0.36213E-0011
  0.75000E+0004 -0.28305E+0004 -0.92654E-0011 -0.21250E-0011 -0.15135E-0010
  0.75432E+0004 -0.28298E+0004  0.20303E-0012 -0.17250E-0011 -0.17207E-0012
  0.76250E+0004 -0.28285E+0004  0.31991E-0012 -0.24793E-0011  0.24168E-0011
  0.77068E+0004 -0.28273E+0004  0.10360E-0011 -0.10631E-0011  0.27743E-0011
  0.77500E+0004 -0.28266E+0004 -0.58840E-0012  0.54410E-0012 -0.16412E-0011
  0.75000E+0004 -0.28083E+0004 -0.77397E-0011 -0.30232E-0011 -0.11506E-0010
  0.75432E+0004 -0.28075E+0004 -0.55469E-0012 -0.14076E-0011 -0.12846E-0011
  0.76250E+0004 -0.28061E+0004 -0.41162E-0013 -0.23309E-0011  0.10558E-0011
  0.77068E+0004 -0.28046E+0004 -0.30512E-0011  0.12487E-0011 -0.62102E-0011
  0.77500E+0004 -0.28039E+0004  0.53823E-0012  0.32882E-0011 -0.19035E-0011
  0.75000E+0004 -0.27966E+0004 -0.44694E-0011 -0.67107E-0011 -0.29713E-0012
  0.75432E+0004 -0.27957E+0004 -0.51912E-0013 -0.33042E-0011  0.25169E-0011
  0.76250E+0004 -0.27942E+0004  0.14904E-0012 -0.24829E-0011  0.12531E-0011
  0.77068E+0004 -0.27927E+0004 -0.12968E-0011  0.62818E-0012 -0.24644E-0011
  0.77500E+0004 -0.27919E+0004  0.45044E-0011  0.11431E-0011  0.72914E-0011
  0.77500E+0004 -0.28613E+0004  0.31480E-0011  0.32175E-0011  0.21342E-0011
  0.77932E+0004 -0.28607E+0004 -0.18656E-0011  0.47963E-0011 -0.91947E-0011
  0.78750E+0004 -0.28596E+0004  0.20022E-0011 -0.80148E-0013  0.39132E-0011
  0.79568E+0004 -0.28585E+0004 -0.27543E-0011  0.30465E-0011 -0.87764E-0011
  0.80000E+0004 -0.28579E+0004  0.12989E-0011  0.33338E-0011 -0.13980E-0011
  0.77500E+0004 -0.28493E+0004  0.30222E-0011  0.20587E-0011  0.36213E-0011
  0.77932E+0004 -0.28487E+0004  0.70424E-0012  0.12853E-0011 -0.94665E-0012
  0.78750E+0004 -0.28474E+0004  0.63106E-0012 -0.46151E-0012  0.18082E-0011
  0.79568E+0004 -0.28462E+0004  0.90036E-0012  0.20823E-0011 -0.46391E-0012
  0.80000E+0004 -0.28456E+0004  0.17210E-0011  0.35213E-0011 -0.12163E-0011
  0.77500E+0004 -0.28266E+0004 -0.58840E-0012  0.54410E-0012 -0.16412E-0011
  0.77932E+0004 -0.28259E+0004  0.68941E-0013  0.82581E-0012 -0.24097E-0011
  0.78750E+0004 -0.28245E+0004 -0.16017E-0011  0.68180E-0012 -0.38995E-0011
  0.79568E+0004 -0.28231E+0004  0.14638E-0011  0.20618E-0011  0.61620E-0012
  0.80000E+0004 -0.28223E+0004  0.38102E-0013  0.23556E-0012 -0.11117E-0011
  0.77500E+0004 -0.28039E+0004  0.53823E-0012  0.32882E-0011 -0.19035E-0011
  0.77932E+0004 -0.28030E+0004  0.24163E-0012  0.59129E-0012 -0.46493E-0012
  0.78750E+0004 -0.28015E+0004 -0.69592E-0012  0.21350E-0011 -0.38243E-0011
  0.79568E+0004 -0.27999E+0004  0.84216E-0012  0.20891E-0011  0.40885E-0012
  0.80000E+0004 -0.27991E+0004 -0.60819E-0012  0.10041E-0011 -0.14373E-0011
  0.77500E+0004 -0.27919E+0004  0.45044E-0011  0.11431E-0011  0.72914E-0011
  0.77932E+0004 -0.27910E+0004  0.37698E-0011 -0.22965E-0011  0.98649E-0011
  0.78750E+0004 -0.27894E+0004  0.34584E-0012  0.15953E-0011 -0.12248E-0011
  0.79568E+0004 -0.27877E+0004  0.22516E-0011  0.16801E-0011  0.43126E-0011
  0.80000E+0004 -0.27868E+0004 -0.22333E-0011  0.69711E-0012 -0.41225E-0011
  0.80000E+0004 -0.28579E+0004  0.12989E-0011  0.33338E-0011 -0.13980E-0011
  0.80432E+0004 -0.28573E+0004  0.38846E-0012  0.17600E-0011  0.25530E-0012
  0.81250E+0004 -0.28561E+0004  0.62671E-0012 -0.44035E-0012  0.22853E-0011
  0.82068E+0004 -0.28549E+0004  0.24417E-0011 -0.19761E-0011  0.69931E-0011
  0.82500E+0004 -0.28543E+0004 -0.28703E-0011 -0.24293E-0011 -0.33140E-0011
  0.80000E+0004 -0.28456E+0004  0.17210E-0011  0.35213E-0011 -0.12163E-0011
  0.80432E+0004 -0.28449E+0004  0.22156E-0011  0.14953E-0011  0.43884E-0011
  0.81250E+0004 -0.28436E+0004 -0.86492E-0012  0.39533E-0012 -0.18495E-0011
  0.82068E+0004 -0.28424E+0004 -0.19295E-0012 -0.15615E-0011  0.13661E-0011
  0.82500E+0004 -0.28417E+0004 -0.22781E-0011 -0.29576E-0011 -0.15643E-0011
  0.80000E+0004 -0.28223E+0004  0.38102E-0013  0.23556E-0012 -0.11117E-0011
  0.80432E+0004 -0.28216E+0004  0.56087E-0012  0.17940E-0011  0.90437E-0012
  0.81250E+0004 -0.28201E+0004  0.16610E-0011  0.55687E-0012  0.28745E-0011
  0.82068E+0004 -0.28186E+0004 -0.24505E-0011 -0.11729E-0011 -0.37983E-0011
  0.82500E+0004 -0.28178E+0004 -0.40869E-0012 -0.16766E-0011  0.67712E-0012
  0.80000E+0004 -0.27991E+0004 -0.60819E-0012  0.10041E-0011 -0.14373E-0011
  0.80432E+0004 -0.27982E+0004 -0.20417E-0011  0.22790E-0011 -0.52926E-0011
  0.81250E+0004 -0.27965E+0004  0.15902E-0011  0.43206E-0012  0.32562E-0011
  0.82068E+0004 -0.27949E+0004 -0.74301E-0012 -0.36680E-0012 -0.14051E-0011
  0.82500E+0004 -0.27940E+0004  0.69742E-0012 -0.11541E-0012  0.11238E-0011
  0.80000E+0004 -0.27868E+0004 -0.22333E-0011  0.69711E-0012 -0.41225E-0011
  0.80432E+0004 -0.27859E+0004 -0.37848E-0011  0.28467E-0011 -0.95547E-0011
  0.81250E+0004 -0.27841E+0004 -0.26282E-0012  0.69037E-0012 -0.64742E-0012
  0.82068E+0004 -0.27823E+0004  0.36939E-0012  0.38470E-0013  0.37013E-0012
  0.82500E+0004 -0.27814E+0004 -0.86637E-0012  0.13839E-0011 -0.33098E-0011
  0.82500E+0004 -0.28543E+0004 -0.28703E-0011 -0.24293E-0011 -0.33140E-0011
  0.82932E+0004 -0.28537E+0004  0.13511E-0012 -0.17319E-0011  0.29201E-0011
  0.83750E+0004 -0.28527E+0004  0.29738E-0011 -0.75044E-0012  0.51800E-0011
  0.84568E+0004 -0.28516E+0004  0.67018E-0012 -0.55275E-0012  0.39418E-0012
  0.85000E+0004 -0.28510E+0004 -0.18038E-0011  0.54483E-0013 -0.36443E-0011
  0.82500E+0004 -0.28417E+0004 -0.22781E-0011 -0.29576E-0011 -0.15643E-0011
  0.82932E+0004 -0.28411E+0004 -0.52777E-0012 -0.15659E-0011  0.12436E-0011
  0.83750E+0004 -0.28399E+0004  0.18889E-0011 -0.67370E-0012  0.29668E-0011
  0.84568E+0004 -0.28388E+0004 -0.80632E-0012 -0.58156E-0012 -0.22266E-0011
  0.85000E+0004 -0.28382E+0004 -0.10577E-0011  0.69952E-0012 -0.25911E-0011
  0.82500E+0004 -0.28178E+0004 -0.40869E-0012 -0.16766E-0011  0.67712E-0012
  0.82932E+0004 -0.28171E+0004 -0.22847E-0011 -0.80310E-0012 -0.30870E-0011
  0.83750E+0004 -0.28158E+0004  0.18630E-0011 -0.58048E-0012  0.28957E-0011
  0.84568E+0004 -0.28145E+0004 -0.13046E-0011 -0.57968E-0012 -0.27389E-0011
  0.85000E+0004 -0.28138E+0004 -0.12065E-0011  0.38821E-0012 -0.22197E-0011
  0.82500E+0004 -0.27940E+0004  0.69742E-0012 -0.11541E-0012  0.11238E-0011
  0.82932E+0004 -0.27932E+0004 -0.24467E-0011 -0.20184E-0012 -0.29406E-0011
  0.83750E+0004 -0.27917E+0004  0.99915E-0012 -0.65456E-0012  0.17828E-0011
  0.84568E+0004 -0.27902E+0004 -0.10205E-0011 -0.37403E-0012 -0.19764E-0011
  0.85000E+0004 -0.27894E+0004 -0.16051E-0011  0.24224E-0012 -0.27094E-0011
  0.82500E+0004 -0.27814E+0004 -0.86637E-0012  0.13839E-0011 -0.33098E-0011
  0.82932E+0004 -0.27806E+0004 -0.16354E-0011 -0.66881E-0013 -0.12696E-0011
  0.83750E+0004 -0.27790E+0004 -0.16214E-0011 -0.51015E-0012 -0.34438E-0011
  0.84568E+0004 -0.27774E+0004  0.15741E-0012 -0.27522E-0012  0.55067E-0012
  0.85000E+0004 -0.27766E+0004  0.16096E-0011  0.13952E-0011  0.25532E-0011
  0.85000E+0004 -0.28510E+0004 -0.18038E-0011  0.54483E-0013 -0.36443E-0011
  0.85432E+0004 -0.28507E+0004 -0.79755E-0012 -0.49200E-0012 -0.11174E-0011
  0.86250E+0004 -0.28499E+0004 -0.17364E-0011 -0.28808E-0012 -0.24577E-0011
  0.87068E+0004 -0.28492E+0004 -0.18988E-0011 -0.78760E-0012 -0.80157E-0012
  0.87500E+0004 -0.28488E+0004 -0.38905E-0011 -0.13672E-0011 -0.31366E-0011
  0.85000E+0004 -0.28382E+0004 -0.10577E-0011  0.69952E-0012 -0.25911E-0011
  0.85432E+0004 -0.28378E+0004 -0.48374E-0012 -0.53062E-0012  0.89199E-0013
  0.86250E+0004 -0.28370E+0004 -0.86260E-0012  0.31051E-0012 -0.86461E-0012
  0.87068E+0004 -0.28362E+0004 -0.14842E-0011 -0.43969E-0012 -0.75015E-0012
  0.87500E+0004 -0.28358E+0004 -0.16518E-0011 -0.48106E-0012 -0.75899E-0014
  0.85000E+0004 -0.28138E+0004 -0.12065E-0011  0.38821E-0012 -0.22197E-0011
  0.85432E+0004 -0.28133E+0004 -0.12787E-0011 -0.73764E-0012 -0.68469E-0012
  0.86250E+0004 -0.28124E+0004 -0.53728E-0012  0.23231E-0012  0.43199E-0012
  0.87068E+0004 -0.28115E+0004 -0.99053E-0012 -0.59883E-0012 -0.24631E-0013
  0.87500E+0004 -0.28110E+0004 -0.39670E-0012 -0.19382E-0011  0.33401E-0011
  0.85000E+0004 -0.27894E+0004 -0.16051E-0011  0.24224E-0012 -0.27094E-0011
  0.85432E+0004 -0.27889E+0004 -0.21522E-0012 -0.34248E-0012  0.49008E-0012
  0.86250E+0004 -0.27879E+0004 -0.17976E-0011 -0.27412E-0014 -0.12950E-0011
  0.87068E+0004 -0.27868E+0004 -0.44029E-0012 -0.34173E-0012  0.64441E-0012
  0.87500E+0004 -0.27863E+0004 -0.19249E-0011 -0.16702E-0011 -0.94168E-0013
  0.85000E+0004 -0.27766E+0004  0.16096E-0011  0.13952E-0011  0.25532E-0011
  0.85432E+0004 -0.27760E+0004 -0.64893E-0012 -0.17602E-0012 -0.49235E-0012
  0.86250E+0004 -0.27749E+0004 -0.25763E-0011 -0.47619E-0012 -0.23253E-0011
  0.87068E+0004 -0.27738E+0004 -0.92593E-0012 -0.16074E-0012 -0.43165E-0012
  0.87500E+0004 -0.27732E+0004 -0.16346E-0011 -0.14690E-0011  0.16384E-0012
  0.87500E+0004 -0.28488E+0004 -0.38905E-0011 -0.13672E-0011 -0.31366E-0011
  0.87932E+0004 -0.28485E+0004 -0.34366E-0011 -0.17932E-0011 -0.24469E-0011
  0.88750E+0004 -0.28480E+0004 -0.58521E-0012  0.45932E-0012  0.81165E-0012
  0.89568E+0004 -0.28474E+0004 -0.29932E-0011 -0.18618E-0011 -0.27879E-0011
  0.90000E+0004 -0.28472E+0004 -0.94003E-0012 -0.19009E-0011  0.41131E-0013
  0.87500E+0004 -0.28358E+0004 -0.16518E-0011 -0.48106E-0012 -0.75899E-0014
  0.87932E+0004 -0.28355E+0004 -0.13550E-0011 -0.11050E-0011  0.12633E-0011
  0.88750E+0004 -0.28349E+0004 -0.19741E-0011 -0.64292E-0012 -0.67966E-0012
  0.89568E+0004 -0.28343E+0004 -0.22677E-0011 -0.48108E-0012 -0.27867E-0011
  0.90000E+0004 -0.28340E+0004  0.42720E-0013 -0.25264E-0011  0.24134E-0011
  0.87500E+0004 -0.28110E+0004 -0.39670E-0012 -0.19382E-0011  0.33401E-0011
  0.87932E+0004 -0.28107E+0004 -0.28382E-0011 -0.21950E-0011 -0.48528E-0012
  0.88750E+0004 -0.28100E+0004 -0.23999E-0011 -0.61990E-0013 -0.21207E-0011
  0.89568E+0004 -0.28093E+0004 -0.18277E-0011 -0.14608E-0011 -0.14584E-0011
  0.90000E+0004 -0.28090E+0004  0.11425E-0011 -0.17095E-0011  0.37957E-0011
  0.87500E+0004 -0.27863E+0004 -0.19249E-0011 -0.16702E-0011 -0.94168E-0013
  0.87932E+0004 -0.27859E+0004 -0.40800E-0011 -0.19435E-0011 -0.36905E-0011
  0.88750E+0004 -0.27851E+0004 -0.11952E-0011 -0.42825E-0014  0.32499E-0012
  0.89568E+0004 -0.27843E+0004  0.57611E-0012 -0.82473E-0012  0.19273E-0011
  0.90000E+0004 -0.27839E+0004  0.79854E-0012 -0.27236E-0011  0.40391E-0011
  0.87500E+0004 -0.27732E+0004 -0.16346E-0011 -0.14690E-0011  0.16384E-0012
  0.87932E+0004 -0.27728E+0004 -0.76820E-0013  0.10454E-0012  0.21926E-0011
  0.88750E+0004 -0.27720E+0004 -0.52559E-0012  0.42301E-0013  0.16099E-0011
  0.89568E+0004 -0.27712E+0004  0.72407E-0012 -0.83157E-0012  0.19443E-0011
  0.90000E+0004 -0.27707E+0004 -0.64897E-0012 -0.21284E-0011  0.41549E-0012
  0.90000E+0004 -0.28472E+0004 -0.94003E-0012 -0.19009E-0011  0.41131E-0013
  0.90432E+0004 -0.28469E+0004  0.43393E-0012 -0.53166E-0012  0.69006E-0012
  0.91250E+0004 -0.28463E+0004  0.27810E-0011  0.13574E-0011  0.30143E-0011
  0.92068E+0004 -0.28458E+0004  0.13457E-0011  0.65957E-0014  0.18295E-0011
  0.92500E+0004 -0.28455E+0004 -0.53083E-0012 -0.13642E-0011 -0.51353E-0012
  0.90000E+0004 -0.28340E+0004  0.42720E-0013 -0.25264E-0011  0.24134E-0011
  0.90432E+0004 -0.28336E+0004  0.34568E-0012 -0.10678E-0011  0.12134E-0011
  0.91250E+0004 -0.28330E+0004  0.30511E-0012 -0.96809E-0012  0.19638E-0012
  0.92068E+0004 -0.28324E+0004 -0.50413E-0012 -0.17276E-0011 -0.77736E-0013
  0.92500E+0004 -0.28321E+0004  0.30795E-0011  0.39741E-0011  0.12296E-0011
  0.90000E+0004 -0.28090E+0004  0.11425E-0011 -0.17095E-0011  0.37957E-0011
  0.90432E+0004 -0.28086E+0004 -0.53563E-0012 -0.16997E-0011  0.27238E-0012
  0.91250E+0004 -0.28079E+0004 -0.12902E-0011 -0.19064E-0011 -0.24816E-0011
  0.92068E+0004 -0.28072E+0004 -0.20791E-0012 -0.12282E-0011 -0.43507E-0012
  0.92500E+0004 -0.28068E+0004 -0.30891E-0012 -0.39428E-0011  0.19490E-0011
  0.90000E+0004 -0.27839E+0004  0.79854E-0012 -0.27236E-0011  0.40391E-0011
  0.90432E+0004 -0.27835E+0004 -0.59761E-0012 -0.18111E-0011 -0.16879E-0012
  0.91250E+0004 -0.27827E+0004 -0.91348E-0013 -0.76511E-0012 -0.15286E-0011
  0.92068E+0004 -0.27820E+0004  0.72194E-0012 -0.10603E-0011  0.10752E-0011
  0.92500E+0004 -0.27815E+0004 -0.23880E-0011 -0.45697E-0011 -0.19331E-0011
  0.90000E+0004 -0.27707E+0004 -0.64897E-0012 -0.21284E-0011  0.41549E-0012
  0.90432E+0004 -0.27703E+0004 -0.76433E-0012 -0.21541E-0011 -0.29792E-0012
  0.91250E+0004 -0.27695E+0004 -0.12482E-0011 -0.18824E-0011 -0.27574E-0011
  0.92068E+0004 -0.27686E+0004 -0.15814E-0011 -0.31438E-0011 -0.14319E-0011
  0.92500E+0004 -0.27682E+0004 -0.31883E-0012 -0.15601E-0011 -0.76899E-0012
  0.92500E+0004 -0.28455E+0004 -0.53083E-0012 -0.13642E-0011 -0.51353E-0012
  0.92932E+0004 -0.28452E+0004 -0.18170E-0011 -0.19286E-0011 -0.24096E-0011
  0.93750E+0004 -0.28447E+0004 -0.11421E-0011 -0.17417E-0011 -0.24596E-0011
  0.94568E+0004 -0.28443E+0004  0.23421E-0011  0.12829E-0011  0.15815E-0011
  0.95000E+0004 -0.28440E+0004  0.23169E-0011  0.34890E-0011 -0.63701E-0012
  0.92500E+0004 -0.28321E+0004  0.30795E-0011  0.39741E-0011  0.12296E-0011
  0.92932E+0004 -0.28318E+0004 -0.46724E-0012 -0.73420E-0012 -0.12356E-0011
  0.93750E+0004 -0.28313E+0004 -0.99741E-0012 -0.21084E-0011 -0.16868E-0011
  0.94568E+0004 -0.28308E+0004 -0.10147E-0011 -0.19790E-0011 -0.17126E-0011
  0.95000E+0004 -0.28305E+0004 -0.51430E-0012  0.35585E-0012 -0.29612E-0011
  0.92500E+0004 -0.28068E+0004 -0.30891E-0012 -0.39428E-0011  0.19490E-0011
  0.92932E+0004 -0.28065E+0004  0.65480E-0012 -0.10767E-0011  0.53392E-0012
  0.93750E+0004 -0.28059E+0004 -0.23549E-0012 -0.88970E-0012 -0.13167E-0011
  0.94568E+0004 -0.28053E+0004 -0.60799E-0012 -0.10953E-0011 -0.18837E-0011
  0.95000E+0004 -0.28050E+0004  0.10232E-0011  0.12333E-0011 -0.78526E-0012
  0.92500E+0004 -0.27815E+0004 -0.23880E-0011 -0.45697E-0011 -0.19331E-0011
  0.92932E+0004 -0.27812E+0004  0.19448E-0012 -0.13939E-0011 -0.75668E-0012
  0.93750E+0004 -0.27805E+0004  0.58174E-0012 -0.36722E-0012 -0.42486E-0012
  0.94568E+0004 -0.27798E+0004  0.13883E-0011  0.53097E-0012  0.43345E-0012
  0.95000E+0004 -0.27795E+0004  0.35006E-0011  0.33230E-0011  0.16175E-0011
  0.92500E+0004 -0.27682E+0004 -0.31883E-0012 -0.15601E-0011 -0.76899E-0012
  0.92932E+0004 -0.27678E+0004 -0.12000E-0012 -0.17862E-0011 -0.12069E-0011
  0.93750E+0004 -0.27671E+0004 -0.14346E-0011 -0.30355E-0011 -0.18353E-0011
  0.94568E+0004 -0.27664E+0004 -0.45497E-0012 -0.19835E-0011 -0.66677E-0012
  0.95000E+0004 -0.27660E+0004  0.56295E-0011  0.64605E-0011  0.25935E-0011
  0.95000E+0004 -0.28440E+0004  0.23169E-0011  0.34890E-0011 -0.63701E-0012
  0.95432E+0004 -0.28439E+0004  0.40690E-0011  0.57665E-0011  0.54457E-0012
  0.96250E+0004 -0.28438E+0004  0.26514E-0012  0.51165E-0012 -0.20601E-0011
  0.97068E+0004 -0.28436E+0004  0.37333E-0011  0.53727E-0011 -0.39030E-0012
  0.97500E+0004 -0.28436E+0004  0.42126E-0011  0.24043E-0011  0.42808E-0011
  0.95000E+0004 -0.28305E+0004 -0.51430E-0012  0.35585E-0012 -0.29612E-0011
  0.95432E+0004 -0.28305E+0004  0.14776E-0012  0.62709E-0012 -0.18545E-0011
  0.96250E+0004 -0.28303E+0004  0.14675E-0011  0.13698E-0011 -0.33816E-0012
  0.97068E+0004 -0.28301E+0004  0.14918E-0011  0.15846E-0011 -0.77732E-0012
  0.97500E+0004 -0.28300E+0004  0.45935E-0011  0.47988E-0011  0.27984E-0011
  0.95000E+0004 -0.28050E+0004  0.10232E-0011  0.12333E-0011 -0.78526E-0012
  0.95432E+0004 -0.28049E+0004  0.19622E-0012 -0.10443E-0012 -0.71755E-0012
  0.96250E+0004 -0.28047E+0004  0.18607E-0011  0.19955E-0011 -0.98973E-0013
  0.97068E+0004 -0.28045E+0004  0.26581E-0011  0.37982E-0011 -0.31167E-0013
  0.97500E+0004 -0.28044E+0004  0.18171E-0011  0.71748E-0011 -0.47674E-0011
  0.95000E+0004 -0.27795E+0004  0.35006E-0011  0.33230E-0011  0.16175E-0011
  0.95432E+0004 -0.27794E+0004  0.20983E-0011  0.23273E-0011  0.55686E-0012
  0.96250E+0004 -0.27792E+0004  0.99299E-0012  0.11061E-0011 -0.10768E-0011
  0.97068E+0004 -0.27789E+0004  0.32911E-0011  0.52543E-0011 -0.17942E-0012
  0.97500E+0004 -0.27788E+0004 -0.32731E-0012  0.23677E-0011 -0.42754E-0011
  0.95000E+0004 -0.27660E+0004  0.56295E-0011  0.64605E-0011  0.25935E-0011
  0.95432E+0004 -0.27659E+0004  0.27501E-0011  0.29020E-0011  0.11022E-0011
  0.96250E+0004 -0.27657E+0004  0.88503E-0012  0.53509E-0012 -0.75965E-0012
  0.97068E+0004 -0.27654E+0004  0.47292E-0013  0.20770E-0011 -0.37273E-0011
  0.97500E+0004 -0.27653E+0004  0.43234E-0011  0.68338E-0011  0.29666E-0012
  0.97500E+0004 -0.28436E+0004  0.42126E-0011  0.24043E-0011  0.42808E-0011
  0.97932E+0004 -0.28438E+0004  0.13933E-0011  0.12520E-0011 -0.42975E-0013
  0.98750E+0004 -0.28442E+0004 -0.59446E-0012  0.41070E-0012 -0.27145E-0011
  0.99568E+0004 -0.28445E+0004  0.20011E-0011  0.14455E-0011  0.42149E-0012
  0.10000E+0005 -0.28448E+0004 -0.20116E-0011 -0.49184E-0011 -0.13344E-0011
  0.97500E+0004 -0.28300E+0004  0.45935E-0011  0.47988E-0011  0.27984E-0011
  0.97932E+0004 -0.28303E+0004  0.96445E-0012  0.18116E-0011 -0.13746E-0011
  0.98750E+0004 -0.28307E+0004  0.11345E-0011  0.11045E-0011 -0.16663E-0012
  0.99568E+0004 -0.28311E+0004  0.23504E-0011  0.21948E-0011  0.53095E-0012
  0.10000E+0005 -0.28314E+0004  0.33989E-0011  0.55198E-0011 -0.88173E-0012
  0.97500E+0004 -0.28044E+0004  0.18171E-0011  0.71748E-0011 -0.47674E-0011
  0.97932E+0004 -0.28047E+0004  0.17937E-0011  0.32459E-0011 -0.85761E-0012
  0.98750E+0004 -0.28052E+0004  0.19296E-0011  0.17795E-0011  0.54050E-0012
  0.99568E+0004 -0.28057E+0004  0.57245E-0012  0.54348E-0012 -0.10128E-0011
  0.10000E+0005 -0.28059E+0004  0.48557E-0011  0.39531E-0011  0.39330E-0011
  0.97500E+0004 -0.27788E+0004 -0.32731E-0012  0.23677E-0011 -0.42754E-0011
  0.97932E+0004 -0.27791E+0004  0.18104E-0011  0.26473E-0011 -0.21325E-0012
  0.98750E+0004 -0.27797E+0004  0.13454E-0011  0.18154E-0011 -0.67468E-0012
  0.99568E+0004 -0.27802E+0004 -0.70336E-0012 -0.29939E-0011  0.24902E-0012
  0.10000E+0005 -0.27805E+0004  0.24771E-0011  0.18406E-0011  0.14029E-0011
  0.97500E+0004 -0.27653E+0004  0.43234E-0011  0.68338E-0011  0.29666E-0012
  0.97932E+0004 -0.27656E+0004  0.26828E-0011  0.37911E-0011  0.20722E-0012
  0.98750E+0004 -0.27662E+0004  0.10639E-0011  0.97481E-0012 -0.48975E-0012
  0.99568E+0004 -0.27668E+0004  0.17879E-0011  0.15633E-0012  0.22039E-0011
  0.10000E+0005 -0.27671E+0004  0.20224E-0011  0.10632E-0012  0.21720E-0011
  0.10000E+0005 -0.28448E+0004 -0.20116E-0011 -0.49184E-0011 -0.13344E-0011
  0.10043E+0005 -0.28452E+0004  0.78295E-0012  0.18998E-0012 -0.23936E-0012
  0.10125E+0005 -0.28462E+0004  0.29382E-0011  0.28027E-0011  0.12951E-0011
  0.10207E+0005 -0.28471E+0004  0.11592E-0011  0.29492E-0011 -0.48869E-0012
  0.10250E+0005 -0.28476E+0004  0.18182E-0011  0.36020E-0011  0.54577E-0012
  0.10000E+0005 -0.28314E+0004  0.33989E-0011  0.55198E-0011 -0.88173E-0012
  0.10043E+0005 -0.28319E+0004 -0.68050E-0012 -0.19635E-0011 -0.88395E-0012
  0.10125E+0005 -0.28329E+0004  0.74822E-0012 -0.24346E-0012  0.21320E-0012
  0.10207E+0005 -0.28339E+0004 -0.40715E-0012 -0.10054E-0011  0.46252E-0012
  0.10250E+0005 -0.28344E+0004  0.12138E-0011  0.95170E-0012  0.18654E-0011
  0.10000E+0005 -0.28059E+0004  0.48557E-0011  0.39531E-0011  0.39330E-0011
  0.10043E+0005 -0.28066E+0004  0.70615E-0012  0.45333E-0012 -0.49859E-0012
  0.10125E+0005 -0.28077E+0004  0.16443E-0012 -0.10934E-0011  0.62447E-0012
  0.10207E+0005 -0.28089E+0004 -0.62673E-0012 -0.14146E-0011  0.70032E-0012
  0.10250E+0005 -0.28095E+0004  0.16575E-0012 -0.15944E-0011  0.18754E-0011
  0.10000E+0005 -0.27805E+0004  0.24771E-0011  0.18406E-0011  0.14029E-0011
  0.10043E+0005 -0.27812E+0004  0.23504E-0011  0.27371E-0011  0.26643E-0012
  0.10125E+0005 -0.27825E+0004  0.95010E-0012  0.12636E-0011  0.72948E-0012
  0.10207E+0005 -0.27838E+0004  0.16990E-0011  0.31729E-0011  0.10138E-0011
  0.10250E+0005 -0.27845E+0004  0.45499E-0012 -0.73750E-0013  0.73581E-0012
  0.10000E+0005 -0.27671E+0004  0.20224E-0011  0.10632E-0012  0.21720E-0011
  0.10043E+0005 -0.27679E+0004  0.22591E-0011  0.22255E-0011  0.42676E-0012
  0.10125E+0005 -0.27692E+0004  0.11833E-0011  0.19039E-0011  0.86959E-0012
  0.10207E+0005 -0.27706E+0004  0.10501E-0011  0.23725E-0011  0.63443E-0012
  0.10250E+0005 -0.27714E+0004 -0.10336E-0011 -0.16123E-0011 -0.57632E-0012
  0.10250E+0005 -0.28476E+0004  0.18182E-0011  0.36020E-0011  0.54577E-0012
  0.10293E+0005 -0.28480E+0004  0.88362E-0012  0.44003E-0012  0.18666E-0011
  0.10375E+0005 -0.28487E+0004 -0.59685E-0012  0.29675E-0011 -0.24443E-0011
  0.10457E+0005 -0.28495E+0004  0.45476E-0012  0.32288E-0011 -0.92633E-0012
  0.10500E+0005 -0.28498E+0004  0.29698E-0012  0.16054E-0011  0.44544E-0012
  0.10250E+0005 -0.28344E+0004  0.12138E-0011  0.95170E-0012  0.18654E-0011
  0.10293E+0005 -0.28348E+0004  0.19386E-0011  0.36929E-0011  0.50628E-0012
  0.10375E+0005 -0.28356E+0004 -0.86552E-0012  0.31005E-0012 -0.34097E-0012
  0.10457E+0005 -0.28365E+0004 -0.13454E-0011 -0.10532E-0011 -0.19035E-0012
  0.10500E+0005 -0.28369E+0004 -0.26813E-0011 -0.25260E-0011 -0.11985E-0011
  0.10250E+0005 -0.28095E+0004  0.16575E-0012 -0.15944E-0011  0.18754E-0011
  0.10293E+0005 -0.28100E+0004  0.14271E-0011  0.20426E-0011  0.65206E-0012
  0.10375E+0005 -0.28109E+0004 -0.59698E-0012  0.42557E-0012 -0.17822E-0012
  0.10457E+0005 -0.28118E+0004 -0.16575E-0011 -0.17617E-0011 -0.33285E-0013
  0.10500E+0005 -0.28123E+0004 -0.14665E-0011 -0.61777E-0013 -0.87749E-0012
  0.10250E+0005 -0.27845E+0004  0.45499E-0012 -0.73750E-0013  0.73581E-0012
  0.10293E+0005 -0.27851E+0004  0.46133E-0012  0.52860E-0012 -0.68935E-0013
  0.10375E+0005 -0.27861E+0004 -0.93018E-0012 -0.30881E-0012 -0.47800E-0012
  0.10457E+0005 -0.27872E+0004 -0.76575E-0012  0.25043E-0012 -0.19138E-0012
  0.10500E+0005 -0.27877E+0004 -0.91089E-0013  0.85466E-0012  0.11557E-0011
  0.10250E+0005 -0.27714E+0004 -0.10336E-0011 -0.16123E-0011 -0.57632E-0012
  0.10293E+0005 -0.27720E+0004  0.53103E-0012 -0.24311E-0012  0.86316E-0012
  0.10375E+0005 -0.27731E+0004 -0.12887E-0011 -0.19223E-0011  0.27880E-0012
  0.10457E+0005 -0.27742E+0004  0.66087E-0012  0.28603E-0011  0.98963E-0013
  0.10500E+0005 -0.27748E+0004 -0.57464E-0012 -0.18398E-0011  0.29249E-0011
  0.10500E+0005 -0.28498E+0004  0.29698E-0012  0.16054E-0011  0.44544E-0012
  0.10543E+0005 -0.28502E+0004  0.42866E-0012  0.23752E-0011 -0.46638E-0012
  0.10625E+0005 -0.28509E+0004 -0.16652E-0011 -0.21769E-0011 -0.32719E-0013
  0.10707E+0005 -0.28515E+0004  0.94136E-0013  0.10691E-0012  0.96710E-0012
  0.10750E+0005 -0.28519E+0004 -0.99800E-0012 -0.90977E-0012  0.76883E-0012
  0.10500E+0005 -0.28369E+0004 -0.26813E-0011 -0.25260E-0011 -0.11985E-0011
  0.10543E+0005 -0.28373E+0004 -0.16041E-0011 -0.78869E-0012 -0.10125E-0011
  0.10625E+0005 -0.28380E+0004 -0.65442E-0012 -0.10229E-0011  0.94045E-0012
  0.10707E+0005 -0.28387E+0004 -0.33148E-0012 -0.11574E-0012  0.43263E-0012
  0.10750E+0005 -0.28391E+0004 -0.10327E-0012 -0.73907E-0012  0.24511E-0011
  0.10500E+0005 -0.28123E+0004 -0.14665E-0011 -0.61777E-0013 -0.87749E-0012
  0.10543E+0005 -0.28128E+0004 -0.20853E-0011 -0.13381E-0011 -0.70696E-0012
  0.10625E+0005 -0.28136E+0004  0.19489E-0012  0.82573E-0012  0.80658E-0012
  0.10707E+0005 -0.28144E+0004  0.12480E-0011  0.21393E-0011  0.16365E-0011
  0.10750E+0005 -0.28149E+0004  0.64518E-0012  0.25696E-0011  0.19973E-0012
  0.10500E+0005 -0.27877E+0004 -0.91089E-0013  0.85466E-0012  0.11557E-0011
  0.10543E+0005 -0.27882E+0004 -0.20180E-0012  0.23848E-0011 -0.25654E-0012
  0.10625E+0005 -0.27892E+0004 -0.29225E-0012  0.51412E-0012  0.29516E-0012
  0.10707E+0005 -0.27901E+0004  0.20213E-0011  0.34267E-0011  0.15566E-0011
  0.10750E+0005 -0.27906E+0004  0.25563E-0012  0.27112E-0011 -0.12575E-0011
  0.10500E+0005 -0.27748E+0004 -0.57464E-0012 -0.18398E-0011  0.29249E-0011
  0.10543E+0005 -0.27753E+0004  0.14863E-0011  0.59034E-0011 -0.37351E-0012
  0.10625E+0005 -0.27763E+0004 -0.13617E-0011 -0.10171E-0011 -0.12530E-0012
  0.10707E+0005 -0.27773E+0004  0.14671E-0011  0.25822E-0011  0.10867E-0011
  0.10750E+0005 -0.27778E+0004 -0.27119E-0012  0.13295E-0011 -0.11072E-0011
  0.10750E+0005 -0.28519E+0004 -0.99800E-0012 -0.90977E-0012  0.76883E-0012
  0.10793E+0005 -0.28523E+0004 -0.13436E-0011 -0.49010E-0012  0.37590E-0012
  0.10875E+0005 -0.28531E+0004  0.10752E-0012  0.27636E-0012  0.14796E-0011
  0.10957E+0005 -0.28538E+0004 -0.16006E-0012  0.27617E-0012 -0.46532E-0012
  0.11000E+0005 -0.28542E+0004 -0.85515E-0012  0.56705E-0012 -0.23658E-0011
  0.10750E+0005 -0.28391E+0004 -0.10327E-0012 -0.73907E-0012  0.24511E-0011
  0.10793E+0005 -0.28396E+0004 -0.10304E-0011 -0.43947E-0012  0.84084E-0012
  0.10875E+0005 -0.28404E+0004 -0.60240E-0012 -0.53200E-0013  0.23719E-0012
  0.10957E+0005 -0.28412E+0004 -0.41124E-0013  0.55921E-0013 -0.67278E-0013
  0.11000E+0005 -0.28417E+0004  0.34565E-0012  0.18642E-0012  0.23645E-0012
  0.10750E+0005 -0.28149E+0004  0.64518E-0012  0.25696E-0011  0.19973E-0012
  0.10793E+0005 -0.28154E+0004 -0.26018E-0012  0.10147E-0011  0.48109E-0012
  0.10875E+0005 -0.28163E+0004 -0.54387E-0012  0.77924E-0013  0.82756E-0013
  0.10957E+0005 -0.28173E+0004 -0.34699E-0012  0.91383E-0013 -0.67665E-0012
  0.11000E+0005 -0.28178E+0004  0.99843E-0012  0.31446E-0012  0.15267E-0011
  0.10750E+0005 -0.27906E+0004  0.25563E-0012  0.27112E-0011 -0.12575E-0011
  0.10793E+0005 -0.27912E+0004  0.24793E-0012  0.14305E-0011  0.55565E-0012
  0.10875E+0005 -0.27923E+0004  0.44011E-0013  0.33318E-0012  0.66509E-0012
  0.10957E+0005 -0.27934E+0004 -0.34945E-0012  0.36270E-0012 -0.74299E-0012
  0.11000E+0005 -0.27940E+0004 -0.13205E-0012  0.33623E-0013 -0.16022E-0012
  0.10750E+0005 -0.27778E+0004 -0.27119E-0012  0.13295E-0011 -0.11072E-0011
  0.10793E+0005 -0.27785E+0004 -0.15659E-0012  0.87220E-0012  0.53177E-0013
  0.10875E+0005 -0.27796E+0004  0.53590E-0012  0.58641E-0012  0.12483E-0011
  0.10957E+0005 -0.27808E+0004 -0.78226E-0014  0.47765E-0012  0.26060E-0013
  0.11000E+0005 -0.27814E+0004 -0.78932E-0012  0.52665E-0012 -0.17034E-0011
  0.11000E+0005 -0.28542E+0004 -0.85515E-0012  0.56705E-0012 -0.23658E-0011
  0.11043E+0005 -0.28547E+0004  0.63784E-0012  0.69965E-0013  0.11944E-0011
  0.11125E+0005 -0.28555E+0004  0.50083E-0012  0.20741E-0011 -0.14294E-0011
  0.11207E+0005 -0.28563E+0004  0.98317E-0012  0.42643E-0011 -0.23827E-0011
  0.11250E+0005 -0.28567E+0004  0.11547E-0011  0.41595E-0011 -0.14514E-0011
  0.11000E+0005 -0.28417E+0004  0.34565E-0012  0.18642E-0012  0.23645E-0012
  0.11043E+0005 -0.28421E+0004  0.23083E-0012 -0.51832E-0012  0.86171E-0012
  0.11125E+0005 -0.28430E+0004 -0.13173E-0012  0.53119E-0012 -0.12614E-0011
  0.11207E+0005 -0.28439E+0004  0.48171E-0012  0.72453E-0013  0.88441E-0012
  0.11250E+0005 -0.28443E+0004  0.94262E-0012  0.23794E-0011  0.11558E-0012
  0.11000E+0005 -0.28178E+0004  0.99843E-0012  0.31446E-0012  0.15267E-0011
  0.11043E+0005 -0.28183E+0004  0.66836E-0012 -0.30345E-0012  0.12490E-0011
  0.11125E+0005 -0.28193E+0004  0.32040E-0012  0.89162E-0013 -0.36924E-0012
  0.11207E+0005 -0.28203E+0004  0.94206E-0012  0.31018E-0012  0.16552E-0011
  0.11250E+0005 -0.28209E+0004  0.10664E-0011 -0.29247E-0011  0.57467E-0011
  0.11000E+0005 -0.27940E+0004 -0.13205E-0012  0.33623E-0013 -0.16022E-0012
  0.11043E+0005 -0.27946E+0004  0.70756E-0012  0.38375E-0012  0.90825E-0012
  0.11125E+0005 -0.27957E+0004  0.49313E-0012 -0.26759E-0012  0.33059E-0012
  0.11207E+0005 -0.27968E+0004  0.64622E-0012  0.13516E-0011  0.25551E-0012
  0.11250E+0005 -0.27974E+0004  0.26284E-0011  0.20488E-0011  0.35603E-0011
  0.11000E+0005 -0.27814E+0004 -0.78932E-0012  0.52665E-0012 -0.17034E-0011
  0.11043E+0005 -0.27820E+0004  0.57565E-0012  0.15781E-0011 -0.24461E-0012
  0.11125E+0005 -0.27832E+0004  0.77812E-0012 -0.89884E-0012  0.16067E-0011
  0.11207E+0005 -0.27844E+0004  0.12759E-0011 -0.14491E-0011  0.42763E-0011
  0.11250E+0005 -0.27851E+0004 -0.26498E-0012  0.68615E-0011 -0.73121E-0011
  0.11250E+0005 -0.28567E+0004  0.11547E-0011  0.41595E-0011 -0.14514E-0011
  0.11293E+0005 -0.28571E+0004  0.86274E-0012  0.31831E-0011 -0.11187E-0011
  0.11375E+0005 -0.28579E+0004 -0.40951E-0012  0.83857E-0011 -0.86923E-0011
  0.11457E+0005 -0.28586E+0004 -0.73544E-0012  0.55807E-0011 -0.65315E-0011
  0.11500E+0005 -0.28590E+0004  0.16607E-0011  0.18950E-0010 -0.14999E-0010
  0.11250E+0005 -0.28443E+0004  0.94262E-0012  0.23794E-0011  0.11558E-0012
  0.11293E+0005 -0.28448E+0004  0.17016E-0011  0.28670E-0011  0.11026E-0011
  0.11375E+0005 -0.28456E+0004  0.25263E-0012  0.11953E-0011 -0.13582E-0012
  0.11457E+0005 -0.28464E+0004 -0.73020E-0013  0.39049E-0011 -0.35435E-0011
  0.11500E+0005 -0.28469E+0004  0.18940E-0011  0.42950E-0011  0.22360E-0012
  0.11250E+0005 -0.28209E+0004  0.10664E-0011 -0.29247E-0011  0.57467E-0011
  0.11293E+0005 -0.28214E+0004  0.54102E-0012  0.20528E-0011 -0.27219E-0012
  0.11375E+0005 -0.28223E+0004  0.10285E-0011 -0.10775E-0011  0.41048E-0011
  0.11457E+0005 -0.28233E+0004  0.31068E-0012 -0.27442E-0011  0.41444E-0011
  0.11500E+0005 -0.28238E+0004 -0.33662E-0011 -0.51329E-0011 -0.93043E-0012
  0.11250E+0005 -0.27974E+0004  0.26284E-0011  0.20488E-0011  0.35603E-0011
  0.11293E+0005 -0.27980E+0004  0.40409E-0012 -0.17081E-0014  0.10475E-0011
  0.11375E+0005 -0.27991E+0004  0.33734E-0012  0.17688E-0011  0.29313E-0012
  0.11457E+0005 -0.28001E+0004  0.25724E-0012 -0.21361E-0011  0.37570E-0011
  0.11500E+0005 -0.28007E+0004  0.45312E-0011  0.50021E-0011  0.49002E-0011
  0.11250E+0005 -0.27851E+0004 -0.26498E-0012  0.68615E-0011 -0.73121E-0011
  0.11293E+0005 -0.27857E+0004 -0.63856E-0013 -0.21143E-0011  0.20191E-0011
  0.11375E+0005 -0.27868E+0004 -0.29705E-0011 -0.29394E-0012 -0.42838E-0011
  0.11457E+0005 -0.27879E+0004  0.17171E-0011 -0.36511E-0011  0.82107E-0011
  0.11500E+0005 -0.27885E+0004  0.83708E-0011  0.10128E-0010  0.78382E-0011
  0.11500E+0005 -0.28590E+0004  0.16607E-0011  0.18950E-0010 -0.14999E-0010
  0.11543E+0005 -0.28594E+0004 -0.44852E-0011 -0.14609E-0010  0.61402E-0011
  0.11625E+0005 -0.28600E+0004  0.38919E-0011  0.92990E-0011 -0.10461E-0011
  0.11707E+0005 -0.28607E+0004 -0.33834E-0011 -0.32845E-0011 -0.24700E-0011
  0.11750E+0005 -0.28610E+0004 -0.67376E-0011  0.58719E-0011 -0.18527E-0010
  0.11500E+0005 -0.28469E+0004  0.18940E-0011  0.42950E-0011  0.22360E-0012
  0.11543E+0005 -0.28472E+0004  0.37972E-0011  0.12674E-0011  0.65708E-0011
  0.11625E+0005 -0.28479E+0004  0.55701E-0012  0.75117E-0012  0.72351E-0012
  0.11707E+0005 -0.28487E+0004 -0.24778E-0011 -0.61350E-0011  0.19074E-0011
  0.11750E+0005 -0.28490E+0004 -0.17662E-0011 -0.62763E-0011  0.34458E-0011
  0.11500E+0005 -0.28238E+0004 -0.33662E-0011 -0.51329E-0011 -0.93043E-0012
  0.11543E+0005 -0.28242E+0004  0.20467E-0011  0.70031E-0011 -0.26372E-0011
  0.11625E+0005 -0.28250E+0004  0.21337E-0011  0.14497E-0011  0.28394E-0011
  0.11707E+0005 -0.28259E+0004 -0.10778E-0011 -0.36042E-0011  0.18282E-0011
  0.11750E+0005 -0.28263E+0004  0.35029E-0011  0.13407E-0010 -0.54874E-0011
  0.11500E+0005 -0.28007E+0004  0.45312E-0011  0.50021E-0011  0.49002E-0011
  0.11543E+0005 -0.28012E+0004 -0.57929E-0012  0.32815E-0012 -0.15008E-0011
  0.11625E+0005 -0.28021E+0004  0.23140E-0011  0.49617E-0011 -0.28070E-0012
  0.11707E+0005 -0.28031E+0004  0.55281E-0012  0.47856E-0011 -0.32177E-0011
  0.11750E+0005 -0.28035E+0004 -0.32500E-0011  0.77540E-0011 -0.13544E-0010
  0.11500E+0005 -0.27885E+0004  0.83708E-0011  0.10128E-0010  0.78382E-0011
  0.11543E+0005 -0.27891E+0004  0.74690E-0012 -0.35943E-0011  0.51393E-0011
  0.11625E+0005 -0.27900E+0004  0.12308E-0011  0.10260E-0010 -0.76199E-0011
  0.11707E+0005 -0.27910E+0004  0.17805E-0011  0.42740E-0011 -0.27071E-0012
  0.11750E+0005 -0.27915E+0004 -0.33950E-0011 -0.13979E-0011 -0.48311E-0011
  0.11750E+0005 -0.28610E+0004 -0.67376E-0011  0.58719E-0011 -0.18527E-0010
  0.11793E+0005 -0.28613E+0004 -0.10820E-0011 -0.16990E-0010  0.15729E-0010
  0.11875E+0005 -0.28619E+0004 -0.15732E-0011  0.45014E-0011 -0.65444E-0011
  0.11957E+0005 -0.28624E+0004  0.24095E-0012  0.40954E-0011 -0.29795E-0011
  0.12000E+0005 -0.28627E+0004  0.71410E-0012 -0.11844E-0010  0.14262E-0010
  0.11750E+0005 -0.28490E+0004 -0.17662E-0011 -0.62763E-0011  0.34458E-0011
  0.11793E+0005 -0.28493E+0004 -0.67390E-0012  0.38301E-0011 -0.42324E-0011
  0.11875E+0005 -0.28499E+0004 -0.16074E-0011  0.27725E-0012 -0.23888E-0011
  0.11957E+0005 -0.28505E+0004 -0.13299E-0011  0.14511E-0011 -0.35611E-0011
  0.12000E+0005 -0.28508E+0004  0.24626E-0011  0.52094E-0011  0.70325E-0012
  0.11750E+0005 -0.28263E+0004  0.35029E-0011  0.13407E-0010 -0.54874E-0011
  0.11793E+0005 -0.28266E+0004  0.10513E-0011  0.77015E-0011 -0.46855E-0011
  0.11875E+0005 -0.28273E+0004 -0.22688E-0011 -0.31844E-0011 -0.20074E-0012
  0.11957E+0005 -0.28280E+0004  0.29719E-0012 -0.54767E-0012  0.16572E-0011
  0.12000E+0005 -0.28284E+0004  0.72535E-0012  0.28197E-0011 -0.36696E-0012
  0.11750E+0005 -0.28035E+0004 -0.32500E-0011  0.77540E-0011 -0.13544E-0010
  0.11793E+0005 -0.28039E+0004  0.12557E-0011 -0.10987E-0011  0.43669E-0011
  0.11875E+0005 -0.28047E+0004 -0.38900E-0012  0.43872E-0012 -0.34534E-0013
  0.11957E+0005 -0.28055E+0004 -0.17038E-0011 -0.40687E-0011  0.14406E-0011
  0.12000E+0005 -0.28059E+0004  0.16209E-0011  0.92621E-0014  0.44117E-0011
  0.11750E+0005 -0.27915E+0004 -0.33950E-0011 -0.13979E-0011 -0.48311E-0011
  0.11793E+0005 -0.27920E+0004  0.14743E-0011 -0.20667E-0012  0.38428E-0011
  0.11875E+0005 -0.27928E+0004 -0.10918E-0011  0.40796E-0011 -0.50773E-0011
  0.11957E+0005 -0.27936E+0004 -0.92528E-0012  0.59789E-0011 -0.68798E-0011
  0.12000E+0005 -0.27940E+0004  0.78314E-0011  0.24590E-0010 -0.76085E-0011
  0.12000E+0005 -0.28627E+0004  0.71410E-0012 -0.11844E-0010  0.14262E-0010
  0.12043E+0005 -0.28630E+0004 -0.28185E-0011 -0.98690E-0011  0.53318E-0011
  0.12125E+0005 -0.28637E+0004  0.30558E-0011 -0.79945E-0012  0.73447E-0011
  0.12207E+0005 -0.28643E+0004  0.93341E-0012 -0.44952E-0013  0.28582E-0011
  0.12250E+0005 -0.28647E+0004 -0.34345E-0012 -0.45213E-0011  0.44282E-0011
  0.12000E+0005 -0.28508E+0004  0.24626E-0011  0.52094E-0011  0.70325E-0012
  0.12043E+0005 -0.28512E+0004 -0.21030E-0011 -0.14942E-0011 -0.15477E-0011
  0.12125E+0005 -0.28519E+0004  0.45836E-0012  0.16223E-0011 -0.27220E-0012
  0.12207E+0005 -0.28526E+0004  0.24957E-0011  0.63209E-0011 -0.52782E-0012
  0.12250E+0005 -0.28530E+0004  0.37557E-0011  0.51026E-0011  0.27158E-0011
  0.12000E+0005 -0.28284E+0004  0.72535E-0012  0.28197E-0011 -0.36696E-0012
  0.12043E+0005 -0.28288E+0004  0.11747E-0011  0.43784E-0011 -0.75277E-0012
  0.12125E+0005 -0.28296E+0004  0.23569E-0012  0.10136E-0011  0.17775E-0012
  0.12207E+0005 -0.28304E+0004 -0.21044E-0012  0.13658E-0011 -0.11591E-0011
  0.12250E+0005 -0.28308E+0004  0.62812E-0011  0.12383E-0010  0.17593E-0012
  0.12000E+0005 -0.28059E+0004  0.16209E-0011  0.92621E-0014  0.44117E-0011
  0.12043E+0005 -0.28064E+0004 -0.23884E-0012 -0.24990E-0012  0.11751E-0011
  0.12125E+0005 -0.28073E+0004  0.16257E-0011 -0.12934E-0011  0.54861E-0011
  0.12207E+0005 -0.28082E+0004 -0.12625E-0011 -0.27307E-0011  0.10732E-0011
  0.12250E+0005 -0.28087E+0004  0.42348E-0011  0.11187E-0010 -0.25463E-0011
  0.12000E+0005 -0.27940E+0004  0.78314E-0011  0.24590E-0010 -0.76085E-0011
  0.12043E+0005 -0.27945E+0004 -0.12145E-0011 -0.12100E-0010  0.11123E-0010
  0.12125E+0005 -0.27955E+0004 -0.22560E-0011 -0.66038E-0011  0.31800E-0011
  0.12207E+0005 -0.27965E+0004 -0.69930E-0012 -0.46700E-0011  0.42500E-0011
  0.12250E+0005 -0.27970E+0004  0.32770E-0011  0.16810E-0010 -0.99671E-0011
  0.12250E+0005 -0.28647E+0004 -0.34345E-0012 -0.45213E-0011  0.44282E-0011
  0.12293E+0005 -0.28651E+0004 -0.89092E-0012 -0.39178E-0011  0.26209E-0011
  0.12375E+0005 -0.28661E+0004 -0.22090E-0011 -0.50885E-0011  0.17843E-0011
  0.12457E+0005 -0.28670E+0004 -0.64710E-0012 -0.26060E-0013 -0.15024E-0011
  0.12500E+0005 -0.28675E+0004 -0.39151E-0012  0.12272E-0011 -0.14576E-0011
  0.12250E+0005 -0.28530E+0004  0.37557E-0011  0.51026E-0011  0.27158E-0011
  0.12293E+0005 -0.28535E+0004  0.65444E-0012  0.23345E-0012  0.15819E-0011
  0.12375E+0005 -0.28545E+0004 -0.54772E-0012 -0.16899E-0011  0.15070E-0011
  0.12457E+0005 -0.28555E+0004  0.24516E-0012 -0.27781E-0012  0.72389E-0012
  0.12500E+0005 -0.28560E+0004 -0.15788E-0012  0.12779E-0011 -0.85313E-0012
  0.12250E+0005 -0.28308E+0004  0.62812E-0011  0.12383E-0010  0.17593E-0012
  0.12293E+0005 -0.28314E+0004  0.10331E-0011  0.20650E-0011  0.42031E-0012
  0.12375E+0005 -0.28326E+0004 -0.45553E-0012 -0.12034E-0011  0.30395E-0012
  0.12457E+0005 -0.28337E+0004  0.22948E-0012  0.19113E-0012 -0.22263E-0012
  0.12500E+0005 -0.28343E+0004  0.28122E-0012  0.10125E-0011 -0.44305E-0012
  0.12250E+0005 -0.28087E+0004  0.42348E-0011  0.11187E-0010 -0.25463E-0011
  0.12293E+0005 -0.28094E+0004  0.11815E-0012  0.54453E-0012  0.12367E-0012
  0.12375E+0005 -0.28107E+0004 -0.39415E-0012 -0.44339E-0012 -0.48714E-0012
  0.12457E+0005 -0.28120E+0004 -0.57735E-0012  0.80683E-0012 -0.15744E-0011
  0.12500E+0005 -0.28126E+0004 -0.53761E-0012 -0.10728E-0011  0.21850E-0012
  0.12250E+0005 -0.27970E+0004  0.32770E-0011  0.16810E-0010 -0.99671E-0011
  0.12293E+0005 -0.27977E+0004 -0.11593E-0011 -0.23843E-0011  0.51820E-0012
  0.12375E+0005 -0.27991E+0004  0.79464E-0014  0.17673E-0011 -0.20408E-0011
  0.12457E+0005 -0.28005E+0004 -0.10947E-0012  0.11485E-0011 -0.81849E-0012
  0.12500E+0005 -0.28012E+0004 -0.67479E-0012 -0.29666E-0011  0.21516E-0011
  0.12500E+0005 -0.28675E+0004 -0.39151E-0012  0.12272E-0011 -0.14576E-0011
  0.12543E+0005 -0.28680E+0004 -0.24987E-0012 -0.24765E-0012 -0.71040E-0013
  0.12625E+0005 -0.28689E+0004  0.19621E-0013 -0.58313E-0013  0.42704E-0013
  0.12707E+0005 -0.28699E+0004  0.22649E-0014 -0.60425E-0013  0.11733E-0013
  0.12750E+0005 -0.28704E+0004  0.31768E-0014 -0.16698E-0013  0.46683E-0013
  0.12500E+0005 -0.28560E+0004 -0.15788E-0012  0.12779E-0011 -0.85313E-0012
  0.12543E+0005 -0.28566E+0004 -0.15239E-0012 -0.11455E-0012  0.26629E-0013
  0.12625E+0005 -0.28576E+0004  0.39063E-0013  0.29525E-0013  0.83173E-0014
  0.12707E+0005 -0.28586E+0004  0.13362E-0013 -0.13197E-0013  0.14565E-0013
  0.12750E+0005 -0.28592E+0004 -0.16471E-0014 -0.81218E-0014  0.27270E-0013
  0.12500E+0005 -0.28343E+0004  0.28122E-0012  0.10125E-0011 -0.44305E-0012
  0.12543E+0005 -0.28350E+0004  0.45676E-0013  0.99524E-0013  0.89140E-0014
  0.12625E+0005 -0.28361E+0004 -0.12032E-0013 -0.70079E-0013  0.36034E-0013
[truncated: 11,760,013 more chars]
