# Supplementary material for: 2D Synthetic dataset of numerical simulations of long-period seismicity in a volcanic edifice and related sensitivity kernels
Source: Data Brief. 2021 Jan 25;34:106673. doi: 10.1016/j.dib.2020.106673 (PMC7841316; doi:10.1016/j.dib.2020.106673)
Supplement: Supplementary Data S1 — Supplementary Raw Research Data. This is open data under the CC BY license http://creativecommons.org/licenses/by/4.0/ [file mmc1.zip › Dataset/OUTPUT_KERNELS/9000_3000/kernel_homo_3000_1551_SVF7e-1Hz_03-06.dat]

  0.00000E+0000 -0.30000E+0004 -0.56810E-0009 -0.56531E-0009 -0.33885E-0010
  0.43168E+0002 -0.30000E+0004 -0.67511E-0009 -0.67178E-0009 -0.14958E-0010
  0.12500E+0003 -0.30000E+0004 -0.91646E-0009 -0.93135E-0009  0.15650E-0010
  0.20683E+0003 -0.30000E+0004 -0.11957E-0008 -0.12435E-0008  0.49601E-0010
  0.25000E+0003 -0.30000E+0004 -0.13505E-0008 -0.14196E-0008  0.73845E-0010
  0.00000E+0000 -0.29909E+0004 -0.62474E-0009 -0.63660E-0009 -0.54828E-0010
  0.43168E+0002 -0.29909E+0004 -0.71524E-0009 -0.71607E-0009 -0.26114E-0010
  0.12500E+0003 -0.29908E+0004 -0.95240E-0009 -0.97251E-0009  0.16380E-0010
  0.20683E+0003 -0.29908E+0004 -0.12340E-0008 -0.12870E-0008  0.53181E-0010
  0.25000E+0003 -0.29908E+0004 -0.13897E-0008 -0.14639E-0008  0.79074E-0010
  0.00000E+0000 -0.29736E+0004 -0.69245E-0009 -0.71797E-0009 -0.65628E-0010
  0.43168E+0002 -0.29736E+0004 -0.78602E-0009 -0.79330E-0009 -0.41774E-0010
  0.12500E+0003 -0.29735E+0004 -0.10243E-0008 -0.10531E-0008  0.13768E-0010
  0.20683E+0003 -0.29734E+0004 -0.13075E-0008 -0.13700E-0008  0.59921E-0010
  0.25000E+0003 -0.29734E+0004 -0.14670E-0008 -0.15508E-0008  0.86791E-0010
  0.00000E+0000 -0.29563E+0004 -0.74439E-0009 -0.77795E-0009 -0.63078E-0010
  0.43168E+0002 -0.29562E+0004 -0.85299E-0009 -0.86739E-0009 -0.50594E-0010
  0.12500E+0003 -0.29561E+0004 -0.10981E-0008 -0.11342E-0008  0.91072E-0011
  0.20683E+0003 -0.29560E+0004 -0.13832E-0008 -0.14553E-0008  0.65439E-0010
  0.25000E+0003 -0.29559E+0004 -0.15465E-0008 -0.16402E-0008  0.93160E-0010
  0.00000E+0000 -0.29472E+0004 -0.77130E-0009 -0.80749E-0009 -0.61770E-0010
  0.43168E+0002 -0.29471E+0004 -0.88709E-0009 -0.90534E-0009 -0.52966E-0010
  0.12500E+0003 -0.29470E+0004 -0.11374E-0008 -0.11773E-0008  0.68276E-0011
  0.20683E+0003 -0.29468E+0004 -0.14240E-0008 -0.15011E-0008  0.67710E-0010
  0.25000E+0003 -0.29467E+0004 -0.15889E-0008 -0.16881E-0008  0.96451E-0010
  0.25000E+0003 -0.30000E+0004 -0.13505E-0008 -0.14196E-0008  0.73845E-0010
  0.29317E+0003 -0.30000E+0004 -0.15118E-0008 -0.16034E-0008  0.98826E-0010
  0.37500E+0003 -0.30000E+0004 -0.18306E-0008 -0.19727E-0008  0.15427E-0009
  0.45683E+0003 -0.30000E+0004 -0.21570E-0008 -0.23565E-0008  0.21895E-0009
  0.50000E+0003 -0.30000E+0004 -0.23284E-0008 -0.25603E-0008  0.25649E-0009
  0.25000E+0003 -0.29908E+0004 -0.13897E-0008 -0.14639E-0008  0.79074E-0010
  0.29317E+0003 -0.29908E+0004 -0.15533E-0008 -0.16507E-0008  0.10474E-0009
  0.37500E+0003 -0.29908E+0004 -0.18743E-0008 -0.20225E-0008  0.16142E-0009
  0.45683E+0003 -0.29907E+0004 -0.22016E-0008 -0.24071E-0008  0.22683E-0009
  0.50000E+0003 -0.29907E+0004 -0.23729E-0008 -0.26106E-0008  0.26455E-0009
  0.25000E+0003 -0.29734E+0004 -0.14670E-0008 -0.15508E-0008  0.86791E-0010
  0.29317E+0003 -0.29733E+0004 -0.16332E-0008 -0.17415E-0008  0.11504E-0009
  0.37500E+0003 -0.29733E+0004 -0.19576E-0008 -0.21172E-0008  0.17447E-0009
  0.45683E+0003 -0.29732E+0004 -0.22859E-0008 -0.25029E-0008  0.24129E-0009
  0.50000E+0003 -0.29732E+0004 -0.24564E-0008 -0.27054E-0008  0.27936E-0009
  0.25000E+0003 -0.29559E+0004 -0.15465E-0008 -0.16402E-0008  0.93160E-0010
  0.29317E+0003 -0.29559E+0004 -0.17144E-0008 -0.18334E-0008  0.12434E-0009
  0.37500E+0003 -0.29558E+0004 -0.20413E-0008 -0.22122E-0008  0.18685E-0009
  0.45683E+0003 -0.29557E+0004 -0.23697E-0008 -0.25979E-0008  0.25513E-0009
  0.50000E+0003 -0.29556E+0004 -0.25388E-0008 -0.27988E-0008  0.29352E-0009
  0.25000E+0003 -0.29467E+0004 -0.15889E-0008 -0.16881E-0008  0.96451E-0010
  0.29317E+0003 -0.29467E+0004 -0.17576E-0008 -0.18822E-0008  0.12893E-0009
  0.37500E+0003 -0.29465E+0004 -0.20855E-0008 -0.22624E-0008  0.19312E-0009
  0.45683E+0003 -0.29464E+0004 -0.24135E-0008 -0.26477E-0008  0.26220E-0009
  0.50000E+0003 -0.29463E+0004 -0.25816E-0008 -0.28473E-0008  0.30072E-0009
  0.50000E+0003 -0.30000E+0004 -0.23284E-0008 -0.25603E-0008  0.25649E-0009
  0.54317E+0003 -0.30000E+0004 -0.24969E-0008 -0.27623E-0008  0.29632E-0009
  0.62500E+0003 -0.30000E+0004 -0.28011E-0008 -0.31316E-0008  0.37683E-0009
  0.70683E+0003 -0.30000E+0004 -0.30732E-0008 -0.34685E-0008  0.46206E-0009
  0.75000E+0003 -0.30000E+0004 -0.31987E-0008 -0.36269E-0008  0.50792E-0009
  0.50000E+0003 -0.29907E+0004 -0.23729E-0008 -0.26106E-0008  0.26455E-0009
  0.54317E+0003 -0.29907E+0004 -0.25406E-0008 -0.28117E-0008  0.30433E-0009
  0.62500E+0003 -0.29907E+0004 -0.28419E-0008 -0.31774E-0008  0.38429E-0009
  0.70683E+0003 -0.29907E+0004 -0.31086E-0008 -0.35078E-0008  0.46822E-0009
  0.75000E+0003 -0.29907E+0004 -0.32304E-0008 -0.36616E-0008  0.51309E-0009
  0.50000E+0003 -0.29732E+0004 -0.24564E-0008 -0.27054E-0008  0.27936E-0009
  0.54317E+0003 -0.29732E+0004 -0.26223E-0008 -0.29042E-0008  0.31903E-0009
  0.62500E+0003 -0.29731E+0004 -0.29170E-0008 -0.32618E-0008  0.39782E-0009
  0.70683E+0003 -0.29731E+0004 -0.31727E-0008 -0.35787E-0008  0.47910E-0009
  0.75000E+0003 -0.29731E+0004 -0.32867E-0008 -0.37229E-0008  0.52191E-0009
  0.50000E+0003 -0.29556E+0004 -0.25388E-0008 -0.27988E-0008  0.29352E-0009
  0.54317E+0003 -0.29556E+0004 -0.27023E-0008 -0.29946E-0008  0.33306E-0009
  0.62500E+0003 -0.29555E+0004 -0.29891E-0008 -0.33426E-0008  0.41051E-0009
  0.70683E+0003 -0.29555E+0004 -0.32324E-0008 -0.36443E-0008  0.48885E-0009
  0.75000E+0003 -0.29554E+0004 -0.33379E-0008 -0.37780E-0008  0.52941E-0009
  0.50000E+0003 -0.29463E+0004 -0.25816E-0008 -0.28473E-0008  0.30072E-0009
  0.54317E+0003 -0.29463E+0004 -0.27436E-0008 -0.30414E-0008  0.34018E-0009
  0.62500E+0003 -0.29462E+0004 -0.30257E-0008 -0.33836E-0008  0.41682E-0009
  0.70683E+0003 -0.29462E+0004 -0.32620E-0008 -0.36767E-0008  0.49347E-0009
  0.75000E+0003 -0.29461E+0004 -0.33626E-0008 -0.38044E-0008  0.53283E-0009
  0.75000E+0003 -0.30000E+0004 -0.31987E-0008 -0.36269E-0008  0.50792E-0009
  0.79317E+0003 -0.30000E+0004 -0.33089E-0008 -0.37685E-0008  0.55373E-0009
  0.87500E+0003 -0.30000E+0004 -0.34684E-0008 -0.39810E-0008  0.63806E-0009
  0.95683E+0003 -0.30000E+0004 -0.35519E-0008 -0.41049E-0008  0.71486E-0009
  0.10000E+0004 -0.30000E+0004 -0.35614E-0008 -0.41289E-0008  0.75038E-0009
  0.75000E+0003 -0.29907E+0004 -0.32304E-0008 -0.36616E-0008  0.51309E-0009
  0.79317E+0003 -0.29907E+0004 -0.33361E-0008 -0.37977E-0008  0.55761E-0009
  0.87500E+0003 -0.29907E+0004 -0.34852E-0008 -0.39971E-0008  0.63879E-0009
  0.95683E+0003 -0.29907E+0004 -0.35558E-0008 -0.41047E-0008  0.71139E-0009
  0.10000E+0004 -0.29907E+0004 -0.35575E-0008 -0.41187E-0008  0.74425E-0009
  0.75000E+0003 -0.29731E+0004 -0.32867E-0008 -0.37229E-0008  0.52191E-0009
  0.79317E+0003 -0.29731E+0004 -0.33834E-0008 -0.38477E-0008  0.56386E-0009
  0.87500E+0003 -0.29730E+0004 -0.35115E-0008 -0.40210E-0008  0.63874E-0009
  0.95683E+0003 -0.29730E+0004 -0.35566E-0008 -0.40961E-0008  0.70297E-0009
  0.10000E+0004 -0.29730E+0004 -0.35430E-0008 -0.40904E-0008  0.73054E-0009
  0.75000E+0003 -0.29554E+0004 -0.33379E-0008 -0.37780E-0008  0.52941E-0009
  0.79317E+0003 -0.29554E+0004 -0.34246E-0008 -0.38906E-0008  0.56859E-0009
  0.87500E+0003 -0.29554E+0004 -0.35304E-0008 -0.40357E-0008  0.63669E-0009
  0.95683E+0003 -0.29553E+0004 -0.35484E-0008 -0.40763E-0008  0.69202E-0009
  0.10000E+0004 -0.29553E+0004 -0.35189E-0008 -0.40500E-0008  0.71398E-0009
  0.75000E+0003 -0.29461E+0004 -0.33626E-0008 -0.38044E-0008  0.53283E-0009
  0.79317E+0003 -0.29461E+0004 -0.34439E-0008 -0.39102E-0008  0.57044E-0009
  0.87500E+0003 -0.29461E+0004 -0.35372E-0008 -0.40395E-0008  0.63476E-0009
  0.95683E+0003 -0.29460E+0004 -0.35404E-0008 -0.40613E-0008  0.68518E-0009
  0.10000E+0004 -0.29460E+0004 -0.35022E-0008 -0.40236E-0008  0.70404E-0009
  0.10000E+0004 -0.30000E+0004 -0.35614E-0008 -0.41289E-0008  0.75038E-0009
  0.10432E+0004 -0.30000E+0004 -0.35450E-0008 -0.41213E-0008  0.78127E-0009
  0.11250E+0004 -0.30000E+0004 -0.34388E-0008 -0.40132E-0008  0.82352E-0009
  0.12068E+0004 -0.30000E+0004 -0.32300E-0008 -0.37733E-0008  0.83842E-0009
  0.12500E+0004 -0.30000E+0004 -0.30777E-0008 -0.35907E-0008  0.83268E-0009
  0.10000E+0004 -0.29907E+0004 -0.35575E-0008 -0.41187E-0008  0.74425E-0009
  0.10432E+0004 -0.29907E+0004 -0.35327E-0008 -0.41003E-0008  0.77216E-0009
  0.11250E+0004 -0.29907E+0004 -0.34093E-0008 -0.39694E-0008  0.80780E-0009
  0.12068E+0004 -0.29907E+0004 -0.31817E-0008 -0.37041E-0008  0.81481E-0009
  0.12500E+0004 -0.29906E+0004 -0.30190E-0008 -0.35071E-0008  0.80442E-0009
  0.10000E+0004 -0.29730E+0004 -0.35430E-0008 -0.40904E-0008  0.73054E-0009
  0.10432E+0004 -0.29730E+0004 -0.35019E-0008 -0.40507E-0008  0.75252E-0009
  0.11250E+0004 -0.29730E+0004 -0.33449E-0008 -0.38753E-0008  0.77510E-0009
  0.12068E+0004 -0.29729E+0004 -0.30810E-0008 -0.35606E-0008  0.76665E-0009
  0.12500E+0004 -0.29729E+0004 -0.28984E-0008 -0.33359E-0008  0.74712E-0009
  0.10000E+0004 -0.29553E+0004 -0.35189E-0008 -0.40500E-0008  0.71398E-0009
  0.10432E+0004 -0.29553E+0004 -0.34608E-0008 -0.39881E-0008  0.72968E-0009
  0.11250E+0004 -0.29553E+0004 -0.32690E-0008 -0.37664E-0008  0.73856E-0009
  0.12068E+0004 -0.29552E+0004 -0.29680E-0008 -0.34007E-0008  0.71392E-0009
  0.12500E+0004 -0.29552E+0004 -0.27652E-0008 -0.31478E-0008  0.68484E-0009
  0.10000E+0004 -0.29460E+0004 -0.35022E-0008 -0.40236E-0008  0.70404E-0009
  0.10432E+0004 -0.29460E+0004 -0.34349E-0008 -0.39496E-0008  0.71633E-0009
  0.11250E+0004 -0.29459E+0004 -0.32243E-0008 -0.37028E-0008  0.71769E-0009
  0.12068E+0004 -0.29459E+0004 -0.29034E-0008 -0.33097E-0008  0.68417E-0009
  0.12500E+0004 -0.29458E+0004 -0.26899E-0008 -0.30416E-0008  0.64997E-0009
  0.12500E+0004 -0.30000E+0004 -0.30777E-0008 -0.35907E-0008  0.83268E-0009
  0.12932E+0004 -0.30000E+0004 -0.28963E-0008 -0.33684E-0008  0.81623E-0009
  0.13750E+0004 -0.30000E+0004 -0.24744E-0008 -0.28369E-0008  0.75152E-0009
  0.14568E+0004 -0.30000E+0004 -0.19559E-0008 -0.21619E-0008  0.63704E-0009
  0.15000E+0004 -0.30000E+0004 -0.16465E-0008 -0.17493E-0008  0.55427E-0009
  0.12500E+0004 -0.29906E+0004 -0.30190E-0008 -0.35071E-0008  0.80442E-0009
  0.12932E+0004 -0.29906E+0004 -0.28271E-0008 -0.32700E-0008  0.78294E-0009
  0.13750E+0004 -0.29906E+0004 -0.23851E-0008 -0.27092E-0008  0.70770E-0009
  0.14568E+0004 -0.29906E+0004 -0.18466E-0008 -0.20041E-0008  0.58143E-0009
  0.15000E+0004 -0.29906E+0004 -0.15271E-0008 -0.15756E-0008  0.49196E-0009
  0.12500E+0004 -0.29729E+0004 -0.28984E-0008 -0.33359E-0008  0.74712E-0009
  0.12932E+0004 -0.29729E+0004 -0.26862E-0008 -0.30702E-0008  0.71578E-0009
  0.13750E+0004 -0.29729E+0004 -0.22058E-0008 -0.24533E-0008  0.62001E-0009
  0.14568E+0004 -0.29728E+0004 -0.16299E-0008 -0.16908E-0008  0.47086E-0009
  0.15000E+0004 -0.29728E+0004 -0.12914E-0008 -0.12319E-0008  0.36840E-0009
  0.12500E+0004 -0.29552E+0004 -0.27652E-0008 -0.31478E-0008  0.68484E-0009
  0.12932E+0004 -0.29552E+0004 -0.25326E-0008 -0.28529E-0008  0.64327E-0009
  0.13750E+0004 -0.29551E+0004 -0.20137E-0008 -0.21791E-0008  0.52623E-0009
  0.14568E+0004 -0.29550E+0004 -0.14006E-0008 -0.13590E-0008  0.35347E-0009
  0.15000E+0004 -0.29550E+0004 -0.10436E-0008 -0.86996E-0009  0.23768E-0009
  0.12500E+0004 -0.29458E+0004 -0.26899E-0008 -0.30416E-0008  0.64997E-0009
  0.12932E+0004 -0.29458E+0004 -0.24465E-0008 -0.27311E-0008  0.60284E-0009
  0.13750E+0004 -0.29457E+0004 -0.19072E-0008 -0.20272E-0008  0.47427E-0009
  0.14568E+0004 -0.29457E+0004 -0.12748E-0008 -0.11766E-0008  0.28877E-0009
  0.15000E+0004 -0.29456E+0004 -0.90815E-0009 -0.67176E-0009  0.16578E-0009
  0.15000E+0004 -0.30000E+0004 -0.16465E-0008 -0.17493E-0008  0.55427E-0009
  0.15432E+0004 -0.30000E+0004 -0.13146E-0008 -0.12992E-0008  0.45498E-0009
  0.16250E+0004 -0.30000E+0004 -0.63092E-0009 -0.34775E-0009  0.21836E-0009
  0.17068E+0004 -0.30000E+0004  0.11065E-0009  0.72154E-0009 -0.85187E-0010
  0.17500E+0004 -0.30000E+0004  0.51926E-0009  0.13282E-0008 -0.27351E-0009
  0.15000E+0004 -0.29906E+0004 -0.15271E-0008 -0.15756E-0008  0.49196E-0009
  0.15432E+0004 -0.29906E+0004 -0.11854E-0008 -0.11095E-0008  0.38565E-0009
  0.16250E+0004 -0.29906E+0004 -0.48465E-0009 -0.12852E-0009  0.13489E-0009
  0.17068E+0004 -0.29906E+0004  0.27168E-0009  0.96887E-0009 -0.18376E-0009
  0.17500E+0004 -0.29906E+0004  0.68693E-0009  0.15895E-0008 -0.38039E-0009
  0.15000E+0004 -0.29728E+0004 -0.12914E-0008 -0.12319E-0008  0.36840E-0009
  0.15432E+0004 -0.29728E+0004 -0.93154E-0009 -0.73587E-0009  0.24851E-0009
  0.16250E+0004 -0.29727E+0004 -0.19924E-0009  0.30061E-0009 -0.29511E-0010
  0.17068E+0004 -0.29727E+0004  0.58373E-0009  0.14503E-0008 -0.37716E-0009
  0.17500E+0004 -0.29727E+0004  0.10107E-0008  0.20967E-0008 -0.58968E-0009
  0.15000E+0004 -0.29550E+0004 -0.10436E-0008 -0.86996E-0009  0.23768E-0009
  0.15432E+0004 -0.29550E+0004 -0.66611E-0009 -0.34410E-0009  0.10387E-0009
  0.16250E+0004 -0.29549E+0004  0.96274E-0010  0.74692E-0009 -0.20199E-0009
  0.17068E+0004 -0.29548E+0004  0.90401E-0009  0.19473E-0008 -0.57910E-0009
  0.17500E+0004 -0.29548E+0004  0.13415E-0008  0.26185E-0008 -0.80770E-0009
  0.15000E+0004 -0.29456E+0004 -0.90815E-0009 -0.67176E-0009  0.16578E-0009
  0.15432E+0004 -0.29456E+0004 -0.52164E-0009 -0.13033E-0009  0.24531E-0010
  0.16250E+0004 -0.29455E+0004  0.25606E-0009  0.98911E-0009 -0.29622E-0009
  0.17068E+0004 -0.29454E+0004  0.10760E-0008  0.22155E-0008 -0.68898E-0009
  0.17500E+0004 -0.29454E+0004  0.15186E-0008  0.28993E-0008 -0.92623E-0009
  0.17500E+0004 -0.30000E+0004  0.51926E-0009  0.13282E-0008 -0.27351E-0009
  0.17932E+0004 -0.30000E+0004  0.93637E-0009  0.19610E-0008 -0.48163E-0009
  0.18750E+0004 -0.30000E+0004  0.17404E-0008  0.32231E-0008 -0.93134E-0009
  0.19568E+0004 -0.30000E+0004  0.25456E-0008  0.45511E-0008 -0.14530E-0008
  0.20000E+0004 -0.30000E+0004  0.29645E-0008  0.52715E-0008 -0.17568E-0008
  0.17500E+0004 -0.29906E+0004  0.68693E-0009  0.15895E-0008 -0.38039E-0009
  0.17932E+0004 -0.29906E+0004  0.11098E-0008  0.22356E-0008 -0.59700E-0009
  0.18750E+0004 -0.29905E+0004  0.19220E-0008  0.35207E-0008 -0.10633E-0008
  0.19568E+0004 -0.29905E+0004  0.27318E-0008  0.48682E-0008 -0.16019E-0008
  0.20000E+0004 -0.29905E+0004  0.31514E-0008  0.55974E-0008 -0.19147E-0008
  0.17500E+0004 -0.29727E+0004  0.10107E-0008  0.20967E-0008 -0.58968E-0009
  0.17932E+0004 -0.29727E+0004  0.14436E-0008  0.27672E-0008 -0.82254E-0009
  0.18750E+0004 -0.29726E+0004  0.22695E-0008  0.40939E-0008 -0.13204E-0008
  0.19568E+0004 -0.29726E+0004  0.30853E-0008  0.54760E-0008 -0.18911E-0008
  0.20000E+0004 -0.29725E+0004  0.35050E-0008  0.62204E-0008 -0.22209E-0008
  0.17500E+0004 -0.29548E+0004  0.13415E-0008  0.26185E-0008 -0.80770E-0009
  0.17932E+0004 -0.29548E+0004  0.17831E-0008  0.33122E-0008 -0.10570E-0008
  0.18750E+0004 -0.29547E+0004  0.26198E-0008  0.46778E-0008 -0.15865E-0008
  0.19568E+0004 -0.29546E+0004  0.34385E-0008  0.60912E-0008 -0.21892E-0008
  0.20000E+0004 -0.29546E+0004  0.38564E-0008  0.68488E-0008 -0.25359E-0008
  0.17500E+0004 -0.29454E+0004  0.15186E-0008  0.28993E-0008 -0.92623E-0009
  0.17932E+0004 -0.29453E+0004  0.19641E-0008  0.36047E-0008 -0.11842E-0008
  0.18750E+0004 -0.29452E+0004  0.28052E-0008  0.49895E-0008 -0.17304E-0008
  0.19568E+0004 -0.29451E+0004  0.36242E-0008  0.64181E-0008 -0.23501E-0008
  0.20000E+0004 -0.29451E+0004  0.40405E-0008  0.71820E-0008 -0.27057E-0008
  0.20000E+0004 -0.30000E+0004  0.29645E-0008  0.52715E-0008 -0.17568E-0008
  0.20432E+0004 -0.30000E+0004  0.33759E-0008  0.60020E-0008 -0.20798E-0008
  0.21250E+0004 -0.30000E+0004  0.41262E-0008  0.74041E-0008 -0.27428E-0008
  0.22068E+0004 -0.30000E+0004  0.48247E-0008  0.88129E-0008 -0.34680E-0008
  0.22500E+0004 -0.30000E+0004  0.51676E-0008  0.95528E-0008 -0.38736E-0008
  0.20000E+0004 -0.29905E+0004  0.31514E-0008  0.55974E-0008 -0.19147E-0008
  0.20432E+0004 -0.29905E+0004  0.35624E-0008  0.63355E-0008 -0.22467E-0008
  0.21250E+0004 -0.29905E+0004  0.43088E-0008  0.77487E-0008 -0.29266E-0008
  0.22068E+0004 -0.29905E+0004  0.49992E-0008  0.91641E-0008 -0.36683E-0008
  0.22500E+0004 -0.29905E+0004  0.53363E-0008  0.99055E-0008 -0.40824E-0008
  0.20000E+0004 -0.29725E+0004  0.35050E-0008  0.62204E-0008 -0.22209E-0008
  0.20432E+0004 -0.29725E+0004  0.39139E-0008  0.69715E-0008 -0.25698E-0008
  0.21250E+0004 -0.29724E+0004  0.46501E-0008  0.84027E-0008 -0.32817E-0008
  0.22068E+0004 -0.29724E+0004  0.53224E-0008  0.98271E-0008 -0.40542E-0008
  0.22500E+0004 -0.29723E+0004  0.56468E-0008  0.10570E-0007 -0.44839E-0008
  0.20000E+0004 -0.29546E+0004  0.38564E-0008  0.68488E-0008 -0.25359E-0008
  0.20432E+0004 -0.29545E+0004  0.42614E-0008  0.76108E-0008 -0.29018E-0008
  0.21250E+0004 -0.29544E+0004  0.49837E-0008  0.90558E-0008 -0.36449E-0008
  0.22068E+0004 -0.29543E+0004  0.56341E-0008  0.10485E-0007 -0.44475E-0008
  0.22500E+0004 -0.29542E+0004  0.59438E-0008  0.11226E-0007 -0.48924E-0008
  0.20000E+0004 -0.29451E+0004  0.40405E-0008  0.71820E-0008 -0.27057E-0008
  0.20432E+0004 -0.29450E+0004  0.44425E-0008  0.79486E-0008 -0.30802E-0008
  0.21250E+0004 -0.29449E+0004  0.51561E-0008  0.93995E-0008 -0.38398E-0008
  0.22068E+0004 -0.29448E+0004  0.57932E-0008  0.10829E-0007 -0.46578E-0008
  0.22500E+0004 -0.29447E+0004  0.60944E-0008  0.11568E-0007 -0.51105E-0008
  0.22500E+0004 -0.30000E+0004  0.51676E-0008  0.95528E-0008 -0.38736E-0008
  0.22932E+0004 -0.30000E+0004  0.54907E-0008  0.10287E-0007 -0.42938E-0008
  0.23750E+0004 -0.30000E+0004  0.60436E-0008  0.11656E-0007 -0.51264E-0008
  0.24568E+0004 -0.30000E+0004  0.65122E-0008  0.12984E-0007 -0.59990E-0008
  0.25000E+0004 -0.30000E+0004  0.67235E-0008  0.13663E-0007 -0.64725E-0008
  0.22500E+0004 -0.29905E+0004  0.53363E-0008  0.99055E-0008 -0.40824E-0008
  0.22932E+0004 -0.29904E+0004  0.56525E-0008  0.10640E-0007 -0.45108E-0008
  0.23750E+0004 -0.29904E+0004  0.61895E-0008  0.12006E-0007 -0.53583E-0008
  0.24568E+0004 -0.29904E+0004  0.66387E-0008  0.13326E-0007 -0.62444E-0008
  0.25000E+0004 -0.29904E+0004  0.68387E-0008  0.14000E-0007 -0.67244E-0008
  0.22500E+0004 -0.29723E+0004  0.56468E-0008  0.10570E-0007 -0.44839E-0008
  0.22932E+0004 -0.29723E+0004  0.59484E-0008  0.11303E-0007 -0.49276E-0008
  0.23750E+0004 -0.29722E+0004  0.64523E-0008  0.12660E-0007 -0.58022E-0008
  0.24568E+0004 -0.29722E+0004  0.68621E-0008  0.13961E-0007 -0.67128E-0008
  0.25000E+0004 -0.29721E+0004  0.70390E-0008  0.14621E-0007 -0.72044E-0008
  0.22500E+0004 -0.29542E+0004  0.59438E-0008  0.11226E-0007 -0.48924E-0008
  0.22932E+0004 -0.29542E+0004  0.62287E-0008  0.11955E-0007 -0.53507E-0008
  0.23750E+0004 -0.29541E+0004  0.66957E-0008  0.13298E-0007 -0.62512E-0008
  0.24568E+0004 -0.29539E+0004  0.70625E-0008  0.14575E-0007 -0.71847E-0008
  0.25000E+0004 -0.29539E+0004  0.72146E-0008  0.15220E-0007 -0.76870E-0008
  0.22500E+0004 -0.29447E+0004  0.60944E-0008  0.11568E-0007 -0.51105E-0008
  0.22932E+0004 -0.29446E+0004  0.63697E-0008  0.12294E-0007 -0.55764E-0008
  0.23750E+0004 -0.29445E+0004  0.68158E-0008  0.13627E-0007 -0.64899E-0008
  0.24568E+0004 -0.29443E+0004  0.71584E-0008  0.14890E-0007 -0.74346E-0008
  0.25000E+0004 -0.29442E+0004  0.72968E-0008  0.15525E-0007 -0.79423E-0008
  0.25000E+0004 -0.30000E+0004  0.67235E-0008  0.13663E-0007 -0.64725E-0008
  0.25432E+0004 -0.30000E+0004  0.69096E-0008  0.14326E-0007 -0.69533E-0008
  0.26250E+0004 -0.30000E+0004  0.71925E-0008  0.15533E-0007 -0.78800E-0008
  0.27068E+0004 -0.30000E+0004  0.73845E-0008  0.16670E-0007 -0.88186E-0008
  0.27500E+0004 -0.30000E+0004  0.74500E-0008  0.17239E-0007 -0.93153E-0008
  0.25000E+0004 -0.29904E+0004  0.68387E-0008  0.14000E-0007 -0.67244E-0008
  0.25432E+0004 -0.29904E+0004  0.70126E-0008  0.14656E-0007 -0.72113E-0008
  0.26250E+0004 -0.29903E+0004  0.72706E-0008  0.15846E-0007 -0.81480E-0008
  0.27068E+0004 -0.29903E+0004  0.74358E-0008  0.16963E-0007 -0.90946E-0008
  0.27500E+0004 -0.29903E+0004  0.74867E-0008  0.17520E-0007 -0.95947E-0008
  0.25000E+0004 -0.29721E+0004  0.70390E-0008  0.14621E-0007 -0.72044E-0008
  0.25432E+0004 -0.29721E+0004  0.71886E-0008  0.15262E-0007 -0.77021E-0008
  0.26250E+0004 -0.29720E+0004  0.73971E-0008  0.16418E-0007 -0.86564E-0008
  0.27068E+0004 -0.29719E+0004  0.75093E-0008  0.17492E-0007 -0.96164E-0008
  0.27500E+0004 -0.29718E+0004  0.75313E-0008  0.18024E-0007 -0.10122E-0007
  0.25000E+0004 -0.29539E+0004  0.72146E-0008  0.15220E-0007 -0.76870E-0008
  0.25432E+0004 -0.29538E+0004  0.73381E-0008  0.15842E-0007 -0.81945E-0008
  0.26250E+0004 -0.29536E+0004  0.74940E-0008  0.16958E-0007 -0.91642E-0008
  0.27068E+0004 -0.29535E+0004  0.75507E-0008  0.17984E-0007 -0.10135E-0007
  0.27500E+0004 -0.29534E+0004  0.75425E-0008  0.18489E-0007 -0.10644E-0007
  0.25000E+0004 -0.29442E+0004  0.72968E-0008  0.15525E-0007 -0.79423E-0008
  0.25432E+0004 -0.29441E+0004  0.74058E-0008  0.16137E-0007 -0.84544E-0008
  0.26250E+0004 -0.29440E+0004  0.75329E-0008  0.17229E-0007 -0.94313E-0008
  0.27068E+0004 -0.29438E+0004  0.75592E-0008  0.18228E-0007 -0.10407E-0007
  0.27500E+0004 -0.29437E+0004  0.75342E-0008  0.18716E-0007 -0.10918E-0007
  0.27500E+0004 -0.30000E+0004  0.74500E-0008  0.17239E-0007 -0.93153E-0008
  0.27932E+0004 -0.30000E+0004  0.74919E-0008  0.17787E-0007 -0.98115E-0008
  0.28750E+0004 -0.30000E+0004  0.75087E-0008  0.18765E-0007 -0.10746E-0007
  0.29568E+0004 -0.30000E+0004  0.74495E-0008  0.19664E-0007 -0.11666E-0007
  0.30000E+0004 -0.30000E+0004  0.73904E-0008  0.20106E-0007 -0.12142E-0007
  0.27500E+0004 -0.29903E+0004  0.74867E-0008  0.17520E-0007 -0.95947E-0008
  0.27932E+0004 -0.29903E+0004  0.75135E-0008  0.18055E-0007 -0.10094E-0007
  0.28750E+0004 -0.29902E+0004  0.75011E-0008  0.19006E-0007 -0.11031E-0007
  0.29568E+0004 -0.29902E+0004  0.74124E-0008  0.19875E-0007 -0.11952E-0007
  0.30000E+0004 -0.29902E+0004  0.73376E-0008  0.20300E-0007 -0.12427E-0007
  0.27500E+0004 -0.29718E+0004  0.75313E-0008  0.18024E-0007 -0.10122E-0007
  0.27932E+0004 -0.29718E+0004  0.75285E-0008  0.18532E-0007 -0.10625E-0007
  0.28750E+0004 -0.29717E+0004  0.74594E-0008  0.19428E-0007 -0.11566E-0007
  0.29568E+0004 -0.29716E+0004  0.73135E-0008  0.20237E-0007 -0.12486E-0007
  0.30000E+0004 -0.29716E+0004  0.72087E-0008  0.20629E-0007 -0.12959E-0007
  0.27500E+0004 -0.29534E+0004  0.75425E-0008  0.18489E-0007 -0.10644E-0007
  0.27932E+0004 -0.29533E+0004  0.75091E-0008  0.18968E-0007 -0.11150E-0007
  0.28750E+0004 -0.29532E+0004  0.73815E-0008  0.19804E-0007 -0.12093E-0007
  0.29568E+0004 -0.29530E+0004  0.71773E-0008  0.20548E-0007 -0.13008E-0007
  0.30000E+0004 -0.29529E+0004  0.70420E-0008  0.20905E-0007 -0.13478E-0007
  0.27500E+0004 -0.29437E+0004  0.75342E-0008  0.18716E-0007 -0.10918E-0007
  0.27932E+0004 -0.29436E+0004  0.74846E-0008  0.19179E-0007 -0.11424E-0007
  0.28750E+0004 -0.29434E+0004  0.73256E-0008  0.19982E-0007 -0.12366E-0007
  0.29568E+0004 -0.29432E+0004  0.70901E-0008  0.20689E-0007 -0.13278E-0007
  0.30000E+0004 -0.29431E+0004  0.69389E-0008  0.21034E-0007 -0.13745E-0007
  0.30000E+0004 -0.30000E+0004  0.73904E-0008  0.20106E-0007 -0.12142E-0007
  0.30432E+0004 -0.30000E+0004  0.73133E-0008  0.20526E-0007 -0.12611E-0007
  0.31250E+0004 -0.30000E+0004  0.71233E-0008  0.21263E-0007 -0.13478E-0007
  0.32068E+0004 -0.30000E+0004  0.68834E-0008  0.21926E-0007 -0.14309E-0007
  0.32500E+0004 -0.30000E+0004  0.67398E-0008  0.22247E-0007 -0.14733E-0007
  0.30000E+0004 -0.29902E+0004  0.73376E-0008  0.20300E-0007 -0.12427E-0007
  0.30432E+0004 -0.29902E+0004  0.72451E-0008  0.20703E-0007 -0.12895E-0007
  0.31250E+0004 -0.29901E+0004  0.70263E-0008  0.21406E-0007 -0.13757E-0007
  0.32068E+0004 -0.29901E+0004  0.67583E-0008  0.22033E-0007 -0.14582E-0007
  0.32500E+0004 -0.29901E+0004  0.66004E-0008  0.22335E-0007 -0.15000E-0007
  0.30000E+0004 -0.29716E+0004  0.72087E-0008  0.20629E-0007 -0.12959E-0007
  0.30432E+0004 -0.29715E+0004  0.70866E-0008  0.20997E-0007 -0.13423E-0007
  0.31250E+0004 -0.29714E+0004  0.68125E-0008  0.21633E-0007 -0.14274E-0007
  0.32068E+0004 -0.29714E+0004  0.64914E-0008  0.22191E-0007 -0.15083E-0007
  0.32500E+0004 -0.29713E+0004  0.63064E-0008  0.22456E-0007 -0.15491E-0007
  0.30000E+0004 -0.29529E+0004  0.70420E-0008  0.20905E-0007 -0.13478E-0007
  0.30432E+0004 -0.29529E+0004  0.68899E-0008  0.21237E-0007 -0.13936E-0007
  0.31250E+0004 -0.29527E+0004  0.65605E-0008  0.21802E-0007 -0.14772E-0007
  0.32068E+0004 -0.29526E+0004  0.61865E-0008  0.22287E-0007 -0.15561E-0007
  0.32500E+0004 -0.29526E+0004  0.59748E-0008  0.22513E-0007 -0.15958E-0007
  0.30000E+0004 -0.29431E+0004  0.69389E-0008  0.21034E-0007 -0.13745E-0007
  0.30432E+0004 -0.29430E+0004  0.67711E-0008  0.21341E-0007 -0.14199E-0007
  0.31250E+0004 -0.29429E+0004  0.64125E-0008  0.21867E-0007 -0.15026E-0007
  0.32068E+0004 -0.29427E+0004  0.60108E-0008  0.22312E-0007 -0.15804E-0007
  0.32500E+0004 -0.29426E+0004  0.57853E-0008  0.22516E-0007 -0.16194E-0007
  0.32500E+0004 -0.30000E+0004  0.67398E-0008  0.22247E-0007 -0.14733E-0007
  0.32932E+0004 -0.30000E+0004  0.65863E-0008  0.22548E-0007 -0.15144E-0007
  0.33750E+0004 -0.30000E+0004  0.62725E-0008  0.23070E-0007 -0.15891E-0007
  0.34568E+0004 -0.30000E+0004  0.59363E-0008  0.23530E-0007 -0.16593E-0007
  0.35000E+0004 -0.30000E+0004  0.57528E-0008  0.23750E-0007 -0.16945E-0007
  0.32500E+0004 -0.29901E+0004  0.66004E-0008  0.22335E-0007 -0.15000E-0007
  0.32932E+0004 -0.29901E+0004  0.64330E-0008  0.22618E-0007 -0.15406E-0007
  0.33750E+0004 -0.29901E+0004  0.60939E-0008  0.23103E-0007 -0.16142E-0007
  0.34568E+0004 -0.29901E+0004  0.57341E-0008  0.23527E-0007 -0.16830E-0007
  0.35000E+0004 -0.29900E+0004  0.55388E-0008  0.23727E-0007 -0.17174E-0007
  0.32500E+0004 -0.29713E+0004  0.63064E-0008  0.22456E-0007 -0.15491E-0007
  0.32932E+0004 -0.29713E+0004  0.61129E-0008  0.22701E-0007 -0.15886E-0007
  0.33750E+0004 -0.29713E+0004  0.57266E-0008  0.23115E-0007 -0.16596E-0007
  0.34568E+0004 -0.29712E+0004  0.53227E-0008  0.23467E-0007 -0.17256E-0007
  0.35000E+0004 -0.29712E+0004  0.51054E-0008  0.23630E-0007 -0.17584E-0007
  0.32500E+0004 -0.29526E+0004  0.59748E-0008  0.22513E-0007 -0.15958E-0007
  0.32932E+0004 -0.29525E+0004  0.57555E-0008  0.22719E-0007 -0.16339E-0007
  0.33750E+0004 -0.29524E+0004  0.53231E-0008  0.23059E-0007 -0.17022E-0007
  0.34568E+0004 -0.29524E+0004  0.48766E-0008  0.23338E-0007 -0.17650E-0007
  0.35000E+0004 -0.29523E+0004  0.46383E-0008  0.23463E-0007 -0.17960E-0007
  0.32500E+0004 -0.29426E+0004  0.57853E-0008  0.22516E-0007 -0.16194E-0007
  0.32932E+0004 -0.29426E+0004  0.55527E-0008  0.22702E-0007 -0.16567E-0007
  0.33750E+0004 -0.29425E+0004  0.50965E-0008  0.23001E-0007 -0.17233E-0007
  0.34568E+0004 -0.29424E+0004  0.46282E-0008  0.23241E-0007 -0.17844E-0007
  0.35000E+0004 -0.29424E+0004  0.43792E-0008  0.23345E-0007 -0.18143E-0007
  0.35000E+0004 -0.30000E+0004  0.57528E-0008  0.23750E-0007 -0.16945E-0007
  0.35432E+0004 -0.30000E+0004  0.55666E-0008  0.23955E-0007 -0.17283E-0007
  0.36250E+0004 -0.30000E+0004  0.52099E-0008  0.24304E-0007 -0.17888E-0007
  0.37068E+0004 -0.30000E+0004  0.48544E-0008  0.24608E-0007 -0.18446E-0007
  0.37500E+0004 -0.30000E+0004  0.46695E-0008  0.24752E-0007 -0.18721E-0007
  0.35000E+0004 -0.29900E+0004  0.55388E-0008  0.23727E-0007 -0.17174E-0007
  0.35432E+0004 -0.29900E+0004  0.53412E-0008  0.23913E-0007 -0.17504E-0007
  0.36250E+0004 -0.29900E+0004  0.49643E-0008  0.24227E-0007 -0.18092E-0007
  0.37068E+0004 -0.29900E+0004  0.45902E-0008  0.24496E-0007 -0.18632E-0007
  0.37500E+0004 -0.29900E+0004  0.43962E-0008  0.24622E-0007 -0.18898E-0007
  0.35000E+0004 -0.29712E+0004  0.51054E-0008  0.23630E-0007 -0.17584E-0007
  0.35432E+0004 -0.29712E+0004  0.48869E-0008  0.23779E-0007 -0.17897E-0007
  0.36250E+0004 -0.29711E+0004  0.44729E-0008  0.24025E-0007 -0.18451E-0007
  0.37068E+0004 -0.29711E+0004  0.40648E-0008  0.24227E-0007 -0.18955E-0007
  0.37500E+0004 -0.29711E+0004  0.38540E-0008  0.24319E-0007 -0.19201E-0007
  0.35000E+0004 -0.29523E+0004  0.46383E-0008  0.23463E-0007 -0.17960E-0007
  0.35432E+0004 -0.29523E+0004  0.43997E-0008  0.23574E-0007 -0.18254E-0007
  0.36250E+0004 -0.29522E+0004  0.39502E-0008  0.23748E-0007 -0.18772E-0007
  0.37068E+0004 -0.29521E+0004  0.35100E-0008  0.23883E-0007 -0.19237E-0007
  0.37500E+0004 -0.29521E+0004  0.32836E-0008  0.23939E-0007 -0.19462E-0007
  0.35000E+0004 -0.29424E+0004  0.43792E-0008  0.23345E-0007 -0.18143E-0007
  0.35432E+0004 -0.29423E+0004  0.41304E-0008  0.23436E-0007 -0.18427E-0007
  0.36250E+0004 -0.29422E+0004  0.36631E-0008  0.23573E-0007 -0.18924E-0007
  0.37068E+0004 -0.29422E+0004  0.32069E-0008  0.23670E-0007 -0.19368E-0007
  0.37500E+0004 -0.29421E+0004  0.29732E-0008  0.23709E-0007 -0.19582E-0007
  0.37500E+0004 -0.30000E+0004  0.46695E-0008  0.24752E-0007 -0.18721E-0007
  0.37932E+0004 -0.30000E+0004  0.44877E-0008  0.24886E-0007 -0.18984E-0007
  0.38750E+0004 -0.30000E+0004  0.41540E-0008  0.25112E-0007 -0.19446E-0007
  0.39568E+0004 -0.30000E+0004  0.38393E-0008  0.25309E-0007 -0.19865E-0007
  0.40000E+0004 -0.30000E+0004  0.36825E-0008  0.25402E-0007 -0.20068E-0007
  0.37500E+0004 -0.29900E+0004  0.43962E-0008  0.24622E-0007 -0.18898E-0007
  0.37932E+0004 -0.29900E+0004  0.42056E-0008  0.24738E-0007 -0.19150E-0007
  0.38750E+0004 -0.29900E+0004  0.38564E-0008  0.24933E-0007 -0.19594E-0007
  0.39568E+0004 -0.29900E+0004  0.35275E-0008  0.25099E-0007 -0.19993E-0007
  0.40000E+0004 -0.29900E+0004  0.33637E-0008  0.25176E-0007 -0.20187E-0007
  0.37500E+0004 -0.29711E+0004  0.38540E-0008  0.24319E-0007 -0.19201E-0007
  0.37932E+0004 -0.29710E+0004  0.36474E-0008  0.24401E-0007 -0.19434E-0007
  0.38750E+0004 -0.29710E+0004  0.32700E-0008  0.24533E-0007 -0.19840E-0007
  0.39568E+0004 -0.29709E+0004  0.29154E-0008  0.24640E-0007 -0.20202E-0007
  0.40000E+0004 -0.29709E+0004  0.27390E-0008  0.24688E-0007 -0.20375E-0007
  0.37500E+0004 -0.29521E+0004  0.32836E-0008  0.23939E-0007 -0.19462E-0007
  0.37932E+0004 -0.29521E+0004  0.30620E-0008  0.23987E-0007 -0.19674E-0007
  0.38750E+0004 -0.29520E+0004  0.26582E-0008  0.24056E-0007 -0.20040E-0007
  0.39568E+0004 -0.29519E+0004  0.22798E-0008  0.24102E-0007 -0.20361E-0007
  0.40000E+0004 -0.29519E+0004  0.20917E-0008  0.24120E-0007 -0.20513E-0007
  0.37500E+0004 -0.29421E+0004  0.29732E-0008  0.23709E-0007 -0.19582E-0007
  0.37932E+0004 -0.29421E+0004  0.27436E-0008  0.23737E-0007 -0.19781E-0007
  0.38750E+0004 -0.29420E+0004  0.23269E-0008  0.23773E-0007 -0.20125E-0007
  0.39568E+0004 -0.29419E+0004  0.19368E-0008  0.23788E-0007 -0.20424E-0007
  0.40000E+0004 -0.29418E+0004  0.17429E-0008  0.23789E-0007 -0.20565E-0007
  0.40000E+0004 -0.30000E+0004  0.36825E-0008  0.25402E-0007 -0.20068E-0007
  0.40432E+0004 -0.30000E+0004  0.35328E-0008  0.25490E-0007 -0.20260E-0007
  0.41250E+0004 -0.30000E+0004  0.32711E-0008  0.25640E-0007 -0.20594E-0007
  0.42068E+0004 -0.30000E+0004  0.30411E-0008  0.25774E-0007 -0.20888E-0007
  0.42500E+0004 -0.30000E+0004  0.29338E-0008  0.25840E-0007 -0.21028E-0007
  0.40000E+0004 -0.29900E+0004  0.33637E-0008  0.25176E-0007 -0.20187E-0007
  0.40432E+0004 -0.29899E+0004  0.32074E-0008  0.25248E-0007 -0.20369E-0007
  0.41250E+0004 -0.29899E+0004  0.29339E-0008  0.25371E-0007 -0.20683E-0007
  0.42068E+0004 -0.29899E+0004  0.26932E-0008  0.25480E-0007 -0.20960E-0007
  0.42500E+0004 -0.29899E+0004  0.25805E-0008  0.25533E-0007 -0.21091E-0007
  0.40000E+0004 -0.29709E+0004  0.27390E-0008  0.24688E-0007 -0.20375E-0007
  0.40432E+0004 -0.29709E+0004  0.25707E-0008  0.24731E-0007 -0.20538E-0007
  0.41250E+0004 -0.29708E+0004  0.22759E-0008  0.24801E-0007 -0.20815E-0007
  0.42068E+0004 -0.29708E+0004  0.20156E-0008  0.24861E-0007 -0.21056E-0007
  0.42500E+0004 -0.29707E+0004  0.18932E-0008  0.24889E-0007 -0.21169E-0007
  0.40000E+0004 -0.29519E+0004  0.20917E-0008  0.24120E-0007 -0.20513E-0007
  0.40432E+0004 -0.29518E+0004  0.19123E-0008  0.24133E-0007 -0.20655E-0007
  0.41250E+0004 -0.29517E+0004  0.15977E-0008  0.24150E-0007 -0.20894E-0007
  0.42068E+0004 -0.29516E+0004  0.13191E-0008  0.24160E-0007 -0.21098E-0007
  0.42500E+0004 -0.29516E+0004  0.11876E-0008  0.24164E-0007 -0.21192E-0007
  0.40000E+0004 -0.29418E+0004  0.17429E-0008  0.23789E-0007 -0.20565E-0007
  0.40432E+0004 -0.29418E+0004  0.15581E-0008  0.23786E-0007 -0.20695E-0007
  0.41250E+0004 -0.29416E+0004  0.12337E-0008  0.23775E-0007 -0.20913E-0007
  0.42068E+0004 -0.29415E+0004  0.94608E-0009  0.23758E-0007 -0.21097E-0007
  0.42500E+0004 -0.29415E+0004  0.81007E-0009  0.23749E-0007 -0.21181E-0007
  0.42500E+0004 -0.30000E+0004  0.29338E-0008  0.25840E-0007 -0.21028E-0007
  0.42932E+0004 -0.30000E+0004  0.28368E-0008  0.25904E-0007 -0.21159E-0007
  0.43750E+0004 -0.30000E+0004  0.26826E-0008  0.26019E-0007 -0.21379E-0007
  0.44568E+0004 -0.30000E+0004  0.25698E-0008  0.26131E-0007 -0.21565E-0007
  0.45000E+0004 -0.30000E+0004  0.25279E-0008  0.26190E-0007 -0.21650E-0007
  0.42500E+0004 -0.29899E+0004  0.25805E-0008  0.25533E-0007 -0.21091E-0007
  0.42932E+0004 -0.29899E+0004  0.24784E-0008  0.25585E-0007 -0.21212E-0007
  0.43750E+0004 -0.29899E+0004  0.23153E-0008  0.25679E-0007 -0.21416E-0007
  0.44568E+0004 -0.29899E+0004  0.21943E-0008  0.25771E-0007 -0.21588E-0007
  0.45000E+0004 -0.29898E+0004  0.21483E-0008  0.25820E-0007 -0.21665E-0007
  0.42500E+0004 -0.29707E+0004  0.18932E-0008  0.24889E-0007 -0.21169E-0007
  0.42932E+0004 -0.29707E+0004  0.17820E-0008  0.24917E-0007 -0.21273E-0007
  0.43750E+0004 -0.29707E+0004  0.16023E-0008  0.24970E-0007 -0.21446E-0007
  0.44568E+0004 -0.29706E+0004  0.14660E-0008  0.25024E-0007 -0.21588E-0007
  0.45000E+0004 -0.29706E+0004  0.14123E-0008  0.25055E-0007 -0.21651E-0007
  0.42500E+0004 -0.29516E+0004  0.11876E-0008  0.24164E-0007 -0.21192E-0007
  0.42932E+0004 -0.29515E+0004  0.10677E-0008  0.24168E-0007 -0.21278E-0007
  0.43750E+0004 -0.29515E+0004  0.87244E-0009  0.24179E-0007 -0.21418E-0007
  0.44568E+0004 -0.29514E+0004  0.72132E-0009  0.24195E-0007 -0.21530E-0007
  0.45000E+0004 -0.29514E+0004  0.66011E-0009  0.24208E-0007 -0.21578E-0007
  0.42500E+0004 -0.29415E+0004  0.81007E-0009  0.23749E-0007 -0.21181E-0007
  0.42932E+0004 -0.29414E+0004  0.68587E-0009  0.23741E-0007 -0.21257E-0007
  0.43750E+0004 -0.29413E+0004  0.48269E-0009  0.23729E-0007 -0.21378E-0007
  0.44568E+0004 -0.29413E+0004  0.32397E-0009  0.23725E-0007 -0.21474E-0007
  0.45000E+0004 -0.29412E+0004  0.25887E-0009  0.23727E-0007 -0.21515E-0007
  0.45000E+0004 -0.30000E+0004  0.25279E-0008  0.26190E-0007 -0.21650E-0007
  0.45432E+0004 -0.30000E+0004  0.24986E-0008  0.26249E-0007 -0.21727E-0007
  0.46250E+0004 -0.30000E+0004  0.24788E-0008  0.26366E-0007 -0.21848E-0007
  0.47068E+0004 -0.30000E+0004  0.25076E-0008  0.26490E-0007 -0.21939E-0007
  0.47500E+0004 -0.30000E+0004  0.25431E-0008  0.26559E-0007 -0.21976E-0007
  0.45000E+0004 -0.29898E+0004  0.21483E-0008  0.25820E-0007 -0.21665E-0007
  0.45432E+0004 -0.29898E+0004  0.21150E-0008  0.25871E-0007 -0.21735E-0007
  0.46250E+0004 -0.29898E+0004  0.20882E-0008  0.25972E-0007 -0.21844E-0007
  0.47068E+0004 -0.29898E+0004  0.21106E-0008  0.26083E-0007 -0.21924E-0007
  0.47500E+0004 -0.29898E+0004  0.21429E-0008  0.26146E-0007 -0.21956E-0007
  0.45000E+0004 -0.29706E+0004  0.14123E-0008  0.25055E-0007 -0.21651E-0007
  0.45432E+0004 -0.29706E+0004  0.13716E-0008  0.25089E-0007 -0.21707E-0007
  0.46250E+0004 -0.29705E+0004  0.13313E-0008  0.25160E-0007 -0.21793E-0007
  0.47068E+0004 -0.29705E+0004  0.13412E-0008  0.25244E-0007 -0.21853E-0007
  0.47500E+0004 -0.29704E+0004  0.13672E-0008  0.25295E-0007 -0.21875E-0007
  0.45000E+0004 -0.29514E+0004  0.66011E-0009  0.24208E-0007 -0.21578E-0007
  0.45432E+0004 -0.29513E+0004  0.61194E-0009  0.24223E-0007 -0.21620E-0007
  0.46250E+0004 -0.29512E+0004  0.55799E-0009  0.24263E-0007 -0.21682E-0007
  0.47068E+0004 -0.29511E+0004  0.55496E-0009  0.24321E-0007 -0.21721E-0007
  0.47500E+0004 -0.29511E+0004  0.57444E-0009  0.24359E-0007 -0.21733E-0007
  0.45000E+0004 -0.29412E+0004  0.25887E-0009  0.23727E-0007 -0.21515E-0007
  0.45432E+0004 -0.29412E+0004  0.20682E-0009  0.23734E-0007 -0.21550E-0007
  0.46250E+0004 -0.29410E+0004  0.14568E-0009  0.23757E-0007 -0.21598E-0007
  0.47068E+0004 -0.29409E+0004  0.13564E-0009  0.23800E-0007 -0.21626E-0007
  0.47500E+0004 -0.29409E+0004  0.15146E-0009  0.23832E-0007 -0.21633E-0007
  0.47500E+0004 -0.30000E+0004  0.25431E-0008  0.26559E-0007 -0.21976E-0007
  0.47932E+0004 -0.30000E+0004  0.25927E-0008  0.26632E-0007 -0.22004E-0007
  0.48750E+0004 -0.30000E+0004  0.27268E-0008  0.26781E-0007 -0.22037E-0007
  0.49568E+0004 -0.30000E+0004  0.29140E-0008  0.26946E-0007 -0.22043E-0007
  0.50000E+0004 -0.30000E+0004  0.30344E-0008  0.27041E-0007 -0.22036E-0007
  0.47500E+0004 -0.29898E+0004  0.21429E-0008  0.26146E-0007 -0.21956E-0007
  0.47932E+0004 -0.29898E+0004  0.21895E-0008  0.26213E-0007 -0.21980E-0007
  0.48750E+0004 -0.29898E+0004  0.23181E-0008  0.26352E-0007 -0.22006E-0007
  0.49568E+0004 -0.29897E+0004  0.25008E-0008  0.26510E-0007 -0.22006E-0007
  0.50000E+0004 -0.29897E+0004  0.26191E-0008  0.26602E-0007 -0.21997E-0007
  0.47500E+0004 -0.29704E+0004  0.13672E-0008  0.25295E-0007 -0.21875E-0007
  0.47932E+0004 -0.29704E+0004  0.14075E-0008  0.25350E-0007 -0.21890E-0007
  0.48750E+0004 -0.29703E+0004  0.15252E-0008  0.25471E-0007 -0.21901E-0007
  0.49568E+0004 -0.29702E+0004  0.16981E-0008  0.25614E-0007 -0.21891E-0007
  0.50000E+0004 -0.29702E+0004  0.18118E-0008  0.25700E-0007 -0.21877E-0007
  0.47500E+0004 -0.29511E+0004  0.57444E-0009  0.24359E-0007 -0.21733E-0007
  0.47932E+0004 -0.29510E+0004  0.60802E-0009  0.24403E-0007 -0.21739E-0007
  0.48750E+0004 -0.29509E+0004  0.71348E-0009  0.24503E-0007 -0.21736E-0007
  0.49568E+0004 -0.29508E+0004  0.87513E-0009  0.24630E-0007 -0.21715E-0007
  0.50000E+0004 -0.29507E+0004  0.98340E-0009  0.24709E-0007 -0.21696E-0007
  0.47500E+0004 -0.29409E+0004  0.15146E-0009  0.23832E-0007 -0.21633E-0007
  0.47932E+0004 -0.29408E+0004  0.18132E-0009  0.23868E-0007 -0.21634E-0007
  0.48750E+0004 -0.29406E+0004  0.27991E-0009  0.23958E-0007 -0.21624E-0007
  0.49568E+0004 -0.29405E+0004  0.43506E-0009  0.24076E-0007 -0.21596E-0007
  0.50000E+0004 -0.29404E+0004  0.54011E-0009  0.24151E-0007 -0.21575E-0007
  0.50000E+0004 -0.30000E+0004  0.30344E-0008  0.27041E-0007 -0.22036E-0007
  0.50432E+0004 -0.30000E+0004  0.31698E-0008  0.27141E-0007 -0.22022E-0007
  0.51250E+0004 -0.30000E+0004  0.34678E-0008  0.27349E-0007 -0.21977E-0007
  0.52068E+0004 -0.30000E+0004  0.38193E-0008  0.27580E-0007 -0.21909E-0007
  0.52500E+0004 -0.30000E+0004  0.40260E-0008  0.27712E-0007 -0.21864E-0007
  0.50000E+0004 -0.29897E+0004  0.26191E-0008  0.26602E-0007 -0.21997E-0007
  0.50432E+0004 -0.29897E+0004  0.27527E-0008  0.26700E-0007 -0.21981E-0007
  0.51250E+0004 -0.29897E+0004  0.30478E-0008  0.26904E-0007 -0.21933E-0007
  0.52068E+0004 -0.29896E+0004  0.33978E-0008  0.27134E-0007 -0.21864E-0007
  0.52500E+0004 -0.29896E+0004  0.36041E-0008  0.27267E-0007 -0.21820E-0007
  0.50000E+0004 -0.29702E+0004  0.18118E-0008  0.25700E-0007 -0.21877E-0007
  0.50432E+0004 -0.29702E+0004  0.19411E-0008  0.25793E-0007 -0.21857E-0007
  0.51250E+0004 -0.29701E+0004  0.22296E-0008  0.25990E-0007 -0.21805E-0007
  0.52068E+0004 -0.29700E+0004  0.25749E-0008  0.26218E-0007 -0.21734E-0007
  0.52500E+0004 -0.29699E+0004  0.27797E-0008  0.26350E-0007 -0.21690E-0007
  0.50000E+0004 -0.29507E+0004  0.98340E-0009  0.24709E-0007 -0.21696E-0007
  0.50432E+0004 -0.29506E+0004  0.11075E-0008  0.24795E-0007 -0.21673E-0007
  0.51250E+0004 -0.29505E+0004  0.13873E-0008  0.24985E-0007 -0.21616E-0007
  0.52068E+0004 -0.29503E+0004  0.17257E-0008  0.25208E-0007 -0.21543E-0007
  0.52500E+0004 -0.29502E+0004  0.19278E-0008  0.25340E-0007 -0.21499E-0007
  0.50000E+0004 -0.29404E+0004  0.54011E-0009  0.24151E-0007 -0.21575E-0007
  0.50432E+0004 -0.29403E+0004  0.66113E-0009  0.24234E-0007 -0.21549E-0007
  0.51250E+0004 -0.29401E+0004  0.93549E-0009  0.24418E-0007 -0.21490E-0007
  0.52068E+0004 -0.29400E+0004  0.12693E-0008  0.24639E-0007 -0.21416E-0007
  0.52500E+0004 -0.29399E+0004  0.14693E-0008  0.24770E-0007 -0.21373E-0007
  0.52500E+0004 -0.30000E+0004  0.40260E-0008  0.27712E-0007 -0.21864E-0007
  0.52932E+0004 -0.30000E+0004  0.42470E-0008  0.27851E-0007 -0.21814E-0007
  0.53750E+0004 -0.30000E+0004  0.47046E-0008  0.28135E-0007 -0.21703E-0007
  0.54568E+0004 -0.30000E+0004  0.52104E-0008  0.28447E-0007 -0.21575E-0007
  0.55000E+0004 -0.30000E+0004  0.54956E-0008  0.28623E-0007 -0.21501E-0007
  0.52500E+0004 -0.29896E+0004  0.36041E-0008  0.27267E-0007 -0.21820E-0007
  0.52932E+0004 -0.29896E+0004  0.38254E-0008  0.27407E-0007 -0.21770E-0007
  0.53750E+0004 -0.29896E+0004  0.42845E-0008  0.27696E-0007 -0.21661E-0007
  0.54568E+0004 -0.29896E+0004  0.47936E-0008  0.28015E-0007 -0.21536E-0007
  0.55000E+0004 -0.29895E+0004  0.50812E-0008  0.28194E-0007 -0.21464E-0007
  0.52500E+0004 -0.29699E+0004  0.27797E-0008  0.26350E-0007 -0.21690E-0007
  0.52932E+0004 -0.29699E+0004  0.30005E-0008  0.26493E-0007 -0.21641E-0007
  0.53750E+0004 -0.29698E+0004  0.34607E-0008  0.26788E-0007 -0.21537E-0007
  0.54568E+0004 -0.29698E+0004  0.39740E-0008  0.27117E-0007 -0.21419E-0007
  0.55000E+0004 -0.29697E+0004  0.42652E-0008  0.27305E-0007 -0.21351E-0007
  0.52500E+0004 -0.29502E+0004  0.19278E-0008  0.25340E-0007 -0.21499E-0007
  0.52932E+0004 -0.29502E+0004  0.21467E-0008  0.25483E-0007 -0.21451E-0007
  0.53750E+0004 -0.29501E+0004  0.26055E-0008  0.25783E-0007 -0.21351E-0007
  0.54568E+0004 -0.29500E+0004  0.31200E-0008  0.26122E-0007 -0.21239E-0007
  0.55000E+0004 -0.29499E+0004  0.34133E-0008  0.26317E-0007 -0.21176E-0007
  0.52500E+0004 -0.29399E+0004  0.14693E-0008  0.24770E-0007 -0.21373E-0007
  0.52932E+0004 -0.29398E+0004  0.16867E-0008  0.24913E-0007 -0.21325E-0007
  0.53750E+0004 -0.29397E+0004  0.21435E-0008  0.25216E-0007 -0.21228E-0007
  0.54568E+0004 -0.29395E+0004  0.26577E-0008  0.25559E-0007 -0.21120E-0007
  0.55000E+0004 -0.29394E+0004  0.29513E-0008  0.25756E-0007 -0.21059E-0007
  0.55000E+0004 -0.30000E+0004  0.54956E-0008  0.28623E-0007 -0.21501E-0007
  0.55432E+0004 -0.30000E+0004  0.57927E-0008  0.28806E-0007 -0.21422E-0007
  0.56250E+0004 -0.30000E+0004  0.63867E-0008  0.29174E-0007 -0.21264E-0007
  0.57068E+0004 -0.30000E+0004  0.70165E-0008  0.29566E-0007 -0.21094E-0007
  0.57500E+0004 -0.30000E+0004  0.73614E-0008  0.29783E-0007 -0.21000E-0007
  0.55000E+0004 -0.29895E+0004  0.50812E-0008  0.28194E-0007 -0.21464E-0007
  0.55432E+0004 -0.29895E+0004  0.53814E-0008  0.28383E-0007 -0.21389E-0007
  0.56250E+0004 -0.29895E+0004  0.59827E-0008  0.28762E-0007 -0.21236E-0007
  0.57068E+0004 -0.29895E+0004  0.66220E-0008  0.29169E-0007 -0.21073E-0007
  0.57500E+0004 -0.29895E+0004  0.69727E-0008  0.29394E-0007 -0.20984E-0007
  0.55000E+0004 -0.29697E+0004  0.42652E-0008  0.27305E-0007 -0.21351E-0007
  0.55432E+0004 -0.29697E+0004  0.45701E-0008  0.27502E-0007 -0.21280E-0007
  0.56250E+0004 -0.29696E+0004  0.51832E-0008  0.27903E-0007 -0.21139E-0007
  0.57068E+0004 -0.29696E+0004  0.58383E-0008  0.28335E-0007 -0.20989E-0007
  0.57500E+0004 -0.29696E+0004  0.61992E-0008  0.28576E-0007 -0.20907E-0007
  0.55000E+0004 -0.29499E+0004  0.34133E-0008  0.26317E-0007 -0.21176E-0007
  0.55432E+0004 -0.29499E+0004  0.37214E-0008  0.26522E-0007 -0.21111E-0007
  0.56250E+0004 -0.29498E+0004  0.43435E-0008  0.26942E-0007 -0.20981E-0007
  0.57068E+0004 -0.29497E+0004  0.50116E-0008  0.27398E-0007 -0.20844E-0007
  0.57500E+0004 -0.29496E+0004  0.53810E-0008  0.27653E-0007 -0.20770E-0007
  0.55000E+0004 -0.29394E+0004  0.29513E-0008  0.25756E-0007 -0.21059E-0007
  0.55432E+0004 -0.29394E+0004  0.32605E-0008  0.25966E-0007 -0.20996E-0007
  0.56250E+0004 -0.29393E+0004  0.38861E-0008  0.26394E-0007 -0.20872E-0007
  0.57068E+0004 -0.29392E+0004  0.45596E-0008  0.26862E-0007 -0.20742E-0007
  0.57500E+0004 -0.29391E+0004  0.49329E-0008  0.27125E-0007 -0.20672E-0007
  0.57500E+0004 -0.30000E+0004  0.73614E-0008  0.29783E-0007 -0.21000E-0007
  0.57932E+0004 -0.30000E+0004  0.77139E-0008  0.30005E-0007 -0.20904E-0007
  0.58750E+0004 -0.30000E+0004  0.83995E-0008  0.30440E-0007 -0.20717E-0007
  0.59568E+0004 -0.30000E+0004  0.91021E-0008  0.30890E-0007 -0.20524E-0007
  0.60000E+0004 -0.30000E+0004  0.94770E-0008  0.31131E-0007 -0.20420E-0007
  0.57500E+0004 -0.29895E+0004  0.69727E-0008  0.29394E-0007 -0.20984E-0007
  0.57932E+0004 -0.29895E+0004  0.73316E-0008  0.29625E-0007 -0.20892E-0007
  0.58750E+0004 -0.29895E+0004  0.80312E-0008  0.30080E-0007 -0.20713E-0007
  0.59568E+0004 -0.29894E+0004  0.87500E-0008  0.30553E-0007 -0.20530E-0007
  0.60000E+0004 -0.29894E+0004  0.91345E-0008  0.30807E-0007 -0.20431E-0007
  0.57500E+0004 -0.29696E+0004  0.61992E-0008  0.28576E-0007 -0.20907E-0007
  0.57932E+0004 -0.29695E+0004  0.65692E-0008  0.28824E-0007 -0.20823E-0007
  0.58750E+0004 -0.29695E+0004  0.72932E-0008  0.29315E-0007 -0.20661E-0007
  0.59568E+0004 -0.29694E+0004  0.80410E-0008  0.29828E-0007 -0.20495E-0007
  0.60000E+0004 -0.29694E+0004  0.84428E-0008  0.30106E-0007 -0.20407E-0007
  0.57500E+0004 -0.29496E+0004  0.53810E-0008  0.27653E-0007 -0.20770E-0007
  0.57932E+0004 -0.29496E+0004  0.57605E-0008  0.27917E-0007 -0.20694E-0007
  0.58750E+0004 -0.29495E+0004  0.65063E-0008  0.28442E-0007 -0.20549E-0007
  0.59568E+0004 -0.29493E+0004  0.72805E-0008  0.28994E-0007 -0.20401E-0007
  0.60000E+0004 -0.29493E+0004  0.76981E-0008  0.29296E-0007 -0.20323E-0007
  0.57500E+0004 -0.29391E+0004  0.49329E-0008  0.27125E-0007 -0.20672E-0007
  0.57932E+0004 -0.29390E+0004  0.53169E-0008  0.27397E-0007 -0.20601E-0007
  0.58750E+0004 -0.29389E+0004  0.60728E-0008  0.27939E-0007 -0.20464E-0007
  0.59568E+0004 -0.29388E+0004  0.68597E-0008  0.28511E-0007 -0.20327E-0007
  0.60000E+0004 -0.29387E+0004  0.72850E-0008  0.28824E-0007 -0.20254E-0007
  0.60000E+0004 -0.30000E+0004  0.94770E-0008  0.31131E-0007 -0.20420E-0007
  0.60432E+0004 -0.30000E+0004  0.98535E-0008  0.31374E-0007 -0.20315E-0007
  0.61250E+0004 -0.30000E+0004  0.10567E-0007  0.31834E-0007 -0.20113E-0007
  0.62068E+0004 -0.30000E+0004  0.11274E-0007  0.32288E-0007 -0.19906E-0007
  0.62500E+0004 -0.30000E+0004  0.11641E-0007  0.32521E-0007 -0.19794E-0007
  0.60000E+0004 -0.29894E+0004  0.91345E-0008  0.30807E-0007 -0.20431E-0007
  0.60432E+0004 -0.29894E+0004  0.95210E-0008  0.31063E-0007 -0.20331E-0007
  0.61250E+0004 -0.29894E+0004  0.10256E-0007  0.31552E-0007 -0.20140E-0007
  0.62068E+0004 -0.29893E+0004  0.10985E-0007  0.32036E-0007 -0.19945E-0007
  0.62500E+0004 -0.29893E+0004  0.11366E-0007  0.32288E-0007 -0.19841E-0007
  0.60000E+0004 -0.29694E+0004  0.84428E-0008  0.30106E-0007 -0.20407E-0007
  0.60432E+0004 -0.29693E+0004  0.88474E-0008  0.30388E-0007 -0.20318E-0007
  0.61250E+0004 -0.29692E+0004  0.96198E-0008  0.30928E-0007 -0.20148E-0007
  0.62068E+0004 -0.29691E+0004  0.10392E-0007  0.31471E-0007 -0.19976E-0007
  0.62500E+0004 -0.29691E+0004  0.10797E-0007  0.31756E-0007 -0.19884E-0007
  0.60000E+0004 -0.29493E+0004  0.76981E-0008  0.29296E-0007 -0.20323E-0007
  0.60432E+0004 -0.29492E+0004  0.81194E-0008  0.29601E-0007 -0.20244E-0007
  0.61250E+0004 -0.29491E+0004  0.89274E-0008  0.30192E-0007 -0.20096E-0007
  0.62068E+0004 -0.29489E+0004  0.97402E-0008  0.30791E-0007 -0.19946E-0007
  0.62500E+0004 -0.29488E+0004  0.10168E-0007  0.31107E-0007 -0.19867E-0007
  0.60000E+0004 -0.29387E+0004  0.72850E-0008  0.28824E-0007 -0.20254E-0007
  0.60432E+0004 -0.29386E+0004  0.77146E-0008  0.29142E-0007 -0.20181E-0007
  0.61250E+0004 -0.29384E+0004  0.85402E-0008  0.29758E-0007 -0.20043E-0007
  0.62068E+0004 -0.29382E+0004  0.93732E-0008  0.30386E-0007 -0.19906E-0007
  0.62500E+0004 -0.29381E+0004  0.98129E-0008  0.30719E-0007 -0.19834E-0007
  0.62500E+0004 -0.30000E+0004  0.11641E-0007  0.32521E-0007 -0.19794E-0007
  0.62932E+0004 -0.30000E+0004  0.12003E-0007  0.32749E-0007 -0.19681E-0007
  0.63750E+0004 -0.30000E+0004  0.12669E-0007  0.33158E-0007 -0.19461E-0007
  0.64568E+0004 -0.30000E+0004  0.13302E-0007  0.33528E-0007 -0.19230E-0007
  0.65000E+0004 -0.30000E+0004  0.13621E-0007  0.33704E-0007 -0.19103E-0007
  0.62500E+0004 -0.29893E+0004  0.11366E-0007  0.32288E-0007 -0.19841E-0007
  0.62932E+0004 -0.29893E+0004  0.11741E-0007  0.32534E-0007 -0.19734E-0007
  0.63750E+0004 -0.29892E+0004  0.12435E-0007  0.32981E-0007 -0.19528E-0007
  0.64568E+0004 -0.29892E+0004  0.13097E-0007  0.33392E-0007 -0.19313E-0007
  0.65000E+0004 -0.29892E+0004  0.13432E-0007  0.33591E-0007 -0.19194E-0007
  0.62500E+0004 -0.29691E+0004  0.10797E-0007  0.31756E-0007 -0.19884E-0007
  0.62932E+0004 -0.29690E+0004  0.11197E-0007  0.32036E-0007 -0.19791E-0007
  0.63750E+0004 -0.29689E+0004  0.11941E-0007  0.32553E-0007 -0.19611E-0007
  0.64568E+0004 -0.29687E+0004  0.12659E-0007  0.33042E-0007 -0.19425E-0007
  0.65000E+0004 -0.29687E+0004  0.13024E-0007  0.33285E-0007 -0.19322E-0007
  0.62500E+0004 -0.29488E+0004  0.10168E-0007  0.31107E-0007 -0.19867E-0007
  0.62932E+0004 -0.29487E+0004  0.10592E-0007  0.31421E-0007 -0.19788E-0007
  0.63750E+0004 -0.29485E+0004  0.11386E-0007  0.32007E-0007 -0.19635E-0007
  0.64568E+0004 -0.29482E+0004  0.12157E-0007  0.32571E-0007 -0.19477E-0007
  0.65000E+0004 -0.29481E+0004  0.12552E-0007  0.32856E-0007 -0.19391E-0007
  0.62500E+0004 -0.29381E+0004  0.98129E-0008  0.30719E-0007 -0.19834E-0007
  0.62932E+0004 -0.29380E+0004  0.10249E-0007  0.31050E-0007 -0.19762E-0007
  0.63750E+0004 -0.29377E+0004  0.11067E-0007  0.31671E-0007 -0.19623E-0007
  0.64568E+0004 -0.29374E+0004  0.11866E-0007  0.32274E-0007 -0.19481E-0007
  0.65000E+0004 -0.29373E+0004  0.12276E-0007  0.32581E-0007 -0.19403E-0007
  0.65000E+0004 -0.30000E+0004  0.13621E-0007  0.33704E-0007 -0.19103E-0007
  0.65432E+0004 -0.30000E+0004  0.13926E-0007  0.33864E-0007 -0.18971E-0007
  0.66250E+0004 -0.30000E+0004  0.14467E-0007  0.34117E-0007 -0.18706E-0007
  0.67068E+0004 -0.30000E+0004  0.14950E-0007  0.34291E-0007 -0.18417E-0007
  0.67500E+0004 -0.30000E+0004  0.15180E-0007  0.34347E-0007 -0.18252E-0007
  0.65000E+0004 -0.29892E+0004  0.13432E-0007  0.33591E-0007 -0.19194E-0007
  0.65432E+0004 -0.29891E+0004  0.13754E-0007  0.33775E-0007 -0.19071E-0007
  0.66250E+0004 -0.29891E+0004  0.14328E-0007  0.34076E-0007 -0.18825E-0007
  0.67068E+0004 -0.29890E+0004  0.14846E-0007  0.34302E-0007 -0.18555E-0007
  0.67500E+0004 -0.29890E+0004  0.15094E-0007  0.34386E-0007 -0.18401E-0007
  0.65000E+0004 -0.29687E+0004  0.13024E-0007  0.33285E-0007 -0.19322E-0007
  0.65432E+0004 -0.29686E+0004  0.13378E-0007  0.33514E-0007 -0.19217E-0007
  0.66250E+0004 -0.29684E+0004  0.14013E-0007  0.33904E-0007 -0.19004E-0007
  0.67068E+0004 -0.29682E+0004  0.14596E-0007  0.34227E-0007 -0.18772E-0007
  0.67500E+0004 -0.29681E+0004  0.14880E-0007  0.34365E-0007 -0.18639E-0007
  0.65000E+0004 -0.29481E+0004  0.12552E-0007  0.32856E-0007 -0.19391E-0007
  0.65432E+0004 -0.29480E+0004  0.12936E-0007  0.33129E-0007 -0.19302E-0007
  0.66250E+0004 -0.29477E+0004  0.13632E-0007  0.33609E-0007 -0.19124E-0007
  0.67068E+0004 -0.29474E+0004  0.14279E-0007  0.34028E-0007 -0.18929E-0007
  0.67500E+0004 -0.29472E+0004  0.14598E-0007  0.34219E-0007 -0.18817E-0007
  0.65000E+0004 -0.29373E+0004  0.12276E-0007  0.32581E-0007 -0.19403E-0007
  0.65432E+0004 -0.29371E+0004  0.12676E-0007  0.32877E-0007 -0.19323E-0007
  0.66250E+0004 -0.29368E+0004  0.13404E-0007  0.33403E-0007 -0.19163E-0007
  0.67068E+0004 -0.29364E+0004  0.14085E-0007  0.33871E-0007 -0.18987E-0007
  0.67500E+0004 -0.29362E+0004  0.14422E-0007  0.34091E-0007 -0.18886E-0007
  0.67500E+0004 -0.30000E+0004  0.15180E-0007  0.34347E-0007 -0.18252E-0007
  0.67932E+0004 -0.30000E+0004  0.15391E-0007  0.34375E-0007 -0.18079E-0007
  0.68750E+0004 -0.30000E+0004  0.15734E-0007  0.34345E-0007 -0.17719E-0007
  0.69568E+0004 -0.30000E+0004  0.15999E-0007  0.34195E-0007 -0.17316E-0007
  0.70000E+0004 -0.30000E+0004  0.16105E-0007  0.34063E-0007 -0.17082E-0007
  0.67500E+0004 -0.29890E+0004  0.15094E-0007  0.34386E-0007 -0.18401E-0007
  0.67932E+0004 -0.29890E+0004  0.15324E-0007  0.34444E-0007 -0.18239E-0007
  0.68750E+0004 -0.29889E+0004  0.15704E-0007  0.34472E-0007 -0.17902E-0007
  0.69568E+0004 -0.29888E+0004  0.16006E-0007  0.34383E-0007 -0.17522E-0007
  0.70000E+0004 -0.29888E+0004  0.16132E-0007  0.34284E-0007 -0.17302E-0007
  0.67500E+0004 -0.29681E+0004  0.14880E-0007  0.34365E-0007 -0.18639E-0007
  0.67932E+0004 -0.29680E+0004  0.15145E-0007  0.34479E-0007 -0.18498E-0007
  0.68750E+0004 -0.29678E+0004  0.15596E-0007  0.34617E-0007 -0.18205E-0007
  0.69568E+0004 -0.29676E+0004  0.15970E-0007  0.34644E-0007 -0.17872E-0007
  0.70000E+0004 -0.29675E+0004  0.16135E-0007  0.34608E-0007 -0.17677E-0007
  0.67500E+0004 -0.29472E+0004  0.14598E-0007  0.34219E-0007 -0.18817E-0007
  0.67932E+0004 -0.29471E+0004  0.14899E-0007  0.34388E-0007 -0.18698E-0007
  0.68750E+0004 -0.29467E+0004  0.15420E-0007  0.34636E-0007 -0.18448E-0007
  0.69568E+0004 -0.29464E+0004  0.15867E-0007  0.34779E-0007 -0.18162E-0007
  0.70000E+0004 -0.29462E+0004  0.16071E-0007  0.34806E-0007 -0.17994E-0007
  0.67500E+0004 -0.29362E+0004  0.14422E-0007  0.34091E-0007 -0.18886E-0007
  0.67932E+0004 -0.29360E+0004  0.14743E-0007  0.34288E-0007 -0.18779E-0007
  0.68750E+0004 -0.29356E+0004  0.15300E-0007  0.34594E-0007 -0.18552E-0007
  0.69568E+0004 -0.29352E+0004  0.15785E-0007  0.34798E-0007 -0.18291E-0007
  0.70000E+0004 -0.29350E+0004  0.16010E-0007  0.34860E-0007 -0.18137E-0007
  0.70000E+0004 -0.30000E+0004  0.16105E-0007  0.34063E-0007 -0.17082E-0007
  0.70432E+0004 -0.30000E+0004  0.16186E-0007  0.33892E-0007 -0.16834E-0007
  0.71250E+0004 -0.30000E+0004  0.16270E-0007  0.33454E-0007 -0.16318E-0007
  0.72068E+0004 -0.30000E+0004  0.16259E-0007  0.32858E-0007 -0.15738E-0007
  0.72500E+0004 -0.30000E+0004  0.16212E-0007  0.32477E-0007 -0.15405E-0007
  0.70000E+0004 -0.29888E+0004  0.16132E-0007  0.34284E-0007 -0.17302E-0007
  0.70432E+0004 -0.29887E+0004  0.16234E-0007  0.34147E-0007 -0.17068E-0007
  0.71250E+0004 -0.29887E+0004  0.16358E-0007  0.33774E-0007 -0.16579E-0007
  0.72068E+0004 -0.29886E+0004  0.16385E-0007  0.33245E-0007 -0.16027E-0007
  0.72500E+0004 -0.29885E+0004  0.16359E-0007  0.32899E-0007 -0.15708E-0007
  0.70000E+0004 -0.29675E+0004  0.16135E-0007  0.34608E-0007 -0.17677E-0007
  0.70432E+0004 -0.29674E+0004  0.16276E-0007  0.34535E-0007 -0.17469E-0007
  0.71250E+0004 -0.29672E+0004  0.16474E-0007  0.34289E-0007 -0.17032E-0007
  0.72068E+0004 -0.29669E+0004  0.16578E-0007  0.33889E-0007 -0.16534E-0007
  0.72500E+0004 -0.29668E+0004  0.16592E-0007  0.33612E-0007 -0.16244E-0007
  0.70000E+0004 -0.29462E+0004  0.16071E-0007  0.34806E-0007 -0.17994E-0007
  0.70432E+0004 -0.29460E+0004  0.16251E-0007  0.34799E-0007 -0.17813E-0007
  0.71250E+0004 -0.29456E+0004  0.16526E-0007  0.34680E-0007 -0.17429E-0007
  0.72068E+0004 -0.29453E+0004  0.16706E-0007  0.34412E-0007 -0.16986E-0007
  0.72500E+0004 -0.29451E+0004  0.16761E-0007  0.34205E-0007 -0.16727E-0007
  0.70000E+0004 -0.29350E+0004  0.16010E-0007  0.34860E-0007 -0.18137E-0007
  0.70432E+0004 -0.29347E+0004  0.16211E-0007  0.34887E-0007 -0.17970E-0007
  0.71250E+0004 -0.29343E+0004  0.16526E-0007  0.34835E-0007 -0.17614E-0007
  0.72068E+0004 -0.29339E+0004  0.16747E-0007  0.34637E-0007 -0.17202E-0007
  0.72500E+0004 -0.29336E+0004  0.16824E-0007  0.34469E-0007 -0.16959E-0007
  0.72500E+0004 -0.30000E+0004  0.16212E-0007  0.32477E-0007 -0.15405E-0007
  0.72932E+0004 -0.30000E+0004  0.16137E-0007  0.32048E-0007 -0.15052E-0007
  0.73750E+0004 -0.30000E+0004  0.15913E-0007  0.31098E-0007 -0.14327E-0007
  0.74568E+0004 -0.30000E+0004  0.15579E-0007  0.29966E-0007 -0.13527E-0007
  0.75000E+0004 -0.30000E+0004  0.15358E-0007  0.29294E-0007 -0.13074E-0007
  0.72500E+0004 -0.29885E+0004  0.16359E-0007  0.32899E-0007 -0.15708E-0007
  0.72932E+0004 -0.29885E+0004  0.16305E-0007  0.32506E-0007 -0.15370E-0007
  0.73750E+0004 -0.29884E+0004  0.16120E-0007  0.31625E-0007 -0.14674E-0007
  0.74568E+0004 -0.29883E+0004  0.15825E-0007  0.30561E-0007 -0.13902E-0007
  0.75000E+0004 -0.29883E+0004  0.15623E-0007  0.29923E-0007 -0.13464E-0007
  0.72500E+0004 -0.29668E+0004  0.16592E-0007  0.33612E-0007 -0.16244E-0007
  0.72932E+0004 -0.29667E+0004  0.16577E-0007  0.33289E-0007 -0.15936E-0007
  0.73750E+0004 -0.29665E+0004  0.16468E-0007  0.32540E-0007 -0.15296E-0007
  0.74568E+0004 -0.29662E+0004  0.16248E-0007  0.31608E-0007 -0.14580E-0007
  0.75000E+0004 -0.29661E+0004  0.16085E-0007  0.31039E-0007 -0.14171E-0007
  0.72500E+0004 -0.29451E+0004  0.16761E-0007  0.34205E-0007 -0.16727E-0007
  0.72932E+0004 -0.29449E+0004  0.16787E-0007  0.33953E-0007 -0.16449E-0007
  0.73750E+0004 -0.29445E+0004  0.16756E-0007  0.33341E-0007 -0.15867E-0007
  0.74568E+0004 -0.29441E+0004  0.16613E-0007  0.32546E-0007 -0.15211E-0007
  0.75000E+0004 -0.29439E+0004  0.16492E-0007  0.32050E-0007 -0.14833E-0007
  0.72500E+0004 -0.29336E+0004  0.16824E-0007  0.34469E-0007 -0.16959E-0007
  0.72932E+0004 -0.29334E+0004  0.16872E-0007  0.34255E-0007 -0.16697E-0007
  0.73750E+0004 -0.29329E+0004  0.16883E-0007  0.33716E-0007 -0.16147E-0007
  0.74568E+0004 -0.29324E+0004  0.16782E-0007  0.32995E-0007 -0.15523E-0007
  0.75000E+0004 -0.29322E+0004  0.16682E-0007  0.32537E-0007 -0.15162E-0007
  0.75000E+0004 -0.30000E+0004  0.15358E-0007  0.29294E-0007 -0.13074E-0007
  0.75432E+0004 -0.30000E+0004  0.15105E-0007  0.28571E-0007 -0.12601E-0007
  0.76250E+0004 -0.30000E+0004  0.14537E-0007  0.27056E-0007 -0.11649E-0007
  0.77068E+0004 -0.30000E+0004  0.13852E-0007  0.25356E-0007 -0.10627E-0007
  0.77500E+0004 -0.30000E+0004  0.13444E-0007  0.24386E-0007 -0.10061E-0007
  0.75000E+0004 -0.29883E+0004  0.15623E-0007  0.29923E-0007 -0.13464E-0007
  0.75432E+0004 -0.29882E+0004  0.15390E-0007  0.29234E-0007 -0.13006E-0007
  0.76250E+0004 -0.29882E+0004  0.14859E-0007  0.27783E-0007 -0.12079E-0007
  0.77068E+0004 -0.29881E+0004  0.14209E-0007  0.26143E-0007 -0.11081E-0007
  0.77500E+0004 -0.29880E+0004  0.13818E-0007  0.25203E-0007 -0.10527E-0007
  0.75000E+0004 -0.29661E+0004  0.16085E-0007  0.31039E-0007 -0.14171E-0007
  0.75432E+0004 -0.29660E+0004  0.15891E-0007  0.30419E-0007 -0.13742E-0007
  0.76250E+0004 -0.29657E+0004  0.15432E-0007  0.29093E-0007 -0.12868E-0007
  0.77068E+0004 -0.29655E+0004  0.14851E-0007  0.27572E-0007 -0.11918E-0007
  0.77500E+0004 -0.29653E+0004  0.14496E-0007  0.26692E-0007 -0.11388E-0007
  0.75000E+0004 -0.29439E+0004  0.16492E-0007  0.32050E-0007 -0.14833E-0007
  0.75432E+0004 -0.29437E+0004  0.16338E-0007  0.31500E-0007 -0.14434E-0007
  0.76250E+0004 -0.29433E+0004  0.15954E-0007  0.30307E-0007 -0.13616E-0007
  0.77068E+0004 -0.29428E+0004  0.15447E-0007  0.28915E-0007 -0.12720E-0007
  0.77500E+0004 -0.29426E+0004  0.15129E-0007  0.28100E-0007 -0.12216E-0007
  0.75000E+0004 -0.29322E+0004  0.16682E-0007  0.32537E-0007 -0.15162E-0007
  0.75432E+0004 -0.29319E+0004  0.16550E-0007  0.32027E-0007 -0.14780E-0007
  0.76250E+0004 -0.29314E+0004  0.16207E-0007  0.30907E-0007 -0.13993E-0007
  0.77068E+0004 -0.29309E+0004  0.15740E-0007  0.29585E-0007 -0.13127E-0007
  0.77500E+0004 -0.29306E+0004  0.15443E-0007  0.28806E-0007 -0.12638E-0007
  0.77500E+0004 -0.30000E+0004  0.13444E-0007  0.24386E-0007 -0.10061E-0007
  0.77932E+0004 -0.30000E+0004  0.13003E-0007  0.23368E-0007 -0.94795E-0008
  0.78750E+0004 -0.30000E+0004  0.12079E-0007  0.21308E-0007 -0.83348E-0008
  0.79568E+0004 -0.30000E+0004  0.11042E-0007  0.19090E-0007 -0.71449E-0008
  0.80000E+0004 -0.30000E+0004  0.10451E-0007  0.17862E-0007 -0.65028E-0008
  0.77500E+0004 -0.29880E+0004  0.13818E-0007  0.25203E-0007 -0.10527E-0007
  0.77932E+0004 -0.29880E+0004  0.13395E-0007  0.24213E-0007 -0.99561E-0008
  0.78750E+0004 -0.29879E+0004  0.12501E-0007  0.22202E-0007 -0.88293E-0008
  0.79568E+0004 -0.29878E+0004  0.11492E-0007  0.20027E-0007 -0.76532E-0008
  0.80000E+0004 -0.29877E+0004  0.10914E-0007  0.18818E-0007 -0.70166E-0008
  0.77500E+0004 -0.29653E+0004  0.14496E-0007  0.26692E-0007 -0.11388E-0007
  0.77932E+0004 -0.29652E+0004  0.14107E-0007  0.25761E-0007 -0.10840E-0007
  0.78750E+0004 -0.29649E+0004  0.13276E-0007  0.23852E-0007 -0.97508E-0008
  0.79568E+0004 -0.29646E+0004  0.12324E-0007  0.21767E-0007 -0.86055E-0008
  0.80000E+0004 -0.29645E+0004  0.11774E-0007  0.20599E-0007 -0.79818E-0008
  0.77500E+0004 -0.29426E+0004  0.15129E-0007  0.28100E-0007 -0.12216E-0007
  0.77932E+0004 -0.29424E+0004  0.14777E-0007  0.27231E-0007 -0.11693E-0007
  0.78750E+0004 -0.29419E+0004  0.14012E-0007  0.25435E-0007 -0.10648E-0007
  0.79568E+0004 -0.29415E+0004  0.13123E-0007  0.23450E-0007 -0.95390E-0008
  0.80000E+0004 -0.29412E+0004  0.12603E-0007  0.22330E-0007 -0.89315E-0008
  0.77500E+0004 -0.29306E+0004  0.15443E-0007  0.28806E-0007 -0.12638E-0007
  0.77932E+0004 -0.29303E+0004  0.15111E-0007  0.27972E-0007 -0.12129E-0007
  0.78750E+0004 -0.29298E+0004  0.14384E-0007  0.26239E-0007 -0.11109E-0007
  0.79568E+0004 -0.29292E+0004  0.13529E-0007  0.24312E-0007 -0.10022E-0007
  0.80000E+0004 -0.29289E+0004  0.13027E-0007  0.23220E-0007 -0.94245E-0008
  0.80000E+0004 -0.30000E+0004  0.10451E-0007  0.17862E-0007 -0.65028E-0008
  0.80432E+0004 -0.30000E+0004  0.98304E-0008  0.16596E-0007 -0.58532E-0008
  0.81250E+0004 -0.30000E+0004  0.85778E-0008  0.14107E-0007 -0.46090E-0008
  0.82068E+0004 -0.30000E+0004  0.72334E-0008  0.11519E-0007 -0.33604E-0008
  0.82500E+0004 -0.30000E+0004  0.64910E-0008  0.10123E-0007 -0.27055E-0008
  0.80000E+0004 -0.29877E+0004  0.10914E-0007  0.18818E-0007 -0.70166E-0008
  0.80432E+0004 -0.29877E+0004  0.10306E-0007  0.17570E-0007 -0.63714E-0008
  0.81250E+0004 -0.29876E+0004  0.90744E-0008  0.15106E-0007 -0.51315E-0008
  0.82068E+0004 -0.29875E+0004  0.77460E-0008  0.12534E-0007 -0.38820E-0008
  0.82500E+0004 -0.29874E+0004  0.70101E-0008  0.11143E-0007 -0.32243E-0008
  0.80000E+0004 -0.29645E+0004  0.11774E-0007  0.20599E-0007 -0.79818E-0008
  0.80432E+0004 -0.29643E+0004  0.11192E-0007  0.19389E-0007 -0.73475E-0008
  0.81250E+0004 -0.29640E+0004  0.10003E-0007  0.16984E-0007 -0.61208E-0008
  0.82068E+0004 -0.29637E+0004  0.87106E-0008  0.14453E-0007 -0.48745E-0008
  0.82500E+0004 -0.29636E+0004  0.79897E-0008  0.13075E-0007 -0.42142E-0008
  0.80000E+0004 -0.29412E+0004  0.12603E-0007  0.22330E-0007 -0.89315E-0008
  0.80432E+0004 -0.29410E+0004  0.12050E-0007  0.21164E-0007 -0.83113E-0008
  0.81250E+0004 -0.29405E+0004  0.10912E-0007  0.18832E-0007 -0.71044E-0008
  0.82068E+0004 -0.29400E+0004  0.96615E-0008  0.16355E-0007 -0.58680E-0008
  0.82500E+0004 -0.29397E+0004  0.89593E-0008  0.14998E-0007 -0.52087E-0008
  0.80000E+0004 -0.29289E+0004  0.13027E-0007  0.23220E-0007 -0.94245E-0008
  0.80432E+0004 -0.29286E+0004  0.12491E-0007  0.22081E-0007 -0.88131E-0008
  0.81250E+0004 -0.29280E+0004  0.11382E-0007  0.19791E-0007 -0.76192E-0008
  0.82068E+0004 -0.29274E+0004  0.10156E-0007  0.17349E-0007 -0.63908E-0008
  0.82500E+0004 -0.29271E+0004  0.94651E-0008  0.16006E-0007 -0.57335E-0008
  0.82500E+0004 -0.30000E+0004  0.64910E-0008  0.10123E-0007 -0.27055E-0008
  0.82932E+0004 -0.30000E+0004  0.57284E-0008  0.87108E-0008 -0.20559E-0008
  0.83750E+0004 -0.30000E+0004  0.42347E-0008  0.60071E-0008 -0.84896E-0009
  0.84568E+0004 -0.30000E+0004  0.26930E-0008  0.32953E-0008  0.31254E-0009
  0.85000E+0004 -0.30000E+0004  0.18669E-0008  0.18734E-0008  0.90114E-0009
  0.82500E+0004 -0.29874E+0004  0.70101E-0008  0.11143E-0007 -0.32243E-0008
  0.82932E+0004 -0.29874E+0004  0.62521E-0008  0.97314E-0008 -0.25701E-0008
  0.83750E+0004 -0.29873E+0004  0.47630E-0008  0.70205E-0008 -0.13501E-0008
  0.84568E+0004 -0.29872E+0004  0.32197E-0008  0.42900E-0008 -0.16997E-0009
  0.85000E+0004 -0.29871E+0004  0.23902E-0008  0.28534E-0008  0.43078E-0009
  0.82500E+0004 -0.29636E+0004  0.79897E-0008  0.13075E-0007 -0.42142E-0008
  0.82932E+0004 -0.29634E+0004  0.72434E-0008  0.11671E-0007 -0.35541E-0008
  0.83750E+0004 -0.29632E+0004  0.57685E-0008  0.89573E-0008 -0.23143E-0008
  0.84568E+0004 -0.29629E+0004  0.42280E-0008  0.62018E-0008 -0.11034E-0008
  0.85000E+0004 -0.29628E+0004  0.33950E-0008  0.47430E-0008 -0.48205E-0009
  0.82500E+0004 -0.29397E+0004  0.89593E-0008  0.14998E-0007 -0.52087E-0008
  0.82932E+0004 -0.29395E+0004  0.82286E-0008  0.13609E-0007 -0.45461E-0008
  0.83750E+0004 -0.29390E+0004  0.67752E-0008  0.10906E-0007 -0.32932E-0008
  0.84568E+0004 -0.29386E+0004  0.52450E-0008  0.81403E-0008 -0.20580E-0008
  0.85000E+0004 -0.29384E+0004  0.44126E-0008  0.66667E-0008 -0.14194E-0008
  0.82500E+0004 -0.29271E+0004  0.94651E-0008  0.16006E-0007 -0.57335E-0008
  0.82932E+0004 -0.29269E+0004  0.87441E-0008  0.14627E-0007 -0.50711E-0008
  0.83750E+0004 -0.29263E+0004  0.73050E-0008  0.11936E-0007 -0.38141E-0008
  0.84568E+0004 -0.29258E+0004  0.57832E-0008  0.91705E-0008 -0.25688E-0008
  0.85000E+0004 -0.29255E+0004  0.49528E-0008  0.76921E-0008 -0.19224E-0008
  0.85000E+0004 -0.30000E+0004  0.18669E-0008  0.18734E-0008  0.90114E-0009
  0.85432E+0004 -0.30000E+0004  0.10358E-0008  0.46362E-0009  0.14706E-0008
  0.86250E+0004 -0.30000E+0004 -0.54133E-0009 -0.21543E-0008  0.24881E-0008
  0.87068E+0004 -0.30000E+0004 -0.21008E-0008 -0.46706E-0008  0.34134E-0008
  0.87500E+0004 -0.30000E+0004 -0.29080E-0008 -0.59442E-0008  0.38597E-0008
  0.85000E+0004 -0.29871E+0004  0.23902E-0008  0.28534E-0008  0.43078E-0009
  0.85432E+0004 -0.29871E+0004  0.15533E-0008  0.14248E-0008  0.10143E-0008
  0.86250E+0004 -0.29870E+0004 -0.39890E-0010 -0.12376E-0008  0.20623E-0008
  0.87068E+0004 -0.29870E+0004 -0.16221E-0008 -0.38095E-0008  0.30226E-0008
  0.87500E+0004 -0.29869E+0004 -0.24439E-0008 -0.51165E-0008  0.34891E-0008
  0.85000E+0004 -0.29628E+0004  0.33950E-0008  0.47430E-0008 -0.48205E-0009
  0.85432E+0004 -0.29627E+0004  0.25501E-0008  0.32838E-0008  0.12594E-0009
  0.86250E+0004 -0.29625E+0004  0.93188E-0009  0.54641E-0009  0.12279E-0008
  0.87068E+0004 -0.29623E+0004 -0.68824E-0009 -0.21219E-0008  0.22514E-0008
  0.87500E+0004 -0.29622E+0004 -0.15352E-0008 -0.34882E-0008  0.27545E-0008
  0.85000E+0004 -0.29384E+0004  0.44126E-0008  0.66667E-0008 -0.14194E-0008
  0.85432E+0004 -0.29382E+0004  0.35635E-0008  0.51841E-0008 -0.79000E-0009
  0.86250E+0004 -0.29379E+0004  0.19276E-0008  0.23848E-0008  0.36059E-0009
  0.87068E+0004 -0.29376E+0004  0.27668E-0009 -0.36802E-0009  0.14424E-0008
  0.87500E+0004 -0.29375E+0004 -0.59189E-0009 -0.17877E-0008  0.19799E-0008
  0.85000E+0004 -0.29255E+0004  0.49528E-0008  0.76921E-0008 -0.19224E-0008
  0.85432E+0004 -0.29253E+0004  0.41032E-0008  0.62002E-0008 -0.12830E-0008
  0.86250E+0004 -0.29250E+0004  0.24610E-0008  0.33736E-0008 -0.10915E-0009
  0.87068E+0004 -0.29246E+0004  0.79677E-0009  0.58148E-0009  0.10013E-0008
  0.87500E+0004 -0.29244E+0004 -0.81720E-0010 -0.86383E-0009  0.15561E-0008
  0.87500E+0004 -0.30000E+0004 -0.29080E-0008 -0.59442E-0008  0.38597E-0008
  0.87932E+0004 -0.30000E+0004 -0.36996E-0008 -0.71746E-0008  0.42758E-0008
  0.88750E+0004 -0.30000E+0004 -0.51441E-0008 -0.93674E-0008  0.49744E-0008
  0.89568E+0004 -0.30000E+0004 -0.64934E-0008 -0.11351E-0007  0.55498E-0008
  0.90000E+0004 -0.30000E+0004 -0.71583E-0008 -0.12302E-0007  0.58016E-0008
  0.87500E+0004 -0.29869E+0004 -0.24439E-0008 -0.51165E-0008  0.34891E-0008
  0.87932E+0004 -0.29869E+0004 -0.32522E-0008 -0.63835E-0008  0.39264E-0008
  0.88750E+0004 -0.29869E+0004 -0.47330E-0008 -0.86526E-0008  0.46677E-0008
  0.89568E+0004 -0.29868E+0004 -0.61243E-0008 -0.10720E-0007  0.52881E-0008
  0.90000E+0004 -0.29868E+0004 -0.68134E-0008 -0.11718E-0007  0.55642E-0008
  0.87500E+0004 -0.29622E+0004 -0.15352E-0008 -0.34882E-0008  0.27545E-0008
  0.87932E+0004 -0.29621E+0004 -0.23728E-0008 -0.48209E-0008  0.32309E-0008
  0.88750E+0004 -0.29620E+0004 -0.39183E-0008 -0.72283E-0008  0.40512E-0008
  0.89568E+0004 -0.29619E+0004 -0.53858E-0008 -0.94499E-0008  0.47556E-0008
  0.90000E+0004 -0.29618E+0004 -0.61193E-0008 -0.10535E-0007  0.50774E-0008
  0.87500E+0004 -0.29375E+0004 -0.59189E-0009 -0.17877E-0008  0.19799E-0008
  0.87932E+0004 -0.29373E+0004 -0.14555E-0008 -0.31807E-0008  0.24936E-0008
  0.88750E+0004 -0.29371E+0004 -0.30599E-0008 -0.57173E-0008  0.33899E-0008
  0.89568E+0004 -0.29369E+0004 -0.45985E-0008 -0.80858E-0008  0.41761E-0008
  0.90000E+0004 -0.29368E+0004 -0.53741E-0008 -0.92545E-0008  0.45430E-0008
  0.87500E+0004 -0.29244E+0004 -0.81720E-0010 -0.86383E-0009  0.15561E-0008
  0.87932E+0004 -0.29243E+0004 -0.95755E-0009 -0.22862E-0008  0.20885E-0008
  0.88750E+0004 -0.29240E+0004 -0.25906E-0008 -0.48870E-0008  0.30235E-0008
  0.89568E+0004 -0.29237E+0004 -0.41645E-0008 -0.73297E-0008  0.38519E-0008
  0.90000E+0004 -0.29236E+0004 -0.49613E-0008 -0.85411E-0008  0.42423E-0008
  0.90000E+0004 -0.30000E+0004 -0.71583E-0008 -0.12302E-0007  0.58016E-0008
  0.90432E+0004 -0.30000E+0004 -0.77864E-0008 -0.13183E-0007  0.60177E-0008
  0.91250E+0004 -0.30000E+0004 -0.88640E-0008 -0.14645E-0007  0.63271E-0008
  0.92068E+0004 -0.30000E+0004 -0.97763E-0008 -0.15819E-0007  0.65077E-0008
  0.92500E+0004 -0.30000E+0004 -0.10185E-0007 -0.16316E-0007  0.65520E-0008
  0.90000E+0004 -0.29868E+0004 -0.68134E-0008 -0.11718E-0007  0.55642E-0008
  0.90432E+0004 -0.29868E+0004 -0.74670E-0008 -0.12647E-0007  0.58049E-0008
  0.91250E+0004 -0.29867E+0004 -0.85958E-0008 -0.14204E-0007  0.61610E-0008
  0.92068E+0004 -0.29867E+0004 -0.95625E-0008 -0.15475E-0007  0.63878E-0008
  0.92500E+0004 -0.29867E+0004 -0.10001E-0007 -0.16024E-0007  0.64561E-0008
  0.90000E+0004 -0.29618E+0004 -0.61193E-0008 -0.10535E-0007  0.50774E-0008
  0.90432E+0004 -0.29617E+0004 -0.68198E-0008 -0.11554E-0007  0.53644E-0008
  0.91250E+0004 -0.29616E+0004 -0.80440E-0008 -0.13288E-0007  0.58095E-0008
  0.92068E+0004 -0.29614E+0004 -0.91128E-0008 -0.14744E-0007  0.61249E-0008
  0.92500E+0004 -0.29614E+0004 -0.96068E-0008 -0.15392E-0007  0.62392E-0008
  0.90000E+0004 -0.29368E+0004 -0.53741E-0008 -0.92545E-0008  0.45430E-0008
  0.90432E+0004 -0.29367E+0004 -0.61196E-0008 -0.10361E-0007  0.48760E-0008
  0.91250E+0004 -0.29364E+0004 -0.74362E-0008 -0.12270E-0007  0.54099E-0008
  0.92068E+0004 -0.29362E+0004 -0.86054E-0008 -0.13908E-0007  0.58147E-0008
  0.92500E+0004 -0.29361E+0004 -0.91548E-0008 -0.14655E-0007  0.59759E-0008
  0.90000E+0004 -0.29236E+0004 -0.49613E-0008 -0.85411E-0008  0.42423E-0008
  0.90432E+0004 -0.29234E+0004 -0.57296E-0008 -0.96925E-0008  0.45992E-0008
  0.91250E+0004 -0.29232E+0004 -0.70935E-0008 -0.11692E-0007  0.51797E-0008
  0.92068E+0004 -0.29229E+0004 -0.83147E-0008 -0.13426E-0007  0.56319E-0008
  0.92500E+0004 -0.29227E+0004 -0.88930E-0008 -0.14224E-0007  0.58180E-0008
  0.92500E+0004 -0.30000E+0004 -0.10185E-0007 -0.16316E-0007  0.65520E-0008
  0.92932E+0004 -0.30000E+0004 -0.10540E-0007 -0.16729E-0007  0.65628E-0008
  0.93750E+0004 -0.30000E+0004 -0.11063E-0007 -0.17271E-0007  0.64944E-0008
  0.94568E+0004 -0.30000E+0004 -0.11379E-0007 -0.17502E-0007  0.63186E-0008
  0.95000E+0004 -0.30000E+0004 -0.11462E-0007 -0.17500E-0007  0.61866E-0008
  0.92500E+0004 -0.29867E+0004 -0.10001E-0007 -0.16024E-0007  0.64561E-0008
  0.92932E+0004 -0.29866E+0004 -0.10386E-0007 -0.16488E-0007  0.64903E-0008
  0.93750E+0004 -0.29866E+0004 -0.10965E-0007 -0.17127E-0007  0.64642E-0008
  0.94568E+0004 -0.29866E+0004 -0.11339E-0007 -0.17451E-0007  0.63279E-0008
  0.95000E+0004 -0.29865E+0004 -0.11451E-0007 -0.17495E-0007  0.62151E-0008
  0.92500E+0004 -0.29614E+0004 -0.96068E-0008 -0.15392E-0007  0.62392E-0008
  0.92932E+0004 -0.29613E+0004 -0.10049E-0007 -0.15954E-0007  0.63187E-0008
  0.93750E+0004 -0.29612E+0004 -0.10738E-0007 -0.16779E-0007  0.63753E-0008
  0.94568E+0004 -0.29611E+0004 -0.11220E-0007 -0.17282E-0007  0.63163E-0008
  0.95000E+0004 -0.29610E+0004 -0.11388E-0007 -0.17418E-0007  0.62416E-0008
  0.92500E+0004 -0.29361E+0004 -0.91548E-0008 -0.14655E-0007  0.59759E-0008
  0.92932E+0004 -0.29360E+0004 -0.96542E-0008 -0.15317E-0007  0.61017E-0008
  0.93750E+0004 -0.29358E+0004 -0.10453E-0007 -0.16330E-0007  0.62436E-0008
  0.94568E+0004 -0.29356E+0004 -0.11046E-0007 -0.17018E-0007  0.62652E-0008
  0.95000E+0004 -0.29355E+0004 -0.11272E-0007 -0.17248E-0007  0.62306E-0008
  0.92500E+0004 -0.29227E+0004 -0.88930E-0008 -0.14224E-0007  0.58180E-0008
  0.92932E+0004 -0.29226E+0004 -0.94222E-0008 -0.14939E-0007  0.59686E-0008
  0.93750E+0004 -0.29224E+0004 -0.10279E-0007 -0.16052E-0007  0.61565E-0008
  0.94568E+0004 -0.29221E+0004 -0.10931E-0007 -0.16839E-0007  0.62218E-0008
  0.95000E+0004 -0.29220E+0004 -0.11188E-0007 -0.17121E-0007  0.62091E-0008
  0.95000E+0004 -0.30000E+0004 -0.11462E-0007 -0.17500E-0007  0.61866E-0008
  0.95432E+0004 -0.30000E+0004 -0.11487E-0007 -0.17415E-0007  0.60303E-0008
  0.96250E+0004 -0.30000E+0004 -0.11378E-0007 -0.17033E-0007  0.56743E-0008
  0.97068E+0004 -0.30000E+0004 -0.11069E-0007 -0.16382E-0007  0.52535E-0008
  0.97500E+0004 -0.30000E+0004 -0.10831E-0007 -0.15939E-0007  0.50109E-0008
  0.95000E+0004 -0.29865E+0004 -0.11451E-0007 -0.17495E-0007  0.62151E-0008
  0.95432E+0004 -0.29865E+0004 -0.11504E-0007 -0.17455E-0007  0.60769E-0008
  0.96250E+0004 -0.29865E+0004 -0.11445E-0007 -0.17152E-0007  0.57516E-0008
  0.97068E+0004 -0.29865E+0004 -0.11183E-0007 -0.16571E-0007  0.53568E-0008
  0.97500E+0004 -0.29865E+0004 -0.10967E-0007 -0.16161E-0007  0.51258E-0008
  0.95000E+0004 -0.29610E+0004 -0.11388E-0007 -0.17418E-0007  0.62416E-0008
  0.95432E+0004 -0.29610E+0004 -0.11497E-0007 -0.17466E-0007  0.61394E-0008
  0.96250E+0004 -0.29609E+0004 -0.11538E-0007 -0.17320E-0007  0.58760E-0008
  0.97068E+0004 -0.29609E+0004 -0.11367E-0007 -0.16879E-0007  0.55339E-0008
  0.97500E+0004 -0.29609E+0004 -0.11196E-0007 -0.16535E-0007  0.53269E-0008
  0.95000E+0004 -0.29355E+0004 -0.11272E-0007 -0.17248E-0007  0.62306E-0008
  0.95432E+0004 -0.29354E+0004 -0.11438E-0007 -0.17389E-0007  0.61666E-0008
  0.96250E+0004 -0.29354E+0004 -0.11583E-0007 -0.17408E-0007  0.59695E-0008
  0.97068E+0004 -0.29353E+0004 -0.11509E-0007 -0.17117E-0007  0.56849E-0008
  0.97500E+0004 -0.29353E+0004 -0.11385E-0007 -0.16845E-0007  0.55044E-0008
  0.95000E+0004 -0.29220E+0004 -0.11188E-0007 -0.17121E-0007  0.62091E-0008
  0.95432E+0004 -0.29220E+0004 -0.11385E-0007 -0.17311E-0007  0.61661E-0008
  0.96250E+0004 -0.29219E+0004 -0.11587E-0007 -0.17421E-0007  0.60057E-0008
  0.97068E+0004 -0.29218E+0004 -0.11566E-0007 -0.17213E-0007  0.57534E-0008
  0.97500E+0004 -0.29218E+0004 -0.11468E-0007 -0.16981E-0007  0.55879E-0008
  0.97500E+0004 -0.30000E+0004 -0.10831E-0007 -0.15939E-0007  0.50109E-0008
  0.97932E+0004 -0.30000E+0004 -0.10544E-0007 -0.15434E-0007  0.47572E-0008
  0.98750E+0004 -0.30000E+0004 -0.98752E-0008 -0.14323E-0007  0.42543E-0008
  0.99568E+0004 -0.30000E+0004 -0.90643E-0008 -0.13042E-0007  0.37362E-0008
  0.10000E+0005 -0.30000E+0004 -0.85881E-0008 -0.12313E-0007  0.34618E-0008
  0.97500E+0004 -0.29865E+0004 -0.10967E-0007 -0.16161E-0007  0.51258E-0008
  0.97932E+0004 -0.29865E+0004 -0.10700E-0007 -0.15685E-0007  0.48820E-0008
  0.98750E+0004 -0.29865E+0004 -0.10064E-0007 -0.14620E-0007  0.43941E-0008
  0.99568E+0004 -0.29866E+0004 -0.92788E-0008 -0.13375E-0007  0.38857E-0008
  0.10000E+0005 -0.29866E+0004 -0.88132E-0008 -0.12659E-0007  0.36146E-0008
  0.97500E+0004 -0.29609E+0004 -0.11196E-0007 -0.16535E-0007  0.53269E-0008
  0.97932E+0004 -0.29609E+0004 -0.10969E-0007 -0.16119E-0007  0.51041E-0008
  0.98750E+0004 -0.29610E+0004 -0.10401E-0007 -0.15152E-0007  0.46480E-0008
  0.99568E+0004 -0.29611E+0004 -0.96699E-0008 -0.13981E-0007  0.41617E-0008
  0.10000E+0005 -0.29612E+0004 -0.92269E-0008 -0.13295E-0007  0.38983E-0008
  0.97500E+0004 -0.29353E+0004 -0.11385E-0007 -0.16845E-0007  0.55044E-0008
  0.97932E+0004 -0.29354E+0004 -0.11203E-0007 -0.16495E-0007  0.53052E-0008
  0.98750E+0004 -0.29355E+0004 -0.10709E-0007 -0.15636E-0007  0.48859E-0008
  0.99568E+0004 -0.29357E+0004 -0.10038E-0007 -0.14550E-0007  0.44262E-0008
  0.10000E+0005 -0.29358E+0004 -0.96213E-0008 -0.13900E-0007  0.41729E-0008
  0.97500E+0004 -0.29218E+0004 -0.11468E-0007 -0.16981E-0007  0.55879E-0008
  0.97932E+0004 -0.29219E+0004 -0.11310E-0007 -0.16668E-0007  0.54021E-0008
  0.98750E+0004 -0.29221E+0004 -0.10858E-0007 -0.15870E-0007  0.50042E-0008
  0.99568E+0004 -0.29223E+0004 -0.10222E-0007 -0.14835E-0007  0.45605E-0008
  0.10000E+0005 -0.29224E+0004 -0.98205E-0008 -0.14206E-0007  0.43134E-0008
  0.10000E+0005 -0.30000E+0004 -0.85881E-0008 -0.12313E-0007  0.34618E-0008
  0.10043E+0005 -0.30000E+0004 -0.80840E-0008 -0.11553E-0007  0.31893E-0008
  0.10125E+0005 -0.30000E+0004 -0.70673E-0008 -0.10056E-0007  0.26851E-0008
  0.10207E+0005 -0.30000E+0004 -0.59969E-0008 -0.85179E-0008  0.22065E-0008
  0.10250E+0005 -0.30000E+0004 -0.54212E-0008 -0.77044E-0008  0.19677E-0008
  0.10000E+0005 -0.29866E+0004 -0.88132E-0008 -0.12659E-0007  0.36146E-0008
  0.10043E+0005 -0.29866E+0004 -0.83171E-0008 -0.11909E-0007  0.33437E-0008
  0.10125E+0005 -0.29867E+0004 -0.73098E-0008 -0.10422E-0007  0.28394E-0008
  0.10207E+0005 -0.29868E+0004 -0.62415E-0008 -0.88827E-0008  0.23566E-0008
  0.10250E+0005 -0.29868E+0004 -0.56642E-0008 -0.80647E-0008  0.21143E-0008
  0.10000E+0005 -0.29612E+0004 -0.92269E-0008 -0.13295E-0007  0.38983E-0008
  0.10043E+0005 -0.29613E+0004 -0.87487E-0008 -0.12568E-0007  0.36322E-0008
  0.10125E+0005 -0.29615E+0004 -0.77640E-0008 -0.11106E-0007  0.31303E-0008
  0.10207E+0005 -0.29618E+0004 -0.67041E-0008 -0.95724E-0008  0.26422E-0008
  0.10250E+0005 -0.29619E+0004 -0.61258E-0008 -0.87493E-0008  0.23943E-0008
  0.10000E+0005 -0.29358E+0004 -0.96213E-0008 -0.13900E-0007  0.41729E-0008
  0.10043E+0005 -0.29360E+0004 -0.91644E-0008 -0.13202E-0007  0.39138E-0008
  0.10125E+0005 -0.29364E+0004 -0.82088E-0008 -0.11777E-0007  0.34180E-0008
  0.10207E+0005 -0.29367E+0004 -0.71632E-0008 -0.10257E-0007  0.29279E-0008
  0.10250E+0005 -0.29369E+0004 -0.65867E-0008 -0.94331E-0008  0.26760E-0008
  0.10000E+0005 -0.29224E+0004 -0.98205E-0008 -0.14206E-0007  0.43134E-0008
  0.10043E+0005 -0.29226E+0004 -0.93763E-0008 -0.13525E-0007  0.40589E-0008
  0.10125E+0005 -0.29231E+0004 -0.84387E-0008 -0.12123E-0007  0.35680E-0008
  0.10207E+0005 -0.29235E+0004 -0.74031E-0008 -0.10615E-0007  0.30782E-0008
  0.10250E+0005 -0.29238E+0004 -0.68289E-0008 -0.97922E-0008  0.28247E-0008
  0.10250E+0005 -0.30000E+0004 -0.54212E-0008 -0.77044E-0008  0.19677E-0008
  0.10293E+0005 -0.30000E+0004 -0.48437E-0008 -0.68965E-0008  0.17396E-0008
  0.10375E+0005 -0.30000E+0004 -0.37595E-0008 -0.54011E-0008  0.13407E-0008
  0.10457E+0005 -0.30000E+0004 -0.27127E-0008 -0.39807E-0008  0.98913E-0009
  0.10500E+0005 -0.30000E+0004 -0.21841E-0008 -0.32720E-0008  0.82377E-0009
  0.10250E+0005 -0.29868E+0004 -0.56642E-0008 -0.80647E-0008  0.21143E-0008
  0.10293E+0005 -0.29869E+0004 -0.50835E-0008 -0.72503E-0008  0.18821E-0008
  0.10375E+0005 -0.29869E+0004 -0.39888E-0008 -0.57364E-0008  0.14734E-0008
  0.10457E+0005 -0.29870E+0004 -0.29265E-0008 -0.42910E-0008  0.11101E-0008
  0.10500E+0005 -0.29870E+0004 -0.23880E-0008 -0.35670E-0008  0.93793E-0009
  0.10250E+0005 -0.29619E+0004 -0.61258E-0008 -0.87493E-0008  0.23943E-0008
  0.10293E+0005 -0.29620E+0004 -0.55408E-0008 -0.79253E-0008  0.21551E-0008
  0.10375E+0005 -0.29622E+0004 -0.44294E-0008 -0.63811E-0008  0.17293E-0008
  0.10457E+0005 -0.29624E+0004 -0.33401E-0008 -0.48918E-0008  0.13447E-0008
  0.10500E+0005 -0.29625E+0004 -0.27841E-0008 -0.41402E-0008  0.11601E-0008
  0.10250E+0005 -0.29369E+0004 -0.65867E-0008 -0.94331E-0008  0.26760E-0008
  0.10293E+0005 -0.29371E+0004 -0.60002E-0008 -0.86034E-0008  0.24310E-0008
  0.10375E+0005 -0.29374E+0004 -0.48763E-0008 -0.70354E-0008  0.19900E-0008
  0.10457E+0005 -0.29377E+0004 -0.37637E-0008 -0.55075E-0008  0.15857E-0008
  0.10500E+0005 -0.29379E+0004 -0.31916E-0008 -0.47305E-0008  0.13893E-0008
  0.10250E+0005 -0.29238E+0004 -0.68289E-0008 -0.97922E-0008  0.28247E-0008
  0.10293E+0005 -0.29240E+0004 -0.62426E-0008 -0.89613E-0008  0.25773E-0008
  0.10375E+0005 -0.29244E+0004 -0.51142E-0008 -0.73835E-0008  0.21292E-0008
  0.10457E+0005 -0.29247E+0004 -0.39908E-0008 -0.58375E-0008  0.17151E-0008
  0.10500E+0005 -0.29249E+0004 -0.34108E-0008 -0.50481E-0008  0.15128E-0008
  0.10500E+0005 -0.30000E+0004 -0.21841E-0008 -0.32720E-0008  0.82377E-0009
  0.10543E+0005 -0.30000E+0004 -0.16761E-0008 -0.25957E-0008  0.67212E-0009
  0.10625E+0005 -0.30000E+0004 -0.77990E-0009 -0.14148E-0008  0.42310E-0009
  0.10707E+0005 -0.30000E+0004  0.15750E-0010 -0.37903E-0009  0.22245E-0009
  0.10750E+0005 -0.30000E+0004  0.39083E-0009  0.10501E-0009  0.13508E-0009
  0.10500E+0005 -0.29870E+0004 -0.23880E-0008 -0.35670E-0008  0.93793E-0009
  0.10543E+0005 -0.29871E+0004 -0.18693E-0008 -0.28743E-0008  0.77937E-0009
  0.10625E+0005 -0.29871E+0004 -0.95065E-0009 -0.16599E-0008  0.51671E-0009
  0.10707E+0005 -0.29872E+0004 -0.13078E-0009 -0.58887E-0009  0.30227E-0009
  0.10750E+0005 -0.29872E+0004  0.25749E-0009 -0.85969E-0010  0.20781E-0009
  0.10500E+0005 -0.29625E+0004 -0.27841E-0008 -0.41402E-0008  0.11601E-0008
  0.10543E+0005 -0.29626E+0004 -0.22458E-0008 -0.34177E-0008  0.98864E-0009
  0.10625E+0005 -0.29627E+0004 -0.12858E-0008 -0.21414E-0008  0.70043E-0009
  0.10707E+0005 -0.29629E+0004 -0.42057E-0009 -0.10042E-0008  0.45988E-0009
  0.10750E+0005 -0.29630E+0004 -0.74656E-0011 -0.46563E-0009  0.35181E-0009
  0.10500E+0005 -0.29379E+0004 -0.31916E-0008 -0.47305E-0008  0.13893E-0008
  0.10543E+0005 -0.29380E+0004 -0.26351E-0008 -0.39798E-0008  0.12053E-0008
  0.10625E+0005 -0.29383E+0004 -0.16355E-0008 -0.26442E-0008  0.89199E-0009
  0.10707E+0005 -0.29386E+0004 -0.72593E-0009 -0.14421E-0008  0.62545E-0009
  0.10750E+0005 -0.29387E+0004 -0.28824E-0009 -0.86806E-0009  0.50365E-0009
  0.10500E+0005 -0.29249E+0004 -0.34108E-0008 -0.50481E-0008  0.15128E-0008
  0.10543E+0005 -0.29251E+0004 -0.28453E-0008 -0.42835E-0008  0.13224E-0008
  0.10625E+0005 -0.29254E+0004 -0.18257E-0008 -0.29176E-0008  0.99604E-0009
  0.10707E+0005 -0.29258E+0004 -0.89324E-0009 -0.16819E-0008  0.71583E-0009
  0.10750E+0005 -0.29259E+0004 -0.44269E-0009 -0.10894E-0008  0.58680E-0009
  0.10750E+0005 -0.30000E+0004  0.39083E-0009  0.10501E-0009  0.13508E-0009
  0.10793E+0005 -0.30000E+0004  0.73367E-0009  0.54510E-0009  0.59694E-0010
  0.10875E+0005 -0.30000E+0004  0.12924E-0008  0.12572E-0008 -0.52698E-0010
  0.10957E+0005 -0.30000E+0004  0.17313E-0008  0.18122E-0008 -0.12965E-0009
  0.11000E+0005 -0.30000E+0004  0.19154E-0008  0.20439E-0008 -0.15792E-0009
  0.10750E+0005 -0.29872E+0004  0.25749E-0009 -0.85969E-0010  0.20781E-0009
  0.10793E+0005 -0.29872E+0004  0.61355E-0009  0.37293E-0009  0.12541E-0009
  0.10875E+0005 -0.29873E+0004  0.11971E-0008  0.11198E-0008  0.37365E-0012
  0.10957E+0005 -0.29874E+0004  0.16597E-0008  0.17076E-0008 -0.88164E-0010
  0.11000E+0005 -0.29874E+0004  0.18555E-0008  0.19555E-0008 -0.12207E-0009
  0.10750E+0005 -0.29630E+0004 -0.74656E-0011 -0.46563E-0009  0.35181E-0009
  0.10793E+0005 -0.29631E+0004  0.37377E-0009  0.29119E-0010  0.25593E-0009
  0.10875E+0005 -0.29633E+0004  0.10047E-0008  0.84272E-0009  0.10645E-0009
  0.10957E+0005 -0.29635E+0004  0.15129E-0008  0.14938E-0008 -0.46807E-0011
  0.11000E+0005 -0.29636E+0004  0.17317E-0008  0.17732E-0008 -0.49538E-0010
  0.10750E+0005 -0.29387E+0004 -0.28824E-0009 -0.86806E-0009  0.50365E-0009
  0.10793E+0005 -0.29389E+0004  0.11813E-0009 -0.33741E-0009  0.39413E-0009
  0.10875E+0005 -0.29392E+0004  0.79687E-0009  0.54364E-0009  0.21968E-0009
  0.10957E+0005 -0.29395E+0004  0.13516E-0008  0.12595E-0008  0.85297E-0010
  0.11000E+0005 -0.29397E+0004  0.15939E-0008  0.15713E-0008  0.29065E-0010
  0.10750E+0005 -0.29259E+0004 -0.44269E-0009 -0.10894E-0008  0.58680E-0009
  0.10793E+0005 -0.29262E+0004 -0.23122E-0010 -0.53985E-0009  0.47002E-0009
  0.10875E+0005 -0.29265E+0004  0.68096E-0009  0.37698E-0009  0.28230E-0009
  0.10957E+0005 -0.29269E+0004  0.12606E-0008  0.11276E-0008  0.13538E-0009
  0.11000E+0005 -0.29271E+0004  0.15156E-0008  0.14568E-0008  0.73057E-0010
  0.11000E+0005 -0.30000E+0004  0.19154E-0008  0.20439E-0008 -0.15792E-0009
  0.11043E+0005 -0.30000E+0004  0.20680E-0008  0.22356E-0008 -0.17859E-0009
  0.11125E+0005 -0.30000E+0004  0.22746E-0008  0.24953E-0008 -0.20041E-0009
  0.11207E+0005 -0.30000E+0004  0.23823E-0008  0.26326E-0008 -0.20380E-0009
  0.11250E+0005 -0.30000E+0004  0.24034E-0008  0.26615E-0008 -0.19996E-0009
  0.11000E+0005 -0.29874E+0004  0.18555E-0008  0.19555E-0008 -0.12207E-0009
  0.11043E+0005 -0.29875E+0004  0.20193E-0008  0.21624E-0008 -0.14804E-0009
  0.11125E+0005 -0.29875E+0004  0.22453E-0008  0.24484E-0008 -0.17873E-0009
  0.11207E+0005 -0.29876E+0004  0.23697E-0008  0.26081E-0008 -0.18969E-0009
  0.11250E+0005 -0.29876E+0004  0.23984E-0008  0.26472E-0008 -0.18919E-0009
  0.11000E+0005 -0.29636E+0004  0.17317E-0008  0.17732E-0008 -0.49538E-0010
  0.11043E+0005 -0.29637E+0004  0.19172E-0008  0.20099E-0008 -0.85837E-0010
  0.11125E+0005 -0.29639E+0004  0.21813E-0008  0.23475E-0008 -0.13407E-0009
  0.11207E+0005 -0.29641E+0004  0.23387E-0008  0.25516E-0008 -0.15989E-0009
  0.11250E+0005 -0.29642E+0004  0.23826E-0008  0.26111E-0008 -0.16617E-0009
  0.11000E+0005 -0.29397E+0004  0.15939E-0008  0.15713E-0008  0.29065E-0010
  0.11043E+0005 -0.29399E+0004  0.18021E-0008  0.18390E-0008 -0.17984E-0010
  0.11125E+0005 -0.29402E+0004  0.21058E-0008  0.22304E-0008 -0.84622E-0010
  0.11207E+0005 -0.29405E+0004  0.22978E-0008  0.24815E-0008 -0.12612E-0009
  0.11250E+0005 -0.29407E+0004  0.23580E-0008  0.25627E-0008 -0.13965E-0009
  0.11000E+0005 -0.29271E+0004  0.15156E-0008  0.14568E-0008  0.73057E-0010
  0.11043E+0005 -0.29273E+0004  0.17360E-0008  0.17413E-0008  0.20177E-0010
  0.11125E+0005 -0.29277E+0004  0.20611E-0008  0.21620E-0008 -0.56524E-0010
  0.11207E+0005 -0.29281E+0004  0.22721E-0008  0.24387E-0008 -0.10668E-0009
  0.11250E+0005 -0.29284E+0004  0.23412E-0008  0.25320E-0008 -0.12418E-0009
  0.11250E+0005 -0.30000E+0004  0.24034E-0008  0.26615E-0008 -0.19996E-0009
  0.11293E+0005 -0.30000E+0004  0.24024E-0008  0.26638E-0008 -0.19309E-0009
  0.11375E+0005 -0.30000E+0004  0.23474E-0008  0.26047E-0008 -0.17406E-0009
  0.11457E+0005 -0.30000E+0004  0.22353E-0008  0.24784E-0008 -0.15005E-0009
  0.11500E+0005 -0.30000E+0004  0.21580E-0008  0.23907E-0008 -0.13649E-0009
  0.11250E+0005 -0.29876E+0004  0.23984E-0008  0.26472E-0008 -0.18919E-0009
  0.11293E+0005 -0.29877E+0004  0.24043E-0008  0.26586E-0008 -0.18536E-0009
  0.11375E+0005 -0.29877E+0004  0.23601E-0008  0.26140E-0008 -0.17104E-0009
  0.11457E+0005 -0.29878E+0004  0.22561E-0008  0.24983E-0008 -0.15062E-0009
  0.11500E+0005 -0.29878E+0004  0.21820E-0008  0.24149E-0008 -0.13849E-0009
  0.11250E+0005 -0.29642E+0004  0.23826E-0008  0.26111E-0008 -0.16617E-0009
  0.11293E+0005 -0.29643E+0004  0.24022E-0008  0.26408E-0008 -0.16837E-0009
  0.11375E+0005 -0.29645E+0004  0.23798E-0008  0.26252E-0008 -0.16359E-0009
  0.11457E+0005 -0.29647E+0004  0.22922E-0008  0.25314E-0008 -0.15040E-0009
  0.11500E+0005 -0.29648E+0004  0.22248E-0008  0.24570E-0008 -0.14126E-0009
  0.11250E+0005 -0.29407E+0004  0.23580E-0008  0.25627E-0008 -0.13965E-0009
  0.11293E+0005 -0.29409E+0004  0.23922E-0008  0.26120E-0008 -0.14825E-0009
  0.11375E+0005 -0.29412E+0004  0.23933E-0008  0.26277E-0008 -0.15370E-0009
  0.11457E+0005 -0.29415E+0004  0.23237E-0008  0.25581E-0008 -0.14839E-0009
  0.11500E+0005 -0.29417E+0004  0.22637E-0008  0.24936E-0008 -0.14252E-0009
  0.11250E+0005 -0.29284E+0004  0.23412E-0008  0.25320E-0008 -0.12418E-0009
  0.11293E+0005 -0.29286E+0004  0.23835E-0008  0.25921E-0008 -0.13632E-0009
  0.11375E+0005 -0.29289E+0004  0.23977E-0008  0.26254E-0008 -0.14747E-0009
  0.11457E+0005 -0.29293E+0004  0.23383E-0008  0.25693E-0008 -0.14655E-0009
  0.11500E+0005 -0.29295E+0004  0.22826E-0008  0.25105E-0008 -0.14255E-0009
  0.11500E+0005 -0.30000E+0004  0.21580E-0008  0.23907E-0008 -0.13649E-0009
  0.11543E+0005 -0.30000E+0004  0.20709E-0008  0.22918E-0008 -0.12272E-0009
  0.11625E+0005 -0.30000E+0004  0.18857E-0008  0.20817E-0008 -0.97194E-0010
  0.11707E+0005 -0.30000E+0004  0.16843E-0008  0.18539E-0008 -0.73632E-0010
  0.11750E+0005 -0.30000E+0004  0.15752E-0008  0.17308E-0008 -0.62325E-0010
  0.11500E+0005 -0.29878E+0004  0.21820E-0008  0.24149E-0008 -0.13849E-0009
  0.11543E+0005 -0.29879E+0004  0.20975E-0008  0.23194E-0008 -0.12592E-0009
  0.11625E+0005 -0.29879E+0004  0.19154E-0008  0.21136E-0008 -0.10201E-0009
  0.11707E+0005 -0.29880E+0004  0.17153E-0008  0.18879E-0008 -0.79394E-0010
  0.11750E+0005 -0.29880E+0004  0.16063E-0008  0.17651E-0008 -0.68310E-0010
  0.11500E+0005 -0.29648E+0004  0.22248E-0008  0.24570E-0008 -0.14126E-0009
  0.11543E+0005 -0.29648E+0004  0.21456E-0008  0.23687E-0008 -0.13115E-0009
  0.11625E+0005 -0.29650E+0004  0.19705E-0008  0.21724E-0008 -0.11064E-0009
  0.11707E+0005 -0.29652E+0004  0.17736E-0008  0.19514E-0008 -0.90004E-0010
  0.11750E+0005 -0.29653E+0004  0.16649E-0008  0.18296E-0008 -0.79534E-0010
  0.11500E+0005 -0.29417E+0004  0.22637E-0008  0.24936E-0008 -0.14252E-0009
  0.11543E+0005 -0.29418E+0004  0.21906E-0008  0.24135E-0008 -0.13514E-0009
  0.11625E+0005 -0.29421E+0004  0.20236E-0008  0.22284E-0008 -0.11846E-0009
  0.11707E+0005 -0.29424E+0004  0.18309E-0008  0.20134E-0008 -0.10012E-0009
  0.11750E+0005 -0.29425E+0004  0.17231E-0008  0.18931E-0008 -0.90400E-0010
  0.11500E+0005 -0.29295E+0004  0.22826E-0008  0.25105E-0008 -0.14255E-0009
  0.11543E+0005 -0.29297E+0004  0.22130E-0008  0.24352E-0008 -0.13670E-0009
  0.11625E+0005 -0.29300E+0004  0.20508E-0008  0.22566E-0008 -0.12220E-0009
  0.11707E+0005 -0.29303E+0004  0.18607E-0008  0.20454E-0008 -0.10525E-0009
  0.11750E+0005 -0.29305E+0004  0.17535E-0008  0.19261E-0008 -0.95932E-0010
  0.11750E+0005 -0.30000E+0004  0.15752E-0008  0.17308E-0008 -0.62325E-0010
  0.11793E+0005 -0.30000E+0004  0.14658E-0008  0.16079E-0008 -0.51907E-0010
  0.11875E+0005 -0.30000E+0004  0.12623E-0008  0.13798E-0008 -0.34803E-0010
  0.11957E+0005 -0.30000E+0004  0.10687E-0008  0.11641E-0008 -0.21242E-0010
  0.12000E+0005 -0.30000E+0004  0.97246E-0009  0.10572E-0008 -0.15383E-0010
  0.11750E+0005 -0.29880E+0004  0.16063E-0008  0.17651E-0008 -0.68310E-0010
  0.11793E+0005 -0.29880E+0004  0.14966E-0008  0.16420E-0008 -0.58092E-0010
  0.11875E+0005 -0.29881E+0004  0.12916E-0008  0.14125E-0008 -0.40924E-0010
  0.11957E+0005 -0.29881E+0004  0.10959E-0008  0.11944E-0008 -0.26925E-0010
  0.12000E+0005 -0.29881E+0004  0.99824E-0009  0.10859E-0008 -0.20831E-0010
  0.11750E+0005 -0.29653E+0004  0.16649E-0008  0.18296E-0008 -0.79534E-0010
  0.11793E+0005 -0.29653E+0004  0.15550E-0008  0.17064E-0008 -0.69586E-0010
  0.11875E+0005 -0.29655E+0004  0.13477E-0008  0.14748E-0008 -0.52468E-0010
  0.11957E+0005 -0.29656E+0004  0.11481E-0008  0.12525E-0008 -0.37908E-0010
  0.12000E+0005 -0.29657E+0004  0.10479E-0008  0.11413E-0008 -0.31319E-0010
  0.11750E+0005 -0.29425E+0004  0.17231E-0008  0.18931E-0008 -0.90400E-0010
  0.11793E+0005 -0.29426E+0004  0.16133E-0008  0.17704E-0008 -0.80864E-0010
  0.11875E+0005 -0.29429E+0004  0.14043E-0008  0.15375E-0008 -0.63937E-0010
  0.11957E+0005 -0.29431E+0004  0.12011E-0008  0.13115E-0008 -0.48959E-0010
  0.12000E+0005 -0.29432E+0004  0.10985E-0008  0.11977E-0008 -0.41950E-0010
  0.11750E+0005 -0.29305E+0004  0.17535E-0008  0.19261E-0008 -0.95932E-0010
  0.11793E+0005 -0.29307E+0004  0.16439E-0008  0.18040E-0008 -0.86736E-0010
  0.11875E+0005 -0.29309E+0004  0.14343E-0008  0.15706E-0008 -0.69970E-0010
  0.11957E+0005 -0.29312E+0004  0.12294E-0008  0.13429E-0008 -0.54814E-0010
  0.12000E+0005 -0.29313E+0004  0.11256E-0008  0.12278E-0008 -0.47612E-0010
  0.12000E+0005 -0.30000E+0004  0.97246E-0009  0.10572E-0008 -0.15383E-0010
  0.12043E+0005 -0.30000E+0004  0.88083E-0009  0.95572E-0009 -0.10402E-0010
  0.12125E+0005 -0.30000E+0004  0.72124E-0009  0.77968E-0009 -0.31156E-0011
  0.12207E+0005 -0.30000E+0004  0.58122E-0009  0.62596E-0009  0.18067E-0011
  0.12250E+0005 -0.30000E+0004  0.51537E-0009  0.55396E-0009  0.35894E-0011
  0.12000E+0005 -0.29881E+0004  0.99824E-0009  0.10859E-0008 -0.20831E-0010
  0.12043E+0005 -0.29882E+0004  0.90510E-0009  0.98278E-0009 -0.15572E-0010
  0.12125E+0005 -0.29882E+0004  0.74250E-0009  0.80336E-0009 -0.76470E-0011
  0.12207E+0005 -0.29883E+0004  0.59940E-0009  0.64619E-0009 -0.20871E-0011
  0.12250E+0005 -0.29883E+0004  0.53197E-0009  0.57240E-0009  0.37303E-0013
  0.12000E+0005 -0.29657E+0004  0.10479E-0008  0.11413E-0008 -0.31319E-0010
  0.12043E+0005 -0.29658E+0004  0.95195E-0009  0.10350E-0008 -0.25528E-0010
  0.12125E+0005 -0.29659E+0004  0.78370E-0009  0.84929E-0009 -0.16416E-0010
  0.12207E+0005 -0.29661E+0004  0.63482E-0009  0.68562E-0009 -0.95925E-0011
  0.12250E+0005 -0.29662E+0004  0.56437E-0009  0.60847E-0009 -0.68571E-0011
  0.12000E+0005 -0.29432E+0004  0.10985E-0008  0.11977E-0008 -0.41950E-0010
  0.12043E+0005 -0.29433E+0004  0.99991E-0009  0.10885E-0008 -0.35626E-0010
  0.12125E+0005 -0.29436E+0004  0.82611E-0009  0.89658E-0009 -0.25377E-0010
  0.12207E+0005 -0.29439E+0004  0.67145E-0009  0.72645E-0009 -0.17304E-0010
  0.12250E+0005 -0.29440E+0004  0.59796E-0009  0.64590E-0009 -0.13931E-0010
  0.12000E+0005 -0.29313E+0004  0.11256E-0008  0.12278E-0008 -0.47612E-0010
  0.12043E+0005 -0.29315E+0004  0.10256E-0008  0.11171E-0008 -0.40993E-0010
  0.12125E+0005 -0.29318E+0004  0.84897E-0009  0.92206E-0009 -0.30156E-0010
  0.12207E+0005 -0.29322E+0004  0.69126E-0009  0.74854E-0009 -0.21455E-0010
  0.12250E+0005 -0.29323E+0004  0.61618E-0009  0.66619E-0009 -0.17701E-0010
  0.12250E+0005 -0.30000E+0004  0.51537E-0009  0.55396E-0009  0.35894E-0011
  0.12293E+0005 -0.30000E+0004  0.45495E-0009  0.48805E-0009  0.48995E-0011
  0.12375E+0005 -0.30000E+0004  0.35485E-0009  0.37927E-0009  0.63148E-0011
  0.12457E+0005 -0.30000E+0004  0.27244E-0009  0.29015E-0009  0.67219E-0011
  0.12500E+0005 -0.30000E+0004  0.23545E-0009  0.25024E-0009  0.66843E-0011
  0.12250E+0005 -0.29883E+0004  0.53197E-0009  0.57240E-0009  0.37303E-0013
  0.12293E+0005 -0.29884E+0004  0.47002E-0009  0.50479E-0009  0.16865E-0011
  0.12375E+0005 -0.29884E+0004  0.36719E-0009  0.39294E-0009  0.37059E-0011
  0.12457E+0005 -0.29885E+0004  0.28234E-0009  0.30108E-0009  0.46549E-0011
  0.12500E+0005 -0.29886E+0004  0.24422E-0009  0.25994E-0009  0.48403E-0011
  0.12250E+0005 -0.29662E+0004  0.56437E-0009  0.60847E-0009 -0.68571E-0011
  0.12293E+0005 -0.29663E+0004  0.49946E-0009  0.53752E-0009 -0.45474E-0011
  0.12375E+0005 -0.29665E+0004  0.39138E-0009  0.41977E-0009 -0.13557E-0011
  0.12457E+0005 -0.29667E+0004  0.30182E-0009  0.32263E-0009  0.60835E-0012
  0.12500E+0005 -0.29669E+0004  0.26145E-0009  0.27900E-0009  0.12617E-0011
  0.12250E+0005 -0.29440E+0004  0.59796E-0009  0.64590E-0009 -0.13931E-0010
  0.12293E+0005 -0.29442E+0004  0.53005E-0009  0.57157E-0009 -0.10971E-0010
  0.12375E+0005 -0.29446E+0004  0.41661E-0009  0.44781E-0009 -0.65910E-0011
  0.12457E+0005 -0.29450E+0004  0.32220E-0009  0.34521E-0009 -0.35730E-0011
  0.12500E+0005 -0.29452E+0004  0.27954E-0009  0.29903E-0009 -0.24305E-0011
  0.12250E+0005 -0.29323E+0004  0.61618E-0009  0.66619E-0009 -0.17701E-0010
  0.12293E+0005 -0.29326E+0004  0.54665E-0009  0.59005E-0009 -0.14426E-0010
  0.12375E+0005 -0.29330E+0004  0.43036E-0009  0.46308E-0009 -0.94095E-0011
  0.12457E+0005 -0.29335E+0004  0.33333E-0009  0.35755E-0009 -0.58254E-0011
  0.12500E+0005 -0.29337E+0004  0.28943E-0009  0.30998E-0009 -0.44098E-0011
  0.12500E+0005 -0.30000E+0004  0.23545E-0009  0.25024E-0009  0.66843E-0011
  0.12543E+0005 -0.30000E+0004  0.20260E-0009  0.21495E-0009  0.64477E-0011
  0.12625E+0005 -0.30000E+0004  0.15051E-0009  0.15912E-0009  0.57883E-0011
  0.12707E+0005 -0.30000E+0004  0.10999E-0009  0.11589E-0009  0.49081E-0011
  0.12750E+0005 -0.30000E+0004  0.92618E-0010  0.97423E-0010  0.44404E-0011
  0.12500E+0005 -0.29886E+0004  0.24422E-0009  0.25994E-0009  0.48403E-0011
  0.12543E+0005 -0.29886E+0004  0.21030E-0009  0.22343E-0009  0.48588E-0011
  0.12625E+0005 -0.29887E+0004  0.15646E-0009  0.16564E-0009  0.45745E-0011
  0.12707E+0005 -0.29888E+0004  0.11451E-0009  0.12084E-0009  0.40038E-0011
  0.12750E+0005 -0.29888E+0004  0.96467E-0010  0.10162E-0009  0.36482E-0011
  0.12500E+0005 -0.29669E+0004  0.26145E-0009  0.27900E-0009  0.12617E-0011
  0.12543E+0005 -0.29670E+0004  0.22547E-0009  0.24017E-0009  0.17370E-0011
  0.12625E+0005 -0.29672E+0004  0.16821E-0009  0.17858E-0009  0.21800E-0011
  0.12707E+0005 -0.29675E+0004  0.12345E-0009  0.13064E-0009  0.22315E-0011
  0.12750E+0005 -0.29676E+0004  0.10414E-0009  0.11003E-0009  0.21282E-0011
  0.12500E+0005 -0.29452E+0004  0.27954E-0009  0.29903E-0009 -0.24305E-0011
  0.12543E+0005 -0.29454E+0004  0.24142E-0009  0.25780E-0009 -0.14845E-0011
  0.12625E+0005 -0.29458E+0004  0.18059E-0009  0.19225E-0009 -0.29730E-0012
  0.12707E+0005 -0.29462E+0004  0.13289E-0009  0.14101E-0009  0.38013E-0012
  0.12750E+0005 -0.29464E+0004  0.11229E-0009  0.11898E-0009  0.56145E-0012
  0.12500E+0005 -0.29337E+0004  0.28943E-0009  0.30998E-0009 -0.44098E-0011
  0.12543E+0005 -0.29340E+0004  0.25015E-0009  0.26745E-0009 -0.32222E-0011
  0.12625E+0005 -0.29345E+0004  0.18739E-0009  0.19976E-0009 -0.16451E-0011
  0.12707E+0005 -0.29349E+0004  0.13810E-0009  0.14672E-0009 -0.59080E-0012
  0.12750E+0005 -0.29352E+0004  0.11675E-0009  0.12390E-0009 -0.33265E-0012
  0.12750E+0005 -0.30000E+0004  0.92618E-0010  0.97423E-0010  0.44404E-0011
  0.12793E+0005 -0.30000E+0004  0.77637E-0010  0.81494E-0010  0.40131E-0011
  0.12875E+0005 -0.30000E+0004  0.54839E-0010  0.57385E-0010  0.31553E-0011
  0.12957E+0005 -0.30000E+0004  0.38092E-0010  0.39724E-0010  0.24352E-0011
  0.13000E+0005 -0.30000E+0004  0.31199E-0010  0.32491E-0010  0.20749E-0011
  0.12750E+0005 -0.29888E+0004  0.96467E-0010  0.10162E-0009  0.36482E-0011
  0.12793E+0005 -0.29888E+0004  0.80939E-0010  0.85115E-0010  0.33244E-0011
  0.12875E+0005 -0.29889E+0004  0.57266E-0010  0.60019E-0010  0.26847E-0011
  0.12957E+0005 -0.29890E+0004  0.39832E-0010  0.41612E-0010  0.20899E-0011
  0.13000E+0005 -0.29890E+0004  0.32662E-0010  0.34063E-0010  0.18132E-0011
  0.12750E+0005 -0.29676E+0004  0.10414E-0009  0.11003E-0009  0.21282E-0011
  0.12793E+0005 -0.29677E+0004  0.87492E-0010  0.92288E-0010  0.20121E-0011
  0.12875E+0005 -0.29678E+0004  0.62078E-0010  0.65270E-0010  0.17373E-0011
  0.12957E+0005 -0.29680E+0004  0.43295E-0010  0.45384E-0010  0.14098E-0011
  0.13000E+0005 -0.29681E+0004  0.35549E-0010  0.37205E-0010  0.12404E-0011
  0.12750E+0005 -0.29464E+0004  0.11229E-0009  0.11898E-0009  0.56145E-0012
  0.12793E+0005 -0.29465E+0004  0.94457E-0010  0.99918E-0010  0.67669E-0012
  0.12875E+0005 -0.29468E+0004  0.67191E-0010  0.70866E-0010  0.74874E-0012
  0.12957E+0005 -0.29471E+0004  0.46989E-0010  0.49418E-0010  0.70258E-0012
  0.13000E+0005 -0.29472E+0004  0.38639E-0010  0.40572E-0010  0.65684E-0012
  0.12750E+0005 -0.29352E+0004  0.11675E-0009  0.12390E-0009 -0.33265E-0012
  0.12793E+0005 -0.29354E+0004  0.98300E-0010  0.10412E-0009 -0.33262E-0013
  0.12875E+0005 -0.29357E+0004  0.70025E-0010  0.73962E-0010  0.22908E-0012
  0.12957E+0005 -0.29360E+0004  0.49034E-0010  0.51655E-0010  0.31729E-0012
  0.13000E+0005 -0.29362E+0004  0.40362E-0010  0.42441E-0010  0.36126E-0012
  0.13000E+0005 -0.30000E+0004  0.31199E-0010  0.32491E-0010  0.20749E-0011
  0.13043E+0005 -0.30000E+0004  0.25429E-0010  0.26445E-0010  0.17568E-0011
  0.13125E+0005 -0.30000E+0004  0.17032E-0010  0.17655E-0010  0.12790E-0011
  0.13207E+0005 -0.30000E+0004  0.11202E-0010  0.11574E-0010  0.91142E-0012
  0.13250E+0005 -0.30000E+0004  0.89094E-0011  0.92005E-0011  0.74300E-0012
  0.13000E+0005 -0.29890E+0004  0.32662E-0010  0.34063E-0010  0.18132E-0011
  0.13043E+0005 -0.29890E+0004  0.26639E-0010  0.27751E-0010  0.15272E-0011
  0.13125E+0005 -0.29890E+0004  0.17870E-0010  0.18560E-0010  0.11159E-0011
  0.13207E+0005 -0.29891E+0004  0.11767E-0010  0.12184E-0010  0.79748E-0012
  0.13250E+0005 -0.29891E+0004  0.93633E-0011  0.96994E-0011  0.63640E-0012
  0.13000E+0005 -0.29681E+0004  0.35549E-0010  0.37205E-0010  0.12404E-0011
  0.13043E+0005 -0.29682E+0004  0.29047E-0010  0.30360E-0010  0.10681E-0011
  0.13125E+0005 -0.29683E+0004  0.19548E-0010  0.20370E-0010  0.80922E-0012
  0.13207E+0005 -0.29684E+0004  0.12907E-0010  0.13412E-0010  0.58278E-0012
  0.13250E+0005 -0.29684E+0004  0.10291E-0010  0.10674E-0010  0.48951E-0012
  0.13000E+0005 -0.29472E+0004  0.38639E-0010  0.40572E-0010  0.65684E-0012
  0.13043E+0005 -0.29473E+0004  0.31621E-0010  0.33159E-0010  0.59053E-0012
  0.13125E+0005 -0.29475E+0004  0.21337E-0010  0.22308E-0010  0.47938E-0012
  0.13207E+0005 -0.29477E+0004  0.14133E-0010  0.14734E-0010  0.36694E-0012
  0.13250E+0005 -0.29478E+0004  0.11283E-0010  0.11758E-0010  0.29629E-0012
  0.13000E+0005 -0.29362E+0004  0.40362E-0010  0.42441E-0010  0.36126E-0012
  0.13043E+0005 -0.29363E+0004  0.33052E-0010  0.34714E-0010  0.33801E-0012
  0.13125E+0005 -0.29365E+0004  0.22341E-0010  0.23398E-0010  0.30830E-0012
  0.13207E+0005 -0.29367E+0004  0.14813E-0010  0.15475E-0010  0.23945E-0012
  0.13250E+0005 -0.29369E+0004  0.11866E-0010  0.12400E-0010  0.21513E-0012
  0.13250E+0005 -0.30000E+0004  0.89094E-0011  0.92005E-0011  0.74300E-0012
  0.13293E+0005 -0.30000E+0004  0.70375E-0011  0.72524E-0011  0.60298E-0012
  0.13375E+0005 -0.30000E+0004  0.44480E-0011  0.45634E-0011  0.41999E-0012
  0.13457E+0005 -0.30000E+0004  0.27468E-0011  0.28050E-0011  0.28237E-0012
  0.13500E+0005 -0.30000E+0004  0.21167E-0011  0.21345E-0011  0.25585E-0012
  0.13250E+0005 -0.29891E+0004  0.93633E-0011  0.96994E-0011  0.63640E-0012
  0.13293E+0005 -0.29891E+0004  0.74125E-0011  0.76574E-0011  0.53245E-0012
  0.13375E+0005 -0.29891E+0004  0.46879E-0011  0.48326E-0011  0.35867E-0012
  0.13457E+0005 -0.29892E+0004  0.28921E-0011  0.29721E-0011  0.23141E-0012
  0.13500E+0005 -0.29892E+0004  0.22319E-0011  0.23080E-0011  0.17601E-0012
  0.13250E+0005 -0.29684E+0004  0.10291E-0010  0.10674E-0010  0.48951E-0012
  0.13293E+0005 -0.29685E+0004  0.81574E-0011  0.84533E-0011  0.39800E-0012
  0.13375E+0005 -0.29686E+0004  0.51779E-0011  0.53566E-0011  0.27094E-0012
  0.13457E+0005 -0.29687E+0004  0.32061E-0011  0.33071E-0011  0.17468E-0012
  0.13500E+0005 -0.29687E+0004  0.24736E-0011  0.25535E-0011  0.13834E-0012
  0.13250E+0005 -0.29478E+0004  0.11283E-0010  0.11758E-0010  0.29629E-0012
  0.13293E+0005 -0.29478E+0004  0.89628E-0011  0.93261E-0011  0.25117E-0012
  0.13375E+0005 -0.29480E+0004  0.57054E-0011  0.59218E-0011  0.17931E-0012
  0.13457E+0005 -0.29481E+0004  0.35555E-0011  0.36918E-0011  0.11437E-0012
  0.13500E+0005 -0.29482E+0004  0.27414E-0011  0.28342E-0011  0.98837E-0013
  0.13250E+0005 -0.29369E+0004  0.11866E-0010  0.12400E-0010  0.21513E-0012
  0.13293E+0005 -0.29370E+0004  0.94284E-0011  0.98274E-0011  0.19007E-0012
  0.13375E+0005 -0.29371E+0004  0.59904E-0011  0.62435E-0011  0.10416E-0012
  0.13457E+0005 -0.29373E+0004  0.37359E-0011  0.38785E-0011  0.79172E-0013
  0.13500E+0005 -0.29374E+0004  0.28813E-0011  0.29820E-0011  0.66282E-0013
  0.13500E+0005 -0.30000E+0004  0.21167E-0011  0.21345E-0011  0.25585E-0012
  0.13543E+0005 -0.30000E+0004  0.15885E-0011  0.16387E-0011  0.13804E-0012
  0.13625E+0005 -0.30000E+0004  0.93750E-0012  0.96582E-0012  0.97170E-0013
  0.13707E+0005 -0.30000E+0004  0.53290E-0012  0.53639E-0012  0.77762E-0013
  0.13750E+0005 -0.30000E+0004  0.38955E-0012  0.40598E-0012  0.49438E-0013
  0.13500E+0005 -0.29892E+0004  0.22319E-0011  0.23080E-0011  0.17601E-0012
  0.13543E+0005 -0.29892E+0004  0.16935E-0011  0.17457E-0011  0.13358E-0012
  0.13625E+0005 -0.29892E+0004  0.99002E-0012  0.10166E-0011  0.85737E-0013
  0.13707E+0005 -0.29893E+0004  0.55256E-0012  0.57047E-0012  0.43541E-0013
  0.13750E+0005 -0.29893E+0004  0.40382E-0012  0.43528E-0012  0.18958E-0013
  0.13500E+0005 -0.29687E+0004  0.24736E-0011  0.25535E-0011  0.13834E-0012
  0.13543E+0005 -0.29687E+0004  0.18872E-0011  0.19436E-0011  0.10849E-0012
  0.13625E+0005 -0.29688E+0004  0.11092E-0011  0.11453E-0011  0.63390E-0013
  0.13707E+0005 -0.29689E+0004  0.63041E-0012  0.65465E-0012  0.35485E-0013
  0.13750E+0005 -0.29689E+0004  0.45059E-0012  0.47213E-0012  0.15326E-0013
  0.13500E+0005 -0.29482E+0004  0.27414E-0011  0.28342E-0011  0.98837E-0013
  0.13543E+0005 -0.29483E+0004  0.20951E-0011  0.21722E-0011  0.64715E-0013
  0.13625E+0005 -0.29484E+0004  0.12339E-0011  0.12784E-0011  0.37244E-0013
  0.13707E+0005 -0.29486E+0004  0.71288E-0012  0.73918E-0012  0.30394E-0013
  0.13750E+0005 -0.29486E+0004  0.52163E-0012  0.53192E-0012  0.32626E-0013
  0.13500E+0005 -0.29374E+0004  0.28813E-0011  0.29820E-0011  0.66282E-0013
  0.13543E+0005 -0.29375E+0004  0.22068E-0011  0.23041E-0011  0.27499E-0013
  0.13625E+0005 -0.29377E+0004  0.13035E-0011  0.13391E-0011  0.36443E-0013
  0.13707E+0005 -0.29378E+0004  0.74170E-0012  0.78184E-0012 -0.25975E-0014
  0.13750E+0005 -0.29379E+0004  0.54047E-0012  0.57760E-0012 -0.10966E-0013
  0.13750E+0005 -0.30000E+0004  0.38955E-0012  0.40598E-0012  0.49438E-0013
  0.13793E+0005 -0.30000E+0004  0.27145E-0012  0.27605E-0012  0.39578E-0013
  0.13875E+0005 -0.30000E+0004  0.11972E-0012  0.13324E-0012 -0.73819E-0015
  0.13957E+0005 -0.30000E+0004  0.38396E-0013  0.62287E-0013 -0.26122E-0013
  0.14000E+0005 -0.30000E+0004  0.38481E-0013  0.35570E-0013  0.21827E-0013
  0.13750E+0005 -0.29893E+0004  0.40382E-0012  0.43528E-0012  0.18958E-0013
  0.13793E+0005 -0.29893E+0004  0.28505E-0012  0.30602E-0012  0.14554E-0013
  0.13875E+0005 -0.29893E+0004  0.13701E-0012  0.14409E-0012  0.10609E-0013
  0.13957E+0005 -0.29893E+0004  0.60023E-0013  0.61146E-0013  0.11726E-0013
  0.14000E+0005 -0.29893E+0004  0.21717E-0013  0.41419E-0013 -0.22114E-0013
  0.13750E+0005 -0.29689E+0004  0.45059E-0012  0.47213E-0012  0.15326E-0013
  0.13793E+0005 -0.29690E+0004  0.32193E-0012  0.34371E-0012  0.56708E-0014
  0.13875E+0005 -0.29690E+0004  0.16068E-0012  0.16809E-0012  0.88483E-0014
  0.13957E+0005 -0.29691E+0004  0.67737E-0013  0.78396E-0013 -0.34726E-0014
  0.14000E+0005 -0.29691E+0004  0.31654E-0013  0.39360E-0013 -0.93582E-0014
  0.13750E+0005 -0.29486E+0004  0.52163E-0012  0.53192E-0012  0.32626E-0013
  0.13793E+0005 -0.29487E+0004  0.36660E-0012  0.39200E-0012 -0.20219E-0014
  0.13875E+0005 -0.29487E+0004  0.18159E-0012  0.20168E-0012 -0.10381E-0013
  0.13957E+0005 -0.29488E+0004  0.73869E-0013  0.95950E-0013 -0.23450E-0013
  0.14000E+0005 -0.29488E+0004  0.51685E-0013  0.48297E-0013  0.11283E-0013
  0.13750E+0005 -0.29379E+0004  0.54047E-0012  0.57760E-0012 -0.10966E-0013
  0.13793E+0005 -0.29379E+0004  0.39001E-0012  0.39904E-0012  0.98873E-0014
  0.13875E+0005 -0.29380E+0004  0.20291E-0012  0.20590E-0012  0.12171E-0013
  0.13957E+0005 -0.29381E+0004  0.10505E-0012  0.10997E-0012  0.16162E-0013
  0.14000E+0005 -0.29382E+0004  0.70634E-0013  0.75599E-0013  0.14919E-0013
  0.14000E+0005 -0.30000E+0004  0.38481E-0013  0.35570E-0013  0.21827E-0013
  0.14043E+0005 -0.30000E+0004  0.21991E-0013  0.16402E-0013  0.22473E-0013
  0.14125E+0005 -0.30000E+0004  0.29864E-0014 -0.61333E-0014  0.21070E-0013
  0.14207E+0005 -0.30000E+0004 -0.15599E-0013 -0.15079E-0013 -0.30738E-0014
  0.14250E+0005 -0.30000E+0004 -0.15042E-0013 -0.84842E-0014 -0.93982E-0014
  0.14000E+0005 -0.29893E+0004  0.21717E-0013  0.41419E-0013 -0.22114E-0013
  0.14043E+0005 -0.29893E+0004  0.12382E-0013  0.15562E-0013  0.87734E-0015
  0.14125E+0005 -0.29893E+0004 -0.48352E-0014 -0.85152E-0014  0.64135E-0014
  0.14207E+0005 -0.29893E+0004 -0.13175E-0013 -0.13701E-0013  0.11955E-0015
  0.14250E+0005 -0.29894E+0004 -0.89503E-0014 -0.69654E-0014  0.13879E-0014
  0.14000E+0005 -0.29691E+0004  0.31654E-0013  0.39360E-0013 -0.93582E-0014
  0.14043E+0005 -0.29691E+0004  0.12055E-0013  0.22341E-0013 -0.12808E-0013
  0.14125E+0005 -0.29691E+0004 -0.55159E-0014  0.21537E-0014 -0.82300E-0014
  0.14207E+0005 -0.29691E+0004 -0.14297E-0013 -0.12246E-0013 -0.42406E-0014
  0.14250E+0005 -0.29692E+0004 -0.19583E-0013 -0.84458E-0014 -0.18165E-0013
  0.14000E+0005 -0.29488E+0004  0.51685E-0013  0.48297E-0013  0.11283E-0013
  0.14043E+0005 -0.29489E+0004  0.24459E-0013  0.28996E-0013 -0.17399E-0014
  0.14125E+0005 -0.29489E+0004 -0.59681E-0014  0.67760E-0014 -0.16582E-0013
  0.14207E+0005 -0.29490E+0004 -0.11126E-0013 -0.90066E-0014 -0.19220E-0014
  0.14250E+0005 -0.29490E+0004 -0.24036E-0013 -0.17968E-0013 -0.17268E-0013
  0.14000E+0005 -0.29382E+0004  0.70634E-0013  0.75599E-0013  0.14919E-0013
  0.14043E+0005 -0.29382E+0004  0.23932E-0013  0.39039E-0013 -0.17284E-0013
  0.14125E+0005 -0.29382E+0004  0.25504E-0014  0.92901E-0014 -0.39567E-0014
  0.14207E+0005 -0.29383E+0004 -0.18960E-0013 -0.77889E-0014 -0.19322E-0013
  0.14250E+0005 -0.29383E+0004 -0.27658E-0013 -0.19174E-0013 -0.23838E-0013
  0.14250E+0005 -0.30000E+0004 -0.15042E-0013 -0.84842E-0014 -0.93982E-0014
  0.14293E+0005 -0.30000E+0004 -0.14219E-0013 -0.15549E-0013 -0.12193E-0014
  0.14375E+0005 -0.30000E+0004 -0.12691E-0013 -0.14076E-0013 -0.31184E-0014
  0.14457E+0005 -0.30000E+0004  0.45234E-0014 -0.54757E-0014  0.18907E-0013
  0.14500E+0005 -0.30000E+0004 -0.93277E-0014 -0.41741E-0014 -0.11418E-0013
  0.14250E+0005 -0.29894E+0004 -0.89503E-0014 -0.69654E-0014  0.13879E-0014
  0.14293E+0005 -0.29894E+0004 -0.10476E-0013 -0.10910E-0013  0.18541E-0014
  0.14375E+0005 -0.29894E+0004 -0.15171E-0013 -0.11303E-0013 -0.10243E-0013
  0.14457E+0005 -0.29894E+0004 -0.12248E-0013 -0.47916E-0014 -0.14714E-0013
  0.14500E+0005 -0.29894E+0004 -0.73715E-0014 -0.32138E-0015 -0.10750E-0013
  0.14250E+0005 -0.29692E+0004 -0.19583E-0013 -0.84458E-0014 -0.18165E-0013
  0.14293E+0005 -0.29692E+0004 -0.13580E-0013 -0.11382E-0013 -0.34429E-0014
  0.14375E+0005 -0.29692E+0004 -0.10290E-0013 -0.11557E-0013  0.82234E-0015
  0.14457E+0005 -0.29693E+0004 -0.11738E-0013 -0.71510E-0014 -0.97785E-0014
  0.14500E+0005 -0.29693E+0004 -0.94053E-0015  0.17636E-0014  0.12389E-0014
  0.14250E+0005 -0.29490E+0004 -0.24036E-0013 -0.17968E-0013 -0.17268E-0013
  0.14293E+0005 -0.29490E+0004 -0.18230E-0013 -0.13559E-0013 -0.10163E-0013
  0.14375E+0005 -0.29491E+0004 -0.11662E-0013 -0.96488E-0014 -0.29964E-0014
  0.14457E+0005 -0.29492E+0004 -0.45196E-0014 -0.69561E-0014  0.55094E-0014
  0.14500E+0005 -0.29492E+0004 -0.38371E-0014 -0.43160E-0014  0.27085E-0014
  0.14250E+0005 -0.29383E+0004 -0.27658E-0013 -0.19174E-0013 -0.23838E-0013
  0.14293E+0005 -0.29384E+0004 -0.27137E-0013 -0.63678E-0014 -0.35460E-0013
  0.14375E+0005 -0.29385E+0004 -0.15848E-0013 -0.25142E-0013  0.48048E-0014
  0.14457E+0005 -0.29386E+0004 -0.12223E-0013 -0.10047E-0013 -0.63332E-0014
  0.14500E+0005 -0.29386E+0004 -0.68039E-0014 -0.21486E-0013  0.14556E-0013
  0.14500E+0005 -0.30000E+0004 -0.93277E-0014 -0.41741E-0014 -0.11418E-0013
  0.14543E+0005 -0.30000E+0004 -0.20288E-0014 -0.41701E-0014  0.17897E-0014
  0.14625E+0005 -0.30000E+0004 -0.60868E-0014 -0.18063E-0014 -0.10922E-0013
  0.14707E+0005 -0.30000E+0004 -0.31451E-0014  0.76639E-0015 -0.82090E-0014
  0.14750E+0005 -0.30000E+0004  0.64098E-0014  0.56093E-0014  0.51328E-0014
  0.14500E+0005 -0.29894E+0004 -0.73715E-0014 -0.32138E-0015 -0.10750E-0013
  0.14543E+0005 -0.29894E+0004 -0.52640E-0014 -0.69639E-0014 -0.13055E-0014
  0.14625E+0005 -0.29895E+0004  0.39601E-0015  0.10964E-0014 -0.24840E-0015
  0.14707E+0005 -0.29895E+0004  0.45613E-0015 -0.57490E-0014  0.59314E-0014
  0.14750E+0005 -0.29895E+0004  0.51865E-0014  0.11188E-0013 -0.25411E-0014
  0.14500E+0005 -0.29693E+0004 -0.94053E-0015  0.17636E-0014  0.12389E-0014
  0.14543E+0005 -0.29694E+0004 -0.43534E-0014 -0.61015E-0014  0.76912E-0015
  0.14625E+0005 -0.29695E+0004 -0.23623E-0015 -0.24846E-0014  0.29998E-0014
  0.14707E+0005 -0.29696E+0004  0.31879E-0014 -0.88912E-0015  0.70127E-0014
  0.14750E+0005 -0.29696E+0004  0.33661E-0014  0.52260E-0014  0.68063E-0015
  0.14500E+0005 -0.29492E+0004 -0.38371E-0014 -0.43160E-0014  0.27085E-0014
  0.14543E+0005 -0.29493E+0004 -0.36328E-0015 -0.29171E-0014  0.66075E-0014
  0.14625E+0005 -0.29495E+0004 -0.15120E-0014 -0.23064E-0014  0.11890E-0014
  0.14707E+0005 -0.29496E+0004  0.44484E-0016  0.24918E-0014 -0.19893E-0014
  0.14750E+0005 -0.29497E+0004  0.74933E-0014  0.28996E-0014  0.12020E-0013
  0.14500E+0005 -0.29386E+0004 -0.68039E-0014 -0.21486E-0013  0.14556E-0013
  0.14543E+0005 -0.29387E+0004  0.15924E-0014 -0.61131E-0014  0.14477E-0013
  0.14625E+0005 -0.29389E+0004 -0.62117E-0014  0.86533E-0015 -0.10896E-0013
  0.14707E+0005 -0.29391E+0004  0.53660E-0014 -0.62758E-0014  0.17507E-0013
  0.14750E+0005 -0.29392E+0004  0.18717E-0013  0.62680E-0014  0.31667E-0013
  0.14750E+0005 -0.30000E+0004  0.64098E-0014  0.56093E-0014  0.51328E-0014
  0.14793E+0005 -0.30000E+0004 -0.94543E-0014  0.33438E-0014 -0.24201E-0013
  0.14875E+0005 -0.30000E+0004  0.17007E-0014  0.48019E-0014 -0.30321E-0014
  0.14957E+0005 -0.30000E+0004  0.65325E-0014 -0.22758E-0014  0.14261E-0013
  0.15000E+0005 -0.30000E+0004 -0.88734E-0014 -0.22450E-0014 -0.16076E-0013
  0.14750E+0005 -0.29895E+0004  0.51865E-0014  0.11188E-0013 -0.25411E-0014
  0.14793E+0005 -0.29895E+0004  0.39049E-0015  0.25711E-0014 -0.32372E-0014
  0.14875E+0005 -0.29896E+0004  0.76828E-0015  0.29340E-0015 -0.55219E-0016
  0.14957E+0005 -0.29896E+0004  0.46443E-0014  0.61275E-0014  0.21388E-0014
  0.15000E+0005 -0.29897E+0004  0.16332E-0014 -0.51386E-0014  0.80409E-0014
  0.14750E+0005 -0.29696E+0004  0.33661E-0014  0.52260E-0014  0.68063E-0015
  0.14793E+0005 -0.29697E+0004  0.16574E-0014  0.14126E-0014  0.91840E-0015
  0.14875E+0005 -0.29698E+0004  0.25469E-0014  0.46725E-0015  0.37864E-0014
  0.14957E+0005 -0.29700E+0004  0.93476E-0015  0.27126E-0014 -0.13528E-0014
  0.15000E+0005 -0.29700E+0004  0.27385E-0014  0.57603E-0014 -0.58411E-0015
  0.14750E+0005 -0.29497E+0004  0.74933E-0014  0.28996E-0014  0.12020E-0013
  0.14793E+0005 -0.29499E+0004 -0.29348E-0014 -0.18093E-0015 -0.60083E-0014
  0.14875E+0005 -0.29501E+0004 -0.21303E-0015  0.65758E-0015 -0.14827E-0014
  0.14957E+0005 -0.29503E+0004  0.24566E-0014 -0.73757E-0015  0.56150E-0014
  0.15000E+0005 -0.29504E+0004 -0.65669E-0014 -0.41536E-0014 -0.85459E-0014
  0.14750E+0005 -0.29392E+0004  0.18717E-0013  0.62680E-0014  0.31667E-0013
  0.14793E+0005 -0.29394E+0004  0.82805E-0015  0.65892E-0014 -0.51159E-0014
  0.14875E+0005 -0.29397E+0004  0.48075E-0014  0.67153E-0014  0.30872E-0014
  0.14957E+0005 -0.29399E+0004  0.20591E-0014  0.10748E-0013 -0.67166E-0014
  0.15000E+0005 -0.29401E+0004  0.38636E-0014  0.36435E-0014  0.48467E-0014
  0.15000E+0005 -0.30000E+0004 -0.88734E-0014 -0.22450E-0014 -0.16076E-0013
  0.15043E+0005 -0.30000E+0004  0.48188E-0015  0.31530E-0014 -0.26530E-0014
  0.15125E+0005 -0.30000E+0004  0.44876E-0014  0.35043E-0014  0.55090E-0014
  0.15207E+0005 -0.30000E+0004 -0.42520E-0014 -0.37846E-0014 -0.54042E-0014
  0.15250E+0005 -0.30000E+0004  0.27860E-0014  0.74358E-0014 -0.30172E-0014
  0.15000E+0005 -0.29897E+0004  0.16332E-0014 -0.51386E-0014  0.80409E-0014
  0.15043E+0005 -0.29897E+0004 -0.15699E-0014 -0.13368E-0014 -0.20262E-0014
  0.15125E+0005 -0.29897E+0004  0.19168E-0014  0.29219E-0015  0.34771E-0014
  0.15207E+0005 -0.29898E+0004 -0.20753E-0014 -0.18645E-0014 -0.27222E-0014
  0.15250E+0005 -0.29898E+0004 -0.47884E-0015 -0.14080E-0014 -0.29221E-0015
  0.15000E+0005 -0.29700E+0004  0.27385E-0014  0.57603E-0014 -0.58411E-0015
  0.15043E+0005 -0.29701E+0004  0.10650E-0014 -0.90514E-0015  0.31033E-0014
  0.15125E+0005 -0.29703E+0004  0.10029E-0015 -0.32280E-0015  0.48892E-0015
  0.15207E+0005 -0.29704E+0004 -0.74067E-0015 -0.18870E-0014  0.32822E-0015
  0.15250E+0005 -0.29705E+0004  0.31916E-0014  0.62341E-0014 -0.34879E-0016
  0.15000E+0005 -0.29504E+0004 -0.65669E-0014 -0.41536E-0014 -0.85459E-0014
  0.15043E+0005 -0.29505E+0004 -0.24430E-0014  0.11551E-0014 -0.58036E-0014
  0.15125E+0005 -0.29508E+0004 -0.44555E-0015 -0.16019E-0015 -0.59027E-0015
  0.15207E+0005 -0.29510E+0004 -0.38508E-0015 -0.12252E-0014  0.71040E-0015
  0.15250E+0005 -0.29512E+0004  0.77950E-0014  0.12813E-0013  0.26747E-0014
  0.15000E+0005 -0.29401E+0004  0.38636E-0014  0.36435E-0014  0.48467E-0014
  0.15043E+0005 -0.29402E+0004  0.14803E-0014  0.88778E-0016  0.34477E-0014
  0.15125E+0005 -0.29405E+0004  0.13482E-0014  0.58240E-0014 -0.26617E-0014
  0.15207E+0005 -0.29408E+0004  0.20258E-0014 -0.30236E-0014  0.73115E-0014
  0.15250E+0005 -0.29410E+0004  0.87236E-0014  0.14834E-0013  0.31357E-0014
  0.15250E+0005 -0.30000E+0004  0.27860E-0014  0.74358E-0014 -0.30172E-0014
  0.15293E+0005 -0.30000E+0004  0.17675E-0014  0.30114E-0014  0.13564E-0015
  0.15375E+0005 -0.30000E+0004 -0.66176E-0015 -0.30312E-0014  0.10845E-0014
  0.15457E+0005 -0.30000E+0004  0.12007E-0014 -0.13849E-0014  0.27097E-0014
  0.15500E+0005 -0.30000E+0004 -0.12295E-0014 -0.10874E-0014 -0.18589E-0014
  0.15250E+0005 -0.29898E+0004 -0.47884E-0015 -0.14080E-0014 -0.29221E-0015
  0.15293E+0005 -0.29898E+0004  0.77420E-0015 -0.17298E-0014  0.29955E-0014
  0.15375E+0005 -0.29899E+0004 -0.58893E-0016 -0.45574E-0014  0.38262E-0014
  0.15457E+0005 -0.29899E+0004 -0.46522E-0015  0.13654E-0015 -0.20174E-0014
  0.15500E+0005 -0.29899E+0004  0.78366E-0015  0.12027E-0014 -0.14756E-0015
  0.15250E+0005 -0.29705E+0004  0.31916E-0014  0.62341E-0014 -0.34879E-0016
  0.15293E+0005 -0.29706E+0004 -0.35179E-0015 -0.26927E-0014  0.18756E-0014
  0.15375E+0005 -0.29707E+0004  0.94048E-0015 -0.10432E-0014  0.22335E-0014
  0.15457E+0005 -0.29708E+0004 -0.42638E-0015 -0.94356E-0015 -0.44961E-0015
  0.15500E+0005 -0.29709E+0004  0.12159E-0014  0.85382E-0016  0.16957E-0014
  0.15250E+0005 -0.29512E+0004  0.77950E-0014  0.12813E-0013  0.26747E-0014
  0.15293E+0005 -0.29513E+0004  0.21109E-0015  0.42359E-0015  0.14569E-0015
  0.15375E+0005 -0.29515E+0004 -0.32017E-0015  0.46308E-0015 -0.16730E-0014
  0.15457E+0005 -0.29517E+0004  0.13981E-0014  0.14899E-0014  0.75535E-0015
  0.15500E+0005 -0.29518E+0004  0.87607E-0016 -0.17188E-0014  0.13819E-0014
  0.15250E+0005 -0.29410E+0004  0.87236E-0014  0.14834E-0013  0.31357E-0014
  0.15293E+0005 -0.29411E+0004  0.59862E-0014  0.25335E-0014  0.99662E-0014
  0.15375E+0005 -0.29414E+0004 -0.32198E-0014  0.22160E-0015 -0.70436E-0014
  0.15457E+0005 -0.29416E+0004  0.36845E-0014  0.28541E-0014  0.40047E-0014
  0.15500E+0005 -0.29418E+0004  0.78007E-0015  0.10984E-0013 -0.10522E-0013
  0.15500E+0005 -0.30000E+0004 -0.12295E-0014 -0.10874E-0014 -0.18589E-0014
  0.15543E+0005 -0.30000E+0004 -0.28510E-0016 -0.10091E-0014 -0.45223E-0017
  0.15625E+0005 -0.30000E+0004  0.49868E-0015 -0.61987E-0015  0.37988E-0015
  0.15707E+0005 -0.30000E+0004  0.42451E-0015 -0.36495E-0015 -0.21586E-0015
  0.15750E+0005 -0.30000E+0004  0.95156E-0015  0.43841E-0015  0.27547E-0015
  0.15500E+0005 -0.29899E+0004  0.78366E-0015  0.12027E-0014 -0.14756E-0015
  0.15543E+0005 -0.29900E+0004  0.42852E-0015 -0.13661E-0014  0.12633E-0014
  0.15625E+0005 -0.29900E+0004  0.51793E-0015 -0.64744E-0015  0.54519E-0015
  0.15707E+0005 -0.29900E+0004  0.50801E-0015  0.59896E-0017 -0.15796E-0015
  0.15750E+0005 -0.29900E+0004  0.94552E-0015  0.40813E-0015  0.19799E-0015
  0.15500E+0005 -0.29709E+0004  0.12159E-0014  0.85382E-0016  0.16957E-0014
  0.15543E+0005 -0.29709E+0004  0.32606E-0015 -0.93309E-0015  0.61262E-0015
  0.15625E+0005 -0.29710E+0004  0.75572E-0015 -0.78697E-0015  0.12373E-0014
  0.15707E+0005 -0.29711E+0004  0.42751E-0015 -0.19686E-0015  0.28977E-0015
  0.15750E+0005 -0.29711E+0004  0.82606E-0015 -0.26924E-0015  0.69927E-0015
  0.15500E+0005 -0.29518E+0004  0.87607E-0016 -0.17188E-0014  0.13819E-0014
  0.15543E+0005 -0.29519E+0004 -0.28869E-0015  0.17492E-0016 -0.12582E-0014
  0.15625E+0005 -0.29520E+0004  0.77066E-0015 -0.10129E-0015  0.59281E-0015
  0.15707E+0005 -0.29522E+0004  0.63770E-0015 -0.10501E-0014  0.16114E-0014
  0.15750E+0005 -0.29522E+0004  0.70227E-0015 -0.38011E-0015  0.43008E-0015
  0.15500E+0005 -0.29418E+0004  0.78007E-0015  0.10984E-0013 -0.10522E-0013
  0.15543E+0005 -0.29418E+0004 -0.65145E-0015  0.36645E-0015 -0.21697E-0014
  0.15625E+0005 -0.29420E+0004  0.11169E-0014  0.10619E-0014 -0.15956E-0015
  0.15707E+0005 -0.29422E+0004  0.41642E-0015  0.37999E-0015 -0.13859E-0015
  0.15750E+0005 -0.29423E+0004  0.95077E-0015  0.46561E-0015  0.52414E-0015
  0.15750E+0005 -0.30000E+0004  0.95156E-0015  0.43841E-0015  0.27547E-0015
  0.15793E+0005 -0.30000E+0004  0.16400E-0014  0.48099E-0015  0.13332E-0014
  0.15875E+0005 -0.30000E+0004  0.84116E-0015  0.14126E-0014 -0.75041E-0015
  0.15957E+0005 -0.30000E+0004 -0.30816E-0016 -0.12316E-0014  0.47361E-0015
  0.16000E+0005 -0.30000E+0004  0.23825E-0014 -0.19116E-0014  0.64058E-0014
  0.15750E+0005 -0.29900E+0004  0.94552E-0015  0.40813E-0015  0.19799E-0015
  0.15793E+0005 -0.29900E+0004  0.10174E-0014  0.64552E-0015  0.39577E-0016
  0.15875E+0005 -0.29901E+0004  0.10837E-0014  0.18917E-0014 -0.61610E-0015
  0.15957E+0005 -0.29901E+0004  0.39370E-0015  0.28025E-0015 -0.21079E-0015
  0.16000E+0005 -0.29901E+0004  0.79003E-0015  0.32084E-0014 -0.16298E-0014
  0.15750E+0005 -0.29711E+0004  0.82606E-0015 -0.26924E-0015  0.69927E-0015
  0.15793E+0005 -0.29712E+0004  0.10081E-0014  0.31999E-0015  0.37688E-0015
  0.15875E+0005 -0.29713E+0004  0.48677E-0015  0.52532E-0015 -0.25968E-0015
  0.15957E+0005 -0.29713E+0004  0.77716E-0015  0.11886E-0014 -0.21073E-0015
  0.16000E+0005 -0.29714E+0004 -0.17109E-0014 -0.82714E-0015 -0.28417E-0014
  0.15750E+0005 -0.29522E+0004  0.70227E-0015 -0.38011E-0015  0.43008E-0015
  0.15793E+0005 -0.29523E+0004  0.93646E-0015  0.10559E-0016  0.76418E-0015
  0.15875E+0005 -0.29524E+0004  0.48416E-0015  0.34285E-0015 -0.16245E-0015
  0.15957E+0005 -0.29526E+0004  0.46741E-0015  0.15903E-0014 -0.10799E-0014
  0.16000E+0005 -0.29526E+0004 -0.52472E-0015 -0.33068E-0015 -0.11490E-0014
  0.15750E+0005 -0.29423E+0004  0.95077E-0015  0.46561E-0015  0.52414E-0015
  0.15793E+0005 -0.29423E+0004  0.12509E-0014  0.25014E-0015  0.12182E-0014
  0.15875E+0005 -0.29425E+0004  0.10145E-0014  0.92415E-0015  0.27393E-0015
  0.15957E+0005 -0.29427E+0004 -0.24529E-0015  0.13250E-0015 -0.11940E-0014
  0.16000E+0005 -0.29428E+0004  0.14331E-0014 -0.32784E-0014  0.51653E-0014
  0.16000E+0005 -0.30000E+0004  0.23825E-0014 -0.19116E-0014  0.64058E-0014
  0.16043E+0005 -0.30000E+0004  0.59004E-0015  0.18828E-0014 -0.70318E-0015
  0.16125E+0005 -0.30000E+0004  0.18575E-0014  0.48958E-0014 -0.13413E-0014
  0.16207E+0005 -0.30000E+0004 -0.34544E-0014 -0.39391E-0015 -0.68664E-0014
  0.16250E+0005 -0.30000E+0004 -0.44368E-0014  0.43783E-0014 -0.13187E-0013
  0.16000E+0005 -0.29901E+0004  0.79003E-0015  0.32084E-0014 -0.16298E-0014
  0.16043E+0005 -0.29901E+0004  0.58644E-0015  0.11621E-0014 -0.11133E-0016
  0.16125E+0005 -0.29902E+0004  0.23406E-0015 -0.42137E-0015  0.67357E-0015
  0.16207E+0005 -0.29902E+0004  0.12012E-0014  0.21329E-0014 -0.13651E-0015
  0.16250E+0005 -0.29902E+0004 -0.16241E-0014  0.34276E-0014 -0.67648E-0014
  0.16000E+0005 -0.29714E+0004 -0.17109E-0014 -0.82714E-0015 -0.28417E-0014
  0.16043E+0005 -0.29714E+0004  0.64030E-0015  0.16762E-0014 -0.46186E-0015
  0.16125E+0005 -0.29716E+0004  0.46779E-0015  0.13705E-0014 -0.81754E-0015
  0.16207E+0005 -0.29717E+0004 -0.41113E-0015 -0.28377E-0014  0.18723E-0014
  0.16250E+0005 -0.29717E+0004 -0.49116E-0015 -0.14885E-0014  0.58904E-0015
  0.16000E+0005 -0.29526E+0004 -0.52472E-0015 -0.33068E-0015 -0.11490E-0014
  0.16043E+0005 -0.29527E+0004  0.14345E-0015  0.13778E-0014 -0.11558E-0014
  0.16125E+0005 -0.29529E+0004  0.92390E-0015 -0.35258E-0015  0.18751E-0014
  0.16207E+0005 -0.29531E+0004 -0.15655E-0014 -0.33005E-0014  0.16098E-0016
  0.16250E+0005 -0.29532E+0004 -0.15493E-0014 -0.25379E-0014 -0.42593E-0015
  0.16000E+0005 -0.29428E+0004  0.14331E-0014 -0.32784E-0014  0.51653E-0014
  0.16043E+0005 -0.29429E+0004 -0.64117E-0015  0.74241E-0015 -0.21295E-0014
  0.16125E+0005 -0.29431E+0004  0.41308E-0014  0.87943E-0014 -0.10337E-0014
  0.16207E+0005 -0.29433E+0004  0.11877E-0014  0.22566E-0014  0.28793E-0015
  0.16250E+0005 -0.29435E+0004 -0.46475E-0014 -0.92708E-0014  0.13634E-0014
  0.16250E+0005 -0.30000E+0004 -0.44368E-0014  0.43783E-0014 -0.13187E-0013
  0.16293E+0005 -0.30000E+0004  0.45997E-0015 -0.37973E-0014  0.48378E-0014
  0.16375E+0005 -0.30000E+0004 -0.59746E-0014 -0.47919E-0014 -0.67542E-0014
  0.16457E+0005 -0.30000E+0004 -0.77082E-0014 -0.38452E-0014 -0.11643E-0013
  0.16500E+0005 -0.30000E+0004  0.86942E-0014 -0.83491E-0014  0.25056E-0013
  0.16250E+0005 -0.29902E+0004 -0.16241E-0014  0.34276E-0014 -0.67648E-0014
  0.16293E+0005 -0.29903E+0004 -0.80190E-0015 -0.81861E-0015 -0.61940E-0015
  0.16375E+0005 -0.29903E+0004 -0.30919E-0014 -0.29755E-0014 -0.30242E-0014
  0.16457E+0005 -0.29904E+0004 -0.16144E-0014 -0.23676E-0014 -0.11209E-0014
  0.16500E+0005 -0.29904E+0004  0.21517E-0014  0.56626E-0014 -0.18135E-0014
  0.16250E+0005 -0.29717E+0004 -0.49116E-0015 -0.14885E-0014  0.58904E-0015
  0.16293E+0005 -0.29718E+0004 -0.50127E-0015 -0.83834E-0015 -0.52744E-0016
  0.16375E+0005 -0.29719E+0004 -0.17885E-0014 -0.36913E-0014  0.81067E-0016
  0.16457E+0005 -0.29721E+0004 -0.14893E-0014  0.20308E-0015 -0.34049E-0014
  0.16500E+0005 -0.29722E+0004 -0.31899E-0014 -0.76912E-0014  0.68797E-0015
  0.16250E+0005 -0.29532E+0004 -0.15493E-0014 -0.25379E-0014 -0.42593E-0015
  0.16293E+0005 -0.29533E+0004 -0.17132E-0015 -0.28092E-0014  0.25392E-0014
  0.16375E+0005 -0.29536E+0004 -0.13317E-0014 -0.44811E-0014  0.17117E-0014
  0.16457E+0005 -0.29538E+0004 -0.35269E-0014 -0.17337E-0014 -0.57152E-0014
  0.16500E+0005 -0.29539E+0004  0.23146E-0014 -0.46701E-0014  0.86130E-0014
  0.16250E+0005 -0.29435E+0004 -0.46475E-0014 -0.92708E-0014  0.13634E-0014
  0.16293E+0005 -0.29436E+0004  0.58947E-0015 -0.66383E-0014  0.80596E-0014
  0.16375E+0005 -0.29439E+0004 -0.16225E-0014  0.25174E-0014 -0.59290E-0014
  0.16457E+0005 -0.29442E+0004  0.64202E-0015 -0.41563E-0014  0.51919E-0014
  0.16500E+0005 -0.29443E+0004  0.18080E-0014  0.32556E-0013 -0.28710E-0013
  0.16500E+0005 -0.30000E+0004  0.86942E-0014 -0.83491E-0014  0.25056E-0013
  0.16543E+0005 -0.30000E+0004 -0.54234E-0015 -0.44988E-0014  0.23515E-0014
  0.16625E+0005 -0.30000E+0004 -0.19860E-0014 -0.32689E-0014 -0.28187E-0014
  0.16707E+0005 -0.30000E+0004 -0.40339E-0014 -0.11043E-0013 -0.49186E-0016
  0.16750E+0005 -0.30000E+0004 -0.14812E-0013 -0.13630E-0013 -0.19593E-0013
  0.16500E+0005 -0.29904E+0004  0.21517E-0014  0.56626E-0014 -0.18135E-0014
  0.16543E+0005 -0.29904E+0004  0.76236E-0015 -0.44572E-0014  0.49271E-0014
  0.16625E+0005 -0.29905E+0004 -0.97734E-0015 -0.50543E-0014  0.98291E-0015
  0.16707E+0005 -0.29905E+0004 -0.25665E-0014 -0.64133E-0014 -0.18040E-0014
  0.16750E+0005 -0.29905E+0004 -0.76169E-0015  0.44005E-0014 -0.96084E-0014
  0.16500E+0005 -0.29722E+0004 -0.31899E-0014 -0.76912E-0014  0.68797E-0015
  0.16543E+0005 -0.29722E+0004 -0.28445E-0014 -0.70510E-0014  0.24806E-0015
  0.16625E+0005 -0.29724E+0004 -0.58531E-0015 -0.28169E-0014 -0.44760E-0015
  0.16707E+0005 -0.29725E+0004  0.39921E-0016 -0.30727E-0014  0.69894E-0017
  0.16750E+0005 -0.29726E+0004  0.33047E-0014  0.42621E-0014 -0.12077E-0014
  0.16500E+0005 -0.29539E+0004  0.23146E-0014 -0.46701E-0014  0.86130E-0014
  0.16543E+0005 -0.29541E+0004  0.70743E-0016 -0.21236E-0014  0.10138E-0014
  0.16625E+0005 -0.29543E+0004 -0.15464E-0014 -0.46690E-0014 -0.55921E-0015
  0.16707E+0005 -0.29545E+0004  0.90216E-0015 -0.69855E-0015 -0.63675E-0015
  0.16750E+0005 -0.29547E+0004  0.24388E-0014  0.54532E-0014 -0.41913E-0014
  0.16500E+0005 -0.29443E+0004  0.18080E-0014  0.32556E-0013 -0.28710E-0013
  0.16543E+0005 -0.29445E+0004 -0.22782E-0014 -0.12063E-0013  0.62244E-0014
  0.16625E+0005 -0.29448E+0004  0.21035E-0014  0.38838E-0014 -0.21056E-0014
  0.16707E+0005 -0.29450E+0004 -0.25910E-0014 -0.12654E-0013  0.41625E-0014
  0.16750E+0005 -0.29452E+0004  0.74580E-0014 -0.10952E-0013  0.22569E-0013
  0.16750E+0005 -0.30000E+0004 -0.14812E-0013 -0.13630E-0013 -0.19593E-0013
  0.16793E+0005 -0.30000E+0004 -0.33278E-0015  0.12717E-0013 -0.17596E-0013
  0.16875E+0005 -0.30000E+0004 -0.23045E-0015 -0.25023E-0014 -0.26505E-0014
  0.16957E+0005 -0.30000E+0004  0.98937E-0015  0.10634E-0013 -0.12897E-0013
  0.17000E+0005 -0.30000E+0004 -0.82490E-0015  0.68998E-0014 -0.12476E-0013
  0.16750E+0005 -0.29905E+0004 -0.76169E-0015  0.44005E-0014 -0.96084E-0014
  0.16793E+0005 -0.29906E+0004  0.32602E-0014  0.68838E-0014 -0.44640E-0014
  0.16875E+0005 -0.29906E+0004  0.45548E-0014  0.94750E-0014 -0.49272E-0014
  0.16957E+0005 -0.29907E+0004  0.50208E-0014  0.80189E-0014 -0.20713E-0014
  0.17000E+0005 -0.29907E+0004  0.59429E-0014  0.90579E-0014 -0.97712E-0015
  0.16750E+0005 -0.29726E+0004  0.33047E-0014  0.42621E-0014 -0.12077E-0014
  0.16793E+0005 -0.29727E+0004  0.85692E-0015 -0.25902E-0014  0.36600E-0015
  0.16875E+0005 -0.29728E+0004  0.33401E-0014  0.11764E-0014  0.12237E-0014
  0.16957E+0005 -0.29729E+0004  0.27887E-0014 -0.83528E-0015  0.25679E-0014
  0.17000E+0005 -0.29730E+0004  0.51153E-0014  0.67653E-0014 -0.77173E-0016
  0.16750E+0005 -0.29547E+0004  0.24388E-0014  0.54532E-0014 -0.41913E-0014
  0.16793E+0005 -0.29548E+0004 -0.80518E-0015 -0.59499E-0014  0.40370E-0015
  0.16875E+0005 -0.29550E+0004 -0.12900E-0014 -0.74018E-0014  0.68421E-0015
  0.16957E+0005 -0.29552E+0004  0.62239E-0015 -0.44562E-0014  0.20186E-0014
  0.17000E+0005 -0.29553E+0004 -0.66761E-0015  0.31345E-0014 -0.77902E-0014
  0.16750E+0005 -0.29452E+0004  0.74580E-0014 -0.10952E-0013  0.22569E-0013
  0.16793E+0005 -0.29453E+0004  0.46281E-0015 -0.12456E-0014 -0.15433E-0014
  0.16875E+0005 -0.29456E+0004  0.44529E-0014  0.32509E-0014  0.14597E-0014
  0.16957E+0005 -0.29459E+0004  0.42610E-0014  0.17209E-0013 -0.12085E-0013
  0.17000E+0005 -0.29460E+0004  0.12836E-0014 -0.17650E-0014  0.10638E-0014
  0.17000E+0005 -0.30000E+0004 -0.82490E-0015  0.68998E-0014 -0.12476E-0013
  0.17043E+0005 -0.30000E+0004  0.49571E-0015  0.36483E-0014 -0.62164E-0014
  0.17125E+0005 -0.30000E+0004  0.43044E-0014 -0.31216E-0014  0.94512E-0014
  0.17207E+0005 -0.30000E+0004  0.70284E-0015 -0.49903E-0014  0.54814E-0014
  0.17250E+0005 -0.30000E+0004 -0.61893E-0014 -0.65539E-0014 -0.61511E-0014
  0.17000E+0005 -0.29907E+0004  0.59429E-0014  0.90579E-0014 -0.97712E-0015
  0.17043E+0005 -0.29907E+0004  0.28992E-0014  0.66050E-0015  0.17430E-0014
  0.17125E+0005 -0.29907E+0004  0.11787E-0014 -0.68026E-0014  0.69973E-0014
  0.17207E+0005 -0.29908E+0004  0.12043E-0014 -0.19222E-0014  0.34813E-0014
  0.17250E+0005 -0.29908E+0004 -0.38016E-0014  0.70263E-0015 -0.86069E-0014
  0.17000E+0005 -0.29730E+0004  0.51153E-0014  0.67653E-0014 -0.77173E-0016
  0.17043E+0005 -0.29731E+0004  0.29504E-0014  0.11057E-0014  0.16641E-0014
  0.17125E+0005 -0.29732E+0004  0.20500E-0014  0.45702E-0014 -0.24180E-0014
  0.17207E+0005 -0.29733E+0004  0.13423E-0014  0.14810E-0014  0.47113E-0015
  0.17250E+0005 -0.29733E+0004 -0.40576E-0014 -0.98770E-0016 -0.82638E-0014
  0.17000E+0005 -0.29553E+0004 -0.66761E-0015  0.31345E-0014 -0.77902E-0014
  0.17043E+0005 -0.29554E+0004  0.23469E-0014  0.52399E-0014 -0.34198E-0014
  0.17125E+0005 -0.29556E+0004  0.23451E-0014  0.58012E-0014 -0.28578E-0014
  0.17207E+0005 -0.29558E+0004  0.12701E-0014  0.40009E-0014 -0.20987E-0014
  0.17250E+0005 -0.29559E+0004 -0.38600E-0014 -0.42620E-0014 -0.35745E-0014
  0.17000E+0005 -0.29460E+0004  0.12836E-0014 -0.17650E-0014  0.10638E-0014
  0.17043E+0005 -0.29461E+0004 -0.28774E-0014 -0.14721E-0013  0.66826E-0014
  0.17125E+0005 -0.29463E+0004  0.40477E-0014  0.12137E-0013 -0.58286E-0014
  0.17207E+0005 -0.29466E+0004 -0.46707E-0014 -0.61230E-0014 -0.40639E-0014
  0.17250E+0005 -0.29467E+0004  0.11361E-0013  0.35393E-0013 -0.11821E-0013
  0.17250E+0005 -0.30000E+0004 -0.61893E-0014 -0.65539E-0014 -0.61511E-0014
  0.17293E+0005 -0.30000E+0004  0.25594E-0014 -0.96044E-0014  0.14653E-0013
  0.17375E+0005 -0.30000E+0004  0.54600E-0015  0.52233E-0015  0.61604E-0015
  0.17457E+0005 -0.30000E+0004 -0.26160E-0014 -0.11225E-0014 -0.44286E-0014
  0.17500E+0005 -0.30000E+0004 -0.58920E-0014 -0.15809E-0013  0.32801E-0014
  0.17250E+0005 -0.29908E+0004 -0.38016E-0014  0.70263E-0015 -0.86069E-0014
  0.17293E+0005 -0.29908E+0004 -0.15541E-0014 -0.11805E-0014 -0.20475E-0014
  0.17375E+0005 -0.29908E+0004 -0.21548E-0015 -0.72850E-0015  0.32552E-0015
  0.17457E+0005 -0.29909E+0004  0.24512E-0015  0.25788E-0014 -0.24010E-0014
  0.17500E+0005 -0.29909E+0004  0.19622E-0015  0.35383E-0015 -0.71330E-0015
  0.17250E+0005 -0.29733E+0004 -0.40576E-0014 -0.98770E-0016 -0.82638E-0014
  0.17293E+0005 -0.29734E+0004 -0.26717E-0014 -0.60553E-0014  0.70130E-0015
  0.17375E+0005 -0.29735E+0004 -0.12985E-0014 -0.33208E-0014  0.76039E-0015
  0.17457E+0005 -0.29736E+0004  0.12285E-0014  0.52887E-0014 -0.32835E-0014
  0.17500E+0005 -0.29736E+0004  0.21053E-0015 -0.70330E-0015  0.24285E-0015
  0.17250E+0005 -0.29559E+0004 -0.38600E-0014 -0.42620E-0014 -0.35745E-0014
  0.17293E+0005 -0.29560E+0004 -0.15799E-0014 -0.55752E-0014  0.24498E-0014
  0.17375E+0005 -0.29561E+0004 -0.14660E-0014 -0.22439E-0014 -0.61385E-0015
  0.17457E+0005 -0.29563E+0004 -0.11535E-0014  0.84818E-0016 -0.28601E-0014
  0.17500E+0005 -0.29564E+0004 -0.19259E-0014 -0.40898E-0014 -0.48992E-0015
  0.17250E+0005 -0.29467E+0004  0.11361E-0013  0.35393E-0013 -0.11821E-0013
  0.17293E+0005 -0.29468E+0004 -0.33765E-0014 -0.99497E-0014  0.30509E-0014
  0.17375E+0005 -0.29470E+0004 -0.18285E-0014  0.21444E-0014 -0.57306E-0014
  0.17457E+0005 -0.29471E+0004 -0.15769E-0014 -0.26654E-0015 -0.31123E-0014
  0.17500E+0005 -0.29472E+0004 -0.26868E-0014 -0.18460E-0013  0.12296E-0013
  0.17500E+0005 -0.30000E+0004 -0.58920E-0014 -0.15809E-0013  0.32801E-0014
  0.17543E+0005 -0.30000E+0004 -0.22034E-0014  0.53836E-0015 -0.63274E-0014
  0.17625E+0005 -0.30000E+0004 -0.30380E-0014 -0.28634E-0014 -0.54709E-0014
  0.17707E+0005 -0.30000E+0004 -0.27555E-0015  0.23882E-0015 -0.39535E-0014
  0.17750E+0005 -0.30000E+0004  0.22143E-0014  0.37017E-0015  0.65702E-0015
  0.17500E+0005 -0.29909E+0004  0.19622E-0015  0.35383E-0015 -0.71330E-0015
  0.17543E+0005 -0.29909E+0004 -0.27059E-0015  0.41420E-0015 -0.22575E-0014
  0.17625E+0005 -0.29909E+0004  0.12015E-0014 -0.21196E-0015  0.47962E-0015
  0.17707E+0005 -0.29910E+0004  0.40533E-0015 -0.22295E-0014  0.77860E-0016
  0.17750E+0005 -0.29910E+0004  0.35292E-0014  0.66599E-0014 -0.29382E-0014
  0.17500E+0005 -0.29736E+0004  0.21053E-0015 -0.70330E-0015  0.24285E-0015
  0.17543E+0005 -0.29737E+0004 -0.19223E-0015  0.12020E-0014 -0.28522E-0014
  0.17625E+0005 -0.29737E+0004  0.15023E-0014 -0.15175E-0014  0.21649E-0014
  0.17707E+0005 -0.29738E+0004  0.17694E-0014  0.82846E-0015 -0.22418E-0015
  0.17750E+0005 -0.29738E+0004  0.28039E-0014  0.14910E-0014  0.87178E-0015
  0.17500E+0005 -0.29564E+0004 -0.19259E-0014 -0.40898E-0014 -0.48992E-0015
  0.17543E+0005 -0.29564E+0004 -0.23501E-0015 -0.29078E-0016 -0.16124E-0014
  0.17625E+0005 -0.29565E+0004  0.40289E-0015 -0.19467E-0014  0.42458E-0015
  0.17707E+0005 -0.29566E+0004  0.10434E-0014 -0.12766E-0014  0.50791E-0015
  0.17750E+0005 -0.29567E+0004  0.20713E-0014 -0.27801E-0015  0.12093E-0014
  0.17500E+0005 -0.29472E+0004 -0.26868E-0014 -0.18460E-0013  0.12296E-0013
  0.17543E+0005 -0.29473E+0004 -0.19903E-0014 -0.75514E-0014  0.24838E-0014
  0.17625E+0005 -0.29475E+0004  0.16815E-0014  0.29875E-0015  0.53618E-0015
  0.17707E+0005 -0.29476E+0004  0.58273E-0014  0.98957E-0014 -0.12166E-0014
  0.17750E+0005 -0.29477E+0004 -0.65081E-0015 -0.10630E-0013  0.62943E-0014
  0.17750E+0005 -0.30000E+0004  0.22143E-0014  0.37017E-0015  0.65702E-0015
  0.17793E+0005 -0.30000E+0004  0.13401E-0014  0.11829E-0014 -0.13724E-0014
  0.17875E+0005 -0.30000E+0004  0.11473E-0014  0.13517E-0015 -0.13500E-0015
  0.17957E+0005 -0.30000E+0004  0.11737E-0014 -0.17315E-0015  0.70883E-0015
  0.18000E+0005 -0.30000E+0004  0.26158E-0014 -0.38491E-0015  0.37307E-0014
  0.17750E+0005 -0.29910E+0004  0.35292E-0014  0.66599E-0014 -0.29382E-0014
  0.17793E+0005 -0.29910E+0004  0.16574E-0014  0.12453E-0014 -0.65433E-0015
  0.17875E+0005 -0.29910E+0004  0.13451E-0014 -0.29969E-0016  0.30553E-0015
  0.17957E+0005 -0.29910E+0004  0.64522E-0015 -0.11191E-0014  0.59764E-0015
  0.18000E+0005 -0.29910E+0004  0.16147E-0014  0.39735E-0014 -0.20292E-0014
  0.17750E+0005 -0.29738E+0004  0.28039E-0014  0.14910E-0014  0.87178E-0015
  0.17793E+0005 -0.29739E+0004  0.20232E-0014  0.11033E-0014  0.25394E-0015
  0.17875E+0005 -0.29739E+0004  0.12683E-0014 -0.22931E-0015  0.46528E-0015
  0.17957E+0005 -0.29740E+0004  0.74996E-0015 -0.55377E-0015  0.34357E-0015
  0.18000E+0005 -0.29740E+0004 -0.13821E-0015  0.10978E-0014 -0.21954E-0014
  0.17750E+0005 -0.29567E+0004  0.20713E-0014 -0.27801E-0015  0.12093E-0014
  0.17793E+0005 -0.29568E+0004  0.25416E-0014  0.19595E-0014  0.34603E-0015
  0.17875E+0005 -0.29569E+0004  0.62922E-0015 -0.11660E-0014  0.33240E-0015
  0.17957E+0005 -0.29570E+0004  0.47664E-0015 -0.41460E-0015 -0.15057E-0016
  0.18000E+0005 -0.29570E+0004 -0.84601E-0016 -0.65595E-0015 -0.25343E-0015
  0.17750E+0005 -0.29477E+0004 -0.65081E-0015 -0.10630E-0013  0.62943E-0014
  0.17793E+0005 -0.29477E+0004  0.17981E-0014  0.12659E-0014 -0.68178E-0015
  0.17875E+0005 -0.29479E+0004  0.86778E-0015 -0.77120E-0015  0.19009E-0015
  0.17957E+0005 -0.29480E+0004  0.30345E-0015 -0.21787E-0015 -0.69572E-0015
  0.18000E+0005 -0.29480E+0004 -0.10037E-0014  0.19222E-0014 -0.49613E-0014
  0.18000E+0005 -0.30000E+0004  0.26158E-0014 -0.38491E-0015  0.37307E-0014
  0.18043E+0005 -0.30000E+0004 -0.97945E-0015 -0.72946E-0016 -0.25399E-0014
  0.18125E+0005 -0.30000E+0004 -0.12843E-0014 -0.83488E-0015 -0.11689E-0014
  0.18207E+0005 -0.30000E+0004  0.45334E-0014  0.11955E-0015  0.86600E-0014
  0.18250E+0005 -0.30000E+0004 -0.25810E-0014 -0.14882E-0013  0.87696E-0014
  0.18000E+0005 -0.29910E+0004  0.16147E-0014  0.39735E-0014 -0.20292E-0014
  0.18043E+0005 -0.29910E+0004 -0.10439E-0015 -0.64172E-0015 -0.56083E-0016
  0.18125E+0005 -0.29911E+0004 -0.28161E-0014 -0.60573E-0014  0.86646E-0015
  0.18207E+0005 -0.29911E+0004 -0.21168E-0014 -0.69327E-0014  0.24755E-0014
  0.18250E+0005 -0.29911E+0004 -0.35845E-0014 -0.12625E-0013  0.48178E-0014
  0.18000E+0005 -0.29740E+0004 -0.13821E-0015  0.10978E-0014 -0.21954E-0014
  0.18043E+0005 -0.29740E+0004 -0.65715E-0015 -0.10926E-0014 -0.43744E-0015
  0.18125E+0005 -0.29741E+0004 -0.11379E-0014 -0.34649E-0014  0.13320E-0014
  0.18207E+0005 -0.29742E+0004 -0.59076E-0015  0.99809E-0015 -0.26933E-0014
  0.18250E+0005 -0.29742E+0004 -0.33288E-0014  0.11728E-0014 -0.84503E-0014
  0.18000E+0005 -0.29570E+0004 -0.84601E-0016 -0.65595E-0015 -0.25343E-0015
  0.18043E+0005 -0.29571E+0004 -0.13568E-0014 -0.18630E-0014 -0.11079E-0014
  0.18125E+0005 -0.29572E+0004 -0.49293E-0016 -0.14457E-0014  0.16538E-0014
  0.18207E+0005 -0.29573E+0004  0.23006E-0014  0.81104E-0014 -0.36169E-0014
  0.18250E+0005 -0.29573E+0004 -0.17298E-0014 -0.42747E-0014  0.40849E-0015
  0.18000E+0005 -0.29480E+0004 -0.10037E-0014  0.19222E-0014 -0.49613E-0014
  0.18043E+0005 -0.29481E+0004 -0.59391E-0015  0.41703E-0015 -0.15085E-0014
  0.18125E+0005 -0.29482E+0004 -0.15043E-0014  0.12232E-0014 -0.36715E-0014
  0.18207E+0005 -0.29483E+0004  0.34829E-0014  0.96796E-0014 -0.28674E-0014
  0.18250E+0005 -0.29484E+0004 -0.10200E-0013 -0.84954E-0014 -0.12555E-0013
  0.18250E+0005 -0.30000E+0004 -0.25810E-0014 -0.14882E-0013  0.87696E-0014
  0.18293E+0005 -0.30000E+0004 -0.45078E-0014 -0.64305E-0014 -0.29870E-0014
  0.18375E+0005 -0.30000E+0004  0.38832E-0014  0.19647E-0014  0.42110E-0014
  0.18457E+0005 -0.30000E+0004 -0.74294E-0014 -0.26357E-0014 -0.14505E-0013
  0.18500E+0005 -0.30000E+0004  0.90964E-0014 -0.32124E-0014  0.18243E-0013
  0.18250E+0005 -0.29911E+0004 -0.35845E-0014 -0.12625E-0013  0.48178E-0014
  0.18293E+0005 -0.29911E+0004 -0.39929E-0014 -0.80929E-0014 -0.37689E-0015
  0.18375E+0005 -0.29911E+0004  0.10802E-0014  0.17214E-0014 -0.92791E-0015
  0.18457E+0005 -0.29912E+0004 -0.50175E-0014 -0.10264E-0013 -0.21844E-0014
  0.18500E+0005 -0.29912E+0004  0.27389E-0014  0.31243E-0014 -0.50930E-0015
  0.18250E+0005 -0.29742E+0004 -0.33288E-0014  0.11728E-0014 -0.84503E-0014
  0.18293E+0005 -0.29742E+0004 -0.32112E-0014 -0.64379E-0014 -0.51124E-0015
  0.18375E+0005 -0.29743E+0004 -0.19820E-0014 -0.32800E-0014 -0.19587E-0014
  0.18457E+0005 -0.29744E+0004 -0.22468E-0014 -0.10114E-0013  0.31583E-0014
  0.18500E+0005 -0.29744E+0004 -0.24009E-0014 -0.18888E-0013  0.11374E-0013
  0.18250E+0005 -0.29573E+0004 -0.17298E-0014 -0.42747E-0014  0.40849E-0015
  0.18293E+0005 -0.29574E+0004 -0.68984E-0015 -0.19233E-0014  0.12396E-0015
  0.18375E+0005 -0.29575E+0004 -0.27138E-0014 -0.72857E-0014  0.47555E-0015
  0.18457E+0005 -0.29576E+0004 -0.36126E-0015 -0.48886E-0014  0.18227E-0014
  0.18500E+0005 -0.29577E+0004  0.21634E-0014 -0.72291E-0014  0.89700E-0014
  0.18250E+0005 -0.29484E+0004 -0.10200E-0013 -0.84954E-0014 -0.12555E-0013
  0.18293E+0005 -0.29485E+0004 -0.31020E-0014 -0.11105E-0013  0.46698E-0014
  0.18375E+0005 -0.29486E+0004  0.37034E-0014  0.78109E-0014 -0.19938E-0014
  0.18457E+0005 -0.29488E+0004  0.60656E-0015 -0.20118E-0013  0.19114E-0013
  0.18500E+0005 -0.29489E+0004  0.12133E-0013  0.33578E-0013 -0.11086E-0013
  0.18500E+0005 -0.30000E+0004  0.90964E-0014 -0.32124E-0014  0.18243E-0013
  0.18543E+0005 -0.30000E+0004  0.11145E-0013  0.39196E-0014  0.14750E-0013
  0.18625E+0005 -0.30000E+0004  0.88057E-0014  0.56435E-0014  0.77907E-0014
  0.18707E+0005 -0.30000E+0004 -0.99671E-0015  0.80608E-0015 -0.66844E-0014
  0.18750E+0005 -0.30000E+0004 -0.66315E-0014  0.33610E-0014 -0.20446E-0013
  0.18500E+0005 -0.29912E+0004  0.27389E-0014  0.31243E-0014 -0.50930E-0015
  0.18543E+0005 -0.29912E+0004  0.27533E-0014 -0.73028E-0014  0.94148E-0014
  0.18625E+0005 -0.29912E+0004  0.93180E-0015 -0.78328E-0014  0.56816E-0014
  0.18707E+0005 -0.29912E+0004  0.63862E-0015 -0.69357E-0014  0.44247E-0014
  0.18750E+0005 -0.29913E+0004  0.16920E-0014  0.94068E-0014 -0.97158E-0014
  0.18500E+0005 -0.29744E+0004 -0.24009E-0014 -0.18888E-0013  0.11374E-0013
  0.18543E+0005 -0.29745E+0004 -0.53976E-0015 -0.30327E-0014 -0.13237E-0014
  0.18625E+0005 -0.29745E+0004  0.19734E-0014  0.38912E-0014 -0.37811E-0014
  0.18707E+0005 -0.29746E+0004  0.37383E-0014  0.34367E-0015  0.35474E-0014
  0.18750E+0005 -0.29747E+0004  0.21023E-0014 -0.27047E-0014  0.34126E-0014
  0.18500E+0005 -0.29577E+0004  0.21634E-0014 -0.72291E-0014  0.89700E-0014
  0.18543E+0005 -0.29578E+0004  0.52780E-0015 -0.20071E-0014 -0.11987E-0015
  0.18625E+0005 -0.29579E+0004  0.33921E-0014  0.72091E-0014 -0.39734E-0014
  0.18707E+0005 -0.29580E+0004  0.53919E-0014  0.10929E-0013 -0.34916E-0014
  0.18750E+0005 -0.29581E+0004  0.20578E-0015  0.60333E-0014 -0.89802E-0014
  0.18500E+0005 -0.29489E+0004  0.12133E-0013  0.33578E-0013 -0.11086E-0013
  0.18543E+0005 -0.29489E+0004  0.70156E-0014  0.69545E-0014  0.38529E-0014
  0.18625E+0005 -0.29491E+0004 -0.17472E-0015 -0.46190E-0014  0.81619E-0015
  0.18707E+0005 -0.29493E+0004 -0.39802E-0014 -0.25836E-0013  0.14620E-0013
  0.18750E+0005 -0.29493E+0004  0.13402E-0013  0.34562E-0013 -0.11615E-0013
  0.18750E+0005 -0.30000E+0004 -0.66315E-0014  0.33610E-0014 -0.20446E-0013
  0.18793E+0005 -0.30000E+0004 -0.57554E-0014 -0.34469E-0014 -0.11533E-0013
  0.18875E+0005 -0.30000E+0004 -0.30199E-0014  0.32527E-0014 -0.11950E-0013
  0.18957E+0005 -0.30000E+0004 -0.31053E-0014 -0.14186E-0014 -0.67424E-0014
  0.19000E+0005 -0.30000E+0004 -0.36303E-0014 -0.13146E-0013  0.42856E-0014
  0.18750E+0005 -0.29913E+0004  0.16920E-0014  0.94068E-0014 -0.97158E-0014
  0.18793E+0005 -0.29913E+0004  0.68231E-0015  0.47704E-0014 -0.67267E-0014
  0.18875E+0005 -0.29913E+0004  0.86257E-0015  0.47775E-0014 -0.55808E-0014
  0.18957E+0005 -0.29913E+0004 -0.15766E-0014 -0.17841E-0014 -0.32134E-0014
  0.19000E+0005 -0.29913E+0004 -0.27316E-0014 -0.14087E-0013  0.70393E-0014
  0.18750E+0005 -0.29747E+0004  0.21023E-0014 -0.27047E-0014  0.34126E-0014
  0.18793E+0005 -0.29747E+0004  0.37861E-0014  0.27315E-0014  0.17088E-0014
  0.18875E+0005 -0.29748E+0004  0.58324E-0016 -0.34537E-0014  0.11610E-0014
  0.18957E+0005 -0.29749E+0004  0.16999E-0015 -0.50573E-0014  0.36168E-0014
  0.19000E+0005 -0.29749E+0004  0.21123E-0014  0.23474E-0014  0.28394E-0015
  0.18750E+0005 -0.29581E+0004  0.20578E-0015  0.60333E-0014 -0.89802E-0014
  0.18793E+0005 -0.29582E+0004  0.22223E-0014 -0.11736E-0014  0.26432E-0014
  0.18875E+0005 -0.29583E+0004 -0.78315E-0015 -0.19280E-0014 -0.19033E-0014
  0.18957E+0005 -0.29584E+0004 -0.37741E-0015 -0.71198E-0014  0.45800E-0014
  0.19000E+0005 -0.29585E+0004  0.42158E-0014  0.31566E-0015  0.64613E-0014
  0.18750E+0005 -0.29493E+0004  0.13402E-0013  0.34562E-0013 -0.11615E-0013
  0.18793E+0005 -0.29494E+0004  0.12993E-0014 -0.13655E-0013  0.13396E-0013
  0.18875E+0005 -0.29496E+0004  0.10591E-0013  0.12362E-0013  0.66918E-0014
  0.18957E+0005 -0.29497E+0004 -0.32283E-0014 -0.78409E-0014 -0.41914E-0015
  0.19000E+0005 -0.29498E+0004  0.65901E-0014  0.16974E-0013 -0.55779E-0014
  0.19000E+0005 -0.30000E+0004 -0.36303E-0014 -0.13146E-0013  0.42856E-0014
  0.19043E+0005 -0.30000E+0004  0.89542E-0015 -0.53153E-0014  0.53008E-0014
  0.19125E+0005 -0.30000E+0004  0.36178E-0014 -0.51738E-0014  0.10287E-0013
  0.19207E+0005 -0.30000E+0004 -0.67986E-0015 -0.57928E-0015 -0.15305E-0014
  0.19250E+0005 -0.30000E+0004  0.31216E-0015 -0.80800E-0014  0.87232E-0014
  0.19000E+0005 -0.29913E+0004 -0.27316E-0014 -0.14087E-0013  0.70393E-0014
  0.19043E+0005 -0.29913E+0004 -0.39302E-0014 -0.87412E-0014 -0.92297E-0015
  0.19125E+0005 -0.29914E+0004  0.13903E-0014  0.29626E-0014 -0.23285E-0014
  0.19207E+0005 -0.29914E+0004  0.11338E-0014  0.59861E-0015  0.10491E-0014
  0.19250E+0005 -0.29914E+0004 -0.25388E-0014 -0.54448E-0014  0.23714E-0015
  0.19000E+0005 -0.29749E+0004  0.21123E-0014  0.23474E-0014  0.28394E-0015
  0.19043E+0005 -0.29749E+0004 -0.11464E-0014 -0.15542E-0014 -0.23420E-0014
  0.19125E+0005 -0.29750E+0004  0.39423E-0015  0.62116E-0015 -0.16067E-0014
  0.19207E+0005 -0.29751E+0004  0.70622E-0015  0.51383E-0015  0.35350E-0015
  0.19250E+0005 -0.29751E+0004 -0.41029E-0015 -0.14056E-0014  0.78625E-0015
  0.19000E+0005 -0.29585E+0004  0.42158E-0014  0.31566E-0015  0.64613E-0014
  0.19043E+0005 -0.29585E+0004  0.61086E-0015 -0.14035E-0014  0.95917E-0015
  0.19125E+0005 -0.29586E+0004  0.66663E-0015 -0.41962E-0014  0.38697E-0014
  0.19207E+0005 -0.29587E+0004 -0.37006E-0015 -0.19075E-0014  0.92343E-0015
  0.19250E+0005 -0.29588E+0004  0.13131E-0014  0.28284E-0014 -0.46161E-0015
  0.19000E+0005 -0.29498E+0004  0.65901E-0014  0.16974E-0013 -0.55779E-0014
  0.19043E+0005 -0.29499E+0004 -0.44980E-0014 -0.11090E-0013  0.56936E-0015
  0.19125E+0005 -0.29500E+0004 -0.98177E-0015  0.38436E-0015 -0.38833E-0014
  0.19207E+0005 -0.29501E+0004 -0.28229E-0014 -0.14098E-0013  0.83025E-0014
  0.19250E+0005 -0.29502E+0004 -0.73020E-0015 -0.63334E-0014  0.53726E-0014
  0.19250E+0005 -0.30000E+0004  0.31216E-0015 -0.80800E-0014  0.87232E-0014
  0.19293E+0005 -0.30000E+0004  0.89330E-0016  0.17465E-0014 -0.17563E-0014
  0.19375E+0005 -0.30000E+0004 -0.14810E-0014 -0.80945E-0015 -0.58275E-0015
  0.19457E+0005 -0.30000E+0004 -0.21542E-0014 -0.16392E-0014 -0.67311E-0015
  0.19500E+0005 -0.30000E+0004 -0.51192E-0017  0.44439E-0014 -0.28532E-0014
  0.19250E+0005 -0.29914E+0004 -0.25388E-0014 -0.54448E-0014  0.23714E-0015
  0.19293E+0005 -0.29914E+0004 -0.98267E-0015 -0.87390E-0015 -0.11056E-0014
  0.19375E+0005 -0.29914E+0004 -0.13392E-0014 -0.90679E-0015 -0.35209E-0015
  0.19457E+0005 -0.29914E+0004 -0.22049E-0014 -0.12617E-0014 -0.13078E-0014
  0.19500E+0005 -0.29914E+0004 -0.47131E-0015  0.20827E-0014 -0.13903E-0014
  0.19250E+0005 -0.29751E+0004 -0.41029E-0015 -0.14056E-0014  0.78625E-0015
  0.19293E+0005 -0.29751E+0004  0.56773E-0015  0.29792E-0014 -0.15887E-0014
  0.19375E+0005 -0.29751E+0004 -0.15309E-0014 -0.10429E-0014 -0.22102E-0015
  0.19457E+0005 -0.29752E+0004 -0.16423E-0014 -0.89620E-0015 -0.35290E-0015
  0.19500E+0005 -0.29752E+0004 -0.25868E-0014  0.74468E-0016 -0.34777E-0014
  0.19250E+0005 -0.29588E+0004  0.13131E-0014  0.28284E-0014 -0.46161E-0015
  0.19293E+0005 -0.29588E+0004  0.87788E-0015  0.12606E-0014  0.55645E-0015
  0.19375E+0005 -0.29589E+0004 -0.23662E-0014 -0.30089E-0014 -0.14978E-0016
  0.19457E+0005 -0.29589E+0004 -0.19140E-0014 -0.12032E-0014 -0.43696E-0015
  0.19500E+0005 -0.29590E+0004 -0.20575E-0014 -0.97244E-0015 -0.13469E-0014
  0.19250E+0005 -0.29502E+0004 -0.73020E-0015 -0.63334E-0014  0.53726E-0014
  0.19293E+0005 -0.29502E+0004  0.21331E-0015 -0.92228E-0015  0.15247E-0014
  0.19375E+0005 -0.29503E+0004 -0.44599E-0015  0.22497E-0014 -0.13400E-0014
  0.19457E+0005 -0.29504E+0004 -0.65400E-0015 -0.15585E-0014  0.21431E-0014
  0.19500E+0005 -0.29504E+0004 -0.33174E-0017  0.35070E-0014 -0.13268E-0014
  0.19500E+0005 -0.30000E+0004 -0.51192E-0017  0.44439E-0014 -0.28532E-0014
  0.19543E+0005 -0.30000E+0004  0.10894E-0014 -0.56936E-0015  0.41986E-0014
  0.19625E+0005 -0.30000E+0004  0.60031E-0014 -0.10119E-0014  0.14864E-0013
  0.19707E+0005 -0.30000E+0004 -0.63671E-0014 -0.25795E-0014 -0.10021E-0013
  0.19750E+0005 -0.30000E+0004 -0.20580E-0015  0.52524E-0014 -0.56900E-0014
  0.19500E+0005 -0.29914E+0004 -0.47131E-0015  0.20827E-0014 -0.13903E-0014
  0.19543E+0005 -0.29915E+0004 -0.15992E-0014 -0.26802E-0014  0.14563E-0014
  0.19625E+0005 -0.29915E+0004 -0.14253E-0014 -0.69083E-0015  0.15070E-0015
  0.19707E+0005 -0.29915E+0004  0.28315E-0014  0.73595E-0014 -0.17211E-0014
  0.19750E+0005 -0.29915E+0004 -0.19436E-0014  0.65598E-0014 -0.10351E-0013
  0.19500E+0005 -0.29752E+0004 -0.25868E-0014  0.74468E-0016 -0.34777E-0014
  0.19543E+0005 -0.29752E+0004 -0.25885E-0014 -0.33728E-0014  0.39122E-0015
  0.19625E+0005 -0.29753E+0004 -0.43231E-0014 -0.50109E-0014 -0.19439E-0014
  0.19707E+0005 -0.29754E+0004 -0.31170E-0015 -0.66588E-0014  0.64748E-0014
  0.19750E+0005 -0.29754E+0004 -0.36336E-0014 -0.57382E-0014 -0.15171E-0014
  0.19500E+0005 -0.29590E+0004 -0.20575E-0014 -0.97244E-0015 -0.13469E-0014
  0.19543E+0005 -0.29590E+0004 -0.24635E-0014 -0.18308E-0014 -0.11100E-0014
  0.19625E+0005 -0.29591E+0004 -0.17700E-0014 -0.56785E-0014  0.34491E-0014
  0.19707E+0005 -0.29592E+0004 -0.23203E-0014 -0.67957E-0014  0.24279E-0014
  0.19750E+0005 -0.29593E+0004 -0.32086E-0014 -0.15915E-0013  0.91906E-0014
  0.19500E+0005 -0.29504E+0004 -0.33174E-0017  0.35070E-0014 -0.13268E-0014
  0.19543E+0005 -0.29505E+0004  0.43847E-0016  0.47726E-0014 -0.26921E-0014
  0.19625E+0005 -0.29506E+0004 -0.90123E-0015 -0.27300E-0014  0.21119E-0014
  0.19707E+0005 -0.29507E+0004  0.66946E-0015  0.64007E-0014 -0.46242E-0014
  0.19750E+0005 -0.29508E+0004 -0.10696E-0014 -0.42626E-0014  0.19125E-0014
  0.19750E+0005 -0.30000E+0004 -0.20580E-0015  0.52524E-0014 -0.56900E-0014
  0.19793E+0005 -0.30000E+0004  0.69739E-0014  0.13309E-0014  0.12022E-0013
  0.19875E+0005 -0.30000E+0004  0.22999E-0014 -0.62473E-0014  0.91285E-0014
  0.19957E+0005 -0.30000E+0004  0.65172E-0014  0.28883E-0014  0.85879E-0014
  0.20000E+0005 -0.30000E+0004  0.15085E-0013  0.39434E-0014  0.24226E-0013
  0.19750E+0005 -0.29915E+0004 -0.19436E-0014  0.65598E-0014 -0.10351E-0013
  0.19793E+0005 -0.29915E+0004  0.17601E-0014 -0.11521E-0014  0.42623E-0014
  0.19875E+0005 -0.29916E+0004  0.21460E-0014  0.11399E-0014  0.16263E-0014
  0.19957E+0005 -0.29916E+0004 -0.29740E-0015 -0.88686E-0014  0.69217E-0014
  0.20000E+0005 -0.29916E+0004  0.12629E-0013  0.20617E-0013  0.28043E-0014
  0.19750E+0005 -0.29754E+0004 -0.36336E-0014 -0.57382E-0014 -0.15171E-0014
  0.19793E+0005 -0.29754E+0004 -0.18116E-0014 -0.70484E-0014  0.29028E-0014
  0.19875E+0005 -0.29755E+0004  0.17791E-0014 -0.55505E-0015  0.29255E-0014
  0.19957E+0005 -0.29756E+0004 -0.34574E-0014 -0.88701E-0014  0.67247E-0015
  0.20000E+0005 -0.29757E+0004  0.11110E-0013  0.29125E-0013 -0.84794E-0014
  0.19750E+0005 -0.29593E+0004 -0.32086E-0014 -0.15915E-0013  0.91906E-0014
  0.19793E+0005 -0.29594E+0004 -0.69430E-0015 -0.38961E-0014  0.19633E-0014
  0.19875E+0005 -0.29595E+0004 -0.11083E-0014 -0.61438E-0014  0.29571E-0014
  0.19957E+0005 -0.29597E+0004 -0.37720E-0014 -0.95522E-0014  0.62624E-0015
  0.20000E+0005 -0.29598E+0004  0.58650E-0015 -0.27502E-0015  0.26512E-0015
  0.19750E+0005 -0.29508E+0004 -0.10696E-0014 -0.42626E-0014  0.19125E-0014
  0.19793E+0005 -0.29509E+0004  0.52523E-0015  0.81789E-0014 -0.76070E-0014
  0.19875E+0005 -0.29511E+0004 -0.13150E-0013 -0.15768E-0013 -0.11596E-0013
  0.19957E+0005 -0.29513E+0004 -0.73614E-0015 -0.26791E-0014 -0.23070E-0015
  0.20000E+0005 -0.29514E+0004 -0.85277E-0014 -0.33611E-0013  0.15445E-0013
  0.00000E+0000 -0.29472E+0004 -0.77130E-0009 -0.80749E-0009 -0.61770E-0010
  0.43168E+0002 -0.29471E+0004 -0.88709E-0009 -0.90534E-0009 -0.52966E-0010
  0.12500E+0003 -0.29470E+0004 -0.11374E-0008 -0.11773E-0008  0.68276E-0011
  0.20683E+0003 -0.29468E+0004 -0.14240E-0008 -0.15011E-0008  0.67710E-0010
  0.25000E+0003 -0.29467E+0004 -0.15889E-0008 -0.16881E-0008  0.96451E-0010
  0.00000E+0000 -0.29381E+0004 -0.79819E-0009 -0.83652E-0009 -0.60319E-0010
  0.43168E+0002 -0.29380E+0004 -0.92082E-0009 -0.94315E-0009 -0.54122E-0010
  0.12500E+0003 -0.29378E+0004 -0.11768E-0008 -0.12204E-0008  0.48457E-0011
  0.20683E+0003 -0.29376E+0004 -0.14654E-0008 -0.15473E-0008  0.69628E-0010
  0.25000E+0003 -0.29375E+0004 -0.16316E-0008 -0.17362E-0008  0.99716E-0010
  0.00000E+0000 -0.29208E+0004 -0.85081E-0009 -0.89259E-0009 -0.58080E-0010
  0.43168E+0002 -0.29207E+0004 -0.98424E-0009 -0.10144E-0008 -0.54018E-0010
  0.12500E+0003 -0.29204E+0004 -0.12515E-0008 -0.13025E-0008  0.24692E-0011
  0.20683E+0003 -0.29202E+0004 -0.15449E-0008 -0.16361E-0008  0.72762E-0010
  0.25000E+0003 -0.29201E+0004 -0.17130E-0008 -0.18278E-0008  0.10569E-0009
  0.00000E+0000 -0.29035E+0004 -0.90586E-0009 -0.95075E-0009 -0.56533E-0010
  0.43168E+0002 -0.29034E+0004 -0.10477E-0008 -0.10857E-0008 -0.51862E-0010
  0.12500E+0003 -0.29031E+0004 -0.13262E-0008 -0.13852E-0008  0.20521E-0011
  0.20683E+0003 -0.29028E+0004 -0.16256E-0008 -0.17259E-0008  0.75674E-0010
  0.25000E+0003 -0.29027E+0004 -0.17951E-0008 -0.19201E-0008  0.11150E-0009
  0.00000E+0000 -0.28944E+0004 -0.93593E-0009 -0.98257E-0009 -0.55856E-0010
  0.43168E+0002 -0.28942E+0004 -0.10815E-0008 -0.11236E-0008 -0.50221E-0010
  0.12500E+0003 -0.28939E+0004 -0.13657E-0008 -0.14291E-0008  0.26106E-0011
  0.20683E+0003 -0.28936E+0004 -0.16684E-0008 -0.17737E-0008  0.77319E-0010
  0.25000E+0003 -0.28935E+0004 -0.18386E-0008 -0.19689E-0008  0.11448E-0009
  0.25000E+0003 -0.29467E+0004 -0.15889E-0008 -0.16881E-0008  0.96451E-0010
  0.29317E+0003 -0.29467E+0004 -0.17576E-0008 -0.18822E-0008  0.12893E-0009
  0.37500E+0003 -0.29465E+0004 -0.20855E-0008 -0.22624E-0008  0.19312E-0009
  0.45683E+0003 -0.29464E+0004 -0.24135E-0008 -0.26477E-0008  0.26220E-0009
  0.50000E+0003 -0.29463E+0004 -0.25816E-0008 -0.28473E-0008  0.30072E-0009
  0.25000E+0003 -0.29375E+0004 -0.16316E-0008 -0.17362E-0008  0.99716E-0010
  0.29317E+0003 -0.29375E+0004 -0.18011E-0008 -0.19313E-0008  0.13330E-0009
  0.37500E+0003 -0.29373E+0004 -0.21298E-0008 -0.23126E-0008  0.19915E-0009
  0.45683E+0003 -0.29372E+0004 -0.24571E-0008 -0.26971E-0008  0.26905E-0009
  0.50000E+0003 -0.29371E+0004 -0.26241E-0008 -0.28955E-0008  0.30770E-0009
  0.25000E+0003 -0.29201E+0004 -0.17130E-0008 -0.18278E-0008  0.10569E-0009
  0.29317E+0003 -0.29200E+0004 -0.18839E-0008 -0.20247E-0008  0.14126E-0009
  0.37500E+0003 -0.29198E+0004 -0.22136E-0008 -0.24076E-0008  0.21014E-0009
  0.45683E+0003 -0.29196E+0004 -0.25388E-0008 -0.27897E-0008  0.28157E-0009
  0.50000E+0003 -0.29195E+0004 -0.27032E-0008 -0.29851E-0008  0.32037E-0009
  0.25000E+0003 -0.29027E+0004 -0.17951E-0008 -0.19201E-0008  0.11150E-0009
  0.29317E+0003 -0.29025E+0004 -0.19672E-0008 -0.21185E-0008  0.14883E-0009
  0.37500E+0003 -0.29023E+0004 -0.22970E-0008 -0.25020E-0008  0.22055E-0009
  0.45683E+0003 -0.29021E+0004 -0.26190E-0008 -0.28808E-0008  0.29339E-0009
  0.50000E+0003 -0.29019E+0004 -0.27803E-0008 -0.30723E-0008  0.33228E-0009
  0.25000E+0003 -0.28935E+0004 -0.18386E-0008 -0.19689E-0008  0.11448E-0009
  0.29317E+0003 -0.28933E+0004 -0.20112E-0008 -0.21681E-0008  0.15272E-0009
  0.37500E+0003 -0.28931E+0004 -0.23408E-0008 -0.25516E-0008  0.22583E-0009
  0.45683E+0003 -0.28928E+0004 -0.26607E-0008 -0.29280E-0008  0.29935E-0009
  0.50000E+0003 -0.28927E+0004 -0.28201E-0008 -0.31174E-0008  0.33820E-0009
  0.50000E+0003 -0.29463E+0004 -0.25816E-0008 -0.28473E-0008  0.30072E-0009
  0.54317E+0003 -0.29463E+0004 -0.27436E-0008 -0.30414E-0008  0.34018E-0009
  0.62500E+0003 -0.29462E+0004 -0.30257E-0008 -0.33836E-0008  0.41682E-0009
  0.70683E+0003 -0.29462E+0004 -0.32620E-0008 -0.36767E-0008  0.49347E-0009
  0.75000E+0003 -0.29461E+0004 -0.33626E-0008 -0.38044E-0008  0.53283E-0009
  0.50000E+0003 -0.29371E+0004 -0.26241E-0008 -0.28955E-0008  0.30770E-0009
  0.54317E+0003 -0.29370E+0004 -0.27844E-0008 -0.30874E-0008  0.34703E-0009
  0.62500E+0003 -0.29370E+0004 -0.30615E-0008 -0.34236E-0008  0.42287E-0009
  0.70683E+0003 -0.29369E+0004 -0.32901E-0008 -0.37073E-0008  0.49781E-0009
  0.75000E+0003 -0.29368E+0004 -0.33858E-0008 -0.38289E-0008  0.53578E-0009
  0.50000E+0003 -0.29195E+0004 -0.27032E-0008 -0.29851E-0008  0.32037E-0009
  0.54317E+0003 -0.29195E+0004 -0.28597E-0008 -0.31725E-0008  0.35945E-0009
  0.62500E+0003 -0.29194E+0004 -0.31262E-0008 -0.34959E-0008  0.43353E-0009
  0.70683E+0003 -0.29192E+0004 -0.33395E-0008 -0.37607E-0008  0.50493E-0009
  0.75000E+0003 -0.29192E+0004 -0.34250E-0008 -0.38698E-0008  0.54026E-0009
  0.50000E+0003 -0.29019E+0004 -0.27803E-0008 -0.30723E-0008  0.33228E-0009
  0.54317E+0003 -0.29019E+0004 -0.29324E-0008 -0.32544E-0008  0.37101E-0009
  0.62500E+0003 -0.29018E+0004 -0.31869E-0008 -0.35633E-0008  0.44308E-0009
  0.70683E+0003 -0.29016E+0004 -0.33833E-0008 -0.38075E-0008  0.51063E-0009
  0.75000E+0003 -0.29016E+0004 -0.34580E-0008 -0.39031E-0008  0.54310E-0009
  0.50000E+0003 -0.28927E+0004 -0.28201E-0008 -0.31174E-0008  0.33820E-0009
  0.54317E+0003 -0.28926E+0004 -0.29695E-0008 -0.32963E-0008  0.37675E-0009
  0.62500E+0003 -0.28925E+0004 -0.32171E-0008 -0.35969E-0008  0.44765E-0009
  0.70683E+0003 -0.28923E+0004 -0.34041E-0008 -0.38294E-0008  0.51304E-0009
  0.75000E+0003 -0.28923E+0004 -0.34727E-0008 -0.39174E-0008  0.54394E-0009
  0.75000E+0003 -0.29461E+0004 -0.33626E-0008 -0.38044E-0008  0.53283E-0009
  0.79317E+0003 -0.29461E+0004 -0.34439E-0008 -0.39102E-0008  0.57044E-0009
  0.87500E+0003 -0.29461E+0004 -0.35372E-0008 -0.40395E-0008  0.63476E-0009
  0.95683E+0003 -0.29460E+0004 -0.35404E-0008 -0.40613E-0008  0.68518E-0009
  0.10000E+0004 -0.29460E+0004 -0.35022E-0008 -0.40236E-0008  0.70404E-0009
  0.75000E+0003 -0.29368E+0004 -0.33858E-0008 -0.38289E-0008  0.53578E-0009
  0.79317E+0003 -0.29368E+0004 -0.34613E-0008 -0.39274E-0008  0.57182E-0009
  0.87500E+0003 -0.29368E+0004 -0.35418E-0008 -0.40407E-0008  0.63226E-0009
  0.95683E+0003 -0.29367E+0004 -0.35298E-0008 -0.40429E-0008  0.67759E-0009
  0.10000E+0004 -0.29367E+0004 -0.34827E-0008 -0.39937E-0008  0.69329E-0009
  0.75000E+0003 -0.29192E+0004 -0.34250E-0008 -0.38698E-0008  0.54026E-0009
  0.79317E+0003 -0.29192E+0004 -0.34891E-0008 -0.39540E-0008  0.57308E-0009
  0.87500E+0003 -0.29191E+0004 -0.35441E-0008 -0.40351E-0008  0.62577E-0009
  0.95683E+0003 -0.29190E+0004 -0.35023E-0008 -0.39989E-0008  0.66108E-0009
  0.10000E+0004 -0.29190E+0004 -0.34378E-0008 -0.39270E-0008  0.67050E-0009
  0.75000E+0003 -0.29016E+0004 -0.34580E-0008 -0.39031E-0008  0.54310E-0009
  0.79317E+0003 -0.29015E+0004 -0.35097E-0008 -0.39719E-0008  0.57249E-0009
  0.87500E+0003 -0.29014E+0004 -0.35379E-0008 -0.40190E-0008  0.61695E-0009
  0.95683E+0003 -0.29014E+0004 -0.34648E-0008 -0.39424E-0008  0.64166E-0009
  0.10000E+0004 -0.29013E+0004 -0.33823E-0008 -0.38470E-0008  0.64450E-0009
  0.75000E+0003 -0.28923E+0004 -0.34727E-0008 -0.39174E-0008  0.54394E-0009
  0.79317E+0003 -0.28922E+0004 -0.35176E-0008 -0.39777E-0008  0.57139E-0009
  0.87500E+0003 -0.28921E+0004 -0.35310E-0008 -0.40060E-0008  0.61133E-0009
  0.95683E+0003 -0.28920E+0004 -0.34409E-0008 -0.39075E-0008  0.63020E-0009
  0.10000E+0004 -0.28920E+0004 -0.33487E-0008 -0.37993E-0008  0.62947E-0009
  0.10000E+0004 -0.29460E+0004 -0.35022E-0008 -0.40236E-0008  0.70404E-0009
  0.10432E+0004 -0.29460E+0004 -0.34349E-0008 -0.39496E-0008  0.71633E-0009
  0.11250E+0004 -0.29459E+0004 -0.32243E-0008 -0.37028E-0008  0.71769E-0009
  0.12068E+0004 -0.29459E+0004 -0.29034E-0008 -0.33097E-0008  0.68417E-0009
  0.12500E+0004 -0.29458E+0004 -0.26899E-0008 -0.30416E-0008  0.64997E-0009
  0.10000E+0004 -0.29367E+0004 -0.34827E-0008 -0.39937E-0008  0.69329E-0009
  0.10432E+0004 -0.29366E+0004 -0.34059E-0008 -0.39073E-0008  0.70202E-0009
  0.11250E+0004 -0.29366E+0004 -0.31764E-0008 -0.36350E-0008  0.69568E-0009
  0.12068E+0004 -0.29365E+0004 -0.28353E-0008 -0.32141E-0008  0.65319E-0009
  0.12500E+0004 -0.29365E+0004 -0.26110E-0008 -0.29306E-0008  0.61362E-0009
  0.10000E+0004 -0.29190E+0004 -0.34378E-0008 -0.39270E-0008  0.67050E-0009
  0.10432E+0004 -0.29190E+0004 -0.33427E-0008 -0.38164E-0008  0.67228E-0009
  0.11250E+0004 -0.29189E+0004 -0.30764E-0008 -0.34945E-0008  0.65084E-0009
  0.12068E+0004 -0.29188E+0004 -0.26968E-0008 -0.30201E-0008  0.59071E-0009
  0.12500E+0004 -0.29188E+0004 -0.24518E-0008 -0.27071E-0008  0.54082E-0009
  0.10000E+0004 -0.29013E+0004 -0.33823E-0008 -0.38470E-0008  0.64450E-0009
  0.10432E+0004 -0.29013E+0004 -0.32684E-0008 -0.37113E-0008  0.63900E-0009
  0.11250E+0004 -0.29012E+0004 -0.29644E-0008 -0.33383E-0008  0.60178E-0009
  0.12068E+0004 -0.29011E+0004 -0.25456E-0008 -0.28092E-0008  0.52332E-0009
  0.12500E+0004 -0.29010E+0004 -0.22799E-0008 -0.24664E-0008  0.46275E-0009
  0.10000E+0004 -0.28920E+0004 -0.33487E-0008 -0.37993E-0008  0.62947E-0009
  0.10432E+0004 -0.28919E+0004 -0.32246E-0008 -0.36500E-0008  0.61998E-0009
  0.11250E+0004 -0.28918E+0004 -0.29004E-0008 -0.32495E-0008  0.57418E-0009
  0.12068E+0004 -0.28917E+0004 -0.24608E-0008 -0.26911E-0008  0.48577E-0009
  0.12500E+0004 -0.28917E+0004 -0.21841E-0008 -0.23324E-0008  0.41938E-0009
  0.12500E+0004 -0.29458E+0004 -0.26899E-0008 -0.30416E-0008  0.64997E-0009
  0.12932E+0004 -0.29458E+0004 -0.24465E-0008 -0.27311E-0008  0.60284E-0009
  0.13750E+0004 -0.29457E+0004 -0.19072E-0008 -0.20272E-0008  0.47427E-0009
  0.14568E+0004 -0.29457E+0004 -0.12748E-0008 -0.11766E-0008  0.28877E-0009
  0.15000E+0004 -0.29456E+0004 -0.90815E-0009 -0.67176E-0009  0.16578E-0009
  0.12500E+0004 -0.29365E+0004 -0.26110E-0008 -0.29306E-0008  0.61362E-0009
  0.12932E+0004 -0.29364E+0004 -0.23567E-0008 -0.26045E-0008  0.56084E-0009
  0.13750E+0004 -0.29364E+0004 -0.17972E-0008 -0.18702E-0008  0.42058E-0009
  0.14568E+0004 -0.29363E+0004 -0.11456E-0008 -0.98927E-0009  0.22218E-0009
  0.15000E+0004 -0.29362E+0004 -0.76949E-0009 -0.46858E-0009  0.91934E-0010
  0.12500E+0004 -0.29188E+0004 -0.24518E-0008 -0.27071E-0008  0.54082E-0009
  0.12932E+0004 -0.29187E+0004 -0.21769E-0008 -0.23509E-0008  0.47701E-0009
  0.13750E+0004 -0.29186E+0004 -0.15792E-0008 -0.15588E-0008  0.31402E-0009
  0.14568E+0004 -0.29185E+0004 -0.89177E-0009 -0.62048E-0009  0.90620E-0010
  0.15000E+0004 -0.29184E+0004 -0.49819E-0009 -0.70148E-0010 -0.53642E-0010
  0.12500E+0004 -0.29010E+0004 -0.22799E-0008 -0.24664E-0008  0.46275E-0009
  0.12932E+0004 -0.29010E+0004 -0.19844E-0008 -0.20798E-0008  0.38755E-0009
  0.13750E+0004 -0.29008E+0004 -0.13489E-0008 -0.12297E-0008  0.20114E-0009
  0.14568E+0004 -0.29007E+0004 -0.62653E-0009 -0.23429E-0009 -0.47895E-0010
  0.15000E+0004 -0.29006E+0004 -0.21620E-0009  0.34524E-0009 -0.20649E-0009
  0.12500E+0004 -0.28917E+0004 -0.21841E-0008 -0.23324E-0008  0.41938E-0009
  0.12932E+0004 -0.28916E+0004 -0.18778E-0008 -0.19297E-0008  0.33805E-0009
  0.13750E+0004 -0.28914E+0004 -0.12225E-0008 -0.10490E-0008  0.13904E-0009
  0.14568E+0004 -0.28913E+0004 -0.48218E-0009 -0.23724E-0010 -0.12378E-0009
  0.15000E+0004 -0.28912E+0004 -0.63334E-0010  0.57097E-0009 -0.29007E-0009
  0.15000E+0004 -0.29456E+0004 -0.90815E-0009 -0.67176E-0009  0.16578E-0009
  0.15432E+0004 -0.29456E+0004 -0.52164E-0009 -0.13033E-0009  0.24531E-0010
  0.16250E+0004 -0.29455E+0004  0.25606E-0009  0.98911E-0009 -0.29622E-0009
  0.17068E+0004 -0.29454E+0004  0.10760E-0008  0.22155E-0008 -0.68898E-0009
  0.17500E+0004 -0.29454E+0004  0.15186E-0008  0.28993E-0008 -0.92623E-0009
  0.15000E+0004 -0.29362E+0004 -0.76949E-0009 -0.46858E-0009  0.91934E-0010
  0.15432E+0004 -0.29362E+0004 -0.37413E-0009  0.88319E-0010 -0.56910E-0010
  0.16250E+0004 -0.29361E+0004  0.41830E-0009  0.12356E-0008 -0.39272E-0009
  0.17068E+0004 -0.29360E+0004  0.12499E-0008  0.24876E-0008 -0.80136E-0009
  0.17500E+0004 -0.29359E+0004  0.16971E-0008  0.31837E-0008 -0.10471E-0008
  0.15000E+0004 -0.29184E+0004 -0.49819E-0009 -0.70148E-0010 -0.53642E-0010
  0.15432E+0004 -0.29184E+0004 -0.86604E-0010  0.51567E-0009 -0.21706E-0009
  0.16250E+0004 -0.29182E+0004  0.73245E-0009  0.17149E-0008 -0.58177E-0009
  0.17068E+0004 -0.29181E+0004  0.15843E-0008  0.30137E-0008 -0.10207E-0008
  0.17500E+0004 -0.29180E+0004  0.20393E-0008  0.37320E-0008 -0.12828E-0008
  0.15000E+0004 -0.29006E+0004 -0.21620E-0009  0.34524E-0009 -0.20649E-0009
  0.15432E+0004 -0.29005E+0004  0.21078E-0009  0.95937E-0009 -0.38476E-0009
  0.16250E+0004 -0.29004E+0004  0.10545E-0008  0.22089E-0008 -0.77884E-0009
  0.17068E+0004 -0.29002E+0004  0.19241E-0008  0.35523E-0008 -0.12484E-0008
  0.17500E+0004 -0.29002E+0004  0.23854E-0008  0.42913E-0008 -0.15270E-0008
  0.15000E+0004 -0.28912E+0004 -0.63334E-0010  0.57097E-0009 -0.29007E-0009
  0.15432E+0004 -0.28911E+0004  0.37140E-0009  0.11998E-0008 -0.47627E-0009
  0.16250E+0004 -0.28910E+0004  0.12273E-0008  0.24751E-0008 -0.88603E-0009
  0.17068E+0004 -0.28908E+0004  0.21052E-0008  0.38410E-0008 -0.13718E-0008
  0.17500E+0004 -0.28907E+0004  0.25692E-0008  0.45904E-0008 -0.16592E-0008
  0.17500E+0004 -0.29454E+0004  0.15186E-0008  0.28993E-0008 -0.92623E-0009
  0.17932E+0004 -0.29453E+0004  0.19641E-0008  0.36047E-0008 -0.11842E-0008
  0.18750E+0004 -0.29452E+0004  0.28052E-0008  0.49895E-0008 -0.17304E-0008
  0.19568E+0004 -0.29451E+0004  0.36242E-0008  0.64181E-0008 -0.23501E-0008
  0.20000E+0004 -0.29451E+0004  0.40405E-0008  0.71820E-0008 -0.27057E-0008
  0.17500E+0004 -0.29359E+0004  0.16971E-0008  0.31837E-0008 -0.10471E-0008
  0.17932E+0004 -0.29359E+0004  0.21463E-0008  0.39003E-0008 -0.13138E-0008
  0.18750E+0004 -0.29358E+0004  0.29911E-0008  0.53037E-0008 -0.18769E-0008
  0.19568E+0004 -0.29356E+0004  0.38093E-0008  0.67464E-0008 -0.25133E-0008
  0.20000E+0004 -0.29356E+0004  0.42233E-0008  0.75157E-0008 -0.28777E-0008
  0.17500E+0004 -0.29180E+0004  0.20393E-0008  0.37320E-0008 -0.12828E-0008
  0.17932E+0004 -0.29180E+0004  0.24941E-0008  0.44689E-0008 -0.15662E-0008
  0.18750E+0004 -0.29178E+0004  0.33434E-0008  0.59048E-0008 -0.21610E-0008
  0.19568E+0004 -0.29177E+0004  0.41574E-0008  0.73714E-0008 -0.28293E-0008
  0.20000E+0004 -0.29176E+0004  0.45658E-0008  0.81496E-0008 -0.32101E-0008
  0.17500E+0004 -0.29002E+0004  0.23854E-0008  0.42913E-0008 -0.15270E-0008
  0.17932E+0004 -0.29001E+0004  0.28442E-0008  0.50470E-0008 -0.18270E-0008
  0.18750E+0004 -0.28999E+0004  0.36946E-0008  0.65119E-0008 -0.24536E-0008
  0.19568E+0004 -0.28997E+0004  0.45009E-0008  0.79984E-0008 -0.31533E-0008
  0.20000E+0004 -0.28996E+0004  0.49016E-0008  0.87832E-0008 -0.35505E-0008
  0.17500E+0004 -0.28907E+0004  0.25692E-0008  0.45904E-0008 -0.16592E-0008
  0.17932E+0004 -0.28906E+0004  0.30294E-0008  0.53552E-0008 -0.19680E-0008
  0.18750E+0004 -0.28904E+0004  0.38789E-0008  0.68339E-0008 -0.26113E-0008
  0.19568E+0004 -0.28902E+0004  0.46797E-0008  0.83293E-0008 -0.33275E-0008
  0.20000E+0004 -0.28901E+0004  0.50755E-0008  0.91167E-0008 -0.37332E-0008
  0.20000E+0004 -0.29451E+0004  0.40405E-0008  0.71820E-0008 -0.27057E-0008
  0.20432E+0004 -0.29450E+0004  0.44425E-0008  0.79486E-0008 -0.30802E-0008
  0.21250E+0004 -0.29449E+0004  0.51561E-0008  0.93995E-0008 -0.38398E-0008
  0.22068E+0004 -0.29448E+0004  0.57932E-0008  0.10829E-0007 -0.46578E-0008
  0.22500E+0004 -0.29447E+0004  0.60944E-0008  0.11568E-0007 -0.51105E-0008
  0.20000E+0004 -0.29356E+0004  0.42233E-0008  0.75157E-0008 -0.28777E-0008
  0.20432E+0004 -0.29355E+0004  0.46220E-0008  0.82869E-0008 -0.32611E-0008
  0.21250E+0004 -0.29354E+0004  0.53255E-0008  0.97417E-0008 -0.40366E-0008
  0.22068E+0004 -0.29352E+0004  0.59485E-0008  0.11170E-0007 -0.48700E-0008
  0.22500E+0004 -0.29352E+0004  0.62405E-0008  0.11907E-0007 -0.53302E-0008
  0.20000E+0004 -0.29176E+0004  0.45658E-0008  0.81496E-0008 -0.32101E-0008
  0.20432E+0004 -0.29175E+0004  0.49564E-0008  0.89271E-0008 -0.36099E-0008
  0.21250E+0004 -0.29173E+0004  0.56382E-0008  0.10386E-0007 -0.44154E-0008
  0.22068E+0004 -0.29171E+0004  0.62312E-0008  0.11810E-0007 -0.52770E-0008
  0.22500E+0004 -0.29170E+0004  0.65043E-0008  0.12539E-0007 -0.57511E-0008
  0.20000E+0004 -0.28996E+0004  0.49016E-0008  0.87832E-0008 -0.35505E-0008
  0.20432E+0004 -0.28995E+0004  0.52820E-0008  0.95647E-0008 -0.39663E-0008
  0.21250E+0004 -0.28993E+0004  0.59381E-0008  0.11024E-0007 -0.48011E-0008
  0.22068E+0004 -0.28991E+0004  0.64973E-0008  0.12436E-0007 -0.56897E-0008
  0.22500E+0004 -0.28989E+0004  0.67495E-0008  0.13157E-0007 -0.61770E-0008
  0.20000E+0004 -0.28901E+0004  0.50755E-0008  0.91167E-0008 -0.37332E-0008
  0.20432E+0004 -0.28900E+0004  0.54497E-0008  0.98992E-0008 -0.41572E-0008
  0.21250E+0004 -0.28898E+0004  0.60907E-0008  0.11356E-0007 -0.50071E-0008
  0.22068E+0004 -0.28895E+0004  0.66304E-0008  0.12761E-0007 -0.59095E-0008
  0.22500E+0004 -0.28894E+0004  0.68708E-0008  0.13475E-0007 -0.64035E-0008
  0.22500E+0004 -0.29447E+0004  0.60944E-0008  0.11568E-0007 -0.51105E-0008
  0.22932E+0004 -0.29446E+0004  0.63697E-0008  0.12294E-0007 -0.55764E-0008
  0.23750E+0004 -0.29445E+0004  0.68158E-0008  0.13627E-0007 -0.64899E-0008
  0.24568E+0004 -0.29443E+0004  0.71584E-0008  0.14890E-0007 -0.74346E-0008
  0.25000E+0004 -0.29442E+0004  0.72968E-0008  0.15525E-0007 -0.79423E-0008
  0.22500E+0004 -0.29352E+0004  0.62405E-0008  0.11907E-0007 -0.53302E-0008
  0.22932E+0004 -0.29351E+0004  0.65056E-0008  0.12629E-0007 -0.58034E-0008
  0.23750E+0004 -0.29349E+0004  0.69297E-0008  0.13951E-0007 -0.67296E-0008
  0.24568E+0004 -0.29347E+0004  0.72474E-0008  0.15198E-0007 -0.76853E-0008
  0.25000E+0004 -0.29346E+0004  0.73714E-0008  0.15823E-0007 -0.81977E-0008
  0.22500E+0004 -0.29170E+0004  0.65043E-0008  0.12539E-0007 -0.57511E-0008
  0.22932E+0004 -0.29169E+0004  0.67486E-0008  0.13252E-0007 -0.62375E-0008
  0.23750E+0004 -0.29167E+0004  0.71283E-0008  0.14549E-0007 -0.71865E-0008
  0.24568E+0004 -0.29165E+0004  0.73958E-0008  0.15762E-0007 -0.81613E-0008
  0.25000E+0004 -0.29164E+0004  0.74916E-0008  0.16365E-0007 -0.86821E-0008
  0.22500E+0004 -0.28989E+0004  0.67495E-0008  0.13157E-0007 -0.61770E-0008
  0.22932E+0004 -0.28988E+0004  0.69710E-0008  0.13858E-0007 -0.66759E-0008
  0.23750E+0004 -0.28985E+0004  0.73026E-0008  0.15123E-0007 -0.76458E-0008
  0.24568E+0004 -0.28983E+0004  0.75169E-0008  0.16297E-0007 -0.86376E-0008
  0.25000E+0004 -0.28981E+0004  0.75828E-0008  0.16875E-0007 -0.91656E-0008
  0.22500E+0004 -0.28894E+0004  0.68708E-0008  0.13475E-0007 -0.64035E-0008
  0.22932E+0004 -0.28892E+0004  0.70795E-0008  0.14169E-0007 -0.69086E-0008
  0.23750E+0004 -0.28889E+0004  0.73844E-0008  0.15416E-0007 -0.78887E-0008
  0.24568E+0004 -0.28886E+0004  0.75693E-0008  0.16566E-0007 -0.88886E-0008
  0.25000E+0004 -0.28885E+0004  0.76189E-0008  0.17131E-0007 -0.94198E-0008
  0.25000E+0004 -0.29442E+0004  0.72968E-0008  0.15525E-0007 -0.79423E-0008
  0.25432E+0004 -0.29441E+0004  0.74058E-0008  0.16137E-0007 -0.84544E-0008
  0.26250E+0004 -0.29440E+0004  0.75329E-0008  0.17229E-0007 -0.94313E-0008
  0.27068E+0004 -0.29438E+0004  0.75592E-0008  0.18228E-0007 -0.10407E-0007
  0.27500E+0004 -0.29437E+0004  0.75342E-0008  0.18716E-0007 -0.10918E-0007
  0.25000E+0004 -0.29346E+0004  0.73714E-0008  0.15823E-0007 -0.81977E-0008
  0.25432E+0004 -0.29345E+0004  0.74655E-0008  0.16423E-0007 -0.87143E-0008
  0.26250E+0004 -0.29343E+0004  0.75630E-0008  0.17491E-0007 -0.96976E-0008
  0.27068E+0004 -0.29341E+0004  0.75584E-0008  0.18462E-0007 -0.10677E-0007
  0.27500E+0004 -0.29340E+0004  0.75172E-0008  0.18934E-0007 -0.11189E-0007
  0.25000E+0004 -0.29164E+0004  0.74916E-0008  0.16365E-0007 -0.86821E-0008
  0.25432E+0004 -0.29162E+0004  0.75563E-0008  0.16942E-0007 -0.92060E-0008
  0.26250E+0004 -0.29159E+0004  0.75957E-0008  0.17958E-0007 -0.10200E-0007
  0.27068E+0004 -0.29157E+0004  0.75310E-0008  0.18872E-0007 -0.11185E-0007
  0.27500E+0004 -0.29155E+0004  0.74576E-0008  0.19311E-0007 -0.11697E-0007
  0.25000E+0004 -0.28981E+0004  0.75828E-0008  0.16875E-0007 -0.91656E-0008
  0.25432E+0004 -0.28979E+0004  0.76168E-0008  0.17426E-0007 -0.96956E-0008
  0.26250E+0004 -0.28976E+0004  0.75958E-0008  0.18387E-0007 -0.10697E-0007
  0.27068E+0004 -0.28973E+0004  0.74692E-0008  0.19237E-0007 -0.11684E-0007
  0.27500E+0004 -0.28971E+0004  0.73630E-0008  0.19641E-0007 -0.12196E-0007
  0.25000E+0004 -0.28885E+0004  0.76189E-0008  0.17131E-0007 -0.94198E-0008
  0.25432E+0004 -0.28883E+0004  0.76361E-0008  0.17667E-0007 -0.99524E-0008
  0.26250E+0004 -0.28879E+0004  0.75826E-0008  0.18596E-0007 -0.10956E-0007
  0.27068E+0004 -0.28876E+0004  0.74227E-0008  0.19412E-0007 -0.11944E-0007
  0.27500E+0004 -0.28874E+0004  0.72988E-0008  0.19796E-0007 -0.12454E-0007
  0.27500E+0004 -0.29437E+0004  0.75342E-0008  0.18716E-0007 -0.10918E-0007
  0.27932E+0004 -0.29436E+0004  0.74846E-0008  0.19179E-0007 -0.11424E-0007
  0.28750E+0004 -0.29434E+0004  0.73256E-0008  0.19982E-0007 -0.12366E-0007
  0.29568E+0004 -0.29432E+0004  0.70901E-0008  0.20689E-0007 -0.13278E-0007
  0.30000E+0004 -0.29431E+0004  0.69389E-0008  0.21034E-0007 -0.13745E-0007
  0.27500E+0004 -0.29340E+0004  0.75172E-0008  0.18934E-0007 -0.11189E-0007
  0.27932E+0004 -0.29339E+0004  0.74507E-0008  0.19379E-0007 -0.11696E-0007
  0.28750E+0004 -0.29336E+0004  0.72599E-0008  0.20148E-0007 -0.12636E-0007
  0.29568E+0004 -0.29334E+0004  0.69932E-0008  0.20820E-0007 -0.13544E-0007
  0.30000E+0004 -0.29333E+0004  0.68254E-0008  0.21137E-0007 -0.14007E-0007
  0.27500E+0004 -0.29155E+0004  0.74576E-0008  0.19311E-0007 -0.11697E-0007
  0.27932E+0004 -0.29154E+0004  0.73588E-0008  0.19722E-0007 -0.12203E-0007
  0.28750E+0004 -0.29151E+0004  0.71071E-0008  0.20421E-0007 -0.13138E-0007
  0.29568E+0004 -0.29148E+0004  0.67808E-0008  0.21021E-0007 -0.14035E-0007
  0.30000E+0004 -0.29147E+0004  0.65825E-0008  0.21298E-0007 -0.14490E-0007
  0.27500E+0004 -0.28971E+0004  0.73630E-0008  0.19641E-0007 -0.12196E-0007
  0.27932E+0004 -0.28969E+0004  0.72314E-0008  0.20015E-0007 -0.12699E-0007
  0.28750E+0004 -0.28966E+0004  0.69184E-0008  0.20642E-0007 -0.13625E-0007
  0.29568E+0004 -0.28962E+0004  0.65325E-0008  0.21164E-0007 -0.14507E-0007
  0.30000E+0004 -0.28960E+0004  0.63038E-0008  0.21400E-0007 -0.14952E-0007
  0.27500E+0004 -0.28874E+0004  0.72988E-0008  0.19796E-0007 -0.12454E-0007
  0.27932E+0004 -0.28872E+0004  0.71500E-0008  0.20149E-0007 -0.12955E-0007
  0.28750E+0004 -0.28868E+0004  0.68043E-0008  0.20736E-0007 -0.13875E-0007
  0.29568E+0004 -0.28864E+0004  0.63874E-0008  0.21216E-0007 -0.14747E-0007
  0.30000E+0004 -0.28862E+0004  0.61421E-0008  0.21428E-0007 -0.15186E-0007
  0.30000E+0004 -0.29431E+0004  0.69389E-0008  0.21034E-0007 -0.13745E-0007
  0.30432E+0004 -0.29430E+0004  0.67711E-0008  0.21341E-0007 -0.14199E-0007
  0.31250E+0004 -0.29429E+0004  0.64125E-0008  0.21867E-0007 -0.15026E-0007
  0.32068E+0004 -0.29427E+0004  0.60108E-0008  0.22312E-0007 -0.15804E-0007
  0.32500E+0004 -0.29426E+0004  0.57853E-0008  0.22516E-0007 -0.16194E-0007
  0.30000E+0004 -0.29333E+0004  0.68254E-0008  0.21137E-0007 -0.14007E-0007
  0.30432E+0004 -0.29332E+0004  0.66417E-0008  0.21428E-0007 -0.14457E-0007
  0.31250E+0004 -0.29330E+0004  0.62543E-0008  0.21915E-0007 -0.15274E-0007
  0.32068E+0004 -0.29328E+0004  0.58253E-0008  0.22320E-0007 -0.16039E-0007
  0.32500E+0004 -0.29327E+0004  0.55859E-0008  0.22502E-0007 -0.16421E-0007
  0.30000E+0004 -0.29147E+0004  0.65825E-0008  0.21298E-0007 -0.14490E-0007
  0.30432E+0004 -0.29145E+0004  0.63688E-0008  0.21549E-0007 -0.14931E-0007
  0.31250E+0004 -0.29143E+0004  0.59272E-0008  0.21957E-0007 -0.15725E-0007
  0.32068E+0004 -0.29141E+0004  0.54473E-0008  0.22283E-0007 -0.16464E-0007
  0.32500E+0004 -0.29140E+0004  0.51826E-0008  0.22424E-0007 -0.16829E-0007
  0.30000E+0004 -0.28960E+0004  0.63038E-0008  0.21400E-0007 -0.14952E-0007
  0.30432E+0004 -0.28959E+0004  0.60607E-0008  0.21609E-0007 -0.15381E-0007
  0.31250E+0004 -0.28956E+0004  0.55661E-0008  0.21936E-0007 -0.16149E-0007
  0.32068E+0004 -0.28953E+0004  0.50371E-0008  0.22181E-0007 -0.16857E-0007
  0.32500E+0004 -0.28952E+0004  0.47481E-0008  0.22278E-0007 -0.17205E-0007
  0.30000E+0004 -0.28862E+0004  0.61421E-0008  0.21428E-0007 -0.15186E-0007
  0.30432E+0004 -0.28861E+0004  0.58847E-0008  0.21617E-0007 -0.15608E-0007
  0.31250E+0004 -0.28858E+0004  0.53626E-0008  0.21899E-0007 -0.16361E-0007
  0.32068E+0004 -0.28855E+0004  0.48085E-0008  0.22099E-0007 -0.17051E-0007
  0.32500E+0004 -0.28853E+0004  0.45073E-0008  0.22174E-0007 -0.17389E-0007
  0.32500E+0004 -0.29426E+0004  0.57853E-0008  0.22516E-0007 -0.16194E-0007
  0.32932E+0004 -0.29426E+0004  0.55527E-0008  0.22702E-0007 -0.16567E-0007
  0.33750E+0004 -0.29425E+0004  0.50965E-0008  0.23001E-0007 -0.17233E-0007
  0.34568E+0004 -0.29424E+0004  0.46282E-0008  0.23241E-0007 -0.17844E-0007
  0.35000E+0004 -0.29424E+0004  0.43792E-0008  0.23345E-0007 -0.18143E-0007
  0.32500E+0004 -0.29327E+0004  0.55859E-0008  0.22502E-0007 -0.16421E-0007
  0.32932E+0004 -0.29327E+0004  0.53403E-0008  0.22666E-0007 -0.16787E-0007
  0.33750E+0004 -0.29326E+0004  0.48609E-0008  0.22925E-0007 -0.17435E-0007
  0.34568E+0004 -0.29325E+0004  0.43714E-0008  0.23124E-0007 -0.18027E-0007
  0.35000E+0004 -0.29324E+0004  0.41120E-0008  0.23208E-0007 -0.18316E-0007
  0.32500E+0004 -0.29140E+0004  0.51826E-0008  0.22424E-0007 -0.16829E-0007
  0.32932E+0004 -0.29139E+0004  0.49130E-0008  0.22546E-0007 -0.17178E-0007
  0.33750E+0004 -0.29138E+0004  0.43913E-0008  0.22727E-0007 -0.17791E-0007
  0.34568E+0004 -0.29136E+0004  0.38633E-0008  0.22849E-0007 -0.18344E-0007
  0.35000E+0004 -0.29135E+0004  0.35853E-0008  0.22892E-0007 -0.18611E-0007
  0.32500E+0004 -0.28952E+0004  0.47481E-0008  0.22278E-0007 -0.17205E-0007
  0.32932E+0004 -0.28951E+0004  0.44558E-0008  0.22357E-0007 -0.17533E-0007
  0.33750E+0004 -0.28949E+0004  0.38942E-0008  0.22458E-0007 -0.18107E-0007
  0.34568E+0004 -0.28948E+0004  0.33307E-0008  0.22501E-0007 -0.18617E-0007
  0.35000E+0004 -0.28947E+0004  0.30355E-0008  0.22504E-0007 -0.18861E-0007
  0.32500E+0004 -0.28853E+0004  0.45073E-0008  0.22174E-0007 -0.17389E-0007
  0.32932E+0004 -0.28852E+0004  0.42035E-0008  0.22230E-0007 -0.17705E-0007
  0.33750E+0004 -0.28850E+0004  0.36221E-0008  0.22288E-0007 -0.18257E-0007
  0.34568E+0004 -0.28848E+0004  0.30412E-0008  0.22289E-0007 -0.18743E-0007
  0.35000E+0004 -0.28847E+0004  0.27377E-0008  0.22270E-0007 -0.18973E-0007
  0.35000E+0004 -0.29424E+0004  0.43792E-0008  0.23345E-0007 -0.18143E-0007
  0.35432E+0004 -0.29423E+0004  0.41304E-0008  0.23436E-0007 -0.18427E-0007
  0.36250E+0004 -0.29422E+0004  0.36631E-0008  0.23573E-0007 -0.18924E-0007
  0.37068E+0004 -0.29422E+0004  0.32069E-0008  0.23670E-0007 -0.19368E-0007
  0.37500E+0004 -0.29421E+0004  0.29732E-0008  0.23709E-0007 -0.19582E-0007
  0.35000E+0004 -0.29324E+0004  0.41120E-0008  0.23208E-0007 -0.18316E-0007
  0.35432E+0004 -0.29324E+0004  0.38535E-0008  0.23278E-0007 -0.18589E-0007
  0.36250E+0004 -0.29323E+0004  0.33691E-0008  0.23377E-0007 -0.19064E-0007
  0.37068E+0004 -0.29322E+0004  0.28976E-0008  0.23438E-0007 -0.19485E-0007
  0.37500E+0004 -0.29321E+0004  0.26559E-0008  0.23456E-0007 -0.19687E-0007
  0.35000E+0004 -0.29135E+0004  0.35853E-0008  0.22892E-0007 -0.18611E-0007
  0.35432E+0004 -0.29135E+0004  0.33093E-0008  0.22923E-0007 -0.18861E-0007
  0.36250E+0004 -0.29134E+0004  0.27945E-0008  0.22948E-0007 -0.19293E-0007
  0.37068E+0004 -0.29132E+0004  0.22961E-0008  0.22939E-0007 -0.19670E-0007
  0.37500E+0004 -0.29132E+0004  0.20414E-0008  0.22922E-0007 -0.19847E-0007
  0.35000E+0004 -0.28947E+0004  0.30355E-0008  0.22504E-0007 -0.18861E-0007
  0.35432E+0004 -0.28946E+0004  0.27436E-0008  0.22494E-0007 -0.19088E-0007
  0.36250E+0004 -0.28945E+0004  0.22016E-0008  0.22446E-0007 -0.19472E-0007
  0.37068E+0004 -0.28943E+0004  0.16793E-0008  0.22365E-0007 -0.19801E-0007
  0.37500E+0004 -0.28942E+0004  0.14134E-0008  0.22312E-0007 -0.19953E-0007
  0.35000E+0004 -0.28847E+0004  0.27377E-0008  0.22270E-0007 -0.18973E-0007
  0.35432E+0004 -0.28846E+0004  0.24381E-0008  0.22239E-0007 -0.19187E-0007
  0.36250E+0004 -0.28845E+0004  0.18831E-0008  0.22152E-0007 -0.19545E-0007
  0.37068E+0004 -0.28843E+0004  0.13496E-0008  0.22033E-0007 -0.19848E-0007
  0.37500E+0004 -0.28842E+0004  0.10786E-0008  0.21961E-0007 -0.19987E-0007
  0.37500E+0004 -0.29421E+0004  0.29732E-0008  0.23709E-0007 -0.19582E-0007
  0.37932E+0004 -0.29421E+0004  0.27436E-0008  0.23737E-0007 -0.19781E-0007
  0.38750E+0004 -0.29420E+0004  0.23269E-0008  0.23773E-0007 -0.20125E-0007
  0.39568E+0004 -0.29419E+0004  0.19368E-0008  0.23788E-0007 -0.20424E-0007
  0.40000E+0004 -0.29418E+0004  0.17429E-0008  0.23789E-0007 -0.20565E-0007
  0.37500E+0004 -0.29321E+0004  0.26559E-0008  0.23456E-0007 -0.19687E-0007
  0.37932E+0004 -0.29321E+0004  0.24198E-0008  0.23467E-0007 -0.19875E-0007
  0.38750E+0004 -0.29319E+0004  0.19907E-0008  0.23469E-0007 -0.20195E-0007
  0.39568E+0004 -0.29318E+0004  0.15895E-0008  0.23451E-0007 -0.20471E-0007
  0.40000E+0004 -0.29318E+0004  0.13902E-0008  0.23436E-0007 -0.20601E-0007
  0.37500E+0004 -0.29132E+0004  0.20414E-0008  0.22922E-0007 -0.19847E-0007
  0.37932E+0004 -0.29131E+0004  0.17931E-0008  0.22897E-0007 -0.20011E-0007
  0.38750E+0004 -0.29129E+0004  0.13427E-0008  0.22834E-0007 -0.20286E-0007
  0.39568E+0004 -0.29128E+0004  0.92228E-0009  0.22755E-0007 -0.20518E-0007
  0.40000E+0004 -0.29127E+0004  0.71368E-0009  0.22709E-0007 -0.20623E-0007
  0.37500E+0004 -0.28942E+0004  0.14134E-0008  0.22312E-0007 -0.19953E-0007
  0.37932E+0004 -0.28941E+0004  0.11543E-0008  0.22252E-0007 -0.20092E-0007
  0.38750E+0004 -0.28939E+0004  0.68550E-0009  0.22124E-0007 -0.20319E-0007
  0.39568E+0004 -0.28938E+0004  0.24881E-0009  0.21984E-0007 -0.20503E-0007
  0.40000E+0004 -0.28937E+0004  0.32243E-0010  0.21906E-0007 -0.20584E-0007
  0.37500E+0004 -0.28842E+0004  0.10786E-0008  0.21961E-0007 -0.19987E-0007
  0.37932E+0004 -0.28841E+0004  0.81436E-0009  0.21882E-0007 -0.20110E-0007
  0.38750E+0004 -0.28839E+0004  0.33717E-0009  0.21719E-0007 -0.20311E-0007
  0.39568E+0004 -0.28837E+0004 -0.10693E-0009  0.21547E-0007 -0.20469E-0007
  0.40000E+0004 -0.28836E+0004 -0.32699E-0009  0.21453E-0007 -0.20537E-0007
  0.40000E+0004 -0.29418E+0004  0.17429E-0008  0.23789E-0007 -0.20565E-0007
  0.40432E+0004 -0.29418E+0004  0.15581E-0008  0.23786E-0007 -0.20695E-0007
  0.41250E+0004 -0.29416E+0004  0.12337E-0008  0.23775E-0007 -0.20913E-0007
  0.42068E+0004 -0.29415E+0004  0.94608E-0009  0.23758E-0007 -0.21097E-0007
  0.42500E+0004 -0.29415E+0004  0.81007E-0009  0.23749E-0007 -0.21181E-0007
  0.40000E+0004 -0.29318E+0004  0.13902E-0008  0.23436E-0007 -0.20601E-0007
  0.40432E+0004 -0.29317E+0004  0.12001E-0008  0.23418E-0007 -0.20719E-0007
  0.41250E+0004 -0.29316E+0004  0.86654E-0009  0.23378E-0007 -0.20915E-0007
  0.42068E+0004 -0.29314E+0004  0.57041E-0009  0.23335E-0007 -0.21079E-0007
  0.42500E+0004 -0.29314E+0004  0.43011E-0009  0.23312E-0007 -0.21152E-0007
  0.40000E+0004 -0.29127E+0004  0.71368E-0009  0.22709E-0007 -0.20623E-0007
  0.40432E+0004 -0.29126E+0004  0.51468E-0009  0.22661E-0007 -0.20719E-0007
  0.41250E+0004 -0.29125E+0004  0.16526E-0009  0.22567E-0007 -0.20873E-0007
  0.42068E+0004 -0.29123E+0004 -0.14572E-0009  0.22473E-0007 -0.20996E-0007
  0.42500E+0004 -0.29122E+0004 -0.29356E-0009  0.22425E-0007 -0.21049E-0007
  0.40000E+0004 -0.28937E+0004  0.32243E-0010  0.21906E-0007 -0.20584E-0007
  0.40432E+0004 -0.28936E+0004 -0.17434E-0009  0.21828E-0007 -0.20655E-0007
  0.41250E+0004 -0.28934E+0004 -0.53736E-0009  0.21680E-0007 -0.20765E-0007
  0.42068E+0004 -0.28932E+0004 -0.86117E-0009  0.21535E-0007 -0.20847E-0007
  0.42500E+0004 -0.28931E+0004 -0.10157E-0008  0.21462E-0007 -0.20879E-0007
  0.40000E+0004 -0.28836E+0004 -0.32699E-0009  0.21453E-0007 -0.20537E-0007
  0.40432E+0004 -0.28835E+0004 -0.53701E-0009  0.21359E-0007 -0.20595E-0007
  0.41250E+0004 -0.28833E+0004 -0.90618E-0009  0.21182E-0007 -0.20681E-0007
  0.42068E+0004 -0.28831E+0004 -0.12360E-0008  0.21011E-0007 -0.20740E-0007
  0.42500E+0004 -0.28830E+0004 -0.13934E-0008  0.20925E-0007 -0.20761E-0007
  0.42500E+0004 -0.29415E+0004  0.81007E-0009  0.23749E-0007 -0.21181E-0007
  0.42932E+0004 -0.29414E+0004  0.68587E-0009  0.23741E-0007 -0.21257E-0007
  0.43750E+0004 -0.29413E+0004  0.48269E-0009  0.23729E-0007 -0.21378E-0007
  0.44568E+0004 -0.29413E+0004  0.32397E-0009  0.23725E-0007 -0.21474E-0007
  0.45000E+0004 -0.29412E+0004  0.25887E-0009  0.23727E-0007 -0.21515E-0007
  0.42500E+0004 -0.29314E+0004  0.43011E-0009  0.23312E-0007 -0.21152E-0007
  0.42932E+0004 -0.29313E+0004  0.30170E-0009  0.23292E-0007 -0.21218E-0007
  0.43750E+0004 -0.29312E+0004  0.90937E-0010  0.23257E-0007 -0.21322E-0007
  0.44568E+0004 -0.29311E+0004 -0.75110E-0010  0.23233E-0007 -0.21401E-0007
  0.45000E+0004 -0.29311E+0004 -0.14405E-0009  0.23225E-0007 -0.21434E-0007
  0.42500E+0004 -0.29122E+0004 -0.29356E-0009  0.22425E-0007 -0.21049E-0007
  0.42932E+0004 -0.29122E+0004 -0.42923E-0009  0.22380E-0007 -0.21095E-0007
  0.43750E+0004 -0.29120E+0004 -0.65354E-0009  0.22303E-0007 -0.21164E-0007
  0.44568E+0004 -0.29119E+0004 -0.83297E-0009  0.22240E-0007 -0.21212E-0007
  0.45000E+0004 -0.29118E+0004 -0.90897E-0009  0.22213E-0007 -0.21229E-0007
  0.42500E+0004 -0.28931E+0004 -0.10157E-0008  0.21462E-0007 -0.20879E-0007
  0.42932E+0004 -0.28930E+0004 -0.11578E-0008  0.21394E-0007 -0.20905E-0007
  0.43750E+0004 -0.28928E+0004 -0.13944E-0008  0.21273E-0007 -0.20938E-0007
  0.44568E+0004 -0.28927E+0004 -0.15863E-0008  0.21171E-0007 -0.20953E-0007
  0.45000E+0004 -0.28926E+0004 -0.16690E-0008  0.21125E-0007 -0.20955E-0007
  0.42500E+0004 -0.28830E+0004 -0.13934E-0008  0.20925E-0007 -0.20761E-0007
  0.42932E+0004 -0.28829E+0004 -0.15387E-0008  0.20843E-0007 -0.20776E-0007
  0.43750E+0004 -0.28827E+0004 -0.17812E-0008  0.20701E-0007 -0.20790E-0007
  0.44568E+0004 -0.28825E+0004 -0.19793E-0008  0.20578E-0007 -0.20788E-0007
  0.45000E+0004 -0.28824E+0004 -0.20654E-0008  0.20522E-0007 -0.20781E-0007
  0.45000E+0004 -0.29412E+0004  0.25887E-0009  0.23727E-0007 -0.21515E-0007
  0.45432E+0004 -0.29412E+0004  0.20682E-0009  0.23734E-0007 -0.21550E-0007
  0.46250E+0004 -0.29410E+0004  0.14568E-0009  0.23757E-0007 -0.21598E-0007
  0.47068E+0004 -0.29409E+0004  0.13564E-0009  0.23800E-0007 -0.21626E-0007
  0.47500E+0004 -0.29409E+0004  0.15146E-0009  0.23832E-0007 -0.21633E-0007
  0.45000E+0004 -0.29311E+0004 -0.14405E-0009  0.23225E-0007 -0.21434E-0007
  0.45432E+0004 -0.29310E+0004 -0.19996E-0009  0.23222E-0007 -0.21461E-0007
  0.46250E+0004 -0.29309E+0004 -0.26835E-0009  0.23229E-0007 -0.21496E-0007
  0.47068E+0004 -0.29307E+0004 -0.28551E-0009  0.23257E-0007 -0.21513E-0007
  0.47500E+0004 -0.29307E+0004 -0.27334E-0009  0.23282E-0007 -0.21514E-0007
  0.45000E+0004 -0.29118E+0004 -0.90897E-0009  0.22213E-0007 -0.21229E-0007
  0.45432E+0004 -0.29117E+0004 -0.97202E-0009  0.22191E-0007 -0.21241E-0007
  0.46250E+0004 -0.29116E+0004 -0.10541E-0008  0.22167E-0007 -0.21252E-0007
  0.47068E+0004 -0.29114E+0004 -0.10851E-0008  0.22167E-0007 -0.21247E-0007
  0.47500E+0004 -0.29113E+0004 -0.10802E-0008  0.22178E-0007 -0.21238E-0007
  0.45000E+0004 -0.28926E+0004 -0.16690E-0008  0.21125E-0007 -0.20955E-0007
  0.45432E+0004 -0.28925E+0004 -0.17391E-0008  0.21085E-0007 -0.20952E-0007
  0.46250E+0004 -0.28923E+0004 -0.18348E-0008  0.21028E-0007 -0.20937E-0007
  0.47068E+0004 -0.28921E+0004 -0.18799E-0008  0.20999E-0007 -0.20910E-0007
  0.47500E+0004 -0.28920E+0004 -0.18827E-0008  0.20997E-0007 -0.20892E-0007
  0.45000E+0004 -0.28824E+0004 -0.20654E-0008  0.20522E-0007 -0.20781E-0007
  0.45432E+0004 -0.28823E+0004 -0.21391E-0008  0.20472E-0007 -0.20770E-0007
  0.46250E+0004 -0.28821E+0004 -0.22419E-0008  0.20397E-0007 -0.20741E-0007
  0.47068E+0004 -0.28819E+0004 -0.22945E-0008  0.20354E-0007 -0.20703E-0007
  0.47500E+0004 -0.28818E+0004 -0.23015E-0008  0.20344E-0007 -0.20679E-0007
  0.47500E+0004 -0.29409E+0004  0.15146E-0009  0.23832E-0007 -0.21633E-0007
  0.47932E+0004 -0.29408E+0004  0.18132E-0009  0.23868E-0007 -0.21634E-0007
  0.48750E+0004 -0.29406E+0004  0.27991E-0009  0.23958E-0007 -0.21624E-0007
  0.49568E+0004 -0.29405E+0004  0.43506E-0009  0.24076E-0007 -0.21596E-0007
  0.50000E+0004 -0.29404E+0004  0.54011E-0009  0.24151E-0007 -0.21575E-0007
  0.47500E+0004 -0.29307E+0004 -0.27334E-0009  0.23282E-0007 -0.21514E-0007
  0.47932E+0004 -0.29306E+0004 -0.24739E-0009  0.23312E-0007 -0.21511E-0007
  0.48750E+0004 -0.29304E+0004 -0.15601E-0009  0.23390E-0007 -0.21493E-0007
  0.49568E+0004 -0.29302E+0004 -0.77507E-0011  0.23499E-0007 -0.21459E-0007
  0.50000E+0004 -0.29301E+0004  0.93764E-0010  0.23569E-0007 -0.21435E-0007
  0.47500E+0004 -0.29113E+0004 -0.10802E-0008  0.22178E-0007 -0.21238E-0007
  0.47932E+0004 -0.29112E+0004 -0.10619E-0008  0.22195E-0007 -0.21226E-0007
  0.48750E+0004 -0.29110E+0004 -0.98507E-0009  0.22251E-0007 -0.21192E-0007
  0.49568E+0004 -0.29107E+0004 -0.85107E-0009  0.22341E-0007 -0.21147E-0007
  0.50000E+0004 -0.29106E+0004 -0.75689E-0009  0.22404E-0007 -0.21119E-0007
  0.47500E+0004 -0.28920E+0004 -0.18827E-0008  0.20997E-0007 -0.20892E-0007
  0.47932E+0004 -0.28918E+0004 -0.18725E-0008  0.21000E-0007 -0.20870E-0007
  0.48750E+0004 -0.28915E+0004 -0.18113E-0008  0.21033E-0007 -0.20822E-0007
  0.49568E+0004 -0.28912E+0004 -0.16931E-0008  0.21104E-0007 -0.20765E-0007
  0.50000E+0004 -0.28911E+0004 -0.16072E-0008  0.21158E-0007 -0.20733E-0007
  0.47500E+0004 -0.28818E+0004 -0.23015E-0008  0.20344E-0007 -0.20679E-0007
  0.47932E+0004 -0.28816E+0004 -0.22958E-0008  0.20340E-0007 -0.20653E-0007
  0.48750E+0004 -0.28813E+0004 -0.22434E-0008  0.20361E-0007 -0.20596E-0007
  0.49568E+0004 -0.28810E+0004 -0.21341E-0008  0.20421E-0007 -0.20534E-0007
  0.50000E+0004 -0.28808E+0004 -0.20531E-0008  0.20469E-0007 -0.20500E-0007
  0.50000E+0004 -0.29404E+0004  0.54011E-0009  0.24151E-0007 -0.21575E-0007
  0.50432E+0004 -0.29403E+0004  0.66113E-0009  0.24234E-0007 -0.21549E-0007
  0.51250E+0004 -0.29401E+0004  0.93549E-0009  0.24418E-0007 -0.21490E-0007
  0.52068E+0004 -0.29400E+0004  0.12693E-0008  0.24639E-0007 -0.21416E-0007
  0.52500E+0004 -0.29399E+0004  0.14693E-0008  0.24770E-0007 -0.21373E-0007
  0.50000E+0004 -0.29301E+0004  0.93764E-0010  0.23569E-0007 -0.21435E-0007
  0.50432E+0004 -0.29300E+0004  0.21139E-0009  0.23649E-0007 -0.21408E-0007
  0.51250E+0004 -0.29298E+0004  0.47967E-0009  0.23828E-0007 -0.21346E-0007
  0.52068E+0004 -0.29296E+0004  0.80822E-0009  0.24045E-0007 -0.21272E-0007
  0.52500E+0004 -0.29295E+0004  0.10058E-0008  0.24175E-0007 -0.21228E-0007
  0.50000E+0004 -0.29106E+0004 -0.75689E-0009  0.22404E-0007 -0.21119E-0007
  0.50432E+0004 -0.29105E+0004 -0.64658E-0009  0.22476E-0007 -0.21088E-0007
  0.51250E+0004 -0.29102E+0004 -0.39142E-0009  0.22643E-0007 -0.21021E-0007
  0.52068E+0004 -0.29099E+0004 -0.74832E-0010  0.22853E-0007 -0.20946E-0007
  0.52500E+0004 -0.29098E+0004  0.11705E-0009  0.22981E-0007 -0.20902E-0007
  0.50000E+0004 -0.28911E+0004 -0.16072E-0008  0.21158E-0007 -0.20733E-0007
  0.50432E+0004 -0.28909E+0004 -0.15053E-0008  0.21222E-0007 -0.20698E-0007
  0.51250E+0004 -0.28906E+0004 -0.12656E-0008  0.21377E-0007 -0.20627E-0007
  0.52068E+0004 -0.28903E+0004 -0.96358E-0009  0.21577E-0007 -0.20550E-0007
  0.52500E+0004 -0.28901E+0004 -0.77893E-0009  0.21702E-0007 -0.20507E-0007
  0.50000E+0004 -0.28808E+0004 -0.20531E-0008  0.20469E-0007 -0.20500E-0007
  0.50432E+0004 -0.28806E+0004 -0.19559E-0008  0.20529E-0007 -0.20463E-0007
  0.51250E+0004 -0.28803E+0004 -0.17254E-0008  0.20677E-0007 -0.20390E-0007
  0.52068E+0004 -0.28799E+0004 -0.14321E-0008  0.20872E-0007 -0.20312E-0007
  0.52500E+0004 -0.28797E+0004 -0.12520E-0008  0.20995E-0007 -0.20270E-0007
  0.52500E+0004 -0.29399E+0004  0.14693E-0008  0.24770E-0007 -0.21373E-0007
  0.52932E+0004 -0.29398E+0004  0.16867E-0008  0.24913E-0007 -0.21325E-0007
  0.53750E+0004 -0.29397E+0004  0.21435E-0008  0.25216E-0007 -0.21228E-0007
  0.54568E+0004 -0.29395E+0004  0.26577E-0008  0.25559E-0007 -0.21120E-0007
  0.55000E+0004 -0.29394E+0004  0.29513E-0008  0.25756E-0007 -0.21059E-0007
  0.52500E+0004 -0.29295E+0004  0.10058E-0008  0.24175E-0007 -0.21228E-0007
  0.52932E+0004 -0.29294E+0004  0.12213E-0008  0.24318E-0007 -0.21181E-0007
  0.53750E+0004 -0.29292E+0004  0.16753E-0008  0.24622E-0007 -0.21086E-0007
  0.54568E+0004 -0.29291E+0004  0.21881E-0008  0.24969E-0007 -0.20982E-0007
  0.55000E+0004 -0.29290E+0004  0.24817E-0008  0.25169E-0007 -0.20923E-0007
  0.52500E+0004 -0.29098E+0004  0.11705E-0009  0.22981E-0007 -0.20902E-0007
  0.52932E+0004 -0.29097E+0004  0.32763E-0009  0.23123E-0007 -0.20857E-0007
  0.53750E+0004 -0.29095E+0004  0.77413E-0009  0.23428E-0007 -0.20767E-0007
  0.54568E+0004 -0.29093E+0004  0.12819E-0008  0.23781E-0007 -0.20670E-0007
  0.55000E+0004 -0.29092E+0004  0.15740E-0008  0.23986E-0007 -0.20616E-0007
  0.52500E+0004 -0.28901E+0004 -0.77893E-0009  0.21702E-0007 -0.20507E-0007
  0.52932E+0004 -0.28900E+0004 -0.57479E-0009  0.21843E-0007 -0.20464E-0007
  0.53750E+0004 -0.28897E+0004 -0.13921E-0009  0.22148E-0007 -0.20379E-0007
  0.54568E+0004 -0.28895E+0004  0.36007E-0009  0.22504E-0007 -0.20290E-0007
  0.55000E+0004 -0.28893E+0004  0.64873E-0009  0.22712E-0007 -0.20242E-0007
  0.52500E+0004 -0.28797E+0004 -0.12520E-0008  0.20995E-0007 -0.20270E-0007
  0.52932E+0004 -0.28796E+0004 -0.10519E-0008  0.21134E-0007 -0.20228E-0007
  0.53750E+0004 -0.28793E+0004 -0.62346E-0009  0.21438E-0007 -0.20146E-0007
  0.54568E+0004 -0.28790E+0004 -0.13016E-0009  0.21796E-0007 -0.20061E-0007
  0.55000E+0004 -0.28789E+0004  0.15588E-0009  0.22006E-0007 -0.20016E-0007
  0.55000E+0004 -0.29394E+0004  0.29513E-0008  0.25756E-0007 -0.21059E-0007
  0.55432E+0004 -0.29394E+0004  0.32605E-0008  0.25966E-0007 -0.20996E-0007
  0.56250E+0004 -0.29393E+0004  0.38861E-0008  0.26394E-0007 -0.20872E-0007
  0.57068E+0004 -0.29392E+0004  0.45596E-0008  0.26862E-0007 -0.20742E-0007
  0.57500E+0004 -0.29391E+0004  0.49329E-0008  0.27125E-0007 -0.20672E-0007
  0.55000E+0004 -0.29290E+0004  0.24817E-0008  0.25169E-0007 -0.20923E-0007
  0.55432E+0004 -0.29289E+0004  0.27915E-0008  0.25382E-0007 -0.20864E-0007
  0.56250E+0004 -0.29288E+0004  0.34196E-0008  0.25820E-0007 -0.20746E-0007
  0.57068E+0004 -0.29287E+0004  0.40978E-0008  0.26299E-0007 -0.20623E-0007
  0.57500E+0004 -0.29286E+0004  0.44744E-0008  0.26569E-0007 -0.20557E-0007
  0.55000E+0004 -0.29092E+0004  0.15740E-0008  0.23986E-0007 -0.20616E-0007
  0.55432E+0004 -0.29091E+0004  0.18834E-0008  0.24205E-0007 -0.20562E-0007
  0.56250E+0004 -0.29089E+0004  0.25136E-0008  0.24658E-0007 -0.20456E-0007
  0.57068E+0004 -0.29087E+0004  0.31978E-0008  0.25157E-0007 -0.20348E-0007
  0.57500E+0004 -0.29087E+0004  0.35792E-0008  0.25439E-0007 -0.20290E-0007
  0.55000E+0004 -0.28893E+0004  0.64873E-0009  0.22712E-0007 -0.20242E-0007
  0.55432E+0004 -0.28892E+0004  0.95584E-0009  0.22937E-0007 -0.20193E-0007
  0.56250E+0004 -0.28890E+0004  0.15842E-0008  0.23403E-0007 -0.20100E-0007
  0.57068E+0004 -0.28888E+0004  0.22705E-0008  0.23920E-0007 -0.20007E-0007
  0.57500E+0004 -0.28887E+0004  0.26547E-0008  0.24213E-0007 -0.19957E-0007
  0.55000E+0004 -0.28789E+0004  0.15588E-0009  0.22006E-0007 -0.20016E-0007
  0.55432E+0004 -0.28788E+0004  0.46092E-0009  0.22233E-0007 -0.19971E-0007
  0.56250E+0004 -0.28785E+0004  0.10867E-0008  0.22705E-0007 -0.19885E-0007
  0.57068E+0004 -0.28783E+0004  0.17724E-0008  0.23230E-0007 -0.19799E-0007
  0.57500E+0004 -0.28782E+0004  0.21571E-0008  0.23529E-0007 -0.19755E-0007
  0.57500E+0004 -0.29391E+0004  0.49329E-0008  0.27125E-0007 -0.20672E-0007
  0.57932E+0004 -0.29390E+0004  0.53169E-0008  0.27397E-0007 -0.20601E-0007
  0.58750E+0004 -0.29389E+0004  0.60728E-0008  0.27939E-0007 -0.20464E-0007
  0.59568E+0004 -0.29388E+0004  0.68597E-0008  0.28511E-0007 -0.20327E-0007
  0.60000E+0004 -0.29387E+0004  0.72850E-0008  0.28824E-0007 -0.20254E-0007
  0.57500E+0004 -0.29286E+0004  0.44744E-0008  0.26569E-0007 -0.20557E-0007
  0.57932E+0004 -0.29285E+0004  0.48622E-0008  0.26848E-0007 -0.20490E-0007
  0.58750E+0004 -0.29284E+0004  0.56274E-0008  0.27406E-0007 -0.20363E-0007
  0.59568E+0004 -0.29282E+0004  0.64261E-0008  0.27998E-0007 -0.20235E-0007
  0.60000E+0004 -0.29281E+0004  0.68588E-0008  0.28323E-0007 -0.20168E-0007
  0.57500E+0004 -0.29087E+0004  0.35792E-0008  0.25439E-0007 -0.20290E-0007
  0.57932E+0004 -0.29086E+0004  0.39729E-0008  0.25732E-0007 -0.20232E-0007
  0.58750E+0004 -0.29084E+0004  0.47529E-0008  0.26320E-0007 -0.20122E-0007
  0.59568E+0004 -0.29082E+0004  0.55713E-0008  0.26946E-0007 -0.20013E-0007
  0.60000E+0004 -0.29081E+0004  0.60164E-0008  0.27291E-0007 -0.19956E-0007
  0.57500E+0004 -0.28887E+0004  0.26547E-0008  0.24213E-0007 -0.19957E-0007
  0.57932E+0004 -0.28886E+0004  0.30522E-0008  0.24518E-0007 -0.19908E-0007
  0.58750E+0004 -0.28884E+0004  0.38430E-0008  0.25133E-0007 -0.19816E-0007
  0.59568E+0004 -0.28881E+0004  0.46773E-0008  0.25792E-0007 -0.19726E-0007
  0.60000E+0004 -0.28880E+0004  0.51328E-0008  0.26156E-0007 -0.19680E-0007
  0.57500E+0004 -0.28782E+0004  0.21571E-0008  0.23529E-0007 -0.19755E-0007
  0.57932E+0004 -0.28781E+0004  0.25558E-0008  0.23840E-0007 -0.19710E-0007
  0.58750E+0004 -0.28778E+0004  0.33507E-0008  0.24468E-0007 -0.19627E-0007
  0.59568E+0004 -0.28775E+0004  0.41916E-0008  0.25143E-0007 -0.19548E-0007
  0.60000E+0004 -0.28774E+0004  0.46517E-0008  0.25517E-0007 -0.19508E-0007
  0.60000E+0004 -0.29387E+0004  0.72850E-0008  0.28824E-0007 -0.20254E-0007
  0.60432E+0004 -0.29386E+0004  0.77146E-0008  0.29142E-0007 -0.20181E-0007
  0.61250E+0004 -0.29384E+0004  0.85402E-0008  0.29758E-0007 -0.20043E-0007
  0.62068E+0004 -0.29382E+0004  0.93732E-0008  0.30386E-0007 -0.19906E-0007
  0.62500E+0004 -0.29381E+0004  0.98129E-0008  0.30719E-0007 -0.19834E-0007
  0.60000E+0004 -0.29281E+0004  0.68588E-0008  0.28323E-0007 -0.20168E-0007
  0.60432E+0004 -0.29280E+0004  0.72961E-0008  0.28652E-0007 -0.20101E-0007
  0.61250E+0004 -0.29278E+0004  0.81385E-0008  0.29293E-0007 -0.19974E-0007
  0.62068E+0004 -0.29276E+0004  0.89910E-0008  0.29949E-0007 -0.19849E-0007
  0.62500E+0004 -0.29274E+0004  0.94420E-0008  0.30299E-0007 -0.19784E-0007
  0.60000E+0004 -0.29081E+0004  0.60164E-0008  0.27291E-0007 -0.19956E-0007
  0.60432E+0004 -0.29079E+0004  0.64670E-0008  0.27642E-0007 -0.19900E-0007
  0.61250E+0004 -0.29076E+0004  0.73388E-0008  0.28328E-0007 -0.19795E-0007
  0.62068E+0004 -0.29073E+0004  0.82259E-0008  0.29036E-0007 -0.19693E-0007
  0.62500E+0004 -0.29072E+0004  0.86973E-0008  0.29415E-0007 -0.19641E-0007
  0.60000E+0004 -0.28880E+0004  0.51328E-0008  0.26156E-0007 -0.19680E-0007
  0.60432E+0004 -0.28878E+0004  0.55948E-0008  0.26527E-0007 -0.19635E-0007
  0.61250E+0004 -0.28875E+0004  0.64924E-0008  0.27256E-0007 -0.19552E-0007
  0.62068E+0004 -0.28871E+0004  0.74108E-0008  0.28012E-0007 -0.19474E-0007
  0.62500E+0004 -0.28869E+0004  0.79009E-0008  0.28420E-0007 -0.19434E-0007
  0.60000E+0004 -0.28774E+0004  0.46517E-0008  0.25517E-0007 -0.19508E-0007
  0.60432E+0004 -0.28772E+0004  0.51189E-0008  0.25897E-0007 -0.19468E-0007
  0.61250E+0004 -0.28768E+0004  0.60285E-0008  0.26648E-0007 -0.19397E-0007
  0.62068E+0004 -0.28765E+0004  0.69618E-0008  0.27429E-0007 -0.19332E-0007
  0.62500E+0004 -0.28763E+0004  0.74611E-0008  0.27852E-0007 -0.19299E-0007
  0.62500E+0004 -0.29381E+0004  0.98129E-0008  0.30719E-0007 -0.19834E-0007
  0.62932E+0004 -0.29380E+0004  0.10249E-0007  0.31050E-0007 -0.19762E-0007
  0.63750E+0004 -0.29377E+0004  0.11067E-0007  0.31671E-0007 -0.19623E-0007
  0.64568E+0004 -0.29374E+0004  0.11866E-0007  0.32274E-0007 -0.19481E-0007
  0.65000E+0004 -0.29373E+0004  0.12276E-0007  0.32581E-0007 -0.19403E-0007
  0.62500E+0004 -0.29274E+0004  0.94420E-0008  0.30299E-0007 -0.19784E-0007
  0.62932E+0004 -0.29273E+0004  0.98901E-0008  0.30646E-0007 -0.19718E-0007
  0.63750E+0004 -0.29270E+0004  0.10733E-0007  0.31302E-0007 -0.19594E-0007
  0.64568E+0004 -0.29266E+0004  0.11558E-0007  0.31943E-0007 -0.19467E-0007
  0.65000E+0004 -0.29265E+0004  0.11984E-0007  0.32272E-0007 -0.19398E-0007
  0.62500E+0004 -0.29072E+0004  0.86973E-0008  0.29415E-0007 -0.19641E-0007
  0.62932E+0004 -0.29070E+0004  0.91666E-0008  0.29794E-0007 -0.19588E-0007
  0.63750E+0004 -0.29066E+0004  0.10053E-0007  0.30513E-0007 -0.19490E-0007
  0.64568E+0004 -0.29062E+0004  0.10928E-0007  0.31225E-0007 -0.19392E-0007
  0.65000E+0004 -0.29060E+0004  0.11381E-0007  0.31594E-0007 -0.19340E-0007
  0.62500E+0004 -0.28869E+0004  0.79009E-0008  0.28420E-0007 -0.19434E-0007
  0.62932E+0004 -0.28867E+0004  0.83897E-0008  0.28828E-0007 -0.19395E-0007
  0.63750E+0004 -0.28862E+0004  0.93176E-0008  0.29608E-0007 -0.19324E-0007
  0.64568E+0004 -0.28857E+0004  0.10239E-0007  0.30388E-0007 -0.19254E-0007
  0.65000E+0004 -0.28854E+0004  0.10719E-0007  0.30796E-0007 -0.19218E-0007
  0.62500E+0004 -0.28763E+0004  0.74611E-0008  0.27852E-0007 -0.19299E-0007
  0.62932E+0004 -0.28760E+0004  0.79594E-0008  0.28274E-0007 -0.19267E-0007
  0.63750E+0004 -0.28754E+0004  0.89077E-0008  0.29085E-0007 -0.19210E-0007
  0.64568E+0004 -0.28749E+0004  0.98521E-0008  0.29900E-0007 -0.19156E-0007
  0.65000E+0004 -0.28746E+0004  0.10346E-0007  0.30328E-0007 -0.19128E-0007
  0.65000E+0004 -0.29373E+0004  0.12276E-0007  0.32581E-0007 -0.19403E-0007
  0.65432E+0004 -0.29371E+0004  0.12676E-0007  0.32877E-0007 -0.19323E-0007
  0.66250E+0004 -0.29368E+0004  0.13404E-0007  0.33403E-0007 -0.19163E-0007
  0.67068E+0004 -0.29364E+0004  0.14085E-0007  0.33871E-0007 -0.18987E-0007
  0.67500E+0004 -0.29362E+0004  0.14422E-0007  0.34091E-0007 -0.18886E-0007
  0.65000E+0004 -0.29265E+0004  0.11984E-0007  0.32272E-0007 -0.19398E-0007
  0.65432E+0004 -0.29263E+0004  0.12399E-0007  0.32590E-0007 -0.19327E-0007
  0.66250E+0004 -0.29258E+0004  0.13158E-0007  0.33162E-0007 -0.19184E-0007
  0.67068E+0004 -0.29254E+0004  0.13872E-0007  0.33680E-0007 -0.19028E-0007
  0.67500E+0004 -0.29252E+0004  0.14228E-0007  0.33927E-0007 -0.18938E-0007
  0.65000E+0004 -0.29060E+0004  0.11381E-0007  0.31594E-0007 -0.19340E-0007
  0.65432E+0004 -0.29057E+0004  0.11825E-0007  0.31954E-0007 -0.19285E-0007
  0.66250E+0004 -0.29051E+0004  0.12642E-0007  0.32610E-0007 -0.19177E-0007
  0.67068E+0004 -0.29046E+0004  0.13418E-0007  0.33221E-0007 -0.19058E-0007
  0.67500E+0004 -0.29043E+0004  0.13808E-0007  0.33520E-0007 -0.18989E-0007
  0.65000E+0004 -0.28854E+0004  0.10719E-0007  0.30796E-0007 -0.19218E-0007
  0.65432E+0004 -0.28851E+0004  0.11190E-0007  0.31196E-0007 -0.19180E-0007
  0.66250E+0004 -0.28844E+0004  0.12062E-0007  0.31934E-0007 -0.19106E-0007
  0.67068E+0004 -0.28838E+0004  0.12899E-0007  0.32635E-0007 -0.19024E-0007
  0.67500E+0004 -0.28835E+0004  0.13322E-0007  0.32985E-0007 -0.18976E-0007
  0.65000E+0004 -0.28746E+0004  0.10346E-0007  0.30328E-0007 -0.19128E-0007
  0.65432E+0004 -0.28742E+0004  0.10831E-0007  0.30748E-0007 -0.19099E-0007
  0.66250E+0004 -0.28735E+0004  0.11731E-0007  0.31528E-0007 -0.19042E-0007
  0.67068E+0004 -0.28728E+0004  0.12599E-0007  0.32275E-0007 -0.18979E-0007
  0.67500E+0004 -0.28724E+0004  0.13039E-0007  0.32651E-0007 -0.18942E-0007
  0.67500E+0004 -0.29362E+0004  0.14422E-0007  0.34091E-0007 -0.18886E-0007
  0.67932E+0004 -0.29360E+0004  0.14743E-0007  0.34288E-0007 -0.18779E-0007
  0.68750E+0004 -0.29356E+0004  0.15300E-0007  0.34594E-0007 -0.18552E-0007
  0.69568E+0004 -0.29352E+0004  0.15785E-0007  0.34798E-0007 -0.18291E-0007
  0.70000E+0004 -0.29350E+0004  0.16010E-0007  0.34860E-0007 -0.18137E-0007
  0.67500E+0004 -0.29252E+0004  0.14228E-0007  0.33927E-0007 -0.18938E-0007
  0.67932E+0004 -0.29250E+0004  0.14567E-0007  0.34153E-0007 -0.18842E-0007
  0.68750E+0004 -0.29245E+0004  0.15161E-0007  0.34517E-0007 -0.18639E-0007
  0.69568E+0004 -0.29240E+0004  0.15684E-0007  0.34782E-0007 -0.18403E-0007
  0.70000E+0004 -0.29238E+0004  0.15930E-0007  0.34877E-0007 -0.18263E-0007
  0.67500E+0004 -0.29043E+0004  0.13808E-0007  0.33520E-0007 -0.18989E-0007
  0.67932E+0004 -0.29040E+0004  0.14182E-0007  0.33800E-0007 -0.18915E-0007
  0.68750E+0004 -0.29034E+0004  0.14845E-0007  0.34270E-0007 -0.18756E-0007
  0.69568E+0004 -0.29028E+0004  0.15441E-0007  0.34650E-0007 -0.18567E-0007
  0.70000E+0004 -0.29025E+0004  0.15725E-0007  0.34808E-0007 -0.18453E-0007
  0.67500E+0004 -0.28835E+0004  0.13322E-0007  0.32985E-0007 -0.18976E-0007
  0.67932E+0004 -0.28831E+0004  0.13730E-0007  0.33317E-0007 -0.18923E-0007
  0.68750E+0004 -0.28823E+0004  0.14461E-0007  0.33893E-0007 -0.18808E-0007
  0.69568E+0004 -0.28816E+0004  0.15128E-0007  0.34387E-0007 -0.18667E-0007
  0.70000E+0004 -0.28812E+0004  0.15452E-0007  0.34608E-0007 -0.18579E-0007
  0.67500E+0004 -0.28724E+0004  0.13039E-0007  0.32651E-0007 -0.18942E-0007
  0.67932E+0004 -0.28720E+0004  0.13465E-0007  0.33010E-0007 -0.18901E-0007
  0.68750E+0004 -0.28712E+0004  0.14232E-0007  0.33641E-0007 -0.18808E-0007
  0.69568E+0004 -0.28704E+0004  0.14936E-0007  0.34194E-0007 -0.18693E-0007
  0.70000E+0004 -0.28700E+0004  0.15280E-0007  0.34448E-0007 -0.18619E-0007
  0.70000E+0004 -0.29350E+0004  0.16010E-0007  0.34860E-0007 -0.18137E-0007
  0.70432E+0004 -0.29347E+0004  0.16211E-0007  0.34887E-0007 -0.17970E-0007
  0.71250E+0004 -0.29343E+0004  0.16526E-0007  0.34835E-0007 -0.17614E-0007
  0.72068E+0004 -0.29339E+0004  0.16747E-0007  0.34637E-0007 -0.17202E-0007
  0.72500E+0004 -0.29336E+0004  0.16824E-0007  0.34469E-0007 -0.16959E-0007
  0.70000E+0004 -0.29238E+0004  0.15930E-0007  0.34877E-0007 -0.18263E-0007
  0.70432E+0004 -0.29235E+0004  0.16152E-0007  0.34938E-0007 -0.18110E-0007
  0.71250E+0004 -0.29230E+0004  0.16507E-0007  0.34954E-0007 -0.17783E-0007
  0.72068E+0004 -0.29224E+0004  0.16769E-0007  0.34826E-0007 -0.17401E-0007
  0.72500E+0004 -0.29222E+0004  0.16868E-0007  0.34696E-0007 -0.17174E-0007
  0.70000E+0004 -0.29025E+0004  0.15725E-0007  0.34808E-0007 -0.18453E-0007
  0.70432E+0004 -0.29021E+0004  0.15987E-0007  0.34935E-0007 -0.18328E-0007
  0.71250E+0004 -0.29015E+0004  0.16419E-0007  0.35080E-0007 -0.18056E-0007
  0.72068E+0004 -0.29008E+0004  0.16761E-0007  0.35086E-0007 -0.17731E-0007
  0.72500E+0004 -0.29004E+0004  0.16902E-0007  0.35029E-0007 -0.17536E-0007
  0.70000E+0004 -0.28812E+0004  0.15452E-0007  0.34608E-0007 -0.18579E-0007
  0.70432E+0004 -0.28808E+0004  0.15753E-0007  0.34799E-0007 -0.18482E-0007
  0.71250E+0004 -0.28800E+0004  0.16262E-0007  0.35072E-0007 -0.18265E-0007
  0.72068E+0004 -0.28791E+0004  0.16683E-0007  0.35213E-0007 -0.17999E-0007
  0.72500E+0004 -0.28787E+0004  0.16867E-0007  0.35229E-0007 -0.17836E-0007
  0.70000E+0004 -0.28700E+0004  0.15280E-0007  0.34448E-0007 -0.18619E-0007
  0.70432E+0004 -0.28695E+0004  0.15602E-0007  0.34674E-0007 -0.18537E-0007
  0.71250E+0004 -0.28686E+0004  0.16152E-0007  0.35014E-0007 -0.18348E-0007
  0.72068E+0004 -0.28677E+0004  0.16614E-0007  0.35226E-0007 -0.18113E-0007
  0.72500E+0004 -0.28673E+0004  0.16821E-0007  0.35281E-0007 -0.17967E-0007
  0.72500E+0004 -0.29336E+0004  0.16824E-0007  0.34469E-0007 -0.16959E-0007
  0.72932E+0004 -0.29334E+0004  0.16872E-0007  0.34255E-0007 -0.16697E-0007
  0.73750E+0004 -0.29329E+0004  0.16883E-0007  0.33716E-0007 -0.16147E-0007
  0.74568E+0004 -0.29324E+0004  0.16782E-0007  0.32995E-0007 -0.15523E-0007
  0.75000E+0004 -0.29322E+0004  0.16682E-0007  0.32537E-0007 -0.15162E-0007
  0.72500E+0004 -0.29222E+0004  0.16868E-0007  0.34696E-0007 -0.17174E-0007
  0.72932E+0004 -0.29219E+0004  0.16939E-0007  0.34521E-0007 -0.16930E-0007
  0.73750E+0004 -0.29213E+0004  0.16992E-0007  0.34057E-0007 -0.16412E-0007
  0.74568E+0004 -0.29208E+0004  0.16933E-0007  0.33411E-0007 -0.15820E-0007
  0.75000E+0004 -0.29205E+0004  0.16856E-0007  0.32993E-0007 -0.15477E-0007
  0.72500E+0004 -0.29004E+0004  0.16902E-0007  0.35029E-0007 -0.17536E-0007
  0.72932E+0004 -0.29001E+0004  0.17015E-0007  0.34928E-0007 -0.17324E-0007
  0.73750E+0004 -0.28994E+0004  0.17149E-0007  0.34606E-0007 -0.16869E-0007
  0.74568E+0004 -0.28987E+0004  0.17173E-0007  0.34106E-0007 -0.16342E-0007
  0.75000E+0004 -0.28983E+0004  0.17138E-0007  0.33765E-0007 -0.16032E-0007
  0.72500E+0004 -0.28787E+0004  0.16867E-0007  0.35229E-0007 -0.17836E-0007
  0.72932E+0004 -0.28783E+0004  0.17023E-0007  0.35203E-0007 -0.17656E-0007
  0.73750E+0004 -0.28774E+0004  0.17240E-0007  0.35027E-0007 -0.17266E-0007
  0.74568E+0004 -0.28765E+0004  0.17347E-0007  0.34674E-0007 -0.16804E-0007
  0.75000E+0004 -0.28761E+0004  0.17357E-0007  0.34413E-0007 -0.16529E-0007
  0.72500E+0004 -0.28673E+0004  0.16821E-0007  0.35281E-0007 -0.17967E-0007
  0.72932E+0004 -0.28668E+0004  0.17000E-0007  0.35294E-0007 -0.17806E-0007
  0.73750E+0004 -0.28658E+0004  0.17260E-0007  0.35194E-0007 -0.17450E-0007
  0.74568E+0004 -0.28649E+0004  0.17412E-0007  0.34922E-0007 -0.17023E-0007
  0.75000E+0004 -0.28644E+0004  0.17446E-0007  0.34703E-0007 -0.16768E-0007
  0.75000E+0004 -0.29322E+0004  0.16682E-0007  0.32537E-0007 -0.15162E-0007
  0.75432E+0004 -0.29319E+0004  0.16550E-0007  0.32027E-0007 -0.14780E-0007
  0.76250E+0004 -0.29314E+0004  0.16207E-0007  0.30907E-0007 -0.13993E-0007
  0.77068E+0004 -0.29309E+0004  0.15740E-0007  0.29585E-0007 -0.13127E-0007
  0.77500E+0004 -0.29306E+0004  0.15443E-0007  0.28806E-0007 -0.12638E-0007
  0.75000E+0004 -0.29205E+0004  0.16856E-0007  0.32993E-0007 -0.15477E-0007
  0.75432E+0004 -0.29202E+0004  0.16746E-0007  0.32522E-0007 -0.15112E-0007
  0.76250E+0004 -0.29196E+0004  0.16445E-0007  0.31477E-0007 -0.14357E-0007
  0.77068E+0004 -0.29190E+0004  0.16019E-0007  0.30228E-0007 -0.13522E-0007
  0.77500E+0004 -0.29187E+0004  0.15743E-0007  0.29486E-0007 -0.13049E-0007
  0.75000E+0004 -0.28983E+0004  0.17138E-0007  0.33765E-0007 -0.16032E-0007
  0.75432E+0004 -0.28979E+0004  0.17072E-0007  0.33372E-0007 -0.15701E-0007
  0.76250E+0004 -0.28971E+0004  0.16852E-0007  0.32472E-0007 -0.15010E-0007
  0.77068E+0004 -0.28964E+0004  0.16506E-0007  0.31366E-0007 -0.14236E-0007
  0.77500E+0004 -0.28959E+0004  0.16272E-0007  0.30698E-0007 -0.13795E-0007
  0.75000E+0004 -0.28761E+0004  0.17357E-0007  0.34413E-0007 -0.16529E-0007
  0.75432E+0004 -0.28756E+0004  0.17334E-0007  0.34099E-0007 -0.16234E-0007
  0.76250E+0004 -0.28747E+0004  0.17198E-0007  0.33350E-0007 -0.15610E-0007
  0.77068E+0004 -0.28737E+0004  0.16936E-0007  0.32393E-0007 -0.14902E-0007
  0.77500E+0004 -0.28732E+0004  0.16745E-0007  0.31802E-0007 -0.14493E-0007
  0.75000E+0004 -0.28644E+0004  0.17446E-0007  0.34703E-0007 -0.16768E-0007
  0.75432E+0004 -0.28638E+0004  0.17447E-0007  0.34432E-0007 -0.16491E-0007
  0.76250E+0004 -0.28628E+0004  0.17356E-0007  0.33764E-0007 -0.15904E-0007
  0.77068E+0004 -0.28618E+0004  0.17138E-0007  0.32888E-0007 -0.15232E-0007
  0.77500E+0004 -0.28613E+0004  0.16971E-0007  0.32339E-0007 -0.14842E-0007
  0.77500E+0004 -0.29306E+0004  0.15443E-0007  0.28806E-0007 -0.12638E-0007
  0.77932E+0004 -0.29303E+0004  0.15111E-0007  0.27972E-0007 -0.12129E-0007
  0.78750E+0004 -0.29298E+0004  0.14384E-0007  0.26239E-0007 -0.11109E-0007
  0.79568E+0004 -0.29292E+0004  0.13529E-0007  0.24312E-0007 -0.10022E-0007
  0.80000E+0004 -0.29289E+0004  0.13027E-0007  0.23220E-0007 -0.94245E-0008
  0.77500E+0004 -0.29187E+0004  0.15743E-0007  0.29486E-0007 -0.13049E-0007
  0.77932E+0004 -0.29183E+0004  0.15432E-0007  0.28689E-0007 -0.12555E-0007
  0.78750E+0004 -0.29177E+0004  0.14744E-0007  0.27021E-0007 -0.11561E-0007
  0.79568E+0004 -0.29170E+0004  0.13925E-0007  0.25155E-0007 -0.10498E-0007
  0.80000E+0004 -0.29167E+0004  0.13441E-0007  0.24092E-0007 -0.99110E-0008
  0.77500E+0004 -0.28959E+0004  0.16272E-0007  0.30698E-0007 -0.13795E-0007
  0.77932E+0004 -0.28955E+0004  0.16002E-0007  0.29973E-0007 -0.13331E-0007
  0.78750E+0004 -0.28947E+0004  0.15389E-0007  0.28437E-0007 -0.12392E-0007
  0.79568E+0004 -0.28938E+0004  0.14643E-0007  0.26694E-0007 -0.11377E-0007
  0.80000E+0004 -0.28934E+0004  0.14195E-0007  0.25691E-0007 -0.10813E-0007
  0.77500E+0004 -0.28732E+0004  0.16745E-0007  0.31802E-0007 -0.14493E-0007
  0.77932E+0004 -0.28727E+0004  0.16518E-0007  0.31154E-0007 -0.14063E-0007
  0.78750E+0004 -0.28717E+0004  0.15985E-0007  0.29759E-0007 -0.13183E-0007
  0.79568E+0004 -0.28707E+0004  0.15315E-0007  0.28148E-0007 -0.12222E-0007
  0.80000E+0004 -0.28701E+0004  0.14906E-0007  0.27211E-0007 -0.11684E-0007
  0.77500E+0004 -0.28613E+0004  0.16971E-0007  0.32339E-0007 -0.14842E-0007
  0.77932E+0004 -0.28607E+0004  0.16767E-0007  0.31733E-0007 -0.14430E-0007
  0.78750E+0004 -0.28596E+0004  0.16277E-0007  0.30415E-0007 -0.13583E-0007
  0.79568E+0004 -0.28585E+0004  0.15650E-0007  0.28878E-0007 -0.12652E-0007
  0.80000E+0004 -0.28579E+0004  0.15263E-0007  0.27978E-0007 -0.12129E-0007
  0.80000E+0004 -0.29289E+0004  0.13027E-0007  0.23220E-0007 -0.94245E-0008
  0.80432E+0004 -0.29286E+0004  0.12491E-0007  0.22081E-0007 -0.88131E-0008
  0.81250E+0004 -0.29280E+0004  0.11382E-0007  0.19791E-0007 -0.76192E-0008
  0.82068E+0004 -0.29274E+0004  0.10156E-0007  0.17349E-0007 -0.63908E-0008
  0.82500E+0004 -0.29271E+0004  0.94651E-0008  0.16006E-0007 -0.57335E-0008
  0.80000E+0004 -0.29167E+0004  0.13441E-0007  0.24092E-0007 -0.99110E-0008
  0.80432E+0004 -0.29163E+0004  0.12922E-0007  0.22980E-0007 -0.93093E-0008
  0.81250E+0004 -0.29156E+0004  0.11844E-0007  0.20737E-0007 -0.81304E-0008
  0.82068E+0004 -0.29149E+0004  0.10644E-0007  0.18333E-0007 -0.69119E-0008
  0.82500E+0004 -0.29145E+0004  0.99659E-0008  0.17006E-0007 -0.62575E-0008
  0.80000E+0004 -0.28934E+0004  0.14195E-0007  0.25691E-0007 -0.10813E-0007
  0.80432E+0004 -0.28929E+0004  0.13712E-0007  0.24636E-0007 -0.10232E-0007
  0.81250E+0004 -0.28921E+0004  0.12695E-0007  0.22491E-0007 -0.90864E-0008
  0.82068E+0004 -0.28912E+0004  0.11552E-0007  0.20169E-0007 -0.78919E-0008
  0.82500E+0004 -0.28907E+0004  0.10899E-0007  0.18878E-0007 -0.72461E-0008
  0.80000E+0004 -0.28701E+0004  0.14906E-0007  0.27211E-0007 -0.11684E-0007
  0.80432E+0004 -0.28696E+0004  0.14461E-0007  0.26220E-0007 -0.11127E-0007
  0.81250E+0004 -0.28685E+0004  0.13512E-0007  0.24185E-0007 -0.10021E-0007
  0.82068E+0004 -0.28674E+0004  0.12429E-0007  0.21957E-0007 -0.88577E-0008
  0.82500E+0004 -0.28668E+0004  0.11806E-0007  0.20710E-0007 -0.82242E-0008
  0.80000E+0004 -0.28579E+0004  0.15263E-0007  0.27978E-0007 -0.12129E-0007
  0.80432E+0004 -0.28573E+0004  0.14838E-0007  0.27023E-0007 -0.11587E-0007
  0.81250E+0004 -0.28561E+0004  0.13927E-0007  0.25050E-0007 -0.10504E-0007
  0.82068E+0004 -0.28549E+0004  0.12879E-0007  0.22878E-0007 -0.93596E-0008
  0.82500E+0004 -0.28543E+0004  0.12273E-0007  0.21656E-0007 -0.87342E-0008
  0.82500E+0004 -0.29271E+0004  0.94651E-0008  0.16006E-0007 -0.57335E-0008
  0.82932E+0004 -0.29269E+0004  0.87441E-0008  0.14627E-0007 -0.50711E-0008
  0.83750E+0004 -0.29263E+0004  0.73050E-0008  0.11936E-0007 -0.38141E-0008
  0.84568E+0004 -0.29258E+0004  0.57832E-0008  0.91705E-0008 -0.25688E-0008
  0.85000E+0004 -0.29255E+0004  0.49528E-0008  0.76921E-0008 -0.19224E-0008
  0.82500E+0004 -0.29145E+0004  0.99659E-0008  0.17006E-0007 -0.62575E-0008
  0.82932E+0004 -0.29142E+0004  0.92557E-0008  0.15640E-0007 -0.55964E-0008
  0.83750E+0004 -0.29136E+0004  0.78329E-0008  0.12966E-0007 -0.43371E-0008
  0.84568E+0004 -0.29130E+0004  0.63217E-0008  0.10204E-0007 -0.30837E-0008
  0.85000E+0004 -0.29127E+0004  0.54943E-0008  0.87230E-0008 -0.24305E-0008
  0.82500E+0004 -0.28907E+0004  0.10899E-0007  0.18878E-0007 -0.72461E-0008
  0.82932E+0004 -0.28903E+0004  0.10212E-0007  0.17542E-0007 -0.65902E-0008
  0.83750E+0004 -0.28895E+0004  0.88257E-0008  0.14909E-0007 -0.53322E-0008
  0.84568E+0004 -0.28887E+0004  0.73404E-0008  0.12167E-0007 -0.40687E-0008
  0.85000E+0004 -0.28883E+0004  0.65220E-0008  0.10687E-0007 -0.34055E-0008
  0.82500E+0004 -0.28668E+0004  0.11806E-0007  0.20710E-0007 -0.82242E-0008
  0.82932E+0004 -0.28663E+0004  0.11146E-0007  0.19412E-0007 -0.75773E-0008
  0.83750E+0004 -0.28654E+0004  0.98037E-0008  0.16834E-0007 -0.63279E-0008
  0.84568E+0004 -0.28644E+0004  0.83518E-0008  0.14127E-0007 -0.50616E-0008
  0.85000E+0004 -0.28639E+0004  0.75465E-0008  0.12656E-0007 -0.43921E-0008
  0.82500E+0004 -0.28543E+0004  0.12273E-0007  0.21656E-0007 -0.87342E-0008
  0.82932E+0004 -0.28537E+0004  0.11628E-0007  0.20381E-0007 -0.80936E-0008
  0.83750E+0004 -0.28527E+0004  0.10312E-0007  0.17839E-0007 -0.68517E-0008
  0.84568E+0004 -0.28516E+0004  0.88806E-0008  0.15156E-0007 -0.55869E-0008
  0.85000E+0004 -0.28510E+0004  0.80839E-0008  0.13693E-0007 -0.49157E-0008
  0.85000E+0004 -0.29255E+0004  0.49528E-0008  0.76921E-0008 -0.19224E-0008
  0.85432E+0004 -0.29253E+0004  0.41032E-0008  0.62002E-0008 -0.12830E-0008
  0.86250E+0004 -0.29250E+0004  0.24610E-0008  0.33736E-0008 -0.10915E-0009
  0.87068E+0004 -0.29246E+0004  0.79677E-0009  0.58148E-0009  0.10013E-0008
  0.87500E+0004 -0.29244E+0004 -0.81720E-0010 -0.86383E-0009  0.15561E-0008
  0.85000E+0004 -0.29127E+0004  0.54943E-0008  0.87230E-0008 -0.24305E-0008
  0.85432E+0004 -0.29124E+0004  0.46454E-0008  0.72239E-0008 -0.17821E-0008
  0.86250E+0004 -0.29120E+0004  0.29991E-0008  0.43741E-0008 -0.58664E-0009
  0.87068E+0004 -0.29116E+0004  0.13236E-0008  0.15462E-0008  0.55103E-0009
  0.87500E+0004 -0.29114E+0004  0.43632E-0009  0.77174E-0010  0.11222E-0008
  0.85000E+0004 -0.28883E+0004  0.65220E-0008  0.10687E-0007 -0.34055E-0008
  0.85432E+0004 -0.28880E+0004  0.56774E-0008  0.91805E-0008 -0.27427E-0008
  0.86250E+0004 -0.28875E+0004  0.40294E-0008  0.62977E-0008 -0.15111E-0008
  0.87068E+0004 -0.28869E+0004  0.23386E-0008  0.34128E-0008 -0.32637E-0009
  0.87500E+0004 -0.28866E+0004  0.14376E-0008  0.19040E-0008  0.27388E-0009
  0.85000E+0004 -0.28639E+0004  0.75465E-0008  0.12656E-0007 -0.43921E-0008
  0.85432E+0004 -0.28636E+0004  0.67104E-0008  0.11150E-0007 -0.37186E-0008
  0.86250E+0004 -0.28629E+0004  0.50688E-0008  0.82491E-0008 -0.24576E-0008
  0.87068E+0004 -0.28622E+0004  0.33707E-0008  0.53215E-0008 -0.12319E-0008
  0.87500E+0004 -0.28619E+0004  0.24602E-0008  0.37802E-0008 -0.60561E-0009
  0.85000E+0004 -0.28510E+0004  0.80839E-0008  0.13693E-0007 -0.49157E-0008
  0.85432E+0004 -0.28507E+0004  0.72540E-0008  0.12190E-0007 -0.42381E-0008
  0.86250E+0004 -0.28499E+0004  0.56190E-0008  0.92864E-0008 -0.29644E-0008
  0.87068E+0004 -0.28492E+0004  0.39204E-0008  0.63423E-0008 -0.17197E-0008
  0.87500E+0004 -0.28488E+0004  0.30066E-0008  0.47869E-0008 -0.10809E-0008
  0.87500E+0004 -0.29244E+0004 -0.81720E-0010 -0.86383E-0009  0.15561E-0008
  0.87932E+0004 -0.29243E+0004 -0.95755E-0009 -0.22862E-0008  0.20885E-0008
  0.88750E+0004 -0.29240E+0004 -0.25906E-0008 -0.48870E-0008  0.30235E-0008
  0.89568E+0004 -0.29237E+0004 -0.41645E-0008 -0.73297E-0008  0.38519E-0008
  0.90000E+0004 -0.29236E+0004 -0.49613E-0008 -0.85411E-0008  0.42423E-0008
  0.87500E+0004 -0.29114E+0004  0.43632E-0009  0.77174E-0010  0.11222E-0008
  0.87932E+0004 -0.29112E+0004 -0.45074E-0009 -0.13730E-0008  0.16727E-0008
  0.88750E+0004 -0.29109E+0004 -0.21105E-0008 -0.40350E-0008  0.26454E-0008
  0.89568E+0004 -0.29106E+0004 -0.37181E-0008 -0.65493E-0008  0.35153E-0008
  0.90000E+0004 -0.29104E+0004 -0.45353E-0008 -0.78022E-0008  0.39287E-0008
  0.87500E+0004 -0.28866E+0004  0.14376E-0008  0.19040E-0008  0.27388E-0009
  0.87932E+0004 -0.28864E+0004  0.53224E-0009  0.40627E-0009  0.85677E-0009
  0.88750E+0004 -0.28860E+0004 -0.11729E-0008 -0.23630E-0008  0.18977E-0008
  0.89568E+0004 -0.28856E+0004 -0.28395E-0008 -0.50057E-0008  0.28436E-0008
  0.90000E+0004 -0.28854E+0004 -0.36931E-0008 -0.63340E-0008  0.32997E-0008
  0.87500E+0004 -0.28619E+0004  0.24602E-0008  0.37802E-0008 -0.60561E-0009
  0.87932E+0004 -0.28616E+0004  0.15406E-0008  0.22419E-0008  0.69331E-0011
  0.88750E+0004 -0.28611E+0004 -0.20270E-0009 -0.62255E-0009  0.11115E-0008
  0.89568E+0004 -0.28606E+0004 -0.19216E-0008 -0.33828E-0008  0.21297E-0008
  0.90000E+0004 -0.28604E+0004 -0.28084E-0008 -0.47816E-0008  0.26269E-0008
  0.87500E+0004 -0.28488E+0004  0.30066E-0008  0.47869E-0008 -0.10809E-0008
  0.87932E+0004 -0.28485E+0004  0.20811E-0008  0.32302E-0008 -0.45394E-0009
  0.88750E+0004 -0.28480E+0004  0.32088E-0009  0.32080E-0009  0.68218E-0009
  0.89568E+0004 -0.28474E+0004 -0.14228E-0008 -0.24968E-0008  0.17368E-0008
  0.90000E+0004 -0.28472E+0004 -0.23256E-0008 -0.39306E-0008  0.22551E-0008
  0.90000E+0004 -0.29236E+0004 -0.49613E-0008 -0.85411E-0008  0.42423E-0008
  0.90432E+0004 -0.29234E+0004 -0.57296E-0008 -0.96925E-0008  0.45992E-0008
  0.91250E+0004 -0.29232E+0004 -0.70935E-0008 -0.11692E-0007  0.51797E-0008
  0.92068E+0004 -0.29229E+0004 -0.83147E-0008 -0.13426E-0007  0.56319E-0008
  0.92500E+0004 -0.29227E+0004 -0.88930E-0008 -0.14224E-0007  0.58180E-0008
  0.90000E+0004 -0.29104E+0004 -0.45353E-0008 -0.78022E-0008  0.39287E-0008
  0.90432E+0004 -0.29102E+0004 -0.53257E-0008 -0.89976E-0008  0.43093E-0008
  0.91250E+0004 -0.29099E+0004 -0.67359E-0008 -0.11086E-0007  0.49362E-0008
  0.92068E+0004 -0.29096E+0004 -0.80082E-0008 -0.12914E-0007  0.54358E-0008
  0.92500E+0004 -0.29094E+0004 -0.86152E-0008 -0.13764E-0007  0.56469E-0008
  0.90000E+0004 -0.28854E+0004 -0.36931E-0008 -0.63340E-0008  0.32997E-0008
  0.90432E+0004 -0.28852E+0004 -0.45234E-0008 -0.76096E-0008  0.37245E-0008
  0.91250E+0004 -0.28847E+0004 -0.60179E-0008 -0.98616E-0008  0.44384E-0008
  0.92068E+0004 -0.28843E+0004 -0.73846E-0008 -0.11867E-0007  0.50277E-0008
  0.92500E+0004 -0.28841E+0004 -0.80449E-0008 -0.12814E-0007  0.52866E-0008
  0.90000E+0004 -0.28604E+0004 -0.28084E-0008 -0.47816E-0008  0.26269E-0008
  0.90432E+0004 -0.28601E+0004 -0.36754E-0008 -0.61329E-0008  0.30947E-0008
  0.91250E+0004 -0.28596E+0004 -0.52492E-0008 -0.85417E-0008  0.38938E-0008
  0.92068E+0004 -0.28591E+0004 -0.67065E-0008 -0.10719E-0007  0.45721E-0008
  0.92500E+0004 -0.28588E+0004 -0.74185E-0008 -0.11761E-0007  0.48788E-0008
  0.90000E+0004 -0.28472E+0004 -0.23256E-0008 -0.39306E-0008  0.22551E-0008
  0.90432E+0004 -0.28469E+0004 -0.32107E-0008 -0.53198E-0008  0.27448E-0008
  0.91250E+0004 -0.28463E+0004 -0.48241E-0008 -0.78082E-0008  0.35881E-0008
  0.92068E+0004 -0.28458E+0004 -0.63274E-0008 -0.10073E-0007  0.43129E-0008
  0.92500E+0004 -0.28455E+0004 -0.70660E-0008 -0.11165E-0007  0.46447E-0008
  0.92500E+0004 -0.29227E+0004 -0.88930E-0008 -0.14224E-0007  0.58180E-0008
  0.92932E+0004 -0.29226E+0004 -0.94222E-0008 -0.14939E-0007  0.59686E-0008
  0.93750E+0004 -0.29224E+0004 -0.10279E-0007 -0.16052E-0007  0.61565E-0008
  0.94568E+0004 -0.29221E+0004 -0.10931E-0007 -0.16839E-0007  0.62218E-0008
  0.95000E+0004 -0.29220E+0004 -0.11188E-0007 -0.17121E-0007  0.62091E-0008
  0.92500E+0004 -0.29094E+0004 -0.86152E-0008 -0.13764E-0007  0.56469E-0008
  0.92932E+0004 -0.29092E+0004 -0.91740E-0008 -0.14532E-0007  0.58226E-0008
  0.93750E+0004 -0.29090E+0004 -0.10089E-0007 -0.15745E-0007  0.60570E-0008
  0.94568E+0004 -0.29087E+0004 -0.10800E-0007 -0.16633E-0007  0.61668E-0008
  0.95000E+0004 -0.29085E+0004 -0.11089E-0007 -0.16967E-0007  0.61765E-0008
  0.92500E+0004 -0.28841E+0004 -0.80449E-0008 -0.12814E-0007  0.52866E-0008
  0.92932E+0004 -0.28839E+0004 -0.86593E-0008 -0.13681E-0007  0.55101E-0008
  0.93750E+0004 -0.28836E+0004 -0.96834E-0008 -0.15086E-0007  0.58339E-0008
  0.94568E+0004 -0.28832E+0004 -0.10508E-0007 -0.16165E-0007  0.60300E-0008
  0.95000E+0004 -0.28830E+0004 -0.10856E-0007 -0.16599E-0007  0.60834E-0008
  0.92500E+0004 -0.28588E+0004 -0.74185E-0008 -0.11761E-0007  0.48788E-0008
  0.92932E+0004 -0.28586E+0004 -0.80872E-0008 -0.12726E-0007  0.51505E-0008
  0.93750E+0004 -0.28581E+0004 -0.92196E-0008 -0.14322E-0007  0.55651E-0008
  0.94568E+0004 -0.28577E+0004 -0.10157E-0007 -0.15596E-0007  0.58498E-0008
  0.95000E+0004 -0.28575E+0004 -0.10566E-0007 -0.16131E-0007  0.59483E-0008
  0.92500E+0004 -0.28455E+0004 -0.70660E-0008 -0.11165E-0007  0.46447E-0008
  0.92932E+0004 -0.28452E+0004 -0.77627E-0008 -0.12181E-0007  0.49418E-0008
  0.93750E+0004 -0.28447E+0004 -0.89513E-0008 -0.13878E-0007  0.54047E-0008
  0.94568E+0004 -0.28443E+0004 -0.99477E-0008 -0.15254E-0007  0.57368E-0008
  0.95000E+0004 -0.28440E+0004 -0.10389E-0007 -0.15843E-0007  0.58598E-0008
  0.95000E+0004 -0.29220E+0004 -0.11188E-0007 -0.17121E-0007  0.62091E-0008
  0.95432E+0004 -0.29220E+0004 -0.11385E-0007 -0.17311E-0007  0.61661E-0008
  0.96250E+0004 -0.29219E+0004 -0.11587E-0007 -0.17421E-0007  0.60057E-0008
  0.97068E+0004 -0.29218E+0004 -0.11566E-0007 -0.17213E-0007  0.57534E-0008
  0.97500E+0004 -0.29218E+0004 -0.11468E-0007 -0.16981E-0007  0.55879E-0008
  0.95000E+0004 -0.29085E+0004 -0.11089E-0007 -0.16967E-0007  0.61765E-0008
  0.95432E+0004 -0.29085E+0004 -0.11317E-0007 -0.17208E-0007  0.61551E-0008
  0.96250E+0004 -0.29084E+0004 -0.11576E-0007 -0.17410E-0007  0.60326E-0008
  0.97068E+0004 -0.29083E+0004 -0.11610E-0007 -0.17287E-0007  0.58137E-0008
  0.97500E+0004 -0.29083E+0004 -0.11539E-0007 -0.17096E-0007  0.56639E-0008
  0.95000E+0004 -0.28830E+0004 -0.10856E-0007 -0.16599E-0007  0.60834E-0008
  0.95432E+0004 -0.28829E+0004 -0.11144E-0007 -0.16940E-0007  0.61044E-0008
  0.96250E+0004 -0.28828E+0004 -0.11516E-0007 -0.17322E-0007  0.60568E-0008
  0.97068E+0004 -0.28827E+0004 -0.11656E-0007 -0.17367E-0007  0.59047E-0008
  0.97500E+0004 -0.28827E+0004 -0.11638E-0007 -0.17259E-0007  0.57865E-0008
  0.95000E+0004 -0.28575E+0004 -0.10566E-0007 -0.16131E-0007  0.59483E-0008
  0.95432E+0004 -0.28574E+0004 -0.10915E-0007 -0.16574E-0007  0.60135E-0008
  0.96250E+0004 -0.28573E+0004 -0.11401E-0007 -0.17143E-0007  0.60445E-0008
  0.97068E+0004 -0.28571E+0004 -0.11652E-0007 -0.17364E-0007  0.59635E-0008
  0.97500E+0004 -0.28571E+0004 -0.11690E-0007 -0.17343E-0007  0.58793E-0008
  0.95000E+0004 -0.28440E+0004 -0.10389E-0007 -0.15843E-0007  0.58598E-0008
  0.95432E+0004 -0.28439E+0004 -0.10771E-0007 -0.16341E-0007  0.59488E-0008
  0.96250E+0004 -0.28438E+0004 -0.11319E-0007 -0.17011E-0007  0.60228E-0008
  0.97068E+0004 -0.28436E+0004 -0.11630E-0007 -0.17328E-0007  0.59809E-0008
  0.97500E+0004 -0.28436E+0004 -0.11697E-0007 -0.17355E-0007  0.59156E-0008
  0.97500E+0004 -0.29218E+0004 -0.11468E-0007 -0.16981E-0007  0.55879E-0008
  0.97932E+0004 -0.29219E+0004 -0.11310E-0007 -0.16668E-0007  0.54021E-0008
  0.98750E+0004 -0.29221E+0004 -0.10858E-0007 -0.15870E-0007  0.50042E-0008
  0.99568E+0004 -0.29223E+0004 -0.10222E-0007 -0.14835E-0007  0.45605E-0008
  0.10000E+0005 -0.29224E+0004 -0.98205E-0008 -0.14206E-0007  0.43134E-0008
  0.97500E+0004 -0.29083E+0004 -0.11539E-0007 -0.17096E-0007  0.56639E-0008
  0.97932E+0004 -0.29084E+0004 -0.11407E-0007 -0.16822E-0007  0.54923E-0008
  0.98750E+0004 -0.29086E+0004 -0.10998E-0007 -0.16089E-0007  0.51172E-0008
  0.99568E+0004 -0.29089E+0004 -0.10398E-0007 -0.15107E-0007  0.46907E-0008
  0.10000E+0005 -0.29090E+0004 -0.10013E-0007 -0.14501E-0007  0.44506E-0008
  0.97500E+0004 -0.28827E+0004 -0.11638E-0007 -0.17259E-0007  0.57865E-0008
  0.97932E+0004 -0.28828E+0004 -0.11557E-0007 -0.17062E-0007  0.56438E-0008
  0.98750E+0004 -0.28831E+0004 -0.11235E-0007 -0.16461E-0007  0.53156E-0008
  0.99568E+0004 -0.28834E+0004 -0.10710E-0007 -0.15587E-0007  0.49255E-0008
  0.10000E+0005 -0.28836E+0004 -0.10358E-0007 -0.15030E-0007  0.47003E-0008
  0.97500E+0004 -0.28571E+0004 -0.11690E-0007 -0.17343E-0007  0.58793E-0008
  0.97932E+0004 -0.28572E+0004 -0.11662E-0007 -0.17230E-0007  0.57681E-0008
  0.98750E+0004 -0.28576E+0004 -0.11434E-0007 -0.16770E-0007  0.54916E-0008
  0.99568E+0004 -0.28580E+0004 -0.10990E-0007 -0.16017E-0007  0.51428E-0008
  0.10000E+0005 -0.28582E+0004 -0.10675E-0007 -0.15513E-0007  0.49350E-0008
  0.97500E+0004 -0.28436E+0004 -0.11697E-0007 -0.17355E-0007  0.59156E-0008
  0.97932E+0004 -0.28438E+0004 -0.11699E-0007 -0.17287E-0007  0.58221E-0008
  0.98750E+0004 -0.28442E+0004 -0.11523E-0007 -0.16906E-0007  0.55748E-0008
  0.99568E+0004 -0.28445E+0004 -0.11124E-0007 -0.16221E-0007  0.52496E-0008
  0.10000E+0005 -0.28448E+0004 -0.10830E-0007 -0.15748E-0007  0.50520E-0008
  0.10000E+0005 -0.29224E+0004 -0.98205E-0008 -0.14206E-0007  0.43134E-0008
  0.10043E+0005 -0.29226E+0004 -0.93763E-0008 -0.13525E-0007  0.40589E-0008
  0.10125E+0005 -0.29231E+0004 -0.84387E-0008 -0.12123E-0007  0.35680E-0008
  0.10207E+0005 -0.29235E+0004 -0.74031E-0008 -0.10615E-0007  0.30782E-0008
  0.10250E+0005 -0.29238E+0004 -0.68289E-0008 -0.97922E-0008  0.28247E-0008
  0.10000E+0005 -0.29090E+0004 -0.10013E-0007 -0.14501E-0007  0.44506E-0008
  0.10043E+0005 -0.29093E+0004 -0.95827E-0008 -0.13839E-0007  0.42013E-0008
  0.10125E+0005 -0.29098E+0004 -0.86649E-0008 -0.12464E-0007  0.37164E-0008
  0.10207E+0005 -0.29103E+0004 -0.76411E-0008 -0.10969E-0007  0.32278E-0008
  0.10250E+0005 -0.29106E+0004 -0.70699E-0008 -0.10150E-0007  0.29732E-0008
  0.10000E+0005 -0.28836E+0004 -0.10358E-0007 -0.15030E-0007  0.47003E-0008
  0.10043E+0005 -0.28839E+0004 -0.99570E-0008 -0.14408E-0007  0.44628E-0008
  0.10125E+0005 -0.28846E+0004 -0.90822E-0008 -0.13091E-0007  0.39925E-0008
  0.10207E+0005 -0.28853E+0004 -0.80856E-0008 -0.11631E-0007  0.35090E-0008
  0.10250E+0005 -0.28857E+0004 -0.75226E-0008 -0.10821E-0007  0.32538E-0008
  0.10000E+0005 -0.28582E+0004 -0.10675E-0007 -0.15513E-0007  0.49350E-0008
  0.10043E+0005 -0.28586E+0004 -0.10307E-0007 -0.14939E-0007  0.47117E-0008
  0.10125E+0005 -0.28594E+0004 -0.94818E-0008 -0.13691E-0007  0.42602E-0008
  0.10207E+0005 -0.28603E+0004 -0.85192E-0008 -0.12276E-0007  0.37857E-0008
  0.10250E+0005 -0.28607E+0004 -0.79677E-0008 -0.11479E-0007  0.35316E-0008
  0.10000E+0005 -0.28448E+0004 -0.10830E-0007 -0.15748E-0007  0.50520E-0008
  0.10043E+0005 -0.28452E+0004 -0.10480E-0007 -0.15201E-0007  0.48372E-0008
  0.10125E+0005 -0.28462E+0004 -0.96847E-0008 -0.13995E-0007  0.43974E-0008
  0.10207E+0005 -0.28471E+0004 -0.87428E-0008 -0.12608E-0007  0.39293E-0008
  0.10250E+0005 -0.28476E+0004 -0.81987E-0008 -0.11821E-0007  0.36766E-0008
  0.10250E+0005 -0.29238E+0004 -0.68289E-0008 -0.97922E-0008  0.28247E-0008
  0.10293E+0005 -0.29240E+0004 -0.62426E-0008 -0.89613E-0008  0.25773E-0008
  0.10375E+0005 -0.29244E+0004 -0.51142E-0008 -0.73835E-0008  0.21292E-0008
  0.10457E+0005 -0.29247E+0004 -0.39908E-0008 -0.58375E-0008  0.17151E-0008
  0.10500E+0005 -0.29249E+0004 -0.34108E-0008 -0.50481E-0008  0.15128E-0008
  0.10250E+0005 -0.29106E+0004 -0.70699E-0008 -0.10150E-0007  0.29732E-0008
  0.10293E+0005 -0.29109E+0004 -0.64848E-0008 -0.93187E-0008  0.27239E-0008
  0.10375E+0005 -0.29113E+0004 -0.53530E-0008 -0.77332E-0008  0.22693E-0008
  0.10457E+0005 -0.29117E+0004 -0.42200E-0008 -0.61707E-0008  0.18460E-0008
  0.10500E+0005 -0.29120E+0004 -0.36327E-0008 -0.53696E-0008  0.16379E-0008
  0.10250E+0005 -0.28857E+0004 -0.75226E-0008 -0.10821E-0007  0.32538E-0008
  0.10293E+0005 -0.28860E+0004 -0.69418E-0008 -0.99930E-0008  0.30017E-0008
  0.10375E+0005 -0.28865E+0004 -0.58078E-0008 -0.83988E-0008  0.25369E-0008
  0.10457E+0005 -0.28871E+0004 -0.46599E-0008 -0.68099E-0008  0.20975E-0008
  0.10500E+0005 -0.28874E+0004 -0.40602E-0008 -0.59888E-0008  0.18790E-0008
  0.10250E+0005 -0.28607E+0004 -0.79677E-0008 -0.11479E-0007  0.35316E-0008
  0.10293E+0005 -0.28611E+0004 -0.73945E-0008 -0.10660E-0007  0.32785E-0008
  0.10375E+0005 -0.28618E+0004 -0.62636E-0008 -0.90654E-0008  0.28059E-0008
  0.10457E+0005 -0.28625E+0004 -0.51054E-0008 -0.74570E-0008  0.23526E-0008
  0.10500E+0005 -0.28628E+0004 -0.44954E-0008 -0.66189E-0008  0.21247E-0008
  0.10250E+0005 -0.28476E+0004 -0.81987E-0008 -0.11821E-0007  0.36766E-0008
  0.10293E+0005 -0.28480E+0004 -0.76308E-0008 -0.11008E-0007  0.34236E-0008
  0.10375E+0005 -0.28487E+0004 -0.65038E-0008 -0.94164E-0008  0.29481E-0008
  0.10457E+0005 -0.28495E+0004 -0.53421E-0008 -0.78006E-0008  0.24884E-0008
  0.10500E+0005 -0.28498E+0004 -0.47276E-0008 -0.69548E-0008  0.22559E-0008
  0.10500E+0005 -0.29249E+0004 -0.34108E-0008 -0.50481E-0008  0.15128E-0008
  0.10543E+0005 -0.29251E+0004 -0.28453E-0008 -0.42835E-0008  0.13224E-0008
  0.10625E+0005 -0.29254E+0004 -0.18257E-0008 -0.29176E-0008  0.99604E-0009
  0.10707E+0005 -0.29258E+0004 -0.89324E-0009 -0.16819E-0008  0.71583E-0009
  0.10750E+0005 -0.29259E+0004 -0.44269E-0009 -0.10894E-0008  0.58680E-0009
  0.10500E+0005 -0.29120E+0004 -0.36327E-0008 -0.53696E-0008  0.16379E-0008
  0.10543E+0005 -0.29122E+0004 -0.30586E-0008 -0.45916E-0008  0.14412E-0008
  0.10625E+0005 -0.29126E+0004 -0.20196E-0008 -0.31965E-0008  0.11021E-0008
  0.10707E+0005 -0.29130E+0004 -0.10647E-0008 -0.19277E-0008  0.80838E-0009
  0.10750E+0005 -0.29132E+0004 -0.60143E-0009 -0.13168E-0008  0.67209E-0009
  0.10500E+0005 -0.28874E+0004 -0.40602E-0008 -0.59888E-0008  0.18790E-0008
  0.10543E+0005 -0.28877E+0004 -0.34711E-0008 -0.51873E-0008  0.16711E-0008
  0.10625E+0005 -0.28882E+0004 -0.23973E-0008 -0.37395E-0008  0.13084E-0008
  0.10707E+0005 -0.28887E+0004 -0.14010E-0008 -0.24098E-0008  0.98930E-0009
  0.10750E+0005 -0.28889E+0004 -0.91409E-0009 -0.17646E-0008  0.83926E-0009
  0.10500E+0005 -0.28628E+0004 -0.44954E-0008 -0.66189E-0008  0.21247E-0008
  0.10543E+0005 -0.28631E+0004 -0.38932E-0008 -0.57966E-0008  0.19062E-0008
  0.10625E+0005 -0.28637E+0004 -0.27874E-0008 -0.42999E-0008  0.15210E-0008
  0.10707E+0005 -0.28644E+0004 -0.17516E-0008 -0.29119E-0008  0.11771E-0008
  0.10750E+0005 -0.28647E+0004 -0.12417E-0008 -0.22333E-0008  0.10135E-0008
  0.10500E+0005 -0.28498E+0004 -0.47276E-0008 -0.69548E-0008  0.22559E-0008
  0.10543E+0005 -0.28502E+0004 -0.41193E-0008 -0.61227E-0008  0.20321E-0008
  0.10625E+0005 -0.28509E+0004 -0.29978E-0008 -0.46020E-0008  0.16355E-0008
  0.10707E+0005 -0.28515E+0004 -0.19421E-0008 -0.31846E-0008  0.12788E-0008
  0.10750E+0005 -0.28519E+0004 -0.14204E-0008 -0.24888E-0008  0.11081E-0008
  0.10750E+0005 -0.29259E+0004 -0.44269E-0009 -0.10894E-0008  0.58680E-0009
  0.10793E+0005 -0.29262E+0004 -0.23122E-0010 -0.53985E-0009  0.47002E-0009
  0.10875E+0005 -0.29265E+0004  0.68096E-0009  0.37698E-0009  0.28230E-0009
  0.10957E+0005 -0.29269E+0004  0.12606E-0008  0.11276E-0008  0.13538E-0009
  0.11000E+0005 -0.29271E+0004  0.15156E-0008  0.14568E-0008  0.73057E-0010
  0.10750E+0005 -0.29132E+0004 -0.60143E-0009 -0.13168E-0008  0.67209E-0009
  0.10793E+0005 -0.29134E+0004 -0.16872E-0009 -0.74848E-0009  0.54804E-0009
  0.10875E+0005 -0.29139E+0004  0.56069E-0009  0.20420E-0009  0.34686E-0009
  0.10957E+0005 -0.29143E+0004  0.11654E-0008  0.98975E-0009  0.18731E-0009
  0.11000E+0005 -0.29145E+0004  0.14332E-0008  0.13367E-0008  0.11866E-0009
  0.10750E+0005 -0.28889E+0004 -0.91409E-0009 -0.17646E-0008  0.83926E-0009
  0.10793E+0005 -0.28892E+0004 -0.45668E-0009 -0.11608E-0008  0.70147E-0009
  0.10875E+0005 -0.28898E+0004  0.32073E-0009 -0.14014E-0009  0.47462E-0009
  0.10957E+0005 -0.28904E+0004  0.97338E-0009  0.71240E-0009  0.29066E-0009
  0.11000E+0005 -0.28907E+0004  0.12658E-0008  0.10934E-0008  0.20995E-0009
  0.10750E+0005 -0.28647E+0004 -0.12417E-0008 -0.22333E-0008  0.10135E-0008
  0.10793E+0005 -0.28651E+0004 -0.76006E-0009 -0.15947E-0008  0.86196E-0009
  0.10875E+0005 -0.28658E+0004  0.65103E-0010 -0.50632E-0009  0.60929E-0009
  0.10957E+0005 -0.28665E+0004  0.76609E-0009  0.41386E-0009  0.40054E-0009
  0.11000E+0005 -0.28668E+0004  0.10836E-0008  0.82969E-0009  0.30741E-0009
  0.10750E+0005 -0.28519E+0004 -0.14204E-0008 -0.24888E-0008  0.11081E-0008
  0.10793E+0005 -0.28523E+0004 -0.92619E-0009 -0.18321E-0008  0.94942E-0009
  0.10875E+0005 -0.28531E+0004 -0.76042E-0010 -0.70822E-0009  0.68307E-0009
  0.10957E+0005 -0.28538E+0004  0.65056E-0009  0.24783E-0009  0.46112E-0009
  0.11000E+0005 -0.28542E+0004  0.98148E-0009  0.68220E-0009  0.36135E-0009
  0.11000E+0005 -0.29271E+0004  0.15156E-0008  0.14568E-0008  0.73057E-0010
  0.11043E+0005 -0.29273E+0004  0.17360E-0008  0.17413E-0008  0.20177E-0010
  0.11125E+0005 -0.29277E+0004  0.20611E-0008  0.21620E-0008 -0.56524E-0010
  0.11207E+0005 -0.29281E+0004  0.22721E-0008  0.24387E-0008 -0.10668E-0009
  0.11250E+0005 -0.29284E+0004  0.23412E-0008  0.25320E-0008 -0.12418E-0009
  0.11000E+0005 -0.29145E+0004  0.14332E-0008  0.13367E-0008  0.11866E-0009
  0.11043E+0005 -0.29148E+0004  0.16659E-0008  0.16382E-0008  0.59814E-0010
  0.11125E+0005 -0.29153E+0004  0.20130E-0008  0.20889E-0008 -0.27077E-0010
  0.11207E+0005 -0.29157E+0004  0.22436E-0008  0.23920E-0008 -0.86029E-0010
  0.11250E+0005 -0.29160E+0004  0.23217E-0008  0.24975E-0008 -0.10765E-0009
  0.11000E+0005 -0.28907E+0004  0.12658E-0008  0.10934E-0008  0.20995E-0009
  0.11043E+0005 -0.28910E+0004  0.15225E-0008  0.14279E-0008  0.13954E-0009
  0.11125E+0005 -0.28916E+0004  0.19122E-0008  0.19369E-0008  0.32660E-0010
  0.11207E+0005 -0.28922E+0004  0.21810E-0008  0.22918E-0008 -0.43624E-0010
  0.11250E+0005 -0.28925E+0004  0.22773E-0008  0.24217E-0008 -0.73226E-0010
  0.11000E+0005 -0.28668E+0004  0.10836E-0008  0.82969E-0009  0.30741E-0009
  0.11043E+0005 -0.28672E+0004  0.13648E-0008  0.11979E-0008  0.22516E-0009
  0.11125E+0005 -0.28680E+0004  0.17986E-0008  0.17671E-0008  0.97596E-0010
  0.11207E+0005 -0.28687E+0004  0.21071E-0008  0.21761E-0008  0.32120E-0011
  0.11250E+0005 -0.28691E+0004  0.22225E-0008  0.23316E-0008 -0.34730E-0010
  0.11000E+0005 -0.28542E+0004  0.98148E-0009  0.68220E-0009  0.36135E-0009
  0.11043E+0005 -0.28547E+0004  0.12758E-0008  0.10686E-0008  0.27268E-0009
  0.11125E+0005 -0.28555E+0004  0.17333E-0008  0.16703E-0008  0.13399E-0009
  0.11207E+0005 -0.28563E+0004  0.20635E-0008  0.21086E-0008  0.29781E-0010
  0.11250E+0005 -0.28567E+0004  0.21892E-0008  0.22782E-0008 -0.12820E-0010
  0.11250E+0005 -0.29284E+0004  0.23412E-0008  0.25320E-0008 -0.12418E-0009
  0.11293E+0005 -0.29286E+0004  0.23835E-0008  0.25921E-0008 -0.13632E-0009
  0.11375E+0005 -0.29289E+0004  0.23977E-0008  0.26254E-0008 -0.14747E-0009
  0.11457E+0005 -0.29293E+0004  0.23383E-0008  0.25693E-0008 -0.14655E-0009
  0.11500E+0005 -0.29295E+0004  0.22826E-0008  0.25105E-0008 -0.14255E-0009
  0.11250E+0005 -0.29160E+0004  0.23217E-0008  0.24975E-0008 -0.10765E-0009
  0.11293E+0005 -0.29162E+0004  0.23724E-0008  0.25689E-0008 -0.12345E-0009
  0.11375E+0005 -0.29167E+0004  0.24002E-0008  0.26203E-0008 -0.14048E-0009
  0.11457E+0005 -0.29171E+0004  0.23514E-0008  0.25785E-0008 -0.14416E-0009
  0.11500E+0005 -0.29173E+0004  0.23002E-0008  0.25258E-0008 -0.14208E-0009
  0.11250E+0005 -0.28925E+0004  0.22773E-0008  0.24217E-0008 -0.73226E-0010
  0.11293E+0005 -0.28928E+0004  0.23445E-0008  0.25153E-0008 -0.96360E-0010
  0.11375E+0005 -0.28934E+0004  0.23994E-0008  0.26031E-0008 -0.12510E-0009
  0.11457E+0005 -0.28940E+0004  0.23721E-0008  0.25901E-0008 -0.13796E-0009
  0.11500E+0005 -0.28943E+0004  0.23299E-0008  0.25495E-0008 -0.13976E-0009
  0.11250E+0005 -0.28691E+0004  0.22225E-0008  0.23316E-0008 -0.34730E-0010
  0.11293E+0005 -0.28694E+0004  0.23071E-0008  0.24488E-0008 -0.65573E-0010
  0.11375E+0005 -0.28701E+0004  0.23909E-0008  0.25753E-0008 -0.10676E-0009
  0.11457E+0005 -0.28708E+0004  0.23868E-0008  0.25934E-0008 -0.12944E-0009
  0.11500E+0005 -0.28712E+0004  0.23546E-0008  0.25662E-0008 -0.13546E-0009
  0.11250E+0005 -0.28567E+0004  0.21892E-0008  0.22782E-0008 -0.12820E-0010
  0.11293E+0005 -0.28571E+0004  0.22835E-0008  0.24083E-0008 -0.47802E-0010
  0.11375E+0005 -0.28579E+0004  0.23832E-0008  0.25563E-0008 -0.95812E-0010
  0.11457E+0005 -0.28586E+0004  0.23920E-0008  0.25916E-0008 -0.12396E-0009
  0.11500E+0005 -0.28590E+0004  0.23654E-0008  0.25720E-0008 -0.13229E-0009
  0.11500E+0005 -0.29295E+0004  0.22826E-0008  0.25105E-0008 -0.14255E-0009
  0.11543E+0005 -0.29297E+0004  0.22130E-0008  0.24352E-0008 -0.13670E-0009
  0.11625E+0005 -0.29300E+0004  0.20508E-0008  0.22566E-0008 -0.12220E-0009
  0.11707E+0005 -0.29303E+0004  0.18607E-0008  0.20454E-0008 -0.10525E-0009
  0.11750E+0005 -0.29305E+0004  0.17535E-0008  0.19261E-0008 -0.95932E-0010
  0.11500E+0005 -0.29173E+0004  0.23002E-0008  0.25258E-0008 -0.14208E-0009
  0.11543E+0005 -0.29175E+0004  0.22343E-0008  0.24554E-0008 -0.13785E-0009
  0.11625E+0005 -0.29179E+0004  0.20773E-0008  0.22838E-0008 -0.12567E-0009
  0.11707E+0005 -0.29183E+0004  0.18901E-0008  0.20768E-0008 -0.11018E-0009
  0.11750E+0005 -0.29185E+0004  0.17837E-0008  0.19587E-0008 -0.10138E-0009
  0.11500E+0005 -0.28943E+0004  0.23299E-0008  0.25495E-0008 -0.13976E-0009
  0.11543E+0005 -0.28945E+0004  0.22717E-0008  0.24895E-0008 -0.13883E-0009
  0.11625E+0005 -0.28950E+0004  0.21255E-0008  0.23326E-0008 -0.13141E-0009
  0.11707E+0005 -0.28955E+0004  0.19447E-0008  0.21347E-0008 -0.11898E-0009
  0.11750E+0005 -0.28958E+0004  0.18402E-0008  0.20194E-0008 -0.11124E-0009
  0.11500E+0005 -0.28712E+0004  0.23546E-0008  0.25662E-0008 -0.13546E-0009
  0.11543E+0005 -0.28715E+0004  0.23048E-0008  0.25175E-0008 -0.13812E-0009
  0.11625E+0005 -0.28721E+0004  0.21708E-0008  0.23773E-0008 -0.13592E-0009
  0.11707E+0005 -0.28727E+0004  0.19976E-0008  0.21899E-0008 -0.12696E-0009
  0.11750E+0005 -0.28730E+0004  0.18955E-0008  0.20781E-0008 -0.12044E-0009
  0.11500E+0005 -0.28590E+0004  0.23654E-0008  0.25720E-0008 -0.13229E-0009
  0.11543E+0005 -0.28594E+0004  0.23204E-0008  0.25297E-0008 -0.13702E-0009
  0.11625E+0005 -0.28600E+0004  0.21934E-0008  0.23990E-0008 -0.13776E-0009
  0.11707E+0005 -0.28607E+0004  0.20247E-0008  0.22178E-0008 -0.13078E-0009
  0.11750E+0005 -0.28610E+0004  0.19241E-0008  0.21083E-0008 -0.12500E-0009
  0.11750E+0005 -0.29305E+0004  0.17535E-0008  0.19261E-0008 -0.95932E-0010
  0.11793E+0005 -0.29307E+0004  0.16439E-0008  0.18040E-0008 -0.86736E-0010
  0.11875E+0005 -0.29309E+0004  0.14343E-0008  0.15706E-0008 -0.69970E-0010
  0.11957E+0005 -0.29312E+0004  0.12294E-0008  0.13429E-0008 -0.54814E-0010
  0.12000E+0005 -0.29313E+0004  0.11256E-0008  0.12278E-0008 -0.47612E-0010
  0.11750E+0005 -0.29185E+0004  0.17837E-0008  0.19587E-0008 -0.10138E-0009
  0.11793E+0005 -0.29187E+0004  0.16744E-0008  0.18372E-0008 -0.92476E-0010
  0.11875E+0005 -0.29190E+0004  0.14644E-0008  0.16037E-0008 -0.75924E-0010
  0.11957E+0005 -0.29193E+0004  0.12579E-0008  0.13745E-0008 -0.60637E-0010
  0.12000E+0005 -0.29195E+0004  0.11529E-0008  0.12582E-0008 -0.53231E-0010
  0.11750E+0005 -0.28958E+0004  0.18402E-0008  0.20194E-0008 -0.11124E-0009
  0.11793E+0005 -0.28960E+0004  0.17318E-0008  0.18995E-0008 -0.10305E-0009
  0.11875E+0005 -0.28964E+0004  0.15214E-0008  0.16664E-0008 -0.87116E-0010
  0.11957E+0005 -0.28968E+0004  0.13124E-0008  0.14348E-0008 -0.71636E-0010
  0.12000E+0005 -0.28970E+0004  0.12054E-0008  0.13164E-0008 -0.63926E-0010
  0.11750E+0005 -0.28730E+0004  0.18955E-0008  0.20781E-0008 -0.12044E-0009
  0.11793E+0005 -0.28733E+0004  0.17886E-0008  0.19605E-0008 -0.11312E-0009
  0.11875E+0005 -0.28738E+0004  0.15785E-0008  0.17288E-0008 -0.98049E-0010
  0.11957E+0005 -0.28743E+0004  0.13674E-0008  0.14956E-0008 -0.82557E-0010
  0.12000E+0005 -0.28745E+0004  0.12586E-0008  0.13753E-0008 -0.74630E-0010
  0.11750E+0005 -0.28610E+0004  0.19241E-0008  0.21083E-0008 -0.12500E-0009
  0.11793E+0005 -0.28613E+0004  0.18181E-0008  0.19921E-0008 -0.11818E-0009
  0.11875E+0005 -0.28619E+0004  0.16086E-0008  0.17616E-0008 -0.10367E-0009
  0.11957E+0005 -0.28624E+0004  0.13966E-0008  0.15277E-0008 -0.88269E-0010
  0.12000E+0005 -0.28627E+0004  0.12869E-0008  0.14066E-0008 -0.80240E-0010
  0.12000E+0005 -0.29313E+0004  0.11256E-0008  0.12278E-0008 -0.47612E-0010
  0.12043E+0005 -0.29315E+0004  0.10256E-0008  0.11171E-0008 -0.40993E-0010
  0.12125E+0005 -0.29318E+0004  0.84897E-0009  0.92206E-0009 -0.30156E-0010
  0.12207E+0005 -0.29322E+0004  0.69126E-0009  0.74854E-0009 -0.21455E-0010
  0.12250E+0005 -0.29323E+0004  0.61618E-0009  0.66619E-0009 -0.17701E-0010
  0.12000E+0005 -0.29195E+0004  0.11529E-0008  0.12582E-0008 -0.53231E-0010
  0.12043E+0005 -0.29197E+0004  0.10516E-0008  0.11461E-0008 -0.46375E-0010
  0.12125E+0005 -0.29201E+0004  0.87214E-0009  0.94789E-0009 -0.34989E-0010
  0.12207E+0005 -0.29204E+0004  0.71140E-0009  0.77099E-0009 -0.25664E-0010
  0.12250E+0005 -0.29206E+0004  0.63474E-0009  0.68685E-0009 -0.21506E-0010
  0.12000E+0005 -0.28970E+0004  0.12054E-0008  0.13164E-0008 -0.63926E-0010
  0.12043E+0005 -0.28973E+0004  0.11017E-0008  0.12017E-0008 -0.56659E-0010
  0.12125E+0005 -0.28978E+0004  0.91694E-0009  0.99780E-0009 -0.44246E-0010
  0.12207E+0005 -0.28982E+0004  0.75051E-0009  0.81459E-0009 -0.33722E-0010
  0.12250E+0005 -0.28985E+0004  0.67079E-0009  0.72703E-0009 -0.28924E-0010
  0.12000E+0005 -0.28745E+0004  0.12586E-0008  0.13753E-0008 -0.74630E-0010
  0.12043E+0005 -0.28748E+0004  0.11526E-0008  0.12582E-0008 -0.66980E-0010
  0.12125E+0005 -0.28754E+0004  0.96287E-0009  0.10489E-0008 -0.53581E-0010
  0.12207E+0005 -0.28760E+0004  0.79082E-0009  0.85950E-0009 -0.41906E-0010
  0.12250E+0005 -0.28763E+0004  0.70803E-0009  0.76855E-0009 -0.36510E-0010
  0.12000E+0005 -0.28627E+0004  0.12869E-0008  0.14066E-0008 -0.80240E-0010
  0.12043E+0005 -0.28630E+0004  0.11799E-0008  0.12884E-0008 -0.72388E-0010
  0.12125E+0005 -0.28637E+0004  0.98753E-0009  0.10763E-0008 -0.58532E-0010
  0.12207E+0005 -0.28643E+0004  0.81256E-0009  0.88370E-0009 -0.46274E-0010
  0.12250E+0005 -0.28647E+0004  0.72819E-0009  0.79101E-0009 -0.40549E-0010
  0.12250E+0005 -0.29323E+0004  0.61618E-0009  0.66619E-0009 -0.17701E-0010
  0.12293E+0005 -0.29326E+0004  0.54665E-0009  0.59005E-0009 -0.14426E-0010
  0.12375E+0005 -0.29330E+0004  0.43036E-0009  0.46308E-0009 -0.94095E-0011
  0.12457E+0005 -0.29335E+0004  0.33333E-0009  0.35755E-0009 -0.58254E-0011
  0.12500E+0005 -0.29337E+0004  0.28943E-0009  0.30998E-0009 -0.44098E-0011
  0.12250E+0005 -0.29206E+0004  0.63474E-0009  0.68685E-0009 -0.21506E-0010
  0.12293E+0005 -0.29209E+0004  0.56361E-0009  0.60894E-0009 -0.17906E-0010
  0.12375E+0005 -0.29215E+0004  0.44438E-0009  0.47868E-0009 -0.12284E-0010
  0.12457E+0005 -0.29220E+0004  0.34475E-0009  0.37024E-0009 -0.81103E-0011
  0.12500E+0005 -0.29223E+0004  0.29956E-0009  0.32118E-0009 -0.64056E-0011
  0.12250E+0005 -0.28985E+0004  0.67079E-0009  0.72703E-0009 -0.28924E-0010
  0.12293E+0005 -0.28989E+0004  0.59662E-0009  0.64571E-0009 -0.24646E-0010
  0.12375E+0005 -0.28995E+0004  0.47184E-0009  0.50924E-0009 -0.17828E-0010
  0.12457E+0005 -0.29002E+0004  0.36709E-0009  0.39507E-0009 -0.12579E-0010
  0.12500E+0005 -0.29006E+0004  0.31946E-0009  0.34329E-0009 -0.10364E-0010
  0.12250E+0005 -0.28763E+0004  0.70803E-0009  0.76855E-0009 -0.36510E-0010
  0.12293E+0005 -0.28768E+0004  0.63081E-0009  0.68380E-0009 -0.31527E-0010
  0.12375E+0005 -0.28776E+0004  0.50040E-0009  0.54104E-0009 -0.23517E-0010
  0.12457E+0005 -0.28785E+0004  0.39042E-0009  0.42101E-0009 -0.17200E-0010
  0.12500E+0005 -0.28789E+0004  0.34027E-0009  0.36644E-0009 -0.14442E-0010
  0.12250E+0005 -0.28647E+0004  0.72819E-0009  0.79101E-0009 -0.40549E-0010
  0.12293E+0005 -0.28651E+0004  0.64934E-0009  0.70444E-0009 -0.35192E-0010
  0.12375E+0005 -0.28661E+0004  0.51591E-0009  0.55832E-0009 -0.26577E-0010
  0.12457E+0005 -0.28670E+0004  0.40316E-0009  0.43517E-0009 -0.19630E-0010
  0.12500E+0005 -0.28675E+0004  0.35164E-0009  0.37902E-0009 -0.16571E-0010
  0.12500E+0005 -0.29337E+0004  0.28943E-0009  0.30998E-0009 -0.44098E-0011
  0.12543E+0005 -0.29340E+0004  0.25015E-0009  0.26745E-0009 -0.32222E-0011
  0.12625E+0005 -0.29345E+0004  0.18739E-0009  0.19976E-0009 -0.16451E-0011
  0.12707E+0005 -0.29349E+0004  0.13810E-0009  0.14672E-0009 -0.59080E-0012
  0.12750E+0005 -0.29352E+0004  0.11675E-0009  0.12390E-0009 -0.33265E-0012
  0.12500E+0005 -0.29223E+0004  0.29956E-0009  0.32118E-0009 -0.64056E-0011
  0.12543E+0005 -0.29226E+0004  0.25911E-0009  0.27739E-0009 -0.50077E-0011
  0.12625E+0005 -0.29231E+0004  0.19437E-0009  0.20746E-0009 -0.30070E-0011
  0.12707E+0005 -0.29237E+0004  0.14344E-0009  0.15264E-0009 -0.16578E-0011
  0.12750E+0005 -0.29240E+0004  0.12136E-0009  0.12895E-0009 -0.11871E-0011
  0.12500E+0005 -0.29006E+0004  0.31946E-0009  0.34329E-0009 -0.10364E-0010
  0.12543E+0005 -0.29010E+0004  0.27672E-0009  0.29692E-0009 -0.84878E-0011
  0.12625E+0005 -0.29017E+0004  0.20814E-0009  0.22270E-0009 -0.56618E-0011
  0.12707E+0005 -0.29024E+0004  0.15399E-0009  0.16430E-0009 -0.36788E-0011
  0.12750E+0005 -0.29028E+0004  0.13049E-0009  0.13900E-0009 -0.28684E-0011
  0.12500E+0005 -0.28789E+0004  0.34027E-0009  0.36644E-0009 -0.14442E-0010
  0.12543E+0005 -0.28794E+0004  0.29517E-0009  0.31740E-0009 -0.12056E-0010
  0.12625E+0005 -0.28802E+0004  0.22262E-0009  0.23874E-0009 -0.84266E-0011
  0.12707E+0005 -0.28811E+0004  0.16513E-0009  0.17661E-0009 -0.57495E-0011
  0.12750E+0005 -0.28816E+0004  0.14011E-0009  0.14965E-0009 -0.46857E-0011
  0.12500E+0005 -0.28675E+0004  0.35164E-0009  0.37902E-0009 -0.16571E-0010
  0.12543E+0005 -0.28680E+0004  0.30526E-0009  0.32861E-0009 -0.13985E-0010
  0.12625E+0005 -0.28689E+0004  0.23055E-0009  0.24753E-0009 -0.99159E-0011
  0.12707E+0005 -0.28699E+0004  0.17122E-0009  0.18337E-0009 -0.69284E-0011
  0.12750E+0005 -0.28704E+0004  0.14537E-0009  0.15549E-0009 -0.56939E-0011
  0.12750E+0005 -0.29352E+0004  0.11675E-0009  0.12390E-0009 -0.33265E-0012
  0.12793E+0005 -0.29354E+0004  0.98300E-0010  0.10412E-0009 -0.33262E-0013
  0.12875E+0005 -0.29357E+0004  0.70025E-0010  0.73962E-0010  0.22908E-0012
  0.12957E+0005 -0.29360E+0004  0.49034E-0010  0.51655E-0010  0.31729E-0012
  0.13000E+0005 -0.29362E+0004  0.40362E-0010  0.42441E-0010  0.36126E-0012
  0.12750E+0005 -0.29240E+0004  0.12136E-0009  0.12895E-0009 -0.11871E-0011
  0.12793E+0005 -0.29242E+0004  0.10225E-0009  0.10848E-0009 -0.79729E-0012
  0.12875E+0005 -0.29246E+0004  0.72946E-0010  0.77167E-0010 -0.31542E-0012
  0.12957E+0005 -0.29250E+0004  0.51158E-0010  0.53969E-0010 -0.52798E-0013
  0.13000E+0005 -0.29252E+0004  0.42136E-0010  0.44379E-0010  0.40986E-0013
  0.12750E+0005 -0.29028E+0004  0.13049E-0009  0.13900E-0009 -0.28684E-0011
  0.12793E+0005 -0.29030E+0004  0.11008E-0009  0.11711E-0009 -0.22616E-0011
  0.12875E+0005 -0.29035E+0004  0.78733E-0010  0.83538E-0010 -0.13975E-0011
  0.12957E+0005 -0.29040E+0004  0.55367E-0010  0.58581E-0010 -0.80910E-0012
  0.13000E+0005 -0.29043E+0004  0.45646E-0010  0.48241E-0010 -0.62189E-0012
  0.12750E+0005 -0.28816E+0004  0.14011E-0009  0.14965E-0009 -0.46857E-0011
  0.12793E+0005 -0.28819E+0004  0.11837E-0009  0.12625E-0009 -0.37803E-0011
  0.12875E+0005 -0.28825E+0004  0.84872E-0010  0.90306E-0010 -0.25212E-0011
  0.12957E+0005 -0.28831E+0004  0.59836E-0010  0.63498E-0010 -0.16143E-0011
  0.13000E+0005 -0.28834E+0004  0.49410E-0010  0.52362E-0010 -0.12674E-0011
  0.12750E+0005 -0.28704E+0004  0.14537E-0009  0.15549E-0009 -0.56939E-0011
  0.12793E+0005 -0.28707E+0004  0.12292E-0009  0.13129E-0009 -0.46328E-0011
  0.12875E+0005 -0.28714E+0004  0.88271E-0010  0.94037E-0010 -0.31001E-0011
  0.12957E+0005 -0.28720E+0004  0.62313E-0010  0.66217E-0010 -0.20369E-0011
  0.13000E+0005 -0.28724E+0004  0.51486E-0010  0.54647E-0010 -0.16315E-0011
  0.13000E+0005 -0.29362E+0004  0.40362E-0010  0.42441E-0010  0.36126E-0012
  0.13043E+0005 -0.29363E+0004  0.33052E-0010  0.34714E-0010  0.33801E-0012
  0.13125E+0005 -0.29365E+0004  0.22341E-0010  0.23398E-0010  0.30830E-0012
  0.13207E+0005 -0.29367E+0004  0.14813E-0010  0.15475E-0010  0.23945E-0012
  0.13250E+0005 -0.29369E+0004  0.11866E-0010  0.12400E-0010  0.21513E-0012
  0.13000E+0005 -0.29252E+0004  0.42136E-0010  0.44379E-0010  0.40986E-0013
  0.13043E+0005 -0.29253E+0004  0.34531E-0010  0.36327E-0010  0.72459E-0013
  0.13125E+0005 -0.29256E+0004  0.23370E-0010  0.24520E-0010  0.11881E-0012
  0.13207E+0005 -0.29258E+0004  0.15527E-0010  0.16251E-0010  0.12095E-0012
  0.13250E+0005 -0.29259E+0004  0.12414E-0010  0.12983E-0010  0.10065E-0012
  0.13000E+0005 -0.29043E+0004  0.45646E-0010  0.48241E-0010 -0.62189E-0012
  0.13043E+0005 -0.29045E+0004  0.37474E-0010  0.39549E-0010 -0.45665E-0012
  0.13125E+0005 -0.29048E+0004  0.25427E-0010  0.26766E-0010 -0.24693E-0012
  0.13207E+0005 -0.29051E+0004  0.16943E-0010  0.17794E-0010 -0.12451E-0012
  0.13250E+0005 -0.29053E+0004  0.13559E-0010  0.14216E-0010 -0.92728E-0013
  0.13000E+0005 -0.28834E+0004  0.49410E-0010  0.52362E-0010 -0.12674E-0011
  0.13043E+0005 -0.28836E+0004  0.40619E-0010  0.42992E-0010 -0.99489E-0012
  0.13125E+0005 -0.28840E+0004  0.27637E-0010  0.29182E-0010 -0.61909E-0012
  0.13207E+0005 -0.28844E+0004  0.18462E-0010  0.19449E-0010 -0.37958E-0012
  0.13250E+0005 -0.28846E+0004  0.14812E-0010  0.15585E-0010 -0.28782E-0012
  0.13000E+0005 -0.28724E+0004  0.51486E-0010  0.54647E-0010 -0.16315E-0011
  0.13043E+0005 -0.28726E+0004  0.42362E-0010  0.44901E-0010 -0.12859E-0011
  0.13125E+0005 -0.28730E+0004  0.28877E-0010  0.30532E-0010 -0.80198E-0012
  0.13207E+0005 -0.28735E+0004  0.19299E-0010  0.20363E-0010 -0.52431E-0012
  0.13250E+0005 -0.28737E+0004  0.15506E-0010  0.16354E-0010 -0.40638E-0012
  0.13250E+0005 -0.29369E+0004  0.11866E-0010  0.12400E-0010  0.21513E-0012
  0.13293E+0005 -0.29370E+0004  0.94284E-0011  0.98274E-0011  0.19007E-0012
  0.13375E+0005 -0.29371E+0004  0.59904E-0011  0.62435E-0011  0.10416E-0012
  0.13457E+0005 -0.29373E+0004  0.37359E-0011  0.38785E-0011  0.79172E-0013
  0.13500E+0005 -0.29374E+0004  0.28813E-0011  0.29820E-0011  0.66282E-0013
  0.13250E+0005 -0.29259E+0004  0.12414E-0010  0.12983E-0010  0.10065E-0012
  0.13293E+0005 -0.29261E+0004  0.98823E-0011  0.10317E-0010  0.10147E-0012
  0.13375E+0005 -0.29263E+0004  0.63034E-0011  0.65680E-0011  0.69923E-0013
  0.13457E+0005 -0.29265E+0004  0.39382E-0011  0.40947E-0011  0.51021E-0013
  0.13500E+0005 -0.29266E+0004  0.30503E-0011  0.31890E-0011  0.26846E-0013
  0.13250E+0005 -0.29053E+0004  0.13559E-0010  0.14216E-0010 -0.92728E-0013
  0.13293E+0005 -0.29054E+0004  0.10812E-0010  0.11327E-0010 -0.60269E-0013
  0.13375E+0005 -0.29057E+0004  0.69249E-0011  0.72356E-0011 -0.23096E-0013
  0.13457E+0005 -0.29060E+0004  0.43401E-0011  0.45329E-0011 -0.16741E-0013
  0.13500E+0005 -0.29061E+0004  0.33609E-0011  0.35192E-0011 -0.24176E-0013
  0.13250E+0005 -0.28846E+0004  0.14812E-0010  0.15585E-0010 -0.28782E-0012
  0.13293E+0005 -0.28848E+0004  0.11823E-0010  0.12430E-0010 -0.22254E-0012
  0.13375E+0005 -0.28851E+0004  0.75946E-0011  0.79659E-0011 -0.12891E-0012
  0.13457E+0005 -0.28855E+0004  0.47767E-0011  0.50057E-0011 -0.80916E-0013
  0.13500E+0005 -0.28856E+0004  0.37017E-0011  0.38721E-0011 -0.62645E-0013
  0.13250E+0005 -0.28737E+0004  0.15506E-0010  0.16354E-0010 -0.40638E-0012
  0.13293E+0005 -0.28739E+0004  0.12373E-0010  0.13028E-0010 -0.32019E-0012
  0.13375E+0005 -0.28743E+0004  0.79783E-0011  0.83774E-0011 -0.17040E-0012
  0.13457E+0005 -0.28746E+0004  0.50130E-0011  0.52631E-0011 -0.12409E-0012
  0.13500E+0005 -0.28748E+0004  0.38879E-0011  0.40796E-0011 -0.10171E-0012
  0.13500E+0005 -0.29374E+0004  0.28813E-0011  0.29820E-0011  0.66282E-0013
  0.13543E+0005 -0.29375E+0004  0.22068E-0011  0.23041E-0011  0.27499E-0013
  0.13625E+0005 -0.29377E+0004  0.13035E-0011  0.13391E-0011  0.36443E-0013
  0.13707E+0005 -0.29378E+0004  0.74170E-0012  0.78184E-0012 -0.25975E-0014
  0.13750E+0005 -0.29379E+0004  0.54047E-0012  0.57760E-0012 -0.10966E-0013
  0.13500E+0005 -0.29266E+0004  0.30503E-0011  0.31890E-0011  0.26846E-0013
  0.13543E+0005 -0.29267E+0004  0.23417E-0011  0.24398E-0011  0.27116E-0013
  0.13625E+0005 -0.29269E+0004  0.13837E-0011  0.14343E-0011  0.18853E-0013
  0.13707E+0005 -0.29271E+0004  0.79491E-0012  0.82193E-0012  0.13710E-0013
  0.13750E+0005 -0.29272E+0004  0.57983E-0012  0.60843E-0012 -0.18627E-0014
  0.13500E+0005 -0.29061E+0004  0.33609E-0011  0.35192E-0011 -0.24176E-0013
  0.13543E+0005 -0.29062E+0004  0.25918E-0011  0.26999E-0011 -0.59880E-0015
  0.13625E+0005 -0.29065E+0004  0.15412E-0011  0.16074E-0011 -0.53627E-0014
  0.13707E+0005 -0.29067E+0004  0.88959E-0012  0.92034E-0012  0.47701E-0014
  0.13750E+0005 -0.29068E+0004  0.65531E-0012  0.67752E-0012  0.36309E-0014
  0.13500E+0005 -0.28856E+0004  0.37017E-0011  0.38721E-0011 -0.62645E-0013
  0.13543E+0005 -0.28858E+0004  0.28507E-0011  0.29799E-0011 -0.50284E-0013
  0.13625E+0005 -0.28861E+0004  0.17053E-0011  0.17871E-0011 -0.35770E-0013
  0.13707E+0005 -0.28864E+0004  0.98561E-0012  0.10382E-0011 -0.29394E-0013
  0.13750E+0005 -0.28865E+0004  0.73302E-0012  0.76324E-0012 -0.87133E-0014
  0.13500E+0005 -0.28748E+0004  0.38879E-0011  0.40796E-0011 -0.10171E-0012
  0.13543E+0005 -0.28750E+0004  0.30015E-0011  0.31498E-0011 -0.79162E-0013
  0.13625E+0005 -0.28753E+0004  0.17905E-0011  0.18886E-0011 -0.67314E-0013
  0.13707E+0005 -0.28756E+0004  0.10392E-0011  0.10852E-0011 -0.30262E-0013
  0.13750E+0005 -0.28758E+0004  0.80267E-0012  0.81713E-0012  0.30555E-0013
  0.13750E+0005 -0.29379E+0004  0.54047E-0012  0.57760E-0012 -0.10966E-0013
  0.13793E+0005 -0.29379E+0004  0.39001E-0012  0.39904E-0012  0.98873E-0014
  0.13875E+0005 -0.29380E+0004  0.20291E-0012  0.20590E-0012  0.12171E-0013
  0.13957E+0005 -0.29381E+0004  0.10505E-0012  0.10997E-0012  0.16162E-0013
  0.14000E+0005 -0.29382E+0004  0.70634E-0013  0.75599E-0013  0.14919E-0013
  0.13750E+0005 -0.29272E+0004  0.57983E-0012  0.60843E-0012 -0.18627E-0014
  0.13793E+0005 -0.29272E+0004  0.42015E-0012  0.43789E-0012  0.32036E-0014
  0.13875E+0005 -0.29273E+0004  0.21350E-0012  0.22236E-0012  0.10965E-0014
  0.13957E+0005 -0.29274E+0004  0.99298E-0013  0.10417E-0012  0.20266E-0014
  0.14000E+0005 -0.29275E+0004  0.61938E-0013  0.79590E-0013 -0.11522E-0013
  0.13750E+0005 -0.29068E+0004  0.65531E-0012  0.67752E-0012  0.36309E-0014
  0.13793E+0005 -0.29069E+0004  0.47776E-0012  0.49817E-0012  0.74426E-0015
  0.13875E+0005 -0.29070E+0004  0.24220E-0012  0.26089E-0012 -0.12663E-0013
  0.13957E+0005 -0.29072E+0004  0.10968E-0012  0.11936E-0012 -0.10199E-0013
  0.14000E+0005 -0.29073E+0004  0.65772E-0013  0.81000E-0013 -0.17975E-0013
  0.13750E+0005 -0.28865E+0004  0.73302E-0012  0.76324E-0012 -0.87133E-0014
  0.13793E+0005 -0.28866E+0004  0.53551E-0012  0.55792E-0012 -0.56350E-0014
  0.13875E+0005 -0.28868E+0004  0.27822E-0012  0.30222E-0012 -0.17601E-0013
  0.13957E+0005 -0.28869E+0004  0.13393E-0012  0.14367E-0012 -0.53872E-0014
  0.14000E+0005 -0.28870E+0004  0.87440E-0013  0.93521E-0013 -0.11987E-0014
  0.13750E+0005 -0.28758E+0004  0.80267E-0012  0.81713E-0012  0.30555E-0013
  0.13793E+0005 -0.28759E+0004  0.57512E-0012  0.59592E-0012  0.36096E-0015
  0.13875E+0005 -0.28761E+0004  0.30106E-0012  0.32465E-0012 -0.14362E-0013
  0.13957E+0005 -0.28762E+0004  0.13267E-0012  0.16276E-0012 -0.37860E-0013
  0.14000E+0005 -0.28763E+0004  0.96188E-0013  0.85375E-0013  0.16917E-0013
  0.14000E+0005 -0.29382E+0004  0.70634E-0013  0.75599E-0013  0.14919E-0013
  0.14043E+0005 -0.29382E+0004  0.23932E-0013  0.39039E-0013 -0.17284E-0013
  0.14125E+0005 -0.29382E+0004  0.25504E-0014  0.92901E-0014 -0.39567E-0014
  0.14207E+0005 -0.29383E+0004 -0.18960E-0013 -0.77889E-0014 -0.19322E-0013
  0.14250E+0005 -0.29383E+0004 -0.27658E-0013 -0.19174E-0013 -0.23838E-0013
  0.14000E+0005 -0.29275E+0004  0.61938E-0013  0.79590E-0013 -0.11522E-0013
  0.14043E+0005 -0.29275E+0004  0.33180E-0013  0.39285E-0013 -0.28788E-0014
  0.14125E+0005 -0.29276E+0004  0.36052E-0014  0.24792E-0014  0.33254E-0014
  0.14207E+0005 -0.29276E+0004 -0.13177E-0013 -0.77949E-0014 -0.81924E-0014
  0.14250E+0005 -0.29277E+0004 -0.19647E-0013 -0.93490E-0014 -0.17522E-0013
  0.14000E+0005 -0.29073E+0004  0.65772E-0013  0.81000E-0013 -0.17975E-0013
  0.14043E+0005 -0.29073E+0004  0.38143E-0013  0.44626E-0013 -0.69810E-0014
  0.14125E+0005 -0.29074E+0004  0.35460E-0014  0.10662E-0013 -0.89030E-0014
  0.14207E+0005 -0.29074E+0004 -0.10657E-0013 -0.80478E-0014 -0.41443E-0014
  0.14250E+0005 -0.29075E+0004 -0.12186E-0013 -0.23042E-0014 -0.10075E-0013
  0.14000E+0005 -0.28870E+0004  0.87440E-0013  0.93521E-0013 -0.11987E-0014
  0.14043E+0005 -0.28871E+0004  0.45274E-0013  0.57444E-0013 -0.15307E-0013
  0.14125E+0005 -0.28872E+0004  0.70306E-0014  0.15896E-0013 -0.11622E-0013
  0.14207E+0005 -0.28872E+0004 -0.10342E-0013 -0.19819E-0014 -0.11106E-0013
  0.14250E+0005 -0.28873E+0004 -0.23461E-0013 -0.10636E-0013 -0.24796E-0013
  0.14000E+0005 -0.28763E+0004  0.96188E-0013  0.85375E-0013  0.16917E-0013
  0.14043E+0005 -0.28764E+0004  0.51252E-0013  0.70800E-0013 -0.22307E-0013
  0.14125E+0005 -0.28765E+0004 -0.19197E-0014  0.23616E-0013 -0.39810E-0013
  0.14207E+0005 -0.28766E+0004 -0.59388E-0014 -0.77957E-0014  0.24974E-0014
  0.14250E+0005 -0.28766E+0004 -0.15461E-0013 -0.35347E-0014 -0.16064E-0013
  0.14250E+0005 -0.29383E+0004 -0.27658E-0013 -0.19174E-0013 -0.23838E-0013
  0.14293E+0005 -0.29384E+0004 -0.27137E-0013 -0.63678E-0014 -0.35460E-0013
  0.14375E+0005 -0.29385E+0004 -0.15848E-0013 -0.25142E-0013  0.48048E-0014
  0.14457E+0005 -0.29386E+0004 -0.12223E-0013 -0.10047E-0013 -0.63332E-0014
  0.14500E+0005 -0.29386E+0004 -0.68039E-0014 -0.21486E-0013  0.14556E-0013
  0.14250E+0005 -0.29277E+0004 -0.19647E-0013 -0.93490E-0014 -0.17522E-0013
  0.14293E+0005 -0.29277E+0004 -0.17427E-0013 -0.12596E-0013 -0.90343E-0014
  0.14375E+0005 -0.29279E+0004 -0.76146E-0014 -0.14235E-0013  0.10624E-0013
  0.14457E+0005 -0.29280E+0004 -0.14244E-0013 -0.70038E-0014 -0.12691E-0013
  0.14500E+0005 -0.29280E+0004 -0.14476E-0013 -0.98834E-0014 -0.11889E-0013
  0.14250E+0005 -0.29075E+0004 -0.12186E-0013 -0.23042E-0014 -0.10075E-0013
  0.14293E+0005 -0.29076E+0004 -0.15633E-0013 -0.12990E-0013 -0.49174E-0014
  0.14375E+0005 -0.29077E+0004 -0.12313E-0013 -0.12245E-0013 -0.35401E-0016
  0.14457E+0005 -0.29079E+0004 -0.11474E-0013 -0.76038E-0014 -0.54773E-0014
  0.14500E+0005 -0.29080E+0004 -0.42736E-0014 -0.77206E-0014  0.75908E-0014
  0.14250E+0005 -0.28873E+0004 -0.23461E-0013 -0.10636E-0013 -0.24796E-0013
  0.14293E+0005 -0.28874E+0004 -0.15194E-0013 -0.12478E-0013 -0.45150E-0014
  0.14375E+0005 -0.28876E+0004 -0.15506E-0013 -0.13323E-0013 -0.46107E-0014
  0.14457E+0005 -0.28878E+0004 -0.10322E-0013 -0.13898E-0013  0.39395E-0014
  0.14500E+0005 -0.28879E+0004 -0.57713E-0014 -0.10024E-0013  0.76184E-0014
  0.14250E+0005 -0.28766E+0004 -0.15461E-0013 -0.35347E-0014 -0.16064E-0013
  0.14293E+0005 -0.28768E+0004 -0.16619E-0013  0.15512E-0015 -0.20502E-0013
  0.14375E+0005 -0.28770E+0004 -0.54309E-0014 -0.49016E-0014  0.75330E-0014
  0.14457E+0005 -0.28772E+0004 -0.78185E-0014 -0.17851E-0013  0.13408E-0013
  0.14500E+0005 -0.28773E+0004 -0.15362E-0013 -0.10558E-0013 -0.10771E-0013
  0.14500E+0005 -0.29386E+0004 -0.68039E-0014 -0.21486E-0013  0.14556E-0013
  0.14543E+0005 -0.29387E+0004  0.15924E-0014 -0.61131E-0014  0.14477E-0013
  0.14625E+0005 -0.29389E+0004 -0.62117E-0014  0.86533E-0015 -0.10896E-0013
  0.14707E+0005 -0.29391E+0004  0.53660E-0014 -0.62758E-0014  0.17507E-0013
  0.14750E+0005 -0.29392E+0004  0.18717E-0013  0.62680E-0014  0.31667E-0013
  0.14500E+0005 -0.29280E+0004 -0.14476E-0013 -0.98834E-0014 -0.11889E-0013
  0.14543E+0005 -0.29282E+0004 -0.48357E-0014 -0.52832E-0014  0.10552E-0014
  0.14625E+0005 -0.29284E+0004 -0.21804E-0014 -0.39043E-0014  0.24489E-0014
  0.14707E+0005 -0.29286E+0004 -0.24530E-0014 -0.31590E-0014 -0.60517E-0015
  0.14750E+0005 -0.29288E+0004  0.45251E-0014  0.50311E-0014  0.44961E-0014
  0.14500E+0005 -0.29080E+0004 -0.42736E-0014 -0.77206E-0014  0.75908E-0014
  0.14543E+0005 -0.29081E+0004 -0.59961E-0014 -0.53784E-0014 -0.23161E-0016
  0.14625E+0005 -0.29084E+0004 -0.20559E-0014 -0.34094E-0014  0.30532E-0014
  0.14707E+0005 -0.29087E+0004 -0.39044E-0014 -0.27487E-0014 -0.30244E-0014
  0.14750E+0005 -0.29089E+0004 -0.33794E-0014  0.40162E-0014 -0.93376E-0014
  0.14500E+0005 -0.28879E+0004 -0.57713E-0014 -0.10024E-0013  0.76184E-0014
  0.14543E+0005 -0.28881E+0004 -0.37731E-0014 -0.76321E-0014  0.77638E-0014
  0.14625E+0005 -0.28884E+0004 -0.46667E-0014 -0.25910E-0014 -0.19874E-0014
  0.14707E+0005 -0.28888E+0004 -0.16876E-0014 -0.16493E-0014  0.99926E-0015
  0.14750E+0005 -0.28890E+0004  0.63224E-0015  0.12800E-0014  0.22713E-0014
  0.14500E+0005 -0.28773E+0004 -0.15362E-0013 -0.10558E-0013 -0.10771E-0013
  0.14543E+0005 -0.28775E+0004 -0.44156E-0014 -0.93025E-0014  0.89915E-0014
  0.14625E+0005 -0.28779E+0004  0.40964E-0014 -0.11337E-0013  0.25048E-0013
  0.14707E+0005 -0.28783E+0004 -0.97328E-0015  0.56809E-0015  0.63388E-0015
  0.14750E+0005 -0.28785E+0004 -0.53222E-0015 -0.15002E-0013  0.16889E-0013
  0.14750E+0005 -0.29392E+0004  0.18717E-0013  0.62680E-0014  0.31667E-0013
  0.14793E+0005 -0.29394E+0004  0.82805E-0015  0.65892E-0014 -0.51159E-0014
  0.14875E+0005 -0.29397E+0004  0.48075E-0014  0.67153E-0014  0.30872E-0014
  0.14957E+0005 -0.29399E+0004  0.20591E-0014  0.10748E-0013 -0.67166E-0014
  0.15000E+0005 -0.29401E+0004  0.38636E-0014  0.36435E-0014  0.48467E-0014
  0.14750E+0005 -0.29288E+0004  0.45251E-0014  0.50311E-0014  0.44961E-0014
  0.14793E+0005 -0.29289E+0004  0.70424E-0015  0.58877E-0014 -0.41218E-0014
  0.14875E+0005 -0.29292E+0004 -0.75149E-0016  0.96651E-0015 -0.88073E-0015
  0.14957E+0005 -0.29295E+0004 -0.15875E-0014  0.46697E-0014 -0.73539E-0014
  0.15000E+0005 -0.29297E+0004  0.89715E-0017  0.51169E-0014 -0.45463E-0014
  0.14750E+0005 -0.29089E+0004 -0.33794E-0014  0.40162E-0014 -0.93376E-0014
  0.14793E+0005 -0.29091E+0004  0.99663E-0015  0.15307E-0014  0.13695E-0014
  0.14875E+0005 -0.29095E+0004 -0.37240E-0015 -0.12501E-0014  0.13075E-0014
  0.14957E+0005 -0.29099E+0004  0.14336E-0015  0.18092E-0014 -0.45867E-0015
  0.15000E+0005 -0.29101E+0004  0.32636E-0014  0.62047E-0014  0.98414E-0015
  0.14750E+0005 -0.28890E+0004  0.63224E-0015  0.12800E-0014  0.22713E-0014
  0.14793E+0005 -0.28892E+0004  0.16673E-0014  0.35338E-0014  0.12559E-0014
  0.14875E+0005 -0.28897E+0004  0.62179E-0015 -0.37909E-0015  0.29250E-0014
  0.14957E+0005 -0.28902E+0004 -0.81674E-0015  0.33035E-0014 -0.36512E-0014
  0.15000E+0005 -0.28905E+0004  0.33590E-0014  0.21607E-0014  0.52743E-0014
  0.14750E+0005 -0.28785E+0004 -0.53222E-0015 -0.15002E-0013  0.16889E-0013
  0.14793E+0005 -0.28788E+0004  0.38076E-0014 -0.34922E-0014  0.13035E-0013
  0.14875E+0005 -0.28793E+0004  0.26815E-0014  0.60795E-0014  0.11311E-0014
  0.14957E+0005 -0.28798E+0004 -0.54735E-0014  0.14557E-0014 -0.10918E-0013
  0.15000E+0005 -0.28801E+0004 -0.57823E-0014  0.11465E-0013 -0.21976E-0013
  0.15000E+0005 -0.29401E+0004  0.38636E-0014  0.36435E-0014  0.48467E-0014
  0.15043E+0005 -0.29402E+0004  0.14803E-0014  0.88778E-0016  0.34477E-0014
  0.15125E+0005 -0.29405E+0004  0.13482E-0014  0.58240E-0014 -0.26617E-0014
  0.15207E+0005 -0.29408E+0004  0.20258E-0014 -0.30236E-0014  0.73115E-0014
  0.15250E+0005 -0.29410E+0004  0.87236E-0014  0.14834E-0013  0.31357E-0014
  0.15000E+0005 -0.29297E+0004  0.89715E-0017  0.51169E-0014 -0.45463E-0014
  0.15043E+0005 -0.29299E+0004 -0.17391E-0015 -0.36793E-0015  0.72623E-0015
  0.15125E+0005 -0.29302E+0004 -0.10305E-0014  0.10672E-0014 -0.26629E-0014
  0.15207E+0005 -0.29306E+0004 -0.19870E-0014  0.50352E-0016 -0.35915E-0014
  0.15250E+0005 -0.29308E+0004  0.19739E-0014 -0.14615E-0014  0.55820E-0014
  0.15000E+0005 -0.29101E+0004  0.32636E-0014  0.62047E-0014  0.98414E-0015
  0.15043E+0005 -0.29103E+0004  0.64425E-0015 -0.15195E-0014  0.36802E-0014
  0.15125E+0005 -0.29108E+0004 -0.18022E-0014  0.60743E-0015 -0.33361E-0014
  0.15207E+0005 -0.29112E+0004 -0.17106E-0014 -0.28188E-0014  0.38370E-0015
  0.15250E+0005 -0.29115E+0004 -0.15678E-0014  0.16721E-0014 -0.41141E-0014
  0.15000E+0005 -0.28905E+0004  0.33590E-0014  0.21607E-0014  0.52743E-0014
  0.15043E+0005 -0.28908E+0004  0.17876E-0014  0.67854E-0015  0.38363E-0014
  0.15125E+0005 -0.28913E+0004 -0.95793E-0015  0.24407E-0014 -0.30839E-0014
  0.15207E+0005 -0.28919E+0004  0.14853E-0014  0.75312E-0015  0.33921E-0014
  0.15250E+0005 -0.28921E+0004 -0.11056E-0014 -0.19017E-0014  0.79048E-0015
  0.15000E+0005 -0.28801E+0004 -0.57823E-0014  0.11465E-0013 -0.21976E-0013
  0.15043E+0005 -0.28804E+0004 -0.32687E-0014  0.38814E-0014 -0.98671E-0014
  0.15125E+0005 -0.28810E+0004  0.27207E-0014  0.52187E-0014  0.15696E-0014
  0.15207E+0005 -0.28816E+0004  0.30856E-0015  0.54367E-0014 -0.34385E-0014
  0.15250E+0005 -0.28819E+0004 -0.11067E-0014 -0.38216E-0015 -0.77888E-0015
  0.15250E+0005 -0.29410E+0004  0.87236E-0014  0.14834E-0013  0.31357E-0014
  0.15293E+0005 -0.29411E+0004  0.59862E-0014  0.25335E-0014  0.99662E-0014
  0.15375E+0005 -0.29414E+0004 -0.32198E-0014  0.22160E-0015 -0.70436E-0014
  0.15457E+0005 -0.29416E+0004  0.36845E-0014  0.28541E-0014  0.40047E-0014
  0.15500E+0005 -0.29418E+0004  0.78007E-0015  0.10984E-0013 -0.10522E-0013
  0.15250E+0005 -0.29308E+0004  0.19739E-0014 -0.14615E-0014  0.55820E-0014
  0.15293E+0005 -0.29309E+0004  0.48092E-0015  0.15483E-0014 -0.35504E-0015
  0.15375E+0005 -0.29312E+0004 -0.48716E-0015 -0.29557E-0014  0.18385E-0014
  0.15457E+0005 -0.29315E+0004 -0.26684E-0015  0.24502E-0014 -0.35207E-0014
  0.15500E+0005 -0.29317E+0004  0.29474E-0014  0.28162E-0014  0.27110E-0014
  0.15250E+0005 -0.29115E+0004 -0.15678E-0014  0.16721E-0014 -0.41141E-0014
  0.15293E+0005 -0.29117E+0004 -0.29270E-0016 -0.37814E-0015  0.95906E-0015
  0.15375E+0005 -0.29120E+0004 -0.55577E-0015 -0.21852E-0014  0.10417E-0014
  0.15457E+0005 -0.29124E+0004 -0.15337E-0014 -0.31713E-0015 -0.27929E-0014
  0.15500E+0005 -0.29126E+0004  0.73332E-0015 -0.26686E-0014  0.38483E-0014
  0.15250E+0005 -0.28921E+0004 -0.11056E-0014 -0.19017E-0014  0.79048E-0015
  0.15293E+0005 -0.28924E+0004  0.18560E-0014 -0.10859E-0014  0.54835E-0014
  0.15375E+0005 -0.28928E+0004 -0.11316E-0014 -0.15090E-0014 -0.38246E-0015
  0.15457E+0005 -0.28933E+0004 -0.26215E-0015 -0.12794E-0014  0.99055E-0015
  0.15500E+0005 -0.28936E+0004 -0.36691E-0014 -0.32219E-0014 -0.37651E-0014
  0.15250E+0005 -0.28819E+0004 -0.11067E-0014 -0.38216E-0015 -0.77888E-0015
  0.15293E+0005 -0.28822E+0004  0.14693E-0014 -0.76040E-0014  0.11636E-0013
  0.15375E+0005 -0.28827E+0004 -0.91723E-0015  0.71710E-0014 -0.84405E-0014
  0.15457E+0005 -0.28832E+0004 -0.77538E-0015 -0.63354E-0014  0.52393E-0014
  0.15500E+0005 -0.28835E+0004 -0.67704E-0015 -0.28141E-0015 -0.69106E-0015
  0.15500E+0005 -0.29418E+0004  0.78007E-0015  0.10984E-0013 -0.10522E-0013
  0.15543E+0005 -0.29418E+0004 -0.65145E-0015  0.36645E-0015 -0.21697E-0014
  0.15625E+0005 -0.29420E+0004  0.11169E-0014  0.10619E-0014 -0.15956E-0015
  0.15707E+0005 -0.29422E+0004  0.41642E-0015  0.37999E-0015 -0.13859E-0015
  0.15750E+0005 -0.29423E+0004  0.95077E-0015  0.46561E-0015  0.52414E-0015
  0.15500E+0005 -0.29317E+0004  0.29474E-0014  0.28162E-0014  0.27110E-0014
  0.15543E+0005 -0.29318E+0004 -0.23914E-0015 -0.21316E-0014  0.13360E-0014
  0.15625E+0005 -0.29320E+0004  0.61380E-0015 -0.66240E-0015  0.10173E-0014
  0.15707E+0005 -0.29322E+0004  0.84831E-0015 -0.20288E-0015  0.11900E-0014
  0.15750E+0005 -0.29323E+0004  0.22712E-0015 -0.80675E-0015  0.33232E-0015
  0.15500E+0005 -0.29126E+0004  0.73332E-0015 -0.26686E-0014  0.38483E-0014
  0.15543E+0005 -0.29128E+0004  0.50582E-0016 -0.12240E-0014  0.11745E-0014
  0.15625E+0005 -0.29130E+0004  0.34756E-0015 -0.10933E-0014  0.10323E-0014
  0.15707E+0005 -0.29133E+0004  0.11340E-0014 -0.24211E-0015  0.16750E-0014
  0.15750E+0005 -0.29134E+0004  0.40922E-0015 -0.96927E-0015  0.12231E-0014
  0.15500E+0005 -0.28936E+0004 -0.36691E-0014 -0.32219E-0014 -0.37651E-0014
  0.15543E+0005 -0.28937E+0004 -0.12555E-0014 -0.11715E-0014 -0.12344E-0014
  0.15625E+0005 -0.28940E+0004  0.11868E-0016 -0.21539E-0015 -0.33769E-0015
  0.15707E+0005 -0.28943E+0004  0.51308E-0015 -0.11206E-0014  0.15137E-0014
  0.15750E+0005 -0.28945E+0004  0.87721E-0015  0.34301E-0015  0.76799E-0015
  0.15500E+0005 -0.28835E+0004 -0.67704E-0015 -0.28141E-0015 -0.69106E-0015
  0.15543E+0005 -0.28837E+0004 -0.12944E-0015 -0.18131E-0014  0.18401E-0014
  0.15625E+0005 -0.28840E+0004 -0.30831E-0016 -0.34383E-0015 -0.28582E-0015
  0.15707E+0005 -0.28844E+0004  0.12694E-0014 -0.46022E-0017  0.24884E-0014
  0.15750E+0005 -0.28845E+0004  0.24342E-0015 -0.13358E-0014  0.61735E-0015
  0.15750E+0005 -0.29423E+0004  0.95077E-0015  0.46561E-0015  0.52414E-0015
  0.15793E+0005 -0.29423E+0004  0.12509E-0014  0.25014E-0015  0.12182E-0014
  0.15875E+0005 -0.29425E+0004  0.10145E-0014  0.92415E-0015  0.27393E-0015
  0.15957E+0005 -0.29427E+0004 -0.24529E-0015  0.13250E-0015 -0.11940E-0014
  0.16000E+0005 -0.29428E+0004  0.14331E-0014 -0.32784E-0014  0.51653E-0014
  0.15750E+0005 -0.29323E+0004  0.22712E-0015 -0.80675E-0015  0.33232E-0015
  0.15793E+0005 -0.29324E+0004  0.99511E-0015 -0.10208E-0016  0.85631E-0015
  0.15875E+0005 -0.29326E+0004  0.46818E-0015 -0.25612E-0015  0.68003E-0015
  0.15957E+0005 -0.29328E+0004  0.37128E-0015 -0.11119E-0015  0.59008E-0015
  0.16000E+0005 -0.29329E+0004  0.13052E-0014  0.21255E-0014  0.51020E-0015
  0.15750E+0005 -0.29134E+0004  0.40922E-0015 -0.96927E-0015  0.12231E-0014
  0.15793E+0005 -0.29135E+0004  0.70429E-0015 -0.16481E-0015  0.84307E-0015
  0.15875E+0005 -0.29138E+0004  0.42538E-0015 -0.96309E-0016  0.56697E-0015
  0.15957E+0005 -0.29140E+0004  0.48841E-0016 -0.64414E-0015  0.80231E-0015
  0.16000E+0005 -0.29141E+0004  0.42326E-0015 -0.82659E-0015  0.17231E-0014
  0.15750E+0005 -0.28945E+0004  0.87721E-0015  0.34301E-0015  0.76799E-0015
  0.15793E+0005 -0.28947E+0004  0.78575E-0015  0.14787E-0015  0.91414E-0015
  0.15875E+0005 -0.28949E+0004  0.31727E-0015 -0.11720E-0015  0.68446E-0015
  0.15957E+0005 -0.28952E+0004 -0.10756E-0015 -0.44369E-0015  0.42962E-0015
  0.16000E+0005 -0.28954E+0004 -0.37697E-0016 -0.18907E-0014  0.18636E-0014
  0.15750E+0005 -0.28845E+0004  0.24342E-0015 -0.13358E-0014  0.61735E-0015
  0.15793E+0005 -0.28847E+0004  0.38685E-0015  0.33293E-0016  0.59518E-0015
  0.15875E+0005 -0.28850E+0004  0.22630E-0015  0.21546E-0015  0.30362E-0015
  0.15957E+0005 -0.28853E+0004 -0.83398E-0015 -0.16652E-0014  0.39534E-0015
  0.16000E+0005 -0.28855E+0004 -0.18677E-0014 -0.13051E-0014 -0.25647E-0014
  0.16000E+0005 -0.29428E+0004  0.14331E-0014 -0.32784E-0014  0.51653E-0014
  0.16043E+0005 -0.29429E+0004 -0.64117E-0015  0.74241E-0015 -0.21295E-0014
  0.16125E+0005 -0.29431E+0004  0.41308E-0014  0.87943E-0014 -0.10337E-0014
  0.16207E+0005 -0.29433E+0004  0.11877E-0014  0.22566E-0014  0.28793E-0015
  0.16250E+0005 -0.29435E+0004 -0.46475E-0014 -0.92708E-0014  0.13634E-0014
  0.16000E+0005 -0.29329E+0004  0.13052E-0014  0.21255E-0014  0.51020E-0015
  0.16043E+0005 -0.29330E+0004  0.45011E-0016  0.63353E-0015 -0.73800E-0015
  0.16125E+0005 -0.29333E+0004 -0.63662E-0016 -0.83293E-0016 -0.12524E-0015
  0.16207E+0005 -0.29336E+0004  0.34410E-0015  0.15634E-0014 -0.77205E-0015
  0.16250E+0005 -0.29337E+0004 -0.27871E-0014 -0.33000E-0014 -0.22361E-0014
  0.16000E+0005 -0.29141E+0004  0.42326E-0015 -0.82659E-0015  0.17231E-0014
  0.16043E+0005 -0.29143E+0004  0.30837E-0015  0.50384E-0015 -0.10325E-0015
  0.16125E+0005 -0.29147E+0004 -0.11217E-0014 -0.21119E-0015 -0.21832E-0014
  0.16207E+0005 -0.29150E+0004 -0.28465E-0015  0.54047E-0015 -0.90706E-0015
  0.16250E+0005 -0.29152E+0004 -0.22394E-0014 -0.81538E-0014  0.36200E-0014
  0.16000E+0005 -0.28954E+0004 -0.37697E-0016 -0.18907E-0014  0.18636E-0014
  0.16043E+0005 -0.28956E+0004  0.21828E-0015  0.35905E-0015 -0.14225E-0015
  0.16125E+0005 -0.28960E+0004  0.27678E-0016  0.22104E-0015 -0.21715E-0015
  0.16207E+0005 -0.28965E+0004 -0.58734E-0015 -0.29319E-0014  0.21061E-0014
  0.16250E+0005 -0.28967E+0004 -0.19635E-0014 -0.57846E-0014  0.18518E-0014
  0.16000E+0005 -0.28855E+0004 -0.18677E-0014 -0.13051E-0014 -0.25647E-0014
  0.16043E+0005 -0.28858E+0004  0.59409E-0015  0.40231E-0014 -0.30769E-0014
  0.16125E+0005 -0.28862E+0004  0.71989E-0015 -0.15049E-0014  0.29155E-0014
  0.16207E+0005 -0.28867E+0004  0.17226E-0014 -0.12934E-0015  0.40952E-0014
  0.16250E+0005 -0.28869E+0004  0.36373E-0015  0.13542E-0013 -0.11421E-0013
  0.16250E+0005 -0.29435E+0004 -0.46475E-0014 -0.92708E-0014  0.13634E-0014
  0.16293E+0005 -0.29436E+0004  0.58947E-0015 -0.66383E-0014  0.80596E-0014
  0.16375E+0005 -0.29439E+0004 -0.16225E-0014  0.25174E-0014 -0.59290E-0014
  0.16457E+0005 -0.29442E+0004  0.64202E-0015 -0.41563E-0014  0.51919E-0014
  0.16500E+0005 -0.29443E+0004  0.18080E-0014  0.32556E-0013 -0.28710E-0013
  0.16250E+0005 -0.29337E+0004 -0.27871E-0014 -0.33000E-0014 -0.22361E-0014
  0.16293E+0005 -0.29339E+0004 -0.58653E-0015 -0.40569E-0014  0.30451E-0014
  0.16375E+0005 -0.29342E+0004  0.68457E-0015  0.24239E-0014 -0.11821E-0014
  0.16457E+0005 -0.29345E+0004 -0.31880E-0014 -0.69143E-0014  0.16227E-0015
  0.16500E+0005 -0.29347E+0004  0.50351E-0015 -0.40222E-0014  0.44825E-0014
  0.16250E+0005 -0.29152E+0004 -0.22394E-0014 -0.81538E-0014  0.36200E-0014
  0.16293E+0005 -0.29154E+0004 -0.16556E-0014 -0.33345E-0014  0.17928E-0015
  0.16375E+0005 -0.29158E+0004 -0.26404E-0015  0.13355E-0015 -0.65031E-0015
  0.16457E+0005 -0.29163E+0004 -0.12240E-0014 -0.18009E-0014 -0.11118E-0014
  0.16500E+0005 -0.29165E+0004 -0.19458E-0014 -0.11356E-0013  0.68197E-0014
  0.16250E+0005 -0.28967E+0004 -0.19635E-0014 -0.57846E-0014  0.18518E-0014
  0.16293E+0005 -0.28970E+0004 -0.11198E-0014 -0.11749E-0014 -0.90662E-0015
  0.16375E+0005 -0.28975E+0004 -0.20101E-0014 -0.53753E-0014  0.12743E-0014
  0.16457E+0005 -0.28980E+0004 -0.12926E-0014 -0.41374E-0014  0.11847E-0014
  0.16500E+0005 -0.28983E+0004 -0.19020E-0014 -0.10525E-0013  0.60799E-0014
  0.16250E+0005 -0.28869E+0004  0.36373E-0015  0.13542E-0013 -0.11421E-0013
  0.16293E+0005 -0.28872E+0004 -0.43267E-0014 -0.29021E-0014 -0.54069E-0014
  0.16375E+0005 -0.28878E+0004 -0.29737E-0014 -0.85088E-0014  0.24291E-0014
  0.16457E+0005 -0.28884E+0004 -0.20451E-0014 -0.67824E-0014  0.22063E-0014
  0.16500E+0005 -0.28886E+0004  0.77916E-0014  0.15819E-0013  0.86266E-0016
  0.16500E+0005 -0.29443E+0004  0.18080E-0014  0.32556E-0013 -0.28710E-0013
  0.16543E+0005 -0.29445E+0004 -0.22782E-0014 -0.12063E-0013  0.62244E-0014
  0.16625E+0005 -0.29448E+0004  0.21035E-0014  0.38838E-0014 -0.21056E-0014
  0.16707E+0005 -0.29450E+0004 -0.25910E-0014 -0.12654E-0013  0.41625E-0014
  0.16750E+0005 -0.29452E+0004  0.74580E-0014 -0.10952E-0013  0.22569E-0013
  0.16500E+0005 -0.29347E+0004  0.50351E-0015 -0.40222E-0014  0.44825E-0014
  0.16543E+0005 -0.29349E+0004  0.98835E-0016 -0.32813E-0014  0.23378E-0014
  0.16625E+0005 -0.29352E+0004  0.17163E-0014 -0.12475E-0014  0.26068E-0014
  0.16707E+0005 -0.29356E+0004  0.45968E-0015 -0.44700E-0014  0.21841E-0014
  0.16750E+0005 -0.29357E+0004  0.22008E-0014  0.17596E-0014 -0.89240E-0015
  0.16500E+0005 -0.29165E+0004 -0.19458E-0014 -0.11356E-0013  0.68197E-0014
  0.16543E+0005 -0.29167E+0004 -0.86180E-0015 -0.32204E-0014  0.39521E-0015
  0.16625E+0005 -0.29171E+0004  0.27469E-0015 -0.18154E-0014  0.33427E-0015
  0.16707E+0005 -0.29176E+0004  0.10072E-0014 -0.69730E-0015 -0.49188E-0015
  0.16750E+0005 -0.29178E+0004 -0.10796E-0014 -0.54223E-0014 -0.44812E-0015
  0.16500E+0005 -0.28983E+0004 -0.19020E-0014 -0.10525E-0013  0.60799E-0014
  0.16543E+0005 -0.28985E+0004 -0.21990E-0014 -0.79235E-0014  0.23122E-0014
  0.16625E+0005 -0.28991E+0004 -0.14722E-0015 -0.19813E-0014 -0.45552E-0015
  0.16707E+0005 -0.28996E+0004  0.25084E-0014 -0.49985E-0015  0.22700E-0014
  0.16750E+0005 -0.28998E+0004  0.47613E-0014  0.43090E-0014  0.15788E-0014
  0.16500E+0005 -0.28886E+0004  0.77916E-0014  0.15819E-0013  0.86266E-0016
  0.16543E+0005 -0.28889E+0004 -0.40403E-0014 -0.92501E-0014 -0.22187E-0015
  0.16625E+0005 -0.28895E+0004  0.80615E-0015  0.31282E-0014 -0.38442E-0014
  0.16707E+0005 -0.28901E+0004  0.15984E-0014 -0.11364E-0013  0.11350E-0013
  0.16750E+0005 -0.28904E+0004 -0.99849E-0014 -0.24220E-0013  0.10173E-0014
  0.16750E+0005 -0.29452E+0004  0.74580E-0014 -0.10952E-0013  0.22569E-0013
  0.16793E+0005 -0.29453E+0004  0.46281E-0015 -0.12456E-0014 -0.15433E-0014
  0.16875E+0005 -0.29456E+0004  0.44529E-0014  0.32509E-0014  0.14597E-0014
  0.16957E+0005 -0.29459E+0004  0.42610E-0014  0.17209E-0013 -0.12085E-0013
  0.17000E+0005 -0.29460E+0004  0.12836E-0014 -0.17650E-0014  0.10638E-0014
  0.16750E+0005 -0.29357E+0004  0.22008E-0014  0.17596E-0014 -0.89240E-0015
  0.16793E+0005 -0.29359E+0004  0.42691E-0015 -0.45615E-0014  0.15106E-0014
  0.16875E+0005 -0.29362E+0004  0.10358E-0014  0.24572E-0014 -0.43435E-0014
  0.16957E+0005 -0.29365E+0004  0.25392E-0014  0.60497E-0014 -0.44865E-0014
  0.17000E+0005 -0.29367E+0004  0.36723E-0014 -0.32104E-0014  0.74353E-0014
  0.16750E+0005 -0.29178E+0004 -0.10796E-0014 -0.54223E-0014 -0.44812E-0015
  0.16793E+0005 -0.29180E+0004 -0.53852E-0015 -0.42727E-0014 -0.70469E-0015
  0.16875E+0005 -0.29184E+0004  0.18801E-0014  0.55559E-0015 -0.57221E-0015
  0.16957E+0005 -0.29188E+0004  0.29784E-0014  0.50123E-0015  0.20817E-0014
  0.17000E+0005 -0.29190E+0004  0.47593E-0014  0.44400E-0014  0.20952E-0014
  0.16750E+0005 -0.28998E+0004  0.47613E-0014  0.43090E-0014  0.15788E-0014
  0.16793E+0005 -0.29001E+0004 -0.52791E-0015 -0.10203E-0014 -0.38999E-0014
  0.16875E+0005 -0.29006E+0004  0.71485E-0015 -0.45981E-0014  0.24546E-0014
  0.16957E+0005 -0.29011E+0004  0.25659E-0014  0.26537E-0014 -0.74146E-0015
  0.17000E+0005 -0.29013E+0004  0.36069E-0014  0.63229E-0014 -0.18628E-0014
  0.16750E+0005 -0.28904E+0004 -0.99849E-0014 -0.24220E-0013  0.10173E-0014
  0.16793E+0005 -0.28907E+0004  0.10844E-0014 -0.11912E-0013  0.10170E-0013
  0.16875E+0005 -0.28912E+0004 -0.68952E-0014 -0.12272E-0013 -0.50232E-0014
  0.16957E+0005 -0.28917E+0004  0.79182E-0015 -0.11064E-0014 -0.46496E-0015
  0.17000E+0005 -0.28920E+0004 -0.43875E-0014 -0.13731E-0013  0.24849E-0014
  0.17000E+0005 -0.29460E+0004  0.12836E-0014 -0.17650E-0014  0.10638E-0014
  0.17043E+0005 -0.29461E+0004 -0.28774E-0014 -0.14721E-0013  0.66826E-0014
  0.17125E+0005 -0.29463E+0004  0.40477E-0014  0.12137E-0013 -0.58286E-0014
  0.17207E+0005 -0.29466E+0004 -0.46707E-0014 -0.61230E-0014 -0.40639E-0014
  0.17250E+0005 -0.29467E+0004  0.11361E-0013  0.35393E-0013 -0.11821E-0013
  0.17000E+0005 -0.29367E+0004  0.36723E-0014 -0.32104E-0014  0.74353E-0014
  0.17043E+0005 -0.29368E+0004 -0.41771E-0015 -0.58245E-0014  0.23461E-0014
  0.17125E+0005 -0.29371E+0004  0.17495E-0014  0.22879E-0014 -0.35276E-0015
  0.17207E+0005 -0.29373E+0004  0.12176E-0014  0.19358E-0014 -0.80155E-0017
  0.17250E+0005 -0.29375E+0004  0.52361E-0014  0.13792E-0013 -0.34383E-0014
  0.17000E+0005 -0.29190E+0004  0.47593E-0014  0.44400E-0014  0.20952E-0014
  0.17043E+0005 -0.29192E+0004  0.16566E-0014 -0.29639E-0014  0.37779E-0014
  0.17125E+0005 -0.29195E+0004  0.60694E-0015 -0.27135E-0014  0.25159E-0014
  0.17207E+0005 -0.29198E+0004  0.23925E-0014  0.48541E-0014 -0.48249E-0015
  0.17250E+0005 -0.29200E+0004 -0.28216E-0014 -0.12181E-0013  0.64824E-0014
  0.17000E+0005 -0.29013E+0004  0.36069E-0014  0.63229E-0014 -0.18628E-0014
  0.17043E+0005 -0.29015E+0004  0.17281E-0014 -0.88219E-0015  0.20011E-0014
  0.17125E+0005 -0.29019E+0004 -0.13765E-0014 -0.51245E-0014  0.10943E-0014
  0.17207E+0005 -0.29024E+0004 -0.79120E-0015  0.19063E-0014 -0.37921E-0014
  0.17250E+0005 -0.29026E+0004 -0.51191E-0014 -0.14410E-0013  0.42623E-0014
  0.17000E+0005 -0.28920E+0004 -0.43875E-0014 -0.13731E-0013  0.24849E-0014
  0.17043E+0005 -0.28922E+0004  0.26097E-0014  0.10870E-0013 -0.76166E-0014
  0.17125E+0005 -0.28927E+0004  0.20308E-0015 -0.51019E-0014  0.44711E-0014
  0.17207E+0005 -0.28931E+0004  0.20329E-0014 -0.29101E-0014  0.66718E-0014
  0.17250E+0005 -0.28934E+0004 -0.10988E-0013 -0.26661E-0013  0.54269E-0014
  0.17250E+0005 -0.29467E+0004  0.11361E-0013  0.35393E-0013 -0.11821E-0013
  0.17293E+0005 -0.29468E+0004 -0.33765E-0014 -0.99497E-0014  0.30509E-0014
  0.17375E+0005 -0.29470E+0004 -0.18285E-0014  0.21444E-0014 -0.57306E-0014
  0.17457E+0005 -0.29471E+0004 -0.15769E-0014 -0.26654E-0015 -0.31123E-0014
  0.17500E+0005 -0.29472E+0004 -0.26868E-0014 -0.18460E-0013  0.12296E-0013
  0.17250E+0005 -0.29375E+0004  0.52361E-0014  0.13792E-0013 -0.34383E-0014
  0.17293E+0005 -0.29376E+0004  0.11406E-0014 -0.40854E-0015  0.28077E-0014
  0.17375E+0005 -0.29378E+0004 -0.21058E-0014 -0.24178E-0014 -0.16483E-0014
  0.17457E+0005 -0.29380E+0004 -0.54784E-0015  0.19928E-0015 -0.16742E-0014
  0.17500E+0005 -0.29381E+0004 -0.14573E-0015  0.22974E-0014 -0.32942E-0014
  0.17250E+0005 -0.29200E+0004 -0.28216E-0014 -0.12181E-0013  0.64824E-0014
  0.17293E+0005 -0.29202E+0004  0.44601E-0015 -0.16896E-0014  0.27426E-0014
  0.17375E+0005 -0.29204E+0004 -0.61407E-0015  0.66834E-0016 -0.10889E-0014
  0.17457E+0005 -0.29207E+0004 -0.14388E-0014 -0.20241E-0014 -0.11910E-0014
  0.17500E+0005 -0.29209E+0004  0.24974E-0014  0.47998E-0014 -0.45528E-0015
  0.17250E+0005 -0.29026E+0004 -0.51191E-0014 -0.14410E-0013  0.42623E-0014
  0.17293E+0005 -0.29028E+0004 -0.70948E-0015 -0.44812E-0014  0.32656E-0014
  0.17375E+0005 -0.29031E+0004 -0.11428E-0014 -0.23891E-0015 -0.17904E-0014
  0.17457E+0005 -0.29034E+0004 -0.16274E-0014  0.71828E-0017 -0.34710E-0014
  0.17500E+0005 -0.29036E+0004  0.67549E-0015 -0.75965E-0014  0.82446E-0014
  0.17250E+0005 -0.28934E+0004 -0.10988E-0013 -0.26661E-0013  0.54269E-0014
  0.17293E+0005 -0.28936E+0004 -0.45830E-0014 -0.11314E-0013  0.20582E-0014
  0.17375E+0005 -0.28939E+0004 -0.27619E-0015  0.33500E-0014 -0.36614E-0014
  0.17457E+0005 -0.28943E+0004 -0.35057E-0014 -0.29943E-0014 -0.40827E-0014
  0.17500E+0005 -0.28945E+0004  0.55455E-0014  0.17039E-0013 -0.66883E-0014
  0.17500E+0005 -0.29472E+0004 -0.26868E-0014 -0.18460E-0013  0.12296E-0013
  0.17543E+0005 -0.29473E+0004 -0.19903E-0014 -0.75514E-0014  0.24838E-0014
  0.17625E+0005 -0.29475E+0004  0.16815E-0014  0.29875E-0015  0.53618E-0015
  0.17707E+0005 -0.29476E+0004  0.58273E-0014  0.98957E-0014 -0.12166E-0014
  0.17750E+0005 -0.29477E+0004 -0.65081E-0015 -0.10630E-0013  0.62943E-0014
  0.17500E+0005 -0.29381E+0004 -0.14573E-0015  0.22974E-0014 -0.32942E-0014
  0.17543E+0005 -0.29382E+0004 -0.26454E-0014 -0.68503E-0014  0.41439E-0015
  0.17625E+0005 -0.29384E+0004  0.10889E-0014  0.14162E-0015 -0.31216E-0015
  0.17707E+0005 -0.29386E+0004  0.11108E-0014 -0.47272E-0015 -0.17986E-0015
  0.17750E+0005 -0.29386E+0004  0.27917E-0014  0.29222E-0015  0.22132E-0014
  0.17500E+0005 -0.29209E+0004  0.24974E-0014  0.47998E-0014 -0.45528E-0015
  0.17543E+0005 -0.29210E+0004 -0.16353E-0015 -0.97681E-0015 -0.41891E-0015
  0.17625E+0005 -0.29212E+0004  0.21705E-0014  0.18065E-0014  0.16545E-0015
  0.17707E+0005 -0.29214E+0004  0.18578E-0014 -0.81764E-0016  0.11274E-0014
  0.17750E+0005 -0.29215E+0004  0.26951E-0014  0.32127E-0014 -0.92735E-0015
  0.17500E+0005 -0.29036E+0004  0.67549E-0015 -0.75965E-0014  0.82446E-0014
  0.17543E+0005 -0.29037E+0004 -0.30649E-0016 -0.28704E-0014  0.16384E-0014
  0.17625E+0005 -0.29040E+0004  0.10333E-0014 -0.25733E-0014  0.21649E-0014
  0.17707E+0005 -0.29042E+0004  0.30853E-0014  0.12063E-0014  0.20143E-0014
  0.17750E+0005 -0.29044E+0004  0.31599E-0015 -0.37714E-0014  0.16546E-0014
  0.17500E+0005 -0.28945E+0004  0.55455E-0014  0.17039E-0013 -0.66883E-0014
  0.17543E+0005 -0.28946E+0004  0.33689E-0014 -0.13438E-0014  0.69786E-0014
  0.17625E+0005 -0.28949E+0004  0.12334E-0014  0.66294E-0015 -0.92793E-0015
  0.17707E+0005 -0.28952E+0004  0.47178E-0014  0.11822E-0013 -0.54485E-0014
  0.17750E+0005 -0.28953E+0004  0.42744E-0014  0.11527E-0013 -0.57793E-0014
  0.17750E+0005 -0.29477E+0004 -0.65081E-0015 -0.10630E-0013  0.62943E-0014
  0.17793E+0005 -0.29477E+0004  0.17981E-0014  0.12659E-0014 -0.68178E-0015
  0.17875E+0005 -0.29479E+0004  0.86778E-0015 -0.77120E-0015  0.19009E-0015
  0.17957E+0005 -0.29480E+0004  0.30345E-0015 -0.21787E-0015 -0.69572E-0015
  0.18000E+0005 -0.29480E+0004 -0.10037E-0014  0.19222E-0014 -0.49613E-0014
  0.17750E+0005 -0.29386E+0004  0.27917E-0014  0.29222E-0015  0.22132E-0014
  0.17793E+0005 -0.29387E+0004  0.16155E-0014 -0.50588E-0015  0.10691E-0014
  0.17875E+0005 -0.29388E+0004  0.74645E-0015 -0.83205E-0015  0.39763E-0015
  0.17957E+0005 -0.29390E+0004  0.14938E-0015 -0.66967E-0015 -0.32308E-0015
  0.18000E+0005 -0.29391E+0004 -0.57081E-0016  0.46304E-0015 -0.12560E-0014
  0.17750E+0005 -0.29215E+0004  0.26951E-0014  0.32127E-0014 -0.92735E-0015
  0.17793E+0005 -0.29216E+0004  0.24514E-0014  0.14855E-0014  0.82208E-0015
  0.17875E+0005 -0.29218E+0004  0.72771E-0015 -0.11006E-0014  0.76706E-0015
  0.17957E+0005 -0.29220E+0004  0.15416E-0015 -0.11860E-0014  0.37518E-0015
  0.18000E+0005 -0.29220E+0004 -0.22904E-0015 -0.19528E-0015 -0.77028E-0015
  0.17750E+0005 -0.29044E+0004  0.31599E-0015 -0.37714E-0014  0.16546E-0014
  0.17793E+0005 -0.29045E+0004  0.15885E-0014 -0.10449E-0014  0.16113E-0014
  0.17875E+0005 -0.29047E+0004  0.61069E-0015 -0.12089E-0014  0.93063E-0015
  0.17957E+0005 -0.29049E+0004  0.58868E-0016 -0.12443E-0014  0.45583E-0015
  0.18000E+0005 -0.29050E+0004 -0.18466E-0014 -0.11598E-0014 -0.30381E-0014
  0.17750E+0005 -0.28953E+0004  0.42744E-0014  0.11527E-0013 -0.57793E-0014
  0.17793E+0005 -0.28955E+0004  0.42803E-0014  0.55422E-0014  0.43705E-0015
  0.17875E+0005 -0.28957E+0004  0.52113E-0015 -0.19221E-0014  0.10922E-0014
  0.17957E+0005 -0.28959E+0004 -0.10048E-0014 -0.14208E-0014 -0.16060E-0014
  0.18000E+0005 -0.28961E+0004 -0.21206E-0014 -0.44666E-0014  0.20927E-0015
  0.18000E+0005 -0.29480E+0004 -0.10037E-0014  0.19222E-0014 -0.49613E-0014
  0.18043E+0005 -0.29481E+0004 -0.59391E-0015  0.41703E-0015 -0.15085E-0014
  0.18125E+0005 -0.29482E+0004 -0.15043E-0014  0.12232E-0014 -0.36715E-0014
  0.18207E+0005 -0.29483E+0004  0.34829E-0014  0.96796E-0014 -0.28674E-0014
  0.18250E+0005 -0.29484E+0004 -0.10200E-0013 -0.84954E-0014 -0.12555E-0013
  0.18000E+0005 -0.29391E+0004 -0.57081E-0016  0.46304E-0015 -0.12560E-0014
  0.18043E+0005 -0.29391E+0004 -0.13352E-0014 -0.14667E-0014 -0.14492E-0014
  0.18125E+0005 -0.29393E+0004 -0.64329E-0015 -0.99203E-0015  0.33628E-0015
  0.18207E+0005 -0.29394E+0004 -0.57813E-0015 -0.40091E-0014  0.30540E-0014
  0.18250E+0005 -0.29395E+0004 -0.10274E-0013 -0.21585E-0013  0.40111E-0015
  0.18000E+0005 -0.29220E+0004 -0.22904E-0015 -0.19528E-0015 -0.77028E-0015
  0.18043E+0005 -0.29221E+0004 -0.43214E-0015 -0.69272E-0015 -0.22301E-0015
  0.18125E+0005 -0.29223E+0004 -0.18355E-0014 -0.56613E-0014  0.29421E-0014
  0.18207E+0005 -0.29225E+0004 -0.11903E-0015 -0.24182E-0014  0.23088E-0014
  0.18250E+0005 -0.29226E+0004 -0.24788E-0014 -0.11334E-0013  0.57679E-0014
  0.18000E+0005 -0.29050E+0004 -0.18466E-0014 -0.11598E-0014 -0.30381E-0014
  0.18043E+0005 -0.29052E+0004 -0.92120E-0015 -0.21979E-0014  0.90133E-0015
  0.18125E+0005 -0.29054E+0004 -0.36836E-0014 -0.59225E-0014 -0.69186E-0015
  0.18207E+0005 -0.29056E+0004  0.32223E-0015 -0.50986E-0015  0.15887E-0014
  0.18250E+0005 -0.29057E+0004 -0.44384E-0015 -0.18732E-0014  0.97041E-0015
  0.18000E+0005 -0.28961E+0004 -0.21206E-0014 -0.44666E-0014  0.20927E-0015
  0.18043E+0005 -0.28962E+0004 -0.14582E-0014  0.16313E-0014 -0.38231E-0014
  0.18125E+0005 -0.28964E+0004 -0.47512E-0014 -0.77439E-0014 -0.11517E-0014
  0.18207E+0005 -0.28967E+0004 -0.35491E-0014 -0.56033E-0014 -0.11374E-0014
  0.18250E+0005 -0.28968E+0004  0.28171E-0014  0.85199E-0015  0.35365E-0014
  0.18250E+0005 -0.29484E+0004 -0.10200E-0013 -0.84954E-0014 -0.12555E-0013
  0.18293E+0005 -0.29485E+0004 -0.31020E-0014 -0.11105E-0013  0.46698E-0014
  0.18375E+0005 -0.29486E+0004  0.37034E-0014  0.78109E-0014 -0.19938E-0014
  0.18457E+0005 -0.29488E+0004  0.60656E-0015 -0.20118E-0013  0.19114E-0013
  0.18500E+0005 -0.29489E+0004  0.12133E-0013  0.33578E-0013 -0.11086E-0013
  0.18250E+0005 -0.29395E+0004 -0.10274E-0013 -0.21585E-0013  0.40111E-0015
  0.18293E+0005 -0.29396E+0004 -0.37111E-0014 -0.12504E-0013  0.48263E-0014
  0.18375E+0005 -0.29398E+0004  0.31683E-0015  0.43964E-0015 -0.11002E-0014
  0.18457E+0005 -0.29399E+0004 -0.22820E-0014 -0.53776E-0014 -0.12640E-0014
  0.18500E+0005 -0.29400E+0004  0.54768E-0014  0.90739E-0014 -0.40664E-0015
  0.18250E+0005 -0.29226E+0004 -0.24788E-0014 -0.11334E-0013  0.57679E-0014
  0.18293E+0005 -0.29227E+0004 -0.28958E-0014 -0.40837E-0014 -0.19810E-0014
  0.18375E+0005 -0.29229E+0004  0.18238E-0014  0.34912E-0014 -0.88086E-0015
  0.18457E+0005 -0.29232E+0004  0.20872E-0014  0.90920E-0015  0.13741E-0014
  0.18500E+0005 -0.29233E+0004  0.48217E-0014  0.14996E-0014  0.58160E-0014
  0.18250E+0005 -0.29057E+0004 -0.44384E-0015 -0.18732E-0014  0.97041E-0015
  0.18293E+0005 -0.29059E+0004 -0.11853E-0014  0.18891E-0014 -0.44314E-0014
  0.18375E+0005 -0.29061E+0004 -0.99467E-0015 -0.36972E-0014  0.10935E-0014
  0.18457E+0005 -0.29064E+0004  0.11908E-0014 -0.63856E-0014  0.73121E-0014
  0.18500E+0005 -0.29065E+0004  0.34142E-0014  0.28598E-0014  0.16778E-0014
  0.18250E+0005 -0.28968E+0004  0.28171E-0014  0.85199E-0015  0.35365E-0014
  0.18293E+0005 -0.28970E+0004 -0.35740E-0014 -0.11179E-0013  0.40020E-0014
  0.18375E+0005 -0.28973E+0004 -0.66082E-0014 -0.13113E-0013 -0.11217E-0014
  0.18457E+0005 -0.28976E+0004 -0.14663E-0014 -0.12490E-0013  0.78890E-0014
  0.18500E+0005 -0.28977E+0004 -0.50066E-0014 -0.95982E-0014 -0.23555E-0014
  0.18500E+0005 -0.29489E+0004  0.12133E-0013  0.33578E-0013 -0.11086E-0013
  0.18543E+0005 -0.29489E+0004  0.70156E-0014  0.69545E-0014  0.38529E-0014
  0.18625E+0005 -0.29491E+0004 -0.17472E-0015 -0.46190E-0014  0.81619E-0015
  0.18707E+0005 -0.29493E+0004 -0.39802E-0014 -0.25836E-0013  0.14620E-0013
  0.18750E+0005 -0.29493E+0004  0.13402E-0013  0.34562E-0013 -0.11615E-0013
  0.18500E+0005 -0.29400E+0004  0.54768E-0014  0.90739E-0014 -0.40664E-0015
  0.18543E+0005 -0.29401E+0004 -0.23293E-0014 -0.87158E-0014  0.10399E-0014
  0.18625E+0005 -0.29403E+0004  0.20489E-0014 -0.21289E-0014  0.29223E-0014
  0.18707E+0005 -0.29405E+0004  0.39428E-0014 -0.18909E-0014  0.66078E-0014
  0.18750E+0005 -0.29406E+0004  0.62060E-0014  0.19887E-0014  0.73526E-0014
  0.18500E+0005 -0.29233E+0004  0.48217E-0014  0.14996E-0014  0.58160E-0014
  0.18543E+0005 -0.29234E+0004 -0.56417E-0015 -0.37432E-0014 -0.44966E-0015
  0.18625E+0005 -0.29236E+0004 -0.58227E-0015 -0.89526E-0014  0.47800E-0014
  0.18707E+0005 -0.29239E+0004  0.44373E-0014  0.43803E-0014  0.15589E-0014
  0.18750E+0005 -0.29240E+0004 -0.22874E-0016 -0.21102E-0014 -0.81238E-0015
  0.18500E+0005 -0.29065E+0004  0.34142E-0014  0.28598E-0014  0.16778E-0014
  0.18543E+0005 -0.29067E+0004  0.27684E-0014  0.10909E-0014  0.16757E-0014
  0.18625E+0005 -0.29070E+0004 -0.30389E-0015 -0.28061E-0014 -0.58152E-0015
  0.18707E+0005 -0.29073E+0004 -0.10756E-0014 -0.75161E-0014  0.25294E-0014
  0.18750E+0005 -0.29074E+0004  0.32810E-0014  0.82844E-0015  0.29778E-0014
  0.18500E+0005 -0.28977E+0004 -0.50066E-0014 -0.95982E-0014 -0.23555E-0014
  0.18543E+0005 -0.28979E+0004  0.86650E-0014  0.19591E-0013 -0.50915E-0014
  0.18625E+0005 -0.28982E+0004 -0.20347E-0014  0.24539E-0014 -0.92079E-0014
  0.18707E+0005 -0.28985E+0004  0.63396E-0014  0.13109E-0013 -0.31650E-0014
  0.18750E+0005 -0.28987E+0004 -0.19160E-0014 -0.26539E-0013  0.19783E-0013
  0.18750E+0005 -0.29493E+0004  0.13402E-0013  0.34562E-0013 -0.11615E-0013
  0.18793E+0005 -0.29494E+0004  0.12993E-0014 -0.13655E-0013  0.13396E-0013
  0.18875E+0005 -0.29496E+0004  0.10591E-0013  0.12362E-0013  0.66918E-0014
  0.18957E+0005 -0.29497E+0004 -0.32283E-0014 -0.78409E-0014 -0.41914E-0015
  0.19000E+0005 -0.29498E+0004  0.65901E-0014  0.16974E-0013 -0.55779E-0014
  0.18750E+0005 -0.29406E+0004  0.62060E-0014  0.19887E-0014  0.73526E-0014
  0.18793E+0005 -0.29407E+0004  0.46458E-0014  0.51839E-0014  0.13113E-0014
  0.18875E+0005 -0.29409E+0004  0.51973E-0014  0.37135E-0014  0.44762E-0014
  0.18957E+0005 -0.29411E+0004  0.11863E-0014  0.50419E-0014 -0.43843E-0014
  0.19000E+0005 -0.29411E+0004  0.40750E-0014  0.54775E-0014  0.95434E-0015
  0.18750E+0005 -0.29240E+0004 -0.22874E-0016 -0.21102E-0014 -0.81238E-0015
  0.18793E+0005 -0.29241E+0004  0.35977E-0014  0.69101E-0014 -0.23248E-0014
  0.18875E+0005 -0.29244E+0004  0.17610E-0014  0.21598E-0014 -0.75225E-0015
  0.18957E+0005 -0.29246E+0004 -0.11003E-0014 -0.67583E-0014  0.29255E-0014
  0.19000E+0005 -0.29247E+0004  0.96894E-0015 -0.64101E-0014  0.67493E-0014
  0.18750E+0005 -0.29074E+0004  0.32810E-0014  0.82844E-0015  0.29778E-0014
  0.18793E+0005 -0.29076E+0004  0.15542E-0015 -0.39150E-0014  0.17973E-0014
  0.18875E+0005 -0.29079E+0004  0.45880E-0015 -0.31914E-0014  0.21461E-0014
  0.18957E+0005 -0.29081E+0004 -0.16913E-0014 -0.31463E-0014 -0.17263E-0014
  0.19000E+0005 -0.29083E+0004 -0.39328E-0014 -0.12730E-0013  0.33487E-0014
  0.18750E+0005 -0.28987E+0004 -0.19160E-0014 -0.26539E-0013  0.19783E-0013
  0.18793E+0005 -0.28988E+0004 -0.90536E-0014 -0.21677E-0013  0.13149E-0014
  0.18875E+0005 -0.28992E+0004 -0.31880E-0015  0.56103E-0014 -0.80129E-0014
  0.18957E+0005 -0.28995E+0004 -0.84520E-0014 -0.23671E-0013  0.52012E-0014
  0.19000E+0005 -0.28996E+0004 -0.73561E-0016  0.13094E-0013 -0.15085E-0013
  0.19000E+0005 -0.29498E+0004  0.65901E-0014  0.16974E-0013 -0.55779E-0014
  0.19043E+0005 -0.29499E+0004 -0.44980E-0014 -0.11090E-0013  0.56936E-0015
  0.19125E+0005 -0.29500E+0004 -0.98177E-0015  0.38436E-0015 -0.38833E-0014
  0.19207E+0005 -0.29501E+0004 -0.28229E-0014 -0.14098E-0013  0.83025E-0014
  0.19250E+0005 -0.29502E+0004 -0.73020E-0015 -0.63334E-0014  0.53726E-0014
  0.19000E+0005 -0.29411E+0004  0.40750E-0014  0.54775E-0014  0.95434E-0015
  0.19043E+0005 -0.29412E+0004  0.49972E-0015 -0.26966E-0014  0.21672E-0014
  0.19125E+0005 -0.29414E+0004 -0.92194E-0015 -0.36911E-0014  0.52449E-0015
  0.19207E+0005 -0.29415E+0004  0.63349E-0015  0.14718E-0014 -0.33256E-0015
  0.19250E+0005 -0.29416E+0004 -0.24330E-0014 -0.91089E-0014  0.42007E-0014
  0.19000E+0005 -0.29247E+0004  0.96894E-0015 -0.64101E-0014  0.67493E-0014
  0.19043E+0005 -0.29248E+0004  0.27294E-0014  0.17462E-0014  0.21530E-0014
  0.19125E+0005 -0.29250E+0004 -0.36341E-0015 -0.46413E-0014  0.27865E-0014
  0.19207E+0005 -0.29252E+0004  0.15214E-0014  0.33005E-0014 -0.48491E-0015
  0.19250E+0005 -0.29253E+0004  0.34509E-0014  0.66925E-0014  0.10586E-0015
  0.19000E+0005 -0.29083E+0004 -0.39328E-0014 -0.12730E-0013  0.33487E-0014
  0.19043E+0005 -0.29084E+0004  0.34419E-0014  0.20334E-0014  0.32885E-0014
  0.19125E+0005 -0.29086E+0004 -0.97369E-0016 -0.29077E-0014  0.17408E-0014
  0.19207E+0005 -0.29088E+0004 -0.14593E-0014 -0.51262E-0014  0.18440E-0014
  0.19250E+0005 -0.29090E+0004  0.46735E-0014  0.84071E-0014  0.55099E-0015
  0.19000E+0005 -0.28996E+0004 -0.73561E-0016  0.13094E-0013 -0.15085E-0013
  0.19043E+0005 -0.28998E+0004 -0.29753E-0015 -0.11219E-0013  0.89910E-0014
  0.19125E+0005 -0.29000E+0004  0.29488E-0014  0.64303E-0014 -0.14639E-0014
  0.19207E+0005 -0.29002E+0004  0.61996E-0015  0.52642E-0014 -0.41224E-0014
  0.19250E+0005 -0.29003E+0004 -0.41400E-0014  0.32339E-0014 -0.11056E-0013
  0.19250E+0005 -0.29502E+0004 -0.73020E-0015 -0.63334E-0014  0.53726E-0014
  0.19293E+0005 -0.29502E+0004  0.21331E-0015 -0.92228E-0015  0.15247E-0014
  0.19375E+0005 -0.29503E+0004 -0.44599E-0015  0.22497E-0014 -0.13400E-0014
  0.19457E+0005 -0.29504E+0004 -0.65400E-0015 -0.15585E-0014  0.21431E-0014
  0.19500E+0005 -0.29504E+0004 -0.33174E-0017  0.35070E-0014 -0.13268E-0014
  0.19250E+0005 -0.29416E+0004 -0.24330E-0014 -0.91089E-0014  0.42007E-0014
  0.19293E+0005 -0.29416E+0004 -0.14631E-0014 -0.34470E-0014  0.61665E-0015
  0.19375E+0005 -0.29417E+0004 -0.15854E-0014 -0.74542E-0015 -0.66326E-0015
  0.19457E+0005 -0.29418E+0004 -0.17355E-0014 -0.12264E-0014 -0.33505E-0015
  0.19500E+0005 -0.29419E+0004 -0.29556E-0014 -0.87837E-0015 -0.26243E-0014
  0.19250E+0005 -0.29253E+0004  0.34509E-0014  0.66925E-0014  0.10586E-0015
  0.19293E+0005 -0.29253E+0004 -0.18082E-0014 -0.45947E-0014  0.16722E-0014
  0.19375E+0005 -0.29254E+0004 -0.19743E-0014 -0.20710E-0014 -0.32727E-0015
  0.19457E+0005 -0.29256E+0004 -0.24401E-0014 -0.14209E-0014 -0.15070E-0014
  0.19500E+0005 -0.29256E+0004 -0.33681E-0014 -0.24900E-0014 -0.23770E-0014
  0.19250E+0005 -0.29090E+0004  0.46735E-0014  0.84071E-0014  0.55099E-0015
  0.19293E+0005 -0.29090E+0004  0.92360E-0015  0.30499E-0014 -0.40239E-0015
  0.19375E+0005 -0.29092E+0004 -0.17037E-0014 -0.95177E-0015 -0.77917E-0015
  0.19457E+0005 -0.29093E+0004 -0.21096E-0014 -0.97864E-0015 -0.12607E-0014
  0.19500E+0005 -0.29094E+0004 -0.27944E-0014 -0.10166E-0014 -0.26476E-0014
  0.19250E+0005 -0.29003E+0004 -0.41400E-0014  0.32339E-0014 -0.11056E-0013
  0.19293E+0005 -0.29004E+0004 -0.28442E-0015 -0.26317E-0014  0.31441E-0014
  0.19375E+0005 -0.29006E+0004 -0.13510E-0014  0.52751E-0015 -0.14283E-0014
  0.19457E+0005 -0.29008E+0004 -0.11733E-0014  0.14765E-0014 -0.20345E-0014
  0.19500E+0005 -0.29008E+0004  0.37116E-0015 -0.10512E-0014  0.38180E-0014
  0.19500E+0005 -0.29504E+0004 -0.33174E-0017  0.35070E-0014 -0.13268E-0014
  0.19543E+0005 -0.29505E+0004  0.43847E-0016  0.47726E-0014 -0.26921E-0014
  0.19625E+0005 -0.29506E+0004 -0.90123E-0015 -0.27300E-0014  0.21119E-0014
  0.19707E+0005 -0.29507E+0004  0.66946E-0015  0.64007E-0014 -0.46242E-0014
  0.19750E+0005 -0.29508E+0004 -0.10696E-0014 -0.42626E-0014  0.19125E-0014
  0.19500E+0005 -0.29419E+0004 -0.29556E-0014 -0.87837E-0015 -0.26243E-0014
  0.19543E+0005 -0.29419E+0004 -0.15235E-0014  0.12218E-0015 -0.10020E-0014
  0.19625E+0005 -0.29421E+0004 -0.13422E-0014 -0.39676E-0014  0.24911E-0014
  0.19707E+0005 -0.29422E+0004 -0.15354E-0014 -0.88453E-0015 -0.17850E-0014
  0.19750E+0005 -0.29423E+0004 -0.30546E-0014 -0.24515E-0014 -0.38011E-0014
  0.19500E+0005 -0.29256E+0004 -0.33681E-0014 -0.24900E-0014 -0.23770E-0014
  0.19543E+0005 -0.29257E+0004 -0.24586E-0014 -0.20754E-0014 -0.75335E-0015
  0.19625E+0005 -0.29259E+0004 -0.11043E-0014 -0.28666E-0014  0.18645E-0014
  0.19707E+0005 -0.29261E+0004 -0.11525E-0014 -0.49477E-0014  0.29636E-0014
  0.19750E+0005 -0.29262E+0004  0.38491E-0016 -0.95675E-0015  0.10905E-0014
  0.19500E+0005 -0.29094E+0004 -0.27944E-0014 -0.10166E-0014 -0.26476E-0014
  0.19543E+0005 -0.29095E+0004 -0.23531E-0014 -0.14142E-0014 -0.13250E-0014
  0.19625E+0005 -0.29097E+0004 -0.10978E-0014 -0.19353E-0014  0.10079E-0014
  0.19707E+0005 -0.29100E+0004 -0.63806E-0015 -0.20347E-0014  0.12113E-0014
  0.19750E+0005 -0.29101E+0004 -0.89183E-0015  0.73905E-0014 -0.88545E-0014
  0.19500E+0005 -0.29008E+0004  0.37116E-0015 -0.10512E-0014  0.38180E-0014
  0.19543E+0005 -0.29010E+0004 -0.34714E-0014  0.10750E-0014 -0.61657E-0014
  0.19625E+0005 -0.29012E+0004 -0.15881E-0014  0.54523E-0014 -0.73890E-0014
  0.19707E+0005 -0.29015E+0004 -0.31021E-0014  0.16183E-0015 -0.59483E-0014
  0.19750E+0005 -0.29016E+0004 -0.12748E-0014  0.16164E-0013 -0.18814E-0013
  0.19750E+0005 -0.29508E+0004 -0.10696E-0014 -0.42626E-0014  0.19125E-0014
  0.19793E+0005 -0.29509E+0004  0.52523E-0015  0.81789E-0014 -0.76070E-0014
  0.19875E+0005 -0.29511E+0004 -0.13150E-0013 -0.15768E-0013 -0.11596E-0013
  0.19957E+0005 -0.29513E+0004 -0.73614E-0015 -0.26791E-0014 -0.23070E-0015
  0.20000E+0005 -0.29514E+0004 -0.85277E-0014 -0.33611E-0013  0.15445E-0013
  0.19750E+0005 -0.29423E+0004 -0.30546E-0014 -0.24515E-0014 -0.38011E-0014
  0.19793E+0005 -0.29424E+0004  0.39381E-0015  0.33158E-0014 -0.29419E-0014
  0.19875E+0005 -0.29427E+0004 -0.85052E-0015 -0.15191E-0014 -0.16036E-0014
  0.19957E+0005 -0.29429E+0004  0.22239E-0014  0.75936E-0014 -0.44867E-0014
  0.20000E+0005 -0.29430E+0004 -0.18827E-0014 -0.11635E-0013  0.67479E-0014
  0.19750E+0005 -0.29262E+0004  0.38491E-0016 -0.95675E-0015  0.10905E-0014
  0.19793E+0005 -0.29263E+0004 -0.16364E-0015 -0.41607E-0014  0.34171E-0014
  0.19875E+0005 -0.29266E+0004  0.21894E-0014  0.10478E-0014  0.21255E-0014
  0.19957E+0005 -0.29269E+0004  0.16481E-0014  0.54188E-0014 -0.31798E-0014
  0.20000E+0005 -0.29271E+0004  0.46358E-0014  0.14766E-0013 -0.64324E-0014
  0.19750E+0005 -0.29101E+0004 -0.89183E-0015  0.73905E-0014 -0.88545E-0014
  0.19793E+0005 -0.29103E+0004  0.11097E-0014 -0.11044E-0016  0.18646E-0014
  0.19875E+0005 -0.29106E+0004 -0.24576E-0014 -0.66128E-0014  0.53733E-0015
  0.19957E+0005 -0.29110E+0004 -0.28284E-0014 -0.54834E-0014 -0.11409E-0014
  0.20000E+0005 -0.29112E+0004 -0.14576E-0014 -0.50904E-0015 -0.31602E-0014
  0.19750E+0005 -0.29016E+0004 -0.12748E-0014  0.16164E-0013 -0.18814E-0013
  0.19793E+0005 -0.29018E+0004  0.48773E-0014  0.13919E-0013 -0.45632E-0014
  0.19875E+0005 -0.29022E+0004  0.57929E-0014  0.13617E-0013 -0.31993E-0014
  0.19957E+0005 -0.29026E+0004 -0.65007E-0014 -0.54644E-0014 -0.85882E-0014
  0.20000E+0005 -0.29028E+0004 -0.24959E-0014 -0.17515E-0013  0.11562E-0013
  0.00000E+0000 -0.28944E+0004 -0.93593E-0009 -0.98257E-0009 -0.55856E-0010
  0.43168E+0002 -0.28942E+0004 -0.10815E-0008 -0.11236E-0008 -0.50221E-0010
  0.12500E+0003 -0.28939E+0004 -0.13657E-0008 -0.14291E-0008  0.26106E-0011
  0.20683E+0003 -0.28936E+0004 -0.16684E-0008 -0.17737E-0008  0.77319E-0010
  0.25000E+0003 -0.28935E+0004 -0.18386E-0008 -0.19689E-0008  0.11448E-0009
  0.00000E+0000 -0.28853E+0004 -0.96666E-0009 -0.10151E-0008 -0.55258E-0010
  0.43168E+0002 -0.28851E+0004 -0.11155E-0008 -0.11617E-0008 -0.48337E-0010
  0.12500E+0003 -0.28848E+0004 -0.14052E-0008 -0.14732E-0008  0.36661E-0011
  0.20683E+0003 -0.28844E+0004 -0.17113E-0008 -0.18216E-0008  0.79064E-0010
  0.25000E+0003 -0.28843E+0004 -0.18821E-0008 -0.20178E-0008  0.11751E-0009
  0.00000E+0000 -0.28680E+0004 -0.10267E-0008 -0.10790E-0008 -0.54171E-0010
  0.43168E+0002 -0.28678E+0004 -0.11809E-0008 -0.12349E-0008 -0.44310E-0010
  0.12500E+0003 -0.28674E+0004 -0.14804E-0008 -0.15574E-0008  0.68586E-0011
  0.20683E+0003 -0.28670E+0004 -0.17929E-0008 -0.19127E-0008  0.82885E-0010
  0.25000E+0003 -0.28668E+0004 -0.19648E-0008 -0.21107E-0008  0.12328E-0009
  0.00000E+0000 -0.28507E+0004 -0.10889E-0008 -0.11456E-0008 -0.53017E-0010
  0.43168E+0002 -0.28505E+0004 -0.12477E-0008 -0.13094E-0008 -0.39895E-0010
  0.12500E+0003 -0.28500E+0004 -0.15559E-0008 -0.16423E-0008  0.11376E-0010
  0.20683E+0003 -0.28496E+0004 -0.18745E-0008 -0.20042E-0008  0.87436E-0010
  0.25000E+0003 -0.28494E+0004 -0.20475E-0008 -0.22036E-0008  0.12923E-0009
  0.00000E+0000 -0.28416E+0004 -0.11226E-0008 -0.11818E-0008 -0.52341E-0010
  0.43168E+0002 -0.28413E+0004 -0.12834E-0008 -0.13493E-0008 -0.37478E-0010
  0.12500E+0003 -0.28409E+0004 -0.15959E-0008 -0.16874E-0008  0.14192E-0010
  0.20683E+0003 -0.28404E+0004 -0.19176E-0008 -0.20526E-0008  0.90155E-0010
  0.25000E+0003 -0.28402E+0004 -0.20911E-0008 -0.22526E-0008  0.13246E-0009
  0.25000E+0003 -0.28935E+0004 -0.18386E-0008 -0.19689E-0008  0.11448E-0009
  0.29317E+0003 -0.28933E+0004 -0.20112E-0008 -0.21681E-0008  0.15272E-0009
  0.37500E+0003 -0.28931E+0004 -0.23408E-0008 -0.25516E-0008  0.22583E-0009
  0.45683E+0003 -0.28928E+0004 -0.26607E-0008 -0.29280E-0008  0.29935E-0009
  0.50000E+0003 -0.28927E+0004 -0.28201E-0008 -0.31174E-0008  0.33820E-0009
  0.25000E+0003 -0.28843E+0004 -0.18821E-0008 -0.20178E-0008  0.11751E-0009
  0.29317E+0003 -0.28841E+0004 -0.20552E-0008 -0.22177E-0008  0.15657E-0009
  0.37500E+0003 -0.28838E+0004 -0.23843E-0008 -0.26009E-0008  0.23097E-0009
  0.45683E+0003 -0.28836E+0004 -0.27019E-0008 -0.29746E-0008  0.30511E-0009
  0.50000E+0003 -0.28834E+0004 -0.28591E-0008 -0.31614E-0008  0.34397E-0009
  0.25000E+0003 -0.28668E+0004 -0.19648E-0008 -0.21107E-0008  0.12328E-0009
  0.29317E+0003 -0.28667E+0004 -0.21385E-0008 -0.23115E-0008  0.16377E-0009
  0.37500E+0003 -0.28663E+0004 -0.24662E-0008 -0.26935E-0008  0.24037E-0009
  0.45683E+0003 -0.28660E+0004 -0.27784E-0008 -0.30612E-0008  0.31548E-0009
  0.50000E+0003 -0.28659E+0004 -0.29310E-0008 -0.32427E-0008  0.35420E-0009
  0.25000E+0003 -0.28494E+0004 -0.20475E-0008 -0.22036E-0008  0.12923E-0009
  0.29317E+0003 -0.28492E+0004 -0.22215E-0008 -0.24050E-0008  0.17095E-0009
  0.37500E+0003 -0.28489E+0004 -0.25468E-0008 -0.27847E-0008  0.24935E-0009
  0.45683E+0003 -0.28485E+0004 -0.28526E-0008 -0.31451E-0008  0.32513E-0009
  0.50000E+0003 -0.28483E+0004 -0.30000E-0008 -0.33205E-0008  0.36357E-0009
  0.25000E+0003 -0.28402E+0004 -0.20911E-0008 -0.22526E-0008  0.13246E-0009
  0.29317E+0003 -0.28400E+0004 -0.22650E-0008 -0.24541E-0008  0.17474E-0009
  0.37500E+0003 -0.28396E+0004 -0.25887E-0008 -0.28321E-0008  0.25395E-0009
  0.45683E+0003 -0.28392E+0004 -0.28906E-0008 -0.31882E-0008  0.32993E-0009
  0.50000E+0003 -0.28390E+0004 -0.30350E-0008 -0.33599E-0008  0.36814E-0009
  0.50000E+0003 -0.28927E+0004 -0.28201E-0008 -0.31174E-0008  0.33820E-0009
  0.54317E+0003 -0.28926E+0004 -0.29695E-0008 -0.32963E-0008  0.37675E-0009
  0.62500E+0003 -0.28925E+0004 -0.32171E-0008 -0.35969E-0008  0.44765E-0009
  0.70683E+0003 -0.28923E+0004 -0.34041E-0008 -0.38294E-0008  0.51304E-0009
  0.75000E+0003 -0.28923E+0004 -0.34727E-0008 -0.39174E-0008  0.54394E-0009
  0.50000E+0003 -0.28834E+0004 -0.28591E-0008 -0.31614E-0008  0.34397E-0009
  0.54317E+0003 -0.28833E+0004 -0.30057E-0008 -0.33371E-0008  0.38220E-0009
  0.62500E+0003 -0.28832E+0004 -0.32461E-0008 -0.36289E-0008  0.45190E-0009
  0.70683E+0003 -0.28830E+0004 -0.34232E-0008 -0.38492E-0008  0.51499E-0009
  0.75000E+0003 -0.28830E+0004 -0.34854E-0008 -0.39294E-0008  0.54424E-0009
  0.50000E+0003 -0.28659E+0004 -0.29310E-0008 -0.32427E-0008  0.35420E-0009
  0.54317E+0003 -0.28658E+0004 -0.30718E-0008 -0.34113E-0008  0.39182E-0009
  0.62500E+0003 -0.28656E+0004 -0.32973E-0008 -0.36852E-0008  0.45894E-0009
  0.70683E+0003 -0.28654E+0004 -0.34544E-0008 -0.38811E-0008  0.51745E-0009
  0.75000E+0003 -0.28653E+0004 -0.35041E-0008 -0.39456E-0008  0.54340E-0009
  0.50000E+0003 -0.28483E+0004 -0.30000E-0008 -0.33205E-0008  0.36357E-0009
  0.54317E+0003 -0.28482E+0004 -0.31341E-0008 -0.34813E-0008  0.40042E-0009
  0.62500E+0003 -0.28480E+0004 -0.33434E-0008 -0.37355E-0008  0.46465E-0009
  0.70683E+0003 -0.28478E+0004 -0.34791E-0008 -0.39050E-0008  0.51820E-0009
  0.75000E+0003 -0.28477E+0004 -0.35154E-0008 -0.39529E-0008  0.54064E-0009
  0.50000E+0003 -0.28390E+0004 -0.30350E-0008 -0.33599E-0008  0.36814E-0009
  0.54317E+0003 -0.28389E+0004 -0.31654E-0008 -0.35163E-0008  0.40455E-0009
  0.62500E+0003 -0.28387E+0004 -0.33655E-0008 -0.37594E-0008  0.46707E-0009
  0.70683E+0003 -0.28385E+0004 -0.34893E-0008 -0.39142E-0008  0.51786E-0009
  0.75000E+0003 -0.28384E+0004 -0.35183E-0008 -0.39530E-0008  0.53839E-0009
  0.75000E+0003 -0.28923E+0004 -0.34727E-0008 -0.39174E-0008  0.54394E-0009
  0.79317E+0003 -0.28922E+0004 -0.35176E-0008 -0.39777E-0008  0.57139E-0009
  0.87500E+0003 -0.28921E+0004 -0.35310E-0008 -0.40060E-0008  0.61133E-0009
  0.95683E+0003 -0.28920E+0004 -0.34409E-0008 -0.39075E-0008  0.63020E-0009
  0.10000E+0004 -0.28920E+0004 -0.33487E-0008 -0.37993E-0008  0.62947E-0009
  0.75000E+0003 -0.28830E+0004 -0.34854E-0008 -0.39294E-0008  0.54424E-0009
  0.79317E+0003 -0.28829E+0004 -0.35234E-0008 -0.39810E-0008  0.56975E-0009
  0.87500E+0003 -0.28828E+0004 -0.35216E-0008 -0.39900E-0008  0.60498E-0009
  0.95683E+0003 -0.28827E+0004 -0.34141E-0008 -0.38689E-0008  0.61790E-0009
  0.10000E+0004 -0.28827E+0004 -0.33120E-0008 -0.37476E-0008  0.61346E-0009
  0.75000E+0003 -0.28653E+0004 -0.35041E-0008 -0.39456E-0008  0.54340E-0009
  0.79317E+0003 -0.28653E+0004 -0.35282E-0008 -0.39798E-0008  0.56500E-0009
  0.87500E+0003 -0.28652E+0004 -0.34965E-0008 -0.39508E-0008  0.59100E-0009
  0.95683E+0003 -0.28651E+0004 -0.33552E-0008 -0.37857E-0008  0.59218E-0009
  0.10000E+0004 -0.28650E+0004 -0.32339E-0008 -0.36390E-0008  0.58050E-0009
  0.75000E+0003 -0.28477E+0004 -0.35154E-0008 -0.39529E-0008  0.54064E-0009
  0.79317E+0003 -0.28476E+0004 -0.35248E-0008 -0.39686E-0008  0.55808E-0009
  0.87500E+0003 -0.28475E+0004 -0.34619E-0008 -0.38998E-0008  0.57432E-0009
  0.95683E+0003 -0.28474E+0004 -0.32855E-0008 -0.36890E-0008  0.56321E-0009
  0.10000E+0004 -0.28473E+0004 -0.31444E-0008 -0.35161E-0008  0.54399E-0009
  0.75000E+0003 -0.28384E+0004 -0.35183E-0008 -0.39530E-0008  0.53839E-0009
  0.79317E+0003 -0.28383E+0004 -0.35196E-0008 -0.39586E-0008  0.55350E-0009
  0.87500E+0003 -0.28382E+0004 -0.34397E-0008 -0.38680E-0008  0.56437E-0009
  0.95683E+0003 -0.28381E+0004 -0.32442E-0008 -0.36324E-0008  0.54657E-0009
  0.10000E+0004 -0.28380E+0004 -0.30926E-0008 -0.34454E-0008  0.52323E-0009
  0.10000E+0004 -0.28920E+0004 -0.33487E-0008 -0.37993E-0008  0.62947E-0009
  0.10432E+0004 -0.28919E+0004 -0.32246E-0008 -0.36500E-0008  0.61998E-0009
  0.11250E+0004 -0.28918E+0004 -0.29004E-0008 -0.32495E-0008  0.57418E-0009
  0.12068E+0004 -0.28917E+0004 -0.24608E-0008 -0.26911E-0008  0.48577E-0009
  0.12500E+0004 -0.28917E+0004 -0.21841E-0008 -0.23324E-0008  0.41938E-0009
  0.10000E+0004 -0.28827E+0004 -0.33120E-0008 -0.37476E-0008  0.61346E-0009
  0.10432E+0004 -0.28826E+0004 -0.31775E-0008 -0.35846E-0008  0.59992E-0009
  0.11250E+0004 -0.28825E+0004 -0.28329E-0008 -0.31562E-0008  0.54535E-0009
  0.12068E+0004 -0.28824E+0004 -0.23725E-0008 -0.25683E-0008  0.44682E-0009
  0.12500E+0004 -0.28823E+0004 -0.20848E-0008 -0.21936E-0008  0.37457E-0009
  0.10000E+0004 -0.28650E+0004 -0.32339E-0008 -0.36390E-0008  0.58050E-0009
  0.10432E+0004 -0.28649E+0004 -0.30795E-0008 -0.34492E-0008  0.55901E-0009
  0.11250E+0004 -0.28648E+0004 -0.26957E-0008 -0.29671E-0008  0.48732E-0009
  0.12068E+0004 -0.28647E+0004 -0.21955E-0008 -0.23226E-0008  0.36907E-0009
  0.12500E+0004 -0.28646E+0004 -0.18870E-0008 -0.19173E-0008  0.28541E-0009
  0.10000E+0004 -0.28473E+0004 -0.31444E-0008 -0.35161E-0008  0.54399E-0009
  0.10432E+0004 -0.28473E+0004 -0.29696E-0008 -0.32988E-0008  0.51419E-0009
  0.11250E+0004 -0.28471E+0004 -0.25461E-0008 -0.27618E-0008  0.42476E-0009
  0.12068E+0004 -0.28469E+0004 -0.20059E-0008 -0.20599E-0008  0.28616E-0009
  0.12500E+0004 -0.28469E+0004 -0.16769E-0008 -0.16240E-0008  0.19074E-0009
  0.10000E+0004 -0.28380E+0004 -0.30926E-0008 -0.34454E-0008  0.52323E-0009
  0.10432E+0004 -0.28379E+0004 -0.29069E-0008 -0.32132E-0008  0.48896E-0009
  0.11250E+0004 -0.28378E+0004 -0.24622E-0008 -0.26468E-0008  0.38991E-0009
  0.12068E+0004 -0.28376E+0004 -0.19009E-0008 -0.19145E-0008  0.24031E-0009
  0.12500E+0004 -0.28375E+0004 -0.15610E-0008 -0.14623E-0008  0.13850E-0009
  0.12500E+0004 -0.28917E+0004 -0.21841E-0008 -0.23324E-0008  0.41938E-0009
  0.12932E+0004 -0.28916E+0004 -0.18778E-0008 -0.19297E-0008  0.33805E-0009
  0.13750E+0004 -0.28914E+0004 -0.12225E-0008 -0.10490E-0008  0.13904E-0009
  0.14568E+0004 -0.28913E+0004 -0.48218E-0009 -0.23724E-0010 -0.12378E-0009
  0.15000E+0004 -0.28912E+0004 -0.63334E-0010  0.57097E-0009 -0.29007E-0009
  0.12500E+0004 -0.28823E+0004 -0.20848E-0008 -0.21936E-0008  0.37457E-0009
  0.12932E+0004 -0.28822E+0004 -0.17677E-0008 -0.17747E-0008  0.28696E-0009
  0.13750E+0004 -0.28821E+0004 -0.10929E-0008 -0.86353E-0009  0.75132E-0010
  0.14568E+0004 -0.28819E+0004 -0.33486E-0009  0.19148E-0009 -0.20160E-0009
  0.15000E+0004 -0.28818E+0004  0.92305E-0010  0.80122E-0009 -0.37564E-0009
  0.12500E+0004 -0.28646E+0004 -0.18870E-0008 -0.19173E-0008  0.28541E-0009
  0.12932E+0004 -0.28645E+0004 -0.15496E-0008 -0.14678E-0008  0.18569E-0009
  0.13750E+0004 -0.28643E+0004 -0.83827E-0009 -0.49883E-0009 -0.50892E-0010
  0.14568E+0004 -0.28641E+0004 -0.47747E-0010  0.61183E-0009 -0.35448E-0009
  0.15000E+0004 -0.28640E+0004  0.39445E-0009  0.12495E-0008 -0.54342E-0009
  0.12500E+0004 -0.28469E+0004 -0.16769E-0008 -0.16240E-0008  0.19074E-0009
  0.12932E+0004 -0.28468E+0004 -0.13193E-0008 -0.11437E-0008  0.78557E-0010
  0.13750E+0004 -0.28465E+0004 -0.57242E-0009 -0.11740E-0009 -0.18337E-0009
  0.14568E+0004 -0.28463E+0004  0.24916E-0009  0.10479E-0008 -0.51435E-0009
  0.15000E+0004 -0.28462E+0004  0.70540E-0009  0.17127E-0008 -0.71845E-0009
  0.12500E+0004 -0.28375E+0004 -0.15610E-0008 -0.14623E-0008  0.13850E-0009
  0.12932E+0004 -0.28374E+0004 -0.11931E-0008 -0.96589E-0009  0.19681E-0010
  0.13750E+0004 -0.28372E+0004 -0.42778E-0009  0.90402E-0010 -0.25588E-0009
  0.14568E+0004 -0.28370E+0004  0.40951E-0009  0.12840E-0008 -0.60147E-0009
  0.15000E+0004 -0.28368E+0004  0.87272E-0009  0.19627E-0008 -0.81371E-0009
  0.15000E+0004 -0.28912E+0004 -0.63334E-0010  0.57097E-0009 -0.29007E-0009
  0.15432E+0004 -0.28911E+0004  0.37140E-0009  0.11998E-0008 -0.47627E-0009
  0.16250E+0004 -0.28910E+0004  0.12273E-0008  0.24751E-0008 -0.88603E-0009
  0.17068E+0004 -0.28908E+0004  0.21052E-0008  0.38410E-0008 -0.13718E-0008
  0.17500E+0004 -0.28907E+0004  0.25692E-0008  0.45904E-0008 -0.16592E-0008
  0.15000E+0004 -0.28818E+0004  0.92305E-0010  0.80122E-0009 -0.37564E-0009
  0.15432E+0004 -0.28817E+0004  0.53449E-0009  0.14444E-0008 -0.56987E-0009
  0.16250E+0004 -0.28816E+0004  0.14018E-0008  0.27450E-0008 -0.99538E-0009
  0.17068E+0004 -0.28814E+0004  0.22873E-0008  0.41327E-0008 -0.14975E-0008
  0.17500E+0004 -0.28813E+0004  0.27535E-0008  0.48919E-0008 -0.17936E-0008
  0.15000E+0004 -0.28640E+0004  0.39445E-0009  0.12495E-0008 -0.54342E-0009
  0.15432E+0004 -0.28639E+0004  0.85000E-0009  0.19194E-0008 -0.75304E-0009
  0.16250E+0004 -0.28637E+0004  0.17373E-0008  0.32661E-0008 -0.12087E-0008
  0.17068E+0004 -0.28635E+0004  0.26349E-0008  0.46930E-0008 -0.17419E-0008
  0.17500E+0004 -0.28634E+0004  0.31040E-0008  0.54696E-0008 -0.20547E-0008
  0.15000E+0004 -0.28462E+0004  0.70540E-0009  0.17127E-0008 -0.71845E-0009
  0.15432E+0004 -0.28461E+0004  0.11732E-0008  0.24083E-0008 -0.94367E-0009
  0.16250E+0004 -0.28459E+0004  0.20779E-0008  0.37988E-0008 -0.14298E-0008
  0.17068E+0004 -0.28456E+0004  0.29845E-0008  0.52619E-0008 -0.19943E-0008
  0.17500E+0004 -0.28455E+0004  0.34547E-0008  0.60541E-0008 -0.23236E-0008
  0.15000E+0004 -0.28368E+0004  0.87272E-0009  0.19627E-0008 -0.81371E-0009
  0.15432E+0004 -0.28367E+0004  0.13464E-0008  0.26714E-0008 -0.10472E-0008
  0.16250E+0004 -0.28365E+0004  0.22593E-0008  0.40841E-0008 -0.15496E-0008
  0.17068E+0004 -0.28362E+0004  0.31693E-0008  0.55649E-0008 -0.21305E-0008
  0.17500E+0004 -0.28361E+0004  0.36394E-0008  0.63646E-0008 -0.24686E-0008
  0.17500E+0004 -0.28907E+0004  0.25692E-0008  0.45904E-0008 -0.16592E-0008
  0.17932E+0004 -0.28906E+0004  0.30294E-0008  0.53552E-0008 -0.19680E-0008
  0.18750E+0004 -0.28904E+0004  0.38789E-0008  0.68339E-0008 -0.26113E-0008
  0.19568E+0004 -0.28902E+0004  0.46797E-0008  0.83293E-0008 -0.33275E-0008
  0.20000E+0004 -0.28901E+0004  0.50755E-0008  0.91167E-0008 -0.37332E-0008
  0.17500E+0004 -0.28813E+0004  0.27535E-0008  0.48919E-0008 -0.17936E-0008
  0.17932E+0004 -0.28812E+0004  0.32147E-0008  0.56654E-0008 -0.21112E-0008
  0.18750E+0004 -0.28810E+0004  0.40625E-0008  0.71570E-0008 -0.27712E-0008
  0.19568E+0004 -0.28808E+0004  0.48565E-0008  0.86600E-0008 -0.35038E-0008
  0.20000E+0004 -0.28806E+0004  0.52468E-0008  0.94492E-0008 -0.39178E-0008
  0.17500E+0004 -0.28634E+0004  0.31040E-0008  0.54696E-0008 -0.20547E-0008
  0.17932E+0004 -0.28633E+0004  0.35657E-0008  0.62582E-0008 -0.23890E-0008
  0.18750E+0004 -0.28630E+0004  0.44071E-0008  0.77709E-0008 -0.30804E-0008
  0.19568E+0004 -0.28628E+0004  0.51856E-0008  0.92851E-0008 -0.38436E-0008
  0.20000E+0004 -0.28627E+0004  0.55640E-0008  0.10076E-0007 -0.42733E-0008
  0.17500E+0004 -0.28455E+0004  0.34547E-0008  0.60541E-0008 -0.23236E-0008
  0.17932E+0004 -0.28454E+0004  0.39150E-0008  0.68557E-0008 -0.26746E-0008
  0.18750E+0004 -0.28451E+0004  0.47465E-0008  0.83856E-0008 -0.33972E-0008
  0.19568E+0004 -0.28448E+0004  0.55054E-0008  0.99063E-0008 -0.41905E-0008
  0.20000E+0004 -0.28447E+0004  0.58697E-0008  0.10696E-0007 -0.46354E-0008
  0.17500E+0004 -0.28361E+0004  0.36394E-0008  0.63646E-0008 -0.24686E-0008
  0.17932E+0004 -0.28359E+0004  0.40982E-0008  0.71723E-0008 -0.28284E-0008
  0.18750E+0004 -0.28356E+0004  0.49228E-0008  0.87094E-0008 -0.35672E-0008
  0.19568E+0004 -0.28354E+0004  0.56698E-0008  0.10232E-0007 -0.43761E-0008
  0.20000E+0004 -0.28352E+0004  0.60259E-0008  0.11020E-0007 -0.48288E-0008
  0.20000E+0004 -0.28901E+0004  0.50755E-0008  0.91167E-0008 -0.37332E-0008
  0.20432E+0004 -0.28900E+0004  0.54497E-0008  0.98992E-0008 -0.41572E-0008
  0.21250E+0004 -0.28898E+0004  0.60907E-0008  0.11356E-0007 -0.50071E-0008
  0.22068E+0004 -0.28895E+0004  0.66304E-0008  0.12761E-0007 -0.59095E-0008
  0.22500E+0004 -0.28894E+0004  0.68708E-0008  0.13475E-0007 -0.64035E-0008
  0.20000E+0004 -0.28806E+0004  0.52468E-0008  0.94492E-0008 -0.39178E-0008
  0.20432E+0004 -0.28805E+0004  0.56144E-0008  0.10232E-0007 -0.43502E-0008
  0.21250E+0004 -0.28802E+0004  0.62390E-0008  0.11686E-0007 -0.52147E-0008
  0.22068E+0004 -0.28800E+0004  0.67582E-0008  0.13082E-0007 -0.61305E-0008
  0.22500E+0004 -0.28798E+0004  0.69863E-0008  0.13789E-0007 -0.66309E-0008
  0.20000E+0004 -0.28627E+0004  0.55640E-0008  0.10076E-0007 -0.42733E-0008
  0.20432E+0004 -0.28625E+0004  0.59171E-0008  0.10858E-0007 -0.47208E-0008
  0.21250E+0004 -0.28622E+0004  0.65079E-0008  0.12301E-0007 -0.56125E-0008
  0.22068E+0004 -0.28619E+0004  0.69852E-0008  0.13676E-0007 -0.65527E-0008
  0.22500E+0004 -0.28617E+0004  0.71883E-0008  0.14368E-0007 -0.70646E-0008
  0.20000E+0004 -0.28447E+0004  0.58697E-0008  0.10696E-0007 -0.46354E-0008
  0.20432E+0004 -0.28445E+0004  0.62063E-0008  0.11474E-0007 -0.50976E-0008
  0.21250E+0004 -0.28442E+0004  0.67592E-0008  0.12902E-0007 -0.60153E-0008
  0.22068E+0004 -0.28438E+0004  0.71909E-0008  0.14250E-0007 -0.69782E-0008
  0.22500E+0004 -0.28436E+0004  0.73672E-0008  0.14924E-0007 -0.75006E-0008
  0.20000E+0004 -0.28352E+0004  0.60259E-0008  0.11020E-0007 -0.48288E-0008
  0.20432E+0004 -0.28350E+0004  0.63529E-0008  0.11795E-0007 -0.52987E-0008
  0.21250E+0004 -0.28346E+0004  0.68842E-0008  0.13212E-0007 -0.62295E-0008
  0.22068E+0004 -0.28343E+0004  0.72904E-0008  0.14544E-0007 -0.72038E-0008
  0.22500E+0004 -0.28341E+0004  0.74519E-0008  0.15207E-0007 -0.77313E-0008
  0.22500E+0004 -0.28894E+0004  0.68708E-0008  0.13475E-0007 -0.64035E-0008
  0.22932E+0004 -0.28892E+0004  0.70795E-0008  0.14169E-0007 -0.69086E-0008
  0.23750E+0004 -0.28889E+0004  0.73844E-0008  0.15416E-0007 -0.78887E-0008
  0.24568E+0004 -0.28886E+0004  0.75693E-0008  0.16566E-0007 -0.88886E-0008
  0.25000E+0004 -0.28885E+0004  0.76189E-0008  0.17131E-0007 -0.94198E-0008
  0.22500E+0004 -0.28798E+0004  0.69863E-0008  0.13789E-0007 -0.66309E-0008
  0.22932E+0004 -0.28797E+0004  0.71816E-0008  0.14474E-0007 -0.71420E-0008
  0.23750E+0004 -0.28794E+0004  0.74589E-0008  0.15702E-0007 -0.81319E-0008
  0.24568E+0004 -0.28790E+0004  0.76137E-0008  0.16827E-0007 -0.91391E-0008
  0.25000E+0004 -0.28789E+0004  0.76466E-0008  0.17377E-0007 -0.96733E-0008
  0.22500E+0004 -0.28617E+0004  0.71883E-0008  0.14368E-0007 -0.70646E-0008
  0.22932E+0004 -0.28616E+0004  0.73569E-0008  0.15034E-0007 -0.75862E-0008
  0.23750E+0004 -0.28612E+0004  0.75794E-0008  0.16221E-0007 -0.85928E-0008
  0.24568E+0004 -0.28608E+0004  0.76750E-0008  0.17296E-0007 -0.96122E-0008
  0.25000E+0004 -0.28606E+0004  0.76753E-0008  0.17816E-0007 -0.10151E-0007
  0.22500E+0004 -0.28436E+0004  0.73672E-0008  0.14924E-0007 -0.75006E-0008
  0.22932E+0004 -0.28434E+0004  0.75074E-0008  0.15570E-0007 -0.80317E-0008
  0.23750E+0004 -0.28430E+0004  0.76720E-0008  0.16709E-0007 -0.90528E-0008
  0.24568E+0004 -0.28426E+0004  0.77058E-0008  0.17729E-0007 -0.10082E-0007
  0.25000E+0004 -0.28424E+0004  0.76725E-0008  0.18216E-0007 -0.10623E-0007
  0.22500E+0004 -0.28341E+0004  0.74519E-0008  0.15207E-0007 -0.77313E-0008
  0.22932E+0004 -0.28339E+0004  0.75762E-0008  0.15841E-0007 -0.82669E-0008
  0.23750E+0004 -0.28334E+0004  0.77092E-0008  0.16954E-0007 -0.92947E-0008
  0.24568E+0004 -0.28330E+0004  0.77095E-0008  0.17942E-0007 -0.10327E-0007
  0.25000E+0004 -0.28327E+0004  0.76583E-0008  0.18411E-0007 -0.10869E-0007
  0.25000E+0004 -0.28885E+0004  0.76189E-0008  0.17131E-0007 -0.94198E-0008
  0.25432E+0004 -0.28883E+0004  0.76361E-0008  0.17667E-0007 -0.99524E-0008
  0.26250E+0004 -0.28879E+0004  0.75826E-0008  0.18596E-0007 -0.10956E-0007
  0.27068E+0004 -0.28876E+0004  0.74227E-0008  0.19412E-0007 -0.11944E-0007
  0.27500E+0004 -0.28874E+0004  0.72988E-0008  0.19796E-0007 -0.12454E-0007
  0.25000E+0004 -0.28789E+0004  0.76466E-0008  0.17377E-0007 -0.96733E-0008
  0.25432E+0004 -0.28786E+0004  0.76467E-0008  0.17897E-0007 -0.10208E-0007
  0.26250E+0004 -0.28783E+0004  0.75599E-0008  0.18793E-0007 -0.11214E-0007
  0.27068E+0004 -0.28779E+0004  0.73665E-0008  0.19573E-0007 -0.12200E-0007
  0.27500E+0004 -0.28777E+0004  0.72251E-0008  0.19937E-0007 -0.12709E-0007
  0.25000E+0004 -0.28606E+0004  0.76753E-0008  0.17816E-0007 -0.10151E-0007
  0.25432E+0004 -0.28604E+0004  0.76422E-0008  0.18304E-0007 -0.10688E-0007
  0.26250E+0004 -0.28599E+0004  0.74913E-0008  0.19134E-0007 -0.11695E-0007
  0.27068E+0004 -0.28595E+0004  0.72337E-0008  0.19841E-0007 -0.12677E-0007
  0.27500E+0004 -0.28592E+0004  0.70587E-0008  0.20166E-0007 -0.13180E-0007
  0.25000E+0004 -0.28424E+0004  0.76725E-0008  0.18216E-0007 -0.10623E-0007
  0.25432E+0004 -0.28421E+0004  0.76052E-0008  0.18669E-0007 -0.11162E-0007
  0.26250E+0004 -0.28416E+0004  0.73890E-0008  0.19428E-0007 -0.12166E-0007
  0.27068E+0004 -0.28411E+0004  0.70666E-0008  0.20059E-0007 -0.13139E-0007
  0.27500E+0004 -0.28408E+0004  0.68581E-0008  0.20341E-0007 -0.13636E-0007
  0.25000E+0004 -0.28327E+0004  0.76583E-0008  0.18411E-0007 -0.10869E-0007
  0.25432E+0004 -0.28324E+0004  0.75725E-0008  0.18844E-0007 -0.11408E-0007
  0.26250E+0004 -0.28319E+0004  0.73215E-0008  0.19565E-0007 -0.12410E-0007
  0.27068E+0004 -0.28314E+0004  0.69649E-0008  0.20153E-0007 -0.13377E-0007
  0.27500E+0004 -0.28311E+0004  0.67386E-0008  0.20411E-0007 -0.13868E-0007
  0.27500E+0004 -0.28874E+0004  0.72988E-0008  0.19796E-0007 -0.12454E-0007
  0.27932E+0004 -0.28872E+0004  0.71500E-0008  0.20149E-0007 -0.12955E-0007
  0.28750E+0004 -0.28868E+0004  0.68043E-0008  0.20736E-0007 -0.13875E-0007
  0.29568E+0004 -0.28864E+0004  0.63874E-0008  0.21216E-0007 -0.14747E-0007
  0.30000E+0004 -0.28862E+0004  0.61421E-0008  0.21428E-0007 -0.15186E-0007
  0.27500E+0004 -0.28777E+0004  0.72251E-0008  0.19937E-0007 -0.12709E-0007
  0.27932E+0004 -0.28774E+0004  0.70586E-0008  0.20270E-0007 -0.13207E-0007
  0.28750E+0004 -0.28770E+0004  0.66808E-0008  0.20815E-0007 -0.14119E-0007
  0.29568E+0004 -0.28766E+0004  0.62326E-0008  0.21253E-0007 -0.14981E-0007
  0.30000E+0004 -0.28764E+0004  0.59726E-0008  0.21442E-0007 -0.15413E-0007
  0.27500E+0004 -0.28592E+0004  0.70587E-0008  0.20166E-0007 -0.13180E-0007
  0.27932E+0004 -0.28590E+0004  0.68591E-0008  0.20457E-0007 -0.13672E-0007
  0.28750E+0004 -0.28585E+0004  0.64202E-0008  0.20921E-0007 -0.14567E-0007
  0.29568E+0004 -0.28580E+0004  0.59142E-0008  0.21274E-0007 -0.15406E-0007
  0.30000E+0004 -0.28578E+0004  0.56251E-0008  0.21419E-0007 -0.15823E-0007
  0.27500E+0004 -0.28408E+0004  0.68581E-0008  0.20341E-0007 -0.13636E-0007
  0.27932E+0004 -0.28405E+0004  0.66255E-0008  0.20589E-0007 -0.14119E-0007
  0.28750E+0004 -0.28400E+0004  0.61266E-0008  0.20968E-0007 -0.14992E-0007
  0.29568E+0004 -0.28394E+0004  0.55643E-0008  0.21234E-0007 -0.15803E-0007
  0.30000E+0004 -0.28392E+0004  0.52473E-0008  0.21332E-0007 -0.16203E-0007
  0.27500E+0004 -0.28311E+0004  0.67386E-0008  0.20411E-0007 -0.13868E-0007
  0.27932E+0004 -0.28308E+0004  0.64888E-0008  0.20637E-0007 -0.14346E-0007
  0.28750E+0004 -0.28302E+0004  0.59589E-0008  0.20969E-0007 -0.15206E-0007
  0.29568E+0004 -0.28296E+0004  0.53677E-0008  0.21187E-0007 -0.16000E-0007
  0.30000E+0004 -0.28293E+0004  0.50372E-0008  0.21262E-0007 -0.16391E-0007
  0.30000E+0004 -0.28862E+0004  0.61421E-0008  0.21428E-0007 -0.15186E-0007
  0.30432E+0004 -0.28861E+0004  0.58847E-0008  0.21617E-0007 -0.15608E-0007
  0.31250E+0004 -0.28858E+0004  0.53626E-0008  0.21899E-0007 -0.16361E-0007
  0.32068E+0004 -0.28855E+0004  0.48085E-0008  0.22099E-0007 -0.17051E-0007
  0.32500E+0004 -0.28853E+0004  0.45073E-0008  0.22174E-0007 -0.17389E-0007
  0.30000E+0004 -0.28764E+0004  0.59726E-0008  0.21442E-0007 -0.15413E-0007
  0.30432E+0004 -0.28762E+0004  0.56993E-0008  0.21605E-0007 -0.15827E-0007
  0.31250E+0004 -0.28759E+0004  0.51506E-0008  0.21844E-0007 -0.16564E-0007
  0.32068E+0004 -0.28756E+0004  0.45722E-0008  0.21999E-0007 -0.17234E-0007
  0.32500E+0004 -0.28754E+0004  0.42591E-0008  0.22050E-0007 -0.17560E-0007
  0.30000E+0004 -0.28578E+0004  0.56251E-0008  0.21419E-0007 -0.15823E-0007
  0.30432E+0004 -0.28576E+0004  0.53243E-0008  0.21536E-0007 -0.16221E-0007
  0.31250E+0004 -0.28572E+0004  0.47269E-0008  0.21689E-0007 -0.16923E-0007
  0.32068E+0004 -0.28568E+0004  0.41045E-0008  0.21758E-0007 -0.17553E-0007
  0.32500E+0004 -0.28566E+0004  0.37702E-0008  0.21764E-0007 -0.17856E-0007
  0.30000E+0004 -0.28392E+0004  0.52473E-0008  0.21332E-0007 -0.16203E-0007
  0.30432E+0004 -0.28389E+0004  0.49203E-0008  0.21403E-0007 -0.16582E-0007
  0.31250E+0004 -0.28385E+0004  0.42769E-0008  0.21467E-0007 -0.17244E-0007
  0.32068E+0004 -0.28381E+0004  0.36139E-0008  0.21448E-0007 -0.17830E-0007
  0.32500E+0004 -0.28379E+0004  0.32604E-0008  0.21408E-0007 -0.18109E-0007
  0.30000E+0004 -0.28293E+0004  0.50372E-0008  0.21262E-0007 -0.16391E-0007
  0.30432E+0004 -0.28291E+0004  0.46962E-0008  0.21306E-0007 -0.16759E-0007
  0.31250E+0004 -0.28286E+0004  0.40301E-0008  0.21323E-0007 -0.17398E-0007
  0.32068E+0004 -0.28282E+0004  0.33473E-0008  0.21257E-0007 -0.17959E-0007
  0.32500E+0004 -0.28279E+0004  0.29848E-0008  0.21192E-0007 -0.18222E-0007
  0.32500E+0004 -0.28853E+0004  0.45073E-0008  0.22174E-0007 -0.17389E-0007
  0.32932E+0004 -0.28852E+0004  0.42035E-0008  0.22230E-0007 -0.17705E-0007
  0.33750E+0004 -0.28850E+0004  0.36221E-0008  0.22288E-0007 -0.18257E-0007
  0.34568E+0004 -0.28848E+0004  0.30412E-0008  0.22289E-0007 -0.18743E-0007
  0.35000E+0004 -0.28847E+0004  0.27377E-0008  0.22270E-0007 -0.18973E-0007
  0.32500E+0004 -0.28754E+0004  0.42591E-0008  0.22050E-0007 -0.17560E-0007
  0.32932E+0004 -0.28753E+0004  0.39444E-0008  0.22083E-0007 -0.17866E-0007
  0.33750E+0004 -0.28751E+0004  0.33440E-0008  0.22098E-0007 -0.18394E-0007
  0.34568E+0004 -0.28749E+0004  0.27466E-0008  0.22057E-0007 -0.18855E-0007
  0.35000E+0004 -0.28748E+0004  0.24353E-0008  0.22016E-0007 -0.19072E-0007
  0.32500E+0004 -0.28566E+0004  0.37702E-0008  0.21764E-0007 -0.17856E-0007
  0.32932E+0004 -0.28565E+0004  0.34360E-0008  0.21752E-0007 -0.18139E-0007
  0.33750E+0004 -0.28563E+0004  0.28027E-0008  0.21683E-0007 -0.18619E-0007
  0.34568E+0004 -0.28560E+0004  0.21769E-0008  0.21562E-0007 -0.19029E-0007
  0.35000E+0004 -0.28559E+0004  0.18525E-0008  0.21479E-0007 -0.19218E-0007
  0.32500E+0004 -0.28379E+0004  0.32604E-0008  0.21408E-0007 -0.18109E-0007
  0.32932E+0004 -0.28377E+0004  0.29089E-0008  0.21351E-0007 -0.18365E-0007
  0.33750E+0004 -0.28374E+0004  0.22465E-0008  0.21199E-0007 -0.18793E-0007
  0.34568E+0004 -0.28372E+0004  0.15967E-0008  0.20996E-0007 -0.19148E-0007
  0.35000E+0004 -0.28370E+0004  0.12614E-0008  0.20871E-0007 -0.19308E-0007
  0.32500E+0004 -0.28279E+0004  0.29848E-0008  0.21192E-0007 -0.18222E-0007
  0.32932E+0004 -0.28278E+0004  0.26247E-0008  0.21111E-0007 -0.18464E-0007
  0.33750E+0004 -0.28275E+0004  0.19488E-0008  0.20915E-0007 -0.18863E-0007
  0.34568E+0004 -0.28272E+0004  0.12881E-0008  0.20669E-0007 -0.19188E-0007
  0.35000E+0004 -0.28271E+0004  0.94828E-0009  0.20523E-0007 -0.19332E-0007
  0.35000E+0004 -0.28847E+0004  0.27377E-0008  0.22270E-0007 -0.18973E-0007
  0.35432E+0004 -0.28846E+0004  0.24381E-0008  0.22239E-0007 -0.19187E-0007
  0.36250E+0004 -0.28845E+0004  0.18831E-0008  0.22152E-0007 -0.19545E-0007
  0.37068E+0004 -0.28843E+0004  0.13496E-0008  0.22033E-0007 -0.19848E-0007
  0.37500E+0004 -0.28842E+0004  0.10786E-0008  0.21961E-0007 -0.19987E-0007
  0.35000E+0004 -0.28748E+0004  0.24353E-0008  0.22016E-0007 -0.19072E-0007
  0.35432E+0004 -0.28747E+0004  0.21286E-0008  0.21964E-0007 -0.19272E-0007
  0.36250E+0004 -0.28745E+0004  0.15617E-0008  0.21837E-0007 -0.19603E-0007
  0.37068E+0004 -0.28743E+0004  0.10180E-0008  0.21681E-0007 -0.19878E-0007
  0.37500E+0004 -0.28742E+0004  0.74210E-0009  0.21589E-0007 -0.20002E-0007
  0.35000E+0004 -0.28559E+0004  0.18525E-0008  0.21479E-0007 -0.19218E-0007
  0.35432E+0004 -0.28558E+0004  0.15339E-0008  0.21386E-0007 -0.19390E-0007
  0.36250E+0004 -0.28556E+0004  0.94727E-0009  0.21185E-0007 -0.19668E-0007
  0.37068E+0004 -0.28554E+0004  0.38738E-0009  0.20957E-0007 -0.19888E-0007
  0.37500E+0004 -0.28553E+0004  0.10412E-0009  0.20829E-0007 -0.19983E-0007
  0.35000E+0004 -0.28370E+0004  0.12614E-0008  0.20871E-0007 -0.19308E-0007
  0.35432E+0004 -0.28369E+0004  0.93317E-0009  0.20738E-0007 -0.19450E-0007
  0.36250E+0004 -0.28367E+0004  0.33125E-0009  0.20462E-0007 -0.19670E-0007
  0.37068E+0004 -0.28365E+0004 -0.24062E-0009  0.20163E-0007 -0.19833E-0007
  0.37500E+0004 -0.28363E+0004 -0.52905E-0009  0.19999E-0007 -0.19898E-0007
  0.35000E+0004 -0.28271E+0004  0.94828E-0009  0.20523E-0007 -0.19332E-0007
  0.35432E+0004 -0.28270E+0004  0.61574E-0009  0.20367E-0007 -0.19456E-0007
  0.36250E+0004 -0.28267E+0004  0.77347E-0011  0.20052E-0007 -0.19645E-0007
  0.37068E+0004 -0.28265E+0004 -0.56857E-0009  0.19716E-0007 -0.19776E-0007
  0.37500E+0004 -0.28264E+0004 -0.85878E-0009  0.19533E-0007 -0.19825E-0007
  0.37500E+0004 -0.28842E+0004  0.10786E-0008  0.21961E-0007 -0.19987E-0007
  0.37932E+0004 -0.28841E+0004  0.81436E-0009  0.21882E-0007 -0.20110E-0007
  0.38750E+0004 -0.28839E+0004  0.33717E-0009  0.21719E-0007 -0.20311E-0007
  0.39568E+0004 -0.28837E+0004 -0.10693E-0009  0.21547E-0007 -0.20469E-0007
  0.40000E+0004 -0.28836E+0004 -0.32699E-0009  0.21453E-0007 -0.20537E-0007
  0.37500E+0004 -0.28742E+0004  0.74210E-0009  0.21589E-0007 -0.20002E-0007
  0.37932E+0004 -0.28741E+0004  0.47368E-0009  0.21491E-0007 -0.20112E-0007
  0.38750E+0004 -0.28739E+0004 -0.10930E-0010  0.21295E-0007 -0.20285E-0007
  0.39568E+0004 -0.28737E+0004 -0.46154E-0009  0.21090E-0007 -0.20416E-0007
  0.40000E+0004 -0.28736E+0004 -0.68480E-0009  0.20980E-0007 -0.20471E-0007
  0.37500E+0004 -0.28553E+0004  0.10412E-0009  0.20829E-0007 -0.19983E-0007
  0.37932E+0004 -0.28552E+0004 -0.17113E-0009  0.20696E-0007 -0.20065E-0007
  0.38750E+0004 -0.28549E+0004 -0.66706E-0009  0.20435E-0007 -0.20184E-0007
  0.39568E+0004 -0.28547E+0004 -0.11274E-0008  0.20168E-0007 -0.20264E-0007
  0.40000E+0004 -0.28545E+0004 -0.13552E-0008  0.20028E-0007 -0.20291E-0007
  0.37500E+0004 -0.28363E+0004 -0.52905E-0009  0.19999E-0007 -0.19898E-0007
  0.37932E+0004 -0.28362E+0004 -0.80897E-0009  0.19830E-0007 -0.19949E-0007
  0.38750E+0004 -0.28359E+0004 -0.13123E-0008  0.19505E-0007 -0.20013E-0007
  0.39568E+0004 -0.28356E+0004 -0.17785E-0008  0.19178E-0007 -0.20038E-0007
  0.40000E+0004 -0.28355E+0004 -0.20093E-0008  0.19007E-0007 -0.20038E-0007
  0.37500E+0004 -0.28264E+0004 -0.85878E-0009  0.19533E-0007 -0.19825E-0007
  0.37932E+0004 -0.28262E+0004 -0.11403E-0008  0.19346E-0007 -0.19860E-0007
  0.38750E+0004 -0.28259E+0004 -0.16459E-0008  0.18987E-0007 -0.19892E-0007
  0.39568E+0004 -0.28256E+0004 -0.21137E-0008  0.18628E-0007 -0.19888E-0007
  0.40000E+0004 -0.28254E+0004 -0.23452E-0008  0.18441E-0007 -0.19873E-0007
  0.40000E+0004 -0.28836E+0004 -0.32699E-0009  0.21453E-0007 -0.20537E-0007
  0.40432E+0004 -0.28835E+0004 -0.53701E-0009  0.21359E-0007 -0.20595E-0007
  0.41250E+0004 -0.28833E+0004 -0.90618E-0009  0.21182E-0007 -0.20681E-0007
  0.42068E+0004 -0.28831E+0004 -0.12360E-0008  0.21011E-0007 -0.20740E-0007
  0.42500E+0004 -0.28830E+0004 -0.13934E-0008  0.20925E-0007 -0.20761E-0007
  0.40000E+0004 -0.28736E+0004 -0.68480E-0009  0.20980E-0007 -0.20471E-0007
  0.40432E+0004 -0.28734E+0004 -0.89780E-0009  0.20870E-0007 -0.20516E-0007
  0.41250E+0004 -0.28732E+0004 -0.12724E-0008  0.20664E-0007 -0.20577E-0007
  0.42068E+0004 -0.28730E+0004 -0.16073E-0008  0.20467E-0007 -0.20613E-0007
  0.42500E+0004 -0.28729E+0004 -0.17677E-0008  0.20367E-0007 -0.20622E-0007
  0.40000E+0004 -0.28545E+0004 -0.13552E-0008  0.20028E-0007 -0.20291E-0007
  0.40432E+0004 -0.28544E+0004 -0.15727E-0008  0.19888E-0007 -0.20310E-0007
  0.41250E+0004 -0.28541E+0004 -0.19554E-0008  0.19629E-0007 -0.20324E-0007
  0.42068E+0004 -0.28538E+0004 -0.22985E-0008  0.19381E-0007 -0.20315E-0007
  0.42500E+0004 -0.28537E+0004 -0.24633E-0008  0.19257E-0007 -0.20302E-0007
  0.40000E+0004 -0.28355E+0004 -0.20093E-0008  0.19007E-0007 -0.20038E-0007
  0.40432E+0004 -0.28353E+0004 -0.22294E-0008  0.18838E-0007 -0.20029E-0007
  0.41250E+0004 -0.28350E+0004 -0.26173E-0008  0.18525E-0007 -0.19995E-0007
  0.42068E+0004 -0.28347E+0004 -0.29659E-0008  0.18228E-0007 -0.19939E-0007
  0.42500E+0004 -0.28346E+0004 -0.31339E-0008  0.18079E-0007 -0.19904E-0007
  0.40000E+0004 -0.28254E+0004 -0.23452E-0008  0.18441E-0007 -0.19873E-0007
  0.40432E+0004 -0.28253E+0004 -0.25660E-0008  0.18257E-0007 -0.19850E-0007
  0.41250E+0004 -0.28249E+0004 -0.29552E-0008  0.17917E-0007 -0.19788E-0007
  0.42068E+0004 -0.28246E+0004 -0.33057E-0008  0.17594E-0007 -0.19708E-0007
  0.42500E+0004 -0.28245E+0004 -0.34747E-0008  0.17432E-0007 -0.19660E-0007
  0.42500E+0004 -0.28830E+0004 -0.13934E-0008  0.20925E-0007 -0.20761E-0007
  0.42932E+0004 -0.28829E+0004 -0.15387E-0008  0.20843E-0007 -0.20776E-0007
  0.43750E+0004 -0.28827E+0004 -0.17812E-0008  0.20701E-0007 -0.20790E-0007
  0.44568E+0004 -0.28825E+0004 -0.19793E-0008  0.20578E-0007 -0.20788E-0007
  0.45000E+0004 -0.28824E+0004 -0.20654E-0008  0.20522E-0007 -0.20781E-0007
  0.42500E+0004 -0.28729E+0004 -0.17677E-0008  0.20367E-0007 -0.20622E-0007
  0.42932E+0004 -0.28728E+0004 -0.19157E-0008  0.20273E-0007 -0.20626E-0007
  0.43750E+0004 -0.28726E+0004 -0.21637E-0008  0.20108E-0007 -0.20621E-0007
  0.44568E+0004 -0.28724E+0004 -0.23677E-0008  0.19964E-0007 -0.20601E-0007
  0.45000E+0004 -0.28723E+0004 -0.24572E-0008  0.19898E-0007 -0.20586E-0007
  0.42500E+0004 -0.28537E+0004 -0.24633E-0008  0.19257E-0007 -0.20302E-0007
  0.42932E+0004 -0.28536E+0004 -0.26157E-0008  0.19139E-0007 -0.20285E-0007
  0.43750E+0004 -0.28534E+0004 -0.28730E-0008  0.18932E-0007 -0.20242E-0007
  0.44568E+0004 -0.28531E+0004 -0.30873E-0008  0.18749E-0007 -0.20189E-0007
  0.45000E+0004 -0.28530E+0004 -0.31827E-0008  0.18664E-0007 -0.20157E-0007
  0.42500E+0004 -0.28346E+0004 -0.31339E-0008  0.18079E-0007 -0.19904E-0007
  0.42932E+0004 -0.28344E+0004 -0.32898E-0008  0.17938E-0007 -0.19865E-0007
  0.43750E+0004 -0.28342E+0004 -0.35546E-0008  0.17689E-0007 -0.19784E-0007
  0.44568E+0004 -0.28339E+0004 -0.37780E-0008  0.17468E-0007 -0.19696E-0007
  0.45000E+0004 -0.28338E+0004 -0.38789E-0008  0.17363E-0007 -0.19648E-0007
  0.42500E+0004 -0.28245E+0004 -0.34747E-0008  0.17432E-0007 -0.19660E-0007
  0.42932E+0004 -0.28243E+0004 -0.36321E-0008  0.17278E-0007 -0.19610E-0007
  0.43750E+0004 -0.28240E+0004 -0.39002E-0008  0.17007E-0007 -0.19509E-0007
  0.44568E+0004 -0.28238E+0004 -0.41279E-0008  0.16766E-0007 -0.19403E-0007
  0.45000E+0004 -0.28236E+0004 -0.42314E-0008  0.16652E-0007 -0.19347E-0007
  0.45000E+0004 -0.28824E+0004 -0.20654E-0008  0.20522E-0007 -0.20781E-0007
  0.45432E+0004 -0.28823E+0004 -0.21391E-0008  0.20472E-0007 -0.20770E-0007
  0.46250E+0004 -0.28821E+0004 -0.22419E-0008  0.20397E-0007 -0.20741E-0007
  0.47068E+0004 -0.28819E+0004 -0.22945E-0008  0.20354E-0007 -0.20703E-0007
  0.47500E+0004 -0.28818E+0004 -0.23015E-0008  0.20344E-0007 -0.20679E-0007
  0.45000E+0004 -0.28723E+0004 -0.24572E-0008  0.19898E-0007 -0.20586E-0007
  0.45432E+0004 -0.28722E+0004 -0.25343E-0008  0.19838E-0007 -0.20567E-0007
  0.46250E+0004 -0.28719E+0004 -0.26442E-0008  0.19747E-0007 -0.20525E-0007
  0.47068E+0004 -0.28717E+0004 -0.27046E-0008  0.19688E-0007 -0.20475E-0007
  0.47500E+0004 -0.28716E+0004 -0.27158E-0008  0.19670E-0007 -0.20446E-0007
  0.45000E+0004 -0.28530E+0004 -0.31827E-0008  0.18664E-0007 -0.20157E-0007
  0.45432E+0004 -0.28529E+0004 -0.32663E-0008  0.18586E-0007 -0.20123E-0007
  0.46250E+0004 -0.28526E+0004 -0.33894E-0008  0.18462E-0007 -0.20055E-0007
  0.47068E+0004 -0.28524E+0004 -0.34645E-0008  0.18373E-0007 -0.19983E-0007
  0.47500E+0004 -0.28522E+0004 -0.34840E-0008  0.18342E-0007 -0.19945E-0007
  0.45000E+0004 -0.28338E+0004 -0.38789E-0008  0.17363E-0007 -0.19648E-0007
  0.45432E+0004 -0.28336E+0004 -0.39685E-0008  0.17267E-0007 -0.19599E-0007
  0.46250E+0004 -0.28333E+0004 -0.41047E-0008  0.17111E-0007 -0.19505E-0007
  0.47068E+0004 -0.28330E+0004 -0.41946E-0008  0.16993E-0007 -0.19412E-0007
  0.47500E+0004 -0.28329E+0004 -0.42229E-0008  0.16947E-0007 -0.19363E-0007
  0.45000E+0004 -0.28236E+0004 -0.42314E-0008  0.16652E-0007 -0.19347E-0007
  0.45432E+0004 -0.28235E+0004 -0.43242E-0008  0.16546E-0007 -0.19289E-0007
  0.46250E+0004 -0.28231E+0004 -0.44670E-0008  0.16373E-0007 -0.19181E-0007
  0.47068E+0004 -0.28228E+0004 -0.45649E-0008  0.16240E-0007 -0.19077E-0007
  0.47500E+0004 -0.28227E+0004 -0.45978E-0008  0.16186E-0007 -0.19023E-0007
  0.47500E+0004 -0.28818E+0004 -0.23015E-0008  0.20344E-0007 -0.20679E-0007
  0.47932E+0004 -0.28816E+0004 -0.22958E-0008  0.20340E-0007 -0.20653E-0007
  0.48750E+0004 -0.28813E+0004 -0.22434E-0008  0.20361E-0007 -0.20596E-0007
  0.49568E+0004 -0.28810E+0004 -0.21341E-0008  0.20421E-0007 -0.20534E-0007
  0.50000E+0004 -0.28808E+0004 -0.20531E-0008  0.20469E-0007 -0.20500E-0007
  0.47500E+0004 -0.28716E+0004 -0.27158E-0008  0.19670E-0007 -0.20446E-0007
  0.47932E+0004 -0.28714E+0004 -0.27146E-0008  0.19660E-0007 -0.20414E-0007
  0.48750E+0004 -0.28710E+0004 -0.26712E-0008  0.19668E-0007 -0.20351E-0007
  0.49568E+0004 -0.28707E+0004 -0.25714E-0008  0.19717E-0007 -0.20283E-0007
  0.50000E+0004 -0.28705E+0004 -0.24954E-0008  0.19761E-0007 -0.20245E-0007
  0.47500E+0004 -0.28522E+0004 -0.34840E-0008  0.18342E-0007 -0.19945E-0007
  0.47932E+0004 -0.28520E+0004 -0.34919E-0008  0.18317E-0007 -0.19904E-0007
  0.48750E+0004 -0.28516E+0004 -0.34664E-0008  0.18300E-0007 -0.19825E-0007
  0.49568E+0004 -0.28512E+0004 -0.33857E-0008  0.18329E-0007 -0.19747E-0007
  0.50000E+0004 -0.28510E+0004 -0.33201E-0008  0.18362E-0007 -0.19706E-0007
  0.47500E+0004 -0.28329E+0004 -0.42229E-0008  0.16947E-0007 -0.19363E-0007
  0.47932E+0004 -0.28326E+0004 -0.42401E-0008  0.16908E-0007 -0.19313E-0007
  0.48750E+0004 -0.28322E+0004 -0.42337E-0008  0.16867E-0007 -0.19221E-0007
  0.49568E+0004 -0.28317E+0004 -0.41736E-0008  0.16873E-0007 -0.19132E-0007
  0.50000E+0004 -0.28315E+0004 -0.41194E-0008  0.16896E-0007 -0.19087E-0007
  0.47500E+0004 -0.28227E+0004 -0.45978E-0008  0.16186E-0007 -0.19023E-0007
  0.47932E+0004 -0.28224E+0004 -0.46201E-0008  0.16139E-0007 -0.18969E-0007
  0.48750E+0004 -0.28219E+0004 -0.46243E-0008  0.16085E-0007 -0.18869E-0007
  0.49568E+0004 -0.28214E+0004 -0.45757E-0008  0.16080E-0007 -0.18775E-0007
  0.50000E+0004 -0.28212E+0004 -0.45279E-0008  0.16097E-0007 -0.18728E-0007
  0.50000E+0004 -0.28808E+0004 -0.20531E-0008  0.20469E-0007 -0.20500E-0007
  0.50432E+0004 -0.28806E+0004 -0.19559E-0008  0.20529E-0007 -0.20463E-0007
  0.51250E+0004 -0.28803E+0004 -0.17254E-0008  0.20677E-0007 -0.20390E-0007
  0.52068E+0004 -0.28799E+0004 -0.14321E-0008  0.20872E-0007 -0.20312E-0007
  0.52500E+0004 -0.28797E+0004 -0.12520E-0008  0.20995E-0007 -0.20270E-0007
  0.50000E+0004 -0.28705E+0004 -0.24954E-0008  0.19761E-0007 -0.20245E-0007
  0.50432E+0004 -0.28703E+0004 -0.24034E-0008  0.19816E-0007 -0.20207E-0007
  0.51250E+0004 -0.28699E+0004 -0.21826E-0008  0.19956E-0007 -0.20132E-0007
  0.52068E+0004 -0.28695E+0004 -0.18990E-0008  0.20145E-0007 -0.20054E-0007
  0.52500E+0004 -0.28693E+0004 -0.17238E-0008  0.20265E-0007 -0.20013E-0007
  0.50000E+0004 -0.28510E+0004 -0.33201E-0008  0.18362E-0007 -0.19706E-0007
  0.50432E+0004 -0.28508E+0004 -0.32387E-0008  0.18408E-0007 -0.19664E-0007
  0.51250E+0004 -0.28503E+0004 -0.30384E-0008  0.18533E-0007 -0.19585E-0007
  0.52068E+0004 -0.28499E+0004 -0.27752E-0008  0.18710E-0007 -0.19508E-0007
  0.52500E+0004 -0.28497E+0004 -0.26105E-0008  0.18826E-0007 -0.19467E-0007
  0.50000E+0004 -0.28315E+0004 -0.41194E-0008  0.16896E-0007 -0.19087E-0007
  0.50432E+0004 -0.28312E+0004 -0.40499E-0008  0.16932E-0007 -0.19042E-0007
  0.51250E+0004 -0.28307E+0004 -0.38725E-0008  0.17041E-0007 -0.18961E-0007
  0.52068E+0004 -0.28302E+0004 -0.36327E-0008  0.17205E-0007 -0.18884E-0007
  0.52500E+0004 -0.28300E+0004 -0.34803E-0008  0.17314E-0007 -0.18845E-0007
  0.50000E+0004 -0.28212E+0004 -0.45279E-0008  0.16097E-0007 -0.18728E-0007
  0.50432E+0004 -0.28209E+0004 -0.44652E-0008  0.16128E-0007 -0.18682E-0007
  0.51250E+0004 -0.28204E+0004 -0.43009E-0008  0.16227E-0007 -0.18599E-0007
  0.52068E+0004 -0.28199E+0004 -0.40746E-0008  0.16384E-0007 -0.18523E-0007
  0.52500E+0004 -0.28196E+0004 -0.39295E-0008  0.16490E-0007 -0.18486E-0007
  0.52500E+0004 -0.28797E+0004 -0.12520E-0008  0.20995E-0007 -0.20270E-0007
  0.52932E+0004 -0.28796E+0004 -0.10519E-0008  0.21134E-0007 -0.20228E-0007
  0.53750E+0004 -0.28793E+0004 -0.62346E-0009  0.21438E-0007 -0.20146E-0007
  0.54568E+0004 -0.28790E+0004 -0.13016E-0009  0.21796E-0007 -0.20061E-0007
  0.55000E+0004 -0.28789E+0004  0.15588E-0009  0.22006E-0007 -0.20016E-0007
  0.52500E+0004 -0.28693E+0004 -0.17238E-0008  0.20265E-0007 -0.20013E-0007
  0.52932E+0004 -0.28692E+0004 -0.15283E-0008  0.20404E-0007 -0.19972E-0007
  0.53750E+0004 -0.28689E+0004 -0.11079E-0008  0.20707E-0007 -0.19893E-0007
  0.54568E+0004 -0.28686E+0004 -0.62173E-0009  0.21065E-0007 -0.19813E-0007
  0.55000E+0004 -0.28684E+0004 -0.33890E-0009  0.21276E-0007 -0.19770E-0007
  0.52500E+0004 -0.28497E+0004 -0.26105E-0008  0.18826E-0007 -0.19467E-0007
  0.52932E+0004 -0.28495E+0004 -0.24252E-0008  0.18961E-0007 -0.19429E-0007
  0.53750E+0004 -0.28491E+0004 -0.20230E-0008  0.19260E-0007 -0.19357E-0007
  0.54568E+0004 -0.28488E+0004 -0.15532E-0008  0.19618E-0007 -0.19286E-0007
  0.55000E+0004 -0.28486E+0004 -0.12781E-0008  0.19830E-0007 -0.19250E-0007
  0.52500E+0004 -0.28300E+0004 -0.34803E-0008  0.17314E-0007 -0.18845E-0007
  0.52932E+0004 -0.28298E+0004 -0.33070E-0008  0.17445E-0007 -0.18810E-0007
  0.53750E+0004 -0.28294E+0004 -0.29268E-0008  0.17739E-0007 -0.18746E-0007
  0.54568E+0004 -0.28290E+0004 -0.24776E-0008  0.18095E-0007 -0.18686E-0007
  0.55000E+0004 -0.28288E+0004 -0.22126E-0008  0.18308E-0007 -0.18656E-0007
  0.52500E+0004 -0.28196E+0004 -0.39295E-0008  0.16490E-0007 -0.18486E-0007
  0.52932E+0004 -0.28194E+0004 -0.37632E-0008  0.16619E-0007 -0.18452E-0007
  0.53750E+0004 -0.28190E+0004 -0.33962E-0008  0.16909E-0007 -0.18392E-0007
  0.54568E+0004 -0.28185E+0004 -0.29596E-0008  0.17263E-0007 -0.18338E-0007
  0.55000E+0004 -0.28183E+0004 -0.27010E-0008  0.17476E-0007 -0.18312E-0007
  0.55000E+0004 -0.28789E+0004  0.15588E-0009  0.22006E-0007 -0.20016E-0007
  0.55432E+0004 -0.28788E+0004  0.46092E-0009  0.22233E-0007 -0.19971E-0007
  0.56250E+0004 -0.28785E+0004  0.10867E-0008  0.22705E-0007 -0.19885E-0007
  0.57068E+0004 -0.28783E+0004  0.17724E-0008  0.23230E-0007 -0.19799E-0007
  0.57500E+0004 -0.28782E+0004  0.21571E-0008  0.23529E-0007 -0.19755E-0007
  0.55000E+0004 -0.28684E+0004 -0.33890E-0009  0.21276E-0007 -0.19770E-0007
  0.55432E+0004 -0.28683E+0004 -0.36491E-0010  0.21505E-0007 -0.19729E-0007
  0.56250E+0004 -0.28681E+0004  0.58547E-0009  0.21982E-0007 -0.19650E-0007
  0.57068E+0004 -0.28678E+0004  0.12693E-0008  0.22515E-0007 -0.19573E-0007
  0.57500E+0004 -0.28677E+0004  0.16540E-0008  0.22819E-0007 -0.19533E-0007
  0.55000E+0004 -0.28486E+0004 -0.12781E-0008  0.19830E-0007 -0.19250E-0007
  0.55432E+0004 -0.28485E+0004 -0.98256E-0009  0.20063E-0007 -0.19215E-0007
  0.56250E+0004 -0.28482E+0004 -0.37116E-0009  0.20549E-0007 -0.19151E-0007
  0.57068E+0004 -0.28479E+0004  0.30575E-0009  0.21095E-0007 -0.19090E-0007
  0.57500E+0004 -0.28478E+0004  0.68835E-0009  0.21407E-0007 -0.19060E-0007
  0.55000E+0004 -0.28288E+0004 -0.22126E-0008  0.18308E-0007 -0.18656E-0007
  0.55432E+0004 -0.28286E+0004 -0.19262E-0008  0.18542E-0007 -0.18628E-0007
  0.56250E+0004 -0.28283E+0004 -0.13301E-0008  0.19035E-0007 -0.18580E-0007
  0.57068E+0004 -0.28280E+0004 -0.66504E-0009  0.19592E-0007 -0.18537E-0007
  0.57500E+0004 -0.28278E+0004 -0.28714E-0009  0.19911E-0007 -0.18516E-0007
  0.55000E+0004 -0.28183E+0004 -0.27010E-0008  0.17476E-0007 -0.18312E-0007
  0.55432E+0004 -0.28182E+0004 -0.24205E-0008  0.17711E-0007 -0.18289E-0007
  0.56250E+0004 -0.28178E+0004 -0.18343E-0008  0.18206E-0007 -0.18249E-0007
  0.57068E+0004 -0.28175E+0004 -0.11776E-0008  0.18767E-0007 -0.18216E-0007
  0.57500E+0004 -0.28173E+0004 -0.80329E-0009  0.19090E-0007 -0.18200E-0007
  0.57500E+0004 -0.28782E+0004  0.21571E-0008  0.23529E-0007 -0.19755E-0007
  0.57932E+0004 -0.28781E+0004  0.25558E-0008  0.23840E-0007 -0.19710E-0007
  0.58750E+0004 -0.28778E+0004  0.33507E-0008  0.24468E-0007 -0.19627E-0007
  0.59568E+0004 -0.28775E+0004  0.41916E-0008  0.25143E-0007 -0.19548E-0007
  0.60000E+0004 -0.28774E+0004  0.46517E-0008  0.25517E-0007 -0.19508E-0007
  0.57500E+0004 -0.28677E+0004  0.16540E-0008  0.22819E-0007 -0.19533E-0007
  0.57932E+0004 -0.28675E+0004  0.20532E-0008  0.23136E-0007 -0.19493E-0007
  0.58750E+0004 -0.28673E+0004  0.28508E-0008  0.23776E-0007 -0.19420E-0007
  0.59568E+0004 -0.28670E+0004  0.36971E-0008  0.24467E-0007 -0.19352E-0007
  0.60000E+0004 -0.28668E+0004  0.41613E-0008  0.24850E-0007 -0.19318E-0007
  0.57500E+0004 -0.28478E+0004  0.68835E-0009  0.21407E-0007 -0.19060E-0007
  0.57932E+0004 -0.28476E+0004  0.10865E-0008  0.21733E-0007 -0.19030E-0007
  0.58750E+0004 -0.28473E+0004  0.18858E-0008  0.22396E-0007 -0.18976E-0007
  0.59568E+0004 -0.28469E+0004  0.27389E-0008  0.23113E-0007 -0.18929E-0007
  0.60000E+0004 -0.28468E+0004  0.32087E-0008  0.23513E-0007 -0.18906E-0007
  0.57500E+0004 -0.28278E+0004 -0.28714E-0009  0.19911E-0007 -0.18516E-0007
  0.57932E+0004 -0.28276E+0004  0.10736E-0009  0.20246E-0007 -0.18496E-0007
  0.58750E+0004 -0.28273E+0004  0.90326E-0009  0.20928E-0007 -0.18463E-0007
  0.59568E+0004 -0.28269E+0004  0.17581E-0008  0.21669E-0007 -0.18437E-0007
  0.60000E+0004 -0.28267E+0004  0.22311E-0008  0.22084E-0007 -0.18426E-0007
  0.57500E+0004 -0.28173E+0004 -0.80329E-0009  0.19090E-0007 -0.18200E-0007
  0.57932E+0004 -0.28171E+0004 -0.41183E-0009  0.19429E-0007 -0.18186E-0007
  0.58750E+0004 -0.28167E+0004  0.38016E-0009  0.20119E-0007 -0.18164E-0007
  0.59568E+0004 -0.28163E+0004  0.12337E-0008  0.20872E-0007 -0.18150E-0007
  0.60000E+0004 -0.28161E+0004  0.17072E-0008  0.21294E-0007 -0.18146E-0007
  0.60000E+0004 -0.28774E+0004  0.46517E-0008  0.25517E-0007 -0.19508E-0007
  0.60432E+0004 -0.28772E+0004  0.51189E-0008  0.25897E-0007 -0.19468E-0007
  0.61250E+0004 -0.28768E+0004  0.60285E-0008  0.26648E-0007 -0.19397E-0007
  0.62068E+0004 -0.28765E+0004  0.69618E-0008  0.27429E-0007 -0.19332E-0007
  0.62500E+0004 -0.28763E+0004  0.74611E-0008  0.27852E-0007 -0.19299E-0007
  0.60000E+0004 -0.28668E+0004  0.41613E-0008  0.24850E-0007 -0.19318E-0007
  0.60432E+0004 -0.28666E+0004  0.46330E-0008  0.25240E-0007 -0.19284E-0007
  0.61250E+0004 -0.28662E+0004  0.55534E-0008  0.26011E-0007 -0.19225E-0007
  0.62068E+0004 -0.28658E+0004  0.65006E-0008  0.26816E-0007 -0.19172E-0007
  0.62500E+0004 -0.28656E+0004  0.70084E-0008  0.27253E-0007 -0.19146E-0007
  0.60000E+0004 -0.28468E+0004  0.32087E-0008  0.23513E-0007 -0.18906E-0007
  0.60432E+0004 -0.28465E+0004  0.36871E-0008  0.23920E-0007 -0.18884E-0007
  0.61250E+0004 -0.28460E+0004  0.46246E-0008  0.24728E-0007 -0.18847E-0007
  0.62068E+0004 -0.28456E+0004  0.55948E-0008  0.25576E-0007 -0.18818E-0007
  0.62500E+0004 -0.28453E+0004  0.61172E-0008  0.26037E-0007 -0.18806E-0007
  0.60000E+0004 -0.28267E+0004  0.22311E-0008  0.22084E-0007 -0.18426E-0007
  0.60432E+0004 -0.28264E+0004  0.27135E-0008  0.22506E-0007 -0.18416E-0007
  0.61250E+0004 -0.28259E+0004  0.36633E-0008  0.23347E-0007 -0.18402E-0007
  0.62068E+0004 -0.28254E+0004  0.46519E-0008  0.24235E-0007 -0.18398E-0007
  0.62500E+0004 -0.28251E+0004  0.51864E-0008  0.24720E-0007 -0.18400E-0007
  0.60000E+0004 -0.28161E+0004  0.17072E-0008  0.21294E-0007 -0.18146E-0007
  0.60432E+0004 -0.28158E+0004  0.21908E-0008  0.21724E-0007 -0.18141E-0007
  0.61250E+0004 -0.28153E+0004  0.31448E-0008  0.22581E-0007 -0.18140E-0007
  0.62068E+0004 -0.28147E+0004  0.41411E-0008  0.23488E-0007 -0.18149E-0007
  0.62500E+0004 -0.28144E+0004  0.46810E-0008  0.23985E-0007 -0.18158E-0007
  0.62500E+0004 -0.28763E+0004  0.74611E-0008  0.27852E-0007 -0.19299E-0007
  0.62932E+0004 -0.28760E+0004  0.79594E-0008  0.28274E-0007 -0.19267E-0007
  0.63750E+0004 -0.28754E+0004  0.89077E-0008  0.29085E-0007 -0.19210E-0007
  0.64568E+0004 -0.28749E+0004  0.98521E-0008  0.29900E-0007 -0.19156E-0007
  0.65000E+0004 -0.28746E+0004  0.10346E-0007  0.30328E-0007 -0.19128E-0007
  0.62500E+0004 -0.28656E+0004  0.70084E-0008  0.27253E-0007 -0.19146E-0007
  0.62932E+0004 -0.28653E+0004  0.75157E-0008  0.27689E-0007 -0.19121E-0007
  0.63750E+0004 -0.28647E+0004  0.84834E-0008  0.28530E-0007 -0.19078E-0007
  0.64568E+0004 -0.28641E+0004  0.94502E-0008  0.29379E-0007 -0.19039E-0007
  0.65000E+0004 -0.28638E+0004  0.99567E-0008  0.29826E-0007 -0.19019E-0007
  0.62500E+0004 -0.28453E+0004  0.61172E-0008  0.26037E-0007 -0.18806E-0007
  0.62932E+0004 -0.28450E+0004  0.66398E-0008  0.26499E-0007 -0.18794E-0007
  0.63750E+0004 -0.28443E+0004  0.76413E-0008  0.27395E-0007 -0.18778E-0007
  0.64568E+0004 -0.28436E+0004  0.86479E-0008  0.28305E-0007 -0.18767E-0007
  0.65000E+0004 -0.28433E+0004  0.91778E-0008  0.28788E-0007 -0.18764E-0007
  0.62500E+0004 -0.28251E+0004  0.51864E-0008  0.24720E-0007 -0.18400E-0007
  0.62932E+0004 -0.28247E+0004  0.57221E-0008  0.25206E-0007 -0.18401E-0007
  0.63750E+0004 -0.28239E+0004  0.67531E-0008  0.26151E-0007 -0.18411E-0007
  0.64568E+0004 -0.28231E+0004  0.77955E-0008  0.27119E-0007 -0.18430E-0007
  0.65000E+0004 -0.28227E+0004  0.83468E-0008  0.27636E-0007 -0.18443E-0007
  0.62500E+0004 -0.28144E+0004  0.46810E-0008  0.23985E-0007 -0.18158E-0007
  0.62932E+0004 -0.28140E+0004  0.52226E-0008  0.24483E-0007 -0.18167E-0007
  0.63750E+0004 -0.28132E+0004  0.62674E-0008  0.25453E-0007 -0.18191E-0007
  0.64568E+0004 -0.28123E+0004  0.73270E-0008  0.26451E-0007 -0.18225E-0007
  0.65000E+0004 -0.28119E+0004  0.78887E-0008  0.26984E-0007 -0.18246E-0007
  0.65000E+0004 -0.28746E+0004  0.10346E-0007  0.30328E-0007 -0.19128E-0007
  0.65432E+0004 -0.28742E+0004  0.10831E-0007  0.30748E-0007 -0.19099E-0007
  0.66250E+0004 -0.28735E+0004  0.11731E-0007  0.31528E-0007 -0.19042E-0007
  0.67068E+0004 -0.28728E+0004  0.12599E-0007  0.32275E-0007 -0.18979E-0007
  0.67500E+0004 -0.28724E+0004  0.13039E-0007  0.32651E-0007 -0.18942E-0007
  0.65000E+0004 -0.28638E+0004  0.99567E-0008  0.29826E-0007 -0.19019E-0007
  0.65432E+0004 -0.28634E+0004  0.10455E-0007  0.30266E-0007 -0.18999E-0007
  0.66250E+0004 -0.28626E+0004  0.11383E-0007  0.31088E-0007 -0.18960E-0007
  0.67068E+0004 -0.28618E+0004  0.12281E-0007  0.31881E-0007 -0.18917E-0007
  0.67500E+0004 -0.28614E+0004  0.12739E-0007  0.32283E-0007 -0.18890E-0007
  0.65000E+0004 -0.28433E+0004  0.91778E-0008  0.28788E-0007 -0.18764E-0007
  0.65432E+0004 -0.28428E+0004  0.97003E-0008  0.29264E-0007 -0.18760E-0007
  0.66250E+0004 -0.28419E+0004  0.10679E-0007  0.30161E-0007 -0.18754E-0007
  0.67068E+0004 -0.28410E+0004  0.11632E-0007  0.31038E-0007 -0.18747E-0007
  0.67500E+0004 -0.28406E+0004  0.12121E-0007  0.31488E-0007 -0.18741E-0007
  0.65000E+0004 -0.28227E+0004  0.83468E-0008  0.27636E-0007 -0.18443E-0007
  0.65432E+0004 -0.28222E+0004  0.88916E-0008  0.28147E-0007 -0.18455E-0007
  0.66250E+0004 -0.28212E+0004  0.99167E-0008  0.29116E-0007 -0.18482E-0007
  0.67068E+0004 -0.28202E+0004  0.10922E-0007  0.30073E-0007 -0.18510E-0007
  0.67500E+0004 -0.28197E+0004  0.11441E-0007  0.30568E-0007 -0.18524E-0007
  0.65000E+0004 -0.28119E+0004  0.78887E-0008  0.26984E-0007 -0.18246E-0007
  0.65432E+0004 -0.28114E+0004  0.84444E-0008  0.27513E-0007 -0.18267E-0007
  0.66250E+0004 -0.28103E+0004  0.94926E-0008  0.28517E-0007 -0.18311E-0007
  0.67068E+0004 -0.28092E+0004  0.10524E-0007  0.29515E-0007 -0.18358E-0007
  0.67500E+0004 -0.28087E+0004  0.11059E-0007  0.30034E-0007 -0.18383E-0007
  0.67500E+0004 -0.28724E+0004  0.13039E-0007  0.32651E-0007 -0.18942E-0007
  0.67932E+0004 -0.28720E+0004  0.13465E-0007  0.33010E-0007 -0.18901E-0007
  0.68750E+0004 -0.28712E+0004  0.14232E-0007  0.33641E-0007 -0.18808E-0007
  0.69568E+0004 -0.28704E+0004  0.14936E-0007  0.34194E-0007 -0.18693E-0007
  0.70000E+0004 -0.28700E+0004  0.15280E-0007  0.34448E-0007 -0.18619E-0007
  0.67500E+0004 -0.28614E+0004  0.12739E-0007  0.32283E-0007 -0.18890E-0007
  0.67932E+0004 -0.28610E+0004  0.13182E-0007  0.32668E-0007 -0.18860E-0007
  0.68750E+0004 -0.28601E+0004  0.13983E-0007  0.33353E-0007 -0.18791E-0007
  0.69568E+0004 -0.28592E+0004  0.14725E-0007  0.33965E-0007 -0.18700E-0007
  0.70000E+0004 -0.28587E+0004  0.15089E-0007  0.34252E-0007 -0.18641E-0007
  0.67500E+0004 -0.28406E+0004  0.12121E-0007  0.31488E-0007 -0.18741E-0007
  0.67932E+0004 -0.28400E+0004  0.12596E-0007  0.31922E-0007 -0.18732E-0007
  0.68750E+0004 -0.28390E+0004  0.13462E-0007  0.32708E-0007 -0.18706E-0007
  0.69568E+0004 -0.28380E+0004  0.14272E-0007  0.33428E-0007 -0.18662E-0007
  0.70000E+0004 -0.28375E+0004  0.14674E-0007  0.33776E-0007 -0.18629E-0007
  0.67500E+0004 -0.28197E+0004  0.11441E-0007  0.30568E-0007 -0.18524E-0007
  0.67932E+0004 -0.28191E+0004  0.11947E-0007  0.31051E-0007 -0.18536E-0007
  0.68750E+0004 -0.28179E+0004  0.12876E-0007  0.31933E-0007 -0.18553E-0007
  0.69568E+0004 -0.28168E+0004  0.13753E-0007  0.32759E-0007 -0.18555E-0007
  0.70000E+0004 -0.28162E+0004  0.14192E-0007  0.33167E-0007 -0.18548E-0007
  0.67500E+0004 -0.28087E+0004  0.11059E-0007  0.30034E-0007 -0.18383E-0007
  0.67932E+0004 -0.28080E+0004  0.11581E-0007  0.30541E-0007 -0.18406E-0007
  0.68750E+0004 -0.28068E+0004  0.12540E-0007  0.31473E-0007 -0.18444E-0007
  0.69568E+0004 -0.28056E+0004  0.13452E-0007  0.32353E-0007 -0.18471E-0007
  0.70000E+0004 -0.28049E+0004  0.13911E-0007  0.32792E-0007 -0.18478E-0007
  0.70000E+0004 -0.28700E+0004  0.15280E-0007  0.34448E-0007 -0.18619E-0007
  0.70432E+0004 -0.28695E+0004  0.15602E-0007  0.34674E-0007 -0.18537E-0007
  0.71250E+0004 -0.28686E+0004  0.16152E-0007  0.35014E-0007 -0.18348E-0007
  0.72068E+0004 -0.28677E+0004  0.16614E-0007  0.35226E-0007 -0.18113E-0007
  0.72500E+0004 -0.28673E+0004  0.16821E-0007  0.35281E-0007 -0.17967E-0007
  0.70000E+0004 -0.28587E+0004  0.15089E-0007  0.34252E-0007 -0.18641E-0007
  0.70432E+0004 -0.28582E+0004  0.15432E-0007  0.34510E-0007 -0.18572E-0007
  0.71250E+0004 -0.28573E+0004  0.16022E-0007  0.34917E-0007 -0.18413E-0007
  0.72068E+0004 -0.28563E+0004  0.16526E-0007  0.35200E-0007 -0.18210E-0007
  0.72500E+0004 -0.28558E+0004  0.16755E-0007  0.35294E-0007 -0.18081E-0007
  0.70000E+0004 -0.28375E+0004  0.14674E-0007  0.33776E-0007 -0.18629E-0007
  0.70432E+0004 -0.28369E+0004  0.15056E-0007  0.34098E-0007 -0.18588E-0007
  0.71250E+0004 -0.28358E+0004  0.15722E-0007  0.34630E-0007 -0.18484E-0007
  0.72068E+0004 -0.28347E+0004  0.16306E-0007  0.35047E-0007 -0.18340E-0007
  0.72500E+0004 -0.28341E+0004  0.16578E-0007  0.35214E-0007 -0.18244E-0007
  0.70000E+0004 -0.28162E+0004  0.14192E-0007  0.33167E-0007 -0.18548E-0007
  0.70432E+0004 -0.28155E+0004  0.14612E-0007  0.33550E-0007 -0.18535E-0007
  0.71250E+0004 -0.28143E+0004  0.15353E-0007  0.34206E-0007 -0.18486E-0007
  0.72068E+0004 -0.28130E+0004  0.16015E-0007  0.34755E-0007 -0.18401E-0007
  0.72500E+0004 -0.28124E+0004  0.16329E-0007  0.34994E-0007 -0.18338E-0007
  0.70000E+0004 -0.28049E+0004  0.13911E-0007  0.32792E-0007 -0.18478E-0007
  0.70432E+0004 -0.28042E+0004  0.14350E-0007  0.33207E-0007 -0.18478E-0007
  0.71250E+0004 -0.28029E+0004  0.15130E-0007  0.33927E-0007 -0.18458E-0007
  0.72068E+0004 -0.28016E+0004  0.15833E-0007  0.34544E-0007 -0.18404E-0007
  0.72500E+0004 -0.28009E+0004  0.16170E-0007  0.34822E-0007 -0.18358E-0007
  0.72500E+0004 -0.28673E+0004  0.16821E-0007  0.35281E-0007 -0.17967E-0007
  0.72932E+0004 -0.28668E+0004  0.17000E-0007  0.35294E-0007 -0.17806E-0007
  0.73750E+0004 -0.28658E+0004  0.17260E-0007  0.35194E-0007 -0.17450E-0007
  0.74568E+0004 -0.28649E+0004  0.17412E-0007  0.34922E-0007 -0.17023E-0007
  0.75000E+0004 -0.28644E+0004  0.17446E-0007  0.34703E-0007 -0.16768E-0007
  0.72500E+0004 -0.28558E+0004  0.16755E-0007  0.35294E-0007 -0.18081E-0007
  0.72932E+0004 -0.28553E+0004  0.16957E-0007  0.35347E-0007 -0.17937E-0007
  0.73750E+0004 -0.28542E+0004  0.17262E-0007  0.35325E-0007 -0.17615E-0007
  0.74568E+0004 -0.28532E+0004  0.17458E-0007  0.35132E-0007 -0.17225E-0007
  0.75000E+0004 -0.28527E+0004  0.17516E-0007  0.34956E-0007 -0.16989E-0007
  0.72500E+0004 -0.28341E+0004  0.16578E-0007  0.35214E-0007 -0.18244E-0007
  0.72932E+0004 -0.28335E+0004  0.16823E-0007  0.35342E-0007 -0.18134E-0007
  0.73750E+0004 -0.28323E+0004  0.17211E-0007  0.35467E-0007 -0.17878E-0007
  0.74568E+0004 -0.28311E+0004  0.17493E-0007  0.35426E-0007 -0.17557E-0007
  0.75000E+0004 -0.28305E+0004  0.17596E-0007  0.35332E-0007 -0.17358E-0007
  0.72500E+0004 -0.28124E+0004  0.16329E-0007  0.34994E-0007 -0.18338E-0007
  0.72932E+0004 -0.28116E+0004  0.16618E-0007  0.35197E-0007 -0.18261E-0007
  0.73750E+0004 -0.28103E+0004  0.17090E-0007  0.35469E-0007 -0.18073E-0007
  0.74568E+0004 -0.28090E+0004  0.17458E-0007  0.35582E-0007 -0.17822E-0007
  0.75000E+0004 -0.28083E+0004  0.17607E-0007  0.35571E-0007 -0.17661E-0007
  0.72500E+0004 -0.28009E+0004  0.16170E-0007  0.34822E-0007 -0.18358E-0007
  0.72932E+0004 -0.28001E+0004  0.16481E-0007  0.35064E-0007 -0.18300E-0007
  0.73750E+0004 -0.27987E+0004  0.16997E-0007  0.35413E-0007 -0.18147E-0007
  0.74568E+0004 -0.27973E+0004  0.17411E-0007  0.35607E-0007 -0.17934E-0007
  0.75000E+0004 -0.27966E+0004  0.17585E-0007  0.35640E-0007 -0.17793E-0007
  0.75000E+0004 -0.28644E+0004  0.17446E-0007  0.34703E-0007 -0.16768E-0007
  0.75432E+0004 -0.28638E+0004  0.17447E-0007  0.34432E-0007 -0.16491E-0007
  0.76250E+0004 -0.28628E+0004  0.17356E-0007  0.33764E-0007 -0.15904E-0007
  0.77068E+0004 -0.28618E+0004  0.17138E-0007  0.32888E-0007 -0.15232E-0007
  0.77500E+0004 -0.28613E+0004  0.16971E-0007  0.32339E-0007 -0.14842E-0007
  0.75000E+0004 -0.28527E+0004  0.17516E-0007  0.34956E-0007 -0.16989E-0007
  0.75432E+0004 -0.28521E+0004  0.17541E-0007  0.34728E-0007 -0.16732E-0007
  0.76250E+0004 -0.28510E+0004  0.17495E-0007  0.34142E-0007 -0.16181E-0007
  0.77068E+0004 -0.28499E+0004  0.17323E-0007  0.33349E-0007 -0.15546E-0007
  0.77500E+0004 -0.28493E+0004  0.17180E-0007  0.32844E-0007 -0.15175E-0007
  0.75000E+0004 -0.28305E+0004  0.17596E-0007  0.35332E-0007 -0.17358E-0007
  0.75432E+0004 -0.28298E+0004  0.17667E-0007  0.35187E-0007 -0.17139E-0007
  0.76250E+0004 -0.28285E+0004  0.17709E-0007  0.34761E-0007 -0.16661E-0007
  0.77068E+0004 -0.28273E+0004  0.17625E-0007  0.34128E-0007 -0.16098E-0007
  0.77500E+0004 -0.28266E+0004  0.17528E-0007  0.33706E-0007 -0.15765E-0007
  0.75000E+0004 -0.28083E+0004  0.17607E-0007  0.35571E-0007 -0.17661E-0007
  0.75432E+0004 -0.28075E+0004  0.17725E-0007  0.35510E-0007 -0.17481E-0007
  0.76250E+0004 -0.28061E+0004  0.17856E-0007  0.35245E-0007 -0.17077E-0007
  0.77068E+0004 -0.28046E+0004  0.17861E-0007  0.34776E-0007 -0.16589E-0007
  0.77500E+0004 -0.28039E+0004  0.17811E-0007  0.34441E-0007 -0.16295E-0007
  0.75000E+0004 -0.27966E+0004  0.17585E-0007  0.35640E-0007 -0.17793E-0007
  0.75432E+0004 -0.27957E+0004  0.17727E-0007  0.35623E-0007 -0.17633E-0007
  0.76250E+0004 -0.27942E+0004  0.17905E-0007  0.35445E-0007 -0.17269E-0007
  0.77068E+0004 -0.27927E+0004  0.17958E-0007  0.35064E-0007 -0.16822E-0007
  0.77500E+0004 -0.27919E+0004  0.17934E-0007  0.34776E-0007 -0.16550E-0007
  0.77500E+0004 -0.28613E+0004  0.16971E-0007  0.32339E-0007 -0.14842E-0007
  0.77932E+0004 -0.28607E+0004  0.16767E-0007  0.31733E-0007 -0.14430E-0007
  0.78750E+0004 -0.28596E+0004  0.16277E-0007  0.30415E-0007 -0.13583E-0007
  0.79568E+0004 -0.28585E+0004  0.15650E-0007  0.28878E-0007 -0.12652E-0007
  0.80000E+0004 -0.28579E+0004  0.15263E-0007  0.27978E-0007 -0.12129E-0007
  0.77500E+0004 -0.28493E+0004  0.17180E-0007  0.32844E-0007 -0.15175E-0007
  0.77932E+0004 -0.28487E+0004  0.17000E-0007  0.32280E-0007 -0.14782E-0007
  0.78750E+0004 -0.28474E+0004  0.16554E-0007  0.31042E-0007 -0.13970E-0007
  0.79568E+0004 -0.28462E+0004  0.15970E-0007  0.29581E-0007 -0.13071E-0007
  0.80000E+0004 -0.28456E+0004  0.15605E-0007  0.28720E-0007 -0.12564E-0007
  0.77500E+0004 -0.28266E+0004  0.17528E-0007  0.33706E-0007 -0.15765E-0007
  0.77932E+0004 -0.28259E+0004  0.17394E-0007  0.33226E-0007 -0.15409E-0007
  0.78750E+0004 -0.28245E+0004  0.17035E-0007  0.32144E-0007 -0.14665E-0007
  0.79568E+0004 -0.28231E+0004  0.16535E-0007  0.30834E-0007 -0.13831E-0007
  0.80000E+0004 -0.28223E+0004  0.16214E-0007  0.30050E-0007 -0.13356E-0007
  0.77500E+0004 -0.28039E+0004  0.17811E-0007  0.34441E-0007 -0.16295E-0007
  0.77932E+0004 -0.28030E+0004  0.17725E-0007  0.34048E-0007 -0.15978E-0007
  0.78750E+0004 -0.28015E+0004  0.17455E-0007  0.33128E-0007 -0.15307E-0007
  0.79568E+0004 -0.27999E+0004  0.17043E-0007  0.31977E-0007 -0.14543E-0007
  0.80000E+0004 -0.27991E+0004  0.16767E-0007  0.31274E-0007 -0.14102E-0007
  0.77500E+0004 -0.27919E+0004  0.17934E-0007  0.34776E-0007 -0.16550E-0007
  0.77932E+0004 -0.27910E+0004  0.17873E-0007  0.34429E-0007 -0.16254E-0007
  0.78750E+0004 -0.27894E+0004  0.17651E-0007  0.33597E-0007 -0.15622E-0007
  0.79568E+0004 -0.27877E+0004  0.17287E-0007  0.32533E-0007 -0.14897E-0007
  0.80000E+0004 -0.27868E+0004  0.17036E-0007  0.31874E-0007 -0.14476E-0007
  0.80000E+0004 -0.28579E+0004  0.15263E-0007  0.27978E-0007 -0.12129E-0007
  0.80432E+0004 -0.28573E+0004  0.14838E-0007  0.27023E-0007 -0.11587E-0007
  0.81250E+0004 -0.28561E+0004  0.13927E-0007  0.25050E-0007 -0.10504E-0007
  0.82068E+0004 -0.28549E+0004  0.12879E-0007  0.22878E-0007 -0.93596E-0008
  0.82500E+0004 -0.28543E+0004  0.12273E-0007  0.21656E-0007 -0.87342E-0008
  0.80000E+0004 -0.28456E+0004  0.15605E-0007  0.28720E-0007 -0.12564E-0007
  0.80432E+0004 -0.28449E+0004  0.15202E-0007  0.27801E-0007 -0.12036E-0007
  0.81250E+0004 -0.28436E+0004  0.14330E-0007  0.25894E-0007 -0.10979E-0007
  0.82068E+0004 -0.28424E+0004  0.13319E-0007  0.23781E-0007 -0.98554E-0008
  0.82500E+0004 -0.28417E+0004  0.12730E-0007  0.22587E-0007 -0.92390E-0008
  0.80000E+0004 -0.28223E+0004  0.16214E-0007  0.30050E-0007 -0.13356E-0007
  0.80432E+0004 -0.28216E+0004  0.15854E-0007  0.29205E-0007 -0.12859E-0007
  0.81250E+0004 -0.28201E+0004  0.15060E-0007  0.27432E-0007 -0.11854E-0007
  0.82068E+0004 -0.28186E+0004  0.14122E-0007  0.25440E-0007 -0.10776E-0007
  0.82500E+0004 -0.28178E+0004  0.13569E-0007  0.24303E-0007 -0.10179E-0007
  0.80000E+0004 -0.27991E+0004  0.16767E-0007  0.31274E-0007 -0.14102E-0007
  0.80432E+0004 -0.27982E+0004  0.16452E-0007  0.30509E-0007 -0.13639E-0007
  0.81250E+0004 -0.27965E+0004  0.15741E-0007  0.28879E-0007 -0.12693E-0007
  0.82068E+0004 -0.27949E+0004  0.14881E-0007  0.27019E-0007 -0.11666E-0007
  0.82500E+0004 -0.27940E+0004  0.14367E-0007  0.25948E-0007 -0.11093E-0007
  0.80000E+0004 -0.27868E+0004  0.17036E-0007  0.31874E-0007 -0.14476E-0007
  0.80432E+0004 -0.27859E+0004  0.16745E-0007  0.31153E-0007 -0.14031E-0007
  0.81250E+0004 -0.27841E+0004  0.16079E-0007  0.29603E-0007 -0.13119E-0007
  0.82068E+0004 -0.27823E+0004  0.15262E-0007  0.27818E-0007 -0.12121E-0007
  0.82500E+0004 -0.27814E+0004  0.14770E-0007  0.26783E-0007 -0.11562E-0007
  0.82500E+0004 -0.28543E+0004  0.12273E-0007  0.21656E-0007 -0.87342E-0008
  0.82932E+0004 -0.28537E+0004  0.11628E-0007  0.20381E-0007 -0.80936E-0008
  0.83750E+0004 -0.28527E+0004  0.10312E-0007  0.17839E-0007 -0.68517E-0008
  0.84568E+0004 -0.28516E+0004  0.88806E-0008  0.15156E-0007 -0.55869E-0008
  0.85000E+0004 -0.28510E+0004  0.80839E-0008  0.13693E-0007 -0.49157E-0008
  0.82500E+0004 -0.28417E+0004  0.12730E-0007  0.22587E-0007 -0.92390E-0008
  0.82932E+0004 -0.28411E+0004  0.12102E-0007  0.21337E-0007 -0.86057E-0008
  0.83750E+0004 -0.28399E+0004  0.10814E-0007  0.18834E-0007 -0.73735E-0008
  0.84568E+0004 -0.28388E+0004  0.94051E-0008  0.16180E-0007 -0.61123E-0008
  0.85000E+0004 -0.28382E+0004  0.86180E-0008  0.14728E-0007 -0.54405E-0008
  0.82500E+0004 -0.28178E+0004  0.13569E-0007  0.24303E-0007 -0.10179E-0007
  0.82932E+0004 -0.28171E+0004  0.12975E-0007  0.23105E-0007 -0.95628E-0008
  0.83750E+0004 -0.28158E+0004  0.11744E-0007  0.20689E-0007 -0.83545E-0008
  0.84568E+0004 -0.28145E+0004  0.10385E-0007  0.18100E-0007 -0.71059E-0008
  0.85000E+0004 -0.28138E+0004  0.96191E-0008  0.16674E-0007 -0.64360E-0008
  0.82500E+0004 -0.27940E+0004  0.14367E-0007  0.25948E-0007 -0.11093E-0007
  0.82932E+0004 -0.27932E+0004  0.13810E-0007  0.24810E-0007 -0.10497E-0007
  0.83750E+0004 -0.27917E+0004  0.12644E-0007  0.22493E-0007 -0.93204E-0008
  0.84568E+0004 -0.27902E+0004  0.11340E-0007  0.19985E-0007 -0.80922E-0008
  0.85000E+0004 -0.27894E+0004  0.10600E-0007  0.18593E-0007 -0.74282E-0008
  0.82500E+0004 -0.27814E+0004  0.14770E-0007  0.26783E-0007 -0.11562E-0007
  0.82932E+0004 -0.27806E+0004  0.14234E-0007  0.25679E-0007 -0.10979E-0007
  0.83750E+0004 -0.27790E+0004  0.13105E-0007  0.23421E-0007 -0.98220E-0008
  0.84568E+0004 -0.27774E+0004  0.11833E-0007  0.20961E-0007 -0.86077E-0008
  0.85000E+0004 -0.27766E+0004  0.11108E-0007  0.19590E-0007 -0.79484E-0008
  0.85000E+0004 -0.28510E+0004  0.80839E-0008  0.13693E-0007 -0.49157E-0008
  0.85432E+0004 -0.28507E+0004  0.72540E-0008  0.12190E-0007 -0.42381E-0008
  0.86250E+0004 -0.28499E+0004  0.56190E-0008  0.92864E-0008 -0.29644E-0008
  0.87068E+0004 -0.28492E+0004  0.39204E-0008  0.63423E-0008 -0.17197E-0008
  0.87500E+0004 -0.28488E+0004  0.30066E-0008  0.47869E-0008 -0.10809E-0008
  0.85000E+0004 -0.28382E+0004  0.86180E-0008  0.14728E-0007 -0.54405E-0008
  0.85432E+0004 -0.28378E+0004  0.77956E-0008  0.13230E-0007 -0.47599E-0008
  0.86250E+0004 -0.28370E+0004  0.61695E-0008  0.10327E-0007 -0.34755E-0008
  0.87068E+0004 -0.28362E+0004  0.44727E-0008  0.73710E-0008 -0.22137E-0008
  0.87500E+0004 -0.28358E+0004  0.35568E-0008  0.58037E-0008 -0.15634E-0008
  0.85000E+0004 -0.28138E+0004  0.96191E-0008  0.16674E-0007 -0.64360E-0008
  0.85432E+0004 -0.28133E+0004  0.88140E-0008  0.15194E-0007 -0.57528E-0008
  0.86250E+0004 -0.28124E+0004  0.72111E-0008  0.12305E-0007 -0.44538E-0008
  0.87068E+0004 -0.28115E+0004  0.55241E-0008  0.93376E-0008 -0.31650E-0008
  0.87500E+0004 -0.28110E+0004  0.46076E-0008  0.77539E-0008 -0.24954E-0008
  0.85000E+0004 -0.27894E+0004  0.10600E-0007  0.18593E-0007 -0.74282E-0008
  0.85432E+0004 -0.27889E+0004  0.98169E-0008  0.17139E-0007 -0.67464E-0008
  0.86250E+0004 -0.27879E+0004  0.82455E-0008  0.14280E-0007 -0.54405E-0008
  0.87068E+0004 -0.27868E+0004  0.65768E-0008  0.11317E-0007 -0.41320E-0008
  0.87500E+0004 -0.27863E+0004  0.56643E-0008  0.97258E-0008 -0.34469E-0008
  0.85000E+0004 -0.27766E+0004  0.11108E-0007  0.19590E-0007 -0.79484E-0008
  0.85432E+0004 -0.27760E+0004  0.10338E-0007  0.18153E-0007 -0.72692E-0008
  0.86250E+0004 -0.27749E+0004  0.87864E-0008  0.15317E-0007 -0.59628E-0008
  0.87068E+0004 -0.27738E+0004  0.71308E-0008  0.12364E-0007 -0.46469E-0008
  0.87500E+0004 -0.27732E+0004  0.62222E-0008  0.10771E-0007 -0.39552E-0008
  0.87500E+0004 -0.28488E+0004  0.30066E-0008  0.47869E-0008 -0.10809E-0008
  0.87932E+0004 -0.28485E+0004  0.20811E-0008  0.32302E-0008 -0.45394E-0009
  0.88750E+0004 -0.28480E+0004  0.32088E-0009  0.32080E-0009  0.68218E-0009
  0.89568E+0004 -0.28474E+0004 -0.14228E-0008 -0.24968E-0008  0.17368E-0008
  0.90000E+0004 -0.28472E+0004 -0.23256E-0008 -0.39306E-0008  0.22551E-0008
  0.87500E+0004 -0.28358E+0004  0.35568E-0008  0.58037E-0008 -0.15634E-0008
  0.87932E+0004 -0.28355E+0004  0.26267E-0008  0.42306E-0008 -0.92283E-0009
  0.88750E+0004 -0.28349E+0004  0.85168E-0009  0.12801E-0008  0.24335E-0009
  0.89568E+0004 -0.28343E+0004 -0.91460E-0009 -0.15915E-0008  0.13332E-0008
  0.90000E+0004 -0.28340E+0004 -0.18325E-0008 -0.30586E-0008  0.18719E-0008
  0.87500E+0004 -0.28110E+0004  0.46076E-0008  0.77539E-0008 -0.24954E-0008
  0.87932E+0004 -0.28107E+0004  0.36722E-0008  0.61558E-0008 -0.18317E-0008
  0.88750E+0004 -0.28100E+0004  0.18754E-0008  0.31381E-0008 -0.61295E-0009
  0.89568E+0004 -0.28093E+0004  0.72178E-0010  0.17422E-0009  0.53990E-0009
  0.90000E+0004 -0.28090E+0004 -0.87132E-0009 -0.13514E-0008  0.11156E-0008
  0.87500E+0004 -0.27863E+0004  0.56643E-0008  0.97258E-0008 -0.34469E-0008
  0.87932E+0004 -0.27859E+0004  0.47280E-0008  0.81109E-0008 -0.27636E-0008
  0.88750E+0004 -0.27851E+0004  0.29180E-0008  0.50408E-0008 -0.14983E-0008
  0.89568E+0004 -0.27843E+0004  0.10860E-0008  0.19983E-0008 -0.28775E-0009
  0.90000E+0004 -0.27839E+0004  0.12094E-0009  0.42101E-0009  0.32255E-0009
  0.87500E+0004 -0.27732E+0004  0.62222E-0008  0.10771E-0007 -0.39552E-0008
  0.87932E+0004 -0.27728E+0004  0.52874E-0008  0.91511E-0008 -0.32630E-0008
  0.88750E+0004 -0.27720E+0004  0.34739E-0008  0.60596E-0008 -0.19758E-0008
  0.89568E+0004 -0.27712E+0004  0.16300E-0008  0.29815E-0008 -0.73714E-0009
  0.90000E+0004 -0.27707E+0004  0.65544E-0009  0.13797E-0008 -0.10966E-0009
  0.90000E+0004 -0.28472E+0004 -0.23256E-0008 -0.39306E-0008  0.22551E-0008
  0.90432E+0004 -0.28469E+0004 -0.32107E-0008 -0.53198E-0008  0.27448E-0008
  0.91250E+0004 -0.28463E+0004 -0.48241E-0008 -0.78082E-0008  0.35881E-0008
  0.92068E+0004 -0.28458E+0004 -0.63274E-0008 -0.10073E-0007  0.43129E-0008
  0.92500E+0004 -0.28455E+0004 -0.70660E-0008 -0.11165E-0007  0.46447E-0008
  0.90000E+0004 -0.28340E+0004 -0.18325E-0008 -0.30586E-0008  0.18719E-0008
  0.90432E+0004 -0.28336E+0004 -0.27347E-0008 -0.44843E-0008  0.23831E-0008
  0.91250E+0004 -0.28330E+0004 -0.43861E-0008 -0.70497E-0008  0.32698E-0008
  0.92068E+0004 -0.28324E+0004 -0.59340E-0008 -0.94010E-0008  0.40407E-0008
  0.92500E+0004 -0.28321E+0004 -0.66985E-0008 -0.10541E-0007  0.43975E-0008
  0.90000E+0004 -0.28090E+0004 -0.87132E-0009 -0.13514E-0008  0.11156E-0008
  0.90432E+0004 -0.28086E+0004 -0.18032E-0008 -0.28417E-0008  0.16662E-0008
  0.91250E+0004 -0.28079E+0004 -0.35216E-0008 -0.55459E-0008  0.26330E-0008
  0.92068E+0004 -0.28072E+0004 -0.51500E-0008 -0.80550E-0008  0.34897E-0008
  0.92500E+0004 -0.28068E+0004 -0.59619E-0008 -0.92850E-0008  0.38935E-0008
  0.90000E+0004 -0.27839E+0004  0.12094E-0009  0.42101E-0009  0.32255E-0009
  0.90432E+0004 -0.27835E+0004 -0.83666E-0009 -0.11277E-0008  0.91021E-0009
  0.91250E+0004 -0.27827E+0004 -0.26154E-0008 -0.39603E-0008  0.19537E-0008
  0.92068E+0004 -0.27820E+0004 -0.43183E-0008 -0.66184E-0008  0.28939E-0008
  0.92500E+0004 -0.27815E+0004 -0.51748E-0008 -0.79345E-0008  0.33439E-0008
  0.90000E+0004 -0.27707E+0004  0.65544E-0009  0.13797E-0008 -0.10966E-0009
  0.90432E+0004 -0.27703E+0004 -0.31408E-0009 -0.19715E-0009  0.49659E-0009
  0.91250E+0004 -0.27695E+0004 -0.21217E-0008 -0.30927E-0008  0.15790E-0008
  0.92068E+0004 -0.27686E+0004 -0.38613E-0008 -0.58257E-0008  0.25621E-0008
  0.92500E+0004 -0.27682E+0004 -0.47401E-0008 -0.71854E-0008  0.30360E-0008
  0.92500E+0004 -0.28455E+0004 -0.70660E-0008 -0.11165E-0007  0.46447E-0008
  0.92932E+0004 -0.28452E+0004 -0.77627E-0008 -0.12181E-0007  0.49418E-0008
  0.93750E+0004 -0.28447E+0004 -0.89513E-0008 -0.13878E-0007  0.54047E-0008
  0.94568E+0004 -0.28443E+0004 -0.99477E-0008 -0.15254E-0007  0.57368E-0008
  0.95000E+0004 -0.28440E+0004 -0.10389E-0007 -0.15843E-0007  0.58598E-0008
  0.92500E+0004 -0.28321E+0004 -0.66985E-0008 -0.10541E-0007  0.43975E-0008
  0.92932E+0004 -0.28318E+0004 -0.74228E-0008 -0.11608E-0007  0.47200E-0008
  0.93750E+0004 -0.28313E+0004 -0.86670E-0008 -0.13405E-0007  0.52314E-0008
  0.94568E+0004 -0.28308E+0004 -0.97224E-0008 -0.14883E-0007  0.56114E-0008
  0.95000E+0004 -0.28305E+0004 -0.10196E-0007 -0.15527E-0007  0.57591E-0008
  0.92500E+0004 -0.28068E+0004 -0.59619E-0008 -0.92850E-0008  0.38935E-0008
  0.92932E+0004 -0.28065E+0004 -0.67368E-0008 -0.10446E-0007  0.42641E-0008
  0.93750E+0004 -0.28059E+0004 -0.80843E-0008 -0.12429E-0007  0.48675E-0008
  0.94568E+0004 -0.28053E+0004 -0.92504E-0008 -0.14102E-0007  0.53392E-0008
  0.95000E+0004 -0.28050E+0004 -0.97843E-0008 -0.14850E-0007  0.55344E-0008
  0.92500E+0004 -0.27815E+0004 -0.51748E-0008 -0.79345E-0008  0.33439E-0008
  0.92932E+0004 -0.27812E+0004 -0.59981E-0008 -0.91866E-0008  0.37620E-0008
  0.93750E+0004 -0.27805E+0004 -0.74454E-0008 -0.11352E-0007  0.44573E-0008
  0.94568E+0004 -0.27798E+0004 -0.87201E-0008 -0.13218E-0007  0.50216E-0008
  0.95000E+0004 -0.27795E+0004 -0.93140E-0008 -0.14070E-0007  0.52651E-0008
  0.92500E+0004 -0.27682E+0004 -0.47401E-0008 -0.71854E-0008  0.30360E-0008
  0.92932E+0004 -0.27678E+0004 -0.55878E-0008 -0.84842E-0008  0.34788E-0008
  0.93750E+0004 -0.27671E+0004 -0.70862E-0008 -0.10744E-0007  0.42223E-0008
  0.94568E+0004 -0.27664E+0004 -0.84171E-0008 -0.12710E-0007  0.48355E-0008
  0.95000E+0004 -0.27660E+0004 -0.90422E-0008 -0.13617E-0007  0.51048E-0008
  0.95000E+0004 -0.28440E+0004 -0.10389E-0007 -0.15843E-0007  0.58598E-0008
  0.95432E+0004 -0.28439E+0004 -0.10771E-0007 -0.16341E-0007  0.59488E-0008
  0.96250E+0004 -0.28438E+0004 -0.11319E-0007 -0.17011E-0007  0.60228E-0008
  0.97068E+0004 -0.28436E+0004 -0.11630E-0007 -0.17328E-0007  0.59809E-0008
  0.97500E+0004 -0.28436E+0004 -0.11697E-0007 -0.17355E-0007  0.59156E-0008
  0.95000E+0004 -0.28305E+0004 -0.10196E-0007 -0.15527E-0007  0.57591E-0008
  0.95432E+0004 -0.28305E+0004 -0.10611E-0007 -0.16080E-0007  0.58725E-0008
  0.96250E+0004 -0.28303E+0004 -0.11220E-0007 -0.16853E-0007  0.59904E-0008
  0.97068E+0004 -0.28301E+0004 -0.11592E-0007 -0.17267E-0007  0.59887E-0008
  0.97500E+0004 -0.28300E+0004 -0.11691E-0007 -0.17343E-0007  0.59428E-0008
  0.95000E+0004 -0.28050E+0004 -0.97843E-0008 -0.14850E-0007  0.55344E-0008
  0.95432E+0004 -0.28049E+0004 -0.10261E-0007 -0.15508E-0007  0.56950E-0008
  0.96250E+0004 -0.28047E+0004 -0.10990E-0007 -0.16478E-0007  0.58985E-0008
  0.97068E+0004 -0.28045E+0004 -0.11479E-0007 -0.17083E-0007  0.59758E-0008
  0.97500E+0004 -0.28044E+0004 -0.11638E-0007 -0.17254E-0007  0.59685E-0008
  0.95000E+0004 -0.27795E+0004 -0.93140E-0008 -0.14070E-0007  0.52651E-0008
  0.95432E+0004 -0.27794E+0004 -0.98535E-0008 -0.14834E-0007  0.54740E-0008
  0.96250E+0004 -0.27792E+0004 -0.10702E-0007 -0.16005E-0007  0.57657E-0008
  0.97068E+0004 -0.27789E+0004 -0.11310E-0007 -0.16805E-0007  0.59256E-0008
  0.97500E+0004 -0.27788E+0004 -0.11531E-0007 -0.17076E-0007  0.59589E-0008
  0.95000E+0004 -0.27660E+0004 -0.90422E-0008 -0.13617E-0007  0.51048E-0008
  0.95432E+0004 -0.27659E+0004 -0.96146E-0008 -0.14437E-0007  0.53396E-0008
  0.96250E+0004 -0.27657E+0004 -0.10527E-0007 -0.15715E-0007  0.56789E-0008
  0.97068E+0004 -0.27654E+0004 -0.11199E-0007 -0.16620E-0007  0.58835E-0008
  0.97500E+0004 -0.27653E+0004 -0.11453E-0007 -0.16945E-0007  0.59391E-0008
  0.97500E+0004 -0.28436E+0004 -0.11697E-0007 -0.17355E-0007  0.59156E-0008
  0.97932E+0004 -0.28438E+0004 -0.11699E-0007 -0.17287E-0007  0.58221E-0008
  0.98750E+0004 -0.28442E+0004 -0.11523E-0007 -0.16906E-0007  0.55748E-0008
  0.99568E+0004 -0.28445E+0004 -0.11124E-0007 -0.16221E-0007  0.52496E-0008
  0.10000E+0005 -0.28448E+0004 -0.10830E-0007 -0.15748E-0007  0.50520E-0008
  0.97500E+0004 -0.28300E+0004 -0.11691E-0007 -0.17343E-0007  0.59428E-0008
  0.97932E+0004 -0.28303E+0004 -0.11722E-0007 -0.17322E-0007  0.58675E-0008
  0.98750E+0004 -0.28307E+0004 -0.11599E-0007 -0.17024E-0007  0.56509E-0008
  0.99568E+0004 -0.28311E+0004 -0.11248E-0007 -0.16409E-0007  0.53507E-0008
  0.10000E+0005 -0.28314E+0004 -0.10976E-0007 -0.15969E-0007  0.51640E-0008
  0.97500E+0004 -0.28044E+0004 -0.11638E-0007 -0.17254E-0007  0.59685E-0008
  0.97932E+0004 -0.28047E+0004 -0.11729E-0007 -0.17327E-0007  0.59298E-0008
  0.98750E+0004 -0.28052E+0004 -0.11711E-0007 -0.17191E-0007  0.57747E-0008
  0.99568E+0004 -0.28057E+0004 -0.11453E-0007 -0.16720E-0007  0.55255E-0008
  0.10000E+0005 -0.28059E+0004 -0.11226E-0007 -0.16346E-0007  0.53614E-0008
  0.97500E+0004 -0.27788E+0004 -0.11531E-0007 -0.17076E-0007  0.59589E-0008
  0.97932E+0004 -0.27791E+0004 -0.11684E-0007 -0.17246E-0007  0.59590E-0008
  0.98750E+0004 -0.27797E+0004 -0.11776E-0007 -0.17283E-0007  0.58700E-0008
  0.99568E+0004 -0.27802E+0004 -0.11619E-0007 -0.16965E-0007  0.56766E-0008
  0.10000E+0005 -0.27805E+0004 -0.11440E-0007 -0.16663E-0007  0.55375E-0008
  0.97500E+0004 -0.27653E+0004 -0.11453E-0007 -0.16945E-0007  0.59391E-0008
  0.97932E+0004 -0.27656E+0004 -0.11639E-0007 -0.17169E-0007  0.59605E-0008
  0.98750E+0004 -0.27662E+0004 -0.11791E-0007 -0.17300E-0007  0.59082E-0008
  0.99568E+0004 -0.27668E+0004 -0.11689E-0007 -0.17067E-0007  0.57461E-0008
  0.10000E+0005 -0.27671E+0004 -0.11537E-0007 -0.16806E-0007  0.56212E-0008
  0.10000E+0005 -0.28448E+0004 -0.10830E-0007 -0.15748E-0007  0.50520E-0008
  0.10043E+0005 -0.28452E+0004 -0.10480E-0007 -0.15201E-0007  0.48372E-0008
  0.10125E+0005 -0.28462E+0004 -0.96847E-0008 -0.13995E-0007  0.43974E-0008
  0.10207E+0005 -0.28471E+0004 -0.87428E-0008 -0.12608E-0007  0.39293E-0008
  0.10250E+0005 -0.28476E+0004 -0.81987E-0008 -0.11821E-0007  0.36766E-0008
  0.10000E+0005 -0.28314E+0004 -0.10976E-0007 -0.15969E-0007  0.51640E-0008
  0.10043E+0005 -0.28319E+0004 -0.10646E-0007 -0.15451E-0007  0.49584E-0008
  0.10125E+0005 -0.28329E+0004 -0.98816E-0008 -0.14289E-0007  0.45316E-0008
  0.10207E+0005 -0.28339E+0004 -0.89622E-0008 -0.12933E-0007  0.40710E-0008
  0.10250E+0005 -0.28344E+0004 -0.84266E-0008 -0.12157E-0007  0.38201E-0008
  0.10000E+0005 -0.28059E+0004 -0.11226E-0007 -0.16346E-0007  0.53614E-0008
  0.10043E+0005 -0.28066E+0004 -0.10937E-0007 -0.15887E-0007  0.51751E-0008
  0.10125E+0005 -0.28077E+0004 -0.10237E-0007 -0.14819E-0007  0.47764E-0008
  0.10207E+0005 -0.28089E+0004 -0.93657E-0008 -0.13530E-0007  0.43332E-0008
  0.10250E+0005 -0.28095E+0004 -0.88488E-0008 -0.12780E-0007  0.40873E-0008
  0.10000E+0005 -0.27805E+0004 -0.11440E-0007 -0.16663E-0007  0.55375E-0008
  0.10043E+0005 -0.27812E+0004 -0.11194E-0007 -0.16270E-0007  0.53731E-0008
  0.10125E+0005 -0.27825E+0004 -0.10566E-0007 -0.15307E-0007  0.50072E-0008
  0.10207E+0005 -0.27838E+0004 -0.97505E-0008 -0.14097E-0007  0.45856E-0008
  0.10250E+0005 -0.27845E+0004 -0.92560E-0008 -0.13378E-0007  0.43470E-0008
  0.10000E+0005 -0.27671E+0004 -0.11537E-0007 -0.16806E-0007  0.56212E-0008
  0.10043E+0005 -0.27679E+0004 -0.11316E-0007 -0.16450E-0007  0.54695E-0008
  0.10125E+0005 -0.27692E+0004 -0.10729E-0007 -0.15546E-0007  0.51227E-0008
  0.10207E+0005 -0.27706E+0004 -0.99451E-0008 -0.14383E-0007  0.47143E-0008
  0.10250E+0005 -0.27714E+0004 -0.94639E-0008 -0.13682E-0007  0.44803E-0008
  0.10250E+0005 -0.28476E+0004 -0.81987E-0008 -0.11821E-0007  0.36766E-0008
  0.10293E+0005 -0.28480E+0004 -0.76308E-0008 -0.11008E-0007  0.34236E-0008
  0.10375E+0005 -0.28487E+0004 -0.65038E-0008 -0.94164E-0008  0.29481E-0008
  0.10457E+0005 -0.28495E+0004 -0.53421E-0008 -0.78006E-0008  0.24884E-0008
  0.10500E+0005 -0.28498E+0004 -0.47276E-0008 -0.69548E-0008  0.22559E-0008
  0.10250E+0005 -0.28344E+0004 -0.84266E-0008 -0.12157E-0007  0.38201E-0008
  0.10293E+0005 -0.28348E+0004 -0.78649E-0008 -0.11352E-0007  0.35677E-0008
  0.10375E+0005 -0.28356E+0004 -0.67435E-0008 -0.97662E-0008  0.30902E-0008
  0.10457E+0005 -0.28365E+0004 -0.55797E-0008 -0.81452E-0008  0.26247E-0008
  0.10500E+0005 -0.28369E+0004 -0.49614E-0008 -0.72928E-0008  0.23879E-0008
  0.10250E+0005 -0.28095E+0004 -0.88488E-0008 -0.12780E-0007  0.40873E-0008
  0.10293E+0005 -0.28100E+0004 -0.83014E-0008 -0.11993E-0007  0.38376E-0008
  0.10375E+0005 -0.28109E+0004 -0.71952E-0008 -0.10425E-0007  0.33586E-0008
  0.10457E+0005 -0.28118E+0004 -0.60316E-0008 -0.87998E-0008  0.28841E-0008
  0.10500E+0005 -0.28123E+0004 -0.54078E-0008 -0.79376E-0008  0.26400E-0008
  0.10250E+0005 -0.27845E+0004 -0.92560E-0008 -0.13378E-0007  0.43470E-0008
  0.10293E+0005 -0.27851E+0004 -0.87265E-0008 -0.12615E-0007  0.41018E-0008
  0.10375E+0005 -0.27861E+0004 -0.76416E-0008 -0.11074E-0007  0.36246E-0008
  0.10457E+0005 -0.27872E+0004 -0.64838E-0008 -0.94538E-0008  0.31438E-0008
  0.10500E+0005 -0.27877E+0004 -0.58573E-0008 -0.85855E-0008  0.28936E-0008
  0.10250E+0005 -0.27714E+0004 -0.94639E-0008 -0.13682E-0007  0.44803E-0008
  0.10293E+0005 -0.27720E+0004 -0.89453E-0008 -0.12935E-0007  0.42384E-0008
  0.10375E+0005 -0.27731E+0004 -0.78743E-0008 -0.11412E-0007  0.37635E-0008
  0.10457E+0005 -0.27742E+0004 -0.67219E-0008 -0.97974E-0008  0.32806E-0008
  0.10500E+0005 -0.27748E+0004 -0.60949E-0008 -0.89276E-0008  0.30278E-0008
  0.10500E+0005 -0.28498E+0004 -0.47276E-0008 -0.69548E-0008  0.22559E-0008
  0.10543E+0005 -0.28502E+0004 -0.41193E-0008 -0.61227E-0008  0.20321E-0008
  0.10625E+0005 -0.28509E+0004 -0.29978E-0008 -0.46020E-0008  0.16355E-0008
  0.10707E+0005 -0.28515E+0004 -0.19421E-0008 -0.31846E-0008  0.12788E-0008
  0.10750E+0005 -0.28519E+0004 -0.14204E-0008 -0.24888E-0008  0.11081E-0008
  0.10500E+0005 -0.28369E+0004 -0.49614E-0008 -0.72928E-0008  0.23879E-0008
  0.10543E+0005 -0.28373E+0004 -0.43475E-0008 -0.64517E-0008  0.21592E-0008
  0.10625E+0005 -0.28380E+0004 -0.32113E-0008 -0.49084E-0008  0.17514E-0008
  0.10707E+0005 -0.28387E+0004 -0.21364E-0008 -0.34624E-0008  0.13822E-0008
  0.10750E+0005 -0.28391E+0004 -0.16031E-0008 -0.27498E-0008  0.12046E-0008
  0.10500E+0005 -0.28123E+0004 -0.54078E-0008 -0.79376E-0008  0.26400E-0008
  0.10543E+0005 -0.28128E+0004 -0.47851E-0008 -0.70820E-0008  0.24026E-0008
  0.10625E+0005 -0.28136E+0004 -0.36237E-0008 -0.54996E-0008  0.19750E-0008
  0.10707E+0005 -0.28144E+0004 -0.25143E-0008 -0.40024E-0008  0.15827E-0008
  0.10750E+0005 -0.28149E+0004 -0.19599E-0008 -0.32589E-0008  0.13922E-0008
  0.10500E+0005 -0.27877E+0004 -0.58573E-0008 -0.85855E-0008  0.28936E-0008
  0.10543E+0005 -0.27882E+0004 -0.52281E-0008 -0.77189E-0008  0.26486E-0008
  0.10625E+0005 -0.27892E+0004 -0.40453E-0008 -0.61031E-0008  0.22028E-0008
  0.10707E+0005 -0.27901E+0004 -0.29043E-0008 -0.45587E-0008  0.17887E-0008
  0.10750E+0005 -0.27906E+0004 -0.23299E-0008 -0.37861E-0008  0.15855E-0008
  0.10500E+0005 -0.27748E+0004 -0.60949E-0008 -0.89276E-0008  0.30278E-0008
  0.10543E+0005 -0.27753E+0004 -0.54634E-0008 -0.80568E-0008  0.27791E-0008
  0.10625E+0005 -0.27763E+0004 -0.42710E-0008 -0.64256E-0008  0.23245E-0008
  0.10707E+0005 -0.27773E+0004 -0.31146E-0008 -0.48582E-0008  0.18993E-0008
  0.10750E+0005 -0.27778E+0004 -0.25301E-0008 -0.40709E-0008  0.16897E-0008
  0.10750E+0005 -0.28519E+0004 -0.14204E-0008 -0.24888E-0008  0.11081E-0008
  0.10793E+0005 -0.28523E+0004 -0.92619E-0009 -0.18321E-0008  0.94942E-0009
  0.10875E+0005 -0.28531E+0004 -0.76042E-0010 -0.70822E-0009  0.68307E-0009
  0.10957E+0005 -0.28538E+0004  0.65056E-0009  0.24783E-0009  0.46112E-0009
  0.11000E+0005 -0.28542E+0004  0.98148E-0009  0.68220E-0009  0.36135E-0009
  0.10750E+0005 -0.28391E+0004 -0.16031E-0008 -0.27498E-0008  0.12046E-0008
  0.10793E+0005 -0.28396E+0004 -0.10965E-0008 -0.20753E-0008  0.10387E-0008
  0.10875E+0005 -0.28404E+0004 -0.22149E-0009 -0.91605E-0009  0.75871E-0009
  0.10957E+0005 -0.28412E+0004  0.53074E-0009  0.75882E-0010  0.52348E-0009
  0.11000E+0005 -0.28417E+0004  0.87510E-0009  0.52894E-0009  0.41697E-0009
  0.10750E+0005 -0.28149E+0004 -0.19599E-0008 -0.32589E-0008  0.13922E-0008
  0.10793E+0005 -0.28154E+0004 -0.14304E-0008 -0.25514E-0008  0.12128E-0008
  0.10875E+0005 -0.28163E+0004 -0.50894E-0009 -0.13262E-0008  0.90710E-0009
  0.10957E+0005 -0.28173E+0004  0.29183E-0009 -0.26622E-0009  0.64661E-0009
  0.11000E+0005 -0.28178E+0004  0.66188E-0009  0.22251E-0009  0.52722E-0009
  0.10750E+0005 -0.27906E+0004 -0.23299E-0008 -0.37861E-0008  0.15855E-0008
  0.10793E+0005 -0.27912E+0004 -0.17784E-0008 -0.30468E-0008  0.13930E-0008
  0.10875E+0005 -0.27923E+0004 -0.81150E-0009 -0.17569E-0008  0.10619E-0008
  0.10957E+0005 -0.27934E+0004  0.37556E-0010 -0.62930E-0009  0.77605E-0009
  0.11000E+0005 -0.27940E+0004  0.43347E-0009 -0.10470E-0009  0.64371E-0009
  0.10750E+0005 -0.27778E+0004 -0.25301E-0008 -0.40709E-0008  0.16897E-0008
  0.10793E+0005 -0.27785E+0004 -0.19674E-0008 -0.33156E-0008  0.14904E-0008
  0.10875E+0005 -0.27796E+0004 -0.97709E-0009 -0.19923E-0008  0.11460E-0008
  0.10957E+0005 -0.27808E+0004 -0.10274E-0009 -0.82921E-0009  0.84681E-0009
  0.11000E+0005 -0.27814E+0004  0.30686E-0009 -0.28563E-0009  0.70763E-0009
  0.11000E+0005 -0.28542E+0004  0.98148E-0009  0.68220E-0009  0.36135E-0009
  0.11043E+0005 -0.28547E+0004  0.12758E-0008  0.10686E-0008  0.27268E-0009
  0.11125E+0005 -0.28555E+0004  0.17333E-0008  0.16703E-0008  0.13399E-0009
  0.11207E+0005 -0.28563E+0004  0.20635E-0008  0.21086E-0008  0.29781E-0010
  0.11250E+0005 -0.28567E+0004  0.21892E-0008  0.22782E-0008 -0.12820E-0010
  0.11000E+0005 -0.28417E+0004  0.87510E-0009  0.52894E-0009  0.41697E-0009
  0.11043E+0005 -0.28421E+0004  0.11827E-0008  0.93362E-0009  0.32191E-0009
  0.11125E+0005 -0.28430E+0004  0.16642E-0008  0.15683E-0008  0.17186E-0009
  0.11207E+0005 -0.28439E+0004  0.20165E-0008  0.20365E-0008  0.57620E-0010
  0.11250E+0005 -0.28443E+0004  0.21528E-0008  0.22205E-0008  0.10346E-0010
  0.11000E+0005 -0.28178E+0004  0.66188E-0009  0.22251E-0009  0.52722E-0009
  0.11043E+0005 -0.28183E+0004  0.99492E-0009  0.66232E-0009  0.41976E-0009
  0.11125E+0005 -0.28193E+0004  0.15229E-0008  0.13606E-0008  0.24780E-0009
  0.11207E+0005 -0.28203E+0004  0.19181E-0008  0.18872E-0008  0.11408E-0009
  0.11250E+0005 -0.28209E+0004  0.20752E-0008  0.20993E-0008  0.57542E-0010
  0.11000E+0005 -0.27940E+0004  0.43347E-0009 -0.10470E-0009  0.64371E-0009
  0.11043E+0005 -0.27946E+0004  0.79225E-0009  0.37069E-0009  0.52360E-0009
  0.11125E+0005 -0.27957E+0004  0.13677E-0008  0.11340E-0008  0.32922E-0009
  0.11207E+0005 -0.27968E+0004  0.18072E-0008  0.17208E-0008  0.17542E-0009
  0.11250E+0005 -0.27974E+0004  0.19859E-0008  0.19622E-0008  0.10928E-0009
  0.11000E+0005 -0.27814E+0004  0.30686E-0009 -0.28563E-0009  0.70763E-0009
  0.11043E+0005 -0.27820E+0004  0.67932E-0009  0.20865E-0009  0.58080E-0009
  0.11125E+0005 -0.27832E+0004  0.12801E-0008  0.10067E-0008  0.37439E-0009
  0.11207E+0005 -0.27844E+0004  0.17435E-0008  0.16260E-0008  0.20975E-0009
  0.11250E+0005 -0.27851E+0004  0.19341E-0008  0.18833E-0008  0.13856E-0009
  0.11250E+0005 -0.28567E+0004  0.21892E-0008  0.22782E-0008 -0.12820E-0010
  0.11293E+0005 -0.28571E+0004  0.22835E-0008  0.24083E-0008 -0.47802E-0010
  0.11375E+0005 -0.28579E+0004  0.23832E-0008  0.25563E-0008 -0.95812E-0010
  0.11457E+0005 -0.28586E+0004  0.23920E-0008  0.25916E-0008 -0.12396E-0009
  0.11500E+0005 -0.28590E+0004  0.23654E-0008  0.25720E-0008 -0.13229E-0009
  0.11250E+0005 -0.28443E+0004  0.21528E-0008  0.22205E-0008  0.10346E-0010
  0.11293E+0005 -0.28448E+0004  0.22570E-0008  0.23639E-0008 -0.28956E-0010
  0.11375E+0005 -0.28456E+0004  0.23731E-0008  0.25339E-0008 -0.84030E-0010
  0.11457E+0005 -0.28464E+0004  0.23953E-0008  0.25873E-0008 -0.11777E-0009
  0.11500E+0005 -0.28469E+0004  0.23746E-0008  0.25755E-0008 -0.12857E-0009
  0.11250E+0005 -0.28209E+0004  0.20752E-0008  0.20993E-0008  0.57542E-0010
  0.11293E+0005 -0.28214E+0004  0.21988E-0008  0.22689E-0008  0.98687E-0011
  0.11375E+0005 -0.28223E+0004  0.23474E-0008  0.24826E-0008 -0.59102E-0010
  0.11457E+0005 -0.28233E+0004  0.23964E-0008  0.25718E-0008 -0.10403E-0009
  0.11500E+0005 -0.28238E+0004  0.23875E-0008  0.25758E-0008 -0.11963E-0009
  0.11250E+0005 -0.27974E+0004  0.19859E-0008  0.19622E-0008  0.10928E-0009
  0.11293E+0005 -0.27980E+0004  0.21298E-0008  0.21591E-0008  0.52837E-0010
  0.11375E+0005 -0.27991E+0004  0.23127E-0008  0.24189E-0008 -0.30631E-0010
  0.11457E+0005 -0.28001E+0004  0.23903E-0008  0.25464E-0008 -0.87446E-0010
  0.11500E+0005 -0.28007E+0004  0.23940E-0008  0.25674E-0008 -0.10828E-0009
  0.11250E+0005 -0.27851E+0004  0.19341E-0008  0.18833E-0008  0.13856E-0009
  0.11293E+0005 -0.27857E+0004  0.20889E-0008  0.20950E-0008  0.77243E-0010
  0.11375E+0005 -0.27868E+0004  0.22906E-0008  0.23801E-0008 -0.14162E-0010
  0.11457E+0005 -0.27879E+0004  0.23839E-0008  0.25287E-0008 -0.77480E-0010
  0.11500E+0005 -0.27885E+0004  0.23947E-0008  0.25592E-0008 -0.10123E-0009
  0.11500E+0005 -0.28590E+0004  0.23654E-0008  0.25720E-0008 -0.13229E-0009
  0.11543E+0005 -0.28594E+0004  0.23204E-0008  0.25297E-0008 -0.13702E-0009
  0.11625E+0005 -0.28600E+0004  0.21934E-0008  0.23990E-0008 -0.13776E-0009
  0.11707E+0005 -0.28607E+0004  0.20247E-0008  0.22178E-0008 -0.13078E-0009
  0.11750E+0005 -0.28610E+0004  0.19241E-0008  0.21083E-0008 -0.12500E-0009
  0.11500E+0005 -0.28469E+0004  0.23746E-0008  0.25755E-0008 -0.12857E-0009
  0.11543E+0005 -0.28472E+0004  0.23347E-0008  0.25401E-0008 -0.13535E-0009
  0.11625E+0005 -0.28479E+0004  0.22150E-0008  0.24193E-0008 -0.13921E-0009
  0.11707E+0005 -0.28487E+0004  0.20513E-0008  0.22449E-0008 -0.13434E-0009
  0.11750E+0005 -0.28490E+0004  0.19523E-0008  0.21377E-0008 -0.12931E-0009
  0.11500E+0005 -0.28238E+0004  0.23875E-0008  0.25758E-0008 -0.11963E-0009
  0.11543E+0005 -0.28242E+0004  0.23578E-0008  0.25541E-0008 -0.13061E-0009
  0.11625E+0005 -0.28250E+0004  0.22533E-0008  0.24539E-0008 -0.14076E-0009
  0.11707E+0005 -0.28259E+0004  0.20997E-0008  0.22936E-0008 -0.14022E-0009
  0.11750E+0005 -0.28263E+0004  0.20043E-0008  0.21914E-0008 -0.13683E-0009
  0.11500E+0005 -0.28007E+0004  0.23940E-0008  0.25674E-0008 -0.10828E-0009
  0.11543E+0005 -0.28012E+0004  0.23754E-0008  0.25605E-0008 -0.12370E-0009
  0.11625E+0005 -0.28021E+0004  0.22876E-0008  0.24829E-0008 -0.14063E-0009
  0.11707E+0005 -0.28031E+0004  0.21456E-0008  0.23384E-0008 -0.14491E-0009
  0.11750E+0005 -0.28035E+0004  0.20544E-0008  0.22422E-0008 -0.14331E-0009
  0.11500E+0005 -0.27885E+0004  0.23947E-0008  0.25592E-0008 -0.10123E-0009
  0.11543E+0005 -0.27891E+0004  0.23823E-0008  0.25607E-0008 -0.11914E-0009
  0.11625E+0005 -0.27900E+0004  0.23040E-0008  0.24958E-0008 -0.13984E-0009
  0.11707E+0005 -0.27910E+0004  0.21686E-0008  0.23604E-0008 -0.14684E-0009
  0.11750E+0005 -0.27915E+0004  0.20799E-0008  0.22676E-0008 -0.14629E-0009
  0.11750E+0005 -0.28610E+0004  0.19241E-0008  0.21083E-0008 -0.12500E-0009
  0.11793E+0005 -0.28613E+0004  0.18181E-0008  0.19921E-0008 -0.11818E-0009
  0.11875E+0005 -0.28619E+0004  0.16086E-0008  0.17616E-0008 -0.10367E-0009
  0.11957E+0005 -0.28624E+0004  0.13966E-0008  0.15277E-0008 -0.88269E-0010
  0.12000E+0005 -0.28627E+0004  0.12869E-0008  0.14066E-0008 -0.80240E-0010
  0.11750E+0005 -0.28490E+0004  0.19523E-0008  0.21377E-0008 -0.12931E-0009
  0.11793E+0005 -0.28493E+0004  0.18474E-0008  0.20232E-0008 -0.12310E-0009
  0.11875E+0005 -0.28499E+0004  0.16386E-0008  0.17941E-0008 -0.10917E-0009
  0.11957E+0005 -0.28505E+0004  0.14260E-0008  0.15599E-0008 -0.93922E-0010
  0.12000E+0005 -0.28508E+0004  0.13154E-0008  0.14380E-0008 -0.85822E-0010
  0.11750E+0005 -0.28263E+0004  0.20043E-0008  0.21914E-0008 -0.13683E-0009
  0.11793E+0005 -0.28266E+0004  0.19019E-0008  0.20807E-0008 -0.13183E-0009
  0.11875E+0005 -0.28273E+0004  0.16951E-0008  0.18551E-0008 -0.11928E-0009
  0.11957E+0005 -0.28280E+0004  0.14817E-0008  0.16209E-0008 -0.10444E-0009
  0.12000E+0005 -0.28284E+0004  0.13698E-0008  0.14978E-0008 -0.96283E-0010
  0.11750E+0005 -0.28035E+0004  0.20544E-0008  0.22422E-0008 -0.14331E-0009
  0.11793E+0005 -0.28039E+0004  0.19550E-0008  0.21358E-0008 -0.13973E-0009
  0.11875E+0005 -0.28047E+0004  0.17512E-0008  0.19151E-0008 -0.12887E-0009
  0.11957E+0005 -0.28055E+0004  0.15376E-0008  0.16817E-0008 -0.11467E-0009
  0.12000E+0005 -0.28059E+0004  0.14247E-0008  0.15578E-0008 -0.10653E-0009
  0.11750E+0005 -0.27915E+0004  0.20799E-0008  0.22676E-0008 -0.14629E-0009
  0.11793E+0005 -0.27920E+0004  0.19823E-0008  0.21639E-0008 -0.14354E-0009
  0.11875E+0005 -0.27928E+0004  0.17805E-0008  0.19462E-0008 -0.13369E-0009
  0.11957E+0005 -0.27936E+0004  0.15671E-0008  0.17136E-0008 -0.11994E-0009
  0.12000E+0005 -0.27940E+0004  0.14538E-0008  0.15895E-0008 -0.11184E-0009
  0.12000E+0005 -0.28627E+0004  0.12869E-0008  0.14066E-0008 -0.80240E-0010
  0.12043E+0005 -0.28630E+0004  0.11799E-0008  0.12884E-0008 -0.72388E-0010
  0.12125E+0005 -0.28637E+0004  0.98753E-0009  0.10763E-0008 -0.58532E-0010
  0.12207E+0005 -0.28643E+0004  0.81256E-0009  0.88370E-0009 -0.46274E-0010
  0.12250E+0005 -0.28647E+0004  0.72819E-0009  0.79101E-0009 -0.40549E-0010
  0.12000E+0005 -0.28508E+0004  0.13154E-0008  0.14380E-0008 -0.85822E-0010
  0.12043E+0005 -0.28512E+0004  0.12073E-0008  0.13187E-0008 -0.77820E-0010
  0.12125E+0005 -0.28519E+0004  0.10125E-0008  0.11040E-0008 -0.63501E-0010
  0.12207E+0005 -0.28526E+0004  0.83461E-0009  0.90824E-0009 -0.50686E-0010
  0.12250E+0005 -0.28530E+0004  0.74865E-0009  0.81377E-0009 -0.44591E-0010
  0.12000E+0005 -0.28284E+0004  0.13698E-0008  0.14978E-0008 -0.96283E-0010
  0.12043E+0005 -0.28288E+0004  0.12599E-0008  0.13767E-0008 -0.88041E-0010
  0.12125E+0005 -0.28296E+0004  0.10605E-0008  0.11573E-0008 -0.72928E-0010
  0.12207E+0005 -0.28304E+0004  0.87732E-0009  0.95572E-0009 -0.59066E-0010
  0.12250E+0005 -0.28308E+0004  0.78837E-0009  0.85793E-0009 -0.52336E-0010
  0.12000E+0005 -0.28059E+0004  0.14247E-0008  0.15578E-0008 -0.10653E-0009
  0.12043E+0005 -0.28064E+0004  0.13131E-0008  0.14352E-0008 -0.98119E-0010
  0.12125E+0005 -0.28073E+0004  0.11096E-0008  0.12115E-0008 -0.82340E-0010
  0.12207E+0005 -0.28082E+0004  0.92116E-0009  0.10043E-0008 -0.67483E-0010
  0.12250E+0005 -0.28087E+0004  0.82923E-0009  0.90333E-0009 -0.60207E-0010
  0.12000E+0005 -0.27940E+0004  0.14538E-0008  0.15895E-0008 -0.11184E-0009
  0.12043E+0005 -0.27945E+0004  0.13414E-0008  0.14663E-0008 -0.10335E-0009
  0.12125E+0005 -0.27955E+0004  0.11358E-0008  0.12404E-0008 -0.87269E-0010
  0.12207E+0005 -0.27965E+0004  0.94472E-0009  0.10305E-0008 -0.71937E-0010
  0.12250E+0005 -0.27970E+0004  0.85122E-0009  0.92775E-0009 -0.64412E-0010
  0.12250E+0005 -0.28647E+0004  0.72819E-0009  0.79101E-0009 -0.40549E-0010
  0.12293E+0005 -0.28651E+0004  0.64934E-0009  0.70444E-0009 -0.35192E-0010
  0.12375E+0005 -0.28661E+0004  0.51591E-0009  0.55832E-0009 -0.26577E-0010
  0.12457E+0005 -0.28670E+0004  0.40316E-0009  0.43517E-0009 -0.19630E-0010
  0.12500E+0005 -0.28675E+0004  0.35164E-0009  0.37902E-0009 -0.16571E-0010
  0.12250E+0005 -0.28530E+0004  0.74865E-0009  0.81377E-0009 -0.44591E-0010
  0.12293E+0005 -0.28535E+0004  0.66817E-0009  0.72541E-0009 -0.38934E-0010
  0.12375E+0005 -0.28545E+0004  0.53171E-0009  0.57593E-0009 -0.29705E-0010
  0.12457E+0005 -0.28555E+0004  0.41614E-0009  0.44964E-0009 -0.22181E-0010
  0.12500E+0005 -0.28560E+0004  0.36323E-0009  0.39195E-0009 -0.18866E-0010
  0.12250E+0005 -0.28308E+0004  0.78837E-0009  0.85793E-0009 -0.52336E-0010
  0.12293E+0005 -0.28314E+0004  0.70477E-0009  0.76616E-0009 -0.46102E-0010
  0.12375E+0005 -0.28326E+0004  0.56256E-0009  0.61027E-0009 -0.35674E-0010
  0.12457E+0005 -0.28337E+0004  0.44158E-0009  0.47794E-0009 -0.27021E-0010
  0.12500E+0005 -0.28343E+0004  0.38600E-0009  0.41728E-0009 -0.23185E-0010
  0.12250E+0005 -0.28087E+0004  0.82923E-0009  0.90333E-0009 -0.60207E-0010
  0.12293E+0005 -0.28094E+0004  0.74255E-0009  0.80818E-0009 -0.53371E-0010
  0.12375E+0005 -0.28107E+0004  0.59456E-0009  0.64587E-0009 -0.41735E-0010
  0.12457E+0005 -0.28120E+0004  0.46806E-0009  0.50739E-0009 -0.31976E-0010
  0.12500E+0005 -0.28126E+0004  0.40978E-0009  0.44372E-0009 -0.27575E-0010
  0.12250E+0005 -0.27970E+0004  0.85122E-0009  0.92775E-0009 -0.64412E-0010
  0.12293E+0005 -0.27977E+0004  0.76295E-0009  0.83084E-0009 -0.57232E-0010
  0.12375E+0005 -0.27991E+0004  0.61189E-0009  0.66513E-0009 -0.44990E-0010
  0.12457E+0005 -0.28005E+0004  0.48243E-0009  0.52339E-0009 -0.34675E-0010
  0.12500E+0005 -0.28012E+0004  0.42271E-0009  0.45813E-0009 -0.29980E-0010
  0.12500E+0005 -0.28675E+0004  0.35164E-0009  0.37902E-0009 -0.16571E-0010
  0.12543E+0005 -0.28680E+0004  0.30526E-0009  0.32861E-0009 -0.13985E-0010
  0.12625E+0005 -0.28689E+0004  0.23055E-0009  0.24753E-0009 -0.99159E-0011
  0.12707E+0005 -0.28699E+0004  0.17122E-0009  0.18337E-0009 -0.69284E-0011
  0.12750E+0005 -0.28704E+0004  0.14537E-0009  0.15549E-0009 -0.56939E-0011
  0.12500E+0005 -0.28560E+0004  0.36323E-0009  0.39195E-0009 -0.18866E-0010
  0.12543E+0005 -0.28566E+0004  0.31558E-0009  0.34009E-0009 -0.15971E-0010
  0.12625E+0005 -0.28576E+0004  0.23869E-0009  0.25657E-0009 -0.11443E-0010
  0.12707E+0005 -0.28586E+0004  0.17752E-0009  0.19033E-0009 -0.80602E-0011
  0.12750E+0005 -0.28592E+0004  0.15083E-0009  0.16150E-0009 -0.66433E-0011
  0.12500E+0005 -0.28343E+0004  0.38600E-0009  0.41728E-0009 -0.23185E-0010
  0.12543E+0005 -0.28350E+0004  0.33584E-0009  0.36262E-0009 -0.19782E-0010
  0.12625E+0005 -0.28361E+0004  0.25467E-0009  0.27433E-0009 -0.14421E-0010
[truncated: 11,760,013 more chars]
