# Supplementary material for: 2D Synthetic dataset of numerical simulations of long-period seismicity in a volcanic edifice and related sensitivity kernels
Source: Data Brief. 2021 Jan 25;34:106673. doi: 10.1016/j.dib.2020.106673 (PMC7841316; doi:10.1016/j.dib.2020.106673)
Supplement: Supplementary Data S1 — Supplementary Raw Research Data. This is open data under the CC BY license http://creativecommons.org/licenses/by/4.0/ [file mmc1.zip › Dataset/OUTPUT_KERNELS/9000_3000/kernel_homo_3000_1551_SVF7e-1Hz_06-09.dat]

  0.00000E+0000 -0.30000E+0004 -0.82638E-0007 -0.81455E-0007 -0.92240E-0008
  0.43168E+0002 -0.30000E+0004 -0.84173E-0007 -0.83821E-0007 -0.73833E-0008
  0.12500E+0003 -0.30000E+0004 -0.84323E-0007 -0.86028E-0007 -0.34437E-0008
  0.20683E+0003 -0.30000E+0004 -0.80550E-0007 -0.83808E-0007  0.44741E-0009
  0.25000E+0003 -0.30000E+0004 -0.76780E-0007 -0.80336E-0007  0.22760E-0008
  0.00000E+0000 -0.29909E+0004 -0.83511E-0007 -0.82747E-0007 -0.98358E-0008
  0.43168E+0002 -0.29909E+0004 -0.84312E-0007 -0.83940E-0007 -0.78639E-0008
  0.12500E+0003 -0.29908E+0004 -0.83911E-0007 -0.85390E-0007 -0.39503E-0008
  0.20683E+0003 -0.29908E+0004 -0.79825E-0007 -0.82628E-0007 -0.38351E-0009
  0.25000E+0003 -0.29908E+0004 -0.75902E-0007 -0.78868E-0007  0.12680E-0008
  0.00000E+0000 -0.29736E+0004 -0.83959E-0007 -0.83625E-0007 -0.10178E-0007
  0.43168E+0002 -0.29736E+0004 -0.84318E-0007 -0.83886E-0007 -0.86165E-0008
  0.12500E+0003 -0.29735E+0004 -0.83150E-0007 -0.84155E-0007 -0.50273E-0008
  0.20683E+0003 -0.29734E+0004 -0.78430E-0007 -0.80327E-0007 -0.19780E-0008
  0.25000E+0003 -0.29734E+0004 -0.74309E-0007 -0.76105E-0007 -0.74173E-0009
  0.00000E+0000 -0.29563E+0004 -0.83827E-0007 -0.83743E-0007 -0.10182E-0007
  0.43168E+0002 -0.29562E+0004 -0.84093E-0007 -0.83617E-0007 -0.92025E-0008
  0.12500E+0003 -0.29561E+0004 -0.82350E-0007 -0.82823E-0007 -0.61787E-0008
  0.20683E+0003 -0.29560E+0004 -0.77055E-0007 -0.77986E-0007 -0.36450E-0008
  0.25000E+0003 -0.29559E+0004 -0.72766E-0007 -0.73338E-0007 -0.28317E-0008
  0.00000E+0000 -0.29472E+0004 -0.83685E-0007 -0.83666E-0007 -0.10208E-0007
  0.43168E+0002 -0.29471E+0004 -0.83894E-0007 -0.83388E-0007 -0.94641E-0008
  0.12500E+0003 -0.29470E+0004 -0.81904E-0007 -0.82085E-0007 -0.67930E-0008
  0.20683E+0003 -0.29468E+0004 -0.76341E-0007 -0.76733E-0007 -0.45611E-0008
  0.25000E+0003 -0.29467E+0004 -0.71963E-0007 -0.71870E-0007 -0.39487E-0008
  0.25000E+0003 -0.30000E+0004 -0.76780E-0007 -0.80336E-0007  0.22760E-0008
  0.29317E+0003 -0.30000E+0004 -0.71844E-0007 -0.75148E-0007  0.36480E-0008
  0.37500E+0003 -0.30000E+0004 -0.59403E-0007 -0.60569E-0007  0.46473E-0008
  0.45683E+0003 -0.30000E+0004 -0.43152E-0007 -0.39717E-0007  0.30070E-0008
  0.50000E+0003 -0.30000E+0004 -0.33211E-0007 -0.26374E-0007  0.97297E-0009
  0.25000E+0003 -0.29908E+0004 -0.75902E-0007 -0.78868E-0007  0.12680E-0008
  0.29317E+0003 -0.29908E+0004 -0.70879E-0007 -0.73487E-0007  0.24368E-0008
  0.37500E+0003 -0.29908E+0004 -0.58275E-0007 -0.58548E-0007  0.31102E-0008
  0.45683E+0003 -0.29907E+0004 -0.41907E-0007 -0.37465E-0007  0.12559E-0008
  0.50000E+0003 -0.29907E+0004 -0.31914E-0007 -0.24056E-0007 -0.82136E-0009
  0.25000E+0003 -0.29734E+0004 -0.74309E-0007 -0.76105E-0007 -0.74173E-0009
  0.29317E+0003 -0.29733E+0004 -0.69096E-0007 -0.70327E-0007  0.81268E-0010
  0.37500E+0003 -0.29733E+0004 -0.56195E-0007 -0.54732E-0007  0.15723E-0009
  0.45683E+0003 -0.29732E+0004 -0.39609E-0007 -0.33244E-0007 -0.20689E-0008
  0.50000E+0003 -0.29732E+0004 -0.29510E-0007 -0.19736E-0007 -0.41984E-0008
  0.25000E+0003 -0.29559E+0004 -0.72766E-0007 -0.73338E-0007 -0.28317E-0008
  0.29317E+0003 -0.29559E+0004 -0.67365E-0007 -0.67152E-0007 -0.23421E-0008
  0.37500E+0003 -0.29558E+0004 -0.54187E-0007 -0.50940E-0007 -0.28364E-0008
  0.45683E+0003 -0.29557E+0004 -0.37378E-0007 -0.29085E-0007 -0.53855E-0008
  0.50000E+0003 -0.29556E+0004 -0.27166E-0007 -0.15503E-0007 -0.75332E-0008
  0.25000E+0003 -0.29467E+0004 -0.71963E-0007 -0.71870E-0007 -0.39487E-0008
  0.29317E+0003 -0.29467E+0004 -0.66470E-0007 -0.65472E-0007 -0.36436E-0008
  0.37500E+0003 -0.29465E+0004 -0.53154E-0007 -0.48950E-0007 -0.44274E-0008
  0.45683E+0003 -0.29464E+0004 -0.36225E-0007 -0.26918E-0007 -0.71264E-0008
  0.50000E+0003 -0.29463E+0004 -0.25948E-0007 -0.13304E-0007 -0.92695E-0008
  0.50000E+0003 -0.30000E+0004 -0.33211E-0007 -0.26374E-0007  0.97297E-0009
  0.54317E+0003 -0.30000E+0004 -0.22428E-0007 -0.11556E-0007 -0.18735E-0008
  0.62500E+0003 -0.30000E+0004 -0.92931E-0010  0.19690E-0007 -0.91870E-0008
  0.70683E+0003 -0.30000E+0004  0.24042E-0007  0.53587E-0007 -0.18322E-0007
  0.75000E+0003 -0.30000E+0004  0.37181E-0007  0.71791E-0007 -0.23468E-0007
  0.50000E+0003 -0.29907E+0004 -0.31914E-0007 -0.24056E-0007 -0.82136E-0009
  0.54317E+0003 -0.29907E+0004 -0.21089E-0007 -0.92367E-0008 -0.36491E-0008
  0.62500E+0003 -0.29907E+0004  0.13313E-0008  0.21890E-0007 -0.10738E-0007
  0.70683E+0003 -0.29907E+0004  0.25564E-0007  0.55493E-0007 -0.19393E-0007
  0.75000E+0003 -0.29907E+0004  0.38763E-0007  0.73481E-0007 -0.24188E-0007
  0.50000E+0003 -0.29732E+0004 -0.29510E-0007 -0.19736E-0007 -0.41984E-0008
  0.54317E+0003 -0.29732E+0004 -0.18591E-0007 -0.49163E-0008 -0.69625E-0008
  0.62500E+0003 -0.29731E+0004  0.40276E-0008  0.25961E-0007 -0.13565E-0007
  0.70683E+0003 -0.29731E+0004  0.28488E-0007  0.58992E-0007 -0.21251E-0007
  0.75000E+0003 -0.29731E+0004  0.41819E-0007  0.76558E-0007 -0.25351E-0007
  0.50000E+0003 -0.29556E+0004 -0.27166E-0007 -0.15503E-0007 -0.75332E-0008
  0.54317E+0003 -0.29556E+0004 -0.16131E-0007 -0.69747E-0009 -0.10195E-0007
  0.62500E+0003 -0.29555E+0004  0.67293E-0008  0.29902E-0007 -0.16234E-0007
  0.70683E+0003 -0.29555E+0004  0.31469E-0007  0.62341E-0007 -0.22877E-0007
  0.75000E+0003 -0.29554E+0004  0.44957E-0007  0.79478E-0007 -0.26251E-0007
  0.50000E+0003 -0.29463E+0004 -0.25948E-0007 -0.13304E-0007 -0.92695E-0008
  0.54317E+0003 -0.29463E+0004 -0.14846E-0007  0.14862E-0008 -0.11863E-0007
  0.62500E+0003 -0.29462E+0004  0.81614E-0008  0.31929E-0007 -0.17574E-0007
  0.70683E+0003 -0.29462E+0004  0.33069E-0007  0.64049E-0007 -0.23638E-0007
  0.75000E+0003 -0.29461E+0004  0.46649E-0007  0.80958E-0007 -0.26618E-0007
  0.75000E+0003 -0.30000E+0004  0.37181E-0007  0.71791E-0007 -0.23468E-0007
  0.79317E+0003 -0.30000E+0004  0.50418E-0007  0.89844E-0007 -0.28637E-0007
  0.87500E+0003 -0.30000E+0004  0.75177E-0007  0.12222E-0006 -0.37633E-0007
  0.95683E+0003 -0.30000E+0004  0.98504E-0007  0.15036E-0006 -0.44608E-0007
  0.10000E+0004 -0.30000E+0004  0.10980E-0006  0.16279E-0006 -0.47121E-0007
  0.75000E+0003 -0.29907E+0004  0.38763E-0007  0.73481E-0007 -0.24188E-0007
  0.79317E+0003 -0.29907E+0004  0.52059E-0007  0.91267E-0007 -0.28942E-0007
  0.87500E+0003 -0.29907E+0004  0.76926E-0007  0.12305E-0006 -0.37028E-0007
  0.95683E+0003 -0.29907E+0004  0.10033E-0006  0.15053E-0006 -0.43017E-0007
  0.10000E+0004 -0.29907E+0004  0.11163E-0006  0.16258E-0006 -0.45015E-0007
  0.75000E+0003 -0.29731E+0004  0.41819E-0007  0.76558E-0007 -0.25351E-0007
  0.79317E+0003 -0.29731E+0004  0.55247E-0007  0.93842E-0007 -0.29300E-0007
  0.87500E+0003 -0.29730E+0004  0.80341E-0007  0.12452E-0006 -0.35650E-0007
  0.95683E+0003 -0.29730E+0004  0.10387E-0006  0.15074E-0006 -0.39785E-0007
  0.10000E+0004 -0.29730E+0004  0.11519E-0006  0.16210E-0006 -0.40829E-0007
  0.75000E+0003 -0.29554E+0004  0.44957E-0007  0.79478E-0007 -0.26251E-0007
  0.79317E+0003 -0.29554E+0004  0.58539E-0007  0.96261E-0007 -0.29373E-0007
  0.87500E+0003 -0.29554E+0004  0.83884E-0007  0.12583E-0006 -0.33972E-0007
  0.95683E+0003 -0.29553E+0004  0.10755E-0006  0.15081E-0006 -0.36282E-0007
  0.10000E+0004 -0.29553E+0004  0.11885E-0006  0.16149E-0006 -0.36407E-0007
  0.75000E+0003 -0.29461E+0004  0.46649E-0007  0.80958E-0007 -0.26618E-0007
  0.79317E+0003 -0.29461E+0004  0.60319E-0007  0.97476E-0007 -0.29296E-0007
  0.87500E+0003 -0.29461E+0004  0.85803E-0007  0.12647E-0006 -0.32970E-0007
  0.95683E+0003 -0.29460E+0004  0.10953E-0006  0.15080E-0006 -0.34331E-0007
  0.10000E+0004 -0.29460E+0004  0.12081E-0006  0.16113E-0006 -0.33985E-0007
  0.10000E+0004 -0.30000E+0004  0.10980E-0006  0.16279E-0006 -0.47121E-0007
  0.10432E+0004 -0.30000E+0004  0.12016E-0006  0.17323E-0006 -0.48747E-0007
  0.11250E+0004 -0.30000E+0004  0.13650E-0006  0.18683E-0006 -0.49197E-0007
  0.12068E+0004 -0.30000E+0004  0.14749E-0006  0.19160E-0006 -0.46450E-0007
  0.12500E+0004 -0.30000E+0004  0.15078E-0006  0.19043E-0006 -0.43916E-0007
  0.10000E+0004 -0.29907E+0004  0.11163E-0006  0.16258E-0006 -0.45015E-0007
  0.10432E+0004 -0.29907E+0004  0.12197E-0006  0.17265E-0006 -0.46150E-0007
  0.11250E+0004 -0.29907E+0004  0.13818E-0006  0.18556E-0006 -0.45791E-0007
  0.12068E+0004 -0.29907E+0004  0.14890E-0006  0.18971E-0006 -0.42464E-0007
  0.12500E+0004 -0.29906E+0004  0.15198E-0006  0.18826E-0006 -0.39729E-0007
  0.10000E+0004 -0.29730E+0004  0.11519E-0006  0.16210E-0006 -0.40829E-0007
  0.10432E+0004 -0.29730E+0004  0.12547E-0006  0.17148E-0006 -0.41063E-0007
  0.11250E+0004 -0.29730E+0004  0.14138E-0006  0.18311E-0006 -0.39254E-0007
  0.12068E+0004 -0.29729E+0004  0.15152E-0006  0.18612E-0006 -0.34919E-0007
  0.12500E+0004 -0.29729E+0004  0.15419E-0006  0.18413E-0006 -0.31857E-0007
  0.10000E+0004 -0.29553E+0004  0.11885E-0006  0.16149E-0006 -0.36407E-0007
  0.10432E+0004 -0.29553E+0004  0.12905E-0006  0.17020E-0006 -0.35784E-0007
  0.11250E+0004 -0.29553E+0004  0.14459E-0006  0.18060E-0006 -0.32631E-0007
  0.12068E+0004 -0.29552E+0004  0.15408E-0006  0.18250E-0006 -0.27412E-0007
  0.12500E+0004 -0.29552E+0004  0.15629E-0006  0.18002E-0006 -0.24091E-0007
  0.10000E+0004 -0.29460E+0004  0.12081E-0006  0.16113E-0006 -0.33985E-0007
  0.10432E+0004 -0.29460E+0004  0.13096E-0006  0.16948E-0006 -0.32929E-0007
  0.11250E+0004 -0.29459E+0004  0.14629E-0006  0.17925E-0006 -0.29113E-0007
  0.12068E+0004 -0.29459E+0004  0.15539E-0006  0.18059E-0006 -0.23478E-0007
  0.12500E+0004 -0.29458E+0004  0.15735E-0006  0.17785E-0006 -0.20045E-0007
  0.12500E+0004 -0.30000E+0004  0.15078E-0006  0.19043E-0006 -0.43916E-0007
  0.12932E+0004 -0.30000E+0004  0.15215E-0006  0.18672E-0006 -0.40783E-0007
  0.13750E+0004 -0.30000E+0004  0.14930E-0006  0.17305E-0006 -0.33771E-0007
  0.14568E+0004 -0.30000E+0004  0.13925E-0006  0.15150E-0006 -0.26103E-0007
  0.15000E+0004 -0.30000E+0004  0.13122E-0006  0.13741E-0006 -0.22055E-0007
  0.12500E+0004 -0.29906E+0004  0.15198E-0006  0.18826E-0006 -0.39729E-0007
  0.12932E+0004 -0.29906E+0004  0.15312E-0006  0.18429E-0006 -0.36477E-0007
  0.13750E+0004 -0.29906E+0004  0.14975E-0006  0.17026E-0006 -0.29433E-0007
  0.14568E+0004 -0.29906E+0004  0.13917E-0006  0.14849E-0006 -0.21942E-0007
  0.15000E+0004 -0.29906E+0004  0.13087E-0006  0.13436E-0006 -0.18040E-0007
  0.12500E+0004 -0.29729E+0004  0.15419E-0006  0.18413E-0006 -0.31857E-0007
  0.12932E+0004 -0.29729E+0004  0.15486E-0006  0.17971E-0006 -0.28422E-0007
  0.13750E+0004 -0.29729E+0004  0.15047E-0006  0.16501E-0006 -0.21389E-0007
  0.14568E+0004 -0.29728E+0004  0.13885E-0006  0.14287E-0006 -0.14276E-0007
  0.15000E+0004 -0.29728E+0004  0.13006E-0006  0.12866E-0006 -0.10668E-0007
  0.12500E+0004 -0.29552E+0004  0.15629E-0006  0.18002E-0006 -0.24091E-0007
  0.12932E+0004 -0.29552E+0004  0.15645E-0006  0.17516E-0006 -0.20530E-0007
  0.13750E+0004 -0.29551E+0004  0.15101E-0006  0.15983E-0006 -0.13603E-0007
  0.14568E+0004 -0.29550E+0004  0.13834E-0006  0.13736E-0006 -0.69219E-0008
  0.15000E+0004 -0.29550E+0004  0.12905E-0006  0.12309E-0006 -0.36182E-0008
  0.12500E+0004 -0.29458E+0004  0.15735E-0006  0.17785E-0006 -0.20045E-0007
  0.12932E+0004 -0.29458E+0004  0.15722E-0006  0.17276E-0006 -0.16443E-0007
  0.13750E+0004 -0.29457E+0004  0.15120E-0006  0.15713E-0006 -0.96074E-0008
  0.14568E+0004 -0.29457E+0004  0.13798E-0006  0.13449E-0006 -0.31745E-0008
  0.15000E+0004 -0.29456E+0004  0.12844E-0006  0.12020E-0006 -0.35556E-0010
  0.15000E+0004 -0.30000E+0004  0.13122E-0006  0.13741E-0006 -0.22055E-0007
  0.15432E+0004 -0.30000E+0004  0.12148E-0006  0.12169E-0006 -0.18024E-0007
  0.16250E+0004 -0.30000E+0004  0.99170E-0007  0.88489E-0007 -0.10585E-0007
  0.17068E+0004 -0.30000E+0004  0.73464E-0007  0.52310E-0007 -0.29615E-0008
  0.17500E+0004 -0.30000E+0004  0.59325E-0007  0.32683E-0007  0.13874E-0008
  0.15000E+0004 -0.29906E+0004  0.13087E-0006  0.13436E-0006 -0.18040E-0007
  0.15432E+0004 -0.29906E+0004  0.12090E-0006  0.11864E-0006 -0.14185E-0007
  0.16250E+0004 -0.29906E+0004  0.98270E-0007  0.85569E-0007 -0.70786E-0008
  0.17068E+0004 -0.29906E+0004  0.72484E-0007  0.49668E-0007  0.27889E-0009
  0.17500E+0004 -0.29906E+0004  0.58407E-0007  0.30239E-0007  0.45301E-0008
  0.15000E+0004 -0.29728E+0004  0.13006E-0006  0.12866E-0006 -0.10668E-0007
  0.15432E+0004 -0.29728E+0004  0.11966E-0006  0.11297E-0006 -0.71383E-0008
  0.16250E+0004 -0.29727E+0004  0.96490E-0007  0.80153E-0007 -0.63418E-0009
  0.17068E+0004 -0.29727E+0004  0.70618E-0007  0.44789E-0007  0.62646E-0008
  0.17500E+0004 -0.29727E+0004  0.56703E-0007  0.25740E-0007  0.10363E-0007
  0.15000E+0004 -0.29550E+0004  0.12905E-0006  0.12309E-0006 -0.36182E-0008
  0.15432E+0004 -0.29550E+0004  0.11825E-0006  0.10742E-0006 -0.40939E-0009
  0.16250E+0004 -0.29549E+0004  0.94604E-0007  0.74891E-0007  0.55276E-0008
  0.17068E+0004 -0.29548E+0004  0.68733E-0007  0.40072E-0007  0.12027E-0007
  0.17500E+0004 -0.29548E+0004  0.55025E-0007  0.21406E-0007  0.16011E-0007
  0.15000E+0004 -0.29456E+0004  0.12844E-0006  0.12020E-0006 -0.35556E-0010
  0.15432E+0004 -0.29456E+0004  0.11743E-0006  0.10455E-0006  0.30052E-0008
  0.16250E+0004 -0.29455E+0004  0.93563E-0007  0.72175E-0007  0.86575E-0008
  0.17068E+0004 -0.29454E+0004  0.67725E-0007  0.37646E-0007  0.14970E-0007
  0.17500E+0004 -0.29454E+0004  0.54144E-0007  0.19182E-0007  0.18905E-0007
  0.17500E+0004 -0.30000E+0004  0.59325E-0007  0.32683E-0007  0.13874E-0008
  0.17932E+0004 -0.30000E+0004  0.45259E-0007  0.12974E-0007  0.62089E-0008
  0.18750E+0004 -0.30000E+0004  0.20146E-0007 -0.23560E-0007  0.17160E-0007
  0.19568E+0004 -0.30000E+0004 -0.94653E-0009 -0.57770E-0007  0.31488E-0007
  0.20000E+0004 -0.30000E+0004 -0.97631E-0008 -0.74407E-0007  0.40703E-0007
  0.17500E+0004 -0.29906E+0004  0.58407E-0007  0.30239E-0007  0.45301E-0008
  0.17932E+0004 -0.29906E+0004  0.44487E-0007  0.10768E-0007  0.92972E-0008
  0.18750E+0004 -0.29905E+0004  0.19843E-0007 -0.25249E-0007  0.20242E-0007
  0.19568E+0004 -0.29905E+0004 -0.57683E-0009 -0.58876E-0007  0.34673E-0007
  0.20000E+0004 -0.29905E+0004 -0.89917E-0008 -0.75187E-0007  0.43955E-0007
  0.17500E+0004 -0.29727E+0004  0.56703E-0007  0.25740E-0007  0.10363E-0007
  0.17932E+0004 -0.29727E+0004  0.43090E-0007  0.67132E-0008  0.15052E-0007
  0.18750E+0004 -0.29726E+0004  0.19380E-0007 -0.28335E-0007  0.26030E-0007
  0.19568E+0004 -0.29726E+0004  0.24157E-0009 -0.60874E-0007  0.40666E-0007
  0.20000E+0004 -0.29725E+0004 -0.74259E-0008 -0.76584E-0007  0.50079E-0007
  0.17500E+0004 -0.29548E+0004  0.55025E-0007  0.21406E-0007  0.16011E-0007
  0.17932E+0004 -0.29548E+0004  0.41758E-0007  0.28176E-0008  0.20653E-0007
  0.18750E+0004 -0.29547E+0004  0.19033E-0007 -0.31277E-0007  0.31711E-0007
  0.19568E+0004 -0.29546E+0004  0.11725E-0008 -0.62752E-0007  0.46562E-0007
  0.20000E+0004 -0.29546E+0004 -0.57751E-0008 -0.77877E-0007  0.56095E-0007
  0.17500E+0004 -0.29454E+0004  0.54144E-0007  0.19182E-0007  0.18905E-0007
  0.17932E+0004 -0.29453E+0004  0.41074E-0007  0.82357E-0009  0.23534E-0007
  0.18750E+0004 -0.29452E+0004  0.18885E-0007 -0.32773E-0007  0.34652E-0007
  0.19568E+0004 -0.29451E+0004  0.16915E-0008 -0.63697E-0007  0.49616E-0007
  0.20000E+0004 -0.29451E+0004 -0.48908E-0008 -0.78520E-0007  0.59203E-0007
  0.20000E+0004 -0.30000E+0004 -0.97631E-0008 -0.74407E-0007  0.40703E-0007
  0.20432E+0004 -0.30000E+0004 -0.16693E-0007 -0.89861E-0007  0.51161E-0007
  0.21250E+0004 -0.30000E+0004 -0.24134E-0007 -0.11541E-0006  0.74411E-0007
  0.22068E+0004 -0.30000E+0004 -0.23892E-0007 -0.13552E-0006  0.10166E-0006
  0.22500E+0004 -0.30000E+0004 -0.20801E-0007 -0.14380E-0006  0.11727E-0006
  0.20000E+0004 -0.29905E+0004 -0.89917E-0008 -0.75187E-0007  0.43955E-0007
  0.20432E+0004 -0.29905E+0004 -0.15505E-0007 -0.90316E-0007  0.54492E-0007
  0.21250E+0004 -0.29905E+0004 -0.22207E-0007 -0.11526E-0006  0.77823E-0007
  0.22068E+0004 -0.29905E+0004 -0.21402E-0007 -0.13479E-0006  0.10500E-0006
  0.22500E+0004 -0.29905E+0004 -0.18129E-0007 -0.14279E-0006  0.12049E-0006
  0.20000E+0004 -0.29725E+0004 -0.74259E-0008 -0.76584E-0007  0.50079E-0007
  0.20432E+0004 -0.29725E+0004 -0.13186E-0007 -0.91108E-0007  0.60736E-0007
  0.21250E+0004 -0.29724E+0004 -0.18593E-0007 -0.11492E-0006  0.84155E-0007
  0.22068E+0004 -0.29724E+0004 -0.16883E-0007 -0.13339E-0006  0.11110E-0006
  0.22500E+0004 -0.29723E+0004 -0.13368E-0007 -0.14087E-0006  0.12629E-0006
  0.20000E+0004 -0.29546E+0004 -0.57751E-0008 -0.77877E-0007  0.56095E-0007
  0.20432E+0004 -0.29545E+0004 -0.10835E-0007 -0.91811E-0007  0.66838E-0007
  0.21250E+0004 -0.29544E+0004 -0.15097E-0007 -0.11452E-0006  0.90252E-0007
  0.22068E+0004 -0.29543E+0004 -0.12701E-0007 -0.13198E-0006  0.11683E-0006
  0.22500E+0004 -0.29542E+0004 -0.90819E-0008 -0.13897E-0006  0.13164E-0006
  0.20000E+0004 -0.29451E+0004 -0.48908E-0008 -0.78520E-0007  0.59203E-0007
  0.20432E+0004 -0.29450E+0004 -0.96024E-0008 -0.92147E-0007  0.69979E-0007
  0.21250E+0004 -0.29449E+0004 -0.13327E-0007 -0.11429E-0006  0.93351E-0007
  0.22068E+0004 -0.29448E+0004 -0.10659E-0007 -0.13122E-0006  0.11968E-0006
  0.22500E+0004 -0.29447E+0004 -0.70391E-0008 -0.13796E-0006  0.13425E-0006
  0.22500E+0004 -0.30000E+0004 -0.20801E-0007 -0.14380E-0006  0.11727E-0006
  0.22932E+0004 -0.30000E+0004 -0.15863E-0007 -0.15042E-0006  0.13338E-0006
  0.23750E+0004 -0.30000E+0004 -0.22570E-0008 -0.15849E-0006  0.16428E-0006
  0.24568E+0004 -0.30000E+0004  0.15197E-0007 -0.16092E-0006  0.19363E-0006
  0.25000E+0004 -0.30000E+0004  0.25176E-0007 -0.16010E-0006  0.20765E-0006
  0.22500E+0004 -0.29905E+0004 -0.18129E-0007 -0.14279E-0006  0.12049E-0006
  0.22932E+0004 -0.29904E+0004 -0.13113E-0007 -0.14915E-0006  0.13640E-0006
  0.23750E+0004 -0.29904E+0004  0.32288E-0009 -0.15681E-0006  0.16673E-0006
  0.24568E+0004 -0.29904E+0004  0.17144E-0007 -0.15891E-0006  0.19521E-0006
  0.25000E+0004 -0.29904E+0004  0.26606E-0007 -0.15795E-0006  0.20868E-0006
  0.22500E+0004 -0.29723E+0004 -0.13368E-0007 -0.14087E-0006  0.12629E-0006
  0.22932E+0004 -0.29723E+0004 -0.83148E-0008 -0.14676E-0006  0.14176E-0006
  0.23750E+0004 -0.29722E+0004  0.45719E-0008 -0.15365E-0006  0.17086E-0006
  0.24568E+0004 -0.29722E+0004  0.19973E-0007 -0.15516E-0006  0.19759E-0006
  0.25000E+0004 -0.29721E+0004  0.28345E-0007 -0.15397E-0006  0.20997E-0006
  0.22500E+0004 -0.29542E+0004 -0.90819E-0008 -0.13897E-0006  0.13164E-0006
  0.22932E+0004 -0.29542E+0004 -0.41357E-0008 -0.14440E-0006  0.14658E-0006
  0.23750E+0004 -0.29541E+0004  0.79154E-0008 -0.15055E-0006  0.17428E-0006
  0.24568E+0004 -0.29539E+0004  0.21626E-0007 -0.15151E-0006  0.19912E-0006
  0.25000E+0004 -0.29539E+0004  0.28777E-0007 -0.15009E-0006  0.21035E-0006
  0.22500E+0004 -0.29447E+0004 -0.70391E-0008 -0.13796E-0006  0.13425E-0006
  0.22932E+0004 -0.29446E+0004 -0.22082E-0008 -0.14316E-0006  0.14889E-0006
  0.23750E+0004 -0.29445E+0004  0.92904E-0008 -0.14894E-0006  0.17579E-0006
  0.24568E+0004 -0.29443E+0004  0.22003E-0007 -0.14964E-0006  0.19959E-0006
  0.25000E+0004 -0.29442E+0004  0.28463E-0007 -0.14809E-0006  0.21019E-0006
  0.25000E+0004 -0.30000E+0004  0.25176E-0007 -0.16010E-0006  0.20765E-0006
  0.25432E+0004 -0.30000E+0004  0.35221E-0007 -0.15788E-0006  0.22016E-0006
  0.26250E+0004 -0.30000E+0004  0.53185E-0007 -0.15041E-0006  0.23868E-0006
  0.27068E+0004 -0.30000E+0004  0.67859E-0007 -0.13927E-0006  0.24880E-0006
  0.27500E+0004 -0.30000E+0004  0.73625E-0007 -0.13223E-0006  0.25033E-0006
  0.25000E+0004 -0.29904E+0004  0.26606E-0007 -0.15795E-0006  0.20868E-0006
  0.25432E+0004 -0.29904E+0004  0.36000E-0007 -0.15565E-0006  0.22057E-0006
  0.26250E+0004 -0.29903E+0004  0.52439E-0007 -0.14806E-0006  0.23783E-0006
  0.27068E+0004 -0.29903E+0004  0.65273E-0007 -0.13690E-0006  0.24663E-0006
  0.27500E+0004 -0.29903E+0004  0.69988E-0007 -0.12988E-0006  0.24749E-0006
  0.25000E+0004 -0.29721E+0004  0.28345E-0007 -0.15397E-0006  0.20997E-0006
  0.25432E+0004 -0.29721E+0004  0.36418E-0007 -0.15149E-0006  0.22065E-0006
  0.26250E+0004 -0.29720E+0004  0.49831E-0007 -0.14371E-0006  0.23548E-0006
  0.27068E+0004 -0.29719E+0004  0.59110E-0007 -0.13252E-0006  0.24180E-0006
  0.27500E+0004 -0.29718E+0004  0.61825E-0007 -0.12555E-0006  0.24140E-0006
  0.25000E+0004 -0.29539E+0004  0.28777E-0007 -0.15009E-0006  0.21035E-0006
  0.25432E+0004 -0.29538E+0004  0.35423E-0007 -0.14744E-0006  0.21981E-0006
  0.26250E+0004 -0.29536E+0004  0.45661E-0007 -0.13948E-0006  0.23217E-0006
  0.27068E+0004 -0.29535E+0004  0.51341E-0007 -0.12828E-0006  0.23605E-0006
  0.27500E+0004 -0.29534E+0004  0.52071E-0007 -0.12137E-0006  0.23445E-0006
  0.25000E+0004 -0.29442E+0004  0.28463E-0007 -0.14809E-0006  0.21019E-0006
  0.25432E+0004 -0.29441E+0004  0.34322E-0007 -0.14534E-0006  0.21898E-0006
  0.26250E+0004 -0.29440E+0004  0.42836E-0007 -0.13732E-0006  0.23005E-0006
  0.27068E+0004 -0.29438E+0004  0.46614E-0007 -0.12619E-0006  0.23266E-0006
  0.27500E+0004 -0.29437E+0004  0.46303E-0007 -0.11930E-0006  0.23045E-0006
  0.27500E+0004 -0.30000E+0004  0.73625E-0007 -0.13223E-0006  0.25033E-0006
  0.27932E+0004 -0.30000E+0004  0.77728E-0007 -0.12452E-0006  0.24903E-0006
  0.28750E+0004 -0.30000E+0004  0.80385E-0007 -0.10864E-0006  0.23883E-0006
  0.29568E+0004 -0.30000E+0004  0.75825E-0007 -0.91793E-0007  0.21879E-0006
  0.30000E+0004 -0.30000E+0004  0.70468E-0007 -0.82806E-0007  0.20460E-0006
  0.27500E+0004 -0.29903E+0004  0.69988E-0007 -0.12988E-0006  0.24749E-0006
  0.27932E+0004 -0.29903E+0004  0.72997E-0007 -0.12222E-0006  0.24553E-0006
  0.28750E+0004 -0.29902E+0004  0.73580E-0007 -0.10648E-0006  0.23427E-0006
  0.29568E+0004 -0.29902E+0004  0.67045E-0007 -0.89809E-0007  0.21344E-0006
  0.30000E+0004 -0.29902E+0004  0.60740E-0007 -0.80923E-0007  0.19898E-0006
  0.27500E+0004 -0.29718E+0004  0.61825E-0007 -0.12555E-0006  0.24140E-0006
  0.27932E+0004 -0.29718E+0004  0.62791E-0007 -0.11798E-0006  0.23827E-0006
  0.28750E+0004 -0.29717E+0004  0.59548E-0007 -0.10249E-0006  0.22511E-0006
  0.29568E+0004 -0.29716E+0004  0.49459E-0007 -0.86166E-0007  0.20295E-0006
  0.30000E+0004 -0.29716E+0004  0.41470E-0007 -0.77485E-0007  0.18805E-0006
  0.27500E+0004 -0.29534E+0004  0.52071E-0007 -0.12137E-0006  0.23445E-0006
  0.27932E+0004 -0.29533E+0004  0.51048E-0007 -0.11389E-0006  0.23022E-0006
  0.28750E+0004 -0.29532E+0004  0.44155E-0007 -0.98650E-0007  0.21533E-0006
  0.29568E+0004 -0.29530E+0004  0.30795E-0007 -0.82662E-0007  0.19204E-0006
  0.30000E+0004 -0.29529E+0004  0.21307E-0007 -0.74187E-0007  0.17682E-0006
  0.27500E+0004 -0.29437E+0004  0.46303E-0007 -0.11930E-0006  0.23045E-0006
  0.27932E+0004 -0.29436E+0004  0.44249E-0007 -0.11197E-0006  0.22567E-0006
  0.28750E+0004 -0.29434E+0004  0.35528E-0007 -0.96760E-0007  0.20995E-0006
  0.29568E+0004 -0.29432E+0004  0.20555E-0007 -0.81062E-0007  0.18615E-0006
  0.30000E+0004 -0.29431E+0004  0.10369E-0007 -0.72866E-0007  0.17078E-0006
  0.30000E+0004 -0.30000E+0004  0.70468E-0007 -0.82806E-0007  0.20460E-0006
  0.30432E+0004 -0.30000E+0004  0.63144E-0007 -0.73835E-0007  0.18816E-0006
  0.31250E+0004 -0.30000E+0004  0.44199E-0007 -0.57362E-0007  0.15180E-0006
  0.32068E+0004 -0.30000E+0004  0.19526E-0007 -0.41966E-0007  0.11037E-0006
  0.32500E+0004 -0.30000E+0004  0.46315E-0008 -0.34437E-0007  0.87234E-0007
  0.30000E+0004 -0.29902E+0004  0.60740E-0007 -0.80923E-0007  0.19898E-0006
  0.30432E+0004 -0.29902E+0004  0.52536E-0007 -0.72082E-0007  0.18235E-0006
  0.31250E+0004 -0.29901E+0004  0.32219E-0007 -0.55839E-0007  0.14597E-0006
  0.32068E+0004 -0.29901E+0004  0.65857E-0008 -0.40674E-0007  0.10491E-0006
  0.32500E+0004 -0.29901E+0004 -0.86288E-0008 -0.33256E-0007  0.82107E-0007
  0.30000E+0004 -0.29716E+0004  0.41470E-0007 -0.77485E-0007  0.18805E-0006
  0.30432E+0004 -0.29715E+0004  0.31765E-0007 -0.68861E-0007  0.17119E-0006
  0.31250E+0004 -0.29714E+0004  0.91541E-0008 -0.53047E-0007  0.13493E-0006
  0.32068E+0004 -0.29714E+0004 -0.17951E-0007 -0.38311E-0007  0.94710E-0007
  0.32500E+0004 -0.29713E+0004 -0.33594E-0007 -0.31118E-0007  0.72612E-0007
  0.30000E+0004 -0.29529E+0004  0.21307E-0007 -0.74187E-0007  0.17682E-0006
  0.30432E+0004 -0.29529E+0004  0.10299E-0007 -0.65768E-0007  0.15986E-0006
  0.31250E+0004 -0.29527E+0004 -0.14178E-0007 -0.50375E-0007  0.12394E-0006
  0.32068E+0004 -0.29526E+0004 -0.42293E-0007 -0.36061E-0007  0.84743E-0007
  0.32500E+0004 -0.29526E+0004 -0.58112E-0007 -0.29089E-0007  0.63425E-0007
  0.30000E+0004 -0.29431E+0004  0.10369E-0007 -0.72866E-0007  0.17078E-0006
  0.30432E+0004 -0.29430E+0004 -0.12239E-0008 -0.64171E-0007  0.15383E-0006
  0.31250E+0004 -0.29429E+0004 -0.26512E-0007 -0.48992E-0007  0.11818E-0006
  0.32068E+0004 -0.29427E+0004 -0.54976E-0007 -0.34929E-0007  0.79586E-0007
  0.32500E+0004 -0.29426E+0004 -0.70815E-0007 -0.28363E-0007  0.58694E-0007
  0.32500E+0004 -0.30000E+0004  0.46315E-0008 -0.34437E-0007  0.87234E-0007
  0.32932E+0004 -0.30000E+0004 -0.11268E-0007 -0.27349E-0007  0.63640E-0007
  0.33750E+0004 -0.30000E+0004 -0.43405E-0007 -0.15309E-0007  0.18809E-0007
  0.34568E+0004 -0.30000E+0004 -0.76834E-0007 -0.51722E-0008 -0.24428E-0007
  0.35000E+0004 -0.30000E+0004 -0.94490E-0007 -0.60013E-0009 -0.45983E-0007
  0.32500E+0004 -0.29901E+0004 -0.86288E-0008 -0.33256E-0007  0.82107E-0007
  0.32932E+0004 -0.29901E+0004 -0.24718E-0007 -0.26290E-0007  0.58948E-0007
  0.33750E+0004 -0.29901E+0004 -0.56858E-0007 -0.14456E-0007  0.15150E-0007
  0.34568E+0004 -0.29901E+0004 -0.89855E-0007 -0.45004E-0008 -0.26835E-0007
  0.35000E+0004 -0.29900E+0004 -0.10713E-0006 -0.17556E-0010 -0.47680E-0007
  0.32500E+0004 -0.29713E+0004 -0.33594E-0007 -0.31118E-0007  0.72612E-0007
  0.32932E+0004 -0.29713E+0004 -0.49845E-0007 -0.24364E-0007  0.50335E-0007
  0.33750E+0004 -0.29713E+0004 -0.81644E-0007 -0.12910E-0007  0.85625E-0008
  0.34568E+0004 -0.29712E+0004 -0.11349E-0006 -0.32930E-0008 -0.31040E-0007
  0.35000E+0004 -0.29712E+0004 -0.12988E-0006  0.10282E-0008 -0.50553E-0007
  0.32500E+0004 -0.29526E+0004 -0.58112E-0007 -0.29089E-0007  0.63425E-0007
  0.32932E+0004 -0.29525E+0004 -0.74283E-0007 -0.22540E-0007  0.42089E-0007
  0.33750E+0004 -0.29524E+0004 -0.10529E-0006 -0.11457E-0007  0.24056E-0008
  0.34568E+0004 -0.29524E+0004 -0.13558E-0006 -0.21693E-0008 -0.34826E-0007
  0.35000E+0004 -0.29523E+0004 -0.15088E-0006  0.19964E-0008 -0.53039E-0007
  0.32500E+0004 -0.29426E+0004 -0.70815E-0007 -0.28363E-0007  0.58694E-0007
  0.32932E+0004 -0.29426E+0004 -0.86817E-0007 -0.21635E-0007  0.37886E-0007
  0.33750E+0004 -0.29425E+0004 -0.11723E-0006 -0.10726E-0007 -0.68088E-0009
  0.34568E+0004 -0.29424E+0004 -0.14655E-0006 -0.16098E-0008 -0.36676E-0007
  0.35000E+0004 -0.29424E+0004 -0.16119E-0006  0.24758E-0008 -0.54233E-0007
  0.35000E+0004 -0.30000E+0004 -0.94490E-0007 -0.60013E-0009 -0.45983E-0007
  0.35432E+0004 -0.30000E+0004 -0.11188E-0006  0.34340E-0008 -0.66338E-0007
  0.36250E+0004 -0.30000E+0004 -0.14353E-0006  0.96955E-0008 -0.10108E-0006
  0.37068E+0004 -0.30000E+0004 -0.17253E-0006  0.14265E-0007 -0.12996E-0006
  0.37500E+0004 -0.30000E+0004 -0.18648E-0006  0.16065E-0007 -0.14263E-0006
  0.35000E+0004 -0.29900E+0004 -0.10713E-0006 -0.17556E-0010 -0.47680E-0007
  0.35432E+0004 -0.29900E+0004 -0.12403E-0006  0.39404E-0008 -0.67292E-0007
  0.36250E+0004 -0.29900E+0004 -0.15451E-0006  0.10071E-0007 -0.10063E-0006
  0.37068E+0004 -0.29900E+0004 -0.18209E-0006  0.14533E-0007 -0.12815E-0006
  0.37500E+0004 -0.29900E+0004 -0.19523E-0006  0.16283E-0007 -0.14017E-0006
  0.35000E+0004 -0.29712E+0004 -0.12988E-0006  0.10282E-0008 -0.50553E-0007
  0.35432E+0004 -0.29712E+0004 -0.14570E-0006  0.48411E-0008 -0.68793E-0007
  0.36250E+0004 -0.29711E+0004 -0.17374E-0006  0.10729E-0007 -0.99577E-0007
  0.37068E+0004 -0.29711E+0004 -0.19846E-0006  0.14995E-0007 -0.12468E-0006
  0.37500E+0004 -0.29711E+0004 -0.20997E-0006  0.16658E-0007 -0.13554E-0006
  0.35000E+0004 -0.29523E+0004 -0.15088E-0006  0.19964E-0008 -0.53039E-0007
  0.35432E+0004 -0.29523E+0004 -0.16545E-0006  0.56674E-0008 -0.69969E-0007
  0.36250E+0004 -0.29522E+0004 -0.19075E-0006  0.11322E-0007 -0.98349E-0007
  0.37068E+0004 -0.29521E+0004 -0.21239E-0006  0.15400E-0007 -0.12126E-0006
  0.37500E+0004 -0.29521E+0004 -0.22218E-0006  0.16980E-0007 -0.13110E-0006
  0.35000E+0004 -0.29424E+0004 -0.16119E-0006  0.24758E-0008 -0.54233E-0007
  0.35432E+0004 -0.29423E+0004 -0.17503E-0006  0.60767E-0008 -0.70492E-0007
  0.36250E+0004 -0.29422E+0004 -0.19879E-0006  0.11607E-0007 -0.97674E-0007
  0.37068E+0004 -0.29422E+0004 -0.21873E-0006  0.15588E-0007 -0.11952E-0006
  0.37500E+0004 -0.29421E+0004 -0.22759E-0006  0.17120E-0007 -0.12887E-0006
  0.37500E+0004 -0.30000E+0004 -0.18648E-0006  0.16065E-0007 -0.14263E-0006
  0.37932E+0004 -0.30000E+0004 -0.19934E-0006  0.17474E-0007 -0.15342E-0006
  0.38750E+0004 -0.30000E+0004 -0.22059E-0006  0.19239E-0007 -0.16883E-0006
  0.39568E+0004 -0.30000E+0004 -0.23747E-0006  0.20010E-0007 -0.17775E-0006
  0.40000E+0004 -0.30000E+0004 -0.24458E-0006  0.20105E-0007 -0.18000E-0006
  0.37500E+0004 -0.29900E+0004 -0.19523E-0006  0.16283E-0007 -0.14017E-0006
  0.37932E+0004 -0.29900E+0004 -0.20724E-0006  0.17654E-0007 -0.15033E-0006
  0.38750E+0004 -0.29900E+0004 -0.22682E-0006  0.19354E-0007 -0.16473E-0006
  0.39568E+0004 -0.29900E+0004 -0.24198E-0006  0.20078E-0007 -0.17286E-0006
  0.40000E+0004 -0.29900E+0004 -0.24821E-0006  0.20153E-0007 -0.17481E-0006
  0.37500E+0004 -0.29711E+0004 -0.20997E-0006  0.16658E-0007 -0.13554E-0006
  0.37932E+0004 -0.29710E+0004 -0.22029E-0006  0.17954E-0007 -0.14463E-0006
  0.38750E+0004 -0.29710E+0004 -0.23660E-0006  0.19539E-0007 -0.15734E-0006
  0.39568E+0004 -0.29709E+0004 -0.24850E-0006  0.20180E-0007 -0.16422E-0006
  0.40000E+0004 -0.29709E+0004 -0.25304E-0006  0.20221E-0007 -0.16572E-0006
  0.37500E+0004 -0.29521E+0004 -0.22218E-0006  0.16980E-0007 -0.13110E-0006
  0.37932E+0004 -0.29521E+0004 -0.23076E-0006  0.18205E-0007 -0.13927E-0006
  0.38750E+0004 -0.29520E+0004 -0.24372E-0006  0.19682E-0007 -0.15058E-0006
  0.39568E+0004 -0.29519E+0004 -0.25233E-0006  0.20246E-0007 -0.15656E-0006
  0.40000E+0004 -0.29519E+0004 -0.25519E-0006  0.20258E-0007 -0.15778E-0006
  0.37500E+0004 -0.29421E+0004 -0.22759E-0006  0.17120E-0007 -0.12887E-0006
  0.37932E+0004 -0.29421E+0004 -0.23522E-0006  0.18319E-0007 -0.13663E-0006
  0.38750E+0004 -0.29420E+0004 -0.24640E-0006  0.19742E-0007 -0.14733E-0006
  0.39568E+0004 -0.29419E+0004 -0.25327E-0006  0.20269E-0007 -0.15296E-0006
  0.40000E+0004 -0.29418E+0004 -0.25526E-0006  0.20263E-0007 -0.15411E-0006
  0.40000E+0004 -0.30000E+0004 -0.24458E-0006  0.20105E-0007 -0.18000E-0006
  0.40432E+0004 -0.30000E+0004 -0.25044E-0006  0.20021E-0007 -0.18058E-0006
  0.41250E+0004 -0.30000E+0004 -0.25827E-0006  0.19515E-0007 -0.17770E-0006
  0.42068E+0004 -0.30000E+0004 -0.26202E-0006  0.18715E-0007 -0.17016E-0006
  0.42500E+0004 -0.30000E+0004 -0.26250E-0006  0.18239E-0007 -0.16463E-0006
  0.40000E+0004 -0.29900E+0004 -0.24821E-0006  0.20153E-0007 -0.17481E-0006
  0.40432E+0004 -0.29899E+0004 -0.25319E-0006  0.20054E-0007 -0.17515E-0006
  0.41250E+0004 -0.29899E+0004 -0.25944E-0006  0.19527E-0007 -0.17205E-0006
  0.42068E+0004 -0.29899E+0004 -0.26173E-0006  0.18715E-0007 -0.16453E-0006
  0.42500E+0004 -0.29899E+0004 -0.26149E-0006  0.18235E-0007 -0.15912E-0006
  0.40000E+0004 -0.29709E+0004 -0.25304E-0006  0.20221E-0007 -0.16572E-0006
  0.40432E+0004 -0.29709E+0004 -0.25637E-0006  0.20096E-0007 -0.16576E-0006
  0.41250E+0004 -0.29708E+0004 -0.25966E-0006  0.19534E-0007 -0.16248E-0006
  0.42068E+0004 -0.29708E+0004 -0.25923E-0006  0.18705E-0007 -0.15528E-0006
  0.42500E+0004 -0.29707E+0004 -0.25768E-0006  0.18222E-0007 -0.15022E-0006
  0.40000E+0004 -0.29519E+0004 -0.25519E-0006  0.20258E-0007 -0.15778E-0006
  0.40432E+0004 -0.29518E+0004 -0.25690E-0006  0.20111E-0007 -0.15770E-0006
  0.41250E+0004 -0.29517E+0004 -0.25730E-0006  0.19521E-0007 -0.15457E-0006
  0.42068E+0004 -0.29516E+0004 -0.25429E-0006  0.18680E-0007 -0.14801E-0006
  0.42500E+0004 -0.29516E+0004 -0.25150E-0006  0.18197E-0007 -0.14347E-0006
  0.40000E+0004 -0.29418E+0004 -0.25526E-0006  0.20263E-0007 -0.15411E-0006
  0.40432E+0004 -0.29418E+0004 -0.25613E-0006  0.20107E-0007 -0.15404E-0006
  0.41250E+0004 -0.29416E+0004 -0.25506E-0006  0.19505E-0007 -0.15112E-0006
  0.42068E+0004 -0.29415E+0004 -0.25073E-0006  0.18660E-0007 -0.14502E-0006
  0.42500E+0004 -0.29415E+0004 -0.24732E-0006  0.18172E-0007 -0.14081E-0006
  0.42500E+0004 -0.30000E+0004 -0.26250E-0006  0.18239E-0007 -0.16463E-0006
  0.42932E+0004 -0.30000E+0004 -0.26197E-0006  0.17750E-0007 -0.15808E-0006
  0.43750E+0004 -0.30000E+0004 -0.25860E-0006  0.16871E-0007 -0.14362E-0006
  0.44568E+0004 -0.30000E+0004 -0.25249E-0006  0.16133E-0007 -0.12703E-0006
  0.45000E+0004 -0.30000E+0004 -0.24836E-0006  0.15826E-0007 -0.11772E-0006
  0.42500E+0004 -0.29899E+0004 -0.26149E-0006  0.18235E-0007 -0.15912E-0006
  0.42932E+0004 -0.29899E+0004 -0.26029E-0006  0.17746E-0007 -0.15276E-0006
  0.43750E+0004 -0.29899E+0004 -0.25578E-0006  0.16868E-0007 -0.13883E-0006
  0.44568E+0004 -0.29899E+0004 -0.24869E-0006  0.16135E-0007 -0.12295E-0006
  0.45000E+0004 -0.29898E+0004 -0.24411E-0006  0.15834E-0007 -0.11408E-0006
  0.42500E+0004 -0.29707E+0004 -0.25768E-0006  0.18222E-0007 -0.15022E-0006
  0.42932E+0004 -0.29707E+0004 -0.25527E-0006  0.17731E-0007 -0.14435E-0006
  0.43750E+0004 -0.29707E+0004 -0.24870E-0006  0.16860E-0007 -0.13163E-0006
  0.44568E+0004 -0.29706E+0004 -0.23990E-0006  0.16141E-0007 -0.11731E-0006
  0.45000E+0004 -0.29706E+0004 -0.23454E-0006  0.15850E-0007 -0.10937E-0006
  0.42500E+0004 -0.29516E+0004 -0.25150E-0006  0.18197E-0007 -0.14347E-0006
  0.42932E+0004 -0.29515E+0004 -0.24795E-0006  0.17708E-0007 -0.13824E-0006
  0.43750E+0004 -0.29515E+0004 -0.23949E-0006  0.16848E-0007 -0.12700E-0006
  0.44568E+0004 -0.29514E+0004 -0.22914E-0006  0.16146E-0007 -0.11447E-0006
  0.45000E+0004 -0.29514E+0004 -0.22311E-0006  0.15867E-0007 -0.10757E-0006
  0.42500E+0004 -0.29415E+0004 -0.24732E-0006  0.18172E-0007 -0.14081E-0006
  0.42932E+0004 -0.29414E+0004 -0.24321E-0006  0.17693E-0007 -0.13598E-0006
  0.43750E+0004 -0.29413E+0004 -0.23382E-0006  0.16840E-0007 -0.12562E-0006
  0.44568E+0004 -0.29413E+0004 -0.22274E-0006  0.16149E-0007 -0.11413E-0006
  0.45000E+0004 -0.29412E+0004 -0.21639E-0006  0.15876E-0007 -0.10782E-0006
  0.45000E+0004 -0.30000E+0004 -0.24836E-0006  0.15826E-0007 -0.11772E-0006
  0.45432E+0004 -0.30000E+0004 -0.24365E-0006  0.15586E-0007 -0.10809E-0006
  0.46250E+0004 -0.30000E+0004 -0.23353E-0006  0.15325E-0007 -0.89485E-0007
  0.47068E+0004 -0.30000E+0004 -0.22220E-0006  0.15319E-0007 -0.70828E-0007
  0.47500E+0004 -0.30000E+0004 -0.21591E-0006  0.15410E-0007 -0.61172E-0007
  0.45000E+0004 -0.29898E+0004 -0.24411E-0006  0.15834E-0007 -0.11408E-0006
  0.45432E+0004 -0.29898E+0004 -0.23901E-0006  0.15598E-0007 -0.10493E-0006
  0.46250E+0004 -0.29898E+0004 -0.22827E-0006  0.15350E-0007 -0.87319E-0007
  0.47068E+0004 -0.29898E+0004 -0.21647E-0006  0.15359E-0007 -0.69727E-0007
  0.47500E+0004 -0.29898E+0004 -0.20999E-0006  0.15460E-0007 -0.60646E-0007
  0.45000E+0004 -0.29706E+0004 -0.23454E-0006  0.15850E-0007 -0.10937E-0006
  0.45432E+0004 -0.29706E+0004 -0.22876E-0006  0.15625E-0007 -0.10122E-0006
  0.46250E+0004 -0.29705E+0004 -0.21697E-0006  0.15401E-0007 -0.85634E-0007
  0.47068E+0004 -0.29705E+0004 -0.20443E-0006  0.15438E-0007 -0.70192E-0007
  0.47500E+0004 -0.29704E+0004 -0.19766E-0006  0.15558E-0007 -0.62262E-0007
  0.45000E+0004 -0.29514E+0004 -0.22311E-0006  0.15867E-0007 -0.10757E-0006
  0.45432E+0004 -0.29513E+0004 -0.21675E-0006  0.15654E-0007 -0.10053E-0006
  0.46250E+0004 -0.29512E+0004 -0.20409E-0006  0.15456E-0007 -0.87152E-0007
  0.47068E+0004 -0.29511E+0004 -0.19097E-0006  0.15522E-0007 -0.74007E-0007
  0.47500E+0004 -0.29511E+0004 -0.18401E-0006  0.15657E-0007 -0.67295E-0007
  0.45000E+0004 -0.29412E+0004 -0.21639E-0006  0.15876E-0007 -0.10782E-0006
  0.45432E+0004 -0.29412E+0004 -0.20976E-0006  0.15669E-0007 -0.10140E-0006
  0.46250E+0004 -0.29410E+0004 -0.19672E-0006  0.15486E-0007 -0.89245E-0007
  0.47068E+0004 -0.29409E+0004 -0.18338E-0006  0.15566E-0007 -0.77362E-0007
  0.47500E+0004 -0.29409E+0004 -0.17635E-0006  0.15709E-0007 -0.71316E-0007
  0.47500E+0004 -0.30000E+0004 -0.21591E-0006  0.15410E-0007 -0.61172E-0007
  0.47932E+0004 -0.30000E+0004 -0.20945E-0006  0.15565E-0007 -0.51659E-0007
  0.48750E+0004 -0.30000E+0004 -0.19705E-0006  0.15989E-0007 -0.34406E-0007
  0.49568E+0004 -0.30000E+0004 -0.18469E-0006  0.16537E-0007 -0.18336E-0007
  0.50000E+0004 -0.30000E+0004 -0.17833E-0006  0.16847E-0007 -0.10448E-0007
  0.47500E+0004 -0.29898E+0004 -0.20999E-0006  0.15460E-0007 -0.60646E-0007
  0.47932E+0004 -0.29898E+0004 -0.20339E-0006  0.15624E-0007 -0.51725E-0007
  0.48750E+0004 -0.29898E+0004 -0.19080E-0006  0.16070E-0007 -0.35581E-0007
  0.49568E+0004 -0.29897E+0004 -0.17837E-0006  0.16641E-0007 -0.20595E-0007
  0.50000E+0004 -0.29897E+0004 -0.17200E-0006  0.16966E-0007 -0.13253E-0007
  0.47500E+0004 -0.29704E+0004 -0.19766E-0006  0.15558E-0007 -0.62262E-0007
  0.47932E+0004 -0.29704E+0004 -0.19084E-0006  0.15738E-0007 -0.54517E-0007
  0.48750E+0004 -0.29703E+0004 -0.17800E-0006  0.16221E-0007 -0.40564E-0007
  0.49568E+0004 -0.29702E+0004 -0.16555E-0006  0.16833E-0007 -0.27705E-0007
  0.50000E+0004 -0.29702E+0004 -0.15923E-0006  0.17183E-0007 -0.21431E-0007
  0.47500E+0004 -0.29511E+0004 -0.18401E-0006  0.15657E-0007 -0.67295E-0007
  0.47932E+0004 -0.29510E+0004 -0.17706E-0006  0.15853E-0007 -0.60784E-0007
  0.48750E+0004 -0.29509E+0004 -0.16415E-0006  0.16369E-0007 -0.49120E-0007
  0.49568E+0004 -0.29508E+0004 -0.15181E-0006  0.17017E-0007 -0.38463E-0007
  0.50000E+0004 -0.29507E+0004 -0.14562E-0006  0.17388E-0007 -0.33292E-0007
  0.47500E+0004 -0.29409E+0004 -0.17635E-0006  0.15709E-0007 -0.71316E-0007
  0.47932E+0004 -0.29408E+0004 -0.16936E-0006  0.15914E-0007 -0.65474E-0007
  0.48750E+0004 -0.29406E+0004 -0.15647E-0006  0.16446E-0007 -0.55048E-0007
  0.49568E+0004 -0.29405E+0004 -0.14426E-0006  0.17111E-0007 -0.45574E-0007
  0.50000E+0004 -0.29404E+0004 -0.13817E-0006  0.17489E-0007 -0.40993E-0007
  0.50000E+0004 -0.30000E+0004 -0.17833E-0006  0.16847E-0007 -0.10448E-0007
  0.50432E+0004 -0.30000E+0004 -0.17209E-0006  0.17166E-0007 -0.29527E-0008
  0.51250E+0004 -0.30000E+0004 -0.16083E-0006  0.17723E-0007  0.99660E-0008
  0.52068E+0004 -0.30000E+0004 -0.15044E-0006  0.18160E-0007  0.21190E-0007
  0.52500E+0004 -0.30000E+0004 -0.14539E-0006  0.18310E-0007  0.26389E-0007
  0.50000E+0004 -0.29897E+0004 -0.17200E-0006  0.16966E-0007 -0.13253E-0007
  0.50432E+0004 -0.29897E+0004 -0.16579E-0006  0.17299E-0007 -0.62975E-0008
  0.51250E+0004 -0.29897E+0004 -0.15464E-0006  0.17887E-0007  0.56730E-0008
  0.52068E+0004 -0.29896E+0004 -0.14444E-0006  0.18359E-0007  0.16039E-0007
  0.52500E+0004 -0.29896E+0004 -0.13950E-0006  0.18529E-0007  0.20834E-0007
  0.50000E+0004 -0.29702E+0004 -0.15923E-0006  0.17183E-0007 -0.21431E-0007
  0.50432E+0004 -0.29702E+0004 -0.15313E-0006  0.17540E-0007 -0.15523E-0007
  0.51250E+0004 -0.29701E+0004 -0.14228E-0006  0.18180E-0007 -0.53912E-0008
  0.52068E+0004 -0.29700E+0004 -0.13250E-0006  0.18710E-0007  0.33227E-0008
  0.52500E+0004 -0.29699E+0004 -0.12783E-0006  0.18915E-0007  0.73394E-0008
  0.50000E+0004 -0.29507E+0004 -0.14562E-0006  0.17388E-0007 -0.33292E-0007
  0.50432E+0004 -0.29506E+0004 -0.13969E-0006  0.17765E-0007 -0.28454E-0007
  0.51250E+0004 -0.29505E+0004 -0.12926E-0006  0.18450E-0007 -0.20199E-0007
  0.52068E+0004 -0.29503E+0004 -0.12001E-0006  0.19028E-0007 -0.13160E-0007
  0.52500E+0004 -0.29502E+0004 -0.11564E-0006  0.19261E-0007 -0.99296E-0008
  0.50000E+0004 -0.29404E+0004 -0.13817E-0006  0.17489E-0007 -0.40993E-0007
  0.50432E+0004 -0.29403E+0004 -0.13236E-0006  0.17878E-0007 -0.36728E-0007
  0.51250E+0004 -0.29401E+0004 -0.12219E-0006  0.18581E-0007 -0.29471E-0007
  0.52068E+0004 -0.29400E+0004 -0.11325E-0006  0.19182E-0007 -0.23319E-0007
  0.52500E+0004 -0.29399E+0004 -0.10907E-0006  0.19425E-0007 -0.20504E-0007
  0.52500E+0004 -0.30000E+0004 -0.14539E-0006  0.18310E-0007  0.26389E-0007
  0.52932E+0004 -0.30000E+0004 -0.14062E-0006  0.18401E-0007  0.31121E-0007
  0.53750E+0004 -0.30000E+0004 -0.13251E-0006  0.18345E-0007  0.38731E-0007
  0.54568E+0004 -0.30000E+0004 -0.12560E-0006  0.17957E-0007  0.44662E-0007
  0.55000E+0004 -0.30000E+0004 -0.12245E-0006  0.17596E-0007  0.47129E-0007
  0.52500E+0004 -0.29896E+0004 -0.13950E-0006  0.18529E-0007  0.20834E-0007
  0.52932E+0004 -0.29896E+0004 -0.13488E-0006  0.18641E-0007  0.25186E-0007
  0.53750E+0004 -0.29896E+0004 -0.12707E-0006  0.18627E-0007  0.32175E-0007
  0.54568E+0004 -0.29896E+0004 -0.12050E-0006  0.18285E-0007  0.37601E-0007
  0.55000E+0004 -0.29895E+0004 -0.11754E-0006  0.17949E-0007  0.39853E-0007
  0.52500E+0004 -0.29699E+0004 -0.12783E-0006  0.18915E-0007  0.73394E-0008
  0.52932E+0004 -0.29699E+0004 -0.12350E-0006  0.19061E-0007  0.10968E-0007
  0.53750E+0004 -0.29698E+0004 -0.11631E-0006  0.19119E-0007  0.16781E-0007
  0.54568E+0004 -0.29698E+0004 -0.11043E-0006  0.18854E-0007  0.21259E-0007
  0.55000E+0004 -0.29697E+0004 -0.10786E-0006  0.18562E-0007  0.23113E-0007
  0.52500E+0004 -0.29502E+0004 -0.11564E-0006  0.19261E-0007 -0.99296E-0008
  0.52932E+0004 -0.29502E+0004 -0.11165E-0006  0.19436E-0007 -0.70223E-0008
  0.53750E+0004 -0.29501E+0004 -0.10514E-0006  0.19554E-0007 -0.23767E-0008
  0.54568E+0004 -0.29500E+0004 -0.99995E-0007  0.19356E-0007  0.11758E-0008
  0.55000E+0004 -0.29499E+0004 -0.97826E-0007  0.19100E-0007  0.26440E-0008
  0.52500E+0004 -0.29399E+0004 -0.10907E-0006  0.19425E-0007 -0.20504E-0007
  0.52932E+0004 -0.29398E+0004 -0.10528E-0006  0.19615E-0007 -0.17974E-0007
  0.53750E+0004 -0.29397E+0004 -0.99147E-0007  0.19761E-0007 -0.13938E-0007
  0.54568E+0004 -0.29395E+0004 -0.94406E-0007  0.19593E-0007 -0.10863E-0007
  0.55000E+0004 -0.29394E+0004 -0.92455E-0007  0.19353E-0007 -0.95907E-0008
  0.55000E+0004 -0.30000E+0004 -0.12245E-0006  0.17596E-0007  0.47129E-0007
  0.55432E+0004 -0.30000E+0004 -0.11962E-0006  0.17132E-0007  0.49184E-0007
  0.56250E+0004 -0.30000E+0004 -0.11511E-0006  0.15930E-0007  0.51967E-0007
  0.57068E+0004 -0.30000E+0004 -0.11159E-0006  0.14316E-0007  0.53483E-0007
  0.57500E+0004 -0.30000E+0004 -0.11010E-0006  0.13298E-0007  0.53828E-0007
  0.55000E+0004 -0.29895E+0004 -0.11754E-0006  0.17949E-0007  0.39853E-0007
  0.55432E+0004 -0.29895E+0004 -0.11491E-0006  0.17512E-0007  0.41720E-0007
  0.56250E+0004 -0.29895E+0004 -0.11083E-0006  0.16361E-0007  0.44242E-0007
  0.57068E+0004 -0.29895E+0004 -0.10778E-0006  0.14801E-0007  0.45599E-0007
  0.57500E+0004 -0.29895E+0004 -0.10654E-0006  0.13809E-0007  0.45900E-0007
  0.55000E+0004 -0.29697E+0004 -0.10786E-0006  0.18562E-0007  0.23113E-0007
  0.55432E+0004 -0.29697E+0004 -0.10564E-0006  0.18170E-0007  0.24640E-0007
  0.56250E+0004 -0.29696E+0004 -0.10236E-0006  0.17107E-0007  0.26700E-0007
  0.57068E+0004 -0.29696E+0004 -0.10018E-0006  0.15638E-0007  0.27794E-0007
  0.57500E+0004 -0.29696E+0004 -0.99427E-0007  0.14694E-0007  0.28038E-0007
  0.55000E+0004 -0.29499E+0004 -0.97826E-0007  0.19100E-0007  0.26440E-0008
  0.55432E+0004 -0.29499E+0004 -0.96027E-0007  0.18747E-0007  0.38528E-0008
  0.56250E+0004 -0.29498E+0004 -0.93572E-0007  0.17761E-0007  0.54926E-0008
  0.57068E+0004 -0.29497E+0004 -0.92257E-0007  0.16372E-0007  0.63772E-0008
  0.57500E+0004 -0.29496E+0004 -0.91972E-0007  0.15471E-0007  0.65948E-0008
  0.55000E+0004 -0.29394E+0004 -0.92455E-0007  0.19353E-0007 -0.95907E-0008
  0.55432E+0004 -0.29394E+0004 -0.90881E-0007  0.19019E-0007 -0.85422E-0008
  0.56250E+0004 -0.29393E+0004 -0.88860E-0007  0.18069E-0007 -0.71051E-0008
  0.57068E+0004 -0.29392E+0004 -0.87995E-0007  0.16719E-0007 -0.63095E-0008
  0.57500E+0004 -0.29391E+0004 -0.87952E-0007  0.15838E-0007 -0.60935E-0008
  0.57500E+0004 -0.30000E+0004 -0.11010E-0006  0.13298E-0007  0.53828E-0007
  0.57932E+0004 -0.30000E+0004 -0.10879E-0006  0.12176E-0007  0.53917E-0007
  0.58750E+0004 -0.30000E+0004 -0.10677E-0006  0.97685E-0008  0.53473E-0007
  0.59568E+0004 -0.30000E+0004 -0.10507E-0006  0.70505E-0008  0.52480E-0007
  0.60000E+0004 -0.30000E+0004 -0.10422E-0006  0.55108E-0008  0.51817E-0007
  0.57500E+0004 -0.29895E+0004 -0.10654E-0006  0.13809E-0007  0.45900E-0007
  0.57932E+0004 -0.29895E+0004 -0.10550E-0006  0.12717E-0007  0.45966E-0007
  0.58750E+0004 -0.29895E+0004 -0.10401E-0006  0.10360E-0007  0.45542E-0007
  0.59568E+0004 -0.29894E+0004 -0.10290E-0006  0.76922E-0008  0.44634E-0007
  0.60000E+0004 -0.29894E+0004 -0.10237E-0006  0.61743E-0008  0.44037E-0007
  0.57500E+0004 -0.29696E+0004 -0.99427E-0007  0.14694E-0007  0.28038E-0007
  0.57932E+0004 -0.29695E+0004 -0.98892E-0007  0.13653E-0007  0.28084E-0007
  0.58750E+0004 -0.29695E+0004 -0.98397E-0007  0.11387E-0007  0.27751E-0007
  0.59568E+0004 -0.29694E+0004 -0.98350E-0007  0.88075E-0008  0.27063E-0007
  0.60000E+0004 -0.29694E+0004 -0.98418E-0007  0.73317E-0008  0.26630E-0007
  0.57500E+0004 -0.29496E+0004 -0.91972E-0007  0.15471E-0007  0.65948E-0008
  0.57932E+0004 -0.29496E+0004 -0.91923E-0007  0.14474E-0007  0.66554E-0008
  0.58750E+0004 -0.29495E+0004 -0.92388E-0007  0.12292E-0007  0.64801E-0008
  0.59568E+0004 -0.29493E+0004 -0.93362E-0007  0.97932E-0008  0.60874E-0008
  0.60000E+0004 -0.29493E+0004 -0.93994E-0007  0.83579E-0008  0.58621E-0008
  0.57500E+0004 -0.29391E+0004 -0.87952E-0007  0.15838E-0007 -0.60935E-0008
  0.57932E+0004 -0.29390E+0004 -0.88152E-0007  0.14863E-0007 -0.60130E-0008
  0.58750E+0004 -0.29389E+0004 -0.89106E-0007  0.12721E-0007 -0.60790E-0008
  0.59568E+0004 -0.29388E+0004 -0.90597E-0007  0.10262E-0007 -0.62878E-0008
  0.60000E+0004 -0.29387E+0004 -0.91512E-0007  0.88478E-0008 -0.63879E-0008
  0.60000E+0004 -0.30000E+0004 -0.10422E-0006  0.55108E-0008  0.51817E-0007
  0.60432E+0004 -0.30000E+0004 -0.10334E-0006  0.39159E-0008  0.51123E-0007
  0.61250E+0004 -0.30000E+0004 -0.10143E-0006  0.78364E-0009  0.49844E-0007
  0.62068E+0004 -0.30000E+0004 -0.98925E-0007 -0.24014E-0008  0.48876E-0007
  0.62500E+0004 -0.30000E+0004 -0.97268E-0007 -0.40684E-0008  0.48573E-0007
  0.60000E+0004 -0.29894E+0004 -0.10237E-0006  0.61743E-0008  0.44037E-0007
  0.60432E+0004 -0.29894E+0004 -0.10182E-0006  0.46054E-0008  0.43421E-0007
  0.61250E+0004 -0.29894E+0004 -0.10057E-0006  0.15121E-0008  0.42317E-0007
  0.62068E+0004 -0.29893E+0004 -0.98768E-0007 -0.16408E-0008  0.41555E-0007
  0.62500E+0004 -0.29893E+0004 -0.97499E-0007 -0.32979E-0008  0.41365E-0007
  0.60000E+0004 -0.29694E+0004 -0.98418E-0007  0.73317E-0008  0.26630E-0007
  0.60432E+0004 -0.29693E+0004 -0.98476E-0007  0.58071E-0008  0.26193E-0007
  0.61250E+0004 -0.29692E+0004 -0.98446E-0007  0.27854E-0008  0.25489E-0007
  0.62068E+0004 -0.29691E+0004 -0.97937E-0007 -0.30768E-0009  0.25184E-0007
  0.62500E+0004 -0.29691E+0004 -0.97379E-0007 -0.19417E-0008  0.25252E-0007
  0.60000E+0004 -0.29493E+0004 -0.93994E-0007  0.83579E-0008  0.58621E-0008
  0.60432E+0004 -0.29492E+0004 -0.94634E-0007  0.68739E-0008  0.56421E-0008
  0.61250E+0004 -0.29491E+0004 -0.95761E-0007  0.39209E-0008  0.54209E-0008
  0.62068E+0004 -0.29489E+0004 -0.96486E-0007  0.88677E-0009  0.56586E-0008
  0.62500E+0004 -0.29488E+0004 -0.96607E-0007 -0.72242E-0009  0.60352E-0008
  0.60000E+0004 -0.29387E+0004 -0.91512E-0007  0.88478E-0008 -0.63879E-0008
  0.60432E+0004 -0.29386E+0004 -0.92447E-0007  0.73836E-0008 -0.64779E-0008
  0.61250E+0004 -0.29384E+0004 -0.94156E-0007  0.44658E-0008 -0.64143E-0008
  0.62068E+0004 -0.29382E+0004 -0.95503E-0007  0.14624E-0008 -0.58579E-0008
  0.62500E+0004 -0.29381E+0004 -0.95968E-0007 -0.13297E-0009 -0.53011E-0008
  0.62500E+0004 -0.30000E+0004 -0.97268E-0007 -0.40684E-0008  0.48573E-0007
  0.62932E+0004 -0.30000E+0004 -0.95318E-0007 -0.57083E-0008  0.48473E-0007
  0.63750E+0004 -0.30000E+0004 -0.90686E-0007 -0.86716E-0008  0.48933E-0007
  0.64568E+0004 -0.30000E+0004 -0.84616E-0007 -0.11351E-0007  0.50441E-0007
  0.65000E+0004 -0.30000E+0004 -0.80772E-0007 -0.12611E-0007  0.51704E-0007
  0.62500E+0004 -0.29893E+0004 -0.97499E-0007 -0.32979E-0008  0.41365E-0007
  0.62932E+0004 -0.29893E+0004 -0.95939E-0007 -0.49239E-0008  0.41383E-0007
  0.63750E+0004 -0.29892E+0004 -0.92076E-0007 -0.78756E-0008  0.42068E-0007
  0.64568E+0004 -0.29892E+0004 -0.86792E-0007 -0.10555E-0007  0.43812E-0007
  0.65000E+0004 -0.29892E+0004 -0.83371E-0007 -0.11823E-0007  0.45195E-0007
  0.62500E+0004 -0.29691E+0004 -0.97379E-0007 -0.19417E-0008  0.25252E-0007
  0.62932E+0004 -0.29690E+0004 -0.96546E-0007 -0.35442E-0008  0.25526E-0007
  0.63750E+0004 -0.29689E+0004 -0.94108E-0007 -0.64711E-0008  0.26712E-0007
  0.64568E+0004 -0.29687E+0004 -0.90292E-0007 -0.91456E-0008  0.28970E-0007
  0.65000E+0004 -0.29687E+0004 -0.87658E-0007 -0.10423E-0007  0.30625E-0007
  0.62500E+0004 -0.29488E+0004 -0.96607E-0007 -0.72242E-0009  0.60352E-0008
  0.62932E+0004 -0.29487E+0004 -0.96471E-0007 -0.23017E-0008  0.66065E-0008
  0.63750E+0004 -0.29485E+0004 -0.95405E-0007 -0.51998E-0008  0.83790E-0008
  0.64568E+0004 -0.29482E+0004 -0.93017E-0007 -0.78636E-0008  0.11237E-0007
  0.65000E+0004 -0.29481E+0004 -0.91149E-0007 -0.91450E-0008  0.13215E-0007
  0.62500E+0004 -0.29381E+0004 -0.95968E-0007 -0.13297E-0009 -0.53011E-0008
  0.62932E+0004 -0.29380E+0004 -0.96186E-0007 -0.17001E-0008 -0.45572E-0008
  0.63750E+0004 -0.29377E+0004 -0.95817E-0007 -0.45815E-0008 -0.24436E-0008
  0.64568E+0004 -0.29374E+0004 -0.94159E-0007 -0.72373E-0008  0.76251E-0009
  0.65000E+0004 -0.29373E+0004 -0.92687E-0007 -0.85192E-0008  0.29279E-0008
  0.65000E+0004 -0.30000E+0004 -0.80772E-0007 -0.12611E-0007  0.51704E-0007
  0.65432E+0004 -0.30000E+0004 -0.76454E-0007 -0.13753E-0007  0.53323E-0007
  0.66250E+0004 -0.30000E+0004 -0.66916E-0007 -0.15517E-0007  0.57382E-0007
  0.67068E+0004 -0.30000E+0004 -0.55561E-0007 -0.16690E-0007  0.62780E-0007
  0.67500E+0004 -0.30000E+0004 -0.48852E-0007 -0.17042E-0007  0.66142E-0007
  0.65000E+0004 -0.29892E+0004 -0.83371E-0007 -0.11823E-0007  0.45195E-0007
  0.65432E+0004 -0.29891E+0004 -0.79468E-0007 -0.12971E-0007  0.46942E-0007
  0.66250E+0004 -0.29891E+0004 -0.70716E-0007 -0.14763E-0007  0.51235E-0007
  0.67068E+0004 -0.29890E+0004 -0.60119E-0007 -0.15978E-0007  0.56881E-0007
  0.67500E+0004 -0.29890E+0004 -0.53796E-0007 -0.16359E-0007  0.60370E-0007
  0.65000E+0004 -0.29687E+0004 -0.87658E-0007 -0.10423E-0007  0.30625E-0007
  0.65432E+0004 -0.29686E+0004 -0.84542E-0007 -0.11582E-0007  0.32642E-0007
  0.66250E+0004 -0.29684E+0004 -0.77282E-0007 -0.13418E-0007  0.37447E-0007
  0.67068E+0004 -0.29682E+0004 -0.68137E-0007 -0.14702E-0007  0.43623E-0007
  0.67500E+0004 -0.29681E+0004 -0.62557E-0007 -0.15131E-0007  0.47397E-0007
  0.65000E+0004 -0.29481E+0004 -0.91149E-0007 -0.91450E-0008  0.13215E-0007
  0.65432E+0004 -0.29480E+0004 -0.88809E-0007 -0.10311E-0007  0.15538E-0007
  0.66250E+0004 -0.29477E+0004 -0.83026E-0007 -0.12181E-0007  0.20935E-0007
  0.67068E+0004 -0.29474E+0004 -0.75341E-0007 -0.13522E-0007  0.27714E-0007
  0.67500E+0004 -0.29472E+0004 -0.70511E-0007 -0.13992E-0007  0.31816E-0007
  0.65000E+0004 -0.29373E+0004 -0.92687E-0007 -0.85192E-0008  0.29279E-0008
  0.65432E+0004 -0.29371E+0004 -0.90748E-0007 -0.96874E-0008  0.54281E-0008
  0.66250E+0004 -0.29368E+0004 -0.85732E-0007 -0.11571E-0007  0.11166E-0007
  0.67068E+0004 -0.29364E+0004 -0.78814E-0007 -0.12937E-0007  0.18290E-0007
  0.67500E+0004 -0.29362E+0004 -0.74381E-0007 -0.13425E-0007  0.22580E-0007
  0.67500E+0004 -0.30000E+0004 -0.48852E-0007 -0.17042E-0007  0.66142E-0007
  0.67932E+0004 -0.30000E+0004 -0.41663E-0007 -0.17206E-0007  0.69850E-0007
  0.68750E+0004 -0.30000E+0004 -0.26794E-0007 -0.16948E-0007  0.77723E-0007
  0.69568E+0004 -0.30000E+0004 -0.10482E-0007 -0.15931E-0007  0.86543E-0007
  0.70000E+0004 -0.30000E+0004 -0.13984E-0008 -0.15080E-0007  0.91471E-0007
  0.67500E+0004 -0.29890E+0004 -0.53796E-0007 -0.16359E-0007  0.60370E-0007
  0.67932E+0004 -0.29890E+0004 -0.46970E-0007 -0.16552E-0007  0.64225E-0007
  0.68750E+0004 -0.29889E+0004 -0.32743E-0007 -0.16364E-0007  0.72377E-0007
  0.69568E+0004 -0.29888E+0004 -0.16979E-0007 -0.15428E-0007  0.81514E-0007
  0.70000E+0004 -0.29888E+0004 -0.81451E-0008 -0.14625E-0007  0.86616E-0007
  0.67500E+0004 -0.29681E+0004 -0.62557E-0007 -0.15131E-0007  0.47397E-0007
  0.67932E+0004 -0.29680E+0004 -0.56443E-0007 -0.15377E-0007  0.51547E-0007
  0.68750E+0004 -0.29678E+0004 -0.43482E-0007 -0.15309E-0007  0.60284E-0007
  0.69568E+0004 -0.29676E+0004 -0.28826E-0007 -0.14516E-0007  0.70067E-0007
  0.70000E+0004 -0.29675E+0004 -0.20503E-0007 -0.13797E-0007  0.75534E-0007
  0.67500E+0004 -0.29472E+0004 -0.70511E-0007 -0.13992E-0007  0.31816E-0007
  0.67932E+0004 -0.29471E+0004 -0.65130E-0007 -0.14283E-0007  0.36292E-0007
  0.68750E+0004 -0.29467E+0004 -0.53486E-0007 -0.14321E-0007  0.45677E-0007
  0.69568E+0004 -0.29464E+0004 -0.40014E-0007 -0.13654E-0007  0.56160E-0007
  0.70000E+0004 -0.29462E+0004 -0.32248E-0007 -0.13010E-0007  0.62026E-0007
  0.67500E+0004 -0.29362E+0004 -0.74381E-0007 -0.13425E-0007  0.22580E-0007
  0.67932E+0004 -0.29360E+0004 -0.69392E-0007 -0.13738E-0007  0.27239E-0007
  0.68750E+0004 -0.29356E+0004 -0.58455E-0007 -0.13825E-0007  0.36988E-0007
  0.69568E+0004 -0.29352E+0004 -0.45633E-0007 -0.13220E-0007  0.47861E-0007
  0.70000E+0004 -0.29350E+0004 -0.38178E-0007 -0.12612E-0007  0.53946E-0007
  0.70000E+0004 -0.30000E+0004 -0.13984E-0008 -0.15080E-0007  0.91471E-0007
  0.70432E+0004 -0.30000E+0004  0.79512E-0008 -0.14021E-0007  0.96537E-0007
  0.71250E+0004 -0.30000E+0004  0.26197E-0007 -0.11433E-0007  0.10631E-0006
  0.72068E+0004 -0.30000E+0004  0.44762E-0007 -0.81324E-0008  0.11599E-0006
  0.72500E+0004 -0.30000E+0004  0.54519E-0007 -0.61226E-0008  0.12090E-0006
  0.70000E+0004 -0.29888E+0004 -0.81451E-0008 -0.14625E-0007  0.86616E-0007
  0.70432E+0004 -0.29887E+0004  0.99611E-0009 -0.13617E-0007  0.91886E-0007
  0.71250E+0004 -0.29887E+0004  0.18940E-0007 -0.11129E-0007  0.10207E-0006
  0.72068E+0004 -0.29886E+0004  0.37353E-0007 -0.79355E-0008  0.11222E-0006
  0.72500E+0004 -0.29885E+0004  0.47088E-0007 -0.59820E-0008  0.11740E-0006
  0.70000E+0004 -0.29675E+0004 -0.20503E-0007 -0.13797E-0007  0.75534E-0007
  0.70432E+0004 -0.29674E+0004 -0.11810E-0007 -0.12876E-0007  0.81200E-0007
  0.71250E+0004 -0.29672E+0004  0.54611E-0008 -0.10567E-0007  0.92193E-0007
  0.72068E+0004 -0.29669E+0004  0.23469E-0007 -0.75639E-0008  0.10327E-0006
  0.72500E+0004 -0.29668E+0004  0.33104E-0007 -0.57128E-0008  0.10899E-0006
  0.70000E+0004 -0.29462E+0004 -0.32248E-0007 -0.13010E-0007  0.62026E-0007
  0.70432E+0004 -0.29460E+0004 -0.24061E-0007 -0.12169E-0007  0.68106E-0007
  0.71250E+0004 -0.29456E+0004 -0.75826E-0008 -0.10023E-0007  0.79956E-0007
  0.72068E+0004 -0.29453E+0004  0.98791E-0008 -0.71936E-0008  0.91999E-0007
  0.72500E+0004 -0.29451E+0004  0.19336E-0007 -0.54375E-0008  0.98269E-0007
  0.70000E+0004 -0.29350E+0004 -0.38178E-0007 -0.12612E-0007  0.53946E-0007
  0.70432E+0004 -0.29347E+0004 -0.30278E-0007 -0.11809E-0007  0.60254E-0007
  0.71250E+0004 -0.29343E+0004 -0.14261E-0007 -0.97424E-0008  0.72571E-0007
  0.72068E+0004 -0.29339E+0004  0.28610E-0008 -0.69986E-0008  0.85134E-0007
  0.72500E+0004 -0.29336E+0004  0.12193E-0007 -0.52898E-0008  0.91702E-0007
  0.72500E+0004 -0.30000E+0004  0.54519E-0007 -0.61226E-0008  0.12090E-0006
  0.72932E+0004 -0.30000E+0004  0.64157E-0007 -0.39484E-0008  0.12561E-0006
  0.73750E+0004 -0.30000E+0004  0.81845E-0007  0.58504E-0009  0.13375E-0006
  0.74568E+0004 -0.30000E+0004  0.98357E-0007  0.55470E-0008  0.14054E-0006
  0.75000E+0004 -0.30000E+0004  0.10643E-0006  0.82939E-0008  0.14345E-0006
  0.72500E+0004 -0.29885E+0004  0.47088E-0007 -0.59820E-0008  0.11740E-0006
  0.72932E+0004 -0.29885E+0004  0.56756E-0007 -0.38671E-0008  0.12241E-0006
  0.73750E+0004 -0.29884E+0004  0.74616E-0007  0.55772E-0009  0.13115E-0006
  0.74568E+0004 -0.29883E+0004  0.91467E-0007  0.54147E-0008  0.13861E-0006
  0.75000E+0004 -0.29883E+0004  0.99780E-0007  0.81115E-0008  0.14189E-0006
  0.72500E+0004 -0.29668E+0004  0.33104E-0007 -0.57128E-0008  0.10899E-0006
  0.72932E+0004 -0.29667E+0004  0.42755E-0007 -0.37024E-0008  0.11457E-0006
  0.73750E+0004 -0.29665E+0004  0.60813E-0007  0.52681E-0009  0.12448E-0006
  0.74568E+0004 -0.29662E+0004  0.78168E-0007  0.51945E-0008  0.13324E-0006
  0.75000E+0004 -0.29661E+0004  0.86867E-0007  0.77974E-0008  0.13725E-0006
  0.72500E+0004 -0.29451E+0004  0.19336E-0007 -0.54375E-0008  0.98269E-0007
  0.72932E+0004 -0.29449E+0004  0.28885E-0007 -0.35233E-0008  0.10444E-0006
  0.73750E+0004 -0.29445E+0004  0.46973E-0007  0.52376E-0009  0.11556E-0006
  0.74568E+0004 -0.29441E+0004  0.64661E-0007  0.50143E-0008  0.12564E-0006
  0.75000E+0004 -0.29439E+0004  0.73656E-0007  0.75280E-0008  0.13039E-0006
  0.72500E+0004 -0.29336E+0004  0.12193E-0007 -0.52898E-0008  0.91702E-0007
  0.72932E+0004 -0.29334E+0004  0.21656E-0007 -0.34230E-0008  0.98186E-0007
  0.73750E+0004 -0.29329E+0004  0.39696E-0007  0.53332E-0009  0.10995E-0006
  0.74568E+0004 -0.29324E+0004  0.57491E-0007  0.49352E-0008  0.12074E-0006
  0.75000E+0004 -0.29322E+0004  0.66606E-0007  0.74039E-0008  0.12589E-0006
  0.75000E+0004 -0.30000E+0004  0.10643E-0006  0.82939E-0008  0.14345E-0006
  0.75432E+0004 -0.30000E+0004  0.11398E-0006  0.11100E-0007  0.14584E-0006
  0.76250E+0004 -0.30000E+0004  0.12666E-0006  0.16499E-0007  0.14880E-0006
  0.77068E+0004 -0.30000E+0004  0.13690E-0006  0.21851E-0007  0.14957E-0006
  0.77500E+0004 -0.30000E+0004  0.14122E-0006  0.24596E-0007  0.14905E-0006
  0.75000E+0004 -0.29883E+0004  0.99780E-0007  0.81115E-0008  0.14189E-0006
  0.75432E+0004 -0.29882E+0004  0.10762E-0006  0.10866E-0007  0.14467E-0006
  0.76250E+0004 -0.29882E+0004  0.12093E-0006  0.16180E-0007  0.14841E-0006
  0.77068E+0004 -0.29881E+0004  0.13194E-0006  0.21461E-0007  0.15000E-0006
  0.77500E+0004 -0.29880E+0004  0.13672E-0006  0.24179E-0007  0.14991E-0006
  0.75000E+0004 -0.29661E+0004  0.86867E-0007  0.77974E-0008  0.13725E-0006
  0.75432E+0004 -0.29660E+0004  0.95169E-0007  0.10460E-0007  0.14079E-0006
  0.76250E+0004 -0.29657E+0004  0.10958E-0006  0.15618E-0007  0.14603E-0006
  0.77068E+0004 -0.29655E+0004  0.12193E-0006  0.20771E-0007  0.14919E-0006
  0.77500E+0004 -0.29653E+0004  0.12750E-0006  0.23435E-0007  0.14994E-0006
  0.75000E+0004 -0.29439E+0004  0.73656E-0007  0.75280E-0008  0.13039E-0006
  0.75432E+0004 -0.29437E+0004  0.82331E-0007  0.10104E-0007  0.13471E-0006
  0.76250E+0004 -0.29433E+0004  0.97660E-0007  0.15116E-0007  0.14149E-0006
  0.77068E+0004 -0.29428E+0004  0.11120E-0006  0.20146E-0007  0.14626E-0006
  0.77500E+0004 -0.29426E+0004  0.11748E-0006  0.22757E-0007  0.14789E-0006
  0.75000E+0004 -0.29322E+0004  0.66606E-0007  0.74039E-0008  0.12589E-0006
  0.75432E+0004 -0.29319E+0004  0.75442E-0007  0.99373E-0008  0.13063E-0006
  0.76250E+0004 -0.29314E+0004  0.91191E-0007  0.14874E-0007  0.13823E-0006
  0.77068E+0004 -0.29309E+0004  0.10529E-0006  0.19841E-0007  0.14386E-0006
  0.77500E+0004 -0.29306E+0004  0.11192E-0006  0.22425E-0007  0.14596E-0006
  0.77500E+0004 -0.30000E+0004  0.14122E-0006  0.24596E-0007  0.14905E-0006
  0.77932E+0004 -0.30000E+0004  0.14476E-0006  0.27253E-0007  0.14788E-0006
  0.78750E+0004 -0.30000E+0004  0.14923E-0006  0.31943E-0007  0.14390E-0006
  0.79568E+0004 -0.30000E+0004  0.15069E-0006  0.36021E-0007  0.13769E-0006
  0.80000E+0004 -0.30000E+0004  0.15024E-0006  0.37864E-0007  0.13356E-0006
  0.77500E+0004 -0.29880E+0004  0.13672E-0006  0.24179E-0007  0.14991E-0006
  0.77932E+0004 -0.29880E+0004  0.14073E-0006  0.26809E-0007  0.14918E-0006
  0.78750E+0004 -0.29879E+0004  0.14616E-0006  0.31470E-0007  0.14603E-0006
  0.79568E+0004 -0.29878E+0004  0.14864E-0006  0.35545E-0007  0.14063E-0006
  0.80000E+0004 -0.29877E+0004  0.14874E-0006  0.37400E-0007  0.13692E-0006
  0.77500E+0004 -0.29653E+0004  0.12750E-0006  0.23435E-0007  0.14994E-0006
  0.77932E+0004 -0.29652E+0004  0.13236E-0006  0.26019E-0007  0.15007E-0006
  0.78750E+0004 -0.29649E+0004  0.13952E-0006  0.30626E-0007  0.14854E-0006
  0.79568E+0004 -0.29646E+0004  0.14386E-0006  0.34692E-0007  0.14475E-0006
  0.80000E+0004 -0.29645E+0004  0.14498E-0006  0.36563E-0007  0.14186E-0006
  0.77500E+0004 -0.29426E+0004  0.11748E-0006  0.22757E-0007  0.14789E-0006
  0.77932E+0004 -0.29424E+0004  0.12311E-0006  0.25296E-0007  0.14889E-0006
  0.78750E+0004 -0.29419E+0004  0.13188E-0006  0.29850E-0007  0.14904E-0006
  0.79568E+0004 -0.29415E+0004  0.13797E-0006  0.33905E-0007  0.14691E-0006
  0.80000E+0004 -0.29412E+0004  0.14005E-0006  0.35789E-0007  0.14488E-0006
  0.77500E+0004 -0.29306E+0004  0.11192E-0006  0.22425E-0007  0.14596E-0006
  0.77932E+0004 -0.29303E+0004  0.11793E-0006  0.24942E-0007  0.14744E-0006
  0.78750E+0004 -0.29298E+0004  0.12748E-0006  0.29468E-0007  0.14849E-0006
  0.79568E+0004 -0.29292E+0004  0.13445E-0006  0.33515E-0007  0.14725E-0006
  0.80000E+0004 -0.29289E+0004  0.13702E-0006  0.35406E-0007  0.14570E-0006
  0.80000E+0004 -0.30000E+0004  0.15024E-0006  0.37864E-0007  0.13356E-0006
  0.80432E+0004 -0.30000E+0004  0.14895E-0006  0.39466E-0007  0.12888E-0006
  0.81250E+0004 -0.30000E+0004  0.14425E-0006  0.41737E-0007  0.11863E-0006
  0.82068E+0004 -0.30000E+0004  0.13670E-0006  0.42879E-0007  0.10680E-0006
  0.82500E+0004 -0.30000E+0004  0.13163E-0006  0.42977E-0007  0.10004E-0006
  0.80000E+0004 -0.29877E+0004  0.14874E-0006  0.37400E-0007  0.13692E-0006
  0.80432E+0004 -0.29877E+0004  0.14801E-0006  0.39016E-0007  0.13265E-0006
  0.81250E+0004 -0.29876E+0004  0.14438E-0006  0.41342E-0007  0.12315E-0006
  0.82068E+0004 -0.29875E+0004  0.13789E-0006  0.42572E-0007  0.11201E-0006
  0.82500E+0004 -0.29874E+0004  0.13336E-0006  0.42733E-0007  0.10559E-0006
  0.80000E+0004 -0.29645E+0004  0.14498E-0006  0.36563E-0007  0.14186E-0006
  0.80432E+0004 -0.29643E+0004  0.14528E-0006  0.38208E-0007  0.13840E-0006
  0.81250E+0004 -0.29640E+0004  0.14362E-0006  0.40634E-0007  0.13037E-0006
  0.82068E+0004 -0.29637E+0004  0.13911E-0006  0.42022E-0007  0.12060E-0006
  0.82500E+0004 -0.29636E+0004  0.13561E-0006  0.42291E-0007  0.11485E-0006
  0.80000E+0004 -0.29412E+0004  0.14005E-0006  0.35789E-0007  0.14488E-0006
  0.80432E+0004 -0.29410E+0004  0.14134E-0006  0.37461E-0007  0.14227E-0006
  0.81250E+0004 -0.29405E+0004  0.14161E-0006  0.39978E-0007  0.13578E-0006
  0.82068E+0004 -0.29400E+0004  0.13903E-0006  0.41512E-0007  0.12747E-0006
  0.82500E+0004 -0.29397E+0004  0.13655E-0006  0.41882E-0007  0.12243E-0006
  0.80000E+0004 -0.29289E+0004  0.13702E-0006  0.35406E-0007  0.14570E-0006
  0.80432E+0004 -0.29286E+0004  0.13882E-0006  0.37091E-0007  0.14354E-0006
  0.81250E+0004 -0.29280E+0004  0.14006E-0006  0.39653E-0007  0.13789E-0006
  0.82068E+0004 -0.29274E+0004  0.13848E-0006  0.41260E-0007  0.13038E-0006
  0.82500E+0004 -0.29271E+0004  0.13653E-0006  0.41680E-0007  0.12574E-0006
  0.82500E+0004 -0.30000E+0004  0.13163E-0006  0.42977E-0007  0.10004E-0006
  0.82932E+0004 -0.30000E+0004  0.12586E-0006  0.42710E-0007  0.92971E-0007
  0.83750E+0004 -0.30000E+0004  0.11309E-0006  0.41127E-0007  0.78936E-0007
  0.84568E+0004 -0.30000E+0004  0.98179E-0007  0.38067E-0007  0.64368E-0007
  0.85000E+0004 -0.30000E+0004  0.89561E-0007  0.35833E-0007  0.56604E-0007
  0.82500E+0004 -0.29874E+0004  0.13336E-0006  0.42733E-0007  0.10559E-0006
  0.82932E+0004 -0.29874E+0004  0.12811E-0006  0.42533E-0007  0.98826E-0007
  0.83750E+0004 -0.29873E+0004  0.11630E-0006  0.41107E-0007  0.85315E-0007
  0.84568E+0004 -0.29872E+0004  0.10227E-0006  0.38237E-0007  0.71171E-0007
  0.85000E+0004 -0.29871E+0004  0.94081E-0007  0.36119E-0007  0.63587E-0007
  0.82500E+0004 -0.29636E+0004  0.13561E-0006  0.42291E-0007  0.11485E-0006
  0.82932E+0004 -0.29634E+0004  0.13137E-0006  0.42215E-0007  0.10872E-0006
  0.83750E+0004 -0.29632E+0004  0.12140E-0006  0.41073E-0007  0.96290E-0007
  0.84568E+0004 -0.29629E+0004  0.10908E-0006  0.38549E-0007  0.83053E-0007
  0.85000E+0004 -0.29628E+0004  0.10173E-0006  0.36638E-0007  0.75869E-0007
  0.82500E+0004 -0.29397E+0004  0.13655E-0006  0.41882E-0007  0.12243E-0006
  0.82932E+0004 -0.29395E+0004  0.13332E-0006  0.41923E-0007  0.11699E-0006
  0.83750E+0004 -0.29390E+0004  0.12520E-0006  0.41048E-0007  0.10574E-0006
  0.84568E+0004 -0.29386E+0004  0.11464E-0006  0.38849E-0007  0.93536E-0007
  0.85000E+0004 -0.29384E+0004  0.10816E-0006  0.37132E-0007  0.86823E-0007
  0.82500E+0004 -0.29271E+0004  0.13653E-0006  0.41680E-0007  0.12574E-0006
  0.82932E+0004 -0.29269E+0004  0.13382E-0006  0.41780E-0007  0.12068E-0006
  0.83750E+0004 -0.29263E+0004  0.12669E-0006  0.41039E-0007  0.11010E-0006
  0.84568E+0004 -0.29258E+0004  0.11706E-0006  0.39003E-0007  0.98478E-0007
  0.85000E+0004 -0.29255E+0004  0.11105E-0006  0.37384E-0007  0.92039E-0007
  0.85000E+0004 -0.30000E+0004  0.89561E-0007  0.35833E-0007  0.56604E-0007
  0.85432E+0004 -0.30000E+0004  0.80487E-0007  0.33173E-0007  0.48849E-0007
  0.86250E+0004 -0.30000E+0004  0.62240E-0007  0.26925E-0007  0.34422E-0007
  0.87068E+0004 -0.30000E+0004  0.42963E-0007  0.19125E-0007  0.20684E-0007
  0.87500E+0004 -0.30000E+0004  0.32530E-0007  0.14395E-0007  0.13865E-0007
  0.85000E+0004 -0.29871E+0004  0.94081E-0007  0.36119E-0007  0.63587E-0007
  0.85432E+0004 -0.29871E+0004  0.85395E-0007  0.33578E-0007  0.55970E-0007
  0.86250E+0004 -0.29870E+0004  0.67788E-0007  0.27583E-0007  0.41703E-0007
  0.87068E+0004 -0.29870E+0004  0.49009E-0007  0.20059E-0007  0.27978E-0007
  0.87500E+0004 -0.29869E+0004  0.38776E-0007  0.15486E-0007  0.21102E-0007
  0.85000E+0004 -0.29628E+0004  0.10173E-0006  0.36638E-0007  0.75869E-0007
  0.85432E+0004 -0.29627E+0004  0.93822E-0007  0.34317E-0007  0.68580E-0007
  0.86250E+0004 -0.29625E+0004  0.77525E-0007  0.28780E-0007  0.54755E-0007
  0.87068E+0004 -0.29623E+0004  0.59807E-0007  0.21760E-0007  0.41212E-0007
  0.87500E+0004 -0.29622E+0004  0.50023E-0007  0.17469E-0007  0.34317E-0007
  0.85000E+0004 -0.29384E+0004  0.10816E-0006  0.37132E-0007  0.86823E-0007
  0.85432E+0004 -0.29382E+0004  0.10107E-0006  0.35019E-0007  0.79942E-0007
  0.86250E+0004 -0.29379E+0004  0.86194E-0007  0.29916E-0007  0.66727E-0007
  0.87068E+0004 -0.29376E+0004  0.69675E-0007  0.23373E-0007  0.53561E-0007
  0.87500E+0004 -0.29375E+0004  0.60423E-0007  0.19349E-0007  0.46760E-0007
  0.85000E+0004 -0.29255E+0004  0.11105E-0006  0.37384E-0007  0.92039E-0007
  0.85432E+0004 -0.29253E+0004  0.10441E-0006  0.35376E-0007  0.85404E-0007
  0.86250E+0004 -0.29250E+0004  0.90321E-0007  0.30492E-0007  0.72574E-0007
  0.87068E+0004 -0.29246E+0004  0.74483E-0007  0.24191E-0007  0.59677E-0007
  0.87500E+0004 -0.29244E+0004  0.65542E-0007  0.20303E-0007  0.52968E-0007
  0.87500E+0004 -0.30000E+0004  0.32530E-0007  0.14395E-0007  0.13865E-0007
  0.87932E+0004 -0.30000E+0004  0.22003E-0007  0.92690E-0008  0.74074E-0008
  0.88750E+0004 -0.30000E+0004  0.20469E-0008 -0.15096E-0008 -0.35831E-0008
  0.89568E+0004 -0.30000E+0004 -0.17484E-0007 -0.13525E-0007 -0.12631E-0007
  0.90000E+0004 -0.30000E+0004 -0.27439E-0007 -0.20295E-0007 -0.16492E-0007
  0.87500E+0004 -0.29869E+0004  0.38776E-0007  0.15486E-0007  0.21102E-0007
  0.87932E+0004 -0.29869E+0004  0.28396E-0007  0.10516E-0007  0.14535E-0007
  0.88750E+0004 -0.29869E+0004  0.85866E-0008  0.44314E-0010  0.32035E-0008
  0.89568E+0004 -0.29868E+0004 -0.10982E-0007 -0.11660E-0007 -0.63664E-0008
  0.90000E+0004 -0.29868E+0004 -0.21030E-0007 -0.18270E-0007 -0.10574E-0007
  0.87500E+0004 -0.29622E+0004  0.50023E-0007  0.17469E-0007  0.34317E-0007
  0.87932E+0004 -0.29621E+0004  0.40000E-0007  0.12786E-0007  0.27641E-0007
  0.88750E+0004 -0.29620E+0004  0.20625E-0007  0.28766E-0008  0.15858E-0007
  0.89568E+0004 -0.29619E+0004  0.11542E-0008 -0.82590E-0008  0.55079E-0008
  0.90000E+0004 -0.29618E+0004 -0.89820E-0008 -0.14571E-0007  0.75352E-0009
  0.87500E+0004 -0.29375E+0004  0.60423E-0007  0.19349E-0007  0.46760E-0007
  0.87932E+0004 -0.29373E+0004  0.50850E-0007  0.14941E-0007  0.40094E-0007
  0.88750E+0004 -0.29371E+0004  0.32102E-0007  0.55676E-0008  0.28105E-0007
  0.89568E+0004 -0.29369E+0004  0.12940E-0007 -0.50232E-0008  0.17237E-0007
  0.90000E+0004 -0.29368E+0004  0.28322E-0008 -0.11049E-0007  0.12080E-0007
  0.87500E+0004 -0.29244E+0004  0.65542E-0007  0.20303E-0007  0.52968E-0007
  0.87932E+0004 -0.29243E+0004  0.56241E-0007  0.16033E-0007  0.46353E-0007
  0.88750E+0004 -0.29240E+0004  0.37895E-0007  0.69325E-0008  0.34348E-0007
  0.89568E+0004 -0.29237E+0004  0.18977E-0007 -0.33804E-0008  0.23310E-0007
  0.90000E+0004 -0.29236E+0004  0.89295E-0008 -0.92599E-0008  0.17996E-0007
  0.90000E+0004 -0.30000E+0004 -0.27439E-0007 -0.20295E-0007 -0.16492E-0007
  0.90432E+0004 -0.30000E+0004 -0.37056E-0007 -0.27306E-0007 -0.19677E-0007
  0.91250E+0004 -0.30000E+0004 -0.54093E-0007 -0.41124E-0007 -0.23704E-0007
  0.92068E+0004 -0.30000E+0004 -0.69167E-0007 -0.55315E-0007 -0.24992E-0007
  0.92500E+0004 -0.30000E+0004 -0.76179E-0007 -0.62818E-0007 -0.24548E-0007
  0.90000E+0004 -0.29868E+0004 -0.21030E-0007 -0.18270E-0007 -0.10574E-0007
  0.90432E+0004 -0.29868E+0004 -0.30793E-0007 -0.25122E-0007 -0.14157E-0007
  0.91250E+0004 -0.29867E+0004 -0.48240E-0007 -0.38656E-0007 -0.19059E-0007
  0.92068E+0004 -0.29867E+0004 -0.63886E-0007 -0.52598E-0007 -0.21363E-0007
  0.92500E+0004 -0.29867E+0004 -0.71256E-0007 -0.59988E-0007 -0.21495E-0007
  0.90000E+0004 -0.29618E+0004 -0.89820E-0008 -0.14571E-0007  0.75352E-0009
  0.90432E+0004 -0.29617E+0004 -0.18928E-0007 -0.21132E-0007 -0.34675E-0008
  0.91250E+0004 -0.29616E+0004 -0.36982E-0007 -0.34142E-0007 -0.98176E-0008
  0.92068E+0004 -0.29614E+0004 -0.53553E-0007 -0.47615E-0007 -0.13850E-0007
  0.92500E+0004 -0.29614E+0004 -0.61526E-0007 -0.54791E-0007 -0.14986E-0007
  0.90000E+0004 -0.29368E+0004  0.28322E-0008 -0.11049E-0007  0.12080E-0007
  0.90432E+0004 -0.29367E+0004 -0.71800E-0008 -0.17330E-0007  0.73674E-0008
  0.91250E+0004 -0.29364E+0004 -0.25618E-0007 -0.29831E-0007 -0.15632E-0009
  0.92068E+0004 -0.29362E+0004 -0.42903E-0007 -0.42845E-0007 -0.56544E-0008
  0.92500E+0004 -0.29361E+0004 -0.51377E-0007 -0.49808E-0007 -0.76681E-0008
  0.90000E+0004 -0.29236E+0004  0.89295E-0008 -0.92599E-0008  0.17996E-0007
  0.90432E+0004 -0.29234E+0004 -0.10715E-0008 -0.15397E-0007  0.13082E-0007
  0.91250E+0004 -0.29232E+0004 -0.19624E-0007 -0.27636E-0007  0.50484E-0008
  0.92068E+0004 -0.29229E+0004 -0.37199E-0007 -0.40413E-0007 -0.11163E-0008
  0.92500E+0004 -0.29227E+0004 -0.45894E-0007 -0.47264E-0007 -0.35395E-0008
  0.92500E+0004 -0.30000E+0004 -0.76179E-0007 -0.62818E-0007 -0.24548E-0007
  0.92932E+0004 -0.30000E+0004 -0.82469E-0007 -0.70243E-0007 -0.23346E-0007
  0.93750E+0004 -0.30000E+0004 -0.92247E-0007 -0.83851E-0007 -0.19090E-0007
  0.94568E+0004 -0.30000E+0004 -0.99023E-0007 -0.96398E-0007 -0.12540E-0007
  0.95000E+0004 -0.30000E+0004 -0.10134E-0006 -0.10240E-0006 -0.83216E-0008
  0.92500E+0004 -0.29867E+0004 -0.71256E-0007 -0.59988E-0007 -0.21495E-0007
  0.92932E+0004 -0.29866E+0004 -0.77939E-0007 -0.67312E-0007 -0.20899E-0007
  0.93750E+0004 -0.29866E+0004 -0.88533E-0007 -0.80783E-0007 -0.17811E-0007
  0.94568E+0004 -0.29866E+0004 -0.96179E-0007 -0.93266E-0007 -0.12418E-0007
  0.95000E+0004 -0.29865E+0004 -0.98961E-0007 -0.99277E-0007 -0.87747E-0008
  0.92500E+0004 -0.29614E+0004 -0.61526E-0007 -0.54791E-0007 -0.14986E-0007
  0.92932E+0004 -0.29613E+0004 -0.68885E-0007 -0.61925E-0007 -0.15448E-0007
  0.93750E+0004 -0.29612E+0004 -0.80917E-0007 -0.75127E-0007 -0.14448E-0007
  0.94568E+0004 -0.29611E+0004 -0.90143E-0007 -0.87475E-0007 -0.11161E-0007
  0.95000E+0004 -0.29610E+0004 -0.93786E-0007 -0.93479E-0007 -0.85944E-0008
  0.92500E+0004 -0.29361E+0004 -0.51377E-0007 -0.49808E-0007 -0.76681E-0008
  0.92932E+0004 -0.29360E+0004 -0.59316E-0007 -0.56754E-0007 -0.90679E-0008
  0.93750E+0004 -0.29358E+0004 -0.72632E-0007 -0.69678E-0007 -0.99671E-0008
  0.94568E+0004 -0.29356E+0004 -0.83326E-0007 -0.81874E-0007 -0.86556E-0008
  0.95000E+0004 -0.29355E+0004 -0.87792E-0007 -0.87855E-0007 -0.71252E-0008
  0.92500E+0004 -0.29227E+0004 -0.45894E-0007 -0.47264E-0007 -0.35395E-0008
  0.92932E+0004 -0.29226E+0004 -0.54100E-0007 -0.54110E-0007 -0.53844E-0008
  0.93750E+0004 -0.29224E+0004 -0.68027E-0007 -0.66886E-0007 -0.72034E-0008
  0.94568E+0004 -0.29221E+0004 -0.79444E-0007 -0.78994E-0007 -0.68724E-0008
  0.95000E+0004 -0.29220E+0004 -0.84324E-0007 -0.84958E-0007 -0.58664E-0008
  0.95000E+0004 -0.30000E+0004 -0.10134E-0006 -0.10240E-0006 -0.83216E-0008
  0.95432E+0004 -0.30000E+0004 -0.10278E-0006 -0.10789E-0006 -0.36816E-0008
  0.96250E+0004 -0.30000E+0004 -0.10312E-0006 -0.11654E-0006  0.58724E-0008
  0.97068E+0004 -0.30000E+0004 -0.10048E-0006 -0.12248E-0006  0.15774E-0007
  0.97500E+0004 -0.30000E+0004 -0.97962E-0007 -0.12435E-0006  0.20853E-0007
  0.95000E+0004 -0.29865E+0004 -0.98961E-0007 -0.99277E-0007 -0.87747E-0008
  0.95432E+0004 -0.29865E+0004 -0.10086E-0006 -0.10479E-0006 -0.46868E-0008
  0.96250E+0004 -0.29865E+0004 -0.10205E-0006 -0.11357E-0006  0.39595E-0008
  0.97068E+0004 -0.29865E+0004 -0.10016E-0006 -0.11974E-0006  0.13168E-0007
  0.97500E+0004 -0.29865E+0004 -0.97992E-0007 -0.12179E-0006  0.17990E-0007
  0.95000E+0004 -0.29610E+0004 -0.93786E-0007 -0.93479E-0007 -0.85944E-0008
  0.95432E+0004 -0.29610E+0004 -0.96559E-0007 -0.99029E-0007 -0.55427E-0008
  0.96250E+0004 -0.29609E+0004 -0.99350E-0007 -0.10803E-0006  0.13450E-0008
  0.97068E+0004 -0.29609E+0004 -0.98935E-0007 -0.11461E-0006  0.91482E-0008
  0.97500E+0004 -0.29609E+0004 -0.97467E-0007 -0.11695E-0006  0.13408E-0007
  0.95000E+0004 -0.29355E+0004 -0.87792E-0007 -0.87855E-0007 -0.71252E-0008
  0.95432E+0004 -0.29354E+0004 -0.91411E-0007 -0.93430E-0007 -0.50875E-0008
  0.96250E+0004 -0.29354E+0004 -0.95802E-0007 -0.10261E-0006  0.22073E-0010
  0.97068E+0004 -0.29353E+0004 -0.96908E-0007 -0.10954E-0006  0.63300E-0008
  0.97500E+0004 -0.29353E+0004 -0.96181E-0007 -0.11214E-0006  0.99526E-0008
  0.95000E+0004 -0.29220E+0004 -0.84324E-0007 -0.84958E-0007 -0.58664E-0008
  0.95432E+0004 -0.29220E+0004 -0.88377E-0007 -0.90541E-0007 -0.43495E-0008
  0.96250E+0004 -0.29219E+0004 -0.93602E-0007 -0.99800E-0007 -0.17360E-0009
  0.97068E+0004 -0.29218E+0004 -0.95520E-0007 -0.10690E-0006  0.53212E-0008
  0.97500E+0004 -0.29218E+0004 -0.95198E-0007 -0.10962E-0006  0.85835E-0008
  0.97500E+0004 -0.30000E+0004 -0.97962E-0007 -0.12435E-0006  0.20853E-0007
  0.97932E+0004 -0.30000E+0004 -0.94728E-0007 -0.12531E-0006  0.25690E-0007
  0.98750E+0004 -0.30000E+0004 -0.86833E-0007 -0.12436E-0006  0.33723E-0007
  0.99568E+0004 -0.30000E+0004 -0.76989E-0007 -0.11966E-0006  0.39693E-0007
  0.10000E+0005 -0.30000E+0004 -0.71167E-0007 -0.11563E-0006  0.41799E-0007
  0.97500E+0004 -0.29865E+0004 -0.97992E-0007 -0.12179E-0006  0.17990E-0007
  0.97932E+0004 -0.29865E+0004 -0.95069E-0007 -0.12294E-0006  0.22644E-0007
  0.98750E+0004 -0.29865E+0004 -0.87648E-0007 -0.12243E-0006  0.30567E-0007
  0.99568E+0004 -0.29866E+0004 -0.78121E-0007 -0.11826E-0006  0.36718E-0007
  0.10000E+0005 -0.29866E+0004 -0.72403E-0007 -0.11454E-0006  0.39034E-0007
  0.97500E+0004 -0.29609E+0004 -0.97467E-0007 -0.11695E-0006  0.13408E-0007
  0.97932E+0004 -0.29609E+0004 -0.95183E-0007 -0.11844E-0006  0.17639E-0007
  0.98750E+0004 -0.29610E+0004 -0.88761E-0007 -0.11873E-0006  0.25172E-0007
  0.99568E+0004 -0.29611E+0004 -0.79942E-0007 -0.11551E-0006  0.31470E-0007
  0.10000E+0005 -0.29612E+0004 -0.74479E-0007 -0.11234E-0006  0.34076E-0007
  0.97500E+0004 -0.29353E+0004 -0.96181E-0007 -0.11214E-0006  0.99526E-0008
  0.97932E+0004 -0.29354E+0004 -0.94588E-0007 -0.11395E-0006  0.13667E-0007
  0.98750E+0004 -0.29355E+0004 -0.89288E-0007 -0.11497E-0006  0.20595E-0007
  0.99568E+0004 -0.29357E+0004 -0.81313E-0007 -0.11263E-0006  0.26799E-0007
  0.10000E+0005 -0.29358E+0004 -0.76178E-0007 -0.10999E-0006  0.29562E-0007
  0.97500E+0004 -0.29218E+0004 -0.95198E-0007 -0.10962E-0006  0.85835E-0008
  0.97932E+0004 -0.29219E+0004 -0.93987E-0007 -0.11159E-0006  0.11994E-0007
  0.98750E+0004 -0.29221E+0004 -0.89322E-0007 -0.11297E-0006  0.18526E-0007
  0.99568E+0004 -0.29223E+0004 -0.81845E-0007 -0.11107E-0006  0.24589E-0007
  0.10000E+0005 -0.29224E+0004 -0.76911E-0007 -0.10868E-0006  0.27384E-0007
  0.10000E+0005 -0.30000E+0004 -0.71167E-0007 -0.11563E-0006  0.41799E-0007
  0.10043E+0005 -0.30000E+0004 -0.65001E-0007 -0.11057E-0006  0.43114E-0007
  0.10125E+0005 -0.30000E+0004 -0.52614E-0007 -0.98172E-0007  0.43250E-0007
  0.10207E+0005 -0.30000E+0004 -0.39694E-0007 -0.82439E-0007  0.40262E-0007
  0.10250E+0005 -0.30000E+0004 -0.32807E-0007 -0.72954E-0007  0.37462E-0007
  0.10000E+0005 -0.29866E+0004 -0.72403E-0007 -0.11454E-0006  0.39034E-0007
  0.10043E+0005 -0.29866E+0004 -0.66300E-0007 -0.10980E-0006  0.40631E-0007
  0.10125E+0005 -0.29867E+0004 -0.53933E-0007 -0.98045E-0007  0.41464E-0007
  0.10207E+0005 -0.29868E+0004 -0.40930E-0007 -0.82962E-0007  0.39327E-0007
  0.10250E+0005 -0.29868E+0004 -0.33969E-0007 -0.73812E-0007  0.37012E-0007
  0.10000E+0005 -0.29612E+0004 -0.74479E-0007 -0.11234E-0006  0.34076E-0007
  0.10043E+0005 -0.29613E+0004 -0.68550E-0007 -0.10819E-0006  0.36104E-0007
  0.10125E+0005 -0.29615E+0004 -0.56312E-0007 -0.97596E-0007  0.38078E-0007
  0.10207E+0005 -0.29618E+0004 -0.43221E-0007 -0.83708E-0007  0.37405E-0007
  0.10250E+0005 -0.29619E+0004 -0.36147E-0007 -0.75180E-0007  0.35946E-0007
  0.10000E+0005 -0.29358E+0004 -0.76178E-0007 -0.10999E-0006  0.29562E-0007
  0.10043E+0005 -0.29360E+0004 -0.70494E-0007 -0.10638E-0006  0.31887E-0007
  0.10125E+0005 -0.29364E+0004 -0.58507E-0007 -0.96899E-0007  0.34764E-0007
  0.10207E+0005 -0.29367E+0004 -0.45424E-0007 -0.84155E-0007  0.35352E-0007
  0.10250E+0005 -0.29369E+0004 -0.38275E-0007 -0.76230E-0007  0.34664E-0007
  0.10000E+0005 -0.29224E+0004 -0.76911E-0007 -0.10868E-0006  0.27384E-0007
  0.10043E+0005 -0.29226E+0004 -0.71385E-0007 -0.10536E-0006  0.29814E-0007
  0.10125E+0005 -0.29231E+0004 -0.59581E-0007 -0.96438E-0007  0.33074E-0007
  0.10207E+0005 -0.29235E+0004 -0.46543E-0007 -0.84278E-0007  0.34244E-0007
  0.10250E+0005 -0.29238E+0004 -0.39370E-0007 -0.76663E-0007  0.33925E-0007
  0.10250E+0005 -0.30000E+0004 -0.32807E-0007 -0.72954E-0007  0.37462E-0007
  0.10293E+0005 -0.30000E+0004 -0.25947E-0007 -0.62776E-0007  0.33885E-0007
  0.10375E+0005 -0.30000E+0004 -0.13197E-0007 -0.41950E-0007  0.25215E-0007
  0.10457E+0005 -0.30000E+0004 -0.10440E-0008 -0.19832E-0007  0.14622E-0007
  0.10500E+0005 -0.30000E+0004  0.50325E-0008 -0.79500E-0008  0.85139E-0008
  0.10250E+0005 -0.29868E+0004 -0.33969E-0007 -0.73812E-0007  0.37012E-0007
  0.10293E+0005 -0.29869E+0004 -0.27023E-0007 -0.63967E-0007  0.33933E-0007
  0.10375E+0005 -0.29869E+0004 -0.14087E-0007 -0.43726E-0007  0.26191E-0007
  0.10457E+0005 -0.29870E+0004 -0.17491E-0008 -0.22121E-0007  0.16450E-0007
  0.10500E+0005 -0.29870E+0004  0.44171E-0008 -0.10465E-0007  0.10732E-0007
  0.10250E+0005 -0.29619E+0004 -0.36147E-0007 -0.75180E-0007  0.35946E-0007
  0.10293E+0005 -0.29620E+0004 -0.29054E-0007 -0.65948E-0007  0.33758E-0007
  0.10375E+0005 -0.29622E+0004 -0.15784E-0007 -0.46801E-0007  0.27711E-0007
  0.10457E+0005 -0.29624E+0004 -0.30867E-0008 -0.26162E-0007  0.19563E-0007
  0.10500E+0005 -0.29625E+0004  0.32611E-0008 -0.14945E-0007  0.14598E-0007
  0.10250E+0005 -0.29369E+0004 -0.38275E-0007 -0.76230E-0007  0.34664E-0007
  0.10293E+0005 -0.29371E+0004 -0.31065E-0007 -0.67591E-0007  0.33291E-0007
  0.10375E+0005 -0.29374E+0004 -0.17488E-0007 -0.49512E-0007  0.28844E-0007
  0.10457E+0005 -0.29377E+0004 -0.44281E-0008 -0.29829E-0007  0.22247E-0007
  0.10500E+0005 -0.29379E+0004  0.21138E-0008 -0.19054E-0007  0.18037E-0007
  0.10250E+0005 -0.29238E+0004 -0.39370E-0007 -0.76663E-0007  0.33925E-0007
  0.10293E+0005 -0.29240E+0004 -0.32112E-0007 -0.68328E-0007  0.32950E-0007
  0.10375E+0005 -0.29244E+0004 -0.18388E-0007 -0.50803E-0007  0.29303E-0007
  0.10457E+0005 -0.29247E+0004 -0.51385E-0008 -0.31619E-0007  0.23504E-0007
  0.10500E+0005 -0.29249E+0004  0.15094E-0008 -0.21077E-0007  0.19689E-0007
  0.10500E+0005 -0.30000E+0004  0.50325E-0008 -0.79500E-0008  0.85139E-0008
  0.10543E+0005 -0.30000E+0004  0.10833E-0007  0.39089E-0008  0.21983E-0008
  0.10625E+0005 -0.30000E+0004  0.20958E-0007  0.25793E-0007 -0.98718E-0008
  0.10707E+0005 -0.30000E+0004  0.29785E-0007  0.46118E-0007 -0.21370E-0007
  0.10750E+0005 -0.30000E+0004  0.33864E-0007  0.55906E-0007 -0.26935E-0007
  0.10500E+0005 -0.29870E+0004  0.44171E-0008 -0.10465E-0007  0.10732E-0007
  0.10543E+0005 -0.29871E+0004  0.10297E-0007  0.11862E-0008  0.47698E-0008
  0.10625E+0005 -0.29871E+0004  0.20540E-0007  0.22781E-0007 -0.67924E-0008
  0.10707E+0005 -0.29872E+0004  0.29439E-0007  0.42950E-0007 -0.18002E-0007
  0.10750E+0005 -0.29872E+0004  0.33536E-0007  0.52717E-0007 -0.23511E-0007
  0.10500E+0005 -0.29625E+0004  0.32611E-0008 -0.14945E-0007  0.14598E-0007
  0.10543E+0005 -0.29626E+0004  0.93084E-0008 -0.36847E-0008  0.93142E-0008
  0.10625E+0005 -0.29627E+0004  0.19815E-0007  0.17344E-0007 -0.12309E-0008
  0.10707E+0005 -0.29629E+0004  0.28892E-0007  0.37186E-0007 -0.11816E-0007
  0.10750E+0005 -0.29630E+0004  0.33047E-0007  0.46886E-0007 -0.17168E-0007
  0.10500E+0005 -0.29379E+0004  0.21138E-0008 -0.19054E-0007  0.18037E-0007
  0.10543E+0005 -0.29380E+0004  0.83467E-0008 -0.81878E-0008  0.13444E-0007
  0.10625E+0005 -0.29383E+0004  0.19164E-0007  0.12252E-0007  0.39750E-0008
  0.10707E+0005 -0.29386E+0004  0.28476E-0007  0.31734E-0007 -0.58953E-0008
  0.10750E+0005 -0.29387E+0004  0.32719E-0007  0.41342E-0007 -0.11032E-0007
  0.10500E+0005 -0.29249E+0004  0.15094E-0008 -0.21077E-0007  0.19689E-0007
  0.10543E+0005 -0.29251E+0004  0.78467E-0008 -0.10420E-0007  0.15464E-0007
  0.10625E+0005 -0.29254E+0004  0.18845E-0007  0.97028E-0008  0.65805E-0008
  0.10707E+0005 -0.29258E+0004  0.28303E-0007  0.28981E-0007 -0.28803E-0008
  0.10750E+0005 -0.29259E+0004  0.32605E-0007  0.38533E-0007 -0.78826E-0008
  0.10750E+0005 -0.30000E+0004  0.33864E-0007  0.55906E-0007 -0.26935E-0007
  0.10793E+0005 -0.30000E+0004  0.37519E-0007  0.64916E-0007 -0.32032E-0007
  0.10875E+0005 -0.30000E+0004  0.43217E-0007  0.79433E-0007 -0.40065E-0007
  0.10957E+0005 -0.30000E+0004  0.47232E-0007  0.90146E-0007 -0.45605E-0007
  0.11000E+0005 -0.30000E+0004  0.48649E-0007  0.94118E-0007 -0.47415E-0007
  0.10750E+0005 -0.29872E+0004  0.33536E-0007  0.52717E-0007 -0.23511E-0007
  0.10793E+0005 -0.29872E+0004  0.37197E-0007  0.61736E-0007 -0.28610E-0007
  0.10875E+0005 -0.29873E+0004  0.42879E-0007  0.76386E-0007 -0.36820E-0007
  0.10957E+0005 -0.29874E+0004  0.46850E-0007  0.87363E-0007 -0.42730E-0007
  0.11000E+0005 -0.29874E+0004  0.48239E-0007  0.91523E-0007 -0.44804E-0007
  0.10750E+0005 -0.29630E+0004  0.33047E-0007  0.46886E-0007 -0.17168E-0007
  0.10793E+0005 -0.29631E+0004  0.36742E-0007  0.55908E-0007 -0.22226E-0007
  0.10875E+0005 -0.29633E+0004  0.42429E-0007  0.70765E-0007 -0.30677E-0007
  0.10957E+0005 -0.29635E+0004  0.46345E-0007  0.82191E-0007 -0.37200E-0007
  0.11000E+0005 -0.29636E+0004  0.47688E-0007  0.86676E-0007 -0.39727E-0007
  0.10750E+0005 -0.29387E+0004  0.32719E-0007  0.41342E-0007 -0.11032E-0007
  0.10793E+0005 -0.29389E+0004  0.36477E-0007  0.50342E-0007 -0.15990E-0007
  0.10875E+0005 -0.29392E+0004  0.42218E-0007  0.65349E-0007 -0.24562E-0007
  0.10957E+0005 -0.29395E+0004  0.46117E-0007  0.77160E-0007 -0.31582E-0007
  0.11000E+0005 -0.29397E+0004  0.47429E-0007  0.81937E-0007 -0.34506E-0007
  0.10750E+0005 -0.29259E+0004  0.32605E-0007  0.38533E-0007 -0.78826E-0008
  0.10793E+0005 -0.29262E+0004  0.36408E-0007  0.47511E-0007 -0.12764E-0007
  0.10875E+0005 -0.29265E+0004  0.42199E-0007  0.62575E-0007 -0.21354E-0007
  0.10957E+0005 -0.29269E+0004  0.46105E-0007  0.74566E-0007 -0.28589E-0007
  0.11000E+0005 -0.29271E+0004  0.47407E-0007  0.79484E-0007 -0.31700E-0007
  0.11000E+0005 -0.30000E+0004  0.48649E-0007  0.94118E-0007 -0.47415E-0007
  0.11043E+0005 -0.30000E+0004  0.49581E-0007  0.96898E-0007 -0.48441E-0007
  0.11125E+0005 -0.30000E+0004  0.50011E-0007  0.98809E-0007 -0.48205E-0007
  0.11207E+0005 -0.30000E+0004  0.48735E-0007  0.96426E-0007 -0.45270E-0007
  0.11250E+0005 -0.30000E+0004  0.47405E-0007  0.93522E-0007 -0.42730E-0007
  0.11000E+0005 -0.29874E+0004  0.48239E-0007  0.91523E-0007 -0.44804E-0007
  0.11043E+0005 -0.29875E+0004  0.49140E-0007  0.94517E-0007 -0.46128E-0007
  0.11125E+0005 -0.29875E+0004  0.49515E-0007  0.96901E-0007 -0.46539E-0007
  0.11207E+0005 -0.29876E+0004  0.48198E-0007  0.95054E-0007 -0.44308E-0007
  0.11250E+0005 -0.29876E+0004  0.46854E-0007  0.92447E-0007 -0.42146E-0007
  0.11000E+0005 -0.29636E+0004  0.47688E-0007  0.86676E-0007 -0.39727E-0007
  0.11043E+0005 -0.29637E+0004  0.48538E-0007  0.90051E-0007 -0.41580E-0007
  0.11125E+0005 -0.29639E+0004  0.48809E-0007  0.93283E-0007 -0.43152E-0007
  0.11207E+0005 -0.29641E+0004  0.47403E-0007  0.92407E-0007 -0.42213E-0007
  0.11250E+0005 -0.29642E+0004  0.46025E-0007  0.90341E-0007 -0.40751E-0007
  0.11000E+0005 -0.29397E+0004  0.47429E-0007  0.81937E-0007 -0.34506E-0007
  0.11043E+0005 -0.29399E+0004  0.48236E-0007  0.85658E-0007 -0.36834E-0007
  0.11125E+0005 -0.29402E+0004  0.48410E-0007  0.89675E-0007 -0.39483E-0007
  0.11207E+0005 -0.29405E+0004  0.46905E-0007  0.89711E-0007 -0.39774E-0007
  0.11250E+0005 -0.29407E+0004  0.45481E-0007  0.88159E-0007 -0.38994E-0007
  0.11000E+0005 -0.29271E+0004  0.47407E-0007  0.79484E-0007 -0.31700E-0007
  0.11043E+0005 -0.29273E+0004  0.48196E-0007  0.83373E-0007 -0.34257E-0007
  0.11125E+0005 -0.29277E+0004  0.48323E-0007  0.87779E-0007 -0.37440E-0007
  0.11207E+0005 -0.29281E+0004  0.46763E-0007  0.88274E-0007 -0.38356E-0007
  0.11250E+0005 -0.29284E+0004  0.45312E-0007  0.86983E-0007 -0.37924E-0007
  0.11250E+0005 -0.30000E+0004  0.47405E-0007  0.93522E-0007 -0.42730E-0007
  0.11293E+0005 -0.30000E+0004  0.45645E-0007  0.89570E-0007 -0.39594E-0007
  0.11375E+0005 -0.30000E+0004  0.41218E-0007  0.79478E-0007 -0.32275E-0007
  0.11457E+0005 -0.30000E+0004  0.35525E-0007  0.66572E-0007 -0.23686E-0007
  0.11500E+0005 -0.30000E+0004  0.32088E-0007  0.58895E-0007 -0.18871E-0007
  0.11250E+0005 -0.29876E+0004  0.46854E-0007  0.92447E-0007 -0.42146E-0007
  0.11293E+0005 -0.29877E+0004  0.45090E-0007  0.88798E-0007 -0.39385E-0007
  0.11375E+0005 -0.29877E+0004  0.40677E-0007  0.79271E-0007 -0.32735E-0007
  0.11457E+0005 -0.29878E+0004  0.35036E-0007  0.66900E-0007 -0.24730E-0007
  0.11500E+0005 -0.29878E+0004  0.31641E-0007  0.59479E-0007 -0.20174E-0007
  0.11250E+0005 -0.29642E+0004  0.46025E-0007  0.90341E-0007 -0.40751E-0007
  0.11293E+0005 -0.29643E+0004  0.44238E-0007  0.87246E-0007 -0.38690E-0007
  0.11375E+0005 -0.29645E+0004  0.39823E-0007  0.78764E-0007 -0.33306E-0007
  0.11457E+0005 -0.29647E+0004  0.34241E-0007  0.67386E-0007 -0.26427E-0007
  0.11500E+0005 -0.29648E+0004  0.30903E-0007  0.60448E-0007 -0.22381E-0007
  0.11250E+0005 -0.29407E+0004  0.45481E-0007  0.88159E-0007 -0.38994E-0007
  0.11293E+0005 -0.29409E+0004  0.43657E-0007  0.85592E-0007 -0.37615E-0007
  0.11375E+0005 -0.29412E+0004  0.39203E-0007  0.78116E-0007 -0.33491E-0007
  0.11457E+0005 -0.29415E+0004  0.33633E-0007  0.67705E-0007 -0.27755E-0007
  0.11500E+0005 -0.29417E+0004  0.30326E-0007  0.61244E-0007 -0.24240E-0007
  0.11250E+0005 -0.29284E+0004  0.45312E-0007  0.86983E-0007 -0.37924E-0007
  0.11293E+0005 -0.29286E+0004  0.43463E-0007  0.84684E-0007 -0.36900E-0007
  0.11375E+0005 -0.29289E+0004  0.38975E-0007  0.77723E-0007 -0.33436E-0007
  0.11457E+0005 -0.29293E+0004  0.33394E-0007  0.67812E-0007 -0.28308E-0007
  0.11500E+0005 -0.29295E+0004  0.30092E-0007  0.61598E-0007 -0.25080E-0007
  0.11500E+0005 -0.30000E+0004  0.32088E-0007  0.58895E-0007 -0.18871E-0007
  0.11543E+0005 -0.30000E+0004  0.28395E-0007  0.50775E-0007 -0.13991E-0007
  0.11625E+0005 -0.30000E+0004  0.20831E-0007  0.34643E-0007 -0.49459E-0008
  0.11707E+0005 -0.30000E+0004  0.12744E-0007  0.18278E-0007  0.32662E-0008
  0.11750E+0005 -0.30000E+0004  0.83557E-0008  0.98405E-0008  0.70521E-0008
  0.11500E+0005 -0.29878E+0004  0.31641E-0007  0.59479E-0007 -0.20174E-0007
  0.11543E+0005 -0.29879E+0004  0.28001E-0007  0.51601E-0007 -0.15522E-0007
  0.11625E+0005 -0.29879E+0004  0.20563E-0007  0.35856E-0007 -0.67892E-0008
  0.11707E+0005 -0.29880E+0004  0.12634E-0007  0.19779E-0007  0.12657E-0008
  0.11750E+0005 -0.29880E+0004  0.83382E-0008  0.11448E-0007  0.50347E-0008
  0.11500E+0005 -0.29648E+0004  0.30903E-0007  0.60448E-0007 -0.22381E-0007
  0.11543E+0005 -0.29648E+0004  0.27340E-0007  0.53022E-0007 -0.18178E-0007
  0.11625E+0005 -0.29650E+0004  0.20099E-0007  0.38013E-0007 -0.10087E-0007
  0.11707E+0005 -0.29652E+0004  0.12424E-0007  0.22495E-0007 -0.23863E-0008
  0.11750E+0005 -0.29653E+0004  0.82831E-0008  0.14378E-0007  0.13157E-0008
  0.11500E+0005 -0.29417E+0004  0.30326E-0007  0.61244E-0007 -0.24240E-0007
  0.11543E+0005 -0.29418E+0004  0.26811E-0007  0.54264E-0007 -0.20508E-0007
  0.11625E+0005 -0.29421E+0004  0.19709E-0007  0.39993E-0007 -0.13117E-0007
  0.11707E+0005 -0.29424E+0004  0.12235E-0007  0.25047E-0007 -0.58415E-0008
  0.11750E+0005 -0.29425E+0004  0.82206E-0008  0.17157E-0007 -0.22473E-0008
  0.11500E+0005 -0.29295E+0004  0.30092E-0007  0.61598E-0007 -0.25080E-0007
  0.11543E+0005 -0.29297E+0004  0.26592E-0007  0.54852E-0007 -0.21605E-0007
  0.11625E+0005 -0.29300E+0004  0.19541E-0007  0.40969E-0007 -0.14605E-0007
  0.11707E+0005 -0.29303E+0004  0.12151E-0007  0.26329E-0007 -0.75797E-0008
  0.11750E+0005 -0.29305E+0004  0.81933E-0008  0.18563E-0007 -0.40576E-0008
  0.11750E+0005 -0.30000E+0004  0.83557E-0008  0.98405E-0008  0.70521E-0008
  0.11793E+0005 -0.30000E+0004  0.39309E-0008  0.16745E-0008  0.10369E-0007
  0.11875E+0005 -0.30000E+0004 -0.44204E-0008 -0.12664E-0007  0.15133E-0007
  0.11957E+0005 -0.30000E+0004 -0.12516E-0007 -0.25042E-0007  0.17688E-0007
  0.12000E+0005 -0.30000E+0004 -0.16602E-0007 -0.30628E-0007  0.18104E-0007
  0.11750E+0005 -0.29880E+0004  0.83382E-0008  0.11448E-0007  0.50347E-0008
  0.11793E+0005 -0.29880E+0004  0.40108E-0008  0.33638E-0008  0.83716E-0008
  0.11875E+0005 -0.29881E+0004 -0.41507E-0008 -0.10906E-0007  0.13281E-0007
  0.11957E+0005 -0.29881E+0004 -0.12063E-0007 -0.23318E-0007  0.16097E-0007
  0.12000E+0005 -0.29881E+0004 -0.16059E-0007 -0.28958E-0007  0.16687E-0007
  0.11750E+0005 -0.29653E+0004  0.82831E-0008  0.14378E-0007  0.13157E-0008
  0.11793E+0005 -0.29653E+0004  0.41206E-0008  0.64576E-0008  0.46604E-0008
  0.11875E+0005 -0.29655E+0004 -0.37115E-0008 -0.76580E-0008  0.97900E-0008
  0.11957E+0005 -0.29656E+0004 -0.11294E-0007 -0.20103E-0007  0.13051E-0007
  0.12000E+0005 -0.29657E+0004 -0.15127E-0007 -0.25830E-0007  0.13946E-0007
  0.11750E+0005 -0.29425E+0004  0.82206E-0008  0.17157E-0007 -0.22473E-0008
  0.11793E+0005 -0.29426E+0004  0.41977E-0008  0.94121E-0008  0.10660E-0008
  0.11875E+0005 -0.29429E+0004 -0.33454E-0008 -0.45179E-0008  0.63419E-0008
  0.11957E+0005 -0.29431E+0004 -0.10627E-0007 -0.16961E-0007  0.99826E-0008
  0.12000E+0005 -0.29432E+0004 -0.14305E-0007 -0.22756E-0007  0.11155E-0007
  0.11750E+0005 -0.29305E+0004  0.81933E-0008  0.18563E-0007 -0.40576E-0008
  0.11793E+0005 -0.29307E+0004  0.42340E-0008  0.10916E-0007 -0.77641E-0009
  0.11875E+0005 -0.29309E+0004 -0.31734E-0008 -0.29045E-0008  0.45478E-0008
  0.11957E+0005 -0.29312E+0004 -0.10308E-0007 -0.15333E-0007  0.83628E-0008
  0.12000E+0005 -0.29313E+0004 -0.13909E-0007 -0.21156E-0007  0.96693E-0008
  0.12000E+0005 -0.30000E+0004 -0.16602E-0007 -0.30628E-0007  0.18104E-0007
  0.12043E+0005 -0.30000E+0004 -0.20514E-0007 -0.35513E-0007  0.17894E-0007
  0.12125E+0005 -0.30000E+0004 -0.27332E-0007 -0.42737E-0007  0.15863E-0007
  0.12207E+0005 -0.30000E+0004 -0.33176E-0007 -0.47282E-0007  0.12003E-0007
  0.12250E+0005 -0.30000E+0004 -0.35794E-0007 -0.48629E-0007  0.93892E-0008
  0.12000E+0005 -0.29881E+0004 -0.16059E-0007 -0.28958E-0007  0.16687E-0007
  0.12043E+0005 -0.29882E+0004 -0.19890E-0007 -0.33920E-0007  0.16667E-0007
  0.12125E+0005 -0.29882E+0004 -0.26588E-0007 -0.41340E-0007  0.15019E-0007
  0.12207E+0005 -0.29883E+0004 -0.32366E-0007 -0.46132E-0007  0.11541E-0007
  0.12250E+0005 -0.29883E+0004 -0.34974E-0007 -0.47621E-0007  0.91153E-0008
  0.12000E+0005 -0.29657E+0004 -0.15127E-0007 -0.25830E-0007  0.13946E-0007
  0.12043E+0005 -0.29658E+0004 -0.18808E-0007 -0.30922E-0007  0.14268E-0007
  0.12125E+0005 -0.29659E+0004 -0.25272E-0007 -0.38688E-0007  0.13326E-0007
  0.12207E+0005 -0.29661E+0004 -0.30908E-0007 -0.43924E-0007  0.10567E-0007
  0.12250E+0005 -0.29662E+0004 -0.33485E-0007 -0.45673E-0007  0.85003E-0008
  0.12000E+0005 -0.29432E+0004 -0.14305E-0007 -0.22756E-0007  0.11155E-0007
  0.12043E+0005 -0.29433E+0004 -0.17841E-0007 -0.27958E-0007  0.11794E-0007
  0.12125E+0005 -0.29436E+0004 -0.24069E-0007 -0.36035E-0007  0.11528E-0007
  0.12207E+0005 -0.29439E+0004 -0.29544E-0007 -0.41683E-0007  0.94746E-0008
  0.12250E+0005 -0.29440E+0004 -0.32077E-0007 -0.43679E-0007  0.77688E-0008
  0.12000E+0005 -0.29313E+0004 -0.13909E-0007 -0.21156E-0007  0.96693E-0008
  0.12043E+0005 -0.29315E+0004 -0.17370E-0007 -0.26409E-0007  0.10466E-0007
  0.12125E+0005 -0.29318E+0004 -0.23474E-0007 -0.34636E-0007  0.10542E-0007
  0.12207E+0005 -0.29322E+0004 -0.28860E-0007 -0.40489E-0007  0.88557E-0008
  0.12250E+0005 -0.29323E+0004 -0.31364E-0007 -0.42609E-0007  0.73400E-0008
  0.12250E+0005 -0.30000E+0004 -0.35794E-0007 -0.48629E-0007  0.93892E-0008
  0.12293E+0005 -0.30000E+0004 -0.38052E-0007 -0.49291E-0007  0.64898E-0008
  0.12375E+0005 -0.30000E+0004 -0.41251E-0007 -0.48815E-0007  0.54109E-0009
  0.12457E+0005 -0.30000E+0004 -0.42917E-0007 -0.46375E-0007 -0.54388E-0008
  0.12500E+0005 -0.30000E+0004 -0.43143E-0007 -0.44433E-0007 -0.83860E-0008
  0.12250E+0005 -0.29883E+0004 -0.34974E-0007 -0.47621E-0007  0.91153E-0008
  0.12293E+0005 -0.29884E+0004 -0.37242E-0007 -0.48434E-0007  0.63910E-0008
  0.12375E+0005 -0.29884E+0004 -0.40514E-0007 -0.48245E-0007  0.71621E-0009
  0.12457E+0005 -0.29885E+0004 -0.42317E-0007 -0.46084E-0007 -0.50739E-0008
  0.12500E+0005 -0.29886E+0004 -0.42640E-0007 -0.44281E-0007 -0.79586E-0008
  0.12250E+0005 -0.29662E+0004 -0.33485E-0007 -0.45673E-0007  0.85003E-0008
  0.12293E+0005 -0.29663E+0004 -0.35758E-0007 -0.46761E-0007  0.61122E-0008
  0.12375E+0005 -0.29665E+0004 -0.39135E-0007 -0.47103E-0007  0.97616E-0009
  0.12457E+0005 -0.29667E+0004 -0.41169E-0007 -0.45464E-0007 -0.44288E-0008
  0.12500E+0005 -0.29669E+0004 -0.41660E-0007 -0.43922E-0007 -0.71795E-0008
  0.12250E+0005 -0.29440E+0004 -0.32077E-0007 -0.43679E-0007  0.77688E-0008
  0.12293E+0005 -0.29442E+0004 -0.34337E-0007 -0.45029E-0007  0.57222E-0008
  0.12375E+0005 -0.29446E+0004 -0.37784E-0007 -0.45884E-0007  0.11467E-0008
  0.12457E+0005 -0.29450E+0004 -0.40009E-0007 -0.44755E-0007 -0.38429E-0008
  0.12500E+0005 -0.29452E+0004 -0.40647E-0007 -0.43472E-0007 -0.64415E-0008
  0.12250E+0005 -0.29323E+0004 -0.31364E-0007 -0.42609E-0007  0.73400E-0008
  0.12293E+0005 -0.29326E+0004 -0.33611E-0007 -0.44092E-0007  0.54751E-0008
  0.12375E+0005 -0.29330E+0004 -0.37080E-0007 -0.45211E-0007  0.12026E-0008
  0.12457E+0005 -0.29335E+0004 -0.39391E-0007 -0.44346E-0007 -0.35571E-0008
  0.12500E+0005 -0.29337E+0004 -0.40099E-0007 -0.43198E-0007 -0.60686E-0008
  0.12500E+0005 -0.30000E+0004 -0.43143E-0007 -0.44433E-0007 -0.83860E-0008
  0.12543E+0005 -0.30000E+0004 -0.42910E-0007 -0.42119E-0007 -0.11080E-0007
  0.12625E+0005 -0.30000E+0004 -0.41215E-0007 -0.36944E-0007 -0.15221E-0007
  0.12707E+0005 -0.30000E+0004 -0.37953E-0007 -0.31090E-0007 -0.17785E-0007
  0.12750E+0005 -0.30000E+0004 -0.35653E-0007 -0.27860E-0007 -0.18421E-0007
  0.12500E+0005 -0.29886E+0004 -0.42640E-0007 -0.44281E-0007 -0.79586E-0008
  0.12543E+0005 -0.29886E+0004 -0.42518E-0007 -0.42100E-0007 -0.10613E-0007
  0.12625E+0005 -0.29887E+0004 -0.41062E-0007 -0.37151E-0007 -0.14743E-0007
  0.12707E+0005 -0.29888E+0004 -0.38060E-0007 -0.31487E-0007 -0.17363E-0007
  0.12750E+0005 -0.29888E+0004 -0.35898E-0007 -0.28342E-0007 -0.18050E-0007
  0.12500E+0005 -0.29669E+0004 -0.41660E-0007 -0.43922E-0007 -0.71795E-0008
  0.12543E+0005 -0.29670E+0004 -0.41733E-0007 -0.41991E-0007 -0.97448E-0008
  0.12625E+0005 -0.29672E+0004 -0.40708E-0007 -0.37472E-0007 -0.13829E-0007
  0.12707E+0005 -0.29675E+0004 -0.38183E-0007 -0.32173E-0007 -0.16539E-0007
  0.12750E+0005 -0.29676E+0004 -0.36278E-0007 -0.29192E-0007 -0.17316E-0007
  0.12500E+0005 -0.29452E+0004 -0.40647E-0007 -0.43472E-0007 -0.64415E-0008
  0.12543E+0005 -0.29454E+0004 -0.40896E-0007 -0.41789E-0007 -0.89011E-0008
  0.12625E+0005 -0.29458E+0004 -0.40272E-0007 -0.37701E-0007 -0.12910E-0007
  0.12707E+0005 -0.29462E+0004 -0.38205E-0007 -0.32773E-0007 -0.15686E-0007
  0.12750E+0005 -0.29464E+0004 -0.36553E-0007 -0.29961E-0007 -0.16544E-0007
  0.12500E+0005 -0.29337E+0004 -0.40099E-0007 -0.43198E-0007 -0.60686E-0008
  0.12543E+0005 -0.29340E+0004 -0.40435E-0007 -0.41646E-0007 -0.84658E-0008
  0.12625E+0005 -0.29345E+0004 -0.40010E-0007 -0.37785E-0007 -0.12423E-0007
  0.12707E+0005 -0.29349E+0004 -0.38178E-0007 -0.33054E-0007 -0.15226E-0007
  0.12750E+0005 -0.29352E+0004 -0.36656E-0007 -0.30332E-0007 -0.16123E-0007
  0.12750E+0005 -0.30000E+0004 -0.35653E-0007 -0.27860E-0007 -0.18421E-0007
  0.12793E+0005 -0.30000E+0004 -0.32998E-0007 -0.24598E-0007 -0.18551E-0007
  0.12875E+0005 -0.30000E+0004 -0.27134E-0007 -0.18489E-0007 -0.17438E-0007
  0.12957E+0005 -0.30000E+0004 -0.20466E-0007 -0.12675E-0007 -0.14732E-0007
  0.13000E+0005 -0.30000E+0004 -0.16748E-0007 -0.97893E-0008 -0.12777E-0007
  0.12750E+0005 -0.29888E+0004 -0.35898E-0007 -0.28342E-0007 -0.18050E-0007
  0.12793E+0005 -0.29888E+0004 -0.33377E-0007 -0.25155E-0007 -0.18239E-0007
  0.12875E+0005 -0.29889E+0004 -0.27748E-0007 -0.19159E-0007 -0.17253E-0007
  0.12957E+0005 -0.29890E+0004 -0.21273E-0007 -0.13424E-0007 -0.14674E-0007
  0.13000E+0005 -0.29890E+0004 -0.17636E-0007 -0.10566E-0007 -0.12780E-0007
  0.12750E+0005 -0.29676E+0004 -0.36278E-0007 -0.29192E-0007 -0.17316E-0007
  0.12793E+0005 -0.29677E+0004 -0.34011E-0007 -0.26152E-0007 -0.17614E-0007
  0.12875E+0005 -0.29678E+0004 -0.28831E-0007 -0.20380E-0007 -0.16867E-0007
  0.12957E+0005 -0.29680E+0004 -0.22736E-0007 -0.14803E-0007 -0.14536E-0007
  0.13000E+0005 -0.29681E+0004 -0.19260E-0007 -0.12003E-0007 -0.12762E-0007
  0.12750E+0005 -0.29464E+0004 -0.36553E-0007 -0.29961E-0007 -0.16544E-0007
  0.12793E+0005 -0.29465E+0004 -0.34537E-0007 -0.27071E-0007 -0.16945E-0007
  0.12875E+0005 -0.29468E+0004 -0.29812E-0007 -0.21533E-0007 -0.16437E-0007
  0.12957E+0005 -0.29471E+0004 -0.24110E-0007 -0.16125E-0007 -0.14360E-0007
  0.13000E+0005 -0.29472E+0004 -0.20807E-0007 -0.13389E-0007 -0.12714E-0007
  0.12750E+0005 -0.29352E+0004 -0.36656E-0007 -0.30332E-0007 -0.16123E-0007
  0.12793E+0005 -0.29354E+0004 -0.34772E-0007 -0.27524E-0007 -0.16576E-0007
  0.12875E+0005 -0.29357E+0004 -0.30288E-0007 -0.22113E-0007 -0.16192E-0007
  0.12957E+0005 -0.29360E+0004 -0.24800E-0007 -0.16799E-0007 -0.14253E-0007
  0.13000E+0005 -0.29362E+0004 -0.21592E-0007 -0.14099E-0007 -0.12676E-0007
  0.13000E+0005 -0.30000E+0004 -0.16748E-0007 -0.97893E-0008 -0.12777E-0007
  0.13043E+0005 -0.30000E+0004 -0.12964E-0007 -0.70491E-0008 -0.10544E-0007
  0.13125E+0005 -0.30000E+0004 -0.58029E-0008 -0.22880E-0008 -0.58017E-0008
  0.13207E+0005 -0.30000E+0004  0.10580E-0008  0.19055E-0008 -0.83281E-0009
  0.13250E+0005 -0.30000E+0004  0.44564E-0008  0.39027E-0008  0.17076E-0008
  0.13000E+0005 -0.29890E+0004 -0.17636E-0007 -0.10566E-0007 -0.12780E-0007
  0.13043E+0005 -0.29890E+0004 -0.13916E-0007 -0.78466E-0008 -0.10600E-0007
  0.13125E+0005 -0.29890E+0004 -0.68296E-0008 -0.31027E-0008 -0.59325E-0008
  0.13207E+0005 -0.29891E+0004  0.19666E-0010  0.10981E-0008 -0.10003E-0008
  0.13250E+0005 -0.29891E+0004  0.34355E-0008  0.31074E-0008  0.15365E-0008
  0.13000E+0005 -0.29681E+0004 -0.19260E-0007 -0.12003E-0007 -0.12762E-0007
  0.13043E+0005 -0.29682E+0004 -0.15673E-0007 -0.93264E-0008 -0.10689E-0007
  0.13125E+0005 -0.29683E+0004 -0.87483E-0008 -0.46242E-0008 -0.61784E-0008
  0.13207E+0005 -0.29684E+0004 -0.19424E-0008 -0.41861E-0009 -0.13300E-0008
  0.13250E+0005 -0.29684E+0004  0.14961E-0008  0.16095E-0008  0.11934E-0008
  0.13000E+0005 -0.29472E+0004 -0.20807E-0007 -0.13389E-0007 -0.12714E-0007
  0.13043E+0005 -0.29473E+0004 -0.17365E-0007 -0.10762E-0007 -0.10757E-0007
  0.13125E+0005 -0.29475E+0004 -0.10629E-0007 -0.61139E-0008 -0.64207E-0008
  0.13207E+0005 -0.29477E+0004 -0.38939E-0008 -0.19151E-0008 -0.16749E-0008
  0.13250E+0005 -0.29478E+0004 -0.44644E-0009  0.12608E-0009  0.82606E-0009
  0.13000E+0005 -0.29362E+0004 -0.21592E-0007 -0.14099E-0007 -0.12676E-0007
  0.13043E+0005 -0.29363E+0004 -0.18232E-0007 -0.11502E-0007 -0.10783E-0007
  0.13125E+0005 -0.29365E+0004 -0.11605E-0007 -0.68861E-0008 -0.65469E-0008
  0.13207E+0005 -0.29367E+0004 -0.49182E-0008 -0.26956E-0008 -0.18626E-0008
  0.13250E+0005 -0.29369E+0004 -0.14714E-0008 -0.64978E-0009  0.62292E-0009
  0.13250E+0005 -0.30000E+0004  0.44564E-0008  0.39027E-0008  0.17076E-0008
  0.13293E+0005 -0.30000E+0004  0.76590E-0008  0.57675E-0008  0.41058E-0008
  0.13375E+0005 -0.30000E+0004  0.13101E-0007  0.89868E-0008  0.80582E-0008
  0.13457E+0005 -0.30000E+0004  0.17638E-0007  0.11882E-0007  0.10996E-0007
  0.13500E+0005 -0.30000E+0004  0.19653E-0007  0.13311E-0007  0.12076E-0007
  0.13250E+0005 -0.29891E+0004  0.34355E-0008  0.31074E-0008  0.15365E-0008
  0.13293E+0005 -0.29891E+0004  0.66699E-0008  0.49898E-0008  0.39410E-0008
  0.13375E+0005 -0.29891E+0004  0.12206E-0007  0.82541E-0008  0.79291E-0008
  0.13457E+0005 -0.29892E+0004  0.16870E-0007  0.11208E-0007  0.10925E-0007
  0.13500E+0005 -0.29892E+0004  0.18960E-0007  0.12671E-0007  0.12042E-0007
  0.13250E+0005 -0.29684E+0004  0.14961E-0008  0.16095E-0008  0.11934E-0008
  0.13293E+0005 -0.29685E+0004  0.47808E-0008  0.35204E-0008  0.36037E-0008
  0.13375E+0005 -0.29686E+0004  0.10480E-0007  0.68621E-0008  0.76517E-0008
  0.13457E+0005 -0.29687E+0004  0.15373E-0007  0.99194E-0008  0.10755E-0007
  0.13500E+0005 -0.29687E+0004  0.17603E-0007  0.11446E-0007  0.11941E-0007
  0.13250E+0005 -0.29478E+0004 -0.44644E-0009  0.12608E-0009  0.82606E-0009
  0.13293E+0005 -0.29478E+0004  0.28760E-0008  0.20595E-0008  0.32345E-0008
  0.13375E+0005 -0.29480E+0004  0.87177E-0008  0.54682E-0008  0.73320E-0008
  0.13457E+0005 -0.29481E+0004  0.13826E-0007  0.86195E-0008  0.10538E-0007
  0.13500E+0005 -0.29482E+0004  0.16190E-0007  0.10204E-0007  0.11794E-0007
  0.13250E+0005 -0.29369E+0004 -0.14714E-0008 -0.64978E-0009  0.62292E-0009
  0.13293E+0005 -0.29370E+0004  0.18660E-0008  0.12931E-0008  0.30275E-0008
  0.13375E+0005 -0.29371E+0004  0.77746E-0008  0.47329E-0008  0.71465E-0008
  0.13457E+0005 -0.29373E+0004  0.12991E-0007  0.79298E-0008  0.10406E-0007
  0.13500E+0005 -0.29374E+0004  0.15424E-0007  0.95436E-0008  0.11697E-0007
  0.13500E+0005 -0.30000E+0004  0.19653E-0007  0.13311E-0007  0.12076E-0007
  0.13543E+0005 -0.30000E+0004  0.21412E-0007  0.14685E-0007  0.12823E-0007
  0.13625E+0005 -0.30000E+0004  0.24066E-0007  0.17164E-0007  0.13343E-0007
  0.13707E+0005 -0.30000E+0004  0.25897E-0007  0.19475E-0007  0.12804E-0007
  0.13750E+0005 -0.30000E+0004  0.26559E-0007  0.20612E-0007  0.12162E-0007
  0.13500E+0005 -0.29892E+0004  0.18960E-0007  0.12671E-0007  0.12042E-0007
  0.13543E+0005 -0.29892E+0004  0.20797E-0007  0.14084E-0007  0.12826E-0007
  0.13625E+0005 -0.29892E+0004  0.23602E-0007  0.16641E-0007  0.13415E-0007
  0.13707E+0005 -0.29893E+0004  0.25579E-0007  0.19039E-0007  0.12933E-0007
  0.13750E+0005 -0.29893E+0004  0.26314E-0007  0.20224E-0007  0.12315E-0007
  0.13500E+0005 -0.29687E+0004  0.17603E-0007  0.11446E-0007  0.11941E-0007
  0.13543E+0005 -0.29687E+0004  0.19585E-0007  0.12927E-0007  0.12797E-0007
  0.13625E+0005 -0.29688E+0004  0.22676E-0007  0.15627E-0007  0.13522E-0007
  0.13707E+0005 -0.29689E+0004  0.24933E-0007  0.18184E-0007  0.13158E-0007
  0.13750E+0005 -0.29689E+0004  0.25808E-0007  0.19458E-0007  0.12591E-0007
  0.13500E+0005 -0.29482E+0004  0.16190E-0007  0.10204E-0007  0.11794E-0007
  0.13543E+0005 -0.29483E+0004  0.18316E-0007  0.11750E-0007  0.12724E-0007
  0.13625E+0005 -0.29484E+0004  0.21689E-0007  0.14585E-0007  0.13592E-0007
  0.13707E+0005 -0.29486E+0004  0.24228E-0007  0.17294E-0007  0.13357E-0007
  0.13750E+0005 -0.29486E+0004  0.25246E-0007  0.18655E-0007  0.12846E-0007
  0.13500E+0005 -0.29374E+0004  0.15424E-0007  0.95436E-0008  0.11697E-0007
  0.13543E+0005 -0.29375E+0004  0.17623E-0007  0.11122E-0007  0.12667E-0007
  0.13625E+0005 -0.29377E+0004  0.21145E-0007  0.14024E-0007  0.13613E-0007
  0.13707E+0005 -0.29378E+0004  0.23833E-0007  0.16812E-0007  0.13450E-0007
  0.13750E+0005 -0.29379E+0004  0.24927E-0007  0.18217E-0007  0.12971E-0007
  0.13750E+0005 -0.30000E+0004  0.26559E-0007  0.20612E-0007  0.12162E-0007
  0.13793E+0005 -0.30000E+0004  0.27025E-0007  0.21673E-0007  0.11323E-0007
  0.13875E+0005 -0.30000E+0004  0.27400E-0007  0.23414E-0007  0.93344E-0008
  0.13957E+0005 -0.30000E+0004  0.27133E-0007  0.24667E-0007  0.70548E-0008
  0.14000E+0005 -0.30000E+0004  0.26735E-0007  0.25073E-0007  0.58210E-0008
  0.13750E+0005 -0.29893E+0004  0.26314E-0007  0.20224E-0007  0.12315E-0007
  0.13793E+0005 -0.29893E+0004  0.26850E-0007  0.21336E-0007  0.11495E-0007
  0.13875E+0005 -0.29893E+0004  0.27346E-0007  0.23178E-0007  0.95239E-0008
  0.13957E+0005 -0.29893E+0004  0.27188E-0007  0.24540E-0007  0.72403E-0008
  0.14000E+0005 -0.29893E+0004  0.26842E-0007  0.25006E-0007  0.59955E-0008
  0.13750E+0005 -0.29689E+0004  0.25808E-0007  0.19458E-0007  0.12591E-0007
  0.13793E+0005 -0.29690E+0004  0.26477E-0007  0.20665E-0007  0.11809E-0007
  0.13875E+0005 -0.29690E+0004  0.27208E-0007  0.22696E-0007  0.98812E-0008
  0.13957E+0005 -0.29691E+0004  0.27259E-0007  0.24262E-0007  0.75969E-0008
  0.14000E+0005 -0.29691E+0004  0.27015E-0007  0.24840E-0007  0.63360E-0008
  0.13750E+0005 -0.29486E+0004  0.25246E-0007  0.18655E-0007  0.12846E-0007
  0.13793E+0005 -0.29487E+0004  0.26052E-0007  0.19953E-0007  0.12109E-0007
  0.13875E+0005 -0.29487E+0004  0.27023E-0007  0.22169E-0007  0.10235E-0007
  0.13957E+0005 -0.29488E+0004  0.27289E-0007  0.23935E-0007  0.79600E-0008
  0.14000E+0005 -0.29488E+0004  0.27148E-0007  0.24625E-0007  0.66873E-0008
  0.13750E+0005 -0.29379E+0004  0.24927E-0007  0.18217E-0007  0.12971E-0007
  0.13793E+0005 -0.29379E+0004  0.25806E-0007  0.19561E-0007  0.12262E-0007
  0.13875E+0005 -0.29380E+0004  0.26906E-0007  0.21873E-0007  0.10420E-0007
  0.13957E+0005 -0.29381E+0004  0.27288E-0007  0.23743E-0007  0.81543E-0008
  0.14000E+0005 -0.29382E+0004  0.27203E-0007  0.24491E-0007  0.68764E-0008
  0.14000E+0005 -0.30000E+0004  0.26735E-0007  0.25073E-0007  0.58210E-0008
  0.14043E+0005 -0.30000E+0004  0.26153E-0007  0.25269E-0007  0.46049E-0008
  0.14125E+0005 -0.30000E+0004  0.24528E-0007  0.24981E-0007  0.24375E-0008
  0.14207E+0005 -0.30000E+0004  0.22181E-0007  0.23720E-0007  0.54475E-0009
  0.14250E+0005 -0.30000E+0004  0.20640E-0007  0.22635E-0007 -0.32126E-0009
  0.14000E+0005 -0.29893E+0004  0.26842E-0007  0.25006E-0007  0.59955E-0008
  0.14043E+0005 -0.29893E+0004  0.26310E-0007  0.25263E-0007  0.47648E-0008
  0.14125E+0005 -0.29893E+0004  0.24774E-0007  0.25094E-0007  0.25590E-0008
  0.14207E+0005 -0.29893E+0004  0.22510E-0007  0.23953E-0007  0.61944E-0009
  0.14250E+0005 -0.29894E+0004  0.21011E-0007  0.22931E-0007 -0.27312E-0009
  0.14000E+0005 -0.29691E+0004  0.27015E-0007  0.24840E-0007  0.63360E-0008
  0.14043E+0005 -0.29691E+0004  0.26579E-0007  0.25213E-0007  0.50794E-0008
  0.14125E+0005 -0.29691E+0004  0.25214E-0007  0.25269E-0007  0.28033E-0008
  0.14207E+0005 -0.29691E+0004  0.23110E-0007  0.24357E-0007  0.77529E-0009
  0.14250E+0005 -0.29692E+0004  0.21692E-0007  0.23453E-0007 -0.16790E-0009
  0.14000E+0005 -0.29488E+0004  0.27148E-0007  0.24625E-0007  0.66873E-0008
  0.14043E+0005 -0.29489E+0004  0.26811E-0007  0.25112E-0007  0.54081E-0008
  0.14125E+0005 -0.29489E+0004  0.25621E-0007  0.25393E-0007  0.30654E-0008
  0.14207E+0005 -0.29490E+0004  0.23679E-0007  0.24709E-0007  0.95008E-0009
  0.14250E+0005 -0.29490E+0004  0.22341E-0007  0.23925E-0007 -0.43812E-0010
  0.14000E+0005 -0.29382E+0004  0.27203E-0007  0.24491E-0007  0.68764E-0008
  0.14043E+0005 -0.29382E+0004  0.26919E-0007  0.25038E-0007  0.55865E-0008
  0.14125E+0005 -0.29382E+0004  0.25822E-0007  0.25438E-0007  0.32108E-0008
  0.14207E+0005 -0.29383E+0004  0.23966E-0007  0.24875E-0007  0.10495E-0008
  0.14250E+0005 -0.29383E+0004  0.22672E-0007  0.24155E-0007  0.29068E-0010
  0.14250E+0005 -0.30000E+0004  0.20640E-0007  0.22635E-0007 -0.32126E-0009
  0.14293E+0005 -0.30000E+0004  0.18888E-0007  0.21255E-0007 -0.10935E-0008
  0.14375E+0005 -0.30000E+0004  0.14997E-0007  0.17845E-0007 -0.23077E-0008
  0.14457E+0005 -0.30000E+0004  0.10418E-0007  0.13483E-0007 -0.32312E-0008
  0.14500E+0005 -0.30000E+0004  0.77641E-0008  0.10853E-0007 -0.36208E-0008
  0.14250E+0005 -0.29894E+0004  0.21011E-0007  0.22931E-0007 -0.27312E-0009
  0.14293E+0005 -0.29894E+0004  0.19299E-0007  0.21610E-0007 -0.10713E-0008
  0.14375E+0005 -0.29894E+0004  0.15479E-0007  0.18306E-0007 -0.23328E-0008
  0.14457E+0005 -0.29894E+0004  0.10959E-0007  0.14032E-0007 -0.32967E-0008
  0.14500E+0005 -0.29894E+0004  0.83315E-0008  0.11441E-0007 -0.37036E-0008
  0.14250E+0005 -0.29692E+0004  0.21692E-0007  0.23453E-0007 -0.16790E-0009
  0.14293E+0005 -0.29692E+0004  0.20057E-0007  0.22247E-0007 -0.10162E-0008
  0.14375E+0005 -0.29692E+0004  0.16372E-0007  0.19146E-0007 -0.23687E-0008
  0.14457E+0005 -0.29693E+0004  0.11968E-0007  0.15046E-0007 -0.34115E-0008
  0.14500E+0005 -0.29693E+0004  0.93912E-0008  0.12531E-0007 -0.38529E-0008
  0.14250E+0005 -0.29490E+0004  0.22341E-0007  0.23925E-0007 -0.43812E-0010
  0.14293E+0005 -0.29490E+0004  0.20784E-0007  0.22837E-0007 -0.94355E-0009
  0.14375E+0005 -0.29491E+0004  0.17237E-0007  0.19944E-0007 -0.23899E-0008
  0.14457E+0005 -0.29492E+0004  0.12953E-0007  0.16024E-0007 -0.35143E-0008
  0.14500E+0005 -0.29492E+0004  0.10429E-0007  0.13589E-0007 -0.39921E-0008
  0.14250E+0005 -0.29383E+0004  0.22672E-0007  0.24155E-0007  0.29068E-0010
  0.14293E+0005 -0.29384E+0004  0.21156E-0007  0.23128E-0007 -0.89838E-0009
  0.14375E+0005 -0.29385E+0004  0.17682E-0007  0.20347E-0007 -0.23947E-0008
  0.14457E+0005 -0.29386E+0004  0.13463E-0007  0.16525E-0007 -0.35638E-0008
  0.14500E+0005 -0.29386E+0004  0.10968E-0007  0.14134E-0007 -0.40609E-0008
  0.14500E+0005 -0.30000E+0004  0.77641E-0008  0.10853E-0007 -0.36208E-0008
  0.14543E+0005 -0.30000E+0004  0.49799E-0008  0.80427E-0008 -0.39537E-0008
  0.14625E+0005 -0.30000E+0004 -0.54319E-0009  0.23579E-0008 -0.44580E-0008
  0.14707E+0005 -0.30000E+0004 -0.61642E-0008 -0.35244E-0008 -0.48307E-0008
  0.14750E+0005 -0.30000E+0004 -0.90684E-0008 -0.65911E-0008 -0.49831E-0008
  0.14500E+0005 -0.29894E+0004  0.83315E-0008  0.11441E-0007 -0.37036E-0008
  0.14543E+0005 -0.29894E+0004  0.55675E-0008  0.86607E-0008 -0.40509E-0008
  0.14625E+0005 -0.29895E+0004  0.65676E-0010  0.30116E-0008 -0.45745E-0008
  0.14707E+0005 -0.29895E+0004 -0.55599E-0008 -0.28672E-0008 -0.49560E-0008
  0.14750E+0005 -0.29895E+0004 -0.84784E-0008 -0.59461E-0008 -0.51092E-0008
  0.14500E+0005 -0.29693E+0004  0.93912E-0008  0.12531E-0007 -0.38529E-0008
  0.14543E+0005 -0.29694E+0004  0.66675E-0008  0.98124E-0008 -0.42291E-0008
  0.14625E+0005 -0.29695E+0004  0.12114E-0008  0.42387E-0008 -0.47915E-0008
  0.14707E+0005 -0.29696E+0004 -0.44163E-0008 -0.16252E-0008 -0.51910E-0008
  0.14750E+0005 -0.29696E+0004 -0.73577E-0008 -0.47219E-0008 -0.53460E-0008
  0.14500E+0005 -0.29492E+0004  0.10429E-0007  0.13589E-0007 -0.39921E-0008
  0.14543E+0005 -0.29493E+0004  0.77487E-0008  0.10937E-0007 -0.43988E-0008
  0.14625E+0005 -0.29495E+0004  0.23453E-0008  0.54487E-0008 -0.50026E-0008
  0.14707E+0005 -0.29496E+0004 -0.32763E-0008 -0.38936E-0009 -0.54220E-0008
  0.14750E+0005 -0.29497E+0004 -0.62354E-0008 -0.34982E-0008 -0.55791E-0008
  0.14500E+0005 -0.29386E+0004  0.10968E-0007  0.14134E-0007 -0.40609E-0008
  0.14543E+0005 -0.29387E+0004  0.83114E-0008  0.11519E-0007 -0.44845E-0008
  0.14625E+0005 -0.29389E+0004  0.29382E-0008  0.60795E-0008 -0.51114E-0008
  0.14707E+0005 -0.29391E+0004 -0.26766E-0008  0.25942E-0009 -0.55416E-0008
  0.14750E+0005 -0.29392E+0004 -0.56432E-0008 -0.28535E-0008 -0.57002E-0008
  0.14750E+0005 -0.30000E+0004 -0.90684E-0008 -0.65911E-0008 -0.49831E-0008
  0.14793E+0005 -0.30000E+0004 -0.11871E-0007 -0.95657E-0008 -0.51072E-0008
  0.14875E+0005 -0.30000E+0004 -0.16737E-0007 -0.14772E-0007 -0.52608E-0008
  0.14957E+0005 -0.30000E+0004 -0.20768E-0007 -0.19142E-0007 -0.52950E-0008
  0.15000E+0005 -0.30000E+0004 -0.22465E-0007 -0.21016E-0007 -0.52575E-0008
  0.14750E+0005 -0.29895E+0004 -0.84784E-0008 -0.59461E-0008 -0.51092E-0008
  0.14793E+0005 -0.29895E+0004 -0.11303E-0007 -0.89423E-0008 -0.52312E-0008
  0.14875E+0005 -0.29896E+0004 -0.16236E-0007 -0.14215E-0007 -0.53754E-0008
  0.14957E+0005 -0.29896E+0004 -0.20360E-0007 -0.18682E-0007 -0.53941E-0008
  0.15000E+0005 -0.29897E+0004 -0.22116E-0007 -0.20617E-0007 -0.53463E-0008
  0.14750E+0005 -0.29696E+0004 -0.73577E-0008 -0.47219E-0008 -0.53460E-0008
  0.14793E+0005 -0.29697E+0004 -0.10222E-0007 -0.77549E-0008 -0.54648E-0008
  0.14875E+0005 -0.29698E+0004 -0.15272E-0007 -0.13145E-0007 -0.55912E-0008
  0.14957E+0005 -0.29700E+0004 -0.19566E-0007 -0.17788E-0007 -0.55803E-0008
  0.15000E+0005 -0.29700E+0004 -0.21431E-0007 -0.19835E-0007 -0.55132E-0008
  0.14750E+0005 -0.29497E+0004 -0.62354E-0008 -0.34982E-0008 -0.55791E-0008
  0.14793E+0005 -0.29499E+0004 -0.91338E-0008 -0.65620E-0008 -0.56952E-0008
  0.14875E+0005 -0.29501E+0004 -0.14291E-0007 -0.12059E-0007 -0.58044E-0008
  0.14957E+0005 -0.29503E+0004 -0.18747E-0007 -0.16868E-0007 -0.57637E-0008
  0.15000E+0005 -0.29504E+0004 -0.20716E-0007 -0.19023E-0007 -0.56777E-0008
  0.14750E+0005 -0.29392E+0004 -0.56432E-0008 -0.28535E-0008 -0.57002E-0008
  0.14793E+0005 -0.29394E+0004 -0.85577E-0008 -0.59312E-0008 -0.58153E-0008
  0.14875E+0005 -0.29397E+0004 -0.13768E-0007 -0.11481E-0007 -0.59156E-0008
  0.14957E+0005 -0.29399E+0004 -0.18305E-0007 -0.16372E-0007 -0.58596E-0008
  0.15000E+0005 -0.29401E+0004 -0.20328E-0007 -0.18583E-0007 -0.57632E-0008
  0.15000E+0005 -0.30000E+0004 -0.22465E-0007 -0.21016E-0007 -0.52575E-0008
  0.15043E+0005 -0.30000E+0004 -0.23825E-0007 -0.22550E-0007 -0.51765E-0008
  0.15125E+0005 -0.30000E+0004 -0.25388E-0007 -0.24434E-0007 -0.48932E-0008
  0.15207E+0005 -0.30000E+0004 -0.25545E-0007 -0.24902E-0007 -0.44273E-0008
  0.15250E+0005 -0.30000E+0004 -0.25054E-0007 -0.24573E-0007 -0.41067E-0008
  0.15000E+0005 -0.29897E+0004 -0.22116E-0007 -0.20617E-0007 -0.53463E-0008
  0.15043E+0005 -0.29897E+0004 -0.23540E-0007 -0.22217E-0007 -0.52545E-0008
  0.15125E+0005 -0.29897E+0004 -0.25237E-0007 -0.24239E-0007 -0.49486E-0008
  0.15207E+0005 -0.29898E+0004 -0.25533E-0007 -0.24852E-0007 -0.44596E-0008
  0.15250E+0005 -0.29898E+0004 -0.25116E-0007 -0.24598E-0007 -0.41270E-0008
  0.15000E+0005 -0.29700E+0004 -0.21431E-0007 -0.19835E-0007 -0.55132E-0008
  0.15043E+0005 -0.29701E+0004 -0.22975E-0007 -0.21559E-0007 -0.54005E-0008
  0.15125E+0005 -0.29703E+0004 -0.24920E-0007 -0.23838E-0007 -0.50520E-0008
  0.15207E+0005 -0.29704E+0004 -0.25480E-0007 -0.24724E-0007 -0.45194E-0008
  0.15250E+0005 -0.29705E+0004 -0.25201E-0007 -0.24613E-0007 -0.41642E-0008
  0.15000E+0005 -0.29504E+0004 -0.20716E-0007 -0.19023E-0007 -0.56777E-0008
  0.15043E+0005 -0.29505E+0004 -0.22376E-0007 -0.20867E-0007 -0.55441E-0008
  0.15125E+0005 -0.29508E+0004 -0.24565E-0007 -0.23398E-0007 -0.51531E-0008
  0.15207E+0005 -0.29510E+0004 -0.25385E-0007 -0.24553E-0007 -0.45774E-0008
  0.15250E+0005 -0.29512E+0004 -0.25246E-0007 -0.24586E-0007 -0.42001E-0008
  0.15000E+0005 -0.29401E+0004 -0.20328E-0007 -0.18583E-0007 -0.57632E-0008
  0.15043E+0005 -0.29402E+0004 -0.22048E-0007 -0.20489E-0007 -0.56187E-0008
  0.15125E+0005 -0.29405E+0004 -0.24362E-0007 -0.23151E-0007 -0.52056E-0008
  0.15207E+0005 -0.29408E+0004 -0.25320E-0007 -0.24446E-0007 -0.46074E-0008
  0.15250E+0005 -0.29410E+0004 -0.25253E-0007 -0.24554E-0007 -0.42185E-0008
  0.15250E+0005 -0.30000E+0004 -0.25054E-0007 -0.24573E-0007 -0.41067E-0008
  0.15293E+0005 -0.30000E+0004 -0.24180E-0007 -0.23858E-0007 -0.37360E-0008
  0.15375E+0005 -0.30000E+0004 -0.21538E-0007 -0.21510E-0007 -0.29075E-0008
  0.15457E+0005 -0.30000E+0004 -0.17780E-0007 -0.18033E-0007 -0.19438E-0008
  0.15500E+0005 -0.30000E+0004 -0.15437E-0007 -0.15832E-0007 -0.13964E-0008
  0.15250E+0005 -0.29898E+0004 -0.25116E-0007 -0.24598E-0007 -0.41270E-0008
  0.15293E+0005 -0.29898E+0004 -0.24313E-0007 -0.23956E-0007 -0.37449E-0008
  0.15375E+0005 -0.29899E+0004 -0.21795E-0007 -0.21737E-0007 -0.28960E-0008
  0.15457E+0005 -0.29899E+0004 -0.18139E-0007 -0.18368E-0007 -0.19148E-0008
  0.15500E+0005 -0.29899E+0004 -0.15839E-0007 -0.16212E-0007 -0.13601E-0008
  0.15250E+0005 -0.29705E+0004 -0.25201E-0007 -0.24613E-0007 -0.41642E-0008
  0.15293E+0005 -0.29706E+0004 -0.24533E-0007 -0.24111E-0007 -0.37604E-0008
  0.15375E+0005 -0.29707E+0004 -0.22252E-0007 -0.22138E-0007 -0.28740E-0008
  0.15457E+0005 -0.29708E+0004 -0.18795E-0007 -0.18977E-0007 -0.18612E-0008
  0.15500E+0005 -0.29709E+0004 -0.16580E-0007 -0.16911E-0007 -0.12927E-0008
  0.15250E+0005 -0.29512E+0004 -0.25246E-0007 -0.24586E-0007 -0.42001E-0008
  0.15293E+0005 -0.29513E+0004 -0.24713E-0007 -0.24224E-0007 -0.37751E-0008
  0.15375E+0005 -0.29515E+0004 -0.22673E-0007 -0.22500E-0007 -0.28520E-0008
  0.15457E+0005 -0.29517E+0004 -0.19421E-0007 -0.19553E-0007 -0.18090E-0008
  0.15500E+0005 -0.29518E+0004 -0.17294E-0007 -0.17580E-0007 -0.12273E-0008
  0.15250E+0005 -0.29410E+0004 -0.25253E-0007 -0.24554E-0007 -0.42185E-0008
  0.15293E+0005 -0.29411E+0004 -0.24792E-0007 -0.24267E-0007 -0.37827E-0008
  0.15375E+0005 -0.29414E+0004 -0.22880E-0007 -0.22675E-0007 -0.28406E-0008
  0.15457E+0005 -0.29416E+0004 -0.19738E-0007 -0.19842E-0007 -0.17823E-0008
  0.15500E+0005 -0.29418E+0004 -0.17660E-0007 -0.17921E-0007 -0.11933E-0008
  0.15500E+0005 -0.30000E+0004 -0.15437E-0007 -0.15832E-0007 -0.13964E-0008
  0.15543E+0005 -0.30000E+0004 -0.12904E-0007 -0.13435E-0007 -0.83376E-0009
  0.15625E+0005 -0.30000E+0004 -0.77618E-0008 -0.85270E-0008  0.24369E-0009
  0.15707E+0005 -0.30000E+0004 -0.24751E-0008 -0.34373E-0008  0.12799E-0008
  0.15750E+0005 -0.30000E+0004  0.25103E-0009 -0.79701E-0009  0.17878E-0008
  0.15500E+0005 -0.29899E+0004 -0.15839E-0007 -0.16212E-0007 -0.13601E-0008
  0.15543E+0005 -0.29900E+0004 -0.13341E-0007 -0.13853E-0007 -0.79105E-0009
  0.15625E+0005 -0.29900E+0004 -0.82404E-0008 -0.89924E-0008  0.29553E-0009
  0.15707E+0005 -0.29900E+0004 -0.29614E-0008 -0.39163E-0008  0.13366E-0008
  0.15750E+0005 -0.29900E+0004 -0.22611E-0009 -0.12697E-0008  0.18453E-0008
  0.15500E+0005 -0.29709E+0004 -0.16580E-0007 -0.16911E-0007 -0.12927E-0008
  0.15543E+0005 -0.29709E+0004 -0.14152E-0007 -0.14627E-0007 -0.71159E-0009
  0.15625E+0005 -0.29710E+0004 -0.91372E-0008 -0.98620E-0008  0.39097E-0009
  0.15707E+0005 -0.29711E+0004 -0.38803E-0008 -0.48185E-0008  0.14401E-0008
  0.15750E+0005 -0.29711E+0004 -0.11314E-0008 -0.21639E-0008  0.19497E-0008
  0.15500E+0005 -0.29518E+0004 -0.17294E-0007 -0.17580E-0007 -0.12273E-0008
  0.15543E+0005 -0.29519E+0004 -0.14940E-0007 -0.15375E-0007 -0.63500E-0009
  0.15625E+0005 -0.29520E+0004 -0.10020E-0007 -0.10714E-0007  0.48253E-0009
  0.15707E+0005 -0.29522E+0004 -0.47944E-0008 -0.57122E-0008  0.15382E-0008
  0.15750E+0005 -0.29522E+0004 -0.20366E-0008 -0.30544E-0008  0.20485E-0008
  0.15500E+0005 -0.29418E+0004 -0.17660E-0007 -0.17921E-0007 -0.11933E-0008
  0.15543E+0005 -0.29418E+0004 -0.15347E-0007 -0.15759E-0007 -0.59599E-0009
  0.15625E+0005 -0.29420E+0004 -0.10479E-0007 -0.11156E-0007  0.52897E-0009
  0.15707E+0005 -0.29422E+0004 -0.52741E-0008 -0.61799E-0008  0.15881E-0008
  0.15750E+0005 -0.29423E+0004 -0.25135E-0008 -0.35223E-0008  0.20986E-0008
  0.15750E+0005 -0.30000E+0004  0.25103E-0009 -0.79701E-0009  0.17878E-0008
  0.15793E+0005 -0.30000E+0004  0.28701E-0008  0.17507E-0008  0.22580E-0008
  0.15875E+0005 -0.30000E+0004  0.73794E-0008  0.61675E-0008  0.30157E-0008
  0.15957E+0005 -0.30000E+0004  0.11078E-0007  0.98332E-0008  0.35648E-0008
  0.16000E+0005 -0.30000E+0004  0.12635E-0007  0.11397E-0007  0.37606E-0008
  0.15750E+0005 -0.29900E+0004 -0.22611E-0009 -0.12697E-0008  0.18453E-0008
  0.15793E+0005 -0.29900E+0004  0.24103E-0008  0.12926E-0008  0.23145E-0008
  0.15875E+0005 -0.29901E+0004  0.69743E-0008  0.57586E-0008  0.30689E-0008
  0.15957E+0005 -0.29901E+0004  0.10750E-0007  0.94965E-0008  0.36111E-0008
  0.16000E+0005 -0.29901E+0004  0.12354E-0007  0.11105E-0007  0.38017E-0008
  0.15750E+0005 -0.29711E+0004 -0.11314E-0008 -0.21639E-0008  0.19497E-0008
  0.15793E+0005 -0.29712E+0004  0.15351E-0008  0.42276E-0009  0.24181E-0008
  0.15875E+0005 -0.29713E+0004  0.61967E-0008  0.49761E-0008  0.31651E-0008
  0.15957E+0005 -0.29713E+0004  0.10114E-0007  0.88459E-0008  0.36944E-0008
  0.16000E+0005 -0.29714E+0004  0.11806E-0007  0.10538E-0007  0.38760E-0008
  0.15750E+0005 -0.29522E+0004 -0.20366E-0008 -0.30544E-0008  0.20485E-0008
  0.15793E+0005 -0.29523E+0004  0.65540E-0009 -0.44795E-0009  0.25156E-0008
  0.15875E+0005 -0.29524E+0004  0.54070E-0008  0.41847E-0008  0.32550E-0008
  0.15957E+0005 -0.29526E+0004  0.94599E-0008  0.81801E-0008  0.37713E-0008
  0.16000E+0005 -0.29526E+0004  0.11237E-0007  0.99524E-0008  0.39447E-0008
  0.15750E+0005 -0.29423E+0004 -0.25135E-0008 -0.35223E-0008  0.20986E-0008
  0.15793E+0005 -0.29423E+0004  0.18991E-0009 -0.90729E-0009  0.25646E-0008
  0.15875E+0005 -0.29425E+0004  0.49858E-0008  0.37641E-0008  0.32997E-0008
  0.15957E+0005 -0.29427E+0004  0.91077E-0008  0.78229E-0008  0.38093E-0008
  0.16000E+0005 -0.29428E+0004  0.10929E-0007  0.96365E-0008  0.39790E-0008
  0.16000E+0005 -0.30000E+0004  0.12635E-0007  0.11397E-0007  0.37606E-0008
  0.16043E+0005 -0.30000E+0004  0.13895E-0007  0.12681E-0007  0.38874E-0008
  0.16125E+0005 -0.30000E+0004  0.15433E-0007  0.14307E-0007  0.39410E-0008
  0.16207E+0005 -0.30000E+0004  0.15860E-0007  0.14873E-0007  0.37594E-0008
  0.16250E+0005 -0.30000E+0004  0.15661E-0007  0.14764E-0007  0.35779E-0008
  0.16000E+0005 -0.29901E+0004  0.12354E-0007  0.11105E-0007  0.38017E-0008
  0.16043E+0005 -0.29901E+0004  0.13665E-0007  0.12438E-0007  0.39241E-0008
  0.16125E+0005 -0.29902E+0004  0.15302E-0007  0.14160E-0007  0.39669E-0008
  0.16207E+0005 -0.29902E+0004  0.15827E-0007  0.14822E-0007  0.37744E-0008
  0.16250E+0005 -0.29902E+0004  0.15676E-0007  0.14760E-0007  0.35870E-0008
  0.16000E+0005 -0.29714E+0004  0.11806E-0007  0.10538E-0007  0.38760E-0008
  0.16043E+0005 -0.29714E+0004  0.13211E-0007  0.11960E-0007  0.39890E-0008
  0.16125E+0005 -0.29716E+0004  0.15035E-0007  0.13863E-0007  0.40120E-0008
  0.16207E+0005 -0.29717E+0004  0.15746E-0007  0.14705E-0007  0.37995E-0008
  0.16250E+0005 -0.29717E+0004  0.15687E-0007  0.14735E-0007  0.36019E-0008
  0.16000E+0005 -0.29526E+0004  0.11237E-0007  0.99524E-0008  0.39447E-0008
  0.16043E+0005 -0.29527E+0004  0.12734E-0007  0.11463E-0007  0.40482E-0008
  0.16125E+0005 -0.29529E+0004  0.14744E-0007  0.13543E-0007  0.40527E-0008
  0.16207E+0005 -0.29531E+0004  0.15641E-0007  0.14566E-0007  0.38208E-0008
  0.16250E+0005 -0.29532E+0004  0.15675E-0007  0.14687E-0007  0.36138E-0008
  0.16000E+0005 -0.29428E+0004  0.10929E-0007  0.96365E-0008  0.39790E-0008
  0.16043E+0005 -0.29429E+0004  0.12474E-0007  0.11192E-0007  0.40771E-0008
  0.16125E+0005 -0.29431E+0004  0.14581E-0007  0.13366E-0007  0.40719E-0008
  0.16207E+0005 -0.29433E+0004  0.15576E-0007  0.14484E-0007  0.38308E-0008
  0.16250E+0005 -0.29435E+0004  0.15660E-0007  0.14652E-0007  0.36190E-0008
  0.16250E+0005 -0.30000E+0004  0.15661E-0007  0.14764E-0007  0.35779E-0008
  0.16293E+0005 -0.30000E+0004  0.15194E-0007  0.14397E-0007  0.33448E-0008
  0.16375E+0005 -0.30000E+0004  0.13659E-0007  0.13070E-0007  0.27828E-0008
  0.16457E+0005 -0.30000E+0004  0.11452E-0007  0.11083E-0007  0.21095E-0008
  0.16500E+0005 -0.30000E+0004  0.10095E-0007  0.98427E-0008  0.17286E-0008
  0.16250E+0005 -0.29902E+0004  0.15676E-0007  0.14760E-0007  0.35870E-0008
  0.16293E+0005 -0.29903E+0004  0.15254E-0007  0.14437E-0007  0.33482E-0008
  0.16375E+0005 -0.29903E+0004  0.13792E-0007  0.13183E-0007  0.27772E-0008
  0.16457E+0005 -0.29904E+0004  0.11639E-0007  0.11251E-0007  0.20965E-0008
  0.16500E+0005 -0.29904E+0004  0.10302E-0007  0.10032E-0007  0.17121E-0008
  0.16250E+0005 -0.29717E+0004  0.15687E-0007  0.14735E-0007  0.36019E-0008
  0.16293E+0005 -0.29718E+0004  0.15351E-0007  0.14497E-0007  0.33532E-0008
  0.16375E+0005 -0.29719E+0004  0.14030E-0007  0.13383E-0007  0.27656E-0008
  0.16457E+0005 -0.29721E+0004  0.11983E-0007  0.11559E-0007  0.20717E-0008
  0.16500E+0005 -0.29722E+0004  0.10687E-0007  0.10382E-0007  0.16820E-0008
  0.16250E+0005 -0.29532E+0004  0.15675E-0007  0.14687E-0007  0.36138E-0008
  0.16293E+0005 -0.29533E+0004  0.15427E-0007  0.14535E-0007  0.33559E-0008
  0.16375E+0005 -0.29536E+0004  0.14251E-0007  0.13565E-0007  0.27532E-0008
  0.16457E+0005 -0.29538E+0004  0.12314E-0007  0.11853E-0007  0.20474E-0008
  0.16500E+0005 -0.29539E+0004  0.11060E-0007  0.10719E-0007  0.16533E-0008
  0.16250E+0005 -0.29435E+0004  0.15660E-0007  0.14652E-0007  0.36190E-0008
  0.16293E+0005 -0.29436E+0004  0.15458E-0007  0.14546E-0007  0.33568E-0008
  0.16375E+0005 -0.29439E+0004  0.14359E-0007  0.13653E-0007  0.27463E-0008
  0.16457E+0005 -0.29442E+0004  0.12483E-0007  0.12001E-0007  0.20351E-0008
  0.16500E+0005 -0.29443E+0004  0.11252E-0007  0.10892E-0007  0.16378E-0008
  0.16500E+0005 -0.30000E+0004  0.10095E-0007  0.98427E-0008  0.17286E-0008
  0.16543E+0005 -0.30000E+0004  0.86510E-0008  0.85126E-0008  0.13396E-0008
  0.16625E+0005 -0.30000E+0004  0.57998E-0008  0.58643E-0008  0.61057E-0009
  0.16707E+0005 -0.30000E+0004  0.29868E-0008  0.32278E-0008 -0.67432E-0010
  0.16750E+0005 -0.30000E+0004  0.15856E-0008  0.19063E-0008 -0.39056E-0009
  0.16500E+0005 -0.29904E+0004  0.10302E-0007  0.10032E-0007  0.17121E-0008
  0.16543E+0005 -0.29904E+0004  0.88726E-0008  0.87176E-0008  0.13211E-0008
  0.16625E+0005 -0.29905E+0004  0.60332E-0008  0.60837E-0008  0.58913E-0009
  0.16707E+0005 -0.29905E+0004  0.32134E-0008  0.34435E-0008 -0.89658E-0010
  0.16750E+0005 -0.29905E+0004  0.18022E-0008  0.21135E-0008 -0.41238E-0009
  0.16500E+0005 -0.29722E+0004  0.10687E-0007  0.10382E-0007  0.16820E-0008
  0.16543E+0005 -0.29722E+0004  0.92864E-0008  0.90988E-0008  0.12868E-0008
  0.16625E+0005 -0.29724E+0004  0.64730E-0008  0.64956E-0008  0.55013E-0009
  0.16707E+0005 -0.29725E+0004  0.36437E-0008  0.38516E-0008 -0.12961E-0009
  0.16750E+0005 -0.29726E+0004  0.22152E-0008  0.25076E-0008 -0.45143E-0009
  0.16500E+0005 -0.29539E+0004  0.11060E-0007  0.10719E-0007  0.16533E-0008
  0.16543E+0005 -0.29541E+0004  0.96918E-0008  0.94699E-0008  0.12542E-0008
  0.16625E+0005 -0.29543E+0004  0.69091E-0008  0.69021E-0008  0.51364E-0009
  0.16707E+0005 -0.29545E+0004  0.40746E-0008  0.42584E-0008 -0.16649E-0009
  0.16750E+0005 -0.29547E+0004  0.26307E-0008  0.29024E-0008 -0.48729E-0009
  0.16500E+0005 -0.29443E+0004  0.11252E-0007  0.10892E-0007  0.16378E-0008
  0.16543E+0005 -0.29445E+0004  0.99023E-0008  0.96616E-0008  0.12379E-0008
  0.16625E+0005 -0.29448E+0004  0.71376E-0008  0.71140E-0008  0.49548E-0009
  0.16707E+0005 -0.29450E+0004  0.43022E-0008  0.44725E-0008 -0.18459E-0009
  0.16750E+0005 -0.29452E+0004  0.28510E-0008  0.31109E-0008 -0.50469E-0009
  0.16750E+0005 -0.30000E+0004  0.15856E-0008  0.19063E-0008 -0.39056E-0009
  0.16793E+0005 -0.30000E+0004  0.27234E-0009  0.66185E-0009 -0.68360E-0009
  0.16875E+0005 -0.30000E+0004 -0.19063E-0008 -0.14163E-0008 -0.11442E-0008
  0.16957E+0005 -0.30000E+0004 -0.36051E-0008 -0.30558E-0008 -0.14693E-0008
  0.17000E+0005 -0.30000E+0004 -0.42915E-0008 -0.37266E-0008 -0.15849E-0008
  0.16750E+0005 -0.29905E+0004  0.18022E-0008  0.21135E-0008 -0.41238E-0009
  0.16793E+0005 -0.29906E+0004  0.47555E-0009  0.85761E-0009 -0.70466E-0009
  0.16875E+0005 -0.29906E+0004 -0.17365E-0008 -0.12509E-0008 -0.11627E-0008
  0.16957E+0005 -0.29907E+0004 -0.34751E-0008 -0.29271E-0008 -0.14843E-0008
  0.17000E+0005 -0.29907E+0004 -0.41836E-0008 -0.36187E-0008 -0.15978E-0008
  0.16750E+0005 -0.29726E+0004  0.22152E-0008  0.25076E-0008 -0.45143E-0009
  0.16793E+0005 -0.29727E+0004  0.86421E-0009  0.12308E-0008 -0.74214E-0009
  0.16875E+0005 -0.29728E+0004 -0.14093E-0008 -0.93296E-0009 -0.11953E-0008
  0.16957E+0005 -0.29729E+0004 -0.32222E-0008 -0.26778E-0008 -0.15104E-0008
  0.17000E+0005 -0.29730E+0004 -0.39724E-0008 -0.34084E-0008 -0.16201E-0008
  0.16750E+0005 -0.29547E+0004  0.26307E-0008  0.29024E-0008 -0.48729E-0009
  0.16793E+0005 -0.29548E+0004  0.12572E-0008  0.16062E-0008 -0.77626E-0009
  0.16875E+0005 -0.29550E+0004 -0.10753E-0008 -0.61004E-0009 -0.12245E-0008
  0.16957E+0005 -0.29552E+0004 -0.29612E-0008 -0.24218E-0008 -0.15334E-0008
  0.17000E+0005 -0.29553E+0004 -0.37526E-0008 -0.31907E-0008 -0.16395E-0008
  0.16750E+0005 -0.29452E+0004  0.28510E-0008  0.31109E-0008 -0.50469E-0009
  0.16793E+0005 -0.29453E+0004  0.14661E-0008  0.18051E-0008 -0.79286E-0009
  0.16875E+0005 -0.29456E+0004 -0.89652E-0009 -0.43789E-0009 -0.12386E-0008
  0.16957E+0005 -0.29459E+0004 -0.28203E-0008 -0.22843E-0008 -0.15443E-0008
  0.17000E+0005 -0.29460E+0004 -0.36333E-0008 -0.30730E-0008 -0.16487E-0008
  0.17000E+0005 -0.30000E+0004 -0.42915E-0008 -0.37266E-0008 -0.15849E-0008
  0.17043E+0005 -0.30000E+0004 -0.48315E-0008 -0.42618E-0008 -0.16628E-0008
  0.17125E+0005 -0.30000E+0004 -0.54653E-0008 -0.49117E-0008 -0.17135E-0008
  0.17207E+0005 -0.30000E+0004 -0.56326E-0008 -0.51236E-0008 -0.16527E-0008
  0.17250E+0005 -0.30000E+0004 -0.55580E-0008 -0.50814E-0008 -0.15834E-0008
  0.17000E+0005 -0.29907E+0004 -0.41836E-0008 -0.36187E-0008 -0.15978E-0008
  0.17043E+0005 -0.29907E+0004 -0.47457E-0008 -0.41746E-0008 -0.16736E-0008
  0.17125E+0005 -0.29907E+0004 -0.54195E-0008 -0.48626E-0008 -0.17203E-0008
  0.17207E+0005 -0.29908E+0004 -0.56224E-0008 -0.51086E-0008 -0.16557E-0008
  0.17250E+0005 -0.29908E+0004 -0.55639E-0008 -0.50819E-0008 -0.15847E-0008
  0.17000E+0005 -0.29730E+0004 -0.39724E-0008 -0.34084E-0008 -0.16201E-0008
  0.17043E+0005 -0.29731E+0004 -0.45763E-0008 -0.40035E-0008 -0.16920E-0008
  0.17125E+0005 -0.29732E+0004 -0.53264E-0008 -0.47639E-0008 -0.17314E-0008
  0.17207E+0005 -0.29733E+0004 -0.55972E-0008 -0.50748E-0008 -0.16604E-0008
  0.17250E+0005 -0.29733E+0004 -0.55698E-0008 -0.50781E-0008 -0.15863E-0008
  0.17000E+0005 -0.29553E+0004 -0.37526E-0008 -0.31907E-0008 -0.16395E-0008
  0.17043E+0005 -0.29554E+0004 -0.43982E-0008 -0.38249E-0008 -0.17079E-0008
  0.17125E+0005 -0.29556E+0004 -0.52249E-0008 -0.46575E-0008 -0.17407E-0008
  0.17207E+0005 -0.29558E+0004 -0.55647E-0008 -0.50341E-0008 -0.16636E-0008
  0.17250E+0005 -0.29559E+0004 -0.55691E-0008 -0.50678E-0008 -0.15868E-0008
  0.17000E+0005 -0.29460E+0004 -0.36333E-0008 -0.30730E-0008 -0.16487E-0008
  0.17043E+0005 -0.29461E+0004 -0.43007E-0008 -0.37275E-0008 -0.17153E-0008
  0.17125E+0005 -0.29463E+0004 -0.51681E-0008 -0.45984E-0008 -0.17447E-0008
  0.17207E+0005 -0.29466E+0004 -0.55446E-0008 -0.50098E-0008 -0.16648E-0008
  0.17250E+0005 -0.29467E+0004 -0.55662E-0008 -0.50600E-0008 -0.15867E-0008
  0.17250E+0005 -0.30000E+0004 -0.55580E-0008 -0.50814E-0008 -0.15834E-0008
  0.17293E+0005 -0.30000E+0004 -0.53881E-0008 -0.49484E-0008 -0.14935E-0008
  0.17375E+0005 -0.30000E+0004 -0.48548E-0008 -0.44938E-0008 -0.12799E-0008
  0.17457E+0005 -0.30000E+0004 -0.41284E-0008 -0.38514E-0008 -0.10319E-0008
  0.17500E+0005 -0.30000E+0004 -0.36997E-0008 -0.34668E-0008 -0.89557E-0009
  0.17250E+0005 -0.29908E+0004 -0.55639E-0008 -0.50819E-0008 -0.15847E-0008
  0.17293E+0005 -0.29908E+0004 -0.54080E-0008 -0.49627E-0008 -0.14932E-0008
  0.17375E+0005 -0.29908E+0004 -0.48956E-0008 -0.45286E-0008 -0.12773E-0008
  0.17457E+0005 -0.29909E+0004 -0.41824E-0008 -0.38994E-0008 -0.10277E-0008
  0.17500E+0005 -0.29909E+0004 -0.37578E-0008 -0.35192E-0008 -0.89074E-0009
  0.17250E+0005 -0.29733E+0004 -0.55698E-0008 -0.50781E-0008 -0.15863E-0008
  0.17293E+0005 -0.29734E+0004 -0.54413E-0008 -0.49853E-0008 -0.14922E-0008
  0.17375E+0005 -0.29735E+0004 -0.49697E-0008 -0.45913E-0008 -0.12721E-0008
  0.17457E+0005 -0.29736E+0004 -0.42828E-0008 -0.39884E-0008 -0.10197E-0008
  0.17500E+0005 -0.29736E+0004 -0.38664E-0008 -0.36167E-0008 -0.88193E-0009
  0.17250E+0005 -0.29559E+0004 -0.55691E-0008 -0.50678E-0008 -0.15868E-0008
  0.17293E+0005 -0.29560E+0004 -0.54688E-0008 -0.50022E-0008 -0.14903E-0008
  0.17375E+0005 -0.29561E+0004 -0.50395E-0008 -0.46495E-0008 -0.12666E-0008
  0.17457E+0005 -0.29563E+0004 -0.43804E-0008 -0.40743E-0008 -0.10120E-0008
  0.17500E+0005 -0.29564E+0004 -0.39731E-0008 -0.37119E-0008 -0.87347E-0009
  0.17250E+0005 -0.29467E+0004 -0.55662E-0008 -0.50600E-0008 -0.15867E-0008
  0.17293E+0005 -0.29468E+0004 -0.54809E-0008 -0.50088E-0008 -0.14890E-0008
  0.17375E+0005 -0.29470E+0004 -0.50746E-0008 -0.46784E-0008 -0.12636E-0008
  0.17457E+0005 -0.29471E+0004 -0.44307E-0008 -0.41184E-0008 -0.10080E-0008
  0.17500E+0005 -0.29472E+0004 -0.40286E-0008 -0.37612E-0008 -0.86924E-0009
  0.17500E+0005 -0.30000E+0004 -0.36997E-0008 -0.34668E-0008 -0.89557E-0009
  0.17543E+0005 -0.30000E+0004 -0.32560E-0008 -0.30660E-0008 -0.75943E-0009
  0.17625E+0005 -0.30000E+0004 -0.24138E-0008 -0.22997E-0008 -0.51162E-0009
  0.17707E+0005 -0.30000E+0004 -0.16219E-0008 -0.15734E-0008 -0.28903E-0009
  0.17750E+0005 -0.30000E+0004 -0.12407E-0008 -0.12219E-0008 -0.18540E-0009
  0.17500E+0005 -0.29909E+0004 -0.37578E-0008 -0.35192E-0008 -0.89074E-0009
  0.17543E+0005 -0.29909E+0004 -0.33164E-0008 -0.31210E-0008 -0.75429E-0009
  0.17625E+0005 -0.29909E+0004 -0.24742E-0008 -0.23553E-0008 -0.50623E-0009
  0.17707E+0005 -0.29910E+0004 -0.16778E-0008 -0.16254E-0008 -0.28388E-0009
  0.17750E+0005 -0.29910E+0004 -0.12928E-0008 -0.12706E-0008 -0.18044E-0009
  0.17500E+0005 -0.29736E+0004 -0.38664E-0008 -0.36167E-0008 -0.88193E-0009
  0.17543E+0005 -0.29737E+0004 -0.34299E-0008 -0.32239E-0008 -0.74479E-0009
  0.17625E+0005 -0.29737E+0004 -0.25886E-0008 -0.24603E-0008 -0.49646E-0009
  0.17707E+0005 -0.29738E+0004 -0.17843E-0008 -0.17241E-0008 -0.27465E-0009
  0.17750E+0005 -0.29738E+0004 -0.13927E-0008 -0.13636E-0008 -0.17175E-0009
  0.17500E+0005 -0.29564E+0004 -0.39731E-0008 -0.37119E-0008 -0.87347E-0009
  0.17543E+0005 -0.29564E+0004 -0.35421E-0008 -0.33251E-0008 -0.73585E-0009
  0.17625E+0005 -0.29565E+0004 -0.27028E-0008 -0.25648E-0008 -0.48741E-0009
  0.17707E+0005 -0.29566E+0004 -0.18916E-0008 -0.18232E-0008 -0.26628E-0009
  0.17750E+0005 -0.29567E+0004 -0.14936E-0008 -0.14572E-0008 -0.16391E-0009
  0.17500E+0005 -0.29472E+0004 -0.40286E-0008 -0.37612E-0008 -0.86924E-0009
  0.17543E+0005 -0.29473E+0004 -0.36008E-0008 -0.33778E-0008 -0.73144E-0009
  0.17625E+0005 -0.29475E+0004 -0.27630E-0008 -0.26196E-0008 -0.48295E-0009
  0.17707E+0005 -0.29476E+0004 -0.19484E-0008 -0.18754E-0008 -0.26215E-0009
  0.17750E+0005 -0.29477E+0004 -0.15473E-0008 -0.15069E-0008 -0.16015E-0009
  0.17750E+0005 -0.30000E+0004 -0.12407E-0008 -0.12219E-0008 -0.18540E-0009
  0.17793E+0005 -0.30000E+0004 -0.89055E-0009 -0.89796E-0009 -0.92238E-0010
  0.17875E+0005 -0.30000E+0004 -0.32314E-0009 -0.37032E-0009  0.53583E-0010
  0.17957E+0005 -0.30000E+0004  0.11233E-0009  0.37849E-0010  0.15937E-0009
  0.18000E+0005 -0.30000E+0004  0.28976E-0009  0.20547E-0009  0.19992E-0009
  0.17750E+0005 -0.29910E+0004 -0.12928E-0008 -0.12706E-0008 -0.18044E-0009
  0.17793E+0005 -0.29910E+0004 -0.93846E-0009 -0.94291E-0009 -0.87648E-0010
  0.17875E+0005 -0.29910E+0004 -0.36191E-0009 -0.40700E-0009  0.57388E-0010
  0.17957E+0005 -0.29910E+0004  0.83088E-0010  0.99695E-0011  0.16229E-0009
  0.18000E+0005 -0.29910E+0004  0.26535E-0009  0.18201E-0009  0.20241E-0009
  0.17750E+0005 -0.29738E+0004 -0.13927E-0008 -0.13636E-0008 -0.17175E-0009
  0.17793E+0005 -0.29739E+0004 -0.10304E-0008 -0.10289E-0008 -0.79605E-0010
  0.17875E+0005 -0.29739E+0004 -0.43671E-0009 -0.47749E-0009  0.63960E-0010
  0.17957E+0005 -0.29740E+0004  0.26300E-0010 -0.44017E-0010  0.16730E-0009
  0.18000E+0005 -0.29740E+0004  0.21784E-0009  0.13663E-0009  0.20659E-0009
  0.17750E+0005 -0.29567E+0004 -0.14936E-0008 -0.14572E-0008 -0.16391E-0009
  0.17793E+0005 -0.29568E+0004 -0.11236E-0008 -0.11157E-0008 -0.72427E-0010
  0.17875E+0005 -0.29569E+0004 -0.51318E-0009 -0.54923E-0009  0.69711E-0010
  0.17957E+0005 -0.29570E+0004 -0.32198E-0010 -0.99380E-0010  0.17160E-0009
  0.18000E+0005 -0.29570E+0004  0.16865E-0009  0.89830E-0010  0.21015E-0009
  0.17750E+0005 -0.29477E+0004 -0.15473E-0008 -0.15069E-0008 -0.16015E-0009
  0.17793E+0005 -0.29477E+0004 -0.11733E-0008 -0.11618E-0008 -0.68976E-0010
  0.17875E+0005 -0.29479E+0004 -0.55413E-0009 -0.58753E-0009  0.72439E-0010
  0.17957E+0005 -0.29480E+0004 -0.63741E-0010 -0.12914E-0009  0.17359E-0009
  0.18000E+0005 -0.29480E+0004  0.14201E-0009  0.64523E-0010  0.21179E-0009
  0.18000E+0005 -0.30000E+0004  0.28976E-0009  0.20547E-0009  0.19992E-0009
  0.18043E+0005 -0.30000E+0004  0.43317E-0009  0.34196E-0009  0.23082E-0009
  0.18125E+0005 -0.30000E+0004  0.62003E-0009  0.52250E-0009  0.26583E-0009
  0.18207E+0005 -0.30000E+0004  0.71223E-0009  0.61556E-0009  0.27536E-0009
  0.18250E+0005 -0.30000E+0004  0.73001E-0009  0.63600E-0009  0.27239E-0009
  0.18000E+0005 -0.29910E+0004  0.26535E-0009  0.18201E-0009  0.20241E-0009
  0.18043E+0005 -0.29910E+0004  0.41341E-0009  0.32287E-0009  0.23286E-0009
  0.18125E+0005 -0.29911E+0004  0.60811E-0009  0.51074E-0009  0.26710E-0009
  0.18207E+0005 -0.29911E+0004  0.70667E-0009  0.60980E-0009  0.27602E-0009
  0.18250E+0005 -0.29911E+0004  0.72716E-0009  0.63279E-0009  0.27276E-0009
  0.18000E+0005 -0.29740E+0004  0.21784E-0009  0.13663E-0009  0.20659E-0009
  0.18043E+0005 -0.29740E+0004  0.37471E-0009  0.28562E-0009  0.23627E-0009
  0.18125E+0005 -0.29741E+0004  0.58441E-0009  0.48748E-0009  0.26919E-0009
  0.18207E+0005 -0.29742E+0004  0.69526E-0009  0.59805E-0009  0.27704E-0009
  0.18250E+0005 -0.29742E+0004  0.72104E-0009  0.62603E-0009  0.27333E-0009
  0.18000E+0005 -0.29570E+0004  0.16865E-0009  0.89830E-0010  0.21015E-0009
  0.18043E+0005 -0.29571E+0004  0.33440E-0009  0.24703E-0009  0.23912E-0009
  0.18125E+0005 -0.29572E+0004  0.55932E-0009  0.46300E-0009  0.27084E-0009
  0.18207E+0005 -0.29573E+0004  0.68272E-0009  0.58530E-0009  0.27775E-0009
  0.18250E+0005 -0.29573E+0004  0.71395E-0009  0.61841E-0009  0.27362E-0009
  0.18000E+0005 -0.29480E+0004  0.14201E-0009  0.64523E-0010  0.21179E-0009
  0.18043E+0005 -0.29481E+0004  0.31250E-0009  0.22611E-0009  0.24040E-0009
  0.18125E+0005 -0.29482E+0004  0.54554E-0009  0.44959E-0009  0.27157E-0009
  0.18207E+0005 -0.29483E+0004  0.67566E-0009  0.57817E-0009  0.27801E-0009
  0.18250E+0005 -0.29484E+0004  0.70982E-0009  0.61403E-0009  0.27370E-0009
  0.18250E+0005 -0.30000E+0004  0.73001E-0009  0.63600E-0009  0.27239E-0009
  0.18293E+0005 -0.30000E+0004  0.73050E-0009  0.64026E-0009  0.26508E-0009
  0.18375E+0005 -0.30000E+0004  0.69485E-0009  0.61402E-0009  0.24244E-0009
  0.18457E+0005 -0.30000E+0004  0.62675E-0009  0.55694E-0009  0.21268E-0009
  0.18500E+0005 -0.30000E+0004  0.58317E-0009  0.51939E-0009  0.19561E-0009
  0.18250E+0005 -0.29911E+0004  0.72716E-0009  0.63279E-0009  0.27276E-0009
  0.18293E+0005 -0.29911E+0004  0.72997E-0009  0.63926E-0009  0.26523E-0009
  0.18375E+0005 -0.29911E+0004  0.69758E-0009  0.61613E-0009  0.24226E-0009
  0.18457E+0005 -0.29912E+0004  0.63145E-0009  0.56097E-0009  0.21228E-0009
  0.18500E+0005 -0.29912E+0004  0.58850E-0009  0.52406E-0009  0.19516E-0009
  0.18250E+0005 -0.29742E+0004  0.72104E-0009  0.62603E-0009  0.27333E-0009
  0.18293E+0005 -0.29742E+0004  0.72832E-0009  0.63676E-0009  0.26537E-0009
  0.18375E+0005 -0.29743E+0004  0.70230E-0009  0.61972E-0009  0.24184E-0009
  0.18457E+0005 -0.29744E+0004  0.64010E-0009  0.56836E-0009  0.21152E-0009
  0.18500E+0005 -0.29744E+0004  0.59837E-0009  0.53265E-0009  0.19428E-0009
  0.18250E+0005 -0.29573E+0004  0.71395E-0009  0.61841E-0009  0.27362E-0009
  0.18293E+0005 -0.29574E+0004  0.72585E-0009  0.63350E-0009  0.26533E-0009
  0.18375E+0005 -0.29575E+0004  0.70647E-0009  0.62277E-0009  0.24133E-0009
  0.18457E+0005 -0.29576E+0004  0.64843E-0009  0.57541E-0009  0.21076E-0009
  0.18500E+0005 -0.29577E+0004  0.60802E-0009  0.54103E-0009  0.19340E-0009
  0.18250E+0005 -0.29484E+0004  0.70982E-0009  0.61403E-0009  0.27370E-0009
  0.18293E+0005 -0.29485E+0004  0.72422E-0009  0.63147E-0009  0.26524E-0009
  0.18375E+0005 -0.29486E+0004  0.70846E-0009  0.62416E-0009  0.24105E-0009
  0.18457E+0005 -0.29488E+0004  0.65267E-0009  0.57896E-0009  0.21034E-0009
  0.18500E+0005 -0.29489E+0004  0.61308E-0009  0.54539E-0009  0.19300E-0009
  0.18500E+0005 -0.30000E+0004  0.58317E-0009  0.51939E-0009  0.19561E-0009
  0.18543E+0005 -0.30000E+0004  0.53676E-0009  0.47899E-0009  0.17825E-0009
  0.18625E+0005 -0.30000E+0004  0.44654E-0009  0.39968E-0009  0.14599E-0009
  0.18707E+0005 -0.30000E+0004  0.35982E-0009  0.32280E-0009  0.11620E-0009
  0.18750E+0005 -0.30000E+0004  0.31731E-0009  0.28498E-0009  0.10189E-0009
  0.18500E+0005 -0.29912E+0004  0.58850E-0009  0.52406E-0009  0.19516E-0009
  0.18543E+0005 -0.29912E+0004  0.54243E-0009  0.48400E-0009  0.17774E-0009
  0.18625E+0005 -0.29912E+0004  0.45237E-0009  0.40489E-0009  0.14545E-0009
  0.18707E+0005 -0.29912E+0004  0.36532E-0009  0.32777E-0009  0.11570E-0009
  0.18750E+0005 -0.29913E+0004  0.32254E-0009  0.28973E-0009  0.10143E-0009
  0.18500E+0005 -0.29744E+0004  0.59837E-0009  0.53265E-0009  0.19428E-0009
  0.18543E+0005 -0.29745E+0004  0.55310E-0009  0.49342E-0009  0.17680E-0009
  0.18625E+0005 -0.29745E+0004  0.46346E-0009  0.41484E-0009  0.14449E-0009
  0.18707E+0005 -0.29746E+0004  0.37584E-0009  0.33726E-0009  0.11480E-0009
  0.18750E+0005 -0.29747E+0004  0.33247E-0009  0.29869E-0009  0.10059E-0009
  0.18500E+0005 -0.29577E+0004  0.60802E-0009  0.54103E-0009  0.19340E-0009
  0.18543E+0005 -0.29578E+0004  0.56361E-0009  0.50265E-0009  0.17591E-0009
  0.18625E+0005 -0.29579E+0004  0.47451E-0009  0.42468E-0009  0.14360E-0009
  0.18707E+0005 -0.29580E+0004  0.38640E-0009  0.34677E-0009  0.11396E-0009
  0.18750E+0005 -0.29581E+0004  0.34250E-0009  0.30775E-0009  0.99801E-0010
  0.18500E+0005 -0.29489E+0004  0.61308E-0009  0.54539E-0009  0.19300E-0009
  0.18543E+0005 -0.29489E+0004  0.56911E-0009  0.50745E-0009  0.17546E-0009
  0.18625E+0005 -0.29491E+0004  0.48031E-0009  0.42981E-0009  0.14315E-0009
  0.18707E+0005 -0.29493E+0004  0.39193E-0009  0.35166E-0009  0.11355E-0009
  0.18750E+0005 -0.29493E+0004  0.34788E-0009  0.31262E-0009  0.99451E-0010
  0.18750E+0005 -0.30000E+0004  0.31731E-0009  0.28498E-0009  0.10189E-0009
  0.18793E+0005 -0.30000E+0004  0.27767E-0009  0.24959E-0009  0.88740E-0010
  0.18875E+0005 -0.30000E+0004  0.21134E-0009  0.19026E-0009  0.66997E-0010
  0.18957E+0005 -0.30000E+0004  0.15684E-0009  0.14136E-0009  0.49412E-0010
  0.19000E+0005 -0.30000E+0004  0.13271E-0009  0.11962E-0009  0.41735E-0010
  0.18750E+0005 -0.29913E+0004  0.32254E-0009  0.28973E-0009  0.10143E-0009
  0.18793E+0005 -0.29913E+0004  0.28254E-0009  0.25403E-0009  0.88302E-0010
  0.18875E+0005 -0.29913E+0004  0.21543E-0009  0.19399E-0009  0.66635E-0010
  0.18957E+0005 -0.29913E+0004  0.16015E-0009  0.14438E-0009  0.49113E-0010
  0.19000E+0005 -0.29913E+0004  0.13563E-0009  0.12229E-0009  0.41473E-0010
  0.18750E+0005 -0.29747E+0004  0.33247E-0009  0.29869E-0009  0.10059E-0009
  0.18793E+0005 -0.29747E+0004  0.29182E-0009  0.26243E-0009  0.87526E-0010
  0.18875E+0005 -0.29748E+0004  0.22326E-0009  0.20109E-0009  0.65987E-0010
  0.18957E+0005 -0.29749E+0004  0.16651E-0009  0.15017E-0009  0.48601E-0010
  0.19000E+0005 -0.29749E+0004  0.14127E-0009  0.12750E-0009  0.40965E-0010
  0.18750E+0005 -0.29581E+0004  0.34250E-0009  0.30775E-0009  0.99801E-0010
  0.18793E+0005 -0.29582E+0004  0.30118E-0009  0.27088E-0009  0.86806E-0010
  0.18875E+0005 -0.29583E+0004  0.23121E-0009  0.20831E-0009  0.65382E-0010
  0.18957E+0005 -0.29584E+0004  0.17299E-0009  0.15605E-0009  0.48130E-0010
  0.19000E+0005 -0.29585E+0004  0.14700E-0009  0.13270E-0009  0.40579E-0010
  0.18750E+0005 -0.29493E+0004  0.34788E-0009  0.31262E-0009  0.99451E-0010
  0.18793E+0005 -0.29494E+0004  0.30615E-0009  0.27533E-0009  0.86478E-0010
  0.18875E+0005 -0.29496E+0004  0.23550E-0009  0.21220E-0009  0.65137E-0010
  0.18957E+0005 -0.29497E+0004  0.17644E-0009  0.15919E-0009  0.47884E-0010
  0.19000E+0005 -0.29498E+0004  0.15008E-0009  0.13557E-0009  0.40325E-0010
  0.19000E+0005 -0.30000E+0004  0.13271E-0009  0.11962E-0009  0.41735E-0010
  0.19043E+0005 -0.30000E+0004  0.11159E-0009  0.10064E-0009  0.35001E-0010
  0.19125E+0005 -0.30000E+0004  0.78950E-0010  0.71226E-0010  0.24715E-0010
  0.19207E+0005 -0.30000E+0004  0.54598E-0010  0.49329E-0010  0.16978E-0010
  0.19250E+0005 -0.30000E+0004  0.44575E-0010  0.40203E-0010  0.13932E-0010
  0.19000E+0005 -0.29913E+0004  0.13563E-0009  0.12229E-0009  0.41473E-0010
  0.19043E+0005 -0.29913E+0004  0.11411E-0009  0.10296E-0009  0.34727E-0010
  0.19125E+0005 -0.29914E+0004  0.80851E-0010  0.73049E-0010  0.24429E-0010
  0.19207E+0005 -0.29914E+0004  0.56030E-0010  0.50642E-0010  0.16867E-0010
  0.19250E+0005 -0.29914E+0004  0.45725E-0010  0.41330E-0010  0.13708E-0010
  0.19000E+0005 -0.29749E+0004  0.14127E-0009  0.12750E-0009  0.40965E-0010
  0.19043E+0005 -0.29749E+0004  0.11903E-0009  0.10749E-0009  0.34306E-0010
  0.19125E+0005 -0.29750E+0004  0.84568E-0010  0.76447E-0010  0.24121E-0010
  0.19207E+0005 -0.29751E+0004  0.58765E-0010  0.53157E-0010  0.16627E-0010
  0.19250E+0005 -0.29751E+0004  0.48047E-0010  0.43486E-0010  0.13509E-0010
  0.19000E+0005 -0.29585E+0004  0.14700E-0009  0.13270E-0009  0.40579E-0010
  0.19043E+0005 -0.29585E+0004  0.12406E-0009  0.11207E-0009  0.33965E-0010
  0.19125E+0005 -0.29586E+0004  0.88392E-0010  0.79904E-0010  0.23896E-0010
  0.19207E+0005 -0.29587E+0004  0.61573E-0010  0.55716E-0010  0.16432E-0010
  0.19250E+0005 -0.29588E+0004  0.50438E-0010  0.45691E-0010  0.13348E-0010
  0.19000E+0005 -0.29498E+0004  0.15008E-0009  0.13557E-0009  0.40325E-0010
  0.19043E+0005 -0.29499E+0004  0.12672E-0009  0.11446E-0009  0.33786E-0010
  0.19125E+0005 -0.29500E+0004  0.90424E-0010  0.81797E-0010  0.23710E-0010
  0.19207E+0005 -0.29501E+0004  0.63084E-0010  0.57015E-0010  0.16416E-0010
  0.19250E+0005 -0.29502E+0004  0.51706E-0010  0.46780E-0010  0.13326E-0010
  0.19250E+0005 -0.30000E+0004  0.44575E-0010  0.40203E-0010  0.13932E-0010
  0.19293E+0005 -0.30000E+0004  0.36156E-0010  0.32715E-0010  0.11180E-0010
  0.19375E+0005 -0.30000E+0004  0.23984E-0010  0.21672E-0010  0.74729E-0011
  0.19457E+0005 -0.30000E+0004  0.15538E-0010  0.14057E-0010  0.48062E-0011
  0.19500E+0005 -0.30000E+0004  0.12245E-0010  0.11036E-0010  0.38102E-0011
  0.19250E+0005 -0.29914E+0004  0.45725E-0010  0.41330E-0010  0.13708E-0010
  0.19293E+0005 -0.29914E+0004  0.37144E-0010  0.33602E-0010  0.11102E-0010
  0.19375E+0005 -0.29914E+0004  0.24633E-0010  0.22308E-0010  0.73233E-0011
  0.19457E+0005 -0.29914E+0004  0.16003E-0010  0.14477E-0010  0.47626E-0011
  0.19500E+0005 -0.29914E+0004  0.12625E-0010  0.11411E-0010  0.37511E-0011
  0.19250E+0005 -0.29751E+0004  0.48047E-0010  0.43486E-0010  0.13509E-0010
  0.19293E+0005 -0.29751E+0004  0.39086E-0010  0.35416E-0010  0.10927E-0010
  0.19375E+0005 -0.29751E+0004  0.25981E-0010  0.23543E-0010  0.72194E-0011
  0.19457E+0005 -0.29752E+0004  0.16908E-0010  0.15314E-0010  0.46709E-0011
  0.19500E+0005 -0.29752E+0004  0.13398E-0010  0.12118E-0010  0.37288E-0011
  0.19250E+0005 -0.29588E+0004  0.50438E-0010  0.45691E-0010  0.13348E-0010
  0.19293E+0005 -0.29588E+0004  0.41089E-0010  0.37216E-0010  0.10844E-0010
  0.19375E+0005 -0.29589E+0004  0.27388E-0010  0.24781E-0010  0.71945E-0011
  0.19457E+0005 -0.29589E+0004  0.17868E-0010  0.16206E-0010  0.46092E-0011
  0.19500E+0005 -0.29590E+0004  0.14160E-0010  0.12833E-0010  0.36546E-0011
  0.19250E+0005 -0.29502E+0004  0.51706E-0010  0.46780E-0010  0.13326E-0010
  0.19293E+0005 -0.29502E+0004  0.42155E-0010  0.38171E-0010  0.10794E-0010
  0.19375E+0005 -0.29503E+0004  0.28123E-0010  0.25553E-0010  0.70363E-0011
  0.19457E+0005 -0.29504E+0004  0.18368E-0010  0.16737E-0010  0.44903E-0011
  0.19500E+0005 -0.29504E+0004  0.14545E-0010  0.13127E-0010  0.36585E-0011
  0.19500E+0005 -0.30000E+0004  0.12245E-0010  0.11036E-0010  0.38102E-0011
  0.19543E+0005 -0.30000E+0004  0.96008E-0011  0.87160E-0011  0.29141E-0011
  0.19625E+0005 -0.30000E+0004  0.59442E-0011  0.54311E-0011  0.17442E-0011
  0.19707E+0005 -0.30000E+0004  0.36783E-0011  0.33279E-0011  0.11520E-0011
  0.19750E+0005 -0.30000E+0004  0.28119E-0011  0.25594E-0011  0.86557E-0012
  0.19500E+0005 -0.29914E+0004  0.12625E-0010  0.11411E-0010  0.37511E-0011
  0.19543E+0005 -0.29915E+0004  0.99293E-0011  0.90129E-0011  0.29171E-0011
  0.19625E+0005 -0.29915E+0004  0.61862E-0011  0.56132E-0011  0.18151E-0011
  0.19707E+0005 -0.29915E+0004  0.37766E-0011  0.34255E-0011  0.11036E-0011
  0.19750E+0005 -0.29915E+0004  0.29136E-0011  0.26403E-0011  0.87354E-0012
  0.19500E+0005 -0.29752E+0004  0.13398E-0010  0.12118E-0010  0.37288E-0011
  0.19543E+0005 -0.29752E+0004  0.10530E-0010  0.95707E-0011  0.28702E-0011
  0.19625E+0005 -0.29753E+0004  0.65873E-0011  0.59880E-0011  0.17932E-0011
  0.19707E+0005 -0.29754E+0004  0.40213E-0011  0.36815E-0011  0.10521E-0011
  0.19750E+0005 -0.29754E+0004  0.30926E-0011  0.28221E-0011  0.82658E-0012
  0.19500E+0005 -0.29590E+0004  0.14160E-0010  0.12833E-0010  0.36546E-0011
  0.19543E+0005 -0.29590E+0004  0.11150E-0010  0.10130E-0010  0.28406E-0011
  0.19625E+0005 -0.29591E+0004  0.69758E-0011  0.63634E-0011  0.17336E-0011
  0.19707E+0005 -0.29592E+0004  0.42859E-0011  0.39181E-0011  0.10514E-0011
  0.19750E+0005 -0.29593E+0004  0.32780E-0011  0.30189E-0011  0.77061E-0012
  0.19500E+0005 -0.29504E+0004  0.14545E-0010  0.13127E-0010  0.36585E-0011
  0.19543E+0005 -0.29505E+0004  0.11470E-0010  0.10371E-0010  0.28617E-0011
  0.19625E+0005 -0.29506E+0004  0.71958E-0011  0.65513E-0011  0.17385E-0011
  0.19707E+0005 -0.29507E+0004  0.44300E-0011  0.40143E-0011  0.10853E-0011
  0.19750E+0005 -0.29508E+0004  0.33864E-0011  0.30952E-0011  0.78766E-0012
  0.19750E+0005 -0.30000E+0004  0.28119E-0011  0.25594E-0011  0.86557E-0012
  0.19793E+0005 -0.30000E+0004  0.21084E-0011  0.19404E-0011  0.60362E-0012
  0.19875E+0005 -0.30000E+0004  0.12498E-0011  0.11698E-0011  0.34689E-0012
  0.19957E+0005 -0.30000E+0004  0.72210E-0012  0.69673E-0012  0.17504E-0012
  0.20000E+0005 -0.30000E+0004  0.53591E-0012  0.53319E-0012  0.92622E-0013
  0.19750E+0005 -0.29915E+0004  0.29136E-0011  0.26403E-0011  0.87354E-0012
  0.19793E+0005 -0.29915E+0004  0.21957E-0011  0.20142E-0011  0.61558E-0012
  0.19875E+0005 -0.29916E+0004  0.12993E-0011  0.12042E-0011  0.35690E-0012
  0.19957E+0005 -0.29916E+0004  0.74704E-0012  0.71701E-0012  0.16826E-0012
  0.20000E+0005 -0.29916E+0004  0.51789E-0012  0.47400E-0012  0.83786E-0013
  0.19750E+0005 -0.29754E+0004  0.30926E-0011  0.28221E-0011  0.82658E-0012
  0.19793E+0005 -0.29754E+0004  0.23525E-0011  0.21613E-0011  0.60849E-0012
  0.19875E+0005 -0.29755E+0004  0.13874E-0011  0.12820E-0011  0.34873E-0012
  0.19957E+0005 -0.29756E+0004  0.79292E-0012  0.74931E-0012  0.15696E-0012
  0.20000E+0005 -0.29757E+0004  0.53311E-0012  0.45062E-0012  0.81325E-0013
  0.19750E+0005 -0.29593E+0004  0.32780E-0011  0.30189E-0011  0.77061E-0012
  0.19793E+0005 -0.29594E+0004  0.25107E-0011  0.23011E-0011  0.60646E-0012
  0.19875E+0005 -0.29595E+0004  0.14793E-0011  0.13689E-0011  0.33458E-0012
  0.19957E+0005 -0.29597E+0004  0.84230E-0012  0.78908E-0012  0.14419E-0012
  0.20000E+0005 -0.29598E+0004  0.58861E-0012  0.51425E-0012  0.75691E-0013
  0.19750E+0005 -0.29508E+0004  0.33864E-0011  0.30952E-0011  0.78766E-0012
  0.19793E+0005 -0.29509E+0004  0.25999E-0011  0.23627E-0011  0.62827E-0012
  0.19875E+0005 -0.29511E+0004  0.15425E-0011  0.14244E-0011  0.34452E-0012
  0.19957E+0005 -0.29513E+0004  0.86867E-0012  0.80328E-0012  0.14377E-0012
  0.20000E+0005 -0.29514E+0004  0.62751E-0012  0.58211E-0012  0.57961E-0013
  0.00000E+0000 -0.29472E+0004 -0.83685E-0007 -0.83666E-0007 -0.10208E-0007
  0.43168E+0002 -0.29471E+0004 -0.83894E-0007 -0.83388E-0007 -0.94641E-0008
  0.12500E+0003 -0.29470E+0004 -0.81904E-0007 -0.82085E-0007 -0.67930E-0008
  0.20683E+0003 -0.29468E+0004 -0.76341E-0007 -0.76733E-0007 -0.45611E-0008
  0.25000E+0003 -0.29467E+0004 -0.71963E-0007 -0.71870E-0007 -0.39487E-0008
  0.00000E+0000 -0.29381E+0004 -0.83503E-0007 -0.83516E-0007 -0.10243E-0007
  0.43168E+0002 -0.29380E+0004 -0.83652E-0007 -0.83117E-0007 -0.97028E-0008
  0.12500E+0003 -0.29378E+0004 -0.81440E-0007 -0.81319E-0007 -0.74104E-0008
  0.20683E+0003 -0.29376E+0004 -0.75633E-0007 -0.75473E-0007 -0.54981E-0008
  0.25000E+0003 -0.29375E+0004 -0.71165E-0007 -0.70395E-0007 -0.50794E-0008
  0.00000E+0000 -0.29208E+0004 -0.83092E-0007 -0.83102E-0007 -0.10360E-0007
  0.43168E+0002 -0.29207E+0004 -0.83098E-0007 -0.82480E-0007 -0.10125E-0007
  0.12500E+0003 -0.29204E+0004 -0.80509E-0007 -0.79795E-0007 -0.85766E-0008
  0.20683E+0003 -0.29202E+0004 -0.74307E-0007 -0.73058E-0007 -0.73241E-0008
  0.25000E+0003 -0.29201E+0004 -0.69669E-0007 -0.67577E-0007 -0.72533E-0008
  0.00000E+0000 -0.29035E+0004 -0.82613E-0007 -0.82548E-0007 -0.10543E-0007
  0.43168E+0002 -0.29034E+0004 -0.82442E-0007 -0.81704E-0007 -0.10536E-0007
  0.12500E+0003 -0.29031E+0004 -0.79518E-0007 -0.78186E-0007 -0.97376E-0008
  0.20683E+0003 -0.29028E+0004 -0.72993E-0007 -0.70608E-0007 -0.92013E-0008
  0.25000E+0003 -0.29027E+0004 -0.68195E-0007 -0.64736E-0007 -0.94661E-0008
  0.00000E+0000 -0.28944E+0004 -0.82338E-0007 -0.82213E-0007 -0.10660E-0007
  0.43168E+0002 -0.28942E+0004 -0.82064E-0007 -0.81242E-0007 -0.10757E-0007
  0.12500E+0003 -0.28939E+0004 -0.78975E-0007 -0.77305E-0007 -0.10349E-0007
  0.20683E+0003 -0.28936E+0004 -0.72303E-0007 -0.69303E-0007 -0.10206E-0007
  0.25000E+0003 -0.28935E+0004 -0.67426E-0007 -0.63230E-0007 -0.10648E-0007
  0.25000E+0003 -0.29467E+0004 -0.71963E-0007 -0.71870E-0007 -0.39487E-0008
  0.29317E+0003 -0.29467E+0004 -0.66470E-0007 -0.65472E-0007 -0.36436E-0008
  0.37500E+0003 -0.29465E+0004 -0.53154E-0007 -0.48950E-0007 -0.44274E-0008
  0.45683E+0003 -0.29464E+0004 -0.36225E-0007 -0.26918E-0007 -0.71264E-0008
  0.50000E+0003 -0.29463E+0004 -0.25948E-0007 -0.13304E-0007 -0.92695E-0008
  0.25000E+0003 -0.29375E+0004 -0.71165E-0007 -0.70395E-0007 -0.50794E-0008
  0.29317E+0003 -0.29375E+0004 -0.65588E-0007 -0.63791E-0007 -0.49582E-0008
  0.37500E+0003 -0.29373E+0004 -0.52137E-0007 -0.46969E-0007 -0.60244E-0008
  0.45683E+0003 -0.29372E+0004 -0.35085E-0007 -0.24770E-0007 -0.88582E-0008
  0.50000E+0003 -0.29371E+0004 -0.24740E-0007 -0.11130E-0007 -0.10989E-0007
  0.25000E+0003 -0.29201E+0004 -0.69669E-0007 -0.67577E-0007 -0.72533E-0008
  0.29317E+0003 -0.29200E+0004 -0.63947E-0007 -0.60599E-0007 -0.74822E-0008
  0.37500E+0003 -0.29198E+0004 -0.50251E-0007 -0.43240E-0007 -0.90604E-0008
  0.45683E+0003 -0.29196E+0004 -0.32957E-0007 -0.20752E-0007 -0.12109E-0007
  0.50000E+0003 -0.29195E+0004 -0.22473E-0007 -0.70768E-0008 -0.14188E-0007
  0.25000E+0003 -0.29027E+0004 -0.68195E-0007 -0.64736E-0007 -0.94661E-0008
  0.29317E+0003 -0.29025E+0004 -0.62342E-0007 -0.57407E-0007 -0.10039E-0007
  0.37500E+0003 -0.29023E+0004 -0.48409E-0007 -0.39547E-0007 -0.12097E-0007
  0.45683E+0003 -0.29021E+0004 -0.30861E-0007 -0.16806E-0007 -0.15304E-0007
  0.50000E+0003 -0.29019E+0004 -0.20221E-0007 -0.31147E-0008 -0.17297E-0007
  0.25000E+0003 -0.28935E+0004 -0.67426E-0007 -0.63230E-0007 -0.10648E-0007
  0.29317E+0003 -0.28933E+0004 -0.61508E-0007 -0.55724E-0007 -0.11398E-0007
  0.37500E+0003 -0.28931E+0004 -0.47453E-0007 -0.37615E-0007 -0.13695E-0007
  0.45683E+0003 -0.28928E+0004 -0.29764E-0007 -0.14756E-0007 -0.16963E-0007
  0.50000E+0003 -0.28927E+0004 -0.19036E-0007 -0.10623E-0008 -0.18894E-0007
  0.50000E+0003 -0.29463E+0004 -0.25948E-0007 -0.13304E-0007 -0.92695E-0008
  0.54317E+0003 -0.29463E+0004 -0.14846E-0007  0.14862E-0008 -0.11863E-0007
  0.62500E+0003 -0.29462E+0004  0.81614E-0008  0.31929E-0007 -0.17574E-0007
  0.70683E+0003 -0.29462E+0004  0.33069E-0007  0.64049E-0007 -0.23638E-0007
  0.75000E+0003 -0.29461E+0004  0.46649E-0007  0.80958E-0007 -0.26618E-0007
  0.50000E+0003 -0.29371E+0004 -0.24740E-0007 -0.11130E-0007 -0.10989E-0007
  0.54317E+0003 -0.29370E+0004 -0.13565E-0007  0.36412E-0008 -0.13502E-0007
  0.62500E+0003 -0.29370E+0004  0.96004E-0008  0.33918E-0007 -0.18865E-0007
  0.70683E+0003 -0.29369E+0004  0.34688E-0007  0.65715E-0007 -0.24332E-0007
  0.75000E+0003 -0.29368E+0004  0.48366E-0007  0.82394E-0007 -0.26911E-0007
  0.50000E+0003 -0.29195E+0004 -0.22473E-0007 -0.70768E-0008 -0.14188E-0007
  0.54317E+0003 -0.29195E+0004 -0.11144E-0007  0.76453E-0008 -0.16520E-0007
  0.62500E+0003 -0.29194E+0004  0.12355E-0007  0.37590E-0007 -0.21167E-0007
  0.70683E+0003 -0.29192E+0004  0.37820E-0007  0.68762E-0007 -0.25457E-0007
  0.75000E+0003 -0.29192E+0004  0.51698E-0007  0.85003E-0007 -0.27256E-0007
  0.50000E+0003 -0.29019E+0004 -0.20221E-0007 -0.31147E-0008 -0.17297E-0007
  0.54317E+0003 -0.29019E+0004 -0.87200E-0008  0.11542E-0007 -0.19411E-0007
  0.62500E+0003 -0.29018E+0004  0.15157E-0007  0.41131E-0007 -0.23271E-0007
  0.70683E+0003 -0.29016E+0004  0.41040E-0007  0.71662E-0007 -0.26325E-0007
  0.75000E+0003 -0.29016E+0004  0.55136E-0007  0.87463E-0007 -0.27326E-0007
  0.50000E+0003 -0.28927E+0004 -0.19036E-0007 -0.10623E-0008 -0.18894E-0007
  0.54317E+0003 -0.28926E+0004 -0.74350E-0008  0.13553E-0007 -0.20879E-0007
  0.62500E+0003 -0.28925E+0004  0.16659E-0007  0.42946E-0007 -0.24295E-0007
  0.70683E+0003 -0.28923E+0004  0.42778E-0007  0.73134E-0007 -0.26677E-0007
  0.75000E+0003 -0.28923E+0004  0.56993E-0007  0.88702E-0007 -0.27250E-0007
  0.75000E+0003 -0.29461E+0004  0.46649E-0007  0.80958E-0007 -0.26618E-0007
  0.79317E+0003 -0.29461E+0004  0.60319E-0007  0.97476E-0007 -0.29296E-0007
  0.87500E+0003 -0.29461E+0004  0.85803E-0007  0.12647E-0006 -0.32970E-0007
  0.95683E+0003 -0.29460E+0004  0.10953E-0006  0.15080E-0006 -0.34331E-0007
  0.10000E+0004 -0.29460E+0004  0.12081E-0006  0.16113E-0006 -0.33985E-0007
  0.75000E+0003 -0.29368E+0004  0.48366E-0007  0.82394E-0007 -0.26911E-0007
  0.79317E+0003 -0.29368E+0004  0.62130E-0007  0.98648E-0007 -0.29140E-0007
  0.87500E+0003 -0.29368E+0004  0.87756E-0007  0.12706E-0006 -0.31887E-0007
  0.95683E+0003 -0.29367E+0004  0.11154E-0006  0.15076E-0006 -0.32312E-0007
  0.10000E+0004 -0.29367E+0004  0.12280E-0006  0.16074E-0006 -0.31506E-0007
  0.75000E+0003 -0.29192E+0004  0.51698E-0007  0.85003E-0007 -0.27256E-0007
  0.79317E+0003 -0.29192E+0004  0.65649E-0007  0.10075E-0006 -0.28626E-0007
  0.87500E+0003 -0.29191E+0004  0.91548E-0007  0.12808E-0006 -0.29621E-0007
  0.95683E+0003 -0.29190E+0004  0.11542E-0006  0.15058E-0006 -0.28306E-0007
  0.10000E+0004 -0.29190E+0004  0.12663E-0006  0.15991E-0006 -0.26661E-0007
  0.75000E+0003 -0.29016E+0004  0.55136E-0007  0.87463E-0007 -0.27326E-0007
  0.79317E+0003 -0.29015E+0004  0.69283E-0007  0.10271E-0006 -0.27825E-0007
  0.87500E+0003 -0.29014E+0004  0.95456E-0007  0.12896E-0006 -0.27080E-0007
  0.95683E+0003 -0.29014E+0004  0.11938E-0006  0.15027E-0006 -0.24081E-0007
  0.10000E+0004 -0.29013E+0004  0.13050E-0006  0.15898E-0006 -0.21643E-0007
  0.75000E+0003 -0.28923E+0004  0.56993E-0007  0.88702E-0007 -0.27250E-0007
  0.79317E+0003 -0.28922E+0004  0.71248E-0007  0.10369E-0006 -0.27288E-0007
  0.87500E+0003 -0.28921E+0004  0.97561E-0007  0.12937E-0006 -0.25633E-0007
  0.95683E+0003 -0.28920E+0004  0.12150E-0006  0.15007E-0006 -0.21771E-0007
  0.10000E+0004 -0.28920E+0004  0.13256E-0006  0.15844E-0006 -0.18934E-0007
  0.10000E+0004 -0.29460E+0004  0.12081E-0006  0.16113E-0006 -0.33985E-0007
  0.10432E+0004 -0.29460E+0004  0.13096E-0006  0.16948E-0006 -0.32929E-0007
  0.11250E+0004 -0.29459E+0004  0.14629E-0006  0.17925E-0006 -0.29113E-0007
  0.12068E+0004 -0.29459E+0004  0.15539E-0006  0.18059E-0006 -0.23478E-0007
  0.12500E+0004 -0.29458E+0004  0.15735E-0006  0.17785E-0006 -0.20045E-0007
  0.10000E+0004 -0.29367E+0004  0.12280E-0006  0.16074E-0006 -0.31506E-0007
  0.10432E+0004 -0.29366E+0004  0.13289E-0006  0.16874E-0006 -0.30031E-0007
  0.11250E+0004 -0.29366E+0004  0.14797E-0006  0.17788E-0006 -0.25582E-0007
  0.12068E+0004 -0.29365E+0004  0.15668E-0006  0.17867E-0006 -0.19566E-0007
  0.12500E+0004 -0.29365E+0004  0.15837E-0006  0.17568E-0006 -0.16041E-0007
  0.10000E+0004 -0.29190E+0004  0.12663E-0006  0.15991E-0006 -0.26661E-0007
  0.10432E+0004 -0.29190E+0004  0.13657E-0006  0.16727E-0006 -0.24430E-0007
  0.11250E+0004 -0.29189E+0004  0.15114E-0006  0.17525E-0006 -0.18873E-0007
  0.12068E+0004 -0.29188E+0004  0.15902E-0006  0.17502E-0006 -0.12232E-0007
  0.12500E+0004 -0.29188E+0004  0.16017E-0006  0.17157E-0006 -0.85806E-0008
  0.10000E+0004 -0.29013E+0004  0.13050E-0006  0.15898E-0006 -0.21643E-0007
  0.10432E+0004 -0.29013E+0004  0.14027E-0006  0.16570E-0006 -0.18712E-0007
  0.11250E+0004 -0.29012E+0004  0.15423E-0006  0.17256E-0006 -0.12168E-0007
  0.12068E+0004 -0.29011E+0004  0.16120E-0006  0.17135E-0006 -0.50307E-0008
  0.12500E+0004 -0.29010E+0004  0.16178E-0006  0.16747E-0006 -0.13153E-0008
  0.10000E+0004 -0.28920E+0004  0.13256E-0006  0.15844E-0006 -0.18934E-0007
  0.10432E+0004 -0.28919E+0004  0.14221E-0006  0.16484E-0006 -0.15657E-0007
  0.11250E+0004 -0.28918E+0004  0.15583E-0006  0.17112E-0006 -0.86430E-0008
  0.12068E+0004 -0.28917E+0004  0.16229E-0006  0.16941E-0006 -0.12963E-0008
  0.12500E+0004 -0.28917E+0004  0.16254E-0006  0.16531E-0006  0.24269E-0008
  0.12500E+0004 -0.29458E+0004  0.15735E-0006  0.17785E-0006 -0.20045E-0007
  0.12932E+0004 -0.29458E+0004  0.15722E-0006  0.17276E-0006 -0.16443E-0007
  0.13750E+0004 -0.29457E+0004  0.15120E-0006  0.15713E-0006 -0.96074E-0008
  0.14568E+0004 -0.29457E+0004  0.13798E-0006  0.13449E-0006 -0.31745E-0008
  0.15000E+0004 -0.29456E+0004  0.12844E-0006  0.12020E-0006 -0.35556E-0010
  0.12500E+0004 -0.29365E+0004  0.15837E-0006  0.17568E-0006 -0.16041E-0007
  0.12932E+0004 -0.29364E+0004  0.15795E-0006  0.17038E-0006 -0.12414E-0007
  0.13750E+0004 -0.29364E+0004  0.15134E-0006  0.15444E-0006 -0.56936E-0008
  0.14568E+0004 -0.29363E+0004  0.13756E-0006  0.13165E-0006  0.47701E-0009
  0.15000E+0004 -0.29362E+0004  0.12777E-0006  0.11734E-0006  0.34498E-0008
  0.12500E+0004 -0.29188E+0004  0.16017E-0006  0.17157E-0006 -0.85806E-0008
  0.12932E+0004 -0.29187E+0004  0.15917E-0006  0.16588E-0006 -0.49487E-0008
  0.13750E+0004 -0.29186E+0004  0.15141E-0006  0.14939E-0006  0.14846E-0008
  0.14568E+0004 -0.29185E+0004  0.13657E-0006  0.12634E-0006  0.71239E-0008
  0.15000E+0004 -0.29184E+0004  0.12632E-0006  0.11201E-0006  0.97770E-0008
  0.12500E+0004 -0.29010E+0004  0.16178E-0006  0.16747E-0006 -0.13153E-0008
  0.12932E+0004 -0.29010E+0004  0.16016E-0006  0.16140E-0006  0.22631E-0008
  0.13750E+0004 -0.29008E+0004  0.15121E-0006  0.14441E-0006  0.83264E-0008
  0.14568E+0004 -0.29007E+0004  0.13532E-0006  0.12112E-0006  0.13393E-0007
  0.15000E+0004 -0.29006E+0004  0.12464E-0006  0.10679E-0006  0.15721E-0007
  0.12500E+0004 -0.28917E+0004  0.16254E-0006  0.16531E-0006  0.24269E-0008
  0.12932E+0004 -0.28916E+0004  0.16059E-0006  0.15905E-0006  0.59541E-0008
  0.13750E+0004 -0.28914E+0004  0.15100E-0006  0.14181E-0006  0.11791E-0007
  0.14568E+0004 -0.28913E+0004  0.13455E-0006  0.11841E-0006  0.16539E-0007
  0.15000E+0004 -0.28912E+0004  0.12364E-0006  0.10408E-0006  0.18694E-0007
  0.15000E+0004 -0.29456E+0004  0.12844E-0006  0.12020E-0006 -0.35556E-0010
  0.15432E+0004 -0.29456E+0004  0.11743E-0006  0.10455E-0006  0.30052E-0008
  0.16250E+0004 -0.29455E+0004  0.93563E-0007  0.72175E-0007  0.86575E-0008
  0.17068E+0004 -0.29454E+0004  0.67725E-0007  0.37646E-0007  0.14970E-0007
  0.17500E+0004 -0.29454E+0004  0.54144E-0007  0.19182E-0007  0.18905E-0007
  0.15000E+0004 -0.29362E+0004  0.12777E-0006  0.11734E-0006  0.34498E-0008
  0.15432E+0004 -0.29362E+0004  0.11656E-0006  0.10172E-0006  0.63241E-0008
  0.16250E+0004 -0.29361E+0004  0.92487E-0007  0.69501E-0007  0.11701E-0007
  0.17068E+0004 -0.29360E+0004  0.66706E-0007  0.35266E-0007  0.17841E-0007
  0.17500E+0004 -0.29359E+0004  0.53263E-0007  0.17003E-0007  0.21738E-0007
  0.15000E+0004 -0.29184E+0004  0.12632E-0006  0.11201E-0006  0.97770E-0008
  0.15432E+0004 -0.29184E+0004  0.11476E-0006  0.96446E-0007  0.12339E-0007
  0.16250E+0004 -0.29182E+0004  0.90346E-0007  0.64540E-0007  0.17220E-0007
  0.17068E+0004 -0.29181E+0004  0.64732E-0007  0.30865E-0007  0.23073E-0007
  0.17500E+0004 -0.29180E+0004  0.51580E-0007  0.12982E-0007  0.26920E-0007
  0.15000E+0004 -0.29006E+0004  0.12464E-0006  0.10679E-0006  0.15721E-0007
  0.15432E+0004 -0.29005E+0004  0.11274E-0006  0.91294E-0007  0.17977E-0007
  0.16250E+0004 -0.29004E+0004  0.88061E-0007  0.59719E-0007  0.22397E-0007
  0.17068E+0004 -0.29002E+0004  0.62690E-0007  0.26609E-0007  0.28013E-0007
  0.17500E+0004 -0.29002E+0004  0.49862E-0007  0.91058E-0008  0.31833E-0007
  0.15000E+0004 -0.28912E+0004  0.12364E-0006  0.10408E-0006  0.18694E-0007
  0.15432E+0004 -0.28911E+0004  0.11158E-0006  0.88624E-0007  0.20792E-0007
  0.16250E+0004 -0.28910E+0004  0.86793E-0007  0.57229E-0007  0.24982E-0007
  0.17068E+0004 -0.28908E+0004  0.61579E-0007  0.24420E-0007  0.30494E-0007
  0.17500E+0004 -0.28907E+0004  0.48935E-0007  0.71168E-0008  0.34308E-0007
  0.17500E+0004 -0.29454E+0004  0.54144E-0007  0.19182E-0007  0.18905E-0007
  0.17932E+0004 -0.29453E+0004  0.41074E-0007  0.82357E-0009  0.23534E-0007
  0.18750E+0004 -0.29452E+0004  0.18885E-0007 -0.32773E-0007  0.34652E-0007
  0.19568E+0004 -0.29451E+0004  0.16915E-0008 -0.63697E-0007  0.49616E-0007
  0.20000E+0004 -0.29451E+0004 -0.48908E-0008 -0.78520E-0007  0.59203E-0007
  0.17500E+0004 -0.29359E+0004  0.53263E-0007  0.17003E-0007  0.21738E-0007
  0.17932E+0004 -0.29359E+0004  0.40399E-0007 -0.11271E-0008  0.26362E-0007
  0.18750E+0004 -0.29358E+0004  0.18754E-0007 -0.34231E-0007  0.37546E-0007
  0.19568E+0004 -0.29356E+0004  0.22220E-0008 -0.64608E-0007  0.52621E-0007
  0.20000E+0004 -0.29356E+0004 -0.40072E-0008 -0.79134E-0007  0.62258E-0007
  0.17500E+0004 -0.29180E+0004  0.51580E-0007  0.12982E-0007  0.26920E-0007
  0.17932E+0004 -0.29180E+0004  0.39130E-0007 -0.47156E-0008  0.31551E-0007
  0.18750E+0004 -0.29178E+0004  0.18535E-0007 -0.36896E-0007  0.42884E-0007
  0.19568E+0004 -0.29177E+0004  0.32275E-0008 -0.66256E-0007  0.58158E-0007
  0.20000E+0004 -0.29176E+0004 -0.23670E-0008 -0.80229E-0007  0.67870E-0007
  0.17500E+0004 -0.29002E+0004  0.49862E-0007  0.91058E-0008  0.31833E-0007
  0.17932E+0004 -0.29001E+0004  0.37852E-0007 -0.81646E-0008  0.36495E-0007
  0.18750E+0004 -0.28999E+0004  0.18321E-0007 -0.39437E-0007  0.47993E-0007
  0.19568E+0004 -0.28997E+0004  0.41921E-0008 -0.67801E-0007  0.63447E-0007
  0.20000E+0004 -0.28996E+0004 -0.81987E-0009 -0.81238E-0007  0.73205E-0007
  0.17500E+0004 -0.28907E+0004  0.48935E-0007  0.71168E-0008  0.34308E-0007
  0.17932E+0004 -0.28906E+0004  0.37165E-0007 -0.99305E-0008  0.38993E-0007
  0.18750E+0004 -0.28904E+0004  0.18198E-0007 -0.40728E-0007  0.50585E-0007
  0.19568E+0004 -0.28902E+0004  0.46673E-0008 -0.68578E-0007  0.66122E-0007
  0.20000E+0004 -0.28901E+0004 -0.60757E-0010 -0.81736E-0007  0.75891E-0007
  0.20000E+0004 -0.29451E+0004 -0.48908E-0008 -0.78520E-0007  0.59203E-0007
  0.20432E+0004 -0.29450E+0004 -0.96024E-0008 -0.92147E-0007  0.69979E-0007
  0.21250E+0004 -0.29449E+0004 -0.13327E-0007 -0.11429E-0006  0.93351E-0007
  0.22068E+0004 -0.29448E+0004 -0.10659E-0007 -0.13122E-0006  0.11968E-0006
  0.22500E+0004 -0.29447E+0004 -0.70391E-0008 -0.13796E-0006  0.13425E-0006
  0.20000E+0004 -0.29356E+0004 -0.40072E-0008 -0.79134E-0007  0.62258E-0007
  0.20432E+0004 -0.29355E+0004 -0.83902E-0008 -0.92464E-0007  0.73055E-0007
  0.21250E+0004 -0.29354E+0004 -0.11623E-0007 -0.11406E-0006  0.96356E-0007
  0.22068E+0004 -0.29352E+0004 -0.87459E-0008 -0.13047E-0006  0.12240E-0006
  0.22500E+0004 -0.29352E+0004 -0.51645E-0008 -0.13696E-0006  0.13671E-0006
  0.20000E+0004 -0.29176E+0004 -0.23670E-0008 -0.80229E-0007  0.67870E-0007
  0.20432E+0004 -0.29175E+0004 -0.61750E-0008 -0.93004E-0007  0.78680E-0007
  0.21250E+0004 -0.29173E+0004 -0.86108E-0008 -0.11358E-0006  0.10176E-0006
  0.22068E+0004 -0.29171E+0004 -0.55125E-0008 -0.12904E-0006  0.12716E-0006
  0.22500E+0004 -0.29170E+0004 -0.21050E-0008 -0.13508E-0006  0.14093E-0006
  0.20000E+0004 -0.28996E+0004 -0.81987E-0009 -0.81238E-0007  0.73205E-0007
  0.20432E+0004 -0.28995E+0004 -0.41235E-0008 -0.93472E-0007  0.83986E-0007
  0.21250E+0004 -0.28993E+0004 -0.59442E-0008 -0.11305E-0006  0.10675E-0006
  0.22068E+0004 -0.28991E+0004 -0.28536E-0008 -0.12760E-0006  0.13136E-0006
  0.22500E+0004 -0.28989E+0004  0.24809E-0009 -0.13320E-0006  0.14452E-0006
  0.20000E+0004 -0.28901E+0004 -0.60757E-0010 -0.81736E-0007  0.75891E-0007
  0.20432E+0004 -0.28900E+0004 -0.31278E-0008 -0.93690E-0007  0.86640E-0007
  0.21250E+0004 -0.28898E+0004 -0.46998E-0008 -0.11276E-0006  0.10919E-0006
  0.22068E+0004 -0.28895E+0004 -0.17049E-0008 -0.12684E-0006  0.13334E-0006
  0.22500E+0004 -0.28894E+0004  0.11855E-0008 -0.13221E-0006  0.14615E-0006
  0.22500E+0004 -0.29447E+0004 -0.70391E-0008 -0.13796E-0006  0.13425E-0006
  0.22932E+0004 -0.29446E+0004 -0.22082E-0008 -0.14316E-0006  0.14889E-0006
  0.23750E+0004 -0.29445E+0004  0.92904E-0008 -0.14894E-0006  0.17579E-0006
  0.24568E+0004 -0.29443E+0004  0.22003E-0007 -0.14964E-0006  0.19959E-0006
  0.25000E+0004 -0.29442E+0004  0.28463E-0007 -0.14809E-0006  0.21019E-0006
  0.22500E+0004 -0.29352E+0004 -0.51645E-0008 -0.13696E-0006  0.13671E-0006
  0.22932E+0004 -0.29351E+0004 -0.48729E-0009 -0.14194E-0006  0.15102E-0006
  0.23750E+0004 -0.29349E+0004  0.10384E-0007 -0.14734E-0006  0.17708E-0006
  0.24568E+0004 -0.29347E+0004  0.22040E-0007 -0.14774E-0006  0.19980E-0006
  0.25000E+0004 -0.29346E+0004  0.27783E-0007 -0.14611E-0006  0.20977E-0006
  0.22500E+0004 -0.29170E+0004 -0.21050E-0008 -0.13508E-0006  0.14093E-0006
  0.22932E+0004 -0.29169E+0004  0.21746E-0008 -0.13963E-0006  0.15454E-0006
  0.23750E+0004 -0.29167E+0004  0.11661E-0007 -0.14437E-0006  0.17892E-0006
  0.24568E+0004 -0.29165E+0004  0.21138E-0007 -0.14426E-0006  0.19953E-0006
  0.25000E+0004 -0.29164E+0004  0.25449E-0007 -0.14243E-0006  0.20827E-0006
  0.22500E+0004 -0.28989E+0004  0.24809E-0009 -0.13320E-0006  0.14452E-0006
  0.22932E+0004 -0.28988E+0004  0.39966E-0008 -0.13736E-0006  0.15737E-0006
  0.23750E+0004 -0.28985E+0004  0.11859E-0007 -0.14145E-0006  0.17994E-0006
  0.24568E+0004 -0.28983E+0004  0.18961E-0007 -0.14086E-0006  0.19837E-0006
  0.25000E+0004 -0.28981E+0004  0.21763E-0007 -0.13885E-0006  0.20585E-0006
  0.22500E+0004 -0.28894E+0004  0.11855E-0008 -0.13221E-0006  0.14615E-0006
  0.22932E+0004 -0.28892E+0004  0.46004E-0008 -0.13616E-0006  0.15857E-0006
  0.23750E+0004 -0.28889E+0004  0.11517E-0007 -0.13994E-0006  0.18014E-0006
  0.24568E+0004 -0.28886E+0004  0.17294E-0007 -0.13913E-0006  0.19739E-0006
  0.25000E+0004 -0.28885E+0004  0.19281E-0007 -0.13701E-0006  0.20421E-0006
  0.25000E+0004 -0.29442E+0004  0.28463E-0007 -0.14809E-0006  0.21019E-0006
  0.25432E+0004 -0.29441E+0004  0.34322E-0007 -0.14534E-0006  0.21898E-0006
  0.26250E+0004 -0.29440E+0004  0.42836E-0007 -0.13732E-0006  0.23005E-0006
  0.27068E+0004 -0.29438E+0004  0.46614E-0007 -0.12619E-0006  0.23266E-0006
  0.27500E+0004 -0.29437E+0004  0.46303E-0007 -0.11930E-0006  0.23045E-0006
  0.25000E+0004 -0.29346E+0004  0.27783E-0007 -0.14611E-0006  0.20977E-0006
  0.25432E+0004 -0.29345E+0004  0.32824E-0007 -0.14329E-0006  0.21789E-0006
  0.26250E+0004 -0.29343E+0004  0.39598E-0007 -0.13516E-0006  0.22766E-0006
  0.27068E+0004 -0.29341E+0004  0.41474E-0007 -0.12395E-0006  0.22904E-0006
  0.27500E+0004 -0.29340E+0004  0.40155E-0007 -0.11710E-0006  0.22624E-0006
  0.25000E+0004 -0.29164E+0004  0.25449E-0007 -0.14243E-0006  0.20827E-0006
  0.25432E+0004 -0.29162E+0004  0.28896E-0007 -0.13947E-0006  0.21511E-0006
  0.26250E+0004 -0.29159E+0004  0.32316E-0007 -0.13118E-0006  0.22244E-0006
  0.27068E+0004 -0.29157E+0004  0.30626E-0007 -0.11998E-0006  0.22154E-0006
  0.27500E+0004 -0.29155E+0004  0.27434E-0007 -0.11319E-0006  0.21767E-0006
  0.25000E+0004 -0.28981E+0004  0.21763E-0007 -0.13885E-0006  0.20585E-0006
  0.25432E+0004 -0.28979E+0004  0.23563E-0007 -0.13575E-0006  0.21141E-0006
  0.26250E+0004 -0.28976E+0004  0.23607E-0007 -0.12733E-0006  0.21634E-0006
  0.27068E+0004 -0.28973E+0004  0.18433E-0007 -0.11614E-0006  0.21327E-0006
  0.27500E+0004 -0.28971E+0004  0.13456E-0007 -0.10941E-0006  0.20841E-0006
  0.25000E+0004 -0.28885E+0004  0.19281E-0007 -0.13701E-0006  0.20421E-0006
  0.25432E+0004 -0.28883E+0004  0.20194E-0007 -0.13384E-0006  0.20910E-0006
  0.26250E+0004 -0.28879E+0004  0.18459E-0007 -0.12538E-0006  0.21279E-0006
  0.27068E+0004 -0.28876E+0004  0.11502E-0007 -0.11414E-0006  0.20861E-0006
  0.27500E+0004 -0.28874E+0004  0.56108E-0008 -0.10752E-0006  0.20326E-0006
  0.27500E+0004 -0.29437E+0004  0.46303E-0007 -0.11930E-0006  0.23045E-0006
  0.27932E+0004 -0.29436E+0004  0.44249E-0007 -0.11197E-0006  0.22567E-0006
  0.28750E+0004 -0.29434E+0004  0.35528E-0007 -0.96760E-0007  0.20995E-0006
  0.29568E+0004 -0.29432E+0004  0.20555E-0007 -0.81062E-0007  0.18615E-0006
  0.30000E+0004 -0.29431E+0004  0.10369E-0007 -0.72866E-0007  0.17078E-0006
  0.27500E+0004 -0.29340E+0004  0.40155E-0007 -0.11710E-0006  0.22624E-0006
  0.27932E+0004 -0.29339E+0004  0.37114E-0007 -0.10971E-0006  0.22093E-0006
  0.28750E+0004 -0.29336E+0004  0.26608E-0007 -0.94741E-0007  0.20442E-0006
  0.29568E+0004 -0.29334E+0004  0.10137E-0007 -0.79102E-0007  0.18017E-0006
  0.30000E+0004 -0.29333E+0004 -0.72030E-0009 -0.70840E-0007  0.16474E-0006
  0.27500E+0004 -0.29155E+0004  0.27434E-0007 -0.11319E-0006  0.21767E-0006
  0.27932E+0004 -0.29154E+0004  0.22575E-0007 -0.10589E-0006  0.21143E-0006
  0.28750E+0004 -0.29151E+0004  0.89123E-0008 -0.91172E-0007  0.19357E-0006
  0.29568E+0004 -0.29148E+0004 -0.10149E-0007 -0.75861E-0007  0.16863E-0006
  0.30000E+0004 -0.29147E+0004 -0.22088E-0007 -0.67786E-0007  0.15312E-0006
  0.27500E+0004 -0.28971E+0004  0.13456E-0007 -0.10941E-0006  0.20841E-0006
  0.27932E+0004 -0.28969E+0004  0.68989E-0008 -0.10220E-0006  0.20132E-0006
  0.28750E+0004 -0.28966E+0004 -0.96248E-0008 -0.87734E-0007  0.18231E-0006
  0.29568E+0004 -0.28962E+0004 -0.30898E-0007 -0.72746E-0007  0.15690E-0006
  0.30000E+0004 -0.28960E+0004 -0.43694E-0007 -0.64859E-0007  0.14140E-0006
  0.27500E+0004 -0.28874E+0004  0.56108E-0008 -0.10752E-0006  0.20326E-0006
  0.27932E+0004 -0.28872E+0004 -0.17773E-0008 -0.10039E-0006  0.19576E-0006
  0.28750E+0004 -0.28868E+0004 -0.19689E-0007 -0.86056E-0007  0.17623E-0006
  0.29568E+0004 -0.28864E+0004 -0.41952E-0007 -0.71227E-0007  0.15064E-0006
  0.30000E+0004 -0.28862E+0004 -0.55072E-0007 -0.63181E-0007  0.13521E-0006
  0.30000E+0004 -0.29431E+0004  0.10369E-0007 -0.72866E-0007  0.17078E-0006
  0.30432E+0004 -0.29430E+0004 -0.12239E-0008 -0.64171E-0007  0.15383E-0006
  0.31250E+0004 -0.29429E+0004 -0.26512E-0007 -0.48992E-0007  0.11818E-0006
  0.32068E+0004 -0.29427E+0004 -0.54976E-0007 -0.34929E-0007  0.79586E-0007
  0.32500E+0004 -0.29426E+0004 -0.70815E-0007 -0.28363E-0007  0.58694E-0007
  0.30000E+0004 -0.29333E+0004 -0.72030E-0009 -0.70840E-0007  0.16474E-0006
  0.30432E+0004 -0.29332E+0004 -0.12863E-0007 -0.62643E-0007  0.14779E-0006
  0.31250E+0004 -0.29330E+0004 -0.38825E-0007 -0.47683E-0007  0.11245E-0006
  0.32068E+0004 -0.29328E+0004 -0.67496E-0007 -0.33804E-0007  0.74503E-0007
  0.32500E+0004 -0.29327E+0004 -0.83233E-0007 -0.27053E-0007  0.54077E-0007
  0.30000E+0004 -0.29147E+0004 -0.22088E-0007 -0.67786E-0007  0.15312E-0006
  0.30432E+0004 -0.29145E+0004 -0.35065E-0007 -0.59804E-0007  0.13629E-0006
  0.31250E+0004 -0.29143E+0004 -0.61965E-0007 -0.45247E-0007  0.10168E-0006
  0.32068E+0004 -0.29141E+0004 -0.90682E-0007 -0.31771E-0007  0.65074E-0007
  0.32500E+0004 -0.29140E+0004 -0.10610E-0006 -0.25224E-0007  0.45545E-0007
  0.30000E+0004 -0.28960E+0004 -0.43694E-0007 -0.64859E-0007  0.14140E-0006
  0.30432E+0004 -0.28959E+0004 -0.57277E-0007 -0.57082E-0007  0.12480E-0006
  0.31250E+0004 -0.28956E+0004 -0.84650E-0007 -0.42919E-0007  0.91085E-0007
  0.32068E+0004 -0.28953E+0004 -0.11295E-0006 -0.29838E-0007  0.55919E-0007
  0.32500E+0004 -0.28952E+0004 -0.12779E-0006 -0.23497E-0007  0.37320E-0007
  0.30000E+0004 -0.28862E+0004 -0.55072E-0007 -0.63181E-0007  0.13521E-0006
  0.30432E+0004 -0.28861E+0004 -0.68920E-0007 -0.55686E-0007  0.11875E-0006
  0.31250E+0004 -0.28858E+0004 -0.96349E-0007 -0.41693E-0007  0.85570E-0007
  0.32068E+0004 -0.28855E+0004 -0.12425E-0006 -0.28870E-0007  0.51201E-0007
  0.32500E+0004 -0.28853E+0004 -0.13874E-0006 -0.23076E-0007  0.33096E-0007
  0.32500E+0004 -0.29426E+0004 -0.70815E-0007 -0.28363E-0007  0.58694E-0007
  0.32932E+0004 -0.29426E+0004 -0.86817E-0007 -0.21635E-0007  0.37886E-0007
  0.33750E+0004 -0.29425E+0004 -0.11723E-0006 -0.10726E-0007 -0.68088E-0009
  0.34568E+0004 -0.29424E+0004 -0.14655E-0006 -0.16098E-0008 -0.36676E-0007
  0.35000E+0004 -0.29424E+0004 -0.16119E-0006  0.24758E-0008 -0.54233E-0007
  0.32500E+0004 -0.29327E+0004 -0.83233E-0007 -0.27053E-0007  0.54077E-0007
  0.32932E+0004 -0.29327E+0004 -0.99058E-0007 -0.20721E-0007  0.33782E-0007
  0.33750E+0004 -0.29326E+0004 -0.12876E-0006 -0.10019E-0007 -0.36637E-0008
  0.34568E+0004 -0.29325E+0004 -0.15699E-0006 -0.10699E-0008 -0.38440E-0007
  0.35000E+0004 -0.29324E+0004 -0.17094E-0006  0.29362E-0008 -0.55336E-0007
  0.32500E+0004 -0.29140E+0004 -0.10610E-0006 -0.25224E-0007  0.45545E-0007
  0.32932E+0004 -0.29139E+0004 -0.12134E-0006 -0.19094E-0007  0.26264E-0007
  0.33750E+0004 -0.29138E+0004 -0.14939E-0006 -0.87443E-0008 -0.90599E-0008
  0.34568E+0004 -0.29136E+0004 -0.17530E-0006 -0.10636E-0009 -0.41584E-0007
  0.35000E+0004 -0.29135E+0004 -0.18781E-0006  0.37540E-0008 -0.57301E-0007
  0.32500E+0004 -0.28952E+0004 -0.12779E-0006 -0.23497E-0007  0.37320E-0007
  0.32932E+0004 -0.28951E+0004 -0.14225E-0006 -0.17557E-0007  0.19067E-0007
  0.33750E+0004 -0.28949E+0004 -0.16825E-0006 -0.75504E-0008 -0.14166E-0007
  0.34568E+0004 -0.28948E+0004 -0.19151E-0006  0.78478E-0009 -0.44540E-0007
  0.35000E+0004 -0.28947E+0004 -0.20244E-0006  0.45033E-0008 -0.59158E-0007
  0.32500E+0004 -0.28853E+0004 -0.13874E-0006 -0.23076E-0007  0.33096E-0007
  0.32932E+0004 -0.28852E+0004 -0.15266E-0006 -0.16801E-0007  0.15388E-0007
  0.33750E+0004 -0.28850E+0004 -0.17742E-0006 -0.69547E-0008 -0.16763E-0007
  0.34568E+0004 -0.28848E+0004 -0.19917E-0006  0.12287E-0008 -0.46054E-0007
  0.35000E+0004 -0.28847E+0004 -0.20922E-0006  0.48735E-0008 -0.60123E-0007
  0.35000E+0004 -0.29424E+0004 -0.16119E-0006  0.24758E-0008 -0.54233E-0007
  0.35432E+0004 -0.29423E+0004 -0.17503E-0006  0.60767E-0008 -0.70492E-0007
  0.36250E+0004 -0.29422E+0004 -0.19879E-0006  0.11607E-0007 -0.97674E-0007
  0.37068E+0004 -0.29422E+0004 -0.21873E-0006  0.15588E-0007 -0.11952E-0006
  0.37500E+0004 -0.29421E+0004 -0.22759E-0006  0.17120E-0007 -0.12887E-0006
  0.35000E+0004 -0.29324E+0004 -0.17094E-0006  0.29362E-0008 -0.55336E-0007
  0.35432E+0004 -0.29324E+0004 -0.18401E-0006  0.64627E-0008 -0.70963E-0007
  0.36250E+0004 -0.29323E+0004 -0.20616E-0006  0.11879E-0007 -0.97006E-0007
  0.37068E+0004 -0.29322E+0004 -0.22435E-0006  0.15766E-0007 -0.11787E-0006
  0.37500E+0004 -0.29321E+0004 -0.23226E-0006  0.17263E-0007 -0.12678E-0006
  0.35000E+0004 -0.29135E+0004 -0.18781E-0006  0.37540E-0008 -0.57301E-0007
  0.35432E+0004 -0.29135E+0004 -0.19932E-0006  0.71468E-0008 -0.71780E-0007
  0.36250E+0004 -0.29134E+0004 -0.21825E-0006  0.12346E-0007 -0.95822E-0007
  0.37068E+0004 -0.29132E+0004 -0.23303E-0006  0.16060E-0007 -0.11501E-0006
  0.37500E+0004 -0.29132E+0004 -0.23912E-0006  0.17483E-0007 -0.12320E-0006
  0.35000E+0004 -0.28947E+0004 -0.20244E-0006  0.45033E-0008 -0.59158E-0007
  0.35432E+0004 -0.28946E+0004 -0.21226E-0006  0.77673E-0008 -0.72590E-0007
  0.36250E+0004 -0.28945E+0004 -0.22782E-0006  0.12756E-0007 -0.94859E-0007
  0.37068E+0004 -0.28943E+0004 -0.23910E-0006  0.16305E-0007 -0.11264E-0006
  0.37500E+0004 -0.28942E+0004 -0.24333E-0006  0.17657E-0007 -0.12027E-0006
  0.35000E+0004 -0.28847E+0004 -0.20922E-0006  0.48735E-0008 -0.60123E-0007
  0.35432E+0004 -0.28846E+0004 -0.21811E-0006  0.80716E-0008 -0.73054E-0007
  0.36250E+0004 -0.28845E+0004 -0.23183E-0006  0.12951E-0007 -0.94485E-0007
  0.37068E+0004 -0.28843E+0004 -0.24124E-0006  0.16413E-0007 -0.11164E-0006
  0.37500E+0004 -0.28842E+0004 -0.24450E-0006  0.17723E-0007 -0.11904E-0006
  0.37500E+0004 -0.29421E+0004 -0.22759E-0006  0.17120E-0007 -0.12887E-0006
  0.37932E+0004 -0.29421E+0004 -0.23522E-0006  0.18319E-0007 -0.13663E-0006
  0.38750E+0004 -0.29420E+0004 -0.24640E-0006  0.19742E-0007 -0.14733E-0006
  0.39568E+0004 -0.29419E+0004 -0.25327E-0006  0.20269E-0007 -0.15296E-0006
  0.40000E+0004 -0.29418E+0004 -0.25526E-0006  0.20263E-0007 -0.15411E-0006
  0.37500E+0004 -0.29321E+0004 -0.23226E-0006  0.17263E-0007 -0.12678E-0006
  0.37932E+0004 -0.29321E+0004 -0.23894E-0006  0.18419E-0007 -0.13416E-0006
  0.38750E+0004 -0.29319E+0004 -0.24833E-0006  0.19789E-0007 -0.14433E-0006
  0.39568E+0004 -0.29318E+0004 -0.25348E-0006  0.20281E-0007 -0.14971E-0006
  0.40000E+0004 -0.29318E+0004 -0.25460E-0006  0.20265E-0007 -0.15084E-0006
  0.37500E+0004 -0.29132E+0004 -0.23912E-0006  0.17483E-0007 -0.12320E-0006
  0.37932E+0004 -0.29131E+0004 -0.24397E-0006  0.18575E-0007 -0.12998E-0006
  0.38750E+0004 -0.29129E+0004 -0.24997E-0006  0.19852E-0007 -0.13942E-0006
  0.39568E+0004 -0.29128E+0004 -0.25190E-0006  0.20282E-0007 -0.14456E-0006
  0.40000E+0004 -0.29127E+0004 -0.25143E-0006  0.20244E-0007 -0.14577E-0006
  0.37500E+0004 -0.28942E+0004 -0.24333E-0006  0.17657E-0007 -0.12027E-0006
  0.37932E+0004 -0.28941E+0004 -0.24635E-0006  0.18690E-0007 -0.12663E-0006
  0.38750E+0004 -0.28939E+0004 -0.24900E-0006  0.19880E-0007 -0.13563E-0006
  0.39568E+0004 -0.28938E+0004 -0.24782E-0006  0.20254E-0007 -0.14086E-0006
  0.40000E+0004 -0.28937E+0004 -0.24581E-0006  0.20196E-0007 -0.14232E-0006
  0.37500E+0004 -0.28842E+0004 -0.24450E-0006  0.17723E-0007 -0.11904E-0006
  0.37932E+0004 -0.28841E+0004 -0.24656E-0006  0.18732E-0007 -0.12523E-0006
  0.38750E+0004 -0.28839E+0004 -0.24747E-0006  0.19881E-0007 -0.13414E-0006
  0.39568E+0004 -0.28837E+0004 -0.24469E-0006  0.20228E-0007 -0.13954E-0006
  0.40000E+0004 -0.28836E+0004 -0.24192E-0006  0.20156E-0007 -0.14120E-0006
  0.40000E+0004 -0.29418E+0004 -0.25526E-0006  0.20263E-0007 -0.15411E-0006
  0.40432E+0004 -0.29418E+0004 -0.25613E-0006  0.20107E-0007 -0.15404E-0006
  0.41250E+0004 -0.29416E+0004 -0.25506E-0006  0.19505E-0007 -0.15112E-0006
  0.42068E+0004 -0.29415E+0004 -0.25073E-0006  0.18660E-0007 -0.14502E-0006
  0.42500E+0004 -0.29415E+0004 -0.24732E-0006  0.18172E-0007 -0.14081E-0006
  0.40000E+0004 -0.29318E+0004 -0.25460E-0006  0.20265E-0007 -0.15084E-0006
  0.40432E+0004 -0.29317E+0004 -0.25465E-0006  0.20098E-0007 -0.15082E-0006
  0.41250E+0004 -0.29316E+0004 -0.25214E-0006  0.19486E-0007 -0.14820E-0006
  0.42068E+0004 -0.29314E+0004 -0.24654E-0006  0.18640E-0007 -0.14264E-0006
  0.42500E+0004 -0.29314E+0004 -0.24254E-0006  0.18158E-0007 -0.13880E-0006
  0.40000E+0004 -0.29127E+0004 -0.25143E-0006  0.20244E-0007 -0.14577E-0006
  0.40432E+0004 -0.29126E+0004 -0.24997E-0006  0.20062E-0007 -0.14598E-0006
  0.41250E+0004 -0.29125E+0004 -0.24483E-0006  0.19434E-0007 -0.14416E-0006
  0.42068E+0004 -0.29123E+0004 -0.23696E-0006  0.18588E-0007 -0.13985E-0006
  0.42500E+0004 -0.29122E+0004 -0.23191E-0006  0.18111E-0007 -0.13682E-0006
  0.40000E+0004 -0.28937E+0004 -0.24581E-0006  0.20196E-0007 -0.14232E-0006
  0.40432E+0004 -0.28936E+0004 -0.24292E-0006  0.20002E-0007 -0.14292E-0006
  0.41250E+0004 -0.28934E+0004 -0.23532E-0006  0.19364E-0007 -0.14219E-0006
  0.42068E+0004 -0.28932E+0004 -0.22538E-0006  0.18524E-0007 -0.13938E-0006
  0.42500E+0004 -0.28931E+0004 -0.21939E-0006  0.18053E-0007 -0.13728E-0006
  0.40000E+0004 -0.28836E+0004 -0.24192E-0006  0.20156E-0007 -0.14120E-0006
  0.40432E+0004 -0.28835E+0004 -0.23830E-0006  0.19961E-0007 -0.14207E-0006
  0.41250E+0004 -0.28833E+0004 -0.22949E-0006  0.19319E-0007 -0.14201E-0006
  0.42068E+0004 -0.28831E+0004 -0.21854E-0006  0.18483E-0007 -0.14009E-0006
  0.42500E+0004 -0.28830E+0004 -0.21210E-0006  0.18010E-0007 -0.13854E-0006
  0.42500E+0004 -0.29415E+0004 -0.24732E-0006  0.18172E-0007 -0.14081E-0006
  0.42932E+0004 -0.29414E+0004 -0.24321E-0006  0.17693E-0007 -0.13598E-0006
  0.43750E+0004 -0.29413E+0004 -0.23382E-0006  0.16840E-0007 -0.12562E-0006
  0.44568E+0004 -0.29413E+0004 -0.22274E-0006  0.16149E-0007 -0.11413E-0006
  0.45000E+0004 -0.29412E+0004 -0.21639E-0006  0.15876E-0007 -0.10782E-0006
  0.42500E+0004 -0.29314E+0004 -0.24254E-0006  0.18158E-0007 -0.13880E-0006
  0.42932E+0004 -0.29313E+0004 -0.23789E-0006  0.17675E-0007 -0.13440E-0006
  0.43750E+0004 -0.29312E+0004 -0.22763E-0006  0.16831E-0007 -0.12499E-0006
  0.44568E+0004 -0.29311E+0004 -0.21587E-0006  0.16152E-0007 -0.11459E-0006
  0.45000E+0004 -0.29311E+0004 -0.20923E-0006  0.15885E-0007 -0.10889E-0006
  0.42500E+0004 -0.29122E+0004 -0.23191E-0006  0.18111E-0007 -0.13682E-0006
  0.42932E+0004 -0.29122E+0004 -0.22632E-0006  0.17636E-0007 -0.13334E-0006
  0.43750E+0004 -0.29120E+0004 -0.21456E-0006  0.16811E-0007 -0.12588E-0006
  0.44568E+0004 -0.29119E+0004 -0.20167E-0006  0.16155E-0007 -0.11768E-0006
  0.45000E+0004 -0.29118E+0004 -0.19457E-0006  0.15903E-0007 -0.11322E-0006
  0.42500E+0004 -0.28931E+0004 -0.21939E-0006  0.18053E-0007 -0.13728E-0006
  0.42932E+0004 -0.28930E+0004 -0.21298E-0006  0.17588E-0007 -0.13483E-0006
  0.43750E+0004 -0.28928E+0004 -0.19993E-0006  0.16786E-0007 -0.12953E-0006
  0.44568E+0004 -0.28927E+0004 -0.18612E-0006  0.16157E-0007 -0.12368E-0006
  0.45000E+0004 -0.28926E+0004 -0.17867E-0006  0.15919E-0007 -0.12051E-0006
  0.42500E+0004 -0.28830E+0004 -0.21210E-0006  0.18010E-0007 -0.13854E-0006
  0.42932E+0004 -0.28829E+0004 -0.20529E-0006  0.17559E-0007 -0.13667E-0006
  0.43750E+0004 -0.28827E+0004 -0.19166E-0006  0.16771E-0007 -0.13256E-0006
  0.44568E+0004 -0.28825E+0004 -0.17745E-0006  0.16156E-0007 -0.12800E-0006
  0.45000E+0004 -0.28824E+0004 -0.16986E-0006  0.15925E-0007 -0.12554E-0006
  0.45000E+0004 -0.29412E+0004 -0.21639E-0006  0.15876E-0007 -0.10782E-0006
  0.45432E+0004 -0.29412E+0004 -0.20976E-0006  0.15669E-0007 -0.10140E-0006
  0.46250E+0004 -0.29410E+0004 -0.19672E-0006  0.15486E-0007 -0.89245E-0007
  0.47068E+0004 -0.29409E+0004 -0.18338E-0006  0.15566E-0007 -0.77362E-0007
  0.47500E+0004 -0.29409E+0004 -0.17635E-0006  0.15709E-0007 -0.71316E-0007
  0.45000E+0004 -0.29311E+0004 -0.20923E-0006  0.15885E-0007 -0.10889E-0006
  0.45432E+0004 -0.29310E+0004 -0.20237E-0006  0.15686E-0007 -0.10312E-0006
  0.46250E+0004 -0.29309E+0004 -0.18900E-0006  0.15517E-0007 -0.92229E-0007
  0.47068E+0004 -0.29307E+0004 -0.17548E-0006  0.15611E-0007 -0.81636E-0007
  0.47500E+0004 -0.29307E+0004 -0.16841E-0006  0.15762E-0007 -0.76266E-0007
  0.45000E+0004 -0.29118E+0004 -0.19457E-0006  0.15903E-0007 -0.11322E-0006
  0.45432E+0004 -0.29117E+0004 -0.18734E-0006  0.15718E-0007 -0.10872E-0006
  0.46250E+0004 -0.29116E+0004 -0.17350E-0006  0.15575E-0007 -0.10030E-0006
  0.47068E+0004 -0.29114E+0004 -0.15979E-0006  0.15696E-0007 -0.92220E-0007
  0.47500E+0004 -0.29113E+0004 -0.15271E-0006  0.15861E-0007 -0.88159E-0007
  0.45000E+0004 -0.28926E+0004 -0.17867E-0006  0.15919E-0007 -0.12051E-0006
  0.45432E+0004 -0.28925E+0004 -0.17118E-0006  0.15748E-0007 -0.11735E-0006
  0.46250E+0004 -0.28923E+0004 -0.15706E-0006  0.15632E-0007 -0.11149E-0006
  0.47068E+0004 -0.28921E+0004 -0.14335E-0006  0.15779E-0007 -0.10597E-0006
  0.47500E+0004 -0.28920E+0004 -0.13636E-0006  0.15957E-0007 -0.10324E-0006
  0.45000E+0004 -0.28824E+0004 -0.16986E-0006  0.15925E-0007 -0.12554E-0006
  0.45432E+0004 -0.28823E+0004 -0.16228E-0006  0.15762E-0007 -0.12310E-0006
  0.46250E+0004 -0.28821E+0004 -0.14810E-0006  0.15662E-0007 -0.11861E-0006
  0.47068E+0004 -0.28819E+0004 -0.13446E-0006  0.15821E-0007 -0.11446E-0006
  0.47500E+0004 -0.28818E+0004 -0.12756E-0006  0.16001E-0007 -0.11243E-0006
  0.47500E+0004 -0.29409E+0004 -0.17635E-0006  0.15709E-0007 -0.71316E-0007
  0.47932E+0004 -0.29408E+0004 -0.16936E-0006  0.15914E-0007 -0.65474E-0007
  0.48750E+0004 -0.29406E+0004 -0.15647E-0006  0.16446E-0007 -0.55048E-0007
  0.49568E+0004 -0.29405E+0004 -0.14426E-0006  0.17111E-0007 -0.45574E-0007
  0.50000E+0004 -0.29404E+0004 -0.13817E-0006  0.17489E-0007 -0.40993E-0007
  0.47500E+0004 -0.29307E+0004 -0.16841E-0006  0.15762E-0007 -0.76266E-0007
  0.47932E+0004 -0.29306E+0004 -0.16142E-0006  0.15974E-0007 -0.71106E-0007
  0.48750E+0004 -0.29304E+0004 -0.14860E-0006  0.16521E-0007 -0.61934E-0007
  0.49568E+0004 -0.29302E+0004 -0.13655E-0006  0.17201E-0007 -0.53655E-0007
  0.50000E+0004 -0.29301E+0004 -0.13057E-0006  0.17589E-0007 -0.49669E-0007
  0.47500E+0004 -0.29113E+0004 -0.15271E-0006  0.15861E-0007 -0.88159E-0007
  0.47932E+0004 -0.29112E+0004 -0.14578E-0006  0.16086E-0007 -0.84313E-0007
  0.48750E+0004 -0.29110E+0004 -0.13320E-0006  0.16658E-0007 -0.77548E-0007
  0.49568E+0004 -0.29107E+0004 -0.12157E-0006  0.17363E-0007 -0.71549E-0007
  0.50000E+0004 -0.29106E+0004 -0.11587E-0006  0.17765E-0007 -0.68693E-0007
  0.47500E+0004 -0.28920E+0004 -0.13636E-0006  0.15957E-0007 -0.10324E-0006
  0.47932E+0004 -0.28918E+0004 -0.12957E-0006  0.16194E-0007 -0.10072E-0006
  0.48750E+0004 -0.28915E+0004 -0.11740E-0006  0.16787E-0007 -0.96382E-0007
  0.49568E+0004 -0.28912E+0004 -0.10632E-0006  0.17511E-0007 -0.92663E-0007
  0.50000E+0004 -0.28911E+0004 -0.10096E-0006  0.17924E-0007 -0.90932E-0007
  0.47500E+0004 -0.28818E+0004 -0.12756E-0006  0.16001E-0007 -0.11243E-0006
  0.47932E+0004 -0.28816E+0004 -0.12087E-0006  0.16247E-0007 -0.11062E-0006
  0.48750E+0004 -0.28813E+0004 -0.10897E-0006  0.16851E-0007 -0.10755E-0006
  0.49568E+0004 -0.28810E+0004 -0.98243E-0007  0.17583E-0007 -0.10503E-0006
  0.50000E+0004 -0.28808E+0004 -0.93085E-0007  0.17996E-0007 -0.10388E-0006
  0.50000E+0004 -0.29404E+0004 -0.13817E-0006  0.17489E-0007 -0.40993E-0007
  0.50432E+0004 -0.29403E+0004 -0.13236E-0006  0.17878E-0007 -0.36728E-0007
  0.51250E+0004 -0.29401E+0004 -0.12219E-0006  0.18581E-0007 -0.29471E-0007
  0.52068E+0004 -0.29400E+0004 -0.11325E-0006  0.19182E-0007 -0.23319E-0007
  0.52500E+0004 -0.29399E+0004 -0.10907E-0006  0.19425E-0007 -0.20504E-0007
  0.50000E+0004 -0.29301E+0004 -0.13057E-0006  0.17589E-0007 -0.49669E-0007
  0.50432E+0004 -0.29300E+0004 -0.12490E-0006  0.17985E-0007 -0.45977E-0007
  0.51250E+0004 -0.29298E+0004 -0.11502E-0006  0.18706E-0007 -0.39722E-0007
  0.52068E+0004 -0.29296E+0004 -0.10643E-0006  0.19326E-0007 -0.34456E-0007
  0.52500E+0004 -0.29295E+0004 -0.10244E-0006  0.19582E-0007 -0.32054E-0007
  0.50000E+0004 -0.29106E+0004 -0.11587E-0006  0.17765E-0007 -0.68693E-0007
  0.50432E+0004 -0.29105E+0004 -0.11050E-0006  0.18173E-0007 -0.66092E-0007
  0.51250E+0004 -0.29102E+0004 -0.10128E-0006  0.18922E-0007 -0.61731E-0007
  0.52068E+0004 -0.29099E+0004 -0.93400E-0007  0.19571E-0007 -0.58133E-0007
  0.52500E+0004 -0.29098E+0004 -0.89803E-0007  0.19845E-0007 -0.56508E-0007
  0.50000E+0004 -0.28911E+0004 -0.10096E-0006  0.17924E-0007 -0.90932E-0007
  0.50432E+0004 -0.28909E+0004 -0.95958E-0007  0.18342E-0007 -0.89412E-0007
  0.51250E+0004 -0.28906E+0004 -0.87481E-0007  0.19110E-0007 -0.86925E-0007
  0.52068E+0004 -0.28903E+0004 -0.80406E-0007  0.19779E-0007 -0.84966E-0007
  0.52500E+0004 -0.28901E+0004 -0.77240E-0007  0.20066E-0007 -0.84099E-0007
  0.50000E+0004 -0.28808E+0004 -0.93085E-0007  0.17996E-0007 -0.10388E-0006
  0.50432E+0004 -0.28806E+0004 -0.88295E-0007  0.18422E-0007 -0.10293E-0006
  0.51250E+0004 -0.28803E+0004 -0.80252E-0007  0.19197E-0007 -0.10141E-0006
  0.52068E+0004 -0.28799E+0004 -0.73631E-0007  0.19874E-0007 -0.10030E-0006
  0.52500E+0004 -0.28797E+0004 -0.70706E-0007  0.20164E-0007 -0.99824E-0007
  0.52500E+0004 -0.29399E+0004 -0.10907E-0006  0.19425E-0007 -0.20504E-0007
  0.52932E+0004 -0.29398E+0004 -0.10528E-0006  0.19615E-0007 -0.17974E-0007
  0.53750E+0004 -0.29397E+0004 -0.99147E-0007  0.19761E-0007 -0.13938E-0007
  0.54568E+0004 -0.29395E+0004 -0.94406E-0007  0.19593E-0007 -0.10863E-0007
  0.55000E+0004 -0.29394E+0004 -0.92455E-0007  0.19353E-0007 -0.95907E-0008
  0.52500E+0004 -0.29295E+0004 -0.10244E-0006  0.19582E-0007 -0.32054E-0007
  0.52932E+0004 -0.29294E+0004 -0.98852E-0007  0.19782E-0007 -0.29899E-0007
  0.53750E+0004 -0.29292E+0004 -0.93119E-0007  0.19952E-0007 -0.26465E-0007
  0.54568E+0004 -0.29291E+0004 -0.88791E-0007  0.19810E-0007 -0.23859E-0007
  0.55000E+0004 -0.29290E+0004 -0.87061E-0007  0.19588E-0007 -0.22778E-0007
  0.52500E+0004 -0.29098E+0004 -0.89803E-0007  0.19845E-0007 -0.56508E-0007
  0.52932E+0004 -0.29097E+0004 -0.86630E-0007  0.20062E-0007 -0.55052E-0007
  0.53750E+0004 -0.29095E+0004 -0.81690E-0007  0.20270E-0007 -0.52735E-0007
  0.54568E+0004 -0.29093E+0004 -0.78170E-0007  0.20172E-0007 -0.50990E-0007
  0.55000E+0004 -0.29092E+0004 -0.76865E-0007  0.19975E-0007 -0.50254E-0007
  0.52500E+0004 -0.28901E+0004 -0.77240E-0007  0.20066E-0007 -0.84099E-0007
  0.52932E+0004 -0.28900E+0004 -0.74511E-0007  0.20296E-0007 -0.83323E-0007
  0.53750E+0004 -0.28897E+0004 -0.70409E-0007  0.20532E-0007 -0.82083E-0007
  0.54568E+0004 -0.28895E+0004 -0.67722E-0007  0.20466E-0007 -0.81155E-0007
  0.55000E+0004 -0.28893E+0004 -0.66848E-0007  0.20289E-0007 -0.80742E-0007
  0.52500E+0004 -0.28797E+0004 -0.70706E-0007  0.20164E-0007 -0.99824E-0007
  0.52932E+0004 -0.28796E+0004 -0.68221E-0007  0.20400E-0007 -0.99395E-0007
  0.53750E+0004 -0.28793E+0004 -0.64576E-0007  0.20647E-0007 -0.98704E-0007
  0.54568E+0004 -0.28790E+0004 -0.62335E-0007  0.20594E-0007 -0.98187E-0007
  0.55000E+0004 -0.28789E+0004 -0.61690E-0007  0.20426E-0007 -0.97933E-0007
  0.55000E+0004 -0.29394E+0004 -0.92455E-0007  0.19353E-0007 -0.95907E-0008
  0.55432E+0004 -0.29394E+0004 -0.90881E-0007  0.19019E-0007 -0.85422E-0008
  0.56250E+0004 -0.29393E+0004 -0.88860E-0007  0.18069E-0007 -0.71051E-0008
  0.57068E+0004 -0.29392E+0004 -0.87995E-0007  0.16719E-0007 -0.63095E-0008
  0.57500E+0004 -0.29391E+0004 -0.87952E-0007  0.15838E-0007 -0.60935E-0008
  0.55000E+0004 -0.29290E+0004 -0.87061E-0007  0.19588E-0007 -0.22778E-0007
  0.55432E+0004 -0.29289E+0004 -0.85713E-0007  0.19269E-0007 -0.21882E-0007
  0.56250E+0004 -0.29288E+0004 -0.84126E-0007  0.18351E-0007 -0.20635E-0007
  0.57068E+0004 -0.29287E+0004 -0.83706E-0007  0.17037E-0007 -0.19914E-0007
  0.57500E+0004 -0.29286E+0004 -0.83901E-0007  0.16176E-0007 -0.19691E-0007
  0.55000E+0004 -0.29092E+0004 -0.76865E-0007  0.19975E-0007 -0.50254E-0007
  0.55432E+0004 -0.29091E+0004 -0.75950E-0007  0.19682E-0007 -0.49631E-0007
  0.56250E+0004 -0.29089E+0004 -0.75178E-0007  0.18819E-0007 -0.48708E-0007
  0.57068E+0004 -0.29087E+0004 -0.75582E-0007  0.17564E-0007 -0.48088E-0007
  0.57500E+0004 -0.29087E+0004 -0.76215E-0007  0.16737E-0007 -0.47830E-0007
  0.55000E+0004 -0.28893E+0004 -0.66848E-0007  0.20289E-0007 -0.80742E-0007
  0.55432E+0004 -0.28892E+0004 -0.66365E-0007  0.20017E-0007 -0.80365E-0007
  0.56250E+0004 -0.28890E+0004 -0.66396E-0007  0.19199E-0007 -0.79716E-0007
  0.57068E+0004 -0.28888E+0004 -0.67595E-0007  0.17994E-0007 -0.79147E-0007
  0.57500E+0004 -0.28887E+0004 -0.68643E-0007  0.17196E-0007 -0.78827E-0007
  0.55000E+0004 -0.28789E+0004 -0.61690E-0007  0.20426E-0007 -0.97933E-0007
  0.55432E+0004 -0.28788E+0004 -0.61434E-0007  0.20163E-0007 -0.97676E-0007
  0.56250E+0004 -0.28785E+0004 -0.61881E-0007  0.19365E-0007 -0.97152E-0007
  0.57068E+0004 -0.28783E+0004 -0.63483E-0007  0.18183E-0007 -0.96589E-0007
  0.57500E+0004 -0.28782E+0004 -0.64740E-0007  0.17399E-0007 -0.96226E-0007
  0.57500E+0004 -0.29391E+0004 -0.87952E-0007  0.15838E-0007 -0.60935E-0008
  0.57932E+0004 -0.29390E+0004 -0.88152E-0007  0.14863E-0007 -0.60130E-0008
  0.58750E+0004 -0.29389E+0004 -0.89106E-0007  0.12721E-0007 -0.60790E-0008
  0.59568E+0004 -0.29388E+0004 -0.90597E-0007  0.10262E-0007 -0.62878E-0008
  0.60000E+0004 -0.29387E+0004 -0.91512E-0007  0.88478E-0008 -0.63879E-0008
  0.57500E+0004 -0.29286E+0004 -0.83901E-0007  0.16176E-0007 -0.19691E-0007
  0.57932E+0004 -0.29285E+0004 -0.84345E-0007  0.15220E-0007 -0.19583E-0007
  0.58750E+0004 -0.29284E+0004 -0.85774E-0007  0.13117E-0007 -0.19522E-0007
  0.59568E+0004 -0.29282E+0004 -0.87765E-0007  0.10697E-0007 -0.19529E-0007
  0.60000E+0004 -0.29281E+0004 -0.88954E-0007  0.93014E-0008 -0.19493E-0007
  0.57500E+0004 -0.29087E+0004 -0.76215E-0007  0.16737E-0007 -0.47830E-0007
  0.57932E+0004 -0.29086E+0004 -0.77103E-0007  0.15816E-0007 -0.47646E-0007
  0.58750E+0004 -0.29084E+0004 -0.79390E-0007  0.13779E-0007 -0.47302E-0007
  0.59568E+0004 -0.29082E+0004 -0.82278E-0007  0.11427E-0007 -0.46877E-0007
  0.60000E+0004 -0.29081E+0004 -0.83958E-0007  0.10067E-0007 -0.46558E-0007
  0.57500E+0004 -0.28887E+0004 -0.68643E-0007  0.17196E-0007 -0.78827E-0007
  0.57932E+0004 -0.28886E+0004 -0.69948E-0007  0.16305E-0007 -0.78540E-0007
  0.58750E+0004 -0.28884E+0004 -0.73033E-0007  0.14329E-0007 -0.77859E-0007
  0.59568E+0004 -0.28881E+0004 -0.76745E-0007  0.12039E-0007 -0.76947E-0007
  0.60000E+0004 -0.28880E+0004 -0.78873E-0007  0.10713E-0007 -0.76315E-0007
  0.57500E+0004 -0.28782E+0004 -0.64740E-0007  0.17399E-0007 -0.96226E-0007
  0.57932E+0004 -0.28781E+0004 -0.66255E-0007  0.16521E-0007 -0.95875E-0007
  0.58750E+0004 -0.28778E+0004 -0.69733E-0007  0.14574E-0007 -0.94996E-0007
  0.59568E+0004 -0.28775E+0004 -0.73849E-0007  0.12315E-0007 -0.93807E-0007
  0.60000E+0004 -0.28774E+0004 -0.76195E-0007  0.11006E-0007 -0.92998E-0007
  0.60000E+0004 -0.29387E+0004 -0.91512E-0007  0.88478E-0008 -0.63879E-0008
  0.60432E+0004 -0.29386E+0004 -0.92447E-0007  0.73836E-0008 -0.64779E-0008
  0.61250E+0004 -0.29384E+0004 -0.94156E-0007  0.44658E-0008 -0.64143E-0008
  0.62068E+0004 -0.29382E+0004 -0.95503E-0007  0.14624E-0008 -0.58579E-0008
  0.62500E+0004 -0.29381E+0004 -0.95968E-0007 -0.13297E-0009 -0.53011E-0008
  0.60000E+0004 -0.29281E+0004 -0.88954E-0007  0.93014E-0008 -0.19493E-0007
  0.60432E+0004 -0.29280E+0004 -0.90171E-0007  0.78573E-0008 -0.19444E-0007
  0.61250E+0004 -0.29278E+0004 -0.92443E-0007  0.49740E-0008 -0.19076E-0007
  0.62068E+0004 -0.29276E+0004 -0.94390E-0007  0.20014E-0008 -0.18180E-0007
  0.62500E+0004 -0.29274E+0004 -0.95187E-0007  0.41931E-0009 -0.17432E-0007
  0.60000E+0004 -0.29081E+0004 -0.83958E-0007  0.10067E-0007 -0.46558E-0007
  0.60432E+0004 -0.29079E+0004 -0.85680E-0007  0.86590E-0008 -0.46220E-0007
  0.61250E+0004 -0.29076E+0004 -0.88953E-0007  0.58392E-0008 -0.45225E-0007
  0.62068E+0004 -0.29073E+0004 -0.91975E-0007  0.29245E-0008 -0.43636E-0007
  0.62500E+0004 -0.29072E+0004 -0.93366E-0007  0.13690E-0008 -0.42497E-0007
  0.60000E+0004 -0.28880E+0004 -0.78873E-0007  0.10713E-0007 -0.76315E-0007
  0.60432E+0004 -0.28878E+0004 -0.81056E-0007  0.93379E-0008 -0.75658E-0007
  0.61250E+0004 -0.28875E+0004 -0.85244E-0007  0.65797E-0008 -0.73980E-0007
  0.62068E+0004 -0.28871E+0004 -0.89246E-0007  0.37226E-0008 -0.71638E-0007
  0.62500E+0004 -0.28869E+0004 -0.91182E-0007  0.21945E-0008 -0.70075E-0007
  0.60000E+0004 -0.28774E+0004 -0.76195E-0007  0.11006E-0007 -0.92998E-0007
  0.60432E+0004 -0.28772E+0004 -0.78602E-0007  0.96481E-0008 -0.92163E-0007
  0.61250E+0004 -0.28768E+0004 -0.83234E-0007  0.69216E-0008 -0.90105E-0007
  0.62068E+0004 -0.28765E+0004 -0.87714E-0007  0.40949E-0008 -0.87346E-0007
  0.62500E+0004 -0.28763E+0004 -0.89916E-0007  0.25814E-0008 -0.85549E-0007
  0.62500E+0004 -0.29381E+0004 -0.95968E-0007 -0.13297E-0009 -0.53011E-0008
  0.62932E+0004 -0.29380E+0004 -0.96186E-0007 -0.17001E-0008 -0.45572E-0008
  0.63750E+0004 -0.29377E+0004 -0.95817E-0007 -0.45815E-0008 -0.24436E-0008
  0.64568E+0004 -0.29374E+0004 -0.94159E-0007 -0.72373E-0008  0.76251E-0009
  0.65000E+0004 -0.29373E+0004 -0.92687E-0007 -0.85192E-0008  0.29279E-0008
  0.62500E+0004 -0.29274E+0004 -0.95187E-0007  0.41931E-0009 -0.17432E-0007
  0.62932E+0004 -0.29273E+0004 -0.95747E-0007 -0.11346E-0008 -0.16505E-0007
  0.63750E+0004 -0.29270E+0004 -0.96056E-0007 -0.39982E-0008 -0.14031E-0007
  0.64568E+0004 -0.29266E+0004 -0.95110E-0007 -0.66442E-0008 -0.10456E-0007
  0.65000E+0004 -0.29265E+0004 -0.94025E-0007 -0.79250E-0008 -0.80926E-0008
  0.62500E+0004 -0.29072E+0004 -0.93366E-0007  0.13690E-0008 -0.42497E-0007
  0.62932E+0004 -0.29070E+0004 -0.94542E-0007 -0.15990E-0009 -0.41198E-0007
  0.63750E+0004 -0.29066E+0004 -0.96073E-0007 -0.29869E-0008 -0.37989E-0007
  0.64568E+0004 -0.29062E+0004 -0.96421E-0007 -0.56098E-0008 -0.33666E-0007
  0.65000E+0004 -0.29060E+0004 -0.96042E-0007 -0.68860E-0008 -0.30900E-0007
  0.62500E+0004 -0.28869E+0004 -0.91182E-0007  0.21945E-0008 -0.70075E-0007
  0.62932E+0004 -0.28867E+0004 -0.92924E-0007  0.69172E-0009 -0.68376E-0007
  0.63750E+0004 -0.28862E+0004 -0.95587E-0007 -0.20946E-0008 -0.64376E-0007
  0.64568E+0004 -0.28857E+0004 -0.97145E-0007 -0.46888E-0008 -0.59248E-0007
  0.65000E+0004 -0.28854E+0004 -0.97432E-0007 -0.59564E-0008 -0.56050E-0007
  0.62500E+0004 -0.28763E+0004 -0.89916E-0007  0.25814E-0008 -0.85549E-0007
  0.62932E+0004 -0.28760E+0004 -0.91936E-0007  0.10930E-0008 -0.83627E-0007
  0.63750E+0004 -0.28754E+0004 -0.95155E-0007 -0.16704E-0008 -0.79192E-0007
  0.64568E+0004 -0.28749E+0004 -0.97314E-0007 -0.42470E-0008 -0.73619E-0007
  0.65000E+0004 -0.28746E+0004 -0.97934E-0007 -0.55083E-0008 -0.70183E-0007
  0.65000E+0004 -0.29373E+0004 -0.92687E-0007 -0.85192E-0008  0.29279E-0008
  0.65432E+0004 -0.29371E+0004 -0.90748E-0007 -0.96874E-0008  0.54281E-0008
  0.66250E+0004 -0.29368E+0004 -0.85732E-0007 -0.11571E-0007  0.11166E-0007
  0.67068E+0004 -0.29364E+0004 -0.78814E-0007 -0.12937E-0007  0.18290E-0007
  0.67500E+0004 -0.29362E+0004 -0.74381E-0007 -0.13425E-0007  0.22580E-0007
  0.65000E+0004 -0.29265E+0004 -0.94025E-0007 -0.79250E-0008 -0.80926E-0008
  0.65432E+0004 -0.29263E+0004 -0.92479E-0007 -0.90946E-0008 -0.54058E-0008
  0.66250E+0004 -0.29258E+0004 -0.88221E-0007 -0.10989E-0007  0.69130E-0009
  0.67068E+0004 -0.29254E+0004 -0.82064E-0007 -0.12377E-0007  0.81779E-0008
  0.67500E+0004 -0.29252E+0004 -0.78028E-0007 -0.12882E-0007  0.12663E-0007
  0.65000E+0004 -0.29060E+0004 -0.96042E-0007 -0.68860E-0008 -0.30900E-0007
  0.65432E+0004 -0.29057E+0004 -0.95218E-0007 -0.80540E-0008 -0.27837E-0007
  0.66250E+0004 -0.29051E+0004 -0.92357E-0007 -0.99624E-0008 -0.21014E-0007
  0.67068E+0004 -0.29046E+0004 -0.87619E-0007 -0.11383E-0007 -0.12798E-0007
  0.67500E+0004 -0.29043E+0004 -0.84329E-0007 -0.11915E-0007 -0.79196E-0008
  0.65000E+0004 -0.28854E+0004 -0.97432E-0007 -0.59564E-0008 -0.56050E-0007
  0.65432E+0004 -0.28851E+0004 -0.97292E-0007 -0.71185E-0008 -0.52582E-0007
  0.66250E+0004 -0.28844E+0004 -0.95768E-0007 -0.90308E-0008 -0.44985E-0007
  0.67068E+0004 -0.28838E+0004 -0.92405E-0007 -0.10473E-0007 -0.35992E-0007
  0.67500E+0004 -0.28835E+0004 -0.89845E-0007 -0.11025E-0007 -0.30698E-0007
  0.65000E+0004 -0.28746E+0004 -0.97934E-0007 -0.55083E-0008 -0.70183E-0007
  0.65432E+0004 -0.28742E+0004 -0.98138E-0007 -0.66658E-0008 -0.66494E-0007
  0.66250E+0004 -0.28735E+0004 -0.97289E-0007 -0.85764E-0008 -0.58471E-0007
  0.67068E+0004 -0.28728E+0004 -0.94629E-0007 -0.10026E-0007 -0.49054E-0007
  0.67500E+0004 -0.28724E+0004 -0.92446E-0007 -0.10586E-0007 -0.43532E-0007
  0.67500E+0004 -0.29362E+0004 -0.74381E-0007 -0.13425E-0007  0.22580E-0007
  0.67932E+0004 -0.29360E+0004 -0.69392E-0007 -0.13738E-0007  0.27239E-0007
  0.68750E+0004 -0.29356E+0004 -0.58455E-0007 -0.13825E-0007  0.36988E-0007
  0.69568E+0004 -0.29352E+0004 -0.45633E-0007 -0.13220E-0007  0.47861E-0007
  0.70000E+0004 -0.29350E+0004 -0.38178E-0007 -0.12612E-0007  0.53946E-0007
  0.67500E+0004 -0.29252E+0004 -0.78028E-0007 -0.12882E-0007  0.12663E-0007
  0.67932E+0004 -0.29250E+0004 -0.73430E-0007 -0.13214E-0007  0.17515E-0007
  0.68750E+0004 -0.29245E+0004 -0.63209E-0007 -0.13347E-0007  0.27642E-0007
  0.69568E+0004 -0.29240E+0004 -0.51050E-0007 -0.12798E-0007  0.38916E-0007
  0.70000E+0004 -0.29238E+0004 -0.43915E-0007 -0.12224E-0007  0.45227E-0007
  0.67500E+0004 -0.29043E+0004 -0.84329E-0007 -0.11915E-0007 -0.79196E-0008
  0.67932E+0004 -0.29040E+0004 -0.80473E-0007 -0.12277E-0007 -0.26865E-0008
  0.68750E+0004 -0.29034E+0004 -0.71617E-0007 -0.12486E-0007  0.81907E-0008
  0.69568E+0004 -0.29028E+0004 -0.60743E-0007 -0.12032E-0007  0.20253E-0007
  0.70000E+0004 -0.29025E+0004 -0.54238E-0007 -0.11518E-0007  0.27005E-0007
  0.67500E+0004 -0.28835E+0004 -0.89845E-0007 -0.11025E-0007 -0.30698E-0007
  0.67932E+0004 -0.28831E+0004 -0.86720E-0007 -0.11411E-0007 -0.25063E-0007
  0.68750E+0004 -0.28823E+0004 -0.79229E-0007 -0.11683E-0007 -0.13401E-0007
  0.69568E+0004 -0.28816E+0004 -0.69661E-0007 -0.11310E-0007 -0.51952E-0009
  0.70000E+0004 -0.28812E+0004 -0.63809E-0007 -0.10847E-0007  0.66864E-0008
  0.67500E+0004 -0.28724E+0004 -0.92446E-0007 -0.10586E-0007 -0.43532E-0007
  0.67932E+0004 -0.28720E+0004 -0.89699E-0007 -0.10982E-0007 -0.37679E-0007
  0.68750E+0004 -0.28712E+0004 -0.82922E-0007 -0.11281E-0007 -0.25592E-0007
  0.69568E+0004 -0.28704E+0004 -0.74048E-0007 -0.10946E-0007 -0.12271E-0007
  0.70000E+0004 -0.28700E+0004 -0.68545E-0007 -0.10506E-0007 -0.48218E-0008
  0.70000E+0004 -0.29350E+0004 -0.38178E-0007 -0.12612E-0007  0.53946E-0007
  0.70432E+0004 -0.29347E+0004 -0.30278E-0007 -0.11809E-0007  0.60254E-0007
  0.71250E+0004 -0.29343E+0004 -0.14261E-0007 -0.97424E-0008  0.72571E-0007
  0.72068E+0004 -0.29339E+0004  0.28610E-0008 -0.69986E-0008  0.85134E-0007
  0.72500E+0004 -0.29336E+0004  0.12193E-0007 -0.52898E-0008  0.91702E-0007
  0.70000E+0004 -0.29238E+0004 -0.43915E-0007 -0.12224E-0007  0.45227E-0007
  0.70432E+0004 -0.29235E+0004 -0.36313E-0007 -0.11457E-0007  0.51766E-0007
  0.71250E+0004 -0.29230E+0004 -0.20785E-0007 -0.94660E-0008  0.64558E-0007
  0.72068E+0004 -0.29224E+0004 -0.40369E-0008 -0.68035E-0008  0.77648E-0007
  0.72500E+0004 -0.29222E+0004  0.51508E-0008 -0.51397E-0008  0.84518E-0007
  0.70000E+0004 -0.29025E+0004 -0.54238E-0007 -0.11518E-0007  0.27005E-0007
  0.70432E+0004 -0.29021E+0004 -0.47229E-0007 -0.10813E-0007  0.33995E-0007
  0.71250E+0004 -0.29015E+0004 -0.32695E-0007 -0.89529E-0008  0.47705E-0007
  0.72068E+0004 -0.29008E+0004 -0.16738E-0007 -0.64333E-0008  0.61808E-0007
  0.72500E+0004 -0.29004E+0004 -0.78749E-0008 -0.48493E-0008  0.69257E-0007
  0.70000E+0004 -0.28812E+0004 -0.63809E-0007 -0.10847E-0007  0.66864E-0008
  0.70432E+0004 -0.28808E+0004 -0.57422E-0007 -0.10196E-0007  0.14136E-0007
  0.71250E+0004 -0.28800E+0004 -0.43955E-0007 -0.84527E-0008  0.28780E-0007
  0.72068E+0004 -0.28791E+0004 -0.28887E-0007 -0.60617E-0008  0.43906E-0007
  0.72500E+0004 -0.28787E+0004 -0.20408E-0007 -0.45502E-0008  0.51938E-0007
  0.70000E+0004 -0.28700E+0004 -0.68545E-0007 -0.10506E-0007 -0.48218E-0008
  0.70432E+0004 -0.28695E+0004 -0.62495E-0007 -0.98815E-0008  0.28736E-0008
  0.71250E+0004 -0.28686E+0004 -0.49614E-0007 -0.81936E-0008  0.18013E-0007
  0.72068E+0004 -0.28677E+0004 -0.35049E-0007 -0.58648E-0008  0.33679E-0007
  0.72500E+0004 -0.28673E+0004 -0.26795E-0007 -0.43889E-0008  0.42018E-0007
  0.72500E+0004 -0.29336E+0004  0.12193E-0007 -0.52898E-0008  0.91702E-0007
  0.72932E+0004 -0.29334E+0004  0.21656E-0007 -0.34230E-0008  0.98186E-0007
  0.73750E+0004 -0.29329E+0004  0.39696E-0007  0.53332E-0009  0.10995E-0006
  0.74568E+0004 -0.29324E+0004  0.57491E-0007  0.49352E-0008  0.12074E-0006
  0.75000E+0004 -0.29322E+0004  0.66606E-0007  0.74039E-0008  0.12589E-0006
  0.72500E+0004 -0.29222E+0004  0.51508E-0008 -0.51397E-0008  0.84518E-0007
  0.72932E+0004 -0.29219E+0004  0.14507E-0007 -0.33183E-0008  0.91319E-0007
  0.73750E+0004 -0.29213E+0004  0.32456E-0007  0.55082E-0009  0.10373E-0006
  0.74568E+0004 -0.29208E+0004  0.50314E-0007  0.48672E-0008  0.11524E-0006
  0.75000E+0004 -0.29205E+0004  0.59524E-0007  0.72924E-0008  0.12079E-0006
  0.72500E+0004 -0.29004E+0004 -0.78749E-0008 -0.48493E-0008  0.69257E-0007
  0.72932E+0004 -0.29001E+0004  0.12239E-0008 -0.31084E-0008  0.76663E-0007
  0.73750E+0004 -0.28994E+0004  0.18890E-0007  0.60515E-0009  0.90316E-0007
  0.74568E+0004 -0.28987E+0004  0.36744E-0007  0.47682E-0008  0.10319E-0006
  0.75000E+0004 -0.28983E+0004  0.46068E-0007  0.71148E-0008  0.10951E-0006
  0.72500E+0004 -0.28787E+0004 -0.20408E-0007 -0.45502E-0008  0.51938E-0007
  0.72932E+0004 -0.28783E+0004 -0.11631E-0007 -0.28828E-0008  0.59951E-0007
  0.73750E+0004 -0.28774E+0004  0.56142E-0008  0.68752E-0009  0.74846E-0007
  0.74568E+0004 -0.28765E+0004  0.23314E-0007  0.47082E-0008  0.89085E-0007
  0.75000E+0004 -0.28761E+0004  0.32670E-0007  0.69813E-0008  0.96174E-0007
  0.72500E+0004 -0.28673E+0004 -0.26795E-0007 -0.43889E-0008  0.42018E-0007
  0.72932E+0004 -0.28668E+0004 -0.18212E-0007 -0.27574E-0008  0.50350E-0007
  0.73750E+0004 -0.28658E+0004 -0.12398E-0008  0.74210E-0009  0.65898E-0007
  0.74568E+0004 -0.28649E+0004  0.16322E-0007  0.46920E-0008  0.80854E-0007
  0.75000E+0004 -0.28644E+0004  0.25662E-0007  0.69282E-0008  0.88348E-0007
  0.75000E+0004 -0.29322E+0004  0.66606E-0007  0.74039E-0008  0.12589E-0006
  0.75432E+0004 -0.29319E+0004  0.75442E-0007  0.99373E-0008  0.13063E-0006
  0.76250E+0004 -0.29314E+0004  0.91191E-0007  0.14874E-0007  0.13823E-0006
  0.77068E+0004 -0.29309E+0004  0.10529E-0006  0.19841E-0007  0.14386E-0006
  0.77500E+0004 -0.29306E+0004  0.11192E-0006  0.22425E-0007  0.14596E-0006
  0.75000E+0004 -0.29205E+0004  0.59524E-0007  0.72924E-0008  0.12079E-0006
  0.75432E+0004 -0.29202E+0004  0.68496E-0007  0.97841E-0008  0.12594E-0006
  0.76250E+0004 -0.29196E+0004  0.84616E-0007  0.14649E-0007  0.13437E-0006
  0.77068E+0004 -0.29190E+0004  0.99225E-0007  0.19554E-0007  0.14088E-0006
  0.77500E+0004 -0.29187E+0004  0.10618E-0006  0.22112E-0007  0.14345E-0006
  0.75000E+0004 -0.28983E+0004  0.46068E-0007  0.71148E-0008  0.10951E-0006
  0.75432E+0004 -0.28979E+0004  0.55232E-0007  0.95312E-0008  0.11545E-0006
  0.76250E+0004 -0.28971E+0004  0.71932E-0007  0.14264E-0007  0.12547E-0006
  0.77068E+0004 -0.28964E+0004  0.87390E-0007  0.19058E-0007  0.13365E-0006
  0.77500E+0004 -0.28959E+0004  0.94895E-0007  0.21566E-0007  0.13713E-0006
  0.75000E+0004 -0.28761E+0004  0.32670E-0007  0.69813E-0008  0.96174E-0007
  0.75432E+0004 -0.28756E+0004  0.41941E-0007  0.93271E-0008  0.10292E-0006
  0.76250E+0004 -0.28747E+0004  0.59056E-0007  0.13935E-0007  0.11452E-0006
  0.77068E+0004 -0.28737E+0004  0.75202E-0007  0.18623E-0007  0.12439E-0006
  0.77500E+0004 -0.28732E+0004  0.83173E-0007  0.21084E-0007  0.12878E-0006
  0.75000E+0004 -0.28644E+0004  0.25662E-0007  0.69282E-0008  0.88348E-0007
  0.75432E+0004 -0.28638E+0004  0.34956E-0007  0.92386E-0008  0.95509E-0007
  0.76250E+0004 -0.28628E+0004  0.52227E-0007  0.13784E-0007  0.10795E-0006
  0.77068E+0004 -0.28618E+0004  0.68671E-0007  0.18417E-0007  0.11871E-0006
  0.77500E+0004 -0.28613E+0004  0.76854E-0007  0.20854E-0007  0.12359E-0006
  0.77500E+0004 -0.29306E+0004  0.11192E-0006  0.22425E-0007  0.14596E-0006
  0.77932E+0004 -0.29303E+0004  0.11793E-0006  0.24942E-0007  0.14744E-0006
  0.78750E+0004 -0.29298E+0004  0.12748E-0006  0.29468E-0007  0.14849E-0006
  0.79568E+0004 -0.29292E+0004  0.13445E-0006  0.33515E-0007  0.14725E-0006
  0.80000E+0004 -0.29289E+0004  0.13702E-0006  0.35406E-0007  0.14570E-0006
  0.77500E+0004 -0.29187E+0004  0.10618E-0006  0.22112E-0007  0.14345E-0006
  0.77932E+0004 -0.29183E+0004  0.11254E-0006  0.24607E-0007  0.14541E-0006
  0.78750E+0004 -0.29177E+0004  0.12285E-0006  0.29104E-0007  0.14737E-0006
  0.79568E+0004 -0.29170E+0004  0.13066E-0006  0.33145E-0007  0.14705E-0006
  0.80000E+0004 -0.29167E+0004  0.13371E-0006  0.35041E-0007  0.14597E-0006
  0.77500E+0004 -0.28959E+0004  0.94895E-0007  0.21566E-0007  0.13713E-0006
  0.77932E+0004 -0.28955E+0004  0.10187E-0006  0.24020E-0007  0.14000E-0006
  0.78750E+0004 -0.28947E+0004  0.11349E-0006  0.28465E-0007  0.14372E-0006
  0.79568E+0004 -0.28938E+0004  0.12280E-0006  0.32490E-0007  0.14517E-0006
  0.80000E+0004 -0.28934E+0004  0.12670E-0006  0.34394E-0007  0.14500E-0006
  0.77500E+0004 -0.28732E+0004  0.83173E-0007  0.21084E-0007  0.12878E-0006
  0.77932E+0004 -0.28727E+0004  0.90676E-0007  0.23497E-0007  0.13259E-0006
  0.78750E+0004 -0.28717E+0004  0.10347E-0006  0.27890E-0007  0.13809E-0006
  0.79568E+0004 -0.28707E+0004  0.11414E-0006  0.31897E-0007  0.14133E-0006
  0.80000E+0004 -0.28701E+0004  0.11883E-0006  0.33808E-0007  0.14211E-0006
  0.77500E+0004 -0.28613E+0004  0.76854E-0007  0.20854E-0007  0.12359E-0006
  0.77932E+0004 -0.28607E+0004  0.84603E-0007  0.23247E-0007  0.12789E-0006
  0.78750E+0004 -0.28596E+0004  0.97955E-0007  0.27611E-0007  0.13434E-0006
  0.79568E+0004 -0.28585E+0004  0.10929E-0006  0.31608E-0007  0.13854E-0006
  0.80000E+0004 -0.28579E+0004  0.11436E-0006  0.33522E-0007  0.13982E-0006
  0.80000E+0004 -0.29289E+0004  0.13702E-0006  0.35406E-0007  0.14570E-0006
  0.80432E+0004 -0.29286E+0004  0.13882E-0006  0.37091E-0007  0.14354E-0006
  0.81250E+0004 -0.29280E+0004  0.14006E-0006  0.39653E-0007  0.13789E-0006
  0.82068E+0004 -0.29274E+0004  0.13848E-0006  0.41260E-0007  0.13038E-0006
  0.82500E+0004 -0.29271E+0004  0.13653E-0006  0.41680E-0007  0.12574E-0006
  0.80000E+0004 -0.29167E+0004  0.13371E-0006  0.35041E-0007  0.14597E-0006
  0.80432E+0004 -0.29163E+0004  0.13599E-0006  0.36737E-0007  0.14428E-0006
  0.81250E+0004 -0.29156E+0004  0.13819E-0006  0.39342E-0007  0.13949E-0006
  0.82068E+0004 -0.29149E+0004  0.13760E-0006  0.41019E-0007  0.13279E-0006
  0.82500E+0004 -0.29145E+0004  0.13617E-0006  0.41488E-0007  0.12856E-0006
  0.80000E+0004 -0.28934E+0004  0.12670E-0006  0.34394E-0007  0.14500E-0006
  0.80432E+0004 -0.28929E+0004  0.12986E-0006  0.36111E-0007  0.14422E-0006
  0.81250E+0004 -0.28921E+0004  0.13381E-0006  0.38791E-0007  0.14110E-0006
  0.82068E+0004 -0.28912E+0004  0.13502E-0006  0.40593E-0007  0.13600E-0006
  0.82500E+0004 -0.28907E+0004  0.13456E-0006  0.41149E-0007  0.13257E-0006
  0.80000E+0004 -0.28701E+0004  0.11883E-0006  0.33808E-0007  0.14211E-0006
  0.80432E+0004 -0.28696E+0004  0.12281E-0006  0.35542E-0007  0.14226E-0006
  0.81250E+0004 -0.28685E+0004  0.12840E-0006  0.38290E-0007  0.14086E-0006
  0.82068E+0004 -0.28674E+0004  0.13134E-0006  0.40207E-0007  0.13740E-0006
  0.82500E+0004 -0.28668E+0004  0.13181E-0006  0.40843E-0007  0.13481E-0006
  0.80000E+0004 -0.28579E+0004  0.11436E-0006  0.33522E-0007  0.13982E-0006
  0.80432E+0004 -0.28573E+0004  0.11876E-0006  0.35265E-0007  0.14046E-0006
  0.81250E+0004 -0.28561E+0004  0.12517E-0006  0.38045E-0007  0.13999E-0006
  0.82068E+0004 -0.28549E+0004  0.12898E-0006  0.40019E-0007  0.13742E-0006
  0.82500E+0004 -0.28543E+0004  0.12992E-0006  0.40694E-0007  0.13527E-0006
  0.82500E+0004 -0.29271E+0004  0.13653E-0006  0.41680E-0007  0.12574E-0006
  0.82932E+0004 -0.29269E+0004  0.13382E-0006  0.41780E-0007  0.12068E-0006
  0.83750E+0004 -0.29263E+0004  0.12669E-0006  0.41039E-0007  0.11010E-0006
  0.84568E+0004 -0.29258E+0004  0.11706E-0006  0.39003E-0007  0.98478E-0007
  0.85000E+0004 -0.29255E+0004  0.11105E-0006  0.37384E-0007  0.92039E-0007
  0.82500E+0004 -0.29145E+0004  0.13617E-0006  0.41488E-0007  0.12856E-0006
  0.82932E+0004 -0.29142E+0004  0.13398E-0006  0.41644E-0007  0.12389E-0006
  0.83750E+0004 -0.29136E+0004  0.12782E-0006  0.41032E-0007  0.11400E-0006
  0.84568E+0004 -0.29130E+0004  0.11913E-0006  0.39154E-0007  0.10300E-0006
  0.85000E+0004 -0.29127E+0004  0.11360E-0006  0.37630E-0007  0.96853E-0007
  0.82500E+0004 -0.28907E+0004  0.13456E-0006  0.41149E-0007  0.13257E-0006
  0.82932E+0004 -0.28903E+0004  0.13335E-0006  0.41406E-0007  0.12867E-0006
  0.83750E+0004 -0.28895E+0004  0.12901E-0006  0.41028E-0007  0.12016E-0006
  0.84568E+0004 -0.28887E+0004  0.12211E-0006  0.39435E-0007  0.11039E-0006
  0.85000E+0004 -0.28883E+0004  0.11749E-0006  0.38083E-0007  0.10484E-0006
  0.82500E+0004 -0.28668E+0004  0.13181E-0006  0.40843E-0007  0.13481E-0006
  0.82932E+0004 -0.28663E+0004  0.13154E-0006  0.41195E-0007  0.13172E-0006
  0.83750E+0004 -0.28654E+0004  0.12900E-0006  0.41034E-0007  0.12465E-0006
  0.84568E+0004 -0.28644E+0004  0.12386E-0006  0.39709E-0007  0.11621E-0006
  0.85000E+0004 -0.28639E+0004  0.12015E-0006  0.38518E-0007  0.11130E-0006
  0.82500E+0004 -0.28543E+0004  0.12992E-0006  0.40694E-0007  0.13527E-0006
  0.82932E+0004 -0.28537E+0004  0.13014E-0006  0.41093E-0007  0.13263E-0006
  0.83750E+0004 -0.28527E+0004  0.12852E-0006  0.41041E-0007  0.12634E-0006
  0.84568E+0004 -0.28516E+0004  0.12431E-0006  0.39850E-0007  0.11863E-0006
  0.85000E+0004 -0.28510E+0004  0.12107E-0006  0.38740E-0007  0.11408E-0006
  0.85000E+0004 -0.29255E+0004  0.11105E-0006  0.37384E-0007  0.92039E-0007
  0.85432E+0004 -0.29253E+0004  0.10441E-0006  0.35376E-0007  0.85404E-0007
  0.86250E+0004 -0.29250E+0004  0.90321E-0007  0.30492E-0007  0.72574E-0007
  0.87068E+0004 -0.29246E+0004  0.74483E-0007  0.24191E-0007  0.59677E-0007
  0.87500E+0004 -0.29244E+0004  0.65542E-0007  0.20303E-0007  0.52968E-0007
  0.85000E+0004 -0.29127E+0004  0.11360E-0006  0.37630E-0007  0.96853E-0007
  0.85432E+0004 -0.29124E+0004  0.10742E-0006  0.35725E-0007  0.90482E-0007
  0.86250E+0004 -0.29120E+0004  0.94133E-0007  0.31053E-0007  0.78077E-0007
  0.87068E+0004 -0.29116E+0004  0.79007E-0007  0.24987E-0007  0.65498E-0007
  0.87500E+0004 -0.29114E+0004  0.70395E-0007  0.21230E-0007  0.58907E-0007
  0.85000E+0004 -0.28883E+0004  0.11749E-0006  0.38083E-0007  0.10484E-0006
  0.85432E+0004 -0.28880E+0004  0.11219E-0006  0.36362E-0007  0.99022E-0007
  0.86250E+0004 -0.28875E+0004  0.10048E-0006  0.32076E-0007  0.87525E-0007
  0.87068E+0004 -0.28869E+0004  0.86773E-0007  0.26437E-0007  0.75665E-0007
  0.87500E+0004 -0.28866E+0004  0.78834E-0007  0.22920E-0007  0.69370E-0007
  0.85000E+0004 -0.28639E+0004  0.12015E-0006  0.38518E-0007  0.11130E-0006
  0.85432E+0004 -0.28636E+0004  0.11576E-0006  0.36971E-0007  0.10609E-0006
  0.86250E+0004 -0.28629E+0004  0.10567E-0006  0.33048E-0007  0.95622E-0007
  0.87068E+0004 -0.28622E+0004  0.93451E-0007  0.27813E-0007  0.84621E-0007
  0.87500E+0004 -0.28619E+0004  0.86235E-0007  0.24524E-0007  0.78703E-0007
  0.85000E+0004 -0.28510E+0004  0.12107E-0006  0.38740E-0007  0.11408E-0006
  0.85432E+0004 -0.28507E+0004  0.11715E-0006  0.37281E-0007  0.10921E-0006
  0.86250E+0004 -0.28499E+0004  0.10793E-0006  0.33541E-0007  0.99327E-0007
  0.87068E+0004 -0.28492E+0004  0.96526E-0007  0.28511E-0007  0.88830E-0007
  0.87500E+0004 -0.28488E+0004  0.89707E-0007  0.25336E-0007  0.83141E-0007
  0.87500E+0004 -0.29244E+0004  0.65542E-0007  0.20303E-0007  0.52968E-0007
  0.87932E+0004 -0.29243E+0004  0.56241E-0007  0.16033E-0007  0.46353E-0007
  0.88750E+0004 -0.29240E+0004  0.37895E-0007  0.69325E-0008  0.34348E-0007
  0.89568E+0004 -0.29237E+0004  0.18977E-0007 -0.33804E-0008  0.23310E-0007
  0.90000E+0004 -0.29236E+0004  0.89295E-0008 -0.92599E-0008  0.17996E-0007
  0.87500E+0004 -0.29114E+0004  0.70395E-0007  0.21230E-0007  0.58907E-0007
  0.87932E+0004 -0.29112E+0004  0.61387E-0007  0.17096E-0007  0.52373E-0007
  0.88750E+0004 -0.29109E+0004  0.43491E-0007  0.82613E-0008  0.40414E-0007
  0.89568E+0004 -0.29106E+0004  0.24869E-0007 -0.17802E-0008  0.29272E-0007
  0.90000E+0004 -0.29104E+0004  0.14911E-0007 -0.75165E-0008  0.23839E-0007
  0.87500E+0004 -0.28866E+0004  0.78834E-0007  0.22920E-0007  0.69370E-0007
  0.87932E+0004 -0.28864E+0004  0.70435E-0007  0.19032E-0007  0.63064E-0007
  0.88750E+0004 -0.28860E+0004  0.53508E-0007  0.10683E-0007  0.51350E-0007
  0.89568E+0004 -0.28856E+0004  0.35585E-0007  0.11390E-0008  0.40188E-0007
  0.90000E+0004 -0.28854E+0004  0.25875E-0007 -0.43343E-0008  0.34629E-0007
  0.87500E+0004 -0.28619E+0004  0.86235E-0007  0.24524E-0007  0.78703E-0007
  0.87932E+0004 -0.28616E+0004  0.78507E-0007  0.20870E-0007  0.72718E-0007
  0.88750E+0004 -0.28611E+0004  0.62686E-0007  0.12983E-0007  0.61441E-0007
  0.89568E+0004 -0.28606E+0004  0.45625E-0007  0.39141E-0008  0.50474E-0007
  0.90000E+0004 -0.28604E+0004  0.36260E-0007 -0.13070E-0008  0.44911E-0007
  0.87500E+0004 -0.28488E+0004  0.89707E-0007  0.25336E-0007  0.83141E-0007
  0.87932E+0004 -0.28485E+0004  0.82354E-0007  0.21801E-0007  0.77358E-0007
  0.88750E+0004 -0.28480E+0004  0.67166E-0007  0.14149E-0007  0.66381E-0007
  0.89568E+0004 -0.28474E+0004  0.50619E-0007  0.53218E-0008  0.55598E-0007
  0.90000E+0004 -0.28472E+0004  0.41471E-0007  0.22942E-0009  0.50079E-0007
  0.90000E+0004 -0.29236E+0004  0.89295E-0008 -0.92599E-0008  0.17996E-0007
  0.90432E+0004 -0.29234E+0004 -0.10715E-0008 -0.15397E-0007  0.13082E-0007
  0.91250E+0004 -0.29232E+0004 -0.19624E-0007 -0.27636E-0007  0.50484E-0008
  0.92068E+0004 -0.29229E+0004 -0.37199E-0007 -0.40413E-0007 -0.11163E-0008
  0.92500E+0004 -0.29227E+0004 -0.45894E-0007 -0.47264E-0007 -0.35395E-0008
  0.90000E+0004 -0.29104E+0004  0.14911E-0007 -0.75165E-0008  0.23839E-0007
  0.90432E+0004 -0.29102E+0004  0.49525E-0008 -0.13513E-0007  0.18762E-0007
  0.91250E+0004 -0.29099E+0004 -0.13655E-0007 -0.25494E-0007  0.10293E-0007
  0.92068E+0004 -0.29096E+0004 -0.31461E-0007 -0.38037E-0007  0.35361E-0008
  0.92500E+0004 -0.29094E+0004 -0.40347E-0007 -0.44777E-0007  0.74051E-0009
  0.90000E+0004 -0.28854E+0004  0.25875E-0007 -0.43343E-0008  0.34629E-0007
  0.90432E+0004 -0.28852E+0004  0.16078E-0007 -0.10071E-0007  0.29345E-0007
  0.91250E+0004 -0.28847E+0004 -0.24724E-0008 -0.21578E-0007  0.20253E-0007
  0.92068E+0004 -0.28843E+0004 -0.20555E-0007 -0.33684E-0007  0.12572E-0007
  0.92500E+0004 -0.28841E+0004 -0.29719E-0007 -0.40215E-0007  0.91745E-0008
  0.90000E+0004 -0.28604E+0004  0.36260E-0007 -0.13070E-0008  0.44911E-0007
  0.90432E+0004 -0.28601E+0004  0.26725E-0007 -0.67950E-0008  0.39548E-0007
  0.91250E+0004 -0.28596E+0004  0.84331E-0008 -0.17842E-0007  0.30084E-0007
  0.92068E+0004 -0.28591E+0004 -0.97173E-0008 -0.29523E-0007  0.21739E-0007
  0.92500E+0004 -0.28588E+0004 -0.19051E-0007 -0.35850E-0007  0.17874E-0007
  0.90000E+0004 -0.28472E+0004  0.41471E-0007  0.22942E-0009  0.50079E-0007
  0.90432E+0004 -0.28469E+0004  0.32112E-0007 -0.51311E-0008  0.44723E-0007
  0.91250E+0004 -0.28463E+0004  0.14034E-0007 -0.15942E-0007  0.35159E-0007
  0.92068E+0004 -0.28458E+0004 -0.40706E-0008 -0.27404E-0007  0.26566E-0007
  0.92500E+0004 -0.28455E+0004 -0.13451E-0007 -0.33624E-0007  0.22507E-0007
  0.92500E+0004 -0.29227E+0004 -0.45894E-0007 -0.47264E-0007 -0.35395E-0008
  0.92932E+0004 -0.29226E+0004 -0.54100E-0007 -0.54110E-0007 -0.53844E-0008
  0.93750E+0004 -0.29224E+0004 -0.68027E-0007 -0.66886E-0007 -0.72034E-0008
  0.94568E+0004 -0.29221E+0004 -0.79444E-0007 -0.78994E-0007 -0.68724E-0008
  0.95000E+0004 -0.29220E+0004 -0.84324E-0007 -0.84958E-0007 -0.58664E-0008
  0.92500E+0004 -0.29094E+0004 -0.40347E-0007 -0.44777E-0007  0.74051E-0009
  0.92932E+0004 -0.29092E+0004 -0.48790E-0007 -0.51525E-0007 -0.15141E-0008
  0.93750E+0004 -0.29090E+0004 -0.63279E-0007 -0.64150E-0007 -0.41929E-0008
  0.94568E+0004 -0.29087E+0004 -0.75382E-0007 -0.76167E-0007 -0.47960E-0008
  0.95000E+0004 -0.29085E+0004 -0.80661E-0007 -0.82110E-0007 -0.42959E-0008
  0.92500E+0004 -0.28841E+0004 -0.29719E-0007 -0.40215E-0007  0.91745E-0008
  0.92932E+0004 -0.28839E+0004 -0.38532E-0007 -0.46777E-0007  0.62423E-0008
  0.93750E+0004 -0.28836E+0004 -0.53950E-0007 -0.59114E-0007  0.21033E-0008
  0.94568E+0004 -0.28832E+0004 -0.67237E-0007 -0.70948E-0007 -0.13075E-0009
  0.95000E+0004 -0.28830E+0004 -0.73224E-0007 -0.76845E-0007 -0.53226E-0009
  0.92500E+0004 -0.28588E+0004 -0.19051E-0007 -0.35850E-0007  0.17874E-0007
  0.92932E+0004 -0.28586E+0004 -0.28129E-0007 -0.42227E-0007  0.14395E-0007
  0.93750E+0004 -0.28581E+0004 -0.44286E-0007 -0.54272E-0007  0.90283E-0008
  0.94568E+0004 -0.28577E+0004 -0.58599E-0007 -0.65913E-0007  0.53599E-0008
  0.95000E+0004 -0.28575E+0004 -0.65225E-0007 -0.71753E-0007  0.41421E-0008
  0.92500E+0004 -0.28455E+0004 -0.13451E-0007 -0.33624E-0007  0.22507E-0007
  0.92932E+0004 -0.28452E+0004 -0.22624E-0007 -0.39904E-0007  0.18794E-0007
  0.93750E+0004 -0.28447E+0004 -0.39095E-0007 -0.51796E-0007  0.12875E-0007
  0.94568E+0004 -0.28443E+0004 -0.53880E-0007 -0.63330E-0007  0.85342E-0008
  0.95000E+0004 -0.28440E+0004 -0.60811E-0007 -0.69137E-0007  0.69236E-0008
  0.95000E+0004 -0.29220E+0004 -0.84324E-0007 -0.84958E-0007 -0.58664E-0008
  0.95432E+0004 -0.29220E+0004 -0.88377E-0007 -0.90541E-0007 -0.43495E-0008
  0.96250E+0004 -0.29219E+0004 -0.93602E-0007 -0.99800E-0007 -0.17360E-0009
  0.97068E+0004 -0.29218E+0004 -0.95520E-0007 -0.10690E-0006  0.53212E-0008
  0.97500E+0004 -0.29218E+0004 -0.95198E-0007 -0.10962E-0006  0.85835E-0008
  0.95000E+0004 -0.29085E+0004 -0.80661E-0007 -0.82110E-0007 -0.42959E-0008
  0.95432E+0004 -0.29085E+0004 -0.85135E-0007 -0.87696E-0007 -0.32869E-0008
  0.96250E+0004 -0.29084E+0004 -0.91184E-0007 -0.97024E-0007 -0.35367E-0010
  0.97068E+0004 -0.29083E+0004 -0.93917E-0007 -0.10428E-0006  0.46363E-0008
  0.97500E+0004 -0.29083E+0004 -0.94006E-0007 -0.10712E-0006  0.75256E-0008
  0.95000E+0004 -0.28830E+0004 -0.73224E-0007 -0.76845E-0007 -0.53226E-0009
  0.95432E+0004 -0.28829E+0004 -0.78462E-0007 -0.82426E-0007 -0.44283E-0009
  0.96250E+0004 -0.28828E+0004 -0.86030E-0007 -0.91859E-0007  0.11001E-0008
  0.97068E+0004 -0.28827E+0004 -0.90303E-0007 -0.99376E-0007  0.42021E-0008
  0.97500E+0004 -0.28827E+0004 -0.91184E-0007 -0.10242E-0006  0.63577E-0008
  0.95000E+0004 -0.28575E+0004 -0.65225E-0007 -0.71753E-0007  0.41421E-0008
  0.95432E+0004 -0.28574E+0004 -0.71167E-0007 -0.77318E-0007  0.33810E-0008
  0.96250E+0004 -0.28573E+0004 -0.80181E-0007 -0.86826E-0007  0.32985E-0008
  0.97068E+0004 -0.28571E+0004 -0.85970E-0007 -0.94566E-0007  0.48479E-0008
  0.97500E+0004 -0.28571E+0004 -0.87648E-0007 -0.97796E-0007  0.62520E-0008
  0.95000E+0004 -0.28440E+0004 -0.60811E-0007 -0.69137E-0007  0.69236E-0008
  0.95432E+0004 -0.28439E+0004 -0.67099E-0007 -0.74689E-0007  0.57460E-0008
  0.96250E+0004 -0.28438E+0004 -0.76839E-0007 -0.84225E-0007  0.48497E-0008
  0.97068E+0004 -0.28436E+0004 -0.83410E-0007 -0.92069E-0007  0.55987E-0008
  0.97500E+0004 -0.28436E+0004 -0.85507E-0007 -0.95385E-0007  0.66050E-0008
  0.97500E+0004 -0.29218E+0004 -0.95198E-0007 -0.10962E-0006  0.85835E-0008
  0.97932E+0004 -0.29219E+0004 -0.93987E-0007 -0.11159E-0006  0.11994E-0007
  0.98750E+0004 -0.29221E+0004 -0.89322E-0007 -0.11297E-0006  0.18526E-0007
  0.99568E+0004 -0.29223E+0004 -0.81845E-0007 -0.11107E-0006  0.24589E-0007
  0.10000E+0005 -0.29224E+0004 -0.76911E-0007 -0.10868E-0006  0.27384E-0007
  0.97500E+0004 -0.29083E+0004 -0.94006E-0007 -0.10712E-0006  0.75256E-0008
  0.97932E+0004 -0.29084E+0004 -0.93188E-0007 -0.10923E-0006  0.10612E-0007
  0.98750E+0004 -0.29086E+0004 -0.89186E-0007 -0.11096E-0006  0.16701E-0007
  0.99568E+0004 -0.29089E+0004 -0.82240E-0007 -0.10948E-0006  0.22565E-0007
  0.10000E+0005 -0.29090E+0004 -0.77526E-0007 -0.10735E-0006  0.25360E-0007
  0.97500E+0004 -0.28827E+0004 -0.91184E-0007 -0.10242E-0006  0.63577E-0008
  0.97932E+0004 -0.28828E+0004 -0.91134E-0007 -0.10479E-0006  0.87896E-0008
  0.98750E+0004 -0.28831E+0004 -0.88455E-0007 -0.10713E-0006  0.13926E-0007
  0.99568E+0004 -0.28834E+0004 -0.82601E-0007 -0.10641E-0006  0.19266E-0007
  0.10000E+0005 -0.28836E+0004 -0.78355E-0007 -0.10473E-0006  0.21972E-0007
  0.97500E+0004 -0.28571E+0004 -0.87648E-0007 -0.97796E-0007  0.62520E-0008
  0.97932E+0004 -0.28572E+0004 -0.88389E-0007 -0.10039E-0006  0.79892E-0008
  0.98750E+0004 -0.28576E+0004 -0.87103E-0007 -0.10329E-0006  0.12053E-0007
  0.99568E+0004 -0.28580E+0004 -0.82442E-0007 -0.10327E-0006  0.16700E-0007
  0.10000E+0005 -0.28582E+0004 -0.78725E-0007 -0.10202E-0006  0.19215E-0007
  0.97500E+0004 -0.28436E+0004 -0.85507E-0007 -0.95385E-0007  0.66050E-0008
  0.97932E+0004 -0.28438E+0004 -0.86670E-0007 -0.98095E-0007  0.79663E-0008
  0.98750E+0004 -0.28442E+0004 -0.86140E-0007 -0.10126E-0006  0.11426E-0007
  0.99568E+0004 -0.28445E+0004 -0.82145E-0007 -0.10159E-0006  0.15650E-0007
  0.10000E+0005 -0.28448E+0004 -0.78729E-0007 -0.10055E-0006  0.18026E-0007
  0.10000E+0005 -0.29224E+0004 -0.76911E-0007 -0.10868E-0006  0.27384E-0007
  0.10043E+0005 -0.29226E+0004 -0.71385E-0007 -0.10536E-0006  0.29814E-0007
  0.10125E+0005 -0.29231E+0004 -0.59581E-0007 -0.96438E-0007  0.33074E-0007
  0.10207E+0005 -0.29235E+0004 -0.46543E-0007 -0.84278E-0007  0.34244E-0007
  0.10250E+0005 -0.29238E+0004 -0.39370E-0007 -0.76663E-0007  0.33925E-0007
  0.10000E+0005 -0.29090E+0004 -0.77526E-0007 -0.10735E-0006  0.25360E-0007
  0.10043E+0005 -0.29093E+0004 -0.72177E-0007 -0.10430E-0006  0.27860E-0007
  0.10125E+0005 -0.29098E+0004 -0.60590E-0007 -0.95918E-0007  0.31438E-0007
  0.10207E+0005 -0.29103E+0004 -0.47628E-0007 -0.84329E-0007  0.33133E-0007
  0.10250E+0005 -0.29106E+0004 -0.40444E-0007 -0.77016E-0007  0.33156E-0007
  0.10000E+0005 -0.28836E+0004 -0.78355E-0007 -0.10473E-0006  0.21972E-0007
  0.10043E+0005 -0.28839E+0004 -0.73394E-0007 -0.10216E-0006  0.24515E-0007
  0.10125E+0005 -0.28846E+0004 -0.62315E-0007 -0.94781E-0007  0.28524E-0007
  0.10207E+0005 -0.28853E+0004 -0.49576E-0007 -0.84235E-0007  0.31055E-0007
  0.10250E+0005 -0.28857E+0004 -0.42408E-0007 -0.77481E-0007  0.31655E-0007
  0.10000E+0005 -0.28582E+0004 -0.78725E-0007 -0.10202E-0006  0.19215E-0007
  0.10043E+0005 -0.28586E+0004 -0.74218E-0007 -0.99909E-0007  0.21688E-0007
  0.10125E+0005 -0.28594E+0004 -0.63770E-0007 -0.93464E-0007  0.25912E-0007
  0.10207E+0005 -0.28603E+0004 -0.51366E-0007 -0.83914E-0007  0.29073E-0007
  0.10250E+0005 -0.28607E+0004 -0.44264E-0007 -0.77695E-0007  0.30152E-0007
  0.10000E+0005 -0.28448E+0004 -0.78729E-0007 -0.10055E-0006  0.18026E-0007
  0.10043E+0005 -0.28452E+0004 -0.74486E-0007 -0.98674E-0007  0.20421E-0007
  0.10125E+0005 -0.28462E+0004 -0.64420E-0007 -0.92704E-0007  0.24676E-0007
  0.10207E+0005 -0.28471E+0004 -0.52239E-0007 -0.83660E-0007  0.28088E-0007
  0.10250E+0005 -0.28476E+0004 -0.45193E-0007 -0.77715E-0007  0.29379E-0007
  0.10250E+0005 -0.29238E+0004 -0.39370E-0007 -0.76663E-0007  0.33925E-0007
  0.10293E+0005 -0.29240E+0004 -0.32112E-0007 -0.68328E-0007  0.32950E-0007
  0.10375E+0005 -0.29244E+0004 -0.18388E-0007 -0.50803E-0007  0.29303E-0007
  0.10457E+0005 -0.29247E+0004 -0.51385E-0008 -0.31619E-0007  0.23504E-0007
  0.10500E+0005 -0.29249E+0004  0.15094E-0008 -0.21077E-0007  0.19689E-0007
  0.10250E+0005 -0.29106E+0004 -0.40444E-0007 -0.77016E-0007  0.33156E-0007
  0.10293E+0005 -0.29109E+0004 -0.33147E-0007 -0.68982E-0007  0.32557E-0007
  0.10375E+0005 -0.29113E+0004 -0.19288E-0007 -0.52002E-0007  0.29678E-0007
  0.10457E+0005 -0.29117E+0004 -0.58517E-0008 -0.33313E-0007  0.24658E-0007
  0.10500E+0005 -0.29120E+0004  0.90376E-0009 -0.23004E-0007  0.21235E-0007
  0.10250E+0005 -0.28857E+0004 -0.42408E-0007 -0.77481E-0007  0.31655E-0007
  0.10293E+0005 -0.28860E+0004 -0.35067E-0007 -0.69999E-0007  0.31702E-0007
  0.10375E+0005 -0.28865E+0004 -0.20990E-0007 -0.54032E-0007  0.30181E-0007
  0.10457E+0005 -0.28871E+0004 -0.72139E-0008 -0.36270E-0007  0.26582E-0007
  0.10500E+0005 -0.28874E+0004 -0.25258E-0009 -0.26399E-0007  0.23889E-0007
  0.10250E+0005 -0.28607E+0004 -0.44264E-0007 -0.77695E-0007  0.30152E-0007
  0.10293E+0005 -0.28611E+0004 -0.36922E-0007 -0.70746E-0007  0.30756E-0007
  0.10375E+0005 -0.28618E+0004 -0.22684E-0007 -0.55763E-0007  0.30460E-0007
  0.10457E+0005 -0.28625E+0004 -0.85942E-0008 -0.38910E-0007  0.28195E-0007
  0.10500E+0005 -0.28628E+0004 -0.14285E-0008 -0.29475E-0007  0.26206E-0007
  0.10250E+0005 -0.28476E+0004 -0.45193E-0007 -0.77715E-0007  0.29379E-0007
  0.10293E+0005 -0.28480E+0004 -0.37869E-0007 -0.71039E-0007  0.30242E-0007
  0.10375E+0005 -0.28487E+0004 -0.23572E-0007 -0.56562E-0007  0.30534E-0007
  0.10457E+0005 -0.28495E+0004 -0.93313E-0008 -0.40181E-0007  0.28934E-0007
  0.10500E+0005 -0.28498E+0004 -0.20601E-0008 -0.30973E-0007  0.27304E-0007
  0.10500E+0005 -0.29249E+0004  0.15094E-0008 -0.21077E-0007  0.19689E-0007
  0.10543E+0005 -0.29251E+0004  0.78467E-0008 -0.10420E-0007  0.15464E-0007
  0.10625E+0005 -0.29254E+0004  0.18845E-0007  0.97028E-0008  0.65805E-0008
  0.10707E+0005 -0.29258E+0004  0.28303E-0007  0.28981E-0007 -0.28803E-0008
  0.10750E+0005 -0.29259E+0004  0.32605E-0007  0.38533E-0007 -0.78826E-0008
  0.10500E+0005 -0.29120E+0004  0.90376E-0009 -0.23004E-0007  0.21235E-0007
  0.10543E+0005 -0.29122E+0004  0.73488E-0008 -0.12556E-0007  0.17376E-0007
  0.10625E+0005 -0.29126E+0004  0.18540E-0007  0.72449E-0008  0.90898E-0008
  0.10707E+0005 -0.29130E+0004  0.28158E-0007  0.26312E-0007  0.58825E-0010
  0.10750E+0005 -0.29132E+0004  0.32526E-0007  0.35802E-0007 -0.47950E-0008
  0.10500E+0005 -0.28874E+0004 -0.25258E-0009 -0.26399E-0007  0.23889E-0007
  0.10543E+0005 -0.28877E+0004  0.64045E-0008 -0.16350E-0007  0.20723E-0007
  0.10625E+0005 -0.28882E+0004  0.17988E-0007  0.28319E-0008  0.13587E-0007
  0.10707E+0005 -0.28887E+0004  0.27947E-0007  0.21480E-0007  0.54195E-0008
  0.10750E+0005 -0.28889E+0004  0.32465E-0007  0.30837E-0007  0.88180E-0009
  0.10500E+0005 -0.28628E+0004 -0.14285E-0008 -0.29475E-0007  0.26206E-0007
  0.10543E+0005 -0.28631E+0004  0.54468E-0008 -0.19823E-0007  0.23721E-0007
  0.10625E+0005 -0.28637E+0004  0.17451E-0007 -0.12693E-0008  0.17750E-0007
  0.10707E+0005 -0.28644E+0004  0.27798E-0007  0.16937E-0007  0.10500E-0007
  0.10750E+0005 -0.28647E+0004  0.32494E-0007  0.26146E-0007  0.63187E-0008
  0.10500E+0005 -0.28498E+0004 -0.20601E-0008 -0.30973E-0007  0.27304E-0007
  0.10543E+0005 -0.28502E+0004  0.49311E-0008 -0.21531E-0007  0.25170E-0007
  0.10625E+0005 -0.28509E+0004  0.17167E-0007 -0.33112E-0008  0.19814E-0007
  0.10707E+0005 -0.28515E+0004  0.27736E-0007  0.14655E-0007  0.13065E-0007
  0.10750E+0005 -0.28519E+0004  0.32537E-0007  0.23779E-0007  0.90864E-0008
  0.10750E+0005 -0.29259E+0004  0.32605E-0007  0.38533E-0007 -0.78826E-0008
  0.10793E+0005 -0.29262E+0004  0.36408E-0007  0.47511E-0007 -0.12764E-0007
  0.10875E+0005 -0.29265E+0004  0.42199E-0007  0.62575E-0007 -0.21354E-0007
  0.10957E+0005 -0.29269E+0004  0.46105E-0007  0.74566E-0007 -0.28589E-0007
  0.11000E+0005 -0.29271E+0004  0.47407E-0007  0.79484E-0007 -0.31700E-0007
  0.10750E+0005 -0.29132E+0004  0.32526E-0007  0.35802E-0007 -0.47950E-0008
  0.10793E+0005 -0.29134E+0004  0.36383E-0007  0.44752E-0007 -0.95853E-0008
  0.10875E+0005 -0.29139E+0004  0.42238E-0007  0.59859E-0007 -0.18161E-0007
  0.10957E+0005 -0.29143E+0004  0.46164E-0007  0.72014E-0007 -0.25582E-0007
  0.11000E+0005 -0.29145E+0004  0.47460E-0007  0.77064E-0007 -0.28863E-0007
  0.10750E+0005 -0.28889E+0004  0.32465E-0007  0.30837E-0007  0.88180E-0009
  0.10793E+0005 -0.28892E+0004  0.36446E-0007  0.39718E-0007 -0.36965E-0008
  0.10875E+0005 -0.28898E+0004  0.42464E-0007  0.54871E-0007 -0.12166E-0007
  0.10957E+0005 -0.28904E+0004  0.46461E-0007  0.67294E-0007 -0.19853E-0007
  0.11000E+0005 -0.28907E+0004  0.47763E-0007  0.72572E-0007 -0.23416E-0007
  0.10750E+0005 -0.28647E+0004  0.32494E-0007  0.26146E-0007  0.63187E-0008
  0.10793E+0005 -0.28651E+0004  0.36629E-0007  0.34938E-0007  0.19998E-0008
  0.10875E+0005 -0.28658E+0004  0.42866E-0007  0.50092E-0007 -0.62614E-0008
  0.10957E+0005 -0.28665E+0004  0.46983E-0007  0.62733E-0007 -0.14109E-0007
  0.11000E+0005 -0.28668E+0004  0.48311E-0007  0.68209E-0007 -0.17898E-0007
  0.10750E+0005 -0.28519E+0004  0.32537E-0007  0.23779E-0007  0.90864E-0008
  0.10793E+0005 -0.28523E+0004  0.36764E-0007  0.32517E-0007  0.49215E-0008
  0.10875E+0005 -0.28531E+0004  0.43139E-0007  0.47656E-0007 -0.31914E-0008
  0.10957E+0005 -0.28538E+0004  0.47341E-0007  0.60392E-0007 -0.11082E-0007
  0.11000E+0005 -0.28542E+0004  0.48692E-0007  0.65962E-0007 -0.14968E-0007
  0.11000E+0005 -0.29271E+0004  0.47407E-0007  0.79484E-0007 -0.31700E-0007
  0.11043E+0005 -0.29273E+0004  0.48196E-0007  0.83373E-0007 -0.34257E-0007
  0.11125E+0005 -0.29277E+0004  0.48323E-0007  0.87779E-0007 -0.37440E-0007
  0.11207E+0005 -0.29281E+0004  0.46763E-0007  0.88274E-0007 -0.38356E-0007
  0.11250E+0005 -0.29284E+0004  0.45312E-0007  0.86983E-0007 -0.37924E-0007
  0.11000E+0005 -0.29145E+0004  0.47460E-0007  0.77064E-0007 -0.28863E-0007
  0.11043E+0005 -0.29148E+0004  0.48236E-0007  0.81113E-0007 -0.31636E-0007
  0.11125E+0005 -0.29153E+0004  0.48320E-0007  0.85892E-0007 -0.35329E-0007
  0.11207E+0005 -0.29157E+0004  0.46705E-0007  0.86829E-0007 -0.36850E-0007
  0.11250E+0005 -0.29160E+0004  0.45224E-0007  0.85792E-0007 -0.36761E-0007
  0.11000E+0005 -0.28907E+0004  0.47763E-0007  0.72572E-0007 -0.23416E-0007
  0.11043E+0005 -0.28910E+0004  0.48524E-0007  0.76902E-0007 -0.26556E-0007
  0.11125E+0005 -0.28916E+0004  0.48539E-0007  0.82342E-0007 -0.31148E-0007
  0.11207E+0005 -0.28922E+0004  0.46822E-0007  0.84076E-0007 -0.33765E-0007
  0.11250E+0005 -0.28925E+0004  0.45281E-0007  0.83500E-0007 -0.34305E-0007
  0.11000E+0005 -0.28668E+0004  0.48311E-0007  0.68209E-0007 -0.17898E-0007
  0.11043E+0005 -0.28672E+0004  0.49075E-0007  0.72790E-0007 -0.21353E-0007
  0.11125E+0005 -0.28680E+0004  0.49045E-0007  0.78837E-0007 -0.26755E-0007
  0.11207E+0005 -0.28687E+0004  0.47232E-0007  0.81315E-0007 -0.30397E-0007
  0.11250E+0005 -0.28691E+0004  0.45629E-0007  0.81172E-0007 -0.31538E-0007
  0.11000E+0005 -0.28542E+0004  0.48692E-0007  0.65962E-0007 -0.14968E-0007
  0.11043E+0005 -0.28547E+0004  0.49466E-0007  0.70664E-0007 -0.18568E-0007
  0.11125E+0005 -0.28555E+0004  0.49422E-0007  0.77009E-0007 -0.24361E-0007
  0.11207E+0005 -0.28563E+0004  0.47563E-0007  0.79859E-0007 -0.28515E-0007
  0.11250E+0005 -0.28567E+0004  0.45928E-0007  0.79935E-0007 -0.29960E-0007
  0.11250E+0005 -0.29284E+0004  0.45312E-0007  0.86983E-0007 -0.37924E-0007
  0.11293E+0005 -0.29286E+0004  0.43463E-0007  0.84684E-0007 -0.36900E-0007
  0.11375E+0005 -0.29289E+0004  0.38975E-0007  0.77723E-0007 -0.33436E-0007
  0.11457E+0005 -0.29293E+0004  0.33394E-0007  0.67812E-0007 -0.28308E-0007
  0.11500E+0005 -0.29295E+0004  0.30092E-0007  0.61598E-0007 -0.25080E-0007
  0.11250E+0005 -0.29160E+0004  0.45224E-0007  0.85792E-0007 -0.36761E-0007
  0.11293E+0005 -0.29162E+0004  0.43348E-0007  0.83755E-0007 -0.36085E-0007
  0.11375E+0005 -0.29167E+0004  0.38816E-0007  0.77297E-0007 -0.33277E-0007
  0.11457E+0005 -0.29171E+0004  0.33213E-0007  0.67878E-0007 -0.28759E-0007
  0.11500E+0005 -0.29173E+0004  0.29911E-0007  0.61909E-0007 -0.25821E-0007
  0.11250E+0005 -0.28925E+0004  0.45281E-0007  0.83500E-0007 -0.34305E-0007
  0.11293E+0005 -0.28928E+0004  0.43345E-0007  0.81939E-0007 -0.34275E-0007
  0.11375E+0005 -0.28934E+0004  0.38714E-0007  0.76407E-0007 -0.32694E-0007
  0.11457E+0005 -0.28940E+0004  0.33041E-0007  0.67898E-0007 -0.29338E-0007
  0.11500E+0005 -0.28943E+0004  0.29718E-0007  0.62387E-0007 -0.26959E-0007
  0.11250E+0005 -0.28691E+0004  0.45629E-0007  0.81172E-0007 -0.31538E-0007
  0.11293E+0005 -0.28694E+0004  0.43628E-0007  0.80065E-0007 -0.32132E-0007
  0.11375E+0005 -0.28701E+0004  0.38874E-0007  0.75420E-0007 -0.31755E-0007
  0.11457E+0005 -0.28708E+0004  0.33099E-0007  0.67793E-0007 -0.29560E-0007
  0.11500E+0005 -0.28712E+0004  0.29736E-0007  0.62728E-0007 -0.27749E-0007
  0.11250E+0005 -0.28567E+0004  0.45928E-0007  0.79935E-0007 -0.29960E-0007
  0.11293E+0005 -0.28571E+0004  0.43891E-0007  0.79057E-0007 -0.30873E-0007
  0.11375E+0005 -0.28579E+0004  0.39066E-0007  0.74865E-0007 -0.31121E-0007
  0.11457E+0005 -0.28586E+0004  0.33225E-0007  0.67691E-0007 -0.29535E-0007
  0.11500E+0005 -0.28590E+0004  0.29834E-0007  0.62857E-0007 -0.28026E-0007
  0.11500E+0005 -0.29295E+0004  0.30092E-0007  0.61598E-0007 -0.25080E-0007
  0.11543E+0005 -0.29297E+0004  0.26592E-0007  0.54852E-0007 -0.21605E-0007
  0.11625E+0005 -0.29300E+0004  0.19541E-0007  0.40969E-0007 -0.14605E-0007
  0.11707E+0005 -0.29303E+0004  0.12151E-0007  0.26329E-0007 -0.75797E-0008
  0.11750E+0005 -0.29305E+0004  0.81933E-0008  0.18563E-0007 -0.40576E-0008
  0.11500E+0005 -0.29173E+0004  0.29911E-0007  0.61909E-0007 -0.25821E-0007
  0.11543E+0005 -0.29175E+0004  0.26417E-0007  0.55394E-0007 -0.22609E-0007
  0.11625E+0005 -0.29179E+0004  0.19404E-0007  0.41899E-0007 -0.16014E-0007
  0.11707E+0005 -0.29183E+0004  0.12084E-0007  0.27568E-0007 -0.92567E-0008
  0.11750E+0005 -0.29185E+0004  0.81748E-0008  0.19928E-0007 -0.58168E-0008
  0.11500E+0005 -0.28943E+0004  0.29718E-0007  0.62387E-0007 -0.26959E-0007
  0.11543E+0005 -0.28945E+0004  0.26220E-0007  0.56306E-0007 -0.24257E-0007
  0.11625E+0005 -0.28950E+0004  0.19240E-0007  0.43543E-0007 -0.18464E-0007
  0.11707E+0005 -0.28955E+0004  0.12012E-0007  0.29803E-0007 -0.12261E-0007
  0.11750E+0005 -0.28958E+0004  0.81762E-0008  0.22409E-0007 -0.90030E-0008
  0.11500E+0005 -0.28712E+0004  0.29736E-0007  0.62728E-0007 -0.27749E-0007
  0.11543E+0005 -0.28715E+0004  0.26210E-0007  0.57072E-0007 -0.25571E-0007
  0.11625E+0005 -0.28721E+0004  0.19217E-0007  0.45038E-0007 -0.20621E-0007
  0.11707E+0005 -0.28727E+0004  0.12034E-0007  0.31895E-0007 -0.15025E-0007
  0.11750E+0005 -0.28730E+0004  0.82453E-0008  0.24753E-0007 -0.11982E-0007
  0.11500E+0005 -0.28590E+0004  0.29834E-0007  0.62857E-0007 -0.28026E-0007
  0.11543E+0005 -0.28594E+0004  0.26284E-0007  0.57422E-0007 -0.26129E-0007
  0.11625E+0005 -0.28600E+0004  0.19267E-0007  0.45769E-0007 -0.21638E-0007
  0.11707E+0005 -0.28607E+0004  0.12089E-0007  0.32942E-0007 -0.16383E-0007
  0.11750E+0005 -0.28610E+0004  0.83165E-0008  0.25937E-0007 -0.13466E-0007
  0.11750E+0005 -0.29305E+0004  0.81933E-0008  0.18563E-0007 -0.40576E-0008
  0.11793E+0005 -0.29307E+0004  0.42340E-0008  0.10916E-0007 -0.77641E-0009
  0.11875E+0005 -0.29309E+0004 -0.31734E-0008 -0.29045E-0008  0.45478E-0008
  0.11957E+0005 -0.29312E+0004 -0.10308E-0007 -0.15333E-0007  0.83628E-0008
  0.12000E+0005 -0.29313E+0004 -0.13909E-0007 -0.21156E-0007  0.96693E-0008
  0.11750E+0005 -0.29185E+0004  0.81748E-0008  0.19928E-0007 -0.58168E-0008
  0.11793E+0005 -0.29187E+0004  0.42720E-0008  0.12382E-0007 -0.25780E-0008
  0.11875E+0005 -0.29190E+0004 -0.30112E-0008 -0.13207E-0008  0.27749E-0008
  0.11957E+0005 -0.29193E+0004 -0.10008E-0007 -0.13725E-0007  0.67466E-0008
  0.12000E+0005 -0.29195E+0004 -0.13534E-0007 -0.19572E-0007  0.81794E-0008
  0.11750E+0005 -0.28958E+0004  0.81762E-0008  0.22409E-0007 -0.90030E-0008
  0.11793E+0005 -0.28960E+0004  0.43617E-0008  0.15063E-0007 -0.58719E-0008
  0.11875E+0005 -0.28964E+0004 -0.27178E-0008  0.16014E-0008 -0.51628E-0009
  0.11957E+0005 -0.28968E+0004 -0.94776E-0008 -0.10735E-0007  0.37042E-0008
  0.12000E+0005 -0.28970E+0004 -0.12873E-0007 -0.16612E-0007  0.53540E-0008
  0.11750E+0005 -0.28730E+0004  0.82453E-0008  0.24753E-0007 -0.11982E-0007
  0.11793E+0005 -0.28733E+0004  0.44949E-0008  0.17616E-0007 -0.89925E-0008
  0.11875E+0005 -0.28738E+0004 -0.24224E-0008  0.44202E-0008 -0.36995E-0008
  0.11957E+0005 -0.28743E+0004 -0.89782E-0008 -0.78183E-0008  0.70793E-0009
  0.12000E+0005 -0.28745E+0004 -0.12255E-0007 -0.13709E-0007  0.25456E-0008
  0.11750E+0005 -0.28610E+0004  0.83165E-0008  0.25937E-0007 -0.13466E-0007
  0.11793E+0005 -0.28613E+0004  0.45905E-0008  0.18913E-0007 -0.10564E-0007
  0.11875E+0005 -0.28619E+0004 -0.22578E-0008  0.58662E-0008 -0.53288E-0008
  0.11957E+0005 -0.28624E+0004 -0.87196E-0008 -0.63098E-0008 -0.84693E-0009
  0.12000E+0005 -0.28627E+0004 -0.11940E-0007 -0.12202E-0007  0.10780E-0008
  0.12000E+0005 -0.29313E+0004 -0.13909E-0007 -0.21156E-0007  0.96693E-0008
  0.12043E+0005 -0.29315E+0004 -0.17370E-0007 -0.26409E-0007  0.10466E-0007
  0.12125E+0005 -0.29318E+0004 -0.23474E-0007 -0.34636E-0007  0.10542E-0007
  0.12207E+0005 -0.29322E+0004 -0.28860E-0007 -0.40489E-0007  0.88557E-0008
  0.12250E+0005 -0.29323E+0004 -0.31364E-0007 -0.42609E-0007  0.73400E-0008
  0.12000E+0005 -0.29195E+0004 -0.13534E-0007 -0.19572E-0007  0.81794E-0008
  0.12043E+0005 -0.29197E+0004 -0.16924E-0007 -0.24871E-0007  0.91268E-0008
  0.12125E+0005 -0.29201E+0004 -0.22903E-0007 -0.33238E-0007  0.95355E-0008
  0.12207E+0005 -0.29204E+0004 -0.28197E-0007 -0.39288E-0007  0.82104E-0008
  0.12250E+0005 -0.29206E+0004 -0.30669E-0007 -0.41528E-0007  0.68842E-0008
  0.12000E+0005 -0.28970E+0004 -0.12873E-0007 -0.16612E-0007  0.53540E-0008
  0.12043E+0005 -0.28973E+0004 -0.16131E-0007 -0.21984E-0007  0.65670E-0008
  0.12125E+0005 -0.28978E+0004 -0.21881E-0007 -0.30592E-0007  0.75779E-0008
  0.12207E+0005 -0.28982E+0004 -0.26993E-0007 -0.36992E-0007  0.69229E-0008
  0.12250E+0005 -0.28985E+0004 -0.29399E-0007 -0.39450E-0007  0.59532E-0008
  0.12000E+0005 -0.28745E+0004 -0.12255E-0007 -0.13709E-0007  0.25456E-0008
  0.12043E+0005 -0.28748E+0004 -0.15393E-0007 -0.19137E-0007  0.39981E-0008
  0.12125E+0005 -0.28754E+0004 -0.20922E-0007 -0.27955E-0007  0.55726E-0008
  0.12207E+0005 -0.28760E+0004 -0.25849E-0007 -0.34675E-0007  0.55647E-0008
  0.12250E+0005 -0.28763E+0004 -0.28182E-0007 -0.37337E-0007  0.49460E-0008
  0.12000E+0005 -0.28627E+0004 -0.11940E-0007 -0.12202E-0007  0.10780E-0008
  0.12043E+0005 -0.28630E+0004 -0.15019E-0007 -0.17652E-0007  0.26462E-0008
  0.12125E+0005 -0.28637E+0004 -0.20436E-0007 -0.26568E-0007  0.45018E-0008
  0.12207E+0005 -0.28643E+0004 -0.25265E-0007 -0.33445E-0007  0.48252E-0008
  0.12250E+0005 -0.28647E+0004 -0.27557E-0007 -0.36209E-0007  0.43887E-0008
  0.12250E+0005 -0.29323E+0004 -0.31364E-0007 -0.42609E-0007  0.73400E-0008
  0.12293E+0005 -0.29326E+0004 -0.33611E-0007 -0.44092E-0007  0.54751E-0008
  0.12375E+0005 -0.29330E+0004 -0.37080E-0007 -0.45211E-0007  0.12026E-0008
  0.12457E+0005 -0.29335E+0004 -0.39391E-0007 -0.44346E-0007 -0.35571E-0008
  0.12500E+0005 -0.29337E+0004 -0.40099E-0007 -0.43198E-0007 -0.60686E-0008
  0.12250E+0005 -0.29206E+0004 -0.30669E-0007 -0.41528E-0007  0.68842E-0008
  0.12293E+0005 -0.29209E+0004 -0.32901E-0007 -0.43141E-0007  0.52017E-0008
  0.12375E+0005 -0.29215E+0004 -0.36383E-0007 -0.44518E-0007  0.12364E-0008
  0.12457E+0005 -0.29220E+0004 -0.38770E-0007 -0.43914E-0007 -0.32866E-0008
  0.12500E+0005 -0.29223E+0004 -0.39543E-0007 -0.42900E-0007 -0.57070E-0008
  0.12250E+0005 -0.28985E+0004 -0.29399E-0007 -0.39450E-0007  0.59532E-0008
  0.12293E+0005 -0.28989E+0004 -0.31591E-0007 -0.41299E-0007  0.46169E-0008
  0.12375E+0005 -0.28995E+0004 -0.35078E-0007 -0.43150E-0007  0.12429E-0008
  0.12457E+0005 -0.29002E+0004 -0.37584E-0007 -0.43032E-0007 -0.28141E-0008
  0.12500E+0005 -0.29006E+0004 -0.38467E-0007 -0.42268E-0007 -0.50514E-0008
  0.12250E+0005 -0.28763E+0004 -0.28182E-0007 -0.37337E-0007  0.49460E-0008
  0.12293E+0005 -0.28768E+0004 -0.30323E-0007 -0.39409E-0007  0.39548E-0008
  0.12375E+0005 -0.28776E+0004 -0.33790E-0007 -0.41716E-0007  0.11807E-0008
  0.12457E+0005 -0.28785E+0004 -0.36385E-0007 -0.42068E-0007 -0.23918E-0008
  0.12500E+0005 -0.28789E+0004 -0.37362E-0007 -0.41551E-0007 -0.44332E-0008
  0.12250E+0005 -0.28647E+0004 -0.27557E-0007 -0.36209E-0007  0.43887E-0008
  0.12293E+0005 -0.28651E+0004 -0.29669E-0007 -0.38394E-0007  0.35784E-0008
  0.12375E+0005 -0.28661E+0004 -0.33116E-0007 -0.40933E-0007  0.11229E-0008
  0.12457E+0005 -0.28670E+0004 -0.35748E-0007 -0.41529E-0007 -0.21878E-0008
  0.12500E+0005 -0.28675E+0004 -0.36768E-0007 -0.41138E-0007 -0.41217E-0008
  0.12500E+0005 -0.29337E+0004 -0.40099E-0007 -0.43198E-0007 -0.60686E-0008
  0.12543E+0005 -0.29340E+0004 -0.40435E-0007 -0.41646E-0007 -0.84658E-0008
  0.12625E+0005 -0.29345E+0004 -0.40010E-0007 -0.37785E-0007 -0.12423E-0007
  0.12707E+0005 -0.29349E+0004 -0.38178E-0007 -0.33054E-0007 -0.15226E-0007
  0.12750E+0005 -0.29352E+0004 -0.36656E-0007 -0.30332E-0007 -0.16123E-0007
  0.12500E+0005 -0.29223E+0004 -0.39543E-0007 -0.42900E-0007 -0.57070E-0008
  0.12543E+0005 -0.29226E+0004 -0.39960E-0007 -0.41477E-0007 -0.80375E-0008
  0.12625E+0005 -0.29231E+0004 -0.39727E-0007 -0.37844E-0007 -0.11935E-0007
  0.12707E+0005 -0.29237E+0004 -0.38124E-0007 -0.33311E-0007 -0.14758E-0007
  0.12750E+0005 -0.29240E+0004 -0.36731E-0007 -0.30681E-0007 -0.15692E-0007
  0.12500E+0005 -0.29006E+0004 -0.38467E-0007 -0.42268E-0007 -0.50514E-0008
  0.12543E+0005 -0.29010E+0004 -0.39025E-0007 -0.41088E-0007 -0.72443E-0008
  0.12625E+0005 -0.29017E+0004 -0.39135E-0007 -0.37885E-0007 -0.11010E-0007
  0.12707E+0005 -0.29024E+0004 -0.37951E-0007 -0.33731E-0007 -0.13854E-0007
  0.12750E+0005 -0.29028E+0004 -0.36798E-0007 -0.31277E-0007 -0.14853E-0007
  0.12500E+0005 -0.28789E+0004 -0.37362E-0007 -0.41551E-0007 -0.44332E-0008
  0.12543E+0005 -0.28794E+0004 -0.38045E-0007 -0.40611E-0007 -0.64757E-0008
  0.12625E+0005 -0.28802E+0004 -0.38472E-0007 -0.37837E-0007 -0.10084E-0007
  0.12707E+0005 -0.28811E+0004 -0.37688E-0007 -0.34064E-0007 -0.12929E-0007
  0.12750E+0005 -0.28816E+0004 -0.36769E-0007 -0.31789E-0007 -0.13984E-0007
  0.12500E+0005 -0.28675E+0004 -0.36768E-0007 -0.41138E-0007 -0.41217E-0008
  0.12543E+0005 -0.28680E+0004 -0.37511E-0007 -0.40324E-0007 -0.60797E-0008
  0.12625E+0005 -0.28689E+0004 -0.38095E-0007 -0.37775E-0007 -0.95961E-0008
  0.12707E+0005 -0.28699E+0004 -0.37514E-0007 -0.34205E-0007 -0.12434E-0007
  0.12750E+0005 -0.28704E+0004 -0.36715E-0007 -0.32025E-0007 -0.13515E-0007
  0.12750E+0005 -0.29352E+0004 -0.36656E-0007 -0.30332E-0007 -0.16123E-0007
  0.12793E+0005 -0.29354E+0004 -0.34772E-0007 -0.27524E-0007 -0.16576E-0007
  0.12875E+0005 -0.29357E+0004 -0.30288E-0007 -0.22113E-0007 -0.16192E-0007
  0.12957E+0005 -0.29360E+0004 -0.24800E-0007 -0.16799E-0007 -0.14253E-0007
  0.13000E+0005 -0.29362E+0004 -0.21592E-0007 -0.14099E-0007 -0.12676E-0007
  0.12750E+0005 -0.29240E+0004 -0.36731E-0007 -0.30681E-0007 -0.15692E-0007
  0.12793E+0005 -0.29242E+0004 -0.34978E-0007 -0.27955E-0007 -0.16197E-0007
  0.12875E+0005 -0.29246E+0004 -0.30736E-0007 -0.22674E-0007 -0.15936E-0007
  0.12957E+0005 -0.29250E+0004 -0.25465E-0007 -0.17457E-0007 -0.14135E-0007
  0.13000E+0005 -0.29252E+0004 -0.22355E-0007 -0.14795E-0007 -0.12630E-0007
  0.12750E+0005 -0.29028E+0004 -0.36798E-0007 -0.31277E-0007 -0.14853E-0007
  0.12793E+0005 -0.29030E+0004 -0.35290E-0007 -0.28710E-0007 -0.15449E-0007
  0.12875E+0005 -0.29035E+0004 -0.31509E-0007 -0.23683E-0007 -0.15420E-0007
  0.12957E+0005 -0.29040E+0004 -0.26658E-0007 -0.18657E-0007 -0.13886E-0007
  0.13000E+0005 -0.29043E+0004 -0.23740E-0007 -0.16072E-0007 -0.12521E-0007
  0.12750E+0005 -0.28816E+0004 -0.36769E-0007 -0.31789E-0007 -0.13984E-0007
  0.12793E+0005 -0.28819E+0004 -0.35502E-0007 -0.29385E-0007 -0.14666E-0007
  0.12875E+0005 -0.28825E+0004 -0.32182E-0007 -0.24620E-0007 -0.14865E-0007
  0.12957E+0005 -0.28831E+0004 -0.27762E-0007 -0.19795E-0007 -0.13602E-0007
  0.13000E+0005 -0.28834E+0004 -0.25046E-0007 -0.17293E-0007 -0.12382E-0007
  0.12750E+0005 -0.28704E+0004 -0.36715E-0007 -0.32025E-0007 -0.13515E-0007
  0.12793E+0005 -0.28707E+0004 -0.35575E-0007 -0.29708E-0007 -0.14240E-0007
  0.12875E+0005 -0.28714E+0004 -0.32498E-0007 -0.25085E-0007 -0.14557E-0007
  0.12957E+0005 -0.28720E+0004 -0.28308E-0007 -0.20370E-0007 -0.13438E-0007
  0.13000E+0005 -0.28724E+0004 -0.25703E-0007 -0.17914E-0007 -0.12297E-0007
  0.13000E+0005 -0.29362E+0004 -0.21592E-0007 -0.14099E-0007 -0.12676E-0007
  0.13043E+0005 -0.29363E+0004 -0.18232E-0007 -0.11502E-0007 -0.10783E-0007
  0.13125E+0005 -0.29365E+0004 -0.11605E-0007 -0.68861E-0008 -0.65469E-0008
  0.13207E+0005 -0.29367E+0004 -0.49182E-0008 -0.26956E-0008 -0.18626E-0008
  0.13250E+0005 -0.29369E+0004 -0.14714E-0008 -0.64978E-0009  0.62292E-0009
  0.13000E+0005 -0.29252E+0004 -0.22355E-0007 -0.14795E-0007 -0.12630E-0007
  0.13043E+0005 -0.29253E+0004 -0.19079E-0007 -0.12228E-0007 -0.10804E-0007
  0.13125E+0005 -0.29256E+0004 -0.12570E-0007 -0.76484E-0008 -0.66719E-0008
  0.13207E+0005 -0.29258E+0004 -0.59381E-0008 -0.34694E-0008 -0.20539E-0008
  0.13250E+0005 -0.29259E+0004 -0.24959E-0008 -0.14209E-0008  0.41378E-0009
  0.13000E+0005 -0.29043E+0004 -0.23740E-0007 -0.16072E-0007 -0.12521E-0007
  0.13043E+0005 -0.29045E+0004 -0.20634E-0007 -0.13567E-0007 -0.10826E-0007
  0.13125E+0005 -0.29048E+0004 -0.14364E-0007 -0.90654E-0008 -0.69042E-0008
  0.13207E+0005 -0.29051E+0004 -0.78580E-0008 -0.49168E-0008 -0.24255E-0008
  0.13250E+0005 -0.29053E+0004 -0.44345E-0008 -0.28676E-0008  0.16985E-0011
  0.13000E+0005 -0.28834E+0004 -0.25046E-0007 -0.17293E-0007 -0.12382E-0007
  0.13043E+0005 -0.28836E+0004 -0.22119E-0007 -0.14856E-0007 -0.10826E-0007
  0.13125E+0005 -0.28840E+0004 -0.16113E-0007 -0.10444E-0007 -0.71296E-0008
  0.13207E+0005 -0.28844E+0004 -0.97572E-0008 -0.63370E-0008 -0.28072E-0008
  0.13250E+0005 -0.28846E+0004 -0.63653E-0008 -0.42927E-0008 -0.42893E-0009
  0.13000E+0005 -0.28724E+0004 -0.25703E-0007 -0.17914E-0007 -0.12297E-0007
  0.13043E+0005 -0.28726E+0004 -0.22874E-0007 -0.15515E-0007 -0.10816E-0007
  0.13125E+0005 -0.28730E+0004 -0.17016E-0007 -0.11154E-0007 -0.72452E-0008
  0.13207E+0005 -0.28735E+0004 -0.10749E-0007 -0.70744E-0008 -0.30117E-0008
  0.13250E+0005 -0.28737E+0004 -0.73794E-0008 -0.50350E-0008 -0.66281E-0009
  0.13250E+0005 -0.29369E+0004 -0.14714E-0008 -0.64978E-0009  0.62292E-0009
  0.13293E+0005 -0.29370E+0004  0.18660E-0008  0.12931E-0008  0.30275E-0008
  0.13375E+0005 -0.29371E+0004  0.77746E-0008  0.47329E-0008  0.71465E-0008
  0.13457E+0005 -0.29373E+0004  0.12991E-0007  0.79298E-0008  0.10406E-0007
  0.13500E+0005 -0.29374E+0004  0.15424E-0007  0.95436E-0008  0.11697E-0007
  0.13250E+0005 -0.29259E+0004 -0.24959E-0008 -0.14209E-0008  0.41378E-0009
  0.13293E+0005 -0.29261E+0004  0.85288E-0009  0.53002E-0009  0.28123E-0008
  0.13375E+0005 -0.29263E+0004  0.68231E-0008  0.39981E-0008  0.69502E-0008
  0.13457E+0005 -0.29265E+0004  0.12143E-0007  0.72379E-0008  0.10260E-0007
  0.13500E+0005 -0.29266E+0004  0.14643E-0007  0.88795E-0008  0.11588E-0007
  0.13250E+0005 -0.29053E+0004 -0.44345E-0008 -0.28676E-0008  0.16985E-0011
  0.13293E+0005 -0.29054E+0004 -0.10737E-0008 -0.90597E-0009  0.23828E-0008
  0.13375E+0005 -0.29057E+0004  0.49974E-0008  0.26078E-0008  0.65477E-0008
  0.13457E+0005 -0.29060E+0004  0.10503E-0007  0.59216E-0008  0.99503E-0008
  0.13500E+0005 -0.29061E+0004  0.13125E-0007  0.76120E-0008  0.11346E-0007
  0.13250E+0005 -0.28846E+0004 -0.63653E-0008 -0.42927E-0008 -0.42893E-0009
  0.13293E+0005 -0.28848E+0004 -0.30050E-0008 -0.23262E-0008  0.19269E-0008
  0.13375E+0005 -0.28851E+0004  0.31464E-0008  0.12228E-0008  0.61075E-0008
  0.13457E+0005 -0.28855E+0004  0.88214E-0008  0.46009E-0008  0.95968E-0008
  0.13500E+0005 -0.28856E+0004  0.11561E-0007  0.63354E-0008  0.11060E-0007
  0.13250E+0005 -0.28737E+0004 -0.73794E-0008 -0.50350E-0008 -0.66281E-0009
  0.13293E+0005 -0.28739E+0004 -0.40243E-0008 -0.30683E-0008  0.16768E-0008
  0.13375E+0005 -0.28743E+0004  0.21612E-0008  0.49521E-0009  0.58610E-0008
  0.13457E+0005 -0.28746E+0004  0.79193E-0008  0.39032E-0008  0.93933E-0008
  0.13500E+0005 -0.28748E+0004  0.10719E-0007  0.56591E-0008  0.10892E-0007
  0.13500E+0005 -0.29374E+0004  0.15424E-0007  0.95436E-0008  0.11697E-0007
  0.13543E+0005 -0.29375E+0004  0.17623E-0007  0.11122E-0007  0.12667E-0007
  0.13625E+0005 -0.29377E+0004  0.21145E-0007  0.14024E-0007  0.13613E-0007
  0.13707E+0005 -0.29378E+0004  0.23833E-0007  0.16812E-0007  0.13450E-0007
  0.13750E+0005 -0.29379E+0004  0.24927E-0007  0.18217E-0007  0.12971E-0007
  0.13500E+0005 -0.29266E+0004  0.14643E-0007  0.88795E-0008  0.11588E-0007
  0.13543E+0005 -0.29267E+0004  0.16915E-0007  0.10488E-0007  0.12598E-0007
  0.13625E+0005 -0.29269E+0004  0.20585E-0007  0.13457E-0007  0.13624E-0007
  0.13707E+0005 -0.29271E+0004  0.23423E-0007  0.16320E-0007  0.13536E-0007
  0.13750E+0005 -0.29272E+0004  0.24594E-0007  0.17769E-0007  0.13090E-0007
  0.13500E+0005 -0.29061E+0004  0.13125E-0007  0.76120E-0008  0.11346E-0007
  0.13543E+0005 -0.29062E+0004  0.15533E-0007  0.92755E-0008  0.12433E-0007
  0.13625E+0005 -0.29065E+0004  0.19479E-0007  0.12364E-0007  0.13615E-0007
  0.13707E+0005 -0.29067E+0004  0.22602E-0007  0.15365E-0007  0.13675E-0007
  0.13750E+0005 -0.29068E+0004  0.23920E-0007  0.16894E-0007  0.13298E-0007
  0.13500E+0005 -0.28856E+0004  0.11561E-0007  0.63354E-0008  0.11060E-0007
  0.13543E+0005 -0.28858E+0004  0.14100E-0007  0.80491E-0008  0.12224E-0007
  0.13625E+0005 -0.28861E+0004  0.18319E-0007  0.11249E-0007  0.13567E-0007
  0.13707E+0005 -0.28864E+0004  0.21727E-0007  0.14381E-0007  0.13784E-0007
  0.13750E+0005 -0.28865E+0004  0.23193E-0007  0.15987E-0007  0.13481E-0007
  0.13500E+0005 -0.28748E+0004  0.10719E-0007  0.56591E-0008  0.10892E-0007
  0.13543E+0005 -0.28750E+0004  0.13324E-0007  0.73974E-0008  0.12097E-0007
  0.13625E+0005 -0.28753E+0004  0.17686E-0007  0.10652E-0007  0.13525E-0007
  0.13707E+0005 -0.28756E+0004  0.21244E-0007  0.13851E-0007  0.13829E-0007
  0.13750E+0005 -0.28758E+0004  0.22789E-0007  0.15496E-0007  0.13567E-0007
  0.13750E+0005 -0.29379E+0004  0.24927E-0007  0.18217E-0007  0.12971E-0007
  0.13793E+0005 -0.29379E+0004  0.25806E-0007  0.19561E-0007  0.12262E-0007
  0.13875E+0005 -0.29380E+0004  0.26906E-0007  0.21873E-0007  0.10420E-0007
  0.13957E+0005 -0.29381E+0004  0.27288E-0007  0.23743E-0007  0.81543E-0008
  0.14000E+0005 -0.29382E+0004  0.27203E-0007  0.24491E-0007  0.68764E-0008
  0.13750E+0005 -0.29272E+0004  0.24594E-0007  0.17769E-0007  0.13090E-0007
  0.13793E+0005 -0.29272E+0004  0.25547E-0007  0.19159E-0007  0.12409E-0007
  0.13875E+0005 -0.29273E+0004  0.26777E-0007  0.21565E-0007  0.10604E-0007
  0.13957E+0005 -0.29274E+0004  0.27275E-0007  0.23538E-0007  0.83492E-0008
  0.14000E+0005 -0.29275E+0004  0.27247E-0007  0.24344E-0007  0.70677E-0008
  0.13750E+0005 -0.29068E+0004  0.23920E-0007  0.16894E-0007  0.13298E-0007
  0.13793E+0005 -0.29069E+0004  0.25015E-0007  0.18369E-0007  0.12675E-0007
  0.13875E+0005 -0.29070E+0004  0.26496E-0007  0.20950E-0007  0.10947E-0007
  0.13957E+0005 -0.29072E+0004  0.27220E-0007  0.23115E-0007  0.87214E-0008
  0.14000E+0005 -0.29073E+0004  0.27301E-0007  0.24029E-0007  0.74367E-0008
  0.13750E+0005 -0.28865E+0004  0.23193E-0007  0.15987E-0007  0.13481E-0007
  0.13793E+0005 -0.28866E+0004  0.24432E-0007  0.17544E-0007  0.12922E-0007
  0.13875E+0005 -0.28868E+0004  0.26169E-0007  0.20294E-0007  0.11282E-0007
  0.13957E+0005 -0.28869E+0004  0.27124E-0007  0.22648E-0007  0.90961E-0008
  0.14000E+0005 -0.28870E+0004  0.27317E-0007  0.23668E-0007  0.78125E-0008
  0.13750E+0005 -0.28758E+0004  0.22789E-0007  0.15496E-0007  0.13567E-0007
  0.13793E+0005 -0.28759E+0004  0.24104E-0007  0.17095E-0007  0.13044E-0007
  0.13875E+0005 -0.28761E+0004  0.25978E-0007  0.19932E-0007  0.11455E-0007
  0.13957E+0005 -0.28762E+0004  0.27057E-0007  0.22383E-0007  0.92938E-0008
  0.14000E+0005 -0.28763E+0004  0.27309E-0007  0.23459E-0007  0.80130E-0008
  0.14000E+0005 -0.29382E+0004  0.27203E-0007  0.24491E-0007  0.68764E-0008
  0.14043E+0005 -0.29382E+0004  0.26919E-0007  0.25038E-0007  0.55865E-0008
  0.14125E+0005 -0.29382E+0004  0.25822E-0007  0.25438E-0007  0.32108E-0008
  0.14207E+0005 -0.29383E+0004  0.23966E-0007  0.24875E-0007  0.10495E-0008
  0.14250E+0005 -0.29383E+0004  0.22672E-0007  0.24155E-0007  0.29068E-0010
  0.14000E+0005 -0.29275E+0004  0.27247E-0007  0.24344E-0007  0.70677E-0008
  0.14043E+0005 -0.29275E+0004  0.27017E-0007  0.24951E-0007  0.57686E-0008
  0.14125E+0005 -0.29276E+0004  0.26014E-0007  0.25468E-0007  0.33608E-0008
  0.14207E+0005 -0.29276E+0004  0.24245E-0007  0.25027E-0007  0.11545E-0008
  0.14250E+0005 -0.29277E+0004  0.22994E-0007  0.24370E-0007  0.10715E-0009
  0.14000E+0005 -0.29073E+0004  0.27301E-0007  0.24029E-0007  0.74367E-0008
  0.14043E+0005 -0.29073E+0004  0.27174E-0007  0.24749E-0007  0.61223E-0008
  0.14125E+0005 -0.29074E+0004  0.26351E-0007  0.25488E-0007  0.36571E-0008
  0.14207E+0005 -0.29074E+0004  0.24749E-0007  0.25277E-0007  0.13671E-0008
  0.14250E+0005 -0.29075E+0004  0.23581E-0007  0.24742E-0007  0.26926E-0009
  0.14000E+0005 -0.28870E+0004  0.27317E-0007  0.23668E-0007  0.78125E-0008
  0.14043E+0005 -0.28871E+0004  0.27294E-0007  0.24498E-0007  0.64863E-0008
  0.14125E+0005 -0.28872E+0004  0.26656E-0007  0.25459E-0007  0.39692E-0008
  0.14207E+0005 -0.28872E+0004  0.25221E-0007  0.25477E-0007  0.15974E-0008
  0.14250E+0005 -0.28873E+0004  0.24137E-0007  0.25063E-0007  0.44929E-0009
  0.14000E+0005 -0.28763E+0004  0.27309E-0007  0.23459E-0007  0.80130E-0008
  0.14043E+0005 -0.28764E+0004  0.27343E-0007  0.24347E-0007  0.66820E-0008
  0.14125E+0005 -0.28765E+0004  0.26802E-0007  0.25423E-0007  0.41393E-0008
  0.14207E+0005 -0.28766E+0004  0.25458E-0007  0.25562E-0007  0.17263E-0008
  0.14250E+0005 -0.28766E+0004  0.24418E-0007  0.25213E-0007  0.55177E-0009
  0.14250E+0005 -0.29383E+0004  0.22672E-0007  0.24155E-0007  0.29068E-0010
  0.14293E+0005 -0.29384E+0004  0.21156E-0007  0.23128E-0007 -0.89838E-0009
  0.14375E+0005 -0.29385E+0004  0.17682E-0007  0.20347E-0007 -0.23947E-0008
  0.14457E+0005 -0.29386E+0004  0.13463E-0007  0.16525E-0007 -0.35638E-0008
  0.14500E+0005 -0.29386E+0004  0.10968E-0007  0.14134E-0007 -0.40609E-0008
  0.14250E+0005 -0.29277E+0004  0.22994E-0007  0.24370E-0007  0.10715E-0009
  0.14293E+0005 -0.29277E+0004  0.21520E-0007  0.23407E-0007 -0.84755E-0009
  0.14375E+0005 -0.29279E+0004  0.18120E-0007  0.20738E-0007 -0.23952E-0008
  0.14457E+0005 -0.29280E+0004  0.13965E-0007  0.17016E-0007 -0.36097E-0008
  0.14500E+0005 -0.29280E+0004  0.11500E-0007  0.14670E-0007 -0.41274E-0008
  0.14250E+0005 -0.29075E+0004  0.23581E-0007  0.24742E-0007  0.26926E-0009
  0.14293E+0005 -0.29076E+0004  0.22186E-0007  0.23898E-0007 -0.73806E-0009
  0.14375E+0005 -0.29077E+0004  0.18928E-0007  0.21446E-0007 -0.23841E-0008
  0.14457E+0005 -0.29079E+0004  0.14899E-0007  0.17916E-0007 -0.36859E-0008
  0.14500E+0005 -0.29080E+0004  0.12491E-0007  0.15658E-0007 -0.42430E-0008
  0.14250E+0005 -0.28873E+0004  0.24137E-0007  0.25063E-0007  0.44929E-0009
  0.14293E+0005 -0.28874E+0004  0.22823E-0007  0.24340E-0007 -0.61052E-0009
  0.14375E+0005 -0.28876E+0004  0.19708E-0007  0.22109E-0007 -0.23563E-0008
  0.14457E+0005 -0.28878E+0004  0.15808E-0007  0.18778E-0007 -0.37481E-0008
  0.14500E+0005 -0.28879E+0004  0.13460E-0007  0.16611E-0007 -0.43460E-0008
  0.14250E+0005 -0.28766E+0004  0.24418E-0007  0.25213E-0007  0.55177E-0009
  0.14293E+0005 -0.28768E+0004  0.23147E-0007  0.24554E-0007 -0.53617E-0009
  0.14375E+0005 -0.28770E+0004  0.20109E-0007  0.22440E-0007 -0.23346E-0008
  0.14457E+0005 -0.28772E+0004  0.16277E-0007  0.19216E-0007 -0.37748E-0008
  0.14500E+0005 -0.28773E+0004  0.13961E-0007  0.17099E-0007 -0.43952E-0008
  0.14500E+0005 -0.29386E+0004  0.10968E-0007  0.14134E-0007 -0.40609E-0008
  0.14543E+0005 -0.29387E+0004  0.83114E-0008  0.11519E-0007 -0.44845E-0008
  0.14625E+0005 -0.29389E+0004  0.29382E-0008  0.60795E-0008 -0.51114E-0008
  0.14707E+0005 -0.29391E+0004 -0.26766E-0008  0.25942E-0009 -0.55416E-0008
  0.14750E+0005 -0.29392E+0004 -0.56432E-0008 -0.28535E-0008 -0.57002E-0008
  0.14500E+0005 -0.29280E+0004  0.11500E-0007  0.14670E-0007 -0.41274E-0008
  0.14543E+0005 -0.29282E+0004  0.88683E-0008  0.12092E-0007 -0.45677E-0008
  0.14625E+0005 -0.29284E+0004  0.35276E-0008  0.67047E-0008 -0.52177E-0008
  0.14707E+0005 -0.29286E+0004 -0.20786E-0008  0.90556E-0009 -0.56601E-0008
  0.14750E+0005 -0.29288E+0004 -0.50514E-0008 -0.22097E-0008 -0.58203E-0008
  0.14500E+0005 -0.29080E+0004  0.12491E-0007  0.15658E-0007 -0.42430E-0008
  0.14543E+0005 -0.29081E+0004  0.99086E-0008  0.13157E-0007 -0.47172E-0008
  0.14625E+0005 -0.29084E+0004  0.46338E-0008  0.78739E-0008 -0.54136E-0008
  0.14707E+0005 -0.29087E+0004 -0.94964E-0009  0.21224E-0008 -0.58796E-0008
  0.14750E+0005 -0.29089E+0004 -0.39308E-0008 -0.99294E-0009 -0.60441E-0008
  0.14500E+0005 -0.28879E+0004  0.13460E-0007  0.16611E-0007 -0.43460E-0008
  0.14543E+0005 -0.28881E+0004  0.10928E-0007  0.14189E-0007 -0.48551E-0008
  0.14625E+0005 -0.28884E+0004  0.57252E-0008  0.90207E-0008 -0.56007E-0008
  0.14707E+0005 -0.28888E+0004  0.17211E-0009  0.33271E-0008 -0.60923E-0008
  0.14750E+0005 -0.28890E+0004 -0.28127E-0008  0.21749E-0009 -0.62614E-0008
  0.14500E+0005 -0.28773E+0004  0.13961E-0007  0.17099E-0007 -0.43952E-0008
  0.14543E+0005 -0.28775E+0004  0.11458E-0007  0.14721E-0007 -0.49231E-0008
  0.14625E+0005 -0.28779E+0004  0.62949E-0008  0.96161E-0008 -0.56951E-0008
  0.14707E+0005 -0.28783E+0004  0.76055E-0009  0.39571E-0008 -0.62015E-0008
  0.14750E+0005 -0.28785E+0004 -0.22242E-0008  0.85294E-0009 -0.63731E-0008
  0.14750E+0005 -0.29392E+0004 -0.56432E-0008 -0.28535E-0008 -0.57002E-0008
  0.14793E+0005 -0.29394E+0004 -0.85577E-0008 -0.59312E-0008 -0.58153E-0008
  0.14875E+0005 -0.29397E+0004 -0.13768E-0007 -0.11481E-0007 -0.59156E-0008
  0.14957E+0005 -0.29399E+0004 -0.18305E-0007 -0.16372E-0007 -0.58596E-0008
  0.15000E+0005 -0.29401E+0004 -0.20328E-0007 -0.18583E-0007 -0.57632E-0008
  0.14750E+0005 -0.29288E+0004 -0.50514E-0008 -0.22097E-0008 -0.58203E-0008
  0.14793E+0005 -0.29289E+0004 -0.79803E-0008 -0.52997E-0008 -0.59341E-0008
  0.14875E+0005 -0.29292E+0004 -0.13241E-0007 -0.10898E-0007 -0.60257E-0008
  0.14957E+0005 -0.29295E+0004 -0.17857E-0007 -0.15871E-0007 -0.59544E-0008
  0.15000E+0005 -0.29297E+0004 -0.19932E-0007 -0.18135E-0007 -0.58481E-0008
  0.14750E+0005 -0.29089E+0004 -0.39308E-0008 -0.99294E-0009 -0.60441E-0008
  0.14793E+0005 -0.29091E+0004 -0.68834E-0008 -0.41016E-0008 -0.61558E-0008
  0.14875E+0005 -0.29095E+0004 -0.12232E-0007 -0.97848E-0008 -0.62315E-0008
  0.14957E+0005 -0.29099E+0004 -0.16991E-0007 -0.14903E-0007 -0.61316E-0008
  0.15000E+0005 -0.29101E+0004 -0.19162E-0007 -0.17266E-0007 -0.60065E-0008
  0.14750E+0005 -0.28890E+0004 -0.28127E-0008  0.21749E-0009 -0.62614E-0008
  0.14793E+0005 -0.28892E+0004 -0.57845E-0008 -0.29042E-0008 -0.63722E-0008
  0.14875E+0005 -0.28897E+0004 -0.11212E-0007 -0.86610E-0008 -0.64332E-0008
  0.14957E+0005 -0.28902E+0004 -0.16105E-0007 -0.13914E-0007 -0.63055E-0008
  0.15000E+0005 -0.28905E+0004 -0.18367E-0007 -0.16371E-0007 -0.61619E-0008
  0.14750E+0005 -0.28785E+0004 -0.22242E-0008  0.85294E-0009 -0.63731E-0008
  0.14793E+0005 -0.28788E+0004 -0.52043E-0008 -0.22733E-0008 -0.64839E-0008
  0.14875E+0005 -0.28793E+0004 -0.10670E-0007 -0.80648E-0008 -0.65378E-0008
  0.14957E+0005 -0.28798E+0004 -0.15629E-0007 -0.13385E-0007 -0.63957E-0008
  0.15000E+0005 -0.28801E+0004 -0.17939E-0007 -0.15890E-0007 -0.62428E-0008
  0.15000E+0005 -0.29401E+0004 -0.20328E-0007 -0.18583E-0007 -0.57632E-0008
  0.15043E+0005 -0.29402E+0004 -0.22048E-0007 -0.20489E-0007 -0.56187E-0008
  0.15125E+0005 -0.29405E+0004 -0.24362E-0007 -0.23151E-0007 -0.52056E-0008
  0.15207E+0005 -0.29408E+0004 -0.25320E-0007 -0.24446E-0007 -0.46074E-0008
  0.15250E+0005 -0.29410E+0004 -0.25253E-0007 -0.24554E-0007 -0.42185E-0008
  0.15000E+0005 -0.29297E+0004 -0.19932E-0007 -0.18135E-0007 -0.58481E-0008
  0.15043E+0005 -0.29299E+0004 -0.21710E-0007 -0.20102E-0007 -0.56926E-0008
  0.15125E+0005 -0.29302E+0004 -0.24150E-0007 -0.22892E-0007 -0.52574E-0008
  0.15207E+0005 -0.29306E+0004 -0.25243E-0007 -0.24328E-0007 -0.46368E-0008
  0.15250E+0005 -0.29308E+0004 -0.25249E-0007 -0.24511E-0007 -0.42367E-0008
  0.15000E+0005 -0.29101E+0004 -0.19162E-0007 -0.17266E-0007 -0.60065E-0008
  0.15043E+0005 -0.29103E+0004 -0.21048E-0007 -0.19344E-0007 -0.58305E-0008
  0.15125E+0005 -0.29108E+0004 -0.23720E-0007 -0.22374E-0007 -0.53540E-0008
  0.15207E+0005 -0.29112E+0004 -0.25068E-0007 -0.24073E-0007 -0.46918E-0008
  0.15250E+0005 -0.29115E+0004 -0.25212E-0007 -0.24397E-0007 -0.42706E-0008
  0.15000E+0005 -0.28905E+0004 -0.18367E-0007 -0.16371E-0007 -0.61619E-0008
  0.15043E+0005 -0.28908E+0004 -0.20358E-0007 -0.18557E-0007 -0.59657E-0008
  0.15125E+0005 -0.28913E+0004 -0.23256E-0007 -0.21820E-0007 -0.54488E-0008
  0.15207E+0005 -0.28919E+0004 -0.24857E-0007 -0.23777E-0007 -0.47461E-0008
  0.15250E+0005 -0.28921E+0004 -0.25138E-0007 -0.24243E-0007 -0.43046E-0008
  0.15000E+0005 -0.28801E+0004 -0.17939E-0007 -0.15890E-0007 -0.62428E-0008
  0.15043E+0005 -0.28804E+0004 -0.19983E-0007 -0.18130E-0007 -0.60361E-0008
  0.15125E+0005 -0.28810E+0004 -0.22999E-0007 -0.21514E-0007 -0.54982E-0008
  0.15207E+0005 -0.28816E+0004 -0.24730E-0007 -0.23606E-0007 -0.47745E-0008
  0.15250E+0005 -0.28819E+0004 -0.25083E-0007 -0.24146E-0007 -0.43225E-0008
  0.15250E+0005 -0.29410E+0004 -0.25253E-0007 -0.24554E-0007 -0.42185E-0008
  0.15293E+0005 -0.29411E+0004 -0.24792E-0007 -0.24267E-0007 -0.37827E-0008
  0.15375E+0005 -0.29414E+0004 -0.22880E-0007 -0.22675E-0007 -0.28406E-0008
  0.15457E+0005 -0.29416E+0004 -0.19738E-0007 -0.19842E-0007 -0.17823E-0008
  0.15500E+0005 -0.29418E+0004 -0.17660E-0007 -0.17921E-0007 -0.11933E-0008
  0.15250E+0005 -0.29308E+0004 -0.25249E-0007 -0.24511E-0007 -0.42367E-0008
  0.15293E+0005 -0.29309E+0004 -0.24861E-0007 -0.24298E-0007 -0.37900E-0008
  0.15375E+0005 -0.29312E+0004 -0.23077E-0007 -0.22839E-0007 -0.28298E-0008
  0.15457E+0005 -0.29315E+0004 -0.20047E-0007 -0.20123E-0007 -0.17559E-0008
  0.15500E+0005 -0.29317E+0004 -0.18018E-0007 -0.18253E-0007 -0.11613E-0008
  0.15250E+0005 -0.29115E+0004 -0.25212E-0007 -0.24397E-0007 -0.42706E-0008
  0.15293E+0005 -0.29117E+0004 -0.24961E-0007 -0.24325E-0007 -0.38041E-0008
  0.15375E+0005 -0.29120E+0004 -0.23424E-0007 -0.23120E-0007 -0.28099E-0008
  0.15457E+0005 -0.29124E+0004 -0.20609E-0007 -0.20627E-0007 -0.17086E-0008
  0.15500E+0005 -0.29126E+0004 -0.18676E-0007 -0.18857E-0007 -0.11024E-0008
  0.15250E+0005 -0.28921E+0004 -0.25138E-0007 -0.24243E-0007 -0.43046E-0008
  0.15293E+0005 -0.28924E+0004 -0.25023E-0007 -0.24311E-0007 -0.38187E-0008
  0.15375E+0005 -0.28928E+0004 -0.23734E-0007 -0.23362E-0007 -0.27919E-0008
  0.15457E+0005 -0.28933E+0004 -0.21140E-0007 -0.21096E-0007 -0.16647E-0008
  0.15500E+0005 -0.28936E+0004 -0.19306E-0007 -0.19430E-0007 -0.10473E-0008
  0.15250E+0005 -0.28819E+0004 -0.25083E-0007 -0.24146E-0007 -0.43225E-0008
  0.15293E+0005 -0.28822E+0004 -0.25040E-0007 -0.24287E-0007 -0.38267E-0008
  0.15375E+0005 -0.28827E+0004 -0.23884E-0007 -0.23474E-0007 -0.27834E-0008
  0.15457E+0005 -0.28832E+0004 -0.21408E-0007 -0.21329E-0007 -0.16431E-0008
  0.15500E+0005 -0.28835E+0004 -0.19628E-0007 -0.19720E-0007 -0.10204E-0008
  0.15500E+0005 -0.29418E+0004 -0.17660E-0007 -0.17921E-0007 -0.11933E-0008
  0.15543E+0005 -0.29418E+0004 -0.15347E-0007 -0.15759E-0007 -0.59599E-0009
  0.15625E+0005 -0.29420E+0004 -0.10479E-0007 -0.11156E-0007  0.52897E-0009
  0.15707E+0005 -0.29422E+0004 -0.52741E-0008 -0.61799E-0008  0.15881E-0008
  0.15750E+0005 -0.29423E+0004 -0.25135E-0008 -0.35223E-0008  0.20986E-0008
  0.15500E+0005 -0.29317E+0004 -0.18018E-0007 -0.18253E-0007 -0.11613E-0008
  0.15543E+0005 -0.29318E+0004 -0.15747E-0007 -0.16135E-0007 -0.55824E-0009
  0.15625E+0005 -0.29320E+0004 -0.10935E-0007 -0.11593E-0007  0.57375E-0009
  0.15707E+0005 -0.29322E+0004 -0.57524E-0008 -0.66447E-0008  0.16358E-0008
  0.15750E+0005 -0.29323E+0004 -0.29903E-0008 -0.39885E-0008  0.21464E-0008
  0.15500E+0005 -0.29126E+0004 -0.18676E-0007 -0.18857E-0007 -0.11024E-0008
  0.15543E+0005 -0.29128E+0004 -0.16487E-0007 -0.16826E-0007 -0.48971E-0009
  0.15625E+0005 -0.29130E+0004 -0.11787E-0007 -0.12406E-0007  0.65466E-0009
  0.15707E+0005 -0.29133E+0004 -0.66540E-0008 -0.75173E-0008  0.17216E-0008
  0.15750E+0005 -0.29134E+0004 -0.38927E-0008 -0.48676E-0008  0.22319E-0008
  0.15500E+0005 -0.28936E+0004 -0.19306E-0007 -0.19430E-0007 -0.10473E-0008
  0.15543E+0005 -0.28937E+0004 -0.17203E-0007 -0.17490E-0007 -0.42588E-0009
  0.15625E+0005 -0.28940E+0004 -0.12623E-0007 -0.13198E-0007  0.72964E-0009
  0.15707E+0005 -0.28943E+0004 -0.75482E-0008 -0.83780E-0008  0.18007E-0008
  0.15750E+0005 -0.28945E+0004 -0.47922E-0008 -0.57394E-0008  0.23107E-0008
  0.15500E+0005 -0.28835E+0004 -0.19628E-0007 -0.19720E-0007 -0.10204E-0008
  0.15543E+0005 -0.28837E+0004 -0.17571E-0007 -0.17828E-0007 -0.39456E-0009
  0.15625E+0005 -0.28840E+0004 -0.13057E-0007 -0.13607E-0007  0.76656E-0009
  0.15707E+0005 -0.28844E+0004 -0.80168E-0008 -0.88268E-0008  0.18395E-0008
  0.15750E+0005 -0.28845E+0004 -0.52652E-0008 -0.61959E-0008  0.23492E-0008
  0.15750E+0005 -0.29423E+0004 -0.25135E-0008 -0.35223E-0008  0.20986E-0008
  0.15793E+0005 -0.29423E+0004  0.18991E-0009 -0.90729E-0009  0.25646E-0008
  0.15875E+0005 -0.29425E+0004  0.49858E-0008  0.37641E-0008  0.32997E-0008
  0.15957E+0005 -0.29427E+0004  0.91077E-0008  0.78229E-0008  0.38093E-0008
  0.16000E+0005 -0.29428E+0004  0.10929E-0007  0.96365E-0008  0.39790E-0008
  0.15750E+0005 -0.29323E+0004 -0.29903E-0008 -0.39885E-0008  0.21464E-0008
  0.15793E+0005 -0.29324E+0004 -0.27654E-0009 -0.13662E-0008  0.26114E-0008
  0.15875E+0005 -0.29326E+0004  0.45617E-0008  0.33414E-0008  0.33427E-0008
  0.15957E+0005 -0.29328E+0004  0.87509E-0008  0.74619E-0008  0.38457E-0008
  0.16000E+0005 -0.29329E+0004  0.10616E-0007  0.93161E-0008  0.40108E-0008
  0.15750E+0005 -0.29134E+0004 -0.38927E-0008 -0.48676E-0008  0.22319E-0008
  0.15793E+0005 -0.29135E+0004 -0.11625E-0008 -0.22350E-0008  0.26952E-0008
  0.15875E+0005 -0.29138E+0004  0.37499E-0008  0.25355E-0008  0.34187E-0008
  0.15957E+0005 -0.29140E+0004  0.80621E-0008  0.67676E-0008  0.39096E-0008
  0.16000E+0005 -0.29141E+0004  0.10007E-0007  0.86963E-0008  0.40670E-0008
  0.15750E+0005 -0.28945E+0004 -0.47922E-0008 -0.57394E-0008  0.23107E-0008
  0.15793E+0005 -0.28947E+0004 -0.20502E-0008 -0.31010E-0008  0.27718E-0008
  0.15875E+0005 -0.28949E+0004  0.29290E-0008  0.17242E-0008  0.34876E-0008
  0.15957E+0005 -0.28952E+0004  0.73579E-0008  0.60610E-0008  0.39668E-0008
  0.16000E+0005 -0.28954E+0004  0.93807E-0008  0.80612E-0008  0.41172E-0008
  0.15750E+0005 -0.28845E+0004 -0.52652E-0008 -0.61959E-0008  0.23492E-0008
  0.15793E+0005 -0.28847E+0004 -0.25187E-0008 -0.35564E-0008  0.28094E-0008
  0.15875E+0005 -0.28850E+0004  0.24924E-0008  0.12944E-0008  0.35208E-0008
  0.15957E+0005 -0.28853E+0004  0.69806E-0008  0.56835E-0008  0.39946E-0008
  0.16000E+0005 -0.28855E+0004  0.90432E-0008  0.77203E-0008  0.41408E-0008
  0.16000E+0005 -0.29428E+0004  0.10929E-0007  0.96365E-0008  0.39790E-0008
  0.16043E+0005 -0.29429E+0004  0.12474E-0007  0.11192E-0007  0.40771E-0008
  0.16125E+0005 -0.29431E+0004  0.14581E-0007  0.13366E-0007  0.40719E-0008
  0.16207E+0005 -0.29433E+0004  0.15576E-0007  0.14484E-0007  0.38308E-0008
  0.16250E+0005 -0.29435E+0004  0.15660E-0007  0.14652E-0007  0.36190E-0008
  0.16000E+0005 -0.29329E+0004  0.10616E-0007  0.93161E-0008  0.40108E-0008
  0.16043E+0005 -0.29330E+0004  0.12208E-0007  0.10917E-0007  0.41047E-0008
  0.16125E+0005 -0.29333E+0004  0.14411E-0007  0.13182E-0007  0.40903E-0008
  0.16207E+0005 -0.29336E+0004  0.15504E-0007  0.14395E-0007  0.38399E-0008
  0.16250E+0005 -0.29337E+0004  0.15638E-0007  0.14612E-0007  0.36232E-0008
  0.16000E+0005 -0.29141E+0004  0.10007E-0007  0.86963E-0008  0.40670E-0008
  0.16043E+0005 -0.29143E+0004  0.11688E-0007  0.10380E-0007  0.41525E-0008
  0.16125E+0005 -0.29147E+0004  0.14073E-0007  0.12818E-0007  0.41215E-0008
  0.16207E+0005 -0.29150E+0004  0.15351E-0007  0.14209E-0007  0.38550E-0008
  0.16250E+0005 -0.29152E+0004  0.15580E-0007  0.14518E-0007  0.36305E-0008
  0.16000E+0005 -0.28954E+0004  0.93807E-0008  0.80612E-0008  0.41172E-0008
  0.16043E+0005 -0.28956E+0004  0.11149E-0007  0.98257E-0008  0.41949E-0008
  0.16125E+0005 -0.28960E+0004  0.13712E-0007  0.12432E-0007  0.41487E-0008
  0.16207E+0005 -0.28965E+0004  0.15176E-0007  0.14001E-0007  0.38676E-0008
  0.16250E+0005 -0.28967E+0004  0.15501E-0007  0.14401E-0007  0.36357E-0008
  0.16000E+0005 -0.28855E+0004  0.90432E-0008  0.77203E-0008  0.41408E-0008
  0.16043E+0005 -0.28858E+0004  0.10856E-0007  0.95263E-0008  0.42148E-0008
  0.16125E+0005 -0.28862E+0004  0.13513E-0007  0.12221E-0007  0.41618E-0008
  0.16207E+0005 -0.28867E+0004  0.15075E-0007  0.13882E-0007  0.38734E-0008
  0.16250E+0005 -0.28869E+0004  0.15450E-0007  0.14331E-0007  0.36373E-0008
  0.16250E+0005 -0.29435E+0004  0.15660E-0007  0.14652E-0007  0.36190E-0008
  0.16293E+0005 -0.29436E+0004  0.15458E-0007  0.14546E-0007  0.33568E-0008
  0.16375E+0005 -0.29439E+0004  0.14359E-0007  0.13653E-0007  0.27463E-0008
  0.16457E+0005 -0.29442E+0004  0.12483E-0007  0.12001E-0007  0.20351E-0008
  0.16500E+0005 -0.29443E+0004  0.11252E-0007  0.10892E-0007  0.16378E-0008
  0.16250E+0005 -0.29337E+0004  0.15638E-0007  0.14612E-0007  0.36232E-0008
  0.16293E+0005 -0.29339E+0004  0.15483E-0007  0.14552E-0007  0.33568E-0008
  0.16375E+0005 -0.29342E+0004  0.14464E-0007  0.13736E-0007  0.27396E-0008
  0.16457E+0005 -0.29345E+0004  0.12648E-0007  0.12146E-0007  0.20229E-0008
  0.16500E+0005 -0.29347E+0004  0.11442E-0007  0.11061E-0007  0.16242E-0008
  0.16250E+0005 -0.29152E+0004  0.15580E-0007  0.14518E-0007  0.36305E-0008
  0.16293E+0005 -0.29154E+0004  0.15515E-0007  0.14545E-0007  0.33562E-0008
  0.16375E+0005 -0.29158E+0004  0.14647E-0007  0.13879E-0007  0.27268E-0008
  0.16457E+0005 -0.29163E+0004  0.12951E-0007  0.12408E-0007  0.20009E-0008
  0.16500E+0005 -0.29165E+0004  0.11793E-0007  0.11372E-0007  0.15989E-0008
  0.16250E+0005 -0.28967E+0004  0.15501E-0007  0.14401E-0007  0.36357E-0008
  0.16293E+0005 -0.28970E+0004  0.15527E-0007  0.14517E-0007  0.33547E-0008
  0.16375E+0005 -0.28975E+0004  0.14813E-0007  0.14003E-0007  0.27146E-0008
  0.16457E+0005 -0.28980E+0004  0.13240E-0007  0.12654E-0007  0.19808E-0008
  0.16500E+0005 -0.28983E+0004  0.12133E-0007  0.11670E-0007  0.15757E-0008
  0.16250E+0005 -0.28869E+0004  0.15450E-0007  0.14331E-0007  0.36373E-0008
  0.16293E+0005 -0.28872E+0004  0.15524E-0007  0.14494E-0007  0.33536E-0008
  0.16375E+0005 -0.28878E+0004  0.14894E-0007  0.14060E-0007  0.27085E-0008
  0.16457E+0005 -0.28884E+0004  0.13387E-0007  0.12778E-0007  0.19710E-0008
  0.16500E+0005 -0.28886E+0004  0.12307E-0007  0.11821E-0007  0.15643E-0008
  0.16500E+0005 -0.29443E+0004  0.11252E-0007  0.10892E-0007  0.16378E-0008
  0.16543E+0005 -0.29445E+0004  0.99023E-0008  0.96616E-0008  0.12379E-0008
  0.16625E+0005 -0.29448E+0004  0.71376E-0008  0.71140E-0008  0.49548E-0009
  0.16707E+0005 -0.29450E+0004  0.43022E-0008  0.44725E-0008 -0.18459E-0009
  0.16750E+0005 -0.29452E+0004  0.28510E-0008  0.31109E-0008 -0.50469E-0009
  0.16500E+0005 -0.29347E+0004  0.11442E-0007  0.11061E-0007  0.16242E-0008
  0.16543E+0005 -0.29349E+0004  0.10110E-0007  0.98501E-0008  0.12221E-0008
  0.16625E+0005 -0.29352E+0004  0.73651E-0008  0.73244E-0008  0.47828E-0009
  0.16707E+0005 -0.29356E+0004  0.45297E-0008  0.46859E-0008 -0.20182E-0009
  0.16750E+0005 -0.29357E+0004  0.30717E-0008  0.33192E-0008 -0.52134E-0009
  0.16500E+0005 -0.29165E+0004  0.11793E-0007  0.11372E-0007  0.15989E-0008
  0.16543E+0005 -0.29167E+0004  0.10498E-0007  0.10199E-0007  0.11941E-0008
  0.16625E+0005 -0.29171E+0004  0.77931E-0008  0.77181E-0008  0.44786E-0009
  0.16707E+0005 -0.29176E+0004  0.49611E-0008  0.50886E-0008 -0.23170E-0009
  0.16750E+0005 -0.29178E+0004  0.34917E-0008  0.37140E-0008 -0.55009E-0009
  0.16500E+0005 -0.28983E+0004  0.12133E-0007  0.11670E-0007  0.15757E-0008
  0.16543E+0005 -0.28985E+0004  0.10877E-0007  0.10537E-0007  0.11689E-0008
  0.16625E+0005 -0.28991E+0004  0.82167E-0008  0.81050E-0008  0.42083E-0009
  0.16707E+0005 -0.28996E+0004  0.53922E-0008  0.54888E-0008 -0.25795E-0009
  0.16750E+0005 -0.28998E+0004  0.39132E-0008  0.41080E-0008 -0.57497E-0009
  0.16500E+0005 -0.28886E+0004  0.12307E-0007  0.11821E-0007  0.15643E-0008
  0.16543E+0005 -0.28889E+0004  0.11073E-0007  0.10711E-0007  0.11567E-0008
  0.16625E+0005 -0.28895E+0004  0.84382E-0008  0.83062E-0008  0.40792E-0009
  0.16707E+0005 -0.28901E+0004  0.56194E-0008  0.56987E-0008 -0.27017E-0009
  0.16750E+0005 -0.28904E+0004  0.41363E-0008  0.43157E-0008 -0.58650E-0009
  0.16750E+0005 -0.29452E+0004  0.28510E-0008  0.31109E-0008 -0.50469E-0009
  0.16793E+0005 -0.29453E+0004  0.14661E-0008  0.18051E-0008 -0.79286E-0009
  0.16875E+0005 -0.29456E+0004 -0.89652E-0009 -0.43789E-0009 -0.12386E-0008
  0.16957E+0005 -0.29459E+0004 -0.28203E-0008 -0.22843E-0008 -0.15443E-0008
  0.17000E+0005 -0.29460E+0004 -0.36333E-0008 -0.30730E-0008 -0.16487E-0008
  0.16750E+0005 -0.29357E+0004  0.30717E-0008  0.33192E-0008 -0.52134E-0009
  0.16793E+0005 -0.29359E+0004  0.16760E-0008  0.20045E-0008 -0.80846E-0009
  0.16875E+0005 -0.29362E+0004 -0.71599E-0009 -0.26441E-0009 -0.12518E-0008
  0.16957E+0005 -0.29365E+0004 -0.26772E-0008 -0.21449E-0008 -0.15544E-0008
  0.17000E+0005 -0.29367E+0004 -0.35117E-0008 -0.29534E-0008 -0.16571E-0008
  0.16750E+0005 -0.29178E+0004  0.34917E-0008  0.37140E-0008 -0.55009E-0009
  0.16793E+0005 -0.29180E+0004  0.20768E-0008  0.23837E-0008 -0.83536E-0009
  0.16875E+0005 -0.29184E+0004 -0.36912E-0009  0.67734E-0010 -0.12741E-0008
  0.16957E+0005 -0.29188E+0004 -0.24002E-0008 -0.18758E-0008 -0.15713E-0008
  0.17000E+0005 -0.29190E+0004 -0.32752E-0008 -0.27215E-0008 -0.16709E-0008
  0.16750E+0005 -0.28998E+0004  0.39132E-0008  0.41080E-0008 -0.57497E-0009
  0.16793E+0005 -0.29001E+0004  0.24808E-0008  0.27639E-0008 -0.85862E-0009
  0.16875E+0005 -0.29006E+0004 -0.16483E-0010  0.40392E-0009 -0.12930E-0008
  0.16957E+0005 -0.29011E+0004 -0.21160E-0008 -0.16009E-0008 -0.15853E-0008
  0.17000E+0005 -0.29013E+0004 -0.30309E-0008 -0.24830E-0008 -0.16823E-0008
  0.16750E+0005 -0.28904E+0004  0.41363E-0008  0.43157E-0008 -0.58650E-0009
  0.16793E+0005 -0.28907E+0004  0.26952E-0008  0.29650E-0008 -0.86929E-0009
  0.16875E+0005 -0.28912E+0004  0.17172E-0009  0.58280E-0009 -0.13017E-0008
  0.16957E+0005 -0.28917E+0004 -0.19632E-0008 -0.14535E-0008 -0.15916E-0008
  0.17000E+0005 -0.28920E+0004 -0.28990E-0008 -0.23544E-0008 -0.16872E-0008
  0.17000E+0005 -0.29460E+0004 -0.36333E-0008 -0.30730E-0008 -0.16487E-0008
  0.17043E+0005 -0.29461E+0004 -0.43007E-0008 -0.37275E-0008 -0.17153E-0008
  0.17125E+0005 -0.29463E+0004 -0.51681E-0008 -0.45984E-0008 -0.17447E-0008
  0.17207E+0005 -0.29466E+0004 -0.55446E-0008 -0.50098E-0008 -0.16648E-0008
  0.17250E+0005 -0.29467E+0004 -0.55662E-0008 -0.50600E-0008 -0.15867E-0008
  0.17000E+0005 -0.29367E+0004 -0.35117E-0008 -0.29534E-0008 -0.16571E-0008
  0.17043E+0005 -0.29368E+0004 -0.42011E-0008 -0.36283E-0008 -0.17219E-0008
  0.17125E+0005 -0.29371E+0004 -0.51091E-0008 -0.45372E-0008 -0.17483E-0008
  0.17207E+0005 -0.29373E+0004 -0.55226E-0008 -0.49837E-0008 -0.16657E-0008
  0.17250E+0005 -0.29375E+0004 -0.55613E-0008 -0.50502E-0008 -0.15864E-0008
  0.17000E+0005 -0.29190E+0004 -0.32752E-0008 -0.27215E-0008 -0.16709E-0008
  0.17043E+0005 -0.29192E+0004 -0.40058E-0008 -0.34346E-0008 -0.17328E-0008
  0.17125E+0005 -0.29195E+0004 -0.49911E-0008 -0.44155E-0008 -0.17538E-0008
  0.17207E+0005 -0.29198E+0004 -0.54754E-0008 -0.49288E-0008 -0.16665E-0008
  0.17250E+0005 -0.29200E+0004 -0.55473E-0008 -0.50268E-0008 -0.15852E-0008
  0.17000E+0005 -0.29013E+0004 -0.30309E-0008 -0.24830E-0008 -0.16823E-0008
  0.17043E+0005 -0.29015E+0004 -0.38027E-0008 -0.32339E-0008 -0.17414E-0008
  0.17125E+0005 -0.29019E+0004 -0.48654E-0008 -0.42866E-0008 -0.17577E-0008
  0.17207E+0005 -0.29024E+0004 -0.54213E-0008 -0.48671E-0008 -0.16664E-0008
  0.17250E+0005 -0.29026E+0004 -0.55269E-0008 -0.49970E-0008 -0.15834E-0008
  0.17000E+0005 -0.28920E+0004 -0.28990E-0008 -0.23544E-0008 -0.16872E-0008
  0.17043E+0005 -0.28922E+0004 -0.36925E-0008 -0.31252E-0008 -0.17451E-0008
  0.17125E+0005 -0.28927E+0004 -0.47960E-0008 -0.42157E-0008 -0.17592E-0008
  0.17207E+0005 -0.28931E+0004 -0.53900E-0008 -0.48318E-0008 -0.16660E-0008
  0.17250E+0005 -0.28934E+0004 -0.55136E-0008 -0.49787E-0008 -0.15822E-0008
  0.17250E+0005 -0.29467E+0004 -0.55662E-0008 -0.50600E-0008 -0.15867E-0008
  0.17293E+0005 -0.29468E+0004 -0.54809E-0008 -0.50088E-0008 -0.14890E-0008
  0.17375E+0005 -0.29470E+0004 -0.50746E-0008 -0.46784E-0008 -0.12636E-0008
  0.17457E+0005 -0.29471E+0004 -0.44307E-0008 -0.41184E-0008 -0.10080E-0008
  0.17500E+0005 -0.29472E+0004 -0.40286E-0008 -0.37612E-0008 -0.86924E-0009
  0.17250E+0005 -0.29375E+0004 -0.55613E-0008 -0.50502E-0008 -0.15864E-0008
  0.17293E+0005 -0.29376E+0004 -0.54914E-0008 -0.50138E-0008 -0.14876E-0008
  0.17375E+0005 -0.29378E+0004 -0.51084E-0008 -0.47060E-0008 -0.12607E-0008
  0.17457E+0005 -0.29380E+0004 -0.44803E-0008 -0.41615E-0008 -0.10041E-0008
  0.17500E+0005 -0.29381E+0004 -0.40834E-0008 -0.38097E-0008 -0.86497E-0009
  0.17250E+0005 -0.29200E+0004 -0.55473E-0008 -0.50268E-0008 -0.15852E-0008
  0.17293E+0005 -0.29202E+0004 -0.55069E-0008 -0.50188E-0008 -0.14846E-0008
  0.17375E+0005 -0.29204E+0004 -0.51694E-0008 -0.47548E-0008 -0.12551E-0008
  0.17457E+0005 -0.29207E+0004 -0.45722E-0008 -0.42408E-0008 -0.99709E-0009
  0.17500E+0005 -0.29209E+0004 -0.41859E-0008 -0.38998E-0008 -0.85756E-0009
  0.17250E+0005 -0.29026E+0004 -0.55269E-0008 -0.49970E-0008 -0.15834E-0008
  0.17293E+0005 -0.29028E+0004 -0.55168E-0008 -0.50178E-0008 -0.14812E-0008
  0.17375E+0005 -0.29031E+0004 -0.52261E-0008 -0.47990E-0008 -0.12498E-0008
  0.17457E+0005 -0.29034E+0004 -0.46612E-0008 -0.43167E-0008 -0.99055E-0009
  0.17500E+0005 -0.29036E+0004 -0.42864E-0008 -0.39872E-0008 -0.85087E-0009
  0.17250E+0005 -0.28934E+0004 -0.55136E-0008 -0.49787E-0008 -0.15822E-0008
  0.17293E+0005 -0.28936E+0004 -0.55197E-0008 -0.50149E-0008 -0.14794E-0008
  0.17375E+0005 -0.28939E+0004 -0.52543E-0008 -0.48204E-0008 -0.12470E-0008
  0.17457E+0005 -0.28943E+0004 -0.47070E-0008 -0.43554E-0008 -0.98736E-0009
  0.17500E+0005 -0.28945E+0004 -0.43384E-0008 -0.40322E-0008 -0.84752E-0009
  0.17500E+0005 -0.29472E+0004 -0.40286E-0008 -0.37612E-0008 -0.86924E-0009
  0.17543E+0005 -0.29473E+0004 -0.36008E-0008 -0.33778E-0008 -0.73144E-0009
  0.17625E+0005 -0.29475E+0004 -0.27630E-0008 -0.26196E-0008 -0.48295E-0009
  0.17707E+0005 -0.29476E+0004 -0.19484E-0008 -0.18754E-0008 -0.26215E-0009
  0.17750E+0005 -0.29477E+0004 -0.15473E-0008 -0.15069E-0008 -0.16015E-0009
  0.17500E+0005 -0.29381E+0004 -0.40834E-0008 -0.38097E-0008 -0.86497E-0009
  0.17543E+0005 -0.29382E+0004 -0.36591E-0008 -0.34300E-0008 -0.72713E-0009
  0.17625E+0005 -0.29384E+0004 -0.28231E-0008 -0.26742E-0008 -0.47872E-0009
  0.17707E+0005 -0.29386E+0004 -0.20055E-0008 -0.19279E-0008 -0.25837E-0009
  0.17750E+0005 -0.29386E+0004 -0.16012E-0008 -0.15565E-0008 -0.15662E-0009
  0.17500E+0005 -0.29209E+0004 -0.41859E-0008 -0.38998E-0008 -0.85756E-0009
  0.17543E+0005 -0.29210E+0004 -0.37686E-0008 -0.35274E-0008 -0.71951E-0009
  0.17625E+0005 -0.29212E+0004 -0.29370E-0008 -0.27771E-0008 -0.47138E-0009
  0.17707E+0005 -0.29214E+0004 -0.21142E-0008 -0.20272E-0008 -0.25180E-0009
  0.17750E+0005 -0.29215E+0004 -0.17041E-0008 -0.16511E-0008 -0.15059E-0009
  0.17500E+0005 -0.29036E+0004 -0.42864E-0008 -0.39872E-0008 -0.85087E-0009
  0.17543E+0005 -0.29037E+0004 -0.38767E-0008 -0.36228E-0008 -0.71274E-0009
  0.17625E+0005 -0.29040E+0004 -0.30505E-0008 -0.28792E-0008 -0.46494E-0009
  0.17707E+0005 -0.29042E+0004 -0.22233E-0008 -0.21265E-0008 -0.24617E-0009
  0.17750E+0005 -0.29044E+0004 -0.18080E-0008 -0.17462E-0008 -0.14545E-0009
  0.17500E+0005 -0.28945E+0004 -0.43384E-0008 -0.40322E-0008 -0.84752E-0009
  0.17543E+0005 -0.28946E+0004 -0.39331E-0008 -0.36722E-0008 -0.70950E-0009
  0.17625E+0005 -0.28949E+0004 -0.31102E-0008 -0.29326E-0008 -0.46188E-0009
  0.17707E+0005 -0.28952E+0004 -0.22811E-0008 -0.21789E-0008 -0.24348E-0009
  0.17750E+0005 -0.28953E+0004 -0.18630E-0008 -0.17964E-0008 -0.14305E-0009
  0.17750E+0005 -0.29477E+0004 -0.15473E-0008 -0.15069E-0008 -0.16015E-0009
  0.17793E+0005 -0.29477E+0004 -0.11733E-0008 -0.11618E-0008 -0.68976E-0010
  0.17875E+0005 -0.29479E+0004 -0.55413E-0009 -0.58753E-0009  0.72439E-0010
  0.17957E+0005 -0.29480E+0004 -0.63741E-0010 -0.12914E-0009  0.17359E-0009
  0.18000E+0005 -0.29480E+0004  0.14201E-0009  0.64523E-0010  0.21179E-0009
  0.17750E+0005 -0.29386E+0004 -0.16012E-0008 -0.15565E-0008 -0.15662E-0009
  0.17793E+0005 -0.29387E+0004 -0.12234E-0008 -0.12082E-0008 -0.65812E-0010
  0.17875E+0005 -0.29388E+0004 -0.59554E-0009 -0.62619E-0009  0.74947E-0010
  0.17957E+0005 -0.29390E+0004 -0.95720E-0010 -0.15925E-0009  0.17540E-0009
  0.18000E+0005 -0.29391E+0004  0.11495E-0009  0.38931E-0010  0.21325E-0009
  0.17750E+0005 -0.29215E+0004 -0.17041E-0008 -0.16511E-0008 -0.15059E-0009
  0.17793E+0005 -0.29216E+0004 -0.13193E-0008 -0.12967E-0008 -0.60401E-0010
  0.17875E+0005 -0.29218E+0004 -0.67519E-0009 -0.70034E-0009  0.79104E-0010
  0.17957E+0005 -0.29220E+0004 -0.15758E-0009 -0.21735E-0009  0.17834E-0009
  0.18000E+0005 -0.29220E+0004  0.62443E-0010 -0.10666E-0010  0.21560E-0009
  0.17750E+0005 -0.29044E+0004 -0.18080E-0008 -0.17462E-0008 -0.14545E-0009
  0.17793E+0005 -0.29045E+0004 -0.14163E-0008 -0.13859E-0008 -0.55868E-0010
  0.17875E+0005 -0.29047E+0004 -0.75630E-0009 -0.77560E-0009  0.82511E-0010
  0.17957E+0005 -0.29049E+0004 -0.22100E-0009 -0.27677E-0009  0.18068E-0009
  0.18000E+0005 -0.29050E+0004  0.83865E-0011 -0.61583E-0010  0.21739E-0009
  0.17750E+0005 -0.28953E+0004 -0.18630E-0008 -0.17964E-0008 -0.14305E-0009
  0.17793E+0005 -0.28955E+0004 -0.14678E-0008 -0.14332E-0008 -0.53751E-0010
  0.17875E+0005 -0.28957E+0004 -0.79965E-0009 -0.81573E-0009  0.84022E-0010
  0.17957E+0005 -0.28959E+0004 -0.25506E-0009 -0.30864E-0009  0.18169E-0009
  0.18000E+0005 -0.28961E+0004 -0.20659E-0010 -0.88858E-0010  0.21816E-0009
  0.18000E+0005 -0.29480E+0004  0.14201E-0009  0.64523E-0010  0.21179E-0009
  0.18043E+0005 -0.29481E+0004  0.31250E-0009  0.22611E-0009  0.24040E-0009
  0.18125E+0005 -0.29482E+0004  0.54554E-0009  0.44959E-0009  0.27157E-0009
  0.18207E+0005 -0.29483E+0004  0.67566E-0009  0.57817E-0009  0.27801E-0009
  0.18250E+0005 -0.29484E+0004  0.70982E-0009  0.61403E-0009  0.27370E-0009
  0.18000E+0005 -0.29391E+0004  0.11495E-0009  0.38931E-0010  0.21325E-0009
  0.18043E+0005 -0.29391E+0004  0.29017E-0009  0.20485E-0009  0.24154E-0009
  0.18125E+0005 -0.29393E+0004  0.53138E-0009  0.43588E-0009  0.27217E-0009
  0.18207E+0005 -0.29394E+0004  0.66831E-0009  0.57080E-0009  0.27818E-0009
  0.18250E+0005 -0.29395E+0004  0.70543E-0009  0.60942E-0009  0.27370E-0009
  0.18000E+0005 -0.29220E+0004  0.62443E-0010 -0.10666E-0010  0.21560E-0009
  0.18043E+0005 -0.29221E+0004  0.24668E-0009  0.16350E-0009  0.24332E-0009
  0.18125E+0005 -0.29223E+0004  0.50354E-0009  0.40894E-0009  0.27305E-0009
  0.18207E+0005 -0.29225E+0004  0.65353E-0009  0.55596E-0009  0.27838E-0009
  0.18250E+0005 -0.29226E+0004  0.69638E-0009  0.59993E-0009  0.27362E-0009
  0.18000E+0005 -0.29050E+0004  0.83865E-0011 -0.61583E-0010  0.21739E-0009
  0.18043E+0005 -0.29052E+0004  0.20172E-0009  0.12085E-0009  0.24466E-0009
  0.18125E+0005 -0.29054E+0004  0.47440E-0009  0.38078E-0009  0.27364E-0009
  0.18207E+0005 -0.29056E+0004  0.63769E-0009  0.54010E-0009  0.27839E-0009
  0.18250E+0005 -0.29057E+0004  0.68640E-0009  0.58951E-0009  0.27339E-0009
  0.18000E+0005 -0.28961E+0004 -0.20659E-0010 -0.88858E-0010  0.21816E-0009
  0.18043E+0005 -0.28962E+0004  0.17740E-0009  0.97770E-0010  0.24520E-0009
  0.18125E+0005 -0.28964E+0004  0.45851E-0009  0.36545E-0009  0.27383E-0009
  0.18207E+0005 -0.28967E+0004  0.62892E-0009  0.53133E-0009  0.27832E-0009
  0.18250E+0005 -0.28968E+0004  0.68076E-0009  0.58364E-0009  0.27323E-0009
  0.18250E+0005 -0.29484E+0004  0.70982E-0009  0.61403E-0009  0.27370E-0009
  0.18293E+0005 -0.29485E+0004  0.72422E-0009  0.63147E-0009  0.26524E-0009
  0.18375E+0005 -0.29486E+0004  0.70846E-0009  0.62416E-0009  0.24105E-0009
  0.18457E+0005 -0.29488E+0004  0.65267E-0009  0.57896E-0009  0.21034E-0009
  0.18500E+0005 -0.29489E+0004  0.61308E-0009  0.54539E-0009  0.19300E-0009
  0.18250E+0005 -0.29395E+0004  0.70543E-0009  0.60942E-0009  0.27370E-0009
  0.18293E+0005 -0.29396E+0004  0.72237E-0009  0.62923E-0009  0.26512E-0009
  0.18375E+0005 -0.29398E+0004  0.71027E-0009  0.62538E-0009  0.24074E-0009
  0.18457E+0005 -0.29399E+0004  0.65684E-0009  0.58245E-0009  0.20995E-0009
  0.18500E+0005 -0.29400E+0004  0.61798E-0009  0.54958E-0009  0.19254E-0009
  0.18250E+0005 -0.29226E+0004  0.69638E-0009  0.59993E-0009  0.27362E-0009
  0.18293E+0005 -0.29227E+0004  0.71824E-0009  0.62435E-0009  0.26483E-0009
  0.18375E+0005 -0.29229E+0004  0.71329E-0009  0.62726E-0009  0.24014E-0009
  0.18457E+0005 -0.29232E+0004  0.66446E-0009  0.58874E-0009  0.20920E-0009
  0.18500E+0005 -0.29233E+0004  0.62712E-0009  0.55735E-0009  0.19174E-0009
  0.18250E+0005 -0.29057E+0004  0.68640E-0009  0.58951E-0009  0.27339E-0009
  0.18293E+0005 -0.29059E+0004  0.71332E-0009  0.61867E-0009  0.26443E-0009
  0.18375E+0005 -0.29061E+0004  0.71577E-0009  0.62855E-0009  0.23952E-0009
  0.18457E+0005 -0.29064E+0004  0.67173E-0009  0.59461E-0009  0.20846E-0009
  0.18500E+0005 -0.29065E+0004  0.63603E-0009  0.56483E-0009  0.19101E-0009
  0.18250E+0005 -0.28968E+0004  0.68076E-0009  0.58364E-0009  0.27323E-0009
  0.18293E+0005 -0.28970E+0004  0.71041E-0009  0.61536E-0009  0.26417E-0009
  0.18375E+0005 -0.28973E+0004  0.71685E-0009  0.62900E-0009  0.23918E-0009
  0.18457E+0005 -0.28976E+0004  0.67542E-0009  0.59755E-0009  0.20809E-0009
  0.18500E+0005 -0.28977E+0004  0.64062E-0009  0.56863E-0009  0.19064E-0009
  0.18500E+0005 -0.29489E+0004  0.61308E-0009  0.54539E-0009  0.19300E-0009
  0.18543E+0005 -0.29489E+0004  0.56911E-0009  0.50745E-0009  0.17546E-0009
  0.18625E+0005 -0.29491E+0004  0.48031E-0009  0.42981E-0009  0.14315E-0009
  0.18707E+0005 -0.29493E+0004  0.39193E-0009  0.35166E-0009  0.11355E-0009
  0.18750E+0005 -0.29493E+0004  0.34788E-0009  0.31262E-0009  0.99451E-0010
  0.18500E+0005 -0.29400E+0004  0.61798E-0009  0.54958E-0009  0.19254E-0009
  0.18543E+0005 -0.29401E+0004  0.57452E-0009  0.51215E-0009  0.17501E-0009
  0.18625E+0005 -0.29403E+0004  0.48611E-0009  0.43494E-0009  0.14273E-0009
  0.18707E+0005 -0.29405E+0004  0.39757E-0009  0.35674E-0009  0.11318E-0009
  0.18750E+0005 -0.29406E+0004  0.35317E-0009  0.31730E-0009  0.99102E-0010
  0.18500E+0005 -0.29233E+0004  0.62712E-0009  0.55735E-0009  0.19174E-0009
  0.18543E+0005 -0.29234E+0004  0.58472E-0009  0.52096E-0009  0.17423E-0009
  0.18625E+0005 -0.29236E+0004  0.49707E-0009  0.44459E-0009  0.14198E-0009
  0.18707E+0005 -0.29239E+0004  0.40822E-0009  0.36623E-0009  0.11250E-0009
  0.18750E+0005 -0.29240E+0004  0.36332E-0009  0.32637E-0009  0.98465E-0010
  0.18500E+0005 -0.29065E+0004  0.63603E-0009  0.56483E-0009  0.19101E-0009
  0.18543E+0005 -0.29067E+0004  0.59474E-0009  0.52955E-0009  0.17351E-0009
  0.18625E+0005 -0.29070E+0004  0.50800E-0009  0.45416E-0009  0.14131E-0009
  0.18707E+0005 -0.29073E+0004  0.41887E-0009  0.37565E-0009  0.11190E-0009
  0.18750E+0005 -0.29074E+0004  0.37357E-0009  0.33549E-0009  0.97954E-0010
  0.18500E+0005 -0.28977E+0004  0.64062E-0009  0.56863E-0009  0.19064E-0009
  0.18543E+0005 -0.28979E+0004  0.59998E-0009  0.53402E-0009  0.17318E-0009
  0.18625E+0005 -0.28982E+0004  0.51374E-0009  0.45918E-0009  0.14097E-0009
  0.18707E+0005 -0.28985E+0004  0.42455E-0009  0.38069E-0009  0.11165E-0009
  0.18750E+0005 -0.28987E+0004  0.37894E-0009  0.34022E-0009  0.97688E-0010
  0.18750E+0005 -0.29493E+0004  0.34788E-0009  0.31262E-0009  0.99451E-0010
  0.18793E+0005 -0.29494E+0004  0.30615E-0009  0.27533E-0009  0.86478E-0010
  0.18875E+0005 -0.29496E+0004  0.23550E-0009  0.21220E-0009  0.65137E-0010
  0.18957E+0005 -0.29497E+0004  0.17644E-0009  0.15919E-0009  0.47884E-0010
  0.19000E+0005 -0.29498E+0004  0.15008E-0009  0.13557E-0009  0.40325E-0010
  0.18750E+0005 -0.29406E+0004  0.35317E-0009  0.31730E-0009  0.99102E-0010
  0.18793E+0005 -0.29407E+0004  0.31118E-0009  0.27990E-0009  0.86140E-0010
  0.18875E+0005 -0.29409E+0004  0.23975E-0009  0.21603E-0009  0.64859E-0010
  0.18957E+0005 -0.29411E+0004  0.17995E-0009  0.16241E-0009  0.47663E-0010
  0.19000E+0005 -0.29411E+0004  0.15316E-0009  0.13832E-0009  0.40171E-0010
  0.18750E+0005 -0.29240E+0004  0.36332E-0009  0.32637E-0009  0.98465E-0010
  0.18793E+0005 -0.29241E+0004  0.32074E-0009  0.28847E-0009  0.85579E-0010
  0.18875E+0005 -0.29244E+0004  0.24792E-0009  0.22339E-0009  0.64389E-0010
  0.18957E+0005 -0.29246E+0004  0.18665E-0009  0.16843E-0009  0.47333E-0010
  0.19000E+0005 -0.29247E+0004  0.15910E-0009  0.14366E-0009  0.39892E-0010
  0.18750E+0005 -0.29074E+0004  0.37357E-0009  0.33549E-0009  0.97954E-0010
  0.18793E+0005 -0.29076E+0004  0.33037E-0009  0.29705E-0009  0.85101E-0010
  0.18875E+0005 -0.29079E+0004  0.25619E-0009  0.23082E-0009  0.64009E-0010
  0.18957E+0005 -0.29081E+0004  0.19347E-0009  0.17459E-0009  0.47022E-0010
  0.19000E+0005 -0.29083E+0004  0.16513E-0009  0.14911E-0009  0.39615E-0010
  0.18750E+0005 -0.28987E+0004  0.37894E-0009  0.34022E-0009  0.97688E-0010
  0.18793E+0005 -0.28988E+0004  0.33545E-0009  0.30155E-0009  0.84849E-0010
  0.18875E+0005 -0.28992E+0004  0.26061E-0009  0.23480E-0009  0.63805E-0010
  0.18957E+0005 -0.28995E+0004  0.19706E-0009  0.17779E-0009  0.46888E-0010
  0.19000E+0005 -0.28996E+0004  0.16840E-0009  0.15214E-0009  0.39462E-0010
  0.19000E+0005 -0.29498E+0004  0.15008E-0009  0.13557E-0009  0.40325E-0010
  0.19043E+0005 -0.29499E+0004  0.12672E-0009  0.11446E-0009  0.33786E-0010
  0.19125E+0005 -0.29500E+0004  0.90424E-0010  0.81797E-0010  0.23710E-0010
  0.19207E+0005 -0.29501E+0004  0.63084E-0010  0.57015E-0010  0.16416E-0010
  0.19250E+0005 -0.29502E+0004  0.51706E-0010  0.46780E-0010  0.13326E-0010
  0.19000E+0005 -0.29411E+0004  0.15316E-0009  0.13832E-0009  0.40171E-0010
  0.19043E+0005 -0.29412E+0004  0.12947E-0009  0.11698E-0009  0.33642E-0010
  0.19125E+0005 -0.29414E+0004  0.92505E-0010  0.83663E-0010  0.23629E-0010
  0.19207E+0005 -0.29415E+0004  0.64629E-0010  0.58522E-0010  0.16244E-0010
  0.19250E+0005 -0.29416E+0004  0.52992E-0010  0.47948E-0010  0.13255E-0010
  0.19000E+0005 -0.29247E+0004  0.15910E-0009  0.14366E-0009  0.39892E-0010
  0.19043E+0005 -0.29248E+0004  0.13471E-0009  0.12174E-0009  0.33385E-0010
  0.19125E+0005 -0.29250E+0004  0.96510E-0010  0.87293E-0010  0.23456E-0010
  0.19207E+0005 -0.29252E+0004  0.67603E-0010  0.61235E-0010  0.16112E-0010
  0.19250E+0005 -0.29253E+0004  0.55548E-0010  0.50349E-0010  0.13126E-0010
  0.19000E+0005 -0.29083E+0004  0.16513E-0009  0.14911E-0009  0.39615E-0010
  0.19043E+0005 -0.29084E+0004  0.14005E-0009  0.12657E-0009  0.33173E-0010
  0.19125E+0005 -0.29086E+0004  0.10060E-0009  0.91009E-0010  0.23291E-0010
  0.19207E+0005 -0.29088E+0004  0.70621E-0010  0.63943E-0010  0.16017E-0010
  0.19250E+0005 -0.29090E+0004  0.58129E-0010  0.52697E-0010  0.13050E-0010
  0.19000E+0005 -0.28996E+0004  0.16840E-0009  0.15214E-0009  0.39462E-0010
  0.19043E+0005 -0.28998E+0004  0.14288E-0009  0.12909E-0009  0.33093E-0010
  0.19125E+0005 -0.29000E+0004  0.10280E-0009  0.93039E-0010  0.23209E-0010
  0.19207E+0005 -0.29002E+0004  0.72257E-0010  0.65487E-0010  0.15919E-0010
  0.19250E+0005 -0.29003E+0004  0.59386E-0010  0.53911E-0010  0.12807E-0010
  0.19250E+0005 -0.29502E+0004  0.51706E-0010  0.46780E-0010  0.13326E-0010
  0.19293E+0005 -0.29502E+0004  0.42155E-0010  0.38171E-0010  0.10794E-0010
  0.19375E+0005 -0.29503E+0004  0.28123E-0010  0.25553E-0010  0.70363E-0011
  0.19457E+0005 -0.29504E+0004  0.18368E-0010  0.16737E-0010  0.44903E-0011
  0.19500E+0005 -0.29504E+0004  0.14545E-0010  0.13127E-0010  0.36585E-0011
  0.19250E+0005 -0.29416E+0004  0.52992E-0010  0.47948E-0010  0.13255E-0010
  0.19293E+0005 -0.29416E+0004  0.43218E-0010  0.39145E-0010  0.10710E-0010
  0.19375E+0005 -0.29417E+0004  0.28897E-0010  0.26204E-0010  0.70668E-0011
  0.19457E+0005 -0.29418E+0004  0.18901E-0010  0.17168E-0010  0.45369E-0011
  0.19500E+0005 -0.29419E+0004  0.14998E-0010  0.13595E-0010  0.36165E-0011
  0.19250E+0005 -0.29253E+0004  0.55548E-0010  0.50349E-0010  0.13126E-0010
  0.19293E+0005 -0.29253E+0004  0.45322E-0010  0.41054E-0010  0.10630E-0010
  0.19375E+0005 -0.29254E+0004  0.30366E-0010  0.27532E-0010  0.70105E-0011
  0.19457E+0005 -0.29256E+0004  0.19920E-0010  0.18056E-0010  0.45466E-0011
  0.19500E+0005 -0.29256E+0004  0.15829E-0010  0.14389E-0010  0.35610E-0011
  0.19250E+0005 -0.29090E+0004  0.58129E-0010  0.52697E-0010  0.13050E-0010
  0.19293E+0005 -0.29090E+0004  0.47503E-0010  0.43081E-0010  0.10543E-0010
  0.19375E+0005 -0.29092E+0004  0.31868E-0010  0.28928E-0010  0.69184E-0011
  0.19457E+0005 -0.29093E+0004  0.20962E-0010  0.19035E-0010  0.44883E-0011
  0.19500E+0005 -0.29094E+0004  0.16666E-0010  0.15102E-0010  0.35777E-0011
  0.19250E+0005 -0.29003E+0004  0.59386E-0010  0.53911E-0010  0.12807E-0010
  0.19293E+0005 -0.29004E+0004  0.48661E-0010  0.44089E-0010  0.10558E-0010
  0.19375E+0005 -0.29006E+0004  0.32704E-0010  0.29690E-0010  0.69192E-0011
  0.19457E+0005 -0.29008E+0004  0.21525E-0010  0.19661E-0010  0.43629E-0011
  0.19500E+0005 -0.29008E+0004  0.17091E-0010  0.15544E-0010  0.34796E-0011
  0.19500E+0005 -0.29504E+0004  0.14545E-0010  0.13127E-0010  0.36585E-0011
  0.19543E+0005 -0.29505E+0004  0.11470E-0010  0.10371E-0010  0.28617E-0011
  0.19625E+0005 -0.29506E+0004  0.71958E-0011  0.65513E-0011  0.17385E-0011
  0.19707E+0005 -0.29507E+0004  0.44300E-0011  0.40143E-0011  0.10853E-0011
  0.19750E+0005 -0.29508E+0004  0.33864E-0011  0.30952E-0011  0.78766E-0012
  0.19500E+0005 -0.29419E+0004  0.14998E-0010  0.13595E-0010  0.36165E-0011
  0.19543E+0005 -0.29419E+0004  0.11815E-0010  0.10726E-0010  0.28099E-0011
  0.19625E+0005 -0.29421E+0004  0.74161E-0011  0.67600E-0011  0.17190E-0011
  0.19707E+0005 -0.29422E+0004  0.45712E-0011  0.41622E-0011  0.10601E-0011
  0.19750E+0005 -0.29423E+0004  0.35044E-0011  0.31946E-0011  0.79867E-0012
  0.19500E+0005 -0.29256E+0004  0.15829E-0010  0.14389E-0010  0.35610E-0011
  0.19543E+0005 -0.29257E+0004  0.12484E-0010  0.11359E-0010  0.27714E-0011
  0.19625E+0005 -0.29259E+0004  0.78461E-0011  0.71525E-0011  0.17021E-0011
  0.19707E+0005 -0.29261E+0004  0.48425E-0011  0.44261E-0011  0.10289E-0011
  0.19750E+0005 -0.29262E+0004  0.37042E-0011  0.33895E-0011  0.76072E-0012
  0.19500E+0005 -0.29094E+0004  0.16666E-0010  0.15102E-0010  0.35777E-0011
  0.19543E+0005 -0.29095E+0004  0.13169E-0010  0.11979E-0010  0.27599E-0011
  0.19625E+0005 -0.29097E+0004  0.82939E-0011  0.75573E-0011  0.16970E-0011
  0.19707E+0005 -0.29100E+0004  0.51307E-0011  0.46803E-0011  0.10338E-0011
  0.19750E+0005 -0.29101E+0004  0.39322E-0011  0.35749E-0011  0.78180E-0012
  0.19500E+0005 -0.29008E+0004  0.17091E-0010  0.15544E-0010  0.34796E-0011
  0.19543E+0005 -0.29010E+0004  0.13556E-0010  0.12277E-0010  0.28269E-0011
  0.19625E+0005 -0.29012E+0004  0.85502E-0011  0.77374E-0011  0.17645E-0011
  0.19707E+0005 -0.29015E+0004  0.52926E-0011  0.48160E-0011  0.10514E-0011
  0.19750E+0005 -0.29016E+0004  0.40746E-0011  0.36610E-0011  0.84380E-0012
  0.19750E+0005 -0.29508E+0004  0.33864E-0011  0.30952E-0011  0.78766E-0012
  0.19793E+0005 -0.29509E+0004  0.25999E-0011  0.23627E-0011  0.62827E-0012
  0.19875E+0005 -0.29511E+0004  0.15425E-0011  0.14244E-0011  0.34452E-0012
  0.19957E+0005 -0.29513E+0004  0.86867E-0012  0.80328E-0012  0.14377E-0012
  0.20000E+0005 -0.29514E+0004  0.62751E-0012  0.58211E-0012  0.57961E-0013
  0.19750E+0005 -0.29423E+0004  0.35044E-0011  0.31946E-0011  0.79867E-0012
  0.19793E+0005 -0.29424E+0004  0.26792E-0011  0.24466E-0011  0.60394E-0012
  0.19875E+0005 -0.29427E+0004  0.15811E-0011  0.14528E-0011  0.33216E-0012
  0.19957E+0005 -0.29429E+0004  0.89764E-0012  0.81582E-0012  0.15237E-0012
  0.20000E+0005 -0.29430E+0004  0.64472E-0012  0.57464E-0012  0.72037E-0013
  0.19750E+0005 -0.29262E+0004  0.37042E-0011  0.33895E-0011  0.76072E-0012
  0.19793E+0005 -0.29263E+0004  0.28406E-0011  0.26118E-0011  0.57215E-0012
  0.19875E+0005 -0.29266E+0004  0.16774E-0011  0.15383E-0011  0.32115E-0012
  0.19957E+0005 -0.29269E+0004  0.95755E-0012  0.86796E-0012  0.14791E-0012
  0.20000E+0005 -0.29271E+0004  0.68874E-0012  0.58228E-0012  0.99768E-0013
  0.19750E+0005 -0.29101E+0004  0.39322E-0011  0.35749E-0011  0.78180E-0012
  0.19793E+0005 -0.29103E+0004  0.30109E-0011  0.27620E-0011  0.56818E-0012
  0.19875E+0005 -0.29106E+0004  0.17845E-0011  0.16438E-0011  0.30891E-0012
  0.19957E+0005 -0.29110E+0004  0.10248E-0011  0.93779E-0012  0.13961E-0012
  0.20000E+0005 -0.29112E+0004  0.75055E-0012  0.65599E-0012  0.96429E-0013
  0.19750E+0005 -0.29016E+0004  0.40746E-0011  0.36610E-0011  0.84380E-0012
  0.19793E+0005 -0.29018E+0004  0.31096E-0011  0.28207E-0011  0.60330E-0012
  0.19875E+0005 -0.29022E+0004  0.18380E-0011  0.16632E-0011  0.33145E-0012
  0.19957E+0005 -0.29026E+0004  0.10643E-0011  0.96915E-0012  0.14885E-0012
  0.20000E+0005 -0.29028E+0004  0.78166E-0012  0.71135E-0012  0.74498E-0013
  0.00000E+0000 -0.28944E+0004 -0.82338E-0007 -0.82213E-0007 -0.10660E-0007
  0.43168E+0002 -0.28942E+0004 -0.82064E-0007 -0.81242E-0007 -0.10757E-0007
  0.12500E+0003 -0.28939E+0004 -0.78975E-0007 -0.77305E-0007 -0.10349E-0007
  0.20683E+0003 -0.28936E+0004 -0.72303E-0007 -0.69303E-0007 -0.10206E-0007
  0.25000E+0003 -0.28935E+0004 -0.67426E-0007 -0.63230E-0007 -0.10648E-0007
  0.00000E+0000 -0.28853E+0004 -0.82048E-0007 -0.81848E-0007 -0.10792E-0007
  0.43168E+0002 -0.28851E+0004 -0.81667E-0007 -0.80747E-0007 -0.10985E-0007
  0.12500E+0003 -0.28848E+0004 -0.78419E-0007 -0.76402E-0007 -0.10961E-0007
  0.20683E+0003 -0.28844E+0004 -0.71615E-0007 -0.67989E-0007 -0.11221E-0007
  0.25000E+0003 -0.28843E+0004 -0.66664E-0007 -0.61720E-0007 -0.11840E-0007
  0.00000E+0000 -0.28680E+0004 -0.81462E-0007 -0.81090E-0007 -0.11075E-0007
  0.43168E+0002 -0.28678E+0004 -0.80874E-0007 -0.79728E-0007 -0.11442E-0007
  0.12500E+0003 -0.28674E+0004 -0.77339E-0007 -0.74636E-0007 -0.12129E-0007
  0.20683E+0003 -0.28670E+0004 -0.70314E-0007 -0.65477E-0007 -0.13163E-0007
  0.25000E+0003 -0.28668E+0004 -0.65234E-0007 -0.58849E-0007 -0.14119E-0007
  0.00000E+0000 -0.28507E+0004 -0.80832E-0007 -0.80251E-0007 -0.11398E-0007
  0.43168E+0002 -0.28505E+0004 -0.80037E-0007 -0.78610E-0007 -0.11939E-0007
  0.12500E+0003 -0.28500E+0004 -0.76232E-0007 -0.72805E-0007 -0.13313E-0007
  0.20683E+0003 -0.28496E+0004 -0.69019E-0007 -0.62939E-0007 -0.15124E-0007
  0.25000E+0003 -0.28494E+0004 -0.63825E-0007 -0.55972E-0007 -0.16421E-0007
  0.00000E+0000 -0.28416E+0004 -0.80484E-0007 -0.79778E-0007 -0.11582E-0007
  0.43168E+0002 -0.28413E+0004 -0.79582E-0007 -0.77984E-0007 -0.12220E-0007
  0.12500E+0003 -0.28409E+0004 -0.75642E-0007 -0.71815E-0007 -0.13947E-0007
  0.20683E+0003 -0.28404E+0004 -0.68338E-0007 -0.61591E-0007 -0.16166E-0007
  0.25000E+0003 -0.28402E+0004 -0.63090E-0007 -0.54454E-0007 -0.17640E-0007
  0.25000E+0003 -0.28935E+0004 -0.67426E-0007 -0.63230E-0007 -0.10648E-0007
  0.29317E+0003 -0.28933E+0004 -0.61508E-0007 -0.55724E-0007 -0.11398E-0007
  0.37500E+0003 -0.28931E+0004 -0.47453E-0007 -0.37615E-0007 -0.13695E-0007
  0.45683E+0003 -0.28928E+0004 -0.29764E-0007 -0.14756E-0007 -0.16963E-0007
  0.50000E+0003 -0.28927E+0004 -0.19036E-0007 -0.10623E-0008 -0.18894E-0007
  0.25000E+0003 -0.28843E+0004 -0.66664E-0007 -0.61720E-0007 -0.11840E-0007
  0.29317E+0003 -0.28841E+0004 -0.60683E-0007 -0.54043E-0007 -0.12762E-0007
  0.37500E+0003 -0.28838E+0004 -0.46506E-0007 -0.35695E-0007 -0.15287E-0007
  0.45683E+0003 -0.28836E+0004 -0.28669E-0007 -0.12727E-0007 -0.18599E-0007
  0.50000E+0003 -0.28834E+0004 -0.17848E-0007  0.96360E-0009 -0.20460E-0007
  0.25000E+0003 -0.28668E+0004 -0.65234E-0007 -0.58849E-0007 -0.14119E-0007
  0.29317E+0003 -0.28667E+0004 -0.59141E-0007 -0.50863E-0007 -0.15358E-0007
  0.37500E+0003 -0.28663E+0004 -0.44730E-0007 -0.32092E-0007 -0.18284E-0007
  0.45683E+0003 -0.28660E+0004 -0.26597E-0007 -0.89436E-0008 -0.21632E-0007
  0.50000E+0003 -0.28659E+0004 -0.15586E-0007  0.47301E-0008 -0.23331E-0007
  0.25000E+0003 -0.28494E+0004 -0.63825E-0007 -0.55972E-0007 -0.16421E-0007
  0.29317E+0003 -0.28492E+0004 -0.57624E-0007 -0.47698E-0007 -0.17961E-0007
  0.37500E+0003 -0.28489E+0004 -0.42972E-0007 -0.28537E-0007 -0.21241E-0007
  0.45683E+0003 -0.28485E+0004 -0.24517E-0007 -0.52430E-0008 -0.24562E-0007
  0.50000E+0003 -0.28483E+0004 -0.13295E-0007  0.83976E-0008 -0.26062E-0007
  0.25000E+0003 -0.28402E+0004 -0.63090E-0007 -0.54454E-0007 -0.17640E-0007
  0.29317E+0003 -0.28400E+0004 -0.56831E-0007 -0.46034E-0007 -0.19332E-0007
  0.37500E+0003 -0.28396E+0004 -0.42048E-0007 -0.26684E-0007 -0.22780E-0007
  0.45683E+0003 -0.28392E+0004 -0.23412E-0007 -0.33253E-0008 -0.26061E-0007
  0.50000E+0003 -0.28390E+0004 -0.12071E-0007  0.10292E-0007 -0.27439E-0007
  0.50000E+0003 -0.28927E+0004 -0.19036E-0007 -0.10623E-0008 -0.18894E-0007
  0.54317E+0003 -0.28926E+0004 -0.74350E-0008  0.13553E-0007 -0.20879E-0007
  0.62500E+0003 -0.28925E+0004  0.16659E-0007  0.42946E-0007 -0.24295E-0007
  0.70683E+0003 -0.28923E+0004  0.42778E-0007  0.73134E-0007 -0.26677E-0007
  0.75000E+0003 -0.28923E+0004  0.56993E-0007  0.88702E-0007 -0.27250E-0007
  0.50000E+0003 -0.28834E+0004 -0.17848E-0007  0.96360E-0009 -0.20460E-0007
  0.54317E+0003 -0.28833E+0004 -0.61425E-0008  0.15535E-0007 -0.22303E-0007
  0.62500E+0003 -0.28832E+0004  0.18179E-0007  0.44724E-0007 -0.25259E-0007
  0.70683E+0003 -0.28830E+0004  0.44543E-0007  0.74565E-0007 -0.26954E-0007
  0.75000E+0003 -0.28830E+0004  0.58883E-0007  0.89898E-0007 -0.27095E-0007
  0.50000E+0003 -0.28659E+0004 -0.15586E-0007  0.47301E-0008 -0.23331E-0007
  0.54317E+0003 -0.28658E+0004 -0.36651E-0008  0.19205E-0007 -0.24879E-0007
  0.62500E+0003 -0.28656E+0004  0.21120E-0007  0.47993E-0007 -0.26910E-0007
  0.70683E+0003 -0.28654E+0004  0.47974E-0007  0.77168E-0007 -0.27269E-0007
  0.75000E+0003 -0.28653E+0004  0.62554E-0007  0.92058E-0007 -0.26584E-0007
  0.50000E+0003 -0.28483E+0004 -0.13295E-0007  0.83976E-0008 -0.26062E-0007
  0.54317E+0003 -0.28482E+0004 -0.11389E-0008  0.22762E-0007 -0.27277E-0007
  0.62500E+0003 -0.28480E+0004  0.24149E-0007  0.51129E-0007 -0.28321E-0007
  0.70683E+0003 -0.28478E+0004  0.51520E-0007  0.79628E-0007 -0.27304E-0007
  0.75000E+0003 -0.28477E+0004  0.66344E-0007  0.94072E-0007 -0.25785E-0007
  0.50000E+0003 -0.28390E+0004 -0.12071E-0007  0.10292E-0007 -0.27439E-0007
  0.54317E+0003 -0.28389E+0004  0.21852E-0009  0.24593E-0007 -0.28465E-0007
  0.62500E+0003 -0.28387E+0004  0.25787E-0007  0.52730E-0007 -0.28964E-0007
  0.70683E+0003 -0.28385E+0004  0.53439E-0007  0.80869E-0007 -0.27207E-0007
  0.75000E+0003 -0.28384E+0004  0.68394E-0007  0.95078E-0007 -0.25247E-0007
  0.75000E+0003 -0.28923E+0004  0.56993E-0007  0.88702E-0007 -0.27250E-0007
  0.79317E+0003 -0.28922E+0004  0.71248E-0007  0.10369E-0006 -0.27288E-0007
  0.87500E+0003 -0.28921E+0004  0.97561E-0007  0.12937E-0006 -0.25633E-0007
  0.95683E+0003 -0.28920E+0004  0.12150E-0006  0.15007E-0006 -0.21771E-0007
  0.10000E+0004 -0.28920E+0004  0.13256E-0006  0.15844E-0006 -0.18934E-0007
  0.75000E+0003 -0.28830E+0004  0.58883E-0007  0.89898E-0007 -0.27095E-0007
  0.79317E+0003 -0.28829E+0004  0.73246E-0007  0.10462E-0006 -0.26671E-0007
  0.87500E+0003 -0.28828E+0004  0.99694E-0007  0.12974E-0006 -0.24114E-0007
  0.95683E+0003 -0.28827E+0004  0.12363E-0006  0.14983E-0006 -0.19409E-0007
  0.10000E+0004 -0.28827E+0004  0.13462E-0006  0.15788E-0006 -0.16187E-0007
  0.75000E+0003 -0.28653E+0004  0.62554E-0007  0.92058E-0007 -0.26584E-0007
  0.79317E+0003 -0.28653E+0004  0.77122E-0007  0.10628E-0006 -0.25284E-0007
  0.87500E+0003 -0.28652E+0004  0.10381E-0006  0.13035E-0006 -0.21042E-0007
  0.95683E+0003 -0.28651E+0004  0.12771E-0006  0.14929E-0006 -0.14797E-0007
  0.10000E+0004 -0.28650E+0004  0.13854E-0006  0.15674E-0006 -0.10889E-0007
  0.75000E+0003 -0.28477E+0004  0.66344E-0007  0.94072E-0007 -0.25785E-0007
  0.79317E+0003 -0.28476E+0004  0.81116E-0007  0.10779E-0006 -0.23614E-0007
  0.87500E+0003 -0.28475E+0004  0.10802E-0006  0.13082E-0006 -0.17730E-0007
  0.95683E+0003 -0.28474E+0004  0.13181E-0006  0.14865E-0006 -0.10029E-0007
  0.10000E+0004 -0.28473E+0004  0.14243E-0006  0.15550E-0006 -0.54932E-0008
  0.75000E+0003 -0.28384E+0004  0.68394E-0007  0.95078E-0007 -0.25247E-0007
  0.79317E+0003 -0.28383E+0004  0.83269E-0007  0.10854E-0006 -0.22620E-0007
  0.87500E+0003 -0.28382E+0004  0.11026E-0006  0.13101E-0006 -0.15891E-0007
  0.95683E+0003 -0.28381E+0004  0.13397E-0006  0.14826E-0006 -0.74593E-0008
  0.10000E+0004 -0.28380E+0004  0.14447E-0006  0.15482E-0006 -0.26185E-0008
  0.10000E+0004 -0.28920E+0004  0.13256E-0006  0.15844E-0006 -0.18934E-0007
  0.10432E+0004 -0.28919E+0004  0.14221E-0006  0.16484E-0006 -0.15657E-0007
  0.11250E+0004 -0.28918E+0004  0.15583E-0006  0.17112E-0006 -0.86430E-0008
  0.12068E+0004 -0.28917E+0004  0.16229E-0006  0.16941E-0006 -0.12963E-0008
  0.12500E+0004 -0.28917E+0004  0.16254E-0006  0.16531E-0006  0.24269E-0008
  0.10000E+0004 -0.28827E+0004  0.13462E-0006  0.15788E-0006 -0.16187E-0007
  0.10432E+0004 -0.28826E+0004  0.14416E-0006  0.16396E-0006 -0.12581E-0007
  0.11250E+0004 -0.28825E+0004  0.15740E-0006  0.16967E-0006 -0.51324E-0008
  0.12068E+0004 -0.28824E+0004  0.16331E-0006  0.16747E-0006  0.23875E-0008
  0.12500E+0004 -0.28823E+0004  0.16324E-0006  0.16315E-0006  0.61009E-0008
  0.10000E+0004 -0.28650E+0004  0.13854E-0006  0.15674E-0006 -0.10889E-0007
  0.10432E+0004 -0.28649E+0004  0.14780E-0006  0.16223E-0006 -0.67065E-0008
  0.11250E+0004 -0.28648E+0004  0.16026E-0006  0.16688E-0006  0.14646E-0008
  0.12068E+0004 -0.28647E+0004  0.16509E-0006  0.16378E-0006  0.92133E-0008
  0.12500E+0004 -0.28646E+0004  0.16437E-0006  0.15907E-0006  0.12861E-0007
  0.10000E+0004 -0.28473E+0004  0.14243E-0006  0.15550E-0006 -0.54932E-0008
  0.10432E+0004 -0.28473E+0004  0.15138E-0006  0.16041E-0006 -0.80144E-0009
  0.11250E+0004 -0.28471E+0004  0.16297E-0006  0.16405E-0006  0.79570E-0008
  0.12068E+0004 -0.28469E+0004  0.16662E-0006  0.16008E-0006  0.15803E-0007
  0.12500E+0004 -0.28469E+0004  0.16521E-0006  0.15500E-0006  0.19325E-0007
  0.10000E+0004 -0.28380E+0004  0.14447E-0006  0.15482E-0006 -0.26185E-0008
  0.10432E+0004 -0.28379E+0004  0.15324E-0006  0.15942E-0006  0.23158E-0008
  0.11250E+0004 -0.28378E+0004  0.16432E-0006  0.16254E-0006  0.11328E-0007
  0.12068E+0004 -0.28376E+0004  0.16732E-0006  0.15812E-0006  0.19173E-0007
  0.12500E+0004 -0.28375E+0004  0.16553E-0006  0.15285E-0006  0.22605E-0007
  0.12500E+0004 -0.28917E+0004  0.16254E-0006  0.16531E-0006  0.24269E-0008
  0.12932E+0004 -0.28916E+0004  0.16059E-0006  0.15905E-0006  0.59541E-0008
  0.13750E+0004 -0.28914E+0004  0.15100E-0006  0.14181E-0006  0.11791E-0007
  0.14568E+0004 -0.28913E+0004  0.13455E-0006  0.11841E-0006  0.16539E-0007
  0.15000E+0004 -0.28912E+0004  0.12364E-0006  0.10408E-0006  0.18694E-0007
  0.12500E+0004 -0.28823E+0004  0.16324E-0006  0.16315E-0006  0.61009E-0008
  0.12932E+0004 -0.28822E+0004  0.16094E-0006  0.15671E-0006  0.95621E-0008
  0.13750E+0004 -0.28821E+0004  0.15070E-0006  0.13923E-0006  0.15150E-0007
  0.14568E+0004 -0.28819E+0004  0.13371E-0006  0.11573E-0006  0.19571E-0007
  0.15000E+0004 -0.28818E+0004  0.12258E-0006  0.10140E-0006  0.21554E-0007
  0.12500E+0004 -0.28646E+0004  0.16437E-0006  0.15907E-0006  0.12861E-0007
  0.12932E+0004 -0.28645E+0004  0.16139E-0006  0.15230E-0006  0.16155E-0007
  0.13750E+0004 -0.28643E+0004  0.14990E-0006  0.13438E-0006  0.21216E-0007
  0.14568E+0004 -0.28641E+0004  0.13187E-0006  0.11071E-0006  0.24992E-0007
  0.15000E+0004 -0.28640E+0004  0.12035E-0006  0.96404E-0007  0.26646E-0007
  0.12500E+0004 -0.28469E+0004  0.16521E-0006  0.15500E-0006  0.19325E-0007
  0.12932E+0004 -0.28468E+0004  0.16152E-0006  0.14791E-0006  0.22400E-0007
  0.13750E+0004 -0.28465E+0004  0.14877E-0006  0.12959E-0006  0.26864E-0007
  0.14568E+0004 -0.28463E+0004  0.12973E-0006  0.10578E-0006  0.29968E-0007
  0.15000E+0004 -0.28462E+0004  0.11784E-0006  0.91508E-0007  0.31296E-0007
  0.12500E+0004 -0.28375E+0004  0.16553E-0006  0.15285E-0006  0.22605E-0007
  0.12932E+0004 -0.28374E+0004  0.16146E-0006  0.14561E-0006  0.25544E-0007
  0.13750E+0004 -0.28372E+0004  0.14804E-0006  0.12709E-0006  0.29667E-0007
  0.14568E+0004 -0.28370E+0004  0.12848E-0006  0.10322E-0006  0.32407E-0007
  0.15000E+0004 -0.28368E+0004  0.11640E-0006  0.88967E-0007  0.33565E-0007
  0.15000E+0004 -0.28912E+0004  0.12364E-0006  0.10408E-0006  0.18694E-0007
  0.15432E+0004 -0.28911E+0004  0.11158E-0006  0.88624E-0007  0.20792E-0007
  0.16250E+0004 -0.28910E+0004  0.86793E-0007  0.57229E-0007  0.24982E-0007
  0.17068E+0004 -0.28908E+0004  0.61579E-0007  0.24420E-0007  0.30494E-0007
  0.17500E+0004 -0.28907E+0004  0.48935E-0007  0.71168E-0008  0.34308E-0007
  0.15000E+0004 -0.28818E+0004  0.12258E-0006  0.10140E-0006  0.21554E-0007
  0.15432E+0004 -0.28817E+0004  0.11036E-0006  0.85989E-0007  0.23495E-0007
  0.16250E+0004 -0.28816E+0004  0.85480E-0007  0.54778E-0007  0.27465E-0007
  0.17068E+0004 -0.28814E+0004  0.60443E-0007  0.22270E-0007  0.32883E-0007
  0.17500E+0004 -0.28813E+0004  0.47991E-0007  0.51649E-0008  0.36700E-0007
  0.15000E+0004 -0.28640E+0004  0.12035E-0006  0.96404E-0007  0.26646E-0007
  0.15432E+0004 -0.28639E+0004  0.10787E-0006  0.81081E-0007  0.28297E-0007
  0.16250E+0004 -0.28637E+0004  0.82861E-0007  0.50228E-0007  0.31878E-0007
  0.17068E+0004 -0.28635E+0004  0.58211E-0007  0.18295E-0007  0.37152E-0007
  0.17500E+0004 -0.28634E+0004  0.46142E-0007  0.15656E-0008  0.40987E-0007
  0.15000E+0004 -0.28462E+0004  0.11784E-0006  0.91508E-0007  0.31296E-0007
  0.15432E+0004 -0.28461E+0004  0.10512E-0006  0.76286E-0007  0.32666E-0007
  0.16250E+0004 -0.28459E+0004  0.80062E-0007  0.45803E-0007  0.35894E-0007
  0.17068E+0004 -0.28456E+0004  0.55863E-0007  0.14449E-0007  0.41065E-0007
  0.17500E+0004 -0.28455E+0004  0.44199E-0007 -0.19075E-0008  0.44936E-0007
  0.15000E+0004 -0.28368E+0004  0.11640E-0006  0.88967E-0007  0.33565E-0007
  0.15432E+0004 -0.28367E+0004  0.10356E-0006  0.73801E-0007  0.34792E-0007
  0.16250E+0004 -0.28365E+0004  0.78511E-0007  0.43519E-0007  0.37848E-0007
  0.17068E+0004 -0.28362E+0004  0.54572E-0007  0.12469E-0007  0.42981E-0007
  0.17500E+0004 -0.28361E+0004  0.43131E-0007 -0.36912E-0008  0.46877E-0007
  0.17500E+0004 -0.28907E+0004  0.48935E-0007  0.71168E-0008  0.34308E-0007
  0.17932E+0004 -0.28906E+0004  0.37165E-0007 -0.99305E-0008  0.38993E-0007
  0.18750E+0004 -0.28904E+0004  0.18198E-0007 -0.40728E-0007  0.50585E-0007
  0.19568E+0004 -0.28902E+0004  0.46673E-0008 -0.68578E-0007  0.66122E-0007
  0.20000E+0004 -0.28901E+0004 -0.60757E-0010 -0.81736E-0007  0.75891E-0007
  0.17500E+0004 -0.28813E+0004  0.47991E-0007  0.51649E-0008  0.36700E-0007
  0.17932E+0004 -0.28812E+0004  0.36467E-0007 -0.11658E-0007  0.41411E-0007
  0.18750E+0004 -0.28810E+0004  0.18061E-0007 -0.41988E-0007  0.53097E-0007
  0.19568E+0004 -0.28808E+0004  0.51108E-0008 -0.69327E-0007  0.68710E-0007
  0.20000E+0004 -0.28806E+0004  0.65032E-0009 -0.82212E-0007  0.78481E-0007
  0.17500E+0004 -0.28634E+0004  0.46142E-0007  0.15656E-0008  0.40987E-0007
  0.17932E+0004 -0.28633E+0004  0.35094E-0007 -0.14839E-0007  0.45760E-0007
  0.18750E+0004 -0.28630E+0004  0.17744E-0007 -0.44290E-0007  0.57627E-0007
  0.19568E+0004 -0.28628E+0004  0.58379E-0008 -0.70679E-0007  0.73353E-0007
  0.20000E+0004 -0.28627E+0004  0.18346E-0008 -0.83056E-0007  0.83101E-0007
  0.17500E+0004 -0.28455E+0004  0.44199E-0007 -0.19075E-0008  0.44936E-0007
  0.17932E+0004 -0.28454E+0004  0.33640E-0007 -0.17897E-0007  0.49781E-0007
  0.18750E+0004 -0.28451E+0004  0.17324E-0007 -0.46484E-0007  0.61825E-0007
  0.19568E+0004 -0.28448E+0004  0.63794E-0008 -0.71946E-0007  0.77625E-0007
  0.20000E+0004 -0.28447E+0004  0.27654E-0008 -0.83827E-0007  0.87313E-0007
  0.17500E+0004 -0.28361E+0004  0.43131E-0007 -0.36912E-0008  0.46877E-0007
  0.17932E+0004 -0.28359E+0004  0.32832E-0007 -0.19463E-0007  0.51763E-0007
  0.18750E+0004 -0.28356E+0004  0.17050E-0007 -0.47600E-0007  0.63897E-0007
  0.19568E+0004 -0.28354E+0004  0.65759E-0008 -0.72582E-0007  0.79718E-0007
  0.20000E+0004 -0.28352E+0004  0.31388E-0008 -0.84207E-0007  0.89359E-0007
  0.20000E+0004 -0.28901E+0004 -0.60757E-0010 -0.81736E-0007  0.75891E-0007
  0.20432E+0004 -0.28900E+0004 -0.31278E-0008 -0.93690E-0007  0.86640E-0007
  0.21250E+0004 -0.28898E+0004 -0.46998E-0008 -0.11276E-0006  0.10919E-0006
  0.22068E+0004 -0.28895E+0004 -0.17049E-0008 -0.12684E-0006  0.13334E-0006
  0.22500E+0004 -0.28894E+0004  0.11855E-0008 -0.13221E-0006  0.14615E-0006
  0.20000E+0004 -0.28806E+0004  0.65032E-0009 -0.82212E-0007  0.78481E-0007
  0.20432E+0004 -0.28805E+0004 -0.22038E-0008 -0.93893E-0007  0.89185E-0007
  0.21250E+0004 -0.28802E+0004 -0.35790E-0008 -0.11246E-0006  0.11149E-0006
  0.22068E+0004 -0.28800E+0004 -0.74248E-0009 -0.12608E-0006  0.13515E-0006
  0.22500E+0004 -0.28798E+0004  0.18996E-0008 -0.13124E-0006  0.14758E-0006
  0.20000E+0004 -0.28627E+0004  0.18346E-0008 -0.83056E-0007  0.83101E-0007
  0.20432E+0004 -0.28625E+0004 -0.67599E-0009 -0.94228E-0007  0.93687E-0007
  0.21250E+0004 -0.28622E+0004 -0.18247E-0008 -0.11187E-0006  0.11546E-0006
  0.22068E+0004 -0.28619E+0004  0.54210E-0009 -0.12464E-0006  0.13807E-0006
  0.22500E+0004 -0.28617E+0004  0.26248E-0008 -0.12940E-0006  0.14976E-0006
  0.20000E+0004 -0.28447E+0004  0.27654E-0008 -0.83827E-0007  0.87313E-0007
  0.20432E+0004 -0.28445E+0004  0.51456E-0009 -0.94506E-0007  0.97734E-0007
  0.21250E+0004 -0.28442E+0004 -0.60016E-0009 -0.11125E-0006  0.11886E-0006
  0.22068E+0004 -0.28438E+0004  0.10822E-0008 -0.12320E-0006  0.14033E-0006
  0.22500E+0004 -0.28436E+0004  0.24927E-0008 -0.12758E-0006  0.15121E-0006
  0.20000E+0004 -0.28352E+0004  0.31388E-0008 -0.84207E-0007  0.89359E-0007
  0.20432E+0004 -0.28350E+0004  0.99013E-0009 -0.94630E-0007  0.99675E-0007
  0.21250E+0004 -0.28346E+0004 -0.18380E-0009 -0.11092E-0006  0.12042E-0006
  0.22068E+0004 -0.28343E+0004  0.10545E-0008 -0.12244E-0006  0.14124E-0006
  0.22500E+0004 -0.28341E+0004  0.20681E-0008 -0.12662E-0006  0.15168E-0006
  0.22500E+0004 -0.28894E+0004  0.11855E-0008 -0.13221E-0006  0.14615E-0006
  0.22932E+0004 -0.28892E+0004  0.46004E-0008 -0.13616E-0006  0.15857E-0006
  0.23750E+0004 -0.28889E+0004  0.11517E-0007 -0.13994E-0006  0.18014E-0006
  0.24568E+0004 -0.28886E+0004  0.17294E-0007 -0.13913E-0006  0.19739E-0006
  0.25000E+0004 -0.28885E+0004  0.19281E-0007 -0.13701E-0006  0.20421E-0006
  0.22500E+0004 -0.28798E+0004  0.18996E-0008 -0.13124E-0006  0.14758E-0006
  0.22932E+0004 -0.28797E+0004  0.49512E-0008 -0.13499E-0006  0.15956E-0006
  0.23750E+0004 -0.28794E+0004  0.10863E-0007 -0.13844E-0006  0.18011E-0006
  0.24568E+0004 -0.28790E+0004  0.15279E-0007 -0.13737E-0006  0.19617E-0006
  0.25000E+0004 -0.28789E+0004  0.16429E-0007 -0.13518E-0006  0.20232E-0006
  0.22500E+0004 -0.28617E+0004  0.26248E-0008 -0.12940E-0006  0.14976E-0006
  0.22932E+0004 -0.28616E+0004  0.48964E-0008 -0.13278E-0006  0.16085E-0006
  0.23750E+0004 -0.28612E+0004  0.87586E-0008 -0.13564E-0006  0.17940E-0006
  0.24568E+0004 -0.28608E+0004  0.10492E-0007 -0.13414E-0006  0.19317E-0006
  0.25000E+0004 -0.28606E+0004  0.10040E-0007 -0.13179E-0006  0.19807E-0006
  0.22500E+0004 -0.28436E+0004  0.24927E-0008 -0.12758E-0006  0.15121E-0006
  0.22932E+0004 -0.28434E+0004  0.38777E-0008 -0.13060E-0006  0.16136E-0006
  0.23750E+0004 -0.28430E+0004  0.55238E-0008 -0.13290E-0006  0.17785E-0006
  0.24568E+0004 -0.28426E+0004  0.44777E-0008 -0.13100E-0006  0.18932E-0006
  0.25000E+0004 -0.28424E+0004  0.24059E-0008 -0.12849E-0006  0.19297E-0006
  0.22500E+0004 -0.28341E+0004  0.20681E-0008 -0.12662E-0006  0.15168E-0006
  0.22932E+0004 -0.28339E+0004  0.29470E-0008 -0.12947E-0006  0.16132E-0006
  0.23750E+0004 -0.28334E+0004  0.33644E-0008 -0.13149E-0006  0.17670E-0006
  0.24568E+0004 -0.28330E+0004  0.82466E-0009 -0.12939E-0006  0.18695E-0006
  0.25000E+0004 -0.28327E+0004 -0.21066E-0008 -0.12679E-0006  0.18996E-0006
  0.25000E+0004 -0.28885E+0004  0.19281E-0007 -0.13701E-0006  0.20421E-0006
  0.25432E+0004 -0.28883E+0004  0.20194E-0007 -0.13384E-0006  0.20910E-0006
  0.26250E+0004 -0.28879E+0004  0.18459E-0007 -0.12538E-0006  0.21279E-0006
  0.27068E+0004 -0.28876E+0004  0.11502E-0007 -0.11414E-0006  0.20861E-0006
  0.27500E+0004 -0.28874E+0004  0.56108E-0008 -0.10752E-0006  0.20326E-0006
  0.25000E+0004 -0.28789E+0004  0.16429E-0007 -0.13518E-0006  0.20232E-0006
  0.25432E+0004 -0.28786E+0004  0.16456E-0007 -0.13194E-0006  0.20654E-0006
  0.26250E+0004 -0.28783E+0004  0.12955E-0007 -0.12339E-0006  0.20901E-0006
  0.27068E+0004 -0.28779E+0004  0.42442E-0008 -0.11223E-0006  0.20377E-0006
  0.27500E+0004 -0.28777E+0004 -0.24976E-0008 -0.10555E-0006  0.19795E-0006
  0.25000E+0004 -0.28606E+0004  0.10040E-0007 -0.13179E-0006  0.19807E-0006
  0.25432E+0004 -0.28604E+0004  0.83747E-0008 -0.12843E-0006  0.20104E-0006
  0.26250E+0004 -0.28599E+0004  0.15752E-0008 -0.11977E-0006  0.20125E-0006
  0.27068E+0004 -0.28595E+0004 -0.10316E-0007 -0.10864E-0006  0.19410E-0006
  0.27500E+0004 -0.28592E+0004 -0.18601E-0007 -0.10203E-0006  0.18747E-0006
  0.25000E+0004 -0.28424E+0004  0.24059E-0008 -0.12849E-0006  0.19297E-0006
  0.25432E+0004 -0.28421E+0004 -0.94054E-0009 -0.12503E-0006  0.19471E-0006
  0.26250E+0004 -0.28416E+0004 -0.10937E-0007 -0.11626E-0006  0.19278E-0006
  0.27068E+0004 -0.28411E+0004 -0.25802E-0007 -0.10517E-0006  0.18386E-0006
  0.27500E+0004 -0.28408E+0004 -0.35481E-0007 -0.98621E-0007  0.17650E-0006
  0.25000E+0004 -0.28327E+0004 -0.21066E-0008 -0.12679E-0006  0.18996E-0006
  0.25432E+0004 -0.28324E+0004 -0.63239E-0008 -0.12327E-0006  0.19107E-0006
  0.26250E+0004 -0.28319E+0004 -0.17955E-0007 -0.11447E-0006  0.18804E-0006
  0.27068E+0004 -0.28314E+0004 -0.34306E-0007 -0.10352E-0006  0.17825E-0006
  0.27500E+0004 -0.28311E+0004 -0.44629E-0007 -0.96875E-0007  0.17055E-0006
  0.27500E+0004 -0.28874E+0004  0.56108E-0008 -0.10752E-0006  0.20326E-0006
  0.27932E+0004 -0.28872E+0004 -0.17773E-0008 -0.10039E-0006  0.19576E-0006
  0.28750E+0004 -0.28868E+0004 -0.19689E-0007 -0.86056E-0007  0.17623E-0006
  0.29568E+0004 -0.28864E+0004 -0.41952E-0007 -0.71227E-0007  0.15064E-0006
  0.30000E+0004 -0.28862E+0004 -0.55072E-0007 -0.63181E-0007  0.13521E-0006
  0.27500E+0004 -0.28777E+0004 -0.24976E-0008 -0.10555E-0006  0.19795E-0006
  0.27932E+0004 -0.28774E+0004 -0.10702E-0007 -0.98450E-0007  0.19007E-0006
  0.28750E+0004 -0.28770E+0004 -0.29886E-0007 -0.84241E-0007  0.17006E-0006
  0.29568E+0004 -0.28766E+0004 -0.53059E-0007 -0.69593E-0007  0.14436E-0006
  0.30000E+0004 -0.28764E+0004 -0.66508E-0007 -0.61907E-0007  0.12899E-0006
  0.27500E+0004 -0.28592E+0004 -0.18601E-0007 -0.10203E-0006  0.18747E-0006
  0.27932E+0004 -0.28590E+0004 -0.28202E-0007 -0.95016E-0007  0.17894E-0006
  0.28750E+0004 -0.28585E+0004 -0.49541E-0007 -0.81055E-0007  0.15818E-0006
  0.29568E+0004 -0.28580E+0004 -0.74083E-0007 -0.66720E-0007  0.13239E-0006
  0.30000E+0004 -0.28578E+0004 -0.87899E-0007 -0.59222E-0007  0.11725E-0006
  0.27500E+0004 -0.28408E+0004 -0.35481E-0007 -0.98621E-0007  0.17650E-0006
  0.27932E+0004 -0.28405E+0004 -0.46308E-0007 -0.91706E-0007  0.16742E-0006
  0.28750E+0004 -0.28400E+0004 -0.69419E-0007 -0.77990E-0007  0.14609E-0006
  0.29568E+0004 -0.28394E+0004 -0.94898E-0007 -0.63961E-0007  0.12041E-0006
  0.30000E+0004 -0.28392E+0004 -0.10884E-0006 -0.56653E-0007  0.10556E-0006
  0.27500E+0004 -0.28311E+0004 -0.44629E-0007 -0.96875E-0007  0.17055E-0006
  0.27932E+0004 -0.28308E+0004 -0.56040E-0007 -0.90038E-0007  0.16121E-0006
  0.28750E+0004 -0.28302E+0004 -0.79923E-0007 -0.76480E-0007  0.13966E-0006
  0.29568E+0004 -0.28296E+0004 -0.10570E-0006 -0.62412E-0007  0.11409E-0006
  0.30000E+0004 -0.28293E+0004 -0.11969E-0006 -0.55731E-0007  0.99461E-0007
  0.30000E+0004 -0.28862E+0004 -0.55072E-0007 -0.63181E-0007  0.13521E-0006
  0.30432E+0004 -0.28861E+0004 -0.68920E-0007 -0.55686E-0007  0.11875E-0006
  0.31250E+0004 -0.28858E+0004 -0.96349E-0007 -0.41693E-0007  0.85570E-0007
  0.32068E+0004 -0.28855E+0004 -0.12425E-0006 -0.28870E-0007  0.51201E-0007
  0.32500E+0004 -0.28853E+0004 -0.13874E-0006 -0.23076E-0007  0.33096E-0007
  0.30000E+0004 -0.28764E+0004 -0.66508E-0007 -0.61907E-0007  0.12899E-0006
  0.30432E+0004 -0.28762E+0004 -0.80463E-0007 -0.54332E-0007  0.11272E-0006
  0.31250E+0004 -0.28759E+0004 -0.10783E-0006 -0.40578E-0007  0.80110E-0007
  0.32068E+0004 -0.28756E+0004 -0.13520E-0006 -0.27904E-0007  0.46557E-0007
  0.32500E+0004 -0.28754E+0004 -0.14920E-0006 -0.21766E-0007  0.28957E-0007
  0.30000E+0004 -0.28578E+0004 -0.87899E-0007 -0.59222E-0007  0.11725E-0006
  0.30432E+0004 -0.28576E+0004 -0.10197E-0006 -0.51840E-0007  0.10138E-0006
  0.31250E+0004 -0.28572E+0004 -0.12886E-0006 -0.38463E-0007  0.69920E-0007
  0.32068E+0004 -0.28568E+0004 -0.15489E-0006 -0.26164E-0007  0.37951E-0007
  0.32500E+0004 -0.28566E+0004 -0.16789E-0006 -0.20212E-0007  0.21300E-0007
  0.30000E+0004 -0.28392E+0004 -0.10884E-0006 -0.56653E-0007  0.10556E-0006
  0.30432E+0004 -0.28389E+0004 -0.12278E-0006 -0.49454E-0007  0.90157E-0007
  0.31250E+0004 -0.28385E+0004 -0.14876E-0006 -0.36446E-0007  0.59946E-0007
  0.32068E+0004 -0.28381E+0004 -0.17304E-0006 -0.24514E-0007  0.29586E-0007
  0.32500E+0004 -0.28379E+0004 -0.18482E-0006 -0.18749E-0007  0.13869E-0007
  0.30000E+0004 -0.28293E+0004 -0.11969E-0006 -0.55731E-0007  0.99461E-0007
  0.30432E+0004 -0.28291E+0004 -0.13341E-0006 -0.48281E-0007  0.84301E-0007
  0.31250E+0004 -0.28286E+0004 -0.15872E-0006 -0.35409E-0007  0.54772E-0007
  0.32068E+0004 -0.28282E+0004 -0.18193E-0006 -0.23681E-0007  0.25261E-0007
  0.32500E+0004 -0.28279E+0004 -0.19300E-0006 -0.18153E-0007  0.10016E-0007
  0.32500E+0004 -0.28853E+0004 -0.13874E-0006 -0.23076E-0007  0.33096E-0007
  0.32932E+0004 -0.28852E+0004 -0.15266E-0006 -0.16801E-0007  0.15388E-0007
  0.33750E+0004 -0.28850E+0004 -0.17742E-0006 -0.69547E-0008 -0.16763E-0007
  0.34568E+0004 -0.28848E+0004 -0.19917E-0006  0.12287E-0008 -0.46054E-0007
  0.35000E+0004 -0.28847E+0004 -0.20922E-0006  0.48735E-0008 -0.60123E-0007
  0.32500E+0004 -0.28754E+0004 -0.14920E-0006 -0.21766E-0007  0.28957E-0007
  0.32932E+0004 -0.28753E+0004 -0.16259E-0006 -0.16029E-0007  0.11784E-0007
  0.33750E+0004 -0.28751E+0004 -0.18604E-0006 -0.63750E-0008 -0.19308E-0007
  0.34568E+0004 -0.28749E+0004 -0.20621E-0006  0.16500E-0008 -0.47555E-0007
  0.35000E+0004 -0.28748E+0004 -0.21533E-0006  0.52231E-0008 -0.61117E-0007
  0.32500E+0004 -0.28566E+0004 -0.16789E-0006 -0.20212E-0007  0.21300E-0007
  0.32932E+0004 -0.28565E+0004 -0.18006E-0006 -0.14666E-0007  0.51305E-0008
  0.33750E+0004 -0.28563E+0004 -0.20077E-0006 -0.53366E-0008 -0.24023E-0007
  0.34568E+0004 -0.28560E+0004 -0.21774E-0006  0.24026E-0008 -0.50416E-0007
  0.35000E+0004 -0.28559E+0004 -0.22507E-0006  0.58428E-0008 -0.63087E-0007
  0.32500E+0004 -0.28379E+0004 -0.18482E-0006 -0.18749E-0007  0.13869E-0007
  0.32932E+0004 -0.28377E+0004 -0.19561E-0006 -0.13382E-0007 -0.13317E-0008
  0.33750E+0004 -0.28374E+0004 -0.21329E-0006 -0.43693E-0008 -0.28666E-0007
  0.34568E+0004 -0.28372E+0004 -0.22688E-0006  0.30927E-0008 -0.53384E-0007
  0.35000E+0004 -0.28370E+0004 -0.23232E-0006  0.64042E-0008 -0.65280E-0007
  0.32500E+0004 -0.28279E+0004 -0.19300E-0006 -0.18153E-0007  0.10016E-0007
  0.32932E+0004 -0.28278E+0004 -0.20298E-0006 -0.12743E-0007 -0.46841E-0008
  0.33750E+0004 -0.28275E+0004 -0.21899E-0006 -0.38913E-0008 -0.31112E-0007
  0.34568E+0004 -0.28272E+0004 -0.23072E-0006  0.34299E-0008 -0.55028E-0007
  0.35000E+0004 -0.28271E+0004 -0.23515E-0006  0.66786E-0008 -0.66576E-0007
  0.35000E+0004 -0.28847E+0004 -0.20922E-0006  0.48735E-0008 -0.60123E-0007
  0.35432E+0004 -0.28846E+0004 -0.21811E-0006  0.80716E-0008 -0.73054E-0007
  0.36250E+0004 -0.28845E+0004 -0.23183E-0006  0.12951E-0007 -0.94485E-0007
  0.37068E+0004 -0.28843E+0004 -0.24124E-0006  0.16413E-0007 -0.11164E-0006
  0.37500E+0004 -0.28842E+0004 -0.24450E-0006  0.17723E-0007 -0.11904E-0006
  0.35000E+0004 -0.28748E+0004 -0.21533E-0006  0.52231E-0008 -0.61117E-0007
  0.35432E+0004 -0.28747E+0004 -0.22328E-0006  0.83557E-0008 -0.73564E-0007
  0.36250E+0004 -0.28745E+0004 -0.23513E-0006  0.13131E-0007 -0.94230E-0007
  0.37068E+0004 -0.28743E+0004 -0.24266E-0006  0.16514E-0007 -0.11083E-0006
  0.37500E+0004 -0.28742E+0004 -0.24494E-0006  0.17795E-0007 -0.11804E-0006
  0.35000E+0004 -0.28559E+0004 -0.22507E-0006  0.58428E-0008 -0.63087E-0007
  0.35432E+0004 -0.28558E+0004 -0.23115E-0006  0.88545E-0008 -0.74723E-0007
  0.36250E+0004 -0.28556E+0004 -0.23941E-0006  0.13435E-0007 -0.94137E-0007
  0.37068E+0004 -0.28554E+0004 -0.24338E-0006  0.16666E-0007 -0.10993E-0006
  0.37500E+0004 -0.28553E+0004 -0.24384E-0006  0.17883E-0007 -0.11690E-0006
  0.35000E+0004 -0.28370E+0004 -0.23232E-0006  0.64042E-0008 -0.65280E-0007
  0.35432E+0004 -0.28369E+0004 -0.23650E-0006  0.92988E-0008 -0.76234E-0007
  0.36250E+0004 -0.28367E+0004 -0.24114E-0006  0.13692E-0007 -0.94667E-0007
  0.37068E+0004 -0.28365E+0004 -0.24159E-0006  0.16778E-0007 -0.10994E-0006
  0.37500E+0004 -0.28363E+0004 -0.24027E-0006  0.17934E-0007 -0.11683E-0006
  0.35000E+0004 -0.28271E+0004 -0.23515E-0006  0.66786E-0008 -0.66576E-0007
  0.35432E+0004 -0.28270E+0004 -0.23831E-0006  0.95093E-0008 -0.77212E-0007
  0.36250E+0004 -0.28267E+0004 -0.24104E-0006  0.13810E-0007 -0.95239E-0007
  0.37068E+0004 -0.28265E+0004 -0.23966E-0006  0.16824E-0007 -0.11035E-0006
  0.37500E+0004 -0.28264E+0004 -0.23743E-0006  0.17944E-0007 -0.11726E-0006
  0.37500E+0004 -0.28842E+0004 -0.24450E-0006  0.17723E-0007 -0.11904E-0006
  0.37932E+0004 -0.28841E+0004 -0.24656E-0006  0.18732E-0007 -0.12523E-0006
  0.38750E+0004 -0.28839E+0004 -0.24747E-0006  0.19881E-0007 -0.13414E-0006
  0.39568E+0004 -0.28837E+0004 -0.24469E-0006  0.20228E-0007 -0.13954E-0006
  0.40000E+0004 -0.28836E+0004 -0.24192E-0006  0.20156E-0007 -0.14120E-0006
  0.37500E+0004 -0.28742E+0004 -0.24494E-0006  0.17795E-0007 -0.11804E-0006
  0.37932E+0004 -0.28741E+0004 -0.24606E-0006  0.18768E-0007 -0.12413E-0006
  0.38750E+0004 -0.28739E+0004 -0.24526E-0006  0.19873E-0007 -0.13302E-0006
  0.39568E+0004 -0.28737E+0004 -0.24092E-0006  0.20195E-0007 -0.13868E-0006
  0.40000E+0004 -0.28736E+0004 -0.23740E-0006  0.20119E-0007 -0.14058E-0006
  0.37500E+0004 -0.28553E+0004 -0.24384E-0006  0.17883E-0007 -0.11690E-0006
  0.37932E+0004 -0.28552E+0004 -0.24319E-0006  0.18804E-0007 -0.12289E-0006
  0.38750E+0004 -0.28549E+0004 -0.23924E-0006  0.19835E-0007 -0.13200E-0006
  0.39568E+0004 -0.28547E+0004 -0.23209E-0006  0.20112E-0007 -0.13837E-0006
  0.40000E+0004 -0.28545E+0004 -0.22722E-0006  0.20023E-0007 -0.14082E-0006
  0.37500E+0004 -0.28363E+0004 -0.24027E-0006  0.17934E-0007 -0.11683E-0006
  0.37932E+0004 -0.28362E+0004 -0.23792E-0006  0.18805E-0007 -0.12289E-0006
  0.38750E+0004 -0.28359E+0004 -0.23098E-0006  0.19767E-0007 -0.13250E-0006
  0.39568E+0004 -0.28356E+0004 -0.22120E-0006  0.20005E-0007 -0.13986E-0006
  0.40000E+0004 -0.28355E+0004 -0.21510E-0006  0.19906E-0007 -0.14300E-0006
  0.37500E+0004 -0.28264E+0004 -0.23743E-0006  0.17944E-0007 -0.11726E-0006
  0.37932E+0004 -0.28262E+0004 -0.23421E-0006  0.18794E-0007 -0.12343E-0006
  0.38750E+0004 -0.28259E+0004 -0.22576E-0006  0.19719E-0007 -0.13342E-0006
  0.39568E+0004 -0.28256E+0004 -0.21469E-0006  0.19937E-0007 -0.14139E-0006
  0.40000E+0004 -0.28254E+0004 -0.20800E-0006  0.19828E-0007 -0.14495E-0006
  0.40000E+0004 -0.28836E+0004 -0.24192E-0006  0.20156E-0007 -0.14120E-0006
  0.40432E+0004 -0.28835E+0004 -0.23830E-0006  0.19961E-0007 -0.14207E-0006
  0.41250E+0004 -0.28833E+0004 -0.22949E-0006  0.19319E-0007 -0.14201E-0006
  0.42068E+0004 -0.28831E+0004 -0.21854E-0006  0.18483E-0007 -0.14009E-0006
  0.42500E+0004 -0.28830E+0004 -0.21210E-0006  0.18010E-0007 -0.13854E-0006
  0.40000E+0004 -0.28736E+0004 -0.23740E-0006  0.20119E-0007 -0.14058E-0006
  0.40432E+0004 -0.28734E+0004 -0.23309E-0006  0.19915E-0007 -0.14175E-0006
  0.41250E+0004 -0.28732E+0004 -0.22312E-0006  0.19272E-0007 -0.14245E-0006
  0.42068E+0004 -0.28730E+0004 -0.21122E-0006  0.18442E-0007 -0.14148E-0006
  0.42500E+0004 -0.28729E+0004 -0.20436E-0006  0.17982E-0007 -0.14049E-0006
  0.40000E+0004 -0.28545E+0004 -0.22722E-0006  0.20023E-0007 -0.14082E-0006
  0.40432E+0004 -0.28544E+0004 -0.22168E-0006  0.19812E-0007 -0.14269E-0006
  0.41250E+0004 -0.28541E+0004 -0.20969E-0006  0.19169E-0007 -0.14498E-0006
  0.42068E+0004 -0.28538E+0004 -0.19617E-0006  0.18354E-0007 -0.14596E-0006
  0.42500E+0004 -0.28537E+0004 -0.18862E-0006  0.17905E-0007 -0.14611E-0006
  0.40000E+0004 -0.28355E+0004 -0.21510E-0006  0.19906E-0007 -0.14300E-0006
  0.40432E+0004 -0.28353E+0004 -0.20846E-0006  0.19690E-0007 -0.14568E-0006
  0.41250E+0004 -0.28350E+0004 -0.19468E-0006  0.19052E-0007 -0.14979E-0006
  0.42068E+0004 -0.28347E+0004 -0.17979E-0006  0.18254E-0007 -0.15289E-0006
  0.42500E+0004 -0.28346E+0004 -0.17168E-0006  0.17817E-0007 -0.15425E-0006
  0.40000E+0004 -0.28254E+0004 -0.20800E-0006  0.19828E-0007 -0.14495E-0006
  0.40432E+0004 -0.28253E+0004 -0.20082E-0006  0.19618E-0007 -0.14811E-0006
  0.41250E+0004 -0.28249E+0004 -0.18620E-0006  0.18984E-0007 -0.15324E-0006
  0.42068E+0004 -0.28246E+0004 -0.17070E-0006  0.18198E-0007 -0.15752E-0006
  0.42500E+0004 -0.28245E+0004 -0.16234E-0006  0.17765E-0007 -0.15954E-0006
  0.42500E+0004 -0.28830E+0004 -0.21210E-0006  0.18010E-0007 -0.13854E-0006
  0.42932E+0004 -0.28829E+0004 -0.20529E-0006  0.17559E-0007 -0.13667E-0006
  0.43750E+0004 -0.28827E+0004 -0.19166E-0006  0.16771E-0007 -0.13256E-0006
  0.44568E+0004 -0.28825E+0004 -0.17745E-0006  0.16156E-0007 -0.12800E-0006
  0.45000E+0004 -0.28824E+0004 -0.16986E-0006  0.15925E-0007 -0.12554E-0006
  0.42500E+0004 -0.28729E+0004 -0.20436E-0006  0.17982E-0007 -0.14049E-0006
  0.42932E+0004 -0.28728E+0004 -0.19720E-0006  0.17529E-0007 -0.13923E-0006
  0.43750E+0004 -0.28726E+0004 -0.18305E-0006  0.16754E-0007 -0.13635E-0006
  0.44568E+0004 -0.28724E+0004 -0.16850E-0006  0.16156E-0007 -0.13311E-0006
  0.45000E+0004 -0.28723E+0004 -0.16081E-0006  0.15933E-0007 -0.13136E-0006
  0.42500E+0004 -0.28537E+0004 -0.18862E-0006  0.17905E-0007 -0.14611E-0006
  0.42932E+0004 -0.28536E+0004 -0.18089E-0006  0.17465E-0007 -0.14606E-0006
  0.43750E+0004 -0.28534E+0004 -0.16592E-0006  0.16719E-0007 -0.14561E-0006
  0.44568E+0004 -0.28531E+0004 -0.15091E-0006  0.16151E-0007 -0.14494E-0006
  0.45000E+0004 -0.28530E+0004 -0.14310E-0006  0.15945E-0007 -0.14456E-0006
  0.42500E+0004 -0.28346E+0004 -0.17168E-0006  0.17817E-0007 -0.15425E-0006
  0.42932E+0004 -0.28344E+0004 -0.16350E-0006  0.17393E-0007 -0.15547E-0006
  0.43750E+0004 -0.28342E+0004 -0.14796E-0006  0.16678E-0007 -0.15753E-0006
  0.44568E+0004 -0.28339E+0004 -0.13271E-0006  0.16142E-0007 -0.15946E-0006
  0.45000E+0004 -0.28338E+0004 -0.12489E-0006  0.15952E-0007 -0.16047E-0006
  0.42500E+0004 -0.28245E+0004 -0.16234E-0006  0.17765E-0007 -0.15954E-0006
  0.42932E+0004 -0.28243E+0004 -0.15397E-0006  0.17352E-0007 -0.16145E-0006
  0.43750E+0004 -0.28240E+0004 -0.13823E-0006  0.16654E-0007 -0.16486E-0006
  0.44568E+0004 -0.28238E+0004 -0.12294E-0006  0.16133E-0007 -0.16817E-0006
  0.45000E+0004 -0.28236E+0004 -0.11517E-0006  0.15948E-0007 -0.16991E-0006
  0.45000E+0004 -0.28824E+0004 -0.16986E-0006  0.15925E-0007 -0.12554E-0006
  0.45432E+0004 -0.28823E+0004 -0.16228E-0006  0.15762E-0007 -0.12310E-0006
  0.46250E+0004 -0.28821E+0004 -0.14810E-0006  0.15662E-0007 -0.11861E-0006
  0.47068E+0004 -0.28819E+0004 -0.13446E-0006  0.15821E-0007 -0.11446E-0006
  0.47500E+0004 -0.28818E+0004 -0.12756E-0006  0.16001E-0007 -0.11243E-0006
  0.45000E+0004 -0.28723E+0004 -0.16081E-0006  0.15933E-0007 -0.13136E-0006
  0.45432E+0004 -0.28722E+0004 -0.15316E-0006  0.15779E-0007 -0.12965E-0006
  0.46250E+0004 -0.28719E+0004 -0.13897E-0006  0.15692E-0007 -0.12655E-0006
  0.47068E+0004 -0.28717E+0004 -0.12545E-0006  0.15863E-0007 -0.12377E-0006
  0.47500E+0004 -0.28716E+0004 -0.11866E-0006  0.16053E-0007 -0.12244E-0006
  0.45000E+0004 -0.28530E+0004 -0.14310E-0006  0.15945E-0007 -0.14456E-0006
  0.45432E+0004 -0.28529E+0004 -0.13542E-0006  0.15805E-0007 -0.14425E-0006
  0.46250E+0004 -0.28526E+0004 -0.12136E-0006  0.15744E-0007 -0.14378E-0006
  0.47068E+0004 -0.28524E+0004 -0.10821E-0006  0.15939E-0007 -0.14358E-0006
  0.47500E+0004 -0.28522E+0004 -0.10168E-0006  0.16139E-0007 -0.14357E-0006
  0.45000E+0004 -0.28338E+0004 -0.12489E-0006  0.15952E-0007 -0.16047E-0006
  0.45432E+0004 -0.28336E+0004 -0.11728E-0006  0.15828E-0007 -0.16156E-0006
  0.46250E+0004 -0.28333E+0004 -0.10354E-0006  0.15793E-0007 -0.16370E-0006
  0.47068E+0004 -0.28330E+0004 -0.90923E-0007  0.16008E-0007 -0.16605E-0006
  0.47500E+0004 -0.28329E+0004 -0.84752E-0007  0.16217E-0007 -0.16734E-0006
  0.45000E+0004 -0.28236E+0004 -0.11517E-0006  0.15948E-0007 -0.16991E-0006
  0.45432E+0004 -0.28235E+0004 -0.10763E-0006  0.15837E-0007 -0.17173E-0006
  0.46250E+0004 -0.28231E+0004 -0.94141E-0007  0.15816E-0007 -0.17524E-0006
  0.47068E+0004 -0.28228E+0004 -0.81868E-0007  0.16042E-0007 -0.17890E-0006
  0.47500E+0004 -0.28227E+0004 -0.75913E-0007  0.16252E-0007 -0.18085E-0006
  0.47500E+0004 -0.28818E+0004 -0.12756E-0006  0.16001E-0007 -0.11243E-0006
  0.47932E+0004 -0.28816E+0004 -0.12087E-0006  0.16247E-0007 -0.11062E-0006
  0.48750E+0004 -0.28813E+0004 -0.10897E-0006  0.16851E-0007 -0.10755E-0006
  0.49568E+0004 -0.28810E+0004 -0.98243E-0007  0.17583E-0007 -0.10503E-0006
  0.50000E+0004 -0.28808E+0004 -0.93085E-0007  0.17996E-0007 -0.10388E-0006
  0.47500E+0004 -0.28716E+0004 -0.11866E-0006  0.16053E-0007 -0.12244E-0006
  0.47932E+0004 -0.28714E+0004 -0.11211E-0006  0.16301E-0007 -0.12133E-0006
  0.48750E+0004 -0.28710E+0004 -0.10052E-0006  0.16912E-0007 -0.11953E-0006
  0.49568E+0004 -0.28707E+0004 -0.90175E-0007  0.17652E-0007 -0.11819E-0006
  0.50000E+0004 -0.28705E+0004 -0.85235E-0007  0.18071E-0007 -0.11763E-0006
  0.47500E+0004 -0.28522E+0004 -0.10168E-0006  0.16139E-0007 -0.14357E-0006
  0.47932E+0004 -0.28520E+0004 -0.95445E-0007  0.16395E-0007 -0.14377E-0006
  0.48750E+0004 -0.28516E+0004 -0.84560E-0007  0.17020E-0007 -0.14435E-0006
  0.49568E+0004 -0.28512E+0004 -0.75026E-0007  0.17768E-0007 -0.14520E-0006
  0.50000E+0004 -0.28510E+0004 -0.70546E-0007  0.18192E-0007 -0.14571E-0006
  0.47500E+0004 -0.28329E+0004 -0.84752E-0007  0.16217E-0007 -0.16734E-0006
  0.47932E+0004 -0.28326E+0004 -0.78904E-0007  0.16480E-0007 -0.16882E-0006
  0.48750E+0004 -0.28322E+0004 -0.68847E-0007  0.17114E-0007 -0.17169E-0006
  0.49568E+0004 -0.28317E+0004 -0.60238E-0007  0.17866E-0007 -0.17467E-0006
  0.50000E+0004 -0.28315E+0004 -0.56267E-0007  0.18290E-0007 -0.17622E-0006
  0.47500E+0004 -0.28227E+0004 -0.75913E-0007  0.16252E-0007 -0.18085E-0006
  0.47932E+0004 -0.28224E+0004 -0.70298E-0007  0.16520E-0007 -0.18299E-0006
  0.48750E+0004 -0.28219E+0004 -0.60728E-0007  0.17158E-0007 -0.18704E-0006
  0.49568E+0004 -0.28214E+0004 -0.52645E-0007  0.17910E-0007 -0.19110E-0006
  0.50000E+0004 -0.28212E+0004 -0.48965E-0007  0.18328E-0007 -0.19317E-0006
  0.50000E+0004 -0.28808E+0004 -0.93085E-0007  0.17996E-0007 -0.10388E-0006
  0.50432E+0004 -0.28806E+0004 -0.88295E-0007  0.18422E-0007 -0.10293E-0006
  0.51250E+0004 -0.28803E+0004 -0.80252E-0007  0.19197E-0007 -0.10141E-0006
  0.52068E+0004 -0.28799E+0004 -0.73631E-0007  0.19874E-0007 -0.10030E-0006
  0.52500E+0004 -0.28797E+0004 -0.70706E-0007  0.20164E-0007 -0.99824E-0007
  0.50000E+0004 -0.28705E+0004 -0.85235E-0007  0.18071E-0007 -0.11763E-0006
  0.50432E+0004 -0.28703E+0004 -0.80680E-0007  0.18496E-0007 -0.11723E-0006
  0.51250E+0004 -0.28699E+0004 -0.73094E-0007  0.19276E-0007 -0.11667E-0006
  0.52068E+0004 -0.28695E+0004 -0.66945E-0007  0.19958E-0007 -0.11639E-0006
  0.52500E+0004 -0.28693E+0004 -0.64269E-0007  0.20253E-0007 -0.11630E-0006
  0.50000E+0004 -0.28510E+0004 -0.70546E-0007  0.18192E-0007 -0.14571E-0006
  0.50432E+0004 -0.28508E+0004 -0.66469E-0007  0.18618E-0007 -0.14634E-0006
  0.51250E+0004 -0.28503E+0004 -0.59812E-0007  0.19403E-0007 -0.14755E-0006
  0.52068E+0004 -0.28499E+0004 -0.54607E-0007  0.20089E-0007 -0.14880E-0006
  0.52500E+0004 -0.28497E+0004 -0.52423E-0007  0.20386E-0007 -0.14941E-0006
  0.50000E+0004 -0.28315E+0004 -0.56267E-0007  0.18290E-0007 -0.17622E-0006
  0.50432E+0004 -0.28312E+0004 -0.52713E-0007  0.18716E-0007 -0.17783E-0006
  0.51250E+0004 -0.28307E+0004 -0.47057E-0007  0.19498E-0007 -0.18072E-0006
  0.52068E+0004 -0.28302E+0004 -0.42849E-0007  0.20180E-0007 -0.18342E-0006
  0.52500E+0004 -0.28300E+0004 -0.41179E-0007  0.20476E-0007 -0.18468E-0006
  0.50000E+0004 -0.28212E+0004 -0.48965E-0007  0.18328E-0007 -0.19317E-0006
  0.50432E+0004 -0.28209E+0004 -0.45700E-0007  0.18758E-0007 -0.19528E-0006
  0.51250E+0004 -0.28204E+0004 -0.40596E-0007  0.19536E-0007 -0.19902E-0006
  0.52068E+0004 -0.28199E+0004 -0.36932E-0007  0.20212E-0007 -0.20245E-0006
  0.52500E+0004 -0.28196E+0004 -0.35540E-0007  0.20504E-0007 -0.20404E-0006
  0.52500E+0004 -0.28797E+0004 -0.70706E-0007  0.20164E-0007 -0.99824E-0007
  0.52932E+0004 -0.28796E+0004 -0.68221E-0007  0.20400E-0007 -0.99395E-0007
  0.53750E+0004 -0.28793E+0004 -0.64576E-0007  0.20647E-0007 -0.98704E-0007
  0.54568E+0004 -0.28790E+0004 -0.62335E-0007  0.20594E-0007 -0.98187E-0007
  0.55000E+0004 -0.28789E+0004 -0.61690E-0007  0.20426E-0007 -0.97933E-0007
  0.52500E+0004 -0.28693E+0004 -0.64269E-0007  0.20253E-0007 -0.11630E-0006
  0.52932E+0004 -0.28692E+0004 -0.62035E-0007  0.20491E-0007 -0.11621E-0006
  0.53750E+0004 -0.28689E+0004 -0.58856E-0007  0.20746E-0007 -0.11605E-0006
  0.54568E+0004 -0.28686E+0004 -0.57065E-0007  0.20704E-0007 -0.11593E-0006
  0.55000E+0004 -0.28684E+0004 -0.56648E-0007  0.20542E-0007 -0.11583E-0006
  0.52500E+0004 -0.28497E+0004 -0.52423E-0007  0.20386E-0007 -0.14941E-0006
  0.52932E+0004 -0.28495E+0004 -0.50681E-0007  0.20627E-0007 -0.14993E-0006
  0.53750E+0004 -0.28491E+0004 -0.48404E-0007  0.20891E-0007 -0.15074E-0006
  0.54568E+0004 -0.28488E+0004 -0.47471E-0007  0.20862E-0007 -0.15132E-0006
  0.55000E+0004 -0.28486E+0004 -0.47485E-0007  0.20710E-0007 -0.15149E-0006
  0.52500E+0004 -0.28300E+0004 -0.41179E-0007  0.20476E-0007 -0.18468E-0006
  0.52932E+0004 -0.28298E+0004 -0.39945E-0007  0.20715E-0007 -0.18579E-0006
  0.53750E+0004 -0.28294E+0004 -0.38584E-0007  0.20980E-0007 -0.18749E-0006
  0.54568E+0004 -0.28290E+0004 -0.38510E-0007  0.20955E-0007 -0.18871E-0006
  0.55000E+0004 -0.28288E+0004 -0.38948E-0007  0.20808E-0007 -0.18911E-0006
  0.52500E+0004 -0.28196E+0004 -0.35540E-0007  0.20504E-0007 -0.20404E-0006
  0.52932E+0004 -0.28194E+0004 -0.34577E-0007  0.20742E-0007 -0.20543E-0006
  0.53750E+0004 -0.28190E+0004 -0.33704E-0007  0.21004E-0007 -0.20757E-0006
  0.54568E+0004 -0.28185E+0004 -0.34080E-0007  0.20977E-0007 -0.20911E-0006
  0.55000E+0004 -0.28183E+0004 -0.34737E-0007  0.20831E-0007 -0.20962E-0006
  0.55000E+0004 -0.28789E+0004 -0.61690E-0007  0.20426E-0007 -0.97933E-0007
  0.55432E+0004 -0.28788E+0004 -0.61434E-0007  0.20163E-0007 -0.97676E-0007
  0.56250E+0004 -0.28785E+0004 -0.61881E-0007  0.19365E-0007 -0.97152E-0007
  0.57068E+0004 -0.28783E+0004 -0.63483E-0007  0.18183E-0007 -0.96589E-0007
  0.57500E+0004 -0.28782E+0004 -0.64740E-0007  0.17399E-0007 -0.96226E-0007
  0.55000E+0004 -0.28684E+0004 -0.56648E-0007  0.20542E-0007 -0.11583E-0006
  0.55432E+0004 -0.28683E+0004 -0.56617E-0007  0.20287E-0007 -0.11568E-0006
  0.56250E+0004 -0.28681E+0004 -0.57474E-0007  0.19507E-0007 -0.11527E-0006
  0.57068E+0004 -0.28678E+0004 -0.59469E-0007  0.18346E-0007 -0.11470E-0006
  0.57500E+0004 -0.28677E+0004 -0.60927E-0007  0.17573E-0007 -0.11429E-0006
  0.55000E+0004 -0.28486E+0004 -0.47485E-0007  0.20710E-0007 -0.15149E-0006
  0.55432E+0004 -0.28485E+0004 -0.47874E-0007  0.20466E-0007 -0.15154E-0006
  0.56250E+0004 -0.28482E+0004 -0.49485E-0007  0.19711E-0007 -0.15129E-0006
  0.57068E+0004 -0.28479E+0004 -0.52191E-0007  0.18584E-0007 -0.15067E-0006
  0.57500E+0004 -0.28478E+0004 -0.54008E-0007  0.17832E-0007 -0.15015E-0006
  0.55000E+0004 -0.28288E+0004 -0.38948E-0007  0.20808E-0007 -0.18911E-0006
  0.55432E+0004 -0.28286E+0004 -0.39746E-0007  0.20570E-0007 -0.18932E-0006
  0.56250E+0004 -0.28283E+0004 -0.42077E-0007  0.19834E-0007 -0.18920E-0006
  0.57068E+0004 -0.28280E+0004 -0.45446E-0007  0.18732E-0007 -0.18849E-0006
  0.57500E+0004 -0.28278E+0004 -0.47590E-0007  0.17997E-0007 -0.18783E-0006
  0.55000E+0004 -0.28183E+0004 -0.34737E-0007  0.20831E-0007 -0.20962E-0006
  0.55432E+0004 -0.28182E+0004 -0.35745E-0007  0.20595E-0007 -0.20990E-0006
  0.56250E+0004 -0.28178E+0004 -0.38440E-0007  0.19866E-0007 -0.20982E-0006
  0.57068E+0004 -0.28175E+0004 -0.42138E-0007  0.18775E-0007 -0.20904E-0006
  0.57500E+0004 -0.28173E+0004 -0.44439E-0007  0.18050E-0007 -0.20830E-0006
  0.57500E+0004 -0.28782E+0004 -0.64740E-0007  0.17399E-0007 -0.96226E-0007
  0.57932E+0004 -0.28781E+0004 -0.66255E-0007  0.16521E-0007 -0.95875E-0007
  0.58750E+0004 -0.28778E+0004 -0.69733E-0007  0.14574E-0007 -0.94996E-0007
  0.59568E+0004 -0.28775E+0004 -0.73849E-0007  0.12315E-0007 -0.93807E-0007
  0.60000E+0004 -0.28774E+0004 -0.76195E-0007  0.11006E-0007 -0.92998E-0007
  0.57500E+0004 -0.28677E+0004 -0.60927E-0007  0.17573E-0007 -0.11429E-0006
  0.57932E+0004 -0.28675E+0004 -0.62642E-0007  0.16709E-0007 -0.11386E-0006
  0.58750E+0004 -0.28673E+0004 -0.66495E-0007  0.14789E-0007 -0.11277E-0006
  0.59568E+0004 -0.28670E+0004 -0.70992E-0007  0.12560E-0007 -0.11130E-0006
  0.60000E+0004 -0.28668E+0004 -0.73543E-0007  0.11267E-0007 -0.11030E-0006
  0.57500E+0004 -0.28478E+0004 -0.54008E-0007  0.17832E-0007 -0.15015E-0006
  0.57932E+0004 -0.28476E+0004 -0.56076E-0007  0.16990E-0007 -0.14957E-0006
  0.58750E+0004 -0.28473E+0004 -0.60585E-0007  0.15118E-0007 -0.14805E-0006
  0.59568E+0004 -0.28469E+0004 -0.65739E-0007  0.12941E-0007 -0.14600E-0006
  0.60000E+0004 -0.28468E+0004 -0.68640E-0007  0.11677E-0007 -0.14464E-0006
  0.57500E+0004 -0.28278E+0004 -0.47590E-0007  0.17997E-0007 -0.18783E-0006
  0.57932E+0004 -0.28276E+0004 -0.49976E-0007  0.17175E-0007 -0.18708E-0006
  0.58750E+0004 -0.28273E+0004 -0.55064E-0007  0.15344E-0007 -0.18510E-0006
  0.59568E+0004 -0.28269E+0004 -0.60786E-0007  0.13216E-0007 -0.18243E-0006
  0.60000E+0004 -0.28267E+0004 -0.63988E-0007  0.11980E-0007 -0.18070E-0006
  0.57500E+0004 -0.28173E+0004 -0.44439E-0007  0.18050E-0007 -0.20830E-0006
  0.57932E+0004 -0.28171E+0004 -0.46980E-0007  0.17234E-0007 -0.20746E-0006
  0.58750E+0004 -0.28167E+0004 -0.52341E-0007  0.15423E-0007 -0.20522E-0006
  0.59568E+0004 -0.28163E+0004 -0.58326E-0007  0.13319E-0007 -0.20222E-0006
  0.60000E+0004 -0.28161E+0004 -0.61665E-0007  0.12098E-0007 -0.20028E-0006
  0.60000E+0004 -0.28774E+0004 -0.76195E-0007  0.11006E-0007 -0.92998E-0007
  0.60432E+0004 -0.28772E+0004 -0.78602E-0007  0.96481E-0008 -0.92163E-0007
  0.61250E+0004 -0.28768E+0004 -0.83234E-0007  0.69216E-0008 -0.90105E-0007
  0.62068E+0004 -0.28765E+0004 -0.87714E-0007  0.40949E-0008 -0.87346E-0007
  0.62500E+0004 -0.28763E+0004 -0.89916E-0007  0.25814E-0008 -0.85549E-0007
  0.60000E+0004 -0.28668E+0004 -0.73543E-0007  0.11267E-0007 -0.11030E-0006
  0.60432E+0004 -0.28666E+0004 -0.76160E-0007  0.99259E-0008 -0.10928E-0006
  0.61250E+0004 -0.28662E+0004 -0.81208E-0007  0.72307E-0008 -0.10684E-0006
  0.62068E+0004 -0.28658E+0004 -0.86137E-0007  0.44344E-0008 -0.10365E-0006
  0.62500E+0004 -0.28656E+0004 -0.88590E-0007  0.29361E-0008 -0.10161E-0006
  0.60000E+0004 -0.28468E+0004 -0.68640E-0007  0.11677E-0007 -0.14464E-0006
  0.60432E+0004 -0.28465E+0004 -0.71618E-0007  0.10366E-0007 -0.14326E-0006
  0.61250E+0004 -0.28460E+0004 -0.77376E-0007  0.77293E-0008 -0.14004E-0006
  0.62068E+0004 -0.28456E+0004 -0.83073E-0007  0.49909E-0008 -0.13601E-0006
  0.62500E+0004 -0.28453E+0004 -0.85957E-0007  0.35219E-0008 -0.13350E-0006
  0.60000E+0004 -0.28267E+0004 -0.63988E-0007  0.11980E-0007 -0.18070E-0006
  0.60432E+0004 -0.28264E+0004 -0.67273E-0007  0.10697E-0007 -0.17893E-0006
  0.61250E+0004 -0.28259E+0004 -0.73635E-0007  0.81176E-0008 -0.17492E-0006
  0.62068E+0004 -0.28254E+0004 -0.79989E-0007  0.54377E-0008 -0.17002E-0006
  0.62500E+0004 -0.28251E+0004 -0.83243E-0007  0.39988E-0008 -0.16703E-0006
  0.60000E+0004 -0.28161E+0004 -0.61665E-0007  0.12098E-0007 -0.20028E-0006
  0.60432E+0004 -0.28158E+0004 -0.65091E-0007  0.10830E-0007 -0.19831E-0006
  0.61250E+0004 -0.28153E+0004 -0.71729E-0007  0.82796E-0008 -0.19387E-0006
  0.62068E+0004 -0.28147E+0004 -0.78383E-0007  0.56309E-0008 -0.18850E-0006
  0.62500E+0004 -0.28144E+0004 -0.81807E-0007  0.42085E-0008 -0.18525E-0006
  0.62500E+0004 -0.28763E+0004 -0.89916E-0007  0.25814E-0008 -0.85549E-0007
  0.62932E+0004 -0.28760E+0004 -0.91936E-0007  0.10930E-0008 -0.83627E-0007
  0.63750E+0004 -0.28754E+0004 -0.95155E-0007 -0.16704E-0008 -0.79192E-0007
  0.64568E+0004 -0.28749E+0004 -0.97314E-0007 -0.42470E-0008 -0.73619E-0007
  0.65000E+0004 -0.28746E+0004 -0.97934E-0007 -0.55083E-0008 -0.70183E-0007
  0.62500E+0004 -0.28656E+0004 -0.88590E-0007  0.29361E-0008 -0.10161E-0006
  0.62932E+0004 -0.28653E+0004 -0.90872E-0007  0.14623E-0008 -0.99460E-0007
  0.63750E+0004 -0.28647E+0004 -0.94619E-0007 -0.12771E-0008 -0.94576E-0007
  0.64568E+0004 -0.28641E+0004 -0.97351E-0007 -0.38346E-0008 -0.88549E-0007
  0.65000E+0004 -0.28638E+0004 -0.98289E-0007 -0.50889E-0008 -0.84869E-0007
  0.62500E+0004 -0.28453E+0004 -0.85957E-0007  0.35219E-0008 -0.13350E-0006
  0.62932E+0004 -0.28450E+0004 -0.88691E-0007  0.20767E-0008 -0.13091E-0006
  0.63750E+0004 -0.28443E+0004 -0.93355E-0007 -0.61411E-0009 -0.12515E-0006
  0.64568E+0004 -0.28436E+0004 -0.97092E-0007 -0.31309E-0008 -0.11824E-0006
  0.65000E+0004 -0.28433E+0004 -0.98595E-0007 -0.43689E-0008 -0.11408E-0006
  0.62500E+0004 -0.28251E+0004 -0.83243E-0007  0.39988E-0008 -0.16703E-0006
  0.62932E+0004 -0.28247E+0004 -0.86368E-0007  0.25836E-0008 -0.16398E-0006
  0.63750E+0004 -0.28239E+0004 -0.91835E-0007 -0.54717E-0010 -0.15732E-0006
  0.64568E+0004 -0.28231E+0004 -0.96466E-0007 -0.25253E-0008 -0.14950E-0006
  0.65000E+0004 -0.28227E+0004 -0.98476E-0007 -0.37431E-0008 -0.14486E-0006
  0.62500E+0004 -0.28144E+0004 -0.81807E-0007  0.42085E-0008 -0.18525E-0006
  0.62932E+0004 -0.28140E+0004 -0.85114E-0007  0.28094E-0008 -0.18196E-0006
  0.63750E+0004 -0.28132E+0004 -0.90957E-0007  0.20045E-0009 -0.17483E-0006
  0.64568E+0004 -0.28123E+0004 -0.96012E-0007 -0.22435E-0008 -0.16652E-0006
  0.65000E+0004 -0.28119E+0004 -0.98265E-0007 -0.34489E-0008 -0.16162E-0006
  0.65000E+0004 -0.28746E+0004 -0.97934E-0007 -0.55083E-0008 -0.70183E-0007
  0.65432E+0004 -0.28742E+0004 -0.98138E-0007 -0.66658E-0008 -0.66494E-0007
  0.66250E+0004 -0.28735E+0004 -0.97289E-0007 -0.85764E-0008 -0.58471E-0007
  0.67068E+0004 -0.28728E+0004 -0.94629E-0007 -0.10026E-0007 -0.49054E-0007
  0.67500E+0004 -0.28724E+0004 -0.92446E-0007 -0.10586E-0007 -0.43532E-0007
  0.65000E+0004 -0.28638E+0004 -0.98289E-0007 -0.50889E-0008 -0.84869E-0007
  0.65432E+0004 -0.28634E+0004 -0.98824E-0007 -0.62403E-0008 -0.80953E-0007
  0.66250E+0004 -0.28626E+0004 -0.98629E-0007 -0.81467E-0008 -0.72496E-0007
  0.67068E+0004 -0.28618E+0004 -0.96653E-0007 -0.95999E-0008 -0.62645E-0007
  0.67500E+0004 -0.28614E+0004 -0.94839E-0007 -0.10167E-0007 -0.56892E-0007
  0.65000E+0004 -0.28433E+0004 -0.98595E-0007 -0.43689E-0008 -0.11408E-0006
  0.65432E+0004 -0.28428E+0004 -0.99717E-0007 -0.55059E-0008 -0.10973E-0006
  0.66250E+0004 -0.28419E+0004 -0.10069E-0006 -0.73974E-0008 -0.10043E-0006
  0.67068E+0004 -0.28410E+0004 -0.99960E-0007 -0.88503E-0008 -0.89736E-0007
  0.67500E+0004 -0.28406E+0004 -0.98819E-0007 -0.94245E-0008 -0.83537E-0007
  0.65000E+0004 -0.28227E+0004 -0.98476E-0007 -0.37431E-0008 -0.14486E-0006
  0.65432E+0004 -0.28222E+0004 -0.10013E-0006 -0.48618E-0008 -0.14005E-0006
  0.66250E+0004 -0.28212E+0004 -0.10218E-0006 -0.67296E-0008 -0.12989E-0006
  0.67068E+0004 -0.28202E+0004 -0.10261E-0006 -0.81722E-0008 -0.11835E-0006
  0.67500E+0004 -0.28197E+0004 -0.10210E-0006 -0.87481E-0008 -0.11170E-0006
  0.65000E+0004 -0.28119E+0004 -0.98265E-0007 -0.34489E-0008 -0.16162E-0006
  0.65432E+0004 -0.28114E+0004 -0.10018E-0006 -0.45568E-0008 -0.15657E-0006
  0.66250E+0004 -0.28103E+0004 -0.10276E-0006 -0.64087E-0008 -0.14596E-0006
  0.67068E+0004 -0.28092E+0004 -0.10375E-0006 -0.78419E-0008 -0.13397E-0006
  0.67500E+0004 -0.28087E+0004 -0.10357E-0006 -0.84167E-0008 -0.12708E-0006
  0.67500E+0004 -0.28724E+0004 -0.92446E-0007 -0.10586E-0007 -0.43532E-0007
  0.67932E+0004 -0.28720E+0004 -0.89699E-0007 -0.10982E-0007 -0.37679E-0007
  0.68750E+0004 -0.28712E+0004 -0.82922E-0007 -0.11281E-0007 -0.25592E-0007
  0.69568E+0004 -0.28704E+0004 -0.74048E-0007 -0.10946E-0007 -0.12271E-0007
  0.70000E+0004 -0.28700E+0004 -0.68545E-0007 -0.10506E-0007 -0.48218E-0008
  0.67500E+0004 -0.28614E+0004 -0.94839E-0007 -0.10167E-0007 -0.56892E-0007
  0.67932E+0004 -0.28610E+0004 -0.92464E-0007 -0.10571E-0007 -0.50817E-0007
  0.68750E+0004 -0.28601E+0004 -0.86394E-0007 -0.10894E-0007 -0.38300E-0007
  0.69568E+0004 -0.28592E+0004 -0.78212E-0007 -0.10592E-0007 -0.24535E-0007
  0.70000E+0004 -0.28587E+0004 -0.73062E-0007 -0.10175E-0007 -0.16841E-0007
  0.67500E+0004 -0.28406E+0004 -0.98819E-0007 -0.94245E-0008 -0.83537E-0007
  0.67932E+0004 -0.28400E+0004 -0.97131E-0007 -0.98395E-0008 -0.77035E-0007
  0.68750E+0004 -0.28390E+0004 -0.92371E-0007 -0.10199E-0007 -0.63693E-0007
  0.69568E+0004 -0.28380E+0004 -0.85492E-0007 -0.99500E-0008 -0.49081E-0007
  0.70000E+0004 -0.28375E+0004 -0.81012E-0007 -0.95688E-0008 -0.40923E-0007
  0.67500E+0004 -0.28197E+0004 -0.10210E-0006 -0.87481E-0008 -0.11170E-0006
  0.67932E+0004 -0.28191E+0004 -0.10107E-0006 -0.91680E-0008 -0.10477E-0006
  0.68750E+0004 -0.28179E+0004 -0.97573E-0007 -0.95515E-0008 -0.90596E-0007
  0.69568E+0004 -0.28168E+0004 -0.91971E-0007 -0.93430E-0008 -0.75141E-0007
  0.70000E+0004 -0.28162E+0004 -0.88157E-0007 -0.89910E-0008 -0.66521E-0007
  0.67500E+0004 -0.28087E+0004 -0.10357E-0006 -0.84167E-0008 -0.12708E-0006
  0.67932E+0004 -0.28080E+0004 -0.10286E-0006 -0.88364E-0008 -0.11992E-0006
  0.68750E+0004 -0.28068E+0004 -0.10001E-0006 -0.92280E-0008 -0.10531E-0006
  0.69568E+0004 -0.28056E+0004 -0.95067E-0007 -0.90359E-0008 -0.89416E-0007
  0.70000E+0004 -0.28049E+0004 -0.91601E-0007 -0.86968E-0008 -0.80557E-0007
  0.70000E+0004 -0.28700E+0004 -0.68545E-0007 -0.10506E-0007 -0.48218E-0008
  0.70432E+0004 -0.28695E+0004 -0.62495E-0007 -0.98815E-0008  0.28736E-0008
  0.71250E+0004 -0.28686E+0004 -0.49614E-0007 -0.81936E-0008  0.18013E-0007
  0.72068E+0004 -0.28677E+0004 -0.35049E-0007 -0.58648E-0008  0.33679E-0007
  0.72500E+0004 -0.28673E+0004 -0.26795E-0007 -0.43889E-0008  0.42018E-0007
  0.70000E+0004 -0.28587E+0004 -0.73062E-0007 -0.10175E-0007 -0.16841E-0007
  0.70432E+0004 -0.28582E+0004 -0.67352E-0007 -0.95733E-0008 -0.89002E-0008
  0.71250E+0004 -0.28573E+0004 -0.55072E-0007 -0.79373E-0008  0.67349E-0008
  0.72068E+0004 -0.28563E+0004 -0.41030E-0007 -0.56670E-0008  0.22940E-0007
  0.72500E+0004 -0.28558E+0004 -0.33014E-0007 -0.42247E-0008  0.31585E-0007
  0.70000E+0004 -0.28375E+0004 -0.81012E-0007 -0.95688E-0008 -0.40923E-0007
  0.70432E+0004 -0.28369E+0004 -0.75956E-0007 -0.90068E-0008 -0.32517E-0007
  0.71250E+0004 -0.28358E+0004 -0.64842E-0007 -0.74589E-0008 -0.15947E-0007
  0.72068E+0004 -0.28347E+0004 -0.51841E-0007 -0.52897E-0008  0.12696E-0008
  0.72500E+0004 -0.28341E+0004 -0.44308E-0007 -0.39060E-0008  0.10488E-0007
  0.70000E+0004 -0.28162E+0004 -0.88157E-0007 -0.89910E-0008 -0.66521E-0007
  0.70432E+0004 -0.28155E+0004 -0.83756E-0007 -0.84614E-0008 -0.57656E-0007
  0.71250E+0004 -0.28143E+0004 -0.73833E-0007 -0.69888E-0008 -0.40167E-0007
  0.72068E+0004 -0.28130E+0004 -0.61922E-0007 -0.49081E-0008 -0.21960E-0007
  0.72500E+0004 -0.28124E+0004 -0.54908E-0007 -0.35768E-0008 -0.12180E-0007
  0.70000E+0004 -0.28049E+0004 -0.91601E-0007 -0.86968E-0008 -0.80557E-0007
  0.70432E+0004 -0.28042E+0004 -0.87544E-0007 -0.81816E-0008 -0.71453E-0007
  0.71250E+0004 -0.28029E+0004 -0.78254E-0007 -0.67438E-0008 -0.53489E-0007
  0.72068E+0004 -0.28016E+0004 -0.66933E-0007 -0.47049E-0008 -0.34772E-0007
  0.72500E+0004 -0.28009E+0004 -0.60205E-0007 -0.33988E-0008 -0.24704E-0007
  0.72500E+0004 -0.28673E+0004 -0.26795E-0007 -0.43889E-0008  0.42018E-0007
  0.72932E+0004 -0.28668E+0004 -0.18212E-0007 -0.27574E-0008  0.50350E-0007
  0.73750E+0004 -0.28658E+0004 -0.12398E-0008  0.74210E-0009  0.65898E-0007
  0.74568E+0004 -0.28649E+0004  0.16322E-0007  0.46920E-0008  0.80854E-0007
  0.75000E+0004 -0.28644E+0004  0.25662E-0007  0.69282E-0008  0.88348E-0007
  0.72500E+0004 -0.28558E+0004 -0.33014E-0007 -0.42247E-0008  0.31585E-0007
  0.72932E+0004 -0.28553E+0004 -0.24640E-0007 -0.26274E-0008  0.40234E-0007
  0.73750E+0004 -0.28542E+0004 -0.79734E-0008  0.80457E-0009  0.56431E-0007
  0.74568E+0004 -0.28532E+0004  0.94127E-0008  0.46864E-0008  0.72100E-0007
  0.75000E+0004 -0.28527E+0004  0.18715E-0007  0.68871E-0008  0.79996E-0007
  0.72500E+0004 -0.28341E+0004 -0.44308E-0007 -0.39060E-0008  0.10488E-0007
  0.72932E+0004 -0.28335E+0004 -0.36368E-0007 -0.23685E-0008  0.19731E-0007
  0.73750E+0004 -0.28323E+0004 -0.20364E-0007  0.94385E-0009  0.37142E-0007
  0.74568E+0004 -0.28311E+0004 -0.34089E-0008  0.47045E-0008  0.54146E-0007
  0.75000E+0004 -0.28305E+0004  0.57673E-0008  0.68413E-0008  0.62797E-0007
  0.72500E+0004 -0.28124E+0004 -0.54908E-0007 -0.35768E-0008 -0.12180E-0007
  0.72932E+0004 -0.28116E+0004 -0.47445E-0007 -0.20931E-0008 -0.23602E-0008
  0.73750E+0004 -0.28103E+0004 -0.32202E-0007  0.11105E-0008  0.16235E-0007
  0.74568E+0004 -0.28090E+0004 -0.15794E-0007  0.47592E-0008  0.34541E-0007
  0.75000E+0004 -0.28083E+0004 -0.68124E-0008  0.68366E-0008  0.43931E-0007
  0.72500E+0004 -0.28009E+0004 -0.60205E-0007 -0.33988E-0008 -0.24704E-0007
  0.72932E+0004 -0.28001E+0004 -0.53007E-0007 -0.19411E-0008 -0.14587E-0007
  0.73750E+0004 -0.27987E+0004 -0.38199E-0007  0.12092E-0008  0.46167E-0008
  0.74568E+0004 -0.27973E+0004 -0.22124E-0007  0.48025E-0008  0.23593E-0007
  0.75000E+0004 -0.27966E+0004 -0.13270E-0007  0.68501E-0008  0.33363E-0007
  0.75000E+0004 -0.28644E+0004  0.25662E-0007  0.69282E-0008  0.88348E-0007
  0.75432E+0004 -0.28638E+0004  0.34956E-0007  0.92386E-0008  0.95509E-0007
  0.76250E+0004 -0.28628E+0004  0.52227E-0007  0.13784E-0007  0.10795E-0006
  0.77068E+0004 -0.28618E+0004  0.68671E-0007  0.18417E-0007  0.11871E-0006
  0.77500E+0004 -0.28613E+0004  0.76854E-0007  0.20854E-0007  0.12359E-0006
  0.75000E+0004 -0.28527E+0004  0.18715E-0007  0.68871E-0008  0.79996E-0007
  0.75432E+0004 -0.28521E+0004  0.28011E-0007  0.91633E-0008  0.87574E-0007
  0.76250E+0004 -0.28510E+0004  0.45393E-0007  0.13647E-0007  0.10086E-0006
  0.77068E+0004 -0.28499E+0004  0.62092E-0007  0.18227E-0007  0.11250E-0006
  0.77500E+0004 -0.28493E+0004  0.70464E-0007  0.20640E-0007  0.11787E-0006
  0.75000E+0004 -0.28305E+0004  0.57673E-0008  0.68413E-0008  0.62797E-0007
  0.75432E+0004 -0.28298E+0004  0.15007E-0007  0.90557E-0008  0.71156E-0007
  0.76250E+0004 -0.28285E+0004  0.32487E-0007  0.13429E-0007  0.86009E-0007
  0.77068E+0004 -0.28273E+0004  0.49548E-0007  0.17912E-0007  0.99329E-0007
  0.77500E+0004 -0.28266E+0004  0.58216E-0007  0.20281E-0007  0.10561E-0006
  0.75000E+0004 -0.28083E+0004 -0.68124E-0008  0.68366E-0008  0.43931E-0007
  0.75432E+0004 -0.28075E+0004  0.22997E-0008  0.89932E-0008  0.53054E-0007
  0.76250E+0004 -0.28061E+0004  0.19732E-0007  0.13262E-0007  0.69447E-0007
  0.77068E+0004 -0.28046E+0004  0.37005E-0007  0.17652E-0007  0.84418E-0007
  0.77500E+0004 -0.28039E+0004  0.45888E-0007  0.19978E-0007  0.91611E-0007
  0.75000E+0004 -0.27966E+0004 -0.13270E-0007  0.68501E-0008  0.33363E-0007
  0.75432E+0004 -0.27957E+0004 -0.42530E-0008  0.89779E-0008  0.42880E-0007
  0.76250E+0004 -0.27942E+0004  0.13099E-0007  0.13193E-0007  0.60070E-0007
  0.77068E+0004 -0.27927E+0004  0.30425E-0007  0.17536E-0007  0.75897E-0007
  0.77500E+0004 -0.27919E+0004  0.39389E-0007  0.19840E-0007  0.83563E-0007
  0.77500E+0004 -0.28613E+0004  0.76854E-0007  0.20854E-0007  0.12359E-0006
  0.77932E+0004 -0.28607E+0004  0.84603E-0007  0.23247E-0007  0.12789E-0006
  0.78750E+0004 -0.28596E+0004  0.97955E-0007  0.27611E-0007  0.13434E-0006
  0.79568E+0004 -0.28585E+0004  0.10929E-0006  0.31608E-0007  0.13854E-0006
  0.80000E+0004 -0.28579E+0004  0.11436E-0006  0.33522E-0007  0.13982E-0006
  0.77500E+0004 -0.28493E+0004  0.70464E-0007  0.20640E-0007  0.11787E-0006
  0.77932E+0004 -0.28487E+0004  0.78436E-0007  0.23013E-0007  0.12266E-0006
  0.78750E+0004 -0.28474E+0004  0.92304E-0007  0.27350E-0007  0.13006E-0006
  0.79568E+0004 -0.28462E+0004  0.10427E-0006  0.31336E-0007  0.13522E-0006
  0.80000E+0004 -0.28456E+0004  0.10970E-0006  0.33252E-0007  0.13700E-0006
  0.77500E+0004 -0.28266E+0004  0.58216E-0007  0.20281E-0007  0.10561E-0006
  0.77932E+0004 -0.28259E+0004  0.66549E-0007  0.22616E-0007  0.11133E-0006
  0.78750E+0004 -0.28245E+0004  0.81279E-0007  0.26901E-0007  0.12054E-0006
  0.79568E+0004 -0.28231E+0004  0.94316E-0007  0.30864E-0007  0.12753E-0006
  0.80000E+0004 -0.28223E+0004  0.10040E-0006  0.32782E-0007  0.13028E-0006
  0.77500E+0004 -0.28039E+0004  0.45888E-0007  0.19978E-0007  0.91611E-0007
  0.77932E+0004 -0.28030E+0004  0.54501E-0007  0.22276E-0007  0.98252E-0007
  0.78750E+0004 -0.28015E+0004  0.69942E-0007  0.26509E-0007  0.10925E-0006
  0.79568E+0004 -0.27999E+0004  0.83910E-0007  0.30448E-0007  0.11807E-0006
  0.80000E+0004 -0.27991E+0004  0.90560E-0007  0.32365E-0007  0.12179E-0006
  0.77500E+0004 -0.27919E+0004  0.39389E-0007  0.19840E-0007  0.83563E-0007
  0.77932E+0004 -0.27910E+0004  0.48119E-0007  0.22119E-0007  0.90685E-0007
  0.78750E+0004 -0.27894E+0004  0.63875E-0007  0.26324E-0007  0.10262E-0006
  0.79568E+0004 -0.27877E+0004  0.78275E-0007  0.30249E-0007  0.11240E-0006
  0.80000E+0004 -0.27868E+0004  0.85194E-0007  0.32165E-0007  0.11663E-0006
  0.80000E+0004 -0.28579E+0004  0.11436E-0006  0.33522E-0007  0.13982E-0006
  0.80432E+0004 -0.28573E+0004  0.11876E-0006  0.35265E-0007  0.14046E-0006
  0.81250E+0004 -0.28561E+0004  0.12517E-0006  0.38045E-0007  0.13999E-0006
  0.82068E+0004 -0.28549E+0004  0.12898E-0006  0.40019E-0007  0.13742E-0006
  0.82500E+0004 -0.28543E+0004  0.12992E-0006  0.40694E-0007  0.13527E-0006
  0.80000E+0004 -0.28456E+0004  0.10970E-0006  0.33252E-0007  0.13700E-0006
  0.80432E+0004 -0.28449E+0004  0.11449E-0006  0.35002E-0007  0.13815E-0006
  0.81250E+0004 -0.28436E+0004  0.12169E-0006  0.37814E-0007  0.13861E-0006
  0.82068E+0004 -0.28424E+0004  0.12635E-0006  0.39841E-0007  0.13694E-0006
  0.82500E+0004 -0.28417E+0004  0.12775E-0006  0.40554E-0007  0.13525E-0006
  0.80000E+0004 -0.28223E+0004  0.10040E-0006  0.32782E-0007  0.13028E-0006
  0.80432E+0004 -0.28216E+0004  0.10586E-0006  0.34544E-0007  0.13238E-0006
  0.81250E+0004 -0.28201E+0004  0.11447E-0006  0.37409E-0007  0.13462E-0006
  0.82068E+0004 -0.28186E+0004  0.12065E-0006  0.39530E-0007  0.13468E-0006
  0.82500E+0004 -0.28178E+0004  0.12290E-0006  0.40312E-0007  0.13387E-0006
  0.80000E+0004 -0.27991E+0004  0.90560E-0007  0.32365E-0007  0.12179E-0006
  0.80432E+0004 -0.27982E+0004  0.96642E-0007  0.34137E-0007  0.12486E-0006
  0.81250E+0004 -0.27965E+0004  0.10653E-0006  0.37047E-0007  0.12889E-0006
  0.82068E+0004 -0.27949E+0004  0.11412E-0006  0.39254E-0007  0.13070E-0006
  0.82500E+0004 -0.27940E+0004  0.11715E-0006  0.40098E-0007  0.13079E-0006
  0.80000E+0004 -0.27868E+0004  0.85194E-0007  0.32165E-0007  0.11663E-0006
  0.80432E+0004 -0.27859E+0004  0.91572E-0007  0.33941E-0007  0.12020E-0006
  0.81250E+0004 -0.27841E+0004  0.10209E-0006  0.36872E-0007  0.12519E-0006
  0.82068E+0004 -0.27823E+0004  0.11038E-0006  0.39121E-0007  0.12793E-0006
  0.82500E+0004 -0.27814E+0004  0.11379E-0006  0.39995E-0007  0.12849E-0006
  0.82500E+0004 -0.28543E+0004  0.12992E-0006  0.40694E-0007  0.13527E-0006
  0.82932E+0004 -0.28537E+0004  0.13014E-0006  0.41093E-0007  0.13263E-0006
  0.83750E+0004 -0.28527E+0004  0.12852E-0006  0.41041E-0007  0.12634E-0006
  0.84568E+0004 -0.28516E+0004  0.12431E-0006  0.39850E-0007  0.11863E-0006
  0.85000E+0004 -0.28510E+0004  0.12107E-0006  0.38740E-0007  0.11408E-0006
  0.82500E+0004 -0.28417E+0004  0.12775E-0006  0.40554E-0007  0.13525E-0006
  0.82932E+0004 -0.28411E+0004  0.12844E-0006  0.40999E-0007  0.13305E-0006
  0.83750E+0004 -0.28399E+0004  0.12773E-0006  0.41050E-0007  0.12757E-0006
  0.84568E+0004 -0.28388E+0004  0.12443E-0006  0.39990E-0007  0.12061E-0006
  0.85000E+0004 -0.28382E+0004  0.12167E-0006  0.38958E-0007  0.11642E-0006
  0.82500E+0004 -0.28178E+0004  0.12290E-0006  0.40312E-0007  0.13387E-0006
  0.82932E+0004 -0.28171E+0004  0.12445E-0006  0.40837E-0007  0.13254E-0006
  0.83750E+0004 -0.28158E+0004  0.12540E-0006  0.41076E-0007  0.12862E-0006
  0.84568E+0004 -0.28145E+0004  0.12379E-0006  0.40248E-0007  0.12311E-0006
  0.85000E+0004 -0.28138E+0004  0.12192E-0006  0.39357E-0007  0.11965E-0006
  0.82500E+0004 -0.27940E+0004  0.11715E-0006  0.40098E-0007  0.13079E-0006
  0.82932E+0004 -0.27932E+0004  0.11952E-0006  0.40696E-0007  0.13034E-0006
  0.83750E+0004 -0.27917E+0004  0.12206E-0006  0.41108E-0007  0.12802E-0006
  0.84568E+0004 -0.27902E+0004  0.12207E-0006  0.40498E-0007  0.12401E-0006
  0.85000E+0004 -0.27894E+0004  0.12107E-0006  0.39739E-0007  0.12129E-0006
  0.82500E+0004 -0.27814E+0004  0.11379E-0006  0.39995E-0007  0.12849E-0006
  0.82932E+0004 -0.27806E+0004  0.11657E-0006  0.40630E-0007  0.12851E-0006
  0.83750E+0004 -0.27790E+0004  0.11991E-0006  0.41128E-0007  0.12704E-0006
  0.84568E+0004 -0.27774E+0004  0.12075E-0006  0.40626E-0007  0.12384E-0006
  0.85000E+0004 -0.27766E+0004  0.12019E-0006  0.39933E-0007  0.12152E-0006
  0.85000E+0004 -0.28510E+0004  0.12107E-0006  0.38740E-0007  0.11408E-0006
  0.85432E+0004 -0.28507E+0004  0.11715E-0006  0.37281E-0007  0.10921E-0006
  0.86250E+0004 -0.28499E+0004  0.10793E-0006  0.33541E-0007  0.99327E-0007
  0.87068E+0004 -0.28492E+0004  0.96526E-0007  0.28511E-0007  0.88830E-0007
  0.87500E+0004 -0.28488E+0004  0.89707E-0007  0.25336E-0007  0.83141E-0007
  0.85000E+0004 -0.28382E+0004  0.12167E-0006  0.38958E-0007  0.11642E-0006
  0.85432E+0004 -0.28378E+0004  0.11822E-0006  0.37583E-0007  0.11190E-0006
  0.86250E+0004 -0.28370E+0004  0.10987E-0006  0.34021E-0007  0.10263E-0006
  0.87068E+0004 -0.28362E+0004  0.99288E-0007  0.29188E-0007  0.92670E-0007
  0.87500E+0004 -0.28358E+0004  0.92877E-0007  0.26126E-0007  0.87228E-0007
  0.85000E+0004 -0.28138E+0004  0.12192E-0006  0.39357E-0007  0.11965E-0006
  0.85432E+0004 -0.28133E+0004  0.11936E-0006  0.38135E-0007  0.11583E-0006
  0.86250E+0004 -0.28124E+0004  0.11266E-0006  0.34895E-0007  0.10778E-0006
  0.87068E+0004 -0.28115E+0004  0.10366E-0006  0.30422E-0007  0.98906E-0007
  0.87500E+0004 -0.28110E+0004  0.98042E-0007  0.27562E-0007  0.93979E-0007
  0.85000E+0004 -0.27894E+0004  0.12107E-0006  0.39739E-0007  0.12129E-0006
  0.85432E+0004 -0.27889E+0004  0.11938E-0006  0.38661E-0007  0.11820E-0006
  0.86250E+0004 -0.27879E+0004  0.11432E-0006  0.35722E-0007  0.11144E-0006
  0.87068E+0004 -0.27868E+0004  0.10691E-0006  0.31587E-0007  0.10374E-0006
  0.87500E+0004 -0.27863E+0004  0.10210E-0006  0.28920E-0007  0.99379E-0007
  0.85000E+0004 -0.27766E+0004  0.12019E-0006  0.39933E-0007  0.12152E-0006
  0.85432E+0004 -0.27760E+0004  0.11896E-0006  0.38926E-0007  0.11883E-0006
  0.86250E+0004 -0.27749E+0004  0.11475E-0006  0.36140E-0007  0.11277E-0006
  0.87068E+0004 -0.27738E+0004  0.10817E-0006  0.32176E-0007  0.10572E-0006
  0.87500E+0004 -0.27732E+0004  0.10379E-0006  0.29606E-0007  0.10167E-0006
  0.87500E+0004 -0.28488E+0004  0.89707E-0007  0.25336E-0007  0.83141E-0007
  0.87932E+0004 -0.28485E+0004  0.82354E-0007  0.21801E-0007  0.77358E-0007
  0.88750E+0004 -0.28480E+0004  0.67166E-0007  0.14149E-0007  0.66381E-0007
  0.89568E+0004 -0.28474E+0004  0.50619E-0007  0.53218E-0008  0.55598E-0007
  0.90000E+0004 -0.28472E+0004  0.41471E-0007  0.22942E-0009  0.50079E-0007
  0.87500E+0004 -0.28358E+0004  0.92877E-0007  0.26126E-0007  0.87228E-0007
  0.87932E+0004 -0.28355E+0004  0.85910E-0007  0.22707E-0007  0.81669E-0007
  0.88750E+0004 -0.28349E+0004  0.71383E-0007  0.15283E-0007  0.71037E-0007
  0.89568E+0004 -0.28343E+0004  0.55388E-0007  0.66918E-0008  0.60488E-0007
  0.90000E+0004 -0.28340E+0004  0.46480E-0007  0.17253E-0008  0.55043E-0007
  0.87500E+0004 -0.28110E+0004  0.98042E-0007  0.27562E-0007  0.93979E-0007
  0.87932E+0004 -0.28107E+0004  0.91835E-0007  0.24353E-0007  0.88893E-0007
  0.88750E+0004 -0.28100E+0004  0.78631E-0007  0.17346E-0007  0.79027E-0007
  0.89568E+0004 -0.28093E+0004  0.63773E-0007  0.91872E-0008  0.69052E-0007
  0.90000E+0004 -0.28090E+0004  0.55376E-0007  0.44514E-0008  0.63824E-0007
  0.87500E+0004 -0.27863E+0004  0.10210E-0006  0.28920E-0007  0.99379E-0007
  0.87932E+0004 -0.27859E+0004  0.96675E-0007  0.25911E-0007  0.94825E-0007
  0.88750E+0004 -0.27851E+0004  0.84865E-0007  0.19300E-0007  0.85850E-0007
  0.89568E+0004 -0.27843E+0004  0.71247E-0007  0.11553E-0007  0.76600E-0007
  0.90000E+0004 -0.27839E+0004  0.63426E-0007  0.70381E-0008  0.71678E-0007
  0.87500E+0004 -0.27732E+0004  0.10379E-0006  0.29606E-0007  0.10167E-0006
  0.87932E+0004 -0.27728E+0004  0.98787E-0007  0.26697E-0007  0.97416E-0007
  0.88750E+0004 -0.27720E+0004  0.87735E-0007  0.20287E-0007  0.88955E-0007
  0.89568E+0004 -0.27712E+0004  0.74803E-0007  0.12750E-0007  0.80140E-0007
  0.90000E+0004 -0.27707E+0004  0.67308E-0007  0.83476E-0008  0.75411E-0007
  0.90000E+0004 -0.28472E+0004  0.41471E-0007  0.22942E-0009  0.50079E-0007
  0.90432E+0004 -0.28469E+0004  0.32112E-0007 -0.51311E-0008  0.44723E-0007
  0.91250E+0004 -0.28463E+0004  0.14034E-0007 -0.15942E-0007  0.35159E-0007
  0.92068E+0004 -0.28458E+0004 -0.40706E-0008 -0.27404E-0007  0.26566E-0007
  0.92500E+0004 -0.28455E+0004 -0.13451E-0007 -0.33624E-0007  0.22507E-0007
  0.90000E+0004 -0.28340E+0004  0.46480E-0007  0.17253E-0008  0.55043E-0007
  0.90432E+0004 -0.28336E+0004  0.37322E-0007 -0.35103E-0008  0.49725E-0007
  0.91250E+0004 -0.28330E+0004  0.19508E-0007 -0.14090E-0007  0.40127E-0007
  0.92068E+0004 -0.28324E+0004  0.15040E-0008 -0.25335E-0007  0.31352E-0007
  0.92500E+0004 -0.28321E+0004 -0.78927E-0008 -0.31450E-0007  0.27136E-0007
  0.90000E+0004 -0.28090E+0004  0.55376E-0007  0.44514E-0008  0.63824E-0007
  0.90432E+0004 -0.28086E+0004  0.46662E-0007 -0.55485E-0009  0.58659E-0007
  0.91250E+0004 -0.28079E+0004  0.29481E-0007 -0.10707E-0007  0.49161E-0007
  0.92068E+0004 -0.28072E+0004  0.11811E-0007 -0.21552E-0007  0.40221E-0007
  0.92500E+0004 -0.28068E+0004  0.24620E-0008 -0.27471E-0007  0.35807E-0007
  0.90000E+0004 -0.27839E+0004  0.63426E-0007  0.70381E-0008  0.71678E-0007
  0.90432E+0004 -0.27835E+0004  0.55228E-0007  0.22520E-0008  0.66763E-0007
  0.91250E+0004 -0.27827E+0004  0.38837E-0007 -0.74894E-0008  0.57566E-0007
  0.92068E+0004 -0.27820E+0004  0.21679E-0007 -0.17944E-0007  0.48683E-0007
  0.92500E+0004 -0.27815E+0004  0.12478E-0007 -0.23671E-0007  0.44192E-0007
  0.90000E+0004 -0.27707E+0004  0.67308E-0007  0.83476E-0008  0.75411E-0007
  0.90432E+0004 -0.27703E+0004  0.59409E-0007  0.36741E-0008  0.70663E-0007
  0.91250E+0004 -0.27695E+0004  0.43491E-0007 -0.58565E-0008  0.61698E-0007
  0.92068E+0004 -0.27686E+0004  0.26671E-0007 -0.16111E-0007  0.52928E-0007
  0.92500E+0004 -0.27682E+0004  0.17585E-0007 -0.21738E-0007  0.48443E-0007
  0.92500E+0004 -0.28455E+0004 -0.13451E-0007 -0.33624E-0007  0.22507E-0007
  0.92932E+0004 -0.28452E+0004 -0.22624E-0007 -0.39904E-0007  0.18794E-0007
  0.93750E+0004 -0.28447E+0004 -0.39095E-0007 -0.51796E-0007  0.12875E-0007
  0.94568E+0004 -0.28443E+0004 -0.53880E-0007 -0.63330E-0007  0.85342E-0008
  0.95000E+0004 -0.28440E+0004 -0.60811E-0007 -0.69137E-0007  0.69236E-0008
  0.92500E+0004 -0.28321E+0004 -0.78927E-0008 -0.31450E-0007  0.27136E-0007
  0.92932E+0004 -0.28318E+0004 -0.17133E-0007 -0.37634E-0007  0.23225E-0007
  0.93750E+0004 -0.28313E+0004 -0.33862E-0007 -0.49371E-0007  0.16820E-0007
  0.94568E+0004 -0.28308E+0004 -0.49070E-0007 -0.60798E-0007  0.11868E-0007
  0.95000E+0004 -0.28305E+0004 -0.56285E-0007 -0.66569E-0007  0.98929E-0008
  0.92500E+0004 -0.28068E+0004  0.24620E-0008 -0.27471E-0007  0.35807E-0007
  0.92932E+0004 -0.28065E+0004 -0.68243E-0008 -0.33475E-0007  0.31618E-0007
  0.93750E+0004 -0.28059E+0004 -0.23896E-0007 -0.44919E-0007  0.24476E-0007
  0.94568E+0004 -0.28053E+0004 -0.39767E-0007 -0.56134E-0007  0.18534E-0007
  0.95000E+0004 -0.28050E+0004 -0.47453E-0007 -0.61833E-0007  0.15950E-0007
  0.92500E+0004 -0.27815E+0004  0.12478E-0007 -0.23671E-0007  0.44192E-0007
  0.92932E+0004 -0.27812E+0004  0.32472E-0008 -0.29498E-0007  0.39851E-0007
  0.93750E+0004 -0.27805E+0004 -0.13971E-0007 -0.40650E-0007  0.32209E-0007
  0.94568E+0004 -0.27798E+0004 -0.30321E-0007 -0.51649E-0007  0.25506E-0007
  0.95000E+0004 -0.27795E+0004 -0.38386E-0007 -0.57270E-0007  0.22422E-0007
  0.92500E+0004 -0.27682E+0004  0.17585E-0007 -0.21738E-0007  0.48443E-0007
  0.92932E+0004 -0.27678E+0004  0.84237E-0008 -0.27473E-0007  0.44070E-0007
  0.93750E+0004 -0.27671E+0004 -0.87957E-0008 -0.38472E-0007  0.36258E-0007
  0.94568E+0004 -0.27664E+0004 -0.25322E-0007 -0.49354E-0007  0.29246E-0007
  0.95000E+0004 -0.27660E+0004 -0.33550E-0007 -0.54931E-0007  0.25945E-0007
  0.95000E+0004 -0.28440E+0004 -0.60811E-0007 -0.69137E-0007  0.69236E-0008
  0.95432E+0004 -0.28439E+0004 -0.67099E-0007 -0.74689E-0007  0.57460E-0008
  0.96250E+0004 -0.28438E+0004 -0.76839E-0007 -0.84225E-0007  0.48497E-0008
  0.97068E+0004 -0.28436E+0004 -0.83410E-0007 -0.92069E-0007  0.55987E-0008
  0.97500E+0004 -0.28436E+0004 -0.85507E-0007 -0.95385E-0007  0.66050E-0008
  0.95000E+0004 -0.28305E+0004 -0.56285E-0007 -0.66569E-0007  0.98929E-0008
  0.95432E+0004 -0.28305E+0004 -0.62898E-0007 -0.72105E-0007  0.83236E-0008
  0.96250E+0004 -0.28303E+0004 -0.73335E-0007 -0.81662E-0007  0.66487E-0008
  0.97068E+0004 -0.28301E+0004 -0.80671E-0007 -0.89599E-0007  0.66157E-0008
  0.97500E+0004 -0.28300E+0004 -0.83184E-0007 -0.92996E-0007  0.72271E-0008
  0.95000E+0004 -0.28050E+0004 -0.47453E-0007 -0.61833E-0007  0.15950E-0007
  0.95432E+0004 -0.28049E+0004 -0.54623E-0007 -0.67331E-0007  0.13711E-0007
  0.96250E+0004 -0.28047E+0004 -0.66290E-0007 -0.76910E-0007  0.10670E-0007
  0.97068E+0004 -0.28045E+0004 -0.75021E-0007 -0.85001E-0007  0.92225E-0008
  0.97500E+0004 -0.28044E+0004 -0.78307E-0007 -0.88536E-0007  0.91020E-0008
  0.95000E+0004 -0.27795E+0004 -0.38386E-0007 -0.57270E-0007  0.22422E-0007
  0.95432E+0004 -0.27794E+0004 -0.46031E-0007 -0.62722E-0007  0.19617E-0007
  0.96250E+0004 -0.27792E+0004 -0.58796E-0007 -0.72299E-0007  0.15374E-0007
  0.97068E+0004 -0.27789E+0004 -0.68830E-0007 -0.80514E-0007  0.12624E-0007
  0.97500E+0004 -0.27788E+0004 -0.72858E-0007 -0.84168E-0007  0.11807E-0007
  0.95000E+0004 -0.27660E+0004 -0.33550E-0007 -0.54931E-0007  0.25945E-0007
  0.95432E+0004 -0.27659E+0004 -0.41408E-0007 -0.60356E-0007  0.22885E-0007
  0.96250E+0004 -0.27657E+0004 -0.54694E-0007 -0.69925E-0007  0.18080E-0007
  0.97068E+0004 -0.27654E+0004 -0.65371E-0007 -0.78194E-0007  0.14698E-0007
  0.97500E+0004 -0.27653E+0004 -0.69775E-0007 -0.81904E-0007  0.13533E-0007
  0.97500E+0004 -0.28436E+0004 -0.85507E-0007 -0.95385E-0007  0.66050E-0008
  0.97932E+0004 -0.28438E+0004 -0.86670E-0007 -0.98095E-0007  0.79663E-0008
  0.98750E+0004 -0.28442E+0004 -0.86140E-0007 -0.10126E-0006  0.11426E-0007
  0.99568E+0004 -0.28445E+0004 -0.82145E-0007 -0.10159E-0006  0.15650E-0007
  0.10000E+0005 -0.28448E+0004 -0.78729E-0007 -0.10055E-0006  0.18026E-0007
  0.97500E+0004 -0.28300E+0004 -0.83184E-0007 -0.92996E-0007  0.72271E-0008
  0.97932E+0004 -0.28303E+0004 -0.84769E-0007 -0.95812E-0007  0.82091E-0008
  0.98750E+0004 -0.28307E+0004 -0.85007E-0007 -0.99243E-0007  0.11047E-0007
  0.99568E+0004 -0.28311E+0004 -0.81698E-0007 -0.99906E-0007  0.14813E-0007
  0.10000E+0005 -0.28314E+0004 -0.78599E-0007 -0.99067E-0007  0.17027E-0007
  0.97500E+0004 -0.28044E+0004 -0.78307E-0007 -0.88536E-0007  0.91020E-0008
  0.97932E+0004 -0.28047E+0004 -0.80688E-0007 -0.91535E-0007  0.93671E-0008
  0.98750E+0004 -0.28052E+0004 -0.82401E-0007 -0.95424E-0007  0.10989E-0007
  0.99568E+0004 -0.28057E+0004 -0.80443E-0007 -0.96682E-0007  0.13808E-0007
  0.10000E+0005 -0.28059E+0004 -0.77978E-0007 -0.96210E-0007  0.15660E-0007
  0.97500E+0004 -0.27788E+0004 -0.72858E-0007 -0.84168E-0007  0.11807E-0007
  0.97932E+0004 -0.27791E+0004 -0.76020E-0007 -0.87331E-0007  0.11373E-0007
  0.98750E+0004 -0.27797E+0004 -0.79214E-0007 -0.91635E-0007  0.11763E-0007
  0.99568E+0004 -0.27802E+0004 -0.78656E-0007 -0.93440E-0007  0.13560E-0007
  0.10000E+0005 -0.27805E+0004 -0.76867E-0007 -0.93308E-0007  0.14988E-0007
  0.97500E+0004 -0.27653E+0004 -0.69775E-0007 -0.81904E-0007  0.13533E-0007
  0.97932E+0004 -0.27656E+0004 -0.73339E-0007 -0.85145E-0007  0.12742E-0007
  0.98750E+0004 -0.27662E+0004 -0.77309E-0007 -0.89652E-0007  0.12488E-0007
  0.99568E+0004 -0.27668E+0004 -0.77502E-0007 -0.91728E-0007  0.13726E-0007
  0.10000E+0005 -0.27671E+0004 -0.76083E-0007 -0.91764E-0007  0.14912E-0007
  0.10000E+0005 -0.28448E+0004 -0.78729E-0007 -0.10055E-0006  0.18026E-0007
  0.10043E+0005 -0.28452E+0004 -0.74486E-0007 -0.98674E-0007  0.20421E-0007
  0.10125E+0005 -0.28462E+0004 -0.64420E-0007 -0.92704E-0007  0.24676E-0007
  0.10207E+0005 -0.28471E+0004 -0.52239E-0007 -0.83660E-0007  0.28088E-0007
  0.10250E+0005 -0.28476E+0004 -0.45193E-0007 -0.77715E-0007  0.29379E-0007
  0.10000E+0005 -0.28314E+0004 -0.78599E-0007 -0.99067E-0007  0.17027E-0007
  0.10043E+0005 -0.28319E+0004 -0.74637E-0007 -0.97412E-0007  0.19317E-0007
  0.10125E+0005 -0.28329E+0004 -0.64986E-0007 -0.91902E-0007  0.23548E-0007
  0.10207E+0005 -0.28339E+0004 -0.53059E-0007 -0.83352E-0007  0.27157E-0007
  0.10250E+0005 -0.28344E+0004 -0.46085E-0007 -0.77675E-0007  0.28633E-0007
  0.10000E+0005 -0.28059E+0004 -0.77978E-0007 -0.96210E-0007  0.15660E-0007
  0.10043E+0005 -0.28066E+0004 -0.74591E-0007 -0.94955E-0007  0.17686E-0007
  0.10125E+0005 -0.28077E+0004 -0.65813E-0007 -0.90279E-0007  0.21732E-0007
  0.10207E+0005 -0.28089E+0004 -0.54457E-0007 -0.82628E-0007  0.25567E-0007
  0.10250E+0005 -0.28095E+0004 -0.47660E-0007 -0.77441E-0007  0.27319E-0007
  0.10000E+0005 -0.27805E+0004 -0.76867E-0007 -0.93308E-0007  0.14988E-0007
  0.10043E+0005 -0.27812E+0004 -0.74104E-0007 -0.92428E-0007  0.16675E-0007
  0.10125E+0005 -0.27825E+0004 -0.66306E-0007 -0.88537E-0007  0.20370E-0007
  0.10207E+0005 -0.27838E+0004 -0.55633E-0007 -0.81741E-0007  0.24248E-0007
  0.10250E+0005 -0.27845E+0004 -0.49071E-0007 -0.77022E-0007  0.26180E-0007
  0.10000E+0005 -0.27671E+0004 -0.76083E-0007 -0.91764E-0007  0.14912E-0007
  0.10043E+0005 -0.27679E+0004 -0.73667E-0007 -0.91072E-0007  0.16394E-0007
  0.10125E+0005 -0.27692E+0004 -0.66427E-0007 -0.87575E-0007  0.19844E-0007
  0.10207E+0005 -0.27706E+0004 -0.56158E-0007 -0.81212E-0007  0.23677E-0007
  0.10250E+0005 -0.27714E+0004 -0.49743E-0007 -0.76733E-0007  0.25667E-0007
  0.10250E+0005 -0.28476E+0004 -0.45193E-0007 -0.77715E-0007  0.29379E-0007
  0.10293E+0005 -0.28480E+0004 -0.37869E-0007 -0.71039E-0007  0.30242E-0007
  0.10375E+0005 -0.28487E+0004 -0.23572E-0007 -0.56562E-0007  0.30534E-0007
  0.10457E+0005 -0.28495E+0004 -0.93313E-0008 -0.40181E-0007  0.28934E-0007
  0.10500E+0005 -0.28498E+0004 -0.20601E-0008 -0.30973E-0007  0.27304E-0007
  0.10250E+0005 -0.28344E+0004 -0.46085E-0007 -0.77675E-0007  0.28633E-0007
  0.10293E+0005 -0.28348E+0004 -0.38791E-0007 -0.71266E-0007  0.29728E-0007
  0.10375E+0005 -0.28356E+0004 -0.24456E-0007 -0.57286E-0007  0.30567E-0007
  0.10457E+0005 -0.28365E+0004 -0.10076E-0007 -0.41372E-0007  0.29602E-0007
  0.10500E+0005 -0.28369E+0004 -0.27016E-0008 -0.32390E-0007  0.28321E-0007
  0.10250E+0005 -0.28095E+0004 -0.47660E-0007 -0.77441E-0007  0.27319E-0007
  0.10293E+0005 -0.28100E+0004 -0.40465E-0007 -0.71524E-0007  0.28784E-0007
  0.10375E+0005 -0.28109E+0004 -0.26116E-0007 -0.58465E-0007  0.30544E-0007
  0.10457E+0005 -0.28118E+0004 -0.11508E-0007 -0.43419E-0007  0.30696E-0007
  0.10500E+0005 -0.28123E+0004 -0.39493E-0008 -0.34860E-0007  0.30044E-0007
  0.10250E+0005 -0.27845E+0004 -0.49071E-0007 -0.77022E-0007  0.26180E-0007
  0.10293E+0005 -0.27851E+0004 -0.42027E-0007 -0.71576E-0007  0.27923E-0007
  0.10375E+0005 -0.27861E+0004 -0.27750E-0007 -0.59406E-0007  0.30449E-0007
  0.10457E+0005 -0.27872E+0004 -0.12971E-0007 -0.45205E-0007  0.31596E-0007
  0.10500E+0005 -0.27877E+0004 -0.52464E-0008 -0.37062E-0007  0.31525E-0007
  0.10250E+0005 -0.27714E+0004 -0.49743E-0007 -0.76733E-0007  0.25667E-0007
  0.10293E+0005 -0.27720E+0004 -0.42801E-0007 -0.71527E-0007  0.27520E-0007
  0.10375E+0005 -0.27731E+0004 -0.28598E-0007 -0.59812E-0007  0.30385E-0007
  0.10457E+0005 -0.27742E+0004 -0.13756E-0007 -0.46048E-0007  0.32005E-0007
  0.10500E+0005 -0.27748E+0004 -0.59529E-0008 -0.38121E-0007  0.32221E-0007
  0.10500E+0005 -0.28498E+0004 -0.20601E-0008 -0.30973E-0007  0.27304E-0007
  0.10543E+0005 -0.28502E+0004  0.49311E-0008 -0.21531E-0007  0.25170E-0007
  0.10625E+0005 -0.28509E+0004  0.17167E-0007 -0.33112E-0008  0.19814E-0007
  0.10707E+0005 -0.28515E+0004  0.27736E-0007  0.14655E-0007  0.13065E-0007
  0.10750E+0005 -0.28519E+0004  0.32537E-0007  0.23779E-0007  0.90864E-0008
  0.10500E+0005 -0.28369E+0004 -0.27016E-0008 -0.32390E-0007  0.28321E-0007
  0.10543E+0005 -0.28373E+0004  0.44051E-0008 -0.23156E-0007  0.26533E-0007
  0.10625E+0005 -0.28380E+0004  0.16877E-0007 -0.52719E-0008  0.21789E-0007
  0.10707E+0005 -0.28387E+0004  0.27678E-0007  0.12449E-0007  0.15549E-0007
  0.10750E+0005 -0.28391E+0004  0.32591E-0007  0.21484E-0007  0.11782E-0007
  0.10500E+0005 -0.28123E+0004 -0.39493E-0008 -0.34860E-0007  0.30044E-0007
  0.10543E+0005 -0.28128E+0004  0.33724E-0008 -0.26018E-0007  0.28888E-0007
  0.10625E+0005 -0.28136E+0004  0.16301E-0007 -0.87719E-0008  0.25292E-0007
  0.10707E+0005 -0.28144E+0004  0.27569E-0007  0.84729E-0008  0.20036E-0007
  0.10750E+0005 -0.28149E+0004  0.32713E-0007  0.17332E-0007  0.16691E-0007
  0.10500E+0005 -0.27877E+0004 -0.52464E-0008 -0.37062E-0007  0.31525E-0007
  0.10543E+0005 -0.27882E+0004  0.22806E-0008 -0.28607E-0007  0.30968E-0007
  0.10625E+0005 -0.27892E+0004  0.15670E-0007 -0.12000E-0007  0.28487E-0007
  0.10707E+0005 -0.27901E+0004  0.27432E-0007  0.47573E-0008  0.24228E-0007
  0.10750E+0005 -0.27906E+0004  0.32829E-0007  0.13429E-0007  0.21326E-0007
  0.10500E+0005 -0.27748E+0004 -0.59529E-0008 -0.38121E-0007  0.32221E-0007
  0.10543E+0005 -0.27753E+0004  0.16764E-0008 -0.29869E-0007  0.31962E-0007
  0.10625E+0005 -0.27763E+0004  0.15306E-0007 -0.13598E-0007  0.30052E-0007
  0.10707E+0005 -0.27773E+0004  0.27338E-0007  0.28986E-0008  0.26319E-0007
  0.10750E+0005 -0.27778E+0004  0.32877E-0007  0.11468E-0007  0.23657E-0007
  0.10750E+0005 -0.28519E+0004  0.32537E-0007  0.23779E-0007  0.90864E-0008
  0.10793E+0005 -0.28523E+0004  0.36764E-0007  0.32517E-0007  0.49215E-0008
  0.10875E+0005 -0.28531E+0004  0.43139E-0007  0.47656E-0007 -0.31914E-0008
  0.10957E+0005 -0.28538E+0004  0.47341E-0007  0.60392E-0007 -0.11082E-0007
  0.11000E+0005 -0.28542E+0004  0.48692E-0007  0.65962E-0007 -0.14968E-0007
  0.10750E+0005 -0.28391E+0004  0.32591E-0007  0.21484E-0007  0.11782E-0007
  0.10793E+0005 -0.28396E+0004  0.36920E-0007  0.30164E-0007  0.77825E-0008
  0.10875E+0005 -0.28404E+0004  0.43448E-0007  0.45277E-0007 -0.15692E-0009
  0.10957E+0005 -0.28412E+0004  0.47749E-0007  0.58096E-0007 -0.80626E-0008
  0.11000E+0005 -0.28417E+0004  0.49130E-0007  0.63752E-0007 -0.12031E-0007
  0.10750E+0005 -0.28149E+0004  0.32713E-0007  0.17332E-0007  0.16691E-0007
  0.10793E+0005 -0.28154E+0004  0.37254E-0007  0.25889E-0007  0.13031E-0007
  0.10875E+0005 -0.28163E+0004  0.44116E-0007  0.40924E-0007  0.54846E-0008
  0.10957E+0005 -0.28173E+0004  0.48647E-0007  0.53868E-0007 -0.23750E-0008
  0.11000E+0005 -0.28178E+0004  0.50106E-0007  0.59669E-0007 -0.64596E-0008
  0.10750E+0005 -0.27906E+0004  0.32829E-0007  0.13429E-0007  0.21326E-0007
  0.10793E+0005 -0.27912E+0004  0.37609E-0007  0.21849E-0007  0.18037E-0007
  0.10875E+0005 -0.27923E+0004  0.44860E-0007  0.36775E-0007  0.10960E-0007
  0.10957E+0005 -0.27934E+0004  0.49677E-0007  0.49803E-0007  0.32396E-0008
  0.11000E+0005 -0.27940E+0004  0.51241E-0007  0.55726E-0007 -0.90973E-0009
  0.10750E+0005 -0.27778E+0004  0.32877E-0007  0.11468E-0007  0.23657E-0007
  0.10793E+0005 -0.27785E+0004  0.37792E-0007  0.19811E-0007  0.20574E-0007
  0.10875E+0005 -0.27796E+0004  0.45271E-0007  0.34667E-0007  0.13773E-0007
  0.10957E+0005 -0.27808E+0004  0.50262E-0007  0.47724E-0007  0.61612E-0008
  0.11000E+0005 -0.27814E+0004  0.51893E-0007  0.53702E-0007  0.19980E-0008
  0.11000E+0005 -0.28542E+0004  0.48692E-0007  0.65962E-0007 -0.14968E-0007
  0.11043E+0005 -0.28547E+0004  0.49466E-0007  0.70664E-0007 -0.18568E-0007
  0.11125E+0005 -0.28555E+0004  0.49422E-0007  0.77009E-0007 -0.24361E-0007
  0.11207E+0005 -0.28563E+0004  0.47563E-0007  0.79859E-0007 -0.28515E-0007
  0.11250E+0005 -0.28567E+0004  0.45928E-0007  0.79935E-0007 -0.29960E-0007
  0.11000E+0005 -0.28417E+0004  0.49130E-0007  0.63752E-0007 -0.12031E-0007
  0.11043E+0005 -0.28421E+0004  0.49920E-0007  0.68568E-0007 -0.15761E-0007
  0.11125E+0005 -0.28430E+0004  0.49871E-0007  0.75197E-0007 -0.21920E-0007
  0.11207E+0005 -0.28439E+0004  0.47972E-0007  0.78404E-0007 -0.26564E-0007
  0.11250E+0005 -0.28443E+0004  0.46305E-0007  0.78693E-0007 -0.28305E-0007
  0.11000E+0005 -0.28178E+0004  0.50106E-0007  0.59669E-0007 -0.64596E-0008
  0.11043E+0005 -0.28183E+0004  0.50943E-0007  0.64680E-0007 -0.10397E-0007
  0.11125E+0005 -0.28193E+0004  0.50912E-0007  0.71809E-0007 -0.17179E-0007
  0.11207E+0005 -0.28203E+0004  0.48951E-0007  0.75658E-0007 -0.22693E-0007
  0.11250E+0005 -0.28209E+0004  0.47227E-0007  0.76329E-0007 -0.24970E-0007
  0.11000E+0005 -0.27940E+0004  0.51241E-0007  0.55726E-0007 -0.90973E-0009
  0.11043E+0005 -0.27946E+0004  0.52152E-0007  0.60907E-0007 -0.50028E-0008
  0.11125E+0005 -0.27957E+0004  0.52178E-0007  0.68489E-0007 -0.12315E-0007
  0.11207E+0005 -0.27968E+0004  0.50182E-0007  0.72932E-0007 -0.18621E-0007
  0.11250E+0005 -0.27974E+0004  0.48410E-0007  0.73963E-0007 -0.21397E-0007
  0.11000E+0005 -0.27814E+0004  0.51893E-0007  0.53702E-0007  0.19980E-0008
  0.11043E+0005 -0.27820E+0004  0.52854E-0007  0.58964E-0007 -0.21569E-0008
  0.11125E+0005 -0.27832E+0004  0.52927E-0007  0.66767E-0007 -0.97121E-0008
  0.11207E+0005 -0.27844E+0004  0.50925E-0007  0.71504E-0007 -0.16402E-0007
  0.11250E+0005 -0.27851E+0004  0.49132E-0007  0.72716E-0007 -0.19427E-0007
  0.11250E+0005 -0.28567E+0004  0.45928E-0007  0.79935E-0007 -0.29960E-0007
  0.11293E+0005 -0.28571E+0004  0.43891E-0007  0.79057E-0007 -0.30873E-0007
  0.11375E+0005 -0.28579E+0004  0.39066E-0007  0.74865E-0007 -0.31121E-0007
  0.11457E+0005 -0.28586E+0004  0.33225E-0007  0.67691E-0007 -0.29535E-0007
  0.11500E+0005 -0.28590E+0004  0.29834E-0007  0.62857E-0007 -0.28026E-0007
  0.11250E+0005 -0.28443E+0004  0.46305E-0007  0.78693E-0007 -0.28305E-0007
  0.11293E+0005 -0.28448E+0004  0.44232E-0007  0.78037E-0007 -0.29530E-0007
  0.11375E+0005 -0.28456E+0004  0.39332E-0007  0.74287E-0007 -0.30393E-0007
  0.11457E+0005 -0.28464E+0004  0.33419E-0007  0.67558E-0007 -0.29415E-0007
  0.11500E+0005 -0.28469E+0004  0.29994E-0007  0.62952E-0007 -0.28209E-0007
  0.11250E+0005 -0.28209E+0004  0.47227E-0007  0.76329E-0007 -0.24970E-0007
  0.11293E+0005 -0.28214E+0004  0.45086E-0007  0.76079E-0007 -0.26765E-0007
  0.11375E+0005 -0.28223E+0004  0.40039E-0007  0.73137E-0007 -0.28766E-0007
  0.11457E+0005 -0.28233E+0004  0.33974E-0007  0.67229E-0007 -0.28929E-0007
  0.11500E+0005 -0.28238E+0004  0.30474E-0007  0.63046E-0007 -0.28299E-0007
  0.11250E+0005 -0.27974E+0004  0.48410E-0007  0.73963E-0007 -0.21397E-0007
  0.11293E+0005 -0.27980E+0004  0.46205E-0007  0.74095E-0007 -0.23733E-0007
  0.11375E+0005 -0.27991E+0004  0.41008E-0007  0.71923E-0007 -0.26832E-0007
  0.11457E+0005 -0.28001E+0004  0.34775E-0007  0.66807E-0007 -0.28116E-0007
  0.11500E+0005 -0.28007E+0004  0.31189E-0007  0.63036E-0007 -0.28060E-0007
  0.11250E+0005 -0.27851E+0004  0.49132E-0007  0.72716E-0007 -0.19427E-0007
  0.11293E+0005 -0.27857E+0004  0.46897E-0007  0.73041E-0007 -0.22035E-0007
  0.11375E+0005 -0.27868E+0004  0.41621E-0007  0.71261E-0007 -0.25694E-0007
  0.11457E+0005 -0.27879E+0004  0.35297E-0007  0.66550E-0007 -0.27561E-0007
  0.11500E+0005 -0.27885E+0004  0.31661E-0007  0.62991E-0007 -0.27806E-0007
  0.11500E+0005 -0.28590E+0004  0.29834E-0007  0.62857E-0007 -0.28026E-0007
  0.11543E+0005 -0.28594E+0004  0.26284E-0007  0.57422E-0007 -0.26129E-0007
  0.11625E+0005 -0.28600E+0004  0.19267E-0007  0.45769E-0007 -0.21638E-0007
  0.11707E+0005 -0.28607E+0004  0.12089E-0007  0.32942E-0007 -0.16383E-0007
  0.11750E+0005 -0.28610E+0004  0.83165E-0008  0.25937E-0007 -0.13466E-0007
  0.11500E+0005 -0.28469E+0004  0.29994E-0007  0.62952E-0007 -0.28209E-0007
  0.11543E+0005 -0.28472E+0004  0.26417E-0007  0.57736E-0007 -0.26595E-0007
  0.11625E+0005 -0.28479E+0004  0.19365E-0007  0.46462E-0007 -0.22572E-0007
  0.11707E+0005 -0.28487E+0004  0.12180E-0007  0.33952E-0007 -0.17670E-0007
  0.11750E+0005 -0.28490E+0004  0.84156E-0008  0.27084E-0007 -0.14886E-0007
  0.11500E+0005 -0.28238E+0004  0.30474E-0007  0.63046E-0007 -0.28299E-0007
  0.11543E+0005 -0.28242E+0004  0.26831E-0007  0.58239E-0007 -0.27228E-0007
  0.11625E+0005 -0.28250E+0004  0.19684E-0007  0.47676E-0007 -0.24110E-0007
  0.11707E+0005 -0.28259E+0004  0.12454E-0007  0.35769E-0007 -0.19909E-0007
  0.11750E+0005 -0.28263E+0004  0.86905E-0008  0.29165E-0007 -0.17399E-0007
  0.11500E+0005 -0.28007E+0004  0.31189E-0007  0.63036E-0007 -0.28060E-0007
  0.11543E+0005 -0.28012E+0004  0.27466E-0007  0.58627E-0007 -0.27535E-0007
  0.11625E+0005 -0.28021E+0004  0.20191E-0007  0.48765E-0007 -0.25345E-0007
  0.11707E+0005 -0.28031E+0004  0.12879E-0007  0.37461E-0007 -0.21883E-0007
  0.11750E+0005 -0.28035E+0004  0.90940E-0008  0.31125E-0007 -0.19670E-0007
  0.11500E+0005 -0.27885E+0004  0.31661E-0007  0.62991E-0007 -0.27806E-0007
  0.11543E+0005 -0.27891E+0004  0.27891E-0007  0.58788E-0007 -0.27569E-0007
  0.11625E+0005 -0.27900E+0004  0.20537E-0007  0.49293E-0007 -0.25875E-0007
  0.11707E+0005 -0.27910E+0004  0.13168E-0007  0.38306E-0007 -0.22815E-0007
  0.11750E+0005 -0.27915E+0004  0.93640E-0008  0.32112E-0007 -0.20768E-0007
  0.11750E+0005 -0.28610E+0004  0.83165E-0008  0.25937E-0007 -0.13466E-0007
  0.11793E+0005 -0.28613E+0004  0.45905E-0008  0.18913E-0007 -0.10564E-0007
  0.11875E+0005 -0.28619E+0004 -0.22578E-0008  0.58662E-0008 -0.53288E-0008
  0.11957E+0005 -0.28624E+0004 -0.87196E-0008 -0.63098E-0008 -0.84693E-0009
  0.12000E+0005 -0.28627E+0004 -0.11940E-0007 -0.12202E-0007  0.10780E-0008
  0.11750E+0005 -0.28490E+0004  0.84156E-0008  0.27084E-0007 -0.14886E-0007
  0.11793E+0005 -0.28493E+0004  0.47077E-0008  0.20176E-0007 -0.12080E-0007
  0.11875E+0005 -0.28499E+0004 -0.20828E-0008  0.72843E-0008 -0.69201E-0008
  0.11957E+0005 -0.28505E+0004 -0.84600E-0008 -0.48219E-0008 -0.23802E-0008
  0.12000E+0005 -0.28508E+0004 -0.11628E-0007 -0.10711E-0007 -0.37595E-0009
  0.11750E+0005 -0.28263E+0004  0.86905E-0008  0.29165E-0007 -0.17399E-0007
  0.11793E+0005 -0.28266E+0004  0.50001E-0008  0.22481E-0007 -0.14797E-0007
  0.11875E+0005 -0.28273E+0004 -0.17111E-0008  0.98972E-0008 -0.98233E-0008
  0.11957E+0005 -0.28280E+0004 -0.79544E-0008 -0.20578E-0008 -0.52177E-0008
  0.12000E+0005 -0.28284E+0004 -0.11034E-0007 -0.79291E-0008 -0.30849E-0008
  0.11750E+0005 -0.28035E+0004  0.90940E-0008  0.31125E-0007 -0.19670E-0007
  0.11793E+0005 -0.28039E+0004  0.54002E-0008  0.24672E-0007 -0.17298E-0007
  0.11875E+0005 -0.28047E+0004 -0.12699E-0008  0.12413E-0007 -0.12565E-0007
  0.11957E+0005 -0.28055E+0004 -0.74134E-0008  0.63285E-0009 -0.79495E-0008
  0.12000E+0005 -0.28059E+0004 -0.10420E-0007 -0.52071E-0008 -0.57163E-0008
  0.11750E+0005 -0.27915E+0004  0.93640E-0008  0.32112E-0007 -0.20768E-0007
  0.11793E+0005 -0.27920E+0004  0.56606E-0008  0.25784E-0007 -0.18527E-0007
  0.11875E+0005 -0.27928E+0004 -0.10027E-0008  0.13702E-0007 -0.13942E-0007
  0.11957E+0005 -0.27936E+0004 -0.71071E-0008  0.20229E-0008 -0.93423E-0008
  0.12000E+0005 -0.27940E+0004 -0.10082E-0007 -0.37952E-0008 -0.70672E-0008
  0.12000E+0005 -0.28627E+0004 -0.11940E-0007 -0.12202E-0007  0.10780E-0008
  0.12043E+0005 -0.28630E+0004 -0.15019E-0007 -0.17652E-0007  0.26462E-0008
  0.12125E+0005 -0.28637E+0004 -0.20436E-0007 -0.26568E-0007  0.45018E-0008
  0.12207E+0005 -0.28643E+0004 -0.25265E-0007 -0.33445E-0007  0.48252E-0008
  0.12250E+0005 -0.28647E+0004 -0.27557E-0007 -0.36209E-0007  0.43887E-0008
  0.12000E+0005 -0.28508E+0004 -0.11628E-0007 -0.10711E-0007 -0.37595E-0009
  0.12043E+0005 -0.28512E+0004 -0.14651E-0007 -0.16180E-0007  0.13007E-0008
  0.12125E+0005 -0.28519E+0004 -0.19960E-0007 -0.25185E-0007  0.34259E-0008
  0.12207E+0005 -0.28526E+0004 -0.24691E-0007 -0.32212E-0007  0.40728E-0008
  0.12250E+0005 -0.28530E+0004 -0.26942E-0007 -0.35073E-0007  0.38163E-0008
  0.12000E+0005 -0.28284E+0004 -0.11034E-0007 -0.79291E-0008 -0.30849E-0008
  0.12043E+0005 -0.28288E+0004 -0.13961E-0007 -0.13422E-0007 -0.12231E-0008
  0.12125E+0005 -0.28296E+0004 -0.19077E-0007 -0.22574E-0007  0.13813E-0008
  0.12207E+0005 -0.28304E+0004 -0.23627E-0007 -0.29862E-0007  0.26193E-0008
  0.12250E+0005 -0.28308E+0004 -0.25797E-0007 -0.32899E-0007  0.26966E-0008
  0.12000E+0005 -0.28059E+0004 -0.10420E-0007 -0.52071E-0008 -0.57163E-0008
  0.12043E+0005 -0.28064E+0004 -0.13264E-0007 -0.10708E-0007 -0.36956E-0008
  0.12125E+0005 -0.28073E+0004 -0.18206E-0007 -0.19980E-0007 -0.65509E-0009
  0.12207E+0005 -0.28082E+0004 -0.22581E-0007 -0.27501E-0007  0.11432E-0008
  0.12250E+0005 -0.28087E+0004 -0.24670E-0007 -0.30700E-0007  0.15434E-0008
  0.12000E+0005 -0.27940E+0004 -0.10082E-0007 -0.37952E-0008 -0.70672E-0008
  0.12043E+0005 -0.27945E+0004 -0.12887E-0007 -0.92954E-0008 -0.49735E-0008
  0.12125E+0005 -0.27955E+0004 -0.17745E-0007 -0.18619E-0007 -0.17202E-0008
  0.12207E+0005 -0.27965E+0004 -0.22032E-0007 -0.26252E-0007  0.36035E-0009
  0.12250E+0005 -0.27970E+0004 -0.24079E-0007 -0.29531E-0007  0.92603E-0009
  0.12250E+0005 -0.28647E+0004 -0.27557E-0007 -0.36209E-0007  0.43887E-0008
  0.12293E+0005 -0.28651E+0004 -0.29669E-0007 -0.38394E-0007  0.35784E-0008
  0.12375E+0005 -0.28661E+0004 -0.33116E-0007 -0.40933E-0007  0.11229E-0008
  0.12457E+0005 -0.28670E+0004 -0.35748E-0007 -0.41529E-0007 -0.21878E-0008
  0.12500E+0005 -0.28675E+0004 -0.36768E-0007 -0.41138E-0007 -0.41217E-0008
  0.12250E+0005 -0.28530E+0004 -0.26942E-0007 -0.35073E-0007  0.38163E-0008
  0.12293E+0005 -0.28535E+0004 -0.29022E-0007 -0.37368E-0007  0.31857E-0008
  0.12375E+0005 -0.28545E+0004 -0.32445E-0007 -0.40133E-0007  0.10493E-0008
  0.12457E+0005 -0.28555E+0004 -0.35106E-0007 -0.40968E-0007 -0.19960E-0008
  0.12500E+0005 -0.28560E+0004 -0.36166E-0007 -0.40704E-0007 -0.38195E-0008
  0.12250E+0005 -0.28308E+0004 -0.25797E-0007 -0.32899E-0007  0.26966E-0008
  0.12293E+0005 -0.28314E+0004 -0.27815E-0007 -0.35391E-0007  0.24025E-0008
  0.12375E+0005 -0.28326E+0004 -0.31178E-0007 -0.38571E-0007  0.87044E-0009
  0.12457E+0005 -0.28337E+0004 -0.33878E-0007 -0.39847E-0007 -0.16638E-0008
  0.12500E+0005 -0.28343E+0004 -0.35003E-0007 -0.39819E-0007 -0.32713E-0008
  0.12250E+0005 -0.28087E+0004 -0.24670E-0007 -0.30700E-0007  0.15434E-0008
  0.12293E+0005 -0.28094E+0004 -0.26621E-0007 -0.33377E-0007  0.15783E-0008
  0.12375E+0005 -0.28107E+0004 -0.29913E-0007 -0.36951E-0007  0.64721E-0009
  0.12457E+0005 -0.28120E+0004 -0.32632E-0007 -0.38655E-0007 -0.13685E-0008
  0.12500E+0005 -0.28126E+0004 -0.33810E-0007 -0.38856E-0007 -0.27530E-0008
  0.12250E+0005 -0.27970E+0004 -0.24079E-0007 -0.29531E-0007  0.92603E-0009
  0.12293E+0005 -0.27977E+0004 -0.25995E-0007 -0.32301E-0007  0.11310E-0008
  0.12375E+0005 -0.27991E+0004 -0.29244E-0007 -0.36075E-0007  0.51420E-0009
  0.12457E+0005 -0.28005E+0004 -0.31967E-0007 -0.37997E-0007 -0.12262E-0008
  0.12500E+0005 -0.28012E+0004 -0.33169E-0007 -0.38317E-0007 -0.24905E-0008
  0.12500E+0005 -0.28675E+0004 -0.36768E-0007 -0.41138E-0007 -0.41217E-0008
  0.12543E+0005 -0.28680E+0004 -0.37511E-0007 -0.40324E-0007 -0.60797E-0008
  0.12625E+0005 -0.28689E+0004 -0.38095E-0007 -0.37775E-0007 -0.95961E-0008
  0.12707E+0005 -0.28699E+0004 -0.37514E-0007 -0.34205E-0007 -0.12434E-0007
  0.12750E+0005 -0.28704E+0004 -0.36715E-0007 -0.32025E-0007 -0.13515E-0007
  0.12500E+0005 -0.28560E+0004 -0.36166E-0007 -0.40704E-0007 -0.38195E-0008
  0.12543E+0005 -0.28566E+0004 -0.36965E-0007 -0.40014E-0007 -0.56901E-0008
  0.12625E+0005 -0.28576E+0004 -0.37699E-0007 -0.37689E-0007 -0.91083E-0008
  0.12707E+0005 -0.28586E+0004 -0.37316E-0007 -0.34321E-0007 -0.11933E-0007
  0.12750E+0005 -0.28592E+0004 -0.36636E-0007 -0.32237E-0007 -0.13039E-0007
  0.12500E+0005 -0.28343E+0004 -0.35003E-0007 -0.39819E-0007 -0.32713E-0008
  0.12543E+0005 -0.28350E+0004 -0.35898E-0007 -0.39362E-0007 -0.49688E-0008
  0.12625E+0005 -0.28361E+0004 -0.36898E-0007 -0.37459E-0007 -0.81854E-0008
[truncated: 11,760,013 more chars]
