# Supplementary material for: 2D Synthetic dataset of numerical simulations of long-period seismicity in a volcanic edifice and related sensitivity kernels
Source: Data Brief. 2021 Jan 25;34:106673. doi: 10.1016/j.dib.2020.106673 (PMC7841316; doi:10.1016/j.dib.2020.106673)
Supplement: Supplementary Data S1 — Supplementary Raw Research Data. This is open data under the CC BY license http://creativecommons.org/licenses/by/4.0/ [file mmc1.zip › Dataset/OUTPUT_KERNELS/9000_3000/kernel_homo_3000_1551_SVF7e-1Hz_09-12.dat]

  0.00000E+0000 -0.30000E+0004 -0.65665E-0007 -0.21793E-0007 -0.10125E-0006
  0.43168E+0002 -0.30000E+0004 -0.11958E-0006 -0.41625E-0007 -0.18608E-0006
  0.12500E+0003 -0.30000E+0004 -0.14130E-0006 -0.58078E-0007 -0.22819E-0006
  0.20683E+0003 -0.30000E+0004 -0.10597E-0006 -0.74285E-0007 -0.17258E-0006
  0.25000E+0003 -0.30000E+0004 -0.84741E-0007 -0.90087E-0007 -0.13345E-0006
  0.00000E+0000 -0.29909E+0004 -0.37652E-0007  0.25528E-0007 -0.83051E-0007
  0.43168E+0002 -0.29909E+0004 -0.99325E-0007 -0.27010E-0007 -0.15455E-0006
  0.12500E+0003 -0.29908E+0004 -0.12852E-0006 -0.54588E-0007 -0.20617E-0006
  0.20683E+0003 -0.29908E+0004 -0.94236E-0007 -0.72779E-0007 -0.15337E-0006
  0.25000E+0003 -0.29908E+0004 -0.72992E-0007 -0.89835E-0007 -0.11349E-0006
  0.00000E+0000 -0.29736E+0004 -0.44976E-0007  0.47008E-0007 -0.10609E-0006
  0.43168E+0002 -0.29736E+0004 -0.76059E-0007 -0.99556E-0008 -0.11703E-0006
  0.12500E+0003 -0.29735E+0004 -0.10005E-0006 -0.45993E-0007 -0.15866E-0006
  0.20683E+0003 -0.29734E+0004 -0.72291E-0007 -0.70415E-0007 -0.11694E-0006
  0.25000E+0003 -0.29734E+0004 -0.48690E-0007 -0.86415E-0007 -0.73940E-0007
  0.00000E+0000 -0.29563E+0004 -0.63808E-0007  0.48839E-0007 -0.13674E-0006
  0.43168E+0002 -0.29562E+0004 -0.63351E-0007  0.88492E-0009 -0.97532E-0007
  0.12500E+0003 -0.29561E+0004 -0.72004E-0007 -0.38385E-0007 -0.11197E-0006
  0.20683E+0003 -0.29560E+0004 -0.48789E-0007 -0.66681E-0007 -0.78567E-0007
  0.25000E+0003 -0.29559E+0004 -0.24224E-0007 -0.81252E-0007 -0.35022E-0007
  0.00000E+0000 -0.29472E+0004 -0.71964E-0007  0.47766E-0007 -0.14859E-0006
  0.43168E+0002 -0.29471E+0004 -0.59145E-0007  0.44741E-0008 -0.91185E-0007
  0.12500E+0003 -0.29470E+0004 -0.58262E-0007 -0.34681E-0007 -0.89492E-0007
  0.20683E+0003 -0.29468E+0004 -0.35960E-0007 -0.64376E-0007 -0.57688E-0007
  0.25000E+0003 -0.29467E+0004 -0.11832E-0007 -0.78239E-0007 -0.15508E-0007
  0.25000E+0003 -0.30000E+0004 -0.84741E-0007 -0.90087E-0007 -0.13345E-0006
  0.29317E+0003 -0.30000E+0004 -0.57096E-0007 -0.10890E-0006 -0.77956E-0007
  0.37500E+0003 -0.30000E+0004 -0.89417E-0009 -0.14218E-0006  0.37610E-0007
  0.45683E+0003 -0.30000E+0004  0.50428E-0007 -0.17424E-0006  0.15406E-0006
  0.50000E+0003 -0.30000E+0004  0.72810E-0007 -0.18952E-0006  0.21050E-0006
  0.25000E+0003 -0.29908E+0004 -0.72992E-0007 -0.89835E-0007 -0.11349E-0006
  0.29317E+0003 -0.29908E+0004 -0.45129E-0007 -0.10637E-0006 -0.59757E-0007
  0.37500E+0003 -0.29908E+0004  0.86182E-0008 -0.13879E-0006  0.51579E-0007
  0.45683E+0003 -0.29907E+0004  0.55963E-0007 -0.17021E-0006  0.16229E-0006
  0.50000E+0003 -0.29907E+0004  0.75843E-0007 -0.18526E-0006  0.21533E-0006
  0.25000E+0003 -0.29734E+0004 -0.48690E-0007 -0.86415E-0007 -0.73940E-0007
  0.29317E+0003 -0.29733E+0004 -0.22633E-0007 -0.10119E-0006 -0.25081E-0007
  0.37500E+0003 -0.29733E+0004  0.25445E-0007 -0.13242E-0006  0.77056E-0007
  0.45683E+0003 -0.29732E+0004  0.65005E-0007 -0.16264E-0006  0.17651E-0006
  0.50000E+0003 -0.29732E+0004  0.80152E-0007 -0.17727E-0006  0.22305E-0006
  0.25000E+0003 -0.29559E+0004 -0.24224E-0007 -0.81252E-0007 -0.35022E-0007
  0.29317E+0003 -0.29559E+0004 -0.95748E-0009 -0.95818E-0007  0.89386E-0008
  0.37500E+0003 -0.29558E+0004  0.40679E-0007 -0.12606E-0006  0.10102E-0006
  0.45683E+0003 -0.29557E+0004  0.72111E-0007 -0.15527E-0006  0.18880E-0006
  0.50000E+0003 -0.29556E+0004  0.82585E-0007 -0.16950E-0006  0.22888E-0006
  0.25000E+0003 -0.29467E+0004 -0.11832E-0007 -0.78239E-0007 -0.15508E-0007
  0.29317E+0003 -0.29467E+0004  0.99881E-0008 -0.92936E-0007  0.26326E-0007
  0.37500E+0003 -0.29465E+0004  0.48042E-0007 -0.12272E-0006  0.11296E-0006
  0.45683E+0003 -0.29464E+0004  0.75106E-0007 -0.15144E-0006  0.19448E-0006
  0.50000E+0003 -0.29463E+0004  0.83124E-0007 -0.16555E-0006  0.23118E-0006
  0.50000E+0003 -0.30000E+0004  0.72810E-0007 -0.18952E-0006  0.21050E-0006
  0.54317E+0003 -0.30000E+0004  0.90750E-0007 -0.20333E-0006  0.26106E-0006
  0.62500E+0003 -0.30000E+0004  0.11121E-0006 -0.22446E-0006  0.33679E-0006
  0.70683E+0003 -0.30000E+0004  0.11307E-0006 -0.23828E-0006  0.38244E-0006
  0.75000E+0003 -0.30000E+0004  0.10681E-0006 -0.24258E-0006  0.39393E-0006
  0.50000E+0003 -0.29907E+0004  0.75843E-0007 -0.18526E-0006  0.21533E-0006
  0.54317E+0003 -0.29907E+0004  0.91262E-0007 -0.19884E-0006  0.26252E-0006
  0.62500E+0003 -0.29907E+0004  0.10694E-0006 -0.21975E-0006  0.33214E-0006
  0.70683E+0003 -0.29907E+0004  0.10457E-0006 -0.23357E-0006  0.37257E-0006
  0.75000E+0003 -0.29907E+0004  0.96403E-0007 -0.23796E-0006  0.38181E-0006
  0.50000E+0003 -0.29732E+0004  0.80152E-0007 -0.17727E-0006  0.22305E-0006
  0.54317E+0003 -0.29732E+0004  0.90798E-0007 -0.19050E-0006  0.26387E-0006
  0.62500E+0003 -0.29731E+0004  0.97724E-0007 -0.21106E-0006  0.32210E-0006
  0.70683E+0003 -0.29731E+0004  0.87749E-0007 -0.22490E-0006  0.35298E-0006
  0.75000E+0003 -0.29731E+0004  0.76261E-0007 -0.22943E-0006  0.35816E-0006
  0.50000E+0003 -0.29556E+0004  0.82585E-0007 -0.16950E-0006  0.22888E-0006
  0.54317E+0003 -0.29556E+0004  0.88570E-0007 -0.18243E-0006  0.26338E-0006
  0.62500E+0003 -0.29555E+0004  0.87180E-0007 -0.20268E-0006  0.31057E-0006
  0.70683E+0003 -0.29555E+0004  0.70218E-0007 -0.21655E-0006  0.33240E-0006
  0.75000E+0003 -0.29554E+0004  0.55761E-0007 -0.22122E-0006  0.33381E-0006
  0.50000E+0003 -0.29463E+0004  0.83124E-0007 -0.16555E-0006  0.23118E-0006
  0.54317E+0003 -0.29463E+0004  0.86742E-0007 -0.17827E-0006  0.26239E-0006
  0.62500E+0003 -0.29462E+0004  0.81139E-0007 -0.19840E-0006  0.30393E-0006
  0.70683E+0003 -0.29462E+0004  0.60748E-0007 -0.21229E-0006  0.32117E-0006
  0.75000E+0003 -0.29461E+0004  0.44886E-0007 -0.21700E-0006  0.32073E-0006
  0.75000E+0003 -0.30000E+0004  0.10681E-0006 -0.24258E-0006  0.39393E-0006
  0.79317E+0003 -0.30000E+0004  0.95966E-0007 -0.24486E-0006  0.39703E-0006
  0.87500E+0003 -0.30000E+0004  0.64309E-0007 -0.24408E-0006  0.38137E-0006
  0.95683E+0003 -0.30000E+0004  0.21155E-0007 -0.23744E-0006  0.34144E-0006
  0.10000E+0004 -0.30000E+0004 -0.49291E-0008 -0.23201E-0006  0.31246E-0006
  0.75000E+0003 -0.29907E+0004  0.96403E-0007 -0.23796E-0006  0.38181E-0006
  0.79317E+0003 -0.29907E+0004  0.83956E-0007 -0.24036E-0006  0.38305E-0006
  0.87500E+0003 -0.29907E+0004  0.50129E-0007 -0.23990E-0006  0.36500E-0006
  0.95683E+0003 -0.29907E+0004  0.60019E-0008 -0.23367E-0006  0.32417E-0006
  0.10000E+0004 -0.29907E+0004 -0.20127E-0007 -0.22848E-0006  0.29527E-0006
  0.75000E+0003 -0.29731E+0004  0.76261E-0007 -0.22943E-0006  0.35816E-0006
  0.79317E+0003 -0.29731E+0004  0.61059E-0007 -0.23204E-0006  0.35609E-0006
  0.87500E+0003 -0.29730E+0004  0.23641E-0007 -0.23218E-0006  0.33391E-0006
  0.95683E+0003 -0.29730E+0004 -0.21848E-0007 -0.22672E-0006  0.29174E-0006
  0.10000E+0004 -0.29730E+0004 -0.47813E-0007 -0.22198E-0006  0.26319E-0006
  0.75000E+0003 -0.29554E+0004  0.55761E-0007 -0.22122E-0006  0.33381E-0006
  0.79317E+0003 -0.29554E+0004  0.38168E-0007 -0.22405E-0006  0.32872E-0006
  0.87500E+0003 -0.29554E+0004 -0.21693E-0008 -0.22476E-0006  0.30294E-0006
  0.95683E+0003 -0.29553E+0004 -0.48406E-0007 -0.22002E-0006  0.25986E-0006
  0.10000E+0004 -0.29553E+0004 -0.73913E-0007 -0.21570E-0006  0.23186E-0006
  0.75000E+0003 -0.29461E+0004  0.44886E-0007 -0.21700E-0006  0.32073E-0006
  0.79317E+0003 -0.29461E+0004  0.26137E-0007 -0.22000E-0006  0.31419E-0006
  0.87500E+0003 -0.29461E+0004 -0.15442E-0007 -0.22095E-0006  0.28670E-0006
  0.95683E+0003 -0.29460E+0004 -0.61838E-0007 -0.21659E-0006  0.24332E-0006
  0.10000E+0004 -0.29460E+0004 -0.86984E-0007 -0.21246E-0006  0.21569E-0006
  0.10000E+0004 -0.30000E+0004 -0.49291E-0008 -0.23201E-0006  0.31246E-0006
  0.10432E+0004 -0.30000E+0004 -0.32495E-0007 -0.22547E-0006  0.27923E-0006
  0.11250E+0004 -0.30000E+0004 -0.86684E-0007 -0.21080E-0006  0.20796E-0006
  0.12068E+0004 -0.30000E+0004 -0.13984E-0006 -0.19424E-0006  0.13161E-0006
  0.12500E+0004 -0.30000E+0004 -0.16612E-0006 -0.18517E-0006  0.91526E-0007
  0.10000E+0004 -0.29907E+0004 -0.20127E-0007 -0.22848E-0006  0.29527E-0006
  0.10432E+0004 -0.29907E+0004 -0.47400E-0007 -0.22219E-0006  0.26253E-0006
  0.11250E+0004 -0.29907E+0004 -0.10022E-0006 -0.20801E-0006  0.19307E-0006
  0.12068E+0004 -0.29907E+0004 -0.15104E-0006 -0.19192E-0006  0.11958E-0006
  0.12500E+0004 -0.29906E+0004 -0.17578E-0006 -0.18309E-0006  0.81297E-0007
  0.10000E+0004 -0.29730E+0004 -0.47813E-0007 -0.22198E-0006  0.26319E-0006
  0.10432E+0004 -0.29730E+0004 -0.74329E-0007 -0.21614E-0006  0.23148E-0006
  0.11250E+0004 -0.29730E+0004 -0.12422E-0006 -0.20285E-0006  0.16566E-0006
  0.12068E+0004 -0.29729E+0004 -0.17039E-0006 -0.18762E-0006  0.97636E-0007
  0.12500E+0004 -0.29729E+0004 -0.19211E-0006 -0.17922E-0006  0.62794E-0007
  0.10000E+0004 -0.29553E+0004 -0.73913E-0007 -0.21570E-0006  0.23186E-0006
  0.10432E+0004 -0.29553E+0004 -0.99413E-0007 -0.21031E-0006  0.20135E-0006
  0.11250E+0004 -0.29553E+0004 -0.14597E-0006 -0.19786E-0006  0.13939E-0006
  0.12068E+0004 -0.29552E+0004 -0.18722E-0006 -0.18345E-0006  0.76917E-0007
  0.12500E+0004 -0.29552E+0004 -0.20585E-0006 -0.17546E-0006  0.45507E-0007
  0.10000E+0004 -0.29460E+0004 -0.86984E-0007 -0.21246E-0006  0.21569E-0006
  0.10432E+0004 -0.29460E+0004 -0.11186E-0006 -0.20732E-0006  0.18587E-0006
  0.11250E+0004 -0.29459E+0004 -0.15650E-0006 -0.19528E-0006  0.12602E-0006
  0.12068E+0004 -0.29459E+0004 -0.19510E-0006 -0.18133E-0006  0.66508E-0007
  0.12500E+0004 -0.29458E+0004 -0.21207E-0006 -0.17352E-0006  0.36884E-0007
  0.12500E+0004 -0.30000E+0004 -0.16612E-0006 -0.18517E-0006  0.91526E-0007
  0.12932E+0004 -0.30000E+0004 -0.19044E-0006 -0.17607E-0006  0.52828E-0007
  0.13750E+0004 -0.30000E+0004 -0.22958E-0006 -0.15928E-0006 -0.13903E-0007
  0.14568E+0004 -0.30000E+0004 -0.25736E-0006 -0.14377E-0006 -0.67889E-0007
  0.15000E+0004 -0.30000E+0004 -0.26681E-0006 -0.13633E-0006 -0.90002E-0007
  0.12500E+0004 -0.29906E+0004 -0.17578E-0006 -0.18309E-0006  0.81297E-0007
  0.12932E+0004 -0.29906E+0004 -0.19838E-0006 -0.17421E-0006  0.44582E-0007
  0.13750E+0004 -0.29906E+0004 -0.23391E-0006 -0.15780E-0006 -0.18151E-0007
  0.14568E+0004 -0.29906E+0004 -0.25790E-0006 -0.14263E-0006 -0.68073E-0007
  0.15000E+0004 -0.29906E+0004 -0.26540E-0006 -0.13534E-0006 -0.88158E-0007
  0.12500E+0004 -0.29729E+0004 -0.19211E-0006 -0.17922E-0006  0.62794E-0007
  0.12932E+0004 -0.29729E+0004 -0.21139E-0006 -0.17075E-0006  0.29800E-0007
  0.13750E+0004 -0.29729E+0004 -0.24012E-0006 -0.15505E-0006 -0.25486E-0007
  0.14568E+0004 -0.29728E+0004 -0.25705E-0006 -0.14047E-0006 -0.67958E-0007
  0.15000E+0004 -0.29728E+0004 -0.26094E-0006 -0.13347E-0006 -0.84338E-0007
  0.12500E+0004 -0.29552E+0004 -0.20585E-0006 -0.17546E-0006  0.45507E-0007
  0.12932E+0004 -0.29552E+0004 -0.22179E-0006 -0.16737E-0006  0.16168E-0007
  0.13750E+0004 -0.29551E+0004 -0.24376E-0006 -0.15234E-0006 -0.31879E-0007
  0.14568E+0004 -0.29550E+0004 -0.25387E-0006 -0.13834E-0006 -0.67252E-0007
  0.15000E+0004 -0.29550E+0004 -0.25433E-0006 -0.13160E-0006 -0.80145E-0007
  0.12500E+0004 -0.29458E+0004 -0.21207E-0006 -0.17352E-0006  0.36884E-0007
  0.12932E+0004 -0.29458E+0004 -0.22625E-0006 -0.16566E-0006  0.94480E-0008
  0.13750E+0004 -0.29457E+0004 -0.24467E-0006 -0.15093E-0006 -0.34874E-0007
  0.14568E+0004 -0.29457E+0004 -0.25130E-0006 -0.13723E-0006 -0.66639E-0007
  0.15000E+0004 -0.29456E+0004 -0.25003E-0006 -0.13062E-0006 -0.77793E-0007
  0.15000E+0004 -0.30000E+0004 -0.26681E-0006 -0.13633E-0006 -0.90002E-0007
  0.15432E+0004 -0.30000E+0004 -0.27249E-0006 -0.12951E-0006 -0.10723E-0006
  0.16250E+0004 -0.30000E+0004 -0.27279E-0006 -0.11847E-0006 -0.12591E-0006
  0.17068E+0004 -0.30000E+0004 -0.25997E-0006 -0.11011E-0006 -0.12632E-0006
  0.17500E+0004 -0.30000E+0004 -0.24842E-0006 -0.10683E-0006 -0.11958E-0006
  0.15000E+0004 -0.29906E+0004 -0.26540E-0006 -0.13534E-0006 -0.88158E-0007
  0.15432E+0004 -0.29906E+0004 -0.26916E-0006 -0.12866E-0006 -0.10345E-0006
  0.16250E+0004 -0.29906E+0004 -0.26623E-0006 -0.11783E-0006 -0.11899E-0006
  0.17068E+0004 -0.29906E+0004 -0.25085E-0006 -0.10965E-0006 -0.11707E-0006
  0.17500E+0004 -0.29906E+0004 -0.23828E-0006 -0.10645E-0006 -0.10948E-0006
  0.15000E+0004 -0.29728E+0004 -0.26094E-0006 -0.13347E-0006 -0.84338E-0007
  0.15432E+0004 -0.29728E+0004 -0.26127E-0006 -0.12703E-0006 -0.96178E-0007
  0.16250E+0004 -0.29727E+0004 -0.25258E-0006 -0.11660E-0006 -0.10616E-0006
  0.17068E+0004 -0.29727E+0004 -0.23275E-0006 -0.10872E-0006 -0.10025E-0006
  0.17500E+0004 -0.29727E+0004 -0.21846E-0006 -0.10566E-0006 -0.91283E-0007
  0.15000E+0004 -0.29550E+0004 -0.25433E-0006 -0.13160E-0006 -0.80145E-0007
  0.15432E+0004 -0.29550E+0004 -0.25144E-0006 -0.12539E-0006 -0.88797E-0007
  0.16250E+0004 -0.29549E+0004 -0.23748E-0006 -0.11533E-0006 -0.93737E-0007
  0.17068E+0004 -0.29548E+0004 -0.21376E-0006 -0.10773E-0006 -0.84404E-0007
  0.17500E+0004 -0.29548E+0004 -0.19805E-0006 -0.10479E-0006 -0.74337E-0007
  0.15000E+0004 -0.29456E+0004 -0.25003E-0006 -0.13062E-0006 -0.77793E-0007
  0.15432E+0004 -0.29456E+0004 -0.24554E-0006 -0.12454E-0006 -0.84879E-0007
  0.16250E+0004 -0.29455E+0004 -0.22899E-0006 -0.11464E-0006 -0.87351E-0007
  0.17068E+0004 -0.29454E+0004 -0.20342E-0006 -0.10714E-0006 -0.76444E-0007
  0.17500E+0004 -0.29454E+0004 -0.18713E-0006 -0.10431E-0006 -0.65899E-0007
  0.17500E+0004 -0.30000E+0004 -0.24842E-0006 -0.10683E-0006 -0.11958E-0006
  0.17932E+0004 -0.30000E+0004 -0.23395E-0006 -0.10436E-0006 -0.10838E-0006
  0.18750E+0004 -0.30000E+0004 -0.19981E-0006 -0.10187E-0006 -0.76528E-0007
  0.19568E+0004 -0.30000E+0004 -0.15922E-0006 -0.10220E-0006 -0.33415E-0007
  0.20000E+0004 -0.30000E+0004 -0.13618E-0006 -0.10347E-0006 -0.73360E-0008
  0.17500E+0004 -0.29906E+0004 -0.23828E-0006 -0.10645E-0006 -0.10948E-0006
  0.17932E+0004 -0.29906E+0004 -0.22302E-0006 -0.10404E-0006 -0.97716E-0007
  0.18750E+0004 -0.29905E+0004 -0.18809E-0006 -0.10164E-0006 -0.65547E-0007
  0.19568E+0004 -0.29905E+0004 -0.14762E-0006 -0.10203E-0006 -0.23069E-0007
  0.20000E+0004 -0.29905E+0004 -0.12499E-0006 -0.10333E-0006  0.23355E-0008
  0.17500E+0004 -0.29727E+0004 -0.21846E-0006 -0.10566E-0006 -0.91283E-0007
  0.17932E+0004 -0.29727E+0004 -0.20195E-0006 -0.10336E-0006 -0.78664E-0007
  0.18750E+0004 -0.29726E+0004 -0.16598E-0006 -0.10112E-0006 -0.46274E-0007
  0.19568E+0004 -0.29726E+0004 -0.12613E-0006 -0.10161E-0006 -0.53219E-0008
  0.20000E+0004 -0.29725E+0004 -0.10445E-0006 -0.10293E-0006  0.18655E-0007
  0.17500E+0004 -0.29548E+0004 -0.19805E-0006 -0.10479E-0006 -0.74337E-0007
  0.17932E+0004 -0.29548E+0004 -0.18060E-0006 -0.10259E-0006 -0.61136E-0007
  0.18750E+0004 -0.29547E+0004 -0.14414E-0006 -0.10048E-0006 -0.28999E-0007
  0.19568E+0004 -0.29546E+0004 -0.10542E-0006 -0.10106E-0006  0.10038E-0007
  0.20000E+0004 -0.29546E+0004 -0.84924E-0007 -0.10241E-0006  0.32421E-0007
  0.17500E+0004 -0.29454E+0004 -0.18713E-0006 -0.10431E-0006 -0.65899E-0007
  0.17932E+0004 -0.29453E+0004 -0.16930E-0006 -0.10217E-0006 -0.52509E-0007
  0.18750E+0004 -0.29452E+0004 -0.13279E-0006 -0.10013E-0006 -0.20684E-0007
  0.19568E+0004 -0.29451E+0004 -0.94867E-0007 -0.10075E-0006  0.17180E-0007
  0.20000E+0004 -0.29451E+0004 -0.75118E-0007 -0.10217E-0006  0.38696E-0007
  0.20000E+0004 -0.30000E+0004 -0.13618E-0006 -0.10347E-0006 -0.73360E-0008
  0.20432E+0004 -0.30000E+0004 -0.11255E-0006 -0.10548E-0006  0.20447E-0007
  0.21250E+0004 -0.30000E+0004 -0.67504E-0007 -0.11116E-0006  0.75850E-0007
  0.22068E+0004 -0.30000E+0004 -0.24065E-0007 -0.11905E-0006  0.13235E-0006
  0.22500E+0004 -0.30000E+0004 -0.24679E-0008 -0.12398E-0006  0.16166E-0006
  0.20000E+0004 -0.29905E+0004 -0.12499E-0006 -0.10333E-0006  0.23355E-0008
  0.20432E+0004 -0.29905E+0004 -0.10197E-0006 -0.10534E-0006  0.29211E-0007
  0.21250E+0004 -0.29905E+0004 -0.58622E-0007 -0.11102E-0006  0.82417E-0007
  0.22068E+0004 -0.29905E+0004 -0.17432E-0007 -0.11889E-0006  0.13622E-0006
  0.22500E+0004 -0.29905E+0004  0.28129E-0008 -0.12379E-0006  0.16396E-0006
  0.20000E+0004 -0.29725E+0004 -0.10445E-0006 -0.10293E-0006  0.18655E-0007
  0.20432E+0004 -0.29725E+0004 -0.82788E-0007 -0.10497E-0006  0.43704E-0007
  0.21250E+0004 -0.29724E+0004 -0.42925E-0007 -0.11063E-0006  0.92588E-0007
  0.22068E+0004 -0.29724E+0004 -0.62024E-0008 -0.11843E-0006  0.14118E-0006
  0.22500E+0004 -0.29723E+0004  0.11405E-0007 -0.12328E-0006  0.16596E-0006
  0.20000E+0004 -0.29546E+0004 -0.84924E-0007 -0.10241E-0006  0.32421E-0007
  0.20432E+0004 -0.29545E+0004 -0.64833E-0007 -0.10444E-0006  0.55512E-0007
  0.21250E+0004 -0.29544E+0004 -0.28766E-0007 -0.11008E-0006  0.99902E-0007
  0.22068E+0004 -0.29543E+0004  0.32649E-0008 -0.11780E-0006  0.14323E-0006
  0.22500E+0004 -0.29542E+0004  0.18165E-0007 -0.12258E-0006  0.16503E-0006
  0.20000E+0004 -0.29451E+0004 -0.75118E-0007 -0.10217E-0006  0.38696E-0007
  0.20432E+0004 -0.29450E+0004 -0.55830E-0007 -0.10402E-0006  0.60665E-0007
  0.21250E+0004 -0.29449E+0004 -0.21969E-0007 -0.10990E-0006  0.10270E-0006
  0.22068E+0004 -0.29448E+0004  0.75784E-0008 -0.11724E-0006  0.14321E-0006
  0.22500E+0004 -0.29447E+0004  0.20976E-0007 -0.12216E-0006  0.16342E-0006
  0.22500E+0004 -0.30000E+0004 -0.24679E-0008 -0.12398E-0006  0.16166E-0006
  0.22932E+0004 -0.30000E+0004  0.17949E-0007 -0.12937E-0006  0.19024E-0006
  0.23750E+0004 -0.30000E+0004  0.52755E-0007 -0.14055E-0006  0.24131E-0006
  0.24568E+0004 -0.30000E+0004  0.81905E-0007 -0.15256E-0006  0.28722E-0006
  0.25000E+0004 -0.30000E+0004  0.94901E-0007 -0.15899E-0006  0.30898E-0006
  0.22500E+0004 -0.29905E+0004  0.28129E-0008 -0.12379E-0006  0.16396E-0006
  0.22932E+0004 -0.29904E+0004  0.21786E-0007 -0.12914E-0006  0.19091E-0006
  0.23750E+0004 -0.29904E+0004  0.53724E-0007 -0.14024E-0006  0.23880E-0006
  0.24568E+0004 -0.29904E+0004  0.79951E-0007 -0.15211E-0006  0.28153E-0006
  0.25000E+0004 -0.29904E+0004  0.91423E-0007 -0.15848E-0006  0.30168E-0006
  0.22500E+0004 -0.29723E+0004  0.11405E-0007 -0.12328E-0006  0.16596E-0006
  0.22932E+0004 -0.29723E+0004  0.27596E-0007 -0.12856E-0006  0.18981E-0006
  0.23750E+0004 -0.29722E+0004  0.54050E-0007 -0.13948E-0006  0.23174E-0006
  0.24568E+0004 -0.29722E+0004  0.74721E-0007 -0.15113E-0006  0.26858E-0006
  0.25000E+0004 -0.29721E+0004  0.83327E-0007 -0.15736E-0006  0.28574E-0006
  0.22500E+0004 -0.29542E+0004  0.18165E-0007 -0.12258E-0006  0.16503E-0006
  0.22932E+0004 -0.29542E+0004  0.31517E-0007 -0.12778E-0006  0.18582E-0006
  0.23750E+0004 -0.29541E+0004  0.52449E-0007 -0.13852E-0006  0.22190E-0006
  0.24568E+0004 -0.29539E+0004  0.67604E-0007 -0.14996E-0006  0.25301E-0006
  0.25000E+0004 -0.29539E+0004  0.73379E-0007 -0.15604E-0006  0.26728E-0006
  0.22500E+0004 -0.29447E+0004  0.20976E-0007 -0.12216E-0006  0.16342E-0006
  0.22932E+0004 -0.29446E+0004  0.32908E-0007 -0.12690E-0006  0.18261E-0006
  0.23750E+0004 -0.29445E+0004  0.50864E-0007 -0.13773E-0006  0.21566E-0006
  0.24568E+0004 -0.29443E+0004  0.63079E-0007 -0.14953E-0006  0.24379E-0006
  0.25000E+0004 -0.29442E+0004  0.67536E-0007 -0.15464E-0006  0.25661E-0006
  0.25000E+0004 -0.30000E+0004  0.94901E-0007 -0.15899E-0006  0.30898E-0006
  0.25432E+0004 -0.30000E+0004  0.10626E-0006 -0.16539E-0006  0.32897E-0006
  0.26250E+0004 -0.30000E+0004  0.12347E-0006 -0.17706E-0006  0.36177E-0006
  0.27068E+0004 -0.30000E+0004  0.13555E-0006 -0.18757E-0006  0.38794E-0006
  0.27500E+0004 -0.30000E+0004  0.14005E-0006 -0.19250E-0006  0.39913E-0006
  0.25000E+0004 -0.29904E+0004  0.91423E-0007 -0.15848E-0006  0.30168E-0006
  0.25432E+0004 -0.29904E+0004  0.10129E-0006 -0.16481E-0006  0.32011E-0006
  0.26250E+0004 -0.29903E+0004  0.11584E-0006 -0.17633E-0006  0.35015E-0006
  0.27068E+0004 -0.29903E+0004  0.12553E-0006 -0.18671E-0006  0.37393E-0006
  0.27500E+0004 -0.29903E+0004  0.12896E-0006 -0.19152E-0006  0.38403E-0006
  0.25000E+0004 -0.29721E+0004  0.83327E-0007 -0.15736E-0006  0.28574E-0006
  0.25432E+0004 -0.29721E+0004  0.90410E-0007 -0.16355E-0006  0.30129E-0006
  0.26250E+0004 -0.29720E+0004  0.10001E-0006 -0.17479E-0006  0.32630E-0006
  0.27068E+0004 -0.29719E+0004  0.10532E-0006 -0.18487E-0006  0.34572E-0006
  0.27500E+0004 -0.29718E+0004  0.10670E-0006 -0.18953E-0006  0.35384E-0006
  0.25000E+0004 -0.29539E+0004  0.73379E-0007 -0.15604E-0006  0.26728E-0006
  0.25432E+0004 -0.29538E+0004  0.77738E-0007 -0.16210E-0006  0.28007E-0006
  0.26250E+0004 -0.29536E+0004  0.82519E-0007 -0.17305E-0006  0.30028E-0006
  0.27068E+0004 -0.29535E+0004  0.83590E-0007 -0.18282E-0006  0.31558E-0006
  0.27500E+0004 -0.29534E+0004  0.83033E-0007 -0.18737E-0006  0.32185E-0006
  0.25000E+0004 -0.29442E+0004  0.67536E-0007 -0.15464E-0006  0.25661E-0006
  0.25432E+0004 -0.29441E+0004  0.70341E-0007 -0.16138E-0006  0.26800E-0006
  0.26250E+0004 -0.29440E+0004  0.72675E-0007 -0.17196E-0006  0.28577E-0006
  0.27068E+0004 -0.29438E+0004  0.71649E-0007 -0.18055E-0006  0.29907E-0006
  0.27500E+0004 -0.29437E+0004  0.69917E-0007 -0.18716E-0006  0.30444E-0006
  0.27500E+0004 -0.30000E+0004  0.14005E-0006 -0.19250E-0006  0.39913E-0006
  0.27932E+0004 -0.30000E+0004  0.14348E-0006 -0.19689E-0006  0.40863E-0006
  0.28750E+0004 -0.30000E+0004  0.14740E-0006 -0.20354E-0006  0.42219E-0006
  0.29568E+0004 -0.30000E+0004  0.14914E-0006 -0.20695E-0006  0.43047E-0006
  0.30000E+0004 -0.30000E+0004  0.14912E-0006 -0.20801E-0006  0.43291E-0006
  0.27500E+0004 -0.29903E+0004  0.12896E-0006 -0.19152E-0006  0.38403E-0006
  0.27932E+0004 -0.29903E+0004  0.13141E-0006 -0.19579E-0006  0.39256E-0006
  0.28750E+0004 -0.29902E+0004  0.13387E-0006 -0.20210E-0006  0.40465E-0006
  0.29568E+0004 -0.29902E+0004  0.13433E-0006 -0.20570E-0006  0.41197E-0006
  0.30000E+0004 -0.29902E+0004  0.13403E-0006 -0.20651E-0006  0.41411E-0006
  0.27500E+0004 -0.29718E+0004  0.10670E-0006 -0.18953E-0006  0.35384E-0006
  0.27932E+0004 -0.29718E+0004  0.10733E-0006 -0.19364E-0006  0.36061E-0006
  0.28750E+0004 -0.29717E+0004  0.10695E-0006 -0.19969E-0006  0.37007E-0006
  0.29568E+0004 -0.29716E+0004  0.10544E-0006 -0.20303E-0006  0.37570E-0006
  0.30000E+0004 -0.29716E+0004  0.10445E-0006 -0.20374E-0006  0.37733E-0006
  0.27500E+0004 -0.29534E+0004  0.83033E-0007 -0.18737E-0006  0.32185E-0006
  0.27932E+0004 -0.29533E+0004  0.81932E-0007 -0.19132E-0006  0.32698E-0006
  0.28750E+0004 -0.29532E+0004  0.78944E-0007 -0.19722E-0006  0.33402E-0006
  0.29568E+0004 -0.29530E+0004  0.75456E-0007 -0.20017E-0006  0.33811E-0006
  0.30000E+0004 -0.29529E+0004  0.73921E-0007 -0.20091E-0006  0.33930E-0006
  0.27500E+0004 -0.29437E+0004  0.69917E-0007 -0.18716E-0006  0.30444E-0006
  0.27932E+0004 -0.29436E+0004  0.67931E-0007 -0.19098E-0006  0.30865E-0006
  0.28750E+0004 -0.29434E+0004  0.63772E-0007 -0.20138E-0006  0.31448E-0006
  0.29568E+0004 -0.29432E+0004  0.59446E-0007 -0.19599E-0006  0.31785E-0006
  0.30000E+0004 -0.29431E+0004  0.57951E-0007 -0.20163E-0006  0.31895E-0006
  0.30000E+0004 -0.30000E+0004  0.14912E-0006 -0.20801E-0006  0.43291E-0006
  0.30432E+0004 -0.30000E+0004  0.14890E-0006 -0.20802E-0006  0.43413E-0006
  0.31250E+0004 -0.30000E+0004  0.14792E-0006 -0.20554E-0006  0.43335E-0006
  0.32068E+0004 -0.30000E+0004  0.14647E-0006 -0.20019E-0006  0.42889E-0006
  0.32500E+0004 -0.30000E+0004  0.14553E-0006 -0.19646E-0006  0.42516E-0006
  0.30000E+0004 -0.29902E+0004  0.13403E-0006 -0.20651E-0006  0.41411E-0006
  0.30432E+0004 -0.29902E+0004  0.13356E-0006 -0.20644E-0006  0.41519E-0006
  0.31250E+0004 -0.29901E+0004  0.13241E-0006 -0.20400E-0006  0.41454E-0006
  0.32068E+0004 -0.29901E+0004  0.13131E-0006 -0.19859E-0006  0.41072E-0006
  0.32500E+0004 -0.29901E+0004  0.13082E-0006 -0.19463E-0006  0.40751E-0006
  0.30000E+0004 -0.29716E+0004  0.10445E-0006 -0.20374E-0006  0.37733E-0006
  0.30432E+0004 -0.29715E+0004  0.10352E-0006 -0.20359E-0006  0.37818E-0006
  0.31250E+0004 -0.29714E+0004  0.10221E-0006 -0.20101E-0006  0.37782E-0006
  0.32068E+0004 -0.29714E+0004  0.10178E-0006 -0.19554E-0006  0.37520E-0006
  0.32500E+0004 -0.29713E+0004  0.10197E-0006 -0.19159E-0006  0.37297E-0006
  0.30000E+0004 -0.29529E+0004  0.73921E-0007 -0.20091E-0006  0.33930E-0006
  0.30432E+0004 -0.29529E+0004  0.72624E-0007 -0.20067E-0006  0.33997E-0006
  0.31250E+0004 -0.29527E+0004  0.71151E-0007 -0.19791E-0006  0.33994E-0006
  0.32068E+0004 -0.29526E+0004  0.71419E-0007 -0.19241E-0006  0.33848E-0006
  0.32500E+0004 -0.29526E+0004  0.72366E-0007 -0.18856E-0006  0.33715E-0006
  0.30000E+0004 -0.29431E+0004  0.57951E-0007 -0.20163E-0006  0.31895E-0006
  0.30432E+0004 -0.29430E+0004  0.55813E-0007 -0.20316E-0006  0.31939E-0006
  0.31250E+0004 -0.29429E+0004  0.54383E-0007 -0.19675E-0006  0.31954E-0006
  0.32068E+0004 -0.29427E+0004  0.55068E-0007 -0.19140E-0006  0.31865E-0006
  0.32500E+0004 -0.29426E+0004  0.56299E-0007 -0.19236E-0006  0.31727E-0006
  0.32500E+0004 -0.30000E+0004  0.14553E-0006 -0.19646E-0006  0.42516E-0006
  0.32932E+0004 -0.30000E+0004  0.14480E-0006 -0.19146E-0006  0.42053E-0006
  0.33750E+0004 -0.30000E+0004  0.14322E-0006 -0.18042E-0006  0.40935E-0006
  0.34568E+0004 -0.30000E+0004  0.14149E-0006 -0.16720E-0006  0.39515E-0006
  0.35000E+0004 -0.30000E+0004  0.14046E-0006 -0.15948E-0006  0.38647E-0006
  0.32500E+0004 -0.29901E+0004  0.13082E-0006 -0.19463E-0006  0.40751E-0006
  0.32932E+0004 -0.29901E+0004  0.13048E-0006 -0.18984E-0006  0.40355E-0006
  0.33750E+0004 -0.29901E+0004  0.13005E-0006 -0.17889E-0006  0.39394E-0006
  0.34568E+0004 -0.29901E+0004  0.12981E-0006 -0.16576E-0006  0.38167E-0006
  0.35000E+0004 -0.29900E+0004  0.12967E-0006 -0.15808E-0006  0.37412E-0006
  0.32500E+0004 -0.29713E+0004  0.10197E-0006 -0.19159E-0006  0.37297E-0006
  0.32932E+0004 -0.29713E+0004  0.10252E-0006 -0.18681E-0006  0.37023E-0006
  0.33750E+0004 -0.29713E+0004  0.10429E-0006 -0.17596E-0006  0.36349E-0006
  0.34568E+0004 -0.29712E+0004  0.10683E-0006 -0.16299E-0006  0.35473E-0006
  0.35000E+0004 -0.29712E+0004  0.10834E-0006 -0.15542E-0006  0.34925E-0006
  0.32500E+0004 -0.29526E+0004  0.72366E-0007 -0.18856E-0006  0.33715E-0006
  0.32932E+0004 -0.29525E+0004  0.73722E-0007 -0.18375E-0006  0.33561E-0006
  0.33750E+0004 -0.29524E+0004  0.77589E-0007 -0.17297E-0006  0.33160E-0006
  0.34568E+0004 -0.29524E+0004  0.82812E-0007 -0.16018E-0006  0.32616E-0006
  0.35000E+0004 -0.29523E+0004  0.85932E-0007 -0.15275E-0006  0.32265E-0006
  0.32500E+0004 -0.29426E+0004  0.56299E-0007 -0.19236E-0006  0.31727E-0006
  0.32932E+0004 -0.29426E+0004  0.57917E-0007 -0.18464E-0006  0.31689E-0006
  0.33750E+0004 -0.29425E+0004  0.63167E-0007 -0.17138E-0006  0.31425E-0006
  0.34568E+0004 -0.29424E+0004  0.69701E-0007 -0.15882E-0006  0.31055E-0006
  0.35000E+0004 -0.29424E+0004  0.73650E-0007 -0.15203E-0006  0.30804E-0006
  0.35000E+0004 -0.30000E+0004  0.14046E-0006 -0.15948E-0006  0.38647E-0006
  0.35432E+0004 -0.30000E+0004  0.13933E-0006 -0.15128E-0006  0.37703E-0006
  0.36250E+0004 -0.30000E+0004  0.13675E-0006 -0.13480E-0006  0.35706E-0006
  0.37068E+0004 -0.30000E+0004  0.13348E-0006 -0.11743E-0006  0.33468E-0006
  0.37500E+0004 -0.30000E+0004  0.13143E-0006 -0.10808E-0006  0.32204E-0006
  0.35000E+0004 -0.29900E+0004  0.12967E-0006 -0.15808E-0006  0.37412E-0006
  0.35432E+0004 -0.29900E+0004  0.12950E-0006 -0.14996E-0006  0.36588E-0006
  0.36250E+0004 -0.29900E+0004  0.12884E-0006 -0.13362E-0006  0.34833E-0006
  0.37068E+0004 -0.29900E+0004  0.12761E-0006 -0.11640E-0006  0.32850E-0006
  0.37500E+0004 -0.29900E+0004  0.12665E-0006 -0.10715E-0006  0.31721E-0006
  0.35000E+0004 -0.29712E+0004  0.10834E-0006 -0.15542E-0006  0.34925E-0006
  0.35432E+0004 -0.29712E+0004  0.10993E-0006 -0.14743E-0006  0.34321E-0006
  0.36250E+0004 -0.29711E+0004  0.11286E-0006 -0.13138E-0006  0.33009E-0006
  0.37068E+0004 -0.29711E+0004  0.11541E-0006 -0.11449E-0006  0.31490E-0006
  0.37500E+0004 -0.29711E+0004  0.11649E-0006 -0.10540E-0006  0.30612E-0006
  0.35000E+0004 -0.29523E+0004  0.85932E-0007 -0.15275E-0006  0.32265E-0006
  0.35432E+0004 -0.29523E+0004  0.89221E-0007 -0.14488E-0006  0.31867E-0006
  0.36250E+0004 -0.29522E+0004  0.95624E-0007 -0.12912E-0006  0.30975E-0006
  0.37068E+0004 -0.29521E+0004  0.10185E-0006 -0.11256E-0006  0.29899E-0006
  0.37500E+0004 -0.29521E+0004  0.10493E-0006 -0.10365E-0006  0.29259E-0006
  0.35000E+0004 -0.29424E+0004  0.73650E-0007 -0.15203E-0006  0.30804E-0006
  0.35432E+0004 -0.29423E+0004  0.77875E-0007 -0.14349E-0006  0.30498E-0006
  0.36250E+0004 -0.29422E+0004  0.86044E-0007 -0.12795E-0006  0.29824E-0006
  0.37068E+0004 -0.29422E+0004  0.94228E-0007 -0.11143E-0006  0.28966E-0006
  0.37500E+0004 -0.29421E+0004  0.98235E-0007 -0.10242E-0006  0.28471E-0006
  0.37500E+0004 -0.30000E+0004  0.13143E-0006 -0.10808E-0006  0.32204E-0006
  0.37932E+0004 -0.30000E+0004  0.12917E-0006 -0.98655E-0007  0.30893E-0006
  0.38750E+0004 -0.30000E+0004  0.12430E-0006 -0.80897E-0007  0.28307E-0006
  0.39568E+0004 -0.30000E+0004  0.11879E-0006 -0.63596E-0007  0.25655E-0006
  0.40000E+0004 -0.30000E+0004  0.11569E-0006 -0.54781E-0007  0.24253E-0006
  0.37500E+0004 -0.29900E+0004  0.12665E-0006 -0.10715E-0006  0.31721E-0006
  0.37932E+0004 -0.29900E+0004  0.12549E-0006 -0.97816E-0007  0.30546E-0006
  0.38750E+0004 -0.29900E+0004  0.12265E-0006 -0.80238E-0007  0.28214E-0006
  0.39568E+0004 -0.29900E+0004  0.11911E-0006 -0.63099E-0007  0.25803E-0006
  0.40000E+0004 -0.29900E+0004  0.11699E-0006 -0.54355E-0007  0.24522E-0006
  0.37500E+0004 -0.29711E+0004  0.11649E-0006 -0.10540E-0006  0.30612E-0006
  0.37932E+0004 -0.29710E+0004  0.11737E-0006 -0.96252E-0007  0.29686E-0006
  0.38750E+0004 -0.29710E+0004  0.11837E-0006 -0.79009E-0007  0.27821E-0006
  0.39568E+0004 -0.29709E+0004  0.11851E-0006 -0.62184E-0007  0.25858E-0006
  0.40000E+0004 -0.29709E+0004  0.11825E-0006 -0.53595E-0007  0.24800E-0006
  0.37500E+0004 -0.29521E+0004  0.10493E-0006 -0.10365E-0006  0.29259E-0006
  0.37932E+0004 -0.29521E+0004  0.10780E-0006 -0.94695E-0007  0.28572E-0006
  0.38750E+0004 -0.29520E+0004  0.11257E-0006 -0.77798E-0007  0.27155E-0006
  0.39568E+0004 -0.29519E+0004  0.11636E-0006 -0.61298E-0007  0.25624E-0006
  0.40000E+0004 -0.29519E+0004  0.11794E-0006 -0.52872E-0007  0.24784E-0006
  0.37500E+0004 -0.29421E+0004  0.98235E-0007 -0.10242E-0006  0.28471E-0006
  0.37932E+0004 -0.29421E+0004  0.10220E-0006 -0.93808E-0007  0.27886E-0006
  0.38750E+0004 -0.29420E+0004  0.10890E-0006 -0.77151E-0007  0.26698E-0006
  0.39568E+0004 -0.29419E+0004  0.11457E-0006 -0.60879E-0007  0.25390E-0006
  0.40000E+0004 -0.29418E+0004  0.11718E-0006 -0.52507E-0007  0.24653E-0006
  0.40000E+0004 -0.30000E+0004  0.11569E-0006 -0.54781E-0007  0.24253E-0006
  0.40432E+0004 -0.30000E+0004  0.11252E-0006 -0.46232E-0007  0.22867E-0006
  0.41250E+0004 -0.30000E+0004  0.10640E-0006 -0.30952E-0007  0.20316E-0006
  0.42068E+0004 -0.30000E+0004  0.10043E-0006 -0.17081E-0007  0.17933E-0006
  0.42500E+0004 -0.30000E+0004  0.97410E-0007 -0.10411E-0007  0.16763E-0006
  0.40000E+0004 -0.29900E+0004  0.11699E-0006 -0.54355E-0007  0.24522E-0006
  0.40432E+0004 -0.29899E+0004  0.11476E-0006 -0.45886E-0007  0.23251E-0006
  0.41250E+0004 -0.29899E+0004  0.11029E-0006 -0.30717E-0007  0.20900E-0006
  0.42068E+0004 -0.29899E+0004  0.10576E-0006 -0.16925E-0007  0.18688E-0006
  0.42500E+0004 -0.29899E+0004  0.10341E-0006 -0.10268E-0007  0.17596E-0006
  0.40000E+0004 -0.29709E+0004  0.11825E-0006 -0.53595E-0007  0.24800E-0006
  0.40432E+0004 -0.29709E+0004  0.11781E-0006 -0.45264E-0007  0.23744E-0006
  0.41250E+0004 -0.29708E+0004  0.11648E-0006 -0.30317E-0007  0.21765E-0006
  0.42068E+0004 -0.29708E+0004  0.11469E-0006 -0.16678E-0007  0.19874E-0006
  0.42500E+0004 -0.29707E+0004  0.11360E-0006 -0.10077E-0007  0.18927E-0006
  0.40000E+0004 -0.29519E+0004  0.11794E-0006 -0.52872E-0007  0.24784E-0006
  0.40432E+0004 -0.29518E+0004  0.11927E-0006 -0.44680E-0007  0.23936E-0006
  0.41250E+0004 -0.29517E+0004  0.12106E-0006 -0.29965E-0007  0.22321E-0006
  0.42068E+0004 -0.29516E+0004  0.12202E-0006 -0.16490E-0007  0.20745E-0006
  0.42500E+0004 -0.29516E+0004  0.12221E-0006 -0.99453E-0008  0.19943E-0006
  0.40000E+0004 -0.29418E+0004  0.11718E-0006 -0.52507E-0007  0.24653E-0006
  0.40432E+0004 -0.29418E+0004  0.11938E-0006 -0.44423E-0007  0.23921E-0006
  0.41250E+0004 -0.29416E+0004  0.12282E-0006 -0.29817E-0007  0.22493E-0006
  0.42068E+0004 -0.29415E+0004  0.12524E-0006 -0.16423E-0007  0.21082E-0006
  0.42500E+0004 -0.29415E+0004  0.12618E-0006 -0.97030E-0008  0.20356E-0006
  0.42500E+0004 -0.30000E+0004  0.97410E-0007 -0.10411E-0007  0.16763E-0006
  0.42932E+0004 -0.30000E+0004  0.94549E-0007 -0.42142E-0008  0.15667E-0006
  0.43750E+0004 -0.30000E+0004  0.89588E-0007  0.61419E-0008  0.13806E-0006
  0.44568E+0004 -0.30000E+0004  0.85383E-0007  0.14596E-0007  0.12259E-0006
  0.45000E+0004 -0.30000E+0004  0.83501E-0007  0.18277E-0007  0.11574E-0006
  0.42500E+0004 -0.29899E+0004  0.10341E-0006 -0.10268E-0007  0.17596E-0006
  0.42932E+0004 -0.29899E+0004  0.10114E-0006 -0.40938E-0008  0.16569E-0006
  0.43750E+0004 -0.29899E+0004  0.97108E-0007  0.62730E-0008  0.14811E-0006
  0.44568E+0004 -0.29899E+0004  0.93560E-0007  0.14782E-0007  0.13333E-0006
  0.45000E+0004 -0.29898E+0004  0.91895E-0007  0.18491E-0007  0.12669E-0006
  0.42500E+0004 -0.29707E+0004  0.11360E-0006 -0.10077E-0007  0.18927E-0006
  0.42932E+0004 -0.29707E+0004  0.11248E-0006 -0.39267E-0008  0.18029E-0006
  0.43750E+0004 -0.29707E+0004  0.11022E-0006  0.64503E-0008  0.16467E-0006
  0.44568E+0004 -0.29706E+0004  0.10794E-0006  0.15051E-0007  0.15119E-0006
  0.45000E+0004 -0.29706E+0004  0.10674E-0006  0.18847E-0007  0.14497E-0006
  0.42500E+0004 -0.29516E+0004  0.12221E-0006 -0.99453E-0008  0.19943E-0006
  0.42932E+0004 -0.29515E+0004  0.12225E-0006 -0.38305E-0008  0.19172E-0006
  0.43750E+0004 -0.29515E+0004  0.12181E-0006  0.65439E-0008  0.17805E-0006
  0.44568E+0004 -0.29514E+0004  0.12082E-0006  0.15225E-0007  0.16587E-0006
  0.45000E+0004 -0.29514E+0004  0.12011E-0006  0.19098E-0007  0.16008E-0006
  0.42500E+0004 -0.29415E+0004  0.12618E-0006 -0.97030E-0008  0.20356E-0006
  0.42932E+0004 -0.29414E+0004  0.12675E-0006 -0.37977E-0008  0.19654E-0006
  0.43750E+0004 -0.29413E+0004  0.12728E-0006  0.65564E-0008  0.18386E-0006
  0.44568E+0004 -0.29413E+0004  0.12701E-0006  0.15302E-0007  0.17235E-0006
  0.45000E+0004 -0.29412E+0004  0.12646E-0006  0.19035E-0007  0.16688E-0006
  0.45000E+0004 -0.30000E+0004  0.83501E-0007  0.18277E-0007  0.11574E-0006
  0.45432E+0004 -0.30000E+0004  0.81857E-0007  0.21389E-0007  0.10984E-0006
  0.46250E+0004 -0.30000E+0004  0.79435E-0007  0.25790E-0007  0.10120E-0006
  0.47068E+0004 -0.30000E+0004  0.77960E-0007  0.28238E-0007  0.95874E-0007
  0.47500E+0004 -0.30000E+0004  0.77573E-0007  0.28769E-0007  0.94347E-0007
  0.45000E+0004 -0.29898E+0004  0.91895E-0007  0.18491E-0007  0.12669E-0006
  0.45432E+0004 -0.29898E+0004  0.90424E-0007  0.21674E-0007  0.12093E-0006
  0.46250E+0004 -0.29898E+0004  0.88092E-0007  0.26210E-0007  0.11227E-0006
  0.47068E+0004 -0.29898E+0004  0.86459E-0007  0.28827E-0007  0.10664E-0006
  0.47500E+0004 -0.29898E+0004  0.85890E-0007  0.29457E-0007  0.10483E-0006
  0.45000E+0004 -0.29706E+0004  0.10674E-0006  0.18847E-0007  0.14497E-0006
  0.45432E+0004 -0.29706E+0004  0.10558E-0006  0.22126E-0007  0.13945E-0006
  0.46250E+0004 -0.29705E+0004  0.10345E-0006  0.26912E-0007  0.13078E-0006
  0.47068E+0004 -0.29705E+0004  0.10155E-0006  0.29838E-0007  0.12459E-0006
  0.47500E+0004 -0.29704E+0004  0.10066E-0006  0.30653E-0007  0.12229E-0006
  0.45000E+0004 -0.29514E+0004  0.12011E-0006  0.19098E-0007  0.16008E-0006
  0.45432E+0004 -0.29513E+0004  0.11927E-0006  0.22471E-0007  0.15482E-0006
  0.46250E+0004 -0.29512E+0004  0.11740E-0006  0.27495E-0007  0.14618E-0006
  0.47068E+0004 -0.29511E+0004  0.11527E-0006  0.30723E-0007  0.13946E-0006
  0.47500E+0004 -0.29511E+0004  0.11410E-0006  0.31720E-0007  0.13669E-0006
  0.45000E+0004 -0.29412E+0004  0.12646E-0006  0.19035E-0007  0.16688E-0006
  0.45432E+0004 -0.29412E+0004  0.12591E-0006  0.22637E-0007  0.16168E-0006
  0.46250E+0004 -0.29410E+0004  0.12418E-0006  0.27770E-0007  0.15309E-0006
  0.47068E+0004 -0.29409E+0004  0.12196E-0006  0.31145E-0007  0.14610E-0006
  0.47500E+0004 -0.29409E+0004  0.12063E-0006  0.32179E-0007  0.14314E-0006
  0.47500E+0004 -0.30000E+0004  0.77573E-0007  0.28769E-0007  0.94347E-0007
  0.47932E+0004 -0.30000E+0004  0.77477E-0007  0.28795E-0007  0.93713E-0007
  0.48750E+0004 -0.30000E+0004  0.78114E-0007  0.27532E-0007  0.94789E-0007
  0.49568E+0004 -0.30000E+0004  0.79924E-0007  0.24709E-0007  0.98743E-0007
  0.50000E+0004 -0.30000E+0004  0.81378E-0007  0.22667E-0007  0.10189E-0006
  0.47500E+0004 -0.29898E+0004  0.85890E-0007  0.29457E-0007  0.10483E-0006
  0.47932E+0004 -0.29898E+0004  0.85572E-0007  0.29587E-0007  0.10388E-0006
  0.48750E+0004 -0.29898E+0004  0.85648E-0007  0.28533E-0007  0.10420E-0006
  0.49568E+0004 -0.29897E+0004  0.86782E-0007  0.25926E-0007  0.10729E-0006
  0.50000E+0004 -0.29897E+0004  0.87851E-0007  0.23998E-0007  0.10997E-0006
  0.47500E+0004 -0.29704E+0004  0.10066E-0006  0.30653E-0007  0.12229E-0006
  0.47932E+0004 -0.29704E+0004  0.99928E-0007  0.30978E-0007  0.12073E-0006
  0.48750E+0004 -0.29703E+0004  0.98976E-0007  0.30321E-0007  0.11966E-0006
  0.49568E+0004 -0.29702E+0004  0.98861E-0007  0.28123E-0007  0.12115E-0006
  0.50000E+0004 -0.29702E+0004  0.99223E-0007  0.26414E-0007  0.12294E-0006
  0.47500E+0004 -0.29511E+0004  0.11410E-0006  0.31720E-0007  0.13669E-0006
  0.47932E+0004 -0.29510E+0004  0.11298E-0006  0.32235E-0007  0.13455E-0006
  0.48750E+0004 -0.29509E+0004  0.11105E-0006  0.31967E-0007  0.13213E-0006
  0.49568E+0004 -0.29508E+0004  0.10973E-0006  0.30178E-0007  0.13206E-0006
  0.50000E+0004 -0.29507E+0004  0.10941E-0006  0.28685E-0007  0.13301E-0006
  0.47500E+0004 -0.29409E+0004  0.12063E-0006  0.32179E-0007  0.14314E-0006
  0.47932E+0004 -0.29408E+0004  0.11934E-0006  0.32866E-0007  0.14066E-0006
  0.48750E+0004 -0.29406E+0004  0.11692E-0006  0.32791E-0007  0.13756E-0006
  0.49568E+0004 -0.29405E+0004  0.11498E-0006  0.31202E-0007  0.13669E-0006
  0.50000E+0004 -0.29404E+0004  0.11428E-0006  0.29743E-0007  0.13722E-0006
  0.50000E+0004 -0.30000E+0004  0.81378E-0007  0.22667E-0007  0.10189E-0006
  0.50432E+0004 -0.30000E+0004  0.83212E-0007  0.20301E-0007  0.10576E-0006
  0.51250E+0004 -0.30000E+0004  0.87745E-0007  0.15076E-0007  0.11481E-0006
  0.52068E+0004 -0.30000E+0004  0.93739E-0007  0.91827E-0008  0.12587E-0006
  0.52500E+0004 -0.30000E+0004  0.97494E-0007  0.59381E-0008  0.13234E-0006
  0.50000E+0004 -0.29897E+0004  0.87851E-0007  0.23998E-0007  0.10997E-0006
  0.50432E+0004 -0.29897E+0004  0.89304E-0007  0.21744E-0007  0.11337E-0006
  0.51250E+0004 -0.29897E+0004  0.93137E-0007  0.16718E-0007  0.12162E-0006
  0.52068E+0004 -0.29896E+0004  0.98530E-0007  0.11001E-0007  0.13202E-0006
  0.52500E+0004 -0.29896E+0004  0.10202E-0006  0.78357E-0008  0.13824E-0006
  0.50000E+0004 -0.29702E+0004  0.99223E-0007  0.26414E-0007  0.12294E-0006
  0.50432E+0004 -0.29702E+0004  0.99961E-0007  0.24370E-0007  0.12549E-0006
  0.51250E+0004 -0.29701E+0004  0.10248E-0006  0.19727E-0007  0.13222E-0006
  0.52068E+0004 -0.29700E+0004  0.10674E-0006  0.14348E-0007  0.14140E-0006
  0.52500E+0004 -0.29699E+0004  0.10974E-0006  0.11335E-0007  0.14714E-0006
  0.50000E+0004 -0.29507E+0004  0.10941E-0006  0.28685E-0007  0.13301E-0006
  0.50432E+0004 -0.29506E+0004  0.10945E-0006  0.26854E-0007  0.13471E-0006
  0.51250E+0004 -0.29505E+0004  0.11070E-0006  0.22597E-0007  0.13996E-0006
  0.52068E+0004 -0.29503E+0004  0.11382E-0006  0.17562E-0007  0.14794E-0006
  0.52500E+0004 -0.29502E+0004  0.11633E-0006  0.14708E-0007  0.15321E-0006
  0.50000E+0004 -0.29404E+0004  0.11428E-0006  0.29743E-0007  0.13722E-0006
  0.50432E+0004 -0.29403E+0004  0.11400E-0006  0.28109E-0007  0.13846E-0006
  0.51250E+0004 -0.29401E+0004  0.11457E-0006  0.24043E-0007  0.14294E-0006
  0.52068E+0004 -0.29400E+0004  0.11711E-0006  0.19199E-0007  0.15029E-0006
  0.52500E+0004 -0.29399E+0004  0.11936E-0006  0.16434E-0007  0.15531E-0006
  0.52500E+0004 -0.30000E+0004  0.97494E-0007  0.59381E-0008  0.13234E-0006
  0.52932E+0004 -0.30000E+0004  0.10166E-0006  0.26739E-0008  0.13920E-0006
  0.53750E+0004 -0.30000E+0004  0.11065E-0006 -0.33349E-0008  0.15289E-0006
  0.54568E+0004 -0.30000E+0004  0.12096E-0006 -0.87605E-0008  0.16705E-0006
  0.55000E+0004 -0.30000E+0004  0.12686E-0006 -0.11250E-0007  0.17450E-0006
  0.52500E+0004 -0.29896E+0004  0.10202E-0006  0.78357E-0008  0.13824E-0006
  0.52932E+0004 -0.29896E+0004  0.10599E-0006  0.46401E-0008  0.14492E-0006
  0.53750E+0004 -0.29896E+0004  0.11474E-0006 -0.12753E-0008  0.15849E-0006
  0.54568E+0004 -0.29896E+0004  0.12505E-0006 -0.66596E-0008  0.17288E-0006
  0.55000E+0004 -0.29895E+0004  0.13105E-0006 -0.91452E-0008  0.18057E-0006
  0.52500E+0004 -0.29699E+0004  0.10974E-0006  0.11335E-0007  0.14714E-0006
  0.52932E+0004 -0.29699E+0004  0.11331E-0006  0.82723E-0008  0.15349E-0006
  0.53750E+0004 -0.29698E+0004  0.12160E-0006  0.25420E-0008  0.16685E-0006
  0.54568E+0004 -0.29698E+0004  0.13186E-0006 -0.27546E-0008  0.18164E-0006
  0.55000E+0004 -0.29697E+0004  0.13800E-0006 -0.52377E-0008  0.18978E-0006
  0.52500E+0004 -0.29502E+0004  0.11633E-0006  0.14708E-0007  0.15321E-0006
  0.52932E+0004 -0.29502E+0004  0.11949E-0006  0.11781E-0007  0.15922E-0006
  0.53750E+0004 -0.29501E+0004  0.12728E-0006  0.62457E-0008  0.17236E-0006
  0.54568E+0004 -0.29500E+0004  0.13745E-0006  0.10494E-0008  0.18750E-0006
  0.55000E+0004 -0.29499E+0004  0.14370E-0006 -0.14250E-0008  0.19608E-0006
  0.52500E+0004 -0.29399E+0004  0.11936E-0006  0.16434E-0007  0.15531E-0006
  0.52932E+0004 -0.29398E+0004  0.12230E-0006  0.13585E-0007  0.16115E-0006
  0.53750E+0004 -0.29397E+0004  0.12981E-0006  0.81546E-0008  0.17416E-0006
  0.54568E+0004 -0.29395E+0004  0.13990E-0006  0.30146E-0008  0.18948E-0006
  0.55000E+0004 -0.29394E+0004  0.14619E-0006  0.54658E-0009  0.19826E-0006
  0.55000E+0004 -0.30000E+0004  0.12686E-0006 -0.11250E-0007  0.17450E-0006
  0.55432E+0004 -0.30000E+0004  0.13306E-0006 -0.13409E-0007  0.18186E-0006
  0.56250E+0004 -0.30000E+0004  0.14545E-0006 -0.16426E-0007  0.19520E-0006
  0.57068E+0004 -0.30000E+0004  0.15846E-0006 -0.17815E-0007  0.20738E-0006
  0.57500E+0004 -0.30000E+0004  0.16548E-0006 -0.17815E-0007  0.21320E-0006
  0.55000E+0004 -0.29895E+0004  0.13105E-0006 -0.91452E-0008  0.18057E-0006
  0.55432E+0004 -0.29895E+0004  0.13739E-0006 -0.11327E-0007  0.18826E-0006
  0.56250E+0004 -0.29895E+0004  0.15021E-0006 -0.14424E-0007  0.20243E-0006
  0.57068E+0004 -0.29895E+0004  0.16379E-0006 -0.15950E-0007  0.21567E-0006
  0.57500E+0004 -0.29895E+0004  0.17113E-0006 -0.16047E-0007  0.22208E-0006
  0.55000E+0004 -0.29697E+0004  0.13800E-0006 -0.52377E-0008  0.18978E-0006
  0.55432E+0004 -0.29697E+0004  0.14461E-0006 -0.74473E-0008  0.19809E-0006
  0.56250E+0004 -0.29696E+0004  0.15818E-0006 -0.10684E-0007  0.21381E-0006
  0.57068E+0004 -0.29696E+0004  0.17277E-0006 -0.12462E-0007  0.22899E-0006
  0.57500E+0004 -0.29696E+0004  0.18070E-0006 -0.12735E-0007  0.23654E-0006
  0.55000E+0004 -0.29499E+0004  0.14370E-0006 -0.14250E-0008  0.19608E-0006
  0.55432E+0004 -0.29499E+0004  0.15052E-0006 -0.36546E-0008  0.20497E-0006
  0.56250E+0004 -0.29498E+0004  0.16474E-0006 -0.70190E-0008  0.22217E-0006
  0.57068E+0004 -0.29497E+0004  0.18024E-0006 -0.90371E-0008  0.23924E-0006
  0.57500E+0004 -0.29496E+0004  0.18870E-0006 -0.94796E-0008  0.24789E-0006
  0.55000E+0004 -0.29394E+0004  0.14619E-0006  0.54658E-0009  0.19826E-0006
  0.55432E+0004 -0.29394E+0004  0.15310E-0006 -0.16949E-0008  0.20744E-0006
  0.56250E+0004 -0.29393E+0004  0.16763E-0006 -0.51200E-0008  0.22541E-0006
  0.57068E+0004 -0.29392E+0004  0.18356E-0006 -0.72671E-0008  0.24344E-0006
  0.57500E+0004 -0.29391E+0004  0.19229E-0006 -0.77980E-0008  0.25264E-0006
  0.57500E+0004 -0.30000E+0004  0.16548E-0006 -0.17815E-0007  0.21320E-0006
  0.57932E+0004 -0.30000E+0004  0.17255E-0006 -0.17304E-0007  0.21856E-0006
  0.58750E+0004 -0.30000E+0004  0.18595E-0006 -0.14860E-0007  0.22731E-0006
  0.59568E+0004 -0.30000E+0004  0.19919E-0006 -0.10538E-0007  0.23420E-0006
  0.60000E+0004 -0.30000E+0004  0.20604E-0006 -0.75308E-0008  0.23709E-0006
  0.57500E+0004 -0.29895E+0004  0.17113E-0006 -0.16047E-0007  0.22208E-0006
  0.57932E+0004 -0.29895E+0004  0.17854E-0006 -0.15642E-0007  0.22807E-0006
  0.58750E+0004 -0.29895E+0004  0.19256E-0006 -0.13438E-0007  0.23799E-0006
  0.59568E+0004 -0.29894E+0004  0.20629E-0006 -0.93933E-0008  0.24593E-0006
  0.60000E+0004 -0.29894E+0004  0.21332E-0006 -0.65435E-0008  0.24929E-0006
  0.57500E+0004 -0.29696E+0004  0.18070E-0006 -0.12735E-0007  0.23654E-0006
  0.57932E+0004 -0.29695E+0004  0.18871E-0006 -0.12532E-0007  0.24369E-0006
  0.58750E+0004 -0.29695E+0004  0.20381E-0006 -0.10779E-0007  0.25580E-0006
  0.59568E+0004 -0.29694E+0004  0.21842E-0006 -0.72584E-0008  0.26573E-0006
  0.60000E+0004 -0.29694E+0004  0.22578E-0006 -0.47057E-0008  0.26997E-0006
  0.57500E+0004 -0.29496E+0004  0.18870E-0006 -0.94796E-0008  0.24789E-0006
  0.57932E+0004 -0.29496E+0004  0.19726E-0006 -0.94746E-0008  0.25618E-0006
  0.58750E+0004 -0.29495E+0004  0.21336E-0006 -0.81651E-0008  0.27042E-0006
  0.59568E+0004 -0.29493E+0004  0.22876E-0006 -0.51635E-0008  0.28230E-0006
  0.60000E+0004 -0.29493E+0004  0.23641E-0006 -0.29095E-0008  0.28743E-0006
  0.57500E+0004 -0.29391E+0004  0.19229E-0006 -0.77980E-0008  0.25264E-0006
  0.57932E+0004 -0.29390E+0004  0.20112E-0006 -0.78821E-0008  0.26151E-0006
  0.58750E+0004 -0.29389E+0004  0.21769E-0006 -0.68042E-0008  0.27686E-0006
  0.59568E+0004 -0.29388E+0004  0.23348E-0006 -0.40713E-0008  0.28975E-0006
  0.60000E+0004 -0.29387E+0004  0.24126E-0006 -0.19757E-0008  0.29532E-0006
  0.60000E+0004 -0.30000E+0004  0.20604E-0006 -0.75308E-0008  0.23709E-0006
  0.60432E+0004 -0.30000E+0004  0.21277E-0006 -0.40632E-0008  0.23950E-0006
  0.61250E+0004 -0.30000E+0004  0.22518E-0006  0.36785E-0008  0.24288E-0006
  0.62068E+0004 -0.30000E+0004  0.23708E-0006  0.12713E-0007  0.24493E-0006
  0.62500E+0004 -0.30000E+0004  0.24315E-0006  0.17904E-0007  0.24559E-0006
  0.60000E+0004 -0.29894E+0004  0.21332E-0006 -0.65435E-0008  0.24929E-0006
  0.60432E+0004 -0.29894E+0004  0.22018E-0006 -0.32388E-0008  0.25210E-0006
  0.61250E+0004 -0.29894E+0004  0.23261E-0006  0.41863E-0008  0.25597E-0006
  0.62068E+0004 -0.29893E+0004  0.24421E-0006  0.12902E-0007  0.25813E-0006
  0.62500E+0004 -0.29893E+0004  0.24999E-0006  0.17927E-0007  0.25867E-0006
  0.60000E+0004 -0.29694E+0004  0.22578E-0006 -0.47057E-0008  0.26997E-0006
  0.60432E+0004 -0.29693E+0004  0.23285E-0006 -0.17109E-0008  0.27354E-0006
  0.61250E+0004 -0.29692E+0004  0.24527E-0006  0.51094E-0008  0.27837E-0006
  0.62068E+0004 -0.29691E+0004  0.25631E-0006  0.13213E-0007  0.28078E-0006
  0.62500E+0004 -0.29691E+0004  0.26154E-0006  0.17920E-0007  0.28114E-0006
  0.60000E+0004 -0.29493E+0004  0.23641E-0006 -0.29095E-0008  0.28743E-0006
  0.60432E+0004 -0.29492E+0004  0.24365E-0006 -0.22377E-0009  0.29175E-0006
  0.61250E+0004 -0.29491E+0004  0.25604E-0006  0.59864E-0008  0.29756E-0006
  0.62068E+0004 -0.29489E+0004  0.26649E-0006  0.13469E-0007  0.30028E-0006
  0.62500E+0004 -0.29488E+0004  0.27118E-0006  0.17851E-0007  0.30050E-0006
  0.60000E+0004 -0.29387E+0004  0.24126E-0006 -0.19757E-0008  0.29532E-0006
  0.60432E+0004 -0.29386E+0004  0.24858E-0006  0.54494E-0009  0.30006E-0006
  0.61250E+0004 -0.29384E+0004  0.26094E-0006  0.64318E-0008  0.30639E-0006
  0.62068E+0004 -0.29382E+0004  0.27108E-0006  0.13585E-0007  0.30929E-0006
  0.62500E+0004 -0.29381E+0004  0.27549E-0006  0.17797E-0007  0.30946E-0006
  0.62500E+0004 -0.30000E+0004  0.24315E-0006  0.17904E-0007  0.24559E-0006
  0.62932E+0004 -0.30000E+0004  0.24907E-0006  0.23319E-0007  0.24601E-0006
  0.63750E+0004 -0.30000E+0004  0.25987E-0006  0.34050E-0007  0.24631E-0006
  0.64568E+0004 -0.30000E+0004  0.27005E-0006  0.45095E-0007  0.24613E-0006
  0.65000E+0004 -0.30000E+0004  0.27512E-0006  0.50935E-0007  0.24587E-0006
  0.62500E+0004 -0.29893E+0004  0.24999E-0006  0.17927E-0007  0.25867E-0006
  0.62932E+0004 -0.29893E+0004  0.25554E-0006  0.23183E-0007  0.25888E-0006
  0.63750E+0004 -0.29892E+0004  0.26539E-0006  0.33622E-0007  0.25846E-0006
  0.64568E+0004 -0.29892E+0004  0.27436E-0006  0.44401E-0007  0.25719E-0006
  0.65000E+0004 -0.29892E+0004  0.27871E-0006  0.50111E-0007  0.25623E-0006
  0.62500E+0004 -0.29691E+0004  0.26154E-0006  0.17920E-0007  0.28114E-0006
  0.62932E+0004 -0.29690E+0004  0.26638E-0006  0.22864E-0007  0.28097E-0006
  0.63750E+0004 -0.29689E+0004  0.27445E-0006  0.32736E-0007  0.27925E-0006
  0.64568E+0004 -0.29687E+0004  0.28114E-0006  0.42993E-0007  0.27602E-0006
  0.65000E+0004 -0.29687E+0004  0.28413E-0006  0.48447E-0007  0.27380E-0006
  0.62500E+0004 -0.29488E+0004  0.27118E-0006  0.17851E-0007  0.30050E-0006
  0.62932E+0004 -0.29487E+0004  0.27532E-0006  0.22474E-0007  0.30000E-0006
  0.63750E+0004 -0.29485E+0004  0.28165E-0006  0.31762E-0007  0.29710E-0006
  0.64568E+0004 -0.29482E+0004  0.28613E-0006  0.41474E-0007  0.29205E-0006
  0.65000E+0004 -0.29481E+0004  0.28780E-0006  0.46660E-0007  0.28864E-0006
  0.62500E+0004 -0.29381E+0004  0.27549E-0006  0.17797E-0007  0.30946E-0006
  0.62932E+0004 -0.29380E+0004  0.27926E-0006  0.22242E-0007  0.30881E-0006
  0.63750E+0004 -0.29377E+0004  0.28470E-0006  0.31214E-0007  0.30534E-0006
  0.64568E+0004 -0.29374E+0004  0.28804E-0006  0.40631E-0007  0.29938E-0006
  0.65000E+0004 -0.29373E+0004  0.28903E-0006  0.45675E-0007  0.29539E-0006
  0.65000E+0004 -0.30000E+0004  0.27512E-0006  0.50935E-0007  0.24587E-0006
  0.65432E+0004 -0.30000E+0004  0.27995E-0006  0.56715E-0007  0.24550E-0006
  0.66250E+0004 -0.30000E+0004  0.28827E-0006  0.67335E-0007  0.24444E-0006
  0.67068E+0004 -0.30000E+0004  0.29516E-0006  0.77212E-0007  0.24271E-0006
  0.67500E+0004 -0.30000E+0004  0.29805E-0006  0.82002E-0007  0.24142E-0006
  0.65000E+0004 -0.29892E+0004  0.27871E-0006  0.50111E-0007  0.25623E-0006
  0.65432E+0004 -0.29891E+0004  0.28277E-0006  0.55771E-0007  0.25512E-0006
  0.66250E+0004 -0.29891E+0004  0.28956E-0006  0.66185E-0007  0.25249E-0006
  0.67068E+0004 -0.29890E+0004  0.29490E-0006  0.75889E-0007  0.24911E-0006
  0.67500E+0004 -0.29890E+0004  0.29699E-0006  0.80603E-0007  0.24695E-0006
  0.65000E+0004 -0.29687E+0004  0.28413E-0006  0.48447E-0007  0.27380E-0006
  0.65432E+0004 -0.29686E+0004  0.28676E-0006  0.53868E-0007  0.27130E-0006
  0.66250E+0004 -0.29684E+0004  0.29069E-0006  0.63871E-0007  0.26582E-0006
  0.67068E+0004 -0.29682E+0004  0.29313E-0006  0.73225E-0007  0.25942E-0006
  0.67500E+0004 -0.29681E+0004  0.29372E-0006  0.77777E-0007  0.25566E-0006
  0.65000E+0004 -0.29481E+0004  0.28780E-0006  0.46660E-0007  0.28864E-0006
  0.65432E+0004 -0.29480E+0004  0.28903E-0006  0.51827E-0007  0.28485E-0006
  0.66250E+0004 -0.29477E+0004  0.29017E-0006  0.61393E-0007  0.27666E-0006
  0.67068E+0004 -0.29474E+0004  0.28978E-0006  0.70368E-0007  0.26741E-0006
  0.67500E+0004 -0.29472E+0004  0.28893E-0006  0.74744E-0007  0.26214E-0006
  0.65000E+0004 -0.29373E+0004  0.28903E-0006  0.45675E-0007  0.29539E-0006
  0.65432E+0004 -0.29371E+0004  0.28954E-0006  0.50700E-0007  0.29095E-0006
  0.66250E+0004 -0.29368E+0004  0.28925E-0006  0.60023E-0007  0.28141E-0006
  0.67068E+0004 -0.29364E+0004  0.28742E-0006  0.68790E-0007  0.27072E-0006
  0.67500E+0004 -0.29362E+0004  0.28583E-0006  0.73073E-0007  0.26470E-0006
  0.67500E+0004 -0.30000E+0004  0.29805E-0006  0.82002E-0007  0.24142E-0006
  0.67932E+0004 -0.30000E+0004  0.30033E-0006  0.86432E-0007  0.23982E-0006
  0.68750E+0004 -0.30000E+0004  0.30264E-0006  0.93649E-0007  0.23568E-0006
  0.69568E+0004 -0.30000E+0004  0.30186E-0006  0.99011E-0007  0.22985E-0006
  0.70000E+0004 -0.30000E+0004  0.30004E-0006  0.10098E-0006  0.22599E-0006
  0.67500E+0004 -0.29890E+0004  0.29699E-0006  0.80603E-0007  0.24695E-0006
  0.67932E+0004 -0.29890E+0004  0.29849E-0006  0.84959E-0007  0.24449E-0006
  0.68750E+0004 -0.29889E+0004  0.29944E-0006  0.92066E-0007  0.23881E-0006
  0.69568E+0004 -0.29888E+0004  0.29749E-0006  0.97344E-0007  0.23158E-0006
  0.70000E+0004 -0.29888E+0004  0.29512E-0006  0.99275E-0007  0.22705E-0006
  0.67500E+0004 -0.29681E+0004  0.29372E-0006  0.77777E-0007  0.25566E-0006
  0.67932E+0004 -0.29680E+0004  0.29379E-0006  0.81989E-0007  0.25163E-0006
  0.68750E+0004 -0.29678E+0004  0.29222E-0006  0.88864E-0007  0.24314E-0006
  0.69568E+0004 -0.29676E+0004  0.28810E-0006  0.93964E-0007  0.23338E-0006
  0.70000E+0004 -0.29675E+0004  0.28475E-0006  0.95823E-0007  0.22765E-0006
  0.67500E+0004 -0.29472E+0004  0.28893E-0006  0.74744E-0007  0.26214E-0006
  0.67932E+0004 -0.29471E+0004  0.28760E-0006  0.78798E-0007  0.25664E-0006
  0.68750E+0004 -0.29467E+0004  0.28361E-0006  0.85412E-0007  0.24550E-0006
  0.69568E+0004 -0.29464E+0004  0.27743E-0006  0.90311E-0007  0.23339E-0006
  0.70000E+0004 -0.29462E+0004  0.27315E-0006  0.92084E-0007  0.22656E-0006
  0.67500E+0004 -0.29362E+0004  0.28583E-0006  0.73073E-0007  0.26470E-0006
  0.67932E+0004 -0.29360E+0004  0.28379E-0006  0.77029E-0007  0.25846E-0006
  0.68750E+0004 -0.29356E+0004  0.27857E-0006  0.83497E-0007  0.24601E-0006
  0.69568E+0004 -0.29352E+0004  0.27134E-0006  0.88279E-0007  0.23273E-0006
  0.70000E+0004 -0.29350E+0004  0.26660E-0006  0.90000E-0007  0.22536E-0006
  0.70000E+0004 -0.30000E+0004  0.30004E-0006  0.10098E-0006  0.22599E-0006
  0.70432E+0004 -0.30000E+0004  0.29716E-0006  0.10227E-0006  0.22160E-0006
  0.71250E+0004 -0.30000E+0004  0.28868E-0006  0.10276E-0006  0.21174E-0006
  0.72068E+0004 -0.30000E+0004  0.27617E-0006  0.10045E-0006  0.20009E-0006
  0.72500E+0004 -0.30000E+0004  0.26799E-0006  0.98040E-0007  0.19334E-0006
  0.70000E+0004 -0.29888E+0004  0.29512E-0006  0.99275E-0007  0.22705E-0006
  0.70432E+0004 -0.29887E+0004  0.29176E-0006  0.10054E-0006  0.22204E-0006
  0.71250E+0004 -0.29887E+0004  0.28250E-0006  0.10100E-0006  0.21113E-0006
  0.72068E+0004 -0.29886E+0004  0.26937E-0006  0.98675E-0007  0.19855E-0006
  0.72500E+0004 -0.29885E+0004  0.26091E-0006  0.96271E-0007  0.19135E-0006
  0.70000E+0004 -0.29675E+0004  0.28475E-0006  0.95823E-0007  0.22765E-0006
  0.70432E+0004 -0.29674E+0004  0.28051E-0006  0.97031E-0007  0.22153E-0006
  0.71250E+0004 -0.29672E+0004  0.26986E-0006  0.97408E-0007  0.20876E-0006
  0.72068E+0004 -0.29669E+0004  0.25566E-0006  0.95050E-0007  0.19459E-0006
  0.72500E+0004 -0.29668E+0004  0.24673E-0006  0.92646E-0007  0.18662E-0006
  0.70000E+0004 -0.29462E+0004  0.27315E-0006  0.92084E-0007  0.22656E-0006
  0.70432E+0004 -0.29460E+0004  0.26808E-0006  0.93221E-0007  0.21943E-0006
  0.71250E+0004 -0.29456E+0004  0.25618E-0006  0.93502E-0007  0.20500E-0006
  0.72068E+0004 -0.29453E+0004  0.24106E-0006  0.91097E-0007  0.18943E-0006
  0.72500E+0004 -0.29451E+0004  0.23175E-0006  0.88687E-0007  0.18080E-0006
  0.70000E+0004 -0.29350E+0004  0.26660E-0006  0.90000E-0007  0.22536E-0006
  0.70432E+0004 -0.29347E+0004  0.26113E-0006  0.91098E-0007  0.21774E-0006
  0.71250E+0004 -0.29343E+0004  0.24861E-0006  0.91322E-0007  0.20251E-0006
  0.72068E+0004 -0.29339E+0004  0.23307E-0006  0.88887E-0007  0.18630E-0006
  0.72500E+0004 -0.29336E+0004  0.22360E-0006  0.86473E-0007  0.17737E-0006
  0.72500E+0004 -0.30000E+0004  0.26799E-0006  0.98040E-0007  0.19334E-0006
  0.72932E+0004 -0.30000E+0004  0.25878E-0006  0.94791E-0007  0.18629E-0006
  0.73750E+0004 -0.30000E+0004  0.23875E-0006  0.86315E-0007  0.17241E-0006
  0.74568E+0004 -0.30000E+0004  0.21593E-0006  0.74882E-0007  0.15850E-0006
  0.75000E+0004 -0.30000E+0004  0.20304E-0006  0.67729E-0007  0.15139E-0006
  0.72500E+0004 -0.29885E+0004  0.26091E-0006  0.96271E-0007  0.19135E-0006
  0.72932E+0004 -0.29885E+0004  0.25144E-0006  0.93026E-0007  0.18386E-0006
  0.73750E+0004 -0.29884E+0004  0.23095E-0006  0.84577E-0007  0.16916E-0006
  0.74568E+0004 -0.29883E+0004  0.20769E-0006  0.73186E-0007  0.15440E-0006
  0.75000E+0004 -0.29883E+0004  0.19455E-0006  0.66063E-0007  0.14683E-0006
  0.72500E+0004 -0.29668E+0004  0.24673E-0006  0.92646E-0007  0.18662E-0006
  0.72932E+0004 -0.29667E+0004  0.23684E-0006  0.89409E-0007  0.17839E-0006
  0.73750E+0004 -0.29665E+0004  0.21564E-0006  0.81007E-0007  0.16231E-0006
  0.74568E+0004 -0.29662E+0004  0.19168E-0006  0.69696E-0007  0.14612E-0006
  0.75000E+0004 -0.29661E+0004  0.17815E-0006  0.62626E-0007  0.13775E-0006
  0.72500E+0004 -0.29451E+0004  0.23175E-0006  0.88687E-0007  0.18080E-0006
  0.72932E+0004 -0.29449E+0004  0.22154E-0006  0.85456E-0007  0.17195E-0006
  0.73750E+0004 -0.29445E+0004  0.19980E-0006  0.77096E-0007  0.15472E-0006
  0.74568E+0004 -0.29441E+0004  0.17532E-0006  0.65865E-0007  0.13733E-0006
  0.75000E+0004 -0.29439E+0004  0.16150E-0006  0.58851E-0007  0.12827E-0006
  0.72500E+0004 -0.29336E+0004  0.22360E-0006  0.86473E-0007  0.17737E-0006
  0.72932E+0004 -0.29334E+0004  0.21324E-0006  0.83243E-0007  0.16823E-0006
  0.73750E+0004 -0.29329E+0004  0.19129E-0006  0.74904E-0007  0.15048E-0006
  0.74568E+0004 -0.29324E+0004  0.16661E-0006  0.63716E-0007  0.13254E-0006
  0.75000E+0004 -0.29322E+0004  0.15267E-0006  0.56732E-0007  0.12316E-0006
  0.75000E+0004 -0.30000E+0004  0.20304E-0006  0.67729E-0007  0.15139E-0006
  0.75432E+0004 -0.30000E+0004  0.18973E-0006  0.59865E-0007  0.14460E-0006
  0.76250E+0004 -0.30000E+0004  0.16384E-0006  0.43221E-0007  0.13285E-0006
  0.77068E+0004 -0.30000E+0004  0.13781E-0006  0.24758E-0007  0.12296E-0006
  0.77500E+0004 -0.30000E+0004  0.12431E-0006  0.14497E-0007  0.11857E-0006
  0.75000E+0004 -0.29883E+0004  0.19455E-0006  0.66063E-0007  0.14683E-0006
  0.75432E+0004 -0.29882E+0004  0.18099E-0006  0.58228E-0007  0.13955E-0006
  0.76250E+0004 -0.29882E+0004  0.15456E-0006  0.41646E-0007  0.12682E-0006
  0.77068E+0004 -0.29881E+0004  0.12796E-0006  0.23247E-0007  0.11591E-0006
  0.77500E+0004 -0.29880E+0004  0.11414E-0006  0.13018E-0007  0.11098E-0006
  0.75000E+0004 -0.29661E+0004  0.17815E-0006  0.62626E-0007  0.13775E-0006
  0.75432E+0004 -0.29660E+0004  0.16417E-0006  0.54850E-0007  0.12963E-0006
  0.76250E+0004 -0.29657E+0004  0.13686E-0006  0.38392E-0007  0.11519E-0006
  0.77068E+0004 -0.29655E+0004  0.10927E-0006  0.20122E-0007  0.10245E-0006
  0.77500E+0004 -0.29653E+0004  0.94890E-0007  0.99590E-0008  0.96519E-0007
  0.75000E+0004 -0.29439E+0004  0.16150E-0006  0.58851E-0007  0.12827E-0006
  0.75432E+0004 -0.29437E+0004  0.14719E-0006  0.51136E-0007  0.11941E-0006
  0.76250E+0004 -0.29433E+0004  0.11916E-0006  0.34810E-0007  0.10344E-0006
  0.77068E+0004 -0.29428E+0004  0.90700E-0007  0.16683E-0007  0.88998E-0007
  0.77500E+0004 -0.29426E+0004  0.75818E-0007  0.65933E-0008  0.82128E-0007
  0.75000E+0004 -0.29322E+0004  0.15267E-0006  0.56732E-0007  0.12316E-0006
  0.75432E+0004 -0.29319E+0004  0.13822E-0006  0.49051E-0007  0.11395E-0006
  0.76250E+0004 -0.29314E+0004  0.10987E-0006  0.32799E-0007  0.97247E-0007
  0.77068E+0004 -0.29309E+0004  0.81011E-0007  0.14752E-0007  0.81968E-0007
  0.77500E+0004 -0.29306E+0004  0.65885E-0007  0.47050E-0008  0.74623E-0007
  0.77500E+0004 -0.30000E+0004  0.12431E-0006  0.14497E-0007  0.11857E-0006
  0.77932E+0004 -0.30000E+0004  0.11111E-0006  0.40153E-0008  0.11476E-0006
  0.78750E+0004 -0.30000E+0004  0.87201E-0007 -0.16073E-0007  0.10899E-0006
  0.79568E+0004 -0.30000E+0004  0.65126E-0007 -0.35777E-0007  0.10479E-0006
  0.80000E+0004 -0.30000E+0004  0.54320E-0007 -0.45747E-0007  0.10299E-0006
  0.77500E+0004 -0.29880E+0004  0.11414E-0006  0.13018E-0007  0.11098E-0006
  0.77932E+0004 -0.29880E+0004  0.10062E-0006  0.25648E-0008  0.10663E-0006
  0.78750E+0004 -0.29879E+0004  0.76110E-0007 -0.17484E-0007  0.99883E-0007
  0.79568E+0004 -0.29878E+0004  0.53498E-0007 -0.37175E-0007  0.94832E-0007
  0.80000E+0004 -0.29877E+0004  0.42448E-0007 -0.47153E-0007  0.92668E-0007
  0.77500E+0004 -0.29653E+0004  0.94890E-0007  0.99590E-0008  0.96519E-0007
  0.77932E+0004 -0.29652E+0004  0.80785E-0007 -0.43393E-0009  0.91165E-0007
  0.78750E+0004 -0.29649E+0004  0.55181E-0007 -0.20394E-0007  0.82593E-0007
  0.79568E+0004 -0.29646E+0004  0.31548E-0007 -0.40041E-0007  0.75911E-0007
  0.80000E+0004 -0.29645E+0004  0.20022E-0007 -0.50023E-0007  0.73016E-0007
  0.77500E+0004 -0.29426E+0004  0.75818E-0007  0.65933E-0008  0.82128E-0007
  0.77932E+0004 -0.29424E+0004  0.61177E-0007 -0.37308E-0008  0.75813E-0007
  0.78750E+0004 -0.29419E+0004  0.34521E-0007 -0.23581E-0007  0.65441E-0007
  0.79568E+0004 -0.29415E+0004  0.98701E-0008 -0.43161E-0007  0.57100E-0007
  0.80000E+0004 -0.29412E+0004 -0.21493E-0008 -0.53132E-0007  0.53435E-0007
  0.77500E+0004 -0.29306E+0004  0.65885E-0007  0.47050E-0008  0.74623E-0007
  0.77932E+0004 -0.29303E+0004  0.50977E-0007 -0.55791E-0008  0.67818E-0007
  0.78750E+0004 -0.29298E+0004  0.23786E-0007 -0.25363E-0007  0.56511E-0007
  0.79568E+0004 -0.29292E+0004 -0.14001E-0008 -0.44897E-0007  0.47287E-0007
  0.80000E+0004 -0.29289E+0004 -0.13684E-0007 -0.54856E-0007  0.43203E-0007
  0.80000E+0004 -0.30000E+0004  0.54320E-0007 -0.45747E-0007  0.10299E-0006
  0.80432E+0004 -0.30000E+0004  0.44127E-0007 -0.55279E-0007  0.10136E-0006
  0.81250E+0004 -0.30000E+0004  0.26500E-0007 -0.71759E-0007  0.98279E-0007
  0.82068E+0004 -0.30000E+0004  0.11056E-0007 -0.85620E-0007  0.94563E-0007
  0.82500E+0004 -0.30000E+0004  0.37458E-0008 -0.91689E-0007  0.92087E-0007
  0.80000E+0004 -0.29877E+0004  0.42448E-0007 -0.47153E-0007  0.92668E-0007
  0.80432E+0004 -0.29877E+0004  0.32044E-0007 -0.56702E-0007  0.90729E-0007
  0.81250E+0004 -0.29876E+0004  0.14133E-0007 -0.73255E-0007  0.87277E-0007
  0.82068E+0004 -0.29875E+0004 -0.14173E-0008 -0.87242E-0007  0.83499E-0007
  0.82500E+0004 -0.29874E+0004 -0.87060E-0008 -0.93402E-0007  0.81127E-0007
  0.80000E+0004 -0.29645E+0004  0.20022E-0007 -0.50023E-0007  0.73016E-0007
  0.80432E+0004 -0.29643E+0004  0.91946E-0008 -0.59595E-0007  0.70451E-0007
  0.81250E+0004 -0.29640E+0004 -0.93146E-0008 -0.76260E-0007  0.66184E-0007
  0.82068E+0004 -0.29637E+0004 -0.25143E-0007 -0.90454E-0007  0.62151E-0007
  0.82500E+0004 -0.29636E+0004 -0.32435E-0007 -0.96765E-0007  0.59893E-0007
  0.80000E+0004 -0.29412E+0004 -0.21493E-0008 -0.53132E-0007  0.53435E-0007
  0.80432E+0004 -0.29410E+0004 -0.13425E-0007 -0.62710E-0007  0.50192E-0007
  0.81250E+0004 -0.29405E+0004 -0.32606E-0007 -0.79452E-0007  0.44978E-0007
  0.82068E+0004 -0.29400E+0004 -0.48807E-0007 -0.93812E-0007  0.40520E-0007
  0.82500E+0004 -0.29397E+0004 -0.56156E-0007 -0.10025E-0006  0.38276E-0007
  0.80000E+0004 -0.29289E+0004 -0.13684E-0007 -0.54856E-0007  0.43203E-0007
  0.80432E+0004 -0.29286E+0004 -0.25207E-0007 -0.64432E-0007  0.39585E-0007
  0.81250E+0004 -0.29280E+0004 -0.44767E-0007 -0.81200E-0007  0.33821E-0007
  0.82068E+0004 -0.29274E+0004 -0.61201E-0007 -0.95630E-0007  0.29076E-0007
  0.82500E+0004 -0.29271E+0004 -0.68601E-0007 -0.10213E-0006  0.26800E-0007
  0.82500E+0004 -0.30000E+0004  0.37458E-0008 -0.91689E-0007  0.92087E-0007
  0.82932E+0004 -0.30000E+0004 -0.30127E-0008 -0.96828E-0007  0.89154E-0007
  0.83750E+0004 -0.30000E+0004 -0.14415E-0007 -0.10383E-0006  0.82024E-0007
  0.84568E+0004 -0.30000E+0004 -0.24113E-0007 -0.10712E-0006  0.72608E-0007
  0.85000E+0004 -0.30000E+0004 -0.28600E-0007 -0.10736E-0006  0.66667E-0007
  0.82500E+0004 -0.29874E+0004 -0.87060E-0008 -0.93402E-0007  0.81127E-0007
  0.82932E+0004 -0.29874E+0004 -0.15382E-0007 -0.98644E-0007  0.78393E-0007
  0.83750E+0004 -0.29873E+0004 -0.26478E-0007 -0.10588E-0006  0.71901E-0007
  0.84568E+0004 -0.29872E+0004 -0.35685E-0007 -0.10947E-0006  0.63436E-0007
  0.85000E+0004 -0.29871E+0004 -0.39845E-0007 -0.10987E-0006  0.58110E-0007
  0.82500E+0004 -0.29636E+0004 -0.32435E-0007 -0.96765E-0007  0.59893E-0007
  0.82932E+0004 -0.29634E+0004 -0.38998E-0007 -0.10218E-0006  0.57457E-0007
  0.83750E+0004 -0.29632E+0004 -0.49596E-0007 -0.10984E-0006  0.52011E-0007
  0.84568E+0004 -0.29629E+0004 -0.57942E-0007 -0.11393E-0006  0.45191E-0007
  0.85000E+0004 -0.29628E+0004 -0.61513E-0007 -0.11463E-0006  0.40955E-0007
  0.82500E+0004 -0.29397E+0004 -0.56156E-0007 -0.10025E-0006  0.38276E-0007
  0.82932E+0004 -0.29395E+0004 -0.62663E-0007 -0.10582E-0006  0.36032E-0007
  0.83750E+0004 -0.29390E+0004 -0.72864E-0007 -0.11383E-0006  0.31429E-0007
  0.84568E+0004 -0.29386E+0004 -0.80439E-0007 -0.11837E-0006  0.26052E-0007
  0.85000E+0004 -0.29384E+0004 -0.83461E-0007 -0.11934E-0006  0.22805E-0007
  0.82500E+0004 -0.29271E+0004 -0.68601E-0007 -0.10213E-0006  0.26800E-0007
  0.82932E+0004 -0.29269E+0004 -0.75100E-0007 -0.10776E-0006  0.24619E-0007
  0.83750E+0004 -0.29263E+0004 -0.85130E-0007 -0.11595E-0006  0.20381E-0007
  0.84568E+0004 -0.29258E+0004 -0.92335E-0007 -0.12069E-0006  0.15686E-0007
  0.85000E+0004 -0.29255E+0004 -0.95083E-0007 -0.12179E-0006  0.12920E-0007
  0.85000E+0004 -0.30000E+0004 -0.28600E-0007 -0.10736E-0006  0.66667E-0007
  0.85432E+0004 -0.30000E+0004 -0.32675E-0007 -0.10659E-0006  0.60088E-0007
  0.86250E+0004 -0.30000E+0004 -0.39333E-0007 -0.10248E-0006  0.45963E-0007
  0.87068E+0004 -0.30000E+0004 -0.44645E-0007 -0.95258E-0007  0.30092E-0007
  0.87500E+0004 -0.30000E+0004 -0.46919E-0007 -0.90356E-0007  0.21222E-0007
  0.85000E+0004 -0.29871E+0004 -0.39845E-0007 -0.10987E-0006  0.58110E-0007
  0.85432E+0004 -0.29871E+0004 -0.43539E-0007 -0.10928E-0006  0.52228E-0007
  0.86250E+0004 -0.29870E+0004 -0.49379E-0007 -0.10553E-0006  0.39572E-0007
  0.87068E+0004 -0.29870E+0004 -0.53780E-0007 -0.98675E-0007  0.25320E-0007
  0.87500E+0004 -0.29869E+0004 -0.55549E-0007 -0.93962E-0007  0.17332E-0007
  0.85000E+0004 -0.29628E+0004 -0.61513E-0007 -0.11463E-0006  0.40955E-0007
  0.85432E+0004 -0.29627E+0004 -0.64508E-0007 -0.11435E-0006  0.36318E-0007
  0.86250E+0004 -0.29625E+0004 -0.68827E-0007 -0.11122E-0006  0.26334E-0007
  0.87068E+0004 -0.29623E+0004 -0.71506E-0007 -0.10501E-0006  0.15055E-0007
  0.87500E+0004 -0.29622E+0004 -0.72309E-0007 -0.10063E-0006  0.87123E-0008
  0.85000E+0004 -0.29384E+0004 -0.83461E-0007 -0.11934E-0006  0.22805E-0007
  0.85432E+0004 -0.29382E+0004 -0.85792E-0007 -0.11934E-0006  0.19317E-0007
  0.86250E+0004 -0.29379E+0004 -0.88634E-0007 -0.11677E-0006  0.11844E-0007
  0.87068E+0004 -0.29376E+0004 -0.89605E-0007 -0.11114E-0006  0.34126E-0008
  0.87500E+0004 -0.29375E+0004 -0.89438E-0007 -0.10706E-0006 -0.13352E-0008
  0.85000E+0004 -0.29255E+0004 -0.95083E-0007 -0.12179E-0006  0.12920E-0007
  0.85432E+0004 -0.29253E+0004 -0.97078E-0007 -0.12192E-0006  0.10000E-0007
  0.86250E+0004 -0.29250E+0004 -0.99160E-0007 -0.11963E-0006  0.37873E-0008
  0.87068E+0004 -0.29246E+0004 -0.99238E-0007 -0.11427E-0006 -0.31958E-0008
  0.87500E+0004 -0.29244E+0004 -0.98560E-0007 -0.11034E-0006 -0.71253E-0008
  0.87500E+0004 -0.30000E+0004 -0.46919E-0007 -0.90356E-0007  0.21222E-0007
  0.87932E+0004 -0.30000E+0004 -0.48825E-0007 -0.84823E-0007  0.12168E-0007
  0.88750E+0004 -0.30000E+0004 -0.51412E-0007 -0.72935E-0007 -0.50585E-0008
  0.89568E+0004 -0.30000E+0004 -0.52596E-0007 -0.59843E-0007 -0.21527E-0007
  0.90000E+0004 -0.30000E+0004 -0.52624E-0007 -0.52706E-0007 -0.29571E-0007
  0.87500E+0004 -0.29869E+0004 -0.55549E-0007 -0.93962E-0007  0.17332E-0007
  0.87932E+0004 -0.29869E+0004 -0.56935E-0007 -0.88616E-0007  0.91812E-0008
  0.88750E+0004 -0.29869E+0004 -0.58537E-0007 -0.77053E-0007 -0.63654E-0008
  0.89568E+0004 -0.29868E+0004 -0.58768E-0007 -0.64242E-0007 -0.21242E-0007
  0.90000E+0004 -0.29868E+0004 -0.58321E-0007 -0.57221E-0007 -0.28515E-0007
  0.87500E+0004 -0.29622E+0004 -0.72309E-0007 -0.10063E-0006  0.87123E-0008
  0.87932E+0004 -0.29621E+0004 -0.72695E-0007 -0.95613E-0007  0.22426E-0008
  0.88750E+0004 -0.29620E+0004 -0.72379E-0007 -0.84621E-0007 -0.10132E-0007
  0.89568E+0004 -0.29619E+0004 -0.70729E-0007 -0.72298E-0007 -0.21966E-0007
  0.90000E+0004 -0.29618E+0004 -0.69330E-0007 -0.65487E-0007 -0.27737E-0007
  0.87500E+0004 -0.29375E+0004 -0.89438E-0007 -0.10706E-0006 -0.13352E-0008
  0.87932E+0004 -0.29373E+0004 -0.88809E-0007 -0.10233E-0006 -0.61642E-0008
  0.88750E+0004 -0.29371E+0004 -0.86525E-0007 -0.91854E-0007 -0.15403E-0007
  0.89568E+0004 -0.29369E+0004 -0.82913E-0007 -0.79967E-0007 -0.24184E-0007
  0.90000E+0004 -0.29368E+0004 -0.80508E-0007 -0.73345E-0007 -0.28423E-0007
  0.87500E+0004 -0.29244E+0004 -0.98560E-0007 -0.11034E-0006 -0.71253E-0008
  0.87932E+0004 -0.29243E+0004 -0.97392E-0007 -0.10576E-0006 -0.11107E-0007
  0.88750E+0004 -0.29240E+0004 -0.94055E-0007 -0.95527E-0007 -0.18713E-0007
  0.89568E+0004 -0.29237E+0004 -0.89382E-0007 -0.83849E-0007 -0.25888E-0007
  0.90000E+0004 -0.29236E+0004 -0.86428E-0007 -0.77317E-0007 -0.29314E-0007
  0.90000E+0004 -0.30000E+0004 -0.52624E-0007 -0.52706E-0007 -0.29571E-0007
  0.90432E+0004 -0.30000E+0004 -0.52219E-0007 -0.45546E-0007 -0.36979E-0007
  0.91250E+0004 -0.30000E+0004 -0.50201E-0007 -0.32315E-0007 -0.48758E-0007
  0.92068E+0004 -0.30000E+0004 -0.46463E-0007 -0.20098E-0007 -0.56848E-0007
  0.92500E+0004 -0.30000E+0004 -0.43774E-0007 -0.14268E-0007 -0.59385E-0007
  0.90000E+0004 -0.29868E+0004 -0.58321E-0007 -0.57221E-0007 -0.28515E-0007
  0.90432E+0004 -0.29868E+0004 -0.57463E-0007 -0.50171E-0007 -0.35191E-0007
  0.91250E+0004 -0.29867E+0004 -0.54671E-0007 -0.37076E-0007 -0.45777E-0007
  0.92068E+0004 -0.29867E+0004 -0.50279E-0007 -0.24911E-0007 -0.52932E-0007
  0.92500E+0004 -0.29867E+0004 -0.47298E-0007 -0.19065E-0007 -0.55101E-0007
  0.90000E+0004 -0.29618E+0004 -0.69330E-0007 -0.65487E-0007 -0.27737E-0007
  0.90432E+0004 -0.29617E+0004 -0.67561E-0007 -0.58621E-0007 -0.32994E-0007
  0.91250E+0004 -0.29616E+0004 -0.63184E-0007 -0.45756E-0007 -0.41206E-0007
  0.92068E+0004 -0.29614E+0004 -0.57424E-0007 -0.33668E-0007 -0.46452E-0007
  0.92500E+0004 -0.29614E+0004 -0.53820E-0007 -0.27794E-0007 -0.47825E-0007
  0.90000E+0004 -0.29368E+0004 -0.80508E-0007 -0.73345E-0007 -0.28423E-0007
  0.90432E+0004 -0.29367E+0004 -0.77766E-0007 -0.66636E-0007 -0.32224E-0007
  0.91250E+0004 -0.29364E+0004 -0.71671E-0007 -0.53965E-0007 -0.37951E-0007
  0.92068E+0004 -0.29362E+0004 -0.64400E-0007 -0.41928E-0007 -0.41135E-0007
  0.92500E+0004 -0.29361E+0004 -0.60093E-0007 -0.36018E-0007 -0.41615E-0007
  0.90000E+0004 -0.29236E+0004 -0.86428E-0007 -0.77317E-0007 -0.29314E-0007
  0.90432E+0004 -0.29234E+0004 -0.83153E-0007 -0.70682E-0007 -0.32337E-0007
  0.91250E+0004 -0.29232E+0004 -0.76108E-0007 -0.58100E-0007 -0.36719E-0007
  0.92068E+0004 -0.29229E+0004 -0.67989E-0007 -0.46079E-0007 -0.38768E-0007
  0.92500E+0004 -0.29227E+0004 -0.63285E-0007 -0.40146E-0007 -0.38745E-0007
  0.92500E+0004 -0.30000E+0004 -0.43774E-0007 -0.14268E-0007 -0.59385E-0007
  0.92932E+0004 -0.30000E+0004 -0.40584E-0007 -0.89390E-0008 -0.60642E-0007
  0.93750E+0004 -0.30000E+0004 -0.33189E-0007 -0.48089E-0009 -0.59306E-0007
  0.94568E+0004 -0.30000E+0004 -0.24139E-0007  0.56161E-0008 -0.53089E-0007
  0.95000E+0004 -0.30000E+0004 -0.18776E-0007  0.78228E-0008 -0.47912E-0007
  0.92500E+0004 -0.29867E+0004 -0.47298E-0007 -0.19065E-0007 -0.55101E-0007
  0.92932E+0004 -0.29866E+0004 -0.43848E-0007 -0.13709E-0007 -0.56052E-0007
  0.93750E+0004 -0.29866E+0004 -0.36052E-0007 -0.51202E-0008 -0.54367E-0007
  0.94568E+0004 -0.29866E+0004 -0.26695E-0007  0.11849E-0008 -0.48047E-0007
  0.95000E+0004 -0.29865E+0004 -0.21200E-0007  0.35325E-0008 -0.42909E-0007
  0.92500E+0004 -0.29614E+0004 -0.53820E-0007 -0.27794E-0007 -0.47825E-0007
  0.92932E+0004 -0.29613E+0004 -0.49811E-0007 -0.22371E-0007 -0.48118E-0007
  0.93750E+0004 -0.29612E+0004 -0.41136E-0007 -0.13527E-0007 -0.45592E-0007
  0.94568E+0004 -0.29611E+0004 -0.31102E-0007 -0.68275E-0008 -0.38902E-0007
  0.95000E+0004 -0.29610E+0004 -0.25314E-0007 -0.42201E-0008 -0.33741E-0007
  0.92500E+0004 -0.29361E+0004 -0.60093E-0007 -0.36018E-0007 -0.41615E-0007
  0.92932E+0004 -0.29360E+0004 -0.55449E-0007 -0.30518E-0007 -0.41152E-0007
  0.93750E+0004 -0.29358E+0004 -0.45758E-0007 -0.21411E-0007 -0.37580E-0007
  0.94568E+0004 -0.29356E+0004 -0.34933E-0007 -0.14316E-0007 -0.30314E-0007
  0.95000E+0004 -0.29355E+0004 -0.28807E-0007 -0.11453E-0007 -0.25022E-0007
  0.92500E+0004 -0.29227E+0004 -0.63285E-0007 -0.40146E-0007 -0.38745E-0007
  0.92932E+0004 -0.29226E+0004 -0.58278E-0007 -0.34602E-0007 -0.37849E-0007
  0.93750E+0004 -0.29224E+0004 -0.48004E-0007 -0.25354E-0007 -0.33655E-0007
  0.94568E+0004 -0.29221E+0004 -0.36722E-0007 -0.18050E-0007 -0.26013E-0007
  0.95000E+0004 -0.29220E+0004 -0.30401E-0007 -0.15052E-0007 -0.20615E-0007
  0.95000E+0004 -0.30000E+0004 -0.18776E-0007  0.78228E-0008 -0.47912E-0007
  0.95432E+0004 -0.30000E+0004 -0.13066E-0007  0.93444E-0008 -0.41533E-0007
  0.96250E+0004 -0.30000E+0004 -0.15136E-0008  0.10328E-0007 -0.26466E-0007
  0.97068E+0004 -0.30000E+0004  0.10577E-0007  0.89856E-0008 -0.82851E-0008
  0.97500E+0004 -0.30000E+0004  0.16986E-0007  0.74163E-0008  0.22149E-0008
  0.95000E+0004 -0.29865E+0004 -0.21200E-0007  0.35325E-0008 -0.42909E-0007
  0.95432E+0004 -0.29865E+0004 -0.15364E-0007  0.52071E-0008 -0.36610E-0007
  0.96250E+0004 -0.29865E+0004 -0.35898E-0008  0.65192E-0008 -0.21808E-0007
  0.97068E+0004 -0.29865E+0004  0.87376E-0008  0.55305E-0008 -0.39656E-0008
  0.97500E+0004 -0.29865E+0004  0.15285E-0007  0.41507E-0008  0.63377E-0008
  0.95000E+0004 -0.29610E+0004 -0.25314E-0007 -0.42201E-0008 -0.33741E-0007
  0.95432E+0004 -0.29610E+0004 -0.19213E-0007 -0.22538E-0008 -0.27517E-0007
  0.96250E+0004 -0.29609E+0004 -0.69908E-0008 -0.32623E-0009 -0.13072E-0007
  0.97068E+0004 -0.29609E+0004  0.57751E-0008 -0.65515E-0009  0.42378E-0008
  0.97500E+0004 -0.29609E+0004  0.12567E-0007 -0.16811E-0008  0.14220E-0007
  0.95000E+0004 -0.29355E+0004 -0.28807E-0007 -0.11453E-0007 -0.25022E-0007
  0.95432E+0004 -0.29354E+0004 -0.22406E-0007 -0.91979E-0008 -0.18773E-0007
  0.96250E+0004 -0.29354E+0004 -0.97043E-0008 -0.66655E-0008 -0.45169E-0008
  0.97068E+0004 -0.29353E+0004  0.34851E-0008 -0.63469E-0008  0.12398E-0007
  0.97500E+0004 -0.29353E+0004  0.10497E-0007 -0.70250E-0008  0.22119E-0007
  0.95000E+0004 -0.29220E+0004 -0.30401E-0007 -0.15052E-0007 -0.20615E-0007
  0.95432E+0004 -0.29220E+0004 -0.23831E-0007 -0.12647E-0007 -0.14318E-0007
  0.96250E+0004 -0.29219E+0004 -0.10866E-0007 -0.97998E-0008 -0.98098E-0010
  0.97068E+0004 -0.29218E+0004  0.25405E-0008 -0.91444E-0008  0.16659E-0007
  0.97500E+0004 -0.29218E+0004  0.96594E-0008 -0.96409E-0008  0.26264E-0007
  0.97500E+0004 -0.30000E+0004  0.16986E-0007  0.74163E-0008  0.22149E-0008
  0.97932E+0004 -0.30000E+0004  0.23308E-0007  0.53214E-0008  0.13120E-0007
  0.98750E+0004 -0.30000E+0004  0.34762E-0007  0.46399E-0010  0.34356E-0007
  0.99568E+0004 -0.30000E+0004  0.45095E-0007 -0.66212E-0008  0.55428E-0007
  0.10000E+0005 -0.30000E+0004  0.49950E-0007 -0.10582E-0007  0.66165E-0007
  0.97500E+0004 -0.29865E+0004  0.15285E-0007  0.41507E-0008  0.63377E-0008
  0.97932E+0004 -0.29865E+0004  0.21765E-0007  0.22483E-0008  0.17045E-0007
  0.98750E+0004 -0.29865E+0004  0.33557E-0007 -0.26777E-0008  0.37915E-0007
  0.99568E+0004 -0.29866E+0004  0.44278E-0007 -0.90288E-0008  0.58655E-0007
  0.10000E+0005 -0.29866E+0004  0.49351E-0007 -0.12841E-0007  0.69226E-0007
  0.97500E+0004 -0.29609E+0004  0.12567E-0007 -0.16811E-0008  0.14220E-0007
  0.97932E+0004 -0.29609E+0004  0.19316E-0007 -0.32235E-0008  0.24588E-0007
  0.98750E+0004 -0.29610E+0004  0.31675E-0007 -0.74960E-0008  0.44818E-0007
  0.99568E+0004 -0.29611E+0004  0.43046E-0007 -0.13253E-0007  0.64960E-0007
  0.10000E+0005 -0.29612E+0004  0.48485E-0007 -0.16783E-0007  0.75230E-0007
  0.97500E+0004 -0.29353E+0004  0.10497E-0007 -0.70250E-0008  0.22119E-0007
  0.97932E+0004 -0.29354E+0004  0.17477E-0007 -0.82150E-0008  0.32195E-0007
  0.98750E+0004 -0.29355E+0004  0.30310E-0007 -0.11845E-0007  0.51854E-0007
  0.99568E+0004 -0.29357E+0004  0.42214E-0007 -0.17016E-0007  0.71440E-0007
  0.10000E+0005 -0.29358E+0004  0.47956E-0007 -0.20267E-0007  0.81424E-0007
  0.97500E+0004 -0.29218E+0004  0.96594E-0008 -0.96409E-0008  0.26264E-0007
  0.97932E+0004 -0.29219E+0004  0.16746E-0007 -0.10648E-0007  0.36205E-0007
  0.98750E+0004 -0.29221E+0004  0.29790E-0007 -0.13945E-0007  0.55589E-0007
  0.99568E+0004 -0.29223E+0004  0.41930E-0007 -0.18810E-0007  0.74897E-0007
  0.10000E+0005 -0.29224E+0004  0.47805E-0007 -0.21914E-0007  0.84737E-0007
  0.10000E+0005 -0.30000E+0004  0.49950E-0007 -0.10582E-0007  0.66165E-0007
  0.10043E+0005 -0.30000E+0004  0.54332E-0007 -0.14778E-0007  0.76483E-0007
  0.10125E+0005 -0.30000E+0004  0.61237E-0007 -0.23210E-0007  0.94585E-0007
  0.10207E+0005 -0.30000E+0004  0.66225E-0007 -0.31988E-0007  0.11037E-0006
  0.10250E+0005 -0.30000E+0004  0.68088E-0007 -0.36652E-0007  0.11764E-0006
  0.10000E+0005 -0.29866E+0004  0.49351E-0007 -0.12841E-0007  0.69226E-0007
  0.10043E+0005 -0.29866E+0004  0.53959E-0007 -0.16895E-0007  0.79380E-0007
  0.10125E+0005 -0.29867E+0004  0.61283E-0007 -0.25097E-0007  0.97168E-0007
  0.10207E+0005 -0.29868E+0004  0.66659E-0007 -0.33693E-0007  0.11261E-0006
  0.10250E+0005 -0.29868E+0004  0.68704E-0007 -0.38280E-0007  0.11969E-0006
  0.10000E+0005 -0.29612E+0004  0.48485E-0007 -0.16783E-0007  0.75230E-0007
  0.10043E+0005 -0.29613E+0004  0.53470E-0007 -0.20571E-0007  0.85079E-0007
  0.10125E+0005 -0.29615E+0004  0.61505E-0007 -0.28341E-0007  0.10229E-0006
  0.10207E+0005 -0.29618E+0004  0.67544E-0007 -0.36592E-0007  0.11710E-0006
  0.10250E+0005 -0.29619E+0004  0.69902E-0007 -0.41030E-0007  0.12381E-0006
  0.10000E+0005 -0.29358E+0004  0.47956E-0007 -0.20267E-0007  0.81424E-0007
  0.10043E+0005 -0.29360E+0004  0.53253E-0007 -0.23792E-0007  0.90980E-0007
  0.10125E+0005 -0.29364E+0004  0.61881E-0007 -0.31134E-0007  0.10762E-0006
  0.10207E+0005 -0.29367E+0004  0.68478E-0007 -0.39042E-0007  0.12183E-0006
  0.10250E+0005 -0.29369E+0004  0.71100E-0007 -0.43332E-0007  0.12818E-0006
  0.10000E+0005 -0.29224E+0004  0.47805E-0007 -0.21914E-0007  0.84737E-0007
  0.10043E+0005 -0.29226E+0004  0.53239E-0007 -0.25302E-0007  0.94143E-0007
  0.10125E+0005 -0.29231E+0004  0.62131E-0007 -0.32420E-0007  0.11049E-0006
  0.10207E+0005 -0.29235E+0004  0.68977E-0007 -0.40149E-0007  0.12438E-0006
  0.10250E+0005 -0.29238E+0004  0.71718E-0007 -0.44361E-0007  0.13055E-0006
  0.10250E+0005 -0.30000E+0004  0.68088E-0007 -0.36652E-0007  0.11764E-0006
  0.10293E+0005 -0.30000E+0004  0.69433E-0007 -0.41281E-0007  0.12414E-0006
  0.10375E+0005 -0.30000E+0004  0.70616E-0007 -0.49793E-0007  0.13417E-0006
  0.10457E+0005 -0.30000E+0004  0.70063E-0007 -0.57687E-0007  0.14094E-0006
  0.10500E+0005 -0.30000E+0004  0.69068E-0007 -0.61488E-0007  0.14304E-0006
  0.10250E+0005 -0.29868E+0004  0.68704E-0007 -0.38280E-0007  0.11969E-0006
  0.10293E+0005 -0.29869E+0004  0.70213E-0007 -0.42839E-0007  0.12596E-0006
  0.10375E+0005 -0.29869E+0004  0.71655E-0007 -0.51246E-0007  0.13554E-0006
  0.10457E+0005 -0.29870E+0004  0.71304E-0007 -0.59057E-0007  0.14178E-0006
  0.10500E+0005 -0.29870E+0004  0.70405E-0007 -0.62819E-0007  0.14359E-0006
  0.10250E+0005 -0.29619E+0004  0.69902E-0007 -0.41030E-0007  0.12381E-0006
  0.10293E+0005 -0.29620E+0004  0.71694E-0007 -0.45461E-0007  0.12969E-0006
  0.10375E+0005 -0.29622E+0004  0.73581E-0007 -0.53672E-0007  0.13842E-0006
  0.10457E+0005 -0.29624E+0004  0.73572E-0007 -0.61329E-0007  0.14371E-0006
  0.10500E+0005 -0.29625E+0004  0.72828E-0007 -0.65024E-0007  0.14498E-0006
  0.10250E+0005 -0.29369E+0004  0.71100E-0007 -0.43332E-0007  0.12818E-0006
  0.10293E+0005 -0.29371E+0004  0.73131E-0007 -0.47636E-0007  0.13368E-0006
  0.10375E+0005 -0.29374E+0004  0.75389E-0007 -0.55653E-0007  0.14158E-0006
  0.10457E+0005 -0.29377E+0004  0.75654E-0007 -0.63167E-0007  0.14594E-0006
  0.10500E+0005 -0.29379E+0004  0.75028E-0007 -0.66802E-0007  0.14670E-0006
  0.10250E+0005 -0.29238E+0004  0.71718E-0007 -0.44361E-0007  0.13055E-0006
  0.10293E+0005 -0.29240E+0004  0.73854E-0007 -0.48598E-0007  0.13585E-0006
  0.10375E+0005 -0.29244E+0004  0.76274E-0007 -0.56516E-0007  0.14333E-0006
  0.10457E+0005 -0.29247E+0004  0.76652E-0007 -0.63958E-0007  0.14721E-0006
  0.10500E+0005 -0.29249E+0004  0.76072E-0007 -0.67564E-0007  0.14771E-0006
  0.10500E+0005 -0.30000E+0004  0.69068E-0007 -0.61488E-0007  0.14304E-0006
  0.10543E+0005 -0.30000E+0004  0.67555E-0007 -0.64962E-0007  0.14398E-0006
  0.10625E+0005 -0.30000E+0004  0.63105E-0007 -0.70454E-0007  0.14212E-0006
  0.10707E+0005 -0.30000E+0004  0.56122E-0007 -0.74147E-0007  0.13447E-0006
  0.10750E+0005 -0.30000E+0004  0.51164E-0007 -0.75222E-0007  0.12762E-0006
  0.10500E+0005 -0.29870E+0004  0.70405E-0007 -0.62819E-0007  0.14359E-0006
  0.10543E+0005 -0.29871E+0004  0.68990E-0007 -0.66257E-0007  0.14425E-0006
  0.10625E+0005 -0.29871E+0004  0.64766E-0007 -0.71685E-0007  0.14189E-0006
  0.10707E+0005 -0.29872E+0004  0.58134E-0007 -0.75318E-0007  0.13388E-0006
  0.10750E+0005 -0.29872E+0004  0.53442E-0007 -0.76365E-0007  0.12693E-0006
  0.10500E+0005 -0.29625E+0004  0.72828E-0007 -0.65024E-0007  0.14498E-0006
  0.10543E+0005 -0.29626E+0004  0.71570E-0007 -0.68401E-0007  0.14511E-0006
  0.10625E+0005 -0.29627E+0004  0.67704E-0007 -0.73727E-0007  0.14182E-0006
  0.10707E+0005 -0.29629E+0004  0.61633E-0007 -0.77273E-0007  0.13312E-0006
  0.10750E+0005 -0.29630E+0004  0.57369E-0007 -0.78280E-0007  0.12596E-0006
  0.10500E+0005 -0.29379E+0004  0.75028E-0007 -0.66802E-0007  0.14670E-0006
  0.10543E+0005 -0.29380E+0004  0.73886E-0007 -0.70128E-0007  0.14631E-0006
  0.10625E+0005 -0.29383E+0004  0.70283E-0007 -0.75375E-0007  0.14211E-0006
  0.10707E+0005 -0.29386E+0004  0.64639E-0007 -0.78865E-0007  0.13271E-0006
  0.10750E+0005 -0.29387E+0004  0.60718E-0007 -0.79853E-0007  0.12533E-0006
  0.10500E+0005 -0.29249E+0004  0.76072E-0007 -0.67564E-0007  0.14771E-0006
  0.10543E+0005 -0.29251E+0004  0.74973E-0007 -0.70866E-0007  0.14704E-0006
  0.10625E+0005 -0.29254E+0004  0.71468E-0007 -0.76081E-0007  0.14236E-0006
  0.10707E+0005 -0.29258E+0004  0.65999E-0007 -0.79554E-0007  0.13258E-0006
  0.10750E+0005 -0.29259E+0004  0.62224E-0007 -0.80540E-0007  0.12507E-0006
  0.10750E+0005 -0.30000E+0004  0.51164E-0007 -0.75222E-0007  0.12762E-0006
  0.10793E+0005 -0.30000E+0004  0.45148E-0007 -0.75602E-0007  0.11850E-0006
  0.10875E+0005 -0.30000E+0004  0.30265E-0007 -0.74200E-0007  0.94106E-0007
  0.10957E+0005 -0.30000E+0004  0.98899E-0008 -0.69676E-0007  0.59025E-0007
  0.11000E+0005 -0.30000E+0004 -0.34265E-0008 -0.65926E-0007  0.35758E-0007
  0.10750E+0005 -0.29872E+0004  0.53442E-0007 -0.76365E-0007  0.12693E-0006
  0.10793E+0005 -0.29872E+0004  0.47762E-0007 -0.76718E-0007  0.11780E-0006
  0.10875E+0005 -0.29873E+0004  0.33752E-0007 -0.75279E-0007  0.93657E-0007
  0.10957E+0005 -0.29874E+0004  0.14596E-0007 -0.70747E-0007  0.59271E-0007
  0.11000E+0005 -0.29874E+0004  0.20656E-0008 -0.67012E-0007  0.36562E-0007
  0.10750E+0005 -0.29630E+0004  0.57369E-0007 -0.78280E-0007  0.12596E-0006
  0.10793E+0005 -0.29631E+0004  0.52241E-0007 -0.78601E-0007  0.11678E-0006
  0.10875E+0005 -0.29633E+0004  0.39687E-0007 -0.77130E-0007  0.93036E-0007
  0.10957E+0005 -0.29635E+0004  0.22606E-0007 -0.72623E-0007  0.59834E-0007
  0.11000E+0005 -0.29636E+0004  0.11430E-0007 -0.68933E-0007  0.38094E-0007
  0.10750E+0005 -0.29387E+0004  0.60718E-0007 -0.79853E-0007  0.12533E-0006
  0.10793E+0005 -0.29389E+0004  0.56038E-0007 -0.80164E-0007  0.11605E-0006
  0.10875E+0005 -0.29392E+0004  0.44706E-0007 -0.78707E-0007  0.92613E-0007
  0.10957E+0005 -0.29395E+0004  0.29420E-0007 -0.74273E-0007  0.60449E-0007
  0.11000E+0005 -0.29397E+0004  0.19442E-0007 -0.70654E-0007  0.39583E-0007
  0.10750E+0005 -0.29259E+0004  0.62224E-0007 -0.80540E-0007  0.12507E-0006
  0.10793E+0005 -0.29262E+0004  0.57743E-0007 -0.80854E-0007  0.11574E-0006
  0.10875E+0005 -0.29265E+0004  0.46971E-0007 -0.79421E-0007  0.92429E-0007
  0.10957E+0005 -0.29269E+0004  0.32533E-0007 -0.75045E-0007  0.60764E-0007
  0.11000E+0005 -0.29271E+0004  0.23128E-0007 -0.71473E-0007  0.40327E-0007
  0.11000E+0005 -0.30000E+0004 -0.34265E-0008 -0.65926E-0007  0.35758E-0007
  0.11043E+0005 -0.30000E+0004 -0.18658E-0007 -0.61194E-0007  0.90687E-0008
  0.11125E+0005 -0.30000E+0004 -0.53015E-0007 -0.49508E-0007 -0.50961E-0007
  0.11207E+0005 -0.30000E+0004 -0.94302E-0007 -0.34400E-0007 -0.12234E-0006
  0.11250E+0005 -0.30000E+0004 -0.11851E-0006 -0.25188E-0007 -0.16373E-0006
  0.11000E+0005 -0.29874E+0004  0.20656E-0008 -0.67012E-0007  0.36562E-0007
  0.11043E+0005 -0.29875E+0004 -0.12296E-0007 -0.62306E-0007  0.10549E-0007
  0.11125E+0005 -0.29875E+0004 -0.44814E-0007 -0.50720E-0007 -0.47886E-0007
  0.11207E+0005 -0.29876E+0004 -0.84186E-0007 -0.35781E-0007 -0.11744E-0006
  0.11250E+0005 -0.29876E+0004 -0.10744E-0006 -0.26690E-0007 -0.15784E-0006
  0.11000E+0005 -0.29636E+0004  0.11430E-0007 -0.68933E-0007  0.38094E-0007
  0.11043E+0005 -0.29637E+0004 -0.14140E-0008 -0.64298E-0007  0.13273E-0007
  0.11125E+0005 -0.29639E+0004 -0.30682E-0007 -0.52934E-0007 -0.42327E-0007
  0.11207E+0005 -0.29641E+0004 -0.66581E-0007 -0.38344E-0007 -0.10856E-0006
  0.11250E+0005 -0.29642E+0004 -0.88052E-0007 -0.29491E-0007 -0.14715E-0006
  0.11000E+0005 -0.29397E+0004  0.19442E-0007 -0.70654E-0007  0.39583E-0007
  0.11043E+0005 -0.29399E+0004  0.79586E-0008 -0.66115E-0007  0.15856E-0007
  0.11125E+0005 -0.29402E+0004 -0.18337E-0007 -0.55015E-0007 -0.37111E-0007
  0.11207E+0005 -0.29405E+0004 -0.50958E-0007 -0.40807E-0007 -0.10019E-0006
  0.11250E+0005 -0.29407E+0004 -0.70702E-0007 -0.32203E-0007 -0.13705E-0006
  0.11000E+0005 -0.29271E+0004  0.23128E-0007 -0.71473E-0007  0.40327E-0007
  0.11043E+0005 -0.29273E+0004  0.12306E-0007 -0.66994E-0007  0.17145E-0007
  0.11125E+0005 -0.29277E+0004 -0.12523E-0007 -0.56050E-0007 -0.34497E-0007
  0.11207E+0005 -0.29281E+0004 -0.43487E-0007 -0.42056E-0007 -0.95969E-0007
  0.11250E+0005 -0.29284E+0004 -0.62340E-0007 -0.33588E-0007 -0.13193E-0006
  0.11250E+0005 -0.30000E+0004 -0.11851E-0006 -0.25188E-0007 -0.16373E-0006
  0.11293E+0005 -0.30000E+0004 -0.14401E-0006 -0.15255E-0007 -0.20691E-0006
  0.11375E+0005 -0.30000E+0004 -0.19426E-0006  0.50597E-0008 -0.29074E-0006
  0.11457E+0005 -0.30000E+0004 -0.24356E-0006  0.26237E-0007 -0.37109E-0006
  0.11500E+0005 -0.30000E+0004 -0.26746E-0006  0.37237E-0007 -0.40917E-0006
  0.11250E+0005 -0.29876E+0004 -0.10744E-0006 -0.26690E-0007 -0.15784E-0006
  0.11293E+0005 -0.29877E+0004 -0.13208E-0006 -0.16895E-0007 -0.20010E-0006
  0.11375E+0005 -0.29877E+0004 -0.18117E-0006  0.31100E-0008 -0.28257E-0006
  0.11457E+0005 -0.29878E+0004 -0.23025E-0006  0.23942E-0007 -0.36243E-0006
  0.11500E+0005 -0.29878E+0004 -0.25453E-0006  0.34762E-0007 -0.40076E-0006
  0.11250E+0005 -0.29642E+0004 -0.88052E-0007 -0.29491E-0007 -0.14715E-0006
  0.11293E+0005 -0.29643E+0004 -0.11106E-0006 -0.19965E-0007 -0.18772E-0006
  0.11375E+0005 -0.29645E+0004 -0.15781E-0006 -0.55084E-0009 -0.26755E-0006
  0.11457E+0005 -0.29647E+0004 -0.20611E-0006  0.19636E-0007 -0.34631E-0006
  0.11500E+0005 -0.29648E+0004 -0.23084E-0006  0.30118E-0007 -0.38494E-0006
  0.11250E+0005 -0.29407E+0004 -0.70702E-0007 -0.32203E-0007 -0.13705E-0006
  0.11293E+0005 -0.29409E+0004 -0.92083E-0007 -0.22957E-0007 -0.17593E-0006
  0.11375E+0005 -0.29412E+0004 -0.13631E-0006 -0.41385E-0008 -0.25309E-0006
  0.11457E+0005 -0.29415E+0004 -0.18341E-0006  0.15410E-0007 -0.33050E-0006
  0.11500E+0005 -0.29417E+0004 -0.20827E-0006  0.25563E-0007 -0.36923E-0006
  0.11250E+0005 -0.29284E+0004 -0.62340E-0007 -0.33588E-0007 -0.13193E-0006
  0.11293E+0005 -0.29286E+0004 -0.82862E-0007 -0.24493E-0007 -0.16994E-0006
  0.11375E+0005 -0.29289E+0004 -0.12570E-0006 -0.59925E-0008 -0.24566E-0006
  0.11457E+0005 -0.29293E+0004 -0.17202E-0006  0.13221E-0007 -0.32226E-0006
  0.11500E+0005 -0.29295E+0004 -0.19682E-0006  0.23204E-0007 -0.36096E-0006
  0.11500E+0005 -0.30000E+0004 -0.26746E-0006  0.37237E-0007 -0.40917E-0006
  0.11543E+0005 -0.30000E+0004 -0.28882E-0006  0.47779E-0007 -0.44253E-0006
  0.11625E+0005 -0.30000E+0004 -0.31916E-0006  0.65546E-0007 -0.48768E-0006
  0.11707E+0005 -0.30000E+0004 -0.33133E-0006  0.78836E-0007 -0.50175E-0006
  0.11750E+0005 -0.30000E+0004 -0.32869E-0006  0.83463E-0007 -0.49409E-0006
  0.11500E+0005 -0.29878E+0004 -0.25453E-0006  0.34762E-0007 -0.40076E-0006
  0.11543E+0005 -0.29879E+0004 -0.27669E-0006  0.45130E-0007 -0.43481E-0006
  0.11625E+0005 -0.29879E+0004 -0.30974E-0006  0.62631E-0007 -0.48259E-0006
  0.11707E+0005 -0.29880E+0004 -0.32624E-0006  0.75795E-0007 -0.50115E-0006
  0.11750E+0005 -0.29880E+0004 -0.32648E-0006  0.80439E-0007 -0.49659E-0006
  0.11500E+0005 -0.29648E+0004 -0.23084E-0006  0.30118E-0007 -0.38494E-0006
  0.11543E+0005 -0.29648E+0004 -0.25417E-0006  0.40168E-0007 -0.42007E-0006
  0.11625E+0005 -0.29650E+0004 -0.29160E-0006  0.57186E-0007 -0.47230E-0006
  0.11707E+0005 -0.29652E+0004 -0.31547E-0006  0.70127E-0007 -0.49876E-0006
  0.11750E+0005 -0.29653E+0004 -0.32074E-0006  0.74802E-0007 -0.49975E-0006
  0.11500E+0005 -0.29417E+0004 -0.20827E-0006  0.25563E-0007 -0.36923E-0006
  0.11543E+0005 -0.29418E+0004 -0.23235E-0006  0.35306E-0007 -0.40515E-0006
  0.11625E+0005 -0.29421E+0004 -0.27324E-0006  0.51861E-0007 -0.46119E-0006
  0.11707E+0005 -0.29424E+0004 -0.30344E-0006  0.64593E-0007 -0.49479E-0006
  0.11750E+0005 -0.29425E+0004 -0.31320E-0006  0.69300E-0007 -0.50091E-0006
  0.11500E+0005 -0.29295E+0004 -0.19682E-0006  0.23204E-0007 -0.36096E-0006
  0.11543E+0005 -0.29297E+0004 -0.22116E-0006  0.32788E-0007 -0.39720E-0006
  0.11625E+0005 -0.29300E+0004 -0.26353E-0006  0.49105E-0007 -0.45500E-0006
  0.11707E+0005 -0.29303E+0004 -0.29666E-0006  0.61732E-0007 -0.49207E-0006
  0.11750E+0005 -0.29305E+0004 -0.30857E-0006  0.66456E-0007 -0.50074E-0006
  0.11750E+0005 -0.30000E+0004 -0.32869E-0006  0.83463E-0007 -0.49409E-0006
  0.11793E+0005 -0.30000E+0004 -0.31910E-0006  0.86187E-0007 -0.47515E-0006
  0.11875E+0005 -0.30000E+0004 -0.28082E-0006  0.85600E-0007 -0.40719E-0006
  0.11957E+0005 -0.30000E+0004 -0.21668E-0006  0.77235E-0007 -0.29927E-0006
  0.12000E+0005 -0.30000E+0004 -0.17345E-0006  0.69818E-0007 -0.22842E-0006
  0.11750E+0005 -0.29880E+0004 -0.32648E-0006  0.80439E-0007 -0.49659E-0006
  0.11793E+0005 -0.29880E+0004 -0.32013E-0006  0.83239E-0007 -0.48120E-0006
  0.11875E+0005 -0.29881E+0004 -0.28865E-0006  0.83013E-0007 -0.42089E-0006
  0.11957E+0005 -0.29881E+0004 -0.23156E-0006  0.75309E-0007 -0.32115E-0006
  0.12000E+0005 -0.29881E+0004 -0.19187E-0006  0.68362E-0007 -0.25451E-0006
  0.11750E+0005 -0.29653E+0004 -0.32074E-0006  0.74802E-0007 -0.49975E-0006
  0.11793E+0005 -0.29653E+0004 -0.32011E-0006  0.77749E-0007 -0.49076E-0006
  0.11875E+0005 -0.29655E+0004 -0.30090E-0006  0.78191E-0007 -0.44447E-0006
  0.11957E+0005 -0.29656E+0004 -0.25687E-0006  0.71697E-0007 -0.36005E-0006
  0.12000E+0005 -0.29657E+0004 -0.22389E-0006  0.65605E-0007 -0.30142E-0006
  0.11750E+0005 -0.29425E+0004 -0.31320E-0006  0.69300E-0007 -0.50091E-0006
  0.11793E+0005 -0.29426E+0004 -0.31776E-0006  0.72394E-0007 -0.49793E-0006
  0.11875E+0005 -0.29429E+0004 -0.30999E-0006  0.73477E-0007 -0.46504E-0006
  0.11957E+0005 -0.29431E+0004 -0.27857E-0006  0.68134E-0007 -0.39564E-0006
  0.12000E+0005 -0.29432E+0004 -0.25224E-0006  0.62852E-0007 -0.34503E-0006
  0.11750E+0005 -0.29305E+0004 -0.30857E-0006  0.66456E-0007 -0.50074E-0006
  0.11793E+0005 -0.29307E+0004 -0.31567E-0006  0.69624E-0007 -0.50077E-0006
  0.11875E+0005 -0.29309E+0004 -0.31360E-0006  0.71034E-0007 -0.47472E-0006
  0.11957E+0005 -0.29312E+0004 -0.28864E-0006  0.66274E-0007 -0.41311E-0006
  0.12000E+0005 -0.29313E+0004 -0.26578E-0006  0.61401E-0007 -0.36672E-0006
  0.12000E+0005 -0.30000E+0004 -0.17345E-0006  0.69818E-0007 -0.22842E-0006
  0.12043E+0005 -0.30000E+0004 -0.12483E-0006  0.60569E-0007 -0.15001E-0006
  0.12125E+0005 -0.30000E+0004 -0.22115E-0007  0.38974E-0007  0.11838E-0007
  0.12207E+0005 -0.30000E+0004  0.86086E-0007  0.14311E-0007  0.17659E-0006
  0.12250E+0005 -0.30000E+0004  0.14161E-0006  0.11323E-0008  0.25833E-0006
  0.12000E+0005 -0.29881E+0004 -0.19187E-0006  0.68362E-0007 -0.25451E-0006
  0.12043E+0005 -0.29882E+0004 -0.14648E-0006  0.59661E-0007 -0.18001E-0006
  0.12125E+0005 -0.29882E+0004 -0.48584E-0007  0.39278E-0007 -0.24215E-0007
  0.12207E+0005 -0.29883E+0004  0.57108E-0007  0.15976E-0007  0.13711E-0006
  0.12250E+0005 -0.29883E+0004  0.11241E-0006  0.35221E-0008  0.21836E-0006
  0.12000E+0005 -0.29657E+0004 -0.22389E-0006  0.65605E-0007 -0.30142E-0006
  0.12043E+0005 -0.29658E+0004 -0.18473E-0006  0.57899E-0007 -0.23448E-0006
  0.12125E+0005 -0.29659E+0004 -0.96550E-0007  0.39717E-0007 -0.90738E-0007
  0.12207E+0005 -0.29661E+0004  0.34075E-0008  0.18876E-0007  0.63118E-0007
  0.12250E+0005 -0.29662E+0004  0.57661E-0007  0.77449E-0008  0.14281E-0006
  0.12000E+0005 -0.29432E+0004 -0.25224E-0006  0.62852E-0007 -0.34503E-0006
  0.12043E+0005 -0.29433E+0004 -0.21943E-0006  0.56086E-0007 -0.28580E-0006
  0.12125E+0005 -0.29436E+0004 -0.14160E-0006  0.39978E-0007 -0.15479E-0006
  0.12207E+0005 -0.29439E+0004 -0.48527E-0007  0.21450E-0007 -0.95768E-0008
  0.12250E+0005 -0.29440E+0004  0.39072E-0008  0.11564E-0007  0.67776E-0007
  0.12000E+0005 -0.29313E+0004 -0.26578E-0006  0.61401E-0007 -0.36672E-0006
  0.12043E+0005 -0.29315E+0004 -0.23634E-0006  0.55110E-0007 -0.31161E-0006
  0.12125E+0005 -0.29318E+0004 -0.16418E-0006  0.40045E-0007 -0.18755E-0006
  0.12207E+0005 -0.29322E+0004 -0.75151E-0007  0.22680E-0007 -0.47323E-0007
  0.12250E+0005 -0.29323E+0004 -0.23964E-0007  0.13419E-0007  0.28501E-0007
  0.12250E+0005 -0.30000E+0004  0.14161E-0006  0.11323E-0008  0.25833E-0006
  0.12293E+0005 -0.30000E+0004  0.19395E-0006 -0.11504E-0007  0.33306E-0006
  0.12375E+0005 -0.30000E+0004  0.27882E-0006 -0.32098E-0007  0.44640E-0006
  0.12457E+0005 -0.30000E+0004  0.33775E-0006 -0.45549E-0007  0.51166E-0006
  0.12500E+0005 -0.30000E+0004  0.35634E-0006 -0.48837E-0007  0.52376E-0006
  0.12250E+0005 -0.29883E+0004  0.11241E-0006  0.35221E-0008  0.21836E-0006
  0.12293E+0005 -0.29884E+0004  0.16538E-0006 -0.83910E-0008  0.29364E-0006
  0.12375E+0005 -0.29884E+0004  0.25361E-0006 -0.27758E-0007  0.41081E-0006
  0.12457E+0005 -0.29885E+0004  0.31839E-0006 -0.40270E-0007  0.48325E-0006
  0.12500E+0005 -0.29886E+0004  0.34083E-0006 -0.43227E-0007  0.50026E-0006
  0.12250E+0005 -0.29662E+0004  0.57661E-0007  0.77449E-0008  0.14281E-0006
  0.12293E+0005 -0.29663E+0004  0.11112E-0006 -0.28713E-0008  0.21843E-0006
  0.12375E+0005 -0.29665E+0004  0.20437E-0006 -0.20022E-0007  0.34149E-0006
  0.12457E+0005 -0.29667E+0004  0.27899E-0006 -0.30831E-0007  0.42626E-0006
  0.12500E+0005 -0.29669E+0004  0.30816E-0006 -0.33177E-0007  0.45197E-0006
  0.12250E+0005 -0.29440E+0004  0.39072E-0008  0.11564E-0007  0.67776E-0007
  0.12293E+0005 -0.29442E+0004  0.57001E-0007  0.21612E-0008  0.14288E-0006
  0.12375E+0005 -0.29446E+0004  0.15356E-0006 -0.12907E-0007  0.27009E-0006
  0.12457E+0005 -0.29450E+0004  0.23640E-0006 -0.22113E-0007  0.36553E-0006
  0.12500E+0005 -0.29452E+0004  0.27158E-0006 -0.23876E-0007  0.39918E-0006
  0.12250E+0005 -0.29323E+0004 -0.23964E-0007  0.13419E-0007  0.28501E-0007
  0.12293E+0005 -0.29326E+0004  0.28615E-0007  0.46257E-0008  0.10301E-0006
  0.12375E+0005 -0.29330E+0004  0.12626E-0006 -0.93963E-0008  0.23173E-0006
  0.12457E+0005 -0.29335E+0004  0.21281E-0006 -0.17795E-0007  0.33214E-0006
  0.12500E+0005 -0.29337E+0004  0.25086E-0006 -0.19263E-0007  0.36967E-0006
  0.12500E+0005 -0.30000E+0004  0.35634E-0006 -0.48837E-0007  0.52376E-0006
  0.12543E+0005 -0.30000E+0004  0.36583E-0006 -0.49170E-0007  0.52002E-0006
  0.12625E+0005 -0.30000E+0004  0.35928E-0006 -0.41083E-0007  0.47102E-0006
  0.12707E+0005 -0.30000E+0004  0.32451E-0006 -0.21836E-0007  0.37533E-0006
  0.12750E+0005 -0.30000E+0004  0.29744E-0006 -0.76367E-0008  0.31109E-0006
  0.12500E+0005 -0.29886E+0004  0.34083E-0006 -0.43227E-0007  0.50026E-0006
  0.12543E+0005 -0.29886E+0004  0.35450E-0006 -0.43339E-0007  0.50197E-0006
  0.12625E+0005 -0.29887E+0004  0.35623E-0006 -0.35222E-0007  0.46417E-0006
  0.12707E+0005 -0.29888E+0004  0.32922E-0006 -0.16435E-0007  0.37958E-0006
  0.12750E+0005 -0.29888E+0004  0.30567E-0006 -0.26584E-0008  0.32069E-0006
  0.12500E+0005 -0.29669E+0004  0.30816E-0006 -0.33177E-0007  0.45197E-0006
  0.12543E+0005 -0.29670E+0004  0.32931E-0006 -0.32895E-0007  0.46355E-0006
  0.12625E+0005 -0.29672E+0004  0.34623E-0006 -0.24705E-0007  0.44640E-0006
  0.12707E+0005 -0.29675E+0004  0.33392E-0006 -0.67227E-0008  0.38278E-0006
  0.12750E+0005 -0.29676E+0004  0.31724E-0006  0.63050E-0008  0.33418E-0006
  0.12500E+0005 -0.29452E+0004  0.27158E-0006 -0.23876E-0007  0.39918E-0006
  0.12543E+0005 -0.29454E+0004  0.29961E-0006 -0.23219E-0007  0.41997E-0006
  0.12625E+0005 -0.29458E+0004  0.33099E-0006 -0.14939E-0007  0.42265E-0006
  0.12707E+0005 -0.29462E+0004  0.33328E-0006  0.23219E-0008  0.37981E-0006
  0.12750E+0005 -0.29464E+0004  0.32366E-0006  0.14667E-0007  0.34163E-0006
  0.12500E+0005 -0.29337E+0004  0.25086E-0006 -0.19263E-0007  0.36967E-0006
  0.12543E+0005 -0.29340E+0004  0.28227E-0006 -0.18415E-0007  0.39506E-0006
  0.12625E+0005 -0.29345E+0004  0.32096E-0006 -0.10081E-0007  0.40784E-0006
  0.12707E+0005 -0.29349E+0004  0.33088E-0006  0.68315E-0008  0.37583E-0006
  0.12750E+0005 -0.29352E+0004  0.32504E-0006  0.18842E-0007  0.34318E-0006
  0.12750E+0005 -0.30000E+0004  0.29744E-0006 -0.76367E-0008  0.31109E-0006
  0.12793E+0005 -0.30000E+0004  0.26629E-0006  0.88403E-0008  0.24099E-0006
  0.12875E+0005 -0.30000E+0004  0.20239E-0006  0.44642E-0007  0.10349E-0006
  0.12957E+0005 -0.30000E+0004  0.14244E-0006  0.82854E-0007 -0.21385E-0007
  0.13000E+0005 -0.30000E+0004  0.11639E-0006  0.10243E-0006 -0.74995E-0007
  0.12750E+0005 -0.29888E+0004  0.30567E-0006 -0.26584E-0008  0.32069E-0006
  0.12793E+0005 -0.29888E+0004  0.27749E-0006  0.13286E-0007  0.25535E-0006
  0.12875E+0005 -0.29889E+0004  0.21733E-0006  0.47848E-0007  0.12472E-0006
  0.12957E+0005 -0.29890E+0004  0.15835E-0006  0.84635E-0007  0.33029E-0008
  0.13000E+0005 -0.29890E+0004  0.13167E-0006  0.10346E-0006 -0.49978E-0007
  0.12750E+0005 -0.29676E+0004  0.31724E-0006  0.63050E-0008  0.33418E-0006
  0.12793E+0005 -0.29677E+0004  0.29499E-0006  0.21310E-0007  0.27815E-0006
  0.12875E+0005 -0.29678E+0004  0.24276E-0006  0.53673E-0007  0.16134E-0006
  0.12957E+0005 -0.29680E+0004  0.18668E-0006  0.87932E-0007  0.47551E-0007
  0.13000E+0005 -0.29681E+0004  0.15943E-0006  0.10540E-0006 -0.44826E-0008
  0.12750E+0005 -0.29464E+0004  0.32366E-0006  0.14667E-0007  0.34163E-0006
  0.12793E+0005 -0.29465E+0004  0.30768E-0006  0.28816E-0007  0.29520E-0006
  0.12875E+0005 -0.29468E+0004  0.26438E-0006  0.59165E-0007  0.19317E-0006
  0.12957E+0005 -0.29471E+0004  0.21252E-0006  0.91111E-0007  0.88318E-0007
  0.13000E+0005 -0.29472E+0004  0.18545E-0006  0.10734E-0006  0.38306E-0007
  0.12750E+0005 -0.29352E+0004  0.32504E-0006  0.18842E-0007  0.34318E-0006
  0.12793E+0005 -0.29354E+0004  0.31247E-0006  0.32571E-0007  0.30192E-0006
  0.12875E+0005 -0.29357E+0004  0.27425E-0006  0.61929E-0007  0.20802E-0006
  0.12957E+0005 -0.29360E+0004  0.22511E-0006  0.92736E-0007  0.10837E-0006
  0.13000E+0005 -0.29362E+0004  0.19841E-0006  0.10835E-0006  0.59718E-0007
  0.13000E+0005 -0.30000E+0004  0.11639E-0006  0.10243E-0006 -0.74995E-0007
  0.13043E+0005 -0.30000E+0004  0.95995E-0007  0.12070E-0006 -0.11682E-0006
  0.13125E+0005 -0.30000E+0004  0.76836E-0007  0.14930E-0006 -0.15638E-0006
  0.13207E+0005 -0.30000E+0004  0.86303E-0007  0.16650E-0006 -0.13761E-0006
  0.13250E+0005 -0.30000E+0004  0.10288E-0006  0.16980E-0006 -0.10366E-0006
  0.13000E+0005 -0.29890E+0004  0.13167E-0006  0.10346E-0006 -0.49978E-0007
  0.13043E+0005 -0.29890E+0004  0.10996E-0006  0.12097E-0006 -0.92431E-0007
  0.13125E+0005 -0.29890E+0004  0.86611E-0007  0.14830E-0006 -0.13573E-0006
  0.13207E+0005 -0.29891E+0004  0.90371E-0007  0.16455E-0006 -0.12333E-0006
  0.13250E+0005 -0.29891E+0004  0.10365E-0006  0.16753E-0006 -0.93484E-0007
  0.13000E+0005 -0.29681E+0004  0.15943E-0006  0.10540E-0006 -0.44826E-0008
  0.13043E+0005 -0.29682E+0004  0.13580E-0006  0.12158E-0006 -0.47520E-0007
  0.13125E+0005 -0.29683E+0004  0.10551E-0006  0.14668E-0006 -0.96826E-0007
  0.13207E+0005 -0.29684E+0004  0.99185E-0007  0.16126E-0006 -0.95668E-0007
  0.13250E+0005 -0.29684E+0004  0.10646E-0006  0.16366E-0006 -0.73257E-0007
  0.13000E+0005 -0.29472E+0004  0.18545E-0006  0.10734E-0006  0.38306E-0007
  0.13043E+0005 -0.29473E+0004  0.16063E-0006  0.12231E-0006 -0.45555E-0008
  0.13125E+0005 -0.29475E+0004  0.12468E-0006  0.14537E-0006 -0.58489E-0007
  0.13207E+0005 -0.29477E+0004  0.10925E-0006  0.15845E-0006 -0.67456E-0007
  0.13250E+0005 -0.29478E+0004  0.11086E-0006  0.16034E-0006 -0.52036E-0007
  0.13000E+0005 -0.29362E+0004  0.19841E-0006  0.10835E-0006  0.59718E-0007
  0.13043E+0005 -0.29363E+0004  0.17326E-0006  0.12273E-0006  0.17246E-0007
  0.13125E+0005 -0.29365E+0004  0.13482E-0006  0.14480E-0006 -0.38587E-0007
  0.13207E+0005 -0.29367E+0004  0.11498E-0006  0.15714E-0006 -0.52448E-0007
  0.13250E+0005 -0.29369E+0004  0.11375E-0006  0.15879E-0006 -0.40536E-0007
  0.13250E+0005 -0.30000E+0004  0.10288E-0006  0.16980E-0006 -0.10366E-0006
  0.13293E+0005 -0.30000E+0004  0.12674E-0006  0.16864E-0006 -0.54125E-0007
  0.13375E+0005 -0.30000E+0004  0.18821E-0006  0.15329E-0006  0.77003E-0007
  0.13457E+0005 -0.30000E+0004  0.26244E-0006  0.12038E-0006  0.24336E-0006
  0.13500E+0005 -0.30000E+0004  0.30258E-0006  0.96140E-0007  0.33857E-0006
  0.13250E+0005 -0.29891E+0004  0.10365E-0006  0.16753E-0006 -0.93484E-0007
  0.13293E+0005 -0.29891E+0004  0.12421E-0006  0.16616E-0006 -0.48292E-0007
  0.13375E+0005 -0.29891E+0004  0.17993E-0006  0.15083E-0006  0.74473E-0007
  0.13457E+0005 -0.29892E+0004  0.24987E-0006  0.11845E-0006  0.23335E-0006
  0.13500E+0005 -0.29892E+0004  0.28859E-0006  0.94706E-0007  0.32532E-0006
  0.13250E+0005 -0.29684E+0004  0.10646E-0006  0.16366E-0006 -0.73257E-0007
  0.13293E+0005 -0.29685E+0004  0.12090E-0006  0.16195E-0006 -0.36088E-0007
  0.13375E+0005 -0.29686E+0004  0.16574E-0006  0.14669E-0006  0.70977E-0007
  0.13457E+0005 -0.29687E+0004  0.22718E-0006  0.11533E-0006  0.21545E-0006
  0.13500E+0005 -0.29687E+0004  0.26288E-0006  0.92474E-0007  0.30104E-0006
  0.13250E+0005 -0.29478E+0004  0.11086E-0006  0.16034E-0006 -0.52036E-0007
  0.13293E+0005 -0.29478E+0004  0.11941E-0006  0.15834E-0006 -0.22587E-0007
  0.13375E+0005 -0.29480E+0004  0.15338E-0006  0.14320E-0006  0.69012E-0007
  0.13457E+0005 -0.29481E+0004  0.20590E-0006  0.11283E-0006  0.19887E-0006
  0.13500E+0005 -0.29482E+0004  0.23821E-0006  0.90839E-0007  0.27781E-0006
  0.13250E+0005 -0.29369E+0004  0.11375E-0006  0.15879E-0006 -0.40536E-0007
  0.13293E+0005 -0.29370E+0004  0.11928E-0006  0.15666E-0006 -0.15025E-0007
  0.13375E+0005 -0.29371E+0004  0.14755E-0006  0.14161E-0006  0.68529E-0007
  0.13457E+0005 -0.29373E+0004  0.19521E-0006  0.11175E-0006  0.19060E-0006
  0.13500E+0005 -0.29374E+0004  0.22558E-0006  0.90199E-0007  0.26594E-0006
  0.13500E+0005 -0.30000E+0004  0.30258E-0006  0.96140E-0007  0.33857E-0006
  0.13543E+0005 -0.30000E+0004  0.34092E-0006  0.67563E-0007  0.43474E-0006
  0.13625E+0005 -0.30000E+0004  0.40138E-0006  0.27622E-0008  0.60746E-0006
  0.13707E+0005 -0.30000E+0004  0.43559E-0006 -0.72731E-0007  0.74938E-0006
  0.13750E+0005 -0.30000E+0004  0.43952E-0006 -0.11539E-0006  0.80527E-0006
  0.13500E+0005 -0.29892E+0004  0.28859E-0006  0.94706E-0007  0.32532E-0006
  0.13543E+0005 -0.29892E+0004  0.32617E-0006  0.66731E-0007  0.41889E-0006
  0.13625E+0005 -0.29892E+0004  0.38720E-0006  0.33599E-0008  0.58878E-0006
  0.13707E+0005 -0.29893E+0004  0.42456E-0006 -0.70460E-0007  0.73085E-0006
  0.13750E+0005 -0.29893E+0004  0.43111E-0006 -0.11219E-0006  0.78800E-0006
  0.13500E+0005 -0.29687E+0004  0.26288E-0006  0.92474E-0007  0.30104E-0006
  0.13543E+0005 -0.29687E+0004  0.29865E-0006  0.65606E-0007  0.38940E-0006
  0.13625E+0005 -0.29688E+0004  0.35993E-0006  0.48380E-0008  0.55325E-0006
  0.13707E+0005 -0.29689E+0004  0.40244E-0006 -0.65943E-0007  0.69484E-0006
  0.13750E+0005 -0.29689E+0004  0.41353E-0006 -0.10601E-0006  0.75402E-0006
  0.13500E+0005 -0.29482E+0004  0.23821E-0006  0.90839E-0007  0.27781E-0006
  0.13543E+0005 -0.29483E+0004  0.27170E-0006  0.65029E-0007  0.36058E-0006
  0.13625E+0005 -0.29484E+0004  0.33219E-0006  0.67356E-0008  0.51753E-0006
  0.13707E+0005 -0.29486E+0004  0.37874E-0006 -0.61170E-0007  0.65770E-0006
  0.13750E+0005 -0.29486E+0004  0.39383E-0006 -0.99649E-0007  0.71843E-0006
  0.13500E+0005 -0.29374E+0004  0.22558E-0006  0.90199E-0007  0.26594E-0006
  0.13543E+0005 -0.29375E+0004  0.25770E-0006  0.64929E-0007  0.34563E-0006
  0.13625E+0005 -0.29377E+0004  0.31737E-0006  0.78935E-0008  0.49861E-0006
  0.13707E+0005 -0.29378E+0004  0.36561E-0006 -0.58556E-0007  0.63766E-0006
  0.13750E+0005 -0.29379E+0004  0.38259E-0006 -0.96233E-0007  0.69901E-0006
  0.13750E+0005 -0.30000E+0004  0.43952E-0006 -0.11539E-0006  0.80527E-0006
  0.13793E+0005 -0.30000E+0004  0.43240E-0006 -0.15898E-0006  0.84525E-0006
  0.13875E+0005 -0.30000E+0004  0.38639E-0006 -0.24159E-0006  0.87187E-0006
  0.13957E+0005 -0.30000E+0004  0.29831E-0006 -0.31954E-0006  0.83078E-0006
  0.14000E+0005 -0.30000E+0004  0.23641E-0006 -0.35702E-0006  0.78246E-0006
  0.13750E+0005 -0.29893E+0004  0.43111E-0006 -0.11219E-0006  0.78800E-0006
  0.13793E+0005 -0.29893E+0004  0.42715E-0006 -0.15487E-0006  0.82998E-0006
  0.13875E+0005 -0.29893E+0004  0.38827E-0006 -0.23585E-0006  0.86216E-0006
  0.13957E+0005 -0.29893E+0004  0.30802E-0006 -0.31246E-0006  0.82822E-0006
  0.14000E+0005 -0.29893E+0004  0.25020E-0006 -0.34943E-0006  0.78400E-0006
  0.13750E+0005 -0.29689E+0004  0.41353E-0006 -0.10601E-0006  0.75402E-0006
  0.13793E+0005 -0.29690E+0004  0.41518E-0006 -0.14701E-0006  0.79945E-0006
  0.13875E+0005 -0.29690E+0004  0.38927E-0006 -0.22504E-0006  0.84168E-0006
  0.13957E+0005 -0.29691E+0004  0.32364E-0006 -0.29923E-0006  0.82108E-0006
  0.14000E+0005 -0.29691E+0004  0.27360E-0006 -0.33524E-0006  0.78464E-0006
  0.13750E+0005 -0.29486E+0004  0.39383E-0006 -0.99649E-0007  0.71843E-0006
  0.13793E+0005 -0.29487E+0004  0.40060E-0006 -0.13908E-0006  0.76688E-0006
  0.13875E+0005 -0.29487E+0004  0.38694E-0006 -0.21431E-0006  0.81851E-0006
  0.13957E+0005 -0.29488E+0004  0.33560E-0006 -0.28621E-0006  0.81094E-0006
  0.14000E+0005 -0.29488E+0004  0.29332E-0006 -0.32131E-0006  0.78225E-0006
  0.13750E+0005 -0.29379E+0004  0.38259E-0006 -0.96233E-0007  0.69901E-0006
  0.13793E+0005 -0.29379E+0004  0.39187E-0006 -0.13486E-0006  0.74888E-0006
  0.13875E+0005 -0.29380E+0004  0.38437E-0006 -0.20869E-0006  0.80520E-0006
  0.13957E+0005 -0.29381E+0004  0.34042E-0006 -0.27942E-0006  0.80437E-0006
  0.14000E+0005 -0.29382E+0004  0.30223E-0006 -0.31406E-0006  0.77976E-0006
  0.14000E+0005 -0.30000E+0004  0.23641E-0006 -0.35702E-0006  0.78246E-0006
  0.14043E+0005 -0.30000E+0004  0.16549E-0006 -0.39107E-0006  0.71731E-0006
  0.14125E+0005 -0.30000E+0004  0.12483E-0007 -0.44395E-0006  0.55439E-0006
  0.14207E+0005 -0.30000E+0004 -0.15278E-0006 -0.47860E-0006  0.35437E-0006
  0.14250E+0005 -0.30000E+0004 -0.23955E-0006 -0.48864E-0006  0.24065E-0006
  0.14000E+0005 -0.29893E+0004  0.25020E-0006 -0.34943E-0006  0.78400E-0006
  0.14043E+0005 -0.29893E+0004  0.18316E-0006 -0.38307E-0006  0.72294E-0006
  0.14125E+0005 -0.29893E+0004  0.36426E-0007 -0.43566E-0006  0.56734E-0006
  0.14207E+0005 -0.29893E+0004 -0.12462E-0006 -0.47062E-0006  0.37324E-0006
  0.14250E+0005 -0.29894E+0004 -0.21016E-0006 -0.48109E-0006  0.26187E-0006
  0.14000E+0005 -0.29691E+0004  0.27360E-0006 -0.33524E-0006  0.78464E-0006
  0.14043E+0005 -0.29691E+0004  0.21401E-0006 -0.36816E-0006  0.73145E-0006
  0.14125E+0005 -0.29691E+0004  0.79630E-0007 -0.42019E-0006  0.59012E-0006
  0.14207E+0005 -0.29691E+0004 -0.72650E-0007 -0.45571E-0006  0.40791E-0006
  0.14250E+0005 -0.29692E+0004 -0.15539E-0006 -0.46694E-0006  0.30139E-0006
  0.14000E+0005 -0.29488E+0004  0.29332E-0006 -0.32131E-0006  0.78225E-0006
  0.14043E+0005 -0.29489E+0004  0.24132E-0006 -0.35355E-0006  0.73705E-0006
  0.14125E+0005 -0.29489E+0004  0.11986E-0006 -0.40504E-0006  0.61048E-0006
  0.14207E+0005 -0.29490E+0004 -0.22716E-0007 -0.44106E-0006  0.44099E-0006
  0.14250E+0005 -0.29490E+0004 -0.10206E-0006 -0.45298E-0006  0.33983E-0006
  0.14000E+0005 -0.29382E+0004  0.30223E-0006 -0.31406E-0006  0.77976E-0006
  0.14043E+0005 -0.29382E+0004  0.25427E-0006 -0.34595E-0006  0.73881E-0006
  0.14125E+0005 -0.29382E+0004  0.13984E-0006 -0.39716E-0006  0.62021E-0006
  0.14207E+0005 -0.29383E+0004  0.27392E-0008 -0.43343E-0006  0.45773E-0006
  0.14250E+0005 -0.29383E+0004 -0.74576E-0007 -0.44570E-0006  0.35960E-0006
  0.14250E+0005 -0.30000E+0004 -0.23955E-0006 -0.48864E-0006  0.24065E-0006
  0.14293E+0005 -0.30000E+0004 -0.32301E-0006 -0.49274E-0006  0.12526E-0006
  0.14375E+0005 -0.30000E+0004 -0.46411E-0006 -0.48366E-0006 -0.87275E-0007
  0.14457E+0005 -0.30000E+0004 -0.57198E-0006 -0.45292E-0006 -0.27633E-0006
  0.14500E+0005 -0.30000E+0004 -0.61207E-0006 -0.42839E-0006 -0.36146E-0006
  0.14250E+0005 -0.29894E+0004 -0.21016E-0006 -0.48109E-0006  0.26187E-0006
  0.14293E+0005 -0.29894E+0004 -0.29316E-0006 -0.48575E-0006  0.14815E-0006
  0.14375E+0005 -0.29894E+0004 -0.43543E-0006 -0.47817E-0006 -0.63042E-0007
  0.14457E+0005 -0.29894E+0004 -0.54694E-0006 -0.44934E-0006 -0.25310E-0006
  0.14500E+0005 -0.29894E+0004 -0.58978E-0006 -0.42596E-0006 -0.33956E-0006
  0.14250E+0005 -0.29692E+0004 -0.15539E-0006 -0.46694E-0006  0.30139E-0006
  0.14293E+0005 -0.29692E+0004 -0.23701E-0006 -0.47263E-0006  0.19129E-0006
  0.14375E+0005 -0.29692E+0004 -0.38053E-0006 -0.46776E-0006 -0.16521E-0007
  0.14457E+0005 -0.29693E+0004 -0.49804E-0006 -0.44243E-0006 -0.20772E-0006
  0.14500E+0005 -0.29693E+0004 -0.54568E-0006 -0.42114E-0006 -0.29641E-0006
  0.14250E+0005 -0.29490E+0004 -0.10206E-0006 -0.45298E-0006  0.33983E-0006
  0.14293E+0005 -0.29490E+0004 -0.18163E-0006 -0.45965E-0006  0.23392E-0006
  0.14375E+0005 -0.29491E+0004 -0.32512E-0006 -0.45735E-0006  0.30578E-0007
  0.14457E+0005 -0.29492E+0004 -0.44744E-0006 -0.43536E-0006 -0.16077E-0006
  0.14500E+0005 -0.29492E+0004 -0.49934E-0006 -0.41606E-0006 -0.25126E-0006
  0.14250E+0005 -0.29383E+0004 -0.74576E-0007 -0.44570E-0006  0.35960E-0006
  0.14293E+0005 -0.29384E+0004 -0.15281E-0006 -0.45286E-0006  0.25613E-0006
  0.14375E+0005 -0.29385E+0004 -0.29578E-0006 -0.45185E-0006  0.55576E-0007
  0.14457E+0005 -0.29386E+0004 -0.42015E-0006 -0.43156E-0006 -0.13545E-0006
  0.14500E+0005 -0.29386E+0004 -0.47407E-0006 -0.41327E-0006 -0.22670E-0006
  0.14500E+0005 -0.30000E+0004 -0.61207E-0006 -0.42839E-0006 -0.36146E-0006
  0.14543E+0005 -0.30000E+0004 -0.63942E-0006 -0.39865E-0006 -0.43449E-0006
  0.14625E+0005 -0.30000E+0004 -0.65489E-0006 -0.32935E-0006 -0.53628E-0006
  0.14707E+0005 -0.30000E+0004 -0.62420E-0006 -0.24657E-0006 -0.58869E-0006
  0.14750E+0005 -0.30000E+0004 -0.59118E-0006 -0.19900E-0006 -0.59726E-0006
  0.14500E+0005 -0.29894E+0004 -0.58978E-0006 -0.42596E-0006 -0.33956E-0006
  0.14543E+0005 -0.29894E+0004 -0.62034E-0006 -0.39741E-0006 -0.41442E-0006
  0.14625E+0005 -0.29895E+0004 -0.64265E-0006 -0.33044E-0006 -0.52054E-0006
  0.14707E+0005 -0.29895E+0004 -0.61915E-0006 -0.24996E-0006 -0.57783E-0006
  0.14750E+0005 -0.29895E+0004 -0.58979E-0006 -0.20352E-0006 -0.58898E-0006
  0.14500E+0005 -0.29693E+0004 -0.54568E-0006 -0.42114E-0006 -0.29641E-0006
  0.14543E+0005 -0.29694E+0004 -0.58196E-0006 -0.39478E-0006 -0.37445E-0006
  0.14625E+0005 -0.29695E+0004 -0.61683E-0006 -0.33212E-0006 -0.48851E-0006
  0.14707E+0005 -0.29696E+0004 -0.60681E-0006 -0.25591E-0006 -0.55506E-0006
  0.14750E+0005 -0.29696E+0004 -0.58444E-0006 -0.21159E-0006 -0.57118E-0006
  0.14500E+0005 -0.29492E+0004 -0.49934E-0006 -0.41606E-0006 -0.25126E-0006
  0.14543E+0005 -0.29493E+0004 -0.54089E-0006 -0.39181E-0006 -0.33214E-0006
  0.14625E+0005 -0.29495E+0004 -0.58770E-0006 -0.33332E-0006 -0.45372E-0006
  0.14707E+0005 -0.29496E+0004 -0.59092E-0006 -0.26125E-0006 -0.52945E-0006
  0.14750E+0005 -0.29497E+0004 -0.57557E-0006 -0.21903E-0006 -0.55063E-0006
  0.14500E+0005 -0.29386E+0004 -0.47407E-0006 -0.41327E-0006 -0.22670E-0006
  0.14543E+0005 -0.29387E+0004 -0.51820E-0006 -0.39011E-0006 -0.30893E-0006
  0.14625E+0005 -0.29389E+0004 -0.57105E-0006 -0.33375E-0006 -0.43430E-0006
  0.14707E+0005 -0.29391E+0004 -0.58114E-0006 -0.26383E-0006 -0.51483E-0006
  0.14750E+0005 -0.29392E+0004 -0.56947E-0006 -0.22270E-0006 -0.53868E-0006
  0.14750E+0005 -0.30000E+0004 -0.59118E-0006 -0.19900E-0006 -0.59726E-0006
  0.14793E+0005 -0.30000E+0004 -0.54815E-0006 -0.14975E-0006 -0.59380E-0006
  0.14875E+0005 -0.30000E+0004 -0.44462E-0006 -0.54552E-0007 -0.55866E-0006
  0.14957E+0005 -0.30000E+0004 -0.32236E-0006  0.38234E-0007 -0.49451E-0006
  0.15000E+0005 -0.30000E+0004 -0.25451E-0006  0.84334E-0007 -0.45263E-0006
  0.14750E+0005 -0.29895E+0004 -0.58979E-0006 -0.20352E-0006 -0.58898E-0006
  0.14793E+0005 -0.29895E+0004 -0.55022E-0006 -0.15535E-0006 -0.58796E-0006
  0.14875E+0005 -0.29896E+0004 -0.45239E-0006 -0.61925E-0007 -0.55692E-0006
  0.14957E+0005 -0.29896E+0004 -0.33443E-0006  0.29515E-0007 -0.49591E-0006
  0.15000E+0005 -0.29897E+0004 -0.26822E-0006  0.75128E-0007 -0.45529E-0006
  0.14750E+0005 -0.29696E+0004 -0.58444E-0006 -0.21159E-0006 -0.57118E-0006
  0.14793E+0005 -0.29697E+0004 -0.55154E-0006 -0.16545E-0006 -0.57495E-0006
  0.14875E+0005 -0.29698E+0004 -0.46485E-0006 -0.75360E-0007 -0.55206E-0006
  0.14957E+0005 -0.29700E+0004 -0.35550E-0006  0.13504E-0007 -0.49747E-0006
  0.15000E+0005 -0.29700E+0004 -0.29268E-0006  0.58140E-0007 -0.45948E-0006
  0.14750E+0005 -0.29497E+0004 -0.57557E-0006 -0.21903E-0006 -0.55063E-0006
  0.14793E+0005 -0.29499E+0004 -0.54943E-0006 -0.17487E-0006 -0.55937E-0006
  0.14875E+0005 -0.29501E+0004 -0.47429E-0006 -0.88099E-0007 -0.54510E-0006
  0.14957E+0005 -0.29503E+0004 -0.37412E-0006 -0.18361E-0008 -0.49752E-0006
  0.15000E+0005 -0.29504E+0004 -0.31502E-0006  0.41779E-0007 -0.46244E-0006
  0.14750E+0005 -0.29392E+0004 -0.56947E-0006 -0.22270E-0006 -0.53868E-0006
  0.14793E+0005 -0.29394E+0004 -0.54694E-0006 -0.17957E-0006 -0.55010E-0006
  0.14875E+0005 -0.29397E+0004 -0.47803E-0006 -0.94544E-0007 -0.54056E-0006
  0.14957E+0005 -0.29399E+0004 -0.38292E-0006 -0.96619E-0008 -0.49690E-0006
  0.15000E+0005 -0.29401E+0004 -0.32592E-0006  0.33402E-0007 -0.46349E-0006
  0.15000E+0005 -0.30000E+0004 -0.25451E-0006  0.84334E-0007 -0.45263E-0006
  0.15043E+0005 -0.30000E+0004 -0.18660E-0006  0.12753E-0006 -0.40721E-0006
  0.15125E+0005 -0.30000E+0004 -0.63468E-0007  0.19890E-0006 -0.31655E-0006
  0.15207E+0005 -0.30000E+0004  0.44643E-0007  0.25353E-0006 -0.22722E-0006
  0.15250E+0005 -0.30000E+0004  0.93188E-0007  0.27473E-0006 -0.18310E-0006
  0.15000E+0005 -0.29897E+0004 -0.26822E-0006  0.75128E-0007 -0.45529E-0006
  0.15043E+0005 -0.29897E+0004 -0.20152E-0006  0.11794E-0006 -0.41082E-0006
  0.15125E+0005 -0.29897E+0004 -0.79576E-0007  0.18905E-0006 -0.32132E-0006
  0.15207E+0005 -0.29898E+0004  0.28655E-0007  0.24397E-0006 -0.23243E-0006
  0.15250E+0005 -0.29898E+0004  0.77697E-0007  0.26555E-0006 -0.18836E-0006
  0.15000E+0005 -0.29700E+0004 -0.29268E-0006  0.58140E-0007 -0.45948E-0006
  0.15043E+0005 -0.29701E+0004 -0.22855E-0006  0.10022E-0006 -0.41706E-0006
  0.15125E+0005 -0.29703E+0004 -0.10932E-0006  0.17075E-0006 -0.33014E-0006
  0.15207E+0005 -0.29704E+0004 -0.12793E-0008  0.22611E-0006 -0.24239E-0006
  0.15250E+0005 -0.29705E+0004  0.48516E-0007  0.24833E-0006 -0.19850E-0006
  0.15000E+0005 -0.29504E+0004 -0.31502E-0006  0.41779E-0007 -0.46244E-0006
  0.15043E+0005 -0.29505E+0004 -0.25381E-0006  0.83087E-0007 -0.42240E-0006
  0.15125E+0005 -0.29508E+0004 -0.13792E-0006  0.15293E-0006 -0.33857E-0006
  0.15207E+0005 -0.29510E+0004 -0.30622E-0007  0.20860E-0006 -0.25233E-0006
  0.15250E+0005 -0.29512E+0004  0.19678E-0007  0.23138E-0006 -0.20875E-0006
  0.15000E+0005 -0.29401E+0004 -0.32592E-0006  0.33402E-0007 -0.46349E-0006
  0.15043E+0005 -0.29402E+0004 -0.26638E-0006  0.74289E-0007 -0.42481E-0006
  0.15125E+0005 -0.29405E+0004 -0.15250E-0006  0.14373E-0006 -0.34282E-0006
  0.15207E+0005 -0.29408E+0004 -0.45820E-0007  0.19950E-0006 -0.25754E-0006
  0.15250E+0005 -0.29410E+0004  0.46439E-0008  0.22254E-0006 -0.21418E-0006
  0.15250E+0005 -0.30000E+0004  0.93188E-0007  0.27473E-0006 -0.18310E-0006
  0.15293E+0005 -0.30000E+0004  0.13500E-0006  0.29054E-0006 -0.14216E-0006
  0.15375E+0005 -0.30000E+0004  0.19429E-0006  0.30555E-0006 -0.75497E-0007
  0.15457E+0005 -0.30000E+0004  0.22723E-0006  0.30246E-0006 -0.25536E-0007
  0.15500E+0005 -0.30000E+0004  0.23456E-0006  0.29447E-0006 -0.64053E-0008
  0.15250E+0005 -0.29898E+0004  0.77697E-0007  0.26555E-0006 -0.18836E-0006
  0.15293E+0005 -0.29898E+0004  0.12024E-0006  0.28185E-0006 -0.14736E-0006
  0.15375E+0005 -0.29899E+0004  0.18143E-0006  0.29813E-0006 -0.80416E-0007
  0.15457E+0005 -0.29899E+0004  0.21671E-0006  0.29665E-0006 -0.30078E-0007
  0.15500E+0005 -0.29899E+0004  0.22535E-0006  0.28958E-0006 -0.10733E-0007
  0.15250E+0005 -0.29705E+0004  0.48516E-0007  0.24833E-0006 -0.19850E-0006
  0.15293E+0005 -0.29706E+0004  0.92281E-0007  0.26551E-0006 -0.15744E-0006
  0.15375E+0005 -0.29707E+0004  0.15683E-0006  0.28407E-0006 -0.90032E-0007
  0.15457E+0005 -0.29708E+0004  0.19637E-0006  0.28549E-0006 -0.38961E-0007
  0.15500E+0005 -0.29709E+0004  0.20744E-0006  0.28012E-0006 -0.19186E-0007
  0.15250E+0005 -0.29512E+0004  0.19678E-0007  0.23138E-0006 -0.20875E-0006
  0.15293E+0005 -0.29513E+0004  0.64450E-0007  0.24934E-0006 -0.16776E-0006
  0.15375E+0005 -0.29515E+0004  0.13203E-0006  0.27002E-0006 -0.99974E-0007
  0.15457E+0005 -0.29517E+0004  0.17560E-0006  0.27418E-0006 -0.48159E-0007
  0.15500E+0005 -0.29518E+0004  0.18902E-0006  0.27044E-0006 -0.27926E-0007
  0.15250E+0005 -0.29410E+0004  0.46439E-0008  0.22254E-0006 -0.21418E-0006
  0.15293E+0005 -0.29411E+0004  0.49857E-0007  0.24089E-0006 -0.17326E-0006
  0.15375E+0005 -0.29414E+0004  0.11890E-0006  0.26262E-0006 -0.10533E-0006
  0.15457E+0005 -0.29416E+0004  0.16450E-0006  0.26816E-0006 -0.53120E-0007
  0.15500E+0005 -0.29418E+0004  0.17912E-0006  0.26524E-0006 -0.32636E-0007
  0.15500E+0005 -0.30000E+0004  0.23456E-0006  0.29447E-0006 -0.64053E-0008
  0.15543E+0005 -0.30000E+0004  0.23564E-0006  0.28291E-0006  0.77235E-0008
  0.15625E+0005 -0.30000E+0004  0.22302E-0006  0.25348E-0006  0.21313E-0007
  0.15707E+0005 -0.30000E+0004  0.19625E-0006  0.21866E-0006  0.19471E-0007
  0.15750E+0005 -0.30000E+0004  0.17865E-0006  0.19989E-0006  0.13369E-0007
  0.15500E+0005 -0.29899E+0004  0.22535E-0006  0.28958E-0006 -0.10733E-0007
  0.15543E+0005 -0.29900E+0004  0.22775E-0006  0.27898E-0006  0.35853E-0008
  0.15625E+0005 -0.29900E+0004  0.21757E-0006  0.25139E-0006  0.17523E-0007
  0.15707E+0005 -0.29900E+0004  0.19298E-0006  0.21830E-0006  0.15979E-0007
  0.15750E+0005 -0.29900E+0004  0.17638E-0006  0.20033E-0006  0.10035E-0007
  0.15500E+0005 -0.29709E+0004  0.20744E-0006  0.28012E-0006 -0.19186E-0007
  0.15543E+0005 -0.29709E+0004  0.21230E-0006  0.27130E-0006 -0.44620E-0008
  0.15625E+0005 -0.29710E+0004  0.20669E-0006  0.24708E-0006  0.10228E-0007
  0.15707E+0005 -0.29711E+0004  0.18625E-0006  0.21720E-0006  0.93427E-0008
  0.15750E+0005 -0.29711E+0004  0.17155E-0006  0.20075E-0006  0.37198E-0008
  0.15500E+0005 -0.29518E+0004  0.18902E-0006  0.27044E-0006 -0.27926E-0007
  0.15543E+0005 -0.29519E+0004  0.19628E-0006  0.26330E-0006 -0.12742E-0007
  0.15625E+0005 -0.29520E+0004  0.19516E-0006  0.24234E-0006  0.28069E-0008
  0.15707E+0005 -0.29522E+0004  0.17884E-0006  0.21558E-0006  0.26982E-0008
  0.15750E+0005 -0.29522E+0004  0.16606E-0006  0.20064E-0006 -0.25594E-0008
  0.15500E+0005 -0.29418E+0004  0.17912E-0006  0.26524E-0006 -0.32636E-0007
  0.15543E+0005 -0.29418E+0004  0.18761E-0006  0.25897E-0006 -0.17192E-0007
  0.15625E+0005 -0.29420E+0004  0.18883E-0006  0.23968E-0006 -0.11507E-0008
  0.15707E+0005 -0.29422E+0004  0.17467E-0006  0.21453E-0006 -0.80443E-0009
  0.15750E+0005 -0.29423E+0004  0.16291E-0006  0.20036E-0006 -0.58485E-0008
  0.15750E+0005 -0.30000E+0004  0.17865E-0006  0.19989E-0006  0.13369E-0007
  0.15793E+0005 -0.30000E+0004  0.15992E-0006  0.18174E-0006  0.45227E-0008
  0.15875E+0005 -0.30000E+0004  0.12482E-0006  0.15141E-0006 -0.17359E-0007
  0.15957E+0005 -0.30000E+0004  0.95208E-0007  0.12912E-0006 -0.41588E-0007
  0.16000E+0005 -0.30000E+0004  0.83491E-0007  0.12134E-0006 -0.53521E-0007
  0.15750E+0005 -0.29900E+0004  0.17638E-0006  0.20033E-0006  0.10035E-0007
  0.15793E+0005 -0.29900E+0004  0.15853E-0006  0.18295E-0006  0.12933E-0008
  0.15875E+0005 -0.29901E+0004  0.12469E-0006  0.15375E-0006 -0.20398E-0007
  0.15957E+0005 -0.29901E+0004  0.95781E-0007  0.13221E-0006 -0.44526E-0007
  0.16000E+0005 -0.29901E+0004  0.84209E-0007  0.12464E-0006 -0.56430E-0007
  0.15750E+0005 -0.29711E+0004  0.17155E-0006  0.20075E-0006  0.37198E-0008
  0.15793E+0005 -0.29712E+0004  0.15538E-0006  0.18478E-0006 -0.47611E-0008
  0.15875E+0005 -0.29713E+0004  0.12399E-0006  0.15773E-0006 -0.26038E-0007
  0.15957E+0005 -0.29713E+0004  0.96487E-0007  0.13763E-0006 -0.49937E-0007
  0.16000E+0005 -0.29714E+0004  0.85237E-0007  0.13053E-0006 -0.61795E-0007
  0.15750E+0005 -0.29522E+0004  0.16606E-0006  0.20064E-0006 -0.25594E-0008
  0.15793E+0005 -0.29523E+0004  0.15159E-0006  0.18604E-0006 -0.10720E-0007
  0.15875E+0005 -0.29524E+0004  0.12271E-0006  0.16114E-0006 -0.31513E-0007
  0.15957E+0005 -0.29526E+0004  0.96711E-0007  0.14253E-0006 -0.55139E-0007
  0.16000E+0005 -0.29526E+0004  0.85836E-0007  0.13592E-0006 -0.66952E-0007
  0.15750E+0005 -0.29423E+0004  0.16291E-0006  0.20036E-0006 -0.58485E-0008
  0.15793E+0005 -0.29423E+0004  0.14934E-0006  0.18648E-0006 -0.13821E-0007
  0.15875E+0005 -0.29425E+0004  0.12181E-0006  0.16271E-0006 -0.34332E-0007
  0.15957E+0005 -0.29427E+0004  0.96641E-0007  0.14491E-0006 -0.57798E-0007
  0.16000E+0005 -0.29428E+0004  0.85985E-0007  0.13857E-0006 -0.69584E-0007
  0.16000E+0005 -0.30000E+0004  0.83491E-0007  0.12134E-0006 -0.53521E-0007
  0.16043E+0005 -0.30000E+0004  0.75136E-0007  0.11638E-0006 -0.63891E-0007
  0.16125E+0005 -0.30000E+0004  0.69802E-0007  0.11463E-0006 -0.76880E-0007
  0.16207E+0005 -0.30000E+0004  0.78672E-0007  0.12126E-0006 -0.78001E-0007
  0.16250E+0005 -0.30000E+0004  0.88758E-0007  0.12716E-0006 -0.72908E-0007
  0.16000E+0005 -0.29901E+0004  0.84209E-0007  0.12464E-0006 -0.56430E-0007
  0.16043E+0005 -0.29901E+0004  0.75853E-0007  0.11981E-0006 -0.66822E-0007
  0.16125E+0005 -0.29902E+0004  0.70149E-0007  0.11802E-0006 -0.79927E-0007
  0.16207E+0005 -0.29902E+0004  0.78275E-0007  0.12433E-0006 -0.81286E-0007
  0.16250E+0005 -0.29902E+0004  0.87871E-0007  0.12999E-0006 -0.76365E-0007
  0.16000E+0005 -0.29714E+0004  0.85237E-0007  0.13053E-0006 -0.61795E-0007
  0.16043E+0005 -0.29714E+0004  0.76924E-0007  0.12597E-0006 -0.72218E-0007
  0.16125E+0005 -0.29716E+0004  0.70611E-0007  0.12419E-0006 -0.85561E-0007
  0.16207E+0005 -0.29717E+0004  0.77411E-0007  0.12999E-0006 -0.87413E-0007
  0.16250E+0005 -0.29717E+0004  0.86111E-0007  0.13524E-0006 -0.82847E-0007
  0.16000E+0005 -0.29526E+0004  0.85836E-0007  0.13592E-0006 -0.66952E-0007
  0.16043E+0005 -0.29527E+0004  0.77627E-0007  0.13168E-0006 -0.77400E-0007
  0.16125E+0005 -0.29529E+0004  0.70816E-0007  0.13001E-0006 -0.91011E-0007
  0.16207E+0005 -0.29531E+0004  0.76388E-0007  0.13542E-0006 -0.93411E-0007
  0.16250E+0005 -0.29532E+0004  0.84236E-0007  0.14031E-0006 -0.89239E-0007
  0.16000E+0005 -0.29428E+0004  0.85985E-0007  0.13857E-0006 -0.69584E-0007
  0.16043E+0005 -0.29429E+0004  0.77852E-0007  0.13451E-0006 -0.80048E-0007
  0.16125E+0005 -0.29431E+0004  0.70819E-0007  0.13294E-0006 -0.93811E-0007
  0.16207E+0005 -0.29433E+0004  0.75782E-0007  0.13819E-0006 -0.96525E-0007
  0.16250E+0005 -0.29435E+0004  0.83197E-0007  0.14292E-0006 -0.92575E-0007
  0.16250E+0005 -0.30000E+0004  0.88758E-0007  0.12716E-0006 -0.72908E-0007
  0.16293E+0005 -0.30000E+0004  0.10207E-0006  0.13395E-0006 -0.63654E-0007
  0.16375E+0005 -0.30000E+0004  0.13426E-0006  0.14713E-0006 -0.34677E-0007
  0.16457E+0005 -0.30000E+0004  0.17149E-0006  0.15687E-0006  0.79993E-0008
  0.16500E+0005 -0.30000E+0004  0.19135E-0006  0.15918E-0006  0.35082E-0007
  0.16250E+0005 -0.29902E+0004  0.87871E-0007  0.12999E-0006 -0.76365E-0007
  0.16293E+0005 -0.29903E+0004  0.10065E-0006  0.13650E-0006 -0.67297E-0007
  0.16375E+0005 -0.29903E+0004  0.13184E-0006  0.14912E-0006 -0.38727E-0007
  0.16457E+0005 -0.29904E+0004  0.16822E-0006  0.15836E-0006  0.35464E-0008
  0.16500E+0005 -0.29904E+0004  0.18774E-0006  0.16047E-0006  0.30423E-0007
  0.16250E+0005 -0.29717E+0004  0.86111E-0007  0.13524E-0006 -0.82847E-0007
  0.16293E+0005 -0.29718E+0004  0.97926E-0007  0.14125E-0006 -0.74170E-0007
  0.16375E+0005 -0.29719E+0004  0.12725E-0006  0.15290E-0006 -0.46443E-0007
  0.16457E+0005 -0.29721E+0004  0.16202E-0006  0.16124E-0006 -0.50196E-0008
  0.16500E+0005 -0.29722E+0004  0.18088E-0006  0.16299E-0006  0.21438E-0007
  0.16250E+0005 -0.29532E+0004  0.84236E-0007  0.14031E-0006 -0.89239E-0007
  0.16293E+0005 -0.29533E+0004  0.95120E-0007  0.14590E-0006 -0.81002E-0007
  0.16375E+0005 -0.29536E+0004  0.12262E-0006  0.15668E-0006 -0.54215E-0007
  0.16457E+0005 -0.29538E+0004  0.15577E-0006  0.16421E-0006 -0.13751E-0007
  0.16500E+0005 -0.29539E+0004  0.17396E-0006  0.16562E-0006  0.12240E-0007
  0.16250E+0005 -0.29435E+0004  0.83197E-0007  0.14292E-0006 -0.92575E-0007
  0.16293E+0005 -0.29436E+0004  0.93601E-0007  0.14831E-0006 -0.84590E-0007
  0.16375E+0005 -0.29439E+0004  0.12016E-0006  0.15867E-0006 -0.58339E-0007
  0.16457E+0005 -0.29442E+0004  0.15245E-0006  0.16580E-0006 -0.18423E-0007
  0.16500E+0005 -0.29443E+0004  0.17029E-0006  0.16704E-0006  0.72989E-0008
  0.16500E+0005 -0.30000E+0004  0.19135E-0006  0.15918E-0006  0.35082E-0007
  0.16543E+0005 -0.30000E+0004  0.21030E-0006  0.15885E-0006  0.64541E-0007
  0.16625E+0005 -0.30000E+0004  0.24084E-0006  0.14941E-0006  0.12442E-0006
  0.16707E+0005 -0.30000E+0004  0.26038E-0006  0.12700E-0006  0.18506E-0006
  0.16750E+0005 -0.30000E+0004  0.26495E-0006  0.10978E-0006  0.21546E-0006
  0.16500E+0005 -0.29904E+0004  0.18774E-0006  0.16047E-0006  0.30423E-0007
  0.16543E+0005 -0.29904E+0004  0.20645E-0006  0.15996E-0006  0.59733E-0007
  0.16625E+0005 -0.29905E+0004  0.23686E-0006  0.15038E-0006  0.11942E-0006
  0.16707E+0005 -0.29905E+0004  0.25673E-0006  0.12804E-0006  0.18008E-0006
  0.16750E+0005 -0.29905E+0004  0.26168E-0006  0.11095E-0006  0.21059E-0006
  0.16500E+0005 -0.29722E+0004  0.18088E-0006  0.16299E-0006  0.21438E-0007
  0.16543E+0005 -0.29722E+0004  0.19911E-0006  0.16219E-0006  0.50408E-0007
  0.16625E+0005 -0.29724E+0004  0.22922E-0006  0.15234E-0006  0.10966E-0006
  0.16707E+0005 -0.29725E+0004  0.24966E-0006  0.13014E-0006  0.17030E-0006
  0.16750E+0005 -0.29726E+0004  0.25525E-0006  0.11328E-0006  0.20098E-0006
  0.16500E+0005 -0.29539E+0004  0.17396E-0006  0.16562E-0006  0.12240E-0007
  0.16543E+0005 -0.29541E+0004  0.19169E-0006  0.16454E-0006  0.40805E-0007
  0.16625E+0005 -0.29543E+0004  0.22144E-0006  0.15446E-0006  0.99526E-0007
  0.16707E+0005 -0.29545E+0004  0.24235E-0006  0.13239E-0006  0.16006E-0006
  0.16750E+0005 -0.29547E+0004  0.24853E-0006  0.11575E-0006  0.19089E-0006
  0.16500E+0005 -0.29443E+0004  0.17029E-0006  0.16704E-0006  0.72989E-0008
  0.16543E+0005 -0.29445E+0004  0.18774E-0006  0.16583E-0006  0.35628E-0007
  0.16625E+0005 -0.29448E+0004  0.21727E-0006  0.15564E-0006  0.94029E-0007
  0.16707E+0005 -0.29450E+0004  0.23839E-0006  0.13364E-0006  0.15447E-0006
  0.16750E+0005 -0.29452E+0004  0.24487E-0006  0.11711E-0006  0.18537E-0006
  0.16750E+0005 -0.30000E+0004  0.26495E-0006  0.10978E-0006  0.21546E-0006
  0.16793E+0005 -0.30000E+0004  0.26512E-0006  0.89053E-0007  0.24375E-0006
  0.16875E+0005 -0.30000E+0004  0.25264E-0006  0.41078E-0007  0.28903E-0006
  0.16957E+0005 -0.30000E+0004  0.22377E-0006 -0.15425E-0007  0.32011E-0006
  0.17000E+0005 -0.30000E+0004  0.20253E-0006 -0.47272E-0007  0.32981E-0006
  0.16750E+0005 -0.29905E+0004  0.26168E-0006  0.11095E-0006  0.21059E-0006
  0.16793E+0005 -0.29906E+0004  0.26232E-0006  0.90391E-0007  0.23907E-0006
  0.16875E+0005 -0.29906E+0004  0.25105E-0006  0.42854E-0007  0.28492E-0006
  0.16957E+0005 -0.29907E+0004  0.22365E-0006 -0.13137E-0007  0.31684E-0006
  0.17000E+0005 -0.29907E+0004  0.20325E-0006 -0.44723E-0007  0.32709E-0006
  0.16750E+0005 -0.29726E+0004  0.25525E-0006  0.11328E-0006  0.20098E-0006
  0.16793E+0005 -0.29727E+0004  0.25677E-0006  0.93034E-0007  0.22980E-0006
  0.16875E+0005 -0.29728E+0004  0.24770E-0006  0.46295E-0007  0.27670E-0006
  0.16957E+0005 -0.29729E+0004  0.22304E-0006 -0.87660E-0008  0.31021E-0006
  0.17000E+0005 -0.29730E+0004  0.20421E-0006 -0.39868E-0007  0.32149E-0006
  0.16750E+0005 -0.29547E+0004  0.24853E-0006  0.11575E-0006  0.19089E-0006
  0.16793E+0005 -0.29548E+0004  0.25087E-0006  0.95809E-0007  0.22001E-0006
  0.16875E+0005 -0.29550E+0004  0.24391E-0006  0.49828E-0007  0.26793E-0006
  0.16957E+0005 -0.29552E+0004  0.22191E-0006 -0.43508E-0008  0.30301E-0006
  0.17000E+0005 -0.29553E+0004  0.20462E-0006 -0.34989E-0007  0.31532E-0006
  0.16750E+0005 -0.29452E+0004  0.24487E-0006  0.11711E-0006  0.18537E-0006
  0.16793E+0005 -0.29453E+0004  0.24762E-0006  0.97322E-0007  0.21463E-0006
  0.16875E+0005 -0.29456E+0004  0.24173E-0006  0.51726E-0007  0.26308E-0006
  0.16957E+0005 -0.29459E+0004  0.22111E-0006 -0.20046E-0008  0.29898E-0006
  0.17000E+0005 -0.29460E+0004  0.20461E-0006 -0.32407E-0007  0.31185E-0006
  0.17000E+0005 -0.30000E+0004  0.20253E-0006 -0.47272E-0007  0.32981E-0006
  0.17043E+0005 -0.30000E+0004  0.17775E-0006 -0.79591E-0007  0.33462E-0006
  0.17125E+0005 -0.30000E+0004  0.12318E-0006 -0.13956E-0006  0.33012E-0006
  0.17207E+0005 -0.30000E+0004  0.62758E-0007 -0.19362E-0006  0.30873E-0006
  0.17250E+0005 -0.30000E+0004  0.30299E-0007 -0.21821E-0006  0.29141E-0006
  0.17000E+0005 -0.29907E+0004  0.20325E-0006 -0.44723E-0007  0.32709E-0006
  0.17043E+0005 -0.29907E+0004  0.17933E-0006 -0.76783E-0007  0.33248E-0006
  0.17125E+0005 -0.29907E+0004  0.12633E-0006 -0.13637E-0006  0.32924E-0006
  0.17207E+0005 -0.29908E+0004  0.67293E-0007 -0.19022E-0006  0.30917E-0006
  0.17250E+0005 -0.29908E+0004  0.35445E-0007 -0.21481E-0006  0.29256E-0006
  0.17000E+0005 -0.29730E+0004  0.20421E-0006 -0.39868E-0007  0.32149E-0006
  0.17043E+0005 -0.29731E+0004  0.18189E-0006 -0.71462E-0007  0.32802E-0006
  0.17125E+0005 -0.29732E+0004  0.13185E-0006 -0.13035E-0006  0.32717E-0006
  0.17207E+0005 -0.29733E+0004  0.75462E-0007 -0.18383E-0006  0.30966E-0006
  0.17250E+0005 -0.29733E+0004  0.44796E-0007 -0.20839E-0006  0.29442E-0006
  0.17000E+0005 -0.29553E+0004  0.20462E-0006 -0.34989E-0007  0.31532E-0006
  0.17043E+0005 -0.29554E+0004  0.18387E-0006 -0.66145E-0007  0.32300E-0006
  0.17125E+0005 -0.29556E+0004  0.13679E-0006 -0.12437E-0006  0.32459E-0006
  0.17207E+0005 -0.29558E+0004  0.83076E-0007 -0.17749E-0006  0.30971E-0006
  0.17250E+0005 -0.29559E+0004  0.53621E-0007 -0.20202E-0006  0.29586E-0006
  0.17000E+0005 -0.29460E+0004  0.20461E-0006 -0.32407E-0007  0.31185E-0006
  0.17043E+0005 -0.29461E+0004  0.18469E-0006 -0.63340E-0007  0.32013E-0006
  0.17125E+0005 -0.29463E+0004  0.13917E-0006 -0.12122E-0006  0.32302E-0006
  0.17207E+0005 -0.29466E+0004  0.86870E-0007 -0.17416E-0006  0.30955E-0006
  0.17250E+0005 -0.29467E+0004  0.58065E-0007 -0.19868E-0006  0.29645E-0006
  0.17250E+0005 -0.30000E+0004  0.30299E-0007 -0.21821E-0006  0.29141E-0006
  0.17293E+0005 -0.30000E+0004 -0.15747E-0008 -0.23940E-0006  0.27055E-0006
  0.17375E+0005 -0.30000E+0004 -0.57800E-0007 -0.26860E-0006  0.22337E-0006
  0.17457E+0005 -0.30000E+0004 -0.10502E-0006 -0.28206E-0006  0.16991E-0006
  0.17500E+0005 -0.30000E+0004 -0.12517E-0006 -0.28261E-0006  0.14073E-0006
  0.17250E+0005 -0.29908E+0004  0.35445E-0007 -0.21481E-0006  0.29256E-0006
  0.17293E+0005 -0.29908E+0004  0.40861E-0008 -0.23603E-0006  0.27238E-0006
  0.17375E+0005 -0.29908E+0004 -0.51477E-0007 -0.26551E-0006  0.22640E-0006
  0.17457E+0005 -0.29909E+0004 -0.98463E-0007 -0.27947E-0006  0.17394E-0006
  0.17500E+0005 -0.29909E+0004 -0.11867E-0006 -0.28037E-0006  0.14520E-0006
  0.17250E+0005 -0.29733E+0004  0.44796E-0007 -0.20839E-0006  0.29442E-0006
  0.17293E+0005 -0.29734E+0004  0.14442E-0007 -0.22969E-0006  0.27556E-0006
  0.17375E+0005 -0.29735E+0004 -0.39789E-0007 -0.25968E-0006  0.23192E-0006
  0.17457E+0005 -0.29736E+0004 -0.86247E-0007 -0.27456E-0006  0.18143E-0006
  0.17500E+0005 -0.29736E+0004 -0.10649E-0006 -0.27610E-0006  0.15354E-0006
  0.17250E+0005 -0.29559E+0004  0.53621E-0007 -0.20202E-0006  0.29586E-0006
  0.17293E+0005 -0.29560E+0004  0.24310E-0007 -0.22340E-0006  0.27836E-0006
  0.17375E+0005 -0.29561E+0004 -0.28496E-0007 -0.25389E-0006  0.23714E-0006
  0.17457E+0005 -0.29563E+0004 -0.74309E-0007 -0.26967E-0006  0.18871E-0006
  0.17500E+0005 -0.29564E+0004 -0.94533E-0007 -0.27182E-0006  0.16170E-0006
  0.17250E+0005 -0.29467E+0004  0.58065E-0007 -0.19868E-0006  0.29645E-0006
  0.17293E+0005 -0.29468E+0004  0.29318E-0007 -0.22011E-0006  0.27969E-0006
  0.17375E+0005 -0.29470E+0004 -0.22700E-0007 -0.25085E-0006  0.23978E-0006
  0.17457E+0005 -0.29471E+0004 -0.68126E-0007 -0.26709E-0006  0.19246E-0006
  0.17500E+0005 -0.29472E+0004 -0.88311E-0007 -0.26956E-0006  0.16594E-0006
  0.17500E+0005 -0.30000E+0004 -0.12517E-0006 -0.28261E-0006  0.14073E-0006
  0.17543E+0005 -0.30000E+0004 -0.14165E-0006 -0.27883E-0006  0.11171E-0006
  0.17625E+0005 -0.30000E+0004 -0.16218E-0006 -0.26052E-0006  0.59215E-0007
  0.17707E+0005 -0.30000E+0004 -0.16888E-0006 -0.22997E-0006  0.12765E-0007
  0.17750E+0005 -0.30000E+0004 -0.16723E-0006 -0.21005E-0006 -0.84549E-0008
  0.17500E+0005 -0.29909E+0004 -0.11867E-0006 -0.28037E-0006  0.14520E-0006
  0.17543E+0005 -0.29909E+0004 -0.13530E-0006 -0.27696E-0006  0.11653E-0006
  0.17625E+0005 -0.29909E+0004 -0.15640E-0006 -0.25946E-0006  0.64466E-0007
  0.17707E+0005 -0.29910E+0004 -0.16393E-0006 -0.22974E-0006  0.18150E-0007
  0.17750E+0005 -0.29910E+0004 -0.16280E-0006 -0.21024E-0006 -0.31214E-0008
  0.17500E+0005 -0.29736E+0004 -0.10649E-0006 -0.27610E-0006  0.15354E-0006
  0.17543E+0005 -0.29737E+0004 -0.12337E-0006 -0.27340E-0006  0.12556E-0006
  0.17625E+0005 -0.29737E+0004 -0.14545E-0006 -0.25738E-0006  0.74389E-0007
  0.17707E+0005 -0.29738E+0004 -0.15447E-0006 -0.22922E-0006  0.28377E-0007
  0.17750E+0005 -0.29738E+0004 -0.15427E-0006 -0.21052E-0006  0.70388E-0008
  0.17500E+0005 -0.29564E+0004 -0.94533E-0007 -0.27182E-0006  0.16170E-0006
  0.17543E+0005 -0.29564E+0004 -0.11159E-0006 -0.26981E-0006  0.13447E-0006
  0.17625E+0005 -0.29565E+0004 -0.13451E-0006 -0.25524E-0006  0.84260E-0007
  0.17707E+0005 -0.29566E+0004 -0.14491E-0006 -0.22859E-0006  0.38619E-0007
  0.17750E+0005 -0.29567E+0004 -0.14559E-0006 -0.21067E-0006  0.17245E-0007
  0.17500E+0005 -0.29472E+0004 -0.88311E-0007 -0.26956E-0006  0.16594E-0006
  0.17543E+0005 -0.29473E+0004 -0.10544E-0006 -0.26790E-0006  0.13912E-0006
  0.17625E+0005 -0.29475E+0004 -0.12875E-0006 -0.25408E-0006  0.89441E-0007
  0.17707E+0005 -0.29476E+0004 -0.13983E-0006 -0.22822E-0006  0.44020E-0007
  0.17750E+0005 -0.29477E+0004 -0.14095E-0006 -0.21071E-0006  0.22640E-0007
  0.17750E+0005 -0.30000E+0004 -0.16723E-0006 -0.21005E-0006 -0.84549E-0008
  0.17793E+0005 -0.30000E+0004 -0.16243E-0006 -0.18825E-0006 -0.27123E-0007
  0.17875E+0005 -0.30000E+0004 -0.14614E-0006 -0.14382E-0006 -0.55111E-0007
  0.17957E+0005 -0.30000E+0004 -0.12317E-0006 -0.98638E-0007 -0.73566E-0007
  0.18000E+0005 -0.30000E+0004 -0.10952E-0006 -0.75703E-0007 -0.79759E-0007
  0.17750E+0005 -0.29910E+0004 -0.16280E-0006 -0.21024E-0006 -0.31214E-0008
  0.17793E+0005 -0.29910E+0004 -0.15854E-0006 -0.18885E-0006 -0.21902E-0007
  0.17875E+0005 -0.29910E+0004 -0.14329E-0006 -0.14510E-0006 -0.50290E-0007
  0.17957E+0005 -0.29910E+0004 -0.12130E-0006 -0.10041E-0006 -0.69315E-0007
  0.18000E+0005 -0.29910E+0004 -0.10813E-0006 -0.77656E-0007 -0.75864E-0007
  0.17750E+0005 -0.29738E+0004 -0.15427E-0006 -0.21052E-0006  0.70388E-0008
  0.17793E+0005 -0.29739E+0004 -0.15100E-0006 -0.18989E-0006 -0.11940E-0007
  0.17875E+0005 -0.29739E+0004 -0.13767E-0006 -0.14739E-0006 -0.41051E-0007
  0.17957E+0005 -0.29740E+0004 -0.11752E-0006 -0.10366E-0006 -0.61138E-0007
  0.18000E+0005 -0.29740E+0004 -0.10522E-0006 -0.81253E-0007 -0.68347E-0007
  0.17750E+0005 -0.29567E+0004 -0.14559E-0006 -0.21067E-0006  0.17245E-0007
  0.17793E+0005 -0.29568E+0004 -0.14326E-0006 -0.19079E-0006 -0.19084E-0008
  0.17875E+0005 -0.29569E+0004 -0.13178E-0006 -0.14954E-0006 -0.31699E-0007
  0.17957E+0005 -0.29570E+0004 -0.11343E-0006 -0.10675E-0006 -0.52817E-0007
  0.18000E+0005 -0.29570E+0004 -0.10200E-0006 -0.84709E-0007 -0.60670E-0007
  0.17750E+0005 -0.29477E+0004 -0.14095E-0006 -0.21071E-0006  0.22640E-0007
  0.17793E+0005 -0.29477E+0004 -0.13910E-0006 -0.19121E-0006  0.34062E-0008
  0.17875E+0005 -0.29479E+0004 -0.12858E-0006 -0.15061E-0006 -0.26726E-0007
  0.17957E+0005 -0.29480E+0004 -0.11115E-0006 -0.10833E-0006 -0.48376E-0007
  0.18000E+0005 -0.29480E+0004 -0.10018E-0006 -0.86473E-0007 -0.56563E-0007
  0.18000E+0005 -0.30000E+0004 -0.10952E-0006 -0.75703E-0007 -0.79759E-0007
  0.18043E+0005 -0.30000E+0004 -0.95463E-0007 -0.53944E-0007 -0.83797E-0007
  0.18125E+0005 -0.30000E+0004 -0.69274E-0007 -0.17253E-0007 -0.86463E-0007
  0.18207E+0005 -0.30000E+0004 -0.45840E-0007  0.12121E-0007 -0.84290E-0007
  0.18250E+0005 -0.30000E+0004 -0.35256E-0007  0.24351E-0007 -0.81873E-0007
  0.18000E+0005 -0.29910E+0004 -0.10813E-0006 -0.77656E-0007 -0.75864E-0007
  0.18043E+0005 -0.29910E+0004 -0.94487E-0007 -0.56033E-0007 -0.80266E-0007
  0.18125E+0005 -0.29911E+0004 -0.68949E-0007 -0.19433E-0007 -0.83656E-0007
  0.18207E+0005 -0.29911E+0004 -0.45957E-0007  0.10032E-0007 -0.82187E-0007
  0.18250E+0005 -0.29911E+0004 -0.35526E-0007  0.22374E-0007 -0.80119E-0007
  0.18000E+0005 -0.29740E+0004 -0.10522E-0006 -0.81253E-0007 -0.68347E-0007
  0.18043E+0005 -0.29740E+0004 -0.92380E-0007 -0.59887E-0007 -0.73440E-0007
  0.18125E+0005 -0.29741E+0004 -0.68080E-0007 -0.23480E-0007 -0.78194E-0007
  0.18207E+0005 -0.29742E+0004 -0.45948E-0007  0.61346E-0008 -0.78057E-0007
  0.18250E+0005 -0.29742E+0004 -0.35822E-0007  0.18672E-0007 -0.76651E-0007
  0.18000E+0005 -0.29570E+0004 -0.10200E-0006 -0.84709E-0007 -0.60670E-0007
  0.18043E+0005 -0.29571E+0004 -0.89949E-0007 -0.63605E-0007 -0.66449E-0007
  0.18125E+0005 -0.29572E+0004 -0.66895E-0007 -0.27413E-0007 -0.72555E-0007
  0.18207E+0005 -0.29573E+0004 -0.45646E-0007  0.23186E-0008 -0.73746E-0007
  0.18250E+0005 -0.29573E+0004 -0.35840E-0007  0.15034E-0007 -0.73000E-0007
  0.18000E+0005 -0.29480E+0004 -0.10018E-0006 -0.86473E-0007 -0.56563E-0007
  0.18043E+0005 -0.29481E+0004 -0.88542E-0007 -0.65512E-0007 -0.62699E-0007
  0.18125E+0005 -0.29482E+0004 -0.66147E-0007 -0.29443E-0007 -0.69513E-0007
  0.18207E+0005 -0.29483E+0004 -0.45372E-0007  0.33832E-0009 -0.71401E-0007
  0.18250E+0005 -0.29484E+0004 -0.35741E-0007  0.13140E-0007 -0.71004E-0007
  0.18250E+0005 -0.30000E+0004 -0.35256E-0007  0.24351E-0007 -0.81873E-0007
  0.18293E+0005 -0.30000E+0004 -0.26129E-0007  0.34309E-0007 -0.78920E-0007
  0.18375E+0005 -0.30000E+0004 -0.13187E-0007  0.47093E-0007 -0.72663E-0007
  0.18457E+0005 -0.30000E+0004 -0.59287E-0008  0.52675E-0007 -0.66509E-0007
  0.18500E+0005 -0.30000E+0004 -0.42130E-0008  0.53131E-0007 -0.63561E-0007
  0.18250E+0005 -0.29911E+0004 -0.35526E-0007  0.22374E-0007 -0.80119E-0007
  0.18293E+0005 -0.29911E+0004 -0.26503E-0007  0.32477E-0007 -0.77493E-0007
  0.18375E+0005 -0.29911E+0004 -0.13640E-0007  0.45606E-0007 -0.71785E-0007
  0.18457E+0005 -0.29912E+0004 -0.63470E-0008  0.51586E-0007 -0.66082E-0007
  0.18500E+0005 -0.29912E+0004 -0.45858E-0008  0.52251E-0007 -0.63330E-0007
  0.18250E+0005 -0.29742E+0004 -0.35822E-0007  0.18672E-0007 -0.76651E-0007
  0.18293E+0005 -0.29742E+0004 -0.27009E-0007  0.29037E-0007 -0.74647E-0007
  0.18375E+0005 -0.29743E+0004 -0.14326E-0007  0.42798E-0007 -0.69986E-0007
  0.18457E+0005 -0.29744E+0004 -0.69977E-0008  0.49507E-0007 -0.65144E-0007
  0.18500E+0005 -0.29744E+0004 -0.51633E-0008  0.50565E-0007 -0.62769E-0007
  0.18250E+0005 -0.29573E+0004 -0.35840E-0007  0.15034E-0007 -0.73000E-0007
  0.18293E+0005 -0.29574E+0004 -0.27257E-0007  0.25643E-0007 -0.71620E-0007
  0.18375E+0005 -0.29575E+0004 -0.14789E-0007  0.40001E-0007 -0.68011E-0007
  0.18457E+0005 -0.29576E+0004 -0.74610E-0008  0.47412E-0007 -0.64036E-0007
  0.18500E+0005 -0.29577E+0004 -0.55704E-0008  0.48851E-0007 -0.62045E-0007
  0.18250E+0005 -0.29484E+0004 -0.35741E-0007  0.13140E-0007 -0.71004E-0007
  0.18293E+0005 -0.29485E+0004 -0.27285E-0007  0.23872E-0007 -0.69951E-0007
  0.18375E+0005 -0.29486E+0004 -0.14944E-0007  0.38532E-0007 -0.66897E-0007
  0.18457E+0005 -0.29488E+0004 -0.76290E-0008  0.46301E-0007 -0.63383E-0007
  0.18500E+0005 -0.29489E+0004 -0.57154E-0008  0.47937E-0007 -0.61597E-0007
  0.18500E+0005 -0.30000E+0004 -0.42130E-0008  0.53131E-0007 -0.63561E-0007
  0.18543E+0005 -0.30000E+0004 -0.37737E-0008  0.52143E-0007 -0.60881E-0007
  0.18625E+0005 -0.30000E+0004 -0.58191E-0008  0.47112E-0007 -0.56562E-0007
  0.18707E+0005 -0.30000E+0004 -0.10504E-0007  0.39196E-0007 -0.53029E-0007
  0.18750E+0005 -0.30000E+0004 -0.13581E-0007  0.34326E-0007 -0.51340E-0007
  0.18500E+0005 -0.29912E+0004 -0.45858E-0008  0.52251E-0007 -0.63330E-0007
  0.18543E+0005 -0.29912E+0004 -0.40900E-0008  0.51476E-0007 -0.60824E-0007
  0.18625E+0005 -0.29912E+0004 -0.60227E-0008  0.46806E-0007 -0.56766E-0007
  0.18707E+0005 -0.29912E+0004 -0.10616E-0007  0.39190E-0007 -0.53423E-0007
  0.18750E+0005 -0.29913E+0004 -0.13661E-0007  0.34445E-0007 -0.51809E-0007
  0.18500E+0005 -0.29744E+0004 -0.51633E-0008  0.50565E-0007 -0.62769E-0007
  0.18543E+0005 -0.29745E+0004 -0.45736E-0008  0.50179E-0007 -0.60597E-0007
  0.18625E+0005 -0.29745E+0004 -0.63138E-0008  0.46187E-0007 -0.57045E-0007
  0.18707E+0005 -0.29746E+0004 -0.10750E-0007  0.39134E-0007 -0.54077E-0007
  0.18750E+0005 -0.29747E+0004 -0.13740E-0007  0.34626E-0007 -0.52614E-0007
  0.18500E+0005 -0.29577E+0004 -0.55704E-0008  0.48851E-0007 -0.62045E-0007
  0.18543E+0005 -0.29578E+0004 -0.49021E-0008  0.48843E-0007 -0.60211E-0007
  0.18625E+0005 -0.29579E+0004 -0.64759E-0008  0.45515E-0007 -0.57180E-0007
  0.18707E+0005 -0.29580E+0004 -0.10775E-0007  0.39020E-0007 -0.54604E-0007
  0.18750E+0005 -0.29581E+0004 -0.13721E-0007  0.34751E-0007 -0.53304E-0007
  0.18500E+0005 -0.29489E+0004 -0.57154E-0008  0.47937E-0007 -0.61597E-0007
  0.18543E+0005 -0.29489E+0004 -0.50117E-0008  0.48124E-0007 -0.59942E-0007
  0.18625E+0005 -0.29491E+0004 -0.65076E-0008  0.45141E-0007 -0.57192E-0007
  0.18707E+0005 -0.29493E+0004 -0.10742E-0007  0.38938E-0007 -0.54829E-0007
  0.18750E+0005 -0.29493E+0004 -0.13669E-0007  0.34795E-0007 -0.53620E-0007
  0.18750E+0005 -0.30000E+0004 -0.13581E-0007  0.34326E-0007 -0.51340E-0007
  0.18793E+0005 -0.30000E+0004 -0.16840E-0007  0.29197E-0007 -0.49674E-0007
  0.18875E+0005 -0.30000E+0004 -0.22923E-0007  0.19322E-0007 -0.46318E-0007
  0.18957E+0005 -0.30000E+0004 -0.28134E-0007  0.99219E-0008 -0.42345E-0007
  0.19000E+0005 -0.30000E+0004 -0.30297E-0007  0.53739E-0008 -0.39896E-0007
  0.18750E+0005 -0.29913E+0004 -0.13661E-0007  0.34445E-0007 -0.51809E-0007
  0.18793E+0005 -0.29913E+0004 -0.16900E-0007  0.29420E-0007 -0.50206E-0007
  0.18875E+0005 -0.29913E+0004 -0.22986E-0007  0.19675E-0007 -0.46933E-0007
  0.18957E+0005 -0.29913E+0004 -0.28246E-0007  0.10323E-0007 -0.43006E-0007
  0.19000E+0005 -0.29913E+0004 -0.30451E-0007  0.57702E-0008 -0.40568E-0007
  0.18750E+0005 -0.29747E+0004 -0.13740E-0007  0.34626E-0007 -0.52614E-0007
  0.18793E+0005 -0.29747E+0004 -0.16950E-0007  0.29799E-0007 -0.51139E-0007
  0.18875E+0005 -0.29748E+0004 -0.23052E-0007  0.20307E-0007 -0.48044E-0007
  0.18957E+0005 -0.29749E+0004 -0.28417E-0007  0.11053E-0007 -0.44226E-0007
  0.19000E+0005 -0.29749E+0004 -0.30707E-0007  0.64948E-0008 -0.41819E-0007
  0.18750E+0005 -0.29581E+0004 -0.13721E-0007  0.34751E-0007 -0.53304E-0007
  0.18793E+0005 -0.29582E+0004 -0.16910E-0007  0.30123E-0007 -0.51968E-0007
  0.18875E+0005 -0.29583E+0004 -0.23043E-0007  0.20889E-0007 -0.49077E-0007
  0.18957E+0005 -0.29584E+0004 -0.28528E-0007  0.11743E-0007 -0.45396E-0007
  0.19000E+0005 -0.29585E+0004 -0.30910E-0007  0.71865E-0008 -0.43038E-0007
  0.18750E+0005 -0.29493E+0004 -0.13669E-0007  0.34795E-0007 -0.53620E-0007
  0.18793E+0005 -0.29494E+0004 -0.16850E-0007  0.30273E-0007 -0.52361E-0007
  0.18875E+0005 -0.29496E+0004 -0.23006E-0007  0.21177E-0007 -0.49588E-0007
  0.18957E+0005 -0.29497E+0004 -0.28560E-0007  0.12093E-0007 -0.45992E-0007
  0.19000E+0005 -0.29498E+0004 -0.30995E-0007  0.75382E-0008 -0.43665E-0007
  0.19000E+0005 -0.30000E+0004 -0.30297E-0007  0.53739E-0008 -0.39896E-0007
  0.19043E+0005 -0.30000E+0004 -0.31974E-0007  0.11941E-0008 -0.37179E-0007
  0.19125E+0005 -0.30000E+0004 -0.33655E-0007 -0.55096E-0008 -0.31286E-0007
  0.19207E+0005 -0.30000E+0004 -0.33285E-0007 -0.10397E-0007 -0.24558E-0007
  0.19250E+0005 -0.30000E+0004 -0.32262E-0007 -0.12169E-0007 -0.20764E-0007
  0.19000E+0005 -0.29913E+0004 -0.30451E-0007  0.57702E-0008 -0.40568E-0007
  0.19043E+0005 -0.29913E+0004 -0.32177E-0007  0.15660E-0008 -0.37851E-0007
  0.19125E+0005 -0.29914E+0004 -0.33967E-0007 -0.52292E-0008 -0.31936E-0007
  0.19207E+0005 -0.29914E+0004 -0.33715E-0007 -0.10259E-0007 -0.25152E-0007
  0.19250E+0005 -0.29914E+0004 -0.32754E-0007 -0.12121E-0007 -0.21319E-0007
  0.19000E+0005 -0.29749E+0004 -0.30707E-0007  0.64948E-0008 -0.41819E-0007
  0.19043E+0005 -0.29749E+0004 -0.32533E-0007  0.22495E-0008 -0.39117E-0007
  0.19125E+0005 -0.29750E+0004 -0.34544E-0007 -0.47101E-0008 -0.33184E-0007
  0.19207E+0005 -0.29751E+0004 -0.34530E-0007 -0.10001E-0007 -0.26323E-0007
  0.19250E+0005 -0.29751E+0004 -0.33695E-0007 -0.12032E-0007 -0.22427E-0007
  0.19000E+0005 -0.29585E+0004 -0.30910E-0007  0.71865E-0008 -0.43038E-0007
  0.19043E+0005 -0.29585E+0004 -0.32846E-0007  0.29063E-0008 -0.40367E-0007
  0.19125E+0005 -0.29586E+0004 -0.35095E-0007 -0.42068E-0008 -0.34449E-0007
  0.19207E+0005 -0.29587E+0004 -0.35338E-0007 -0.97489E-0008 -0.27544E-0007
  0.19250E+0005 -0.29588E+0004 -0.34640E-0007 -0.11945E-0007 -0.23604E-0007
  0.19000E+0005 -0.29498E+0004 -0.30995E-0007  0.75382E-0008 -0.43665E-0007
  0.19043E+0005 -0.29499E+0004 -0.32992E-0007  0.32425E-0008 -0.41019E-0007
  0.19125E+0005 -0.29500E+0004 -0.35373E-0007 -0.39474E-0008 -0.35121E-0007
  0.19207E+0005 -0.29501E+0004 -0.35760E-0007 -0.96177E-0008 -0.28208E-0007
  0.19250E+0005 -0.29502E+0004 -0.35139E-0007 -0.11899E-0007 -0.24250E-0007
  0.19250E+0005 -0.30000E+0004 -0.32262E-0007 -0.12169E-0007 -0.20764E-0007
  0.19293E+0005 -0.30000E+0004 -0.30691E-0007 -0.13360E-0007 -0.16878E-0007
  0.19375E+0005 -0.30000E+0004 -0.26276E-0007 -0.13940E-0007 -0.94661E-0008
  0.19457E+0005 -0.30000E+0004 -0.20150E-0007 -0.12267E-0007 -0.23742E-0008
  0.19500E+0005 -0.30000E+0004 -0.16298E-0007 -0.10461E-0007  0.10979E-0008
  0.19250E+0005 -0.29914E+0004 -0.32754E-0007 -0.12121E-0007 -0.21319E-0007
  0.19293E+0005 -0.29914E+0004 -0.31244E-0007 -0.13412E-0007 -0.17385E-0007
  0.19375E+0005 -0.29914E+0004 -0.26937E-0007 -0.14204E-0007 -0.98676E-0008
  0.19457E+0005 -0.29914E+0004 -0.20911E-0007 -0.12761E-0007 -0.26603E-0008
  0.19500E+0005 -0.29914E+0004 -0.17110E-0007 -0.11084E-0007  0.87133E-0009
  0.19250E+0005 -0.29751E+0004 -0.33695E-0007 -0.12032E-0007 -0.22427E-0007
  0.19293E+0005 -0.29751E+0004 -0.32307E-0007 -0.13511E-0007 -0.18415E-0007
  0.19375E+0005 -0.29751E+0004 -0.28223E-0007 -0.14698E-0007 -0.10724E-0007
  0.19457E+0005 -0.29752E+0004 -0.22402E-0007 -0.13692E-0007 -0.33196E-0008
  0.19500E+0005 -0.29752E+0004 -0.18698E-0007 -0.12247E-0007  0.31716E-0009
  0.19250E+0005 -0.29588E+0004 -0.34640E-0007 -0.11945E-0007 -0.23604E-0007
  0.19293E+0005 -0.29588E+0004 -0.33387E-0007 -0.13608E-0007 -0.19533E-0007
  0.19375E+0005 -0.29589E+0004 -0.29546E-0007 -0.15185E-0007 -0.11697E-0007
  0.19457E+0005 -0.29589E+0004 -0.23952E-0007 -0.14612E-0007 -0.41243E-0008
  0.19500E+0005 -0.29590E+0004 -0.20360E-0007 -0.13403E-0007 -0.39684E-0009
  0.19250E+0005 -0.29502E+0004 -0.35139E-0007 -0.11899E-0007 -0.24250E-0007
  0.19293E+0005 -0.29502E+0004 -0.33962E-0007 -0.13657E-0007 -0.20155E-0007
  0.19375E+0005 -0.29503E+0004 -0.30257E-0007 -0.15438E-0007 -0.12255E-0007
  0.19457E+0005 -0.29504E+0004 -0.24791E-0007 -0.15092E-0007 -0.46039E-0008
  0.19500E+0005 -0.29504E+0004 -0.21264E-0007 -0.14010E-0007 -0.83517E-0009
  0.19500E+0005 -0.30000E+0004 -0.16298E-0007 -0.10461E-0007  0.10979E-0008
  0.19543E+0005 -0.30000E+0004 -0.12074E-0007 -0.80237E-0008  0.42901E-0008
  0.19625E+0005 -0.30000E+0004 -0.31576E-0008 -0.17281E-0008  0.94413E-0008
  0.19707E+0005 -0.30000E+0004  0.67006E-0008  0.66011E-0008  0.13161E-0007
  0.19750E+0005 -0.30000E+0004  0.12783E-0007  0.12748E-0007  0.14659E-0007
  0.19500E+0005 -0.29914E+0004 -0.17110E-0007 -0.11084E-0007  0.87133E-0009
  0.19543E+0005 -0.29915E+0004 -0.12935E-0007 -0.87776E-0008  0.41192E-0008
  0.19625E+0005 -0.29915E+0004 -0.41176E-0008 -0.27411E-0008  0.93552E-0008
  0.19707E+0005 -0.29915E+0004  0.56292E-0008  0.53175E-0008  0.13118E-0007
  0.19750E+0005 -0.29915E+0004  0.11324E-0007  0.10759E-0007  0.14532E-0007
  0.19500E+0005 -0.29752E+0004 -0.18698E-0007 -0.12247E-0007  0.31716E-0009
  0.19543E+0005 -0.29752E+0004 -0.14635E-0007 -0.10203E-0007  0.36564E-0008
  0.19625E+0005 -0.29753E+0004 -0.60139E-0008 -0.46498E-0008  0.90396E-0008
  0.19707E+0005 -0.29754E+0004  0.34897E-0008  0.28766E-0008  0.12849E-0007
  0.19750E+0005 -0.29754E+0004  0.84858E-0008  0.71504E-0008  0.14013E-0007
  0.19500E+0005 -0.29590E+0004 -0.20360E-0007 -0.13403E-0007 -0.39684E-0009
  0.19543E+0005 -0.29590E+0004 -0.16414E-0007 -0.11614E-0007  0.30239E-0008
  0.19625E+0005 -0.29591E+0004 -0.80069E-0008 -0.65466E-0008  0.85348E-0008
  0.19707E+0005 -0.29592E+0004  0.12332E-0008  0.45019E-0009  0.12362E-0007
  0.19750E+0005 -0.29593E+0004  0.58194E-0008  0.40532E-0008  0.13364E-0007
  0.19500E+0005 -0.29504E+0004 -0.21264E-0007 -0.14010E-0007 -0.83517E-0009
  0.19543E+0005 -0.29505E+0004 -0.17380E-0007 -0.12350E-0007  0.26264E-0008
  0.19625E+0005 -0.29506E+0004 -0.90937E-0008 -0.75407E-0008  0.81969E-0008
  0.19707E+0005 -0.29507E+0004  0.28204E-0011 -0.82151E-0009  0.12028E-0007
  0.19750E+0005 -0.29508E+0004  0.44659E-0008  0.25601E-0008  0.13000E-0007
  0.19750E+0005 -0.30000E+0004  0.12783E-0007  0.12748E-0007  0.14659E-0007
  0.19793E+0005 -0.30000E+0004  0.17510E-0007  0.16813E-0007  0.15232E-0007
  0.19875E+0005 -0.30000E+0004  0.28620E-0007  0.28715E-0007  0.15703E-0007
  0.19957E+0005 -0.30000E+0004  0.37750E-0007  0.38010E-0007  0.14123E-0007
  0.20000E+0005 -0.30000E+0004  0.39890E-0007  0.38459E-0007  0.12221E-0007
  0.19750E+0005 -0.29915E+0004  0.11324E-0007  0.10759E-0007  0.14532E-0007
  0.19793E+0005 -0.29915E+0004  0.16277E-0007  0.15250E-0007  0.15110E-0007
  0.19875E+0005 -0.29916E+0004  0.27045E-0007  0.26461E-0007  0.15527E-0007
  0.19957E+0005 -0.29916E+0004  0.34445E-0007  0.33724E-0007  0.12429E-0007
  0.20000E+0005 -0.29916E+0004  0.31980E-0007  0.27321E-0007  0.81077E-0008
  0.19750E+0005 -0.29754E+0004  0.84858E-0008  0.71504E-0008  0.14013E-0007
  0.19793E+0005 -0.29754E+0004  0.13950E-0007  0.12412E-0007  0.14806E-0007
  0.19875E+0005 -0.29755E+0004  0.23684E-0007  0.22057E-0007  0.14616E-0007
  0.19957E+0005 -0.29756E+0004  0.29258E-0007  0.27266E-0007  0.97617E-0008
  0.20000E+0005 -0.29757E+0004  0.25328E-0007  0.17736E-0007  0.55429E-0008
  0.19750E+0005 -0.29593E+0004  0.58194E-0008  0.40532E-0008  0.13364E-0007
  0.19793E+0005 -0.29594E+0004  0.11463E-0007  0.95015E-0008  0.14298E-0007
  0.19875E+0005 -0.29595E+0004  0.20226E-0007  0.17914E-0007  0.13306E-0007
  0.19957E+0005 -0.29597E+0004  0.25041E-0007  0.21973E-0007  0.79413E-0008
  0.20000E+0005 -0.29598E+0004  0.22846E-0007  0.13710E-0007  0.58364E-0008
  0.19750E+0005 -0.29508E+0004  0.44659E-0008  0.25601E-0008  0.13000E-0007
  0.19793E+0005 -0.29509E+0004  0.10088E-0007  0.79560E-0008  0.13929E-0007
  0.19875E+0005 -0.29511E+0004  0.18419E-0007  0.15820E-0007  0.12577E-0007
  0.19957E+0005 -0.29513E+0004  0.23189E-0007  0.19610E-0007  0.73216E-0008
  0.20000E+0005 -0.29514E+0004  0.21995E-0007  0.12435E-0007  0.60895E-0008
  0.00000E+0000 -0.29472E+0004 -0.71964E-0007  0.47766E-0007 -0.14859E-0006
  0.43168E+0002 -0.29471E+0004 -0.59145E-0007  0.44741E-0008 -0.91185E-0007
  0.12500E+0003 -0.29470E+0004 -0.58262E-0007 -0.34681E-0007 -0.89492E-0007
  0.20683E+0003 -0.29468E+0004 -0.35960E-0007 -0.64376E-0007 -0.57688E-0007
  0.25000E+0003 -0.29467E+0004 -0.11832E-0007 -0.78239E-0007 -0.15508E-0007
  0.00000E+0000 -0.29381E+0004 -0.78554E-0007  0.45925E-0007 -0.15732E-0006
  0.43168E+0002 -0.29380E+0004 -0.55923E-0007  0.73264E-0008 -0.86727E-0007
  0.12500E+0003 -0.29378E+0004 -0.45368E-0007 -0.31409E-0007 -0.68509E-0007
  0.20683E+0003 -0.29376E+0004 -0.23138E-0007 -0.61902E-0007 -0.36886E-0007
  0.25000E+0003 -0.29375E+0004  0.13740E-0009 -0.75285E-0007  0.34570E-0008
  0.00000E+0000 -0.29208E+0004 -0.87137E-0007  0.41574E-0007 -0.16699E-0006
  0.43168E+0002 -0.29207E+0004 -0.51274E-0007  0.10681E-0007 -0.80649E-0007
  0.12500E+0003 -0.29204E+0004 -0.23338E-0007 -0.26115E-0007 -0.33195E-0007
  0.20683E+0003 -0.29202E+0004  0.64021E-0009 -0.56865E-0007  0.14371E-0008
  0.25000E+0003 -0.29201E+0004  0.21550E-0007 -0.69895E-0007  0.37658E-0007
  0.00000E+0000 -0.29035E+0004 -0.91384E-0007  0.36593E-0007 -0.16937E-0006
  0.43168E+0002 -0.29034E+0004 -0.47254E-0007  0.12174E-0007 -0.75629E-0007
  0.12500E+0003 -0.29031E+0004 -0.41617E-0008 -0.21850E-0007 -0.31194E-0008
  0.20683E+0003 -0.29028E+0004  0.22927E-0007 -0.51851E-0007  0.37268E-0007
  0.25000E+0003 -0.29027E+0004  0.41174E-0007 -0.64819E-0007  0.69422E-0007
  0.00000E+0000 -0.28944E+0004 -0.92268E-0007  0.33928E-0007 -0.16857E-0006
  0.43168E+0002 -0.28942E+0004 -0.45046E-0007  0.12395E-0007 -0.72795E-0007
  0.12500E+0003 -0.28939E+0004  0.49406E-0008 -0.19984E-0007  0.10940E-0007
  0.20683E+0003 -0.28936E+0004  0.33882E-0007 -0.49293E-0007  0.54858E-0007
  0.25000E+0003 -0.28935E+0004  0.50763E-0007 -0.62274E-0007  0.85121E-0007
  0.25000E+0003 -0.29467E+0004 -0.11832E-0007 -0.78239E-0007 -0.15508E-0007
  0.29317E+0003 -0.29467E+0004  0.99881E-0008 -0.92936E-0007  0.26326E-0007
  0.37500E+0003 -0.29465E+0004  0.48042E-0007 -0.12272E-0006  0.11296E-0006
  0.45683E+0003 -0.29464E+0004  0.75106E-0007 -0.15144E-0006  0.19448E-0006
  0.50000E+0003 -0.29463E+0004  0.83124E-0007 -0.16555E-0006  0.23118E-0006
  0.25000E+0003 -0.29375E+0004  0.13740E-0009 -0.75285E-0007  0.34570E-0008
  0.29317E+0003 -0.29375E+0004  0.20526E-0007 -0.90057E-0007  0.43225E-0007
  0.37500E+0003 -0.29373E+0004  0.54902E-0007 -0.11942E-0006  0.12437E-0006
  0.45683E+0003 -0.29372E+0004  0.77557E-0007 -0.14772E-0006  0.19959E-0006
  0.50000E+0003 -0.29371E+0004  0.83208E-0007 -0.16160E-0006  0.23297E-0006
  0.25000E+0003 -0.29201E+0004  0.21550E-0007 -0.69895E-0007  0.37658E-0007
  0.29317E+0003 -0.29200E+0004  0.39233E-0007 -0.84650E-0007  0.73631E-0007
  0.37500E+0003 -0.29198E+0004  0.66515E-0007 -0.11325E-0006  0.14437E-0006
  0.45683E+0003 -0.29196E+0004  0.80842E-0007 -0.14082E-0006  0.20772E-0006
  0.50000E+0003 -0.29195E+0004  0.82072E-0007 -0.15437E-0006  0.23488E-0006
  0.25000E+0003 -0.29027E+0004  0.41174E-0007 -0.64819E-0007  0.69422E-0007
  0.29317E+0003 -0.29025E+0004  0.56112E-0007 -0.79384E-0007  0.10163E-0006
  0.37500E+0003 -0.29023E+0004  0.76236E-0007 -0.10726E-0006  0.16210E-0006
  0.45683E+0003 -0.29021E+0004  0.82378E-0007 -0.13417E-0006  0.21379E-0006
  0.50000E+0003 -0.29019E+0004  0.79361E-0007 -0.14742E-0006  0.23492E-0006
  0.25000E+0003 -0.28935E+0004  0.50763E-0007 -0.62274E-0007  0.85121E-0007
  0.29317E+0003 -0.28933E+0004  0.64225E-0007 -0.76687E-0007  0.11533E-0006
  0.37500E+0003 -0.28931E+0004  0.80592E-0007 -0.10418E-0006  0.17048E-0006
  0.45683E+0003 -0.28928E+0004  0.82510E-0007 -0.13077E-0006  0.21617E-0006
  0.50000E+0003 -0.28927E+0004  0.77352E-0007 -0.14385E-0006  0.23421E-0006
  0.50000E+0003 -0.29463E+0004  0.83124E-0007 -0.16555E-0006  0.23118E-0006
  0.54317E+0003 -0.29463E+0004  0.86742E-0007 -0.17827E-0006  0.26239E-0006
  0.62500E+0003 -0.29462E+0004  0.81139E-0007 -0.19840E-0006  0.30393E-0006
  0.70683E+0003 -0.29462E+0004  0.60748E-0007 -0.21229E-0006  0.32117E-0006
  0.75000E+0003 -0.29461E+0004  0.44886E-0007 -0.21700E-0006  0.32073E-0006
  0.50000E+0003 -0.29371E+0004  0.83208E-0007 -0.16160E-0006  0.23297E-0006
  0.54317E+0003 -0.29370E+0004  0.84463E-0007 -0.17422E-0006  0.26094E-0006
  0.62500E+0003 -0.29370E+0004  0.74827E-0007 -0.19418E-0006  0.29693E-0006
  0.70683E+0003 -0.29369E+0004  0.51177E-0007 -0.20810E-0006  0.30980E-0006
  0.75000E+0003 -0.29368E+0004  0.33979E-0007 -0.21291E-0006  0.30755E-0006
  0.50000E+0003 -0.29195E+0004  0.82072E-0007 -0.15437E-0006  0.23488E-0006
  0.54317E+0003 -0.29195E+0004  0.79050E-0007 -0.16674E-0006  0.25686E-0006
  0.62500E+0003 -0.29194E+0004  0.62147E-0007 -0.18646E-0006  0.28276E-0006
  0.70683E+0003 -0.29192E+0004  0.32818E-0007 -0.20043E-0006  0.28771E-0006
  0.75000E+0003 -0.29192E+0004  0.13387E-0007 -0.20537E-0006  0.28232E-0006
  0.50000E+0003 -0.29019E+0004  0.79361E-0007 -0.14742E-0006  0.23492E-0006
  0.54317E+0003 -0.29019E+0004  0.72302E-0007 -0.15956E-0006  0.25116E-0006
  0.62500E+0003 -0.29018E+0004  0.48707E-0007 -0.17907E-0006  0.26751E-0006
  0.70683E+0003 -0.29016E+0004  0.14350E-0007 -0.19309E-0006  0.26515E-0006
  0.75000E+0003 -0.29016E+0004 -0.69662E-0008 -0.19816E-0006  0.25692E-0006
  0.50000E+0003 -0.28927E+0004  0.77352E-0007 -0.14385E-0006  0.23421E-0006
  0.54317E+0003 -0.28926E+0004  0.68254E-0007 -0.15589E-0006  0.24754E-0006
  0.62500E+0003 -0.28925E+0004  0.41364E-0007 -0.17532E-0006  0.25908E-0006
  0.70683E+0003 -0.28923E+0004  0.46239E-0008 -0.18934E-0006  0.25310E-0006
  0.75000E+0003 -0.28923E+0004 -0.17547E-0007 -0.19449E-0006  0.24353E-0006
  0.75000E+0003 -0.29461E+0004  0.44886E-0007 -0.21700E-0006  0.32073E-0006
  0.79317E+0003 -0.29461E+0004  0.26137E-0007 -0.22000E-0006  0.31419E-0006
  0.87500E+0003 -0.29461E+0004 -0.15442E-0007 -0.22095E-0006  0.28670E-0006
  0.95683E+0003 -0.29460E+0004 -0.61838E-0007 -0.21659E-0006  0.24332E-0006
  0.10000E+0004 -0.29460E+0004 -0.86984E-0007 -0.21246E-0006  0.21569E-0006
  0.75000E+0003 -0.29368E+0004  0.33979E-0007 -0.21291E-0006  0.30755E-0006
  0.79317E+0003 -0.29368E+0004  0.14242E-0007 -0.21596E-0006  0.29961E-0006
  0.87500E+0003 -0.29368E+0004 -0.28462E-0007 -0.21725E-0006  0.27058E-0006
  0.95683E+0003 -0.29367E+0004 -0.74855E-0007 -0.21324E-0006  0.22701E-0006
  0.10000E+0004 -0.29367E+0004 -0.99585E-0007 -0.20934E-0006  0.19979E-0006
  0.75000E+0003 -0.29192E+0004  0.13387E-0007 -0.20537E-0006  0.28232E-0006
  0.79317E+0003 -0.29192E+0004 -0.80212E-0008 -0.20862E-0006  0.27196E-0006
  0.87500E+0003 -0.29191E+0004 -0.52322E-0007 -0.21043E-0006  0.24038E-0006
  0.95683E+0003 -0.29190E+0004 -0.98294E-0007 -0.20707E-0006  0.19678E-0006
  0.10000E+0004 -0.29190E+0004 -0.12203E-0006 -0.20355E-0006  0.17048E-0006
  0.75000E+0003 -0.29016E+0004 -0.69662E-0008 -0.19816E-0006  0.25692E-0006
  0.79317E+0003 -0.29015E+0004 -0.29704E-0007 -0.20160E-0006  0.24445E-0006
  0.87500E+0003 -0.29014E+0004 -0.74997E-0007 -0.20389E-0006  0.21082E-0006
  0.95683E+0003 -0.29014E+0004 -0.12003E-0006 -0.20115E-0006  0.16757E-0006
  0.10000E+0004 -0.29013E+0004 -0.14256E-0006 -0.19799E-0006  0.14234E-0006
  0.75000E+0003 -0.28923E+0004 -0.17547E-0007 -0.19449E-0006  0.24353E-0006
  0.79317E+0003 -0.28922E+0004 -0.40855E-0007 -0.19802E-0006  0.23004E-0006
  0.87500E+0003 -0.28921E+0004 -0.86436E-0007 -0.20055E-0006  0.19552E-0006
  0.95683E+0003 -0.28920E+0004 -0.13079E-0006 -0.19812E-0006  0.15261E-0006
  0.10000E+0004 -0.28920E+0004 -0.15256E-0006 -0.19511E-0006  0.12802E-0006
  0.10000E+0004 -0.29460E+0004 -0.86984E-0007 -0.21246E-0006  0.21569E-0006
  0.10432E+0004 -0.29460E+0004 -0.11186E-0006 -0.20732E-0006  0.18587E-0006
  0.11250E+0004 -0.29459E+0004 -0.15650E-0006 -0.19528E-0006  0.12602E-0006
  0.12068E+0004 -0.29459E+0004 -0.19510E-0006 -0.18133E-0006  0.66508E-0007
  0.12500E+0004 -0.29458E+0004 -0.21207E-0006 -0.17352E-0006  0.36884E-0007
  0.10000E+0004 -0.29367E+0004 -0.99585E-0007 -0.20934E-0006  0.19979E-0006
  0.10432E+0004 -0.29366E+0004 -0.12376E-0006 -0.20438E-0006  0.17070E-0006
  0.11250E+0004 -0.29366E+0004 -0.16641E-0006 -0.19277E-0006  0.11302E-0006
  0.12068E+0004 -0.29365E+0004 -0.20223E-0006 -0.17918E-0006  0.56458E-0007
  0.12500E+0004 -0.29365E+0004 -0.21755E-0006 -0.17160E-0006  0.28632E-0007
  0.10000E+0004 -0.29190E+0004 -0.12203E-0006 -0.20355E-0006  0.17048E-0006
  0.10432E+0004 -0.29190E+0004 -0.14473E-0006 -0.19898E-0006  0.14288E-0006
  0.11250E+0004 -0.29189E+0004 -0.18335E-0006 -0.18813E-0006  0.89406E-0007
  0.12068E+0004 -0.29188E+0004 -0.21388E-0006 -0.17527E-0006  0.38454E-0007
  0.12500E+0004 -0.29188E+0004 -0.22603E-0006 -0.16805E-0006  0.13974E-0007
  0.10000E+0004 -0.29013E+0004 -0.14256E-0006 -0.19799E-0006  0.14234E-0006
  0.10432E+0004 -0.29013E+0004 -0.16357E-0006 -0.19379E-0006  0.11635E-0006
  0.11250E+0004 -0.29012E+0004 -0.19791E-0006 -0.18364E-0006  0.67210E-0007
  0.12068E+0004 -0.29011E+0004 -0.22302E-0006 -0.17147E-0006  0.21847E-0007
  0.12500E+0004 -0.29010E+0004 -0.23201E-0006 -0.16460E-0006  0.64099E-0009
  0.10000E+0004 -0.28920E+0004 -0.15256E-0006 -0.19511E-0006  0.12802E-0006
  0.10432E+0004 -0.28919E+0004 -0.17263E-0006 -0.19113E-0006  0.10291E-0006
  0.11250E+0004 -0.28918E+0004 -0.20462E-0006 -0.18133E-0006  0.56096E-0007
  0.12068E+0004 -0.28917E+0004 -0.22686E-0006 -0.16953E-0006  0.13659E-0007
  0.12500E+0004 -0.28917E+0004 -0.23418E-0006 -0.16282E-0006 -0.58587E-0008
  0.12500E+0004 -0.29458E+0004 -0.21207E-0006 -0.17352E-0006  0.36884E-0007
  0.12932E+0004 -0.29458E+0004 -0.22625E-0006 -0.16566E-0006  0.94480E-0008
  0.13750E+0004 -0.29457E+0004 -0.24467E-0006 -0.15093E-0006 -0.34874E-0007
  0.14568E+0004 -0.29457E+0004 -0.25130E-0006 -0.13723E-0006 -0.66639E-0007
  0.15000E+0004 -0.29456E+0004 -0.25003E-0006 -0.13062E-0006 -0.77793E-0007
  0.12500E+0004 -0.29365E+0004 -0.21755E-0006 -0.17160E-0006  0.28632E-0007
  0.12932E+0004 -0.29364E+0004 -0.22995E-0006 -0.16391E-0006  0.30703E-0008
  0.13750E+0004 -0.29364E+0004 -0.24492E-0006 -0.14954E-0006 -0.37604E-0007
  0.14568E+0004 -0.29363E+0004 -0.24814E-0006 -0.13610E-0006 -0.65892E-0007
  0.15000E+0004 -0.29362E+0004 -0.24518E-0006 -0.12962E-0006 -0.75365E-0007
  0.12500E+0004 -0.29188E+0004 -0.22603E-0006 -0.16805E-0006  0.13974E-0007
  0.12932E+0004 -0.29187E+0004 -0.23510E-0006 -0.16070E-0006 -0.81037E-0008
  0.13750E+0004 -0.29186E+0004 -0.24361E-0006 -0.14693E-0006 -0.42075E-0007
  0.14568E+0004 -0.29185E+0004 -0.24060E-0006 -0.13400E-0006 -0.64049E-0007
  0.15000E+0004 -0.29184E+0004 -0.23464E-0006 -0.12774E-0006 -0.70530E-0007
  0.12500E+0004 -0.29010E+0004 -0.23201E-0006 -0.16460E-0006  0.64099E-0009
  0.12932E+0004 -0.29010E+0004 -0.23781E-0006 -0.15758E-0006 -0.18060E-0007
  0.13750E+0004 -0.29008E+0004 -0.24006E-0006 -0.14436E-0006 -0.45631E-0007
  0.14568E+0004 -0.29007E+0004 -0.23119E-0006 -0.13190E-0006 -0.61706E-0007
  0.15000E+0004 -0.29006E+0004 -0.22245E-0006 -0.12585E-0006 -0.65443E-0007
  0.12500E+0004 -0.28917E+0004 -0.23418E-0006 -0.16282E-0006 -0.58587E-0008
  0.12932E+0004 -0.28916E+0004 -0.23829E-0006 -0.15597E-0006 -0.22811E-0007
  0.13750E+0004 -0.28914E+0004 -0.23733E-0006 -0.14301E-0006 -0.47147E-0007
  0.14568E+0004 -0.28913E+0004 -0.22552E-0006 -0.13079E-0006 -0.60283E-0007
  0.15000E+0004 -0.28912E+0004 -0.21542E-0006 -0.12485E-0006 -0.62660E-0007
  0.15000E+0004 -0.29456E+0004 -0.25003E-0006 -0.13062E-0006 -0.77793E-0007
  0.15432E+0004 -0.29456E+0004 -0.24554E-0006 -0.12454E-0006 -0.84879E-0007
  0.16250E+0004 -0.29455E+0004 -0.22899E-0006 -0.11464E-0006 -0.87351E-0007
  0.17068E+0004 -0.29454E+0004 -0.20342E-0006 -0.10714E-0006 -0.76444E-0007
  0.17500E+0004 -0.29454E+0004 -0.18713E-0006 -0.10431E-0006 -0.65899E-0007
  0.15000E+0004 -0.29362E+0004 -0.24518E-0006 -0.12962E-0006 -0.75365E-0007
  0.15432E+0004 -0.29362E+0004 -0.23915E-0006 -0.12364E-0006 -0.80928E-0007
  0.16250E+0004 -0.29361E+0004 -0.22018E-0006 -0.11394E-0006 -0.81121E-0007
  0.17068E+0004 -0.29360E+0004 -0.19297E-0006 -0.10662E-0006 -0.68754E-0007
  0.17500E+0004 -0.29359E+0004 -0.17610E-0006 -0.10378E-0006 -0.57827E-0007
  0.15000E+0004 -0.29184E+0004 -0.23464E-0006 -0.12774E-0006 -0.70530E-0007
  0.15432E+0004 -0.29184E+0004 -0.22589E-0006 -0.12196E-0006 -0.73435E-0007
  0.16250E+0004 -0.29182E+0004 -0.20269E-0006 -0.11258E-0006 -0.69665E-0007
  0.17068E+0004 -0.29181E+0004 -0.17275E-0006 -0.10549E-0006 -0.54959E-0007
  0.17500E+0004 -0.29180E+0004 -0.15509E-0006 -0.10274E-0006 -0.43487E-0007
  0.15000E+0004 -0.29006E+0004 -0.22245E-0006 -0.12585E-0006 -0.65443E-0007
  0.15432E+0004 -0.29005E+0004 -0.21123E-0006 -0.12026E-0006 -0.65954E-0007
  0.16250E+0004 -0.29004E+0004 -0.18435E-0006 -0.11116E-0006 -0.58737E-0007
  0.17068E+0004 -0.29002E+0004 -0.15222E-0006 -0.10428E-0006 -0.42195E-0007
  0.17500E+0004 -0.29002E+0004 -0.13406E-0006 -0.10162E-0006 -0.30426E-0007
  0.15000E+0004 -0.28912E+0004 -0.21542E-0006 -0.12485E-0006 -0.62660E-0007
  0.15432E+0004 -0.28911E+0004 -0.20300E-0006 -0.11935E-0006 -0.62026E-0007
  0.16250E+0004 -0.28910E+0004 -0.17440E-0006 -0.11040E-0006 -0.53195E-0007
  0.17068E+0004 -0.28908E+0004 -0.14134E-0006 -0.10361E-0006 -0.35879E-0007
  0.17500E+0004 -0.28907E+0004 -0.12301E-0006 -0.10096E-0006 -0.24069E-0007
  0.17500E+0004 -0.29454E+0004 -0.18713E-0006 -0.10431E-0006 -0.65899E-0007
  0.17932E+0004 -0.29453E+0004 -0.16930E-0006 -0.10217E-0006 -0.52509E-0007
  0.18750E+0004 -0.29452E+0004 -0.13279E-0006 -0.10013E-0006 -0.20684E-0007
  0.19568E+0004 -0.29451E+0004 -0.94867E-0007 -0.10075E-0006  0.17180E-0007
  0.20000E+0004 -0.29451E+0004 -0.75118E-0007 -0.10217E-0006  0.38696E-0007
  0.17500E+0004 -0.29359E+0004 -0.17610E-0006 -0.10378E-0006 -0.57827E-0007
  0.17932E+0004 -0.29359E+0004 -0.15798E-0006 -0.10167E-0006 -0.44296E-0007
  0.18750E+0004 -0.29358E+0004 -0.12157E-0006 -0.99695E-0007 -0.12900E-0007
  0.19568E+0004 -0.29356E+0004 -0.84550E-0007 -0.10033E-0006  0.23740E-0007
  0.20000E+0004 -0.29356E+0004 -0.65542E-0007 -0.10169E-0006  0.44283E-0007
  0.17500E+0004 -0.29180E+0004 -0.15509E-0006 -0.10274E-0006 -0.43487E-0007
  0.17932E+0004 -0.29180E+0004 -0.13663E-0006 -0.10071E-0006 -0.29891E-0007
  0.18750E+0004 -0.29178E+0004 -0.10079E-0006 -0.98828E-0007  0.38531E-0009
  0.19568E+0004 -0.29177E+0004 -0.65819E-0007 -0.99508E-0007  0.34434E-0007
  0.20000E+0004 -0.29176E+0004 -0.48422E-0007 -0.10087E-0006  0.53109E-0007
  0.17500E+0004 -0.29002E+0004 -0.13406E-0006 -0.10162E-0006 -0.30426E-0007
  0.17932E+0004 -0.29001E+0004 -0.11553E-0006 -0.99652E-0007 -0.16993E-0007
  0.18750E+0004 -0.28999E+0004 -0.80738E-0007 -0.97845E-0007  0.11795E-0007
  0.19568E+0004 -0.28997E+0004 -0.48210E-0007 -0.98549E-0007  0.42983E-0007
  0.20000E+0004 -0.28996E+0004 -0.32580E-0007 -0.99901E-0007  0.59688E-0007
  0.17500E+0004 -0.28907E+0004 -0.12301E-0006 -0.10096E-0006 -0.24069E-0007
  0.17932E+0004 -0.28906E+0004 -0.10457E-0006 -0.99070E-0007 -0.10786E-0007
  0.18750E+0004 -0.28904E+0004 -0.70506E-0007 -0.97288E-0007  0.17071E-0007
  0.19568E+0004 -0.28902E+0004 -0.39398E-0007 -0.97986E-0007  0.46662E-0007
  0.20000E+0004 -0.28901E+0004 -0.24778E-0007 -0.99364E-0007  0.62298E-0007
  0.20000E+0004 -0.29451E+0004 -0.75118E-0007 -0.10217E-0006  0.38696E-0007
  0.20432E+0004 -0.29450E+0004 -0.55830E-0007 -0.10402E-0006  0.60665E-0007
  0.21250E+0004 -0.29449E+0004 -0.21969E-0007 -0.10990E-0006  0.10270E-0006
  0.22068E+0004 -0.29448E+0004  0.75784E-0008 -0.11724E-0006  0.14321E-0006
  0.22500E+0004 -0.29447E+0004  0.20976E-0007 -0.12216E-0006  0.16342E-0006
  0.20000E+0004 -0.29356E+0004 -0.65542E-0007 -0.10169E-0006  0.44283E-0007
  0.20432E+0004 -0.29355E+0004 -0.47291E-0007 -0.10372E-0006  0.65190E-0007
  0.21250E+0004 -0.29354E+0004 -0.15540E-0007 -0.10932E-0006  0.10469E-0006
  0.22068E+0004 -0.29352E+0004  0.11359E-0007 -0.11694E-0006  0.14242E-0006
  0.22500E+0004 -0.29352E+0004  0.23334E-0007 -0.12165E-0006  0.16110E-0006
  0.20000E+0004 -0.29176E+0004 -0.48422E-0007 -0.10087E-0006  0.53109E-0007
  0.20432E+0004 -0.29175E+0004 -0.32071E-0007 -0.10289E-0006  0.71853E-0007
  0.21250E+0004 -0.29173E+0004 -0.46529E-0008 -0.10842E-0006  0.10662E-0006
  0.22068E+0004 -0.29171E+0004  0.17251E-0007 -0.11593E-0006  0.13904E-0006
  0.22500E+0004 -0.29170E+0004  0.26418E-0007 -0.12057E-0006  0.15481E-0006
  0.20000E+0004 -0.28996E+0004 -0.32580E-0007 -0.99901E-0007  0.59688E-0007
  0.20432E+0004 -0.28995E+0004 -0.18277E-0007 -0.10189E-0006  0.76196E-0007
  0.21250E+0004 -0.28993E+0004  0.46227E-0008 -0.10736E-0006  0.10617E-0006
  0.22068E+0004 -0.28991E+0004  0.21433E-0007 -0.11475E-0006  0.13332E-0006
  0.22500E+0004 -0.28989E+0004  0.27774E-0007 -0.11931E-0006  0.14621E-0006
  0.20000E+0004 -0.28901E+0004 -0.24778E-0007 -0.99364E-0007  0.62298E-0007
  0.20432E+0004 -0.28900E+0004 -0.11583E-0007 -0.10129E-0006  0.77576E-0007
  0.21250E+0004 -0.28898E+0004  0.88562E-0008 -0.10678E-0006  0.10504E-0006
  0.22068E+0004 -0.28895E+0004  0.22972E-0007 -0.11402E-0006  0.12940E-0006
  0.22500E+0004 -0.28894E+0004  0.27843E-0007 -0.11844E-0006  0.14080E-0006
  0.22500E+0004 -0.29447E+0004  0.20976E-0007 -0.12216E-0006  0.16342E-0006
  0.22932E+0004 -0.29446E+0004  0.32908E-0007 -0.12690E-0006  0.18261E-0006
  0.23750E+0004 -0.29445E+0004  0.50864E-0007 -0.13773E-0006  0.21566E-0006
  0.24568E+0004 -0.29443E+0004  0.63079E-0007 -0.14953E-0006  0.24379E-0006
  0.25000E+0004 -0.29442E+0004  0.67536E-0007 -0.15464E-0006  0.25661E-0006
  0.22500E+0004 -0.29352E+0004  0.23334E-0007 -0.12165E-0006  0.16110E-0006
  0.22932E+0004 -0.29351E+0004  0.33660E-0007 -0.12677E-0006  0.17871E-0006
  0.23750E+0004 -0.29349E+0004  0.48765E-0007 -0.13730E-0006  0.20875E-0006
  0.24568E+0004 -0.29347E+0004  0.58178E-0007 -0.14849E-0006  0.23402E-0006
  0.25000E+0004 -0.29346E+0004  0.61023E-0007 -0.15444E-0006  0.24538E-0006
  0.22500E+0004 -0.29170E+0004  0.26418E-0007 -0.12057E-0006  0.15481E-0006
  0.22932E+0004 -0.29169E+0004  0.33876E-0007 -0.12560E-0006  0.16945E-0006
  0.23750E+0004 -0.29167E+0004  0.43483E-0007 -0.13594E-0006  0.19392E-0006
  0.24568E+0004 -0.29165E+0004  0.47538E-0007 -0.14690E-0006  0.21387E-0006
  0.25000E+0004 -0.29164E+0004  0.47696E-0007 -0.15273E-0006  0.22258E-0006
  0.22500E+0004 -0.28989E+0004  0.27774E-0007 -0.11931E-0006  0.14621E-0006
  0.22932E+0004 -0.28988E+0004  0.32365E-0007 -0.12425E-0006  0.15796E-0006
  0.23750E+0004 -0.28985E+0004  0.36544E-0007 -0.13438E-0006  0.17703E-0006
  0.24568E+0004 -0.28983E+0004  0.35383E-0007 -0.14511E-0006  0.19186E-0006
  0.25000E+0004 -0.28981E+0004  0.32900E-0007 -0.15080E-0006  0.19805E-0006
  0.22500E+0004 -0.28894E+0004  0.27843E-0007 -0.11844E-0006  0.14080E-0006
  0.22932E+0004 -0.28892E+0004  0.30899E-0007 -0.12324E-0006  0.15108E-0006
  0.23750E+0004 -0.28889E+0004  0.32310E-0007 -0.13315E-0006  0.16736E-0006
  0.24568E+0004 -0.28886E+0004  0.28336E-0007 -0.14458E-0006  0.17960E-0006
  0.25000E+0004 -0.28885E+0004  0.24651E-0007 -0.14903E-0006  0.18446E-0006
  0.25000E+0004 -0.29442E+0004  0.67536E-0007 -0.15464E-0006  0.25661E-0006
  0.25432E+0004 -0.29441E+0004  0.70341E-0007 -0.16138E-0006  0.26800E-0006
  0.26250E+0004 -0.29440E+0004  0.72675E-0007 -0.17196E-0006  0.28577E-0006
  0.27068E+0004 -0.29438E+0004  0.71649E-0007 -0.18055E-0006  0.29907E-0006
  0.27500E+0004 -0.29437E+0004  0.69917E-0007 -0.18716E-0006  0.30444E-0006
  0.25000E+0004 -0.29346E+0004  0.61023E-0007 -0.15444E-0006  0.24538E-0006
  0.25432E+0004 -0.29345E+0004  0.62578E-0007 -0.16035E-0006  0.25537E-0006
  0.26250E+0004 -0.29343E+0004  0.62436E-0007 -0.17100E-0006  0.27078E-0006
  0.27068E+0004 -0.29341E+0004  0.59227E-0007 -0.18048E-0006  0.28201E-0006
  0.27500E+0004 -0.29340E+0004  0.56739E-0007 -0.18485E-0006  0.28645E-0006
  0.25000E+0004 -0.29164E+0004  0.47696E-0007 -0.15273E-0006  0.22258E-0006
  0.25432E+0004 -0.29162E+0004  0.46660E-0007 -0.15848E-0006  0.23006E-0006
  0.26250E+0004 -0.29159E+0004  0.42030E-0007 -0.16887E-0006  0.24117E-0006
  0.27068E+0004 -0.29157E+0004  0.34973E-0007 -0.17808E-0006  0.24877E-0006
  0.27500E+0004 -0.29155E+0004  0.30700E-0007 -0.18229E-0006  0.25160E-0006
  0.25000E+0004 -0.28981E+0004  0.32900E-0007 -0.15080E-0006  0.19805E-0006
  0.25432E+0004 -0.28979E+0004  0.29387E-0007 -0.15643E-0006  0.20314E-0006
  0.26250E+0004 -0.28976E+0004  0.20445E-0007 -0.16653E-0006  0.21019E-0006
  0.27068E+0004 -0.28973E+0004  0.96916E-0008 -0.17546E-0006  0.21441E-0006
  0.27500E+0004 -0.28971E+0004  0.38243E-0008 -0.17956E-0006  0.21576E-0006
  0.25000E+0004 -0.28885E+0004  0.24651E-0007 -0.14903E-0006  0.18446E-0006
  0.25432E+0004 -0.28883E+0004  0.19739E-0007 -0.15546E-0006  0.18841E-0006
  0.26250E+0004 -0.28879E+0004  0.86262E-0008 -0.16511E-0006  0.19339E-0006
  0.27068E+0004 -0.28876E+0004 -0.38398E-0008 -0.17260E-0006  0.19593E-0006
  0.27500E+0004 -0.28874E+0004 -0.10846E-0007 -0.17952E-0006  0.19651E-0006
  0.27500E+0004 -0.29437E+0004  0.69917E-0007 -0.18716E-0006  0.30444E-0006
  0.27932E+0004 -0.29436E+0004  0.67931E-0007 -0.19098E-0006  0.30865E-0006
  0.28750E+0004 -0.29434E+0004  0.63772E-0007 -0.20138E-0006  0.31448E-0006
  0.29568E+0004 -0.29432E+0004  0.59446E-0007 -0.19599E-0006  0.31785E-0006
  0.30000E+0004 -0.29431E+0004  0.57951E-0007 -0.20163E-0006  0.31895E-0006
  0.27500E+0004 -0.29340E+0004  0.56739E-0007 -0.18485E-0006  0.28645E-0006
  0.27932E+0004 -0.29339E+0004  0.53892E-0007 -0.18866E-0006  0.28999E-0006
  0.28750E+0004 -0.29336E+0004  0.48202E-0007 -0.19435E-0006  0.29467E-0006
  0.29568E+0004 -0.29334E+0004  0.42923E-0007 -0.19705E-0006  0.29730E-0006
  0.30000E+0004 -0.29333E+0004  0.40702E-0007 -0.19780E-0006  0.29807E-0006
  0.27500E+0004 -0.29155E+0004  0.30700E-0007 -0.18229E-0006  0.25160E-0006
  0.27932E+0004 -0.29154E+0004  0.26293E-0007 -0.18597E-0006  0.25375E-0006
  0.28750E+0004 -0.29151E+0004  0.18174E-0007 -0.19131E-0006  0.25640E-0006
  0.29568E+0004 -0.29148E+0004  0.11447E-0007 -0.19397E-0006  0.25779E-0006
  0.30000E+0004 -0.29147E+0004  0.86233E-0008 -0.19451E-0006  0.25824E-0006
  0.27500E+0004 -0.28971E+0004  0.38243E-0008 -0.17956E-0006  0.21576E-0006
  0.27932E+0004 -0.28969E+0004 -0.20559E-0008 -0.18311E-0006  0.21662E-0006
  0.28750E+0004 -0.28966E+0004 -0.12367E-0007 -0.18823E-0006  0.21742E-0006
  0.29568E+0004 -0.28962E+0004 -0.20572E-0007 -0.19070E-0006  0.21771E-0006
  0.30000E+0004 -0.28960E+0004 -0.23852E-0007 -0.19121E-0006  0.21786E-0006
  0.27500E+0004 -0.28874E+0004 -0.10846E-0007 -0.17952E-0006  0.19651E-0006
  0.27932E+0004 -0.28872E+0004 -0.17528E-0007 -0.18313E-0006  0.19675E-0006
  0.28750E+0004 -0.28868E+0004 -0.29179E-0007 -0.18935E-0006  0.19665E-0006
  0.29568E+0004 -0.28864E+0004 -0.37709E-0007 -0.18911E-0006  0.19640E-0006
  0.30000E+0004 -0.28862E+0004 -0.41639E-0007 -0.19259E-0006  0.19614E-0006
  0.30000E+0004 -0.29431E+0004  0.57951E-0007 -0.20163E-0006  0.31895E-0006
  0.30432E+0004 -0.29430E+0004  0.55813E-0007 -0.20316E-0006  0.31939E-0006
  0.31250E+0004 -0.29429E+0004  0.54383E-0007 -0.19675E-0006  0.31954E-0006
  0.32068E+0004 -0.29427E+0004  0.55068E-0007 -0.19140E-0006  0.31865E-0006
  0.32500E+0004 -0.29426E+0004  0.56299E-0007 -0.19236E-0006  0.31727E-0006
  0.30000E+0004 -0.29333E+0004  0.40702E-0007 -0.19780E-0006  0.29807E-0006
  0.30432E+0004 -0.29332E+0004  0.39141E-0007 -0.19736E-0006  0.29860E-0006
  0.31250E+0004 -0.29330E+0004  0.37620E-0007 -0.19451E-0006  0.29895E-0006
  0.32068E+0004 -0.29328E+0004  0.38625E-0007 -0.18899E-0006  0.29868E-0006
  0.32500E+0004 -0.29327E+0004  0.40212E-0007 -0.18523E-0006  0.29830E-0006
  0.30000E+0004 -0.29147E+0004  0.86233E-0008 -0.19451E-0006  0.25824E-0006
  0.30432E+0004 -0.29145E+0004  0.67480E-0008 -0.19401E-0006  0.25866E-0006
  0.31250E+0004 -0.29143E+0004  0.52882E-0008 -0.19115E-0006  0.25938E-0006
  0.32068E+0004 -0.29141E+0004  0.69854E-0008 -0.18562E-0006  0.26019E-0006
  0.32500E+0004 -0.29140E+0004  0.91312E-0008 -0.18177E-0006  0.26068E-0006
  0.30000E+0004 -0.28960E+0004 -0.23852E-0007 -0.19121E-0006  0.21786E-0006
  0.30432E+0004 -0.28959E+0004 -0.25980E-0007 -0.19058E-0006  0.21821E-0006
  0.31250E+0004 -0.28956E+0004 -0.27387E-0007 -0.18768E-0006  0.21932E-0006
  0.32068E+0004 -0.28953E+0004 -0.25008E-0007 -0.18214E-0006  0.22115E-0006
  0.32500E+0004 -0.28952E+0004 -0.22226E-0007 -0.17840E-0006  0.22241E-0006
  0.30000E+0004 -0.28862E+0004 -0.41639E-0007 -0.19259E-0006  0.19614E-0006
  0.30432E+0004 -0.28861E+0004 -0.43319E-0007 -0.18860E-0006  0.19673E-0006
  0.31250E+0004 -0.28858E+0004 -0.44810E-0007 -0.18639E-0006  0.19806E-0006
  0.32068E+0004 -0.28855E+0004 -0.41973E-0007 -0.18048E-0006  0.20036E-0006
  0.32500E+0004 -0.28853E+0004 -0.39034E-0007 -0.17974E-0006  0.20202E-0006
  0.32500E+0004 -0.29426E+0004  0.56299E-0007 -0.19236E-0006  0.31727E-0006
  0.32932E+0004 -0.29426E+0004  0.57917E-0007 -0.18464E-0006  0.31689E-0006
  0.33750E+0004 -0.29425E+0004  0.63167E-0007 -0.17138E-0006  0.31425E-0006
  0.34568E+0004 -0.29424E+0004  0.69701E-0007 -0.15882E-0006  0.31055E-0006
  0.35000E+0004 -0.29424E+0004  0.73650E-0007 -0.15203E-0006  0.30804E-0006
  0.32500E+0004 -0.29327E+0004  0.40212E-0007 -0.18523E-0006  0.29830E-0006
  0.32932E+0004 -0.29327E+0004  0.42524E-0007 -0.18036E-0006  0.29792E-0006
  0.33750E+0004 -0.29326E+0004  0.48542E-0007 -0.16974E-0006  0.29661E-0006
  0.34568E+0004 -0.29325E+0004  0.56483E-0007 -0.15715E-0006  0.29446E-0006
  0.35000E+0004 -0.29324E+0004  0.61216E-0007 -0.14989E-0006  0.29290E-0006
  0.32500E+0004 -0.29140E+0004  0.91312E-0008 -0.18177E-0006  0.26068E-0006
  0.32932E+0004 -0.29139E+0004  0.12295E-0007 -0.17704E-0006  0.26129E-0006
  0.33750E+0004 -0.29138E+0004  0.20317E-0007 -0.16659E-0006  0.26237E-0006
  0.34568E+0004 -0.29136E+0004  0.30698E-0007 -0.15421E-0006  0.26310E-0006
  0.35000E+0004 -0.29135E+0004  0.36893E-0007 -0.14705E-0006  0.26323E-0006
  0.32500E+0004 -0.28952E+0004 -0.22226E-0007 -0.17840E-0006  0.22241E-0006
  0.32932E+0004 -0.28951E+0004 -0.18306E-0007 -0.17366E-0006  0.22398E-0006
  0.33750E+0004 -0.28949E+0004 -0.84494E-0008 -0.16336E-0006  0.22726E-0006
  0.34568E+0004 -0.28948E+0004  0.42315E-0008 -0.15121E-0006  0.23066E-0006
  0.35000E+0004 -0.28947E+0004  0.11819E-0007 -0.14419E-0006  0.23238E-0006
  0.32500E+0004 -0.28853E+0004 -0.39034E-0007 -0.17974E-0006  0.20202E-0006
  0.32932E+0004 -0.28852E+0004 -0.34576E-0007 -0.17274E-0006  0.20409E-0006
  0.33750E+0004 -0.28850E+0004 -0.23828E-0007 -0.16168E-0006  0.20844E-0006
  0.34568E+0004 -0.28848E+0004 -0.99177E-0008 -0.14954E-0006  0.21313E-0006
  0.35000E+0004 -0.28847E+0004 -0.17743E-0008 -0.14295E-0006  0.21573E-0006
  0.35000E+0004 -0.29424E+0004  0.73650E-0007 -0.15203E-0006  0.30804E-0006
  0.35432E+0004 -0.29423E+0004  0.77875E-0007 -0.14349E-0006  0.30498E-0006
  0.36250E+0004 -0.29422E+0004  0.86044E-0007 -0.12795E-0006  0.29824E-0006
  0.37068E+0004 -0.29422E+0004  0.94228E-0007 -0.11143E-0006  0.28966E-0006
  0.37500E+0004 -0.29421E+0004  0.98235E-0007 -0.10242E-0006  0.28471E-0006
  0.35000E+0004 -0.29324E+0004  0.61216E-0007 -0.14989E-0006  0.29290E-0006
  0.35432E+0004 -0.29324E+0004  0.66239E-0007 -0.14214E-0006  0.29095E-0006
  0.36250E+0004 -0.29323E+0004  0.76168E-0007 -0.12671E-0006  0.28620E-0006
  0.37068E+0004 -0.29322E+0004  0.86146E-0007 -0.11051E-0006  0.27984E-0006
  0.37500E+0004 -0.29321E+0004  0.91263E-0007 -0.10178E-0006  0.27584E-0006
  0.35000E+0004 -0.29135E+0004  0.36893E-0007 -0.14705E-0006  0.26323E-0006
  0.35432E+0004 -0.29135E+0004  0.43481E-0007 -0.13949E-0006  0.26312E-0006
  0.36250E+0004 -0.29134E+0004  0.56600E-0007 -0.12438E-0006  0.26205E-0006
  0.37068E+0004 -0.29132E+0004  0.69987E-0007 -0.10853E-0006  0.25962E-0006
  0.37500E+0004 -0.29132E+0004  0.76959E-0007 -0.10002E-0006  0.25775E-0006
  0.35000E+0004 -0.28947E+0004  0.11819E-0007 -0.14419E-0006  0.23238E-0006
  0.35432E+0004 -0.28946E+0004  0.19875E-0007 -0.13678E-0006  0.23393E-0006
  0.36250E+0004 -0.28945E+0004  0.36018E-0007 -0.12200E-0006  0.23629E-0006
  0.37068E+0004 -0.28943E+0004  0.52662E-0007 -0.10650E-0006  0.23753E-0006
  0.37500E+0004 -0.28942E+0004  0.61401E-0007 -0.98192E-0007  0.23766E-0006
  0.35000E+0004 -0.28847E+0004 -0.17743E-0008 -0.14295E-0006  0.21573E-0006
  0.35432E+0004 -0.28846E+0004  0.71157E-0008 -0.13528E-0006  0.21801E-0006
  0.36250E+0004 -0.28845E+0004  0.24777E-0007 -0.12072E-0006  0.22209E-0006
  0.37068E+0004 -0.28843E+0004  0.43063E-0007 -0.10543E-0006  0.22518E-0006
  0.37500E+0004 -0.28842E+0004  0.52751E-0007 -0.97119E-0007  0.22637E-0006
  0.37500E+0004 -0.29421E+0004  0.98235E-0007 -0.10242E-0006  0.28471E-0006
  0.37932E+0004 -0.29421E+0004  0.10220E-0006 -0.93808E-0007  0.27886E-0006
  0.38750E+0004 -0.29420E+0004  0.10890E-0006 -0.77151E-0007  0.26698E-0006
  0.39568E+0004 -0.29419E+0004  0.11457E-0006 -0.60879E-0007  0.25390E-0006
  0.40000E+0004 -0.29418E+0004  0.11718E-0006 -0.52507E-0007  0.24653E-0006
  0.37500E+0004 -0.29321E+0004  0.91263E-0007 -0.10178E-0006  0.27584E-0006
  0.37932E+0004 -0.29321E+0004  0.96175E-0007 -0.93040E-0007  0.27135E-0006
  0.38750E+0004 -0.29319E+0004  0.10481E-0006 -0.76520E-0007  0.26171E-0006
  0.39568E+0004 -0.29318E+0004  0.11239E-0006 -0.60377E-0007  0.25080E-0006
  0.40000E+0004 -0.29318E+0004  0.11588E-0006 -0.52122E-0007  0.24461E-0006
  0.37500E+0004 -0.29132E+0004  0.76959E-0007 -0.10002E-0006  0.25775E-0006
  0.37932E+0004 -0.29131E+0004  0.83748E-0007 -0.91453E-0007  0.25542E-0006
  0.38750E+0004 -0.29129E+0004  0.95949E-0007 -0.75297E-0007  0.24985E-0006
  0.39568E+0004 -0.29128E+0004  0.10702E-0006 -0.59497E-0007  0.24293E-0006
  0.40000E+0004 -0.29127E+0004  0.11231E-0006 -0.51410E-0007  0.23878E-0006
  0.37500E+0004 -0.28942E+0004  0.61401E-0007 -0.98192E-0007  0.23766E-0006
  0.37932E+0004 -0.28941E+0004  0.69998E-0007 -0.89821E-0007  0.23736E-0006
  0.38750E+0004 -0.28939E+0004  0.85641E-0007 -0.74044E-0007  0.23567E-0006
  0.39568E+0004 -0.28938E+0004  0.10011E-0006 -0.58601E-0007  0.23256E-0006
  0.40000E+0004 -0.28937E+0004  0.10716E-0006 -0.50681E-0007  0.23036E-0006
  0.37500E+0004 -0.28842E+0004  0.52751E-0007 -0.97119E-0007  0.22637E-0006
  0.37932E+0004 -0.28841E+0004  0.62225E-0007 -0.88952E-0007  0.22705E-0006
  0.38750E+0004 -0.28839E+0004  0.79641E-0007 -0.73356E-0007  0.22730E-0006
  0.39568E+0004 -0.28837E+0004  0.95868E-0007 -0.58100E-0007  0.22611E-0006
  0.40000E+0004 -0.28836E+0004  0.10380E-0006 -0.50292E-0007  0.22492E-0006
  0.40000E+0004 -0.29418E+0004  0.11718E-0006 -0.52507E-0007  0.24653E-0006
  0.40432E+0004 -0.29418E+0004  0.11938E-0006 -0.44423E-0007  0.23921E-0006
  0.41250E+0004 -0.29416E+0004  0.12282E-0006 -0.29817E-0007  0.22493E-0006
  0.42068E+0004 -0.29415E+0004  0.12524E-0006 -0.16423E-0007  0.21082E-0006
  0.42500E+0004 -0.29415E+0004  0.12618E-0006 -0.97030E-0008  0.20356E-0006
  0.40000E+0004 -0.29318E+0004  0.11588E-0006 -0.52122E-0007  0.24461E-0006
  0.40432E+0004 -0.29317E+0004  0.11907E-0006 -0.44092E-0007  0.23827E-0006
  0.41250E+0004 -0.29316E+0004  0.12414E-0006 -0.29631E-0007  0.22585E-0006
  0.42068E+0004 -0.29314E+0004  0.12800E-0006 -0.16344E-0007  0.21336E-0006
  0.42500E+0004 -0.29314E+0004  0.12955E-0006 -0.98588E-0008  0.20684E-0006
  0.40000E+0004 -0.29127E+0004  0.11231E-0006 -0.51410E-0007  0.23878E-0006
  0.40432E+0004 -0.29126E+0004  0.11722E-0006 -0.43536E-0007  0.23438E-0006
  0.41250E+0004 -0.29125E+0004  0.12537E-0006 -0.29331E-0007  0.22542E-0006
  0.42068E+0004 -0.29123E+0004  0.13198E-0006 -0.16232E-0007  0.21596E-0006
  0.42500E+0004 -0.29122E+0004  0.13482E-0006 -0.98251E-0008  0.21084E-0006
  0.40000E+0004 -0.28937E+0004  0.10716E-0006 -0.50681E-0007  0.23036E-0006
  0.40432E+0004 -0.28936E+0004  0.11377E-0006 -0.42977E-0007  0.22786E-0006
  0.41250E+0004 -0.28934E+0004  0.12495E-0006 -0.29037E-0007  0.22225E-0006
  0.42068E+0004 -0.28932E+0004  0.13429E-0006 -0.16139E-0007  0.21576E-0006
  0.42500E+0004 -0.28931E+0004  0.13843E-0006 -0.97996E-0008  0.21203E-0006
  0.40000E+0004 -0.28836E+0004  0.10380E-0006 -0.50292E-0007  0.22492E-0006
  0.40432E+0004 -0.28835E+0004  0.11130E-0006 -0.42675E-0007  0.22338E-0006
  0.41250E+0004 -0.28833E+0004  0.12406E-0006 -0.28887E-0007  0.21953E-0006
  0.42068E+0004 -0.28831E+0004  0.13483E-0006 -0.16123E-0007  0.21459E-0006
  0.42500E+0004 -0.28830E+0004  0.13970E-0006 -0.97515E-0008  0.21152E-0006
  0.42500E+0004 -0.29415E+0004  0.12618E-0006 -0.97030E-0008  0.20356E-0006
  0.42932E+0004 -0.29414E+0004  0.12675E-0006 -0.37977E-0008  0.19654E-0006
  0.43750E+0004 -0.29413E+0004  0.12728E-0006  0.65564E-0008  0.18386E-0006
  0.44568E+0004 -0.29413E+0004  0.12701E-0006  0.15302E-0007  0.17235E-0006
  0.45000E+0004 -0.29412E+0004  0.12646E-0006  0.19035E-0007  0.16688E-0006
  0.42500E+0004 -0.29314E+0004  0.12955E-0006 -0.98588E-0008  0.20684E-0006
  0.42932E+0004 -0.29313E+0004  0.13081E-0006 -0.37922E-0008  0.20047E-0006
  0.43750E+0004 -0.29312E+0004  0.13232E-0006  0.65666E-0008  0.18884E-0006
  0.44568E+0004 -0.29311E+0004  0.13275E-0006  0.15319E-0007  0.17805E-0006
  0.45000E+0004 -0.29311E+0004  0.13256E-0006  0.19258E-0007  0.17274E-0006
  0.42500E+0004 -0.29122E+0004  0.13482E-0006 -0.98251E-0008  0.21084E-0006
  0.42932E+0004 -0.29122E+0004  0.13725E-0006 -0.38004E-0008  0.20573E-0006
  0.43750E+0004 -0.29120E+0004  0.14062E-0006  0.65283E-0008  0.19604E-0006
  0.44568E+0004 -0.29119E+0004  0.14244E-0006  0.15333E-0007  0.18659E-0006
  0.45000E+0004 -0.29118E+0004  0.14277E-0006  0.19337E-0007  0.18173E-0006
  0.42500E+0004 -0.28931E+0004  0.13843E-0006 -0.97996E-0008  0.21203E-0006
  0.42932E+0004 -0.28930E+0004  0.14204E-0006 -0.38403E-0008  0.20816E-0006
  0.43750E+0004 -0.28928E+0004  0.14730E-0006  0.64429E-0008  0.20041E-0006
  0.44568E+0004 -0.28927E+0004  0.15053E-0006  0.15286E-0007  0.19232E-0006
  0.45000E+0004 -0.28926E+0004  0.15142E-0006  0.19336E-0007  0.18795E-0006
  0.42500E+0004 -0.28830E+0004  0.13970E-0006 -0.97515E-0008  0.21152E-0006
  0.42932E+0004 -0.28829E+0004  0.14388E-0006 -0.38947E-0008  0.20835E-0006
  0.43750E+0004 -0.28827E+0004  0.15016E-0006  0.63891E-0008  0.20161E-0006
  0.44568E+0004 -0.28825E+0004  0.15415E-0006  0.15235E-0007  0.19425E-0006
  0.45000E+0004 -0.28824E+0004  0.15528E-0006  0.19196E-0007  0.19019E-0006
  0.45000E+0004 -0.29412E+0004  0.12646E-0006  0.19035E-0007  0.16688E-0006
  0.45432E+0004 -0.29412E+0004  0.12591E-0006  0.22637E-0007  0.16168E-0006
  0.46250E+0004 -0.29410E+0004  0.12418E-0006  0.27770E-0007  0.15309E-0006
  0.47068E+0004 -0.29409E+0004  0.12196E-0006  0.31145E-0007  0.14610E-0006
  0.47500E+0004 -0.29409E+0004  0.12063E-0006  0.32179E-0007  0.14314E-0006
  0.45000E+0004 -0.29311E+0004  0.13256E-0006  0.19258E-0007  0.17274E-0006
  0.45432E+0004 -0.29310E+0004  0.13210E-0006  0.22733E-0007  0.16776E-0006
  0.46250E+0004 -0.29309E+0004  0.13055E-0006  0.27994E-0007  0.15918E-0006
  0.47068E+0004 -0.29307E+0004  0.12825E-0006  0.31527E-0007  0.15196E-0006
  0.47500E+0004 -0.29307E+0004  0.12681E-0006  0.32706E-0007  0.14873E-0006
  0.45000E+0004 -0.29118E+0004  0.14277E-0006  0.19337E-0007  0.18173E-0006
  0.45432E+0004 -0.29117E+0004  0.14271E-0006  0.22888E-0007  0.17705E-0006
  0.46250E+0004 -0.29116E+0004  0.14151E-0006  0.28361E-0007  0.16859E-0006
  0.47068E+0004 -0.29114E+0004  0.13912E-0006  0.32173E-0007  0.16094E-0006
  0.47500E+0004 -0.29113E+0004  0.13746E-0006  0.33523E-0007  0.15731E-0006
  0.45000E+0004 -0.28926E+0004  0.15142E-0006  0.19336E-0007  0.18795E-0006
  0.45432E+0004 -0.28925E+0004  0.15177E-0006  0.22968E-0007  0.18357E-0006
  0.46250E+0004 -0.28923E+0004  0.15100E-0006  0.28637E-0007  0.17528E-0006
  0.47068E+0004 -0.28921E+0004  0.14858E-0006  0.32713E-0007  0.16729E-0006
  0.47500E+0004 -0.28920E+0004  0.14674E-0006  0.34224E-0007  0.16328E-0006
  0.45000E+0004 -0.28824E+0004  0.15528E-0006  0.19196E-0007  0.19019E-0006
  0.45432E+0004 -0.28823E+0004  0.15592E-0006  0.22981E-0007  0.18593E-0006
  0.46250E+0004 -0.28821E+0004  0.15541E-0006  0.28756E-0007  0.17776E-0006
  0.47068E+0004 -0.28819E+0004  0.15300E-0006  0.32954E-0007  0.16962E-0006
  0.47500E+0004 -0.28818E+0004  0.15109E-0006  0.34564E-0007  0.16549E-0006
  0.47500E+0004 -0.29409E+0004  0.12063E-0006  0.32179E-0007  0.14314E-0006
  0.47932E+0004 -0.29408E+0004  0.11934E-0006  0.32866E-0007  0.14066E-0006
  0.48750E+0004 -0.29406E+0004  0.11692E-0006  0.32791E-0007  0.13756E-0006
  0.49568E+0004 -0.29405E+0004  0.11498E-0006  0.31202E-0007  0.13669E-0006
  0.50000E+0004 -0.29404E+0004  0.11428E-0006  0.29743E-0007  0.13722E-0006
  0.47500E+0004 -0.29307E+0004  0.12681E-0006  0.32706E-0007  0.14873E-0006
  0.47932E+0004 -0.29306E+0004  0.12532E-0006  0.33424E-0007  0.14600E-0006
  0.48750E+0004 -0.29304E+0004  0.12242E-0006  0.33559E-0007  0.14222E-0006
  0.49568E+0004 -0.29302E+0004  0.11990E-0006  0.32194E-0007  0.14057E-0006
  0.50000E+0004 -0.29301E+0004  0.11889E-0006  0.30925E-0007  0.14065E-0006
  0.47500E+0004 -0.29113E+0004  0.13746E-0006  0.33523E-0007  0.15731E-0006
  0.47932E+0004 -0.29112E+0004  0.13565E-0006  0.34420E-0007  0.15406E-0006
  0.48750E+0004 -0.29110E+0004  0.13191E-0006  0.34931E-0007  0.14904E-0006
  0.49568E+0004 -0.29107E+0004  0.12831E-0006  0.33967E-0007  0.14596E-0006
  0.50000E+0004 -0.29106E+0004  0.12667E-0006  0.32914E-0007  0.14524E-0006
  0.47500E+0004 -0.28920E+0004  0.14674E-0006  0.34224E-0007  0.16328E-0006
  0.47932E+0004 -0.28918E+0004  0.14465E-0006  0.35301E-0007  0.15955E-0006
  0.48750E+0004 -0.28915E+0004  0.14015E-0006  0.36177E-0007  0.15338E-0006
  0.49568E+0004 -0.28912E+0004  0.13555E-0006  0.35604E-0007  0.14892E-0006
  0.50000E+0004 -0.28911E+0004  0.13331E-0006  0.34760E-0007  0.14744E-0006
  0.47500E+0004 -0.28818E+0004  0.15109E-0006  0.34564E-0007  0.16549E-0006
  0.47932E+0004 -0.28816E+0004  0.14887E-0006  0.35739E-0007  0.16146E-0006
  0.48750E+0004 -0.28813E+0004  0.14399E-0006  0.36785E-0007  0.15471E-0006
  0.49568E+0004 -0.28810E+0004  0.13887E-0006  0.36383E-0007  0.14957E-0006
  0.50000E+0004 -0.28808E+0004  0.13635E-0006  0.35620E-0007  0.14773E-0006
  0.50000E+0004 -0.29404E+0004  0.11428E-0006  0.29743E-0007  0.13722E-0006
  0.50432E+0004 -0.29403E+0004  0.11400E-0006  0.28109E-0007  0.13846E-0006
  0.51250E+0004 -0.29401E+0004  0.11457E-0006  0.24043E-0007  0.14294E-0006
  0.52068E+0004 -0.29400E+0004  0.11711E-0006  0.19199E-0007  0.15029E-0006
  0.52500E+0004 -0.29399E+0004  0.11936E-0006  0.16434E-0007  0.15531E-0006
  0.50000E+0004 -0.29301E+0004  0.11889E-0006  0.30925E-0007  0.14065E-0006
  0.50432E+0004 -0.29300E+0004  0.11822E-0006  0.29323E-0007  0.14149E-0006
  0.51250E+0004 -0.29298E+0004  0.11815E-0006  0.25474E-0007  0.14521E-0006
  0.52068E+0004 -0.29296E+0004  0.12010E-0006  0.20808E-0007  0.15194E-0006
  0.52500E+0004 -0.29295E+0004  0.12208E-0006  0.18123E-0007  0.15671E-0006
  0.50000E+0004 -0.29106E+0004  0.12667E-0006  0.32914E-0007  0.14524E-0006
  0.50432E+0004 -0.29105E+0004  0.12536E-0006  0.31521E-0007  0.14529E-0006
  0.51250E+0004 -0.29102E+0004  0.12408E-0006  0.28062E-0007  0.14760E-0006
  0.52068E+0004 -0.29099E+0004  0.12494E-0006  0.23750E-0007  0.15316E-0006
  0.52500E+0004 -0.29098E+0004  0.12643E-0006  0.21231E-0007  0.15746E-0006
  0.50000E+0004 -0.28911E+0004  0.13331E-0006  0.34760E-0007  0.14744E-0006
  0.50432E+0004 -0.28909E+0004  0.13139E-0006  0.33583E-0007  0.14673E-0006
  0.51250E+0004 -0.28906E+0004  0.12896E-0006  0.30513E-0007  0.14766E-0006
  0.52068E+0004 -0.28903E+0004  0.12874E-0006  0.26559E-0007  0.15207E-0006
  0.52500E+0004 -0.28901E+0004  0.12973E-0006  0.24210E-0007  0.15589E-0006
  0.50000E+0004 -0.28808E+0004  0.13635E-0006  0.35620E-0007  0.14773E-0006
  0.50432E+0004 -0.28806E+0004  0.13414E-0006  0.34621E-0007  0.14658E-0006
  0.51250E+0004 -0.28803E+0004  0.13110E-0006  0.31745E-0007  0.14682E-0006
  0.52068E+0004 -0.28799E+0004  0.13033E-0006  0.27980E-0007  0.15062E-0006
  0.52500E+0004 -0.28797E+0004  0.13104E-0006  0.25676E-0007  0.15420E-0006
  0.52500E+0004 -0.29399E+0004  0.11936E-0006  0.16434E-0007  0.15531E-0006
  0.52932E+0004 -0.29398E+0004  0.12230E-0006  0.13585E-0007  0.16115E-0006
  0.53750E+0004 -0.29397E+0004  0.12981E-0006  0.81546E-0008  0.17416E-0006
  0.54568E+0004 -0.29395E+0004  0.13990E-0006  0.30146E-0008  0.18948E-0006
  0.55000E+0004 -0.29394E+0004  0.14619E-0006  0.54658E-0009  0.19826E-0006
  0.52500E+0004 -0.29295E+0004  0.12208E-0006  0.18123E-0007  0.15671E-0006
  0.52932E+0004 -0.29294E+0004  0.12480E-0006  0.15348E-0007  0.16236E-0006
  0.53750E+0004 -0.29292E+0004  0.13203E-0006  0.10031E-0007  0.17523E-0006
  0.54568E+0004 -0.29291E+0004  0.14202E-0006  0.49532E-0008  0.19070E-0006
  0.55000E+0004 -0.29290E+0004  0.14834E-0006  0.24969E-0008  0.19969E-0006
  0.52500E+0004 -0.29098E+0004  0.12643E-0006  0.21231E-0007  0.15746E-0006
  0.52932E+0004 -0.29097E+0004  0.12872E-0006  0.18601E-0007  0.16276E-0006
  0.53750E+0004 -0.29095E+0004  0.13538E-0006  0.13502E-0007  0.17534E-0006
  0.54568E+0004 -0.29093E+0004  0.14513E-0006  0.85499E-0008  0.19105E-0006
  0.55000E+0004 -0.29092E+0004  0.15147E-0006  0.61171E-0008  0.20039E-0006
  0.52500E+0004 -0.28901E+0004  0.12973E-0006  0.24210E-0007  0.15589E-0006
  0.52932E+0004 -0.28900E+0004  0.13159E-0006  0.21731E-0007  0.16082E-0006
  0.53750E+0004 -0.28897E+0004  0.13763E-0006  0.16859E-0007  0.17307E-0006
  0.54568E+0004 -0.28895E+0004  0.14708E-0006  0.12045E-0007  0.18894E-0006
  0.55000E+0004 -0.28893E+0004  0.15338E-0006  0.96442E-0008  0.19857E-0006
  0.52500E+0004 -0.28797E+0004  0.13104E-0006  0.25676E-0007  0.15420E-0006
  0.52932E+0004 -0.28796E+0004  0.13269E-0006  0.23327E-0007  0.15891E-0006
  0.53750E+0004 -0.28793E+0004  0.13839E-0006  0.18580E-0007  0.17096E-0006
  0.54568E+0004 -0.28790E+0004  0.14765E-0006  0.13848E-0007  0.18689E-0006
  0.55000E+0004 -0.28789E+0004  0.15390E-0006  0.11454E-0007  0.19665E-0006
  0.55000E+0004 -0.29394E+0004  0.14619E-0006  0.54658E-0009  0.19826E-0006
  0.55432E+0004 -0.29394E+0004  0.15310E-0006 -0.16949E-0008  0.20744E-0006
  0.56250E+0004 -0.29393E+0004  0.16763E-0006 -0.51200E-0008  0.22541E-0006
  0.57068E+0004 -0.29392E+0004  0.18356E-0006 -0.72671E-0008  0.24344E-0006
  0.57500E+0004 -0.29391E+0004  0.19229E-0006 -0.77980E-0008  0.25264E-0006
  0.55000E+0004 -0.29290E+0004  0.14834E-0006  0.24969E-0008  0.19969E-0006
  0.55432E+0004 -0.29289E+0004  0.15533E-0006  0.25272E-0009  0.20915E-0006
  0.56250E+0004 -0.29288E+0004  0.17014E-0006 -0.32318E-0008  0.22784E-0006
  0.57068E+0004 -0.29287E+0004  0.18647E-0006 -0.54890E-0008  0.24680E-0006
  0.57500E+0004 -0.29286E+0004  0.19543E-0006 -0.61042E-0008  0.25655E-0006
  0.55000E+0004 -0.29092E+0004  0.15147E-0006  0.61171E-0008  0.20039E-0006
  0.55432E+0004 -0.29091E+0004  0.15857E-0006  0.38676E-0008  0.21034E-0006
  0.56250E+0004 -0.29089E+0004  0.17381E-0006  0.28363E-0009  0.23033E-0006
  0.57068E+0004 -0.29087E+0004  0.19080E-0006 -0.21856E-0008  0.25097E-0006
  0.57500E+0004 -0.29087E+0004  0.20017E-0006 -0.29584E-0008  0.26170E-0006
  0.55000E+0004 -0.28893E+0004  0.15338E-0006  0.96442E-0008  0.19857E-0006
  0.55432E+0004 -0.28892E+0004  0.16054E-0006  0.73958E-0008  0.20896E-0006
  0.56250E+0004 -0.28890E+0004  0.17608E-0006  0.37273E-0008  0.23012E-0006
  0.57068E+0004 -0.28888E+0004  0.19360E-0006  0.10596E-0008  0.25229E-0006
  0.57500E+0004 -0.28887E+0004  0.20329E-0006  0.13707E-0009  0.26395E-0006
  0.55000E+0004 -0.28789E+0004  0.15390E-0006  0.11454E-0007  0.19665E-0006
  0.55432E+0004 -0.28788E+0004  0.16107E-0006  0.92238E-0008  0.20724E-0006
  0.56250E+0004 -0.28785E+0004  0.17673E-0006  0.55198E-0008  0.22896E-0006
  0.57068E+0004 -0.28783E+0004  0.19446E-0006  0.27516E-0008  0.25189E-0006
  0.57500E+0004 -0.28782E+0004  0.20430E-0006  0.17551E-0008  0.26401E-0006
  0.57500E+0004 -0.29391E+0004  0.19229E-0006 -0.77980E-0008  0.25264E-0006
  0.57932E+0004 -0.29390E+0004  0.20112E-0006 -0.78821E-0008  0.26151E-0006
  0.58750E+0004 -0.29389E+0004  0.21769E-0006 -0.68042E-0008  0.27686E-0006
  0.59568E+0004 -0.29388E+0004  0.23348E-0006 -0.40713E-0008  0.28975E-0006
  0.60000E+0004 -0.29387E+0004  0.24126E-0006 -0.19757E-0008  0.29532E-0006
  0.57500E+0004 -0.29286E+0004  0.19543E-0006 -0.61042E-0008  0.25655E-0006
  0.57932E+0004 -0.29285E+0004  0.20451E-0006 -0.63010E-0008  0.26599E-0006
  0.58750E+0004 -0.29284E+0004  0.22153E-0006 -0.54510E-0008  0.28242E-0006
  0.59568E+0004 -0.29282E+0004  0.23767E-0006 -0.29920E-0008  0.29630E-0006
  0.60000E+0004 -0.29281E+0004  0.24558E-0006 -0.10519E-0008  0.30234E-0006
  0.57500E+0004 -0.29087E+0004  0.20017E-0006 -0.29584E-0008  0.26170E-0006
  0.57932E+0004 -0.29086E+0004  0.20966E-0006 -0.33402E-0008  0.27217E-0006
  0.58750E+0004 -0.29084E+0004  0.22744E-0006 -0.29156E-0008  0.29056E-0006
  0.59568E+0004 -0.29082E+0004  0.24418E-0006 -0.96562E-0009  0.30628E-0006
  0.60000E+0004 -0.29081E+0004  0.25230E-0006  0.67825E-0009  0.31317E-0006
  0.57500E+0004 -0.28887E+0004  0.20329E-0006  0.13707E-0009  0.26395E-0006
  0.57932E+0004 -0.28886E+0004  0.21313E-0006 -0.42344E-0009  0.27538E-0006
  0.58750E+0004 -0.28884E+0004  0.23154E-0006 -0.41438E-0009  0.29563E-0006
  0.59568E+0004 -0.28881E+0004  0.24878E-0006  0.10347E-0008  0.31309E-0006
  0.60000E+0004 -0.28880E+0004  0.25707E-0006  0.23854E-0008  0.32080E-0006
  0.57500E+0004 -0.28782E+0004  0.20430E-0006  0.17551E-0008  0.26401E-0006
  0.57932E+0004 -0.28781E+0004  0.21429E-0006  0.10972E-0008  0.27591E-0006
  0.58750E+0004 -0.28778E+0004  0.23297E-0006  0.88636E-0009  0.29708E-0006
  0.59568E+0004 -0.28775E+0004  0.25043E-0006  0.20813E-0008  0.31542E-0006
  0.60000E+0004 -0.28774E+0004  0.25879E-0006  0.32764E-0008  0.32356E-0006
  0.60000E+0004 -0.29387E+0004  0.24126E-0006 -0.19757E-0008  0.29532E-0006
  0.60432E+0004 -0.29386E+0004  0.24858E-0006  0.54494E-0009  0.30006E-0006
  0.61250E+0004 -0.29384E+0004  0.26094E-0006  0.64318E-0008  0.30639E-0006
  0.62068E+0004 -0.29382E+0004  0.27108E-0006  0.13585E-0007  0.30929E-0006
  0.62500E+0004 -0.29381E+0004  0.27549E-0006  0.17797E-0007  0.30946E-0006
  0.60000E+0004 -0.29281E+0004  0.24558E-0006 -0.10519E-0008  0.30234E-0006
  0.60432E+0004 -0.29280E+0004  0.25298E-0006  0.13071E-0008  0.30746E-0006
  0.61250E+0004 -0.29278E+0004  0.26530E-0006  0.68699E-0008  0.31432E-0006
  0.62068E+0004 -0.29276E+0004  0.27512E-0006  0.13688E-0007  0.31743E-0006
  0.62500E+0004 -0.29274E+0004  0.27925E-0006  0.17719E-0007  0.31756E-0006
  0.60000E+0004 -0.29081E+0004  0.25230E-0006  0.67825E-0009  0.31317E-0006
  0.60432E+0004 -0.29079E+0004  0.25981E-0006  0.27288E-0008  0.31902E-0006
  0.61250E+0004 -0.29076E+0004  0.27202E-0006  0.76744E-0008  0.32690E-0006
  0.62068E+0004 -0.29073E+0004  0.28126E-0006  0.13855E-0007  0.33043E-0006
  0.62500E+0004 -0.29072E+0004  0.28488E-0006  0.17548E-0007  0.33053E-0006
  0.60000E+0004 -0.28880E+0004  0.25707E-0006  0.23854E-0008  0.32080E-0006
  0.60432E+0004 -0.28878E+0004  0.26466E-0006  0.41267E-0008  0.32737E-0006
  0.61250E+0004 -0.28875E+0004  0.27672E-0006  0.84537E-0008  0.33627E-0006
  0.62068E+0004 -0.28871E+0004  0.28540E-0006  0.13991E-0007  0.34029E-0006
  0.62500E+0004 -0.28869E+0004  0.28854E-0006  0.17340E-0007  0.34041E-0006
  0.60000E+0004 -0.28774E+0004  0.25879E-0006  0.32764E-0008  0.32356E-0006
  0.60432E+0004 -0.28772E+0004  0.26640E-0006  0.48555E-0008  0.33050E-0006
  0.61250E+0004 -0.28768E+0004  0.27839E-0006  0.88581E-0008  0.33994E-0006
  0.62068E+0004 -0.28765E+0004  0.28678E-0006  0.14051E-0007  0.34424E-0006
  0.62500E+0004 -0.28763E+0004  0.28967E-0006  0.17217E-0007  0.34439E-0006
  0.62500E+0004 -0.29381E+0004  0.27549E-0006  0.17797E-0007  0.30946E-0006
  0.62932E+0004 -0.29380E+0004  0.27926E-0006  0.22242E-0007  0.30881E-0006
  0.63750E+0004 -0.29377E+0004  0.28470E-0006  0.31214E-0007  0.30534E-0006
  0.64568E+0004 -0.29374E+0004  0.28804E-0006  0.40631E-0007  0.29938E-0006
  0.65000E+0004 -0.29373E+0004  0.28903E-0006  0.45675E-0007  0.29539E-0006
  0.62500E+0004 -0.29274E+0004  0.27925E-0006  0.17719E-0007  0.31756E-0006
  0.62932E+0004 -0.29273E+0004  0.28267E-0006  0.21997E-0007  0.31676E-0006
  0.63750E+0004 -0.29270E+0004  0.28723E-0006  0.30648E-0007  0.31276E-0006
  0.64568E+0004 -0.29266E+0004  0.28945E-0006  0.39763E-0007  0.30595E-0006
  0.65000E+0004 -0.29265E+0004  0.28978E-0006  0.44653E-0007  0.30140E-0006
  0.62500E+0004 -0.29072E+0004  0.28488E-0006  0.17548E-0007  0.33053E-0006
  0.62932E+0004 -0.29070E+0004  0.28765E-0006  0.21491E-0007  0.32951E-0006
  0.63750E+0004 -0.29066E+0004  0.29060E-0006  0.29522E-0007  0.32461E-0006
  0.64568E+0004 -0.29062E+0004  0.29080E-0006  0.38049E-0007  0.31632E-0006
  0.65000E+0004 -0.29060E+0004  0.28993E-0006  0.42647E-0007  0.31079E-0006
  0.62500E+0004 -0.28869E+0004  0.28854E-0006  0.17340E-0007  0.34041E-0006
  0.62932E+0004 -0.28867E+0004  0.29069E-0006  0.20942E-0007  0.33924E-0006
  0.63750E+0004 -0.28862E+0004  0.29214E-0006  0.28337E-0007  0.33360E-0006
  0.64568E+0004 -0.28857E+0004  0.29046E-0006  0.36258E-0007  0.32403E-0006
  0.65000E+0004 -0.28854E+0004  0.28847E-0006  0.40552E-0007  0.31765E-0006
  0.62500E+0004 -0.28763E+0004  0.28967E-0006  0.17217E-0007  0.34439E-0006
  0.62932E+0004 -0.28760E+0004  0.29152E-0006  0.20637E-0007  0.34318E-0006
  0.63750E+0004 -0.28754E+0004  0.29222E-0006  0.27689E-0007  0.33722E-0006
  0.64568E+0004 -0.28749E+0004  0.28961E-0006  0.35287E-0007  0.32705E-0006
  0.65000E+0004 -0.28746E+0004  0.28707E-0006  0.39423E-0007  0.32026E-0006
  0.65000E+0004 -0.29373E+0004  0.28903E-0006  0.45675E-0007  0.29539E-0006
  0.65432E+0004 -0.29371E+0004  0.28954E-0006  0.50700E-0007  0.29095E-0006
  0.66250E+0004 -0.29368E+0004  0.28925E-0006  0.60023E-0007  0.28141E-0006
  0.67068E+0004 -0.29364E+0004  0.28742E-0006  0.68790E-0007  0.27072E-0006
  0.67500E+0004 -0.29362E+0004  0.28583E-0006  0.73073E-0007  0.26470E-0006
  0.65000E+0004 -0.29265E+0004  0.28978E-0006  0.44653E-0007  0.30140E-0006
  0.65432E+0004 -0.29263E+0004  0.28959E-0006  0.49539E-0007  0.29634E-0006
  0.66250E+0004 -0.29258E+0004  0.28791E-0006  0.58614E-0007  0.28551E-0006
  0.67068E+0004 -0.29254E+0004  0.28467E-0006  0.67162E-0007  0.27345E-0006
  0.67500E+0004 -0.29252E+0004  0.28237E-0006  0.71337E-0007  0.26670E-0006
  0.65000E+0004 -0.29060E+0004  0.28993E-0006  0.42647E-0007  0.31079E-0006
  0.65432E+0004 -0.29057E+0004  0.28847E-0006  0.47253E-0007  0.30464E-0006
  0.66250E+0004 -0.29051E+0004  0.28426E-0006  0.55837E-0007  0.29153E-0006
  0.67068E+0004 -0.29046E+0004  0.27847E-0006  0.63953E-0007  0.27704E-0006
  0.67500E+0004 -0.29043E+0004  0.27486E-0006  0.67923E-0007  0.26902E-0006
  0.65000E+0004 -0.28854E+0004  0.28847E-0006  0.40552E-0007  0.31765E-0006
  0.65432E+0004 -0.28851E+0004  0.28581E-0006  0.44866E-0007  0.31053E-0006
  0.66250E+0004 -0.28844E+0004  0.27925E-0006  0.52936E-0007  0.29536E-0006
  0.67068E+0004 -0.28838E+0004  0.27109E-0006  0.60594E-0007  0.27870E-0006
  0.67500E+0004 -0.28835E+0004  0.26627E-0006  0.64347E-0007  0.26952E-0006
  0.65000E+0004 -0.28746E+0004  0.28707E-0006  0.39423E-0007  0.32026E-0006
  0.65432E+0004 -0.28742E+0004  0.28382E-0006  0.43569E-0007  0.31269E-0006
  0.66250E+0004 -0.28735E+0004  0.27609E-0006  0.51358E-0007  0.29656E-0006
  0.67068E+0004 -0.28728E+0004  0.26677E-0006  0.58766E-0007  0.27885E-0006
  0.67500E+0004 -0.28724E+0004  0.26135E-0006  0.62408E-0007  0.26912E-0006
  0.67500E+0004 -0.29362E+0004  0.28583E-0006  0.73073E-0007  0.26470E-0006
  0.67932E+0004 -0.29360E+0004  0.28379E-0006  0.77029E-0007  0.25846E-0006
  0.68750E+0004 -0.29356E+0004  0.27857E-0006  0.83497E-0007  0.24601E-0006
  0.69568E+0004 -0.29352E+0004  0.27134E-0006  0.88279E-0007  0.23273E-0006
  0.70000E+0004 -0.29350E+0004  0.26660E-0006  0.90000E-0007  0.22536E-0006
  0.67500E+0004 -0.29252E+0004  0.28237E-0006  0.71337E-0007  0.26670E-0006
  0.67932E+0004 -0.29250E+0004  0.27963E-0006  0.75205E-0007  0.25975E-0006
  0.68750E+0004 -0.29245E+0004  0.27322E-0006  0.81519E-0007  0.24604E-0006
  0.69568E+0004 -0.29240E+0004  0.26498E-0006  0.86179E-0007  0.23165E-0006
  0.70000E+0004 -0.29238E+0004  0.25979E-0006  0.87850E-0007  0.22377E-0006
  0.67500E+0004 -0.29043E+0004  0.27486E-0006  0.67923E-0007  0.26902E-0006
  0.67932E+0004 -0.29040E+0004  0.27088E-0006  0.71604E-0007  0.26081E-0006
  0.68750E+0004 -0.29034E+0004  0.26231E-0006  0.77606E-0007  0.24488E-0006
  0.69568E+0004 -0.29028E+0004  0.25227E-0006  0.82017E-0007  0.22855E-0006
  0.70000E+0004 -0.29025E+0004  0.24630E-0006  0.83582E-0007  0.21979E-0006
  0.67500E+0004 -0.28835E+0004  0.26627E-0006  0.64347E-0007  0.26952E-0006
  0.67932E+0004 -0.28831E+0004  0.26112E-0006  0.67826E-0007  0.26020E-0006
  0.68750E+0004 -0.28823E+0004  0.25056E-0006  0.73494E-0007  0.24227E-0006
  0.69568E+0004 -0.28816E+0004  0.23888E-0006  0.77636E-0007  0.22423E-0006
  0.70000E+0004 -0.28812E+0004  0.23219E-0006  0.79084E-0007  0.21469E-0006
  0.67500E+0004 -0.28724E+0004  0.26135E-0006  0.62408E-0007  0.26912E-0006
  0.67932E+0004 -0.28720E+0004  0.25563E-0006  0.65768E-0007  0.25926E-0006
  0.68750E+0004 -0.28712E+0004  0.24409E-0006  0.71251E-0007  0.24038E-0006
  0.69568E+0004 -0.28704E+0004  0.23160E-0006  0.75244E-0007  0.22153E-0006
  0.70000E+0004 -0.28700E+0004  0.22458E-0006  0.76629E-0007  0.21163E-0006
  0.70000E+0004 -0.29350E+0004  0.26660E-0006  0.90000E-0007  0.22536E-0006
  0.70432E+0004 -0.29347E+0004  0.26113E-0006  0.91098E-0007  0.21774E-0006
  0.71250E+0004 -0.29343E+0004  0.24861E-0006  0.91322E-0007  0.20251E-0006
  0.72068E+0004 -0.29339E+0004  0.23307E-0006  0.88887E-0007  0.18630E-0006
  0.72500E+0004 -0.29336E+0004  0.22360E-0006  0.86473E-0007  0.17737E-0006
  0.70000E+0004 -0.29238E+0004  0.25979E-0006  0.87850E-0007  0.22377E-0006
  0.70432E+0004 -0.29235E+0004  0.25394E-0006  0.88901E-0007  0.21569E-0006
  0.71250E+0004 -0.29230E+0004  0.24085E-0006  0.89063E-0007  0.19972E-0006
  0.72068E+0004 -0.29224E+0004  0.22493E-0006  0.86596E-0007  0.18291E-0006
  0.72500E+0004 -0.29222E+0004  0.21531E-0006  0.84175E-0007  0.17372E-0006
  0.70000E+0004 -0.29025E+0004  0.24630E-0006  0.83582E-0007  0.21979E-0006
  0.70432E+0004 -0.29021E+0004  0.23977E-0006  0.84542E-0007  0.21091E-0006
  0.71250E+0004 -0.29015E+0004  0.22571E-0006  0.84575E-0007  0.19369E-0006
  0.72068E+0004 -0.29008E+0004  0.20916E-0006  0.82039E-0007  0.17592E-0006
  0.72500E+0004 -0.29004E+0004  0.19933E-0006  0.79603E-0007  0.16629E-0006
  0.70000E+0004 -0.28812E+0004  0.23219E-0006  0.79084E-0007  0.21469E-0006
  0.70432E+0004 -0.28808E+0004  0.22506E-0006  0.79944E-0007  0.20513E-0006
  0.71250E+0004 -0.28800E+0004  0.21016E-0006  0.79836E-0007  0.18686E-0006
  0.72068E+0004 -0.28791E+0004  0.19312E-0006  0.77221E-0007  0.16832E-0006
  0.72500E+0004 -0.28787E+0004  0.18315E-0006  0.74768E-0007  0.15837E-0006
  0.70000E+0004 -0.28700E+0004  0.22458E-0006  0.76629E-0007  0.21163E-0006
  0.70432E+0004 -0.28695E+0004  0.21715E-0006  0.77429E-0007  0.20175E-0006
  0.71250E+0004 -0.28686E+0004  0.20187E-0006  0.77241E-0007  0.18301E-0006
  0.72068E+0004 -0.28677E+0004  0.18462E-0006  0.74582E-0007  0.16413E-0006
  0.72500E+0004 -0.28673E+0004  0.17460E-0006  0.72121E-0007  0.15404E-0006
  0.72500E+0004 -0.29336E+0004  0.22360E-0006  0.86473E-0007  0.17737E-0006
  0.72932E+0004 -0.29334E+0004  0.21324E-0006  0.83243E-0007  0.16823E-0006
  0.73750E+0004 -0.29329E+0004  0.19129E-0006  0.74904E-0007  0.15048E-0006
  0.74568E+0004 -0.29324E+0004  0.16661E-0006  0.63716E-0007  0.13254E-0006
  0.75000E+0004 -0.29322E+0004  0.15267E-0006  0.56732E-0007  0.12316E-0006
  0.72500E+0004 -0.29222E+0004  0.21531E-0006  0.84175E-0007  0.17372E-0006
  0.72932E+0004 -0.29219E+0004  0.20484E-0006  0.80946E-0007  0.16433E-0006
  0.73750E+0004 -0.29213E+0004  0.18271E-0006  0.72627E-0007  0.14611E-0006
  0.74568E+0004 -0.29208E+0004  0.15788E-0006  0.61483E-0007  0.12768E-0006
  0.75000E+0004 -0.29205E+0004  0.14385E-0006  0.54530E-0007  0.11801E-0006
  0.72500E+0004 -0.29004E+0004  0.19933E-0006  0.79603E-0007  0.16629E-0006
  0.72932E+0004 -0.29001E+0004  0.18869E-0006  0.76374E-0007  0.15651E-0006
  0.73750E+0004 -0.28994E+0004  0.16636E-0006  0.68093E-0007  0.13757E-0006
  0.74568E+0004 -0.28987E+0004  0.14135E-0006  0.57035E-0007  0.11835E-0006
  0.75000E+0004 -0.28983E+0004  0.12720E-0006  0.50144E-0007  0.10822E-0006
  0.72500E+0004 -0.28787E+0004  0.18315E-0006  0.74768E-0007  0.15837E-0006
  0.72932E+0004 -0.28783E+0004  0.17243E-0006  0.71536E-0007  0.14829E-0006
  0.73750E+0004 -0.28774E+0004  0.15003E-0006  0.63295E-0007  0.12882E-0006
  0.74568E+0004 -0.28765E+0004  0.12498E-0006  0.52327E-0007  0.10901E-0006
  0.75000E+0004 -0.28761E+0004  0.11079E-0006  0.45502E-0007  0.98498E-0007
  0.72500E+0004 -0.28673E+0004  0.17460E-0006  0.72121E-0007  0.15404E-0006
  0.72932E+0004 -0.28668E+0004  0.16386E-0006  0.68886E-0007  0.14385E-0006
  0.73750E+0004 -0.28658E+0004  0.14147E-0006  0.60666E-0007  0.12417E-0006
  0.74568E+0004 -0.28649E+0004  0.11646E-0006  0.49748E-0007  0.10412E-0006
  0.75000E+0004 -0.28644E+0004  0.10227E-0006  0.42960E-0007  0.93445E-0007
  0.75000E+0004 -0.29322E+0004  0.15267E-0006  0.56732E-0007  0.12316E-0006
  0.75432E+0004 -0.29319E+0004  0.13822E-0006  0.49051E-0007  0.11395E-0006
  0.76250E+0004 -0.29314E+0004  0.10987E-0006  0.32799E-0007  0.97247E-0007
  0.77068E+0004 -0.29309E+0004  0.81011E-0007  0.14752E-0007  0.81968E-0007
  0.77500E+0004 -0.29306E+0004  0.65885E-0007  0.47050E-0008  0.74623E-0007
  0.75000E+0004 -0.29205E+0004  0.14385E-0006  0.54530E-0007  0.11801E-0006
  0.75432E+0004 -0.29202E+0004  0.12928E-0006  0.46884E-0007  0.10848E-0006
  0.76250E+0004 -0.29196E+0004  0.10065E-0006  0.30710E-0007  0.91089E-0007
  0.77068E+0004 -0.29190E+0004  0.71423E-0007  0.12747E-0007  0.75010E-0007
  0.77500E+0004 -0.29187E+0004  0.56065E-0007  0.27445E-0008  0.67207E-0007
  0.75000E+0004 -0.28983E+0004  0.12720E-0006  0.50144E-0007  0.10822E-0006
  0.75432E+0004 -0.28979E+0004  0.11248E-0006  0.42568E-0007  0.98161E-0007
  0.76250E+0004 -0.28971E+0004  0.83432E-0007  0.26548E-0007  0.79588E-0007
  0.77068E+0004 -0.28964E+0004  0.53588E-0007  0.87575E-0008  0.62098E-0007
  0.77500E+0004 -0.28959E+0004  0.37831E-0007 -0.11526E-0008  0.53469E-0007
  0.75000E+0004 -0.28761E+0004  0.11079E-0006  0.45502E-0007  0.98498E-0007
  0.75432E+0004 -0.28756E+0004  0.95985E-0007  0.38002E-0007  0.88006E-0007
  0.76250E+0004 -0.28747E+0004  0.66641E-0007  0.22149E-0007  0.68415E-0007
  0.77068E+0004 -0.28737E+0004  0.36295E-0007  0.45475E-0008  0.49647E-0007
  0.77500E+0004 -0.28732E+0004  0.20188E-0007 -0.52603E-0008  0.40250E-0007
  0.75000E+0004 -0.28644E+0004  0.10227E-0006  0.42960E-0007  0.93445E-0007
  0.75432E+0004 -0.28638E+0004  0.87444E-0007  0.35501E-0007  0.82757E-0007
  0.76250E+0004 -0.28628E+0004  0.57992E-0007  0.19743E-0007  0.62690E-0007
  0.77068E+0004 -0.28618E+0004  0.27424E-0007  0.22478E-0008  0.43301E-0007
  0.77500E+0004 -0.28613E+0004  0.11150E-0007 -0.75012E-0008  0.33521E-0007
  0.77500E+0004 -0.29306E+0004  0.65885E-0007  0.47050E-0008  0.74623E-0007
  0.77932E+0004 -0.29303E+0004  0.50977E-0007 -0.55791E-0008  0.67818E-0007
  0.78750E+0004 -0.29298E+0004  0.23786E-0007 -0.25363E-0007  0.56511E-0007
  0.79568E+0004 -0.29292E+0004 -0.14001E-0008 -0.44897E-0007  0.47287E-0007
  0.80000E+0004 -0.29289E+0004 -0.13684E-0007 -0.54856E-0007  0.43203E-0007
  0.77500E+0004 -0.29187E+0004  0.56065E-0007  0.27445E-0008  0.67207E-0007
  0.77932E+0004 -0.29183E+0004  0.40902E-0007 -0.74966E-0008  0.59924E-0007
  0.78750E+0004 -0.29177E+0004  0.13191E-0007 -0.27208E-0007  0.47694E-0007
  0.79568E+0004 -0.29170E+0004 -0.12528E-0007 -0.46689E-0007  0.37584E-0007
  0.80000E+0004 -0.29167E+0004 -0.25079E-0007 -0.56631E-0007  0.33074E-0007
  0.77500E+0004 -0.28959E+0004  0.37831E-0007 -0.11526E-0008  0.53469E-0007
  0.77932E+0004 -0.28955E+0004  0.22218E-0007 -0.11304E-0007  0.45312E-0007
  0.78750E+0004 -0.28947E+0004 -0.64412E-0008 -0.30861E-0007  0.31369E-0007
  0.79568E+0004 -0.28938E+0004 -0.33156E-0007 -0.50221E-0007  0.19578E-0007
  0.80000E+0004 -0.28934E+0004 -0.46220E-0007 -0.60119E-0007  0.14243E-0007
  0.77500E+0004 -0.28732E+0004  0.20188E-0007 -0.52603E-0008  0.40250E-0007
  0.77932E+0004 -0.28727E+0004  0.41654E-0008 -0.15311E-0007  0.31267E-0007
  0.78750E+0004 -0.28717E+0004 -0.25385E-0007 -0.34690E-0007  0.15666E-0007
  0.79568E+0004 -0.28707E+0004 -0.53076E-0007 -0.53900E-0007  0.22011E-0008
  0.80000E+0004 -0.28701E+0004 -0.66654E-0007 -0.63738E-0007 -0.39723E-0008
  0.77500E+0004 -0.28613E+0004  0.11150E-0007 -0.75012E-0008  0.33521E-0007
  0.77932E+0004 -0.28607E+0004 -0.50712E-0008 -0.17495E-0007  0.24122E-0007
  0.78750E+0004 -0.28596E+0004 -0.35069E-0007 -0.36769E-0007  0.76718E-0008
  0.79568E+0004 -0.28585E+0004 -0.63261E-0007 -0.55889E-0007 -0.66671E-0008
  0.80000E+0004 -0.28579E+0004 -0.77109E-0007 -0.65689E-0007 -0.13286E-0007
  0.80000E+0004 -0.29289E+0004 -0.13684E-0007 -0.54856E-0007  0.43203E-0007
  0.80432E+0004 -0.29286E+0004 -0.25207E-0007 -0.64432E-0007  0.39585E-0007
  0.81250E+0004 -0.29280E+0004 -0.44767E-0007 -0.81200E-0007  0.33821E-0007
  0.82068E+0004 -0.29274E+0004 -0.61201E-0007 -0.95630E-0007  0.29076E-0007
  0.82500E+0004 -0.29271E+0004 -0.68601E-0007 -0.10213E-0006  0.26800E-0007
  0.80000E+0004 -0.29167E+0004 -0.25079E-0007 -0.56631E-0007  0.33074E-0007
  0.80432E+0004 -0.29163E+0004 -0.36853E-0007 -0.66199E-0007  0.29068E-0007
  0.81250E+0004 -0.29156E+0004 -0.56810E-0007 -0.82984E-0007  0.22725E-0007
  0.82068E+0004 -0.29149E+0004 -0.73498E-0007 -0.97473E-0007  0.17651E-0007
  0.82500E+0004 -0.29145E+0004 -0.80963E-0007 -0.10402E-0006  0.15319E-0007
  0.80000E+0004 -0.28934E+0004 -0.46220E-0007 -0.60119E-0007  0.14243E-0007
  0.80432E+0004 -0.28929E+0004 -0.58482E-0007 -0.69660E-0007  0.94767E-0008
  0.81250E+0004 -0.28921E+0004 -0.79231E-0007 -0.86447E-0007  0.19598E-0008
  0.82068E+0004 -0.28912E+0004 -0.96456E-0007 -0.10102E-0006 -0.38410E-0008
  0.82500E+0004 -0.28907E+0004 -0.10408E-0006 -0.10764E-0006 -0.63411E-0008
  0.80000E+0004 -0.28701E+0004 -0.66654E-0007 -0.63738E-0007 -0.39723E-0008
  0.80432E+0004 -0.28696E+0004 -0.79414E-0007 -0.73234E-0007 -0.95254E-0008
  0.81250E+0004 -0.28685E+0004 -0.10099E-0006 -0.89988E-0007 -0.18299E-0007
  0.82068E+0004 -0.28674E+0004 -0.11882E-0006 -0.10460E-0006 -0.24944E-0007
  0.82500E+0004 -0.28668E+0004 -0.12663E-0006 -0.11128E-0006 -0.27687E-0007
  0.80000E+0004 -0.28579E+0004 -0.77109E-0007 -0.65689E-0007 -0.13286E-0007
  0.80432E+0004 -0.28573E+0004 -0.90133E-0007 -0.75154E-0007 -0.19261E-0007
  0.81250E+0004 -0.28561E+0004 -0.11216E-0006 -0.91876E-0007 -0.28724E-0007
  0.82068E+0004 -0.28549E+0004 -0.13032E-0006 -0.10649E-0006 -0.35855E-0007
  0.82500E+0004 -0.28543E+0004 -0.13825E-0006 -0.11319E-0006 -0.38752E-0007
  0.82500E+0004 -0.29271E+0004 -0.68601E-0007 -0.10213E-0006  0.26800E-0007
  0.82932E+0004 -0.29269E+0004 -0.75100E-0007 -0.10776E-0006  0.24619E-0007
  0.83750E+0004 -0.29263E+0004 -0.85130E-0007 -0.11595E-0006  0.20381E-0007
  0.84568E+0004 -0.29258E+0004 -0.92335E-0007 -0.12069E-0006  0.15686E-0007
  0.85000E+0004 -0.29255E+0004 -0.95083E-0007 -0.12179E-0006  0.12920E-0007
  0.82500E+0004 -0.29145E+0004 -0.80963E-0007 -0.10402E-0006  0.15319E-0007
  0.82932E+0004 -0.29142E+0004 -0.87466E-0007 -0.10972E-0006  0.13173E-0007
  0.83750E+0004 -0.29136E+0004 -0.97354E-0007 -0.11806E-0006  0.92485E-0008
  0.84568E+0004 -0.29130E+0004 -0.10421E-0006 -0.12300E-0006  0.51839E-0008
  0.85000E+0004 -0.29127E+0004 -0.10670E-0006 -0.12422E-0006  0.28714E-0008
  0.82500E+0004 -0.28907E+0004 -0.10408E-0006 -0.10764E-0006 -0.63411E-0008
  0.82932E+0004 -0.28903E+0004 -0.11062E-0006 -0.11344E-0006 -0.84882E-0008
  0.83750E+0004 -0.28895E+0004 -0.12031E-0006 -0.12203E-0006 -0.11955E-0007
  0.84568E+0004 -0.28887E+0004 -0.12657E-0006 -0.12730E-0006 -0.14964E-0007
  0.85000E+0004 -0.28883E+0004 -0.12859E-0006 -0.12872E-0006 -0.16488E-0007
  0.82500E+0004 -0.28668E+0004 -0.12663E-0006 -0.11128E-0006 -0.27687E-0007
  0.82932E+0004 -0.28663E+0004 -0.13326E-0006 -0.11715E-0006 -0.29916E-0007
  0.83750E+0004 -0.28654E+0004 -0.14282E-0006 -0.12594E-0006 -0.33088E-0007
  0.84568E+0004 -0.28644E+0004 -0.14857E-0006 -0.13149E-0006 -0.35214E-0007
  0.85000E+0004 -0.28639E+0004 -0.15015E-0006 -0.13309E-0006 -0.36039E-0007
  0.82500E+0004 -0.28543E+0004 -0.13825E-0006 -0.11319E-0006 -0.38752E-0007
  0.82932E+0004 -0.28537E+0004 -0.14494E-0006 -0.11909E-0006 -0.41052E-0007
  0.83750E+0004 -0.28527E+0004 -0.15446E-0006 -0.12797E-0006 -0.44130E-0007
  0.84568E+0004 -0.28516E+0004 -0.15996E-0006 -0.13364E-0006 -0.45854E-0007
  0.85000E+0004 -0.28510E+0004 -0.16133E-0006 -0.13532E-0006 -0.46344E-0007
  0.85000E+0004 -0.29255E+0004 -0.95083E-0007 -0.12179E-0006  0.12920E-0007
  0.85432E+0004 -0.29253E+0004 -0.97078E-0007 -0.12192E-0006  0.10000E-0007
  0.86250E+0004 -0.29250E+0004 -0.99160E-0007 -0.11963E-0006  0.37873E-0008
  0.87068E+0004 -0.29246E+0004 -0.99238E-0007 -0.11427E-0006 -0.31958E-0008
  0.87500E+0004 -0.29244E+0004 -0.98560E-0007 -0.11034E-0006 -0.71253E-0008
  0.85000E+0004 -0.29127E+0004 -0.10670E-0006 -0.12422E-0006  0.28714E-0008
  0.85432E+0004 -0.29124E+0004 -0.10836E-0006 -0.12447E-0006  0.49445E-0009
  0.86250E+0004 -0.29120E+0004 -0.10970E-0006 -0.12243E-0006 -0.45039E-0008
  0.87068E+0004 -0.29116E+0004 -0.10889E-0006 -0.11734E-0006 -0.10078E-0007
  0.87500E+0004 -0.29114E+0004 -0.10770E-0006 -0.11355E-0006 -0.13205E-0007
  0.85000E+0004 -0.28883E+0004 -0.12859E-0006 -0.12872E-0006 -0.16488E-0007
  0.85432E+0004 -0.28880E+0004 -0.12966E-0006 -0.12919E-0006 -0.17907E-0007
  0.86250E+0004 -0.28875E+0004 -0.12962E-0006 -0.12758E-0006 -0.20726E-0007
  0.87068E+0004 -0.28869E+0004 -0.12716E-0006 -0.12294E-0006 -0.23734E-0007
  0.87500E+0004 -0.28866E+0004 -0.12501E-0006 -0.11939E-0006 -0.25389E-0007
  0.85000E+0004 -0.28639E+0004 -0.15015E-0006 -0.13309E-0006 -0.36039E-0007
  0.85432E+0004 -0.28636E+0004 -0.15067E-0006 -0.13373E-0006 -0.36589E-0007
  0.86250E+0004 -0.28629E+0004 -0.14930E-0006 -0.13250E-0006 -0.37387E-0007
  0.87068E+0004 -0.28622E+0004 -0.14522E-0006 -0.12826E-0006 -0.37973E-0007
  0.87500E+0004 -0.28619E+0004 -0.14212E-0006 -0.12492E-0006 -0.38223E-0007
  0.85000E+0004 -0.28510E+0004 -0.16133E-0006 -0.13532E-0006 -0.46344E-0007
  0.85432E+0004 -0.28507E+0004 -0.16156E-0006 -0.13605E-0006 -0.46470E-0007
  0.86250E+0004 -0.28499E+0004 -0.15952E-0006 -0.13499E-0006 -0.46265E-0007
  0.87068E+0004 -0.28492E+0004 -0.15460E-0006 -0.13094E-0006 -0.45631E-0007
  0.87500E+0004 -0.28488E+0004 -0.15100E-0006 -0.12770E-0006 -0.45169E-0007
  0.87500E+0004 -0.29244E+0004 -0.98560E-0007 -0.11034E-0006 -0.71253E-0008
  0.87932E+0004 -0.29243E+0004 -0.97392E-0007 -0.10576E-0006 -0.11107E-0007
  0.88750E+0004 -0.29240E+0004 -0.94055E-0007 -0.95527E-0007 -0.18713E-0007
  0.89568E+0004 -0.29237E+0004 -0.89382E-0007 -0.83849E-0007 -0.25888E-0007
  0.90000E+0004 -0.29236E+0004 -0.86428E-0007 -0.77317E-0007 -0.29314E-0007
  0.87500E+0004 -0.29114E+0004 -0.10770E-0006 -0.11355E-0006 -0.13205E-0007
  0.87932E+0004 -0.29112E+0004 -0.10600E-0006 -0.10910E-0006 -0.16353E-0007
  0.88750E+0004 -0.29109E+0004 -0.10160E-0006 -0.99097E-0007 -0.22346E-0007
  0.89568E+0004 -0.29106E+0004 -0.95852E-0007 -0.87616E-0007 -0.27922E-0007
  0.90000E+0004 -0.29104E+0004 -0.92340E-0007 -0.81167E-0007 -0.30534E-0007
  0.87500E+0004 -0.28866E+0004 -0.12501E-0006 -0.11939E-0006 -0.25389E-0007
  0.87932E+0004 -0.28864E+0004 -0.12228E-0006 -0.11517E-0006 -0.27001E-0007
  0.88750E+0004 -0.28860E+0004 -0.11586E-0006 -0.10557E-0006 -0.29995E-0007
  0.89568E+0004 -0.28856E+0004 -0.10805E-0006 -0.94426E-0007 -0.32573E-0007
  0.90000E+0004 -0.28854E+0004 -0.10346E-0006 -0.88120E-0007 -0.33648E-0007
  0.87500E+0004 -0.28619E+0004 -0.14212E-0006 -0.12492E-0006 -0.38223E-0007
  0.87932E+0004 -0.28616E+0004 -0.13837E-0006 -0.12089E-0006 -0.38359E-0007
  0.88750E+0004 -0.28611E+0004 -0.12993E-0006 -0.11165E-0006 -0.38446E-0007
  0.89568E+0004 -0.28606E+0004 -0.12003E-0006 -0.10079E-0006 -0.38089E-0007
  0.90000E+0004 -0.28604E+0004 -0.11434E-0006 -0.94608E-0007 -0.37646E-0007
  0.87500E+0004 -0.28488E+0004 -0.15100E-0006 -0.12770E-0006 -0.45169E-0007
  0.87932E+0004 -0.28485E+0004 -0.14673E-0006 -0.12377E-0006 -0.44550E-0007
  0.88750E+0004 -0.28480E+0004 -0.13722E-0006 -0.11469E-0006 -0.43147E-0007
  0.89568E+0004 -0.28474E+0004 -0.12622E-0006 -0.10397E-0006 -0.41275E-0007
  0.90000E+0004 -0.28472E+0004 -0.11995E-0006 -0.97838E-0007 -0.40044E-0007
  0.90000E+0004 -0.29236E+0004 -0.86428E-0007 -0.77317E-0007 -0.29314E-0007
  0.90432E+0004 -0.29234E+0004 -0.83153E-0007 -0.70682E-0007 -0.32337E-0007
  0.91250E+0004 -0.29232E+0004 -0.76108E-0007 -0.58100E-0007 -0.36719E-0007
  0.92068E+0004 -0.29229E+0004 -0.67989E-0007 -0.46079E-0007 -0.38768E-0007
  0.92500E+0004 -0.29227E+0004 -0.63285E-0007 -0.40146E-0007 -0.38745E-0007
  0.90000E+0004 -0.29104E+0004 -0.92340E-0007 -0.81167E-0007 -0.30534E-0007
  0.90432E+0004 -0.29102E+0004 -0.88521E-0007 -0.74600E-0007 -0.32775E-0007
  0.91250E+0004 -0.29099E+0004 -0.80499E-0007 -0.62098E-0007 -0.35796E-0007
  0.92068E+0004 -0.29096E+0004 -0.71504E-0007 -0.50085E-0007 -0.36683E-0007
  0.92500E+0004 -0.29094E+0004 -0.66385E-0007 -0.44127E-0007 -0.36141E-0007
  0.90000E+0004 -0.28854E+0004 -0.10346E-0006 -0.88120E-0007 -0.33648E-0007
  0.90432E+0004 -0.28852E+0004 -0.98578E-0007 -0.81666E-0007 -0.34406E-0007
  0.91250E+0004 -0.28847E+0004 -0.88648E-0007 -0.69289E-0007 -0.34822E-0007
  0.92068E+0004 -0.28843E+0004 -0.77924E-0007 -0.57274E-0007 -0.33452E-0007
  0.92500E+0004 -0.28841E+0004 -0.71984E-0007 -0.51260E-0007 -0.31887E-0007
  0.90000E+0004 -0.28604E+0004 -0.11434E-0006 -0.94608E-0007 -0.37646E-0007
  0.90432E+0004 -0.28601E+0004 -0.10838E-0006 -0.88247E-0007 -0.36931E-0007
  0.91250E+0004 -0.28596E+0004 -0.96490E-0007 -0.75964E-0007 -0.34736E-0007
  0.92068E+0004 -0.28591E+0004 -0.83974E-0007 -0.63923E-0007 -0.31073E-0007
  0.92500E+0004 -0.28588E+0004 -0.77176E-0007 -0.57844E-0007 -0.28453E-0007
  0.90000E+0004 -0.28472E+0004 -0.11995E-0006 -0.97838E-0007 -0.40044E-0007
  0.90432E+0004 -0.28469E+0004 -0.11341E-0006 -0.91519E-0007 -0.38561E-0007
  0.91250E+0004 -0.28463E+0004 -0.10047E-0006 -0.79274E-0007 -0.34997E-0007
  0.92068E+0004 -0.28458E+0004 -0.86994E-0007 -0.67210E-0007 -0.30122E-0007
  0.92500E+0004 -0.28455E+0004 -0.79734E-0007 -0.61092E-0007 -0.26940E-0007
  0.92500E+0004 -0.29227E+0004 -0.63285E-0007 -0.40146E-0007 -0.38745E-0007
  0.92932E+0004 -0.29226E+0004 -0.58278E-0007 -0.34602E-0007 -0.37849E-0007
  0.93750E+0004 -0.29224E+0004 -0.48004E-0007 -0.25354E-0007 -0.33655E-0007
  0.94568E+0004 -0.29221E+0004 -0.36722E-0007 -0.18050E-0007 -0.26013E-0007
  0.95000E+0004 -0.29220E+0004 -0.30401E-0007 -0.15052E-0007 -0.20615E-0007
  0.92500E+0004 -0.29094E+0004 -0.66385E-0007 -0.44127E-0007 -0.36141E-0007
  0.92932E+0004 -0.29092E+0004 -0.61001E-0007 -0.38536E-0007 -0.34792E-0007
  0.93750E+0004 -0.29090E+0004 -0.50113E-0007 -0.29145E-0007 -0.29935E-0007
  0.94568E+0004 -0.29087E+0004 -0.38352E-0007 -0.21632E-0007 -0.21874E-0007
  0.95000E+0004 -0.29085E+0004 -0.31825E-0007 -0.18500E-0007 -0.16346E-0007
  0.92500E+0004 -0.28841E+0004 -0.71984E-0007 -0.51260E-0007 -0.31887E-0007
  0.92932E+0004 -0.28839E+0004 -0.65847E-0007 -0.45577E-0007 -0.29637E-0007
  0.93750E+0004 -0.28836E+0004 -0.53733E-0007 -0.35906E-0007 -0.23430E-0007
  0.94568E+0004 -0.28832E+0004 -0.41006E-0007 -0.27997E-0007 -0.14474E-0007
  0.95000E+0004 -0.28830E+0004 -0.34069E-0007 -0.24611E-0007 -0.86476E-0008
  0.92500E+0004 -0.28588E+0004 -0.77176E-0007 -0.57844E-0007 -0.28453E-0007
  0.92932E+0004 -0.28586E+0004 -0.70249E-0007 -0.52061E-0007 -0.25264E-0007
  0.93750E+0004 -0.28581E+0004 -0.56843E-0007 -0.42106E-0007 -0.17617E-0007
  0.94568E+0004 -0.28577E+0004 -0.43097E-0007 -0.33798E-0007 -0.76635E-0008
  0.95000E+0004 -0.28575E+0004 -0.35729E-0007 -0.30161E-0007 -0.14837E-0008
  0.92500E+0004 -0.28455E+0004 -0.79734E-0007 -0.61092E-0007 -0.26940E-0007
  0.92932E+0004 -0.28452E+0004 -0.72381E-0007 -0.55255E-0007 -0.23246E-0007
  0.93750E+0004 -0.28447E+0004 -0.58275E-0007 -0.45146E-0007 -0.14817E-0007
  0.94568E+0004 -0.28443E+0004 -0.43978E-0007 -0.36628E-0007 -0.43092E-0008
  0.95000E+0004 -0.28440E+0004 -0.36377E-0007 -0.32859E-0007  0.20735E-0008
  0.95000E+0004 -0.29220E+0004 -0.30401E-0007 -0.15052E-0007 -0.20615E-0007
  0.95432E+0004 -0.29220E+0004 -0.23831E-0007 -0.12647E-0007 -0.14318E-0007
  0.96250E+0004 -0.29219E+0004 -0.10866E-0007 -0.97998E-0008 -0.98098E-0010
  0.97068E+0004 -0.29218E+0004  0.25405E-0008 -0.91444E-0008  0.16659E-0007
  0.97500E+0004 -0.29218E+0004  0.96594E-0008 -0.96409E-0008  0.26264E-0007
  0.95000E+0004 -0.29085E+0004 -0.31825E-0007 -0.18500E-0007 -0.16346E-0007
  0.95432E+0004 -0.29085E+0004 -0.25079E-0007 -0.15946E-0007 -0.99781E-0008
  0.96250E+0004 -0.29084E+0004 -0.11846E-0007 -0.12786E-0007  0.42429E-0008
  0.97068E+0004 -0.29083E+0004  0.17717E-0008 -0.11797E-0007  0.20874E-0007
  0.97500E+0004 -0.29083E+0004  0.89903E-0008 -0.12114E-0007  0.30377E-0007
  0.95000E+0004 -0.28830E+0004 -0.34069E-0007 -0.24611E-0007 -0.86476E-0008
  0.95432E+0004 -0.28829E+0004 -0.26974E-0007 -0.21778E-0007 -0.20920E-0008
  0.96250E+0004 -0.28828E+0004 -0.13222E-0007 -0.18036E-0007  0.12225E-0007
  0.97068E+0004 -0.28827E+0004  0.77918E-0009 -0.16423E-0007  0.28695E-0007
  0.97500E+0004 -0.28827E+0004  0.81660E-0008 -0.16404E-0007  0.38039E-0007
  0.95000E+0004 -0.28575E+0004 -0.35729E-0007 -0.30161E-0007 -0.14837E-0008
  0.95432E+0004 -0.28574E+0004 -0.28272E-0007 -0.27053E-0007  0.53155E-0008
  0.96250E+0004 -0.28573E+0004 -0.13998E-0007 -0.22738E-0007  0.19828E-0007
  0.97068E+0004 -0.28571E+0004  0.35756E-0009 -0.20513E-0007  0.36223E-0007
  0.97500E+0004 -0.28571E+0004  0.78850E-0008 -0.20164E-0007  0.45445E-0007
  0.95000E+0004 -0.28440E+0004 -0.36377E-0007 -0.32859E-0007  0.20735E-0008
  0.95432E+0004 -0.28439E+0004 -0.28727E-0007 -0.29609E-0007  0.90179E-0008
  0.96250E+0004 -0.28438E+0004 -0.14181E-0007 -0.24995E-0007  0.23664E-0007
  0.97068E+0004 -0.28436E+0004  0.34809E-0009 -0.22452E-0007  0.40047E-0007
  0.97500E+0004 -0.28436E+0004  0.79378E-0008 -0.21931E-0007  0.49217E-0007
  0.97500E+0004 -0.29218E+0004  0.96594E-0008 -0.96409E-0008  0.26264E-0007
  0.97932E+0004 -0.29219E+0004  0.16746E-0007 -0.10648E-0007  0.36205E-0007
  0.98750E+0004 -0.29221E+0004  0.29790E-0007 -0.13945E-0007  0.55589E-0007
  0.99568E+0004 -0.29223E+0004  0.41930E-0007 -0.18810E-0007  0.74897E-0007
  0.10000E+0005 -0.29224E+0004  0.47805E-0007 -0.21914E-0007  0.84737E-0007
  0.97500E+0004 -0.29083E+0004  0.89903E-0008 -0.12114E-0007  0.30377E-0007
  0.97932E+0004 -0.29084E+0004  0.16173E-0007 -0.12941E-0007  0.40195E-0007
  0.98750E+0004 -0.29086E+0004  0.29404E-0007 -0.15907E-0007  0.59321E-0007
  0.99568E+0004 -0.29089E+0004  0.41747E-0007 -0.20469E-0007  0.78364E-0007
  0.10000E+0005 -0.29090E+0004  0.47737E-0007 -0.23427E-0007  0.88062E-0007
  0.97500E+0004 -0.28827E+0004  0.81660E-0008 -0.16404E-0007  0.38039E-0007
  0.97932E+0004 -0.28828E+0004  0.15502E-0007 -0.16895E-0007  0.47653E-0007
  0.98750E+0004 -0.28831E+0004  0.29017E-0007 -0.19243E-0007  0.66336E-0007
  0.99568E+0004 -0.28834E+0004  0.41661E-0007 -0.23237E-0007  0.84906E-0007
  0.10000E+0005 -0.28836E+0004  0.47820E-0007 -0.25921E-0007  0.94349E-0007
  0.97500E+0004 -0.28571E+0004  0.78850E-0008 -0.20164E-0007  0.45445E-0007
  0.97932E+0004 -0.28572E+0004  0.15338E-0007 -0.20326E-0007  0.54892E-0007
  0.98750E+0004 -0.28576E+0004  0.29045E-0007 -0.22069E-0007  0.73183E-0007
  0.99568E+0004 -0.28580E+0004  0.41879E-0007 -0.25506E-0007  0.91317E-0007
  0.10000E+0005 -0.28582E+0004  0.48144E-0007 -0.27919E-0007  0.10052E-0006
  0.97500E+0004 -0.28436E+0004  0.79378E-0008 -0.21931E-0007  0.49217E-0007
  0.97932E+0004 -0.28438E+0004  0.15438E-0007 -0.21923E-0007  0.58587E-0007
  0.98750E+0004 -0.28442E+0004  0.29210E-0007 -0.23352E-0007  0.76690E-0007
  0.99568E+0004 -0.28445E+0004  0.42101E-0007 -0.26498E-0007  0.94607E-0007
  0.10000E+0005 -0.28448E+0004  0.48397E-0007 -0.28771E-0007  0.10369E-0006
  0.10000E+0005 -0.29224E+0004  0.47805E-0007 -0.21914E-0007  0.84737E-0007
  0.10043E+0005 -0.29226E+0004  0.53239E-0007 -0.25302E-0007  0.94143E-0007
  0.10125E+0005 -0.29231E+0004  0.62131E-0007 -0.32420E-0007  0.11049E-0006
  0.10207E+0005 -0.29235E+0004  0.68977E-0007 -0.40149E-0007  0.12438E-0006
  0.10250E+0005 -0.29238E+0004  0.71718E-0007 -0.44361E-0007  0.13055E-0006
  0.10000E+0005 -0.29090E+0004  0.47737E-0007 -0.23427E-0007  0.88062E-0007
  0.10043E+0005 -0.29093E+0004  0.53290E-0007 -0.26680E-0007  0.97322E-0007
  0.10125E+0005 -0.29098E+0004  0.62411E-0007 -0.33575E-0007  0.11339E-0006
  0.10207E+0005 -0.29103E+0004  0.69474E-0007 -0.41125E-0007  0.12697E-0006
  0.10250E+0005 -0.29106E+0004  0.72317E-0007 -0.45261E-0007  0.13295E-0006
  0.10000E+0005 -0.28836E+0004  0.47820E-0007 -0.25921E-0007  0.94349E-0007
  0.10043E+0005 -0.28839E+0004  0.53548E-0007 -0.28921E-0007  0.10334E-0006
  0.10125E+0005 -0.28846E+0004  0.63006E-0007 -0.35398E-0007  0.11888E-0006
  0.10207E+0005 -0.28853E+0004  0.70391E-0007 -0.42614E-0007  0.13188E-0006
  0.10250E+0005 -0.28857E+0004  0.73384E-0007 -0.46607E-0007  0.13753E-0006
  0.10000E+0005 -0.28582E+0004  0.48144E-0007 -0.27919E-0007  0.10052E-0006
  0.10043E+0005 -0.28586E+0004  0.53982E-0007 -0.30671E-0007  0.10926E-0006
  0.10125E+0005 -0.28594E+0004  0.63654E-0007 -0.36737E-0007  0.12430E-0006
  0.10207E+0005 -0.28603E+0004  0.71244E-0007 -0.43623E-0007  0.13674E-0006
  0.10250E+0005 -0.28607E+0004  0.74329E-0007 -0.47475E-0007  0.14206E-0006
  0.10000E+0005 -0.28448E+0004  0.48397E-0007 -0.28771E-0007  0.10369E-0006
  0.10043E+0005 -0.28452E+0004  0.54267E-0007 -0.31394E-0007  0.11230E-0006
  0.10125E+0005 -0.28462E+0004  0.64005E-0007 -0.37246E-0007  0.12708E-0006
  0.10207E+0005 -0.28471E+0004  0.71656E-0007 -0.43961E-0007  0.13925E-0006
  0.10250E+0005 -0.28476E+0004  0.74765E-0007 -0.47739E-0007  0.14440E-0006
  0.10250E+0005 -0.29238E+0004  0.71718E-0007 -0.44361E-0007  0.13055E-0006
  0.10293E+0005 -0.29240E+0004  0.73854E-0007 -0.48598E-0007  0.13585E-0006
  0.10375E+0005 -0.29244E+0004  0.76274E-0007 -0.56516E-0007  0.14333E-0006
  0.10457E+0005 -0.29247E+0004  0.76652E-0007 -0.63958E-0007  0.14721E-0006
  0.10500E+0005 -0.29249E+0004  0.76072E-0007 -0.67564E-0007  0.14771E-0006
  0.10250E+0005 -0.29106E+0004  0.72317E-0007 -0.45261E-0007  0.13295E-0006
  0.10293E+0005 -0.29109E+0004  0.74545E-0007 -0.49432E-0007  0.13805E-0006
  0.10375E+0005 -0.29113E+0004  0.77101E-0007 -0.57251E-0007  0.14512E-0006
  0.10457E+0005 -0.29117E+0004  0.77568E-0007 -0.64624E-0007  0.14852E-0006
  0.10500E+0005 -0.29120E+0004  0.77022E-0007 -0.68203E-0007  0.14875E-0006
  0.10250E+0005 -0.28857E+0004  0.73384E-0007 -0.46607E-0007  0.13753E-0006
  0.10293E+0005 -0.28860E+0004  0.75744E-0007 -0.50653E-0007  0.14227E-0006
  0.10375E+0005 -0.28865E+0004  0.78484E-0007 -0.58289E-0007  0.14855E-0006
  0.10457E+0005 -0.28871E+0004  0.79052E-0007 -0.65537E-0007  0.15106E-0006
  0.10500E+0005 -0.28874E+0004  0.78532E-0007 -0.69071E-0007  0.15079E-0006
  0.10250E+0005 -0.28607E+0004  0.74329E-0007 -0.47475E-0007  0.14206E-0006
  0.10293E+0005 -0.28611E+0004  0.76764E-0007 -0.51399E-0007  0.14645E-0006
  0.10375E+0005 -0.28618E+0004  0.79590E-0007 -0.58857E-0007  0.15196E-0006
  0.10457E+0005 -0.28625E+0004  0.80164E-0007 -0.65990E-0007  0.15360E-0006
  0.10500E+0005 -0.28628E+0004  0.79622E-0007 -0.69485E-0007  0.15283E-0006
  0.10250E+0005 -0.28476E+0004  0.74765E-0007 -0.47739E-0007  0.14440E-0006
  0.10293E+0005 -0.28480E+0004  0.77219E-0007 -0.51599E-0007  0.14860E-0006
  0.10375E+0005 -0.28487E+0004  0.80048E-0007 -0.58966E-0007  0.15372E-0006
  0.10457E+0005 -0.28495E+0004  0.80588E-0007 -0.66042E-0007  0.15491E-0006
  0.10500E+0005 -0.28498E+0004  0.80013E-0007 -0.69519E-0007  0.15388E-0006
  0.10500E+0005 -0.29249E+0004  0.76072E-0007 -0.67564E-0007  0.14771E-0006
  0.10543E+0005 -0.29251E+0004  0.74973E-0007 -0.70866E-0007  0.14704E-0006
  0.10625E+0005 -0.29254E+0004  0.71468E-0007 -0.76081E-0007  0.14236E-0006
  0.10707E+0005 -0.29258E+0004  0.65999E-0007 -0.79554E-0007  0.13258E-0006
  0.10750E+0005 -0.29259E+0004  0.62224E-0007 -0.80540E-0007  0.12507E-0006
  0.10500E+0005 -0.29120E+0004  0.77022E-0007 -0.68203E-0007  0.14875E-0006
  0.10543E+0005 -0.29122E+0004  0.75952E-0007 -0.71484E-0007  0.14782E-0006
  0.10625E+0005 -0.29126E+0004  0.72518E-0007 -0.76672E-0007  0.14266E-0006
  0.10707E+0005 -0.29130E+0004  0.67188E-0007 -0.80136E-0007  0.13250E-0006
  0.10750E+0005 -0.29132E+0004  0.63539E-0007 -0.81124E-0007  0.12485E-0006
  0.10500E+0005 -0.28874E+0004  0.78532E-0007 -0.69071E-0007  0.15079E-0006
  0.10543E+0005 -0.28877E+0004  0.77481E-0007 -0.72318E-0007  0.14936E-0006
  0.10625E+0005 -0.28882E+0004  0.74103E-0007 -0.77473E-0007  0.14328E-0006
  0.10707E+0005 -0.28887E+0004  0.68944E-0007 -0.80941E-0007  0.13238E-0006
  0.10750E+0005 -0.28889E+0004  0.65474E-0007 -0.81947E-0007  0.12447E-0006
  0.10500E+0005 -0.28628E+0004  0.79622E-0007 -0.69485E-0007  0.15283E-0006
  0.10543E+0005 -0.28631E+0004  0.78539E-0007 -0.72706E-0007  0.15090E-0006
  0.10625E+0005 -0.28637E+0004  0.75112E-0007 -0.77847E-0007  0.14389E-0006
  0.10707E+0005 -0.28644E+0004  0.70005E-0007 -0.81345E-0007  0.13223E-0006
  0.10750E+0005 -0.28647E+0004  0.66642E-0007 -0.82387E-0007  0.12404E-0006
  0.10500E+0005 -0.28498E+0004  0.80013E-0007 -0.69519E-0007  0.15388E-0006
  0.10543E+0005 -0.28502E+0004  0.78893E-0007 -0.72729E-0007  0.15168E-0006
  0.10625E+0005 -0.28509E+0004  0.75399E-0007 -0.77870E-0007  0.14418E-0006
  0.10707E+0005 -0.28515E+0004  0.70272E-0007 -0.81395E-0007  0.13211E-0006
  0.10750E+0005 -0.28519E+0004  0.66938E-0007 -0.82461E-0007  0.12376E-0006
  0.10750E+0005 -0.29259E+0004  0.62224E-0007 -0.80540E-0007  0.12507E-0006
  0.10793E+0005 -0.29262E+0004  0.57743E-0007 -0.80854E-0007  0.11574E-0006
  0.10875E+0005 -0.29265E+0004  0.46971E-0007 -0.79421E-0007  0.92429E-0007
  0.10957E+0005 -0.29269E+0004  0.32533E-0007 -0.75045E-0007  0.60764E-0007
  0.11000E+0005 -0.29271E+0004  0.23128E-0007 -0.71473E-0007  0.40327E-0007
  0.10750E+0005 -0.29132E+0004  0.63539E-0007 -0.81124E-0007  0.12485E-0006
  0.10793E+0005 -0.29134E+0004  0.59232E-0007 -0.81447E-0007  0.11546E-0006
  0.10875E+0005 -0.29139E+0004  0.48966E-0007 -0.80051E-0007  0.92251E-0007
  0.10957E+0005 -0.29143E+0004  0.35311E-0007 -0.75744E-0007  0.61056E-0007
  0.11000E+0005 -0.29145E+0004  0.26444E-0007 -0.72225E-0007  0.41030E-0007
  0.10750E+0005 -0.28889E+0004  0.65474E-0007 -0.81947E-0007  0.12447E-0006
  0.10793E+0005 -0.28892E+0004  0.61436E-0007 -0.82302E-0007  0.11493E-0006
  0.10875E+0005 -0.28898E+0004  0.51987E-0007 -0.81004E-0007  0.91873E-0007
  0.10957E+0005 -0.28904E+0004  0.39658E-0007 -0.76862E-0007  0.61499E-0007
  0.11000E+0005 -0.28907E+0004  0.31721E-0007 -0.73461E-0007  0.42209E-0007
  0.10750E+0005 -0.28647E+0004  0.66642E-0007 -0.82387E-0007  0.12404E-0006
  0.10793E+0005 -0.28651E+0004  0.62793E-0007 -0.82790E-0007  0.11433E-0006
  0.10875E+0005 -0.28658E+0004  0.53996E-0007 -0.81629E-0007  0.91363E-0007
  0.10957E+0005 -0.28665E+0004  0.42802E-0007 -0.77691E-0007  0.61730E-0007
  0.11000E+0005 -0.28668E+0004  0.35689E-0007 -0.74428E-0007  0.43129E-0007
  0.10750E+0005 -0.28519E+0004  0.66938E-0007 -0.82461E-0007  0.12376E-0006
  0.10793E+0005 -0.28523E+0004  0.63159E-0007 -0.82897E-0007  0.11395E-0006
  0.10875E+0005 -0.28531E+0004  0.54643E-0007 -0.81822E-0007  0.91010E-0007
  0.10957E+0005 -0.28538E+0004  0.43976E-0007 -0.78006E-0007  0.61741E-0007
  0.11000E+0005 -0.28542E+0004  0.37261E-0007 -0.74825E-0007  0.43488E-0007
  0.11000E+0005 -0.29271E+0004  0.23128E-0007 -0.71473E-0007  0.40327E-0007
  0.11043E+0005 -0.29273E+0004  0.12306E-0007 -0.66994E-0007  0.17145E-0007
  0.11125E+0005 -0.29277E+0004 -0.12523E-0007 -0.56050E-0007 -0.34497E-0007
  0.11207E+0005 -0.29281E+0004 -0.43487E-0007 -0.42056E-0007 -0.95969E-0007
  0.11250E+0005 -0.29284E+0004 -0.62340E-0007 -0.33588E-0007 -0.13193E-0006
  0.11000E+0005 -0.29145E+0004  0.26444E-0007 -0.72225E-0007  0.41030E-0007
  0.11043E+0005 -0.29148E+0004  0.16248E-0007 -0.67813E-0007  0.18373E-0007
  0.11125E+0005 -0.29153E+0004 -0.71777E-0008 -0.57036E-0007 -0.31983E-0007
  0.11207E+0005 -0.29157E+0004 -0.36533E-0007 -0.43265E-0007 -0.91877E-0007
  0.11250E+0005 -0.29160E+0004 -0.54507E-0007 -0.34936E-0007 -0.12696E-0006
  0.11000E+0005 -0.28907E+0004  0.31721E-0007 -0.73461E-0007  0.42209E-0007
  0.11043E+0005 -0.28910E+0004  0.22620E-0007 -0.69191E-0007  0.20503E-0007
  0.11125E+0005 -0.28916E+0004  0.16943E-0008 -0.58758E-0007 -0.27498E-0007
  0.11207E+0005 -0.28922E+0004 -0.24728E-0007 -0.45432E-0007 -0.84467E-0007
  0.11250E+0005 -0.28925E+0004 -0.41070E-0007 -0.37377E-0007 -0.11788E-0006
  0.11000E+0005 -0.28668E+0004  0.35689E-0007 -0.74428E-0007  0.43129E-0007
  0.11043E+0005 -0.28672E+0004  0.27577E-0007 -0.70321E-0007  0.22327E-0007
  0.11125E+0005 -0.28680E+0004  0.89649E-0008 -0.60268E-0007 -0.23404E-0007
  0.11207E+0005 -0.28687E+0004 -0.14664E-0007 -0.47415E-0007 -0.77508E-0007
  0.11250E+0005 -0.28691E+0004 -0.29415E-0007 -0.39646E-0007 -0.10927E-0006
  0.11000E+0005 -0.28542E+0004  0.37261E-0007 -0.74825E-0007  0.43488E-0007
  0.11043E+0005 -0.28547E+0004  0.29632E-0007 -0.70812E-0007  0.23147E-0007
  0.11125E+0005 -0.28555E+0004  0.12172E-0007 -0.60972E-0007 -0.21414E-0007
  0.11207E+0005 -0.28563E+0004 -0.10034E-0007 -0.48380E-0007 -0.74020E-0007
  0.11250E+0005 -0.28567E+0004 -0.23959E-0007 -0.40766E-0007 -0.10491E-0006
  0.11250E+0005 -0.29284E+0004 -0.62340E-0007 -0.33588E-0007 -0.13193E-0006
  0.11293E+0005 -0.29286E+0004 -0.82862E-0007 -0.24493E-0007 -0.16994E-0006
  0.11375E+0005 -0.29289E+0004 -0.12570E-0006 -0.59925E-0008 -0.24566E-0006
  0.11457E+0005 -0.29293E+0004 -0.17202E-0006  0.13221E-0007 -0.32226E-0006
  0.11500E+0005 -0.29295E+0004 -0.19682E-0006  0.23204E-0007 -0.36096E-0006
  0.11250E+0005 -0.29160E+0004 -0.54507E-0007 -0.34936E-0007 -0.12696E-0006
  0.11293E+0005 -0.29162E+0004 -0.74171E-0007 -0.25995E-0007 -0.16408E-0006
  0.11375E+0005 -0.29167E+0004 -0.11559E-0006 -0.78136E-0008 -0.23834E-0006
  0.11457E+0005 -0.29171E+0004 -0.16102E-0006  0.11067E-0007 -0.31407E-0006
  0.11500E+0005 -0.29173E+0004 -0.18569E-0006  0.20879E-0007 -0.35269E-0006
  0.11250E+0005 -0.28925E+0004 -0.41070E-0007 -0.37377E-0007 -0.11788E-0006
  0.11293E+0005 -0.28928E+0004 -0.59113E-0007 -0.28733E-0007 -0.15335E-0006
  0.11375E+0005 -0.28934E+0004 -0.97746E-0007 -0.11164E-0007 -0.22478E-0006
  0.11457E+0005 -0.28940E+0004 -0.14126E-0006  0.70849E-0008 -0.29868E-0006
  0.11500E+0005 -0.28943E+0004 -0.16548E-0006  0.16579E-0007 -0.33701E-0006
  0.11250E+0005 -0.28691E+0004 -0.29415E-0007 -0.39646E-0007 -0.10927E-0006
  0.11293E+0005 -0.28694E+0004 -0.45842E-0007 -0.31309E-0007 -0.14306E-0006
  0.11375E+0005 -0.28701E+0004 -0.81590E-0007 -0.14360E-0007 -0.21156E-0006
  0.11457E+0005 -0.28708E+0004 -0.12290E-0006  0.32575E-0008 -0.28342E-0006
  0.11500E+0005 -0.28712E+0004 -0.14644E-0006  0.12436E-0007 -0.32127E-0006
  0.11250E+0005 -0.28567E+0004 -0.23959E-0007 -0.40766E-0007 -0.10491E-0006
  0.11293E+0005 -0.28571E+0004 -0.39537E-0007 -0.32593E-0007 -0.13781E-0006
  0.11375E+0005 -0.28579E+0004 -0.73727E-0007 -0.15976E-0007 -0.20473E-0006
  0.11457E+0005 -0.28586E+0004 -0.11377E-0006  0.13073E-0008 -0.27541E-0006
  0.11500E+0005 -0.28590E+0004 -0.13687E-0006  0.10319E-0007 -0.31294E-0006
  0.11500E+0005 -0.29295E+0004 -0.19682E-0006  0.23204E-0007 -0.36096E-0006
  0.11543E+0005 -0.29297E+0004 -0.22116E-0006  0.32788E-0007 -0.39720E-0006
  0.11625E+0005 -0.29300E+0004 -0.26353E-0006  0.49105E-0007 -0.45500E-0006
  0.11707E+0005 -0.29303E+0004 -0.29666E-0006  0.61732E-0007 -0.49207E-0006
  0.11750E+0005 -0.29305E+0004 -0.30857E-0006  0.66456E-0007 -0.50074E-0006
  0.11500E+0005 -0.29173E+0004 -0.18569E-0006  0.20879E-0007 -0.35269E-0006
  0.11543E+0005 -0.29175E+0004 -0.21018E-0006  0.30307E-0007 -0.38919E-0006
  0.11625E+0005 -0.29179E+0004 -0.25381E-0006  0.46390E-0007 -0.44858E-0006
  0.11707E+0005 -0.29183E+0004 -0.28963E-0006  0.58914E-0007 -0.48894E-0006
  0.11750E+0005 -0.29185E+0004 -0.30355E-0006  0.63654E-0007 -0.50005E-0006
  0.11500E+0005 -0.28943E+0004 -0.16548E-0006  0.16579E-0007 -0.33701E-0006
  0.11543E+0005 -0.28945E+0004 -0.19003E-0006  0.25714E-0007 -0.37380E-0006
  0.11625E+0005 -0.28950E+0004 -0.23547E-0006  0.41362E-0007 -0.43581E-0006
  0.11707E+0005 -0.28955E+0004 -0.27568E-0006  0.53691E-0007 -0.48187E-0006
  0.11750E+0005 -0.28958E+0004 -0.29302E-0006  0.58459E-0007 -0.49732E-0006
  0.11500E+0005 -0.28712E+0004 -0.14644E-0006  0.12436E-0007 -0.32127E-0006
  0.11543E+0005 -0.28715E+0004 -0.17076E-0006  0.21281E-0007 -0.35815E-0006
  0.11625E+0005 -0.28721E+0004 -0.21731E-0006  0.36499E-0007 -0.42223E-0006
  0.11707E+0005 -0.28727E+0004 -0.26106E-0006  0.48636E-0007 -0.47335E-0006
  0.11750E+0005 -0.28730E+0004 -0.28135E-0006  0.53426E-0007 -0.49279E-0006
  0.11500E+0005 -0.28590E+0004 -0.13687E-0006  0.10319E-0007 -0.31294E-0006
  0.11543E+0005 -0.28594E+0004 -0.16095E-0006  0.19013E-0007 -0.34977E-0006
  0.11625E+0005 -0.28600E+0004 -0.20782E-0006  0.34006E-0007 -0.41475E-0006
  0.11707E+0005 -0.28607E+0004 -0.25313E-0006  0.46040E-0007 -0.46828E-0006
  0.11750E+0005 -0.28610E+0004 -0.27479E-0006  0.50839E-0007 -0.48969E-0006
  0.11750E+0005 -0.29305E+0004 -0.30857E-0006  0.66456E-0007 -0.50074E-0006
  0.11793E+0005 -0.29307E+0004 -0.31567E-0006  0.69624E-0007 -0.50077E-0006
  0.11875E+0005 -0.29309E+0004 -0.31360E-0006  0.71034E-0007 -0.47472E-0006
  0.11957E+0005 -0.29312E+0004 -0.28864E-0006  0.66274E-0007 -0.41311E-0006
  0.12000E+0005 -0.29313E+0004 -0.26578E-0006  0.61401E-0007 -0.36672E-0006
  0.11750E+0005 -0.29185E+0004 -0.30355E-0006  0.63654E-0007 -0.50005E-0006
  0.11793E+0005 -0.29187E+0004 -0.31304E-0006  0.66896E-0007 -0.50299E-0006
  0.11875E+0005 -0.29190E+0004 -0.31645E-0006  0.68622E-0007 -0.48360E-0006
  0.11957E+0005 -0.29193E+0004 -0.29779E-0006  0.64427E-0007 -0.42968E-0006
  0.12000E+0005 -0.29195E+0004 -0.27837E-0006  0.59952E-0007 -0.38750E-0006
  0.11750E+0005 -0.28958E+0004 -0.29302E-0006  0.58459E-0007 -0.49732E-0006
  0.11793E+0005 -0.28960E+0004 -0.30669E-0006  0.61833E-0007 -0.50550E-0006
  0.11875E+0005 -0.28964E+0004 -0.31984E-0006  0.64135E-0007 -0.49828E-0006
  0.11957E+0005 -0.28968E+0004 -0.31270E-0006  0.60964E-0007 -0.45866E-0006
  0.12000E+0005 -0.28970E+0004 -0.29971E-0006  0.57207E-0007 -0.42443E-0006
  0.11750E+0005 -0.28730E+0004 -0.28135E-0006  0.53426E-0007 -0.49279E-0006
  0.11793E+0005 -0.28733E+0004 -0.29872E-0006  0.56923E-0007 -0.50586E-0006
  0.11875E+0005 -0.28738E+0004 -0.32081E-0006  0.59763E-0007 -0.51020E-0006
  0.11957E+0005 -0.28743E+0004 -0.32460E-0006  0.57552E-0007 -0.48449E-0006
  0.12000E+0005 -0.28745E+0004 -0.31785E-0006  0.54468E-0007 -0.45812E-0006
  0.11750E+0005 -0.28610E+0004 -0.27479E-0006  0.50839E-0007 -0.48969E-0006
  0.11793E+0005 -0.28613E+0004 -0.29393E-0006  0.54395E-0007 -0.50520E-0006
  0.11875E+0005 -0.28619E+0004 -0.32041E-0006  0.57504E-0007 -0.51540E-0006
  0.11957E+0005 -0.28624E+0004 -0.32972E-0006  0.55774E-0007 -0.49685E-0006
  0.12000E+0005 -0.28627E+0004 -0.32618E-0006  0.53027E-0007 -0.47459E-0006
  0.12000E+0005 -0.29313E+0004 -0.26578E-0006  0.61401E-0007 -0.36672E-0006
  0.12043E+0005 -0.29315E+0004 -0.23634E-0006  0.55110E-0007 -0.31161E-0006
  0.12125E+0005 -0.29318E+0004 -0.16418E-0006  0.40045E-0007 -0.18755E-0006
  0.12207E+0005 -0.29322E+0004 -0.75151E-0007  0.22680E-0007 -0.47323E-0007
  0.12250E+0005 -0.29323E+0004 -0.23964E-0007  0.13419E-0007  0.28501E-0007
  0.12000E+0005 -0.29195E+0004 -0.27837E-0006  0.59952E-0007 -0.38750E-0006
  0.12043E+0005 -0.29197E+0004 -0.25231E-0006  0.54118E-0007 -0.33653E-0006
  0.12125E+0005 -0.29201E+0004 -0.18593E-0006  0.40064E-0007 -0.21957E-0006
  0.12207E+0005 -0.29204E+0004 -0.10121E-0006  0.23823E-0007 -0.84610E-0007
  0.12250E+0005 -0.29206E+0004 -0.51454E-0007  0.15167E-0007 -0.10505E-0007
  0.12000E+0005 -0.28970E+0004 -0.29971E-0006  0.57207E-0007 -0.42443E-0006
  0.12043E+0005 -0.28973E+0004 -0.28004E-0006  0.52203E-0007 -0.38134E-0006
  0.12125E+0005 -0.28978E+0004 -0.22489E-0006  0.39973E-0007 -0.27819E-0006
  0.12207E+0005 -0.28982E+0004 -0.14897E-0006  0.25759E-0007 -0.15390E-0006
  0.12250E+0005 -0.28985E+0004 -0.10239E-0006  0.18193E-0007 -0.83551E-0007
  0.12000E+0005 -0.28745E+0004 -0.31785E-0006  0.54468E-0007 -0.45812E-0006
  0.12043E+0005 -0.28748E+0004 -0.30452E-0006  0.50241E-0007 -0.42295E-0006
  0.12125E+0005 -0.28754E+0004 -0.26086E-0006  0.39719E-0007 -0.33397E-0006
  0.12207E+0005 -0.28760E+0004 -0.19445E-0006  0.27402E-0007 -0.22118E-0006
  0.12250E+0005 -0.28763E+0004 -0.15160E-0006  0.20855E-0007 -0.15518E-0006
  0.12000E+0005 -0.28627E+0004 -0.32618E-0006  0.53027E-0007 -0.47459E-0006
  0.12043E+0005 -0.28630E+0004 -0.31616E-0006  0.49190E-0007 -0.44359E-0006
  0.12125E+0005 -0.28637E+0004 -0.27861E-0006  0.39523E-0007 -0.36221E-0006
  0.12207E+0005 -0.28643E+0004 -0.21747E-0006  0.28155E-0007 -0.25578E-0006
  0.12250E+0005 -0.28647E+0004 -0.17679E-0006  0.22118E-0007 -0.19229E-0006
  0.12250E+0005 -0.29323E+0004 -0.23964E-0007  0.13419E-0007  0.28501E-0007
  0.12293E+0005 -0.29326E+0004  0.28615E-0007  0.46257E-0008  0.10301E-0006
  0.12375E+0005 -0.29330E+0004  0.12626E-0006 -0.93963E-0008  0.23173E-0006
  0.12457E+0005 -0.29335E+0004  0.21281E-0006 -0.17795E-0007  0.33214E-0006
  0.12500E+0005 -0.29337E+0004  0.25086E-0006 -0.19263E-0007  0.36967E-0006
  0.12250E+0005 -0.29206E+0004 -0.51454E-0007  0.15167E-0007 -0.10505E-0007
  0.12293E+0005 -0.29209E+0004  0.40206E-0009  0.69621E-0008  0.63184E-0007
  0.12375E+0005 -0.29215E+0004  0.98697E-0007 -0.60481E-0008  0.19298E-0006
  0.12457E+0005 -0.29220E+0004  0.18852E-0006 -0.13665E-0007  0.29791E-0006
  0.12500E+0005 -0.29223E+0004  0.22924E-0006 -0.14847E-0007  0.33910E-0006
  0.12250E+0005 -0.28985E+0004 -0.10239E-0006  0.18193E-0007 -0.83551E-0007
  0.12293E+0005 -0.28989E+0004 -0.52449E-0007  0.11049E-0007 -0.11974E-0007
  0.12375E+0005 -0.28995E+0004  0.45943E-0007 -0.13504E-0009  0.11866E-0006
  0.12457E+0005 -0.29002E+0004  0.14082E-0006 -0.63380E-0008  0.23095E-0006
  0.12500E+0005 -0.29006E+0004  0.18606E-0006 -0.69993E-0008  0.27850E-0006
  0.12250E+0005 -0.28763E+0004 -0.15160E-0006  0.20855E-0007 -0.15518E-0006
  0.12293E+0005 -0.28768E+0004 -0.10422E-0006  0.14705E-0007 -0.86403E-0007
  0.12375E+0005 -0.28776E+0004 -0.71417E-0008  0.52302E-0008  0.43591E-0007
  0.12457E+0005 -0.28785E+0004  0.91331E-0007  0.35541E-0009  0.16169E-0006
  0.12500E+0005 -0.28789E+0004  0.14035E-0006  0.18665E-0009  0.21482E-0006
  0.12250E+0005 -0.28647E+0004 -0.17679E-0006  0.22118E-0007 -0.19229E-0006
  0.12293E+0005 -0.28651E+0004 -0.13100E-0006  0.16465E-0007 -0.12525E-0006
  0.12375E+0005 -0.28661E+0004 -0.35146E-0007  0.78480E-0008  0.38310E-0008
  0.12457E+0005 -0.28670E+0004  0.64651E-0007  0.36406E-0008  0.12439E-0006
  0.12500E+0005 -0.28675E+0004  0.11538E-0006  0.37203E-0008  0.18015E-0006
  0.12500E+0005 -0.29337E+0004  0.25086E-0006 -0.19263E-0007  0.36967E-0006
  0.12543E+0005 -0.29340E+0004  0.28227E-0006 -0.18415E-0007  0.39506E-0006
  0.12625E+0005 -0.29345E+0004  0.32096E-0006 -0.10081E-0007  0.40784E-0006
  0.12707E+0005 -0.29349E+0004  0.33088E-0006  0.68315E-0008  0.37583E-0006
  0.12750E+0005 -0.29352E+0004  0.32504E-0006  0.18842E-0007  0.34318E-0006
  0.12500E+0005 -0.29223E+0004  0.22924E-0006 -0.14847E-0007  0.33910E-0006
  0.12543E+0005 -0.29226E+0004  0.26387E-0006 -0.13811E-0007  0.36890E-0006
  0.12625E+0005 -0.29231E+0004  0.30964E-0006 -0.54185E-0008  0.39152E-0006
  0.12707E+0005 -0.29237E+0004  0.32709E-0006  0.11165E-0007  0.37024E-0006
  0.12750E+0005 -0.29240E+0004  0.32506E-0006  0.22858E-0007  0.34314E-0006
  0.12500E+0005 -0.29006E+0004  0.18606E-0006 -0.69993E-0008  0.27850E-0006
  0.12543E+0005 -0.29010E+0004  0.22627E-0006 -0.56201E-0008  0.31612E-0006
  0.12625E+0005 -0.29017E+0004  0.28479E-0006  0.28939E-0008  0.35666E-0006
  0.12707E+0005 -0.29024E+0004  0.31629E-0006  0.18908E-0007  0.35537E-0006
  0.12750E+0005 -0.29028E+0004  0.32151E-0006  0.30042E-0007  0.33878E-0006
  0.12500E+0005 -0.28789E+0004  0.14035E-0006  0.18665E-0009  0.21482E-0006
  0.12543E+0005 -0.28794E+0004  0.18550E-0006  0.18942E-0008  0.25957E-0006
  0.12625E+0005 -0.28802E+0004  0.25587E-0006  0.10542E-0007  0.31699E-0006
  0.12707E+0005 -0.28811E+0004  0.30098E-0006  0.26052E-0007  0.33515E-0006
  0.12750E+0005 -0.28816E+0004  0.31344E-0006  0.36681E-0007  0.32902E-0006
  0.12500E+0005 -0.28675E+0004  0.11538E-0006  0.37203E-0008  0.18015E-0006
  0.12543E+0005 -0.28680E+0004  0.16288E-0006  0.55953E-0008  0.22838E-0006
  0.12625E+0005 -0.28689E+0004  0.23910E-0006  0.14317E-0007  0.29427E-0006
  0.12707E+0005 -0.28699E+0004  0.29120E-0006  0.29586E-0007  0.32244E-0006
  0.12750E+0005 -0.28704E+0004  0.30745E-0006  0.39969E-0007  0.32177E-0006
  0.12750E+0005 -0.29352E+0004  0.32504E-0006  0.18842E-0007  0.34318E-0006
  0.12793E+0005 -0.29354E+0004  0.31247E-0006  0.32571E-0007  0.30192E-0006
  0.12875E+0005 -0.29357E+0004  0.27425E-0006  0.61929E-0007  0.20802E-0006
  0.12957E+0005 -0.29360E+0004  0.22511E-0006  0.92736E-0007  0.10837E-0006
  0.13000E+0005 -0.29362E+0004  0.19841E-0006  0.10835E-0006  0.59718E-0007
  0.12750E+0005 -0.29240E+0004  0.32506E-0006  0.22858E-0007  0.34314E-0006
  0.12793E+0005 -0.29242E+0004  0.31598E-0006  0.36186E-0007  0.30709E-0006
  0.12875E+0005 -0.29246E+0004  0.28306E-0006  0.64600E-0007  0.22153E-0006
  0.12957E+0005 -0.29250E+0004  0.23696E-0006  0.94323E-0007  0.12740E-0006
  0.13000E+0005 -0.29252E+0004  0.21083E-0006  0.10935E-0006  0.80295E-0007
  0.12750E+0005 -0.29028E+0004  0.32151E-0006  0.30042E-0007  0.33878E-0006
  0.12793E+0005 -0.29030E+0004  0.31918E-0006  0.42666E-0007  0.31271E-0006
  0.12875E+0005 -0.29035E+0004  0.29685E-0006  0.69411E-0007  0.24346E-0006
  0.12957E+0005 -0.29040E+0004  0.25735E-0006  0.97218E-0007  0.16059E-0006
  0.13000E+0005 -0.29043E+0004  0.23279E-0006  0.11122E-0006  0.11693E-0006
  0.12750E+0005 -0.28816E+0004  0.31344E-0006  0.36681E-0007  0.32902E-0006
  0.12793E+0005 -0.28819E+0004  0.31800E-0006  0.48665E-0007  0.31300E-0006
  0.12875E+0005 -0.28825E+0004  0.30689E-0006  0.73893E-0007  0.26060E-0006
  0.12957E+0005 -0.28831E+0004  0.27496E-0006  0.99956E-0007  0.18995E-0006
  0.13000E+0005 -0.28834E+0004  0.25259E-0006  0.11302E-0006  0.15034E-0006
  0.12750E+0005 -0.28704E+0004  0.30745E-0006  0.39969E-0007  0.32177E-0006
  0.12793E+0005 -0.28707E+0004  0.31567E-0006  0.51641E-0007  0.31107E-0006
  0.12875E+0005 -0.28714E+0004  0.31068E-0006  0.76125E-0007  0.26773E-0006
  0.12957E+0005 -0.28720E+0004  0.28311E-0006  0.10133E-0006  0.20387E-0006
  0.13000E+0005 -0.28724E+0004  0.26212E-0006  0.11394E-0006  0.16663E-0006
  0.13000E+0005 -0.29362E+0004  0.19841E-0006  0.10835E-0006  0.59718E-0007
  0.13043E+0005 -0.29363E+0004  0.17326E-0006  0.12273E-0006  0.17246E-0007
  0.13125E+0005 -0.29365E+0004  0.13482E-0006  0.14480E-0006 -0.38587E-0007
  0.13207E+0005 -0.29367E+0004  0.11498E-0006  0.15714E-0006 -0.52448E-0007
  0.13250E+0005 -0.29369E+0004  0.11375E-0006  0.15879E-0006 -0.40536E-0007
  0.13000E+0005 -0.29252E+0004  0.21083E-0006  0.10935E-0006  0.80295E-0007
  0.13043E+0005 -0.29253E+0004  0.18553E-0006  0.12317E-0006  0.38410E-0007
  0.13125E+0005 -0.29256E+0004  0.14495E-0006  0.14429E-0006 -0.18957E-0007
  0.13207E+0005 -0.29258E+0004  0.12096E-0006  0.15594E-0006 -0.37402E-0007
  0.13250E+0005 -0.29259E+0004  0.11700E-0006  0.15737E-0006 -0.28870E-0007
  0.13000E+0005 -0.29043E+0004  0.23279E-0006  0.11122E-0006  0.11693E-0006
  0.13043E+0005 -0.29045E+0004  0.20772E-0006  0.12404E-0006  0.76678E-0007
  0.13125E+0005 -0.29048E+0004  0.16399E-0006  0.14350E-0006  0.17380E-0007
  0.13207E+0005 -0.29051E+0004  0.13290E-0006  0.15396E-0006 -0.89123E-0008
  0.13250E+0005 -0.29053E+0004  0.12402E-0006  0.15501E-0006 -0.64374E-0008
  0.13000E+0005 -0.28834E+0004  0.25259E-0006  0.11302E-0006  0.15034E-0006
  0.13043E+0005 -0.28836E+0004  0.22837E-0006  0.12495E-0006  0.11237E-0006
  0.13125E+0005 -0.28840E+0004  0.18267E-0006  0.14291E-0006  0.52377E-0007
  0.13207E+0005 -0.28844E+0004  0.14543E-0006  0.15230E-0006  0.19335E-0007
  0.13250E+0005 -0.28846E+0004  0.13202E-0006  0.15303E-0006  0.16221E-0007
  0.13000E+0005 -0.28724E+0004  0.26212E-0006  0.11394E-0006  0.16663E-0006
  0.13043E+0005 -0.28726E+0004  0.23860E-0006  0.12543E-0006  0.13010E-0006
  0.13125E+0005 -0.28730E+0004  0.19231E-0006  0.14266E-0006  0.70228E-0007
  0.13207E+0005 -0.28735E+0004  0.15222E-0006  0.15155E-0006  0.34060E-0007
  0.13250E+0005 -0.28737E+0004  0.13658E-0006  0.15212E-0006  0.28188E-0007
  0.13250E+0005 -0.29369E+0004  0.11375E-0006  0.15879E-0006 -0.40536E-0007
  0.13293E+0005 -0.29370E+0004  0.11928E-0006  0.15666E-0006 -0.15025E-0007
  0.13375E+0005 -0.29371E+0004  0.14755E-0006  0.14161E-0006  0.68529E-0007
  0.13457E+0005 -0.29373E+0004  0.19521E-0006  0.11175E-0006  0.19060E-0006
  0.13500E+0005 -0.29374E+0004  0.22558E-0006  0.90199E-0007  0.26594E-0006
  0.13250E+0005 -0.29259E+0004  0.11700E-0006  0.15737E-0006 -0.28870E-0007
  0.13293E+0005 -0.29261E+0004  0.11957E-0006  0.15513E-0006 -0.72049E-0008
  0.13375E+0005 -0.29263E+0004  0.14218E-0006  0.14016E-0006  0.68392E-0007
  0.13457E+0005 -0.29265E+0004  0.18489E-0006  0.11083E-0006  0.18266E-0006
  0.13500E+0005 -0.29266E+0004  0.21323E-0006  0.89703E-0007  0.25433E-0006
  0.13250E+0005 -0.29053E+0004  0.12402E-0006  0.15501E-0006 -0.64374E-0008
  0.13293E+0005 -0.29054E+0004  0.12120E-0006  0.15257E-0006  0.82119E-0008
  0.13375E+0005 -0.29057E+0004  0.13318E-0006  0.13782E-0006  0.68993E-0007
  0.13457E+0005 -0.29060E+0004  0.16627E-0006  0.10946E-0006  0.16839E-0006
  0.13500E+0005 -0.29061E+0004  0.19052E-0006  0.89133E-0007  0.23296E-0006
  0.13250E+0005 -0.28846E+0004  0.13202E-0006  0.15303E-0006  0.16221E-0007
  0.13293E+0005 -0.28848E+0004  0.12408E-0006  0.15045E-0006  0.24223E-0007
  0.13375E+0005 -0.28851E+0004  0.12562E-0006  0.13596E-0006  0.70582E-0007
  0.13457E+0005 -0.28855E+0004  0.14885E-0006  0.10855E-0006  0.15509E-0006
  0.13500E+0005 -0.28856E+0004  0.16874E-0006  0.89005E-0007  0.21239E-0006
  0.13250E+0005 -0.28737E+0004  0.13658E-0006  0.15212E-0006  0.28188E-0007
  0.13293E+0005 -0.28739E+0004  0.12605E-0006  0.14948E-0006  0.32839E-0007
  0.13375E+0005 -0.28743E+0004  0.12218E-0006  0.13515E-0006  0.71764E-0007
  0.13457E+0005 -0.28746E+0004  0.14014E-0006  0.10825E-0006  0.14843E-0006
  0.13500E+0005 -0.28748E+0004  0.15761E-0006  0.89100E-0007  0.20183E-0006
  0.13500E+0005 -0.29374E+0004  0.22558E-0006  0.90199E-0007  0.26594E-0006
  0.13543E+0005 -0.29375E+0004  0.25770E-0006  0.64929E-0007  0.34563E-0006
  0.13625E+0005 -0.29377E+0004  0.31737E-0006  0.78935E-0008  0.49861E-0006
  0.13707E+0005 -0.29378E+0004  0.36561E-0006 -0.58556E-0007  0.63766E-0006
  0.13750E+0005 -0.29379E+0004  0.38259E-0006 -0.96233E-0007  0.69901E-0006
  0.13500E+0005 -0.29266E+0004  0.21323E-0006  0.89703E-0007  0.25433E-0006
  0.13543E+0005 -0.29267E+0004  0.24385E-0006  0.64962E-0007  0.33085E-0006
  0.13625E+0005 -0.29269E+0004  0.30243E-0006  0.91520E-0008  0.47964E-0006
  0.13707E+0005 -0.29271E+0004  0.35207E-0006 -0.55881E-0007  0.61732E-0006
  0.13750E+0005 -0.29272E+0004  0.37079E-0006 -0.92778E-0007  0.67917E-0006
  0.13500E+0005 -0.29061E+0004  0.19052E-0006  0.89133E-0007  0.23296E-0006
  0.13543E+0005 -0.29062E+0004  0.21800E-0006  0.65363E-0007  0.30326E-0006
  0.13625E+0005 -0.29065E+0004  0.27380E-0006  0.11798E-0007  0.44355E-0006
  0.13707E+0005 -0.29067E+0004  0.32530E-0006 -0.50651E-0007  0.57796E-0006
  0.13750E+0005 -0.29068E+0004  0.34690E-0006 -0.86126E-0007  0.64039E-0006
  0.13500E+0005 -0.28856E+0004  0.16874E-0006  0.89005E-0007  0.21239E-0006
  0.13543E+0005 -0.28858E+0004  0.19270E-0006  0.66171E-0007  0.27620E-0006
  0.13625E+0005 -0.28861E+0004  0.24481E-0006  0.14753E-0007  0.40729E-0006
  0.13707E+0005 -0.28864E+0004  0.29713E-0006 -0.45233E-0007  0.53760E-0006
  0.13750E+0005 -0.28865E+0004  0.32109E-0006 -0.79356E-0007  0.60014E-0006
  0.13500E+0005 -0.28748E+0004  0.15761E-0006  0.89100E-0007  0.20183E-0006
  0.13543E+0005 -0.28750E+0004  0.17957E-0006  0.66746E-0007  0.26213E-0006
  0.13625E+0005 -0.28753E+0004  0.22939E-0006  0.16426E-0007  0.38810E-0006
  0.13707E+0005 -0.28756E+0004  0.28175E-0006 -0.42307E-0007  0.51591E-0006
  0.13750E+0005 -0.28758E+0004  0.30673E-0006 -0.75742E-0007  0.57834E-0006
  0.13750E+0005 -0.29379E+0004  0.38259E-0006 -0.96233E-0007  0.69901E-0006
  0.13793E+0005 -0.29379E+0004  0.39187E-0006 -0.13486E-0006  0.74888E-0006
  0.13875E+0005 -0.29380E+0004  0.38437E-0006 -0.20869E-0006  0.80520E-0006
  0.13957E+0005 -0.29381E+0004  0.34042E-0006 -0.27942E-0006  0.80437E-0006
  0.14000E+0005 -0.29382E+0004  0.30223E-0006 -0.31406E-0006  0.77976E-0006
  0.13750E+0005 -0.29272E+0004  0.37079E-0006 -0.92778E-0007  0.67917E-0006
  0.13793E+0005 -0.29272E+0004  0.38243E-0006 -0.13064E-0006  0.73033E-0006
  0.13875E+0005 -0.29273E+0004  0.38089E-0006 -0.20308E-0006  0.79116E-0006
  0.13957E+0005 -0.29274E+0004  0.34422E-0006 -0.27269E-0006  0.79696E-0006
  0.14000E+0005 -0.29275E+0004  0.31011E-0006 -0.30687E-0006  0.77642E-0006
  0.13750E+0005 -0.29068E+0004  0.34690E-0006 -0.86126E-0007  0.64039E-0006
  0.13793E+0005 -0.29069E+0004  0.36264E-0006 -0.12257E-0006  0.69368E-0006
  0.13875E+0005 -0.29070E+0004  0.37180E-0006 -0.19251E-0006  0.76253E-0006
  0.13957E+0005 -0.29072E+0004  0.34859E-0006 -0.26006E-0006  0.78060E-0006
  0.14000E+0005 -0.29073E+0004  0.32216E-0006 -0.29340E-0006  0.76772E-0006
  0.13750E+0005 -0.28865E+0004  0.32109E-0006 -0.79356E-0007  0.60014E-0006
  0.13793E+0005 -0.28866E+0004  0.34042E-0006 -0.11446E-0006  0.65512E-0006
  0.13875E+0005 -0.28868E+0004  0.35950E-0006 -0.18202E-0006  0.73129E-0006
  0.13957E+0005 -0.28869E+0004  0.34928E-0006 -0.24759E-0006  0.76122E-0006
  0.14000E+0005 -0.28870E+0004  0.33043E-0006 -0.28014E-0006  0.75589E-0006
  0.13750E+0005 -0.28758E+0004  0.30673E-0006 -0.75742E-0007  0.57834E-0006
  0.13793E+0005 -0.28759E+0004  0.32775E-0006 -0.11017E-0006  0.63403E-0006
  0.13875E+0005 -0.28761E+0004  0.35173E-0006 -0.17651E-0006  0.71379E-0006
  0.13957E+0005 -0.28762E+0004  0.34816E-0006 -0.24108E-0006  0.74977E-0006
  0.14000E+0005 -0.28763E+0004  0.33327E-0006 -0.27322E-0006  0.74839E-0006
  0.14000E+0005 -0.29382E+0004  0.30223E-0006 -0.31406E-0006  0.77976E-0006
  0.14043E+0005 -0.29382E+0004  0.25427E-0006 -0.34595E-0006  0.73881E-0006
  0.14125E+0005 -0.29382E+0004  0.13984E-0006 -0.39716E-0006  0.62021E-0006
  0.14207E+0005 -0.29383E+0004  0.27392E-0008 -0.43343E-0006  0.45773E-0006
  0.14250E+0005 -0.29383E+0004 -0.74576E-0007 -0.44570E-0006  0.35960E-0006
  0.14000E+0005 -0.29275E+0004  0.31011E-0006 -0.30687E-0006  0.77642E-0006
  0.14043E+0005 -0.29275E+0004  0.26620E-0006 -0.33842E-0006  0.73973E-0006
  0.14125E+0005 -0.29276E+0004  0.15893E-0006 -0.38935E-0006  0.62920E-0006
  0.14207E+0005 -0.29276E+0004  0.27543E-0007 -0.42586E-0006  0.47395E-0006
  0.14250E+0005 -0.29277E+0004 -0.47586E-0007 -0.43846E-0006  0.37898E-0006
  0.14000E+0005 -0.29073E+0004  0.32216E-0006 -0.29340E-0006  0.76772E-0006
  0.14043E+0005 -0.29073E+0004  0.28600E-0006 -0.32433E-0006  0.73913E-0006
  0.14125E+0005 -0.29074E+0004  0.19260E-0006 -0.37474E-0006  0.64418E-0006
  0.14207E+0005 -0.29074E+0004  0.72672E-0007 -0.41166E-0006  0.50316E-0006
  0.14250E+0005 -0.29075E+0004  0.21064E-0008 -0.42487E-0006  0.41455E-0006
  0.14000E+0005 -0.28870E+0004  0.33043E-0006 -0.28014E-0006  0.75589E-0006
  0.14043E+0005 -0.28871E+0004  0.30203E-0006 -0.31046E-0006  0.73542E-0006
  0.14125E+0005 -0.28872E+0004  0.22289E-0006 -0.36036E-0006  0.65636E-0006
  0.14207E+0005 -0.28872E+0004  0.11516E-0006 -0.39765E-0006  0.53020E-0006
  0.14250E+0005 -0.28873E+0004  0.49676E-0007 -0.41142E-0006  0.44841E-0006
  0.14000E+0005 -0.28763E+0004  0.33327E-0006 -0.27322E-0006  0.74839E-0006
  0.14043E+0005 -0.28764E+0004  0.30895E-0006 -0.30324E-0006  0.73219E-0006
  0.14125E+0005 -0.28765E+0004  0.23746E-0006 -0.35286E-0006  0.66161E-0006
  0.14207E+0005 -0.28766E+0004  0.13644E-0006 -0.39033E-0006  0.54353E-0006
  0.14250E+0005 -0.28766E+0004  0.73838E-0007 -0.40438E-0006  0.46550E-0006
  0.14250E+0005 -0.29383E+0004 -0.74576E-0007 -0.44570E-0006  0.35960E-0006
  0.14293E+0005 -0.29384E+0004 -0.15281E-0006 -0.45286E-0006  0.25613E-0006
  0.14375E+0005 -0.29385E+0004 -0.29578E-0006 -0.45185E-0006  0.55576E-0007
  0.14457E+0005 -0.29386E+0004 -0.42015E-0006 -0.43156E-0006 -0.13545E-0006
  0.14500E+0005 -0.29386E+0004 -0.47407E-0006 -0.41327E-0006 -0.22670E-0006
  0.14250E+0005 -0.29277E+0004 -0.47586E-0007 -0.43846E-0006  0.37898E-0006
  0.14293E+0005 -0.29277E+0004 -0.12431E-0006 -0.44610E-0006  0.27810E-0006
  0.14375E+0005 -0.29279E+0004 -0.26641E-0006 -0.44635E-0006  0.80632E-0007
  0.14457E+0005 -0.29280E+0004 -0.39249E-0006 -0.42771E-0006 -0.10979E-0006
  0.14500E+0005 -0.29280E+0004 -0.44827E-0006 -0.41042E-0006 -0.20168E-0006
  0.14250E+0005 -0.29075E+0004  0.21064E-0008 -0.42487E-0006  0.41455E-0006
  0.14293E+0005 -0.29076E+0004 -0.71292E-0007 -0.43336E-0006  0.31897E-0006
  0.14375E+0005 -0.29077E+0004 -0.21079E-0006 -0.43591E-0006  0.12816E-0006
  0.14457E+0005 -0.29079E+0004 -0.33921E-0006 -0.42028E-0006 -0.60349E-0007
  0.14500E+0005 -0.29080E+0004 -0.39808E-0006 -0.40482E-0006 -0.15308E-0006
  0.14250E+0005 -0.28873E+0004  0.49676E-0007 -0.41142E-0006  0.44841E-0006
  0.14293E+0005 -0.28874E+0004 -0.19812E-0007 -0.42072E-0006  0.35862E-0006
  0.14375E+0005 -0.28876E+0004 -0.15550E-0006 -0.42544E-0006  0.17550E-0006
  0.14457E+0005 -0.28878E+0004 -0.28505E-0006 -0.41268E-0006 -0.10080E-0007
  0.14500E+0005 -0.28879E+0004 -0.34642E-0006 -0.39897E-0006 -0.10318E-0006
  0.14250E+0005 -0.28766E+0004  0.73838E-0007 -0.40438E-0006  0.46550E-0006
  0.14293E+0005 -0.28768E+0004  0.66400E-0008 -0.41408E-0006  0.37897E-0006
  0.14375E+0005 -0.28770E+0004 -0.12657E-0006 -0.41989E-0006  0.20031E-0006
  0.14457E+0005 -0.28772E+0004 -0.25622E-0006 -0.40860E-0006  0.16683E-0007
  0.14500E+0005 -0.28773E+0004 -0.31867E-0006 -0.39578E-0006 -0.76414E-0007
  0.14500E+0005 -0.29386E+0004 -0.47407E-0006 -0.41327E-0006 -0.22670E-0006
  0.14543E+0005 -0.29387E+0004 -0.51820E-0006 -0.39011E-0006 -0.30893E-0006
  0.14625E+0005 -0.29389E+0004 -0.57105E-0006 -0.33375E-0006 -0.43430E-0006
  0.14707E+0005 -0.29391E+0004 -0.58114E-0006 -0.26383E-0006 -0.51483E-0006
  0.14750E+0005 -0.29392E+0004 -0.56947E-0006 -0.22270E-0006 -0.53868E-0006
  0.14500E+0005 -0.29280E+0004 -0.44827E-0006 -0.41042E-0006 -0.20168E-0006
  0.14543E+0005 -0.29282E+0004 -0.49486E-0006 -0.38831E-0006 -0.28514E-0006
  0.14625E+0005 -0.29284E+0004 -0.55355E-0006 -0.33405E-0006 -0.41416E-0006
  0.14707E+0005 -0.29286E+0004 -0.57041E-0006 -0.26625E-0006 -0.49943E-0006
  0.14750E+0005 -0.29288E+0004 -0.56242E-0006 -0.22619E-0006 -0.52599E-0006
  0.14500E+0005 -0.29080E+0004 -0.39808E-0006 -0.40482E-0006 -0.15308E-0006
  0.14543E+0005 -0.29081E+0004 -0.44892E-0006 -0.38465E-0006 -0.23860E-0006
  0.14625E+0005 -0.29084E+0004 -0.51813E-0006 -0.33427E-0006 -0.37411E-0006
  0.14707E+0005 -0.29087E+0004 -0.54753E-0006 -0.27039E-0006 -0.46821E-0006
  0.14750E+0005 -0.29089E+0004 -0.54647E-0006 -0.23235E-0006 -0.49989E-0006
  0.14500E+0005 -0.28879E+0004 -0.34642E-0006 -0.39897E-0006 -0.10318E-0006
  0.14543E+0005 -0.28881E+0004 -0.40099E-0006 -0.38066E-0006 -0.19032E-0006
  0.14625E+0005 -0.28884E+0004 -0.47994E-0006 -0.33404E-0006 -0.33174E-0006
  0.14707E+0005 -0.28888E+0004 -0.52143E-0006 -0.27398E-0006 -0.43440E-0006
  0.14750E+0005 -0.28890E+0004 -0.52719E-0006 -0.23790E-0006 -0.47117E-0006
  0.14500E+0005 -0.28773E+0004 -0.31867E-0006 -0.39578E-0006 -0.76414E-0007
  0.14543E+0005 -0.28775E+0004 -0.37499E-0006 -0.37843E-0006 -0.16424E-0006
  0.14625E+0005 -0.28779E+0004 -0.45874E-0006 -0.33374E-0006 -0.30852E-0006
  0.14707E+0005 -0.28783E+0004 -0.50642E-0006 -0.27565E-0006 -0.41555E-0006
  0.14750E+0005 -0.28785E+0004 -0.51572E-0006 -0.24060E-0006 -0.45499E-0006
  0.14750E+0005 -0.29392E+0004 -0.56947E-0006 -0.22270E-0006 -0.53868E-0006
  0.14793E+0005 -0.29394E+0004 -0.54694E-0006 -0.17957E-0006 -0.55010E-0006
  0.14875E+0005 -0.29397E+0004 -0.47803E-0006 -0.94544E-0007 -0.54056E-0006
  0.14957E+0005 -0.29399E+0004 -0.38292E-0006 -0.96619E-0008 -0.49690E-0006
  0.15000E+0005 -0.29401E+0004 -0.32592E-0006  0.33402E-0007 -0.46349E-0006
  0.14750E+0005 -0.29288E+0004 -0.56242E-0006 -0.22619E-0006 -0.52599E-0006
  0.14793E+0005 -0.29289E+0004 -0.54351E-0006 -0.18409E-0006 -0.54012E-0006
  0.14875E+0005 -0.29292E+0004 -0.48092E-0006 -0.10080E-0006 -0.53540E-0006
  0.14957E+0005 -0.29295E+0004 -0.39101E-0006 -0.17306E-0007 -0.49581E-0006
  0.15000E+0005 -0.29297E+0004 -0.33619E-0006  0.25199E-0007 -0.46414E-0006
  0.14750E+0005 -0.29089E+0004 -0.54647E-0006 -0.23235E-0006 -0.49989E-0006
  0.14793E+0005 -0.29091E+0004 -0.53443E-0006 -0.19216E-0006 -0.51923E-0006
  0.14875E+0005 -0.29095E+0004 -0.48402E-0006 -0.11215E-0006 -0.52393E-0006
  0.14957E+0005 -0.29099E+0004 -0.40433E-0006 -0.31302E-0007 -0.49241E-0006
  0.15000E+0005 -0.29101E+0004 -0.35387E-0006  0.10122E-0007 -0.46428E-0006
  0.14750E+0005 -0.28890E+0004 -0.52719E-0006 -0.23790E-0006 -0.47117E-0006
  0.14793E+0005 -0.28892E+0004 -0.52203E-0006 -0.19961E-0006 -0.49577E-0006
  0.14875E+0005 -0.28897E+0004 -0.48401E-0006 -0.12285E-0006 -0.51019E-0006
  0.14957E+0005 -0.28902E+0004 -0.41496E-0006 -0.44658E-0007 -0.48721E-0006
  0.15000E+0005 -0.28905E+0004 -0.36913E-0006 -0.43410E-0008 -0.46288E-0006
  0.14750E+0005 -0.28785E+0004 -0.51572E-0006 -0.24060E-0006 -0.45499E-0006
  0.14793E+0005 -0.28788E+0004 -0.51417E-0006 -0.20329E-0006 -0.48239E-0006
  0.14875E+0005 -0.28793E+0004 -0.48275E-0006 -0.12823E-0006 -0.50202E-0006
  0.14957E+0005 -0.28798E+0004 -0.41946E-0006 -0.51450E-0007 -0.48371E-0006
  0.15000E+0005 -0.28801E+0004 -0.37619E-0006 -0.11725E-0007 -0.46149E-0006
  0.15000E+0005 -0.29401E+0004 -0.32592E-0006  0.33402E-0007 -0.46349E-0006
  0.15043E+0005 -0.29402E+0004 -0.26638E-0006  0.74289E-0007 -0.42481E-0006
  0.15125E+0005 -0.29405E+0004 -0.15250E-0006  0.14373E-0006 -0.34282E-0006
  0.15207E+0005 -0.29408E+0004 -0.45820E-0007  0.19950E-0006 -0.25754E-0006
  0.15250E+0005 -0.29410E+0004  0.46439E-0008  0.22254E-0006 -0.21418E-0006
  0.15000E+0005 -0.29297E+0004 -0.33619E-0006  0.25199E-0007 -0.46414E-0006
  0.15043E+0005 -0.29299E+0004 -0.27841E-0006  0.65653E-0007 -0.42692E-0006
  0.15125E+0005 -0.29302E+0004 -0.16671E-0006  0.13466E-0006 -0.34690E-0006
  0.15207E+0005 -0.29306E+0004 -0.60800E-0007  0.19050E-0006 -0.26269E-0006
  0.15250E+0005 -0.29308E+0004 -0.10243E-0007  0.21378E-0006 -0.21960E-0006
  0.15000E+0005 -0.29101E+0004 -0.35387E-0006  0.10122E-0007 -0.46428E-0006
  0.15043E+0005 -0.29103E+0004 -0.29967E-0006  0.49729E-0007 -0.43003E-0006
  0.15125E+0005 -0.29108E+0004 -0.19256E-0006  0.11784E-0006 -0.35414E-0006
  0.15207E+0005 -0.29112E+0004 -0.88532E-0007  0.17372E-0006 -0.27225E-0006
  0.15250E+0005 -0.29115E+0004 -0.37996E-0007  0.19739E-0006 -0.22979E-0006
  0.15000E+0005 -0.28905E+0004 -0.36913E-0006 -0.43410E-0008 -0.46288E-0006
  0.15043E+0005 -0.28908E+0004 -0.31881E-0006  0.34384E-0007 -0.43188E-0006
  0.15125E+0005 -0.28913E+0004 -0.21689E-0006  0.10150E-0006 -0.36061E-0006
  0.15207E+0005 -0.28919E+0004 -0.11529E-0006  0.15730E-0006 -0.28145E-0006
  0.15250E+0005 -0.28921E+0004 -0.65033E-0007  0.18129E-0006 -0.23978E-0006
  0.15000E+0005 -0.28801E+0004 -0.37619E-0006 -0.11725E-0007 -0.46149E-0006
  0.15043E+0005 -0.28804E+0004 -0.32803E-0006  0.26522E-0007 -0.43232E-0006
  0.15125E+0005 -0.28810E+0004 -0.22906E-0006  0.93082E-0007 -0.36367E-0006
  0.15207E+0005 -0.28816E+0004 -0.12897E-0006  0.14878E-0006 -0.28611E-0006
  0.15250E+0005 -0.28819E+0004 -0.78964E-0007  0.17292E-0006 -0.24494E-0006
  0.15250E+0005 -0.29410E+0004  0.46439E-0008  0.22254E-0006 -0.21418E-0006
  0.15293E+0005 -0.29411E+0004  0.49857E-0007  0.24089E-0006 -0.17326E-0006
  0.15375E+0005 -0.29414E+0004  0.11890E-0006  0.26262E-0006 -0.10533E-0006
  0.15457E+0005 -0.29416E+0004  0.16450E-0006  0.26816E-0006 -0.53120E-0007
  0.15500E+0005 -0.29418E+0004  0.17912E-0006  0.26524E-0006 -0.32636E-0007
  0.15250E+0005 -0.29308E+0004 -0.10243E-0007  0.21378E-0006 -0.21960E-0006
  0.15293E+0005 -0.29309E+0004  0.35348E-0007  0.23249E-0006 -0.17879E-0006
  0.15375E+0005 -0.29312E+0004  0.10576E-0006  0.25522E-0006 -0.11073E-0006
  0.15457E+0005 -0.29315E+0004  0.15331E-0006  0.26211E-0006 -0.58145E-0007
  0.15500E+0005 -0.29317E+0004  0.16911E-0006  0.25999E-0006 -0.37404E-0007
  0.15250E+0005 -0.29115E+0004 -0.37996E-0007  0.19739E-0006 -0.22979E-0006
  0.15293E+0005 -0.29117E+0004  0.81366E-0008  0.21672E-0006 -0.18928E-0006
  0.15375E+0005 -0.29120E+0004  0.80862E-0007  0.24124E-0006 -0.12111E-0006
  0.15457E+0005 -0.29124E+0004  0.13193E-0006  0.25055E-0006 -0.67815E-0007
  0.15500E+0005 -0.29126E+0004  0.14988E-0006  0.24989E-0006 -0.46575E-0007
  0.15250E+0005 -0.28921E+0004 -0.65033E-0007  0.18129E-0006 -0.23978E-0006
  0.15293E+0005 -0.28924E+0004 -0.18592E-0007  0.20117E-0006 -0.19970E-0006
  0.15375E+0005 -0.28928E+0004  0.56080E-0007  0.22732E-0006 -0.13156E-0006
  0.15457E+0005 -0.28933E+0004  0.11039E-0006  0.23889E-0006 -0.77615E-0007
  0.15500E+0005 -0.28936E+0004  0.13038E-0006  0.23962E-0006 -0.55873E-0007
  0.15250E+0005 -0.28819E+0004 -0.78964E-0007  0.17292E-0006 -0.24494E-0006
  0.15293E+0005 -0.28822E+0004 -0.32457E-0007  0.19305E-0006 -0.20513E-0006
  0.15375E+0005 -0.28827E+0004  0.43092E-0007  0.22001E-0006 -0.13708E-0006
  0.15457E+0005 -0.28832E+0004  0.99004E-0007  0.23271E-0006 -0.82815E-0007
  0.15500E+0005 -0.28835E+0004  0.12003E-0006  0.23414E-0006 -0.60807E-0007
  0.15500E+0005 -0.29418E+0004  0.17912E-0006  0.26524E-0006 -0.32636E-0007
  0.15543E+0005 -0.29418E+0004  0.18761E-0006  0.25897E-0006 -0.17192E-0007
  0.15625E+0005 -0.29420E+0004  0.18883E-0006  0.23968E-0006 -0.11507E-0008
  0.15707E+0005 -0.29422E+0004  0.17467E-0006  0.21453E-0006 -0.80443E-0009
  0.15750E+0005 -0.29423E+0004  0.16291E-0006  0.20036E-0006 -0.58485E-0008
  0.15500E+0005 -0.29317E+0004  0.16911E-0006  0.25999E-0006 -0.37404E-0007
  0.15543E+0005 -0.29318E+0004  0.17882E-0006  0.25455E-0006 -0.21690E-0007
  0.15625E+0005 -0.29320E+0004  0.18235E-0006  0.23690E-0006 -0.51303E-0008
  0.15707E+0005 -0.29322E+0004  0.17035E-0006  0.21334E-0006 -0.43011E-0008
  0.15750E+0005 -0.29323E+0004  0.15960E-0006  0.19994E-0006 -0.91188E-0008
  0.15500E+0005 -0.29126E+0004  0.14988E-0006  0.24989E-0006 -0.46575E-0007
  0.15543E+0005 -0.29128E+0004  0.16183E-0006  0.24599E-0006 -0.30326E-0007
  0.15625E+0005 -0.29130E+0004  0.16967E-0006  0.23135E-0006 -0.12720E-0007
  0.15707E+0005 -0.29133E+0004  0.16172E-0006  0.21072E-0006 -0.10903E-0007
  0.15750E+0005 -0.29134E+0004  0.15290E-0006  0.19876E-0006 -0.15253E-0007
  0.15500E+0005 -0.28936E+0004  0.13038E-0006  0.23962E-0006 -0.55873E-0007
  0.15543E+0005 -0.28937E+0004  0.14449E-0006  0.23718E-0006 -0.39063E-0007
  0.15625E+0005 -0.28940E+0004  0.15653E-0006  0.22543E-0006 -0.20336E-0007
  0.15707E+0005 -0.28943E+0004  0.15259E-0006  0.20765E-0006 -0.17444E-0007
  0.15750E+0005 -0.28945E+0004  0.14568E-0006  0.19710E-0006 -0.21283E-0007
  0.15500E+0005 -0.28835E+0004  0.12003E-0006  0.23414E-0006 -0.60807E-0007
  0.15543E+0005 -0.28837E+0004  0.13523E-0006  0.23245E-0006 -0.43695E-0007
  0.15625E+0005 -0.28840E+0004  0.14945E-0006  0.22217E-0006 -0.24352E-0007
  0.15707E+0005 -0.28844E+0004  0.14759E-0006  0.20585E-0006 -0.20860E-0007
  0.15750E+0005 -0.28845E+0004  0.14169E-0006  0.19604E-0006 -0.24414E-0007
  0.15750E+0005 -0.29423E+0004  0.16291E-0006  0.20036E-0006 -0.58485E-0008
  0.15793E+0005 -0.29423E+0004  0.14934E-0006  0.18648E-0006 -0.13821E-0007
  0.15875E+0005 -0.29425E+0004  0.12181E-0006  0.16271E-0006 -0.34332E-0007
  0.15957E+0005 -0.29427E+0004  0.96641E-0007  0.14491E-0006 -0.57798E-0007
  0.16000E+0005 -0.29428E+0004  0.85985E-0007  0.13857E-0006 -0.69584E-0007
  0.15750E+0005 -0.29323E+0004  0.15960E-0006  0.19994E-0006 -0.91188E-0008
  0.15793E+0005 -0.29324E+0004  0.14694E-0006  0.18677E-0006 -0.16889E-0007
  0.15875E+0005 -0.29326E+0004  0.12077E-0006  0.16414E-0006 -0.37099E-0007
  0.15957E+0005 -0.29328E+0004  0.96445E-0007  0.14714E-0006 -0.60396E-0007
  0.16000E+0005 -0.29329E+0004  0.86021E-0007  0.14109E-0006 -0.72153E-0007
  0.15750E+0005 -0.29134E+0004  0.15290E-0006  0.19876E-0006 -0.15253E-0007
  0.15793E+0005 -0.29135E+0004  0.14196E-0006  0.18693E-0006 -0.22608E-0007
  0.15875E+0005 -0.29138E+0004  0.11840E-0006  0.16643E-0006 -0.42201E-0007
  0.15957E+0005 -0.29140E+0004  0.95737E-0007  0.15098E-0006 -0.65152E-0007
  0.16000E+0005 -0.29141E+0004  0.85786E-0007  0.14550E-0006 -0.76853E-0007
  0.15750E+0005 -0.28945E+0004  0.14568E-0006  0.19710E-0006 -0.21283E-0007
  0.15793E+0005 -0.28947E+0004  0.13647E-0006  0.18658E-0006 -0.28184E-0007
  0.15875E+0005 -0.28949E+0004  0.11556E-0006  0.16820E-0006 -0.47101E-0007
  0.15957E+0005 -0.28952E+0004  0.94612E-0007  0.15433E-0006 -0.69679E-0007
  0.16000E+0005 -0.28954E+0004  0.85170E-0007  0.14944E-0006 -0.81319E-0007
  0.15750E+0005 -0.28845E+0004  0.14169E-0006  0.19604E-0006 -0.24414E-0007
  0.15793E+0005 -0.28847E+0004  0.13338E-0006  0.18619E-0006 -0.31060E-0007
  0.15875E+0005 -0.28850E+0004  0.11388E-0006  0.16893E-0006 -0.49600E-0007
  0.15957E+0005 -0.28853E+0004  0.93858E-0007  0.15590E-0006 -0.71971E-0007
  0.16000E+0005 -0.28855E+0004  0.84698E-0007  0.15133E-0006 -0.83580E-0007
  0.16000E+0005 -0.29428E+0004  0.85985E-0007  0.13857E-0006 -0.69584E-0007
  0.16043E+0005 -0.29429E+0004  0.77852E-0007  0.13451E-0006 -0.80048E-0007
  0.16125E+0005 -0.29431E+0004  0.70819E-0007  0.13294E-0006 -0.93811E-0007
  0.16207E+0005 -0.29433E+0004  0.75782E-0007  0.13819E-0006 -0.96525E-0007
  0.16250E+0005 -0.29435E+0004  0.83197E-0007  0.14292E-0006 -0.92575E-0007
  0.16000E+0005 -0.29329E+0004  0.86021E-0007  0.14109E-0006 -0.72153E-0007
  0.16043E+0005 -0.29330E+0004  0.77977E-0007  0.13722E-0006 -0.82634E-0007
  0.16125E+0005 -0.29333E+0004  0.70750E-0007  0.13578E-0006 -0.96560E-0007
  0.16207E+0005 -0.29336E+0004  0.75126E-0007  0.14089E-0006 -0.99604E-0007
  0.16250E+0005 -0.29337E+0004  0.82119E-0007  0.14547E-0006 -0.95887E-0007
  0.16000E+0005 -0.29141E+0004  0.85786E-0007  0.14550E-0006 -0.76853E-0007
  0.16043E+0005 -0.29143E+0004  0.77947E-0007  0.14202E-0006 -0.87369E-0007
  0.16125E+0005 -0.29147E+0004  0.70418E-0007  0.14088E-0006 -0.10163E-0006
  0.16207E+0005 -0.29150E+0004  0.73745E-0007  0.14582E-0006 -0.10534E-0006
  0.16250E+0005 -0.29152E+0004  0.79963E-0007  0.15016E-0006 -0.10210E-0006
  0.16000E+0005 -0.28954E+0004  0.85170E-0007  0.14944E-0006 -0.81319E-0007
  0.16043E+0005 -0.28956E+0004  0.77578E-0007  0.14639E-0006 -0.91880E-0007
  0.16125E+0005 -0.28960E+0004  0.69825E-0007  0.14564E-0006 -0.10651E-0006
  0.16207E+0005 -0.28965E+0004  0.72174E-0007  0.15050E-0006 -0.11096E-0006
  0.16250E+0005 -0.28967E+0004  0.77649E-0007  0.15466E-0006 -0.10823E-0006
  0.16000E+0005 -0.28855E+0004  0.84698E-0007  0.15133E-0006 -0.83580E-0007
  0.16043E+0005 -0.28858E+0004  0.77249E-0007  0.14852E-0006 -0.94167E-0007
  0.16125E+0005 -0.28862E+0004  0.69407E-0007  0.14801E-0006 -0.10901E-0006
  0.16207E+0005 -0.28867E+0004  0.71266E-0007  0.15286E-0006 -0.11387E-0006
  0.16250E+0005 -0.28869E+0004  0.76361E-0007  0.15694E-0006 -0.11143E-0006
  0.16250E+0005 -0.29435E+0004  0.83197E-0007  0.14292E-0006 -0.92575E-0007
  0.16293E+0005 -0.29436E+0004  0.93601E-0007  0.14831E-0006 -0.84590E-0007
  0.16375E+0005 -0.29439E+0004  0.12016E-0006  0.15867E-0006 -0.58339E-0007
  0.16457E+0005 -0.29442E+0004  0.15245E-0006  0.16580E-0006 -0.18423E-0007
  0.16500E+0005 -0.29443E+0004  0.17029E-0006  0.16704E-0006  0.72989E-0008
  0.16250E+0005 -0.29337E+0004  0.82119E-0007  0.14547E-0006 -0.95887E-0007
  0.16293E+0005 -0.29339E+0004  0.92053E-0007  0.15068E-0006 -0.88167E-0007
  0.16375E+0005 -0.29342E+0004  0.11768E-0006  0.16065E-0006 -0.62478E-0007
  0.16457E+0005 -0.29345E+0004  0.14912E-0006  0.16741E-0006 -0.23142E-0007
  0.16500E+0005 -0.29347E+0004  0.16659E-0006  0.16849E-0006  0.22958E-0008
  0.16250E+0005 -0.29152E+0004  0.79963E-0007  0.15016E-0006 -0.10210E-0006
  0.16293E+0005 -0.29154E+0004  0.89028E-0007  0.15507E-0006 -0.94920E-0007
  0.16375E+0005 -0.29158E+0004  0.11290E-0006  0.16437E-0006 -0.70373E-0007
  0.16457E+0005 -0.29163E+0004  0.14272E-0006  0.17049E-0006 -0.32215E-0007
  0.16500E+0005 -0.29165E+0004  0.15950E-0006  0.17129E-0006 -0.73569E-0008
  0.16250E+0005 -0.28967E+0004  0.77649E-0007  0.15466E-0006 -0.10823E-0006
  0.16293E+0005 -0.28970E+0004  0.85871E-0007  0.15931E-0006 -0.10164E-0006
  0.16375E+0005 -0.28975E+0004  0.10803E-0006  0.16803E-0006 -0.78331E-0007
  0.16457E+0005 -0.28980E+0004  0.13623E-0006  0.17359E-0006 -0.41456E-0007
  0.16500E+0005 -0.28983E+0004  0.15229E-0006  0.17414E-0006 -0.17232E-0007
  0.16250E+0005 -0.28869E+0004  0.76361E-0007  0.15694E-0006 -0.11143E-0006
  0.16293E+0005 -0.28872E+0004  0.84148E-0007  0.16149E-0006 -0.10517E-0006
  0.16375E+0005 -0.28878E+0004  0.10541E-0006  0.16994E-0006 -0.82554E-0007
  0.16457E+0005 -0.28884E+0004  0.13276E-0006  0.17523E-0006 -0.46397E-0007
  0.16500E+0005 -0.28886E+0004  0.14844E-0006  0.17567E-0006 -0.22531E-0007
  0.16500E+0005 -0.29443E+0004  0.17029E-0006  0.16704E-0006  0.72989E-0008
  0.16543E+0005 -0.29445E+0004  0.18774E-0006  0.16583E-0006  0.35628E-0007
  0.16625E+0005 -0.29448E+0004  0.21727E-0006  0.15564E-0006  0.94029E-0007
  0.16707E+0005 -0.29450E+0004  0.23839E-0006  0.13364E-0006  0.15447E-0006
  0.16750E+0005 -0.29452E+0004  0.24487E-0006  0.11711E-0006  0.18537E-0006
  0.16500E+0005 -0.29347E+0004  0.16659E-0006  0.16849E-0006  0.22958E-0008
  0.16543E+0005 -0.29349E+0004  0.18377E-0006  0.16716E-0006  0.30374E-0007
  0.16625E+0005 -0.29352E+0004  0.21305E-0006  0.15686E-0006  0.88428E-0007
  0.16707E+0005 -0.29356E+0004  0.23436E-0006  0.13493E-0006  0.14876E-0006
  0.16750E+0005 -0.29357E+0004  0.24112E-0006  0.11851E-0006  0.17971E-0006
  0.16500E+0005 -0.29165E+0004  0.15950E-0006  0.17129E-0006 -0.73569E-0008
  0.16543E+0005 -0.29167E+0004  0.17613E-0006  0.16974E-0006  0.20202E-0007
  0.16625E+0005 -0.29171E+0004  0.20492E-0006  0.15926E-0006  0.77528E-0007
  0.16707E+0005 -0.29176E+0004  0.22653E-0006  0.13747E-0006  0.13758E-0006
  0.16750E+0005 -0.29178E+0004  0.23378E-0006  0.12125E-0006  0.16862E-0006
  0.16500E+0005 -0.28983E+0004  0.15229E-0006  0.17414E-0006 -0.17232E-0007
  0.16543E+0005 -0.28985E+0004  0.16836E-0006  0.17241E-0006  0.97544E-0008
  0.16625E+0005 -0.28991E+0004  0.19659E-0006  0.16177E-0006  0.66257E-0007
  0.16707E+0005 -0.28996E+0004  0.21842E-0006  0.14013E-0006  0.12596E-0006
  0.16750E+0005 -0.28998E+0004  0.22613E-0006  0.12411E-0006  0.15705E-0006
  0.16500E+0005 -0.28886E+0004  0.14844E-0006  0.17567E-0006 -0.22531E-0007
  0.16543E+0005 -0.28889E+0004  0.16420E-0006  0.17384E-0006  0.41330E-0008
  0.16625E+0005 -0.28895E+0004  0.19212E-0006  0.16314E-0006  0.60165E-0007
  0.16707E+0005 -0.28901E+0004  0.21403E-0006  0.14158E-0006  0.11966E-0006
  0.16750E+0005 -0.28904E+0004  0.22196E-0006  0.12565E-0006  0.15075E-0006
  0.16750E+0005 -0.29452E+0004  0.24487E-0006  0.11711E-0006  0.18537E-0006
  0.16793E+0005 -0.29453E+0004  0.24762E-0006  0.97322E-0007  0.21463E-0006
  0.16875E+0005 -0.29456E+0004  0.24173E-0006  0.51726E-0007  0.26308E-0006
  0.16957E+0005 -0.29459E+0004  0.22111E-0006 -0.20046E-0008  0.29898E-0006
  0.17000E+0005 -0.29460E+0004  0.20461E-0006 -0.32407E-0007  0.31185E-0006
  0.16750E+0005 -0.29357E+0004  0.24112E-0006  0.11851E-0006  0.17971E-0006
  0.16793E+0005 -0.29359E+0004  0.24427E-0006  0.98868E-0007  0.20912E-0006
  0.16875E+0005 -0.29362E+0004  0.23943E-0006  0.53647E-0007  0.25807E-0006
  0.16957E+0005 -0.29365E+0004  0.22016E-0006  0.35312E-0009  0.29480E-0006
  0.17000E+0005 -0.29367E+0004  0.20446E-0006 -0.29819E-0007  0.30821E-0006
  0.16750E+0005 -0.29178E+0004  0.23378E-0006  0.12125E-0006  0.16862E-0006
  0.16793E+0005 -0.29180E+0004  0.23765E-0006  0.10188E-0006  0.19827E-0006
  0.16875E+0005 -0.29184E+0004  0.23474E-0006  0.57349E-0007  0.24816E-0006
  0.16957E+0005 -0.29188E+0004  0.21797E-0006  0.48530E-0008  0.28645E-0006
  0.17000E+0005 -0.29190E+0004  0.20375E-0006 -0.24898E-0007  0.30091E-0006
  0.16750E+0005 -0.28998E+0004  0.22613E-0006  0.12411E-0006  0.15705E-0006
  0.16793E+0005 -0.29001E+0004  0.23067E-0006  0.10500E-0006  0.18691E-0006
  0.16875E+0005 -0.29006E+0004  0.22960E-0006  0.61125E-0007  0.23772E-0006
  0.16957E+0005 -0.29011E+0004  0.21528E-0006  0.93909E-0008  0.27755E-0006
  0.17000E+0005 -0.29013E+0004  0.20251E-0006 -0.19957E-0007  0.29305E-0006
  0.16750E+0005 -0.28904E+0004  0.22196E-0006  0.12565E-0006  0.15075E-0006
  0.16793E+0005 -0.28907E+0004  0.22684E-0006  0.10668E-0006  0.18072E-0006
  0.16875E+0005 -0.28912E+0004  0.22671E-0006  0.63144E-0007  0.23199E-0006
  0.16957E+0005 -0.28917E+0004  0.21365E-0006  0.11799E-0007  0.27263E-0006
  0.17000E+0005 -0.28920E+0004  0.20165E-0006 -0.17343E-0007  0.28869E-0006
  0.17000E+0005 -0.29460E+0004  0.20461E-0006 -0.32407E-0007  0.31185E-0006
  0.17043E+0005 -0.29461E+0004  0.18469E-0006 -0.63340E-0007  0.32013E-0006
  0.17125E+0005 -0.29463E+0004  0.13917E-0006 -0.12122E-0006  0.32302E-0006
  0.17207E+0005 -0.29466E+0004  0.86870E-0007 -0.17416E-0006  0.30955E-0006
  0.17250E+0005 -0.29467E+0004  0.58065E-0007 -0.19868E-0006  0.29645E-0006
  0.17000E+0005 -0.29367E+0004  0.20446E-0006 -0.29819E-0007  0.30821E-0006
  0.17043E+0005 -0.29368E+0004  0.18536E-0006 -0.60536E-0007  0.31712E-0006
  0.17125E+0005 -0.29371E+0004  0.14138E-0006 -0.11809E-0006  0.32131E-0006
  0.17207E+0005 -0.29373E+0004  0.90510E-0007 -0.17085E-0006  0.30926E-0006
  0.17250E+0005 -0.29375E+0004  0.62363E-0007 -0.19536E-0006  0.29692E-0006
  0.17000E+0005 -0.29190E+0004  0.20375E-0006 -0.24898E-0007  0.30091E-0006
  0.17043E+0005 -0.29192E+0004  0.18619E-0006 -0.55218E-0007  0.31098E-0006
  0.17125E+0005 -0.29195E+0004  0.14515E-0006 -0.11216E-0006  0.31769E-0006
  0.17207E+0005 -0.29198E+0004  0.96994E-0007 -0.16461E-0006  0.30837E-0006
  0.17250E+0005 -0.29200E+0004  0.70112E-0007 -0.18909E-0006  0.29749E-0006
  0.17000E+0005 -0.29013E+0004  0.20251E-0006 -0.19957E-0007  0.29305E-0006
  0.17043E+0005 -0.29015E+0004  0.18647E-0006 -0.49899E-0007  0.30431E-0006
  0.17125E+0005 -0.29019E+0004  0.14834E-0006 -0.10627E-0006  0.31356E-0006
  0.17207E+0005 -0.29024E+0004  0.10293E-0006 -0.15840E-0006  0.30702E-0006
  0.17250E+0005 -0.29026E+0004  0.77340E-0007 -0.18286E-0006  0.29764E-0006
  0.17000E+0005 -0.28920E+0004  0.20165E-0006 -0.17343E-0007  0.28869E-0006
  0.17043E+0005 -0.28922E+0004  0.18640E-0006 -0.47093E-0007  0.30058E-0006
  0.17125E+0005 -0.28927E+0004  0.14980E-0006 -0.10316E-0006  0.31118E-0006
  0.17207E+0005 -0.28931E+0004  0.10585E-0006 -0.15514E-0006  0.30612E-0006
  0.17250E+0005 -0.28934E+0004  0.80943E-0007 -0.17959E-0006  0.29754E-0006
  0.17250E+0005 -0.29467E+0004  0.58065E-0007 -0.19868E-0006  0.29645E-0006
  0.17293E+0005 -0.29468E+0004  0.29318E-0007 -0.22011E-0006  0.27969E-0006
  0.17375E+0005 -0.29470E+0004 -0.22700E-0007 -0.25085E-0006  0.23978E-0006
  0.17457E+0005 -0.29471E+0004 -0.68126E-0007 -0.26709E-0006  0.19246E-0006
  0.17500E+0005 -0.29472E+0004 -0.88311E-0007 -0.26956E-0006  0.16594E-0006
  0.17250E+0005 -0.29375E+0004  0.62363E-0007 -0.19536E-0006  0.29692E-0006
  0.17293E+0005 -0.29376E+0004  0.34191E-0007 -0.21683E-0006  0.28091E-0006
  0.17375E+0005 -0.29378E+0004 -0.17014E-0007 -0.24782E-0006  0.24232E-0006
  0.17457E+0005 -0.29380E+0004 -0.62024E-0007 -0.26451E-0006  0.19614E-0006
  0.17500E+0005 -0.29381E+0004 -0.82154E-0007 -0.26729E-0006  0.17012E-0006
  0.17250E+0005 -0.29200E+0004  0.70112E-0007 -0.18909E-0006  0.29749E-0006
  0.17293E+0005 -0.29202E+0004  0.43054E-0007 -0.21064E-0006  0.28292E-0006
  0.17375E+0005 -0.29204E+0004 -0.65451E-0008 -0.24209E-0006  0.24691E-0006
  0.17457E+0005 -0.29207E+0004 -0.50685E-0007 -0.25963E-0006  0.20294E-0006
  0.17500E+0005 -0.29209E+0004 -0.70663E-0007 -0.26298E-0006  0.17789E-0006
  0.17250E+0005 -0.29026E+0004  0.77340E-0007 -0.18286E-0006  0.29764E-0006
  0.17293E+0005 -0.29028E+0004  0.51428E-0007 -0.20449E-0006  0.28454E-0006
  0.17375E+0005 -0.29031E+0004  0.35151E-0008 -0.23639E-0006  0.25117E-0006
  0.17457E+0005 -0.29034E+0004 -0.39654E-0007 -0.25474E-0006  0.20949E-0006
  0.17500E+0005 -0.29036E+0004 -0.59421E-0007 -0.25866E-0006  0.18545E-0006
  0.17250E+0005 -0.28934E+0004  0.80943E-0007 -0.17959E-0006  0.29754E-0006
  0.17293E+0005 -0.28936E+0004  0.55648E-0007 -0.20126E-0006  0.28524E-0006
  0.17375E+0005 -0.28939E+0004  0.86569E-0008 -0.23339E-0006  0.25328E-0006
  0.17457E+0005 -0.28943E+0004 -0.33962E-0007 -0.25217E-0006  0.21284E-0006
  0.17500E+0005 -0.28945E+0004 -0.53595E-0007 -0.25637E-0006  0.18935E-0006
  0.17500E+0005 -0.29472E+0004 -0.88311E-0007 -0.26956E-0006  0.16594E-0006
  0.17543E+0005 -0.29473E+0004 -0.10544E-0006 -0.26790E-0006  0.13912E-0006
  0.17625E+0005 -0.29475E+0004 -0.12875E-0006 -0.25408E-0006  0.89441E-0007
  0.17707E+0005 -0.29476E+0004 -0.13983E-0006 -0.22822E-0006  0.44020E-0007
  0.17750E+0005 -0.29477E+0004 -0.14095E-0006 -0.21071E-0006  0.22640E-0007
  0.17500E+0005 -0.29381E+0004 -0.82154E-0007 -0.26729E-0006  0.17012E-0006
  0.17543E+0005 -0.29382E+0004 -0.99327E-0007 -0.26598E-0006  0.14372E-0006
  0.17625E+0005 -0.29384E+0004 -0.12301E-0006 -0.25290E-0006  0.94599E-0007
  0.17707E+0005 -0.29386E+0004 -0.13474E-0006 -0.22782E-0006  0.49417E-0007
  0.17750E+0005 -0.29386E+0004 -0.13629E-0006 -0.21071E-0006  0.28039E-0007
  0.17500E+0005 -0.29209E+0004 -0.70663E-0007 -0.26298E-0006  0.17789E-0006
  0.17543E+0005 -0.29210E+0004 -0.87882E-0007 -0.26232E-0006  0.15232E-0006
  0.17625E+0005 -0.29212E+0004 -0.11216E-0006 -0.25061E-0006  0.10431E-0006
  0.17707E+0005 -0.29214E+0004 -0.12505E-0006 -0.22698E-0006  0.59624E-0007
  0.17750E+0005 -0.29215E+0004 -0.12737E-0006 -0.21062E-0006  0.38275E-0007
  0.17500E+0005 -0.29036E+0004 -0.59421E-0007 -0.25866E-0006  0.18545E-0006
  0.17543E+0005 -0.29037E+0004 -0.76627E-0007 -0.25863E-0006  0.16074E-0006
  0.17625E+0005 -0.29040E+0004 -0.10140E-0006 -0.24825E-0006  0.11390E-0006
  0.17707E+0005 -0.29042E+0004 -0.11533E-0006 -0.22604E-0006  0.69784E-0007
  0.17750E+0005 -0.29044E+0004 -0.11836E-0006 -0.21042E-0006  0.48492E-0007
  0.17500E+0005 -0.28945E+0004 -0.53595E-0007 -0.25637E-0006  0.18935E-0006
  0.17543E+0005 -0.28946E+0004 -0.70770E-0007 -0.25666E-0006  0.16510E-0006
  0.17625E+0005 -0.28949E+0004 -0.95752E-0007 -0.24698E-0006  0.11891E-0006
  0.17707E+0005 -0.28952E+0004 -0.11019E-0006 -0.22551E-0006  0.75117E-0007
  0.17750E+0005 -0.28953E+0004 -0.11359E-0006 -0.21027E-0006  0.53868E-0007
  0.17750E+0005 -0.29477E+0004 -0.14095E-0006 -0.21071E-0006  0.22640E-0007
  0.17793E+0005 -0.29477E+0004 -0.13910E-0006 -0.19121E-0006  0.34062E-0008
  0.17875E+0005 -0.29479E+0004 -0.12858E-0006 -0.15061E-0006 -0.26726E-0007
  0.17957E+0005 -0.29480E+0004 -0.11115E-0006 -0.10833E-0006 -0.48376E-0007
  0.18000E+0005 -0.29480E+0004 -0.10018E-0006 -0.86473E-0007 -0.56563E-0007
  0.17750E+0005 -0.29386E+0004 -0.13629E-0006 -0.21071E-0006  0.28039E-0007
  0.17793E+0005 -0.29387E+0004 -0.13490E-0006 -0.19160E-0006  0.87311E-0008
  0.17875E+0005 -0.29388E+0004 -0.12531E-0006 -0.15164E-0006 -0.21729E-0007
  0.17957E+0005 -0.29390E+0004 -0.10880E-0006 -0.10986E-0006 -0.43902E-0007
  0.18000E+0005 -0.29391E+0004 -0.98277E-0007 -0.88200E-0007 -0.52419E-0007
  0.17750E+0005 -0.29215E+0004 -0.12737E-0006 -0.21062E-0006  0.38275E-0007
  0.17793E+0005 -0.29216E+0004 -0.12683E-0006 -0.19223E-0006  0.18847E-0007
  0.17875E+0005 -0.29218E+0004 -0.11895E-0006 -0.15349E-0006 -0.12204E-0007
  0.17957E+0005 -0.29220E+0004 -0.10415E-0006 -0.11265E-0006 -0.35341E-0007
  0.18000E+0005 -0.29220E+0004 -0.94461E-0007 -0.91365E-0007 -0.44471E-0007
  0.17750E+0005 -0.29044E+0004 -0.11836E-0006 -0.21042E-0006  0.48492E-0007
  0.17793E+0005 -0.29045E+0004 -0.11863E-0006 -0.19274E-0006  0.28972E-0007
  0.17875E+0005 -0.29047E+0004 -0.11240E-0006 -0.15519E-0006 -0.26238E-0008
  0.17957E+0005 -0.29049E+0004 -0.99249E-0007 -0.11531E-0006 -0.26687E-0007
  0.18000E+0005 -0.29050E+0004 -0.90387E-0007 -0.94393E-0007 -0.36416E-0007
  0.17750E+0005 -0.28953E+0004 -0.11359E-0006 -0.21027E-0006  0.53868E-0007
  0.17793E+0005 -0.28955E+0004 -0.11426E-0006 -0.19295E-0006  0.34309E-0007
  0.17875E+0005 -0.28957E+0004 -0.10887E-0006 -0.15604E-0006  0.24460E-0008
  0.17957E+0005 -0.28959E+0004 -0.96575E-0007 -0.11665E-0006 -0.22091E-0007
  0.18000E+0005 -0.28961E+0004 -0.88141E-0007 -0.95936E-0007 -0.32129E-0007
  0.18000E+0005 -0.29480E+0004 -0.10018E-0006 -0.86473E-0007 -0.56563E-0007
  0.18043E+0005 -0.29481E+0004 -0.88542E-0007 -0.65512E-0007 -0.62699E-0007
  0.18125E+0005 -0.29482E+0004 -0.66147E-0007 -0.29443E-0007 -0.69513E-0007
  0.18207E+0005 -0.29483E+0004 -0.45372E-0007  0.33832E-0009 -0.71401E-0007
  0.18250E+0005 -0.29484E+0004 -0.35741E-0007  0.13140E-0007 -0.71004E-0007
  0.18000E+0005 -0.29391E+0004 -0.98277E-0007 -0.88200E-0007 -0.52419E-0007
  0.18043E+0005 -0.29391E+0004 -0.87053E-0007 -0.67381E-0007 -0.58909E-0007
  0.18125E+0005 -0.29393E+0004 -0.65317E-0007 -0.31442E-0007 -0.66426E-0007
  0.18207E+0005 -0.29394E+0004 -0.45020E-0007 -0.16189E-0008 -0.69009E-0007
  0.18250E+0005 -0.29395E+0004 -0.35568E-0007  0.11266E-0007 -0.68959E-0007
  0.18000E+0005 -0.29220E+0004 -0.94461E-0007 -0.91365E-0007 -0.44471E-0007
  0.18043E+0005 -0.29221E+0004 -0.84014E-0007 -0.70824E-0007 -0.51623E-0007
  0.18125E+0005 -0.29223E+0004 -0.63525E-0007 -0.35147E-0007 -0.60459E-0007
  0.18207E+0005 -0.29225E+0004 -0.44145E-0007 -0.52672E-0008 -0.64350E-0007
  0.18250E+0005 -0.29226E+0004 -0.35040E-0007  0.77608E-0008 -0.64954E-0007
  0.18000E+0005 -0.29050E+0004 -0.90387E-0007 -0.94393E-0007 -0.36416E-0007
  0.18043E+0005 -0.29052E+0004 -0.80707E-0007 -0.74137E-0007 -0.44216E-0007
  0.18125E+0005 -0.29054E+0004 -0.61461E-0007 -0.38743E-0007 -0.54350E-0007
  0.18207E+0005 -0.29056E+0004 -0.43007E-0007 -0.88338E-0008 -0.59533E-0007
  0.18250E+0005 -0.29057E+0004 -0.34258E-0007  0.43217E-0008 -0.60787E-0007
  0.18000E+0005 -0.28961E+0004 -0.88141E-0007 -0.95936E-0007 -0.32129E-0007
  0.18043E+0005 -0.28962E+0004 -0.78861E-0007 -0.75833E-0007 -0.40265E-0007
  0.18125E+0005 -0.28964E+0004 -0.60267E-0007 -0.40596E-0007 -0.51073E-0007
  0.18207E+0005 -0.28967E+0004 -0.42304E-0007 -0.10682E-0007 -0.56931E-0007
  0.18250E+0005 -0.28968E+0004 -0.33747E-0007  0.25342E-0008 -0.58525E-0007
  0.18250E+0005 -0.29484E+0004 -0.35741E-0007  0.13140E-0007 -0.71004E-0007
  0.18293E+0005 -0.29485E+0004 -0.27285E-0007  0.23872E-0007 -0.69951E-0007
  0.18375E+0005 -0.29486E+0004 -0.14944E-0007  0.38532E-0007 -0.66897E-0007
  0.18457E+0005 -0.29488E+0004 -0.76290E-0008  0.46301E-0007 -0.63383E-0007
  0.18500E+0005 -0.29489E+0004 -0.57154E-0008  0.47937E-0007 -0.61597E-0007
  0.18250E+0005 -0.29395E+0004 -0.35568E-0007  0.11266E-0007 -0.68959E-0007
  0.18293E+0005 -0.29396E+0004 -0.27243E-0007  0.22113E-0007 -0.68235E-0007
  0.18375E+0005 -0.29398E+0004 -0.15038E-0007  0.37067E-0007 -0.65736E-0007
  0.18457E+0005 -0.29399E+0004 -0.77446E-0008  0.45187E-0007 -0.62683E-0007
  0.18500E+0005 -0.29400E+0004 -0.58117E-0008  0.47016E-0007 -0.61102E-0007
  0.18250E+0005 -0.29226E+0004 -0.35040E-0007  0.77608E-0008 -0.64954E-0007
  0.18293E+0005 -0.29227E+0004 -0.26976E-0007  0.18817E-0007 -0.64850E-0007
  0.18375E+0005 -0.29229E+0004 -0.15048E-0007  0.34304E-0007 -0.63402E-0007
  0.18457E+0005 -0.29232E+0004 -0.78175E-0008  0.43068E-0007 -0.61225E-0007
  0.18500E+0005 -0.29233E+0004 -0.58595E-0008  0.45255E-0007 -0.60035E-0007
  0.18250E+0005 -0.29057E+0004 -0.34258E-0007  0.43217E-0008 -0.60787E-0007
  0.18293E+0005 -0.29059E+0004 -0.26465E-0007  0.15569E-0007 -0.61298E-0007
  0.18375E+0005 -0.29061E+0004 -0.14842E-0007  0.31559E-0007 -0.60897E-0007
  0.18457E+0005 -0.29064E+0004 -0.76995E-0008  0.40941E-0007 -0.59596E-0007
  0.18500E+0005 -0.29065E+0004 -0.57298E-0008  0.43474E-0007 -0.58800E-0007
  0.18250E+0005 -0.28968E+0004 -0.33747E-0007  0.25342E-0008 -0.58525E-0007
  0.18293E+0005 -0.28970E+0004 -0.26100E-0007  0.13876E-0007 -0.59358E-0007
  0.18375E+0005 -0.28973E+0004 -0.14646E-0007  0.30120E-0007 -0.59507E-0007
  0.18457E+0005 -0.28976E+0004 -0.75602E-0008  0.39817E-0007 -0.58667E-0007
  0.18500E+0005 -0.28977E+0004 -0.55892E-0008  0.42527E-0007 -0.58080E-0007
  0.18500E+0005 -0.29489E+0004 -0.57154E-0008  0.47937E-0007 -0.61597E-0007
  0.18543E+0005 -0.29489E+0004 -0.50117E-0008  0.48124E-0007 -0.59942E-0007
  0.18625E+0005 -0.29491E+0004 -0.65076E-0008  0.45141E-0007 -0.57192E-0007
  0.18707E+0005 -0.29493E+0004 -0.10742E-0007  0.38938E-0007 -0.54829E-0007
  0.18750E+0005 -0.29493E+0004 -0.13669E-0007  0.34795E-0007 -0.53620E-0007
  0.18500E+0005 -0.29400E+0004 -0.58117E-0008  0.47016E-0007 -0.61102E-0007
  0.18543E+0005 -0.29401E+0004 -0.50766E-0008  0.47396E-0007 -0.59629E-0007
  0.18625E+0005 -0.29403E+0004 -0.65011E-0008  0.44754E-0007 -0.57162E-0007
  0.18707E+0005 -0.29405E+0004 -0.10677E-0007  0.38841E-0007 -0.55017E-0007
  0.18750E+0005 -0.29406E+0004 -0.13586E-0007  0.34825E-0007 -0.53901E-0007
  0.18500E+0005 -0.29233E+0004 -0.58595E-0008  0.45255E-0007 -0.60035E-0007
  0.18543E+0005 -0.29234E+0004 -0.50753E-0008  0.45991E-0007 -0.58909E-0007
  0.18625E+0005 -0.29236E+0004 -0.63818E-0008  0.43986E-0007 -0.56988E-0007
  0.18707E+0005 -0.29239E+0004 -0.10462E-0007  0.38619E-0007 -0.55268E-0007
  0.18750E+0005 -0.29240E+0004 -0.13345E-0007  0.34841E-0007 -0.54337E-0007
  0.18500E+0005 -0.29065E+0004 -0.57298E-0008  0.43474E-0007 -0.58800E-0007
  0.18543E+0005 -0.29067E+0004 -0.49086E-0008  0.44557E-0007 -0.58024E-0007
  0.18625E+0005 -0.29070E+0004 -0.61191E-0008  0.43175E-0007 -0.56659E-0007
  0.18707E+0005 -0.29073E+0004 -0.10121E-0007  0.38348E-0007 -0.55379E-0007
  0.18750E+0005 -0.29074E+0004 -0.12988E-0007  0.34807E-0007 -0.54642E-0007
  0.18500E+0005 -0.28977E+0004 -0.55892E-0008  0.42527E-0007 -0.58080E-0007
  0.18543E+0005 -0.28979E+0004 -0.47535E-0008  0.43789E-0007 -0.57489E-0007
  0.18625E+0005 -0.28982E+0004 -0.59215E-0008  0.42731E-0007 -0.56422E-0007
  0.18707E+0005 -0.28985E+0004 -0.98895E-0008  0.38186E-0007 -0.55379E-0007
  0.18750E+0005 -0.28987E+0004 -0.12751E-0007  0.34771E-0007 -0.54749E-0007
  0.18750E+0005 -0.29493E+0004 -0.13669E-0007  0.34795E-0007 -0.53620E-0007
  0.18793E+0005 -0.29494E+0004 -0.16850E-0007  0.30273E-0007 -0.52361E-0007
  0.18875E+0005 -0.29496E+0004 -0.23006E-0007  0.21177E-0007 -0.49588E-0007
  0.18957E+0005 -0.29497E+0004 -0.28560E-0007  0.12093E-0007 -0.45992E-0007
  0.19000E+0005 -0.29498E+0004 -0.30995E-0007  0.75382E-0008 -0.43665E-0007
  0.18750E+0005 -0.29406E+0004 -0.13586E-0007  0.34825E-0007 -0.53901E-0007
  0.18793E+0005 -0.29407E+0004 -0.16762E-0007  0.30407E-0007 -0.52723E-0007
  0.18875E+0005 -0.29409E+0004 -0.22946E-0007  0.21452E-0007 -0.50075E-0007
  0.18957E+0005 -0.29411E+0004 -0.28573E-0007  0.12432E-0007 -0.46571E-0007
  0.19000E+0005 -0.29411E+0004 -0.31063E-0007  0.78819E-0008 -0.44281E-0007
  0.18750E+0005 -0.29240E+0004 -0.13345E-0007  0.34841E-0007 -0.54337E-0007
  0.18793E+0005 -0.29241E+0004 -0.16518E-0007  0.30625E-0007 -0.53322E-0007
  0.18875E+0005 -0.29244E+0004 -0.22765E-0007  0.21940E-0007 -0.50929E-0007
  0.18957E+0005 -0.29246E+0004 -0.28543E-0007  0.13048E-0007 -0.47622E-0007
  0.19000E+0005 -0.29247E+0004 -0.31144E-0007  0.85103E-0008 -0.45414E-0007
  0.18750E+0005 -0.29074E+0004 -0.12988E-0007  0.34807E-0007 -0.54642E-0007
  0.18793E+0005 -0.29076E+0004 -0.16165E-0007  0.30794E-0007 -0.53801E-0007
  0.18875E+0005 -0.29079E+0004 -0.22491E-0007  0.22385E-0007 -0.51689E-0007
  0.18957E+0005 -0.29081E+0004 -0.28437E-0007  0.13630E-0007 -0.48606E-0007
  0.19000E+0005 -0.29083E+0004 -0.31156E-0007  0.91100E-0008 -0.46496E-0007
  0.18750E+0005 -0.28987E+0004 -0.12751E-0007  0.34771E-0007 -0.54749E-0007
  0.18793E+0005 -0.28988E+0004 -0.15935E-0007  0.30865E-0007 -0.54004E-0007
  0.18875E+0005 -0.28992E+0004 -0.22308E-0007  0.22604E-0007 -0.52050E-0007
  0.18957E+0005 -0.28995E+0004 -0.28348E-0007  0.13924E-0007 -0.49097E-0007
  0.19000E+0005 -0.28996E+0004 -0.31134E-0007  0.94147E-0008 -0.47045E-0007
  0.19000E+0005 -0.29498E+0004 -0.30995E-0007  0.75382E-0008 -0.43665E-0007
  0.19043E+0005 -0.29499E+0004 -0.32992E-0007  0.32425E-0008 -0.41019E-0007
  0.19125E+0005 -0.29500E+0004 -0.35373E-0007 -0.39474E-0008 -0.35121E-0007
  0.19207E+0005 -0.29501E+0004 -0.35760E-0007 -0.96177E-0008 -0.28208E-0007
  0.19250E+0005 -0.29502E+0004 -0.35139E-0007 -0.11899E-0007 -0.24250E-0007
  0.19000E+0005 -0.29411E+0004 -0.31063E-0007  0.78819E-0008 -0.44281E-0007
  0.19043E+0005 -0.29412E+0004 -0.33124E-0007  0.35715E-0008 -0.41663E-0007
  0.19125E+0005 -0.29414E+0004 -0.35643E-0007 -0.36917E-0008 -0.35796E-0007
  0.19207E+0005 -0.29415E+0004 -0.36180E-0007 -0.94883E-0008 -0.28883E-0007
  0.19250E+0005 -0.29416E+0004 -0.35637E-0007 -0.11853E-0007 -0.24913E-0007
  0.19000E+0005 -0.29247E+0004 -0.31144E-0007  0.85103E-0008 -0.45414E-0007
  0.19043E+0005 -0.29248E+0004 -0.33331E-0007  0.41771E-0008 -0.42862E-0007
  0.19125E+0005 -0.29250E+0004 -0.36126E-0007 -0.32171E-0008 -0.37079E-0007
  0.19207E+0005 -0.29252E+0004 -0.36961E-0007 -0.92446E-0008 -0.30191E-0007
  0.19250E+0005 -0.29253E+0004 -0.36577E-0007 -0.11765E-0007 -0.26211E-0007
  0.19000E+0005 -0.29083E+0004 -0.31156E-0007  0.91100E-0008 -0.46496E-0007
  0.19043E+0005 -0.29084E+0004 -0.33481E-0007  0.47599E-0008 -0.44027E-0007
  0.19125E+0005 -0.29086E+0004 -0.36568E-0007 -0.27546E-0008 -0.38361E-0007
  0.19207E+0005 -0.29088E+0004 -0.37721E-0007 -0.90027E-0008 -0.31531E-0007
  0.19250E+0005 -0.29090E+0004 -0.37507E-0007 -0.11674E-0007 -0.27558E-0007
  0.19000E+0005 -0.28996E+0004 -0.31134E-0007  0.94147E-0008 -0.47045E-0007
  0.19043E+0005 -0.28998E+0004 -0.33534E-0007  0.50586E-0008 -0.44627E-0007
  0.19125E+0005 -0.29000E+0004 -0.36784E-0007 -0.25154E-0008 -0.39035E-0007
  0.19207E+0005 -0.29002E+0004 -0.38112E-0007 -0.88759E-0008 -0.32249E-0007
  0.19250E+0005 -0.29003E+0004 -0.37991E-0007 -0.11625E-0007 -0.28286E-0007
  0.19250E+0005 -0.29502E+0004 -0.35139E-0007 -0.11899E-0007 -0.24250E-0007
  0.19293E+0005 -0.29502E+0004 -0.33962E-0007 -0.13657E-0007 -0.20155E-0007
  0.19375E+0005 -0.29503E+0004 -0.30257E-0007 -0.15438E-0007 -0.12255E-0007
  0.19457E+0005 -0.29504E+0004 -0.24791E-0007 -0.15092E-0007 -0.46039E-0008
  0.19500E+0005 -0.29504E+0004 -0.21264E-0007 -0.14010E-0007 -0.83517E-0009
  0.19250E+0005 -0.29416E+0004 -0.35637E-0007 -0.11853E-0007 -0.24913E-0007
  0.19293E+0005 -0.29416E+0004 -0.34538E-0007 -0.13705E-0007 -0.20798E-0007
  0.19375E+0005 -0.29417E+0004 -0.30977E-0007 -0.15688E-0007 -0.12843E-0007
  0.19457E+0005 -0.29418E+0004 -0.25643E-0007 -0.15567E-0007 -0.51204E-0008
  0.19500E+0005 -0.29419E+0004 -0.22185E-0007 -0.14614E-0007 -0.13130E-0008
  0.19250E+0005 -0.29253E+0004 -0.36577E-0007 -0.11765E-0007 -0.26211E-0007
  0.19293E+0005 -0.29253E+0004 -0.35636E-0007 -0.13792E-0007 -0.22072E-0007
  0.19375E+0005 -0.29254E+0004 -0.32360E-0007 -0.16153E-0007 -0.14033E-0007
  0.19457E+0005 -0.29256E+0004 -0.27293E-0007 -0.16457E-0007 -0.61939E-0008
  0.19500E+0005 -0.29256E+0004 -0.23972E-0007 -0.15747E-0007 -0.23218E-0008
  0.19250E+0005 -0.29090E+0004 -0.37507E-0007 -0.11674E-0007 -0.27558E-0007
  0.19293E+0005 -0.29090E+0004 -0.36733E-0007 -0.13873E-0007 -0.23410E-0007
  0.19375E+0005 -0.29092E+0004 -0.33763E-0007 -0.16604E-0007 -0.15316E-0007
  0.19457E+0005 -0.29093E+0004 -0.28980E-0007 -0.17328E-0007 -0.73822E-0008
  0.19500E+0005 -0.29094E+0004 -0.25804E-0007 -0.16858E-0007 -0.34546E-0008
  0.19250E+0005 -0.29003E+0004 -0.37991E-0007 -0.11625E-0007 -0.28286E-0007
  0.19293E+0005 -0.29004E+0004 -0.37310E-0007 -0.13912E-0007 -0.24140E-0007
  0.19375E+0005 -0.29006E+0004 -0.34509E-0007 -0.16837E-0007 -0.16027E-0007
  0.19457E+0005 -0.29008E+0004 -0.29883E-0007 -0.17780E-0007 -0.80516E-0008
  0.19500E+0005 -0.29008E+0004 -0.26785E-0007 -0.17435E-0007 -0.40976E-0008
  0.19500E+0005 -0.29504E+0004 -0.21264E-0007 -0.14010E-0007 -0.83517E-0009
  0.19543E+0005 -0.29505E+0004 -0.17380E-0007 -0.12350E-0007  0.26264E-0008
  0.19625E+0005 -0.29506E+0004 -0.90937E-0008 -0.75407E-0008  0.81969E-0008
  0.19707E+0005 -0.29507E+0004  0.28204E-0011 -0.82151E-0009  0.12028E-0007
  0.19750E+0005 -0.29508E+0004  0.44659E-0008  0.25601E-0008  0.13000E-0007
  0.19500E+0005 -0.29419E+0004 -0.22185E-0007 -0.14614E-0007 -0.13130E-0008
  0.19543E+0005 -0.29419E+0004 -0.18364E-0007 -0.13083E-0007  0.21878E-0008
  0.19625E+0005 -0.29421E+0004 -0.10203E-0007 -0.85295E-0008  0.78135E-0008
  0.19707E+0005 -0.29422E+0004 -0.12500E-0008 -0.20852E-0008  0.11649E-0007
  0.19750E+0005 -0.29423E+0004  0.31331E-0008  0.11436E-0008  0.12611E-0007
  0.19500E+0005 -0.29256E+0004 -0.23972E-0007 -0.15747E-0007 -0.23218E-0008
  0.19543E+0005 -0.29257E+0004 -0.20275E-0007 -0.14455E-0007  0.12483E-0008
  0.19625E+0005 -0.29259E+0004 -0.12360E-0007 -0.10387E-0007  0.69704E-0008
  0.19707E+0005 -0.29261E+0004 -0.36758E-0008 -0.44551E-0008  0.10823E-0007
  0.19750E+0005 -0.29262E+0004  0.62539E-0009 -0.14032E-0008  0.11798E-0007
  0.19500E+0005 -0.29094E+0004 -0.25804E-0007 -0.16858E-0007 -0.34546E-0008
  0.19543E+0005 -0.29095E+0004 -0.22239E-0007 -0.15805E-0007  0.17824E-0009
  0.19625E+0005 -0.29097E+0004 -0.14578E-0007 -0.12218E-0007  0.59911E-0008
  0.19707E+0005 -0.29100E+0004 -0.61534E-0008 -0.67859E-0008  0.98805E-0008
  0.19750E+0005 -0.29101E+0004 -0.18954E-0008 -0.38454E-0008  0.10886E-0007
  0.19500E+0005 -0.29008E+0004 -0.26785E-0007 -0.17435E-0007 -0.40976E-0008
  0.19543E+0005 -0.29010E+0004 -0.23293E-0007 -0.16507E-0007 -0.43486E-0009
  0.19625E+0005 -0.29012E+0004 -0.15768E-0007 -0.13172E-0007  0.54256E-0008
  0.19707E+0005 -0.29015E+0004 -0.74759E-0008 -0.79982E-0008  0.93444E-0008
  0.19750E+0005 -0.29016E+0004 -0.32361E-0008 -0.51080E-0008  0.10369E-0007
  0.19750E+0005 -0.29508E+0004  0.44659E-0008  0.25601E-0008  0.13000E-0007
  0.19793E+0005 -0.29509E+0004  0.10088E-0007  0.79560E-0008  0.13929E-0007
  0.19875E+0005 -0.29511E+0004  0.18419E-0007  0.15820E-0007  0.12577E-0007
  0.19957E+0005 -0.29513E+0004  0.23189E-0007  0.19610E-0007  0.73216E-0008
  0.20000E+0005 -0.29514E+0004  0.21995E-0007  0.12435E-0007  0.60895E-0008
  0.19750E+0005 -0.29423E+0004  0.31331E-0008  0.11436E-0008  0.12611E-0007
  0.19793E+0005 -0.29424E+0004  0.86744E-0008  0.64006E-0008  0.13507E-0007
  0.19875E+0005 -0.29427E+0004  0.16649E-0007  0.13814E-0007  0.11848E-0007
  0.19957E+0005 -0.29429E+0004  0.21505E-0007  0.17419E-0007  0.68836E-0008
  0.20000E+0005 -0.29430E+0004  0.21338E-0007  0.11473E-0007  0.64361E-0008
  0.19750E+0005 -0.29262E+0004  0.62539E-0009 -0.14032E-0008  0.11798E-0007
  0.19793E+0005 -0.29263E+0004  0.59199E-0008  0.34498E-0008  0.12586E-0007
  0.19875E+0005 -0.29266E+0004  0.13426E-0007  0.10219E-0007  0.10564E-0007
  0.19957E+0005 -0.29269E+0004  0.18716E-0007  0.13745E-0007  0.64263E-0008
  0.20000E+0005 -0.29271E+0004  0.20231E-0007  0.99974E-0008  0.70692E-0008
  0.19750E+0005 -0.29101E+0004 -0.18954E-0008 -0.38454E-0008  0.10886E-0007
  0.19793E+0005 -0.29103E+0004  0.31162E-0008  0.53981E-0009  0.11563E-0007
  0.19875E+0005 -0.29106E+0004  0.10386E-0007  0.68570E-0008  0.94556E-0008
  0.19957E+0005 -0.29110E+0004  0.16301E-0007  0.10528E-0007  0.63142E-0008
  0.20000E+0005 -0.29112E+0004  0.19145E-0007  0.87102E-0008  0.76136E-0008
  0.19750E+0005 -0.29016E+0004 -0.32361E-0008 -0.51080E-0008  0.10369E-0007
  0.19793E+0005 -0.29018E+0004  0.16323E-0008 -0.97166E-0009  0.11004E-0007
  0.19875E+0005 -0.29022E+0004  0.88565E-0008  0.51686E-0008  0.89522E-0008
  0.19957E+0005 -0.29026E+0004  0.15132E-0007  0.89739E-0008  0.63441E-0008
  0.20000E+0005 -0.29028E+0004  0.18539E-0007  0.80169E-0008  0.78699E-0008
  0.00000E+0000 -0.28944E+0004 -0.92268E-0007  0.33928E-0007 -0.16857E-0006
  0.43168E+0002 -0.28942E+0004 -0.45046E-0007  0.12395E-0007 -0.72795E-0007
  0.12500E+0003 -0.28939E+0004  0.49406E-0008 -0.19984E-0007  0.10940E-0007
  0.20683E+0003 -0.28936E+0004  0.33882E-0007 -0.49293E-0007  0.54858E-0007
  0.25000E+0003 -0.28935E+0004  0.50763E-0007 -0.62274E-0007  0.85121E-0007
  0.00000E+0000 -0.28853E+0004 -0.92334E-0007  0.31248E-0007 -0.16654E-0006
  0.43168E+0002 -0.28851E+0004 -0.42681E-0007  0.12322E-0007 -0.69671E-0007
  0.12500E+0003 -0.28848E+0004  0.13445E-0007 -0.18327E-0007  0.23936E-0007
  0.20683E+0003 -0.28844E+0004  0.44226E-0007 -0.46841E-0007  0.71506E-0007
  0.25000E+0003 -0.28843E+0004  0.59799E-0007 -0.59838E-0007  0.10007E-0006
  0.00000E+0000 -0.28680E+0004 -0.90613E-0007  0.26271E-0007 -0.16015E-0006
  0.43168E+0002 -0.28678E+0004 -0.37589E-0007  0.11539E-0007 -0.62645E-0007
  0.12500E+0003 -0.28674E+0004  0.28112E-0007 -0.15773E-0007  0.46131E-0007
  0.20683E+0003 -0.28670E+0004  0.62066E-0007 -0.42530E-0007  0.10032E-0006
  0.25000E+0003 -0.28668E+0004  0.75364E-0007 -0.55454E-0007  0.12617E-0006
  0.00000E+0000 -0.28507E+0004 -0.86856E-0007  0.21444E-0007 -0.15101E-0006
  0.43168E+0002 -0.28505E+0004 -0.31601E-0007  0.10120E-0007 -0.53987E-0007
  0.12500E+0003 -0.28500E+0004  0.41189E-0007 -0.13866E-0007  0.65769E-0007
  0.20683E+0003 -0.28496E+0004  0.77584E-0007 -0.38711E-0007  0.12564E-0006
  0.25000E+0003 -0.28494E+0004  0.88826E-0007 -0.51423E-0007  0.14930E-0006
  0.00000E+0000 -0.28416E+0004 -0.84183E-0007  0.18984E-0007 -0.14528E-0006
  0.43168E+0002 -0.28413E+0004 -0.28078E-0007  0.91743E-0008 -0.48745E-0007
  0.12500E+0003 -0.28409E+0004  0.47553E-0007 -0.13088E-0007  0.75320E-0007
  0.20683E+0003 -0.28404E+0004  0.84862E-0007 -0.36891E-0007  0.13765E-0006
  0.25000E+0003 -0.28402E+0004  0.95074E-0007 -0.49440E-0007  0.16029E-0006
  0.25000E+0003 -0.28935E+0004  0.50763E-0007 -0.62274E-0007  0.85121E-0007
  0.29317E+0003 -0.28933E+0004  0.64225E-0007 -0.76687E-0007  0.11533E-0006
  0.37500E+0003 -0.28931E+0004  0.80592E-0007 -0.10418E-0006  0.17048E-0006
  0.45683E+0003 -0.28928E+0004  0.82510E-0007 -0.13077E-0006  0.21617E-0006
  0.50000E+0003 -0.28927E+0004  0.77352E-0007 -0.14385E-0006  0.23421E-0006
  0.25000E+0003 -0.28843E+0004  0.59799E-0007 -0.59838E-0007  0.10007E-0006
  0.29317E+0003 -0.28841E+0004  0.71780E-0007 -0.74055E-0007  0.12828E-0006
  0.37500E+0003 -0.28838E+0004  0.84410E-0007 -0.10118E-0006  0.17820E-0006
  0.45683E+0003 -0.28836E+0004  0.82191E-0007 -0.12744E-0006  0.21797E-0006
  0.50000E+0003 -0.28834E+0004  0.74929E-0007 -0.14040E-0006  0.23301E-0006
  0.25000E+0003 -0.28668E+0004  0.75364E-0007 -0.55454E-0007  0.12617E-0006
  0.29317E+0003 -0.28667E+0004  0.84518E-0007 -0.69278E-0007  0.15067E-0006
  0.37500E+0003 -0.28663E+0004  0.90195E-0007 -0.95698E-0007  0.19094E-0006
  0.45683E+0003 -0.28660E+0004  0.80400E-0007 -0.12137E-0006  0.21989E-0006
  0.50000E+0003 -0.28659E+0004  0.69368E-0007 -0.13406E-0006  0.22943E-0006
  0.25000E+0003 -0.28494E+0004  0.88826E-0007 -0.51423E-0007  0.14930E-0006
  0.29317E+0003 -0.28492E+0004  0.95174E-0007 -0.64813E-0007  0.17020E-0006
  0.37500E+0003 -0.28489E+0004  0.94115E-0007 -0.90510E-0007  0.20124E-0006
  0.45683E+0003 -0.28485E+0004  0.77150E-0007 -0.11562E-0006  0.21989E-0006
  0.50000E+0003 -0.28483E+0004  0.62620E-0007 -0.12805E-0006  0.22425E-0006
  0.25000E+0003 -0.28402E+0004  0.95074E-0007 -0.49440E-0007  0.16029E-0006
  0.29317E+0003 -0.28400E+0004  0.99963E-0007 -0.62589E-0007  0.17938E-0006
  0.37500E+0003 -0.28396E+0004  0.95456E-0007 -0.87901E-0007  0.20570E-0006
  0.45683E+0003 -0.28392E+0004  0.74901E-0007 -0.11269E-0006  0.21916E-0006
  0.50000E+0003 -0.28390E+0004  0.58627E-0007 -0.12503E-0006  0.22090E-0006
  0.50000E+0003 -0.28927E+0004  0.77352E-0007 -0.14385E-0006  0.23421E-0006
  0.54317E+0003 -0.28926E+0004  0.68254E-0007 -0.15589E-0006  0.24754E-0006
  0.62500E+0003 -0.28925E+0004  0.41364E-0007 -0.17532E-0006  0.25908E-0006
  0.70683E+0003 -0.28923E+0004  0.46239E-0008 -0.18934E-0006  0.25310E-0006
  0.75000E+0003 -0.28923E+0004 -0.17547E-0007 -0.19449E-0006  0.24353E-0006
  0.50000E+0003 -0.28834E+0004  0.74929E-0007 -0.14040E-0006  0.23301E-0006
  0.54317E+0003 -0.28833E+0004  0.63895E-0007 -0.15232E-0006  0.24349E-0006
  0.62500E+0003 -0.28832E+0004  0.33889E-0007 -0.17163E-0006  0.25041E-0006
  0.70683E+0003 -0.28830E+0004 -0.50631E-0008 -0.18570E-0006  0.24102E-0006
  0.75000E+0003 -0.28830E+0004 -0.27996E-0007 -0.19090E-0006  0.23012E-0006
  0.50000E+0003 -0.28659E+0004  0.69368E-0007 -0.13406E-0006  0.22943E-0006
  0.54317E+0003 -0.28658E+0004  0.54862E-0007 -0.14580E-0006  0.23478E-0006
  0.62500E+0003 -0.28656E+0004  0.19417E-0007 -0.16493E-0006  0.23341E-0006
  0.70683E+0003 -0.28654E+0004 -0.23227E-0007 -0.17905E-0006  0.21799E-0006
  0.75000E+0003 -0.28653E+0004 -0.47350E-0007 -0.18436E-0006  0.20489E-0006
  0.50000E+0003 -0.28483E+0004  0.62620E-0007 -0.12805E-0006  0.22425E-0006
  0.54317E+0003 -0.28482E+0004  0.44946E-0007 -0.13962E-0006  0.22480E-0006
  0.62500E+0003 -0.28480E+0004  0.46869E-0008 -0.15857E-0006  0.21580E-0006
  0.70683E+0003 -0.28478E+0004 -0.41008E-0007 -0.17272E-0006  0.19497E-0006
  0.75000E+0003 -0.28477E+0004 -0.65998E-0007 -0.17814E-0006  0.17998E-0006
  0.50000E+0003 -0.28390E+0004  0.58627E-0007 -0.12503E-0006  0.22090E-0006
  0.54317E+0003 -0.28389E+0004  0.39416E-0007 -0.13648E-0006  0.21906E-0006
  0.62500E+0003 -0.28387E+0004 -0.31399E-0008 -0.15536E-0006  0.20630E-0006
  0.70683E+0003 -0.28385E+0004 -0.50191E-0007 -0.16953E-0006  0.18287E-0006
  0.75000E+0003 -0.28384E+0004 -0.75502E-0007 -0.17497E-0006  0.16700E-0006
  0.75000E+0003 -0.28923E+0004 -0.17547E-0007 -0.19449E-0006  0.24353E-0006
  0.79317E+0003 -0.28922E+0004 -0.40855E-0007 -0.19802E-0006  0.23004E-0006
  0.87500E+0003 -0.28921E+0004 -0.86436E-0007 -0.20055E-0006  0.19552E-0006
  0.95683E+0003 -0.28920E+0004 -0.13079E-0006 -0.19812E-0006  0.15261E-0006
  0.10000E+0004 -0.28920E+0004 -0.15256E-0006 -0.19511E-0006  0.12802E-0006
  0.75000E+0003 -0.28830E+0004 -0.27996E-0007 -0.19090E-0006  0.23012E-0006
  0.79317E+0003 -0.28829E+0004 -0.51776E-0007 -0.19452E-0006  0.21574E-0006
  0.87500E+0003 -0.28828E+0004 -0.97495E-0007 -0.19730E-0006  0.18047E-0006
  0.95683E+0003 -0.28827E+0004 -0.14103E-0006 -0.19517E-0006  0.13800E-0006
  0.10000E+0004 -0.28827E+0004 -0.16204E-0006 -0.19236E-0006  0.11405E-0006
  0.75000E+0003 -0.28653E+0004 -0.47350E-0007 -0.18436E-0006  0.20489E-0006
  0.79317E+0003 -0.28653E+0004 -0.71792E-0007 -0.18814E-0006  0.18899E-0006
  0.87500E+0003 -0.28652E+0004 -0.11735E-0006 -0.19134E-0006  0.15264E-0006
  0.95683E+0003 -0.28651E+0004 -0.15900E-0006 -0.18975E-0006  0.11126E-0006
  0.10000E+0004 -0.28650E+0004 -0.17839E-0006 -0.18726E-0006  0.88665E-0007
  0.75000E+0003 -0.28477E+0004 -0.65998E-0007 -0.17814E-0006  0.17998E-0006
  0.79317E+0003 -0.28476E+0004 -0.90795E-0007 -0.18207E-0006  0.16284E-0006
  0.87500E+0003 -0.28475E+0004 -0.13569E-0006 -0.18567E-0006  0.12585E-0006
  0.95683E+0003 -0.28474E+0004 -0.17505E-0006 -0.18458E-0006  0.85878E-0007
  0.10000E+0004 -0.28473E+0004 -0.19264E-0006 -0.18238E-0006  0.64751E-0007
  0.75000E+0003 -0.28384E+0004 -0.75502E-0007 -0.17497E-0006  0.16700E-0006
  0.79317E+0003 -0.28383E+0004 -0.10039E-0006 -0.17901E-0006  0.14932E-0006
  0.87500E+0003 -0.28382E+0004 -0.14473E-0006 -0.18279E-0006  0.11217E-0006
  0.95683E+0003 -0.28381E+0004 -0.18273E-0006 -0.18195E-0006  0.73056E-0007
  0.10000E+0004 -0.28380E+0004 -0.19932E-0006 -0.17989E-0006  0.52754E-0007
  0.10000E+0004 -0.28920E+0004 -0.15256E-0006 -0.19511E-0006  0.12802E-0006
  0.10432E+0004 -0.28919E+0004 -0.17263E-0006 -0.19113E-0006  0.10291E-0006
  0.11250E+0004 -0.28918E+0004 -0.20462E-0006 -0.18133E-0006  0.56096E-0007
  0.12068E+0004 -0.28917E+0004 -0.22686E-0006 -0.16953E-0006  0.13659E-0007
  0.12500E+0004 -0.28917E+0004 -0.23418E-0006 -0.16282E-0006 -0.58587E-0008
  0.10000E+0004 -0.28827E+0004 -0.16204E-0006 -0.19236E-0006  0.11405E-0006
  0.10432E+0004 -0.28826E+0004 -0.18110E-0006 -0.18853E-0006  0.89873E-0007
  0.11250E+0004 -0.28825E+0004 -0.21068E-0006 -0.17909E-0006  0.45401E-0007
  0.12068E+0004 -0.28824E+0004 -0.23001E-0006 -0.16760E-0006  0.58762E-0008
  0.12500E+0004 -0.28823E+0004 -0.23569E-0006 -0.16107E-0006 -0.11971E-0007
  0.10000E+0004 -0.28650E+0004 -0.17839E-0006 -0.18726E-0006  0.88665E-0007
  0.10432E+0004 -0.28649E+0004 -0.19544E-0006 -0.18375E-0006  0.66295E-0007
  0.11250E+0004 -0.28648E+0004 -0.22034E-0006 -0.17493E-0006  0.26311E-0007
  0.12068E+0004 -0.28647E+0004 -0.23418E-0006 -0.16404E-0006 -0.77699E-0008
  0.12500E+0004 -0.28646E+0004 -0.23679E-0006 -0.15781E-0006 -0.22537E-0007
  0.10000E+0004 -0.28473E+0004 -0.19264E-0006 -0.18238E-0006  0.64751E-0007
  0.10432E+0004 -0.28473E+0004 -0.20757E-0006 -0.17917E-0006  0.44263E-0007
  0.11250E+0004 -0.28471E+0004 -0.22766E-0006 -0.17093E-0006  0.87957E-0008
  0.12068E+0004 -0.28469E+0004 -0.23604E-0006 -0.16060E-0006 -0.19959E-0007
  0.12500E+0004 -0.28469E+0004 -0.23565E-0006 -0.15465E-0006 -0.31763E-0007
  0.10000E+0004 -0.28380E+0004 -0.19932E-0006 -0.17989E-0006  0.52754E-0007
  0.10432E+0004 -0.28379E+0004 -0.21308E-0006 -0.17683E-0006  0.33289E-0007
  0.11250E+0004 -0.28378E+0004 -0.23060E-0006 -0.16888E-0006  0.19941E-0009
  0.12068E+0004 -0.28376E+0004 -0.23612E-0006 -0.15884E-0006 -0.25807E-0007
  0.12500E+0004 -0.28375E+0004 -0.23419E-0006 -0.15302E-0006 -0.36104E-0007
  0.12500E+0004 -0.28917E+0004 -0.23418E-0006 -0.16282E-0006 -0.58587E-0008
  0.12932E+0004 -0.28916E+0004 -0.23829E-0006 -0.15597E-0006 -0.22811E-0007
  0.13750E+0004 -0.28914E+0004 -0.23733E-0006 -0.14301E-0006 -0.47147E-0007
  0.14568E+0004 -0.28913E+0004 -0.22552E-0006 -0.13079E-0006 -0.60283E-0007
  0.15000E+0004 -0.28912E+0004 -0.21542E-0006 -0.12485E-0006 -0.62660E-0007
  0.12500E+0004 -0.28823E+0004 -0.23569E-0006 -0.16107E-0006 -0.11971E-0007
  0.12932E+0004 -0.28822E+0004 -0.23812E-0006 -0.15436E-0006 -0.27243E-0007
  0.13750E+0004 -0.28821E+0004 -0.23404E-0006 -0.14170E-0006 -0.48419E-0007
  0.14568E+0004 -0.28819E+0004 -0.21941E-0006 -0.12969E-0006 -0.58730E-0007
  0.15000E+0004 -0.28818E+0004 -0.20801E-0006 -0.12385E-0006 -0.59848E-0007
  0.12500E+0004 -0.28646E+0004 -0.23679E-0006 -0.15781E-0006 -0.22537E-0007
  0.12932E+0004 -0.28645E+0004 -0.23612E-0006 -0.15139E-0006 -0.34704E-0007
  0.13750E+0004 -0.28643E+0004 -0.22635E-0006 -0.13921E-0006 -0.50178E-0007
  0.14568E+0004 -0.28641E+0004 -0.20667E-0006 -0.12760E-0006 -0.55480E-0007
  0.15000E+0004 -0.28640E+0004 -0.19302E-0006 -0.12194E-0006 -0.54378E-0007
  0.12500E+0004 -0.28469E+0004 -0.23565E-0006 -0.15465E-0006 -0.31763E-0007
  0.12932E+0004 -0.28468E+0004 -0.23200E-0006 -0.14849E-0006 -0.40975E-0007
  0.13750E+0004 -0.28465E+0004 -0.21687E-0006 -0.13675E-0006 -0.51118E-0007
  0.14568E+0004 -0.28463E+0004 -0.19260E-0006 -0.12551E-0006 -0.51860E-0007
  0.15000E+0004 -0.28462E+0004 -0.17694E-0006 -0.12001E-0006 -0.48794E-0007
  0.12500E+0004 -0.28375E+0004 -0.23419E-0006 -0.15302E-0006 -0.36104E-0007
  0.12932E+0004 -0.28374E+0004 -0.22903E-0006 -0.14699E-0006 -0.43820E-0007
  0.13750E+0004 -0.28372E+0004 -0.21121E-0006 -0.13546E-0006 -0.51301E-0007
  0.14568E+0004 -0.28370E+0004 -0.18469E-0006 -0.12442E-0006 -0.49808E-0007
  0.15000E+0004 -0.28368E+0004 -0.16811E-0006 -0.11899E-0006 -0.45812E-0007
  0.15000E+0004 -0.28912E+0004 -0.21542E-0006 -0.12485E-0006 -0.62660E-0007
  0.15432E+0004 -0.28911E+0004 -0.20300E-0006 -0.11935E-0006 -0.62026E-0007
  0.16250E+0004 -0.28910E+0004 -0.17440E-0006 -0.11040E-0006 -0.53195E-0007
  0.17068E+0004 -0.28908E+0004 -0.14134E-0006 -0.10361E-0006 -0.35879E-0007
  0.17500E+0004 -0.28907E+0004 -0.12301E-0006 -0.10096E-0006 -0.24069E-0007
  0.15000E+0004 -0.28818E+0004 -0.20801E-0006 -0.12385E-0006 -0.59848E-0007
  0.15432E+0004 -0.28817E+0004 -0.19447E-0006 -0.11844E-0006 -0.58119E-0007
  0.16250E+0004 -0.28816E+0004 -0.16429E-0006 -0.10962E-0006 -0.47815E-0007
  0.17068E+0004 -0.28814E+0004 -0.13045E-0006 -0.10293E-0006 -0.29862E-0007
  0.17500E+0004 -0.28813E+0004 -0.11205E-0006 -0.10034E-0006 -0.18031E-0007
  0.15000E+0004 -0.28640E+0004 -0.19302E-0006 -0.12194E-0006 -0.54378E-0007
  0.15432E+0004 -0.28639E+0004 -0.17756E-0006 -0.11668E-0006 -0.50793E-0007
  0.16250E+0004 -0.28637E+0004 -0.14480E-0006 -0.10809E-0006 -0.38074E-0007
  0.17068E+0004 -0.28635E+0004 -0.10988E-0006 -0.10156E-0006 -0.19256E-0007
  0.17500E+0004 -0.28634E+0004 -0.91521E-0007 -0.99035E-0007 -0.75890E-0008
  0.15000E+0004 -0.28462E+0004 -0.17694E-0006 -0.12001E-0006 -0.48794E-0007
  0.15432E+0004 -0.28461E+0004 -0.15984E-0006 -0.11490E-0006 -0.43613E-0007
  0.16250E+0004 -0.28459E+0004 -0.12504E-0006 -0.10652E-0006 -0.28960E-0007
  0.17068E+0004 -0.28456E+0004 -0.89568E-0007 -0.10012E-0006 -0.97150E-0008
  0.17500E+0004 -0.28455E+0004 -0.71498E-0007 -0.97640E-0007  0.15866E-0008
  0.15000E+0004 -0.28368E+0004 -0.16811E-0006 -0.11899E-0006 -0.45812E-0007
  0.15432E+0004 -0.28367E+0004 -0.15025E-0006 -0.11394E-0006 -0.39901E-0007
  0.16250E+0004 -0.28365E+0004 -0.11458E-0006 -0.10566E-0006 -0.24413E-0007
  0.17068E+0004 -0.28362E+0004 -0.79012E-0007 -0.99338E-0007 -0.51287E-0008
  0.17500E+0004 -0.28361E+0004 -0.61217E-0007 -0.96915E-0007  0.59169E-0008
  0.17500E+0004 -0.28907E+0004 -0.12301E-0006 -0.10096E-0006 -0.24069E-0007
  0.17932E+0004 -0.28906E+0004 -0.10457E-0006 -0.99070E-0007 -0.10786E-0007
  0.18750E+0004 -0.28904E+0004 -0.70506E-0007 -0.97288E-0007  0.17071E-0007
  0.19568E+0004 -0.28902E+0004 -0.39398E-0007 -0.97986E-0007  0.46662E-0007
  0.20000E+0004 -0.28901E+0004 -0.24778E-0007 -0.99364E-0007  0.62298E-0007
  0.17500E+0004 -0.28813E+0004 -0.11205E-0006 -0.10034E-0006 -0.18031E-0007
  0.17932E+0004 -0.28812E+0004 -0.93732E-0007 -0.98426E-0007 -0.49990E-0008
  0.18750E+0004 -0.28810E+0004 -0.60520E-0007 -0.96676E-0007  0.21857E-0007
  0.19568E+0004 -0.28808E+0004 -0.30946E-0007 -0.97384E-0007  0.49772E-0007
  0.20000E+0004 -0.28806E+0004 -0.17338E-0007 -0.98725E-0007  0.64314E-0007
  0.17500E+0004 -0.28634E+0004 -0.91521E-0007 -0.99035E-0007 -0.75890E-0008
  0.17932E+0004 -0.28633E+0004 -0.73670E-0007 -0.97160E-0007  0.48591E-0008
  0.18750E+0004 -0.28630E+0004 -0.42369E-0007 -0.95445E-0007  0.29580E-0007
  0.19568E+0004 -0.28628E+0004 -0.15911E-0007 -0.96138E-0007  0.54190E-0007
  0.20000E+0004 -0.28627E+0004 -0.43391E-0008 -0.97444E-0007  0.66617E-0007
  0.17500E+0004 -0.28455E+0004 -0.71498E-0007 -0.97640E-0007  0.15866E-0008
  0.17932E+0004 -0.28454E+0004 -0.54334E-0007 -0.95793E-0007  0.13275E-0007
  0.18750E+0004 -0.28451E+0004 -0.25314E-0007 -0.94094E-0007  0.35595E-0007
  0.19568E+0004 -0.28448E+0004 -0.22376E-0008 -0.94752E-0007  0.56741E-0007
  0.20000E+0004 -0.28447E+0004  0.71926E-0008 -0.96029E-0007  0.67009E-0007
  0.17500E+0004 -0.28361E+0004 -0.61217E-0007 -0.96915E-0007  0.59169E-0008
  0.17932E+0004 -0.28359E+0004 -0.44481E-0007 -0.95047E-0007  0.17128E-0007
  0.18750E+0004 -0.28356E+0004 -0.16791E-0007 -0.93335E-0007  0.38105E-0007
  0.19568E+0004 -0.28354E+0004  0.43955E-0008 -0.93990E-0007  0.57341E-0007
  0.20000E+0004 -0.28352E+0004  0.12629E-0007 -0.95302E-0007  0.66515E-0007
  0.20000E+0004 -0.28901E+0004 -0.24778E-0007 -0.99364E-0007  0.62298E-0007
  0.20432E+0004 -0.28900E+0004 -0.11583E-0007 -0.10129E-0006  0.77576E-0007
  0.21250E+0004 -0.28898E+0004  0.88562E-0008 -0.10678E-0006  0.10504E-0006
  0.22068E+0004 -0.28895E+0004  0.22972E-0007 -0.11402E-0006  0.12940E-0006
  0.22500E+0004 -0.28894E+0004  0.27843E-0007 -0.11844E-0006  0.14080E-0006
  0.20000E+0004 -0.28806E+0004 -0.17338E-0007 -0.98725E-0007  0.64314E-0007
  0.20432E+0004 -0.28805E+0004 -0.53271E-0008 -0.10068E-0006  0.78403E-0007
  0.21250E+0004 -0.28802E+0004  0.12650E-0007 -0.10605E-0006  0.10328E-0006
  0.22068E+0004 -0.28800E+0004  0.24033E-0007 -0.11330E-0006  0.12494E-0006
  0.22500E+0004 -0.28798E+0004  0.27401E-0007 -0.11777E-0006  0.13486E-0006
  0.20000E+0004 -0.28627E+0004 -0.43391E-0008 -0.97444E-0007  0.66617E-0007
  0.20432E+0004 -0.28625E+0004  0.53967E-0008 -0.99374E-0007  0.78378E-0007
  0.21250E+0004 -0.28622E+0004  0.18600E-0007 -0.10463E-0006  0.98439E-0007
  0.22068E+0004 -0.28619E+0004  0.24820E-0007 -0.11174E-0006  0.11497E-0006
  0.22500E+0004 -0.28617E+0004  0.25397E-0007 -0.11613E-0006  0.12215E-0006
  0.20000E+0004 -0.28447E+0004  0.71926E-0008 -0.96029E-0007  0.67009E-0007
  0.20432E+0004 -0.28445E+0004  0.14582E-0007 -0.97909E-0007  0.76422E-0007
  0.21250E+0004 -0.28442E+0004  0.22949E-0007 -0.10305E-0006  0.91694E-0007
  0.22068E+0004 -0.28438E+0004  0.24024E-0007 -0.11001E-0006  0.10320E-0006
  0.22500E+0004 -0.28436E+0004  0.21856E-0007 -0.11429E-0006  0.10773E-0006
  0.20000E+0004 -0.28352E+0004  0.12629E-0007 -0.95302E-0007  0.66515E-0007
  0.20432E+0004 -0.28350E+0004  0.18815E-0007 -0.97052E-0007  0.74632E-0007
  0.21250E+0004 -0.28346E+0004  0.24582E-0007 -0.10224E-0006  0.87445E-0007
  0.22068E+0004 -0.28343E+0004  0.23009E-0007 -0.10893E-0006  0.96336E-0007
  0.22500E+0004 -0.28341E+0004  0.19345E-0007 -0.11327E-0006  0.99489E-0007
  0.22500E+0004 -0.28894E+0004  0.27843E-0007 -0.11844E-0006  0.14080E-0006
  0.22932E+0004 -0.28892E+0004  0.30899E-0007 -0.12324E-0006  0.15108E-0006
  0.23750E+0004 -0.28889E+0004  0.32310E-0007 -0.13315E-0006  0.16736E-0006
  0.24568E+0004 -0.28886E+0004  0.28336E-0007 -0.14458E-0006  0.17960E-0006
  0.25000E+0004 -0.28885E+0004  0.24651E-0007 -0.14903E-0006  0.18446E-0006
  0.22500E+0004 -0.28798E+0004  0.27401E-0007 -0.11777E-0006  0.13486E-0006
  0.22932E+0004 -0.28797E+0004  0.29001E-0007 -0.12260E-0006  0.14364E-0006
  0.23750E+0004 -0.28794E+0004  0.27552E-0007 -0.13252E-0006  0.15722E-0006
  0.24568E+0004 -0.28790E+0004  0.21027E-0007 -0.14301E-0006  0.16689E-0006
  0.25000E+0004 -0.28789E+0004  0.15883E-0007 -0.14856E-0006  0.17055E-0006
  0.22500E+0004 -0.28617E+0004  0.25397E-0007 -0.11613E-0006  0.12215E-0006
  0.22932E+0004 -0.28616E+0004  0.24199E-0007 -0.12086E-0006  0.12821E-0006
  0.23750E+0004 -0.28612E+0004  0.17551E-0007 -0.13057E-0006  0.13677E-0006
  0.24568E+0004 -0.28608E+0004  0.61009E-0008 -0.14080E-0006  0.14179E-0006
  0.25000E+0004 -0.28606E+0004 -0.14323E-0008 -0.14623E-0006  0.14320E-0006
  0.22500E+0004 -0.28436E+0004  0.21856E-0007 -0.11429E-0006  0.10773E-0006
  0.22932E+0004 -0.28434E+0004  0.17910E-0007 -0.11893E-0006  0.11115E-0006
  0.23750E+0004 -0.28430E+0004  0.62025E-0008 -0.12841E-0006  0.11492E-0006
  0.24568E+0004 -0.28426E+0004 -0.99627E-0008 -0.13841E-0006  0.11553E-0006
  0.25000E+0004 -0.28424E+0004 -0.19797E-0007 -0.14370E-0006  0.11480E-0006
  0.22500E+0004 -0.28341E+0004  0.19345E-0007 -0.11327E-0006  0.99489E-0007
  0.22932E+0004 -0.28339E+0004  0.14041E-0007 -0.11776E-0006  0.10156E-0006
  0.23750E+0004 -0.28334E+0004 -0.25538E-0009 -0.12685E-0006  0.10289E-0006
  0.24568E+0004 -0.28330E+0004 -0.18863E-0007 -0.13728E-0006  0.10124E-0006
  0.25000E+0004 -0.28327E+0004 -0.30033E-0007 -0.14252E-0006  0.99524E-0007
  0.25000E+0004 -0.28885E+0004  0.24651E-0007 -0.14903E-0006  0.18446E-0006
  0.25432E+0004 -0.28883E+0004  0.19739E-0007 -0.15546E-0006  0.18841E-0006
  0.26250E+0004 -0.28879E+0004  0.86262E-0008 -0.16511E-0006  0.19339E-0006
  0.27068E+0004 -0.28876E+0004 -0.38398E-0008 -0.17260E-0006  0.19593E-0006
  0.27500E+0004 -0.28874E+0004 -0.10846E-0007 -0.17952E-0006  0.19651E-0006
  0.25000E+0004 -0.28789E+0004  0.15883E-0007 -0.14856E-0006  0.17055E-0006
  0.25432E+0004 -0.28786E+0004  0.98444E-0008 -0.15403E-0006  0.17327E-0006
  0.26250E+0004 -0.28783E+0004 -0.34307E-0008 -0.16386E-0006  0.17631E-0006
  0.27068E+0004 -0.28779E+0004 -0.17848E-0007 -0.17251E-0006  0.17722E-0006
  0.27500E+0004 -0.28777E+0004 -0.25354E-0007 -0.17649E-0006  0.17712E-0006
  0.25000E+0004 -0.28606E+0004 -0.14323E-0008 -0.14623E-0006  0.14320E-0006
  0.25432E+0004 -0.28604E+0004 -0.97810E-0008 -0.15156E-0006  0.14379E-0006
  0.26250E+0004 -0.28599E+0004 -0.26939E-0007 -0.16113E-0006  0.14328E-0006
  0.27068E+0004 -0.28595E+0004 -0.44591E-0007 -0.16954E-0006  0.14130E-0006
  0.27500E+0004 -0.28592E+0004 -0.53573E-0007 -0.17333E-0006  0.13995E-0006
  0.25000E+0004 -0.28424E+0004 -0.19797E-0007 -0.14370E-0006  0.11480E-0006
  0.25432E+0004 -0.28421E+0004 -0.30328E-0007 -0.14890E-0006  0.11341E-0006
  0.26250E+0004 -0.28416E+0004 -0.51155E-0007 -0.15821E-0006  0.10960E-0006
  0.27068E+0004 -0.28411E+0004 -0.71865E-0007 -0.16636E-0006  0.10494E-0006
  0.27500E+0004 -0.28408E+0004 -0.82165E-0007 -0.17002E-0006  0.10246E-0006
  0.25000E+0004 -0.28327E+0004 -0.30033E-0007 -0.14252E-0006  0.99524E-0007
  0.25432E+0004 -0.28324E+0004 -0.41546E-0007 -0.14762E-0006  0.97080E-0007
  0.26250E+0004 -0.28319E+0004 -0.64247E-0007 -0.15687E-0006  0.91618E-0007
  0.27068E+0004 -0.28314E+0004 -0.86401E-0007 -0.16397E-0006  0.85684E-0007
  0.27500E+0004 -0.28311E+0004 -0.97469E-0007 -0.16795E-0006  0.82968E-0007
  0.27500E+0004 -0.28874E+0004 -0.10846E-0007 -0.17952E-0006  0.19651E-0006
  0.27932E+0004 -0.28872E+0004 -0.17528E-0007 -0.18313E-0006  0.19675E-0006
  0.28750E+0004 -0.28868E+0004 -0.29179E-0007 -0.18935E-0006  0.19665E-0006
  0.29568E+0004 -0.28864E+0004 -0.37709E-0007 -0.18911E-0006  0.19640E-0006
  0.30000E+0004 -0.28862E+0004 -0.41639E-0007 -0.19259E-0006  0.19614E-0006
  0.27500E+0004 -0.28777E+0004 -0.25354E-0007 -0.17649E-0006  0.17712E-0006
  0.27932E+0004 -0.28774E+0004 -0.32649E-0007 -0.17987E-0006  0.17675E-0006
  0.28750E+0004 -0.28770E+0004 -0.45021E-0007 -0.18467E-0006  0.17578E-0006
  0.29568E+0004 -0.28766E+0004 -0.54662E-0007 -0.18703E-0006  0.17504E-0006
  0.30000E+0004 -0.28764E+0004 -0.58241E-0007 -0.18731E-0006  0.17496E-0006
  0.27500E+0004 -0.28592E+0004 -0.53573E-0007 -0.17333E-0006  0.13995E-0006
  0.27932E+0004 -0.28590E+0004 -0.62137E-0007 -0.17662E-0006  0.13851E-0006
  0.28750E+0004 -0.28585E+0004 -0.76384E-0007 -0.18123E-0006  0.13603E-0006
  0.29568E+0004 -0.28580E+0004 -0.87156E-0007 -0.18342E-0006  0.13443E-0006
  0.30000E+0004 -0.28578E+0004 -0.91136E-0007 -0.18360E-0006  0.13415E-0006
  0.27500E+0004 -0.28408E+0004 -0.82165E-0007 -0.17002E-0006  0.10246E-0006
  0.27932E+0004 -0.28405E+0004 -0.91840E-0007 -0.17323E-0006  0.10004E-0006
  0.28750E+0004 -0.28400E+0004 -0.10770E-0006 -0.17769E-0006  0.96215E-0007
  0.29568E+0004 -0.28394E+0004 -0.11964E-0006 -0.17961E-0006  0.93860E-0007
  0.30000E+0004 -0.28392E+0004 -0.12384E-0006 -0.17975E-0006  0.93399E-0007
  0.27500E+0004 -0.28311E+0004 -0.97469E-0007 -0.16795E-0006  0.82968E-0007
  0.27932E+0004 -0.28308E+0004 -0.10785E-0006 -0.17386E-0006  0.79715E-0007
  0.28750E+0004 -0.28302E+0004 -0.12410E-0006 -0.18076E-0006  0.75239E-0007
  0.29568E+0004 -0.28296E+0004 -0.13674E-0006 -0.17656E-0006  0.72426E-0007
  0.30000E+0004 -0.28293E+0004 -0.14061E-0006 -0.17782E-0006  0.71082E-0007
  0.30000E+0004 -0.28862E+0004 -0.41639E-0007 -0.19259E-0006  0.19614E-0006
  0.30432E+0004 -0.28861E+0004 -0.43319E-0007 -0.18860E-0006  0.19673E-0006
  0.31250E+0004 -0.28858E+0004 -0.44810E-0007 -0.18639E-0006  0.19806E-0006
  0.32068E+0004 -0.28855E+0004 -0.41973E-0007 -0.18048E-0006  0.20036E-0006
  0.32500E+0004 -0.28853E+0004 -0.39034E-0007 -0.17974E-0006  0.20202E-0006
  0.30000E+0004 -0.28764E+0004 -0.58241E-0007 -0.18731E-0006  0.17496E-0006
  0.30432E+0004 -0.28762E+0004 -0.60772E-0007 -0.18682E-0006  0.17523E-0006
  0.31250E+0004 -0.28759E+0004 -0.62091E-0007 -0.18386E-0006  0.17673E-0006
  0.32068E+0004 -0.28756E+0004 -0.59012E-0007 -0.17835E-0006  0.17956E-0006
  0.32500E+0004 -0.28754E+0004 -0.55602E-0007 -0.17460E-0006  0.18159E-0006
  0.30000E+0004 -0.28578E+0004 -0.91136E-0007 -0.18360E-0006  0.13415E-0006
  0.30432E+0004 -0.28576E+0004 -0.93814E-0007 -0.18312E-0006  0.13439E-0006
  0.31250E+0004 -0.28572E+0004 -0.95032E-0007 -0.18010E-0006  0.13626E-0006
  0.32068E+0004 -0.28568E+0004 -0.91310E-0007 -0.17461E-0006  0.13996E-0006
  0.32500E+0004 -0.28566E+0004 -0.87436E-0007 -0.17088E-0006  0.14264E-0006
  0.30000E+0004 -0.28392E+0004 -0.12384E-0006 -0.17975E-0006  0.93399E-0007
  0.30432E+0004 -0.28389E+0004 -0.12670E-0006 -0.17934E-0006  0.93639E-0007
  0.31250E+0004 -0.28385E+0004 -0.12784E-0006 -0.17621E-0006  0.95852E-0007
  0.32068E+0004 -0.28381E+0004 -0.12353E-0006 -0.17075E-0006  0.10034E-0006
  0.32500E+0004 -0.28379E+0004 -0.11908E-0006 -0.16721E-0006  0.10360E-0006
  0.30000E+0004 -0.28293E+0004 -0.14061E-0006 -0.17782E-0006  0.71082E-0007
  0.30432E+0004 -0.28291E+0004 -0.14423E-0006 -0.18175E-0006  0.72167E-0007
  0.31250E+0004 -0.28286E+0004 -0.14514E-0006 -0.17461E-0006  0.74630E-0007
  0.32068E+0004 -0.28282E+0004 -0.14042E-0006 -0.16822E-0006  0.79479E-0007
  0.32500E+0004 -0.28279E+0004 -0.13646E-0006 -0.17299E-0006  0.82834E-0007
  0.32500E+0004 -0.28853E+0004 -0.39034E-0007 -0.17974E-0006  0.20202E-0006
  0.32932E+0004 -0.28852E+0004 -0.34576E-0007 -0.17274E-0006  0.20409E-0006
  0.33750E+0004 -0.28850E+0004 -0.23828E-0007 -0.16168E-0006  0.20844E-0006
  0.34568E+0004 -0.28848E+0004 -0.99177E-0008 -0.14954E-0006  0.21313E-0006
  0.35000E+0004 -0.28847E+0004 -0.17743E-0008 -0.14295E-0006  0.21573E-0006
  0.32500E+0004 -0.28754E+0004 -0.55602E-0007 -0.17460E-0006  0.18159E-0006
  0.32932E+0004 -0.28753E+0004 -0.50962E-0007 -0.16999E-0006  0.18406E-0006
  0.33750E+0004 -0.28751E+0004 -0.39249E-0007 -0.15985E-0006  0.18947E-0006
  0.34568E+0004 -0.28749E+0004 -0.24294E-0007 -0.14793E-0006  0.19543E-0006
  0.35000E+0004 -0.28748E+0004 -0.15353E-0007 -0.14107E-0006  0.19866E-0006
  0.32500E+0004 -0.28566E+0004 -0.87436E-0007 -0.17088E-0006  0.14264E-0006
  0.32932E+0004 -0.28565E+0004 -0.82061E-0007 -0.16634E-0006  0.14590E-0006
  0.33750E+0004 -0.28563E+0004 -0.68727E-0007 -0.15640E-0006  0.15312E-0006
  0.34568E+0004 -0.28560E+0004 -0.51787E-0007 -0.14473E-0006  0.16127E-0006
  0.35000E+0004 -0.28559E+0004 -0.41655E-0007 -0.13801E-0006  0.16580E-0006
  0.32500E+0004 -0.28379E+0004 -0.11908E-0006 -0.16721E-0006  0.10360E-0006
  0.32932E+0004 -0.28377E+0004 -0.11317E-0006 -0.16260E-0006  0.10756E-0006
  0.33750E+0004 -0.28374E+0004 -0.98352E-0007 -0.15286E-0006  0.11640E-0006
  0.34568E+0004 -0.28372E+0004 -0.79588E-0007 -0.14142E-0006  0.12652E-0006
  0.35000E+0004 -0.28370E+0004 -0.68373E-0007 -0.13485E-0006  0.13219E-0006
  0.32500E+0004 -0.28279E+0004 -0.13646E-0006 -0.17299E-0006  0.82834E-0007
  0.32932E+0004 -0.28278E+0004 -0.12954E-0006 -0.16025E-0006  0.87300E-0007
  0.33750E+0004 -0.28275E+0004 -0.11405E-0006 -0.15112E-0006  0.96956E-0007
  0.34568E+0004 -0.28272E+0004 -0.94329E-0007 -0.13963E-0006  0.10798E-0006
  0.35000E+0004 -0.28271E+0004 -0.82548E-0007 -0.13295E-0006  0.11420E-0006
  0.35000E+0004 -0.28847E+0004 -0.17743E-0008 -0.14295E-0006  0.21573E-0006
  0.35432E+0004 -0.28846E+0004  0.71157E-0008 -0.13528E-0006  0.21801E-0006
  0.36250E+0004 -0.28845E+0004  0.24777E-0007 -0.12072E-0006  0.22209E-0006
  0.37068E+0004 -0.28843E+0004  0.43063E-0007 -0.10543E-0006  0.22518E-0006
  0.37500E+0004 -0.28842E+0004  0.52751E-0007 -0.97119E-0007  0.22637E-0006
  0.35000E+0004 -0.28748E+0004 -0.15353E-0007 -0.14107E-0006  0.19866E-0006
  0.35432E+0004 -0.28747E+0004 -0.58348E-0008 -0.13383E-0006  0.20185E-0006
  0.36250E+0004 -0.28745E+0004  0.13304E-0007 -0.11940E-0006  0.20753E-0006
  0.37068E+0004 -0.28743E+0004  0.33186E-0007 -0.10431E-0006  0.21237E-0006
  0.37500E+0004 -0.28742E+0004  0.43705E-0007 -0.96209E-0007  0.21445E-0006
  0.35000E+0004 -0.28559E+0004 -0.41655E-0007 -0.13801E-0006  0.16580E-0006
  0.35432E+0004 -0.28558E+0004 -0.30853E-0007 -0.13095E-0006  0.17039E-0006
  0.36250E+0004 -0.28556E+0004 -0.90716E-0008 -0.11687E-0006  0.17894E-0006
  0.37068E+0004 -0.28554E+0004  0.13696E-0007 -0.10215E-0006  0.18690E-0006
  0.37500E+0004 -0.28553E+0004  0.25808E-0007 -0.94257E-0007  0.19073E-0006
  0.35000E+0004 -0.28370E+0004 -0.68373E-0007 -0.13485E-0006  0.13219E-0006
  0.35432E+0004 -0.28369E+0004 -0.56389E-0007 -0.12797E-0006  0.13805E-0006
  0.36250E+0004 -0.28367E+0004 -0.32169E-0007 -0.11425E-0006  0.14921E-0006
  0.37068E+0004 -0.28365E+0004 -0.67152E-0008 -0.99919E-0007  0.16004E-0006
  0.37500E+0004 -0.28363E+0004  0.68963E-0008 -0.92250E-0007  0.16546E-0006
  0.35000E+0004 -0.28271E+0004 -0.82548E-0007 -0.13295E-0006  0.11420E-0006
  0.35432E+0004 -0.28270E+0004 -0.70073E-0007 -0.12642E-0006  0.12070E-0006
  0.36250E+0004 -0.28267E+0004 -0.44595E-0007 -0.11281E-0006  0.13310E-0006
  0.37068E+0004 -0.28265E+0004 -0.17877E-0007 -0.98807E-0007  0.14537E-0006
  0.37500E+0004 -0.28264E+0004 -0.35344E-0008 -0.91528E-0007  0.15147E-0006
  0.37500E+0004 -0.28842E+0004  0.52751E-0007 -0.97119E-0007  0.22637E-0006
  0.37932E+0004 -0.28841E+0004  0.62225E-0007 -0.88952E-0007  0.22705E-0006
  0.38750E+0004 -0.28839E+0004  0.79641E-0007 -0.73356E-0007  0.22730E-0006
  0.39568E+0004 -0.28837E+0004  0.95868E-0007 -0.58100E-0007  0.22611E-0006
  0.40000E+0004 -0.28836E+0004  0.10380E-0006 -0.50292E-0007  0.22492E-0006
  0.37500E+0004 -0.28742E+0004  0.43705E-0007 -0.96209E-0007  0.21445E-0006
  0.37932E+0004 -0.28741E+0004  0.54116E-0007 -0.88057E-0007  0.21616E-0006
  0.38750E+0004 -0.28739E+0004  0.73249E-0007 -0.72680E-0007  0.21833E-0006
  0.39568E+0004 -0.28737E+0004  0.91197E-0007 -0.57616E-0007  0.21905E-0006
  0.40000E+0004 -0.28736E+0004  0.10004E-0006 -0.49893E-0007  0.21885E-0006
  0.37500E+0004 -0.28553E+0004  0.25808E-0007 -0.94257E-0007  0.19073E-0006
  0.37932E+0004 -0.28552E+0004  0.37845E-0007 -0.86312E-0007  0.19420E-0006
  0.38750E+0004 -0.28549E+0004  0.60127E-0007 -0.71330E-0007  0.19980E-0006
  0.39568E+0004 -0.28547E+0004  0.81237E-0007 -0.56645E-0007  0.20396E-0006
  0.40000E+0004 -0.28545E+0004  0.91732E-0007 -0.49107E-0007  0.20555E-0006
  0.37500E+0004 -0.28363E+0004  0.68963E-0008 -0.92250E-0007  0.16546E-0006
  0.37932E+0004 -0.28362E+0004  0.20459E-0007 -0.84503E-0007  0.17058E-0006
  0.38750E+0004 -0.28359E+0004  0.45729E-0007 -0.69920E-0007  0.17938E-0006
  0.39568E+0004 -0.28356E+0004  0.69866E-0007 -0.55616E-0007  0.18679E-0006
  0.40000E+0004 -0.28355E+0004  0.81945E-0007 -0.48265E-0007  0.19009E-0006
  0.37500E+0004 -0.28264E+0004 -0.35344E-0008 -0.91528E-0007  0.15147E-0006
  0.37932E+0004 -0.28262E+0004  0.10835E-0007 -0.83602E-0007  0.15747E-0006
  0.38750E+0004 -0.28259E+0004  0.37623E-0007 -0.69197E-0007  0.16789E-0006
  0.39568E+0004 -0.28256E+0004  0.63350E-0007 -0.55000E-0007  0.17692E-0006
  0.40000E+0004 -0.28254E+0004  0.76236E-0007 -0.47591E-0007  0.18122E-0006
  0.40000E+0004 -0.28836E+0004  0.10380E-0006 -0.50292E-0007  0.22492E-0006
  0.40432E+0004 -0.28835E+0004  0.11130E-0006 -0.42675E-0007  0.22338E-0006
  0.41250E+0004 -0.28833E+0004  0.12406E-0006 -0.28887E-0007  0.21953E-0006
  0.42068E+0004 -0.28831E+0004  0.13483E-0006 -0.16123E-0007  0.21459E-0006
  0.42500E+0004 -0.28830E+0004  0.13970E-0006 -0.97515E-0008  0.21152E-0006
  0.40000E+0004 -0.28736E+0004  0.10004E-0006 -0.49893E-0007  0.21885E-0006
  0.40432E+0004 -0.28734E+0004  0.10840E-0006 -0.42359E-0007  0.21825E-0006
  0.41250E+0004 -0.28732E+0004  0.12273E-0006 -0.28713E-0007  0.21608E-0006
  0.42068E+0004 -0.28730E+0004  0.13493E-0006 -0.16046E-0007  0.21265E-0006
  0.42500E+0004 -0.28729E+0004  0.14042E-0006 -0.98089E-0008  0.21036E-0006
  0.40000E+0004 -0.28545E+0004  0.91732E-0007 -0.49107E-0007  0.20555E-0006
  0.40432E+0004 -0.28544E+0004  0.10170E-0006 -0.41747E-0007  0.20670E-0006
  0.41250E+0004 -0.28541E+0004  0.11895E-0006 -0.28391E-0007  0.20767E-0006
  0.42068E+0004 -0.28538E+0004  0.13382E-0006 -0.15951E-0007  0.20709E-0006
  0.42500E+0004 -0.28537E+0004  0.14060E-0006 -0.98062E-0008  0.20614E-0006
  0.40000E+0004 -0.28355E+0004  0.81945E-0007 -0.48265E-0007  0.19009E-0006
  0.40432E+0004 -0.28353E+0004  0.93476E-0007 -0.41089E-0007  0.19291E-0006
  0.41250E+0004 -0.28350E+0004  0.11358E-0006 -0.28037E-0007  0.19692E-0006
  0.42068E+0004 -0.28347E+0004  0.13106E-0006 -0.15843E-0007  0.19910E-0006
  0.42500E+0004 -0.28346E+0004  0.13911E-0006 -0.97994E-0008  0.19948E-0006
  0.40000E+0004 -0.28254E+0004  0.76236E-0007 -0.47591E-0007  0.18122E-0006
  0.40432E+0004 -0.28253E+0004  0.88555E-0007 -0.40689E-0007  0.18479E-0006
  0.41250E+0004 -0.28249E+0004  0.11013E-0006 -0.27799E-0007  0.19034E-0006
  0.42068E+0004 -0.28246E+0004  0.12895E-0006 -0.15778E-0007  0.19397E-0006
  0.42500E+0004 -0.28245E+0004  0.13766E-0006 -0.97968E-0008  0.19504E-0006
  0.42500E+0004 -0.28830E+0004  0.13970E-0006 -0.97515E-0008  0.21152E-0006
  0.42932E+0004 -0.28829E+0004  0.14388E-0006 -0.38947E-0008  0.20835E-0006
  0.43750E+0004 -0.28827E+0004  0.15016E-0006  0.63891E-0008  0.20161E-0006
  0.44568E+0004 -0.28825E+0004  0.15415E-0006  0.15235E-0007  0.19425E-0006
  0.45000E+0004 -0.28824E+0004  0.15528E-0006  0.19196E-0007  0.19019E-0006
  0.42500E+0004 -0.28729E+0004  0.14042E-0006 -0.98089E-0008  0.21036E-0006
  0.42932E+0004 -0.28728E+0004  0.14527E-0006 -0.39065E-0008  0.20779E-0006
  0.43750E+0004 -0.28726E+0004  0.15255E-0006  0.63141E-0008  0.20209E-0006
  0.44568E+0004 -0.28724E+0004  0.15732E-0006  0.15176E-0007  0.19546E-0006
  0.45000E+0004 -0.28723E+0004  0.15882E-0006  0.19275E-0007  0.19162E-0006
  0.42500E+0004 -0.28537E+0004  0.14060E-0006 -0.98062E-0008  0.20614E-0006
  0.42932E+0004 -0.28536E+0004  0.14662E-0006 -0.39770E-0008  0.20479E-0006
  0.43750E+0004 -0.28534E+0004  0.15583E-0006  0.61641E-0008  0.20103E-0006
  0.44568E+0004 -0.28531E+0004  0.16209E-0006  0.15030E-0007  0.19582E-0006
  0.45000E+0004 -0.28530E+0004  0.16419E-0006  0.19167E-0007  0.19250E-0006
  0.42500E+0004 -0.28346E+0004  0.13911E-0006 -0.97994E-0008  0.19948E-0006
  0.42932E+0004 -0.28344E+0004  0.14631E-0006 -0.40519E-0008  0.19933E-0006
  0.43750E+0004 -0.28342E+0004  0.15745E-0006  0.59968E-0008  0.19752E-0006
  0.44568E+0004 -0.28339E+0004  0.16523E-0006  0.14845E-0007  0.19375E-0006
  0.45000E+0004 -0.28338E+0004  0.16796E-0006  0.19001E-0007  0.19099E-0006
  0.42500E+0004 -0.28245E+0004  0.13766E-0006 -0.97968E-0008  0.19504E-0006
  0.42932E+0004 -0.28243E+0004  0.14547E-0006 -0.40893E-0008  0.19550E-0006
  0.43750E+0004 -0.28240E+0004  0.15764E-0006  0.58985E-0008  0.19472E-0006
  0.44568E+0004 -0.28238E+0004  0.16622E-0006  0.14714E-0007  0.19173E-0006
  0.45000E+0004 -0.28236E+0004  0.16928E-0006  0.18830E-0007  0.18927E-0006
  0.45000E+0004 -0.28824E+0004  0.15528E-0006  0.19196E-0007  0.19019E-0006
  0.45432E+0004 -0.28823E+0004  0.15592E-0006  0.22981E-0007  0.18593E-0006
  0.46250E+0004 -0.28821E+0004  0.15541E-0006  0.28756E-0007  0.17776E-0006
  0.47068E+0004 -0.28819E+0004  0.15300E-0006  0.32954E-0007  0.16962E-0006
  0.47500E+0004 -0.28818E+0004  0.15109E-0006  0.34564E-0007  0.16549E-0006
  0.45000E+0004 -0.28723E+0004  0.15882E-0006  0.19275E-0007  0.19162E-0006
  0.45432E+0004 -0.28722E+0004  0.15964E-0006  0.22972E-0007  0.18761E-0006
  0.46250E+0004 -0.28719E+0004  0.15939E-0006  0.28833E-0007  0.17956E-0006
  0.47068E+0004 -0.28717E+0004  0.15702E-0006  0.33173E-0007  0.17127E-0006
  0.47500E+0004 -0.28716E+0004  0.15504E-0006  0.34852E-0007  0.16693E-0006
  0.45000E+0004 -0.28530E+0004  0.16419E-0006  0.19167E-0007  0.19250E-0006
  0.45432E+0004 -0.28529E+0004  0.16549E-0006  0.22915E-0007  0.18886E-0006
  0.46250E+0004 -0.28526E+0004  0.16580E-0006  0.28939E-0007  0.18112E-0006
  0.47068E+0004 -0.28524E+0004  0.16357E-0006  0.33512E-0007  0.17264E-0006
  0.47500E+0004 -0.28522E+0004  0.16150E-0006  0.35338E-0007  0.16802E-0006
  0.45000E+0004 -0.28338E+0004  0.16796E-0006  0.19001E-0007  0.19099E-0006
  0.45432E+0004 -0.28336E+0004  0.16976E-0006  0.22801E-0007  0.18775E-0006
  0.46250E+0004 -0.28333E+0004  0.17070E-0006  0.28972E-0007  0.18039E-0006
  0.47068E+0004 -0.28330E+0004  0.16869E-0006  0.33761E-0007  0.17181E-0006
  0.47500E+0004 -0.28329E+0004  0.16659E-0006  0.35731E-0007  0.16696E-0006
  0.45000E+0004 -0.28236E+0004  0.16928E-0006  0.18830E-0007  0.18927E-0006
  0.45432E+0004 -0.28235E+0004  0.17138E-0006  0.22718E-0007  0.18625E-0006
  0.46250E+0004 -0.28231E+0004  0.17268E-0006  0.28938E-0007  0.17913E-0006
  0.47068E+0004 -0.28228E+0004  0.17082E-0006  0.33855E-0007  0.17054E-0006
  0.47500E+0004 -0.28227E+0004  0.16876E-0006  0.35981E-0007  0.16559E-0006
  0.47500E+0004 -0.28818E+0004  0.15109E-0006  0.34564E-0007  0.16549E-0006
  0.47932E+0004 -0.28816E+0004  0.14887E-0006  0.35739E-0007  0.16146E-0006
  0.48750E+0004 -0.28813E+0004  0.14399E-0006  0.36785E-0007  0.15471E-0006
  0.49568E+0004 -0.28810E+0004  0.13887E-0006  0.36383E-0007  0.14957E-0006
  0.50000E+0004 -0.28808E+0004  0.13635E-0006  0.35620E-0007  0.14773E-0006
  0.47500E+0004 -0.28716E+0004  0.15504E-0006  0.34852E-0007  0.16693E-0006
  0.47932E+0004 -0.28714E+0004  0.15270E-0006  0.36104E-0007  0.16274E-0006
  0.48750E+0004 -0.28710E+0004  0.14748E-0006  0.37355E-0007  0.15543E-0006
  0.49568E+0004 -0.28707E+0004  0.14192E-0006  0.37189E-0007  0.14960E-0006
  0.50000E+0004 -0.28705E+0004  0.13911E-0006  0.36569E-0007  0.14736E-0006
  0.47500E+0004 -0.28522E+0004  0.16150E-0006  0.35338E-0007  0.16802E-0006
  0.47932E+0004 -0.28520E+0004  0.15898E-0006  0.36754E-0007  0.16344E-0006
  0.48750E+0004 -0.28516E+0004  0.15317E-0006  0.38350E-0007  0.15515E-0006
  0.49568E+0004 -0.28512E+0004  0.14678E-0006  0.38562E-0007  0.14811E-0006
  0.50000E+0004 -0.28510E+0004  0.14347E-0006  0.38148E-0007  0.14519E-0006
  0.47500E+0004 -0.28329E+0004  0.16659E-0006  0.35731E-0007  0.16696E-0006
  0.47932E+0004 -0.28326E+0004  0.16393E-0006  0.37300E-0007  0.16204E-0006
  0.48750E+0004 -0.28322E+0004  0.15765E-0006  0.39227E-0007  0.15287E-0006
  0.49568E+0004 -0.28317E+0004  0.15052E-0006  0.39806E-0007  0.14472E-0006
  0.50000E+0004 -0.28315E+0004  0.14675E-0006  0.39597E-0007  0.14115E-0006
  0.47500E+0004 -0.28227E+0004  0.16876E-0006  0.35981E-0007  0.16559E-0006
  0.47932E+0004 -0.28224E+0004  0.16601E-0006  0.37542E-0007  0.16051E-0006
  0.48750E+0004 -0.28219E+0004  0.15951E-0006  0.39632E-0007  0.15091E-0006
  0.49568E+0004 -0.28214E+0004  0.15203E-0006  0.40384E-0007  0.14221E-0006
  0.50000E+0004 -0.28212E+0004  0.14806E-0006  0.40247E-0007  0.13833E-0006
  0.50000E+0004 -0.28808E+0004  0.13635E-0006  0.35620E-0007  0.14773E-0006
  0.50432E+0004 -0.28806E+0004  0.13414E-0006  0.34621E-0007  0.14658E-0006
  0.51250E+0004 -0.28803E+0004  0.13110E-0006  0.31745E-0007  0.14682E-0006
  0.52068E+0004 -0.28799E+0004  0.13033E-0006  0.27980E-0007  0.15062E-0006
  0.52500E+0004 -0.28797E+0004  0.13104E-0006  0.25676E-0007  0.15420E-0006
  0.50000E+0004 -0.28705E+0004  0.13911E-0006  0.36569E-0007  0.14736E-0006
  0.50432E+0004 -0.28703E+0004  0.13658E-0006  0.35612E-0007  0.14587E-0006
  0.51250E+0004 -0.28699E+0004  0.13298E-0006  0.32954E-0007  0.14540E-0006
  0.52068E+0004 -0.28695E+0004  0.13166E-0006  0.29380E-0007  0.14860E-0006
  0.52500E+0004 -0.28693E+0004  0.13212E-0006  0.27209E-0007  0.15191E-0006
  0.50000E+0004 -0.28510E+0004  0.14347E-0006  0.38148E-0007  0.14519E-0006
  0.50432E+0004 -0.28508E+0004  0.14041E-0006  0.37397E-0007  0.14300E-0006
  0.51250E+0004 -0.28503E+0004  0.13576E-0006  0.35129E-0007  0.14124E-0006
  0.52068E+0004 -0.28499E+0004  0.13343E-0006  0.31921E-0007  0.14332E-0006
  0.52500E+0004 -0.28497E+0004  0.13340E-0006  0.29928E-0007  0.14613E-0006
  0.50000E+0004 -0.28315E+0004  0.14675E-0006  0.39597E-0007  0.14115E-0006
  0.50432E+0004 -0.28312E+0004  0.14320E-0006  0.39052E-0007  0.13830E-0006
  0.51250E+0004 -0.28307E+0004  0.13757E-0006  0.37170E-0007  0.13531E-0006
  0.52068E+0004 -0.28302E+0004  0.13427E-0006  0.34329E-0007  0.13627E-0006
  0.52500E+0004 -0.28300E+0004  0.13375E-0006  0.32510E-0007  0.13859E-0006
  0.50000E+0004 -0.28212E+0004  0.14806E-0006  0.40247E-0007  0.13833E-0006
  0.50432E+0004 -0.28209E+0004  0.14428E-0006  0.39869E-0007  0.13513E-0006
  0.51250E+0004 -0.28204E+0004  0.13815E-0006  0.38185E-0007  0.13152E-0006
  0.52068E+0004 -0.28199E+0004  0.13434E-0006  0.35517E-0007  0.13191E-0006
  0.52500E+0004 -0.28196E+0004  0.13357E-0006  0.33772E-0007  0.13397E-0006
  0.52500E+0004 -0.28797E+0004  0.13104E-0006  0.25676E-0007  0.15420E-0006
  0.52932E+0004 -0.28796E+0004  0.13269E-0006  0.23327E-0007  0.15891E-0006
  0.53750E+0004 -0.28793E+0004  0.13839E-0006  0.18580E-0007  0.17096E-0006
  0.54568E+0004 -0.28790E+0004  0.14765E-0006  0.13848E-0007  0.18689E-0006
  0.55000E+0004 -0.28789E+0004  0.15390E-0006  0.11454E-0007  0.19665E-0006
  0.52500E+0004 -0.28693E+0004  0.13212E-0006  0.27209E-0007  0.15191E-0006
  0.52932E+0004 -0.28692E+0004  0.13351E-0006  0.24898E-0007  0.15644E-0006
  0.53750E+0004 -0.28689E+0004  0.13886E-0006  0.20277E-0007  0.16827E-0006
  0.54568E+0004 -0.28686E+0004  0.14791E-0006  0.15624E-0007  0.18422E-0006
  0.55000E+0004 -0.28684E+0004  0.15412E-0006  0.13262E-0007  0.19409E-0006
  0.52500E+0004 -0.28497E+0004  0.13340E-0006  0.29928E-0007  0.14613E-0006
  0.52932E+0004 -0.28495E+0004  0.13434E-0006  0.27773E-0007  0.15027E-0006
  0.53750E+0004 -0.28491E+0004  0.13900E-0006  0.23400E-0007  0.16164E-0006
  0.54568E+0004 -0.28488E+0004  0.14757E-0006  0.18911E-0007  0.17755E-0006
  0.55000E+0004 -0.28486E+0004  0.15364E-0006  0.16598E-0007  0.18759E-0006
  0.52500E+0004 -0.28300E+0004  0.13375E-0006  0.32510E-0007  0.13859E-0006
  0.52932E+0004 -0.28298E+0004  0.13425E-0006  0.30523E-0007  0.14231E-0006
  0.53750E+0004 -0.28294E+0004  0.13816E-0006  0.26408E-0007  0.15316E-0006
  0.54568E+0004 -0.28290E+0004  0.14619E-0006  0.22096E-0007  0.16893E-0006
  0.55000E+0004 -0.28288E+0004  0.15205E-0006  0.19833E-0007  0.17905E-0006
  0.52500E+0004 -0.28196E+0004  0.13357E-0006  0.33772E-0007  0.13397E-0006
  0.52932E+0004 -0.28194E+0004  0.13384E-0006  0.31919E-0007  0.13746E-0006
  0.53750E+0004 -0.28190E+0004  0.13735E-0006  0.27945E-0007  0.14800E-0006
  0.54568E+0004 -0.28185E+0004  0.14506E-0006  0.23736E-0007  0.16364E-0006
  0.55000E+0004 -0.28183E+0004  0.15076E-0006  0.21452E-0007  0.17379E-0006
  0.55000E+0004 -0.28789E+0004  0.15390E-0006  0.11454E-0007  0.19665E-0006
  0.55432E+0004 -0.28788E+0004  0.16107E-0006  0.92238E-0008  0.20724E-0006
  0.56250E+0004 -0.28785E+0004  0.17673E-0006  0.55198E-0008  0.22896E-0006
  0.57068E+0004 -0.28783E+0004  0.19446E-0006  0.27516E-0008  0.25189E-0006
  0.57500E+0004 -0.28782E+0004  0.20430E-0006  0.17551E-0008  0.26401E-0006
  0.55000E+0004 -0.28684E+0004  0.15412E-0006  0.13262E-0007  0.19409E-0006
  0.55432E+0004 -0.28683E+0004  0.16126E-0006  0.11026E-0007  0.20487E-0006
  0.56250E+0004 -0.28681E+0004  0.17699E-0006  0.72844E-0008  0.22711E-0006
  0.57068E+0004 -0.28678E+0004  0.19489E-0006  0.44245E-0008  0.25075E-0006
  0.57500E+0004 -0.28677E+0004  0.20485E-0006  0.33490E-0008  0.26329E-0006
  0.55000E+0004 -0.28486E+0004  0.15364E-0006  0.16598E-0007  0.18759E-0006
  0.55432E+0004 -0.28485E+0004  0.16070E-0006  0.14377E-0007  0.19865E-0006
  0.56250E+0004 -0.28482E+0004  0.17646E-0006  0.10583E-0007  0.22175E-0006
  0.57068E+0004 -0.28479E+0004  0.19458E-0006  0.75556E-0008  0.24660E-0006
  0.57500E+0004 -0.28478E+0004  0.20470E-0006  0.63464E-0008  0.25989E-0006
  0.55000E+0004 -0.28288E+0004  0.15205E-0006  0.19833E-0007  0.17905E-0006
  0.55432E+0004 -0.28286E+0004  0.15897E-0006  0.17642E-0007  0.19032E-0006
  0.56250E+0004 -0.28283E+0004  0.17461E-0006  0.13811E-0007  0.21411E-0006
  0.57068E+0004 -0.28280E+0004  0.19278E-0006  0.10633E-0007  0.23999E-0006
  0.57500E+0004 -0.28278E+0004  0.20298E-0006  0.92979E-0008  0.25393E-0006
  0.55000E+0004 -0.28183E+0004  0.15076E-0006  0.21452E-0007  0.17379E-0006
  0.55432E+0004 -0.28182E+0004  0.15760E-0006  0.19327E-0007  0.18512E-0006
  0.56250E+0004 -0.28178E+0004  0.17312E-0006  0.15486E-0007  0.20921E-0006
  0.57068E+0004 -0.28175E+0004  0.19125E-0006  0.12240E-0007  0.23555E-0006
  0.57500E+0004 -0.28173E+0004  0.20145E-0006  0.10832E-0007  0.24980E-0006
  0.57500E+0004 -0.28782E+0004  0.20430E-0006  0.17551E-0008  0.26401E-0006
  0.57932E+0004 -0.28781E+0004  0.21429E-0006  0.10972E-0008  0.27591E-0006
  0.58750E+0004 -0.28778E+0004  0.23297E-0006  0.88636E-0009  0.29708E-0006
  0.59568E+0004 -0.28775E+0004  0.25043E-0006  0.20813E-0008  0.31542E-0006
  0.60000E+0004 -0.28774E+0004  0.25879E-0006  0.32764E-0008  0.32356E-0006
  0.57500E+0004 -0.28677E+0004  0.20485E-0006  0.33490E-0008  0.26329E-0006
  0.57932E+0004 -0.28675E+0004  0.21497E-0006  0.26090E-0008  0.27565E-0006
  0.58750E+0004 -0.28673E+0004  0.23390E-0006  0.21916E-0008  0.29771E-0006
  0.59568E+0004 -0.28670E+0004  0.25155E-0006  0.31204E-0008  0.31691E-0006
  0.60000E+0004 -0.28668E+0004  0.25996E-0006  0.41649E-0008  0.32545E-0006
  0.57500E+0004 -0.28478E+0004  0.20470E-0006  0.63464E-0008  0.25989E-0006
  0.57932E+0004 -0.28476E+0004  0.21500E-0006  0.54424E-0008  0.27304E-0006
  0.58750E+0004 -0.28473E+0004  0.23427E-0006  0.46335E-0008  0.29667E-0006
  0.59568E+0004 -0.28469E+0004  0.25219E-0006  0.50782E-0008  0.31741E-0006
  0.60000E+0004 -0.28468E+0004  0.26068E-0006  0.58345E-0008  0.32670E-0006
  0.57500E+0004 -0.28278E+0004  0.20298E-0006  0.92979E-0008  0.25393E-0006
  0.57932E+0004 -0.28276E+0004  0.21337E-0006  0.82371E-0008  0.26777E-0006
  0.58750E+0004 -0.28273E+0004  0.23285E-0006  0.70493E-0008  0.29282E-0006
  0.59568E+0004 -0.28269E+0004  0.25092E-0006  0.70204E-0008  0.31497E-0006
  0.60000E+0004 -0.28267E+0004  0.25944E-0006  0.74924E-0008  0.32498E-0006
  0.57500E+0004 -0.28173E+0004  0.20145E-0006  0.10832E-0007  0.24980E-0006
  0.57932E+0004 -0.28171E+0004  0.21186E-0006  0.96911E-0008  0.26396E-0006
  0.58750E+0004 -0.28167E+0004  0.23138E-0006  0.83104E-0008  0.28969E-0006
  0.59568E+0004 -0.28163E+0004  0.24948E-0006  0.80385E-0008  0.31254E-0006
  0.60000E+0004 -0.28161E+0004  0.25802E-0006  0.83824E-0008  0.32290E-0006
  0.60000E+0004 -0.28774E+0004  0.25879E-0006  0.32764E-0008  0.32356E-0006
  0.60432E+0004 -0.28772E+0004  0.26640E-0006  0.48555E-0008  0.33050E-0006
  0.61250E+0004 -0.28768E+0004  0.27839E-0006  0.88581E-0008  0.33994E-0006
  0.62068E+0004 -0.28765E+0004  0.28678E-0006  0.14051E-0007  0.34424E-0006
  0.62500E+0004 -0.28763E+0004  0.28967E-0006  0.17217E-0007  0.34439E-0006
  0.60000E+0004 -0.28668E+0004  0.25996E-0006  0.41649E-0008  0.32545E-0006
  0.60432E+0004 -0.28666E+0004  0.26760E-0006  0.55822E-0008  0.33276E-0006
  0.61250E+0004 -0.28662E+0004  0.27949E-0006  0.92555E-0008  0.34274E-0006
  0.62068E+0004 -0.28658E+0004  0.28760E-0006  0.14107E-0007  0.34734E-0006
  0.62500E+0004 -0.28656E+0004  0.29026E-0006  0.17089E-0007  0.34754E-0006
  0.60000E+0004 -0.28468E+0004  0.26068E-0006  0.58345E-0008  0.32670E-0006
  0.60432E+0004 -0.28465E+0004  0.26832E-0006  0.69475E-0008  0.33468E-0006
  0.61250E+0004 -0.28460E+0004  0.28003E-0006  0.10002E-0007  0.34569E-0006
  0.62068E+0004 -0.28456E+0004  0.28764E-0006  0.14200E-0007  0.35091E-0006
  0.62500E+0004 -0.28453E+0004  0.28990E-0006  0.16830E-0007  0.35126E-0006
  0.60000E+0004 -0.28267E+0004  0.25944E-0006  0.74924E-0008  0.32498E-0006
  0.60432E+0004 -0.28264E+0004  0.26707E-0006  0.83036E-0008  0.33360E-0006
  0.61250E+0004 -0.28259E+0004  0.27858E-0006  0.10741E-0007  0.34563E-0006
  0.62068E+0004 -0.28254E+0004  0.28573E-0006  0.14282E-0007  0.35154E-0006
  0.62500E+0004 -0.28251E+0004  0.28763E-0006  0.16556E-0007  0.35210E-0006
  0.60000E+0004 -0.28161E+0004  0.25802E-0006  0.83824E-0008  0.32290E-0006
  0.60432E+0004 -0.28158E+0004  0.26562E-0006  0.90190E-0008  0.33185E-0006
  0.61250E+0004 -0.28153E+0004  0.27701E-0006  0.11131E-0007  0.34442E-0006
  0.62068E+0004 -0.28147E+0004  0.28395E-0006  0.14324E-0007  0.35073E-0006
  0.62500E+0004 -0.28144E+0004  0.28568E-0006  0.16398E-0007  0.35142E-0006
  0.62500E+0004 -0.28763E+0004  0.28967E-0006  0.17217E-0007  0.34439E-0006
  0.62932E+0004 -0.28760E+0004  0.29152E-0006  0.20637E-0007  0.34318E-0006
  0.63750E+0004 -0.28754E+0004  0.29222E-0006  0.27689E-0007  0.33722E-0006
  0.64568E+0004 -0.28749E+0004  0.28961E-0006  0.35287E-0007  0.32705E-0006
  0.65000E+0004 -0.28746E+0004  0.28707E-0006  0.39423E-0007  0.32026E-0006
  0.62500E+0004 -0.28656E+0004  0.29026E-0006  0.17089E-0007  0.34754E-0006
  0.62932E+0004 -0.28653E+0004  0.29182E-0006  0.20325E-0007  0.34629E-0006
  0.63750E+0004 -0.28647E+0004  0.29181E-0006  0.27033E-0007  0.34006E-0006
  0.64568E+0004 -0.28641E+0004  0.28831E-0006  0.34295E-0007  0.32938E-0006
  0.65000E+0004 -0.28638E+0004  0.28525E-0006  0.38258E-0007  0.32222E-0006
  0.62500E+0004 -0.28453E+0004  0.28990E-0006  0.16830E-0007  0.35126E-0006
  0.62932E+0004 -0.28450E+0004  0.29094E-0006  0.19712E-0007  0.35001E-0006
  0.63750E+0004 -0.28443E+0004  0.28971E-0006  0.25756E-0007  0.34341E-0006
  0.64568E+0004 -0.28436E+0004  0.28468E-0006  0.32376E-0007  0.33191E-0006
  0.65000E+0004 -0.28433E+0004  0.28070E-0006  0.36013E-0007  0.32417E-0006
  0.62500E+0004 -0.28251E+0004  0.28763E-0006  0.16556E-0007  0.35210E-0006
  0.62932E+0004 -0.28247E+0004  0.28823E-0006  0.19080E-0007  0.35093E-0006
  0.63750E+0004 -0.28239E+0004  0.28593E-0006  0.24448E-0007  0.34416E-0006
  0.64568E+0004 -0.28231E+0004  0.27957E-0006  0.30411E-0007  0.33211E-0006
  0.65000E+0004 -0.28227E+0004  0.27481E-0006  0.33713E-0007  0.32393E-0006
  0.62500E+0004 -0.28144E+0004  0.28568E-0006  0.16398E-0007  0.35142E-0006
  0.62932E+0004 -0.28140E+0004  0.28608E-0006  0.18744E-0007  0.35033E-0006
  0.63750E+0004 -0.28132E+0004  0.28328E-0006  0.23748E-0007  0.34356E-0006
  0.64568E+0004 -0.28123E+0004  0.27631E-0006  0.29359E-0007  0.33131E-0006
  0.65000E+0004 -0.28119E+0004  0.27120E-0006  0.32496E-0007  0.32297E-0006
  0.65000E+0004 -0.28746E+0004  0.28707E-0006  0.39423E-0007  0.32026E-0006
  0.65432E+0004 -0.28742E+0004  0.28382E-0006  0.43569E-0007  0.31269E-0006
  0.66250E+0004 -0.28735E+0004  0.27609E-0006  0.51358E-0007  0.29656E-0006
  0.67068E+0004 -0.28728E+0004  0.26677E-0006  0.58766E-0007  0.27885E-0006
  0.67500E+0004 -0.28724E+0004  0.26135E-0006  0.62408E-0007  0.26912E-0006
  0.65000E+0004 -0.28638E+0004  0.28525E-0006  0.38258E-0007  0.32222E-0006
  0.65432E+0004 -0.28634E+0004  0.28145E-0006  0.42251E-0007  0.31423E-0006
  0.66250E+0004 -0.28626E+0004  0.27261E-0006  0.49752E-0007  0.29720E-0006
  0.67068E+0004 -0.28618E+0004  0.26217E-0006  0.56902E-0007  0.27853E-0006
  0.67500E+0004 -0.28614E+0004  0.25619E-0006  0.60412E-0007  0.26829E-0006
  0.65000E+0004 -0.28433E+0004  0.28070E-0006  0.36013E-0007  0.32417E-0006
  0.65432E+0004 -0.28428E+0004  0.27594E-0006  0.39692E-0007  0.31549E-0006
  0.66250E+0004 -0.28419E+0004  0.26519E-0006  0.46632E-0007  0.29699E-0006
  0.67068E+0004 -0.28410E+0004  0.25282E-0006  0.53278E-0007  0.27671E-0006
  0.67500E+0004 -0.28406E+0004  0.24586E-0006  0.56545E-0007  0.26563E-0006
  0.65000E+0004 -0.28227E+0004  0.27481E-0006  0.33713E-0007  0.32393E-0006
  0.65432E+0004 -0.28222E+0004  0.26921E-0006  0.37066E-0007  0.31472E-0006
  0.66250E+0004 -0.28212E+0004  0.25679E-0006  0.43426E-0007  0.29505E-0006
  0.67068E+0004 -0.28202E+0004  0.24274E-0006  0.49545E-0007  0.27348E-0006
  0.67500E+0004 -0.28197E+0004  0.23492E-0006  0.52559E-0007  0.26170E-0006
  0.65000E+0004 -0.28119E+0004  0.27120E-0006  0.32496E-0007  0.32297E-0006
  0.65432E+0004 -0.28114E+0004  0.26520E-0006  0.35658E-0007  0.31355E-0006
  0.66250E+0004 -0.28103E+0004  0.25201E-0006  0.41703E-0007  0.29339E-0006
  0.67068E+0004 -0.28092E+0004  0.23718E-0006  0.47535E-0007  0.27126E-0006
  0.67500E+0004 -0.28087E+0004  0.22896E-0006  0.50407E-0007  0.25918E-0006
  0.67500E+0004 -0.28724E+0004  0.26135E-0006  0.62408E-0007  0.26912E-0006
  0.67932E+0004 -0.28720E+0004  0.25563E-0006  0.65768E-0007  0.25926E-0006
  0.68750E+0004 -0.28712E+0004  0.24409E-0006  0.71251E-0007  0.24038E-0006
  0.69568E+0004 -0.28704E+0004  0.23160E-0006  0.75244E-0007  0.22153E-0006
  0.70000E+0004 -0.28700E+0004  0.22458E-0006  0.76629E-0007  0.21163E-0006
  0.67500E+0004 -0.28614E+0004  0.25619E-0006  0.60412E-0007  0.26829E-0006
  0.67932E+0004 -0.28610E+0004  0.24993E-0006  0.63667E-0007  0.25793E-0006
  0.68750E+0004 -0.28601E+0004  0.23746E-0006  0.68958E-0007  0.23817E-0006
  0.69568E+0004 -0.28592E+0004  0.22422E-0006  0.72795E-0007  0.21857E-0006
  0.70000E+0004 -0.28587E+0004  0.21687E-0006  0.74110E-0007  0.20834E-0006
  0.67500E+0004 -0.28406E+0004  0.24586E-0006  0.56545E-0007  0.26563E-0006
  0.67932E+0004 -0.28400E+0004  0.23865E-0006  0.59575E-0007  0.25443E-0006
  0.68750E+0004 -0.28390E+0004  0.22457E-0006  0.64488E-0007  0.23321E-0006
  0.69568E+0004 -0.28380E+0004  0.21003E-0006  0.68017E-0007  0.21237E-0006
  0.70000E+0004 -0.28375E+0004  0.20213E-0006  0.69197E-0007  0.20159E-0006
  0.67500E+0004 -0.28197E+0004  0.23492E-0006  0.52559E-0007  0.26170E-0006
  0.67932E+0004 -0.28191E+0004  0.22689E-0006  0.55352E-0007  0.24981E-0006
  0.68750E+0004 -0.28179E+0004  0.21141E-0006  0.59869E-0007  0.22739E-0006
  0.69568E+0004 -0.28168E+0004  0.19574E-0006  0.63073E-0007  0.20554E-0006
  0.70000E+0004 -0.28162E+0004  0.18738E-0006  0.64111E-0007  0.19434E-0006
  0.67500E+0004 -0.28087E+0004  0.22896E-0006  0.50407E-0007  0.25918E-0006
  0.67932E+0004 -0.28080E+0004  0.22055E-0006  0.53078E-0007  0.24699E-0006
  0.68750E+0004 -0.28068E+0004  0.20441E-0006  0.57377E-0007  0.22404E-0006
  0.69568E+0004 -0.28056E+0004  0.18822E-0006  0.60405E-0007  0.20176E-0006
  0.70000E+0004 -0.28049E+0004  0.17964E-0006  0.61370E-0007  0.19037E-0006
  0.70000E+0004 -0.28700E+0004  0.22458E-0006  0.76629E-0007  0.21163E-0006
  0.70432E+0004 -0.28695E+0004  0.21715E-0006  0.77429E-0007  0.20175E-0006
  0.71250E+0004 -0.28686E+0004  0.20187E-0006  0.77241E-0007  0.18301E-0006
  0.72068E+0004 -0.28677E+0004  0.18462E-0006  0.74582E-0007  0.16413E-0006
  0.72500E+0004 -0.28673E+0004  0.17460E-0006  0.72121E-0007  0.15404E-0006
  0.70000E+0004 -0.28587E+0004  0.21687E-0006  0.74110E-0007  0.20834E-0006
  0.70432E+0004 -0.28582E+0004  0.20918E-0006  0.74856E-0007  0.19817E-0006
  0.71250E+0004 -0.28573E+0004  0.19354E-0006  0.74585E-0007  0.17901E-0006
  0.72068E+0004 -0.28563E+0004  0.17613E-0006  0.71879E-0007  0.15985E-0006
  0.72500E+0004 -0.28558E+0004  0.16607E-0006  0.69406E-0007  0.14966E-0006
  0.70000E+0004 -0.28375E+0004  0.20213E-0006  0.69197E-0007  0.20159E-0006
  0.70432E+0004 -0.28369E+0004  0.19400E-0006  0.69828E-0007  0.19096E-0006
  0.71250E+0004 -0.28358E+0004  0.17779E-0006  0.69393E-0007  0.17115E-0006
  0.72068E+0004 -0.28347E+0004  0.16012E-0006  0.66594E-0007  0.15158E-0006
  0.72500E+0004 -0.28341E+0004  0.15004E-0006  0.64100E-0007  0.14124E-0006
  0.70000E+0004 -0.28162E+0004  0.18738E-0006  0.64111E-0007  0.19434E-0006
  0.70432E+0004 -0.28155E+0004  0.17887E-0006  0.64620E-0007  0.18335E-0006
  0.71250E+0004 -0.28143E+0004  0.16219E-0006  0.64010E-0007  0.16305E-0006
  0.72068E+0004 -0.28130E+0004  0.14437E-0006  0.61114E-0007  0.14322E-0006
  0.72500E+0004 -0.28124E+0004  0.13431E-0006  0.58598E-0007  0.13281E-0006
  0.70000E+0004 -0.28049E+0004  0.17964E-0006  0.61370E-0007  0.19037E-0006
  0.70432E+0004 -0.28042E+0004  0.17096E-0006  0.61807E-0007  0.17923E-0006
  0.71250E+0004 -0.28029E+0004  0.15408E-0006  0.61101E-0007  0.15874E-0006
  0.72068E+0004 -0.28016E+0004  0.13621E-0006  0.58153E-0007  0.13883E-0006
  0.72500E+0004 -0.28009E+0004  0.12618E-0006  0.55625E-0007  0.12841E-0006
  0.72500E+0004 -0.28673E+0004  0.17460E-0006  0.72121E-0007  0.15404E-0006
  0.72932E+0004 -0.28668E+0004  0.16386E-0006  0.68886E-0007  0.14385E-0006
  0.73750E+0004 -0.28658E+0004  0.14147E-0006  0.60666E-0007  0.12417E-0006
  0.74568E+0004 -0.28649E+0004  0.11646E-0006  0.49748E-0007  0.10412E-0006
  0.75000E+0004 -0.28644E+0004  0.10227E-0006  0.42960E-0007  0.93445E-0007
  0.72500E+0004 -0.28558E+0004  0.16607E-0006  0.69406E-0007  0.14966E-0006
  0.72932E+0004 -0.28553E+0004  0.15532E-0006  0.66171E-0007  0.13936E-0006
  0.73750E+0004 -0.28542E+0004  0.13298E-0006  0.57972E-0007  0.11953E-0006
  0.74568E+0004 -0.28532E+0004  0.10803E-0006  0.47106E-0007  0.99276E-0007
  0.75000E+0004 -0.28527E+0004  0.93858E-0007  0.40356E-0007  0.88464E-0007
  0.72500E+0004 -0.28341E+0004  0.15004E-0006  0.64100E-0007  0.14124E-0006
  0.72932E+0004 -0.28335E+0004  0.13932E-0006  0.60861E-0007  0.13083E-0006
  0.73750E+0004 -0.28323E+0004  0.11714E-0006  0.52706E-0007  0.11080E-0006
  0.74568E+0004 -0.28311E+0004  0.92377E-0007  0.41945E-0007  0.90284E-0007
  0.75000E+0004 -0.28305E+0004  0.78280E-0007  0.35272E-0007  0.79265E-0007
  0.72500E+0004 -0.28124E+0004  0.13431E-0006  0.58598E-0007  0.13281E-0006
  0.72932E+0004 -0.28116E+0004  0.12367E-0006  0.55357E-0007  0.12236E-0006
  0.73750E+0004 -0.28103E+0004  0.10172E-0006  0.47250E-0007  0.10226E-0006
  0.74568E+0004 -0.28090E+0004  0.77219E-0007  0.36603E-0007  0.81611E-0007
  0.75000E+0004 -0.28083E+0004  0.63239E-0007  0.30013E-0007  0.70453E-0007
  0.72500E+0004 -0.28009E+0004  0.12618E-0006  0.55625E-0007  0.12841E-0006
  0.72932E+0004 -0.28001E+0004  0.11558E-0006  0.52384E-0007  0.11796E-0006
  0.73750E+0004 -0.27987E+0004  0.93779E-0007  0.44304E-0007  0.97871E-0007
  0.74568E+0004 -0.27973E+0004  0.69446E-0007  0.33720E-0007  0.77189E-0007
  0.75000E+0004 -0.27966E+0004  0.55542E-0007  0.27177E-0007  0.65981E-0007
  0.75000E+0004 -0.28644E+0004  0.10227E-0006  0.42960E-0007  0.93445E-0007
  0.75432E+0004 -0.28638E+0004  0.87444E-0007  0.35501E-0007  0.82757E-0007
  0.76250E+0004 -0.28628E+0004  0.57992E-0007  0.19743E-0007  0.62690E-0007
  0.77068E+0004 -0.28618E+0004  0.27424E-0007  0.22478E-0008  0.43301E-0007
  0.77500E+0004 -0.28613E+0004  0.11150E-0007 -0.75012E-0008  0.33521E-0007
  0.75000E+0004 -0.28527E+0004  0.93858E-0007  0.40356E-0007  0.88464E-0007
  0.75432E+0004 -0.28521E+0004  0.79033E-0007  0.32943E-0007  0.77602E-0007
  0.76250E+0004 -0.28510E+0004  0.49504E-0007  0.17283E-0007  0.57100E-0007
  0.77068E+0004 -0.28499E+0004  0.18740E-0007 -0.10057E-0009  0.37124E-0007
  0.77500E+0004 -0.28493E+0004  0.23137E-0008 -0.97878E-0008  0.26978E-0007
  0.75000E+0004 -0.28305E+0004  0.78280E-0007  0.35272E-0007  0.79265E-0007
  0.75432E+0004 -0.28298E+0004  0.63491E-0007  0.27947E-0007  0.68133E-0007
  0.76250E+0004 -0.28285E+0004  0.33889E-0007  0.12486E-0007  0.46908E-0007
  0.77068E+0004 -0.28273E+0004  0.28258E-0008 -0.46710E-0008  0.25917E-0007
  0.77500E+0004 -0.28266E+0004 -0.13855E-0007 -0.14232E-0007  0.15119E-0007
  0.75000E+0004 -0.28083E+0004  0.63239E-0007  0.30013E-0007  0.70453E-0007
  0.75432E+0004 -0.28075E+0004  0.48531E-0007  0.22784E-0007  0.59116E-0007
  0.76250E+0004 -0.28061E+0004  0.18942E-0007  0.75376E-0008  0.37298E-0007
  0.77068E+0004 -0.28046E+0004 -0.12333E-0007 -0.93717E-0008  0.15409E-0007
  0.77500E+0004 -0.28039E+0004 -0.29225E-0007 -0.18795E-0007  0.40179E-0008
  0.75000E+0004 -0.27966E+0004  0.55542E-0007  0.27177E-0007  0.65981E-0007
  0.75432E+0004 -0.27957E+0004  0.40890E-0007  0.20001E-0007  0.54561E-0007
  0.76250E+0004 -0.27942E+0004  0.11339E-0007  0.48760E-0008  0.32475E-0007
  0.77068E+0004 -0.27927E+0004 -0.20015E-0007 -0.11894E-0007  0.10159E-0007
  0.77500E+0004 -0.27919E+0004 -0.37001E-0007 -0.21240E-0007 -0.15209E-0008
  0.77500E+0004 -0.28613E+0004  0.11150E-0007 -0.75012E-0008  0.33521E-0007
  0.77932E+0004 -0.28607E+0004 -0.50712E-0008 -0.17495E-0007  0.24122E-0007
  0.78750E+0004 -0.28596E+0004 -0.35069E-0007 -0.36769E-0007  0.76718E-0008
  0.79568E+0004 -0.28585E+0004 -0.63261E-0007 -0.55889E-0007 -0.66671E-0008
  0.80000E+0004 -0.28579E+0004 -0.77109E-0007 -0.65689E-0007 -0.13286E-0007
  0.77500E+0004 -0.28493E+0004  0.23137E-0008 -0.97878E-0008  0.26978E-0007
  0.77932E+0004 -0.28487E+0004 -0.14095E-0007 -0.19720E-0007  0.17177E-0007
  0.78750E+0004 -0.28474E+0004 -0.44522E-0007 -0.38883E-0007 -0.10419E-0009
  0.79568E+0004 -0.28462E+0004 -0.73207E-0007 -0.57906E-0007 -0.15308E-0007
  0.80000E+0004 -0.28456E+0004 -0.87323E-0007 -0.67662E-0007 -0.22373E-0007
  0.77500E+0004 -0.28266E+0004 -0.13855E-0007 -0.14232E-0007  0.15119E-0007
  0.77932E+0004 -0.28259E+0004 -0.30587E-0007 -0.24040E-0007  0.45953E-0008
  0.78750E+0004 -0.28245E+0004 -0.61778E-0007 -0.42972E-0007 -0.14201E-0007
  0.79568E+0004 -0.28231E+0004 -0.91363E-0007 -0.61785E-0007 -0.31015E-0007
  0.80000E+0004 -0.28223E+0004 -0.10597E-0006 -0.71447E-0007 -0.38917E-0007
  0.77500E+0004 -0.28039E+0004 -0.29225E-0007 -0.18795E-0007  0.40179E-0008
  0.77932E+0004 -0.28030E+0004 -0.46237E-0007 -0.28465E-0007 -0.71752E-0008
  0.78750E+0004 -0.28015E+0004 -0.78121E-0007 -0.47139E-0007 -0.27404E-0007
  0.79568E+0004 -0.27999E+0004 -0.10855E-0006 -0.65713E-0007 -0.45769E-0007
  0.80000E+0004 -0.27991E+0004 -0.12364E-0006 -0.75263E-0007 -0.54494E-0007
  0.77500E+0004 -0.27919E+0004 -0.37001E-0007 -0.21240E-0007 -0.15209E-0008
  0.77932E+0004 -0.27910E+0004 -0.54144E-0007 -0.30832E-0007 -0.13045E-0007
  0.78750E+0004 -0.27894E+0004 -0.86361E-0007 -0.49359E-0007 -0.33991E-0007
  0.79568E+0004 -0.27877E+0004 -0.11721E-0006 -0.67795E-0007 -0.53147E-0007
  0.80000E+0004 -0.27868E+0004 -0.13254E-0006 -0.77278E-0007 -0.62294E-0007
  0.80000E+0004 -0.28579E+0004 -0.77109E-0007 -0.65689E-0007 -0.13286E-0007
  0.80432E+0004 -0.28573E+0004 -0.90133E-0007 -0.75154E-0007 -0.19261E-0007
  0.81250E+0004 -0.28561E+0004 -0.11216E-0006 -0.91876E-0007 -0.28724E-0007
  0.82068E+0004 -0.28549E+0004 -0.13032E-0006 -0.10649E-0006 -0.35855E-0007
  0.82500E+0004 -0.28543E+0004 -0.13825E-0006 -0.11319E-0006 -0.38752E-0007
  0.80000E+0004 -0.28456E+0004 -0.87323E-0007 -0.67662E-0007 -0.22373E-0007
  0.80432E+0004 -0.28449E+0004 -0.10061E-0006 -0.77092E-0007 -0.28773E-0007
  0.81250E+0004 -0.28436E+0004 -0.12309E-0006 -0.93771E-0007 -0.38938E-0007
  0.82068E+0004 -0.28424E+0004 -0.14160E-0006 -0.10838E-0006 -0.46579E-0007
  0.82500E+0004 -0.28417E+0004 -0.14965E-0006 -0.11509E-0006 -0.49645E-0007
  0.80000E+0004 -0.28223E+0004 -0.10597E-0006 -0.71447E-0007 -0.38917E-0007
  0.80432E+0004 -0.28216E+0004 -0.11976E-0006 -0.80796E-0007 -0.46126E-0007
  0.81250E+0004 -0.28201E+0004 -0.14310E-0006 -0.97364E-0007 -0.57649E-0007
  0.82068E+0004 -0.28186E+0004 -0.16228E-0006 -0.11193E-0006 -0.66306E-0007
  0.82500E+0004 -0.28178E+0004 -0.17057E-0006 -0.11864E-0006 -0.69730E-0007
  0.80000E+0004 -0.27991E+0004 -0.12364E-0006 -0.75263E-0007 -0.54494E-0007
  0.80432E+0004 -0.27982E+0004 -0.13790E-0006 -0.84512E-0007 -0.62502E-0007
  0.81250E+0004 -0.27965E+0004 -0.16209E-0006 -0.10093E-0006 -0.75394E-0007
  0.82068E+0004 -0.27949E+0004 -0.18195E-0006 -0.11541E-0006 -0.85112E-0007
  0.82500E+0004 -0.27940E+0004 -0.19050E-0006 -0.12211E-0006 -0.88930E-0007
  0.80000E+0004 -0.27868E+0004 -0.13254E-0006 -0.77278E-0007 -0.62294E-0007
  0.80432E+0004 -0.27859E+0004 -0.14704E-0006 -0.86468E-0007 -0.70717E-0007
  0.81250E+0004 -0.27841E+0004 -0.17167E-0006 -0.10280E-0006 -0.84326E-0007
  0.82068E+0004 -0.27823E+0004 -0.19188E-0006 -0.11721E-0006 -0.94614E-0007
  0.82500E+0004 -0.27814E+0004 -0.20057E-0006 -0.12390E-0006 -0.98649E-0007
  0.82500E+0004 -0.28543E+0004 -0.13825E-0006 -0.11319E-0006 -0.38752E-0007
  0.82932E+0004 -0.28537E+0004 -0.14494E-0006 -0.11909E-0006 -0.41052E-0007
  0.83750E+0004 -0.28527E+0004 -0.15446E-0006 -0.12797E-0006 -0.44130E-0007
  0.84568E+0004 -0.28516E+0004 -0.15996E-0006 -0.13364E-0006 -0.45854E-0007
  0.85000E+0004 -0.28510E+0004 -0.16133E-0006 -0.13532E-0006 -0.46344E-0007
  0.82500E+0004 -0.28417E+0004 -0.14965E-0006 -0.11509E-0006 -0.49645E-0007
  0.82932E+0004 -0.28411E+0004 -0.15641E-0006 -0.12101E-0006 -0.52036E-0007
  0.83750E+0004 -0.28399E+0004 -0.16591E-0006 -0.12996E-0006 -0.55056E-0007
  0.84568E+0004 -0.28388E+0004 -0.17118E-0006 -0.13575E-0006 -0.56418E-0007
  0.85000E+0004 -0.28382E+0004 -0.17234E-0006 -0.13749E-0006 -0.56596E-0007
  0.82500E+0004 -0.28178E+0004 -0.17057E-0006 -0.11864E-0006 -0.69730E-0007
  0.82932E+0004 -0.28171E+0004 -0.17748E-0006 -0.12459E-0006 -0.72332E-0007
  0.83750E+0004 -0.28158E+0004 -0.18698E-0006 -0.13364E-0006 -0.75337E-0007
  0.84568E+0004 -0.28145E+0004 -0.19186E-0006 -0.13960E-0006 -0.76117E-0007
  0.85000E+0004 -0.28138E+0004 -0.19265E-0006 -0.14146E-0006 -0.75759E-0007
  0.82500E+0004 -0.27940E+0004 -0.19050E-0006 -0.12211E-0006 -0.88930E-0007
  0.82932E+0004 -0.27932E+0004 -0.19758E-0006 -0.12806E-0006 -0.91790E-0007
  0.83750E+0004 -0.27917E+0004 -0.20712E-0006 -0.13717E-0006 -0.94882E-0007
  0.84568E+0004 -0.27902E+0004 -0.21164E-0006 -0.14325E-0006 -0.95199E-0007
  0.85000E+0004 -0.27894E+0004 -0.21209E-0006 -0.14519E-0006 -0.94373E-0007
  0.82500E+0004 -0.27814E+0004 -0.20057E-0006 -0.12390E-0006 -0.98649E-0007
  0.82932E+0004 -0.27806E+0004 -0.20774E-0006 -0.12983E-0006 -0.10166E-0006
  0.83750E+0004 -0.27790E+0004 -0.21731E-0006 -0.13895E-0006 -0.10483E-0006
  0.84568E+0004 -0.27774E+0004 -0.22166E-0006 -0.14508E-0006 -0.10494E-0006
  0.85000E+0004 -0.27766E+0004 -0.22194E-0006 -0.14706E-0006 -0.10390E-0006
  0.85000E+0004 -0.28510E+0004 -0.16133E-0006 -0.13532E-0006 -0.46344E-0007
  0.85432E+0004 -0.28507E+0004 -0.16156E-0006 -0.13605E-0006 -0.46470E-0007
  0.86250E+0004 -0.28499E+0004 -0.15952E-0006 -0.13499E-0006 -0.46265E-0007
  0.87068E+0004 -0.28492E+0004 -0.15460E-0006 -0.13094E-0006 -0.45631E-0007
  0.87500E+0004 -0.28488E+0004 -0.15100E-0006 -0.12770E-0006 -0.45169E-0007
  0.85000E+0004 -0.28382E+0004 -0.17234E-0006 -0.13749E-0006 -0.56596E-0007
  0.85432E+0004 -0.28378E+0004 -0.17230E-0006 -0.13830E-0006 -0.56321E-0007
  0.86250E+0004 -0.28370E+0004 -0.16960E-0006 -0.13741E-0006 -0.55156E-0007
  0.87068E+0004 -0.28362E+0004 -0.16385E-0006 -0.13353E-0006 -0.53342E-0007
  0.87500E+0004 -0.28358E+0004 -0.15976E-0006 -0.13038E-0006 -0.52186E-0007
  0.85000E+0004 -0.28138E+0004 -0.19265E-0006 -0.14146E-0006 -0.75759E-0007
  0.85432E+0004 -0.28133E+0004 -0.19212E-0006 -0.14239E-0006 -0.74784E-0007
  0.86250E+0004 -0.28124E+0004 -0.18820E-0006 -0.14177E-0006 -0.71913E-0007
  0.87068E+0004 -0.28115E+0004 -0.18092E-0006 -0.13817E-0006 -0.67972E-0007
  0.87500E+0004 -0.28110E+0004 -0.17591E-0006 -0.13518E-0006 -0.65556E-0007
  0.85000E+0004 -0.27894E+0004 -0.21209E-0006 -0.14519E-0006 -0.94373E-0007
  0.85432E+0004 -0.27889E+0004 -0.21109E-0006 -0.14623E-0006 -0.92772E-0007
  0.86250E+0004 -0.27879E+0004 -0.20601E-0006 -0.14582E-0006 -0.88336E-0007
  0.87068E+0004 -0.27868E+0004 -0.19724E-0006 -0.14247E-0006 -0.82411E-0007
  0.87500E+0004 -0.27863E+0004 -0.19134E-0006 -0.13960E-0006 -0.78811E-0007
  0.85000E+0004 -0.27766E+0004 -0.22194E-0006 -0.14706E-0006 -0.10390E-0006
  0.85432E+0004 -0.27760E+0004 -0.22070E-0006 -0.14813E-0006 -0.10199E-0006
  0.86250E+0004 -0.27749E+0004 -0.21503E-0006 -0.14783E-0006 -0.96783E-0007
  0.87068E+0004 -0.27738E+0004 -0.20549E-0006 -0.14458E-0006 -0.89869E-0007
  0.87500E+0004 -0.27732E+0004 -0.19913E-0006 -0.14178E-0006 -0.85674E-0007
  0.87500E+0004 -0.28488E+0004 -0.15100E-0006 -0.12770E-0006 -0.45169E-0007
  0.87932E+0004 -0.28485E+0004 -0.14673E-0006 -0.12377E-0006 -0.44550E-0007
  0.88750E+0004 -0.28480E+0004 -0.13722E-0006 -0.11469E-0006 -0.43147E-0007
  0.89568E+0004 -0.28474E+0004 -0.12622E-0006 -0.10397E-0006 -0.41275E-0007
  0.90000E+0004 -0.28472E+0004 -0.11995E-0006 -0.97838E-0007 -0.40044E-0007
  0.87500E+0004 -0.28358E+0004 -0.15976E-0006 -0.13038E-0006 -0.52186E-0007
  0.87932E+0004 -0.28355E+0004 -0.15496E-0006 -0.12653E-0006 -0.50834E-0007
  0.88750E+0004 -0.28349E+0004 -0.14439E-0006 -0.11761E-0006 -0.47971E-0007
  0.89568E+0004 -0.28343E+0004 -0.13229E-0006 -0.10701E-0006 -0.44611E-0007
  0.90000E+0004 -0.28340E+0004 -0.12543E-0006 -0.10093E-0006 -0.42603E-0007
  0.87500E+0004 -0.28110E+0004 -0.17591E-0006 -0.13518E-0006 -0.65556E-0007
  0.87932E+0004 -0.28107E+0004 -0.17013E-0006 -0.13148E-0006 -0.62868E-0007
  0.88750E+0004 -0.28100E+0004 -0.15757E-0006 -0.12282E-0006 -0.57335E-0007
  0.89568E+0004 -0.28093E+0004 -0.14340E-0006 -0.11242E-0006 -0.51233E-0007
  0.90000E+0004 -0.28090E+0004 -0.13544E-0006 -0.10642E-0006 -0.47790E-0007
  0.87500E+0004 -0.27863E+0004 -0.19134E-0006 -0.13960E-0006 -0.78811E-0007
  0.87932E+0004 -0.27859E+0004 -0.18459E-0006 -0.13603E-0006 -0.74859E-0007
  0.88750E+0004 -0.27851E+0004 -0.17010E-0006 -0.12758E-0006 -0.66789E-0007
  0.89568E+0004 -0.27843E+0004 -0.15388E-0006 -0.11735E-0006 -0.58070E-0007
  0.90000E+0004 -0.27839E+0004 -0.14484E-0006 -0.11142E-0006 -0.53251E-0007
  0.87500E+0004 -0.27732E+0004 -0.19913E-0006 -0.14178E-0006 -0.85674E-0007
  0.87932E+0004 -0.27728E+0004 -0.19189E-0006 -0.13826E-0006 -0.81088E-0007
  0.88750E+0004 -0.27720E+0004 -0.17639E-0006 -0.12991E-0006 -0.71737E-0007
  0.89568E+0004 -0.27712E+0004 -0.15912E-0006 -0.11975E-0006 -0.61693E-0007
  0.90000E+0004 -0.27707E+0004 -0.14952E-0006 -0.11384E-0006 -0.56176E-0007
  0.90000E+0004 -0.28472E+0004 -0.11995E-0006 -0.97838E-0007 -0.40044E-0007
  0.90432E+0004 -0.28469E+0004 -0.11341E-0006 -0.91519E-0007 -0.38561E-0007
  0.91250E+0004 -0.28463E+0004 -0.10047E-0006 -0.79274E-0007 -0.34997E-0007
  0.92068E+0004 -0.28458E+0004 -0.86994E-0007 -0.67210E-0007 -0.30122E-0007
  0.92500E+0004 -0.28455E+0004 -0.79734E-0007 -0.61092E-0007 -0.26940E-0007
  0.90000E+0004 -0.28340E+0004 -0.12543E-0006 -0.10093E-0006 -0.42603E-0007
  0.90432E+0004 -0.28336E+0004 -0.11832E-0006 -0.94651E-0007 -0.40363E-0007
  0.91250E+0004 -0.28330E+0004 -0.10433E-0006 -0.82436E-0007 -0.35442E-0007
  0.92068E+0004 -0.28324E+0004 -0.89884E-0007 -0.70344E-0007 -0.29359E-0007
  0.92500E+0004 -0.28321E+0004 -0.82158E-0007 -0.64186E-0007 -0.25614E-0007
  0.90000E+0004 -0.28090E+0004 -0.13544E-0006 -0.10642E-0006 -0.47790E-0007
  0.90432E+0004 -0.28086E+0004 -0.12724E-0006 -0.10020E-0006 -0.44146E-0007
  0.91250E+0004 -0.28079E+0004 -0.11126E-0006 -0.88019E-0007 -0.36704E-0007
  0.92068E+0004 -0.28072E+0004 -0.94972E-0007 -0.75858E-0007 -0.28363E-0007
  0.92500E+0004 -0.28068E+0004 -0.86360E-0007 -0.69618E-0007 -0.23561E-0007
  0.90000E+0004 -0.27839E+0004 -0.14484E-0006 -0.11142E-0006 -0.53251E-0007
  0.90432E+0004 -0.27835E+0004 -0.13557E-0006 -0.10523E-0006 -0.48259E-0007
  0.91250E+0004 -0.27827E+0004 -0.11761E-0006 -0.93061E-0007 -0.38385E-0007
  0.92068E+0004 -0.27820E+0004 -0.99505E-0007 -0.80812E-0007 -0.27858E-0007
  0.92500E+0004 -0.27815E+0004 -0.90014E-0007 -0.74484E-0007 -0.22026E-0007
  0.90000E+0004 -0.27707E+0004 -0.14952E-0006 -0.11384E-0006 -0.56176E-0007
  0.90432E+0004 -0.27703E+0004 -0.13969E-0006 -0.10768E-0006 -0.50500E-0007
  0.91250E+0004 -0.27695E+0004 -0.12071E-0006 -0.95502E-0007 -0.39389E-0007
  0.92068E+0004 -0.27686E+0004 -0.10166E-0006 -0.83199E-0007 -0.27747E-0007
  0.92500E+0004 -0.27682E+0004 -0.91708E-0007 -0.76822E-0007 -0.21391E-0007
  0.92500E+0004 -0.28455E+0004 -0.79734E-0007 -0.61092E-0007 -0.26940E-0007
  0.92932E+0004 -0.28452E+0004 -0.72381E-0007 -0.55255E-0007 -0.23246E-0007
  0.93750E+0004 -0.28447E+0004 -0.58275E-0007 -0.45146E-0007 -0.14817E-0007
  0.94568E+0004 -0.28443E+0004 -0.43978E-0007 -0.36628E-0007 -0.43092E-0008
  0.95000E+0004 -0.28440E+0004 -0.36377E-0007 -0.32859E-0007  0.20735E-0008
  0.92500E+0004 -0.28321E+0004 -0.82158E-0007 -0.64186E-0007 -0.25614E-0007
  0.92932E+0004 -0.28318E+0004 -0.74374E-0007 -0.58291E-0007 -0.21414E-0007
  0.93750E+0004 -0.28313E+0004 -0.59562E-0007 -0.48028E-0007 -0.12193E-0007
  0.94568E+0004 -0.28308E+0004 -0.44708E-0007 -0.39300E-0007 -0.11193E-0008
  0.95000E+0004 -0.28305E+0004 -0.36873E-0007 -0.35399E-0007  0.54738E-0008
  0.92500E+0004 -0.28068E+0004 -0.86360E-0007 -0.69618E-0007 -0.23561E-0007
  0.92932E+0004 -0.28065E+0004 -0.77758E-0007 -0.63612E-0007 -0.18406E-0007
  0.93750E+0004 -0.28059E+0004 -0.61600E-0007 -0.53050E-0007 -0.76844E-0008
  0.94568E+0004 -0.28053E+0004 -0.45688E-0007 -0.43924E-0007  0.44785E-0008
  0.95000E+0004 -0.28050E+0004 -0.37412E-0007 -0.39776E-0007  0.11482E-0007
  0.92500E+0004 -0.27815E+0004 -0.90014E-0007 -0.74484E-0007 -0.22026E-0007
  0.92932E+0004 -0.27812E+0004 -0.80600E-0007 -0.68360E-0007 -0.15940E-0007
  0.93750E+0004 -0.27805E+0004 -0.63111E-0007 -0.57496E-0007 -0.37452E-0008
  0.94568E+0004 -0.27798E+0004 -0.46159E-0007 -0.47973E-0007  0.94940E-0008
  0.95000E+0004 -0.27795E+0004 -0.37453E-0007 -0.43581E-0007  0.16908E-0007
  0.92500E+0004 -0.27682E+0004 -0.91708E-0007 -0.76822E-0007 -0.21391E-0007
  0.92932E+0004 -0.27678E+0004 -0.81875E-0007 -0.70634E-0007 -0.14829E-0007
  0.93750E+0004 -0.27671E+0004 -0.63697E-0007 -0.59609E-0007 -0.18815E-0008
  0.94568E+0004 -0.27664E+0004 -0.46211E-0007 -0.49877E-0007  0.11909E-0007
  0.95000E+0004 -0.27660E+0004 -0.37288E-0007 -0.45357E-0007  0.19532E-0007
  0.95000E+0004 -0.28440E+0004 -0.36377E-0007 -0.32859E-0007  0.20735E-0008
  0.95432E+0004 -0.28439E+0004 -0.28727E-0007 -0.29609E-0007  0.90179E-0008
  0.96250E+0004 -0.28438E+0004 -0.14181E-0007 -0.24995E-0007  0.23664E-0007
  0.97068E+0004 -0.28436E+0004  0.34809E-0009 -0.22452E-0007  0.40047E-0007
  0.97500E+0004 -0.28436E+0004  0.79378E-0008 -0.21931E-0007  0.49217E-0007
  0.95000E+0004 -0.28305E+0004 -0.36873E-0007 -0.35399E-0007  0.54738E-0008
  0.95432E+0004 -0.28305E+0004 -0.29031E-0007 -0.32007E-0007  0.12572E-0007
  0.96250E+0004 -0.28303E+0004 -0.14217E-0007 -0.27097E-0007  0.27368E-0007
  0.97068E+0004 -0.28301E+0004  0.47458E-0009 -0.24240E-0007  0.43752E-0007
  0.97500E+0004 -0.28300E+0004  0.81183E-0008 -0.23548E-0007  0.52878E-0007
  0.95000E+0004 -0.28050E+0004 -0.37412E-0007 -0.39776E-0007  0.11482E-0007
  0.95432E+0004 -0.28049E+0004 -0.29209E-0007 -0.36118E-0007  0.18885E-0007
  0.96250E+0004 -0.28047E+0004 -0.13908E-0007 -0.30656E-0007  0.33992E-0007
  0.97068E+0004 -0.28045E+0004  0.10559E-0008 -0.27211E-0007  0.50408E-0007
  0.97500E+0004 -0.28044E+0004  0.87767E-0008 -0.26201E-0007  0.59461E-0007
  0.95000E+0004 -0.27795E+0004 -0.37453E-0007 -0.43581E-0007  0.16908E-0007
  0.95432E+0004 -0.27794E+0004 -0.28905E-0007 -0.39660E-0007  0.24618E-0007
  0.96250E+0004 -0.27792E+0004 -0.13156E-0007 -0.33658E-0007  0.40048E-0007
  0.97068E+0004 -0.27789E+0004  0.20270E-0008 -0.29636E-0007  0.56507E-0007
  0.97500E+0004 -0.27788E+0004  0.97897E-0008 -0.28315E-0007  0.65496E-0007
  0.95000E+0004 -0.27660E+0004 -0.37288E-0007 -0.45357E-0007  0.19532E-0007
  0.95432E+0004 -0.27659E+0004 -0.28567E-0007 -0.41301E-0007  0.27399E-0007
  0.96250E+0004 -0.27657E+0004 -0.12601E-0007 -0.35017E-0007  0.42995E-0007
  0.97068E+0004 -0.27654E+0004  0.26719E-0008 -0.30697E-0007  0.59474E-0007
  0.97500E+0004 -0.27653E+0004  0.10441E-0007 -0.29214E-0007  0.68427E-0007
  0.97500E+0004 -0.28436E+0004  0.79378E-0008 -0.21931E-0007  0.49217E-0007
  0.97932E+0004 -0.28438E+0004  0.15438E-0007 -0.21923E-0007  0.58587E-0007
  0.98750E+0004 -0.28442E+0004  0.29210E-0007 -0.23352E-0007  0.76690E-0007
  0.99568E+0004 -0.28445E+0004  0.42101E-0007 -0.26498E-0007  0.94607E-0007
  0.10000E+0005 -0.28448E+0004  0.48397E-0007 -0.28771E-0007  0.10369E-0006
  0.97500E+0004 -0.28300E+0004  0.81183E-0008 -0.23548E-0007  0.52878E-0007
  0.97932E+0004 -0.28303E+0004  0.15654E-0007 -0.23372E-0007  0.62178E-0007
  0.98750E+0004 -0.28307E+0004  0.29467E-0007 -0.24492E-0007  0.80103E-0007
  0.99568E+0004 -0.28311E+0004  0.42386E-0007 -0.27350E-0007  0.97811E-0007
  0.10000E+0005 -0.28314E+0004  0.48696E-0007 -0.29484E-0007  0.10677E-0006
  0.97500E+0004 -0.28044E+0004  0.87767E-0008 -0.26201E-0007  0.59461E-0007
  0.97932E+0004 -0.28047E+0004  0.16350E-0007 -0.25713E-0007  0.68641E-0007
  0.98750E+0004 -0.28052E+0004  0.30173E-0007 -0.26254E-0007  0.86250E-0007
  0.99568E+0004 -0.28057E+0004  0.43066E-0007 -0.28576E-0007  0.10358E-0006
  0.10000E+0005 -0.28059E+0004  0.49360E-0007 -0.30448E-0007  0.11233E-0006
  0.97500E+0004 -0.27788E+0004  0.97897E-0008 -0.28315E-0007  0.65496E-0007
  0.97932E+0004 -0.27791E+0004  0.17359E-0007 -0.27522E-0007  0.74566E-0007
  0.98750E+0004 -0.27797E+0004  0.31106E-0007 -0.27499E-0007  0.91880E-0007
  0.99568E+0004 -0.27802E+0004  0.43874E-0007 -0.29296E-0007  0.10886E-0006
  0.10000E+0005 -0.27805E+0004  0.50096E-0007 -0.30910E-0007  0.11740E-0006
  0.97500E+0004 -0.27653E+0004  0.10441E-0007 -0.29214E-0007  0.68427E-0007
  0.97932E+0004 -0.27656E+0004  0.17993E-0007 -0.28263E-0007  0.77440E-0007
  0.98750E+0004 -0.27662E+0004  0.31665E-0007 -0.27948E-0007  0.94601E-0007
  0.99568E+0004 -0.27668E+0004  0.44328E-0007 -0.29472E-0007  0.11139E-0006
  0.10000E+0005 -0.27671E+0004  0.50490E-0007 -0.30952E-0007  0.11984E-0006
  0.10000E+0005 -0.28448E+0004  0.48397E-0007 -0.28771E-0007  0.10369E-0006
  0.10043E+0005 -0.28452E+0004  0.54267E-0007 -0.31394E-0007  0.11230E-0006
  0.10125E+0005 -0.28462E+0004  0.64005E-0007 -0.37246E-0007  0.12708E-0006
  0.10207E+0005 -0.28471E+0004  0.71656E-0007 -0.43961E-0007  0.13925E-0006
  0.10250E+0005 -0.28476E+0004  0.74765E-0007 -0.47739E-0007  0.14440E-0006
  0.10000E+0005 -0.28314E+0004  0.48696E-0007 -0.29484E-0007  0.10677E-0006
  0.10043E+0005 -0.28319E+0004  0.54581E-0007 -0.31979E-0007  0.11526E-0006
  0.10125E+0005 -0.28329E+0004  0.64352E-0007 -0.37619E-0007  0.12980E-0006
  0.10207E+0005 -0.28339E+0004  0.72033E-0007 -0.44164E-0007  0.14169E-0006
  0.10250E+0005 -0.28344E+0004  0.75152E-0007 -0.47869E-0007  0.14668E-0006
  0.10000E+0005 -0.28059E+0004  0.49360E-0007 -0.30448E-0007  0.11233E-0006
  0.10043E+0005 -0.28066E+0004  0.55229E-0007 -0.32706E-0007  0.12060E-0006
  0.10125E+0005 -0.28077E+0004  0.64976E-0007 -0.37952E-0007  0.13469E-0006
  0.10207E+0005 -0.28089E+0004  0.72633E-0007 -0.44180E-0007  0.14608E-0006
  0.10250E+0005 -0.28095E+0004  0.75729E-0007 -0.47748E-0007  0.15078E-0006
  0.10000E+0005 -0.27805E+0004  0.50096E-0007 -0.30910E-0007  0.11740E-0006
  0.10043E+0005 -0.27812E+0004  0.55894E-0007 -0.32936E-0007  0.12547E-0006
  0.10125E+0005 -0.27825E+0004  0.65513E-0007 -0.37796E-0007  0.13914E-0006
  0.10207E+0005 -0.27838E+0004  0.73045E-0007 -0.43714E-0007  0.15008E-0006
  0.10250E+0005 -0.27845E+0004  0.76067E-0007 -0.47149E-0007  0.15450E-0006
  0.10000E+0005 -0.27671E+0004  0.50490E-0007 -0.30952E-0007  0.11984E-0006
  0.10043E+0005 -0.27679E+0004  0.56229E-0007 -0.32859E-0007  0.12780E-0006
  0.10125E+0005 -0.27692E+0004  0.65742E-0007 -0.37518E-0007  0.14127E-0006
  0.10207E+0005 -0.27706E+0004  0.73172E-0007 -0.43275E-0007  0.15199E-0006
  0.10250E+0005 -0.27714E+0004  0.76137E-0007 -0.46641E-0007  0.15627E-0006
  0.10250E+0005 -0.28476E+0004  0.74765E-0007 -0.47739E-0007  0.14440E-0006
  0.10293E+0005 -0.28480E+0004  0.77219E-0007 -0.51599E-0007  0.14860E-0006
  0.10375E+0005 -0.28487E+0004  0.80048E-0007 -0.58966E-0007  0.15372E-0006
  0.10457E+0005 -0.28495E+0004  0.80588E-0007 -0.66042E-0007  0.15491E-0006
  0.10500E+0005 -0.28498E+0004  0.80013E-0007 -0.69519E-0007  0.15388E-0006
  0.10250E+0005 -0.28344E+0004  0.75152E-0007 -0.47869E-0007  0.14668E-0006
  0.10293E+0005 -0.28348E+0004  0.77608E-0007 -0.51667E-0007  0.15070E-0006
  0.10375E+0005 -0.28356E+0004  0.80416E-0007 -0.58944E-0007  0.15544E-0006
  0.10457E+0005 -0.28365E+0004  0.80893E-0007 -0.65965E-0007  0.15617E-0006
  0.10500E+0005 -0.28369E+0004  0.80272E-0007 -0.69426E-0007  0.15489E-0006
  0.10250E+0005 -0.28095E+0004  0.75729E-0007 -0.47748E-0007  0.15078E-0006
  0.10293E+0005 -0.28100E+0004  0.78150E-0007 -0.51430E-0007  0.15448E-0006
  0.10375E+0005 -0.28109E+0004  0.80841E-0007 -0.58541E-0007  0.15851E-0006
  0.10457E+0005 -0.28118E+0004  0.81134E-0007 -0.65464E-0007  0.15841E-0006
  0.10500E+0005 -0.28123E+0004  0.80390E-0007 -0.68898E-0007  0.15665E-0006
  0.10250E+0005 -0.27845E+0004  0.76067E-0007 -0.47149E-0007  0.15450E-0006
  0.10293E+0005 -0.27851E+0004  0.78405E-0007 -0.50717E-0007  0.15790E-0006
  0.10375E+0005 -0.27861E+0004  0.80894E-0007 -0.57668E-0007  0.16127E-0006
  0.10457E+0005 -0.27872E+0004  0.80916E-0007 -0.64500E-0007  0.16037E-0006
  0.10500E+0005 -0.27877E+0004  0.80001E-0007 -0.67913E-0007  0.15815E-0006
  0.10250E+0005 -0.27714E+0004  0.76137E-0007 -0.46641E-0007  0.15627E-0006
  0.10293E+0005 -0.27720E+0004  0.78413E-0007 -0.50150E-0007  0.15953E-0006
  0.10375E+0005 -0.27731E+0004  0.80762E-0007 -0.57019E-0007  0.16256E-0006
  0.10457E+0005 -0.27742E+0004  0.80610E-0007 -0.63807E-0007  0.16127E-0006
  0.10500E+0005 -0.27748E+0004  0.79591E-0007 -0.67211E-0007  0.15880E-0006
  0.10500E+0005 -0.28498E+0004  0.80013E-0007 -0.69519E-0007  0.15388E-0006
  0.10543E+0005 -0.28502E+0004  0.78893E-0007 -0.72729E-0007  0.15168E-0006
  0.10625E+0005 -0.28509E+0004  0.75399E-0007 -0.77870E-0007  0.14418E-0006
  0.10707E+0005 -0.28515E+0004  0.70272E-0007 -0.81395E-0007  0.13211E-0006
  0.10750E+0005 -0.28519E+0004  0.66938E-0007 -0.82461E-0007  0.12376E-0006
  0.10500E+0005 -0.28369E+0004  0.80272E-0007 -0.69426E-0007  0.15489E-0006
  0.10543E+0005 -0.28373E+0004  0.79101E-0007 -0.72627E-0007  0.15242E-0006
  0.10625E+0005 -0.28380E+0004  0.75511E-0007 -0.77774E-0007  0.14444E-0006
  0.10707E+0005 -0.28387E+0004  0.70332E-0007 -0.81330E-0007  0.13194E-0006
  0.10750E+0005 -0.28391E+0004  0.67009E-0007 -0.82424E-0007  0.12344E-0006
  0.10500E+0005 -0.28123E+0004  0.80390E-0007 -0.68898E-0007  0.15665E-0006
  0.10543E+0005 -0.28128E+0004  0.79082E-0007 -0.72089E-0007  0.15369E-0006
  0.10625E+0005 -0.28136E+0004  0.75234E-0007 -0.77258E-0007  0.14477E-0006
  0.10707E+0005 -0.28144E+0004  0.69870E-0007 -0.80893E-0007  0.13147E-0006
  0.10750E+0005 -0.28149E+0004  0.66518E-0007 -0.82051E-0007  0.12264E-0006
  0.10500E+0005 -0.27877E+0004  0.80001E-0007 -0.67913E-0007  0.15815E-0006
  0.10543E+0005 -0.27882E+0004  0.78512E-0007 -0.71100E-0007  0.15470E-0006
  0.10625E+0005 -0.27892E+0004  0.74310E-0007 -0.76307E-0007  0.14486E-0006
  0.10707E+0005 -0.27901E+0004  0.68656E-0007 -0.80040E-0007  0.13074E-0006
  0.10750E+0005 -0.27906E+0004  0.65210E-0007 -0.81276E-0007  0.12158E-0006
  0.10500E+0005 -0.27748E+0004  0.79591E-0007 -0.67211E-0007  0.15880E-0006
  0.10543E+0005 -0.27753E+0004  0.77986E-0007 -0.70397E-0007  0.15511E-0006
  0.10625E+0005 -0.27763E+0004  0.73564E-0007 -0.75630E-0007  0.14479E-0006
  0.10707E+0005 -0.27773E+0004  0.67716E-0007 -0.79423E-0007  0.13024E-0006
  0.10750E+0005 -0.27778E+0004  0.64199E-0007 -0.80704E-0007  0.12089E-0006
  0.10750E+0005 -0.28519E+0004  0.66938E-0007 -0.82461E-0007  0.12376E-0006
  0.10793E+0005 -0.28523E+0004  0.63159E-0007 -0.82897E-0007  0.11395E-0006
  0.10875E+0005 -0.28531E+0004  0.54643E-0007 -0.81822E-0007  0.91010E-0007
  0.10957E+0005 -0.28538E+0004  0.43976E-0007 -0.78006E-0007  0.61741E-0007
  0.11000E+0005 -0.28542E+0004  0.37261E-0007 -0.74825E-0007  0.43488E-0007
  0.10750E+0005 -0.28391E+0004  0.67009E-0007 -0.82424E-0007  0.12344E-0006
  0.10793E+0005 -0.28396E+0004  0.63279E-0007 -0.82898E-0007  0.11352E-0006
  0.10875E+0005 -0.28404E+0004  0.55002E-0007 -0.81919E-0007  0.90587E-0007
  0.10957E+0005 -0.28412E+0004  0.44820E-0007 -0.78235E-0007  0.61663E-0007
  0.11000E+0005 -0.28417E+0004  0.38476E-0007 -0.75140E-0007  0.43748E-0007
  0.10750E+0005 -0.28149E+0004  0.66518E-0007 -0.82051E-0007  0.12264E-0006
  0.10793E+0005 -0.28154E+0004  0.62831E-0007 -0.82607E-0007  0.11251E-0006
  0.10875E+0005 -0.28163E+0004  0.54900E-0007 -0.81833E-0007  0.89556E-0007
  0.10957E+0005 -0.28173E+0004  0.45517E-0007 -0.78425E-0007  0.61240E-0007
  0.11000E+0005 -0.28178E+0004  0.39814E-0007 -0.75506E-0007  0.43942E-0007
  0.10750E+0005 -0.27906E+0004  0.65210E-0007 -0.81276E-0007  0.12158E-0006
  0.10793E+0005 -0.27912E+0004  0.61502E-0007 -0.81928E-0007  0.11121E-0006
  0.10875E+0005 -0.27923E+0004  0.53783E-0007 -0.81387E-0007  0.88181E-0007
  0.10957E+0005 -0.27934E+0004  0.45057E-0007 -0.78286E-0007  0.60419E-0007
  0.11000E+0005 -0.27940E+0004  0.39919E-0007 -0.75561E-0007  0.43707E-0007
  0.10750E+0005 -0.27778E+0004  0.64199E-0007 -0.80704E-0007  0.12089E-0006
  0.10793E+0005 -0.27785E+0004  0.60453E-0007 -0.81412E-0007  0.11039E-0006
  0.10875E+0005 -0.27796E+0004  0.52794E-0007 -0.81005E-0007  0.87304E-0007
  0.10957E+0005 -0.27808E+0004  0.44360E-0007 -0.78077E-0007  0.59811E-0007
  0.11000E+0005 -0.27814E+0004  0.39491E-0007 -0.75460E-0007  0.43398E-0007
  0.11000E+0005 -0.28542E+0004  0.37261E-0007 -0.74825E-0007  0.43488E-0007
  0.11043E+0005 -0.28547E+0004  0.29632E-0007 -0.70812E-0007  0.23147E-0007
  0.11125E+0005 -0.28555E+0004  0.12172E-0007 -0.60972E-0007 -0.21414E-0007
  0.11207E+0005 -0.28563E+0004 -0.10034E-0007 -0.48380E-0007 -0.74020E-0007
  0.11250E+0005 -0.28567E+0004 -0.23959E-0007 -0.40766E-0007 -0.10491E-0006
  0.11000E+0005 -0.28417E+0004  0.38476E-0007 -0.75140E-0007  0.43748E-0007
  0.11043E+0005 -0.28421E+0004  0.31306E-0007 -0.71226E-0007  0.23858E-0007
  0.11125E+0005 -0.28430E+0004  0.14957E-0007 -0.61608E-0007 -0.19546E-0007
  0.11207E+0005 -0.28439E+0004 -0.58581E-0008 -0.49285E-0007 -0.70661E-0007
  0.11250E+0005 -0.28443E+0004 -0.18966E-0007 -0.41829E-0007 -0.10068E-0006
  0.11000E+0005 -0.28178E+0004  0.39814E-0007 -0.75506E-0007  0.43942E-0007
  0.11043E+0005 -0.28183E+0004  0.33453E-0007 -0.71793E-0007  0.24886E-0007
  0.11125E+0005 -0.28193E+0004  0.19100E-0007 -0.62620E-0007 -0.16360E-0007
  0.11207E+0005 -0.28203E+0004  0.84174E-0009 -0.50823E-0007 -0.64659E-0007
  0.11250E+0005 -0.28209E+0004 -0.10742E-0007 -0.43675E-0007 -0.93011E-0007
  0.11000E+0005 -0.27940E+0004  0.39919E-0007 -0.75561E-0007  0.43707E-0007
  0.11043E+0005 -0.27946E+0004  0.34291E-0007 -0.72063E-0007  0.25457E-0007
  0.11125E+0005 -0.27957E+0004  0.21803E-0007 -0.63362E-0007 -0.13666E-0007
  0.11207E+0005 -0.27968E+0004  0.60055E-0008 -0.52116E-0007 -0.59153E-0007
  0.11250E+0005 -0.27974E+0004 -0.40813E-0008 -0.45286E-0007 -0.85818E-0007
  0.11000E+0005 -0.27814E+0004  0.39491E-0007 -0.75460E-0007  0.43398E-0007
  0.11043E+0005 -0.27820E+0004  0.34221E-0007 -0.72083E-0007  0.25563E-0007
  0.11125E+0005 -0.27832E+0004  0.22667E-0007 -0.63642E-0007 -0.12453E-0007
  0.11207E+0005 -0.27844E+0004  0.81315E-0008 -0.52695E-0007 -0.56455E-0007
  0.11250E+0005 -0.27851E+0004 -0.11767E-0008 -0.46036E-0007 -0.82222E-0007
  0.11250E+0005 -0.28567E+0004 -0.23959E-0007 -0.40766E-0007 -0.10491E-0006
  0.11293E+0005 -0.28571E+0004 -0.39537E-0007 -0.32593E-0007 -0.13781E-0006
  0.11375E+0005 -0.28579E+0004 -0.73727E-0007 -0.15976E-0007 -0.20473E-0006
  0.11457E+0005 -0.28586E+0004 -0.11377E-0006  0.13073E-0008 -0.27541E-0006
  0.11500E+0005 -0.28590E+0004 -0.13687E-0006  0.10319E-0007 -0.31294E-0006
  0.11250E+0005 -0.28443E+0004 -0.18966E-0007 -0.41829E-0007 -0.10068E-0006
  0.11293E+0005 -0.28448E+0004 -0.33698E-0007 -0.33823E-0007 -0.13268E-0006
  0.11375E+0005 -0.28456E+0004 -0.66307E-0007 -0.17540E-0007 -0.19798E-0006
  0.11457E+0005 -0.28464E+0004 -0.10501E-0006 -0.59098E-0009 -0.26742E-0006
  0.11500E+0005 -0.28469E+0004 -0.12762E-0006  0.82554E-0008 -0.30459E-0006
  0.11250E+0005 -0.28209E+0004 -0.10742E-0007 -0.43675E-0007 -0.93011E-0007
  0.11293E+0005 -0.28214E+0004 -0.23872E-0007 -0.35993E-0007 -0.12329E-0006
  0.11375E+0005 -0.28223E+0004 -0.53427E-0007 -0.20351E-0007 -0.18541E-0006
  0.11457E+0005 -0.28233E+0004 -0.89441E-0007 -0.40390E-0008 -0.25234E-0006
  0.11500E+0005 -0.28238E+0004 -0.11096E-0006  0.44922E-0008 -0.28868E-0006
  0.11250E+0005 -0.27974E+0004 -0.40813E-0008 -0.45286E-0007 -0.85818E-0007
  0.11293E+0005 -0.27980E+0004 -0.15616E-0007 -0.37935E-0007 -0.11433E-0006
  0.11375E+0005 -0.27991E+0004 -0.42052E-0007 -0.22945E-0007 -0.17316E-0006
  0.11457E+0005 -0.28001E+0004 -0.75175E-0007 -0.72751E-0008 -0.23733E-0006
  0.11500E+0005 -0.28007E+0004 -0.95438E-0007  0.94018E-0009 -0.27268E-0006
  0.11250E+0005 -0.27851E+0004 -0.11767E-0008 -0.46036E-0007 -0.82222E-0007
  0.11293E+0005 -0.27857E+0004 -0.11873E-0007 -0.38864E-0007 -0.10979E-0006
  0.11375E+0005 -0.27868E+0004 -0.36639E-0007 -0.24221E-0007 -0.16682E-0006
  0.11457E+0005 -0.27879E+0004 -0.68166E-0007 -0.88923E-0008 -0.22945E-0006
  0.11500E+0005 -0.27885E+0004 -0.87708E-0007 -0.84458E-0009 -0.26421E-0006
  0.11500E+0005 -0.28590E+0004 -0.13687E-0006  0.10319E-0007 -0.31294E-0006
  0.11543E+0005 -0.28594E+0004 -0.16095E-0006  0.19013E-0007 -0.34977E-0006
  0.11625E+0005 -0.28600E+0004 -0.20782E-0006  0.34006E-0007 -0.41475E-0006
  0.11707E+0005 -0.28607E+0004 -0.25313E-0006  0.46040E-0007 -0.46828E-0006
  0.11750E+0005 -0.28610E+0004 -0.27479E-0006  0.50839E-0007 -0.48969E-0006
  0.11500E+0005 -0.28469E+0004 -0.12762E-0006  0.82554E-0008 -0.30459E-0006
  0.11543E+0005 -0.28472E+0004 -0.15140E-0006  0.16797E-0007 -0.34132E-0006
  0.11625E+0005 -0.28479E+0004 -0.19843E-0006  0.31566E-0007 -0.40704E-0006
  0.11707E+0005 -0.28487E+0004 -0.24507E-0006  0.43494E-0007 -0.46283E-0006
  0.11750E+0005 -0.28490E+0004 -0.26799E-0006  0.48300E-0007 -0.48610E-0006
  0.11500E+0005 -0.28238E+0004 -0.11096E-0006  0.44922E-0008 -0.28868E-0006
  0.11543E+0005 -0.28242E+0004 -0.13399E-0006  0.12748E-0007 -0.32506E-0006
  0.11625E+0005 -0.28250E+0004 -0.18088E-0006  0.27089E-0007 -0.39184E-0006
  0.11707E+0005 -0.28259E+0004 -0.22950E-0006  0.38812E-0007 -0.45146E-0006
  0.11750E+0005 -0.28263E+0004 -0.25448E-0006  0.43624E-0007 -0.47801E-0006
  0.11500E+0005 -0.28007E+0004 -0.95438E-0007  0.94018E-0009 -0.27268E-0006
  0.11543E+0005 -0.28012E+0004 -0.11752E-0006  0.89078E-0008 -0.30851E-0006
  0.11625E+0005 -0.28021E+0004 -0.16372E-0006  0.22819E-0007 -0.37588E-0006
  0.11707E+0005 -0.28031E+0004 -0.21367E-0006  0.34326E-0007 -0.43875E-0006
  0.11750E+0005 -0.28035E+0004 -0.24030E-0006  0.39133E-0007 -0.46826E-0006
  0.11500E+0005 -0.27885E+0004 -0.87708E-0007 -0.84458E-0009 -0.26421E-0006
  0.11543E+0005 -0.27891E+0004 -0.10920E-0006  0.69711E-0008 -0.29967E-0006
  0.11625E+0005 -0.27900E+0004 -0.15486E-0006  0.20653E-0007 -0.36716E-0006
  0.11707E+0005 -0.27910E+0004 -0.20523E-0006  0.32040E-0007 -0.43152E-0006
  0.11750E+0005 -0.27915E+0004 -0.23259E-0006  0.36840E-0007 -0.46246E-0006
  0.11750E+0005 -0.28610E+0004 -0.27479E-0006  0.50839E-0007 -0.48969E-0006
  0.11793E+0005 -0.28613E+0004 -0.29393E-0006  0.54395E-0007 -0.50520E-0006
  0.11875E+0005 -0.28619E+0004 -0.32041E-0006  0.57504E-0007 -0.51540E-0006
  0.11957E+0005 -0.28624E+0004 -0.32972E-0006  0.55774E-0007 -0.49685E-0006
  0.12000E+0005 -0.28627E+0004 -0.32618E-0006  0.53027E-0007 -0.47459E-0006
  0.11750E+0005 -0.28490E+0004 -0.26799E-0006  0.48300E-0007 -0.48610E-0006
  0.11793E+0005 -0.28493E+0004 -0.28877E-0006  0.51913E-0007 -0.50396E-0006
  0.11875E+0005 -0.28499E+0004 -0.31941E-0006  0.55278E-0007 -0.51986E-0006
  0.11957E+0005 -0.28505E+0004 -0.33407E-0006  0.54012E-0007 -0.50836E-0006
  0.12000E+0005 -0.28508E+0004 -0.33368E-0006  0.51589E-0007 -0.49015E-0006
  0.11750E+0005 -0.28263E+0004 -0.25448E-0006  0.43624E-0007 -0.47801E-0006
  0.11793E+0005 -0.28266E+0004 -0.27805E-0006  0.47332E-0007 -0.50005E-0006
  0.11875E+0005 -0.28273E+0004 -0.31599E-0006  0.51153E-0007 -0.52629E-0006
  0.11957E+0005 -0.28280E+0004 -0.34028E-0006  0.50716E-0007 -0.52779E-0006
  0.12000E+0005 -0.28284E+0004 -0.34568E-0006  0.48876E-0007 -0.51719E-0006
  0.11750E+0005 -0.28035E+0004 -0.24030E-0006  0.39133E-0007 -0.46826E-0006
  0.11793E+0005 -0.28039E+0004 -0.26624E-0006  0.42922E-0007 -0.49415E-0006
  0.11875E+0005 -0.28047E+0004 -0.31070E-0006  0.47156E-0007 -0.53012E-0006
  0.11957E+0005 -0.28055E+0004 -0.34395E-0006  0.47483E-0007 -0.54416E-0006
  0.12000E+0005 -0.28059E+0004 -0.35488E-0006  0.46183E-0007 -0.54099E-0006
  0.11750E+0005 -0.27915E+0004 -0.23259E-0006  0.36840E-0007 -0.46246E-0006
  0.11793E+0005 -0.27920E+0004 -0.25961E-0006  0.40667E-0007 -0.49025E-0006
  0.11875E+0005 -0.27928E+0004 -0.30721E-0006  0.45101E-0007 -0.53111E-0006
  0.11957E+0005 -0.27936E+0004 -0.34492E-0006  0.45804E-0007 -0.55155E-0006
  0.12000E+0005 -0.27940E+0004 -0.35864E-0006  0.44772E-0007 -0.55223E-0006
  0.12000E+0005 -0.28627E+0004 -0.32618E-0006  0.53027E-0007 -0.47459E-0006
  0.12043E+0005 -0.28630E+0004 -0.31616E-0006  0.49190E-0007 -0.44359E-0006
  0.12125E+0005 -0.28637E+0004 -0.27861E-0006  0.39523E-0007 -0.36221E-0006
  0.12207E+0005 -0.28643E+0004 -0.21747E-0006  0.28155E-0007 -0.25578E-0006
  0.12250E+0005 -0.28647E+0004 -0.17679E-0006  0.22118E-0007 -0.19229E-0006
  0.12000E+0005 -0.28508E+0004 -0.33368E-0006  0.51589E-0007 -0.49015E-0006
  0.12043E+0005 -0.28512E+0004 -0.32693E-0006  0.48128E-0007 -0.46332E-0006
  0.12125E+0005 -0.28519E+0004 -0.29553E-0006  0.39286E-0007 -0.38961E-0006
  0.12207E+0005 -0.28526E+0004 -0.23979E-0006  0.28833E-0007 -0.28971E-0006
  0.12250E+0005 -0.28530E+0004 -0.20140E-0006  0.23287E-0007 -0.22888E-0006
  0.12000E+0005 -0.28284E+0004 -0.34568E-0006  0.48876E-0007 -0.51719E-0006
  0.12043E+0005 -0.28288E+0004 -0.34501E-0006  0.46088E-0007 -0.49821E-0006
  0.12125E+0005 -0.28296E+0004 -0.32526E-0006  0.38726E-0007 -0.43917E-0006
  0.12207E+0005 -0.28304E+0004 -0.28011E-0006  0.29916E-0007 -0.35210E-0006
  0.12250E+0005 -0.28308E+0004 -0.24636E-0006  0.25253E-0007 -0.29665E-0006
  0.12000E+0005 -0.28059E+0004 -0.35488E-0006  0.46183E-0007 -0.54099E-0006
  0.12043E+0005 -0.28064E+0004 -0.36011E-0006  0.44020E-0007 -0.52977E-0006
  0.12125E+0005 -0.28073E+0004 -0.35194E-0006  0.38032E-0007 -0.48550E-0006
  0.12207E+0005 -0.28082E+0004 -0.31771E-0006  0.30748E-0007 -0.41176E-0006
  0.12250E+0005 -0.28087E+0004 -0.28895E-0006  0.26906E-0007 -0.36211E-0006
  0.12000E+0005 -0.27940E+0004 -0.35864E-0006  0.44772E-0007 -0.55223E-0006
  0.12043E+0005 -0.27945E+0004 -0.36690E-0006  0.42919E-0007 -0.54507E-0006
  0.12125E+0005 -0.27955E+0004 -0.36478E-0006  0.37615E-0007 -0.50860E-0006
  0.12207E+0005 -0.27965E+0004 -0.33641E-0006  0.31091E-0007 -0.44205E-0006
  0.12250E+0005 -0.27970E+0004 -0.31039E-0006  0.27657E-0007 -0.39562E-0006
  0.12250E+0005 -0.28647E+0004 -0.17679E-0006  0.22118E-0007 -0.19229E-0006
  0.12293E+0005 -0.28651E+0004 -0.13100E-0006  0.16465E-0007 -0.12525E-0006
  0.12375E+0005 -0.28661E+0004 -0.35146E-0007  0.78480E-0008  0.38310E-0008
  0.12457E+0005 -0.28670E+0004  0.64651E-0007  0.36406E-0008  0.12439E-0006
  0.12500E+0005 -0.28675E+0004  0.11538E-0006  0.37203E-0008  0.18015E-0006
  0.12250E+0005 -0.28530E+0004 -0.20140E-0006  0.23287E-0007 -0.22888E-0006
  0.12293E+0005 -0.28535E+0004 -0.15736E-0006  0.18114E-0007 -0.16375E-0006
  0.12375E+0005 -0.28545E+0004 -0.63077E-0007  0.10324E-0007 -0.35954E-0007
  0.12457E+0005 -0.28555E+0004  0.37664E-0007  0.67614E-0008  0.86655E-0007
  0.12500E+0005 -0.28560E+0004  0.89912E-0007  0.70824E-0008  0.14484E-0006
  0.12250E+0005 -0.28308E+0004 -0.24636E-0006  0.25253E-0007 -0.29665E-0006
  0.12293E+0005 -0.28314E+0004 -0.20602E-0006  0.20942E-0007 -0.23558E-0006
  0.12375E+0005 -0.28326E+0004 -0.11563E-0006  0.14639E-0007 -0.11122E-0006
  0.12457E+0005 -0.28337E+0004 -0.14112E-0007  0.12240E-0007  0.14174E-0007
  0.12500E+0005 -0.28343E+0004  0.40480E-0007  0.12998E-0007  0.76378E-0007
  0.12250E+0005 -0.28087E+0004 -0.28895E-0006  0.26906E-0007 -0.36211E-0006
  0.12293E+0005 -0.28094E+0004 -0.25276E-0006  0.23397E-0007 -0.30563E-0006
  0.12375E+0005 -0.28107E+0004 -0.16734E-0006  0.18480E-0007 -0.18591E-0006
  0.12457E+0005 -0.28120E+0004 -0.66325E-0007  0.17169E-0007 -0.59135E-0007
  0.12500E+0005 -0.28126E+0004 -0.10070E-0007  0.18339E-0007  0.63392E-0008
  0.12250E+0005 -0.27970E+0004 -0.31039E-0006  0.27657E-0007 -0.39562E-0006
  0.12293E+0005 -0.27977E+0004 -0.27656E-0006  0.24548E-0007 -0.34174E-0006
  0.12375E+0005 -0.27991E+0004 -0.19417E-0006  0.20323E-0007 -0.22494E-0006
  0.12457E+0005 -0.28005E+0004 -0.93901E-0007  0.19557E-0007 -0.97977E-0007
  0.12500E+0005 -0.28012E+0004 -0.37034E-0007  0.20933E-0007 -0.31074E-0007
  0.12500E+0005 -0.28675E+0004  0.11538E-0006  0.37203E-0008  0.18015E-0006
  0.12543E+0005 -0.28680E+0004  0.16288E-0006  0.55953E-0008  0.22838E-0006
  0.12625E+0005 -0.28689E+0004  0.23910E-0006  0.14317E-0007  0.29427E-0006
  0.12707E+0005 -0.28699E+0004  0.29120E-0006  0.29586E-0007  0.32244E-0006
  0.12750E+0005 -0.28704E+0004  0.30745E-0006  0.39969E-0007  0.32177E-0006
  0.12500E+0005 -0.28560E+0004  0.89912E-0007  0.70824E-0008  0.14484E-0006
  0.12543E+0005 -0.28566E+0004  0.13958E-0006  0.91206E-0008  0.19634E-0006
  0.12625E+0005 -0.28576E+0004  0.22137E-0006  0.17919E-0007  0.27039E-0006
  0.12707E+0005 -0.28586E+0004  0.28029E-0006  0.32962E-0007  0.30838E-0006
  0.12750E+0005 -0.28592E+0004  0.30031E-0006  0.43113E-0007  0.31313E-0006
  0.12500E+0005 -0.28343E+0004  0.40480E-0007  0.12998E-0007  0.76378E-0007
  0.12543E+0005 -0.28350E+0004  0.93749E-0007  0.15335E-0007  0.13354E-0006
  0.12625E+0005 -0.28361E+0004  0.18533E-0006  0.24285E-0007  0.22218E-0006
[truncated: 11,760,013 more chars]
