# Supplementary material for: 2D Synthetic dataset of numerical simulations of long-period seismicity in a volcanic edifice and related sensitivity kernels
Source: Data Brief. 2021 Jan 25;34:106673. doi: 10.1016/j.dib.2020.106673 (PMC7841316; doi:10.1016/j.dib.2020.106673)
Supplement: Supplementary Data S1 — Supplementary Raw Research Data. This is open data under the CC BY license http://creativecommons.org/licenses/by/4.0/ [file mmc1.zip › Dataset/OUTPUT_KERNELS/9000_3000/kernel_homo_3000_1551_SVF7e-1Hz_12-15.dat]

  0.00000E+0000 -0.30000E+0004  0.17966E-0007  0.39883E-0007 -0.20445E-0007
  0.43168E+0002 -0.30000E+0004  0.24594E-0007  0.50469E-0007 -0.29427E-0007
  0.12500E+0003 -0.30000E+0004  0.40909E-0007  0.47145E-0007 -0.99437E-0008
  0.20683E+0003 -0.30000E+0004  0.54154E-0007  0.33132E-0007  0.22519E-0007
  0.25000E+0003 -0.30000E+0004  0.56722E-0007  0.23413E-0007  0.36965E-0007
  0.00000E+0000 -0.29909E+0004  0.58708E-0008  0.18204E-0007 -0.21443E-0007
  0.43168E+0002 -0.29909E+0004  0.27360E-0007  0.45152E-0007 -0.17946E-0007
  0.12500E+0003 -0.29908E+0004  0.44285E-0007  0.44906E-0007 -0.91700E-0009
  0.20683E+0003 -0.29908E+0004  0.55801E-0007  0.31699E-0007  0.27830E-0007
  0.25000E+0003 -0.29908E+0004  0.57913E-0007  0.22079E-0007  0.41742E-0007
  0.00000E+0000 -0.29736E+0004 -0.12439E-0007 -0.78871E-0008 -0.30727E-0007
  0.43168E+0002 -0.29736E+0004  0.28163E-0007  0.35250E-0007 -0.56858E-0008
  0.12500E+0003 -0.29735E+0004  0.49308E-0007  0.40431E-0007  0.13902E-0007
  0.20683E+0003 -0.29734E+0004  0.58240E-0007  0.28913E-0007  0.36975E-0007
  0.25000E+0003 -0.29734E+0004  0.59216E-0007  0.19778E-0007  0.49142E-0007
  0.00000E+0000 -0.29563E+0004 -0.18451E-0007 -0.18858E-0007 -0.31811E-0007
  0.43168E+0002 -0.29562E+0004  0.26965E-0007  0.25937E-0007  0.14243E-0008
  0.12500E+0003 -0.29561E+0004  0.52404E-0007  0.35811E-0007  0.25291E-0007
  0.20683E+0003 -0.29560E+0004  0.59781E-0007  0.26129E-0007  0.44810E-0007
  0.25000E+0003 -0.29559E+0004  0.59283E-0007  0.17552E-0007  0.54579E-0007
  0.00000E+0000 -0.29472E+0004 -0.18939E-0007 -0.21658E-0007 -0.30331E-0007
  0.43168E+0002 -0.29471E+0004  0.26460E-0007  0.21597E-0007  0.46738E-0008
  0.12500E+0003 -0.29470E+0004  0.53386E-0007  0.33357E-0007  0.30112E-0007
  0.20683E+0003 -0.29468E+0004  0.60172E-0007  0.24643E-0007  0.48316E-0007
  0.25000E+0003 -0.29467E+0004  0.58860E-0007  0.16366E-0007  0.56764E-0007
  0.25000E+0003 -0.30000E+0004  0.56722E-0007  0.23413E-0007  0.36965E-0007
  0.29317E+0003 -0.30000E+0004  0.56634E-0007  0.12092E-0007  0.50777E-0007
  0.37500E+0003 -0.30000E+0004  0.47828E-0007 -0.11006E-0007  0.69434E-0007
  0.45683E+0003 -0.30000E+0004  0.28054E-0007 -0.34642E-0007  0.76400E-0007
  0.50000E+0003 -0.30000E+0004  0.13737E-0007 -0.46485E-0007  0.74893E-0007
  0.25000E+0003 -0.29908E+0004  0.57913E-0007  0.22079E-0007  0.41742E-0007
  0.29317E+0003 -0.29908E+0004  0.56929E-0007  0.11174E-0007  0.53948E-0007
  0.37500E+0003 -0.29908E+0004  0.46400E-0007 -0.11507E-0007  0.69959E-0007
  0.45683E+0003 -0.29907E+0004  0.24997E-0007 -0.34763E-0007  0.74400E-0007
  0.50000E+0003 -0.29907E+0004  0.99408E-0008 -0.46415E-0007  0.71689E-0007
  0.25000E+0003 -0.29734E+0004  0.59216E-0007  0.19778E-0007  0.49142E-0007
  0.29317E+0003 -0.29733E+0004  0.56628E-0007  0.94278E-0008  0.58720E-0007
  0.37500E+0003 -0.29733E+0004  0.42917E-0007 -0.12486E-0007  0.69852E-0007
  0.45683E+0003 -0.29732E+0004  0.18588E-0007 -0.35011E-0007  0.69659E-0007
  0.50000E+0003 -0.29732E+0004  0.22635E-0008 -0.46293E-0007  0.64802E-0007
  0.25000E+0003 -0.29559E+0004  0.59283E-0007  0.17552E-0007  0.54579E-0007
  0.29317E+0003 -0.29559E+0004  0.55194E-0007  0.76497E-0008  0.61849E-0007
  0.37500E+0003 -0.29558E+0004  0.38455E-0007 -0.13495E-0007  0.68317E-0007
  0.45683E+0003 -0.29557E+0004  0.11438E-0007 -0.35293E-0007  0.63751E-0007
  0.50000E+0003 -0.29556E+0004 -0.59861E-0008 -0.46205E-0007  0.56924E-0007
  0.25000E+0003 -0.29467E+0004  0.58860E-0007  0.16366E-0007  0.56764E-0007
  0.29317E+0003 -0.29467E+0004  0.53987E-0007  0.66859E-0008  0.62862E-0007
  0.37500E+0003 -0.29465E+0004  0.35715E-0007 -0.14052E-0007  0.66950E-0007
  0.45683E+0003 -0.29464E+0004  0.73971E-0008 -0.35454E-0007  0.60190E-0007
  0.50000E+0003 -0.29463E+0004 -0.10540E-0007 -0.46161E-0007  0.52401E-0007
  0.50000E+0003 -0.30000E+0004  0.13737E-0007 -0.46485E-0007  0.74893E-0007
  0.54317E+0003 -0.30000E+0004 -0.27534E-0008 -0.57482E-0007  0.69866E-0007
  0.62500E+0003 -0.30000E+0004 -0.38260E-0007 -0.74891E-0007  0.51228E-0007
  0.70683E+0003 -0.30000E+0004 -0.76039E-0007 -0.86438E-0007  0.22754E-0007
  0.75000E+0003 -0.30000E+0004 -0.95498E-0007 -0.89774E-0007  0.48736E-0008
  0.50000E+0003 -0.29907E+0004  0.99408E-0008 -0.46415E-0007  0.71689E-0007
  0.54317E+0003 -0.29907E+0004 -0.71604E-0008 -0.57215E-0007  0.65586E-0007
  0.62500E+0003 -0.29907E+0004 -0.43384E-0007 -0.74273E-0007  0.45409E-0007
  0.70683E+0003 -0.29907E+0004 -0.81222E-0007 -0.85511E-0007  0.16160E-0007
  0.75000E+0003 -0.29907E+0004 -0.10044E-0006 -0.88707E-0007 -0.17992E-0008
  0.50000E+0003 -0.29732E+0004  0.22635E-0008 -0.46293E-0007  0.64802E-0007
  0.54317E+0003 -0.29732E+0004 -0.15855E-0007 -0.56729E-0007  0.56813E-0007
  0.62500E+0003 -0.29731E+0004 -0.53135E-0007 -0.73128E-0007  0.34035E-0007
  0.70683E+0003 -0.29731E+0004 -0.90768E-0007 -0.83779E-0007  0.36429E-0008
  0.75000E+0003 -0.29731E+0004 -0.10935E-0006 -0.86707E-0007 -0.14297E-0007
  0.50000E+0003 -0.29556E+0004 -0.59861E-0008 -0.46205E-0007  0.56924E-0007
  0.54317E+0003 -0.29556E+0004 -0.24928E-0007 -0.56274E-0007  0.47252E-0007
  0.62500E+0003 -0.29555E+0004 -0.62865E-0007 -0.72011E-0007  0.22287E-0007
  0.70683E+0003 -0.29555E+0004 -0.99886E-0007 -0.82075E-0007 -0.88256E-0008
  0.75000E+0003 -0.29554E+0004 -0.11764E-0006 -0.84735E-0007 -0.26535E-0007
  0.50000E+0003 -0.29463E+0004 -0.10540E-0007 -0.46161E-0007  0.52401E-0007
  0.54317E+0003 -0.29463E+0004 -0.29841E-0007 -0.56052E-0007  0.41933E-0007
  0.62500E+0003 -0.29462E+0004 -0.67952E-0007 -0.71417E-0007  0.15973E-0007
  0.70683E+0003 -0.29462E+0004 -0.10450E-0006 -0.81176E-0007 -0.15350E-0007
  0.75000E+0003 -0.29461E+0004 -0.12175E-0006 -0.83729E-0007 -0.32865E-0007
  0.75000E+0003 -0.30000E+0004 -0.95498E-0007 -0.89774E-0007  0.48736E-0008
  0.79317E+0003 -0.30000E+0004 -0.11386E-0006 -0.91079E-0007 -0.14232E-0007
  0.87500E+0003 -0.30000E+0004 -0.14373E-0006 -0.87989E-0007 -0.51651E-0007
  0.95683E+0003 -0.30000E+0004 -0.16454E-0006 -0.78077E-0007 -0.87085E-0007
  0.10000E+0004 -0.30000E+0004 -0.17109E-0006 -0.70494E-0007 -0.10362E-0006
  0.75000E+0003 -0.29907E+0004 -0.10044E-0006 -0.88707E-0007 -0.17992E-0008
  0.79317E+0003 -0.29907E+0004 -0.11836E-0006 -0.89893E-0007 -0.20749E-0007
  0.87500E+0003 -0.29907E+0004 -0.14695E-0006 -0.86640E-0007 -0.57284E-0007
  0.95683E+0003 -0.29907E+0004 -0.16599E-0006 -0.76653E-0007 -0.91164E-0007
  0.10000E+0004 -0.29907E+0004 -0.17146E-0006 -0.69060E-0007 -0.10667E-0006
  0.75000E+0003 -0.29731E+0004 -0.10935E-0006 -0.86707E-0007 -0.14297E-0007
  0.79317E+0003 -0.29731E+0004 -0.12631E-0006 -0.87667E-0007 -0.32800E-0007
  0.87500E+0003 -0.29730E+0004 -0.15223E-0006 -0.84098E-0007 -0.67414E-0007
  0.95683E+0003 -0.29730E+0004 -0.16773E-0006 -0.73960E-0007 -0.98189E-0007
  0.10000E+0004 -0.29730E+0004 -0.17112E-0006 -0.66353E-0007 -0.11170E-0006
  0.75000E+0003 -0.29554E+0004 -0.11764E-0006 -0.84735E-0007 -0.26535E-0007
  0.79317E+0003 -0.29554E+0004 -0.13344E-0006 -0.85466E-0007 -0.44403E-0007
  0.87500E+0003 -0.29554E+0004 -0.15640E-0006 -0.81576E-0007 -0.76796E-0007
  0.95683E+0003 -0.29553E+0004 -0.16821E-0006 -0.71280E-0007 -0.10428E-0006
  0.10000E+0004 -0.29553E+0004 -0.16947E-0006 -0.63657E-0007 -0.11576E-0006
  0.75000E+0003 -0.29461E+0004 -0.12175E-0006 -0.83729E-0007 -0.32865E-0007
  0.79317E+0003 -0.29461E+0004 -0.13687E-0006 -0.84310E-0007 -0.50317E-0007
  0.87500E+0003 -0.29461E+0004 -0.15818E-0006 -0.80275E-0007 -0.81430E-0007
  0.95683E+0003 -0.29460E+0004 -0.16798E-0006 -0.69894E-0007 -0.10713E-0006
  0.10000E+0004 -0.29460E+0004 -0.16809E-0006 -0.62249E-0007 -0.11752E-0006
  0.10000E+0004 -0.30000E+0004 -0.17109E-0006 -0.70494E-0007 -0.10362E-0006
  0.10432E+0004 -0.30000E+0004 -0.17430E-0006 -0.61565E-0007 -0.11800E-0006
  0.11250E+0004 -0.30000E+0004 -0.17103E-0006 -0.42097E-0007 -0.13776E-0006
  0.12068E+0004 -0.30000E+0004 -0.15596E-0006 -0.21180E-0007 -0.14595E-0006
  0.12500E+0004 -0.30000E+0004 -0.14374E-0006 -0.10371E-0007 -0.14520E-0006
  0.10000E+0004 -0.29907E+0004 -0.17146E-0006 -0.69060E-0007 -0.10667E-0006
  0.10432E+0004 -0.29907E+0004 -0.17353E-0006 -0.60153E-0007 -0.11992E-0006
  0.11250E+0004 -0.29907E+0004 -0.16805E-0006 -0.40771E-0007 -0.13738E-0006
  0.12068E+0004 -0.29907E+0004 -0.15087E-0006 -0.19987E-0007 -0.14330E-0006
  0.12500E+0004 -0.29906E+0004 -0.13766E-0006 -0.92570E-0008 -0.14144E-0006
  0.10000E+0004 -0.29730E+0004 -0.17112E-0006 -0.66353E-0007 -0.11170E-0006
  0.10432E+0004 -0.29730E+0004 -0.17102E-0006 -0.57476E-0007 -0.12279E-0006
  0.11250E+0004 -0.29730E+0004 -0.16140E-0006 -0.38250E-0007 -0.13595E-0006
  0.12068E+0004 -0.29729E+0004 -0.14038E-0006 -0.17708E-0007 -0.13769E-0006
  0.12500E+0004 -0.29729E+0004 -0.12539E-0006 -0.71242E-0008 -0.13384E-0006
  0.10000E+0004 -0.29553E+0004 -0.16947E-0006 -0.63657E-0007 -0.11576E-0006
  0.10432E+0004 -0.29553E+0004 -0.16719E-0006 -0.54804E-0007 -0.12467E-0006
  0.11250E+0004 -0.29553E+0004 -0.15353E-0006 -0.35720E-0007 -0.13362E-0006
  0.12068E+0004 -0.29552E+0004 -0.12890E-0006 -0.15409E-0007 -0.13139E-0006
  0.12500E+0004 -0.29552E+0004 -0.11229E-0006 -0.49621E-0008 -0.12570E-0006
  0.10000E+0004 -0.29460E+0004 -0.16809E-0006 -0.62249E-0007 -0.11752E-0006
  0.10432E+0004 -0.29460E+0004 -0.16468E-0006 -0.53407E-0007 -0.12529E-0006
  0.11250E+0004 -0.29459E+0004 -0.14893E-0006 -0.34381E-0007 -0.13205E-0006
  0.12068E+0004 -0.29459E+0004 -0.12249E-0006 -0.14191E-0007 -0.12781E-0006
  0.12500E+0004 -0.29458E+0004 -0.10509E-0006 -0.37932E-0008 -0.12122E-0006
  0.12500E+0004 -0.30000E+0004 -0.14374E-0006 -0.10371E-0007 -0.14520E-0006
  0.12932E+0004 -0.30000E+0004 -0.12903E-0006 -0.14642E-0009 -0.14092E-0006
  0.13750E+0004 -0.30000E+0004 -0.95798E-0007  0.16545E-0007 -0.12350E-0006
  0.14568E+0004 -0.30000E+0004 -0.58412E-0007  0.28389E-0007 -0.95447E-0007
  0.15000E+0004 -0.30000E+0004 -0.38235E-0007  0.32340E-0007 -0.77279E-0007
  0.12500E+0004 -0.29906E+0004 -0.13766E-0006 -0.92570E-0008 -0.14144E-0006
  0.12932E+0004 -0.29906E+0004 -0.12205E-0006  0.89268E-0009 -0.13615E-0006
  0.13750E+0004 -0.29906E+0004 -0.87497E-0007  0.17459E-0007 -0.11723E-0006
  0.14568E+0004 -0.29906E+0004 -0.49379E-0007  0.29227E-0007 -0.88340E-0007
  0.15000E+0004 -0.29906E+0004 -0.29073E-0007  0.33158E-0007 -0.70032E-0007
  0.12500E+0004 -0.29729E+0004 -0.12539E-0006 -0.71242E-0008 -0.13384E-0006
  0.12932E+0004 -0.29729E+0004 -0.10823E-0006  0.28839E-0008 -0.12678E-0006
  0.13750E+0004 -0.29729E+0004 -0.71499E-0007  0.19216E-0007 -0.10531E-0006
  0.14568E+0004 -0.29728E+0004 -0.32336E-0007  0.30840E-0007 -0.75161E-0007
  0.15000E+0004 -0.29728E+0004 -0.11965E-0007  0.34743E-0007 -0.56761E-0007
  0.12500E+0004 -0.29552E+0004 -0.11229E-0006 -0.49621E-0008 -0.12570E-0006
  0.12932E+0004 -0.29552E+0004 -0.93772E-0007  0.49062E-0008 -0.11705E-0006
  0.13750E+0004 -0.29551E+0004 -0.55271E-0007  0.21007E-0007 -0.93428E-0007
  0.14568E+0004 -0.29550E+0004 -0.15511E-0007  0.32484E-0007 -0.62435E-0007
  0.15000E+0004 -0.29550E+0004  0.46885E-0008  0.36355E-0007 -0.44163E-0007
  0.12500E+0004 -0.29458E+0004 -0.10509E-0006 -0.37932E-0008 -0.12122E-0006
  0.12932E+0004 -0.29458E+0004 -0.85915E-0007  0.60202E-0008 -0.11182E-0006
  0.13750E+0004 -0.29457E+0004 -0.46648E-0007  0.21995E-0007 -0.87206E-0007
  0.14568E+0004 -0.29457E+0004 -0.67696E-0008  0.33355E-0007 -0.55937E-0007
  0.15000E+0004 -0.29456E+0004  0.13236E-0007  0.37193E-0007 -0.37806E-0007
  0.15000E+0004 -0.30000E+0004 -0.38235E-0007  0.32340E-0007 -0.77279E-0007
  0.15432E+0004 -0.30000E+0004 -0.18439E-0007  0.34599E-0007 -0.57432E-0007
  0.16250E+0004 -0.30000E+0004  0.16313E-0007  0.34483E-0007 -0.17359E-0007
  0.17068E+0004 -0.30000E+0004  0.45006E-0007  0.29345E-0007  0.22341E-0007
  0.17500E+0004 -0.30000E+0004  0.56968E-0007  0.25161E-0007  0.41660E-0007
  0.15000E+0004 -0.29906E+0004 -0.29073E-0007  0.33158E-0007 -0.70032E-0007
  0.15432E+0004 -0.29906E+0004 -0.93178E-0008  0.35432E-0007 -0.50264E-0007
  0.16250E+0004 -0.29906E+0004  0.24884E-0007  0.35385E-0007 -0.10915E-0007
  0.17068E+0004 -0.29906E+0004  0.52505E-0007  0.30388E-0007  0.27391E-0007
  0.17500E+0004 -0.29906E+0004  0.63721E-0007  0.26267E-0007  0.45769E-0007
  0.15000E+0004 -0.29728E+0004 -0.11965E-0007  0.34743E-0007 -0.56761E-0007
  0.15432E+0004 -0.29728E+0004  0.75245E-0008  0.37030E-0007 -0.37308E-0007
  0.16250E+0004 -0.29727E+0004  0.40374E-0007  0.37104E-0007  0.39270E-0009
  0.17068E+0004 -0.29727E+0004  0.65703E-0007  0.32331E-0007  0.35858E-0007
  0.17500E+0004 -0.29727E+0004  0.75436E-0007  0.28356E-0007  0.52379E-0007
  0.15000E+0004 -0.29550E+0004  0.46885E-0008  0.36355E-0007 -0.44163E-0007
  0.15432E+0004 -0.29550E+0004  0.23684E-0007  0.38644E-0007 -0.25229E-0007
  0.16250E+0004 -0.29549E+0004  0.54795E-0007  0.38816E-0007  0.10481E-0007
  0.17068E+0004 -0.29548E+0004  0.77538E-0007  0.34237E-0007  0.42868E-0007
  0.17500E+0004 -0.29548E+0004  0.85683E-0007  0.30390E-0007  0.57459E-0007
  0.15000E+0004 -0.29456E+0004  0.13236E-0007  0.37193E-0007 -0.37806E-0007
  0.15432E+0004 -0.29456E+0004  0.31889E-0007  0.39480E-0007 -0.19228E-0007
  0.16250E+0004 -0.29455E+0004  0.61924E-0007  0.39674E-0007  0.15297E-0007
  0.17068E+0004 -0.29454E+0004  0.83236E-0007  0.35233E-0007  0.45957E-0007
  0.17500E+0004 -0.29454E+0004  0.90483E-0007  0.31447E-0007  0.59508E-0007
  0.17500E+0004 -0.30000E+0004  0.56968E-0007  0.25161E-0007  0.41660E-0007
  0.17932E+0004 -0.30000E+0004  0.66453E-0007  0.20250E-0007  0.59149E-0007
  0.18750E+0004 -0.30000E+0004  0.77451E-0007  0.10299E-0007  0.85427E-0007
  0.19568E+0004 -0.30000E+0004  0.79722E-0007  0.12601E-0008  0.10084E-0006
  0.20000E+0004 -0.30000E+0004  0.77896E-0007 -0.24466E-0008  0.10420E-0006
  0.17500E+0004 -0.29906E+0004  0.63721E-0007  0.26267E-0007  0.45769E-0007
  0.17932E+0004 -0.29906E+0004  0.72400E-0007  0.21459E-0007  0.62209E-0007
  0.18750E+0004 -0.29905E+0004  0.81736E-0007  0.11654E-0007  0.86370E-0007
  0.19568E+0004 -0.29905E+0004  0.82392E-0007  0.27165E-0008  0.99748E-0007
  0.20000E+0004 -0.29905E+0004  0.79805E-0007 -0.96946E-0009  0.10217E-0006
  0.17500E+0004 -0.29727E+0004  0.75436E-0007  0.28356E-0007  0.52379E-0007
  0.17932E+0004 -0.29727E+0004  0.82503E-0007  0.23699E-0007  0.66796E-0007
  0.18750E+0004 -0.29726E+0004  0.88663E-0007  0.14150E-0007  0.86970E-0007
  0.19568E+0004 -0.29726E+0004  0.86325E-0007  0.53612E-0008  0.96626E-0007
  0.20000E+0004 -0.29725E+0004  0.82371E-0007  0.16867E-0008  0.97389E-0007
  0.17500E+0004 -0.29548E+0004  0.85683E-0007  0.30390E-0007  0.57459E-0007
  0.17932E+0004 -0.29548E+0004  0.91074E-0007  0.25865E-0007  0.69824E-0007
  0.18750E+0004 -0.29547E+0004  0.94042E-0007  0.16537E-0007  0.86059E-0007
  0.19568E+0004 -0.29546E+0004  0.88837E-0007  0.78631E-0008  0.92185E-0007
  0.20000E+0004 -0.29546E+0004  0.83634E-0007  0.41877E-0008  0.91435E-0007
  0.17500E+0004 -0.29454E+0004  0.90483E-0007  0.31447E-0007  0.59508E-0007
  0.17932E+0004 -0.29453E+0004  0.94970E-0007  0.27003E-0007  0.70799E-0007
  0.18750E+0004 -0.29452E+0004  0.96257E-0007  0.17762E-0007  0.84989E-0007
  0.19568E+0004 -0.29451E+0004  0.89622E-0007  0.90669E-0008  0.89339E-0007
  0.20000E+0004 -0.29451E+0004  0.83836E-0007  0.54490E-0008  0.87828E-0007
  0.20000E+0004 -0.30000E+0004  0.77896E-0007 -0.24466E-0008  0.10420E-0006
  0.20432E+0004 -0.30000E+0004  0.74439E-0007 -0.51016E-0008  0.10435E-0006
  0.21250E+0004 -0.30000E+0004  0.64933E-0007 -0.66916E-0008  0.96649E-0007
  0.22068E+0004 -0.30000E+0004  0.54454E-0007 -0.34290E-0008  0.81082E-0007
  0.22500E+0004 -0.30000E+0004  0.49766E-0007  0.16681E-0009  0.71118E-0007
  0.20000E+0004 -0.29905E+0004  0.79805E-0007 -0.96946E-0009  0.10217E-0006
  0.20432E+0004 -0.29905E+0004  0.75682E-0007 -0.36505E-0008  0.10154E-0006
  0.21250E+0004 -0.29905E+0004  0.65273E-0007 -0.53964E-0008  0.92875E-0007
  0.22068E+0004 -0.29905E+0004  0.54480E-0007 -0.24179E-0008  0.77184E-0007
  0.22500E+0004 -0.29905E+0004  0.49856E-0007  0.95193E-0009  0.67504E-0007
  0.20000E+0004 -0.29725E+0004  0.82371E-0007  0.16867E-0008  0.97389E-0007
  0.20432E+0004 -0.29725E+0004  0.77100E-0007 -0.10386E-0008  0.95392E-0007
  0.21250E+0004 -0.29724E+0004  0.65258E-0007 -0.30441E-0008  0.85198E-0007
  0.22068E+0004 -0.29724E+0004  0.54149E-0007 -0.56265E-0009  0.69563E-0007
  0.22500E+0004 -0.29723E+0004  0.49833E-0007  0.24697E-0008  0.60575E-0007
  0.20000E+0004 -0.29546E+0004  0.83634E-0007  0.41877E-0008  0.91435E-0007
  0.20432E+0004 -0.29545E+0004  0.77358E-0007  0.14063E-0008  0.88253E-0007
  0.21250E+0004 -0.29544E+0004  0.64408E-0007 -0.86637E-0009  0.76905E-0007
  0.22068E+0004 -0.29543E+0004  0.53311E-0007  0.11338E-0008  0.61702E-0007
  0.22500E+0004 -0.29542E+0004  0.49436E-0007  0.38580E-0008  0.53592E-0007
  0.20000E+0004 -0.29451E+0004  0.83836E-0007  0.54490E-0008  0.87828E-0007
  0.20432E+0004 -0.29450E+0004  0.77060E-0007  0.26176E-0008  0.84119E-0007
  0.21250E+0004 -0.29449E+0004  0.63612E-0007  0.37713E-0009  0.72300E-0007
  0.22068E+0004 -0.29448E+0004  0.52745E-0007  0.29809E-0008  0.57441E-0007
  0.22500E+0004 -0.29447E+0004  0.49383E-0007  0.76500E-0008  0.49888E-0007
  0.22500E+0004 -0.30000E+0004  0.49766E-0007  0.16681E-0009  0.71118E-0007
  0.22932E+0004 -0.30000E+0004  0.46266E-0007  0.48313E-0008  0.60846E-0007
  0.23750E+0004 -0.30000E+0004  0.44552E-0007  0.15834E-0007  0.43401E-0007
  0.24568E+0004 -0.30000E+0004  0.51185E-0007  0.28203E-0007  0.32760E-0007
  0.25000E+0004 -0.30000E+0004  0.58495E-0007  0.34671E-0007  0.31356E-0007
  0.22500E+0004 -0.29905E+0004  0.49856E-0007  0.95193E-0009  0.67504E-0007
  0.22932E+0004 -0.29904E+0004  0.46634E-0007  0.54182E-0008  0.57772E-0007
  0.23750E+0004 -0.29904E+0004  0.45859E-0007  0.16019E-0007  0.41912E-0007
  0.24568E+0004 -0.29904E+0004  0.53781E-0007  0.27929E-0007  0.33394E-0007
  0.25000E+0004 -0.29904E+0004  0.61758E-0007  0.34007E-0007  0.33192E-0007
  0.22500E+0004 -0.29723E+0004  0.49833E-0007  0.24697E-0008  0.60575E-0007
  0.22932E+0004 -0.29723E+0004  0.47215E-0007  0.65261E-0008  0.51975E-0007
  0.23750E+0004 -0.29722E+0004  0.48294E-0007  0.16269E-0007  0.39268E-0007
  0.24568E+0004 -0.29722E+0004  0.58672E-0007  0.27299E-0007  0.34778E-0007
  0.25000E+0004 -0.29721E+0004  0.68027E-0007  0.32946E-0007  0.36818E-0007
  0.22500E+0004 -0.29542E+0004  0.49436E-0007  0.38580E-0008  0.53592E-0007
  0.22932E+0004 -0.29542E+0004  0.47583E-0007  0.74955E-0008  0.46266E-0007
  0.23750E+0004 -0.29541E+0004  0.50709E-0007  0.16364E-0007  0.36883E-0007
  0.24568E+0004 -0.29539E+0004  0.63513E-0007  0.26572E-0007  0.36409E-0007
  0.25000E+0004 -0.29539E+0004  0.74122E-0007  0.31842E-0007  0.40615E-0007
  0.22500E+0004 -0.29447E+0004  0.49383E-0007  0.76500E-0008  0.49888E-0007
  0.22932E+0004 -0.29446E+0004  0.47901E-0007  0.94893E-0008  0.43315E-0007
  0.23750E+0004 -0.29445E+0004  0.51760E-0007  0.14926E-0007  0.35736E-0007
  0.24568E+0004 -0.29443E+0004  0.66243E-0007  0.27110E-0007  0.37338E-0007
  0.25000E+0004 -0.29442E+0004  0.77685E-0007  0.35236E-0007  0.42783E-0007
  0.25000E+0004 -0.30000E+0004  0.58495E-0007  0.34671E-0007  0.31356E-0007
  0.25432E+0004 -0.30000E+0004  0.68234E-0007  0.40368E-0007  0.33357E-0007
  0.26250E+0004 -0.30000E+0004  0.93194E-0007  0.48856E-0007  0.47422E-0007
  0.27068E+0004 -0.30000E+0004  0.12432E-0006  0.52821E-0007  0.74367E-0007
  0.27500E+0004 -0.30000E+0004  0.14211E-0006  0.52936E-0007  0.92947E-0007
  0.25000E+0004 -0.29904E+0004  0.61758E-0007  0.34007E-0007  0.33192E-0007
  0.25432E+0004 -0.29904E+0004  0.72304E-0007  0.39583E-0007  0.36410E-0007
  0.26250E+0004 -0.29903E+0004  0.98462E-0007  0.47715E-0007  0.52484E-0007
  0.27068E+0004 -0.29903E+0004  0.13027E-0006  0.51467E-0007  0.80732E-0007
  0.27500E+0004 -0.29903E+0004  0.14804E-0006  0.51409E-0007  0.99598E-0007
  0.25000E+0004 -0.29721E+0004  0.68027E-0007  0.32946E-0007  0.36818E-0007
  0.25432E+0004 -0.29721E+0004  0.79864E-0007  0.38086E-0007  0.42216E-0007
  0.26250E+0004 -0.29720E+0004  0.10800E-0006  0.45556E-0007  0.61798E-0007
  0.27068E+0004 -0.29719E+0004  0.14068E-0006  0.48859E-0007  0.92109E-0007
  0.27500E+0004 -0.29718E+0004  0.15831E-0006  0.48687E-0007  0.11127E-0006
  0.25000E+0004 -0.29539E+0004  0.74122E-0007  0.31842E-0007  0.40615E-0007
  0.25432E+0004 -0.29538E+0004  0.87147E-0007  0.36527E-0007  0.48042E-0007
  0.26250E+0004 -0.29536E+0004  0.11689E-0006  0.43353E-0007  0.70734E-0007
  0.27068E+0004 -0.29535E+0004  0.14997E-0006  0.46156E-0007  0.10259E-0006
  0.27500E+0004 -0.29534E+0004  0.16710E-0006  0.45953E-0007  0.12175E-0006
  0.25000E+0004 -0.29442E+0004  0.77685E-0007  0.35236E-0007  0.42783E-0007
  0.25432E+0004 -0.29441E+0004  0.91089E-0007  0.37125E-0007  0.51107E-0007
  0.26250E+0004 -0.29440E+0004  0.12151E-0006  0.43430E-0007  0.75290E-0007
  0.27068E+0004 -0.29438E+0004  0.15397E-0006  0.41417E-0007  0.10774E-0006
  0.27500E+0004 -0.29437E+0004  0.17043E-0006  0.44814E-0007  0.12671E-0006
  0.27500E+0004 -0.30000E+0004  0.14211E-0006  0.52936E-0007  0.92947E-0007
  0.27932E+0004 -0.30000E+0004  0.15961E-0006  0.50909E-0007  0.11372E-0006
  0.28750E+0004 -0.30000E+0004  0.19086E-0006  0.43946E-0007  0.15620E-0006
  0.29568E+0004 -0.30000E+0004  0.21507E-0006  0.32517E-0007  0.19727E-0006
  0.30000E+0004 -0.30000E+0004  0.22315E-0006  0.24319E-0007  0.21609E-0006
  0.27500E+0004 -0.29903E+0004  0.14804E-0006  0.51409E-0007  0.99598E-0007
  0.27932E+0004 -0.29903E+0004  0.16556E-0006  0.49775E-0007  0.12032E-0006
  0.28750E+0004 -0.29902E+0004  0.19566E-0006  0.42791E-0007  0.16175E-0006
  0.29568E+0004 -0.29902E+0004  0.21774E-0006  0.31420E-0007  0.20055E-0006
  0.30000E+0004 -0.29902E+0004  0.22469E-0006  0.23941E-0007  0.21777E-0006
  0.27500E+0004 -0.29718E+0004  0.15831E-0006  0.48687E-0007  0.11127E-0006
  0.27932E+0004 -0.29718E+0004  0.17518E-0006  0.46943E-0007  0.13168E-0006
  0.28750E+0004 -0.29717E+0004  0.20272E-0006  0.39987E-0007  0.17071E-0006
  0.29568E+0004 -0.29716E+0004  0.22053E-0006  0.28862E-0007  0.20493E-0006
  0.30000E+0004 -0.29716E+0004  0.22467E-0006  0.21510E-0007  0.21900E-0006
  0.27500E+0004 -0.29534E+0004  0.16710E-0006  0.45953E-0007  0.12175E-0006
  0.27932E+0004 -0.29533E+0004  0.18323E-0006  0.43911E-0007  0.14154E-0006
  0.28750E+0004 -0.29532E+0004  0.20781E-0006  0.36857E-0007  0.17769E-0006
  0.29568E+0004 -0.29530E+0004  0.22091E-0006  0.26078E-0007  0.20699E-0006
  0.30000E+0004 -0.29529E+0004  0.22237E-0006  0.18612E-0007  0.21780E-0006
  0.27500E+0004 -0.29437E+0004  0.17043E-0006  0.44814E-0007  0.12671E-0006
  0.27932E+0004 -0.29436E+0004  0.18710E-0006  0.34078E-0007  0.14615E-0006
  0.28750E+0004 -0.29434E+0004  0.20870E-0006  0.17795E-0007  0.18059E-0006
  0.29568E+0004 -0.29432E+0004  0.21903E-0006  0.12762E-0007  0.20715E-0006
  0.30000E+0004 -0.29431E+0004  0.21864E-0006 -0.82047E-0008  0.21570E-0006
  0.30000E+0004 -0.30000E+0004  0.22315E-0006  0.24319E-0007  0.21609E-0006
  0.30432E+0004 -0.30000E+0004  0.22835E-0006  0.16969E-0007  0.23180E-0006
  0.31250E+0004 -0.30000E+0004  0.22646E-0006  0.75964E-0009  0.25022E-0006
  0.32068E+0004 -0.30000E+0004  0.20942E-0006 -0.15399E-0007  0.25092E-0006
  0.32500E+0004 -0.30000E+0004  0.19467E-0006 -0.23275E-0007  0.24364E-0006
  0.30000E+0004 -0.29902E+0004  0.22469E-0006  0.23941E-0007  0.21777E-0006
  0.30432E+0004 -0.29902E+0004  0.22792E-0006  0.15987E-0007  0.23163E-0006
  0.31250E+0004 -0.29901E+0004  0.22257E-0006 -0.17429E-0009  0.24619E-0006
  0.32068E+0004 -0.29901E+0004  0.20207E-0006 -0.16196E-0007  0.24298E-0006
  0.32500E+0004 -0.29901E+0004  0.18557E-0006 -0.24100E-0007  0.23380E-0006
  0.30000E+0004 -0.29716E+0004  0.22467E-0006  0.21510E-0007  0.21900E-0006
  0.30432E+0004 -0.29715E+0004  0.22478E-0006  0.13793E-0007  0.22934E-0006
  0.31250E+0004 -0.29714E+0004  0.21310E-0006 -0.20061E-0008  0.23668E-0006
  0.32068E+0004 -0.29714E+0004  0.18631E-0006 -0.17734E-0007  0.22635E-0006
  0.32500E+0004 -0.29713E+0004  0.16678E-0006 -0.25529E-0007  0.21379E-0006
  0.30000E+0004 -0.29529E+0004  0.22237E-0006  0.18612E-0007  0.21780E-0006
  0.30432E+0004 -0.29529E+0004  0.21902E-0006  0.11445E-0007  0.22462E-0006
  0.31250E+0004 -0.29527E+0004  0.20105E-0006 -0.39001E-0008  0.22492E-0006
  0.32068E+0004 -0.29526E+0004  0.16835E-0006 -0.19299E-0007  0.20789E-0006
  0.32500E+0004 -0.29526E+0004  0.14610E-0006 -0.26993E-0007  0.19226E-0006
  0.30000E+0004 -0.29431E+0004  0.21864E-0006 -0.82047E-0008  0.21570E-0006
  0.30432E+0004 -0.29430E+0004  0.21496E-0006  0.49262E-0008  0.22120E-0006
  0.31250E+0004 -0.29429E+0004  0.19367E-0006 -0.54597E-0008  0.21785E-0006
  0.32068E+0004 -0.29427E+0004  0.15818E-0006 -0.19141E-0007  0.19749E-0006
  0.32500E+0004 -0.29426E+0004  0.13478E-0006 -0.27525E-0007  0.18044E-0006
  0.32500E+0004 -0.30000E+0004  0.19467E-0006 -0.23275E-0007  0.24364E-0006
  0.32932E+0004 -0.30000E+0004  0.17631E-0006 -0.30660E-0007  0.23125E-0006
  0.33750E+0004 -0.30000E+0004  0.13372E-0006 -0.42375E-0007  0.19516E-0006
  0.34568E+0004 -0.30000E+0004  0.84773E-0007 -0.50924E-0007  0.14658E-0006
  0.35000E+0004 -0.30000E+0004  0.58155E-0007 -0.54169E-0007  0.11799E-0006
  0.32500E+0004 -0.29901E+0004  0.18557E-0006 -0.24100E-0007  0.23380E-0006
  0.32932E+0004 -0.29901E+0004  0.16569E-0006 -0.31367E-0007  0.21971E-0006
  0.33750E+0004 -0.29901E+0004  0.12077E-0006 -0.43066E-0007  0.18117E-0006
  0.34568E+0004 -0.29901E+0004  0.70488E-0007 -0.51668E-0007  0.13136E-0006
  0.35000E+0004 -0.29900E+0004  0.43602E-0007 -0.54960E-0007  0.10264E-0006
  0.32500E+0004 -0.29713E+0004  0.16678E-0006 -0.25529E-0007  0.21379E-0006
  0.32932E+0004 -0.29713E+0004  0.14422E-0006 -0.32716E-0007  0.19675E-0006
  0.33750E+0004 -0.29713E+0004  0.95440E-0007 -0.44363E-0007  0.15414E-0006
  0.34568E+0004 -0.29712E+0004  0.43213E-0007 -0.53023E-0007  0.10260E-0006
  0.35000E+0004 -0.29712E+0004  0.16130E-0007 -0.56379E-0007  0.73964E-0007
  0.32500E+0004 -0.29526E+0004  0.14610E-0006 -0.26993E-0007  0.19226E-0006
  0.32932E+0004 -0.29525E+0004  0.12120E-0006 -0.34076E-0007  0.17262E-0006
  0.33750E+0004 -0.29524E+0004  0.69308E-0007 -0.45644E-0007  0.12668E-0006
  0.34568E+0004 -0.29524E+0004  0.15909E-0007 -0.54321E-0007  0.74177E-0007
  0.35000E+0004 -0.29523E+0004 -0.10979E-0007 -0.57716E-0007  0.46000E-0007
  0.32500E+0004 -0.29426E+0004  0.13478E-0006 -0.27525E-0007  0.18044E-0006
  0.32932E+0004 -0.29426E+0004  0.10869E-0006 -0.34138E-0007  0.15951E-0006
  0.33750E+0004 -0.29425E+0004  0.55255E-0007 -0.46497E-0007  0.11213E-0006
  0.34568E+0004 -0.29424E+0004  0.15728E-0008 -0.55027E-0007  0.59372E-0007
  0.35000E+0004 -0.29424E+0004 -0.25025E-0007 -0.58264E-0007  0.31432E-0007
  0.35000E+0004 -0.30000E+0004  0.58155E-0007 -0.54169E-0007  0.11799E-0006
  0.35432E+0004 -0.30000E+0004  0.31994E-0007 -0.56613E-0007  0.88654E-0007
  0.36250E+0004 -0.30000E+0004 -0.13630E-0007 -0.59342E-0007  0.34838E-0007
  0.37068E+0004 -0.30000E+0004 -0.50449E-0007 -0.60264E-0007 -0.11104E-0007
  0.37500E+0004 -0.30000E+0004 -0.65211E-0007 -0.60316E-0007 -0.30263E-0007
  0.35000E+0004 -0.29900E+0004  0.43602E-0007 -0.54960E-0007  0.10264E-0006
  0.35432E+0004 -0.29900E+0004  0.17500E-0007 -0.57440E-0007  0.73568E-0007
  0.36250E+0004 -0.29900E+0004 -0.27254E-0007 -0.60269E-0007  0.21107E-0007
  0.37068E+0004 -0.29900E+0004 -0.62360E-0007 -0.61264E-0007 -0.22572E-0007
  0.37500E+0004 -0.29900E+0004 -0.75982E-0007 -0.61329E-0007 -0.40318E-0007
  0.35000E+0004 -0.29712E+0004  0.16130E-0007 -0.56379E-0007  0.73964E-0007
  0.35432E+0004 -0.29712E+0004 -0.95992E-0008 -0.58936E-0007  0.45635E-0007
  0.36250E+0004 -0.29711E+0004 -0.52257E-0007 -0.61915E-0007 -0.38300E-0008
  0.37068E+0004 -0.29711E+0004 -0.83821E-0007 -0.63017E-0007 -0.42954E-0007
  0.37500E+0004 -0.29711E+0004 -0.95195E-0007 -0.63108E-0007 -0.57930E-0007
  0.35000E+0004 -0.29523E+0004 -0.10979E-0007 -0.57716E-0007  0.46000E-0007
  0.35432E+0004 -0.29523E+0004 -0.35987E-0007 -0.60332E-0007  0.18764E-0007
  0.36250E+0004 -0.29522E+0004 -0.75996E-0007 -0.63423E-0007 -0.27180E-0007
  0.37068E+0004 -0.29521E+0004 -0.10367E-0006 -0.64599E-0007 -0.61438E-0007
  0.37500E+0004 -0.29521E+0004 -0.11270E-0006 -0.64697E-0007 -0.73570E-0007
  0.35000E+0004 -0.29424E+0004 -0.25025E-0007 -0.58264E-0007  0.31432E-0007
  0.35432E+0004 -0.29423E+0004 -0.49535E-0007 -0.61027E-0007  0.50824E-0008
  0.36250E+0004 -0.29422E+0004 -0.87939E-0007 -0.64169E-0007 -0.38807E-0007
  0.37068E+0004 -0.29422E+0004 -0.11345E-0006 -0.65407E-0007 -0.70370E-0007
  0.37500E+0004 -0.29421E+0004 -0.12112E-0006 -0.65207E-0007 -0.80950E-0007
  0.37500E+0004 -0.30000E+0004 -0.65211E-0007 -0.60316E-0007 -0.30263E-0007
  0.37932E+0004 -0.30000E+0004 -0.76404E-0007 -0.60220E-0007 -0.45210E-0007
  0.38750E+0004 -0.30000E+0004 -0.87481E-0007 -0.60034E-0007 -0.60691E-0007
  0.39568E+0004 -0.30000E+0004 -0.86030E-0007 -0.60269E-0007 -0.59299E-0007
  0.40000E+0004 -0.30000E+0004 -0.80926E-0007 -0.60663E-0007 -0.52355E-0007
  0.37500E+0004 -0.29900E+0004 -0.75982E-0007 -0.61329E-0007 -0.40318E-0007
  0.37932E+0004 -0.29900E+0004 -0.85928E-0007 -0.61239E-0007 -0.53748E-0007
  0.38750E+0004 -0.29900E+0004 -0.94545E-0007 -0.60984E-0007 -0.66397E-0007
  0.39568E+0004 -0.29900E+0004 -0.90792E-0007 -0.61067E-0007 -0.62527E-0007
  0.40000E+0004 -0.29900E+0004 -0.84642E-0007 -0.61358E-0007 -0.54533E-0007
  0.37500E+0004 -0.29711E+0004 -0.95195E-0007 -0.63108E-0007 -0.57930E-0007
  0.37932E+0004 -0.29710E+0004 -0.10274E-0006 -0.63005E-0007 -0.68489E-0007
  0.38750E+0004 -0.29710E+0004 -0.10677E-0006 -0.62630E-0007 -0.75865E-0007
  0.39568E+0004 -0.29709E+0004 -0.98883E-0007 -0.62454E-0007 -0.67537E-0007
  0.40000E+0004 -0.29709E+0004 -0.90897E-0007 -0.62552E-0007 -0.57717E-0007
  0.37500E+0004 -0.29521E+0004 -0.11270E-0006 -0.64697E-0007 -0.73570E-0007
  0.37932E+0004 -0.29521E+0004 -0.11782E-0006 -0.64577E-0007 -0.81254E-0007
  0.38750E+0004 -0.29520E+0004 -0.11738E-0006 -0.64075E-0007 -0.83509E-0007
  0.39568E+0004 -0.29519E+0004 -0.10564E-0006 -0.63644E-0007 -0.71054E-0007
  0.40000E+0004 -0.29519E+0004 -0.96030E-0007 -0.63556E-0007 -0.59633E-0007
  0.37500E+0004 -0.29421E+0004 -0.12112E-0006 -0.65207E-0007 -0.80950E-0007
  0.37932E+0004 -0.29421E+0004 -0.12505E-0006 -0.65365E-0007 -0.87125E-0007
  0.38750E+0004 -0.29420E+0004 -0.12227E-0006 -0.64734E-0007 -0.86783E-0007
  0.39568E+0004 -0.29419E+0004 -0.10859E-0006 -0.64099E-0007 -0.72342E-0007
  0.40000E+0004 -0.29418E+0004 -0.98240E-0007 -0.63779E-0007 -0.60062E-0007
  0.40000E+0004 -0.30000E+0004 -0.80926E-0007 -0.60663E-0007 -0.52355E-0007
  0.40432E+0004 -0.30000E+0004 -0.73436E-0007 -0.61254E-0007 -0.41800E-0007
  0.41250E+0004 -0.30000E+0004 -0.54689E-0007 -0.62874E-0007 -0.14343E-0007
  0.42068E+0004 -0.30000E+0004 -0.33459E-0007 -0.64872E-0007  0.18197E-0007
  0.42500E+0004 -0.30000E+0004 -0.22634E-0007 -0.65930E-0007  0.35447E-0007
  0.40000E+0004 -0.29900E+0004 -0.84642E-0007 -0.61358E-0007 -0.54533E-0007
  0.40432E+0004 -0.29899E+0004 -0.76264E-0007 -0.61837E-0007 -0.43147E-0007
  0.41250E+0004 -0.29899E+0004 -0.56323E-0007 -0.63192E-0007 -0.14786E-0007
  0.42068E+0004 -0.29899E+0004 -0.34588E-0007 -0.64897E-0007  0.17777E-0007
  0.42500E+0004 -0.29899E+0004 -0.23746E-0007 -0.65786E-0007  0.34726E-0007
  0.40000E+0004 -0.29709E+0004 -0.90897E-0007 -0.62552E-0007 -0.57717E-0007
  0.40432E+0004 -0.29709E+0004 -0.80998E-0007 -0.62808E-0007 -0.44944E-0007
  0.41250E+0004 -0.29708E+0004 -0.59136E-0007 -0.63670E-0007 -0.15243E-0007
  0.42068E+0004 -0.29708E+0004 -0.36764E-0007 -0.64830E-0007  0.17014E-0007
  0.42500E+0004 -0.29707E+0004 -0.26056E-0007 -0.65428E-0007  0.33228E-0007
  0.40000E+0004 -0.29519E+0004 -0.96030E-0007 -0.63556E-0007 -0.59633E-0007
  0.40432E+0004 -0.29518E+0004 -0.84830E-0007 -0.63598E-0007 -0.45718E-0007
  0.41250E+0004 -0.29517E+0004 -0.61502E-0007 -0.63987E-0007 -0.15160E-0007
  0.42068E+0004 -0.29516E+0004 -0.38909E-0007 -0.64623E-0007  0.16349E-0007
  0.42500E+0004 -0.29516E+0004 -0.28529E-0007 -0.64941E-0007  0.31622E-0007
  0.40000E+0004 -0.29418E+0004 -0.98240E-0007 -0.63779E-0007 -0.60062E-0007
  0.40432E+0004 -0.29418E+0004 -0.86466E-0007 -0.63938E-0007 -0.45714E-0007
  0.41250E+0004 -0.29416E+0004 -0.62544E-0007 -0.64092E-0007 -0.14891E-0007
  0.42068E+0004 -0.29415E+0004 -0.40020E-0007 -0.64504E-0007  0.16036E-0007
  0.42500E+0004 -0.29415E+0004 -0.29795E-0007 -0.64576E-0007  0.30630E-0007
  0.42500E+0004 -0.30000E+0004 -0.22634E-0007 -0.65930E-0007  0.35447E-0007
  0.42932E+0004 -0.30000E+0004 -0.12721E-0007 -0.66873E-0007  0.51735E-0007
  0.43750E+0004 -0.30000E+0004  0.20230E-0008 -0.68110E-0007  0.77444E-0007
  0.44568E+0004 -0.30000E+0004  0.10013E-0007 -0.68172E-0007  0.93522E-0007
  0.45000E+0004 -0.30000E+0004  0.11277E-0007 -0.67601E-0007  0.97441E-0007
  0.42500E+0004 -0.29899E+0004 -0.23746E-0007 -0.65786E-0007  0.34726E-0007
  0.42932E+0004 -0.29899E+0004 -0.13996E-0007 -0.66586E-0007  0.50519E-0007
  0.43750E+0004 -0.29899E+0004  0.13728E-0009 -0.67546E-0007  0.74954E-0007
  0.44568E+0004 -0.29899E+0004  0.72811E-0008 -0.67381E-0007  0.89570E-0007
  0.45000E+0004 -0.29898E+0004  0.81013E-0008 -0.66701E-0007  0.92763E-0007
  0.42500E+0004 -0.29707E+0004 -0.26056E-0007 -0.65428E-0007  0.33228E-0007
  0.42932E+0004 -0.29707E+0004 -0.16709E-0007 -0.65940E-0007  0.47966E-0007
  0.43750E+0004 -0.29707E+0004 -0.38799E-0008 -0.66397E-0007  0.69832E-0007
  0.44568E+0004 -0.29706E+0004  0.16445E-0008 -0.65808E-0007  0.81645E-0007
  0.45000E+0004 -0.29706E+0004  0.16430E-0008 -0.64949E-0007  0.83483E-0007
  0.42500E+0004 -0.29516E+0004 -0.28529E-0007 -0.64941E-0007  0.31622E-0007
  0.42932E+0004 -0.29515E+0004 -0.19730E-0007 -0.65177E-0007  0.45154E-0007
  0.43750E+0004 -0.29515E+0004 -0.83805E-0008 -0.65148E-0007  0.64257E-0007
  0.44568E+0004 -0.29514E+0004 -0.44957E-0008 -0.64146E-0007  0.73232E-0007
  0.45000E+0004 -0.29514E+0004 -0.52707E-0008 -0.63106E-0007  0.73748E-0007
  0.42500E+0004 -0.29415E+0004 -0.29795E-0007 -0.64576E-0007  0.30630E-0007
  0.42932E+0004 -0.29414E+0004 -0.21442E-0007 -0.64783E-0007  0.43611E-0007
  0.43750E+0004 -0.29413E+0004 -0.10921E-0007 -0.64466E-0007  0.61164E-0007
  0.44568E+0004 -0.29413E+0004 -0.78995E-0008 -0.63239E-0007  0.68630E-0007
  0.45000E+0004 -0.29412E+0004 -0.90310E-0008 -0.62049E-0007  0.68411E-0007
  0.45000E+0004 -0.30000E+0004  0.11277E-0007 -0.67601E-0007  0.97441E-0007
  0.45432E+0004 -0.30000E+0004  0.10620E-0007 -0.66526E-0007  0.98152E-0007
  0.46250E+0004 -0.30000E+0004  0.48424E-0008 -0.63108E-0007  0.91246E-0007
  0.47068E+0004 -0.30000E+0004 -0.48702E-0008 -0.57863E-0007  0.75659E-0007
  0.47500E+0004 -0.30000E+0004 -0.10605E-0007 -0.54427E-0007  0.65135E-0007
  0.45000E+0004 -0.29898E+0004  0.81013E-0008 -0.66701E-0007  0.92763E-0007
  0.45432E+0004 -0.29898E+0004  0.70294E-0008 -0.65554E-0007  0.92824E-0007
  0.46250E+0004 -0.29898E+0004  0.71113E-0009 -0.62031E-0007  0.85076E-0007
  0.47068E+0004 -0.29898E+0004 -0.90968E-0008 -0.56738E-0007  0.69302E-0007
  0.47500E+0004 -0.29898E+0004 -0.14667E-0007 -0.53292E-0007  0.58978E-0007
  0.45000E+0004 -0.29706E+0004  0.16430E-0008 -0.64949E-0007  0.83483E-0007
  0.45432E+0004 -0.29706E+0004 -0.13599E-0009 -0.63647E-0007  0.82375E-0007
  0.46250E+0004 -0.29705E+0004 -0.73016E-0008 -0.59923E-0007  0.73192E-0007
  0.47068E+0004 -0.29705E+0004 -0.17082E-0007 -0.54535E-0007  0.57254E-0007
  0.47500E+0004 -0.29704E+0004 -0.22246E-0007 -0.51080E-0007  0.47402E-0007
  0.45000E+0004 -0.29514E+0004 -0.52707E-0008 -0.63106E-0007  0.73748E-0007
  0.45432E+0004 -0.29513E+0004 -0.76801E-0008 -0.61657E-0007  0.71547E-0007
  0.46250E+0004 -0.29512E+0004 -0.15478E-0007 -0.57729E-0007  0.61123E-0007
  0.47068E+0004 -0.29511E+0004 -0.24985E-0007 -0.52239E-0007  0.45246E-0007
  0.47500E+0004 -0.29511E+0004 -0.29623E-0007 -0.48767E-0007  0.35973E-0007
  0.45000E+0004 -0.29412E+0004 -0.90310E-0008 -0.62049E-0007  0.68411E-0007
  0.45432E+0004 -0.29412E+0004 -0.11779E-0007 -0.60579E-0007  0.65726E-0007
  0.46250E+0004 -0.29410E+0004 -0.19827E-0007 -0.56536E-0007  0.54709E-0007
  0.47068E+0004 -0.29409E+0004 -0.29105E-0007 -0.50996E-0007  0.38951E-0007
  0.47500E+0004 -0.29409E+0004 -0.33377E-0007 -0.47429E-0007  0.29986E-0007
  0.47500E+0004 -0.30000E+0004 -0.10605E-0007 -0.54427E-0007  0.65135E-0007
  0.47932E+0004 -0.30000E+0004 -0.16156E-0007 -0.50575E-0007  0.53821E-0007
  0.48750E+0004 -0.30000E+0004 -0.24627E-0007 -0.42420E-0007  0.32523E-0007
  0.49568E+0004 -0.30000E+0004 -0.28259E-0007 -0.33596E-0007  0.14898E-0007
  0.50000E+0004 -0.30000E+0004 -0.27599E-0007 -0.28890E-0007  0.82708E-0008
  0.47500E+0004 -0.29898E+0004 -0.14667E-0007 -0.53292E-0007  0.58978E-0007
  0.47932E+0004 -0.29898E+0004 -0.19912E-0007 -0.49452E-0007  0.48066E-0007
  0.48750E+0004 -0.29898E+0004 -0.27423E-0007 -0.41332E-0007  0.28035E-0007
  0.49568E+0004 -0.29897E+0004 -0.29715E-0007 -0.32557E-0007  0.12177E-0007
  0.50000E+0004 -0.29897E+0004 -0.28264E-0007 -0.27871E-0007  0.65870E-0008
  0.47500E+0004 -0.29704E+0004 -0.22246E-0007 -0.51080E-0007  0.47402E-0007
  0.47932E+0004 -0.29704E+0004 -0.26812E-0007 -0.47244E-0007  0.37333E-0007
  0.48750E+0004 -0.29703E+0004 -0.32389E-0007 -0.39182E-0007  0.19796E-0007
  0.49568E+0004 -0.29702E+0004 -0.32143E-0007 -0.30496E-0007  0.72679E-0008
  0.50000E+0004 -0.29702E+0004 -0.29248E-0007 -0.25860E-0007  0.35898E-0008
  0.47500E+0004 -0.29511E+0004 -0.29623E-0007 -0.48767E-0007  0.35973E-0007
  0.47932E+0004 -0.29510E+0004 -0.33409E-0007 -0.44934E-0007  0.26833E-0007
  0.48750E+0004 -0.29509E+0004 -0.36943E-0007 -0.36920E-0007  0.11873E-0007
  0.49568E+0004 -0.29508E+0004 -0.34192E-0007 -0.28315E-0007  0.26146E-0008
  0.50000E+0004 -0.29507E+0004 -0.29929E-0007 -0.23723E-0007  0.75775E-0009
  0.47500E+0004 -0.29409E+0004 -0.33377E-0007 -0.47429E-0007  0.29986E-0007
  0.47932E+0004 -0.29408E+0004 -0.36764E-0007 -0.43678E-0007  0.21392E-0007
  0.48750E+0004 -0.29406E+0004 -0.39192E-0007 -0.35688E-0007  0.78066E-0008
  0.49568E+0004 -0.29405E+0004 -0.35137E-0007 -0.27103E-0007  0.23160E-0009
  0.50000E+0004 -0.29404E+0004 -0.30193E-0007 -0.22523E-0007 -0.69238E-0009
  0.50000E+0004 -0.30000E+0004 -0.27599E-0007 -0.28890E-0007  0.82708E-0008
  0.50432E+0004 -0.30000E+0004 -0.24974E-0007 -0.24255E-0007  0.39671E-0008
  0.51250E+0004 -0.30000E+0004 -0.14623E-0007 -0.16041E-0007  0.29317E-0008
  0.52068E+0004 -0.30000E+0004  0.19404E-0008 -0.90403E-0008  0.11321E-0007
  0.52500E+0004 -0.30000E+0004  0.12557E-0007 -0.59917E-0008  0.19174E-0007
  0.50000E+0004 -0.29897E+0004 -0.28264E-0007 -0.27871E-0007  0.65870E-0008
  0.50432E+0004 -0.29897E+0004 -0.24841E-0007 -0.23269E-0007  0.33447E-0008
  0.51250E+0004 -0.29897E+0004 -0.13079E-0007 -0.15084E-0007  0.41742E-0008
  0.52068E+0004 -0.29896E+0004  0.45345E-0008 -0.80838E-0008  0.13979E-0007
  0.52500E+0004 -0.29896E+0004  0.15476E-0007 -0.50260E-0008  0.22296E-0007
  0.50000E+0004 -0.29702E+0004 -0.29248E-0007 -0.25860E-0007  0.35898E-0008
  0.50432E+0004 -0.29702E+0004 -0.24388E-0007 -0.21300E-0007  0.22566E-0008
  0.51250E+0004 -0.29701E+0004 -0.10203E-0007 -0.13172E-0007  0.63526E-0008
  0.52068E+0004 -0.29700E+0004  0.90609E-0008 -0.61775E-0008  0.18479E-0007
  0.52500E+0004 -0.29699E+0004  0.20427E-0007 -0.30948E-0008  0.27468E-0007
  0.50000E+0004 -0.29507E+0004 -0.29929E-0007 -0.23723E-0007  0.75775E-0009
  0.50432E+0004 -0.29506E+0004 -0.23758E-0007 -0.19206E-0007  0.11926E-0008
  0.51250E+0004 -0.29505E+0004 -0.74863E-0008 -0.11134E-0007  0.81918E-0008
  0.52068E+0004 -0.29503E+0004  0.12991E-0007 -0.41514E-0008  0.22177E-0007
  0.52500E+0004 -0.29502E+0004  0.24534E-0007 -0.10527E-0008  0.31578E-0007
  0.50000E+0004 -0.29404E+0004 -0.30193E-0007 -0.22523E-0007 -0.69238E-0009
  0.50432E+0004 -0.29403E+0004 -0.23389E-0007 -0.18055E-0007  0.60372E-0009
  0.51250E+0004 -0.29401E+0004 -0.61526E-0008 -0.10012E-0007  0.89810E-0008
  0.52068E+0004 -0.29400E+0004  0.14798E-0007 -0.30326E-0008  0.23760E-0007
  0.52500E+0004 -0.29399E+0004  0.26321E-0007  0.39657E-0010  0.33291E-0007
  0.52500E+0004 -0.30000E+0004  0.12557E-0007 -0.59917E-0008  0.19174E-0007
  0.52932E+0004 -0.30000E+0004  0.23984E-0007 -0.34751E-0008  0.28995E-0007
  0.53750E+0004 -0.30000E+0004  0.46322E-0007 -0.23880E-0009  0.51425E-0007
  0.54568E+0004 -0.30000E+0004  0.66902E-0007  0.89429E-0009  0.75925E-0007
  0.55000E+0004 -0.30000E+0004  0.76016E-0007  0.67101E-0009  0.88410E-0007
  0.52500E+0004 -0.29896E+0004  0.15476E-0007 -0.50260E-0008  0.22296E-0007
  0.52932E+0004 -0.29896E+0004  0.27042E-0007 -0.24825E-0008  0.32346E-0007
  0.53750E+0004 -0.29896E+0004  0.49047E-0007  0.82735E-0009  0.54483E-0007
  0.54568E+0004 -0.29896E+0004  0.68492E-0007  0.20688E-0008  0.77709E-0007
  0.55000E+0004 -0.29895E+0004  0.76700E-0007  0.19156E-0008  0.89150E-0007
  0.52500E+0004 -0.29699E+0004  0.20427E-0007 -0.30948E-0008  0.27468E-0007
  0.52932E+0004 -0.29699E+0004  0.32046E-0007 -0.51369E-0009  0.37739E-0007
  0.53750E+0004 -0.29698E+0004  0.53063E-0007  0.29241E-0008  0.58943E-0007
  0.54568E+0004 -0.29698E+0004  0.70071E-0007  0.43545E-0008  0.79450E-0007
  0.55000E+0004 -0.29697E+0004  0.76456E-0007  0.43231E-0008  0.88795E-0007
  0.52500E+0004 -0.29502E+0004  0.24534E-0007 -0.10527E-0008  0.31578E-0007
  0.52932E+0004 -0.29502E+0004  0.35960E-0007  0.15638E-0008  0.41809E-0007
  0.53750E+0004 -0.29501E+0004  0.55565E-0007  0.51145E-0008  0.61631E-0007
  0.54568E+0004 -0.29500E+0004  0.69827E-0007  0.67159E-0008  0.79089E-0007
  0.55000E+0004 -0.29499E+0004  0.74291E-0007  0.67956E-0008  0.86226E-0007
  0.52500E+0004 -0.29399E+0004  0.26321E-0007  0.39657E-0010  0.33291E-0007
  0.52932E+0004 -0.29398E+0004  0.37572E-0007  0.27076E-0008  0.43398E-0007
  0.53750E+0004 -0.29397E+0004  0.56275E-0007  0.63020E-0008  0.62337E-0007
  0.54568E+0004 -0.29395E+0004  0.68996E-0007  0.79981E-0008  0.78077E-0007
  0.55000E+0004 -0.29394E+0004  0.72436E-0007  0.81616E-0008  0.84012E-0007
  0.55000E+0004 -0.30000E+0004  0.76016E-0007  0.67101E-0009  0.88410E-0007
  0.55432E+0004 -0.30000E+0004  0.83416E-0007 -0.85854E-0010  0.99914E-0007
  0.56250E+0004 -0.30000E+0004  0.91550E-0007 -0.27933E-0008  0.11719E-0006
  0.57068E+0004 -0.30000E+0004  0.90669E-0007 -0.67669E-0008  0.12615E-0006
  0.57500E+0004 -0.30000E+0004  0.86278E-0007 -0.91707E-0008  0.12673E-0006
  0.55000E+0004 -0.29895E+0004  0.76700E-0007  0.19156E-0008  0.89150E-0007
  0.55432E+0004 -0.29895E+0004  0.82999E-0007  0.12305E-0008  0.99375E-0007
  0.56250E+0004 -0.29895E+0004  0.88653E-0007 -0.13217E-0008  0.11375E-0006
  0.57068E+0004 -0.29895E+0004  0.84997E-0007 -0.51351E-0008  0.11945E-0006
  0.57500E+0004 -0.29895E+0004  0.79135E-0007 -0.74584E-0008  0.11832E-0006
  0.55000E+0004 -0.29697E+0004  0.76456E-0007  0.43231E-0008  0.88795E-0007
  0.55432E+0004 -0.29697E+0004  0.80616E-0007  0.37711E-0008  0.96530E-0007
  0.56250E+0004 -0.29696E+0004  0.81573E-0007  0.14950E-0008  0.10539E-0006
  0.57068E+0004 -0.29696E+0004  0.72829E-0007 -0.20283E-0008  0.10507E-0006
  0.57500E+0004 -0.29696E+0004  0.64334E-0007 -0.42009E-0008  0.10081E-0006
  0.55000E+0004 -0.29499E+0004  0.74291E-0007  0.67956E-0008  0.86226E-0007
  0.55432E+0004 -0.29499E+0004  0.76275E-0007  0.63663E-0008  0.91422E-0007
  0.56250E+0004 -0.29498E+0004  0.72618E-0007  0.43452E-0008  0.94822E-0007
  0.57068E+0004 -0.29497E+0004  0.59077E-0007  0.10914E-0008  0.88741E-0007
  0.57500E+0004 -0.29496E+0004  0.48177E-0007 -0.94051E-0009  0.81566E-0007
  0.55000E+0004 -0.29394E+0004  0.72436E-0007  0.81616E-0008  0.84012E-0007
  0.55432E+0004 -0.29394E+0004  0.73249E-0007  0.77487E-0008  0.87878E-0007
  0.56250E+0004 -0.29393E+0004  0.67226E-0007  0.58643E-0008  0.88445E-0007
  0.57068E+0004 -0.29392E+0004  0.51292E-0007  0.27335E-0008  0.79462E-0007
  0.57500E+0004 -0.29391E+0004  0.39224E-0007  0.75964E-0009  0.70849E-0007
  0.57500E+0004 -0.30000E+0004  0.86278E-0007 -0.91707E-0008  0.12673E-0006
  0.57932E+0004 -0.30000E+0004  0.79162E-0007 -0.11652E-0007  0.12418E-0006
  0.58750E+0004 -0.30000E+0004  0.58471E-0007 -0.16160E-0007  0.11023E-0006
  0.59568E+0004 -0.30000E+0004  0.29409E-0007 -0.19702E-0007  0.84328E-0007
  0.60000E+0004 -0.30000E+0004  0.11314E-0007 -0.20903E-0007  0.66098E-0007
  0.57500E+0004 -0.29895E+0004  0.79135E-0007 -0.74584E-0008  0.11832E-0006
  0.57932E+0004 -0.29895E+0004  0.70609E-0007 -0.98546E-0008  0.11411E-0006
  0.58750E+0004 -0.29895E+0004  0.47595E-0007 -0.14230E-0007  0.97457E-0007
  0.59568E+0004 -0.29894E+0004  0.16920E-0007 -0.17678E-0007  0.69734E-0007
  0.60000E+0004 -0.29894E+0004 -0.16565E-0008 -0.18856E-0007  0.51001E-0007
  0.57500E+0004 -0.29696E+0004  0.64334E-0007 -0.42009E-0008  0.10081E-0006
  0.57932E+0004 -0.29695E+0004  0.53322E-0007 -0.64525E-0008  0.93641E-0007
  0.58750E+0004 -0.29695E+0004  0.26346E-0007 -0.10588E-0007  0.72291E-0007
  0.59568E+0004 -0.29694E+0004 -0.68622E-0008 -0.13873E-0007  0.41601E-0007
  0.60000E+0004 -0.29694E+0004 -0.26059E-0007 -0.15011E-0007  0.22186E-0007
  0.57500E+0004 -0.29496E+0004  0.48177E-0007 -0.94051E-0009  0.81566E-0007
  0.57932E+0004 -0.29496E+0004  0.34955E-0007 -0.30580E-0008  0.71708E-0007
  0.58750E+0004 -0.29495E+0004  0.46353E-0008 -0.69730E-0008  0.46239E-0007
  0.59568E+0004 -0.29493E+0004 -0.30409E-0007 -0.10109E-0007  0.13237E-0007
  0.60000E+0004 -0.29493E+0004 -0.49848E-0007 -0.11210E-0007 -0.65079E-0008
  0.57500E+0004 -0.29391E+0004  0.39224E-0007  0.75964E-0009  0.70849E-0007
  0.57932E+0004 -0.29390E+0004  0.24963E-0007 -0.12730E-0008  0.59683E-0007
  0.58750E+0004 -0.29389E+0004 -0.68591E-0008 -0.50768E-0008  0.32286E-0007
  0.59568E+0004 -0.29388E+0004 -0.42592E-0007 -0.81432E-0008 -0.16694E-0008
  0.60000E+0004 -0.29387E+0004 -0.62004E-0007 -0.92153E-0008 -0.21457E-0007
  0.60000E+0004 -0.30000E+0004  0.11314E-0007 -0.20903E-0007  0.66098E-0007
  0.60432E+0004 -0.30000E+0004 -0.82328E-0008 -0.21489E-0007  0.45035E-0007
  0.61250E+0004 -0.30000E+0004 -0.47860E-0007 -0.20584E-0007 -0.14287E-0008
  0.62068E+0004 -0.30000E+0004 -0.88212E-0007 -0.16664E-0007 -0.53592E-0007
  0.62500E+0004 -0.30000E+0004 -0.10865E-0006 -0.13324E-0007 -0.81992E-0007
  0.60000E+0004 -0.29894E+0004 -0.16565E-0008 -0.18856E-0007  0.51001E-0007
  0.60432E+0004 -0.29894E+0004 -0.21408E-0007 -0.19433E-0007  0.29775E-0007
  0.61250E+0004 -0.29894E+0004 -0.60620E-0007 -0.18582E-0007 -0.15986E-0007
  0.62068E+0004 -0.29893E+0004 -0.99564E-0007 -0.14813E-0007 -0.66190E-0007
  0.62500E+0004 -0.29893E+0004 -0.11892E-0006 -0.11598E-0007 -0.93122E-0007
  0.60000E+0004 -0.29694E+0004 -0.26059E-0007 -0.15011E-0007  0.22186E-0007
  0.60432E+0004 -0.29693E+0004 -0.45901E-0007 -0.15576E-0007  0.92982E-0009
  0.61250E+0004 -0.29692E+0004 -0.83772E-0007 -0.14832E-0007 -0.42987E-0007
  0.62068E+0004 -0.29691E+0004 -0.11953E-0006 -0.11344E-0007 -0.89007E-0007
  0.62500E+0004 -0.29691E+0004 -0.13658E-0006 -0.83561E-0008 -0.11293E-0006
  0.60000E+0004 -0.29493E+0004 -0.49848E-0007 -0.11210E-0007 -0.65079E-0008
  0.60432E+0004 -0.29492E+0004 -0.69405E-0007 -0.11772E-0007 -0.27443E-0007
  0.61250E+0004 -0.29491E+0004 -0.10525E-0006 -0.11136E-0007 -0.68892E-0007
  0.62068E+0004 -0.29489E+0004 -0.13721E-0006 -0.79257E-0008 -0.11018E-0006
  0.62500E+0004 -0.29488E+0004 -0.15168E-0006 -0.51558E-0008 -0.13085E-0006
  0.60000E+0004 -0.29387E+0004 -0.62004E-0007 -0.92153E-0008 -0.21457E-0007
  0.60432E+0004 -0.29386E+0004 -0.81269E-0007 -0.97872E-0008 -0.42079E-0007
  0.61250E+0004 -0.29384E+0004 -0.11579E-0006 -0.92082E-0008 -0.81997E-0007
  0.62068E+0004 -0.29382E+0004 -0.14554E-0006 -0.61402E-0008 -0.12060E-0006
  0.62500E+0004 -0.29381E+0004 -0.15856E-0006 -0.34967E-0008 -0.13947E-0006
  0.62500E+0004 -0.30000E+0004 -0.10865E-0006 -0.13324E-0007 -0.81992E-0007
  0.62932E+0004 -0.30000E+0004 -0.12784E-0006 -0.91584E-0008 -0.11004E-0006
  0.63750E+0004 -0.30000E+0004 -0.15893E-0006  0.77554E-0009 -0.15939E-0006
  0.64568E+0004 -0.30000E+0004 -0.18033E-0006  0.12562E-0007 -0.19888E-0006
  0.65000E+0004 -0.30000E+0004 -0.18672E-0006  0.19104E-0007 -0.21384E-0006
  0.62500E+0004 -0.29893E+0004 -0.11892E-0006 -0.11598E-0007 -0.93122E-0007
  0.62932E+0004 -0.29893E+0004 -0.13685E-0006 -0.75749E-0008 -0.11946E-0006
  0.63750E+0004 -0.29892E+0004 -0.16522E-0006  0.20140E-0008 -0.16517E-0006
  0.64568E+0004 -0.29892E+0004 -0.18377E-0006  0.13397E-0007 -0.20086E-0006
  0.65000E+0004 -0.29892E+0004 -0.18873E-0006  0.19724E-0007 -0.21392E-0006
  0.62500E+0004 -0.29691E+0004 -0.13658E-0006 -0.83561E-0008 -0.11293E-0006
  0.62932E+0004 -0.29690E+0004 -0.15188E-0006 -0.46013E-0008 -0.13584E-0006
  0.63750E+0004 -0.29689E+0004 -0.17472E-0006  0.43531E-0008 -0.17430E-0006
  0.64568E+0004 -0.29687E+0004 -0.18761E-0006  0.14997E-0007 -0.20256E-0006
  0.65000E+0004 -0.29687E+0004 -0.18978E-0006  0.20922E-0007 -0.21196E-0006
  0.62500E+0004 -0.29488E+0004 -0.15168E-0006 -0.51558E-0008 -0.13085E-0006
  0.62932E+0004 -0.29487E+0004 -0.16411E-0006 -0.16613E-0008 -0.15012E-0006
  0.63750E+0004 -0.29485E+0004 -0.18102E-0006  0.66835E-0008 -0.18101E-0006
  0.64568E+0004 -0.29482E+0004 -0.18801E-0006  0.16621E-0007 -0.20165E-0006
  0.65000E+0004 -0.29481E+0004 -0.18733E-0006  0.22160E-0007 -0.20734E-0006
  0.62500E+0004 -0.29381E+0004 -0.15856E-0006 -0.34967E-0008 -0.13947E-0006
  0.62932E+0004 -0.29380E+0004 -0.16938E-0006 -0.12348E-0009 -0.15676E-0006
  0.63750E+0004 -0.29377E+0004 -0.18306E-0006  0.79110E-0008 -0.18358E-0006
  0.64568E+0004 -0.29374E+0004 -0.18688E-0006  0.17485E-0007 -0.20016E-0006
  0.65000E+0004 -0.29373E+0004 -0.18468E-0006  0.22834E-0007 -0.20391E-0006
  0.65000E+0004 -0.30000E+0004 -0.18672E-0006  0.19104E-0007 -0.21384E-0006
  0.65432E+0004 -0.30000E+0004 -0.18930E-0006  0.25572E-0007 -0.22378E-0006
  0.66250E+0004 -0.30000E+0004 -0.18299E-0006  0.36792E-0007 -0.22682E-0006
  0.67068E+0004 -0.30000E+0004 -0.16180E-0006  0.45283E-0007 -0.20732E-0006
  0.67500E+0004 -0.30000E+0004 -0.14496E-0006  0.48190E-0007 -0.18792E-0006
  0.65000E+0004 -0.29892E+0004 -0.18873E-0006  0.19724E-0007 -0.21392E-0006
  0.65432E+0004 -0.29891E+0004 -0.19001E-0006  0.25972E-0007 -0.22213E-0006
  0.66250E+0004 -0.29891E+0004 -0.18166E-0006  0.36837E-0007 -0.22252E-0006
  0.67068E+0004 -0.29890E+0004 -0.15912E-0006  0.45091E-0007 -0.20141E-0006
  0.67500E+0004 -0.29890E+0004 -0.14186E-0006  0.47949E-0007 -0.18161E-0006
  0.65000E+0004 -0.29687E+0004 -0.18978E-0006  0.20922E-0007 -0.21196E-0006
  0.65432E+0004 -0.29686E+0004 -0.18851E-0006  0.26776E-0007 -0.21682E-0006
  0.66250E+0004 -0.29684E+0004 -0.17630E-0006  0.36988E-0007 -0.21221E-0006
  0.67068E+0004 -0.29682E+0004 -0.15138E-0006  0.44804E-0007 -0.18818E-0006
  0.67500E+0004 -0.29681E+0004 -0.13348E-0006  0.47558E-0007 -0.16776E-0006
  0.65000E+0004 -0.29481E+0004 -0.18733E-0006  0.22160E-0007 -0.20734E-0006
  0.65432E+0004 -0.29480E+0004 -0.18349E-0006  0.27638E-0007 -0.20886E-0006
  0.66250E+0004 -0.29477E+0004 -0.16751E-0006  0.37222E-0007 -0.19934E-0006
  0.67068E+0004 -0.29474E+0004 -0.14050E-0006  0.44610E-0007 -0.17267E-0006
  0.67500E+0004 -0.29472E+0004 -0.12220E-0006  0.47253E-0007 -0.15183E-0006
  0.65000E+0004 -0.29373E+0004 -0.18468E-0006  0.22834E-0007 -0.20391E-0006
  0.65432E+0004 -0.29371E+0004 -0.17951E-0006  0.28115E-0007 -0.20367E-0006
  0.66250E+0004 -0.29368E+0004 -0.16160E-0006  0.37378E-0007 -0.19164E-0006
  0.67068E+0004 -0.29364E+0004 -0.13364E-0006  0.44543E-0007 -0.16372E-0006
  0.67500E+0004 -0.29362E+0004 -0.11524E-0006  0.47123E-0007 -0.14275E-0006
  0.67500E+0004 -0.30000E+0004 -0.14496E-0006  0.48190E-0007 -0.18792E-0006
  0.67932E+0004 -0.30000E+0004 -0.12467E-0006  0.49843E-0007 -0.16271E-0006
  0.68750E+0004 -0.30000E+0004 -0.78738E-0007  0.49215E-0007 -0.10147E-0006
  0.69568E+0004 -0.30000E+0004 -0.27276E-0007  0.43861E-0007 -0.28870E-0007
  0.70000E+0004 -0.30000E+0004  0.38544E-0010  0.39416E-0007  0.10803E-0007
  0.67500E+0004 -0.29890E+0004 -0.14186E-0006  0.47949E-0007 -0.18161E-0006
  0.67932E+0004 -0.29890E+0004 -0.12131E-0006  0.49595E-0007 -0.15625E-0006
  0.68750E+0004 -0.29889E+0004 -0.75253E-0007  0.49129E-0007 -0.95390E-0007
  0.69568E+0004 -0.29888E+0004 -0.23854E-0007  0.44145E-0007 -0.23638E-0007
  0.70000E+0004 -0.29888E+0004  0.34676E-0008  0.39964E-0007  0.15568E-0007
  0.67500E+0004 -0.29681E+0004 -0.13348E-0006  0.47558E-0007 -0.16776E-0006
  0.67932E+0004 -0.29680E+0004 -0.11268E-0006  0.49188E-0007 -0.14234E-0006
  0.68750E+0004 -0.29678E+0004 -0.66949E-0007  0.48996E-0007 -0.82696E-0007
  0.69568E+0004 -0.29676E+0004 -0.16444E-0007  0.44652E-0007 -0.13220E-0007
  0.70000E+0004 -0.29675E+0004  0.10422E-0007  0.40934E-0007  0.24691E-0007
  0.67500E+0004 -0.29472E+0004 -0.12220E-0006  0.47253E-0007 -0.15183E-0006
  0.67932E+0004 -0.29471E+0004 -0.10144E-0006  0.48860E-0007 -0.12661E-0006
  0.68750E+0004 -0.29467E+0004 -0.56803E-0007  0.48896E-0007 -0.68851E-0007
  0.69568E+0004 -0.29464E+0004 -0.81678E-0008  0.45118E-0007 -0.24993E-0008
  0.70000E+0004 -0.29462E+0004  0.17658E-0007  0.41815E-0007  0.33609E-0007
  0.67500E+0004 -0.29362E+0004 -0.11524E-0006  0.47123E-0007 -0.14275E-0006
  0.67932E+0004 -0.29360E+0004 -0.94626E-0007  0.48715E-0007 -0.11775E-0006
  0.68750E+0004 -0.29356E+0004 -0.50863E-0007  0.48855E-0007 -0.61241E-0007
  0.69568E+0004 -0.29352E+0004 -0.35897E-0008  0.45348E-0007  0.31364E-0008
  0.70000E+0004 -0.29350E+0004  0.21465E-0007  0.42250E-0007  0.38100E-0007
  0.70000E+0004 -0.30000E+0004  0.38544E-0010  0.39416E-0007  0.10803E-0007
  0.70432E+0004 -0.30000E+0004  0.26223E-0007  0.34184E-0007  0.49369E-0007
  0.71250E+0004 -0.30000E+0004  0.69146E-0007  0.23072E-0007  0.11348E-0006
  0.72068E+0004 -0.30000E+0004  0.98134E-0007  0.12471E-0007  0.15693E-0006
  0.72500E+0004 -0.30000E+0004  0.10609E-0006  0.79044E-0008  0.16851E-0006
  0.70000E+0004 -0.29888E+0004  0.34676E-0008  0.39964E-0007  0.15568E-0007
  0.70432E+0004 -0.29887E+0004  0.29758E-0007  0.35034E-0007  0.53760E-0007
  0.71250E+0004 -0.29887E+0004  0.73293E-0007  0.24537E-0007  0.11766E-0006
  0.72068E+0004 -0.29886E+0004  0.10357E-0006  0.14522E-0007  0.16186E-0006
  0.72500E+0004 -0.29885E+0004  0.11248E-0006  0.10199E-0007  0.17428E-0006
  0.70000E+0004 -0.29675E+0004  0.10422E-0007  0.40934E-0007  0.24691E-0007
  0.70432E+0004 -0.29674E+0004  0.36410E-0007  0.36530E-0007  0.61732E-0007
  0.71250E+0004 -0.29672E+0004  0.80119E-0007  0.27114E-0007  0.12437E-0006
  0.72068E+0004 -0.29669E+0004  0.11190E-0006  0.18121E-0007  0.16914E-0006
  0.72500E+0004 -0.29668E+0004  0.12219E-0006  0.14236E-0007  0.18276E-0006
  0.70000E+0004 -0.29462E+0004  0.17658E-0007  0.41815E-0007  0.33609E-0007
  0.70432E+0004 -0.29460E+0004  0.42721E-0007  0.37882E-0007  0.68955E-0007
  0.71250E+0004 -0.29456E+0004  0.85385E-0007  0.29434E-0007  0.12925E-0006
  0.72068E+0004 -0.29453E+0004  0.11752E-0006  0.21356E-0007  0.17357E-0006
  0.72500E+0004 -0.29451E+0004  0.12866E-0006  0.17867E-0007  0.18791E-0006
  0.70000E+0004 -0.29350E+0004  0.21465E-0007  0.42250E-0007  0.38100E-0007
  0.70432E+0004 -0.29347E+0004  0.45804E-0007  0.38538E-0007  0.72349E-0007
  0.71250E+0004 -0.29343E+0004  0.87459E-0007  0.30560E-0007  0.13101E-0006
  0.72068E+0004 -0.29339E+0004  0.11935E-0006  0.22923E-0007  0.17471E-0006
  0.72500E+0004 -0.29336E+0004  0.13073E-0006  0.19626E-0007  0.18925E-0006
  0.72500E+0004 -0.30000E+0004  0.10609E-0006  0.79044E-0008  0.16851E-0006
  0.72932E+0004 -0.30000E+0004  0.10838E-0006  0.44674E-0008  0.17120E-0006
  0.73750E+0004 -0.30000E+0004  0.96539E-0007  0.19876E-0008  0.15053E-0006
  0.74568E+0004 -0.30000E+0004  0.64707E-0007  0.56039E-0008  0.97914E-0007
  0.75000E+0004 -0.30000E+0004  0.41157E-0007  0.10006E-0007  0.59373E-0007
  0.72500E+0004 -0.29885E+0004  0.11248E-0006  0.10199E-0007  0.17428E-0006
  0.72932E+0004 -0.29885E+0004  0.11589E-0006  0.69754E-0008  0.17808E-0006
  0.73750E+0004 -0.29884E+0004  0.10639E-0006  0.46740E-0008  0.16015E-0006
  0.74568E+0004 -0.29883E+0004  0.76822E-0007  0.81750E-0008  0.11061E-0006
  0.75000E+0004 -0.29883E+0004  0.54243E-0007  0.12390E-0007  0.73601E-0007
  0.72500E+0004 -0.29668E+0004  0.12219E-0006  0.14236E-0007  0.18276E-0006
  0.72932E+0004 -0.29667E+0004  0.12734E-0006  0.11368E-0007  0.18834E-0006
  0.73750E+0004 -0.29665E+0004  0.12188E-0006  0.93710E-0008  0.17521E-0006
  0.74568E+0004 -0.29662E+0004  0.96600E-0007  0.12657E-0007  0.13152E-0006
  0.75000E+0004 -0.29661E+0004  0.76046E-0007  0.16544E-0007  0.97592E-0007
  0.72500E+0004 -0.29451E+0004  0.12866E-0006  0.17867E-0007  0.18791E-0006
  0.72932E+0004 -0.29449E+0004  0.13511E-0006  0.15309E-0007  0.19488E-0006
  0.73750E+0004 -0.29445E+0004  0.13316E-0006  0.13572E-0007  0.18609E-0006
  0.74568E+0004 -0.29441E+0004  0.11217E-0006  0.16647E-0007  0.14826E-0006
  0.75000E+0004 -0.29439E+0004  0.93867E-0007  0.20230E-0007  0.11763E-0006
  0.72500E+0004 -0.29336E+0004  0.13073E-0006  0.19626E-0007  0.18925E-0006
  0.72932E+0004 -0.29334E+0004  0.13771E-0006  0.17214E-0007  0.19681E-0006
  0.73750E+0004 -0.29329E+0004  0.13741E-0006  0.15598E-0007  0.19014E-0006
  0.74568E+0004 -0.29324E+0004  0.11868E-0006  0.18562E-0007  0.15540E-0006
  0.75000E+0004 -0.29322E+0004  0.10166E-0006  0.21992E-0007  0.12659E-0006
  0.75000E+0004 -0.30000E+0004  0.41157E-0007  0.10006E-0007  0.59373E-0007
  0.75432E+0004 -0.30000E+0004  0.14090E-0007  0.15935E-0007  0.15313E-0007
  0.76250E+0004 -0.30000E+0004 -0.42812E-0007  0.30618E-0007 -0.76763E-0007
  0.77068E+0004 -0.30000E+0004 -0.99933E-0007  0.47871E-0007 -0.16836E-0006
  0.77500E+0004 -0.30000E+0004 -0.12730E-0006  0.57157E-0007 -0.21187E-0006
  0.75000E+0004 -0.29883E+0004  0.54243E-0007  0.12390E-0007  0.73601E-0007
  0.75432E+0004 -0.29882E+0004  0.27896E-0007  0.18074E-0007  0.30864E-0007
  0.76250E+0004 -0.29882E+0004 -0.28590E-0007  0.32135E-0007 -0.59640E-0007
  0.77068E+0004 -0.29881E+0004 -0.86750E-0007  0.48684E-0007 -0.15131E-0006
  0.77500E+0004 -0.29880E+0004 -0.11525E-0006  0.57620E-0007 -0.19561E-0006
  0.75000E+0004 -0.29661E+0004  0.76046E-0007  0.16544E-0007  0.97592E-0007
  0.75432E+0004 -0.29660E+0004  0.51369E-0007  0.21785E-0007  0.57657E-0007
  0.76250E+0004 -0.29657E+0004 -0.34465E-0008  0.34739E-0007 -0.29027E-0007
  0.77068E+0004 -0.29655E+0004 -0.62415E-0007  0.50038E-0007 -0.11974E-0006
  0.77500E+0004 -0.29653E+0004 -0.92426E-0007  0.58345E-0007 -0.16490E-0006
  0.75000E+0004 -0.29439E+0004  0.93867E-0007  0.20230E-0007  0.11763E-0006
  0.75432E+0004 -0.29437E+0004  0.71245E-0007  0.25060E-0007  0.80865E-0007
  0.76250E+0004 -0.29433E+0004  0.19215E-0007  0.36994E-0007 -0.93436E-0009
  0.77068E+0004 -0.29428E+0004 -0.39087E-0007  0.51147E-0007 -0.89261E-0007
  0.77500E+0004 -0.29426E+0004 -0.69762E-0007  0.58872E-0007 -0.13446E-0006
  0.75000E+0004 -0.29322E+0004  0.10166E-0006  0.21992E-0007  0.12659E-0006
  0.75432E+0004 -0.29319E+0004  0.80268E-0007  0.26617E-0007  0.91646E-0007
  0.76250E+0004 -0.29314E+0004  0.30137E-0007  0.38046E-0007  0.12836E-0007
  0.77068E+0004 -0.29309E+0004 -0.27239E-0007  0.51631E-0007 -0.73679E-0007
  0.77500E+0004 -0.29306E+0004 -0.57930E-0007  0.59069E-0007 -0.11857E-0006
  0.77500E+0004 -0.30000E+0004 -0.12730E-0006  0.57157E-0007 -0.21187E-0006
  0.77932E+0004 -0.30000E+0004 -0.15137E-0006  0.66093E-0007 -0.24990E-0006
  0.78750E+0004 -0.30000E+0004 -0.18498E-0006  0.80964E-0007 -0.30243E-0006
  0.79568E+0004 -0.30000E+0004 -0.20036E-0006  0.91905E-0007 -0.32602E-0006
  0.80000E+0004 -0.30000E+0004 -0.20099E-0006  0.95861E-0007 -0.32692E-0006
  0.77500E+0004 -0.29880E+0004 -0.11525E-0006  0.57620E-0007 -0.19561E-0006
  0.77932E+0004 -0.29880E+0004 -0.14082E-0006  0.66232E-0007 -0.23490E-0006
  0.78750E+0004 -0.29879E+0004 -0.17800E-0006  0.80667E-0007 -0.29093E-0006
  0.79568E+0004 -0.29878E+0004 -0.19729E-0006  0.91448E-0007 -0.31882E-0006
  0.80000E+0004 -0.29877E+0004 -0.19987E-0006  0.95437E-0007 -0.32200E-0006
  0.77500E+0004 -0.29653E+0004 -0.92426E-0007  0.58345E-0007 -0.16490E-0006
  0.77932E+0004 -0.29652E+0004 -0.12018E-0006  0.66390E-0007 -0.20594E-0006
  0.78750E+0004 -0.29649E+0004 -0.16302E-0006  0.80045E-0007 -0.26755E-0006
  0.79568E+0004 -0.29646E+0004 -0.18902E-0006  0.90526E-0007 -0.30286E-0006
  0.80000E+0004 -0.29645E+0004 -0.19509E-0006  0.94563E-0007 -0.31016E-0006
  0.77500E+0004 -0.29426E+0004 -0.69762E-0007  0.58872E-0007 -0.13446E-0006
  0.77932E+0004 -0.29424E+0004 -0.98861E-0007  0.66398E-0007 -0.17645E-0006
  0.78750E+0004 -0.29419E+0004 -0.14595E-0006  0.79326E-0007 -0.24224E-0006
  0.79568E+0004 -0.29415E+0004 -0.17763E-0006  0.89513E-0007 -0.28398E-0006
  0.80000E+0004 -0.29412E+0004 -0.18688E-0006  0.93580E-0007 -0.29509E-0006
  0.77500E+0004 -0.29306E+0004 -0.57930E-0007  0.59069E-0007 -0.11857E-0006
  0.77932E+0004 -0.29303E+0004 -0.87409E-0007  0.66337E-0007 -0.16075E-0006
  0.78750E+0004 -0.29298E+0004 -0.13616E-0006  0.78902E-0007 -0.22817E-0006
  0.79568E+0004 -0.29292E+0004 -0.17042E-0006  0.88935E-0007 -0.27288E-0006
  0.80000E+0004 -0.29289E+0004 -0.18121E-0006  0.93012E-0007 -0.28587E-0006
  0.80000E+0004 -0.30000E+0004 -0.20099E-0006  0.95861E-0007 -0.32692E-0006
  0.80432E+0004 -0.30000E+0004 -0.19688E-0006  0.98600E-0007 -0.32073E-0006
  0.81250E+0004 -0.30000E+0004 -0.17839E-0006  0.10081E-0006 -0.29354E-0006
  0.82068E+0004 -0.30000E+0004 -0.15065E-0006  0.10012E-0006 -0.25400E-0006
  0.82500E+0004 -0.30000E+0004 -0.13442E-0006  0.99028E-0007 -0.23145E-0006
  0.80000E+0004 -0.29877E+0004 -0.19987E-0006  0.95437E-0007 -0.32200E-0006
  0.80432E+0004 -0.29877E+0004 -0.19748E-0006  0.98284E-0007 -0.31791E-0006
  0.81250E+0004 -0.29876E+0004 -0.18130E-0006  0.10086E-0006 -0.29377E-0006
  0.82068E+0004 -0.29875E+0004 -0.15431E-0006  0.10065E-0006 -0.25556E-0006
  0.82500E+0004 -0.29874E+0004 -0.13781E-0006  0.99803E-0007 -0.23293E-0006
  0.80000E+0004 -0.29645E+0004 -0.19509E-0006  0.94563E-0007 -0.31016E-0006
  0.80432E+0004 -0.29643E+0004 -0.19588E-0006  0.97585E-0007 -0.30997E-0006
  0.81250E+0004 -0.29640E+0004 -0.18427E-0006  0.10077E-0006 -0.29180E-0006
  0.82068E+0004 -0.29637E+0004 -0.15923E-0006  0.10139E-0006 -0.25663E-0006
  0.82500E+0004 -0.29636E+0004 -0.14258E-0006  0.10098E-0006 -0.23422E-0006
  0.80000E+0004 -0.29412E+0004 -0.18688E-0006  0.93580E-0007 -0.29509E-0006
  0.80432E+0004 -0.29410E+0004 -0.19072E-0006  0.96746E-0007 -0.29865E-0006
  0.81250E+0004 -0.29405E+0004 -0.18385E-0006  0.10047E-0006 -0.28662E-0006
  0.82068E+0004 -0.29400E+0004 -0.16141E-0006  0.10180E-0006 -0.25515E-0006
  0.82500E+0004 -0.29397E+0004 -0.14508E-0006  0.10179E-0006 -0.23343E-0006
  0.80000E+0004 -0.29289E+0004 -0.18121E-0006  0.93012E-0007 -0.28587E-0006
  0.80432E+0004 -0.29286E+0004 -0.18658E-0006  0.96243E-0007 -0.29134E-0006
  0.81250E+0004 -0.29280E+0004 -0.18226E-0006  0.10021E-0006 -0.28259E-0006
  0.82068E+0004 -0.29274E+0004 -0.16143E-0006  0.10188E-0006 -0.25333E-0006
  0.82500E+0004 -0.29271E+0004 -0.14546E-0006  0.10206E-0006 -0.23215E-0006
  0.82500E+0004 -0.30000E+0004 -0.13442E-0006  0.99028E-0007 -0.23145E-0006
  0.82932E+0004 -0.30000E+0004 -0.11818E-0006  0.97626E-0007 -0.20930E-0006
  0.83750E+0004 -0.30000E+0004 -0.89974E-0007  0.94573E-0007 -0.17186E-0006
  0.84568E+0004 -0.30000E+0004 -0.67849E-0007  0.91191E-0007 -0.14321E-0006
  0.85000E+0004 -0.30000E+0004 -0.59158E-0007  0.89205E-0007 -0.13189E-0006
  0.82500E+0004 -0.29874E+0004 -0.13781E-0006  0.99803E-0007 -0.23293E-0006
  0.82932E+0004 -0.29874E+0004 -0.12088E-0006  0.98649E-0007 -0.21019E-0006
  0.83750E+0004 -0.29873E+0004 -0.90472E-0007  0.95960E-0007 -0.17047E-0006
  0.84568E+0004 -0.29872E+0004 -0.65478E-0007  0.92789E-0007 -0.13861E-0006
  0.85000E+0004 -0.29871E+0004 -0.55238E-0007  0.90853E-0007 -0.12551E-0006
  0.82500E+0004 -0.29636E+0004 -0.14258E-0006  0.10098E-0006 -0.23422E-0006
  0.82932E+0004 -0.29634E+0004 -0.12474E-0006  0.10025E-0006 -0.21075E-0006
  0.83750E+0004 -0.29632E+0004 -0.90830E-0007  0.98197E-0007 -0.16740E-0006
  0.84568E+0004 -0.29629E+0004 -0.60914E-0007  0.95403E-0007 -0.13000E-0006
  0.85000E+0004 -0.29628E+0004 -0.47913E-0007  0.93556E-0007 -0.11370E-0006
  0.82500E+0004 -0.29397E+0004 -0.14508E-0006  0.10179E-0006 -0.23343E-0006
  0.82932E+0004 -0.29395E+0004 -0.12682E-0006  0.10142E-0006 -0.20975E-0006
  0.83750E+0004 -0.29390E+0004 -0.90360E-0007  0.99941E-0007 -0.16373E-0006
  0.84568E+0004 -0.29386E+0004 -0.56273E-0007  0.97492E-0007 -0.12156E-0006
  0.85000E+0004 -0.29384E+0004 -0.40789E-0007  0.95733E-0007 -0.10233E-0006
  0.82500E+0004 -0.29271E+0004 -0.14546E-0006  0.10206E-0006 -0.23215E-0006
  0.82932E+0004 -0.29269E+0004 -0.12718E-0006  0.10188E-0006 -0.20856E-0006
  0.83750E+0004 -0.29263E+0004 -0.89763E-0007  0.10067E-0006 -0.16155E-0006
  0.84568E+0004 -0.29258E+0004 -0.53805E-0007  0.98391E-0007 -0.11719E-0006
  0.85000E+0004 -0.29255E+0004 -0.37142E-0007  0.96677E-0007 -0.96560E-0007
  0.85000E+0004 -0.30000E+0004 -0.59158E-0007  0.89205E-0007 -0.13189E-0006
  0.85432E+0004 -0.30000E+0004 -0.52505E-0007  0.86959E-0007 -0.12284E-0006
  0.86250E+0004 -0.30000E+0004 -0.44749E-0007  0.81626E-0007 -0.11019E-0006
  0.87068E+0004 -0.30000E+0004 -0.41514E-0007  0.74313E-0007 -0.10013E-0006
  0.87500E+0004 -0.30000E+0004 -0.40762E-0007  0.69520E-0007 -0.94572E-0007
  0.85000E+0004 -0.29871E+0004 -0.55238E-0007  0.90853E-0007 -0.12551E-0006
  0.85432E+0004 -0.29871E+0004 -0.47135E-0007  0.88615E-0007 -0.11477E-0006
  0.86250E+0004 -0.29870E+0004 -0.37163E-0007  0.83227E-0007 -0.99517E-0007
  0.87068E+0004 -0.29870E+0004 -0.32657E-0007  0.75815E-0007 -0.87977E-0007
  0.87500E+0004 -0.29869E+0004 -0.31652E-0007  0.70970E-0007 -0.82158E-0007
  0.85000E+0004 -0.29628E+0004 -0.47913E-0007  0.93556E-0007 -0.11370E-0006
  0.85432E+0004 -0.29627E+0004 -0.37166E-0007  0.91344E-0007 -0.99857E-0007
  0.86250E+0004 -0.29625E+0004 -0.23026E-0007  0.85876E-0007 -0.79688E-0007
  0.87068E+0004 -0.29623E+0004 -0.16000E-0007  0.78304E-0007 -0.65209E-0007
  0.87500E+0004 -0.29622E+0004 -0.14434E-0007  0.73372E-0007 -0.58787E-0007
  0.85000E+0004 -0.29384E+0004 -0.40789E-0007  0.95733E-0007 -0.10233E-0006
  0.85432E+0004 -0.29382E+0004 -0.27589E-0007  0.93553E-0007 -0.85587E-0007
  0.86250E+0004 -0.29379E+0004 -0.94128E-0008  0.88032E-0007 -0.60621E-0007
  0.87068E+0004 -0.29376E+0004  0.21731E-0009  0.80334E-0007 -0.43084E-0007
  0.87500E+0004 -0.29375E+0004  0.24326E-0008  0.75331E-0007 -0.35940E-0007
  0.85000E+0004 -0.29255E+0004 -0.37142E-0007  0.96677E-0007 -0.96560E-0007
  0.85432E+0004 -0.29253E+0004 -0.22743E-0007  0.94516E-0007 -0.78378E-0007
  0.86250E+0004 -0.29250E+0004 -0.25251E-0008  0.88977E-0007 -0.50964E-0007
  0.87068E+0004 -0.29246E+0004  0.84879E-0008  0.81224E-0007 -0.31790E-0007
  0.87500E+0004 -0.29244E+0004  0.11075E-0007  0.76189E-0007 -0.24225E-0007
  0.87500E+0004 -0.30000E+0004 -0.40762E-0007  0.69520E-0007 -0.94572E-0007
  0.87932E+0004 -0.30000E+0004 -0.40207E-0007  0.64085E-0007 -0.88311E-0007
  0.88750E+0004 -0.30000E+0004 -0.38609E-0007  0.52228E-0007 -0.73553E-0007
  0.89568E+0004 -0.30000E+0004 -0.35095E-0007  0.39062E-0007 -0.54744E-0007
  0.90000E+0004 -0.30000E+0004 -0.32197E-0007  0.31982E-0007 -0.43454E-0007
  0.87500E+0004 -0.29869E+0004 -0.31652E-0007  0.70970E-0007 -0.82158E-0007
  0.87932E+0004 -0.29869E+0004 -0.31123E-0007  0.65488E-0007 -0.75979E-0007
  0.88750E+0004 -0.29869E+0004 -0.30211E-0007  0.53566E-0007 -0.62175E-0007
  0.89568E+0004 -0.29868E+0004 -0.27978E-0007  0.40364E-0007 -0.45049E-0007
  0.90000E+0004 -0.29868E+0004 -0.25894E-0007  0.33263E-0007 -0.34803E-0007
  0.87500E+0004 -0.29622E+0004 -0.14434E-0007  0.73372E-0007 -0.58787E-0007
  0.87932E+0004 -0.29621E+0004 -0.13873E-0007  0.67814E-0007 -0.52658E-0007
  0.88750E+0004 -0.29620E+0004 -0.14160E-0007  0.55784E-0007 -0.40503E-0007
  0.89568E+0004 -0.29619E+0004 -0.14354E-0007  0.42518E-0007 -0.26512E-0007
  0.90000E+0004 -0.29618E+0004 -0.13856E-0007  0.35383E-0007 -0.18267E-0007
  0.87500E+0004 -0.29375E+0004  0.24326E-0008  0.75331E-0007 -0.35940E-0007
  0.87932E+0004 -0.29373E+0004  0.31234E-0008  0.69709E-0007 -0.29730E-0007
  0.88750E+0004 -0.29371E+0004  0.17880E-0008  0.57589E-0007 -0.19004E-0007
  0.89568E+0004 -0.29369E+0004 -0.78398E-0009  0.44266E-0007 -0.80299E-0008
  0.90000E+0004 -0.29368E+0004 -0.18969E-0008  0.37101E-0007 -0.17769E-0008
  0.87500E+0004 -0.29244E+0004  0.11075E-0007  0.76189E-0007 -0.24225E-0007
  0.87932E+0004 -0.29243E+0004  0.11871E-0007  0.70539E-0007 -0.17923E-0007
  0.88750E+0004 -0.29240E+0004  0.10050E-0007  0.58379E-0007 -0.78570E-0008
  0.89568E+0004 -0.29237E+0004  0.62610E-0008  0.45028E-0007  0.15923E-0008
  0.90000E+0004 -0.29236E+0004  0.43013E-0008  0.37847E-0007  0.68109E-0008
  0.90000E+0004 -0.30000E+0004 -0.32197E-0007  0.31982E-0007 -0.43454E-0007
  0.90432E+0004 -0.30000E+0004 -0.28538E-0007  0.25058E-0007 -0.31536E-0007
  0.91250E+0004 -0.30000E+0004 -0.19649E-0007  0.13102E-0007 -0.83828E-0008
  0.92068E+0004 -0.30000E+0004 -0.86643E-0008  0.37190E-0008  0.13610E-0007
  0.92500E+0004 -0.30000E+0004 -0.22711E-0008  0.16208E-0009  0.24028E-0007
  0.90000E+0004 -0.29868E+0004 -0.25894E-0007  0.33263E-0007 -0.34803E-0007
  0.90432E+0004 -0.29868E+0004 -0.23091E-0007  0.26325E-0007 -0.23975E-0007
  0.91250E+0004 -0.29867E+0004 -0.15820E-0007  0.14307E-0007 -0.28201E-0008
  0.92068E+0004 -0.29867E+0004 -0.63150E-0008  0.48079E-0008  0.17434E-0007
  0.92500E+0004 -0.29867E+0004 -0.61296E-0009  0.11561E-0008  0.27090E-0007
  0.90000E+0004 -0.29618E+0004 -0.13856E-0007  0.35383E-0007 -0.18267E-0007
  0.90432E+0004 -0.29617E+0004 -0.12744E-0007  0.28413E-0007 -0.95481E-0008
  0.91250E+0004 -0.29616E+0004 -0.87342E-0008  0.16275E-0007  0.76601E-0008
  0.92068E+0004 -0.29614E+0004 -0.22694E-0008  0.65572E-0008  0.24402E-0007
  0.92500E+0004 -0.29614E+0004  0.19940E-0008  0.27362E-0008  0.32483E-0007
  0.90000E+0004 -0.29368E+0004 -0.18969E-0008  0.37101E-0007 -0.17769E-0008
  0.90432E+0004 -0.29367E+0004 -0.25359E-0008  0.30095E-0007  0.48092E-0008
  0.91250E+0004 -0.29364E+0004 -0.19705E-0008  0.17837E-0007  0.17934E-0007
  0.92068E+0004 -0.29362E+0004  0.12115E-0008  0.79047E-0008  0.30950E-0007
  0.92500E+0004 -0.29361E+0004  0.39003E-0008  0.39203E-0008  0.37326E-0007
  0.90000E+0004 -0.29236E+0004  0.43013E-0008  0.37847E-0007  0.68109E-0008
  0.90432E+0004 -0.29234E+0004  0.27300E-0008  0.30822E-0007  0.12276E-0007
  0.91250E+0004 -0.29232E+0004  0.14321E-0008  0.18501E-0007  0.23221E-0007
  0.92068E+0004 -0.29229E+0004  0.28114E-0008  0.84581E-0008  0.34216E-0007
  0.92500E+0004 -0.29227E+0004  0.46284E-0008  0.43896E-0008  0.39656E-0007
  0.92500E+0004 -0.30000E+0004 -0.22711E-0008  0.16208E-0009  0.24028E-0007
  0.92932E+0004 -0.30000E+0004  0.43892E-0008 -0.23159E-0008  0.33331E-0007
  0.93750E+0004 -0.30000E+0004  0.17356E-0007 -0.37575E-0008  0.47204E-0007
  0.94568E+0004 -0.30000E+0004  0.30225E-0007 -0.89273E-0009  0.55651E-0007
  0.95000E+0004 -0.30000E+0004  0.36792E-0007  0.22912E-0008  0.57879E-0007
  0.92500E+0004 -0.29867E+0004 -0.61296E-0009  0.11561E-0008  0.27090E-0007
  0.92932E+0004 -0.29866E+0004  0.54248E-0008 -0.14268E-0008  0.35733E-0007
  0.93750E+0004 -0.29866E+0004  0.17407E-0007 -0.31299E-0008  0.48670E-0007
  0.94568E+0004 -0.29866E+0004  0.29522E-0007 -0.58488E-0009  0.56536E-0007
  0.95000E+0004 -0.29865E+0004  0.35772E-0007  0.24121E-0008  0.58578E-0007
  0.92500E+0004 -0.29614E+0004  0.19940E-0008  0.27362E-0008  0.32483E-0007
  0.92932E+0004 -0.29613E+0004  0.67281E-0008 -0.47005E-0010  0.39754E-0007
  0.93750E+0004 -0.29612E+0004  0.16631E-0007 -0.22323E-0008  0.50696E-0007
  0.94568E+0004 -0.29611E+0004  0.27152E-0007 -0.27371E-0009  0.57272E-0007
  0.95000E+0004 -0.29610E+0004  0.32734E-0007  0.23824E-0008  0.58873E-0007
  0.92500E+0004 -0.29361E+0004  0.39003E-0008  0.39203E-0008  0.37326E-0007
  0.92932E+0004 -0.29360E+0004  0.71990E-0008  0.94283E-0009  0.43101E-0007
  0.93750E+0004 -0.29358E+0004  0.14797E-0007 -0.17059E-0008  0.51816E-0007
  0.94568E+0004 -0.29356E+0004  0.23549E-0007 -0.30883E-0009  0.56907E-0007
  0.95000E+0004 -0.29355E+0004  0.28393E-0007  0.20219E-0008  0.57980E-0007
  0.92500E+0004 -0.29227E+0004  0.46284E-0008  0.43896E-0008  0.39656E-0007
  0.92932E+0004 -0.29226E+0004  0.71288E-0008  0.13127E-0008  0.44603E-0007
  0.93750E+0004 -0.29224E+0004  0.13440E-0007 -0.15730E-0008  0.52073E-0007
  0.94568E+0004 -0.29221E+0004  0.21206E-0007 -0.46218E-0009  0.56323E-0007
  0.95000E+0004 -0.29220E+0004  0.25641E-0007  0.17026E-0008  0.57095E-0007
  0.95000E+0004 -0.30000E+0004  0.36792E-0007  0.22912E-0008  0.57879E-0007
  0.95432E+0004 -0.30000E+0004  0.43126E-0007  0.65091E-0008  0.58669E-0007
  0.96250E+0004 -0.30000E+0004  0.54330E-0007  0.17031E-0007  0.56558E-0007
  0.97068E+0004 -0.30000E+0004  0.64297E-0007  0.30039E-0007  0.50675E-0007
  0.97500E+0004 -0.30000E+0004  0.69000E-0007  0.37550E-0007  0.46474E-0007
  0.95000E+0004 -0.29865E+0004  0.35772E-0007  0.24121E-0008  0.58578E-0007
  0.95432E+0004 -0.29865E+0004  0.41833E-0007  0.64388E-0008  0.59234E-0007
  0.96250E+0004 -0.29865E+0004  0.52624E-0007  0.16593E-0007  0.56998E-0007
  0.97068E+0004 -0.29865E+0004  0.62262E-0007  0.29251E-0007  0.51062E-0007
  0.97500E+0004 -0.29865E+0004  0.66818E-0007  0.36597E-0007  0.46838E-0007
  0.95000E+0004 -0.29610E+0004  0.32734E-0007  0.23824E-0008  0.58873E-0007
  0.95432E+0004 -0.29610E+0004  0.38230E-0007  0.60579E-0008  0.59213E-0007
  0.96250E+0004 -0.29609E+0004  0.48179E-0007  0.15540E-0007  0.56641E-0007
  0.97068E+0004 -0.29609E+0004  0.57187E-0007  0.27561E-0007  0.50547E-0007
  0.97500E+0004 -0.29609E+0004  0.61469E-0007  0.34604E-0007  0.46260E-0007
  0.95000E+0004 -0.29355E+0004  0.28393E-0007  0.20219E-0008  0.57980E-0007
  0.95432E+0004 -0.29354E+0004  0.33278E-0007  0.53622E-0008  0.57939E-0007
  0.96250E+0004 -0.29354E+0004  0.42340E-0007  0.14204E-0007  0.54942E-0007
  0.97068E+0004 -0.29353E+0004  0.50729E-0007  0.25620E-0007  0.48648E-0007
  0.97500E+0004 -0.29353E+0004  0.54760E-0007  0.32374E-0007  0.44286E-0007
  0.95000E+0004 -0.29220E+0004  0.25641E-0007  0.17026E-0008  0.57095E-0007
  0.95432E+0004 -0.29220E+0004  0.30191E-0007  0.48728E-0008  0.56836E-0007
  0.96250E+0004 -0.29219E+0004  0.38778E-0007  0.13388E-0007  0.53594E-0007
  0.97068E+0004 -0.29218E+0004  0.46853E-0007  0.24498E-0007  0.47189E-0007
  0.97500E+0004 -0.29218E+0004  0.50764E-0007  0.31105E-0007  0.42791E-0007
  0.97500E+0004 -0.30000E+0004  0.69000E-0007  0.37550E-0007  0.46474E-0007
  0.97932E+0004 -0.30000E+0004  0.73299E-0007  0.45270E-0007  0.41793E-0007
  0.98750E+0004 -0.30000E+0004  0.80253E-0007  0.59899E-0007  0.32215E-0007
  0.99568E+0004 -0.30000E+0004  0.85490E-0007  0.73509E-0007  0.22688E-0007
  0.10000E+0005 -0.30000E+0004  0.87475E-0007  0.79915E-0007  0.17964E-0007
  0.97500E+0004 -0.29865E+0004  0.66818E-0007  0.36597E-0007  0.46838E-0007
  0.97932E+0004 -0.29865E+0004  0.70976E-0007  0.44165E-0007  0.42118E-0007
  0.98750E+0004 -0.29865E+0004  0.77692E-0007  0.58570E-0007  0.32422E-0007
  0.99568E+0004 -0.29866E+0004  0.82716E-0007  0.72041E-0007  0.22701E-0007
  0.10000E+0005 -0.29866E+0004  0.84608E-0007  0.78418E-0007  0.17852E-0007
  0.97500E+0004 -0.29609E+0004  0.61469E-0007  0.34604E-0007  0.46260E-0007
  0.97932E+0004 -0.29609E+0004  0.65390E-0007  0.41899E-0007  0.41462E-0007
  0.98750E+0004 -0.29610E+0004  0.71715E-0007  0.55899E-0007  0.31545E-0007
  0.99568E+0004 -0.29611E+0004  0.76410E-0007  0.69127E-0007  0.21467E-0007
  0.10000E+0005 -0.29612E+0004  0.78162E-0007  0.75450E-0007  0.16385E-0007
  0.97500E+0004 -0.29353E+0004  0.54760E-0007  0.32374E-0007  0.44286E-0007
  0.97932E+0004 -0.29354E+0004  0.58483E-0007  0.39414E-0007  0.39417E-0007
  0.98750E+0004 -0.29355E+0004  0.64508E-0007  0.53035E-0007  0.29298E-0007
  0.99568E+0004 -0.29357E+0004  0.68977E-0007  0.66041E-0007  0.18891E-0007
  0.10000E+0005 -0.29358E+0004  0.70642E-0007  0.72317E-0007  0.13586E-0007
  0.97500E+0004 -0.29218E+0004  0.50764E-0007  0.31105E-0007  0.42791E-0007
  0.97932E+0004 -0.29219E+0004  0.54400E-0007  0.38018E-0007  0.37888E-0007
  0.98750E+0004 -0.29221E+0004  0.60306E-0007  0.51449E-0007  0.27678E-0007
  0.99568E+0004 -0.29223E+0004  0.64700E-0007  0.64346E-0007  0.17113E-0007
  0.10000E+0005 -0.29224E+0004  0.66342E-0007  0.70599E-0007  0.11698E-0007
  0.10000E+0005 -0.30000E+0004  0.87475E-0007  0.79915E-0007  0.17964E-0007
  0.10043E+0005 -0.30000E+0004  0.88866E-0007  0.85594E-0007  0.13571E-0007
  0.10125E+0005 -0.30000E+0004  0.89641E-0007  0.93959E-0007  0.61981E-0008
  0.10207E+0005 -0.30000E+0004  0.87611E-0007  0.98655E-0007 -0.17764E-0011
  0.10250E+0005 -0.30000E+0004  0.85255E-0007  0.99523E-0007 -0.29439E-0008
  0.10000E+0005 -0.29866E+0004  0.84608E-0007  0.78418E-0007  0.17852E-0007
  0.10043E+0005 -0.29866E+0004  0.85921E-0007  0.84088E-0007  0.13323E-0007
  0.10125E+0005 -0.29867E+0004  0.86614E-0007  0.92520E-0007  0.56949E-0008
  0.10207E+0005 -0.29868E+0004  0.84604E-0007  0.97362E-0007 -0.70483E-0009
  0.10250E+0005 -0.29868E+0004  0.82312E-0007  0.98343E-0007 -0.37119E-0008
  0.10000E+0005 -0.29612E+0004  0.78162E-0007  0.75450E-0007  0.16385E-0007
  0.10043E+0005 -0.29613E+0004  0.79373E-0007  0.81116E-0007  0.11605E-0007
  0.10125E+0005 -0.29615E+0004  0.79987E-0007  0.89678E-0007  0.35051E-0008
  0.10207E+0005 -0.29618E+0004  0.78080E-0007  0.94803E-0007 -0.32744E-0008
  0.10250E+0005 -0.29619E+0004  0.75933E-0007  0.95986E-0007 -0.64054E-0008
  0.10000E+0005 -0.29358E+0004  0.70642E-0007  0.72317E-0007  0.13586E-0007
  0.10043E+0005 -0.29360E+0004  0.71809E-0007  0.77988E-0007  0.85686E-0008
  0.10125E+0005 -0.29364E+0004  0.72439E-0007  0.86690E-0007  0.78764E-0011
  0.10207E+0005 -0.29367E+0004  0.70718E-0007  0.92100E-0007 -0.71551E-0008
  0.10250E+0005 -0.29369E+0004  0.68753E-0007  0.93480E-0007 -0.10415E-0007
  0.10000E+0005 -0.29224E+0004  0.66342E-0007  0.70599E-0007  0.11698E-0007
  0.10043E+0005 -0.29226E+0004  0.67508E-0007  0.76276E-0007  0.65605E-0008
  0.10125E+0005 -0.29231E+0004  0.68184E-0007  0.85055E-0007 -0.22385E-0008
  0.10207E+0005 -0.29235E+0004  0.66592E-0007  0.90614E-0007 -0.96061E-0008
  0.10250E+0005 -0.29238E+0004  0.64737E-0007  0.92100E-0007 -0.12938E-0007
  0.10250E+0005 -0.30000E+0004  0.85255E-0007  0.99523E-0007 -0.29439E-0008
  0.10293E+0005 -0.30000E+0004  0.81957E-0007  0.99256E-0007 -0.57419E-0008
  0.10375E+0005 -0.30000E+0004  0.72968E-0007  0.95653E-0007 -0.11031E-0007
  0.10457E+0005 -0.30000E+0004  0.60452E-0007  0.88255E-0007 -0.16684E-0007
  0.10500E+0005 -0.30000E+0004  0.52545E-0007  0.83001E-0007 -0.19931E-0007
  0.10250E+0005 -0.29868E+0004  0.82312E-0007  0.98343E-0007 -0.37119E-0008
  0.10293E+0005 -0.29869E+0004  0.79102E-0007  0.98187E-0007 -0.65380E-0008
  0.10375E+0005 -0.29869E+0004  0.70376E-0007  0.94832E-0007 -0.11772E-0007
  0.10457E+0005 -0.29870E+0004  0.58211E-0007  0.87685E-0007 -0.17230E-0007
  0.10500E+0005 -0.29870E+0004  0.50509E-0007  0.82563E-0007 -0.20330E-0007
  0.10250E+0005 -0.29619E+0004  0.75933E-0007  0.95986E-0007 -0.64054E-0008
  0.10293E+0005 -0.29620E+0004  0.72924E-0007  0.96048E-0007 -0.92908E-0008
  0.10375E+0005 -0.29622E+0004  0.64749E-0007  0.93158E-0007 -0.14423E-0007
  0.10457E+0005 -0.29624E+0004  0.53304E-0007  0.86483E-0007 -0.19500E-0007
  0.10500E+0005 -0.29625E+0004  0.46022E-0007  0.81598E-0007 -0.22305E-0007
  0.10250E+0005 -0.29369E+0004  0.68753E-0007  0.93480E-0007 -0.10415E-0007
  0.10293E+0005 -0.29371E+0004  0.65981E-0007  0.93762E-0007 -0.13369E-0007
  0.10375E+0005 -0.29374E+0004  0.58421E-0007  0.91330E-0007 -0.18409E-0007
  0.10457E+0005 -0.29377E+0004  0.47769E-0007  0.85121E-0007 -0.23103E-0007
  0.10500E+0005 -0.29379E+0004  0.40948E-0007  0.80469E-0007 -0.25598E-0007
  0.10250E+0005 -0.29238E+0004  0.64737E-0007  0.92100E-0007 -0.12938E-0007
  0.10293E+0005 -0.29240E+0004  0.62103E-0007  0.92496E-0007 -0.15932E-0007
  0.10375E+0005 -0.29244E+0004  0.54893E-0007  0.90304E-0007 -0.20933E-0007
  0.10457E+0005 -0.29247E+0004  0.44685E-0007  0.84339E-0007 -0.25427E-0007
  0.10500E+0005 -0.29249E+0004  0.38124E-0007  0.79808E-0007 -0.27756E-0007
  0.10500E+0005 -0.30000E+0004  0.52545E-0007  0.83001E-0007 -0.19931E-0007
  0.10543E+0005 -0.30000E+0004  0.43893E-0007  0.76969E-0007 -0.23346E-0007
  0.10625E+0005 -0.30000E+0004  0.25976E-0007  0.63821E-0007 -0.30168E-0007
  0.10707E+0005 -0.30000E+0004  0.73166E-0008  0.49320E-0007 -0.36891E-0007
  0.10750E+0005 -0.30000E+0004 -0.22491E-0008  0.41506E-0007 -0.40107E-0007
  0.10500E+0005 -0.29870E+0004  0.50509E-0007  0.82563E-0007 -0.20330E-0007
  0.10543E+0005 -0.29871E+0004  0.42057E-0007  0.76637E-0007 -0.23570E-0007
  0.10625E+0005 -0.29871E+0004  0.24489E-0007  0.63659E-0007 -0.30037E-0007
  0.10707E+0005 -0.29872E+0004  0.60802E-0008  0.49255E-0007 -0.36418E-0007
  0.10750E+0005 -0.29872E+0004 -0.34091E-0008  0.41463E-0007 -0.39479E-0007
  0.10500E+0005 -0.29625E+0004  0.46022E-0007  0.81598E-0007 -0.22305E-0007
  0.10543E+0005 -0.29626E+0004  0.37990E-0007  0.75880E-0007 -0.25199E-0007
  0.10625E+0005 -0.29627E+0004  0.21158E-0007  0.63227E-0007 -0.30943E-0007
  0.10707E+0005 -0.29629E+0004  0.33012E-0008  0.49009E-0007 -0.36610E-0007
  0.10750E+0005 -0.29630E+0004 -0.60053E-0008  0.41254E-0007 -0.39338E-0007
  0.10500E+0005 -0.29379E+0004  0.40948E-0007  0.80469E-0007 -0.25598E-0007
  0.10543E+0005 -0.29380E+0004  0.33381E-0007  0.74961E-0007 -0.28128E-0007
  0.10625E+0005 -0.29383E+0004  0.17385E-0007  0.62631E-0007 -0.33090E-0007
  0.10707E+0005 -0.29386E+0004  0.18272E-0009  0.48604E-0007 -0.37969E-0007
  0.10750E+0005 -0.29387E+0004 -0.88904E-0008  0.40889E-0007 -0.40320E-0007
  0.10500E+0005 -0.29249E+0004  0.38124E-0007  0.79808E-0007 -0.27756E-0007
  0.10543E+0005 -0.29251E+0004  0.30821E-0007  0.74411E-0007 -0.30089E-0007
  0.10625E+0005 -0.29254E+0004  0.15303E-0007  0.62253E-0007 -0.34620E-0007
  0.10707E+0005 -0.29258E+0004 -0.15124E-0008  0.48329E-0007 -0.39054E-0007
  0.10750E+0005 -0.29259E+0004 -0.10441E-0007  0.40637E-0007 -0.41191E-0007
  0.10750E+0005 -0.30000E+0004 -0.22491E-0008  0.41506E-0007 -0.40107E-0007
  0.10793E+0005 -0.30000E+0004 -0.11252E-0007  0.33826E-0007 -0.42891E-0007
  0.10875E+0005 -0.30000E+0004 -0.25819E-0007  0.20180E-0007 -0.46425E-0007
  0.10957E+0005 -0.30000E+0004 -0.35629E-0007  0.86843E-0008 -0.46862E-0007
  0.11000E+0005 -0.30000E+0004 -0.38398E-0007  0.38108E-0008 -0.45600E-0007
  0.10750E+0005 -0.29872E+0004 -0.34091E-0008  0.41463E-0007 -0.39479E-0007
  0.10793E+0005 -0.29872E+0004 -0.12380E-0007  0.33770E-0007 -0.42121E-0007
  0.10875E+0005 -0.29873E+0004 -0.27002E-0007  0.20039E-0007 -0.45454E-0007
  0.10957E+0005 -0.29874E+0004 -0.36992E-0007  0.83727E-0008 -0.45740E-0007
  0.11000E+0005 -0.29874E+0004 -0.39885E-0007  0.33807E-0008 -0.44404E-0007
  0.10750E+0005 -0.29630E+0004 -0.60053E-0008  0.41254E-0007 -0.39338E-0007
  0.10793E+0005 -0.29631E+0004 -0.14881E-0007  0.33545E-0007 -0.41686E-0007
  0.10875E+0005 -0.29633E+0004 -0.29569E-0007  0.19664E-0007 -0.44596E-0007
  0.10957E+0005 -0.29635E+0004 -0.39906E-0007  0.76850E-0008 -0.44602E-0007
  0.11000E+0005 -0.29636E+0004 -0.43060E-0007  0.24718E-0008 -0.43146E-0007
  0.10750E+0005 -0.29387E+0004 -0.88904E-0008  0.40889E-0007 -0.40320E-0007
  0.10793E+0005 -0.29389E+0004 -0.17626E-0007  0.33173E-0007 -0.42337E-0007
  0.10875E+0005 -0.29392E+0004 -0.32323E-0007  0.19153E-0007 -0.44772E-0007
  0.10957E+0005 -0.29395E+0004 -0.43007E-0007  0.68754E-0008 -0.44497E-0007
  0.11000E+0005 -0.29397E+0004 -0.46453E-0007  0.14477E-0008 -0.42947E-0007
  0.10750E+0005 -0.29259E+0004 -0.10441E-0007  0.40637E-0007 -0.41191E-0007
  0.10793E+0005 -0.29262E+0004 -0.19085E-0007  0.32919E-0007 -0.43018E-0007
  0.10875E+0005 -0.29265E+0004 -0.33761E-0007  0.18831E-0007 -0.45181E-0007
  0.10957E+0005 -0.29269E+0004 -0.44626E-0007  0.64014E-0008 -0.44756E-0007
  0.11000E+0005 -0.29271E+0004 -0.48235E-0007  0.86379E-0009 -0.43166E-0007
  0.11000E+0005 -0.30000E+0004 -0.38398E-0007  0.38108E-0008 -0.45600E-0007
  0.11043E+0005 -0.30000E+0004 -0.39299E-0007 -0.70476E-0010 -0.43237E-0007
  0.11125E+0005 -0.30000E+0004 -0.35608E-0007 -0.44476E-0008 -0.35717E-0007
  0.11207E+0005 -0.30000E+0004 -0.24848E-0007 -0.46157E-0008 -0.24577E-0007
  0.11250E+0005 -0.30000E+0004 -0.16511E-0007 -0.29870E-0008 -0.17516E-0007
  0.11000E+0005 -0.29874E+0004 -0.39885E-0007  0.33807E-0008 -0.44404E-0007
  0.11043E+0005 -0.29875E+0004 -0.40913E-0007 -0.64054E-0009 -0.41948E-0007
  0.11125E+0005 -0.29875E+0004 -0.37426E-0007 -0.53201E-0008 -0.34177E-0007
  0.11207E+0005 -0.29876E+0004 -0.26732E-0007 -0.58258E-0008 -0.22599E-0007
  0.11250E+0005 -0.29876E+0004 -0.18347E-0007 -0.43826E-0008 -0.15208E-0007
  0.11000E+0005 -0.29636E+0004 -0.43060E-0007  0.24718E-0008 -0.43146E-0007
  0.11043E+0005 -0.29637E+0004 -0.44375E-0007 -0.18078E-0008 -0.40560E-0007
  0.11125E+0005 -0.29639E+0004 -0.41409E-0007 -0.70513E-0008 -0.32437E-0007
  0.11207E+0005 -0.29641E+0004 -0.31045E-0007 -0.81900E-0008 -0.20223E-0007
  0.11250E+0005 -0.29642E+0004 -0.22694E-0007 -0.70946E-0008 -0.12325E-0007
  0.11000E+0005 -0.29397E+0004 -0.46453E-0007  0.14477E-0008 -0.42947E-0007
  0.11043E+0005 -0.29399E+0004 -0.48109E-0007 -0.30825E-0008 -0.40283E-0007
  0.11125E+0005 -0.29402E+0004 -0.45833E-0007 -0.88777E-0008 -0.31972E-0007
  0.11207E+0005 -0.29405E+0004 -0.36058E-0007 -0.10640E-0007 -0.19366E-0007
  0.11250E+0005 -0.29407E+0004 -0.27911E-0007 -0.98878E-0008 -0.11124E-0007
  0.11000E+0005 -0.29271E+0004 -0.48235E-0007  0.86379E-0009 -0.43166E-0007
  0.11043E+0005 -0.29273E+0004 -0.50090E-0007 -0.37963E-0008 -0.40479E-0007
  0.11125E+0005 -0.29277E+0004 -0.48243E-0007 -0.98772E-0008 -0.32129E-0007
  0.11207E+0005 -0.29281E+0004 -0.38878E-0007 -0.11964E-0007 -0.19415E-0007
  0.11250E+0005 -0.29284E+0004 -0.30905E-0007 -0.11391E-0007 -0.11054E-0007
  0.11250E+0005 -0.30000E+0004 -0.16511E-0007 -0.29870E-0008 -0.17516E-0007
  0.11293E+0005 -0.30000E+0004 -0.65387E-0008 -0.19590E-0009 -0.98590E-0008
  0.11375E+0005 -0.30000E+0004  0.16065E-0007  0.80325E-0008  0.55737E-0008
  0.11457E+0005 -0.30000E+0004  0.41972E-0007  0.19586E-0007  0.20902E-0007
  0.11500E+0005 -0.30000E+0004  0.56262E-0007  0.26738E-0007  0.28393E-0007
  0.11250E+0005 -0.29876E+0004 -0.18347E-0007 -0.43826E-0008 -0.15208E-0007
  0.11293E+0005 -0.29877E+0004 -0.82470E-0008 -0.17784E-0008 -0.71324E-0008
  0.11375E+0005 -0.29877E+0004  0.14832E-0007  0.61020E-0008  0.93362E-0008
  0.11457E+0005 -0.29878E+0004  0.41557E-0007  0.17329E-0007  0.26043E-0007
  0.11500E+0005 -0.29878E+0004  0.56418E-0007  0.24325E-0007  0.34392E-0007
  0.11250E+0005 -0.29642E+0004 -0.22694E-0007 -0.70946E-0008 -0.12325E-0007
  0.11293E+0005 -0.29643E+0004 -0.12501E-0007 -0.48424E-0008 -0.35972E-0008
  0.11375E+0005 -0.29645E+0004  0.11171E-0007  0.23831E-0008  0.14552E-0007
  0.11457E+0005 -0.29647E+0004  0.39112E-0007  0.12998E-0007  0.33568E-0007
  0.11500E+0005 -0.29648E+0004  0.54880E-0007  0.19697E-0007  0.43388E-0007
  0.11250E+0005 -0.29407E+0004 -0.27911E-0007 -0.98878E-0008 -0.11124E-0007
  0.11293E+0005 -0.29409E+0004 -0.17816E-0007 -0.79840E-0008 -0.19240E-0008
  0.11375E+0005 -0.29412E+0004  0.60431E-0008 -0.14068E-0008  0.17526E-0007
  0.11457E+0005 -0.29415E+0004  0.34749E-0007  0.86021E-0008  0.38439E-0007
  0.11500E+0005 -0.29417E+0004  0.51178E-0007  0.15010E-0007  0.49510E-0007
  0.11250E+0005 -0.29284E+0004 -0.30905E-0007 -0.11391E-0007 -0.11054E-0007
  0.11293E+0005 -0.29286E+0004 -0.20938E-0007 -0.96701E-0008 -0.16772E-0008
  0.11375E+0005 -0.29289E+0004  0.28562E-0008 -0.34321E-0008  0.18304E-0007
  0.11457E+0005 -0.29293E+0004  0.31783E-0007  0.62592E-0008  0.40048E-0007
  0.11500E+0005 -0.29295E+0004  0.48459E-0007  0.12514E-0007  0.51687E-0007
  0.11500E+0005 -0.30000E+0004  0.56262E-0007  0.26738E-0007  0.28393E-0007
  0.11543E+0005 -0.30000E+0004  0.70564E-0007  0.34446E-0007  0.35170E-0007
  0.11625E+0005 -0.30000E+0004  0.96534E-0007  0.50023E-0007  0.45256E-0007
  0.11707E+0005 -0.30000E+0004  0.11920E-0006  0.65972E-0007  0.50585E-0007
  0.11750E+0005 -0.30000E+0004  0.12915E-0006  0.74173E-0007  0.51081E-0007
  0.11500E+0005 -0.29878E+0004  0.56418E-0007  0.24325E-0007  0.34392E-0007
  0.11543E+0005 -0.29879E+0004  0.71395E-0007  0.31887E-0007  0.42124E-0007
  0.11625E+0005 -0.29879E+0004  0.98891E-0007  0.47226E-0007  0.54229E-0007
  0.11707E+0005 -0.29880E+0004  0.12338E-0006  0.62995E-0007  0.61813E-0007
  0.11750E+0005 -0.29880E+0004  0.13438E-0006  0.71128E-0007  0.63559E-0007
  0.11500E+0005 -0.29648E+0004  0.54880E-0007  0.19697E-0007  0.43388E-0007
  0.11543E+0005 -0.29648E+0004  0.70949E-0007  0.26986E-0007  0.52768E-0007
  0.11625E+0005 -0.29650E+0004  0.10100E-0006  0.41881E-0007  0.68420E-0007
  0.11707E+0005 -0.29652E+0004  0.12863E-0006  0.57317E-0007  0.80029E-0007
  0.11750E+0005 -0.29653E+0004  0.14149E-0006  0.65324E-0007  0.84045E-0007
  0.11500E+0005 -0.29417E+0004  0.51178E-0007  0.15010E-0007  0.49510E-0007
  0.11543E+0005 -0.29418E+0004  0.68087E-0007  0.22027E-0007  0.60313E-0007
  0.11625E+0005 -0.29421E+0004  0.10023E-0006  0.36486E-0007  0.79106E-0007
  0.11707E+0005 -0.29424E+0004  0.13056E-0006  0.51598E-0007  0.94373E-0007
  0.11750E+0005 -0.29425E+0004  0.14506E-0006  0.59484E-0007  0.10049E-0006
  0.11500E+0005 -0.29295E+0004  0.48459E-0007  0.12514E-0007  0.51687E-0007
  0.11543E+0005 -0.29297E+0004  0.65707E-0007  0.19390E-0007  0.63146E-0007
  0.11625E+0005 -0.29300E+0004  0.98752E-0007  0.33621E-0007  0.83422E-0007
  0.11707E+0005 -0.29303E+0004  0.13031E-0006  0.48566E-0007  0.10045E-0006
  0.11750E+0005 -0.29305E+0004  0.14558E-0006  0.56390E-0007  0.10760E-0006
  0.11750E+0005 -0.30000E+0004  0.12915E-0006  0.74173E-0007  0.51081E-0007
  0.11793E+0005 -0.30000E+0004  0.13738E-0006  0.82040E-0007  0.49809E-0007
  0.11875E+0005 -0.30000E+0004  0.14754E-0006  0.95562E-0007  0.42251E-0007
  0.11957E+0005 -0.30000E+0004  0.14982E-0006  0.10662E-0006  0.27849E-0007
  0.12000E+0005 -0.30000E+0004  0.14770E-0006  0.11125E-0006  0.17617E-0007
  0.11750E+0005 -0.29880E+0004  0.13438E-0006  0.71128E-0007  0.63559E-0007
  0.11793E+0005 -0.29880E+0004  0.14372E-0006  0.78944E-0007  0.63583E-0007
  0.11875E+0005 -0.29881E+0004  0.15608E-0006  0.92419E-0007  0.58499E-0007
  0.11957E+0005 -0.29881E+0004  0.16055E-0006  0.10349E-0006  0.46506E-0007
  0.12000E+0005 -0.29881E+0004  0.15954E-0006  0.10816E-0006  0.37460E-0007
  0.11750E+0005 -0.29653E+0004  0.14149E-0006  0.65324E-0007  0.84045E-0007
  0.11793E+0005 -0.29653E+0004  0.15281E-0006  0.73047E-0007  0.86427E-0007
  0.11875E+0005 -0.29655E+0004  0.16912E-0006  0.86439E-0007  0.85918E-0007
  0.11957E+0005 -0.29656E+0004  0.17766E-0006  0.97551E-0007  0.78469E-0007
  0.12000E+0005 -0.29657E+0004  0.17875E-0006  0.10228E-0006  0.71718E-0007
  0.11750E+0005 -0.29425E+0004  0.14506E-0006  0.59484E-0007  0.10049E-0006
  0.11793E+0005 -0.29426E+0004  0.15814E-0006  0.67116E-0007  0.10507E-0006
  0.11875E+0005 -0.29429E+0004  0.17810E-0006  0.80435E-0007  0.10892E-0006
  0.11957E+0005 -0.29431E+0004  0.19049E-0006  0.91588E-0007  0.10591E-0006
  0.12000E+0005 -0.29432E+0004  0.19363E-0006  0.96382E-0007  0.10146E-0006
  0.11750E+0005 -0.29305E+0004  0.14558E-0006  0.56390E-0007  0.10760E-0006
  0.11793E+0005 -0.29307E+0004  0.15951E-0006  0.63976E-0007  0.11327E-0006
  0.11875E+0005 -0.29309E+0004  0.18124E-0006  0.77257E-0007  0.11930E-0006
  0.11957E+0005 -0.29312E+0004  0.19556E-0006  0.88435E-0007  0.11856E-0006
  0.12000E+0005 -0.29313E+0004  0.19974E-0006  0.93264E-0007  0.11530E-0006
  0.12000E+0005 -0.30000E+0004  0.14770E-0006  0.11125E-0006  0.17617E-0007
  0.12043E+0005 -0.30000E+0004  0.14335E-0006  0.11497E-0006  0.57493E-0008
  0.12125E+0005 -0.30000E+0004  0.12942E-0006  0.11938E-0006 -0.20340E-0007
  0.12207E+0005 -0.30000E+0004  0.10950E-0006  0.12025E-0006 -0.49087E-0007
  0.12250E+0005 -0.30000E+0004  0.97393E-0007  0.11930E-0006 -0.64230E-0007
  0.12000E+0005 -0.29881E+0004  0.15954E-0006  0.10816E-0006  0.37460E-0007
  0.12043E+0005 -0.29882E+0004  0.15623E-0006  0.11193E-0006  0.26696E-0007
  0.12125E+0005 -0.29882E+0004  0.14399E-0006  0.11646E-0006  0.23421E-0008
  0.12207E+0005 -0.29883E+0004  0.12520E-0006  0.11748E-0006 -0.25295E-0007
  0.12250E+0005 -0.29883E+0004  0.11340E-0006  0.11662E-0006 -0.40188E-0007
  0.12000E+0005 -0.29657E+0004  0.17875E-0006  0.10228E-0006  0.71718E-0007
  0.12043E+0005 -0.29658E+0004  0.17744E-0006  0.10614E-0006  0.63115E-0007
  0.12125E+0005 -0.29659E+0004  0.16855E-0006  0.11091E-0006  0.42310E-0007
  0.12207E+0005 -0.29661E+0004  0.15223E-0006  0.11222E-0006  0.17191E-0007
  0.12250E+0005 -0.29662E+0004  0.14124E-0006  0.11151E-0006  0.30627E-0008
  0.12000E+0005 -0.29432E+0004  0.19363E-0006  0.96382E-0007  0.10146E-0006
  0.12043E+0005 -0.29433E+0004  0.19431E-0006  0.10033E-0006  0.95063E-0007
  0.12125E+0005 -0.29436E+0004  0.18891E-0006  0.10534E-0006  0.78047E-0007
  0.12207E+0005 -0.29439E+0004  0.17538E-0006  0.10693E-0006  0.55889E-0007
  0.12250E+0005 -0.29440E+0004  0.16545E-0006  0.10639E-0006  0.42847E-0007
  0.12000E+0005 -0.29313E+0004  0.19974E-0006  0.93264E-0007  0.11530E-0006
  0.12043E+0005 -0.29315E+0004  0.20145E-0006  0.97267E-0007  0.11008E-0006
  0.12125E+0005 -0.29318E+0004  0.19791E-0006  0.10239E-0006  0.95119E-0007
  0.12207E+0005 -0.29322E+0004  0.18594E-0006  0.10414E-0006  0.74660E-0007
  0.12250E+0005 -0.29323E+0004  0.17665E-0006  0.10368E-0006  0.62298E-0007
  0.12250E+0005 -0.30000E+0004  0.97393E-0007  0.11930E-0006 -0.64230E-0007
  0.12293E+0005 -0.30000E+0004  0.84763E-0007  0.11741E-0006 -0.78636E-0007
  0.12375E+0005 -0.30000E+0004  0.61356E-0007  0.11140E-0006 -0.10148E-0006
  0.12457E+0005 -0.30000E+0004  0.42029E-0007  0.10252E-0006 -0.11445E-0006
  0.12500E+0005 -0.30000E+0004  0.34911E-0007  0.96830E-0007 -0.11564E-0006
  0.12250E+0005 -0.29883E+0004  0.11340E-0006  0.11662E-0006 -0.40188E-0007
  0.12293E+0005 -0.29884E+0004  0.10083E-0006  0.11482E-0006 -0.54624E-0007
  0.12375E+0005 -0.29884E+0004  0.76804E-0007  0.10897E-0006 -0.78368E-0007
  0.12457E+0005 -0.29885E+0004  0.55828E-0007  0.10025E-0006 -0.93430E-0007
  0.12500E+0005 -0.29886E+0004  0.47414E-0007  0.94634E-0007 -0.96229E-0007
  0.12250E+0005 -0.29662E+0004  0.14124E-0006  0.11151E-0006  0.30627E-0008
  0.12293E+0005 -0.29663E+0004  0.12905E-0006  0.10989E-0006 -0.11105E-0007
  0.12375E+0005 -0.29665E+0004  0.10444E-0006  0.10436E-0006 -0.35829E-0007
  0.12457E+0005 -0.29667E+0004  0.81016E-0007  0.95938E-0007 -0.54033E-0007
  0.12500E+0005 -0.29669E+0004  0.70521E-0007  0.90469E-0007 -0.59425E-0007
  0.12250E+0005 -0.29440E+0004  0.16545E-0006  0.10639E-0006  0.42847E-0007
  0.12293E+0005 -0.29442E+0004  0.15395E-0006  0.10493E-0006  0.29329E-0007
  0.12375E+0005 -0.29446E+0004  0.12948E-0006  0.99735E-0007  0.44951E-0008
  0.12457E+0005 -0.29450E+0004  0.10444E-0006  0.91620E-0007 -0.15839E-0007
  0.12500E+0005 -0.29452E+0004  0.92337E-0007  0.86305E-0007 -0.23253E-0007
  0.12250E+0005 -0.29323E+0004  0.17665E-0006  0.10368E-0006  0.62298E-0007
  0.12293E+0005 -0.29326E+0004  0.16562E-0006  0.10232E-0006  0.49257E-0007
  0.12375E+0005 -0.29330E+0004  0.14148E-0006  0.97291E-0007  0.24678E-0007
  0.12457E+0005 -0.29335E+0004  0.11591E-0006  0.89341E-0007  0.35989E-0008
  0.12500E+0005 -0.29337E+0004  0.10314E-0006  0.84109E-0007 -0.46640E-0008
  0.12500E+0005 -0.30000E+0004  0.34911E-0007  0.96830E-0007 -0.11564E-0006
  0.12543E+0005 -0.30000E+0004  0.30652E-0007  0.90533E-0007 -0.11212E-0006
  0.12625E+0005 -0.30000E+0004  0.32360E-0007  0.77230E-0007 -0.90392E-0007
  0.12707E+0005 -0.30000E+0004  0.49017E-0007  0.62628E-0007 -0.47025E-0007
  0.12750E+0005 -0.30000E+0004  0.64311E-0007  0.54621E-0007 -0.15160E-0007
  0.12500E+0005 -0.29886E+0004  0.47414E-0007  0.94634E-0007 -0.96229E-0007
  0.12543E+0005 -0.29886E+0004  0.41596E-0007  0.88411E-0007 -0.94639E-0007
  0.12625E+0005 -0.29887E+0004  0.39684E-0007  0.75235E-0007 -0.77429E-0007
  0.12707E+0005 -0.29888E+0004  0.52117E-0007  0.60754E-0007 -0.39425E-0007
  0.12750E+0005 -0.29888E+0004  0.65069E-0007  0.52809E-0007 -0.10605E-0007
  0.12500E+0005 -0.29669E+0004  0.70521E-0007  0.90469E-0007 -0.59425E-0007
  0.12543E+0005 -0.29670E+0004  0.62104E-0007  0.84389E-0007 -0.61053E-0007
  0.12625E+0005 -0.29672E+0004  0.53956E-0007  0.71465E-0007 -0.51596E-0007
  0.12707E+0005 -0.29675E+0004  0.58860E-0007  0.57227E-0007 -0.23096E-0007
  0.12750E+0005 -0.29676E+0004  0.67541E-0007  0.49410E-0007  0.22348E-0009
  0.12500E+0005 -0.29452E+0004  0.92337E-0007  0.86305E-0007 -0.23253E-0007
  0.12543E+0005 -0.29454E+0004  0.81788E-0007  0.80374E-0007 -0.27527E-0007
  0.12625E+0005 -0.29458E+0004  0.68239E-0007  0.67715E-0007 -0.24770E-0007
  0.12707E+0005 -0.29462E+0004  0.66291E-0007  0.53736E-0007 -0.48630E-0008
  0.12750E+0005 -0.29464E+0004  0.70962E-0007  0.46056E-0007  0.13347E-0007
  0.12500E+0005 -0.29337E+0004  0.10314E-0006  0.84109E-0007 -0.46640E-0008
  0.12543E+0005 -0.29340E+0004  0.91650E-0007  0.78258E-0007 -0.10111E-0007
  0.12625E+0005 -0.29345E+0004  0.75591E-0007  0.65746E-0007 -0.10468E-0007
  0.12707E+0005 -0.29349E+0004  0.70314E-0007  0.51909E-0007  0.52807E-0008
  0.12750E+0005 -0.29352E+0004  0.72988E-0007  0.44304E-0007  0.20961E-0007
  0.12750E+0005 -0.30000E+0004  0.64311E-0007  0.54621E-0007 -0.15160E-0007
  0.12793E+0005 -0.30000E+0004  0.84031E-0007  0.46527E-0007  0.22578E-0007
  0.12875E+0005 -0.30000E+0004  0.13262E-0006  0.31373E-0007  0.10836E-0006
  0.12957E+0005 -0.30000E+0004  0.19252E-0006  0.17146E-0007  0.20727E-0006
  0.13000E+0005 -0.30000E+0004  0.22670E-0006  0.10307E-0007  0.26170E-0006
  0.12750E+0005 -0.29888E+0004  0.65069E-0007  0.52809E-0007 -0.10605E-0007
  0.12793E+0005 -0.29888E+0004  0.82471E-0007  0.44785E-0007  0.24056E-0007
  0.12875E+0005 -0.29889E+0004  0.12699E-0006  0.29771E-0007  0.10418E-0006
  0.12957E+0005 -0.29890E+0004  0.18375E-0006  0.15708E-0007  0.19824E-0006
  0.13000E+0005 -0.29890E+0004  0.21684E-0006  0.89626E-0008  0.25066E-0006
  0.12750E+0005 -0.29676E+0004  0.67541E-0007  0.49410E-0007  0.22348E-0009
  0.12793E+0005 -0.29677E+0004  0.80647E-0007  0.41522E-0007  0.29254E-0007
  0.12875E+0005 -0.29678E+0004  0.11741E-0006  0.26781E-0007  0.98809E-0007
  0.12957E+0005 -0.29680E+0004  0.16787E-0006  0.13031E-0007  0.18350E-0006
  0.13000E+0005 -0.29681E+0004  0.19860E-0006  0.64651E-0008  0.23190E-0006
  0.12750E+0005 -0.29464E+0004  0.70962E-0007  0.46056E-0007  0.13347E-0007
  0.12793E+0005 -0.29465E+0004  0.79942E-0007  0.38308E-0007  0.37048E-0007
  0.12875E+0005 -0.29468E+0004  0.10901E-0006  0.23849E-0007  0.96344E-0007
  0.12957E+0005 -0.29471E+0004  0.15284E-0006  0.10414E-0007  0.17157E-0006
  0.13000E+0005 -0.29472E+0004  0.18087E-0006  0.40254E-0008  0.21572E-0006
  0.12750E+0005 -0.29352E+0004  0.72988E-0007  0.44304E-0007  0.20961E-0007
  0.12793E+0005 -0.29354E+0004  0.79877E-0007  0.36633E-0007  0.41990E-0007
  0.12875E+0005 -0.29357E+0004  0.10495E-0006  0.22324E-0007  0.96031E-0007
  0.12957E+0005 -0.29360E+0004  0.14519E-0006  0.90556E-0008  0.16627E-0006
  0.13000E+0005 -0.29362E+0004  0.17168E-0006  0.27594E-0008  0.20812E-0006
  0.13000E+0005 -0.30000E+0004  0.22670E-0006  0.10307E-0007  0.26170E-0006
  0.13043E+0005 -0.30000E+0004  0.26117E-0006  0.40907E-0008  0.31551E-0006
  0.13125E+0005 -0.30000E+0004  0.32252E-0006 -0.55006E-0008  0.40894E-0006
  0.13207E+0005 -0.30000E+0004  0.37003E-0006 -0.11534E-0007  0.47914E-0006
  0.13250E+0005 -0.30000E+0004  0.38591E-0006 -0.13039E-0007  0.50189E-0006
  0.13000E+0005 -0.29890E+0004  0.21684E-0006  0.89626E-0008  0.25066E-0006
  0.13043E+0005 -0.29890E+0004  0.25071E-0006  0.28525E-0008  0.30296E-0006
  0.13125E+0005 -0.29890E+0004  0.31251E-0006 -0.65310E-0008  0.39523E-0006
  0.13207E+0005 -0.29891E+0004  0.36280E-0006 -0.12352E-0007  0.46684E-0006
  0.13250E+0005 -0.29891E+0004  0.38112E-0006 -0.13752E-0007  0.49147E-0006
  0.13000E+0005 -0.29681E+0004  0.19860E-0006  0.64651E-0008  0.23190E-0006
  0.13043E+0005 -0.29682E+0004  0.23096E-0006  0.54804E-0009  0.28104E-0006
  0.13125E+0005 -0.29683E+0004  0.29273E-0006 -0.84572E-0008  0.37031E-0006
  0.13207E+0005 -0.29684E+0004  0.34724E-0006 -0.13898E-0007  0.44362E-0006
  0.13250E+0005 -0.29684E+0004  0.36962E-0006 -0.15113E-0007  0.47123E-0006
  0.13000E+0005 -0.29472E+0004  0.18087E-0006  0.40254E-0008  0.21572E-0006
  0.13043E+0005 -0.29473E+0004  0.21127E-0006 -0.17061E-0008  0.26136E-0006
  0.13125E+0005 -0.29475E+0004  0.27193E-0006 -0.10353E-0007  0.34672E-0006
  0.13207E+0005 -0.29477E+0004  0.32938E-0006 -0.15445E-0007  0.42053E-0006
  0.13250E+0005 -0.29478E+0004  0.35508E-0006 -0.16494E-0007  0.45042E-0006
  0.13000E+0005 -0.29362E+0004  0.17168E-0006  0.27594E-0008  0.20812E-0006
  0.13043E+0005 -0.29363E+0004  0.20090E-0006 -0.28770E-0008  0.25180E-0006
  0.13125E+0005 -0.29365E+0004  0.26058E-0006 -0.11343E-0007  0.33478E-0006
  0.13207E+0005 -0.29367E+0004  0.31907E-0006 -0.16262E-0007  0.40840E-0006
  0.13250E+0005 -0.29369E+0004  0.34625E-0006 -0.17232E-0007  0.43923E-0006
  0.13250E+0005 -0.30000E+0004  0.38591E-0006 -0.13039E-0007  0.50189E-0006
  0.13293E+0005 -0.30000E+0004  0.39354E-0006 -0.13281E-0007  0.51227E-0006
  0.13375E+0005 -0.30000E+0004  0.38059E-0006 -0.10079E-0007  0.49168E-0006
  0.13457E+0005 -0.30000E+0004  0.32615E-0006 -0.20349E-0008  0.41165E-0006
  0.13500E+0005 -0.30000E+0004  0.27945E-0006  0.40797E-0008  0.34415E-0006
  0.13250E+0005 -0.29891E+0004  0.38112E-0006 -0.13752E-0007  0.49147E-0006
  0.13293E+0005 -0.29891E+0004  0.39182E-0006 -0.13894E-0007  0.50446E-0006
  0.13375E+0005 -0.29891E+0004  0.38624E-0006 -0.10547E-0007  0.49082E-0006
  0.13457E+0005 -0.29892E+0004  0.34064E-0006 -0.24317E-0008  0.41980E-0006
  0.13500E+0005 -0.29892E+0004  0.29892E-0006  0.36830E-0008  0.35761E-0006
  0.13250E+0005 -0.29684E+0004  0.36962E-0006 -0.15113E-0007  0.47123E-0006
  0.13293E+0005 -0.29685E+0004  0.38559E-0006 -0.15086E-0007  0.48863E-0006
  0.13375E+0005 -0.29686E+0004  0.39309E-0006 -0.11498E-0007  0.48718E-0006
  0.13457E+0005 -0.29687E+0004  0.36368E-0006 -0.32812E-0008  0.43249E-0006
  0.13500E+0005 -0.29687E+0004  0.33123E-0006  0.28167E-0008  0.38011E-0006
  0.13250E+0005 -0.29478E+0004  0.35508E-0006 -0.16494E-0007  0.45042E-0006
  0.13293E+0005 -0.29478E+0004  0.37561E-0006 -0.16319E-0007  0.47153E-0006
  0.13375E+0005 -0.29480E+0004  0.39500E-0006 -0.12531E-0007  0.48100E-0006
  0.13457E+0005 -0.29481E+0004  0.38098E-0006 -0.42532E-0008  0.44167E-0006
  0.13500E+0005 -0.29482E+0004  0.35759E-0006  0.18083E-0008  0.39875E-0006
  0.13250E+0005 -0.29369E+0004  0.34625E-0006 -0.17232E-0007  0.43923E-0006
  0.13293E+0005 -0.29370E+0004  0.36891E-0006 -0.16986E-0007  0.46203E-0006
  0.13375E+0005 -0.29371E+0004  0.39409E-0006 -0.13110E-0007  0.47677E-0006
  0.13457E+0005 -0.29373E+0004  0.38783E-0006 -0.48139E-0008  0.44514E-0006
  0.13500E+0005 -0.29374E+0004  0.36912E-0006  0.12216E-0008  0.40706E-0006
  0.13500E+0005 -0.30000E+0004  0.27945E-0006  0.40797E-0008  0.34415E-0006
  0.13543E+0005 -0.30000E+0004  0.22042E-0006  0.11377E-0007  0.25959E-0006
  0.13625E+0005 -0.30000E+0004  0.76777E-0007  0.27983E-0007  0.56058E-0007
  0.13707E+0005 -0.30000E+0004 -0.10086E-0006  0.47194E-0007 -0.19255E-0006
  0.13750E+0005 -0.30000E+0004 -0.20380E-0006  0.57884E-0007 -0.33534E-0006
  0.13500E+0005 -0.29892E+0004  0.29892E-0006  0.36830E-0008  0.35761E-0006
  0.13543E+0005 -0.29892E+0004  0.24482E-0006  0.10948E-0007  0.27847E-0006
  0.13625E+0005 -0.29892E+0004  0.10991E-0006  0.27408E-0007  0.85041E-0007
  0.13707E+0005 -0.29893E+0004 -0.60929E-0007  0.46360E-0007 -0.15497E-0006
  0.13750E+0005 -0.29893E+0004 -0.16145E-0006  0.56881E-0007 -0.29427E-0006
  0.13500E+0005 -0.29687E+0004  0.33123E-0006  0.28167E-0008  0.38011E-0006
  0.13543E+0005 -0.29687E+0004  0.28653E-0006  0.10008E-0007  0.31118E-0006
  0.13625E+0005 -0.29688E+0004  0.16865E-0006  0.26173E-0007  0.13705E-0006
  0.13707E+0005 -0.29689E+0004  0.11747E-0007  0.44633E-0007 -0.85956E-0007
  0.13750E+0005 -0.29689E+0004 -0.83424E-0007  0.54828E-0007 -0.21807E-0006
  0.13500E+0005 -0.29482E+0004  0.35759E-0006  0.18083E-0008  0.39875E-0006
  0.13543E+0005 -0.29483E+0004  0.32227E-0006  0.89111E-0008  0.33985E-0006
  0.13625E+0005 -0.29484E+0004  0.22189E-0006  0.24763E-0007  0.18517E-0006
  0.13707E+0005 -0.29486E+0004  0.80186E-0007  0.42727E-0007 -0.19994E-0007
  0.13750E+0005 -0.29486E+0004 -0.87079E-0008  0.52598E-0007 -0.14425E-0006
  0.13500E+0005 -0.29374E+0004  0.36912E-0006  0.12216E-0008  0.40706E-0006
  0.13543E+0005 -0.29375E+0004  0.33870E-0006  0.82719E-0008  0.35337E-0006
  0.13625E+0005 -0.29377E+0004  0.24772E-0006  0.23952E-0007  0.20898E-0006
  0.13707E+0005 -0.29378E+0004  0.11448E-0006  0.41655E-0007  0.13513E-0007
  0.13750E+0005 -0.29379E+0004  0.29249E-0007  0.51356E-0007 -0.10632E-0006
  0.13750E+0005 -0.30000E+0004 -0.20380E-0006  0.57884E-0007 -0.33534E-0006
  0.13793E+0005 -0.30000E+0004 -0.30985E-0006  0.68658E-0007 -0.48154E-0006
  0.13875E+0005 -0.30000E+0004 -0.50898E-0006  0.88395E-0007 -0.75343E-0006
  0.13957E+0005 -0.30000E+0004 -0.68748E-0006  0.10586E-0006 -0.99357E-0006
  0.14000E+0005 -0.30000E+0004 -0.76592E-0006  0.11364E-0006 -0.10974E-0005
  0.13750E+0005 -0.29893E+0004 -0.16145E-0006  0.56881E-0007 -0.29427E-0006
  0.13793E+0005 -0.29893E+0004 -0.26608E-0006  0.67450E-0007 -0.43794E-0006
  0.13875E+0005 -0.29893E+0004 -0.46567E-0006  0.86766E-0007 -0.70819E-0006
  0.13957E+0005 -0.29893E+0004 -0.64911E-0006  0.10379E-0006 -0.95136E-0006
  0.14000E+0005 -0.29893E+0004 -0.73195E-0006  0.11135E-0006 -0.10588E-0005
  0.13750E+0005 -0.29689E+0004 -0.83424E-0007  0.54828E-0007 -0.21807E-0006
  0.13793E+0005 -0.29690E+0004 -0.18447E-0006  0.65022E-0007 -0.35626E-0006
  0.13875E+0005 -0.29690E+0004 -0.38301E-0006  0.83567E-0007 -0.62184E-0006
  0.13957E+0005 -0.29691E+0004 -0.57376E-0006  0.99790E-0007 -0.86906E-0006
  0.14000E+0005 -0.29691E+0004 -0.66391E-0006  0.10696E-0006 -0.98232E-0006
  0.13750E+0005 -0.29486E+0004 -0.87079E-0008  0.52598E-0007 -0.14425E-0006
  0.13793E+0005 -0.29487E+0004 -0.10506E-0006  0.62432E-0007 -0.27607E-0006
  0.13875E+0005 -0.29487E+0004 -0.30008E-0006  0.80236E-0007 -0.53501E-0006
  0.13957E+0005 -0.29488E+0004 -0.49547E-0006  0.95705E-0007 -0.78406E-0006
  0.14000E+0005 -0.29488E+0004 -0.59154E-0006  0.10250E-0006 -0.90202E-0006
  0.13750E+0005 -0.29379E+0004  0.29249E-0007  0.51356E-0007 -0.10632E-0006
  0.13793E+0005 -0.29379E+0004 -0.64195E-0007  0.61004E-0007 -0.23446E-0006
  0.13875E+0005 -0.29380E+0004 -0.25641E-0006  0.78429E-0007 -0.48912E-0006
  0.13957E+0005 -0.29381E+0004 -0.45317E-0006  0.93518E-0007 -0.73825E-0006
  0.14000E+0005 -0.29382E+0004 -0.55180E-0006  0.10013E-0006 -0.85821E-0006
  0.14000E+0005 -0.30000E+0004 -0.76592E-0006  0.11364E-0006 -0.10974E-0005
  0.14043E+0005 -0.30000E+0004 -0.82968E-0006  0.12023E-0006 -0.11805E-0005
  0.14125E+0005 -0.30000E+0004 -0.90105E-0006  0.12887E-0006 -0.12686E-0005
  0.14207E+0005 -0.30000E+0004 -0.89711E-0006  0.13203E-0006 -0.12529E-0005
  0.14250E+0005 -0.30000E+0004 -0.86235E-0006  0.13140E-0006 -0.11999E-0005
  0.14000E+0005 -0.29893E+0004 -0.73195E-0006  0.11135E-0006 -0.10588E-0005
  0.14043E+0005 -0.29893E+0004 -0.80126E-0006  0.11773E-0006 -0.11466E-0005
  0.14125E+0005 -0.29893E+0004 -0.88584E-0006  0.12604E-0006 -0.12471E-0005
  0.14207E+0005 -0.29893E+0004 -0.89756E-0006  0.12899E-0006 -0.12469E-0005
  0.14250E+0005 -0.29894E+0004 -0.87152E-0006  0.12831E-0006 -0.12029E-0005
  0.14000E+0005 -0.29691E+0004 -0.66391E-0006  0.10696E-0006 -0.98232E-0006
  0.14043E+0005 -0.29691E+0004 -0.74276E-0006  0.11296E-0006 -0.10785E-0005
  0.14125E+0005 -0.29691E+0004 -0.85091E-0006  0.12069E-0006 -0.12012E-0005
  0.14207E+0005 -0.29691E+0004 -0.89148E-0006  0.12328E-0006 -0.12295E-0005
  0.14250E+0005 -0.29692E+0004 -0.88183E-0006  0.12253E-0006 -0.12023E-0005
  0.14000E+0005 -0.29488E+0004 -0.59154E-0006  0.10250E-0006 -0.90202E-0006
  0.14043E+0005 -0.29489E+0004 -0.67863E-0006  0.10815E-0006 -0.10055E-0005
  0.14125E+0005 -0.29489E+0004 -0.80829E-0006  0.11536E-0006 -0.11485E-0005
  0.14207E+0005 -0.29490E+0004 -0.87644E-0006  0.11766E-0006 -0.12044E-0005
  0.14250E+0005 -0.29490E+0004 -0.88290E-0006  0.11685E-0006 -0.11937E-0005
  0.14000E+0005 -0.29382E+0004 -0.55180E-0006  0.10013E-0006 -0.85821E-0006
  0.14043E+0005 -0.29382E+0004 -0.64270E-0006  0.10561E-0006 -0.96502E-0006
  0.14125E+0005 -0.29382E+0004 -0.78282E-0006  0.11256E-0006 -0.11180E-0005
  0.14207E+0005 -0.29383E+0004 -0.86495E-0006  0.11472E-0006 -0.11880E-0005
  0.14250E+0005 -0.29383E+0004 -0.87977E-0006  0.11389E-0006 -0.11859E-0005
  0.14250E+0005 -0.30000E+0004 -0.86235E-0006  0.13140E-0006 -0.11999E-0005
  0.14293E+0005 -0.30000E+0004 -0.80512E-0006  0.12923E-0006 -0.11166E-0005
  0.14375E+0005 -0.30000E+0004 -0.63840E-0006  0.12103E-0006 -0.88015E-0006
  0.14457E+0005 -0.30000E+0004 -0.40748E-0006  0.10797E-0006 -0.55810E-0006
  0.14500E+0005 -0.30000E+0004 -0.26676E-0006  0.99351E-0007 -0.36325E-0006
  0.14250E+0005 -0.29894E+0004 -0.87152E-0006  0.12831E-0006 -0.12029E-0005
  0.14293E+0005 -0.29894E+0004 -0.82293E-0006  0.12614E-0006 -0.11285E-0005
  0.14375E+0005 -0.29894E+0004 -0.67154E-0006  0.11806E-0006 -0.90872E-0006
  0.14457E+0005 -0.29894E+0004 -0.45300E-0006  0.10532E-0006 -0.60085E-0006
  0.14500E+0005 -0.29894E+0004 -0.31709E-0006  0.96934E-0007 -0.41193E-0006
  0.14250E+0005 -0.29692E+0004 -0.88183E-0006  0.12253E-0006 -0.12023E-0005
  0.14293E+0005 -0.29692E+0004 -0.84976E-0006  0.12037E-0006 -0.11452E-0005
  0.14375E+0005 -0.29692E+0004 -0.72825E-0006  0.11256E-0006 -0.95760E-0006
  0.14457E+0005 -0.29693E+0004 -0.53475E-0006  0.10043E-0006 -0.67801E-0006
  0.14500E+0005 -0.29693E+0004 -0.40905E-0006  0.92501E-0007 -0.50128E-0006
  0.14250E+0005 -0.29490E+0004 -0.88290E-0006  0.11685E-0006 -0.11937E-0005
  0.14293E+0005 -0.29490E+0004 -0.86740E-0006  0.11473E-0006 -0.11540E-0005
  0.14375E+0005 -0.29491E+0004 -0.77669E-0006  0.10722E-0006 -0.99936E-0006
  0.14457E+0005 -0.29492E+0004 -0.61017E-0006  0.95713E-0007 -0.74978E-0006
  0.14500E+0005 -0.29492E+0004 -0.49602E-0006  0.88240E-0007 -0.58644E-0006
  0.14250E+0005 -0.29383E+0004 -0.87977E-0006  0.11389E-0006 -0.11859E-0005
  0.14293E+0005 -0.29384E+0004 -0.87298E-0006  0.11180E-0006 -0.11553E-0005
  0.14375E+0005 -0.29385E+0004 -0.79881E-0006  0.10446E-0006 -0.10184E-0005
  0.14457E+0005 -0.29386E+0004 -0.64724E-0006  0.93288E-0007 -0.78533E-0006
  0.14500E+0005 -0.29386E+0004 -0.53971E-0006  0.86058E-0007 -0.62952E-0006
  0.14500E+0005 -0.30000E+0004 -0.26676E-0006  0.99351E-0007 -0.36325E-0006
  0.14543E+0005 -0.30000E+0004 -0.11792E-0006  0.89696E-0007 -0.15791E-0006
  0.14625E+0005 -0.30000E+0004  0.17093E-0006  0.68933E-0007  0.23922E-0006
  0.14707E+0005 -0.30000E+0004  0.44212E-0006  0.45754E-0007  0.61108E-0006
  0.14750E+0005 -0.30000E+0004  0.56741E-0006  0.32901E-0007  0.78272E-0006
  0.14500E+0005 -0.29894E+0004 -0.31709E-0006  0.96934E-0007 -0.41193E-0006
  0.14543E+0005 -0.29894E+0004 -0.17158E-0006  0.87583E-0007 -0.21109E-0006
  0.14625E+0005 -0.29895E+0004  0.11532E-0006  0.67526E-0007  0.18179E-0006
  0.14707E+0005 -0.29895E+0004  0.39056E-0006  0.45231E-0007  0.55559E-0006
  0.14750E+0005 -0.29895E+0004  0.52035E-0006  0.32896E-0007  0.73076E-0006
  0.14500E+0005 -0.29693E+0004 -0.40905E-0006  0.92501E-0007 -0.50128E-0006
  0.14543E+0005 -0.29694E+0004 -0.27106E-0006  0.83715E-0007 -0.31005E-0006
  0.14625E+0005 -0.29695E+0004  0.96734E-0008  0.64972E-0007  0.72634E-0007
  0.14707E+0005 -0.29696E+0004  0.29015E-0006  0.44302E-0007  0.44794E-0006
  0.14750E+0005 -0.29696E+0004  0.42727E-0006  0.32922E-0007  0.62877E-0006
  0.14500E+0005 -0.29492E+0004 -0.49602E-0006  0.88240E-0007 -0.58644E-0006
  0.14543E+0005 -0.29493E+0004 -0.36711E-0006  0.80009E-0007 -0.40621E-0006
  0.14625E+0005 -0.29495E+0004 -0.95776E-0007  0.62547E-0007 -0.36574E-0007
  0.14707E+0005 -0.29496E+0004  0.18664E-0006  0.43437E-0007  0.33734E-0006
  0.14750E+0005 -0.29497E+0004  0.32947E-0006  0.32969E-0007  0.52242E-0006
  0.14500E+0005 -0.29386E+0004 -0.53971E-0006  0.86058E-0007 -0.62952E-0006
  0.14543E+0005 -0.29387E+0004 -0.41620E-0006  0.78115E-0007 -0.45565E-0006
  0.14625E+0005 -0.29389E+0004 -0.15112E-0006  0.61314E-0007 -0.94059E-0007
  0.14707E+0005 -0.29391E+0004  0.13097E-0006  0.43001E-0007  0.27793E-0006
  0.14750E+0005 -0.29392E+0004  0.27613E-0006  0.32995E-0007  0.46465E-0006
  0.14750E+0005 -0.30000E+0004  0.56741E-0006  0.32901E-0007  0.78272E-0006
  0.14793E+0005 -0.30000E+0004  0.67502E-0006  0.19851E-0007  0.93020E-0006
  0.14875E+0005 -0.30000E+0004  0.81731E-0006 -0.45768E-0008  0.11252E-0005
  0.14957E+0005 -0.30000E+0004  0.86382E-0006 -0.26986E-0007  0.11890E-0005
  0.15000E+0005 -0.30000E+0004  0.84625E-0006 -0.37225E-0007  0.11646E-0005
  0.14750E+0005 -0.29895E+0004  0.52035E-0006  0.32896E-0007  0.73076E-0006
  0.14793E+0005 -0.29895E+0004  0.63397E-0006  0.20414E-0007  0.88344E-0006
  0.14875E+0005 -0.29896E+0004  0.79114E-0006 -0.29052E-0008  0.10924E-0005
  0.14957E+0005 -0.29896E+0004  0.85575E-0006 -0.24230E-0007  0.11742E-0005
  0.15000E+0005 -0.29897E+0004  0.84839E-0006 -0.33961E-0007  0.11604E-0005
  0.14750E+0005 -0.29696E+0004  0.42727E-0006  0.32922E-0007  0.62877E-0006
  0.14793E+0005 -0.29697E+0004  0.55123E-0006  0.21461E-0007  0.79040E-0006
  0.14875E+0005 -0.29698E+0004  0.73506E-0006  0.14138E-0009  0.10244E-0005
  0.14957E+0005 -0.29700E+0004  0.83318E-0006 -0.19246E-0007  0.11398E-0005
  0.15000E+0005 -0.29700E+0004  0.84509E-0006 -0.28069E-0007  0.11462E-0005
  0.14750E+0005 -0.29497E+0004  0.32947E-0006  0.32969E-0007  0.52242E-0006
  0.14793E+0005 -0.29499E+0004  0.46231E-0006  0.22470E-0007  0.69172E-0006
  0.14875E+0005 -0.29501E+0004  0.67061E-0006  0.30215E-0008  0.94896E-0006
  0.14957E+0005 -0.29503E+0004  0.80101E-0006 -0.14575E-0007  0.10969E-0005
  0.15000E+0005 -0.29504E+0004  0.83197E-0006 -0.22564E-0007  0.11232E-0005
  0.14750E+0005 -0.29392E+0004  0.27613E-0006  0.32995E-0007  0.46465E-0006
  0.14793E+0005 -0.29394E+0004  0.41303E-0006  0.22981E-0007  0.63746E-0006
  0.14875E+0005 -0.29397E+0004  0.63329E-0006  0.44716E-0008  0.90611E-0006
  0.14957E+0005 -0.29399E+0004  0.78015E-0006 -0.12236E-0007  0.10708E-0005
  0.15000E+0005 -0.29401E+0004  0.82104E-0006 -0.19814E-0007  0.11075E-0005
  0.15000E+0005 -0.30000E+0004  0.84625E-0006 -0.37225E-0007  0.11646E-0005
  0.15043E+0005 -0.30000E+0004  0.79952E-0006 -0.45956E-0007  0.10999E-0005
  0.15125E+0005 -0.30000E+0004  0.63503E-0006 -0.56981E-0007  0.87187E-0006
  0.15207E+0005 -0.30000E+0004  0.38658E-0006 -0.59253E-0007  0.52663E-0006
  0.15250E+0005 -0.30000E+0004  0.23080E-0006 -0.56541E-0007  0.30991E-0006
  0.15000E+0005 -0.29897E+0004  0.84839E-0006 -0.33961E-0007  0.11604E-0005
  0.15043E+0005 -0.29897E+0004  0.81191E-0006 -0.42241E-0007  0.11068E-0005
  0.15125E+0005 -0.29897E+0004  0.66582E-0006 -0.52712E-0007  0.89937E-0006
  0.15207E+0005 -0.29898E+0004  0.43253E-0006 -0.54947E-0007  0.57248E-0006
  0.15250E+0005 -0.29898E+0004  0.28276E-0006 -0.52463E-0007  0.36375E-0006
  0.15000E+0005 -0.29700E+0004  0.84509E-0006 -0.28069E-0007  0.11462E-0005
  0.15043E+0005 -0.29701E+0004  0.82819E-0006 -0.35566E-0007  0.11135E-0005
  0.15125E+0005 -0.29703E+0004  0.71788E-0006 -0.45082E-0007  0.94602E-0006
  0.15207E+0005 -0.29704E+0004  0.51500E-0006 -0.47293E-0007  0.65543E-0006
  0.15250E+0005 -0.29705E+0004  0.37776E-0006 -0.45241E-0007  0.46285E-0006
  0.15000E+0005 -0.29504E+0004  0.83197E-0006 -0.22564E-0007  0.11232E-0005
  0.15043E+0005 -0.29505E+0004  0.83476E-0006 -0.29357E-0007  0.11117E-0005
  0.15125E+0005 -0.29508E+0004  0.76130E-0006 -0.38032E-0007  0.98512E-0006
  0.15207E+0005 -0.29510E+0004  0.59093E-0006 -0.40269E-0007  0.73274E-0006
  0.15250E+0005 -0.29512E+0004  0.46768E-0006 -0.38643E-0007  0.55762E-0006
  0.15000E+0005 -0.29401E+0004  0.82104E-0006 -0.19814E-0007  0.11075E-0005
  0.15043E+0005 -0.29402E+0004  0.83422E-0006 -0.26262E-0007  0.11071E-0005
  0.15125E+0005 -0.29405E+0004  0.78056E-0006 -0.34535E-0007  0.10025E-0005
  0.15207E+0005 -0.29408E+0004  0.62817E-0006 -0.36802E-0007  0.77107E-0006
  0.15250E+0005 -0.29410E+0004  0.51287E-0006 -0.35398E-0007  0.60568E-0006
  0.15250E+0005 -0.30000E+0004  0.23080E-0006 -0.56541E-0007  0.30991E-0006
  0.15293E+0005 -0.30000E+0004  0.64515E-0007 -0.51249E-0007  0.78664E-0007
  0.15375E+0005 -0.30000E+0004 -0.25861E-0006 -0.34899E-0007 -0.36938E-0006
  0.15457E+0005 -0.30000E+0004 -0.55666E-0006 -0.13492E-0007 -0.77797E-0006
  0.15500E+0005 -0.30000E+0004 -0.68957E-0006 -0.19449E-0008 -0.95642E-0006
  0.15250E+0005 -0.29898E+0004  0.28276E-0006 -0.52463E-0007  0.36375E-0006
  0.15293E+0005 -0.29898E+0004  0.12078E-0006 -0.47593E-0007  0.13889E-0006
  0.15375E+0005 -0.29899E+0004 -0.19957E-0006 -0.32537E-0007 -0.30244E-0006
  0.15457E+0005 -0.29899E+0004 -0.50256E-0006 -0.12977E-0007 -0.71264E-0006
  0.15500E+0005 -0.29899E+0004 -0.64119E-0006 -0.25101E-0008 -0.89557E-0006
  0.15250E+0005 -0.29705E+0004  0.37776E-0006 -0.45241E-0007  0.46285E-0006
  0.15293E+0005 -0.29706E+0004  0.22522E-0006 -0.41143E-0007  0.25126E-0006
  0.15375E+0005 -0.29707E+0004 -0.87194E-0007 -0.28421E-0007 -0.17496E-0006
  0.15457E+0005 -0.29708E+0004 -0.39672E-0006 -0.12157E-0007 -0.58563E-0006
  0.15500E+0005 -0.29709E+0004 -0.54477E-0006 -0.36457E-0008 -0.77571E-0006
  0.15250E+0005 -0.29512E+0004  0.46768E-0006 -0.38643E-0007  0.55762E-0006
  0.15293E+0005 -0.29513E+0004  0.32625E-0006 -0.35277E-0007  0.36080E-0006
  0.15375E+0005 -0.29515E+0004  0.25317E-0007 -0.24741E-0007 -0.47111E-0007
  0.15457E+0005 -0.29517E+0004 -0.28700E-0006 -0.11522E-0007 -0.45485E-0006
  0.15500E+0005 -0.29518E+0004 -0.44256E-0006 -0.48179E-0008 -0.65031E-0006
  0.15250E+0005 -0.29410E+0004  0.51287E-0006 -0.35398E-0007  0.60568E-0006
  0.15293E+0005 -0.29411E+0004  0.37797E-0006 -0.32403E-0007  0.41725E-0006
  0.15375E+0005 -0.29414E+0004  0.84513E-0007 -0.22962E-0007  0.20293E-0007
  0.15457E+0005 -0.29416E+0004 -0.22775E-0006 -0.11254E-0007 -0.38450E-0006
  0.15500E+0005 -0.29418E+0004 -0.38648E-0006 -0.54426E-0008 -0.58208E-0006
  0.15500E+0005 -0.30000E+0004 -0.68957E-0006 -0.19449E-0008 -0.95642E-0006
  0.15543E+0005 -0.30000E+0004 -0.79868E-0006  0.85726E-0008 -0.10989E-0005
  0.15625E+0005 -0.30000E+0004 -0.92368E-0006  0.21906E-0007 -0.12451E-0005
  0.15707E+0005 -0.30000E+0004 -0.92523E-0006  0.21329E-0007 -0.12056E-0005
  0.15750E+0005 -0.30000E+0004 -0.87378E-0006  0.13802E-0007 -0.11069E-0005
  0.15500E+0005 -0.29899E+0004 -0.64119E-0006 -0.25101E-0008 -0.89557E-0006
  0.15543E+0005 -0.29900E+0004 -0.75799E-0006  0.68346E-0008 -0.10449E-0005
  0.15625E+0005 -0.29900E+0004 -0.90230E-0006  0.18132E-0007 -0.12104E-0005
  0.15707E+0005 -0.29900E+0004 -0.92733E-0006  0.16039E-0007 -0.11966E-0005
  0.15750E+0005 -0.29900E+0004 -0.88893E-0006  0.80758E-0008 -0.11131E-0005
  0.15500E+0005 -0.29709E+0004 -0.54477E-0006 -0.36457E-0008 -0.77571E-0006
  0.15543E+0005 -0.29709E+0004 -0.67481E-0006  0.36546E-0008 -0.93677E-0006
  0.15625E+0005 -0.29710E+0004 -0.85364E-0006  0.11364E-0007 -0.11369E-0005
  0.15707E+0005 -0.29711E+0004 -0.92197E-0006  0.66258E-0008 -0.11706E-0005
  0.15750E+0005 -0.29711E+0004 -0.90813E-0006 -0.21089E-0008 -0.11155E-0005
  0.15500E+0005 -0.29518E+0004 -0.44256E-0006 -0.48179E-0008 -0.65031E-0006
  0.15543E+0005 -0.29519E+0004 -0.58404E-0006  0.62659E-0009 -0.82145E-0006
  0.15625E+0005 -0.29520E+0004 -0.79456E-0006  0.50776E-0008 -0.10534E-0005
  0.15707E+0005 -0.29522E+0004 -0.90450E-0006 -0.20304E-0008 -0.11329E-0005
  0.15750E+0005 -0.29522E+0004 -0.91489E-0006 -0.11444E-0007 -0.11058E-0005
  0.15500E+0005 -0.29418E+0004 -0.38648E-0006 -0.54426E-0008 -0.58208E-0006
  0.15543E+0005 -0.29418E+0004 -0.53325E-0006 -0.90965E-0009 -0.75784E-0006
  0.15625E+0005 -0.29420E+0004 -0.75931E-0006  0.19472E-0008 -0.10055E-0005
  0.15707E+0005 -0.29422E+0004 -0.89045E-0006 -0.63085E-0008 -0.11084E-0005
  0.15750E+0005 -0.29423E+0004 -0.91345E-0006 -0.16044E-0007 -0.10959E-0005
  0.15750E+0005 -0.30000E+0004 -0.87378E-0006  0.13802E-0007 -0.11069E-0005
  0.15793E+0005 -0.30000E+0004 -0.78767E-0006  0.11124E-0008 -0.95761E-0006
  0.15875E+0005 -0.30000E+0004 -0.54008E-0006 -0.36798E-0007 -0.55451E-0006
  0.15957E+0005 -0.30000E+0004 -0.21043E-0006 -0.87774E-0007 -0.43989E-0007
  0.16000E+0005 -0.30000E+0004 -0.18313E-0007 -0.11679E-0006  0.24330E-0006
  0.15750E+0005 -0.29900E+0004 -0.88893E-0006  0.80758E-0008 -0.11131E-0005
  0.15793E+0005 -0.29900E+0004 -0.81565E-0006 -0.47983E-0008 -0.97920E-0006
  0.15875E+0005 -0.29901E+0004 -0.58987E-0006 -0.42156E-0007 -0.60404E-0006
  0.15957E+0005 -0.29901E+0004 -0.27582E-0006 -0.91481E-0007 -0.11586E-0006
  0.16000E+0005 -0.29901E+0004 -0.88476E-0007 -0.11931E-0006  0.16328E-0006
  0.15750E+0005 -0.29711E+0004 -0.90813E-0006 -0.21089E-0008 -0.11155E-0005
  0.15793E+0005 -0.29712E+0004 -0.85933E-0006 -0.15259E-0007 -0.10109E-0005
  0.15875E+0005 -0.29713E+0004 -0.67619E-0006 -0.51582E-0007 -0.68974E-0006
  0.15957E+0005 -0.29713E+0004 -0.39426E-0006 -0.97949E-0007 -0.24613E-0006
  0.16000E+0005 -0.29714E+0004 -0.21769E-0006 -0.12363E-0006  0.15978E-0007
  0.15750E+0005 -0.29522E+0004 -0.91489E-0006 -0.11444E-0007 -0.11058E-0005
  0.15793E+0005 -0.29523E+0004 -0.89069E-0006 -0.24807E-0007 -0.10306E-0005
  0.15875E+0005 -0.29524E+0004 -0.75170E-0006 -0.60121E-0007 -0.76455E-0006
  0.15957E+0005 -0.29526E+0004 -0.50503E-0006 -0.10374E-0006 -0.36822E-0006
  0.16000E+0005 -0.29526E+0004 -0.34142E-0006 -0.12742E-0006 -0.12512E-0006
  0.15750E+0005 -0.29423E+0004 -0.91345E-0006 -0.16044E-0007 -0.10959E-0005
  0.15793E+0005 -0.29423E+0004 -0.90224E-0006 -0.29499E-0007 -0.10362E-0005
  0.15875E+0005 -0.29425E+0004 -0.78708E-0006 -0.64290E-0007 -0.79956E-0006
  0.15957E+0005 -0.29427E+0004 -0.56018E-0006 -0.10654E-0006 -0.42918E-0006
  0.16000E+0005 -0.29428E+0004 -0.40427E-0006 -0.12922E-0006 -0.19687E-0006
  0.16000E+0005 -0.30000E+0004 -0.18313E-0007 -0.11679E-0006  0.24330E-0006
  0.16043E+0005 -0.30000E+0004  0.17698E-0006 -0.14483E-0006  0.52718E-0006
  0.16125E+0005 -0.30000E+0004  0.52825E-0006 -0.18794E-0006  0.10104E-0005
  0.16207E+0005 -0.30000E+0004  0.81449E-0006 -0.20592E-0006  0.13576E-0005
  0.16250E+0005 -0.30000E+0004  0.92543E-0006 -0.20109E-0006  0.14651E-0005
  0.16000E+0005 -0.29901E+0004 -0.88476E-0007 -0.11931E-0006  0.16328E-0006
  0.16043E+0005 -0.29901E+0004  0.10488E-0006 -0.14592E-0006  0.44213E-0006
  0.16125E+0005 -0.29902E+0004  0.46056E-0006 -0.18627E-0006  0.92551E-0006
  0.16207E+0005 -0.29902E+0004  0.76129E-0006 -0.20181E-0006  0.12858E-0005
  0.16250E+0005 -0.29902E+0004  0.88334E-0006 -0.19609E-0006  0.14049E-0005
  0.16000E+0005 -0.29714E+0004 -0.21769E-0006 -0.12363E-0006  0.15978E-0007
  0.16043E+0005 -0.29714E+0004 -0.29973E-0007 -0.14775E-0006  0.28352E-0006
  0.16125E+0005 -0.29716E+0004  0.33003E-0006 -0.18322E-0006  0.76345E-0006
  0.16207E+0005 -0.29717E+0004  0.65437E-0006 -0.19450E-0006  0.11446E-0005
  0.16250E+0005 -0.29717E+0004  0.79569E-0006 -0.18718E-0006  0.12840E-0005
  0.16000E+0005 -0.29526E+0004 -0.34142E-0006 -0.12742E-0006 -0.12512E-0006
  0.16043E+0005 -0.29527E+0004 -0.16184E-0006 -0.14928E-0006  0.12884E-0006
  0.16125E+0005 -0.29529E+0004  0.19735E-0006 -0.18031E-0006  0.60051E-0006
  0.16207E+0005 -0.29531E+0004  0.54022E-0006 -0.18776E-0006  0.99771E-0006
  0.16250E+0005 -0.29532E+0004  0.69843E-0006 -0.17900E-0006  0.11550E-0005
  0.16000E+0005 -0.29428E+0004 -0.40427E-0006 -0.12922E-0006 -0.19687E-0006
  0.16043E+0005 -0.29429E+0004 -0.22994E-0006 -0.14997E-0006  0.49053E-0007
  0.16125E+0005 -0.29431E+0004  0.12679E-0006 -0.17883E-0006  0.51446E-0006
  0.16207E+0005 -0.29433E+0004  0.47741E-0006 -0.18442E-0006  0.91816E-0006
  0.16250E+0005 -0.29435E+0004  0.64357E-0006 -0.17497E-0006  0.10840E-0005
  0.16250E+0005 -0.30000E+0004  0.92543E-0006 -0.20109E-0006  0.14651E-0005
  0.16293E+0005 -0.30000E+0004  0.10034E-0005 -0.18499E-0006  0.15135E-0005
  0.16375E+0005 -0.30000E+0004  0.10529E-0005 -0.12111E-0006  0.14362E-0005
  0.16457E+0005 -0.30000E+0004  0.97487E-0006 -0.16539E-0007  0.11530E-0005
  0.16500E+0005 -0.30000E+0004  0.88780E-0006  0.51876E-0007  0.93547E-0006
  0.16250E+0005 -0.29902E+0004  0.88334E-0006 -0.19609E-0006  0.14049E-0005
  0.16293E+0005 -0.29903E+0004  0.97427E-0006 -0.17933E-0006  0.14677E-0005
  0.16375E+0005 -0.29903E+0004  0.10512E-0005 -0.11535E-0006  0.14227E-0005
  0.16457E+0005 -0.29904E+0004  0.10008E-0005 -0.12146E-0007  0.11743E-0005
  0.16500E+0005 -0.29904E+0004  0.92690E-0006  0.55052E-0007  0.97413E-0006
  0.16250E+0005 -0.29717E+0004  0.79569E-0006 -0.18718E-0006  0.12840E-0005
  0.16293E+0005 -0.29718E+0004  0.90961E-0006 -0.16934E-0006  0.13724E-0005
  0.16375E+0005 -0.29719E+0004  0.10367E-0005 -0.10530E-0006  0.13868E-0005
  0.16457E+0005 -0.29721E+0004  0.10384E-0005 -0.46145E-0008  0.12036E-0005
  0.16500E+0005 -0.29722E+0004  0.99008E-0006  0.60337E-0007  0.10368E-0005
  0.16250E+0005 -0.29532E+0004  0.69843E-0006 -0.17900E-0006  0.11550E-0005
  0.16293E+0005 -0.29533E+0004  0.83335E-0006 -0.16026E-0006  0.12670E-0005
  0.16375E+0005 -0.29536E+0004  0.10080E-0005 -0.96289E-0007  0.13379E-0005
  0.16457E+0005 -0.29538E+0004  0.10612E-0005  0.19453E-0008  0.12189E-0005
  0.16500E+0005 -0.29539E+0004  0.10390E-0005  0.64754E-0007  0.10856E-0005
  0.16250E+0005 -0.29435E+0004  0.64357E-0006 -0.17497E-0006  0.10840E-0005
  0.16293E+0005 -0.29436E+0004  0.78871E-0006 -0.15581E-0006  0.12075E-0005
  0.16375E+0005 -0.29439E+0004  0.98742E-0006 -0.91930E-0007  0.13070E-0005
  0.16457E+0005 -0.29442E+0004  0.10675E-0005  0.50409E-0008  0.12214E-0005
  0.16500E+0005 -0.29443E+0004  0.10591E-0005  0.66760E-0007  0.11058E-0005
  0.16500E+0005 -0.30000E+0004  0.88780E-0006  0.51876E-0007  0.93547E-0006
  0.16543E+0005 -0.30000E+0004  0.77449E-0006  0.12634E-0006  0.68343E-0006
  0.16625E+0005 -0.30000E+0004  0.50810E-0006  0.27414E-0006  0.15295E-0006
  0.16707E+0005 -0.30000E+0004  0.20999E-0006  0.41172E-0006 -0.37557E-0006
  0.16750E+0005 -0.30000E+0004  0.54638E-0007  0.47264E-0006 -0.62616E-0006
  0.16500E+0005 -0.29904E+0004  0.92690E-0006  0.55052E-0007  0.97413E-0006
  0.16543E+0005 -0.29904E+0004  0.82513E-0006  0.12795E-0006  0.73788E-0006
  0.16625E+0005 -0.29905E+0004  0.57451E-0006  0.27241E-0006  0.23057E-0006
  0.16707E+0005 -0.29905E+0004  0.28274E-0006  0.40661E-0006 -0.28620E-0006
  0.16750E+0005 -0.29905E+0004  0.12682E-0006  0.46607E-0006 -0.53568E-0006
  0.16500E+0005 -0.29722E+0004  0.99008E-0006  0.60337E-0007  0.10368E-0005
  0.16543E+0005 -0.29722E+0004  0.91112E-0006  0.13045E-0006  0.83117E-0006
  0.16625E+0005 -0.29724E+0004  0.69312E-0006  0.26887E-0006  0.37005E-0006
  0.16707E+0005 -0.29725E+0004  0.41693E-0006  0.39703E-0006 -0.12119E-0006
  0.16750E+0005 -0.29726E+0004  0.26192E-0006  0.45381E-0006 -0.36667E-0006
  0.16500E+0005 -0.29539E+0004  0.10390E-0005  0.64754E-0007  0.10856E-0005
  0.16543E+0005 -0.29541E+0004  0.98394E-0006  0.13226E-0006  0.91144E-0006
  0.16625E+0005 -0.29543E+0004  0.80184E-0006  0.26503E-0006  0.49925E-0006
  0.16707E+0005 -0.29545E+0004  0.54565E-0006  0.38758E-0006  0.37501E-0007
  0.16750E+0005 -0.29547E+0004  0.39406E-0006  0.44185E-0006 -0.20160E-0006
  0.16500E+0005 -0.29443E+0004  0.10591E-0005  0.66760E-0007  0.11058E-0005
  0.16543E+0005 -0.29445E+0004  0.10170E-0005  0.13295E-0006  0.94853E-0006
  0.16625E+0005 -0.29448E+0004  0.85506E-0006  0.26289E-0006  0.56315E-0006
  0.16707E+0005 -0.29450E+0004  0.61110E-0006  0.38264E-0006  0.11847E-0006
  0.16750E+0005 -0.29452E+0004  0.46229E-0006  0.43566E-0006 -0.11635E-0006
  0.16750E+0005 -0.30000E+0004  0.54638E-0007  0.47264E-0006 -0.62616E-0006
  0.16793E+0005 -0.30000E+0004 -0.92196E-0007  0.52192E-0006 -0.84487E-0006
  0.16875E+0005 -0.30000E+0004 -0.33065E-0006  0.57481E-0006 -0.11452E-0005
  0.16957E+0005 -0.30000E+0004 -0.50033E-0006  0.56761E-0006 -0.12760E-0005
  0.17000E+0005 -0.30000E+0004 -0.55918E-0006  0.53905E-0006 -0.12766E-0005
  0.16750E+0005 -0.29905E+0004  0.12682E-0006  0.46607E-0006 -0.53568E-0006
  0.16793E+0005 -0.29906E+0004 -0.23118E-0007  0.51405E-0006 -0.75658E-0006
  0.16875E+0005 -0.29906E+0004 -0.27327E-0006  0.56568E-0006 -0.10695E-0005
  0.16957E+0005 -0.29907E+0004 -0.45981E-0006  0.55884E-0006 -0.12209E-0005
  0.17000E+0005 -0.29907E+0004 -0.52852E-0006  0.53113E-0006 -0.12342E-0005
  0.16750E+0005 -0.29726E+0004  0.26192E-0006  0.45381E-0006 -0.36667E-0006
  0.16793E+0005 -0.29727E+0004  0.10810E-0006  0.49954E-0006 -0.58989E-0006
  0.16875E+0005 -0.29728E+0004 -0.16087E-0006  0.54894E-0006 -0.92330E-0006
  0.16957E+0005 -0.29729E+0004 -0.37697E-0006  0.54279E-0006 -0.11114E-0005
  0.17000E+0005 -0.29730E+0004 -0.46356E-0006  0.51665E-0006 -0.11479E-0005
  0.16750E+0005 -0.29547E+0004  0.39406E-0006  0.44185E-0006 -0.20160E-0006
  0.16793E+0005 -0.29548E+0004  0.23888E-0006  0.48553E-0006 -0.42477E-0006
  0.16875E+0005 -0.29550E+0004 -0.44588E-0007  0.53290E-0006 -0.77446E-0006
  0.16957E+0005 -0.29552E+0004 -0.28699E-0006  0.52746E-0006 -0.99576E-0006
  0.17000E+0005 -0.29553E+0004 -0.39031E-0006  0.50281E-0006 -0.10543E-0005
  0.16750E+0005 -0.29452E+0004  0.46229E-0006  0.43566E-0006 -0.11635E-0006
  0.16793E+0005 -0.29453E+0004  0.30738E-0006  0.47833E-0006 -0.33855E-0006
  0.16875E+0005 -0.29456E+0004  0.17986E-0007  0.52470E-0006 -0.69515E-0006
  0.16957E+0005 -0.29459E+0004 -0.23696E-0006  0.51964E-0006 -0.93262E-0006
  0.17000E+0005 -0.29460E+0004 -0.34860E-0006  0.49575E-0006 -0.10022E-0005
  0.17000E+0005 -0.30000E+0004 -0.55918E-0006  0.53905E-0006 -0.12766E-0005
  0.17043E+0005 -0.30000E+0004 -0.59730E-0006  0.49481E-0006 -0.12344E-0005
  0.17125E+0005 -0.30000E+0004 -0.61889E-0006  0.37385E-0006 -0.10577E-0005
  0.17207E+0005 -0.30000E+0004 -0.58877E-0006  0.21977E-0006 -0.79765E-0006
  0.17250E+0005 -0.30000E+0004 -0.55907E-0006  0.13219E-0006 -0.64555E-0006
  0.17000E+0005 -0.29907E+0004 -0.52852E-0006  0.53113E-0006 -0.12342E-0005
  0.17043E+0005 -0.29907E+0004 -0.57652E-0006  0.48815E-0006 -0.12052E-0005
  0.17125E+0005 -0.29907E+0004 -0.61535E-0006  0.37045E-0006 -0.10524E-0005
  0.17207E+0005 -0.29908E+0004 -0.59865E-0006  0.22028E-0006 -0.81199E-0006
  0.17250E+0005 -0.29908E+0004 -0.57405E-0006  0.13473E-0006 -0.66774E-0006
  0.17000E+0005 -0.29730E+0004 -0.46356E-0006  0.51665E-0006 -0.11479E-0005
  0.17043E+0005 -0.29731E+0004 -0.52980E-0006  0.47595E-0006 -0.11432E-0005
  0.17125E+0005 -0.29732E+0004 -0.60128E-0006  0.36418E-0006 -0.10354E-0005
  0.17207E+0005 -0.29733E+0004 -0.61097E-0006  0.22108E-0006 -0.83291E-0006
  0.17250E+0005 -0.29733E+0004 -0.59678E-0006  0.13928E-0006 -0.70418E-0006
  0.17000E+0005 -0.29553E+0004 -0.39031E-0006  0.50281E-0006 -0.10543E-0005
  0.17043E+0005 -0.29554E+0004 -0.47406E-0006  0.46427E-0006 -0.10730E-0005
  0.17125E+0005 -0.29556E+0004 -0.57794E-0006  0.35810E-0006 -0.10097E-0005
  0.17207E+0005 -0.29558E+0004 -0.61501E-0006  0.22170E-0006 -0.84578E-0006
  0.17250E+0005 -0.29559E+0004 -0.61211E-0006  0.14346E-0006 -0.73329E-0006
  0.17000E+0005 -0.29460E+0004 -0.34860E-0006  0.49575E-0006 -0.10022E-0005
  0.17043E+0005 -0.29461E+0004 -0.44125E-0006  0.45831E-0006 -0.10329E-0005
  0.17125E+0005 -0.29463E+0004 -0.56204E-0006  0.35497E-0006 -0.99270E-0006
  0.17207E+0005 -0.29466E+0004 -0.61386E-0006  0.22194E-0006 -0.84938E-0006
  0.17250E+0005 -0.29467E+0004 -0.61724E-0006  0.14551E-0006 -0.74572E-0006
  0.17250E+0005 -0.30000E+0004 -0.55907E-0006  0.13219E-0006 -0.64555E-0006
  0.17293E+0005 -0.30000E+0004 -0.52359E-0006  0.44424E-0007 -0.49288E-0006
  0.17375E+0005 -0.30000E+0004 -0.44992E-0006 -0.11162E-0006 -0.22540E-0006
  0.17457E+0005 -0.30000E+0004 -0.37831E-0006 -0.23965E-0006 -0.12145E-0007
  0.17500E+0005 -0.30000E+0004 -0.34389E-0006 -0.29154E-0006  0.72612E-0007
  0.17250E+0005 -0.29908E+0004 -0.57405E-0006  0.13473E-0006 -0.66774E-0006
  0.17293E+0005 -0.29908E+0004 -0.54221E-0006  0.48984E-0007 -0.52103E-0006
  0.17375E+0005 -0.29908E+0004 -0.47172E-0006 -0.10393E-0006 -0.25951E-0006
  0.17457E+0005 -0.29909E+0004 -0.39933E-0006 -0.22996E-0006 -0.46181E-0007
  0.17500E+0005 -0.29909E+0004 -0.36339E-0006 -0.28135E-0006  0.40477E-0007
  0.17250E+0005 -0.29733E+0004 -0.59678E-0006  0.13928E-0006 -0.70418E-0006
  0.17293E+0005 -0.29734E+0004 -0.57271E-0006  0.57162E-0007 -0.56950E-0006
  0.17375E+0005 -0.29735E+0004 -0.50999E-0006 -0.90043E-0007 -0.32081E-0006
  0.17457E+0005 -0.29736E+0004 -0.43766E-0006 -0.21237E-0006 -0.10880E-0006
  0.17500E+0005 -0.29736E+0004 -0.39952E-0006 -0.26279E-0006 -0.19212E-0007
  0.17250E+0005 -0.29559E+0004 -0.61211E-0006  0.14346E-0006 -0.73329E-0006
  0.17293E+0005 -0.29560E+0004 -0.59686E-0006  0.64750E-0007 -0.61151E-0006
  0.17375E+0005 -0.29561E+0004 -0.54403E-0006 -0.77013E-0007 -0.37756E-0006
  0.17457E+0005 -0.29563E+0004 -0.47375E-0006 -0.19577E-0006 -0.16873E-0006
  0.17500E+0005 -0.29564E+0004 -0.43428E-0006 -0.24520E-0006 -0.77053E-0007
  0.17250E+0005 -0.29467E+0004 -0.61724E-0006  0.14551E-0006 -0.74572E-0006
  0.17293E+0005 -0.29468E+0004 -0.60702E-0006  0.68524E-0007 -0.63107E-0006
  0.17375E+0005 -0.29470E+0004 -0.56020E-0006 -0.70471E-0007 -0.40562E-0006
  0.17457E+0005 -0.29471E+0004 -0.49178E-0006 -0.18740E-0006 -0.19917E-0006
  0.17500E+0005 -0.29472E+0004 -0.45196E-0006 -0.23631E-0006 -0.10673E-0006
  0.17500E+0005 -0.30000E+0004 -0.34389E-0006 -0.29154E-0006  0.72612E-0007
  0.17543E+0005 -0.30000E+0004 -0.31219E-0006 -0.33132E-0006  0.13766E-0006
  0.17625E+0005 -0.30000E+0004 -0.25861E-0006 -0.37159E-0006  0.20998E-0006
  0.17707E+0005 -0.30000E+0004 -0.21030E-0006 -0.36760E-0006  0.22704E-0006
  0.17750E+0005 -0.30000E+0004 -0.18538E-0006 -0.34941E-0006  0.21945E-0006
  0.17500E+0005 -0.29909E+0004 -0.36339E-0006 -0.28135E-0006  0.40477E-0007
  0.17543E+0005 -0.29909E+0004 -0.32968E-0006 -0.32093E-0006  0.10827E-0006
  0.17625E+0005 -0.29909E+0004 -0.27178E-0006 -0.36180E-0006  0.18715E-0006
  0.17707E+0005 -0.29910E+0004 -0.21932E-0006 -0.35936E-0006  0.21116E-0006
  0.17750E+0005 -0.29910E+0004 -0.19249E-0006 -0.34225E-0006  0.20697E-0006
  0.17500E+0005 -0.29736E+0004 -0.39952E-0006 -0.26279E-0006 -0.19212E-0007
  0.17543E+0005 -0.29737E+0004 -0.36261E-0006 -0.30200E-0006  0.53235E-0007
  0.17625E+0005 -0.29737E+0004 -0.29724E-0006 -0.34387E-0006  0.14385E-0006
  0.17707E+0005 -0.29738E+0004 -0.23724E-0006 -0.34418E-0006  0.18062E-0006
  0.17750E+0005 -0.29738E+0004 -0.20688E-0006 -0.32901E-0006  0.18278E-0006
  0.17500E+0005 -0.29564E+0004 -0.43428E-0006 -0.24520E-0006 -0.77053E-0007
  0.17543E+0005 -0.29564E+0004 -0.39490E-0006 -0.28402E-0006 -0.65539E-0009
  0.17625E+0005 -0.29565E+0004 -0.32307E-0006 -0.32674E-0006  0.10069E-0006
  0.17707E+0005 -0.29566E+0004 -0.25605E-0006 -0.32957E-0006  0.14967E-0006
  0.17750E+0005 -0.29567E+0004 -0.22228E-0006 -0.31619E-0006  0.15801E-0006
  0.17500E+0005 -0.29472E+0004 -0.45196E-0006 -0.23631E-0006 -0.10673E-0006
  0.17543E+0005 -0.29473E+0004 -0.41158E-0006 -0.27491E-0006 -0.28539E-0007
  0.17625E+0005 -0.29475E+0004 -0.33674E-0006 -0.31802E-0006  0.78059E-0007
  0.17707E+0005 -0.29476E+0004 -0.26625E-0006 -0.32208E-0006  0.13324E-0006
  0.17750E+0005 -0.29477E+0004 -0.23074E-0006 -0.30960E-0006  0.14478E-0006
  0.17750E+0005 -0.30000E+0004 -0.18538E-0006 -0.34941E-0006  0.21945E-0006
  0.17793E+0005 -0.30000E+0004 -0.16018E-0006 -0.32167E-0006  0.20360E-0006
  0.17875E+0005 -0.30000E+0004 -0.11056E-0006 -0.24746E-0006  0.15842E-0006
  0.17957E+0005 -0.30000E+0004 -0.58913E-0007 -0.15325E-0006  0.10249E-0006
  0.18000E+0005 -0.30000E+0004 -0.31676E-0007 -0.98778E-0007  0.71085E-0007
  0.17750E+0005 -0.29910E+0004 -0.19249E-0006 -0.34225E-0006  0.20697E-0006
  0.17793E+0005 -0.29910E+0004 -0.16563E-0006 -0.31570E-0006  0.19422E-0006
  0.17875E+0005 -0.29910E+0004 -0.11352E-0006 -0.24386E-0006  0.15400E-0006
  0.17957E+0005 -0.29910E+0004 -0.60021E-0007 -0.15194E-0006  0.10191E-0006
  0.18000E+0005 -0.29910E+0004 -0.31969E-0007 -0.98560E-0007  0.72191E-0007
  0.17750E+0005 -0.29738E+0004 -0.20688E-0006 -0.32901E-0006  0.18278E-0006
  0.17793E+0005 -0.29739E+0004 -0.17691E-0006 -0.30460E-0006  0.17584E-0006
  0.17875E+0005 -0.29739E+0004 -0.12003E-0006 -0.23707E-0006  0.14495E-0006
  0.17957E+0005 -0.29740E+0004 -0.62966E-0007 -0.14934E-0006  0.10012E-0006
  0.18000E+0005 -0.29740E+0004 -0.33340E-0007 -0.97979E-0007  0.73551E-0007
  0.17750E+0005 -0.29567E+0004 -0.22228E-0006 -0.31619E-0006  0.15801E-0006
  0.17793E+0005 -0.29568E+0004 -0.18925E-0006 -0.29379E-0006  0.15680E-0006
  0.17875E+0005 -0.29569E+0004 -0.12762E-0006 -0.23033E-0006  0.13514E-0006
  0.17957E+0005 -0.29570E+0004 -0.66945E-0007 -0.14660E-0006  0.97483E-0007
  0.18000E+0005 -0.29570E+0004 -0.35718E-0007 -0.97192E-0007  0.74028E-0007
  0.17750E+0005 -0.29477E+0004 -0.23074E-0006 -0.30960E-0006  0.14478E-0006
  0.17793E+0005 -0.29477E+0004 -0.19614E-0006 -0.28821E-0006  0.14653E-0006
  0.17875E+0005 -0.29479E+0004 -0.13202E-0006 -0.22680E-0006  0.12969E-0006
  0.17957E+0005 -0.29480E+0004 -0.69433E-0007 -0.14510E-0006  0.95787E-0007
  0.18000E+0005 -0.29480E+0004 -0.37355E-0007 -0.96700E-0007  0.73955E-0007
  0.18000E+0005 -0.30000E+0004 -0.31676E-0007 -0.98778E-0007  0.71085E-0007
  0.18043E+0005 -0.30000E+0004 -0.51919E-0008 -0.42821E-0007  0.39253E-0007
  0.18125E+0005 -0.30000E+0004  0.40491E-0007  0.62618E-0007 -0.20856E-0007
  0.18207E+0005 -0.30000E+0004  0.76559E-0007  0.15989E-0006 -0.78275E-0007
  0.18250E+0005 -0.30000E+0004  0.90484E-0007  0.20513E-0006 -0.10637E-0006
  0.18000E+0005 -0.29910E+0004 -0.31969E-0007 -0.98560E-0007  0.72191E-0007
  0.18043E+0005 -0.29910E+0004 -0.47509E-0008 -0.43618E-0007  0.41845E-0007
  0.18125E+0005 -0.29911E+0004  0.42190E-0007  0.60232E-0007 -0.15898E-0007
  0.18207E+0005 -0.29911E+0004  0.79298E-0007  0.15637E-0006 -0.71564E-0007
  0.18250E+0005 -0.29911E+0004  0.93640E-0007  0.20123E-0006 -0.99043E-0007
  0.18000E+0005 -0.29740E+0004 -0.33340E-0007 -0.97979E-0007  0.73551E-0007
  0.18043E+0005 -0.29740E+0004 -0.46910E-0008 -0.44904E-0007  0.45988E-0007
  0.18125E+0005 -0.29741E+0004  0.44728E-0007  0.55988E-0007 -0.73111E-0008
  0.18207E+0005 -0.29742E+0004  0.83961E-0007  0.15000E-0006 -0.59635E-0007
  0.18250E+0005 -0.29742E+0004  0.99205E-0007  0.19410E-0006 -0.85893E-0007
  0.18000E+0005 -0.29570E+0004 -0.35718E-0007 -0.97192E-0007  0.74028E-0007
  0.18043E+0005 -0.29571E+0004 -0.56015E-0008 -0.45918E-0007  0.49204E-0007
  0.18125E+0005 -0.29572E+0004  0.46394E-0007  0.52090E-0007  0.28410E-0009
  0.18207E+0005 -0.29573E+0004  0.87930E-0007  0.14400E-0006 -0.48683E-0007
  0.18250E+0005 -0.29573E+0004  0.10421E-0006  0.18735E-0006 -0.73658E-0007
  0.18000E+0005 -0.29480E+0004 -0.37355E-0007 -0.96700E-0007  0.73955E-0007
  0.18043E+0005 -0.29481E+0004 -0.64543E-0008 -0.46352E-0007  0.50557E-0007
  0.18125E+0005 -0.29482E+0004  0.46931E-0007  0.50166E-0007  0.39193E-0008
  0.18207E+0005 -0.29483E+0004  0.89744E-0007  0.14098E-0006 -0.43276E-0007
  0.18250E+0005 -0.29484E+0004  0.10663E-0006  0.18393E-0006 -0.67554E-0007
  0.18250E+0005 -0.30000E+0004  0.90484E-0007  0.20513E-0006 -0.10637E-0006
  0.18293E+0005 -0.30000E+0004  0.10044E-0006  0.24475E-0006 -0.13213E-0006
  0.18375E+0005 -0.30000E+0004  0.10780E-0006  0.30073E-0006 -0.17197E-0006
  0.18457E+0005 -0.30000E+0004  0.10012E-0006  0.32700E-0006 -0.19603E-0006
  0.18500E+0005 -0.30000E+0004  0.90324E-0007  0.32754E-0006 -0.20104E-0006
  0.18250E+0005 -0.29911E+0004  0.93640E-0007  0.20123E-0006 -0.99043E-0007
  0.18293E+0005 -0.29911E+0004  0.10387E-0006  0.24056E-0006 -0.12444E-0006
  0.18375E+0005 -0.29911E+0004  0.11133E-0006  0.29644E-0006 -0.16445E-0006
  0.18457E+0005 -0.29912E+0004  0.10310E-0006  0.32316E-0006 -0.18989E-0006
  0.18500E+0005 -0.29912E+0004  0.92778E-0007  0.32417E-0006 -0.19613E-0006
  0.18250E+0005 -0.29742E+0004  0.99205E-0007  0.19410E-0006 -0.85893E-0007
  0.18293E+0005 -0.29742E+0004  0.11011E-0006  0.23292E-0006 -0.11052E-0006
  0.18375E+0005 -0.29743E+0004  0.11806E-0006  0.28860E-0006 -0.15061E-0006
  0.18457E+0005 -0.29744E+0004  0.10915E-0006  0.31610E-0006 -0.17835E-0006
  0.18500E+0005 -0.29744E+0004  0.97999E-0007  0.31794E-0006 -0.18671E-0006
  0.18250E+0005 -0.29573E+0004  0.10421E-0006  0.18735E-0006 -0.73658E-0007
  0.18293E+0005 -0.29574E+0004  0.11596E-0006  0.22565E-0006 -0.97420E-0007
  0.18375E+0005 -0.29575E+0004  0.12480E-0006  0.28108E-0006 -0.13729E-0006
  0.18457E+0005 -0.29576E+0004  0.11566E-0006  0.30931E-0006 -0.16694E-0006
  0.18500E+0005 -0.29577E+0004  0.10391E-0006  0.31193E-0006 -0.17720E-0006
  0.18250E+0005 -0.29484E+0004  0.10663E-0006  0.18393E-0006 -0.67554E-0007
  0.18293E+0005 -0.29485E+0004  0.11889E-0006  0.22196E-0006 -0.90827E-0007
  0.18375E+0005 -0.29486E+0004  0.12835E-0006  0.27725E-0006 -0.13048E-0006
  0.18457E+0005 -0.29488E+0004  0.11925E-0006  0.30584E-0006 -0.16098E-0006
  0.18500E+0005 -0.29489E+0004  0.10728E-0006  0.30885E-0006 -0.17214E-0006
  0.18500E+0005 -0.30000E+0004  0.90324E-0007  0.32754E-0006 -0.20104E-0006
  0.18543E+0005 -0.30000E+0004  0.76874E-0007  0.31869E-0006 -0.20047E-0006
  0.18625E+0005 -0.30000E+0004  0.42286E-0007  0.27626E-0006 -0.18414E-0006
  0.18707E+0005 -0.30000E+0004 -0.23246E-0008  0.20358E-0006 -0.15081E-0006
  0.18750E+0005 -0.30000E+0004 -0.29061E-0007  0.15524E-0006 -0.12833E-0006
  0.18500E+0005 -0.29912E+0004  0.92778E-0007  0.32417E-0006 -0.19613E-0006
  0.18543E+0005 -0.29912E+0004  0.78667E-0007  0.31590E-0006 -0.19704E-0006
  0.18625E+0005 -0.29912E+0004  0.42624E-0007  0.27493E-0006 -0.18411E-0006
  0.18707E+0005 -0.29912E+0004 -0.34215E-0008  0.20405E-0006 -0.15444E-0006
  0.18750E+0005 -0.29913E+0004 -0.30800E-0007  0.15673E-0006 -0.13380E-0006
  0.18500E+0005 -0.29744E+0004  0.97999E-0007  0.31794E-0006 -0.18671E-0006
  0.18543E+0005 -0.29745E+0004  0.82798E-0007  0.31074E-0006 -0.19028E-0006
  0.18625E+0005 -0.29745E+0004  0.44202E-0007  0.27245E-0006 -0.18352E-0006
  0.18707E+0005 -0.29746E+0004 -0.45101E-0008  0.20488E-0006 -0.16062E-0006
  0.18750E+0005 -0.29747E+0004 -0.33134E-0007  0.15943E-0006 -0.14342E-0006
  0.18500E+0005 -0.29577E+0004  0.10391E-0006  0.31193E-0006 -0.17720E-0006
  0.18543E+0005 -0.29578E+0004  0.87820E-0007  0.30575E-0006 -0.18319E-0006
  0.18625E+0005 -0.29579E+0004  0.46957E-0007  0.27003E-0006 -0.18223E-0006
  0.18707E+0005 -0.29580E+0004 -0.43244E-0008  0.20563E-0006 -0.16588E-0006
  0.18750E+0005 -0.29581E+0004 -0.34222E-0007  0.16197E-0006 -0.15206E-0006
  0.18500E+0005 -0.29489E+0004  0.10728E-0006  0.30885E-0006 -0.17214E-0006
  0.18543E+0005 -0.29489E+0004  0.90804E-0007  0.30319E-0006 -0.17934E-0006
  0.18625E+0005 -0.29491E+0004  0.48865E-0007  0.26878E-0006 -0.18129E-0006
  0.18707E+0005 -0.29493E+0004 -0.37233E-0008  0.20600E-0006 -0.16829E-0006
  0.18750E+0005 -0.29493E+0004 -0.34298E-0007  0.16326E-0006 -0.15623E-0006
  0.18750E+0005 -0.30000E+0004 -0.29061E-0007  0.15524E-0006 -0.12833E-0006
  0.18793E+0005 -0.30000E+0004 -0.57418E-0007  0.10182E-0006 -0.10396E-0006
  0.18875E+0005 -0.30000E+0004 -0.11390E-0006 -0.77586E-0008 -0.57051E-0007
  0.18957E+0005 -0.30000E+0004 -0.17036E-0006 -0.11764E-0006 -0.16193E-0007
  0.19000E+0005 -0.30000E+0004 -0.19848E-0006 -0.17139E-0006  0.50046E-0009
  0.18750E+0005 -0.29913E+0004 -0.30800E-0007  0.15673E-0006 -0.13380E-0006
  0.18793E+0005 -0.29913E+0004 -0.59653E-0007  0.10434E-0006 -0.11108E-0006
  0.18875E+0005 -0.29913E+0004 -0.11661E-0006 -0.34074E-0008 -0.66508E-0007
  0.18957E+0005 -0.29913E+0004 -0.17286E-0006 -0.11182E-0006 -0.26676E-0007
  0.19000E+0005 -0.29913E+0004 -0.20063E-0006 -0.16506E-0006 -0.99168E-0008
  0.18750E+0005 -0.29747E+0004 -0.33134E-0007  0.15943E-0006 -0.14342E-0006
  0.18793E+0005 -0.29747E+0004 -0.63010E-0007  0.10894E-0006 -0.12383E-0006
  0.18875E+0005 -0.29748E+0004 -0.12111E-0006  0.45603E-0008 -0.83820E-0007
  0.18957E+0005 -0.29749E+0004 -0.17730E-0006 -0.10114E-0006 -0.46172E-0007
  0.19000E+0005 -0.29749E+0004 -0.20459E-0006 -0.15338E-0006 -0.29463E-0007
  0.18750E+0005 -0.29581E+0004 -0.34222E-0007  0.16197E-0006 -0.15206E-0006
  0.18793E+0005 -0.29582E+0004 -0.65208E-0007  0.11331E-0006 -0.13561E-0006
  0.18875E+0005 -0.29583E+0004 -0.12473E-0006  0.12180E-0007 -0.10030E-0006
  0.18957E+0005 -0.29584E+0004 -0.18129E-0006 -0.90893E-0007 -0.65124E-0007
  0.19000E+0005 -0.29585E+0004 -0.20834E-0006 -0.14214E-0006 -0.48675E-0007
  0.18750E+0005 -0.29493E+0004 -0.34298E-0007  0.16326E-0006 -0.15623E-0006
  0.18793E+0005 -0.29494E+0004 -0.65898E-0007  0.11553E-0006 -0.14143E-0006
  0.18875E+0005 -0.29496E+0004 -0.12628E-0006  0.16067E-0007 -0.10864E-0006
  0.18957E+0005 -0.29497E+0004 -0.18318E-0006 -0.85651E-0007 -0.74883E-0007
  0.19000E+0005 -0.29498E+0004 -0.21019E-0006 -0.13639E-0006 -0.58649E-0007
  0.19000E+0005 -0.30000E+0004 -0.19848E-0006 -0.17139E-0006  0.50046E-0009
  0.19043E+0005 -0.30000E+0004 -0.22442E-0006 -0.21999E-0006  0.12978E-0007
  0.19125E+0005 -0.30000E+0004 -0.26460E-0006 -0.29212E-0006  0.23595E-0007
  0.19207E+0005 -0.30000E+0004 -0.28842E-0006 -0.33135E-0006  0.17727E-0007
  0.19250E+0005 -0.30000E+0004 -0.29279E-0006 -0.33704E-0006  0.90509E-0008
  0.19000E+0005 -0.29913E+0004 -0.20063E-0006 -0.16506E-0006 -0.99168E-0008
  0.19043E+0005 -0.29913E+0004 -0.22607E-0006 -0.21327E-0006  0.29860E-0008
  0.19125E+0005 -0.29914E+0004 -0.26507E-0006 -0.28531E-0006  0.15436E-0007
  0.19207E+0005 -0.29914E+0004 -0.28768E-0006 -0.32528E-0006  0.12372E-0007
  0.19250E+0005 -0.29914E+0004 -0.29150E-0006 -0.33170E-0006  0.54220E-0008
  0.19000E+0005 -0.29749E+0004 -0.20459E-0006 -0.15338E-0006 -0.29463E-0007
  0.19043E+0005 -0.29749E+0004 -0.22928E-0006 -0.20090E-0006 -0.15905E-0007
  0.19125E+0005 -0.29750E+0004 -0.26639E-0006 -0.27276E-0006 -0.31405E-0009
  0.19207E+0005 -0.29751E+0004 -0.28693E-0006 -0.31405E-0006  0.16492E-0008
  0.19250E+0005 -0.29751E+0004 -0.28979E-0006 -0.32176E-0006 -0.21746E-0008
  0.19000E+0005 -0.29585E+0004 -0.20834E-0006 -0.14214E-0006 -0.48675E-0007
  0.19043E+0005 -0.29585E+0004 -0.23252E-0006 -0.18898E-0006 -0.34666E-0007
  0.19125E+0005 -0.29586E+0004 -0.26815E-0006 -0.26062E-0006 -0.16360E-0007
  0.19207E+0005 -0.29587E+0004 -0.28694E-0006 -0.30313E-0006 -0.97576E-0008
  0.19250E+0005 -0.29588E+0004 -0.28894E-0006 -0.31207E-0006 -0.10632E-0007
  0.19000E+0005 -0.29498E+0004 -0.21019E-0006 -0.13639E-0006 -0.58649E-0007
  0.19043E+0005 -0.29499E+0004 -0.23420E-0006 -0.18287E-0006 -0.44485E-0007
  0.19125E+0005 -0.29500E+0004 -0.26922E-0006 -0.25439E-0006 -0.24913E-0007
  0.19207E+0005 -0.29501E+0004 -0.28722E-0006 -0.29750E-0006 -0.16023E-0007
  0.19250E+0005 -0.29502E+0004 -0.28882E-0006 -0.30705E-0006 -0.15413E-0007
  0.19250E+0005 -0.30000E+0004 -0.29279E-0006 -0.33704E-0006  0.90509E-0008
  0.19293E+0005 -0.30000E+0004 -0.29090E-0006 -0.33226E-0006 -0.23903E-0008
  0.19375E+0005 -0.30000E+0004 -0.26917E-0006 -0.29518E-0006 -0.28228E-0007
  0.19457E+0005 -0.30000E+0004 -0.22428E-0006 -0.22655E-0006 -0.53282E-0007
  0.19500E+0005 -0.30000E+0004 -0.19223E-0006 -0.18057E-0006 -0.63839E-0007
  0.19250E+0005 -0.29914E+0004 -0.29150E-0006 -0.33170E-0006  0.54220E-0008
  0.19293E+0005 -0.29914E+0004 -0.28918E-0006 -0.32782E-0006 -0.42516E-0008
  0.19375E+0005 -0.29914E+0004 -0.26705E-0006 -0.29293E-0006 -0.26843E-0007
  0.19457E+0005 -0.29914E+0004 -0.22244E-0006 -0.22688E-0006 -0.49223E-0007
  0.19500E+0005 -0.29914E+0004 -0.19083E-0006 -0.18232E-0006 -0.58753E-0007
  0.19250E+0005 -0.29751E+0004 -0.28979E-0006 -0.32176E-0006 -0.21746E-0008
  0.19293E+0005 -0.29751E+0004 -0.28668E-0006 -0.31953E-0006 -0.85884E-0008
  0.19375E+0005 -0.29751E+0004 -0.26380E-0006 -0.28863E-0006 -0.25155E-0007
  0.19457E+0005 -0.29752E+0004 -0.21962E-0006 -0.22735E-0006 -0.42474E-0007
  0.19500E+0005 -0.29752E+0004 -0.18873E-0006 -0.18543E-0006 -0.50016E-0007
  0.19250E+0005 -0.29588E+0004 -0.28894E-0006 -0.31207E-0006 -0.10632E-0007
  0.19293E+0005 -0.29588E+0004 -0.28512E-0006 -0.31140E-0006 -0.13928E-0007
  0.19375E+0005 -0.29589E+0004 -0.26151E-0006 -0.28431E-0006 -0.24645E-0007
  0.19457E+0005 -0.29589E+0004 -0.21762E-0006 -0.22760E-0006 -0.36941E-0007
  0.19500E+0005 -0.29590E+0004 -0.18736E-0006 -0.18823E-0006 -0.42441E-0007
  0.19250E+0005 -0.29502E+0004 -0.28882E-0006 -0.30705E-0006 -0.15413E-0007
  0.19293E+0005 -0.29502E+0004 -0.28465E-0006 -0.30718E-0006 -0.17126E-0007
  0.19375E+0005 -0.29503E+0004 -0.26066E-0006 -0.28203E-0006 -0.24833E-0007
  0.19457E+0005 -0.29504E+0004 -0.21689E-0006 -0.22764E-0006 -0.34502E-0007
  0.19500E+0005 -0.29504E+0004 -0.18692E-0006 -0.18959E-0006 -0.38910E-0007
  0.19500E+0005 -0.30000E+0004 -0.19223E-0006 -0.18057E-0006 -0.63839E-0007
  0.19543E+0005 -0.30000E+0004 -0.15539E-0006 -0.12991E-0006 -0.71506E-0007
  0.19625E+0005 -0.30000E+0004 -0.76052E-0007 -0.27631E-0007 -0.76011E-0007
  0.19707E+0005 -0.30000E+0004  0.88629E-0008  0.72568E-0007 -0.66211E-0007
  0.19750E+0005 -0.30000E+0004  0.54393E-0007  0.12506E-0006 -0.57098E-0007
  0.19500E+0005 -0.29914E+0004 -0.19083E-0006 -0.18232E-0006 -0.58753E-0007
  0.19543E+0005 -0.29915E+0004 -0.15462E-0006 -0.13315E-0006 -0.65666E-0007
  0.19625E+0005 -0.29915E+0004 -0.76928E-0007 -0.33528E-0007 -0.69709E-0007
  0.19707E+0005 -0.29915E+0004  0.59009E-0008  0.64206E-0007 -0.60581E-0007
  0.19750E+0005 -0.29915E+0004  0.49281E-0007  0.11286E-0006 -0.51481E-0007
  0.19500E+0005 -0.29752E+0004 -0.18873E-0006 -0.18543E-0006 -0.50016E-0007
  0.19543E+0005 -0.29752E+0004 -0.15360E-0006 -0.13898E-0006 -0.55441E-0007
  0.19625E+0005 -0.29753E+0004 -0.78779E-0007 -0.44261E-0007 -0.58421E-0007
  0.19707E+0005 -0.29754E+0004  0.32014E-0009  0.48851E-0007 -0.50316E-0007
  0.19750E+0005 -0.29754E+0004  0.39912E-0007  0.91246E-0007 -0.41677E-0007
  0.19500E+0005 -0.29590E+0004 -0.18736E-0006 -0.18823E-0006 -0.42441E-0007
  0.19543E+0005 -0.29590E+0004 -0.15316E-0006 -0.14437E-0006 -0.46321E-0007
  0.19625E+0005 -0.29591E+0004 -0.80902E-0007 -0.54421E-0007 -0.47999E-0007
  0.19707E+0005 -0.29592E+0004 -0.52382E-0008  0.34225E-0007 -0.40674E-0007
  0.19750E+0005 -0.29593E+0004  0.31582E-0007  0.72813E-0007 -0.32977E-0007
  0.19500E+0005 -0.29504E+0004 -0.18692E-0006 -0.18959E-0006 -0.38910E-0007
  0.19543E+0005 -0.29505E+0004 -0.15316E-0006 -0.14705E-0006 -0.41955E-0007
  0.19625E+0005 -0.29506E+0004 -0.82139E-0007 -0.59547E-0007 -0.42857E-0007
  0.19707E+0005 -0.29507E+0004 -0.81770E-0008  0.26808E-0007 -0.35863E-0007
  0.19750E+0005 -0.29508E+0004  0.27496E-0007  0.64042E-0007 -0.28729E-0007
  0.19750E+0005 -0.30000E+0004  0.54393E-0007  0.12506E-0006 -0.57098E-0007
  0.19793E+0005 -0.30000E+0004  0.94329E-0007  0.16134E-0006 -0.40651E-0007
  0.19875E+0005 -0.30000E+0004  0.16622E-0006  0.22896E-0006 -0.84386E-0008
  0.19957E+0005 -0.30000E+0004  0.21446E-0006  0.24891E-0006  0.35961E-0007
  0.20000E+0005 -0.30000E+0004  0.21500E-0006  0.21418E-0006  0.62565E-0007
  0.19750E+0005 -0.29915E+0004  0.49281E-0007  0.11286E-0006 -0.51481E-0007
  0.19793E+0005 -0.29915E+0004  0.88772E-0007  0.15091E-0006 -0.37222E-0007
  0.19875E+0005 -0.29916E+0004  0.15768E-0006  0.21384E-0006 -0.58366E-0008
  0.19957E+0005 -0.29916E+0004  0.19435E-0006  0.22027E-0006  0.29833E-0007
  0.20000E+0005 -0.29916E+0004  0.16152E-0006  0.14045E-0006  0.35463E-0007
  0.19750E+0005 -0.29754E+0004  0.39912E-0007  0.91246E-0007 -0.41677E-0007
  0.19793E+0005 -0.29754E+0004  0.78858E-0007  0.13224E-0006 -0.30718E-0007
  0.19875E+0005 -0.29755E+0004  0.14072E-0006  0.18528E-0006 -0.25038E-0008
  0.19957E+0005 -0.29756E+0004  0.16226E-0006  0.17806E-0006  0.17983E-0007
  0.20000E+0005 -0.29757E+0004  0.11281E-0006  0.77303E-0007  0.11147E-0007
  0.19750E+0005 -0.29593E+0004  0.31582E-0007  0.72813E-0007 -0.32977E-0007
  0.19793E+0005 -0.29594E+0004  0.69188E-0007  0.11391E-0006 -0.24186E-0007
  0.19875E+0005 -0.29595E+0004  0.12416E-0006  0.15937E-0006 -0.10761E-0008
  0.19957E+0005 -0.29597E+0004  0.13604E-0006  0.14494E-0006  0.82148E-0008
  0.20000E+0005 -0.29598E+0004  0.93466E-0007  0.53281E-0007  0.52029E-0008
  0.19750E+0005 -0.29508E+0004  0.27496E-0007  0.64042E-0007 -0.28729E-0007
  0.19793E+0005 -0.29509E+0004  0.64181E-0007  0.10448E-0006 -0.20823E-0007
  0.19875E+0005 -0.29511E+0004  0.11568E-0006  0.14667E-0006 -0.81674E-0009
  0.19957E+0005 -0.29513E+0004  0.12471E-0006  0.13076E-0006  0.45074E-0008
  0.20000E+0005 -0.29514E+0004  0.87192E-0007  0.46899E-0007  0.33210E-0008
  0.00000E+0000 -0.29472E+0004 -0.18939E-0007 -0.21658E-0007 -0.30331E-0007
  0.43168E+0002 -0.29471E+0004  0.26460E-0007  0.21597E-0007  0.46738E-0008
  0.12500E+0003 -0.29470E+0004  0.53386E-0007  0.33357E-0007  0.30112E-0007
  0.20683E+0003 -0.29468E+0004  0.60172E-0007  0.24643E-0007  0.48316E-0007
  0.25000E+0003 -0.29467E+0004  0.58860E-0007  0.16366E-0007  0.56764E-0007
  0.00000E+0000 -0.29381E+0004 -0.17967E-0007 -0.23231E-0007 -0.27329E-0007
  0.43168E+0002 -0.29380E+0004  0.26061E-0007  0.17533E-0007  0.77674E-0008
  0.12500E+0003 -0.29378E+0004  0.54028E-0007  0.30921E-0007  0.34303E-0007
  0.20683E+0003 -0.29376E+0004  0.60265E-0007  0.23160E-0007  0.51357E-0007
  0.25000E+0003 -0.29375E+0004  0.58149E-0007  0.15179E-0007  0.58524E-0007
  0.00000E+0000 -0.29208E+0004 -0.14186E-0007 -0.24756E-0007 -0.19550E-0007
  0.43168E+0002 -0.29207E+0004  0.25943E-0007  0.10828E-0007  0.13711E-0007
  0.12500E+0003 -0.29204E+0004  0.54560E-0007  0.26429E-0007  0.40923E-0007
  0.20683E+0003 -0.29202E+0004  0.59596E-0007  0.20315E-0007  0.55836E-0007
  0.25000E+0003 -0.29201E+0004  0.56027E-0007  0.12877E-0007  0.60740E-0007
  0.00000E+0000 -0.29035E+0004 -0.89983E-0008 -0.25307E-0007 -0.10227E-0007
  0.43168E+0002 -0.29034E+0004  0.26619E-0007  0.52549E-0008  0.19953E-0007
  0.12500E+0003 -0.29031E+0004  0.54449E-0007  0.22138E-0007  0.46287E-0007
  0.20683E+0003 -0.29028E+0004  0.57919E-0007  0.17449E-0007  0.58775E-0007
  0.25000E+0003 -0.29027E+0004  0.52972E-0007  0.10546E-0007  0.61587E-0007
  0.00000E+0000 -0.28944E+0004 -0.60595E-0008 -0.25527E-0007 -0.50485E-0008
  0.43168E+0002 -0.28942E+0004  0.27258E-0007  0.27226E-0008  0.23377E-0007
  0.12500E+0003 -0.28939E+0004  0.54214E-0007  0.19975E-0007  0.48760E-0007
  0.20683E+0003 -0.28936E+0004  0.56670E-0007  0.15931E-0007  0.59782E-0007
  0.25000E+0003 -0.28935E+0004  0.51013E-0007  0.93051E-0008  0.61529E-0007
  0.25000E+0003 -0.29467E+0004  0.58860E-0007  0.16366E-0007  0.56764E-0007
  0.29317E+0003 -0.29467E+0004  0.53987E-0007  0.66859E-0008  0.62862E-0007
  0.37500E+0003 -0.29465E+0004  0.35715E-0007 -0.14052E-0007  0.66950E-0007
  0.45683E+0003 -0.29464E+0004  0.73971E-0008 -0.35454E-0007  0.60190E-0007
  0.50000E+0003 -0.29463E+0004 -0.10540E-0007 -0.46161E-0007  0.52401E-0007
  0.25000E+0003 -0.29375E+0004  0.58149E-0007  0.15179E-0007  0.58524E-0007
  0.29317E+0003 -0.29375E+0004  0.52505E-0007  0.57393E-0008  0.63430E-0007
  0.37500E+0003 -0.29373E+0004  0.32745E-0007 -0.14594E-0007  0.65206E-0007
  0.45683E+0003 -0.29372E+0004  0.31849E-0008 -0.35626E-0007  0.56355E-0007
  0.50000E+0003 -0.29371E+0004 -0.15218E-0007 -0.46145E-0007  0.47639E-0007
  0.25000E+0003 -0.29201E+0004  0.56027E-0007  0.12877E-0007  0.60740E-0007
  0.29317E+0003 -0.29200E+0004  0.48922E-0007  0.38948E-0008  0.63414E-0007
  0.37500E+0003 -0.29198E+0004  0.26466E-0007 -0.15663E-0007  0.60937E-0007
  0.45683E+0003 -0.29196E+0004 -0.52189E-0008 -0.35971E-0007  0.48345E-0007
  0.50000E+0003 -0.29195E+0004 -0.24372E-0007 -0.46116E-0007  0.38024E-0007
  0.25000E+0003 -0.29027E+0004  0.52972E-0007  0.10546E-0007  0.61587E-0007
  0.29317E+0003 -0.29025E+0004  0.44425E-0007  0.20229E-0008  0.62051E-0007
  0.37500E+0003 -0.29023E+0004  0.19433E-0007 -0.16761E-0007  0.55503E-0007
  0.45683E+0003 -0.29021E+0004 -0.14095E-0007 -0.36343E-0007  0.39473E-0007
  0.50000E+0003 -0.29019E+0004 -0.33818E-0007 -0.46108E-0007  0.27734E-0007
  0.25000E+0003 -0.28935E+0004  0.51013E-0007  0.93051E-0008  0.61529E-0007
  0.29317E+0003 -0.28933E+0004  0.41719E-0007  0.10292E-0008  0.60831E-0007
  0.37500E+0003 -0.28931E+0004  0.15451E-0007 -0.17356E-0007  0.52208E-0007
  0.45683E+0003 -0.28928E+0004 -0.18942E-0007 -0.36560E-0007  0.34483E-0007
  0.50000E+0003 -0.28927E+0004 -0.38899E-0007 -0.46126E-0007  0.22072E-0007
  0.50000E+0003 -0.29463E+0004 -0.10540E-0007 -0.46161E-0007  0.52401E-0007
  0.54317E+0003 -0.29463E+0004 -0.29841E-0007 -0.56052E-0007  0.41933E-0007
  0.62500E+0003 -0.29462E+0004 -0.67952E-0007 -0.71417E-0007  0.15973E-0007
  0.70683E+0003 -0.29462E+0004 -0.10450E-0006 -0.81176E-0007 -0.15350E-0007
  0.75000E+0003 -0.29461E+0004 -0.12175E-0006 -0.83729E-0007 -0.32865E-0007
  0.50000E+0003 -0.29371E+0004 -0.15218E-0007 -0.46145E-0007  0.47639E-0007
  0.54317E+0003 -0.29370E+0004 -0.34813E-0007 -0.55824E-0007  0.36415E-0007
  0.62500E+0003 -0.29370E+0004 -0.73018E-0007 -0.70861E-0007  0.95929E-0008
  0.70683E+0003 -0.29369E+0004 -0.10897E-0006 -0.80303E-0007 -0.21838E-0007
  0.75000E+0003 -0.29368E+0004 -0.12565E-0006 -0.82681E-0007 -0.39089E-0007
  0.50000E+0003 -0.29195E+0004 -0.24372E-0007 -0.46116E-0007  0.38024E-0007
  0.54317E+0003 -0.29195E+0004 -0.44388E-0007 -0.55424E-0007  0.25542E-0007
  0.62500E+0003 -0.29194E+0004 -0.82452E-0007 -0.69798E-0007 -0.26208E-0008
  0.70683E+0003 -0.29192E+0004 -0.11702E-0006 -0.78647E-0007 -0.33952E-0007
  0.75000E+0003 -0.29192E+0004 -0.13250E-0006 -0.80758E-0007 -0.50576E-0007
  0.50000E+0003 -0.29019E+0004 -0.33818E-0007 -0.46108E-0007  0.27734E-0007
  0.54317E+0003 -0.29019E+0004 -0.54071E-0007 -0.55048E-0007  0.14198E-0007
  0.62500E+0003 -0.29018E+0004 -0.91626E-0007 -0.68754E-0007 -0.14911E-0007
  0.70683E+0003 -0.29016E+0004 -0.12446E-0006 -0.77012E-0007 -0.45772E-0007
  0.75000E+0003 -0.29016E+0004 -0.13859E-0006 -0.78855E-0007 -0.61598E-0007
  0.50000E+0003 -0.28927E+0004 -0.38899E-0007 -0.46126E-0007  0.22072E-0007
  0.54317E+0003 -0.28926E+0004 -0.59191E-0007 -0.54861E-0007  0.80562E-0008
  0.62500E+0003 -0.28925E+0004 -0.96338E-0007 -0.68215E-0007 -0.21394E-0007
  0.70683E+0003 -0.28923E+0004 -0.12813E-0006 -0.76162E-0007 -0.51851E-0007
  0.75000E+0003 -0.28923E+0004 -0.14149E-0006 -0.77866E-0007 -0.67205E-0007
  0.75000E+0003 -0.29461E+0004 -0.12175E-0006 -0.83729E-0007 -0.32865E-0007
  0.79317E+0003 -0.29461E+0004 -0.13687E-0006 -0.84310E-0007 -0.50317E-0007
  0.87500E+0003 -0.29461E+0004 -0.15818E-0006 -0.80275E-0007 -0.81430E-0007
  0.95683E+0003 -0.29460E+0004 -0.16798E-0006 -0.69894E-0007 -0.10713E-0006
  0.10000E+0004 -0.29460E+0004 -0.16809E-0006 -0.62249E-0007 -0.11752E-0006
  0.75000E+0003 -0.29368E+0004 -0.12565E-0006 -0.82681E-0007 -0.39089E-0007
  0.79317E+0003 -0.29368E+0004 -0.14005E-0006 -0.83168E-0007 -0.56091E-0007
  0.87500E+0003 -0.29368E+0004 -0.15963E-0006 -0.78938E-0007 -0.85853E-0007
  0.95683E+0003 -0.29367E+0004 -0.16738E-0006 -0.68468E-0007 -0.10970E-0006
  0.10000E+0004 -0.29367E+0004 -0.16637E-0006 -0.60822E-0007 -0.11899E-0006
  0.75000E+0003 -0.29192E+0004 -0.13250E-0006 -0.80758E-0007 -0.50576E-0007
  0.79317E+0003 -0.29192E+0004 -0.14542E-0006 -0.81011E-0007 -0.66591E-0007
  0.87500E+0003 -0.29191E+0004 -0.16156E-0006 -0.76452E-0007 -0.93615E-0007
  0.95683E+0003 -0.29190E+0004 -0.16538E-0006 -0.65812E-0007 -0.11389E-0006
  0.10000E+0004 -0.29190E+0004 -0.16222E-0006 -0.58140E-0007 -0.12110E-0006
  0.75000E+0003 -0.29016E+0004 -0.13859E-0006 -0.78855E-0007 -0.61598E-0007
  0.79317E+0003 -0.29015E+0004 -0.14989E-0006 -0.78873E-0007 -0.76475E-0007
  0.87500E+0003 -0.29014E+0004 -0.16243E-0006 -0.73984E-0007 -0.10056E-0006
  0.95683E+0003 -0.29014E+0004 -0.16225E-0006 -0.63169E-0007 -0.11718E-0006
  0.10000E+0004 -0.29013E+0004 -0.15695E-0006 -0.55466E-0007 -0.12230E-0006
  0.75000E+0003 -0.28923E+0004 -0.14149E-0006 -0.77866E-0007 -0.67205E-0007
  0.79317E+0003 -0.28922E+0004 -0.15189E-0006 -0.77763E-0007 -0.81422E-0007
  0.87500E+0003 -0.28921E+0004 -0.16247E-0006 -0.72696E-0007 -0.10389E-0006
  0.95683E+0003 -0.28920E+0004 -0.16017E-0006 -0.61791E-0007 -0.11855E-0006
  0.10000E+0004 -0.28920E+0004 -0.15377E-0006 -0.54093E-0007 -0.12257E-0006
  0.10000E+0004 -0.29460E+0004 -0.16809E-0006 -0.62249E-0007 -0.11752E-0006
  0.10432E+0004 -0.29460E+0004 -0.16468E-0006 -0.53407E-0007 -0.12529E-0006
  0.11250E+0004 -0.29459E+0004 -0.14893E-0006 -0.34381E-0007 -0.13205E-0006
  0.12068E+0004 -0.29459E+0004 -0.12249E-0006 -0.14191E-0007 -0.12781E-0006
  0.12500E+0004 -0.29458E+0004 -0.10509E-0006 -0.37932E-0008 -0.12122E-0006
  0.10000E+0004 -0.29367E+0004 -0.16637E-0006 -0.60822E-0007 -0.11899E-0006
  0.10432E+0004 -0.29366E+0004 -0.16182E-0006 -0.51988E-0007 -0.12563E-0006
  0.11250E+0004 -0.29366E+0004 -0.14403E-0006 -0.33044E-0007 -0.13025E-0006
  0.12068E+0004 -0.29365E+0004 -0.11585E-0006 -0.12964E-0007 -0.12409E-0006
  0.12500E+0004 -0.29365E+0004 -0.97726E-0007 -0.26592E-0008 -0.11663E-0006
  0.10000E+0004 -0.29190E+0004 -0.16222E-0006 -0.58140E-0007 -0.12110E-0006
  0.10432E+0004 -0.29190E+0004 -0.15555E-0006 -0.49321E-0007 -0.12561E-0006
  0.11250E+0004 -0.29189E+0004 -0.13400E-0006 -0.30499E-0007 -0.12626E-0006
  0.12068E+0004 -0.29188E+0004 -0.10274E-0006 -0.10630E-0007 -0.11663E-0006
  0.12500E+0004 -0.29188E+0004 -0.83349E-0007 -0.45389E-0009 -0.10766E-0006
  0.10000E+0004 -0.29013E+0004 -0.15695E-0006 -0.55466E-0007 -0.12230E-0006
  0.10432E+0004 -0.29013E+0004 -0.14821E-0006 -0.46657E-0007 -0.12471E-0006
  0.11250E+0004 -0.29012E+0004 -0.12309E-0006 -0.27949E-0007 -0.12157E-0006
  0.12068E+0004 -0.29011E+0004 -0.89019E-0007 -0.82828E-0008 -0.10872E-0006
  0.12500E+0004 -0.29010E+0004 -0.68554E-0007  0.17679E-0008 -0.98416E-0007
  0.10000E+0004 -0.28920E+0004 -0.15377E-0006 -0.54093E-0007 -0.12257E-0006
  0.10432E+0004 -0.28919E+0004 -0.14394E-0006 -0.45260E-0007 -0.12391E-0006
  0.11250E+0004 -0.28918E+0004 -0.11703E-0006 -0.26614E-0007 -0.11883E-0006
  0.12068E+0004 -0.28917E+0004 -0.81590E-0007 -0.70499E-0008 -0.10438E-0006
  0.12500E+0004 -0.28917E+0004 -0.60621E-0007  0.29407E-0008 -0.93450E-0007
  0.12500E+0004 -0.29458E+0004 -0.10509E-0006 -0.37932E-0008 -0.12122E-0006
  0.12932E+0004 -0.29458E+0004 -0.85915E-0007  0.60202E-0008 -0.11182E-0006
  0.13750E+0004 -0.29457E+0004 -0.46648E-0007  0.21995E-0007 -0.87206E-0007
  0.14568E+0004 -0.29457E+0004 -0.67696E-0008  0.33355E-0007 -0.55937E-0007
  0.15000E+0004 -0.29456E+0004  0.13236E-0007  0.37193E-0007 -0.37806E-0007
  0.12500E+0004 -0.29365E+0004 -0.97726E-0007 -0.26592E-0008 -0.11663E-0006
  0.12932E+0004 -0.29364E+0004 -0.77975E-0007  0.70697E-0008 -0.10650E-0006
  0.13750E+0004 -0.29364E+0004 -0.38051E-0007  0.22931E-0007 -0.81023E-0007
  0.14568E+0004 -0.29363E+0004  0.18631E-0008  0.34246E-0007 -0.49585E-0007
  0.15000E+0004 -0.29362E+0004  0.21637E-0007  0.38074E-0007 -0.31672E-0007
  0.12500E+0004 -0.29188E+0004 -0.83349E-0007 -0.45389E-0009 -0.10766E-0006
  0.12932E+0004 -0.29187E+0004 -0.62635E-0007  0.91407E-0008 -0.96321E-0007
  0.13750E+0004 -0.29186E+0004 -0.21779E-0007  0.24777E-0007 -0.69478E-0007
  0.14568E+0004 -0.29185E+0004  0.17850E-0007  0.35934E-0007 -0.38022E-0007
  0.15000E+0004 -0.29184E+0004  0.37004E-0007  0.39723E-0007 -0.20655E-0007
  0.12500E+0004 -0.29010E+0004 -0.68554E-0007  0.17679E-0008 -0.98416E-0007
  0.12932E+0004 -0.29010E+0004 -0.47071E-0007  0.11236E-0007 -0.86049E-0007
  0.13750E+0004 -0.29008E+0004 -0.56819E-0008  0.26647E-0007 -0.58218E-0007
  0.14568E+0004 -0.29007E+0004  0.33261E-0007  0.37637E-0007 -0.27122E-0007
  0.15000E+0004 -0.29006E+0004  0.51593E-0007  0.41374E-0007 -0.10484E-0007
  0.12500E+0004 -0.28917E+0004 -0.60621E-0007  0.29407E-0008 -0.93450E-0007
  0.12932E+0004 -0.28916E+0004 -0.38812E-0007  0.12352E-0007 -0.80622E-0007
  0.13750E+0004 -0.28914E+0004  0.26987E-0008  0.27639E-0007 -0.52419E-0007
  0.14568E+0004 -0.28913E+0004  0.41124E-0007  0.38539E-0007 -0.21668E-0007
  0.15000E+0004 -0.28912E+0004  0.58944E-0007  0.42251E-0007 -0.54863E-0008
  0.15000E+0004 -0.29456E+0004  0.13236E-0007  0.37193E-0007 -0.37806E-0007
  0.15432E+0004 -0.29456E+0004  0.31889E-0007  0.39480E-0007 -0.19228E-0007
  0.16250E+0004 -0.29455E+0004  0.61924E-0007  0.39674E-0007  0.15297E-0007
  0.17068E+0004 -0.29454E+0004  0.83236E-0007  0.35233E-0007  0.45957E-0007
  0.17500E+0004 -0.29454E+0004  0.90483E-0007  0.31447E-0007  0.59508E-0007
  0.15000E+0004 -0.29362E+0004  0.21637E-0007  0.38074E-0007 -0.31672E-0007
  0.15432E+0004 -0.29362E+0004  0.39878E-0007  0.40357E-0007 -0.13499E-0007
  0.16250E+0004 -0.29361E+0004  0.68770E-0007  0.40606E-0007  0.19776E-0007
  0.17068E+0004 -0.29360E+0004  0.88513E-0007  0.36204E-0007  0.48693E-0007
  0.17500E+0004 -0.29359E+0004  0.94888E-0007  0.32473E-0007  0.61183E-0007
  0.15000E+0004 -0.29184E+0004  0.37004E-0007  0.39723E-0007 -0.20655E-0007
  0.15432E+0004 -0.29184E+0004  0.54325E-0007  0.41987E-0007 -0.33865E-0008
  0.16250E+0004 -0.29182E+0004  0.80785E-0007  0.42290E-0007  0.27288E-0007
  0.17068E+0004 -0.29181E+0004  0.97462E-0007  0.38020E-0007  0.52739E-0007
  0.17500E+0004 -0.29180E+0004  0.10209E-0006  0.34379E-0007  0.63200E-0007
  0.15000E+0004 -0.29006E+0004  0.51593E-0007  0.41374E-0007 -0.10484E-0007
  0.15432E+0004 -0.29005E+0004  0.67814E-0007  0.43616E-0007  0.57105E-0008
  0.16250E+0004 -0.29004E+0004  0.91557E-0007  0.43946E-0007  0.33535E-0007
  0.17068E+0004 -0.29002E+0004  0.10499E-0006  0.39788E-0007  0.55378E-0007
  0.17500E+0004 -0.29002E+0004  0.10783E-0006  0.36220E-0007  0.63787E-0007
  0.15000E+0004 -0.28912E+0004  0.58944E-0007  0.42251E-0007 -0.54863E-0008
  0.15432E+0004 -0.28911E+0004  0.74512E-0007  0.44460E-0007  0.10080E-0007
  0.16250E+0004 -0.28910E+0004  0.96721E-0007  0.44797E-0007  0.36325E-0007
  0.17068E+0004 -0.28908E+0004  0.10840E-0006  0.40688E-0007  0.56206E-0007
  0.17500E+0004 -0.28907E+0004  0.11027E-0006  0.37205E-0007  0.63522E-0007
  0.17500E+0004 -0.29454E+0004  0.90483E-0007  0.31447E-0007  0.59508E-0007
  0.17932E+0004 -0.29453E+0004  0.94970E-0007  0.27003E-0007  0.70799E-0007
  0.18750E+0004 -0.29452E+0004  0.96257E-0007  0.17762E-0007  0.84989E-0007
  0.19568E+0004 -0.29451E+0004  0.89622E-0007  0.90669E-0008  0.89339E-0007
  0.20000E+0004 -0.29451E+0004  0.83836E-0007  0.54490E-0008  0.87828E-0007
  0.17500E+0004 -0.29359E+0004  0.94888E-0007  0.32473E-0007  0.61183E-0007
  0.17932E+0004 -0.29359E+0004  0.98462E-0007  0.28065E-0007  0.71366E-0007
  0.18750E+0004 -0.29358E+0004  0.98082E-0007  0.18930E-0007  0.83528E-0007
  0.19568E+0004 -0.29356E+0004  0.90019E-0007  0.10350E-0007  0.86159E-0007
  0.20000E+0004 -0.29356E+0004  0.83637E-0007  0.66604E-0008  0.83984E-0007
  0.17500E+0004 -0.29180E+0004  0.10209E-0006  0.34379E-0007  0.63200E-0007
  0.17932E+0004 -0.29180E+0004  0.10392E-0006  0.30066E-0007  0.71310E-0007
  0.18750E+0004 -0.29178E+0004  0.10042E-0006  0.21081E-0007  0.79719E-0007
  0.19568E+0004 -0.29177E+0004  0.89823E-0007  0.12560E-0007  0.79273E-0007
  0.20000E+0004 -0.29176E+0004  0.82459E-0007  0.88375E-0008  0.75915E-0007
  0.17500E+0004 -0.29002E+0004  0.10783E-0006  0.36220E-0007  0.63787E-0007
  0.17932E+0004 -0.29001E+0004  0.10790E-0006  0.31983E-0007  0.69840E-0007
  0.18750E+0004 -0.28999E+0004  0.10136E-0006  0.23114E-0007  0.74624E-0007
  0.19568E+0004 -0.28997E+0004  0.88433E-0007  0.14627E-0007  0.71346E-0007
  0.20000E+0004 -0.28996E+0004  0.80230E-0007  0.10869E-0007  0.66968E-0007
  0.17500E+0004 -0.28907E+0004  0.11027E-0006  0.37205E-0007  0.63522E-0007
  0.17932E+0004 -0.28906E+0004  0.10942E-0006  0.32969E-0007  0.68515E-0007
  0.18750E+0004 -0.28904E+0004  0.10131E-0006  0.24134E-0007  0.71443E-0007
  0.19568E+0004 -0.28902E+0004  0.87245E-0007  0.15658E-0007  0.66778E-0007
  0.20000E+0004 -0.28901E+0004  0.78653E-0007  0.11873E-0007  0.61908E-0007
  0.20000E+0004 -0.29451E+0004  0.83836E-0007  0.54490E-0008  0.87828E-0007
  0.20432E+0004 -0.29450E+0004  0.77060E-0007  0.26176E-0008  0.84119E-0007
  0.21250E+0004 -0.29449E+0004  0.63612E-0007  0.37713E-0009  0.72300E-0007
  0.22068E+0004 -0.29448E+0004  0.52745E-0007  0.29809E-0008  0.57441E-0007
  0.22500E+0004 -0.29447E+0004  0.49383E-0007  0.76500E-0008  0.49888E-0007
  0.20000E+0004 -0.29356E+0004  0.83637E-0007  0.66604E-0008  0.83984E-0007
  0.20432E+0004 -0.29355E+0004  0.76465E-0007  0.38090E-0008  0.79744E-0007
  0.21250E+0004 -0.29354E+0004  0.62695E-0007  0.12350E-0008  0.67585E-0007
  0.22068E+0004 -0.29352E+0004  0.51974E-0007  0.27089E-0008  0.53236E-0007
  0.22500E+0004 -0.29352E+0004  0.48735E-0007  0.50517E-0008  0.46228E-0007
  0.20000E+0004 -0.29176E+0004  0.82459E-0007  0.88375E-0008  0.75915E-0007
  0.20432E+0004 -0.29175E+0004  0.74595E-0007  0.59135E-0008  0.70856E-0007
  0.21250E+0004 -0.29173E+0004  0.60382E-0007  0.30424E-0008  0.58306E-0007
  0.22068E+0004 -0.29171E+0004  0.50358E-0007  0.40122E-0008  0.45130E-0007
  0.22500E+0004 -0.29170E+0004  0.47915E-0007  0.59959E-0008  0.39327E-0007
  0.20000E+0004 -0.28996E+0004  0.80230E-0007  0.10869E-0007  0.66968E-0007
  0.20432E+0004 -0.28995E+0004  0.71826E-0007  0.78562E-0008  0.61274E-0007
  0.21250E+0004 -0.28993E+0004  0.57480E-0007  0.46755E-0008  0.48695E-0007
  0.22068E+0004 -0.28991E+0004  0.48436E-0007  0.51569E-0008  0.37022E-0007
  0.22500E+0004 -0.28989E+0004  0.46873E-0007  0.68094E-0008  0.32567E-0007
  0.20000E+0004 -0.28901E+0004  0.78653E-0007  0.11873E-0007  0.61908E-0007
  0.20432E+0004 -0.28900E+0004  0.70048E-0007  0.88779E-0008  0.55972E-0007
  0.21250E+0004 -0.28898E+0004  0.55770E-0007  0.55298E-0008  0.43520E-0007
  0.22068E+0004 -0.28895E+0004  0.47310E-0007  0.56942E-0008  0.32759E-0007
  0.22500E+0004 -0.28894E+0004  0.46103E-0007  0.70693E-0008  0.29076E-0007
  0.22500E+0004 -0.29447E+0004  0.49383E-0007  0.76500E-0008  0.49888E-0007
  0.22932E+0004 -0.29446E+0004  0.47901E-0007  0.94893E-0008  0.43315E-0007
  0.23750E+0004 -0.29445E+0004  0.51760E-0007  0.14926E-0007  0.35736E-0007
  0.24568E+0004 -0.29443E+0004  0.66243E-0007  0.27110E-0007  0.37338E-0007
  0.25000E+0004 -0.29442E+0004  0.77685E-0007  0.35236E-0007  0.42783E-0007
  0.22500E+0004 -0.29352E+0004  0.48735E-0007  0.50517E-0008  0.46228E-0007
  0.22932E+0004 -0.29351E+0004  0.47807E-0007  0.82954E-0008  0.40397E-0007
  0.23750E+0004 -0.29349E+0004  0.53247E-0007  0.16378E-0007  0.34679E-0007
  0.24568E+0004 -0.29347E+0004  0.68554E-0007  0.25653E-0007  0.38410E-0007
  0.25000E+0004 -0.29346E+0004  0.80394E-0007  0.30452E-0007  0.44788E-0007
  0.22500E+0004 -0.29170E+0004  0.47915E-0007  0.59959E-0008  0.39327E-0007
  0.22932E+0004 -0.29169E+0004  0.47952E-0007  0.89022E-0008  0.35037E-0007
  0.23750E+0004 -0.29167E+0004  0.55605E-0007  0.16225E-0007  0.32918E-0007
  0.24568E+0004 -0.29165E+0004  0.73305E-0007  0.24695E-0007  0.40579E-0007
  0.25000E+0004 -0.29164E+0004  0.86263E-0007  0.29031E-0007  0.48907E-0007
  0.22500E+0004 -0.28989E+0004  0.46873E-0007  0.68094E-0008  0.32567E-0007
  0.22932E+0004 -0.28988E+0004  0.47987E-0007  0.93660E-0008  0.29931E-0007
  0.23750E+0004 -0.28985E+0004  0.58031E-0007  0.15929E-0007  0.31508E-0007
  0.24568E+0004 -0.28983E+0004  0.77937E-0007  0.23655E-0007  0.43022E-0007
  0.25000E+0004 -0.28981E+0004  0.91853E-0007  0.27558E-0007  0.53198E-0007
  0.22500E+0004 -0.28894E+0004  0.46103E-0007  0.70693E-0008  0.29076E-0007
  0.22932E+0004 -0.28892E+0004  0.47954E-0007  0.10138E-0007  0.27355E-0007
  0.23750E+0004 -0.28889E+0004  0.59456E-0007  0.15084E-0007  0.30903E-0007
  0.24568E+0004 -0.28886E+0004  0.80815E-0007  0.25930E-0007  0.44430E-0007
  0.25000E+0004 -0.28885E+0004  0.94649E-0007  0.27710E-0007  0.55603E-0007
  0.25000E+0004 -0.29442E+0004  0.77685E-0007  0.35236E-0007  0.42783E-0007
  0.25432E+0004 -0.29441E+0004  0.91089E-0007  0.37125E-0007  0.51107E-0007
  0.26250E+0004 -0.29440E+0004  0.12151E-0006  0.43430E-0007  0.75290E-0007
  0.27068E+0004 -0.29438E+0004  0.15397E-0006  0.41417E-0007  0.10774E-0006
  0.27500E+0004 -0.29437E+0004  0.17043E-0006  0.44814E-0007  0.12671E-0006
  0.25000E+0004 -0.29346E+0004  0.80394E-0007  0.30452E-0007  0.44788E-0007
  0.25432E+0004 -0.29345E+0004  0.94520E-0007  0.34749E-0007  0.54207E-0007
  0.26250E+0004 -0.29343E+0004  0.12552E-0006  0.40921E-0007  0.79746E-0007
  0.27068E+0004 -0.29341E+0004  0.15850E-0006  0.43359E-0007  0.11268E-0006
  0.27500E+0004 -0.29340E+0004  0.17491E-0006  0.43095E-0007  0.13153E-0006
  0.25000E+0004 -0.29164E+0004  0.86263E-0007  0.29031E-0007  0.48907E-0007
  0.25432E+0004 -0.29162E+0004  0.10123E-0006  0.32992E-0007  0.60060E-0007
  0.26250E+0004 -0.29159E+0004  0.13303E-0006  0.38572E-0007  0.87888E-0007
  0.27068E+0004 -0.29157E+0004  0.16528E-0006  0.40644E-0007  0.12134E-0006
  0.27500E+0004 -0.29155E+0004  0.18075E-0006  0.40180E-0007  0.13963E-0006
  0.25000E+0004 -0.28981E+0004  0.91853E-0007  0.27558E-0007  0.53198E-0007
  0.25432E+0004 -0.28979E+0004  0.10756E-0006  0.31175E-0007  0.65921E-0007
  0.26250E+0004 -0.28976E+0004  0.13976E-0006  0.36180E-0007  0.95640E-0007
  0.27068E+0004 -0.28973E+0004  0.17098E-0006  0.37840E-0007  0.12914E-0006
  0.27500E+0004 -0.28971E+0004  0.18514E-0006  0.37336E-0007  0.14662E-0006
  0.25000E+0004 -0.28885E+0004  0.94649E-0007  0.27710E-0007  0.55603E-0007
  0.25432E+0004 -0.28883E+0004  0.11080E-0006  0.31271E-0007  0.69026E-0007
  0.26250E+0004 -0.28879E+0004  0.14314E-0006  0.36240E-0007  0.99578E-0007
  0.27068E+0004 -0.28876E+0004  0.17359E-0006  0.34628E-0007  0.13289E-0006
  0.27500E+0004 -0.28874E+0004  0.18715E-0006  0.38684E-0007  0.14996E-0006
  0.27500E+0004 -0.29437E+0004  0.17043E-0006  0.44814E-0007  0.12671E-0006
  0.27932E+0004 -0.29436E+0004  0.18710E-0006  0.34078E-0007  0.14615E-0006
  0.28750E+0004 -0.29434E+0004  0.20870E-0006  0.17795E-0007  0.18059E-0006
  0.29568E+0004 -0.29432E+0004  0.21903E-0006  0.12762E-0007  0.20715E-0006
  0.30000E+0004 -0.29431E+0004  0.21864E-0006 -0.82047E-0008  0.21570E-0006
  0.27500E+0004 -0.29340E+0004  0.17491E-0006  0.43095E-0007  0.13153E-0006
  0.27932E+0004 -0.29339E+0004  0.18960E-0006  0.40741E-0007  0.15038E-0006
  0.28750E+0004 -0.29336E+0004  0.21058E-0006  0.33904E-0007  0.18299E-0006
  0.29568E+0004 -0.29334E+0004  0.21854E-0006  0.23415E-0007  0.20679E-0006
  0.30000E+0004 -0.29333E+0004  0.21674E-0006  0.15978E-0007  0.21410E-0006
  0.27500E+0004 -0.29155E+0004  0.18075E-0006  0.40180E-0007  0.13963E-0006
  0.27932E+0004 -0.29154E+0004  0.19385E-0006  0.38039E-0007  0.15732E-0006
  0.28750E+0004 -0.29151E+0004  0.21075E-0006  0.31343E-0007  0.18616E-0006
  0.29568E+0004 -0.29148E+0004  0.21361E-0006  0.20912E-0007  0.20450E-0006
  0.30000E+0004 -0.29147E+0004  0.20857E-0006  0.13914E-0007  0.20851E-0006
  0.27500E+0004 -0.28971E+0004  0.18514E-0006  0.37336E-0007  0.14662E-0006
  0.27932E+0004 -0.28969E+0004  0.19656E-0006  0.35066E-0007  0.16290E-0006
  0.28750E+0004 -0.28966E+0004  0.20924E-0006  0.28452E-0007  0.18762E-0006
  0.29568E+0004 -0.28962E+0004  0.20677E-0006  0.18219E-0007  0.20032E-0006
  0.30000E+0004 -0.28960E+0004  0.19878E-0006  0.11219E-0007  0.20100E-0006
  0.27500E+0004 -0.28874E+0004  0.18715E-0006  0.38684E-0007  0.14996E-0006
  0.27932E+0004 -0.28872E+0004  0.19726E-0006  0.32710E-0007  0.16531E-0006
  0.28750E+0004 -0.28868E+0004  0.20702E-0006  0.23323E-0007  0.18775E-0006
  0.29568E+0004 -0.28864E+0004  0.20256E-0006  0.14262E-0007  0.19735E-0006
  0.30000E+0004 -0.28862E+0004  0.19098E-0006 -0.46539E-0008  0.19642E-0006
  0.30000E+0004 -0.29431E+0004  0.21864E-0006 -0.82047E-0008  0.21570E-0006
  0.30432E+0004 -0.29430E+0004  0.21496E-0006  0.49262E-0008  0.22120E-0006
  0.31250E+0004 -0.29429E+0004  0.19367E-0006 -0.54597E-0008  0.21785E-0006
  0.32068E+0004 -0.29427E+0004  0.15818E-0006 -0.19141E-0007  0.19749E-0006
  0.32500E+0004 -0.29426E+0004  0.13478E-0006 -0.27525E-0007  0.18044E-0006
  0.30000E+0004 -0.29333E+0004  0.21674E-0006  0.15978E-0007  0.21410E-0006
  0.30432E+0004 -0.29332E+0004  0.21008E-0006  0.90100E-0008  0.21722E-0006
  0.31250E+0004 -0.29330E+0004  0.18579E-0006 -0.59257E-0008  0.21031E-0006
  0.32068E+0004 -0.29328E+0004  0.14734E-0006 -0.21006E-0007  0.18671E-0006
  0.32500E+0004 -0.29327E+0004  0.12253E-0006 -0.28585E-0007  0.16818E-0006
  0.30000E+0004 -0.29147E+0004  0.20857E-0006  0.13914E-0007  0.20851E-0006
  0.30432E+0004 -0.29145E+0004  0.19912E-0006  0.68117E-0008  0.20811E-0006
  0.31250E+0004 -0.29143E+0004  0.16916E-0006 -0.78854E-0008  0.19464E-0006
  0.32068E+0004 -0.29141E+0004  0.12578E-0006 -0.22655E-0007  0.16530E-0006
  0.32500E+0004 -0.29140E+0004  0.98879E-0007 -0.30068E-0007  0.14436E-0006
  0.30000E+0004 -0.28960E+0004  0.19878E-0006  0.11219E-0007  0.20100E-0006
  0.30432E+0004 -0.28959E+0004  0.18608E-0006  0.44828E-0008  0.19715E-0006
  0.31250E+0004 -0.28956E+0004  0.15069E-0006 -0.98733E-0008  0.17742E-0006
  0.32068E+0004 -0.28953E+0004  0.10284E-0006 -0.24288E-0007  0.14286E-0006
  0.32500E+0004 -0.28952E+0004  0.74206E-0007 -0.31573E-0007  0.11985E-0006
  0.30000E+0004 -0.28862E+0004  0.19098E-0006 -0.46539E-0008  0.19642E-0006
  0.30432E+0004 -0.28861E+0004  0.17831E-0006  0.37092E-0008  0.19070E-0006
  0.31250E+0004 -0.28858E+0004  0.14035E-0006 -0.10995E-0007  0.16779E-0006
  0.32068E+0004 -0.28855E+0004  0.90384E-0007 -0.24161E-0007  0.13070E-0006
  0.32500E+0004 -0.28853E+0004  0.60658E-0007 -0.33090E-0007  0.10678E-0006
  0.32500E+0004 -0.29426E+0004  0.13478E-0006 -0.27525E-0007  0.18044E-0006
  0.32932E+0004 -0.29426E+0004  0.10869E-0006 -0.34138E-0007  0.15951E-0006
  0.33750E+0004 -0.29425E+0004  0.55255E-0007 -0.46497E-0007  0.11213E-0006
  0.34568E+0004 -0.29424E+0004  0.15728E-0008 -0.55027E-0007  0.59372E-0007
  0.35000E+0004 -0.29424E+0004 -0.25025E-0007 -0.58264E-0007  0.31432E-0007
  0.32500E+0004 -0.29327E+0004  0.12253E-0006 -0.28585E-0007  0.16818E-0006
  0.32932E+0004 -0.29327E+0004  0.95559E-0007 -0.35541E-0007  0.14619E-0006
  0.33750E+0004 -0.29326E+0004  0.41195E-0007 -0.46968E-0007  0.97555E-0007
  0.34568E+0004 -0.29325E+0004 -0.12621E-0007 -0.55624E-0007  0.44841E-0007
  0.35000E+0004 -0.29324E+0004 -0.38904E-0007 -0.59049E-0007  0.17546E-0007
  0.32500E+0004 -0.29140E+0004  0.98879E-0007 -0.30068E-0007  0.14436E-0006
  0.32932E+0004 -0.29139E+0004  0.70312E-0007 -0.36912E-0007  0.12051E-0006
  0.33750E+0004 -0.29138E+0004  0.14342E-0007 -0.48184E-0007  0.70076E-0007
  0.34568E+0004 -0.29136E+0004 -0.39106E-0007 -0.56785E-0007  0.17907E-0007
  0.35000E+0004 -0.29135E+0004 -0.64440E-0007 -0.60206E-0007 -0.81954E-0008
  0.32500E+0004 -0.28952E+0004  0.74206E-0007 -0.31573E-0007  0.11985E-0006
  0.32932E+0004 -0.28951E+0004  0.44398E-0007 -0.38265E-0007  0.94503E-0007
  0.33750E+0004 -0.28949E+0004 -0.12409E-0007 -0.49366E-0007  0.42988E-0007
  0.34568E+0004 -0.28948E+0004 -0.64776E-0007 -0.57874E-0007 -0.79456E-0008
  0.35000E+0004 -0.28947E+0004 -0.88823E-0007 -0.61275E-0007 -0.32537E-0007
  0.32500E+0004 -0.28853E+0004  0.60658E-0007 -0.33090E-0007  0.10678E-0006
  0.32932E+0004 -0.28852E+0004  0.30568E-0007 -0.38442E-0007  0.80726E-0007
  0.33750E+0004 -0.28850E+0004 -0.26417E-0007 -0.50170E-0007  0.28944E-0007
  0.34568E+0004 -0.28848E+0004 -0.77907E-0007 -0.58453E-0007 -0.21077E-0007
  0.35000E+0004 -0.28847E+0004 -0.10119E-0006 -0.61753E-0007 -0.44744E-0007
  0.35000E+0004 -0.29424E+0004 -0.25025E-0007 -0.58264E-0007  0.31432E-0007
  0.35432E+0004 -0.29423E+0004 -0.49535E-0007 -0.61027E-0007  0.50824E-0008
  0.36250E+0004 -0.29422E+0004 -0.87939E-0007 -0.64169E-0007 -0.38807E-0007
  0.37068E+0004 -0.29422E+0004 -0.11345E-0006 -0.65407E-0007 -0.70370E-0007
  0.37500E+0004 -0.29421E+0004 -0.12112E-0006 -0.65207E-0007 -0.80950E-0007
  0.35000E+0004 -0.29324E+0004 -0.38904E-0007 -0.59049E-0007  0.17546E-0007
  0.35432E+0004 -0.29324E+0004 -0.62773E-0007 -0.61689E-0007 -0.81913E-0008
  0.36250E+0004 -0.29323E+0004 -0.99429E-0007 -0.64859E-0007 -0.49900E-0007
  0.37068E+0004 -0.29322E+0004 -0.12266E-0006 -0.66086E-0007 -0.78737E-0007
  0.37500E+0004 -0.29321E+0004 -0.12914E-0006 -0.66171E-0007 -0.87828E-0007
  0.35000E+0004 -0.29135E+0004 -0.64440E-0007 -0.60206E-0007 -0.81954E-0008
  0.35432E+0004 -0.29135E+0004 -0.86909E-0007 -0.62865E-0007 -0.32206E-0007
  0.36250E+0004 -0.29134E+0004 -0.11990E-0006 -0.66072E-0007 -0.69458E-0007
  0.37068E+0004 -0.29132E+0004 -0.13866E-0006 -0.67313E-0007 -0.92933E-0007
  0.37500E+0004 -0.29132E+0004 -0.14267E-0006 -0.67399E-0007 -0.99107E-0007
  0.35000E+0004 -0.28947E+0004 -0.88823E-0007 -0.61275E-0007 -0.32537E-0007
  0.35432E+0004 -0.28946E+0004 -0.10959E-0006 -0.63927E-0007 -0.54538E-0007
  0.36250E+0004 -0.28945E+0004 -0.13849E-0006 -0.67141E-0007 -0.86949E-0007
  0.37068E+0004 -0.28943E+0004 -0.15255E-0006 -0.68374E-0007 -0.10489E-0006
  0.37500E+0004 -0.28942E+0004 -0.15406E-0006 -0.68425E-0007 -0.10816E-0006
  0.35000E+0004 -0.28847E+0004 -0.10119E-0006 -0.61753E-0007 -0.44744E-0007
  0.35432E+0004 -0.28846E+0004 -0.12089E-0006 -0.64418E-0007 -0.65562E-0007
  0.36250E+0004 -0.28845E+0004 -0.14747E-0006 -0.67624E-0007 -0.95310E-0007
  0.37068E+0004 -0.28843E+0004 -0.15900E-0006 -0.68875E-0007 -0.11029E-0006
  0.37500E+0004 -0.28842E+0004 -0.15912E-0006 -0.68790E-0007 -0.11217E-0006
  0.37500E+0004 -0.29421E+0004 -0.12112E-0006 -0.65207E-0007 -0.80950E-0007
  0.37932E+0004 -0.29421E+0004 -0.12505E-0006 -0.65365E-0007 -0.87125E-0007
  0.38750E+0004 -0.29420E+0004 -0.12227E-0006 -0.64734E-0007 -0.86783E-0007
  0.39568E+0004 -0.29419E+0004 -0.10859E-0006 -0.64099E-0007 -0.72342E-0007
  0.40000E+0004 -0.29418E+0004 -0.98240E-0007 -0.63779E-0007 -0.60062E-0007
  0.37500E+0004 -0.29321E+0004 -0.12914E-0006 -0.66171E-0007 -0.87828E-0007
  0.37932E+0004 -0.29321E+0004 -0.13169E-0006 -0.66035E-0007 -0.92484E-0007
  0.38750E+0004 -0.29319E+0004 -0.12669E-0006 -0.65384E-0007 -0.89537E-0007
  0.39568E+0004 -0.29318E+0004 -0.11122E-0006 -0.64681E-0007 -0.73109E-0007
  0.40000E+0004 -0.29318E+0004 -0.10012E-0006 -0.64390E-0007 -0.60250E-0007
  0.37500E+0004 -0.29132E+0004 -0.14267E-0006 -0.67399E-0007 -0.99107E-0007
  0.37932E+0004 -0.29131E+0004 -0.14279E-0006 -0.67208E-0007 -0.10094E-0006
  0.38750E+0004 -0.29129E+0004 -0.13363E-0006 -0.66418E-0007 -0.93286E-0007
  0.39568E+0004 -0.29128E+0004 -0.11498E-0006 -0.65468E-0007 -0.73467E-0007
  0.40000E+0004 -0.29127E+0004 -0.10269E-0006 -0.65018E-0007 -0.59484E-0007
  0.37500E+0004 -0.28942E+0004 -0.15406E-0006 -0.68425E-0007 -0.10816E-0006
  0.37932E+0004 -0.28941E+0004 -0.15180E-0006 -0.68199E-0007 -0.10723E-0006
  0.38750E+0004 -0.28939E+0004 -0.13869E-0006 -0.67252E-0007 -0.95108E-0007
  0.39568E+0004 -0.28938E+0004 -0.11719E-0006 -0.66049E-0007 -0.72288E-0007
  0.40000E+0004 -0.28937E+0004 -0.10394E-0006 -0.65425E-0007 -0.57422E-0007
  0.37500E+0004 -0.28842E+0004 -0.15912E-0006 -0.68790E-0007 -0.11217E-0006
  0.37932E+0004 -0.28841E+0004 -0.15571E-0006 -0.68696E-0007 -0.10963E-0006
  0.38750E+0004 -0.28839E+0004 -0.14059E-0006 -0.67630E-0007 -0.95300E-0007
  0.39568E+0004 -0.28837E+0004 -0.11773E-0006 -0.66281E-0007 -0.71062E-0007
  0.40000E+0004 -0.28836E+0004 -0.10400E-0006 -0.65413E-0007 -0.55768E-0007
  0.40000E+0004 -0.29418E+0004 -0.98240E-0007 -0.63779E-0007 -0.60062E-0007
  0.40432E+0004 -0.29418E+0004 -0.86466E-0007 -0.63938E-0007 -0.45714E-0007
  0.41250E+0004 -0.29416E+0004 -0.62544E-0007 -0.64092E-0007 -0.14891E-0007
  0.42068E+0004 -0.29415E+0004 -0.40020E-0007 -0.64504E-0007  0.16036E-0007
  0.42500E+0004 -0.29415E+0004 -0.29795E-0007 -0.64576E-0007  0.30630E-0007
  0.40000E+0004 -0.29318E+0004 -0.10012E-0006 -0.64390E-0007 -0.60250E-0007
  0.40432E+0004 -0.29317E+0004 -0.87810E-0007 -0.64229E-0007 -0.45395E-0007
  0.41250E+0004 -0.29316E+0004 -0.63425E-0007 -0.64141E-0007 -0.14450E-0007
  0.42068E+0004 -0.29314E+0004 -0.41048E-0007 -0.64253E-0007  0.15806E-0007
  0.42500E+0004 -0.29314E+0004 -0.31201E-0007 -0.64282E-0007  0.29885E-0007
  0.40000E+0004 -0.29127E+0004 -0.10269E-0006 -0.65018E-0007 -0.59484E-0007
  0.40432E+0004 -0.29126E+0004 -0.89564E-0007 -0.64640E-0007 -0.43997E-0007
  0.41250E+0004 -0.29125E+0004 -0.64636E-0007 -0.64116E-0007 -0.13168E-0007
  0.42068E+0004 -0.29123E+0004 -0.42869E-0007 -0.63743E-0007  0.15477E-0007
  0.42500E+0004 -0.29122E+0004 -0.33703E-0007 -0.63518E-0007  0.28254E-0007
  0.40000E+0004 -0.28937E+0004 -0.10394E-0006 -0.65425E-0007 -0.57422E-0007
  0.40432E+0004 -0.28936E+0004 -0.90231E-0007 -0.64862E-0007 -0.41547E-0007
  0.41250E+0004 -0.28934E+0004 -0.65199E-0007 -0.63919E-0007 -0.11291E-0007
  0.42068E+0004 -0.28932E+0004 -0.44426E-0007 -0.63089E-0007  0.15353E-0007
  0.42500E+0004 -0.28931E+0004 -0.36097E-0007 -0.62610E-0007  0.26653E-0007
  0.40000E+0004 -0.28836E+0004 -0.10400E-0006 -0.65413E-0007 -0.55768E-0007
  0.40432E+0004 -0.28835E+0004 -0.90131E-0007 -0.64890E-0007 -0.39820E-0007
  0.41250E+0004 -0.28833E+0004 -0.65218E-0007 -0.63738E-0007 -0.10063E-0007
  0.42068E+0004 -0.28831E+0004 -0.45152E-0007 -0.62733E-0007  0.15403E-0007
  0.42500E+0004 -0.28830E+0004 -0.37266E-0007 -0.62112E-0007  0.25725E-0007
  0.42500E+0004 -0.29415E+0004 -0.29795E-0007 -0.64576E-0007  0.30630E-0007
  0.42932E+0004 -0.29414E+0004 -0.21442E-0007 -0.64783E-0007  0.43611E-0007
  0.43750E+0004 -0.29413E+0004 -0.10921E-0007 -0.64466E-0007  0.61164E-0007
  0.44568E+0004 -0.29413E+0004 -0.78995E-0008 -0.63239E-0007  0.68630E-0007
  0.45000E+0004 -0.29412E+0004 -0.90310E-0008 -0.62049E-0007  0.68411E-0007
  0.42500E+0004 -0.29314E+0004 -0.31201E-0007 -0.64282E-0007  0.29885E-0007
  0.42932E+0004 -0.29313E+0004 -0.23143E-0007 -0.64244E-0007  0.41979E-0007
  0.43750E+0004 -0.29312E+0004 -0.13529E-0007 -0.63717E-0007  0.57978E-0007
  0.44568E+0004 -0.29311E+0004 -0.11394E-0007 -0.62292E-0007  0.63928E-0007
  0.45000E+0004 -0.29311E+0004 -0.12936E-0007 -0.61070E-0007  0.63093E-0007
  0.42500E+0004 -0.29122E+0004 -0.33703E-0007 -0.63518E-0007  0.28254E-0007
  0.42932E+0004 -0.29122E+0004 -0.26487E-0007 -0.63221E-0007  0.38830E-0007
  0.43750E+0004 -0.29120E+0004 -0.18676E-0007 -0.62243E-0007  0.51727E-0007
  0.44568E+0004 -0.29119E+0004 -0.18212E-0007 -0.60431E-0007  0.54793E-0007
  0.45000E+0004 -0.29118E+0004 -0.20435E-0007 -0.59036E-0007  0.52719E-0007
  0.42500E+0004 -0.28931E+0004 -0.36097E-0007 -0.62610E-0007  0.26653E-0007
  0.42932E+0004 -0.28930E+0004 -0.29856E-0007 -0.62074E-0007  0.35595E-0007
  0.43750E+0004 -0.28928E+0004 -0.23986E-0007 -0.60658E-0007  0.45252E-0007
  0.44568E+0004 -0.28927E+0004 -0.25201E-0007 -0.58469E-0007  0.45428E-0007
  0.45000E+0004 -0.28926E+0004 -0.28065E-0007 -0.56909E-0007  0.42158E-0007
  0.42500E+0004 -0.28830E+0004 -0.37266E-0007 -0.62112E-0007  0.25725E-0007
  0.42932E+0004 -0.28829E+0004 -0.31642E-0007 -0.61465E-0007  0.33867E-0007
  0.43750E+0004 -0.28827E+0004 -0.26831E-0007 -0.59794E-0007  0.41767E-0007
  0.44568E+0004 -0.28825E+0004 -0.28923E-0007 -0.57392E-0007  0.40412E-0007
  0.45000E+0004 -0.28824E+0004 -0.32131E-0007 -0.55807E-0007  0.36546E-0007
  0.45000E+0004 -0.29412E+0004 -0.90310E-0008 -0.62049E-0007  0.68411E-0007
  0.45432E+0004 -0.29412E+0004 -0.11779E-0007 -0.60579E-0007  0.65726E-0007
  0.46250E+0004 -0.29410E+0004 -0.19827E-0007 -0.56536E-0007  0.54709E-0007
  0.47068E+0004 -0.29409E+0004 -0.29105E-0007 -0.50996E-0007  0.38951E-0007
  0.47500E+0004 -0.29409E+0004 -0.33377E-0007 -0.47429E-0007  0.29986E-0007
  0.45000E+0004 -0.29311E+0004 -0.12936E-0007 -0.61070E-0007  0.63093E-0007
  0.45432E+0004 -0.29310E+0004 -0.15931E-0007 -0.59460E-0007  0.59807E-0007
  0.46250E+0004 -0.29309E+0004 -0.24185E-0007 -0.55319E-0007  0.48268E-0007
  0.47068E+0004 -0.29307E+0004 -0.33173E-0007 -0.49717E-0007  0.32666E-0007
  0.47500E+0004 -0.29307E+0004 -0.37144E-0007 -0.46220E-0007  0.24099E-0007
  0.45000E+0004 -0.29118E+0004 -0.20435E-0007 -0.59036E-0007  0.52719E-0007
  0.45432E+0004 -0.29117E+0004 -0.23921E-0007 -0.57283E-0007  0.48470E-0007
  0.46250E+0004 -0.29116E+0004 -0.32429E-0007 -0.52939E-0007  0.36040E-0007
  0.47068E+0004 -0.29114E+0004 -0.40737E-0007 -0.47229E-0007  0.20870E-0007
  0.47500E+0004 -0.29113E+0004 -0.43992E-0007 -0.43711E-0007  0.13046E-0007
  0.45000E+0004 -0.28926E+0004 -0.28065E-0007 -0.56909E-0007  0.42158E-0007
  0.45432E+0004 -0.28925E+0004 -0.31977E-0007 -0.55012E-0007  0.37006E-0007
  0.46250E+0004 -0.28923E+0004 -0.40582E-0007 -0.50467E-0007  0.23837E-0007
  0.47068E+0004 -0.28921E+0004 -0.48055E-0007 -0.44646E-0007  0.92385E-0008
  0.47500E+0004 -0.28920E+0004 -0.50534E-0007 -0.41101E-0007  0.22071E-0008
  0.45000E+0004 -0.28824E+0004 -0.32131E-0007 -0.55807E-0007  0.36546E-0007
  0.45432E+0004 -0.28823E+0004 -0.36204E-0007 -0.53745E-0007  0.30919E-0007
  0.46250E+0004 -0.28821E+0004 -0.44823E-0007 -0.49128E-0007  0.17441E-0007
  0.47068E+0004 -0.28819E+0004 -0.51806E-0007 -0.43255E-0007  0.31857E-0008
  0.47500E+0004 -0.28818E+0004 -0.53834E-0007 -0.39675E-0007 -0.34335E-0008
  0.47500E+0004 -0.29409E+0004 -0.33377E-0007 -0.47429E-0007  0.29986E-0007
  0.47932E+0004 -0.29408E+0004 -0.36764E-0007 -0.43678E-0007  0.21392E-0007
  0.48750E+0004 -0.29406E+0004 -0.39192E-0007 -0.35688E-0007  0.78066E-0008
  0.49568E+0004 -0.29405E+0004 -0.35137E-0007 -0.27103E-0007  0.23160E-0009
  0.50000E+0004 -0.29404E+0004 -0.30193E-0007 -0.22523E-0007 -0.69238E-0009
  0.47500E+0004 -0.29307E+0004 -0.37144E-0007 -0.46220E-0007  0.24099E-0007
  0.47932E+0004 -0.29306E+0004 -0.40026E-0007 -0.42388E-0007  0.16010E-0007
  0.48750E+0004 -0.29304E+0004 -0.41333E-0007 -0.34415E-0007  0.38120E-0008
  0.49568E+0004 -0.29302E+0004 -0.36013E-0007 -0.25887E-0007 -0.21023E-0008
  0.50000E+0004 -0.29301E+0004 -0.30409E-0007 -0.21341E-0007 -0.21573E-0008
  0.47500E+0004 -0.29113E+0004 -0.43992E-0007 -0.43711E-0007  0.13046E-0007
  0.47932E+0004 -0.29112E+0004 -0.45960E-0007 -0.39871E-0007  0.59970E-0008
  0.48750E+0004 -0.29110E+0004 -0.45129E-0007 -0.31932E-0007 -0.35832E-0008
  0.49568E+0004 -0.29107E+0004 -0.37479E-0007 -0.23473E-0007 -0.64637E-0008
  0.50000E+0004 -0.29106E+0004 -0.30715E-0007 -0.18968E-0007 -0.49405E-0008
  0.47500E+0004 -0.28920E+0004 -0.50534E-0007 -0.41101E-0007  0.22071E-0008
  0.47932E+0004 -0.28918E+0004 -0.51551E-0007 -0.37256E-0007 -0.37731E-0008
  0.48750E+0004 -0.28915E+0004 -0.48590E-0007 -0.29345E-0007 -0.10771E-0007
  0.49568E+0004 -0.28912E+0004 -0.38742E-0007 -0.20950E-0007 -0.10781E-0007
  0.50000E+0004 -0.28911E+0004 -0.30939E-0007 -0.16484E-0007 -0.78121E-0008
  0.47500E+0004 -0.28818E+0004 -0.53834E-0007 -0.39675E-0007 -0.34335E-0008
  0.47932E+0004 -0.28816E+0004 -0.54350E-0007 -0.35821E-0007 -0.88234E-0008
  0.48750E+0004 -0.28813E+0004 -0.50279E-0007 -0.27923E-0007 -0.14488E-0007
  0.49568E+0004 -0.28810E+0004 -0.39331E-0007 -0.19552E-0007 -0.13062E-0007
  0.50000E+0004 -0.28808E+0004 -0.31050E-0007 -0.15118E-0007 -0.93456E-0008
  0.50000E+0004 -0.29404E+0004 -0.30193E-0007 -0.22523E-0007 -0.69238E-0009
  0.50432E+0004 -0.29403E+0004 -0.23389E-0007 -0.18055E-0007  0.60372E-0009
  0.51250E+0004 -0.29401E+0004 -0.61526E-0008 -0.10012E-0007  0.89810E-0008
  0.52068E+0004 -0.29400E+0004  0.14798E-0007 -0.30326E-0008  0.23760E-0007
  0.52500E+0004 -0.29399E+0004  0.26321E-0007  0.39657E-0010  0.33291E-0007
  0.50000E+0004 -0.29301E+0004 -0.30409E-0007 -0.21341E-0007 -0.21573E-0008
  0.50432E+0004 -0.29300E+0004 -0.23002E-0007 -0.16867E-0007 -0.20054E-0010
  0.51250E+0004 -0.29298E+0004 -0.49023E-0008 -0.88549E-0008  0.96388E-0008
  0.52068E+0004 -0.29296E+0004  0.16400E-0007 -0.18897E-0008  0.25101E-0007
  0.52500E+0004 -0.29295E+0004  0.27877E-0007  0.12227E-0008  0.34671E-0007
  0.50000E+0004 -0.29106E+0004 -0.30715E-0007 -0.18968E-0007 -0.49405E-0008
  0.50432E+0004 -0.29105E+0004 -0.22283E-0007 -0.14532E-0007 -0.13514E-0008
  0.51250E+0004 -0.29102E+0004 -0.28072E-0008 -0.65792E-0008  0.10443E-0007
  0.52068E+0004 -0.29099E+0004  0.18864E-0007  0.36268E-0009  0.26865E-0007
  0.52500E+0004 -0.29098E+0004  0.30057E-0007  0.34824E-0008  0.36365E-0007
  0.50000E+0004 -0.28911E+0004 -0.30939E-0007 -0.16484E-0007 -0.78121E-0008
  0.50432E+0004 -0.28909E+0004 -0.21631E-0007 -0.12089E-0007 -0.29392E-0008
  0.51250E+0004 -0.28906E+0004 -0.11215E-0008 -0.41967E-0008  0.10618E-0007
  0.52068E+0004 -0.28903E+0004  0.20541E-0007  0.27166E-0008  0.27597E-0007
  0.52500E+0004 -0.28901E+0004  0.31262E-0007  0.58382E-0008  0.36824E-0007
  0.50000E+0004 -0.28808E+0004 -0.31050E-0007 -0.15118E-0007 -0.93456E-0008
  0.50432E+0004 -0.28806E+0004 -0.21325E-0007 -0.10741E-0007 -0.39041E-0008
  0.51250E+0004 -0.28803E+0004 -0.41013E-0009 -0.28906E-0008  0.10437E-0007
  0.52068E+0004 -0.28799E+0004  0.21102E-0007  0.39989E-0008  0.27558E-0007
  0.52500E+0004 -0.28797E+0004  0.31508E-0007  0.71259E-0008  0.36571E-0007
  0.52500E+0004 -0.29399E+0004  0.26321E-0007  0.39657E-0010  0.33291E-0007
  0.52932E+0004 -0.29398E+0004  0.37572E-0007  0.27076E-0008  0.43398E-0007
  0.53750E+0004 -0.29397E+0004  0.56275E-0007  0.63020E-0008  0.62337E-0007
  0.54568E+0004 -0.29395E+0004  0.68996E-0007  0.79981E-0008  0.78077E-0007
  0.55000E+0004 -0.29394E+0004  0.72436E-0007  0.81616E-0008  0.84012E-0007
  0.52500E+0004 -0.29295E+0004  0.27877E-0007  0.12227E-0008  0.34671E-0007
  0.52932E+0004 -0.29294E+0004  0.38858E-0007  0.38673E-0008  0.44604E-0007
  0.53750E+0004 -0.29292E+0004  0.56577E-0007  0.75205E-0008  0.62551E-0007
  0.54568E+0004 -0.29291E+0004  0.67692E-0007  0.92844E-0008  0.76518E-0007
  0.55000E+0004 -0.29290E+0004  0.70075E-0007  0.94701E-0008  0.81261E-0007
  0.52500E+0004 -0.29098E+0004  0.30057E-0007  0.34824E-0008  0.36365E-0007
  0.52932E+0004 -0.29097E+0004  0.40418E-0007  0.61486E-0008  0.45802E-0007
  0.53750E+0004 -0.29095E+0004  0.56039E-0007  0.98853E-0008  0.61643E-0007
  0.54568E+0004 -0.29093E+0004  0.64008E-0007  0.11785E-0007  0.72122E-0007
  0.55000E+0004 -0.29092E+0004  0.64413E-0007  0.12062E-0007  0.74580E-0007
  0.52500E+0004 -0.28901E+0004  0.31262E-0007  0.58382E-0008  0.36824E-0007
  0.52932E+0004 -0.28900E+0004  0.40828E-0007  0.85202E-0008  0.45582E-0007
  0.53750E+0004 -0.28897E+0004  0.54113E-0007  0.12325E-0007  0.59062E-0007
  0.54568E+0004 -0.28895E+0004  0.58855E-0007  0.14346E-0007  0.65962E-0007
  0.55000E+0004 -0.28893E+0004  0.57314E-0007  0.14708E-0007  0.66158E-0007
  0.52500E+0004 -0.28797E+0004  0.31508E-0007  0.71259E-0008  0.36571E-0007
  0.52932E+0004 -0.28796E+0004  0.40592E-0007  0.98054E-0008  0.44901E-0007
  0.53750E+0004 -0.28793E+0004  0.52566E-0007  0.13637E-0007  0.57056E-0007
  0.54568E+0004 -0.28790E+0004  0.55601E-0007  0.15722E-0007  0.62052E-0007
  0.55000E+0004 -0.28789E+0004  0.53040E-0007  0.16092E-0007  0.61089E-0007
  0.55000E+0004 -0.29394E+0004  0.72436E-0007  0.81616E-0008  0.84012E-0007
  0.55432E+0004 -0.29394E+0004  0.73249E-0007  0.77487E-0008  0.87878E-0007
  0.56250E+0004 -0.29393E+0004  0.67226E-0007  0.58643E-0008  0.88445E-0007
  0.57068E+0004 -0.29392E+0004  0.51292E-0007  0.27335E-0008  0.79462E-0007
  0.57500E+0004 -0.29391E+0004  0.39224E-0007  0.75964E-0009  0.70849E-0007
  0.55000E+0004 -0.29290E+0004  0.70075E-0007  0.94701E-0008  0.81261E-0007
  0.55432E+0004 -0.29289E+0004  0.69765E-0007  0.91579E-0008  0.83770E-0007
  0.56250E+0004 -0.29288E+0004  0.61421E-0007  0.73856E-0008  0.81570E-0007
  0.57068E+0004 -0.29287E+0004  0.43217E-0007  0.43939E-0008  0.69787E-0007
  0.57500E+0004 -0.29286E+0004  0.30064E-0007  0.24983E-0008  0.59808E-0007
  0.55000E+0004 -0.29092E+0004  0.64413E-0007  0.12062E-0007  0.74580E-0007
  0.55432E+0004 -0.29091E+0004  0.61975E-0007  0.11852E-0007  0.74583E-0007
  0.56250E+0004 -0.29089E+0004  0.49442E-0007  0.10294E-0007  0.67312E-0007
  0.57068E+0004 -0.29087E+0004  0.27263E-0007  0.75334E-0008  0.50551E-0007
  0.57500E+0004 -0.29087E+0004  0.12274E-0007  0.57585E-0008  0.38200E-0007
  0.55000E+0004 -0.28893E+0004  0.57314E-0007  0.14708E-0007  0.66158E-0007
  0.55432E+0004 -0.28892E+0004  0.52836E-0007  0.14586E-0007  0.63741E-0007
  0.56250E+0004 -0.28890E+0004  0.36431E-0007  0.13226E-0007  0.51704E-0007
  0.57068E+0004 -0.28888E+0004  0.10765E-0007  0.10677E-0007  0.30440E-0007
  0.57500E+0004 -0.28887E+0004 -0.57483E-0008  0.90133E-0008  0.16020E-0007
  0.55000E+0004 -0.28789E+0004  0.53040E-0007  0.16092E-0007  0.61089E-0007
  0.55432E+0004 -0.28788E+0004  0.47547E-0007  0.16037E-0007  0.57437E-0007
  0.56250E+0004 -0.28785E+0004  0.29253E-0007  0.14784E-0007  0.43030E-0007
  0.57068E+0004 -0.28783E+0004  0.19568E-0008  0.12331E-0007  0.19602E-0007
  0.57500E+0004 -0.28782E+0004 -0.15228E-0007  0.10716E-0007  0.42114E-0008
  0.57500E+0004 -0.29391E+0004  0.39224E-0007  0.75964E-0009  0.70849E-0007
  0.57932E+0004 -0.29390E+0004  0.24963E-0007 -0.12730E-0008  0.59683E-0007
  0.58750E+0004 -0.29389E+0004 -0.68591E-0008 -0.50768E-0008  0.32286E-0007
  0.59568E+0004 -0.29388E+0004 -0.42592E-0007 -0.81432E-0008 -0.16694E-0008
  0.60000E+0004 -0.29387E+0004 -0.62004E-0007 -0.92153E-0008 -0.21457E-0007
  0.57500E+0004 -0.29286E+0004  0.30064E-0007  0.24983E-0008  0.59808E-0007
  0.57932E+0004 -0.29285E+0004  0.14840E-0007  0.51323E-0009  0.47419E-0007
  0.58750E+0004 -0.29284E+0004 -0.18302E-0007 -0.31865E-0008  0.18273E-0007
  0.59568E+0004 -0.29282E+0004 -0.54527E-0007 -0.61807E-0008 -0.16453E-0007
  0.60000E+0004 -0.29281E+0004 -0.73823E-0007 -0.72493E-0008 -0.36176E-0007
  0.57500E+0004 -0.29087E+0004  0.12274E-0007  0.57585E-0008  0.38200E-0007
  0.57932E+0004 -0.29086E+0004 -0.45153E-0008  0.38876E-0008  0.23732E-0007
  0.58750E+0004 -0.29084E+0004 -0.39643E-0007  0.37545E-0009 -0.82423E-0008
  0.59568E+0004 -0.29082E+0004 -0.76278E-0007 -0.24975E-0008 -0.43937E-0007
  0.60000E+0004 -0.29081E+0004 -0.95080E-0007 -0.35406E-0008 -0.63305E-0007
  0.57500E+0004 -0.28887E+0004 -0.57483E-0008  0.90133E-0008  0.16020E-0007
  0.57932E+0004 -0.28886E+0004 -0.23764E-0007  0.72495E-0008 -0.20016E-0009
  0.58750E+0004 -0.28884E+0004 -0.60198E-0007  0.39106E-0008 -0.34351E-0007
  0.59568E+0004 -0.28881E+0004 -0.96577E-0007  0.11465E-0008 -0.70384E-0007
  0.60000E+0004 -0.28880E+0004 -0.11456E-0006  0.12505E-0009 -0.89097E-0007
  0.57500E+0004 -0.28782E+0004 -0.15228E-0007  0.10716E-0007  0.42114E-0008
  0.57932E+0004 -0.28781E+0004 -0.33750E-0007  0.90139E-0008 -0.12792E-0007
  0.58750E+0004 -0.28778E+0004 -0.70601E-0007  0.57633E-0008 -0.47828E-0007
  0.59568E+0004 -0.28775E+0004 -0.10659E-0006  0.30549E-0008 -0.83797E-0007
  0.60000E+0004 -0.28774E+0004 -0.12402E-0006  0.20359E-0008 -0.10206E-0006
  0.60000E+0004 -0.29387E+0004 -0.62004E-0007 -0.92153E-0008 -0.21457E-0007
  0.60432E+0004 -0.29386E+0004 -0.81269E-0007 -0.97872E-0008 -0.42079E-0007
  0.61250E+0004 -0.29384E+0004 -0.11579E-0006 -0.92082E-0008 -0.81997E-0007
  0.62068E+0004 -0.29382E+0004 -0.14554E-0006 -0.61402E-0008 -0.12060E-0006
  0.62500E+0004 -0.29381E+0004 -0.15856E-0006 -0.34967E-0008 -0.13947E-0006
  0.60000E+0004 -0.29281E+0004 -0.73823E-0007 -0.72493E-0008 -0.36176E-0007
  0.60432E+0004 -0.29280E+0004 -0.92692E-0007 -0.78117E-0008 -0.56416E-0007
  0.61250E+0004 -0.29278E+0004 -0.12573E-0006 -0.72941E-0008 -0.94652E-0007
  0.62068E+0004 -0.29276E+0004 -0.15313E-0006 -0.43691E-0008 -0.13047E-0006
  0.62500E+0004 -0.29274E+0004 -0.16463E-0006 -0.18236E-0008 -0.14749E-0006
  0.60000E+0004 -0.29081E+0004 -0.95080E-0007 -0.35406E-0008 -0.63305E-0007
  0.60432E+0004 -0.29079E+0004 -0.11296E-0006 -0.41075E-0008 -0.82576E-0007
  0.61250E+0004 -0.29076E+0004 -0.14278E-0006 -0.37031E-0008 -0.11727E-0006
  0.62068E+0004 -0.29073E+0004 -0.16542E-0006 -0.10428E-0008 -0.14753E-0006
  0.62500E+0004 -0.29072E+0004 -0.17395E-0006  0.12998E-0008 -0.16098E-0006
  0.60000E+0004 -0.28880E+0004 -0.11456E-0006  0.12505E-0009 -0.89097E-0007
  0.60432E+0004 -0.28878E+0004 -0.13115E-0006 -0.44963E-0009 -0.10713E-0006
  0.61250E+0004 -0.28875E+0004 -0.15728E-0006 -0.15909E-0009 -0.13786E-0006
  0.62068E+0004 -0.28871E+0004 -0.17486E-0006  0.22433E-0008 -0.16233E-0006
  0.62500E+0004 -0.28869E+0004 -0.18031E-0006  0.43891E-0008 -0.17215E-0006
  0.60000E+0004 -0.28774E+0004 -0.12402E-0006  0.20359E-0008 -0.10206E-0006
  0.60432E+0004 -0.28772E+0004 -0.13981E-0006  0.14601E-0008 -0.11933E-0006
  0.61250E+0004 -0.28768E+0004 -0.16384E-0006  0.16910E-0008 -0.14785E-0006
  0.62068E+0004 -0.28765E+0004 -0.17866E-0006  0.39645E-0008 -0.16919E-0006
  0.62500E+0004 -0.28763E+0004 -0.18248E-0006  0.59963E-0008 -0.17709E-0006
  0.62500E+0004 -0.29381E+0004 -0.15856E-0006 -0.34967E-0008 -0.13947E-0006
  0.62932E+0004 -0.29380E+0004 -0.16938E-0006 -0.12348E-0009 -0.15676E-0006
  0.63750E+0004 -0.29377E+0004 -0.18306E-0006  0.79110E-0008 -0.18358E-0006
  0.64568E+0004 -0.29374E+0004 -0.18688E-0006  0.17485E-0007 -0.20016E-0006
  0.65000E+0004 -0.29373E+0004 -0.18468E-0006  0.22834E-0007 -0.20391E-0006
  0.62500E+0004 -0.29274E+0004 -0.16463E-0006 -0.18236E-0008 -0.14749E-0006
  0.62932E+0004 -0.29273E+0004 -0.17382E-0006  0.14076E-0008 -0.16276E-0006
  0.63750E+0004 -0.29270E+0004 -0.18422E-0006  0.91361E-0008 -0.18547E-0006
  0.64568E+0004 -0.29266E+0004 -0.18486E-0006  0.18360E-0007 -0.19801E-0006
  0.65000E+0004 -0.29265E+0004 -0.18116E-0006  0.23509E-0007 -0.19981E-0006
  0.62500E+0004 -0.29072E+0004 -0.17395E-0006  0.12998E-0008 -0.16098E-0006
  0.62932E+0004 -0.29070E+0004 -0.17994E-0006  0.42885E-0008 -0.17236E-0006
  0.63750E+0004 -0.29066E+0004 -0.18404E-0006  0.11456E-0007 -0.18727E-0006
  0.64568E+0004 -0.29062E+0004 -0.17868E-0006  0.20033E-0007 -0.19221E-0006
  0.65000E+0004 -0.29060E+0004 -0.17220E-0006  0.24827E-0007 -0.19041E-0006
  0.62500E+0004 -0.28869E+0004 -0.18031E-0006  0.43891E-0008 -0.17215E-0006
  0.62932E+0004 -0.28867E+0004 -0.18305E-0006  0.71445E-0008 -0.17962E-0006
  0.63750E+0004 -0.28862E+0004 -0.18087E-0006  0.13774E-0007 -0.18680E-0006
  0.64568E+0004 -0.28857E+0004 -0.16967E-0006  0.21731E-0007 -0.18436E-0006
  0.65000E+0004 -0.28854E+0004 -0.16052E-0006  0.26185E-0007 -0.17911E-0006
  0.62500E+0004 -0.28763E+0004 -0.18248E-0006  0.59963E-0008 -0.17709E-0006
  0.62932E+0004 -0.28760E+0004 -0.18350E-0006  0.86405E-0008 -0.18251E-0006
  0.63750E+0004 -0.28754E+0004 -0.17804E-0006  0.14997E-0007 -0.18569E-0006
  0.64568E+0004 -0.28749E+0004 -0.16386E-0006  0.22635E-0007 -0.17948E-0006
  0.65000E+0004 -0.28746E+0004 -0.15337E-0006  0.26927E-0007 -0.17250E-0006
  0.65000E+0004 -0.29373E+0004 -0.18468E-0006  0.22834E-0007 -0.20391E-0006
  0.65432E+0004 -0.29371E+0004 -0.17951E-0006  0.28115E-0007 -0.20367E-0006
  0.66250E+0004 -0.29368E+0004 -0.16160E-0006  0.37378E-0007 -0.19164E-0006
  0.67068E+0004 -0.29364E+0004 -0.13364E-0006  0.44543E-0007 -0.16372E-0006
  0.67500E+0004 -0.29362E+0004 -0.11524E-0006  0.47123E-0007 -0.14275E-0006
  0.65000E+0004 -0.29265E+0004 -0.18116E-0006  0.23509E-0007 -0.19981E-0006
  0.65432E+0004 -0.29263E+0004 -0.17466E-0006  0.28609E-0007 -0.19786E-0006
  0.66250E+0004 -0.29258E+0004 -0.15490E-0006  0.37555E-0007 -0.18339E-0006
  0.67068E+0004 -0.29254E+0004 -0.12609E-0006  0.44500E-0007 -0.15431E-0006
  0.67500E+0004 -0.29252E+0004 -0.10766E-0006  0.47021E-0007 -0.13328E-0006
  0.65000E+0004 -0.29060E+0004 -0.17220E-0006  0.24827E-0007 -0.19041E-0006
  0.65432E+0004 -0.29057E+0004 -0.16327E-0006  0.29584E-0007 -0.18531E-0006
  0.66250E+0004 -0.29051E+0004 -0.14025E-0006  0.37948E-0007 -0.16644E-0006
  0.67068E+0004 -0.29046E+0004 -0.11016E-0006  0.44481E-0007 -0.13549E-0006
  0.67500E+0004 -0.29043E+0004 -0.91890E-0007  0.46879E-0007 -0.11456E-0006
  0.65000E+0004 -0.28854E+0004 -0.16052E-0006  0.26185E-0007 -0.17911E-0006
  0.65432E+0004 -0.28851E+0004 -0.14933E-0006  0.30612E-0007 -0.17102E-0006
  0.66250E+0004 -0.28844E+0004 -0.12340E-0006  0.38412E-0007 -0.14816E-0006
  0.67068E+0004 -0.28838E+0004 -0.92506E-0007  0.44538E-0007 -0.11579E-0006
  0.67500E+0004 -0.28835E+0004 -0.74690E-0007  0.46810E-0007 -0.95208E-0007
  0.65000E+0004 -0.28746E+0004 -0.15337E-0006  0.26927E-0007 -0.17250E-0006
  0.65432E+0004 -0.28742E+0004 -0.14107E-0006  0.31173E-0007 -0.16291E-0006
  0.66250E+0004 -0.28735E+0004 -0.11378E-0006  0.38684E-0007 -0.13812E-0006
  0.67068E+0004 -0.28728E+0004 -0.82674E-0007  0.44597E-0007 -0.10521E-0006
  0.67500E+0004 -0.28724E+0004 -0.65217E-0007  0.46790E-0007 -0.84916E-0007
  0.67500E+0004 -0.29362E+0004 -0.11524E-0006  0.47123E-0007 -0.14275E-0006
  0.67932E+0004 -0.29360E+0004 -0.94626E-0007  0.48715E-0007 -0.11775E-0006
  0.68750E+0004 -0.29356E+0004 -0.50863E-0007  0.48855E-0007 -0.61241E-0007
  0.69568E+0004 -0.29352E+0004 -0.35897E-0008  0.45348E-0007  0.31364E-0008
  0.70000E+0004 -0.29350E+0004  0.21465E-0007  0.42250E-0007  0.38100E-0007
  0.67500E+0004 -0.29252E+0004 -0.10766E-0006  0.47021E-0007 -0.13328E-0006
  0.67932E+0004 -0.29250E+0004 -0.87290E-0007  0.48591E-0007 -0.10859E-0006
  0.68750E+0004 -0.29245E+0004 -0.44607E-0007  0.48822E-0007 -0.53508E-0007
  0.69568E+0004 -0.29240E+0004  0.10562E-0008  0.45565E-0007  0.86815E-0008
  0.70000E+0004 -0.29238E+0004  0.25193E-0007  0.42649E-0007  0.42376E-0007
  0.67500E+0004 -0.29043E+0004 -0.91890E-0007  0.46879E-0007 -0.11456E-0006
  0.67932E+0004 -0.29040E+0004 -0.72214E-0007  0.48404E-0007 -0.90650E-0007
  0.68750E+0004 -0.29034E+0004 -0.32121E-0007  0.48777E-0007 -0.38755E-0007
  0.69568E+0004 -0.29028E+0004  0.98491E-0008  0.45945E-0007  0.18734E-0007
  0.70000E+0004 -0.29025E+0004  0.31877E-0007  0.43352E-0007  0.49702E-0007
  0.67500E+0004 -0.28835E+0004 -0.74690E-0007  0.46810E-0007 -0.95208E-0007
  0.67932E+0004 -0.28831E+0004 -0.56027E-0007  0.48279E-0007 -0.72375E-0007
  0.68750E+0004 -0.28823E+0004 -0.19199E-0007  0.48754E-0007 -0.24258E-0007
  0.69568E+0004 -0.28816E+0004  0.18306E-0007  0.46284E-0007  0.27868E-0007
  0.70000E+0004 -0.28812E+0004  0.37784E-0007  0.43972E-0007  0.55734E-0007
  0.67500E+0004 -0.28724E+0004 -0.65217E-0007  0.46790E-0007 -0.84916E-0007
  0.67932E+0004 -0.28720E+0004 -0.47207E-0007  0.48236E-0007 -0.62763E-0007
  0.68750E+0004 -0.28712E+0004 -0.12357E-0007  0.48749E-0007 -0.16862E-0007
  0.69568E+0004 -0.28704E+0004  0.22511E-0007  0.46447E-0007  0.32195E-0007
  0.70000E+0004 -0.28700E+0004  0.40487E-0007  0.44269E-0007  0.58294E-0007
  0.70000E+0004 -0.29350E+0004  0.21465E-0007  0.42250E-0007  0.38100E-0007
  0.70432E+0004 -0.29347E+0004  0.45804E-0007  0.38538E-0007  0.72349E-0007
  0.71250E+0004 -0.29343E+0004  0.87459E-0007  0.30560E-0007  0.13101E-0006
  0.72068E+0004 -0.29339E+0004  0.11935E-0006  0.22923E-0007  0.17471E-0006
  0.72500E+0004 -0.29336E+0004  0.13073E-0006  0.19626E-0007  0.18925E-0006
  0.70000E+0004 -0.29238E+0004  0.25193E-0007  0.42649E-0007  0.42376E-0007
  0.70432E+0004 -0.29235E+0004  0.48659E-0007  0.39156E-0007  0.75394E-0007
  0.71250E+0004 -0.29230E+0004  0.89009E-0007  0.31618E-0007  0.13217E-0006
  0.72068E+0004 -0.29224E+0004  0.12037E-0006  0.24396E-0007  0.17500E-0006
  0.72500E+0004 -0.29222E+0004  0.13188E-0006  0.21277E-0007  0.18963E-0006
  0.70000E+0004 -0.29025E+0004  0.31877E-0007  0.43352E-0007  0.49702E-0007
  0.70432E+0004 -0.29021E+0004  0.53296E-0007  0.40225E-0007  0.80058E-0007
  0.71250E+0004 -0.29015E+0004  0.90423E-0007  0.33449E-0007  0.13260E-0006
  0.72068E+0004 -0.29008E+0004  0.12008E-0006  0.26942E-0007  0.17318E-0006
  0.72500E+0004 -0.29004E+0004  0.13150E-0006  0.24130E-0007  0.18770E-0006
  0.70000E+0004 -0.28812E+0004  0.37784E-0007  0.43972E-0007  0.55734E-0007
  0.70432E+0004 -0.28808E+0004  0.56701E-0007  0.41165E-0007  0.83038E-0007
  0.71250E+0004 -0.28800E+0004  0.89727E-0007  0.35059E-0007  0.13059E-0006
  0.72068E+0004 -0.28791E+0004  0.11686E-0006  0.29179E-0007  0.16822E-0006
  0.72500E+0004 -0.28787E+0004  0.12781E-0006  0.26634E-0007  0.18229E-0006
  0.70000E+0004 -0.28700E+0004  0.40487E-0007  0.44269E-0007  0.58294E-0007
  0.70432E+0004 -0.28695E+0004  0.57922E-0007  0.41613E-0007  0.83849E-0007
  0.71250E+0004 -0.28686E+0004  0.88474E-0007  0.35824E-0007  0.12851E-0006
  0.72068E+0004 -0.28677E+0004  0.11398E-0006  0.30241E-0007  0.16432E-0006
  0.72500E+0004 -0.28673E+0004  0.12455E-0006  0.27821E-0007  0.17805E-0006
  0.72500E+0004 -0.29336E+0004  0.13073E-0006  0.19626E-0007  0.18925E-0006
  0.72932E+0004 -0.29334E+0004  0.13771E-0006  0.17214E-0007  0.19681E-0006
  0.73750E+0004 -0.29329E+0004  0.13741E-0006  0.15598E-0007  0.19014E-0006
  0.74568E+0004 -0.29324E+0004  0.11868E-0006  0.18562E-0007  0.15540E-0006
  0.75000E+0004 -0.29322E+0004  0.10166E-0006  0.21992E-0007  0.12659E-0006
  0.72500E+0004 -0.29222E+0004  0.13188E-0006  0.21277E-0007  0.18963E-0006
  0.72932E+0004 -0.29219E+0004  0.13927E-0006  0.19003E-0007  0.19769E-0006
  0.73750E+0004 -0.29213E+0004  0.14050E-0006  0.17496E-0007  0.19302E-0006
  0.74568E+0004 -0.29208E+0004  0.12403E-0006  0.20350E-0007  0.16138E-0006
  0.75000E+0004 -0.29205E+0004  0.10835E-0006  0.23632E-0007  0.13446E-0006
  0.72500E+0004 -0.29004E+0004  0.13150E-0006  0.24130E-0007  0.18770E-0006
  0.72932E+0004 -0.29001E+0004  0.13940E-0006  0.22089E-0007  0.19645E-0006
  0.73750E+0004 -0.28994E+0004  0.14321E-0006  0.20759E-0007  0.19530E-0006
  0.74568E+0004 -0.28987E+0004  0.13104E-0006  0.23402E-0007  0.16956E-0006
  0.75000E+0004 -0.28983E+0004  0.11803E-0006  0.26416E-0007  0.14635E-0006
  0.72500E+0004 -0.28787E+0004  0.12781E-0006  0.26634E-0007  0.18229E-0006
  0.72932E+0004 -0.28783E+0004  0.13589E-0006  0.24792E-0007  0.19146E-0006
  0.73750E+0004 -0.28774E+0004  0.14191E-0006  0.23600E-0007  0.19351E-0006
  0.74568E+0004 -0.28765E+0004  0.13403E-0006  0.26031E-0007  0.17370E-0006
  0.75000E+0004 -0.28761E+0004  0.12388E-0006  0.28791E-0007  0.15437E-0006
  0.72500E+0004 -0.28673E+0004  0.12455E-0006  0.27821E-0007  0.17805E-0006
  0.72932E+0004 -0.28668E+0004  0.13262E-0006  0.26072E-0007  0.18735E-0006
  0.73750E+0004 -0.28658E+0004  0.13967E-0006  0.24937E-0007  0.19097E-0006
  0.74568E+0004 -0.28649E+0004  0.13405E-0006  0.27254E-0007  0.17429E-0006
  0.75000E+0004 -0.28644E+0004  0.12547E-0006  0.29886E-0007  0.15708E-0006
  0.75000E+0004 -0.29322E+0004  0.10166E-0006  0.21992E-0007  0.12659E-0006
  0.75432E+0004 -0.29319E+0004  0.80268E-0007  0.26617E-0007  0.91646E-0007
  0.76250E+0004 -0.29314E+0004  0.30137E-0007  0.38046E-0007  0.12836E-0007
  0.77068E+0004 -0.29309E+0004 -0.27239E-0007  0.51631E-0007 -0.73679E-0007
  0.77500E+0004 -0.29306E+0004 -0.57930E-0007  0.59069E-0007 -0.11857E-0006
  0.75000E+0004 -0.29205E+0004  0.10835E-0006  0.23632E-0007  0.13446E-0006
  0.75432E+0004 -0.29202E+0004  0.88283E-0007  0.28060E-0007  0.10142E-0006
  0.76250E+0004 -0.29196E+0004  0.40336E-0007  0.39004E-0007  0.25870E-0007
  0.77068E+0004 -0.29190E+0004 -0.15730E-0007  0.52046E-0007 -0.58463E-0007
  0.77500E+0004 -0.29187E+0004 -0.46215E-0007  0.59208E-0007 -0.10283E-0006
  0.75000E+0004 -0.28983E+0004  0.11803E-0006  0.26416E-0007  0.14635E-0006
  0.75432E+0004 -0.28979E+0004  0.10073E-0006  0.30491E-0007  0.11717E-0006
  0.76250E+0004 -0.28971E+0004  0.57668E-0007  0.40567E-0007  0.48527E-0007
  0.77068E+0004 -0.28964E+0004  0.50982E-0008  0.52642E-0007 -0.30687E-0007
  0.77500E+0004 -0.28959E+0004 -0.24401E-0007  0.59311E-0007 -0.73489E-0007
  0.75000E+0004 -0.28761E+0004  0.12388E-0006  0.28791E-0007  0.15437E-0006
  0.75432E+0004 -0.28756E+0004  0.10966E-0006  0.32534E-0007  0.12934E-0006
  0.76250E+0004 -0.28747E+0004  0.72384E-0007  0.41806E-0007  0.68486E-0007
  0.77068E+0004 -0.28737E+0004  0.24560E-0007  0.52985E-0007 -0.43945E-0008
  0.77500E+0004 -0.28732E+0004 -0.32101E-0008  0.59199E-0007 -0.44905E-0007
  0.75000E+0004 -0.28644E+0004  0.12547E-0006  0.29886E-0007  0.15708E-0006
  0.75432E+0004 -0.28638E+0004  0.11299E-0006  0.33462E-0007  0.13435E-0006
  0.76250E+0004 -0.28628E+0004  0.79104E-0007  0.42332E-0007  0.77928E-0007
  0.77068E+0004 -0.28618E+0004  0.34255E-0007  0.53065E-0007  0.88463E-0008
  0.77500E+0004 -0.28613E+0004  0.76790E-0008  0.59053E-0007 -0.30178E-0007
  0.77500E+0004 -0.29306E+0004 -0.57930E-0007  0.59069E-0007 -0.11857E-0006
  0.77932E+0004 -0.29303E+0004 -0.87409E-0007  0.66337E-0007 -0.16075E-0006
  0.78750E+0004 -0.29298E+0004 -0.13616E-0006  0.78902E-0007 -0.22817E-0006
  0.79568E+0004 -0.29292E+0004 -0.17042E-0006  0.88935E-0007 -0.27288E-0006
  0.80000E+0004 -0.29289E+0004 -0.18121E-0006  0.93012E-0007 -0.28587E-0006
  0.77500E+0004 -0.29187E+0004 -0.46215E-0007  0.59208E-0007 -0.10283E-0006
  0.77932E+0004 -0.29183E+0004 -0.75849E-0007  0.66229E-0007 -0.14497E-0006
  0.78750E+0004 -0.29177E+0004 -0.12587E-0006  0.78443E-0007 -0.21365E-0006
  0.79568E+0004 -0.29170E+0004 -0.16241E-0006  0.88325E-0007 -0.26104E-0006
  0.80000E+0004 -0.29167E+0004 -0.17464E-0006  0.92406E-0007 -0.27579E-0006
  0.77500E+0004 -0.28959E+0004 -0.24401E-0007  0.59311E-0007 -0.73489E-0007
  0.77932E+0004 -0.28955E+0004 -0.53724E-0007  0.65890E-0007 -0.11496E-0006
  0.78750E+0004 -0.28947E+0004 -0.10508E-0006  0.77472E-0007 -0.18496E-0006
  0.79568E+0004 -0.28938E+0004 -0.14512E-0006  0.87069E-0007 -0.23663E-0006
  0.80000E+0004 -0.28934E+0004 -0.15979E-0006  0.91148E-0007 -0.25445E-0006
  0.77500E+0004 -0.28732E+0004 -0.32101E-0008  0.59199E-0007 -0.44905E-0007
  0.77932E+0004 -0.28727E+0004 -0.31464E-0007  0.65368E-0007 -0.84962E-0007
  0.78750E+0004 -0.28717E+0004 -0.82793E-0007  0.76358E-0007 -0.15495E-0006
  0.79568E+0004 -0.28707E+0004 -0.12526E-0006  0.85674E-0007 -0.20982E-0006
  0.80000E+0004 -0.28701E+0004 -0.14197E-0006  0.89738E-0007 -0.23033E-0006
  0.77500E+0004 -0.28613E+0004  0.76790E-0008  0.59053E-0007 -0.30178E-0007
  0.77932E+0004 -0.28607E+0004 -0.19719E-0007  0.65017E-0007 -0.69206E-0007
  0.78750E+0004 -0.28596E+0004 -0.70500E-0007  0.75709E-0007 -0.13866E-0006
  0.79568E+0004 -0.28585E+0004 -0.11381E-0006  0.84879E-0007 -0.19479E-0006
  0.80000E+0004 -0.28579E+0004 -0.13144E-0006  0.88930E-0007 -0.21657E-0006
  0.80000E+0004 -0.29289E+0004 -0.18121E-0006  0.93012E-0007 -0.28587E-0006
  0.80432E+0004 -0.29286E+0004 -0.18658E-0006  0.96243E-0007 -0.29134E-0006
  0.81250E+0004 -0.29280E+0004 -0.18226E-0006  0.10021E-0006 -0.28259E-0006
  0.82068E+0004 -0.29274E+0004 -0.16143E-0006  0.10188E-0006 -0.25333E-0006
  0.82500E+0004 -0.29271E+0004 -0.14546E-0006  0.10206E-0006 -0.23215E-0006
  0.80000E+0004 -0.29167E+0004 -0.17464E-0006  0.92406E-0007 -0.27579E-0006
  0.80432E+0004 -0.29163E+0004 -0.18148E-0006  0.95695E-0007 -0.28313E-0006
  0.81250E+0004 -0.29156E+0004 -0.17973E-0006  0.99890E-0007 -0.27767E-0006
  0.82068E+0004 -0.29149E+0004 -0.16067E-0006  0.10188E-0006 -0.25077E-0006
  0.82500E+0004 -0.29145E+0004 -0.14517E-0006  0.10223E-0006 -0.23027E-0006
  0.80000E+0004 -0.28934E+0004 -0.15979E-0006  0.91148E-0007 -0.25445E-0006
  0.80432E+0004 -0.28929E+0004 -0.16927E-0006  0.94529E-0007 -0.26514E-0006
  0.81250E+0004 -0.28921E+0004 -0.17238E-0006  0.99104E-0007 -0.26595E-0006
  0.82068E+0004 -0.28912E+0004 -0.15706E-0006  0.10163E-0006 -0.24393E-0006
  0.82500E+0004 -0.28907E+0004 -0.14279E-0006  0.10229E-0006 -0.22505E-0006
  0.80000E+0004 -0.28701E+0004 -0.14197E-0006  0.89738E-0007 -0.23033E-0006
  0.80432E+0004 -0.28696E+0004 -0.15383E-0006  0.93188E-0007 -0.24413E-0006
  0.81250E+0004 -0.28685E+0004 -0.16176E-0006  0.98081E-0007 -0.25118E-0006
  0.82068E+0004 -0.28674E+0004 -0.15067E-0006  0.10108E-0006 -0.23454E-0006
  0.82500E+0004 -0.28668E+0004 -0.13803E-0006  0.10199E-0006 -0.21770E-0006
  0.80000E+0004 -0.28579E+0004 -0.13144E-0006  0.88930E-0007 -0.21657E-0006
  0.80432E+0004 -0.28573E+0004 -0.14445E-0006  0.92408E-0007 -0.23190E-0006
  0.81250E+0004 -0.28561E+0004 -0.15490E-0006  0.97447E-0007 -0.24221E-0006
  0.82068E+0004 -0.28549E+0004 -0.14620E-0006  0.10066E-0006 -0.22858E-0006
  0.82500E+0004 -0.28543E+0004 -0.13458E-0006  0.10170E-0006 -0.21298E-0006
  0.82500E+0004 -0.29271E+0004 -0.14546E-0006  0.10206E-0006 -0.23215E-0006
  0.82932E+0004 -0.29269E+0004 -0.12718E-0006  0.10188E-0006 -0.20856E-0006
  0.83750E+0004 -0.29263E+0004 -0.89763E-0007  0.10067E-0006 -0.16155E-0006
  0.84568E+0004 -0.29258E+0004 -0.53805E-0007  0.98391E-0007 -0.11719E-0006
  0.85000E+0004 -0.29255E+0004 -0.37142E-0007  0.96677E-0007 -0.96560E-0007
  0.82500E+0004 -0.29145E+0004 -0.14517E-0006  0.10223E-0006 -0.23027E-0006
  0.82932E+0004 -0.29142E+0004 -0.12702E-0006  0.10221E-0006 -0.20692E-0006
  0.83750E+0004 -0.29136E+0004 -0.88918E-0007  0.10127E-0006 -0.15918E-0006
  0.84568E+0004 -0.29130E+0004 -0.51332E-0007  0.99152E-0007 -0.11290E-0006
  0.85000E+0004 -0.29127E+0004 -0.33589E-0007  0.97483E-0007 -0.90965E-0007
  0.82500E+0004 -0.28907E+0004 -0.14279E-0006  0.10229E-0006 -0.22505E-0006
  0.82932E+0004 -0.28903E+0004 -0.12527E-0006  0.10256E-0006 -0.20255E-0006
  0.83750E+0004 -0.28895E+0004 -0.86636E-0007  0.10206E-0006 -0.15424E-0006
  0.84568E+0004 -0.28887E+0004 -0.46660E-0007  0.10023E-0006 -0.10501E-0006
  0.85000E+0004 -0.28883E+0004 -0.27170E-0007  0.98644E-0007 -0.80918E-0007
  0.82500E+0004 -0.28668E+0004 -0.13803E-0006  0.10199E-0006 -0.21770E-0006
  0.82932E+0004 -0.28663E+0004 -0.12161E-0006  0.10252E-0006 -0.19655E-0006
  0.83750E+0004 -0.28654E+0004 -0.83476E-0007  0.10242E-0006 -0.14872E-0006
  0.84568E+0004 -0.28644E+0004 -0.42068E-0007  0.10086E-0006 -0.97543E-0007
  0.85000E+0004 -0.28639E+0004 -0.21253E-0007  0.99341E-0007 -0.71723E-0007
  0.82500E+0004 -0.28543E+0004 -0.13458E-0006  0.10170E-0006 -0.21298E-0006
  0.82932E+0004 -0.28537E+0004 -0.11894E-0006  0.10234E-0006 -0.19274E-0006
  0.83750E+0004 -0.28527E+0004 -0.81467E-0007  0.10244E-0006 -0.14559E-0006
  0.84568E+0004 -0.28516E+0004 -0.39704E-0007  0.10101E-0006 -0.93808E-0007
  0.85000E+0004 -0.28510E+0004 -0.18372E-0007  0.99529E-0007 -0.67266E-0007
  0.85000E+0004 -0.29255E+0004 -0.37142E-0007  0.96677E-0007 -0.96560E-0007
  0.85432E+0004 -0.29253E+0004 -0.22743E-0007  0.94516E-0007 -0.78378E-0007
  0.86250E+0004 -0.29250E+0004 -0.25251E-0008  0.88977E-0007 -0.50964E-0007
  0.87068E+0004 -0.29246E+0004  0.84879E-0008  0.81224E-0007 -0.31790E-0007
  0.87500E+0004 -0.29244E+0004  0.11075E-0007  0.76189E-0007 -0.24225E-0007
  0.85000E+0004 -0.29127E+0004 -0.33589E-0007  0.97483E-0007 -0.90965E-0007
  0.85432E+0004 -0.29124E+0004 -0.18068E-0007  0.95342E-0007 -0.71423E-0007
  0.86250E+0004 -0.29120E+0004  0.41133E-0008  0.89790E-0007 -0.41638E-0007
  0.87068E+0004 -0.29116E+0004  0.16503E-0007  0.81990E-0007 -0.20825E-0007
  0.87500E+0004 -0.29114E+0004  0.19478E-0007  0.76927E-0007 -0.12816E-0007
  0.85000E+0004 -0.28883E+0004 -0.27170E-0007  0.98644E-0007 -0.80918E-0007
  0.85432E+0004 -0.28880E+0004 -0.97537E-0008  0.96545E-0007 -0.59038E-0007
  0.86250E+0004 -0.28875E+0004  0.15888E-0007  0.90981E-0007 -0.25012E-0007
  0.87068E+0004 -0.28869E+0004  0.30836E-0007  0.83111E-0007 -0.11204E-0008
  0.87500E+0004 -0.28866E+0004  0.34582E-0007  0.78005E-0007  0.77832E-0008
  0.85000E+0004 -0.28639E+0004 -0.21253E-0007  0.99341E-0007 -0.71723E-0007
  0.85432E+0004 -0.28636E+0004 -0.22856E-0008  0.97287E-0007 -0.47856E-0007
  0.86250E+0004 -0.28629E+0004  0.26407E-0007  0.91728E-0007 -0.99968E-0008
  0.87068E+0004 -0.28622E+0004  0.43797E-0007  0.83809E-0007  0.16884E-0007
  0.87500E+0004 -0.28619E+0004  0.48344E-0007  0.78670E-0007  0.26736E-0007
  0.85000E+0004 -0.28510E+0004 -0.18372E-0007  0.99529E-0007 -0.67266E-0007
  0.85432E+0004 -0.28507E+0004  0.12629E-0008  0.97499E-0007 -0.42506E-0007
  0.86250E+0004 -0.28499E+0004  0.31376E-0007  0.91948E-0007 -0.28130E-0008
  0.87068E+0004 -0.28492E+0004  0.49987E-0007  0.84011E-0007  0.25587E-0007
  0.87500E+0004 -0.28488E+0004  0.54964E-0007  0.78860E-0007  0.35955E-0007
  0.87500E+0004 -0.29244E+0004  0.11075E-0007  0.76189E-0007 -0.24225E-0007
  0.87932E+0004 -0.29243E+0004  0.11871E-0007  0.70539E-0007 -0.17923E-0007
  0.88750E+0004 -0.29240E+0004  0.10050E-0007  0.58379E-0007 -0.78570E-0008
  0.89568E+0004 -0.29237E+0004  0.62610E-0008  0.45028E-0007  0.15923E-0008
  0.90000E+0004 -0.29236E+0004  0.43013E-0008  0.37847E-0007  0.68109E-0008
  0.87500E+0004 -0.29114E+0004  0.19478E-0007  0.76927E-0007 -0.12816E-0007
  0.87932E+0004 -0.29112E+0004  0.20404E-0007  0.71253E-0007 -0.63888E-0008
  0.88750E+0004 -0.29109E+0004  0.18146E-0007  0.59056E-0007  0.30871E-0008
  0.89568E+0004 -0.29106E+0004  0.13177E-0007  0.45680E-0007  0.11067E-0007
  0.90000E+0004 -0.29104E+0004  0.10380E-0007  0.38484E-0007  0.15271E-0007
  0.87500E+0004 -0.28866E+0004  0.34582E-0007  0.78005E-0007  0.77832E-0008
  0.87932E+0004 -0.28864E+0004  0.35816E-0007  0.72292E-0007  0.14534E-0007
  0.88750E+0004 -0.28860E+0004  0.32880E-0007  0.60038E-0007  0.23087E-0007
  0.89568E+0004 -0.28856E+0004  0.25804E-0007  0.46620E-0007  0.28465E-0007
  0.90000E+0004 -0.28854E+0004  0.21465E-0007  0.39398E-0007  0.30817E-0007
  0.87500E+0004 -0.28619E+0004  0.48344E-0007  0.78670E-0007  0.26736E-0007
  0.87932E+0004 -0.28616E+0004  0.49964E-0007  0.72930E-0007  0.33915E-0007
  0.88750E+0004 -0.28611E+0004  0.46561E-0007  0.60634E-0007  0.41819E-0007
  0.89568E+0004 -0.28606E+0004  0.37592E-0007  0.47183E-0007  0.44878E-0007
  0.90000E+0004 -0.28604E+0004  0.31805E-0007  0.39937E-0007  0.45507E-0007
  0.87500E+0004 -0.28488E+0004  0.54964E-0007  0.78860E-0007  0.35955E-0007
  0.87932E+0004 -0.28485E+0004  0.56818E-0007  0.73109E-0007  0.43402E-0007
  0.88750E+0004 -0.28480E+0004  0.53258E-0007  0.60797E-0007  0.51079E-0007
  0.89568E+0004 -0.28474E+0004  0.43396E-0007  0.47331E-0007  0.53045E-0007
  0.90000E+0004 -0.28472E+0004  0.36894E-0007  0.40074E-0007  0.52827E-0007
  0.90000E+0004 -0.29236E+0004  0.43013E-0008  0.37847E-0007  0.68109E-0008
  0.90432E+0004 -0.29234E+0004  0.27300E-0008  0.30822E-0007  0.12276E-0007
  0.91250E+0004 -0.29232E+0004  0.14321E-0008  0.18501E-0007  0.23221E-0007
  0.92068E+0004 -0.29229E+0004  0.28114E-0008  0.84581E-0008  0.34216E-0007
  0.92500E+0004 -0.29227E+0004  0.46284E-0008  0.43896E-0008  0.39656E-0007
  0.90000E+0004 -0.29104E+0004  0.10380E-0007  0.38484E-0007  0.15271E-0007
  0.90432E+0004 -0.29102E+0004  0.78789E-0008  0.31440E-0007  0.19627E-0007
  0.91250E+0004 -0.29099E+0004  0.47021E-0008  0.19057E-0007  0.28390E-0007
  0.92068E+0004 -0.29096E+0004  0.42458E-0008  0.89049E-0008  0.37341E-0007
  0.92500E+0004 -0.29094E+0004  0.51693E-0008  0.47546E-0008  0.41827E-0007
  0.90000E+0004 -0.28854E+0004  0.21465E-0007  0.39398E-0007  0.30817E-0007
  0.90432E+0004 -0.28852E+0004  0.17227E-0007  0.32320E-0007  0.33122E-0007
  0.91250E+0004 -0.28847E+0004  0.10491E-0007  0.19822E-0007  0.37795E-0007
  0.92068E+0004 -0.28843E+0004  0.65062E-0008  0.94680E-0008  0.42855E-0007
  0.92500E+0004 -0.28841E+0004  0.56986E-0008  0.51667E-0008  0.45510E-0007
  0.90000E+0004 -0.28604E+0004  0.31805E-0007  0.39937E-0007  0.45507E-0007
  0.90432E+0004 -0.28601E+0004  0.25901E-0007  0.32826E-0007  0.45866E-0007
  0.91250E+0004 -0.28596E+0004  0.15678E-0007  0.20219E-0007  0.46578E-0007
  0.92068E+0004 -0.28591E+0004  0.81703E-0008  0.96714E-0008  0.47799E-0007
  0.92500E+0004 -0.28588E+0004  0.56170E-0008  0.52251E-0008  0.48626E-0007
  0.90000E+0004 -0.28472E+0004  0.36894E-0007  0.40074E-0007  0.52827E-0007
  0.90432E+0004 -0.28469E+0004  0.30155E-0007  0.32948E-0007  0.52217E-0007
  0.91250E+0004 -0.28463E+0004  0.18150E-0007  0.20285E-0007  0.50920E-0007
  0.92068E+0004 -0.28458E+0004  0.88126E-0008  0.96391E-0008  0.50165E-0007
  0.92500E+0004 -0.28455E+0004  0.53447E-0008  0.51190E-0008  0.50044E-0007
  0.92500E+0004 -0.29227E+0004  0.46284E-0008  0.43896E-0008  0.39656E-0007
  0.92932E+0004 -0.29226E+0004  0.71288E-0008  0.13127E-0008  0.44603E-0007
  0.93750E+0004 -0.29224E+0004  0.13440E-0007 -0.15730E-0008  0.52073E-0007
  0.94568E+0004 -0.29221E+0004  0.21206E-0007 -0.46218E-0009  0.56323E-0007
  0.95000E+0004 -0.29220E+0004  0.25641E-0007  0.17026E-0008  0.57095E-0007
  0.92500E+0004 -0.29094E+0004  0.51693E-0008  0.47546E-0008  0.41827E-0007
  0.92932E+0004 -0.29092E+0004  0.68500E-0008  0.15799E-0008  0.45929E-0007
  0.93750E+0004 -0.29090E+0004  0.11838E-0007 -0.15374E-0008  0.52121E-0007
  0.94568E+0004 -0.29087E+0004  0.18589E-0007 -0.70596E-0009  0.55502E-0007
  0.95000E+0004 -0.29085E+0004  0.22607E-0007  0.12968E-0008  0.55961E-0007
  0.92500E+0004 -0.28841E+0004  0.56986E-0008  0.51667E-0008  0.45510E-0007
  0.92932E+0004 -0.28839E+0004  0.57864E-0008  0.18129E-0008  0.47979E-0007
  0.93750E+0004 -0.28836E+0004  0.81929E-0008 -0.17285E-0008  0.51687E-0007
  0.94568E+0004 -0.28832E+0004  0.12972E-0007 -0.14083E-0008  0.53375E-0007
  0.95000E+0004 -0.28830E+0004  0.16182E-0007  0.29661E-0009  0.53225E-0007
  0.92500E+0004 -0.28588E+0004  0.56170E-0008  0.52251E-0008  0.48626E-0007
  0.92932E+0004 -0.28586E+0004  0.40889E-0008  0.17006E-0008  0.49457E-0007
  0.93750E+0004 -0.28581E+0004  0.38707E-0008 -0.22453E-0008  0.50662E-0007
  0.94568E+0004 -0.28577E+0004  0.66491E-0008 -0.24124E-0008  0.50641E-0007
  0.95000E+0004 -0.28575E+0004  0.90480E-0008 -0.99153E-0009  0.49884E-0007
  0.92500E+0004 -0.28455E+0004  0.53447E-0008  0.51190E-0008  0.50044E-0007
  0.92932E+0004 -0.28452E+0004  0.29680E-0008  0.15080E-0008  0.50022E-0007
  0.93750E+0004 -0.28447E+0004  0.13663E-0008 -0.26434E-0008  0.49919E-0007
  0.94568E+0004 -0.28443E+0004  0.30928E-0008 -0.30584E-0008  0.49010E-0007
  0.95000E+0004 -0.28440E+0004  0.50688E-0008 -0.17816E-0008  0.47940E-0007
  0.95000E+0004 -0.29220E+0004  0.25641E-0007  0.17026E-0008  0.57095E-0007
  0.95432E+0004 -0.29220E+0004  0.30191E-0007  0.48728E-0008  0.56836E-0007
  0.96250E+0004 -0.29219E+0004  0.38778E-0007  0.13388E-0007  0.53594E-0007
  0.97068E+0004 -0.29218E+0004  0.46853E-0007  0.24498E-0007  0.47189E-0007
  0.97500E+0004 -0.29218E+0004  0.50764E-0007  0.31105E-0007  0.42791E-0007
  0.95000E+0004 -0.29085E+0004  0.22607E-0007  0.12968E-0008  0.55961E-0007
  0.95432E+0004 -0.29085E+0004  0.26816E-0007  0.43011E-0008  0.55475E-0007
  0.96250E+0004 -0.29084E+0004  0.34930E-0007  0.12500E-0007  0.51982E-0007
  0.97068E+0004 -0.29083E+0004  0.42703E-0007  0.23310E-0007  0.45470E-0007
  0.97500E+0004 -0.29083E+0004  0.46505E-0007  0.29775E-0007  0.41039E-0007
  0.95000E+0004 -0.28830E+0004  0.16182E-0007  0.29661E-0009  0.53225E-0007
  0.95432E+0004 -0.28829E+0004  0.19742E-0007  0.29997E-0008  0.52302E-0007
  0.96250E+0004 -0.28828E+0004  0.26973E-0007  0.10619E-0007  0.48338E-0007
  0.97068E+0004 -0.28827E+0004  0.34221E-0007  0.20886E-0007  0.41648E-0007
  0.97500E+0004 -0.28827E+0004  0.37850E-0007  0.27091E-0007  0.37177E-0007
  0.95000E+0004 -0.28575E+0004  0.90480E-0008 -0.99153E-0009  0.49884E-0007
  0.95432E+0004 -0.28574E+0004  0.11967E-0007  0.14251E-0008  0.48531E-0007
  0.96250E+0004 -0.28573E+0004  0.18356E-0007  0.84939E-0008  0.44131E-0007
  0.97068E+0004 -0.28571E+0004  0.25151E-0007  0.18244E-0007  0.37321E-0007
  0.97500E+0004 -0.28571E+0004  0.28654E-0007  0.24202E-0007  0.32848E-0007
  0.95000E+0004 -0.28440E+0004  0.50688E-0008 -0.17816E-0008  0.47940E-0007
  0.95432E+0004 -0.28439E+0004  0.76574E-0008  0.48989E-0009  0.46371E-0007
  0.96250E+0004 -0.28438E+0004  0.13625E-0007  0.72790E-0008  0.41765E-0007
  0.97068E+0004 -0.28436E+0004  0.20214E-0007  0.16767E-0007  0.34925E-0007
  0.97500E+0004 -0.28436E+0004  0.23672E-0007  0.22600E-0007  0.30468E-0007
  0.97500E+0004 -0.29218E+0004  0.50764E-0007  0.31105E-0007  0.42791E-0007
  0.97932E+0004 -0.29219E+0004  0.54400E-0007  0.38018E-0007  0.37888E-0007
  0.98750E+0004 -0.29221E+0004  0.60306E-0007  0.51449E-0007  0.27678E-0007
  0.99568E+0004 -0.29223E+0004  0.64700E-0007  0.64346E-0007  0.17113E-0007
  0.10000E+0005 -0.29224E+0004  0.66342E-0007  0.70599E-0007  0.11698E-0007
  0.97500E+0004 -0.29083E+0004  0.46505E-0007  0.29775E-0007  0.41039E-0007
  0.97932E+0004 -0.29084E+0004  0.50068E-0007  0.36565E-0007  0.36112E-0007
  0.98750E+0004 -0.29086E+0004  0.55884E-0007  0.49812E-0007  0.25824E-0007
  0.99568E+0004 -0.29089E+0004  0.60233E-0007  0.62606E-0007  0.15113E-0007
  0.10000E+0005 -0.29090E+0004  0.61867E-0007  0.68838E-0007  0.95928E-0008
  0.97500E+0004 -0.28827E+0004  0.37850E-0007  0.27091E-0007  0.37177E-0007
  0.97932E+0004 -0.28828E+0004  0.41312E-0007  0.33657E-0007  0.32225E-0007
  0.98750E+0004 -0.28831E+0004  0.47040E-0007  0.46573E-0007  0.21837E-0007
  0.99568E+0004 -0.28834E+0004  0.51387E-0007  0.59183E-0007  0.10892E-0007
  0.10000E+0005 -0.28836E+0004  0.53048E-0007  0.65381E-0007  0.51896E-0008
  0.97500E+0004 -0.28571E+0004  0.28654E-0007  0.24202E-0007  0.32848E-0007
  0.97932E+0004 -0.28572E+0004  0.32070E-0007  0.30557E-0007  0.27909E-0007
  0.98750E+0004 -0.28576E+0004  0.37816E-0007  0.43164E-0007  0.17494E-0007
  0.99568E+0004 -0.28580E+0004  0.42270E-0007  0.55605E-0007  0.63784E-0008
  0.10000E+0005 -0.28582E+0004  0.44013E-0007  0.61776E-0007  0.51955E-0009
  0.97500E+0004 -0.28436E+0004  0.23672E-0007  0.22600E-0007  0.30468E-0007
  0.97932E+0004 -0.28438E+0004  0.27085E-0007  0.28849E-0007  0.25555E-0007
  0.98750E+0004 -0.28442E+0004  0.32884E-0007  0.41300E-0007  0.15160E-0007
  0.99568E+0004 -0.28445E+0004  0.37437E-0007  0.53659E-0007  0.39824E-0008
  0.10000E+0005 -0.28448E+0004  0.39243E-0007  0.59816E-0007 -0.19470E-0008
  0.10000E+0005 -0.29224E+0004  0.66342E-0007  0.70599E-0007  0.11698E-0007
  0.10043E+0005 -0.29226E+0004  0.67508E-0007  0.76276E-0007  0.65605E-0008
  0.10125E+0005 -0.29231E+0004  0.68184E-0007  0.85055E-0007 -0.22385E-0008
  0.10207E+0005 -0.29235E+0004  0.66592E-0007  0.90614E-0007 -0.96061E-0008
  0.10250E+0005 -0.29238E+0004  0.64737E-0007  0.92100E-0007 -0.12938E-0007
  0.10000E+0005 -0.29090E+0004  0.61867E-0007  0.68838E-0007  0.95928E-0008
  0.10043E+0005 -0.29093E+0004  0.63046E-0007  0.74522E-0007  0.43399E-0008
  0.10125E+0005 -0.29098E+0004  0.63794E-0007  0.83379E-0007 -0.46944E-0008
  0.10207E+0005 -0.29103E+0004  0.62352E-0007  0.89090E-0007 -0.12270E-0007
  0.10250E+0005 -0.29106E+0004  0.60616E-0007  0.90680E-0007 -0.15677E-0007
  0.10000E+0005 -0.28836E+0004  0.53048E-0007  0.65381E-0007  0.51896E-0008
  0.10043E+0005 -0.28839E+0004  0.54294E-0007  0.71085E-0007 -0.27060E-0009
  0.10125E+0005 -0.28846E+0004  0.55240E-0007  0.80092E-0007 -0.97417E-0008
  0.10207E+0005 -0.28853E+0004  0.54132E-0007  0.86093E-0007 -0.17721E-0007
  0.10250E+0005 -0.28857E+0004  0.52646E-0007  0.87878E-0007 -0.21281E-0007
  0.10000E+0005 -0.28582E+0004  0.44013E-0007  0.61776E-0007  0.51955E-0009
  0.10043E+0005 -0.28586E+0004  0.45372E-0007  0.67502E-0007 -0.51306E-0008
  0.10125E+0005 -0.28594E+0004  0.46596E-0007  0.76668E-0007 -0.15028E-0007
  0.10207E+0005 -0.28603E+0004  0.45882E-0007  0.82956E-0007 -0.23427E-0007
  0.10250E+0005 -0.28607E+0004  0.44668E-0007  0.84936E-0007 -0.27157E-0007
  0.10000E+0005 -0.28448E+0004  0.39243E-0007  0.59816E-0007 -0.19470E-0008
  0.10043E+0005 -0.28452E+0004  0.40681E-0007  0.65557E-0007 -0.76908E-0008
  0.10125E+0005 -0.28462E+0004  0.42078E-0007  0.74807E-0007 -0.17809E-0007
  0.10207E+0005 -0.28471E+0004  0.41592E-0007  0.81248E-0007 -0.26437E-0007
  0.10250E+0005 -0.28476E+0004  0.40531E-0007  0.83329E-0007 -0.30265E-0007
  0.10250E+0005 -0.29238E+0004  0.64737E-0007  0.92100E-0007 -0.12938E-0007
  0.10293E+0005 -0.29240E+0004  0.62103E-0007  0.92496E-0007 -0.15932E-0007
  0.10375E+0005 -0.29244E+0004  0.54893E-0007  0.90304E-0007 -0.20933E-0007
  0.10457E+0005 -0.29247E+0004  0.44685E-0007  0.84339E-0007 -0.25427E-0007
  0.10500E+0005 -0.29249E+0004  0.38124E-0007  0.79808E-0007 -0.27756E-0007
  0.10250E+0005 -0.29106E+0004  0.60616E-0007  0.90680E-0007 -0.15677E-0007
  0.10293E+0005 -0.29109E+0004  0.58128E-0007  0.91190E-0007 -0.18716E-0007
  0.10375E+0005 -0.29113E+0004  0.51283E-0007  0.89237E-0007 -0.23684E-0007
  0.10457E+0005 -0.29117E+0004  0.41536E-0007  0.83514E-0007 -0.27982E-0007
  0.10500E+0005 -0.29120E+0004  0.35245E-0007  0.79106E-0007 -0.30145E-0007
  0.10250E+0005 -0.28857E+0004  0.52646E-0007  0.87878E-0007 -0.21281E-0007
  0.10293E+0005 -0.28860E+0004  0.50455E-0007  0.88603E-0007 -0.24418E-0007
  0.10375E+0005 -0.28865E+0004  0.44339E-0007  0.87099E-0007 -0.29352E-0007
  0.10457E+0005 -0.28871E+0004  0.35508E-0007  0.81835E-0007 -0.33297E-0007
  0.10500E+0005 -0.28874E+0004  0.29755E-0007  0.77654E-0007 -0.35148E-0007
  0.10250E+0005 -0.28607E+0004  0.44668E-0007  0.84936E-0007 -0.27157E-0007
  0.10293E+0005 -0.28611E+0004  0.42798E-0007  0.85876E-0007 -0.30414E-0007
  0.10375E+0005 -0.28618E+0004  0.37449E-0007  0.84817E-0007 -0.35357E-0007
  0.10457E+0005 -0.28625E+0004  0.29578E-0007  0.80008E-0007 -0.38987E-0007
  0.10500E+0005 -0.28628E+0004  0.24391E-0007  0.76055E-0007 -0.40538E-0007
  0.10250E+0005 -0.28476E+0004  0.40531E-0007  0.83329E-0007 -0.30265E-0007
  0.10293E+0005 -0.28480E+0004  0.38837E-0007  0.84382E-0007 -0.33595E-0007
  0.10375E+0005 -0.28487E+0004  0.33904E-0007  0.83556E-0007 -0.38564E-0007
  0.10457E+0005 -0.28495E+0004  0.26553E-0007  0.78986E-0007 -0.42048E-0007
  0.10500E+0005 -0.28498E+0004  0.21674E-0007  0.75153E-0007 -0.43448E-0007
  0.10500E+0005 -0.29249E+0004  0.38124E-0007  0.79808E-0007 -0.27756E-0007
  0.10543E+0005 -0.29251E+0004  0.30821E-0007  0.74411E-0007 -0.30089E-0007
  0.10625E+0005 -0.29254E+0004  0.15303E-0007  0.62253E-0007 -0.34620E-0007
  0.10707E+0005 -0.29258E+0004 -0.15124E-0008  0.48329E-0007 -0.39054E-0007
  0.10750E+0005 -0.29259E+0004 -0.10441E-0007  0.40637E-0007 -0.41191E-0007
  0.10500E+0005 -0.29120E+0004  0.35245E-0007  0.79106E-0007 -0.30145E-0007
  0.10543E+0005 -0.29122E+0004  0.28217E-0007  0.73818E-0007 -0.32279E-0007
  0.10625E+0005 -0.29126E+0004  0.13203E-0007  0.61832E-0007 -0.36367E-0007
  0.10707E+0005 -0.29130E+0004 -0.31979E-0008  0.48012E-0007 -0.40342E-0007
  0.10750E+0005 -0.29132E+0004 -0.11968E-0007  0.40345E-0007 -0.42254E-0007
  0.10500E+0005 -0.28874E+0004  0.29755E-0007  0.77654E-0007 -0.35148E-0007
  0.10543E+0005 -0.28877E+0004  0.23277E-0007  0.72577E-0007 -0.36903E-0007
  0.10625E+0005 -0.28882E+0004  0.92852E-0008  0.60917E-0007 -0.40132E-0007
  0.10707E+0005 -0.28887E+0004 -0.62554E-0008  0.47300E-0007 -0.43193E-0007
  0.10750E+0005 -0.28889E+0004 -0.14685E-0007  0.39683E-0007 -0.44653E-0007
  0.10500E+0005 -0.28628E+0004  0.24391E-0007  0.76055E-0007 -0.40538E-0007
  0.10543E+0005 -0.28631E+0004  0.18498E-0007  0.71187E-0007 -0.41918E-0007
  0.10625E+0005 -0.28637E+0004  0.56067E-0008  0.59857E-0007 -0.44273E-0007
  0.10707E+0005 -0.28644E+0004 -0.89800E-0008  0.46450E-0007 -0.46380E-0007
  0.10750E+0005 -0.28647E+0004 -0.17017E-0007  0.38887E-0007 -0.47358E-0007
  0.10500E+0005 -0.28498E+0004  0.21674E-0007  0.75153E-0007 -0.43448E-0007
  0.10543E+0005 -0.28502E+0004  0.16101E-0007  0.70395E-0007 -0.44634E-0007
  0.10625E+0005 -0.28509E+0004  0.38173E-0008  0.59241E-0007 -0.46529E-0007
  0.10707E+0005 -0.28515E+0004 -0.10232E-0007  0.45948E-0007 -0.48120E-0007
  0.10750E+0005 -0.28519E+0004 -0.18042E-0007  0.38416E-0007 -0.48835E-0007
  0.10750E+0005 -0.29259E+0004 -0.10441E-0007  0.40637E-0007 -0.41191E-0007
  0.10793E+0005 -0.29262E+0004 -0.19085E-0007  0.32919E-0007 -0.43018E-0007
  0.10875E+0005 -0.29265E+0004 -0.33761E-0007  0.18831E-0007 -0.45181E-0007
  0.10957E+0005 -0.29269E+0004 -0.44626E-0007  0.64014E-0008 -0.44756E-0007
  0.11000E+0005 -0.29271E+0004 -0.48235E-0007  0.86379E-0009 -0.43166E-0007
  0.10750E+0005 -0.29132E+0004 -0.11968E-0007  0.40345E-0007 -0.42254E-0007
  0.10793E+0005 -0.29134E+0004 -0.20505E-0007  0.32626E-0007 -0.43880E-0007
  0.10875E+0005 -0.29139E+0004 -0.35142E-0007  0.18474E-0007 -0.45757E-0007
  0.10957E+0005 -0.29143E+0004 -0.46183E-0007  0.58964E-0008 -0.45178E-0007
  0.11000E+0005 -0.29145E+0004 -0.49962E-0007  0.25121E-0009 -0.43556E-0007
  0.10750E+0005 -0.28889E+0004 -0.14685E-0007  0.39683E-0007 -0.44653E-0007
  0.10793E+0005 -0.28892E+0004 -0.22984E-0007  0.31969E-0007 -0.45875E-0007
  0.10875E+0005 -0.28898E+0004 -0.37493E-0007  0.17704E-0007 -0.47169E-0007
  0.10957E+0005 -0.28904E+0004 -0.48850E-0007  0.48576E-0008 -0.46289E-0007
  0.11000E+0005 -0.28907E+0004 -0.52959E-0007 -0.98626E-0009 -0.44614E-0007
  0.10750E+0005 -0.28647E+0004 -0.17017E-0007  0.38887E-0007 -0.47358E-0007
  0.10793E+0005 -0.28651E+0004 -0.25031E-0007  0.31183E-0007 -0.48144E-0007
  0.10875E+0005 -0.28658E+0004 -0.39336E-0007  0.16820E-0007 -0.48805E-0007
  0.10957E+0005 -0.28665E+0004 -0.50974E-0007  0.37183E-0008 -0.47604E-0007
  0.11000E+0005 -0.28668E+0004 -0.55420E-0007 -0.23173E-0008 -0.45888E-0007
  0.10750E+0005 -0.28519E+0004 -0.18042E-0007  0.38416E-0007 -0.48835E-0007
  0.10793E+0005 -0.28523E+0004 -0.25885E-0007  0.30720E-0007 -0.49380E-0007
  0.10875E+0005 -0.28531E+0004 -0.40050E-0007  0.16310E-0007 -0.49688E-0007
  0.10957E+0005 -0.28538E+0004 -0.51818E-0007  0.30794E-0008 -0.48308E-0007
  0.11000E+0005 -0.28542E+0004 -0.56443E-0007 -0.30539E-0008 -0.46572E-0007
  0.11000E+0005 -0.29271E+0004 -0.48235E-0007  0.86379E-0009 -0.43166E-0007
  0.11043E+0005 -0.29273E+0004 -0.50090E-0007 -0.37963E-0008 -0.40479E-0007
  0.11125E+0005 -0.29277E+0004 -0.48243E-0007 -0.98772E-0008 -0.32129E-0007
  0.11207E+0005 -0.29281E+0004 -0.38878E-0007 -0.11964E-0007 -0.19415E-0007
  0.11250E+0005 -0.29284E+0004 -0.30905E-0007 -0.11391E-0007 -0.11054E-0007
  0.11000E+0005 -0.29145E+0004 -0.49962E-0007  0.25121E-0009 -0.43556E-0007
  0.11043E+0005 -0.29148E+0004 -0.52028E-0007 -0.45366E-0008 -0.40856E-0007
  0.11125E+0005 -0.29153E+0004 -0.50649E-0007 -0.10900E-0007 -0.32508E-0007
  0.11207E+0005 -0.29157E+0004 -0.41762E-0007 -0.13309E-0007 -0.19748E-0007
  0.11250E+0005 -0.29160E+0004 -0.34008E-0007 -0.12914E-0007 -0.11311E-0007
  0.11000E+0005 -0.28907E+0004 -0.52959E-0007 -0.98626E-0009 -0.44614E-0007
  0.11043E+0005 -0.28910E+0004 -0.55452E-0007 -0.60104E-0008 -0.41921E-0007
  0.11125E+0005 -0.28916E+0004 -0.55065E-0007 -0.12900E-0007 -0.33674E-0007
  0.11207E+0005 -0.28922E+0004 -0.47252E-0007 -0.15911E-0007 -0.20993E-0007
  0.11250E+0005 -0.28925E+0004 -0.40028E-0007 -0.15850E-0007 -0.12525E-0007
  0.11000E+0005 -0.28668E+0004 -0.55420E-0007 -0.23173E-0008 -0.45888E-0007
  0.11043E+0005 -0.28672E+0004 -0.58367E-0007 -0.75699E-0008 -0.43231E-0007
  0.11125E+0005 -0.28680E+0004 -0.59084E-0007 -0.14972E-0007 -0.35201E-0007
  0.11207E+0005 -0.28687E+0004 -0.52548E-0007 -0.18576E-0007 -0.22798E-0007
  0.11250E+0005 -0.28691E+0004 -0.45996E-0007 -0.18843E-0007 -0.14437E-0007
  0.11000E+0005 -0.28542E+0004 -0.56443E-0007 -0.30539E-0008 -0.46572E-0007
  0.11043E+0005 -0.28547E+0004 -0.59636E-0007 -0.84241E-0008 -0.43943E-0007
  0.11125E+0005 -0.28555E+0004 -0.60973E-0007 -0.16092E-0007 -0.36068E-0007
  0.11207E+0005 -0.28563E+0004 -0.55181E-0007 -0.20004E-0007 -0.23883E-0007
  0.11250E+0005 -0.28567E+0004 -0.49036E-0007 -0.20443E-0007 -0.15631E-0007
  0.11250E+0005 -0.29284E+0004 -0.30905E-0007 -0.11391E-0007 -0.11054E-0007
  0.11293E+0005 -0.29286E+0004 -0.20938E-0007 -0.96701E-0008 -0.16772E-0008
  0.11375E+0005 -0.29289E+0004  0.28562E-0008 -0.34321E-0008  0.18304E-0007
  0.11457E+0005 -0.29293E+0004  0.31783E-0007  0.62592E-0008  0.40048E-0007
  0.11500E+0005 -0.29295E+0004  0.48459E-0007  0.12514E-0007  0.51687E-0007
  0.11250E+0005 -0.29160E+0004 -0.34008E-0007 -0.12914E-0007 -0.11311E-0007
  0.11293E+0005 -0.29162E+0004 -0.24218E-0007 -0.11374E-0007 -0.18063E-0008
  0.11375E+0005 -0.29167E+0004 -0.60030E-0009 -0.54737E-0008  0.18602E-0007
  0.11457E+0005 -0.29171E+0004  0.28421E-0007  0.39017E-0008  0.41058E-0007
  0.11500E+0005 -0.29173E+0004  0.45274E-0007  0.10005E-0007  0.53200E-0007
  0.11250E+0005 -0.28925E+0004 -0.40028E-0007 -0.15850E-0007 -0.12525E-0007
  0.11293E+0005 -0.28928E+0004 -0.30711E-0007 -0.14651E-0007 -0.29085E-0008
  0.11375E+0005 -0.28934E+0004 -0.77216E-0008 -0.93847E-0008  0.18025E-0007
  0.11457E+0005 -0.28940E+0004  0.21140E-0007 -0.60396E-0009  0.41511E-0007
  0.11500E+0005 -0.28943E+0004  0.38136E-0007  0.52154E-0008  0.54426E-0007
  0.11250E+0005 -0.28691E+0004 -0.45996E-0007 -0.18843E-0007 -0.14437E-0007
  0.11293E+0005 -0.28694E+0004 -0.37315E-0007 -0.17981E-0007 -0.48686E-0008
  0.11375E+0005 -0.28701E+0004 -0.15322E-0007 -0.13342E-0007  0.16234E-0007
  0.11457E+0005 -0.28708E+0004  0.12952E-0007 -0.51507E-0008  0.40340E-0007
  0.11500E+0005 -0.28712E+0004  0.29848E-0007  0.38714E-0009  0.53798E-0007
  0.11250E+0005 -0.28567E+0004 -0.49036E-0007 -0.20443E-0007 -0.15631E-0007
  0.11293E+0005 -0.28571E+0004 -0.40751E-0007 -0.19756E-0007 -0.61471E-0008
  0.11375E+0005 -0.28579E+0004 -0.19421E-0007 -0.15446E-0007  0.14909E-0007
  0.11457E+0005 -0.28586E+0004  0.83778E-0008 -0.75630E-0008  0.39183E-0007
  0.11500E+0005 -0.28590E+0004  0.25126E-0007 -0.21732E-0008  0.52837E-0007
  0.11500E+0005 -0.29295E+0004  0.48459E-0007  0.12514E-0007  0.51687E-0007
  0.11543E+0005 -0.29297E+0004  0.65707E-0007  0.19390E-0007  0.63146E-0007
  0.11625E+0005 -0.29300E+0004  0.98752E-0007  0.33621E-0007  0.83422E-0007
  0.11707E+0005 -0.29303E+0004  0.13031E-0006  0.48566E-0007  0.10045E-0006
  0.11750E+0005 -0.29305E+0004  0.14558E-0006  0.56390E-0007  0.10760E-0006
  0.11500E+0005 -0.29173E+0004  0.45274E-0007  0.10005E-0007  0.53200E-0007
  0.11543E+0005 -0.29175E+0004  0.62788E-0007  0.16740E-0007  0.65249E-0007
  0.11625E+0005 -0.29179E+0004  0.96597E-0007  0.30746E-0007  0.86881E-0007
  0.11707E+0005 -0.29183E+0004  0.12925E-0006  0.45525E-0007  0.10556E-0006
  0.11750E+0005 -0.29185E+0004  0.14522E-0006  0.53287E-0007  0.11368E-0006
  0.11500E+0005 -0.28943E+0004  0.38136E-0007  0.52154E-0008  0.54426E-0007
  0.11543E+0005 -0.28945E+0004  0.55957E-0007  0.11685E-0007  0.67410E-0007
  0.11625E+0005 -0.28950E+0004  0.90830E-0007  0.25269E-0007  0.91265E-0007
  0.11707E+0005 -0.28955E+0004  0.12517E-0006  0.39738E-0007  0.11272E-0006
  0.11750E+0005 -0.28958E+0004  0.14228E-0006  0.47387E-0007  0.12251E-0006
  0.11500E+0005 -0.28712E+0004  0.29848E-0007  0.38714E-0009  0.53798E-0007
  0.11543E+0005 -0.28715E+0004  0.47721E-0007  0.65949E-0008  0.67478E-0007
  0.11625E+0005 -0.28721E+0004  0.83160E-0007  0.19761E-0007  0.93094E-0007
  0.11707E+0005 -0.28727E+0004  0.11869E-0006  0.33927E-0007  0.11688E-0006
  0.11750E+0005 -0.28730E+0004  0.13667E-0006  0.41466E-0007  0.12811E-0006
  0.11500E+0005 -0.28590E+0004  0.25126E-0007 -0.21732E-0008  0.52837E-0007
  0.11543E+0005 -0.28594E+0004  0.42929E-0007  0.38980E-0008  0.66790E-0007
  0.11625E+0005 -0.28600E+0004  0.78471E-0007  0.16846E-0007  0.93153E-0007
  0.11707E+0005 -0.28607E+0004  0.11443E-0006  0.30854E-0007  0.11798E-0006
  0.11750E+0005 -0.28610E+0004  0.13277E-0006  0.38336E-0007  0.12987E-0006
  0.11750E+0005 -0.29305E+0004  0.14558E-0006  0.56390E-0007  0.10760E-0006
  0.11793E+0005 -0.29307E+0004  0.15951E-0006  0.63976E-0007  0.11327E-0006
  0.11875E+0005 -0.29309E+0004  0.18124E-0006  0.77257E-0007  0.11930E-0006
  0.11957E+0005 -0.29312E+0004  0.19556E-0006  0.88435E-0007  0.11856E-0006
  0.12000E+0005 -0.29313E+0004  0.19974E-0006  0.93264E-0007  0.11530E-0006
  0.11750E+0005 -0.29185E+0004  0.14522E-0006  0.53287E-0007  0.11368E-0006
  0.11793E+0005 -0.29187E+0004  0.15993E-0006  0.60829E-0007  0.12038E-0006
  0.11875E+0005 -0.29190E+0004  0.18332E-0006  0.74075E-0007  0.12850E-0006
  0.11957E+0005 -0.29193E+0004  0.19948E-0006  0.85278E-0007  0.12997E-0006
  0.12000E+0005 -0.29195E+0004  0.20466E-0006  0.90143E-0007  0.12789E-0006
  0.11750E+0005 -0.28958E+0004  0.14228E-0006  0.47387E-0007  0.12251E-0006
  0.11793E+0005 -0.28960E+0004  0.15828E-0006  0.54846E-0007  0.13101E-0006
  0.11875E+0005 -0.28964E+0004  0.18448E-0006  0.68031E-0007  0.14283E-0006
  0.11957E+0005 -0.28968E+0004  0.20385E-0006  0.79285E-0007  0.14827E-0006
  0.12000E+0005 -0.28970E+0004  0.21083E-0006  0.84219E-0007  0.14833E-0006
  0.11750E+0005 -0.28730E+0004  0.13667E-0006  0.41466E-0007  0.12811E-0006
  0.11793E+0005 -0.28733E+0004  0.15370E-0006  0.48846E-0007  0.13818E-0006
  0.11875E+0005 -0.28738E+0004  0.18226E-0006  0.61974E-0007  0.15330E-0006
  0.11957E+0005 -0.28743E+0004  0.20445E-0006  0.73284E-0007  0.16239E-0006
  0.12000E+0005 -0.28745E+0004  0.21306E-0006  0.78288E-0007  0.16448E-0006
  0.11750E+0005 -0.28610E+0004  0.13277E-0006  0.38336E-0007  0.12987E-0006
  0.11793E+0005 -0.28613E+0004  0.15023E-0006  0.45675E-0007  0.14067E-0006
  0.11875E+0005 -0.28619E+0004  0.17985E-0006  0.58775E-0007  0.15738E-0006
  0.11957E+0005 -0.28624E+0004  0.20336E-0006  0.70116E-0007  0.16825E-0006
  0.12000E+0005 -0.28627E+0004  0.21276E-0006  0.75159E-0007  0.17134E-0006
  0.12000E+0005 -0.29313E+0004  0.19974E-0006  0.93264E-0007  0.11530E-0006
  0.12043E+0005 -0.29315E+0004  0.20145E-0006  0.97267E-0007  0.11008E-0006
  0.12125E+0005 -0.29318E+0004  0.19791E-0006  0.10239E-0006  0.95119E-0007
  0.12207E+0005 -0.29322E+0004  0.18594E-0006  0.10414E-0006  0.74660E-0007
  0.12250E+0005 -0.29323E+0004  0.17665E-0006  0.10368E-0006  0.62298E-0007
  0.12000E+0005 -0.29195E+0004  0.20466E-0006  0.90143E-0007  0.12789E-0006
  0.12043E+0005 -0.29197E+0004  0.20739E-0006  0.94195E-0007  0.12382E-0006
  0.12125E+0005 -0.29201E+0004  0.20569E-0006  0.99445E-0007  0.11094E-0006
  0.12207E+0005 -0.29204E+0004  0.19533E-0006  0.10134E-0006  0.92253E-0007
  0.12250E+0005 -0.29206E+0004  0.18673E-0006  0.10098E-0006  0.80633E-0007
  0.12000E+0005 -0.28970E+0004  0.21083E-0006  0.84219E-0007  0.14833E-0006
  0.12043E+0005 -0.28973E+0004  0.21540E-0006  0.88366E-0007  0.14642E-0006
  0.12125E+0005 -0.28978E+0004  0.21713E-0006  0.93853E-0007  0.13748E-0006
  0.12207E+0005 -0.28982E+0004  0.20989E-0006  0.96036E-0007  0.12229E-0006
  0.12250E+0005 -0.28985E+0004  0.20269E-0006  0.95835E-0007  0.11221E-0006
  0.12000E+0005 -0.28745E+0004  0.21306E-0006  0.78288E-0007  0.16448E-0006
  0.12043E+0005 -0.28748E+0004  0.21933E-0006  0.82532E-0007  0.16462E-0006
  0.12125E+0005 -0.28754E+0004  0.22435E-0006  0.88257E-0007  0.15954E-0006
  0.12207E+0005 -0.28760E+0004  0.22025E-0006  0.90730E-0007  0.14794E-0006
  0.12250E+0005 -0.28763E+0004  0.21453E-0006  0.90696E-0007  0.13953E-0006
  0.12000E+0005 -0.28627E+0004  0.21276E-0006  0.75159E-0007  0.17134E-0006
  0.12043E+0005 -0.28630E+0004  0.21986E-0006  0.79454E-0007  0.17252E-0006
  0.12125E+0005 -0.28637E+0004  0.22653E-0006  0.85305E-0007  0.16942E-0006
  0.12207E+0005 -0.28643E+0004  0.22406E-0006  0.87932E-0007  0.15972E-0006
  0.12250E+0005 -0.28647E+0004  0.21914E-0006  0.87986E-0007  0.15222E-0006
  0.12250E+0005 -0.29323E+0004  0.17665E-0006  0.10368E-0006  0.62298E-0007
  0.12293E+0005 -0.29326E+0004  0.16562E-0006  0.10232E-0006  0.49257E-0007
  0.12375E+0005 -0.29330E+0004  0.14148E-0006  0.97291E-0007  0.24678E-0007
  0.12457E+0005 -0.29335E+0004  0.11591E-0006  0.89341E-0007  0.35989E-0008
  0.12500E+0005 -0.29337E+0004  0.10314E-0006  0.84109E-0007 -0.46640E-0008
  0.12250E+0005 -0.29206E+0004  0.18673E-0006  0.10098E-0006  0.80633E-0007
  0.12293E+0005 -0.29209E+0004  0.17623E-0006  0.99701E-0007  0.68147E-0007
  0.12375E+0005 -0.29215E+0004  0.15258E-0006  0.94847E-0007  0.44019E-0007
  0.12457E+0005 -0.29220E+0004  0.12669E-0006  0.87064E-0007  0.22438E-0007
  0.12500E+0005 -0.29223E+0004  0.11336E-0006  0.81916E-0007  0.13468E-0007
  0.12250E+0005 -0.28985E+0004  0.20269E-0006  0.95835E-0007  0.11221E-0006
  0.12293E+0005 -0.28989E+0004  0.19335E-0006  0.94735E-0007  0.10096E-0006
  0.12375E+0005 -0.28995E+0004  0.17102E-0006  0.90213E-0007  0.78161E-0007
  0.12457E+0005 -0.29002E+0004  0.14502E-0006  0.82752E-0007  0.56236E-0007
  0.12500E+0005 -0.29006E+0004  0.13096E-0006  0.77768E-0007  0.46294E-0007
  0.12250E+0005 -0.28763E+0004  0.21453E-0006  0.90696E-0007  0.13953E-0006
  0.12293E+0005 -0.28768E+0004  0.20649E-0006  0.89771E-0007  0.12972E-0006
  0.12375E+0005 -0.28776E+0004  0.18591E-0006  0.85585E-0007  0.10876E-0006
  0.12457E+0005 -0.28785E+0004  0.16038E-0006  0.78453E-0007  0.87193E-0007
  0.12500E+0005 -0.28789E+0004  0.14596E-0006  0.73636E-0007  0.76712E-0007
  0.12250E+0005 -0.28647E+0004  0.21914E-0006  0.87986E-0007  0.15222E-0006
  0.12293E+0005 -0.28651E+0004  0.21183E-0006  0.87155E-0007  0.14322E-0006
  0.12375E+0005 -0.28661E+0004  0.19229E-0006  0.83148E-0007  0.12340E-0006
  0.12457E+0005 -0.28670E+0004  0.16723E-0006  0.76191E-0007  0.10227E-0006
  0.12500E+0005 -0.28675E+0004  0.15275E-0006  0.71464E-0007  0.91660E-0007
  0.12500E+0005 -0.29337E+0004  0.10314E-0006  0.84109E-0007 -0.46640E-0008
  0.12543E+0005 -0.29340E+0004  0.91650E-0007  0.78258E-0007 -0.10111E-0007
  0.12625E+0005 -0.29345E+0004  0.75591E-0007  0.65746E-0007 -0.10468E-0007
  0.12707E+0005 -0.29349E+0004  0.70314E-0007  0.51909E-0007  0.52807E-0008
  0.12750E+0005 -0.29352E+0004  0.72988E-0007  0.44304E-0007  0.20961E-0007
  0.12500E+0005 -0.29223E+0004  0.11336E-0006  0.81916E-0007  0.13468E-0007
  0.12543E+0005 -0.29226E+0004  0.10106E-0006  0.76148E-0007  0.69964E-0008
  0.12625E+0005 -0.29231E+0004  0.82721E-0007  0.63784E-0007  0.38068E-0008
  0.12707E+0005 -0.29237E+0004  0.74320E-0007  0.50092E-0007  0.15659E-0007
  0.12750E+0005 -0.29240E+0004  0.75082E-0007  0.42565E-0007  0.28929E-0007
  0.12500E+0005 -0.29006E+0004  0.13096E-0006  0.77768E-0007  0.46294E-0007
  0.12543E+0005 -0.29010E+0004  0.11743E-0006  0.72159E-0007  0.38265E-0007
  0.12625E+0005 -0.29017E+0004  0.95393E-0007  0.60086E-0007  0.30459E-0007
  0.12707E+0005 -0.29024E+0004  0.81632E-0007  0.46678E-0007  0.35638E-0007
  0.12750E+0005 -0.29028E+0004  0.79018E-0007  0.39299E-0007  0.44674E-0007
  0.12500E+0005 -0.28789E+0004  0.14596E-0006  0.73636E-0007  0.76712E-0007
  0.12543E+0005 -0.28794E+0004  0.13160E-0006  0.68191E-0007  0.67592E-0007
  0.12625E+0005 -0.28802E+0004  0.10664E-0006  0.56418E-0007  0.56102E-0007
  0.12707E+0005 -0.28811E+0004  0.88251E-0007  0.43302E-0007  0.55522E-0007
  0.12750E+0005 -0.28816E+0004  0.82597E-0007  0.36077E-0007  0.60763E-0007
  0.12500E+0005 -0.28675E+0004  0.15275E-0006  0.71464E-0007  0.91660E-0007
  0.12543E+0005 -0.28680E+0004  0.13810E-0006  0.66107E-0007  0.82137E-0007
  0.12625E+0005 -0.28689E+0004  0.11188E-0006  0.54496E-0007  0.69054E-0007
  0.12707E+0005 -0.28699E+0004  0.91348E-0007  0.41538E-0007  0.65791E-0007
  0.12750E+0005 -0.28704E+0004  0.84228E-0007  0.34395E-0007  0.69206E-0007
  0.12750E+0005 -0.29352E+0004  0.72988E-0007  0.44304E-0007  0.20961E-0007
  0.12793E+0005 -0.29354E+0004  0.79877E-0007  0.36633E-0007  0.41990E-0007
  0.12875E+0005 -0.29357E+0004  0.10495E-0006  0.22324E-0007  0.96031E-0007
  0.12957E+0005 -0.29360E+0004  0.14519E-0006  0.90556E-0008  0.16627E-0006
  0.13000E+0005 -0.29362E+0004  0.17168E-0006  0.27594E-0008  0.20812E-0006
  0.12750E+0005 -0.29240E+0004  0.75082E-0007  0.42565E-0007  0.28929E-0007
  0.12793E+0005 -0.29242E+0004  0.79947E-0007  0.34970E-0007  0.47386E-0007
  0.12875E+0005 -0.29246E+0004  0.10108E-0006  0.20815E-0007  0.96300E-0007
  0.12957E+0005 -0.29250E+0004  0.13769E-0006  0.77119E-0008  0.16157E-0006
  0.13000E+0005 -0.29252E+0004  0.16258E-0006  0.15061E-0008  0.20109E-0006
  0.12750E+0005 -0.29028E+0004  0.79018E-0007  0.39299E-0007  0.44674E-0007
  0.12793E+0005 -0.29030E+0004  0.80244E-0007  0.31855E-0007  0.58542E-0007
  0.12875E+0005 -0.29035E+0004  0.94117E-0007  0.17993E-0007  0.98123E-0007
  0.12957E+0005 -0.29040E+0004  0.12379E-0006  0.52020E-0008  0.15411E-0006
  0.13000E+0005 -0.29043E+0004  0.14551E-0006 -0.83528E-0009  0.18915E-0006
  0.12750E+0005 -0.28816E+0004  0.82597E-0007  0.36077E-0007  0.60763E-0007
  0.12793E+0005 -0.28819E+0004  0.80463E-0007  0.28787E-0007  0.70433E-0007
  0.12875E+0005 -0.28825E+0004  0.87413E-0007  0.15221E-0007  0.10124E-0006
  0.12957E+0005 -0.28831E+0004  0.11017E-0006  0.27378E-0008  0.14819E-0006
  0.13000E+0005 -0.28834E+0004  0.12858E-0006 -0.31358E-0008  0.17874E-0006
  0.12750E+0005 -0.28704E+0004  0.84228E-0007  0.34395E-0007  0.69206E-0007
  0.12793E+0005 -0.28707E+0004  0.80439E-0007  0.27187E-0007  0.76819E-0007
  0.12875E+0005 -0.28714E+0004  0.83892E-0007  0.13777E-0007  0.10323E-0006
  0.12957E+0005 -0.28720E+0004  0.10304E-0006  0.14548E-0008  0.14555E-0006
  0.13000E+0005 -0.28724E+0004  0.11966E-0006 -0.43341E-0008  0.17373E-0006
  0.13000E+0005 -0.29362E+0004  0.17168E-0006  0.27594E-0008  0.20812E-0006
  0.13043E+0005 -0.29363E+0004  0.20090E-0006 -0.28770E-0008  0.25180E-0006
  0.13125E+0005 -0.29365E+0004  0.26058E-0006 -0.11343E-0007  0.33478E-0006
  0.13207E+0005 -0.29367E+0004  0.31907E-0006 -0.16262E-0007  0.40840E-0006
  0.13250E+0005 -0.29369E+0004  0.34625E-0006 -0.17232E-0007  0.43923E-0006
  0.13000E+0005 -0.29252E+0004  0.16258E-0006  0.15061E-0008  0.20109E-0006
  0.13043E+0005 -0.29253E+0004  0.19052E-0006 -0.40366E-0008  0.24276E-0006
  0.13125E+0005 -0.29256E+0004  0.24897E-0006 -0.12328E-0007  0.32315E-0006
  0.13207E+0005 -0.29258E+0004  0.30819E-0006 -0.17082E-0007  0.39631E-0006
  0.13250E+0005 -0.29259E+0004  0.33666E-0006 -0.17976E-0007  0.42791E-0006
  0.13000E+0005 -0.29043E+0004  0.14551E-0006 -0.83528E-0009  0.18915E-0006
  0.13043E+0005 -0.29045E+0004  0.17081E-0006 -0.62061E-0008  0.22688E-0006
  0.13125E+0005 -0.29048E+0004  0.22629E-0006 -0.14180E-0007  0.30191E-0006
  0.13207E+0005 -0.29051E+0004  0.28605E-0006 -0.18642E-0007  0.37347E-0006
  0.13250E+0005 -0.29053E+0004  0.31647E-0006 -0.19407E-0007  0.40606E-0006
  0.13000E+0005 -0.28834E+0004  0.12858E-0006 -0.31358E-0008  0.17874E-0006
  0.13043E+0005 -0.28836E+0004  0.15099E-0006 -0.83421E-0008  0.21240E-0006
  0.13125E+0005 -0.28840E+0004  0.20279E-0006 -0.16018E-0007  0.28155E-0006
  0.13207E+0005 -0.28844E+0004  0.26207E-0006 -0.20216E-0007  0.35067E-0006
  0.13250E+0005 -0.28846E+0004  0.29382E-0006 -0.20867E-0007  0.38373E-0006
  0.13000E+0005 -0.28724E+0004  0.11966E-0006 -0.43341E-0008  0.17373E-0006
  0.13043E+0005 -0.28726E+0004  0.14048E-0006 -0.94568E-0008  0.20522E-0006
  0.13125E+0005 -0.28730E+0004  0.19008E-0006 -0.16983E-0007  0.27110E-0006
  0.13207E+0005 -0.28735E+0004  0.24873E-0006 -0.21051E-0007  0.33865E-0006
  0.13250E+0005 -0.28737E+0004  0.28095E-0006 -0.21650E-0007  0.37174E-0006
  0.13250E+0005 -0.29369E+0004  0.34625E-0006 -0.17232E-0007  0.43923E-0006
  0.13293E+0005 -0.29370E+0004  0.36891E-0006 -0.16986E-0007  0.46203E-0006
  0.13375E+0005 -0.29371E+0004  0.39409E-0006 -0.13110E-0007  0.47677E-0006
  0.13457E+0005 -0.29373E+0004  0.38783E-0006 -0.48139E-0008  0.44514E-0006
  0.13500E+0005 -0.29374E+0004  0.36912E-0006  0.12216E-0008  0.40706E-0006
  0.13250E+0005 -0.29259E+0004  0.33666E-0006 -0.17976E-0007  0.42791E-0006
  0.13293E+0005 -0.29261E+0004  0.36126E-0006 -0.17665E-0007  0.45220E-0006
  0.13375E+0005 -0.29263E+0004  0.39189E-0006 -0.13710E-0007  0.47188E-0006
  0.13457E+0005 -0.29265E+0004  0.39314E-0006 -0.54062E-0008  0.44768E-0006
  0.13500E+0005 -0.29266E+0004  0.37902E-0006  0.59852E-0009  0.41434E-0006
  0.13250E+0005 -0.29053E+0004  0.31647E-0006 -0.19407E-0007  0.40606E-0006
  0.13293E+0005 -0.29054E+0004  0.34424E-0006 -0.18987E-0007  0.43274E-0006
  0.13375E+0005 -0.29057E+0004  0.38429E-0006 -0.14909E-0007  0.46087E-0006
  0.13457E+0005 -0.29060E+0004  0.39905E-0006 -0.66145E-0008  0.44998E-0006
  0.13500E+0005 -0.29061E+0004  0.39340E-0006 -0.67900E-0009  0.42532E-0006
  0.13250E+0005 -0.28846E+0004  0.29382E-0006 -0.20867E-0007  0.38373E-0006
  0.13293E+0005 -0.28848E+0004  0.32413E-0006 -0.20355E-0007  0.41221E-0006
  0.13375E+0005 -0.28851E+0004  0.37241E-0006 -0.16186E-0007  0.44765E-0006
  0.13457E+0005 -0.28855E+0004  0.39969E-0006 -0.79308E-0008  0.44908E-0006
  0.13500E+0005 -0.28856E+0004  0.40213E-0006 -0.20775E-0008  0.43270E-0006
  0.13250E+0005 -0.28737E+0004  0.28095E-0006 -0.21650E-0007  0.37174E-0006
  0.13293E+0005 -0.28739E+0004  0.31234E-0006 -0.21095E-0007  0.40096E-0006
  0.13375E+0005 -0.28743E+0004  0.36449E-0006 -0.16891E-0007  0.43982E-0006
  0.13457E+0005 -0.28746E+0004  0.39797E-0006 -0.86672E-0008  0.44735E-0006
  0.13500E+0005 -0.28748E+0004  0.40453E-0006 -0.28620E-0008  0.43516E-0006
  0.13500E+0005 -0.29374E+0004  0.36912E-0006  0.12216E-0008  0.40706E-0006
  0.13543E+0005 -0.29375E+0004  0.33870E-0006  0.82719E-0008  0.35337E-0006
  0.13625E+0005 -0.29377E+0004  0.24772E-0006  0.23952E-0007  0.20898E-0006
  0.13707E+0005 -0.29378E+0004  0.11448E-0006  0.41655E-0007  0.13513E-0007
  0.13750E+0005 -0.29379E+0004  0.29249E-0007  0.51356E-0007 -0.10632E-0006
  0.13500E+0005 -0.29266E+0004  0.37902E-0006  0.59852E-0009  0.41434E-0006
  0.13543E+0005 -0.29267E+0004  0.35348E-0006  0.75936E-0008  0.36578E-0006
  0.13625E+0005 -0.29269E+0004  0.27195E-0006  0.23097E-0007  0.23167E-0006
  0.13707E+0005 -0.29271E+0004  0.14746E-0006  0.40538E-0007  0.46101E-0007
  0.13750E+0005 -0.29272E+0004  0.66129E-0007  0.50073E-0007 -0.69153E-0007
  0.13500E+0005 -0.29061E+0004  0.39340E-0006 -0.67900E-0009  0.42532E-0006
  0.13543E+0005 -0.29062E+0004  0.37696E-0006  0.62021E-0008  0.38631E-0006
  0.13625E+0005 -0.29065E+0004  0.31350E-0006  0.21361E-0007  0.27164E-0006
  0.13707E+0005 -0.29067E+0004  0.20627E-0006  0.38306E-0007  0.10526E-0006
  0.13750E+0005 -0.29068E+0004  0.13291E-0006  0.47529E-0007 -0.86404E-0009
  0.13500E+0005 -0.28856E+0004  0.40213E-0006 -0.20775E-0008  0.43270E-0006
  0.13543E+0005 -0.28858E+0004  0.39458E-0006  0.46791E-0008  0.40294E-0006
  0.13625E+0005 -0.28861E+0004  0.34924E-0006  0.19482E-0007  0.30758E-0006
  0.13707E+0005 -0.28864E+0004  0.26004E-0006  0.35934E-0007  0.16088E-0006
  0.13750E+0005 -0.28865E+0004  0.19534E-0006  0.44852E-0007  0.64398E-0007
  0.13500E+0005 -0.28748E+0004  0.40453E-0006 -0.28620E-0008  0.43516E-0006
  0.13543E+0005 -0.28750E+0004  0.40155E-0006  0.38252E-0008  0.41016E-0006
  0.13625E+0005 -0.28753E+0004  0.36574E-0006  0.18437E-0007  0.32490E-0006
  0.13707E+0005 -0.28756E+0004  0.28630E-0006  0.34630E-0007  0.18874E-0006
  0.13750E+0005 -0.28758E+0004  0.22642E-0006  0.43390E-0007  0.97534E-0007
  0.13750E+0005 -0.29379E+0004  0.29249E-0007  0.51356E-0007 -0.10632E-0006
  0.13793E+0005 -0.29379E+0004 -0.64195E-0007  0.61004E-0007 -0.23446E-0006
  0.13875E+0005 -0.29380E+0004 -0.25641E-0006  0.78429E-0007 -0.48912E-0006
  0.13957E+0005 -0.29381E+0004 -0.45317E-0006  0.93518E-0007 -0.73825E-0006
  0.14000E+0005 -0.29382E+0004 -0.55180E-0006  0.10013E-0006 -0.85821E-0006
  0.13750E+0005 -0.29272E+0004  0.66129E-0007  0.50073E-0007 -0.69153E-0007
  0.13793E+0005 -0.29272E+0004 -0.24133E-0007  0.59537E-0007 -0.19339E-0006
  0.13875E+0005 -0.29273E+0004 -0.21289E-0006  0.76593E-0007 -0.44325E-0006
  0.13957E+0005 -0.29274E+0004 -0.41029E-0006  0.91313E-0007 -0.69184E-0006
  0.14000E+0005 -0.29275E+0004 -0.51108E-0006  0.97746E-0007 -0.81347E-0006
  0.13750E+0005 -0.29068E+0004  0.13291E-0006  0.47529E-0007 -0.86404E-0009
  0.13793E+0005 -0.29069E+0004  0.49410E-0007  0.56655E-0007 -0.11714E-0006
  0.13875E+0005 -0.29070E+0004 -0.13109E-0006  0.73032E-0007 -0.35652E-0006
  0.13957E+0005 -0.29072E+0004 -0.32771E-0006  0.87086E-0007 -0.60244E-0006
  0.14000E+0005 -0.29073E+0004 -0.43153E-0006  0.93196E-0007 -0.72632E-0006
  0.13750E+0005 -0.28865E+0004  0.19534E-0006  0.44852E-0007  0.64398E-0007
  0.13793E+0005 -0.28866E+0004  0.11948E-0006  0.53650E-0007 -0.43227E-0007
  0.13875E+0005 -0.28868E+0004 -0.50628E-0007  0.69379E-0007 -0.27038E-0006
  0.13957E+0005 -0.28869E+0004 -0.24393E-0006  0.82803E-0007 -0.51150E-0006
  0.14000E+0005 -0.28870E+0004 -0.34936E-0006  0.88616E-0007 -0.63645E-0006
  0.13750E+0005 -0.28758E+0004  0.22642E-0006  0.43390E-0007  0.97534E-0007
  0.13793E+0005 -0.28759E+0004  0.15492E-0006  0.52019E-0007 -0.52675E-0008
  0.13875E+0005 -0.28761E+0004 -0.88956E-0008  0.67417E-0007 -0.22530E-0006
  0.13957E+0005 -0.28762E+0004 -0.19945E-0006  0.80526E-0007 -0.46306E-0006
  0.14000E+0005 -0.28763E+0004 -0.30515E-0006  0.86190E-0007 -0.58809E-0006
  0.14000E+0005 -0.29382E+0004 -0.55180E-0006  0.10013E-0006 -0.85821E-0006
  0.14043E+0005 -0.29382E+0004 -0.64270E-0006  0.10561E-0006 -0.96502E-0006
  0.14125E+0005 -0.29382E+0004 -0.78282E-0006  0.11256E-0006 -0.11180E-0005
  0.14207E+0005 -0.29383E+0004 -0.86495E-0006  0.11472E-0006 -0.11880E-0005
  0.14250E+0005 -0.29383E+0004 -0.87977E-0006  0.11389E-0006 -0.11859E-0005
  0.14000E+0005 -0.29275E+0004 -0.51108E-0006  0.97746E-0007 -0.81347E-0006
  0.14043E+0005 -0.29275E+0004 -0.60541E-0006  0.10306E-0006 -0.92332E-0006
  0.14125E+0005 -0.29276E+0004 -0.75538E-0006  0.10978E-0006 -0.10858E-0005
  0.14207E+0005 -0.29276E+0004 -0.85106E-0006  0.11180E-0006 -0.11695E-0005
  0.14250E+0005 -0.29277E+0004 -0.87410E-0006  0.11097E-0006 -0.11759E-0005
  0.14000E+0005 -0.29073E+0004 -0.43153E-0006  0.93196E-0007 -0.72632E-0006
  0.14043E+0005 -0.29073E+0004 -0.53130E-0006  0.98223E-0007 -0.84105E-0006
  0.14125E+0005 -0.29074E+0004 -0.69814E-0006  0.10452E-0006 -0.10200E-0005
  0.14207E+0005 -0.29074E+0004 -0.81821E-0006  0.10634E-0006 -0.11285E-0005
  0.14250E+0005 -0.29075E+0004 -0.85644E-0006  0.10549E-0006 -0.11508E-0005
  0.14000E+0005 -0.28870E+0004 -0.34936E-0006  0.88616E-0007 -0.63645E-0006
  0.14043E+0005 -0.28871E+0004 -0.45317E-0006  0.93375E-0007 -0.75487E-0006
  0.14125E+0005 -0.28872E+0004 -0.63447E-0006  0.99293E-0007 -0.94819E-0006
  0.14207E+0005 -0.28872E+0004 -0.77710E-0006  0.10095E-0006 -0.10801E-0005
  0.14250E+0005 -0.28873E+0004 -0.82989E-0006  0.10012E-0006 -0.11178E-0005
  0.14000E+0005 -0.28763E+0004 -0.30515E-0006  0.86190E-0007 -0.58809E-0006
  0.14043E+0005 -0.28764E+0004 -0.41054E-0006  0.90818E-0007 -0.70797E-0006
  0.14125E+0005 -0.28765E+0004 -0.59845E-0006  0.96555E-0007 -0.90804E-0006
  0.14207E+0005 -0.28766E+0004 -0.75219E-0006  0.98140E-0007 -0.10517E-0005
  0.14250E+0005 -0.28766E+0004 -0.81237E-0006  0.97324E-0007 -0.10971E-0005
  0.14250E+0005 -0.29383E+0004 -0.87977E-0006  0.11389E-0006 -0.11859E-0005
  0.14293E+0005 -0.29384E+0004 -0.87298E-0006  0.11180E-0006 -0.11553E-0005
  0.14375E+0005 -0.29385E+0004 -0.79881E-0006  0.10446E-0006 -0.10184E-0005
  0.14457E+0005 -0.29386E+0004 -0.64724E-0006  0.93288E-0007 -0.78533E-0006
  0.14500E+0005 -0.29386E+0004 -0.53971E-0006  0.86058E-0007 -0.62952E-0006
  0.14250E+0005 -0.29277E+0004 -0.87410E-0006  0.11097E-0006 -0.11759E-0005
  0.14293E+0005 -0.29277E+0004 -0.87599E-0006  0.10890E-0006 -0.11544E-0005
  0.14375E+0005 -0.29279E+0004 -0.81852E-0006  0.10174E-0006 -0.10354E-0005
  0.14457E+0005 -0.29280E+0004 -0.68235E-0006  0.90905E-0007 -0.81922E-0006
  0.14500E+0005 -0.29280E+0004 -0.58179E-0006  0.83915E-0007 -0.67126E-0006
  0.14250E+0005 -0.29075E+0004 -0.85644E-0006  0.10549E-0006 -0.11508E-0005
  0.14293E+0005 -0.29076E+0004 -0.87460E-0006  0.10350E-0006 -0.11465E-0005
  0.14375E+0005 -0.29077E+0004 -0.84910E-0006  0.96692E-0007 -0.10617E-0005
  0.14457E+0005 -0.29079E+0004 -0.74330E-0006  0.86499E-0007 -0.87865E-0006
  0.14500E+0005 -0.29080E+0004 -0.65685E-0006  0.79963E-0007 -0.74643E-0006
  0.14250E+0005 -0.28873E+0004 -0.82989E-0006  0.10012E-0006 -0.11178E-0005
  0.14293E+0005 -0.28874E+0004 -0.86398E-0006  0.98212E-0007 -0.11303E-0005
  0.14375E+0005 -0.28876E+0004 -0.87065E-0006  0.91776E-0007 -0.10800E-0005
  0.14457E+0005 -0.28878E+0004 -0.79651E-0006  0.82227E-0007 -0.93147E-0006
  0.14500E+0005 -0.28879E+0004 -0.72529E-0006  0.76139E-0007 -0.81601E-0006
  0.14250E+0005 -0.28766E+0004 -0.81237E-0006  0.97324E-0007 -0.10971E-0005
  0.14293E+0005 -0.28768E+0004 -0.85469E-0006  0.95467E-0007 -0.11185E-0005
  0.14375E+0005 -0.28770E+0004 -0.87831E-0006  0.89233E-0007 -0.10864E-0005
  0.14457E+0005 -0.28772E+0004 -0.82133E-0006  0.80025E-0007 -0.95652E-0006
  0.14500E+0005 -0.28773E+0004 -0.75854E-0006  0.74171E-0007 -0.85031E-0006
  0.14500E+0005 -0.29386E+0004 -0.53971E-0006  0.86058E-0007 -0.62952E-0006
  0.14543E+0005 -0.29387E+0004 -0.41620E-0006  0.78115E-0007 -0.45565E-0006
  0.14625E+0005 -0.29389E+0004 -0.15112E-0006  0.61314E-0007 -0.94059E-0007
  0.14707E+0005 -0.29391E+0004  0.13097E-0006  0.43001E-0007  0.27793E-0006
  0.14750E+0005 -0.29392E+0004  0.27613E-0006  0.32995E-0007  0.46465E-0006
  0.14500E+0005 -0.29280E+0004 -0.58179E-0006  0.83915E-0007 -0.67126E-0006
  0.14543E+0005 -0.29282E+0004 -0.46409E-0006  0.76259E-0007 -0.50411E-0006
  0.14625E+0005 -0.29284E+0004 -0.20615E-0006  0.60109E-0007 -0.15136E-0006
  0.14707E+0005 -0.29286E+0004  0.74670E-0007  0.42575E-0007  0.21785E-0006
  0.14750E+0005 -0.29288E+0004  0.22169E-0006  0.33020E-0007  0.40580E-0006
  0.14500E+0005 -0.29080E+0004 -0.65685E-0006  0.79963E-0007 -0.74643E-0006
  0.14543E+0005 -0.29081E+0004 -0.55125E-0006  0.72840E-0007 -0.59302E-0006
  0.14625E+0005 -0.29084E+0004 -0.30926E-0006  0.57895E-0007 -0.25922E-0006
  0.14707E+0005 -0.29087E+0004 -0.33443E-0007  0.41788E-0007  0.10240E-0006
  0.14750E+0005 -0.29089E+0004  0.11575E-0006  0.33054E-0007  0.29147E-0006
  0.14500E+0005 -0.28879E+0004 -0.72529E-0006  0.76139E-0007 -0.81601E-0006
  0.14543E+0005 -0.28881E+0004 -0.63315E-0006  0.69538E-0007 -0.67762E-0006
  0.14625E+0005 -0.28884E+0004 -0.41019E-0006  0.55760E-0007 -0.36561E-0006
  0.14707E+0005 -0.28888E+0004 -0.14281E-0006  0.41018E-0007 -0.14673E-0007
  0.14750E+0005 -0.28890E+0004  0.67515E-0008  0.33062E-0007  0.17388E-0006
  0.14500E+0005 -0.28773E+0004 -0.75854E-0006  0.74171E-0007 -0.85031E-0006
  0.14543E+0005 -0.28775E+0004 -0.67403E-0006  0.67839E-0007 -0.72033E-0006
  0.14625E+0005 -0.28779E+0004 -0.46231E-0006  0.54661E-0007 -0.42094E-0006
  0.14707E+0005 -0.28783E+0004 -0.20077E-0006  0.40614E-0007 -0.76906E-0007
  0.14750E+0005 -0.28785E+0004 -0.51755E-0007  0.33052E-0007  0.11071E-0006
  0.14750E+0005 -0.29392E+0004  0.27613E-0006  0.32995E-0007  0.46465E-0006
  0.14793E+0005 -0.29394E+0004  0.41303E-0006  0.22981E-0007  0.63746E-0006
  0.14875E+0005 -0.29397E+0004  0.63329E-0006  0.44716E-0008  0.90611E-0006
  0.14957E+0005 -0.29399E+0004  0.78015E-0006 -0.12236E-0007  0.10708E-0005
  0.15000E+0005 -0.29401E+0004  0.82104E-0006 -0.19814E-0007  0.11075E-0005
  0.14750E+0005 -0.29288E+0004  0.22169E-0006  0.33020E-0007  0.40580E-0006
  0.14793E+0005 -0.29289E+0004  0.36221E-0006  0.23476E-0007  0.58172E-0006
  0.14875E+0005 -0.29292E+0004  0.59372E-0006  0.58729E-0008  0.86118E-0006
  0.14957E+0005 -0.29295E+0004  0.75660E-0006 -0.99809E-0008  0.10422E-0005
  0.15000E+0005 -0.29297E+0004  0.80731E-0006 -0.17168E-0007  0.10893E-0005
  0.14750E+0005 -0.29089E+0004  0.11575E-0006  0.33054E-0007  0.29147E-0006
  0.14793E+0005 -0.29091E+0004  0.26186E-0006  0.24364E-0007  0.47218E-0006
  0.14875E+0005 -0.29095E+0004  0.51269E-0006  0.83928E-0008  0.77039E-0006
  0.14957E+0005 -0.29099E+0004  0.70460E-0006 -0.59369E-0008  0.98130E-0006
  0.15000E+0005 -0.29101E+0004  0.77355E-0006 -0.12431E-0007  0.10477E-0005
  0.14750E+0005 -0.28890E+0004  0.67515E-0008  0.33062E-0007  0.17388E-0006
  0.14793E+0005 -0.28892E+0004  0.15673E-0006  0.25176E-0007  0.35787E-0006
  0.14875E+0005 -0.28897E+0004  0.42407E-0006  0.10732E-0007  0.67235E-0006
  0.14957E+0005 -0.28902E+0004  0.64306E-0006 -0.21885E-0008  0.91147E-0006
  0.15000E+0005 -0.28905E+0004  0.72967E-0006 -0.80487E-0008  0.99673E-0006
  0.14750E+0005 -0.28785E+0004 -0.51755E-0007  0.33052E-0007  0.11071E-0006
  0.14793E+0005 -0.28788E+0004  0.99554E-0007  0.25572E-0007  0.29579E-0006
  0.14875E+0005 -0.28793E+0004  0.37440E-0006  0.11892E-0007  0.61780E-0006
  0.14957E+0005 -0.28798E+0004  0.60681E-0006 -0.32817E-0009  0.87106E-0006
  0.15000E+0005 -0.28801E+0004  0.70244E-0006 -0.58758E-0008  0.96603E-0006
  0.15000E+0005 -0.29401E+0004  0.82104E-0006 -0.19814E-0007  0.11075E-0005
  0.15043E+0005 -0.29402E+0004  0.83422E-0006 -0.26262E-0007  0.11071E-0005
  0.15125E+0005 -0.29405E+0004  0.78056E-0006 -0.34535E-0007  0.10025E-0005
  0.15207E+0005 -0.29408E+0004  0.62817E-0006 -0.36802E-0007  0.77107E-0006
  0.15250E+0005 -0.29410E+0004  0.51287E-0006 -0.35398E-0007  0.60568E-0006
  0.15000E+0005 -0.29297E+0004  0.80731E-0006 -0.17168E-0007  0.10893E-0005
  0.15043E+0005 -0.29299E+0004  0.83087E-0006 -0.23288E-0007  0.11000E-0005
  0.15125E+0005 -0.29302E+0004  0.79725E-0006 -0.31185E-0007  0.10176E-0005
  0.15207E+0005 -0.29306E+0004  0.66334E-0006 -0.33493E-0007  0.80758E-0006
  0.15250E+0005 -0.29308E+0004  0.55639E-0006 -0.32307E-0007  0.65229E-0006
  0.15000E+0005 -0.29101E+0004  0.77355E-0006 -0.12431E-0007  0.10477E-0005
  0.15043E+0005 -0.29103E+0004  0.81669E-0006 -0.17976E-0007  0.10795E-0005
  0.15125E+0005 -0.29108E+0004  0.82153E-0006 -0.25226E-0007  0.10397E-0005
  0.15207E+0005 -0.29112E+0004  0.72406E-0006 -0.27634E-0007  0.87153E-0006
  0.15250E+0005 -0.29115E+0004  0.63397E-0006 -0.26850E-0007  0.73633E-0006
  0.15000E+0005 -0.28905E+0004  0.72967E-0006 -0.80487E-0008  0.99673E-0006
  0.15043E+0005 -0.28908E+0004  0.79211E-0006 -0.13072E-0007  0.10495E-0005
  0.15125E+0005 -0.28913E+0004  0.83589E-0006 -0.19751E-0007  0.10528E-0005
  0.15207E+0005 -0.28919E+0004  0.77651E-0006 -0.22283E-0007  0.92807E-0006
  0.15250E+0005 -0.28921E+0004  0.70457E-0006 -0.21888E-0007  0.81419E-0006
  0.15000E+0005 -0.28801E+0004  0.70244E-0006 -0.58758E-0008  0.96603E-0006
  0.15043E+0005 -0.28804E+0004  0.77492E-0006 -0.10645E-0007  0.10297E-0005
  0.15125E+0005 -0.28810E+0004  0.83933E-0006 -0.17050E-0007  0.10559E-0005
  0.15207E+0005 -0.28816E+0004  0.80064E-0006 -0.19655E-0007  0.95472E-0006
  0.15250E+0005 -0.28819E+0004  0.73877E-0006 -0.19458E-0007  0.85254E-0006
  0.15250E+0005 -0.29410E+0004  0.51287E-0006 -0.35398E-0007  0.60568E-0006
  0.15293E+0005 -0.29411E+0004  0.37797E-0006 -0.32403E-0007  0.41725E-0006
  0.15375E+0005 -0.29414E+0004  0.84513E-0007 -0.22962E-0007  0.20293E-0007
  0.15457E+0005 -0.29416E+0004 -0.22775E-0006 -0.11254E-0007 -0.38450E-0006
  0.15500E+0005 -0.29418E+0004 -0.38648E-0006 -0.54426E-0008 -0.58208E-0006
  0.15250E+0005 -0.29308E+0004  0.55639E-0006 -0.32307E-0007  0.65229E-0006
  0.15293E+0005 -0.29309E+0004  0.42846E-0006 -0.29672E-0007  0.47266E-0006
  0.15375E+0005 -0.29312E+0004  0.14347E-0006 -0.21287E-0007  0.87552E-0007
  0.15457E+0005 -0.29315E+0004 -0.16767E-0006 -0.11026E-0007 -0.31334E-0006
  0.15500E+0005 -0.29317E+0004 -0.32903E-0006 -0.60676E-0008 -0.51252E-0006
  0.15250E+0005 -0.29115E+0004  0.63397E-0006 -0.26850E-0007  0.73633E-0006
  0.15293E+0005 -0.29117E+0004  0.52049E-0006 -0.24870E-0007  0.57451E-0006
  0.15375E+0005 -0.29120E+0004  0.25423E-0006 -0.18380E-0007  0.21432E-0006
  0.15457E+0005 -0.29124E+0004 -0.51873E-0007 -0.10697E-0007 -0.17648E-0006
  0.15500E+0005 -0.29126E+0004 -0.21666E-0006 -0.72508E-0008 -0.37728E-0006
  0.15250E+0005 -0.28921E+0004  0.70457E-0006 -0.21888E-0007  0.81419E-0006
  0.15293E+0005 -0.28924E+0004  0.60707E-0006 -0.20525E-0007  0.67161E-0006
  0.15375E+0005 -0.28928E+0004  0.36302E-0006 -0.15799E-0007  0.33954E-0006
  0.15457E+0005 -0.28933E+0004  0.65819E-0007 -0.10487E-0007 -0.37619E-0007
  0.15500E+0005 -0.28936E+0004 -0.10036E-0006 -0.84227E-0008 -0.23816E-0006
  0.15250E+0005 -0.28819E+0004  0.73877E-0006 -0.19458E-0007  0.85254E-0006
  0.15293E+0005 -0.28822E+0004  0.65032E-0006 -0.18405E-0007  0.72068E-0006
  0.15375E+0005 -0.28827E+0004  0.41935E-0006 -0.14557E-0007  0.40472E-0006
  0.15457E+0005 -0.28832E+0004  0.12840E-0006 -0.10418E-0007  0.36191E-0007
  0.15500E+0005 -0.28835E+0004 -0.37680E-0007 -0.90338E-0008 -0.16344E-0006
  0.15500E+0005 -0.29418E+0004 -0.38648E-0006 -0.54426E-0008 -0.58208E-0006
  0.15543E+0005 -0.29418E+0004 -0.53325E-0006 -0.90965E-0009 -0.75784E-0006
  0.15625E+0005 -0.29420E+0004 -0.75931E-0006  0.19472E-0008 -0.10055E-0005
  0.15707E+0005 -0.29422E+0004 -0.89045E-0006 -0.63085E-0008 -0.11084E-0005
  0.15750E+0005 -0.29423E+0004 -0.91345E-0006 -0.16044E-0007 -0.10959E-0005
  0.15500E+0005 -0.29317E+0004 -0.32903E-0006 -0.60676E-0008 -0.51252E-0006
  0.15543E+0005 -0.29318E+0004 -0.48057E-0006 -0.24036E-0008 -0.69243E-0006
  0.15625E+0005 -0.29320E+0004 -0.72131E-0006 -0.10602E-0008 -0.95501E-0006
  0.15707E+0005 -0.29322E+0004 -0.87310E-0006 -0.10398E-0007 -0.10808E-0005
  0.15750E+0005 -0.29323E+0004 -0.90858E-0006 -0.20432E-0007 -0.10827E-0005
  0.15500E+0005 -0.29126E+0004 -0.21666E-0006 -0.72508E-0008 -0.37728E-0006
  0.15543E+0005 -0.29128E+0004 -0.37578E-0006 -0.51207E-0008 -0.56370E-0006
  0.15625E+0005 -0.29130E+0004 -0.64196E-0006 -0.64364E-0008 -0.85226E-0006
  0.15707E+0005 -0.29133E+0004 -0.83128E-0006 -0.17655E-0007 -0.10198E-0005
  0.15750E+0005 -0.29134E+0004 -0.88997E-0006 -0.28193E-0007 -0.10486E-0005
  0.15500E+0005 -0.28936E+0004 -0.10036E-0006 -0.84227E-0008 -0.23816E-0006
  0.15543E+0005 -0.28937E+0004 -0.26509E-0006 -0.76889E-0008 -0.42926E-0006
  0.15625E+0005 -0.28940E+0004 -0.55344E-0006 -0.11408E-0007 -0.74073E-0006
  0.15707E+0005 -0.28943E+0004 -0.77801E-0006 -0.24300E-0007 -0.94775E-0006
  0.15750E+0005 -0.28945E+0004 -0.85923E-0006 -0.35272E-0007 -0.10027E-0005
  0.15500E+0005 -0.28835E+0004 -0.37680E-0007 -0.90338E-0008 -0.16344E-0006
  0.15543E+0005 -0.28837E+0004 -0.20456E-0006 -0.89844E-0008 -0.35626E-0006
  0.15625E+0005 -0.28840E+0004 -0.50323E-0006 -0.13875E-0007 -0.67853E-0006
  0.15707E+0005 -0.28844E+0004 -0.74541E-0006 -0.27574E-0007 -0.90544E-0006
  0.15750E+0005 -0.28845E+0004 -0.83820E-0006 -0.38747E-0007 -0.97392E-0006
  0.15750E+0005 -0.29423E+0004 -0.91345E-0006 -0.16044E-0007 -0.10959E-0005
  0.15793E+0005 -0.29423E+0004 -0.90224E-0006 -0.29499E-0007 -0.10362E-0005
  0.15875E+0005 -0.29425E+0004 -0.78708E-0006 -0.64290E-0007 -0.79956E-0006
  0.15957E+0005 -0.29427E+0004 -0.56018E-0006 -0.10654E-0006 -0.42918E-0006
  0.16000E+0005 -0.29428E+0004 -0.40427E-0006 -0.12922E-0006 -0.19687E-0006
  0.15750E+0005 -0.29323E+0004 -0.90858E-0006 -0.20432E-0007 -0.10827E-0005
  0.15793E+0005 -0.29324E+0004 -0.91034E-0006 -0.33965E-0007 -0.10383E-0005
  0.15875E+0005 -0.29326E+0004 -0.81932E-0006 -0.68243E-0007 -0.83144E-0006
  0.15957E+0005 -0.29328E+0004 -0.61298E-0006 -0.10917E-0006 -0.48769E-0006
  0.16000E+0005 -0.29329E+0004 -0.46531E-0006 -0.13091E-0006 -0.26666E-0006
  0.15750E+0005 -0.29134E+0004 -0.88997E-0006 -0.28193E-0007 -0.10486E-0005
  0.15793E+0005 -0.29135E+0004 -0.91621E-0006 -0.41844E-0007 -0.10332E-0005
  0.15875E+0005 -0.29138E+0004 -0.87172E-0006 -0.75171E-0007 -0.88321E-0006
  0.15957E+0005 -0.29140E+0004 -0.70630E-0006 -0.11374E-0006 -0.59162E-0006
  0.16000E+0005 -0.29141E+0004 -0.57576E-0006 -0.13379E-0006 -0.39332E-0006
  0.15750E+0005 -0.28945E+0004 -0.85923E-0006 -0.35272E-0007 -0.10027E-0005
  0.15793E+0005 -0.28947E+0004 -0.90970E-0006 -0.49002E-0007 -0.10161E-0005
  0.15875E+0005 -0.28949E+0004 -0.91247E-0006 -0.81410E-0007 -0.92346E-0006
  0.15957E+0005 -0.28952E+0004 -0.79034E-0006 -0.11779E-0006 -0.68606E-0006
  0.16000E+0005 -0.28954E+0004 -0.67874E-0006 -0.13628E-0006 -0.51212E-0006
  0.15750E+0005 -0.28845E+0004 -0.83820E-0006 -0.38747E-0007 -0.97392E-0006
  0.15793E+0005 -0.28847E+0004 -0.90129E-0006 -0.52505E-0007 -0.10022E-0005
  0.15875E+0005 -0.28850E+0004 -0.92921E-0006 -0.84441E-0007 -0.94000E-0006
  0.15957E+0005 -0.28853E+0004 -0.83077E-0006 -0.11973E-0006 -0.73192E-0006
  0.16000E+0005 -0.28855E+0004 -0.72985E-0006 -0.13746E-0006 -0.57144E-0006
  0.16000E+0005 -0.29428E+0004 -0.40427E-0006 -0.12922E-0006 -0.19687E-0006
  0.16043E+0005 -0.29429E+0004 -0.22994E-0006 -0.14997E-0006  0.49053E-0007
  0.16125E+0005 -0.29431E+0004  0.12679E-0006 -0.17883E-0006  0.51446E-0006
  0.16207E+0005 -0.29433E+0004  0.47741E-0006 -0.18442E-0006  0.91816E-0006
  0.16250E+0005 -0.29435E+0004  0.64357E-0006 -0.17497E-0006  0.10840E-0005
  0.16000E+0005 -0.29329E+0004 -0.46531E-0006 -0.13091E-0006 -0.26666E-0006
  0.16043E+0005 -0.29330E+0004 -0.29690E-0006 -0.15060E-0006 -0.29373E-0007
  0.16125E+0005 -0.29333E+0004  0.56001E-0007 -0.17739E-0006  0.42849E-0006
  0.16207E+0005 -0.29336E+0004  0.41297E-0006 -0.18122E-0006  0.83735E-0006
  0.16250E+0005 -0.29337E+0004  0.58641E-0006 -0.17113E-0006  0.10110E-0005
  0.16000E+0005 -0.29141E+0004 -0.57576E-0006 -0.13379E-0006 -0.39332E-0006
  0.16043E+0005 -0.29143E+0004 -0.42027E-0006 -0.15160E-0006 -0.17396E-0006
  0.16125E+0005 -0.29147E+0004 -0.78331E-0007 -0.17475E-0006  0.26616E-0006
  0.16207E+0005 -0.29150E+0004  0.28690E-0006 -0.17552E-0006  0.68117E-0006
  0.16250E+0005 -0.29152E+0004  0.47226E-0006 -0.16434E-0006  0.86776E-0006
  0.16000E+0005 -0.28954E+0004 -0.67874E-0006 -0.13628E-0006 -0.51212E-0006
  0.16043E+0005 -0.28956E+0004 -0.53834E-0006 -0.15239E-0006 -0.31266E-0006
  0.16125E+0005 -0.28960E+0004 -0.21207E-0006 -0.17224E-0006  0.10534E-0006
  0.16207E+0005 -0.28965E+0004  0.15650E-0006 -0.17028E-0006  0.52178E-0006
  0.16250E+0005 -0.28967E+0004  0.35134E-0006 -0.15815E-0006  0.71896E-0006
  0.16000E+0005 -0.28855E+0004 -0.72985E-0006 -0.13746E-0006 -0.57144E-0006
  0.16043E+0005 -0.28858E+0004 -0.59824E-0006 -0.15272E-0006 -0.38323E-0006
  0.16125E+0005 -0.28862E+0004 -0.28206E-0006 -0.17096E-0006  0.21382E-0007
  0.16207E+0005 -0.28867E+0004  0.86300E-0007 -0.16769E-0006  0.43670E-0006
  0.16250E+0005 -0.28869E+0004  0.28516E-0006 -0.15510E-0006  0.63850E-0006
  0.16250E+0005 -0.29435E+0004  0.64357E-0006 -0.17497E-0006  0.10840E-0005
  0.16293E+0005 -0.29436E+0004  0.78871E-0006 -0.15581E-0006  0.12075E-0005
  0.16375E+0005 -0.29439E+0004  0.98742E-0006 -0.91930E-0007  0.13070E-0005
  0.16457E+0005 -0.29442E+0004  0.10675E-0005  0.50409E-0008  0.12214E-0005
  0.16500E+0005 -0.29443E+0004  0.10591E-0005  0.66760E-0007  0.11058E-0005
  0.16250E+0005 -0.29337E+0004  0.58641E-0006 -0.17113E-0006  0.10110E-0005
  0.16293E+0005 -0.29339E+0004  0.74120E-0006 -0.15159E-0006  0.11455E-0005
  0.16375E+0005 -0.29342E+0004  0.96313E-0006 -0.87826E-0007  0.12728E-0005
  0.16457E+0005 -0.29345E+0004  0.10697E-0005  0.79004E-0008  0.12201E-0005
  0.16500E+0005 -0.29347E+0004  0.10754E-0005  0.68558E-0007  0.11223E-0005
  0.16250E+0005 -0.29152E+0004  0.47226E-0006 -0.16434E-0006  0.86776E-0006
  0.16293E+0005 -0.29154E+0004  0.64371E-0006 -0.14416E-0006  0.10215E-0005
  0.16375E+0005 -0.29158E+0004  0.90735E-0006 -0.80709E-0007  0.11989E-0005
  0.16457E+0005 -0.29163E+0004  0.10633E-0005  0.12707E-0007  0.12076E-0005
  0.16500E+0005 -0.29165E+0004  0.10955E-0005  0.71427E-0007  0.11434E-0005
  0.16250E+0005 -0.28967E+0004  0.35134E-0006 -0.15815E-0006  0.71896E-0006
  0.16293E+0005 -0.28970E+0004  0.53725E-0006 -0.13744E-0006  0.88965E-0006
  0.16375E+0005 -0.28975E+0004  0.83943E-0006 -0.74396E-0007  0.11140E-0005
  0.16457E+0005 -0.28980E+0004  0.10433E-0005  0.16772E-0007  0.11822E-0005
  0.16500E+0005 -0.28983E+0004  0.11020E-0005  0.73647E-0007  0.11513E-0005
  0.16250E+0005 -0.28869E+0004  0.28516E-0006 -0.15510E-0006  0.63850E-0006
  0.16293E+0005 -0.28872E+0004  0.47779E-0006 -0.13415E-0006  0.81726E-0006
  0.16375E+0005 -0.28878E+0004  0.79897E-0006 -0.71367E-0007  0.10650E-0005
  0.16457E+0005 -0.28884E+0004  0.10274E-0005  0.18638E-0007  0.11638E-0005
  0.16500E+0005 -0.28886E+0004  0.11000E-0005  0.74574E-0007  0.11503E-0005
  0.16500E+0005 -0.29443E+0004  0.10591E-0005  0.66760E-0007  0.11058E-0005
  0.16543E+0005 -0.29445E+0004  0.10170E-0005  0.13295E-0006  0.94853E-0006
  0.16625E+0005 -0.29448E+0004  0.85506E-0006  0.26289E-0006  0.56315E-0006
  0.16707E+0005 -0.29450E+0004  0.61110E-0006  0.38264E-0006  0.11847E-0006
  0.16750E+0005 -0.29452E+0004  0.46229E-0006  0.43566E-0006 -0.11635E-0006
  0.16500E+0005 -0.29347E+0004  0.10754E-0005  0.68558E-0007  0.11223E-0005
  0.16543E+0005 -0.29349E+0004  0.10464E-0005  0.13348E-0006  0.98199E-0006
  0.16625E+0005 -0.29352E+0004  0.90536E-0006  0.26068E-0006  0.62407E-0006
  0.16707E+0005 -0.29356E+0004  0.67472E-0006  0.37774E-0006  0.19745E-0006
  0.16750E+0005 -0.29357E+0004  0.52935E-0006  0.42955E-0006 -0.32491E-0007
  0.16500E+0005 -0.29165E+0004  0.10955E-0005  0.71427E-0007  0.11434E-0005
  0.16543E+0005 -0.29167E+0004  0.10920E-0005  0.13405E-0006  0.10355E-0005
  0.16625E+0005 -0.29171E+0004  0.99247E-0006  0.25630E-0006  0.73122E-0006
  0.16707E+0005 -0.29176E+0004  0.78995E-0006  0.36852E-0006  0.34137E-0006
  0.16750E+0005 -0.29178E+0004  0.65282E-0006  0.41818E-0006  0.12230E-0006
  0.16500E+0005 -0.28983E+0004  0.11020E-0005  0.73647E-0007  0.11513E-0005
  0.16543E+0005 -0.28985E+0004  0.11244E-0005  0.13409E-0006  0.10762E-0005
  0.16625E+0005 -0.28991E+0004  0.10685E-0005  0.25171E-0006  0.82724E-0006
  0.16707E+0005 -0.28996E+0004  0.89761E-0006  0.35942E-0006  0.47728E-0006
  0.16750E+0005 -0.28998E+0004  0.77088E-0006  0.40707E-0006  0.27107E-0006
  0.16500E+0005 -0.28886E+0004  0.11000E-0005  0.74574E-0007  0.11503E-0005
  0.16543E+0005 -0.28889E+0004  0.11362E-0005  0.13392E-0006  0.10925E-0005
  0.16625E+0005 -0.28895E+0004  0.11041E-0005  0.24921E-0006  0.87335E-0006
  0.16707E+0005 -0.28901E+0004  0.95115E-0006  0.35466E-0006  0.54558E-0006
  0.16750E+0005 -0.28904E+0004  0.83072E-0006  0.40131E-0006  0.34692E-0006
  0.16750E+0005 -0.29452E+0004  0.46229E-0006  0.43566E-0006 -0.11635E-0006
  0.16793E+0005 -0.29453E+0004  0.30738E-0006  0.47833E-0006 -0.33855E-0006
  0.16875E+0005 -0.29456E+0004  0.17986E-0007  0.52470E-0006 -0.69515E-0006
  0.16957E+0005 -0.29459E+0004 -0.23696E-0006  0.51964E-0006 -0.93262E-0006
  0.17000E+0005 -0.29460E+0004 -0.34860E-0006  0.49575E-0006 -0.10022E-0005
  0.16750E+0005 -0.29357E+0004  0.52935E-0006  0.42955E-0006 -0.32491E-0007
  0.16793E+0005 -0.29359E+0004  0.37536E-0006  0.47125E-0006 -0.25311E-0006
  0.16875E+0005 -0.29362E+0004  0.81226E-0007  0.51668E-0006 -0.61546E-0006
  0.16957E+0005 -0.29365E+0004 -0.18532E-0006  0.51199E-0006 -0.86815E-0006
  0.17000E+0005 -0.29367E+0004 -0.30494E-0006  0.48884E-0006 -0.94841E-0006
  0.16750E+0005 -0.29178E+0004  0.65282E-0006  0.41818E-0006  0.12230E-0006
  0.16793E+0005 -0.29180E+0004  0.50235E-0006  0.45815E-0006 -0.93646E-0007
  0.16875E+0005 -0.29184E+0004  0.20243E-0006  0.50192E-0006 -0.46379E-0006
  0.16957E+0005 -0.29188E+0004 -0.83498E-0007  0.49795E-0006 -0.74270E-0006
  0.17000E+0005 -0.29190E+0004 -0.21721E-0006  0.47616E-0006 -0.84213E-0006
  0.16750E+0005 -0.28998E+0004  0.77088E-0006  0.40707E-0006  0.27107E-0006
  0.16793E+0005 -0.29001E+0004  0.62616E-0006  0.44545E-0006  0.61919E-0007
  0.16875E+0005 -0.29006E+0004  0.32457E-0006  0.48771E-0006 -0.31203E-0006
  0.16957E+0005 -0.29011E+0004  0.22703E-0007  0.48446E-0006 -0.61368E-0006
  0.17000E+0005 -0.29013E+0004 -0.12372E-0006  0.46397E-0006 -0.73083E-0006
  0.16750E+0005 -0.28904E+0004  0.83072E-0006  0.40131E-0006  0.34692E-0006
  0.16793E+0005 -0.28907E+0004  0.68990E-0006  0.43890E-0006  0.14217E-0006
  0.16875E+0005 -0.28912E+0004  0.38906E-0006  0.48042E-0006 -0.23221E-0006
  0.16957E+0005 -0.28917E+0004  0.80189E-0007  0.47755E-0006 -0.54446E-0006
  0.17000E+0005 -0.28920E+0004 -0.72350E-0007  0.45772E-0006 -0.67036E-0006
  0.17000E+0005 -0.29460E+0004 -0.34860E-0006  0.49575E-0006 -0.10022E-0005
  0.17043E+0005 -0.29461E+0004 -0.44125E-0006  0.45831E-0006 -0.10329E-0005
  0.17125E+0005 -0.29463E+0004 -0.56204E-0006  0.35497E-0006 -0.99270E-0006
  0.17207E+0005 -0.29466E+0004 -0.61386E-0006  0.22194E-0006 -0.84938E-0006
  0.17250E+0005 -0.29467E+0004 -0.61724E-0006  0.14551E-0006 -0.74572E-0006
  0.17000E+0005 -0.29367E+0004 -0.30494E-0006  0.48884E-0006 -0.94841E-0006
  0.17043E+0005 -0.29368E+0004 -0.40624E-0006  0.45247E-0006 -0.99083E-0006
  0.17125E+0005 -0.29371E+0004 -0.54375E-0006  0.35188E-0006 -0.97351E-0006
  0.17207E+0005 -0.29373E+0004 -0.61049E-0006  0.22213E-0006 -0.85083E-0006
  0.17250E+0005 -0.29375E+0004 -0.62033E-0006  0.14745E-0006 -0.75614E-0006
  0.17000E+0005 -0.29190E+0004 -0.21721E-0006  0.47616E-0006 -0.84213E-0006
  0.17043E+0005 -0.29192E+0004 -0.33419E-0006  0.44173E-0006 -0.90594E-0006
  0.17125E+0005 -0.29195E+0004 -0.50278E-0006  0.34613E-0006 -0.93121E-0006
  0.17207E+0005 -0.29198E+0004 -0.59812E-0006  0.22233E-0006 -0.84778E-0006
  0.17250E+0005 -0.29200E+0004 -0.62066E-0006  0.15086E-0006 -0.77048E-0006
  0.17000E+0005 -0.29013E+0004 -0.12372E-0006  0.46397E-0006 -0.73083E-0006
  0.17043E+0005 -0.29015E+0004 -0.25531E-0006  0.43137E-0006 -0.81490E-0006
  0.17125E+0005 -0.29019E+0004 -0.45400E-0006  0.34051E-0006 -0.88157E-0006
  0.17207E+0005 -0.29024E+0004 -0.57813E-0006  0.22234E-0006 -0.83737E-0006
  0.17250E+0005 -0.29026E+0004 -0.61386E-0006  0.15390E-0006 -0.77783E-0006
  0.17000E+0005 -0.28920E+0004 -0.72350E-0007  0.45772E-0006 -0.67036E-0006
  0.17043E+0005 -0.28922E+0004 -0.21120E-0006  0.42606E-0006 -0.76462E-0006
  0.17125E+0005 -0.28927E+0004 -0.42529E-0006  0.33758E-0006 -0.85259E-0006
  0.17207E+0005 -0.28931E+0004 -0.56460E-0006  0.22227E-0006 -0.82901E-0006
  0.17250E+0005 -0.28934E+0004 -0.60745E-0006  0.15536E-0006 -0.77896E-0006
  0.17250E+0005 -0.29467E+0004 -0.61724E-0006  0.14551E-0006 -0.74572E-0006
  0.17293E+0005 -0.29468E+0004 -0.60702E-0006  0.68524E-0007 -0.63107E-0006
  0.17375E+0005 -0.29470E+0004 -0.56020E-0006 -0.70471E-0007 -0.40562E-0006
  0.17457E+0005 -0.29471E+0004 -0.49178E-0006 -0.18740E-0006 -0.19917E-0006
  0.17500E+0005 -0.29472E+0004 -0.45196E-0006 -0.23631E-0006 -0.10673E-0006
  0.17250E+0005 -0.29375E+0004 -0.62033E-0006  0.14745E-0006 -0.75614E-0006
  0.17293E+0005 -0.29376E+0004 -0.61538E-0006  0.72146E-0007 -0.64883E-0006
  0.17375E+0005 -0.29378E+0004 -0.57510E-0006 -0.64149E-0007 -0.43234E-0006
  0.17457E+0005 -0.29380E+0004 -0.50904E-0006 -0.17928E-0006 -0.22876E-0006
  0.17500E+0005 -0.29381E+0004 -0.46911E-0006 -0.22767E-0006 -0.13579E-0006
  0.17250E+0005 -0.29200E+0004 -0.62066E-0006  0.15086E-0006 -0.77048E-0006
  0.17293E+0005 -0.29202E+0004 -0.62629E-0006  0.78602E-0007 -0.67757E-0006
  0.17375E+0005 -0.29204E+0004 -0.59974E-0006 -0.52755E-0007 -0.47929E-0006
  0.17457E+0005 -0.29207E+0004 -0.53953E-0006 -0.16456E-0006 -0.28241E-0006
  0.17500E+0005 -0.29209E+0004 -0.50004E-0006 -0.21198E-0006 -0.18905E-0006
  0.17250E+0005 -0.29026E+0004 -0.61386E-0006  0.15390E-0006 -0.77783E-0006
  0.17293E+0005 -0.29028E+0004 -0.63076E-0006  0.84545E-0007 -0.69991E-0006
  0.17375E+0005 -0.29031E+0004 -0.61955E-0006 -0.42100E-0007 -0.52129E-0006
  0.17457E+0005 -0.29034E+0004 -0.56687E-0006 -0.15070E-0006 -0.33272E-0006
  0.17500E+0005 -0.29036E+0004 -0.52864E-0006 -0.19715E-0006 -0.23974E-0006
  0.17250E+0005 -0.28934E+0004 -0.60745E-0006  0.15536E-0006 -0.77896E-0006
  0.17293E+0005 -0.28936E+0004 -0.63053E-0006  0.87479E-0007 -0.70914E-0006
  0.17375E+0005 -0.28939E+0004 -0.62801E-0006 -0.36765E-0007 -0.54144E-0006
  0.17457E+0005 -0.28943E+0004 -0.57996E-0006 -0.14371E-0006 -0.35785E-0006
  0.17500E+0005 -0.28945E+0004 -0.54271E-0006 -0.18966E-0006 -0.26539E-0006
  0.17500E+0005 -0.29472E+0004 -0.45196E-0006 -0.23631E-0006 -0.10673E-0006
  0.17543E+0005 -0.29473E+0004 -0.41158E-0006 -0.27491E-0006 -0.28539E-0007
  0.17625E+0005 -0.29475E+0004 -0.33674E-0006 -0.31802E-0006  0.78059E-0007
  0.17707E+0005 -0.29476E+0004 -0.26625E-0006 -0.32208E-0006  0.13324E-0006
  0.17750E+0005 -0.29477E+0004 -0.23074E-0006 -0.30960E-0006  0.14478E-0006
  0.17500E+0005 -0.29381E+0004 -0.46911E-0006 -0.22767E-0006 -0.13579E-0006
  0.17543E+0005 -0.29382E+0004 -0.42793E-0006 -0.26604E-0006 -0.55997E-0007
  0.17625E+0005 -0.29384E+0004 -0.35039E-0006 -0.30951E-0006  0.55568E-0007
  0.17707E+0005 -0.29386E+0004 -0.27659E-0006 -0.31475E-0006  0.11678E-0006
  0.17750E+0005 -0.29386E+0004 -0.23940E-0006 -0.30313E-0006  0.13145E-0006
  0.17500E+0005 -0.29209E+0004 -0.50004E-0006 -0.21198E-0006 -0.18905E-0006
  0.17543E+0005 -0.29210E+0004 -0.45790E-0006 -0.24991E-0006 -0.10677E-0006
  0.17625E+0005 -0.29212E+0004 -0.37603E-0006 -0.29394E-0006  0.13420E-0007
  0.17707E+0005 -0.29214E+0004 -0.29645E-0006 -0.30126E-0006  0.85576E-0007
  0.17750E+0005 -0.29215E+0004 -0.25623E-0006 -0.29120E-0006  0.10602E-0006
  0.17500E+0005 -0.29036E+0004 -0.52864E-0006 -0.19715E-0006 -0.23974E-0006
  0.17543E+0005 -0.29037E+0004 -0.48628E-0006 -0.23461E-0006 -0.15568E-0006
  0.17625E+0005 -0.29040E+0004 -0.40115E-0006 -0.27909E-0006 -0.27922E-0007
  0.17707E+0005 -0.29042E+0004 -0.31647E-0006 -0.28831E-0006  0.54500E-0007
  0.17750E+0005 -0.29044E+0004 -0.27343E-0006 -0.27968E-0006  0.80500E-0007
  0.17500E+0005 -0.28945E+0004 -0.54271E-0006 -0.18966E-0006 -0.26539E-0006
  0.17543E+0005 -0.28946E+0004 -0.50051E-0006 -0.22686E-0006 -0.18067E-0006
  0.17625E+0005 -0.28949E+0004 -0.41410E-0006 -0.27154E-0006 -0.49342E-0007
  0.17707E+0005 -0.28952E+0004 -0.32702E-0006 -0.28168E-0006  0.38212E-0007
  0.17750E+0005 -0.28953E+0004 -0.28259E-0006 -0.27377E-0006  0.67046E-0007
  0.17750E+0005 -0.29477E+0004 -0.23074E-0006 -0.30960E-0006  0.14478E-0006
  0.17793E+0005 -0.29477E+0004 -0.19614E-0006 -0.28821E-0006  0.14653E-0006
  0.17875E+0005 -0.29479E+0004 -0.13202E-0006 -0.22680E-0006  0.12969E-0006
  0.17957E+0005 -0.29480E+0004 -0.69433E-0007 -0.14510E-0006  0.95787E-0007
  0.18000E+0005 -0.29480E+0004 -0.37355E-0007 -0.96700E-0007  0.73955E-0007
  0.17750E+0005 -0.29386E+0004 -0.23940E-0006 -0.30313E-0006  0.13145E-0006
  0.17793E+0005 -0.29387E+0004 -0.20324E-0006 -0.28271E-0006  0.13614E-0006
  0.17875E+0005 -0.29388E+0004 -0.13666E-0006 -0.22329E-0006  0.12407E-0006
  0.17957E+0005 -0.29390E+0004 -0.72171E-0007 -0.14358E-0006  0.93899E-0007
  0.18000E+0005 -0.29391E+0004 -0.39242E-0007 -0.96161E-0007  0.73676E-0007
  0.17750E+0005 -0.29215E+0004 -0.25623E-0006 -0.29120E-0006  0.10602E-0006
  0.17793E+0005 -0.29216E+0004 -0.21724E-0006 -0.27252E-0006  0.11616E-0006
  0.17875E+0005 -0.29218E+0004 -0.14608E-0006 -0.21671E-0006  0.11302E-0006
  0.17957E+0005 -0.29220E+0004 -0.78003E-0007 -0.14064E-0006  0.89836E-0007
  0.18000E+0005 -0.29220E+0004 -0.43464E-0007 -0.95018E-0007  0.72623E-0007
  0.17750E+0005 -0.29044E+0004 -0.27343E-0006 -0.27968E-0006  0.80500E-0007
  0.17793E+0005 -0.29045E+0004 -0.23176E-0006 -0.26263E-0006  0.95921E-0007
  0.17875E+0005 -0.29047E+0004 -0.15619E-0006 -0.21024E-0006  0.10154E-0006
  0.17957E+0005 -0.29049E+0004 -0.84595E-0007 -0.13762E-0006  0.85215E-0007
  0.18000E+0005 -0.29050E+0004 -0.48466E-0007 -0.93737E-0007  0.70957E-0007
  0.17750E+0005 -0.28953E+0004 -0.28259E-0006 -0.27377E-0006  0.67046E-0007
  0.17793E+0005 -0.28955E+0004 -0.23957E-0006 -0.25754E-0006  0.85186E-0007
  0.17875E+0005 -0.28957E+0004 -0.16175E-0006 -0.20687E-0006  0.95331E-0007
  0.17957E+0005 -0.28959E+0004 -0.88345E-0007 -0.13601E-0006  0.82582E-0007
  0.18000E+0005 -0.28961E+0004 -0.51392E-0007 -0.93013E-0007  0.69859E-0007
  0.18000E+0005 -0.29480E+0004 -0.37355E-0007 -0.96700E-0007  0.73955E-0007
  0.18043E+0005 -0.29481E+0004 -0.64543E-0008 -0.46352E-0007  0.50557E-0007
  0.18125E+0005 -0.29482E+0004  0.46931E-0007  0.50166E-0007  0.39193E-0008
  0.18207E+0005 -0.29483E+0004  0.89744E-0007  0.14098E-0006 -0.43276E-0007
  0.18250E+0005 -0.29484E+0004  0.10663E-0006  0.18393E-0006 -0.67554E-0007
  0.18000E+0005 -0.29391E+0004 -0.39242E-0007 -0.96161E-0007  0.73676E-0007
  0.18043E+0005 -0.29391E+0004 -0.75534E-0008 -0.46721E-0007  0.51689E-0007
  0.18125E+0005 -0.29393E+0004  0.47237E-0007  0.48327E-0007  0.73137E-0008
  0.18207E+0005 -0.29394E+0004  0.91367E-0007  0.13806E-0006 -0.38112E-0007
  0.18250E+0005 -0.29395E+0004  0.10888E-0006  0.18061E-0006 -0.61683E-0007
  0.18000E+0005 -0.29220E+0004 -0.43464E-0007 -0.95018E-0007  0.72623E-0007
  0.18043E+0005 -0.29221E+0004 -0.10281E-0007 -0.47254E-0007  0.53276E-0007
  0.18125E+0005 -0.29223E+0004  0.47203E-0007  0.45069E-0007  0.13125E-0007
  0.18207E+0005 -0.29225E+0004  0.93918E-0007  0.13278E-0006 -0.28957E-0007
  0.18250E+0005 -0.29226E+0004  0.11271E-0006  0.17458E-0006 -0.51160E-0007
  0.18000E+0005 -0.29050E+0004 -0.48466E-0007 -0.93737E-0007  0.70957E-0007
  0.18043E+0005 -0.29052E+0004 -0.13799E-0007 -0.47589E-0007  0.54194E-0007
  0.18125E+0005 -0.29054E+0004  0.46393E-0007  0.42087E-0007  0.18184E-0007
  0.18207E+0005 -0.29056E+0004  0.95786E-0007  0.12781E-0006 -0.20581E-0007
  0.18250E+0005 -0.29057E+0004  0.11594E-0006  0.16887E-0006 -0.41388E-0007
  0.18000E+0005 -0.28961E+0004 -0.51392E-0007 -0.93013E-0007  0.69859E-0007
  0.18043E+0005 -0.28962E+0004 -0.15952E-0007 -0.47693E-0007  0.54436E-0007
  0.18125E+0005 -0.28964E+0004  0.45667E-0007  0.40619E-0007  0.20573E-0007
  0.18207E+0005 -0.28967E+0004  0.96499E-0007  0.12532E-0006 -0.16457E-0007
  0.18250E+0005 -0.28968E+0004  0.11741E-0006  0.16599E-0006 -0.36521E-0007
  0.18250E+0005 -0.29484E+0004  0.10663E-0006  0.18393E-0006 -0.67554E-0007
  0.18293E+0005 -0.29485E+0004  0.11889E-0006  0.22196E-0006 -0.90827E-0007
  0.18375E+0005 -0.29486E+0004  0.12835E-0006  0.27725E-0006 -0.13048E-0006
  0.18457E+0005 -0.29488E+0004  0.11925E-0006  0.30584E-0006 -0.16098E-0006
  0.18500E+0005 -0.29489E+0004  0.10728E-0006  0.30885E-0006 -0.17214E-0006
  0.18250E+0005 -0.29395E+0004  0.10888E-0006  0.18061E-0006 -0.61683E-0007
  0.18293E+0005 -0.29396E+0004  0.12169E-0006  0.21837E-0006 -0.84443E-0007
  0.18375E+0005 -0.29398E+0004  0.13188E-0006  0.27352E-0006 -0.12380E-0006
  0.18457E+0005 -0.29399E+0004  0.12294E-0006  0.30245E-0006 -0.15506E-0006
  0.18500E+0005 -0.29400E+0004  0.11081E-0006  0.30584E-0006 -0.16707E-0006
  0.18250E+0005 -0.29226E+0004  0.11271E-0006  0.17458E-0006 -0.51160E-0007
  0.18293E+0005 -0.29227E+0004  0.12667E-0006  0.21182E-0006 -0.72897E-0007
  0.18375E+0005 -0.29229E+0004  0.13849E-0006  0.26667E-0006 -0.11152E-0006
  0.18457E+0005 -0.29232E+0004  0.13018E-0006  0.29621E-0006 -0.14394E-0006
  0.18500E+0005 -0.29233E+0004  0.11790E-0006  0.30029E-0006 -0.15741E-0006
  0.18250E+0005 -0.29057E+0004  0.11594E-0006  0.16887E-0006 -0.41388E-0007
  0.18293E+0005 -0.29059E+0004  0.13118E-0006  0.20560E-0006 -0.62043E-0007
  0.18375E+0005 -0.29061E+0004  0.14495E-0006  0.26013E-0006 -0.99709E-0007
  0.18457E+0005 -0.29064E+0004  0.13765E-0006  0.29023E-0006 -0.13298E-0006
  0.18500E+0005 -0.29065E+0004  0.12545E-0006  0.29496E-0006 -0.14769E-0006
  0.18250E+0005 -0.28968E+0004  0.11741E-0006  0.16599E-0006 -0.36521E-0007
  0.18293E+0005 -0.28970E+0004  0.13336E-0006  0.20245E-0006 -0.56584E-0007
  0.18375E+0005 -0.28973E+0004  0.14828E-0006  0.25679E-0006 -0.93667E-0007
  0.18457E+0005 -0.28976E+0004  0.14167E-0006  0.28717E-0006 -0.12726E-0006
  0.18500E+0005 -0.28977E+0004  0.12959E-0006  0.29223E-0006 -0.14256E-0006
  0.18500E+0005 -0.29489E+0004  0.10728E-0006  0.30885E-0006 -0.17214E-0006
  0.18543E+0005 -0.29489E+0004  0.90804E-0007  0.30319E-0006 -0.17934E-0006
  0.18625E+0005 -0.29491E+0004  0.48865E-0007  0.26878E-0006 -0.18129E-0006
  0.18707E+0005 -0.29493E+0004 -0.37233E-0008  0.20600E-0006 -0.16829E-0006
  0.18750E+0005 -0.29493E+0004 -0.34298E-0007  0.16326E-0006 -0.15623E-0006
  0.18500E+0005 -0.29400E+0004  0.11081E-0006  0.30584E-0006 -0.16707E-0006
  0.18543E+0005 -0.29401E+0004  0.94005E-0007  0.30068E-0006 -0.17540E-0006
  0.18625E+0005 -0.29403E+0004  0.51072E-0007  0.26755E-0006 -0.18016E-0006
  0.18707E+0005 -0.29405E+0004 -0.27824E-0008  0.20634E-0006 -0.17045E-0006
  0.18750E+0005 -0.29406E+0004 -0.34034E-0007  0.16451E-0006 -0.16014E-0006
  0.18500E+0005 -0.29233E+0004  0.11790E-0006  0.30029E-0006 -0.15741E-0006
  0.18543E+0005 -0.29234E+0004  0.10063E-0006  0.29606E-0006 -0.16773E-0006
  0.18625E+0005 -0.29236E+0004  0.56050E-0007  0.26526E-0006 -0.17754E-0006
  0.18707E+0005 -0.29239E+0004 -0.85066E-0010  0.20696E-0006 -0.17387E-0006
  0.18750E+0005 -0.29240E+0004 -0.32612E-0007  0.16679E-0006 -0.16680E-0006
  0.18500E+0005 -0.29065E+0004  0.12545E-0006  0.29496E-0006 -0.14769E-0006
  0.18543E+0005 -0.29067E+0004  0.10791E-0006  0.29160E-0006 -0.15981E-0006
  0.18625E+0005 -0.29070E+0004  0.62009E-0007  0.26304E-0006 -0.17431E-0006
  0.18707E+0005 -0.29073E+0004  0.37740E-0008  0.20752E-0006 -0.17642E-0006
  0.18750E+0005 -0.29074E+0004 -0.30004E-0007  0.16894E-0006 -0.17252E-0006
  0.18500E+0005 -0.28977E+0004  0.12959E-0006  0.29223E-0006 -0.14256E-0006
  0.18543E+0005 -0.28979E+0004  0.11199E-0006  0.28932E-0006 -0.15554E-0006
  0.18625E+0005 -0.28982E+0004  0.65524E-0007  0.26189E-0006 -0.17237E-0006
  0.18707E+0005 -0.28985E+0004  0.62617E-0008  0.20780E-0006 -0.17742E-0006
  0.18750E+0005 -0.28987E+0004 -0.28159E-0007  0.17004E-0006 -0.17516E-0006
  0.18750E+0005 -0.29493E+0004 -0.34298E-0007  0.16326E-0006 -0.15623E-0006
  0.18793E+0005 -0.29494E+0004 -0.65898E-0007  0.11553E-0006 -0.14143E-0006
  0.18875E+0005 -0.29496E+0004 -0.12628E-0006  0.16067E-0007 -0.10864E-0006
  0.18957E+0005 -0.29497E+0004 -0.18318E-0006 -0.85651E-0007 -0.74883E-0007
  0.19000E+0005 -0.29498E+0004 -0.21019E-0006 -0.13639E-0006 -0.58649E-0007
  0.18750E+0005 -0.29406E+0004 -0.34034E-0007  0.16451E-0006 -0.16014E-0006
  0.18793E+0005 -0.29407E+0004 -0.66263E-0007  0.11769E-0006 -0.14697E-0006
  0.18875E+0005 -0.29409E+0004 -0.12757E-0006  0.19867E-0007 -0.11675E-0006
  0.18957E+0005 -0.29411E+0004 -0.18492E-0006 -0.80518E-0007 -0.84471E-0007
  0.19000E+0005 -0.29411E+0004 -0.21195E-0006 -0.13074E-0006 -0.68500E-0007
  0.18750E+0005 -0.29240E+0004 -0.32612E-0007  0.16679E-0006 -0.16680E-0006
  0.18793E+0005 -0.29241E+0004 -0.66063E-0007  0.12164E-0006 -0.15674E-0006
  0.18875E+0005 -0.29244E+0004 -0.12928E-0006  0.26840E-0007 -0.13142E-0006
  0.18957E+0005 -0.29246E+0004 -0.18773E-0006 -0.71076E-0007 -0.10214E-0006
  0.19000E+0005 -0.29247E+0004 -0.21497E-0006 -0.12035E-0006 -0.86808E-0007
  0.18750E+0005 -0.29074E+0004 -0.30004E-0007  0.16894E-0006 -0.17252E-0006
  0.18793E+0005 -0.29076E+0004 -0.64702E-0007  0.12542E-0006 -0.16552E-0006
  0.18875E+0005 -0.29079E+0004 -0.13001E-0006  0.33529E-0007 -0.14517E-0006
  0.18957E+0005 -0.29081E+0004 -0.18987E-0006 -0.61992E-0007 -0.11912E-0006
  0.19000E+0005 -0.29083E+0004 -0.21752E-0006 -0.11034E-0006 -0.10459E-0006
  0.18750E+0005 -0.28987E+0004 -0.28159E-0007  0.17004E-0006 -0.17516E-0006
  0.18793E+0005 -0.28988E+0004 -0.63520E-0007  0.12734E-0006 -0.16975E-0006
  0.18875E+0005 -0.28992E+0004 -0.12999E-0006  0.36949E-0007 -0.15206E-0006
  0.18957E+0005 -0.28995E+0004 -0.19071E-0006 -0.57337E-0007 -0.12778E-0006
  0.19000E+0005 -0.28996E+0004 -0.21864E-0006 -0.10520E-0006 -0.11374E-0006
  0.19000E+0005 -0.29498E+0004 -0.21019E-0006 -0.13639E-0006 -0.58649E-0007
  0.19043E+0005 -0.29499E+0004 -0.23420E-0006 -0.18287E-0006 -0.44485E-0007
  0.19125E+0005 -0.29500E+0004 -0.26922E-0006 -0.25439E-0006 -0.24913E-0007
  0.19207E+0005 -0.29501E+0004 -0.28722E-0006 -0.29750E-0006 -0.16023E-0007
  0.19250E+0005 -0.29502E+0004 -0.28882E-0006 -0.30705E-0006 -0.15413E-0007
  0.19000E+0005 -0.29411E+0004 -0.21195E-0006 -0.13074E-0006 -0.68500E-0007
  0.19043E+0005 -0.29412E+0004 -0.23585E-0006 -0.17688E-0006 -0.54239E-0007
  0.19125E+0005 -0.29414E+0004 -0.27037E-0006 -0.24826E-0006 -0.33517E-0007
  0.19207E+0005 -0.29415E+0004 -0.28766E-0006 -0.29195E-0006 -0.22446E-0007
  0.19250E+0005 -0.29416E+0004 -0.28889E-0006 -0.30209E-0006 -0.20402E-0007
  0.19000E+0005 -0.29247E+0004 -0.21497E-0006 -0.12035E-0006 -0.86808E-0007
  0.19043E+0005 -0.29248E+0004 -0.23883E-0006 -0.16583E-0006 -0.72509E-0007
  0.19125E+0005 -0.29250E+0004 -0.27270E-0006 -0.23692E-0006 -0.49916E-0007
  0.19207E+0005 -0.29252E+0004 -0.28891E-0006 -0.28165E-0006 -0.35013E-0007
  0.19250E+0005 -0.29253E+0004 -0.28955E-0006 -0.29287E-0006 -0.30392E-0007
  0.19000E+0005 -0.29083E+0004 -0.21752E-0006 -0.11034E-0006 -0.10459E-0006
  0.19043E+0005 -0.29084E+0004 -0.24153E-0006 -0.15517E-0006 -0.90442E-0007
  0.19125E+0005 -0.29086E+0004 -0.27516E-0006 -0.22594E-0006 -0.66377E-0007
  0.19207E+0005 -0.29088E+0004 -0.29062E-0006 -0.27161E-0006 -0.48037E-0007
  0.19250E+0005 -0.29090E+0004 -0.29081E-0006 -0.28384E-0006 -0.41024E-0007
  0.19000E+0005 -0.28996E+0004 -0.21864E-0006 -0.10520E-0006 -0.11374E-0006
  0.19043E+0005 -0.28998E+0004 -0.24283E-0006 -0.14969E-0006 -0.99747E-0007
  0.19125E+0005 -0.29000E+0004 -0.27647E-0006 -0.22028E-0006 -0.75061E-0007
  0.19207E+0005 -0.29002E+0004 -0.29168E-0006 -0.26642E-0006 -0.55066E-0007
  0.19250E+0005 -0.29003E+0004 -0.29168E-0006 -0.27916E-0006 -0.46871E-0007
  0.19250E+0005 -0.29502E+0004 -0.28882E-0006 -0.30705E-0006 -0.15413E-0007
  0.19293E+0005 -0.29502E+0004 -0.28465E-0006 -0.30718E-0006 -0.17126E-0007
  0.19375E+0005 -0.29503E+0004 -0.26066E-0006 -0.28203E-0006 -0.24833E-0007
  0.19457E+0005 -0.29504E+0004 -0.21689E-0006 -0.22764E-0006 -0.34502E-0007
  0.19500E+0005 -0.29504E+0004 -0.18692E-0006 -0.18959E-0006 -0.38910E-0007
  0.19250E+0005 -0.29416E+0004 -0.28889E-0006 -0.30209E-0006 -0.20402E-0007
  0.19293E+0005 -0.29416E+0004 -0.28441E-0006 -0.30299E-0006 -0.20576E-0007
  0.19375E+0005 -0.29417E+0004 -0.26006E-0006 -0.27973E-0006 -0.25329E-0007
  0.19457E+0005 -0.29418E+0004 -0.21638E-0006 -0.22762E-0006 -0.32391E-0007
  0.19500E+0005 -0.29419E+0004 -0.18668E-0006 -0.19085E-0006 -0.35700E-0007
  0.19250E+0005 -0.29253E+0004 -0.28955E-0006 -0.29287E-0006 -0.30392E-0007
  0.19293E+0005 -0.29253E+0004 -0.28453E-0006 -0.29517E-0006 -0.27770E-0007
  0.19375E+0005 -0.29254E+0004 -0.25956E-0006 -0.27535E-0006 -0.27090E-0007
  0.19457E+0005 -0.29256E+0004 -0.21602E-0006 -0.22741E-0006 -0.29277E-0007
  0.19500E+0005 -0.29256E+0004 -0.18675E-0006 -0.19301E-0006 -0.30496E-0007
  0.19250E+0005 -0.29090E+0004 -0.29081E-0006 -0.28384E-0006 -0.41024E-0007
  0.19293E+0005 -0.29090E+0004 -0.28535E-0006 -0.28746E-0006 -0.35773E-0007
  0.19375E+0005 -0.29092E+0004 -0.25987E-0006 -0.27093E-0006 -0.29894E-0007
  0.19457E+0005 -0.29093E+0004 -0.21641E-0006 -0.22698E-0006 -0.27308E-0007
  0.19500E+0005 -0.29094E+0004 -0.18751E-0006 -0.19485E-0006 -0.26438E-0007
  0.19250E+0005 -0.29003E+0004 -0.29168E-0006 -0.27916E-0006 -0.46871E-0007
  0.19293E+0005 -0.29004E+0004 -0.28605E-0006 -0.28345E-0006 -0.40304E-0007
  0.19375E+0005 -0.29006E+0004 -0.26033E-0006 -0.26858E-0006 -0.31779E-0007
  0.19457E+0005 -0.29008E+0004 -0.21692E-0006 -0.22666E-0006 -0.26726E-0007
  0.19500E+0005 -0.29008E+0004 -0.18819E-0006 -0.19569E-0006 -0.24758E-0007
  0.19500E+0005 -0.29504E+0004 -0.18692E-0006 -0.18959E-0006 -0.38910E-0007
  0.19543E+0005 -0.29505E+0004 -0.15316E-0006 -0.14705E-0006 -0.41955E-0007
  0.19625E+0005 -0.29506E+0004 -0.82139E-0007 -0.59547E-0007 -0.42857E-0007
  0.19707E+0005 -0.29507E+0004 -0.81770E-0008  0.26808E-0007 -0.35863E-0007
  0.19750E+0005 -0.29508E+0004  0.27496E-0007  0.64042E-0007 -0.28729E-0007
  0.19500E+0005 -0.29419E+0004 -0.18668E-0006 -0.19085E-0006 -0.35700E-0007
  0.19543E+0005 -0.29419E+0004 -0.15333E-0006 -0.14961E-0006 -0.37898E-0007
  0.19625E+0005 -0.29421E+0004 -0.83463E-0007 -0.64511E-0007 -0.37968E-0007
  0.19707E+0005 -0.29422E+0004 -0.11120E-0007  0.19605E-0007 -0.31247E-0007
  0.19750E+0005 -0.29423E+0004  0.23572E-0007  0.55816E-0007 -0.24699E-0007
  0.19500E+0005 -0.29256E+0004 -0.18675E-0006 -0.19301E-0006 -0.30496E-0007
  0.19543E+0005 -0.29257E+0004 -0.15409E-0006 -0.15415E-0006 -0.31050E-0007
  0.19625E+0005 -0.29259E+0004 -0.86227E-0007 -0.73478E-0007 -0.29412E-0007
  0.19707E+0005 -0.29261E+0004 -0.16723E-0007  0.65384E-0008 -0.23037E-0007
  0.19750E+0005 -0.29262E+0004  0.16426E-0007  0.41360E-0007 -0.17601E-0007
  0.19500E+0005 -0.29094E+0004 -0.18751E-0006 -0.19485E-0006 -0.26438E-0007
  0.19543E+0005 -0.29095E+0004 -0.15545E-0006 -0.15828E-0006 -0.25311E-0007
  0.19625E+0005 -0.29097E+0004 -0.89344E-0007 -0.81866E-0007 -0.21814E-0007
  0.19707E+0005 -0.29100E+0004 -0.22376E-0007 -0.57585E-0008 -0.15557E-0007
  0.19750E+0005 -0.29101E+0004  0.94831E-0008  0.28012E-0007 -0.11170E-0007
  0.19500E+0005 -0.29008E+0004 -0.18819E-0006 -0.19569E-0006 -0.24758E-0007
  0.19543E+0005 -0.29010E+0004 -0.15641E-0006 -0.16030E-0006 -0.22732E-0007
  0.19625E+0005 -0.29012E+0004 -0.91140E-0007 -0.86059E-0007 -0.18202E-0007
  0.19707E+0005 -0.29015E+0004 -0.25387E-0007 -0.11937E-0007 -0.11913E-0007
  0.19750E+0005 -0.29016E+0004  0.58612E-0008  0.21331E-0007 -0.80334E-0008
  0.19750E+0005 -0.29508E+0004  0.27496E-0007  0.64042E-0007 -0.28729E-0007
  0.19793E+0005 -0.29509E+0004  0.64181E-0007  0.10448E-0006 -0.20823E-0007
  0.19875E+0005 -0.29511E+0004  0.11568E-0006  0.14667E-0006 -0.81674E-0009
  0.19957E+0005 -0.29513E+0004  0.12471E-0006  0.13076E-0006  0.45074E-0008
  0.20000E+0005 -0.29514E+0004  0.87192E-0007  0.46899E-0007  0.33210E-0008
  0.19750E+0005 -0.29423E+0004  0.23572E-0007  0.55816E-0007 -0.24699E-0007
  0.19793E+0005 -0.29424E+0004  0.59216E-0007  0.95209E-0007 -0.17555E-0007
  0.19875E+0005 -0.29427E+0004  0.10750E-0006  0.13475E-0006 -0.79996E-0009
  0.19957E+0005 -0.29429E+0004  0.11456E-0006  0.11801E-0006  0.15573E-0008
  0.20000E+0005 -0.29430E+0004  0.82810E-0007  0.42893E-0007  0.26660E-0008
  0.19750E+0005 -0.29262E+0004  0.16426E-0007  0.41360E-0007 -0.17601E-0007
  0.19793E+0005 -0.29263E+0004  0.49919E-0007  0.78187E-0007 -0.11721E-0007
  0.19875E+0005 -0.29266E+0004  0.92937E-0007  0.11405E-0006 -0.94332E-0009
  0.19957E+0005 -0.29269E+0004  0.98382E-0007  0.97688E-0007 -0.22026E-0008
  0.20000E+0005 -0.29271E+0004  0.76747E-0007  0.38293E-0007  0.25028E-0008
  0.19750E+0005 -0.29101E+0004  0.94831E-0008  0.28012E-0007 -0.11170E-0007
  0.19793E+0005 -0.29103E+0004  0.40839E-0007  0.62092E-0007 -0.64168E-0008
  0.19875E+0005 -0.29106E+0004  0.79653E-0007  0.95560E-0007 -0.10030E-0008
  0.19957E+0005 -0.29110E+0004  0.85334E-0007  0.81168E-0007 -0.40635E-0008
  0.20000E+0005 -0.29112E+0004  0.72306E-0007  0.35658E-0007  0.31435E-0008
  0.19750E+0005 -0.29016E+0004  0.58612E-0008  0.21331E-0007 -0.80334E-0008
  0.19793E+0005 -0.29018E+0004  0.36146E-0007  0.54000E-0007 -0.38355E-0008
  0.19875E+0005 -0.29022E+0004  0.73180E-0007  0.86602E-0007 -0.87917E-0009
  0.19957E+0005 -0.29026E+0004  0.79459E-0007  0.73676E-0007 -0.44567E-0008
  0.20000E+0005 -0.29028E+0004  0.70226E-0007  0.34429E-0007  0.36779E-0008
  0.00000E+0000 -0.28944E+0004 -0.60595E-0008 -0.25527E-0007 -0.50485E-0008
  0.43168E+0002 -0.28942E+0004  0.27258E-0007  0.27226E-0008  0.23377E-0007
  0.12500E+0003 -0.28939E+0004  0.54214E-0007  0.19975E-0007  0.48760E-0007
  0.20683E+0003 -0.28936E+0004  0.56670E-0007  0.15931E-0007  0.59782E-0007
  0.25000E+0003 -0.28935E+0004  0.51013E-0007  0.93051E-0008  0.61529E-0007
  0.00000E+0000 -0.28853E+0004 -0.30372E-0008 -0.25705E-0007  0.21520E-0009
  0.43168E+0002 -0.28851E+0004  0.28057E-0007  0.42595E-0009  0.26881E-0007
  0.12500E+0003 -0.28848E+0004  0.53873E-0007  0.17871E-0007  0.51034E-0007
  0.20683E+0003 -0.28844E+0004  0.55204E-0007  0.14427E-0007  0.60453E-0007
  0.25000E+0003 -0.28843E+0004  0.48835E-0007  0.80724E-0008  0.61134E-0007
  0.00000E+0000 -0.28680E+0004  0.26800E-0008 -0.26121E-0007  0.10210E-0007
  0.43168E+0002 -0.28678E+0004  0.29905E-0007 -0.33706E-0008  0.33665E-0007
  0.12500E+0003 -0.28674E+0004  0.53014E-0007  0.14085E-0007  0.54913E-0007
  0.20683E+0003 -0.28670E+0004  0.51884E-0007  0.11587E-0007  0.60935E-0007
  0.25000E+0003 -0.28668E+0004  0.44152E-0007  0.57312E-0008  0.59583E-0007
  0.00000E+0000 -0.28507E+0004  0.82813E-0008 -0.26639E-0007  0.20071E-0007
  0.43168E+0002 -0.28505E+0004  0.32046E-0007 -0.65741E-0008  0.40534E-0007
  0.12500E+0003 -0.28500E+0004  0.51903E-0007  0.10544E-0007  0.58316E-0007
  0.20683E+0003 -0.28496E+0004  0.47964E-0007  0.87963E-0008  0.60537E-0007
  0.25000E+0003 -0.28494E+0004  0.38834E-0007  0.34032E-0008  0.57100E-0007
  0.00000E+0000 -0.28416E+0004  0.11150E-0007 -0.26967E-0007  0.25172E-0007
  0.43168E+0002 -0.28413E+0004  0.33246E-0007 -0.80587E-0008  0.44149E-0007
  0.12500E+0003 -0.28409E+0004  0.51224E-0007  0.87759E-0008  0.59938E-0007
  0.20683E+0003 -0.28404E+0004  0.45693E-0007  0.73528E-0008  0.60023E-0007
  0.25000E+0003 -0.28402E+0004  0.35799E-0007  0.21855E-0008  0.55468E-0007
  0.25000E+0003 -0.28935E+0004  0.51013E-0007  0.93051E-0008  0.61529E-0007
  0.29317E+0003 -0.28933E+0004  0.41719E-0007  0.10292E-0008  0.60831E-0007
  0.37500E+0003 -0.28931E+0004  0.15451E-0007 -0.17356E-0007  0.52208E-0007
  0.45683E+0003 -0.28928E+0004 -0.18942E-0007 -0.36560E-0007  0.34483E-0007
  0.50000E+0003 -0.28927E+0004 -0.38899E-0007 -0.46126E-0007  0.22072E-0007
  0.25000E+0003 -0.28843E+0004  0.48835E-0007  0.80724E-0008  0.61134E-0007
  0.29317E+0003 -0.28841E+0004  0.38797E-0007  0.26787E-0010  0.59306E-0007
  0.37500E+0003 -0.28838E+0004  0.11309E-0007 -0.17944E-0007  0.48651E-0007
  0.45683E+0003 -0.28836E+0004 -0.23865E-0007 -0.36760E-0007  0.29315E-0007
  0.50000E+0003 -0.28834E+0004 -0.44001E-0007 -0.46128E-0007  0.16285E-0007
  0.25000E+0003 -0.28668E+0004  0.44152E-0007  0.57312E-0008  0.59583E-0007
  0.29317E+0003 -0.28667E+0004  0.32735E-0007 -0.18781E-0008  0.55621E-0007
  0.37500E+0003 -0.28663E+0004  0.30517E-0008 -0.19088E-0007  0.41247E-0007
  0.45683E+0003 -0.28660E+0004 -0.33404E-0007 -0.37177E-0007  0.19068E-0007
  0.50000E+0003 -0.28659E+0004 -0.53756E-0007 -0.46164E-0007  0.49993E-0008
  0.25000E+0003 -0.28494E+0004  0.38834E-0007  0.34032E-0008  0.57100E-0007
  0.29317E+0003 -0.28492E+0004  0.26074E-0007 -0.37869E-0008  0.51038E-0007
  0.37500E+0003 -0.28489E+0004 -0.56373E-0008 -0.20248E-0007  0.33108E-0007
  0.45683E+0003 -0.28485E+0004 -0.43109E-0007 -0.37611E-0007  0.83571E-0008
  0.50000E+0003 -0.28483E+0004 -0.63515E-0007 -0.46221E-0007 -0.65762E-0008
  0.25000E+0003 -0.28402E+0004  0.35799E-0007  0.21855E-0008  0.55468E-0007
  0.29317E+0003 -0.28400E+0004  0.22344E-0007 -0.48084E-0008  0.48305E-0007
  0.37500E+0003 -0.28396E+0004 -0.10362E-0007 -0.20867E-0007  0.28563E-0007
  0.45683E+0003 -0.28392E+0004 -0.48257E-0007 -0.37837E-0007  0.25649E-0008
  0.50000E+0003 -0.28390E+0004 -0.68631E-0007 -0.46245E-0007 -0.12749E-0007
  0.50000E+0003 -0.28927E+0004 -0.38899E-0007 -0.46126E-0007  0.22072E-0007
  0.54317E+0003 -0.28926E+0004 -0.59191E-0007 -0.54861E-0007  0.80562E-0008
  0.62500E+0003 -0.28925E+0004 -0.96338E-0007 -0.68215E-0007 -0.21394E-0007
  0.70683E+0003 -0.28923E+0004 -0.12813E-0006 -0.76162E-0007 -0.51851E-0007
  0.75000E+0003 -0.28923E+0004 -0.14149E-0006 -0.77866E-0007 -0.67205E-0007
  0.50000E+0003 -0.28834E+0004 -0.44001E-0007 -0.46128E-0007  0.16285E-0007
  0.54317E+0003 -0.28833E+0004 -0.64303E-0007 -0.54674E-0007  0.18471E-0008
  0.62500E+0003 -0.28832E+0004 -0.10094E-0006 -0.67678E-0007 -0.27852E-0007
  0.70683E+0003 -0.28830E+0004 -0.13161E-0006 -0.75308E-0007 -0.57839E-0007
  0.75000E+0003 -0.28830E+0004 -0.14416E-0006 -0.76867E-0007 -0.72653E-0007
  0.50000E+0003 -0.28659E+0004 -0.53756E-0007 -0.46164E-0007  0.49993E-0008
  0.54317E+0003 -0.28658E+0004 -0.73924E-0007 -0.54341E-0007 -0.10098E-0007
  0.62500E+0003 -0.28656E+0004 -0.10936E-0006 -0.66675E-0007 -0.39990E-0007
  0.70683E+0003 -0.28654E+0004 -0.13768E-0006 -0.73711E-0007 -0.68819E-0007
  0.75000E+0003 -0.28653E+0004 -0.14859E-0006 -0.74996E-0007 -0.82531E-0007
  0.50000E+0003 -0.28483E+0004 -0.63515E-0007 -0.46221E-0007 -0.65762E-0008
  0.54317E+0003 -0.28482E+0004 -0.83380E-0007 -0.54024E-0007 -0.22155E-0007
  0.62500E+0003 -0.28480E+0004 -0.11730E-0006 -0.65689E-0007 -0.51904E-0007
  0.70683E+0003 -0.28478E+0004 -0.14302E-0006 -0.72129E-0007 -0.79285E-0007
  0.75000E+0003 -0.28477E+0004 -0.15220E-0006 -0.73142E-0007 -0.91770E-0007
  0.50000E+0003 -0.28390E+0004 -0.68631E-0007 -0.46245E-0007 -0.12749E-0007
  0.54317E+0003 -0.28389E+0004 -0.88268E-0007 -0.53854E-0007 -0.28520E-0007
  0.62500E+0003 -0.28387E+0004 -0.12128E-0006 -0.65172E-0007 -0.58045E-0007
  0.70683E+0003 -0.28385E+0004 -0.14553E-0006 -0.71294E-0007 -0.84575E-0007
  0.75000E+0003 -0.28384E+0004 -0.15377E-0006 -0.72188E-0007 -0.96363E-0007
  0.75000E+0003 -0.28923E+0004 -0.14149E-0006 -0.77866E-0007 -0.67205E-0007
  0.79317E+0003 -0.28922E+0004 -0.15189E-0006 -0.77763E-0007 -0.81422E-0007
  0.87500E+0003 -0.28921E+0004 -0.16247E-0006 -0.72696E-0007 -0.10389E-0006
  0.95683E+0003 -0.28920E+0004 -0.16017E-0006 -0.61791E-0007 -0.11855E-0006
  0.10000E+0004 -0.28920E+0004 -0.15377E-0006 -0.54093E-0007 -0.12257E-0006
  0.75000E+0003 -0.28830E+0004 -0.14416E-0006 -0.76867E-0007 -0.72653E-0007
  0.79317E+0003 -0.28829E+0004 -0.15363E-0006 -0.76636E-0007 -0.86188E-0007
  0.87500E+0003 -0.28828E+0004 -0.16222E-0006 -0.71393E-0007 -0.10698E-0006
  0.95683E+0003 -0.28827E+0004 -0.15779E-0006 -0.60388E-0007 -0.11968E-0006
  0.10000E+0004 -0.28827E+0004 -0.15027E-0006 -0.52651E-0007 -0.12263E-0006
  0.75000E+0003 -0.28653E+0004 -0.14859E-0006 -0.74996E-0007 -0.82531E-0007
  0.79317E+0003 -0.28653E+0004 -0.15624E-0006 -0.74530E-0007 -0.94673E-0007
  0.87500E+0003 -0.28652E+0004 -0.16097E-0006 -0.68951E-0007 -0.11220E-0006
  0.95683E+0003 -0.28651E+0004 -0.15252E-0006 -0.57760E-0007 -0.12116E-0006
  0.10000E+0004 -0.28650E+0004 -0.14296E-0006 -0.49988E-0007 -0.12208E-0006
  0.75000E+0003 -0.28477E+0004 -0.15220E-0006 -0.73142E-0007 -0.91770E-0007
  0.79317E+0003 -0.28476E+0004 -0.15793E-0006 -0.72439E-0007 -0.10242E-0006
  0.87500E+0003 -0.28475E+0004 -0.15874E-0006 -0.66520E-0007 -0.11658E-0006
  0.95683E+0003 -0.28474E+0004 -0.14631E-0006 -0.55142E-0007 -0.12180E-0006
  0.10000E+0004 -0.28473E+0004 -0.13477E-0006 -0.47333E-0007 -0.12074E-0006
  0.75000E+0003 -0.28384E+0004 -0.15377E-0006 -0.72188E-0007 -0.96363E-0007
  0.79317E+0003 -0.28383E+0004 -0.15846E-0006 -0.71340E-0007 -0.10619E-0006
  0.87500E+0003 -0.28382E+0004 -0.15718E-0006 -0.65247E-0007 -0.11855E-0006
  0.95683E+0003 -0.28381E+0004 -0.14269E-0006 -0.53777E-0007 -0.12181E-0006
  0.10000E+0004 -0.28380E+0004 -0.13012E-0006 -0.45937E-0007 -0.11972E-0006
  0.10000E+0004 -0.28920E+0004 -0.15377E-0006 -0.54093E-0007 -0.12257E-0006
  0.10432E+0004 -0.28919E+0004 -0.14394E-0006 -0.45260E-0007 -0.12391E-0006
  0.11250E+0004 -0.28918E+0004 -0.11703E-0006 -0.26614E-0007 -0.11883E-0006
  0.12068E+0004 -0.28917E+0004 -0.81590E-0007 -0.70499E-0008 -0.10438E-0006
  0.12500E+0004 -0.28917E+0004 -0.60621E-0007  0.29407E-0008 -0.93450E-0007
  0.10000E+0004 -0.28827E+0004 -0.15027E-0006 -0.52651E-0007 -0.12263E-0006
  0.10432E+0004 -0.28826E+0004 -0.13941E-0006 -0.43849E-0007 -0.12288E-0006
  0.11250E+0004 -0.28825E+0004 -0.11075E-0006 -0.25253E-0007 -0.11592E-0006
  0.12068E+0004 -0.28824E+0004 -0.74036E-0007 -0.57941E-0008 -0.99969E-0007
  0.12500E+0004 -0.28823E+0004 -0.52631E-0007  0.41244E-0008 -0.88447E-0007
  0.10000E+0004 -0.28650E+0004 -0.14296E-0006 -0.49988E-0007 -0.12208E-0006
  0.10432E+0004 -0.28649E+0004 -0.13016E-0006 -0.41190E-0007 -0.12035E-0006
  0.11250E+0004 -0.28648E+0004 -0.98382E-0007 -0.22694E-0007 -0.10998E-0006
  0.12068E+0004 -0.28647E+0004 -0.59479E-0007 -0.34261E-0008 -0.91379E-0007
  0.12500E+0004 -0.28646E+0004 -0.37369E-0007  0.63751E-0008 -0.78877E-0007
  0.10000E+0004 -0.28473E+0004 -0.13477E-0006 -0.47333E-0007 -0.12074E-0006
  0.10432E+0004 -0.28473E+0004 -0.12014E-0006 -0.38533E-0007 -0.11710E-0006
  0.11250E+0004 -0.28471E+0004 -0.85475E-0007 -0.20135E-0007 -0.10353E-0006
  0.12068E+0004 -0.28469E+0004 -0.44697E-0007 -0.10524E-0008 -0.82570E-0007
  0.12500E+0004 -0.28469E+0004 -0.22071E-0007  0.86278E-0008 -0.69260E-0007
  0.10000E+0004 -0.28380E+0004 -0.13012E-0006 -0.45937E-0007 -0.11972E-0006
  0.10432E+0004 -0.28379E+0004 -0.11458E-0006 -0.37155E-0007 -0.11512E-0006
  0.11250E+0004 -0.28378E+0004 -0.78484E-0007 -0.18781E-0007 -0.99953E-0007
  0.12068E+0004 -0.28376E+0004 -0.36851E-0007  0.19354E-0009 -0.77857E-0007
  0.12500E+0004 -0.28375E+0004 -0.14018E-0007  0.98258E-0008 -0.64187E-0007
  0.12500E+0004 -0.28917E+0004 -0.60621E-0007  0.29407E-0008 -0.93450E-0007
  0.12932E+0004 -0.28916E+0004 -0.38812E-0007  0.12352E-0007 -0.80622E-0007
  0.13750E+0004 -0.28914E+0004  0.26987E-0008  0.27639E-0007 -0.52419E-0007
  0.14568E+0004 -0.28913E+0004  0.41124E-0007  0.38539E-0007 -0.21668E-0007
  0.15000E+0004 -0.28912E+0004  0.58944E-0007  0.42251E-0007 -0.54863E-0008
  0.12500E+0004 -0.28823E+0004 -0.52631E-0007  0.41244E-0008 -0.88447E-0007
  0.12932E+0004 -0.28822E+0004 -0.30551E-0007  0.13457E-0007 -0.75198E-0007
  0.13750E+0004 -0.28821E+0004  0.10977E-0007  0.28631E-0007 -0.46725E-0007
  0.14568E+0004 -0.28819E+0004  0.48787E-0007  0.39443E-0007 -0.16397E-0007
  0.15000E+0004 -0.28818E+0004  0.66054E-0007  0.43121E-0007 -0.71369E-0009
  0.12500E+0004 -0.28646E+0004 -0.37369E-0007  0.63751E-0008 -0.78877E-0007
  0.12932E+0004 -0.28645E+0004 -0.14924E-0007  0.15579E-0007 -0.64979E-0007
  0.13750E+0004 -0.28643E+0004  0.26350E-0007  0.30525E-0007 -0.36263E-0007
  0.14568E+0004 -0.28641E+0004  0.62718E-0007  0.41159E-0007 -0.70102E-0008
  0.15000E+0004 -0.28640E+0004  0.78800E-0007  0.44771E-0007  0.76046E-0008
  0.12500E+0004 -0.28469E+0004 -0.22071E-0007  0.86278E-0008 -0.69260E-0007
  0.12932E+0004 -0.28468E+0004  0.55198E-0009  0.17707E-0007 -0.54892E-0007
  0.13750E+0004 -0.28465E+0004  0.41211E-0007  0.32425E-0007 -0.26278E-0007
  0.14568E+0004 -0.28463E+0004  0.75807E-0007  0.42872E-0007  0.15830E-0008
  0.15000E+0004 -0.28462E+0004  0.90556E-0007  0.46415E-0007  0.14986E-0007
  0.12500E+0004 -0.28375E+0004 -0.14018E-0007  0.98258E-0008 -0.64187E-0007
  0.12932E+0004 -0.28374E+0004  0.86226E-0008  0.18842E-0007 -0.49665E-0007
  0.13750E+0004 -0.28372E+0004  0.48810E-0007  0.33427E-0007 -0.21223E-0007
  0.14568E+0004 -0.28370E+0004  0.82345E-0007  0.43766E-0007  0.57815E-0008
  0.15000E+0004 -0.28368E+0004  0.96333E-0007  0.47273E-0007  0.18488E-0007
  0.15000E+0004 -0.28912E+0004  0.58944E-0007  0.42251E-0007 -0.54863E-0008
  0.15432E+0004 -0.28911E+0004  0.74512E-0007  0.44460E-0007  0.10080E-0007
  0.16250E+0004 -0.28910E+0004  0.96721E-0007  0.44797E-0007  0.36325E-0007
  0.17068E+0004 -0.28908E+0004  0.10840E-0006  0.40688E-0007  0.56206E-0007
  0.17500E+0004 -0.28907E+0004  0.11027E-0006  0.37205E-0007  0.63522E-0007
  0.15000E+0004 -0.28818E+0004  0.66054E-0007  0.43121E-0007 -0.71369E-0009
  0.15432E+0004 -0.28817E+0004  0.80934E-0007  0.45328E-0007  0.14183E-0007
  0.16250E+0004 -0.28816E+0004  0.10154E-0006  0.45668E-0007  0.38758E-0007
  0.17068E+0004 -0.28814E+0004  0.11141E-0006  0.41588E-0007  0.56678E-0007
  0.17500E+0004 -0.28813E+0004  0.11233E-0006  0.38080E-0007  0.62919E-0007
  0.15000E+0004 -0.28640E+0004  0.78800E-0007  0.44771E-0007  0.76046E-0008
  0.15432E+0004 -0.28639E+0004  0.92258E-0007  0.46939E-0007  0.21129E-0007
  0.16250E+0004 -0.28637E+0004  0.10968E-0006  0.47263E-0007  0.42432E-0007
  0.17068E+0004 -0.28635E+0004  0.11605E-0006  0.43237E-0007  0.56556E-0007
  0.17500E+0004 -0.28634E+0004  0.11516E-0006  0.39772E-0007  0.60748E-0007
  0.15000E+0004 -0.28462E+0004  0.90556E-0007  0.46415E-0007  0.14986E-0007
  0.15432E+0004 -0.28461E+0004  0.10246E-0006  0.48530E-0007  0.27016E-0007
  0.16250E+0004 -0.28459E+0004  0.11652E-0006  0.48821E-0007  0.44889E-0007
  0.17068E+0004 -0.28456E+0004  0.11933E-0006  0.44819E-0007  0.55173E-0007
  0.17500E+0004 -0.28455E+0004  0.11663E-0006  0.41379E-0007  0.57343E-0007
  0.15000E+0004 -0.28368E+0004  0.96333E-0007  0.47273E-0007  0.18488E-0007
  0.15432E+0004 -0.28367E+0004  0.10738E-0006  0.49364E-0007  0.29681E-0007
  0.16250E+0004 -0.28365E+0004  0.11960E-0006  0.49619E-0007  0.45696E-0007
  0.17068E+0004 -0.28362E+0004  0.12052E-0006  0.45623E-0007  0.53955E-0007
  0.17500E+0004 -0.28361E+0004  0.11687E-0006  0.42200E-0007  0.55084E-0007
  0.17500E+0004 -0.28907E+0004  0.11027E-0006  0.37205E-0007  0.63522E-0007
  0.17932E+0004 -0.28906E+0004  0.10942E-0006  0.32969E-0007  0.68515E-0007
  0.18750E+0004 -0.28904E+0004  0.10131E-0006  0.24134E-0007  0.71443E-0007
  0.19568E+0004 -0.28902E+0004  0.87245E-0007  0.15658E-0007  0.66778E-0007
  0.20000E+0004 -0.28901E+0004  0.78653E-0007  0.11873E-0007  0.61908E-0007
  0.17500E+0004 -0.28813E+0004  0.11233E-0006  0.38080E-0007  0.62919E-0007
  0.17932E+0004 -0.28812E+0004  0.11055E-0006  0.33908E-0007  0.66830E-0007
  0.18750E+0004 -0.28810E+0004  0.10092E-0006  0.25133E-0007  0.67955E-0007
  0.19568E+0004 -0.28808E+0004  0.85767E-0007  0.16647E-0007  0.61969E-0007
  0.20000E+0004 -0.28806E+0004  0.76832E-0007  0.12826E-0007  0.56699E-0007
  0.17500E+0004 -0.28634E+0004  0.11516E-0006  0.39772E-0007  0.60748E-0007
  0.17932E+0004 -0.28633E+0004  0.11165E-0006  0.35642E-0007  0.62679E-0007
  0.18750E+0004 -0.28630E+0004  0.99232E-0007  0.26922E-0007  0.60512E-0007
  0.19568E+0004 -0.28628E+0004  0.82203E-0007  0.18414E-0007  0.52237E-0007
  0.20000E+0004 -0.28627E+0004  0.72731E-0007  0.14536E-0007  0.46294E-0007
  0.17500E+0004 -0.28455E+0004  0.11663E-0006  0.41379E-0007  0.57343E-0007
  0.17932E+0004 -0.28454E+0004  0.11144E-0006  0.37278E-0007  0.57350E-0007
  0.18750E+0004 -0.28451E+0004  0.96394E-0007  0.28589E-0007  0.52084E-0007
  0.19568E+0004 -0.28448E+0004  0.77733E-0007  0.20032E-0007  0.41802E-0007
  0.20000E+0004 -0.28447E+0004  0.67869E-0007  0.16080E-0007  0.35357E-0007
  0.17500E+0004 -0.28361E+0004  0.11687E-0006  0.42200E-0007  0.55084E-0007
  0.17932E+0004 -0.28359E+0004  0.11082E-0006  0.38085E-0007  0.54109E-0007
  0.18750E+0004 -0.28356E+0004  0.94467E-0007  0.29446E-0007  0.47270E-0007
  0.19568E+0004 -0.28354E+0004  0.75043E-0007  0.20780E-0007  0.36041E-0007
  0.20000E+0004 -0.28352E+0004  0.65019E-0007  0.16750E-0007  0.29440E-0007
  0.20000E+0004 -0.28901E+0004  0.78653E-0007  0.11873E-0007  0.61908E-0007
  0.20432E+0004 -0.28900E+0004  0.70048E-0007  0.88779E-0008  0.55972E-0007
  0.21250E+0004 -0.28898E+0004  0.55770E-0007  0.55298E-0008  0.43520E-0007
  0.22068E+0004 -0.28895E+0004  0.47310E-0007  0.56942E-0008  0.32759E-0007
  0.22500E+0004 -0.28894E+0004  0.46103E-0007  0.70693E-0008  0.29076E-0007
  0.20000E+0004 -0.28806E+0004  0.76832E-0007  0.12826E-0007  0.56699E-0007
  0.20432E+0004 -0.28805E+0004  0.68031E-0007  0.97223E-0008  0.50530E-0007
  0.21250E+0004 -0.28802E+0004  0.53887E-0007  0.62183E-0008  0.38302E-0007
  0.22068E+0004 -0.28800E+0004  0.46186E-0007  0.61976E-0008  0.28559E-0007
  0.22500E+0004 -0.28798E+0004  0.45723E-0007  0.75557E-0008  0.25672E-0007
  0.20000E+0004 -0.28627E+0004  0.72731E-0007  0.14536E-0007  0.46294E-0007
  0.20432E+0004 -0.28625E+0004  0.63716E-0007  0.11325E-0007  0.39861E-0007
  0.21250E+0004 -0.28622E+0004  0.50067E-0007  0.75005E-0008  0.28319E-0007
  0.22068E+0004 -0.28619E+0004  0.43894E-0007  0.69998E-0008  0.20706E-0007
  0.22500E+0004 -0.28617E+0004  0.44546E-0007  0.80414E-0008  0.19420E-0007
  0.20000E+0004 -0.28447E+0004  0.67869E-0007  0.16080E-0007  0.35357E-0007
  0.20432E+0004 -0.28445E+0004  0.58800E-0007  0.12765E-0007  0.28838E-0007
  0.21250E+0004 -0.28442E+0004  0.45934E-0007  0.86223E-0008  0.18308E-0007
  0.22068E+0004 -0.28438E+0004  0.41521E-0007  0.76516E-0008  0.13098E-0007
  0.22500E+0004 -0.28436E+0004  0.43374E-0007  0.84036E-0008  0.13522E-0007
  0.20000E+0004 -0.28352E+0004  0.65019E-0007  0.16750E-0007  0.29440E-0007
  0.20432E+0004 -0.28350E+0004  0.55980E-0007  0.13380E-0007  0.22912E-0007
  0.21250E+0004 -0.28346E+0004  0.43639E-0007  0.93188E-0008  0.13044E-0007
  0.22068E+0004 -0.28343E+0004  0.40343E-0007  0.86382E-0008  0.92048E-0008
  0.22500E+0004 -0.28341E+0004  0.43034E-0007  0.10136E-0007  0.10599E-0007
  0.22500E+0004 -0.28894E+0004  0.46103E-0007  0.70693E-0008  0.29076E-0007
  0.22932E+0004 -0.28892E+0004  0.47954E-0007  0.10138E-0007  0.27355E-0007
  0.23750E+0004 -0.28889E+0004  0.59456E-0007  0.15084E-0007  0.30903E-0007
  0.24568E+0004 -0.28886E+0004  0.80815E-0007  0.25930E-0007  0.44430E-0007
  0.25000E+0004 -0.28885E+0004  0.94649E-0007  0.27710E-0007  0.55603E-0007
  0.22500E+0004 -0.28798E+0004  0.45723E-0007  0.75557E-0008  0.25672E-0007
  0.22932E+0004 -0.28797E+0004  0.48054E-0007  0.97233E-0008  0.24881E-0007
  0.23750E+0004 -0.28794E+0004  0.60566E-0007  0.15433E-0007  0.30434E-0007
  0.24568E+0004 -0.28790E+0004  0.82760E-0007  0.22379E-0007  0.45906E-0007
  0.25000E+0004 -0.28789E+0004  0.97655E-0007  0.25983E-0007  0.57902E-0007
  0.22500E+0004 -0.28617E+0004  0.44546E-0007  0.80414E-0008  0.19420E-0007
  0.22932E+0004 -0.28616E+0004  0.48125E-0007  0.98508E-0008  0.20470E-0007
  0.23750E+0004 -0.28612E+0004  0.63050E-0007  0.14903E-0007  0.29836E-0007
  0.24568E+0004 -0.28608E+0004  0.87323E-0007  0.21077E-0007  0.48940E-0007
  0.25000E+0004 -0.28606E+0004  0.10292E-0006  0.24304E-0007  0.62523E-0007
  0.22500E+0004 -0.28436E+0004  0.43374E-0007  0.84036E-0008  0.13522E-0007
  0.22932E+0004 -0.28434E+0004  0.48259E-0007  0.98499E-0008  0.16477E-0007
  0.23750E+0004 -0.28430E+0004  0.65574E-0007  0.14242E-0007  0.29673E-0007
  0.24568E+0004 -0.28426E+0004  0.91701E-0007  0.19702E-0007  0.52270E-0007
  0.25000E+0004 -0.28424E+0004  0.10797E-0006  0.22564E-0007  0.67313E-0007
  0.22500E+0004 -0.28341E+0004  0.43034E-0007  0.10136E-0007  0.10599E-0007
  0.22932E+0004 -0.28339E+0004  0.48495E-0007  0.10085E-0007  0.14548E-0007
  0.23750E+0004 -0.28334E+0004  0.67215E-0007  0.16016E-0007  0.29779E-0007
  0.24568E+0004 -0.28330E+0004  0.94243E-0007  0.21713E-0007  0.54121E-0007
  0.25000E+0004 -0.28327E+0004  0.11047E-0006  0.21130E-0007  0.69959E-0007
  0.25000E+0004 -0.28885E+0004  0.94649E-0007  0.27710E-0007  0.55603E-0007
  0.25432E+0004 -0.28883E+0004  0.11080E-0006  0.31271E-0007  0.69026E-0007
  0.26250E+0004 -0.28879E+0004  0.14314E-0006  0.36240E-0007  0.99578E-0007
  0.27068E+0004 -0.28876E+0004  0.17359E-0006  0.34628E-0007  0.13289E-0006
  0.27500E+0004 -0.28874E+0004  0.18715E-0006  0.38684E-0007  0.14996E-0006
  0.25000E+0004 -0.28789E+0004  0.97655E-0007  0.25983E-0007  0.57902E-0007
  0.25432E+0004 -0.28786E+0004  0.11390E-0006  0.29178E-0007  0.72109E-0007
  0.26250E+0004 -0.28783E+0004  0.14612E-0006  0.33595E-0007  0.10340E-0006
  0.27068E+0004 -0.28779E+0004  0.17563E-0006  0.34798E-0007  0.13646E-0006
  0.27500E+0004 -0.28777E+0004  0.18814E-0006  0.34038E-0007  0.15283E-0006
  0.25000E+0004 -0.28606E+0004  0.10292E-0006  0.24304E-0007  0.62523E-0007
  0.25432E+0004 -0.28604E+0004  0.11955E-0006  0.27164E-0007  0.77978E-0007
  0.26250E+0004 -0.28599E+0004  0.15139E-0006  0.31057E-0007  0.11036E-0006
  0.27068E+0004 -0.28595E+0004  0.17887E-0006  0.31981E-0007  0.14256E-0006
  0.27500E+0004 -0.28592E+0004  0.18974E-0006  0.31012E-0007  0.15765E-0006
  0.25000E+0004 -0.28424E+0004  0.10797E-0006  0.22564E-0007  0.67313E-0007
  0.25432E+0004 -0.28421E+0004  0.12480E-0006  0.25081E-0007  0.83845E-0007
  0.26250E+0004 -0.28416E+0004  0.15588E-0006  0.28484E-0007  0.11694E-0006
  0.27068E+0004 -0.28411E+0004  0.18096E-0006  0.29106E-0007  0.14787E-0006
  0.27500E+0004 -0.28408E+0004  0.18999E-0006  0.27895E-0007  0.16147E-0006
  0.25000E+0004 -0.28327E+0004  0.11047E-0006  0.21130E-0007  0.69959E-0007
  0.25432E+0004 -0.28324E+0004  0.12727E-0006  0.23177E-0007  0.86916E-0007
  0.26250E+0004 -0.28319E+0004  0.15796E-0006  0.27572E-0007  0.12025E-0006
  0.27068E+0004 -0.28314E+0004  0.18192E-0006  0.29672E-0007  0.15036E-0006
  0.27500E+0004 -0.28311E+0004  0.18998E-0006  0.23153E-0007  0.16318E-0006
  0.27500E+0004 -0.28874E+0004  0.18715E-0006  0.38684E-0007  0.14996E-0006
  0.27932E+0004 -0.28872E+0004  0.19726E-0006  0.32710E-0007  0.16531E-0006
  0.28750E+0004 -0.28868E+0004  0.20702E-0006  0.23323E-0007  0.18775E-0006
  0.29568E+0004 -0.28864E+0004  0.20256E-0006  0.14262E-0007  0.19735E-0006
  0.30000E+0004 -0.28862E+0004  0.19098E-0006 -0.46539E-0008  0.19642E-0006
  0.27500E+0004 -0.28777E+0004  0.18814E-0006  0.34038E-0007  0.15283E-0006
  0.27932E+0004 -0.28774E+0004  0.19779E-0006  0.32084E-0007  0.16739E-0006
  0.28750E+0004 -0.28770E+0004  0.20547E-0006  0.25321E-0007  0.18742E-0006
  0.29568E+0004 -0.28766E+0004  0.19711E-0006  0.15149E-0007  0.19403E-0006
  0.30000E+0004 -0.28764E+0004  0.18622E-0006  0.87257E-0008  0.19121E-0006
  0.27500E+0004 -0.28592E+0004  0.18974E-0006  0.31012E-0007  0.15765E-0006
  0.27932E+0004 -0.28590E+0004  0.19723E-0006  0.29070E-0007  0.17039E-0006
  0.28750E+0004 -0.28585E+0004  0.20000E-0006  0.22344E-0007  0.18569E-0006
  0.29568E+0004 -0.28580E+0004  0.18610E-0006  0.12464E-0007  0.18644E-0006
  0.30000E+0004 -0.28578E+0004  0.17202E-0006  0.62446E-0008  0.18033E-0006
  0.27500E+0004 -0.28408E+0004  0.18999E-0006  0.27895E-0007  0.16147E-0006
  0.27932E+0004 -0.28405E+0004  0.19523E-0006  0.26002E-0007  0.17221E-0006
  0.28750E+0004 -0.28400E+0004  0.19316E-0006  0.19019E-0007  0.18257E-0006
  0.29568E+0004 -0.28394E+0004  0.17353E-0006  0.95135E-0008  0.17743E-0006
  0.30000E+0004 -0.28392E+0004  0.15683E-0006  0.33445E-0008  0.16807E-0006
  0.27500E+0004 -0.28311E+0004  0.18998E-0006  0.23153E-0007  0.16318E-0006
  0.27932E+0004 -0.28308E+0004  0.19447E-0006  0.24778E-0007  0.17266E-0006
  0.28750E+0004 -0.28302E+0004  0.18791E-0006 -0.14585E-0008  0.18040E-0006
  0.29568E+0004 -0.28296E+0004  0.16475E-0006 -0.37197E-0008  0.17213E-0006
  0.30000E+0004 -0.28293E+0004  0.14635E-0006 -0.21086E-0007  0.16029E-0006
  0.30000E+0004 -0.28862E+0004  0.19098E-0006 -0.46539E-0008  0.19642E-0006
  0.30432E+0004 -0.28861E+0004  0.17831E-0006  0.37092E-0008  0.19070E-0006
  0.31250E+0004 -0.28858E+0004  0.14035E-0006 -0.10995E-0007  0.16779E-0006
  0.32068E+0004 -0.28855E+0004  0.90384E-0007 -0.24161E-0007  0.13070E-0006
  0.32500E+0004 -0.28853E+0004  0.60658E-0007 -0.33090E-0007  0.10678E-0006
  0.30000E+0004 -0.28764E+0004  0.18622E-0006  0.87257E-0008  0.19121E-0006
  0.30432E+0004 -0.28762E+0004  0.17026E-0006  0.20064E-0008  0.18383E-0006
  0.31250E+0004 -0.28759E+0004  0.12945E-0006 -0.12003E-0007  0.15785E-0006
  0.32068E+0004 -0.28756E+0004  0.77498E-0007 -0.26035E-0007  0.11836E-0006
  0.32500E+0004 -0.28754E+0004  0.47465E-0007 -0.33058E-0007  0.93521E-0007
  0.30000E+0004 -0.28578E+0004  0.17202E-0006  0.62446E-0008  0.18033E-0006
  0.30432E+0004 -0.28576E+0004  0.15349E-0006 -0.42069E-0009  0.16973E-0006
  0.31250E+0004 -0.28572E+0004  0.10795E-0006 -0.14005E-0007  0.13821E-0006
  0.32068E+0004 -0.28568E+0004  0.52704E-0007 -0.27685E-0007  0.94614E-0007
  0.32500E+0004 -0.28566E+0004  0.21614E-0007 -0.34523E-0007  0.68390E-0007
  0.30000E+0004 -0.28392E+0004  0.15683E-0006  0.33445E-0008  0.16807E-0006
  0.30432E+0004 -0.28389E+0004  0.13531E-0006 -0.29425E-0008  0.15441E-0006
  0.31250E+0004 -0.28385E+0004  0.85354E-0007 -0.16005E-0007  0.11776E-0006
  0.32068E+0004 -0.28381E+0004  0.27382E-0007 -0.29304E-0007  0.70616E-0007
  0.32500E+0004 -0.28379E+0004 -0.43584E-0008 -0.35940E-0007  0.43351E-0007
  0.30000E+0004 -0.28293E+0004  0.14635E-0006 -0.21086E-0007  0.16029E-0006
  0.30432E+0004 -0.28291E+0004  0.12485E-0006 -0.10730E-0007  0.14591E-0006
  0.31250E+0004 -0.28286E+0004  0.73162E-0007 -0.16433E-0007  0.10668E-0006
  0.32068E+0004 -0.28282E+0004  0.13944E-0007 -0.29484E-0007  0.57929E-0007
  0.32500E+0004 -0.28279E+0004 -0.17590E-0007 -0.35406E-0007  0.30214E-0007
  0.32500E+0004 -0.28853E+0004  0.60658E-0007 -0.33090E-0007  0.10678E-0006
  0.32932E+0004 -0.28852E+0004  0.30568E-0007 -0.38442E-0007  0.80726E-0007
  0.33750E+0004 -0.28850E+0004 -0.26417E-0007 -0.50170E-0007  0.28944E-0007
  0.34568E+0004 -0.28848E+0004 -0.77907E-0007 -0.58453E-0007 -0.21077E-0007
  0.35000E+0004 -0.28847E+0004 -0.10119E-0006 -0.61753E-0007 -0.44744E-0007
  0.32500E+0004 -0.28754E+0004  0.47465E-0007 -0.33058E-0007  0.93521E-0007
  0.32932E+0004 -0.28753E+0004  0.16717E-0007 -0.39653E-0007  0.66993E-0007
  0.33750E+0004 -0.28751E+0004 -0.40218E-0007 -0.50556E-0007  0.15107E-0007
  0.34568E+0004 -0.28749E+0004 -0.90692E-0007 -0.58932E-0007 -0.33810E-0007
  0.35000E+0004 -0.28748E+0004 -0.11303E-0006 -0.62285E-0007 -0.56487E-0007
  0.32500E+0004 -0.28566E+0004  0.21614E-0007 -0.34523E-0007  0.68390E-0007
  0.32932E+0004 -0.28565E+0004 -0.95854E-0008 -0.40979E-0007  0.41122E-0007
  0.33750E+0004 -0.28563E+0004 -0.65903E-0007 -0.51624E-0007 -0.10413E-0007
  0.34568E+0004 -0.28560E+0004 -0.11390E-0006 -0.59847E-0007 -0.56780E-0007
  0.35000E+0004 -0.28559E+0004 -0.13433E-0006 -0.63153E-0007 -0.77359E-0007
  0.32500E+0004 -0.28379E+0004 -0.43584E-0008 -0.35940E-0007  0.43351E-0007
  0.32932E+0004 -0.28377E+0004 -0.35655E-0007 -0.42264E-0007  0.15693E-0007
  0.33750E+0004 -0.28374E+0004 -0.90667E-0007 -0.52633E-0007 -0.34828E-0007
  0.34568E+0004 -0.28372E+0004 -0.13557E-0006 -0.60673E-0007 -0.78066E-0007
  0.35000E+0004 -0.28370E+0004 -0.15381E-0006 -0.63910E-0007 -0.96309E-0007
  0.32500E+0004 -0.28279E+0004 -0.17590E-0007 -0.35406E-0007  0.30214E-0007
  0.32932E+0004 -0.28278E+0004 -0.49337E-0007 -0.43957E-0007  0.25454E-0008
  0.33750E+0004 -0.28275E+0004 -0.10325E-0006 -0.53028E-0007 -0.47200E-0007
  0.34568E+0004 -0.28272E+0004 -0.14633E-0006 -0.61132E-0007 -0.88586E-0007
  0.35000E+0004 -0.28271E+0004 -0.16320E-0006 -0.64177E-0007 -0.10571E-0006
  0.35000E+0004 -0.28847E+0004 -0.10119E-0006 -0.61753E-0007 -0.44744E-0007
  0.35432E+0004 -0.28846E+0004 -0.12089E-0006 -0.64418E-0007 -0.65562E-0007
  0.36250E+0004 -0.28845E+0004 -0.14747E-0006 -0.67624E-0007 -0.95310E-0007
  0.37068E+0004 -0.28843E+0004 -0.15900E-0006 -0.68875E-0007 -0.11029E-0006
  0.37500E+0004 -0.28842E+0004 -0.15912E-0006 -0.68790E-0007 -0.11217E-0006
  0.35000E+0004 -0.28748E+0004 -0.11303E-0006 -0.62285E-0007 -0.56487E-0007
  0.35432E+0004 -0.28747E+0004 -0.13171E-0006 -0.64925E-0007 -0.76089E-0007
  0.36250E+0004 -0.28745E+0004 -0.15587E-0006 -0.68105E-0007 -0.10303E-0006
  0.37068E+0004 -0.28743E+0004 -0.16480E-0006 -0.69297E-0007 -0.11502E-0006
  0.37500E+0004 -0.28742E+0004 -0.16368E-0006 -0.69320E-0007 -0.11523E-0006
  0.35000E+0004 -0.28559E+0004 -0.13433E-0006 -0.63153E-0007 -0.77359E-0007
  0.35432E+0004 -0.28558E+0004 -0.15075E-0006 -0.65742E-0007 -0.94455E-0007
  0.36250E+0004 -0.28556E+0004 -0.17009E-0006 -0.68869E-0007 -0.11593E-0006
  0.37068E+0004 -0.28554E+0004 -0.17403E-0006 -0.70000E-0007 -0.12220E-0006
  0.37500E+0004 -0.28553E+0004 -0.17043E-0006 -0.69977E-0007 -0.11956E-0006
  0.35000E+0004 -0.28370E+0004 -0.15381E-0006 -0.63910E-0007 -0.96309E-0007
  0.35432E+0004 -0.28369E+0004 -0.16774E-0006 -0.66440E-0007 -0.11069E-0006
  0.36250E+0004 -0.28367E+0004 -0.18199E-0006 -0.69480E-0007 -0.12647E-0006
  0.37068E+0004 -0.28365E+0004 -0.18087E-0006 -0.70526E-0007 -0.12701E-0006
  0.37500E+0004 -0.28363E+0004 -0.17484E-0006 -0.70449E-0007 -0.12160E-0006
  0.35000E+0004 -0.28271E+0004 -0.16320E-0006 -0.64177E-0007 -0.10571E-0006
  0.35432E+0004 -0.28270E+0004 -0.17589E-0006 -0.66879E-0007 -0.11831E-0006
  0.36250E+0004 -0.28267E+0004 -0.18731E-0006 -0.69756E-0007 -0.13108E-0006
  0.37068E+0004 -0.28265E+0004 -0.18348E-0006 -0.70684E-0007 -0.12861E-0006
  0.37500E+0004 -0.28264E+0004 -0.17622E-0006 -0.70502E-0007 -0.12165E-0006
  0.37500E+0004 -0.28842E+0004 -0.15912E-0006 -0.68790E-0007 -0.11217E-0006
  0.37932E+0004 -0.28841E+0004 -0.15571E-0006 -0.68696E-0007 -0.10963E-0006
  0.38750E+0004 -0.28839E+0004 -0.14059E-0006 -0.67630E-0007 -0.95300E-0007
  0.39568E+0004 -0.28837E+0004 -0.11773E-0006 -0.66281E-0007 -0.71062E-0007
  0.40000E+0004 -0.28836E+0004 -0.10400E-0006 -0.65413E-0007 -0.55768E-0007
  0.37500E+0004 -0.28742E+0004 -0.16368E-0006 -0.69320E-0007 -0.11523E-0006
  0.37932E+0004 -0.28741E+0004 -0.15895E-0006 -0.69028E-0007 -0.11147E-0006
  0.38750E+0004 -0.28739E+0004 -0.14193E-0006 -0.67919E-0007 -0.94951E-0007
  0.39568E+0004 -0.28737E+0004 -0.11782E-0006 -0.66460E-0007 -0.69402E-0007
  0.40000E+0004 -0.28736E+0004 -0.10381E-0006 -0.65659E-0007 -0.53869E-0007
  0.37500E+0004 -0.28553E+0004 -0.17043E-0006 -0.69977E-0007 -0.11956E-0006
  0.37932E+0004 -0.28552E+0004 -0.16345E-0006 -0.69624E-0007 -0.11323E-0006
  0.38750E+0004 -0.28549E+0004 -0.14298E-0006 -0.68343E-0007 -0.92863E-0007
  0.39568E+0004 -0.28547E+0004 -0.11680E-0006 -0.66636E-0007 -0.65159E-0007
  0.40000E+0004 -0.28545E+0004 -0.10228E-0006 -0.65678E-0007 -0.49240E-0007
  0.37500E+0004 -0.28363E+0004 -0.17484E-0006 -0.70449E-0007 -0.12160E-0006
  0.37932E+0004 -0.28362E+0004 -0.16569E-0006 -0.70029E-0007 -0.11282E-0006
  0.38750E+0004 -0.28359E+0004 -0.14208E-0006 -0.68572E-0007 -0.88940E-0007
  0.39568E+0004 -0.28356E+0004 -0.11422E-0006 -0.66621E-0007 -0.59512E-0007
  0.40000E+0004 -0.28355E+0004 -0.99426E-0007 -0.65506E-0007 -0.43449E-0007
  0.37500E+0004 -0.28264E+0004 -0.17622E-0006 -0.70502E-0007 -0.12165E-0006
  0.37932E+0004 -0.28262E+0004 -0.16594E-0006 -0.70108E-0007 -0.11176E-0006
  0.38750E+0004 -0.28259E+0004 -0.14083E-0006 -0.68609E-0007 -0.86165E-0007
  0.39568E+0004 -0.28256E+0004 -0.11228E-0006 -0.66592E-0007 -0.55992E-0007
  0.40000E+0004 -0.28254E+0004 -0.97398E-0007 -0.65408E-0007 -0.40058E-0007
  0.40000E+0004 -0.28836E+0004 -0.10400E-0006 -0.65413E-0007 -0.55768E-0007
  0.40432E+0004 -0.28835E+0004 -0.90131E-0007 -0.64890E-0007 -0.39820E-0007
  0.41250E+0004 -0.28833E+0004 -0.65218E-0007 -0.63738E-0007 -0.10063E-0007
  0.42068E+0004 -0.28831E+0004 -0.45152E-0007 -0.62733E-0007  0.15403E-0007
  0.42500E+0004 -0.28830E+0004 -0.37266E-0007 -0.62112E-0007  0.25725E-0007
  0.40000E+0004 -0.28736E+0004 -0.10381E-0006 -0.65659E-0007 -0.53869E-0007
  0.40432E+0004 -0.28734E+0004 -0.89728E-0007 -0.64896E-0007 -0.37848E-0007
  0.41250E+0004 -0.28732E+0004 -0.65053E-0007 -0.63527E-0007 -0.86782E-0008
  0.42068E+0004 -0.28730E+0004 -0.45725E-0007 -0.62227E-0007  0.15449E-0007
  0.42500E+0004 -0.28729E+0004 -0.38447E-0007 -0.61504E-0007  0.25041E-0007
  0.40000E+0004 -0.28545E+0004 -0.10228E-0006 -0.65678E-0007 -0.49240E-0007
  0.40432E+0004 -0.28544E+0004 -0.88100E-0007 -0.64730E-0007 -0.33332E-0007
  0.41250E+0004 -0.28541E+0004 -0.64194E-0007 -0.62973E-0007 -0.56338E-0008
  0.42068E+0004 -0.28538E+0004 -0.46596E-0007 -0.61249E-0007  0.15751E-0007
  0.42500E+0004 -0.28537E+0004 -0.40454E-0007 -0.60295E-0007  0.23586E-0007
  0.40000E+0004 -0.28355E+0004 -0.99426E-0007 -0.65506E-0007 -0.43449E-0007
  0.40432E+0004 -0.28353E+0004 -0.85369E-0007 -0.64378E-0007 -0.27893E-0007
  0.41250E+0004 -0.28350E+0004 -0.62636E-0007 -0.62247E-0007 -0.20803E-0008
  0.42068E+0004 -0.28347E+0004 -0.47091E-0007 -0.60118E-0007  0.16244E-0007
  0.42500E+0004 -0.28346E+0004 -0.42215E-0007 -0.58944E-0007  0.22195E-0007
  0.40000E+0004 -0.28254E+0004 -0.97398E-0007 -0.65408E-0007 -0.40058E-0007
  0.40432E+0004 -0.28253E+0004 -0.83517E-0007 -0.64165E-0007 -0.24685E-0007
  0.41250E+0004 -0.28249E+0004 -0.61550E-0007 -0.61817E-0007 -0.20576E-0010
  0.42068E+0004 -0.28246E+0004 -0.47205E-0007 -0.59474E-0007  0.16567E-0007
  0.42500E+0004 -0.28245E+0004 -0.43004E-0007 -0.58100E-0007  0.21447E-0007
  0.42500E+0004 -0.28830E+0004 -0.37266E-0007 -0.62112E-0007  0.25725E-0007
  0.42932E+0004 -0.28829E+0004 -0.31642E-0007 -0.61465E-0007  0.33867E-0007
  0.43750E+0004 -0.28827E+0004 -0.26831E-0007 -0.59794E-0007  0.41767E-0007
  0.44568E+0004 -0.28825E+0004 -0.28923E-0007 -0.57392E-0007  0.40412E-0007
  0.45000E+0004 -0.28824E+0004 -0.32131E-0007 -0.55807E-0007  0.36546E-0007
  0.42500E+0004 -0.28729E+0004 -0.38447E-0007 -0.61504E-0007  0.25041E-0007
  0.42932E+0004 -0.28728E+0004 -0.33357E-0007 -0.60713E-0007  0.32124E-0007
  0.43750E+0004 -0.28726E+0004 -0.29666E-0007 -0.58855E-0007  0.38240E-0007
  0.44568E+0004 -0.28724E+0004 -0.32652E-0007 -0.56283E-0007  0.35379E-0007
  0.45000E+0004 -0.28723E+0004 -0.36152E-0007 -0.54550E-0007  0.30891E-0007
  0.42500E+0004 -0.28537E+0004 -0.40454E-0007 -0.60295E-0007  0.23586E-0007
  0.42932E+0004 -0.28536E+0004 -0.36566E-0007 -0.59282E-0007  0.28805E-0007
  0.43750E+0004 -0.28534E+0004 -0.35047E-0007 -0.57023E-0007  0.31473E-0007
  0.44568E+0004 -0.28531E+0004 -0.39699E-0007 -0.54102E-0007  0.25758E-0007
  0.45000E+0004 -0.28530E+0004 -0.43762E-0007 -0.52213E-0007  0.20164E-0007
  0.42500E+0004 -0.28346E+0004 -0.42215E-0007 -0.58944E-0007  0.22195E-0007
  0.42932E+0004 -0.28344E+0004 -0.39618E-0007 -0.57716E-0007  0.25471E-0007
  0.43750E+0004 -0.28342E+0004 -0.40352E-0007 -0.55068E-0007  0.24627E-0007
  0.44568E+0004 -0.28339E+0004 -0.46650E-0007 -0.51809E-0007  0.16100E-0007
  0.45000E+0004 -0.28338E+0004 -0.51234E-0007 -0.49769E-0007  0.94534E-0008
  0.42500E+0004 -0.28245E+0004 -0.43004E-0007 -0.58100E-0007  0.21447E-0007
  0.42932E+0004 -0.28243E+0004 -0.41159E-0007 -0.56841E-0007  0.23725E-0007
  0.43750E+0004 -0.28240E+0004 -0.43098E-0007 -0.53978E-0007  0.20994E-0007
  0.44568E+0004 -0.28238E+0004 -0.50244E-0007 -0.50533E-0007  0.11006E-0007
  0.45000E+0004 -0.28236E+0004 -0.55066E-0007 -0.48371E-0007  0.38452E-0008
  0.45000E+0004 -0.28824E+0004 -0.32131E-0007 -0.55807E-0007  0.36546E-0007
  0.45432E+0004 -0.28823E+0004 -0.36204E-0007 -0.53745E-0007  0.30919E-0007
  0.46250E+0004 -0.28821E+0004 -0.44823E-0007 -0.49128E-0007  0.17441E-0007
  0.47068E+0004 -0.28819E+0004 -0.51806E-0007 -0.43255E-0007  0.31857E-0008
  0.47500E+0004 -0.28818E+0004 -0.53834E-0007 -0.39675E-0007 -0.34335E-0008
  0.45000E+0004 -0.28723E+0004 -0.36152E-0007 -0.54550E-0007  0.30891E-0007
  0.45432E+0004 -0.28722E+0004 -0.40444E-0007 -0.52507E-0007  0.24856E-0007
  0.46250E+0004 -0.28719E+0004 -0.49003E-0007 -0.47756E-0007  0.11054E-0007
  0.47068E+0004 -0.28717E+0004 -0.55459E-0007 -0.41820E-0007 -0.28127E-0008
  0.47500E+0004 -0.28716E+0004 -0.57072E-0007 -0.38250E-0007 -0.89682E-0008
  0.45000E+0004 -0.28530E+0004 -0.43762E-0007 -0.52213E-0007  0.20164E-0007
  0.45432E+0004 -0.28529E+0004 -0.48353E-0007 -0.50035E-0007  0.13357E-0007
  0.46250E+0004 -0.28526E+0004 -0.56739E-0007 -0.45090E-0007 -0.91453E-0009
  0.47068E+0004 -0.28524E+0004 -0.62125E-0007 -0.39043E-0007 -0.13988E-0007
  0.47500E+0004 -0.28522E+0004 -0.62886E-0007 -0.35445E-0007 -0.19292E-0007
  0.45000E+0004 -0.28338E+0004 -0.51234E-0007 -0.49769E-0007  0.94534E-0008
  0.45432E+0004 -0.28336E+0004 -0.56068E-0007 -0.47460E-0007  0.19359E-0008
  0.46250E+0004 -0.28333E+0004 -0.64170E-0007 -0.42330E-0007 -0.12683E-0007
  0.47068E+0004 -0.28330E+0004 -0.68404E-0007 -0.36177E-0007 -0.24884E-0007
  0.47500E+0004 -0.28329E+0004 -0.68300E-0007 -0.32551E-0007 -0.29326E-0007
  0.45000E+0004 -0.28236E+0004 -0.55066E-0007 -0.48371E-0007  0.38452E-0008
  0.45432E+0004 -0.28235E+0004 -0.60026E-0007 -0.46042E-0007 -0.40275E-0008
  0.46250E+0004 -0.28231E+0004 -0.67948E-0007 -0.40837E-0007 -0.18793E-0007
  0.47068E+0004 -0.28228E+0004 -0.71553E-0007 -0.34640E-0007 -0.30506E-0007
  0.47500E+0004 -0.28227E+0004 -0.70974E-0007 -0.30977E-0007 -0.34500E-0007
  0.47500E+0004 -0.28818E+0004 -0.53834E-0007 -0.39675E-0007 -0.34335E-0008
  0.47932E+0004 -0.28816E+0004 -0.54350E-0007 -0.35821E-0007 -0.88234E-0008
  0.48750E+0004 -0.28813E+0004 -0.50279E-0007 -0.27923E-0007 -0.14488E-0007
  0.49568E+0004 -0.28810E+0004 -0.39331E-0007 -0.19552E-0007 -0.13062E-0007
  0.50000E+0004 -0.28808E+0004 -0.31050E-0007 -0.15118E-0007 -0.93456E-0008
  0.47500E+0004 -0.28716E+0004 -0.57072E-0007 -0.38250E-0007 -0.89682E-0008
  0.47932E+0004 -0.28714E+0004 -0.57059E-0007 -0.34390E-0007 -0.13811E-0007
  0.48750E+0004 -0.28710E+0004 -0.51896E-0007 -0.26505E-0007 -0.18157E-0007
  0.49568E+0004 -0.28707E+0004 -0.39902E-0007 -0.18177E-0007 -0.15342E-0007
  0.50000E+0004 -0.28705E+0004 -0.31140E-0007 -0.13754E-0007 -0.11005E-0007
  0.47500E+0004 -0.28522E+0004 -0.62886E-0007 -0.35445E-0007 -0.19292E-0007
  0.47932E+0004 -0.28520E+0004 -0.61894E-0007 -0.31579E-0007 -0.23060E-0007
  0.48750E+0004 -0.28516E+0004 -0.54717E-0007 -0.23717E-0007 -0.24991E-0007
  0.49568E+0004 -0.28512E+0004 -0.40871E-0007 -0.15449E-0007 -0.19711E-0007
  0.50000E+0004 -0.28510E+0004 -0.31336E-0007 -0.11064E-0007 -0.14237E-0007
  0.47500E+0004 -0.28329E+0004 -0.68300E-0007 -0.32551E-0007 -0.29326E-0007
  0.47932E+0004 -0.28326E+0004 -0.66336E-0007 -0.28673E-0007 -0.32038E-0007
  0.48750E+0004 -0.28322E+0004 -0.57240E-0007 -0.20835E-0007 -0.31671E-0007
  0.49568E+0004 -0.28317E+0004 -0.41736E-0007 -0.12627E-0007 -0.24153E-0007
  0.50000E+0004 -0.28315E+0004 -0.31567E-0007 -0.82829E-0008 -0.17690E-0007
  0.47500E+0004 -0.28227E+0004 -0.70974E-0007 -0.30977E-0007 -0.34500E-0007
  0.47932E+0004 -0.28224E+0004 -0.68514E-0007 -0.27100E-0007 -0.36655E-0007
  0.48750E+0004 -0.28219E+0004 -0.58443E-0007 -0.19261E-0007 -0.35140E-0007
  0.49568E+0004 -0.28214E+0004 -0.42151E-0007 -0.11095E-0007 -0.26539E-0007
  0.50000E+0004 -0.28212E+0004 -0.31716E-0007 -0.67724E-0008 -0.19574E-0007
  0.50000E+0004 -0.28808E+0004 -0.31050E-0007 -0.15118E-0007 -0.93456E-0008
  0.50432E+0004 -0.28806E+0004 -0.21325E-0007 -0.10741E-0007 -0.39041E-0008
  0.51250E+0004 -0.28803E+0004 -0.41013E-0009 -0.28906E-0008  0.10437E-0007
  0.52068E+0004 -0.28799E+0004  0.21102E-0007  0.39989E-0008  0.27558E-0007
  0.52500E+0004 -0.28797E+0004  0.31508E-0007  0.71259E-0008  0.36571E-0007
  0.50000E+0004 -0.28705E+0004 -0.31140E-0007 -0.13754E-0007 -0.11005E-0007
  0.50432E+0004 -0.28703E+0004 -0.21073E-0007 -0.93975E-0008 -0.49614E-0008
  0.51250E+0004 -0.28699E+0004  0.16195E-0009 -0.15743E-0008  0.10058E-0007
  0.52068E+0004 -0.28695E+0004  0.21437E-0007  0.53000E-0008  0.27218E-0007
  0.52500E+0004 -0.28693E+0004  0.31479E-0007  0.84208E-0008  0.35964E-0007
  0.50000E+0004 -0.28510E+0004 -0.31336E-0007 -0.11064E-0007 -0.14237E-0007
  0.50432E+0004 -0.28508E+0004 -0.20709E-0007 -0.67495E-0008 -0.72537E-0008
  0.51250E+0004 -0.28503E+0004  0.88035E-0009  0.10066E-0008  0.87864E-0008
  0.52068E+0004 -0.28499E+0004  0.21461E-0007  0.78392E-0008  0.25765E-0007
  0.52500E+0004 -0.28497E+0004  0.30710E-0007  0.10953E-0007  0.33894E-0007
  0.50000E+0004 -0.28315E+0004 -0.31567E-0007 -0.82829E-0008 -0.17690E-0007
  0.50432E+0004 -0.28312E+0004 -0.20531E-0007 -0.40087E-0008 -0.99420E-0008
  0.51250E+0004 -0.28307E+0004  0.11044E-0008  0.36751E-0008  0.67805E-0008
  0.52068E+0004 -0.28302E+0004  0.20707E-0007  0.10457E-0007  0.23267E-0007
  0.52500E+0004 -0.28300E+0004  0.29043E-0007  0.13558E-0007  0.30652E-0007
  0.50000E+0004 -0.28212E+0004 -0.31716E-0007 -0.67724E-0008 -0.19574E-0007
  0.50432E+0004 -0.28209E+0004 -0.20508E-0007 -0.25098E-0008 -0.11532E-0007
  0.51250E+0004 -0.28204E+0004  0.10267E-0008  0.51179E-0008  0.54242E-0008
  0.52068E+0004 -0.28199E+0004  0.20003E-0007  0.11856E-0007  0.21542E-0007
  0.52500E+0004 -0.28196E+0004  0.27827E-0007  0.14960E-0007  0.28500E-0007
  0.52500E+0004 -0.28797E+0004  0.31508E-0007  0.71259E-0008  0.36571E-0007
  0.52932E+0004 -0.28796E+0004  0.40592E-0007  0.98054E-0008  0.44901E-0007
  0.53750E+0004 -0.28793E+0004  0.52566E-0007  0.13637E-0007  0.57056E-0007
  0.54568E+0004 -0.28790E+0004  0.55601E-0007  0.15722E-0007  0.62052E-0007
  0.55000E+0004 -0.28789E+0004  0.53040E-0007  0.16092E-0007  0.61089E-0007
  0.52500E+0004 -0.28693E+0004  0.31479E-0007  0.84208E-0008  0.35964E-0007
  0.52932E+0004 -0.28692E+0004  0.40049E-0007  0.11111E-0007  0.43840E-0007
  0.53750E+0004 -0.28689E+0004  0.50678E-0007  0.14975E-0007  0.54624E-0007
  0.54568E+0004 -0.28686E+0004  0.52003E-0007  0.17105E-0007  0.57725E-0007
  0.55000E+0004 -0.28684E+0004  0.48482E-0007  0.17543E-0007  0.55612E-0007
  0.52500E+0004 -0.28497E+0004  0.30710E-0007  0.10953E-0007  0.33894E-0007
  0.52932E+0004 -0.28495E+0004  0.38219E-0007  0.13646E-0007  0.40808E-0007
  0.53750E+0004 -0.28491E+0004  0.46212E-0007  0.17552E-0007  0.48909E-0007
  0.54568E+0004 -0.28488E+0004  0.44357E-0007  0.19770E-0007  0.48463E-0007
  0.55000E+0004 -0.28486E+0004  0.39068E-0007  0.20273E-0007  0.44268E-0007
  0.52500E+0004 -0.28300E+0004  0.29043E-0007  0.13558E-0007  0.30652E-0007
  0.52932E+0004 -0.28298E+0004  0.35403E-0007  0.16249E-0007  0.36507E-0007
  0.53750E+0004 -0.28294E+0004  0.40708E-0007  0.20184E-0007  0.41863E-0007
  0.54568E+0004 -0.28290E+0004  0.35791E-0007  0.22477E-0007  0.37987E-0007
  0.55000E+0004 -0.28288E+0004  0.28867E-0007  0.23033E-0007  0.31849E-0007
  0.52500E+0004 -0.28196E+0004  0.27827E-0007  0.14960E-0007  0.28500E-0007
  0.52932E+0004 -0.28194E+0004  0.33550E-0007  0.17644E-0007  0.33753E-0007
  0.53750E+0004 -0.28190E+0004  0.37432E-0007  0.21587E-0007  0.37661E-0007
  0.54568E+0004 -0.28185E+0004  0.30970E-0007  0.23919E-0007  0.32048E-0007
  0.55000E+0004 -0.28183E+0004  0.23266E-0007  0.24535E-0007  0.24939E-0007
  0.55000E+0004 -0.28789E+0004  0.53040E-0007  0.16092E-0007  0.61089E-0007
  0.55432E+0004 -0.28788E+0004  0.47547E-0007  0.16037E-0007  0.57437E-0007
  0.56250E+0004 -0.28785E+0004  0.29253E-0007  0.14784E-0007  0.43030E-0007
  0.57068E+0004 -0.28783E+0004  0.19568E-0008  0.12331E-0007  0.19602E-0007
  0.57500E+0004 -0.28782E+0004 -0.15228E-0007  0.10716E-0007  0.42114E-0008
  0.55000E+0004 -0.28684E+0004  0.48482E-0007  0.17543E-0007  0.55612E-0007
  0.55432E+0004 -0.28683E+0004  0.41992E-0007  0.17510E-0007  0.50771E-0007
  0.56250E+0004 -0.28681E+0004  0.21911E-0007  0.16340E-0007  0.34112E-0007
  0.57068E+0004 -0.28678E+0004 -0.68516E-0008  0.13997E-0007  0.86683E-0008
  0.57500E+0004 -0.28677E+0004 -0.24617E-0007  0.12441E-0007 -0.75855E-0008
  0.55000E+0004 -0.28486E+0004  0.39068E-0007  0.20273E-0007  0.44268E-0007
  0.55432E+0004 -0.28485E+0004  0.30832E-0007  0.20314E-0007  0.37293E-0007
  0.56250E+0004 -0.28482E+0004  0.77123E-0008  0.19306E-0007  0.16696E-0007
  0.57068E+0004 -0.28479E+0004 -0.23400E-0007  0.17143E-0007 -0.12125E-0007
  0.57500E+0004 -0.28478E+0004 -0.42005E-0007  0.15683E-0007 -0.29775E-0007
  0.55000E+0004 -0.28288E+0004  0.28867E-0007  0.23033E-0007  0.31849E-0007
  0.55432E+0004 -0.28286E+0004  0.19075E-0007  0.23143E-0007  0.22929E-0007
  0.56250E+0004 -0.28283E+0004 -0.66092E-0008  0.22284E-0007 -0.11259E-0008
  0.57068E+0004 -0.28280E+0004 -0.39478E-0007  0.20285E-0007 -0.32730E-0007
  0.57500E+0004 -0.28278E+0004 -0.58581E-0007  0.18911E-0007 -0.51437E-0007
  0.55000E+0004 -0.28183E+0004  0.23266E-0007  0.24535E-0007  0.24939E-0007
  0.55432E+0004 -0.28182E+0004  0.12715E-0007  0.24638E-0007  0.15090E-0007
  0.56250E+0004 -0.28178E+0004 -0.14116E-0007  0.23856E-0007 -0.10588E-0007
  0.57068E+0004 -0.28175E+0004 -0.47667E-0007  0.21937E-0007 -0.43416E-0007
  0.57500E+0004 -0.28173E+0004 -0.66914E-0007  0.20570E-0007 -0.62548E-0007
  0.57500E+0004 -0.28782E+0004 -0.15228E-0007  0.10716E-0007  0.42114E-0008
  0.57932E+0004 -0.28781E+0004 -0.33750E-0007  0.90139E-0008 -0.12792E-0007
  0.58750E+0004 -0.28778E+0004 -0.70601E-0007  0.57633E-0008 -0.47828E-0007
  0.59568E+0004 -0.28775E+0004 -0.10659E-0006  0.30549E-0008 -0.83797E-0007
  0.60000E+0004 -0.28774E+0004 -0.12402E-0006  0.20359E-0008 -0.10206E-0006
  0.57500E+0004 -0.28677E+0004 -0.24617E-0007  0.12441E-0007 -0.75855E-0008
  0.57932E+0004 -0.28675E+0004 -0.43550E-0007  0.10781E-0007 -0.25288E-0007
  0.58750E+0004 -0.28673E+0004 -0.80633E-0007  0.76102E-0008 -0.61032E-0007
  0.59568E+0004 -0.28670E+0004 -0.11605E-0006  0.49503E-0008 -0.96773E-0007
  0.60000E+0004 -0.28668E+0004 -0.13285E-0006  0.39468E-0008 -0.11450E-0006
  0.57500E+0004 -0.28478E+0004 -0.42005E-0007  0.15683E-0007 -0.29775E-0007
  0.57932E+0004 -0.28476E+0004 -0.61448E-0007  0.14112E-0007 -0.48529E-0007
  0.58750E+0004 -0.28473E+0004 -0.98470E-0007  0.11087E-0007 -0.85128E-0007
  0.59568E+0004 -0.28469E+0004 -0.13238E-0006  0.85158E-0008 -0.12002E-0006
  0.60000E+0004 -0.28468E+0004 -0.14778E-0006  0.75263E-0008 -0.13656E-0006
  0.57500E+0004 -0.28278E+0004 -0.58581E-0007  0.18911E-0007 -0.51437E-0007
  0.57932E+0004 -0.28276E+0004 -0.78190E-0007  0.17424E-0007 -0.70901E-0007
  0.58750E+0004 -0.28273E+0004 -0.11452E-0006  0.14534E-0007 -0.10774E-0006
  0.59568E+0004 -0.28269E+0004 -0.14638E-0006  0.12043E-0007 -0.14127E-0006
  0.60000E+0004 -0.28267E+0004 -0.16017E-0006  0.11064E-0007 -0.15642E-0006
  0.57500E+0004 -0.28173E+0004 -0.66914E-0007  0.20570E-0007 -0.62548E-0007
  0.57932E+0004 -0.28171E+0004 -0.86459E-0007  0.19157E-0007 -0.82249E-0007
  0.58750E+0004 -0.28167E+0004 -0.12218E-0006  0.16337E-0007 -0.11897E-0006
  0.59568E+0004 -0.28163E+0004 -0.15276E-0006  0.13888E-0007 -0.15160E-0006
  0.60000E+0004 -0.28161E+0004 -0.16561E-0006  0.12919E-0007 -0.16596E-0006
  0.60000E+0004 -0.28774E+0004 -0.12402E-0006  0.20359E-0008 -0.10206E-0006
  0.60432E+0004 -0.28772E+0004 -0.13981E-0006  0.14601E-0008 -0.11933E-0006
  0.61250E+0004 -0.28768E+0004 -0.16384E-0006  0.16910E-0008 -0.14785E-0006
  0.62068E+0004 -0.28765E+0004 -0.17866E-0006  0.39645E-0008 -0.16919E-0006
  0.62500E+0004 -0.28763E+0004 -0.18248E-0006  0.59963E-0008 -0.17709E-0006
  0.60000E+0004 -0.28668E+0004 -0.13285E-0006  0.39468E-0008 -0.11450E-0006
  0.60432E+0004 -0.28666E+0004 -0.14779E-0006  0.33610E-0008 -0.13096E-0006
  0.61250E+0004 -0.28662E+0004 -0.16963E-0006  0.35312E-0008 -0.15719E-0006
  0.62068E+0004 -0.28658E+0004 -0.18165E-0006  0.56688E-0008 -0.17539E-0006
  0.62500E+0004 -0.28656E+0004 -0.18382E-0006  0.76134E-0008 -0.18137E-0006
  0.60000E+0004 -0.28468E+0004 -0.14778E-0006  0.75263E-0008 -0.13656E-0006
  0.60432E+0004 -0.28465E+0004 -0.16094E-0006  0.69281E-0008 -0.15134E-0006
  0.61250E+0004 -0.28460E+0004 -0.17841E-0006  0.69846E-0008 -0.17305E-0006
  0.62068E+0004 -0.28456E+0004 -0.18506E-0006  0.88786E-0008 -0.18528E-0006
  0.62500E+0004 -0.28453E+0004 -0.18415E-0006  0.10641E-0007 -0.18770E-0006
  0.60000E+0004 -0.28267E+0004 -0.16017E-0006  0.11064E-0007 -0.15642E-0006
  0.60432E+0004 -0.28264E+0004 -0.17135E-0006  0.10451E-0007 -0.16936E-0006
  0.61250E+0004 -0.28259E+0004 -0.18427E-0006  0.10396E-0007 -0.18642E-0006
  0.62068E+0004 -0.28254E+0004 -0.18557E-0006  0.12054E-0007 -0.19277E-0006
  0.62500E+0004 -0.28251E+0004 -0.18166E-0006  0.13638E-0007 -0.19173E-0006
  0.60000E+0004 -0.28161E+0004 -0.16561E-0006  0.12919E-0007 -0.16596E-0006
  0.60432E+0004 -0.28158E+0004 -0.17572E-0006  0.12286E-0007 -0.17787E-0006
  0.61250E+0004 -0.28153E+0004 -0.18618E-0006  0.12178E-0007 -0.19245E-0006
  0.62068E+0004 -0.28147E+0004 -0.18470E-0006  0.13715E-0007 -0.19576E-0006
  0.62500E+0004 -0.28144E+0004 -0.17927E-0006  0.15193E-0007 -0.19297E-0006
  0.62500E+0004 -0.28763E+0004 -0.18248E-0006  0.59963E-0008 -0.17709E-0006
  0.62932E+0004 -0.28760E+0004 -0.18350E-0006  0.86405E-0008 -0.18251E-0006
  0.63750E+0004 -0.28754E+0004 -0.17804E-0006  0.14997E-0007 -0.18569E-0006
  0.64568E+0004 -0.28749E+0004 -0.16386E-0006  0.22635E-0007 -0.17948E-0006
  0.65000E+0004 -0.28746E+0004 -0.15337E-0006  0.26927E-0007 -0.17250E-0006
  0.62500E+0004 -0.28656E+0004 -0.18382E-0006  0.76134E-0008 -0.18137E-0006
  0.62932E+0004 -0.28653E+0004 -0.18314E-0006  0.10133E-0007 -0.18477E-0006
  0.63750E+0004 -0.28647E+0004 -0.17446E-0006  0.16218E-0007 -0.18402E-0006
  0.64568E+0004 -0.28641E+0004 -0.15739E-0006  0.23548E-0007 -0.17414E-0006
  0.65000E+0004 -0.28638E+0004 -0.14563E-0006  0.27657E-0007 -0.16548E-0006
  0.62500E+0004 -0.28453E+0004 -0.18415E-0006  0.10641E-0007 -0.18770E-0006
  0.62932E+0004 -0.28450E+0004 -0.18029E-0006  0.12945E-0007 -0.18735E-0006
  0.63750E+0004 -0.28443E+0004 -0.16573E-0006  0.18534E-0007 -0.17941E-0006
  0.64568E+0004 -0.28436E+0004 -0.14348E-0006  0.25294E-0007 -0.16293E-0006
  0.65000E+0004 -0.28433E+0004 -0.12949E-0006  0.29089E-0007 -0.15130E-0006
  0.62500E+0004 -0.28251E+0004 -0.18166E-0006  0.13638E-0007 -0.19173E-0006
  0.62932E+0004 -0.28247E+0004 -0.17477E-0006  0.15737E-0007 -0.18781E-0006
  0.63750E+0004 -0.28239E+0004 -0.15469E-0006  0.20851E-0007 -0.17311E-0006
  0.64568E+0004 -0.28231E+0004 -0.12773E-0006  0.27063E-0007 -0.15056E-0006
  0.65000E+0004 -0.28227E+0004 -0.11178E-0006  0.30557E-0007 -0.13627E-0006
  0.62500E+0004 -0.28144E+0004 -0.17927E-0006  0.15193E-0007 -0.19297E-0006
  0.62932E+0004 -0.28140E+0004 -0.17084E-0006  0.17202E-0007 -0.18725E-0006
  0.63750E+0004 -0.28132E+0004 -0.14803E-0006  0.22072E-0007 -0.16920E-0006
  0.64568E+0004 -0.28123E+0004 -0.11881E-0006  0.28006E-0007 -0.14369E-0006
  0.65000E+0004 -0.28119E+0004 -0.10195E-0006  0.31354E-0007 -0.12813E-0006
  0.65000E+0004 -0.28746E+0004 -0.15337E-0006  0.26927E-0007 -0.17250E-0006
  0.65432E+0004 -0.28742E+0004 -0.14107E-0006  0.31173E-0007 -0.16291E-0006
  0.66250E+0004 -0.28735E+0004 -0.11378E-0006  0.38684E-0007 -0.13812E-0006
  0.67068E+0004 -0.28728E+0004 -0.82674E-0007  0.44597E-0007 -0.10521E-0006
  0.67500E+0004 -0.28724E+0004 -0.65217E-0007  0.46790E-0007 -0.84916E-0007
  0.65000E+0004 -0.28638E+0004 -0.14563E-0006  0.27657E-0007 -0.16548E-0006
  0.65432E+0004 -0.28634E+0004 -0.13227E-0006  0.31750E-0007 -0.15448E-0006
  0.66250E+0004 -0.28626E+0004 -0.10376E-0006  0.38975E-0007 -0.12790E-0006
  0.67068E+0004 -0.28618E+0004 -0.72578E-0007  0.44677E-0007 -0.94580E-0007
  0.67500E+0004 -0.28614E+0004 -0.55552E-0007  0.46810E-0007 -0.74661E-0007
  0.65000E+0004 -0.28433E+0004 -0.12949E-0006  0.29089E-0007 -0.15130E-0006
  0.65432E+0004 -0.28428E+0004 -0.11433E-0006  0.32878E-0007 -0.13782E-0006
  0.66250E+0004 -0.28419E+0004 -0.83904E-0007  0.39574E-0007 -0.10827E-0006
  0.67068E+0004 -0.28410E+0004 -0.52981E-0007  0.44877E-0007 -0.74570E-0007
  0.67500E+0004 -0.28406E+0004 -0.36996E-0007  0.46874E-0007 -0.55556E-0007
  0.65000E+0004 -0.28227E+0004 -0.11178E-0006  0.30557E-0007 -0.13627E-0006
  0.65432E+0004 -0.28222E+0004 -0.95114E-0007  0.34051E-0007 -0.12062E-0006
  0.66250E+0004 -0.28212E+0004 -0.63320E-0007  0.40233E-0007 -0.88665E-0007
  0.67068E+0004 -0.28202E+0004 -0.33198E-0007  0.45140E-0007 -0.55126E-0007
  0.67500E+0004 -0.28197E+0004 -0.18527E-0007  0.46994E-0007 -0.37275E-0007
  0.65000E+0004 -0.28119E+0004 -0.10195E-0006  0.31354E-0007 -0.12813E-0006
  0.65432E+0004 -0.28114E+0004 -0.84617E-0007  0.34686E-0007 -0.11147E-0006
  0.66250E+0004 -0.28103E+0004 -0.52335E-0007  0.40603E-0007 -0.78488E-0007
  0.67068E+0004 -0.28092E+0004 -0.22851E-0007  0.45302E-0007 -0.45248E-0007
  0.67500E+0004 -0.28087E+0004 -0.89781E-0008  0.47074E-0007 -0.28106E-0007
  0.67500E+0004 -0.28724E+0004 -0.65217E-0007  0.46790E-0007 -0.84916E-0007
  0.67932E+0004 -0.28720E+0004 -0.47207E-0007  0.48236E-0007 -0.62763E-0007
  0.68750E+0004 -0.28712E+0004 -0.12357E-0007  0.48749E-0007 -0.16862E-0007
  0.69568E+0004 -0.28704E+0004  0.22511E-0007  0.46447E-0007  0.32195E-0007
  0.70000E+0004 -0.28700E+0004  0.40487E-0007  0.44269E-0007  0.58294E-0007
  0.67500E+0004 -0.28614E+0004 -0.55552E-0007  0.46810E-0007 -0.74661E-0007
  0.67932E+0004 -0.28610E+0004 -0.38288E-0007  0.48207E-0007 -0.53259E-0007
  0.68750E+0004 -0.28601E+0004 -0.55808E-0008  0.48750E-0007 -0.97202E-0008
  0.69568E+0004 -0.28592E+0004  0.26474E-0007  0.46596E-0007  0.36119E-0007
  0.70000E+0004 -0.28587E+0004  0.42851E-0007  0.44539E-0007  0.60366E-0007
  0.67500E+0004 -0.28406E+0004 -0.36996E-0007  0.46874E-0007 -0.55556E-0007
  0.67932E+0004 -0.28400E+0004 -0.21355E-0007  0.48192E-0007 -0.35782E-0007
  0.68750E+0004 -0.28390E+0004  0.68714E-0008  0.48761E-0007  0.29135E-0008
  0.69568E+0004 -0.28380E+0004  0.33165E-0007  0.46851E-0007  0.42293E-0007
  0.70000E+0004 -0.28375E+0004  0.46281E-0007  0.44996E-0007  0.62844E-0007
  0.67500E+0004 -0.28197E+0004 -0.18527E-0007  0.46994E-0007 -0.37275E-0007
  0.67932E+0004 -0.28191E+0004 -0.47755E-0008  0.48225E-0007 -0.19375E-0007
  0.68750E+0004 -0.28179E+0004  0.18486E-0007  0.48786E-0007  0.14054E-0007
  0.69568E+0004 -0.28168E+0004  0.38550E-0007  0.47064E-0007  0.46586E-0007
  0.70000E+0004 -0.28162E+0004  0.48158E-0007  0.45378E-0007  0.63244E-0007
  0.67500E+0004 -0.28087E+0004 -0.89781E-0008  0.47074E-0007 -0.28106E-0007
  0.67932E+0004 -0.28080E+0004  0.36828E-0008  0.48263E-0007 -0.11289E-0007
  0.68750E+0004 -0.28068E+0004  0.24155E-0007  0.48804E-0007  0.19216E-0007
  0.69568E+0004 -0.28056E+0004  0.40781E-0007  0.47161E-0007  0.48013E-0007
  0.70000E+0004 -0.28049E+0004  0.48460E-0007  0.45545E-0007  0.62560E-0007
  0.70000E+0004 -0.28700E+0004  0.40487E-0007  0.44269E-0007  0.58294E-0007
  0.70432E+0004 -0.28695E+0004  0.57922E-0007  0.41613E-0007  0.83849E-0007
  0.71250E+0004 -0.28686E+0004  0.88474E-0007  0.35824E-0007  0.12851E-0006
  0.72068E+0004 -0.28677E+0004  0.11398E-0006  0.30241E-0007  0.16432E-0006
  0.72500E+0004 -0.28673E+0004  0.12455E-0006  0.27821E-0007  0.17805E-0006
  0.70000E+0004 -0.28587E+0004  0.42851E-0007  0.44539E-0007  0.60366E-0007
  0.70432E+0004 -0.28582E+0004  0.58705E-0007  0.42024E-0007  0.84095E-0007
  0.71250E+0004 -0.28573E+0004  0.86597E-0007  0.36531E-0007  0.12571E-0006
  0.72068E+0004 -0.28563E+0004  0.11030E-0006  0.31222E-0007  0.15956E-0006
  0.72500E+0004 -0.28558E+0004  0.12041E-0006  0.28919E-0007  0.17287E-0006
  0.70000E+0004 -0.28375E+0004  0.46281E-0007  0.44996E-0007  0.62844E-0007
  0.70432E+0004 -0.28369E+0004  0.58903E-0007  0.42716E-0007  0.82914E-0007
  0.71250E+0004 -0.28358E+0004  0.81305E-0007  0.37721E-0007  0.11839E-0006
  0.72068E+0004 -0.28347E+0004  0.10118E-0006  0.32875E-0007  0.14818E-0006
  0.72500E+0004 -0.28341E+0004  0.11021E-0006  0.30765E-0007  0.16054E-0006
  0.70000E+0004 -0.28162E+0004  0.48158E-0007  0.45378E-0007  0.63244E-0007
  0.70432E+0004 -0.28155E+0004  0.57301E-0007  0.43296E-0007  0.79457E-0007
  0.71250E+0004 -0.28143E+0004  0.73749E-0007  0.38723E-0007  0.10842E-0006
  0.72068E+0004 -0.28130E+0004  0.89352E-0007  0.34267E-0007  0.13380E-0006
  0.72500E+0004 -0.28124E+0004  0.97102E-0007  0.32316E-0007  0.14503E-0006
  0.70000E+0004 -0.28049E+0004  0.48460E-0007  0.45545E-0007  0.62560E-0007
  0.70432E+0004 -0.28042E+0004  0.55697E-0007  0.43558E-0007  0.76681E-0007
  0.71250E+0004 -0.28029E+0004  0.68864E-0007  0.39180E-0007  0.10210E-0006
  0.72068E+0004 -0.28016E+0004  0.82080E-0007  0.34902E-0007  0.12505E-0006
  0.72500E+0004 -0.28009E+0004  0.89088E-0007  0.33022E-0007  0.13564E-0006
  0.72500E+0004 -0.28673E+0004  0.12455E-0006  0.27821E-0007  0.17805E-0006
  0.72932E+0004 -0.28668E+0004  0.13262E-0006  0.26072E-0007  0.18735E-0006
  0.73750E+0004 -0.28658E+0004  0.13967E-0006  0.24937E-0007  0.19097E-0006
  0.74568E+0004 -0.28649E+0004  0.13405E-0006  0.27254E-0007  0.17429E-0006
  0.75000E+0004 -0.28644E+0004  0.12547E-0006  0.29886E-0007  0.15708E-0006
  0.72500E+0004 -0.28558E+0004  0.12041E-0006  0.28919E-0007  0.17287E-0006
  0.72932E+0004 -0.28553E+0004  0.12840E-0006  0.27253E-0007  0.18223E-0006
  0.73750E+0004 -0.28542E+0004  0.13638E-0006  0.26166E-0007  0.18736E-0006
  0.74568E+0004 -0.28532E+0004  0.13304E-0006  0.28369E-0007  0.17382E-0006
  0.75000E+0004 -0.28527E+0004  0.12608E-0006  0.30875E-0007  0.15877E-0006
  0.72500E+0004 -0.28341E+0004  0.11021E-0006  0.30765E-0007  0.16054E-0006
  0.72932E+0004 -0.28335E+0004  0.11788E-0006  0.29234E-0007  0.16988E-0006
  0.73750E+0004 -0.28323E+0004  0.12745E-0006  0.28211E-0007  0.17769E-0006
  0.74568E+0004 -0.28311E+0004  0.12841E-0006  0.30193E-0007  0.17011E-0006
  0.75000E+0004 -0.28305E+0004  0.12461E-0006  0.32469E-0007  0.15925E-0006
  0.72500E+0004 -0.28124E+0004  0.97102E-0007  0.32316E-0007  0.14503E-0006
  0.72932E+0004 -0.28116E+0004  0.10426E-0006  0.30893E-0007  0.15420E-0006
  0.73750E+0004 -0.28103E+0004  0.11520E-0006  0.29899E-0007  0.16451E-0006
  0.74568E+0004 -0.28090E+0004  0.12045E-0006  0.31655E-0007  0.16291E-0006
  0.75000E+0004 -0.28083E+0004  0.11993E-0006  0.33709E-0007  0.15636E-0006
  0.72500E+0004 -0.28009E+0004  0.89088E-0007  0.33022E-0007  0.13564E-0006
  0.72932E+0004 -0.28001E+0004  0.95929E-0007  0.31645E-0007  0.14467E-0006
  0.73750E+0004 -0.27987E+0004  0.10751E-0006  0.30654E-0007  0.15624E-0006
  0.74568E+0004 -0.27973E+0004  0.11503E-0006  0.32287E-0007  0.15779E-0006
  0.75000E+0004 -0.27966E+0004  0.11626E-0006  0.34227E-0007  0.15354E-0006
  0.75000E+0004 -0.28644E+0004  0.12547E-0006  0.29886E-0007  0.15708E-0006
  0.75432E+0004 -0.28638E+0004  0.11299E-0006  0.33462E-0007  0.13435E-0006
  0.76250E+0004 -0.28628E+0004  0.79104E-0007  0.42332E-0007  0.77928E-0007
  0.77068E+0004 -0.28618E+0004  0.34255E-0007  0.53065E-0007  0.88463E-0008
  0.77500E+0004 -0.28613E+0004  0.76790E-0008  0.59053E-0007 -0.30178E-0007
  0.75000E+0004 -0.28527E+0004  0.12608E-0006  0.30875E-0007  0.15877E-0006
  0.75432E+0004 -0.28521E+0004  0.11539E-0006  0.34289E-0007  0.13841E-0006
  0.76250E+0004 -0.28510E+0004  0.85116E-0007  0.42772E-0007  0.86626E-0007
  0.77068E+0004 -0.28499E+0004  0.43545E-0007  0.53077E-0007  0.21638E-0007
  0.77500E+0004 -0.28493E+0004  0.18348E-0007  0.58845E-0007 -0.15719E-0007
  0.75000E+0004 -0.28305E+0004  0.12461E-0006  0.32469E-0007  0.15925E-0006
  0.75432E+0004 -0.28298E+0004  0.11752E-0006  0.35588E-0007  0.14356E-0006
  0.76250E+0004 -0.28285E+0004  0.94613E-0007  0.43373E-0007  0.10109E-0006
  0.77068E+0004 -0.28273E+0004  0.60030E-0007  0.52909E-0007  0.44621E-0007
  0.77500E+0004 -0.28266E+0004  0.37922E-0007  0.58285E-0007  0.10889E-0007
  0.75000E+0004 -0.28083E+0004  0.11993E-0006  0.33709E-0007  0.15636E-0006
  0.75432E+0004 -0.28075E+0004  0.11663E-0006  0.36549E-0007  0.14551E-0006
  0.76250E+0004 -0.28061E+0004  0.10171E-0006  0.43679E-0007  0.11297E-0006
  0.77068E+0004 -0.28046E+0004  0.75026E-0007  0.52496E-0007  0.65898E-0007
  0.77500E+0004 -0.28039E+0004  0.56575E-0007  0.57506E-0007  0.36350E-0007
  0.75000E+0004 -0.27966E+0004  0.11626E-0006  0.34227E-0007  0.15354E-0006
  0.75432E+0004 -0.27957E+0004  0.11503E-0006  0.36925E-0007  0.14532E-0006
  0.76250E+0004 -0.27942E+0004  0.10454E-0006  0.43725E-0007  0.11821E-0006
  0.77068E+0004 -0.27927E+0004  0.82335E-0007  0.52182E-0007  0.76419E-0007
  0.77500E+0004 -0.27919E+0004  0.66017E-0007  0.57008E-0007  0.49279E-0007
  0.77500E+0004 -0.28613E+0004  0.76790E-0008  0.59053E-0007 -0.30178E-0007
  0.77932E+0004 -0.28607E+0004 -0.19719E-0007  0.65017E-0007 -0.69206E-0007
  0.78750E+0004 -0.28596E+0004 -0.70500E-0007  0.75709E-0007 -0.13866E-0006
  0.79568E+0004 -0.28585E+0004 -0.11381E-0006  0.84879E-0007 -0.19479E-0006
  0.80000E+0004 -0.28579E+0004 -0.13144E-0006  0.88930E-0007 -0.21657E-0006
  0.77500E+0004 -0.28493E+0004  0.18348E-0007  0.58845E-0007 -0.15719E-0007
  0.77932E+0004 -0.28487E+0004 -0.80022E-0008  0.64613E-0007 -0.53529E-0007
  0.78750E+0004 -0.28474E+0004 -0.57880E-0007  0.75015E-0007 -0.12210E-0006
  0.79568E+0004 -0.28462E+0004 -0.10174E-0006  0.84039E-0007 -0.17920E-0006
  0.80000E+0004 -0.28456E+0004 -0.12018E-0006  0.88075E-0007 -0.20212E-0006
  0.77500E+0004 -0.28266E+0004  0.37922E-0007  0.58285E-0007  0.10889E-0007
  0.77932E+0004 -0.28259E+0004  0.14056E-0007  0.63698E-0007 -0.24122E-0007
  0.78750E+0004 -0.28245E+0004 -0.33175E-0007  0.73574E-0007 -0.90093E-0007
  0.79568E+0004 -0.28231E+0004 -0.77289E-0007  0.82326E-0007 -0.14825E-0006
  0.80000E+0004 -0.28223E+0004 -0.96952E-0007  0.86324E-0007 -0.17304E-0006
  0.77500E+0004 -0.28039E+0004  0.56575E-0007  0.57506E-0007  0.36350E-0007
  0.77932E+0004 -0.28030E+0004  0.35793E-0007  0.62587E-0007  0.47291E-0008
  0.78750E+0004 -0.28015E+0004 -0.76467E-0008  0.71966E-0007 -0.57507E-0007
  0.79568E+0004 -0.27999E+0004 -0.51018E-0007  0.80446E-0007 -0.11573E-0006
  0.80000E+0004 -0.27991E+0004 -0.71496E-0007  0.84399E-0007 -0.14199E-0006
  0.77500E+0004 -0.27919E+0004  0.66017E-0007  0.57008E-0007  0.49279E-0007
  0.77932E+0004 -0.27910E+0004  0.47082E-0007  0.61921E-0007  0.19665E-0007
  0.78750E+0004 -0.27894E+0004  0.60704E-0008  0.71047E-0007 -0.40175E-0007
  0.79568E+0004 -0.27877E+0004 -0.36527E-0007  0.79386E-0007 -0.98053E-0007
  0.80000E+0004 -0.27868E+0004 -0.57275E-0007  0.83310E-0007 -0.12493E-0006
  0.80000E+0004 -0.28579E+0004 -0.13144E-0006  0.88930E-0007 -0.21657E-0006
  0.80432E+0004 -0.28573E+0004 -0.14445E-0006  0.92408E-0007 -0.23190E-0006
  0.81250E+0004 -0.28561E+0004 -0.15490E-0006  0.97447E-0007 -0.24221E-0006
  0.82068E+0004 -0.28549E+0004 -0.14620E-0006  0.10066E-0006 -0.22858E-0006
  0.82500E+0004 -0.28543E+0004 -0.13458E-0006  0.10170E-0006 -0.21298E-0006
  0.80000E+0004 -0.28456E+0004 -0.12018E-0006  0.88075E-0007 -0.20212E-0006
  0.80432E+0004 -0.28449E+0004 -0.13426E-0006  0.91575E-0007 -0.21891E-0006
  0.81250E+0004 -0.28436E+0004 -0.14718E-0006  0.96746E-0007 -0.23246E-0006
  0.82068E+0004 -0.28424E+0004 -0.14098E-0006  0.10016E-0006 -0.22196E-0006
  0.82500E+0004 -0.28417E+0004 -0.13049E-0006  0.10132E-0006 -0.20771E-0006
  0.80000E+0004 -0.28223E+0004 -0.96952E-0007  0.86324E-0007 -0.17304E-0006
  0.80432E+0004 -0.28216E+0004 -0.11285E-0006  0.89856E-0007 -0.19239E-0006
  0.81250E+0004 -0.28201E+0004 -0.13033E-0006  0.95238E-0007 -0.21194E-0006
  0.82068E+0004 -0.28186E+0004 -0.12914E-0006  0.98992E-0007 -0.20765E-0006
  0.82500E+0004 -0.28178E+0004 -0.12104E-0006  0.10034E-0006 -0.19626E-0006
  0.80000E+0004 -0.27991E+0004 -0.71496E-0007  0.84399E-0007 -0.14199E-0006
  0.80432E+0004 -0.27982E+0004 -0.88921E-0007  0.87944E-0007 -0.16360E-0006
  0.81250E+0004 -0.27965E+0004 -0.11077E-0006  0.93495E-0007 -0.18899E-0006
  0.82068E+0004 -0.27949E+0004 -0.11486E-0006  0.97534E-0007 -0.19123E-0006
  0.82500E+0004 -0.27940E+0004 -0.10950E-0006  0.99050E-0007 -0.18302E-0006
  0.80000E+0004 -0.27868E+0004 -0.57275E-0007  0.83310E-0007 -0.12493E-0006
  0.80432E+0004 -0.27859E+0004 -0.75384E-0007  0.86859E-0007 -0.14761E-0006
  0.81250E+0004 -0.27841E+0004 -0.99451E-0007  0.92482E-0007 -0.17600E-0006
  0.82068E+0004 -0.27823E+0004 -0.10643E-0006  0.96651E-0007 -0.18178E-0006
  0.82500E+0004 -0.27814E+0004 -0.10262E-0006  0.98245E-0007 -0.17539E-0006
  0.82500E+0004 -0.28543E+0004 -0.13458E-0006  0.10170E-0006 -0.21298E-0006
  0.82932E+0004 -0.28537E+0004 -0.11894E-0006  0.10234E-0006 -0.19274E-0006
  0.83750E+0004 -0.28527E+0004 -0.81467E-0007  0.10244E-0006 -0.14559E-0006
  0.84568E+0004 -0.28516E+0004 -0.39704E-0007  0.10101E-0006 -0.93808E-0007
  0.85000E+0004 -0.28510E+0004 -0.18372E-0007  0.99529E-0007 -0.67266E-0007
  0.82500E+0004 -0.28417E+0004 -0.13049E-0006  0.10132E-0006 -0.20771E-0006
  0.82932E+0004 -0.28411E+0004 -0.11575E-0006  0.10207E-0006 -0.18852E-0006
  0.83750E+0004 -0.28399E+0004 -0.79231E-0007  0.10235E-0006 -0.14234E-0006
  0.84568E+0004 -0.28388E+0004 -0.37395E-0007  0.10104E-0006 -0.90237E-0007
  0.85000E+0004 -0.28382E+0004 -0.15677E-0007  0.99598E-0007 -0.63108E-0007
  0.82500E+0004 -0.28178E+0004 -0.12104E-0006  0.10034E-0006 -0.19626E-0006
  0.82932E+0004 -0.28171E+0004 -0.10836E-0006  0.10129E-0006 -0.17941E-0006
  0.83750E+0004 -0.28158E+0004 -0.74408E-0007  0.10188E-0006 -0.13588E-0006
  0.84568E+0004 -0.28145E+0004 -0.33215E-0007  0.10078E-0006 -0.83981E-0007
  0.85000E+0004 -0.28138E+0004 -0.11135E-0007  0.99407E-0007 -0.56122E-0007
  0.82500E+0004 -0.27940E+0004 -0.10950E-0006  0.99050E-0007 -0.18302E-0006
  0.82932E+0004 -0.27932E+0004 -0.99303E-0007  0.10016E-0006 -0.16897E-0006
  0.83750E+0004 -0.27917E+0004 -0.68888E-0007  0.10103E-0006 -0.12911E-0006
  0.84568E+0004 -0.27902E+0004 -0.29364E-0007  0.10012E-0006 -0.78493E-0007
  0.85000E+0004 -0.27894E+0004 -0.74200E-0008  0.98812E-0007 -0.50421E-0007
  0.82500E+0004 -0.27814E+0004 -0.10262E-0006  0.98245E-0007 -0.17539E-0006
  0.82932E+0004 -0.27806E+0004 -0.93894E-0007  0.99438E-0007 -0.16298E-0006
  0.83750E+0004 -0.27790E+0004 -0.65725E-0007  0.10044E-0006 -0.12545E-0006
  0.84568E+0004 -0.27774E+0004 -0.27494E-0007  0.99615E-0007 -0.75947E-0007
  0.85000E+0004 -0.27766E+0004 -0.58234E-0008  0.98342E-0007 -0.47973E-0007
  0.85000E+0004 -0.28510E+0004 -0.18372E-0007  0.99529E-0007 -0.67266E-0007
  0.85432E+0004 -0.28507E+0004  0.12629E-0008  0.97499E-0007 -0.42506E-0007
  0.86250E+0004 -0.28499E+0004  0.31376E-0007  0.91948E-0007 -0.28130E-0008
  0.87068E+0004 -0.28492E+0004  0.49987E-0007  0.84011E-0007  0.25587E-0007
  0.87500E+0004 -0.28488E+0004  0.54964E-0007  0.78860E-0007  0.35955E-0007
  0.85000E+0004 -0.28382E+0004 -0.15677E-0007  0.99598E-0007 -0.63108E-0007
  0.85432E+0004 -0.28378E+0004  0.45147E-0008  0.97592E-0007 -0.37568E-0007
  0.86250E+0004 -0.28370E+0004  0.35904E-0007  0.92052E-0007  0.38134E-0008
  0.87068E+0004 -0.28362E+0004  0.55683E-0007  0.84102E-0007  0.33685E-0007
  0.87500E+0004 -0.28358E+0004  0.61092E-0007  0.78940E-0007  0.44576E-0007
  0.85000E+0004 -0.28138E+0004 -0.11135E-0007  0.99407E-0007 -0.56122E-0007
  0.85432E+0004 -0.28133E+0004  0.97944E-0008  0.97447E-0007 -0.29430E-0007
  0.86250E+0004 -0.28124E+0004  0.43183E-0007  0.91935E-0007  0.14729E-0007
  0.87068E+0004 -0.28115E+0004  0.65000E-0007  0.83974E-0007  0.47229E-0007
  0.87500E+0004 -0.28110E+0004  0.71224E-0007  0.78801E-0007  0.59124E-0007
  0.85000E+0004 -0.27894E+0004 -0.74200E-0008  0.98812E-0007 -0.50421E-0007
  0.85432E+0004 -0.27889E+0004  0.13816E-0007  0.96898E-0007 -0.23021E-0007
  0.86250E+0004 -0.27879E+0004  0.48614E-0007  0.91426E-0007  0.23316E-0007
  0.87068E+0004 -0.27868E+0004  0.72206E-0007  0.83468E-0007  0.58198E-0007
  0.87500E+0004 -0.27863E+0004  0.79231E-0007  0.78291E-0007  0.71100E-0007
  0.85000E+0004 -0.27766E+0004 -0.58234E-0008  0.98342E-0007 -0.47973E-0007
  0.85432E+0004 -0.27760E+0004  0.15395E-0007  0.96453E-0007 -0.20385E-0007
  0.86250E+0004 -0.27749E+0004  0.50685E-0007  0.91004E-0007  0.26848E-0007
  0.87068E+0004 -0.27738E+0004  0.75097E-0007  0.83053E-0007  0.62874E-0007
  0.87500E+0004 -0.27732E+0004  0.82536E-0007  0.77878E-0007  0.76305E-0007
  0.87500E+0004 -0.28488E+0004  0.54964E-0007  0.78860E-0007  0.35955E-0007
  0.87932E+0004 -0.28485E+0004  0.56818E-0007  0.73109E-0007  0.43402E-0007
  0.88750E+0004 -0.28480E+0004  0.53258E-0007  0.60797E-0007  0.51079E-0007
  0.89568E+0004 -0.28474E+0004  0.43396E-0007  0.47331E-0007  0.53045E-0007
  0.90000E+0004 -0.28472E+0004  0.36894E-0007  0.40074E-0007  0.52827E-0007
  0.87500E+0004 -0.28358E+0004  0.61092E-0007  0.78940E-0007  0.44576E-0007
  0.87932E+0004 -0.28355E+0004  0.63198E-0007  0.73181E-0007  0.52316E-0007
  0.88750E+0004 -0.28349E+0004  0.59549E-0007  0.60857E-0007  0.59849E-0007
  0.89568E+0004 -0.28343E+0004  0.48873E-0007  0.47380E-0007  0.60823E-0007
  0.90000E+0004 -0.28340E+0004  0.41698E-0007  0.40113E-0007  0.59810E-0007
  0.87500E+0004 -0.28110E+0004  0.71224E-0007  0.78801E-0007  0.59124E-0007
  0.87932E+0004 -0.28107E+0004  0.73859E-0007  0.73032E-0007  0.67489E-0007
  0.88750E+0004 -0.28100E+0004  0.70231E-0007  0.60694E-0007  0.74983E-0007
  0.89568E+0004 -0.28093E+0004  0.58262E-0007  0.47203E-0007  0.74370E-0007
  0.90000E+0004 -0.28090E+0004  0.49941E-0007  0.39921E-0007  0.72007E-0007
  0.87500E+0004 -0.27863E+0004  0.79231E-0007  0.78291E-0007  0.71100E-0007
  0.87932E+0004 -0.27859E+0004  0.82457E-0007  0.72521E-0007  0.80176E-0007
  0.88750E+0004 -0.27851E+0004  0.79110E-0007  0.60184E-0007  0.87945E-0007
  0.89568E+0004 -0.27843E+0004  0.66207E-0007  0.46688E-0007  0.86169E-0007
  0.90000E+0004 -0.27839E+0004  0.56935E-0007  0.39394E-0007  0.82685E-0007
  0.87500E+0004 -0.27732E+0004  0.82536E-0007  0.77878E-0007  0.76305E-0007
  0.87932E+0004 -0.27728E+0004  0.86094E-0007  0.72111E-0007  0.85786E-0007
  0.88750E+0004 -0.27720E+0004  0.83005E-0007  0.59779E-0007  0.93831E-0007
  0.89568E+0004 -0.27712E+0004  0.69765E-0007  0.46285E-0007  0.91621E-0007
  0.90000E+0004 -0.27707E+0004  0.60082E-0007  0.38987E-0007  0.87648E-0007
  0.90000E+0004 -0.28472E+0004  0.36894E-0007  0.40074E-0007  0.52827E-0007
  0.90432E+0004 -0.28469E+0004  0.30155E-0007  0.32948E-0007  0.52217E-0007
  0.91250E+0004 -0.28463E+0004  0.18150E-0007  0.20285E-0007  0.50920E-0007
  0.92068E+0004 -0.28458E+0004  0.88126E-0008  0.96391E-0008  0.50165E-0007
  0.92500E+0004 -0.28455E+0004  0.53447E-0008  0.51190E-0008  0.50044E-0007
  0.90000E+0004 -0.28340E+0004  0.41698E-0007  0.40113E-0007  0.59810E-0007
  0.90432E+0004 -0.28336E+0004  0.34160E-0007  0.32971E-0007  0.58275E-0007
  0.91250E+0004 -0.28330E+0004  0.20429E-0007  0.20255E-0007  0.55042E-0007
  0.92068E+0004 -0.28324E+0004  0.92974E-0008  0.95131E-0008  0.52360E-0007
  0.92500E+0004 -0.28321E+0004  0.49268E-0008  0.49213E-0008  0.51309E-0007
  0.90000E+0004 -0.28090E+0004  0.49941E-0007  0.39921E-0007  0.72007E-0007
  0.90432E+0004 -0.28086E+0004  0.41010E-0007  0.32753E-0007  0.68868E-0007
  0.91250E+0004 -0.28079E+0004  0.24197E-0007  0.19942E-0007  0.62200E-0007
  0.92068E+0004 -0.28072E+0004  0.97982E-0008  0.90268E-0008  0.56040E-0007
  0.92500E+0004 -0.28068E+0004  0.37672E-0008  0.43053E-0008  0.53296E-0007
  0.90000E+0004 -0.27839E+0004  0.56935E-0007  0.39394E-0007  0.82685E-0007
  0.90432E+0004 -0.27835E+0004  0.46800E-0007  0.32205E-0007  0.78163E-0007
  0.91250E+0004 -0.27827E+0004  0.27216E-0007  0.19307E-0007  0.68431E-0007
  0.92068E+0004 -0.27820E+0004  0.97851E-0008  0.82302E-0008  0.59083E-0007
  0.92500E+0004 -0.27815E+0004  0.21884E-0008  0.33862E-0008  0.54767E-0007
  0.90000E+0004 -0.27707E+0004  0.60082E-0007  0.38987E-0007  0.87648E-0007
  0.90432E+0004 -0.27703E+0004  0.49398E-0007  0.31788E-0007  0.82498E-0007
  0.91250E+0004 -0.27695E+0004  0.28500E-0007  0.18849E-0007  0.71320E-0007
  0.92068E+0004 -0.27686E+0004  0.95861E-0008  0.76907E-0008  0.60430E-0007
  0.92500E+0004 -0.27682E+0004  0.12120E-0008  0.27854E-0008  0.55344E-0007
  0.92500E+0004 -0.28455E+0004  0.53447E-0008  0.51190E-0008  0.50044E-0007
  0.92932E+0004 -0.28452E+0004  0.29680E-0008  0.15080E-0008  0.50022E-0007
  0.93750E+0004 -0.28447E+0004  0.13663E-0008 -0.26434E-0008  0.49919E-0007
  0.94568E+0004 -0.28443E+0004  0.30928E-0008 -0.30584E-0008  0.49010E-0007
  0.95000E+0004 -0.28440E+0004  0.50688E-0008 -0.17816E-0008  0.47940E-0007
  0.92500E+0004 -0.28321E+0004  0.49268E-0008  0.49213E-0008  0.51309E-0007
  0.92932E+0004 -0.28318E+0004  0.17097E-0008  0.12261E-0008  0.50449E-0007
  0.93750E+0004 -0.28313E+0004 -0.12650E-0008 -0.31254E-0008  0.49059E-0007
  0.94568E+0004 -0.28308E+0004 -0.58104E-0009 -0.37814E-0008  0.47278E-0007
  0.95000E+0004 -0.28305E+0004  0.97890E-0009 -0.26446E-0008  0.45905E-0007
  0.92500E+0004 -0.28068E+0004  0.37672E-0008  0.43053E-0008  0.53296E-0007
  0.92932E+0004 -0.28065E+0004 -0.10031E-0008  0.45615E-0009  0.50905E-0007
  0.93750E+0004 -0.28059E+0004 -0.65232E-0008 -0.42593E-0008  0.47163E-0007
  0.94568E+0004 -0.28053E+0004 -0.77697E-0008 -0.53548E-0008  0.43800E-0007
  0.95000E+0004 -0.28050E+0004 -0.69747E-0008 -0.44737E-0008  0.41889E-0007
  0.92500E+0004 -0.27815E+0004  0.21884E-0008  0.33862E-0008  0.54767E-0007
  0.92932E+0004 -0.27812E+0004 -0.40571E-0008 -0.60760E-0009  0.50948E-0007
  0.93750E+0004 -0.27805E+0004 -0.12011E-0007 -0.56672E-0008  0.45009E-0007
  0.94568E+0004 -0.27798E+0004 -0.15102E-0007 -0.71791E-0008  0.40190E-0007
  0.95000E+0004 -0.27795E+0004 -0.15030E-0007 -0.65413E-0008  0.37800E-0007
  0.92500E+0004 -0.27682E+0004  0.12120E-0008  0.27854E-0008  0.55344E-0007
  0.92932E+0004 -0.27678E+0004 -0.57713E-0008 -0.12810E-0008  0.50824E-0007
  0.93750E+0004 -0.27671E+0004 -0.14950E-0007 -0.65140E-0008  0.43804E-0007
  0.94568E+0004 -0.27664E+0004 -0.18970E-0007 -0.82366E-0008  0.38278E-0007
  0.95000E+0004 -0.27660E+0004 -0.19259E-0007 -0.77222E-0008  0.35665E-0007
  0.95000E+0004 -0.28440E+0004  0.50688E-0008 -0.17816E-0008  0.47940E-0007
  0.95432E+0004 -0.28439E+0004  0.76574E-0008  0.48989E-0009  0.46371E-0007
  0.96250E+0004 -0.28438E+0004  0.13625E-0007  0.72790E-0008  0.41765E-0007
  0.97068E+0004 -0.28436E+0004  0.20214E-0007  0.16767E-0007  0.34925E-0007
  0.97500E+0004 -0.28436E+0004  0.23672E-0007  0.22600E-0007  0.30468E-0007
  0.95000E+0004 -0.28305E+0004  0.97890E-0009 -0.26446E-0008  0.45905E-0007
  0.95432E+0004 -0.28305E+0004  0.32443E-0008 -0.51503E-0009  0.44130E-0007
  0.96250E+0004 -0.28303E+0004  0.88092E-0008  0.60023E-0008  0.39341E-0007
  0.97068E+0004 -0.28301E+0004  0.15216E-0007  0.15235E-0007  0.32495E-0007
  0.97500E+0004 -0.28300E+0004  0.18644E-0007  0.20947E-0007  0.28071E-0007
  0.95000E+0004 -0.28050E+0004 -0.69747E-0008 -0.44737E-0008  0.41889E-0007
  0.95432E+0004 -0.28049E+0004 -0.52957E-0008 -0.26017E-0008  0.39760E-0007
  0.96250E+0004 -0.28047E+0004 -0.43666E-0009  0.34197E-0008  0.34697E-0007
  0.97068E+0004 -0.28045E+0004  0.56949E-0008  0.12188E-0007  0.27919E-0007
  0.97500E+0004 -0.28044E+0004  0.91045E-0008  0.17677E-0007  0.23597E-0007
  0.95000E+0004 -0.27795E+0004 -0.15030E-0007 -0.65413E-0008  0.37800E-0007
  0.95432E+0004 -0.27794E+0004 -0.13897E-0007 -0.49132E-0008  0.35375E-0007
  0.96250E+0004 -0.27792E+0004 -0.96631E-0008  0.63782E-0009  0.30148E-0007
  0.97068E+0004 -0.27789E+0004 -0.37164E-0008  0.89645E-0008  0.23552E-0007
  0.97500E+0004 -0.27788E+0004 -0.27414E-0009  0.14243E-0007  0.19392E-0007
  0.95000E+0004 -0.27660E+0004 -0.19259E-0007 -0.77222E-0008  0.35665E-0007
  0.95432E+0004 -0.27659E+0004 -0.18396E-0007 -0.62172E-0008  0.33110E-0007
  0.96250E+0004 -0.27657E+0004 -0.14458E-0007 -0.90452E-0009  0.27845E-0007
  0.97068E+0004 -0.27654E+0004 -0.85742E-0008  0.71985E-0008  0.21391E-0007
  0.97500E+0004 -0.27653E+0004 -0.50953E-0008  0.12370E-0007  0.17342E-0007
  0.97500E+0004 -0.28436E+0004  0.23672E-0007  0.22600E-0007  0.30468E-0007
  0.97932E+0004 -0.28438E+0004  0.27085E-0007  0.28849E-0007  0.25555E-0007
  0.98750E+0004 -0.28442E+0004  0.32884E-0007  0.41300E-0007  0.15160E-0007
  0.99568E+0004 -0.28445E+0004  0.37437E-0007  0.53659E-0007  0.39824E-0008
  0.10000E+0005 -0.28448E+0004  0.39243E-0007  0.59816E-0007 -0.19470E-0008
  0.97500E+0004 -0.28300E+0004  0.18644E-0007  0.20947E-0007  0.28071E-0007
  0.97932E+0004 -0.28303E+0004  0.22069E-0007  0.27093E-0007  0.23196E-0007
  0.98750E+0004 -0.28307E+0004  0.27951E-0007  0.39393E-0007  0.12846E-0007
  0.99568E+0004 -0.28311E+0004  0.32631E-0007  0.51672E-0007  0.16279E-0008
  0.10000E+0005 -0.28314E+0004  0.34513E-0007  0.57818E-0007 -0.43646E-0008
  0.97500E+0004 -0.28044E+0004  0.91045E-0008  0.17677E-0007  0.23597E-0007
  0.97932E+0004 -0.28047E+0004  0.12593E-0007  0.23637E-0007  0.18839E-0007
  0.98750E+0004 -0.28052E+0004  0.18708E-0007  0.35665E-0007  0.86449E-0008
  0.99568E+0004 -0.28057E+0004  0.23701E-0007  0.47802E-0007 -0.25909E-0008
  0.10000E+0005 -0.28059E+0004  0.25764E-0007  0.53930E-0007 -0.86787E-0008
  0.97500E+0004 -0.27788E+0004 -0.27414E-0009  0.14243E-0007  0.19392E-0007
  0.97932E+0004 -0.27791E+0004  0.33269E-0008  0.20027E-0007  0.14805E-0007
  0.98750E+0004 -0.27797E+0004  0.97679E-0008  0.31798E-0007  0.48641E-0008
  0.99568E+0004 -0.27802E+0004  0.15161E-0007  0.43806E-0007 -0.63090E-0008
  0.10000E+0005 -0.27805E+0004  0.17445E-0007  0.49918E-0007 -0.12460E-0007
  0.97500E+0004 -0.27653E+0004 -0.50953E-0008  0.12370E-0007  0.17342E-0007
  0.97932E+0004 -0.27656E+0004 -0.14170E-0008  0.18065E-0007  0.12868E-0007
  0.98750E+0004 -0.27662E+0004  0.52299E-0008  0.29707E-0007  0.31008E-0008
  0.99568E+0004 -0.27668E+0004  0.10865E-0007  0.41650E-0007 -0.80064E-0008
  0.10000E+0005 -0.27671E+0004  0.13279E-0007  0.47756E-0007 -0.14177E-0007
  0.10000E+0005 -0.28448E+0004  0.39243E-0007  0.59816E-0007 -0.19470E-0008
  0.10043E+0005 -0.28452E+0004  0.40681E-0007  0.65557E-0007 -0.76908E-0008
  0.10125E+0005 -0.28462E+0004  0.42078E-0007  0.74807E-0007 -0.17809E-0007
  0.10207E+0005 -0.28471E+0004  0.41592E-0007  0.81248E-0007 -0.26437E-0007
  0.10250E+0005 -0.28476E+0004  0.40531E-0007  0.83329E-0007 -0.30265E-0007
  0.10000E+0005 -0.28314E+0004  0.34513E-0007  0.57818E-0007 -0.43646E-0008
  0.10043E+0005 -0.28319E+0004  0.36041E-0007  0.63574E-0007 -0.10196E-0007
  0.10125E+0005 -0.28329E+0004  0.37630E-0007  0.72909E-0007 -0.20533E-0007
  0.10207E+0005 -0.28339E+0004  0.37383E-0007  0.79503E-0007 -0.29395E-0007
  0.10250E+0005 -0.28344E+0004  0.36478E-0007  0.81685E-0007 -0.33328E-0007
  0.10000E+0005 -0.28059E+0004  0.25764E-0007  0.53930E-0007 -0.86787E-0008
  0.10043E+0005 -0.28066E+0004  0.27490E-0007  0.59718E-0007 -0.14663E-0007
  0.10125E+0005 -0.28077E+0004  0.29484E-0007  0.69217E-0007 -0.25404E-0007
  0.10207E+0005 -0.28089E+0004  0.29717E-0007  0.76099E-0007 -0.34730E-0007
  0.10250E+0005 -0.28095E+0004  0.29116E-0007  0.78473E-0007 -0.38879E-0007
  0.10000E+0005 -0.27805E+0004  0.17445E-0007  0.49918E-0007 -0.12460E-0007
  0.10043E+0005 -0.27812E+0004  0.19401E-0007  0.55741E-0007 -0.18577E-0007
  0.10125E+0005 -0.27825E+0004  0.21845E-0007  0.65405E-0007 -0.29713E-0007
  0.10207E+0005 -0.27838E+0004  0.22581E-0007  0.72574E-0007 -0.39527E-0007
  0.10250E+0005 -0.27845E+0004  0.22290E-0007  0.75139E-0007 -0.43917E-0007
  0.10000E+0005 -0.27671E+0004  0.13279E-0007  0.47756E-0007 -0.14177E-0007
  0.10043E+0005 -0.27679E+0004  0.15368E-0007  0.53597E-0007 -0.20356E-0007
  0.10125E+0005 -0.27692E+0004  0.18063E-0007  0.63349E-0007 -0.31696E-0007
  0.10207E+0005 -0.27706E+0004  0.19071E-0007  0.70668E-0007 -0.41777E-0007
  0.10250E+0005 -0.27714E+0004  0.18942E-0007  0.73333E-0007 -0.46306E-0007
  0.10250E+0005 -0.28476E+0004  0.40531E-0007  0.83329E-0007 -0.30265E-0007
  0.10293E+0005 -0.28480E+0004  0.38837E-0007  0.84382E-0007 -0.33595E-0007
  0.10375E+0005 -0.28487E+0004  0.33904E-0007  0.83556E-0007 -0.38564E-0007
  0.10457E+0005 -0.28495E+0004  0.26553E-0007  0.78986E-0007 -0.42048E-0007
  0.10500E+0005 -0.28498E+0004  0.21674E-0007  0.75153E-0007 -0.43448E-0007
  0.10250E+0005 -0.28344E+0004  0.36478E-0007  0.81685E-0007 -0.33328E-0007
  0.10293E+0005 -0.28348E+0004  0.34963E-0007  0.82850E-0007 -0.36739E-0007
  0.10375E+0005 -0.28356E+0004  0.30453E-0007  0.82256E-0007 -0.41750E-0007
  0.10457E+0005 -0.28365E+0004  0.23628E-0007  0.77925E-0007 -0.45104E-0007
  0.10500E+0005 -0.28369E+0004  0.19062E-0007  0.74213E-0007 -0.46360E-0007
  0.10250E+0005 -0.28095E+0004  0.29116E-0007  0.78473E-0007 -0.38879E-0007
  0.10293E+0005 -0.28100E+0004  0.27947E-0007  0.79849E-0007 -0.42465E-0007
  0.10375E+0005 -0.28109E+0004  0.24245E-0007  0.79692E-0007 -0.47608E-0007
  0.10457E+0005 -0.28118E+0004  0.18428E-0007  0.75810E-0007 -0.50766E-0007
  0.10500E+0005 -0.28123E+0004  0.14464E-0007  0.72327E-0007 -0.51772E-0007
  0.10250E+0005 -0.27845E+0004  0.22290E-0007  0.75139E-0007 -0.43917E-0007
  0.10293E+0005 -0.27851E+0004  0.21470E-0007  0.76724E-0007 -0.47710E-0007
  0.10375E+0005 -0.27861E+0004  0.18572E-0007  0.77001E-0007 -0.53057E-0007
  0.10457E+0005 -0.27872E+0004  0.13763E-0007  0.73567E-0007 -0.56096E-0007
  0.10500E+0005 -0.27877E+0004  0.10407E-0007  0.70311E-0007 -0.56890E-0007
  0.10250E+0005 -0.27714E+0004  0.18942E-0007  0.73333E-0007 -0.46306E-0007
  0.10293E+0005 -0.27720E+0004  0.18305E-0007  0.75027E-0007 -0.50220E-0007
  0.10375E+0005 -0.27731E+0004  0.15827E-0007  0.75532E-0007 -0.55707E-0007
  0.10457E+0005 -0.27742E+0004  0.11544E-0007  0.72334E-0007 -0.58719E-0007
  0.10500E+0005 -0.27748E+0004  0.85072E-0008  0.69198E-0007 -0.59418E-0007
  0.10500E+0005 -0.28498E+0004  0.21674E-0007  0.75153E-0007 -0.43448E-0007
  0.10543E+0005 -0.28502E+0004  0.16101E-0007  0.70395E-0007 -0.44634E-0007
  0.10625E+0005 -0.28509E+0004  0.38173E-0008  0.59241E-0007 -0.46529E-0007
  0.10707E+0005 -0.28515E+0004 -0.10232E-0007  0.45948E-0007 -0.48120E-0007
  0.10750E+0005 -0.28519E+0004 -0.18042E-0007  0.38416E-0007 -0.48835E-0007
  0.10500E+0005 -0.28369E+0004  0.19062E-0007  0.74213E-0007 -0.46360E-0007
  0.10543E+0005 -0.28373E+0004  0.13815E-0007  0.69565E-0007 -0.47358E-0007
  0.10625E+0005 -0.28380E+0004  0.21564E-0008  0.58587E-0007 -0.48795E-0007
  0.10707E+0005 -0.28387E+0004 -0.11332E-0007  0.45410E-0007 -0.49866E-0007
  0.10750E+0005 -0.28391E+0004 -0.18902E-0007  0.37911E-0007 -0.50312E-0007
  0.10500E+0005 -0.28123E+0004  0.14464E-0007  0.72327E-0007 -0.51772E-0007
  0.10543E+0005 -0.28128E+0004  0.98491E-0008  0.67889E-0007 -0.52433E-0007
  0.10625E+0005 -0.28136E+0004 -0.58569E-0009  0.57249E-0007 -0.53019E-0007
  0.10707E+0005 -0.28144E+0004 -0.12956E-0007  0.44296E-0007 -0.53099E-0007
  0.10750E+0005 -0.28149E+0004 -0.20036E-0007  0.36863E-0007 -0.53023E-0007
  0.10500E+0005 -0.27877E+0004  0.10407E-0007  0.70311E-0007 -0.56890E-0007
  0.10543E+0005 -0.27882E+0004  0.64343E-0008  0.66084E-0007 -0.57245E-0007
  0.10625E+0005 -0.27892E+0004 -0.27382E-0008  0.55786E-0007 -0.57020E-0007
  0.10707E+0005 -0.27901E+0004 -0.13927E-0007  0.43067E-0007 -0.56116E-0007
  0.10750E+0005 -0.27906E+0004 -0.20476E-0007  0.35705E-0007 -0.55510E-0007
  0.10500E+0005 -0.27748E+0004  0.85072E-0008  0.69198E-0007 -0.59418E-0007
  0.10543E+0005 -0.27753E+0004  0.48744E-0008  0.65083E-0007 -0.59627E-0007
  0.10625E+0005 -0.27763E+0004 -0.36222E-0008  0.54967E-0007 -0.58996E-0007
  0.10707E+0005 -0.27773E+0004 -0.14168E-0007  0.42374E-0007 -0.57581E-0007
  0.10750E+0005 -0.27778E+0004 -0.20421E-0007  0.35052E-0007 -0.56695E-0007
  0.10750E+0005 -0.28519E+0004 -0.18042E-0007  0.38416E-0007 -0.48835E-0007
  0.10793E+0005 -0.28523E+0004 -0.25885E-0007  0.30720E-0007 -0.49380E-0007
  0.10875E+0005 -0.28531E+0004 -0.40050E-0007  0.16310E-0007 -0.49688E-0007
  0.10957E+0005 -0.28538E+0004 -0.51818E-0007  0.30794E-0008 -0.48308E-0007
  0.11000E+0005 -0.28542E+0004 -0.56443E-0007 -0.30539E-0008 -0.46572E-0007
  0.10750E+0005 -0.28391E+0004 -0.18902E-0007  0.37911E-0007 -0.50312E-0007
  0.10793E+0005 -0.28396E+0004 -0.26562E-0007  0.30224E-0007 -0.50609E-0007
  0.10875E+0005 -0.28404E+0004 -0.40564E-0007  0.15771E-0007 -0.50551E-0007
  0.10957E+0005 -0.28412E+0004 -0.52448E-0007  0.24159E-0008 -0.48984E-0007
  0.11000E+0005 -0.28417E+0004 -0.57247E-0007 -0.38133E-0008 -0.47230E-0007
  0.10750E+0005 -0.28149E+0004 -0.20036E-0007  0.36863E-0007 -0.53023E-0007
  0.10793E+0005 -0.28154E+0004 -0.27312E-0007  0.29199E-0007 -0.52838E-0007
  0.10875E+0005 -0.28163E+0004 -0.40941E-0007  0.14675E-0007 -0.52052E-0007
  0.10957E+0005 -0.28173E+0004 -0.53000E-0007  0.10949E-0008 -0.50110E-0007
  0.11000E+0005 -0.28178E+0004 -0.58120E-0007 -0.53095E-0008 -0.48318E-0007
  0.10750E+0005 -0.27906E+0004 -0.20476E-0007  0.35705E-0007 -0.55510E-0007
  0.10793E+0005 -0.27912E+0004 -0.27324E-0007  0.28070E-0007 -0.54827E-0007
  0.10875E+0005 -0.27923E+0004 -0.40496E-0007  0.13489E-0007 -0.53278E-0007
  0.10957E+0005 -0.27934E+0004 -0.52660E-0007 -0.30209E-0009 -0.50930E-0007
  0.11000E+0005 -0.27940E+0004 -0.58079E-0007 -0.68740E-0008 -0.49093E-0007
  0.10750E+0005 -0.27778E+0004 -0.20421E-0007  0.35052E-0007 -0.56695E-0007
  0.10793E+0005 -0.27785E+0004 -0.27026E-0007  0.27435E-0007 -0.55746E-0007
  0.10875E+0005 -0.27796E+0004 -0.39923E-0007  0.12830E-0007 -0.53782E-0007
  0.10957E+0005 -0.27808E+0004 -0.52113E-0007 -0.10668E-0008 -0.51207E-0007
  0.11000E+0005 -0.27814E+0004 -0.57678E-0007 -0.77238E-0008 -0.49344E-0007
  0.11000E+0005 -0.28542E+0004 -0.56443E-0007 -0.30539E-0008 -0.46572E-0007
  0.11043E+0005 -0.28547E+0004 -0.59636E-0007 -0.84241E-0008 -0.43943E-0007
  0.11125E+0005 -0.28555E+0004 -0.60973E-0007 -0.16092E-0007 -0.36068E-0007
  0.11207E+0005 -0.28563E+0004 -0.55181E-0007 -0.20004E-0007 -0.23883E-0007
  0.11250E+0005 -0.28567E+0004 -0.49036E-0007 -0.20443E-0007 -0.15631E-0007
  0.11000E+0005 -0.28417E+0004 -0.57247E-0007 -0.38133E-0008 -0.47230E-0007
  0.11043E+0005 -0.28421E+0004 -0.60690E-0007 -0.92990E-0008 -0.44634E-0007
  0.11125E+0005 -0.28430E+0004 -0.62668E-0007 -0.17229E-0007 -0.36936E-0007
  0.11207E+0005 -0.28439E+0004 -0.57664E-0007 -0.21445E-0007 -0.25015E-0007
  0.11250E+0005 -0.28443E+0004 -0.51958E-0007 -0.22055E-0007 -0.16903E-0007
  0.11000E+0005 -0.28178E+0004 -0.58120E-0007 -0.53095E-0008 -0.48318E-0007
  0.11043E+0005 -0.28183E+0004 -0.62037E-0007 -0.11009E-0007 -0.45793E-0007
  0.11125E+0005 -0.28193E+0004 -0.65272E-0007 -0.19425E-0007 -0.38485E-0007
  0.11207E+0005 -0.28203E+0004 -0.61866E-0007 -0.24211E-0007 -0.27173E-0007
  0.11250E+0005 -0.28209E+0004 -0.57071E-0007 -0.25140E-0007 -0.19411E-0007
  0.11000E+0005 -0.27940E+0004 -0.58079E-0007 -0.68740E-0008 -0.49093E-0007
  0.11043E+0005 -0.27946E+0004 -0.62464E-0007 -0.12780E-0007 -0.46646E-0007
  0.11125E+0005 -0.27957E+0004 -0.66991E-0007 -0.21670E-0007 -0.39782E-0007
  0.11207E+0005 -0.27968E+0004 -0.65288E-0007 -0.27014E-0007 -0.29200E-0007
  0.11250E+0005 -0.27974E+0004 -0.61492E-0007 -0.28256E-0007 -0.21879E-0007
  0.11000E+0005 -0.27814E+0004 -0.57678E-0007 -0.77238E-0008 -0.49344E-0007
  0.11043E+0005 -0.27820E+0004 -0.62303E-0007 -0.13735E-0007 -0.46937E-0007
  0.11125E+0005 -0.27832E+0004 -0.67517E-0007 -0.22870E-0007 -0.40322E-0007
  0.11207E+0005 -0.27844E+0004 -0.66745E-0007 -0.28505E-0007 -0.30165E-0007
  0.11250E+0005 -0.27851E+0004 -0.63504E-0007 -0.29910E-0007 -0.23109E-0007
  0.11250E+0005 -0.28567E+0004 -0.49036E-0007 -0.20443E-0007 -0.15631E-0007
  0.11293E+0005 -0.28571E+0004 -0.40751E-0007 -0.19756E-0007 -0.61471E-0008
  0.11375E+0005 -0.28579E+0004 -0.19421E-0007 -0.15446E-0007  0.14909E-0007
  0.11457E+0005 -0.28586E+0004  0.83778E-0008 -0.75630E-0008  0.39183E-0007
  0.11500E+0005 -0.28590E+0004  0.25126E-0007 -0.21732E-0008  0.52837E-0007
  0.11250E+0005 -0.28443E+0004 -0.51958E-0007 -0.22055E-0007 -0.16903E-0007
  0.11293E+0005 -0.28448E+0004 -0.44108E-0007 -0.21542E-0007 -0.75435E-0008
  0.11375E+0005 -0.28456E+0004 -0.23531E-0007 -0.17559E-0007  0.13378E-0007
  0.11457E+0005 -0.28464E+0004  0.36869E-0008 -0.99831E-0008  0.37715E-0007
  0.11500E+0005 -0.28469E+0004  0.20226E-0007 -0.47400E-0008  0.51504E-0007
  0.11250E+0005 -0.28209E+0004 -0.57071E-0007 -0.25140E-0007 -0.19411E-0007
  0.11293E+0005 -0.28214E+0004 -0.50141E-0007 -0.24955E-0007 -0.10384E-0007
  0.11375E+0005 -0.28223E+0004 -0.31217E-0007 -0.21587E-0007  0.10055E-0007
  0.11457E+0005 -0.28233E+0004 -0.53751E-0008 -0.14588E-0007  0.34241E-0007
  0.11500E+0005 -0.28238E+0004  0.10605E-0007 -0.96223E-0008  0.48129E-0007
  0.11250E+0005 -0.27974E+0004 -0.61492E-0007 -0.28256E-0007 -0.21879E-0007
  0.11293E+0005 -0.27980E+0004 -0.55592E-0007 -0.28396E-0007 -0.13298E-0007
  0.11375E+0005 -0.27991E+0004 -0.38582E-0007 -0.25635E-0007  0.63896E-0008
  0.11457E+0005 -0.28001E+0004 -0.14441E-0007 -0.19210E-0007  0.30095E-0007
  0.11500E+0005 -0.28007E+0004  0.78889E-0009 -0.14518E-0007  0.43890E-0007
  0.11250E+0005 -0.27851E+0004 -0.63504E-0007 -0.29910E-0007 -0.23109E-0007
  0.11293E+0005 -0.27857E+0004 -0.58183E-0007 -0.30219E-0007 -0.14804E-0007
  0.11375E+0005 -0.27868E+0004 -0.42275E-0007 -0.27775E-0007  0.43911E-0008
  0.11457E+0005 -0.27879E+0004 -0.19147E-0007 -0.21651E-0007  0.27723E-0007
  0.11500E+0005 -0.27885E+0004 -0.43829E-0008 -0.17104E-0007  0.41398E-0007
  0.11500E+0005 -0.28590E+0004  0.25126E-0007 -0.21732E-0008  0.52837E-0007
  0.11543E+0005 -0.28594E+0004  0.42929E-0007  0.38980E-0008  0.66790E-0007
  0.11625E+0005 -0.28600E+0004  0.78471E-0007  0.16846E-0007  0.93153E-0007
  0.11707E+0005 -0.28607E+0004  0.11443E-0006  0.30854E-0007  0.11798E-0006
  0.11750E+0005 -0.28610E+0004  0.13277E-0006  0.38336E-0007  0.12987E-0006
  0.11500E+0005 -0.28469E+0004  0.20226E-0007 -0.47400E-0008  0.51504E-0007
  0.11543E+0005 -0.28472E+0004  0.37892E-0007  0.11943E-0008  0.65668E-0007
  0.11625E+0005 -0.28479E+0004  0.73408E-0007  0.13926E-0007  0.92653E-0007
  0.11707E+0005 -0.28487E+0004  0.10966E-0006  0.27777E-0007  0.11839E-0006
  0.11750E+0005 -0.28490E+0004  0.12828E-0006  0.35202E-0007  0.13089E-0006
  0.11500E+0005 -0.28238E+0004  0.10605E-0007 -0.96223E-0008  0.48129E-0007
  0.11543E+0005 -0.28242E+0004  0.27844E-0007 -0.39449E-0008  0.62526E-0007
  0.11625E+0005 -0.28250E+0004  0.62971E-0007  0.83799E-0008  0.90363E-0007
  0.11707E+0005 -0.28259E+0004  0.99421E-0007  0.21936E-0007  0.11750E-0006
  0.11750E+0005 -0.28263E+0004  0.11839E-0006  0.29257E-0007  0.13095E-0006
  0.11500E+0005 -0.28007E+0004  0.78889E-0009 -0.14518E-0007  0.43890E-0007
  0.11543E+0005 -0.28012E+0004  0.17396E-0007 -0.90956E-0008  0.58316E-0007
  0.11625E+0005 -0.28021E+0004  0.51721E-0007  0.28253E-0008  0.86601E-0007
  0.11707E+0005 -0.28031E+0004  0.87935E-0007  0.16091E-0007  0.11472E-0006
  0.11750E+0005 -0.28035E+0004  0.10702E-0006  0.23308E-0007  0.12891E-0006
  0.11500E+0005 -0.27885E+0004 -0.43829E-0008 -0.17104E-0007  0.41398E-0007
  0.11543E+0005 -0.27891E+0004  0.11816E-0007 -0.11815E-0007  0.55764E-0007
  0.11625E+0005 -0.27900E+0004  0.45567E-0007 -0.10595E-0009  0.84132E-0007
  0.11707E+0005 -0.27910E+0004  0.81495E-0007  0.13007E-0007  0.11261E-0006
  0.11750E+0005 -0.27915E+0004  0.10056E-0006  0.20171E-0007  0.12710E-0006
  0.11750E+0005 -0.28610E+0004  0.13277E-0006  0.38336E-0007  0.12987E-0006
  0.11793E+0005 -0.28613E+0004  0.15023E-0006  0.45675E-0007  0.14067E-0006
  0.11875E+0005 -0.28619E+0004  0.17985E-0006  0.58775E-0007  0.15738E-0006
  0.11957E+0005 -0.28624E+0004  0.20336E-0006  0.70116E-0007  0.16825E-0006
  0.12000E+0005 -0.28627E+0004  0.21276E-0006  0.75159E-0007  0.17134E-0006
  0.11750E+0005 -0.28490E+0004  0.12828E-0006  0.35202E-0007  0.13089E-0006
  0.11793E+0005 -0.28493E+0004  0.14611E-0006  0.42502E-0007  0.14236E-0006
  0.11875E+0005 -0.28499E+0004  0.17666E-0006  0.55575E-0007  0.16053E-0006
  0.11957E+0005 -0.28505E+0004  0.20138E-0006  0.66948E-0007  0.17308E-0006
  0.12000E+0005 -0.28508E+0004  0.21150E-0006  0.72029E-0007  0.17713E-0006
  0.11750E+0005 -0.28263E+0004  0.11839E-0006  0.29257E-0007  0.13095E-0006
  0.11793E+0005 -0.28266E+0004  0.13673E-0006  0.36482E-0007  0.14352E-0006
  0.11875E+0005 -0.28273E+0004  0.16869E-0006  0.49507E-0007  0.16414E-0006
  0.11957E+0005 -0.28280E+0004  0.19536E-0006  0.60944E-0007  0.17959E-0006
  0.12000E+0005 -0.28284E+0004  0.20671E-0006  0.66099E-0007  0.18531E-0006
  0.11750E+0005 -0.28035E+0004  0.10702E-0006  0.23308E-0007  0.12891E-0006
  0.11793E+0005 -0.28039E+0004  0.12563E-0006  0.30461E-0007  0.14235E-0006
  0.11875E+0005 -0.28047E+0004  0.15856E-0006  0.43442E-0007  0.16501E-0006
  0.11957E+0005 -0.28055E+0004  0.18676E-0006  0.54945E-0007  0.18296E-0006
  0.12000E+0005 -0.28059E+0004  0.19913E-0006  0.60175E-0007  0.19017E-0006
  0.11750E+0005 -0.27915E+0004  0.10056E-0006  0.20171E-0007  0.12710E-0006
  0.11793E+0005 -0.27920E+0004  0.11922E-0006  0.27286E-0007  0.14092E-0006
  0.11875E+0005 -0.27928E+0004  0.15249E-0006  0.40244E-0007  0.16449E-0006
  0.11957E+0005 -0.27936E+0004  0.18134E-0006  0.51784E-0007  0.18361E-0006
  0.12000E+0005 -0.27940E+0004  0.19416E-0006  0.57055E-0007  0.19154E-0006
  0.12000E+0005 -0.28627E+0004  0.21276E-0006  0.75159E-0007  0.17134E-0006
  0.12043E+0005 -0.28630E+0004  0.21986E-0006  0.79454E-0007  0.17252E-0006
  0.12125E+0005 -0.28637E+0004  0.22653E-0006  0.85305E-0007  0.16942E-0006
  0.12207E+0005 -0.28643E+0004  0.22406E-0006  0.87932E-0007  0.15972E-0006
  0.12250E+0005 -0.28647E+0004  0.21914E-0006  0.87986E-0007  0.15222E-0006
  0.12000E+0005 -0.28508E+0004  0.21150E-0006  0.72029E-0007  0.17713E-0006
  0.12043E+0005 -0.28512E+0004  0.21939E-0006  0.76376E-0007  0.17930E-0006
  0.12125E+0005 -0.28519E+0004  0.22764E-0006  0.82356E-0007  0.17813E-0006
  0.12207E+0005 -0.28526E+0004  0.22677E-0006  0.85137E-0007  0.17032E-0006
  0.12250E+0005 -0.28530E+0004  0.22265E-0006  0.85279E-0007  0.16374E-0006
  0.12000E+0005 -0.28284E+0004  0.20671E-0006  0.66099E-0007  0.18531E-0006
  0.12043E+0005 -0.28288E+0004  0.21595E-0006  0.70545E-0007  0.18925E-0006
  0.12125E+0005 -0.28296E+0004  0.22699E-0006  0.76769E-0007  0.19157E-0006
  0.12207E+0005 -0.28304E+0004  0.22903E-0006  0.79845E-0007  0.18725E-0006
  0.12250E+0005 -0.28308E+0004  0.22641E-0006  0.80156E-0007  0.18243E-0006
  0.12000E+0005 -0.28059E+0004  0.19913E-0006  0.60175E-0007  0.19017E-0006
  0.12043E+0005 -0.28064E+0004  0.20953E-0006  0.64723E-0007  0.19571E-0006
  0.12125E+0005 -0.28073E+0004  0.22306E-0006  0.71193E-0007  0.20126E-0006
  0.12207E+0005 -0.28082E+0004  0.22782E-0006  0.74567E-0007  0.20028E-0006
  0.12250E+0005 -0.28087E+0004  0.22665E-0006  0.75049E-0007  0.19718E-0006
  0.12000E+0005 -0.27940E+0004  0.19416E-0006  0.57055E-0007  0.19154E-0006
  0.12043E+0005 -0.27945E+0004  0.20509E-0006  0.61657E-0007  0.19784E-0006
  0.12125E+0005 -0.27955E+0004  0.21981E-0006  0.68257E-0007  0.20499E-0006
  0.12207E+0005 -0.27965E+0004  0.22591E-0006  0.71789E-0007  0.20569E-0006
  0.12250E+0005 -0.27970E+0004  0.22548E-0006  0.72362E-0007  0.20348E-0006
  0.12250E+0005 -0.28647E+0004  0.21914E-0006  0.87986E-0007  0.15222E-0006
  0.12293E+0005 -0.28651E+0004  0.21183E-0006  0.87155E-0007  0.14322E-0006
  0.12375E+0005 -0.28661E+0004  0.19229E-0006  0.83148E-0007  0.12340E-0006
  0.12457E+0005 -0.28670E+0004  0.16723E-0006  0.76191E-0007  0.10227E-0006
  0.12500E+0005 -0.28675E+0004  0.15275E-0006  0.71464E-0007  0.91660E-0007
  0.12250E+0005 -0.28530E+0004  0.22265E-0006  0.85279E-0007  0.16374E-0006
  0.12293E+0005 -0.28535E+0004  0.21608E-0006  0.84542E-0007  0.15558E-0006
  0.12375E+0005 -0.28545E+0004  0.19768E-0006  0.80715E-0007  0.13699E-0006
  0.12457E+0005 -0.28555E+0004  0.17319E-0006  0.73934E-0007  0.11644E-0006
  0.12500E+0005 -0.28560E+0004  0.15874E-0006  0.69298E-0007  0.10580E-0006
  0.12250E+0005 -0.28308E+0004  0.22641E-0006  0.80156E-0007  0.18243E-0006
  0.12293E+0005 -0.28314E+0004  0.22128E-0006  0.79598E-0007  0.17590E-0006
  0.12375E+0005 -0.28326E+0004  0.20516E-0006  0.76116E-0007  0.15985E-0006
  0.12457E+0005 -0.28337E+0004  0.18207E-0006  0.69675E-0007  0.14074E-0006
  0.12500E+0005 -0.28343E+0004  0.16786E-0006  0.65213E-0007  0.13027E-0006
  0.12250E+0005 -0.28087E+0004  0.22665E-0006  0.75049E-0007  0.19718E-0006
  0.12293E+0005 -0.28094E+0004  0.22296E-0006  0.74672E-0007  0.19232E-0006
  0.12375E+0005 -0.28107E+0004  0.20924E-0006  0.71538E-0007  0.17897E-0006
  0.12457E+0005 -0.28120E+0004  0.18783E-0006  0.65441E-0007  0.16165E-0006
  0.12500E+0005 -0.28126E+0004  0.17408E-0006  0.61158E-0007  0.15161E-0006
  0.12250E+0005 -0.27970E+0004  0.22548E-0006  0.72362E-0007  0.20348E-0006
  0.12293E+0005 -0.27977E+0004  0.22253E-0006  0.72081E-0007  0.19948E-0006
  0.12375E+0005 -0.27991E+0004  0.21010E-0006  0.69133E-0007  0.18760E-0006
  0.12457E+0005 -0.28005E+0004  0.18966E-0006  0.63220E-0007  0.17132E-0006
  0.12500E+0005 -0.28012E+0004  0.17623E-0006  0.59032E-0007  0.16159E-0006
  0.12500E+0005 -0.28675E+0004  0.15275E-0006  0.71464E-0007  0.91660E-0007
  0.12543E+0005 -0.28680E+0004  0.13810E-0006  0.66107E-0007  0.82137E-0007
  0.12625E+0005 -0.28689E+0004  0.11188E-0006  0.54496E-0007  0.69054E-0007
  0.12707E+0005 -0.28699E+0004  0.91348E-0007  0.41538E-0007  0.65791E-0007
  0.12750E+0005 -0.28704E+0004  0.84228E-0007  0.34395E-0007  0.69206E-0007
  0.12500E+0005 -0.28560E+0004  0.15874E-0006  0.69298E-0007  0.10580E-0006
  0.12543E+0005 -0.28566E+0004  0.14388E-0006  0.64031E-0007  0.95979E-0007
  0.12625E+0005 -0.28576E+0004  0.11661E-0006  0.52584E-0007  0.81529E-0007
  0.12707E+0005 -0.28586E+0004  0.94121E-0007  0.39785E-0007  0.75819E-0007
  0.12750E+0005 -0.28592E+0004  0.85629E-0007  0.32725E-0007  0.77526E-0007
  0.12500E+0005 -0.28343E+0004  0.16786E-0006  0.65213E-0007  0.13027E-0006
  0.12543E+0005 -0.28350E+0004  0.15285E-0006  0.60118E-0007  0.12016E-0006
  0.12625E+0005 -0.28361E+0004  0.12407E-0006  0.48986E-0007  0.10369E-0006
[truncated: 11,760,013 more chars]
