# Supplementary material for: 2D Synthetic dataset of numerical simulations of long-period seismicity in a volcanic edifice and related sensitivity kernels
Source: Data Brief. 2021 Jan 25;34:106673. doi: 10.1016/j.dib.2020.106673 (PMC7841316; doi:10.1016/j.dib.2020.106673)
Supplement: Supplementary Data S1 — Supplementary Raw Research Data. This is open data under the CC BY license http://creativecommons.org/licenses/by/4.0/ [file mmc1.zip › Dataset/OUTPUT_KERNELS/9000_3000/kernel_homo_3000_1551_SVF7e-1Hz_15-18.dat]

  0.00000E+0000 -0.30000E+0004 -0.91369E-0008 -0.73381E-0008 -0.10100E-0007
  0.43168E+0002 -0.30000E+0004 -0.12810E-0007 -0.14417E-0007 -0.10304E-0007
  0.12500E+0003 -0.30000E+0004 -0.12876E-0007 -0.19890E-0007 -0.46497E-0008
  0.20683E+0003 -0.30000E+0004 -0.10009E-0007 -0.22441E-0007  0.41030E-0008
  0.25000E+0003 -0.30000E+0004 -0.86184E-0008 -0.24448E-0007  0.92188E-0008
  0.00000E+0000 -0.29909E+0004 -0.93989E-0009  0.43159E-0008 -0.53642E-0008
  0.43168E+0002 -0.29909E+0004 -0.93642E-0008 -0.10115E-0007 -0.78549E-0008
  0.12500E+0003 -0.29908E+0004 -0.11454E-0007 -0.18113E-0007 -0.39028E-0008
  0.20683E+0003 -0.29908E+0004 -0.89945E-0008 -0.21433E-0007  0.47689E-0008
  0.25000E+0003 -0.29908E+0004 -0.78976E-0008 -0.23728E-0007  0.96339E-0008
  0.00000E+0000 -0.29736E+0004  0.45702E-0008  0.12504E-0007 -0.27482E-0008
  0.43168E+0002 -0.29736E+0004 -0.44213E-0008 -0.42944E-0008 -0.41596E-0008
  0.12500E+0003 -0.29735E+0004 -0.84429E-0008 -0.14595E-0007 -0.20060E-0008
  0.20683E+0003 -0.29734E+0004 -0.72138E-0008 -0.19683E-0007  0.59770E-0008
  0.25000E+0003 -0.29734E+0004 -0.63852E-0008 -0.22016E-0007  0.10456E-0007
  0.00000E+0000 -0.29563E+0004  0.58848E-0008  0.14871E-0007 -0.28810E-0008
  0.43168E+0002 -0.29562E+0004 -0.73455E-0009 -0.46773E-0010 -0.15129E-0008
  0.12500E+0003 -0.29561E+0004 -0.54945E-0008 -0.11498E-0007  0.19359E-0009
  0.20683E+0003 -0.29560E+0004 -0.54475E-0008 -0.17828E-0007  0.71413E-0008
  0.25000E+0003 -0.29559E+0004 -0.48702E-0008 -0.20152E-0007  0.11251E-0007
  0.00000E+0000 -0.29472E+0004  0.62579E-0008  0.15342E-0007 -0.28660E-0008
  0.43168E+0002 -0.29471E+0004  0.76875E-0009  0.16372E-0008 -0.47609E-0009
  0.12500E+0003 -0.29470E+0004 -0.40114E-0008 -0.10009E-0007  0.13602E-0008
  0.20683E+0003 -0.29468E+0004 -0.45343E-0008 -0.16845E-0007  0.77487E-0008
  0.25000E+0003 -0.29467E+0004 -0.41196E-0008 -0.19168E-0007  0.11620E-0007
  0.25000E+0003 -0.30000E+0004 -0.86184E-0008 -0.24448E-0007  0.92188E-0008
  0.29317E+0003 -0.30000E+0004 -0.71677E-0008 -0.26320E-0007  0.14439E-0007
  0.37500E+0003 -0.30000E+0004 -0.44124E-0008 -0.28239E-0007  0.23090E-0007
  0.45683E+0003 -0.30000E+0004 -0.23908E-0008 -0.28301E-0007  0.28918E-0007
  0.50000E+0003 -0.30000E+0004 -0.17372E-0008 -0.27466E-0007  0.30452E-0007
  0.25000E+0003 -0.29908E+0004 -0.78976E-0008 -0.23728E-0007  0.96339E-0008
  0.29317E+0003 -0.29908E+0004 -0.64939E-0008 -0.25391E-0007  0.14631E-0007
  0.37500E+0003 -0.29908E+0004 -0.41613E-0008 -0.27379E-0007  0.22738E-0007
  0.45683E+0003 -0.29907E+0004 -0.26120E-0008 -0.27512E-0007  0.27986E-0007
  0.50000E+0003 -0.29907E+0004 -0.22038E-0008 -0.26729E-0007  0.29239E-0007
  0.25000E+0003 -0.29734E+0004 -0.63852E-0008 -0.22016E-0007  0.10456E-0007
  0.29317E+0003 -0.29733E+0004 -0.53141E-0008 -0.23642E-0007  0.14925E-0007
  0.37500E+0003 -0.29733E+0004 -0.38259E-0008 -0.25797E-0007  0.21972E-0007
  0.45683E+0003 -0.29732E+0004 -0.31650E-0008 -0.26061E-0007  0.26120E-0007
  0.50000E+0003 -0.29732E+0004 -0.32035E-0008 -0.25374E-0007  0.26860E-0007
  0.25000E+0003 -0.29559E+0004 -0.48702E-0008 -0.20152E-0007  0.11251E-0007
  0.29317E+0003 -0.29559E+0004 -0.42794E-0008 -0.21945E-0007  0.15125E-0007
  0.37500E+0003 -0.29558E+0004 -0.36695E-0008 -0.24274E-0007  0.21070E-0007
  0.45683E+0003 -0.29557E+0004 -0.38868E-0008 -0.24680E-0007  0.24135E-0007
  0.50000E+0003 -0.29556E+0004 -0.43481E-0008 -0.24088E-0007  0.24384E-0007
  0.25000E+0003 -0.29467E+0004 -0.41196E-0008 -0.19168E-0007  0.11620E-0007
  0.29317E+0003 -0.29467E+0004 -0.37954E-0008 -0.21078E-0007  0.15190E-0007
  0.37500E+0003 -0.29465E+0004 -0.36589E-0008 -0.23498E-0007  0.20541E-0007
  0.45683E+0003 -0.29464E+0004 -0.43311E-0008 -0.23980E-0007  0.23041E-0007
  0.50000E+0003 -0.29463E+0004 -0.50063E-0008 -0.23436E-0007  0.23042E-0007
  0.50000E+0003 -0.30000E+0004 -0.17372E-0008 -0.27466E-0007  0.30452E-0007
  0.54317E+0003 -0.30000E+0004 -0.13913E-0008 -0.26039E-0007  0.30832E-0007
  0.62500E+0003 -0.30000E+0004 -0.15026E-0008 -0.21828E-0007  0.28449E-0007
  0.70683E+0003 -0.30000E+0004 -0.23145E-0008 -0.16062E-0007  0.22660E-0007
  0.75000E+0003 -0.30000E+0004 -0.28628E-0008 -0.12625E-0007  0.18656E-0007
  0.50000E+0003 -0.29907E+0004 -0.22038E-0008 -0.26729E-0007  0.29239E-0007
  0.54317E+0003 -0.29907E+0004 -0.20783E-0008 -0.25358E-0007  0.29381E-0007
  0.62500E+0003 -0.29907E+0004 -0.25184E-0008 -0.21288E-0007  0.26704E-0007
  0.70683E+0003 -0.29907E+0004 -0.35031E-0008 -0.15694E-0007  0.20866E-0007
  0.75000E+0003 -0.29907E+0004 -0.40753E-0008 -0.12354E-0007  0.16931E-0007
  0.50000E+0003 -0.29732E+0004 -0.32035E-0008 -0.25374E-0007  0.26860E-0007
  0.54317E+0003 -0.29732E+0004 -0.34764E-0008 -0.24115E-0007  0.26573E-0007
  0.62500E+0003 -0.29731E+0004 -0.44877E-0008 -0.20308E-0007  0.23389E-0007
  0.70683E+0003 -0.29731E+0004 -0.57463E-0008 -0.15029E-0007  0.17501E-0007
  0.75000E+0003 -0.29731E+0004 -0.63414E-0008 -0.11867E-0007  0.13718E-0007
  0.50000E+0003 -0.29556E+0004 -0.43481E-0008 -0.24088E-0007  0.24384E-0007
  0.54317E+0003 -0.29556E+0004 -0.49900E-0008 -0.22938E-0007  0.23696E-0007
  0.62500E+0003 -0.29555E+0004 -0.65047E-0008 -0.19384E-0007  0.20069E-0007
  0.70683E+0003 -0.29555E+0004 -0.79712E-0008 -0.14406E-0007  0.14189E-0007
  0.75000E+0003 -0.29554E+0004 -0.85597E-0008 -0.11413E-0007  0.10580E-0007
  0.50000E+0003 -0.29463E+0004 -0.50063E-0008 -0.23436E-0007  0.23042E-0007
  0.54317E+0003 -0.29463E+0004 -0.58305E-0008 -0.22343E-0007  0.22154E-0007
  0.62500E+0003 -0.29462E+0004 -0.75834E-0008 -0.18919E-0007  0.18316E-0007
  0.70683E+0003 -0.29462E+0004 -0.91367E-0008 -0.14098E-0007  0.12463E-0007
  0.75000E+0003 -0.29461E+0004 -0.97101E-0008 -0.11189E-0007  0.89527E-0008
  0.75000E+0003 -0.30000E+0004 -0.28628E-0008 -0.12625E-0007  0.18656E-0007
  0.79317E+0003 -0.30000E+0004 -0.33890E-0008 -0.90511E-0008  0.14280E-0007
  0.87500E+0003 -0.30000E+0004 -0.40814E-0008 -0.23274E-0008  0.58084E-0008
  0.95683E+0003 -0.30000E+0004 -0.40918E-0008  0.37585E-0008 -0.17342E-0008
  0.10000E+0004 -0.30000E+0004 -0.37714E-0008  0.65189E-0008 -0.49704E-0008
  0.75000E+0003 -0.29907E+0004 -0.40753E-0008 -0.12354E-0007  0.16931E-0007
  0.79317E+0003 -0.29907E+0004 -0.45818E-0008 -0.88777E-0008  0.12686E-0007
  0.87500E+0003 -0.29907E+0004 -0.51447E-0008 -0.23281E-0008  0.45769E-0008
  0.95683E+0003 -0.29907E+0004 -0.49547E-0008  0.36128E-0008 -0.25308E-0008
  0.10000E+0004 -0.29907E+0004 -0.45260E-0008  0.63118E-0008 -0.55465E-0008
  0.75000E+0003 -0.29731E+0004 -0.63414E-0008 -0.11867E-0007  0.13718E-0007
  0.79317E+0003 -0.29731E+0004 -0.67929E-0008 -0.85676E-0008  0.97318E-0008
  0.87500E+0003 -0.29730E+0004 -0.70939E-0008 -0.23358E-0008  0.23146E-0008
  0.95683E+0003 -0.29730E+0004 -0.65315E-0008  0.33403E-0008 -0.39882E-0008
  0.10000E+0004 -0.29730E+0004 -0.59042E-0008  0.59283E-0008 -0.65973E-0008
  0.75000E+0003 -0.29554E+0004 -0.85597E-0008 -0.11413E-0007  0.10580E-0007
  0.79317E+0003 -0.29554E+0004 -0.89355E-0008 -0.82825E-0008  0.68660E-0008
  0.87500E+0003 -0.29554E+0004 -0.89548E-0008 -0.23519E-0008  0.14588E-0009
  0.95683E+0003 -0.29553E+0004 -0.80282E-0008  0.30724E-0008 -0.53749E-0008
  0.10000E+0004 -0.29553E+0004 -0.72148E-0008  0.55550E-0008 -0.75972E-0008
  0.75000E+0003 -0.29461E+0004 -0.97101E-0008 -0.11189E-0007  0.89527E-0008
  0.79317E+0003 -0.29461E+0004 -0.10039E-0007 -0.81450E-0008  0.53897E-0008
  0.87500E+0003 -0.29461E+0004 -0.99000E-0008 -0.23637E-0008 -0.95894E-0009
  0.95683E+0003 -0.29460E+0004 -0.87828E-0008  0.29338E-0008 -0.60771E-0008
  0.10000E+0004 -0.29460E+0004 -0.78762E-0008  0.53631E-0008 -0.81006E-0008
  0.10000E+0004 -0.30000E+0004 -0.37714E-0008  0.65189E-0008 -0.49704E-0008
  0.10432E+0004 -0.30000E+0004 -0.32460E-0008  0.88936E-0008 -0.75846E-0008
  0.11250E+0004 -0.30000E+0004 -0.18075E-0008  0.12222E-0007 -0.10705E-0007
  0.12068E+0004 -0.30000E+0004 -0.15241E-0009  0.13981E-0007 -0.11648E-0007
  0.12500E+0004 -0.30000E+0004  0.63631E-0009  0.14313E-0007 -0.11467E-0007
  0.10000E+0004 -0.29907E+0004 -0.45260E-0008  0.63118E-0008 -0.55465E-0008
  0.10432E+0004 -0.29907E+0004 -0.38969E-0008  0.86391E-0008 -0.79561E-0008
  0.11250E+0004 -0.29907E+0004 -0.23168E-0008  0.11911E-0007 -0.10789E-0007
  0.12068E+0004 -0.29907E+0004 -0.61245E-0009  0.13654E-0007 -0.11602E-0007
  0.12500E+0004 -0.29906E+0004  0.16172E-0009  0.13991E-0007 -0.11417E-0007
  0.10000E+0004 -0.29730E+0004 -0.59042E-0008  0.59283E-0008 -0.65973E-0008
  0.10432E+0004 -0.29730E+0004 -0.50963E-0008  0.81677E-0008 -0.86433E-0008
  0.11250E+0004 -0.29730E+0004 -0.32772E-0008  0.11335E-0007 -0.10969E-0007
  0.12068E+0004 -0.29729E+0004 -0.15050E-0008  0.13049E-0007 -0.11565E-0007
  0.12500E+0004 -0.29729E+0004 -0.76624E-0009  0.13396E-0007 -0.11383E-0007
  0.10000E+0004 -0.29553E+0004 -0.72148E-0008  0.55550E-0008 -0.75972E-0008
  0.10432E+0004 -0.29553E+0004 -0.62445E-0008  0.77104E-0008 -0.93028E-0008
  0.11250E+0004 -0.29553E+0004 -0.42203E-0008  0.10778E-0007 -0.11165E-0007
  0.12068E+0004 -0.29552E+0004 -0.24061E-0008  0.12464E-0007 -0.11576E-0007
  0.12500E+0004 -0.29552E+0004 -0.17096E-0008  0.12821E-0007 -0.11408E-0007
  0.10000E+0004 -0.29460E+0004 -0.78762E-0008  0.53631E-0008 -0.81006E-0008
  0.10432E+0004 -0.29460E+0004 -0.68270E-0008  0.74738E-0008 -0.96369E-0008
  0.11250E+0004 -0.29459E+0004 -0.47069E-0008  0.10489E-0007 -0.11269E-0007
  0.12068E+0004 -0.29459E+0004 -0.28765E-0008  0.12165E-0007 -0.11596E-0007
  0.12500E+0004 -0.29458E+0004 -0.22022E-0008  0.12530E-0007 -0.11437E-0007
  0.12500E+0004 -0.30000E+0004  0.63631E-0009  0.14313E-0007 -0.11467E-0007
  0.12932E+0004 -0.30000E+0004  0.12642E-0008  0.14274E-0007 -0.10971E-0007
  0.13750E+0004 -0.30000E+0004  0.17647E-0008  0.13353E-0007 -0.96492E-0008
  0.14568E+0004 -0.30000E+0004  0.10563E-0008  0.11610E-0007 -0.85562E-0008
  0.15000E+0004 -0.30000E+0004  0.12530E-0009  0.10481E-0007 -0.83225E-0008
  0.12500E+0004 -0.29906E+0004  0.16172E-0009  0.13991E-0007 -0.11417E-0007
  0.12932E+0004 -0.29906E+0004  0.74856E-0009  0.13966E-0007 -0.10961E-0007
  0.13750E+0004 -0.29906E+0004  0.11163E-0008  0.13085E-0007 -0.98063E-0008
  0.14568E+0004 -0.29906E+0004  0.23754E-0009  0.11392E-0007 -0.89511E-0008
  0.15000E+0004 -0.29906E+0004 -0.78131E-0009  0.10289E-0007 -0.88468E-0008
  0.12500E+0004 -0.29729E+0004 -0.76624E-0009  0.13396E-0007 -0.11383E-0007
  0.12932E+0004 -0.29729E+0004 -0.25924E-0009  0.13396E-0007 -0.11007E-0007
  0.13750E+0004 -0.29729E+0004 -0.13140E-0009  0.12588E-0007 -0.10157E-0007
  0.14568E+0004 -0.29728E+0004 -0.12990E-0008  0.10988E-0007 -0.97186E-0008
  0.15000E+0004 -0.29728E+0004 -0.24596E-0008  0.99361E-0008 -0.98378E-0008
  0.12500E+0004 -0.29552E+0004 -0.17096E-0008  0.12821E-0007 -0.11408E-0007
  0.12932E+0004 -0.29552E+0004 -0.12820E-0008  0.12844E-0007 -0.11111E-0007
  0.13750E+0004 -0.29551E+0004 -0.13738E-0008  0.12108E-0007 -0.10547E-0007
  0.14568E+0004 -0.29550E+0004 -0.27832E-0008  0.10599E-0007 -0.10480E-0007
  0.15000E+0004 -0.29550E+0004 -0.40519E-0008  0.95976E-0008 -0.10791E-0007
  0.12500E+0004 -0.29458E+0004 -0.22022E-0008  0.12530E-0007 -0.11437E-0007
  0.12932E+0004 -0.29458E+0004 -0.18166E-0008  0.12562E-0007 -0.11180E-0007
  0.13750E+0004 -0.29457E+0004 -0.20128E-0008  0.11866E-0007 -0.10757E-0007
  0.14568E+0004 -0.29457E+0004 -0.35335E-0008  0.10399E-0007 -0.10867E-0007
  0.15000E+0004 -0.29456E+0004 -0.48461E-0008  0.94231E-0008 -0.11267E-0007
  0.15000E+0004 -0.30000E+0004  0.12530E-0009  0.10481E-0007 -0.83225E-0008
  0.15432E+0004 -0.30000E+0004 -0.11934E-0008  0.92689E-0008 -0.84178E-0008
  0.16250E+0004 -0.30000E+0004 -0.46782E-0008  0.69014E-0008 -0.96593E-0008
  0.17068E+0004 -0.30000E+0004 -0.91713E-0008  0.46373E-0008 -0.12271E-0007
  0.17500E+0004 -0.30000E+0004 -0.11787E-0007  0.35443E-0008 -0.14114E-0007
  0.15000E+0004 -0.29906E+0004 -0.78131E-0009  0.10289E-0007 -0.88468E-0008
  0.15432E+0004 -0.29906E+0004 -0.21780E-0008  0.91042E-0008 -0.90671E-0008
  0.16250E+0004 -0.29906E+0004 -0.57591E-0008  0.67798E-0008 -0.10488E-0007
  0.17068E+0004 -0.29906E+0004 -0.10249E-0007  0.45500E-0008 -0.13171E-0007
  0.17500E+0004 -0.29906E+0004 -0.12817E-0007  0.34686E-0008 -0.14996E-0007
  0.15000E+0004 -0.29728E+0004 -0.24596E-0008  0.99361E-0008 -0.98378E-0008
  0.15432E+0004 -0.29728E+0004 -0.39747E-0008  0.88003E-0008 -0.10263E-0007
  0.16250E+0004 -0.29727E+0004 -0.76722E-0008  0.65597E-0008 -0.11962E-0007
  0.17068E+0004 -0.29727E+0004 -0.12089E-0007  0.43967E-0008 -0.14712E-0007
  0.17500E+0004 -0.29727E+0004 -0.14528E-0007  0.33434E-0008 -0.16470E-0007
  0.15000E+0004 -0.29550E+0004 -0.40519E-0008  0.95976E-0008 -0.10791E-0007
  0.15432E+0004 -0.29550E+0004 -0.56469E-0008  0.85104E-0008 -0.11382E-0007
  0.16250E+0004 -0.29549E+0004 -0.93791E-0008  0.63550E-0008 -0.13279E-0007
  0.17068E+0004 -0.29548E+0004 -0.13638E-0007  0.42612E-0008 -0.16016E-0007
  0.17500E+0004 -0.29548E+0004 -0.15907E-0007  0.32381E-0008 -0.17669E-0007
  0.15000E+0004 -0.29456E+0004 -0.48461E-0008  0.94231E-0008 -0.11267E-0007
  0.15432E+0004 -0.29456E+0004 -0.64631E-0008  0.83700E-0008 -0.11933E-0007
  0.16250E+0004 -0.29455E+0004 -0.10185E-0007  0.62568E-0008 -0.13900E-0007
  0.17068E+0004 -0.29454E+0004 -0.14332E-0007  0.41959E-0008 -0.16601E-0007
  0.17500E+0004 -0.29454E+0004 -0.16500E-0007  0.31853E-0008 -0.18185E-0007
  0.17500E+0004 -0.30000E+0004 -0.11787E-0007  0.35443E-0008 -0.14114E-0007
  0.17932E+0004 -0.30000E+0004 -0.14464E-0007  0.25365E-0008 -0.16179E-0007
  0.18750E+0004 -0.30000E+0004 -0.19369E-0007  0.89258E-0009 -0.20374E-0007
  0.19568E+0004 -0.30000E+0004 -0.23517E-0007 -0.41860E-0009 -0.24287E-0007
  0.20000E+0004 -0.30000E+0004 -0.25199E-0007 -0.99376E-0009 -0.25972E-0007
  0.17500E+0004 -0.29906E+0004 -0.12817E-0007  0.34686E-0008 -0.14996E-0007
  0.17932E+0004 -0.29906E+0004 -0.15408E-0007  0.24738E-0008 -0.17003E-0007
  0.18750E+0004 -0.29905E+0004 -0.20057E-0007  0.84550E-0009 -0.20976E-0007
  0.19568E+0004 -0.29905E+0004 -0.23837E-0007 -0.45226E-0009 -0.24541E-0007
  0.20000E+0004 -0.29905E+0004 -0.25290E-0007 -0.10196E-0008 -0.26005E-0007
  0.17500E+0004 -0.29727E+0004 -0.14528E-0007  0.33434E-0008 -0.16470E-0007
  0.17932E+0004 -0.29727E+0004 -0.16926E-0007  0.23715E-0008 -0.18336E-0007
  0.18750E+0004 -0.29726E+0004 -0.21040E-0007  0.77785E-0009 -0.21846E-0007
  0.19568E+0004 -0.29726E+0004 -0.24094E-0007 -0.49105E-0009 -0.24727E-0007
  0.20000E+0004 -0.29725E+0004 -0.25109E-0007 -0.10423E-0008 -0.25766E-0007
  0.17500E+0004 -0.29548E+0004 -0.15907E-0007  0.32381E-0008 -0.17669E-0007
  0.17932E+0004 -0.29548E+0004 -0.18076E-0007  0.22916E-0008 -0.19359E-0007
  0.18750E+0004 -0.29547E+0004 -0.21601E-0007  0.73724E-0009 -0.22356E-0007
  0.19568E+0004 -0.29546E+0004 -0.23905E-0007 -0.49816E-0009 -0.24530E-0007
  0.20000E+0004 -0.29546E+0004 -0.24479E-0007 -0.10320E-0008 -0.25142E-0007
  0.17500E+0004 -0.29454E+0004 -0.16500E-0007  0.31853E-0008 -0.18185E-0007
  0.17932E+0004 -0.29453E+0004 -0.18532E-0007  0.22684E-0008 -0.19772E-0007
  0.18750E+0004 -0.29452E+0004 -0.21728E-0007  0.72935E-0009 -0.22481E-0007
  0.19568E+0004 -0.29451E+0004 -0.23630E-0007 -0.49181E-0009 -0.24275E-0007
  0.20000E+0004 -0.29451E+0004 -0.23972E-0007 -0.10211E-0008 -0.24661E-0007
  0.20000E+0004 -0.30000E+0004 -0.25199E-0007 -0.99376E-0009 -0.25972E-0007
  0.20432E+0004 -0.30000E+0004 -0.26436E-0007 -0.15087E-0008 -0.27250E-0007
  0.21250E+0004 -0.30000E+0004 -0.27361E-0007 -0.23602E-0008 -0.28228E-0007
  0.22068E+0004 -0.30000E+0004 -0.26257E-0007 -0.31323E-0008 -0.26935E-0007
  0.22500E+0004 -0.30000E+0004 -0.24846E-0007 -0.35233E-0008 -0.25264E-0007
  0.20000E+0004 -0.29905E+0004 -0.25290E-0007 -0.10196E-0008 -0.26005E-0007
  0.20432E+0004 -0.29905E+0004 -0.26281E-0007 -0.15258E-0008 -0.27042E-0007
  0.21250E+0004 -0.29905E+0004 -0.26719E-0007 -0.23517E-0008 -0.27544E-0007
  0.22068E+0004 -0.29905E+0004 -0.25143E-0007 -0.30839E-0008 -0.25800E-0007
  0.22500E+0004 -0.29905E+0004 -0.23509E-0007 -0.34522E-0008 -0.23921E-0007
  0.20000E+0004 -0.29725E+0004 -0.25109E-0007 -0.10423E-0008 -0.25766E-0007
  0.20432E+0004 -0.29725E+0004 -0.25636E-0007 -0.15293E-0008 -0.26348E-0007
  0.21250E+0004 -0.29724E+0004 -0.25177E-0007 -0.23067E-0008 -0.25972E-0007
  0.22068E+0004 -0.29724E+0004 -0.22759E-0007 -0.29683E-0008 -0.23418E-0007
  0.22500E+0004 -0.29723E+0004 -0.20737E-0007 -0.32888E-0008 -0.21178E-0007
  0.20000E+0004 -0.29546E+0004 -0.24479E-0007 -0.10320E-0008 -0.25142E-0007
  0.20432E+0004 -0.29545E+0004 -0.24551E-0007 -0.14976E-0008 -0.25279E-0007
  0.21250E+0004 -0.29544E+0004 -0.23237E-0007 -0.22249E-0008 -0.24062E-0007
  0.22068E+0004 -0.29543E+0004 -0.20050E-0007 -0.28189E-0008 -0.20763E-0007
  0.22500E+0004 -0.29542E+0004 -0.17687E-0007 -0.30942E-0008 -0.18203E-0007
  0.20000E+0004 -0.29451E+0004 -0.23972E-0007 -0.10211E-0008 -0.24661E-0007
  0.20432E+0004 -0.29450E+0004 -0.23812E-0007 -0.14789E-0008 -0.24569E-0007
  0.21250E+0004 -0.29449E+0004 -0.22068E-0007 -0.21768E-0008 -0.22927E-0007
  0.22068E+0004 -0.29448E+0004 -0.18506E-0007 -0.27983E-0008 -0.19262E-0007
  0.22500E+0004 -0.29447E+0004 -0.15979E-0007 -0.30662E-0008 -0.16552E-0007
  0.22500E+0004 -0.30000E+0004 -0.24846E-0007 -0.35233E-0008 -0.25264E-0007
  0.22932E+0004 -0.30000E+0004 -0.22899E-0007 -0.39237E-0008 -0.22915E-0007
  0.23750E+0004 -0.30000E+0004 -0.17913E-0007 -0.46785E-0008 -0.16777E-0007
  0.24568E+0004 -0.30000E+0004 -0.11679E-0007 -0.54197E-0008 -0.89235E-0008
  0.25000E+0004 -0.30000E+0004 -0.80858E-0008 -0.57364E-0008 -0.43671E-0008
  0.22500E+0004 -0.29905E+0004 -0.23509E-0007 -0.34522E-0008 -0.23921E-0007
  0.22932E+0004 -0.29904E+0004 -0.21364E-0007 -0.38222E-0008 -0.21396E-0007
  0.23750E+0004 -0.29904E+0004 -0.16097E-0007 -0.45087E-0008 -0.15036E-0007
  0.24568E+0004 -0.29904E+0004 -0.97216E-0008 -0.51517E-0008 -0.71297E-0008
  0.25000E+0004 -0.29904E+0004 -0.61310E-0008 -0.54392E-0008 -0.26153E-0008
  0.22500E+0004 -0.29723E+0004 -0.20737E-0007 -0.32888E-0008 -0.21178E-0007
  0.22932E+0004 -0.29723E+0004 -0.18256E-0007 -0.36015E-0008 -0.18354E-0007
  0.23750E+0004 -0.29722E+0004 -0.12542E-0007 -0.41624E-0008 -0.11644E-0007
  0.24568E+0004 -0.29722E+0004 -0.60063E-0008 -0.46626E-0008 -0.37108E-0008
  0.25000E+0004 -0.29721E+0004 -0.24527E-0008 -0.48685E-0008  0.68416E-0009
  0.22500E+0004 -0.29542E+0004 -0.17687E-0007 -0.30942E-0008 -0.18203E-0007
  0.22932E+0004 -0.29542E+0004 -0.14930E-0007 -0.33504E-0008 -0.15127E-0007
  0.23750E+0004 -0.29541E+0004 -0.88829E-0008 -0.37946E-0008 -0.81613E-0008
  0.24568E+0004 -0.29539E+0004 -0.22989E-0008 -0.41719E-0008 -0.29210E-0009
  0.25000E+0004 -0.29539E+0004  0.11545E-0008 -0.42987E-0008  0.39386E-0008
  0.22500E+0004 -0.29447E+0004 -0.15979E-0007 -0.30662E-0008 -0.16552E-0007
  0.22932E+0004 -0.29446E+0004 -0.13090E-0007 -0.31051E-0008 -0.13364E-0007
  0.23750E+0004 -0.29445E+0004 -0.69091E-0008 -0.34697E-0008 -0.62962E-0008
  0.24568E+0004 -0.29443E+0004 -0.42120E-0009 -0.43238E-0008  0.14985E-0008
  0.25000E+0004 -0.29442E+0004  0.30007E-0008 -0.40047E-0008  0.56196E-0008
  0.25000E+0004 -0.30000E+0004 -0.80858E-0008 -0.57364E-0008 -0.43671E-0008
  0.25432E+0004 -0.30000E+0004 -0.44403E-0008 -0.60306E-0008  0.29973E-0009
  0.26250E+0004 -0.30000E+0004  0.22795E-0008 -0.63280E-0008  0.88625E-0008
  0.27068E+0004 -0.30000E+0004  0.81364E-0008 -0.62387E-0008  0.16187E-0007
  0.27500E+0004 -0.30000E+0004  0.10697E-0007 -0.59546E-0008  0.19234E-0007
  0.25000E+0004 -0.29904E+0004 -0.61310E-0008 -0.54392E-0008 -0.26153E-0008
  0.25432E+0004 -0.29904E+0004 -0.25224E-0008 -0.56783E-0008  0.19552E-0008
  0.26250E+0004 -0.29903E+0004  0.39979E-0008 -0.59039E-0008  0.10223E-0007
  0.27068E+0004 -0.29903E+0004  0.95408E-0008 -0.57338E-0008  0.17136E-0007
  0.27500E+0004 -0.29903E+0004  0.11887E-0007 -0.54411E-0008  0.19938E-0007
  0.25000E+0004 -0.29721E+0004 -0.24527E-0008 -0.48685E-0008  0.68416E-0009
  0.25432E+0004 -0.29721E+0004  0.10340E-0008 -0.50284E-0008  0.50454E-0008
  0.26250E+0004 -0.29720E+0004  0.71177E-0008 -0.51107E-0008  0.12708E-0007
  0.27068E+0004 -0.29719E+0004  0.12005E-0007 -0.48270E-0008  0.18818E-0007
  0.27500E+0004 -0.29718E+0004  0.13950E-0007 -0.44895E-0008  0.21158E-0007
  0.25000E+0004 -0.29539E+0004  0.11545E-0008 -0.42987E-0008  0.39386E-0008
  0.25432E+0004 -0.29538E+0004  0.44681E-0008 -0.43915E-0008  0.80537E-0008
  0.26250E+0004 -0.29536E+0004  0.10025E-0007 -0.43432E-0008  0.15059E-0007
  0.27068E+0004 -0.29535E+0004  0.14207E-0007 -0.39673E-0008  0.20343E-0007
  0.27500E+0004 -0.29534E+0004  0.15733E-0007 -0.35935E-0008  0.22223E-0007
  0.25000E+0004 -0.29442E+0004  0.30007E-0008 -0.40047E-0008  0.56196E-0008
  0.25432E+0004 -0.29441E+0004  0.62399E-0008 -0.41873E-0008  0.95967E-0008
  0.26250E+0004 -0.29440E+0004  0.11466E-0007 -0.38331E-0008  0.16238E-0007
  0.27068E+0004 -0.29438E+0004  0.15173E-0007 -0.38329E-0008  0.21075E-0007
  0.27500E+0004 -0.29437E+0004  0.16526E-0007 -0.32168E-0008  0.22716E-0007
  0.27500E+0004 -0.30000E+0004  0.10697E-0007 -0.59546E-0008  0.19234E-0007
  0.27932E+0004 -0.30000E+0004  0.12778E-0007 -0.55450E-0008  0.21568E-0007
  0.28750E+0004 -0.30000E+0004  0.15308E-0007 -0.43375E-0008  0.23796E-0007
  0.29568E+0004 -0.30000E+0004  0.16048E-0007 -0.23794E-0008  0.23004E-0007
  0.30000E+0004 -0.30000E+0004  0.15707E-0007 -0.12038E-0008  0.21432E-0007
  0.27500E+0004 -0.29903E+0004  0.11887E-0007 -0.54411E-0008  0.19938E-0007
  0.27932E+0004 -0.29903E+0004  0.13760E-0007 -0.49923E-0008  0.22024E-0007
  0.28750E+0004 -0.29902E+0004  0.15907E-0007 -0.36966E-0008  0.23807E-0007
  0.29568E+0004 -0.29902E+0004  0.16244E-0007 -0.17956E-0008  0.22662E-0007
  0.30000E+0004 -0.29902E+0004  0.15758E-0007 -0.59493E-0009  0.20958E-0007
  0.27500E+0004 -0.29718E+0004  0.13950E-0007 -0.44895E-0008  0.21158E-0007
  0.27932E+0004 -0.29718E+0004  0.15400E-0007 -0.40136E-0008  0.22779E-0007
  0.28750E+0004 -0.29717E+0004  0.16751E-0007 -0.27161E-0008  0.23750E-0007
  0.29568E+0004 -0.29716E+0004  0.16391E-0007 -0.86066E-0009  0.21984E-0007
  0.30000E+0004 -0.29716E+0004  0.15607E-0007  0.28654E-0009  0.20064E-0007
  0.27500E+0004 -0.29534E+0004  0.15733E-0007 -0.35935E-0008  0.22223E-0007
  0.27932E+0004 -0.29533E+0004  0.16766E-0007 -0.31076E-0008  0.23390E-0007
  0.28750E+0004 -0.29532E+0004  0.17379E-0007 -0.18621E-0008  0.23591E-0007
  0.29568E+0004 -0.29530E+0004  0.16348E-0007 -0.43814E-0010  0.21269E-0007
  0.30000E+0004 -0.29529E+0004  0.15315E-0007  0.10257E-0008  0.19173E-0007
  0.27500E+0004 -0.29437E+0004  0.16526E-0007 -0.32168E-0008  0.22716E-0007
  0.27932E+0004 -0.29436E+0004  0.17385E-0007 -0.32000E-0008  0.23646E-0007
  0.28750E+0004 -0.29434E+0004  0.17443E-0007 -0.46876E-0008  0.23462E-0007
  0.29568E+0004 -0.29432E+0004  0.16071E-0007 -0.18212E-0008  0.20866E-0007
  0.30000E+0004 -0.29431E+0004  0.15101E-0007 -0.13460E-0008  0.18637E-0007
  0.30000E+0004 -0.30000E+0004  0.15707E-0007 -0.12038E-0008  0.21432E-0007
  0.30432E+0004 -0.30000E+0004  0.15060E-0007  0.32544E-0009  0.19137E-0007
  0.31250E+0004 -0.30000E+0004  0.12810E-0007  0.31422E-0008  0.13264E-0007
  0.32068E+0004 -0.30000E+0004  0.99668E-0008  0.61420E-0008  0.61939E-0008
  0.32500E+0004 -0.30000E+0004  0.84526E-0008  0.77165E-0008  0.23590E-0008
  0.30000E+0004 -0.29902E+0004  0.15758E-0007 -0.59493E-0009  0.20958E-0007
  0.30432E+0004 -0.29902E+0004  0.14904E-0007  0.76511E-0009  0.18585E-0007
  0.31250E+0004 -0.29901E+0004  0.12505E-0007  0.35232E-0008  0.12700E-0007
  0.32068E+0004 -0.29901E+0004  0.96370E-0008  0.64166E-0008  0.58025E-0008
  0.32500E+0004 -0.29901E+0004  0.81482E-0008  0.78986E-0008  0.21248E-0008
  0.30000E+0004 -0.29716E+0004  0.15607E-0007  0.28654E-0009  0.20064E-0007
  0.30432E+0004 -0.29715E+0004  0.14520E-0007  0.15902E-0008  0.17570E-0007
  0.31250E+0004 -0.29714E+0004  0.11863E-0007  0.41773E-0008  0.11720E-0007
  0.32068E+0004 -0.29714E+0004  0.89945E-0008  0.68661E-0008  0.51981E-0008
  0.32500E+0004 -0.29713E+0004  0.76010E-0008  0.82298E-0008  0.18362E-0008
  0.30000E+0004 -0.29529E+0004  0.15315E-0007  0.10257E-0008  0.19173E-0007
  0.30432E+0004 -0.29529E+0004  0.13967E-0007  0.23382E-0008  0.16598E-0007
  0.31250E+0004 -0.29527E+0004  0.11133E-0007  0.47384E-0008  0.10854E-0007
  0.32068E+0004 -0.29526E+0004  0.83240E-0008  0.72236E-0008  0.47615E-0008
  0.32500E+0004 -0.29526E+0004  0.70622E-0008  0.84548E-0008  0.17304E-0008
  0.30000E+0004 -0.29431E+0004  0.15101E-0007 -0.13460E-0008  0.18637E-0007
  0.30432E+0004 -0.29430E+0004  0.13710E-0007  0.36940E-0008  0.16093E-0007
  0.31250E+0004 -0.29429E+0004  0.10690E-0007  0.49492E-0008  0.10438E-0007
  0.32068E+0004 -0.29427E+0004  0.79402E-0008  0.72897E-0008  0.45912E-0008
  0.32500E+0004 -0.29426E+0004  0.66246E-0008  0.74002E-0008  0.16537E-0008
  0.32500E+0004 -0.30000E+0004  0.84526E-0008  0.77165E-0008  0.23590E-0008
  0.32932E+0004 -0.30000E+0004  0.70233E-0008  0.91858E-0008 -0.13527E-0008
  0.33750E+0004 -0.30000E+0004  0.49309E-0008  0.11712E-0007 -0.74525E-0008
  0.34568E+0004 -0.30000E+0004  0.39777E-0008  0.13664E-0007 -0.11622E-0007
  0.35000E+0004 -0.30000E+0004  0.40222E-0008  0.14388E-0007 -0.12825E-0007
  0.32500E+0004 -0.29901E+0004  0.81482E-0008  0.78986E-0008  0.21248E-0008
  0.32932E+0004 -0.29901E+0004  0.68078E-0008  0.93378E-0008 -0.13866E-0008
  0.33750E+0004 -0.29901E+0004  0.49191E-0008  0.11740E-0007 -0.70366E-0008
  0.34568E+0004 -0.29901E+0004  0.42228E-0008  0.13578E-0007 -0.10714E-0007
  0.35000E+0004 -0.29900E+0004  0.44155E-0008  0.14266E-0007 -0.11661E-0007
  0.32500E+0004 -0.29713E+0004  0.76010E-0008  0.82298E-0008  0.18362E-0008
  0.32932E+0004 -0.29713E+0004  0.64127E-0008  0.95501E-0008 -0.12880E-0008
  0.33750E+0004 -0.29713E+0004  0.49250E-0008  0.11730E-0007 -0.60884E-0008
  0.34568E+0004 -0.29712E+0004  0.47057E-0008  0.13366E-0007 -0.88629E-0008
  0.35000E+0004 -0.29712E+0004  0.51452E-0008  0.13958E-0007 -0.93595E-0008
  0.32500E+0004 -0.29526E+0004  0.70622E-0008  0.84548E-0008  0.17304E-0008
  0.32932E+0004 -0.29525E+0004  0.60344E-0008  0.96699E-0008 -0.99533E-0009
  0.33750E+0004 -0.29524E+0004  0.49505E-0008  0.11641E-0007 -0.49575E-0008
  0.34568E+0004 -0.29524E+0004  0.51838E-0008  0.13083E-0007 -0.68769E-0008
  0.35000E+0004 -0.29523E+0004  0.58528E-0008  0.13577E-0007 -0.69615E-0008
  0.32500E+0004 -0.29426E+0004  0.66246E-0008  0.74002E-0008  0.16537E-0008
  0.32932E+0004 -0.29426E+0004  0.57566E-0008  0.92098E-0008 -0.76825E-0009
  0.33750E+0004 -0.29425E+0004  0.49672E-0008  0.11571E-0007 -0.43002E-0008
  0.34568E+0004 -0.29424E+0004  0.54451E-0008  0.13040E-0007 -0.57855E-0008
  0.35000E+0004 -0.29424E+0004  0.61739E-0008  0.13006E-0007 -0.57278E-0008
  0.35000E+0004 -0.30000E+0004  0.40222E-0008  0.14388E-0007 -0.12825E-0007
  0.35432E+0004 -0.30000E+0004  0.44835E-0008  0.14926E-0007 -0.13273E-0007
  0.36250E+0004 -0.30000E+0004  0.64141E-0008  0.15308E-0007 -0.12015E-0007
  0.37068E+0004 -0.30000E+0004  0.95359E-0008  0.14910E-0007 -0.81973E-0008
  0.37500E+0004 -0.30000E+0004  0.11534E-0007  0.14417E-0007 -0.53162E-0008
  0.35000E+0004 -0.29900E+0004  0.44155E-0008  0.14266E-0007 -0.11661E-0007
  0.35432E+0004 -0.29900E+0004  0.50035E-0008  0.14747E-0007 -0.11875E-0007
  0.36250E+0004 -0.29900E+0004  0.71437E-0008  0.15062E-0007 -0.10250E-0007
  0.37068E+0004 -0.29900E+0004  0.10386E-0007  0.14622E-0007 -0.62089E-0008
  0.37500E+0004 -0.29900E+0004  0.12404E-0007  0.14116E-0007 -0.32781E-0008
  0.35000E+0004 -0.29712E+0004  0.51452E-0008  0.13958E-0007 -0.93595E-0008
  0.35432E+0004 -0.29712E+0004  0.59651E-0008  0.14358E-0007 -0.91592E-0008
  0.36250E+0004 -0.29711E+0004  0.84442E-0008  0.14550E-0007 -0.69189E-0008
  0.37068E+0004 -0.29711E+0004  0.11846E-0007  0.14034E-0007 -0.25468E-0008
  0.37500E+0004 -0.29711E+0004  0.13860E-0007  0.13506E-0007  0.42569E-0009
  0.35000E+0004 -0.29523E+0004  0.58528E-0008  0.13577E-0007 -0.69615E-0008
  0.35432E+0004 -0.29523E+0004  0.68678E-0008  0.13905E-0007 -0.63937E-0008
  0.36250E+0004 -0.29522E+0004  0.96099E-0008  0.13979E-0007 -0.36440E-0008
  0.37068E+0004 -0.29521E+0004  0.13081E-0007  0.13390E-0007  0.93967E-0009
  0.37500E+0004 -0.29521E+0004  0.15040E-0007  0.12840E-0007  0.38908E-0008
  0.35000E+0004 -0.29424E+0004  0.61739E-0008  0.13006E-0007 -0.57278E-0008
  0.35432E+0004 -0.29423E+0004  0.73175E-0008  0.13690E-0007 -0.49378E-0008
  0.36250E+0004 -0.29422E+0004  0.10161E-0007  0.13662E-0007 -0.19572E-0008
  0.37068E+0004 -0.29422E+0004  0.13634E-0007  0.13032E-0007  0.27008E-0008
  0.37500E+0004 -0.29421E+0004  0.15536E-0007  0.12472E-0007  0.56847E-0008
  0.37500E+0004 -0.30000E+0004  0.11534E-0007  0.14417E-0007 -0.53162E-0008
  0.37932E+0004 -0.30000E+0004  0.13680E-0007  0.13741E-0007 -0.19598E-0008
  0.38750E+0004 -0.30000E+0004  0.17877E-0007  0.12088E-0007  0.52428E-0008
  0.39568E+0004 -0.30000E+0004  0.21769E-0007  0.10091E-0007  0.12797E-0007
  0.40000E+0004 -0.30000E+0004  0.23521E-0007  0.89785E-0008  0.16608E-0007
  0.37500E+0004 -0.29900E+0004  0.12404E-0007  0.14116E-0007 -0.32781E-0008
  0.37932E+0004 -0.29900E+0004  0.14535E-0007  0.13437E-0007  0.75204E-0010
  0.38750E+0004 -0.29900E+0004  0.18606E-0007  0.11787E-0007  0.71332E-0008
  0.39568E+0004 -0.29900E+0004  0.22256E-0007  0.98102E-0008  0.14372E-0007
  0.40000E+0004 -0.29900E+0004  0.23837E-0007  0.87105E-0008  0.17958E-0007
  0.37500E+0004 -0.29711E+0004  0.13860E-0007  0.13506E-0007  0.42569E-0009
  0.37932E+0004 -0.29710E+0004  0.15922E-0007  0.12815E-0007  0.37240E-0008
  0.38750E+0004 -0.29710E+0004  0.19688E-0007  0.11174E-0007  0.10418E-0007
  0.39568E+0004 -0.29709E+0004  0.22818E-0007  0.92328E-0008  0.16983E-0007
  0.40000E+0004 -0.29709E+0004  0.24054E-0007  0.81592E-0008  0.20106E-0007
  0.37500E+0004 -0.29521E+0004  0.15040E-0007  0.12840E-0007  0.38908E-0008
  0.37932E+0004 -0.29521E+0004  0.16986E-0007  0.12140E-0007  0.70684E-0008
  0.38750E+0004 -0.29520E+0004  0.20360E-0007  0.10507E-0007  0.13286E-0007
  0.39568E+0004 -0.29519E+0004  0.22902E-0007  0.86007E-0008  0.19083E-0007
  0.40000E+0004 -0.29519E+0004  0.23764E-0007  0.75531E-0008  0.21705E-0007
  0.37500E+0004 -0.29421E+0004  0.15536E-0007  0.12472E-0007  0.56847E-0008
  0.37932E+0004 -0.29421E+0004  0.17418E-0007  0.11777E-0007  0.86977E-0008
  0.38750E+0004 -0.29420E+0004  0.20545E-0007  0.10134E-0007  0.14621E-0007
  0.39568E+0004 -0.29419E+0004  0.22754E-0007  0.82523E-0008  0.19977E-0007
  0.40000E+0004 -0.29418E+0004  0.23404E-0007  0.72247E-0008  0.22329E-0007
  0.40000E+0004 -0.30000E+0004  0.23521E-0007  0.89785E-0008  0.16608E-0007
  0.40432E+0004 -0.30000E+0004  0.24976E-0007  0.78455E-0008  0.20157E-0007
  0.41250E+0004 -0.30000E+0004  0.26726E-0007  0.58001E-0008  0.25708E-0007
  0.42068E+0004 -0.30000E+0004  0.26945E-0007  0.40147E-0008  0.29251E-0007
  0.42500E+0004 -0.30000E+0004  0.26399E-0007  0.32354E-0008  0.30157E-0007
  0.40000E+0004 -0.29900E+0004  0.23837E-0007  0.87105E-0008  0.17958E-0007
  0.40432E+0004 -0.29899E+0004  0.25100E-0007  0.75949E-0008  0.21245E-0007
  0.41250E+0004 -0.29899E+0004  0.26438E-0007  0.55828E-0008  0.26231E-0007
  0.42068E+0004 -0.29899E+0004  0.26215E-0007  0.38280E-0008  0.29159E-0007
  0.42500E+0004 -0.29899E+0004  0.25438E-0007  0.30618E-0008  0.29739E-0007
  0.40000E+0004 -0.29709E+0004  0.24054E-0007  0.81592E-0008  0.20106E-0007
  0.40432E+0004 -0.29709E+0004  0.24933E-0007  0.70749E-0008  0.22871E-0007
  0.41250E+0004 -0.29708E+0004  0.25468E-0007  0.51234E-0008  0.26754E-0007
  0.42068E+0004 -0.29708E+0004  0.24411E-0007  0.34246E-0008  0.28507E-0007
  0.42500E+0004 -0.29707E+0004  0.23206E-0007  0.26838E-0008  0.28471E-0007
  0.40000E+0004 -0.29519E+0004  0.23764E-0007  0.75531E-0008  0.21705E-0007
  0.40432E+0004 -0.29518E+0004  0.24237E-0007  0.64977E-0008  0.23917E-0007
  0.41250E+0004 -0.29517E+0004  0.23952E-0007  0.46037E-0008  0.26660E-0007
  0.42068E+0004 -0.29516E+0004  0.22068E-0007  0.29579E-0008  0.27234E-0007
  0.42500E+0004 -0.29516E+0004  0.20450E-0007  0.22399E-0008  0.26591E-0007
  0.40000E+0004 -0.29418E+0004  0.23404E-0007  0.72247E-0008  0.22329E-0007
  0.40432E+0004 -0.29418E+0004  0.23660E-0007  0.61750E-0008  0.24228E-0007
  0.41250E+0004 -0.29416E+0004  0.22935E-0007  0.43064E-0008  0.26363E-0007
  0.42068E+0004 -0.29415E+0004  0.20618E-0007  0.26822E-0008  0.26315E-0007
  0.42500E+0004 -0.29415E+0004  0.18781E-0007  0.19514E-0008  0.25366E-0007
  0.42500E+0004 -0.30000E+0004  0.26399E-0007  0.32354E-0008  0.30157E-0007
  0.42932E+0004 -0.30000E+0004  0.25404E-0007  0.25820E-0008  0.30379E-0007
  0.43750E+0004 -0.30000E+0004  0.22337E-0007  0.17578E-0008  0.28841E-0007
  0.44568E+0004 -0.30000E+0004  0.17950E-0007  0.15067E-0008  0.24908E-0007
  0.45000E+0004 -0.30000E+0004  0.15220E-0007  0.16086E-0008  0.21977E-0007
  0.42500E+0004 -0.29899E+0004  0.25438E-0007  0.30618E-0008  0.29739E-0007
  0.42932E+0004 -0.29899E+0004  0.24221E-0007  0.24199E-0008  0.29641E-0007
  0.43750E+0004 -0.29899E+0004  0.20779E-0007  0.16100E-0008  0.27543E-0007
  0.44568E+0004 -0.29899E+0004  0.16104E-0007  0.13599E-0008  0.23148E-0007
  0.45000E+0004 -0.29898E+0004  0.13267E-0007  0.14581E-0008  0.20021E-0007
  0.42500E+0004 -0.29707E+0004  0.23206E-0007  0.26838E-0008  0.28471E-0007
  0.42932E+0004 -0.29707E+0004  0.21584E-0007  0.20623E-0008  0.27778E-0007
  0.43750E+0004 -0.29707E+0004  0.17471E-0007  0.12760E-0008  0.24654E-0007
  0.44568E+0004 -0.29706E+0004  0.12307E-0007  0.10268E-0008  0.19434E-0007
  0.45000E+0004 -0.29706E+0004  0.93014E-0008  0.11167E-0008  0.15972E-0007
  0.42500E+0004 -0.29516E+0004  0.20450E-0007  0.22399E-0008  0.26591E-0007
  0.42932E+0004 -0.29515E+0004  0.18444E-0007  0.16387E-0008  0.25320E-0007
  0.43750E+0004 -0.29515E+0004  0.13719E-0007  0.87336E-0009  0.21224E-0007
  0.44568E+0004 -0.29514E+0004  0.81406E-0008  0.62420E-0009  0.15251E-0007
  0.45000E+0004 -0.29514E+0004  0.50118E-0008  0.70516E-0009  0.11500E-0007
  0.42500E+0004 -0.29415E+0004  0.18781E-0007  0.19514E-0008  0.25366E-0007
  0.42932E+0004 -0.29414E+0004  0.16592E-0007  0.13863E-0008  0.23788E-0007
  0.43750E+0004 -0.29413E+0004  0.11571E-0007  0.63396E-0009  0.19202E-0007
  0.44568E+0004 -0.29413E+0004  0.58056E-0008  0.38697E-0009  0.12865E-0007
  0.45000E+0004 -0.29412E+0004  0.26201E-0008  0.44788E-0009  0.89883E-0008
  0.45000E+0004 -0.30000E+0004  0.15220E-0007  0.16086E-0008  0.21977E-0007
  0.45432E+0004 -0.30000E+0004  0.12296E-0007  0.18765E-0008  0.18559E-0007
  0.46250E+0004 -0.30000E+0004  0.64528E-0008  0.27854E-0008  0.11038E-0007
  0.47068E+0004 -0.30000E+0004  0.67305E-0009  0.41635E-0008  0.27623E-0008
  0.47500E+0004 -0.30000E+0004 -0.21771E-0008  0.50374E-0008 -0.16567E-0008
  0.45000E+0004 -0.29898E+0004  0.13267E-0007  0.14581E-0008  0.20021E-0007
  0.45432E+0004 -0.29898E+0004  0.10273E-0007  0.17170E-0008  0.16452E-0007
  0.46250E+0004 -0.29898E+0004  0.43988E-0008  0.26015E-0008  0.87577E-0008
  0.47068E+0004 -0.29898E+0004 -0.12706E-0008  0.39438E-0008  0.47007E-0009
  0.47500E+0004 -0.29898E+0004 -0.40083E-0008  0.47975E-0008 -0.38953E-0008
  0.45000E+0004 -0.29706E+0004  0.93014E-0008  0.11167E-0008  0.15972E-0007
  0.45432E+0004 -0.29706E+0004  0.62060E-0008  0.13594E-0008  0.12146E-0007
  0.46250E+0004 -0.29705E+0004  0.34096E-0009  0.21967E-0008  0.41933E-0008
  0.47068E+0004 -0.29705E+0004 -0.50550E-0008  0.34737E-0008 -0.40497E-0008
  0.47500E+0004 -0.29704E+0004 -0.75466E-0008  0.42879E-0008 -0.82760E-0008
  0.45000E+0004 -0.29514E+0004  0.50118E-0008  0.70516E-0009  0.11500E-0007
  0.45432E+0004 -0.29513E+0004  0.18596E-0008  0.93165E-0009  0.74618E-0008
  0.46250E+0004 -0.29512E+0004 -0.39092E-0008  0.17226E-0008 -0.65756E-0009
  0.47068E+0004 -0.29511E+0004 -0.89504E-0008  0.29365E-0008 -0.87683E-0008
  0.47500E+0004 -0.29511E+0004 -0.11157E-0007  0.37117E-0008 -0.12811E-0007
  0.45000E+0004 -0.29412E+0004  0.26201E-0008  0.44788E-0009  0.89883E-0008
  0.45432E+0004 -0.29412E+0004 -0.53410E-0009  0.68127E-0009  0.48510E-0008
  0.46250E+0004 -0.29410E+0004 -0.62183E-0008  0.14473E-0008 -0.33189E-0008
  0.47068E+0004 -0.29409E+0004 -0.11041E-0007  0.26276E-0008 -0.11324E-0007
  0.47500E+0004 -0.29409E+0004 -0.13086E-0007  0.33748E-0008 -0.15252E-0007
  0.47500E+0004 -0.30000E+0004 -0.21771E-0008  0.50374E-0008 -0.16567E-0008
  0.47932E+0004 -0.30000E+0004 -0.47849E-0008  0.60116E-0008 -0.59686E-0008
  0.48750E+0004 -0.30000E+0004 -0.88561E-0008  0.80062E-0008 -0.13469E-0007
  0.49568E+0004 -0.30000E+0004 -0.11465E-0007  0.10115E-0007 -0.19552E-0007
  0.50000E+0004 -0.30000E+0004 -0.12164E-0007  0.11224E-0007 -0.22012E-0007
  0.47500E+0004 -0.29898E+0004 -0.40083E-0008  0.47975E-0008 -0.38953E-0008
  0.47932E+0004 -0.29898E+0004 -0.64670E-0008  0.57465E-0008 -0.81095E-0008
  0.48750E+0004 -0.29898E+0004 -0.10173E-0007  0.76921E-0008 -0.15334E-0007
  0.49568E+0004 -0.29897E+0004 -0.12330E-0007  0.97509E-0008 -0.21044E-0007
  0.50000E+0004 -0.29897E+0004 -0.12770E-0007  0.10834E-0007 -0.23284E-0007
  0.47500E+0004 -0.29704E+0004 -0.75466E-0008  0.42879E-0008 -0.82760E-0008
  0.47932E+0004 -0.29704E+0004 -0.96979E-0008  0.51913E-0008 -0.12279E-0007
  0.48750E+0004 -0.29703E+0004 -0.12669E-0007  0.70473E-0008 -0.18930E-0007
  0.49568E+0004 -0.29702E+0004 -0.13945E-0007  0.90147E-0008 -0.23900E-0007
  0.50000E+0004 -0.29702E+0004 -0.13887E-0007  0.10051E-0007 -0.25709E-0007
  0.47500E+0004 -0.29511E+0004 -0.11157E-0007  0.37117E-0008 -0.12811E-0007
  0.47932E+0004 -0.29510E+0004 -0.12968E-0007  0.45721E-0008 -0.16564E-0007
  0.48750E+0004 -0.29509E+0004 -0.15156E-0007  0.63420E-0008 -0.22581E-0007
  0.49568E+0004 -0.29508E+0004 -0.15526E-0007  0.82222E-0008 -0.26771E-0007
  0.50000E+0004 -0.29507E+0004 -0.14965E-0007  0.92126E-0008 -0.28136E-0007
  0.47500E+0004 -0.29409E+0004 -0.13086E-0007  0.33748E-0008 -0.15252E-0007
  0.47932E+0004 -0.29408E+0004 -0.14701E-0007  0.42231E-0008 -0.18860E-0007
  0.48750E+0004 -0.29406E+0004 -0.16460E-0007  0.59467E-0008 -0.24519E-0007
  0.49568E+0004 -0.29405E+0004 -0.16345E-0007  0.77813E-0008 -0.28284E-0007
  0.50000E+0004 -0.29404E+0004 -0.15518E-0007  0.87466E-0008 -0.29408E-0007
  0.50000E+0004 -0.30000E+0004 -0.12164E-0007  0.11224E-0007 -0.22012E-0007
  0.50432E+0004 -0.30000E+0004 -0.12360E-0007  0.12328E-0007 -0.23889E-0007
  0.51250E+0004 -0.30000E+0004 -0.11347E-0007  0.14303E-0007 -0.25707E-0007
  0.52068E+0004 -0.30000E+0004 -0.85808E-0008  0.16079E-0007 -0.25208E-0007
  0.52500E+0004 -0.30000E+0004 -0.64794E-0008  0.16909E-0007 -0.24043E-0007
  0.50000E+0004 -0.29897E+0004 -0.12770E-0007  0.10834E-0007 -0.23284E-0007
  0.50432E+0004 -0.29897E+0004 -0.12698E-0007  0.11913E-0007 -0.24930E-0007
  0.51250E+0004 -0.29897E+0004 -0.11182E-0007  0.13841E-0007 -0.26313E-0007
  0.52068E+0004 -0.29896E+0004 -0.79508E-0008  0.15576E-0007 -0.25416E-0007
  0.52500E+0004 -0.29896E+0004 -0.56345E-0008  0.16384E-0007 -0.24067E-0007
  0.50000E+0004 -0.29702E+0004 -0.13887E-0007  0.10051E-0007 -0.25709E-0007
  0.50432E+0004 -0.29702E+0004 -0.13309E-0007  0.11081E-0007 -0.26913E-0007
  0.51250E+0004 -0.29701E+0004 -0.10851E-0007  0.12926E-0007 -0.27471E-0007
  0.52068E+0004 -0.29700E+0004 -0.67682E-0008  0.14585E-0007 -0.25833E-0007
  0.52500E+0004 -0.29699E+0004 -0.40608E-0008  0.15356E-0007 -0.24149E-0007
  0.50000E+0004 -0.29507E+0004 -0.14965E-0007  0.92126E-0008 -0.28136E-0007
  0.50432E+0004 -0.29506E+0004 -0.13885E-0007  0.10198E-0007 -0.28892E-0007
  0.51250E+0004 -0.29505E+0004 -0.10509E-0007  0.11963E-0007 -0.28628E-0007
  0.52068E+0004 -0.29503E+0004 -0.56183E-0008  0.13550E-0007 -0.26272E-0007
  0.52500E+0004 -0.29502E+0004 -0.25486E-0008  0.14286E-0007 -0.24270E-0007
  0.50000E+0004 -0.29404E+0004 -0.15518E-0007  0.87466E-0008 -0.29408E-0007
  0.50432E+0004 -0.29403E+0004 -0.14177E-0007  0.97105E-0008 -0.29929E-0007
  0.51250E+0004 -0.29401E+0004 -0.10330E-0007  0.11434E-0007 -0.29235E-0007
  0.52068E+0004 -0.29400E+0004 -0.50331E-0008  0.12984E-0007 -0.26511E-0007
  0.52500E+0004 -0.29399E+0004 -0.17905E-0008  0.13690E-0007 -0.24346E-0007
  0.52500E+0004 -0.30000E+0004 -0.64794E-0008  0.16909E-0007 -0.24043E-0007
  0.52932E+0004 -0.30000E+0004 -0.39897E-0008  0.17664E-0007 -0.22308E-0007
  0.53750E+0004 -0.30000E+0004  0.16133E-0008  0.18844E-0007 -0.17621E-0007
  0.54568E+0004 -0.30000E+0004  0.80319E-0008  0.19686E-0007 -0.11485E-0007
  0.55000E+0004 -0.30000E+0004  0.11601E-0007  0.19983E-0007 -0.78276E-0008
  0.52500E+0004 -0.29896E+0004 -0.56345E-0008  0.16384E-0007 -0.24067E-0007
  0.52932E+0004 -0.29896E+0004 -0.29533E-0008  0.17121E-0007 -0.22176E-0007
  0.53750E+0004 -0.29896E+0004  0.29257E-0008  0.18268E-0007 -0.17268E-0007
  0.54568E+0004 -0.29896E+0004  0.94963E-0008  0.19080E-0007 -0.11026E-0007
  0.55000E+0004 -0.29895E+0004  0.13095E-0007  0.19360E-0007 -0.73547E-0008
  0.52500E+0004 -0.29699E+0004 -0.40608E-0008  0.15356E-0007 -0.24149E-0007
  0.52932E+0004 -0.29699E+0004 -0.10437E-0008  0.16059E-0007 -0.21974E-0007
  0.53750E+0004 -0.29698E+0004  0.53112E-0008  0.17145E-0007 -0.16679E-0007
  0.54568E+0004 -0.29698E+0004  0.12121E-0007  0.17901E-0007 -0.10268E-0007
  0.55000E+0004 -0.29697E+0004  0.15749E-0007  0.18153E-0007 -0.65916E-0008
  0.52500E+0004 -0.29502E+0004 -0.25486E-0008  0.14286E-0007 -0.24270E-0007
  0.52932E+0004 -0.29502E+0004  0.77204E-0009  0.14955E-0007 -0.21831E-0007
  0.53750E+0004 -0.29501E+0004  0.75368E-0008  0.15984E-0007 -0.16194E-0007
  0.54568E+0004 -0.29500E+0004  0.14519E-0007  0.16687E-0007 -0.96585E-0008
  0.55000E+0004 -0.29499E+0004  0.18144E-0007  0.16912E-0007 -0.60011E-0008
  0.52500E+0004 -0.29399E+0004 -0.17905E-0008  0.13690E-0007 -0.24346E-0007
  0.52932E+0004 -0.29398E+0004  0.16837E-0008  0.14358E-0007 -0.21779E-0007
  0.53750E+0004 -0.29397E+0004  0.86365E-0008  0.15357E-0007 -0.15978E-0007
  0.54568E+0004 -0.29395E+0004  0.15682E-0007  0.16032E-0007 -0.93958E-0008
  0.55000E+0004 -0.29394E+0004  0.19291E-0007  0.16246E-0007 -0.57579E-0008
  0.55000E+0004 -0.30000E+0004  0.11601E-0007  0.19983E-0007 -0.78276E-0008
  0.55432E+0004 -0.30000E+0004  0.15212E-0007  0.20173E-0007 -0.39807E-0008
  0.56250E+0004 -0.30000E+0004  0.21966E-0007  0.20233E-0007  0.35899E-0008
  0.57068E+0004 -0.30000E+0004  0.28278E-0007  0.19878E-0007  0.11138E-0007
  0.57500E+0004 -0.30000E+0004  0.31322E-0007  0.19518E-0007  0.14979E-0007
  0.55000E+0004 -0.29895E+0004  0.13095E-0007  0.19360E-0007 -0.73547E-0008
  0.55432E+0004 -0.29895E+0004  0.16698E-0007  0.19537E-0007 -0.35297E-0008
  0.56250E+0004 -0.29895E+0004  0.23348E-0007  0.19569E-0007  0.39327E-0008
  0.57068E+0004 -0.29895E+0004  0.29453E-0007  0.19189E-0007  0.11293E-0007
  0.57500E+0004 -0.29895E+0004  0.32354E-0007  0.18814E-0007  0.15016E-0007
  0.55000E+0004 -0.29697E+0004  0.15749E-0007  0.18153E-0007 -0.65916E-0008
  0.55432E+0004 -0.29697E+0004  0.19314E-0007  0.18303E-0007 -0.28217E-0008
  0.56250E+0004 -0.29696E+0004  0.25728E-0007  0.18287E-0007  0.44056E-0008
  0.57068E+0004 -0.29696E+0004  0.31407E-0007  0.17862E-0007  0.11385E-0007
  0.57500E+0004 -0.29696E+0004  0.34023E-0007  0.17463E-0007  0.14868E-0007
  0.55000E+0004 -0.29499E+0004  0.18144E-0007  0.16912E-0007 -0.60011E-0008
  0.55432E+0004 -0.29499E+0004  0.21640E-0007  0.17037E-0007 -0.23065E-0008
  0.56250E+0004 -0.29498E+0004  0.27765E-0007  0.16975E-0007  0.46471E-0008
  0.57068E+0004 -0.29497E+0004  0.32978E-0007  0.16506E-0007  0.11214E-0007
  0.57500E+0004 -0.29496E+0004  0.35293E-0007  0.16088E-0007  0.14441E-0007
  0.55000E+0004 -0.29394E+0004  0.19291E-0007  0.16246E-0007 -0.57579E-0008
  0.55432E+0004 -0.29394E+0004  0.22739E-0007  0.16357E-0007 -0.21116E-0008
  0.56250E+0004 -0.29393E+0004  0.28691E-0007  0.16271E-0007  0.46825E-0008
  0.57068E+0004 -0.29392E+0004  0.33643E-0007  0.15781E-0007  0.11019E-0007
  0.57500E+0004 -0.29391E+0004  0.35789E-0007  0.15344E-0007  0.14108E-0007
  0.57500E+0004 -0.30000E+0004  0.31322E-0007  0.19518E-0007  0.14979E-0007
  0.57932E+0004 -0.30000E+0004  0.34105E-0007  0.19019E-0007  0.18654E-0007
  0.58750E+0004 -0.30000E+0004  0.38571E-0007  0.17725E-0007  0.25030E-0007
  0.59568E+0004 -0.30000E+0004  0.41816E-0007  0.15950E-0007  0.30432E-0007
  0.60000E+0004 -0.30000E+0004  0.42993E-0007  0.14830E-0007  0.32828E-0007
  0.57500E+0004 -0.29895E+0004  0.32354E-0007  0.18814E-0007  0.15016E-0007
  0.57932E+0004 -0.29895E+0004  0.34975E-0007  0.18307E-0007  0.18556E-0007
  0.58750E+0004 -0.29895E+0004  0.39102E-0007  0.16996E-0007  0.24669E-0007
  0.59568E+0004 -0.29894E+0004  0.41982E-0007  0.15213E-0007  0.29809E-0007
  0.60000E+0004 -0.29894E+0004  0.42965E-0007  0.14088E-0007  0.32078E-0007
  0.57500E+0004 -0.29696E+0004  0.34023E-0007  0.17463E-0007  0.14868E-0007
  0.57932E+0004 -0.29695E+0004  0.36328E-0007  0.16938E-0007  0.18146E-0007
  0.58750E+0004 -0.29695E+0004  0.39792E-0007  0.15599E-0007  0.23741E-0007
  0.59568E+0004 -0.29694E+0004  0.41971E-0007  0.13802E-0007  0.28369E-0007
  0.60000E+0004 -0.29694E+0004  0.42587E-0007  0.12677E-0007  0.30386E-0007
  0.57500E+0004 -0.29496E+0004  0.35293E-0007  0.16088E-0007  0.14441E-0007
  0.57932E+0004 -0.29496E+0004  0.37266E-0007  0.15544E-0007  0.17445E-0007
  0.58750E+0004 -0.29495E+0004  0.40050E-0007  0.14181E-0007  0.22499E-0007
  0.59568E+0004 -0.29493E+0004  0.41520E-0007  0.12374E-0007  0.26594E-0007
  0.60000E+0004 -0.29493E+0004  0.41766E-0007  0.11253E-0007  0.28347E-0007
  0.57500E+0004 -0.29391E+0004  0.35789E-0007  0.15344E-0007  0.14108E-0007
  0.57932E+0004 -0.29390E+0004  0.37586E-0007  0.14802E-0007  0.16959E-0007
  0.58750E+0004 -0.29389E+0004  0.40005E-0007  0.13425E-0007  0.21720E-0007
  0.59568E+0004 -0.29388E+0004  0.41099E-0007  0.11615E-0007  0.25526E-0007
  0.60000E+0004 -0.29387E+0004  0.41149E-0007  0.10491E-0007  0.27137E-0007
  0.60000E+0004 -0.30000E+0004  0.42993E-0007  0.14830E-0007  0.32828E-0007
  0.60432E+0004 -0.30000E+0004  0.43768E-0007  0.13564E-0007  0.34876E-0007
  0.61250E+0004 -0.30000E+0004  0.44140E-0007  0.10854E-0007  0.37744E-0007
  0.62068E+0004 -0.30000E+0004  0.43037E-0007  0.77727E-0008  0.39190E-0007
  0.62500E+0004 -0.30000E+0004  0.41871E-0007  0.60385E-0008  0.39354E-0007
  0.60000E+0004 -0.29894E+0004  0.42965E-0007  0.14088E-0007  0.32078E-0007
  0.60432E+0004 -0.29894E+0004  0.43553E-0007  0.12828E-0007  0.34005E-0007
  0.61250E+0004 -0.29894E+0004  0.43589E-0007  0.10135E-0007  0.36683E-0007
  0.62068E+0004 -0.29893E+0004  0.42192E-0007  0.70842E-0008  0.37992E-0007
  0.62500E+0004 -0.29893E+0004  0.40890E-0007  0.53694E-0008  0.38111E-0007
  0.60000E+0004 -0.29694E+0004  0.42587E-0007  0.12677E-0007  0.30386E-0007
  0.60432E+0004 -0.29693E+0004  0.42816E-0007  0.11426E-0007  0.32077E-0007
  0.61250E+0004 -0.29692E+0004  0.42217E-0007  0.87656E-0008  0.34378E-0007
  0.62068E+0004 -0.29691E+0004  0.40269E-0007  0.57753E-0008  0.35416E-0007
  0.62500E+0004 -0.29691E+0004  0.38719E-0007  0.41036E-0008  0.35442E-0007
  0.60000E+0004 -0.29493E+0004  0.41766E-0007  0.11253E-0007  0.28347E-0007
  0.60432E+0004 -0.29492E+0004  0.41637E-0007  0.10010E-0007  0.29794E-0007
  0.61250E+0004 -0.29491E+0004  0.40410E-0007  0.73874E-0008  0.31699E-0007
  0.62068E+0004 -0.29489E+0004  0.37925E-0007  0.44616E-0008  0.32453E-0007
  0.62500E+0004 -0.29488E+0004  0.36139E-0007  0.28358E-0008  0.32378E-0007
  0.60000E+0004 -0.29387E+0004  0.41149E-0007  0.10491E-0007  0.27137E-0007
  0.60432E+0004 -0.29386E+0004  0.40834E-0007  0.92586E-0008  0.28451E-0007
  0.61250E+0004 -0.29384E+0004  0.39280E-0007  0.66564E-0008  0.30142E-0007
  0.62068E+0004 -0.29382E+0004  0.36521E-0007  0.37659E-0008  0.30741E-0007
  0.62500E+0004 -0.29381E+0004  0.34615E-0007  0.21657E-0008  0.30611E-0007
  0.62500E+0004 -0.30000E+0004  0.41871E-0007  0.60385E-0008  0.39354E-0007
  0.62932E+0004 -0.30000E+0004  0.40299E-0007  0.42261E-0008  0.39097E-0007
  0.63750E+0004 -0.30000E+0004  0.36299E-0007  0.71417E-0009  0.37466E-0007
  0.64568E+0004 -0.30000E+0004  0.31092E-0007 -0.28188E-0008  0.34417E-0007
  0.65000E+0004 -0.30000E+0004  0.27940E-0007 -0.46382E-0008  0.32296E-0007
  0.62500E+0004 -0.29893E+0004  0.40890E-0007  0.53694E-0008  0.38111E-0007
  0.62932E+0004 -0.29893E+0004  0.39200E-0007  0.35864E-0008  0.37824E-0007
  0.63750E+0004 -0.29892E+0004  0.35020E-0007  0.13586E-0009  0.36185E-0007
  0.64568E+0004 -0.29892E+0004  0.29691E-0007 -0.33230E-0008  0.33185E-0007
  0.65000E+0004 -0.29892E+0004  0.26497E-0007 -0.50994E-0008  0.31111E-0007
  0.62500E+0004 -0.29691E+0004  0.38719E-0007  0.41036E-0008  0.35442E-0007
  0.62932E+0004 -0.29690E+0004  0.36812E-0007  0.23732E-0008  0.35094E-0007
  0.63750E+0004 -0.29689E+0004  0.32313E-0007 -0.95878E-0009  0.33437E-0007
  0.64568E+0004 -0.29687E+0004  0.26787E-0007 -0.42746E-0008  0.30540E-0007
  0.65000E+0004 -0.29687E+0004  0.23537E-0007 -0.59668E-0008  0.28562E-0007
  0.62500E+0004 -0.29488E+0004  0.36139E-0007  0.28358E-0008  0.32378E-0007
  0.62932E+0004 -0.29487E+0004  0.34029E-0007  0.11586E-0008  0.31968E-0007
  0.63750E+0004 -0.29485E+0004  0.29246E-0007 -0.20519E-0008  0.30293E-0007
  0.64568E+0004 -0.29482E+0004  0.23572E-0007 -0.52215E-0008  0.27510E-0007
  0.65000E+0004 -0.29481E+0004  0.20296E-0007 -0.68276E-0008  0.25640E-0007
  0.62500E+0004 -0.29381E+0004  0.34615E-0007  0.21657E-0008  0.30611E-0007
  0.62932E+0004 -0.29380E+0004  0.32406E-0007  0.51721E-0009  0.30167E-0007
  0.63750E+0004 -0.29377E+0004  0.27489E-0007 -0.26284E-0008  0.28484E-0007
  0.64568E+0004 -0.29374E+0004  0.21758E-0007 -0.57193E-0008  0.25767E-0007
  0.65000E+0004 -0.29373E+0004  0.18483E-0007 -0.72797E-0008  0.23956E-0007
  0.65000E+0004 -0.30000E+0004  0.27940E-0007 -0.46382E-0008  0.32296E-0007
  0.65432E+0004 -0.30000E+0004  0.24555E-0007 -0.64242E-0008  0.29875E-0007
  0.66250E+0004 -0.30000E+0004  0.17707E-0007 -0.96094E-0008  0.24637E-0007
  0.67068E+0004 -0.30000E+0004  0.10609E-0007 -0.12495E-0007  0.18915E-0007
  0.67500E+0004 -0.30000E+0004  0.69076E-0008 -0.13871E-0007  0.15862E-0007
  0.65000E+0004 -0.29892E+0004  0.26497E-0007 -0.50994E-0008  0.31111E-0007
  0.65432E+0004 -0.29891E+0004  0.23086E-0007 -0.68375E-0008  0.28748E-0007
  0.66250E+0004 -0.29891E+0004  0.16224E-0007 -0.99266E-0008  0.23645E-0007
  0.67068E+0004 -0.29890E+0004  0.91540E-0008 -0.12708E-0007  0.18077E-0007
  0.67500E+0004 -0.29890E+0004  0.54809E-0008 -0.14026E-0007  0.15106E-0007
  0.65000E+0004 -0.29687E+0004  0.23537E-0007 -0.59668E-0008  0.28562E-0007
  0.65432E+0004 -0.29686E+0004  0.20100E-0007 -0.76145E-0008  0.26322E-0007
  0.66250E+0004 -0.29684E+0004  0.13265E-0007 -0.10520E-0007  0.21504E-0007
  0.67068E+0004 -0.29682E+0004  0.63091E-0008 -0.13103E-0007  0.16271E-0007
  0.67500E+0004 -0.29681E+0004  0.27236E-0008 -0.14311E-0007  0.13481E-0007
  0.65000E+0004 -0.29481E+0004  0.20296E-0007 -0.68276E-0008  0.25640E-0007
  0.65432E+0004 -0.29480E+0004  0.16868E-0007 -0.83839E-0008  0.23538E-0007
  0.66250E+0004 -0.29477E+0004  0.10132E-0007 -0.11104E-0007  0.19046E-0007
  0.67068E+0004 -0.29474E+0004  0.33716E-0008 -0.13487E-0007  0.14200E-0007
  0.67500E+0004 -0.29472E+0004 -0.81940E-0010 -0.14584E-0007  0.11626E-0007
  0.65000E+0004 -0.29373E+0004  0.18483E-0007 -0.72797E-0008  0.23956E-0007
  0.65432E+0004 -0.29371E+0004  0.15072E-0007 -0.87876E-0008  0.21936E-0007
  0.66250E+0004 -0.29368E+0004  0.84185E-0008 -0.11408E-0007  0.17633E-0007
  0.67068E+0004 -0.29364E+0004  0.17934E-0008 -0.13685E-0007  0.13012E-0007
  0.67500E+0004 -0.29362E+0004 -0.15734E-0008 -0.14725E-0007  0.10564E-0007
  0.67500E+0004 -0.30000E+0004  0.69076E-0008 -0.13871E-0007  0.15862E-0007
  0.67932E+0004 -0.30000E+0004  0.33115E-0008 -0.15152E-0007  0.12882E-0007
  0.68750E+0004 -0.30000E+0004 -0.29897E-0008 -0.17284E-0007  0.76860E-0008
  0.69568E+0004 -0.30000E+0004 -0.83130E-0008 -0.19046E-0007  0.34620E-0008
  0.70000E+0004 -0.30000E+0004 -0.10620E-0007 -0.19827E-0007  0.17520E-0008
  0.67500E+0004 -0.29890E+0004  0.54809E-0008 -0.14026E-0007  0.15106E-0007
  0.67932E+0004 -0.29890E+0004  0.19224E-0008 -0.15248E-0007  0.12210E-0007
  0.68750E+0004 -0.29889E+0004 -0.42922E-0008 -0.17261E-0007  0.71583E-0008
  0.69568E+0004 -0.29888E+0004 -0.95115E-0008 -0.18900E-0007  0.30547E-0008
  0.70000E+0004 -0.29888E+0004 -0.11761E-0007 -0.19612E-0007  0.13905E-0008
  0.67500E+0004 -0.29681E+0004  0.27236E-0008 -0.14311E-0007  0.13481E-0007
  0.67932E+0004 -0.29680E+0004 -0.73057E-0009 -0.15419E-0007  0.10771E-0007
  0.68750E+0004 -0.29678E+0004 -0.67183E-0008 -0.17209E-0007  0.60442E-0008
  0.69568E+0004 -0.29676E+0004 -0.11686E-0007 -0.18615E-0007  0.22186E-0008
  0.70000E+0004 -0.29675E+0004 -0.13801E-0007 -0.19202E-0007  0.66829E-0009
  0.67500E+0004 -0.29472E+0004 -0.81940E-0010 -0.14584E-0007  0.11626E-0007
  0.67932E+0004 -0.29471E+0004 -0.33879E-0008 -0.15579E-0007  0.91327E-0008
  0.68750E+0004 -0.29467E+0004 -0.90684E-0008 -0.17147E-0007  0.47977E-0008
  0.69568E+0004 -0.29464E+0004 -0.13714E-0007 -0.18324E-0007  0.13125E-0008
  0.70000E+0004 -0.29462E+0004 -0.15663E-0007 -0.18789E-0007 -0.91537E-0010
  0.67500E+0004 -0.29362E+0004 -0.15734E-0008 -0.14725E-0007  0.10564E-0007
  0.67932E+0004 -0.29360E+0004 -0.47832E-0008 -0.15659E-0007  0.81968E-0008
  0.68750E+0004 -0.29356E+0004 -0.10270E-0007 -0.17111E-0007  0.40934E-0008
  0.69568E+0004 -0.29352E+0004 -0.14718E-0007 -0.18169E-0007  0.81197E-0009
  0.70000E+0004 -0.29350E+0004 -0.16567E-0007 -0.18569E-0007 -0.50355E-0009
  0.70000E+0004 -0.30000E+0004 -0.10620E-0007 -0.19827E-0007  0.17520E-0008
  0.70432E+0004 -0.30000E+0004 -0.12533E-0007 -0.20511E-0007  0.45665E-0009
  0.71250E+0004 -0.30000E+0004 -0.14998E-0007 -0.21540E-0007 -0.77724E-0009
  0.72068E+0004 -0.30000E+0004 -0.15879E-0007 -0.22228E-0007 -0.36350E-0009
  0.72500E+0004 -0.30000E+0004 -0.15711E-0007 -0.22450E-0007  0.49227E-0009
  0.70000E+0004 -0.29888E+0004 -0.11761E-0007 -0.19612E-0007  0.13905E-0008
  0.70432E+0004 -0.29887E+0004 -0.13614E-0007 -0.20229E-0007  0.13536E-0009
  0.71250E+0004 -0.29887E+0004 -0.15970E-0007 -0.21127E-0007 -0.10659E-0008
  0.72068E+0004 -0.29886E+0004 -0.16749E-0007 -0.21685E-0007 -0.66713E-0009
  0.72500E+0004 -0.29885E+0004 -0.16534E-0007 -0.21838E-0007  0.15698E-0009
  0.70000E+0004 -0.29675E+0004 -0.13801E-0007 -0.19202E-0007  0.66829E-0009
  0.70432E+0004 -0.29674E+0004 -0.15521E-0007 -0.19692E-0007 -0.49196E-0009
  0.71250E+0004 -0.29672E+0004 -0.17643E-0007 -0.20349E-0007 -0.15973E-0008
  0.72068E+0004 -0.29669E+0004 -0.18222E-0007 -0.20669E-0007 -0.12090E-0008
  0.72500E+0004 -0.29668E+0004 -0.17920E-0007 -0.20699E-0007 -0.43827E-0009
  0.70000E+0004 -0.29462E+0004 -0.15663E-0007 -0.18789E-0007 -0.91537E-0010
  0.70432E+0004 -0.29460E+0004 -0.17224E-0007 -0.19156E-0007 -0.11312E-0008
  0.71250E+0004 -0.29456E+0004 -0.19078E-0007 -0.19580E-0007 -0.20968E-0008
  0.72068E+0004 -0.29453E+0004 -0.19444E-0007 -0.19673E-0007 -0.16922E-0008
  0.72500E+0004 -0.29451E+0004 -0.19059E-0007 -0.19589E-0007 -0.96575E-0009
  0.70000E+0004 -0.29350E+0004 -0.16567E-0007 -0.18569E-0007 -0.50355E-0009
  0.70432E+0004 -0.29347E+0004 -0.18034E-0007 -0.18873E-0007 -0.14684E-0008
  0.71250E+0004 -0.29343E+0004 -0.19733E-0007 -0.19179E-0007 -0.23434E-0008
  0.72068E+0004 -0.29339E+0004 -0.19983E-0007 -0.19156E-0007 -0.19187E-0008
  0.72500E+0004 -0.29336E+0004 -0.19556E-0007 -0.19015E-0007 -0.12119E-0008
  0.72500E+0004 -0.30000E+0004 -0.15711E-0007 -0.22450E-0007  0.49227E-0009
  0.72932E+0004 -0.30000E+0004 -0.15122E-0007 -0.22570E-0007  0.17580E-0008
  0.73750E+0004 -0.30000E+0004 -0.12969E-0007 -0.22509E-0007  0.50974E-0008
  0.74568E+0004 -0.30000E+0004 -0.96934E-0008 -0.22041E-0007  0.93160E-0008
  0.75000E+0004 -0.30000E+0004 -0.76381E-0008 -0.21618E-0007  0.11714E-0007
  0.72500E+0004 -0.29885E+0004 -0.16534E-0007 -0.21838E-0007  0.15698E-0009
  0.72932E+0004 -0.29885E+0004 -0.15902E-0007 -0.21894E-0007  0.13825E-0008
  0.73750E+0004 -0.29884E+0004 -0.13678E-0007 -0.21715E-0007  0.46089E-0008
  0.74568E+0004 -0.29883E+0004 -0.10339E-0007 -0.21144E-0007  0.86921E-0008
  0.75000E+0004 -0.29883E+0004 -0.82505E-0008 -0.20672E-0007  0.11015E-0007
  0.72500E+0004 -0.29668E+0004 -0.17920E-0007 -0.20699E-0007 -0.43827E-0009
  0.72932E+0004 -0.29667E+0004 -0.17213E-0007 -0.20637E-0007  0.70819E-0009
  0.73750E+0004 -0.29665E+0004 -0.14887E-0007 -0.20249E-0007  0.37083E-0008
  0.74568E+0004 -0.29662E+0004 -0.11478E-0007 -0.19495E-0007  0.75039E-0008
  0.75000E+0004 -0.29661E+0004 -0.93587E-0008 -0.18939E-0007  0.96638E-0008
  0.72500E+0004 -0.29451E+0004 -0.19059E-0007 -0.19589E-0007 -0.96575E-0009
  0.72932E+0004 -0.29449E+0004 -0.18289E-0007 -0.19416E-0007  0.10247E-0009
  0.73750E+0004 -0.29445E+0004 -0.15896E-0007 -0.18835E-0007  0.28676E-0008
  0.74568E+0004 -0.29441E+0004 -0.12475E-0007 -0.17914E-0007  0.63469E-0008
  0.75000E+0004 -0.29439E+0004 -0.10364E-0007 -0.17284E-0007  0.83221E-0008
  0.72500E+0004 -0.29336E+0004 -0.19556E-0007 -0.19015E-0007 -0.12119E-0008
  0.72932E+0004 -0.29334E+0004 -0.18755E-0007 -0.18786E-0007 -0.18271E-0009
  0.73750E+0004 -0.29329E+0004 -0.16340E-0007 -0.18109E-0007  0.24577E-0008
  0.74568E+0004 -0.29324E+0004 -0.12934E-0007 -0.17107E-0007  0.57627E-0008
  0.75000E+0004 -0.29322E+0004 -0.10841E-0007 -0.16443E-0007  0.76338E-0008
  0.75000E+0004 -0.30000E+0004 -0.76381E-0008 -0.21618E-0007  0.11714E-0007
  0.75432E+0004 -0.30000E+0004 -0.54310E-0008 -0.21063E-0007  0.14131E-0007
  0.76250E+0004 -0.30000E+0004 -0.11010E-0008 -0.19640E-0007  0.18394E-0007
  0.77068E+0004 -0.30000E+0004  0.30154E-0008 -0.17720E-0007  0.21736E-0007
  0.77500E+0004 -0.30000E+0004  0.49356E-0008 -0.16510E-0007  0.22931E-0007
  0.75000E+0004 -0.29883E+0004 -0.82505E-0008 -0.20672E-0007  0.11015E-0007
  0.75432E+0004 -0.29882E+0004 -0.60075E-0008 -0.20076E-0007  0.13362E-0007
  0.76250E+0004 -0.29882E+0004 -0.15927E-0008 -0.18591E-0007  0.17520E-0007
  0.77068E+0004 -0.29881E+0004  0.26435E-0008 -0.16637E-0007  0.20817E-0007
  0.77500E+0004 -0.29880E+0004  0.46442E-0008 -0.15420E-0007  0.22020E-0007
  0.75000E+0004 -0.29661E+0004 -0.93587E-0008 -0.18939E-0007  0.96638E-0008
  0.75432E+0004 -0.29660E+0004 -0.70830E-0008 -0.18271E-0007  0.11853E-0007
  0.76250E+0004 -0.29657E+0004 -0.25829E-0008 -0.16683E-0007  0.15751E-0007
  0.77068E+0004 -0.29655E+0004  0.18002E-0008 -0.14675E-0007  0.18897E-0007
  0.77500E+0004 -0.29653E+0004  0.39114E-0008 -0.13453E-0007  0.20079E-0007
  0.75000E+0004 -0.29439E+0004 -0.10364E-0007 -0.17284E-0007  0.83221E-0008
  0.75432E+0004 -0.29437E+0004 -0.80990E-0008 -0.16552E-0007  0.10325E-0007
  0.76250E+0004 -0.29433E+0004 -0.36042E-0008 -0.14878E-0007  0.13903E-0007
  0.77068E+0004 -0.29428E+0004  0.82839E-0009 -0.12833E-0007  0.16825E-0007
  0.77500E+0004 -0.29426E+0004  0.29993E-0008 -0.11613E-0007  0.17947E-0007
  0.75000E+0004 -0.29322E+0004 -0.10841E-0007 -0.16443E-0007  0.76338E-0008
  0.75432E+0004 -0.29319E+0004 -0.85969E-0008 -0.15680E-0007  0.95308E-0008
  0.76250E+0004 -0.29314E+0004 -0.41386E-0008 -0.13967E-0007  0.12920E-0007
  0.77068E+0004 -0.29309E+0004  0.28427E-0009 -0.11908E-0007  0.15702E-0007
  0.77500E+0004 -0.29306E+0004  0.24678E-0008 -0.10692E-0007  0.16778E-0007
  0.77500E+0004 -0.30000E+0004  0.49356E-0008 -0.16510E-0007  0.22931E-0007
  0.77932E+0004 -0.30000E+0004  0.66088E-0008 -0.15174E-0007  0.23669E-0007
  0.78750E+0004 -0.30000E+0004  0.88973E-0008 -0.12340E-0007  0.23616E-0007
  0.79568E+0004 -0.30000E+0004  0.98479E-0008 -0.92364E-0008  0.21639E-0007
  0.80000E+0004 -0.30000E+0004  0.97758E-0008 -0.75527E-0008  0.19871E-0007
  0.77500E+0004 -0.29880E+0004  0.46442E-0008 -0.15420E-0007  0.22020E-0007
  0.77932E+0004 -0.29880E+0004  0.64089E-0008 -0.14087E-0007  0.22788E-0007
  0.78750E+0004 -0.29879E+0004  0.89012E-0008 -0.11282E-0007  0.22857E-0007
  0.79568E+0004 -0.29878E+0004  0.10081E-0007 -0.82367E-0008  0.21071E-0007
  0.80000E+0004 -0.29877E+0004  0.10132E-0007 -0.65938E-0008  0.19420E-0007
  0.77500E+0004 -0.29653E+0004  0.39114E-0008 -0.13453E-0007  0.20079E-0007
  0.77932E+0004 -0.29652E+0004  0.58110E-0008 -0.12130E-0007  0.20869E-0007
  0.78750E+0004 -0.29649E+0004  0.86267E-0008 -0.93879E-0008  0.21109E-0007
  0.79568E+0004 -0.29646E+0004  0.10198E-0007 -0.64590E-0008  0.19638E-0007
  0.80000E+0004 -0.29645E+0004  0.10469E-0007 -0.48958E-0008  0.18194E-0007
  0.77500E+0004 -0.29426E+0004  0.29993E-0008 -0.11613E-0007  0.17947E-0007
  0.77932E+0004 -0.29424E+0004  0.49857E-0008 -0.10305E-0007  0.18721E-0007
  0.78750E+0004 -0.29419E+0004  0.80456E-0008 -0.76365E-0008  0.19064E-0007
  0.79568E+0004 -0.29415E+0004  0.99532E-0008 -0.48296E-0008  0.17855E-0007
  0.80000E+0004 -0.29412E+0004  0.10427E-0007 -0.33482E-0008  0.16597E-0007
  0.77500E+0004 -0.29306E+0004  0.24678E-0008 -0.10692E-0007  0.16778E-0007
  0.77932E+0004 -0.29303E+0004  0.44820E-0008 -0.93956E-0008  0.17530E-0007
  0.78750E+0004 -0.29298E+0004  0.76404E-0008 -0.67685E-0008  0.17904E-0007
  0.79568E+0004 -0.29292E+0004  0.97034E-0008 -0.40280E-0008  0.16816E-0007
  0.80000E+0004 -0.29289E+0004  0.10277E-0007 -0.25901E-0008  0.15649E-0007
  0.80000E+0004 -0.30000E+0004  0.97758E-0008 -0.75527E-0008  0.19871E-0007
  0.80432E+0004 -0.30000E+0004  0.93237E-0008 -0.58845E-0008  0.17691E-0007
  0.81250E+0004 -0.30000E+0004  0.74994E-0008 -0.28917E-0008  0.12678E-0007
  0.82068E+0004 -0.30000E+0004  0.46593E-0008 -0.34726E-0009  0.71035E-0008
  0.82500E+0004 -0.30000E+0004  0.28724E-0008  0.73459E-0009  0.41708E-0008
  0.80000E+0004 -0.29877E+0004  0.10132E-0007 -0.65938E-0008  0.19420E-0007
  0.80432E+0004 -0.29877E+0004  0.97978E-0008 -0.49734E-0008  0.17361E-0007
  0.81250E+0004 -0.29876E+0004  0.81710E-0008 -0.20796E-0008  0.12567E-0007
  0.82068E+0004 -0.29875E+0004  0.54738E-0008  0.36242E-0009  0.71641E-0008
  0.82500E+0004 -0.29874E+0004  0.37351E-0008  0.13940E-0008  0.42928E-0008
  0.80000E+0004 -0.29645E+0004  0.10469E-0007 -0.48958E-0008  0.18194E-0007
  0.80432E+0004 -0.29643E+0004  0.10354E-0007 -0.33650E-0008  0.16353E-0007
  0.81250E+0004 -0.29640E+0004  0.91115E-0008 -0.65834E-0009  0.11967E-0007
  0.82068E+0004 -0.29637E+0004  0.67164E-0008  0.15919E-0008  0.68999E-0008
  0.82500E+0004 -0.29636E+0004  0.50910E-0008  0.25282E-0008  0.41551E-0008
  0.80000E+0004 -0.29412E+0004  0.10427E-0007 -0.33482E-0008  0.16597E-0007
  0.80432E+0004 -0.29410E+0004  0.10523E-0007 -0.19068E-0008  0.14961E-0007
  0.81250E+0004 -0.29405E+0004  0.96731E-0008  0.61435E-0009  0.10978E-0007
  0.82068E+0004 -0.29400E+0004  0.76150E-0008  0.26767E-0008  0.62596E-0008
  0.82500E+0004 -0.29397E+0004  0.61289E-0008  0.35196E-0008  0.36539E-0008
  0.80000E+0004 -0.29289E+0004  0.10277E-0007 -0.25901E-0008  0.15649E-0007
  0.80432E+0004 -0.29286E+0004  0.10480E-0007 -0.11959E-0008  0.14118E-0007
  0.81250E+0004 -0.29280E+0004  0.98389E-0008  0.12283E-0008  0.10344E-0007
  0.82068E+0004 -0.29274E+0004  0.79703E-0008  0.31933E-0008  0.58152E-0008
  0.82500E+0004 -0.29271E+0004  0.65668E-0008  0.39880E-0008  0.32876E-0008
  0.82500E+0004 -0.30000E+0004  0.28724E-0008  0.73459E-0009  0.41708E-0008
  0.82932E+0004 -0.30000E+0004  0.96661E-0009  0.15979E-0008  0.13833E-0008
  0.83750E+0004 -0.30000E+0004 -0.27819E-0008  0.25734E-0008 -0.32457E-0008
  0.84568E+0004 -0.30000E+0004 -0.64072E-0008  0.26499E-0008 -0.66780E-0008
  0.85000E+0004 -0.30000E+0004 -0.81729E-0008  0.23492E-0008 -0.79454E-0008
  0.82500E+0004 -0.29874E+0004  0.37351E-0008  0.13940E-0008  0.42928E-0008
  0.82932E+0004 -0.29874E+0004  0.18570E-0008  0.22089E-0008  0.15448E-0008
  0.83750E+0004 -0.29873E+0004 -0.18892E-0008  0.31116E-0008 -0.30724E-0008
  0.84568E+0004 -0.29872E+0004 -0.55641E-0008  0.31419E-0008 -0.65576E-0008
  0.85000E+0004 -0.29871E+0004 -0.73704E-0008  0.28282E-0008 -0.78718E-0008
  0.82500E+0004 -0.29636E+0004  0.50910E-0008  0.25282E-0008  0.41551E-0008
  0.82932E+0004 -0.29634E+0004  0.32903E-0008  0.32547E-0008  0.14923E-0008
  0.83750E+0004 -0.29632E+0004 -0.40525E-0009  0.40210E-0008 -0.30822E-0008
  0.84568E+0004 -0.29629E+0004 -0.41366E-0008  0.39640E-0008 -0.66594E-0008
  0.85000E+0004 -0.29628E+0004 -0.60051E-0008  0.36253E-0008 -0.80622E-0008
  0.82500E+0004 -0.29397E+0004  0.61289E-0008  0.35196E-0008  0.36539E-0008
  0.82932E+0004 -0.29395E+0004  0.44347E-0008  0.41605E-0008  0.10900E-0008
  0.83750E+0004 -0.29390E+0004  0.84604E-0009  0.47938E-0008 -0.34166E-0008
  0.84568E+0004 -0.29386E+0004 -0.28948E-0008  0.46511E-0008 -0.70729E-0008
  0.85000E+0004 -0.29384E+0004 -0.48065E-0008  0.42873E-0008 -0.85637E-0008
  0.82500E+0004 -0.29271E+0004  0.65668E-0008  0.39880E-0008  0.32876E-0008
  0.82932E+0004 -0.29269E+0004  0.49392E-0008  0.45847E-0008  0.78125E-0009
  0.83750E+0004 -0.29263E+0004  0.14278E-0008  0.51496E-0008 -0.36797E-0008
  0.84568E+0004 -0.29258E+0004 -0.23001E-0008  0.49627E-0008 -0.73721E-0008
  0.85000E+0004 -0.29255E+0004 -0.42274E-0008  0.45858E-0008 -0.89092E-0008
  0.85000E+0004 -0.30000E+0004 -0.81729E-0008  0.23492E-0008 -0.79454E-0008
  0.85432E+0004 -0.30000E+0004 -0.97910E-0008  0.18358E-0008 -0.88220E-0008
  0.86250E+0004 -0.30000E+0004 -0.12382E-0007  0.40578E-0009 -0.95175E-0008
  0.87068E+0004 -0.30000E+0004 -0.14257E-0007 -0.14032E-0008 -0.91261E-0008
  0.87500E+0004 -0.30000E+0004 -0.14940E-0007 -0.24061E-0008 -0.85881E-0008
  0.85000E+0004 -0.29871E+0004 -0.73704E-0008  0.28282E-0008 -0.78718E-0008
  0.85432E+0004 -0.29871E+0004 -0.90340E-0008  0.23094E-0008 -0.87996E-0008
  0.86250E+0004 -0.29870E+0004 -0.11716E-0007  0.88778E-0009 -0.95951E-0008
  0.87068E+0004 -0.29870E+0004 -0.13672E-0007 -0.89485E-0009 -0.92799E-0008
  0.87500E+0004 -0.29869E+0004 -0.14391E-0007 -0.18807E-0008 -0.87685E-0008
  0.85000E+0004 -0.29628E+0004 -0.60051E-0008  0.36253E-0008 -0.80622E-0008
  0.85432E+0004 -0.29627E+0004 -0.77458E-0008  0.30955E-0008 -0.90934E-0008
  0.86250E+0004 -0.29625E+0004 -0.10593E-0007  0.16865E-0008 -0.10099E-0007
  0.87068E+0004 -0.29623E+0004 -0.12711E-0007 -0.49445E-0010 -0.99666E-0008
  0.87500E+0004 -0.29622E+0004 -0.13508E-0007 -0.10028E-0008 -0.95282E-0008
  0.85000E+0004 -0.29384E+0004 -0.48065E-0008  0.42873E-0008 -0.85637E-0008
  0.85432E+0004 -0.29382E+0004 -0.66113E-0008  0.37457E-0008 -0.97045E-0008
  0.86250E+0004 -0.29379E+0004 -0.96137E-0008  0.23470E-0008 -0.10946E-0007
  0.87068E+0004 -0.29376E+0004 -0.11902E-0007  0.65435E-0009 -0.11040E-0007
  0.87500E+0004 -0.29375E+0004 -0.12786E-0007 -0.26804E-0009 -0.10703E-0007
  0.85000E+0004 -0.29255E+0004 -0.42274E-0008  0.45858E-0008 -0.89092E-0008
  0.85432E+0004 -0.29253E+0004 -0.60605E-0008  0.40380E-0008 -0.10109E-0007
  0.86250E+0004 -0.29250E+0004 -0.91401E-0008  0.26441E-0008 -0.11484E-0007
  0.87068E+0004 -0.29246E+0004 -0.11520E-0007  0.97347E-0009 -0.11714E-0007
  0.87500E+0004 -0.29244E+0004 -0.12453E-0007  0.66760E-0010 -0.11441E-0007
  0.87500E+0004 -0.30000E+0004 -0.14940E-0007 -0.24061E-0008 -0.85881E-0008
  0.87932E+0004 -0.30000E+0004 -0.15404E-0007 -0.33980E-0008 -0.78616E-0008
  0.88750E+0004 -0.30000E+0004 -0.15694E-0007 -0.50713E-0008 -0.61677E-0008
  0.89568E+0004 -0.30000E+0004 -0.15238E-0007 -0.62976E-0008 -0.42480E-0008
  0.90000E+0004 -0.30000E+0004 -0.14720E-0007 -0.66992E-0008 -0.32268E-0008
  0.87500E+0004 -0.29869E+0004 -0.14391E-0007 -0.18807E-0008 -0.87685E-0008
  0.87932E+0004 -0.29869E+0004 -0.14884E-0007 -0.28516E-0008 -0.80534E-0008
  0.88750E+0004 -0.29869E+0004 -0.15211E-0007 -0.44884E-0008 -0.63457E-0008
  0.89568E+0004 -0.29868E+0004 -0.14762E-0007 -0.56856E-0008 -0.43533E-0008
  0.90000E+0004 -0.29868E+0004 -0.14237E-0007 -0.60784E-0008 -0.32721E-0008
  0.87500E+0004 -0.29622E+0004 -0.13508E-0007 -0.10028E-0008 -0.95282E-0008
  0.87932E+0004 -0.29621E+0004 -0.14067E-0007 -0.19374E-0008 -0.88624E-0008
  0.88750E+0004 -0.29620E+0004 -0.14494E-0007 -0.35076E-0008 -0.71818E-0008
  0.89568E+0004 -0.29619E+0004 -0.14096E-0007 -0.46503E-0008 -0.51151E-0008
  0.90000E+0004 -0.29618E+0004 -0.13577E-0007 -0.50241E-0008 -0.39533E-0008
  0.87500E+0004 -0.29375E+0004 -0.12786E-0007 -0.26804E-0009 -0.10703E-0007
  0.87932E+0004 -0.29373E+0004 -0.13426E-0007 -0.11683E-0008 -0.10118E-0007
  0.88750E+0004 -0.29371E+0004 -0.13985E-0007 -0.26742E-0008 -0.85301E-0008
  0.89568E+0004 -0.29369E+0004 -0.13680E-0007 -0.37628E-0008 -0.64641E-0008
  0.90000E+0004 -0.29368E+0004 -0.13191E-0007 -0.41167E-0008 -0.52626E-0008
  0.87500E+0004 -0.29244E+0004 -0.12453E-0007  0.66760E-0010 -0.11441E-0007
  0.87932E+0004 -0.29243E+0004 -0.13141E-0007 -0.81574E-0009 -0.10911E-0007
  0.88750E+0004 -0.29240E+0004 -0.13780E-0007 -0.22883E-0008 -0.93964E-0008
  0.89568E+0004 -0.29237E+0004 -0.13538E-0007 -0.33484E-0008 -0.73581E-0008
  0.90000E+0004 -0.29236E+0004 -0.13075E-0007 -0.36916E-0008 -0.61510E-0008
  0.90000E+0004 -0.30000E+0004 -0.14720E-0007 -0.66992E-0008 -0.32268E-0008
  0.90432E+0004 -0.30000E+0004 -0.14027E-0007 -0.69281E-0008 -0.22092E-0008
  0.91250E+0004 -0.30000E+0004 -0.12298E-0007 -0.68284E-0008 -0.39723E-0009
  0.92068E+0004 -0.30000E+0004 -0.10124E-0007 -0.61092E-0008  0.12985E-0008
  0.92500E+0004 -0.30000E+0004 -0.88342E-0008 -0.55269E-0008  0.21794E-0008
  0.90000E+0004 -0.29868E+0004 -0.14237E-0007 -0.60784E-0008 -0.32721E-0008
  0.90432E+0004 -0.29868E+0004 -0.13523E-0007 -0.62995E-0008 -0.21740E-0008
  0.91250E+0004 -0.29867E+0004 -0.11733E-0007 -0.62022E-0008 -0.17010E-0009
  0.92068E+0004 -0.29867E+0004 -0.94673E-0008 -0.55045E-0008  0.17661E-0008
  0.92500E+0004 -0.29867E+0004 -0.81262E-0008 -0.49408E-0008  0.27778E-0008
  0.90000E+0004 -0.29618E+0004 -0.13577E-0007 -0.50241E-0008 -0.39533E-0008
  0.90432E+0004 -0.29617E+0004 -0.12850E-0007 -0.52318E-0008 -0.27419E-0008
  0.91250E+0004 -0.29616E+0004 -0.10989E-0007 -0.51362E-0008 -0.44442E-0009
  0.92068E+0004 -0.29614E+0004 -0.85939E-0008 -0.44729E-0008  0.18760E-0008
  0.92500E+0004 -0.29614E+0004 -0.71721E-0008 -0.39401E-0008  0.31068E-0008
  0.90000E+0004 -0.29368E+0004 -0.13191E-0007 -0.41167E-0008 -0.52626E-0008
  0.90432E+0004 -0.29367E+0004 -0.12479E-0007 -0.43103E-0008 -0.39831E-0008
  0.91250E+0004 -0.29364E+0004 -0.10601E-0007 -0.42126E-0008 -0.14778E-0008
  0.92068E+0004 -0.29362E+0004 -0.81301E-0008 -0.35765E-0008  0.11397E-0008
  0.92500E+0004 -0.29361E+0004 -0.66508E-0008 -0.30696E-0008  0.25500E-0008
  0.90000E+0004 -0.29236E+0004 -0.13075E-0007 -0.36916E-0008 -0.61510E-0008
  0.90432E+0004 -0.29234E+0004 -0.12380E-0007 -0.38773E-0008 -0.48517E-0008
  0.91250E+0004 -0.29232E+0004 -0.10513E-0007 -0.37769E-0008 -0.22689E-0008
  0.92068E+0004 -0.29229E+0004 -0.80218E-0008 -0.31525E-0008  0.47267E-0009
  0.92500E+0004 -0.29227E+0004 -0.65219E-0008 -0.26578E-0008  0.19616E-0008
  0.92500E+0004 -0.30000E+0004 -0.88342E-0008 -0.55269E-0008  0.21794E-0008
  0.92932E+0004 -0.30000E+0004 -0.74532E-0008 -0.48690E-0008  0.31253E-0008
  0.93750E+0004 -0.30000E+0004 -0.45869E-0008 -0.35460E-0008  0.52644E-0008
  0.94568E+0004 -0.30000E+0004 -0.13250E-0008 -0.24801E-0008  0.83382E-0008
  0.95000E+0004 -0.30000E+0004  0.59768E-0009 -0.21547E-0008  0.10518E-0007
  0.92500E+0004 -0.29867E+0004 -0.81262E-0008 -0.49408E-0008  0.27778E-0008
  0.92932E+0004 -0.29866E+0004 -0.66931E-0008 -0.43033E-0008  0.38561E-0008
  0.93750E+0004 -0.29866E+0004 -0.37615E-0008 -0.30228E-0008  0.61932E-0008
  0.94568E+0004 -0.29866E+0004 -0.50542E-0009 -0.19887E-0008  0.93536E-0008
  0.95000E+0004 -0.29865E+0004  0.13716E-0008 -0.16676E-0008  0.11508E-0007
  0.92500E+0004 -0.29614E+0004 -0.71721E-0008 -0.39401E-0008  0.31068E-0008
  0.92932E+0004 -0.29613E+0004 -0.56554E-0008 -0.33368E-0008  0.44053E-0008
  0.93750E+0004 -0.29612E+0004 -0.26050E-0008 -0.21281E-0008  0.70890E-0008
  0.94568E+0004 -0.29611E+0004  0.66066E-0009 -0.11446E-0008  0.10410E-0007
  0.95000E+0004 -0.29610E+0004  0.24725E-0008 -0.83097E-0009  0.12532E-0007
  0.92500E+0004 -0.29361E+0004 -0.66508E-0008 -0.30696E-0008  0.25500E-0008
  0.92932E+0004 -0.29360E+0004 -0.50702E-0008 -0.24949E-0008  0.40310E-0008
  0.93750E+0004 -0.29358E+0004 -0.19161E-0008 -0.13468E-0008  0.70163E-0008
  0.94568E+0004 -0.29356E+0004  0.13727E-0008 -0.40349E-0009  0.10485E-0007
  0.95000E+0004 -0.29355E+0004  0.31384E-0008 -0.94454E-0010  0.12583E-0007
  0.92500E+0004 -0.29227E+0004 -0.65219E-0008 -0.26578E-0008  0.19616E-0008
  0.92932E+0004 -0.29226E+0004 -0.49156E-0008 -0.20959E-0008  0.35242E-0008
  0.93750E+0004 -0.29224E+0004 -0.17160E-0008 -0.97571E-0009  0.66480E-0008
  0.94568E+0004 -0.29221E+0004  0.15857E-0008 -0.49836E-0010  0.10185E-0007
  0.95000E+0004 -0.29220E+0004  0.33313E-0008  0.25771E-0009  0.12271E-0007
  0.95000E+0004 -0.30000E+0004  0.59768E-0009 -0.21547E-0008  0.10518E-0007
  0.95432E+0004 -0.30000E+0004  0.26912E-0008 -0.20707E-0008  0.13186E-0007
  0.96250E+0004 -0.30000E+0004  0.71695E-0008 -0.26915E-0008  0.19670E-0007
  0.97068E+0004 -0.30000E+0004  0.12299E-0007 -0.44151E-0008  0.27893E-0007
  0.97500E+0004 -0.30000E+0004  0.15198E-0007 -0.57181E-0008  0.32703E-0007
  0.95000E+0004 -0.29865E+0004  0.13716E-0008 -0.16676E-0008  0.11508E-0007
  0.95432E+0004 -0.29865E+0004  0.33920E-0008 -0.15788E-0008  0.14109E-0007
  0.96250E+0004 -0.29865E+0004  0.76536E-0008 -0.21477E-0008  0.20320E-0007
  0.97068E+0004 -0.29865E+0004  0.12519E-0007 -0.37596E-0008  0.28166E-0007
  0.97500E+0004 -0.29865E+0004  0.15285E-0007 -0.49819E-0008  0.32770E-0007
  0.95000E+0004 -0.29610E+0004  0.24725E-0008 -0.83097E-0009  0.12532E-0007
  0.95432E+0004 -0.29610E+0004  0.43764E-0008 -0.72891E-0009  0.15015E-0007
  0.96250E+0004 -0.29609E+0004  0.82693E-0008 -0.12034E-0008  0.20750E-0007
  0.97068E+0004 -0.29609E+0004  0.12643E-0007 -0.26165E-0008  0.27888E-0007
  0.97500E+0004 -0.29609E+0004  0.15142E-0007 -0.36969E-0008  0.32088E-0007
  0.95000E+0004 -0.29355E+0004  0.31384E-0008 -0.94454E-0010  0.12583E-0007
  0.95432E+0004 -0.29354E+0004  0.49481E-0008  0.23405E-0010  0.14962E-0007
  0.96250E+0004 -0.29354E+0004  0.85153E-0008 -0.36123E-0009  0.20255E-0007
  0.97068E+0004 -0.29353E+0004  0.12409E-0007 -0.15919E-0008  0.26696E-0007
  0.97500E+0004 -0.29353E+0004  0.14624E-0007 -0.25438E-0008  0.30480E-0007
  0.95000E+0004 -0.29220E+0004  0.33313E-0008  0.25771E-0009  0.12271E-0007
  0.95432E+0004 -0.29220E+0004  0.50979E-0008  0.38463E-0009  0.14599E-0007
  0.96250E+0004 -0.29219E+0004  0.85058E-0008  0.45643E-0010  0.19669E-0007
  0.97068E+0004 -0.29218E+0004  0.12150E-0007 -0.10950E-0008  0.25747E-0007
  0.97500E+0004 -0.29218E+0004  0.14210E-0007 -0.19843E-0008  0.29307E-0007
  0.97500E+0004 -0.30000E+0004  0.15198E-0007 -0.57181E-0008  0.32703E-0007
  0.97932E+0004 -0.30000E+0004  0.18163E-0007 -0.72276E-0008  0.37647E-0007
  0.98750E+0004 -0.30000E+0004  0.23643E-0007 -0.10333E-0007  0.46531E-0007
  0.99568E+0004 -0.30000E+0004  0.28376E-0007 -0.13160E-0007  0.53408E-0007
  0.10000E+0005 -0.30000E+0004  0.30333E-0007 -0.14275E-0007  0.55685E-0007
  0.97500E+0004 -0.29865E+0004  0.15285E-0007 -0.49819E-0008  0.32770E-0007
  0.97932E+0004 -0.29865E+0004  0.18147E-0007 -0.63989E-0008  0.37541E-0007
  0.98750E+0004 -0.29865E+0004  0.23547E-0007 -0.93173E-0008  0.46251E-0007
  0.99568E+0004 -0.29866E+0004  0.28420E-0007 -0.11977E-0007  0.53284E-0007
  0.10000E+0005 -0.29866E+0004  0.30540E-0007 -0.13032E-0007  0.55791E-0007
  0.97500E+0004 -0.29609E+0004  0.15142E-0007 -0.36969E-0008  0.32088E-0007
  0.97932E+0004 -0.29609E+0004  0.17771E-0007 -0.49523E-0008  0.36498E-0007
  0.98750E+0004 -0.29610E+0004  0.22904E-0007 -0.75452E-0008  0.44772E-0007
  0.99568E+0004 -0.29611E+0004  0.27865E-0007 -0.99134E-0008  0.51920E-0007
  0.10000E+0005 -0.29612E+0004  0.30194E-0007 -0.10860E-0007  0.54760E-0007
  0.97500E+0004 -0.29353E+0004  0.14624E-0007 -0.25438E-0008  0.30480E-0007
  0.97932E+0004 -0.29354E+0004  0.16982E-0007 -0.36535E-0008  0.34495E-0007
  0.98750E+0004 -0.29355E+0004  0.21716E-0007 -0.59546E-0008  0.42210E-0007
  0.99568E+0004 -0.29357E+0004  0.26561E-0007 -0.80622E-0008  0.49272E-0007
  0.10000E+0005 -0.29358E+0004  0.28976E-0007 -0.89103E-0008  0.52320E-0007
  0.97500E+0004 -0.29218E+0004  0.14210E-0007 -0.19843E-0008  0.29307E-0007
  0.97932E+0004 -0.29219E+0004  0.16413E-0007 -0.30228E-0008  0.33103E-0007
  0.98750E+0004 -0.29221E+0004  0.20891E-0007 -0.51820E-0008  0.40482E-0007
  0.99568E+0004 -0.29223E+0004  0.25604E-0007 -0.71631E-0008  0.47428E-0007
  0.10000E+0005 -0.29224E+0004  0.28021E-0007 -0.79633E-0008  0.50540E-0007
  0.10000E+0005 -0.30000E+0004  0.30333E-0007 -0.14275E-0007  0.55685E-0007
  0.10043E+0005 -0.30000E+0004  0.31814E-0007 -0.15037E-0007  0.56857E-0007
  0.10125E+0005 -0.30000E+0004  0.33131E-0007 -0.15214E-0007  0.55722E-0007
  0.10207E+0005 -0.30000E+0004  0.32521E-0007 -0.13729E-0007  0.50673E-0007
  0.10250E+0005 -0.30000E+0004  0.31552E-0007 -0.12371E-0007  0.46880E-0007
  0.10000E+0005 -0.29866E+0004  0.30540E-0007 -0.13032E-0007  0.55791E-0007
  0.10043E+0005 -0.29866E+0004  0.32245E-0007 -0.13753E-0007  0.57299E-0007
  0.10125E+0005 -0.29867E+0004  0.34067E-0007 -0.13942E-0007  0.56996E-0007
  0.10207E+0005 -0.29868E+0004  0.33942E-0007 -0.12580E-0007  0.52868E-0007
  0.10250E+0005 -0.29868E+0004  0.33154E-0007 -0.11324E-0007  0.49500E-0007
  0.10000E+0005 -0.29612E+0004  0.30194E-0007 -0.10860E-0007  0.54760E-0007
  0.10043E+0005 -0.29613E+0004  0.32217E-0007 -0.11513E-0007  0.56793E-0007
  0.10125E+0005 -0.29615E+0004  0.34838E-0007 -0.11721E-0007  0.57894E-0007
  0.10207E+0005 -0.29618E+0004  0.35555E-0007 -0.10564E-0007  0.55408E-0007
  0.10250E+0005 -0.29619E+0004  0.35120E-0007 -0.94801E-0008  0.52839E-0007
  0.10000E+0005 -0.29358E+0004  0.28976E-0007 -0.89103E-0008  0.52320E-0007
  0.10043E+0005 -0.29360E+0004  0.31197E-0007 -0.95026E-0008  0.54750E-0007
  0.10125E+0005 -0.29364E+0004  0.34424E-0007 -0.97219E-0008  0.57040E-0007
  0.10207E+0005 -0.29367E+0004  0.35882E-0007 -0.87408E-0008  0.56060E-0007
  0.10250E+0005 -0.29369E+0004  0.35795E-0007 -0.78049E-0008  0.54268E-0007
  0.10000E+0005 -0.29224E+0004  0.28021E-0007 -0.79633E-0008  0.50540E-0007
  0.10043E+0005 -0.29226E+0004  0.30302E-0007 -0.85253E-0008  0.53134E-0007
  0.10125E+0005 -0.29231E+0004  0.33775E-0007 -0.87484E-0008  0.55969E-0007
  0.10207E+0005 -0.29235E+0004  0.35583E-0007 -0.78487E-0008  0.55730E-0007
  0.10250E+0005 -0.29238E+0004  0.35676E-0007 -0.69826E-0008  0.54336E-0007
  0.10250E+0005 -0.30000E+0004  0.31552E-0007 -0.12371E-0007  0.46880E-0007
  0.10293E+0005 -0.30000E+0004  0.30266E-0007 -0.10787E-0007  0.42739E-0007
  0.10375E+0005 -0.30000E+0004  0.27444E-0007 -0.75617E-0008  0.35132E-0007
  0.10457E+0005 -0.30000E+0004  0.24875E-0007 -0.49822E-0008  0.29830E-0007
  0.10500E+0005 -0.30000E+0004  0.23878E-0007 -0.41905E-0008  0.28548E-0007
  0.10250E+0005 -0.29868E+0004  0.33154E-0007 -0.11324E-0007  0.49500E-0007
  0.10293E+0005 -0.29869E+0004  0.31976E-0007 -0.98568E-0008  0.45705E-0007
  0.10375E+0005 -0.29869E+0004  0.29072E-0007 -0.68629E-0008  0.38386E-0007
  0.10457E+0005 -0.29870E+0004  0.26033E-0007 -0.44716E-0008  0.32824E-0007
  0.10500E+0005 -0.29870E+0004  0.24650E-0007 -0.37370E-0008  0.31181E-0007
  0.10250E+0005 -0.29619E+0004  0.35120E-0007 -0.94801E-0008  0.52839E-0007
  0.10293E+0005 -0.29620E+0004  0.34176E-0007 -0.82115E-0008  0.49713E-0007
  0.10375E+0005 -0.29622E+0004  0.31253E-0007 -0.56108E-0008  0.43051E-0007
  0.10457E+0005 -0.29624E+0004  0.27516E-0007 -0.35359E-0008  0.37172E-0007
  0.10500E+0005 -0.29625E+0004  0.25509E-0007 -0.28992E-0008  0.34956E-0007
  0.10250E+0005 -0.29369E+0004  0.35795E-0007 -0.78049E-0008  0.54268E-0007
  0.10293E+0005 -0.29371E+0004  0.35117E-0007 -0.67062E-0008  0.51821E-0007
  0.10375E+0005 -0.29374E+0004  0.32331E-0007 -0.44447E-0008  0.45942E-0007
  0.10457E+0005 -0.29377E+0004  0.28132E-0007 -0.26403E-0008  0.39957E-0007
  0.10500E+0005 -0.29379E+0004  0.25633E-0007 -0.20873E-0008  0.37299E-0007
  0.10250E+0005 -0.29238E+0004  0.35676E-0007 -0.69826E-0008  0.54336E-0007
  0.10293E+0005 -0.29240E+0004  0.35149E-0007 -0.59634E-0008  0.52249E-0007
  0.10375E+0005 -0.29244E+0004  0.32489E-0007 -0.38612E-0008  0.46824E-0007
  0.10457E+0005 -0.29247E+0004  0.28132E-0007 -0.21831E-0008  0.40862E-0007
  0.10500E+0005 -0.29249E+0004  0.25425E-0007 -0.16690E-0008  0.38019E-0007
  0.10500E+0005 -0.30000E+0004  0.23878E-0007 -0.41905E-0008  0.28548E-0007
  0.10543E+0005 -0.30000E+0004  0.23213E-0007 -0.39458E-0008  0.28497E-0007
  0.10625E+0005 -0.30000E+0004  0.22871E-0007 -0.50662E-0008  0.31576E-0007
  0.10707E+0005 -0.30000E+0004  0.23424E-0007 -0.81258E-0008  0.37752E-0007
  0.10750E+0005 -0.30000E+0004  0.23841E-0007 -0.10292E-0007  0.41526E-0007
  0.10500E+0005 -0.29870E+0004  0.24650E-0007 -0.37370E-0008  0.31181E-0007
  0.10543E+0005 -0.29871E+0004  0.23535E-0007 -0.35178E-0008  0.30661E-0007
  0.10625E+0005 -0.29871E+0004  0.22269E-0007 -0.45770E-0008  0.32652E-0007
  0.10707E+0005 -0.29872E+0004  0.21997E-0007 -0.74538E-0008  0.37761E-0007
  0.10750E+0005 -0.29872E+0004  0.22081E-0007 -0.94931E-0008  0.41076E-0007
  0.10500E+0005 -0.29625E+0004  0.25509E-0007 -0.28992E-0008  0.34956E-0007
  0.10543E+0005 -0.29626E+0004  0.23640E-0007 -0.27189E-0008  0.33642E-0007
  0.10625E+0005 -0.29627E+0004  0.20756E-0007 -0.36690E-0008  0.33715E-0007
  0.10707E+0005 -0.29629E+0004  0.18961E-0007 -0.62273E-0008  0.36856E-0007
  0.10750E+0005 -0.29630E+0004  0.18401E-0007 -0.80424E-0008  0.39298E-0007
  0.10500E+0005 -0.29379E+0004  0.25633E-0007 -0.20873E-0008  0.37299E-0007
  0.10543E+0005 -0.29380E+0004  0.23135E-0007 -0.19367E-0008  0.35312E-0007
  0.10625E+0005 -0.29383E+0004  0.18815E-0007 -0.27858E-0008  0.33658E-0007
  0.10707E+0005 -0.29386E+0004  0.15572E-0007 -0.50587E-0008  0.34918E-0007
  0.10750E+0005 -0.29387E+0004  0.14366E-0007 -0.66741E-0008  0.36489E-0007
  0.10500E+0005 -0.29249E+0004  0.25425E-0007 -0.16690E-0008  0.38019E-0007
  0.10543E+0005 -0.29251E+0004  0.22644E-0007 -0.15309E-0008  0.35725E-0007
  0.10625E+0005 -0.29254E+0004  0.17643E-0007 -0.23299E-0008  0.33237E-0007
  0.10707E+0005 -0.29258E+0004  0.13675E-0007 -0.44646E-0008  0.33544E-0007
  0.10750E+0005 -0.29259E+0004  0.12131E-0007 -0.59838E-0008  0.34658E-0007
  0.10750E+0005 -0.30000E+0004  0.23841E-0007 -0.10292E-0007  0.41526E-0007
  0.10793E+0005 -0.30000E+0004  0.24193E-0007 -0.12691E-0007  0.45236E-0007
  0.10875E+0005 -0.30000E+0004  0.24234E-0007 -0.17210E-0007  0.50727E-0007
  0.10957E+0005 -0.30000E+0004  0.22999E-0007 -0.20886E-0007  0.52837E-0007
  0.11000E+0005 -0.30000E+0004  0.21753E-0007 -0.22201E-0007  0.52281E-0007
  0.10750E+0005 -0.29872E+0004  0.22081E-0007 -0.94931E-0008  0.41076E-0007
  0.10793E+0005 -0.29872E+0004  0.22204E-0007 -0.11748E-0007  0.44452E-0007
  0.10875E+0005 -0.29873E+0004  0.22098E-0007 -0.16012E-0007  0.49692E-0007
  0.10957E+0005 -0.29874E+0004  0.21061E-0007 -0.19500E-0007  0.52055E-0007
  0.11000E+0005 -0.29874E+0004  0.20012E-0007 -0.20758E-0007  0.51779E-0007
  0.10750E+0005 -0.29630E+0004  0.18401E-0007 -0.80424E-0008  0.39298E-0007
  0.10793E+0005 -0.29631E+0004  0.18052E-0007 -0.10052E-0007  0.42008E-0007
  0.10875E+0005 -0.29633E+0004  0.17566E-0007 -0.13873E-0007  0.46679E-0007
  0.10957E+0005 -0.29635E+0004  0.16800E-0007 -0.17033E-0007  0.49406E-0007
  0.11000E+0005 -0.29636E+0004  0.16092E-0007 -0.18191E-0007  0.49625E-0007
  0.10750E+0005 -0.29387E+0004  0.14366E-0007 -0.66741E-0008  0.36489E-0007
  0.10793E+0005 -0.29389E+0004  0.13511E-0007 -0.84656E-0008  0.38502E-0007
  0.10875E+0005 -0.29392E+0004  0.12537E-0007 -0.11893E-0007  0.42492E-0007
  0.10957E+0005 -0.29395E+0004  0.11920E-0007 -0.14757E-0007  0.45441E-0007
  0.11000E+0005 -0.29397E+0004  0.11502E-0007 -0.15828E-0007  0.46092E-0007
  0.10750E+0005 -0.29259E+0004  0.12131E-0007 -0.59838E-0008  0.34658E-0007
  0.10793E+0005 -0.29262E+0004  0.11001E-0007 -0.76697E-0008  0.36295E-0007
  0.10875E+0005 -0.29265E+0004  0.97350E-0008 -0.10907E-0007  0.39887E-0007
  0.10957E+0005 -0.29269E+0004  0.91514E-0008 -0.13628E-0007  0.42898E-0007
  0.11000E+0005 -0.29271E+0004  0.88664E-0008 -0.14656E-0007  0.43748E-0007
  0.11000E+0005 -0.30000E+0004  0.21753E-0007 -0.22201E-0007  0.52281E-0007
  0.11043E+0005 -0.30000E+0004  0.20133E-0007 -0.23032E-0007  0.50642E-0007
  0.11125E+0005 -0.30000E+0004  0.16290E-0007 -0.23160E-0007  0.44995E-0007
  0.11207E+0005 -0.30000E+0004  0.12040E-0007 -0.21671E-0007  0.37391E-0007
  0.11250E+0005 -0.30000E+0004  0.98978E-0008 -0.20396E-0007  0.33175E-0007
  0.11000E+0005 -0.29874E+0004  0.20012E-0007 -0.20758E-0007  0.51779E-0007
  0.11043E+0005 -0.29875E+0004  0.18633E-0007 -0.21566E-0007  0.50503E-0007
  0.11125E+0005 -0.29875E+0004  0.15253E-0007 -0.21732E-0007  0.45584E-0007
  0.11207E+0005 -0.29876E+0004  0.11377E-0007 -0.20371E-0007  0.38619E-0007
  0.11250E+0005 -0.29876E+0004  0.93672E-0008 -0.19176E-0007  0.34638E-0007
  0.11000E+0005 -0.29636E+0004  0.16092E-0007 -0.18191E-0007  0.49625E-0007
  0.11043E+0005 -0.29637E+0004  0.15144E-0007 -0.18956E-0007  0.48994E-0007
  0.11125E+0005 -0.29639E+0004  0.12648E-0007 -0.19190E-0007  0.45441E-0007
  0.11207E+0005 -0.29641E+0004  0.95439E-0008 -0.18049E-0007  0.39718E-0007
  0.11250E+0005 -0.29642E+0004  0.78331E-0008 -0.17007E-0007  0.36230E-0007
  0.11000E+0005 -0.29397E+0004  0.11502E-0007 -0.15828E-0007  0.46092E-0007
  0.11043E+0005 -0.29399E+0004  0.10950E-0007 -0.16550E-0007  0.46050E-0007
  0.11125E+0005 -0.29402E+0004  0.93327E-0008 -0.16845E-0007  0.43823E-0007
  0.11207E+0005 -0.29405E+0004  0.70620E-0008 -0.15903E-0007  0.39363E-0007
  0.11250E+0005 -0.29407E+0004  0.57028E-0008 -0.15003E-0007  0.36408E-0007
  0.11000E+0005 -0.29271E+0004  0.88664E-0008 -0.14656E-0007  0.43748E-0007
  0.11043E+0005 -0.29273E+0004  0.85088E-0008 -0.15358E-0007  0.43994E-0007
  0.11125E+0005 -0.29277E+0004  0.73471E-0008 -0.15682E-0007  0.42441E-0007
  0.11207E+0005 -0.29281E+0004  0.55333E-0008 -0.14836E-0007  0.38649E-0007
  0.11250E+0005 -0.29284E+0004  0.43757E-0008 -0.14008E-0007  0.35983E-0007
  0.11250E+0005 -0.30000E+0004  0.98978E-0008 -0.20396E-0007  0.33175E-0007
  0.11293E+0005 -0.30000E+0004  0.79674E-0008 -0.18897E-0007  0.29140E-0007
  0.11375E+0005 -0.30000E+0004  0.51379E-0008 -0.15747E-0007  0.22564E-0007
  0.11457E+0005 -0.30000E+0004  0.36379E-0008 -0.12566E-0007  0.17928E-0007
  0.11500E+0005 -0.30000E+0004  0.33938E-0008 -0.10961E-0007  0.16279E-0007
  0.11250E+0005 -0.29876E+0004  0.93672E-0008 -0.19176E-0007  0.34638E-0007
  0.11293E+0005 -0.29877E+0004  0.75265E-0008 -0.17777E-0007  0.30786E-0007
  0.11375E+0005 -0.29877E+0004  0.47571E-0008 -0.14802E-0007  0.24347E-0007
  0.11457E+0005 -0.29878E+0004  0.32412E-0008 -0.11774E-0007  0.19677E-0007
  0.11500E+0005 -0.29878E+0004  0.29800E-0008 -0.10234E-0007  0.17962E-0007
  0.11250E+0005 -0.29642E+0004  0.78331E-0008 -0.17007E-0007  0.36230E-0007
  0.11293E+0005 -0.29643E+0004  0.62127E-0008 -0.15777E-0007  0.32753E-0007
  0.11375E+0005 -0.29645E+0004  0.36475E-0008 -0.13118E-0007  0.26646E-0007
  0.11457E+0005 -0.29647E+0004  0.21606E-0008 -0.10374E-0007  0.21952E-0007
  0.11500E+0005 -0.29648E+0004  0.18853E-0008 -0.89636E-0008  0.20137E-0007
  0.11250E+0005 -0.29407E+0004  0.57028E-0008 -0.15003E-0007  0.36408E-0007
  0.11293E+0005 -0.29409E+0004  0.43581E-0008 -0.13927E-0007  0.33339E-0007
  0.11375E+0005 -0.29412E+0004  0.21008E-0008 -0.11566E-0007  0.27645E-0007
  0.11457E+0005 -0.29415E+0004  0.71337E-0009 -0.90945E-0008  0.22982E-0007
  0.11500E+0005 -0.29417E+0004  0.44560E-0009 -0.78152E-0008  0.21085E-0007
  0.11250E+0005 -0.29284E+0004  0.43757E-0008 -0.14008E-0007  0.35983E-0007
  0.11293E+0005 -0.29286E+0004  0.31959E-0008 -0.13007E-0007  0.33143E-0007
  0.11375E+0005 -0.29289E+0004  0.11364E-0008 -0.10797E-0007  0.27693E-0007
  0.11457E+0005 -0.29293E+0004 -0.17256E-0009 -0.84645E-0008  0.23067E-0007
  0.11500E+0005 -0.29295E+0004 -0.42916E-0009 -0.72533E-0008  0.21134E-0007
  0.11500E+0005 -0.30000E+0004  0.33938E-0008 -0.10961E-0007  0.16279E-0007
  0.11543E+0005 -0.30000E+0004  0.35216E-0008 -0.94094E-0008  0.15137E-0007
  0.11625E+0005 -0.30000E+0004  0.46264E-0008 -0.66334E-0008  0.14040E-0007
  0.11707E+0005 -0.30000E+0004  0.66950E-0008 -0.39711E-0008  0.13920E-0007
  0.11750E+0005 -0.30000E+0004  0.81041E-0008 -0.25734E-0008  0.14096E-0007
  0.11500E+0005 -0.29878E+0004  0.29800E-0008 -0.10234E-0007  0.17962E-0007
  0.11543E+0005 -0.29879E+0004  0.31016E-0008 -0.87511E-0008  0.16768E-0007
  0.11625E+0005 -0.29879E+0004  0.42316E-0008 -0.60846E-0008  0.15573E-0007
  0.11707E+0005 -0.29880E+0004  0.63921E-0008 -0.35296E-0008  0.15425E-0007
  0.11750E+0005 -0.29880E+0004  0.78681E-0008 -0.21880E-0008  0.15604E-0007
  0.11500E+0005 -0.29648E+0004  0.18853E-0008 -0.89636E-0008  0.20137E-0007
  0.11543E+0005 -0.29648E+0004  0.20001E-0008 -0.76037E-0008  0.18832E-0007
  0.11625E+0005 -0.29650E+0004  0.31695E-0008 -0.51473E-0008  0.17440E-0007
  0.11707E+0005 -0.29652E+0004  0.54753E-0008 -0.27956E-0008  0.17208E-0007
  0.11750E+0005 -0.29653E+0004  0.70628E-0008 -0.15647E-0008  0.17386E-0007
  0.11500E+0005 -0.29417E+0004  0.44560E-0009 -0.78152E-0008  0.21085E-0007
  0.11543E+0005 -0.29418E+0004  0.56030E-0009 -0.65751E-0008  0.19669E-0007
  0.11625E+0005 -0.29421E+0004  0.17583E-0008 -0.43297E-0008  0.18069E-0007
  0.11707E+0005 -0.29424E+0004  0.41726E-0008 -0.21804E-0008  0.17718E-0007
  0.11750E+0005 -0.29425E+0004  0.58501E-0008 -0.10598E-0008  0.17882E-0007
  0.11500E+0005 -0.29295E+0004 -0.42916E-0009 -0.72533E-0008  0.21134E-0007
  0.11543E+0005 -0.29297E+0004 -0.31120E-0009 -0.60757E-0008  0.19661E-0007
  0.11625E+0005 -0.29300E+0004  0.89704E-0009 -0.39412E-0008  0.17947E-0007
  0.11707E+0005 -0.29303E+0004  0.33545E-0008 -0.18979E-0008  0.17524E-0007
  0.11750E+0005 -0.29305E+0004  0.50701E-0008 -0.83461E-0009  0.17674E-0007
  0.11750E+0005 -0.30000E+0004  0.81041E-0008 -0.25734E-0008  0.14096E-0007
  0.11793E+0005 -0.30000E+0004  0.97198E-0008 -0.11603E-0008  0.14412E-0007
  0.11875E+0005 -0.30000E+0004  0.13259E-0007  0.15492E-0008  0.15288E-0007
  0.11957E+0005 -0.30000E+0004  0.17345E-0007  0.42630E-0008  0.16531E-0007
  0.12000E+0005 -0.30000E+0004  0.19671E-0007  0.56706E-0008  0.17320E-0007
  0.11750E+0005 -0.29880E+0004  0.78681E-0008 -0.21880E-0008  0.15604E-0007
  0.11793E+0005 -0.29880E+0004  0.95638E-0008 -0.84159E-0009  0.15950E-0007
  0.11875E+0005 -0.29881E+0004  0.13264E-0007  0.17408E-0008  0.16890E-0007
  0.11957E+0005 -0.29881E+0004  0.17518E-0007  0.43208E-0008  0.18216E-0007
  0.12000E+0005 -0.29881E+0004  0.19931E-0007  0.56605E-0008  0.19043E-0007
  0.11750E+0005 -0.29653E+0004  0.70628E-0008 -0.15647E-0008  0.17386E-0007
  0.11793E+0005 -0.29653E+0004  0.88901E-0008 -0.33639E-0009  0.17767E-0007
  0.11875E+0005 -0.29655E+0004  0.12863E-0007  0.20128E-0008  0.18813E-0007
  0.11957E+0005 -0.29656E+0004  0.17403E-0007  0.43513E-0008  0.20284E-0007
  0.12000E+0005 -0.29657E+0004  0.19963E-0007  0.55658E-0008  0.21190E-0007
  0.11750E+0005 -0.29425E+0004  0.58501E-0008 -0.10598E-0008  0.17882E-0007
  0.11793E+0005 -0.29426E+0004  0.77840E-0008  0.55551E-0010  0.18277E-0007
  0.11875E+0005 -0.29429E+0004  0.11987E-0007  0.21818E-0008  0.19411E-0007
  0.11957E+0005 -0.29431E+0004  0.16768E-0007  0.42929E-0008  0.21020E-0007
  0.12000E+0005 -0.29432E+0004  0.19452E-0007  0.53893E-0008  0.22008E-0007
  0.11750E+0005 -0.29305E+0004  0.50701E-0008 -0.83461E-0009  0.17674E-0007
  0.11793E+0005 -0.29307E+0004  0.70505E-0008  0.22277E-0009  0.18071E-0007
  0.11875E+0005 -0.29309E+0004  0.11356E-0007  0.22353E-0008  0.19245E-0007
  0.11957E+0005 -0.29312E+0004  0.16246E-0007  0.42319E-0008  0.20926E-0007
  0.12000E+0005 -0.29313E+0004  0.18987E-0007  0.52690E-0008  0.21958E-0007
  0.12000E+0005 -0.30000E+0004  0.19671E-0007  0.56706E-0008  0.17320E-0007
  0.12043E+0005 -0.30000E+0004  0.22087E-0007  0.70350E-0008  0.18213E-0007
  0.12125E+0005 -0.30000E+0004  0.26765E-0007  0.94529E-0008  0.20069E-0007
  0.12207E+0005 -0.30000E+0004  0.31346E-0007  0.11540E-0007  0.22026E-0007
  0.12250E+0005 -0.30000E+0004  0.33627E-0007  0.12480E-0007  0.23031E-0007
  0.12000E+0005 -0.29881E+0004  0.19931E-0007  0.56605E-0008  0.19043E-0007
  0.12043E+0005 -0.29882E+0004  0.22434E-0007  0.69539E-0008  0.19981E-0007
  0.12125E+0005 -0.29882E+0004  0.27277E-0007  0.92521E-0008  0.21917E-0007
  0.12207E+0005 -0.29883E+0004  0.32028E-0007  0.11236E-0007  0.23968E-0007
  0.12250E+0005 -0.29883E+0004  0.34397E-0007  0.12131E-0007  0.25021E-0007
  0.12000E+0005 -0.29657E+0004  0.19963E-0007  0.55658E-0008  0.21190E-0007
  0.12043E+0005 -0.29658E+0004  0.22613E-0007  0.67349E-0008  0.22213E-0007
  0.12125E+0005 -0.29659E+0004  0.27737E-0007  0.88189E-0008  0.24317E-0007
  0.12207E+0005 -0.29661E+0004  0.32779E-0007  0.10621E-0007  0.26568E-0007
  0.12250E+0005 -0.29662E+0004  0.35302E-0007  0.11436E-0007  0.27732E-0007
  0.12000E+0005 -0.29432E+0004  0.19452E-0007  0.53893E-0008  0.22008E-0007
  0.12043E+0005 -0.29433E+0004  0.22226E-0007  0.64440E-0008  0.23120E-0007
  0.12125E+0005 -0.29436E+0004  0.27586E-0007  0.83298E-0008  0.25416E-0007
  0.12207E+0005 -0.29439E+0004  0.32877E-0007  0.99650E-0008  0.27896E-0007
  0.12250E+0005 -0.29440E+0004  0.35537E-0007  0.10708E-0007  0.29197E-0007
  0.12000E+0005 -0.29313E+0004  0.18987E-0007  0.52690E-0008  0.21958E-0007
  0.12043E+0005 -0.29315E+0004  0.21817E-0007  0.62665E-0008  0.23121E-0007
  0.12125E+0005 -0.29318E+0004  0.27284E-0007  0.80538E-0008  0.25526E-0007
  0.12207E+0005 -0.29322E+0004  0.32688E-0007  0.96067E-0008  0.28140E-0007
  0.12250E+0005 -0.29323E+0004  0.35412E-0007  0.10315E-0007  0.29521E-0007
  0.12250E+0005 -0.30000E+0004  0.33627E-0007  0.12480E-0007  0.23031E-0007
  0.12293E+0005 -0.30000E+0004  0.35765E-0007  0.13264E-0007  0.24013E-0007
  0.12375E+0005 -0.30000E+0004  0.39316E-0007  0.14326E-0007  0.25709E-0007
  0.12457E+0005 -0.30000E+0004  0.42083E-0007  0.14705E-0007  0.27211E-0007
  0.12500E+0005 -0.30000E+0004  0.43200E-0007  0.14611E-0007  0.27925E-0007
  0.12250E+0005 -0.29883E+0004  0.34397E-0007  0.12131E-0007  0.25021E-0007
  0.12293E+0005 -0.29884E+0004  0.36621E-0007  0.12876E-0007  0.26050E-0007
  0.12375E+0005 -0.29884E+0004  0.40319E-0007  0.13888E-0007  0.27822E-0007
  0.12457E+0005 -0.29885E+0004  0.43202E-0007  0.14247E-0007  0.29370E-0007
  0.12500E+0005 -0.29886E+0004  0.44363E-0007  0.14158E-0007  0.30089E-0007
  0.12250E+0005 -0.29662E+0004  0.35302E-0007  0.11436E-0007  0.27732E-0007
  0.12293E+0005 -0.29663E+0004  0.37679E-0007  0.12114E-0007  0.28877E-0007
  0.12375E+0005 -0.29665E+0004  0.41649E-0007  0.13041E-0007  0.30851E-0007
  0.12457E+0005 -0.29667E+0004  0.44757E-0007  0.13373E-0007  0.32556E-0007
  0.12500E+0005 -0.29669E+0004  0.46009E-0007  0.13297E-0007  0.33327E-0007
  0.12250E+0005 -0.29440E+0004  0.35537E-0007  0.10708E-0007  0.29197E-0007
  0.12293E+0005 -0.29442E+0004  0.38053E-0007  0.11328E-0007  0.30484E-0007
  0.12375E+0005 -0.29446E+0004  0.42280E-0007  0.12181E-0007  0.32732E-0007
  0.12457E+0005 -0.29450E+0004  0.45616E-0007  0.12497E-0007  0.34680E-0007
  0.12500E+0005 -0.29452E+0004  0.46969E-0007  0.12437E-0007  0.35551E-0007
  0.12250E+0005 -0.29323E+0004  0.35412E-0007  0.10315E-0007  0.29521E-0007
  0.12293E+0005 -0.29326E+0004  0.37996E-0007  0.10906E-0007  0.30896E-0007
  0.12375E+0005 -0.29330E+0004  0.42352E-0007  0.11726E-0007  0.33313E-0007
  0.12457E+0005 -0.29335E+0004  0.45808E-0007  0.12036E-0007  0.35420E-0007
  0.12500E+0005 -0.29337E+0004  0.47215E-0007  0.11987E-0007  0.36362E-0007
  0.12500E+0005 -0.30000E+0004  0.43200E-0007  0.14611E-0007  0.27925E-0007
  0.12543E+0005 -0.30000E+0004  0.44069E-0007  0.14277E-0007  0.28610E-0007
  0.12625E+0005 -0.30000E+0004  0.45050E-0007  0.13052E-0007  0.29782E-0007
  0.12707E+0005 -0.30000E+0004  0.45171E-0007  0.11070E-0007  0.30752E-0007
  0.12750E+0005 -0.30000E+0004  0.44907E-0007  0.97826E-0008  0.31125E-0007
  0.12500E+0005 -0.29886E+0004  0.44363E-0007  0.14158E-0007  0.30089E-0007
  0.12543E+0005 -0.29886E+0004  0.45264E-0007  0.13838E-0007  0.30766E-0007
  0.12625E+0005 -0.29887E+0004  0.46277E-0007  0.12671E-0007  0.31892E-0007
  0.12707E+0005 -0.29888E+0004  0.46408E-0007  0.10780E-0007  0.32796E-0007
  0.12750E+0005 -0.29888E+0004  0.46145E-0007  0.95535E-0008  0.33136E-0007
  0.12500E+0005 -0.29669E+0004  0.46009E-0007  0.13297E-0007  0.33327E-0007
  0.12543E+0005 -0.29670E+0004  0.46982E-0007  0.13008E-0007  0.34033E-0007
  0.12625E+0005 -0.29672E+0004  0.48083E-0007  0.11952E-0007  0.35153E-0007
  0.12707E+0005 -0.29675E+0004  0.48255E-0007  0.10234E-0007  0.36007E-0007
  0.12750E+0005 -0.29676E+0004  0.48006E-0007  0.91198E-0008  0.36317E-0007
  0.12500E+0005 -0.29452E+0004  0.46969E-0007  0.12437E-0007  0.35551E-0007
  0.12543E+0005 -0.29454E+0004  0.48026E-0007  0.12182E-0007  0.36339E-0007
  0.12625E+0005 -0.29458E+0004  0.49240E-0007  0.11241E-0007  0.37550E-0007
  0.12707E+0005 -0.29462E+0004  0.49482E-0007  0.96948E-0008  0.38440E-0007
  0.12750E+0005 -0.29464E+0004  0.49261E-0007  0.86898E-0008  0.38757E-0007
  0.12500E+0005 -0.29337E+0004  0.47215E-0007  0.11987E-0007  0.36362E-0007
  0.12543E+0005 -0.29340E+0004  0.48320E-0007  0.11750E-0007  0.37211E-0007
  0.12625E+0005 -0.29345E+0004  0.49603E-0007  0.10870E-0007  0.38505E-0007
  0.12707E+0005 -0.29349E+0004  0.49892E-0007  0.94138E-0008  0.39444E-0007
  0.12750E+0005 -0.29352E+0004  0.49690E-0007  0.84654E-0008  0.39780E-0007
  0.12750E+0005 -0.30000E+0004  0.44907E-0007  0.97826E-0008  0.31125E-0007
  0.12793E+0005 -0.30000E+0004  0.44423E-0007  0.83462E-0008  0.31379E-0007
  0.12875E+0005 -0.30000E+0004  0.42964E-0007  0.54326E-0008  0.31381E-0007
  0.12957E+0005 -0.30000E+0004  0.40901E-0007  0.24995E-0008  0.30630E-0007
  0.13000E+0005 -0.30000E+0004  0.39634E-0007  0.10646E-0008  0.29898E-0007
  0.12750E+0005 -0.29888E+0004  0.46145E-0007  0.95535E-0008  0.33136E-0007
  0.12793E+0005 -0.29888E+0004  0.45665E-0007  0.81821E-0008  0.33367E-0007
  0.12875E+0005 -0.29889E+0004  0.44227E-0007  0.54006E-0008  0.33361E-0007
  0.12957E+0005 -0.29890E+0004  0.42205E-0007  0.25951E-0008  0.32666E-0007
  0.13000E+0005 -0.29890E+0004  0.40966E-0007  0.12215E-0008  0.31989E-0007
  0.12750E+0005 -0.29676E+0004  0.48006E-0007  0.91198E-0008  0.36317E-0007
  0.12793E+0005 -0.29677E+0004  0.47544E-0007  0.78698E-0008  0.36532E-0007
  0.12875E+0005 -0.29678E+0004  0.46158E-0007  0.53332E-0008  0.36551E-0007
  0.12957E+0005 -0.29680E+0004  0.44225E-0007  0.27660E-0008  0.35989E-0007
  0.13000E+0005 -0.29681E+0004  0.43044E-0007  0.15064E-0008  0.35425E-0007
  0.12750E+0005 -0.29464E+0004  0.49261E-0007  0.86898E-0008  0.38757E-0007
  0.12793E+0005 -0.29465E+0004  0.48827E-0007  0.75588E-0008  0.38990E-0007
  0.12875E+0005 -0.29468E+0004  0.47508E-0007  0.52602E-0008  0.39080E-0007
  0.12957E+0005 -0.29471E+0004  0.45675E-0007  0.29258E-0008  0.38674E-0007
  0.13000E+0005 -0.29472E+0004  0.44559E-0007  0.17773E-0008  0.38230E-0007
  0.12750E+0005 -0.29352E+0004  0.49690E-0007  0.84654E-0008  0.39780E-0007
  0.12793E+0005 -0.29354E+0004  0.49275E-0007  0.73962E-0008  0.40033E-0007
  0.12875E+0005 -0.29357E+0004  0.47996E-0007  0.52205E-0008  0.40173E-0007
  0.12957E+0005 -0.29360E+0004  0.46220E-0007  0.30066E-0008  0.39858E-0007
  0.13000E+0005 -0.29362E+0004  0.45139E-0007  0.19156E-0008  0.39478E-0007
  0.13000E+0005 -0.30000E+0004  0.39634E-0007  0.10646E-0008  0.29898E-0007
  0.13043E+0005 -0.30000E+0004  0.38284E-0007 -0.26547E-0009  0.28959E-0007
  0.13125E+0005 -0.30000E+0004  0.35661E-0007 -0.23297E-0008  0.26711E-0007
  0.13207E+0005 -0.30000E+0004  0.33216E-0007 -0.37661E-0008  0.24219E-0007
  0.13250E+0005 -0.30000E+0004  0.32115E-0007 -0.42737E-0008  0.22995E-0007
  0.13000E+0005 -0.29890E+0004  0.40966E-0007  0.12215E-0008  0.31989E-0007
  0.13043E+0005 -0.29890E+0004  0.39647E-0007 -0.54712E-0010  0.31126E-0007
  0.13125E+0005 -0.29890E+0004  0.37076E-0007 -0.20404E-0008  0.29045E-0007
  0.13207E+0005 -0.29891E+0004  0.34650E-0007 -0.34347E-0008  0.26726E-0007
  0.13250E+0005 -0.29891E+0004  0.33536E-0007 -0.39303E-0008  0.25572E-0007
  0.13000E+0005 -0.29681E+0004  0.43044E-0007  0.15064E-0008  0.35425E-0007
  0.13043E+0005 -0.29682E+0004  0.41792E-0007  0.33159E-0009  0.34709E-0007
  0.13125E+0005 -0.29683E+0004  0.39334E-0007 -0.15059E-0008  0.32953E-0007
  0.13207E+0005 -0.29684E+0004  0.36971E-0007 -0.28155E-0008  0.30966E-0007
  0.13250E+0005 -0.29684E+0004  0.35849E-0007 -0.32897E-0008  0.29956E-0007
  0.13000E+0005 -0.29472E+0004  0.44559E-0007  0.17773E-0008  0.38230E-0007
  0.13043E+0005 -0.29473E+0004  0.43379E-0007  0.70323E-0009  0.37664E-0007
  0.13125E+0005 -0.29475E+0004  0.41052E-0007 -0.98613E-0009  0.36233E-0007
  0.13207E+0005 -0.29477E+0004  0.38778E-0007 -0.22065E-0008  0.34577E-0007
  0.13250E+0005 -0.29478E+0004  0.37668E-0007 -0.26572E-0008  0.33714E-0007
  0.13000E+0005 -0.29362E+0004  0.45139E-0007  0.19156E-0008  0.39478E-0007
  0.13043E+0005 -0.29363E+0004  0.43998E-0007  0.89422E-0009  0.38989E-0007
  0.13125E+0005 -0.29365E+0004  0.41746E-0007 -0.71704E-0009  0.37726E-0007
  0.13207E+0005 -0.29367E+0004  0.39527E-0007 -0.18886E-0008  0.36242E-0007
  0.13250E+0005 -0.29369E+0004  0.38429E-0007 -0.23259E-0008  0.35455E-0007
  0.13250E+0005 -0.30000E+0004  0.32115E-0007 -0.42737E-0008  0.22995E-0007
  0.13293E+0005 -0.30000E+0004  0.31201E-0007 -0.46560E-0008  0.21965E-0007
  0.13375E+0005 -0.30000E+0004  0.30142E-0007 -0.51342E-0008  0.20895E-0007
  0.13457E+0005 -0.30000E+0004  0.30137E-0007 -0.55929E-0008  0.21514E-0007
  0.13500E+0005 -0.30000E+0004  0.30607E-0007 -0.59368E-0008  0.22685E-0007
  0.13250E+0005 -0.29891E+0004  0.33536E-0007 -0.39303E-0008  0.25572E-0007
  0.13293E+0005 -0.29891E+0004  0.32591E-0007 -0.43140E-0008  0.24603E-0007
  0.13375E+0005 -0.29891E+0004  0.31409E-0007 -0.48038E-0008  0.23563E-0007
  0.13457E+0005 -0.29892E+0004  0.31198E-0007 -0.52830E-0008  0.24094E-0007
  0.13500E+0005 -0.29892E+0004  0.31528E-0007 -0.56306E-0008  0.25161E-0007
  0.13250E+0005 -0.29684E+0004  0.35849E-0007 -0.32897E-0008  0.29956E-0007
  0.13293E+0005 -0.29685E+0004  0.34864E-0007 -0.36686E-0008  0.29104E-0007
  0.13375E+0005 -0.29686E+0004  0.33487E-0007 -0.41750E-0008  0.28135E-0007
  0.13457E+0005 -0.29687E+0004  0.32927E-0007 -0.46862E-0008  0.28518E-0007
  0.13500E+0005 -0.29687E+0004  0.33010E-0007 -0.50451E-0008  0.29400E-0007
  0.13250E+0005 -0.29478E+0004  0.37668E-0007 -0.26572E-0008  0.33714E-0007
  0.13293E+0005 -0.29478E+0004  0.36663E-0007 -0.30258E-0008  0.32979E-0007
  0.13375E+0005 -0.29480E+0004  0.35140E-0007 -0.35408E-0008  0.32095E-0007
  0.13457E+0005 -0.29481E+0004  0.34277E-0007 -0.40766E-0008  0.32344E-0007
  0.13500E+0005 -0.29482E+0004  0.34139E-0007 -0.44467E-0008  0.33056E-0007
  0.13250E+0005 -0.29369E+0004  0.38429E-0007 -0.23259E-0008  0.35455E-0007
  0.13293E+0005 -0.29370E+0004  0.37422E-0007 -0.26872E-0008  0.34781E-0007
  0.13375E+0005 -0.29371E+0004  0.35837E-0007 -0.32039E-0008  0.33944E-0007
  0.13457E+0005 -0.29373E+0004  0.34833E-0007 -0.37497E-0008  0.34128E-0007
  0.13500E+0005 -0.29374E+0004  0.34588E-0007 -0.41250E-0008  0.34753E-0007
  0.13500E+0005 -0.30000E+0004  0.30607E-0007 -0.59368E-0008  0.22685E-0007
  0.13543E+0005 -0.30000E+0004  0.31413E-0007 -0.64094E-0008  0.24498E-0007
  0.13625E+0005 -0.30000E+0004  0.33843E-0007 -0.77761E-0008  0.29722E-0007
  0.13707E+0005 -0.30000E+0004  0.37363E-0007 -0.98304E-0008  0.37115E-0007
  0.13750E+0005 -0.30000E+0004  0.39601E-0007 -0.11163E-0007  0.41733E-0007
  0.13500E+0005 -0.29892E+0004  0.31528E-0007 -0.56306E-0008  0.25161E-0007
  0.13543E+0005 -0.29892E+0004  0.32180E-0007 -0.61120E-0008  0.26847E-0007
  0.13625E+0005 -0.29892E+0004  0.34286E-0007 -0.74707E-0008  0.31739E-0007
  0.13707E+0005 -0.29893E+0004  0.37480E-0007 -0.94936E-0008  0.38740E-0007
  0.13750E+0005 -0.29893E+0004  0.39559E-0007 -0.10798E-0007  0.43139E-0007
  0.13500E+0005 -0.29687E+0004  0.33010E-0007 -0.50451E-0008  0.29400E-0007
  0.13543E+0005 -0.29687E+0004  0.33384E-0007 -0.55363E-0008  0.30847E-0007
  0.13625E+0005 -0.29688E+0004  0.34894E-0007 -0.68812E-0008  0.35119E-0007
  0.13707E+0005 -0.29689E+0004  0.37471E-0007 -0.88491E-0008  0.41373E-0007
  0.13750E+0005 -0.29689E+0004  0.39240E-0007 -0.10107E-0007  0.45355E-0007
  0.13500E+0005 -0.29482E+0004  0.34139E-0007 -0.44467E-0008  0.33056E-0007
  0.13543E+0005 -0.29483E+0004  0.34255E-0007 -0.49440E-0008  0.34270E-0007
  0.13625E+0005 -0.29484E+0004  0.35196E-0007 -0.62765E-0008  0.37935E-0007
  0.13707E+0005 -0.29486E+0004  0.37157E-0007 -0.81953E-0008  0.43441E-0007
  0.13750E+0005 -0.29486E+0004  0.38607E-0007 -0.94130E-0008  0.47001E-0007
  0.13500E+0005 -0.29374E+0004  0.34588E-0007 -0.41250E-0008  0.34753E-0007
  0.13543E+0005 -0.29375E+0004  0.34575E-0007 -0.46248E-0008  0.35848E-0007
  0.13625E+0005 -0.29377E+0004  0.35228E-0007 -0.59511E-0008  0.39199E-0007
  0.13707E+0005 -0.29378E+0004  0.36867E-0007 -0.78462E-0008  0.44311E-0007
  0.13750E+0005 -0.29379E+0004  0.38146E-0007 -0.90447E-0008  0.47648E-0007
  0.13750E+0005 -0.30000E+0004  0.39601E-0007 -0.11163E-0007  0.41733E-0007
  0.13793E+0005 -0.30000E+0004  0.42071E-0007 -0.12618E-0007  0.46729E-0007
  0.13875E+0005 -0.30000E+0004  0.47240E-0007 -0.15531E-0007  0.56783E-0007
  0.13957E+0005 -0.30000E+0004  0.52834E-0007 -0.18250E-0007  0.66852E-0007
  0.14000E+0005 -0.30000E+0004  0.55857E-0007 -0.19432E-0007  0.71852E-0007
  0.13750E+0005 -0.29893E+0004  0.39559E-0007 -0.10798E-0007  0.43139E-0007
  0.13793E+0005 -0.29893E+0004  0.41889E-0007 -0.12224E-0007  0.47933E-0007
  0.13875E+0005 -0.29893E+0004  0.46859E-0007 -0.15071E-0007  0.57647E-0007
  0.13957E+0005 -0.29893E+0004  0.52370E-0007 -0.17727E-0007  0.67498E-0007
  0.14000E+0005 -0.29893E+0004  0.55401E-0007 -0.18881E-0007  0.72442E-0007
  0.13750E+0005 -0.29689E+0004  0.39240E-0007 -0.10107E-0007  0.45355E-0007
  0.13793E+0005 -0.29690E+0004  0.41287E-0007 -0.11480E-0007  0.49748E-0007
  0.13875E+0005 -0.29690E+0004  0.45833E-0007 -0.14213E-0007  0.58786E-0007
  0.13957E+0005 -0.29691E+0004  0.51125E-0007 -0.16758E-0007  0.68175E-0007
  0.14000E+0005 -0.29691E+0004  0.54135E-0007 -0.17864E-0007  0.72986E-0007
  0.13750E+0005 -0.29486E+0004  0.38607E-0007 -0.94130E-0008  0.47001E-0007
  0.13793E+0005 -0.29487E+0004  0.40354E-0007 -0.10738E-0007  0.50979E-0007
  0.13875E+0005 -0.29487E+0004  0.44425E-0007 -0.13369E-0007  0.59305E-0007
  0.13957E+0005 -0.29488E+0004  0.49422E-0007 -0.15815E-0007  0.68175E-0007
  0.14000E+0005 -0.29488E+0004  0.52367E-0007 -0.16880E-0007  0.72821E-0007
  0.13750E+0005 -0.29379E+0004  0.38146E-0007 -0.90447E-0008  0.47648E-0007
  0.13793E+0005 -0.29379E+0004  0.39730E-0007 -0.10347E-0007  0.51403E-0007
  0.13875E+0005 -0.29380E+0004  0.43532E-0007 -0.12928E-0007  0.59340E-0007
  0.13957E+0005 -0.29381E+0004  0.48346E-0007 -0.15328E-0007  0.67916E-0007
  0.14000E+0005 -0.29382E+0004  0.51239E-0007 -0.16373E-0007  0.72462E-0007
  0.14000E+0005 -0.30000E+0004  0.55857E-0007 -0.19432E-0007  0.71852E-0007
  0.14043E+0005 -0.30000E+0004  0.58879E-0007 -0.20354E-0007  0.76493E-0007
  0.14125E+0005 -0.30000E+0004  0.64413E-0007 -0.21171E-0007  0.83868E-0007
  0.14207E+0005 -0.30000E+0004  0.69414E-0007 -0.20594E-0007  0.88949E-0007
  0.14250E+0005 -0.30000E+0004  0.71717E-0007 -0.19710E-0007  0.90587E-0007
  0.14000E+0005 -0.29893E+0004  0.55401E-0007 -0.18881E-0007  0.72442E-0007
  0.14043E+0005 -0.29893E+0004  0.58470E-0007 -0.19781E-0007  0.77077E-0007
  0.14125E+0005 -0.29893E+0004  0.64192E-0007 -0.20580E-0007  0.84567E-0007
  0.14207E+0005 -0.29893E+0004  0.69496E-0007 -0.20016E-0007  0.89922E-0007
  0.14250E+0005 -0.29894E+0004  0.71994E-0007 -0.19149E-0007  0.91749E-0007
  0.14000E+0005 -0.29691E+0004  0.54135E-0007 -0.17864E-0007  0.72986E-0007
  0.14043E+0005 -0.29691E+0004  0.57254E-0007 -0.18727E-0007  0.77578E-0007
  0.14125E+0005 -0.29691E+0004  0.63263E-0007 -0.19497E-0007  0.85236E-0007
  0.14207E+0005 -0.29691E+0004  0.69085E-0007 -0.18960E-0007  0.91064E-0007
  0.14250E+0005 -0.29692E+0004  0.71931E-0007 -0.18128E-0007  0.93239E-0007
  0.14000E+0005 -0.29488E+0004  0.52367E-0007 -0.16880E-0007  0.72821E-0007
  0.14043E+0005 -0.29489E+0004  0.55488E-0007 -0.17711E-0007  0.77332E-0007
  0.14125E+0005 -0.29489E+0004  0.61695E-0007 -0.18459E-0007  0.85090E-0007
  0.14207E+0005 -0.29490E+0004  0.67959E-0007 -0.17952E-0007  0.91336E-0007
  0.14250E+0005 -0.29490E+0004  0.71123E-0007 -0.17156E-0007  0.93840E-0007
  0.14000E+0005 -0.29382E+0004  0.51239E-0007 -0.16373E-0007  0.72462E-0007
  0.14043E+0005 -0.29382E+0004  0.54344E-0007 -0.17189E-0007  0.76918E-0007
  0.14125E+0005 -0.29382E+0004  0.60622E-0007 -0.17928E-0007  0.84703E-0007
  0.14207E+0005 -0.29383E+0004  0.67088E-0007 -0.17438E-0007  0.91147E-0007
  0.14250E+0005 -0.29383E+0004  0.70408E-0007 -0.16661E-0007  0.93817E-0007
  0.14250E+0005 -0.30000E+0004  0.71717E-0007 -0.19710E-0007  0.90587E-0007
  0.14293E+0005 -0.30000E+0004  0.73732E-0007 -0.18464E-0007  0.91506E-0007
  0.14375E+0005 -0.30000E+0004  0.76585E-0007 -0.15276E-0007  0.91292E-0007
  0.14457E+0005 -0.30000E+0004  0.77976E-0007 -0.11435E-0007  0.88814E-0007
  0.14500E+0005 -0.30000E+0004  0.78064E-0007 -0.93396E-0008  0.86743E-0007
  0.14250E+0005 -0.29894E+0004  0.71994E-0007 -0.19149E-0007  0.91749E-0007
  0.14293E+0005 -0.29894E+0004  0.74221E-0007 -0.17930E-0007  0.92882E-0007
  0.14375E+0005 -0.29894E+0004  0.77496E-0007 -0.14800E-0007  0.93094E-0007
  0.14457E+0005 -0.29894E+0004  0.79301E-0007 -0.11018E-0007  0.91016E-0007
  0.14500E+0005 -0.29894E+0004  0.79591E-0007 -0.89432E-0008  0.89120E-0007
  0.14250E+0005 -0.29692E+0004  0.71931E-0007 -0.18128E-0007  0.93239E-0007
  0.14293E+0005 -0.29692E+0004  0.74544E-0007 -0.16958E-0007  0.94770E-0007
  0.14375E+0005 -0.29692E+0004  0.78616E-0007 -0.13936E-0007  0.95801E-0007
  0.14457E+0005 -0.29693E+0004  0.81232E-0007 -0.10262E-0007  0.94524E-0007
  0.14500E+0005 -0.29693E+0004  0.81928E-0007 -0.82302E-0008  0.92998E-0007
  0.14250E+0005 -0.29490E+0004  0.71123E-0007 -0.17156E-0007  0.93840E-0007
  0.14293E+0005 -0.29490E+0004  0.74103E-0007 -0.16032E-0007  0.95758E-0007
  0.14375E+0005 -0.29491E+0004  0.78960E-0007 -0.13117E-0007  0.97619E-0007
  0.14457E+0005 -0.29492E+0004  0.82410E-0007 -0.95466E-0008  0.97191E-0007
  0.14500E+0005 -0.29492E+0004  0.83539E-0007 -0.75592E-0008  0.96077E-0007
  0.14250E+0005 -0.29383E+0004  0.70408E-0007 -0.16661E-0007  0.93817E-0007
  0.14293E+0005 -0.29384E+0004  0.73572E-0007 -0.15561E-0007  0.95933E-0007
  0.14375E+0005 -0.29385E+0004  0.78835E-0007 -0.12701E-0007  0.98234E-0007
  0.14457E+0005 -0.29386E+0004  0.82733E-0007 -0.91849E-0008  0.98270E-0007
  0.14500E+0005 -0.29386E+0004  0.84098E-0007 -0.72206E-0008  0.97388E-0007
  0.14500E+0005 -0.30000E+0004  0.78064E-0007 -0.93396E-0008  0.86743E-0007
  0.14543E+0005 -0.30000E+0004  0.77700E-0007 -0.73012E-0008  0.84255E-0007
  0.14625E+0005 -0.30000E+0004  0.75764E-0007 -0.38863E-0008  0.78638E-0007
  0.14707E+0005 -0.30000E+0004  0.72294E-0007 -0.13679E-0008  0.72196E-0007
  0.14750E+0005 -0.30000E+0004  0.69898E-0007 -0.46621E-0009  0.68544E-0007
  0.14500E+0005 -0.29894E+0004  0.79591E-0007 -0.89432E-0008  0.89120E-0007
  0.14543E+0005 -0.29894E+0004  0.79411E-0007 -0.69268E-0008  0.86779E-0007
  0.14625E+0005 -0.29895E+0004  0.77768E-0007 -0.35198E-0008  0.81332E-0007
  0.14707E+0005 -0.29895E+0004  0.74523E-0007 -0.97173E-0009  0.74935E-0007
  0.14750E+0005 -0.29895E+0004  0.72224E-0007 -0.36670E-0010  0.71263E-0007
  0.14500E+0005 -0.29693E+0004  0.81928E-0007 -0.82302E-0008  0.92998E-0007
  0.14543E+0005 -0.29694E+0004  0.82124E-0007 -0.62495E-0008  0.90973E-0007
  0.14625E+0005 -0.29695E+0004  0.81102E-0007 -0.28585E-0008  0.85944E-0007
  0.14707E+0005 -0.29696E+0004  0.78349E-0007 -0.25769E-0009  0.79725E-0007
  0.14750E+0005 -0.29696E+0004  0.76265E-0007  0.73359E-0009  0.76064E-0007
  0.14500E+0005 -0.29492E+0004  0.83539E-0007 -0.75592E-0008  0.96077E-0007
  0.14543E+0005 -0.29493E+0004  0.84147E-0007 -0.56117E-0008  0.94417E-0007
  0.14625E+0005 -0.29495E+0004  0.83826E-0007 -0.22383E-0008  0.89919E-0007
  0.14707E+0005 -0.29496E+0004  0.81646E-0007  0.41067E-0009  0.83998E-0007
  0.14750E+0005 -0.29497E+0004  0.79816E-0007  0.14531E-0008  0.80408E-0007
  0.14500E+0005 -0.29386E+0004  0.84098E-0007 -0.72206E-0008  0.97388E-0007
  0.14543E+0005 -0.29387E+0004  0.84937E-0007 -0.52903E-0008  0.95940E-0007
  0.14625E+0005 -0.29389E+0004  0.85015E-0007 -0.19269E-0008  0.91764E-0007
  0.14707E+0005 -0.29391E+0004  0.83171E-0007  0.74569E-0009  0.86048E-0007
  0.14750E+0005 -0.29392E+0004  0.81491E-0007  0.18136E-0008  0.82519E-0007
  0.14750E+0005 -0.30000E+0004  0.69898E-0007 -0.46621E-0009  0.68544E-0007
  0.14793E+0005 -0.30000E+0004  0.67156E-0007  0.16109E-0009  0.64727E-0007
  0.14875E+0005 -0.30000E+0004  0.61080E-0007  0.67734E-0009  0.56923E-0007
  0.14957E+0005 -0.30000E+0004  0.53984E-0007  0.68231E-0009  0.48047E-0007
  0.15000E+0005 -0.30000E+0004  0.49860E-0007  0.65871E-0009  0.42748E-0007
  0.14750E+0005 -0.29895E+0004  0.72224E-0007 -0.36670E-0010  0.71263E-0007
  0.14793E+0005 -0.29895E+0004  0.69569E-0007  0.62661E-0009  0.67408E-0007
  0.14875E+0005 -0.29896E+0004  0.63654E-0007  0.12313E-0008  0.59517E-0007
  0.14957E+0005 -0.29896E+0004  0.56754E-0007  0.13286E-0008  0.50601E-0007
  0.15000E+0005 -0.29897E+0004  0.52757E-0007  0.13479E-0008  0.45322E-0007
  0.14750E+0005 -0.29696E+0004  0.76265E-0007  0.73359E-0009  0.76064E-0007
  0.14793E+0005 -0.29697E+0004  0.73800E-0007  0.14654E-0008  0.72178E-0007
  0.14875E+0005 -0.29698E+0004  0.68225E-0007  0.22305E-0008  0.64186E-0007
  0.14957E+0005 -0.29700E+0004  0.61703E-0007  0.24957E-0008  0.55229E-0007
  0.15000E+0005 -0.29700E+0004  0.57944E-0007  0.25925E-0008  0.49998E-0007
  0.14750E+0005 -0.29497E+0004  0.79816E-0007  0.14531E-0008  0.80408E-0007
  0.14793E+0005 -0.29499E+0004  0.77577E-0007  0.22504E-0008  0.76547E-0007
  0.14875E+0005 -0.29501E+0004  0.72388E-0007  0.31668E-0008  0.68536E-0007
  0.14957E+0005 -0.29503E+0004  0.66257E-0007  0.35911E-0008  0.59588E-0007
  0.15000E+0005 -0.29504E+0004  0.62732E-0007  0.37614E-0008  0.54418E-0007
  0.14750E+0005 -0.29392E+0004  0.81491E-0007  0.18136E-0008  0.82519E-0007
  0.14793E+0005 -0.29394E+0004  0.79384E-0007  0.26437E-0008  0.78692E-0007
  0.14875E+0005 -0.29397E+0004  0.74417E-0007  0.36365E-0008  0.70706E-0007
  0.14957E+0005 -0.29399E+0004  0.68500E-0007  0.41414E-0008  0.61781E-0007
  0.15000E+0005 -0.29401E+0004  0.65098E-0007  0.43491E-0008  0.56649E-0007
  0.15000E+0005 -0.30000E+0004  0.49860E-0007  0.65871E-0009  0.42748E-0007
  0.15043E+0005 -0.30000E+0004  0.45489E-0007  0.73974E-0009  0.36917E-0007
  0.15125E+0005 -0.30000E+0004  0.36526E-0007  0.14572E-0008  0.24129E-0007
  0.15207E+0005 -0.30000E+0004  0.26741E-0007  0.33207E-0008  0.88528E-0008
  0.15250E+0005 -0.30000E+0004  0.21297E-0007  0.48715E-0008 -0.18606E-0009
  0.15000E+0005 -0.29897E+0004  0.52757E-0007  0.13479E-0008  0.45322E-0007
  0.15043E+0005 -0.29897E+0004  0.48534E-0007  0.14627E-0008  0.39548E-0007
  0.15125E+0005 -0.29897E+0004  0.39906E-0007  0.22114E-0008  0.26981E-0007
  0.15207E+0005 -0.29898E+0004  0.30505E-0007  0.40517E-0008  0.12057E-0007
  0.15250E+0005 -0.29898E+0004  0.25265E-0007  0.55662E-0008  0.32365E-0008
  0.15000E+0005 -0.29700E+0004  0.57944E-0007  0.25925E-0008  0.49998E-0007
  0.15043E+0005 -0.29701E+0004  0.53993E-0007  0.27699E-0008  0.44336E-0007
  0.15125E+0005 -0.29703E+0004  0.45983E-0007  0.35768E-0008  0.32193E-0007
  0.15207E+0005 -0.29704E+0004  0.37305E-0007  0.53766E-0008  0.17944E-0007
  0.15250E+0005 -0.29705E+0004  0.32460E-0007  0.68250E-0008  0.95512E-0008
  0.15000E+0005 -0.29504E+0004  0.62732E-0007  0.37614E-0008  0.54418E-0007
  0.15043E+0005 -0.29505E+0004  0.59043E-0007  0.39991E-0008  0.48873E-0007
  0.15125E+0005 -0.29508E+0004  0.51629E-0007  0.48629E-0008  0.37152E-0007
  0.15207E+0005 -0.29510E+0004  0.43660E-0007  0.66269E-0008  0.23583E-0007
  0.15250E+0005 -0.29512E+0004  0.39215E-0007  0.80136E-0008  0.15630E-0007
  0.15000E+0005 -0.29401E+0004  0.65098E-0007  0.43491E-0008  0.56649E-0007
  0.15043E+0005 -0.29402E+0004  0.61543E-0007  0.46175E-0008  0.51168E-0007
  0.15125E+0005 -0.29405E+0004  0.54433E-0007  0.55110E-0008  0.39668E-0007
  0.15207E+0005 -0.29408E+0004  0.46832E-0007  0.72578E-0008  0.26457E-0007
  0.15250E+0005 -0.29410E+0004  0.42597E-0007  0.86139E-0008  0.18739E-0007
  0.15250E+0005 -0.30000E+0004  0.21297E-0007  0.48715E-0008 -0.18606E-0009
  0.15293E+0005 -0.30000E+0004  0.15722E-0007  0.68385E-0008 -0.97951E-0008
  0.15375E+0005 -0.30000E+0004  0.50437E-0008  0.11651E-0007 -0.29052E-0007
  0.15457E+0005 -0.30000E+0004 -0.51436E-0008  0.17622E-0007 -0.48363E-0007
  0.15500E+0005 -0.30000E+0004 -0.99842E-0008  0.21073E-0007 -0.57898E-0007
  0.15250E+0005 -0.29898E+0004  0.25265E-0007  0.55662E-0008  0.32365E-0008
  0.15293E+0005 -0.29898E+0004  0.19879E-0007  0.74787E-0008 -0.61502E-0008
  0.15375E+0005 -0.29899E+0004  0.94707E-0008  0.12148E-0007 -0.25043E-0007
  0.15457E+0005 -0.29899E+0004 -0.65643E-0009  0.17932E-0007 -0.44187E-0007
  0.15500E+0005 -0.29899E+0004 -0.55824E-0008  0.21279E-0007 -0.53763E-0007
  0.15250E+0005 -0.29705E+0004  0.32460E-0007  0.68250E-0008  0.95512E-0008
  0.15293E+0005 -0.29706E+0004  0.27452E-0007  0.86408E-0008  0.60843E-0009
  0.15375E+0005 -0.29707E+0004  0.17624E-0007  0.13050E-0007 -0.17515E-0007
  0.15457E+0005 -0.29708E+0004  0.77351E-0008  0.18499E-0007 -0.36213E-0007
  0.15500E+0005 -0.29709E+0004  0.27314E-0008  0.21651E-0007 -0.45775E-0007
  0.15250E+0005 -0.29512E+0004  0.39215E-0007  0.80136E-0008  0.15630E-0007
  0.15293E+0005 -0.29513E+0004  0.34604E-0007  0.97395E-0008  0.71556E-0008
  0.15375E+0005 -0.29515E+0004  0.25436E-0007  0.13905E-0007 -0.10111E-0007
  0.15457E+0005 -0.29517E+0004  0.15930E-0007  0.19037E-0007 -0.28208E-0007
  0.15500E+0005 -0.29518E+0004  0.10951E-0007  0.22006E-0007 -0.37647E-0007
  0.15250E+0005 -0.29410E+0004  0.42597E-0007  0.86139E-0008  0.18739E-0007
  0.15293E+0005 -0.29411E+0004  0.38201E-0007  0.10295E-0007  0.10519E-0007
  0.15375E+0005 -0.29414E+0004  0.29407E-0007  0.14339E-0007 -0.62661E-0008
  0.15457E+0005 -0.29416E+0004  0.20155E-0007  0.19311E-0007 -0.23990E-0007
  0.15500E+0005 -0.29418E+0004  0.15228E-0007  0.22186E-0007 -0.33324E-0007
  0.15500E+0005 -0.30000E+0004 -0.99842E-0008  0.21073E-0007 -0.57898E-0007
  0.15543E+0005 -0.30000E+0004 -0.14224E-0007  0.24621E-0007 -0.66542E-0007
  0.15625E+0005 -0.30000E+0004 -0.19905E-0007  0.31250E-0007 -0.79180E-0007
  0.15707E+0005 -0.30000E+0004 -0.21329E-0007  0.37215E-0007 -0.84925E-0007
  0.15750E+0005 -0.30000E+0004 -0.19922E-0007  0.39908E-0007 -0.84480E-0007
  0.15500E+0005 -0.29899E+0004 -0.55824E-0008  0.21279E-0007 -0.53763E-0007
  0.15543E+0005 -0.29900E+0004 -0.10005E-0007  0.24715E-0007 -0.62555E-0007
  0.15625E+0005 -0.29900E+0004 -0.16326E-0007  0.31145E-0007 -0.75834E-0007
  0.15707E+0005 -0.29900E+0004 -0.18793E-0007  0.36944E-0007 -0.82723E-0007
  0.15750E+0005 -0.29900E+0004 -0.18083E-0007  0.39572E-0007 -0.83078E-0007
  0.15500E+0005 -0.29709E+0004  0.27314E-0008  0.21651E-0007 -0.45775E-0007
  0.15543E+0005 -0.29709E+0004 -0.19370E-0008  0.24886E-0007 -0.54748E-0007
  0.15625E+0005 -0.29710E+0004 -0.92653E-0008  0.30954E-0007 -0.69024E-0007
  0.15707E+0005 -0.29711E+0004 -0.13490E-0007  0.36448E-0007 -0.77852E-0007
  0.15750E+0005 -0.29711E+0004 -0.13999E-0007  0.38953E-0007 -0.79609E-0007
  0.15500E+0005 -0.29518E+0004  0.10951E-0007  0.22006E-0007 -0.37647E-0007
  0.15543E+0005 -0.29519E+0004  0.61575E-0008  0.25052E-0007 -0.46674E-0007
  0.15625E+0005 -0.29520E+0004 -0.19143E-0008  0.30775E-0007 -0.61671E-0007
  0.15707E+0005 -0.29522E+0004 -0.76164E-0008  0.35977E-0007 -0.72142E-0007
  0.15750E+0005 -0.29522E+0004 -0.92015E-0008  0.38363E-0007 -0.75149E-0007
  0.15500E+0005 -0.29418E+0004  0.15228E-0007  0.22186E-0007 -0.33324E-0007
  0.15543E+0005 -0.29418E+0004  0.10414E-0007  0.25137E-0007 -0.42332E-0007
  0.15625E+0005 -0.29420E+0004  0.20506E-0008  0.30686E-0007 -0.57602E-0007
  0.15707E+0005 -0.29422E+0004 -0.43193E-0008  0.35739E-0007 -0.68822E-0007
  0.15750E+0005 -0.29423E+0004 -0.64146E-0008  0.38063E-0007 -0.72427E-0007
  0.15750E+0005 -0.30000E+0004 -0.19922E-0007  0.39908E-0007 -0.84480E-0007
  0.15793E+0005 -0.30000E+0004 -0.16819E-0007  0.42222E-0007 -0.81365E-0007
  0.15875E+0005 -0.30000E+0004 -0.59364E-0008  0.45434E-0007 -0.67736E-0007
  0.15957E+0005 -0.30000E+0004  0.11590E-0007  0.47150E-0007 -0.44265E-0007
  0.16000E+0005 -0.30000E+0004  0.23326E-0007  0.47535E-0007 -0.28380E-0007
  0.15750E+0005 -0.29900E+0004 -0.18083E-0007  0.39572E-0007 -0.83078E-0007
  0.15793E+0005 -0.29900E+0004 -0.15768E-0007  0.41832E-0007 -0.80878E-0007
  0.15875E+0005 -0.29901E+0004 -0.65355E-0008  0.44999E-0007 -0.69225E-0007
  0.15957E+0005 -0.29901E+0004  0.92880E-0008  0.46735E-0007 -0.47854E-0007
  0.16000E+0005 -0.29901E+0004  0.20181E-0007  0.47154E-0007 -0.33035E-0007
  0.15750E+0005 -0.29711E+0004 -0.13999E-0007  0.38953E-0007 -0.79609E-0007
  0.15793E+0005 -0.29712E+0004 -0.13078E-0007  0.41116E-0007 -0.79043E-0007
  0.15875E+0005 -0.29713E+0004 -0.68487E-0008  0.44195E-0007 -0.70998E-0007
  0.15957E+0005 -0.29713E+0004  0.57739E-0008  0.45959E-0007 -0.53574E-0007
  0.16000E+0005 -0.29714E+0004  0.15036E-0007  0.46435E-0007 -0.40809E-0007
  0.15750E+0005 -0.29522E+0004 -0.92015E-0008  0.38363E-0007 -0.75149E-0007
  0.15793E+0005 -0.29523E+0004 -0.95455E-0008  0.40433E-0007 -0.76080E-0007
  0.15875E+0005 -0.29524E+0004 -0.61355E-0008  0.43421E-0007 -0.71444E-0007
  0.15957E+0005 -0.29526E+0004  0.33523E-0008  0.45201E-0007 -0.57890E-0007
  0.16000E+0005 -0.29526E+0004  0.10957E-0007  0.45724E-0007 -0.47201E-0007
  0.15750E+0005 -0.29423E+0004 -0.64146E-0008  0.38063E-0007 -0.72427E-0007
  0.15793E+0005 -0.29423E+0004 -0.73723E-0008  0.40084E-0007 -0.74091E-0007
  0.15875E+0005 -0.29425E+0004 -0.53687E-0008  0.43023E-0007 -0.71166E-0007
  0.15957E+0005 -0.29427E+0004  0.25031E-0008  0.44808E-0007 -0.59610E-0007
  0.16000E+0005 -0.29428E+0004  0.92309E-0008  0.45353E-0007 -0.50018E-0007
  0.16000E+0005 -0.30000E+0004  0.23326E-0007  0.47535E-0007 -0.28380E-0007
  0.16043E+0005 -0.30000E+0004  0.36534E-0007  0.47659E-0007 -0.10559E-0007
  0.16125E+0005 -0.30000E+0004  0.64492E-0007  0.47459E-0007  0.26667E-0007
  0.16207E+0005 -0.30000E+0004  0.93836E-0007  0.47282E-0007  0.64567E-0007
  0.16250E+0005 -0.30000E+0004  0.10864E-0006  0.47428E-0007  0.83032E-0007
  0.16000E+0005 -0.29901E+0004  0.20181E-0007  0.47154E-0007 -0.33035E-0007
  0.16043E+0005 -0.29901E+0004  0.32634E-0007  0.47322E-0007 -0.16189E-0007
  0.16125E+0005 -0.29902E+0004  0.59538E-0007  0.47229E-0007  0.19601E-0007
  0.16207E+0005 -0.29902E+0004  0.88524E-0007  0.47162E-0007  0.56863E-0007
  0.16250E+0005 -0.29902E+0004  0.10350E-0006  0.47355E-0007  0.75405E-0007
  0.16000E+0005 -0.29714E+0004  0.15036E-0007  0.46435E-0007 -0.40809E-0007
  0.16043E+0005 -0.29714E+0004  0.25986E-0007  0.46680E-0007 -0.25885E-0007
  0.16125E+0005 -0.29716E+0004  0.50648E-0007  0.46772E-0007  0.69302E-0008
  0.16207E+0005 -0.29717E+0004  0.78579E-0007  0.46895E-0007  0.42584E-0007
  0.16250E+0005 -0.29717E+0004  0.93615E-0007  0.47173E-0007  0.61010E-0007
  0.16000E+0005 -0.29526E+0004  0.10957E-0007  0.45724E-0007 -0.47201E-0007
  0.16043E+0005 -0.29527E+0004  0.20331E-0007  0.46036E-0007 -0.34273E-0007
  0.16125E+0005 -0.29529E+0004  0.42477E-0007  0.46292E-0007 -0.47170E-0008
  0.16207E+0005 -0.29531E+0004  0.68902E-0007  0.46583E-0007  0.28854E-0007
  0.16250E+0005 -0.29532E+0004  0.83703E-0007  0.46935E-0007  0.46842E-0007
  0.16000E+0005 -0.29428E+0004  0.92309E-0008  0.45353E-0007 -0.50018E-0007
  0.16043E+0005 -0.29429E+0004  0.17752E-0007  0.45696E-0007 -0.38163E-0007
  0.16125E+0005 -0.29431E+0004  0.38476E-0007  0.46031E-0007 -0.10424E-0007
  0.16207E+0005 -0.29433E+0004  0.63944E-0007  0.46402E-0007  0.21875E-0007
  0.16250E+0005 -0.29435E+0004  0.78508E-0007  0.46789E-0007  0.39512E-0007
  0.16250E+0005 -0.30000E+0004  0.10864E-0006  0.47428E-0007  0.83032E-0007
  0.16293E+0005 -0.30000E+0004  0.12220E-0006  0.47857E-0007  0.99360E-0007
  0.16375E+0005 -0.30000E+0004  0.14206E-0006  0.49677E-0007  0.12133E-0006
  0.16457E+0005 -0.30000E+0004  0.15048E-0006  0.52986E-0007  0.12698E-0006
  0.16500E+0005 -0.30000E+0004  0.14887E-0006  0.55295E-0007  0.12182E-0006
  0.16250E+0005 -0.29902E+0004  0.10350E-0006  0.47355E-0007  0.75405E-0007
  0.16293E+0005 -0.29903E+0004  0.11749E-0006  0.47823E-0007  0.92134E-0007
  0.16375E+0005 -0.29903E+0004  0.13897E-0006  0.49670E-0007  0.11582E-0006
  0.16457E+0005 -0.29904E+0004  0.15003E-0006  0.52931E-0007  0.12443E-0006
  0.16500E+0005 -0.29904E+0004  0.15018E-0006  0.55179E-0007  0.12130E-0006
  0.16250E+0005 -0.29717E+0004  0.93615E-0007  0.47173E-0007  0.61010E-0007
  0.16293E+0005 -0.29718E+0004  0.10817E-0006  0.47706E-0007  0.78210E-0007
  0.16375E+0005 -0.29719E+0004  0.13217E-0006  0.49592E-0007  0.10454E-0006
  0.16457E+0005 -0.29721E+0004  0.14768E-0006  0.52760E-0007  0.11816E-0006
  0.16500E+0005 -0.29722E+0004  0.15090E-0006  0.54898E-0007  0.11856E-0006
  0.16250E+0005 -0.29532E+0004  0.83703E-0007  0.46935E-0007  0.46842E-0007
  0.16293E+0005 -0.29533E+0004  0.98481E-0007  0.47522E-0007  0.64152E-0007
  0.16375E+0005 -0.29536E+0004  0.12430E-0006  0.49436E-0007  0.92369E-0007
  0.16457E+0005 -0.29538E+0004  0.14355E-0006  0.52506E-0007  0.11018E-0006
  0.16500E+0005 -0.29539E+0004  0.14948E-0006  0.54538E-0007  0.11370E-0006
  0.16250E+0005 -0.29435E+0004  0.78508E-0007  0.46789E-0007  0.39512E-0007
  0.16293E+0005 -0.29436E+0004  0.93276E-0007  0.47401E-0007  0.56743E-0007
  0.16375E+0005 -0.29439E+0004  0.11979E-0006  0.49325E-0007  0.85660E-0007
  0.16457E+0005 -0.29442E+0004  0.14071E-0006  0.52342E-0007  0.10537E-0006
  0.16500E+0005 -0.29443E+0004  0.14794E-0006  0.54318E-0007  0.11038E-0006
  0.16500E+0005 -0.30000E+0004  0.14887E-0006  0.55295E-0007  0.12182E-0006
  0.16543E+0005 -0.30000E+0004  0.14243E-0006  0.57899E-0007  0.11048E-0006
  0.16625E+0005 -0.30000E+0004  0.11570E-0006  0.63221E-0007  0.71298E-0007
  0.16707E+0005 -0.30000E+0004  0.69481E-0007  0.68004E-0007  0.10149E-0007
  0.16750E+0005 -0.30000E+0004  0.37692E-0007  0.69776E-0007 -0.29561E-0007
  0.16500E+0005 -0.29904E+0004  0.15018E-0006  0.55179E-0007  0.12130E-0006
  0.16543E+0005 -0.29904E+0004  0.14570E-0006  0.57704E-0007  0.11225E-0006
  0.16625E+0005 -0.29905E+0004  0.12308E-0006  0.62815E-0007  0.77907E-0007
  0.16707E+0005 -0.29905E+0004  0.81027E-0007  0.67332E-0007  0.21776E-0007
  0.16750E+0005 -0.29905E+0004  0.51267E-0007  0.68955E-0007 -0.15447E-0007
  0.16500E+0005 -0.29722E+0004  0.15090E-0006  0.54898E-0007  0.11856E-0006
  0.16543E+0005 -0.29722E+0004  0.14992E-0006  0.57274E-0007  0.11356E-0006
  0.16625E+0005 -0.29724E+0004  0.13476E-0006  0.61997E-0007  0.87996E-0007
  0.16707E+0005 -0.29725E+0004  0.10053E-0006  0.66031E-0007  0.41212E-0007
  0.16750E+0005 -0.29726E+0004  0.74697E-0007  0.67386E-0007  0.87320E-0008
  0.16500E+0005 -0.29539E+0004  0.14948E-0006  0.54538E-0007  0.11370E-0006
  0.16543E+0005 -0.29541E+0004  0.15168E-0006  0.56768E-0007  0.11239E-0006
  0.16625E+0005 -0.29543E+0004  0.14352E-0006  0.61122E-0007  0.95045E-0007
  0.16707E+0005 -0.29545E+0004  0.11696E-0006  0.64701E-0007  0.57328E-0007
  0.16750E+0005 -0.29547E+0004  0.95113E-0007  0.65804E-0007  0.29586E-0007
  0.16500E+0005 -0.29443E+0004  0.14794E-0006  0.54318E-0007  0.11038E-0006
  0.16543E+0005 -0.29445E+0004  0.15167E-0006  0.56473E-0007  0.11085E-0006
  0.16625E+0005 -0.29448E+0004  0.14702E-0006  0.60639E-0007  0.97601E-0007
  0.16707E+0005 -0.29450E+0004  0.12442E-0006  0.63988E-0007  0.64532E-0007
  0.16750E+0005 -0.29452E+0004  0.10468E-0006  0.64965E-0007  0.39273E-0007
  0.16750E+0005 -0.30000E+0004  0.37692E-0007  0.69776E-0007 -0.29561E-0007
  0.16793E+0005 -0.30000E+0004  0.14939E-0008  0.70670E-0007 -0.73015E-0007
  0.16875E+0005 -0.30000E+0004 -0.76099E-0007  0.68907E-0007 -0.16042E-0006
  0.16957E+0005 -0.30000E+0004 -0.15850E-0006  0.60927E-0007 -0.24385E-0006
  0.17000E+0005 -0.30000E+0004 -0.20049E-0006  0.53613E-0007 -0.28145E-0006
  0.16750E+0005 -0.29905E+0004  0.51267E-0007  0.68955E-0007 -0.15447E-0007
  0.16793E+0005 -0.29906E+0004  0.16859E-0007  0.69701E-0007 -0.56674E-0007
  0.16875E+0005 -0.29906E+0004 -0.58344E-0007  0.67703E-0007 -0.14100E-0006
  0.16957E+0005 -0.29907E+0004 -0.14017E-0006  0.59605E-0007 -0.22347E-0006
  0.17000E+0005 -0.29907E+0004 -0.18275E-0006  0.52306E-0007 -0.26164E-0006
  0.16750E+0005 -0.29726E+0004  0.74697E-0007  0.67386E-0007  0.87320E-0008
  0.16793E+0005 -0.29727E+0004  0.43846E-0007  0.67869E-0007 -0.28158E-0007
  0.16875E+0005 -0.29728E+0004 -0.26267E-0007  0.65455E-0007 -0.10617E-0006
  0.16957E+0005 -0.29729E+0004 -0.10615E-0006  0.57158E-0007 -0.18603E-0006
  0.17000E+0005 -0.29730E+0004 -0.14929E-0006  0.49892E-0007 -0.22473E-0006
  0.16750E+0005 -0.29547E+0004  0.95113E-0007  0.65804E-0007  0.29586E-0007
  0.16793E+0005 -0.29548E+0004  0.67993E-0007  0.66043E-0007 -0.28555E-0008
  0.16875E+0005 -0.29550E+0004  0.36081E-0008  0.63250E-0007 -0.74009E-0007
  0.16957E+0005 -0.29552E+0004 -0.73299E-0007  0.54787E-0007 -0.15031E-0006
  0.17000E+0005 -0.29553E+0004 -0.11633E-0006  0.47564E-0007 -0.18891E-0006
  0.16750E+0005 -0.29452E+0004  0.10468E-0006  0.64965E-0007  0.39273E-0007
  0.16793E+0005 -0.29453E+0004  0.79577E-0007  0.65082E-0007  0.92054E-0008
  0.16875E+0005 -0.29456E+0004  0.18436E-0007  0.62104E-0007 -0.58152E-0007
  0.16957E+0005 -0.29459E+0004 -0.56523E-0007  0.53565E-0007 -0.13223E-0006
  0.17000E+0005 -0.29460E+0004 -0.99240E-0007  0.46369E-0007 -0.17052E-0006
  0.17000E+0005 -0.30000E+0004 -0.20049E-0006  0.53613E-0007 -0.28145E-0006
  0.17043E+0005 -0.30000E+0004 -0.23933E-0006  0.43934E-0007 -0.31190E-0006
  0.17125E+0005 -0.30000E+0004 -0.29823E-0006  0.18774E-0007 -0.34275E-0006
  0.17207E+0005 -0.30000E+0004 -0.32905E-0006 -0.14770E-0007 -0.32967E-0006
  0.17250E+0005 -0.30000E+0004 -0.33111E-0006 -0.35221E-0007 -0.30295E-0006
  0.17000E+0005 -0.29907E+0004 -0.18275E-0006  0.52306E-0007 -0.26164E-0006
  0.17043E+0005 -0.29907E+0004 -0.22282E-0006  0.42696E-0007 -0.29343E-0006
  0.17125E+0005 -0.29907E+0004 -0.28590E-0006  0.17884E-0007 -0.32911E-0006
  0.17207E+0005 -0.29908E+0004 -0.32299E-0006 -0.15007E-0007 -0.32351E-0006
  0.17250E+0005 -0.29908E+0004 -0.32900E-0006 -0.34994E-0007 -0.30157E-0006
  0.17000E+0005 -0.29730E+0004 -0.14929E-0006  0.49892E-0007 -0.22473E-0006
  0.17043E+0005 -0.29731E+0004 -0.19113E-0006  0.40426E-0007 -0.25852E-0006
  0.17125E+0005 -0.29732E+0004 -0.26096E-0006  0.16274E-0007 -0.30218E-0006
  0.17207E+0005 -0.29733E+0004 -0.30890E-0006 -0.15409E-0007 -0.30967E-0006
  0.17250E+0005 -0.29733E+0004 -0.32193E-0006 -0.34539E-0007 -0.29629E-0006
  0.17000E+0005 -0.29553E+0004 -0.11633E-0006  0.47564E-0007 -0.18891E-0006
  0.17043E+0005 -0.29554E+0004 -0.15919E-0006  0.38251E-0007 -0.22396E-0006
  0.17125E+0005 -0.29556E+0004 -0.23431E-0006  0.14754E-0007 -0.27413E-0006
  0.17207E+0005 -0.29558E+0004 -0.29173E-0006 -0.15755E-0007 -0.29329E-0006
  0.17250E+0005 -0.29559E+0004 -0.31118E-0006 -0.34060E-0007 -0.28781E-0006
  0.17000E+0005 -0.29460E+0004 -0.99240E-0007  0.46369E-0007 -0.17052E-0006
  0.17043E+0005 -0.29461E+0004 -0.14237E-0006  0.37140E-0007 -0.20598E-0006
  0.17125E+0005 -0.29463E+0004 -0.21970E-0006  0.13986E-0007 -0.25900E-0006
  0.17207E+0005 -0.29466E+0004 -0.28156E-0006 -0.15918E-0007 -0.28374E-0006
  0.17250E+0005 -0.29467E+0004 -0.30415E-0006 -0.33800E-0007 -0.28218E-0006
  0.17250E+0005 -0.30000E+0004 -0.33111E-0006 -0.35221E-0007 -0.30295E-0006
  0.17293E+0005 -0.30000E+0004 -0.32240E-0006 -0.56907E-0007 -0.26259E-0006
  0.17375E+0005 -0.30000E+0004 -0.27572E-0006 -0.99069E-0007 -0.15182E-0006
  0.17457E+0005 -0.30000E+0004 -0.19274E-0006 -0.13757E-0006 -0.77714E-0008
  0.17500E+0005 -0.30000E+0004 -0.13729E-0006 -0.15415E-0006  0.74886E-0007
  0.17250E+0005 -0.29908E+0004 -0.32900E-0006 -0.34994E-0007 -0.30157E-0006
  0.17293E+0005 -0.29908E+0004 -0.32447E-0006 -0.56135E-0007 -0.26632E-0006
  0.17375E+0005 -0.29908E+0004 -0.28580E-0006 -0.97110E-0007 -0.16544E-0006
  0.17457E+0005 -0.29909E+0004 -0.20979E-0006 -0.13434E-0006 -0.30081E-0007
  0.17500E+0005 -0.29909E+0004 -0.15716E-0006 -0.15030E-0006  0.49048E-0007
  0.17250E+0005 -0.29733E+0004 -0.32193E-0006 -0.34539E-0007 -0.29629E-0006
  0.17293E+0005 -0.29734E+0004 -0.32500E-0006 -0.54682E-0007 -0.27034E-0006
  0.17375E+0005 -0.29735E+0004 -0.30124E-0006 -0.93489E-0007 -0.18783E-0006
  0.17457E+0005 -0.29736E+0004 -0.23876E-0006 -0.12841E-0006 -0.69144E-0007
  0.17500E+0005 -0.29736E+0004 -0.19186E-0006 -0.14323E-0006  0.29482E-0008
  0.17250E+0005 -0.29559E+0004 -0.31118E-0006 -0.34060E-0007 -0.28781E-0006
  0.17293E+0005 -0.29560E+0004 -0.32137E-0006 -0.53250E-0007 -0.27064E-0006
  0.17375E+0005 -0.29561E+0004 -0.31208E-0006 -0.89994E-0007 -0.20590E-0006
  0.17457E+0005 -0.29563E+0004 -0.26339E-0006 -0.12273E-0006 -0.10404E-0006
  0.17500E+0005 -0.29564E+0004 -0.22267E-0006 -0.13646E-0006 -0.39355E-0007
  0.17250E+0005 -0.29467E+0004 -0.30415E-0006 -0.33800E-0007 -0.28218E-0006
  0.17293E+0005 -0.29468E+0004 -0.31790E-0006 -0.52505E-0007 -0.26940E-0006
  0.17375E+0005 -0.29470E+0004 -0.31602E-0006 -0.88202E-0007 -0.21378E-0006
  0.17457E+0005 -0.29471E+0004 -0.27466E-0006 -0.11983E-0006 -0.12080E-0006
  0.17500E+0005 -0.29472E+0004 -0.23735E-0006 -0.13302E-0006 -0.60144E-0007
  0.17500E+0005 -0.30000E+0004 -0.13729E-0006 -0.15415E-0006  0.74886E-0007
  0.17543E+0005 -0.30000E+0004 -0.76249E-0007 -0.16687E-0006  0.15747E-0006
  0.17625E+0005 -0.30000E+0004  0.46044E-0007 -0.17691E-0006  0.29934E-0006
  0.17707E+0005 -0.30000E+0004  0.16162E-0006 -0.16445E-0006  0.39991E-0006
  0.17750E+0005 -0.30000E+0004  0.21366E-0006 -0.14786E-0006  0.42860E-0006
  0.17500E+0005 -0.29909E+0004 -0.15716E-0006 -0.15030E-0006  0.49048E-0007
  0.17543E+0005 -0.29909E+0004 -0.98116E-0007 -0.16241E-0006  0.12911E-0006
  0.17625E+0005 -0.29909E+0004  0.23057E-0007 -0.17166E-0006  0.26965E-0006
  0.17707E+0005 -0.29910E+0004  0.14135E-0006 -0.15896E-0006  0.37389E-0006
  0.17750E+0005 -0.29910E+0004  0.19630E-0006 -0.14255E-0006  0.40651E-0006
  0.17500E+0005 -0.29736E+0004 -0.19186E-0006 -0.14323E-0006  0.29482E-0008
  0.17543E+0005 -0.29737E+0004 -0.13717E-0006 -0.15428E-0006  0.77736E-0007
  0.17625E+0005 -0.29737E+0004 -0.19481E-0007 -0.16210E-0006  0.21444E-0006
  0.17707E+0005 -0.29738E+0004  0.10234E-0006 -0.14899E-0006  0.32405E-0006
  0.17750E+0005 -0.29738E+0004  0.16196E-0006 -0.13289E-0006  0.36324E-0006
  0.17500E+0005 -0.29564E+0004 -0.22267E-0006 -0.13646E-0006 -0.39355E-0007
  0.17543E+0005 -0.29564E+0004 -0.17296E-0006 -0.14653E-0006  0.29577E-0007
  0.17625E+0005 -0.29565E+0004 -0.60419E-0007 -0.15303E-0006  0.16088E-0006
  0.17707E+0005 -0.29566E+0004  0.62920E-0007 -0.13958E-0006  0.27386E-0006
  0.17750E+0005 -0.29567E+0004  0.12614E-0006 -0.12378E-0006  0.31854E-0006
  0.17500E+0005 -0.29472E+0004 -0.23735E-0006 -0.13302E-0006 -0.60144E-0007
  0.17543E+0005 -0.29473E+0004 -0.19049E-0006 -0.14260E-0006  0.54974E-0008
  0.17625E+0005 -0.29475E+0004 -0.81276E-0007 -0.14844E-0006  0.13337E-0006
  0.17707E+0005 -0.29476E+0004  0.42098E-0007 -0.13482E-0006  0.24738E-0006
  0.17750E+0005 -0.29477E+0004  0.10680E-0006 -0.11919E-0006  0.29451E-0006
  0.17750E+0005 -0.30000E+0004  0.21366E-0006 -0.14786E-0006  0.42860E-0006
  0.17793E+0005 -0.30000E+0004  0.25647E-0006 -0.12454E-0006  0.43770E-0006
  0.17875E+0005 -0.30000E+0004  0.30579E-0006 -0.63316E-0007  0.39754E-0006
  0.17957E+0005 -0.30000E+0004  0.30797E-0006  0.13958E-0007  0.28701E-0006
  0.18000E+0005 -0.30000E+0004  0.29009E-0006  0.57742E-0007  0.20592E-0006
  0.17750E+0005 -0.29910E+0004  0.19630E-0006 -0.14255E-0006  0.40651E-0006
  0.17793E+0005 -0.29910E+0004  0.24290E-0006 -0.11957E-0006  0.42071E-0006
  0.17875E+0005 -0.29910E+0004  0.30115E-0006 -0.59598E-0007  0.39268E-0006
  0.17957E+0005 -0.29910E+0004  0.31314E-0006  0.15807E-0007  0.29565E-0006
  0.18000E+0005 -0.29910E+0004  0.30014E-0006  0.58465E-0007  0.22134E-0006
  0.17750E+0005 -0.29738E+0004  0.16196E-0006 -0.13289E-0006  0.36324E-0006
  0.17793E+0005 -0.29739E+0004  0.21496E-0006 -0.11057E-0006  0.38631E-0006
  0.17875E+0005 -0.29739E+0004  0.28899E-0006 -0.52892E-0007  0.38006E-0006
  0.17957E+0005 -0.29740E+0004  0.31904E-0006  0.19121E-0007  0.30798E-0006
  0.18000E+0005 -0.29740E+0004  0.31534E-0006  0.59716E-0007  0.24655E-0006
  0.17750E+0005 -0.29567E+0004  0.12614E-0006 -0.12378E-0006  0.31854E-0006
  0.17793E+0005 -0.29568E+0004  0.18453E-0006 -0.10210E-0006  0.34942E-0006
  0.17875E+0005 -0.29569E+0004  0.27278E-0006 -0.46612E-0007  0.36330E-0006
  0.17957E+0005 -0.29570E+0004  0.32011E-0006  0.22194E-0007  0.31528E-0006
  0.18000E+0005 -0.29570E+0004  0.32567E-0006  0.60837E-0007  0.26663E-0006
  0.17750E+0005 -0.29477E+0004  0.10680E-0006 -0.11919E-0006  0.29451E-0006
  0.17793E+0005 -0.29477E+0004  0.16761E-0006 -0.97843E-0007  0.32911E-0006
  0.17875E+0005 -0.29479E+0004  0.26273E-0006 -0.43462E-0007  0.35293E-0006
  0.17957E+0005 -0.29480E+0004  0.31882E-0006  0.23723E-0007  0.31720E-0006
  0.18000E+0005 -0.29480E+0004  0.32922E-0006  0.61381E-0007  0.27523E-0006
  0.18000E+0005 -0.30000E+0004  0.29009E-0006  0.57742E-0007  0.20592E-0006
  0.18043E+0005 -0.30000E+0004  0.26032E-0006  0.10114E-0006  0.11419E-0006
  0.18125E+0005 -0.30000E+0004  0.17796E-0006  0.17520E-0006 -0.71112E-0007
  0.18207E+0005 -0.30000E+0004  0.75895E-0007  0.22704E-0006 -0.24055E-0006
  0.18250E+0005 -0.30000E+0004  0.20733E-0007  0.24149E-0006 -0.31152E-0006
  0.18000E+0005 -0.29910E+0004  0.30014E-0006  0.58465E-0007  0.22134E-0006
  0.18043E+0005 -0.29910E+0004  0.27469E-0006  0.10065E-0006  0.13571E-0006
  0.18125E+0005 -0.29911E+0004  0.19813E-0006  0.17256E-0006 -0.41263E-0007
  0.18207E+0005 -0.29911E+0004  0.97779E-0007  0.22274E-0006 -0.20801E-0006
  0.18250E+0005 -0.29911E+0004  0.41733E-0007  0.23668E-0006 -0.28013E-0006
  0.18000E+0005 -0.29740E+0004  0.31534E-0006  0.59716E-0007  0.24655E-0006
  0.18043E+0005 -0.29740E+0004  0.29834E-0006  0.99737E-0007  0.17268E-0006
  0.18125E+0005 -0.29741E+0004  0.23379E-0006  0.16777E-0006  0.12467E-0007
  0.18207E+0005 -0.29742E+0004  0.13829E-0006  0.21497E-0006 -0.14756E-0006
  0.18250E+0005 -0.29742E+0004  0.81493E-0007  0.22797E-0006 -0.22087E-0006
  0.18000E+0005 -0.29570E+0004  0.32567E-0006  0.60837E-0007  0.26663E-0006
  0.18043E+0005 -0.29571E+0004  0.31735E-0006  0.98834E-0007  0.20471E-0006
  0.18125E+0005 -0.29572E+0004  0.26602E-0006  0.16323E-0006  0.62386E-0007
  0.18207E+0005 -0.29573E+0004  0.17726E-0006  0.20766E-0006 -0.88999E-0007
  0.18250E+0005 -0.29573E+0004  0.12089E-0006  0.21977E-0006 -0.16227E-0006
  0.18000E+0005 -0.29480E+0004  0.32922E-0006  0.61381E-0007  0.27523E-0006
  0.18043E+0005 -0.29481E+0004  0.32556E-0006  0.98361E-0007  0.21965E-0006
  0.18125E+0005 -0.29482E+0004  0.28160E-0006  0.16093E-0006  0.87159E-0007
  0.18207E+0005 -0.29483E+0004  0.19711E-0006  0.20398E-0006 -0.58950E-0007
  0.18250E+0005 -0.29484E+0004  0.14141E-0006  0.21565E-0006 -0.13174E-0006
  0.18250E+0005 -0.30000E+0004  0.20733E-0007  0.24149E-0006 -0.31152E-0006
  0.18293E+0005 -0.30000E+0004 -0.31684E-0007  0.24562E-0006 -0.36447E-0006
  0.18375E+0005 -0.30000E+0004 -0.11451E-0006  0.22286E-0006 -0.40474E-0006
  0.18457E+0005 -0.30000E+0004 -0.16551E-0006  0.16202E-0006 -0.36205E-0006
  0.18500E+0005 -0.30000E+0004 -0.17747E-0006  0.11713E-0006 -0.30888E-0006
  0.18250E+0005 -0.29911E+0004  0.41733E-0007  0.23668E-0006 -0.28013E-0006
  0.18293E+0005 -0.29911E+0004 -0.12775E-0007  0.24052E-0006 -0.33592E-0006
  0.18375E+0005 -0.29911E+0004 -0.10227E-0006  0.21813E-0006 -0.38573E-0006
  0.18457E+0005 -0.29912E+0004 -0.16214E-0006  0.15877E-0006 -0.35616E-0006
  0.18500E+0005 -0.29912E+0004 -0.17900E-0006  0.11502E-0006 -0.31042E-0006
  0.18250E+0005 -0.29742E+0004  0.81493E-0007  0.22797E-0006 -0.22087E-0006
  0.18293E+0005 -0.29742E+0004  0.23982E-0007  0.23133E-0006 -0.28107E-0006
  0.18375E+0005 -0.29743E+0004 -0.76569E-0007  0.20964E-0006 -0.34723E-0006
  0.18457E+0005 -0.29744E+0004 -0.15222E-0006  0.15297E-0006 -0.34130E-0006
  0.18500E+0005 -0.29744E+0004 -0.17813E-0006  0.11130E-0006 -0.30931E-0006
  0.18250E+0005 -0.29573E+0004  0.12089E-0006  0.21977E-0006 -0.16227E-0006
  0.18293E+0005 -0.29574E+0004  0.61575E-0007  0.22271E-0006 -0.22561E-0006
  0.18375E+0005 -0.29575E+0004 -0.47970E-0007  0.20172E-0006 -0.30586E-0006
  0.18457E+0005 -0.29576E+0004 -0.13799E-0006  0.14760E-0006 -0.32190E-0006
  0.18500E+0005 -0.29577E+0004 -0.17256E-0006  0.10791E-0006 -0.30315E-0006
  0.18250E+0005 -0.29484E+0004  0.14141E-0006  0.21565E-0006 -0.13174E-0006
  0.18293E+0005 -0.29485E+0004  0.81603E-0007  0.21839E-0006 -0.19625E-0006
  0.18375E+0005 -0.29486E+0004 -0.31869E-0007  0.19775E-0006 -0.28303E-0006
  0.18457E+0005 -0.29488E+0004 -0.12887E-0006  0.14493E-0006 -0.30997E-0006
  0.18500E+0005 -0.29489E+0004 -0.16783E-0006  0.10623E-0006 -0.29797E-0006
  0.18500E+0005 -0.30000E+0004 -0.17747E-0006  0.11713E-0006 -0.30888E-0006
  0.18543E+0005 -0.30000E+0004 -0.17920E-0006  0.65937E-0007 -0.23879E-0006
  0.18625E+0005 -0.30000E+0004 -0.15798E-0006 -0.40062E-0007 -0.76190E-0007
  0.18707E+0005 -0.30000E+0004 -0.11434E-0006 -0.14219E-0006  0.93453E-0007
  0.18750E+0005 -0.30000E+0004 -0.87230E-0007 -0.18835E-0006  0.17266E-0006
  0.18500E+0005 -0.29912E+0004 -0.17900E-0006  0.11502E-0006 -0.31042E-0006
  0.18543E+0005 -0.29912E+0004 -0.18537E-0006  0.65187E-0007 -0.24756E-0006
  0.18625E+0005 -0.29912E+0004 -0.17123E-0006 -0.38042E-0007 -0.96500E-0007
  0.18707E+0005 -0.29912E+0004 -0.13121E-0006 -0.13757E-0006  0.66360E-0007
  0.18750E+0005 -0.29913E+0004 -0.10436E-0006 -0.18267E-0006  0.14444E-0006
  0.18500E+0005 -0.29744E+0004 -0.17813E-0006  0.11130E-0006 -0.30931E-0006
  0.18543E+0005 -0.29745E+0004 -0.19328E-0006  0.63905E-0007 -0.26003E-0006
  0.18625E+0005 -0.29745E+0004 -0.19317E-0006 -0.34311E-0007 -0.13127E-0006
  0.18707E+0005 -0.29746E+0004 -0.16129E-0006 -0.12913E-0006  0.17561E-0007
  0.18750E+0005 -0.29747E+0004 -0.13576E-0006 -0.17227E-0006  0.92645E-0007
  0.18500E+0005 -0.29577E+0004 -0.17256E-0006  0.10791E-0006 -0.30315E-0006
  0.18543E+0005 -0.29578E+0004 -0.19642E-0006  0.62795E-0007 -0.26723E-0006
  0.18625E+0005 -0.29579E+0004 -0.21097E-0006 -0.30704E-0007 -0.16118E-0006
  0.18707E+0005 -0.29580E+0004 -0.18873E-0006 -0.12111E-0006 -0.27738E-0007
  0.18750E+0005 -0.29581E+0004 -0.16554E-0006 -0.16237E-0006  0.43337E-0007
  0.18500E+0005 -0.29489E+0004 -0.16783E-0006  0.10623E-0006 -0.29797E-0006
  0.18543E+0005 -0.29489E+0004 -0.19622E-0006  0.62272E-0007 -0.26897E-0006
  0.18625E+0005 -0.29491E+0004 -0.21869E-0006 -0.28850E-0007 -0.17500E-0006
  0.18707E+0005 -0.29493E+0004 -0.20207E-0006 -0.11703E-0006 -0.50171E-0007
  0.18750E+0005 -0.29493E+0004 -0.18050E-0006 -0.15735E-0006  0.18416E-0007
  0.18750E+0005 -0.30000E+0004 -0.87230E-0007 -0.18835E-0006  0.17266E-0006
  0.18793E+0005 -0.30000E+0004 -0.60162E-0007 -0.22634E-0006  0.23857E-0006
  0.18875E+0005 -0.30000E+0004 -0.16113E-0007 -0.26945E-0006  0.31358E-0006
  0.18957E+0005 -0.30000E+0004  0.10421E-0007 -0.27028E-0006  0.31441E-0006
  0.19000E+0005 -0.30000E+0004  0.15789E-0007 -0.25395E-0006  0.28602E-0006
  0.18750E+0005 -0.29913E+0004 -0.10436E-0006 -0.18267E-0006  0.14444E-0006
  0.18793E+0005 -0.29913E+0004 -0.76397E-0007 -0.21978E-0006  0.21088E-0006
  0.18875E+0005 -0.29913E+0004 -0.27928E-0007 -0.26223E-0006  0.29135E-0006
  0.18957E+0005 -0.29913E+0004  0.54139E-0008 -0.26374E-0006  0.30186E-0006
  0.19000E+0005 -0.29913E+0004  0.14730E-0007 -0.24825E-0006  0.27946E-0006
  0.18750E+0005 -0.29747E+0004 -0.13576E-0006 -0.17227E-0006  0.92645E-0007
  0.18793E+0005 -0.29747E+0004 -0.10700E-0006 -0.20783E-0006  0.15923E-0006
  0.18875E+0005 -0.29748E+0004 -0.51736E-0007 -0.24910E-0006  0.24838E-0006
  0.18957E+0005 -0.29749E+0004 -0.66450E-0008 -0.25181E-0006  0.27594E-0006
  0.19000E+0005 -0.29749E+0004  0.98008E-0008 -0.23787E-0006  0.26443E-0006
  0.18750E+0005 -0.29581E+0004 -0.16554E-0006 -0.16237E-0006  0.43337E-0007
  0.18793E+0005 -0.29582E+0004 -0.13707E-0006 -0.19650E-0006  0.10899E-0006
  0.18875E+0005 -0.29583E+0004 -0.77021E-0007 -0.23666E-0006  0.20469E-0006
  0.18957E+0005 -0.29584E+0004 -0.21719E-0007 -0.24049E-0006  0.24756E-0006
  0.19000E+0005 -0.29585E+0004  0.13452E-0008 -0.22798E-0006  0.24630E-0006
  0.18750E+0005 -0.29493E+0004 -0.18050E-0006 -0.15735E-0006  0.18416E-0007
  0.18793E+0005 -0.29494E+0004 -0.15260E-0006 -0.19077E-0006  0.83162E-0007
  0.18875E+0005 -0.29496E+0004 -0.90810E-0007 -0.23036E-0006  0.18150E-0006
  0.18957E+0005 -0.29497E+0004 -0.30746E-0007 -0.23474E-0006  0.23173E-0006
  0.19000E+0005 -0.29498E+0004 -0.44106E-0008 -0.22296E-0006  0.23561E-0006
  0.19000E+0005 -0.30000E+0004  0.15789E-0007 -0.25395E-0006  0.28602E-0006
  0.19043E+0005 -0.30000E+0004  0.15314E-0007 -0.22762E-0006  0.24107E-0006
  0.19125E+0005 -0.30000E+0004  0.16136E-0008 -0.15640E-0006  0.12492E-0006
  0.19207E+0005 -0.30000E+0004 -0.21141E-0007 -0.71270E-0007 -0.31514E-0008
  0.19250E+0005 -0.30000E+0004 -0.32998E-0007 -0.26734E-0007 -0.63622E-0007
  0.19000E+0005 -0.29913E+0004  0.14730E-0007 -0.24825E-0006  0.27946E-0006
  0.19043E+0005 -0.29913E+0004  0.18070E-0007 -0.22307E-0006  0.24056E-0006
  0.19125E+0005 -0.29914E+0004  0.10312E-0007 -0.15453E-0006  0.13457E-0006
  0.19207E+0005 -0.29914E+0004 -0.93244E-0008 -0.72287E-0007  0.13047E-0007
  0.19250E+0005 -0.29914E+0004 -0.20902E-0007 -0.29093E-0007 -0.45957E-0007
  0.19000E+0005 -0.29749E+0004  0.98008E-0008 -0.23787E-0006  0.26443E-0006
  0.19043E+0005 -0.29749E+0004  0.20220E-0007 -0.21474E-0006  0.23673E-0006
  0.19125E+0005 -0.29750E+0004  0.23986E-0007 -0.15105E-0006  0.15006E-0006
  0.19207E+0005 -0.29751E+0004  0.11136E-0007 -0.74028E-0007  0.41643E-0007
  0.19250E+0005 -0.29751E+0004  0.68567E-0009 -0.33315E-0007 -0.14014E-0007
  0.19000E+0005 -0.29585E+0004  0.13452E-0008 -0.22798E-0006  0.24630E-0006
  0.19043E+0005 -0.29585E+0004  0.18590E-0007 -0.20678E-0006  0.22941E-0006
  0.19125E+0005 -0.29586E+0004  0.34090E-0007 -0.14765E-0006  0.16200E-0006
  0.19207E+0005 -0.29587E+0004  0.29023E-0007 -0.75534E-0007  0.67485E-0007
  0.19250E+0005 -0.29588E+0004  0.20435E-0007 -0.37186E-0007  0.15848E-0007
  0.19000E+0005 -0.29498E+0004 -0.44106E-0008 -0.22296E-0006  0.23561E-0006
  0.19043E+0005 -0.29499E+0004  0.16310E-0007 -0.20272E-0006  0.22424E-0006
  0.19125E+0005 -0.29500E+0004  0.38031E-0007 -0.14588E-0006  0.16693E-0006
  0.19207E+0005 -0.29501E+0004  0.37415E-0007 -0.76239E-0007  0.80014E-0007
  0.19250E+0005 -0.29502E+0004  0.30080E-0007 -0.39087E-0007  0.30743E-0007
  0.19250E+0005 -0.30000E+0004 -0.32998E-0007 -0.26734E-0007 -0.63622E-0007
  0.19293E+0005 -0.30000E+0004 -0.42792E-0007  0.14392E-0007 -0.11360E-0006
  0.19375E+0005 -0.30000E+0004 -0.51126E-0007  0.75515E-0007 -0.16770E-0006
  0.19457E+0005 -0.30000E+0004 -0.42551E-0007  0.10725E-0006 -0.16144E-0006
  0.19500E+0005 -0.30000E+0004 -0.31267E-0007  0.11109E-0006 -0.13517E-0006
  0.19250E+0005 -0.29914E+0004 -0.20902E-0007 -0.29093E-0007 -0.45957E-0007
  0.19293E+0005 -0.29914E+0004 -0.31378E-0007  0.10805E-0007 -0.95859E-0007
  0.19375E+0005 -0.29914E+0004 -0.43212E-0007  0.70467E-0007 -0.15353E-0006
  0.19457E+0005 -0.29914E+0004 -0.39977E-0007  0.10197E-0006 -0.15442E-0006
  0.19500E+0005 -0.29914E+0004 -0.31722E-0007  0.10616E-0006 -0.13263E-0006
  0.19250E+0005 -0.29751E+0004  0.68567E-0009 -0.33315E-0007 -0.14014E-0007
  0.19293E+0005 -0.29751E+0004 -0.10409E-0007  0.43905E-0008 -0.63173E-0007
  0.19375E+0005 -0.29751E+0004 -0.27693E-0007  0.61367E-0007 -0.12648E-0006
  0.19457E+0005 -0.29752E+0004 -0.33745E-0007  0.92361E-0007 -0.14001E-0006
  0.19500E+0005 -0.29752E+0004 -0.30937E-0007  0.97252E-0007 -0.12645E-0006
  0.19250E+0005 -0.29588E+0004  0.20435E-0007 -0.37186E-0007  0.15848E-0007
  0.19293E+0005 -0.29588E+0004  0.95342E-0008 -0.15417E-0008 -0.31822E-0007
  0.19375E+0005 -0.29589E+0004 -0.11701E-0007  0.52849E-0007 -0.99269E-0007
  0.19457E+0005 -0.29589E+0004 -0.25921E-0007  0.83276E-0007 -0.12428E-0006
  0.19500E+0005 -0.29590E+0004 -0.28255E-0007  0.88729E-0007 -0.11857E-0006
  0.19250E+0005 -0.29502E+0004  0.30080E-0007 -0.39087E-0007  0.30743E-0007
  0.19293E+0005 -0.29502E+0004  0.19586E-0007 -0.44862E-0008 -0.15855E-0007
  0.19375E+0005 -0.29503E+0004 -0.31519E-0008  0.48579E-0007 -0.84910E-0007
  0.19457E+0005 -0.29504E+0004 -0.21225E-0007  0.78684E-0007 -0.11549E-0006
  0.19500E+0005 -0.29504E+0004 -0.26138E-0007  0.84381E-0007 -0.11376E-0006
  0.19500E+0005 -0.30000E+0004 -0.31267E-0007  0.11109E-0006 -0.13517E-0006
  0.19543E+0005 -0.30000E+0004 -0.16293E-0007  0.10666E-0006 -0.96362E-0007
  0.19625E+0005 -0.30000E+0004  0.17730E-0007  0.79537E-0007 -0.16299E-0008
  0.19707E+0005 -0.30000E+0004  0.50300E-0007  0.38020E-0007  0.95369E-0007
  0.19750E+0005 -0.30000E+0004  0.67978E-0007  0.18176E-0007  0.14359E-0006
  0.19500E+0005 -0.29914E+0004 -0.31722E-0007  0.10616E-0006 -0.13263E-0006
  0.19543E+0005 -0.29915E+0004 -0.19581E-0007  0.10244E-0006 -0.98376E-0007
  0.19625E+0005 -0.29915E+0004  0.10341E-0007  0.77236E-0007 -0.11119E-0007
  0.19707E+0005 -0.29915E+0004  0.41326E-0007  0.38118E-0007  0.81283E-0007
  0.19750E+0005 -0.29915E+0004  0.56783E-0007  0.18124E-0007  0.12494E-0006
  0.19500E+0005 -0.29752E+0004 -0.30937E-0007  0.97252E-0007 -0.12645E-0006
  0.19543E+0005 -0.29752E+0004 -0.24202E-0007  0.94629E-0007 -0.10077E-0006
  0.19625E+0005 -0.29753E+0004 -0.23679E-0008  0.72835E-0007 -0.27930E-0007
  0.19707E+0005 -0.29754E+0004  0.24557E-0007  0.37826E-0007  0.54631E-0007
  0.19750E+0005 -0.29754E+0004  0.36016E-0007  0.17802E-0007  0.90146E-0007
  0.19500E+0005 -0.29590E+0004 -0.28255E-0007  0.88729E-0007 -0.11857E-0006
  0.19543E+0005 -0.29590E+0004 -0.26755E-0007  0.87110E-0007 -0.10124E-0006
  0.19625E+0005 -0.29591E+0004 -0.13377E-0007  0.68361E-0007 -0.43078E-0007
  0.19707E+0005 -0.29592E+0004  0.84960E-0008  0.37032E-0007  0.28721E-0007
  0.19750E+0005 -0.29593E+0004  0.17630E-0007  0.17952E-0007  0.58927E-0007
  0.19500E+0005 -0.29504E+0004 -0.26138E-0007  0.84381E-0007 -0.11376E-0006
  0.19543E+0005 -0.29505E+0004 -0.27304E-0007  0.83260E-0007 -0.10070E-0006
  0.19625E+0005 -0.29506E+0004 -0.18487E-0007  0.65984E-0007 -0.50342E-0007
  0.19707E+0005 -0.29507E+0004  0.43000E-0009  0.36437E-0007  0.15575E-0007
  0.19750E+0005 -0.29508E+0004  0.88161E-0008  0.18067E-0007  0.43901E-0007
  0.19750E+0005 -0.30000E+0004  0.67978E-0007  0.18176E-0007  0.14359E-0006
  0.19793E+0005 -0.30000E+0004  0.69130E-0007 -0.67278E-0008  0.16367E-0006
  0.19875E+0005 -0.30000E+0004  0.70876E-0007 -0.34743E-0007  0.18575E-0006
  0.19957E+0005 -0.30000E+0004  0.35330E-0007 -0.39342E-0007  0.11986E-0006
  0.20000E+0005 -0.30000E+0004  0.10532E-0009 -0.26766E-0007  0.41238E-0007
  0.19750E+0005 -0.29915E+0004  0.56783E-0007  0.18124E-0007  0.12494E-0006
  0.19793E+0005 -0.29915E+0004  0.61888E-0007 -0.42952E-0008  0.14955E-0006
  0.19875E+0005 -0.29916E+0004  0.65653E-0007 -0.30630E-0007  0.17113E-0006
  0.19957E+0005 -0.29916E+0004  0.32278E-0007 -0.35420E-0007  0.10483E-0006
  0.20000E+0005 -0.29916E+0004  0.64610E-0008 -0.24465E-0007  0.43570E-0007
  0.19750E+0005 -0.29754E+0004  0.36016E-0007  0.17802E-0007  0.90146E-0007
  0.19793E+0005 -0.29754E+0004  0.47948E-0007 -0.16413E-0009  0.12278E-0006
  0.19875E+0005 -0.29755E+0004  0.52772E-0007 -0.24445E-0007  0.13961E-0006
  0.19957E+0005 -0.29756E+0004  0.31255E-0007 -0.28863E-0007  0.88562E-0007
  0.20000E+0005 -0.29757E+0004  0.30030E-0007 -0.15974E-0007  0.70841E-0007
  0.19750E+0005 -0.29593E+0004  0.17630E-0007  0.17952E-0007  0.58927E-0007
  0.19793E+0005 -0.29594E+0004  0.32791E-0007  0.28839E-0008  0.94506E-0007
  0.19875E+0005 -0.29595E+0004  0.39051E-0007 -0.19642E-0007  0.10850E-0006
  0.19957E+0005 -0.29597E+0004  0.33128E-0007 -0.23924E-0007  0.82045E-0007
  0.20000E+0005 -0.29598E+0004  0.49037E-0007 -0.12240E-0007  0.97112E-0007
  0.19750E+0005 -0.29508E+0004  0.88161E-0008  0.18067E-0007  0.43901E-0007
  0.19793E+0005 -0.29509E+0004  0.24389E-0007  0.41200E-0008  0.79059E-0007
  0.19875E+0005 -0.29511E+0004  0.32092E-0007 -0.17600E-0007  0.93437E-0007
  0.19957E+0005 -0.29513E+0004  0.34391E-0007 -0.21861E-0007  0.80551E-0007
  0.20000E+0005 -0.29514E+0004  0.56653E-0007 -0.11493E-0007  0.10838E-0006
  0.00000E+0000 -0.29472E+0004  0.62579E-0008  0.15342E-0007 -0.28660E-0008
  0.43168E+0002 -0.29471E+0004  0.76875E-0009  0.16372E-0008 -0.47609E-0009
  0.12500E+0003 -0.29470E+0004 -0.40114E-0008 -0.10009E-0007  0.13602E-0008
  0.20683E+0003 -0.29468E+0004 -0.45343E-0008 -0.16845E-0007  0.77487E-0008
  0.25000E+0003 -0.29467E+0004 -0.41196E-0008 -0.19168E-0007  0.11620E-0007
  0.00000E+0000 -0.29381E+0004  0.64946E-0008  0.15537E-0007 -0.28716E-0008
  0.43168E+0002 -0.29380E+0004  0.20815E-0008  0.30969E-0008  0.38733E-0009
  0.12500E+0003 -0.29378E+0004 -0.26041E-0008 -0.86519E-0008  0.25118E-0008
  0.20683E+0003 -0.29376E+0004 -0.36405E-0008 -0.15861E-0007  0.83444E-0008
  0.25000E+0003 -0.29375E+0004 -0.34160E-0008 -0.18214E-0007  0.11959E-0007
  0.00000E+0000 -0.29208E+0004  0.69109E-0008  0.15618E-0007 -0.27172E-0008
  0.43168E+0002 -0.29207E+0004  0.41303E-0008  0.52705E-0008  0.17049E-0008
  0.12500E+0003 -0.29204E+0004 -0.17031E-0009 -0.63850E-0008  0.45565E-0008
  0.20683E+0003 -0.29202E+0004 -0.20227E-0008 -0.14029E-0007  0.94232E-0008
  0.25000E+0003 -0.29201E+0004 -0.22249E-0008 -0.16512E-0007  0.12511E-0007
  0.00000E+0000 -0.29035E+0004  0.73662E-0008  0.15526E-0007 -0.23613E-0008
  0.43168E+0002 -0.29034E+0004  0.57714E-0008  0.68764E-0008  0.27500E-0008
  0.12500E+0003 -0.29031E+0004  0.19625E-0008 -0.44652E-0008  0.63856E-0008
  0.20683E+0003 -0.29028E+0004 -0.55143E-0009 -0.12308E-0007  0.10414E-0007
  0.25000E+0003 -0.29027E+0004 -0.12211E-0008 -0.14946E-0007  0.12940E-0007
  0.00000E+0000 -0.28944E+0004  0.76398E-0008  0.15476E-0007 -0.21170E-0008
  0.43168E+0002 -0.28942E+0004  0.65177E-0008  0.75443E-0008  0.32386E-0008
  0.12500E+0003 -0.28939E+0004  0.29660E-0008 -0.35786E-0008  0.72531E-0008
  0.20683E+0003 -0.28936E+0004  0.15464E-0009 -0.11453E-0007  0.10891E-0007
  0.25000E+0003 -0.28935E+0004 -0.76684E-0009 -0.14173E-0007  0.13117E-0007
  0.25000E+0003 -0.29467E+0004 -0.41196E-0008 -0.19168E-0007  0.11620E-0007
  0.29317E+0003 -0.29467E+0004 -0.37954E-0008 -0.21078E-0007  0.15190E-0007
  0.37500E+0003 -0.29465E+0004 -0.36589E-0008 -0.23498E-0007  0.20541E-0007
  0.45683E+0003 -0.29464E+0004 -0.43311E-0008 -0.23980E-0007  0.23041E-0007
  0.50000E+0003 -0.29463E+0004 -0.50063E-0008 -0.23436E-0007  0.23042E-0007
  0.25000E+0003 -0.29375E+0004 -0.34160E-0008 -0.18214E-0007  0.11959E-0007
  0.29317E+0003 -0.29375E+0004 -0.33548E-0008 -0.20229E-0007  0.15225E-0007
  0.37500E+0003 -0.29373E+0004 -0.36961E-0008 -0.22739E-0007  0.19972E-0007
  0.45683E+0003 -0.29372E+0004 -0.48184E-0008 -0.23302E-0007  0.21918E-0007
  0.50000E+0003 -0.29371E+0004 -0.57008E-0008 -0.22807E-0007  0.21674E-0007
  0.25000E+0003 -0.29201E+0004 -0.22249E-0008 -0.16512E-0007  0.12511E-0007
  0.29317E+0003 -0.29200E+0004 -0.26508E-0008 -0.18687E-0007  0.15198E-0007
  0.37500E+0003 -0.29198E+0004 -0.38974E-0008 -0.21359E-0007  0.18797E-0007
  0.45683E+0003 -0.29196E+0004 -0.58517E-0008 -0.22069E-0007  0.19709E-0007
  0.50000E+0003 -0.29195E+0004 -0.71060E-0008 -0.21663E-0007  0.19022E-0007
  0.25000E+0003 -0.29027E+0004 -0.12211E-0008 -0.14946E-0007  0.12940E-0007
  0.29317E+0003 -0.29025E+0004 -0.21216E-0008 -0.17239E-0007  0.15043E-0007
  0.37500E+0003 -0.29023E+0004 -0.42649E-0008 -0.20056E-0007  0.17495E-0007
  0.45683E+0003 -0.29021E+0004 -0.70194E-0008 -0.20910E-0007  0.17402E-0007
  0.50000E+0003 -0.29019E+0004 -0.86187E-0008 -0.20588E-0007  0.16299E-0007
  0.25000E+0003 -0.28935E+0004 -0.76684E-0009 -0.14173E-0007  0.13117E-0007
  0.29317E+0003 -0.28933E+0004 -0.19131E-0008 -0.16514E-0007  0.14910E-0007
  0.37500E+0003 -0.28931E+0004 -0.45246E-0008 -0.19404E-0007  0.16759E-0007
  0.45683E+0003 -0.28928E+0004 -0.76865E-0008 -0.20329E-0007  0.16150E-0007
  0.50000E+0003 -0.28927E+0004 -0.94517E-0008 -0.20044E-0007  0.14840E-0007
  0.50000E+0003 -0.29463E+0004 -0.50063E-0008 -0.23436E-0007  0.23042E-0007
  0.54317E+0003 -0.29463E+0004 -0.58305E-0008 -0.22343E-0007  0.22154E-0007
  0.62500E+0003 -0.29462E+0004 -0.75834E-0008 -0.18919E-0007  0.18316E-0007
  0.70683E+0003 -0.29462E+0004 -0.91367E-0008 -0.14098E-0007  0.12463E-0007
  0.75000E+0003 -0.29461E+0004 -0.97101E-0008 -0.11189E-0007  0.89527E-0008
  0.50000E+0003 -0.29371E+0004 -0.57008E-0008 -0.22807E-0007  0.21674E-0007
  0.54317E+0003 -0.29370E+0004 -0.66983E-0008 -0.21767E-0007  0.20595E-0007
  0.62500E+0003 -0.29370E+0004 -0.86717E-0008 -0.18471E-0007  0.16568E-0007
  0.70683E+0003 -0.29369E+0004 -0.10290E-0007 -0.13795E-0007  0.10756E-0007
  0.75000E+0003 -0.29368E+0004 -0.10842E-0007 -0.10970E-0007  0.73541E-0008
  0.50000E+0003 -0.29195E+0004 -0.71060E-0008 -0.21663E-0007  0.19022E-0007
  0.54317E+0003 -0.29195E+0004 -0.84093E-0008 -0.20725E-0007  0.17604E-0007
  0.62500E+0003 -0.29194E+0004 -0.10750E-0007 -0.17661E-0007  0.13261E-0007
  0.70683E+0003 -0.29192E+0004 -0.12450E-0007 -0.13258E-0007  0.75662E-0008
  0.75000E+0003 -0.29192E+0004 -0.12943E-0007 -0.10583E-0007  0.43808E-0008
  0.50000E+0003 -0.29019E+0004 -0.86187E-0008 -0.20588E-0007  0.16299E-0007
  0.54317E+0003 -0.29019E+0004 -0.10196E-0007 -0.19747E-0007  0.14573E-0007
  0.62500E+0003 -0.29018E+0004 -0.12840E-0007 -0.16906E-0007  0.99741E-0008
  0.70683E+0003 -0.29016E+0004 -0.14563E-0007 -0.12760E-0007  0.44464E-0008
  0.75000E+0003 -0.29016E+0004 -0.14972E-0007 -0.10229E-0007  0.14954E-0008
  0.50000E+0003 -0.28927E+0004 -0.94517E-0008 -0.20044E-0007  0.14840E-0007
  0.54317E+0003 -0.28926E+0004 -0.11164E-0007 -0.19258E-0007  0.12961E-0007
  0.62500E+0003 -0.28925E+0004 -0.13941E-0007 -0.16528E-0007  0.82501E-0008
  0.70683E+0003 -0.28923E+0004 -0.15657E-0007 -0.12516E-0007  0.28308E-0008
  0.75000E+0003 -0.28923E+0004 -0.16010E-0007 -0.10053E-0007  0.87921E-0011
  0.75000E+0003 -0.29461E+0004 -0.97101E-0008 -0.11189E-0007  0.89527E-0008
  0.79317E+0003 -0.29461E+0004 -0.10039E-0007 -0.81450E-0008  0.53897E-0008
  0.87500E+0003 -0.29461E+0004 -0.99000E-0008 -0.23637E-0008 -0.95894E-0009
  0.95683E+0003 -0.29460E+0004 -0.87828E-0008  0.29338E-0008 -0.60771E-0008
  0.10000E+0004 -0.29460E+0004 -0.78762E-0008  0.53631E-0008 -0.81006E-0008
  0.75000E+0003 -0.29368E+0004 -0.10842E-0007 -0.10970E-0007  0.73541E-0008
  0.79317E+0003 -0.29368E+0004 -0.11116E-0007 -0.80084E-0008  0.39409E-0008
  0.87500E+0003 -0.29368E+0004 -0.10819E-0007 -0.23786E-0008 -0.20395E-0008
  0.95683E+0003 -0.29367E+0004 -0.95151E-0008  0.27942E-0008 -0.67580E-0008
  0.10000E+0004 -0.29367E+0004 -0.85174E-0008  0.51720E-0008 -0.85915E-0008
  0.75000E+0003 -0.29192E+0004 -0.12943E-0007 -0.10583E-0007  0.43808E-0008
  0.79317E+0003 -0.29192E+0004 -0.13101E-0007 -0.77732E-0008  0.12656E-0008
  0.87500E+0003 -0.29191E+0004 -0.12486E-0007 -0.24124E-0008 -0.40105E-0008
  0.95683E+0003 -0.29190E+0004 -0.10830E-0007  0.25354E-0008 -0.79877E-0008
  0.10000E+0004 -0.29190E+0004 -0.96671E-0008  0.48188E-0008 -0.94692E-0008
  0.75000E+0003 -0.29016E+0004 -0.14972E-0007 -0.10229E-0007  0.14954E-0008
  0.79317E+0003 -0.29015E+0004 -0.14998E-0007 -0.75616E-0008 -0.13103E-0008
  0.87500E+0003 -0.29014E+0004 -0.14049E-0007 -0.24548E-0008 -0.58787E-0008
  0.95683E+0003 -0.29014E+0004 -0.12045E-0007  0.22807E-0008 -0.91316E-0008
  0.10000E+0004 -0.29013E+0004 -0.10724E-0007  0.44754E-0008 -0.10275E-0007
  0.75000E+0003 -0.28923E+0004 -0.16010E-0007 -0.10053E-0007  0.87921E-0011
  0.79317E+0003 -0.28922E+0004 -0.15960E-0007 -0.74605E-0008 -0.26261E-0008
  0.87500E+0003 -0.28921E+0004 -0.14829E-0007 -0.24812E-0008 -0.68209E-0008
  0.95683E+0003 -0.28920E+0004 -0.12643E-0007  0.21465E-0008 -0.96983E-0008
  0.10000E+0004 -0.28920E+0004 -0.11241E-0007  0.42973E-0008 -0.10669E-0007
  0.10000E+0004 -0.29460E+0004 -0.78762E-0008  0.53631E-0008 -0.81006E-0008
  0.10432E+0004 -0.29460E+0004 -0.68270E-0008  0.74738E-0008 -0.96369E-0008
  0.11250E+0004 -0.29459E+0004 -0.47069E-0008  0.10489E-0007 -0.11269E-0007
  0.12068E+0004 -0.29459E+0004 -0.28765E-0008  0.12165E-0007 -0.11596E-0007
  0.12500E+0004 -0.29458E+0004 -0.22022E-0008  0.12530E-0007 -0.11437E-0007
  0.10000E+0004 -0.29367E+0004 -0.85174E-0008  0.51720E-0008 -0.85915E-0008
  0.10432E+0004 -0.29366E+0004 -0.73909E-0008  0.72429E-0008 -0.99598E-0008
  0.11250E+0004 -0.29366E+0004 -0.51804E-0008  0.10210E-0007 -0.11373E-0007
  0.12068E+0004 -0.29365E+0004 -0.33415E-0008  0.11869E-0007 -0.11616E-0007
  0.12500E+0004 -0.29365E+0004 -0.26927E-0008  0.12236E-0007 -0.11468E-0007
  0.10000E+0004 -0.29190E+0004 -0.96671E-0008  0.48188E-0008 -0.94692E-0008
  0.10432E+0004 -0.29190E+0004 -0.84046E-0008  0.68144E-0008 -0.10536E-0007
  0.11250E+0004 -0.29189E+0004 -0.60396E-0008  0.96920E-0008 -0.11555E-0007
  0.12068E+0004 -0.29188E+0004 -0.41892E-0008  0.11326E-0007 -0.11658E-0007
  0.12500E+0004 -0.29188E+0004 -0.35848E-0008  0.11703E-0007 -0.11530E-0007
  0.10000E+0004 -0.29013E+0004 -0.10724E-0007  0.44754E-0008 -0.10275E-0007
  0.10432E+0004 -0.29013E+0004 -0.93347E-0008  0.63994E-0008 -0.11054E-0007
  0.11250E+0004 -0.29012E+0004 -0.68312E-0008  0.91928E-0008 -0.11704E-0007
  0.12068E+0004 -0.29011E+0004 -0.49758E-0008  0.10805E-0007 -0.11679E-0007
  0.12500E+0004 -0.29010E+0004 -0.44115E-0008  0.11192E-0007 -0.11571E-0007
  0.10000E+0004 -0.28920E+0004 -0.11241E-0007  0.42973E-0008 -0.10669E-0007
  0.10432E+0004 -0.28919E+0004 -0.97868E-0008  0.61864E-0008 -0.11301E-0007
  0.11250E+0004 -0.28918E+0004 -0.72151E-0008  0.89376E-0008 -0.11766E-0007
  0.12068E+0004 -0.28917E+0004 -0.53577E-0008  0.10540E-0007 -0.11677E-0007
  0.12500E+0004 -0.28917E+0004 -0.48170E-0008  0.10928E-0007 -0.11579E-0007
  0.12500E+0004 -0.29458E+0004 -0.22022E-0008  0.12530E-0007 -0.11437E-0007
  0.12932E+0004 -0.29458E+0004 -0.18166E-0008  0.12562E-0007 -0.11180E-0007
  0.13750E+0004 -0.29457E+0004 -0.20128E-0008  0.11866E-0007 -0.10757E-0007
  0.14568E+0004 -0.29457E+0004 -0.35335E-0008  0.10399E-0007 -0.10867E-0007
  0.15000E+0004 -0.29456E+0004 -0.48461E-0008  0.94231E-0008 -0.11267E-0007
  0.12500E+0004 -0.29365E+0004 -0.26927E-0008  0.12236E-0007 -0.11468E-0007
  0.12932E+0004 -0.29364E+0004 -0.23448E-0008  0.12284E-0007 -0.11253E-0007
  0.13750E+0004 -0.29364E+0004 -0.26404E-0008  0.11621E-0007 -0.10965E-0007
  0.14568E+0004 -0.29363E+0004 -0.42528E-0008  0.10207E-0007 -0.11239E-0007
  0.15000E+0004 -0.29362E+0004 -0.55992E-0008  0.92576E-0008 -0.11716E-0007
  0.12500E+0004 -0.29188E+0004 -0.35848E-0008  0.11703E-0007 -0.11530E-0007
  0.12932E+0004 -0.29187E+0004 -0.33065E-0008  0.11773E-0007 -0.11388E-0007
  0.13750E+0004 -0.29186E+0004 -0.37653E-0008  0.11179E-0007 -0.11335E-0007
  0.14568E+0004 -0.29185E+0004 -0.55190E-0008  0.98529E-0008 -0.11882E-0007
  0.15000E+0004 -0.29184E+0004 -0.69060E-0008  0.89533E-0008 -0.12483E-0007
  0.12500E+0004 -0.29010E+0004 -0.44115E-0008  0.11192E-0007 -0.11571E-0007
  0.12932E+0004 -0.29010E+0004 -0.41943E-0008  0.11284E-0007 -0.11494E-0007
  0.13750E+0004 -0.29008E+0004 -0.47845E-0008  0.10758E-0007 -0.11646E-0007
  0.14568E+0004 -0.29007E+0004 -0.66306E-0008  0.95182E-0008 -0.12420E-0007
  0.15000E+0004 -0.29006E+0004 -0.80280E-0008  0.86674E-0008 -0.13115E-0007
  0.12500E+0004 -0.28917E+0004 -0.48170E-0008  0.10928E-0007 -0.11579E-0007
  0.12932E+0004 -0.28916E+0004 -0.46233E-0008  0.11036E-0007 -0.11532E-0007
  0.13750E+0004 -0.28914E+0004 -0.52694E-0008  0.10544E-0007 -0.11778E-0007
  0.14568E+0004 -0.28913E+0004 -0.71455E-0008  0.93480E-0008 -0.12652E-0007
  0.15000E+0004 -0.28912E+0004 -0.85310E-0008  0.85322E-0008 -0.13385E-0007
  0.15000E+0004 -0.29456E+0004 -0.48461E-0008  0.94231E-0008 -0.11267E-0007
  0.15432E+0004 -0.29456E+0004 -0.64631E-0008  0.83700E-0008 -0.11933E-0007
  0.16250E+0004 -0.29455E+0004 -0.10185E-0007  0.62568E-0008 -0.13900E-0007
  0.17068E+0004 -0.29454E+0004 -0.14332E-0007  0.41959E-0008 -0.16601E-0007
  0.17500E+0004 -0.29454E+0004 -0.16500E-0007  0.31853E-0008 -0.18185E-0007
  0.15000E+0004 -0.29362E+0004 -0.55992E-0008  0.92576E-0008 -0.11716E-0007
  0.15432E+0004 -0.29362E+0004 -0.72377E-0008  0.82222E-0008 -0.12443E-0007
  0.16250E+0004 -0.29361E+0004 -0.10924E-0007  0.61572E-0008 -0.14468E-0007
  0.17068E+0004 -0.29360E+0004 -0.14935E-0007  0.41389E-0008 -0.17113E-0007
  0.17500E+0004 -0.29359E+0004 -0.16987E-0007  0.31497E-0008 -0.18618E-0007
  0.15000E+0004 -0.29184E+0004 -0.69060E-0008  0.89533E-0008 -0.12483E-0007
  0.15432E+0004 -0.29184E+0004 -0.85489E-0008  0.79662E-0008 -0.13304E-0007
  0.16250E+0004 -0.29182E+0004 -0.12119E-0007  0.59880E-0008 -0.15380E-0007
  0.17068E+0004 -0.29181E+0004 -0.15828E-0007  0.40437E-0008 -0.17872E-0007
  0.17500E+0004 -0.29180E+0004 -0.17644E-0007  0.30877E-0008 -0.19207E-0007
  0.15000E+0004 -0.29006E+0004 -0.80280E-0008  0.86674E-0008 -0.13115E-0007
  0.15432E+0004 -0.29005E+0004 -0.96415E-0008  0.77296E-0008 -0.13997E-0007
  0.16250E+0004 -0.29004E+0004 -0.13033E-0007  0.58382E-0008 -0.16063E-0007
  0.17068E+0004 -0.29002E+0004 -0.16383E-0007  0.39691E-0008 -0.18347E-0007
  0.17500E+0004 -0.29002E+0004 -0.17938E-0007  0.30471E-0008 -0.19488E-0007
  0.15000E+0004 -0.28912E+0004 -0.85310E-0008  0.85322E-0008 -0.13385E-0007
  0.15432E+0004 -0.28911E+0004 -0.10120E-0007  0.76146E-0008 -0.14285E-0007
  0.16250E+0004 -0.28910E+0004 -0.13394E-0007  0.57692E-0008 -0.16324E-0007
  0.17068E+0004 -0.28908E+0004 -0.16538E-0007  0.39370E-0008 -0.18480E-0007
  0.17500E+0004 -0.28907E+0004 -0.17946E-0007  0.30371E-0008 -0.19517E-0007
  0.17500E+0004 -0.29454E+0004 -0.16500E-0007  0.31853E-0008 -0.18185E-0007
  0.17932E+0004 -0.29453E+0004 -0.18532E-0007  0.22684E-0008 -0.19772E-0007
  0.18750E+0004 -0.29452E+0004 -0.21728E-0007  0.72935E-0009 -0.22481E-0007
  0.19568E+0004 -0.29451E+0004 -0.23630E-0007 -0.49181E-0009 -0.24275E-0007
  0.20000E+0004 -0.29451E+0004 -0.23972E-0007 -0.10211E-0008 -0.24661E-0007
  0.17500E+0004 -0.29359E+0004 -0.16987E-0007  0.31497E-0008 -0.18618E-0007
  0.17932E+0004 -0.29359E+0004 -0.18880E-0007  0.22319E-0008 -0.20091E-0007
  0.18750E+0004 -0.29358E+0004 -0.21740E-0007  0.72335E-0009 -0.22504E-0007
  0.19568E+0004 -0.29356E+0004 -0.23236E-0007 -0.47281E-0009 -0.23918E-0007
  0.20000E+0004 -0.29356E+0004 -0.23353E-0007 -0.98480E-0009 -0.24085E-0007
  0.17500E+0004 -0.29180E+0004 -0.17644E-0007  0.30877E-0008 -0.19207E-0007
  0.17932E+0004 -0.29180E+0004 -0.19250E-0007  0.21988E-0008 -0.20450E-0007
  0.18750E+0004 -0.29178E+0004 -0.21448E-0007  0.73745E-0009 -0.22281E-0007
  0.19568E+0004 -0.29177E+0004 -0.22178E-0007 -0.41833E-0009 -0.22971E-0007
  0.20000E+0004 -0.29176E+0004 -0.21873E-0007 -0.90917E-0009 -0.22726E-0007
  0.17500E+0004 -0.29002E+0004 -0.17938E-0007  0.30471E-0008 -0.19488E-0007
  0.17932E+0004 -0.29001E+0004 -0.19238E-0007  0.21891E-0008 -0.20482E-0007
  0.18750E+0004 -0.28999E+0004 -0.20759E-0007  0.77718E-0009 -0.21713E-0007
  0.19568E+0004 -0.28997E+0004 -0.20733E-0007 -0.33631E-0009 -0.21687E-0007
  0.20000E+0004 -0.28996E+0004 -0.20023E-0007 -0.80456E-0009 -0.21046E-0007
  0.17500E+0004 -0.28907E+0004 -0.17946E-0007  0.30371E-0008 -0.19517E-0007
  0.17932E+0004 -0.28906E+0004 -0.19082E-0007  0.21944E-0008 -0.20370E-0007
  0.18750E+0004 -0.28904E+0004 -0.20242E-0007  0.80229E-0009 -0.21280E-0007
  0.19568E+0004 -0.28902E+0004 -0.19826E-0007 -0.28669E-0009 -0.20884E-0007
  0.20000E+0004 -0.28901E+0004 -0.18914E-0007 -0.75324E-0009 -0.20047E-0007
  0.20000E+0004 -0.29451E+0004 -0.23972E-0007 -0.10211E-0008 -0.24661E-0007
  0.20432E+0004 -0.29450E+0004 -0.23812E-0007 -0.14789E-0008 -0.24569E-0007
  0.21250E+0004 -0.29449E+0004 -0.22068E-0007 -0.21768E-0008 -0.22927E-0007
  0.22068E+0004 -0.29448E+0004 -0.18506E-0007 -0.27983E-0008 -0.19262E-0007
  0.22500E+0004 -0.29447E+0004 -0.15979E-0007 -0.30662E-0008 -0.16552E-0007
  0.20000E+0004 -0.29356E+0004 -0.23353E-0007 -0.98480E-0009 -0.24085E-0007
  0.20432E+0004 -0.29355E+0004 -0.22960E-0007 -0.14284E-0008 -0.23766E-0007
  0.21250E+0004 -0.29354E+0004 -0.20799E-0007 -0.21014E-0008 -0.21711E-0007
  0.22068E+0004 -0.29352E+0004 -0.16890E-0007 -0.26264E-0008 -0.17700E-0007
  0.22500E+0004 -0.29352E+0004 -0.14226E-0007 -0.28574E-0008 -0.14851E-0007
  0.20000E+0004 -0.29176E+0004 -0.21873E-0007 -0.90917E-0009 -0.22726E-0007
  0.20432E+0004 -0.29175E+0004 -0.21061E-0007 -0.13300E-0008 -0.21993E-0007
  0.21250E+0004 -0.29173E+0004 -0.18160E-0007 -0.19536E-0008 -0.19197E-0007
  0.22068E+0004 -0.29171E+0004 -0.13656E-0007 -0.24139E-0008 -0.14588E-0007
  0.22500E+0004 -0.29170E+0004 -0.10761E-0007 -0.26036E-0008 -0.11510E-0007
  0.20000E+0004 -0.28996E+0004 -0.20023E-0007 -0.80456E-0009 -0.21046E-0007
  0.20432E+0004 -0.28995E+0004 -0.18819E-0007 -0.12036E-0008 -0.19919E-0007
  0.21250E+0004 -0.28993E+0004 -0.15248E-0007 -0.17773E-0008 -0.16441E-0007
  0.22068E+0004 -0.28991E+0004 -0.10237E-0007 -0.21795E-0008 -0.11310E-0007
  0.22500E+0004 -0.28989E+0004 -0.71662E-0008 -0.23333E-0008 -0.80491E-0008
  0.20000E+0004 -0.28901E+0004 -0.18914E-0007 -0.75324E-0009 -0.20047E-0007
  0.20432E+0004 -0.28900E+0004 -0.17512E-0007 -0.11307E-0008 -0.18714E-0007
  0.21250E+0004 -0.28898E+0004 -0.13614E-0007 -0.16300E-0008 -0.14903E-0007
  0.22068E+0004 -0.28895E+0004 -0.83772E-0008 -0.20807E-0008 -0.95299E-0008
  0.22500E+0004 -0.28894E+0004 -0.52451E-0008 -0.22556E-0008 -0.61924E-0008
  0.22500E+0004 -0.29447E+0004 -0.15979E-0007 -0.30662E-0008 -0.16552E-0007
  0.22932E+0004 -0.29446E+0004 -0.13090E-0007 -0.31051E-0008 -0.13364E-0007
  0.23750E+0004 -0.29445E+0004 -0.69091E-0008 -0.34697E-0008 -0.62962E-0008
  0.24568E+0004 -0.29443E+0004 -0.42120E-0009 -0.43238E-0008  0.14985E-0008
  0.25000E+0004 -0.29442E+0004  0.30007E-0008 -0.40047E-0008  0.56196E-0008
  0.22500E+0004 -0.29352E+0004 -0.14226E-0007 -0.28574E-0008 -0.14851E-0007
  0.22932E+0004 -0.29351E+0004 -0.11234E-0007 -0.30612E-0008 -0.11561E-0007
  0.23750E+0004 -0.29349E+0004 -0.49603E-0008 -0.33946E-0008 -0.44241E-0008
  0.24568E+0004 -0.29347E+0004  0.15522E-0008 -0.36389E-0008  0.32819E-0008
  0.25000E+0004 -0.29346E+0004  0.48387E-0008 -0.37030E-0008  0.72958E-0008
  0.22500E+0004 -0.29170E+0004 -0.10761E-0007 -0.26036E-0008 -0.11510E-0007
  0.22932E+0004 -0.29169E+0004 -0.76028E-0008 -0.27657E-0008 -0.80640E-0008
  0.23750E+0004 -0.29167E+0004 -0.12291E-0008 -0.30034E-0008 -0.85914E-0009
  0.24568E+0004 -0.29165E+0004  0.50876E-0008 -0.31396E-0008  0.66071E-0008
  0.25000E+0004 -0.29164E+0004  0.81726E-0008 -0.31502E-0008  0.10378E-0007
  0.22500E+0004 -0.28989E+0004 -0.71662E-0008 -0.23333E-0008 -0.80491E-0008
  0.22932E+0004 -0.28988E+0004 -0.39041E-0008 -0.24516E-0008 -0.44941E-0008
  0.23750E+0004 -0.28985E+0004  0.24585E-0008 -0.26051E-0008  0.26919E-0008
  0.24568E+0004 -0.28983E+0004  0.84962E-0008 -0.26542E-0008  0.98404E-0008
  0.25000E+0004 -0.28981E+0004  0.11313E-0007 -0.26105E-0008  0.13334E-0007
  0.22500E+0004 -0.28894E+0004 -0.52451E-0008 -0.22556E-0008 -0.61924E-0008
  0.22932E+0004 -0.28892E+0004 -0.19407E-0008 -0.21882E-0008 -0.25950E-0008
  0.23750E+0004 -0.28889E+0004  0.43550E-0008 -0.23949E-0008  0.45482E-0008
  0.24568E+0004 -0.28886E+0004  0.10140E-0007 -0.30302E-0008  0.11498E-0007
  0.25000E+0004 -0.28885E+0004  0.12884E-0007 -0.22647E-0008  0.14833E-0007
  0.25000E+0004 -0.29442E+0004  0.30007E-0008 -0.40047E-0008  0.56196E-0008
  0.25432E+0004 -0.29441E+0004  0.62399E-0008 -0.41873E-0008  0.95967E-0008
  0.26250E+0004 -0.29440E+0004  0.11466E-0007 -0.38331E-0008  0.16238E-0007
  0.27068E+0004 -0.29438E+0004  0.15173E-0007 -0.38329E-0008  0.21075E-0007
  0.27500E+0004 -0.29437E+0004  0.16526E-0007 -0.32168E-0008  0.22716E-0007
  0.25000E+0004 -0.29346E+0004  0.48387E-0008 -0.37030E-0008  0.72958E-0008
  0.25432E+0004 -0.29345E+0004  0.79086E-0008 -0.37350E-0008  0.11113E-0007
  0.26250E+0004 -0.29343E+0004  0.12834E-0007 -0.35694E-0008  0.17375E-0007
  0.27068E+0004 -0.29341E+0004  0.16227E-0007 -0.30987E-0008  0.21772E-0007
  0.27500E+0004 -0.29340E+0004  0.17298E-0007 -0.27024E-0008  0.23170E-0007
  0.25000E+0004 -0.29164E+0004  0.81726E-0008 -0.31502E-0008  0.10378E-0007
  0.25432E+0004 -0.29162E+0004  0.10966E-0007 -0.31218E-0008  0.13881E-0007
  0.26250E+0004 -0.29159E+0004  0.15224E-0007 -0.28726E-0008  0.19397E-0007
  0.27068E+0004 -0.29157E+0004  0.17816E-0007 -0.23376E-0008  0.22946E-0007
  0.27500E+0004 -0.29155E+0004  0.18456E-0007 -0.19240E-0008  0.23896E-0007
  0.25000E+0004 -0.28981E+0004  0.11313E-0007 -0.26105E-0008  0.13334E-0007
  0.25432E+0004 -0.28979E+0004  0.13790E-0007 -0.25350E-0008  0.16495E-0007
  0.26250E+0004 -0.28976E+0004  0.17316E-0007 -0.22106E-0008  0.21236E-0007
  0.27068E+0004 -0.28973E+0004  0.19095E-0007 -0.16287E-0008  0.23933E-0007
  0.27500E+0004 -0.28971E+0004  0.19294E-0007 -0.12040E-0008  0.24447E-0007
  0.25000E+0004 -0.28885E+0004  0.12884E-0007 -0.22647E-0008  0.14833E-0007
  0.25432E+0004 -0.28883E+0004  0.15170E-0007 -0.21850E-0008  0.17803E-0007
  0.26250E+0004 -0.28879E+0004  0.18313E-0007 -0.17122E-0008  0.22124E-0007
  0.27068E+0004 -0.28876E+0004  0.19629E-0007 -0.14200E-0008  0.24374E-0007
  0.27500E+0004 -0.28874E+0004  0.19591E-0007 -0.80418E-0009  0.24656E-0007
  0.27500E+0004 -0.29437E+0004  0.16526E-0007 -0.32168E-0008  0.22716E-0007
  0.27932E+0004 -0.29436E+0004  0.17385E-0007 -0.32000E-0008  0.23646E-0007
  0.28750E+0004 -0.29434E+0004  0.17443E-0007 -0.46876E-0008  0.23462E-0007
  0.29568E+0004 -0.29432E+0004  0.16071E-0007 -0.18212E-0008  0.20866E-0007
  0.30000E+0004 -0.29431E+0004  0.15101E-0007 -0.13460E-0008  0.18637E-0007
  0.27500E+0004 -0.29340E+0004  0.17298E-0007 -0.27024E-0008  0.23170E-0007
  0.27932E+0004 -0.29339E+0004  0.17870E-0007 -0.22171E-0008  0.23874E-0007
  0.28750E+0004 -0.29336E+0004  0.17697E-0007 -0.97551E-0009  0.23312E-0007
  0.29568E+0004 -0.29334E+0004  0.16036E-0007  0.77831E-0009  0.20474E-0007
  0.30000E+0004 -0.29333E+0004  0.14733E-0007  0.17544E-0008  0.18232E-0007
  0.27500E+0004 -0.29155E+0004  0.18456E-0007 -0.19240E-0008  0.23896E-0007
  0.27932E+0004 -0.29154E+0004  0.18599E-0007 -0.14182E-0008  0.24176E-0007
  0.28750E+0004 -0.29151E+0004  0.17660E-0007 -0.15966E-0009  0.22941E-0007
  0.29568E+0004 -0.29148E+0004  0.15464E-0007  0.14895E-0008  0.19680E-0007
  0.30000E+0004 -0.29147E+0004  0.13952E-0007  0.24360E-0008  0.17342E-0007
  0.27500E+0004 -0.28971E+0004  0.19294E-0007 -0.12040E-0008  0.24447E-0007
  0.27932E+0004 -0.28969E+0004  0.19024E-0007 -0.70770E-0009  0.24321E-0007
  0.28750E+0004 -0.28966E+0004  0.17412E-0007  0.51428E-0009  0.22463E-0007
  0.29568E+0004 -0.28962E+0004  0.14720E-0007  0.20754E-0008  0.18843E-0007
  0.30000E+0004 -0.28960E+0004  0.13023E-0007  0.29660E-0008  0.16440E-0007
  0.27500E+0004 -0.28874E+0004  0.19591E-0007 -0.80418E-0009  0.24656E-0007
  0.27932E+0004 -0.28872E+0004  0.19032E-0007 -0.86650E-0009  0.24330E-0007
  0.28750E+0004 -0.28868E+0004  0.16977E-0007 -0.41871E-0009  0.22170E-0007
  0.29568E+0004 -0.28864E+0004  0.14162E-0007  0.13247E-0008  0.18373E-0007
  0.30000E+0004 -0.28862E+0004  0.12398E-0007  0.28851E-0008  0.15900E-0007
  0.30000E+0004 -0.29431E+0004  0.15101E-0007 -0.13460E-0008  0.18637E-0007
  0.30432E+0004 -0.29430E+0004  0.13710E-0007  0.36940E-0008  0.16093E-0007
  0.31250E+0004 -0.29429E+0004  0.10690E-0007  0.49492E-0008  0.10438E-0007
  0.32068E+0004 -0.29427E+0004  0.79402E-0008  0.72897E-0008  0.45912E-0008
  0.32500E+0004 -0.29426E+0004  0.66246E-0008  0.74002E-0008  0.16537E-0008
  0.30000E+0004 -0.29333E+0004  0.14733E-0007  0.17544E-0008  0.18232E-0007
  0.30432E+0004 -0.29332E+0004  0.13216E-0007  0.29951E-0008  0.15614E-0007
  0.31250E+0004 -0.29330E+0004  0.10265E-0007  0.52327E-0008  0.10054E-0007
  0.32068E+0004 -0.29328E+0004  0.75745E-0008  0.75047E-0008  0.44644E-0008
  0.32500E+0004 -0.29327E+0004  0.64735E-0008  0.86347E-0008  0.18006E-0008
  0.30000E+0004 -0.29147E+0004  0.13952E-0007  0.24360E-0008  0.17342E-0007
  0.30432E+0004 -0.29145E+0004  0.12365E-0007  0.35259E-0008  0.14717E-0007
  0.31250E+0004 -0.29143E+0004  0.93388E-0008  0.56040E-0008  0.93911E-0008
  0.32068E+0004 -0.29141E+0004  0.68131E-0008  0.76798E-0008  0.43180E-0008
  0.32500E+0004 -0.29140E+0004  0.58503E-0008  0.87099E-0008  0.20174E-0008
  0.30000E+0004 -0.28960E+0004  0.13023E-0007  0.29660E-0008  0.16440E-0007
  0.30432E+0004 -0.28959E+0004  0.11332E-0007  0.39694E-0008  0.13844E-0007
  0.31250E+0004 -0.28956E+0004  0.83148E-0008  0.58838E-0008  0.88062E-0008
  0.32068E+0004 -0.28953E+0004  0.59988E-0008  0.77635E-0008  0.42811E-0008
  0.32500E+0004 -0.28952E+0004  0.52206E-0008  0.86840E-0008  0.23434E-0008
  0.30000E+0004 -0.28862E+0004  0.12398E-0007  0.28851E-0008  0.15900E-0007
  0.30432E+0004 -0.28861E+0004  0.10656E-0007  0.39962E-0008  0.13394E-0007
  0.31250E+0004 -0.28858E+0004  0.77247E-0008  0.58715E-0008  0.85238E-0008
  0.32068E+0004 -0.28855E+0004  0.55102E-0008  0.75537E-0008  0.42966E-0008
  0.32500E+0004 -0.28853E+0004  0.49409E-0008  0.81847E-0008  0.25371E-0008
  0.32500E+0004 -0.29426E+0004  0.66246E-0008  0.74002E-0008  0.16537E-0008
  0.32932E+0004 -0.29426E+0004  0.57566E-0008  0.92098E-0008 -0.76825E-0009
  0.33750E+0004 -0.29425E+0004  0.49672E-0008  0.11571E-0007 -0.43002E-0008
  0.34568E+0004 -0.29424E+0004  0.54451E-0008  0.13040E-0007 -0.57855E-0008
  0.35000E+0004 -0.29424E+0004  0.61739E-0008  0.13006E-0007 -0.57278E-0008
  0.32500E+0004 -0.29327E+0004  0.64735E-0008  0.86347E-0008  0.18006E-0008
  0.32932E+0004 -0.29327E+0004  0.56299E-0008  0.97197E-0008 -0.50457E-0009
  0.33750E+0004 -0.29326E+0004  0.49760E-0008  0.11462E-0007 -0.36025E-0008
  0.34568E+0004 -0.29325E+0004  0.56569E-0008  0.12704E-0007 -0.46778E-0008
  0.35000E+0004 -0.29324E+0004  0.65396E-0008  0.13113E-0007 -0.43714E-0008
  0.32500E+0004 -0.29140E+0004  0.58503E-0008  0.87099E-0008  0.20174E-0008
  0.32932E+0004 -0.29139E+0004  0.52114E-0008  0.96774E-0008  0.10428E-0009
  0.33750E+0004 -0.29138E+0004  0.49774E-0008  0.11214E-0007 -0.22010E-0008
  0.34568E+0004 -0.29136E+0004  0.60538E-0008  0.12273E-0007 -0.25364E-0008
  0.35000E+0004 -0.29135E+0004  0.70993E-0008  0.12604E-0007 -0.19016E-0008
  0.32500E+0004 -0.28952E+0004  0.52206E-0008  0.86840E-0008  0.23434E-0008
  0.32932E+0004 -0.28951E+0004  0.47735E-0008  0.95455E-0008  0.82387E-0009
  0.33750E+0004 -0.28949E+0004  0.49365E-0008  0.10891E-0007 -0.72162E-0009
  0.34568E+0004 -0.28948E+0004  0.63687E-0008  0.11777E-0007 -0.37991E-0009
  0.35000E+0004 -0.28947E+0004  0.75662E-0008  0.12027E-0007  0.53898E-0009
  0.32500E+0004 -0.28853E+0004  0.49409E-0008  0.81847E-0008  0.25371E-0008
  0.32932E+0004 -0.28852E+0004  0.45218E-0008  0.91323E-0008  0.12382E-0008
  0.33750E+0004 -0.28850E+0004  0.48913E-0008  0.10701E-0007  0.77629E-0010
  0.34568E+0004 -0.28848E+0004  0.65080E-0008  0.11638E-0007  0.74501E-0009
  0.35000E+0004 -0.28847E+0004  0.77530E-0008  0.11479E-0007  0.17945E-0008
  0.35000E+0004 -0.29424E+0004  0.61739E-0008  0.13006E-0007 -0.57278E-0008
  0.35432E+0004 -0.29423E+0004  0.73175E-0008  0.13690E-0007 -0.49378E-0008
  0.36250E+0004 -0.29422E+0004  0.10161E-0007  0.13662E-0007 -0.19572E-0008
  0.37068E+0004 -0.29422E+0004  0.13634E-0007  0.13032E-0007  0.27008E-0008
  0.37500E+0004 -0.29421E+0004  0.15536E-0007  0.12472E-0007  0.56847E-0008
  0.35000E+0004 -0.29324E+0004  0.65396E-0008  0.13113E-0007 -0.43714E-0008
  0.35432E+0004 -0.29324E+0004  0.77250E-0008  0.13354E-0007 -0.34683E-0008
  0.36250E+0004 -0.29323E+0004  0.10663E-0007  0.13311E-0007 -0.29651E-0009
  0.37068E+0004 -0.29322E+0004  0.14113E-0007  0.12649E-0007  0.43835E-0008
  0.37500E+0004 -0.29321E+0004  0.15965E-0007  0.12080E-0007  0.72424E-0008
  0.35000E+0004 -0.29135E+0004  0.70993E-0008  0.12604E-0007 -0.19016E-0008
  0.35432E+0004 -0.29135E+0004  0.84224E-0008  0.12768E-0007 -0.73204E-0009
  0.36250E+0004 -0.29134E+0004  0.11467E-0007  0.12619E-0007  0.27315E-0008
  0.37068E+0004 -0.29132E+0004  0.14811E-0007  0.11892E-0007  0.73858E-0008
  0.37500E+0004 -0.29132E+0004  0.16516E-0007  0.11305E-0007  0.10092E-0007
  0.35000E+0004 -0.28947E+0004  0.75662E-0008  0.12027E-0007  0.53898E-0009
  0.35432E+0004 -0.28946E+0004  0.89795E-0008  0.12122E-0007  0.19268E-0008
  0.36250E+0004 -0.28945E+0004  0.12060E-0007  0.11871E-0007  0.55787E-0008
  0.37068E+0004 -0.28943E+0004  0.15219E-0007  0.11083E-0007  0.10100E-0007
  0.37500E+0004 -0.28942E+0004  0.16735E-0007  0.10480E-0007  0.12601E-0007
  0.35000E+0004 -0.28847E+0004  0.77530E-0008  0.11479E-0007  0.17945E-0008
  0.35432E+0004 -0.28846E+0004  0.92183E-0008  0.11855E-0007  0.32869E-0008
  0.36250E+0004 -0.28845E+0004  0.12284E-0007  0.11471E-0007  0.69946E-0008
  0.37068E+0004 -0.28843E+0004  0.15312E-0007  0.10639E-0007  0.11405E-0007
  0.37500E+0004 -0.28842E+0004  0.16722E-0007  0.10042E-0007  0.13760E-0007
  0.37500E+0004 -0.29421E+0004  0.15536E-0007  0.12472E-0007  0.56847E-0008
  0.37932E+0004 -0.29421E+0004  0.17418E-0007  0.11777E-0007  0.86977E-0008
  0.38750E+0004 -0.29420E+0004  0.20545E-0007  0.10134E-0007  0.14621E-0007
  0.39568E+0004 -0.29419E+0004  0.22754E-0007  0.82523E-0008  0.19977E-0007
  0.40000E+0004 -0.29418E+0004  0.23404E-0007  0.72247E-0008  0.22329E-0007
  0.37500E+0004 -0.29321E+0004  0.15965E-0007  0.12080E-0007  0.72424E-0008
  0.37932E+0004 -0.29321E+0004  0.17738E-0007  0.11370E-0007  0.10229E-0007
  0.38750E+0004 -0.29319E+0004  0.20612E-0007  0.97462E-0008  0.15831E-0007
  0.39568E+0004 -0.29318E+0004  0.22465E-0007  0.78758E-0008  0.20727E-0007
  0.40000E+0004 -0.29318E+0004  0.22907E-0007  0.68550E-0008  0.22782E-0007
  0.37500E+0004 -0.29132E+0004  0.16516E-0007  0.11305E-0007  0.10092E-0007
  0.37932E+0004 -0.29131E+0004  0.18081E-0007  0.10587E-0007  0.12845E-0007
  0.38750E+0004 -0.29129E+0004  0.20408E-0007  0.89727E-0008  0.17765E-0007
  0.39568E+0004 -0.29128E+0004  0.21553E-0007  0.71351E-0008  0.21730E-0007
  0.40000E+0004 -0.29127E+0004  0.21578E-0007  0.61376E-0008  0.23220E-0007
  0.37500E+0004 -0.28942E+0004  0.16735E-0007  0.10480E-0007  0.12601E-0007
  0.37932E+0004 -0.28941E+0004  0.18055E-0007  0.97553E-0008  0.15065E-0007
  0.38750E+0004 -0.28939E+0004  0.19770E-0007  0.81500E-0008  0.19216E-0007
  0.39568E+0004 -0.28938E+0004  0.20163E-0007  0.63451E-0008  0.22186E-0007
  0.40000E+0004 -0.28937E+0004  0.19755E-0007  0.53707E-0008  0.23088E-0007
  0.37500E+0004 -0.28842E+0004  0.16722E-0007  0.10042E-0007  0.13760E-0007
  0.37932E+0004 -0.28841E+0004  0.17887E-0007  0.92903E-0008  0.16069E-0007
  0.38750E+0004 -0.28839E+0004  0.19258E-0007  0.76951E-0008  0.19778E-0007
  0.39568E+0004 -0.28837E+0004  0.19241E-0007  0.59084E-0008  0.22203E-0007
  0.40000E+0004 -0.28836E+0004  0.18596E-0007  0.49402E-0008  0.22800E-0007
  0.40000E+0004 -0.29418E+0004  0.23404E-0007  0.72247E-0008  0.22329E-0007
  0.40432E+0004 -0.29418E+0004  0.23660E-0007  0.61750E-0008  0.24228E-0007
  0.41250E+0004 -0.29416E+0004  0.22935E-0007  0.43064E-0008  0.26363E-0007
  0.42068E+0004 -0.29415E+0004  0.20618E-0007  0.26822E-0008  0.26315E-0007
  0.42500E+0004 -0.29415E+0004  0.18781E-0007  0.19514E-0008  0.25366E-0007
  0.40000E+0004 -0.29318E+0004  0.22907E-0007  0.68550E-0008  0.22782E-0007
  0.40432E+0004 -0.29317E+0004  0.22933E-0007  0.58285E-0008  0.24384E-0007
  0.41250E+0004 -0.29316E+0004  0.21770E-0007  0.39923E-0008  0.25895E-0007
  0.42068E+0004 -0.29314E+0004  0.19031E-0007  0.23992E-0008  0.25229E-0007
  0.42500E+0004 -0.29314E+0004  0.16997E-0007  0.17031E-0008  0.23963E-0007
  0.40000E+0004 -0.29127E+0004  0.21578E-0007  0.61376E-0008  0.23220E-0007
  0.40432E+0004 -0.29126E+0004  0.21169E-0007  0.51388E-0008  0.24221E-0007
  0.41250E+0004 -0.29125E+0004  0.19169E-0007  0.33550E-0008  0.24549E-0007
  0.42068E+0004 -0.29123E+0004  0.15643E-0007  0.18104E-0008  0.22723E-0007
  0.42500E+0004 -0.29122E+0004  0.13236E-0007  0.11359E-0008  0.20885E-0007
  0.40000E+0004 -0.28937E+0004  0.19755E-0007  0.53707E-0008  0.23088E-0007
  0.40432E+0004 -0.28936E+0004  0.18903E-0007  0.43982E-0008  0.23474E-0007
  0.41250E+0004 -0.28934E+0004  0.16073E-0007  0.26646E-0008  0.22615E-0007
  0.42068E+0004 -0.28932E+0004  0.11789E-0007  0.11656E-0008  0.19653E-0007
  0.42500E+0004 -0.28931E+0004  0.90361E-0008  0.50943E-0009  0.17267E-0007
  0.40000E+0004 -0.28836E+0004  0.18596E-0007  0.49402E-0008  0.22800E-0007
  0.40432E+0004 -0.28835E+0004  0.17514E-0007  0.39896E-0008  0.22849E-0007
  0.41250E+0004 -0.28833E+0004  0.14249E-0007  0.22780E-0008  0.21364E-0007
  0.42068E+0004 -0.28831E+0004  0.95797E-0008  0.80208E-0009  0.17814E-0007
  0.42500E+0004 -0.28830E+0004  0.66466E-0008  0.13921E-0009  0.15149E-0007
  0.42500E+0004 -0.29415E+0004  0.18781E-0007  0.19514E-0008  0.25366E-0007
  0.42932E+0004 -0.29414E+0004  0.16592E-0007  0.13863E-0008  0.23788E-0007
  0.43750E+0004 -0.29413E+0004  0.11571E-0007  0.63396E-0009  0.19202E-0007
  0.44568E+0004 -0.29413E+0004  0.58056E-0008  0.38697E-0009  0.12865E-0007
  0.45000E+0004 -0.29412E+0004  0.26201E-0008  0.44788E-0009  0.89883E-0008
  0.42500E+0004 -0.29314E+0004  0.16997E-0007  0.17031E-0008  0.23963E-0007
  0.42932E+0004 -0.29313E+0004  0.14613E-0007  0.11226E-0008  0.22105E-0007
  0.43750E+0004 -0.29312E+0004  0.93114E-0008  0.37772E-0009  0.17049E-0007
  0.44568E+0004 -0.29311E+0004  0.33791E-0008  0.12758E-0009  0.10366E-0007
  0.45000E+0004 -0.29311E+0004  0.16655E-0009  0.19547E-0009  0.63599E-0008
  0.42500E+0004 -0.29122E+0004  0.13236E-0007  0.11359E-0008  0.20885E-0007
  0.42932E+0004 -0.29122E+0004  0.10524E-0007  0.57148E-0009  0.18499E-0007
  0.43750E+0004 -0.29120E+0004  0.47430E-0008 -0.15577E-0009  0.12601E-0007
  0.44568E+0004 -0.29119E+0004 -0.14425E-0008 -0.40733E-0009  0.53305E-0008
  0.45000E+0004 -0.29118E+0004 -0.46868E-0008 -0.34750E-0009  0.11321E-0008
  0.42500E+0004 -0.28931E+0004  0.90361E-0008  0.50943E-0009  0.17267E-0007
  0.42932E+0004 -0.28930E+0004  0.60245E-0008 -0.37002E-0010  0.14384E-0007
  0.43750E+0004 -0.28928E+0004 -0.16472E-0009 -0.74735E-0009  0.77172E-0008
  0.44568E+0004 -0.28927E+0004 -0.65227E-0008 -0.10000E-0008 -0.53050E-0010
  0.45000E+0004 -0.28926E+0004 -0.97543E-0008 -0.95140E-0009 -0.43937E-0008
  0.42500E+0004 -0.28830E+0004  0.66466E-0008  0.13921E-0009  0.15149E-0007
  0.42932E+0004 -0.28829E+0004  0.35002E-0008 -0.37893E-0009  0.12022E-0007
  0.43750E+0004 -0.28827E+0004 -0.28757E-0008 -0.10815E-0008  0.49819E-0008
  0.44568E+0004 -0.28825E+0004 -0.92925E-0008 -0.13372E-0008 -0.30187E-0008
  0.45000E+0004 -0.28824E+0004 -0.12519E-0007 -0.13357E-0008 -0.74062E-0008
  0.45000E+0004 -0.29412E+0004  0.26201E-0008  0.44788E-0009  0.89883E-0008
  0.45432E+0004 -0.29412E+0004 -0.53410E-0009  0.68127E-0009  0.48510E-0008
  0.46250E+0004 -0.29410E+0004 -0.62183E-0008  0.14473E-0008 -0.33189E-0008
  0.47068E+0004 -0.29409E+0004 -0.11041E-0007  0.26276E-0008 -0.11324E-0007
  0.47500E+0004 -0.29409E+0004 -0.13086E-0007  0.33748E-0008 -0.15252E-0007
  0.45000E+0004 -0.29311E+0004  0.16655E-0009  0.19547E-0009  0.63599E-0008
  0.45432E+0004 -0.29310E+0004 -0.29938E-0008  0.40877E-0009  0.21510E-0008
  0.46250E+0004 -0.29309E+0004 -0.85688E-0008  0.11523E-0008 -0.60434E-0008
  0.47068E+0004 -0.29307E+0004 -0.13152E-0007  0.23019E-0008 -0.13919E-0007
  0.47500E+0004 -0.29307E+0004 -0.15020E-0007  0.30366E-0008 -0.17722E-0007
  0.45000E+0004 -0.29118E+0004 -0.46868E-0008 -0.34750E-0009  0.11321E-0008
  0.45432E+0004 -0.29117E+0004 -0.78104E-0008 -0.15050E-0009 -0.31873E-0008
  0.46250E+0004 -0.29116E+0004 -0.13117E-0007  0.54982E-0009 -0.11357E-0007
  0.47068E+0004 -0.29114E+0004 -0.17190E-0007  0.16418E-0008 -0.18921E-0007
  0.47500E+0004 -0.29113E+0004 -0.18706E-0007  0.23403E-0008 -0.22455E-0007
  0.45000E+0004 -0.28926E+0004 -0.97543E-0008 -0.95140E-0009 -0.43937E-0008
  0.45432E+0004 -0.28925E+0004 -0.12797E-0007 -0.76657E-0009 -0.87740E-0008
  0.46250E+0004 -0.28923E+0004 -0.17755E-0007 -0.10741E-0009 -0.16825E-0007
  0.47068E+0004 -0.28921E+0004 -0.21253E-0007  0.92951E-0009 -0.23993E-0007
  0.47500E+0004 -0.28920E+0004 -0.22388E-0007  0.15934E-0008 -0.27219E-0007
  0.45000E+0004 -0.28824E+0004 -0.12519E-0007 -0.13357E-0008 -0.74062E-0008
  0.45432E+0004 -0.28823E+0004 -0.15480E-0007 -0.11111E-0008 -0.11808E-0007
  0.46250E+0004 -0.28821E+0004 -0.20225E-0007 -0.47386E-0009 -0.19755E-0007
  0.47068E+0004 -0.28819E+0004 -0.23396E-0007  0.53071E-0009 -0.26678E-0007
  0.47500E+0004 -0.28818E+0004 -0.24310E-0007  0.11872E-0008 -0.29731E-0007
  0.47500E+0004 -0.29409E+0004 -0.13086E-0007  0.33748E-0008 -0.15252E-0007
  0.47932E+0004 -0.29408E+0004 -0.14701E-0007  0.42231E-0008 -0.18860E-0007
  0.48750E+0004 -0.29406E+0004 -0.16460E-0007  0.59467E-0008 -0.24519E-0007
  0.49568E+0004 -0.29405E+0004 -0.16345E-0007  0.77813E-0008 -0.28284E-0007
  0.50000E+0004 -0.29404E+0004 -0.15518E-0007  0.87466E-0008 -0.29408E-0007
  0.47500E+0004 -0.29307E+0004 -0.15020E-0007  0.30366E-0008 -0.17722E-0007
  0.47932E+0004 -0.29306E+0004 -0.16439E-0007  0.38550E-0008 -0.21172E-0007
  0.48750E+0004 -0.29304E+0004 -0.17755E-0007  0.55383E-0008 -0.26458E-0007
  0.49568E+0004 -0.29302E+0004 -0.17151E-0007  0.73306E-0008 -0.29785E-0007
  0.50000E+0004 -0.29301E+0004 -0.16061E-0007  0.82756E-0008 -0.30671E-0007
  0.47500E+0004 -0.29113E+0004 -0.18706E-0007  0.23403E-0008 -0.22455E-0007
  0.47932E+0004 -0.29112E+0004 -0.19725E-0007  0.31200E-0008 -0.25581E-0007
  0.48750E+0004 -0.29110E+0004 -0.20181E-0007  0.47257E-0008 -0.30119E-0007
  0.49568E+0004 -0.29107E+0004 -0.18645E-0007  0.64393E-0008 -0.32599E-0007
  0.50000E+0004 -0.29106E+0004 -0.17060E-0007  0.73426E-0008 -0.33023E-0007
  0.47500E+0004 -0.28920E+0004 -0.22388E-0007  0.15934E-0008 -0.27219E-0007
  0.47932E+0004 -0.28918E+0004 -0.22983E-0007  0.23373E-0008 -0.29988E-0007
  0.48750E+0004 -0.28915E+0004 -0.22555E-0007  0.38694E-0008 -0.33732E-0007
  0.49568E+0004 -0.28912E+0004 -0.20087E-0007  0.55081E-0008 -0.35338E-0007
  0.50000E+0004 -0.28911E+0004 -0.18017E-0007  0.63730E-0008 -0.35298E-0007
  0.47500E+0004 -0.28818E+0004 -0.24310E-0007  0.11872E-0008 -0.29731E-0007
  0.47932E+0004 -0.28816E+0004 -0.24682E-0007  0.19078E-0008 -0.32297E-0007
  0.48750E+0004 -0.28813E+0004 -0.23780E-0007  0.34025E-0008 -0.35604E-0007
  0.49568E+0004 -0.28810E+0004 -0.20825E-0007  0.50004E-0008 -0.36742E-0007
  0.50000E+0004 -0.28808E+0004 -0.18502E-0007  0.58440E-0008 -0.36458E-0007
  0.50000E+0004 -0.29404E+0004 -0.15518E-0007  0.87466E-0008 -0.29408E-0007
  0.50432E+0004 -0.29403E+0004 -0.14177E-0007  0.97105E-0008 -0.29929E-0007
  0.51250E+0004 -0.29401E+0004 -0.10330E-0007  0.11434E-0007 -0.29235E-0007
  0.52068E+0004 -0.29400E+0004 -0.50331E-0008  0.12984E-0007 -0.26511E-0007
  0.52500E+0004 -0.29399E+0004 -0.17905E-0008  0.13690E-0007 -0.24346E-0007
  0.50000E+0004 -0.29301E+0004 -0.16061E-0007  0.82756E-0008 -0.30671E-0007
  0.50432E+0004 -0.29300E+0004 -0.14459E-0007  0.92160E-0008 -0.30952E-0007
  0.51250E+0004 -0.29298E+0004 -0.10151E-0007  0.10900E-0007 -0.29831E-0007
  0.52068E+0004 -0.29296E+0004 -0.44619E-0008  0.12415E-0007 -0.26746E-0007
  0.52500E+0004 -0.29295E+0004 -0.10462E-0008  0.13115E-0007 -0.24430E-0007
  0.50000E+0004 -0.29106E+0004 -0.17060E-0007  0.73426E-0008 -0.33023E-0007
  0.50432E+0004 -0.29105E+0004 -0.14976E-0007  0.82429E-0008 -0.32852E-0007
  0.51250E+0004 -0.29102E+0004 -0.98234E-0008  0.98553E-0008 -0.30935E-0007
  0.52068E+0004 -0.29099E+0004 -0.34382E-0008  0.11304E-0007 -0.27191E-0007
  0.52500E+0004 -0.29098E+0004  0.26884E-0009  0.11973E-0007 -0.24600E-0007
  0.50000E+0004 -0.28911E+0004 -0.18017E-0007  0.63730E-0008 -0.35298E-0007
  0.50432E+0004 -0.28909E+0004 -0.15468E-0007  0.72345E-0008 -0.34679E-0007
  0.51250E+0004 -0.28906E+0004 -0.95183E-0008  0.87785E-0008 -0.31986E-0007
  0.52068E+0004 -0.28903E+0004 -0.25004E-0008  0.10164E-0007 -0.27619E-0007
  0.52500E+0004 -0.28901E+0004  0.14605E-0008  0.10803E-0007 -0.24777E-0007
  0.50000E+0004 -0.28808E+0004 -0.18502E-0007  0.58440E-0008 -0.36458E-0007
  0.50432E+0004 -0.28806E+0004 -0.15716E-0007  0.66920E-0008 -0.35605E-0007
  0.51250E+0004 -0.28803E+0004 -0.93707E-0008  0.81969E-0008 -0.32511E-0007
  0.52068E+0004 -0.28799E+0004 -0.20459E-0008  0.95507E-0008 -0.27834E-0007
  0.52500E+0004 -0.28797E+0004  0.20311E-0008  0.10168E-0007 -0.24870E-0007
  0.52500E+0004 -0.29399E+0004 -0.17905E-0008  0.13690E-0007 -0.24346E-0007
  0.52932E+0004 -0.29398E+0004  0.16837E-0008  0.14358E-0007 -0.21779E-0007
  0.53750E+0004 -0.29397E+0004  0.86365E-0008  0.15357E-0007 -0.15978E-0007
  0.54568E+0004 -0.29395E+0004  0.15682E-0007  0.16032E-0007 -0.93958E-0008
  0.55000E+0004 -0.29394E+0004  0.19291E-0007  0.16246E-0007 -0.57579E-0008
  0.52500E+0004 -0.29295E+0004 -0.10462E-0008  0.13115E-0007 -0.24430E-0007
  0.52932E+0004 -0.29294E+0004  0.25582E-0008  0.13751E-0007 -0.21736E-0007
  0.53750E+0004 -0.29292E+0004  0.96801E-0008  0.14721E-0007 -0.15787E-0007
  0.54568E+0004 -0.29291E+0004  0.16771E-0007  0.15370E-0007 -0.91721E-0008
  0.55000E+0004 -0.29290E+0004  0.20354E-0007  0.15570E-0007 -0.55612E-0008
  0.52500E+0004 -0.29098E+0004  0.26884E-0009  0.11973E-0007 -0.24600E-0007
  0.52932E+0004 -0.29097E+0004  0.41045E-0008  0.12577E-0007 -0.21690E-0007
  0.53750E+0004 -0.29095E+0004  0.11490E-0007  0.13495E-0007 -0.15496E-0007
  0.54568E+0004 -0.29093E+0004  0.18611E-0007  0.14094E-0007 -0.88541E-0008
  0.55000E+0004 -0.29092E+0004  0.22121E-0007  0.14269E-0007 -0.53119E-0008
  0.52500E+0004 -0.28901E+0004  0.14605E-0008  0.10803E-0007 -0.24777E-0007
  0.52932E+0004 -0.28900E+0004  0.54876E-0008  0.11377E-0007 -0.21675E-0007
  0.53750E+0004 -0.28897E+0004  0.13062E-0007  0.12243E-0007 -0.15286E-0007
  0.54568E+0004 -0.28895E+0004  0.20144E-0007  0.12794E-0007 -0.86670E-0008
  0.55000E+0004 -0.28893E+0004  0.23546E-0007  0.12946E-0007 -0.52175E-0008
  0.52500E+0004 -0.28797E+0004  0.20311E-0008  0.10168E-0007 -0.24870E-0007
  0.52932E+0004 -0.28796E+0004  0.61448E-0008  0.10733E-0007 -0.21677E-0007
  0.53750E+0004 -0.28793E+0004  0.13788E-0007  0.11574E-0007 -0.15205E-0007
  0.54568E+0004 -0.28790E+0004  0.20821E-0007  0.12100E-0007 -0.86176E-0008
  0.55000E+0004 -0.28789E+0004  0.24155E-0007  0.12241E-0007 -0.52280E-0008
  0.55000E+0004 -0.29394E+0004  0.19291E-0007  0.16246E-0007 -0.57579E-0008
  0.55432E+0004 -0.29394E+0004  0.22739E-0007  0.16357E-0007 -0.21116E-0008
  0.56250E+0004 -0.29393E+0004  0.28691E-0007  0.16271E-0007  0.46825E-0008
  0.57068E+0004 -0.29392E+0004  0.33643E-0007  0.15781E-0007  0.11019E-0007
  0.57500E+0004 -0.29391E+0004  0.35789E-0007  0.15344E-0007  0.14108E-0007
  0.55000E+0004 -0.29290E+0004  0.20354E-0007  0.15570E-0007 -0.55612E-0008
  0.55432E+0004 -0.29289E+0004  0.23744E-0007  0.15667E-0007 -0.19698E-0008
  0.56250E+0004 -0.29288E+0004  0.29510E-0007  0.15559E-0007  0.46540E-0008
  0.57068E+0004 -0.29287E+0004  0.34189E-0007  0.15048E-0007  0.10753E-0007
  0.57500E+0004 -0.29286E+0004  0.36170E-0007  0.14611E-0007  0.13695E-0007
  0.55000E+0004 -0.29092E+0004  0.22121E-0007  0.14269E-0007 -0.53119E-0008
  0.55432E+0004 -0.29091E+0004  0.25379E-0007  0.14342E-0007 -0.18409E-0008
  0.56250E+0004 -0.29089E+0004  0.30754E-0007  0.14192E-0007  0.44325E-0008
  0.57068E+0004 -0.29087E+0004  0.34893E-0007  0.13643E-0007  0.10058E-0007
  0.57500E+0004 -0.29087E+0004  0.36543E-0007  0.13189E-0007  0.12716E-0007
  0.55000E+0004 -0.28893E+0004  0.23546E-0007  0.12946E-0007 -0.52175E-0008
  0.55432E+0004 -0.28892E+0004  0.26642E-0007  0.12995E-0007 -0.18885E-0008
  0.56250E+0004 -0.28890E+0004  0.31581E-0007  0.12804E-0007  0.39994E-0008
  0.57068E+0004 -0.28888E+0004  0.35147E-0007  0.12217E-0007  0.91247E-0008
  0.57500E+0004 -0.28887E+0004  0.36456E-0007  0.11748E-0007  0.11488E-0007
  0.55000E+0004 -0.28789E+0004  0.24155E-0007  0.12241E-0007 -0.52280E-0008
  0.55432E+0004 -0.28788E+0004  0.27152E-0007  0.12275E-0007 -0.19808E-0008
  0.56250E+0004 -0.28785E+0004  0.31844E-0007  0.12064E-0007  0.36897E-0008
  0.57068E+0004 -0.28783E+0004  0.35096E-0007  0.11457E-0007  0.85412E-0008
  0.57500E+0004 -0.28782E+0004  0.36222E-0007  0.10980E-0007  0.10745E-0007
  0.57500E+0004 -0.29391E+0004  0.35789E-0007  0.15344E-0007  0.14108E-0007
  0.57932E+0004 -0.29390E+0004  0.37586E-0007  0.14802E-0007  0.16959E-0007
  0.58750E+0004 -0.29389E+0004  0.40005E-0007  0.13425E-0007  0.21720E-0007
  0.59568E+0004 -0.29388E+0004  0.41099E-0007  0.11615E-0007  0.25526E-0007
  0.60000E+0004 -0.29387E+0004  0.41149E-0007  0.10491E-0007  0.27137E-0007
  0.57500E+0004 -0.29286E+0004  0.36170E-0007  0.14611E-0007  0.13695E-0007
  0.57932E+0004 -0.29285E+0004  0.37781E-0007  0.14050E-0007  0.16397E-0007
  0.58750E+0004 -0.29284E+0004  0.39833E-0007  0.12664E-0007  0.20857E-0007
  0.59568E+0004 -0.29282E+0004  0.40550E-0007  0.10851E-0007  0.24371E-0007
  0.60000E+0004 -0.29281E+0004  0.40409E-0007  0.97350E-0008  0.25837E-0007
  0.57500E+0004 -0.29087E+0004  0.36543E-0007  0.13189E-0007  0.12716E-0007
  0.57932E+0004 -0.29086E+0004  0.37801E-0007  0.12612E-0007  0.15120E-0007
  0.58750E+0004 -0.29084E+0004  0.39150E-0007  0.11208E-0007  0.19000E-0007
  0.59568E+0004 -0.29082E+0004  0.39157E-0007  0.93916E-0008  0.21948E-0007
  0.60000E+0004 -0.29081E+0004  0.38653E-0007  0.82831E-0008  0.23136E-0007
  0.57500E+0004 -0.28887E+0004  0.36456E-0007  0.11748E-0007  0.11488E-0007
  0.57932E+0004 -0.28886E+0004  0.37355E-0007  0.11157E-0007  0.13585E-0007
  0.58750E+0004 -0.28884E+0004  0.37996E-0007  0.97354E-0008  0.16870E-0007
  0.59568E+0004 -0.28881E+0004  0.37301E-0007  0.79192E-0008  0.19243E-0007
  0.60000E+0004 -0.28880E+0004  0.36442E-0007  0.68192E-0008  0.20148E-0007
  0.57500E+0004 -0.28782E+0004  0.36222E-0007  0.10980E-0007  0.10745E-0007
  0.57932E+0004 -0.28781E+0004  0.36930E-0007  0.10382E-0007  0.12677E-0007
  0.58750E+0004 -0.28778E+0004  0.37198E-0007  0.89531E-0008  0.15644E-0007
  0.59568E+0004 -0.28775E+0004  0.36137E-0007  0.71371E-0008  0.17711E-0007
  0.60000E+0004 -0.28774E+0004  0.35096E-0007  0.60429E-0008  0.18463E-0007
  0.60000E+0004 -0.29387E+0004  0.41149E-0007  0.10491E-0007  0.27137E-0007
  0.60432E+0004 -0.29386E+0004  0.40834E-0007  0.92586E-0008  0.28451E-0007
  0.61250E+0004 -0.29384E+0004  0.39280E-0007  0.66564E-0008  0.30142E-0007
  0.62068E+0004 -0.29382E+0004  0.36521E-0007  0.37659E-0008  0.30741E-0007
  0.62500E+0004 -0.29381E+0004  0.34615E-0007  0.21657E-0008  0.30611E-0007
  0.60000E+0004 -0.29281E+0004  0.40409E-0007  0.97350E-0008  0.25837E-0007
  0.60432E+0004 -0.29280E+0004  0.39906E-0007  0.85040E-0008  0.27017E-0007
  0.61250E+0004 -0.29278E+0004  0.38029E-0007  0.59239E-0008  0.28489E-0007
  0.62068E+0004 -0.29276E+0004  0.35003E-0007  0.30700E-0008  0.28931E-0007
  0.62500E+0004 -0.29274E+0004  0.32983E-0007  0.14945E-0008  0.28748E-0007
  0.60000E+0004 -0.29081E+0004  0.38653E-0007  0.82831E-0008  0.23136E-0007
  0.60432E+0004 -0.29079E+0004  0.37802E-0007  0.70646E-0008  0.24057E-0007
  0.61250E+0004 -0.29076E+0004  0.35330E-0007  0.45287E-0008  0.25109E-0007
  0.62068E+0004 -0.29073E+0004  0.31818E-0007  0.17465E-0008  0.25249E-0007
  0.62500E+0004 -0.29072E+0004  0.29596E-0007  0.22016E-0009  0.24960E-0007
  0.60000E+0004 -0.28880E+0004  0.36442E-0007  0.68192E-0008  0.20148E-0007
  0.60432E+0004 -0.28878E+0004  0.35253E-0007  0.56152E-0008  0.20805E-0007
  0.61250E+0004 -0.28875E+0004  0.32210E-0007  0.31265E-0008  0.21431E-0007
  0.62068E+0004 -0.28871E+0004  0.28246E-0007  0.41915E-0009  0.21267E-0007
  0.62500E+0004 -0.28869E+0004  0.25841E-0007 -0.10562E-0008  0.20874E-0007
  0.60000E+0004 -0.28774E+0004  0.35096E-0007  0.60429E-0008  0.18463E-0007
  0.60432E+0004 -0.28772E+0004  0.33733E-0007  0.48467E-0008  0.18983E-0007
  0.61250E+0004 -0.28768E+0004  0.30401E-0007  0.23839E-0008  0.19383E-0007
  0.62068E+0004 -0.28765E+0004  0.26213E-0007 -0.28273E-0009  0.19058E-0007
  0.62500E+0004 -0.28763E+0004  0.23720E-0007 -0.17319E-0008  0.18612E-0007
  0.62500E+0004 -0.29381E+0004  0.34615E-0007  0.21657E-0008  0.30611E-0007
  0.62932E+0004 -0.29380E+0004  0.32406E-0007  0.51721E-0009  0.30167E-0007
  0.63750E+0004 -0.29377E+0004  0.27489E-0007 -0.26284E-0008  0.28484E-0007
  0.64568E+0004 -0.29374E+0004  0.21758E-0007 -0.57193E-0008  0.25767E-0007
  0.65000E+0004 -0.29373E+0004  0.18483E-0007 -0.72797E-0008  0.23956E-0007
  0.62500E+0004 -0.29274E+0004  0.32983E-0007  0.14945E-0008  0.28748E-0007
  0.62932E+0004 -0.29273E+0004  0.30678E-0007 -0.12453E-0009  0.28267E-0007
  0.63750E+0004 -0.29270E+0004  0.25640E-0007 -0.32037E-0008  0.26577E-0007
  0.64568E+0004 -0.29266E+0004  0.19867E-0007 -0.62156E-0008  0.23931E-0007
  0.65000E+0004 -0.29265E+0004  0.16600E-0007 -0.77298E-0008  0.22189E-0007
  0.62500E+0004 -0.29072E+0004  0.29596E-0007  0.22016E-0009  0.24960E-0007
  0.62932E+0004 -0.29070E+0004  0.27126E-0007 -0.13420E-0008  0.24414E-0007
  0.63750E+0004 -0.29066E+0004  0.21893E-0007 -0.42936E-0008  0.22715E-0007
  0.64568E+0004 -0.29062E+0004  0.16084E-0007 -0.71532E-0008  0.20214E-0007
  0.65000E+0004 -0.29060E+0004  0.12859E-0007 -0.85791E-0008  0.18608E-0007
  0.62500E+0004 -0.28869E+0004  0.25841E-0007 -0.10562E-0008  0.20874E-0007
  0.62932E+0004 -0.28867E+0004  0.23230E-0007 -0.25600E-0008  0.20264E-0007
  0.63750E+0004 -0.28862E+0004  0.17851E-0007 -0.53813E-0008  0.18564E-0007
  0.64568E+0004 -0.28857E+0004  0.12065E-0007 -0.80860E-0008  0.16226E-0007
  0.65000E+0004 -0.28854E+0004  0.89177E-0008 -0.94223E-0008  0.14767E-0007
  0.62500E+0004 -0.28763E+0004  0.23720E-0007 -0.17319E-0008  0.18612E-0007
  0.62932E+0004 -0.28760E+0004  0.21044E-0007 -0.32022E-0008  0.17969E-0007
  0.63750E+0004 -0.28754E+0004  0.15610E-0007 -0.59547E-0008  0.16274E-0007
  0.64568E+0004 -0.28749E+0004  0.98605E-0008 -0.85758E-0008  0.14028E-0007
  0.65000E+0004 -0.28746E+0004  0.67677E-0008 -0.98647E-0008  0.12650E-0007
  0.65000E+0004 -0.29373E+0004  0.18483E-0007 -0.72797E-0008  0.23956E-0007
  0.65432E+0004 -0.29371E+0004  0.15072E-0007 -0.87876E-0008  0.21936E-0007
  0.66250E+0004 -0.29368E+0004  0.84185E-0008 -0.11408E-0007  0.17633E-0007
  0.67068E+0004 -0.29364E+0004  0.17934E-0008 -0.13685E-0007  0.13012E-0007
  0.67500E+0004 -0.29362E+0004 -0.15734E-0008 -0.14725E-0007  0.10564E-0007
  0.65000E+0004 -0.29265E+0004  0.16600E-0007 -0.77298E-0008  0.22189E-0007
  0.65432E+0004 -0.29263E+0004  0.13218E-0007 -0.91880E-0008  0.20249E-0007
  0.66250E+0004 -0.29258E+0004  0.66675E-0008 -0.11710E-0007  0.16145E-0007
  0.67068E+0004 -0.29254E+0004  0.20038E-0009 -0.13880E-0007  0.11762E-0007
  0.67500E+0004 -0.29252E+0004 -0.30665E-0008 -0.14861E-0007  0.94473E-0008
  0.65000E+0004 -0.29060E+0004  0.12859E-0007 -0.85791E-0008  0.18608E-0007
  0.65432E+0004 -0.29057E+0004  0.95587E-0008 -0.99429E-0008  0.16837E-0007
  0.66250E+0004 -0.29051E+0004  0.32608E-0008 -0.12276E-0007  0.13139E-0007
  0.67068E+0004 -0.29046E+0004 -0.28462E-0008 -0.14243E-0007  0.92440E-0008
  0.67500E+0004 -0.29043E+0004 -0.58925E-0008 -0.15114E-0007  0.72034E-0008
  0.65000E+0004 -0.28854E+0004  0.89177E-0008 -0.94223E-0008  0.14767E-0007
  0.65432E+0004 -0.28851E+0004  0.57350E-0008 -0.10691E-0007  0.13181E-0007
  0.66250E+0004 -0.28844E+0004 -0.23643E-0009 -0.12833E-0007  0.99231E-0008
  0.67068E+0004 -0.28838E+0004 -0.59060E-0008 -0.14597E-0007  0.65587E-0008
  0.67500E+0004 -0.28835E+0004 -0.86910E-0008 -0.15358E-0007  0.48174E-0008
  0.65000E+0004 -0.28746E+0004  0.67677E-0008 -0.98647E-0008  0.12650E-0007
  0.65432E+0004 -0.28742E+0004  0.36615E-0008 -0.11083E-0007  0.11169E-0007
  0.66250E+0004 -0.28735E+0004 -0.21079E-0008 -0.13123E-0007  0.81564E-0008
  0.67068E+0004 -0.28728E+0004 -0.75166E-0008 -0.14780E-0007  0.50874E-0008
  0.67500E+0004 -0.28724E+0004 -0.10148E-0007 -0.15484E-0007  0.35141E-0008
  0.67500E+0004 -0.29362E+0004 -0.15734E-0008 -0.14725E-0007  0.10564E-0007
  0.67932E+0004 -0.29360E+0004 -0.47832E-0008 -0.15659E-0007  0.81968E-0008
  0.68750E+0004 -0.29356E+0004 -0.10270E-0007 -0.17111E-0007  0.40934E-0008
  0.69568E+0004 -0.29352E+0004 -0.14718E-0007 -0.18169E-0007  0.81197E-0009
  0.70000E+0004 -0.29350E+0004 -0.16567E-0007 -0.18569E-0007 -0.50355E-0009
  0.67500E+0004 -0.29252E+0004 -0.30665E-0008 -0.14861E-0007  0.94473E-0008
  0.67932E+0004 -0.29250E+0004 -0.61694E-0008 -0.15736E-0007  0.72169E-0008
  0.68750E+0004 -0.29245E+0004 -0.11441E-0007 -0.17072E-0007  0.33612E-0008
  0.69568E+0004 -0.29240E+0004 -0.15673E-0007 -0.18012E-0007  0.29888E-0009
  0.70000E+0004 -0.29238E+0004 -0.17415E-0007 -0.18351E-0007 -0.91949E-0009
  0.67500E+0004 -0.29043E+0004 -0.58925E-0008 -0.15114E-0007  0.72034E-0008
  0.67932E+0004 -0.29040E+0004 -0.87601E-0008 -0.15875E-0007  0.52512E-0008
  0.68750E+0004 -0.29034E+0004 -0.13568E-0007 -0.16994E-0007  0.19070E-0008
  0.69568E+0004 -0.29028E+0004 -0.17342E-0007 -0.17713E-0007 -0.69947E-0009
  0.70000E+0004 -0.29025E+0004 -0.18859E-0007 -0.17937E-0007 -0.17147E-0008
  0.67500E+0004 -0.28835E+0004 -0.86910E-0008 -0.15358E-0007  0.48174E-0008
  0.67932E+0004 -0.28831E+0004 -0.11284E-0007 -0.16006E-0007  0.31687E-0008
  0.68750E+0004 -0.28823E+0004 -0.15557E-0007 -0.16910E-0007  0.38521E-0009
  0.69568E+0004 -0.28816E+0004 -0.18813E-0007 -0.17413E-0007 -0.17183E-0008
  0.70000E+0004 -0.28812E+0004 -0.20078E-0007 -0.17525E-0007 -0.25071E-0008
  0.67500E+0004 -0.28724E+0004 -0.10148E-0007 -0.15484E-0007  0.35141E-0008
  0.67932E+0004 -0.28720E+0004 -0.12580E-0007 -0.16072E-0007  0.20331E-0008
  0.68750E+0004 -0.28712E+0004 -0.16545E-0007 -0.16864E-0007 -0.43721E-0009
  0.69568E+0004 -0.28704E+0004 -0.19505E-0007 -0.17255E-0007 -0.22586E-0008
  0.70000E+0004 -0.28700E+0004 -0.20628E-0007 -0.17307E-0007 -0.29199E-0008
  0.70000E+0004 -0.29350E+0004 -0.16567E-0007 -0.18569E-0007 -0.50355E-0009
  0.70432E+0004 -0.29347E+0004 -0.18034E-0007 -0.18873E-0007 -0.14684E-0008
  0.71250E+0004 -0.29343E+0004 -0.19733E-0007 -0.19179E-0007 -0.23434E-0008
  0.72068E+0004 -0.29339E+0004 -0.19983E-0007 -0.19156E-0007 -0.19187E-0008
  0.72500E+0004 -0.29336E+0004 -0.19556E-0007 -0.19015E-0007 -0.12119E-0008
  0.70000E+0004 -0.29238E+0004 -0.17415E-0007 -0.18351E-0007 -0.91949E-0009
  0.70432E+0004 -0.29235E+0004 -0.18781E-0007 -0.18591E-0007 -0.18036E-0008
  0.71250E+0004 -0.29230E+0004 -0.20316E-0007 -0.18781E-0007 -0.25764E-0008
  0.72068E+0004 -0.29224E+0004 -0.20446E-0007 -0.18647E-0007 -0.21233E-0008
  0.72500E+0004 -0.29222E+0004 -0.19976E-0007 -0.18450E-0007 -0.14332E-0008
  0.70000E+0004 -0.29025E+0004 -0.18859E-0007 -0.17937E-0007 -0.17147E-0008
  0.70432E+0004 -0.29021E+0004 -0.20015E-0007 -0.18061E-0007 -0.24267E-0008
  0.71250E+0004 -0.29015E+0004 -0.21216E-0007 -0.18038E-0007 -0.29761E-0008
  0.72068E+0004 -0.29008E+0004 -0.21110E-0007 -0.17700E-0007 -0.24469E-0008
  0.72500E+0004 -0.29004E+0004 -0.20561E-0007 -0.17403E-0007 -0.17798E-0008
  0.70000E+0004 -0.28812E+0004 -0.20078E-0007 -0.17525E-0007 -0.25071E-0008
  0.70432E+0004 -0.28808E+0004 -0.21003E-0007 -0.17537E-0007 -0.30253E-0008
  0.71250E+0004 -0.28800E+0004 -0.21841E-0007 -0.17310E-0007 -0.33152E-0008
  0.72068E+0004 -0.28791E+0004 -0.21488E-0007 -0.16781E-0007 -0.26813E-0008
  0.72500E+0004 -0.28787E+0004 -0.20861E-0007 -0.16390E-0007 -0.20249E-0008
  0.70000E+0004 -0.28700E+0004 -0.20628E-0007 -0.17307E-0007 -0.29199E-0008
  0.70432E+0004 -0.28695E+0004 -0.21423E-0007 -0.17264E-0007 -0.33279E-0008
  0.71250E+0004 -0.28686E+0004 -0.22059E-0007 -0.16933E-0007 -0.34677E-0008
  0.72068E+0004 -0.28677E+0004 -0.21572E-0007 -0.16307E-0007 -0.27676E-0008
  0.72500E+0004 -0.28673E+0004 -0.20904E-0007 -0.15870E-0007 -0.21115E-0008
  0.72500E+0004 -0.29336E+0004 -0.19556E-0007 -0.19015E-0007 -0.12119E-0008
  0.72932E+0004 -0.29334E+0004 -0.18755E-0007 -0.18786E-0007 -0.18271E-0009
  0.73750E+0004 -0.29329E+0004 -0.16340E-0007 -0.18109E-0007  0.24577E-0008
  0.74568E+0004 -0.29324E+0004 -0.12934E-0007 -0.17107E-0007  0.57627E-0008
  0.75000E+0004 -0.29322E+0004 -0.10841E-0007 -0.16443E-0007  0.76338E-0008
  0.72500E+0004 -0.29222E+0004 -0.19976E-0007 -0.18450E-0007 -0.14332E-0008
  0.72932E+0004 -0.29219E+0004 -0.19148E-0007 -0.18167E-0007 -0.44122E-0009
  0.73750E+0004 -0.29213E+0004 -0.16718E-0007 -0.17399E-0007  0.20754E-0008
  0.74568E+0004 -0.29208E+0004 -0.13341E-0007 -0.16320E-0007  0.52030E-0008
  0.75000E+0004 -0.29205E+0004 -0.11275E-0007 -0.15623E-0007  0.69671E-0008
  0.72500E+0004 -0.29004E+0004 -0.20561E-0007 -0.17403E-0007 -0.17798E-0008
  0.72932E+0004 -0.29001E+0004 -0.19684E-0007 -0.17025E-0007 -0.85184E-0009
  0.73750E+0004 -0.28994E+0004 -0.17248E-0007 -0.16094E-0007  0.14360E-0008
  0.74568E+0004 -0.28987E+0004 -0.13956E-0007 -0.14882E-0007  0.42245E-0008
  0.75000E+0004 -0.28983E+0004 -0.11964E-0007 -0.14129E-0007  0.57806E-0008
  0.72500E+0004 -0.28787E+0004 -0.20861E-0007 -0.16390E-0007 -0.20249E-0008
  0.72932E+0004 -0.28783E+0004 -0.19941E-0007 -0.15923E-0007 -0.11511E-0008
  0.73750E+0004 -0.28774E+0004 -0.17520E-0007 -0.14845E-0007  0.92042E-0009
  0.74568E+0004 -0.28765E+0004 -0.14351E-0007 -0.13514E-0007  0.33737E-0008
  0.75000E+0004 -0.28761E+0004 -0.12456E-0007 -0.12713E-0007  0.47200E-0008
  0.72500E+0004 -0.28673E+0004 -0.20904E-0007 -0.15870E-0007 -0.21115E-0008
  0.72932E+0004 -0.28668E+0004 -0.19963E-0007 -0.15360E-0007 -0.12624E-0008
  0.73750E+0004 -0.28658E+0004 -0.17557E-0007 -0.14209E-0007  0.70188E-0009
  0.74568E+0004 -0.28649E+0004 -0.14465E-0007 -0.12822E-0007  0.29825E-0008
  0.75000E+0004 -0.28644E+0004 -0.12630E-0007 -0.11999E-0007  0.42194E-0008
  0.75000E+0004 -0.29322E+0004 -0.10841E-0007 -0.16443E-0007  0.76338E-0008
  0.75432E+0004 -0.29319E+0004 -0.85969E-0008 -0.15680E-0007  0.95308E-0008
  0.76250E+0004 -0.29314E+0004 -0.41386E-0008 -0.13967E-0007  0.12920E-0007
  0.77068E+0004 -0.29309E+0004  0.28427E-0009 -0.11908E-0007  0.15702E-0007
  0.77500E+0004 -0.29306E+0004  0.24678E-0008 -0.10692E-0007  0.16778E-0007
  0.75000E+0004 -0.29205E+0004 -0.11275E-0007 -0.15623E-0007  0.69671E-0008
  0.75432E+0004 -0.29202E+0004 -0.90618E-0008 -0.14833E-0007  0.87539E-0008
  0.76250E+0004 -0.29196E+0004 -0.46606E-0008 -0.13085E-0007  0.11945E-0007
  0.77068E+0004 -0.29190E+0004 -0.27058E-0009 -0.11016E-0007  0.14572E-0007
  0.77500E+0004 -0.29187E+0004  0.19133E-0008 -0.98052E-0008  0.15596E-0007
  0.75000E+0004 -0.28983E+0004 -0.11964E-0007 -0.14129E-0007  0.57806E-0008
  0.75432E+0004 -0.28979E+0004 -0.98337E-0008 -0.13292E-0007  0.73511E-0008
  0.76250E+0004 -0.28971E+0004 -0.55939E-0008 -0.11490E-0007  0.10145E-0007
  0.77068E+0004 -0.28964E+0004 -0.13238E-0008 -0.94119E-0008  0.12452E-0007
  0.77500E+0004 -0.28959E+0004  0.83000E-0009 -0.82167E-0008  0.13359E-0007
  0.75000E+0004 -0.28761E+0004 -0.12456E-0007 -0.12713E-0007  0.47200E-0008
  0.75432E+0004 -0.28756E+0004 -0.10438E-0007 -0.11839E-0007  0.60703E-0008
  0.76250E+0004 -0.28747E+0004 -0.64194E-0008 -0.99964E-0008  0.84520E-0008
  0.77068E+0004 -0.28737E+0004 -0.23365E-0008 -0.79219E-0008  0.10415E-0007
  0.77500E+0004 -0.28732E+0004 -0.24948E-0009 -0.67475E-0008  0.11190E-0007
  0.75000E+0004 -0.28644E+0004 -0.12630E-0007 -0.11999E-0007  0.42194E-0008
  0.75432E+0004 -0.28638E+0004 -0.10680E-0007 -0.11107E-0007  0.54539E-0008
  0.76250E+0004 -0.28628E+0004 -0.67993E-0008 -0.92491E-0008  0.76163E-0008
  0.77068E+0004 -0.28618E+0004 -0.28390E-0008 -0.71812E-0008  0.93920E-0008
  0.77500E+0004 -0.28613E+0004 -0.80017E-0009 -0.60199E-0008  0.10093E-0007
  0.77500E+0004 -0.29306E+0004  0.24678E-0008 -0.10692E-0007  0.16778E-0007
  0.77932E+0004 -0.29303E+0004  0.44820E-0008 -0.93956E-0008  0.17530E-0007
  0.78750E+0004 -0.29298E+0004  0.76404E-0008 -0.67685E-0008  0.17904E-0007
  0.79568E+0004 -0.29292E+0004  0.97034E-0008 -0.40280E-0008  0.16816E-0007
  0.80000E+0004 -0.29289E+0004  0.10277E-0007 -0.25901E-0008  0.15649E-0007
  0.77500E+0004 -0.29187E+0004  0.19133E-0008 -0.98052E-0008  0.15596E-0007
  0.77932E+0004 -0.29183E+0004  0.39436E-0008 -0.85215E-0008  0.16319E-0007
  0.78750E+0004 -0.29177E+0004  0.71806E-0008 -0.59385E-0008  0.16711E-0007
  0.79568E+0004 -0.29170E+0004  0.93842E-0008 -0.32655E-0008  0.15731E-0007
  0.80000E+0004 -0.29167E+0004  0.10052E-0007 -0.18713E-0008  0.14652E-0007
  0.77500E+0004 -0.28959E+0004  0.83000E-0009 -0.82167E-0008  0.13359E-0007
  0.77932E+0004 -0.28955E+0004  0.28604E-0008 -0.69607E-0008  0.14010E-0007
  0.78750E+0004 -0.28947E+0004  0.61946E-0008 -0.44671E-0008  0.14404E-0007
  0.79568E+0004 -0.28938E+0004  0.86246E-0008 -0.19249E-0008  0.13605E-0007
  0.80000E+0004 -0.28934E+0004  0.94575E-0008 -0.61383E-0009  0.12682E-0007
  0.77500E+0004 -0.28732E+0004 -0.24948E-0009 -0.67475E-0008  0.11190E-0007
  0.77932E+0004 -0.28727E+0004  0.17452E-0008 -0.55241E-0008  0.11752E-0007
  0.78750E+0004 -0.28717E+0004  0.51131E-0008 -0.31265E-0008  0.12116E-0007
  0.79568E+0004 -0.28707E+0004  0.77185E-0008 -0.71811E-0009  0.11470E-0007
  0.80000E+0004 -0.28701E+0004  0.86965E-0008  0.50986E-0009  0.10693E-0007
  0.77500E+0004 -0.28613E+0004 -0.80017E-0009 -0.60199E-0008  0.10093E-0007
  0.77932E+0004 -0.28607E+0004  0.11626E-0008 -0.48156E-0008  0.10604E-0007
  0.78750E+0004 -0.28596E+0004  0.45247E-0008 -0.24707E-0008  0.10944E-0007
  0.79568E+0004 -0.28585E+0004  0.72028E-0008 -0.13389E-0009  0.10370E-0007
  0.80000E+0004 -0.28579E+0004  0.82494E-0008  0.10504E-0008  0.96654E-0008
  0.80000E+0004 -0.29289E+0004  0.10277E-0007 -0.25901E-0008  0.15649E-0007
  0.80432E+0004 -0.29286E+0004  0.10480E-0007 -0.11959E-0008  0.14118E-0007
  0.81250E+0004 -0.29280E+0004  0.98389E-0008  0.12283E-0008  0.10344E-0007
  0.82068E+0004 -0.29274E+0004  0.79703E-0008  0.31933E-0008  0.58152E-0008
  0.82500E+0004 -0.29271E+0004  0.65668E-0008  0.39880E-0008  0.32876E-0008
  0.80000E+0004 -0.29167E+0004  0.10052E-0007 -0.18713E-0008  0.14652E-0007
  0.80432E+0004 -0.29163E+0004  0.10359E-0007 -0.52434E-0009  0.13221E-0007
  0.81250E+0004 -0.29156E+0004  0.99269E-0008  0.18037E-0008  0.96569E-0008
  0.82068E+0004 -0.29149E+0004  0.82543E-0008  0.36727E-0008  0.53205E-0008
  0.82500E+0004 -0.29145E+0004  0.69391E-0008  0.44199E-0008  0.28741E-0008
  0.80000E+0004 -0.28934E+0004  0.94575E-0008 -0.61383E-0009  0.12682E-0007
  0.80432E+0004 -0.28929E+0004  0.99520E-0008  0.64412E-0009  0.11437E-0007
  0.81250E+0004 -0.28921E+0004  0.99121E-0008  0.27922E-0008  0.82654E-0008
  0.82068E+0004 -0.28912E+0004  0.86256E-0008  0.44832E-0008  0.43024E-0008
  0.82500E+0004 -0.28907E+0004  0.74909E-0008  0.51428E-0008  0.20179E-0008
  0.80000E+0004 -0.28701E+0004  0.86965E-0008  0.50986E-0009  0.10693E-0007
  0.80432E+0004 -0.28696E+0004  0.93654E-0008  0.16796E-0008  0.96248E-0008
  0.81250E+0004 -0.28685E+0004  0.97090E-0008  0.36516E-0008  0.68432E-0008
  0.82068E+0004 -0.28674E+0004  0.88217E-0008  0.51700E-0008  0.32640E-0008
  0.82500E+0004 -0.28668E+0004  0.78814E-0008  0.57453E-0008  0.11508E-0008
  0.80000E+0004 -0.28579E+0004  0.82494E-0008  0.10504E-0008  0.96654E-0008
  0.80432E+0004 -0.28573E+0004  0.90041E-0008  0.21740E-0008  0.86886E-0008
  0.81250E+0004 -0.28561E+0004  0.95450E-0008  0.40547E-0008  0.61116E-0008
  0.82068E+0004 -0.28549E+0004  0.88710E-0008  0.54845E-0008  0.27384E-0008
  0.82500E+0004 -0.28543E+0004  0.80376E-0008  0.60168E-0008  0.71886E-0009
  0.82500E+0004 -0.29271E+0004  0.65668E-0008  0.39880E-0008  0.32876E-0008
  0.82932E+0004 -0.29269E+0004  0.49392E-0008  0.45847E-0008  0.78125E-0009
  0.83750E+0004 -0.29263E+0004  0.14278E-0008  0.51496E-0008 -0.36797E-0008
  0.84568E+0004 -0.29258E+0004 -0.23001E-0008  0.49627E-0008 -0.73721E-0008
  0.85000E+0004 -0.29255E+0004 -0.42274E-0008  0.45858E-0008 -0.89092E-0008
  0.82500E+0004 -0.29145E+0004  0.69391E-0008  0.44199E-0008  0.28741E-0008
  0.82932E+0004 -0.29142E+0004  0.53846E-0008  0.49734E-0008  0.42874E-0009
  0.83750E+0004 -0.29136E+0004  0.19635E-0008  0.54712E-0008 -0.39801E-0008
  0.84568E+0004 -0.29130E+0004 -0.17395E-0008  0.52409E-0008 -0.77048E-0008
  0.85000E+0004 -0.29127E+0004 -0.36775E-0008  0.48511E-0008 -0.92876E-0008
  0.82500E+0004 -0.28907E+0004  0.74909E-0008  0.51428E-0008  0.20179E-0008
  0.82932E+0004 -0.28903E+0004  0.60909E-0008  0.56167E-0008 -0.30265E-0009
  0.83750E+0004 -0.28895E+0004  0.28741E-0008  0.59913E-0008 -0.45959E-0008
  0.84568E+0004 -0.28887E+0004 -0.75144E-0009  0.56816E-0008 -0.83708E-0008
  0.85000E+0004 -0.28883E+0004 -0.26967E-0008  0.52684E-0008 -0.10039E-0007
  0.82500E+0004 -0.28668E+0004  0.78814E-0008  0.57453E-0008  0.11508E-0008
  0.82932E+0004 -0.28663E+0004  0.66535E-0008  0.61432E-0008 -0.10342E-0008
  0.83750E+0004 -0.28654E+0004  0.36791E-0008  0.64005E-0008 -0.51910E-0008
  0.84568E+0004 -0.28644E+0004  0.16773E-0009  0.60158E-0008 -0.90018E-0008
  0.85000E+0004 -0.28639E+0004 -0.17686E-0008  0.55808E-0008 -0.10752E-0007
  0.82500E+0004 -0.28543E+0004  0.80376E-0008  0.60168E-0008  0.71886E-0009
  0.82932E+0004 -0.28537E+0004  0.69063E-0008  0.63760E-0008 -0.13906E-0008
  0.83750E+0004 -0.28527E+0004  0.40730E-0008  0.65740E-0008 -0.54676E-0008
  0.84568E+0004 -0.28516E+0004  0.63531E-0009  0.61518E-0008 -0.92917E-0008
  0.85000E+0004 -0.28510E+0004 -0.12902E-0008  0.57060E-0008 -0.11085E-0007
  0.85000E+0004 -0.29255E+0004 -0.42274E-0008  0.45858E-0008 -0.89092E-0008
  0.85432E+0004 -0.29253E+0004 -0.60605E-0008  0.40380E-0008 -0.10109E-0007
  0.86250E+0004 -0.29250E+0004 -0.91401E-0008  0.26441E-0008 -0.11484E-0007
  0.87068E+0004 -0.29246E+0004 -0.11520E-0007  0.97347E-0009 -0.11714E-0007
  0.87500E+0004 -0.29244E+0004 -0.12453E-0007  0.66760E-0010 -0.11441E-0007
  0.85000E+0004 -0.29127E+0004 -0.36775E-0008  0.48511E-0008 -0.92876E-0008
  0.85432E+0004 -0.29124E+0004 -0.55354E-0008  0.42974E-0008 -0.10549E-0007
  0.86250E+0004 -0.29120E+0004 -0.86887E-0008  0.29083E-0008 -0.12062E-0007
  0.87068E+0004 -0.29116E+0004 -0.11161E-0007  0.12591E-0008 -0.12439E-0007
  0.87500E+0004 -0.29114E+0004 -0.12145E-0007  0.36797E-0009 -0.12236E-0007
  0.85000E+0004 -0.28883E+0004 -0.26967E-0008  0.52684E-0008 -0.10039E-0007
  0.85432E+0004 -0.28880E+0004 -0.45915E-0008  0.47038E-0008 -0.11417E-0007
  0.86250E+0004 -0.28875E+0004 -0.78744E-0008  0.33241E-0008 -0.13209E-0007
  0.87068E+0004 -0.28869E+0004 -0.10524E-0007  0.17152E-0008 -0.13890E-0007
  0.87500E+0004 -0.28866E+0004 -0.11609E-0007  0.85299E-0009 -0.13840E-0007
  0.85000E+0004 -0.28639E+0004 -0.17686E-0008  0.55808E-0008 -0.10752E-0007
  0.85432E+0004 -0.28636E+0004 -0.36877E-0008  0.50066E-0008 -0.12251E-0007
  0.86250E+0004 -0.28629E+0004 -0.70867E-0008  0.36376E-0008 -0.14339E-0007
  0.87068E+0004 -0.28622E+0004 -0.99133E-0008  0.20689E-0008 -0.15356E-0007
  0.87500E+0004 -0.28619E+0004 -0.11103E-0007  0.12356E-0008 -0.15480E-0007
  0.85000E+0004 -0.28510E+0004 -0.12902E-0008  0.57060E-0008 -0.11085E-0007
  0.85432E+0004 -0.28507E+0004 -0.32171E-0008  0.51274E-0008 -0.12647E-0007
  0.86250E+0004 -0.28499E+0004 -0.66717E-0008  0.37648E-0008 -0.14897E-0007
  0.87068E+0004 -0.28492E+0004 -0.95906E-0008  0.22177E-0008 -0.16104E-0007
  0.87500E+0004 -0.28488E+0004 -0.10837E-0007  0.13997E-0008 -0.16327E-0007
  0.87500E+0004 -0.29244E+0004 -0.12453E-0007  0.66760E-0010 -0.11441E-0007
  0.87932E+0004 -0.29243E+0004 -0.13141E-0007 -0.81574E-0009 -0.10911E-0007
  0.88750E+0004 -0.29240E+0004 -0.13780E-0007 -0.22883E-0008 -0.93964E-0008
  0.89568E+0004 -0.29237E+0004 -0.13538E-0007 -0.33484E-0008 -0.73581E-0008
  0.90000E+0004 -0.29236E+0004 -0.13075E-0007 -0.36916E-0008 -0.61510E-0008
  0.87500E+0004 -0.29114E+0004 -0.12145E-0007  0.36797E-0009 -0.12236E-0007
  0.87932E+0004 -0.29112E+0004 -0.12883E-0007 -0.49702E-0009 -0.11769E-0007
  0.88750E+0004 -0.29109E+0004 -0.13610E-0007 -0.19365E-0008 -0.10344E-0007
  0.89568E+0004 -0.29106E+0004 -0.13440E-0007 -0.29681E-0008 -0.83506E-0008
  0.90000E+0004 -0.29104E+0004 -0.13006E-0007 -0.33006E-0008 -0.71478E-0008
  0.87500E+0004 -0.28866E+0004 -0.11609E-0007  0.85299E-0009 -0.13840E-0007
  0.87932E+0004 -0.28864E+0004 -0.12448E-0007  0.20758E-0010 -0.13511E-0007
  0.88750E+0004 -0.28860E+0004 -0.13356E-0007 -0.13564E-0008 -0.12296E-0007
  0.89568E+0004 -0.28856E+0004 -0.13344E-0007 -0.23337E-0008 -0.10435E-0007
  0.90000E+0004 -0.28854E+0004 -0.12980E-0007 -0.26451E-0008 -0.92651E-0008
  0.87500E+0004 -0.28619E+0004 -0.11103E-0007  0.12356E-0008 -0.15480E-0007
  0.87932E+0004 -0.28616E+0004 -0.12050E-0007  0.43581E-0009 -0.15314E-0007
  0.88750E+0004 -0.28611E+0004 -0.13157E-0007 -0.87918E-0009 -0.14361E-0007
  0.89568E+0004 -0.28606E+0004 -0.13325E-0007 -0.18015E-0008 -0.12686E-0007
  0.90000E+0004 -0.28604E+0004 -0.13045E-0007 -0.20909E-0008 -0.11580E-0007
  0.87500E+0004 -0.28488E+0004 -0.10837E-0007  0.13997E-0008 -0.16327E-0007
  0.87932E+0004 -0.28485E+0004 -0.11843E-0007  0.61705E-0009 -0.16257E-0007
  0.88750E+0004 -0.28480E+0004 -0.13061E-0007 -0.66499E-0009 -0.15462E-0007
  0.89568E+0004 -0.28474E+0004 -0.13332E-0007 -0.15580E-0008 -0.13906E-0007
  0.90000E+0004 -0.28472E+0004 -0.13100E-0007 -0.18355E-0008 -0.12845E-0007
  0.90000E+0004 -0.29236E+0004 -0.13075E-0007 -0.36916E-0008 -0.61510E-0008
  0.90432E+0004 -0.29234E+0004 -0.12380E-0007 -0.38773E-0008 -0.48517E-0008
  0.91250E+0004 -0.29232E+0004 -0.10513E-0007 -0.37769E-0008 -0.22689E-0008
  0.92068E+0004 -0.29229E+0004 -0.80218E-0008 -0.31525E-0008  0.47267E-0009
  0.92500E+0004 -0.29227E+0004 -0.65219E-0008 -0.26578E-0008  0.19616E-0008
  0.90000E+0004 -0.29104E+0004 -0.13006E-0007 -0.33006E-0008 -0.71478E-0008
  0.90432E+0004 -0.29102E+0004 -0.12334E-0007 -0.34779E-0008 -0.58391E-0008
  0.91250E+0004 -0.29099E+0004 -0.10491E-0007 -0.33737E-0008 -0.31994E-0008
  0.92068E+0004 -0.29096E+0004 -0.79929E-0008 -0.27593E-0008 -0.35531E-0009
  0.92500E+0004 -0.29094E+0004 -0.64789E-0008 -0.22754E-0008  0.12012E-0008
  0.90000E+0004 -0.28854E+0004 -0.12980E-0007 -0.26451E-0008 -0.92651E-0008
  0.90432E+0004 -0.28852E+0004 -0.12366E-0007 -0.28059E-0008 -0.79651E-0008
  0.91250E+0004 -0.28847E+0004 -0.10596E-0007 -0.26918E-0008 -0.52709E-0008
  0.92068E+0004 -0.28843E+0004 -0.81187E-0008 -0.20918E-0008 -0.22882E-0008
  0.92500E+0004 -0.28841E+0004 -0.65957E-0008 -0.16256E-0008 -0.63251E-0009
  0.90000E+0004 -0.28604E+0004 -0.13045E-0007 -0.20909E-0008 -0.11580E-0007
  0.90432E+0004 -0.28601E+0004 -0.12504E-0007 -0.22341E-0008 -0.10321E-0007
  0.91250E+0004 -0.28596E+0004 -0.10843E-0007 -0.21064E-0008 -0.76364E-0008
  0.92068E+0004 -0.28591E+0004 -0.84266E-0008 -0.15157E-0008 -0.45841E-0008
  0.92500E+0004 -0.28588E+0004 -0.69167E-0008 -0.10636E-0008 -0.28661E-0008
  0.90000E+0004 -0.28472E+0004 -0.13100E-0007 -0.18355E-0008 -0.12845E-0007
  0.90432E+0004 -0.28469E+0004 -0.12604E-0007 -0.19689E-0008 -0.11619E-0007
  0.91250E+0004 -0.28463E+0004 -0.11011E-0007 -0.18327E-0008 -0.89638E-0008
  0.92068E+0004 -0.28458E+0004 -0.86422E-0008 -0.12449E-0008 -0.59008E-0008
  0.92500E+0004 -0.28455E+0004 -0.71480E-0008 -0.79889E-0009 -0.41639E-0008
  0.92500E+0004 -0.29227E+0004 -0.65219E-0008 -0.26578E-0008  0.19616E-0008
  0.92932E+0004 -0.29226E+0004 -0.49156E-0008 -0.20959E-0008  0.35242E-0008
  0.93750E+0004 -0.29224E+0004 -0.17160E-0008 -0.97571E-0009  0.66480E-0008
  0.94568E+0004 -0.29221E+0004  0.15857E-0008 -0.49836E-0010  0.10185E-0007
  0.95000E+0004 -0.29220E+0004  0.33313E-0008  0.25771E-0009  0.12271E-0007
  0.92500E+0004 -0.29094E+0004 -0.64789E-0008 -0.22754E-0008  0.12012E-0008
  0.92932E+0004 -0.29092E+0004 -0.48529E-0008 -0.17254E-0008  0.28354E-0008
  0.93750E+0004 -0.29090E+0004 -0.16155E-0008 -0.63031E-0009  0.60825E-0008
  0.94568E+0004 -0.29087E+0004  0.16973E-0008  0.28027E-0009  0.96798E-0008
  0.95000E+0004 -0.29085E+0004  0.34243E-0008  0.58738E-0009  0.11753E-0007
  0.92500E+0004 -0.28841E+0004 -0.65957E-0008 -0.16256E-0008 -0.63251E-0009
  0.92932E+0004 -0.28839E+0004 -0.49488E-0008 -0.10945E-0008  0.11095E-0008
  0.93750E+0004 -0.28836E+0004 -0.16645E-0008 -0.40613E-0010  0.45465E-0008
  0.94568E+0004 -0.28832E+0004  0.16580E-0008  0.84644E-0009  0.82309E-0008
  0.95000E+0004 -0.28830E+0004  0.33499E-0008  0.11544E-0008  0.10274E-0007
  0.92500E+0004 -0.28588E+0004 -0.69167E-0008 -0.10636E-0008 -0.28661E-0008
  0.92932E+0004 -0.28586E+0004 -0.52710E-0008 -0.54769E-0009 -0.10520E-0008
  0.93750E+0004 -0.28581E+0004 -0.19759E-0008  0.47278E-0009  0.25148E-0008
  0.94568E+0004 -0.28577E+0004  0.13329E-0008  0.13424E-0008  0.62442E-0008
  0.95000E+0004 -0.28575E+0004  0.29843E-0008  0.16534E-0008  0.82433E-0008
  0.92500E+0004 -0.28455E+0004 -0.71480E-0008 -0.79889E-0009 -0.41639E-0008
  0.92932E+0004 -0.28452E+0004 -0.55118E-0008 -0.28962E-0009 -0.23262E-0008
  0.93750E+0004 -0.28447E+0004 -0.22268E-0008  0.71596E-0009  0.12841E-0008
  0.94568E+0004 -0.28443E+0004  0.10624E-0008  0.15786E-0008  0.50180E-0008
  0.95000E+0004 -0.28440E+0004  0.26882E-0008  0.18916E-0008  0.69874E-0008
  0.95000E+0004 -0.29220E+0004  0.33313E-0008  0.25771E-0009  0.12271E-0007
  0.95432E+0004 -0.29220E+0004  0.50979E-0008  0.38463E-0009  0.14599E-0007
  0.96250E+0004 -0.29219E+0004  0.85058E-0008  0.45643E-0010  0.19669E-0007
  0.97068E+0004 -0.29218E+0004  0.12150E-0007 -0.10950E-0008  0.25747E-0007
  0.97500E+0004 -0.29218E+0004  0.14210E-0007 -0.19843E-0008  0.29307E-0007
  0.95000E+0004 -0.29085E+0004  0.34243E-0008  0.58738E-0009  0.11753E-0007
  0.95432E+0004 -0.29085E+0004  0.51504E-0008  0.72350E-0009  0.14030E-0007
  0.96250E+0004 -0.29084E+0004  0.84057E-0008  0.42881E-0009  0.18882E-0007
  0.97068E+0004 -0.29083E+0004  0.11803E-0007 -0.62582E-0009  0.24600E-0007
  0.97500E+0004 -0.29083E+0004  0.13705E-0007 -0.14554E-0008  0.27934E-0007
  0.95000E+0004 -0.28830E+0004  0.33499E-0008  0.11544E-0008  0.10274E-0007
  0.95432E+0004 -0.28829E+0004  0.50030E-0008  0.13084E-0008  0.12453E-0007
  0.96250E+0004 -0.28828E+0004  0.79806E-0008  0.10944E-0008  0.16900E-0007
  0.97068E+0004 -0.28827E+0004  0.10912E-0007  0.19247E-0009  0.21941E-0007
  0.97500E+0004 -0.28827E+0004  0.12507E-0007 -0.53212E-0009  0.24843E-0007
  0.95000E+0004 -0.28575E+0004  0.29843E-0008  0.16534E-0008  0.82433E-0008
  0.95432E+0004 -0.28574E+0004  0.45635E-0008  0.18256E-0008  0.10320E-0007
  0.96250E+0004 -0.28573E+0004  0.72696E-0008  0.16879E-0008  0.14365E-0007
  0.97068E+0004 -0.28571E+0004  0.97384E-0008  0.92588E-0009  0.18735E-0007
  0.97500E+0004 -0.28571E+0004  0.11019E-0007  0.29648E-0009  0.21202E-0007
  0.95000E+0004 -0.28440E+0004  0.26882E-0008  0.18916E-0008  0.69874E-0008
  0.95432E+0004 -0.28439E+0004  0.42261E-0008  0.20735E-0008  0.90052E-0008
  0.96250E+0004 -0.28438E+0004  0.67882E-0008  0.19743E-0008  0.12837E-0007
  0.97068E+0004 -0.28436E+0004  0.90125E-0008  0.12813E-0008  0.16855E-0007
  0.97500E+0004 -0.28436E+0004  0.10125E-0007  0.69853E-0009  0.19091E-0007
  0.97500E+0004 -0.29218E+0004  0.14210E-0007 -0.19843E-0008  0.29307E-0007
  0.97932E+0004 -0.29219E+0004  0.16413E-0007 -0.30228E-0008  0.33103E-0007
  0.98750E+0004 -0.29221E+0004  0.20891E-0007 -0.51820E-0008  0.40482E-0007
  0.99568E+0004 -0.29223E+0004  0.25604E-0007 -0.71631E-0008  0.47428E-0007
  0.10000E+0005 -0.29224E+0004  0.28021E-0007 -0.79633E-0008  0.50540E-0007
  0.97500E+0004 -0.29083E+0004  0.13705E-0007 -0.14554E-0008  0.27934E-0007
  0.97932E+0004 -0.29084E+0004  0.15744E-0007 -0.24266E-0008  0.31506E-0007
  0.98750E+0004 -0.29086E+0004  0.19940E-0007 -0.44517E-0008  0.38524E-0007
  0.99568E+0004 -0.29089E+0004  0.24478E-0007 -0.63133E-0008  0.45311E-0007
  0.10000E+0005 -0.29090E+0004  0.26869E-0007 -0.70680E-0008  0.48459E-0007
  0.97500E+0004 -0.28827E+0004  0.12507E-0007 -0.53212E-0009  0.24843E-0007
  0.97932E+0004 -0.28828E+0004  0.14222E-0007 -0.13851E-0008  0.27977E-0007
  0.98750E+0004 -0.28831E+0004  0.17820E-0007 -0.31754E-0008  0.34256E-0007
  0.99568E+0004 -0.28834E+0004  0.21922E-0007 -0.48278E-0008  0.40640E-0007
  0.10000E+0005 -0.28836E+0004  0.24198E-0007 -0.55025E-0008  0.43785E-0007
  0.97500E+0004 -0.28571E+0004  0.11019E-0007  0.29648E-0009  0.21202E-0007
  0.97932E+0004 -0.28572E+0004  0.12394E-0007 -0.44944E-0009  0.23886E-0007
  0.98750E+0004 -0.28576E+0004  0.15328E-0007 -0.20278E-0008  0.29368E-0007
  0.99568E+0004 -0.28580E+0004  0.18880E-0007 -0.34916E-0008  0.35237E-0007
  0.10000E+0005 -0.28582E+0004  0.20966E-0007 -0.40935E-0008  0.38303E-0007
  0.97500E+0004 -0.28436E+0004  0.10125E-0007  0.69853E-0009  0.19091E-0007
  0.97932E+0004 -0.28438E+0004  0.11315E-0007  0.49922E-0011  0.21536E-0007
  0.98750E+0004 -0.28442E+0004  0.13879E-0007 -0.14699E-0008  0.26580E-0007
  0.99568E+0004 -0.28445E+0004  0.17104E-0007 -0.28416E-0008  0.32141E-0007
  0.10000E+0005 -0.28448E+0004  0.19064E-0007 -0.34077E-0008  0.35137E-0007
  0.10000E+0005 -0.29224E+0004  0.28021E-0007 -0.79633E-0008  0.50540E-0007
  0.10043E+0005 -0.29226E+0004  0.30302E-0007 -0.85253E-0008  0.53134E-0007
  0.10125E+0005 -0.29231E+0004  0.33775E-0007 -0.87484E-0008  0.55969E-0007
  0.10207E+0005 -0.29235E+0004  0.35583E-0007 -0.78487E-0008  0.55730E-0007
  0.10250E+0005 -0.29238E+0004  0.35676E-0007 -0.69826E-0008  0.54336E-0007
  0.10000E+0005 -0.29090E+0004  0.26869E-0007 -0.70680E-0008  0.48459E-0007
  0.10043E+0005 -0.29093E+0004  0.29182E-0007 -0.76011E-0008  0.51187E-0007
  0.10125E+0005 -0.29098E+0004  0.32856E-0007 -0.78263E-0008  0.54515E-0007
  0.10207E+0005 -0.29103E+0004  0.34984E-0007 -0.70010E-0008  0.54979E-0007
  0.10250E+0005 -0.29106E+0004  0.35255E-0007 -0.61993E-0008  0.53977E-0007
  0.10000E+0005 -0.28836E+0004  0.24198E-0007 -0.55025E-0008  0.43785E-0007
  0.10043E+0005 -0.28839E+0004  0.26504E-0007 -0.59840E-0008  0.46695E-0007
  0.10125E+0005 -0.28846E+0004  0.30437E-0007 -0.62088E-0008  0.50822E-0007
  0.10207E+0005 -0.28853E+0004  0.33097E-0007 -0.55070E-0008  0.52518E-0007
  0.10250E+0005 -0.28857E+0004  0.33691E-0007 -0.48136E-0008  0.52230E-0007
  0.10000E+0005 -0.28582E+0004  0.20966E-0007 -0.40935E-0008  0.38303E-0007
  0.10043E+0005 -0.28586E+0004  0.23186E-0007 -0.45270E-0008  0.41308E-0007
  0.10125E+0005 -0.28594E+0004  0.27235E-0007 -0.47463E-0008  0.46069E-0007
  0.10207E+0005 -0.28603E+0004  0.30330E-0007 -0.41476E-0008  0.48873E-0007
  0.10250E+0005 -0.28607E+0004  0.31229E-0007 -0.35463E-0008  0.49263E-0007
  0.10000E+0005 -0.28448E+0004  0.19064E-0007 -0.34077E-0008  0.35137E-0007
  0.10043E+0005 -0.28452E+0004  0.21210E-0007 -0.38172E-0008  0.38163E-0007
  0.10125E+0005 -0.28462E+0004  0.25270E-0007 -0.40317E-0008  0.43200E-0007
  0.10207E+0005 -0.28471E+0004  0.28558E-0007 -0.34800E-0008  0.46538E-0007
  0.10250E+0005 -0.28476E+0004  0.29608E-0007 -0.29216E-0008  0.47270E-0007
  0.10250E+0005 -0.29238E+0004  0.35676E-0007 -0.69826E-0008  0.54336E-0007
  0.10293E+0005 -0.29240E+0004  0.35149E-0007 -0.59634E-0008  0.52249E-0007
  0.10375E+0005 -0.29244E+0004  0.32489E-0007 -0.38612E-0008  0.46824E-0007
  0.10457E+0005 -0.29247E+0004  0.28132E-0007 -0.21831E-0008  0.40862E-0007
  0.10500E+0005 -0.29249E+0004  0.25425E-0007 -0.16690E-0008  0.38019E-0007
  0.10250E+0005 -0.29106E+0004  0.35255E-0007 -0.61993E-0008  0.53977E-0007
  0.10293E+0005 -0.29109E+0004  0.34883E-0007 -0.52532E-0008  0.52249E-0007
  0.10375E+0005 -0.29113E+0004  0.32382E-0007 -0.32981E-0008  0.47301E-0007
  0.10457E+0005 -0.29117E+0004  0.27922E-0007 -0.17360E-0008  0.41411E-0007
  0.10500E+0005 -0.29120E+0004  0.25042E-0007 -0.12574E-0008  0.38416E-0007
  0.10250E+0005 -0.28857E+0004  0.33691E-0007 -0.48136E-0008  0.52230E-0007
  0.10293E+0005 -0.28860E+0004  0.33622E-0007 -0.39905E-0008  0.51179E-0007
  0.10375E+0005 -0.28865E+0004  0.31501E-0007 -0.22832E-0008  0.47193E-0007
  0.10457E+0005 -0.28871E+0004  0.26992E-0007 -0.91583E-0009  0.41565E-0007
  0.10500E+0005 -0.28874E+0004  0.23870E-0007 -0.49614E-0009  0.38362E-0007
  0.10250E+0005 -0.28607E+0004  0.31229E-0007 -0.35463E-0008  0.49263E-0007
  0.10293E+0005 -0.28611E+0004  0.31469E-0007 -0.28281E-0008  0.48876E-0007
  0.10375E+0005 -0.28618E+0004  0.29818E-0007 -0.13327E-0008  0.45909E-0007
  0.10457E+0005 -0.28625E+0004  0.25430E-0007 -0.13042E-0009  0.40688E-0007
  0.10500E+0005 -0.28628E+0004  0.22178E-0007  0.24004E-0009  0.37380E-0007
  0.10250E+0005 -0.28476E+0004  0.29608E-0007 -0.29216E-0008  0.47270E-0007
  0.10293E+0005 -0.28480E+0004  0.30013E-0007 -0.22521E-0008  0.47227E-0007
  0.10375E+0005 -0.28487E+0004  0.28639E-0007 -0.85556E-0009  0.44814E-0007
  0.10457E+0005 -0.28495E+0004  0.24378E-0007  0.27004E-0009  0.39862E-0007
  0.10500E+0005 -0.28498E+0004  0.21099E-0007  0.61803E-0009  0.36536E-0007
  0.10500E+0005 -0.29249E+0004  0.25425E-0007 -0.16690E-0008  0.38019E-0007
  0.10543E+0005 -0.29251E+0004  0.22644E-0007 -0.15309E-0008  0.35725E-0007
  0.10625E+0005 -0.29254E+0004  0.17643E-0007 -0.23299E-0008  0.33237E-0007
  0.10707E+0005 -0.29258E+0004  0.13675E-0007 -0.44646E-0008  0.33544E-0007
  0.10750E+0005 -0.29259E+0004  0.12131E-0007 -0.59838E-0008  0.34658E-0007
  0.10500E+0005 -0.29120E+0004  0.25042E-0007 -0.12574E-0008  0.38416E-0007
  0.10543E+0005 -0.29122E+0004  0.22011E-0007 -0.11303E-0008  0.35847E-0007
  0.10625E+0005 -0.29126E+0004  0.16383E-0007 -0.18810E-0008  0.32577E-0007
  0.10707E+0005 -0.29130E+0004  0.11720E-0007 -0.38852E-0008  0.31960E-0007
  0.10750E+0005 -0.29132E+0004  0.98428E-0008 -0.53141E-0008  0.32623E-0007
  0.10500E+0005 -0.28874E+0004  0.23870E-0007 -0.49614E-0009  0.38362E-0007
  0.10543E+0005 -0.28877E+0004  0.20457E-0007 -0.38531E-0009  0.35356E-0007
  0.10625E+0005 -0.28882E+0004  0.13788E-0007 -0.10496E-0008  0.30748E-0007
  0.10707E+0005 -0.28887E+0004  0.79005E-0008 -0.28261E-0008  0.28468E-0007
  0.10750E+0005 -0.28889E+0004  0.54121E-0008 -0.40984E-0008  0.28289E-0007
  0.10500E+0005 -0.28628E+0004  0.22178E-0007  0.24004E-0009  0.37380E-0007
  0.10543E+0005 -0.28631E+0004  0.18495E-0007  0.33940E-0009  0.34044E-0007
  0.10625E+0005 -0.28637E+0004  0.10983E-0007 -0.24459E-0009  0.28283E-0007
  0.10707E+0005 -0.28644E+0004  0.40059E-0008 -0.18170E-0008  0.24461E-0007
  0.10750E+0005 -0.28647E+0004  0.94284E-0009 -0.29498E-0008  0.23468E-0007
  0.10500E+0005 -0.28498E+0004  0.21099E-0007  0.61803E-0009  0.36536E-0007
  0.10543E+0005 -0.28502E+0004  0.17319E-0007  0.71301E-0009  0.33066E-0007
  0.10625E+0005 -0.28509E+0004  0.94429E-0008  0.16904E-0009  0.26770E-0007
  0.10707E+0005 -0.28515E+0004  0.19497E-0008 -0.13043E-0008  0.22187E-0007
  0.10750E+0005 -0.28519E+0004 -0.13986E-0008 -0.23696E-0008  0.20777E-0007
  0.10750E+0005 -0.29259E+0004  0.12131E-0007 -0.59838E-0008  0.34658E-0007
  0.10793E+0005 -0.29262E+0004  0.11001E-0007 -0.76697E-0008  0.36295E-0007
  0.10875E+0005 -0.29265E+0004  0.97350E-0008 -0.10907E-0007  0.39887E-0007
  0.10957E+0005 -0.29269E+0004  0.91514E-0008 -0.13628E-0007  0.42898E-0007
  0.11000E+0005 -0.29271E+0004  0.88664E-0008 -0.14656E-0007  0.43748E-0007
  0.10750E+0005 -0.29132E+0004  0.98428E-0008 -0.53141E-0008  0.32623E-0007
  0.10793E+0005 -0.29134E+0004  0.84362E-0008 -0.69007E-0008  0.33880E-0007
  0.10875E+0005 -0.29139E+0004  0.68582E-0008 -0.99589E-0008  0.37048E-0007
  0.10957E+0005 -0.29143E+0004  0.62796E-0008 -0.12545E-0007  0.40082E-0007
  0.11000E+0005 -0.29145E+0004  0.61136E-0008 -0.13533E-0007  0.41113E-0007
  0.10750E+0005 -0.28889E+0004  0.54121E-0008 -0.40984E-0008  0.28289E-0007
  0.10793E+0005 -0.28892E+0004  0.34819E-0008 -0.55124E-0008  0.28820E-0007
  0.10875E+0005 -0.28898E+0004  0.12711E-0008 -0.82600E-0008  0.31124E-0007
  0.10957E+0005 -0.28904E+0004  0.63111E-0009 -0.10611E-0007  0.34104E-0007
  0.11000E+0005 -0.28907E+0004  0.65410E-0009 -0.11529E-0007  0.35422E-0007
  0.10750E+0005 -0.28647E+0004  0.94284E-0009 -0.29498E-0008  0.23468E-0007
  0.10793E+0005 -0.28651E+0004 -0.14997E-0008 -0.42099E-0008  0.23273E-0007
  0.10875E+0005 -0.28658E+0004 -0.43799E-0008 -0.66806E-0008  0.24644E-0007
  0.10957E+0005 -0.28665E+0004 -0.51632E-0008 -0.88212E-0008  0.27444E-0007
  0.11000E+0005 -0.28668E+0004 -0.49983E-0008 -0.96762E-0008  0.28978E-0007
  0.10750E+0005 -0.28519E+0004 -0.13986E-0008 -0.23696E-0008  0.20777E-0007
  0.10793E+0005 -0.28523E+0004 -0.41030E-0008 -0.35556E-0008  0.20202E-0007
  0.10875E+0005 -0.28531E+0004 -0.73443E-0008 -0.58924E-0008  0.21058E-0007
  0.10957E+0005 -0.28538E+0004 -0.82324E-0008 -0.79311E-0008  0.23716E-0007
  0.11000E+0005 -0.28542E+0004 -0.80103E-0008 -0.87556E-0008  0.25334E-0007
  0.11000E+0005 -0.29271E+0004  0.88664E-0008 -0.14656E-0007  0.43748E-0007
  0.11043E+0005 -0.29273E+0004  0.85088E-0008 -0.15358E-0007  0.43994E-0007
  0.11125E+0005 -0.29277E+0004  0.73471E-0008 -0.15682E-0007  0.42441E-0007
  0.11207E+0005 -0.29281E+0004  0.55333E-0008 -0.14836E-0007  0.38649E-0007
  0.11250E+0005 -0.29284E+0004  0.43757E-0008 -0.14008E-0007  0.35983E-0007
  0.11000E+0005 -0.29145E+0004  0.61136E-0008 -0.13533E-0007  0.41113E-0007
  0.11043E+0005 -0.29148E+0004  0.59397E-0008 -0.14214E-0007  0.41629E-0007
  0.11125E+0005 -0.29153E+0004  0.52254E-0008 -0.14566E-0007  0.40729E-0007
  0.11207E+0005 -0.29157E+0004  0.38758E-0008 -0.13812E-0007  0.37602E-0007
  0.11250E+0005 -0.29160E+0004  0.29290E-0008 -0.13052E-0007  0.35230E-0007
  0.11000E+0005 -0.28907E+0004  0.65410E-0009 -0.11529E-0007  0.35422E-0007
  0.11043E+0005 -0.28910E+0004  0.79747E-0009 -0.12174E-0007  0.36401E-0007
  0.11125E+0005 -0.28916E+0004  0.90132E-0009 -0.12574E-0007  0.36674E-0007
  0.11207E+0005 -0.28922E+0004  0.44241E-0009 -0.11982E-0007  0.34784E-0007
  0.11250E+0005 -0.28925E+0004 -0.85354E-0010 -0.11342E-0007  0.32975E-0007
  0.11000E+0005 -0.28668E+0004 -0.49983E-0008 -0.96762E-0008  0.28978E-0007
  0.11043E+0005 -0.28672E+0004 -0.45793E-0008 -0.10289E-0007  0.30351E-0007
  0.11125E+0005 -0.28680E+0004 -0.37066E-0008 -0.10731E-0007  0.31699E-0007
  0.11207E+0005 -0.28687E+0004 -0.32764E-0008 -0.10287E-0007  0.31003E-0007
  0.11250E+0005 -0.28691E+0004 -0.33687E-0008 -0.97587E-0008  0.29757E-0007
  0.11000E+0005 -0.28542E+0004 -0.80103E-0008 -0.87556E-0008  0.25334E-0007
  0.11043E+0005 -0.28547E+0004 -0.74635E-0008 -0.93524E-0008  0.26887E-0007
  0.11125E+0005 -0.28555E+0004 -0.62086E-0008 -0.98154E-0008  0.28758E-0007
  0.11207E+0005 -0.28563E+0004 -0.53156E-0008 -0.94435E-0008  0.28669E-0007
  0.11250E+0005 -0.28567E+0004 -0.51746E-0008 -0.89702E-0008  0.27717E-0007
  0.11250E+0005 -0.29284E+0004  0.43757E-0008 -0.14008E-0007  0.35983E-0007
  0.11293E+0005 -0.29286E+0004  0.31959E-0008 -0.13007E-0007  0.33143E-0007
  0.11375E+0005 -0.29289E+0004  0.11364E-0008 -0.10797E-0007  0.27693E-0007
  0.11457E+0005 -0.29293E+0004 -0.17256E-0009 -0.84645E-0008  0.23067E-0007
  0.11500E+0005 -0.29295E+0004 -0.42916E-0009 -0.72533E-0008  0.21134E-0007
  0.11250E+0005 -0.29160E+0004  0.29290E-0008 -0.13052E-0007  0.35230E-0007
  0.11293E+0005 -0.29162E+0004  0.19248E-0008 -0.12123E-0007  0.32624E-0007
  0.11375E+0005 -0.29167E+0004  0.85175E-0010 -0.10059E-0007  0.27435E-0007
  0.11457E+0005 -0.29171E+0004 -0.11295E-0008 -0.78632E-0008  0.22859E-0007
  0.11500E+0005 -0.29173E+0004 -0.13699E-0008 -0.67192E-0008  0.20894E-0007
  0.11250E+0005 -0.28925E+0004 -0.85354E-0010 -0.11342E-0007  0.32975E-0007
  0.11293E+0005 -0.28928E+0004 -0.73193E-0009 -0.10544E-0007  0.30829E-0007
  0.11375E+0005 -0.28934E+0004 -0.21037E-0008 -0.87418E-0008  0.26172E-0007
  0.11457E+0005 -0.28940E+0004 -0.30999E-0008 -0.67968E-0008  0.21724E-0007
  0.11500E+0005 -0.28943E+0004 -0.32979E-0008 -0.57772E-0008  0.19711E-0007
  0.11250E+0005 -0.28691E+0004 -0.33687E-0008 -0.97587E-0008  0.29757E-0007
  0.11293E+0005 -0.28694E+0004 -0.36331E-0008 -0.90801E-0008  0.28080E-0007
  0.11375E+0005 -0.28701E+0004 -0.44826E-0008 -0.75241E-0008  0.23995E-0007
  0.11457E+0005 -0.28708E+0004 -0.52160E-0008 -0.58181E-0008  0.19719E-0007
  0.11500E+0005 -0.28712E+0004 -0.53585E-0008 -0.49187E-0008  0.17674E-0007
  0.11250E+0005 -0.28567E+0004 -0.51746E-0008 -0.89702E-0008  0.27717E-0007
  0.11293E+0005 -0.28571E+0004 -0.52310E-0008 -0.83513E-0008  0.26289E-0007
  0.11375E+0005 -0.28579E+0004 -0.57877E-0008 -0.69187E-0008  0.22518E-0007
  0.11457E+0005 -0.28586E+0004 -0.63677E-0008 -0.53341E-0008  0.18349E-0007
  0.11500E+0005 -0.28590E+0004 -0.64761E-0008 -0.44960E-0008  0.16294E-0007
  0.11500E+0005 -0.29295E+0004 -0.42916E-0009 -0.72533E-0008  0.21134E-0007
  0.11543E+0005 -0.29297E+0004 -0.31120E-0009 -0.60757E-0008  0.19661E-0007
  0.11625E+0005 -0.29300E+0004  0.89704E-0009 -0.39412E-0008  0.17947E-0007
  0.11707E+0005 -0.29303E+0004  0.33545E-0008 -0.18979E-0008  0.17524E-0007
  0.11750E+0005 -0.29305E+0004  0.50701E-0008 -0.83461E-0009  0.17674E-0007
  0.11500E+0005 -0.29173E+0004 -0.13699E-0008 -0.67192E-0008  0.20894E-0007
  0.11543E+0005 -0.29175E+0004 -0.12469E-0008 -0.56034E-0008  0.19366E-0007
  0.11625E+0005 -0.29179E+0004 -0.31470E-0010 -0.35794E-0008  0.17537E-0007
  0.11707E+0005 -0.29183E+0004  0.24594E-0008 -0.16414E-0008  0.17036E-0007
  0.11750E+0005 -0.29185E+0004  0.42064E-0008 -0.63457E-0009  0.17169E-0007
  0.11500E+0005 -0.28943E+0004 -0.32979E-0008 -0.57772E-0008  0.19711E-0007
  0.11543E+0005 -0.28945E+0004 -0.31609E-0008 -0.47771E-0008  0.18087E-0007
  0.11625E+0005 -0.28950E+0004 -0.19413E-0008 -0.29600E-0008  0.16039E-0007
  0.11707E+0005 -0.28955E+0004  0.58641E-0009 -0.12189E-0008  0.15377E-0007
  0.11750E+0005 -0.28958E+0004  0.23759E-0008 -0.31682E-0009  0.15471E-0007
  0.11500E+0005 -0.28712E+0004 -0.53585E-0008 -0.49187E-0008  0.17674E-0007
  0.11543E+0005 -0.28715E+0004 -0.52024E-0008 -0.40313E-0008  0.15964E-0007
  0.11625E+0005 -0.28721E+0004 -0.39914E-0008 -0.24168E-0008  0.13702E-0007
  0.11707E+0005 -0.28727E+0004 -0.14619E-0008 -0.86845E-0009  0.12870E-0007
  0.11750E+0005 -0.28730E+0004  0.34698E-0009 -0.67837E-0010  0.12918E-0007
  0.11500E+0005 -0.28590E+0004 -0.64761E-0008 -0.44960E-0008  0.16294E-0007
  0.11543E+0005 -0.28594E+0004 -0.63089E-0008 -0.36669E-0008  0.14544E-0007
  0.11625E+0005 -0.28600E+0004 -0.51076E-0008 -0.21571E-0008  0.12174E-0007
  0.11707E+0005 -0.28607E+0004 -0.25913E-0008 -0.70841E-0009  0.11250E-0007
  0.11750E+0005 -0.28610E+0004 -0.78162E-0009  0.40109E-0010  0.11272E-0007
  0.11750E+0005 -0.29305E+0004  0.50701E-0008 -0.83461E-0009  0.17674E-0007
  0.11793E+0005 -0.29307E+0004  0.70505E-0008  0.22277E-0009  0.18071E-0007
  0.11875E+0005 -0.29309E+0004  0.11356E-0007  0.22353E-0008  0.19245E-0007
  0.11957E+0005 -0.29312E+0004  0.16246E-0007  0.42319E-0008  0.20926E-0007
  0.12000E+0005 -0.29313E+0004  0.18987E-0007  0.52690E-0008  0.21958E-0007
  0.11750E+0005 -0.29185E+0004  0.42064E-0008 -0.63457E-0009  0.17169E-0007
  0.11793E+0005 -0.29187E+0004  0.62269E-0008  0.36577E-0009  0.17566E-0007
  0.11875E+0005 -0.29190E+0004  0.10623E-0007  0.22674E-0008  0.18777E-0007
  0.11957E+0005 -0.29193E+0004  0.15609E-0007  0.41528E-0008  0.20527E-0007
  0.12000E+0005 -0.29195E+0004  0.18399E-0007  0.51327E-0008  0.21606E-0007
  0.11750E+0005 -0.28958E+0004  0.23759E-0008 -0.31682E-0009  0.15471E-0007
  0.11793E+0005 -0.28960E+0004  0.44529E-0008  0.57827E-0009  0.15860E-0007
  0.11875E+0005 -0.28964E+0004  0.89834E-0008  0.22771E-0008  0.17132E-0007
  0.11957E+0005 -0.28968E+0004  0.14117E-0007  0.39607E-0008  0.19018E-0007
  0.12000E+0005 -0.28970E+0004  0.16983E-0007  0.48376E-0008  0.20188E-0007
  0.11750E+0005 -0.28730E+0004  0.34698E-0009 -0.67837E-0010  0.12918E-0007
  0.11793E+0005 -0.28733E+0004  0.24558E-0008  0.72577E-0009  0.13292E-0007
  0.11875E+0005 -0.28738E+0004  0.70736E-0008  0.22310E-0008  0.14620E-0007
  0.11957E+0005 -0.28743E+0004  0.12308E-0007  0.37242E-0008  0.16646E-0007
  0.12000E+0005 -0.28745E+0004  0.15226E-0007  0.45044E-0008  0.17913E-0007
  0.11750E+0005 -0.28610E+0004 -0.78162E-0009  0.40109E-0010  0.11272E-0007
  0.11793E+0005 -0.28613E+0004  0.13338E-0008  0.78171E-0009  0.11636E-0007
  0.11875E+0005 -0.28619E+0004  0.59784E-0008  0.21886E-0008  0.12994E-0007
  0.11957E+0005 -0.28624E+0004  0.11247E-0007  0.35855E-0008  0.15096E-0007
  0.12000E+0005 -0.28627E+0004  0.14183E-0007  0.43172E-0008  0.16418E-0007
  0.12000E+0005 -0.29313E+0004  0.18987E-0007  0.52690E-0008  0.21958E-0007
  0.12043E+0005 -0.29315E+0004  0.21817E-0007  0.62665E-0008  0.23121E-0007
  0.12125E+0005 -0.29318E+0004  0.27284E-0007  0.80538E-0008  0.25526E-0007
  0.12207E+0005 -0.29322E+0004  0.32688E-0007  0.96067E-0008  0.28140E-0007
  0.12250E+0005 -0.29323E+0004  0.35412E-0007  0.10315E-0007  0.29521E-0007
  0.12000E+0005 -0.29195E+0004  0.18399E-0007  0.51327E-0008  0.21606E-0007
  0.12043E+0005 -0.29197E+0004  0.21279E-0007  0.60752E-0008  0.22821E-0007
  0.12125E+0005 -0.29201E+0004  0.26840E-0007  0.77677E-0008  0.25341E-0007
  0.12207E+0005 -0.29204E+0004  0.32346E-0007  0.92421E-0008  0.28098E-0007
  0.12250E+0005 -0.29206E+0004  0.35129E-0007  0.99169E-0008  0.29564E-0007
  0.12000E+0005 -0.28970E+0004  0.16983E-0007  0.48376E-0008  0.20188E-0007
  0.12043E+0005 -0.28973E+0004  0.19939E-0007  0.56811E-0008  0.21509E-0007
  0.12125E+0005 -0.28978E+0004  0.25644E-0007  0.72040E-0008  0.24266E-0007
  0.12207E+0005 -0.28982E+0004  0.31310E-0007  0.85387E-0008  0.27314E-0007
  0.12250E+0005 -0.28985E+0004  0.34187E-0007  0.91547E-0008  0.28957E-0007
  0.12000E+0005 -0.28745E+0004  0.15226E-0007  0.45044E-0008  0.17913E-0007
  0.12043E+0005 -0.28748E+0004  0.18234E-0007  0.52554E-0008  0.19350E-0007
  0.12125E+0005 -0.28754E+0004  0.24038E-0007  0.66207E-0008  0.22364E-0007
  0.12207E+0005 -0.28760E+0004  0.29820E-0007  0.78269E-0008  0.25730E-0007
  0.12250E+0005 -0.28763E+0004  0.32769E-0007  0.83895E-0008  0.27566E-0007
  0.12000E+0005 -0.28627E+0004  0.14183E-0007  0.43172E-0008  0.16418E-0007
  0.12043E+0005 -0.28630E+0004  0.17208E-0007  0.50219E-0008  0.17918E-0007
  0.12125E+0005 -0.28637E+0004  0.23047E-0007  0.63084E-0008  0.21076E-0007
  0.12207E+0005 -0.28643E+0004  0.28871E-0007  0.74508E-0008  0.24620E-0007
  0.12250E+0005 -0.28647E+0004  0.31850E-0007  0.79871E-0008  0.26563E-0007
  0.12250E+0005 -0.29323E+0004  0.35412E-0007  0.10315E-0007  0.29521E-0007
  0.12293E+0005 -0.29326E+0004  0.37996E-0007  0.10906E-0007  0.30896E-0007
  0.12375E+0005 -0.29330E+0004  0.42352E-0007  0.11726E-0007  0.33313E-0007
  0.12457E+0005 -0.29335E+0004  0.45808E-0007  0.12036E-0007  0.35420E-0007
  0.12500E+0005 -0.29337E+0004  0.47215E-0007  0.11987E-0007  0.36362E-0007
  0.12250E+0005 -0.29206E+0004  0.35129E-0007  0.99169E-0008  0.29564E-0007
  0.12293E+0005 -0.29209E+0004  0.37775E-0007  0.10481E-0007  0.31034E-0007
  0.12375E+0005 -0.29215E+0004  0.42254E-0007  0.11270E-0007  0.33636E-0007
  0.12457E+0005 -0.29220E+0004  0.45829E-0007  0.11577E-0007  0.35921E-0007
  0.12500E+0005 -0.29223E+0004  0.47291E-0007  0.11539E-0007  0.36946E-0007
  0.12250E+0005 -0.28985E+0004  0.34187E-0007  0.91547E-0008  0.28957E-0007
  0.12293E+0005 -0.28989E+0004  0.36940E-0007  0.96726E-0008  0.30622E-0007
  0.12375E+0005 -0.28995E+0004  0.41634E-0007  0.10409E-0007  0.33615E-0007
  0.12457E+0005 -0.29002E+0004  0.45426E-0007  0.10716E-0007  0.36285E-0007
  0.12500E+0005 -0.29006E+0004  0.46995E-0007  0.10700E-0007  0.37493E-0007
  0.12250E+0005 -0.28763E+0004  0.32769E-0007  0.83895E-0008  0.27566E-0007
  0.12293E+0005 -0.28768E+0004  0.35609E-0007  0.88659E-0008  0.29446E-0007
  0.12375E+0005 -0.28776E+0004  0.40492E-0007  0.95584E-0008  0.32873E-0007
  0.12457E+0005 -0.28785E+0004  0.44489E-0007  0.98704E-0008  0.35979E-0007
  0.12500E+0005 -0.28789E+0004  0.46163E-0007  0.98776E-0008  0.37400E-0007
  0.12250E+0005 -0.28647E+0004  0.31850E-0007  0.79871E-0008  0.26563E-0007
  0.12293E+0005 -0.28651E+0004  0.34729E-0007  0.84435E-0008  0.28563E-0007
  0.12375E+0005 -0.28661E+0004  0.39699E-0007  0.91153E-0008  0.32233E-0007
  0.12457E+0005 -0.28670E+0004  0.43797E-0007  0.94318E-0008  0.35586E-0007
  0.12500E+0005 -0.28675E+0004  0.45525E-0007  0.94522E-0008  0.37129E-0007
  0.12500E+0005 -0.29337E+0004  0.47215E-0007  0.11987E-0007  0.36362E-0007
  0.12543E+0005 -0.29340E+0004  0.48320E-0007  0.11750E-0007  0.37211E-0007
  0.12625E+0005 -0.29345E+0004  0.49603E-0007  0.10870E-0007  0.38505E-0007
  0.12707E+0005 -0.29349E+0004  0.49892E-0007  0.94138E-0008  0.39444E-0007
  0.12750E+0005 -0.29352E+0004  0.49690E-0007  0.84654E-0008  0.39780E-0007
  0.12500E+0005 -0.29223E+0004  0.47291E-0007  0.11539E-0007  0.36946E-0007
  0.12543E+0005 -0.29226E+0004  0.48446E-0007  0.11322E-0007  0.37868E-0007
  0.12625E+0005 -0.29231E+0004  0.49804E-0007  0.10502E-0007  0.39266E-0007
  0.12707E+0005 -0.29237E+0004  0.50145E-0007  0.91358E-0008  0.40274E-0007
  0.12750E+0005 -0.29240E+0004  0.49964E-0007  0.82435E-0008  0.40636E-0007
  0.12500E+0005 -0.29006E+0004  0.46995E-0007  0.10700E-0007  0.37493E-0007
  0.12543E+0005 -0.29010E+0004  0.48248E-0007  0.10522E-0007  0.38581E-0007
  0.12625E+0005 -0.29017E+0004  0.49758E-0007  0.98179E-0008  0.40230E-0007
  0.12707E+0005 -0.29024E+0004  0.50213E-0007  0.86183E-0008  0.41413E-0007
  0.12750E+0005 -0.29028E+0004  0.50080E-0007  0.78301E-0008  0.41846E-0007
  0.12500E+0005 -0.28789E+0004  0.46163E-0007  0.98776E-0008  0.37400E-0007
  0.12543E+0005 -0.28794E+0004  0.47517E-0007  0.97395E-0008  0.38687E-0007
  0.12625E+0005 -0.28802E+0004  0.49190E-0007  0.91511E-0008  0.40644E-0007
  0.12707E+0005 -0.28811E+0004  0.49773E-0007  0.81151E-0008  0.42053E-0007
  0.12750E+0005 -0.28816E+0004  0.49695E-0007  0.74281E-0008  0.42577E-0007
  0.12500E+0005 -0.28675E+0004  0.45525E-0007  0.94522E-0008  0.37129E-0007
  0.12543E+0005 -0.28680E+0004  0.46932E-0007  0.93352E-0008  0.38530E-0007
  0.12625E+0005 -0.28689E+0004  0.48693E-0007  0.88071E-0008  0.40670E-0007
  0.12707E+0005 -0.28699E+0004  0.49348E-0007  0.78560E-0008  0.42215E-0007
  0.12750E+0005 -0.28704E+0004  0.49301E-0007  0.72211E-0008  0.42794E-0007
  0.12750E+0005 -0.29352E+0004  0.49690E-0007  0.84654E-0008  0.39780E-0007
  0.12793E+0005 -0.29354E+0004  0.49275E-0007  0.73962E-0008  0.40033E-0007
  0.12875E+0005 -0.29357E+0004  0.47996E-0007  0.52205E-0008  0.40173E-0007
  0.12957E+0005 -0.29360E+0004  0.46220E-0007  0.30066E-0008  0.39858E-0007
  0.13000E+0005 -0.29362E+0004  0.45139E-0007  0.19156E-0008  0.39478E-0007
  0.12750E+0005 -0.29240E+0004  0.49964E-0007  0.82435E-0008  0.40636E-0007
  0.12793E+0005 -0.29242E+0004  0.49571E-0007  0.72352E-0008  0.40916E-0007
  0.12875E+0005 -0.29246E+0004  0.48335E-0007  0.51805E-0008  0.41116E-0007
  0.12957E+0005 -0.29250E+0004  0.46616E-0007  0.30856E-0008  0.40892E-0007
  0.13000E+0005 -0.29252E+0004  0.45572E-0007  0.20514E-0008  0.40576E-0007
  0.12750E+0005 -0.29028E+0004  0.50080E-0007  0.78301E-0008  0.41846E-0007
  0.12793E+0005 -0.29030E+0004  0.49731E-0007  0.69349E-0008  0.42191E-0007
  0.12875E+0005 -0.29035E+0004  0.48584E-0007  0.51047E-0008  0.42522E-0007
  0.12957E+0005 -0.29040E+0004  0.46977E-0007  0.32309E-0008  0.42475E-0007
  0.13000E+0005 -0.29043E+0004  0.46002E-0007  0.23026E-0008  0.42277E-0007
  0.12750E+0005 -0.28816E+0004  0.49695E-0007  0.74281E-0008  0.42577E-0007
  0.12793E+0005 -0.28819E+0004  0.49396E-0007  0.66430E-0008  0.43004E-0007
  0.12875E+0005 -0.28825E+0004  0.48342E-0007  0.50307E-0008  0.43480E-0007
  0.12957E+0005 -0.28831E+0004  0.46847E-0007  0.33721E-0008  0.43608E-0007
  0.13000E+0005 -0.28834E+0004  0.45941E-0007  0.25474E-0008  0.43521E-0007
  0.12750E+0005 -0.28704E+0004  0.49301E-0007  0.72211E-0008  0.42794E-0007
  0.12793E+0005 -0.28707E+0004  0.49030E-0007  0.64928E-0008  0.43268E-0007
  0.12875E+0005 -0.28714E+0004  0.48026E-0007  0.49927E-0008  0.43825E-0007
  0.12957E+0005 -0.28720E+0004  0.46591E-0007  0.34454E-0008  0.44041E-0007
  0.13000E+0005 -0.28724E+0004  0.45720E-0007  0.26743E-0008  0.44008E-0007
  0.13000E+0005 -0.29362E+0004  0.45139E-0007  0.19156E-0008  0.39478E-0007
  0.13043E+0005 -0.29363E+0004  0.43998E-0007  0.89422E-0009  0.38989E-0007
  0.13125E+0005 -0.29365E+0004  0.41746E-0007 -0.71704E-0009  0.37726E-0007
  0.13207E+0005 -0.29367E+0004  0.39527E-0007 -0.18886E-0008  0.36242E-0007
  0.13250E+0005 -0.29369E+0004  0.38429E-0007 -0.23259E-0008  0.35455E-0007
  0.13000E+0005 -0.29252E+0004  0.45572E-0007  0.20514E-0008  0.40576E-0007
  0.13043E+0005 -0.29253E+0004  0.44472E-0007  0.10824E-0008  0.40164E-0007
  0.13125E+0005 -0.29256E+0004  0.42295E-0007 -0.45081E-0009  0.39065E-0007
  0.13207E+0005 -0.29258E+0004  0.40137E-0007 -0.15727E-0008  0.37747E-0007
  0.13250E+0005 -0.29259E+0004  0.39054E-0007 -0.19960E-0008  0.37036E-0007
  0.13000E+0005 -0.29043E+0004  0.46002E-0007  0.23026E-0008  0.42277E-0007
  0.13043E+0005 -0.29045E+0004  0.44979E-0007  0.14319E-0008  0.42004E-0007
  0.13125E+0005 -0.29048E+0004  0.42949E-0007  0.46380E-0010  0.41199E-0007
  0.13207E+0005 -0.29051E+0004  0.40914E-0007 -0.97863E-0009  0.40182E-0007
  0.13250E+0005 -0.29053E+0004  0.39870E-0007 -0.13732E-0008  0.39606E-0007
  0.13000E+0005 -0.28834E+0004  0.45941E-0007  0.25474E-0008  0.43521E-0007
  0.13043E+0005 -0.28836E+0004  0.44993E-0007  0.17734E-0008  0.43374E-0007
  0.13125E+0005 -0.28840E+0004  0.43110E-0007  0.53523E-0009  0.42837E-0007
  0.13207E+0005 -0.28844E+0004  0.41206E-0007 -0.39003E-0009  0.42092E-0007
  0.13250E+0005 -0.28846E+0004  0.40208E-0007 -0.75311E-0009  0.41640E-0007
  0.13000E+0005 -0.28724E+0004  0.45720E-0007  0.26743E-0008  0.44008E-0007
  0.13043E+0005 -0.28726E+0004  0.44810E-0007  0.19507E-0008  0.43921E-0007
  0.13125E+0005 -0.28730E+0004  0.43003E-0007  0.78998E-0009  0.43512E-0007
  0.13207E+0005 -0.28735E+0004  0.41168E-0007 -0.81542E-0010  0.42899E-0007
  0.13250E+0005 -0.28737E+0004  0.40196E-0007 -0.42696E-0009  0.42505E-0007
  0.13250E+0005 -0.29369E+0004  0.38429E-0007 -0.23259E-0008  0.35455E-0007
  0.13293E+0005 -0.29370E+0004  0.37422E-0007 -0.26872E-0008  0.34781E-0007
  0.13375E+0005 -0.29371E+0004  0.35837E-0007 -0.32039E-0008  0.33944E-0007
  0.13457E+0005 -0.29373E+0004  0.34833E-0007 -0.37497E-0008  0.34128E-0007
  0.13500E+0005 -0.29374E+0004  0.34588E-0007 -0.41250E-0008  0.34753E-0007
  0.13250E+0005 -0.29259E+0004  0.39054E-0007 -0.19960E-0008  0.37036E-0007
  0.13293E+0005 -0.29261E+0004  0.38049E-0007 -0.23487E-0008  0.36422E-0007
  0.13375E+0005 -0.29263E+0004  0.36414E-0007 -0.28648E-0008  0.35632E-0007
  0.13457E+0005 -0.29265E+0004  0.35281E-0007 -0.34190E-0008  0.35752E-0007
  0.13500E+0005 -0.29266E+0004  0.34933E-0007 -0.37990E-0008  0.36293E-0007
  0.13250E+0005 -0.29053E+0004  0.39870E-0007 -0.13732E-0008  0.39606E-0007
  0.13293E+0005 -0.29054E+0004  0.38879E-0007 -0.17072E-0008  0.39101E-0007
  0.13375E+0005 -0.29057E+0004  0.37173E-0007 -0.22170E-0008  0.38396E-0007
  0.13457E+0005 -0.29060E+0004  0.35824E-0007 -0.27821E-0008  0.38401E-0007
  0.13500E+0005 -0.29061E+0004  0.35299E-0007 -0.31690E-0008  0.38788E-0007
  0.13250E+0005 -0.28846E+0004  0.40208E-0007 -0.75311E-0009  0.41640E-0007
  0.13293E+0005 -0.28848E+0004  0.39241E-0007 -0.10652E-0008  0.41234E-0007
  0.13375E+0005 -0.28851E+0004  0.37492E-0007 -0.15620E-0008  0.40605E-0007
  0.13457E+0005 -0.28855E+0004  0.35963E-0007 -0.21320E-0008  0.40498E-0007
  0.13500E+0005 -0.28856E+0004  0.35280E-0007 -0.25236E-0008  0.40735E-0007
  0.13250E+0005 -0.28737E+0004  0.40196E-0007 -0.42696E-0009  0.42505E-0007
  0.13293E+0005 -0.28739E+0004  0.39245E-0007 -0.72635E-0009  0.42147E-0007
  0.13375E+0005 -0.28743E+0004  0.37483E-0007 -0.12138E-0008  0.41552E-0007
  0.13457E+0005 -0.28746E+0004  0.35871E-0007 -0.17840E-0008  0.41385E-0007
  0.13500E+0005 -0.28748E+0004  0.35113E-0007 -0.21771E-0008  0.41546E-0007
  0.13500E+0005 -0.29374E+0004  0.34588E-0007 -0.41250E-0008  0.34753E-0007
  0.13543E+0005 -0.29375E+0004  0.34575E-0007 -0.46248E-0008  0.35848E-0007
  0.13625E+0005 -0.29377E+0004  0.35228E-0007 -0.59511E-0008  0.39199E-0007
  0.13707E+0005 -0.29378E+0004  0.36867E-0007 -0.78462E-0008  0.44311E-0007
  0.13750E+0005 -0.29379E+0004  0.38146E-0007 -0.90447E-0008  0.47648E-0007
  0.13500E+0005 -0.29266E+0004  0.34933E-0007 -0.37990E-0008  0.36293E-0007
  0.13543E+0005 -0.29267E+0004  0.34798E-0007 -0.43007E-0008  0.37270E-0007
  0.13625E+0005 -0.29269E+0004  0.35170E-0007 -0.56211E-0008  0.40312E-0007
  0.13707E+0005 -0.29271E+0004  0.36491E-0007 -0.74938E-0008  0.45032E-0007
  0.13750E+0005 -0.29272E+0004  0.37598E-0007 -0.86743E-0008  0.48145E-0007
  0.13500E+0005 -0.29061E+0004  0.35299E-0007 -0.31690E-0008  0.38788E-0007
  0.13543E+0005 -0.29062E+0004  0.34948E-0007 -0.36733E-0008  0.39548E-0007
  0.13625E+0005 -0.29065E+0004  0.34809E-0007 -0.49829E-0008  0.42013E-0007
  0.13707E+0005 -0.29067E+0004  0.35537E-0007 -0.68167E-0008  0.45998E-0007
  0.13750E+0005 -0.29068E+0004  0.36318E-0007 -0.79662E-0008  0.48687E-0007
  0.13500E+0005 -0.28856E+0004  0.35280E-0007 -0.25236E-0008  0.40735E-0007
  0.13543E+0005 -0.28858E+0004  0.34731E-0007 -0.30290E-0008  0.41285E-0007
  0.13625E+0005 -0.28861E+0004  0.34114E-0007 -0.43279E-0008  0.43191E-0007
  0.13707E+0005 -0.28864E+0004  0.34266E-0007 -0.61270E-0008  0.46454E-0007
  0.13750E+0005 -0.28865E+0004  0.34723E-0007 -0.72490E-0008  0.48722E-0007
  0.13500E+0005 -0.28748E+0004  0.35113E-0007 -0.21771E-0008  0.41546E-0007
  0.13543E+0005 -0.28750E+0004  0.34467E-0007 -0.26825E-0008  0.41988E-0007
  0.13625E+0005 -0.28753E+0004  0.33611E-0007 -0.39759E-0008  0.43605E-0007
  0.13707E+0005 -0.28756E+0004  0.33467E-0007 -0.57580E-0008  0.46493E-0007
  0.13750E+0005 -0.28758E+0004  0.33755E-0007 -0.68669E-0008  0.48541E-0007
  0.13750E+0005 -0.29379E+0004  0.38146E-0007 -0.90447E-0008  0.47648E-0007
  0.13793E+0005 -0.29379E+0004  0.39730E-0007 -0.10347E-0007  0.51403E-0007
  0.13875E+0005 -0.29380E+0004  0.43532E-0007 -0.12928E-0007  0.59340E-0007
  0.13957E+0005 -0.29381E+0004  0.48346E-0007 -0.15328E-0007  0.67916E-0007
  0.14000E+0005 -0.29382E+0004  0.51239E-0007 -0.16373E-0007  0.72462E-0007
  0.13750E+0005 -0.29272E+0004  0.37598E-0007 -0.86743E-0008  0.48145E-0007
  0.13793E+0005 -0.29272E+0004  0.39016E-0007 -0.99547E-0008  0.51676E-0007
  0.13875E+0005 -0.29273E+0004  0.42537E-0007 -0.12489E-0007  0.59217E-0007
  0.13957E+0005 -0.29274E+0004  0.47152E-0007 -0.14845E-0007  0.67488E-0007
  0.14000E+0005 -0.29275E+0004  0.49982E-0007 -0.15873E-0007  0.71926E-0007
  0.13750E+0005 -0.29068E+0004  0.36318E-0007 -0.79662E-0008  0.48687E-0007
  0.13793E+0005 -0.29069E+0004  0.37414E-0007 -0.92088E-0008  0.51790E-0007
  0.13875E+0005 -0.29070E+0004  0.40380E-0007 -0.11664E-0007  0.58565E-0007
  0.13957E+0005 -0.29072E+0004  0.44574E-0007 -0.13945E-0007  0.66228E-0007
  0.14000E+0005 -0.29073E+0004  0.47259E-0007 -0.14943E-0007  0.70442E-0007
  0.13750E+0005 -0.28865E+0004  0.34723E-0007 -0.72490E-0008  0.48722E-0007
  0.13793E+0005 -0.28866E+0004  0.35493E-0007 -0.84583E-0008  0.51396E-0007
  0.13875E+0005 -0.28868E+0004  0.37877E-0007 -0.10844E-0007  0.57391E-0007
  0.13957E+0005 -0.28869E+0004  0.41602E-0007 -0.13061E-0007  0.64416E-0007
  0.14000E+0005 -0.28870E+0004  0.44109E-0007 -0.14033E-0007  0.68383E-0007
  0.13750E+0005 -0.28758E+0004  0.33755E-0007 -0.68669E-0008  0.48541E-0007
  0.13793E+0005 -0.28759E+0004  0.34353E-0007 -0.80603E-0008  0.50990E-0007
  0.13875E+0005 -0.28761E+0004  0.36422E-0007 -0.10413E-0007  0.56572E-0007
  0.13957E+0005 -0.28762E+0004  0.39884E-0007 -0.12599E-0007  0.63250E-0007
  0.14000E+0005 -0.28763E+0004  0.42283E-0007 -0.13561E-0007  0.67078E-0007
  0.14000E+0005 -0.29382E+0004  0.51239E-0007 -0.16373E-0007  0.72462E-0007
  0.14043E+0005 -0.29382E+0004  0.54344E-0007 -0.17189E-0007  0.76918E-0007
  0.14125E+0005 -0.29382E+0004  0.60622E-0007 -0.17928E-0007  0.84703E-0007
  0.14207E+0005 -0.29383E+0004  0.67088E-0007 -0.17438E-0007  0.91147E-0007
  0.14250E+0005 -0.29383E+0004  0.70408E-0007 -0.16661E-0007  0.93817E-0007
  0.14000E+0005 -0.29275E+0004  0.49982E-0007 -0.15873E-0007  0.71926E-0007
  0.14043E+0005 -0.29275E+0004  0.53059E-0007 -0.16675E-0007  0.76318E-0007
  0.14125E+0005 -0.29276E+0004  0.59384E-0007 -0.17407E-0007  0.84112E-0007
  0.14207E+0005 -0.29276E+0004  0.66033E-0007 -0.16935E-0007  0.90740E-0007
  0.14250E+0005 -0.29277E+0004  0.69499E-0007 -0.16178E-0007  0.93568E-0007
  0.14000E+0005 -0.29073E+0004  0.47259E-0007 -0.14943E-0007  0.70442E-0007
  0.14043E+0005 -0.29073E+0004  0.50251E-0007 -0.15723E-0007  0.74689E-0007
  0.14125E+0005 -0.29074E+0004  0.56606E-0007 -0.16446E-0007  0.82458E-0007
  0.14207E+0005 -0.29074E+0004  0.63543E-0007 -0.16011E-0007  0.89392E-0007
  0.14250E+0005 -0.29075E+0004  0.67261E-0007 -0.15291E-0007  0.92506E-0007
  0.14000E+0005 -0.28870E+0004  0.44109E-0007 -0.14033E-0007  0.68383E-0007
  0.14043E+0005 -0.28871E+0004  0.46980E-0007 -0.14796E-0007  0.72459E-0007
  0.14125E+0005 -0.28872E+0004  0.53289E-0007 -0.15517E-0007  0.80148E-0007
  0.14207E+0005 -0.28872E+0004  0.60442E-0007 -0.15122E-0007  0.87335E-0007
  0.14250E+0005 -0.28873E+0004  0.64378E-0007 -0.14439E-0007  0.90712E-0007
  0.14000E+0005 -0.28763E+0004  0.42283E-0007 -0.13561E-0007  0.67078E-0007
  0.14043E+0005 -0.28764E+0004  0.45078E-0007 -0.14315E-0007  0.71056E-0007
  0.14125E+0005 -0.28765E+0004  0.51334E-0007 -0.15038E-0007  0.78682E-0007
  0.14207E+0005 -0.28766E+0004  0.58572E-0007 -0.14665E-0007  0.85981E-0007
  0.14250E+0005 -0.28766E+0004  0.62609E-0007 -0.14004E-0007  0.89487E-0007
  0.14250E+0005 -0.29383E+0004  0.70408E-0007 -0.16661E-0007  0.93817E-0007
  0.14293E+0005 -0.29384E+0004  0.73572E-0007 -0.15561E-0007  0.95933E-0007
  0.14375E+0005 -0.29385E+0004  0.78835E-0007 -0.12701E-0007  0.98234E-0007
  0.14457E+0005 -0.29386E+0004  0.82733E-0007 -0.91849E-0008  0.98270E-0007
  0.14500E+0005 -0.29386E+0004  0.84098E-0007 -0.72206E-0008  0.97388E-0007
  0.14250E+0005 -0.29277E+0004  0.69499E-0007 -0.16178E-0007  0.93568E-0007
  0.14293E+0005 -0.29277E+0004  0.72840E-0007 -0.15102E-0007  0.95880E-0007
  0.14375E+0005 -0.29279E+0004  0.78504E-0007 -0.12296E-0007  0.98620E-0007
  0.14457E+0005 -0.29280E+0004  0.82852E-0007 -0.88333E-0008  0.99130E-0007
  0.14500E+0005 -0.29280E+0004  0.84460E-0007 -0.68922E-0008  0.98489E-0007
  0.14250E+0005 -0.29075E+0004  0.67261E-0007 -0.15291E-0007  0.92506E-0007
  0.14293E+0005 -0.29076E+0004  0.70918E-0007 -0.14261E-0007  0.95177E-0007
  0.14375E+0005 -0.29077E+0004  0.77321E-0007 -0.11557E-0007  0.98745E-0007
  0.14457E+0005 -0.29079E+0004  0.82527E-0007 -0.81935E-0008  0.10017E-0006
  0.14500E+0005 -0.29080E+0004  0.84606E-0007 -0.62958E-0008  0.10001E-0006
  0.14250E+0005 -0.28873E+0004  0.64378E-0007 -0.14439E-0007  0.90712E-0007
  0.14293E+0005 -0.28874E+0004  0.68325E-0007 -0.13455E-0007  0.93725E-0007
  0.14375E+0005 -0.28876E+0004  0.75434E-0007 -0.10852E-0007  0.98110E-0007
  0.14457E+0005 -0.28878E+0004  0.81497E-0007 -0.75862E-0008  0.10048E-0006
  0.14500E+0005 -0.28879E+0004  0.84060E-0007 -0.57315E-0008  0.10083E-0006
  0.14250E+0005 -0.28766E+0004  0.62609E-0007 -0.14004E-0007  0.89487E-0007
  0.14293E+0005 -0.28768E+0004  0.66697E-0007 -0.13043E-0007  0.92673E-0007
  0.14375E+0005 -0.28770E+0004  0.74165E-0007 -0.10493E-0007  0.97484E-0007
  0.14457E+0005 -0.28772E+0004  0.80676E-0007 -0.72784E-0008  0.10036E-0006
  0.14500E+0005 -0.28773E+0004  0.83498E-0007 -0.54460E-0008  0.10098E-0006
  0.14500E+0005 -0.29386E+0004  0.84098E-0007 -0.72206E-0008  0.97388E-0007
  0.14543E+0005 -0.29387E+0004  0.84937E-0007 -0.52903E-0008  0.95940E-0007
  0.14625E+0005 -0.29389E+0004  0.85015E-0007 -0.19269E-0008  0.91764E-0007
  0.14707E+0005 -0.29391E+0004  0.83171E-0007  0.74569E-0009  0.86048E-0007
  0.14750E+0005 -0.29392E+0004  0.81491E-0007  0.18136E-0008  0.82519E-0007
  0.14500E+0005 -0.29280E+0004  0.84460E-0007 -0.68922E-0008  0.98489E-0007
  0.14543E+0005 -0.29282E+0004  0.85536E-0007 -0.49788E-0008  0.97265E-0007
  0.14625E+0005 -0.29284E+0004  0.86033E-0007 -0.16257E-0008  0.93439E-0007
  0.14707E+0005 -0.29286E+0004  0.84545E-0007  0.10692E-0008  0.87957E-0007
  0.14750E+0005 -0.29288E+0004  0.83026E-0007  0.21616E-0008  0.84507E-0007
  0.14500E+0005 -0.29080E+0004  0.84606E-0007 -0.62958E-0008  0.10001E-0006
  0.14543E+0005 -0.29081E+0004  0.86154E-0007 -0.44144E-0008  0.99244E-0007
  0.14625E+0005 -0.29084E+0004  0.87493E-0007 -0.10822E-0008  0.96156E-0007
  0.14707E+0005 -0.29087E+0004  0.86738E-0007  0.16517E-0008  0.91200E-0007
  0.14750E+0005 -0.29089E+0004  0.85553E-0007  0.27879E-0008  0.87939E-0007
  0.14500E+0005 -0.28879E+0004  0.84060E-0007 -0.57315E-0008  0.10083E-0006
  0.14543E+0005 -0.28881E+0004  0.86099E-0007 -0.38820E-0008  0.10055E-0006
  0.14625E+0005 -0.28884E+0004  0.88339E-0007 -0.57259E-0009  0.98283E-0007
  0.14707E+0005 -0.28888E+0004  0.88389E-0007  0.21958E-0008  0.93956E-0007
  0.14750E+0005 -0.28890E+0004  0.87575E-0007  0.33726E-0008  0.90939E-0007
  0.14500E+0005 -0.28773E+0004  0.83498E-0007 -0.54460E-0008  0.10098E-0006
  0.14543E+0005 -0.28775E+0004  0.85804E-0007 -0.36135E-0008  0.10097E-0006
  0.14625E+0005 -0.28779E+0004  0.88541E-0007 -0.31694E-0009  0.99174E-0007
  0.14707E+0005 -0.28783E+0004  0.89041E-0007  0.24679E-0008  0.95217E-0007
  0.14750E+0005 -0.28785E+0004  0.88437E-0007  0.36650E-0008  0.92350E-0007
  0.14750E+0005 -0.29392E+0004  0.81491E-0007  0.18136E-0008  0.82519E-0007
  0.14793E+0005 -0.29394E+0004  0.79384E-0007  0.26437E-0008  0.78692E-0007
  0.14875E+0005 -0.29397E+0004  0.74417E-0007  0.36365E-0008  0.70706E-0007
  0.14957E+0005 -0.29399E+0004  0.68500E-0007  0.41414E-0008  0.61781E-0007
  0.15000E+0005 -0.29401E+0004  0.65098E-0007  0.43491E-0008  0.56649E-0007
  0.14750E+0005 -0.29288E+0004  0.83026E-0007  0.21616E-0008  0.84507E-0007
  0.14793E+0005 -0.29289E+0004  0.81062E-0007  0.30235E-0008  0.80729E-0007
  0.14875E+0005 -0.29292E+0004  0.76331E-0007  0.40903E-0008  0.72789E-0007
  0.14957E+0005 -0.29295E+0004  0.70632E-0007  0.46735E-0008  0.63903E-0007
  0.15000E+0005 -0.29297E+0004  0.67352E-0007  0.49179E-0008  0.58812E-0007
  0.14750E+0005 -0.29089E+0004  0.85553E-0007  0.27879E-0008  0.87939E-0007
  0.14793E+0005 -0.29091E+0004  0.83886E-0007  0.37071E-0008  0.84296E-0007
  0.14875E+0005 -0.29095E+0004  0.79640E-0007  0.49079E-0008  0.76507E-0007
  0.14957E+0005 -0.29099E+0004  0.74373E-0007  0.56341E-0008  0.67733E-0007
  0.15000E+0005 -0.29101E+0004  0.71324E-0007  0.59454E-0008  0.62729E-0007
  0.14750E+0005 -0.28890E+0004  0.87575E-0007  0.33726E-0008  0.90939E-0007
  0.14793E+0005 -0.28892E+0004  0.86241E-0007  0.43453E-0008  0.87482E-0007
  0.14875E+0005 -0.28897E+0004  0.82531E-0007  0.56727E-0008  0.79927E-0007
  0.14957E+0005 -0.28902E+0004  0.77719E-0007  0.65346E-0008  0.71315E-0007
  0.15000E+0005 -0.28905E+0004  0.74904E-0007  0.69100E-0008  0.66413E-0007
  0.14750E+0005 -0.28785E+0004  0.88437E-0007  0.36650E-0008  0.92350E-0007
  0.14793E+0005 -0.28788E+0004  0.87293E-0007  0.46643E-0008  0.89012E-0007
  0.14875E+0005 -0.28793E+0004  0.83887E-0007  0.60555E-0008  0.81613E-0007
  0.14957E+0005 -0.28798E+0004  0.79328E-0007  0.69864E-0008  0.73109E-0007
  0.15000E+0005 -0.28801E+0004  0.76637E-0007  0.73945E-0008  0.68266E-0007
  0.15000E+0005 -0.29401E+0004  0.65098E-0007  0.43491E-0008  0.56649E-0007
  0.15043E+0005 -0.29402E+0004  0.61543E-0007  0.46175E-0008  0.51168E-0007
  0.15125E+0005 -0.29405E+0004  0.54433E-0007  0.55110E-0008  0.39668E-0007
  0.15207E+0005 -0.29408E+0004  0.46832E-0007  0.72578E-0008  0.26457E-0007
  0.15250E+0005 -0.29410E+0004  0.42597E-0007  0.86139E-0008  0.18739E-0007
  0.15000E+0005 -0.29297E+0004  0.67352E-0007  0.49179E-0008  0.58812E-0007
  0.15043E+0005 -0.29299E+0004  0.63931E-0007  0.52164E-0008  0.53396E-0007
  0.15125E+0005 -0.29302E+0004  0.57118E-0007  0.61393E-0008  0.42116E-0007
  0.15207E+0005 -0.29306E+0004  0.49878E-0007  0.78703E-0008  0.29261E-0007
  0.15250E+0005 -0.29308E+0004  0.45854E-0007  0.91971E-0008  0.21779E-0007
  0.15000E+0005 -0.29101E+0004  0.71324E-0007  0.59454E-0008  0.62729E-0007
  0.15043E+0005 -0.29103E+0004  0.68150E-0007  0.62993E-0008  0.57441E-0007
  0.15125E+0005 -0.29108E+0004  0.61882E-0007  0.72776E-0008  0.46573E-0007
  0.15207E+0005 -0.29112E+0004  0.55307E-0007  0.89818E-0008  0.34384E-0007
  0.15250E+0005 -0.29115E+0004  0.51678E-0007  0.10256E-0007  0.27349E-0007
  0.15000E+0005 -0.28905E+0004  0.74904E-0007  0.69100E-0008  0.66413E-0007
  0.15043E+0005 -0.28908E+0004  0.71972E-0007  0.73172E-0008  0.61260E-0007
  0.15125E+0005 -0.28913E+0004  0.66225E-0007  0.83504E-0008  0.50796E-0007
  0.15207E+0005 -0.28919E+0004  0.60287E-0007  0.10032E-0007  0.39255E-0007
  0.15250E+0005 -0.28921E+0004  0.57043E-0007  0.11259E-0007  0.32662E-0007
  0.15000E+0005 -0.28801E+0004  0.76637E-0007  0.73945E-0008  0.68266E-0007
  0.15043E+0005 -0.28804E+0004  0.73830E-0007  0.78290E-0008  0.63186E-0007
  0.15125E+0005 -0.28810E+0004  0.68349E-0007  0.88911E-0008  0.52933E-0007
  0.15207E+0005 -0.28816E+0004  0.62736E-0007  0.10563E-0007  0.41725E-0007
  0.15250E+0005 -0.28819E+0004  0.59688E-0007  0.11766E-0007  0.35361E-0007
  0.15250E+0005 -0.29410E+0004  0.42597E-0007  0.86139E-0008  0.18739E-0007
  0.15293E+0005 -0.29411E+0004  0.38201E-0007  0.10295E-0007  0.10519E-0007
  0.15375E+0005 -0.29414E+0004  0.29407E-0007  0.14339E-0007 -0.62661E-0008
  0.15457E+0005 -0.29416E+0004  0.20155E-0007  0.19311E-0007 -0.23990E-0007
  0.15500E+0005 -0.29418E+0004  0.15228E-0007  0.22186E-0007 -0.33324E-0007
  0.15250E+0005 -0.29308E+0004  0.45854E-0007  0.91971E-0008  0.21779E-0007
  0.15293E+0005 -0.29309E+0004  0.41674E-0007  0.10835E-0007  0.13816E-0007
  0.15375E+0005 -0.29312E+0004  0.33269E-0007  0.14761E-0007 -0.24694E-0008
  0.15457E+0005 -0.29315E+0004  0.24304E-0007  0.19578E-0007 -0.19786E-0007
  0.15500E+0005 -0.29317E+0004  0.19453E-0007  0.22364E-0007 -0.28988E-0007
  0.15250E+0005 -0.29115E+0004  0.51678E-0007  0.10256E-0007  0.27349E-0007
  0.15293E+0005 -0.29117E+0004  0.47910E-0007  0.11817E-0007  0.19880E-0007
  0.15375E+0005 -0.29120E+0004  0.40275E-0007  0.15530E-0007  0.45793E-0008
  0.15457E+0005 -0.29124E+0004  0.31932E-0007  0.20069E-0007 -0.11879E-0007
  0.15500E+0005 -0.29126E+0004  0.27288E-0007  0.22690E-0007 -0.20768E-0007
  0.15250E+0005 -0.28921E+0004  0.57043E-0007  0.11259E-0007  0.32662E-0007
  0.15293E+0005 -0.28924E+0004  0.53686E-0007  0.12748E-0007  0.25691E-0007
  0.15375E+0005 -0.28928E+0004  0.46851E-0007  0.16263E-0007  0.11411E-0007
  0.15457E+0005 -0.28933E+0004  0.39216E-0007  0.20538E-0007 -0.40972E-0008
  0.15500E+0005 -0.28936E+0004  0.34850E-0007  0.23005E-0007 -0.12595E-0007
  0.15250E+0005 -0.28819E+0004  0.59688E-0007  0.11766E-0007  0.35361E-0007
  0.15293E+0005 -0.28822E+0004  0.56546E-0007  0.13220E-0007  0.28650E-0007
  0.15375E+0005 -0.28827E+0004  0.50140E-0007  0.16635E-0007  0.14918E-0007
  0.15457E+0005 -0.28832E+0004  0.42907E-0007  0.20778E-0007 -0.57113E-0010
  0.15500E+0005 -0.28835E+0004  0.38712E-0007  0.23167E-0007 -0.83224E-0008
  0.15500E+0005 -0.29418E+0004  0.15228E-0007  0.22186E-0007 -0.33324E-0007
  0.15543E+0005 -0.29418E+0004  0.10414E-0007  0.25137E-0007 -0.42332E-0007
  0.15625E+0005 -0.29420E+0004  0.20506E-0008  0.30686E-0007 -0.57602E-0007
  0.15707E+0005 -0.29422E+0004 -0.43193E-0008  0.35739E-0007 -0.68822E-0007
  0.15750E+0005 -0.29423E+0004 -0.64146E-0008  0.38063E-0007 -0.72427E-0007
  0.15500E+0005 -0.29317E+0004  0.19453E-0007  0.22364E-0007 -0.28988E-0007
  0.15543E+0005 -0.29318E+0004  0.14647E-0007  0.25221E-0007 -0.37946E-0007
  0.15625E+0005 -0.29320E+0004  0.60596E-0008  0.30601E-0007 -0.53420E-0007
  0.15707E+0005 -0.29322E+0004 -0.90301E-0009  0.35508E-0007 -0.65308E-0007
  0.15750E+0005 -0.29323E+0004 -0.34686E-0008  0.37771E-0007 -0.69469E-0007
  0.15500E+0005 -0.29126E+0004  0.27288E-0007  0.22690E-0007 -0.20768E-0007
  0.15543E+0005 -0.29128E+0004  0.22572E-0007  0.25379E-0007 -0.29552E-0007
  0.15625E+0005 -0.29130E+0004  0.13734E-0007  0.30449E-0007 -0.45224E-0007
  0.15707E+0005 -0.29133E+0004  0.58500E-0008  0.35089E-0007 -0.58165E-0007
  0.15750E+0005 -0.29134E+0004  0.25015E-0008  0.37240E-0007 -0.63263E-0007
  0.15500E+0005 -0.28936E+0004  0.34850E-0007  0.23005E-0007 -0.12595E-0007
  0.15543E+0005 -0.28937E+0004  0.30314E-0007  0.25535E-0007 -0.21110E-0007
  0.15625E+0005 -0.28940E+0004  0.21437E-0007  0.30310E-0007 -0.36754E-0007
  0.15707E+0005 -0.28943E+0004  0.12885E-0007  0.34694E-0007 -0.50476E-0007
  0.15750E+0005 -0.28945E+0004  0.88940E-0008  0.36737E-0007 -0.56360E-0007
  0.15500E+0005 -0.28835E+0004  0.38712E-0007  0.23167E-0007 -0.83224E-0008
  0.15543E+0005 -0.28837E+0004  0.34302E-0007  0.25617E-0007 -0.16661E-0007
  0.15625E+0005 -0.28840E+0004  0.25485E-0007  0.30242E-0007 -0.32205E-0007
  0.15707E+0005 -0.28844E+0004  0.16678E-0007  0.34495E-0007 -0.46234E-0007
  0.15750E+0005 -0.28845E+0004  0.12403E-0007  0.36482E-0007 -0.52473E-0007
  0.15750E+0005 -0.29423E+0004 -0.64146E-0008  0.38063E-0007 -0.72427E-0007
  0.15793E+0005 -0.29423E+0004 -0.73723E-0008  0.40084E-0007 -0.74091E-0007
  0.15875E+0005 -0.29425E+0004 -0.53687E-0008  0.43023E-0007 -0.71166E-0007
  0.15957E+0005 -0.29427E+0004  0.25031E-0008  0.44808E-0007 -0.59610E-0007
  0.16000E+0005 -0.29428E+0004  0.92309E-0008  0.45353E-0007 -0.50018E-0007
  0.15750E+0005 -0.29323E+0004 -0.34686E-0008  0.37771E-0007 -0.69469E-0007
  0.15793E+0005 -0.29324E+0004 -0.50022E-0008  0.39745E-0007 -0.71824E-0007
  0.15875E+0005 -0.29326E+0004 -0.43463E-0008  0.42633E-0007 -0.70546E-0007
  0.15957E+0005 -0.29328E+0004  0.19414E-0008  0.44420E-0007 -0.60953E-0007
  0.16000E+0005 -0.29329E+0004  0.77941E-0008  0.44985E-0007 -0.52455E-0007
  0.15750E+0005 -0.29134E+0004  0.25015E-0008  0.37240E-0007 -0.63263E-0007
  0.15793E+0005 -0.29135E+0004 -0.19293E-0010  0.39123E-0007 -0.66817E-0007
  0.15875E+0005 -0.29138E+0004 -0.17491E-0008  0.41916E-0007 -0.68478E-0007
  0.15957E+0005 -0.29140E+0004  0.16375E-0008  0.43698E-0007 -0.62492E-0007
  0.16000E+0005 -0.29141E+0004  0.58477E-0008  0.44294E-0007 -0.56047E-0007
  0.15750E+0005 -0.28945E+0004  0.88940E-0008  0.36737E-0007 -0.56360E-0007
  0.15793E+0005 -0.28947E+0004  0.55232E-0008  0.38532E-0007 -0.60965E-0007
  0.15875E+0005 -0.28949E+0004  0.16385E-0008  0.41226E-0007 -0.65314E-0007
  0.15957E+0005 -0.28952E+0004  0.22784E-0008  0.42994E-0007 -0.62764E-0007
  0.16000E+0005 -0.28954E+0004  0.48824E-0008  0.43615E-0007 -0.58329E-0007
  0.15750E+0005 -0.28845E+0004  0.12403E-0007  0.36482E-0007 -0.52473E-0007
  0.15793E+0005 -0.28847E+0004  0.86389E-0008  0.38231E-0007 -0.57572E-0007
  0.15875E+0005 -0.28850E+0004  0.37134E-0008  0.40872E-0007 -0.63235E-0007
  0.15957E+0005 -0.28853E+0004  0.29740E-0008  0.42630E-0007 -0.62421E-0007
  0.16000E+0005 -0.28855E+0004  0.47516E-0008  0.43261E-0007 -0.59022E-0007
  0.16000E+0005 -0.29428E+0004  0.92309E-0008  0.45353E-0007 -0.50018E-0007
  0.16043E+0005 -0.29429E+0004  0.17752E-0007  0.45696E-0007 -0.38163E-0007
  0.16125E+0005 -0.29431E+0004  0.38476E-0007  0.46031E-0007 -0.10424E-0007
  0.16207E+0005 -0.29433E+0004  0.63944E-0007  0.46402E-0007  0.21875E-0007
  0.16250E+0005 -0.29435E+0004  0.78508E-0007  0.46789E-0007  0.39512E-0007
  0.16000E+0005 -0.29329E+0004  0.77941E-0008  0.44985E-0007 -0.52455E-0007
  0.16043E+0005 -0.29330E+0004  0.15452E-0007  0.45357E-0007 -0.41684E-0007
  0.16125E+0005 -0.29333E+0004  0.34700E-0007  0.45764E-0007 -0.15818E-0007
  0.16207E+0005 -0.29336E+0004  0.59106E-0007  0.46209E-0007  0.15101E-0007
  0.16250E+0005 -0.29337E+0004  0.73361E-0007  0.46629E-0007  0.32309E-0007
  0.16000E+0005 -0.29141E+0004  0.58477E-0008  0.44294E-0007 -0.56047E-0007
  0.16043E+0005 -0.29143E+0004  0.11854E-0007  0.44714E-0007 -0.47344E-0007
  0.16125E+0005 -0.29147E+0004  0.28177E-0007  0.45244E-0007 -0.25158E-0007
  0.16207E+0005 -0.29150E+0004  0.50317E-0007  0.45815E-0007  0.28754E-0008
  0.16250E+0005 -0.29152E+0004  0.63799E-0007  0.46289E-0007  0.19075E-0007
  0.16000E+0005 -0.28954E+0004  0.48824E-0008  0.43615E-0007 -0.58329E-0007
  0.16043E+0005 -0.28956E+0004  0.92344E-0008  0.44074E-0007 -0.51693E-0007
  0.16125E+0005 -0.28960E+0004  0.22509E-0007  0.44708E-0007 -0.33311E-0007
  0.16207E+0005 -0.28965E+0004  0.42092E-0007  0.45387E-0007 -0.84677E-0008
  0.16250E+0005 -0.28967E+0004  0.54585E-0007  0.45906E-0007  0.64899E-0008
  0.16000E+0005 -0.28855E+0004  0.47516E-0008  0.43261E-0007 -0.59022E-0007
  0.16043E+0005 -0.28858E+0004  0.82367E-0008  0.43737E-0007 -0.53468E-0007
  0.16125E+0005 -0.28862E+0004  0.19870E-0007  0.44419E-0007 -0.37127E-0007
  0.16207E+0005 -0.28867E+0004  0.38006E-0007  0.45147E-0007 -0.14070E-0007
  0.16250E+0005 -0.28869E+0004  0.49897E-0007  0.45687E-0007  0.14929E-0009
  0.16250E+0005 -0.29435E+0004  0.78508E-0007  0.46789E-0007  0.39512E-0007
  0.16293E+0005 -0.29436E+0004  0.93276E-0007  0.47401E-0007  0.56743E-0007
  0.16375E+0005 -0.29439E+0004  0.11979E-0006  0.49325E-0007  0.85660E-0007
  0.16457E+0005 -0.29442E+0004  0.14071E-0006  0.52342E-0007  0.10537E-0006
  0.16500E+0005 -0.29443E+0004  0.14794E-0006  0.54318E-0007  0.11038E-0006
  0.16250E+0005 -0.29337E+0004  0.73361E-0007  0.46629E-0007  0.32309E-0007
  0.16293E+0005 -0.29339E+0004  0.88037E-0007  0.47263E-0007  0.49373E-0007
  0.16375E+0005 -0.29342E+0004  0.11505E-0006  0.49193E-0007  0.78792E-0007
  0.16457E+0005 -0.29345E+0004  0.13747E-0006  0.52157E-0007  0.10018E-0006
  0.16500E+0005 -0.29347E+0004  0.14588E-0006  0.54078E-0007  0.10656E-0006
  0.16250E+0005 -0.29152E+0004  0.63799E-0007  0.46289E-0007  0.19075E-0007
  0.16293E+0005 -0.29154E+0004  0.78082E-0007  0.46959E-0007  0.35588E-0007
  0.16375E+0005 -0.29158E+0004  0.10558E-0006  0.48894E-0007  0.65443E-0007
  0.16457E+0005 -0.29163E+0004  0.13030E-0006  0.51752E-0007  0.89444E-0007
  0.16500E+0005 -0.29165E+0004  0.14069E-0006  0.53570E-0007  0.98116E-0007
  0.16250E+0005 -0.28967E+0004  0.54585E-0007  0.45906E-0007  0.64899E-0008
  0.16293E+0005 -0.28970E+0004  0.68214E-0007  0.46604E-0007  0.22173E-0007
  0.16375E+0005 -0.28975E+0004  0.95610E-0007  0.48532E-0007  0.51826E-0007
  0.16457E+0005 -0.28980E+0004  0.12196E-0006  0.51281E-0007  0.77710E-0007
  0.16500E+0005 -0.28983E+0004  0.13397E-0006  0.52999E-0007  0.88278E-0007
  0.16250E+0005 -0.28869E+0004  0.49897E-0007  0.45687E-0007  0.14929E-0009
  0.16293E+0005 -0.28872E+0004  0.63085E-0007  0.46397E-0007  0.15291E-0007
  0.16375E+0005 -0.28878E+0004  0.90203E-0007  0.48318E-0007  0.44598E-0007
  0.16457E+0005 -0.28884E+0004  0.11715E-0006  0.51008E-0007  0.71194E-0007
  0.16500E+0005 -0.28886E+0004  0.12989E-0006  0.52672E-0007  0.82605E-0007
  0.16500E+0005 -0.29443E+0004  0.14794E-0006  0.54318E-0007  0.11038E-0006
  0.16543E+0005 -0.29445E+0004  0.15167E-0006  0.56473E-0007  0.11085E-0006
  0.16625E+0005 -0.29448E+0004  0.14702E-0006  0.60639E-0007  0.97601E-0007
  0.16707E+0005 -0.29450E+0004  0.12442E-0006  0.63988E-0007  0.64532E-0007
  0.16750E+0005 -0.29452E+0004  0.10468E-0006  0.64965E-0007  0.39273E-0007
  0.16500E+0005 -0.29347E+0004  0.14588E-0006  0.54078E-0007  0.10656E-0006
  0.16543E+0005 -0.29349E+0004  0.15107E-0006  0.56159E-0007  0.10872E-0006
  0.16625E+0005 -0.29352E+0004  0.14978E-0006  0.60141E-0007  0.99393E-0007
  0.16707E+0005 -0.29356E+0004  0.13105E-0006  0.63267E-0007  0.70867E-0007
  0.16750E+0005 -0.29357E+0004  0.11342E-0006  0.64122E-0007  0.48072E-0007
  0.16500E+0005 -0.29165E+0004  0.14069E-0006  0.53570E-0007  0.98116E-0007
  0.16543E+0005 -0.29167E+0004  0.14836E-0006  0.55515E-0007  0.10317E-0006
  0.16625E+0005 -0.29171E+0004  0.15303E-0006  0.59161E-0007  0.10080E-0006
  0.16707E+0005 -0.29176E+0004  0.14143E-0006  0.61881E-0007  0.80566E-0007
  0.16750E+0005 -0.29178E+0004  0.12777E-0006  0.62516E-0007  0.62368E-0007
  0.16500E+0005 -0.28983E+0004  0.13397E-0006  0.52999E-0007  0.88278E-0007
  0.16543E+0005 -0.28985E+0004  0.14379E-0006  0.54811E-0007  0.95843E-0007
  0.16625E+0005 -0.28991E+0004  0.15387E-0006  0.58134E-0007  0.99769E-0007
  0.16707E+0005 -0.28996E+0004  0.14904E-0006  0.60472E-0007  0.87380E-0007
  0.16750E+0005 -0.28998E+0004  0.13926E-0006  0.60902E-0007  0.73649E-0007
  0.16500E+0005 -0.28886E+0004  0.12989E-0006  0.52672E-0007  0.82605E-0007
  0.16543E+0005 -0.28889E+0004  0.14070E-0006  0.54416E-0007  0.91340E-0007
  0.16625E+0005 -0.28895E+0004  0.15339E-0006  0.57576E-0007  0.98323E-0007
  0.16707E+0005 -0.28901E+0004  0.15197E-0006  0.59720E-0007  0.89869E-0007
  0.16750E+0005 -0.28904E+0004  0.14420E-0006  0.60047E-0007  0.78431E-0007
  0.16750E+0005 -0.29452E+0004  0.10468E-0006  0.64965E-0007  0.39273E-0007
  0.16793E+0005 -0.29453E+0004  0.79577E-0007  0.65082E-0007  0.92054E-0008
  0.16875E+0005 -0.29456E+0004  0.18436E-0007  0.62104E-0007 -0.58152E-0007
  0.16957E+0005 -0.29459E+0004 -0.56523E-0007  0.53565E-0007 -0.13223E-0006
  0.17000E+0005 -0.29460E+0004 -0.99240E-0007  0.46369E-0007 -0.17052E-0006
  0.16750E+0005 -0.29357E+0004  0.11342E-0006  0.64122E-0007  0.48072E-0007
  0.16793E+0005 -0.29359E+0004  0.90363E-0007  0.64123E-0007  0.20387E-0007
  0.16875E+0005 -0.29362E+0004  0.32598E-0007  0.60968E-0007 -0.43069E-0007
  0.16957E+0005 -0.29365E+0004 -0.40171E-0007  0.52361E-0007 -0.11470E-0006
  0.17000E+0005 -0.29367E+0004 -0.82413E-0007  0.45195E-0007 -0.15254E-0006
  0.16750E+0005 -0.29178E+0004  0.12777E-0006  0.62516E-0007  0.62368E-0007
  0.16793E+0005 -0.29180E+0004  0.10863E-0006  0.62309E-0007  0.39201E-0007
  0.16875E+0005 -0.29184E+0004  0.57568E-0007  0.58842E-0007 -0.16625E-0007
  0.16957E+0005 -0.29188E+0004 -0.10446E-0007  0.50127E-0007 -0.83079E-0007
  0.17000E+0005 -0.29190E+0004 -0.51359E-0007  0.43025E-0007 -0.11964E-0006
  0.16750E+0005 -0.28998E+0004  0.13926E-0006  0.60902E-0007  0.73649E-0007
  0.16793E+0005 -0.29001E+0004  0.12405E-0006  0.60501E-0007  0.54963E-0007
  0.16875E+0005 -0.29006E+0004  0.80020E-0007  0.56752E-0007  0.69905E-0008
  0.16957E+0005 -0.29011E+0004  0.17460E-0007  0.47953E-0007 -0.53661E-0007
  0.17000E+0005 -0.29013E+0004 -0.21614E-0007  0.40923E-0007 -0.88475E-0007
  0.16750E+0005 -0.28904E+0004  0.14420E-0006  0.60047E-0007  0.78431E-0007
  0.16793E+0005 -0.28907E+0004  0.13106E-0006  0.59550E-0007  0.62082E-0007
  0.16875E+0005 -0.28912E+0004  0.90832E-0007  0.55663E-0007  0.18309E-0007
  0.16957E+0005 -0.28917E+0004  0.31393E-0007  0.46828E-0007 -0.39068E-0007
  0.17000E+0005 -0.28920E+0004 -0.65236E-0008  0.39839E-0007 -0.72782E-0007
  0.17000E+0005 -0.29460E+0004 -0.99240E-0007  0.46369E-0007 -0.17052E-0006
  0.17043E+0005 -0.29461E+0004 -0.14237E-0006  0.37140E-0007 -0.20598E-0006
  0.17125E+0005 -0.29463E+0004 -0.21970E-0006  0.13986E-0007 -0.25900E-0006
  0.17207E+0005 -0.29466E+0004 -0.28156E-0006 -0.15918E-0007 -0.28374E-0006
  0.17250E+0005 -0.29467E+0004 -0.30415E-0006 -0.33800E-0007 -0.28218E-0006
  0.17000E+0005 -0.29367E+0004 -0.82413E-0007  0.45195E-0007 -0.15254E-0006
  0.17043E+0005 -0.29368E+0004 -0.12561E-0006  0.36051E-0007 -0.18821E-0006
  0.17125E+0005 -0.29371E+0004 -0.20478E-0006  0.13239E-0007 -0.24371E-0006
  0.17207E+0005 -0.29373E+0004 -0.27071E-0006 -0.16071E-0007 -0.27364E-0006
  0.17250E+0005 -0.29375E+0004 -0.29626E-0006 -0.33539E-0007 -0.27580E-0006
  0.17000E+0005 -0.29190E+0004 -0.51359E-0007  0.43025E-0007 -0.11964E-0006
  0.17043E+0005 -0.29192E+0004 -0.94221E-0007  0.34047E-0007 -0.15526E-0006
  0.17125E+0005 -0.29195E+0004 -0.17584E-0006  0.11876E-0007 -0.21445E-0006
  0.17207E+0005 -0.29198E+0004 -0.24846E-0006 -0.16333E-0007 -0.25317E-0006
  0.17250E+0005 -0.29200E+0004 -0.27913E-0006 -0.33039E-0007 -0.26186E-0006
  0.17000E+0005 -0.29013E+0004 -0.21614E-0007  0.40923E-0007 -0.88475E-0007
  0.17043E+0005 -0.29015E+0004 -0.63545E-0007  0.32114E-0007 -0.12346E-0006
  0.17125E+0005 -0.29019E+0004 -0.14634E-0006  0.10576E-0007 -0.18507E-0006
  0.17207E+0005 -0.29024E+0004 -0.22433E-0006 -0.16566E-0007 -0.23124E-0006
  0.17250E+0005 -0.29026E+0004 -0.25948E-0006 -0.32541E-0007 -0.24580E-0006
  0.17000E+0005 -0.28920E+0004 -0.65236E-0008  0.39839E-0007 -0.72782E-0007
  0.17043E+0005 -0.28922E+0004 -0.47744E-0007  0.31122E-0007 -0.10723E-0006
  0.17125E+0005 -0.28927E+0004 -0.13067E-0006  0.99135E-0008 -0.16964E-0006
  0.17207E+0005 -0.28931E+0004 -0.21097E-0006 -0.16681E-0007 -0.21921E-0006
  0.17250E+0005 -0.28934E+0004 -0.24822E-0006 -0.32281E-0007 -0.23658E-0006
  0.17250E+0005 -0.29467E+0004 -0.30415E-0006 -0.33800E-0007 -0.28218E-0006
  0.17293E+0005 -0.29468E+0004 -0.31790E-0006 -0.52505E-0007 -0.26940E-0006
  0.17375E+0005 -0.29470E+0004 -0.31602E-0006 -0.88202E-0007 -0.21378E-0006
  0.17457E+0005 -0.29471E+0004 -0.27466E-0006 -0.11983E-0006 -0.12080E-0006
  0.17500E+0005 -0.29472E+0004 -0.23735E-0006 -0.13302E-0006 -0.60144E-0007
  0.17250E+0005 -0.29375E+0004 -0.29626E-0006 -0.33539E-0007 -0.27580E-0006
  0.17293E+0005 -0.29376E+0004 -0.31341E-0006 -0.51769E-0007 -0.26727E-0006
  0.17375E+0005 -0.29378E+0004 -0.31877E-0006 -0.86446E-0007 -0.22056E-0006
  0.17457E+0005 -0.29380E+0004 -0.28476E-0006 -0.11701E-0006 -0.13643E-0006
  0.17500E+0005 -0.29381E+0004 -0.25094E-0006 -0.12967E-0006 -0.79881E-0007
  0.17250E+0005 -0.29200E+0004 -0.27913E-0006 -0.33039E-0007 -0.26186E-0006
  0.17293E+0005 -0.29202E+0004 -0.30232E-0006 -0.50401E-0007 -0.26092E-0006
  0.17375E+0005 -0.29204E+0004 -0.32090E-0006 -0.83215E-0007 -0.23054E-0006
  0.17457E+0005 -0.29207E+0004 -0.30075E-0006 -0.11184E-0006 -0.16306E-0006
  0.17500E+0005 -0.29209E+0004 -0.27374E-0006 -0.12354E-0006 -0.11443E-0006
  0.17250E+0005 -0.29026E+0004 -0.25948E-0006 -0.32541E-0007 -0.24580E-0006
  0.17293E+0005 -0.29028E+0004 -0.28814E-0006 -0.49072E-0007 -0.25185E-0006
  0.17375E+0005 -0.29031E+0004 -0.31919E-0006 -0.80117E-0007 -0.23695E-0006
  0.17457E+0005 -0.29034E+0004 -0.31274E-0006 -0.10690E-0006 -0.18587E-0006
  0.17500E+0005 -0.29036E+0004 -0.29270E-0006 -0.11771E-0006 -0.14528E-0006
  0.17250E+0005 -0.28934E+0004 -0.24822E-0006 -0.32281E-0007 -0.23658E-0006
  0.17293E+0005 -0.28936E+0004 -0.27953E-0006 -0.48390E-0007 -0.24608E-0006
  0.17375E+0005 -0.28939E+0004 -0.31683E-0006 -0.78536E-0007 -0.23899E-0006
  0.17457E+0005 -0.28943E+0004 -0.31750E-0006 -0.10439E-0006 -0.19640E-0006
  0.17500E+0005 -0.28945E+0004 -0.30118E-0006 -0.11475E-0006 -0.16009E-0006
  0.17500E+0005 -0.29472E+0004 -0.23735E-0006 -0.13302E-0006 -0.60144E-0007
  0.17543E+0005 -0.29473E+0004 -0.19049E-0006 -0.14260E-0006  0.54974E-0008
  0.17625E+0005 -0.29475E+0004 -0.81276E-0007 -0.14844E-0006  0.13337E-0006
  0.17707E+0005 -0.29476E+0004  0.42098E-0007 -0.13482E-0006  0.24738E-0006
  0.17750E+0005 -0.29477E+0004  0.10680E-0006 -0.11919E-0006  0.29451E-0006
  0.17500E+0005 -0.29381E+0004 -0.25094E-0006 -0.12967E-0006 -0.79881E-0007
  0.17543E+0005 -0.29382E+0004 -0.20708E-0006 -0.13877E-0006 -0.17653E-0007
  0.17625E+0005 -0.29384E+0004 -0.10157E-0006 -0.14398E-0006  0.10641E-0006
  0.17707E+0005 -0.29386E+0004  0.21330E-0007 -0.13022E-0006  0.22094E-0006
  0.17750E+0005 -0.29386E+0004  0.87222E-0007 -0.11474E-0006  0.27026E-0006
  0.17500E+0005 -0.29209E+0004 -0.27374E-0006 -0.12354E-0006 -0.11443E-0006
  0.17543E+0005 -0.29210E+0004 -0.23588E-0006 -0.13179E-0006 -0.58970E-0007
  0.17625E+0005 -0.29212E+0004 -0.13840E-0006 -0.13588E-0006  0.56949E-0007
  0.17707E+0005 -0.29214E+0004 -0.17704E-0007 -0.12186E-0006  0.17116E-0006
  0.17750E+0005 -0.29215E+0004  0.49701E-0007 -0.10668E-0006  0.22385E-0006
  0.17500E+0005 -0.29036E+0004 -0.29270E-0006 -0.11771E-0006 -0.14528E-0006
  0.17543E+0005 -0.29037E+0004 -0.26120E-0006 -0.12517E-0006 -0.96900E-0007
  0.17625E+0005 -0.29040E+0004 -0.17289E-0006 -0.12821E-0006  0.97782E-0008
  0.17707E+0005 -0.29042E+0004 -0.56008E-0007 -0.11398E-0006  0.12209E-0006
  0.17750E+0005 -0.29044E+0004  0.11964E-0007 -0.99100E-0007  0.17718E-0006
  0.17500E+0005 -0.28945E+0004 -0.30118E-0006 -0.11475E-0006 -0.16009E-0006
  0.17543E+0005 -0.28946E+0004 -0.27315E-0006 -0.12181E-0006 -0.11554E-0006
  0.17625E+0005 -0.28949E+0004 -0.19008E-0006 -0.12433E-0006 -0.14126E-0007
  0.17707E+0005 -0.28952E+0004 -0.75812E-0007 -0.11001E-0006  0.96577E-0007
  0.17750E+0005 -0.28953E+0004 -0.79015E-0008 -0.95284E-0007  0.15258E-0006
  0.17750E+0005 -0.29477E+0004  0.10680E-0006 -0.11919E-0006  0.29451E-0006
  0.17793E+0005 -0.29477E+0004  0.16761E-0006 -0.97843E-0007  0.32911E-0006
  0.17875E+0005 -0.29479E+0004  0.26273E-0006 -0.43462E-0007  0.35293E-0006
  0.17957E+0005 -0.29480E+0004  0.31882E-0006  0.23723E-0007  0.31720E-0006
  0.18000E+0005 -0.29480E+0004  0.32922E-0006  0.61381E-0007  0.27523E-0006
  0.17750E+0005 -0.29386E+0004  0.87222E-0007 -0.11474E-0006  0.27026E-0006
  0.17793E+0005 -0.29387E+0004  0.15020E-0006 -0.93720E-0007  0.30828E-0006
  0.17875E+0005 -0.29388E+0004  0.25174E-0006 -0.40422E-0007  0.34159E-0006
  0.17957E+0005 -0.29390E+0004  0.31632E-0006  0.25191E-0007  0.31785E-0006
  0.18000E+0005 -0.29391E+0004  0.33151E-0006  0.61892E-0007  0.28250E-0006
  0.17750E+0005 -0.29215E+0004  0.49701E-0007 -0.10668E-0006  0.22385E-0006
  0.17793E+0005 -0.29216E+0004  0.11603E-0006 -0.86265E-0007  0.26761E-0006
  0.17875E+0005 -0.29218E+0004  0.22851E-0006 -0.34947E-0007  0.31760E-0006
  0.17957E+0005 -0.29220E+0004  0.30840E-0006  0.27809E-0007  0.31575E-0006
  0.18000E+0005 -0.29220E+0004  0.33251E-0006  0.62780E-0007  0.29274E-0006
  0.17750E+0005 -0.29044E+0004  0.11964E-0007 -0.99100E-0007  0.17718E-0006
  0.17793E+0005 -0.29045E+0004  0.80701E-0007 -0.79264E-0007  0.22571E-0006
  0.17875E+0005 -0.29047E+0004  0.20250E-0006 -0.29833E-0007  0.29070E-0006
  0.17957E+0005 -0.29049E+0004  0.29661E-0006  0.30223E-0007  0.30955E-0006
  0.18000E+0005 -0.29050E+0004  0.32936E-0006  0.63562E-0007  0.29855E-0006
  0.17750E+0005 -0.28953E+0004 -0.79015E-0008 -0.95284E-0007  0.15258E-0006
  0.17793E+0005 -0.28955E+0004  0.61735E-0007 -0.75746E-0007  0.20325E-0006
  0.17875E+0005 -0.28957E+0004  0.18781E-0006 -0.27273E-0007  0.27547E-0006
  0.17957E+0005 -0.28959E+0004  0.28895E-0006  0.31417E-0007  0.30473E-0006
  0.18000E+0005 -0.28961E+0004  0.32610E-0006  0.63935E-0007  0.29992E-0006
  0.18000E+0005 -0.29480E+0004  0.32922E-0006  0.61381E-0007  0.27523E-0006
  0.18043E+0005 -0.29481E+0004  0.32556E-0006  0.98361E-0007  0.21965E-0006
  0.18125E+0005 -0.29482E+0004  0.28160E-0006  0.16093E-0006  0.87159E-0007
  0.18207E+0005 -0.29483E+0004  0.19711E-0006  0.20398E-0006 -0.58950E-0007
  0.18250E+0005 -0.29484E+0004  0.14141E-0006  0.21565E-0006 -0.13174E-0006
  0.18000E+0005 -0.29391E+0004  0.33151E-0006  0.61892E-0007  0.28250E-0006
  0.18043E+0005 -0.29391E+0004  0.33253E-0006  0.97891E-0007  0.23328E-0006
  0.18125E+0005 -0.29393E+0004  0.29618E-0006  0.15870E-0006  0.11084E-0006
  0.18207E+0005 -0.29394E+0004  0.21642E-0006  0.20041E-0006 -0.29532E-0007
  0.18250E+0005 -0.29395E+0004  0.16168E-0006  0.21166E-0006 -0.10152E-0006
  0.18000E+0005 -0.29220E+0004  0.33251E-0006  0.62780E-0007  0.29274E-0006
  0.18043E+0005 -0.29221E+0004  0.34242E-0006  0.97003E-0007  0.25557E-0006
  0.18125E+0005 -0.29223E+0004  0.32107E-0006  0.15464E-0006  0.15272E-0006
  0.18207E+0005 -0.29225E+0004  0.25141E-0006  0.19395E-0006  0.24384E-0007
  0.18250E+0005 -0.29226E+0004  0.19924E-0006  0.20445E-0006 -0.45307E-0007
  0.18000E+0005 -0.29050E+0004  0.32936E-0006  0.63562E-0007  0.29855E-0006
  0.18043E+0005 -0.29052E+0004  0.34810E-0006  0.96118E-0007  0.27334E-0006
  0.18125E+0005 -0.29054E+0004  0.34233E-0006  0.15078E-0006  0.19063E-0006
  0.18207E+0005 -0.29056E+0004  0.28408E-0006  0.18787E-0006  0.75696E-0007
  0.18250E+0005 -0.29057E+0004  0.23543E-0006  0.19766E-0006  0.92800E-0008
  0.18000E+0005 -0.28961E+0004  0.32610E-0006  0.63935E-0007  0.29992E-0006
  0.18043E+0005 -0.28962E+0004  0.34947E-0006  0.95652E-0007  0.28095E-0006
  0.18125E+0005 -0.28964E+0004  0.35207E-0006  0.14882E-0006  0.20902E-0006
  0.18207E+0005 -0.28967E+0004  0.30032E-0006  0.18480E-0006  0.10165E-0006
  0.18250E+0005 -0.28968E+0004  0.25386E-0006  0.19425E-0006  0.37324E-0007
  0.18250E+0005 -0.29484E+0004  0.14141E-0006  0.21565E-0006 -0.13174E-0006
  0.18293E+0005 -0.29485E+0004  0.81603E-0007  0.21839E-0006 -0.19625E-0006
  0.18375E+0005 -0.29486E+0004 -0.31869E-0007  0.19775E-0006 -0.28303E-0006
  0.18457E+0005 -0.29488E+0004 -0.12887E-0006  0.14493E-0006 -0.30997E-0006
  0.18500E+0005 -0.29489E+0004 -0.16783E-0006  0.10623E-0006 -0.29797E-0006
  0.18250E+0005 -0.29395E+0004  0.16168E-0006  0.21166E-0006 -0.10152E-0006
  0.18293E+0005 -0.29396E+0004  0.10169E-0006  0.21421E-0006 -0.16688E-0006
  0.18375E+0005 -0.29398E+0004 -0.15151E-0007  0.19393E-0006 -0.25958E-0006
  0.18457E+0005 -0.29399E+0004 -0.11872E-0006  0.14236E-0006 -0.29694E-0006
  0.18500E+0005 -0.29400E+0004 -0.16194E-0006  0.10464E-0006 -0.29152E-0006
  0.18250E+0005 -0.29226E+0004  0.19924E-0006  0.20445E-0006 -0.45307E-0007
  0.18293E+0005 -0.29227E+0004  0.13972E-0006  0.20667E-0006 -0.11140E-0006
  0.18375E+0005 -0.29229E+0004  0.18003E-0007  0.18705E-0006 -0.21368E-0006
  0.18457E+0005 -0.29232E+0004 -0.96826E-0007  0.13778E-0006 -0.26943E-0006
  0.18500E+0005 -0.29233E+0004 -0.14772E-0006  0.10181E-0006 -0.27599E-0006
  0.18250E+0005 -0.29057E+0004  0.23543E-0006  0.19766E-0006  0.92800E-0008
  0.18293E+0005 -0.29059E+0004  0.17739E-0006  0.19959E-0006 -0.56470E-0007
  0.18375E+0005 -0.29061E+0004  0.52707E-0007  0.18063E-0006 -0.16623E-0006
  0.18457E+0005 -0.29064E+0004 -0.71807E-0007  0.13353E-0006 -0.23855E-0006
  0.18500E+0005 -0.29065E+0004 -0.12980E-0006  0.99226E-0007 -0.25640E-0006
  0.18250E+0005 -0.28968E+0004  0.25386E-0006  0.19425E-0006  0.37324E-0007
  0.18293E+0005 -0.28970E+0004  0.19698E-0006  0.19603E-0006 -0.27833E-0007
  0.18375E+0005 -0.28973E+0004  0.71495E-0007  0.17741E-0006 -0.14071E-0006
  0.18457E+0005 -0.28976E+0004 -0.57484E-0007  0.13141E-0006 -0.22105E-0006
  0.18500E+0005 -0.28977E+0004 -0.11898E-0006  0.97953E-0007 -0.24456E-0006
  0.18500E+0005 -0.29489E+0004 -0.16783E-0006  0.10623E-0006 -0.29797E-0006
  0.18543E+0005 -0.29489E+0004 -0.19622E-0006  0.62272E-0007 -0.26897E-0006
  0.18625E+0005 -0.29491E+0004 -0.21869E-0006 -0.28850E-0007 -0.17500E-0006
  0.18707E+0005 -0.29493E+0004 -0.20207E-0006 -0.11703E-0006 -0.50171E-0007
  0.18750E+0005 -0.29493E+0004 -0.18050E-0006 -0.15735E-0006  0.18416E-0007
  0.18500E+0005 -0.29400E+0004 -0.16194E-0006  0.10464E-0006 -0.29152E-0006
  0.18543E+0005 -0.29401E+0004 -0.19479E-0006  0.61792E-0007 -0.26935E-0006
  0.18625E+0005 -0.29403E+0004 -0.22526E-0006 -0.27028E-0007 -0.18750E-0006
  0.18707E+0005 -0.29405E+0004 -0.21460E-0006 -0.11306E-0006 -0.71569E-0007
  0.18750E+0005 -0.29406E+0004 -0.19489E-0006 -0.15246E-0006 -0.57100E-0008
  0.18500E+0005 -0.29233E+0004 -0.14772E-0006  0.10181E-0006 -0.27599E-0006
  0.18543E+0005 -0.29234E+0004 -0.18883E-0006  0.60985E-0007 -0.26645E-0006
  0.18625E+0005 -0.29236E+0004 -0.23463E-0006 -0.23665E-0007 -0.20757E-0006
  0.18707E+0005 -0.29239E+0004 -0.23606E-0006 -0.10580E-0006 -0.10923E-0006
  0.18750E+0005 -0.29240E+0004 -0.22049E-0006 -0.14355E-0006 -0.49157E-0007
  0.18500E+0005 -0.29065E+0004 -0.12980E-0006  0.99226E-0007 -0.25640E-0006
  0.18543E+0005 -0.29067E+0004 -0.17883E-0006  0.60306E-0007 -0.25905E-0006
  0.18625E+0005 -0.29070E+0004 -0.24000E-0006 -0.20414E-0007 -0.22300E-0006
  0.18707E+0005 -0.29073E+0004 -0.25440E-0006 -0.98885E-0007 -0.14304E-0006
  0.18750E+0005 -0.29074E+0004 -0.24372E-0006 -0.13507E-0006 -0.89461E-0007
  0.18500E+0005 -0.28977E+0004 -0.11898E-0006  0.97953E-0007 -0.24456E-0006
  0.18543E+0005 -0.28979E+0004 -0.17202E-0006  0.59995E-0007 -0.25343E-0006
  0.18625E+0005 -0.28982E+0004 -0.24126E-0006 -0.18743E-0007 -0.22931E-0006
  0.18707E+0005 -0.28985E+0004 -0.26280E-0006 -0.95366E-0007 -0.15929E-0006
  0.18750E+0005 -0.28987E+0004 -0.25496E-0006 -0.13076E-0006 -0.10940E-0006
  0.18750E+0005 -0.29493E+0004 -0.18050E-0006 -0.15735E-0006  0.18416E-0007
  0.18793E+0005 -0.29494E+0004 -0.15260E-0006 -0.19077E-0006  0.83162E-0007
  0.18875E+0005 -0.29496E+0004 -0.90810E-0007 -0.23036E-0006  0.18150E-0006
  0.18957E+0005 -0.29497E+0004 -0.30746E-0007 -0.23474E-0006  0.23173E-0006
  0.19000E+0005 -0.29498E+0004 -0.44106E-0008 -0.22296E-0006  0.23561E-0006
  0.18750E+0005 -0.29406E+0004 -0.19489E-0006 -0.15246E-0006 -0.57100E-0008
  0.18793E+0005 -0.29407E+0004 -0.16783E-0006 -0.18518E-0006  0.57851E-0007
  0.18875E+0005 -0.29409E+0004 -0.10483E-0006 -0.22423E-0006  0.15826E-0006
  0.18957E+0005 -0.29411E+0004 -0.40441E-0007 -0.22915E-0006  0.21539E-0006
  0.19000E+0005 -0.29411E+0004 -0.10991E-0007 -0.21807E-0006  0.22421E-0006
  0.18750E+0005 -0.29240E+0004 -0.22049E-0006 -0.14355E-0006 -0.49157E-0007
  0.18793E+0005 -0.29241E+0004 -0.19575E-0006 -0.17501E-0006  0.11445E-0007
  0.18875E+0005 -0.29244E+0004 -0.13184E-0006 -0.21306E-0006  0.11433E-0006
  0.18957E+0005 -0.29246E+0004 -0.60438E-0007 -0.21894E-0006  0.18317E-0006
  0.19000E+0005 -0.29247E+0004 -0.25540E-0007 -0.20912E-0006  0.20083E-0006
  0.18750E+0005 -0.29074E+0004 -0.24372E-0006 -0.13507E-0006 -0.89461E-0007
  0.18793E+0005 -0.29076E+0004 -0.22214E-0006 -0.16534E-0006 -0.32687E-0007
  0.18875E+0005 -0.29079E+0004 -0.15908E-0006 -0.20245E-0006  0.70820E-0007
  0.18957E+0005 -0.29081E+0004 -0.82225E-0007 -0.20922E-0006  0.14965E-0006
  0.19000E+0005 -0.29083E+0004 -0.42499E-0007 -0.20058E-0006  0.17542E-0006
  0.18750E+0005 -0.28987E+0004 -0.25496E-0006 -0.13076E-0006 -0.10940E-0006
  0.18793E+0005 -0.28988E+0004 -0.23537E-0006 -0.16044E-0006 -0.54972E-0007
  0.18875E+0005 -0.28992E+0004 -0.17342E-0006 -0.19707E-0006  0.48154E-0007
  0.18957E+0005 -0.28995E+0004 -0.94310E-0007 -0.20428E-0006  0.13157E-0006
  0.19000E+0005 -0.28996E+0004 -0.52294E-0007 -0.19623E-0006  0.16131E-0006
  0.19000E+0005 -0.29498E+0004 -0.44106E-0008 -0.22296E-0006  0.23561E-0006
  0.19043E+0005 -0.29499E+0004  0.16310E-0007 -0.20272E-0006  0.22424E-0006
  0.19125E+0005 -0.29500E+0004  0.38031E-0007 -0.14588E-0006  0.16693E-0006
  0.19207E+0005 -0.29501E+0004  0.37415E-0007 -0.76239E-0007  0.80014E-0007
  0.19250E+0005 -0.29502E+0004  0.30080E-0007 -0.39087E-0007  0.30743E-0007
  0.19000E+0005 -0.29411E+0004 -0.10991E-0007 -0.21807E-0006  0.22421E-0006
  0.19043E+0005 -0.29412E+0004  0.13107E-0007 -0.19876E-0006  0.21822E-0006
  0.19125E+0005 -0.29414E+0004  0.41042E-0007 -0.14413E-0006  0.17095E-0006
  0.19207E+0005 -0.29415E+0004  0.45084E-0007 -0.76883E-0007  0.91786E-0007
  0.19250E+0005 -0.29416E+0004  0.39174E-0007 -0.40895E-0007  0.45037E-0007
  0.19000E+0005 -0.29247E+0004 -0.25540E-0007 -0.20912E-0006  0.20083E-0006
  0.19043E+0005 -0.29248E+0004  0.46628E-0008 -0.19149E-0006  0.20466E-0006
  0.19125E+0005 -0.29250E+0004  0.44288E-0007 -0.14086E-0006  0.17614E-0006
  0.19207E+0005 -0.29252E+0004  0.57641E-0007 -0.77948E-0007  0.11204E-0006
  0.19250E+0005 -0.29253E+0004  0.54866E-0007 -0.44071E-0007  0.70467E-0007
  0.19000E+0005 -0.29083E+0004 -0.42499E-0007 -0.20058E-0006  0.17542E-0006
  0.19043E+0005 -0.29084E+0004 -0.66227E-0008 -0.18452E-0006  0.18852E-0006
  0.19125E+0005 -0.29086E+0004  0.44454E-0007 -0.13764E-0006  0.17833E-0006
  0.19207E+0005 -0.29088E+0004  0.67619E-0007 -0.78815E-0007  0.12963E-0006
  0.19250E+0005 -0.29090E+0004  0.68480E-0007 -0.46938E-0007  0.93687E-0007
  0.19000E+0005 -0.28996E+0004 -0.52294E-0007 -0.19623E-0006  0.16131E-0006
  0.19043E+0005 -0.28998E+0004 -0.13615E-0007 -0.18095E-0006  0.17907E-0006
  0.19125E+0005 -0.29000E+0004  0.43364E-0007 -0.13597E-0006  0.17832E-0006
  0.19207E+0005 -0.29002E+0004  0.71855E-0007 -0.79198E-0007  0.13785E-0006
  0.19250E+0005 -0.29003E+0004  0.74811E-0007 -0.48331E-0007  0.10504E-0006
  0.19250E+0005 -0.29502E+0004  0.30080E-0007 -0.39087E-0007  0.30743E-0007
  0.19293E+0005 -0.29502E+0004  0.19586E-0007 -0.44862E-0008 -0.15855E-0007
  0.19375E+0005 -0.29503E+0004 -0.31519E-0008  0.48579E-0007 -0.84910E-0007
  0.19457E+0005 -0.29504E+0004 -0.21225E-0007  0.78684E-0007 -0.11549E-0006
  0.19500E+0005 -0.29504E+0004 -0.26138E-0007  0.84381E-0007 -0.11376E-0006
  0.19250E+0005 -0.29416E+0004  0.39174E-0007 -0.40895E-0007  0.45037E-0007
  0.19293E+0005 -0.29416E+0004  0.29285E-0007 -0.73083E-0008 -0.30123E-0009
  0.19375E+0005 -0.29417E+0004  0.54325E-0008  0.44458E-0007 -0.70574E-0007
  0.19457E+0005 -0.29418E+0004 -0.16177E-0007  0.74227E-0007 -0.10638E-0006
  0.19500E+0005 -0.29419E+0004 -0.23565E-0007  0.80138E-0007 -0.10850E-0006
  0.19250E+0005 -0.29253E+0004  0.54866E-0007 -0.44071E-0007  0.70467E-0007
  0.19293E+0005 -0.29253E+0004  0.46630E-0007 -0.12334E-0007  0.28000E-0007
  0.19375E+0005 -0.29254E+0004  0.21690E-0007  0.37041E-0007 -0.43543E-0007
  0.19457E+0005 -0.29256E+0004 -0.57511E-0008  0.66140E-0007 -0.88307E-0007
  0.19500E+0005 -0.29256E+0004 -0.17513E-0007  0.72387E-0007 -0.97367E-0007
  0.19250E+0005 -0.29090E+0004  0.68480E-0007 -0.46938E-0007  0.93687E-0007
  0.19293E+0005 -0.29090E+0004  0.62509E-0007 -0.16954E-0007  0.54679E-0007
  0.19375E+0005 -0.29092E+0004  0.37758E-0007  0.30118E-0007 -0.16830E-0007
  0.19457E+0005 -0.29093E+0004  0.56224E-0008  0.58509E-0007 -0.69311E-0007
  0.19500E+0005 -0.29094E+0004 -0.10066E-0007  0.65025E-0007 -0.84775E-0007
  0.19250E+0005 -0.29003E+0004  0.74811E-0007 -0.48331E-0007  0.10504E-0006
  0.19293E+0005 -0.29004E+0004  0.70258E-0007 -0.19236E-0007  0.68071E-0007
  0.19375E+0005 -0.29006E+0004  0.46092E-0007  0.26656E-0007 -0.29189E-0008
  0.19457E+0005 -0.29008E+0004  0.11934E-0007  0.54661E-0007 -0.58969E-0007
  0.19500E+0005 -0.29008E+0004 -0.56371E-0008  0.61296E-0007 -0.77589E-0007
  0.19500E+0005 -0.29504E+0004 -0.26138E-0007  0.84381E-0007 -0.11376E-0006
  0.19543E+0005 -0.29505E+0004 -0.27304E-0007  0.83260E-0007 -0.10070E-0006
  0.19625E+0005 -0.29506E+0004 -0.18487E-0007  0.65984E-0007 -0.50342E-0007
  0.19707E+0005 -0.29507E+0004  0.43000E-0009  0.36437E-0007  0.15575E-0007
  0.19750E+0005 -0.29508E+0004  0.88161E-0008  0.18067E-0007  0.43901E-0007
  0.19500E+0005 -0.29419E+0004 -0.23565E-0007  0.80138E-0007 -0.10850E-0006
  0.19543E+0005 -0.29419E+0004 -0.27326E-0007  0.79491E-0007 -0.99626E-0007
  0.19625E+0005 -0.29421E+0004 -0.23104E-0007  0.63599E-0007 -0.57064E-0007
  0.19707E+0005 -0.29422E+0004 -0.73058E-0008  0.35738E-0007  0.28725E-0008
  0.19750E+0005 -0.29423E+0004  0.47413E-0009  0.18178E-0007  0.29617E-0007
  0.19500E+0005 -0.29256E+0004 -0.17513E-0007  0.72387E-0007 -0.97367E-0007
  0.19543E+0005 -0.29257E+0004 -0.25995E-0007  0.72565E-0007 -0.96152E-0007
  0.19625E+0005 -0.29259E+0004 -0.30489E-0007  0.59073E-0007 -0.68241E-0007
  0.19707E+0005 -0.29261E+0004 -0.20953E-0007  0.34164E-0007 -0.19786E-0007
  0.19750E+0005 -0.29262E+0004 -0.14264E-0007  0.18251E-0007  0.42528E-0008
  0.19500E+0005 -0.29094E+0004 -0.10066E-0007  0.65025E-0007 -0.84775E-0007
  0.19543E+0005 -0.29095E+0004 -0.22980E-0007  0.65922E-0007 -0.90846E-0007
  0.19625E+0005 -0.29097E+0004 -0.36074E-0007  0.54572E-0007 -0.77272E-0007
  0.19707E+0005 -0.29100E+0004 -0.33138E-0007  0.32319E-0007 -0.40364E-0007
  0.19750E+0005 -0.29101E+0004 -0.27741E-0007  0.18032E-0007 -0.19073E-0007
  0.19500E+0005 -0.29008E+0004 -0.56371E-0008  0.61296E-0007 -0.77589E-0007
  0.19543E+0005 -0.29010E+0004 -0.20759E-0007  0.62532E-0007 -0.87336E-0007
  0.19625E+0005 -0.29012E+0004 -0.38298E-0007  0.52215E-0007 -0.81148E-0007
  0.19707E+0005 -0.29015E+0004 -0.38935E-0007  0.31258E-0007 -0.50310E-0007
  0.19750E+0005 -0.29016E+0004 -0.34352E-0007  0.17787E-0007 -0.30574E-0007
  0.19750E+0005 -0.29508E+0004  0.88161E-0008  0.18067E-0007  0.43901E-0007
  0.19793E+0005 -0.29509E+0004  0.24389E-0007  0.41200E-0008  0.79059E-0007
  0.19875E+0005 -0.29511E+0004  0.32092E-0007 -0.17600E-0007  0.93437E-0007
  0.19957E+0005 -0.29513E+0004  0.34391E-0007 -0.21861E-0007  0.80551E-0007
  0.20000E+0005 -0.29514E+0004  0.56653E-0007 -0.11493E-0007  0.10838E-0006
  0.19750E+0005 -0.29423E+0004  0.47413E-0009  0.18178E-0007  0.29617E-0007
  0.19793E+0005 -0.29424E+0004  0.15884E-0007  0.51020E-0008  0.63583E-0007
  0.19875E+0005 -0.29427E+0004  0.25395E-0007 -0.15823E-0007  0.79348E-0007
  0.19957E+0005 -0.29429E+0004  0.35706E-0007 -0.20138E-0007  0.80031E-0007
  0.20000E+0005 -0.29430E+0004  0.62603E-0007 -0.11194E-0007  0.11736E-0006
  0.19750E+0005 -0.29262E+0004 -0.14264E-0007  0.18251E-0007  0.42528E-0008
  0.19793E+0005 -0.29263E+0004 -0.11141E-0009  0.63653E-0008  0.34842E-0007
  0.19875E+0005 -0.29266E+0004  0.13569E-0007 -0.13108E-0007  0.55521E-0007
  0.19957E+0005 -0.29269E+0004  0.37745E-0007 -0.17630E-0007  0.80189E-0007
  0.20000E+0005 -0.29271E+0004  0.70556E-0007 -0.11154E-0007  0.12970E-0006
  0.19750E+0005 -0.29101E+0004 -0.27741E-0007  0.18032E-0007 -0.19073E-0007
  0.19793E+0005 -0.29103E+0004 -0.15413E-0007  0.70020E-0008  0.77255E-0008
  0.19875E+0005 -0.29106E+0004  0.28400E-0008 -0.11118E-0007  0.35161E-0007
  0.19957E+0005 -0.29110E+0004  0.38858E-0007 -0.15898E-0007  0.80732E-0007
  0.20000E+0005 -0.29112E+0004  0.74996E-0007 -0.11389E-0007  0.13691E-0006
  0.19750E+0005 -0.29016E+0004 -0.34352E-0007  0.17787E-0007 -0.30574E-0007
  0.19793E+0005 -0.29018E+0004 -0.23044E-0007  0.71292E-0008 -0.56648E-0008
  0.19875E+0005 -0.29022E+0004 -0.24244E-0008 -0.10308E-0007  0.25632E-0007
  0.19957E+0005 -0.29026E+0004  0.38977E-0007 -0.15223E-0007  0.80826E-0007
  0.20000E+0005 -0.29028E+0004  0.76290E-0007 -0.11529E-0007  0.13920E-0006
  0.00000E+0000 -0.28944E+0004  0.76398E-0008  0.15476E-0007 -0.21170E-0008
  0.43168E+0002 -0.28942E+0004  0.65177E-0008  0.75443E-0008  0.32386E-0008
  0.12500E+0003 -0.28939E+0004  0.29660E-0008 -0.35786E-0008  0.72531E-0008
  0.20683E+0003 -0.28936E+0004  0.15464E-0009 -0.11453E-0007  0.10891E-0007
  0.25000E+0003 -0.28935E+0004 -0.76684E-0009 -0.14173E-0007  0.13117E-0007
  0.00000E+0000 -0.28853E+0004  0.79320E-0008  0.15424E-0007 -0.18395E-0008
  0.43168E+0002 -0.28851E+0004  0.72007E-0008  0.81188E-0008  0.36948E-0008
  0.12500E+0003 -0.28848E+0004  0.38931E-0008 -0.27657E-0008  0.80572E-0008
  0.20683E+0003 -0.28844E+0004  0.80880E-0009 -0.10642E-0007  0.11333E-0007
  0.25000E+0003 -0.28843E+0004 -0.36521E-0009 -0.13438E-0007  0.13255E-0007
  0.00000E+0000 -0.28680E+0004  0.85347E-0008  0.15350E-0007 -0.12461E-0008
  0.43168E+0002 -0.28678E+0004  0.83550E-0008  0.89902E-0008  0.45068E-0008
  0.12500E+0003 -0.28674E+0004  0.54425E-0008 -0.14186E-0008  0.94071E-0008
  0.20683E+0003 -0.28670E+0004  0.18937E-0008 -0.92265E-0008  0.12064E-0007
  0.25000E+0003 -0.28668E+0004  0.25438E-0009 -0.12139E-0007  0.13418E-0007
  0.00000E+0000 -0.28507E+0004  0.91783E-0008  0.15299E-0007 -0.58842E-0009
  0.43168E+0002 -0.28505E+0004  0.93606E-0008  0.96385E-0008  0.52696E-0008
  0.12500E+0003 -0.28500E+0004  0.67425E-0008 -0.29033E-0009  0.10547E-0007
  0.20683E+0003 -0.28496E+0004  0.27705E-0008 -0.79730E-0008  0.12643E-0007
  0.25000E+0003 -0.28494E+0004  0.68706E-0009 -0.10965E-0007  0.13444E-0007
  0.00000E+0000 -0.28416E+0004  0.95272E-0008  0.15278E-0007 -0.22372E-0009
  0.43168E+0002 -0.28413E+0004  0.98425E-0008  0.99100E-0008  0.56587E-0008
  0.12500E+0003 -0.28409E+0004  0.73339E-0008  0.22486E-0009  0.11070E-0007
  0.20683E+0003 -0.28404E+0004  0.31485E-0008 -0.73744E-0008  0.12884E-0007
  0.25000E+0003 -0.28402E+0004  0.84041E-0009 -0.10395E-0007  0.13402E-0007
  0.25000E+0003 -0.28935E+0004 -0.76684E-0009 -0.14173E-0007  0.13117E-0007
  0.29317E+0003 -0.28933E+0004 -0.19131E-0008 -0.16514E-0007  0.14910E-0007
  0.37500E+0003 -0.28931E+0004 -0.45246E-0008 -0.19404E-0007  0.16759E-0007
  0.45683E+0003 -0.28928E+0004 -0.76865E-0008 -0.20329E-0007  0.16150E-0007
  0.50000E+0003 -0.28927E+0004 -0.94517E-0008 -0.20044E-0007  0.14840E-0007
  0.25000E+0003 -0.28843E+0004 -0.36521E-0009 -0.13438E-0007  0.13255E-0007
  0.29317E+0003 -0.28841E+0004 -0.17551E-0008 -0.15819E-0007  0.14738E-0007
  0.37500E+0003 -0.28838E+0004 -0.48259E-0008 -0.18771E-0007  0.15990E-0007
  0.45683E+0003 -0.28836E+0004 -0.83839E-0008 -0.19766E-0007  0.14873E-0007
  0.50000E+0003 -0.28834E+0004 -0.10315E-0007 -0.19528E-0007  0.13362E-0007
  0.25000E+0003 -0.28668E+0004  0.25438E-0009 -0.12139E-0007  0.13418E-0007
  0.29317E+0003 -0.28667E+0004 -0.15902E-0008 -0.14579E-0007  0.14312E-0007
  0.37500E+0003 -0.28663E+0004 -0.55146E-0008 -0.17639E-0007  0.14446E-0007
  0.45683E+0003 -0.28660E+0004 -0.97897E-0008 -0.18757E-0007  0.12397E-0007
  0.50000E+0003 -0.28659E+0004 -0.12005E-0007 -0.18595E-0007  0.10528E-0007
  0.25000E+0003 -0.28494E+0004  0.68706E-0009 -0.10965E-0007  0.13444E-0007
  0.29317E+0003 -0.28492E+0004 -0.16010E-0008 -0.13446E-0007  0.13754E-0007
  0.37500E+0003 -0.28489E+0004 -0.63477E-0008 -0.16593E-0007  0.12793E-0007
  0.45683E+0003 -0.28485E+0004 -0.11291E-0007 -0.17823E-0007  0.98567E-0008
  0.50000E+0003 -0.28483E+0004 -0.13759E-0007 -0.17730E-0007  0.76588E-0008
  0.25000E+0003 -0.28402E+0004  0.84041E-0009 -0.10395E-0007  0.13402E-0007
  0.29317E+0003 -0.28400E+0004 -0.16776E-0008 -0.12892E-0007  0.13407E-0007
  0.37500E+0003 -0.28396E+0004 -0.68415E-0008 -0.16075E-0007  0.11880E-0007
  0.45683E+0003 -0.28392E+0004 -0.12116E-0007 -0.17358E-0007  0.84937E-0008
  0.50000E+0003 -0.28390E+0004 -0.14707E-0007 -0.17304E-0007  0.61365E-0008
  0.50000E+0003 -0.28927E+0004 -0.94517E-0008 -0.20044E-0007  0.14840E-0007
  0.54317E+0003 -0.28926E+0004 -0.11164E-0007 -0.19258E-0007  0.12961E-0007
  0.62500E+0003 -0.28925E+0004 -0.13941E-0007 -0.16528E-0007  0.82501E-0008
  0.70683E+0003 -0.28923E+0004 -0.15657E-0007 -0.12516E-0007  0.28308E-0008
  0.75000E+0003 -0.28923E+0004 -0.16010E-0007 -0.10053E-0007  0.87921E-0011
  0.50000E+0003 -0.28834E+0004 -0.10315E-0007 -0.19528E-0007  0.13362E-0007
  0.54317E+0003 -0.28833E+0004 -0.12147E-0007 -0.18787E-0007  0.11343E-0007
  0.62500E+0003 -0.28832E+0004 -0.15042E-0007 -0.16167E-0007  0.65381E-0008
  0.70683E+0003 -0.28830E+0004 -0.16730E-0007 -0.12278E-0007  0.12393E-0008
  0.75000E+0003 -0.28830E+0004 -0.17026E-0007 -0.98884E-0008 -0.14456E-0008
  0.50000E+0003 -0.28659E+0004 -0.12005E-0007 -0.18595E-0007  0.10528E-0007
  0.54317E+0003 -0.28658E+0004 -0.14044E-0007 -0.17942E-0007  0.82641E-0008
  0.62500E+0003 -0.28656E+0004 -0.17112E-0007 -0.15521E-0007  0.33231E-0008
  0.70683E+0003 -0.28654E+0004 -0.18711E-0007 -0.11860E-0007 -0.17112E-0008
  0.75000E+0003 -0.28653E+0004 -0.18878E-0007 -0.95965E-0008 -0.41271E-0008
  0.50000E+0003 -0.28483E+0004 -0.13759E-0007 -0.17730E-0007  0.76588E-0008
  0.54317E+0003 -0.28482E+0004 -0.15972E-0007 -0.17161E-0007  0.51804E-0008
  0.62500E+0003 -0.28480E+0004 -0.19150E-0007 -0.14924E-0007  0.16071E-0009
  0.70683E+0003 -0.28478E+0004 -0.20608E-0007 -0.11478E-0007 -0.45645E-0008
  0.75000E+0003 -0.28477E+0004 -0.20625E-0007 -0.93333E-0008 -0.66957E-0008
  0.50000E+0003 -0.28390E+0004 -0.14707E-0007 -0.17304E-0007  0.61365E-0008
  0.54317E+0003 -0.28389E+0004 -0.16996E-0007 -0.16773E-0007  0.35570E-0008
  0.62500E+0003 -0.28387E+0004 -0.20208E-0007 -0.14630E-0007 -0.14845E-0008
  0.70683E+0003 -0.28385E+0004 -0.21571E-0007 -0.11293E-0007 -0.60257E-0008
  0.75000E+0003 -0.28384E+0004 -0.21501E-0007 -0.92049E-0008 -0.80065E-0008
  0.75000E+0003 -0.28923E+0004 -0.16010E-0007 -0.10053E-0007  0.87921E-0011
  0.79317E+0003 -0.28922E+0004 -0.15960E-0007 -0.74605E-0008 -0.26261E-0008
  0.87500E+0003 -0.28921E+0004 -0.14829E-0007 -0.24812E-0008 -0.68209E-0008
  0.95683E+0003 -0.28920E+0004 -0.12643E-0007  0.21465E-0008 -0.96983E-0008
  0.10000E+0004 -0.28920E+0004 -0.11241E-0007  0.42973E-0008 -0.10669E-0007
  0.75000E+0003 -0.28830E+0004 -0.17026E-0007 -0.98884E-0008 -0.14456E-0008
  0.79317E+0003 -0.28829E+0004 -0.16892E-0007 -0.73628E-0008 -0.39131E-0008
  0.87500E+0003 -0.28828E+0004 -0.15575E-0007 -0.25079E-0008 -0.77315E-0008
  0.95683E+0003 -0.28827E+0004 -0.13207E-0007  0.20169E-0008 -0.10236E-0007
  0.10000E+0004 -0.28827E+0004 -0.11726E-0007  0.41235E-0008 -0.11034E-0007
  0.75000E+0003 -0.28653E+0004 -0.18878E-0007 -0.95965E-0008 -0.41271E-0008
  0.79317E+0003 -0.28653E+0004 -0.18577E-0007 -0.71966E-0008 -0.62633E-0008
  0.87500E+0003 -0.28652E+0004 -0.16896E-0007 -0.25659E-0008 -0.93671E-0008
  0.95683E+0003 -0.28651E+0004 -0.14183E-0007  0.17716E-0008 -0.11175E-0007
  0.10000E+0004 -0.28650E+0004 -0.12554E-0007  0.38000E-0008 -0.11657E-0007
  0.75000E+0003 -0.28477E+0004 -0.20625E-0007 -0.93333E-0008 -0.66957E-0008
  0.79317E+0003 -0.28476E+0004 -0.20143E-0007 -0.70516E-0008 -0.84907E-0008
  0.87500E+0003 -0.28475E+0004 -0.18082E-0007 -0.26306E-0008 -0.10876E-0007
  0.95683E+0003 -0.28474E+0004 -0.15024E-0007  0.15317E-0008 -0.11998E-0007
  0.10000E+0004 -0.28473E+0004 -0.13252E-0007  0.34871E-0008 -0.12173E-0007
  0.75000E+0003 -0.28384E+0004 -0.21501E-0007 -0.92049E-0008 -0.80065E-0008
  0.79317E+0003 -0.28383E+0004 -0.20918E-0007 -0.69845E-0008 -0.96113E-0008
  0.87500E+0003 -0.28382E+0004 -0.18649E-0007 -0.26662E-0008 -0.11618E-0007
  0.95683E+0003 -0.28381E+0004 -0.15410E-0007  0.14069E-0008 -0.12381E-0007
  0.10000E+0004 -0.28380E+0004 -0.13562E-0007  0.33285E-0008 -0.12399E-0007
  0.10000E+0004 -0.28920E+0004 -0.11241E-0007  0.42973E-0008 -0.10669E-0007
  0.10432E+0004 -0.28919E+0004 -0.97868E-0008  0.61864E-0008 -0.11301E-0007
  0.11250E+0004 -0.28918E+0004 -0.72151E-0008  0.89376E-0008 -0.11766E-0007
  0.12068E+0004 -0.28917E+0004 -0.53577E-0008  0.10540E-0007 -0.11677E-0007
  0.12500E+0004 -0.28917E+0004 -0.48170E-0008  0.10928E-0007 -0.11579E-0007
  0.10000E+0004 -0.28827E+0004 -0.11726E-0007  0.41235E-0008 -0.11034E-0007
  0.10432E+0004 -0.28826E+0004 -0.10210E-0007  0.59771E-0008 -0.11524E-0007
  0.11250E+0004 -0.28825E+0004 -0.75725E-0008  0.86876E-0008 -0.11807E-0007
  0.12068E+0004 -0.28824E+0004 -0.57134E-0008  0.10279E-0007 -0.11655E-0007
  0.12500E+0004 -0.28823E+0004 -0.51860E-0008  0.10677E-0007 -0.11563E-0007
  0.10000E+0004 -0.28650E+0004 -0.12554E-0007  0.38000E-0008 -0.11657E-0007
  0.10432E+0004 -0.28649E+0004 -0.10924E-0007  0.55914E-0008 -0.11883E-0007
  0.11250E+0004 -0.28648E+0004 -0.81667E-0008  0.82290E-0008 -0.11833E-0007
  0.12068E+0004 -0.28647E+0004 -0.63011E-0008  0.98038E-0008 -0.11563E-0007
  0.12500E+0004 -0.28646E+0004 -0.58013E-0008  0.10213E-0007 -0.11482E-0007
  0.10000E+0004 -0.28473E+0004 -0.13252E-0007  0.34871E-0008 -0.12173E-0007
  0.10432E+0004 -0.28473E+0004 -0.11510E-0007  0.52205E-0008 -0.12144E-0007
  0.11250E+0004 -0.28471E+0004 -0.86364E-0008  0.77909E-0008 -0.11772E-0007
  0.12068E+0004 -0.28469E+0004 -0.67578E-0008  0.93517E-0008 -0.11384E-0007
  0.12500E+0004 -0.28469E+0004 -0.62775E-0008  0.97719E-0008 -0.11307E-0007
  0.10000E+0004 -0.28380E+0004 -0.13562E-0007  0.33285E-0008 -0.12399E-0007
  0.10432E+0004 -0.28379E+0004 -0.11763E-0007  0.50299E-0008 -0.12238E-0007
  0.11250E+0004 -0.28378E+0004 -0.88287E-0008  0.75661E-0008 -0.11697E-0007
  0.12068E+0004 -0.28376E+0004 -0.69384E-0008  0.91238E-0008 -0.11250E-0007
  0.12500E+0004 -0.28375E+0004 -0.64649E-0008  0.95492E-0008 -0.11170E-0007
  0.12500E+0004 -0.28917E+0004 -0.48170E-0008  0.10928E-0007 -0.11579E-0007
  0.12932E+0004 -0.28916E+0004 -0.46233E-0008  0.11036E-0007 -0.11532E-0007
  0.13750E+0004 -0.28914E+0004 -0.52694E-0008  0.10544E-0007 -0.11778E-0007
  0.14568E+0004 -0.28913E+0004 -0.71455E-0008  0.93480E-0008 -0.12652E-0007
  0.15000E+0004 -0.28912E+0004 -0.85310E-0008  0.85322E-0008 -0.13385E-0007
  0.12500E+0004 -0.28823E+0004 -0.51860E-0008  0.10677E-0007 -0.11563E-0007
  0.12932E+0004 -0.28822E+0004 -0.50209E-0008  0.10792E-0007 -0.11546E-0007
  0.13750E+0004 -0.28821E+0004 -0.57140E-0008  0.10336E-0007 -0.11882E-0007
  0.14568E+0004 -0.28819E+0004 -0.76056E-0008  0.91875E-0008 -0.12844E-0007
  0.15000E+0004 -0.28818E+0004 -0.89816E-0008  0.83885E-0008 -0.13608E-0007
  0.12500E+0004 -0.28646E+0004 -0.58013E-0008  0.10213E-0007 -0.11482E-0007
  0.12932E+0004 -0.28645E+0004 -0.56730E-0008  0.10350E-0007 -0.11512E-0007
  0.13750E+0004 -0.28643E+0004 -0.64289E-0008  0.99594E-0008 -0.11989E-0007
  0.14568E+0004 -0.28641E+0004 -0.83180E-0008  0.88957E-0008 -0.13085E-0007
  0.15000E+0004 -0.28640E+0004 -0.96462E-0008  0.81448E-0008 -0.13888E-0007
  0.12500E+0004 -0.28469E+0004 -0.62775E-0008  0.97719E-0008 -0.11307E-0007
  0.12932E+0004 -0.28468E+0004 -0.61737E-0008  0.99319E-0008 -0.11373E-0007
  0.13750E+0004 -0.28465E+0004 -0.69595E-0008  0.96061E-0008 -0.11960E-0007
  0.14568E+0004 -0.28463E+0004 -0.88040E-0008  0.86264E-0008 -0.13150E-0007
  0.15000E+0004 -0.28462E+0004 -0.10061E-0007  0.79239E-0008 -0.13969E-0007
  0.12500E+0004 -0.28375E+0004 -0.64649E-0008  0.95492E-0008 -0.11170E-0007
  0.12932E+0004 -0.28374E+0004 -0.63698E-0008  0.97211E-0008 -0.11251E-0007
  0.13750E+0004 -0.28372E+0004 -0.71583E-0008  0.94303E-0008 -0.11884E-0007
  0.14568E+0004 -0.28370E+0004 -0.89637E-0008  0.84942E-0008 -0.13107E-0007
  0.15000E+0004 -0.28368E+0004 -0.10175E-0007  0.78158E-0008 -0.13929E-0007
  0.15000E+0004 -0.28912E+0004 -0.85310E-0008  0.85322E-0008 -0.13385E-0007
  0.15432E+0004 -0.28911E+0004 -0.10120E-0007  0.76146E-0008 -0.14285E-0007
  0.16250E+0004 -0.28910E+0004 -0.13394E-0007  0.57692E-0008 -0.16324E-0007
  0.17068E+0004 -0.28908E+0004 -0.16538E-0007  0.39370E-0008 -0.18480E-0007
  0.17500E+0004 -0.28907E+0004 -0.17946E-0007  0.30371E-0008 -0.19517E-0007
  0.15000E+0004 -0.28818E+0004 -0.89816E-0008  0.83885E-0008 -0.13608E-0007
  0.15432E+0004 -0.28817E+0004 -0.10533E-0007  0.75006E-0008 -0.14521E-0007
  0.16250E+0004 -0.28816E+0004 -0.13675E-0007  0.57016E-0008 -0.16517E-0007
  0.17068E+0004 -0.28814E+0004 -0.16596E-0007  0.39133E-0008 -0.18532E-0007
  0.17500E+0004 -0.28813E+0004 -0.17857E-0007  0.30285E-0008 -0.19449E-0007
  0.15000E+0004 -0.28640E+0004 -0.96462E-0008  0.81448E-0008 -0.13888E-0007
  0.15432E+0004 -0.28639E+0004 -0.11110E-0007  0.73054E-0008 -0.14804E-0007
  0.16250E+0004 -0.28637E+0004 -0.13968E-0007  0.55939E-0008 -0.16686E-0007
  0.17068E+0004 -0.28635E+0004 -0.16446E-0007  0.38825E-0008 -0.18408E-0007
  0.17500E+0004 -0.28634E+0004 -0.17415E-0007  0.30339E-0008 -0.19099E-0007
  0.15000E+0004 -0.28462E+0004 -0.10061E-0007  0.79239E-0008 -0.13969E-0007
  0.15432E+0004 -0.28461E+0004 -0.11416E-0007  0.71315E-0008 -0.14866E-0007
  0.16250E+0004 -0.28459E+0004 -0.13950E-0007  0.55071E-0008 -0.16594E-0007
  0.17068E+0004 -0.28456E+0004 -0.15960E-0007  0.38729E-0008 -0.17996E-0007
  0.17500E+0004 -0.28455E+0004 -0.16630E-0007  0.30608E-0008 -0.18454E-0007
  0.15000E+0004 -0.28368E+0004 -0.10175E-0007  0.78158E-0008 -0.13929E-0007
  0.15432E+0004 -0.28367E+0004 -0.11463E-0007  0.70505E-0008 -0.14810E-0007
  0.16250E+0004 -0.28365E+0004 -0.13817E-0007  0.54701E-0008 -0.16443E-0007
  0.17068E+0004 -0.28362E+0004 -0.15573E-0007  0.38744E-0008 -0.17668E-0007
  0.17500E+0004 -0.28361E+0004 -0.16089E-0007  0.30830E-0008 -0.18002E-0007
  0.17500E+0004 -0.28907E+0004 -0.17946E-0007  0.30371E-0008 -0.19517E-0007
  0.17932E+0004 -0.28906E+0004 -0.19082E-0007  0.21944E-0008 -0.20370E-0007
  0.18750E+0004 -0.28904E+0004 -0.20242E-0007  0.80229E-0009 -0.21280E-0007
  0.19568E+0004 -0.28902E+0004 -0.19826E-0007 -0.28669E-0009 -0.20884E-0007
  0.20000E+0004 -0.28901E+0004 -0.18914E-0007 -0.75324E-0009 -0.20047E-0007
  0.17500E+0004 -0.28813E+0004 -0.17857E-0007  0.30285E-0008 -0.19449E-0007
  0.17932E+0004 -0.28812E+0004 -0.18821E-0007  0.22035E-0008 -0.20167E-0007
  0.18750E+0004 -0.28810E+0004 -0.19621E-0007  0.84600E-0009 -0.20756E-0007
  0.19568E+0004 -0.28808E+0004 -0.18823E-0007 -0.22112E-0009 -0.19994E-0007
  0.20000E+0004 -0.28806E+0004 -0.17710E-0007 -0.66672E-0009 -0.18954E-0007
  0.17500E+0004 -0.28634E+0004 -0.17415E-0007  0.30339E-0008 -0.19099E-0007
  0.17932E+0004 -0.28633E+0004 -0.18055E-0007  0.22405E-0008 -0.19548E-0007
  0.18750E+0004 -0.28630E+0004 -0.18179E-0007  0.93576E-0009 -0.19532E-0007
  0.19568E+0004 -0.28628E+0004 -0.16682E-0007 -0.87105E-0010 -0.18098E-0007
  0.20000E+0004 -0.28627E+0004 -0.15217E-0007 -0.51008E-0009 -0.16704E-0007
  0.17500E+0004 -0.28455E+0004 -0.16630E-0007  0.30608E-0008 -0.18454E-0007
  0.17932E+0004 -0.28454E+0004 -0.16947E-0007  0.22994E-0008 -0.18632E-0007
  0.18750E+0004 -0.28451E+0004 -0.16413E-0007  0.10476E-0008 -0.18022E-0007
  0.19568E+0004 -0.28448E+0004 -0.14261E-0007  0.68903E-0010 -0.15951E-0007
  0.20000E+0004 -0.28447E+0004 -0.12475E-0007 -0.33315E-0009 -0.14230E-0007
  0.17500E+0004 -0.28361E+0004 -0.16089E-0007  0.30830E-0008 -0.18002E-0007
  0.17932E+0004 -0.28359E+0004 -0.16233E-0007  0.23486E-0008 -0.18037E-0007
  0.18750E+0004 -0.28356E+0004 -0.15362E-0007  0.11203E-0008 -0.17123E-0007
  0.19568E+0004 -0.28354E+0004 -0.12883E-0007  0.16338E-0009 -0.14730E-0007
  0.20000E+0004 -0.28352E+0004 -0.10950E-0007 -0.24152E-0009 -0.12851E-0007
  0.20000E+0004 -0.28901E+0004 -0.18914E-0007 -0.75324E-0009 -0.20047E-0007
  0.20432E+0004 -0.28900E+0004 -0.17512E-0007 -0.11307E-0008 -0.18714E-0007
  0.21250E+0004 -0.28898E+0004 -0.13614E-0007 -0.16300E-0008 -0.14903E-0007
  0.22068E+0004 -0.28895E+0004 -0.83772E-0008 -0.20807E-0008 -0.95299E-0008
  0.22500E+0004 -0.28894E+0004 -0.52451E-0008 -0.22556E-0008 -0.61924E-0008
  0.20000E+0004 -0.28806E+0004 -0.17710E-0007 -0.66672E-0009 -0.18954E-0007
  0.20432E+0004 -0.28805E+0004 -0.16124E-0007 -0.10411E-0008 -0.17441E-0007
  0.21250E+0004 -0.28802E+0004 -0.11928E-0007 -0.15667E-0008 -0.13312E-0007
  0.22068E+0004 -0.28800E+0004 -0.64889E-0008 -0.19104E-0008 -0.77157E-0008
  0.22500E+0004 -0.28798E+0004 -0.32895E-0008 -0.20260E-0008 -0.43105E-0008
  0.20000E+0004 -0.28627E+0004 -0.15217E-0007 -0.51008E-0009 -0.16704E-0007
  0.20432E+0004 -0.28625E+0004 -0.13304E-0007 -0.86331E-0009 -0.14854E-0007
  0.21250E+0004 -0.28622E+0004 -0.85997E-0008 -0.13460E-0008 -0.10178E-0007
  0.22068E+0004 -0.28619E+0004 -0.28559E-0008 -0.16376E-0008 -0.42240E-0008
  0.22500E+0004 -0.28617E+0004  0.40508E-0009 -0.17233E-0008 -0.72812E-0009
  0.20000E+0004 -0.28447E+0004 -0.12475E-0007 -0.33315E-0009 -0.14230E-0007
  0.20432E+0004 -0.28445E+0004 -0.10273E-0007 -0.66485E-0009 -0.12074E-0007
  0.21250E+0004 -0.28442E+0004 -0.51478E-0008 -0.11071E-0008 -0.69228E-0008
  0.22068E+0004 -0.28438E+0004  0.80210E-0009 -0.13544E-0008 -0.69291E-0009
  0.22500E+0004 -0.28436E+0004  0.40700E-0008 -0.14132E-0008  0.28495E-0008
  0.20000E+0004 -0.28352E+0004 -0.10950E-0007 -0.24152E-0009 -0.12851E-0007
  0.20432E+0004 -0.28350E+0004 -0.86080E-0008 -0.56254E-0009 -0.10546E-0007
  0.21250E+0004 -0.28346E+0004 -0.32967E-0008 -0.10083E-0008 -0.51718E-0008
  0.22068E+0004 -0.28343E+0004  0.27172E-0008 -0.12614E-0008  0.11705E-0008
  0.22500E+0004 -0.28341E+0004  0.59779E-0008 -0.12497E-0008  0.47287E-0008
  0.22500E+0004 -0.28894E+0004 -0.52451E-0008 -0.22556E-0008 -0.61924E-0008
  0.22932E+0004 -0.28892E+0004 -0.19407E-0008 -0.21882E-0008 -0.25950E-0008
  0.23750E+0004 -0.28889E+0004  0.43550E-0008 -0.23949E-0008  0.45482E-0008
  0.24568E+0004 -0.28886E+0004  0.10140E-0007 -0.30302E-0008  0.11498E-0007
  0.25000E+0004 -0.28885E+0004  0.12884E-0007 -0.22647E-0008  0.14833E-0007
  0.22500E+0004 -0.28798E+0004 -0.32895E-0008 -0.20260E-0008 -0.43105E-0008
  0.22932E+0004 -0.28797E+0004  0.20745E-0010 -0.21077E-0008 -0.69103E-0009
  0.23750E+0004 -0.28794E+0004  0.62567E-0008 -0.21785E-0008  0.63834E-0008
  0.24568E+0004 -0.28790E+0004  0.11881E-0007 -0.21454E-0008  0.13118E-0007
  0.25000E+0004 -0.28789E+0004  0.14376E-0007 -0.20623E-0008  0.16286E-0007
  0.22500E+0004 -0.28617E+0004  0.40508E-0009 -0.17233E-0008 -0.72812E-0009
  0.22932E+0004 -0.28616E+0004  0.37068E-0008 -0.17759E-0008  0.29063E-0008
  0.23750E+0004 -0.28612E+0004  0.97130E-0008 -0.17814E-0008  0.97925E-0008
  0.24568E+0004 -0.28608E+0004  0.14844E-0007 -0.16738E-0008  0.16067E-0007
  0.25000E+0004 -0.28606E+0004  0.17007E-0007 -0.15658E-0008  0.18899E-0007
  0.22500E+0004 -0.28436E+0004  0.40700E-0008 -0.14132E-0008  0.28495E-0008
  0.22932E+0004 -0.28434E+0004  0.73050E-0008 -0.14387E-0008  0.64553E-0008
  0.23750E+0004 -0.28430E+0004  0.12987E-0007 -0.13904E-0008  0.13077E-0007
  0.24568E+0004 -0.28426E+0004  0.17557E-0007 -0.12283E-0008  0.18832E-0007
  0.25000E+0004 -0.28424E+0004  0.19336E-0007 -0.10937E-0008  0.21304E-0007
  0.22500E+0004 -0.28341E+0004  0.59779E-0008 -0.12497E-0008  0.47287E-0008
  0.22932E+0004 -0.28339E+0004  0.91560E-0008 -0.12527E-0008  0.82935E-0008
  0.23750E+0004 -0.28334E+0004  0.14608E-0007 -0.13257E-0008  0.14747E-0007
  0.24568E+0004 -0.28330E+0004  0.18849E-0007 -0.13589E-0008  0.20196E-0007
  0.25000E+0004 -0.28327E+0004  0.20377E-0007 -0.10885E-0008  0.22476E-0007
  0.25000E+0004 -0.28885E+0004  0.12884E-0007 -0.22647E-0008  0.14833E-0007
  0.25432E+0004 -0.28883E+0004  0.15170E-0007 -0.21850E-0008  0.17803E-0007
  0.26250E+0004 -0.28879E+0004  0.18313E-0007 -0.17122E-0008  0.22124E-0007
  0.27068E+0004 -0.28876E+0004  0.19629E-0007 -0.14200E-0008  0.24374E-0007
  0.27500E+0004 -0.28874E+0004  0.19591E-0007 -0.80418E-0009  0.24656E-0007
  0.25000E+0004 -0.28789E+0004  0.14376E-0007 -0.20623E-0008  0.16286E-0007
  0.25432E+0004 -0.28786E+0004  0.16483E-0007 -0.19396E-0008  0.19061E-0007
  0.26250E+0004 -0.28783E+0004  0.19178E-0007 -0.15604E-0008  0.22957E-0007
  0.27068E+0004 -0.28779E+0004  0.20062E-0007 -0.95704E-0009  0.24761E-0007
  0.27500E+0004 -0.28777E+0004  0.19816E-0007 -0.51430E-0009  0.24829E-0007
  0.25000E+0004 -0.28606E+0004  0.17007E-0007 -0.15658E-0008  0.18899E-0007
  0.25432E+0004 -0.28604E+0004  0.18723E-0007 -0.14114E-0008  0.21287E-0007
  0.26250E+0004 -0.28599E+0004  0.20598E-0007 -0.98803E-0009  0.24365E-0007
  0.27068E+0004 -0.28595E+0004  0.20628E-0007 -0.36191E-0009  0.25334E-0007
  0.27500E+0004 -0.28592E+0004  0.19960E-0007  0.73382E-0010  0.24995E-0007
  0.25000E+0004 -0.28424E+0004  0.19336E-0007 -0.10937E-0008  0.21304E-0007
  0.25432E+0004 -0.28421E+0004  0.20635E-0007 -0.91729E-0009  0.23290E-0007
  0.26250E+0004 -0.28416E+0004  0.21651E-0007 -0.45951E-0009  0.25539E-0007
  0.27068E+0004 -0.28411E+0004  0.20839E-0007  0.16204E-0009  0.25690E-0007
  0.27500E+0004 -0.28408E+0004  0.19750E-0007  0.60030E-0009  0.24962E-0007
  0.25000E+0004 -0.28327E+0004  0.20377E-0007 -0.10885E-0008  0.22476E-0007
  0.25432E+0004 -0.28324E+0004  0.21507E-0007 -0.78444E-0009  0.24250E-0007
  0.26250E+0004 -0.28319E+0004  0.22057E-0007 -0.76111E-0010  0.26056E-0007
  0.27068E+0004 -0.28314E+0004  0.20691E-0007 -0.18545E-0009  0.25793E-0007
  0.27500E+0004 -0.28311E+0004  0.19535E-0007  0.11360E-0008  0.24880E-0007
  0.27500E+0004 -0.28874E+0004  0.19591E-0007 -0.80418E-0009  0.24656E-0007
  0.27932E+0004 -0.28872E+0004  0.19032E-0007 -0.86650E-0009  0.24330E-0007
  0.28750E+0004 -0.28868E+0004  0.16977E-0007 -0.41871E-0009  0.22170E-0007
  0.29568E+0004 -0.28864E+0004  0.14162E-0007  0.13247E-0008  0.18373E-0007
  0.30000E+0004 -0.28862E+0004  0.12398E-0007  0.28851E-0008  0.15900E-0007
  0.27500E+0004 -0.28777E+0004  0.19816E-0007 -0.51430E-0009  0.24829E-0007
  0.27932E+0004 -0.28774E+0004  0.19135E-0007 -0.46536E-0011  0.24296E-0007
  0.28750E+0004 -0.28770E+0004  0.16829E-0007  0.11550E-0008  0.21838E-0007
  0.29568E+0004 -0.28766E+0004  0.13662E-0007  0.26010E-0008  0.17909E-0007
  0.30000E+0004 -0.28764E+0004  0.11849E-0007  0.34482E-0008  0.15481E-0007
  0.27500E+0004 -0.28592E+0004  0.19960E-0007  0.73382E-0010  0.24995E-0007
  0.27932E+0004 -0.28590E+0004  0.18878E-0007  0.57118E-0009  0.24100E-0007
  0.28750E+0004 -0.28585E+0004  0.15956E-0007  0.16741E-0008  0.21127E-0007
  0.29568E+0004 -0.28580E+0004  0.12416E-0007  0.30313E-0008  0.16965E-0007
  0.30000E+0004 -0.28578E+0004  0.10511E-0007  0.37926E-0008  0.14540E-0007
  0.27500E+0004 -0.28408E+0004  0.19750E-0007  0.60030E-0009  0.24962E-0007
  0.27932E+0004 -0.28405E+0004  0.18312E-0007  0.10665E-0008  0.23727E-0007
  0.28750E+0004 -0.28400E+0004  0.14873E-0007  0.20572E-0008  0.20295E-0007
  0.29568E+0004 -0.28394E+0004  0.10980E-0007  0.33462E-0008  0.15959E-0007
  0.30000E+0004 -0.28392E+0004  0.90300E-0008  0.40043E-0008  0.13565E-0007
  0.27500E+0004 -0.28311E+0004  0.19535E-0007  0.11360E-0008  0.24880E-0007
  0.27932E+0004 -0.28308E+0004  0.17857E-0007  0.70949E-0009  0.23448E-0007
  0.28750E+0004 -0.28302E+0004  0.14108E-0007 -0.69655E-0009  0.19801E-0007
  0.29568E+0004 -0.28296E+0004  0.10145E-0007  0.26286E-0008  0.15387E-0007
  0.30000E+0004 -0.28293E+0004  0.82337E-0008  0.20184E-0008  0.12943E-0007
  0.30000E+0004 -0.28862E+0004  0.12398E-0007  0.28851E-0008  0.15900E-0007
  0.30432E+0004 -0.28861E+0004  0.10656E-0007  0.39962E-0008  0.13394E-0007
  0.31250E+0004 -0.28858E+0004  0.77247E-0008  0.58715E-0008  0.85238E-0008
  0.32068E+0004 -0.28855E+0004  0.55102E-0008  0.75537E-0008  0.42966E-0008
  0.32500E+0004 -0.28853E+0004  0.49409E-0008  0.81847E-0008  0.25371E-0008
  0.30000E+0004 -0.28764E+0004  0.11849E-0007  0.34482E-0008  0.15481E-0007
  0.30432E+0004 -0.28762E+0004  0.10092E-0007  0.43763E-0008  0.12939E-0007
  0.31250E+0004 -0.28759E+0004  0.71154E-0008  0.60814E-0008  0.82564E-0008
  0.32068E+0004 -0.28756E+0004  0.50667E-0008  0.77625E-0008  0.43357E-0008
  0.32500E+0004 -0.28754E+0004  0.44642E-0008  0.85508E-0008  0.27847E-0008
  0.30000E+0004 -0.28578E+0004  0.10511E-0007  0.37926E-0008  0.14540E-0007
  0.30432E+0004 -0.28576E+0004  0.87274E-0008  0.46432E-0008  0.12087E-0007
  0.31250E+0004 -0.28572E+0004  0.58660E-0008  0.61828E-0008  0.77814E-0008
  0.32068E+0004 -0.28568E+0004  0.41012E-0008  0.76756E-0008  0.44500E-0008
  0.32500E+0004 -0.28566E+0004  0.36908E-0008  0.83812E-0008  0.32604E-0008
  0.30000E+0004 -0.28392E+0004  0.90300E-0008  0.40043E-0008  0.13565E-0007
  0.30432E+0004 -0.28389E+0004  0.72015E-0008  0.48399E-0008  0.11225E-0007
  0.31250E+0004 -0.28385E+0004  0.45051E-0008  0.61965E-0008  0.73321E-0008
  0.32068E+0004 -0.28381E+0004  0.30609E-0008  0.75017E-0008  0.45999E-0008
  0.32500E+0004 -0.28379E+0004  0.28287E-0008  0.81306E-0008  0.37656E-0008
  0.30000E+0004 -0.28293E+0004  0.82337E-0008  0.20184E-0008  0.12943E-0007
  0.30432E+0004 -0.28291E+0004  0.64283E-0008  0.56747E-0008  0.10756E-0007
  0.31250E+0004 -0.28286E+0004  0.37307E-0008  0.62134E-0008  0.70952E-0008
  0.32068E+0004 -0.28282E+0004  0.24745E-0008  0.72167E-0008  0.46780E-0008
  0.32500E+0004 -0.28279E+0004  0.25016E-0008  0.92837E-0008  0.40287E-0008
  0.32500E+0004 -0.28853E+0004  0.49409E-0008  0.81847E-0008  0.25371E-0008
  0.32932E+0004 -0.28852E+0004  0.45218E-0008  0.91323E-0008  0.12382E-0008
  0.33750E+0004 -0.28850E+0004  0.48913E-0008  0.10701E-0007  0.77629E-0010
  0.34568E+0004 -0.28848E+0004  0.65080E-0008  0.11638E-0007  0.74501E-0009
  0.35000E+0004 -0.28847E+0004  0.77530E-0008  0.11479E-0007  0.17945E-0008
  0.32500E+0004 -0.28754E+0004  0.44642E-0008  0.85508E-0008  0.27847E-0008
  0.32932E+0004 -0.28753E+0004  0.42434E-0008  0.93151E-0008  0.16689E-0008
  0.33750E+0004 -0.28751E+0004  0.48257E-0008  0.10468E-0007  0.88390E-0009
  0.34568E+0004 -0.28749E+0004  0.65984E-0008  0.11180E-0007  0.18685E-0008
  0.35000E+0004 -0.28748E+0004  0.79132E-0008  0.11347E-0007  0.30408E-0008
  0.32500E+0004 -0.28566E+0004  0.36908E-0008  0.83812E-0008  0.32604E-0008
  0.32932E+0004 -0.28565E+0004  0.36774E-0008  0.90307E-0008  0.25187E-0008
  0.33750E+0004 -0.28563E+0004  0.46405E-0008  0.99957E-0008  0.24103E-0008
  0.34568E+0004 -0.28560E+0004  0.66966E-0008  0.10545E-0007  0.39339E-0008
  0.35000E+0004 -0.28559E+0004  0.80915E-0008  0.10647E-0007  0.52997E-0008
  0.32500E+0004 -0.28379E+0004  0.28287E-0008  0.81306E-0008  0.37656E-0008
  0.32932E+0004 -0.28377E+0004  0.30392E-0008  0.86654E-0008  0.33835E-0008
  0.33750E+0004 -0.28374E+0004  0.43595E-0008  0.94535E-0008  0.39048E-0008
  0.34568E+0004 -0.28372E+0004  0.66572E-0008  0.98494E-0008  0.58972E-0008
  0.35000E+0004 -0.28370E+0004  0.81095E-0008  0.98902E-0008  0.74118E-0008
  0.32500E+0004 -0.28279E+0004  0.25016E-0008  0.92837E-0008  0.40287E-0008
  0.32932E+0004 -0.28278E+0004  0.26619E-0008  0.84997E-0008  0.38336E-0008
  0.33750E+0004 -0.28275E+0004  0.41619E-0008  0.91494E-0008  0.46724E-0008
  0.34568E+0004 -0.28272E+0004  0.65585E-0008  0.93999E-0008  0.68753E-0008
  0.35000E+0004 -0.28271E+0004  0.81026E-0008  0.96656E-0008  0.84372E-0008
  0.35000E+0004 -0.28847E+0004  0.77530E-0008  0.11479E-0007  0.17945E-0008
  0.35432E+0004 -0.28846E+0004  0.92183E-0008  0.11855E-0007  0.32869E-0008
  0.36250E+0004 -0.28845E+0004  0.12284E-0007  0.11471E-0007  0.69946E-0008
  0.37068E+0004 -0.28843E+0004  0.15312E-0007  0.10639E-0007  0.11405E-0007
  0.37500E+0004 -0.28842E+0004  0.16722E-0007  0.10042E-0007  0.13760E-0007
  0.35000E+0004 -0.28748E+0004  0.79132E-0008  0.11347E-0007  0.30408E-0008
  0.35432E+0004 -0.28747E+0004  0.93963E-0008  0.11375E-0007  0.46043E-0008
  0.36250E+0004 -0.28745E+0004  0.12437E-0007  0.11024E-0007  0.83460E-0008
  0.37068E+0004 -0.28743E+0004  0.15319E-0007  0.10175E-0007  0.12616E-0007
  0.37500E+0004 -0.28742E+0004  0.16595E-0007  0.95566E-0008  0.14844E-0007
  0.35000E+0004 -0.28559E+0004  0.80915E-0008  0.10647E-0007  0.52997E-0008
  0.35432E+0004 -0.28558E+0004  0.96095E-0008  0.10607E-0007  0.69813E-0008
  0.36250E+0004 -0.28556E+0004  0.12541E-0007  0.10167E-0007  0.10710E-0007
  0.37068E+0004 -0.28554E+0004  0.15092E-0007  0.92653E-0008  0.14644E-0007
  0.37500E+0004 -0.28553E+0004  0.16107E-0007  0.86334E-0008  0.16569E-0007
  0.35000E+0004 -0.28370E+0004  0.81095E-0008  0.98902E-0008  0.74118E-0008
  0.35432E+0004 -0.28369E+0004  0.96258E-0008  0.97847E-0008  0.91664E-0008
  0.36250E+0004 -0.28367E+0004  0.12388E-0007  0.92614E-0008  0.12790E-0007
  0.37068E+0004 -0.28365E+0004  0.14544E-0007  0.83105E-0008  0.16302E-0007
  0.37500E+0004 -0.28363E+0004  0.15269E-0007  0.76679E-0008  0.17882E-0007
  0.35000E+0004 -0.28271E+0004  0.81026E-0008  0.96656E-0008  0.84372E-0008
  0.35432E+0004 -0.28270E+0004  0.95452E-0008  0.93492E-0008  0.10229E-0007
  0.36250E+0004 -0.28267E+0004  0.12202E-0007  0.87729E-0008  0.13762E-0007
  0.37068E+0004 -0.28265E+0004  0.14126E-0007  0.77944E-0008  0.17020E-0007
  0.37500E+0004 -0.28264E+0004  0.14685E-0007  0.71496E-0008  0.18414E-0007
  0.37500E+0004 -0.28842E+0004  0.16722E-0007  0.10042E-0007  0.13760E-0007
  0.37932E+0004 -0.28841E+0004  0.17887E-0007  0.92903E-0008  0.16069E-0007
  0.38750E+0004 -0.28839E+0004  0.19258E-0007  0.76951E-0008  0.19778E-0007
  0.39568E+0004 -0.28837E+0004  0.19241E-0007  0.59084E-0008  0.22203E-0007
  0.40000E+0004 -0.28836E+0004  0.18596E-0007  0.49402E-0008  0.22800E-0007
  0.37500E+0004 -0.28742E+0004  0.16595E-0007  0.95566E-0008  0.14844E-0007
  0.37932E+0004 -0.28741E+0004  0.17617E-0007  0.88242E-0008  0.16953E-0007
  0.38750E+0004 -0.28739E+0004  0.18629E-0007  0.72311E-0008  0.20211E-0007
  0.39568E+0004 -0.28737E+0004  0.18190E-0007  0.54601E-0008  0.22075E-0007
  0.40000E+0004 -0.28736E+0004  0.17316E-0007  0.45087E-0008  0.22338E-0007
  0.37500E+0004 -0.28553E+0004  0.16107E-0007  0.86334E-0008  0.16569E-0007
  0.37932E+0004 -0.28552E+0004  0.16814E-0007  0.78966E-0008  0.18294E-0007
  0.38750E+0004 -0.28549E+0004  0.17111E-0007  0.63148E-0008  0.20639E-0007
  0.39568E+0004 -0.28547E+0004  0.15857E-0007  0.45758E-0008  0.21413E-0007
  0.40000E+0004 -0.28545E+0004  0.14537E-0007  0.36471E-0008  0.21060E-0007
  0.37500E+0004 -0.28363E+0004  0.15269E-0007  0.76679E-0008  0.17882E-0007
  0.37932E+0004 -0.28362E+0004  0.15635E-0007  0.69259E-0008  0.19187E-0007
  0.38750E+0004 -0.28359E+0004  0.15182E-0007  0.53572E-0008  0.20566E-0007
  0.39568E+0004 -0.28356E+0004  0.13097E-0007  0.36504E-0008  0.20222E-0007
  0.40000E+0004 -0.28355E+0004  0.11330E-0007  0.27424E-0008  0.19250E-0007
  0.37500E+0004 -0.28264E+0004  0.14685E-0007  0.71496E-0008  0.18414E-0007
  0.37932E+0004 -0.28262E+0004  0.14866E-0007  0.64002E-0008  0.19470E-0007
  0.38750E+0004 -0.28259E+0004  0.14005E-0007  0.48382E-0008  0.20329E-0007
  0.39568E+0004 -0.28256E+0004  0.11480E-0007  0.31519E-0008  0.19390E-0007
  0.40000E+0004 -0.28254E+0004  0.94684E-0008  0.22299E-0008  0.18094E-0007
  0.40000E+0004 -0.28836E+0004  0.18596E-0007  0.49402E-0008  0.22800E-0007
  0.40432E+0004 -0.28835E+0004  0.17514E-0007  0.39896E-0008  0.22849E-0007
  0.41250E+0004 -0.28833E+0004  0.14249E-0007  0.22780E-0008  0.21364E-0007
  0.42068E+0004 -0.28831E+0004  0.95797E-0008  0.80208E-0009  0.17814E-0007
  0.42500E+0004 -0.28830E+0004  0.66466E-0008  0.13921E-0009  0.15149E-0007
  0.40000E+0004 -0.28736E+0004  0.17316E-0007  0.45087E-0008  0.22338E-0007
  0.40432E+0004 -0.28734E+0004  0.15993E-0007  0.35639E-0008  0.22066E-0007
  0.41250E+0004 -0.28732E+0004  0.12302E-0007  0.18814E-0008  0.19962E-0007
  0.42068E+0004 -0.28730E+0004  0.72590E-0008  0.42991E-0009  0.15838E-0007
  0.42500E+0004 -0.28729E+0004  0.41704E-0008 -0.20624E-0009  0.12905E-0007
  0.40000E+0004 -0.28545E+0004  0.14537E-0007  0.36471E-0008  0.21060E-0007
  0.40432E+0004 -0.28544E+0004  0.12771E-0007  0.27265E-0008  0.20162E-0007
  0.41250E+0004 -0.28541E+0004  0.82848E-0008  0.10914E-0008  0.16896E-0007
  0.42068E+0004 -0.28538E+0004  0.25675E-0008 -0.31748E-0009  0.11717E-0007
  0.42500E+0004 -0.28537E+0004 -0.80864E-0009 -0.93572E-0009  0.82992E-0008
  0.40000E+0004 -0.28355E+0004  0.11330E-0007  0.27424E-0008  0.19250E-0007
  0.40432E+0004 -0.28353E+0004  0.91275E-0008  0.18473E-0008  0.17728E-0007
  0.41250E+0004 -0.28350E+0004  0.38779E-0008  0.25802E-0009  0.13328E-0007
  0.42068E+0004 -0.28347E+0004 -0.24634E-0008 -0.11085E-0008  0.71472E-0008
  0.42500E+0004 -0.28346E+0004 -0.60934E-0008 -0.17102E-0008  0.32827E-0008
  0.40000E+0004 -0.28254E+0004  0.94684E-0008  0.22299E-0008  0.18094E-0007
  0.40432E+0004 -0.28253E+0004  0.70520E-0008  0.13741E-0008  0.16238E-0007
  0.41250E+0004 -0.28249E+0004  0.14101E-0008 -0.19819E-0009  0.11259E-0007
  0.42068E+0004 -0.28246E+0004 -0.52370E-0008 -0.15412E-0008  0.45742E-0008
  0.42500E+0004 -0.28245E+0004 -0.89887E-0008 -0.21354E-0008  0.49744E-0009
  0.42500E+0004 -0.28830E+0004  0.66466E-0008  0.13921E-0009  0.15149E-0007
  0.42932E+0004 -0.28829E+0004  0.35002E-0008 -0.37893E-0009  0.12022E-0007
  0.43750E+0004 -0.28827E+0004 -0.28757E-0008 -0.10815E-0008  0.49819E-0008
  0.44568E+0004 -0.28825E+0004 -0.92925E-0008 -0.13372E-0008 -0.30187E-0008
  0.45000E+0004 -0.28824E+0004 -0.12519E-0007 -0.13357E-0008 -0.74062E-0008
  0.42500E+0004 -0.28729E+0004  0.41704E-0008 -0.20624E-0009  0.12905E-0007
  0.42932E+0004 -0.28728E+0004  0.87934E-0009 -0.73628E-0009  0.95340E-0008
  0.43750E+0004 -0.28726E+0004 -0.56619E-0008 -0.14298E-0008  0.21432E-0008
  0.44568E+0004 -0.28724E+0004 -0.12114E-0007 -0.16841E-0008 -0.60546E-0008
  0.45000E+0004 -0.28723E+0004 -0.15286E-0007 -0.16447E-0008 -0.10491E-0007
  0.42500E+0004 -0.28537E+0004 -0.80864E-0009 -0.93572E-0009  0.82992E-0008
  0.42932E+0004 -0.28536E+0004 -0.43268E-0008 -0.14499E-0008  0.45048E-0008
  0.43750E+0004 -0.28534E+0004 -0.11124E-0007 -0.21274E-0008 -0.34852E-0008
  0.44568E+0004 -0.28531E+0004 -0.17581E-0007 -0.23816E-0008 -0.11991E-0007
  0.45000E+0004 -0.28530E+0004 -0.20654E-0007 -0.23496E-0008 -0.16464E-0007
  0.42500E+0004 -0.28346E+0004 -0.60934E-0008 -0.17102E-0008  0.32827E-0008
  0.42932E+0004 -0.28344E+0004 -0.98023E-0008 -0.22080E-0008 -0.89303E-0009
  0.43750E+0004 -0.28342E+0004 -0.16778E-0007 -0.28694E-0008 -0.93920E-0008
  0.44568E+0004 -0.28339E+0004 -0.23158E-0007 -0.31230E-0008 -0.18108E-0007
  0.45000E+0004 -0.28338E+0004 -0.26090E-0007 -0.30999E-0008 -0.22567E-0007
  0.42500E+0004 -0.28245E+0004 -0.89887E-0008 -0.21354E-0008  0.49744E-0009
  0.42932E+0004 -0.28243E+0004 -0.12780E-0007 -0.26220E-0008 -0.38689E-0008
  0.43750E+0004 -0.28240E+0004 -0.19817E-0007 -0.32754E-0008 -0.12601E-0007
  0.44568E+0004 -0.28238E+0004 -0.26129E-0007 -0.35332E-0008 -0.21387E-0007
  0.45000E+0004 -0.28236E+0004 -0.28971E-0007 -0.35219E-0008 -0.25822E-0007
  0.45000E+0004 -0.28824E+0004 -0.12519E-0007 -0.13357E-0008 -0.74062E-0008
  0.45432E+0004 -0.28823E+0004 -0.15480E-0007 -0.11111E-0008 -0.11808E-0007
  0.46250E+0004 -0.28821E+0004 -0.20225E-0007 -0.47386E-0009 -0.19755E-0007
  0.47068E+0004 -0.28819E+0004 -0.23396E-0007  0.53071E-0009 -0.26678E-0007
  0.47500E+0004 -0.28818E+0004 -0.24310E-0007  0.11872E-0008 -0.29731E-0007
  0.45000E+0004 -0.28723E+0004 -0.15286E-0007 -0.16447E-0008 -0.10491E-0007
  0.45432E+0004 -0.28722E+0004 -0.18195E-0007 -0.14733E-0008 -0.14880E-0007
  0.46250E+0004 -0.28719E+0004 -0.22704E-0007 -0.85487E-0009 -0.22705E-0007
  0.47068E+0004 -0.28717E+0004 -0.25527E-0007  0.12780E-0009 -0.29367E-0007
  0.47500E+0004 -0.28716E+0004 -0.26233E-0007  0.75864E-0009 -0.32230E-0007
  0.45000E+0004 -0.28530E+0004 -0.20654E-0007 -0.23496E-0008 -0.16464E-0007
  0.45432E+0004 -0.28529E+0004 -0.23393E-0007 -0.21911E-0008 -0.20809E-0007
  0.46250E+0004 -0.28526E+0004 -0.27404E-0007 -0.16083E-0008 -0.28327E-0007
  0.47068E+0004 -0.28524E+0004 -0.29532E-0007 -0.67362E-0009 -0.34429E-0007
  0.47500E+0004 -0.28522E+0004 -0.29809E-0007 -0.72894E-0010 -0.36914E-0007
  0.45000E+0004 -0.28338E+0004 -0.26090E-0007 -0.30999E-0008 -0.22567E-0007
  0.45432E+0004 -0.28336E+0004 -0.28619E-0007 -0.29501E-0008 -0.26817E-0007
  0.46250E+0004 -0.28333E+0004 -0.32067E-0007 -0.24000E-0008 -0.33940E-0007
  0.47068E+0004 -0.28330E+0004 -0.33453E-0007 -0.15098E-0008 -0.39410E-0007
  0.47500E+0004 -0.28329E+0004 -0.33285E-0007 -0.93561E-0009 -0.41485E-0007
  0.45000E+0004 -0.28236E+0004 -0.28971E-0007 -0.35219E-0008 -0.25822E-0007
  0.45432E+0004 -0.28235E+0004 -0.31372E-0007 -0.33663E-0008 -0.29999E-0007
  0.46250E+0004 -0.28231E+0004 -0.34498E-0007 -0.28334E-0008 -0.36877E-0007
  0.47068E+0004 -0.28228E+0004 -0.35474E-0007 -0.19624E-0008 -0.41985E-0007
  0.47500E+0004 -0.28227E+0004 -0.35066E-0007 -0.14047E-0008 -0.43838E-0007
  0.47500E+0004 -0.28818E+0004 -0.24310E-0007  0.11872E-0008 -0.29731E-0007
  0.47932E+0004 -0.28816E+0004 -0.24682E-0007  0.19078E-0008 -0.32297E-0007
  0.48750E+0004 -0.28813E+0004 -0.23780E-0007  0.34025E-0008 -0.35604E-0007
  0.49568E+0004 -0.28810E+0004 -0.20825E-0007  0.50004E-0008 -0.36742E-0007
  0.50000E+0004 -0.28808E+0004 -0.18502E-0007  0.58440E-0008 -0.36458E-0007
  0.47500E+0004 -0.28716E+0004 -0.26233E-0007  0.75864E-0009 -0.32230E-0007
  0.47932E+0004 -0.28714E+0004 -0.26363E-0007  0.14654E-0008 -0.34587E-0007
  0.48750E+0004 -0.28710E+0004 -0.24983E-0007  0.29250E-0008 -0.37448E-0007
  0.49568E+0004 -0.28707E+0004 -0.21543E-0007  0.44894E-0008 -0.38115E-0007
  0.50000E+0004 -0.28705E+0004 -0.18976E-0007  0.53145E-0008 -0.37585E-0007
  0.47500E+0004 -0.28522E+0004 -0.29809E-0007 -0.72894E-0010 -0.36914E-0007
  0.47932E+0004 -0.28520E+0004 -0.29483E-0007  0.60218E-0009 -0.38853E-0007
  0.48750E+0004 -0.28516E+0004 -0.27194E-0007  0.19971E-0008 -0.40840E-0007
  0.49568E+0004 -0.28512E+0004 -0.22850E-0007  0.34955E-0008 -0.40605E-0007
  0.50000E+0004 -0.28510E+0004 -0.19832E-0007  0.42880E-0008 -0.39615E-0007
  0.47500E+0004 -0.28329E+0004 -0.33285E-0007 -0.93561E-0009 -0.41485E-0007
  0.47932E+0004 -0.28326E+0004 -0.32495E-0007 -0.29135E-0009 -0.42981E-0007
  0.48750E+0004 -0.28322E+0004 -0.29297E-0007  0.10436E-0008 -0.44067E-0007
  0.49568E+0004 -0.28317E+0004 -0.24076E-0007  0.24798E-0008 -0.42926E-0007
  0.50000E+0004 -0.28315E+0004 -0.20630E-0007  0.32393E-0008 -0.41482E-0007
  0.47500E+0004 -0.28227E+0004 -0.35066E-0007 -0.14047E-0008 -0.43838E-0007
  0.47932E+0004 -0.28224E+0004 -0.34030E-0007 -0.77459E-0009 -0.45089E-0007
  0.48750E+0004 -0.28219E+0004 -0.30356E-0007  0.53224E-0009 -0.45691E-0007
  0.49568E+0004 -0.28214E+0004 -0.24687E-0007  0.19359E-0008 -0.44073E-0007
  0.50000E+0004 -0.28212E+0004 -0.21034E-0007  0.26603E-0008 -0.42385E-0007
  0.50000E+0004 -0.28808E+0004 -0.18502E-0007  0.58440E-0008 -0.36458E-0007
  0.50432E+0004 -0.28806E+0004 -0.15716E-0007  0.66920E-0008 -0.35605E-0007
  0.51250E+0004 -0.28803E+0004 -0.93707E-0008  0.81969E-0008 -0.32511E-0007
  0.52068E+0004 -0.28799E+0004 -0.20459E-0008  0.95507E-0008 -0.27834E-0007
  0.52500E+0004 -0.28797E+0004  0.20311E-0008  0.10168E-0007 -0.24870E-0007
  0.50000E+0004 -0.28705E+0004 -0.18976E-0007  0.53145E-0008 -0.37585E-0007
  0.50432E+0004 -0.28703E+0004 -0.15959E-0007  0.61388E-0008 -0.36499E-0007
  0.51250E+0004 -0.28699E+0004 -0.92293E-0008  0.76142E-0008 -0.33015E-0007
  0.52068E+0004 -0.28695E+0004 -0.16190E-0008  0.89355E-0008 -0.28036E-0007
  0.52500E+0004 -0.28693E+0004  0.25663E-0008  0.95437E-0008 -0.24956E-0007
  0.50000E+0004 -0.28510E+0004 -0.19832E-0007  0.42880E-0008 -0.39615E-0007
  0.50432E+0004 -0.28508E+0004 -0.16398E-0007  0.50759E-0008 -0.38095E-0007
  0.51250E+0004 -0.28503E+0004 -0.89924E-0008  0.64898E-0008 -0.33895E-0007
  0.52068E+0004 -0.28499E+0004 -0.89743E-0009  0.77529E-0008 -0.28381E-0007
  0.52500E+0004 -0.28497E+0004  0.34573E-0008  0.83335E-0008 -0.25104E-0007
  0.50000E+0004 -0.28315E+0004 -0.20630E-0007  0.32393E-0008 -0.41482E-0007
  0.50432E+0004 -0.28312E+0004 -0.16809E-0007  0.39955E-0008 -0.39542E-0007
  0.51250E+0004 -0.28307E+0004 -0.87952E-0008  0.53507E-0008 -0.34661E-0007
  0.52068E+0004 -0.28302E+0004 -0.29463E-0009  0.65577E-0008 -0.28662E-0007
  0.52500E+0004 -0.28300E+0004  0.41854E-0008  0.71105E-0008 -0.25215E-0007
  0.50000E+0004 -0.28212E+0004 -0.21034E-0007  0.26603E-0008 -0.42385E-0007
  0.50432E+0004 -0.28209E+0004 -0.17012E-0007  0.34203E-0008 -0.40240E-0007
  0.51250E+0004 -0.28204E+0004 -0.87091E-0008  0.47431E-0008 -0.35015E-0007
  0.52068E+0004 -0.28199E+0004 -0.28546E-0010  0.59197E-0008 -0.28779E-0007
  0.52500E+0004 -0.28196E+0004  0.44993E-0008  0.64563E-0008 -0.25254E-0007
  0.52500E+0004 -0.28797E+0004  0.20311E-0008  0.10168E-0007 -0.24870E-0007
  0.52932E+0004 -0.28796E+0004  0.61448E-0008  0.10733E-0007 -0.21677E-0007
  0.53750E+0004 -0.28793E+0004  0.13788E-0007  0.11574E-0007 -0.15205E-0007
  0.54568E+0004 -0.28790E+0004  0.20821E-0007  0.12100E-0007 -0.86176E-0008
  0.55000E+0004 -0.28789E+0004  0.24155E-0007  0.12241E-0007 -0.52280E-0008
  0.52500E+0004 -0.28693E+0004  0.25663E-0008  0.95437E-0008 -0.24956E-0007
  0.52932E+0004 -0.28692E+0004  0.67505E-0008  0.10087E-0007 -0.21681E-0007
  0.53750E+0004 -0.28689E+0004  0.14441E-0007  0.10901E-0007 -0.15143E-0007
  0.54568E+0004 -0.28686E+0004  0.21404E-0007  0.11401E-0007 -0.86005E-0008
  0.55000E+0004 -0.28684E+0004  0.24659E-0007  0.11528E-0007 -0.52738E-0008
  0.52500E+0004 -0.28497E+0004  0.34573E-0008  0.83335E-0008 -0.25104E-0007
  0.52932E+0004 -0.28495E+0004  0.77470E-0008  0.88478E-0008 -0.21693E-0007
  0.53750E+0004 -0.28491E+0004  0.15467E-0007  0.96125E-0008 -0.15068E-0007
  0.54568E+0004 -0.28488E+0004  0.22248E-0007  0.10065E-0007 -0.86484E-0008
  0.55000E+0004 -0.28486E+0004  0.25330E-0007  0.10169E-0007 -0.54615E-0008
  0.52500E+0004 -0.28300E+0004  0.41854E-0008  0.71105E-0008 -0.25215E-0007
  0.52932E+0004 -0.28298E+0004  0.85374E-0008  0.75973E-0008 -0.21699E-0007
  0.53750E+0004 -0.28294E+0004  0.16210E-0007  0.83134E-0008 -0.15040E-0007
  0.54568E+0004 -0.28290E+0004  0.22739E-0007  0.87185E-0008 -0.87896E-0008
  0.55000E+0004 -0.28288E+0004  0.25619E-0007  0.87998E-0008 -0.57640E-0008
  0.52500E+0004 -0.28196E+0004  0.44993E-0008  0.64563E-0008 -0.25254E-0007
  0.52932E+0004 -0.28194E+0004  0.88686E-0008  0.69337E-0008 -0.21695E-0007
  0.53750E+0004 -0.28190E+0004  0.16483E-0007  0.76234E-0008 -0.15038E-0007
  0.54568E+0004 -0.28185E+0004  0.22856E-0007  0.80068E-0008 -0.88963E-0008
  0.55000E+0004 -0.28183E+0004  0.25616E-0007  0.80733E-0008 -0.59652E-0008
  0.55000E+0004 -0.28789E+0004  0.24155E-0007  0.12241E-0007 -0.52280E-0008
  0.55432E+0004 -0.28788E+0004  0.27152E-0007  0.12275E-0007 -0.19808E-0008
  0.56250E+0004 -0.28785E+0004  0.31844E-0007  0.12064E-0007  0.36897E-0008
  0.57068E+0004 -0.28783E+0004  0.35096E-0007  0.11457E-0007  0.85412E-0008
  0.57500E+0004 -0.28782E+0004  0.36222E-0007  0.10980E-0007  0.10745E-0007
  0.55000E+0004 -0.28684E+0004  0.24659E-0007  0.11528E-0007 -0.52738E-0008
  0.55432E+0004 -0.28683E+0004  0.27553E-0007  0.11552E-0007 -0.21174E-0008
  0.56250E+0004 -0.28681E+0004  0.31985E-0007  0.11319E-0007  0.33278E-0008
  0.57068E+0004 -0.28678E+0004  0.34918E-0007  0.10694E-0007  0.78993E-0008
  0.57500E+0004 -0.28677E+0004  0.35858E-0007  0.10209E-0007  0.99408E-0008
  0.55000E+0004 -0.28486E+0004  0.25330E-0007  0.10169E-0007 -0.54615E-0008
  0.55432E+0004 -0.28485E+0004  0.28005E-0007  0.10170E-0007 -0.24889E-0008
  0.56250E+0004 -0.28482E+0004  0.31916E-0007  0.98970E-0008  0.25059E-0008
  0.57068E+0004 -0.28479E+0004  0.34225E-0007  0.92371E-0008  0.65312E-0008
  0.57500E+0004 -0.28478E+0004  0.34811E-0007  0.87373E-0008  0.82604E-0008
  0.55000E+0004 -0.28288E+0004  0.25619E-0007  0.87998E-0008 -0.57640E-0008
  0.55432E+0004 -0.28286E+0004  0.28049E-0007  0.87769E-0008 -0.29937E-0008
  0.56250E+0004 -0.28283E+0004  0.31404E-0007  0.84641E-0008  0.15237E-0008
  0.57068E+0004 -0.28280E+0004  0.33073E-0007  0.77691E-0008  0.49864E-0008
  0.57500E+0004 -0.28278E+0004  0.33301E-0007  0.72551E-0008  0.63981E-0008
  0.55000E+0004 -0.28183E+0004  0.25616E-0007  0.80733E-0008 -0.59652E-0008
  0.55432E+0004 -0.28182E+0004  0.27908E-0007  0.80386E-0008 -0.33077E-0008
  0.56250E+0004 -0.28178E+0004  0.30958E-0007  0.77057E-0008  0.94795E-0009
  0.57068E+0004 -0.28175E+0004  0.32282E-0007  0.69904E-0008  0.41098E-0008
  0.57500E+0004 -0.28173E+0004  0.32323E-0007  0.64719E-0008  0.53521E-0008
  0.57500E+0004 -0.28782E+0004  0.36222E-0007  0.10980E-0007  0.10745E-0007
  0.57932E+0004 -0.28781E+0004  0.36930E-0007  0.10382E-0007  0.12677E-0007
  0.58750E+0004 -0.28778E+0004  0.37198E-0007  0.89531E-0008  0.15644E-0007
  0.59568E+0004 -0.28775E+0004  0.36137E-0007  0.71371E-0008  0.17711E-0007
  0.60000E+0004 -0.28774E+0004  0.35096E-0007  0.60429E-0008  0.18463E-0007
  0.57500E+0004 -0.28677E+0004  0.35858E-0007  0.10209E-0007  0.99408E-0008
  0.57932E+0004 -0.28675E+0004  0.36374E-0007  0.96036E-0008  0.11706E-0007
  0.58750E+0004 -0.28673E+0004  0.36271E-0007  0.81674E-0008  0.14352E-0007
  0.59568E+0004 -0.28670E+0004  0.34848E-0007  0.63535E-0008  0.16112E-0007
  0.60000E+0004 -0.28668E+0004  0.33627E-0007  0.52645E-0008  0.16716E-0007
  0.57500E+0004 -0.28478E+0004  0.34811E-0007  0.87373E-0008  0.82604E-0008
  0.57932E+0004 -0.28476E+0004  0.34961E-0007  0.81188E-0008  0.97051E-0008
  0.58750E+0004 -0.28473E+0004  0.34160E-0007  0.66697E-0008  0.11740E-0007
  0.59568E+0004 -0.28469E+0004  0.32067E-0007  0.48606E-0008  0.12918E-0007
  0.60000E+0004 -0.28468E+0004  0.30516E-0007  0.37828E-0008  0.13237E-0007
  0.57500E+0004 -0.28278E+0004  0.33301E-0007  0.72551E-0008  0.63981E-0008
  0.57932E+0004 -0.28276E+0004  0.33088E-0007  0.66244E-0008  0.75196E-0008
  0.58750E+0004 -0.28273E+0004  0.31601E-0007  0.51640E-0008  0.89425E-0008
  0.59568E+0004 -0.28269E+0004  0.28862E-0007  0.33613E-0008  0.95407E-0008
  0.60000E+0004 -0.28267E+0004  0.26998E-0007  0.22960E-0008  0.95784E-0008
  0.57500E+0004 -0.28173E+0004  0.32323E-0007  0.64719E-0008  0.53521E-0008
  0.57932E+0004 -0.28171E+0004  0.31917E-0007  0.58310E-0008  0.63037E-0008
  0.58750E+0004 -0.28167E+0004  0.30078E-0007  0.43673E-0008  0.74038E-0008
  0.59568E+0004 -0.28163E+0004  0.27009E-0007  0.25682E-0008  0.76999E-0008
  0.60000E+0004 -0.28161E+0004  0.24989E-0007  0.15126E-0008  0.75893E-0008
  0.60000E+0004 -0.28774E+0004  0.35096E-0007  0.60429E-0008  0.18463E-0007
  0.60432E+0004 -0.28772E+0004  0.33733E-0007  0.48467E-0008  0.18983E-0007
  0.61250E+0004 -0.28768E+0004  0.30401E-0007  0.23839E-0008  0.19383E-0007
  0.62068E+0004 -0.28765E+0004  0.26213E-0007 -0.28273E-0009  0.19058E-0007
  0.62500E+0004 -0.28763E+0004  0.23720E-0007 -0.17319E-0008  0.18612E-0007
  0.60000E+0004 -0.28668E+0004  0.33627E-0007  0.52645E-0008  0.16716E-0007
  0.60432E+0004 -0.28666E+0004  0.32095E-0007  0.40771E-0008  0.17094E-0007
  0.61250E+0004 -0.28662E+0004  0.28482E-0007  0.16414E-0008  0.17269E-0007
  0.62068E+0004 -0.28658E+0004  0.24082E-0007 -0.98371E-0009  0.16786E-0007
  0.62500E+0004 -0.28656E+0004  0.21510E-0007 -0.24039E-0008  0.16285E-0007
  0.60000E+0004 -0.28468E+0004  0.30516E-0007  0.37828E-0008  0.13237E-0007
  0.60432E+0004 -0.28465E+0004  0.28676E-0007  0.26128E-0008  0.13351E-0007
  0.61250E+0004 -0.28460E+0004  0.24560E-0007  0.23008E-0009  0.13103E-0007
  0.62068E+0004 -0.28456E+0004  0.19790E-0007 -0.23140E-0008  0.12322E-0007
  0.62500E+0004 -0.28453E+0004  0.17084E-0007 -0.36803E-0008  0.11724E-0007
  0.60000E+0004 -0.28267E+0004  0.26998E-0007  0.22960E-0008  0.95784E-0008
  0.60432E+0004 -0.28264E+0004  0.24868E-0007  0.11449E-0008  0.94324E-0008
  0.61250E+0004 -0.28259E+0004  0.20288E-0007 -0.11825E-0008  0.87676E-0008
  0.62068E+0004 -0.28254E+0004  0.15194E-0007 -0.36430E-0008  0.76990E-0008
  0.62500E+0004 -0.28251E+0004  0.12382E-0007 -0.49543E-0008  0.70089E-0008
  0.60000E+0004 -0.28161E+0004  0.24989E-0007  0.15126E-0008  0.75893E-0008
  0.60432E+0004 -0.28158E+0004  0.22712E-0007  0.36940E-0009  0.73099E-0008
  0.61250E+0004 -0.28153E+0004  0.17905E-0007 -0.19278E-0008  0.64303E-0008
  0.62068E+0004 -0.28147E+0004  0.12660E-0007 -0.43429E-0008  0.52146E-0008
  0.62500E+0004 -0.28144E+0004  0.98022E-0008 -0.56254E-0008  0.44783E-0008
  0.62500E+0004 -0.28763E+0004  0.23720E-0007 -0.17319E-0008  0.18612E-0007
  0.62932E+0004 -0.28760E+0004  0.21044E-0007 -0.32022E-0008  0.17969E-0007
  0.63750E+0004 -0.28754E+0004  0.15610E-0007 -0.59547E-0008  0.16274E-0007
  0.64568E+0004 -0.28749E+0004  0.98605E-0008 -0.85758E-0008  0.14028E-0007
  0.65000E+0004 -0.28746E+0004  0.67677E-0008 -0.98647E-0008  0.12650E-0007
  0.62500E+0004 -0.28656E+0004  0.21510E-0007 -0.24039E-0008  0.16285E-0007
  0.62932E+0004 -0.28653E+0004  0.18775E-0007 -0.38443E-0008  0.15611E-0007
  0.63750E+0004 -0.28647E+0004  0.13301E-0007 -0.65253E-0008  0.13923E-0007
  0.64568E+0004 -0.28641E+0004  0.76039E-0008 -0.90640E-0008  0.11775E-0007
  0.65000E+0004 -0.28638E+0004  0.45758E-0008 -0.10305E-0007  0.10484E-0007
  0.62500E+0004 -0.28453E+0004  0.17084E-0007 -0.36803E-0008  0.11724E-0007
  0.62932E+0004 -0.28450E+0004  0.14260E-0007 -0.50593E-0008  0.10994E-0007
  0.63750E+0004 -0.28443E+0004  0.87508E-0008 -0.76048E-0008  0.93285E-0008
  0.64568E+0004 -0.28436E+0004  0.32018E-0008 -0.99840E-0008  0.73783E-0008
  0.65000E+0004 -0.28433E+0004  0.32175E-0009 -0.11134E-0007  0.62589E-0008
  0.62500E+0004 -0.28251E+0004  0.12382E-0007 -0.49543E-0008  0.70089E-0008
  0.62932E+0004 -0.28247E+0004  0.94955E-0008 -0.62703E-0008  0.62287E-0008
  0.63750E+0004 -0.28239E+0004  0.40084E-0008 -0.86782E-0008  0.46004E-0008
  0.64568E+0004 -0.28231E+0004 -0.13323E-0008 -0.10896E-0007  0.28642E-0008
  0.65000E+0004 -0.28227E+0004 -0.40310E-0008 -0.11954E-0007  0.19262E-0008
  0.62500E+0004 -0.28144E+0004  0.98022E-0008 -0.56254E-0008  0.44783E-0008
  0.62932E+0004 -0.28140E+0004  0.68954E-0008 -0.69068E-0008  0.36748E-0008
  0.63750E+0004 -0.28132E+0004  0.14425E-0008 -0.92416E-0008  0.20719E-0008
  0.64568E+0004 -0.28123E+0004 -0.37642E-0008 -0.11374E-0007  0.45474E-0009
  0.65000E+0004 -0.28119E+0004 -0.63547E-0008 -0.12383E-0007 -0.38417E-0009
  0.65000E+0004 -0.28746E+0004  0.67677E-0008 -0.98647E-0008  0.12650E-0007
  0.65432E+0004 -0.28742E+0004  0.36615E-0008 -0.11083E-0007  0.11169E-0007
  0.66250E+0004 -0.28735E+0004 -0.21079E-0008 -0.13123E-0007  0.81564E-0008
  0.67068E+0004 -0.28728E+0004 -0.75166E-0008 -0.14780E-0007  0.50874E-0008
  0.67500E+0004 -0.28724E+0004 -0.10148E-0007 -0.15484E-0007  0.35141E-0008
  0.65000E+0004 -0.28638E+0004  0.45758E-0008 -0.10305E-0007  0.10484E-0007
  0.65432E+0004 -0.28634E+0004  0.15565E-0008 -0.11472E-0007  0.91075E-0008
  0.66250E+0004 -0.28626E+0004 -0.39921E-0008 -0.13411E-0007  0.63497E-0008
  0.67068E+0004 -0.28618E+0004 -0.91198E-0008 -0.14960E-0007  0.35852E-0008
  0.67500E+0004 -0.28614E+0004 -0.11587E-0007 -0.15607E-0007  0.21829E-0008
  0.65000E+0004 -0.28433E+0004  0.32175E-0009 -0.11134E-0007  0.62589E-0008
  0.65432E+0004 -0.28428E+0004 -0.25063E-0008 -0.12203E-0007  0.50938E-0008
  0.66250E+0004 -0.28419E+0004 -0.75829E-0008 -0.13950E-0007  0.28379E-0008
  0.67068E+0004 -0.28410E+0004 -0.12126E-0007 -0.15296E-0007  0.67431E-0009
  0.67500E+0004 -0.28406E+0004 -0.14256E-0007 -0.15834E-0007 -0.38878E-0009
  0.65000E+0004 -0.28227E+0004 -0.40310E-0008 -0.11954E-0007  0.19262E-0008
  0.65432E+0004 -0.28222E+0004 -0.66337E-0008 -0.12926E-0007  0.98324E-0009
  0.66250E+0004 -0.28212E+0004 -0.11173E-0007 -0.14480E-0007 -0.74778E-0009
  0.67068E+0004 -0.28202E+0004 -0.15066E-0007 -0.15623E-0007 -0.22858E-0008
  0.67500E+0004 -0.28197E+0004 -0.16827E-0007 -0.16053E-0007 -0.29959E-0008
  0.65000E+0004 -0.28119E+0004 -0.63547E-0008 -0.12383E-0007 -0.38417E-0009
  0.65432E+0004 -0.28114E+0004 -0.88250E-0008 -0.13303E-0007 -0.12061E-0008
  0.66250E+0004 -0.28103E+0004 -0.13056E-0007 -0.14755E-0007 -0.26528E-0008
  0.67068E+0004 -0.28092E+0004 -0.16584E-0007 -0.15792E-0007 -0.38529E-0008
  0.67500E+0004 -0.28087E+0004 -0.18137E-0007 -0.16168E-0007 -0.43724E-0008
  0.67500E+0004 -0.28724E+0004 -0.10148E-0007 -0.15484E-0007  0.35141E-0008
  0.67932E+0004 -0.28720E+0004 -0.12580E-0007 -0.16072E-0007  0.20331E-0008
  0.68750E+0004 -0.28712E+0004 -0.16545E-0007 -0.16864E-0007 -0.43721E-0009
  0.69568E+0004 -0.28704E+0004 -0.19505E-0007 -0.17255E-0007 -0.22586E-0008
  0.70000E+0004 -0.28700E+0004 -0.20628E-0007 -0.17307E-0007 -0.29199E-0008
  0.67500E+0004 -0.28614E+0004 -0.11587E-0007 -0.15607E-0007  0.21829E-0008
  0.67932E+0004 -0.28610E+0004 -0.13849E-0007 -0.16136E-0007  0.87794E-0009
  0.68750E+0004 -0.28601E+0004 -0.17488E-0007 -0.16817E-0007 -0.12687E-0008
  0.69568E+0004 -0.28592E+0004 -0.20138E-0007 -0.17097E-0007 -0.27980E-0008
  0.70000E+0004 -0.28587E+0004 -0.21113E-0007 -0.17095E-0007 -0.33262E-0008
  0.67500E+0004 -0.28406E+0004 -0.14256E-0007 -0.15834E-0007 -0.38878E-0009
  0.67932E+0004 -0.28400E+0004 -0.16169E-0007 -0.16253E-0007 -0.13494E-0008
  0.68750E+0004 -0.28390E+0004 -0.19145E-0007 -0.16726E-0007 -0.28576E-0008
  0.69568E+0004 -0.28380E+0004 -0.21171E-0007 -0.16801E-0007 -0.38097E-0008
  0.70000E+0004 -0.28375E+0004 -0.21849E-0007 -0.16694E-0007 -0.40745E-0008
  0.67500E+0004 -0.28197E+0004 -0.16827E-0007 -0.16053E-0007 -0.29959E-0008
  0.67932E+0004 -0.28191E+0004 -0.18361E-0007 -0.16363E-0007 -0.35989E-0008
  0.68750E+0004 -0.28179E+0004 -0.20622E-0007 -0.16632E-0007 -0.44434E-0008
  0.69568E+0004 -0.28168E+0004 -0.21982E-0007 -0.16508E-0007 -0.47944E-0008
  0.70000E+0004 -0.28162E+0004 -0.22344E-0007 -0.16300E-0007 -0.47838E-0008
  0.67500E+0004 -0.28087E+0004 -0.18137E-0007 -0.16168E-0007 -0.43724E-0008
  0.67932E+0004 -0.28080E+0004 -0.19460E-0007 -0.16419E-0007 -0.47834E-0008
  0.68750E+0004 -0.28068E+0004 -0.21326E-0007 -0.16583E-0007 -0.52705E-0008
  0.69568E+0004 -0.28056E+0004 -0.22319E-0007 -0.16355E-0007 -0.52979E-0008
  0.70000E+0004 -0.28049E+0004 -0.22509E-0007 -0.16095E-0007 -0.51391E-0008
  0.70000E+0004 -0.28700E+0004 -0.20628E-0007 -0.17307E-0007 -0.29199E-0008
  0.70432E+0004 -0.28695E+0004 -0.21423E-0007 -0.17264E-0007 -0.33279E-0008
  0.71250E+0004 -0.28686E+0004 -0.22059E-0007 -0.16933E-0007 -0.34677E-0008
  0.72068E+0004 -0.28677E+0004 -0.21572E-0007 -0.16307E-0007 -0.27676E-0008
  0.72500E+0004 -0.28673E+0004 -0.20904E-0007 -0.15870E-0007 -0.21115E-0008
  0.70000E+0004 -0.28587E+0004 -0.21113E-0007 -0.17095E-0007 -0.33262E-0008
  0.70432E+0004 -0.28582E+0004 -0.21772E-0007 -0.16994E-0007 -0.36199E-0008
  0.71250E+0004 -0.28573E+0004 -0.22200E-0007 -0.16562E-0007 -0.36014E-0008
  0.72068E+0004 -0.28563E+0004 -0.21575E-0007 -0.15843E-0007 -0.28278E-0008
  0.72500E+0004 -0.28558E+0004 -0.20866E-0007 -0.15361E-0007 -0.21693E-0008
  0.70000E+0004 -0.28375E+0004 -0.21849E-0007 -0.16694E-0007 -0.40745E-0008
  0.70432E+0004 -0.28369E+0004 -0.22239E-0007 -0.16490E-0007 -0.41399E-0008
  0.71250E+0004 -0.28358E+0004 -0.22254E-0007 -0.15874E-0007 -0.38014E-0008
  0.72068E+0004 -0.28347E+0004 -0.21362E-0007 -0.14986E-0007 -0.28708E-0008
  0.72500E+0004 -0.28341E+0004 -0.20575E-0007 -0.14425E-0007 -0.21978E-0008
  0.70000E+0004 -0.28162E+0004 -0.22344E-0007 -0.16300E-0007 -0.47838E-0008
  0.70432E+0004 -0.28155E+0004 -0.22451E-0007 -0.15998E-0007 -0.46097E-0008
  0.71250E+0004 -0.28143E+0004 -0.22035E-0007 -0.15207E-0007 -0.39306E-0008
  0.72068E+0004 -0.28130E+0004 -0.20868E-0007 -0.14164E-0007 -0.28223E-0008
  0.72500E+0004 -0.28124E+0004 -0.20003E-0007 -0.13529E-0007 -0.21236E-0008
  0.70000E+0004 -0.28049E+0004 -0.22509E-0007 -0.16095E-0007 -0.51391E-0008
  0.70432E+0004 -0.28042E+0004 -0.22462E-0007 -0.15744E-0007 -0.48349E-0008
  0.71250E+0004 -0.28029E+0004 -0.21812E-0007 -0.14866E-0007 -0.39699E-0008
  0.72068E+0004 -0.28016E+0004 -0.20497E-0007 -0.13744E-0007 -0.27611E-0008
  0.72500E+0004 -0.28009E+0004 -0.19591E-0007 -0.13073E-0007 -0.20441E-0008
  0.72500E+0004 -0.28673E+0004 -0.20904E-0007 -0.15870E-0007 -0.21115E-0008
  0.72932E+0004 -0.28668E+0004 -0.19963E-0007 -0.15360E-0007 -0.12624E-0008
  0.73750E+0004 -0.28658E+0004 -0.17557E-0007 -0.14209E-0007  0.70188E-0009
  0.74568E+0004 -0.28649E+0004 -0.14465E-0007 -0.12822E-0007  0.29825E-0008
  0.75000E+0004 -0.28644E+0004 -0.12630E-0007 -0.11999E-0007  0.42194E-0008
  0.72500E+0004 -0.28558E+0004 -0.20866E-0007 -0.15361E-0007 -0.21693E-0008
  0.72932E+0004 -0.28553E+0004 -0.19905E-0007 -0.14809E-0007 -0.13411E-0008
  0.73750E+0004 -0.28542E+0004 -0.17519E-0007 -0.13590E-0007  0.52136E-0009
  0.74568E+0004 -0.28532E+0004 -0.14512E-0007 -0.12150E-0007  0.26338E-0008
  0.75000E+0004 -0.28527E+0004 -0.12742E-0007 -0.11307E-0007  0.37629E-0008
  0.72500E+0004 -0.28341E+0004 -0.20575E-0007 -0.14425E-0007 -0.21978E-0008
  0.72932E+0004 -0.28335E+0004 -0.19578E-0007 -0.13798E-0007 -0.14007E-0008
  0.73750E+0004 -0.28323E+0004 -0.17240E-0007 -0.12461E-0007  0.28485E-0009
  0.74568E+0004 -0.28311E+0004 -0.14410E-0007 -0.10932E-0007  0.20932E-0008
  0.75000E+0004 -0.28305E+0004 -0.12775E-0007 -0.10056E-0007  0.30252E-0008
  0.72500E+0004 -0.28124E+0004 -0.20003E-0007 -0.13529E-0007 -0.21236E-0008
  0.72932E+0004 -0.28116E+0004 -0.18973E-0007 -0.12836E-0007 -0.13462E-0008
  0.73750E+0004 -0.28103E+0004 -0.16692E-0007 -0.11393E-0007  0.18572E-0009
  0.74568E+0004 -0.28090E+0004 -0.14057E-0007 -0.97895E-0008  0.17136E-0008
  0.75000E+0004 -0.28083E+0004 -0.12567E-0007 -0.88879E-0008  0.24609E-0008
  0.72500E+0004 -0.28009E+0004 -0.19591E-0007 -0.13073E-0007 -0.20441E-0008
  0.72932E+0004 -0.28001E+0004 -0.18545E-0007 -0.12347E-0007 -0.12732E-0008
  0.73750E+0004 -0.27987E+0004 -0.16297E-0007 -0.10854E-0007  0.18725E-0009
  0.74568E+0004 -0.27973E+0004 -0.13769E-0007 -0.92170E-0008  0.15781E-0008
  0.75000E+0004 -0.27966E+0004 -0.12360E-0007 -0.83045E-0008  0.22337E-0008
  0.75000E+0004 -0.28644E+0004 -0.12630E-0007 -0.11999E-0007  0.42194E-0008
  0.75432E+0004 -0.28638E+0004 -0.10680E-0007 -0.11107E-0007  0.54539E-0008
  0.76250E+0004 -0.28628E+0004 -0.67993E-0008 -0.92491E-0008  0.76163E-0008
  0.77068E+0004 -0.28618E+0004 -0.28390E-0008 -0.71812E-0008  0.93920E-0008
  0.77500E+0004 -0.28613E+0004 -0.80017E-0009 -0.60199E-0008  0.10093E-0007
  0.75000E+0004 -0.28527E+0004 -0.12742E-0007 -0.11307E-0007  0.37629E-0008
  0.75432E+0004 -0.28521E+0004 -0.10865E-0007 -0.10400E-0007  0.48829E-0008
  0.76250E+0004 -0.28510E+0004 -0.71348E-0008 -0.85299E-0008  0.68268E-0008
  0.77068E+0004 -0.28499E+0004 -0.33115E-0008 -0.64718E-0008  0.84145E-0008
  0.77500E+0004 -0.28493E+0004 -0.13291E-0008 -0.53248E-0008  0.90404E-0008
  0.75000E+0004 -0.28305E+0004 -0.12775E-0007 -0.10056E-0007  0.30252E-0008
  0.75432E+0004 -0.28298E+0004 -0.11051E-0007 -0.91270E-0008  0.39341E-0008
  0.76250E+0004 -0.28285E+0004 -0.76350E-0008 -0.72431E-0008  0.54722E-0008
  0.77068E+0004 -0.28273E+0004 -0.41061E-0008 -0.52117E-0008  0.67057E-0008
  0.77500E+0004 -0.28266E+0004 -0.22505E-0008 -0.40954E-0008  0.71882E-0008
  0.75000E+0004 -0.28083E+0004 -0.12567E-0007 -0.88879E-0008  0.24609E-0008
  0.75432E+0004 -0.28075E+0004 -0.11010E-0007 -0.79424E-0008  0.31701E-0008
  0.76250E+0004 -0.28061E+0004 -0.79391E-0008 -0.60569E-0008  0.43211E-0008
  0.77068E+0004 -0.28046E+0004 -0.47419E-0008 -0.40620E-0008  0.52124E-0008
  0.77500E+0004 -0.28039E+0004 -0.30353E-0008 -0.29805E-0008  0.55543E-0008
  0.75000E+0004 -0.27966E+0004 -0.12360E-0007 -0.83045E-0008  0.22337E-0008
  0.75432E+0004 -0.27957E+0004 -0.10894E-0007 -0.73533E-0008  0.28438E-0008
  0.76250E+0004 -0.27942E+0004 -0.80150E-0008 -0.54715E-0008  0.38006E-0008
  0.77068E+0004 -0.27927E+0004 -0.50047E-0008 -0.34995E-0008  0.45191E-0008
  0.77500E+0004 -0.27919E+0004 -0.33840E-0008 -0.24378E-0008  0.47897E-0008
  0.77500E+0004 -0.28613E+0004 -0.80017E-0009 -0.60199E-0008  0.10093E-0007
  0.77932E+0004 -0.28607E+0004  0.11626E-0008 -0.48156E-0008  0.10604E-0007
  0.78750E+0004 -0.28596E+0004  0.45247E-0008 -0.24707E-0008  0.10944E-0007
  0.79568E+0004 -0.28585E+0004  0.72028E-0008 -0.13389E-0009  0.10370E-0007
  0.80000E+0004 -0.28579E+0004  0.82494E-0008  0.10504E-0008  0.96654E-0008
  0.77500E+0004 -0.28493E+0004 -0.13291E-0008 -0.53248E-0008  0.90404E-0008
  0.77932E+0004 -0.28487E+0004  0.59348E-0009 -0.41406E-0008  0.94985E-0008
  0.78750E+0004 -0.28474E+0004  0.39346E-0008 -0.18501E-0008  0.98084E-0008
  0.79568E+0004 -0.28462E+0004  0.66723E-0008  0.41478E-0009  0.93015E-0008
  0.80000E+0004 -0.28456E+0004  0.77817E-0008  0.15555E-0008  0.86683E-0008
  0.77500E+0004 -0.28266E+0004 -0.22505E-0008 -0.40954E-0008  0.71882E-0008
  0.77932E+0004 -0.28259E+0004 -0.42446E-0009 -0.29523E-0008  0.75430E-0008
  0.78750E+0004 -0.28245E+0004  0.28383E-0008 -0.76827E-0009  0.77889E-0008
  0.79568E+0004 -0.28231E+0004  0.56537E-0008  0.13593E-0008  0.74000E-0008
  0.80000E+0004 -0.28223E+0004  0.68669E-0008  0.24181E-0008  0.68966E-0008
  0.77500E+0004 -0.28039E+0004 -0.30353E-0008 -0.29805E-0008  0.55543E-0008
  0.77932E+0004 -0.28030E+0004 -0.13290E-0008 -0.18819E-0008  0.58068E-0008
  0.78750E+0004 -0.28015E+0004  0.18098E-0008  0.19169E-0009  0.59850E-0008
  0.79568E+0004 -0.27999E+0004  0.46593E-0008  0.21813E-0008  0.57059E-0008
  0.80000E+0004 -0.27991E+0004  0.59560E-0008  0.31593E-0008  0.53279E-0008
  0.77500E+0004 -0.27919E+0004 -0.33840E-0008 -0.24378E-0008  0.47897E-0008
  0.77932E+0004 -0.27910E+0004 -0.17488E-0008 -0.13640E-0008  0.49902E-0008
  0.78750E+0004 -0.27894E+0004  0.13083E-0008  0.64999E-0009  0.51337E-0008
  0.79568E+0004 -0.27877E+0004  0.41593E-0008  0.25668E-0008  0.49110E-0008
  0.80000E+0004 -0.27868E+0004  0.54917E-0008  0.35026E-0008  0.45977E-0008
  0.80000E+0004 -0.28579E+0004  0.82494E-0008  0.10504E-0008  0.96654E-0008
  0.80432E+0004 -0.28573E+0004  0.90041E-0008  0.21740E-0008  0.86886E-0008
  0.81250E+0004 -0.28561E+0004  0.95450E-0008  0.40547E-0008  0.61116E-0008
  0.82068E+0004 -0.28549E+0004  0.88710E-0008  0.54845E-0008  0.27384E-0008
  0.82500E+0004 -0.28543E+0004  0.80376E-0008  0.60168E-0008  0.71886E-0009
  0.80000E+0004 -0.28456E+0004  0.77817E-0008  0.15555E-0008  0.86683E-0008
  0.80432E+0004 -0.28449E+0004  0.86180E-0008  0.26334E-0008  0.77813E-0008
  0.81250E+0004 -0.28436E+0004  0.93515E-0008  0.44240E-0008  0.54081E-0008
  0.82068E+0004 -0.28424E+0004  0.88916E-0008  0.57671E-0008  0.22428E-0008
  0.82500E+0004 -0.28417E+0004  0.81673E-0008  0.62575E-0008  0.31926E-0009
  0.80000E+0004 -0.28223E+0004  0.68669E-0008  0.24181E-0008  0.68966E-0008
  0.80432E+0004 -0.28216E+0004  0.78451E-0008  0.34102E-0008  0.61767E-0008
  0.81250E+0004 -0.28201E+0004  0.89291E-0008  0.50341E-0008  0.41875E-0008
  0.82068E+0004 -0.28186E+0004  0.88734E-0008  0.62175E-0008  0.14216E-0008
  0.82500E+0004 -0.28178E+0004  0.83603E-0008  0.66315E-0008 -0.31497E-0009
  0.80000E+0004 -0.27991E+0004  0.59560E-0008  0.31593E-0008  0.53279E-0008
  0.80432E+0004 -0.27982E+0004  0.70587E-0008  0.40674E-0008  0.47714E-0008
  0.81250E+0004 -0.27965E+0004  0.84706E-0008  0.55298E-0008  0.31636E-0008
  0.82068E+0004 -0.27949E+0004  0.88121E-0008  0.65607E-0008  0.80237E-0009
  0.82500E+0004 -0.27940E+0004  0.85125E-0008  0.69023E-0008 -0.74146E-0009
  0.80000E+0004 -0.27868E+0004  0.54917E-0008  0.35026E-0008  0.45977E-0008
  0.80432E+0004 -0.27859E+0004  0.66528E-0008  0.43673E-0008  0.41263E-0008
  0.81250E+0004 -0.27841E+0004  0.82273E-0008  0.57467E-0008  0.27187E-0008
  0.82068E+0004 -0.27823E+0004  0.87735E-0008  0.67001E-0008  0.57243E-0009
  0.82500E+0004 -0.27814E+0004  0.85865E-0008  0.70052E-0008 -0.86769E-0009
  0.82500E+0004 -0.28543E+0004  0.80376E-0008  0.60168E-0008  0.71886E-0009
  0.82932E+0004 -0.28537E+0004  0.69063E-0008  0.63760E-0008 -0.13906E-0008
  0.83750E+0004 -0.28527E+0004  0.40730E-0008  0.65740E-0008 -0.54676E-0008
  0.84568E+0004 -0.28516E+0004  0.63531E-0009  0.61518E-0008 -0.92917E-0008
  0.85000E+0004 -0.28510E+0004 -0.12902E-0008  0.57060E-0008 -0.11085E-0007
  0.82500E+0004 -0.28417E+0004  0.81673E-0008  0.62575E-0008  0.31926E-0009
  0.82932E+0004 -0.28411E+0004  0.71359E-0008  0.65789E-0008 -0.17121E-0008
  0.83750E+0004 -0.28399E+0004  0.44518E-0008  0.67196E-0008 -0.57042E-0008
  0.84568E+0004 -0.28388E+0004  0.10963E-0008  0.62612E-0008 -0.95376E-0008
  0.85000E+0004 -0.28382E+0004 -0.81442E-0009  0.58054E-0008 -0.11372E-0007
  0.82500E+0004 -0.28178E+0004  0.83603E-0008  0.66315E-0008 -0.31497E-0009
  0.82932E+0004 -0.28171E+0004  0.75251E-0008  0.68844E-0008 -0.21921E-0008
  0.83750E+0004 -0.28158E+0004  0.51428E-0008  0.69217E-0008 -0.60098E-0008
  0.84568E+0004 -0.28145E+0004  0.19646E-0008  0.63996E-0008 -0.98500E-0008
  0.85000E+0004 -0.28138E+0004  0.92432E-0010  0.59266E-0008 -0.11760E-0007
  0.82500E+0004 -0.27940E+0004  0.85125E-0008  0.69023E-0008 -0.74146E-0009
  0.82932E+0004 -0.27932E+0004  0.78800E-0008  0.70909E-0008 -0.24568E-0008
  0.83750E+0004 -0.27917E+0004  0.58192E-0008  0.70323E-0008 -0.60841E-0008
  0.84568E+0004 -0.27902E+0004  0.28432E-0008  0.64526E-0008 -0.99163E-0008
  0.85000E+0004 -0.27894E+0004  0.10222E-0008  0.59651E-0008 -0.11897E-0007
  0.82500E+0004 -0.27814E+0004  0.85865E-0008  0.70052E-0008 -0.86769E-0009
  0.82932E+0004 -0.27806E+0004  0.80622E-0008  0.71615E-0008 -0.24951E-0008
  0.83750E+0004 -0.27790E+0004  0.61773E-0008  0.70555E-0008 -0.60156E-0008
  0.84568E+0004 -0.27774E+0004  0.33167E-0008  0.64481E-0008 -0.98377E-0008
  0.85000E+0004 -0.27766E+0004  0.15276E-0008  0.59542E-0008 -0.11854E-0007
  0.85000E+0004 -0.28510E+0004 -0.12902E-0008  0.57060E-0008 -0.11085E-0007
  0.85432E+0004 -0.28507E+0004 -0.32171E-0008  0.51274E-0008 -0.12647E-0007
  0.86250E+0004 -0.28499E+0004 -0.66717E-0008  0.37648E-0008 -0.14897E-0007
  0.87068E+0004 -0.28492E+0004 -0.95906E-0008  0.22177E-0008 -0.16104E-0007
  0.87500E+0004 -0.28488E+0004 -0.10837E-0007  0.13997E-0008 -0.16327E-0007
  0.85000E+0004 -0.28382E+0004 -0.81442E-0009  0.58054E-0008 -0.11372E-0007
  0.85432E+0004 -0.28378E+0004 -0.27459E-0008  0.52230E-0008 -0.12998E-0007
  0.86250E+0004 -0.28370E+0004 -0.62519E-0008  0.38675E-0008 -0.15414E-0007
  0.87068E+0004 -0.28362E+0004 -0.92623E-0008  0.23423E-0008 -0.16818E-0007
  0.87500E+0004 -0.28358E+0004 -0.10566E-0007  0.15396E-0008 -0.17147E-0007
  0.85000E+0004 -0.28138E+0004  0.92432E-0010  0.59266E-0008 -0.11760E-0007
  0.85432E+0004 -0.28133E+0004 -0.18388E-0008  0.53385E-0008 -0.13508E-0007
  0.86250E+0004 -0.28124E+0004 -0.54313E-0008  0.39987E-0008 -0.16247E-0007
  0.87068E+0004 -0.28115E+0004 -0.86116E-0008  0.25162E-0008 -0.18044E-0007
  0.87500E+0004 -0.28110E+0004 -0.10024E-0007  0.17432E-0008 -0.18586E-0007
  0.85000E+0004 -0.27894E+0004  0.10222E-0008  0.59651E-0008 -0.11897E-0007
  0.85432E+0004 -0.27889E+0004 -0.89751E-0009  0.53738E-0008 -0.13766E-0007
  0.86250E+0004 -0.27879E+0004 -0.45613E-0008  0.40532E-0008 -0.16838E-0007
  0.87068E+0004 -0.27868E+0004 -0.79053E-0008  0.26156E-0008 -0.19049E-0007
  0.87500E+0004 -0.27863E+0004 -0.94274E-0008  0.18731E-0008 -0.19821E-0007
  0.85000E+0004 -0.27766E+0004  0.15276E-0008  0.59542E-0008 -0.11854E-0007
  0.85432E+0004 -0.27760E+0004 -0.38186E-0009  0.53622E-0008 -0.13786E-0007
  0.86250E+0004 -0.27749E+0004 -0.40769E-0008  0.40533E-0008 -0.17035E-0007
  0.87068E+0004 -0.27738E+0004 -0.75043E-0008  0.26405E-0008 -0.19473E-0007
  0.87500E+0004 -0.27732E+0004 -0.90836E-0008  0.19144E-0008 -0.20372E-0007
  0.87500E+0004 -0.28488E+0004 -0.10837E-0007  0.13997E-0008 -0.16327E-0007
  0.87932E+0004 -0.28485E+0004 -0.11843E-0007  0.61705E-0009 -0.16257E-0007
  0.88750E+0004 -0.28480E+0004 -0.13061E-0007 -0.66499E-0009 -0.15462E-0007
  0.89568E+0004 -0.28474E+0004 -0.13332E-0007 -0.15580E-0008 -0.13906E-0007
  0.90000E+0004 -0.28472E+0004 -0.13100E-0007 -0.18355E-0008 -0.12845E-0007
  0.87500E+0004 -0.28358E+0004 -0.10566E-0007  0.15396E-0008 -0.17147E-0007
  0.87932E+0004 -0.28355E+0004 -0.11632E-0007  0.77427E-0009 -0.17179E-0007
  0.88750E+0004 -0.28349E+0004 -0.12965E-0007 -0.47460E-0009 -0.16553E-0007
  0.89568E+0004 -0.28343E+0004 -0.13342E-0007 -0.13380E-0008 -0.15130E-0007
  0.90000E+0004 -0.28340E+0004 -0.13162E-0007 -0.16033E-0008 -0.14122E-0007
  0.87500E+0004 -0.28110E+0004 -0.10024E-0007  0.17432E-0008 -0.18586E-0007
  0.87932E+0004 -0.28107E+0004 -0.11207E-0007  0.10110E-0008 -0.18826E-0007
  0.88750E+0004 -0.28100E+0004 -0.12765E-0007 -0.17437E-0009 -0.18557E-0007
  0.89568E+0004 -0.28093E+0004 -0.13356E-0007 -0.98077E-0009 -0.17421E-0007
  0.90000E+0004 -0.28090E+0004 -0.13280E-0007 -0.12223E-0008 -0.16532E-0007
  0.87500E+0004 -0.27863E+0004 -0.94274E-0008  0.18731E-0008 -0.19821E-0007
  0.87932E+0004 -0.27859E+0004 -0.10730E-0007  0.11746E-0008 -0.20289E-0007
  0.88750E+0004 -0.27851E+0004 -0.12519E-0007  0.53953E-0010 -0.20417E-0007
  0.89568E+0004 -0.27843E+0004 -0.13335E-0007 -0.69413E-0009 -0.19612E-0007
  0.90000E+0004 -0.27839E+0004 -0.13370E-0007 -0.91079E-0009 -0.18866E-0007
  0.87500E+0004 -0.27732E+0004 -0.90836E-0008  0.19144E-0008 -0.20372E-0007
  0.87932E+0004 -0.27728E+0004 -0.10449E-0007  0.12340E-0008 -0.20967E-0007
  0.88750E+0004 -0.27720E+0004 -0.12364E-0007  0.14807E-0009 -0.21320E-0007
  0.89568E+0004 -0.27712E+0004 -0.13301E-0007 -0.56867E-0009 -0.20707E-0007
  0.90000E+0004 -0.27707E+0004 -0.13397E-0007 -0.77173E-0009 -0.20046E-0007
  0.90000E+0004 -0.28472E+0004 -0.13100E-0007 -0.18355E-0008 -0.12845E-0007
  0.90432E+0004 -0.28469E+0004 -0.12604E-0007 -0.19689E-0008 -0.11619E-0007
  0.91250E+0004 -0.28463E+0004 -0.11011E-0007 -0.18327E-0008 -0.89638E-0008
  0.92068E+0004 -0.28458E+0004 -0.86422E-0008 -0.12449E-0008 -0.59008E-0008
  0.92500E+0004 -0.28455E+0004 -0.71480E-0008 -0.79889E-0009 -0.41639E-0008
  0.90000E+0004 -0.28340E+0004 -0.13162E-0007 -0.16033E-0008 -0.14122E-0007
  0.90432E+0004 -0.28336E+0004 -0.12713E-0007 -0.17266E-0008 -0.12937E-0007
  0.91250E+0004 -0.28330E+0004 -0.11198E-0007 -0.15811E-0008 -0.10327E-0007
  0.92068E+0004 -0.28324E+0004 -0.88846E-0008 -0.99495E-0009 -0.72700E-0008
  0.92500E+0004 -0.28321E+0004 -0.74116E-0008 -0.55403E-0009 -0.55240E-0008
  0.90000E+0004 -0.28090E+0004 -0.13280E-0007 -0.12223E-0008 -0.16532E-0007
  0.90432E+0004 -0.28086E+0004 -0.12928E-0007 -0.13257E-0008 -0.15445E-0007
  0.91250E+0004 -0.28079E+0004 -0.11575E-0007 -0.11600E-0008 -0.12960E-0007
  0.92068E+0004 -0.28072E+0004 -0.93922E-0008 -0.57375E-0009 -0.99596E-0008
  0.92500E+0004 -0.28068E+0004 -0.79744E-0008 -0.14049E-0009 -0.82215E-0008
  0.90000E+0004 -0.27839E+0004 -0.13370E-0007 -0.91079E-0009 -0.18866E-0007
  0.90432E+0004 -0.27835E+0004 -0.13123E-0007 -0.99341E-0009 -0.17902E-0007
  0.91250E+0004 -0.27827E+0004 -0.11952E-0007 -0.80469E-0009 -0.15591E-0007
  0.92068E+0004 -0.27820E+0004 -0.99273E-0008 -0.21441E-0009 -0.12703E-0007
  0.92500E+0004 -0.27815E+0004 -0.85829E-0008  0.21382E-0009 -0.11004E-0007
  0.90000E+0004 -0.27707E+0004 -0.13397E-0007 -0.77173E-0009 -0.20046E-0007
  0.90432E+0004 -0.27703E+0004 -0.13208E-0007 -0.84309E-0009 -0.19155E-0007
  0.91250E+0004 -0.27695E+0004 -0.12139E-0007 -0.64112E-0009 -0.16955E-0007
  0.92068E+0004 -0.27686E+0004 -0.10208E-0007 -0.47276E-0010 -0.14146E-0007
  0.92500E+0004 -0.27682E+0004 -0.89090E-0008  0.37925E-0009 -0.12480E-0007
  0.92500E+0004 -0.28455E+0004 -0.71480E-0008 -0.79889E-0009 -0.41639E-0008
  0.92932E+0004 -0.28452E+0004 -0.55118E-0008 -0.28962E-0009 -0.23262E-0008
  0.93750E+0004 -0.28447E+0004 -0.22268E-0008  0.71596E-0009  0.12841E-0008
  0.94568E+0004 -0.28443E+0004  0.10624E-0008  0.15786E-0008  0.50180E-0008
  0.95000E+0004 -0.28440E+0004  0.26882E-0008  0.18916E-0008  0.69874E-0008
  0.92500E+0004 -0.28321E+0004 -0.74116E-0008 -0.55403E-0009 -0.55240E-0008
  0.92932E+0004 -0.28318E+0004 -0.57910E-0008 -0.50736E-0010 -0.36721E-0008
  0.93750E+0004 -0.28313E+0004 -0.25278E-0008  0.94171E-0009 -0.35627E-0010
  0.94568E+0004 -0.28308E+0004  0.73193E-0009  0.17986E-0008  0.36884E-0008
  0.95000E+0004 -0.28305E+0004  0.23284E-0008  0.21144E-0008  0.56227E-0008
  0.92500E+0004 -0.28068E+0004 -0.79744E-0008 -0.14049E-0009 -0.82215E-0008
  0.92932E+0004 -0.28065E+0004 -0.64001E-0008  0.35375E-0009 -0.63688E-0008
  0.93750E+0004 -0.28059E+0004 -0.32107E-0008  0.13256E-0008 -0.27311E-0008
  0.94568E+0004 -0.28053E+0004 -0.36576E-0010  0.21749E-0008  0.93318E-0009
  0.95000E+0004 -0.28050E+0004  0.14916E-0008  0.24965E-0008  0.27842E-0008
  0.92500E+0004 -0.27815E+0004 -0.85829E-0008  0.21382E-0009 -0.11004E-0007
  0.92932E+0004 -0.27812E+0004 -0.70756E-0008  0.70144E-0009 -0.91830E-0008
  0.93750E+0004 -0.27805E+0004 -0.40036E-0008  0.16577E-0008 -0.56070E-0008
  0.94568E+0004 -0.27798E+0004 -0.95807E-0009  0.25028E-0008 -0.20586E-0008
  0.95000E+0004 -0.27795E+0004  0.48231E-0009  0.28312E-0008 -0.31468E-0009
  0.92500E+0004 -0.27682E+0004 -0.89090E-0008  0.37925E-0009 -0.12480E-0007
  0.92932E+0004 -0.27678E+0004 -0.74450E-0008  0.86423E-0009 -0.10689E-0007
  0.93750E+0004 -0.27671E+0004 -0.44526E-0008  0.18140E-0008 -0.71704E-0008
  0.94568E+0004 -0.27664E+0004 -0.14932E-0008  0.26580E-0008 -0.37063E-0008
  0.95000E+0004 -0.27660E+0004 -0.10793E-0009  0.29902E-0008 -0.20290E-0008
  0.95000E+0004 -0.28440E+0004  0.26882E-0008  0.18916E-0008  0.69874E-0008
  0.95432E+0004 -0.28439E+0004  0.42261E-0008  0.20735E-0008  0.90052E-0008
  0.96250E+0004 -0.28438E+0004  0.67882E-0008  0.19743E-0008  0.12837E-0007
  0.97068E+0004 -0.28436E+0004  0.90125E-0008  0.12813E-0008  0.16855E-0007
  0.97500E+0004 -0.28436E+0004  0.10125E-0007  0.69853E-0009  0.19091E-0007
  0.95000E+0004 -0.28305E+0004  0.23284E-0008  0.21144E-0008  0.56227E-0008
  0.95432E+0004 -0.28305E+0004  0.38222E-0008  0.23058E-0008  0.75783E-0008
  0.96250E+0004 -0.28303E+0004  0.62380E-0008  0.22439E-0008  0.11194E-0007
  0.97068E+0004 -0.28301E+0004  0.82171E-0008  0.16168E-0008  0.14860E-0007
  0.97500E+0004 -0.28300E+0004  0.91603E-0008  0.10785E-0008  0.16867E-0007
  0.95000E+0004 -0.28050E+0004  0.14916E-0008  0.24965E-0008  0.27842E-0008
  0.95432E+0004 -0.28049E+0004  0.28919E-0008  0.27058E-0008  0.46099E-0008
  0.96250E+0004 -0.28047E+0004  0.50202E-0008  0.27112E-0008  0.78056E-0008
  0.97068E+0004 -0.28045E+0004  0.65310E-0008  0.22010E-0008  0.10807E-0007
  0.97500E+0004 -0.28044E+0004  0.71513E-0008  0.17412E-0008  0.12379E-0007
  0.95000E+0004 -0.27795E+0004  0.48231E-0009  0.28312E-0008 -0.31468E-0009
  0.95432E+0004 -0.27794E+0004  0.17732E-0008  0.30579E-0008  0.13629E-0008
  0.96250E+0004 -0.27792E+0004  0.35951E-0008  0.31264E-0008  0.41209E-0008
  0.97068E+0004 -0.27789E+0004  0.46308E-0008  0.27232E-0008  0.64582E-0008
  0.97500E+0004 -0.27788E+0004  0.49267E-0008  0.23346E-0008  0.75992E-0008
  0.95000E+0004 -0.27660E+0004 -0.10793E-0009  0.29902E-0008 -0.20290E-0008
  0.95432E+0004 -0.27659E+0004  0.11178E-0008  0.32260E-0008 -0.43767E-0009
  0.96250E+0004 -0.27657E+0004  0.27686E-0008  0.33261E-0008  0.20809E-0008
  0.97068E+0004 -0.27654E+0004  0.35505E-0008  0.29754E-0008  0.40679E-0008
  0.97500E+0004 -0.27653E+0004  0.36749E-0008  0.26218E-0008  0.49835E-0008
  0.97500E+0004 -0.28436E+0004  0.10125E-0007  0.69853E-0009  0.19091E-0007
  0.97932E+0004 -0.28438E+0004  0.11315E-0007  0.49922E-0011  0.21536E-0007
  0.98750E+0004 -0.28442E+0004  0.13879E-0007 -0.14699E-0008  0.26580E-0007
  0.99568E+0004 -0.28445E+0004  0.17104E-0007 -0.28416E-0008  0.32141E-0007
  0.10000E+0005 -0.28448E+0004  0.19064E-0007 -0.34077E-0008  0.35137E-0007
  0.97500E+0004 -0.28300E+0004  0.91603E-0008  0.10785E-0008  0.16867E-0007
  0.97932E+0004 -0.28303E+0004  0.10164E-0007  0.43455E-0009  0.19071E-0007
  0.98750E+0004 -0.28307E+0004  0.12346E-0007 -0.94231E-0009  0.23669E-0007
  0.99568E+0004 -0.28311E+0004  0.15222E-0007 -0.22266E-0008  0.28899E-0007
  0.10000E+0005 -0.28314E+0004  0.17042E-0007 -0.27586E-0008  0.31811E-0007
  0.97500E+0004 -0.28044E+0004  0.71513E-0008  0.17412E-0008  0.12379E-0007
  0.97932E+0004 -0.28047E+0004  0.77956E-0008  0.11844E-0008  0.14127E-0007
  0.98750E+0004 -0.28052E+0004  0.92322E-0008 -0.20124E-0010  0.17860E-0007
  0.99568E+0004 -0.28057E+0004  0.11401E-0007 -0.11506E-0008  0.22420E-0007
  0.10000E+0005 -0.28059E+0004  0.12918E-0007 -0.16221E-0008  0.25133E-0007
  0.97500E+0004 -0.27788E+0004  0.49267E-0008  0.23346E-0008  0.75992E-0008
  0.97932E+0004 -0.27791E+0004  0.52091E-0008  0.18569E-0008  0.88918E-0008
  0.98750E+0004 -0.27797E+0004  0.58819E-0008  0.80855E-0009  0.11751E-0007
  0.99568E+0004 -0.27802E+0004  0.72967E-0008 -0.18243E-0009  0.15595E-0007
  0.10000E+0005 -0.27805E+0004  0.84758E-0008 -0.59829E-0009  0.18069E-0007
  0.97500E+0004 -0.27653E+0004  0.36749E-0008  0.26218E-0008  0.49835E-0008
  0.97932E+0004 -0.27656E+0004  0.37664E-0008  0.21828E-0008  0.60382E-0008
  0.98750E+0004 -0.27662E+0004  0.40331E-0008  0.12109E-0008  0.84360E-0008
  0.99568E+0004 -0.27668E+0004  0.50383E-0008  0.28840E-0009  0.11891E-0007
  0.10000E+0005 -0.27671E+0004  0.60280E-0008 -0.99985E-0010  0.14226E-0007
  0.10000E+0005 -0.28448E+0004  0.19064E-0007 -0.34077E-0008  0.35137E-0007
  0.10043E+0005 -0.28452E+0004  0.21210E-0007 -0.38172E-0008  0.38163E-0007
  0.10125E+0005 -0.28462E+0004  0.25270E-0007 -0.40317E-0008  0.43200E-0007
  0.10207E+0005 -0.28471E+0004  0.28558E-0007 -0.34800E-0008  0.46538E-0007
  0.10250E+0005 -0.28476E+0004  0.29608E-0007 -0.29216E-0008  0.47270E-0007
  0.10000E+0005 -0.28314E+0004  0.17042E-0007 -0.27586E-0008  0.31811E-0007
  0.10043E+0005 -0.28319E+0004  0.19098E-0007 -0.31449E-0008  0.34838E-0007
  0.10125E+0005 -0.28329E+0004  0.23135E-0007 -0.33535E-0008  0.40112E-0007
  0.10207E+0005 -0.28339E+0004  0.26591E-0007 -0.28441E-0008  0.43953E-0007
  0.10250E+0005 -0.28344E+0004  0.27788E-0007 -0.23249E-0008  0.45016E-0007
  0.10000E+0005 -0.28059E+0004  0.12918E-0007 -0.16221E-0008  0.25133E-0007
  0.10043E+0005 -0.28066E+0004  0.14764E-0007 -0.19666E-0008  0.28118E-0007
  0.10125E+0005 -0.28077E+0004  0.18679E-0007 -0.21612E-0008  0.33746E-0007
  0.10207E+0005 -0.28089E+0004  0.22390E-0007 -0.17206E-0008  0.38452E-0007
  0.10250E+0005 -0.28095E+0004  0.23846E-0007 -0.12666E-0008  0.40112E-0007
  0.10000E+0005 -0.27805E+0004  0.84758E-0008 -0.59829E-0009  0.18069E-0007
  0.10043E+0005 -0.27812E+0004  0.10068E-0007 -0.90358E-0009  0.20963E-0007
  0.10125E+0005 -0.27825E+0004  0.13771E-0007 -0.10810E-0008  0.26832E-0007
  0.10207E+0005 -0.27838E+0004  0.17661E-0007 -0.69587E-0009  0.32297E-0007
  0.10250E+0005 -0.27845E+0004  0.19352E-0007 -0.29649E-0009  0.34513E-0007
  0.10000E+0005 -0.27671E+0004  0.60280E-0008 -0.99985E-0010  0.14226E-0007
  0.10043E+0005 -0.27679E+0004  0.74725E-0008 -0.38557E-0009  0.17054E-0007
  0.10125E+0005 -0.27692E+0004  0.11033E-0007 -0.55279E-0009  0.23011E-0007
  0.10207E+0005 -0.27706E+0004  0.14989E-0007 -0.19221E-0009  0.28836E-0007
  0.10250E+0005 -0.27714E+0004  0.16795E-0007  0.18212E-0009  0.31327E-0007
  0.10250E+0005 -0.28476E+0004  0.29608E-0007 -0.29216E-0008  0.47270E-0007
  0.10293E+0005 -0.28480E+0004  0.30013E-0007 -0.22521E-0008  0.47227E-0007
  0.10375E+0005 -0.28487E+0004  0.28639E-0007 -0.85556E-0009  0.44814E-0007
  0.10457E+0005 -0.28495E+0004  0.24378E-0007  0.27004E-0009  0.39862E-0007
  0.10500E+0005 -0.28498E+0004  0.21099E-0007  0.61803E-0009  0.36536E-0007
  0.10250E+0005 -0.28344E+0004  0.27788E-0007 -0.23249E-0008  0.45016E-0007
  0.10293E+0005 -0.28348E+0004  0.28356E-0007 -0.17002E-0008  0.45312E-0007
  0.10375E+0005 -0.28356E+0004  0.27278E-0007 -0.39447E-0009  0.43462E-0007
  0.10457E+0005 -0.28365E+0004  0.23184E-0007  0.66105E-0009  0.38810E-0007
  0.10500E+0005 -0.28369E+0004  0.19907E-0007  0.98871E-0009  0.35491E-0007
  0.10250E+0005 -0.28095E+0004  0.23846E-0007 -0.12666E-0008  0.40112E-0007
  0.10293E+0005 -0.28100E+0004  0.24722E-0007 -0.71644E-0009  0.41033E-0007
  0.10375E+0005 -0.28109E+0004  0.24247E-0007  0.43720E-0009  0.40269E-0007
  0.10457E+0005 -0.28118E+0004  0.20573E-0007  0.13761E-0008  0.36268E-0007
  0.10500E+0005 -0.28123E+0004  0.17371E-0007  0.16706E-0008  0.33024E-0007
  0.10250E+0005 -0.27845E+0004  0.19352E-0007 -0.29649E-0009  0.34513E-0007
  0.10293E+0005 -0.27851E+0004  0.20529E-0007  0.19082E-0009  0.36033E-0007
  0.10375E+0005 -0.27861E+0004  0.20702E-0007  0.12157E-0008  0.36368E-0007
  0.10457E+0005 -0.27872E+0004  0.17571E-0007  0.20568E-0008  0.33109E-0007
  0.10500E+0005 -0.27877E+0004  0.14533E-0007  0.23240E-0008  0.30018E-0007
  0.10250E+0005 -0.27714E+0004  0.16795E-0007  0.18212E-0009  0.31327E-0007
  0.10293E+0005 -0.27720E+0004  0.18127E-0007  0.64048E-0009  0.33153E-0007
  0.10375E+0005 -0.27731E+0004  0.18657E-0007  0.16057E-0008  0.34068E-0007
  0.10457E+0005 -0.27742E+0004  0.15856E-0007  0.24018E-0008  0.31234E-0007
  0.10500E+0005 -0.27748E+0004  0.12939E-0007  0.26569E-0008  0.28251E-0007
  0.10500E+0005 -0.28498E+0004  0.21099E-0007  0.61803E-0009  0.36536E-0007
  0.10543E+0005 -0.28502E+0004  0.17319E-0007  0.71301E-0009  0.33066E-0007
  0.10625E+0005 -0.28509E+0004  0.94429E-0008  0.16904E-0009  0.26770E-0007
  0.10707E+0005 -0.28515E+0004  0.19497E-0008 -0.13043E-0008  0.22187E-0007
  0.10750E+0005 -0.28519E+0004 -0.13986E-0008 -0.23696E-0008  0.20777E-0007
  0.10500E+0005 -0.28369E+0004  0.19907E-0007  0.98871E-0009  0.35491E-0007
  0.10543E+0005 -0.28373E+0004  0.16059E-0007  0.10803E-0008  0.31914E-0007
  0.10625E+0005 -0.28380E+0004  0.78738E-0008  0.57475E-0009  0.25135E-0007
  0.10707E+0005 -0.28387E+0004 -0.92832E-0010 -0.80500E-0009  0.19827E-0007
  0.10750E+0005 -0.28391E+0004 -0.37120E-0008 -0.18068E-0008  0.18011E-0007
  0.10500E+0005 -0.28123E+0004  0.17371E-0007  0.16706E-0008  0.33024E-0007
  0.10543E+0005 -0.28128E+0004  0.13475E-0007  0.17581E-0008  0.29316E-0007
  0.10625E+0005 -0.28136E+0004  0.48548E-0008  0.13215E-0008  0.21755E-0007
  0.10707E+0005 -0.28144E+0004 -0.38871E-0008  0.10514E-0009  0.15178E-0007
  0.10750E+0005 -0.28149E+0004 -0.79762E-0008 -0.78635E-0009  0.12623E-0007
  0.10500E+0005 -0.27877E+0004  0.14533E-0007  0.23240E-0008  0.30018E-0007
  0.10543E+0005 -0.27882E+0004  0.10689E-0007  0.24103E-0008  0.26266E-0007
  0.10625E+0005 -0.27892E+0004  0.18312E-0008  0.20376E-0008  0.18096E-0007
  0.10707E+0005 -0.27901E+0004 -0.75202E-0008  0.96822E-0009  0.10388E-0007
  0.10750E+0005 -0.27906E+0004 -0.12017E-0007  0.17508E-0009  0.71414E-0008
  0.10500E+0005 -0.27748E+0004  0.12939E-0007  0.26569E-0008  0.28251E-0007
  0.10543E+0005 -0.27753E+0004  0.91610E-0008  0.27433E-0008  0.24509E-0007
  0.10625E+0005 -0.27763E+0004  0.25479E-0009  0.24025E-0008  0.16086E-0007
  0.10707E+0005 -0.27773E+0004 -0.93497E-0008  0.14046E-0008  0.78390E-0008
  0.10750E+0005 -0.27778E+0004 -0.14034E-0007  0.65918E-0009  0.42462E-0008
  0.10750E+0005 -0.28519E+0004 -0.13986E-0008 -0.23696E-0008  0.20777E-0007
  0.10793E+0005 -0.28523E+0004 -0.41030E-0008 -0.35556E-0008  0.20202E-0007
  0.10875E+0005 -0.28531E+0004 -0.73443E-0008 -0.58924E-0008  0.21058E-0007
  0.10957E+0005 -0.28538E+0004 -0.82324E-0008 -0.79311E-0008  0.23716E-0007
  0.11000E+0005 -0.28542E+0004 -0.80103E-0008 -0.87556E-0008  0.25334E-0007
  0.10750E+0005 -0.28391E+0004 -0.37120E-0008 -0.18068E-0008  0.18011E-0007
  0.10793E+0005 -0.28396E+0004 -0.66706E-0008 -0.29229E-0008  0.17058E-0007
  0.10875E+0005 -0.28404E+0004 -0.10275E-0007 -0.51338E-0008  0.17386E-0007
  0.10957E+0005 -0.28412E+0004 -0.11285E-0007 -0.70763E-0008  0.19870E-0007
  0.11000E+0005 -0.28417E+0004 -0.11019E-0007 -0.78721E-0008  0.21553E-0007
  0.10750E+0005 -0.28149E+0004 -0.79762E-0008 -0.78635E-0009  0.12623E-0007
  0.10793E+0005 -0.28154E+0004 -0.11391E-0007 -0.17808E-0008  0.10966E-0007
  0.10875E+0005 -0.28163E+0004 -0.15680E-0007 -0.37728E-0008  0.10265E-0007
  0.10957E+0005 -0.28173E+0004 -0.16966E-0007 -0.55478E-0008  0.12336E-0007
  0.11000E+0005 -0.28178E+0004 -0.16646E-0007 -0.62931E-0008  0.14087E-0007
  0.10750E+0005 -0.27906E+0004 -0.12017E-0007  0.17508E-0009  0.71414E-0008
  0.10793E+0005 -0.27912E+0004 -0.15847E-0007 -0.71076E-0009  0.48017E-0008
  0.10875E+0005 -0.27923E+0004 -0.20804E-0007 -0.25072E-0008  0.30425E-0008
  0.10957E+0005 -0.27934E+0004 -0.22412E-0007 -0.41321E-0008  0.46022E-0008
  0.11000E+0005 -0.27940E+0004 -0.22078E-0007 -0.48319E-0008  0.63515E-0008
  0.10750E+0005 -0.27778E+0004 -0.14034E-0007  0.65918E-0009  0.42462E-0008
  0.10793E+0005 -0.27785E+0004 -0.18065E-0007 -0.17421E-0009  0.15571E-0008
  0.10875E+0005 -0.27796E+0004 -0.23363E-0007 -0.18760E-0008 -0.76690E-0009
  0.10957E+0005 -0.27808E+0004 -0.25155E-0007 -0.34280E-0008  0.48588E-0009
  0.11000E+0005 -0.27814E+0004 -0.24830E-0007 -0.41058E-0008  0.22075E-0008
  0.11000E+0005 -0.28542E+0004 -0.80103E-0008 -0.87556E-0008  0.25334E-0007
  0.11043E+0005 -0.28547E+0004 -0.74635E-0008 -0.93524E-0008  0.26887E-0007
  0.11125E+0005 -0.28555E+0004 -0.62086E-0008 -0.98154E-0008  0.28758E-0007
  0.11207E+0005 -0.28563E+0004 -0.53156E-0008 -0.94435E-0008  0.28669E-0007
  0.11250E+0005 -0.28567E+0004 -0.51746E-0008 -0.89702E-0008  0.27717E-0007
  0.11000E+0005 -0.28417E+0004 -0.11019E-0007 -0.78721E-0008  0.21553E-0007
  0.11043E+0005 -0.28421E+0004 -0.10356E-0007 -0.84537E-0008  0.23264E-0007
  0.11125E+0005 -0.28430E+0004 -0.87366E-0008 -0.89364E-0008  0.25627E-0007
  0.11207E+0005 -0.28439E+0004 -0.73883E-0008 -0.86333E-0008  0.26127E-0007
  0.11250E+0005 -0.28443E+0004 -0.70133E-0008 -0.82124E-0008  0.25464E-0007
  0.11000E+0005 -0.28178E+0004 -0.16646E-0007 -0.62931E-0008  0.14087E-0007
  0.11043E+0005 -0.28183E+0004 -0.15797E-0007 -0.68482E-0008  0.16045E-0007
  0.11125E+0005 -0.28193E+0004 -0.13540E-0007 -0.73652E-0008  0.19248E-0007
  0.11207E+0005 -0.28203E+0004 -0.11355E-0007 -0.71834E-0008  0.20806E-0007
  0.11250E+0005 -0.28209E+0004 -0.10539E-0007 -0.68557E-0008  0.20680E-0007
  0.11000E+0005 -0.27940E+0004 -0.22078E-0007 -0.48319E-0008  0.63515E-0008
  0.11043E+0005 -0.27946E+0004 -0.21088E-0007 -0.53632E-0008  0.84823E-0008
  0.11125E+0005 -0.27957E+0004 -0.18267E-0007 -0.59107E-0008  0.12402E-0007
  0.11207E+0005 -0.27968E+0004 -0.15291E-0007 -0.58390E-0008  0.14936E-0007
  0.11250E+0005 -0.27974E+0004 -0.14044E-0007 -0.55964E-0008  0.15323E-0007
  0.11000E+0005 -0.27814E+0004 -0.24830E-0007 -0.41058E-0008  0.22075E-0008
  0.11043E+0005 -0.27820E+0004 -0.23782E-0007 -0.46252E-0008  0.44005E-0008
  0.11125E+0005 -0.27832E+0004 -0.20696E-0007 -0.51874E-0008  0.86466E-0008
  0.11207E+0005 -0.27844E+0004 -0.17325E-0007 -0.51696E-0008  0.11659E-0007
  0.11250E+0005 -0.27851E+0004 -0.15855E-0007 -0.49688E-0008  0.12307E-0007
  0.11250E+0005 -0.28567E+0004 -0.51746E-0008 -0.89702E-0008  0.27717E-0007
  0.11293E+0005 -0.28571E+0004 -0.52310E-0008 -0.83513E-0008  0.26289E-0007
  0.11375E+0005 -0.28579E+0004 -0.57877E-0008 -0.69187E-0008  0.22518E-0007
  0.11457E+0005 -0.28586E+0004 -0.63677E-0008 -0.53341E-0008  0.18349E-0007
  0.11500E+0005 -0.28590E+0004 -0.64761E-0008 -0.44960E-0008  0.16294E-0007
  0.11250E+0005 -0.28443E+0004 -0.70133E-0008 -0.82124E-0008  0.25464E-0007
  0.11293E+0005 -0.28448E+0004 -0.68583E-0008 -0.76508E-0008  0.24286E-0007
  0.11375E+0005 -0.28456E+0004 -0.71132E-0008 -0.63372E-0008  0.20837E-0007
  0.11457E+0005 -0.28464E+0004 -0.75310E-0008 -0.48706E-0008  0.16785E-0007
  0.11500E+0005 -0.28469E+0004 -0.76028E-0008 -0.40926E-0008  0.14726E-0007
  0.11250E+0005 -0.28209E+0004 -0.10539E-0007 -0.68557E-0008  0.20680E-0007
  0.11293E+0005 -0.28214E+0004 -0.99798E-0008 -0.63962E-0008  0.19971E-0007
  0.11375E+0005 -0.28223E+0004 -0.96428E-0008 -0.52965E-0008  0.17147E-0007
  0.11457E+0005 -0.28233E+0004 -0.97340E-0008 -0.40444E-0008  0.13346E-0007
  0.11500E+0005 -0.28238E+0004 -0.97305E-0008 -0.33764E-0008  0.11293E-0007
  0.11250E+0005 -0.27974E+0004 -0.14044E-0007 -0.55964E-0008  0.15323E-0007
  0.11293E+0005 -0.27980E+0004 -0.13081E-0007 -0.52312E-0008  0.15075E-0007
  0.11375E+0005 -0.27991E+0004 -0.12136E-0007 -0.43304E-0008  0.12891E-0007
  0.11457E+0005 -0.28001E+0004 -0.11882E-0007 -0.32806E-0008  0.93755E-0008
  0.11500E+0005 -0.28007E+0004 -0.11798E-0007 -0.27171E-0008  0.73486E-0008
  0.11250E+0005 -0.27851E+0004 -0.15855E-0007 -0.49688E-0008  0.12307E-0007
  0.11293E+0005 -0.27857E+0004 -0.14682E-0007 -0.46502E-0008  0.12298E-0007
  0.11375E+0005 -0.27868E+0004 -0.13415E-0007 -0.38485E-0008  0.10454E-0007
  0.11457E+0005 -0.27879E+0004 -0.12973E-0007 -0.29005E-0008  0.71035E-0008
  0.11500E+0005 -0.27885E+0004 -0.12845E-0007 -0.23899E-0008  0.50986E-0008
  0.11500E+0005 -0.28590E+0004 -0.64761E-0008 -0.44960E-0008  0.16294E-0007
  0.11543E+0005 -0.28594E+0004 -0.63089E-0008 -0.36669E-0008  0.14544E-0007
  0.11625E+0005 -0.28600E+0004 -0.51076E-0008 -0.21571E-0008  0.12174E-0007
  0.11707E+0005 -0.28607E+0004 -0.25913E-0008 -0.70841E-0009  0.11250E-0007
  0.11750E+0005 -0.28610E+0004 -0.78162E-0009  0.40109E-0010  0.11272E-0007
  0.11500E+0005 -0.28469E+0004 -0.76028E-0008 -0.40926E-0008  0.14726E-0007
  0.11543E+0005 -0.28472E+0004 -0.74233E-0008 -0.33206E-0008  0.12940E-0007
  0.11625E+0005 -0.28479E+0004 -0.62363E-0008 -0.19140E-0008  0.10465E-0007
  0.11707E+0005 -0.28487E+0004 -0.37427E-0008 -0.56331E-0009  0.94494E-0008
  0.11750E+0005 -0.28490E+0004 -0.19388E-0008  0.13408E-0009  0.94450E-0008
  0.11500E+0005 -0.28238E+0004 -0.97305E-0008 -0.33764E-0008  0.11293E-0007
  0.11543E+0005 -0.28242E+0004 -0.95272E-0008 -0.27097E-0008  0.94490E-0008
  0.11625E+0005 -0.28250E+0004 -0.83780E-0008 -0.14933E-0008  0.67893E-0008
  0.11707E+0005 -0.28259E+0004 -0.59549E-0008 -0.32386E-0009  0.56049E-0008
  0.11750E+0005 -0.28263E+0004 -0.41797E-0008  0.27955E-0009  0.55508E-0008
  0.11500E+0005 -0.28007E+0004 -0.11798E-0007 -0.27171E-0008  0.73486E-0008
  0.11543E+0005 -0.28012E+0004 -0.11570E-0007 -0.21513E-0008  0.54651E-0008
  0.11625E+0005 -0.28021E+0004 -0.10475E-0007 -0.11180E-0008  0.26435E-0008
  0.11707E+0005 -0.28031E+0004 -0.81578E-0008 -0.12321E-0009  0.13003E-0008
  0.11750E+0005 -0.28035E+0004 -0.64347E-0008  0.39023E-0009  0.11992E-0008
  0.11500E+0005 -0.27885E+0004 -0.12845E-0007 -0.23899E-0008  0.50986E-0008
  0.11543E+0005 -0.27891E+0004 -0.12605E-0007 -0.18755E-0008  0.32018E-0008
  0.11625E+0005 -0.27900E+0004 -0.11545E-0007 -0.93552E-0009  0.30605E-0009
  0.11707E+0005 -0.27910E+0004 -0.92976E-0008 -0.29972E-0010 -0.11149E-0008
  0.11750E+0005 -0.27915E+0004 -0.76116E-0008  0.43758E-0009 -0.12391E-0008
  0.11750E+0005 -0.28610E+0004 -0.78162E-0009  0.40109E-0010  0.11272E-0007
  0.11793E+0005 -0.28613E+0004  0.13338E-0008  0.78171E-0009  0.11636E-0007
  0.11875E+0005 -0.28619E+0004  0.59784E-0008  0.21886E-0008  0.12994E-0007
  0.11957E+0005 -0.28624E+0004  0.11247E-0007  0.35855E-0008  0.15096E-0007
  0.12000E+0005 -0.28627E+0004  0.14183E-0007  0.43172E-0008  0.16418E-0007
  0.11750E+0005 -0.28490E+0004 -0.19388E-0008  0.13408E-0009  0.94450E-0008
  0.11793E+0005 -0.28493E+0004  0.17621E-0009  0.82479E-0009  0.97989E-0008
  0.11875E+0005 -0.28499E+0004  0.48342E-0008  0.21358E-0008  0.11185E-0007
  0.11957E+0005 -0.28505E+0004  0.10124E-0007  0.34393E-0008  0.13366E-0007
  0.12000E+0005 -0.28508E+0004  0.13072E-0007  0.41239E-0008  0.14744E-0007
  0.11750E+0005 -0.28263E+0004 -0.41797E-0008  0.27955E-0009  0.55508E-0008
  0.11793E+0005 -0.28266E+0004 -0.20847E-0008  0.87662E-0009  0.58854E-0008
  0.11875E+0005 -0.28273E+0004  0.25613E-0008  0.20126E-0008  0.73281E-0008
  0.11957E+0005 -0.28280E+0004  0.78558E-0008  0.31465E-0008  0.96647E-0008
  0.12000E+0005 -0.28284E+0004  0.10806E-0007  0.37462E-0008  0.11156E-0007
  0.11750E+0005 -0.28035E+0004 -0.64347E-0008  0.39023E-0009  0.11992E-0008
  0.11793E+0005 -0.28039E+0004 -0.43852E-0008  0.89764E-0009  0.15158E-0008
  0.11875E+0005 -0.28047E+0004  0.19999E-0009  0.18672E-0008  0.30207E-0008
  0.11957E+0005 -0.28055E+0004  0.54517E-0008  0.28408E-0008  0.55234E-0008
  0.12000E+0005 -0.28059E+0004  0.83805E-0008  0.33606E-0008  0.71344E-0008
  0.11750E+0005 -0.27915E+0004 -0.76116E-0008  0.43758E-0009 -0.12391E-0008
  0.11793E+0005 -0.27920E+0004 -0.55964E-0008  0.89940E-0009 -0.93049E-0009
  0.11875E+0005 -0.27928E+0004 -0.10630E-0008  0.17846E-0008  0.61038E-0009
  0.11957E+0005 -0.27936E+0004  0.41473E-0008  0.26771E-0008  0.32052E-0008
  0.12000E+0005 -0.27940E+0004  0.70553E-0008  0.31567E-0008  0.48822E-0008
  0.12000E+0005 -0.28627E+0004  0.14183E-0007  0.43172E-0008  0.16418E-0007
  0.12043E+0005 -0.28630E+0004  0.17208E-0007  0.50219E-0008  0.17918E-0007
  0.12125E+0005 -0.28637E+0004  0.23047E-0007  0.63084E-0008  0.21076E-0007
  0.12207E+0005 -0.28643E+0004  0.28871E-0007  0.74508E-0008  0.24620E-0007
  0.12250E+0005 -0.28647E+0004  0.31850E-0007  0.79871E-0008  0.26563E-0007
  0.12000E+0005 -0.28508E+0004  0.13072E-0007  0.41239E-0008  0.14744E-0007
  0.12043E+0005 -0.28512E+0004  0.16107E-0007  0.47839E-0008  0.16311E-0007
  0.12125E+0005 -0.28519E+0004  0.21967E-0007  0.59946E-0008  0.19619E-0007
  0.12207E+0005 -0.28526E+0004  0.27822E-0007  0.70757E-0008  0.23345E-0007
  0.12250E+0005 -0.28530E+0004  0.30825E-0007  0.75869E-0008  0.25399E-0007
  0.12000E+0005 -0.28284E+0004  0.10806E-0007  0.37462E-0008  0.11156E-0007
  0.12043E+0005 -0.28288E+0004  0.13844E-0007  0.43253E-0008  0.12856E-0007
  0.12125E+0005 -0.28296E+0004  0.19710E-0007  0.53995E-0008  0.16460E-0007
  0.12207E+0005 -0.28304E+0004  0.25588E-0007  0.63710E-0008  0.20546E-0007
  0.12250E+0005 -0.28308E+0004  0.28617E-0007  0.68377E-0008  0.22817E-0007
  0.12000E+0005 -0.28059E+0004  0.83805E-0008  0.33606E-0008  0.71344E-0008
  0.12043E+0005 -0.28064E+0004  0.11398E-0007  0.38637E-0008  0.89754E-0008
  0.12125E+0005 -0.28073E+0004  0.17226E-0007  0.48102E-0008  0.12891E-0007
  0.12207E+0005 -0.28082E+0004  0.23081E-0007  0.56797E-0008  0.17351E-0007
  0.12250E+0005 -0.28087E+0004  0.26113E-0007  0.61053E-0008  0.19843E-0007
  0.12000E+0005 -0.27940E+0004  0.70553E-0008  0.31567E-0008  0.48822E-0008
  0.12043E+0005 -0.27945E+0004  0.10053E-0007  0.36215E-0008  0.68004E-0008
  0.12125E+0005 -0.27955E+0004  0.15842E-0007  0.45039E-0008  0.10886E-0007
  0.12207E+0005 -0.27965E+0004  0.21668E-0007  0.53222E-0008  0.15545E-0007
  0.12250E+0005 -0.27970E+0004  0.24692E-0007  0.57274E-0008  0.18156E-0007
  0.12250E+0005 -0.28647E+0004  0.31850E-0007  0.79871E-0008  0.26563E-0007
  0.12293E+0005 -0.28651E+0004  0.34729E-0007  0.84435E-0008  0.28563E-0007
  0.12375E+0005 -0.28661E+0004  0.39699E-0007  0.91153E-0008  0.32233E-0007
  0.12457E+0005 -0.28670E+0004  0.43797E-0007  0.94318E-0008  0.35586E-0007
  0.12500E+0005 -0.28675E+0004  0.45525E-0007  0.94522E-0008  0.37129E-0007
  0.12250E+0005 -0.28530E+0004  0.30825E-0007  0.75869E-0008  0.25399E-0007
  0.12293E+0005 -0.28535E+0004  0.33735E-0007  0.80243E-0008  0.27522E-0007
  0.12375E+0005 -0.28545E+0004  0.38784E-0007  0.86771E-0008  0.31443E-0007
  0.12457E+0005 -0.28555E+0004  0.42978E-0007  0.89992E-0008  0.35052E-0007
  0.12500E+0005 -0.28560E+0004  0.44758E-0007  0.90329E-0008  0.36724E-0007
  0.12250E+0005 -0.28308E+0004  0.28617E-0007  0.68377E-0008  0.22817E-0007
  0.12293E+0005 -0.28314E+0004  0.31573E-0007  0.72416E-0008  0.25182E-0007
  0.12375E+0005 -0.28326E+0004  0.36745E-0007  0.78621E-0008  0.29594E-0007
  0.12457E+0005 -0.28337E+0004  0.41103E-0007  0.81971E-0008  0.33708E-0007
  0.12500E+0005 -0.28343E+0004  0.42978E-0007  0.82566E-0008  0.35635E-0007
  0.12250E+0005 -0.28087E+0004  0.26113E-0007  0.61053E-0008  0.19843E-0007
  0.12293E+0005 -0.28094E+0004  0.29092E-0007  0.64787E-0008  0.22456E-0007
  0.12375E+0005 -0.28107E+0004  0.34352E-0007  0.70711E-0008  0.27372E-0007
  0.12457E+0005 -0.28120E+0004  0.38848E-0007  0.74211E-0008  0.32007E-0007
  0.12500E+0005 -0.28126E+0004  0.40809E-0007  0.75065E-0008  0.34199E-0007
  0.12250E+0005 -0.27970E+0004  0.24692E-0007  0.57274E-0008  0.18156E-0007
  0.12293E+0005 -0.27977E+0004  0.27674E-0007  0.60857E-0008  0.20899E-0007
  0.12375E+0005 -0.27991E+0004  0.32964E-0007  0.66646E-0008  0.26082E-0007
  0.12457E+0005 -0.28005E+0004  0.37522E-0007  0.70229E-0008  0.30995E-0007
  0.12500E+0005 -0.28012E+0004  0.39524E-0007  0.71220E-0008  0.33329E-0007
  0.12500E+0005 -0.28675E+0004  0.45525E-0007  0.94522E-0008  0.37129E-0007
  0.12543E+0005 -0.28680E+0004  0.46932E-0007  0.93352E-0008  0.38530E-0007
  0.12625E+0005 -0.28689E+0004  0.48693E-0007  0.88071E-0008  0.40670E-0007
  0.12707E+0005 -0.28699E+0004  0.49348E-0007  0.78560E-0008  0.42215E-0007
  0.12750E+0005 -0.28704E+0004  0.49301E-0007  0.72211E-0008  0.42794E-0007
  0.12500E+0005 -0.28560E+0004  0.44758E-0007  0.90329E-0008  0.36724E-0007
  0.12543E+0005 -0.28566E+0004  0.46218E-0007  0.89372E-0008  0.38246E-0007
  0.12625E+0005 -0.28576E+0004  0.48069E-0007  0.84689E-0008  0.40578E-0007
  0.12707E+0005 -0.28586E+0004  0.48798E-0007  0.76015E-0008  0.42269E-0007
  0.12750E+0005 -0.28592E+0004  0.48784E-0007  0.70180E-0008  0.42906E-0007
  0.12500E+0005 -0.28343E+0004  0.42978E-0007  0.82566E-0008  0.35635E-0007
  0.12543E+0005 -0.28350E+0004  0.44534E-0007  0.82012E-0008  0.37398E-0007
  0.12625E+0005 -0.28361E+0004  0.46556E-0007  0.78445E-0008  0.40121E-0007
[truncated: 11,760,013 more chars]
